# Supplementary material for: Viro3D: a comprehensive database of virus protein structure predictions
Source: Mol Syst Biol. 2025 Sep 16;21(11):9. doi: 10.1038/s44320-025-00147-9 (PMC12583693; doi:10.1038/s44320-025-00147-9)
Supplement: Supplementary file 2 — Dataset EV1 [file 44320_2025_147_MOESM2_ESM.xlsx]

## Sheet: Data
ICTV Sort	ICTV Realm	ICTV Family	ICTV Genus	ICTV Species	ICTV Virus name(s)	GenBank accession(s)	Genome composition	Genome coverage	Segment number	Protein number	Peptide number	Region number
33	Duplodnaviria	Alloherpesviridae	Batravirus	Batravirus ranidallo1	Lucké tumor herpesvirus; ranid herpesvirus 1	DQ665917	dsDNA	Complete genome	1	130	0	5
34	Duplodnaviria	Alloherpesviridae	Batravirus	Batravirus ranidallo2	frog virus 4; ranid herpesvirus 2	DQ665652	dsDNA	Complete genome	1	146	0	5
35	Duplodnaviria	Alloherpesviridae	Batravirus	Batravirus ranidallo3	ranid herpesvirus 3	KX832224	dsDNA	Complete genome	1	185	0	1
36	Duplodnaviria	Alloherpesviridae	Cyvirus	Cyvirus anguillidallo1	Japanese eel herpesvirus; anguillid herpesvirus 1	FJ940765	dsDNA	Complete genome	1	133	0	2
37	Duplodnaviria	Alloherpesviridae	Cyvirus	Cyvirus cyprinidallo1	carp pox herpesvirus; cyprinid herpesvirus 1	JQ815363	dsDNA	Complete genome	1	142	0	3
38	Duplodnaviria	Alloherpesviridae	Cyvirus	Cyvirus cyprinidallo2	goldfish hematopoietic necrosis virus; cyprinid herpesvirus 2	JQ815364	dsDNA	Complete genome	1	152	0	6
39	Duplodnaviria	Alloherpesviridae	Cyvirus	Cyvirus cyprinidallo3	koi herpesvirus; cyprinid herpesvirus 3	DQ657948	dsDNA	Complete genome	1	160	0	5
40	Duplodnaviria	Alloherpesviridae	Ictavirus	Ictavirus acipenseridallo2	white sturgeon herpesvirus 2; acipenserid herpesvirus 2	FJ815289	dsDNA	Partial genome	1	46	0	0
41	Duplodnaviria	Alloherpesviridae	Ictavirus	Ictavirus ictaluridallo1	channel catfish virus; ictalurid herpesvirus 1	M75136	dsDNA	Complete genome	1	90	0	0
42	Duplodnaviria	Alloherpesviridae	Ictavirus	Ictavirus ictaluridallo2	black bullhead herpesvirus; ictalurid herpesvirus 2	MG271984	dsDNA	Complete genome	1	91	0	0
43	Duplodnaviria	Alloherpesviridae	Salmovirus	Salmovirus salmonidallo1	herpesvirus salmonis; salmonid herpesvirus 1	AF023673	dsDNA	Partial genome	1	3	0	0
44	Duplodnaviria	Alloherpesviridae	Salmovirus	Salmovirus salmonidallo2	Oncorhyncus masou herpesvirus; salmonid herpesvirus 2	EU349274	dsDNA	Partial genome	1	1	0	0
45	Duplodnaviria	Alloherpesviridae	Salmovirus	Salmovirus salmonidallo3	epizootic epitheliotropic disease virus; salmonid herpesvirus 3	EU349277	dsDNA	Partial genome	1	1	0	0
46	Duplodnaviria	Malacoherpesviridae	Aurivirus	Aurivirus haliotidmalaco1	abalone herpesvirus; haliotid herpesvirus 1	JX453331	dsDNA	Complete genome	1	118	0	0
47	Duplodnaviria	Malacoherpesviridae	Ostreavirus	Ostreavirus ostreidmalaco1	oyster herpesvirus; ostreid herpesvirus 1	AY509253	dsDNA	Complete genome	1	127	0	0
48	Duplodnaviria	Orthoherpesviridae	Iltovirus	Iltovirus cacatuidalpha2	cacatuid alphaherpesvirus 2	MK360902	dsDNA	Complete genome	1	78	0	1
49	Duplodnaviria	Orthoherpesviridae	Iltovirus	Iltovirus gallidalpha1	gallid alphaherpesvirus 1; infectious laryngotracheitis virus	JN596962	dsDNA	Complete genome	1	78	0	2
50	Duplodnaviria	Orthoherpesviridae	Iltovirus	Iltovirus psittacidalpha1	psittacid alphaherpesvirus 1; Pacheco's disease virus	AY372243	dsDNA	Complete genome	1	72	0	6
51	Duplodnaviria	Orthoherpesviridae	Iltovirus	Iltovirus psittacidalpha5	psittacid alphaherpesvirus 5	MK955929	dsDNA	Complete genome	1	81	0	1
52	Duplodnaviria	Orthoherpesviridae	Mardivirus	Mardivirus anatidalpha1	anatid alphaherpesvirus 1; duck enteritis virus	JF999965	dsDNA	Complete genome	1	76	0	2
53	Duplodnaviria	Orthoherpesviridae	Mardivirus	Mardivirus columbidalpha1	columbid alphaherpesvirus 1; pigeon herpesvirus	KX589235	dsDNA	Complete genome	1	129	0	1
54	Duplodnaviria	Orthoherpesviridae	Mardivirus	Mardivirus gallidalpha2	gallid alphaherpesvirus 2; Marek's disease virus	AF243438	dsDNA	Complete genome	1	102	0	7
55	Duplodnaviria	Orthoherpesviridae	Mardivirus	Mardivirus gallidalpha3	gallid alphaherpesvirus 3; gallid herpesvirus 3	HQ840738	dsDNA	Complete genome	1	123	0	7
56	Duplodnaviria	Orthoherpesviridae	Mardivirus	Mardivirus meleagridalpha1	meleagrid alphaherpesvirus 1; turkey herpesvirus	AF291866	dsDNA	Complete genome	1	96	0	5
57	Duplodnaviria	Orthoherpesviridae	Mardivirus	Mardivirus spheniscidalpha1	spheniscid alphaherpesvirus 1	LT608135	dsDNA	Complete genome	1	85	0	3
58	Duplodnaviria	Orthoherpesviridae	Scutavirus	Scutavirus chelonidalpha5	chelonid alphaherpesvirus 5; fibropapilloma-associated turtle herpesvirus	HQ878327	dsDNA	Partial genome	1	103	0	2
59	Duplodnaviria	Orthoherpesviridae	Scutavirus	Scutavirus testudinidalpha3	testudinid alphaherpesvirus 3; testudinid herpesvirus 3	KM924292	dsDNA	Complete genome	1	109	0	1
60	Duplodnaviria	Orthoherpesviridae	Simplexvirus	Simplexvirus atelinealpha1	ateline alphaherpesvirus 1; herpesvirus ateles 1	KY385637	dsDNA	Complete genome	1	68	0	1
61	Duplodnaviria	Orthoherpesviridae	Simplexvirus	Simplexvirus bovinealpha2	bovine alphaherpesvirus 2; bovine mammillitis virus	MT862163	dsDNA	Complete genome	1	74	0	1
62	Duplodnaviria	Orthoherpesviridae	Simplexvirus	Simplexvirus cercopithecinealpha2	cercopithecine alphaherpesvirus 2; simian agent 8	AY714813	dsDNA	Complete genome	1	74	0	1
63	Duplodnaviria	Orthoherpesviridae	Simplexvirus	Simplexvirus humanalpha1	human alphaherpesvirus 1; herpes simplex virus type 1	JN555585	dsDNA	Complete genome	1	76	0	1
64	Duplodnaviria	Orthoherpesviridae	Simplexvirus	Simplexvirus humanalpha2	human alphaherpesvirus 2; herpes simplex virus type 2	JN561323	dsDNA	Complete genome	1	76	0	1
65	Duplodnaviria	Orthoherpesviridae	Simplexvirus	Simplexvirus leporidalpha4	leporid alphaherpesvirus 4; leporid herpesvirus 4	JQ596859	dsDNA	Complete genome	1	78	0	1
66	Duplodnaviria	Orthoherpesviridae	Simplexvirus	Simplexvirus macacinealpha1	macacine alphaherpesvirus 1; B-virus	AF533768	dsDNA	Complete genome	1	74	0	1
67	Duplodnaviria	Orthoherpesviridae	Simplexvirus	Simplexvirus macacinealpha2	macacine alphaherpesvirus 2; lion-tailed macaque herpesvirus 1	KY628968	dsDNA	Complete genome	1	73	0	1
68	Duplodnaviria	Orthoherpesviridae	Simplexvirus	Simplexvirus macacinealpha3	macacine alphaherpesvirus 3; pig-tailed macaque herpesvirus 1	KY628970	dsDNA	Complete genome	1	74	0	1
69	Duplodnaviria	Orthoherpesviridae	Simplexvirus	Simplexvirus macropodidalpha1	macropodid alphaherpesvirus 1; Parma wallaby herpesvirus	KT594769	dsDNA	Complete genome	1	75	0	1
70	Duplodnaviria	Orthoherpesviridae	Simplexvirus	Simplexvirus macropodidalpha2	macropodid alphaherpesvirus 2; Dorcopsis wallaby herpesvirus	MT900475	dsDNA	Complete genome	1	71	0	1
71	Duplodnaviria	Orthoherpesviridae	Simplexvirus	Simplexvirus macropodidalpha4	macropodid alphaherpesvirus 4	MT900474	dsDNA	Complete genome	1	67	0	1
72	Duplodnaviria	Orthoherpesviridae	Simplexvirus	Simplexvirus paninealpha3	panine alphaherpesvirus 3; chimpanzee herpesvirus	JQ360576	dsDNA	Complete genome	1	76	0	1
73	Duplodnaviria	Orthoherpesviridae	Simplexvirus	Simplexvirus papiinealpha2	papiine alphaherpesvirus 2; herpesvirus papio 2	DQ149153	dsDNA	Complete genome	1	74	0	1
74	Duplodnaviria	Orthoherpesviridae	Simplexvirus	Simplexvirus pteropodidalpha1	pteropodid alphaherpesvirus 1; fruit bat alphaherpesvirus 1	AB825953	dsDNA	Complete genome	1	69	0	1
75	Duplodnaviria	Orthoherpesviridae	Simplexvirus	Simplexvirus pteropodidalpha2	pteropodid alphaherpesvirus 2; Pteropus lylei-associated alphaherpesvirus	LC492974	dsDNA	Complete genome	1	71	0	1
76	Duplodnaviria	Orthoherpesviridae	Simplexvirus	Simplexvirus saimiriinealpha1	saimiriine alphaherpesvirus 1; herpesvirus saimiri 1	HM625781	dsDNA	Complete genome	1	69	0	1
77	Duplodnaviria	Orthoherpesviridae	Varicellovirus	Varicellovirus bovinealpha1	bovine alphaherpesvirus 1; infectious bovine rhinotracheitis virus	JX898220	dsDNA	Complete genome	1	73	0	2
78	Duplodnaviria	Orthoherpesviridae	Varicellovirus	Varicellovirus bovinealpha5	bovine alphaherpesvirus 5; bovine encephalitis herpesvirus	AY261359	dsDNA	Complete genome	1	72	0	2
79	Duplodnaviria	Orthoherpesviridae	Varicellovirus	Varicellovirus bubalinealpha1	bubaline alphaherpesvirus 1; water buffalo herpesvirus	KU936049	dsDNA	Complete genome	1	69	0	2
80	Duplodnaviria	Orthoherpesviridae	Varicellovirus	Varicellovirus canidalpha1	canid alphaherpesvirus 1; canine herpesvirus	KT819633	dsDNA	Complete genome	1	75	0	6
81	Duplodnaviria	Orthoherpesviridae	Varicellovirus	Varicellovirus caprinealpha1	caprine alphaherpesvirus 1; goat herpesvirus	MG989243	dsDNA	Complete genome	1	68	0	3
82	Duplodnaviria	Orthoherpesviridae	Varicellovirus	Varicellovirus cercopithecinealpha9	cercopithecine alphaherpesvirus 9; simian varicella virus	AF275348	dsDNA	Complete genome	1	71	0	1
83	Duplodnaviria	Orthoherpesviridae	Varicellovirus	Varicellovirus cervidalpha1	cervid alphaherpesvirus 1; red deer herpesvirus	MH036942	dsDNA	Complete genome	1	69	0	2
84	Duplodnaviria	Orthoherpesviridae	Varicellovirus	Varicellovirus cervidalpha2	cervid alphaherpesvirus 2; reindeer herpesvirus	MH036943	dsDNA	Complete genome	1	69	0	3
85	Duplodnaviria	Orthoherpesviridae	Varicellovirus	Varicellovirus cervidalpha3	cervid alphaherpesvirus 3; elk herpesvirus	MH036941	dsDNA	Partial genome	1	59	0	0
86	Duplodnaviria	Orthoherpesviridae	Varicellovirus	Varicellovirus equidalpha1	equid alphaherpesvirus 1; equine abortion virus	AY665713	dsDNA	Complete genome	1	79	0	2
87	Duplodnaviria	Orthoherpesviridae	Varicellovirus	Varicellovirus equidalpha3	equid alphaherpesvirus 3; equine coital exanthema virus	KM051845	dsDNA	Complete genome	1	79	0	3
88	Duplodnaviria	Orthoherpesviridae	Varicellovirus	Varicellovirus equidalpha4	equid alphaherpesvirus 4; equine rhinopneumonitis virus	AF030027	dsDNA	Complete genome	1	78	0	4
89	Duplodnaviria	Orthoherpesviridae	Varicellovirus	Varicellovirus equidalpha6	equid alphaherpesvirus 6; asinine herpesvirus 1	MT012704	dsDNA	Complete genome	1	79	0	4
90	Duplodnaviria	Orthoherpesviridae	Varicellovirus	Varicellovirus equidalpha8	equid alphaherpesvirus 8; asinine herpesvirus 3	MF431611	dsDNA	Complete genome	1	79	0	3
91	Duplodnaviria	Orthoherpesviridae	Varicellovirus	Varicellovirus equidalpha9	equid alphaherpesvirus 9; gazelle herpesvirus	AP010838	dsDNA	Complete genome	1	80	0	3
92	Duplodnaviria	Orthoherpesviridae	Varicellovirus	Varicellovirus felidalpha1	felid alphaherpesvirus 1; feline viral rhinotracheitis virus	FJ478159	dsDNA	Complete genome	1	76	0	1
93	Duplodnaviria	Orthoherpesviridae	Varicellovirus	Varicellovirus humanalpha3	human alphaherpesvirus 3; varicella-zoster virus	X04370	dsDNA	Complete genome	1	72	0	2
94	Duplodnaviria	Orthoherpesviridae	Varicellovirus	Varicellovirus monodontidalpha1	monodontid alphaherpesvirus 1; beluga whale alphaherpesvirus 1	MF678601	dsDNA	Complete genome	1	85	0	2
95	Duplodnaviria	Orthoherpesviridae	Varicellovirus	Varicellovirus phocidalpha1	phocid alphaherpesvirus 1; harbour seal herpesvirus	MH509440	dsDNA	Partial genome	1	69	0	1
96	Duplodnaviria	Orthoherpesviridae	Varicellovirus	Varicellovirus suidalpha1	suid alphaherpesvirus 1; pseudorabies virus	JF797218	dsDNA	Complete genome	1	68	0	2
97	Duplodnaviria	Orthoherpesviridae	Cytomegalovirus	Cytomegalovirus aotinebeta1	aotine betaherpesvirus 1; owl monkey cytomegalovirus	FJ483970	dsDNA	Complete genome	1	145	0	4
98	Duplodnaviria	Orthoherpesviridae	Cytomegalovirus	Cytomegalovirus cebinebeta1	cebine betaherpesvirus 1; capuchin monkey cytomegalovirus	JQ264772	dsDNA	Partial genome	1	1	0	0
99	Duplodnaviria	Orthoherpesviridae	Cytomegalovirus	Cytomegalovirus cercopithecinebeta5	cercopithecine betaherpesvirus 5; simian cytomegalovirus	FJ483968	dsDNA	Complete genome	1	176	0	2
100	Duplodnaviria	Orthoherpesviridae	Cytomegalovirus	Cytomegalovirus humanbeta5	human betaherpesvirus 5; human cytomegalovirus	AY446894	dsDNA	Complete genome	1	168	0	2
101	Duplodnaviria	Orthoherpesviridae	Cytomegalovirus	Cytomegalovirus macacinebeta3	macacine betaherpesvirus 3; rhesus cytomegalovirus	AY186194	dsDNA	Complete genome	1	222	0	2
102	Duplodnaviria	Orthoherpesviridae	Cytomegalovirus	Cytomegalovirus macacinebeta8	macacine betaherpesvirus 8; cynomolgus macaque cytomegalovirus	JN227533	dsDNA	Complete genome	1	273	0	2
103	Duplodnaviria	Orthoherpesviridae	Cytomegalovirus	Cytomegalovirus mandrillinebeta1	mandrilline betaherpesvirus 1; drill monkey cytomegalovirus	KR297253	dsDNA	Complete genome	1	81	0	0
104	Duplodnaviria	Orthoherpesviridae	Cytomegalovirus	Cytomegalovirus paninebeta2	panine betaherpesvirus 2; chimpanzee cytomegalovirus	AF480884	dsDNA	Complete genome	1	168	0	3
106	Duplodnaviria	Orthoherpesviridae	Cytomegalovirus	Cytomegalovirus papiinebeta4	papiine betaherpesvirus 4; chacma baboon cytomegalovirus	KR351281	dsDNA	Complete genome	1	83	0	2
107	Duplodnaviria	Orthoherpesviridae	Cytomegalovirus	Cytomegalovirus saimiriinebeta4	saimiriine betaherpesvirus 4; squirrel monkey cytomegalovirus	FJ483967	dsDNA	Complete genome	1	140	0	2
108	Duplodnaviria	Orthoherpesviridae	Muromegalovirus	Muromegalovirus muridbeta1	murid betaherpesvirus 1; murine cytomegalovirus	GU305914	dsDNA	Complete genome	1	158	0	0
109	Duplodnaviria	Orthoherpesviridae	Muromegalovirus	Muromegalovirus muridbeta2	murid betaherpesvirus 2; rat cytomegalovirus strain Maastricht	AF232689	dsDNA	Complete genome	1	167	0	2
110	Duplodnaviria	Orthoherpesviridae	Muromegalovirus	Muromegalovirus muridbeta8	murid betaherpesvirus 8; rat cytomegalovirus strain England	JX867617	dsDNA	Complete genome	1	137	0	2
111	Duplodnaviria	Orthoherpesviridae	Proboscivirus	Proboscivirus elephantidbeta1	elephantid betaherpesvirus 1; elephantid endotheliotropic herpesvirus 1	KC462165	dsDNA	Complete genome	1	112	0	1
112	Duplodnaviria	Orthoherpesviridae	Proboscivirus	Proboscivirus elephantidbeta3	elephantid betaherpesvirus 3; elephant endotheliotropic herpesvirus 3A	MN373268	dsDNA	Complete genome	1	119	0	2
113	Duplodnaviria	Orthoherpesviridae	Proboscivirus	Proboscivirus elephantidbeta4	elephantid betaherpesvirus 4; elephantid endotheliotropic herpesvirus 4	KT832477	dsDNA	Complete genome	1	119	0	3
114	Duplodnaviria	Orthoherpesviridae	Proboscivirus	Proboscivirus elephantidbeta5	elephantid betaherpesvirus 5; elephantid endotheliotropic herpesvirus 5	KF921519	dsDNA	Complete genome	1	114	0	1
115	Duplodnaviria	Orthoherpesviridae	Quwivirus	Quwivirus caviidbeta2	caviid betaherpesvirus 2; guinea pig cytomegalovirus	KC503762	dsDNA	Complete genome	1	109	0	2
116	Duplodnaviria	Orthoherpesviridae	Quwivirus	Quwivirus miniopteridbeta1	miniopterid betaherpesvirus 1; Miniopterus schreibersii herpesvirus	JQ805139	dsDNA	Complete genome	1	188	0	2
117	Duplodnaviria	Orthoherpesviridae	Quwivirus	Quwivirus tupaiidbeta1	tupaiid betaherpesvirus 1; tupaia herpesvirus	AF281817	dsDNA	Complete genome	1	156	0	2
118	Duplodnaviria	Orthoherpesviridae	Roseolovirus	Roseolovirus humanbeta6a	human betaherpesvirus 6A; human herpesvirus 6A	X83413	dsDNA	Complete genome	1	87	0	2
119	Duplodnaviria	Orthoherpesviridae	Roseolovirus	Roseolovirus humanbeta6b	human betaherpesvirus 6B; human herpesvirus 6B	AF157706	dsDNA	Complete genome	1	103	0	1
120	Duplodnaviria	Orthoherpesviridae	Roseolovirus	Roseolovirus humanbeta7	human betaherpesvirus 7; human herpesvirus 7	AF037218	dsDNA	Complete genome	1	86	0	1
121	Duplodnaviria	Orthoherpesviridae	Roseolovirus	Roseolovirus macacinebeta9	macacine betaherpesvirus 9; Macaca nemestrina herpesvirus 7	KU351741	dsDNA	Complete genome	1	84	0	2
122	Duplodnaviria	Orthoherpesviridae	Roseolovirus	Roseolovirus muridbeta3	murid betaherpesvirus 3; mouse thymic virus	KY355735	dsDNA	Complete genome	1	132	0	2
123	Duplodnaviria	Orthoherpesviridae	Roseolovirus	Roseolovirus suidbeta2	suid betaherpesvirus 2; porcine cytomegalovirus	KF017583	dsDNA	Complete genome	1	80	0	1
124	Duplodnaviria	Orthoherpesviridae	Bossavirus	Bossavirus delphinidgamma1	delphinid gammaherpesvirus 1; common bottlenose dolphin gammaherpesvirus 1	KY965444	dsDNA	Complete genome	1	71	0	3
125	Duplodnaviria	Orthoherpesviridae	Lymphocryptovirus	Lymphocryptovirus callitrichinegamma3	callitrichine gammaherpesvirus 3; marmoset lymphosarcoma virus	AF319782	dsDNA	Complete genome	1	71	0	2
126	Duplodnaviria	Orthoherpesviridae	Lymphocryptovirus	Lymphocryptovirus gorillinegamma1	gorilline gammaherpesvirus 1; herpesvirus gorilla	AJ581752	dsDNA	Partial genome	1	1	0	0
127	Duplodnaviria	Orthoherpesviridae	Lymphocryptovirus	Lymphocryptovirus humangamma4	human gammaherpesvirus 4; Epstein-Barr virus	AJ507799	dsDNA	Complete genome	1	94	0	6
128	Duplodnaviria	Orthoherpesviridae	Lymphocryptovirus	Lymphocryptovirus macacinegamma10	macacine gammaherpesvirus 10; cynomolgus macaque lymphocryptovirus	KP676001	dsDNA	Complete genome	1	73	0	4
129	Duplodnaviria	Orthoherpesviridae	Lymphocryptovirus	Lymphocryptovirus macacinegamma13	macacine gammaherpesvirus 13; Macaca arctoides gammaherpesvirus 1	MG471437	dsDNA	Complete genome	1	83	0	2
130	Duplodnaviria	Orthoherpesviridae	Lymphocryptovirus	Lymphocryptovirus macacinegamma4	macacine gammaherpesvirus 4; rhesus lymphocryptovirus	AY037858	dsDNA	Complete genome	1	79	0	4
131	Duplodnaviria	Orthoherpesviridae	Lymphocryptovirus	Lymphocryptovirus paninegamma1	panine gammaherpesvirus 1; herpesvirus pan	AJ581751	dsDNA	Partial genome	1	1	0	0
132	Duplodnaviria	Orthoherpesviridae	Lymphocryptovirus	Lymphocryptovirus papiinegamma1	papiine gammaherpesvirus 1; herpesvirus papio	AJ581750	dsDNA	Partial genome	1	1	0	0
133	Duplodnaviria	Orthoherpesviridae	Lymphocryptovirus	Lymphocryptovirus ponginegamma2	pongine gammaherpesvirus 2; herpesvirus pongo	AJ581753	dsDNA	Partial genome	1	1	0	0
134	Duplodnaviria	Orthoherpesviridae	Macavirus	Macavirus alcelaphinegamma1	alcelaphine gammaherpesvirus 1; wildebeest-associated malignant catarrhal fever virus	AF005370	dsDNA	Complete coding genome	1	69	0	2
135	Duplodnaviria	Orthoherpesviridae	Macavirus	Macavirus alcelaphinegamma2	alcelaphine gammaherpesvirus 2; hartebeest-associated malignant catarrhal fever virus	KF274499	dsDNA	Complete genome	1	69	0	1
136	Duplodnaviria	Orthoherpesviridae	Macavirus	Macavirus bovinegamma6	bovine gammaherpesvirus 6; bovine lymphotropic herpesvirus	KJ705001	dsDNA	Complete genome	1	78	0	2
137	Duplodnaviria	Orthoherpesviridae	Macavirus	Macavirus caprinegamma2	caprine gammaherpesvirus 2; caprine herpesvirus 2	AF283477	dsDNA	Partial genome	1	2	0	0
138	Duplodnaviria	Orthoherpesviridae	Macavirus	Macavirus hippotraginegamma1	hippotragine gammaherpesvirus 1; roan antelope herpesvirus	DQ083950	dsDNA	Partial genome	1	1	0	0
139	Duplodnaviria	Orthoherpesviridae	Macavirus	Macavirus ovinegamma2	ovine gammaherpesvirus 2; sheep-associated malignant catarrhal fever virus	AY839756	dsDNA	Complete genome	1	72	0	2
140	Duplodnaviria	Orthoherpesviridae	Macavirus	Macavirus suidgamma3	suid gammaherpesvirus 3; porcine lymphotropic herpesvirus 1	AF478169	dsDNA	Partial genome	1	47	0	0
141	Duplodnaviria	Orthoherpesviridae	Macavirus	Macavirus suidgamma4	suid gammaherpesvirus 4; porcine lymphotropic herpesvirus 2	AY170317	dsDNA	Partial genome	1	39	0	0
142	Duplodnaviria	Orthoherpesviridae	Macavirus	Macavirus suidgamma5	suid gammaherpesvirus 5; porcine lymphotropic herpesvirus 3	AY170316	dsDNA	Partial genome	1	41	0	0
143	Duplodnaviria	Orthoherpesviridae	Manticavirus	Manticavirus phascolarctidgamma1	phascolarctid gammaherpesvirus 1	MG452722	dsDNA	Complete genome	1	75	0	1
144	Duplodnaviria	Orthoherpesviridae	Manticavirus	Manticavirus vombatidgamma1	vombatid gammaherpesvirus 1	MG452721	dsDNA	Complete genome	1	70	0	1
145	Duplodnaviria	Orthoherpesviridae	Patagivirus	Patagivirus vespertilionidgamma3	vespertilionid gammaherpesvirus 3; Eptesicus fuscus gammaherpesvirus	MF385016	dsDNA	Complete genome	1	74	0	5
146	Duplodnaviria	Orthoherpesviridae	Percavirus	Percavirus equidgamma2	equid gammaherpesvirus 2; equine herpesvirus 2	U20824	dsDNA	Complete genome	1	77	0	5
147	Duplodnaviria	Orthoherpesviridae	Percavirus	Percavirus equidgamma5	equid gammaherpesvirus 5; equine herpesvirus 5	KM924295	dsDNA	Complete genome	1	78	0	3
148	Duplodnaviria	Orthoherpesviridae	Percavirus	Percavirus felidgamma1	felid gammaherpesvirus 1; Felis catus gammaherpesvirus 1	KT595939	dsDNA	Complete genome	1	86	0	2
149	Duplodnaviria	Orthoherpesviridae	Percavirus	Percavirus mustelidgamma1	mustelid gammaherpesvirus 1; badger herpesvirus	AF376034	dsDNA	Partial genome	1	2	0	0
150	Duplodnaviria	Orthoherpesviridae	Percavirus	Percavirus phocidgamma3	phocid gammaherpesvirus 3; harp seal herpesvirus	KP136799	dsDNA	Partial genome	1	72	0	2
151	Duplodnaviria	Orthoherpesviridae	Percavirus	Percavirus rhinolophidgamma1	rhinolophid gammaherpesvirus 1; Rhinolophus gammaherpesvirus 1	LC333428	dsDNA	Complete genome	1	83	0	2
152	Duplodnaviria	Orthoherpesviridae	Percavirus	Percavirus vespertilionidgamma1	vespertilionid gammaherpesvirus 1; bat gammaherpesvirus 8	KU220026	dsDNA	Complete coding genome	1	76	0	1
153	Duplodnaviria	Orthoherpesviridae	Rhadinovirus	Rhadinovirus atelinegamma2	ateline gammaherpesvirus 2; herpesvirus ateles strain 810	M22036	dsDNA	Partial genome	1	1	0	0
154	Duplodnaviria	Orthoherpesviridae	Rhadinovirus	Rhadinovirus atelinegamma3	ateline gammaherpesvirus 3; herpesvirus ateles	AF083424	dsDNA	Complete coding genome	1	70	0	2
155	Duplodnaviria	Orthoherpesviridae	Rhadinovirus	Rhadinovirus bovinegamma4	bovine gammaherpesvirus 4; bovine herpesvirus 4	AF318573	dsDNA	Complete coding genome	1	78	0	2
156	Duplodnaviria	Orthoherpesviridae	Rhadinovirus	Rhadinovirus colobinegamma1	colobine gammaherpesvirus 1	MH932584	dsDNA	Complete genome	1	77	0	2
157	Duplodnaviria	Orthoherpesviridae	Rhadinovirus	Rhadinovirus cricetidgamma2	cricetid gammaherpesvirus 2; rodent herpesvirus Peru	HQ221963	dsDNA	Complete coding genome	1	81	0	2
158	Duplodnaviria	Orthoherpesviridae	Rhadinovirus	Rhadinovirus humangamma8	human gammaherpesvirus 8; Kaposi's sarcoma-associated herpesvirus	AF148805	dsDNA	Complete genome	1	85	0	3
159	Duplodnaviria	Orthoherpesviridae	Rhadinovirus	Rhadinovirus macacinegamma11	macacine gammaherpesvirus 11; Japanese macaque rhadinovirus	AY528864	dsDNA	Complete genome	1	171	0	0
160	Duplodnaviria	Orthoherpesviridae	Rhadinovirus	Rhadinovirus macacinegamma12	macacine gammaherpesvirus 12; pig-tailed macaque rhadinovirus 2	KP265674	dsDNA	Complete coding genome	1	94	0	2
161	Duplodnaviria	Orthoherpesviridae	Rhadinovirus	Rhadinovirus macacinegamma5	macacine gammaherpesvirus 5; rhesus rhadinovirus	AF083501	dsDNA	Complete genome	1	79	0	3
162	Duplodnaviria	Orthoherpesviridae	Rhadinovirus	Rhadinovirus macacinegamma8	macacine gammaherpesvirus 8; retroperitoneal fibromatosis-associated herpesvirus Macaca nemestrina	KF703446	dsDNA	Complete coding genome	1	81	0	2
163	Duplodnaviria	Orthoherpesviridae	Rhadinovirus	Rhadinovirus muridgamma4	murid gammaherpesvirus 4; murine gammaherpesvirus 68	U97553	dsDNA	Complete genome	1	79	0	3
164	Duplodnaviria	Orthoherpesviridae	Rhadinovirus	Rhadinovirus muridgamma7	murid gammaherpesvirus 7; wood mouse herpesvirus	GQ169129	dsDNA	Complete genome	1	73	0	3
165	Duplodnaviria	Orthoherpesviridae	Rhadinovirus	Rhadinovirus saimiriinegamma2	saimiriine gammaherpesvirus 2; herpesvirus saimiri	X64346	dsDNA	Complete coding genome	1	75	0	1
5008	Monodnaviria	Bacilladnaviridae	Kieseladnavirus	Kieseladnavirus ampcren	Avon-Heathcote Estuary associated bacilladnavirus	KY405008	ssDNA	Complete genome	1	5	0	0
5015	Monodnaviria	Bacilladnaviridae	Protobacilladnavirus	Protobacilladnavirus hasleos	Amphibola crenata associated bacilladnavirus 2	KY405007	ssDNA	Complete genome	1	4	0	0
5016	Monodnaviria	Bacilladnaviridae	Protobacilladnavirus	Protobacilladnavirus mudflat	Amphibola crenata associated bacilladnavirus 1	KY405006	ssDNA	Complete genome	1	4	0	0
4369	Monodnaviria	Bidnaviridae	Bidensovirus	Bombyx mori bidensovirus	Bombyx mori bidensovirus	EU623082|EU623083	ssDNA	Complete genome	2	6	0	0
5027	Monodnaviria	Circoviridae	Circovirus	Circovirus barbel	barbel circovirus	GU799606	ssDNA	Complete genome	1	2	0	0
5028	Monodnaviria	Circoviridae	Circovirus	Circovirus bastao	bat associated circovirus 4; Tadarida brasiliensis circovirus 1	KT783484	ssDNA	Complete genome	1	2	0	0
5029	Monodnaviria	Circoviridae	Circovirus	Circovirus bear	Ursus americanus circovirus	MN371255	ssDNA(+/-)	Complete genome	1	2	0	0
5030	Monodnaviria	Circoviridae	Circovirus	Circovirus bianfu	bat associated circovirus 3; Rhinolophus ferrumequinum circovirus 1	JQ814849	ssDNA	Complete genome	1	2	0	0
5031	Monodnaviria	Circoviridae	Circovirus	Circovirus canary	canary circovirus	AJ301633	ssDNA	Complete genome	1	2	0	0
5032	Monodnaviria	Circoviridae	Circovirus	Circovirus canine	canine circovirus	KC241982	ssDNA	Complete genome	1	2	0	0
5033	Monodnaviria	Circoviridae	Circovirus	Circovirus catfish	European catfish circovirus; Silurus glanis circovirus	JQ011377	ssDNA	Complete genome	1	2	0	0
5034	Monodnaviria	Circoviridae	Circovirus	Circovirus chauvesouris	bat associated circovirus 1	JX863737	ssDNA	Complete genome	1	2	0	0
5035	Monodnaviria	Circoviridae	Circovirus	Circovirus cia	bat circovirus	KJ641716	ssDNA(+)	Complete genome	1	1	0	0
5036	Monodnaviria	Circoviridae	Circovirus	Circovirus civet	Paguma larvata circovirus	LC416389	ssDNA(+)	Complete genome	1	2	0	0
5037	Monodnaviria	Circoviridae	Circovirus	Circovirus daga	rodent circovirus	KY370037	ssDNA	Complete genome	1	1	0	0
5038	Monodnaviria	Circoviridae	Circovirus	Circovirus duck	duck circovirus	AY228555	ssDNA	Complete genome	1	2	0	0
5039	Monodnaviria	Circoviridae	Circovirus	Circovirus elk	elk circovirus	MN585201	ssDNA(+/-)	Complete genome	1	2	0	0
5040	Monodnaviria	Circoviridae	Circovirus	Circovirus eniyan	human faeces associated circovirus	GQ404856	ssDNA	Complete genome	1	2	0	0
5041	Monodnaviria	Circoviridae	Circovirus	Circovirus finch	finch circovirus	DQ845075	ssDNA	Complete genome	1	3	0	0
5042	Monodnaviria	Circoviridae	Circovirus	Circovirus gloton	wolvfec circovius	MW686208	ssDNA(+)	Complete genome	1	2	0	0
5043	Monodnaviria	Circoviridae	Circovirus	Circovirus gnaver	rodent circovirus	KY370027	ssDNA	Complete genome	1	1	0	0
5044	Monodnaviria	Circoviridae	Circovirus	Circovirus goose	goose circovirus	AJ304456	ssDNA	Complete genome	1	4	0	0
5045	Monodnaviria	Circoviridae	Circovirus	Circovirus gryzon	bamboo rat circovirus	MF497827	ssDNA(+)	Complete genome	1	2	0	0
5046	Monodnaviria	Circoviridae	Circovirus	Circovirus gull	gull circovirus	DQ845074	ssDNA	Complete genome	1	3	0	0
5047	Monodnaviria	Circoviridae	Circovirus	Circovirus hirat	dipodfec virus UA04Rod_4537	OM869597	ssDNA(+)	Complete genome	1	2	0	0
5048	Monodnaviria	Circoviridae	Circovirus	Circovirus ialtag	bat circovirus	KX756986	ssDNA	Complete genome	1	2	0	0
5049	Monodnaviria	Circoviridae	Circovirus	Circovirus impundu	chimpanzee faeces associated circovirus	GQ404851	ssDNA	Complete genome	1	2	0	0
5050	Monodnaviria	Circoviridae	Circovirus	Circovirus kelawar	bat associated circovirus 9	KJ641741	ssDNA	Complete genome	1	1	0	0
5051	Monodnaviria	Circoviridae	Circovirus	Circovirus kiore	rodent circovirus	KY370042	ssDNA	Complete genome	1	1	0	0
5052	Monodnaviria	Circoviridae	Circovirus	Circovirus lepakko	bat associated circovirus 7	KJ641723	ssDNA	Complete genome	1	1	0	0
5053	Monodnaviria	Circoviridae	Circovirus	Circovirus lin	equine circovirus 1	MW881235	ssDNA(+)	Complete genome	1	3	0	0
5054	Monodnaviria	Circoviridae	Circovirus	Circovirus magu	Mongoose-associated circovirus Mon-1	MZ382570	ssDNA(+)	Complete genome	1	2	0	0
5055	Monodnaviria	Circoviridae	Circovirus	Circovirus mink	mink circovirus	KJ020099	ssDNA	Complete genome	1	2	0	0
5056	Monodnaviria	Circoviridae	Circovirus	Circovirus miztli	sonfela circovirus 1	MT610105	ssDNA(+)	Complete genome	1	2	0	0
5057	Monodnaviria	Circoviridae	Circovirus	Circovirus miztontli	sonfela circovirus 2	MT610106	ssDNA(+)	Complete genome	1	2	0	0
5058	Monodnaviria	Circoviridae	Circovirus	Circovirus morcego	bat associated circovirus 8	KJ641711	ssDNA	Complete genome	1	1	0	0
5059	Monodnaviria	Circoviridae	Circovirus	Circovirus mossi	Culex circovirus-like virus	MH188038	ssDNA(+)	Complete genome	1	2	0	0
5060	Monodnaviria	Circoviridae	Circovirus	Circovirus naaleeli	wigfec circovirus 1	MZ604582	ssDNA(+)	Complete genome	1	2	0	0
5061	Monodnaviria	Circoviridae	Circovirus	Circovirus parrot	beak and feather disease virus	AF071878	ssDNA	Complete genome	1	3	0	0
5062	Monodnaviria	Circoviridae	Circovirus	Circovirus pato	wigfec circovirus 2	MZ604590	ssDNA(+)	Complete genome	1	2	0	0
5063	Monodnaviria	Circoviridae	Circovirus	Circovirus penguin	penguin circovirus	MN164703	ssDNA(+/-)	Complete genome	1	2	0	0
5064	Monodnaviria	Circoviridae	Circovirus	Circovirus pichong	tick circovirus	KX987146	ssDNA	Complete genome	1	2	0	0
5065	Monodnaviria	Circoviridae	Circovirus	Circovirus pigeon	pigeon circovirus; Columbid circovirus	AF252610	ssDNA	Complete genome	1	5	0	0
5066	Monodnaviria	Circoviridae	Circovirus	Circovirus pipistrello	bat circovirus	MN928506	ssDNA(+/-)	Complete genome	1	1	0	0
5067	Monodnaviria	Circoviridae	Circovirus	Circovirus porcine1	porcine circovirus 1	AF071879	ssDNA	Complete genome	1	2	0	0
5068	Monodnaviria	Circoviridae	Circovirus	Circovirus porcine2	porcine circovirus 2	AY651850	ssDNA	Complete genome	1	2	0	0
5069	Monodnaviria	Circoviridae	Circovirus	Circovirus porcine3	porcine circovirus 3	KT869077	ssDNA	Complete genome	1	1	0	0
5070	Monodnaviria	Circoviridae	Circovirus	Circovirus porcine4	porcine circovirus 4	MK986820	ssDNA(+/-)	Complete genome	1	2	0	0
5071	Monodnaviria	Circoviridae	Circovirus	Circovirus ratpenat	bat associated circovirus 6	KJ641724	ssDNA	Complete genome	1	1	0	0
5072	Monodnaviria	Circoviridae	Circovirus	Circovirus raven	raven circovirus	DQ146997	ssDNA	Complete genome	1	2	0	0
5073	Monodnaviria	Circoviridae	Circovirus	Circovirus roditore	rodent circovirus	KY370039	ssDNA	Complete genome	1	1	0	0
5074	Monodnaviria	Circoviridae	Circovirus	Circovirus rongeur	rodent circovirus	KY370034	ssDNA	Complete genome	1	1	0	0
5075	Monodnaviria	Circoviridae	Circovirus	Circovirus rosegador	rodent circovirus	KY370029	ssDNA	Complete genome	1	1	0	0
5076	Monodnaviria	Circoviridae	Circovirus	Circovirus saguzarra	bat associated circovirus 5	KJ641727	ssDNA	Complete genome	1	1	0	0
5077	Monodnaviria	Circoviridae	Circovirus	Circovirus siksparnis	bat circovirus	KX756996	ssDNA	Complete genome	1	2	0	0
5078	Monodnaviria	Circoviridae	Circovirus	Circovirus starling	starling circovirus	DQ172906	ssDNA	Complete genome	1	3	0	0
5079	Monodnaviria	Circoviridae	Circovirus	Circovirus swan	swan circovirus	EU056309	ssDNA	Complete genome	1	2	0	0
5080	Monodnaviria	Circoviridae	Circovirus	Circovirus tetning	werosea circovirus	MN164712	ssDNA(+)	Complete genome	1	2	0	0
5081	Monodnaviria	Circoviridae	Circovirus	Circovirus tzinaka	Eumops bonariensis associated circovirus 1	OL704833	ssDNA(+)	Complete genome	1	2	0	0
5082	Monodnaviria	Circoviridae	Circovirus	Circovirus vleermuis	bat associated circovirus 2	KC339249	ssDNA	Complete genome	1	2	0	0
5083	Monodnaviria	Circoviridae	Circovirus	Circovirus wesa	calfel virus LSF45_cir359	ON596197	ssDNA(+)	Complete genome	1	2	0	0
5084	Monodnaviria	Circoviridae	Circovirus	Circovirus whale	beaked whale circovirus	MN103538	ssDNA(+/-)	Complete genome	1	2	0	0
5085	Monodnaviria	Circoviridae	Circovirus	Circovirus yaa	avian-like circovirus	KU230452	ssDNA	Complete genome	1	1	0	0
5086	Monodnaviria	Circoviridae	Circovirus	Circovirus zebrafinch	zebra finch circovirus	KP793918	ssDNA	Complete genome	1	4	0	0
5087	Monodnaviria	Circoviridae	Cyclovirus	Cyclovirus aasiak	soft spider associated circular virus 1	MH545516	ssDNA(+/-)	Complete genome	1	2	0	0
5088	Monodnaviria	Circoviridae	Cyclovirus	Cyclovirus adie	chicken associated cyclovirus 1	HQ738643	ssDNA	Complete genome	1	2	0	0
5089	Monodnaviria	Circoviridae	Cyclovirus	Cyclovirus anyidiwo	army ant associated cyclovirus 2 P8A-4.2_2	ON324071	ssDNA(+)	Complete genome	1	2	0	0
5090	Monodnaviria	Circoviridae	Cyclovirus	Cyclovirus babka	dragonfly cyclovirus 6	KC512918	ssDNA	Complete genome	1	2	0	0
5091	Monodnaviria	Circoviridae	Cyclovirus	Cyclovirus bakri	goat cyclovirus	HQ738636	ssDNA	Complete genome	1	2	0	0
5092	Monodnaviria	Circoviridae	Cyclovirus	Cyclovirus bashri	human associated cyclovirus 4	GQ404857	ssDNA	Complete genome	1	2	0	0
5093	Monodnaviria	Circoviridae	Cyclovirus	Cyclovirus bastao	bat associated cyclovirus 10	KM382270	ssDNA	Complete genome	1	2	0	0
5094	Monodnaviria	Circoviridae	Cyclovirus	Cyclovirus bohloa	army ant associated cyclovirus 5 170_4	ON324104	ssDNA(+)	Complete genome	1	2	0	0
5095	Monodnaviria	Circoviridae	Cyclovirus	Cyclovirus caballo	horse cyclovirus	KR902499	ssDNA	Complete genome	1	2	0	0
5096	Monodnaviria	Circoviridae	Cyclovirus	Cyclovirus cervienka	robinz virus RP_736	MZ350969	ssDNA(+)	Complete genome	1	2	0	0
5097	Monodnaviria	Circoviridae	Cyclovirus	Cyclovirus doi	bat associated cyclovirus 12	KM382269	ssDNA	Complete genome	1	2	0	0
5098	Monodnaviria	Circoviridae	Cyclovirus	Cyclovirus enseenene	army ant associated cyclovirus 8 P1A-reste_2	ON324107	ssDNA(+)	Complete genome	1	2	0	0
5099	Monodnaviria	Circoviridae	Cyclovirus	Cyclovirus flagermus	bat associated cyclovirus 5	HQ738637	ssDNA	Complete genome	1	2	0	0
5100	Monodnaviria	Circoviridae	Cyclovirus	Cyclovirus fledermoyz	chifec virus UA13_1880	OM262456	ssDNA(+)	Complete genome	1	2	0	0
5101	Monodnaviria	Circoviridae	Cyclovirus	Cyclovirus foca	werosea cyclovirus	MN176052	ssDNA(+)	Complete genome	1	2	0	0
5102	Monodnaviria	Circoviridae	Cyclovirus	Cyclovirus fourmi	army ant associated cyclovirus 6 P16-reste_1	ON324069	ssDNA(+)	Complete genome	1	2	0	0
5103	Monodnaviria	Circoviridae	Cyclovirus	Cyclovirus gaaye	bovine cyclovirus	HQ738634	ssDNA	Complete genome	1	2	0	0
5104	Monodnaviria	Circoviridae	Cyclovirus	Cyclovirus gato	feline cyclovirus	KM017740	ssDNA	Complete genome	1	2	0	0
5105	Monodnaviria	Circoviridae	Cyclovirus	Cyclovirus homa	human associated cyclovirus 5	GQ404845	ssDNA	Complete genome	1	2	0	0
5106	Monodnaviria	Circoviridae	Cyclovirus	Cyclovirus humana	human associated cyclovirus 10	KF726984	ssDNA	Complete genome	1	2	0	0
5107	Monodnaviria	Circoviridae	Cyclovirus	Cyclovirus ibimonyo	army ant associated cyclovirus 3 P1A-reste_4	ON324066	ssDNA(+)	Complete genome	1	2	0	0
5108	Monodnaviria	Circoviridae	Cyclovirus	Cyclovirus insaan	human associated cyclovirus 2	GQ404844	ssDNA	Complete genome	1	2	0	0
5109	Monodnaviria	Circoviridae	Cyclovirus	Cyclovirus jaaabani	bat faeces associated cyclovirus 1	HM228874	ssDNA	Complete genome	1	2	0	0
5110	Monodnaviria	Circoviridae	Cyclovirus	Cyclovirus jemage	bat faeces associated cyclovirus 2	JF938079	ssDNA	Complete genome	1	2	0	0
5111	Monodnaviria	Circoviridae	Cyclovirus	Cyclovirus kacsa	duck associated cyclovirus 1	KY851116	ssDNA	Complete genome	1	2	0	0
5112	Monodnaviria	Circoviridae	Cyclovirus	Cyclovirus kemirgen	dipodfec virus UA23Rod_1805	OM869613	ssDNA(+)	Complete genome	1	2	0	0
5113	Monodnaviria	Circoviridae	Cyclovirus	Cyclovirus khangkhaw	bat associated cyclovirus 9	KJ641720	ssDNA	Complete genome	1	1	0	0
5114	Monodnaviria	Circoviridae	Cyclovirus	Cyclovirus kiroptero	bat faeces associated cyclovirus 3	JF938081	ssDNA	Complete genome	1	2	0	0
5115	Monodnaviria	Circoviridae	Cyclovirus	Cyclovirus kisikisi	dragonfly cyclovirus 1	JX185419	ssDNA	Complete genome	1	2	0	0
5116	Monodnaviria	Circoviridae	Cyclovirus	Cyclovirus kokoro	army ant associated cyclovirus 1 P21/23-reste_1	ON324100	ssDNA(+)	Complete genome	1	2	0	0
5117	Monodnaviria	Circoviridae	Cyclovirus	Cyclovirus libelula	dragonfly cyclovirus 5	JX185426	ssDNA	Complete genome	1	2	0	0
5118	Monodnaviria	Circoviridae	Cyclovirus	Cyclovirus liepsnele	robinz virus RP_1170	MZ350973	ssDNA(+)	Complete genome	1	2	0	0
5119	Monodnaviria	Circoviridae	Cyclovirus	Cyclovirus liliac	bat associated cyclovirus 7	KJ641740	ssDNA	Complete genome	1	1	0	0
5120	Monodnaviria	Circoviridae	Cyclovirus	Cyclovirus liljak	chifec virus UA15_2320	OM262459	ssDNA(+)	Complete genome	1	2	0	0
5121	Monodnaviria	Circoviridae	Cyclovirus	Cyclovirus maanav	human associated cyclovirus 1	GQ404847	ssDNA	Complete genome	1	2	0	0
5122	Monodnaviria	Circoviridae	Cyclovirus	Cyclovirus manitan	human associated cyclovirus 11	KJ831064	ssDNA	Complete genome	1	2	0	0
5123	Monodnaviria	Circoviridae	Cyclovirus	Cyclovirus manukha	human associated cyclovirus 3	GQ404846	ssDNA	Complete genome	1	2	0	0
5124	Monodnaviria	Circoviridae	Cyclovirus	Cyclovirus manusyan	human associated cyclovirus 12	KU053483	ssDNA	Complete genome	1	2	0	0
5125	Monodnaviria	Circoviridae	Cyclovirus	Cyclovirus mchwa	arboreal ant associated circular virus 1	MH545511	ssDNA(+/-)	Complete genome	1	2	0	0
5126	Monodnaviria	Circoviridae	Cyclovirus	Cyclovirus mier	army ant associated cyclovirus 4 P8A-3.2_1	ON324103	ssDNA(+)	Complete genome	1	2	0	0
5127	Monodnaviria	Circoviridae	Cyclovirus	Cyclovirus misi	calfel virus LSF31_cyc420	ON596195	ssDNA(+)	Complete genome	1	2	0	0
5128	Monodnaviria	Circoviridae	Cyclovirus	Cyclovirus mmadu	human associated cyclovirus 6	GQ404854	ssDNA	Complete genome	1	2	0	0
5129	Monodnaviria	Circoviridae	Cyclovirus	Cyclovirus moosa	calfel virus LSF31_cyc880	ON596196	ssDNA(+)	Complete genome	1	2	0	0
5130	Monodnaviria	Circoviridae	Cyclovirus	Cyclovirus munthu	human associated cyclovirus 9	KC771281	ssDNA	Complete genome	1	2	0	0
5131	Monodnaviria	Circoviridae	Cyclovirus	Cyclovirus murcielago	bat associated cyclovirus 17	OL704826	ssDNA(+)	Complete genome	1	2	0	0
5132	Monodnaviria	Circoviridae	Cyclovirus	Cyclovirus muricec	Eumops bonariensis associated cyclovirus 1	OL704828	ssDNA(+)	Complete genome	1	2	0	0
5133	Monodnaviria	Circoviridae	Cyclovirus	Cyclovirus mutum	human associated cyclovirus 7	GQ404855	ssDNA	Complete genome	1	2	0	0
5134	Monodnaviria	Circoviridae	Cyclovirus	Cyclovirus mweyba	mongoose-associated cyclovirus Mon-20	MZ382573	ssDNA(+)	Complete genome	1	2	0	0
5135	Monodnaviria	Circoviridae	Cyclovirus	Cyclovirus naahoohai	chicken associated cyclovirus 2	MG846358	ssDNA(+/-)	Complete genome	1	2	0	0
5136	Monodnaviria	Circoviridae	Cyclovirus	Cyclovirus naastsosi	mouse associated cyclovirus 1	KT878836	ssDNA	Complete genome	1	2	0	0
5137	Monodnaviria	Circoviridae	Cyclovirus	Cyclovirus nahkhiir	bat associated cyclovirus 8	KJ641715	ssDNA	Complete genome	1	1	0	0
5138	Monodnaviria	Circoviridae	Cyclovirus	Cyclovirus namu	dragonfly cyclovirus 7	KC512919	ssDNA	Complete genome	1	2	0	0
5139	Monodnaviria	Circoviridae	Cyclovirus	Cyclovirus ndanda	army ant associated cyclovirus 9 183_1	ON324108	ssDNA(+)	Complete genome	1	2	0	0
5140	Monodnaviria	Circoviridae	Cyclovirus	Cyclovirus netopyr	bat associated cyclovirus Vr1	MT766312	ssDNA(+)	Complete genome	1	2	0	0
5141	Monodnaviria	Circoviridae	Cyclovirus	Cyclovirus newla	mongoose-associated cyclovirus Mon-32	MZ382572	ssDNA(+)	Complete genome	1	2	0	0
5142	Monodnaviria	Circoviridae	Cyclovirus	Cyclovirus nhanloai	human associated cyclovirus 8	KF031466	ssDNA	Complete genome	1	2	0	0
5143	Monodnaviria	Circoviridae	Cyclovirus	Cyclovirus nietoperz	bat associated cyclovirus 13	KJ641728	ssDNA	Complete genome	1	1	0	0
5145	Monodnaviria	Circoviridae	Cyclovirus	Cyclovirus pea	bat associated cyclovirus 15	KT732786	ssDNA	Complete genome	1	2	0	0
5146	Monodnaviria	Circoviridae	Cyclovirus	Cyclovirus peka	bat associated cyclovirus 14	KT732785	ssDNA	Complete genome	1	2	0	0
5147	Monodnaviria	Circoviridae	Cyclovirus	Cyclovirus pekapeka	bat associated cyclovirus 16	KT732787	ssDNA	Complete genome	1	2	0	0
5148	Monodnaviria	Circoviridae	Cyclovirus	Cyclovirus pettirosso	robinz virus RP_493	MZ350965	ssDNA(+)	Complete genome	1	2	0	0
5149	Monodnaviria	Circoviridae	Cyclovirus	Cyclovirus podgana	rodent circovirus	KY370026	ssDNA	Complete genome	1	1	0	0
5150	Monodnaviria	Circoviridae	Cyclovirus	Cyclovirus popo	bat associated cyclovirus 6	KJ641712	ssDNA	Complete genome	1	1	0	0
5151	Monodnaviria	Circoviridae	Cyclovirus	Cyclovirus popoki	calfel virus LSF17_cyc102	ON596192	ssDNA(+)	Complete genome	1	2	0	0
5152	Monodnaviria	Circoviridae	Cyclovirus	Cyclovirus prihor	robinz virus RP_620	MZ350968	ssDNA(+)	Complete genome	1	2	0	0
5153	Monodnaviria	Circoviridae	Cyclovirus	Cyclovirus prilep	chifec virus UA15_35	OM262453	ssDNA(+)	Complete genome	1	2	0	0
5154	Monodnaviria	Circoviridae	Cyclovirus	Cyclovirus punarinta	robinz virus RP_526	MZ350966	ssDNA(+)	Complete genome	1	2	0	0
5155	Monodnaviria	Circoviridae	Cyclovirus	Cyclovirus rata	rodent circovirus	KY370028	ssDNA	Complete genome	1	1	0	0
5156	Monodnaviria	Circoviridae	Cyclovirus	Cyclovirus risi	squirrel cyclovirus	LC018134	ssDNA	Complete genome	1	2	0	0
5157	Monodnaviria	Circoviridae	Cyclovirus	Cyclovirus roach	Florida woods cockroach cyclovirus	JX569794	ssDNA	Complete genome	1	4	0	0
5158	Monodnaviria	Circoviridae	Cyclovirus	Cyclovirus roedor	capybara associated cyclovirus 1	MK947371	ssDNA(+/-)	Complete genome	1	2	0	0
5159	Monodnaviria	Circoviridae	Cyclovirus	Cyclovirus rotte	dipodfec virus UA04Rod_5913	OM869595	ssDNA(+)	Complete genome	1	2	0	0
5160	Monodnaviria	Circoviridae	Cyclovirus	Cyclovirus rudzik	robinz virus RP_584	MZ350967	ssDNA(+)	Complete genome	1	2	0	0
5161	Monodnaviria	Circoviridae	Cyclovirus	Cyclovirus saguza	chifec virus UA13_1727	OM262451	ssDNA(+)	Complete genome	1	2	0	0
5162	Monodnaviria	Circoviridae	Cyclovirus	Cyclovirus sawya	chifec virus UA13_1817	OM262452	ssDNA(+)	Complete genome	1	2	0	0
5163	Monodnaviria	Circoviridae	Cyclovirus	Cyclovirus sismis	bat faeces associated cyclovirus 4	JF938082	ssDNA	Complete genome	1	2	0	0
5164	Monodnaviria	Circoviridae	Cyclovirus	Cyclovirus sokwe	chimpanzee faeces associated cyclovirus	GQ404849	ssDNA	Complete genome	1	2	0	0
5165	Monodnaviria	Circoviridae	Cyclovirus	Cyclovirus svosve	army ant associated cyclovirus 7 P4A-reste_1	ON324106	ssDNA(+)	Complete genome	1	2	0	0
5166	Monodnaviria	Circoviridae	Cyclovirus	Cyclovirus taniilai	dragonfly cyclovirus 2	JX185422	ssDNA	Complete genome	1	2	0	0
5167	Monodnaviria	Circoviridae	Cyclovirus	Cyclovirus tarako	dragonfly cyclovirus 8	KC512920	ssDNA	Complete genome	1	2	0	0
5168	Monodnaviria	Circoviridae	Cyclovirus	Cyclovirus tonbo	dragonfly cyclovirus 3	JX185424	ssDNA	Complete genome	1	3	0	0
5169	Monodnaviria	Circoviridae	Cyclovirus	Cyclovirus totoi	robinz virus RP_259	MZ350964	ssDNA(+)	Complete genome	1	2	0	0
5170	Monodnaviria	Circoviridae	Cyclovirus	Cyclovirus vauval	bat associated cyclovirus Cg1	MT766309	ssDNA(+)	Complete genome	1	2	0	0
5171	Monodnaviria	Circoviridae	Cyclovirus	Cyclovirus vazka	dragonfly cyclovirus 4	KC512916	ssDNA	Complete genome	1	2	0	0
5172	Monodnaviria	Circoviridae	Cyclovirus	Cyclovirus vespertilio	Tadarida brasiliensis associated cyclovirus 1	OL704827	ssDNA(+)	Complete genome	1	2	0	0
5173	Monodnaviria	Circoviridae	Cyclovirus	Cyclovirus vleermuis	chifec virus UA13_1887	OM262457	ssDNA(+)	Complete genome	1	2	0	0
5174	Monodnaviria	Circoviridae	Cyclovirus	Cyclovirus yarasa	bat associated cyclovirus 11	KJ641717	ssDNA	Complete genome	1	1	0	0
5175	Monodnaviria	Circoviridae	Cyclovirus	Cyclovirus ystlum	chifec virus UA13_1800	OM262458	ssDNA(+)	Complete genome	1	2	0	0
6095	Monodnaviria	Genomoviridae	Gemycircularvirus	Gemycircularvirus abati1	Genomoviridae sp.	MK032723	ssDNA(+/-)	Complete genome	1	2	0	0
6096	Monodnaviria	Genomoviridae	Gemycircularvirus	Gemycircularvirus alces1	Alces alces faeces associated genomovirus MP84	MG641204	ssDNA(+/-)	Complete genome	1	2	0	0
6097	Monodnaviria	Genomoviridae	Gemycircularvirus	Gemycircularvirus alces2	Alces alces faeces associated genomovirus MP157	MG641207	ssDNA(+/-)	Complete genome	1	2	0	0
6098	Monodnaviria	Genomoviridae	Gemycircularvirus	Gemycircularvirus ansal1	Genomoviridae sp.	MN928911	ssDNA(+/-)	Complete genome	1	2	0	0
6100	Monodnaviria	Genomoviridae	Gemycircularvirus	Gemycircularvirus austro1	Blackfly genomovirus 2	MK433234	ssDNA(+/-)	Complete genome	1	2	0	0
6101	Monodnaviria	Genomoviridae	Gemycircularvirus	Gemycircularvirus austro2	Blackfly genomovirus 7	MK433239	ssDNA(+/-)	Complete genome	1	2	0	0
6102	Monodnaviria	Genomoviridae	Gemycircularvirus	Gemycircularvirus austro3	Blackfly genomovirus 4	MK433236	ssDNA(+/-)	Complete genome	1	2	0	0
6103	Monodnaviria	Genomoviridae	Gemycircularvirus	Gemycircularvirus austro4	Blackfly genomovirus 9	MK433241	ssDNA(+/-)	Complete genome	1	2	0	0
6104	Monodnaviria	Genomoviridae	Gemycircularvirus	Gemycircularvirus austro5	Blackfly genomovirus 5	MK433237	ssDNA(+/-)	Complete genome	1	2	0	0
6105	Monodnaviria	Genomoviridae	Gemycircularvirus	Gemycircularvirus austro6	Blackfly genomovirus 10	MK433242	ssDNA(+/-)	Complete genome	1	2	0	0
6106	Monodnaviria	Genomoviridae	Gemycircularvirus	Gemycircularvirus bemta1	Bemisia-associated genomovirus AdO	KY230614	ssDNA(+/-)	Complete genome	1	2	0	0
6107	Monodnaviria	Genomoviridae	Gemycircularvirus	Gemycircularvirus blabi1	blackbird associated gemycircularvirus 1	KF371643	ssDNA	Complete genome	1	2	0	0
6108	Monodnaviria	Genomoviridae	Gemycircularvirus	Gemycircularvirus bovas1	bovine associated gemycircularvirus 1	KT862253	ssDNA	Complete genome	1	3	0	0
6112	Monodnaviria	Genomoviridae	Gemycircularvirus	Gemycircularvirus chicas1	chicken associated gemycircularvirus 1	KT862243	ssDNA	Complete genome	1	3	0	0
6113	Monodnaviria	Genomoviridae	Gemycircularvirus	Gemycircularvirus chicas2	chicken associated gemycircularvirus 2	KT862242	ssDNA	Complete genome	1	3	0	0
6114	Monodnaviria	Genomoviridae	Gemycircularvirus	Gemycircularvirus chickad1	chickadee associated gemycircularvirus 1	KT309029	ssDNA	Complete genome	1	2	0	0
6116	Monodnaviria	Genomoviridae	Gemycircularvirus	Gemycircularvirus cybusi1	Spider associated circular virus 1	MH545503	ssDNA(+/-)	Complete genome	1	2	0	0
6117	Monodnaviria	Genomoviridae	Gemycircularvirus	Gemycircularvirus denbre1	Bark beetle-associated genomovirus 1	MG571096	ssDNA(+/-)	Complete genome	1	2	0	0
6118	Monodnaviria	Genomoviridae	Gemycircularvirus	Gemycircularvirus denbre2	Bark beetle-associated genomovirus 2	MG571098	ssDNA(+/-)	Complete genome	1	2	0	0
6119	Monodnaviria	Genomoviridae	Gemycircularvirus	Gemycircularvirus denbre3	Bark beetle-associated genomovirus 3	MG571099	ssDNA(+/-)	Complete genome	1	2	0	0
6120	Monodnaviria	Genomoviridae	Gemycircularvirus	Gemycircularvirus denbre4	Bark beetle-associated genomovirus 4	MG571100	ssDNA(+/-)	Complete genome	1	2	0	0
6121	Monodnaviria	Genomoviridae	Gemycircularvirus	Gemycircularvirus denpo1	Bark beetle-associated genomovirus 5	MG571101	ssDNA(+/-)	Complete genome	1	2	0	0
6122	Monodnaviria	Genomoviridae	Gemycircularvirus	Gemycircularvirus derva1	Tick-associated genomovirus 1	MF173065	ssDNA(+/-)	Complete genome	1	3	0	0
6124	Monodnaviria	Genomoviridae	Gemycircularvirus	Gemycircularvirus draga1	dragonfly associated gemycircularvirus 1	JX185429	ssDNA(+/-)	Complete genome	1	4	0	0
6125	Monodnaviria	Genomoviridae	Gemycircularvirus	Gemycircularvirus echiam1	Thrips-associated genomovirus 1	KY308268	ssDNA(+/-)	Complete genome	1	3	0	0
6126	Monodnaviria	Genomoviridae	Gemycircularvirus	Gemycircularvirus equas1	equine associated gemycircularvirus 1	KT862248	ssDNA	Complete genome	1	3	0	0
6127	Monodnaviria	Genomoviridae	Gemycircularvirus	Gemycircularvirus erati1	Giant house spider associated circular virus 1	MH545509	ssDNA(+/-)	Complete genome	1	2	0	0
6129	Monodnaviria	Genomoviridae	Gemycircularvirus	Gemycircularvirus furse1	fur seal associated gemycircularvirus 1	KF371638	ssDNA(+/-)	Complete genome	1	2	0	0
6130	Monodnaviria	Genomoviridae	Gemycircularvirus	Gemycircularvirus geras1	gerygone associated gemycircularvirus 1	KF371636	ssDNA(+/-)	Complete genome	1	2	0	0
6131	Monodnaviria	Genomoviridae	Gemycircularvirus	Gemycircularvirus geras2	gerygone associated gemycircularvirus 2	KF371637	ssDNA(+/-)	Complete genome	1	2	0	0
6132	Monodnaviria	Genomoviridae	Gemycircularvirus	Gemycircularvirus geras3	gerygone associated gemycircularvirus 3	KF371639	ssDNA(+/-)	Complete genome	1	2	0	0
6133	Monodnaviria	Genomoviridae	Gemycircularvirus	Gemycircularvirus giapa1	Giant panda associated gemycircularvirus	MF327560	ssDNA(+/-)	Complete genome	1	3	0	0
6134	Monodnaviria	Genomoviridae	Gemycircularvirus	Gemycircularvirus giapa2	Giant panda associated gemycircularvirus	MF327565	ssDNA(+/-)	Complete genome	1	3	0	0
6135	Monodnaviria	Genomoviridae	Gemycircularvirus	Gemycircularvirus giapa3	Giant panda associated gemycircularvirus	MF327568	ssDNA(+/-)	Complete genome	1	3	0	0
6136	Monodnaviria	Genomoviridae	Gemycircularvirus	Gemycircularvirus giapa4	Giant panda associated gemycircularvirus	MF327561	ssDNA(+/-)	Complete genome	1	3	0	0
6137	Monodnaviria	Genomoviridae	Gemycircularvirus	Gemycircularvirus giapa5	Giant panda associated gemycircularvirus	MF327567	ssDNA(+/-)	Complete genome	1	3	0	0
6138	Monodnaviria	Genomoviridae	Gemycircularvirus	Gemycircularvirus giapa6	Giant panda associated gemycircularvirus	MF327569	ssDNA(+/-)	Complete genome	1	3	0	0
6139	Monodnaviria	Genomoviridae	Gemycircularvirus	Gemycircularvirus giapa7	Giant panda associated gemycircularvirus	MF327558	ssDNA(+/-)	Complete genome	1	3	0	0
6140	Monodnaviria	Genomoviridae	Gemycircularvirus	Gemycircularvirus giapa8	Giant panda associated gemycircularvirus	MF327570	ssDNA(+/-)	Complete genome	1	3	0	0
6141	Monodnaviria	Genomoviridae	Gemycircularvirus	Gemycircularvirus gopha1	Tortoise genomovirus 17	MK570217	ssDNA(+/-)	Complete genome	1	2	0	0
6142	Monodnaviria	Genomoviridae	Gemycircularvirus	Gemycircularvirus gopha2	Tortoise genomovirus 10	MK570210	ssDNA(+/-)	Complete genome	1	2	0	0
6143	Monodnaviria	Genomoviridae	Gemycircularvirus	Gemycircularvirus gopha3	Genomoviridae sp.	MK032737	ssDNA(+/-)	Complete genome	1	2	0	0
6144	Monodnaviria	Genomoviridae	Gemycircularvirus	Gemycircularvirus hadtis1	Genomoviridae sp.	MK032733	ssDNA(+/-)	Complete genome	1	2	0	0
6145	Monodnaviria	Genomoviridae	Gemycircularvirus	Gemycircularvirus haeme1	Finch associated genomovirus 5	MK249235	ssDNA(+/-)	Complete genome	1	2	0	0
6146	Monodnaviria	Genomoviridae	Gemycircularvirus	Gemycircularvirus haeme2	Finch associated genomovirus 6	MK249242	ssDNA(+/-)	Complete genome	1	2	0	0
6147	Monodnaviria	Genomoviridae	Gemycircularvirus	Gemycircularvirus hydro1	Capybara genomovirus 1	MK483072	ssDNA(+/-)	Complete genome	1	2	0	0
6149	Monodnaviria	Genomoviridae	Gemycircularvirus	Gemycircularvirus ixode1	Tick-associated genomovirus 3	MF173067	ssDNA(+/-)	Complete genome	1	3	0	0
6150	Monodnaviria	Genomoviridae	Gemycircularvirus	Gemycircularvirus lamas1	lama associated gemycircularvirus 1	KT862245	ssDNA	Complete genome	1	3	0	0
6153	Monodnaviria	Genomoviridae	Gemycircularvirus	Gemycircularvirus lepa2	Lynx canadensis faeces associated genomovirus CL1 46	MG641191	ssDNA(+/-)	Complete genome	1	2	0	0
6154	Monodnaviria	Genomoviridae	Gemycircularvirus	Gemycircularvirus lepam1	Alces alces faeces associated genomovirus MP111	MG641205	ssDNA(+/-)	Complete genome	1	2	0	0
6155	Monodnaviria	Genomoviridae	Gemycircularvirus	Gemycircularvirus lepam2	Alces alces faeces associated genomovirus MP43	MG641202	ssDNA(+/-)	Complete genome	1	2	0	0
6156	Monodnaviria	Genomoviridae	Gemycircularvirus	Gemycircularvirus lepam3	Lepus americanus faeces associated genomovirus SHP9	MG641211	ssDNA(+/-)	Complete genome	1	2	0	0
6157	Monodnaviria	Genomoviridae	Gemycircularvirus	Gemycircularvirus lynca1	Lynx canadensis faeces associated genomovirus CL1 48	MG641192	ssDNA(+/-)	Complete genome	1	2	0	0
6158	Monodnaviria	Genomoviridae	Gemycircularvirus	Gemycircularvirus lynca2	Lynx canadensis faeces associated genomovirus CL1 71	MG641194	ssDNA(+/-)	Complete genome	1	2	0	0
6159	Monodnaviria	Genomoviridae	Gemycircularvirus	Gemycircularvirus lynca3	Lynx canadensis faeces associated genomovirus CL5 48	MG641201	ssDNA(+/-)	Complete genome	1	2	0	0
6160	Monodnaviria	Genomoviridae	Gemycircularvirus	Gemycircularvirus lynca4	Lynx canadensis faeces associated genomovirus CL1 148	MG641197	ssDNA(+/-)	Complete genome	1	2	0	0
6161	Monodnaviria	Genomoviridae	Gemycircularvirus	Gemycircularvirus malas1	mallard associated gemycircularvirus 1	KF371635	ssDNA(+/-)	Complete genome	1	2	0	0
6162	Monodnaviria	Genomoviridae	Gemycircularvirus	Gemycircularvirus minio1	miniopterus associated gemycircularvirus 1	KJ641719	ssDNA	Complete genome	1	2	0	0
6163	Monodnaviria	Genomoviridae	Gemycircularvirus	Gemycircularvirus miniti1	Genomoviridae sp.	MK032736	ssDNA(+/-)	Complete genome	1	2	0	0
6164	Monodnaviria	Genomoviridae	Gemycircularvirus	Gemycircularvirus miniti2	Genomoviridae sp.	MK032701	ssDNA(+/-)	Complete genome	1	2	0	0
6165	Monodnaviria	Genomoviridae	Gemycircularvirus	Gemycircularvirus miniti3	Genomoviridae sp.	MK032712	ssDNA(+/-)	Complete genome	1	2	0	0
6166	Monodnaviria	Genomoviridae	Gemycircularvirus	Gemycircularvirus miniti4	Genomoviridae sp.	MK032709	ssDNA(+/-)	Complete genome	1	2	0	0
6167	Monodnaviria	Genomoviridae	Gemycircularvirus	Gemycircularvirus minti6	Genomoviridae sp.	MH617534	ssDNA(+/-)	Complete genome	1	3	0	0
6169	Monodnaviria	Genomoviridae	Gemycircularvirus	Gemycircularvirus monas1	mongoose associated gemycircularvirus 1	KP263547	ssDNA(+/-)	Complete genome	1	2	0	0
6170	Monodnaviria	Genomoviridae	Gemycircularvirus	Gemycircularvirus mosqi1	mosquito associated gemycircularvirus 1	HQ335086	ssDNA	Complete genome	1	4	0	0
6171	Monodnaviria	Genomoviridae	Gemycircularvirus	Gemycircularvirus mouti1	Genomoviridae sp.	MK032728	ssDNA(+/-)	Complete genome	1	2	0	0
6172	Monodnaviria	Genomoviridae	Gemycircularvirus	Gemycircularvirus mouti10	Genomoviridae sp.	MK032705	ssDNA(+/-)	Complete genome	1	2	0	0
6173	Monodnaviria	Genomoviridae	Gemycircularvirus	Gemycircularvirus mouti11	Genomoviridae sp.	MK032718	ssDNA(+/-)	Complete genome	1	2	0	0
6174	Monodnaviria	Genomoviridae	Gemycircularvirus	Gemycircularvirus mouti12	Genomoviridae sp.	MK032702	ssDNA(+/-)	Complete genome	1	2	0	0
6175	Monodnaviria	Genomoviridae	Gemycircularvirus	Gemycircularvirus mouti2	Genomoviridae sp.	MK032755	ssDNA(+/-)	Complete genome	1	2	0	0
6176	Monodnaviria	Genomoviridae	Gemycircularvirus	Gemycircularvirus mouti3	Genomoviridae sp.	MK032715	ssDNA(+/-)	Complete genome	1	2	0	0
6177	Monodnaviria	Genomoviridae	Gemycircularvirus	Gemycircularvirus mouti4	Genomoviridae sp.	MK032719	ssDNA(+/-)	Complete genome	1	2	0	0
6178	Monodnaviria	Genomoviridae	Gemycircularvirus	Gemycircularvirus mouti5	Genomoviridae sp.	MK032753	ssDNA(+/-)	Complete genome	1	2	0	0
6179	Monodnaviria	Genomoviridae	Gemycircularvirus	Gemycircularvirus mouti6	Genomoviridae sp.	MK032735	ssDNA(+/-)	Complete genome	1	2	0	0
6180	Monodnaviria	Genomoviridae	Gemycircularvirus	Gemycircularvirus mouti7	Genomoviridae sp.	MK032738	ssDNA(+/-)	Complete genome	1	2	0	0
6181	Monodnaviria	Genomoviridae	Gemycircularvirus	Gemycircularvirus mouti8	Genomoviridae sp.	MK032752	ssDNA(+/-)	Complete genome	1	2	0	0
6182	Monodnaviria	Genomoviridae	Gemycircularvirus	Gemycircularvirus mouti9	Genomoviridae sp.	MK032714	ssDNA(+/-)	Complete genome	1	2	0	0
6183	Monodnaviria	Genomoviridae	Gemycircularvirus	Gemycircularvirus odona1	odonata associated gemycircularvirus 1	KM598385	ssDNA	Complete genome	1	2	0	0
6184	Monodnaviria	Genomoviridae	Gemycircularvirus	Gemycircularvirus odona2	odonata associated gemycircularvirus 2	KM598387	ssDNA	Complete genome	1	2	0	0
6188	Monodnaviria	Genomoviridae	Gemycircularvirus	Gemycircularvirus pleca1	Gemycircularvirus sp.	KY302866	ssDNA(+/-)	Complete genome	1	3	0	0
6190	Monodnaviria	Genomoviridae	Gemycircularvirus	Gemycircularvirus porci1	porcine associated gemycircularvirus 1	KT862250	ssDNA	Complete genome	1	3	0	0
6191	Monodnaviria	Genomoviridae	Gemycircularvirus	Gemycircularvirus porci2	porcine associated gemycircularvirus 2	KF371640	ssDNA(+/-)	Complete genome	1	2	0	0
6192	Monodnaviria	Genomoviridae	Gemycircularvirus	Gemycircularvirus ptero1	pteropus associated gemycircularvirus 1	KT732804	ssDNA	Complete genome	1	3	0	0
6193	Monodnaviria	Genomoviridae	Gemycircularvirus	Gemycircularvirus ptero10	pteropus associated gemycircularvirus 10	KT732794	ssDNA	Complete genome	1	3	0	0
6194	Monodnaviria	Genomoviridae	Gemycircularvirus	Gemycircularvirus ptero2	pteropus associated gemycircularvirus 2	KT732792	ssDNA	Complete genome	1	3	0	0
6195	Monodnaviria	Genomoviridae	Gemycircularvirus	Gemycircularvirus ptero3	pteropus associated gemycircularvirus 3	KT732797	ssDNA	Complete genome	1	3	0	0
6196	Monodnaviria	Genomoviridae	Gemycircularvirus	Gemycircularvirus ptero4	pteropus associated gemycircularvirus 4	KT732814	ssDNA	Complete genome	1	3	0	0
6197	Monodnaviria	Genomoviridae	Gemycircularvirus	Gemycircularvirus ptero5	pteropus associated gemycircularvirus 5	KT732801	ssDNA	Complete genome	1	3	0	0
6198	Monodnaviria	Genomoviridae	Gemycircularvirus	Gemycircularvirus ptero6	pteropus associated gemycircularvirus 6	KT732803	ssDNA	Complete genome	1	3	0	0
6199	Monodnaviria	Genomoviridae	Gemycircularvirus	Gemycircularvirus ptero7	pteropus associated gemycircularvirus 7	KT732807	ssDNA	Complete genome	1	3	0	0
6200	Monodnaviria	Genomoviridae	Gemycircularvirus	Gemycircularvirus ptero8	pteropus associated gemycircularvirus 8	KT732806	ssDNA	Complete genome	1	3	0	0
6201	Monodnaviria	Genomoviridae	Gemycircularvirus	Gemycircularvirus ptero9	pteropus associated gemycircularvirus 9	KT732795	ssDNA	Complete genome	1	3	0	0
6202	Monodnaviria	Genomoviridae	Gemycircularvirus	Gemycircularvirus raski1	Genomoviridae sp.	MK032754	ssDNA(+/-)	Complete genome	1	2	0	0
6203	Monodnaviria	Genomoviridae	Gemycircularvirus	Gemycircularvirus ratas1	rat associated gemycircularvirus 1	KR912221	ssDNA(+/-)	Complete genome	1	3	0	0
6204	Monodnaviria	Genomoviridae	Gemycircularvirus	Gemycircularvirus rebac1	Northern red-backed vole stool-associated gemycircularvirus 110	MK738141	ssDNA(+/-)	Complete genome	1	3	0	0
6205	Monodnaviria	Genomoviridae	Gemycircularvirus	Gemycircularvirus recro1	Gemycircularvirus sp.	KY312557	ssDNA(+/-)	Complete genome	1	2	0	0
6213	Monodnaviria	Genomoviridae	Gemycircularvirus	Gemycircularvirus sheas1	sheep associated gemycircularvirus 1	KT862249	ssDNA	Complete genome	1	3	0	0
6214	Monodnaviria	Genomoviridae	Gemycircularvirus	Gemycircularvirus siedo1	Sierra dome spider associated circular virus 1	MH545510	ssDNA(+/-)	Complete genome	1	2	0	0
6217	Monodnaviria	Genomoviridae	Gemycircularvirus	Gemycircularvirus termi1	Termite associated circular virus 2	MG917675	ssDNA(+/-)	Complete genome	1	2	0	0
6219	Monodnaviria	Genomoviridae	Gemycircularvirus	Gemycircularvirus turti1	Genomoviridae sp.	MK012473	ssDNA(+/-)	Complete genome	1	4	0	0
6222	Monodnaviria	Genomoviridae	Gemyduguivirus	Gemyduguivirus austo1	Blackfly genomovirus 8	MK433240	ssDNA(+/-)	Complete genome	1	2	0	0
6223	Monodnaviria	Genomoviridae	Gemyduguivirus	Gemyduguivirus bemta1	Bemisia-associated genomovirus AdDF	KY230613	ssDNA(+/-)	Complete genome	1	2	0	0
6224	Monodnaviria	Genomoviridae	Gemyduguivirus	Gemyduguivirus draga1	dragonfly associated gemyduguivirus 1	JX185428	ssDNA(+/-)	Complete genome	1	4	0	0
6225	Monodnaviria	Genomoviridae	Gemyduguivirus	Gemyduguivirus hydro1	Capybara genomovirus 3	MK483075	ssDNA(+/-)	Complete genome	1	2	0	0
6226	Monodnaviria	Genomoviridae	Gemyduguivirus	Gemyduguivirus hydro2	Capybara genomovirus 8	MK483080	ssDNA(+/-)	Complete genome	1	2	0	0
6227	Monodnaviria	Genomoviridae	Gemyduguivirus	Gemyduguivirus hydro3	Capybara genomovirus 5	MK483077	ssDNA(+/-)	Complete genome	1	2	0	0
6230	Monodnaviria	Genomoviridae	Gemyduguivirus	Gemyduguivirus minti1	Genomoviridae sp.	MK032731	ssDNA(+/-)	Complete genome	1	2	0	0
6231	Monodnaviria	Genomoviridae	Gemyduguivirus	Gemyduguivirus minti2	Genomoviridae sp.	MK032726	ssDNA(+/-)	Complete genome	1	2	0	0
6232	Monodnaviria	Genomoviridae	Gemyduguivirus	Gemyduguivirus recro1	Gemycircularvirus sp.	KY312558	ssDNA(+/-)	Complete genome	1	2	0	0
6233	Monodnaviria	Genomoviridae	Gemygorvirus	Gemygorvirus cania1	canine associated gemygorvirus 1	KT862254	ssDNA	Complete genome	1	3	0	0
6234	Monodnaviria	Genomoviridae	Gemygorvirus	Gemygorvirus hydro1	Capybara genomovirus 6	MK483078	ssDNA(+/-)	Complete genome	1	2	0	0
6235	Monodnaviria	Genomoviridae	Gemygorvirus	Gemygorvirus malas1	mallard associated gemygorvirus 1	KT862238	ssDNA	Complete genome	1	3	0	0
6238	Monodnaviria	Genomoviridae	Gemygorvirus	Gemygorvirus ptero1	pteropus associated gemygorvirus 1	KT732790	ssDNA	Complete genome	1	3	0	0
6240	Monodnaviria	Genomoviridae	Gemygorvirus	Gemygorvirus stara1	starling associated gemygorvirus 1	KF371632	ssDNA(+/-)	Complete genome	1	2	0	0
6241	Monodnaviria	Genomoviridae	Gemykibivirus	Gemykibivirus abati1	Genomoviridae sp.	MK032696	ssDNA(+/-)	Complete genome	1	2	0	0
6242	Monodnaviria	Genomoviridae	Gemykibivirus	Gemykibivirus abati2	Genomoviridae sp.	MK032759	ssDNA(+/-)	Complete genome	1	2	0	0
6243	Monodnaviria	Genomoviridae	Gemykibivirus	Gemykibivirus anima1	Porcine feces-associated gemycircularvirus	KY214433	ssDNA(+/-)	Complete genome	1	2	0	0
6244	Monodnaviria	Genomoviridae	Gemykibivirus	Gemykibivirus badas1	badger associated gemykibivirus 1	KP263543	ssDNA(+/-)	Complete genome	1	2	0	0
6245	Monodnaviria	Genomoviridae	Gemykibivirus	Gemykibivirus bemta1	Bemisia-associated genomovirus NfO	KY230625	ssDNA(+/-)	Complete genome	1	2	0	0
6246	Monodnaviria	Genomoviridae	Gemykibivirus	Gemykibivirus blabi1	blackbird associated gemykibivirus 1	KF371633	ssDNA(+/-)	Complete genome	1	2	0	0
6247	Monodnaviria	Genomoviridae	Gemykibivirus	Gemykibivirus blaro1	black robin associated gemykibivirus 1	KF371634	ssDNA(+/-)	Complete genome	1	2	0	0
6248	Monodnaviria	Genomoviridae	Gemykibivirus	Gemykibivirus bovas1	bovine associated gemykibivirus 1	LK931483	ssDNA(+/-)	Complete genome	1	3	0	0
6249	Monodnaviria	Genomoviridae	Gemykibivirus	Gemykibivirus canfam1	Canine feces-associated gemycircularvirus	KY214441	ssDNA(+/-)	Complete genome	1	2	0	0
6250	Monodnaviria	Genomoviridae	Gemykibivirus	Gemykibivirus cowchi1	Cattle blood-associated gemycircularvirus	MF669480	ssDNA(+/-)	Complete genome	1	3	0	0
6251	Monodnaviria	Genomoviridae	Gemykibivirus	Gemykibivirus cybusi1	Cybaeus spider associated circular virus 2	MH545507	ssDNA(+/-)	Complete genome	1	2	0	0
6253	Monodnaviria	Genomoviridae	Gemykibivirus	Gemykibivirus draga1	dragonfly associated gemykibivirus 1	JX185430	ssDNA(+/-)	Complete genome	1	4	0	0
6254	Monodnaviria	Genomoviridae	Gemykibivirus	Gemykibivirus echi1	Thrips-associated genomovirus 3	KY308269	ssDNA(+/-)	Complete genome	1	3	0	0
6255	Monodnaviria	Genomoviridae	Gemykibivirus	Gemykibivirus galga1	Chicken genomovirus mg7_73	MN379612	ssDNA(+/-)	Complete genome	1	2	0	0
6256	Monodnaviria	Genomoviridae	Gemykibivirus	Gemykibivirus galga2	Chicken genomovirus mg8_401	MN379615	ssDNA(+/-)	Complete genome	1	2	0	0
6257	Monodnaviria	Genomoviridae	Gemykibivirus	Gemykibivirus galga3	Chicken genomovirus mg4_1218	MN379608	ssDNA(+/-)	Complete genome	1	2	0	0
6258	Monodnaviria	Genomoviridae	Gemykibivirus	Gemykibivirus giapa1	Giant panda associated gemycircularvirus	MF327571	ssDNA(+/-)	Complete genome	1	3	0	0
6259	Monodnaviria	Genomoviridae	Gemykibivirus	Gemykibivirus hadtis1	Genomoviridae sp.	MK032708	ssDNA(+/-)	Complete genome	1	2	0	0
6260	Monodnaviria	Genomoviridae	Gemykibivirus	Gemykibivirus haeme1	Finch associated genomovirus 3	MK249305	ssDNA(+/-)	Complete genome	1	2	0	0
6261	Monodnaviria	Genomoviridae	Gemykibivirus	Gemykibivirus haeme2	Gopherus associated genomovirus 1	MF373638	ssDNA(+/-)	Complete genome	1	3	0	0
6262	Monodnaviria	Genomoviridae	Gemykibivirus	Gemykibivirus haeme3	Finch associated genomovirus 2	MK249239	ssDNA(+/-)	Complete genome	1	2	0	0
6263	Monodnaviria	Genomoviridae	Gemykibivirus	Gemykibivirus haeme4	Finch associated genomovirus 4	MK249240	ssDNA(+/-)	Complete genome	1	2	0	0
6264	Monodnaviria	Genomoviridae	Gemykibivirus	Gemykibivirus haeme5	Finch associated genomovirus 1	MK249294	ssDNA(+/-)	Complete genome	1	2	0	0
6266	Monodnaviria	Genomoviridae	Gemykibivirus	Gemykibivirus humas1	human associated gemykibivirus 1	LK931485	ssDNA(+/-)	Complete genome	1	3	0	0
6267	Monodnaviria	Genomoviridae	Gemykibivirus	Gemykibivirus humas2	human associated gemykibivirus 2	KP133075	ssDNA(+/-)	Complete genome	1	2	0	0
6268	Monodnaviria	Genomoviridae	Gemykibivirus	Gemykibivirus humas3	human associated gemykibivirus 3	KP987887	ssDNA(+/-)	Complete genome	1	1	0	0
6269	Monodnaviria	Genomoviridae	Gemykibivirus	Gemykibivirus humas4	human associated gemykibivirus 4	KT363839	ssDNA(+/-)	Complete genome	1	3	0	0
6270	Monodnaviria	Genomoviridae	Gemykibivirus	Gemykibivirus humas5	human associated gemykibivirus 5	KU343137	ssDNA(+/-)	Complete genome	1	3	0	0
6271	Monodnaviria	Genomoviridae	Gemykibivirus	Gemykibivirus hydro1	Capybara genomovirus 4	MK483076	ssDNA(+/-)	Complete genome	1	2	0	0
6272	Monodnaviria	Genomoviridae	Gemykibivirus	Gemykibivirus hydro2	Capybara genomovirus 2	MK483073	ssDNA(+/-)	Complete genome	1	2	0	0
6273	Monodnaviria	Genomoviridae	Gemykibivirus	Gemykibivirus hydro3	Capybara genomovirus 12	MK483084	ssDNA(+/-)	Complete genome	1	2	0	0
6274	Monodnaviria	Genomoviridae	Gemykibivirus	Gemykibivirus minti1	Genomoviridae sp.	MK032742	ssDNA(+/-)	Complete genome	1	2	0	0
6275	Monodnaviria	Genomoviridae	Gemykibivirus	Gemykibivirus monas1	mongoose associated gemykibivirus 1	KP263545	ssDNA(+/-)	Complete genome	1	2	0	0
6276	Monodnaviria	Genomoviridae	Gemykibivirus	Gemykibivirus mouti1	Genomoviridae sp.	MK032703	ssDNA(+/-)	Complete genome	1	2	0	0
6277	Monodnaviria	Genomoviridae	Gemykibivirus	Gemykibivirus mouti2	Genomoviridae sp.	MK032748	ssDNA(+/-)	Complete genome	1	2	0	0
6278	Monodnaviria	Genomoviridae	Gemykibivirus	Gemykibivirus pitis1	Genomoviridae sp.	MK032749	ssDNA(+/-)	Complete genome	1	2	0	0
6279	Monodnaviria	Genomoviridae	Gemykibivirus	Gemykibivirus pitis2	Genomoviridae sp.	MK032721	ssDNA(+/-)	Complete genome	1	2	0	0
6282	Monodnaviria	Genomoviridae	Gemykibivirus	Gemykibivirus ptero1	pteropus associated gemykibivirus 1	KT732813	ssDNA	Complete genome	1	3	0	0
6283	Monodnaviria	Genomoviridae	Gemykibivirus	Gemykibivirus raski1	Genomoviridae sp.	MK032704	ssDNA(+/-)	Complete genome	1	2	0	0
6284	Monodnaviria	Genomoviridae	Gemykibivirus	Gemykibivirus rhina1	rhinolophus associated gemykibivirus 1	KJ641737	ssDNA	Complete genome	1	2	0	0
6285	Monodnaviria	Genomoviridae	Gemykibivirus	Gemykibivirus rhina2	rhinolophus associated gemykibivirus 2	KJ641726	ssDNA(+/-)	Complete genome	1	1	0	0
6288	Monodnaviria	Genomoviridae	Gemykibivirus	Gemykibivirus turti1	Genomoviridae sp.	MK012443	ssDNA(+/-)	Complete genome	1	4	0	0
6290	Monodnaviria	Genomoviridae	Gemykibivirus	Gemykibivirus womot1	Genomoviridae sp.	MK032756	ssDNA(+/-)	Complete genome	1	2	0	0
6291	Monodnaviria	Genomoviridae	Gemykolovirus	Gemykolovirus abati1	Genomoviridae sp.	MK032717	ssDNA(+/-)	Complete genome	1	2	0	0
6293	Monodnaviria	Genomoviridae	Gemykolovirus	Gemykolovirus derva1	Tick-associated genomovirus 2	MF173066	ssDNA(+/-)	Complete genome	1	3	0	0
6294	Monodnaviria	Genomoviridae	Gemykolovirus	Gemykolovirus easlu1	Grasshopper associated circular virus 1	MH545499	ssDNA(+/-)	Complete genome	1	2	0	0
6295	Monodnaviria	Genomoviridae	Gemykolovirus	Gemykolovirus echia1	Thrips-associated genomovirus 4	KY308270	ssDNA(+/-)	Complete genome	1	3	0	0
6296	Monodnaviria	Genomoviridae	Gemykolovirus	Gemykolovirus gopha1	Tortoise genomovirus 9	MK570209	ssDNA(+/-)	Complete genome	1	2	0	0
6297	Monodnaviria	Genomoviridae	Gemykolovirus	Gemykolovirus gopha2	Tortoise genomovirus 13	MK570213	ssDNA(+/-)	Complete genome	1	2	0	0
6298	Monodnaviria	Genomoviridae	Gemykolovirus	Gemykolovirus hadtis1	Genomoviridae sp.	MK032747	ssDNA(+/-)	Complete genome	1	2	0	0
6300	Monodnaviria	Genomoviridae	Gemykolovirus	Gemykolovirus lepam1	Alces alces faeces associated genomovirus MP68	MG641203	ssDNA(+/-)	Complete genome	1	2	0	0
6303	Monodnaviria	Genomoviridae	Gemykolovirus	Gemykolovirus ptero1	pteropus associated gemykolovirus 1	KT732798	ssDNA	Complete genome	1	3	0	0
6304	Monodnaviria	Genomoviridae	Gemykolovirus	Gemykolovirus ptero2	pteropus associated gemykolovirus 2	KT732800	ssDNA	Complete genome	1	3	0	0
6305	Monodnaviria	Genomoviridae	Gemykolovirus	Gemykolovirus segpa1	Tubeweb spider associated circular virus 1	MH545501	ssDNA(+/-)	Complete genome	1	2	0	0
6306	Monodnaviria	Genomoviridae	Gemykolovirus	Gemykolovirus troti1	Genomoviridae sp.	MK032739	ssDNA(+/-)	Complete genome	1	2	0	0
6307	Monodnaviria	Genomoviridae	Gemykrogvirus	Gemykrogvirus abati1	Genomoviridae sp.	MK032716	ssDNA(+/-)	Complete genome	1	2	0	0
6308	Monodnaviria	Genomoviridae	Gemykrogvirus	Gemykrogvirus apime1	Apis mellifera genomovirus 2	MH973741	ssDNA(+/-)	Complete genome	1	2	0	0
6309	Monodnaviria	Genomoviridae	Gemykrogvirus	Gemykrogvirus bovas1	bovine associated gemykrogvirus 1	LK931484	ssDNA(+/-)	Complete genome	1	3	0	0
6310	Monodnaviria	Genomoviridae	Gemykrogvirus	Gemykrogvirus carib1	caribou associated gemykrogvirus 1	KJ938717	ssDNA(+/-)	Complete genome	1	2	0	0
6311	Monodnaviria	Genomoviridae	Gemykrogvirus	Gemykrogvirus galga1	Chicken genomovirus mg4_1247	MN379609	ssDNA(+/-)	Complete genome	1	2	0	0
6312	Monodnaviria	Genomoviridae	Gemykrogvirus	Gemykrogvirus galga2	Chicken stool-associated gemycircularvirus	KY056250	ssDNA(+/-)	Complete genome	1	2	0	0
6313	Monodnaviria	Genomoviridae	Gemykrogvirus	Gemykrogvirus galga3	Chicken genomovirus mg4_1173	MN379605	ssDNA(+/-)	Complete genome	1	2	0	0
6314	Monodnaviria	Genomoviridae	Gemykrogvirus	Gemykrogvirus galga4	Chicken genomovirus mg7_78	MN379614	ssDNA(+/-)	Complete genome	1	2	0	0
6315	Monodnaviria	Genomoviridae	Gemykrogvirus	Gemykrogvirus galga5	Chicken genomovirus mg4_1165	MN379604	ssDNA(+/-)	Complete genome	1	2	0	0
6316	Monodnaviria	Genomoviridae	Gemykrogvirus	Gemykrogvirus giapa1	Giant panda associated gemycircularvirus	MF327559	ssDNA(+/-)	Complete genome	1	3	0	0
6317	Monodnaviria	Genomoviridae	Gemykrogvirus	Gemykrogvirus hadtis1	Genomoviridae sp.	MK032724	ssDNA(+/-)	Complete genome	1	2	0	0
6318	Monodnaviria	Genomoviridae	Gemykrogvirus	Gemykrogvirus humas1	Gemycircularvirus sp.	MT649486	ssDNA(+/-)	Complete genome	1	2	0	0
6320	Monodnaviria	Genomoviridae	Gemykroznavirus	Gemykroznavirus anima1	Genomoviridae sp.	MK032727	ssDNA(+/-)	Complete genome	1	2	0	0
6321	Monodnaviria	Genomoviridae	Gemykroznavirus	Gemykroznavirus haeme1	Finch associated genomovirus 8	MK249245	ssDNA(+/-)	Complete genome	1	2	0	0
6322	Monodnaviria	Genomoviridae	Gemykroznavirus	Gemykroznavirus hydro1	Capybara genomovirus 10	MK483082	ssDNA(+/-)	Complete genome	1	2	0	0
6324	Monodnaviria	Genomoviridae	Gemykroznavirus	Gemykroznavirus rabas1	rabbit associated gemykroznavirus 1	KF371631	ssDNA(+/-)	Complete genome	1	2	0	0
6327	Monodnaviria	Genomoviridae	Gemytondvirus	Gemytondvirus ostri1	ostrich associated gemytondvirus 1	KF371630	ssDNA(+/-)	Complete genome	1	2	0	0
6329	Monodnaviria	Genomoviridae	Gemyvongvirus	Gemyvongvirus humas1	human associated gemyvongvirus 1	KP974693	ssDNA(+/-)	Complete genome	1	3	0	0
6330	Monodnaviria	Genomoviridae	Gemyvongvirus	Gemyvongvirus minit1	Genomoviridae sp.	MK032710	ssDNA(+/-)	Complete genome	1	2	0	0
6331	Monodnaviria	Genomoviridae	Gemyvongvirus	Gemyvongvirus minit2	Genomoviridae sp.	MK032740	ssDNA(+/-)	Complete genome	1	2	0	0
4487	Monodnaviria	Papillomaviridae	Alphapapillomavirus	Alphapapillomavirus 1	human papillomavirus 32	X74475	dsDNA	Complete genome	1	6	0	0
4488	Monodnaviria	Papillomaviridae	Alphapapillomavirus	Alphapapillomavirus 1	human papillomavirus 42	M73236	dsDNA	Complete genome	1	8	0	0
4489	Monodnaviria	Papillomaviridae	Alphapapillomavirus	Alphapapillomavirus 10	human papillomavirus 6	X00203	dsDNA	Complete genome	1	9	0	0
4490	Monodnaviria	Papillomaviridae	Alphapapillomavirus	Alphapapillomavirus 10	human papillomavirus 74	AF436130	dsDNA	Complete genome	1	8	0	0
4491	Monodnaviria	Papillomaviridae	Alphapapillomavirus	Alphapapillomavirus 10	human papillomavirus 11	M14119	dsDNA	Complete genome	1	9	0	0
4492	Monodnaviria	Papillomaviridae	Alphapapillomavirus	Alphapapillomavirus 10	human papillomavirus 44	U31788	dsDNA	Complete genome	1	7	0	0
4493	Monodnaviria	Papillomaviridae	Alphapapillomavirus	Alphapapillomavirus 10	human papillomavirus 13	X62843	dsDNA	Complete genome	1	8	0	0
4494	Monodnaviria	Papillomaviridae	Alphapapillomavirus	Alphapapillomavirus 10	Pan paniscus papillomavirus 1	X62844	dsDNA	Complete genome	1	8	0	0
4495	Monodnaviria	Papillomaviridae	Alphapapillomavirus	Alphapapillomavirus 11	human papillomavirus 34	X74476	dsDNA	Complete genome	1	6	0	0
4496	Monodnaviria	Papillomaviridae	Alphapapillomavirus	Alphapapillomavirus 11	human papillomavirus 73	X94165	dsDNA	Complete genome	1	6	0	0
4497	Monodnaviria	Papillomaviridae	Alphapapillomavirus	Alphapapillomavirus 12	Macaca mulata papillomavirus 1	M60184	dsDNA	Complete genome	1	8	0	0
4498	Monodnaviria	Papillomaviridae	Alphapapillomavirus	Alphapapillomavirus 12	Macaca fascicularis papillomavirus 7	EF558838	dsDNA	Complete genome	1	8	0	0
4499	Monodnaviria	Papillomaviridae	Alphapapillomavirus	Alphapapillomavirus 12	Macaca fascicularis papillomavirus 3	EF558839	dsDNA	Complete genome	1	8	0	0
4500	Monodnaviria	Papillomaviridae	Alphapapillomavirus	Alphapapillomavirus 12	Macaca fascicularis papillomavirus 6	EF558840	dsDNA	Complete genome	1	8	0	0
4501	Monodnaviria	Papillomaviridae	Alphapapillomavirus	Alphapapillomavirus 12	Macaca fascicularis papillomavirus 4	EF558841	dsDNA	Complete genome	1	8	0	0
4502	Monodnaviria	Papillomaviridae	Alphapapillomavirus	Alphapapillomavirus 12	Macaca fascicularis papillomavirus 8	EF558842	dsDNA	Complete genome	1	8	0	0
4503	Monodnaviria	Papillomaviridae	Alphapapillomavirus	Alphapapillomavirus 12	Macaca fascicularis papillomavirus 5	EF558843	dsDNA	Complete genome	1	8	0	0
4504	Monodnaviria	Papillomaviridae	Alphapapillomavirus	Alphapapillomavirus 12	Macaca fascicularis papillomavirus 10	EU490515	dsDNA	Complete genome	1	8	0	0
4505	Monodnaviria	Papillomaviridae	Alphapapillomavirus	Alphapapillomavirus 12	Macaca fascicularis papillomavirus 9	EU490516	dsDNA	Complete genome	1	8	0	0
4506	Monodnaviria	Papillomaviridae	Alphapapillomavirus	Alphapapillomavirus 12	Macaca fascicularis papillomavirus 11	GQ227670	dsDNA	Complete genome	1	6	0	0
4507	Monodnaviria	Papillomaviridae	Alphapapillomavirus	Alphapapillomavirus 12	Papio hamadryas papillomavirus 1	JF304764	dsDNA	Complete genome	1	8	0	0
4508	Monodnaviria	Papillomaviridae	Alphapapillomavirus	Alphapapillomavirus 12	Macaca fuscata papillomavirus 1	KT944080	dsDNA	Complete genome	1	8	0	0
4509	Monodnaviria	Papillomaviridae	Alphapapillomavirus	Alphapapillomavirus 13	human papillomavirus 54	U37488	dsDNA	Complete genome	1	7	0	0
4510	Monodnaviria	Papillomaviridae	Alphapapillomavirus	Alphapapillomavirus 14	human papillomavirus 71	AB040456	dsDNA	Complete genome	1	1	0	0
4511	Monodnaviria	Papillomaviridae	Alphapapillomavirus	Alphapapillomavirus 14	human papillomavirus 90	AY057438	dsDNA	Complete genome	1	7	0	0
4512	Monodnaviria	Papillomaviridae	Alphapapillomavirus	Alphapapillomavirus 14	human papillomavirus 106	DQ080082	dsDNA	Complete genome	1	7	0	0
4513	Monodnaviria	Papillomaviridae	Alphapapillomavirus	Alphapapillomavirus 14	Colobus guereza papillomavirus 1	GU014532	dsDNA	Complete genome	1	6	0	0
4514	Monodnaviria	Papillomaviridae	Alphapapillomavirus	Alphapapillomavirus 2	human papillomavirus 10	X74465	dsDNA	Complete genome	1	7	0	0
4515	Monodnaviria	Papillomaviridae	Alphapapillomavirus	Alphapapillomavirus 2	human papillomavirus 160	AB745694	dsDNA	Complete genome	1	7	0	0
4516	Monodnaviria	Papillomaviridae	Alphapapillomavirus	Alphapapillomavirus 2	human papillomavirus 94	AJ620211	dsDNA	Complete genome	1	8	0	0
4517	Monodnaviria	Papillomaviridae	Alphapapillomavirus	Alphapapillomavirus 2	human papillomavirus 125	FN547152	dsDNA	Complete genome	1	8	0	0
4518	Monodnaviria	Papillomaviridae	Alphapapillomavirus	Alphapapillomavirus 2	human papillomavirus 117	GQ246950	dsDNA	Complete genome	1	6	0	0
4519	Monodnaviria	Papillomaviridae	Alphapapillomavirus	Alphapapillomavirus 2	human papillomavirus 78	KC138720	dsDNA	Complete genome	1	7	0	0
4520	Monodnaviria	Papillomaviridae	Alphapapillomavirus	Alphapapillomavirus 2	human papillomavirus 28	U31783	dsDNA	Complete genome	1	7	0	0
4521	Monodnaviria	Papillomaviridae	Alphapapillomavirus	Alphapapillomavirus 2	human papillomavirus 29	U31784	dsDNA	Complete genome	1	7	0	0
4522	Monodnaviria	Papillomaviridae	Alphapapillomavirus	Alphapapillomavirus 2	human papillomavirus 3	X74462	dsDNA	Complete genome	1	7	0	0
4523	Monodnaviria	Papillomaviridae	Alphapapillomavirus	Alphapapillomavirus 2	human papillomavirus 77	Y15175	dsDNA	Complete genome	1	7	0	0
4524	Monodnaviria	Papillomaviridae	Alphapapillomavirus	Alphapapillomavirus 3	human papillomavirus 61	U31793	dsDNA	Complete genome	1	7	0	0
4525	Monodnaviria	Papillomaviridae	Alphapapillomavirus	Alphapapillomavirus 3	human papillomavirus 83	AF151983	dsDNA	Complete genome	1	7	0	0
4526	Monodnaviria	Papillomaviridae	Alphapapillomavirus	Alphapapillomavirus 3	human papillomavirus 84	AF293960	dsDNA	Complete genome	1	7	0	0
4527	Monodnaviria	Papillomaviridae	Alphapapillomavirus	Alphapapillomavirus 3	human papillomavirus 86	AF349909	dsDNA	Complete genome	1	7	0	0
4528	Monodnaviria	Papillomaviridae	Alphapapillomavirus	Alphapapillomavirus 3	human papillomavirus 89	AF436128	dsDNA	Complete genome	1	7	0	0
4529	Monodnaviria	Papillomaviridae	Alphapapillomavirus	Alphapapillomavirus 3	human papillomavirus 87	AJ400628	dsDNA	Complete genome	1	7	0	0
4530	Monodnaviria	Papillomaviridae	Alphapapillomavirus	Alphapapillomavirus 3	human papillomavirus 81	AJ620209	dsDNA	Complete genome	1	10	0	0
4531	Monodnaviria	Papillomaviridae	Alphapapillomavirus	Alphapapillomavirus 3	human papillomavirus 62	AY395706	dsDNA	Complete genome	1	7	0	0
4532	Monodnaviria	Papillomaviridae	Alphapapillomavirus	Alphapapillomavirus 3	human papillomavirus 102	DQ080083	dsDNA	Complete genome	1	7	0	0
4533	Monodnaviria	Papillomaviridae	Alphapapillomavirus	Alphapapillomavirus 3	human papillomavirus 114	GQ244463	dsDNA	Complete genome	1	7	0	0
4534	Monodnaviria	Papillomaviridae	Alphapapillomavirus	Alphapapillomavirus 3	human papillomavirus 72	X94164	dsDNA	Complete genome	1	8	0	0
4536	Monodnaviria	Papillomaviridae	Alphapapillomavirus	Alphapapillomavirus 4	human papillomavirus 57	X55965	dsDNA	Complete genome	1	7	0	0
4537	Monodnaviria	Papillomaviridae	Alphapapillomavirus	Alphapapillomavirus 4	human papillomavirus 27	X74473	dsDNA	Complete genome	1	7	0	0
4538	Monodnaviria	Papillomaviridae	Alphapapillomavirus	Alphapapillomavirus 5	human papillomavirus 26	X74472	dsDNA	Complete genome	1	6	0	0
4539	Monodnaviria	Papillomaviridae	Alphapapillomavirus	Alphapapillomavirus 5	human papillomavirus 69	AB027020	dsDNA	Complete genome	1	8	0	0
4540	Monodnaviria	Papillomaviridae	Alphapapillomavirus	Alphapapillomavirus 5	human papillomavirus 82	AB027021	dsDNA	Complete genome	1	8	0	0
4542	Monodnaviria	Papillomaviridae	Alphapapillomavirus	Alphapapillomavirus 6	human papillomavirus 30	X74474	dsDNA	Complete genome	1	6	0	0
4543	Monodnaviria	Papillomaviridae	Alphapapillomavirus	Alphapapillomavirus 6	human papillomavirus 66	U31794	dsDNA	Complete genome	1	7	0	0
4544	Monodnaviria	Papillomaviridae	Alphapapillomavirus	Alphapapillomavirus 6	human papillomavirus 53	X74482	dsDNA	Complete genome	1	5	0	0
4545	Monodnaviria	Papillomaviridae	Alphapapillomavirus	Alphapapillomavirus 6	human papillomavirus 56	X74483	dsDNA	Complete genome	1	5	0	0
4546	Monodnaviria	Papillomaviridae	Alphapapillomavirus	Alphapapillomavirus 7	human papillomavirus 18	X05015	dsDNA	Complete genome	1	8	0	0
4547	Monodnaviria	Papillomaviridae	Alphapapillomavirus	Alphapapillomavirus 7	human papillomavirus 85	AF131950	dsDNA	Complete genome	1	8	0	0
4548	Monodnaviria	Papillomaviridae	Alphapapillomavirus	Alphapapillomavirus 7	human papillomavirus 68	DQ080079	dsDNA	Complete genome	1	8	0	0
4549	Monodnaviria	Papillomaviridae	Alphapapillomavirus	Alphapapillomavirus 7	human papillomavirus 97	DQ080080	dsDNA	Complete genome	1	8	0	0
4550	Monodnaviria	Papillomaviridae	Alphapapillomavirus	Alphapapillomavirus 7	human papillomavirus 39	M62849	dsDNA	Complete genome	1	8	0	0
4551	Monodnaviria	Papillomaviridae	Alphapapillomavirus	Alphapapillomavirus 7	human papillomavirus 70	U21941	dsDNA	Complete genome	1	8	0	0
4552	Monodnaviria	Papillomaviridae	Alphapapillomavirus	Alphapapillomavirus 7	human papillomavirus 45	X74479	dsDNA	Complete genome	1	6	0	0
4553	Monodnaviria	Papillomaviridae	Alphapapillomavirus	Alphapapillomavirus 7	human papillomavirus 59	X77858	dsDNA	Complete genome	1	8	0	0
4554	Monodnaviria	Papillomaviridae	Alphapapillomavirus	Alphapapillomavirus 8	human papillomavirus 7	X74463	dsDNA	Complete genome	1	6	0	0
4555	Monodnaviria	Papillomaviridae	Alphapapillomavirus	Alphapapillomavirus 8	human papillomavirus 91	AF419318	dsDNA	Complete genome	1	7	0	0
4556	Monodnaviria	Papillomaviridae	Alphapapillomavirus	Alphapapillomavirus 8	human papillomavirus 43	AJ620205	dsDNA	Complete genome	1	10	0	0
4557	Monodnaviria	Papillomaviridae	Alphapapillomavirus	Alphapapillomavirus 8	human papillomavirus 40	X74478	dsDNA	Complete genome	1	6	0	0
4558	Monodnaviria	Papillomaviridae	Alphapapillomavirus	Alphapapillomavirus 9	human papillomavirus 16	K02718	dsDNA	Complete genome	1	8	0	0
4559	Monodnaviria	Papillomaviridae	Alphapapillomavirus	Alphapapillomavirus 9	human papillomavirus 67	D21208	dsDNA	Complete genome	1	8	0	0
4560	Monodnaviria	Papillomaviridae	Alphapapillomavirus	Alphapapillomavirus 9	human papillomavirus 58	D90400	dsDNA	Complete genome	1	8	0	0
4561	Monodnaviria	Papillomaviridae	Alphapapillomavirus	Alphapapillomavirus 9	human papillomavirus 31	J04353	dsDNA	Complete genome	1	8	0	0
4562	Monodnaviria	Papillomaviridae	Alphapapillomavirus	Alphapapillomavirus 9	human papillomavirus 33	M12732	dsDNA	Complete genome	1	8	0	0
4563	Monodnaviria	Papillomaviridae	Alphapapillomavirus	Alphapapillomavirus 9	human papillomavirus 35	X74477	dsDNA	Complete genome	1	5	0	0
4564	Monodnaviria	Papillomaviridae	Alphapapillomavirus	Alphapapillomavirus 9	human papillomavirus 52	X74481	dsDNA	Complete genome	1	6	0	0
4565	Monodnaviria	Papillomaviridae	Betapapillomavirus	Betapapillomavirus 1	human papillomavirus 5	M17463	dsDNA	Complete genome	1	8	0	0
4566	Monodnaviria	Papillomaviridae	Betapapillomavirus	Betapapillomavirus 1	human papillomavirus 93	AY382778	dsDNA	Complete genome	1	7	0	0
4567	Monodnaviria	Papillomaviridae	Betapapillomavirus	Betapapillomavirus 1	Macaca fascicularis papillomavirus 1	EF028290	dsDNA	Complete genome	1	6	0	0
4568	Monodnaviria	Papillomaviridae	Betapapillomavirus	Betapapillomavirus 1	human papillomavirus 98	FM955837	dsDNA	Complete genome	1	7	0	0
4569	Monodnaviria	Papillomaviridae	Betapapillomavirus	Betapapillomavirus 1	human papillomavirus 99	FM955838	dsDNA	Complete genome	1	6	0	0
4570	Monodnaviria	Papillomaviridae	Betapapillomavirus	Betapapillomavirus 1	human papillomavirus 105	FM955841	dsDNA	Complete genome	1	6	0	0
4571	Monodnaviria	Papillomaviridae	Betapapillomavirus	Betapapillomavirus 1	human papillomavirus 118	GQ246951	dsDNA	Complete genome	1	6	0	0
4572	Monodnaviria	Papillomaviridae	Betapapillomavirus	Betapapillomavirus 1	human papillomavirus 124	GQ845446	dsDNA	Complete genome	1	7	0	0
4573	Monodnaviria	Papillomaviridae	Betapapillomavirus	Betapapillomavirus 1	Colobus guereza papillomavirus 2	GU014533	dsDNA	Complete genome	1	6	0	0
4574	Monodnaviria	Papillomaviridae	Betapapillomavirus	Betapapillomavirus 1	human papillomavirus 143	HM999995	dsDNA	Complete genome	1	7	0	0
4575	Monodnaviria	Papillomaviridae	Betapapillomavirus	Betapapillomavirus 1	human papillomavirus 152	JF304768	dsDNA	Complete genome	1	6	0	0
4577	Monodnaviria	Papillomaviridae	Betapapillomavirus	Betapapillomavirus 1	human papillomavirus 47	M32305	dsDNA	Complete genome	1	8	0	0
4578	Monodnaviria	Papillomaviridae	Betapapillomavirus	Betapapillomavirus 1	human papillomavirus 20	U31778	dsDNA	Complete genome	1	7	0	0
4579	Monodnaviria	Papillomaviridae	Betapapillomavirus	Betapapillomavirus 1	human papillomavirus 21	U31779	dsDNA	Complete genome	1	7	0	0
4580	Monodnaviria	Papillomaviridae	Betapapillomavirus	Betapapillomavirus 1	human papillomavirus 24	U31782	dsDNA	Complete genome	1	7	0	0
4581	Monodnaviria	Papillomaviridae	Betapapillomavirus	Betapapillomavirus 1	human papillomavirus 36	U31785	dsDNA	Complete genome	1	7	0	0
4582	Monodnaviria	Papillomaviridae	Betapapillomavirus	Betapapillomavirus 1	human papillomavirus 12	X74466	dsDNA	Complete genome	1	6	0	0
4583	Monodnaviria	Papillomaviridae	Betapapillomavirus	Betapapillomavirus 1	human papillomavirus 14	X74467	dsDNA	Complete genome	1	4	0	0
4584	Monodnaviria	Papillomaviridae	Betapapillomavirus	Betapapillomavirus 1	human papillomavirus 19	X74470	dsDNA	Complete genome	1	6	0	0
4585	Monodnaviria	Papillomaviridae	Betapapillomavirus	Betapapillomavirus 1	human papillomavirus 25	X74471	dsDNA	Complete genome	1	6	0	0
4586	Monodnaviria	Papillomaviridae	Betapapillomavirus	Betapapillomavirus 2	human papillomavirus 9	X74464	dsDNA	Complete genome	1	7	0	0
4587	Monodnaviria	Papillomaviridae	Betapapillomavirus	Betapapillomavirus 2	human papillomavirus 107	EF422221	dsDNA	Complete genome	1	7	0	0
4588	Monodnaviria	Papillomaviridae	Betapapillomavirus	Betapapillomavirus 2	human papillomavirus 110	EU410348	dsDNA	Complete genome	1	7	0	0
4589	Monodnaviria	Papillomaviridae	Betapapillomavirus	Betapapillomavirus 2	human papillomavirus 111	EU410349	dsDNA	Complete genome	1	7	0	0
4590	Monodnaviria	Papillomaviridae	Betapapillomavirus	Betapapillomavirus 2	human papillomavirus 100	FM955839	dsDNA	Complete genome	1	7	0	0
4591	Monodnaviria	Papillomaviridae	Betapapillomavirus	Betapapillomavirus 2	human papillomavirus 104	FM955840	dsDNA	Complete genome	1	7	0	0
4592	Monodnaviria	Papillomaviridae	Betapapillomavirus	Betapapillomavirus 2	human papillomavirus 113	FM955842	dsDNA	Complete genome	1	7	0	0
4593	Monodnaviria	Papillomaviridae	Betapapillomavirus	Betapapillomavirus 2	human papillomavirus 151	FN677756	dsDNA	Complete genome	1	7	0	0
4594	Monodnaviria	Papillomaviridae	Betapapillomavirus	Betapapillomavirus 2	human papillomavirus 120	GQ845442	dsDNA	Complete genome	1	7	0	0
4595	Monodnaviria	Papillomaviridae	Betapapillomavirus	Betapapillomavirus 2	human papillomavirus 122	GQ845444	dsDNA	Complete genome	1	7	0	0
4596	Monodnaviria	Papillomaviridae	Betapapillomavirus	Betapapillomavirus 2	human papillomavirus 159	HE963025	dsDNA	Complete genome	1	7	0	0
4597	Monodnaviria	Papillomaviridae	Betapapillomavirus	Betapapillomavirus 2	human papillomavirus 174	HF930491	dsDNA	Complete genome	1	7	0	0
4598	Monodnaviria	Papillomaviridae	Betapapillomavirus	Betapapillomavirus 2	human papillomavirus 145	HM999997	dsDNA	Complete genome	1	7	0	0
4599	Monodnaviria	Papillomaviridae	Betapapillomavirus	Betapapillomavirus 2	human papillomavirus 22	U31780	dsDNA	Complete genome	1	7	0	0
4600	Monodnaviria	Papillomaviridae	Betapapillomavirus	Betapapillomavirus 2	human papillomavirus 23	U31781	dsDNA	Complete genome	1	7	0	0
4601	Monodnaviria	Papillomaviridae	Betapapillomavirus	Betapapillomavirus 2	human papillomavirus 37	U31786	dsDNA	Complete genome	1	7	0	0
4602	Monodnaviria	Papillomaviridae	Betapapillomavirus	Betapapillomavirus 2	human papillomavirus 38	U31787	dsDNA	Complete genome	1	7	0	0
4603	Monodnaviria	Papillomaviridae	Betapapillomavirus	Betapapillomavirus 2	human papillomavirus 15	X74468	dsDNA	Complete genome	1	6	0	0
4604	Monodnaviria	Papillomaviridae	Betapapillomavirus	Betapapillomavirus 2	human papillomavirus 17	X74469	dsDNA	Complete genome	1	6	0	0
4605	Monodnaviria	Papillomaviridae	Betapapillomavirus	Betapapillomavirus 2	human papillomavirus 80	Y15176	dsDNA	Complete genome	1	7	0	0
4606	Monodnaviria	Papillomaviridae	Betapapillomavirus	Betapapillomavirus 3	human papillomavirus 49	X74480	dsDNA	Complete genome	1	6	0	0
4607	Monodnaviria	Papillomaviridae	Betapapillomavirus	Betapapillomavirus 3	human papillomavirus 115	FJ947080	dsDNA	Complete genome	1	7	0	0
4608	Monodnaviria	Papillomaviridae	Betapapillomavirus	Betapapillomavirus 3	human papillomavirus 75	Y15173	dsDNA	Complete genome	1	7	0	0
4609	Monodnaviria	Papillomaviridae	Betapapillomavirus	Betapapillomavirus 3	human papillomavirus 76	Y15174	dsDNA	Complete genome	1	7	0	0
4610	Monodnaviria	Papillomaviridae	Betapapillomavirus	Betapapillomavirus 4	human papillomavirus 92	AF531420	dsDNA	Complete genome	1	7	0	0
4611	Monodnaviria	Papillomaviridae	Betapapillomavirus	Betapapillomavirus 5	human papillomavirus 96	AY382779	dsDNA	Complete genome	1	7	0	0
4612	Monodnaviria	Papillomaviridae	Betapapillomavirus	Betapapillomavirus 5	human papillomavirus 150	FN677755	dsDNA	Complete genome	1	7	0	0
4613	Monodnaviria	Papillomaviridae	Betapapillomavirus	Betapapillomavirus 6	Macaca fascicularis papillomavirus 2	GU014531	dsDNA	Complete genome	1	7	0	0
4614	Monodnaviria	Papillomaviridae	Chipapillomavirus	Chipapillomavirus 1	Canis familiaris papillomavirus 3	DQ295066	dsDNA	Complete genome	1	6	0	0
4615	Monodnaviria	Papillomaviridae	Chipapillomavirus	Chipapillomavirus 1	Canis familiaris papillomavirus 5	FJ492743	dsDNA	Complete genome	1	7	0	0
4616	Monodnaviria	Papillomaviridae	Chipapillomavirus	Chipapillomavirus 1	Canis familiaris papillomavirus 9	JF800656	dsDNA	Complete genome	1	7	0	0
4617	Monodnaviria	Papillomaviridae	Chipapillomavirus	Chipapillomavirus 1	Canis familiaris papillomavirus 11	JF800658	dsDNA	Complete genome	1	8	0	0
4618	Monodnaviria	Papillomaviridae	Chipapillomavirus	Chipapillomavirus 1	Canis familiaris papillomavirus 12	JQ754321	dsDNA	Complete genome	1	7	0	0
4619	Monodnaviria	Papillomaviridae	Chipapillomavirus	Chipapillomavirus 1	Canis familiaris papillomavirus 18	KT326919	dsDNA	Complete genome	1	7	0	0
4620	Monodnaviria	Papillomaviridae	Chipapillomavirus	Chipapillomavirus 1	Canis familiaris papillomavirus 20	KT901797	dsDNA	Complete genome	1	8	0	0
4621	Monodnaviria	Papillomaviridae	Chipapillomavirus	Chipapillomavirus 2	Canis familiaris papillomavirus 4	EF584537	dsDNA	Complete genome	1	6	0	0
4622	Monodnaviria	Papillomaviridae	Chipapillomavirus	Chipapillomavirus 2	Canis familiaris papillomavirus 16	KP099966	dsDNA	Complete genome	1	8	0	0
4623	Monodnaviria	Papillomaviridae	Chipapillomavirus	Chipapillomavirus 3	Canis familiaris papillomavirus 8	HQ262536	dsDNA	Complete genome	1	7	0	0
4624	Monodnaviria	Papillomaviridae	Chipapillomavirus	Chipapillomavirus 3	Canis familiaris papillomavirus 10	JF800657	dsDNA	Complete genome	1	7	0	0
4625	Monodnaviria	Papillomaviridae	Chipapillomavirus	Chipapillomavirus 3	Canis familiaris papillomavirus 14	JQ701802	dsDNA	Complete genome	1	7	0	0
4626	Monodnaviria	Papillomaviridae	Chipapillomavirus	Chipapillomavirus 3	Canis familiaris papillomavirus 15	JX899359	dsDNA	Complete genome	1	6	0	0
4627	Monodnaviria	Papillomaviridae	Deltapapillomavirus	Deltapapillomavirus 1	Alces alces papillomavirus 1	M15953	dsDNA	Complete genome	1	15	0	0
4628	Monodnaviria	Papillomaviridae	Deltapapillomavirus	Deltapapillomavirus 1	Rangifer tarandus papillomavirus 1	AF443292	dsDNA	Complete genome	1	9	0	0
4629	Monodnaviria	Papillomaviridae	Deltapapillomavirus	Deltapapillomavirus 2	Odocoileus virginianus papillomavirus 1	M11910	dsDNA	Complete genome	1	8	0	0
4630	Monodnaviria	Papillomaviridae	Deltapapillomavirus	Deltapapillomavirus 3	Ovis aries papillomavirus 1	U83594	dsDNA	Complete genome	1	1	0	0
4631	Monodnaviria	Papillomaviridae	Deltapapillomavirus	Deltapapillomavirus 3	Ovis aries papillomavirus 2	U83595	dsDNA	Complete genome	1	1	0	0
4632	Monodnaviria	Papillomaviridae	Deltapapillomavirus	Deltapapillomavirus 4	Bos taurus papillomavirus 1	X02346	dsDNA	Complete genome	1	8	0	0
4633	Monodnaviria	Papillomaviridae	Deltapapillomavirus	Deltapapillomavirus 4	Bos taurus papillomavirus 13	JQ798171	dsDNA	Complete genome	1	8	0	0
4634	Monodnaviria	Papillomaviridae	Deltapapillomavirus	Deltapapillomavirus 4	Bos grunniens papillomavirus 1	JX174437	dsDNA	Complete genome	1	8	0	0
4635	Monodnaviria	Papillomaviridae	Deltapapillomavirus	Deltapapillomavirus 4	Bos taurus papillomavirus 14	KP276343	dsDNA	Complete genome	1	7	0	0
4636	Monodnaviria	Papillomaviridae	Deltapapillomavirus	Deltapapillomavirus 4	Bos taurus papillomavirus 2	M20219	dsDNA	Complete genome	1	10	0	0
4637	Monodnaviria	Papillomaviridae	Deltapapillomavirus	Deltapapillomavirus 5	Capreolus capreolus papillomavirus 1	EF680235	dsDNA	Complete genome	1	8	0	0
4638	Monodnaviria	Papillomaviridae	Deltapapillomavirus	Deltapapillomavirus 5	Rusa alfredi papillomavirus 1	KT626573	dsDNA	Complete genome	1	9	0	0
4639	Monodnaviria	Papillomaviridae	Deltapapillomavirus	Deltapapillomavirus 6	Camelus dromedarius papillomavirus 1	HQ912790	dsDNA	Complete genome	1	7	0	0
4640	Monodnaviria	Papillomaviridae	Deltapapillomavirus	Deltapapillomavirus 6	Camelus dromedarius papillomavirus 2	HQ912791	dsDNA	Complete genome	1	7	0	0
4641	Monodnaviria	Papillomaviridae	Deltapapillomavirus	Deltapapillomavirus 7	Giraffa camelopardalis papillomavirus 1	KX954132	dsDNA	Complete genome	1	8	0	0
4642	Monodnaviria	Papillomaviridae	Dyochipapillomavirus	Dyochipapillomavirus 1	Equus asinus papillomavirus	KF741371	dsDNA	Complete genome	1	5	0	0
4643	Monodnaviria	Papillomaviridae	Dyodeltapapillomavirus	Dyodeltapapillomavirus 1	Sus scrofa papillomavirus 1	EF395818	dsDNA	Complete genome	1	5	0	0
4644	Monodnaviria	Papillomaviridae	Dyoepsilonpapillomavirus	Dyoepsilonpapillomavirus 1	Francolinus leucoscepus papillomavirus 1	EU188799	dsDNA	Complete genome	1	8	0	0
4645	Monodnaviria	Papillomaviridae	Dyoetapapillomavirus	Dyoetapapillomavirus 1	Erinaceus europaeus papillomavirus 1	FJ379293	dsDNA	Complete genome	1	7	0	0
4646	Monodnaviria	Papillomaviridae	Dyoiotapapillomavirus	Dyoiotapapillomavirus 1	Equus caballus papillomavirus 3	GU384895	dsDNA	Complete genome	1	7	0	0
4647	Monodnaviria	Papillomaviridae	Dyoiotapapillomavirus	Dyoiotapapillomavirus 1	Equus caballus papillomavirus 2	EU503122	dsDNA	Complete genome	1	6	0	0
4648	Monodnaviria	Papillomaviridae	Dyoiotapapillomavirus	Dyoiotapapillomavirus 2	Equus caballus papillomavirus 4	JQ031032	dsDNA	Complete genome	1	7	0	0
4649	Monodnaviria	Papillomaviridae	Dyoiotapapillomavirus	Dyoiotapapillomavirus 2	Equus caballus papillomavirus 5	JQ031033	dsDNA	Complete genome	1	7	0	0
4650	Monodnaviria	Papillomaviridae	Dyokappapapillomavirus	Dyokappapapillomavirus 1	Ovis aries papillomavirus 3	FJ796965	dsDNA	Complete genome	1	7	0	0
4651	Monodnaviria	Papillomaviridae	Dyokappapapillomavirus	Dyokappapapillomavirus 2	Rupicapra rupicapra papillomavirus 1	KC876045	dsDNA	Complete genome	1	6	0	0
4652	Monodnaviria	Papillomaviridae	Dyokappapapillomavirus	Dyokappapapillomavirus 3	Bos taurus papillomavirus 16	KU519391	dsDNA	Complete genome	1	7	0	0
4653	Monodnaviria	Papillomaviridae	Dyokappapapillomavirus	Dyokappapapillomavirus 4	Bos taurus papillomavirus 18	KU519393	dsDNA	Complete genome	1	6	0	0
4654	Monodnaviria	Papillomaviridae	Dyokappapapillomavirus	Dyokappapapillomavirus 5	Pudu puda papillomavirus 1	KT932713	dsDNA	Complete genome	1	6	0	0
4655	Monodnaviria	Papillomaviridae	Dyolambdapapillomavirus	Dyolambdapapillomavirus 1	Bettongia penicillata papillomavirus 1	GU220391	dsDNA	Complete genome	1	7	0	0
4656	Monodnaviria	Papillomaviridae	Dyomupapillomavirus	Dyomupapillomavirus 1	Morelia spilota papillomavirus 1	HQ262535	dsDNA	Complete genome	1	7	0	0
4657	Monodnaviria	Papillomaviridae	Dyonupapillomavirus	Dyonupapillomavirus 1	Zalophus californianus papillomavirus 1	HQ293213	dsDNA	Complete genome	1	7	0	0
4658	Monodnaviria	Papillomaviridae	Dyoomegapapillomavirus	Dyoomegapapillomavirus 1	Eptesicus serotinus papillomavirus 2	KC858264	dsDNA	Complete genome	1	6	0	0
4659	Monodnaviria	Papillomaviridae	Dyoomikronpapillomavirus	Dyoomikronpapillomavirus 1	Saimiri sciureus papillomavirus 1	JF304765	dsDNA	Complete genome	1	6	0	0
4660	Monodnaviria	Papillomaviridae	Dyoomikronpapillomavirus	Dyoomikronpapillomavirus 1	Saimiri sciureus papillomavirus 2	JF304766	dsDNA	Complete genome	1	6	0	0
4661	Monodnaviria	Papillomaviridae	Dyoomikronpapillomavirus	Dyoomikronpapillomavirus 1	Saimiri sciureus papillomavirus 3	JF304767	dsDNA	Complete genome	1	6	0	0
4662	Monodnaviria	Papillomaviridae	Dyoomikronpapillomavirus	Dyoomikronpapillomavirus 1	Alouatta guariba papillomavirus 1	KP861980	dsDNA	Complete genome	1	7	0	0
4663	Monodnaviria	Papillomaviridae	Dyophipapillomavirus	Dyophipapillomavirus 1	Talpa europaea papillomavirus 1	KC460987	dsDNA	Complete genome	1	7	0	0
4664	Monodnaviria	Papillomaviridae	Dyopipapillomavirus	Dyopipapillomavirus 1	Phocoena phocoena papillomavirus	GU117623	dsDNA	Complete genome	1	6	0	0
4665	Monodnaviria	Papillomaviridae	Dyopsipapillomavirus	Dyopsipapillomavirus 1	Eptesicus serotinus papillomavirus 1	KC858263	dsDNA	Complete genome	1	6	0	0
4666	Monodnaviria	Papillomaviridae	Dyopsipapillomavirus	Dyopsipapillomavirus 1	Eptesicus serotinus papillomavirus 3	KC858265	dsDNA	Complete genome	1	6	0	0
4667	Monodnaviria	Papillomaviridae	Dyorhopapillomavirus	Dyorhopapillomavirus 1	Equus caballus papillomavirus 6	JQ965698	dsDNA	Complete genome	1	7	0	0
4668	Monodnaviria	Papillomaviridae	Dyorhopapillomavirus	Dyorhopapillomavirus 1	Equus caballus papillomavirus 7	JX035935	dsDNA	Complete genome	1	7	0	0
4669	Monodnaviria	Papillomaviridae	Dyosigmapapillomavirus	Dyosigmapapillomavirus 1	Castor canadensis papillomavirus 1	KC020689	dsDNA	Complete genome	1	5	0	0
4670	Monodnaviria	Papillomaviridae	Dyotaupapillomavirus	Dyotaupapillomavirus 1	Miniopterus schreibersii papillomavirus 2	JQ692938	dsDNA	Complete genome	1	7	0	0
4671	Monodnaviria	Papillomaviridae	Dyothetapapillomavirus	Dyothetapapillomavirus 1	Felis domesticus papillomavirus 2	EU796884	dsDNA	Complete genome	1	6	0	0
4672	Monodnaviria	Papillomaviridae	Dyoupsilonpapillomavirus	Dyoupsilonpapillomavirus 1	Eidolon helvum papillomavirus 1	JX123128	dsDNA	Complete genome	1	6	0	0
4673	Monodnaviria	Papillomaviridae	Dyoxipapillomavirus	Dyoxipapillomavirus 1	Bos taurus papillomavirus 7	DQ217793	dsDNA	Complete genome	1	7	0	0
4674	Monodnaviria	Papillomaviridae	Dyoxipapillomavirus	Dyoxipapillomavirus 2	Bos taurus papillomavirus 19	KU519394	dsDNA	Complete genome	1	7	0	0
4675	Monodnaviria	Papillomaviridae	Dyoxipapillomavirus	Dyoxipapillomavirus 2	Bos taurus papillomavirus 21	KU519396	dsDNA	Complete genome	1	6	0	0
4676	Monodnaviria	Papillomaviridae	Dyozetapapillomavirus	Dyozetapapillomavirus 1	Caretta caretta papillomavirus 1	EU493092	dsDNA	Complete genome	1	7	0	0
4677	Monodnaviria	Papillomaviridae	Dyozetapapillomavirus	Dyozetapapillomavirus 1	Chelonia mydas papillomavirus 1	EU493091	dsDNA	Complete genome	1	7	0	0
4678	Monodnaviria	Papillomaviridae	Epsilonpapillomavirus	Epsilonpapillomavirus 1	Bos taurus papillomavirus 5	AF457465	dsDNA	Complete genome	1	6	0	0
4679	Monodnaviria	Papillomaviridae	Epsilonpapillomavirus	Epsilonpapillomavirus 1	Bos taurus papillomavirus 8	DQ098913	dsDNA	Complete genome	1	8	0	0
4680	Monodnaviria	Papillomaviridae	Epsilonpapillomavirus	Epsilonpapillomavirus 2	Cervus elaphus papillomavirus 1	KU350625	dsDNA	Complete genome	1	6	0	0
4681	Monodnaviria	Papillomaviridae	Etapapillomavirus	Etapapillomavirus 1	Fringilla coelebs papillomavirus	AY057109	dsDNA	Complete genome	1	6	0	0
4682	Monodnaviria	Papillomaviridae	Gammapapillomavirus	Gammapapillomavirus 1	human papillomavirus 4	X70827	dsDNA	Complete genome	1	7	0	0
4683	Monodnaviria	Papillomaviridae	Gammapapillomavirus	Gammapapillomavirus 1	human papillomavirus 95	AJ620210	dsDNA	Complete genome	1	7	0	0
4684	Monodnaviria	Papillomaviridae	Gammapapillomavirus	Gammapapillomavirus 1	human papillomavirus 173	KF006400	dsDNA	Complete genome	1	6	0	0
4685	Monodnaviria	Papillomaviridae	Gammapapillomavirus	Gammapapillomavirus 1	human papillomavirus 205	KT698167	dsDNA	Complete genome	1	6	0	0
4686	Monodnaviria	Papillomaviridae	Gammapapillomavirus	Gammapapillomavirus 1	human papillomavirus 65	X70829	dsDNA	Complete genome	1	7	0	0
4687	Monodnaviria	Papillomaviridae	Gammapapillomavirus	Gammapapillomavirus 10	human papillomavirus 121	GQ845443	dsDNA	Complete genome	1	7	0	0
4688	Monodnaviria	Papillomaviridae	Gammapapillomavirus	Gammapapillomavirus 10	human papillomavirus 130	GU117630	dsDNA	Complete genome	1	7	0	0
4689	Monodnaviria	Papillomaviridae	Gammapapillomavirus	Gammapapillomavirus 10	human papillomavirus 133	GU117633	dsDNA	Complete genome	1	7	0	0
4690	Monodnaviria	Papillomaviridae	Gammapapillomavirus	Gammapapillomavirus 10	human papillomavirus 142	HM999994	dsDNA	Complete genome	1	7	0	0
4691	Monodnaviria	Papillomaviridae	Gammapapillomavirus	Gammapapillomavirus 10	human papillomavirus 180	KC108722	dsDNA	Complete genome	1	7	0	0
4692	Monodnaviria	Papillomaviridae	Gammapapillomavirus	Gammapapillomavirus 11	human papillomavirus 126	AB646346	dsDNA	Complete genome	1	7	0	0
4693	Monodnaviria	Papillomaviridae	Gammapapillomavirus	Gammapapillomavirus 11	human papillomavirus 136	HM999988	dsDNA	Complete genome	1	7	0	0
4694	Monodnaviria	Papillomaviridae	Gammapapillomavirus	Gammapapillomavirus 11	human papillomavirus 140	HM999992	dsDNA	Complete genome	1	7	0	0
4695	Monodnaviria	Papillomaviridae	Gammapapillomavirus	Gammapapillomavirus 11	human papillomavirus 141	HM999993	dsDNA	Complete genome	1	7	0	0
4696	Monodnaviria	Papillomaviridae	Gammapapillomavirus	Gammapapillomavirus 11	human papillomavirus 154	JN211193	dsDNA	Complete genome	1	7	0	0
4697	Monodnaviria	Papillomaviridae	Gammapapillomavirus	Gammapapillomavirus 11	human papillomavirus 169	JX413105	dsDNA	Complete genome	1	7	0	0
4698	Monodnaviria	Papillomaviridae	Gammapapillomavirus	Gammapapillomavirus 11	human papillomavirus 171	KF006398	dsDNA	Complete genome	1	7	0	0
4699	Monodnaviria	Papillomaviridae	Gammapapillomavirus	Gammapapillomavirus 11	human papillomavirus 202	KP692116	dsDNA	Complete genome	1	7	0	0
4700	Monodnaviria	Papillomaviridae	Gammapapillomavirus	Gammapapillomavirus 12	human papillomavirus 127	HM011570	dsDNA	Complete genome	1	7	0	0
4701	Monodnaviria	Papillomaviridae	Gammapapillomavirus	Gammapapillomavirus 12	human papillomavirus 157	KT698166	dsDNA	Complete genome	1	6	0	0
4702	Monodnaviria	Papillomaviridae	Gammapapillomavirus	Gammapapillomavirus 12	human papillomavirus 132	GU117632	dsDNA	Complete genome	1	7	0	0
4703	Monodnaviria	Papillomaviridae	Gammapapillomavirus	Gammapapillomavirus 12	human papillomavirus 148	GU129016	dsDNA	Complete genome	1	7	0	0
4704	Monodnaviria	Papillomaviridae	Gammapapillomavirus	Gammapapillomavirus 12	human papillomavirus 165	JX444072	dsDNA	Complete genome	1	6	0	0
4705	Monodnaviria	Papillomaviridae	Gammapapillomavirus	Gammapapillomavirus 12	human papillomavirus 199	KJ913662	dsDNA	Complete genome	1	6	0	0
4706	Monodnaviria	Papillomaviridae	Gammapapillomavirus	Gammapapillomavirus 12	human papillomavirus 158	KT698168	dsDNA	Complete genome	1	6	0	0
4707	Monodnaviria	Papillomaviridae	Gammapapillomavirus	Gammapapillomavirus 13	human papillomavirus 128	GU225708	dsDNA	Complete genome	1	7	0	0
4708	Monodnaviria	Papillomaviridae	Gammapapillomavirus	Gammapapillomavirus 13	human papillomavirus 153	JN171845	dsDNA	Complete genome	1	7	0	0
4709	Monodnaviria	Papillomaviridae	Gammapapillomavirus	Gammapapillomavirus 14	human papillomavirus 131	GU117631	dsDNA	Complete genome	1	7	0	0
4710	Monodnaviria	Papillomaviridae	Gammapapillomavirus	Gammapapillomavirus 15	human papillomavirus 135	HM999987	dsDNA	Complete genome	1	7	0	0
4711	Monodnaviria	Papillomaviridae	Gammapapillomavirus	Gammapapillomavirus 15	human papillomavirus 179	HG421739	dsDNA	Complete genome	1	6	0	0
4712	Monodnaviria	Papillomaviridae	Gammapapillomavirus	Gammapapillomavirus 15	human papillomavirus 146	HM999998	dsDNA	Complete genome	1	7	0	0
4713	Monodnaviria	Papillomaviridae	Gammapapillomavirus	Gammapapillomavirus 16	human papillomavirus 137	HM999989	dsDNA	Complete genome	1	7	0	0
4714	Monodnaviria	Papillomaviridae	Gammapapillomavirus	Gammapapillomavirus 17	human papillomavirus 144	HM999996	dsDNA	Complete genome	1	7	0	0
4715	Monodnaviria	Papillomaviridae	Gammapapillomavirus	Gammapapillomavirus 18	human papillomavirus 156	JX429973	dsDNA	Complete genome	1	7	0	0
4716	Monodnaviria	Papillomaviridae	Gammapapillomavirus	Gammapapillomavirus 19	human papillomavirus 161	JX413109	dsDNA	Complete genome	1	6	0	0
4717	Monodnaviria	Papillomaviridae	Gammapapillomavirus	Gammapapillomavirus 19	human papillomavirus 166	JX413104	dsDNA	Complete genome	1	6	0	0
4718	Monodnaviria	Papillomaviridae	Gammapapillomavirus	Gammapapillomavirus 19	human papillomavirus 162	JX413108	dsDNA	Complete genome	1	6	0	0
4719	Monodnaviria	Papillomaviridae	Gammapapillomavirus	Gammapapillomavirus 2	human papillomavirus 48	U31789	dsDNA	Complete genome	1	7	0	0
4720	Monodnaviria	Papillomaviridae	Gammapapillomavirus	Gammapapillomavirus 2	human papillomavirus 200	KP692114	dsDNA	Complete genome	1	6	0	0
4721	Monodnaviria	Papillomaviridae	Gammapapillomavirus	Gammapapillomavirus 20	human papillomavirus 163	JX413107	dsDNA	Complete genome	1	6	0	0
4722	Monodnaviria	Papillomaviridae	Gammapapillomavirus	Gammapapillomavirus 21	human papillomavirus 167	KC862318	dsDNA	Complete genome	1	6	0	0
4723	Monodnaviria	Papillomaviridae	Gammapapillomavirus	Gammapapillomavirus 22	human papillomavirus 172	KF006399	dsDNA	Complete genome	1	7	0	0
4724	Monodnaviria	Papillomaviridae	Gammapapillomavirus	Gammapapillomavirus 23	human papillomavirus 175	KC108721	dsDNA	Complete genome	1	7	0	0
4725	Monodnaviria	Papillomaviridae	Gammapapillomavirus	Gammapapillomavirus 24	human papillomavirus 178	KJ130020	dsDNA	Complete genome	1	7	0	0
4726	Monodnaviria	Papillomaviridae	Gammapapillomavirus	Gammapapillomavirus 24	human papillomavirus 197	KM085343	dsDNA	Complete genome	1	7	0	0
4727	Monodnaviria	Papillomaviridae	Gammapapillomavirus	Gammapapillomavirus 25	human papillomavirus 184	HG530535	dsDNA	Complete genome	1	6	0	0
4728	Monodnaviria	Papillomaviridae	Gammapapillomavirus	Gammapapillomavirus 26	human papillomavirus 187	KR816174	dsDNA	Complete genome	1	6	0	0
4729	Monodnaviria	Papillomaviridae	Gammapapillomavirus	Gammapapillomavirus 27	human papillomavirus 201	KP692115	dsDNA	Complete genome	1	7	0	0
4730	Monodnaviria	Papillomaviridae	Gammapapillomavirus	Gammapapillomavirus 3	human papillomavirus 50	U31790	dsDNA	Complete genome	1	7	0	0
4731	Monodnaviria	Papillomaviridae	Gammapapillomavirus	Gammapapillomavirus 4	human papillomavirus 60	U31792	dsDNA	Complete genome	1	7	0	0
4732	Monodnaviria	Papillomaviridae	Gammapapillomavirus	Gammapapillomavirus 5	human papillomavirus 88	EF467176	dsDNA	Complete genome	1	7	0	0
4733	Monodnaviria	Papillomaviridae	Gammapapillomavirus	Gammapapillomavirus 6	human papillomavirus 101	DQ080081	dsDNA	Complete genome	1	6	0	0
4734	Monodnaviria	Papillomaviridae	Gammapapillomavirus	Gammapapillomavirus 6	human papillomavirus 103	DQ080078	dsDNA	Complete genome	1	6	0	0
4735	Monodnaviria	Papillomaviridae	Gammapapillomavirus	Gammapapillomavirus 6	human papillomavirus 108	FM212639	dsDNA	Complete genome	1	5	0	0
4736	Monodnaviria	Papillomaviridae	Gammapapillomavirus	Gammapapillomavirus 7	human papillomavirus 109	EU541441	dsDNA	Complete genome	1	7	0	0
4737	Monodnaviria	Papillomaviridae	Gammapapillomavirus	Gammapapillomavirus 7	human papillomavirus 123	GQ845445	dsDNA	Complete genome	1	7	0	0
4738	Monodnaviria	Papillomaviridae	Gammapapillomavirus	Gammapapillomavirus 7	human papillomavirus 149	GU117629	dsDNA	Complete genome	1	7	0	0
4739	Monodnaviria	Papillomaviridae	Gammapapillomavirus	Gammapapillomavirus 7	human papillomavirus 134	GU117634	dsDNA	Complete genome	1	7	0	0
4740	Monodnaviria	Papillomaviridae	Gammapapillomavirus	Gammapapillomavirus 7	human papillomavirus 138	HM999990	dsDNA	Complete genome	1	7	0	0
4741	Monodnaviria	Papillomaviridae	Gammapapillomavirus	Gammapapillomavirus 7	human papillomavirus 139	HM999991	dsDNA	Complete genome	1	7	0	0
4742	Monodnaviria	Papillomaviridae	Gammapapillomavirus	Gammapapillomavirus 7	human papillomavirus 155	JF906559	dsDNA	Complete genome	1	7	0	0
4743	Monodnaviria	Papillomaviridae	Gammapapillomavirus	Gammapapillomavirus 7	human papillomavirus 170	JX413110	dsDNA	Complete genome	1	6	0	0
4744	Monodnaviria	Papillomaviridae	Gammapapillomavirus	Gammapapillomavirus 8	human papillomavirus 112	EU541442	dsDNA	Complete genome	1	7	0	0
4745	Monodnaviria	Papillomaviridae	Gammapapillomavirus	Gammapapillomavirus 8	human papillomavirus 119	GQ845441	dsDNA	Complete genome	1	7	0	0
4746	Monodnaviria	Papillomaviridae	Gammapapillomavirus	Gammapapillomavirus 8	human papillomavirus 147	HM999999	dsDNA	Complete genome	1	7	0	0
4747	Monodnaviria	Papillomaviridae	Gammapapillomavirus	Gammapapillomavirus 8	human papillomavirus 164	JX413106	dsDNA	Complete genome	1	7	0	0
4748	Monodnaviria	Papillomaviridae	Gammapapillomavirus	Gammapapillomavirus 8	human papillomavirus 168	KC862317	dsDNA	Complete genome	1	7	0	0
4749	Monodnaviria	Papillomaviridae	Gammapapillomavirus	Gammapapillomavirus 9	human papillomavirus 116	FJ804072	dsDNA	Complete genome	1	7	0	0
4750	Monodnaviria	Papillomaviridae	Gammapapillomavirus	Gammapapillomavirus 9	human papillomavirus 129	GU233853	dsDNA	Complete genome	1	7	0	0
4751	Monodnaviria	Papillomaviridae	Iotapapillomavirus	Iotapapillomavirus 1	Mastomys natalensis papillomavirus 1	U01834	dsDNA	Complete genome	1	6	0	0
4752	Monodnaviria	Papillomaviridae	Iotapapillomavirus	Iotapapillomavirus 1	Rattus norvegicus papillomavirus 2	HQ625441	dsDNA	Complete genome	1	7	0	0
4753	Monodnaviria	Papillomaviridae	Iotapapillomavirus	Iotapapillomavirus 1	Rattus norvegicus papillomavirus 3	KT945134	dsDNA	Complete genome	1	5	0	0
4754	Monodnaviria	Papillomaviridae	Iotapapillomavirus	Iotapapillomavirus 2	Peromyscus papillomavirus 1	JF755418	dsDNA	Complete genome	1	6	0	0
4755	Monodnaviria	Papillomaviridae	Kappapapillomavirus	Kappapapillomavirus 1	Oryctolagus cuniculus papillomavirus 1	AF227240	dsDNA	Complete genome	1	9	0	0
4757	Monodnaviria	Papillomaviridae	Lambdapapillomavirus	Lambdapapillomavirus 1	Felis domesticus papillomavirus 1	AF480454	dsDNA	Complete genome	1	7	0	0
4758	Monodnaviria	Papillomaviridae	Lambdapapillomavirus	Lambdapapillomavirus 1	Lynx rufus papillomavirus 1	AY904722	dsDNA	Complete genome	1	7	0	0
4759	Monodnaviria	Papillomaviridae	Lambdapapillomavirus	Lambdapapillomavirus 1	Puma concolor papillomavirus 1	AY904723	dsDNA	Complete genome	1	7	0	0
4760	Monodnaviria	Papillomaviridae	Lambdapapillomavirus	Lambdapapillomavirus 1	Panthera leo persica papillomavirus 1	AY904724	dsDNA	Complete genome	1	7	0	0
4761	Monodnaviria	Papillomaviridae	Lambdapapillomavirus	Lambdapapillomavirus 1	Uncia uncia papillomavirus 1	DQ180494	dsDNA	Complete genome	1	7	0	0
4762	Monodnaviria	Papillomaviridae	Lambdapapillomavirus	Lambdapapillomavirus 2	Canis familiaris oral papillomavirus 1	D55633	dsDNA	Complete genome	1	7	0	0
4763	Monodnaviria	Papillomaviridae	Lambdapapillomavirus	Lambdapapillomavirus 3	Canis familiaris papillomavirus 6	FJ492744	dsDNA	Complete genome	1	7	0	0
4764	Monodnaviria	Papillomaviridae	Lambdapapillomavirus	Lambdapapillomavirus 4	Procyon lotor papillomavirus 1	AY763115	dsDNA	Complete genome	1	7	0	0
4765	Monodnaviria	Papillomaviridae	Lambdapapillomavirus	Lambdapapillomavirus 4	Enhydra lutris papillomavirus 1	KJ410351	dsDNA	Complete genome	1	7	0	0
4766	Monodnaviria	Papillomaviridae	Lambdapapillomavirus	Lambdapapillomavirus 5	Crocuta crocuta papillomavirus 1	HQ585856	dsDNA	Complete genome	1	7	0	0
4767	Monodnaviria	Papillomaviridae	Mupapillomavirus	Mupapillomavirus 1	human papillomavirus 1	V01116	dsDNA	Complete genome	1	5	0	0
4768	Monodnaviria	Papillomaviridae	Mupapillomavirus	Mupapillomavirus 2	human papillomavirus 63	X70828	dsDNA	Complete genome	1	7	0	0
4769	Monodnaviria	Papillomaviridae	Mupapillomavirus	Mupapillomavirus 3	human papillomavirus 204	KP769769	dsDNA	Complete genome	1	7	0	0
4770	Monodnaviria	Papillomaviridae	Nupapillomavirus	Nupapillomavirus 1	human papillomavirus 41	X56147	dsDNA	Complete genome	1	11	0	0
4771	Monodnaviria	Papillomaviridae	Omegapapillomavirus	Omegapapillomavirus 1	Ursus maritimus papillomavirus 1	EF536349	dsDNA	Complete genome	1	5	0	0
4772	Monodnaviria	Papillomaviridae	Omikronpapillomavirus	Omikronpapillomavirus 1	Phocoena spinipinnis papillomavirus	AJ238373	dsDNA	Complete genome	1	8	0	0
4773	Monodnaviria	Papillomaviridae	Omikronpapillomavirus	Omikronpapillomavirus 1	Phocoena phocoena papillomavirus 1	GU117621	dsDNA	Complete genome	1	6	0	0
4774	Monodnaviria	Papillomaviridae	Omikronpapillomavirus	Omikronpapillomavirus 1	Tursiops truncatus papillomavirus 5	JN709470	dsDNA	Complete genome	1	7	0	0
4775	Monodnaviria	Papillomaviridae	Omikronpapillomavirus	Omikronpapillomavirus 1	Tursiops truncatus papillomavirus 6	JN709471	dsDNA	Complete genome	1	7	0	0
4776	Monodnaviria	Papillomaviridae	Phipapillomavirus	Phipapillomavirus 1	Capra hircus papillomavirus 1	DQ091200	dsDNA	Complete genome	1	7	0	0
4777	Monodnaviria	Papillomaviridae	Pipapillomavirus	Pipapillomavirus 1	Mesocricetus auratus papillomavirus 1	HG530538	dsDNA	Complete genome	1	7	0	0
4778	Monodnaviria	Papillomaviridae	Pipapillomavirus	Pipapillomavirus 1	Phodopus sungorus papillomavirus 1	HG939559	dsDNA	Complete genome	1	6	0	0
4779	Monodnaviria	Papillomaviridae	Pipapillomavirus	Pipapillomavirus 2	Mastomys coucha papillomavirus 2	DQ664501	dsDNA	Complete genome	1	6	0	0
4780	Monodnaviria	Papillomaviridae	Pipapillomavirus	Pipapillomavirus 2	Micromys minutus papillomavirus 1	DQ269468	dsDNA	Complete genome	1	7	0	0
4781	Monodnaviria	Papillomaviridae	Pipapillomavirus	Pipapillomavirus 2	Rattus norvegicus papillomavirus 1	GQ180114	dsDNA	Complete genome	1	6	0	0
4782	Monodnaviria	Papillomaviridae	Pipapillomavirus	Pipapillomavirus 2	Mus musculus papillomavirus 1	GU808564	dsDNA	Complete genome	1	7	0	0
4783	Monodnaviria	Papillomaviridae	Pipapillomavirus	Pipapillomavirus 2	Apodemus sylvaticus papillomavirus 1	HQ625440	dsDNA	Complete genome	1	7	0	0
4784	Monodnaviria	Papillomaviridae	Psipapillomavirus	Psipapillomavirus 1	Rousettus aegyptiacus papillomavirus 1	DQ366842	dsDNA	Complete genome	1	7	0	0
4785	Monodnaviria	Papillomaviridae	Psipapillomavirus	Psipapillomavirus 2	Eidolon helvum papillomavirus 2	KX276957	dsDNA	Complete genome	1	6	0	0
4786	Monodnaviria	Papillomaviridae	Psipapillomavirus	Psipapillomavirus 3	Eidolon helvum papillomavirus 3	KX276956	dsDNA	Complete genome	1	6	0	0
4787	Monodnaviria	Papillomaviridae	Rhopapillomavirus	Rhopapillomavirus 1	Trichechus manatus latirostris papillomavirus 1	AY609301	dsDNA	Complete genome	1	7	0	0
4788	Monodnaviria	Papillomaviridae	Rhopapillomavirus	Rhopapillomavirus 1	Trichechus manatus latirostris papillomavirus 2	JN709473	dsDNA	Complete genome	1	7	0	0
4789	Monodnaviria	Papillomaviridae	Rhopapillomavirus	Rhopapillomavirus 2	Trichechus manatus latirostris papillomavirus 3	KP205502	dsDNA	Complete genome	1	6	0	0
4790	Monodnaviria	Papillomaviridae	Rhopapillomavirus	Rhopapillomavirus 2	Trichechus manatus latirostris papillomavirus 4	KP205503	dsDNA	Complete genome	1	6	0	0
4791	Monodnaviria	Papillomaviridae	Sigmapapillomavirus	Sigmapapillomavirus 1	Erethizon dorsatum papillomavirus 1	AY684126	dsDNA	Complete genome	1	7	0	0
4792	Monodnaviria	Papillomaviridae	Taupapillomavirus	Taupapillomavirus 1	Canis familiaris papillomavirus 2	AY722648	dsDNA	Complete genome	1	8	0	0
4793	Monodnaviria	Papillomaviridae	Taupapillomavirus	Taupapillomavirus 1	Canis familiaris papillomavirus 7	FJ492742	dsDNA	Complete genome	1	7	0	0
4794	Monodnaviria	Papillomaviridae	Taupapillomavirus	Taupapillomavirus 1	Canis familiaris papillomavirus 17	KT272399	dsDNA	Complete genome	1	6	0	0
4795	Monodnaviria	Papillomaviridae	Taupapillomavirus	Taupapillomavirus 1	Canis familiaris papillomavirus 19	KX599536	dsDNA	Complete genome	1	10	0	0
4796	Monodnaviria	Papillomaviridae	Taupapillomavirus	Taupapillomavirus 2	Canis familiaris papillomavirus 13	JX141478	dsDNA	Complete genome	1	7	0	0
4797	Monodnaviria	Papillomaviridae	Taupapillomavirus	Taupapillomavirus 3	Felis catus papillomavirus 3	JX972168	dsDNA	Complete genome	1	8	0	0
4798	Monodnaviria	Papillomaviridae	Taupapillomavirus	Taupapillomavirus 3	Felis catus papillomavirus 4	KF147892	dsDNA	Complete genome	1	7	0	0
4799	Monodnaviria	Papillomaviridae	Taupapillomavirus	Taupapillomavirus 4	Mustela putorius papillomavirus 1	KF006988	dsDNA	Complete genome	1	8	0	0
4800	Monodnaviria	Papillomaviridae	Thetapapillomavirus	Thetapapillomavirus 1	Psittacus erithacus papillomavirus 1	AF502599	dsDNA	Complete genome	1	6	0	0
4801	Monodnaviria	Papillomaviridae	Treisdeltapapillomavirus	Treisdeltapapillomavirus 1	Rhinolophus ferrumequinum papillomavirus 1	KC858266	dsDNA	Complete genome	1	6	0	0
4802	Monodnaviria	Papillomaviridae	Treisepsilonpapillomavirus	Treisepsilonpapillomavirus 1	Pygoscelis adeliae papillomavirus	KJ173785	dsDNA	Complete genome	1	7	0	0
4803	Monodnaviria	Papillomaviridae	Treisepsilonpapillomavirus	Treisepsilonpapillomavirus 1	Pygoscelis adeliae papillomavirus 1	MF168943	dsDNA	Complete genome	1	7	0	0
4804	Monodnaviria	Papillomaviridae	Treisetapapillomavirus	Treisetapapillomavirus 1	Vulpes vulpes papillomavirus 1	KF857586	dsDNA	Complete genome	1	6	0	0
4805	Monodnaviria	Papillomaviridae	Treisiotapapillomavirus	Treisiotapapillomavirus 1	Myotis ricketti papillomavirus 1	JQ814847	dsDNA	Complete genome	1	5	0	0
4806	Monodnaviria	Papillomaviridae	Treiskappapapillomavirus	Treiskappapapillomavirus 1	Equus caballus papillomavirus 8	KU963288	dsDNA	Complete genome	1	6	0	0
4807	Monodnaviria	Papillomaviridae	Treisthetapapillomavirus	Treisthetapapillomavirus 1	Rusa timorensis papillomavirus 1	KP757765	dsDNA	Complete genome	1	6	0	0
4808	Monodnaviria	Papillomaviridae	Treiszetapapillomavirus	Treiszetapapillomavirus 1	Fulmarus glacialis papillomavirus 1	KJ452243	dsDNA	Complete genome	1	12	0	0
4809	Monodnaviria	Papillomaviridae	Upsilonpapillomavirus	Upsilonpapillomavirus 1	Tursiops truncatus papillomavirus 1	EU240894	dsDNA	Complete genome	1	7	0	0
4810	Monodnaviria	Papillomaviridae	Upsilonpapillomavirus	Upsilonpapillomavirus 1	Tursiops truncatus papillomavirus 3	EU240895	dsDNA	Complete genome	1	7	0	0
4811	Monodnaviria	Papillomaviridae	Upsilonpapillomavirus	Upsilonpapillomavirus 1	Delphinus delphis papillomavirus 1	GU117620	dsDNA	Complete genome	1	6	0	0
4812	Monodnaviria	Papillomaviridae	Upsilonpapillomavirus	Upsilonpapillomavirus 1	Tursiops truncatus papillomavirus 4	JN709469	dsDNA	Complete genome	1	7	0	0
4813	Monodnaviria	Papillomaviridae	Upsilonpapillomavirus	Upsilonpapillomavirus 1	Tursiops truncatus papillomavirus 7	JN709472	dsDNA	Complete genome	1	7	0	0
4814	Monodnaviria	Papillomaviridae	Upsilonpapillomavirus	Upsilonpapillomavirus 2	Tursiops truncatus papillomavirus 2	AY956402	dsDNA	Complete genome	1	7	0	0
4815	Monodnaviria	Papillomaviridae	Upsilonpapillomavirus	Upsilonpapillomavirus 3	Phocoena phocoena papillomavirus 2	GU117622	dsDNA	Complete genome	1	6	0	0
4816	Monodnaviria	Papillomaviridae	Xipapillomavirus	Xipapillomavirus 1	Bos taurus papillomavirus 3	AF486184	dsDNA	Complete genome	1	8	0	0
4817	Monodnaviria	Papillomaviridae	Xipapillomavirus	Xipapillomavirus 1	Bos taurus papillomavirus 9	AB331650	dsDNA	Complete genome	1	6	0	0
4818	Monodnaviria	Papillomaviridae	Xipapillomavirus	Xipapillomavirus 1	Bos taurus papillomavirus 10	AB331651	dsDNA	Complete genome	1	7	0	0
4819	Monodnaviria	Papillomaviridae	Xipapillomavirus	Xipapillomavirus 1	Bos taurus papillomavirus 11	AB543507	dsDNA	Complete genome	1	7	0	0
4820	Monodnaviria	Papillomaviridae	Xipapillomavirus	Xipapillomavirus 1	Bos taurus papillomavirus 6	AJ620208	dsDNA	Complete genome	1	7	0	0
4821	Monodnaviria	Papillomaviridae	Xipapillomavirus	Xipapillomavirus 1	Bos taurus papillomavirus 15	KM983393	dsDNA	Complete genome	1	7	0	0
4822	Monodnaviria	Papillomaviridae	Xipapillomavirus	Xipapillomavirus 1	Bos taurus papillomavirus 23	KX098515	dsDNA	Complete genome	1	6	0	0
4824	Monodnaviria	Papillomaviridae	Xipapillomavirus	Xipapillomavirus 2	Bos taurus papillomavirus 12	JF834523	dsDNA	Complete genome	1	8	0	0
4825	Monodnaviria	Papillomaviridae	Xipapillomavirus	Xipapillomavirus 3	Rangifer tarandus papillomavirus 2	KC810012	dsDNA	Complete genome	1	7	0	0
4826	Monodnaviria	Papillomaviridae	Xipapillomavirus	Xipapillomavirus 4	Bos taurus papillomavirus 17	KU519392	dsDNA	Complete genome	1	6	0	0
4827	Monodnaviria	Papillomaviridae	Xipapillomavirus	Xipapillomavirus 5	Cervus elaphus papillomavirus 2	KT932712	dsDNA	Complete genome	1	6	0	0
4828	Monodnaviria	Papillomaviridae	Zetapapillomavirus	Zetapapillomavirus 1	Equus caballus papillomavirus 1	AF498323	dsDNA	Complete genome	1	7	0	0
4829	Monodnaviria	Papillomaviridae	Alefpapillomavirus	Alefpapillomavirus 1	Sparus aurata papillomavirus 1	KX643372	dsDNA	Complete genome	1	9	0	0
4830	Monodnaviria	Parvoviridae	Aquambidensovirus	Aquambidensovirus asteroid1	sea star-associated densovirus	KM052275	ssDNA(+/-)	Complete coding genome	1	2	0	0
4831	Monodnaviria	Parvoviridae	Aquambidensovirus	Aquambidensovirus asteroid2	Asterias forbesi-associated densovirus	MN190158	ssDNA(+/-)	Complete genome	1	4	0	0
4832	Monodnaviria	Parvoviridae	Aquambidensovirus	Aquambidensovirus decapod1	Cherax quadricarinatus densovirus	KP410261	ssDNA(+/-)	Complete coding genome	1	4	0	0
4833	Monodnaviria	Parvoviridae	Aquambidensovirus	Aquambidensovirus ostreid1	Crassostrea ariakensis ambidensovirus 1	KY548840	ssDNA(+/-)	Complete coding genome	1	4	0	0
4834	Monodnaviria	Parvoviridae	Blattambidensovirus	Blattambidensovirus blattodean1	Blattella germanica densovirus 1	AY189948	ssDNA(+/-)	Complete genome	1	6	0	0
4835	Monodnaviria	Parvoviridae	Blattambidensovirus	Blattambidensovirus incertum1	Parus major densovirus	KU727766	ssDNA(+/-)	Complete coding genome	1	5	0	0
4836	Monodnaviria	Parvoviridae	Blattambidensovirus	Blattambidensovirus incertum2	SAfia-838D_Ambidensovirus	MN765191	ssDNA(+/-)	Complete coding genome	1	1	0	0
4837	Monodnaviria	Parvoviridae	Blattambidensovirus	Blattambidensovirus incertum3	Ambidensovirus_Croatia_17_S17	MN099038	ssDNA(+/-)	Complete genome	1	5	0	0
4838	Monodnaviria	Parvoviridae	Blattambidensovirus	Blattambidensovirus incertum4	Bat-associated densovirus 3	MT734807	ssDNA(+/-)	Complete genome	1	2	0	0
4839	Monodnaviria	Parvoviridae	Diciambidensovirus	Diciambidensovirus hemipteran1	Diaphorina citri densovirus	KX165268	ssDNA(+/-)	Complete genome	1	4	0	0
4840	Monodnaviria	Parvoviridae	Diciambidensovirus	Diciambidensovirus hemipteran2	Bactericera_trigonica_densovirus	MN364694	ssDNA(+/-)	Complete genome	1	4	0	0
4841	Monodnaviria	Parvoviridae	Diciambidensovirus	Diciambidensovirus incertum1	SAfia-400D ambidensovirus	MN765189	ssDNA(+/-)	Complete coding genome	1	1	0	0
4842	Monodnaviria	Parvoviridae	Hemiambidensovirus	Hemiambidensovirus hemipteran1	Dysaphis plantaginea densovirus 1	FJ040397	ssDNA(+/-)	Complete genome	1	4	0	0
4843	Monodnaviria	Parvoviridae	Hemiambidensovirus	Hemiambidensovirus hemipteran2	Myzus persicae densovirus 1	AY148187	ssDNA(+/-)	Complete genome	1	5	0	0
4844	Monodnaviria	Parvoviridae	Iteradensovirus	Iteradensovirus incertum1	Bat-associated densovirus 5	MT734808	ssDNA(+/-)	Complete genome	1	2	0	0
4845	Monodnaviria	Parvoviridae	Iteradensovirus	Iteradensovirus incertum2	Human CSF-associated densovirus	KX035107	ssDNA(+/-)	Complete coding genome	1	4	0	0
4846	Monodnaviria	Parvoviridae	Iteradensovirus	Iteradensovirus lepidopteran1	Bombyx mori densovirus 1	AY033435	ssDNA	Complete genome	1	3	0	0
4847	Monodnaviria	Parvoviridae	Iteradensovirus	Iteradensovirus lepidopteran2	Casphalia extranea densovirus	AF375296	ssDNA	Complete genome	1	3	0	0
4848	Monodnaviria	Parvoviridae	Iteradensovirus	Iteradensovirus lepidopteran3	Dendrolimus punctatus densovirus	AY665654	ssDNA	Complete genome	1	3	0	0
4849	Monodnaviria	Parvoviridae	Iteradensovirus	Iteradensovirus lepidopteran4	Papilio polyxenes densovirus	JX110122	ssDNA	Complete genome	1	3	0	0
4850	Monodnaviria	Parvoviridae	Iteradensovirus	Iteradensovirus lepidopteran5	Helicoverpa armigera densovirus	HQ613271	ssDNA	Complete genome	1	3	0	0
4851	Monodnaviria	Parvoviridae	Miniambidensovirus	Orthopteran miniambidensovirus 1	Acheta domestica mini ambidensovirus	KF275669	ssDNA(+/-)	Complete genome	1	4	0	0
4852	Monodnaviria	Parvoviridae	Muscodensovirus	Muscodensovirus dipteran1	Haematobia irritans densovirus	MK643151	ssDNA(+/-)	Complete coding genome	1	4	0	0
4853	Monodnaviria	Parvoviridae	Muscodensovirus	Muscodensovirus dipteran2	Broome densovirus	MT498824	ssDNA(+/-)	Complete genome	1	5	0	0
4854	Monodnaviria	Parvoviridae	Pefuambidensovirus	Pefuambidensovirus blattodean1	Periplaneta fuliginosa densovirus	AF192260	ssDNA(+/-)	Complete genome	1	7	0	0
4855	Monodnaviria	Parvoviridae	Pefuambidensovirus	Pefuambidensovirus unionid1	Clinch densovirus 1	MT341473	ssDNA(+/-)	Complete genome	1	5	0	0
4856	Monodnaviria	Parvoviridae	Protoambidensovirus	Protoambidensovirus dipteran1	Culex pipiens densovirus	FJ810126	ssDNA(+/-)	Complete genome	1	4	0	0
4857	Monodnaviria	Parvoviridae	Protoambidensovirus	Protoambidensovirus incertum1	Duck-associated ambidensovirus 1	MW306771	ssDNA(+/-)	Complete genome	1	4	0	0
4858	Monodnaviria	Parvoviridae	Protoambidensovirus	Protoambidensovirus lepidopteran1	Galleria mellonella densovirus	L32896	ssDNA(+/-)	Complete genome	1	4	0	0
4859	Monodnaviria	Parvoviridae	Scindoambidensovirus	Scindoambidensovirus hemipteran1	Planococcus citri densovirus	AY032882	ssDNA(+/-)	Complete genome	1	4	0	0
4860	Monodnaviria	Parvoviridae	Scindoambidensovirus	Scindoambidensovirus hymenopteran1	Solenopsis invicta densovirus	KC991097	ssDNA(+/-)	Complete genome	1	5	0	0
4861	Monodnaviria	Parvoviridae	Scindoambidensovirus	Scindoambidensovirus incertum1	Bat-associated densovirus 1	MT734804	ssDNA(+/-)	Complete genome	1	2	0	0
4862	Monodnaviria	Parvoviridae	Scindoambidensovirus	Scindoambidensovirus incertum2	Bat-associated densovirus 2	MT734805	ssDNA(+/-)	Complete genome	1	2	0	0
4863	Monodnaviria	Parvoviridae	Scindoambidensovirus	Scindoambidensovirus orthopteran1	Acheta domestica densovirus	HQ827781	ssDNA(+/-)	Complete genome	1	5	0	0
4864	Monodnaviria	Parvoviridae	Tetuambidensovirus	Tetuambidensovirus incertum1	Bat-associated densovirus 4	MT734806	ssDNA(+/-)	Complete genome	1	2	0	0
4865	Monodnaviria	Parvoviridae	Tetuambidensovirus	Tetuambidensovirus incertum2	Lupine feces-associated densovirus 2	KY214444	ssDNA(+/-)	Complete coding genome	1	2	0	0
4866	Monodnaviria	Parvoviridae	Tetuambidensovirus	Tetuambidensovirus trombidiform1	Tetranychus urticae-associated ambidensovirus	MK543949	ssDNA(+/-)	Complete coding genome	1	3	0	0
4867	Monodnaviria	Parvoviridae	Brevihamaparvovirus	Brevihamaparvovirus dipteran1	Anopheles gambiae densovirus	EU233812	ssDNA(+/-)	Complete genome	1	3	0	0
4868	Monodnaviria	Parvoviridae	Brevihamaparvovirus	Brevihamaparvovirus dipteran2	Aedes albopictus densovirus 2	X74945	ssDNA(+/-)	Complete genome	1	3	0	0
4869	Monodnaviria	Parvoviridae	Chaphamaparvovirus	Chaphamaparvovirus anseriform1	Chestnut teal chaphamaparvovirus 1	MT247758	ssDNA(+/-)	Complete coding genome	1	4	0	0
4870	Monodnaviria	Parvoviridae	Chaphamaparvovirus	Chaphamaparvovirus anseriform2	Chestnut teal chaphamaparvovirus 2	MT247759	ssDNA(+/-)	Complete coding genome	1	4	0	0
4871	Monodnaviria	Parvoviridae	Chaphamaparvovirus	Chaphamaparvovirus anseriform3	Chestnut teal chaphamaparvovirus 3	MT247760	ssDNA(+/-)	Complete coding genome	1	4	0	0
4872	Monodnaviria	Parvoviridae	Chaphamaparvovirus	Chaphamaparvovirus anseriform4	Pacific black duck chaphamaparvovirus 1	MT247730	ssDNA(+/-)	Complete coding genome	1	4	0	0
4873	Monodnaviria	Parvoviridae	Chaphamaparvovirus	Chaphamaparvovirus anseriform5	Duck-associated chapparvovirus 1	MW306775	ssDNA(+/-)	Partial genome	1	4	0	0
4874	Monodnaviria	Parvoviridae	Chaphamaparvovirus	Chaphamaparvovirus anseriform6	Duck-associated chapparvovirus 2	MW306778	ssDNA(+/-)	Partial genome	1	4	0	0
4875	Monodnaviria	Parvoviridae	Chaphamaparvovirus	Chaphamaparvovirus avian1	avian chapparvovirus BR_DF10	MN175612	ssDNA(-)	Complete genome	1	3	0	0
4876	Monodnaviria	Parvoviridae	Chaphamaparvovirus	Chaphamaparvovirus carnivoran1	cachavirus 1A	MH893826	ssDNA(+/-)	Complete coding genome	1	3	0	0
4877	Monodnaviria	Parvoviridae	Chaphamaparvovirus	Chaphamaparvovirus carnivoran2	fechavirus	MN396757	ssDNA(+/-)	Complete coding genome	1	2	0	0
4878	Monodnaviria	Parvoviridae	Chaphamaparvovirus	Chaphamaparvovirus carnivoran3	Ursus americanus parvovirus	MN166196	ssDNA(+/-)	Complete genome	1	4	0	0
4879	Monodnaviria	Parvoviridae	Chaphamaparvovirus	Chaphamaparvovirus chiropteran1	Desmodus rotondus chapparvovirus	KX907333	ssDNA(+/-)	Complete coding genome	1	2	0	0
4880	Monodnaviria	Parvoviridae	Chaphamaparvovirus	Chaphamaparvovirus dasyurid1	Tasmanian devil-associated chapparvovirus 1	MK513528	ssDNA(+/-)	Complete coding genome	1	2	0	0
4881	Monodnaviria	Parvoviridae	Chaphamaparvovirus	Chaphamaparvovirus dasyurid2	Tasmanian devil-associated chapparvovirus 2	MK513529	ssDNA(+/-)	Complete coding genome	1	2	0	0
4882	Monodnaviria	Parvoviridae	Chaphamaparvovirus	Chaphamaparvovirus dasyurid3	Tasmanian devil-associated chapparvovirus 6	MK513533	ssDNA(+/-)	Complete coding genome	1	2	0	0
4883	Monodnaviria	Parvoviridae	Chaphamaparvovirus	Chaphamaparvovirus galliform1	turkey parvovirus 2	KF925531	ssDNA(+/-)	Complete coding genome	1	2	0	0
4884	Monodnaviria	Parvoviridae	Chaphamaparvovirus	Chaphamaparvovirus galliform2	chicken chapparvovirus 2	MG846442	ssDNA(+/-)	Complete coding genome	1	2	0	0
4885	Monodnaviria	Parvoviridae	Chaphamaparvovirus	Chaphamaparvovirus galliform3	chicken chapparvovirus HK	KM254174	ssDNA(+/-)	Complete coding genome	1	1	0	0
4886	Monodnaviria	Parvoviridae	Chaphamaparvovirus	Chaphamaparvovirus galliform4	peafowl parvovirus 1	MK988619	ssDNA(+/-)	Complete coding genome	1	3	0	0
4887	Monodnaviria	Parvoviridae	Chaphamaparvovirus	Chaphamaparvovirus galliform5	peafowl parvovirus 2	MK988620	ssDNA(+/-)	Complete coding genome	1	3	0	0
4888	Monodnaviria	Parvoviridae	Chaphamaparvovirus	Chaphamaparvovirus gruiform1	Grus japonensis parvovirus 1	KY312548	ssDNA(+/-)	Complete genome	1	2	0	0
4889	Monodnaviria	Parvoviridae	Chaphamaparvovirus	Chaphamaparvovirus gruiform2	Grus japonensis parvovirus 2	KY312549	ssDNA(+/-)	Complete genome	1	2	0	0
4890	Monodnaviria	Parvoviridae	Chaphamaparvovirus	Chaphamaparvovirus gruiform3	Grus japonensis parvovirus 3	KY312550	ssDNA(+/-)	Complete genome	1	2	0	0
4891	Monodnaviria	Parvoviridae	Chaphamaparvovirus	Chaphamaparvovirus gruiform4	Grus japonensis parvovirus 4	KY312551	ssDNA(+/-)	Complete genome	1	2	0	0
4892	Monodnaviria	Parvoviridae	Chaphamaparvovirus	Chaphamaparvovirus perciform1	Tilapia parvovirus	MT393593	ssDNA(+/-)	Complete coding genome	1	5	0	0
4893	Monodnaviria	Parvoviridae	Chaphamaparvovirus	Chaphamaparvovirus primate1	capuchin kidney parvovirus	MN265364	ssDNA(+/-)	Complete genome	1	6	0	0
4894	Monodnaviria	Parvoviridae	Chaphamaparvovirus	Chaphamaparvovirus primate2	Macaca fascicularis chapparvovirus	MN312221	ssDNA(+/-)	Complete coding genome	1	3	0	0
4895	Monodnaviria	Parvoviridae	Chaphamaparvovirus	Chaphamaparvovirus psittacine1	Psittacara leucophthalmus chapparvovirus	MN175613	ssDNA(+/-)	Complete coding genome	1	3	0	0
4896	Monodnaviria	Parvoviridae	Chaphamaparvovirus	Chaphamaparvovirus psittacine2	Psittacine parvovirus 2	MZ364297	ssDNA(+/-)	Complete genome	1	4	0	0
4897	Monodnaviria	Parvoviridae	Chaphamaparvovirus	Chaphamaparvovirus rodent1	mouse kidney parvovirus	MH670587	ssDNA(+/-)	Complete genome	1	4	0	0
4898	Monodnaviria	Parvoviridae	Chaphamaparvovirus	Chaphamaparvovirus rodent2	rat parvovirus 2	KX272741	ssDNA(+/-)	Complete coding genome	1	2	0	0
4899	Monodnaviria	Parvoviridae	Chaphamaparvovirus	Chaphamaparvovirus strigiform1	Barn owl parvovirus	MT580795	ssDNA(+/-)	Complete coding genome	1	3	0	0
4900	Monodnaviria	Parvoviridae	Chaphamaparvovirus	Chaphamaparvovirus ungulate1	porcine parvovirus 7	MG543471	ssDNA(+/-)	Complete coding genome	1	2	0	0
4901	Monodnaviria	Parvoviridae	Hepanhamaparvovirus	Hepanhamaparvovirus decapod1	Fenneropenaeus chinensis hepatopancreatic densovirus	GU371276	ssDNA(+/-)	Complete genome	1	3	0	0
4902	Monodnaviria	Parvoviridae	Ichtchaphamaparvovirus	Ichtchaphamaparvovirus syngnathid1	Syngnathus scovelli chapparvovirus	MN049932	ssDNA(+/-)	Complete coding genome	1	6	0	0
4903	Monodnaviria	Parvoviridae	Penstylhamaparvovirus	Penstylhamaparvovirus decapod1	Penaeus stylirostris penstyldensovirus 1	AF273215	ssDNA(+/-)	Complete genome	1	3	0	0
4904	Monodnaviria	Parvoviridae	Amdoparvovirus	Amdoparvovirus carnivoran1	Aleutian mink disease parvovirus	M20036	ssDNA	Complete genome	1	4	0	0
4905	Monodnaviria	Parvoviridae	Amdoparvovirus	Amdoparvovirus carnivoran2	gray fox amdovirus	JN202450	ssDNA	Complete coding genome	1	5	0	0
4906	Monodnaviria	Parvoviridae	Amdoparvovirus	Amdoparvovirus carnivoran3	racoon dog and fox amdoparvovirus	KJ396347	ssDNA	Complete genome	1	5	0	0
4907	Monodnaviria	Parvoviridae	Amdoparvovirus	Amdoparvovirus carnivoran4	skunk amdoparvovirus	KX981923	ssDNA	Complete coding genome	1	5	0	0
4908	Monodnaviria	Parvoviridae	Amdoparvovirus	Amdoparvovirus carnivoran5	red panda amdoparvovirus	KT878839	ssDNA(+/-)	Complete genome	1	2	0	0
4909	Monodnaviria	Parvoviridae	Amdoparvovirus	Amdoparvovirus carnivoran6	Labrador amdoparvovirus 1	MT770849	ssDNA(+/-)	Complete coding genome	1	5	0	0
4910	Monodnaviria	Parvoviridae	Amdoparvovirus	Amdoparvovirus carnivoran7	red panda amdoparvovirus 2	MZ357124	ssDNA(+/-)	Complete coding genome	1	5	0	0
4911	Monodnaviria	Parvoviridae	Artiparvovirus	Artiparvovirus chiropteran1	Artibeus jamaicensis parvovirus	JQ037754	ssDNA(+/-)	Complete genome	1	2	0	0
4912	Monodnaviria	Parvoviridae	Aveparvovirus	Aveparvovirus columbid1	pigeon parvovirus 1	KC876004	ssDNA(+/-)	Complete coding genome	1	4	0	0
4913	Monodnaviria	Parvoviridae	Aveparvovirus	Aveparvovirus galliform1	turkey parvovirus	GU214706	ssDNA	Complete genome	1	4	0	0
4914	Monodnaviria	Parvoviridae	Aveparvovirus	Aveparvovirus gruiform1	red-crowned crane parvovirus	KY312546	ssDNA(+/-)	Complete genome	1	4	0	0
4915	Monodnaviria	Parvoviridae	Aveparvovirus	Aveparvovirus passeriform1	pileated finch aveparvovirus	MG745672	ssDNA(+/-)	Complete coding genome	1	3	0	0
4916	Monodnaviria	Parvoviridae	Bocaparvovirus	Bocaparvovirus carnivoran1	canine minute virus; minute virus of canines	FJ214110	ssDNA	Complete genome	1	4	0	0
4917	Monodnaviria	Parvoviridae	Bocaparvovirus	Bocaparvovirus carnivoran2	canine bocavirus 1	JN648103	ssDNA	Complete genome	1	4	0	0
4918	Monodnaviria	Parvoviridae	Bocaparvovirus	Bocaparvovirus carnivoran3	feline bocavirus	JQ692585	ssDNA	Complete genome	1	4	0	0
4919	Monodnaviria	Parvoviridae	Bocaparvovirus	Bocaparvovirus carnivoran4	feline bocaparvovirus 2	KF792837	ssDNA	Complete coding genome	1	4	0	0
4920	Monodnaviria	Parvoviridae	Bocaparvovirus	Bocaparvovirus carnivoran5	feline bocaparvovirus 3	KM017744	ssDNA	Complete coding genome	1	4	0	0
4921	Monodnaviria	Parvoviridae	Bocaparvovirus	Bocaparvovirus carnivoran6	mink bocavirus 1	KU950356	ssDNA	Complete coding genome	1	4	0	0
4922	Monodnaviria	Parvoviridae	Bocaparvovirus	Bocaparvovirus carnivoran7	canine bocavirus 3	KC580640	ssDNA(+/-)	Complete genome	1	3	0	0
4923	Monodnaviria	Parvoviridae	Bocaparvovirus	Bocaparvovirus chiropteran1	Myotis myotis (bat) bocavirus 1	JQ814850	ssDNA	Complete coding genome	1	4	0	0
4924	Monodnaviria	Parvoviridae	Bocaparvovirus	Bocaparvovirus chiropteran2	bat bocavirus WM40	KC339251	ssDNA	Complete coding genome	1	4	0	0
4925	Monodnaviria	Parvoviridae	Bocaparvovirus	Bocaparvovirus chiropteran3	bat bocavirus XM30	KC339250	ssDNA	Complete coding genome	1	4	0	0
4926	Monodnaviria	Parvoviridae	Bocaparvovirus	Bocaparvovirus chiropteran4	Miniopterus schreibersii bat bocavirus	KU321654	ssDNA	Complete coding genome	1	5	0	0
4927	Monodnaviria	Parvoviridae	Bocaparvovirus	Bocaparvovirus chiropteran5	Rousettus leschenaultii bocaparvovirus 1	MF682925	ssDNA(+/-)	Complete genome	1	3	0	0
4928	Monodnaviria	Parvoviridae	Bocaparvovirus	Bocaparvovirus incertum1	lupine bocavirus; rabbit bocavirus	KY214448	ssDNA(+)	Complete coding genome	1	3	0	0
4929	Monodnaviria	Parvoviridae	Bocaparvovirus	Bocaparvovirus lagomorph1	rabbit bocaparvovirus	KP729195	ssDNA	Complete coding genome	1	3	0	0
4930	Monodnaviria	Parvoviridae	Bocaparvovirus	Bocaparvovirus pinniped1	California sea lion bocavirus 1	JN420361	ssDNA	Complete coding genome	1	4	0	0
4931	Monodnaviria	Parvoviridae	Bocaparvovirus	Bocaparvovirus pinniped2	California sea lion bocavirus 3	JN420365	ssDNA	Complete coding genome	1	4	0	0
4932	Monodnaviria	Parvoviridae	Bocaparvovirus	Bocaparvovirus primate1	human bocavirus 1	JQ923422	ssDNA	Complete genome	1	7	0	0
4933	Monodnaviria	Parvoviridae	Bocaparvovirus	Bocaparvovirus primate2	human bocavirus 2c	FJ170278	ssDNA	Complete coding genome	1	4	0	0
4934	Monodnaviria	Parvoviridae	Bocaparvovirus	Bocaparvovirus primate3	Macaca mulatta bocaparvovirus	MN091929	ssDNA(+/-)	Complete genome	1	4	0	0
4935	Monodnaviria	Parvoviridae	Bocaparvovirus	Bocaparvovirus rodent1	rat bocavirus	KT454512	ssDNA(+/-)	Complete genome	1	5	0	0
4936	Monodnaviria	Parvoviridae	Bocaparvovirus	Bocaparvovirus rodent2	murine bocavirus	MF175080	ssDNA(+/-)	Complete genome	1	4	0	0
4937	Monodnaviria	Parvoviridae	Bocaparvovirus	Bocaparvovirus rodent3	rodent bocavirus	MG745673	ssDNA(+)	Complete coding genome	1	3	0	0
4938	Monodnaviria	Parvoviridae	Bocaparvovirus	Bocaparvovirus ungulate1	bovine parvovirus 1	DQ335247	ssDNA	Complete genome	1	5	0	0
4939	Monodnaviria	Parvoviridae	Bocaparvovirus	Bocaparvovirus ungulate2	porcine bocavirus 1	HM053693	ssDNA	Complete coding genome	1	4	0	0
4940	Monodnaviria	Parvoviridae	Bocaparvovirus	Bocaparvovirus ungulate3	porcine bocavirus SX	HQ223038	ssDNA	Complete coding genome	1	4	0	0
4941	Monodnaviria	Parvoviridae	Bocaparvovirus	Bocaparvovirus ungulate4	porcine bocavirus H18	HQ291308	ssDNA	Complete coding genome	1	4	0	0
4942	Monodnaviria	Parvoviridae	Bocaparvovirus	Bocaparvovirus ungulate5	porcine bocavirus 3	JF429834	ssDNA	Complete coding genome	1	4	0	0
4943	Monodnaviria	Parvoviridae	Bocaparvovirus	Bocaparvovirus ungulate6	bovine bocaparvovirus 2; ungulate bocaparvovirus 6	KU172421	ssDNA	Complete coding genome	1	2	0	0
4944	Monodnaviria	Parvoviridae	Bocaparvovirus	Bocaparvovirus ungulate7	dromedary camel bocaparvovirus 1	KY640430	ssDNA(+/-)	Complete genome	1	4	0	0
4945	Monodnaviria	Parvoviridae	Bocaparvovirus	Bocaparvovirus ungulate8	dromedary camel bocaparvovirus 2	KY640438	ssDNA(+/-)	Complete genome	1	3	0	0
4946	Monodnaviria	Parvoviridae	Bocaparvovirus	Bocaparvovirus ungulate9	Vicugna pacos bocaparvovirus	MK014742	ssDNA(+/-)	Complete genome	1	4	0	0
4947	Monodnaviria	Parvoviridae	Copiparvovirus	Copiparvovirus pinniped1	sesavirus	KM035804	ssDNA(+/-)	Complete genome	1	2	0	0
4948	Monodnaviria	Parvoviridae	Copiparvovirus	Copiparvovirus ungulate1	bovine parvovirus 2	AF406966	ssDNA	Complete coding genome	1	2	0	0
4949	Monodnaviria	Parvoviridae	Copiparvovirus	Copiparvovirus ungulate2	porcine parvovirus 4	GQ387499	ssDNA	Complete coding genome	1	3	0	0
4950	Monodnaviria	Parvoviridae	Copiparvovirus	Copiparvovirus ungulate3	roe deer copiparvovirus	MK091524	ssDNA(+/-)	Complete genome	1	2	0	0
4951	Monodnaviria	Parvoviridae	Copiparvovirus	Copiparvovirus ungulate4	porcine parvovirus 6	KX384823	ssDNA(+/-)	Complete genome	1	2	0	0
4952	Monodnaviria	Parvoviridae	Copiparvovirus	Copiparvovirus ungulate5	bosavirus	KY019139	ssDNA(+/-)	Complete genome	1	2	0	0
4953	Monodnaviria	Parvoviridae	Copiparvovirus	Copiparvovirus ungulate6	equine parvovirus-hepatitis	MG136722	ssDNA(+/-)	Complete genome	1	2	0	0
4954	Monodnaviria	Parvoviridae	Copiparvovirus	Copiparvovirus ungulate7	eqcopivirus	MN181466	ssDNA(+/-)	Complete coding genome	1	2	0	0
4955	Monodnaviria	Parvoviridae	Copiparvovirus	Copiparvovirus ungulate8	horse parvovirus CSF	MZ100069	ssDNA(+/-)	Complete coding genome	1	2	0	0
4956	Monodnaviria	Parvoviridae	Dependoparvovirus	Dependoparvovirus anseriform1	Muscovy duck parvovirus; Barbarie duck parvovirus	U22967	ssDNA	Complete genome	1	4	0	0
4957	Monodnaviria	Parvoviridae	Dependoparvovirus	Dependoparvovirus avian1	avian adeno-associated virus	AY186198	ssDNA	Complete genome	1	2	0	0
4958	Monodnaviria	Parvoviridae	Dependoparvovirus	Dependoparvovirus avian2	avian adeno-associated virus BR_DF12	MN175614	ssDNA(-)	Complete genome	1	4	0	0
4959	Monodnaviria	Parvoviridae	Dependoparvovirus	Dependoparvovirus carnivoran1	feline dependoparvovirus	MN794870	ssDNA(+/-)	Complete coding genome	1	2	0	0
4960	Monodnaviria	Parvoviridae	Dependoparvovirus	Dependoparvovirus chiropteran1	bat adeno-associated virus	GU226971	ssDNA	Complete coding genome	1	2	0	0
4961	Monodnaviria	Parvoviridae	Dependoparvovirus	Dependoparvovirus chiropteran2	Desmodus rotundus dependoparvovirus	MG745677	ssDNA(+/-)	Complete coding genome	1	2	0	0
4962	Monodnaviria	Parvoviridae	Dependoparvovirus	Dependoparvovirus mammalian1	adeno-associated virus 5	AF085716	ssDNA	Complete genome	1	2	0	0
4963	Monodnaviria	Parvoviridae	Dependoparvovirus	Dependoparvovirus pinniped1	California sea lion adeno-associated virus 1	JN420372	ssDNA	Complete coding genome	1	2	0	0
4964	Monodnaviria	Parvoviridae	Dependoparvovirus	Dependoparvovirus primate1	adeno-associated virus 2	AF043303	ssDNA	Complete genome	1	8	0	0
4965	Monodnaviria	Parvoviridae	Dependoparvovirus	Dependoparvovirus rodent1	murine adeno-associated virus 1	MF416383	ssDNA(+/-)	Complete genome	1	2	0	0
4966	Monodnaviria	Parvoviridae	Dependoparvovirus	Dependoparvovirus rodent2	murine adeno-associated virus 2	MF416384	ssDNA(+/-)	Complete genome	1	2	0	0
4967	Monodnaviria	Parvoviridae	Dependoparvovirus	Dependoparvovirus squamate1	snake adeno-associated virus	AY349010	ssDNA	Complete genome	1	2	0	0
4968	Monodnaviria	Parvoviridae	Dependoparvovirus	Dependoparvovirus squamate2	bearded dragon parvovirus	KP733794	ssDNA	Complete genome	1	3	0	0
4969	Monodnaviria	Parvoviridae	Erythroparvovirus	Erythroparvovirus pinniped1	seal parvovirus	KF373759	ssDNA(+/-)	Complete genome	1	3	0	0
4970	Monodnaviria	Parvoviridae	Erythroparvovirus	Erythroparvovirus primate1	human parvovirus B19	AY386330	ssDNA	Complete genome	1	6	0	0
4971	Monodnaviria	Parvoviridae	Erythroparvovirus	Erythroparvovirus primate2	simian parvovirus	U26342	ssDNA	Complete coding genome	1	3	0	0
4972	Monodnaviria	Parvoviridae	Erythroparvovirus	Erythroparvovirus primate3	rhesus macaque parvovirus	AF221122	ssDNA	Partial genome	1	2	0	0
4973	Monodnaviria	Parvoviridae	Erythroparvovirus	Erythroparvovirus primate4	pig-tailed macaque parvovirus	AF221123	ssDNA	Partial genome	1	2	0	0
4974	Monodnaviria	Parvoviridae	Erythroparvovirus	Erythroparvovirus rodent1	chipmunk parvovirus	GQ200736	ssDNA	Complete coding genome	1	4	0	0
4975	Monodnaviria	Parvoviridae	Erythroparvovirus	Erythroparvovirus ungulate1	bovine parvovirus 3	AF406967	ssDNA	Complete coding genome	1	2	0	0
4976	Monodnaviria	Parvoviridae	Loriparvovirus	Loriparvovirus primate1	slow loris parvovirus	KP120516	ssDNA(+/-)	Complete genome	1	2	0	0
4977	Monodnaviria	Parvoviridae	Protoparvovirus	Protoparvovirus carnivoran1	canine parvovirus	M19296	ssDNA	Complete genome	1	3	2	0
4978	Monodnaviria	Parvoviridae	Protoparvovirus	Protoparvovirus carnivoran2	sea otter parvovirus	KU561552	ssDNA(+/-)	Complete genome	1	3	0	0
4979	Monodnaviria	Parvoviridae	Protoparvovirus	Protoparvovirus carnivoran3	canine bufavirus	MF198244	ssDNA(+/-)	Complete coding genome	1	3	0	0
4980	Monodnaviria	Parvoviridae	Protoparvovirus	Protoparvovirus carnivoran4	fox parvovirus	KC692368	ssDNA(+/-)	Complete coding genome	1	3	0	0
4981	Monodnaviria	Parvoviridae	Protoparvovirus	Protoparvovirus carnivoran5	newlavirus	MZ813278	ssDNA(+/-)	Complete coding genome	1	4	0	0
4982	Monodnaviria	Parvoviridae	Protoparvovirus	Protoparvovirus chiropteran1	megabat bufavirus 1	LC085675	ssDNA	Complete coding genome	1	3	0	0
4983	Monodnaviria	Parvoviridae	Protoparvovirus	Protoparvovirus eulipotyphla1	Mpulungu (shrew) bufavirus	AB937988	ssDNA	Complete coding genome	1	3	0	0
4984	Monodnaviria	Parvoviridae	Protoparvovirus	Protoparvovirus incertum1	tusavirus	KJ495710	ssDNA(+/-)	Complete genome	1	3	0	0
4985	Monodnaviria	Parvoviridae	Protoparvovirus	Protoparvovirus pinniped1	California sea lion parvovirus Hanchett	MN982959	ssDNA(+/-)	Complete coding genome	1	2	0	0
4986	Monodnaviria	Parvoviridae	Protoparvovirus	Protoparvovirus primate1	bufavirus 1a (human)	JX027296	ssDNA	Complete coding genome	1	4	0	0
4987	Monodnaviria	Parvoviridae	Protoparvovirus	Protoparvovirus primate2	Wuharv (rhesus) parvovirus 1	JX627576	ssDNA	Complete coding genome	1	2	0	0
4988	Monodnaviria	Parvoviridae	Protoparvovirus	Protoparvovirus primate3	cutavirus (human)	KT868811	ssDNA	Complete coding genome	1	5	0	0
4989	Monodnaviria	Parvoviridae	Protoparvovirus	Protoparvovirus rodent1	minute virus of mice	J02275	ssDNA	Complete genome	1	6	0	0
4990	Monodnaviria	Parvoviridae	Protoparvovirus	Protoparvovirus rodent2	rat parvovirus 1	AF036710	ssDNA	Complete genome	1	2	0	0
4991	Monodnaviria	Parvoviridae	Protoparvovirus	Protoparvovirus rodent3	rat bufavirus SY-2015	KT716186	ssDNA	Complete coding genome	1	3	0	0
4993	Monodnaviria	Parvoviridae	Protoparvovirus	Protoparvovirus ungulate2	porcine bufavirus; protoparvovirus (porcine)	KT965075	ssDNA	Complete coding genome	1	2	0	0
4994	Monodnaviria	Parvoviridae	Protoparvovirus	Protoparvovirus ungulate3	equine protoparvovirus	MW814911	ssDNA(+/-)	Complete coding genome	1	3	0	0
4995	Monodnaviria	Parvoviridae	Sandeparvovirus	Sandeparvovirus perciform1	zander parvovirus	OK236393	ssDNA(+/-)	Complete coding genome	1	3	0	0
4996	Monodnaviria	Parvoviridae	Tetraparvovirus	Tetraparvovirus chiropteran1	Eidolon helvum (bat) parvovirus 1	JQ037753	ssDNA	Complete coding genome	1	4	0	0
4997	Monodnaviria	Parvoviridae	Tetraparvovirus	Tetraparvovirus didelphimorph1	opossum tetraparvovirus	MG745671	ssDNA(+/-)	Complete coding genome	1	2	0	0
4998	Monodnaviria	Parvoviridae	Tetraparvovirus	Tetraparvovirus primate1	human parvovirus 4	AY622943	ssDNA	Complete coding genome	1	2	0	0
4999	Monodnaviria	Parvoviridae	Tetraparvovirus	Tetraparvovirus rodent1	rodent tetraparvovirus	MG745670	ssDNA(+/-)	Complete coding genome	1	2	0	0
5000	Monodnaviria	Parvoviridae	Tetraparvovirus	Tetraparvovirus ungulate1	bovine hokovirus 1	EU200669	ssDNA	Complete coding genome	1	3	0	0
5001	Monodnaviria	Parvoviridae	Tetraparvovirus	Tetraparvovirus ungulate2	porcine hokovirus; porcine parvovirus 3	EU200677	ssDNA	Complete coding genome	1	3	0	0
5002	Monodnaviria	Parvoviridae	Tetraparvovirus	Tetraparvovirus ungulate3	porcine parvovirus 2; parvovirus YX-2010/CHN	GU938300	ssDNA	Complete coding genome	1	2	0	0
5003	Monodnaviria	Parvoviridae	Tetraparvovirus	Tetraparvovirus ungulate4	ovine hokovirus 1	JF504699	ssDNA	Complete coding genome	1	3	0	0
5004	Monodnaviria	Parvoviridae	Metalloincertoparvovirus	Metalloincertoparvovirus decapod1	Penaeus monodon metallodensovirus	MK028683	ssDNA(+/-)	Complete genome	1	8	0	0
4370	Monodnaviria	Polyomaviridae	Alphapolyomavirus	Alphapolyomavirus acelebensis	bat polyomavirus 5b2	AB972940	dsDNA	Complete genome	1	4	0	0
4371	Monodnaviria	Polyomaviridae	Alphapolyomavirus	Alphapolyomavirus aflavicollis	Apodemus flavicollis polyomavirus 1	MG654476	dsDNA	Complete genome	1	9	0	0
4372	Monodnaviria	Polyomaviridae	Alphapolyomavirus	Alphapolyomavirus apaniscus	Ateles paniscus polyomavirus 1	JX159987	dsDNA	Complete genome	1	4	0	0
4373	Monodnaviria	Polyomaviridae	Alphapolyomavirus	Alphapolyomavirus callosciuri	Callosciurus erythraeus polyomavirus 1	MK671087	dsDNA	Complete genome	1	4	0	0
4374	Monodnaviria	Polyomaviridae	Alphapolyomavirus	Alphapolyomavirus cardiodermae	Cardioderma polyomavirus	JX520659	dsDNA	Complete genome	1	5	0	0
4375	Monodnaviria	Polyomaviridae	Alphapolyomavirus	Alphapolyomavirus carolliae	bat polyomavirus 4b	JQ958889	dsDNA	Complete genome	1	4	0	0
4376	Monodnaviria	Polyomaviridae	Alphapolyomavirus	Alphapolyomavirus chlopygerythrus	vervet monkey polyomavirus 1	AB767298	dsDNA	Complete genome	1	4	0	0
4377	Monodnaviria	Polyomaviridae	Alphapolyomavirus	Alphapolyomavirus dobsoniae	bat polyomavirus 5a	AB972945	dsDNA	Complete genome	1	4	0	0
4378	Monodnaviria	Polyomaviridae	Alphapolyomavirus	Alphapolyomavirus eidoli	Eidolon polyomavirus 1	JX520660	dsDNA	Complete genome	1	5	0	0
4379	Monodnaviria	Polyomaviridae	Alphapolyomavirus	Alphapolyomavirus gorillae	Gorilla gorilla gorilla polyomavirus 1	HQ385752	dsDNA	Complete genome	1	5	0	0
4380	Monodnaviria	Polyomaviridae	Alphapolyomavirus	Alphapolyomavirus macacae	Macaca fascicularis polyomavirus 1	JX159986	dsDNA	Complete genome	1	4	0	0
4381	Monodnaviria	Polyomaviridae	Alphapolyomavirus	Alphapolyomavirus mauratus	hamster polyomavirus	JX036360	dsDNA	Complete genome	1	6	0	0
4382	Monodnaviria	Polyomaviridae	Alphapolyomavirus	Alphapolyomavirus mischreibersii	Miniopterus schreibersii polyomavirus 1	LC185213	dsDNA	Complete genome	1	6	0	0
4383	Monodnaviria	Polyomaviridae	Alphapolyomavirus	Alphapolyomavirus molossi	bat polyomavirus 3b	JQ958893	dsDNA	Complete genome	1	4	0	0
4384	Monodnaviria	Polyomaviridae	Alphapolyomavirus	Alphapolyomavirus muris	mouse polyomavirus	AF442959	dsDNA	Complete genome	1	6	0	0
4385	Monodnaviria	Polyomaviridae	Alphapolyomavirus	Alphapolyomavirus nonihominis	human polyomavirus 9	HQ696595	dsDNA	Complete genome	1	5	0	0
4386	Monodnaviria	Polyomaviridae	Alphapolyomavirus	Alphapolyomavirus octihominis	Trichodysplasia spinulosa-associated polyomavirus	GU989205	dsDNA	Complete genome	1	5	0	0
4387	Monodnaviria	Polyomaviridae	Alphapolyomavirus	Alphapolyomavirus omartiensseni	Otomops polyomavirus 1	JX520664	dsDNA	Complete genome	1	5	0	0
4388	Monodnaviria	Polyomaviridae	Alphapolyomavirus	Alphapolyomavirus pacynocephalus	yellow baboon polyomavirus 1	AB767294	dsDNA	Complete genome	1	5	0	0
4389	Monodnaviria	Polyomaviridae	Alphapolyomavirus	Alphapolyomavirus panos	chimpanzee polyomavirus	FR692334	dsDNA	Complete genome	1	5	0	0
4390	Monodnaviria	Polyomaviridae	Alphapolyomavirus	Alphapolyomavirus philantombae	Philantomba monticola polyomavirus 1	MG654482	dsDNA	Complete genome	1	8	0	0
4391	Monodnaviria	Polyomaviridae	Alphapolyomavirus	Alphapolyomavirus pibadius	Piliocolobus badius polyomavirus 2	KX509984	dsDNA	Complete genome	1	5	0	0
4392	Monodnaviria	Polyomaviridae	Alphapolyomavirus	Alphapolyomavirus pirufomitratus	Piliocolobus rufomitratus polyomavirus 1	JX159984	dsDNA	Complete genome	1	4	0	0
4393	Monodnaviria	Polyomaviridae	Alphapolyomavirus	Alphapolyomavirus ponabelii	Sumatran orang-utan polyomavirus	FN356901	dsDNA	Complete genome	1	5	0	0
4394	Monodnaviria	Polyomaviridae	Alphapolyomavirus	Alphapolyomavirus ponpygmaeus	Bornean orang-utan polyomavirus	FN356900	dsDNA	Complete genome	1	5	0	0
4395	Monodnaviria	Polyomaviridae	Alphapolyomavirus	Alphapolyomavirus procyonis	raccoon polyomavirus	JQ178241	dsDNA	Complete genome	1	5	0	0
4396	Monodnaviria	Polyomaviridae	Alphapolyomavirus	Alphapolyomavirus ptevampyrus	bat polyomavirus 5b1	AB972944	dsDNA	Complete genome	1	4	0	0
4397	Monodnaviria	Polyomaviridae	Alphapolyomavirus	Alphapolyomavirus quardecihominis	LI polyomavirus	KY404016	dsDNA	Complete genome	1	5	0	0
4398	Monodnaviria	Polyomaviridae	Alphapolyomavirus	Alphapolyomavirus quartipanos	Pan troglodytes verus polyomavirus 3	JX159980	dsDNA	Complete genome	1	6	0	0
4399	Monodnaviria	Polyomaviridae	Alphapolyomavirus	Alphapolyomavirus quintihominis	Merkel cell polyomavirus	HM011556	dsDNA	Complete genome	1	4	0	0
4400	Monodnaviria	Polyomaviridae	Alphapolyomavirus	Alphapolyomavirus quintipanos	Pan troglodytes verus polyomavirus 4	JX159981	dsDNA	Complete genome	1	4	0	0
4401	Monodnaviria	Polyomaviridae	Alphapolyomavirus	Alphapolyomavirus ranorvegicus	Rattus norvegicus polyomavirus 1	KR075943	dsDNA	Complete genome	1	8	0	0
4402	Monodnaviria	Polyomaviridae	Alphapolyomavirus	Alphapolyomavirus saraneus	Sorex araneus polyomavirus 1	MF374997	dsDNA	Complete genome	1	5	0	0
4403	Monodnaviria	Polyomaviridae	Alphapolyomavirus	Alphapolyomavirus secarplanirostris	bat polyomavirus 3a	JQ958886	dsDNA	Complete genome	1	5	0	0
4404	Monodnaviria	Polyomaviridae	Alphapolyomavirus	Alphapolyomavirus secomartiensseni	Otomops polyomavirus 2	JX520658	dsDNA	Complete genome	1	5	0	0
4405	Monodnaviria	Polyomaviridae	Alphapolyomavirus	Alphapolyomavirus secumastomysis	Mastomys natalensis polyomavirus 2	MG701350	dsDNA	Complete genome	1	8	0	0
4406	Monodnaviria	Polyomaviridae	Alphapolyomavirus	Alphapolyomavirus secumischreibersii	Miniopterus schreibersii polyomavirus 2	LC185216	dsDNA	Complete genome	1	6	0	0
4407	Monodnaviria	Polyomaviridae	Alphapolyomavirus	Alphapolyomavirus secupanos	Pan troglodytes verus polyomavirus 1a	HQ385746	dsDNA	Complete genome	1	5	0	0
4408	Monodnaviria	Polyomaviridae	Alphapolyomavirus	Alphapolyomavirus septipanos	Pan troglodytes schweinfurthii polyomavirus 2	JX159983	dsDNA	Complete genome	1	4	0	0
4409	Monodnaviria	Polyomaviridae	Alphapolyomavirus	Alphapolyomavirus sextipanos	Pan troglodytes verus polyomavirus 5	JX159982	dsDNA	Complete genome	1	4	0	0
4410	Monodnaviria	Polyomaviridae	Alphapolyomavirus	Alphapolyomavirus socoronatus	Sorex coronatus polyomavirus 1	MF374999	dsDNA	Complete genome	1	5	0	0
4411	Monodnaviria	Polyomaviridae	Alphapolyomavirus	Alphapolyomavirus sominutus	Sorex minutus polyomavirus 1	MF401583	dsDNA	Complete genome	1	5	0	0
4412	Monodnaviria	Polyomaviridae	Alphapolyomavirus	Alphapolyomavirus sturnirae	bat polyomavirus 3a-B0454	JQ958888	dsDNA	Complete genome	1	4	0	0
4413	Monodnaviria	Polyomaviridae	Alphapolyomavirus	Alphapolyomavirus suis	Sus scrofa polyomavirus 1	KR065722	dsDNA	Complete genome	1	13	0	0
4414	Monodnaviria	Polyomaviridae	Alphapolyomavirus	Alphapolyomavirus terdecihominis	New Jersey polyomavirus	KF954417	dsDNA	Complete genome	1	6	0	0
4415	Monodnaviria	Polyomaviridae	Alphapolyomavirus	Alphapolyomavirus tertarplanisrostris	bat polyomavirus 4a	JQ958890	dsDNA	Complete genome	1	5	0	0
4416	Monodnaviria	Polyomaviridae	Alphapolyomavirus	Alphapolyomavirus tertichlopygerythrus	vervet monkey polyomavirus 3	AB767297	dsDNA	Complete genome	1	5	0	0
4417	Monodnaviria	Polyomaviridae	Alphapolyomavirus	Alphapolyomavirus tertimastomysis	Mastomys natalensis polyomavirus 3	MN417229	dsDNA	Complete genome	1	7	0	0
4418	Monodnaviria	Polyomaviridae	Alphapolyomavirus	Alphapolyomavirus tertipanos	Pan troglodytes verus polyomavirus 2a	HQ385748	dsDNA	Complete genome	1	5	0	0
4419	Monodnaviria	Polyomaviridae	Alphapolyomavirus	Alphapolyomavirus tubelangeri	Tupaia belangeri polyomavirus	MK443498	dsDNA	Complete genome	1	5	0	0
4420	Monodnaviria	Polyomaviridae	Alphapolyomavirus	Alphapolyomavirus tuglis	Tupaia glis polyomavirus 1	MG721015	dsDNA	Complete genome	1	9	0	0
4421	Monodnaviria	Polyomaviridae	Betapolyomavirus	Betapolyomavirus arplanirostris	bat polyomavirus 2c	JQ958887	dsDNA	Complete genome	1	4	0	0
4422	Monodnaviria	Polyomaviridae	Betapolyomavirus	Betapolyomavirus calbifrons	Cebus albifrons polyomavirus 1	JX159988	dsDNA	Complete genome	1	4	0	0
4423	Monodnaviria	Polyomaviridae	Betapolyomavirus	Betapolyomavirus callosciuri	Callosciurus prevostii polyomavirus 1	MK883808	dsDNA	Complete genome	1	6	0	0
4424	Monodnaviria	Polyomaviridae	Betapolyomavirus	Betapolyomavirus canis	Canis familiaris polyomavirus 1	KY341899	dsDNA	Complete genome	1	6	0	0
4425	Monodnaviria	Polyomaviridae	Betapolyomavirus	Betapolyomavirus cercopitheci	Cercopithecus erythrotis polyomavirus 1	JX159985	dsDNA	Complete genome	1	5	0	0
4426	Monodnaviria	Polyomaviridae	Betapolyomavirus	Betapolyomavirus desrotundus	bat polyomavirus 2a	JQ958892	dsDNA	Complete genome	1	5	0	0
4427	Monodnaviria	Polyomaviridae	Betapolyomavirus	Betapolyomavirus elephanti	African elephant polyomavirus 1	KF147833	dsDNA	Complete genome	1	5	0	0
4428	Monodnaviria	Polyomaviridae	Betapolyomavirus	Betapolyomavirus enhydrae	sea otter polyomavirus	KM282376	dsDNA	Complete genome	1	6	0	0
4429	Monodnaviria	Polyomaviridae	Betapolyomavirus	Betapolyomavirus equi	equine polyomavirus	JQ412134	dsDNA	Complete genome	1	5	0	0
4430	Monodnaviria	Polyomaviridae	Betapolyomavirus	Betapolyomavirus gliris	Glis glis polyomavirus 1	MG701352	dsDNA	Complete genome	1	6	0	0
4431	Monodnaviria	Polyomaviridae	Betapolyomavirus	Betapolyomavirus hominis	BK polyomavirus	V01108	dsDNA	Complete genome	1	6	0	0
4432	Monodnaviria	Polyomaviridae	Betapolyomavirus	Betapolyomavirus leporis	Lepus polyomavirus 1	MN994868	dsDNA	Complete genome	1	5	0	0
4433	Monodnaviria	Polyomaviridae	Betapolyomavirus	Betapolyomavirus lepweddellii	Weddell seal polyomavirus	KX533457	dsDNA	Complete genome	1	7	0	0
4434	Monodnaviria	Polyomaviridae	Betapolyomavirus	Betapolyomavirus macacae	simian virus 40	J02400	dsDNA	Complete genome	1	7	0	0
4435	Monodnaviria	Polyomaviridae	Betapolyomavirus	Betapolyomavirus mafricanus	Miniopterus polyomavirus	JX520661	dsDNA	Complete genome	1	5	0	0
4436	Monodnaviria	Polyomaviridae	Betapolyomavirus	Betapolyomavirus marvalis	Microtus arvalis polyomavirus 1	KR612373	dsDNA	Complete genome	1	5	0	0
4437	Monodnaviria	Polyomaviridae	Betapolyomavirus	Betapolyomavirus mastomysis	Mastomys polyomavirus	AB588640	dsDNA	Complete genome	1	6	0	0
4438	Monodnaviria	Polyomaviridae	Betapolyomavirus	Betapolyomavirus meletis	Meles meles polyomavirus 1	KP644238	dsDNA	Complete genome	1	5	0	0
4439	Monodnaviria	Polyomaviridae	Betapolyomavirus	Betapolyomavirus myoglareolus	Myodes glareolus polyomavirus 1	KR612368	dsDNA	Complete genome	1	5	0	0
4440	Monodnaviria	Polyomaviridae	Betapolyomavirus	Betapolyomavirus myolucifugus	Myotis polyomavirus	FJ188392	dsDNA	Complete genome	1	6	0	0
4441	Monodnaviria	Polyomaviridae	Betapolyomavirus	Betapolyomavirus octipanos	Pan troglodytes verus polyomavirus 8	KT884050	dsDNA	Complete genome	1	6	0	0
4442	Monodnaviria	Polyomaviridae	Betapolyomavirus	Betapolyomavirus pantherae	Panthera leo polyomavirus 1	MG701353	dsDNA	Complete genome	1	10	0	0
4443	Monodnaviria	Polyomaviridae	Betapolyomavirus	Betapolyomavirus ptedavyi	Pteronotus polyomavirus	JX520662	dsDNA	Complete genome	1	5	0	0
4444	Monodnaviria	Polyomaviridae	Betapolyomavirus	Betapolyomavirus pteparnellii	bat polyomavirus 2b	JQ958891	dsDNA	Complete genome	1	5	0	0
4445	Monodnaviria	Polyomaviridae	Betapolyomavirus	Betapolyomavirus quartihominis	WU polyomavirus	EF444549	dsDNA	Complete genome	1	5	0	0
4446	Monodnaviria	Polyomaviridae	Betapolyomavirus	Betapolyomavirus raegyptiacus	Rousettus aegyptiacus polyomavirus 1	LC185218	dsDNA	Complete genome	1	6	0	0
4447	Monodnaviria	Polyomaviridae	Betapolyomavirus	Betapolyomavirus saboliviensis	squirrel monkey polyomavirus	AM748741	dsDNA	Complete genome	1	6	0	0
4448	Monodnaviria	Polyomaviridae	Betapolyomavirus	Betapolyomavirus sasciureus	Saimiri sciureus polyomavirus 1	JX159989	dsDNA	Complete genome	1	5	0	0
4449	Monodnaviria	Polyomaviridae	Betapolyomavirus	Betapolyomavirus sciuri	Sciurus carolinensis polyomavirus 1	MK671101	dsDNA	Complete genome	1	6	0	0
4450	Monodnaviria	Polyomaviridae	Betapolyomavirus	Betapolyomavirus secacelebensis	bat polyomavirus 6a	AB972941	dsDNA	Complete genome	1	4	0	0
4451	Monodnaviria	Polyomaviridae	Betapolyomavirus	Betapolyomavirus secuchlopygerythrus	vervet monkey polyomavirus 2	AB767299	dsDNA	Complete genome	1	6	0	0
4452	Monodnaviria	Polyomaviridae	Betapolyomavirus	Betapolyomavirus secudobsoniae	bat polyomavirus 6b	AB972947	dsDNA	Complete genome	1	4	0	0
4453	Monodnaviria	Polyomaviridae	Betapolyomavirus	Betapolyomavirus secuhominis	JC polyomavirus	J02226	dsDNA	Complete genome	1	6	0	0
4454	Monodnaviria	Polyomaviridae	Betapolyomavirus	Betapolyomavirus secumuris	mouse pneumotropic virus	KT987216	dsDNA	Complete genome	1	5	0	0
4455	Monodnaviria	Polyomaviridae	Betapolyomavirus	Betapolyomavirus secupacynocephalus	yellow baboon polyomavirus 2	AB767295	dsDNA	Complete genome	1	6	0	0
4456	Monodnaviria	Polyomaviridae	Betapolyomavirus	Betapolyomavirus securanorvegicus	rat polyomavirus 2	KX574453	dsDNA	Complete genome	1	5	0	0
4457	Monodnaviria	Polyomaviridae	Betapolyomavirus	Betapolyomavirus tertidobsoniae	bat polyomavirus 6c	AB972946	dsDNA	Complete genome	1	4	0	0
4458	Monodnaviria	Polyomaviridae	Betapolyomavirus	Betapolyomavirus tertihominis	KI polyomavirus	EF127906	dsDNA	Complete genome	1	5	0	0
4459	Monodnaviria	Polyomaviridae	Betapolyomavirus	Betapolyomavirus tertimuris	Mus musculus polyomavirus 3	MF175082	dsDNA	Complete genome	1	5	0	0
4460	Monodnaviria	Polyomaviridae	Betapolyomavirus	Betapolyomavirus vicugnae	alpaca polyomavirus	KU879245	dsDNA	Complete genome	1	5	0	0
4461	Monodnaviria	Polyomaviridae	Betapolyomavirus	Betapolyomavirus zacalifornianus	California sea lion polyomavirus 1	GQ331138	dsDNA	Complete genome	1	6	0	0
4462	Monodnaviria	Polyomaviridae	Deltapolyomavirus	Deltapolyomavirus ailuropodae	giant panda polyomavirus	KY612371	dsDNA	Complete genome	1	5	0	0
4463	Monodnaviria	Polyomaviridae	Deltapolyomavirus	Deltapolyomavirus canis	Canis lupus polyomavirus 1	MG701355	dsDNA	Complete genome	1	6	0	0
4464	Monodnaviria	Polyomaviridae	Deltapolyomavirus	Deltapolyomavirus decihominis	MW polyomavirus	JQ898291	dsDNA	Complete genome	1	5	0	0
4465	Monodnaviria	Polyomaviridae	Deltapolyomavirus	Deltapolyomavirus secuprocyonis	raccoon-associated polyomavirus 2	KY549442	dsDNA	Complete genome	1	7	0	0
4466	Monodnaviria	Polyomaviridae	Deltapolyomavirus	Deltapolyomavirus septihominis	human polyomavirus 7	HM011566	dsDNA	Complete genome	1	5	0	0
4467	Monodnaviria	Polyomaviridae	Deltapolyomavirus	Deltapolyomavirus sextihominis	human polyomavirus 6	HM011560	dsDNA	Complete genome	1	5	0	0
4468	Monodnaviria	Polyomaviridae	Deltapolyomavirus	Deltapolyomavirus undecihominis	STL polyomavirus	JX463183	dsDNA	Complete genome	1	6	0	0
4469	Monodnaviria	Polyomaviridae	Epsilonpolyomavirus	Epsilonpolyomavirus bovis	bovine polyomavirus	D13942	dsDNA	Complete genome	1	6	0	0
4470	Monodnaviria	Polyomaviridae	Epsilonpolyomavirus	Epsilonpolyomavirus caprae	Capra aegragus polyomavirus 1	MG654479	dsDNA	Complete genome	1	6	0	0
4471	Monodnaviria	Polyomaviridae	Epsilonpolyomavirus	Epsilonpolyomavirus poporcus	Potamochoerus porcus polyomavirus 1	MG654481	dsDNA	Complete genome	1	7	0	0
4472	Monodnaviria	Polyomaviridae	Etapolyomavirus	Etapolyomavirus rhyndjiddensis	giant guitarfish polyomavirus	KP264963	dsDNA	Complete genome	1	4	0	0
4473	Monodnaviria	Polyomaviridae	Gammapolyomavirus	Gammapolyomavirus anseris	goose hemorrhagic polyomavirus	AY140894	dsDNA	Complete genome	1	6	0	0
4474	Monodnaviria	Polyomaviridae	Gammapolyomavirus	Gammapolyomavirus avis	budgerigar fledgling disease virus	AF241168	dsDNA	Complete genome	1	9	0	0
4475	Monodnaviria	Polyomaviridae	Gammapolyomavirus	Gammapolyomavirus corvi	crow polyomavirus	DQ192570	dsDNA	Complete genome	1	6	0	0
4476	Monodnaviria	Polyomaviridae	Gammapolyomavirus	Gammapolyomavirus cratorquatus	butcherbird polyomavirus	KF360862	dsDNA	Complete genome	1	6	0	0
4477	Monodnaviria	Polyomaviridae	Gammapolyomavirus	Gammapolyomavirus egouldiae	Erythrura gouldiae polyomavirus 1	KT302407	dsDNA	Complete genome	1	6	0	0
4478	Monodnaviria	Polyomaviridae	Gammapolyomavirus	Gammapolyomavirus lonmaja	Hungarian finch polyomavirus	KX756154	dsDNA	Complete genome	1	6	0	0
4479	Monodnaviria	Polyomaviridae	Gammapolyomavirus	Gammapolyomavirus padeliae	Adélie penguin polyomavirus	KP033140	dsDNA	Complete genome	1	5	0	0
4480	Monodnaviria	Polyomaviridae	Gammapolyomavirus	Gammapolyomavirus pypyrrhula	finch polyomavirus	DQ192571	dsDNA	Complete genome	1	6	0	0
4481	Monodnaviria	Polyomaviridae	Gammapolyomavirus	Gammapolyomavirus secanaria	canary polyomavirus	GU345044	dsDNA	Complete genome	1	5	0	0
4482	Monodnaviria	Polyomaviridae	Thetapolyomavirus	Thetapolyomavirus censtriata	black sea bass-associated polyomavirus 1	KP071318	dsDNA	Complete genome	1	5	0	0
4483	Monodnaviria	Polyomaviridae	Thetapolyomavirus	Thetapolyomavirus spari	Sparus aurata polyomavirus 1	KX643371	dsDNA	Complete genome	1	5	0	0
4484	Monodnaviria	Polyomaviridae	Thetapolyomavirus	Thetapolyomavirus trebernacchii	emerald notothen polyomavirus 1	MG800627	dsDNA	Complete genome	1	3	0	0
4485	Monodnaviria	Polyomaviridae	Thetapolyomavirus	Thetapolyomavirus trepennellii	sharp-spined notothenia polyomavirus	KP768176	dsDNA	Complete genome	1	4	0	0
4486	Monodnaviria	Polyomaviridae	Zetapolyomavirus	Zetapolyomavirus delphini	dolphin polyomavirus 1	KC594077	dsDNA	Complete genome	1	5	0	0
5306	Monodnaviria	Redondoviridae	Torbevirus	Brisavirus	human respiratory-associated brisavirus	KY052047	ssDNA	Complete genome	1	2	0	0
5307	Monodnaviria	Redondoviridae	Torbevirus	Brisavirus	human respiratory-associated brisavirus	MK059755	ssDNA	Complete genome	1	3	0	0
5308	Monodnaviria	Redondoviridae	Torbevirus	Brisavirus	human lung-associated brisavirus	MK059757	ssDNA	Complete genome	1	3	0	0
5309	Monodnaviria	Redondoviridae	Torbevirus	Brisavirus	human lung-associated brisavirus	MK059754	ssDNA	Complete genome	1	3	0	0
5310	Monodnaviria	Redondoviridae	Torbevirus	Brisavirus	human lung-associated brisavirus	MK059756	ssDNA	Complete genome	1	3	0	0
5311	Monodnaviria	Redondoviridae	Torbevirus	Brisavirus	human gut-associated brisavirus	MK059759	ssDNA	Complete genome	1	3	0	0
5312	Monodnaviria	Redondoviridae	Torbevirus	Brisavirus	human oral-associated brisavirus	MK059758	ssDNA	Complete genome	1	3	0	0
5313	Monodnaviria	Redondoviridae	Torbevirus	Brisavirus	human respiratory-associated brisavirus	KY349925	ssDNA	Complete genome	1	3	0	0
5314	Monodnaviria	Redondoviridae	Torbevirus	Brisavirus	apis mellifera virus 1	MH973742	ssDNA	Complete genome	1	2	0	0
5315	Monodnaviria	Redondoviridae	Torbevirus	Vientovirus	human lung-associated vientovirus	MK059763	ssDNA	Complete genome	1	3	0	0
5316	Monodnaviria	Redondoviridae	Torbevirus	Vientovirus	human lung-associated vientovirus	MK059761	ssDNA	Complete genome	1	3	0	0
5317	Monodnaviria	Redondoviridae	Torbevirus	Vientovirus	human gut-associated vientovirus	MK059772	ssDNA	Complete genome	1	3	0	0
5318	Monodnaviria	Redondoviridae	Torbevirus	Vientovirus	human lung-associated vientovirus	MK059765	ssDNA	Complete genome	1	3	0	0
5319	Monodnaviria	Redondoviridae	Torbevirus	Vientovirus	human lung-associated vientovirus	MK059762	ssDNA	Complete genome	1	3	0	0
5320	Monodnaviria	Redondoviridae	Torbevirus	Vientovirus	human lung-associated vientovirus	MK059764	ssDNA	Complete genome	1	3	0	0
5321	Monodnaviria	Redondoviridae	Torbevirus	Vientovirus	human lung-associated vientovirus	MK059760	ssDNA	Complete genome	1	3	0	0
5322	Monodnaviria	Redondoviridae	Torbevirus	Vientovirus	human lung-associated vientovirus	MK059766	ssDNA	Complete genome	1	3	0	0
5323	Monodnaviria	Redondoviridae	Torbevirus	Vientovirus	human oral-associated vientovirus	MK059768	ssDNA	Complete genome	1	3	0	0
5324	Monodnaviria	Redondoviridae	Torbevirus	Vientovirus	human oral-associated vientovirus	MK059771	ssDNA	Complete genome	1	3	0	0
5325	Monodnaviria	Redondoviridae	Torbevirus	Vientovirus	human oral-associated vientovirus	MK059767	ssDNA	Complete genome	1	3	0	0
5326	Monodnaviria	Redondoviridae	Torbevirus	Vientovirus	human oral-associated vientovirus	MK059770	ssDNA	Complete genome	1	3	0	0
5327	Monodnaviria	Redondoviridae	Torbevirus	Vientovirus	human oral-associated vientovirus	MK059769	ssDNA	Complete genome	1	3	0	0
5328	Monodnaviria	Redondoviridae	Torbevirus	Vientovirus	human respiratory-associated vientovirus	KY244146	ssDNA	Complete genome	1	3	0	0
5329	Monodnaviria	Redondoviridae	Torbevirus	Vientovirus	human respiratory-associated vientovirus	KY328746	ssDNA	Complete genome	1	3	0	0
5330	Monodnaviria	Redondoviridae	Torbevirus	Vientovirus	human respiratory-associated vientovirus	KY328745	ssDNA	Complete genome	1	3	0	0
5331	Monodnaviria	Redondoviridae	Torbevirus	Vientovirus	human respiratory-associated vientovirus	KY328744	ssDNA	Complete genome	1	3	0	0
5194	Monodnaviria	Smacoviridae	Babosmacovirus	Babosmacovirus babas1	Papio cynocephalus associated smacovirus	LC386204	ssDNA(+/-)	Complete genome	1	2	0	0
5195	Monodnaviria	Smacoviridae	Bonzesmacovirus	Bonzesmacovirus bovas1	bovine faeces associated smacovirus 1	KT862223	ssDNA(+/-)	Complete genome	1	2	0	0
5196	Monodnaviria	Smacoviridae	Bostasmacovirus	Bostasmacovirus bovas1	bovine faeces associated smacovirus 6	KT862229	ssDNA(+/-)	Complete genome	1	2	0	0
5197	Monodnaviria	Smacoviridae	Bovismacovirus	Bovismacovirus bovas1	Circoviridae bovine stool/BK/KOR/2011	JN634851	ssDNA(+/-)	Complete genome	1	1	0	0
5198	Monodnaviria	Smacoviridae	Bovismacovirus	Bovismacovirus bovas2	bovine faeces associated smacovirus 3	KT862222	ssDNA(+/-)	Complete genome	1	2	0	0
5199	Monodnaviria	Smacoviridae	Bovismacovirus	Bovismacovirus draga1	Odonata-associated circular virus-21	KM598409	ssDNA(+/-)	Complete genome	1	2	0	0
5200	Monodnaviria	Smacoviridae	Cosmacovirus	Cosmacovirus bovas1	bovine faeces associated smacovirus 4	KT862228	ssDNA(+/-)	Complete genome	1	2	0	0
5201	Monodnaviria	Smacoviridae	Dragsmacovirus	Dragsmacovirus draga1	Odonata-associated circular virus-5	KM598410	ssDNA(+/-)	Complete genome	1	2	0	0
5202	Monodnaviria	Smacoviridae	Drosmacovirus	Drosmacovirus bovas1	bovine faeces associated smacovirus 5	KT862224	ssDNA(+/-)	Complete genome	1	2	0	0
5203	Monodnaviria	Smacoviridae	Drosmacovirus	Drosmacovirus camas1	dromedary stool-associated circular ssDNA virus	KM573769	ssDNA(+/-)	Complete genome	1	3	0	0
5204	Monodnaviria	Smacoviridae	Drosmacovirus	Drosmacovirus camas2	dromedary stool-associated circular ssDNA virus	KM573774	ssDNA(+/-)	Complete genome	1	3	0	0
5205	Monodnaviria	Smacoviridae	Felismacovirus	Felismacovirus lynas1	Lynx rufus smacovirus 1	MK796234	ssDNA(+/-)	Complete genome	1	2	0	0
5206	Monodnaviria	Smacoviridae	Huchismacovirus	Huchismacovirus chicas1	chicken associated smacovirus	KY086301	ssDNA(+/-)	Complete genome	1	2	0	0
5207	Monodnaviria	Smacoviridae	Huchismacovirus	Huchismacovirus chicas2	chicken associated smacovirus	KY086300	ssDNA(+/-)	Complete genome	1	2	0	0
5208	Monodnaviria	Smacoviridae	Huchismacovirus	Huchismacovirus humas1	human smacovirus 1	KP233180	ssDNA(+/-)	Complete genome	1	2	0	0
5209	Monodnaviria	Smacoviridae	Huchismacovirus	Huchismacovirus humas2	human smacovirus 1	KP233174	ssDNA(+/-)	Complete genome	1	2	0	0
5210	Monodnaviria	Smacoviridae	Huchismacovirus	Huchismacovirus humas3	human smacovirus 1	KP233178	ssDNA(+/-)	Complete genome	1	2	0	0
5211	Monodnaviria	Smacoviridae	Inpeasmacovirus	Inpeasmacovirus humas1	human associated porprismacovirus	MH500283	ssDNA(+/-)	Complete genome	1	2	0	0
5212	Monodnaviria	Smacoviridae	Inpeasmacovirus	Inpeasmacovirus peafo1	Smacoviridae sp.	MN928918	ssDNA(+/-)	Complete genome	1	2	0	0
5213	Monodnaviria	Smacoviridae	Porprismacovirus	Porprismacovirus alecas1	Alces alces faeces associated smacovirus MP78	MG641190	ssDNA(+/-)	Complete genome	1	2	0	0
5214	Monodnaviria	Smacoviridae	Porprismacovirus	Porprismacovirus avias1	avian associated porprismacovirus	MN175615	ssDNA(+/-)	Complete genome	1	2	0	0
5215	Monodnaviria	Smacoviridae	Porprismacovirus	Porprismacovirus babas1	Papio cynocephalus associated smacovirus	LC386197	ssDNA(+/-)	Complete genome	1	2	0	0
5216	Monodnaviria	Smacoviridae	Porprismacovirus	Porprismacovirus bovas1	bovine faeces associated smacovirus 2	KT862218	ssDNA(+/-)	Complete genome	1	2	0	0
5217	Monodnaviria	Smacoviridae	Porprismacovirus	Porprismacovirus bovas2	cattle blood-associated circovirus-like virus	MF669478	ssDNA(+/-)	Complete genome	1	3	0	0
5218	Monodnaviria	Smacoviridae	Porprismacovirus	Porprismacovirus camas1	dromedary stool-associated circular ssDNA virus	KM573772	ssDNA(+/-)	Complete genome	1	3	0	0
5219	Monodnaviria	Smacoviridae	Porprismacovirus	Porprismacovirus camas2	dromedary stool-associated circular ssDNA virus	KM573770	ssDNA(+/-)	Complete genome	1	2	0	0
5220	Monodnaviria	Smacoviridae	Porprismacovirus	Porprismacovirus camas3	dromedary stool-associated circular ssDNA virus	KM573771	ssDNA(+/-)	Complete genome	1	2	0	0
5221	Monodnaviria	Smacoviridae	Porprismacovirus	Porprismacovirus camas4	dromedary stool-associated circular ssDNA virus	KM573775	ssDNA(+/-)	Complete genome	1	2	0	0
5222	Monodnaviria	Smacoviridae	Porprismacovirus	Porprismacovirus capas1	capybara associated smacovirus 1_cap1_104	MK570200	ssDNA(+/-)	Complete genome	1	2	0	0
5223	Monodnaviria	Smacoviridae	Porprismacovirus	Porprismacovirus chicas1	chicken associated smacovirus	KY086298	ssDNA(+/-)	Complete genome	1	2	0	0
5224	Monodnaviria	Smacoviridae	Porprismacovirus	Porprismacovirus chicas2	chicken smacovirus mg4_881	MN379619	ssDNA(+/-)	Complete genome	1	2	0	0
5225	Monodnaviria	Smacoviridae	Porprismacovirus	Porprismacovirus chicas3	chicken smacovirus mg5_1212	MN379623	ssDNA(+/-)	Complete genome	1	2	0	0
5226	Monodnaviria	Smacoviridae	Porprismacovirus	Porprismacovirus chicas4	chicken smacovirus mg4_885	MN379620	ssDNA(+/-)	Complete genome	1	2	0	0
5227	Monodnaviria	Smacoviridae	Porprismacovirus	Porprismacovirus chicas5	chicken smacovirus mg7_67	MN379627	ssDNA(+/-)	Complete genome	1	2	0	0
5228	Monodnaviria	Smacoviridae	Porprismacovirus	Porprismacovirus chicas6	chicken smacovirus mg4_964	MN379621	ssDNA(+/-)	Complete genome	1	2	0	0
5229	Monodnaviria	Smacoviridae	Porprismacovirus	Porprismacovirus chicas7	chicken smacovirus mg5_1081	MN379622	ssDNA(+/-)	Complete genome	1	2	0	0
5230	Monodnaviria	Smacoviridae	Porprismacovirus	Porprismacovirus chimas1	chimpanzee stool associated circular ssDNA virus	GQ351272	ssDNA(+/-)	Complete genome	1	2	0	0
5231	Monodnaviria	Smacoviridae	Porprismacovirus	Porprismacovirus chimas2	chimpanzee stool associated circular ssDNA virus	GQ351273	ssDNA(+/-)	Complete genome	1	6	0	0
5232	Monodnaviria	Smacoviridae	Porprismacovirus	Porprismacovirus flas1	fly associated circular virus 4	MH545525	ssDNA(+/-)	Complete genome	1	2	0	0
5233	Monodnaviria	Smacoviridae	Porprismacovirus	Porprismacovirus goas1	goat associated porprismacovirus	MH500307	ssDNA(+/-)	Complete genome	1	2	0	0
5234	Monodnaviria	Smacoviridae	Porprismacovirus	Porprismacovirus goras1	gorilla smacovirus	KP233191	ssDNA(+/-)	Complete genome	1	2	0	0
5235	Monodnaviria	Smacoviridae	Porprismacovirus	Porprismacovirus howas1	black howler monkey smacovirus	KP233189	ssDNA(+/-)	Complete genome	1	2	0	0
5236	Monodnaviria	Smacoviridae	Porprismacovirus	Porprismacovirus humas1	human feces smacovirus 2	KT600068	ssDNA(+/-)	Complete genome	1	2	0	0
5237	Monodnaviria	Smacoviridae	Porprismacovirus	Porprismacovirus humas2	chimpanzee smacovirus	KP233190	ssDNA(+/-)	Complete genome	1	2	0	0
5238	Monodnaviria	Smacoviridae	Porprismacovirus	Porprismacovirus humas3	human feces smacovirus 3	MG522850	ssDNA(+/-)	Complete genome	1	2	0	0
5239	Monodnaviria	Smacoviridae	Porprismacovirus	Porprismacovirus humas4	human associated porprismacovirus 3	MH111125	ssDNA(+/-)	Complete genome	1	2	0	0
5240	Monodnaviria	Smacoviridae	Porprismacovirus	Porprismacovirus lemas1	lemur smacovirus	KP233194	ssDNA(+/-)	Complete genome	1	2	0	0
5241	Monodnaviria	Smacoviridae	Porprismacovirus	Porprismacovirus leo1	Panthera leo smacovirus 1	MK796236	ssDNA(+/-)	Complete genome	1	2	0	0
5242	Monodnaviria	Smacoviridae	Porprismacovirus	Porprismacovirus lynas2	Lynx rufus smacovirus 2	MK796235	ssDNA(+/-)	Complete genome	1	2	0	0
5243	Monodnaviria	Smacoviridae	Porprismacovirus	Porprismacovirus macas1	Macaca mulatta feces associated virus 7	KU043421	ssDNA(+/-)	Complete genome	1	2	0	0
5244	Monodnaviria	Smacoviridae	Porprismacovirus	Porprismacovirus macas2	Macaca mulatta feces associated virus 4	KU043429	ssDNA(+/-)	Complete genome	1	2	0	0
5245	Monodnaviria	Smacoviridae	Porprismacovirus	Porprismacovirus macas3	Macaca mulatta feces associated virus 3	KU058671	ssDNA(+/-)	Complete genome	1	3	0	0
5246	Monodnaviria	Smacoviridae	Porprismacovirus	Porprismacovirus macas4	Macaca mulatta feces associated virus 2	KU043403	ssDNA(+/-)	Complete genome	1	2	0	0
5247	Monodnaviria	Smacoviridae	Porprismacovirus	Porprismacovirus macas5	macaque stool associated virus 11	MH616866	ssDNA(+/-)	Complete genome	1	3	0	0
5248	Monodnaviria	Smacoviridae	Porprismacovirus	Porprismacovirus macas6	Macaca mulatta feces associated virus 10	KU043396	ssDNA(+/-)	Complete genome	1	2	0	0
5249	Monodnaviria	Smacoviridae	Porprismacovirus	Porprismacovirus malbas1	Chlorocebus cynosuros associated smacovirus	LC386195	ssDNA(+/-)	Complete genome	1	2	0	0
5250	Monodnaviria	Smacoviridae	Porprismacovirus	Porprismacovirus peafo1	Smacoviridae sp.	MN928919	ssDNA(+/-)	Complete genome	1	2	0	0
5251	Monodnaviria	Smacoviridae	Porprismacovirus	Porprismacovirus porci1	porcine associated stool circular virus	JX274036	ssDNA(+/-)	Complete genome	1	2	0	0
5252	Monodnaviria	Smacoviridae	Porprismacovirus	Porprismacovirus porci10	porcine faeces associated smacovirus 1	KT862225	ssDNA(+/-)	Complete genome	1	2	0	0
5253	Monodnaviria	Smacoviridae	Porprismacovirus	Porprismacovirus porci11	porcine associated porprismacovirus	MH111138	ssDNA(+/-)	Complete genome	1	2	0	0
5254	Monodnaviria	Smacoviridae	Porprismacovirus	Porprismacovirus porci12	porcine associated porprismacovirus	MH500297	ssDNA(+/-)	Complete genome	1	2	0	0
5255	Monodnaviria	Smacoviridae	Porprismacovirus	Porprismacovirus porci13	porcine associated porprismacovirus	MH500303	ssDNA(+/-)	Complete genome	1	2	0	0
5256	Monodnaviria	Smacoviridae	Porprismacovirus	Porprismacovirus porci14	porcine associated porprismacovirus	MH500301	ssDNA(+/-)	Complete genome	1	2	0	0
5257	Monodnaviria	Smacoviridae	Porprismacovirus	Porprismacovirus porci15	porcine associated porprismacovirus	MH500286	ssDNA(+/-)	Complete genome	1	2	0	0
5258	Monodnaviria	Smacoviridae	Porprismacovirus	Porprismacovirus porci16	porcine associated porprismacovirus	MH500298	ssDNA(+/-)	Complete genome	1	2	0	0
5259	Monodnaviria	Smacoviridae	Porprismacovirus	Porprismacovirus porci17	porcine associated porprismacovirus	MH500284	ssDNA(+/-)	Complete genome	1	2	0	0
5260	Monodnaviria	Smacoviridae	Porprismacovirus	Porprismacovirus porci18	porcine associated porprismacovirus	MH111148	ssDNA(+/-)	Complete genome	1	2	0	0
5261	Monodnaviria	Smacoviridae	Porprismacovirus	Porprismacovirus porci19	porcine associated porprismacovirus	MH111126	ssDNA(+/-)	Complete genome	1	2	0	0
5262	Monodnaviria	Smacoviridae	Porprismacovirus	Porprismacovirus porci2	porcine stool-associated circular virus 2	KC545226	ssDNA(+/-)	Complete genome	1	2	0	0
5263	Monodnaviria	Smacoviridae	Porprismacovirus	Porprismacovirus porci20	porcine associated porprismacovirus	MH500289	ssDNA(+/-)	Complete genome	1	2	0	0
5264	Monodnaviria	Smacoviridae	Porprismacovirus	Porprismacovirus porci3	porcine stool-associated circular virus 3	KC545227	ssDNA(+/-)	Complete genome	1	2	0	0
5265	Monodnaviria	Smacoviridae	Porprismacovirus	Porprismacovirus porci4	porcine stool-associated circular virus 1	KJ577810	ssDNA(+/-)	Complete genome	1	2	0	0
5266	Monodnaviria	Smacoviridae	Porprismacovirus	Porprismacovirus porci5	porcine stool-associated circular virus 1	KJ577811	ssDNA(+/-)	Complete genome	1	2	0	0
5267	Monodnaviria	Smacoviridae	Porprismacovirus	Porprismacovirus porci6	porcine stool-associated circular virus 6	KJ577819	ssDNA(+/-)	Complete genome	1	2	0	0
5268	Monodnaviria	Smacoviridae	Porprismacovirus	Porprismacovirus porci7	porcine stool-associated circular virus 7	KJ577812	ssDNA(+/-)	Complete genome	1	2	0	0
5269	Monodnaviria	Smacoviridae	Porprismacovirus	Porprismacovirus porci8	porcine stool-associated circular virus 8	KJ577817	ssDNA(+/-)	Complete genome	1	2	0	0
5270	Monodnaviria	Smacoviridae	Porprismacovirus	Porprismacovirus porci9	porcine stool-associated circular virus 9	KJ577816	ssDNA(+/-)	Complete genome	1	2	0	0
5271	Monodnaviria	Smacoviridae	Porprismacovirus	Porprismacovirus ratas1	rat stool-associated circular ssDNA virus	KP860906	ssDNA(+/-)	Complete genome	1	2	0	0
5272	Monodnaviria	Smacoviridae	Porprismacovirus	Porprismacovirus sheas1	sheep faeces associated smacovirus 1	KT862220	ssDNA(+/-)	Complete genome	1	2	0	0
5273	Monodnaviria	Smacoviridae	Porprismacovirus	Porprismacovirus sheas2	sheep faeces associated smacovirus 2	KT862221	ssDNA(+/-)	Complete genome	1	2	0	0
5274	Monodnaviria	Smacoviridae	Porprismacovirus	Porprismacovirus sheas3	sheep faeces associated smacovirus 3	KT862219	ssDNA(+/-)	Complete genome	1	2	0	0
5275	Monodnaviria	Smacoviridae	Porprismacovirus	Porprismacovirus turas1	turkey stool associated circular ssDNA virus	KF880727	ssDNA(+/-)	Complete genome	1	2	0	0
5276	Monodnaviria	Smacoviridae	Simismacovirus	Simismacovirus malbas1	Chlorocebus cynosuros associated smacovirus	LC386199	ssDNA(+/-)	Complete genome	1	2	0	0
5277	Monodnaviria	Smacoviridae	Simismacovirus	Simismacovirus malbas2	Chlorocebus cynosuros associated smacovirus	LC386200	ssDNA(+/-)	Complete genome	1	2	0	0
8558	Riboviria	Aliusviridae	Obscuruvirus	Obscuruvirus quintum	Atrato chu-like virus 5	MN661033	ssRNA(-)	Complete coding genome	1	2	0	2
8559	Riboviria	Aliusviridae	Ollusvirus	Ollusvirus coleopteri	Húběi coleoptera virus 3	KX884416	ssRNA(-)	Complete genome	1	2	0	2
8560	Riboviria	Aliusviridae	Ollusvirus	Ollusvirus culvertonense	Culverton virus	MN167499	ssRNA(-)	Complete coding genome	1	2	0	2
8561	Riboviria	Aliusviridae	Ollusvirus	Ollusvirus hanchengense	Hánchéng leafhopper mivirus	MN190034	ssRNA(-)	Complete genome	1	1	0	2
8562	Riboviria	Aliusviridae	Ollusvirus	Ollusvirus hymenopteri	hymenopteran chu-related virus 123	MW039254	ssRNA(-)	Complete coding genome	1	2	0	2
8563	Riboviria	Aliusviridae	Ollusvirus	Ollusvirus insectii	hymenopteran chu-related virus 126	MW039256	ssRNA(-)	Complete coding genome	1	2	0	3
8564	Riboviria	Aliusviridae	Ollusvirus	Ollusvirus nomadae	Nomada lathburiana mononega-like virus	BK059310	ssRNA(-)	Complete genome	1	2	0	3
8565	Riboviria	Aliusviridae	Ollusvirus	Ollusvirus oropsyllae	Oropsylla silantiewi mononega-like virus 2	BK059306	ssRNA(-)	Complete genome	1	1	0	2
8566	Riboviria	Aliusviridae	Ollusvirus	Ollusvirus rhagoveliae	Rhagovelia obesa mononega-like virus	BK059311	ssRNA(-)	Complete genome	1	2	0	1
8567	Riboviria	Aliusviridae	Ollusvirus	Ollusvirus scaldisense	Scaldis River bee virus	KY053857	ssRNA(-)	Complete coding genome	1	2	0	2
8568	Riboviria	Aliusviridae	Ollusvirus	Ollusvirus shayangense	Shāyáng fly virus 1	KM817598	ssRNA(-)	Complete genome	1	2	0	3
8569	Riboviria	Aliusviridae	Ollusvirus	Ollusvirus taiyuanense	Tàiyuán leafhopper virus	MH708020	ssRNA(-)	Complete genome	1	3	0	3
6556	Riboviria	Alphatetraviridae	Betatetravirus	Nudaurelia capensis beta virus	Nudaurelia capensis beta virus	AF102884	ssRNA(+)	Complete genome	1	2	0	0
6560	Riboviria	Alphatetraviridae	Omegatetravirus	Dendrolimus punctatus virus	Dendrolimus punctatus virus	AY594352|AY594353	ssRNA(+)	Complete genome	2	3	0	0
6561	Riboviria	Alphatetraviridae	Omegatetravirus	Helicoverpa armigera stunt virus	Helicoverpa armigera stunt virus	U18246|L37299	ssRNA(+)	Complete genome	2	3	0	0
6562	Riboviria	Alphatetraviridae	Omegatetravirus	Nudaurelia capensis omega virus	Nudaurelia capensis omega virus	S43937	ssRNA(+)	Partial genome	1	1	0	0
9913	Riboviria	Amnoonviridae	Tilapinevirus	Tilapinevirus tilapiae	tilapia lake virus	KU751814|KU751815|KU751816|KU751817|KU751818|KU751819|KU751820|KU751821|KU751822|KU751823	ssRNA(-)	Complete genome	10	10	0	0
9217	Riboviria	Arenaviridae	Antennavirus	Antennavirus hirsutum	Wēnlǐng frogfish arenavirus 2	MG599866|MG599868|MG599867	ssRNA(+/-)	Complete genome	3	3	0	1
9218	Riboviria	Arenaviridae	Antennavirus	Antennavirus salmonis	salmon pescarenavirus 1	MK611982|MK611983|MK611984	ssRNA(+/-)	Complete coding genome	3	2	0	1
9219	Riboviria	Arenaviridae	Antennavirus	Antennavirus salmonis	salmon pescarenavirus 2	MK611981|MK611979|MK611980	ssRNA(-)	Complete coding genome	3	2	0	1
9220	Riboviria	Arenaviridae	Antennavirus	Antennavirus striale	Wēnlǐng frogfish arenavirus 1	MG599863|MG599865|MG599864	ssRNA(+/-)	Complete genome	3	3	0	1
9221	Riboviria	Arenaviridae	Hartmanivirus	Hartmanivirus brazilense	SetPatVet virus 1	MN567049|MN567050|MN567048	ssRNA(-)	Partial genome	3	4	0	0
9222	Riboviria	Arenaviridae	Hartmanivirus	Hartmanivirus haartmani	Haartman Institute snake virus 1	KR870031|KR870017	ssRNA(+/-)	Complete coding genome	2	3	0	0
9223	Riboviria	Arenaviridae	Hartmanivirus	Hartmanivirus haartmani	Haartman Institute snake virus 2	MH483042|MH483041	ssRNA(+/-)	Complete coding genome	2	3	0	0
9224	Riboviria	Arenaviridae	Hartmanivirus	Hartmanivirus helvetiae	Dante Muikkunen virus 1	MH778629|MH483026	ssRNA(+/-)	Complete coding genome	2	3	0	0
9225	Riboviria	Arenaviridae	Hartmanivirus	Hartmanivirus patriae	andere Heimat virus 1	MN567062|MN567061	ssRNA(-)	Complete coding genome	2	3	0	0
9226	Riboviria	Arenaviridae	Hartmanivirus	Hartmanivirus quadrati	big electron-dense squares virus 1	OM456564;S	ssRNA(+/-)	Complete coding genome	1	3	0	0
9227	Riboviria	Arenaviridae	Hartmanivirus	Hartmanivirus scholae	old schoolhouse virus 1	MH483025|MH483024	ssRNA(+/-)	Complete coding genome	2	3	0	0
9228	Riboviria	Arenaviridae	Hartmanivirus	Hartmanivirus scholae	old schoolhouse virus 2	MH483030|MH483029	ssRNA(+/-)	Complete coding genome	2	3	0	0
9229	Riboviria	Arenaviridae	Hartmanivirus	Hartmanivirus turici	veterinary pathology Zurich virus 1	MH483032|MH483031	ssRNA(+/-)	Complete coding genome	2	3	0	0
9230	Riboviria	Arenaviridae	Hartmanivirus	Hartmanivirus turici	veterinary pathology Zurich virus 2	MH483044|MH483043	ssRNA(+/-)	Complete coding genome	2	3	0	0
9231	Riboviria	Arenaviridae	Hartmanivirus	Hartmanivirus unni	Universidad Nacional virus 1	MW091472;S	ssRNA(+/-)	Complete coding genome	1	3	0	0
9233	Riboviria	Arenaviridae	Mammarenavirus	Mammarenavirus alashanense	Alxa virus	KY432892|KY432893	ssRNA(+/-)	Complete coding genome	2	3	0	2
9234	Riboviria	Arenaviridae	Mammarenavirus	Mammarenavirus allpahuayoense	Allpahuayo virus	AY216502|AY012687	ssRNA(+/-)	Complete genome	2	3	0	2
9235	Riboviria	Arenaviridae	Mammarenavirus	Mammarenavirus amapariense	Amaparí virus	AY216517|AF485256	ssRNA(+/-)	Complete genome	2	3	0	2
9236	Riboviria	Arenaviridae	Mammarenavirus	Mammarenavirus aporeense	Aporé virus	MF317491|MF317490	ssRNA(+/-)	Complete genome	2	3	0	2
9237	Riboviria	Arenaviridae	Mammarenavirus	Mammarenavirus bearense	Bear Canyon virus	AY924390|AY924391	ssRNA(+/-)	Complete genome	2	3	0	2
9238	Riboviria	Arenaviridae	Mammarenavirus	Mammarenavirus bituense	Bitu virus	MZ065537|MZ065536	ssRNA(+/-)	Complete genome	2	3	0	2
9239	Riboviria	Arenaviridae	Mammarenavirus	Mammarenavirus brazilense	Sabiá virus	AY358026|U41071	ssRNA(+/-)	Complete genome	2	3	0	2
9240	Riboviria	Arenaviridae	Mammarenavirus	Mammarenavirus caliense	Pichindé virus	AF427517|K02734	ssRNA(+/-)	Complete genome	2	3	0	2
9241	Riboviria	Arenaviridae	Mammarenavirus	Mammarenavirus cameroonense	souris virus	KP050226|KP050227	ssRNA(+/-)	Complete genome	2	3	0	2
9242	Riboviria	Arenaviridae	Mammarenavirus	Mammarenavirus chapareense	Chapare virus	EU260464|EU260463	ssRNA(+/-)	Complete genome	2	3	0	2
9243	Riboviria	Arenaviridae	Mammarenavirus	Mammarenavirus choriomeningitidis	lymphocytic choriomeningitis virus	AY847351|AY847350	ssRNA(+/-)	Complete genome	2	3	0	2
9244	Riboviria	Arenaviridae	Mammarenavirus	Mammarenavirus choriomeningitidis	Dandenong virus	EU136039|EU136038	ssRNA(+/-)	Complete genome	2	3	0	2
9245	Riboviria	Arenaviridae	Mammarenavirus	Mammarenavirus cupixiense	Cupixi virus	AY216519|AF512832	ssRNA(+/-)	Complete genome	2	3	0	2
9246	Riboviria	Arenaviridae	Mammarenavirus	Mammarenavirus dhati-welelense	Dhati Welel virus	MT078838|MT078839	ssRNA(+/-)	Complete coding genome	2	3	0	2
9247	Riboviria	Arenaviridae	Mammarenavirus	Mammarenavirus flexalense	Flexal virus	EU627611|AF512831	ssRNA(+/-)	Complete genome	2	3	0	2
9248	Riboviria	Arenaviridae	Mammarenavirus	Mammarenavirus gairoense	Gairo virus	KJ855307|KJ855308	ssRNA(+/-)	Complete genome	2	3	0	2
9249	Riboviria	Arenaviridae	Mammarenavirus	Mammarenavirus guanaritoense	Guanarito virus	AY358024|AY129247	ssRNA(+/-)	Complete genome	2	3	0	2
9250	Riboviria	Arenaviridae	Mammarenavirus	Mammarenavirus ippyense	Ippy virus	DQ328878|DQ328877	ssRNA(+/-)	Complete genome	2	3	0	2
9251	Riboviria	Arenaviridae	Mammarenavirus	Mammarenavirus juninense	Junín virus	AY358022|AY358023	ssRNA(+/-)	Complete genome	2	3	2	2
9252	Riboviria	Arenaviridae	Mammarenavirus	Mammarenavirus kitaleense	Kitale virus	MK935152|MK935153	ssRNA(-)	Complete coding genome	2	3	0	2
9253	Riboviria	Arenaviridae	Mammarenavirus	Mammarenavirus kwanzaense	Kwanza virus	MZ065541|MZ065540	ssRNA(+/-)	Complete coding genome	2	3	0	2
9254	Riboviria	Arenaviridae	Mammarenavirus	Mammarenavirus lassaense	Lassa virus	U73034|J04324	ssRNA(+/-)	Complete genome	2	3	0	2
9255	Riboviria	Arenaviridae	Mammarenavirus	Mammarenavirus latinum	Latino virus	EU627612|AF512830	ssRNA(+/-)	Complete genome	2	3	0	2
9256	Riboviria	Arenaviridae	Mammarenavirus	Mammarenavirus lijiangense	Lìjiāng virus	MF414201|MF414202	ssRNA(+/-)	Complete coding genome	2	2	0	2
9257	Riboviria	Arenaviridae	Mammarenavirus	Mammarenavirus loeiense	Loei River virus	KC669693|KC669698	ssRNA(+/-)	Complete genome	2	3	0	2
9258	Riboviria	Arenaviridae	Mammarenavirus	Mammarenavirus lujoense	Lujo virus	FJ952385|FJ952384	ssRNA(+/-)	Complete genome	2	3	0	2
9259	Riboviria	Arenaviridae	Mammarenavirus	Mammarenavirus lunaense	Luna virus	AB586645|AB586644	ssRNA(+/-)	Complete genome	2	3	0	2
9260	Riboviria	Arenaviridae	Mammarenavirus	Mammarenavirus lunaense	Luli virus	AB972431|AB972430	ssRNA(+/-)	Complete genome	2	2	0	0
9261	Riboviria	Arenaviridae	Mammarenavirus	Mammarenavirus lunkense	Lunk virus	AB693151|AB693150	ssRNA(+/-)	Complete genome	2	3	0	2
9262	Riboviria	Arenaviridae	Mammarenavirus	Mammarenavirus machupoense	Machupo virus	AY358021|AY129248	ssRNA(+/-)	Complete genome	2	3	0	2
9263	Riboviria	Arenaviridae	Mammarenavirus	Mammarenavirus marientalense	Mariental virus	KP867641|KM272987	ssRNA(+/-)	Complete genome	2	3	0	2
9264	Riboviria	Arenaviridae	Mammarenavirus	Mammarenavirus merinoense	Merino Walk virus	GU078661|GU078660	ssRNA(+/-)	Complete genome	2	3	0	2
9265	Riboviria	Arenaviridae	Mammarenavirus	Mammarenavirus mopeiaense	Mopeia virus	AY772169|AY772170	ssRNA(+/-)	Complete genome	2	3	0	2
9266	Riboviria	Arenaviridae	Mammarenavirus	Mammarenavirus mopeiaense	Morogoro virus	EU914104|EU914103	ssRNA(+/-)	Complete genome	2	3	0	2
9267	Riboviria	Arenaviridae	Mammarenavirus	Mammarenavirus okahandjaense	Okahandja virus	KP867642|KM272988	ssRNA(+/-)	Complete genome	2	3	0	2
9268	Riboviria	Arenaviridae	Mammarenavirus	Mammarenavirus oliverosense	Oliveros virus	AY216514|U34248	ssRNA(+/-)	Complete genome	2	3	0	2
9269	Riboviria	Arenaviridae	Mammarenavirus	Mammarenavirus paranaense	Paraná virus	EU627613|AF485261	ssRNA(+/-)	Complete genome	2	3	0	2
9270	Riboviria	Arenaviridae	Mammarenavirus	Mammarenavirus piritalense	Pirital virus	AY494081|AF485262	ssRNA(+/-)	Complete genome	2	3	0	2
9271	Riboviria	Arenaviridae	Mammarenavirus	Mammarenavirus praomyidis	mobala virus	DQ328876|AY342390	ssRNA(+/-)	Complete genome	2	3	0	2
9272	Riboviria	Arenaviridae	Mammarenavirus	Mammarenavirus ryukyuense	Ryukyu virus	KM020190|KM020191	ssRNA(+/-)	Complete genome	2	3	0	2
9273	Riboviria	Arenaviridae	Mammarenavirus	Mammarenavirus solweziense	Solwezi virus	AB972429|AB972428	ssRNA(+/-)	Complete genome	2	2	0	0
9274	Riboviria	Arenaviridae	Mammarenavirus	Mammarenavirus tacaribeense	Tacaribe virus	J04340|M20304	ssRNA(+/-)	Complete genome	2	3	0	2
9275	Riboviria	Arenaviridae	Mammarenavirus	Mammarenavirus tamiamiense	Tamiami virus	AY924393|AF485263	ssRNA(+/-)	Complete genome	2	3	0	2
9276	Riboviria	Arenaviridae	Mammarenavirus	Mammarenavirus wenzhouense	Wēnzhōu virus	KJ909795|KJ909794	ssRNA(+/-)	Complete genome	2	3	0	2
9277	Riboviria	Arenaviridae	Mammarenavirus	Mammarenavirus whitewaterense	Whitewater Arroyo virus	AY924395|AF228063	ssRNA(+/-)	Complete genome	2	3	0	2
9278	Riboviria	Arenaviridae	Mammarenavirus	Mammarenavirus whitewaterense	Big Brushy Tank virus	EU938665|EF619035	ssRNA(+/-)	Partial genome	2	3	0	0
9279	Riboviria	Arenaviridae	Mammarenavirus	Mammarenavirus whitewaterense	Catarina virus	S: JX237768	ssRNA(+/-)	Partial genome	1	1	0	0
9280	Riboviria	Arenaviridae	Mammarenavirus	Mammarenavirus whitewaterense	Skinner Tank virus	EU938659|EU123328	ssRNA(+/-)	Partial genome	2	3	0	0
9281	Riboviria	Arenaviridae	Mammarenavirus	Mammarenavirus whitewaterense	Tonto Creek virus	EU938663|EF619034	ssRNA(+/-)	Partial genome	2	3	0	0
9282	Riboviria	Arenaviridae	Mammarenavirus	Mammarenavirus xapuriense	Xapuri virus	MG976577|MG976578	ssRNA(+/-)	Complete genome	2	3	0	2
9283	Riboviria	Arenaviridae	Reptarenavirus	Reptarenavirus aurei	Golden Gate virus	JQ717263|JQ717264	ssRNA(+/-)	Complete genome	2	4	0	1
9284	Riboviria	Arenaviridae	Reptarenavirus	Reptarenavirus californiae	CAS virus	JQ717261|JQ717262	ssRNA(+/-)	Complete genome	2	4	0	2
9285	Riboviria	Arenaviridae	Reptarenavirus	Reptarenavirus commune	tavallinen suomalainen mies virus 2	KX527582|KX527575	ssRNA(+/-)	Complete genome	2	4	0	1
9286	Riboviria	Arenaviridae	Reptarenavirus	Reptarenavirus giessenae	University of Giessen virus 1	KR870022|KR870012	ssRNA(+/-)	Complete genome	2	4	0	1
9287	Riboviria	Arenaviridae	Reptarenavirus	Reptarenavirus giessenae	University of Giessen virus 2	KR870029|KR870015	ssRNA(+/-)	Complete genome	2	4	0	1
9288	Riboviria	Arenaviridae	Reptarenavirus	Reptarenavirus giessenae	University of Giessen virus 3	KR870023|KR870013	ssRNA(+/-)	Complete genome	2	4	0	1
9289	Riboviria	Arenaviridae	Reptarenavirus	Reptarenavirus rotterdamense	ROUT virus	KC508670|KC508669	ssRNA(+/-)	Complete genome	2	4	0	1
9290	Riboviria	Arenaviridae	Reptarenavirus	Reptarenavirus rotterdamense	University of Helsinki virus 1	KF297881|KF297880	ssRNA(+/-)	Complete genome	2	4	0	1
10125	Riboviria	Arteriviridae	Muarterivirus	Muarterivirus afrigant	Olivier's shrew virus 1	MF324848	ssRNA(+)	Complete genome	1	9	0	16
10126	Riboviria	Arteriviridae	Alphaarterivirus	Alphaarterivirus equid	equine arteritis virus	X53459	ssRNA(+)	Complete genome	1	8	0	14
10127	Riboviria	Arteriviridae	Lambdaarterivirus	Lambdaarterivirus afriporav	African pouched rat arterivirus	KP026921	ssRNA(+)	Complete genome	1	8	0	21
10128	Riboviria	Arteriviridae	Deltaarterivirus	Deltaarterivirus hemfev	simian hemorrhagic fever virus	AF180391	ssRNA(+)	Complete genome	1	14	0	6
10129	Riboviria	Arteriviridae	Epsilonarterivirus	Epsilonarterivirus hemcep	simian hemorrhagic encephalitis virus	KM677927	ssRNA(+)	Complete genome	1	12	0	7
10130	Riboviria	Arteriviridae	Epsilonarterivirus	Epsilonarterivirus safriver	Free State vervet virus	KR862307	ssRNA(+)	Complete genome	1	14	0	5
10131	Riboviria	Arteriviridae	Epsilonarterivirus	Epsilonarterivirus zamalb	Zambian malbrouck virus 1	KT166441	ssRNA(+)	Complete coding genome	1	12	3	7
10132	Riboviria	Arteriviridae	Etaarterivirus	Etaarterivirus ugarco 1	Kibale red colobus virus 2	KC787658	ssRNA(+)	Complete coding genome	1	14	0	6
10133	Riboviria	Arteriviridae	Iotaarterivirus	Iotaarterivirus debrazmo	DeBrazza’s monkey arterivirus	KP126831	ssRNA(+)	Complete genome	1	12	0	17
10134	Riboviria	Arteriviridae	Iotaarterivirus	Iotaarterivirus kibreg 1	Kibale red-tailed guenon virus 1	JX473849	ssRNA(+)	Complete coding genome	1	12	0	7
10135	Riboviria	Arteriviridae	Iotaarterivirus	Iotaarterivirus pejah	Pebjah virus	KR139839	ssRNA(+)	Complete genome	1	14	0	19
10136	Riboviria	Arteriviridae	Thetaarterivirus	Thetaarterivirus kafuba	Kafue kinda chacma baboon virus	KT447550	ssRNA(+)	Complete genome	1	13	0	17
10137	Riboviria	Arteriviridae	Thetaarterivirus	Thetaarterivirus mikelba 1	Mikumi yellow baboon virus 1	KM110938	ssRNA(+)	Complete genome	1	12	0	19
10138	Riboviria	Arteriviridae	Zetaarterivirus	Zetaarterivirus ugarco 1	Kibale red colobus virus 1	KC787630	ssRNA(+)	Complete coding genome	1	14	0	7
10139	Riboviria	Arteriviridae	Betaarterivirus	Betaarterivirus suid 2	porcine reproductive and respiratory syndrome virus 2	U87392	ssRNA(+)	Complete genome	1	8	0	8
10140	Riboviria	Arteriviridae	Betaarterivirus	Betaarterivirus chinrav 1	RtMruf arterivirus	KP280006	ssRNA(+)	Complete genome	1	7	0	14
10141	Riboviria	Arteriviridae	Betaarterivirus	Betaarterivirus ninrav	RtClon arterivirus	KU302440	ssRNA(+)	Complete coding genome	1	8	0	23
10142	Riboviria	Arteriviridae	Betaarterivirus	Betaarterivirus sheoin	RtEi arterivirus	KY369968	ssRNA(+)	Complete genome	1	7	0	14
10143	Riboviria	Arteriviridae	Betaarterivirus	Betaarterivirus suid 1	porcine reproductive and respiratory syndrome virus 1	M96262	ssRNA(+)	Complete genome	1	7	0	8
10144	Riboviria	Arteriviridae	Betaarterivirus	Betaarterivirus timiclar	RtMc arterivirus	KY369967	ssRNA(+)	Complete genome	1	7	0	15
10145	Riboviria	Arteriviridae	Gammaarterivirus	Gammaarterivirus lacdeh	lactate dehydrogenase-elevating virus	U15146	ssRNA(+)	Complete genome	1	7	0	6
10146	Riboviria	Arteriviridae	Nuarterivirus	Nuarterivirus guemel	RtClan arterivirus	KY369969	ssRNA(+)	Complete genome	1	7	0	14
10147	Riboviria	Arteriviridae	Kappaarterivirus	Kappaarterivirus wobum	wobbly possum disease virus	JN116253	ssRNA(+)	Complete genome	1	9	0	6
8617	Riboviria	Artoviridae	Hexartovirus	Hexartovirus cirripedis	Běihǎi barnacle virus 8	KX884410	ssRNA(-)	Complete coding genome	1	3	0	2
8618	Riboviria	Artoviridae	Hexartovirus	Hexartovirus lepeophtheiri	Lepeophtheirus salmonis negative-stranded RNA virus 1	MG489864	ssRNA(-)	Complete genome	1	4	0	3
8619	Riboviria	Artoviridae	Peropuvirus	Peropuvirus beihaiense	Běihǎi rhabdo-like virus 1	KX884412	ssRNA(-)	Complete coding genome	1	2	0	3
8620	Riboviria	Artoviridae	Peropuvirus	Peropuvirus dentati	Húběi rhabdo-like virus 8	KX884420	ssRNA(-)	Partial genome	1	0	0	2
8621	Riboviria	Artoviridae	Peropuvirus	Peropuvirus hubeiense	Húběi rhabdo-like virus 6	KX884421	ssRNA(-)	Partial genome	1	1	0	3
8622	Riboviria	Artoviridae	Peropuvirus	Peropuvirus juli	Húběi rhabdo-like virus 5	KX884446	ssRNA(-)	Partial genome	1	0	0	3
8623	Riboviria	Artoviridae	Peropuvirus	Peropuvirus lignarii	Běihǎi rhabdo-like virus 2	KX884413	ssRNA(-)	Complete coding genome	1	3	0	4
8625	Riboviria	Artoviridae	Peropuvirus	Peropuvirus pteromali	Pteromalus puparum negative-strand RNA virus 1	KX431032	ssRNA(-)	Complete genome	1	4	0	4
11452	Riboviria	Astroviridae	Avastrovirus	Avastrovirus 1	avastrovirus 1	Y15936	ssRNA(+)	Complete genome	1	3	0	0
11453	Riboviria	Astroviridae	Avastrovirus	Avastrovirus 2	avastrovirus 2	AB033998	ssRNA(+)	Complete genome	1	2	0	0
11454	Riboviria	Astroviridae	Avastrovirus	Avastrovirus 3	avastrovirus 3	AF206663	ssRNA(+)	Complete genome	1	3	0	0
11455	Riboviria	Astroviridae	Mamastrovirus	Mamastrovirus 1	mamastrovirus 1	Z25771	ssRNA(+)	Complete genome	1	2	0	0
11456	Riboviria	Astroviridae	Mamastrovirus	Mamastrovirus 10	mamastrovirus 10	AY179509	ssRNA(+)	Complete genome	1	3	0	0
11457	Riboviria	Astroviridae	Mamastrovirus	Mamastrovirus 11	mamastrovirus 11	FJ890351	ssRNA(+)	Partial genome	1	2	0	0
11458	Riboviria	Astroviridae	Mamastrovirus	Mamastrovirus 12	mamastrovirus 12	FJ571067	ssRNA(+)	Partial genome	1	2	0	0
11459	Riboviria	Astroviridae	Mamastrovirus	Mamastrovirus 13	mamastrovirus 13	Y15937	ssRNA(+)	Complete genome	1	3	0	0
11460	Riboviria	Astroviridae	Mamastrovirus	Mamastrovirus 14	mamastrovirus 14	EU847144	ssRNA(+)	Partial genome	1	2	0	0
11461	Riboviria	Astroviridae	Mamastrovirus	Mamastrovirus 15	mamastrovirus 15	FJ571066	ssRNA(+)	Partial genome	1	2	0	0
11462	Riboviria	Astroviridae	Mamastrovirus	Mamastrovirus 16	mamastrovirus 16	EU847145	ssRNA(+)	Partial genome	1	2	0	0
11463	Riboviria	Astroviridae	Mamastrovirus	Mamastrovirus 17	mamastrovirus 17	FJ571074	ssRNA(+)	Partial genome	1	1	0	0
11464	Riboviria	Astroviridae	Mamastrovirus	Mamastrovirus 18	mamastrovirus 18	EU847155	ssRNA(+)	Partial genome	1	3	0	0
11465	Riboviria	Astroviridae	Mamastrovirus	Mamastrovirus 19	mamastrovirus 19	FJ571065	ssRNA(+)	Partial genome	1	2	0	0
11466	Riboviria	Astroviridae	Mamastrovirus	Mamastrovirus 2	mamastrovirus 2	KM017741	ssRNA(+)	Complete genome	1	3	0	0
11467	Riboviria	Astroviridae	Mamastrovirus	Mamastrovirus 3	mamastrovirus 3	KF787112	ssRNA(+)	Complete genome	1	3	0	0
11468	Riboviria	Astroviridae	Mamastrovirus	Mamastrovirus 4	mamastrovirus 4	FJ890352	ssRNA(+)	Partial genome	1	2	0	0
11469	Riboviria	Astroviridae	Mamastrovirus	Mamastrovirus 5	mamastrovirus 5	FM213330	ssRNA(+)	Partial genome	1	2	0	0
11470	Riboviria	Astroviridae	Mamastrovirus	Mamastrovirus 6	mamastrovirus 6	FJ222451	ssRNA(+)	Complete genome	1	3	0	0
11471	Riboviria	Astroviridae	Mamastrovirus	Mamastrovirus 7	mamastrovirus 7	FJ890355	ssRNA(+)	Partial genome	1	2	0	0
11472	Riboviria	Astroviridae	Mamastrovirus	Mamastrovirus 8	mamastrovirus 8	GQ415660	ssRNA(+)	Complete genome	1	3	0	0
11473	Riboviria	Astroviridae	Mamastrovirus	Mamastrovirus 9	mamastrovirus 9	FJ973620	ssRNA(+)	Complete genome	1	3	0	0
11551	Riboviria	Belpaoviridae	Semotivirus	Antheraea semotivirus Tamy	Antheraea mylitta Tamy virus	AF530470	ssRNA-RT	Complete genome	1	1	0	0
11552	Riboviria	Belpaoviridae	Semotivirus	Ascaris lumbricoides Tas virus	Ascaris lumbricoides Tas virus	Z29712	ssRNA-RT	Complete genome	1	2	0	0
11553	Riboviria	Belpaoviridae	Semotivirus	Bombyx mori Pao virus	Bombyx mori Pao virus	L09635	ssRNA-RT	Complete genome	1	1	0	0
11555	Riboviria	Belpaoviridae	Semotivirus	Drosophila melanogaster Bel virus	Drosophila melanogaster Bel virus	U23420	ssRNA-RT	Complete genome	1	1	0	0
11556	Riboviria	Belpaoviridae	Semotivirus	Drosophila melanogaster Roo virus	Drosophila melanogaster Roo virus	AY180917	ssRNA-RT	Complete genome	1	0	0	8
11557	Riboviria	Belpaoviridae	Semotivirus	Drosophila semotivirus Max	Drosophila melanogaster Max virus	AJ487856	ssRNA-RT	Complete genome	1	1	0	0
11558	Riboviria	Belpaoviridae	Semotivirus	Drosophila simulans Ninja virus	Drosophila simulans Ninja virus	D83207	ssRNA-RT	Complete genome	1	2	0	0
11560	Riboviria	Belpaoviridae	Semotivirus	Takifugu rubripes Suzu virus	Fugu rubripes Suzu virus	AF537216	ssRNA-RT	Complete genome	1	1	0	3
11489	Riboviria	Birnaviridae	Aquabirnavirus	Aquabirnavirus ascitae	yellowtail ascites virus	AB006783|AY129662	dsRNA	Complete genome	2	2	0	0
11490	Riboviria	Birnaviridae	Aquabirnavirus	Aquabirnavirus salmonidae	infectious pancreatic necrosis virus	M18049|M58756	dsRNA	Complete genome	2	3	0	0
11491	Riboviria	Birnaviridae	Aquabirnavirus	Aquabirnavirus salmonidae	infectious pancreatic necrosis virus	AF078668|AF078669	dsRNA	Complete genome	2	3	0	0
11492	Riboviria	Birnaviridae	Aquabirnavirus	Aquabirnavirus salmonidae	infectious pancreatic necrosis virus	AJ622822|AJ622823	dsRNA	Complete genome	2	2	5	0
11493	Riboviria	Birnaviridae	Aquabirnavirus	Aquabirnavirus salmonidae	infectious pancreatic necrosis virus	AY780919|AY780926	dsRNA	Complete genome	2	3	0	0
11494	Riboviria	Birnaviridae	Aquabirnavirus	Aquabirnavirus salmonidae	infectious pancreatic necrosis virus	KY548509|KY548520	dsRNA	Complete genome	2	2	0	0
11495	Riboviria	Birnaviridae	Aquabirnavirus	Aquabirnavirus salmonidae	infectious pancreatic necrosis virus	KY548508|KY548519	dsRNA	Complete genome	2	2	0	0
11496	Riboviria	Birnaviridae	Aquabirnavirus	Aquabirnavirus tellinae	Tellina virus 2	SegA: AF342731	dsRNA	Partial genome	1	1	0	0
11497	Riboviria	Birnaviridae	Avibirnavirus	Avibirnavirus gumboroense	infectious bursal disease virus	X84034|X84035	dsRNA	Complete genome	2	3	0	0
11498	Riboviria	Birnaviridae	Avibirnavirus	Avibirnavirus gumboroense	infectious bursal disease virus	X92760|X92761	dsRNA	Complete genome	2	3	0	0
11499	Riboviria	Birnaviridae	Blosnavirus	Blosnavirus channae	blotched snakehead virus	AJ459382|AJ459383	dsRNA	Complete genome	2	3	6	0
11500	Riboviria	Birnaviridae	Blosnavirus	Blosnavirus lati	Lates calcarifer birnavirus	MK103419|MK103420	dsRNA	Complete genome	2	2	0	0
11501	Riboviria	Birnaviridae	Dronavirus	Dronavirus drosophilae	Drosophila B birnavirus	GQ342962|GQ342963	dsRNA	Complete genome	2	3	0	0
11502	Riboviria	Birnaviridae	Entomobirnavirus	Entomobirnavirus anophelae	mosquito X virus	JX403941|JX403942	dsRNA	Complete genome	2	2	0	0
11503	Riboviria	Birnaviridae	Entomobirnavirus	Entomobirnavirus drosophilae	Drosophila X virus	U60650|AF196645	dsRNA	Complete genome	2	2	0	0
11504	Riboviria	Birnaviridae	Ronavirus	Ronavirus rotiferae	rotifer birnavirus	FM995220|FM995221	dsRNA	Complete genome	2	2	5	0
11505	Riboviria	Birnaviridae	Telnavirus	Telnavirus tellinae	Tellina virus 1	AJ920335|AJ920336	dsRNA	Complete genome	2	2	6	0
8626	Riboviria	Bornaviridae	Carbovirus	Carbovirus queenslandense	jungle carpet python virus	MF135780	ssRNA(-)	Complete coding genome	1	6	0	0
8627	Riboviria	Bornaviridae	Carbovirus	Carbovirus tapeti	southwest carpet python virus	MF135781	ssRNA(-)	Complete coding genome	1	6	0	0
8628	Riboviria	Bornaviridae	Cultervirus	Cultervirus hemicultri	Wǔhàn sharpbelly bornavirus	MG599939	ssRNA(-)	Complete coding genome	1	6	0	0
8629	Riboviria	Bornaviridae	Orthobornavirus	Orthobornavirus alphapsittaciforme	parrot bornavirus 4	JX065209	ssRNA(-)	Complete genome	1	6	0	0
8630	Riboviria	Bornaviridae	Orthobornavirus	Orthobornavirus alphapsittaciforme	parrot bornavirus 1	JX065207	ssRNA(-)	Complete coding genome	1	6	0	0
8631	Riboviria	Bornaviridae	Orthobornavirus	Orthobornavirus alphapsittaciforme	parrot bornavirus 2	EU781967	ssRNA(-)	Complete genome	1	6	0	0
8632	Riboviria	Bornaviridae	Orthobornavirus	Orthobornavirus alphapsittaciforme	parrot bornavirus 3	FJ169440	ssRNA(-)	Partial genome	1	6	0	0
8633	Riboviria	Bornaviridae	Orthobornavirus	Orthobornavirus alphapsittaciforme	parrot bornavirus 7	JX065210	ssRNA(-)	Complete genome	1	6	0	0
8634	Riboviria	Bornaviridae	Orthobornavirus	Orthobornavirus avisaquaticae	aquatic bird bornavirus 1	KF578398	ssRNA(-)	Complete coding genome	1	6	0	0
8635	Riboviria	Bornaviridae	Orthobornavirus	Orthobornavirus avisaquaticae	aquatic bird bornavirus 2	KJ756399	ssRNA(-)	Complete coding genome	1	6	0	0
8636	Riboviria	Bornaviridae	Orthobornavirus	Orthobornavirus betapsittaciforme	parrot bornavirus 5	KR612223	ssRNA(-)	Complete coding genome	1	6	0	0
8637	Riboviria	Bornaviridae	Orthobornavirus	Orthobornavirus bornaense	Borna disease virus 1	U04608	ssRNA(-)	Complete genome	1	5	0	0
8638	Riboviria	Bornaviridae	Orthobornavirus	Orthobornavirus bornaense	Borna disease virus 2	AJ311524	ssRNA(-)	Complete genome	1	6	0	0
8639	Riboviria	Bornaviridae	Orthobornavirus	Orthobornavirus caenophidiae	Mexican black-tailed rattlesnake bornavirus	BK014572	ssRNA(-)	Complete genome	1	6	0	0
8640	Riboviria	Bornaviridae	Orthobornavirus	Orthobornavirus caenophidiae	Caribbean watersnake bornavirus	BK014571	ssRNA(-)	Complete genome	1	6	0	0
8641	Riboviria	Bornaviridae	Orthobornavirus	Orthobornavirus elapsoideae	Loveridge's garter snake virus 1	KM114265	ssRNA(-)	Complete genome	1	6	0	0
8642	Riboviria	Bornaviridae	Orthobornavirus	Orthobornavirus estrildidae	estrildid finch bornavirus 1	KF680099	ssRNA(-)	Partial genome	1	6	0	0
8643	Riboviria	Bornaviridae	Orthobornavirus	Orthobornavirus sciuri	variegated squirrel bornavirus 1	LN713680	ssRNA(-)	Complete coding genome	1	6	0	0
8644	Riboviria	Bornaviridae	Orthobornavirus	Orthobornavirus serini	canary bornavirus 1	KC464471	ssRNA(-)	Complete coding genome	1	6	0	0
8645	Riboviria	Bornaviridae	Orthobornavirus	Orthobornavirus serini	canary bornavirus 2	KC464478	ssRNA(-)	Complete coding genome	1	6	0	0
8646	Riboviria	Bornaviridae	Orthobornavirus	Orthobornavirus serini	canary bornavirus 3	KC595273	ssRNA(-)	Complete coding genome	1	6	0	0
10259	Riboviria	Caliciviridae	Bavovirus	Bavaria virus	chicken calicivirus	HQ010042	ssRNA(+)	Complete genome	1	1	0	5
10260	Riboviria	Caliciviridae	Lagovirus	European brown hare syndrome virus	European brown hare syndrome virus	Z69620	ssRNA(+)	Complete genome	1	1	0	4
10261	Riboviria	Caliciviridae	Lagovirus	Rabbit hemorrhagic disease virus	rabbit hemorrhagic disease virus	M67473	ssRNA(+)	Complete genome	1	1	0	5
10262	Riboviria	Caliciviridae	Minovirus	Minovirus A	fathead minnow calicivirus	KX371097	ssRNA(+)	Complete genome	1	1	0	4
10263	Riboviria	Caliciviridae	Nacovirus	Nacovirus A	turkey calicivirus	JQ347522	ssRNA(+)	Complete genome	1	1	0	4
10264	Riboviria	Caliciviridae	Nebovirus	Newbury 1 virus	Newbury-1 virus	DQ013304	ssRNA(+)	Complete genome	1	1	2	5
10265	Riboviria	Caliciviridae	Nebovirus	Newbury 1 virus	Nebraska virus	AY082891	ssRNA(+)	Complete genome	1	1	0	5
10266	Riboviria	Caliciviridae	Norovirus	Norwalk virus	Norwalk virus	M87661	ssRNA(+)	Complete genome	1	3	0	0
10267	Riboviria	Caliciviridae	Norovirus	Norwalk virus	Lordsdale virus	X86557	ssRNA(+)	Complete genome	1	3	0	0
10268	Riboviria	Caliciviridae	Norovirus	Norwalk virus	Maryland virus	AY032605	ssRNA(+)	Complete genome	1	3	0	0
10269	Riboviria	Caliciviridae	Norovirus	Norwalk virus	Jena virus	AJ011099	ssRNA(+)	Complete genome	1	3	0	0
10270	Riboviria	Caliciviridae	Norovirus	Norwalk virus	Alphatron virus	AF195847	ssRNA(+)	Partial genome	1	1	0	0
10271	Riboviria	Caliciviridae	Norovirus	Norwalk virus	murine norovirus 1	AY228235	ssRNA(+)	Complete genome	1	3	0	0
10272	Riboviria	Caliciviridae	Norovirus	Norwalk virus	Viseu virus	GQ443611	ssRNA(+)	Partial genome	1	3	0	0
10273	Riboviria	Caliciviridae	Norovirus	Norwalk virus	dog norovirus	FJ692500	ssRNA(+)	Complete genome	1	3	0	0
10274	Riboviria	Caliciviridae	Norovirus	Norwalk virus	Chiba-040502 virus	AJ844470	ssRNA(+)	Partial genome	1	2	0	0
10275	Riboviria	Caliciviridae	Norovirus	Norwalk virus	Sapporo-HK299 virus	KJ196290	ssRNA(+)	Complete genome	1	3	0	0
10276	Riboviria	Caliciviridae	Norovirus	Norwalk virus	bat norovirus	KJ790198	ssRNA(+)	Partial genome	1	3	0	0
10277	Riboviria	Caliciviridae	Recovirus	Recovirus A	Tulane virus	EU391643	ssRNA(+)	Complete genome	1	3	0	0
10278	Riboviria	Caliciviridae	Salovirus	Nordland virus	Atlantic salmon calicivirus	KJ577139	ssRNA(+)	Complete genome	1	1	0	4
10279	Riboviria	Caliciviridae	Sapovirus	Sapporo virus	Sapporo virus	HM002617	ssRNA(+)	Complete genome	1	2	0	5
10280	Riboviria	Caliciviridae	Sapovirus	Sapporo virus	Manchester virus	X86560	ssRNA(+)	Complete genome	1	2	0	5
10281	Riboviria	Caliciviridae	Sapovirus	Sapporo virus	Bristol virus	AJ249939	ssRNA(+)	Complete genome	1	1	0	4
10282	Riboviria	Caliciviridae	Sapovirus	Sapporo virus	Cowden I virus	AF182760	ssRNA(+)	Complete genome	1	1	0	3
10283	Riboviria	Caliciviridae	Sapovirus	Sapporo virus	Ehime virus	DQ058829	ssRNA(+)	Complete genome	1	2	0	4
10284	Riboviria	Caliciviridae	Sapovirus	Sapporo virus	Nongkhai virus	AY646856	ssRNA(+)	Complete genome	1	2	0	4
10285	Riboviria	Caliciviridae	Valovirus	Saint Valerien virus	St-Valérien calicivirus	FJ355928	ssRNA(+)	Complete genome	1	2	0	0
10286	Riboviria	Caliciviridae	Vesivirus	Feline calicivirus	feline calicivirus	M86379	ssRNA(+)	Complete genome	1	2	0	0
10287	Riboviria	Caliciviridae	Vesivirus	Vesicular exanthema of swine virus	vesicular exanthema of swine virus	U76874	ssRNA(+)	Complete genome	1	3	0	0
7284	Riboviria	Carmotetraviridae	Alphacarmotetravirus	Providence virus	Providence virus	GU991616	ssRNA(+)	Complete genome	1	4	0	0
8570	Riboviria	Chuviridae	Boscovirus	Boscovirus hippoboscidae	Wǔhàn louse fly virus 7	KM817609|KM817608	ssRNA(-)	Complete genome	2	1	0	3
8571	Riboviria	Chuviridae	Boscovirus	Boscovirus hypoboscidae	Wǔhàn louse fly virus 6	KM817607|KM817606	ssRNA(-)	Complete genome	2	1	0	3
8572	Riboviria	Chuviridae	Chuvivirus	Chuvivirus brunnichi	Wēnlǐng crustacean virus 14	KX884451|KX884452	ssRNA(-)	Complete genome	2	3	0	3
8573	Riboviria	Chuviridae	Chuvivirus	Chuvivirus canceris	Wēnzhōu crab virus 2	KM817602|KM817601	ssRNA(-)	Complete genome	2	2	0	3
8574	Riboviria	Chuviridae	Culicidavirus	Culicidavirus culicidae	Wǔhàn mosquito virus 8	KM817610	ssRNA(-)	Complete genome	1	2	0	2
8575	Riboviria	Chuviridae	Culicidavirus	Culicidavirus culicis	Culex mosquito virus 5	MH188036	ssRNA(-)	Complete genome	1	2	0	1
8576	Riboviria	Chuviridae	Culicidavirus	Culicidavirus imjinense	Imjin River virus 1	KU095839	ssRNA(-)	Complete genome	1	2	0	2
8577	Riboviria	Chuviridae	Culicidavirus	Culicidavirus quitotaense	Culex mosquito virus 4	MH188031	ssRNA(-)	Complete genome	1	2	0	1
8578	Riboviria	Chuviridae	Demapteravirus	Demapteravirus dermapteri	dermapteran chu-related virus 142	MT153506|MT153494	ssRNA(-)	Complete coding genome	2	3	0	2
8579	Riboviria	Chuviridae	Doliuvirus	Doliuvirus culisetae	Mos8Chu0 chuvirus	KX924630	ssRNA(-)	Complete coding genome	1	0	0	2
8580	Riboviria	Chuviridae	Mivirus	Mivirus amblyommae	lonestar tick chuvirus 1	KU230451	ssRNA(-)	Complete genome	1	3	0	3
8581	Riboviria	Chuviridae	Mivirus	Mivirus belostomatis	Belostoma flumineum mononega-like virus	BK061669	ssRNA(-)	Complete genome	1	0	0	3
8582	Riboviria	Chuviridae	Mivirus	Mivirus boleense	Bólè tick virus 3	KM817593	ssRNA(-)	Complete genome	1	2	0	2
8583	Riboviria	Chuviridae	Mivirus	Mivirus changpingense	Chāngpíng tick virus 2	KM817594	ssRNA(-)	Complete genome	1	2	0	2
8584	Riboviria	Chuviridae	Mivirus	Mivirus dermacentoris	Chāngpíng tick virus 3	KM817595	ssRNA(-)	Complete genome	1	1	0	2
8585	Riboviria	Chuviridae	Mivirus	Mivirus dermacentoris	Tǎchéng tick virus 5	KM817600	ssRNA(-)	Complete genome	1	1	0	2
8586	Riboviria	Chuviridae	Mivirus	Mivirus genovaense	Genoa virus	MK026591	ssRNA(-)	Complete coding genome	1	2	0	3
8587	Riboviria	Chuviridae	Mivirus	Mivirus karukeraense	Karukera tick virus	MN599998	ssRNA(-)	Complete genome	1	2	0	2
8588	Riboviria	Chuviridae	Mivirus	Mivirus rhipicephali	brown dog tick mivirus 1	MN025520	ssRNA(-)	Complete genome	1	3	0	2
8589	Riboviria	Chuviridae	Mivirus	Mivirus suffolkense	Suffolk virus	KM460042	ssRNA(-)	Complete genome	1	3	0	4
8590	Riboviria	Chuviridae	Mivirus	Mivirus wuhanense	Wǔhàn tick virus 2	KM817611	ssRNA(-)	Complete genome	1	2	0	1
8591	Riboviria	Chuviridae	Morsusvirus	Morsusvirus argatis	Tǎchéng tick virus 4	KM817599	ssRNA(-)	Complete genome	1	2	0	3
8592	Riboviria	Chuviridae	Nigecruvirus	Nigecruvirus ixodes	blacklegged tick chuvirus 2	MF360789	ssRNA(-)	Complete genome	1	3	0	2
8593	Riboviria	Chuviridae	Nigecruvirus	Nigecruvirus periplanetae	Periplaneta americana mononega-like virus	BK061547	ssRNA(-)	Complete genome	1	2	0	2
8594	Riboviria	Chuviridae	Odonatavirus	Odonatavirus draconis	odonatan chu-related virus 137	MW291695	ssRNA(-)	Complete coding genome	1	2	0	2
8595	Riboviria	Chuviridae	Odonatavirus	Odonatavirus fabricii	Húběi odonate virus 11	KX884419	ssRNA(-)	Complete genome	1	2	0	3
8596	Riboviria	Chuviridae	Odonatavirus	Odonatavirus odontis	odonatan chu-related virus 136	MW291694	ssRNA(-)	Complete coding genome	1	2	0	4
8597	Riboviria	Chuviridae	Pediavirus	Pediavirus cirripedis	Běihǎi barnacle virus 9	KX884409	ssRNA(-)	Complete genome	1	2	0	2
8599	Riboviria	Chuviridae	Piscichuvirus	Piscichuvirus franki	Herr Frank virus 1	MN567051	ssRNA(-)	Complete genome	1	2	0	3
8600	Riboviria	Chuviridae	Piscichuvirus	Piscichuvirus lycodontis	Guǎngdōng red-banded snake chuvirus-like virus	MG600009	ssRNA(-)	Complete coding genome	1	2	0	3
8601	Riboviria	Chuviridae	Piscichuvirus	Piscichuvirus sanxiaense	Sānxiá atyid shrimp virus 4	KX884439	ssRNA(-)	Complete genome	1	2	0	3
8602	Riboviria	Chuviridae	Piscichuvirus	Piscichuvirus wenlingense	Wēnlǐng fish chu-like virus	MG600010	ssRNA(-)	Complete coding genome	1	2	0	2
8603	Riboviria	Chuviridae	Pterovirus	Pterovirus chulinense	hymenopteran chu-related virus OKIAV147	MW039258	ssRNA(-)	Complete coding genome	1	2	0	0
8604	Riboviria	Chuviridae	Rochuvirus	Rochuvirus chalcocoris	Chalcocoris rutilans mononega-like virus 2	BK061671	ssRNA(-)	Complete genome	1	3	0	0
8605	Riboviria	Chuviridae	Scarabeuvirus	Scarabeuvirus blattae	Wǔchāng cockroach virus 3	KM817604|KM817605	ssRNA(-)	Complete genome	2	2	0	2
8606	Riboviria	Chuviridae	Scarabeuvirus	Scarabeuvirus dentati	Húběi chuvirus-like virus 3	KX884427	ssRNA(-)	Complete genome	1	2	0	2
8607	Riboviria	Chuviridae	Scarabeuvirus	Scarabeuvirus hubeiense	Húběi chuvirus-like virus 1	KX884424|KX884425	ssRNA(-)	Complete genome	2	2	0	2
8608	Riboviria	Chuviridae	Scarabeuvirus	Scarabeuvirus lampyris	Lampyris noctiluca chuvirus-like virus 1	MH620818	ssRNA(-)	Complete coding genome	1	0	0	3
8609	Riboviria	Chuviridae	Scarabeuvirus	Scarabeuvirus lishiense	Líshí spider virus 1	KM817597|KM817596	ssRNA(-)	Complete genome	2	2	0	1
8610	Riboviria	Chuviridae	Scarabeuvirus	Scarabeuvirus supellae	Supella longipalpa mononega-like virus 2	BK061672	ssRNA(-)	Complete genome	1	0	0	3
8611	Riboviria	Chuviridae	Scarabeuvirus	Scarabeuvirus trichopriae	Trichopria drosophilae mononega-like virus	BK061670	ssRNA(-)	Complete genome	1	0	0	2
8612	Riboviria	Chuviridae	Taceavirus	Taceavirus wenlingense	Wēnlǐng crustacean virus 15	KX884458	ssRNA(-)	Complete genome	1	2	0	1
8613	Riboviria	Chuviridae	Vapochuvirus	Vapochuvirus trialeurodis	Trialeurodes vaporariorum mononega-like virus 2	BK061673	ssRNA(-)	Complete genome	1	2	0	2
10153	Riboviria	Coronaviridae	Alphacoronavirus	Alphacoronavirus AMALF	bat alphacoronavirus isolate AMA_L_F	MT663548	ssRNA(+)	Complete genome	1	5	0	32
10154	Riboviria	Coronaviridae	Alphacoronavirus	Bat coronavirus CDPHE15	bat coronavirus CDPHE15	KF430219	ssRNA(+)	Complete genome	1	5	17	0
10155	Riboviria	Coronaviridae	Alphacoronavirus	Alphacoronavirus CHB25	Hipposideros pomona bat coronavirus CHB25	MN611525	ssRNA(+)	Complete genome	1	7	0	31
10156	Riboviria	Coronaviridae	Alphacoronavirus	Alphacoronavirus WA3607	alphacoronavirus sp. WA3607	MK472070	ssRNA(+)	Complete genome	1	5	0	31
10157	Riboviria	Coronaviridae	Alphacoronavirus	Bat coronavirus HKU10	Rousettus bat coronavirus HKU10	JQ989270	ssRNA(+)	Complete genome	1	8	0	31
10158	Riboviria	Coronaviridae	Alphacoronavirus	Rhinolophus ferrumequinum alphacoronavirus HuB-2013	BtRf-AlphaCoV/HuB2013	KJ473807	ssRNA(+)	Complete genome	1	6	0	31
10159	Riboviria	Coronaviridae	Alphacoronavirus	Human coronavirus 229E	human coronavirus 229E	AF304460	ssRNA(+)	Complete genome	1	6	0	52
10160	Riboviria	Coronaviridae	Alphacoronavirus	Human coronavirus 229E	human coronavirus 229E	JX503061	ssRNA(+)	Complete genome	1	5	0	52
10161	Riboviria	Coronaviridae	Alphacoronavirus	Lucheng Rn rat coronavirus	Lucheng Rn rat coronavirus	KF294380	ssRNA(+)	Complete genome	1	4	0	30
10162	Riboviria	Coronaviridae	Alphacoronavirus	Mink coronavirus 1	mink coronavirus	HM245925	ssRNA(+)	Complete genome	1	8	0	52
10163	Riboviria	Coronaviridae	Alphacoronavirus	Miniopterus bat coronavirus 1	Miniopterus bat coronavirus 1	EU420138	ssRNA(+)	Complete genome	1	5	0	52
10164	Riboviria	Coronaviridae	Alphacoronavirus	Miniopterus bat coronavirus HKU8	Miniopterus bat coronavirus HKU8	EU420139	ssRNA(+)	Complete genome	1	6	0	52
10165	Riboviria	Coronaviridae	Alphacoronavirus	Myotis ricketti alphacoronavirus Sax-2011	BtMr-AlphaCoV/SAX2011	KJ473806	ssRNA(+)	Complete genome	1	5	0	30
10166	Riboviria	Coronaviridae	Alphacoronavirus	Alphacoronavirus HKU33	Tylonycteris bat coronavirus HKU33	MK720944	ssRNA(+)	Complete genome	1	6	0	31
10167	Riboviria	Coronaviridae	Alphacoronavirus	Alphacoronavirus WA2028	alphacoronavirus sp. WA2028	MK472068	ssRNA(+)	Complete genome	1	5	0	30
10168	Riboviria	Coronaviridae	Alphacoronavirus	Nyctalus velutinus alphacoronavirus SC-2013	BtNv-AlphaCoV/SC2013	KJ473809	ssRNA(+)	Complete genome	1	5	0	31
10169	Riboviria	Coronaviridae	Alphacoronavirus	Pipistrellus kuhlii coronavirus 3398	alphacoronavirus bat coronavirus	MH938449	ssRNA(+)	Complete genome	1	5	0	31
10170	Riboviria	Coronaviridae	Alphacoronavirus	Alphacoronavirus BT020	bat alphacoronavirus BtCoV/020_16/M.dau/FIN/2016	MG923574	ssRNA(+)	Complete coding genome	1	5	0	31
10171	Riboviria	Coronaviridae	Alphacoronavirus	Alphacoronavirus WA1087	alphacoronavirus sp. WA1087	MK472067	ssRNA(+)	Complete genome	1	5	0	31
10172	Riboviria	Coronaviridae	Alphacoronavirus	Porcine epidemic diarrhea virus	porcine epidemic diarrhea virus	AF353511	ssRNA(+)	Complete genome	1	5	0	32
10173	Riboviria	Coronaviridae	Alphacoronavirus	Scotophilus bat coronavirus 512	Scotophilus bat coronavirus 512	DQ648858	ssRNA(+)	Complete genome	1	5	0	31
10174	Riboviria	Coronaviridae	Alphacoronavirus	Rhinolophus bat coronavirus HKU2	Rhinolophus bat coronavirus HKU2	EF203064	ssRNA(+)	Complete genome	1	6	0	52
10175	Riboviria	Coronaviridae	Alphacoronavirus	Human coronavirus NL63	human coronavirus NL63	AY567487	ssRNA(+)	Complete genome	1	5	0	31
10176	Riboviria	Coronaviridae	Alphacoronavirus	NL63-related bat coronavirus strain BtKYNL63-9b	NL63-related bat coronavirus	KY073745	ssRNA(+)	Complete genome	1	6	0	52
10177	Riboviria	Coronaviridae	Alphacoronavirus	Sorex araneus coronavirus T14	common shrew coronavirus Tibet-2014	KY370053	ssRNA(+)	Complete genome	1	4	0	27
10178	Riboviria	Coronaviridae	Alphacoronavirus	Suncus murinus coronavirus X74	Suncus murinus coronavirus Xingguo-74	KY967715	ssRNA(+)	Complete coding genome	1	4	0	28
10179	Riboviria	Coronaviridae	Alphacoronavirus	Alphacoronavirus 1	transmissible gastroenteritis virus	AJ271965	ssRNA(+)	Complete genome	1	6	0	52
10180	Riboviria	Coronaviridae	Betacoronavirus	Betacoronavirus 1	human coronavirus OC43	AY585228	ssRNA(+)	Complete genome	1	7	15	34
10181	Riboviria	Coronaviridae	Betacoronavirus	China Rattus coronavirus HKU24	betacoronavirus HKU24	KM349742	ssRNA(+)	Complete genome	1	9	0	35
10182	Riboviria	Coronaviridae	Betacoronavirus	Human coronavirus HKU1	human coronavirus HKU1	AY597011	ssRNA(+)	Complete genome	1	7	15	36
10183	Riboviria	Coronaviridae	Betacoronavirus	Murine coronavirus	murine hepatitis virus	AY700211	ssRNA(+)	Complete genome	1	8	0	60
10184	Riboviria	Coronaviridae	Betacoronavirus	Myodes coronavirus 2JL14	Myodes rufocanus vole coronavirus 2/JL2014	KY370046	ssRNA(+)	Complete genome	1	5	0	34
10185	Riboviria	Coronaviridae	Betacoronavirus	Bat Hp-betacoronavirus Zhejiang2013	bat Hp-betacoronavirus/Zhejiang2013	KF636752	ssRNA(+)	Complete genome	1	8	0	33
10186	Riboviria	Coronaviridae	Betacoronavirus	Hedgehog coronavirus 1	hedgehog coronavirus 1	KC545383	ssRNA(+)	Complete genome	1	10	0	58
10187	Riboviria	Coronaviridae	Betacoronavirus	Middle East respiratory syndrome-related coronavirus	Middle East respiratory syndrome-related coronavirus	JX869059	ssRNA(+)	Complete genome	1	9	0	60
10188	Riboviria	Coronaviridae	Betacoronavirus	Pipistrellus bat coronavirus HKU5	Pipistrellus bat coronavirus HKU5	EF065509	ssRNA(+)	Complete genome	1	8	0	35
10189	Riboviria	Coronaviridae	Betacoronavirus	Tylonycteris bat coronavirus HKU4	Tylonycteris bat coronavirus HKU4	EF065505	ssRNA(+)	Complete genome	1	8	0	33
10190	Riboviria	Coronaviridae	Betacoronavirus	Eidolon bat coronavirus C704	Eidolon helvum bat coronavirus CMR704-P12	MG693168	ssRNA(+)	Complete genome	1	6	0	34
10191	Riboviria	Coronaviridae	Betacoronavirus	Rousettus bat coronavirus GCCDC1	Rousettus bat coronavirus	KU762338	ssRNA(+)	Complete genome	1	9	0	33
10192	Riboviria	Coronaviridae	Betacoronavirus	Rousettus bat coronavirus HKU9	Rousettus bat coronavirus HKU9	EF065513	ssRNA(+)	Complete genome	1	7	0	34
10193	Riboviria	Coronaviridae	Betacoronavirus	Severe acute respiratory syndrome-related coronavirus	severe acute respiratory syndrome coronavirus	AY274119	ssRNA(+)	Complete genome	1	13	0	36
10194	Riboviria	Coronaviridae	Betacoronavirus	Severe acute respiratory syndrome-related coronavirus	severe acute respiratory syndrome-related coronavirus	KY352407	ssRNA(+)	Complete genome	1	9	0	34
10195	Riboviria	Coronaviridae	Betacoronavirus	Severe acute respiratory syndrome-related coronavirus	severe acute respiratory syndrome coronavirus 2	MN908947	ssRNA(+)	Complete genome	1	9	0	36
10197	Riboviria	Coronaviridae	Deltacoronavirus	Wigeon coronavirus HKU20	wigeon coronavirus HKU20	JQ065048	ssRNA(+)	Complete genome	1	9	0	28
10198	Riboviria	Coronaviridae	Deltacoronavirus	Bulbul coronavirus HKU11	bulbul coronavirus HKU11	FJ376619	ssRNA(+)	Complete genome	1	8	0	27
10199	Riboviria	Coronaviridae	Deltacoronavirus	Common moorhen coronavirus HKU21	common moorhen coronavirus HKU21	JQ065049	ssRNA(+)	Complete genome	1	8	0	28
10200	Riboviria	Coronaviridae	Deltacoronavirus	Coronavirus HKU15	porcine coronavirus HKU15	JQ065043	ssRNA(+)	Complete genome	1	6	0	28
10201	Riboviria	Coronaviridae	Deltacoronavirus	Munia coronavirus HKU13	munia coronavirus HKU13	FJ376622	ssRNA(+)	Complete genome	1	8	0	29
10202	Riboviria	Coronaviridae	Deltacoronavirus	White-eye coronavirus HKU16	white-eye coronavirus HKU16	JQ065044	ssRNA(+)	Complete genome	1	7	0	28
10203	Riboviria	Coronaviridae	Deltacoronavirus	Night heron coronavirus HKU19	night heron coronavirus HKU19	JQ065047	ssRNA(+)	Complete genome	1	7	0	27
10204	Riboviria	Coronaviridae	Gammacoronavirus	Goose coronavirus CB17	Canada goose-Branta canadensis-coronavirus-Cambridge Bay 2017	MK359255	ssRNA(+)	Complete genome	1	14	14	46
10205	Riboviria	Coronaviridae	Gammacoronavirus	Beluga whale coronavirus SW1	beluga whale coronavirus	EU111742	ssRNA(+)	Complete genome	1	12	0	42
10206	Riboviria	Coronaviridae	Gammacoronavirus	Beluga whale coronavirus SW1	bottlenose dolphin coronavirus HKU22	KF793824	ssRNA(+)	Complete genome	1	13	0	26
10207	Riboviria	Coronaviridae	Gammacoronavirus	Avian coronavirus	infectious bronchitis virus	M95169	ssRNA(+)	Complete genome	1	8	0	29
10208	Riboviria	Coronaviridae	Gammacoronavirus	Avian coronavirus 9203	infectious bronchitis virus Ind-TN92-03	KR902510	ssRNA(+)	Complete genome	1	8	0	48
10209	Riboviria	Coronaviridae	Gammacoronavirus	Duck coronavirus 2714	duck coronavirus DK/GD/27/2014	KM454473	ssRNA(+)	Complete genome	1	10	15	50
10210	Riboviria	Coronaviridae	Alphapironavirus	Alphapironavirus bona	Pacific salmon nidovirus	MK611985	ssRNA(+)	Complete genome	1	5	0	15
10148	Riboviria	Cremegaviridae	Sicregavirus	Sicregavirus nixi	Trionyx sinensis hemorrhagic syndrome virus	MH447987	ssRNA(+)	Complete genome	1	8	0	0
10149	Riboviria	Cremegaviridae	Pontunivirus	Chinturpovirus 1	Chinese broad-headed pond turtle arterivirus	MG600025	ssRNA(+)	Complete coding genome	1	4	0	6
8614	Riboviria	Crepuscuviridae	Aqualaruvirus	Aqualaruvirus sialis	megalopteran chu-related virus 119	MW039261	ssRNA(-)	Complete coding genome	1	2	0	2
9291	Riboviria	Cruliviridae	Lincruvirus	Lincruvirus europense	European shore crab virus 1	MK861116|MK861117|MK861118	ssRNA(-)	Complete genome	3	3	0	2
9292	Riboviria	Cruliviridae	Lincruvirus	Lincruvirus sinense	Chinese mitten crab virus 1	MH717874|MH717875|MH717876	ssRNA(-)	Complete genome	3	2	0	2
9293	Riboviria	Cruliviridae	Lincruvirus	Lincruvirus wenlingense	Wēnlǐng crustacean virus 9	KX884856|KX884857|KX884858	ssRNA(-)	Complete coding genome	3	2	0	2
10288	Riboviria	Dicistroviridae	Aparavirus	Aparavirus apisacutum	acute bee paralysis virus	AF150629	ssRNA(+)	Complete genome	1	2	0	0
10289	Riboviria	Dicistroviridae	Aparavirus	Aparavirus cancerluti	mud crab virus	HM777507	ssRNA(+)	Complete genome	1	1	0	3
10290	Riboviria	Dicistroviridae	Aparavirus	Aparavirus israelense	Israeli acute paralysis virus	EF219380	ssRNA(+)	Complete genome	1	2	0	0
10291	Riboviria	Dicistroviridae	Aparavirus	Aparavirus kashmirense	Kashmir bee virus	AY275710	ssRNA(+)	Complete genome	1	2	4	0
10292	Riboviria	Dicistroviridae	Aparavirus	Aparavirus tauraense	Taura syndrome virus	AF277675	ssRNA(+)	Complete genome	1	2	0	3
10293	Riboviria	Dicistroviridae	Aparavirus	Aparavirus vallesi	Solenopsis invicta virus 1	AY634314	ssRNA(+)	Complete genome	1	2	0	0
10294	Riboviria	Dicistroviridae	Cripavirus	Cripavirus drosophilae	Drosophila C virus	AF014388	ssRNA(+)	Complete genome	1	2	0	0
10295	Riboviria	Dicistroviridae	Cripavirus	Cripavirus grylli	cricket paralysis virus	AF218039	ssRNA(+)	Complete genome	1	2	0	0
10296	Riboviria	Dicistroviridae	Cripavirus	Cripavirus mortiferum	aphid lethal paralysis virus	AF536531	ssRNA(+)	Complete genome	1	2	0	2
10297	Riboviria	Dicistroviridae	Cripavirus	Cripavirus porteri	Solenopsis invicta virus 6	MH714707	ssRNA(+)	Complete genome	1	2	1	0
10298	Riboviria	Dicistroviridae	Cripavirus	Cripavirus ropadi	Rhopalosiphum padi virus	AF022937	ssRNA(+)	Complete genome	1	2	0	0
10299	Riboviria	Dicistroviridae	Triatovirus	Triatovirus himetobi	Himetobi P virus	AB017037	ssRNA(+)	Complete genome	1	2	0	0
10300	Riboviria	Dicistroviridae	Triatovirus	Triatovirus hocoagulatae	Homalodisca coagulata virus 1	DQ288865	ssRNA(+)	Complete genome	1	2	0	0
10301	Riboviria	Dicistroviridae	Triatovirus	Triatovirus nigereginacellulae	black queen cell virus	AF183905	ssRNA(+)	Complete genome	1	2	0	0
10302	Riboviria	Dicistroviridae	Triatovirus	Triatovirus plastali	Plautia stali intestine virus	AB006531	ssRNA(+)	Complete genome	1	2	0	0
10303	Riboviria	Dicistroviridae	Triatovirus	Triatovirus triatomae	Triatoma virus	AF178440	ssRNA(+)	Complete genome	1	2	0	0
10230	Riboviria	Euroniviridae	Charybnivirus	Charybnivirus 1	Beihai nido-like virus 2	KX883628	ssRNA(+)	Complete coding genome	1	8	0	5
10231	Riboviria	Euroniviridae	Charybnivirus	Decronivirus 1	Wenling nido-like virus 1 strain	KX883636	ssRNA(+)	Partial genome	1	2	0	5
10232	Riboviria	Euroniviridae	Paguronivirus	Paguronivirus 1	Beihai hermit crab virus 4 strain	KX883627	ssRNA(+)	Partial genome	1	6	0	5
8647	Riboviria	Filoviridae	Cuevavirus	Cuevavirus lloviuense	Lloviu virus	JF828358	ssRNA(-)	Complete coding genome	1	8	0	3
8648	Riboviria	Filoviridae	Dianlovirus	Dianlovirus menglaense	Měnglà virus	KX371887	ssRNA(-)	Complete coding genome	1	6	0	4
8649	Riboviria	Filoviridae	Oblavirus	Oblavirus percae	Oberland virus	MN510773	ssRNA(-)	Partial genome	1	7	0	3
8650	Riboviria	Filoviridae	Orthoebolavirus	Orthoebolavirus bombaliense	Bombali virus	MF319185	ssRNA(-)	Complete genome	1	8	0	2
8651	Riboviria	Filoviridae	Orthoebolavirus	Orthoebolavirus bundibugyoense	Bundibugyo virus	FJ217161	ssRNA(-)	Complete genome	1	8	0	2
8652	Riboviria	Filoviridae	Orthoebolavirus	Orthoebolavirus restonense	Reston virus	AF522874	ssRNA(-)	Complete genome	1	7	0	2
8653	Riboviria	Filoviridae	Orthoebolavirus	Orthoebolavirus sudanense	Sudan virus	AY729654	ssRNA(-)	Complete genome	1	7	0	2
8654	Riboviria	Filoviridae	Orthoebolavirus	Orthoebolavirus taiense	Taï Forest virus	FJ217162	ssRNA(-)	Complete coding genome	1	8	0	2
8655	Riboviria	Filoviridae	Orthoebolavirus	Orthoebolavirus zairense	Ebola virus	AF086833	ssRNA(-)	Complete genome	1	8	0	3
8656	Riboviria	Filoviridae	Orthomarburgvirus	Orthomarburgvirus marburgense	Marburg virus	DQ217792	ssRNA(-)	Complete genome	1	6	0	3
8657	Riboviria	Filoviridae	Orthomarburgvirus	Orthomarburgvirus marburgense	Ravn virus	DQ447649	ssRNA(-)	Complete coding genome	1	6	0	3
8658	Riboviria	Filoviridae	Striavirus	Striavirus antennarii	Xīlǎng virus	MG599980	ssRNA(-)	Complete coding genome	1	9	0	3
8659	Riboviria	Filoviridae	Tapjovirus	Tapjovirus bothropis	Tapajós virus	BR001752	ssRNA(-)	Complete coding genome	1	6	0	2
8660	Riboviria	Filoviridae	Thamnovirus	Thamnovirus kanderense	Kander virus	MW093492	ssRNA(-)	Partial genome	1	5	0	3
8661	Riboviria	Filoviridae	Thamnovirus	Thamnovirus percae	Fiwi virus	MN510772	ssRNA(-)	Complete genome	1	6	0	3
8662	Riboviria	Filoviridae	Thamnovirus	Thamnovirus thamnaconi	Huángjiāo virus	MG599981	ssRNA(-)	Complete coding genome	1	5	0	3
7109	Riboviria	Flaviviridae	Hepacivirus	Hepacivirus bovis	bovine hepacivirus	KP641127	ssRNA(+)	Complete coding genome	1	0	0	6
7110	Riboviria	Flaviviridae	Hepacivirus	Hepacivirus colobi	guereza hepacivirus	KC551800	ssRNA(+)	Complete coding genome	1	0	0	6
7111	Riboviria	Flaviviridae	Hepacivirus	Hepacivirus equi	non-primate hepacivirus	KP325401	ssRNA(+)	Complete genome	1	0	0	8
7112	Riboviria	Flaviviridae	Hepacivirus	Hepacivirus glareoli	rodent hepacivirus	KC411777	ssRNA(+)	Complete coding genome	1	0	0	7
7113	Riboviria	Flaviviridae	Hepacivirus	Hepacivirus hominis	hepatitis C virus genotype 1a	AF009606	ssRNA(+)	Complete genome	1	0	0	16
7114	Riboviria	Flaviviridae	Hepacivirus	Hepacivirus hominis	hepatitis C virus genotype 1a	M62321	ssRNA(+)	Complete genome	1	0	0	15
7115	Riboviria	Flaviviridae	Hepacivirus	Hepacivirus hominis	hepatitis C virus genotype 1b	D90208	ssRNA(+)	Complete coding genome	1	0	0	13
7116	Riboviria	Flaviviridae	Hepacivirus	Hepacivirus hominis	hepatitis C virus genotype 2a	D00944	ssRNA(+)	Complete coding genome	1	0	0	13
7117	Riboviria	Flaviviridae	Hepacivirus	Hepacivirus hominis	hepatitis C virus genotype 2b	D10988	ssRNA(+)	Complete coding genome	1	0	0	13
7118	Riboviria	Flaviviridae	Hepacivirus	Hepacivirus hominis	hepatitis C virus genotype 3a	D17763	ssRNA(+)	Complete coding genome	1	0	9	14
7119	Riboviria	Flaviviridae	Hepacivirus	Hepacivirus hominis	hepatitis C virus genotype 3k	D63821	ssRNA(+)	Complete coding genome	1	0	0	14
7120	Riboviria	Flaviviridae	Hepacivirus	Hepacivirus hominis	hepatitis C virus genotype 4a	GU814265	ssRNA(+)	Complete coding genome	1	0	0	13
7121	Riboviria	Flaviviridae	Hepacivirus	Hepacivirus hominis	hepatitis C virus genotype 5a	Y13184	ssRNA(+)	Complete coding genome	1	0	0	14
7122	Riboviria	Flaviviridae	Hepacivirus	Hepacivirus hominis	hepatitis C virus genotype 6a	Y12083	ssRNA(+)	Complete coding genome	1	0	0	13
7123	Riboviria	Flaviviridae	Hepacivirus	Hepacivirus hominis	hepatitis C virus genotype 6g	D63822	ssRNA(+)	Complete coding genome	1	0	0	14
7124	Riboviria	Flaviviridae	Hepacivirus	Hepacivirus hominis	hepatitis C virus genotype 7a	EF108306	ssRNA(+)	Complete coding genome	1	0	0	13
7125	Riboviria	Flaviviridae	Hepacivirus	Hepacivirus macronycteridis	bat hepacivirus	KC796074	ssRNA(+)	Complete coding genome	1	0	0	9
7126	Riboviria	Flaviviridae	Hepacivirus	Hepacivirus myodae	rodent hepacivirus	KC411784	ssRNA(+)	Complete coding genome	1	0	0	6
7127	Riboviria	Flaviviridae	Hepacivirus	Hepacivirus norvegici	Norway rat hepacivirus 2	KJ950939	ssRNA(+)	Complete genome	1	0	0	5
7128	Riboviria	Flaviviridae	Hepacivirus	Hepacivirus otomopis	bat hepacivirus	KC796078	ssRNA(+)	Complete coding genome	1	0	0	8
7129	Riboviria	Flaviviridae	Hepacivirus	Hepacivirus peromysci	rodent hepacivirus	KC815310	ssRNA(+)	Complete genome	1	0	0	7
7130	Riboviria	Flaviviridae	Hepacivirus	Hepacivirus platyrrhini	GB virus-B	U22304	ssRNA(+)	Complete genome	1	0	0	5
7131	Riboviria	Flaviviridae	Hepacivirus	Hepacivirus ratti	Norway rat hepacivirus 1	KJ950938	ssRNA(+)	Complete coding genome	1	0	0	5
7132	Riboviria	Flaviviridae	Hepacivirus	Hepacivirus ratti	Norway rat hepacivirus 1	KX905133	ssRNA(+)	Complete genome	1	0	0	5
7133	Riboviria	Flaviviridae	Hepacivirus	Hepacivirus rhabdomysis	rodent hepacivirus	KC411806	ssRNA(+)	Complete coding genome	1	0	0	5
7134	Riboviria	Flaviviridae	Hepacivirus	Hepacivirus vittatae	bat hepacivirus	KC796077	ssRNA(+)	Complete coding genome	1	0	0	7
7135	Riboviria	Flaviviridae	Orthoflavivirus	Orthoflavivirus apoiense	Apoi virus	AF160193	ssRNA(+)	Complete genome	1	0	0	10
7136	Riboviria	Flaviviridae	Orthoflavivirus	Orthoflavivirus aroaense	Aroa virus	AY632536	ssRNA(+)	Complete genome	1	0	0	14
7137	Riboviria	Flaviviridae	Orthoflavivirus	Orthoflavivirus aroaense	Aroa virus	AF013362	ssRNA(+)	Partial genome	1	1	0	0
7138	Riboviria	Flaviviridae	Orthoflavivirus	Orthoflavivirus aroaense	Bussuquara virus	AF013366	ssRNA(+)	Partial genome	1	1	0	0
7139	Riboviria	Flaviviridae	Orthoflavivirus	Orthoflavivirus aroaense	Iguape virus	AF013375	ssRNA(+)	Partial genome	1	1	0	0
7140	Riboviria	Flaviviridae	Orthoflavivirus	Orthoflavivirus aroaense	Naranjal virus	AF013390	ssRNA(+)	Partial genome	1	1	0	0
7141	Riboviria	Flaviviridae	Orthoflavivirus	Orthoflavivirus bagazaense	Bagaza virus	AY632545	ssRNA(+)	Complete genome	1	0	0	12
7142	Riboviria	Flaviviridae	Orthoflavivirus	Orthoflavivirus banziense	Banzi virus	DQ859056	ssRNA(+)	Complete genome	1	0	0	26
7143	Riboviria	Flaviviridae	Orthoflavivirus	Orthoflavivirus boubouiense	Bouboui virus	DQ859057	ssRNA(+)	Complete genome	1	0	0	24
7144	Riboviria	Flaviviridae	Orthoflavivirus	Orthoflavivirus bravoense	Rio Bravo virus	AF144692	ssRNA(+)	Complete genome	1	0	0	10
7145	Riboviria	Flaviviridae	Orthoflavivirus	Orthoflavivirus bukalasaense	Bukalasa bat virus	AF013365	ssRNA(+)	Partial genome	1	1	0	0
7146	Riboviria	Flaviviridae	Orthoflavivirus	Orthoflavivirus cacipacoreense	Cacipacoré virus	KF917536	ssRNA(+)	Complete genome	1	0	0	14
7147	Riboviria	Flaviviridae	Orthoflavivirus	Orthoflavivirus careyense	Carey Island virus	AF013368	ssRNA(+)	Partial genome	1	1	0	0
7148	Riboviria	Flaviviridae	Orthoflavivirus	Orthoflavivirus cowboneense	Cowbone Ridge virus	AF013370	ssRNA(+)	Partial genome	1	1	0	0
7149	Riboviria	Flaviviridae	Orthoflavivirus	Orthoflavivirus dakarense	Dakar bat virus	AF013371	ssRNA(+)	Partial genome	1	1	0	0
7150	Riboviria	Flaviviridae	Orthoflavivirus	Orthoflavivirus denguei	dengue virus type 2	U87411	ssRNA(+)	Complete genome	1	0	0	16
7151	Riboviria	Flaviviridae	Orthoflavivirus	Orthoflavivirus denguei	dengue virus type 1	U88536	ssRNA(+)	Complete genome	1	0	11	16
7152	Riboviria	Flaviviridae	Orthoflavivirus	Orthoflavivirus denguei	dengue virus type 3	M93130	ssRNA(+)	Complete genome	1	0	0	16
7153	Riboviria	Flaviviridae	Orthoflavivirus	Orthoflavivirus denguei	dengue virus type 4	AF326573	ssRNA(+)	Complete genome	1	0	12	16
7154	Riboviria	Flaviviridae	Orthoflavivirus	Orthoflavivirus edgehillense	Edge Hill virus	DQ859060	ssRNA(+)	Complete genome	1	0	0	25
7155	Riboviria	Flaviviridae	Orthoflavivirus	Orthoflavivirus encephalitidis	tick-borne encephalitis virus-European subtype	U27495	ssRNA(+)	Complete genome	1	0	0	12
7156	Riboviria	Flaviviridae	Orthoflavivirus	Orthoflavivirus encephalitidis	tick-borne encephalitis virus - Far Eastern subtype	X07755	ssRNA(+)	Partial genome	1	1	5	0
7157	Riboviria	Flaviviridae	Orthoflavivirus	Orthoflavivirus encephalitidis	tick-borne encephalitis virus-Siberian subtype	L40361	ssRNA(+)	Complete genome	1	0	11	11
7158	Riboviria	Flaviviridae	Orthoflavivirus	Orthoflavivirus entebbeense	Entebbe bat virus	DQ837641	ssRNA(+)	Complete genome	1	0	0	11
7159	Riboviria	Flaviviridae	Orthoflavivirus	Orthoflavivirus entebbeense	Sokuluk virus	AF013405	ssRNA(+)	Partial genome	1	1	0	0
7160	Riboviria	Flaviviridae	Orthoflavivirus	Orthoflavivirus flavi	yellow fever virus	X03700	ssRNA(+)	Complete genome	1	0	10	16
7161	Riboviria	Flaviviridae	Orthoflavivirus	Orthoflavivirus gadgetsense	Gadgets Gully virus	DQ235145	ssRNA(+)	Complete genome	1	0	0	11
7162	Riboviria	Flaviviridae	Orthoflavivirus	Orthoflavivirus ilheusense	Ilhéus virus	AY632539	ssRNA(+)	Complete genome	1	0	0	13
7163	Riboviria	Flaviviridae	Orthoflavivirus	Orthoflavivirus ilheusense	Rocio virus	AF013397	ssRNA(+)	Partial genome	1	1	0	0
7164	Riboviria	Flaviviridae	Orthoflavivirus	Orthoflavivirus israelense	Israel turkey meningoencephalomyelitis virus	AF013377	ssRNA(+)	Partial genome	1	1	0	0
7165	Riboviria	Flaviviridae	Orthoflavivirus	Orthoflavivirus japonicum	Japanese encephalitis virus	M18370	ssRNA(+)	Complete genome	1	0	8	14
7166	Riboviria	Flaviviridae	Orthoflavivirus	Orthoflavivirus jugraense	Jugra virus	DQ859066	ssRNA(+)	Complete genome	1	0	0	25
7167	Riboviria	Flaviviridae	Orthoflavivirus	Orthoflavivirus jutiapaense	Jutiapa virus	KJ469371	ssRNA(+)	Complete genome	1	0	0	10
7168	Riboviria	Flaviviridae	Orthoflavivirus	Orthoflavivirus kadamense	Kadam virus	DQ235146	ssRNA(+)	Complete genome	1	0	0	11
7169	Riboviria	Flaviviridae	Orthoflavivirus	Orthoflavivirus kedougouense	Kédougou virus	AY632540	ssRNA(+)	Complete genome	1	0	0	12
7170	Riboviria	Flaviviridae	Orthoflavivirus	Orthoflavivirus kokoberaorum	Kokobera virus	AY632541	ssRNA(+)	Complete genome	1	0	0	13
7171	Riboviria	Flaviviridae	Orthoflavivirus	Orthoflavivirus kokoberaorum	Stratford virus	AF013407	ssRNA(+)	Partial genome	1	1	0	0
7172	Riboviria	Flaviviridae	Orthoflavivirus	Orthoflavivirus koutangoense	Koutango virus	AF013384	ssRNA(+)	Partial genome	1	1	0	0
7173	Riboviria	Flaviviridae	Orthoflavivirus	Orthoflavivirus kyasanurense	Kyasanur Forest disease virus	AY323490	ssRNA(+)	Complete genome	1	0	0	12
7174	Riboviria	Flaviviridae	Orthoflavivirus	Orthoflavivirus kyasanurense	Alkhumra hemorrhagic fever virus	AF331718	ssRNA(+)	Complete genome	1	0	0	12
7175	Riboviria	Flaviviridae	Orthoflavivirus	Orthoflavivirus langatense	Langat virus	AF253419	ssRNA(+)	Complete genome	1	0	10	12
7176	Riboviria	Flaviviridae	Orthoflavivirus	Orthoflavivirus louisense	St. Louis encephalitis virus	DQ525916	ssRNA(+)	Complete genome	1	0	0	12
7177	Riboviria	Flaviviridae	Orthoflavivirus	Orthoflavivirus loupingi	louping ill virus	Y07863	ssRNA(+)	Complete genome	1	0	10	12
7178	Riboviria	Flaviviridae	Orthoflavivirus	Orthoflavivirus loupingi	louping ill virus-British subtype	D12937	ssRNA(+)	Partial genome	1	1	0	0
7179	Riboviria	Flaviviridae	Orthoflavivirus	Orthoflavivirus loupingi	louping ill virus-Irish subtype	X86784	ssRNA(+)	Partial genome	1	1	0	0
7180	Riboviria	Flaviviridae	Orthoflavivirus	Orthoflavivirus loupingi	louping ill virus-Spanish subtype	DQ235152	ssRNA(+)	Complete coding genome	1	0	0	12
7181	Riboviria	Flaviviridae	Orthoflavivirus	Orthoflavivirus loupingi	Turkish sheep encephalitis virus subtype	DQ235151	ssRNA(+)	Complete coding genome	1	0	0	12
7182	Riboviria	Flaviviridae	Orthoflavivirus	Orthoflavivirus loupingi	Greek goat encephalitits virus subtype	DQ235153	ssRNA(+)	Complete coding genome	1	0	0	12
7183	Riboviria	Flaviviridae	Orthoflavivirus	Orthoflavivirus meabanense	Meaban virus	DQ235144	ssRNA(+)	Complete genome	1	0	0	11
7184	Riboviria	Flaviviridae	Orthoflavivirus	Orthoflavivirus modocense	Modoc virus	AJ242984	ssRNA(+)	Complete genome	1	0	10	10
7185	Riboviria	Flaviviridae	Orthoflavivirus	Orthoflavivirus montanaense	Montana myotis leukoencephalitis virus	AJ299445	ssRNA(+)	Complete genome	1	0	10	10
7186	Riboviria	Flaviviridae	Orthoflavivirus	Orthoflavivirus murrayense	Murray Valley encephalitis virus	AF161266	ssRNA(+)	Complete genome	1	0	0	12
7187	Riboviria	Flaviviridae	Orthoflavivirus	Orthoflavivirus murrayense	Alfuy virus	AF013360	ssRNA(+)	Partial genome	1	1	0	0
7188	Riboviria	Flaviviridae	Orthoflavivirus	Orthoflavivirus nilense	West Nile virus	M12294	ssRNA(+)	Complete genome	1	0	5	12
7189	Riboviria	Flaviviridae	Orthoflavivirus	Orthoflavivirus nilense	Kunjin virus	D00246	ssRNA(+)	Complete genome	1	0	11	11
7190	Riboviria	Flaviviridae	Orthoflavivirus	Orthoflavivirus ntayaense	Ntaya virus	JX236040	ssRNA(+)	Complete genome	1	0	0	12
7191	Riboviria	Flaviviridae	Orthoflavivirus	Orthoflavivirus omskense	Omsk hemorrhagic fever virus	AY193805	ssRNA(+)	Complete genome	1	0	0	12
7192	Riboviria	Flaviviridae	Orthoflavivirus	Orthoflavivirus perlitaense	San Perlita virus	AF013402	ssRNA(+)	Partial genome	1	1	0	0
7193	Riboviria	Flaviviridae	Orthoflavivirus	Orthoflavivirus phnompenhense	Phnom Penh bat virus	AF013394	ssRNA(+)	Partial genome	1	1	0	0
7194	Riboviria	Flaviviridae	Orthoflavivirus	Orthoflavivirus phnompenhense	Batu Cave virus	AF013369	ssRNA(+)	Partial genome	1	1	0	0
7195	Riboviria	Flaviviridae	Orthoflavivirus	Orthoflavivirus powassanense	Powassan virus	L06436	ssRNA(+)	Complete genome	1	0	0	11
7196	Riboviria	Flaviviridae	Orthoflavivirus	Orthoflavivirus powassanense	deer tick virus	AF311056	ssRNA(+)	Complete coding genome	1	0	0	12
7197	Riboviria	Flaviviridae	Orthoflavivirus	Orthoflavivirus royalense	Royal Farm virus	DQ235149	ssRNA(+)	Complete genome	1	0	0	12
7198	Riboviria	Flaviviridae	Orthoflavivirus	Orthoflavivirus saboyaense	Saboya virus	DQ859062	ssRNA(+)	Complete genome	1	0	0	26
7199	Riboviria	Flaviviridae	Orthoflavivirus	Orthoflavivirus saboyaense	Potiskum virus	DQ859067	ssRNA(+)	Complete coding genome	1	0	0	26
7200	Riboviria	Flaviviridae	Orthoflavivirus	Orthoflavivirus saumarezense	Saumarez Reef virus	DQ235150	ssRNA(+)	Complete genome	1	0	0	12
7201	Riboviria	Flaviviridae	Orthoflavivirus	Orthoflavivirus sepikense	Sepik virus	DQ837642	ssRNA(+)	Complete genome	1	0	0	14
7202	Riboviria	Flaviviridae	Orthoflavivirus	Orthoflavivirus tembusu	Tembusu virus	JF895923	ssRNA(+)	Complete genome	1	0	0	12
7203	Riboviria	Flaviviridae	Orthoflavivirus	Orthoflavivirus tyuleniyense	Tyuleniy virus	KF815939	ssRNA(+)	Complete genome	1	0	0	11
7204	Riboviria	Flaviviridae	Orthoflavivirus	Orthoflavivirus ugandaense	Uganda S virus	DQ859065	ssRNA(+)	Complete genome	1	0	0	25
7205	Riboviria	Flaviviridae	Orthoflavivirus	Orthoflavivirus usutuense	Usutu virus	AY453411	ssRNA(+)	Complete genome	1	0	13	12
7206	Riboviria	Flaviviridae	Orthoflavivirus	Orthoflavivirus viejaense	Sal Vieja virus	AF013401	ssRNA(+)	Partial genome	1	1	0	0
7207	Riboviria	Flaviviridae	Orthoflavivirus	Orthoflavivirus wesselsbronense	Wesselsbron virus	EU707555	ssRNA(+)	Complete genome	1	0	0	15
7208	Riboviria	Flaviviridae	Orthoflavivirus	Orthoflavivirus yaoundeense	Yaoundé virus	AF013413	ssRNA(+)	Partial genome	1	1	0	0
7209	Riboviria	Flaviviridae	Orthoflavivirus	Orthoflavivirus yokoseense	Yokose virus	AB114858	ssRNA(+)	Complete genome	1	0	0	12
7210	Riboviria	Flaviviridae	Orthoflavivirus	Orthoflavivirus zikaense	Zika virus	AY632535	ssRNA(+)	Complete genome	1	0	0	16
7211	Riboviria	Flaviviridae	Orthoflavivirus	Orthoflavivirus zikaense	Zika virus	KY766069	ssRNA(+)	Complete genome	1	0	0	16
7212	Riboviria	Flaviviridae	Orthoflavivirus	Orthoflavivirus zikaense	Zika virus	KJ776791	ssRNA(+)	Complete genome	1	0	0	16
7213	Riboviria	Flaviviridae	Orthoflavivirus	Orthoflavivirus zikaense	Zika virus	KX377337	ssRNA(+)	Complete genome	1	0	0	16
7214	Riboviria	Flaviviridae	Pegivirus	Pegivirus caballi	equine pegivirus	KC410872	ssRNA(+)	Complete coding genome	1	0	0	6
7215	Riboviria	Flaviviridae	Pegivirus	Pegivirus carolliae	bat pegivirus F	KC796080	ssRNA(+)	Complete coding genome	1	0	0	7
7216	Riboviria	Flaviviridae	Pegivirus	Pegivirus columbiaense	human hepegivirus; human pegivirus 2	KT439329	ssRNA(+)	Complete coding genome	1	0	0	5
7217	Riboviria	Flaviviridae	Pegivirus	Pegivirus equi	Theiler’s disease associated virus	KC145265	ssRNA(+)	Complete coding genome	1	0	9	5
7218	Riboviria	Flaviviridae	Pegivirus	Pegivirus hominis	human pegivirus genotype 2	U44402	ssRNA(+)	Complete coding genome	1	0	0	8
7219	Riboviria	Flaviviridae	Pegivirus	Pegivirus hominis	human pegivirus genotype 1	U63715	ssRNA(+)	Complete coding genome	1	0	0	7
7220	Riboviria	Flaviviridae	Pegivirus	Pegivirus hominis	human pegivirus genotype 1	AB003289	ssRNA(+)	Complete coding genome	1	0	0	7
7221	Riboviria	Flaviviridae	Pegivirus	Pegivirus hominis	human pegivirus genotype 2	U45966	ssRNA(+)	Complete genome	1	0	0	8
7222	Riboviria	Flaviviridae	Pegivirus	Pegivirus hominis	human pegivirus genotype 2	AY196904	ssRNA(+)	Complete genome	1	0	0	8
7224	Riboviria	Flaviviridae	Pegivirus	Pegivirus hominis	human pegivirus genotype 4	AB021287	ssRNA(+)	Complete coding genome	1	0	0	7
7225	Riboviria	Flaviviridae	Pegivirus	Pegivirus hominis	human pegivirus genotype 5	AY949771	ssRNA(+)	Complete coding genome	1	0	0	7
7226	Riboviria	Flaviviridae	Pegivirus	Pegivirus hominis	human pegivirus genotype 6	AB003292	ssRNA(+)	Complete coding genome	1	0	0	7
7227	Riboviria	Flaviviridae	Pegivirus	Pegivirus hominis	simian pegivirus-chimpanzee	AF070476	ssRNA(+)	Complete genome	1	0	0	8
7228	Riboviria	Flaviviridae	Pegivirus	Pegivirus neotomae	rodent pegivirus	KC815311	ssRNA(+)	Complete coding genome	1	0	0	6
7229	Riboviria	Flaviviridae	Pegivirus	Pegivirus platyrrhini	GB virus-A; simian pegivirus	U22303	ssRNA(+)	Complete coding genome	1	0	0	9
7230	Riboviria	Flaviviridae	Pegivirus	Pegivirus platyrrhini	GB virus-A; simian pegivirus	U94421	ssRNA(+)	Complete genome	1	0	0	11
7231	Riboviria	Flaviviridae	Pegivirus	Pegivirus pteropi	GB virus-D	GU566734	ssRNA(+)	Complete genome	1	0	10	5
7232	Riboviria	Flaviviridae	Pegivirus	Pegivirus pteropi	GB virus-D	GU566735	ssRNA(+)	Partial genome	1	0	10	5
7233	Riboviria	Flaviviridae	Pegivirus	Pegivirus scotophili	bat pegivirus G	KC796076	ssRNA(+)	Complete coding genome	1	0	0	7
7234	Riboviria	Flaviviridae	Pegivirus	Pegivirus sturnirae	bat pegivirus I	KC796088	ssRNA(+)	Complete coding genome	1	0	0	5
7235	Riboviria	Flaviviridae	Pegivirus	Pegivirus suis	porcine pegivirus	KU351669	ssRNA(+)	Complete coding genome	1	0	0	7
7236	Riboviria	Flaviviridae	Pestivirus	Pestivirus antilocaprae	pronghorn antelope pestivirus	AY781152	ssRNA(+)	Complete genome	1	0	0	5
7237	Riboviria	Flaviviridae	Pestivirus	Pestivirus australiaense	porcine pestivirus	EF100713	ssRNA(+)	Complete genome	1	0	0	4
7238	Riboviria	Flaviviridae	Pestivirus	Pestivirus aydinense	Aydin-like pestivirus	JX428945	ssRNA(+)	Complete genome	1	0	0	7
7239	Riboviria	Flaviviridae	Pestivirus	Pestivirus bovis	bovine viral diarrhea virus 1	M96751	ssRNA(+)	Complete genome	1	0	0	8
7240	Riboviria	Flaviviridae	Pestivirus	Pestivirus bovis	bovine viral diarrhea virus 1	M31182	ssRNA(+)	Complete genome	1	0	0	10
7241	Riboviria	Flaviviridae	Pestivirus	Pestivirus brazilense	HoBi-like pestivirus	FJ040215	ssRNA(+)	Complete genome	1	0	0	7
7242	Riboviria	Flaviviridae	Pestivirus	Pestivirus giraffae	giraffe pestivirus	AF144617	ssRNA(+)	Complete genome	1	0	1	8
7243	Riboviria	Flaviviridae	Pestivirus	Pestivirus L	Linda virus	KY436034	ssRNA(+)	Complete genome	1	0	0	4
7244	Riboviria	Flaviviridae	Pestivirus	Pestivirus M	Phocoena pestivirus	MK910227	ssRNA(+)	Complete genome	1	0	0	5
7245	Riboviria	Flaviviridae	Pestivirus	Pestivirus N	Tunisian sheep-like pestivirus	MZ664274	ssRNA(+)	Complete genome	1	0	0	7
7246	Riboviria	Flaviviridae	Pestivirus	Pestivirus O	ovine/IT pestivirus	MK618726	ssRNA(+)	Complete coding genome	1	0	0	7
7247	Riboviria	Flaviviridae	Pestivirus	Pestivirus ovis	Border disease virus	AF037405	ssRNA(+)	Complete genome	1	0	0	6
7248	Riboviria	Flaviviridae	Pestivirus	Pestivirus P	pangolin pestivirus	MK636874	ssRNA(+)	Complete genome	1	0	0	7
7249	Riboviria	Flaviviridae	Pestivirus	Pestivirus Q	rodent pestivirus	KY370101	ssRNA(+)	Complete coding genome	1	0	0	5
7250	Riboviria	Flaviviridae	Pestivirus	Pestivirus R	rodent pestivirus	KY370100	ssRNA(+)	Complete coding genome	1	0	0	5
7251	Riboviria	Flaviviridae	Pestivirus	Pestivirus ratti	rat pestivirus	KJ950914	ssRNA(+)	Complete genome	1	0	0	5
7252	Riboviria	Flaviviridae	Pestivirus	Pestivirus S	bat pestivirus	MH282908	ssRNA(+)	Complete coding genome	1	0	0	4
7253	Riboviria	Flaviviridae	Pestivirus	Pestivirus scrofae	atypical porcine pestivirus	KR011347	ssRNA(+)	Complete genome	1	0	0	4
7254	Riboviria	Flaviviridae	Pestivirus	Pestivirus suis	classical swine fever virus	X87939	ssRNA(+)	Complete genome	1	0	0	7
7255	Riboviria	Flaviviridae	Pestivirus	Pestivirus tauri	bovine viral diarrhea virus 2	FJ527854	ssRNA(+)	Complete genome	1	0	0	7
7256	Riboviria	Flaviviridae	Pestivirus	Pestivirus tauri	bovine viral diarrhea virus 2	U18059	ssRNA(+)	Complete genome	1	0	0	8
10150	Riboviria	Gresnaviridae	Cyclophivirus	Ptyasnivirus 1	Guangdong greater green snake arterivirus	MG600023	ssRNA(+)	Complete coding genome	1	4	0	7
9329	Riboviria	Hantaviridae	Actinovirus	Actinovirus bernense	Bern perch virus	MN510769|MN510770|MN510771	ssRNA(-)	Complete genome	3	4	0	1
9330	Riboviria	Hantaviridae	Actinovirus	Actinovirus halieutaeae	Wēnlǐng minipizza batfish virus	MG599943	ssRNA(-)	Complete genome	1	1	0	0
9331	Riboviria	Hantaviridae	Actinovirus	Actinovirus lophii	Wēnlǐng yellow goosefish virus	MG599946	ssRNA(-)	Complete genome	1	1	0	2
9332	Riboviria	Hantaviridae	Actinovirus	Actinovirus triacanthodis	Wēnlǐng red spikefish virus	MG599949	ssRNA(-)	Complete genome	1	0	0	1
9333	Riboviria	Hantaviridae	Agnathovirus	Agnathovirus eptatreti	Wēnlǐng hagfish virus	MG599952	ssRNA(-)	Complete genome	1	0	0	1
9334	Riboviria	Hantaviridae	Loanvirus	Loanvirus brunaense	Brno virus	KX845680|KX845679|KX845678	ssRNA(-)	Complete coding genome	3	2	0	2
9335	Riboviria	Hantaviridae	Loanvirus	Loanvirus longquanense	Lóngquán virus	JX465388|JX465402|JX465422	ssRNA(-)	Partial genome	3	3	0	0
9336	Riboviria	Hantaviridae	Mobatvirus	Mobatvirus laibinense	Láibīn virus	KM102249|KM102248|KM102247	ssRNA(-)	Complete genome	3	2	0	3
9337	Riboviria	Hantaviridae	Mobatvirus	Mobatvirus lenaense	Lena virus	MH499472|MH499471|MH499470	ssRNA(-)	Complete genome	3	2	0	2
9338	Riboviria	Hantaviridae	Mobatvirus	Mobatvirus novaense	Nova virus	KR072623|KR072622|KR072621	ssRNA(-)	Complete genome	3	2	0	3
9339	Riboviria	Hantaviridae	Mobatvirus	Mobatvirus quezonense	Quezon virus	KU950715|KU950714|KU950713	ssRNA(-)	Complete genome	3	2	0	2
9340	Riboviria	Hantaviridae	Mobatvirus	Mobatvirus xuansonense	Xuân Sơn virus	KY662275|KY662274|KY662273	ssRNA(-)	Complete genome	3	2	0	3
9341	Riboviria	Hantaviridae	Orthohantavirus	Orthohantavirus andesense	Andes virus	AF291704|AF291703|AF291702	ssRNA(-)	Complete genome	3	2	0	3
9342	Riboviria	Hantaviridae	Orthohantavirus	Orthohantavirus andesense	Castelo dos Sonhos virus	KF581136|KF581135|KF581134	ssRNA(-)	Partial genome	3	3	0	0
9343	Riboviria	Hantaviridae	Orthohantavirus	Orthohantavirus andesense	Lechiguanas virus	AF028022|AF482714	ssRNA(-)	Partial genome	2	2	0	0
9344	Riboviria	Hantaviridae	Orthohantavirus	Orthohantavirus andesense	Orán virus	AF028024|AF482715	ssRNA(-)	Partial genome	2	2	0	0
9345	Riboviria	Hantaviridae	Orthohantavirus	Orthohantavirus asamaense	Asama virus	EU929075|EU929072	ssRNA(-)	Partial genome	2	2	0	0
9346	Riboviria	Hantaviridae	Orthohantavirus	Orthohantavirus asikkalaense	Asikkala virus	KC880347|KC880344|KC880341	ssRNA(-)	Complete genome	3	3	0	0
9347	Riboviria	Hantaviridae	Orthohantavirus	Orthohantavirus bayoui	bayou virus	GQ244526|L36930|L36929	ssRNA(-)	Complete genome	3	2	0	3
9348	Riboviria	Hantaviridae	Orthohantavirus	Orthohantavirus bayoui	Catacamus virus	FJ858378|DQ177347|DQ256126	ssRNA(-)	Complete genome	3	2	0	3
9349	Riboviria	Hantaviridae	Orthohantavirus	Orthohantavirus boweense	Bowé virus	KC631784|KC631783|KC631782	ssRNA(-)	Complete coding genome	3	2	0	3
9350	Riboviria	Hantaviridae	Orthohantavirus	Orthohantavirus brugesense	Bruges virus	KX551962|KX551961|KX551960	ssRNA(-)	Complete coding genome	3	2	0	3
9351	Riboviria	Hantaviridae	Orthohantavirus	Orthohantavirus caobangense	Cao Bằng virus	EF543525|EF543526|EF543524	ssRNA(-)	Complete genome	3	2	0	3
9352	Riboviria	Hantaviridae	Orthohantavirus	Orthohantavirus caobangense	Liánghé virus	JX465377|JX465395|JX465411	ssRNA(-)	Partial genome	3	3	0	0
9353	Riboviria	Hantaviridae	Orthohantavirus	Orthohantavirus chocloense	Choclo virus	DQ285047|DQ285046	ssRNA(-)	Partial genome	2	2	0	0
9354	Riboviria	Hantaviridae	Orthohantavirus	Orthohantavirus dabieshanense	Dàbiéshān virus	JF796036|JF796022	ssRNA(-)	Partial genome	2	2	0	0
9355	Riboviria	Hantaviridae	Orthohantavirus	Orthohantavirus delgaditoense	Caño Delgadito virus	GQ200821|DQ284451|DQ285566	ssRNA(-)	Complete coding genome	3	2	0	3
9356	Riboviria	Hantaviridae	Orthohantavirus	Orthohantavirus dobravaense	Dobrava virus	AJ410617|AJ410616|AJ410615	ssRNA(-)	Complete genome	3	2	0	3
9357	Riboviria	Hantaviridae	Orthohantavirus	Orthohantavirus dobravaense	Kurkino virus	M: GQ303582	ssRNA(-)	Partial genome	1	1	0	0
9358	Riboviria	Hantaviridae	Orthohantavirus	Orthohantavirus dobravaense	Saaremaa virus	L: AJ410618	ssRNA(-)	Partial genome	1	0	0	3
9359	Riboviria	Hantaviridae	Orthohantavirus	Orthohantavirus dobravaense	Sochi virus	JF920148|JF920149|JF920150	ssRNA(-)	Complete genome	3	2	0	3
9360	Riboviria	Hantaviridae	Orthohantavirus	Orthohantavirus fugongense	Fúgòng virus	KT899703|KT899702|KT899701	ssRNA(-)	Complete genome	3	2	0	3
9361	Riboviria	Hantaviridae	Orthohantavirus	Orthohantavirus fusongense	Fǔsōng virus	EU072488|EU072480	ssRNA(-)	Partial genome	2	2	0	0
9362	Riboviria	Hantaviridae	Orthohantavirus	Orthohantavirus hantanense	Hantaan virus	X55901|M14627|M14626	ssRNA(-)	Complete genome	3	2	2	3
9363	Riboviria	Hantaviridae	Orthohantavirus	Orthohantavirus hantanense	Amur virus	KC136242|KC136243|KC136244	ssRNA(-)	Complete genome	3	2	0	3
9364	Riboviria	Hantaviridae	Orthohantavirus	Orthohantavirus hantanense	Soochong virus	DQ056292|AY675353|AY675349	ssRNA(-)	Complete genome	3	2	0	3
9365	Riboviria	Hantaviridae	Orthohantavirus	Orthohantavirus jejuense	Jeju virus	HQ834697|HQ834696|HQ834695	ssRNA(-)	Complete genome	3	3	0	0
9366	Riboviria	Hantaviridae	Orthohantavirus	Orthohantavirus kenkemeense	Kenkeme virus	KJ857320|KJ857337|KJ857341	ssRNA(-)	Complete genome	3	2	0	3
9367	Riboviria	Hantaviridae	Orthohantavirus	Orthohantavirus khabarovskense	Khabarovsk virus	KJ857321|KJ857338|KJ857342	ssRNA(-)	Complete genome	3	2	0	3
9368	Riboviria	Hantaviridae	Orthohantavirus	Orthohantavirus khabarovskense	Topografov virus	AJ011649|AJ011647|AJ011646	ssRNA(-)	Partial genome	3	3	0	0
9369	Riboviria	Hantaviridae	Orthohantavirus	Orthohantavirus luxiense	Lúxī virus	HQ404253|HM756287|HM756286	ssRNA(-)	Complete genome	3	2	0	3
9370	Riboviria	Hantaviridae	Orthohantavirus	Orthohantavirus maporalense	Maporal virus	EU788002|AY363179|AY267347	ssRNA(-)	Complete genome	3	2	0	3
9371	Riboviria	Hantaviridae	Orthohantavirus	Orthohantavirus montanoense	Montaño virus	AB620102|AB620101|AB620100	ssRNA(-)	Complete genome	3	2	0	3
9372	Riboviria	Hantaviridae	Orthohantavirus	Orthohantavirus moroense	El Moro Canyon virus	U26828|U11427	ssRNA(-)	Partial genome	2	2	0	0
9373	Riboviria	Hantaviridae	Orthohantavirus	Orthohantavirus moroense	Carrizal virus	AB620105|AB620104|AB620103	ssRNA(-)	Complete genome	3	2	0	3
9374	Riboviria	Hantaviridae	Orthohantavirus	Orthohantavirus moroense	Huitzilac virus	AB620108|AB620107|AB620106	ssRNA(-)	Complete genome	3	2	0	3
9375	Riboviria	Hantaviridae	Orthohantavirus	Orthohantavirus necocliense	Necocli virus	KF735065|KF494345|KF481954	ssRNA(-)	Partial genome	3	3	0	0
9376	Riboviria	Hantaviridae	Orthohantavirus	Orthohantavirus negraense	Laguna Negra virus	AF005728|AF005727	ssRNA(-)	Partial genome	2	3	0	0
9377	Riboviria	Hantaviridae	Orthohantavirus	Orthohantavirus negraense	Maripa virus	JQ611713|JQ611714|JQ611712	ssRNA(-)	Complete genome	3	2	0	3
9378	Riboviria	Hantaviridae	Orthohantavirus	Orthohantavirus negraense	Rio Mamoré virus	FJ809772|FJ608550|FJ532244	ssRNA(-)	Complete genome	3	2	0	3
9380	Riboviria	Hantaviridae	Orthohantavirus	Orthohantavirus oxbowense	Oxbow virus	FJ593497|FJ539167|FJ539166	ssRNA(-)	Partial genome	3	3	0	0
9381	Riboviria	Hantaviridae	Orthohantavirus	Orthohantavirus prospectense	Prospect Hill virus	EF646763|X55129|Z49098	ssRNA(-)	Complete genome	3	1	2	3
9382	Riboviria	Hantaviridae	Orthohantavirus	Orthohantavirus puumalaense	Puumala virus	M63194|M29979|M32750	ssRNA(-)	Partial genome	3	1	0	0
9383	Riboviria	Hantaviridae	Orthohantavirus	Orthohantavirus puumalaense	Hokkaido virus	AB712372|AB676848|AB675463	ssRNA(-)	Complete genome	3	2	0	3
9384	Riboviria	Hantaviridae	Orthohantavirus	Orthohantavirus puumalaense	Muju virus	JX028271|JX028272|JX028273	ssRNA(-)	Complete genome	3	2	0	3
9385	Riboviria	Hantaviridae	Orthohantavirus	Orthohantavirus robinaense	Robina virus	MK165653|MK165654|MK165655	ssRNA(-)	Complete genome	3	2	0	3
9386	Riboviria	Hantaviridae	Orthohantavirus	Orthohantavirus rockportense	Rockport virus	HM015221|HM015219|HM015223	ssRNA(-)	Complete genome	3	2	0	3
9387	Riboviria	Hantaviridae	Orthohantavirus	Orthohantavirus sangassouense	Sangassou virus	JQ082302|JQ082301|JQ082300	ssRNA(-)	Complete genome	3	2	0	3
9388	Riboviria	Hantaviridae	Orthohantavirus	Orthohantavirus seewisense	Seewis virus	KY651020	ssRNA(-)	Partial genome	1	1	0	0
9389	Riboviria	Hantaviridae	Orthohantavirus	Orthohantavirus seoulense	Seoul virus	X56492|S47716|AY273791	ssRNA(-)	Complete genome	3	2	0	3
9390	Riboviria	Hantaviridae	Orthohantavirus	Orthohantavirus seoulense	gōu virus	KC344269|KC344252	ssRNA(-)	Partial genome	2	2	0	0
9391	Riboviria	Hantaviridae	Orthohantavirus	Orthohantavirus sinnombreense	sin nombre virus	L37902|L37903|L37904	ssRNA(-)	Complete genome	3	2	0	3
9392	Riboviria	Hantaviridae	Orthohantavirus	Orthohantavirus sinnombreense	New York virus	U36801|U09488	ssRNA(-)	Partial genome	2	2	0	0
9393	Riboviria	Hantaviridae	Orthohantavirus	Orthohantavirus tatenalense	Tatenale virus	MK883760|MK883758|MK883756	ssRNA(-)	Complete genome	3	2	0	3
9394	Riboviria	Hantaviridae	Orthohantavirus	Orthohantavirus thailandense	Anjozorobe virus	KC490918|KC490919|KC490922	ssRNA(-)	Complete genome	3	2	0	3
9395	Riboviria	Hantaviridae	Orthohantavirus	Orthohantavirus thailandense	Serang virus	AM998806|AM998807|AM998808	ssRNA(-)	Partial genome	3	3	0	0
9396	Riboviria	Hantaviridae	Orthohantavirus	Orthohantavirus thailandense	Thailand virus	M: L08756	ssRNA(-)	Partial genome	1	1	2	0
9397	Riboviria	Hantaviridae	Orthohantavirus	Orthohantavirus tigrayense	Tigray virus	KU934008	ssRNA(-)	Partial genome	1	0	0	3
9398	Riboviria	Hantaviridae	Orthohantavirus	Orthohantavirus tulaense	Tula virus	AJ005637|Z69993|Z49915	ssRNA(-)	Complete genome	3	0	0	3
9399	Riboviria	Hantaviridae	Orthohantavirus	Orthohantavirus tulaense	Adler virus	KP013556|KP013579|KP013568	ssRNA(-)	Partial genome	3	3	0	0
9400	Riboviria	Hantaviridae	Orthohantavirus	Orthohantavirus yakeshiense	Yákèshí virus	JX465403|JX465423	ssRNA(-)	Partial genome	2	2	0	0
9401	Riboviria	Hantaviridae	Thottimvirus	Thottimvirus imjinense	Imjin virus	KJ420567|KJ420541|KJ420559	ssRNA(-)	Complete genome	3	2	0	2
9402	Riboviria	Hantaviridae	Thottimvirus	Thottimvirus thottapalayamense	Thottapalayam virus	DQ825770|DQ825771|AY526097	ssRNA(-)	Complete genome	3	2	0	3
9403	Riboviria	Hantaviridae	Reptillovirus	Reptillovirus hemidactyli	Hǎinán oriental lead-toed gecko virus	MG599940	ssRNA(-)	Partial genome	1	0	0	3
11509	Riboviria	Hepadnaviridae	Avihepadnavirus	Duck hepatitis B virus	duck hepatitis B virus	X60213	dsDNA-RT	Complete genome	1	7	0	0
11510	Riboviria	Hepadnaviridae	Avihepadnavirus	Duck hepatitis B virus	sheldgoose hepatitis B virus	AY494853	dsDNA-RT	Complete genome	1	5	0	0
11511	Riboviria	Hepadnaviridae	Avihepadnavirus	Duck hepatitis B virus	snow goose hepatitis B virus	AF111000	dsDNA-RT	Complete genome	1	5	0	0
11512	Riboviria	Hepadnaviridae	Avihepadnavirus	Duck hepatitis B virus	crane hepatitis B virus	AJ441111	dsDNA-RT	Partial genome	1	2	0	0
11513	Riboviria	Hepadnaviridae	Avihepadnavirus	Duck hepatitis B virus	Ross's goose hepatitis B virus	M95589	dsDNA-RT	Complete genome	1	3	0	0
11514	Riboviria	Hepadnaviridae	Avihepadnavirus	Heron hepatitis B virus	heron hepatitis B virus	M22056	dsDNA-RT	Complete genome	1	4	0	0
11515	Riboviria	Hepadnaviridae	Avihepadnavirus	Heron hepatitis B virus	stork hepatitis B virus	AJ251937	dsDNA-RT	Complete genome	1	3	0	0
11516	Riboviria	Hepadnaviridae	Avihepadnavirus	Parrot hepatitis B virus	parrot hepatitis B virus	JN565944	dsDNA-RT	Complete genome	1	5	0	0
11517	Riboviria	Hepadnaviridae	Herpetohepadnavirus	Tibetan frog hepatitis B virus	Tibetan frog hepatitis B virus	KX058435	dsDNA-RT	Complete genome	1	4	0	0
11518	Riboviria	Hepadnaviridae	Metahepadnavirus	Bluegill hepatitis B virus	bluegill hepatitis B virus	KX058433	dsDNA-RT	Complete genome	1	6	0	0
11519	Riboviria	Hepadnaviridae	Orthohepadnavirus	Capuchin monkey hepatitis B virus	capuchin monkey hepatitis B virus	KY703886	dsDNA-RT	Complete genome	1	6	0	0
11520	Riboviria	Hepadnaviridae	Orthohepadnavirus	Chinese shrew hepatitis B virus	Asian grey shrew hepatitis B virus	MH484438	dsDNA-RT	Complete genome	1	4	0	0
11521	Riboviria	Hepadnaviridae	Orthohepadnavirus	Domestic cat hepatitis B virus	domestic cat hepadnavirus	MH307930	dsDNA-RT	Complete genome	1	4	0	0
11522	Riboviria	Hepadnaviridae	Orthohepadnavirus	Ground squirrel hepatitis virus	ground squirrel hepatitis virus	K02715	dsDNA-RT	Complete genome	1	4	1	0
11523	Riboviria	Hepadnaviridae	Orthohepadnavirus	Hepatitis B virus	hepatitis B virus genotype D	V01460	dsDNA-RT	Complete genome	1	1	1	0
11524	Riboviria	Hepadnaviridae	Orthohepadnavirus	Hepatitis B virus	hepatitis B virus genotype A	X02763	dsDNA-RT	Complete genome	1	4	0	0
11526	Riboviria	Hepadnaviridae	Orthohepadnavirus	Hepatitis B virus	hepatitis B virus genotype C	AY123041	dsDNA-RT	Complete genome	1	4	0	0
11527	Riboviria	Hepadnaviridae	Orthohepadnavirus	Hepatitis B virus	hepatitis B virus genotype E	X75657	dsDNA-RT	Complete genome	1	4	0	0
11528	Riboviria	Hepadnaviridae	Orthohepadnavirus	Hepatitis B virus	hepatitis B virus genotype F	X75658	dsDNA-RT	Complete genome	1	4	0	0
11529	Riboviria	Hepadnaviridae	Orthohepadnavirus	Hepatitis B virus	hepatitis B virus genotype G	AF160501	dsDNA-RT	Complete genome	1	3	0	0
11530	Riboviria	Hepadnaviridae	Orthohepadnavirus	Hepatitis B virus	hepatitis B virus genotype H	AY090454	dsDNA-RT	Complete genome	1	4	0	0
11531	Riboviria	Hepadnaviridae	Orthohepadnavirus	Hepatitis B virus	hepatitis B virus genotype I	AF241411	dsDNA-RT	Complete genome	1	7	0	0
11532	Riboviria	Hepadnaviridae	Orthohepadnavirus	Hepatitis B virus	hepatitis B virus genotype J	AB486012	dsDNA-RT	Complete genome	1	5	0	0
11533	Riboviria	Hepadnaviridae	Orthohepadnavirus	Hepatitis B virus	hepatitis B virus gibI	AJ131569	dsDNA-RT	Complete genome	1	4	1	0
11534	Riboviria	Hepadnaviridae	Orthohepadnavirus	Hepatitis B virus	hepatitis B virus gibII	AJ131571	dsDNA-RT	Complete genome	1	4	1	0
11535	Riboviria	Hepadnaviridae	Orthohepadnavirus	Hepatitis B virus	hepatitis B virus gibIII	AJ131572	dsDNA-RT	Complete genome	1	4	1	0
11536	Riboviria	Hepadnaviridae	Orthohepadnavirus	Hepatitis B virus	hepatitis B virus gibIV	AJ131573	dsDNA-RT	Complete genome	1	4	1	0
11537	Riboviria	Hepadnaviridae	Orthohepadnavirus	Hepatitis B virus	hepatitis B virus gibV	AJ131574	dsDNA-RT	Complete genome	1	4	1	0
11538	Riboviria	Hepadnaviridae	Orthohepadnavirus	Hepatitis B virus	orangutan hepatitis B virus	AF193864	dsDNA-RT	Complete genome	1	4	0	0
11539	Riboviria	Hepadnaviridae	Orthohepadnavirus	Hepatitis B virus	chimpanzee hepatitis B virus	D00220	dsDNA-RT	Complete genome	1	6	0	0
11540	Riboviria	Hepadnaviridae	Orthohepadnavirus	Hepatitis B virus	gorilla hepatitis B virus	AJ131567	dsDNA-RT	Complete genome	1	4	1	0
11541	Riboviria	Hepadnaviridae	Orthohepadnavirus	Long-fingered bat hepatitis B virus	long-fingered bat hepatitis B virus	JX941466	dsDNA-RT	Complete genome	1	4	0	0
11542	Riboviria	Hepadnaviridae	Orthohepadnavirus	Pomona bat hepatitis B virus	pomona bat hepatitis B virus	KF939649	dsDNA-RT	Complete genome	1	4	0	0
11543	Riboviria	Hepadnaviridae	Orthohepadnavirus	Roundleaf bat hepatitis B virus	roundleaf bat hepatitis B virus	KC790376	dsDNA-RT	Complete genome	1	4	0	0
11544	Riboviria	Hepadnaviridae	Orthohepadnavirus	Roundleaf bat hepatitis B virus	horseshoe bat hepatitis B virus	KC790377	dsDNA-RT	Complete genome	1	4	0	0
11545	Riboviria	Hepadnaviridae	Orthohepadnavirus	Tai Forest hepatitis B virus	Taï Forest hepatitis B virus	MK620908	dsDNA-RT	Complete genome	1	4	0	0
11546	Riboviria	Hepadnaviridae	Orthohepadnavirus	Tent-making bat hepatitis B virus	tent-making bat hepatitis B virus	KC790381	dsDNA-RT	Complete genome	1	4	0	0
11547	Riboviria	Hepadnaviridae	Orthohepadnavirus	Woodchuck hepatitis virus	woodchuck hepatitis virus	M18752	dsDNA-RT	Complete genome	1	4	1	0
11548	Riboviria	Hepadnaviridae	Orthohepadnavirus	Woolly monkey hepatitis B virus	woolly monkey hepatitis B virus	AF046996	dsDNA-RT	Complete genome	1	5	0	0
11549	Riboviria	Hepadnaviridae	Parahepadnavirus	White sucker hepatitis B virus	white sucker hepatitis B virus	KR229754	dsDNA-RT	Complete genome	1	3	0	0
6567	Riboviria	Hepeviridae	Avihepevirus	Avihepevirus egretti	little egret hepatitis E virus	KX589065	ssRNA(+)	Complete genome	1	3	0	0
6568	Riboviria	Hepeviridae	Avihepevirus	Avihepevirus magniiecur	avian hepatitis E virus	AY535004	ssRNA(+)	Complete genome	1	3	0	0
6569	Riboviria	Hepeviridae	Avihepevirus	Avihepevirus magniiecur	avian hepatitis E virus	EF206691	ssRNA(+)	Complete coding genome	1	3	0	0
6570	Riboviria	Hepeviridae	Avihepevirus	Avihepevirus magniiecur	avian hepatitis E virus	GU954430	ssRNA(+)	Complete genome	1	3	0	0
6571	Riboviria	Hepeviridae	Avihepevirus	Avihepevirus magniiecur	avian hepatitis E virus	JN597006	ssRNA(+)	Complete genome	1	3	0	0
6572	Riboviria	Hepeviridae	Chirohepevirus	Chirohepevirus desmodi	Desmodus bat hepatitis E virus	MW249011	ssRNA(+)	Complete genome	1	3	0	0
6573	Riboviria	Hepeviridae	Chirohepevirus	Chirohepevirus eptesici	bat hepatitis E virus	JQ001749	ssRNA(+)	Complete genome	1	3	0	0
6574	Riboviria	Hepeviridae	Chirohepevirus	Chirohepevirus rhinolophi	horseshoe bat hepatitis E virus	KJ562187	ssRNA(+)	Complete coding genome	1	3	0	0
6575	Riboviria	Hepeviridae	Paslahepevirus	Paslahepevirus alci	moose hepatitis E virus	KF951328	ssRNA(+)	Complete coding genome	1	3	0	0
6576	Riboviria	Hepeviridae	Paslahepevirus	Paslahepevirus balayani	human hepatitis E virus genotype 1a	M73218	ssRNA(+)	Complete coding genome	1	3	0	0
6577	Riboviria	Hepeviridae	Paslahepevirus	Paslahepevirus balayani	human hepatitis E virus genotype 1a	L08816	ssRNA(+)	Complete coding genome	1	3	7	0
6578	Riboviria	Hepeviridae	Paslahepevirus	Paslahepevirus balayani	human hepatitis E virus genotype 2a	KX578717	ssRNA(+)	Partial genome	1	3	0	0
6579	Riboviria	Hepeviridae	Paslahepevirus	Paslahepevirus balayani	swine hepatitis E virus genotype 3a	AF082843	ssRNA(+)	Complete coding genome	1	3	3	0
6580	Riboviria	Hepeviridae	Paslahepevirus	Paslahepevirus balayani	swine hepatitis E virus genotype 4a	EF077630	ssRNA(+)	Complete genome	1	3	0	0
6581	Riboviria	Hepeviridae	Paslahepevirus	Paslahepevirus balayani	wild boar hepatitis E virus genotype 5a	AB573435	ssRNA(+)	Complete coding genome	1	3	0	0
6582	Riboviria	Hepeviridae	Paslahepevirus	Paslahepevirus balayani	wild boar hepatitis E virus genotype 6a	AB602441	ssRNA(+)	Complete coding genome	1	3	0	0
6583	Riboviria	Hepeviridae	Paslahepevirus	Paslahepevirus balayani	camel hepatitis E virus genotype 7a	KJ496143	ssRNA(+)	Complete genome	1	3	0	0
6584	Riboviria	Hepeviridae	Paslahepevirus	Paslahepevirus balayani	camel hepatitis E virus genotype 8a	KX387865	ssRNA(+)	Complete genome	1	3	0	0
6585	Riboviria	Hepeviridae	Rocahepevirus	Rocahepevirus eothenomi	vole hepatitis E virus	MG020024	ssRNA(+)	Complete genome	1	3	0	0
6586	Riboviria	Hepeviridae	Rocahepevirus	Rocahepevirus ratti	rat hepatitis E virus	GU345042	ssRNA(+)	Complete genome	1	6	0	0
6587	Riboviria	Hepeviridae	Rocahepevirus	Rocahepevirus ratti	rat hepatitis E virus	KM516906	ssRNA(+)	Complete genome	1	4	0	0
6588	Riboviria	Hepeviridae	Rocahepevirus	Rocahepevirus ratti	ferret hepatitis E virus	LC057247	ssRNA(+)	Complete genome	1	4	0	0
6589	Riboviria	Hepeviridae	Rocahepevirus	Rocahepevirus ratti	ferret hepatitis E virus	JN998606	ssRNA(+)	Complete genome	1	4	0	0
6590	Riboviria	Hepeviridae	Piscihepevirus	Piscihepevirus heenan	cutthroat trout virus	HQ731075	ssRNA(+)	Complete genome	1	3	4	0
9995	Riboviria	Hypoviridae	Alphahypovirus	Alphahypovirus insecti	Wuhan insect virus 14	KX883007	ssRNA	Complete coding genome	1	0	0	3
10011	Riboviria	Hypoviridae	Deltahypovirus	Deltahypovirus sinicum	Beihai hypo-like virus 1	KX883006	ssRNA	Complete coding genome	1	0	0	4
10012	Riboviria	Hypoviridae	Deltahypovirus	Deltahypovirus sipunculidi	Beihai sipunculid worm virus 6	KX883005	ssRNA	Complete coding genome	1	0	0	2
10304	Riboviria	Iflaviridae	Iflavirus	Iflavirus achedomestici	Acheta domesticus Iflavirus	MW281483|MW548506	ssRNA(+)	Complete genome	2	0	0	4
10305	Riboviria	Iflaviridae	Iflavirus	Iflavirus aladeformis	deformed wing virus	AJ489744	ssRNA(+)	Complete genome	1	0	0	5
10306	Riboviria	Iflaviridae	Iflavirus	Iflavirus apistardum	slow bee paralysis virus	EU035616	ssRNA(+)	Complete genome	1	0	0	5
10307	Riboviria	Iflaviridae	Iflavirus	Iflavirus betaspexiguae	Spodoptera exigua iflavirus 2	JN870848	ssRNA(+)	Complete genome	1	0	0	4
10308	Riboviria	Iflaviridae	Iflavirus	Iflavirus brebrassicae	Brevicoryne brassicae virus	EF517277	ssRNA(+)	Complete genome	1	0	0	6
10309	Riboviria	Iflaviridae	Iflavirus	Iflavirus dinococcinellae	Dinocampus coccinellae paralysis virus	KF843822	ssRNA(+)	Complete genome	1	0	0	4
10310	Riboviria	Iflaviridae	Iflavirus	Iflavirus ectobliquae	Ectropis obliqua virus	AY365064	ssRNA(+)	Complete genome	1	0	0	4
10311	Riboviria	Iflaviridae	Iflavirus	Iflavirus flacherie	infectious flacherie virus	AB000906	ssRNA(+)	Complete genome	1	0	0	5
10312	Riboviria	Iflaviridae	Iflavirus	Iflavirus lineacelli	Lymantria dispar iflavirus 1	KJ629170	ssRNA(+)	Complete genome	1	0	0	5
10313	Riboviria	Iflaviridae	Iflavirus	Iflavirus lylineolaris	Lygus lineolaris virus 1	JF720348	ssRNA(+)	Complete genome	1	0	0	7
10314	Riboviria	Iflaviridae	Iflavirus	Iflavirus nilalugentis	Nilaparvata lugens honeydew virus 1	AB766259	ssRNA(+)	Complete genome	1	0	0	5
10315	Riboviria	Iflaviridae	Iflavirus	Iflavirus pernudae	Perina nuda virus	AF323747	ssRNA(+)	Complete genome	1	0	0	5
10316	Riboviria	Iflaviridae	Iflavirus	Iflavirus sacbroodi	sacbrood virus	AF092924	ssRNA(+)	Complete genome	1	0	0	6
10317	Riboviria	Iflaviridae	Iflavirus	Iflavirus spexiguae	Spodoptera exigua iflavirus 1	JN091707	ssRNA(+)	Complete genome	1	0	2	4
10318	Riboviria	Iflaviridae	Iflavirus	Iflavirus vadestruente	Varroa destructor virus 2	KX578271	ssRNA(+)	Complete genome	1	0	0	5
10319	Riboviria	Iflaviridae	Iflavirus	Iflavirus vomitus	Antheraea pernyi iflavirus	KF751885	ssRNA(+)	Complete genome	1	0	0	5
8663	Riboviria	Lispiviridae	Acridvirus	Acridvirus hangzhouense	Hángzhōu acrida cinerea lispivirus 1	MZ209654	ssRNA(-)	Complete coding genome	1	4	0	3
8664	Riboviria	Lispiviridae	Aleyavirus	Aleyavirus fuyangense	Bemisia tabaci arlivirus 1	MW256666	ssRNA(-)	Complete coding genome	1	5	0	3
8665	Riboviria	Lispiviridae	Aleybvirus	Aleybvirus fuyangense	Bemisia tabaci arlivirus 2	MW256667	ssRNA(-)	Complete coding genome	1	5	0	3
8666	Riboviria	Lispiviridae	Anicalvirus	Anicalvirus hangzhouense	Anisopteromalus calandrae negative-strand RNA virus 2	MW864603	ssRNA(-)	Complete coding genome	1	5	0	3
8667	Riboviria	Lispiviridae	Anidravirus	Anidravirus hangzhouense	Anisopteromalus calandrae negative-strand RNA virus 1	MW864602	ssRNA(-)	Complete coding genome	1	5	0	3
8668	Riboviria	Lispiviridae	Aranavirus	Aranavirus guiyangense	Guìyáng lispivirus 1	MZ209771	ssRNA(-)	Complete coding genome	1	1	0	3
8669	Riboviria	Lispiviridae	Aranbvirus	Aranbvirus guiyangense	Guìyáng lispivirus 2	MZ209782	ssRNA(-)	Complete coding genome	1	1	0	3
8670	Riboviria	Lispiviridae	Arlivirus	Arlivirus arachnae	Lĭshì spider virus 2	KM817632	ssRNA(-)	Complete coding genome	1	2	0	2
8671	Riboviria	Lispiviridae	Arlivirus	Arlivirus hangzhouense	Hángzhōu Scotinophara lurida lispivirus 1	MZ209613	ssRNA(-)	Complete coding genome	1	4	0	2
8672	Riboviria	Lispiviridae	Arlivirus	Arlivirus ningboense	Nbu stink bug virus 1	OL377732	ssRNA(-)	Complete coding genome	1	5	0	2
8673	Riboviria	Lispiviridae	Avesvirus	Avesvirus sinense	Arlivirus sp. virus	MW826497	ssRNA(-)	Complete coding genome	1	3	0	2
8674	Riboviria	Lispiviridae	Copasivirus	Copasivirus ivindoense	isopteran arli-related virus OKIAV103	MT153546	ssRNA(-)	Complete coding genome	1	1	0	3
8675	Riboviria	Lispiviridae	Copasivirus	Copasivirus manlyvaleense	Jimsystermes virus	MW052080	ssRNA(-)	Complete coding genome	1	4	0	3
8676	Riboviria	Lispiviridae	Cybitervirus	Cybitervirus niederense	coleopteran arli-related virus OKIAV107	MT153516	ssRNA(-)	Complete coding genome	1	3	0	3
8677	Riboviria	Lispiviridae	Damravirus	Damravirus dentatis	Húběi odonate virus 10	KX884418	ssRNA(-)	Complete coding genome	1	5	0	2
8678	Riboviria	Lispiviridae	Damravirus	Damravirus fushunense	Fǔshùn Ischnura senegalensis lispivirus 1	MZ210022	ssRNA(-)	Complete coding genome	1	5	0	3
8679	Riboviria	Lispiviridae	Ganiavirus	Ganiavirus tachengense	Tǎchéng tick virus 6	KM817641	ssRNA(-)	Complete coding genome	1	4	0	3
8680	Riboviria	Lispiviridae	Hemipvirus	Hemipvirus scuti	Hángzhou Eysarcoris guttigerus lispivirus 1	MZ209652	ssRNA(-)	Complete coding genome	1	0	0	3
8681	Riboviria	Lispiviridae	Hemipvirus	Hemipvirus veri	Hángzhou Cletus punctiger lispivirus 1	MZ209674	ssRNA(-)	Complete coding genome	1	4	0	2
8682	Riboviria	Lispiviridae	Leocovirus	Leocovirus coleopteris	Húběi rhabdo-like virus 3	KX884417	ssRNA(-)	Complete coding genome	1	6	0	3
8683	Riboviria	Lispiviridae	Nematovirus	Nematovirus wuchangense	Wǔchāng romanomermis nematode virus 2	KX884441	ssRNA(-)	Complete coding genome	1	5	0	2
8684	Riboviria	Lispiviridae	Phelinovirus	Phelinovirus aphidis	hymenopteran arli-related virus OKIAV99	MW288203	ssRNA(-)	Complete coding genome	1	5	0	3
8685	Riboviria	Lispiviridae	Rivapovirus	Rivapovirus aleyrodidae	hemipteran arli-related virus OKIAV94	MT153547	ssRNA(-)	Complete coding genome	1	4	0	3
8686	Riboviria	Lispiviridae	Sanstrivirus	Sanstrivirus gerridis	Sānxiá water strider virus 4	KM817633	ssRNA(-)	Complete coding genome	1	3	0	3
8687	Riboviria	Lispiviridae	Stylovirus	Stylovirus niederense	strepsipteran arli-related virus OKIAV104	MT153499	ssRNA(-)	Complete coding genome	1	5	0	3
8688	Riboviria	Lispiviridae	Supelovirus	Supelovirus thailandense	blattodean arli-related virus OKIAV102	MT153457	ssRNA(-)	Complete coding genome	1	1	0	2
8689	Riboviria	Lispiviridae	Synelinevirus	Synelinevirus bonnense	hymenopteran arli-related virus OKIAV98	MW288166	ssRNA(-)	Complete coding genome	1	5	0	3
8690	Riboviria	Lispiviridae	Synelinevirus	Synelinevirus paranaense	Linepithema humile rhabdo-like virus 1	MH213246	ssRNA(-)	Complete coding genome	1	6	0	3
8691	Riboviria	Lispiviridae	Usmuvirus	Usmuvirus newyorkense	Amsterdam virus	MK618655	ssRNA(-)	Complete coding genome	1	4	0	2
8692	Riboviria	Lispiviridae	Xenophyvirus	Xenophyvirus mathesonense	hemipteran arli-related virus OKIAV95	MW288170	ssRNA(-)	Complete coding genome	1	1	0	3
6591	Riboviria	Matonaviridae	Rubivirus	Rubivirus rubellae	rubella virus	JN635296	ssRNA(+)	Complete genome	1	1	5	5
6592	Riboviria	Matonaviridae	Rubivirus	Rubivirus rubellae	rubella virus	M15240	ssRNA(+)	Complete genome	1	1	3	5
6593	Riboviria	Matonaviridae	Rubivirus	Rubivirus ruteetense	ruhugu virus	MN547623	ssRNA(+)	Complete genome	1	2	5	3
6594	Riboviria	Matonaviridae	Rubivirus	Rubivirus strelense	rustrela virus	MN552442	ssRNA(+)	Complete genome	1	2	5	0
10211	Riboviria	Medioniviridae	Bolenivirus	Botrylloides leachii nidovirus	Botrylloides leachii nidovirus	MK956105	ssRNA(+)	Complete genome	1	2	0	9
10212	Riboviria	Medioniviridae	Turrinivirus	Turrinivirus 1	Beihai nido-like virus 1	KX883629	ssRNA(+)	Partial genome	1	1	0	5
10213	Riboviria	Mesoniviridae	Alphamesonivirus	Alphamesonivirus 4	Casuarina virus	KJ125489	ssRNA(+)	Complete genome	1	4	0	7
10214	Riboviria	Mesoniviridae	Alphamesonivirus	Alphamesonivirus 8	Nsé virus	JQ957874	ssRNA(+)	Complete genome	1	5	0	9
10215	Riboviria	Mesoniviridae	Alphamesonivirus	Alphamesonivirus 5	Hana virus	JQ957872	ssRNA(+)	Complete genome	1	5	0	6
10216	Riboviria	Mesoniviridae	Alphamesonivirus	Alphamesonivirus 7	Kadiweu virus	KT966495	ssRNA(+)	Complete genome	1	2	0	7
10217	Riboviria	Mesoniviridae	Alphamesonivirus	Alphamesonivirus 2	Karang Sari virus	KC807171	ssRNA(+)	Complete genome	1	1	0	8
10218	Riboviria	Mesoniviridae	Alphamesonivirus	Alphamesonivirus 3	Dak Nong virus	AB753015	ssRNA(+)	Complete genome	1	4	0	6
10219	Riboviria	Mesoniviridae	Alphamesonivirus	Alphamesonivirus 9	Méno virus	JQ957873	ssRNA(+)	Complete genome	1	4	0	9
10220	Riboviria	Mesoniviridae	Alphamesonivirus	Alphamesonivirus 1	Nam Dinh virus	DQ458789	ssRNA(+)	Complete genome	1	4	0	7
10221	Riboviria	Mesoniviridae	Alphamesonivirus	Alphamesonivirus 10	Dianke virus	KY056254	ssRNA(+)	Complete genome	1	1	0	6
10222	Riboviria	Mesoniviridae	Alphamesonivirus	Alphamesonivirus 6	Ofaie virus	KT966491	ssRNA(+)	Complete genome	1	0	0	7
10223	Riboviria	Mesoniviridae	Alphamesonivirus	Alphamesonivirus 11	Yichang virus	KY369959	ssRNA(+)	Complete genome	1	4	0	11
10224	Riboviria	Mesoniviridae	Nasenivirus	Insemevirus tami	Insect mesonivirus 1	MN714662	ssRNA(+)	Complete coding genome	1	2	0	6
10225	Riboviria	Mesoniviridae	Tocinivirus	Tocinivirus aphisi	Aphis citricidus meson-like virus	MN961271	ssRNA(+)	Complete coding genome	1	3	0	6
10226	Riboviria	Mesoniviridae	Tofonivirus	Tofonivirus foami	Frankliniella occidentalis associated mesonivirus 1	MN714663	ssRNA(+)	Complete coding genome	1	2	0	7
11660	Riboviria	Metaviridae	Errantivirus	Ceratitis capitata Yoyo virus	Ceratitis capitata Yoyo virus	U60529	ssRNA-RT	Complete genome	1	3	0	0
11661	Riboviria	Metaviridae	Errantivirus	Drosophila ananassae Tom virus	Drosophila ananassae Tom virus	Z24451	ssRNA-RT	Complete genome	1	3	0	0
11662	Riboviria	Metaviridae	Errantivirus	Drosophila melanogaster 17-6 virus	Drosophila melanogaster 17.6 virus	X01472	ssRNA-RT	Complete genome	1	3	0	0
11663	Riboviria	Metaviridae	Errantivirus	Drosophila melanogaster 297 virus	Drosophila melanogaster 297 virus	X03431	ssRNA-RT	Complete genome	1	3	0	0
11664	Riboviria	Metaviridae	Errantivirus	Drosophila melanogaster Gypsy virus	Drosophila melanogaster Gypsy virus	M12927	ssRNA-RT	Complete genome	1	3	0	0
11665	Riboviria	Metaviridae	Errantivirus	Drosophila melanogaster Idefix virus	Drosophila melanogaster Idefix virus	AJ009736	ssRNA-RT	Complete genome	1	3	0	0
11667	Riboviria	Metaviridae	Errantivirus	Drosophila melanogaster Zam virus	Drosophila melanogaster Zam virus	AJ000387	ssRNA-RT	Complete genome	1	3	0	0
11668	Riboviria	Metaviridae	Errantivirus	Drosophila virilis Tv1 virus	Drosophila virilis Tv1 virus	AF056940	ssRNA-RT	Complete genome	1	4	0	0
11669	Riboviria	Metaviridae	Errantivirus	Trichoplusia ni TED virus	Trichoplusia ni TED virus	M32662	ssRNA-RT	Complete genome	1	3	0	0
11673	Riboviria	Metaviridae	Metavirus	Caenorhabditis elegans Cer1 virus	Caenorhabditis elegans Cer1 virus	U15406	ssRNA-RT	Complete genome	1	0	0	7
11676	Riboviria	Metaviridae	Metavirus	Drosophila buzzatii Osvaldo virus	Drosophila buzzatii Osvaldo virus	AJ133521	ssRNA-RT	Complete genome	1	3	0	0
11677	Riboviria	Metaviridae	Metavirus	Drosophila melanogaster 412 virus	Drosophila melanogaster 412 virus	X04132	ssRNA-RT	Complete genome	1	4	0	0
11678	Riboviria	Metaviridae	Metavirus	Drosophila melanogaster Blastopia virus	Drosophila melanogaster Blastopia virus	Z27119	ssRNA-RT	Complete genome	1	1	0	0
11680	Riboviria	Metaviridae	Metavirus	Drosophila melanogaster Mdg3 virus	Drosophila melanogaster Mdg3 virus	X95908	ssRNA-RT	Complete genome	1	1	0	0
11681	Riboviria	Metaviridae	Metavirus	Drosophila melanogaster Micropia virus	Drosophila melanogaster Micropia virus	X14037	ssRNA-RT	Complete genome	1	1	0	0
11682	Riboviria	Metaviridae	Metavirus	Drosophila virilis Ulysses virus	Drosophila virilis Ulysses virus	X56645	ssRNA-RT	Complete genome	1	2	0	0
11688	Riboviria	Metaviridae	Metavirus	Takifugu rubripes Sushi virus	Takifugu rubripes Sushi virus	AF030881	ssRNA-RT	Complete genome	1	2	0	0
11689	Riboviria	Metaviridae	Metavirus	Tribolium castaneum Woot virus	Tribolium castaneum Woot virus	U09586	ssRNA-RT	Complete genome	1	3	0	0
10227	Riboviria	Mononiviridae	Alphamononivirus	Planidovirus 1	planarian secretory cell nidovirus	MH933735	ssRNA(+)	Complete genome	1	0	0	2
8724	Riboviria	Mymonaviridae	Penicillimonavirus	Penicillimonavirus kilnbarnense	Kiln Barn virus	MF893248	ssRNA(-)	Partial genome	1	1	0	0
8727	Riboviria	Mymonaviridae	Phyllomonavirus	Phyllomonavirus gysingense	Gysinge virus	MK440629	ssRNA(-)	Partial genome	1	3	0	0
9405	Riboviria	Mypoviridae	Hubavirus	Hubavirus myriapedis	Húběi myriapoda virus 5	KX884758|KX884759|KX884760	ssRNA(-)	Complete coding genome	3	2	0	1
8615	Riboviria	Myriaviridae	Myriavirus	Myriavirus myriapedis	Húběi myriapoda virus 8	KX884444	ssRNA(-)	Complete genome	1	3	0	4
9406	Riboviria	Nairoviridae	Norwavirus	Norwavirus beijiense	Běijí nairovirus	MW315101|MW315107	ssRNA(-)	Complete genome	2	1	0	1
9407	Riboviria	Nairoviridae	Norwavirus	Norwavirus grotenhoutense	Grotenhout virus	KY700684|KY700683	ssRNA(-)	Partial genome	2	1	0	1
9408	Riboviria	Nairoviridae	Ocetevirus	Ocetevirus paratemnopterygis	red goblin roach virus 1	MT153554|MT153521|MT153362	ssRNA(-)	Complete coding genome	3	3	0	1
9409	Riboviria	Nairoviridae	Orthonairovirus	Orthonairovirus abuhammadense	Abū Ḥammād virus	KU925434|KU925435|KU925436	ssRNA(-)	Complete coding genome	3	2	0	2
9410	Riboviria	Nairoviridae	Orthonairovirus	Orthonairovirus abuminaense	Abū Mīnā virus	KU925437|KU925438|KU925439	ssRNA(-)	Complete coding genome	3	2	0	2
9411	Riboviria	Nairoviridae	Orthonairovirus	Orthonairovirus amblyommae	kupe virus	EU257628|EU257627|EU257626	ssRNA(-)	Complete genome	3	2	0	2
9412	Riboviria	Nairoviridae	Orthonairovirus	Orthonairovirus artashatense	Artashat virus	KP792744|KP792745|KP792746	ssRNA(-)	Complete coding genome	3	2	0	2
9413	Riboviria	Nairoviridae	Orthonairovirus	Orthonairovirus australiaense	Vinegar Hill virus	MF176881|MF176882|MF176883	ssRNA(-)	Complete coding genome	3	2	0	2
9414	Riboviria	Nairoviridae	Orthonairovirus	Orthonairovirus avalonense	Avalon virus	KU925440|KU925441|KU925442	ssRNA(-)	Complete coding genome	3	2	0	2
9416	Riboviria	Nairoviridae	Orthonairovirus	Orthonairovirus buranaense	Burana virus	KP792705|KP792706|KP792707	ssRNA(-)	Complete coding genome	3	2	0	2
9418	Riboviria	Nairoviridae	Orthonairovirus	Orthonairovirus bushkeyense	Caspiy virus	KP792708|KP792709|KP792710	ssRNA(-)	Complete coding genome	3	2	0	2
9419	Riboviria	Nairoviridae	Orthonairovirus	Orthonairovirus bushkeyense	Great Saltee virus	KU925467|KU925468|KU925469	ssRNA(-)	Complete genome	3	2	0	2
9420	Riboviria	Nairoviridae	Orthonairovirus	Orthonairovirus bushkeyense	Hughes virus	KU925470|KU925471|KU925472	ssRNA(-)	Complete genome	3	2	0	2
9421	Riboviria	Nairoviridae	Orthonairovirus	Orthonairovirus bushkeyense	Raza virus	KU925479|KU925480|KU925481	ssRNA(-)	Complete coding genome	3	2	0	2
9422	Riboviria	Nairoviridae	Orthonairovirus	Orthonairovirus chimense	Chim virus	KP792711|KP792712|KP792713	ssRNA(-)	Complete coding genome	3	2	0	2
9424	Riboviria	Nairoviridae	Orthonairovirus	Orthonairovirus dermacentoris	Pacific Coast tick nairovirus	KU933933|KU933934|KU933935	ssRNA(-)	Complete coding genome	3	2	0	2
9425	Riboviria	Nairoviridae	Orthonairovirus	Orthonairovirus dugbeense	Dugbe virus	U15018|M94133|AF434161	ssRNA(-)	Complete genome	3	2	1	2
9426	Riboviria	Nairoviridae	Orthonairovirus	Orthonairovirus erveense	Erve virus	JF911697|JF911698|JF911699	ssRNA(-)	Complete coding genome	3	2	0	2
9427	Riboviria	Nairoviridae	Orthonairovirus	Orthonairovirus esteroense	Estero Real virus	MH017280|MH017286|MH017274	ssRNA(-)	Complete genome	3	2	0	2
9428	Riboviria	Nairoviridae	Orthonairovirus	Orthonairovirus gossasense	Gossas virus	KR534878|KR534877|KR534876	ssRNA(-)	Complete coding genome	3	2	0	2
9429	Riboviria	Nairoviridae	Orthonairovirus	Orthonairovirus haemorrhagiae	Crimean-Congo hemorrhagic fever virus	AY389361|AF467768|U88410	ssRNA(-)	Complete genome	3	2	0	2
9430	Riboviria	Nairoviridae	Orthonairovirus	Orthonairovirus hazaraense	Hazara virus	KP406723|KP406724|KP406725	ssRNA(-)	Complete genome	3	2	0	2
9431	Riboviria	Nairoviridae	Orthonairovirus	Orthonairovirus huangpiense	Huángpí tick virus 1	KM817667|KM817706|KM817734	ssRNA(-)	Complete coding genome	3	2	0	2
9432	Riboviria	Nairoviridae	Orthonairovirus	Orthonairovirus issykkulense	Issyk-kul virus	KF892055|KF892056|KF892057	ssRNA(-)	Complete genome	3	2	0	2
9433	Riboviria	Nairoviridae	Orthonairovirus	Orthonairovirus japonicum	Tofla virus	LC008512|LC008511|LC008510	ssRNA(-)	Complete genome	3	2	0	2
9434	Riboviria	Nairoviridae	Orthonairovirus	Orthonairovirus kasokeroense	Kasokero virus	KR537444|KR537445|KR537446	ssRNA(-)	Complete genome	3	2	0	2
9435	Riboviria	Nairoviridae	Orthonairovirus	Orthonairovirus keterehense	Keterah virus	KR537447|KR537448|KR537449	ssRNA(-)	Complete genome	3	2	0	2
9436	Riboviria	Nairoviridae	Orthonairovirus	Orthonairovirus keterehense	Uzun-Agach virus	KP792741|KP792742|KP792743	ssRNA(-)	Complete coding genome	3	2	0	2
9438	Riboviria	Nairoviridae	Orthonairovirus	Orthonairovirus lusakaense	Leopards Hill virus	AB842088|AB842089|AB842090	ssRNA(-)	Complete genome	3	2	0	2
9439	Riboviria	Nairoviridae	Orthonairovirus	Orthonairovirus macquariense	Taggert virus	KT820205|KT820206|KT820207	ssRNA(-)	Complete coding genome	3	2	0	2
9440	Riboviria	Nairoviridae	Orthonairovirus	Orthonairovirus meramense	Meram virus	MN972594|MN972595|MN972596	ssRNA(-)	Complete coding genome	3	2	0	2
9441	Riboviria	Nairoviridae	Orthonairovirus	Orthonairovirus nairobiense	Nairobi sheep disease virus	KM464726|KM464725|KM464724	ssRNA(-)	Complete genome	3	2	0	2
9442	Riboviria	Nairoviridae	Orthonairovirus	Orthonairovirus parahaemorrhagiae	Aigai virus	DQ211612|DQ211625|DQ211638	ssRNA(-)	Complete genome	3	2	0	2
9443	Riboviria	Nairoviridae	Orthonairovirus	Orthonairovirus peruense	Punta Salinas virus	KU925473|KU925474|KU925475	ssRNA(-)	Complete genome	3	2	0	2
9445	Riboviria	Nairoviridae	Orthonairovirus	Orthonairovirus qalyubense	Geran virus	KP792714|KP792715|KP792716	ssRNA(-)	Complete coding genome	3	2	0	2
9446	Riboviria	Nairoviridae	Orthonairovirus	Orthonairovirus randallense	Sapphire II virus	MK896468|MK896467|MK896466	ssRNA(-)	Complete genome	3	2	0	2
9447	Riboviria	Nairoviridae	Orthonairovirus	Orthonairovirus sakhalinense	Sakhalin virus	KU925482|KU925483|KU925484	ssRNA(-)	Complete coding genome	3	2	0	2
9448	Riboviria	Nairoviridae	Orthonairovirus	Orthonairovirus sakhalinense	Tillamook virus	KU925494|KU925495|KU925496	ssRNA(-)	Complete genome	3	2	0	2
9449	Riboviria	Nairoviridae	Orthonairovirus	Orthonairovirus soldadoense	Soldado virus	KU925488|KU925489|KU925490	ssRNA(-)	Complete genome	3	2	0	2
9450	Riboviria	Nairoviridae	Orthonairovirus	Orthonairovirus songlingense	Sōnglǐng virus	MT328776|MT328775|MT328777	ssRNA(-)	Complete genome	3	2	0	2
9451	Riboviria	Nairoviridae	Orthonairovirus	Orthonairovirus sulinaense	Sulina virus	MT263282|MT263283|MT263284	ssRNA(-)	Complete genome	3	2	0	2
9452	Riboviria	Nairoviridae	Orthonairovirus	Orthonairovirus tachengense	Tǎchéng tick virus 1	KM817683|KM817717|KM817743	ssRNA(-)	Complete coding genome	3	2	0	2
9453	Riboviria	Nairoviridae	Orthonairovirus	Orthonairovirus thiaforaense	Thiafora virus	KR537450|KR537451|KR537452	ssRNA(-)	Complete genome	3	2	0	2
9454	Riboviria	Nairoviridae	Orthonairovirus	Orthonairovirus tomdiense	Tamdy virus	MN792651|MN792652|MN792653	ssRNA(-)	Complete coding genome	3	2	0	2
9455	Riboviria	Nairoviridae	Orthonairovirus	Orthonairovirus tunisense	Tunis virus	KU925497|KU925498|KU925499	ssRNA(-)	Complete coding genome	3	2	0	2
9456	Riboviria	Nairoviridae	Orthonairovirus	Orthonairovirus wenzhouense	Wēnzhōu tick virus	KM817685|KM817718|KM817745	ssRNA(-)	Complete coding genome	3	2	0	2
9457	Riboviria	Nairoviridae	Orthonairovirus	Orthonairovirus yezoense	Yezo virus	LC621355|LC621356|LC621357	ssRNA(-)	Complete genome	3	2	0	2
9458	Riboviria	Nairoviridae	Orthonairovirus	Orthonairovirus yogueense	Yogue virus	KR537453|KR537454|KR537455	ssRNA(-)	Complete coding genome	3	2	0	2
9460	Riboviria	Nairoviridae	Sabavirus	Sabavirus americanum	South Bay virus	KJ746877|KJ746878	ssRNA(-)	Partial genome	2	1	0	1
[truncated: 2,331 more rows]

## Sheet: Legend
List of viruses represented in the Viro3D database
