# Supplementary material for: Viro3D: a comprehensive database of virus protein structure predictions
Source: Mol Syst Biol. 2025 Sep 16;21(11):9. doi: 10.1038/s44320-025-00147-9 (PMC12583693; doi:10.1038/s44320-025-00147-9)
Supplement: Supplementary file 3 — Dataset EV2 [file 44320_2025_147_MOESM3_ESM.xlsx]

## Sheet: Data
ICTV Sort	ICTV Species	Viro3D ID	Viro3D Name	Peptide Category	GenBank Protein ID	UniProt ID	Protein Length	GenBank Genome Accession	GenBank Genome Coordinates	ESMFold pLDDT	ESMFold pTM	ColabFold pLDDT	ColabFold pTM	ColabFold median MSA depth	Protein Sequence
33	Batravirus ranidallo1	ABG25814.1_33	Product: ORF28	protein	ABG25814.1	Q14VT0	110	DQ665917.1	[64793:65125](+)	69.4	0.527	81.4	0.61	3072	MFSSWSMLSGVLLCSSSLLSMIPPSSNIAMCSKGTFLNKHDAKCYNCPPGTWRADEHHSFYTCSLCRGCGNGFVVERVCTGYADTFCGCPKPYQERDGFCLLYAKKDILI
33	Batravirus ranidallo1	ABG25816.1_33	Product: ORF71	protein	ABG25816.1	Q14VP1	112	DQ665917.1	[130943:131281](+)	34.3	0.257	36.4	0.31	3	MGQRHSGPSVEEAALTGVSKEVFMRLATLVRECLERRKVKQPKHGVYMLGPGCVSHTICVHGTNVVTVSKINRMHMLSSLFKDMETTQAYATLDWGKYWNVKMDEQESPALV
33	Batravirus ranidallo1	ABG25803.1_33	Product: ORF29	protein	ABG25803.1	Q14VS9	130	DQ665917.1	[65118:65510](-)	39	0.256	58	0.46	3	MVFFTILGGAHMCLTWHMRMHLCIAYKIAHCIQNHVDPTPAFSYAQMDGVYDGITSDGTPMTMTRLCVFIVACRRSGIYEEELLKLLYKKPNLMALFLSTSLQGIFSIPWALLKKCIDGAGLLRSSPLAR
33	Batravirus ranidallo1	ABG25804.1_33	Product: ORF38	protein	ABG25804.1	Q14VS0	133	DQ665917.1	[77192:77593](+)	53.5	0.554	39.5	0.36	3	MSALILYASSHRVRMTPLSKLITQNPGVVLQLPRSTSSRDHSLTLQDKAHPALLSLIQECYYPEYIQEVGTLTSAENGTELVYVRDGGAGAVYSTDGVQVRCRALSFQDLCANGWTTLGVAPLSNAHLIPSLP
33	Batravirus ranidallo1	ABG25805.1_33	Product: ORF64	protein	ABG25805.1	Q14VP4	135	DQ665917.1	[119194:119601](-)	44.6	0.211	50.7	0.27	3	MVITITIKTGQGDCFLEISPLALAIVVGVVVLHVCILLGCVKGIAFCCTRMRRRARVLKRTRFGSVLSVDSDSDIDLYGRASVSRDVSFRQSLQSVPHTAGIEEIDRGRGAAACKASKALLCNRSDLPLTPNSKQ
33	Batravirus ranidallo1	ABG25815.1_33	Product: ORF51	protein	ABG25815.1	Q14VQ7	162	DQ665917.1	[92344:92832](+)	41.8	0.297	40.4	0.41	3	MQRNTRIGNAYDFCFEQGLTLCYTPDNAVHVEVGIRRFSKRITTLEEFEAMLDRESANIHYEKLERPLSGCTLYTLTFRGNELYSLDLSALADEDGGLFVEHGGAVLMVQRGPTLQSRTRGSVSPVHAPAALSAACTGWFKKGLVGWCLIAGCTYYMITRML
33	Batravirus ranidallo1	ABG25707.1.1.1_33	Transcription termination factor Rho; Provisional	region	ABG25707.1	Q14VU5	165	DQ665917.1	[36713:37207](-)	53.7	0.086	52.1	0.1	3	RGKARRPASPPEGRNKARRSTSPTKERGRAKRSASPIKERGRTRRSPTPDNERSKPGGAVSPAKEGARSRRVDPLPTKDRSKARRSASPTRKKAKSQHSSNPSPPPSSRGLSPGELLDSSEDEGKRAWPRRSPQRRCTPPGGRTRRGRSPRCAHQRWPANPGAQR
33	Batravirus ranidallo1	AAD12267.1_33	Product: ORF70	protein	AAD12267.1	Q9YQZ8	167	DQ665917.1	[130441:130944](-)	39.3	0.236	43.9	0.29	3	MESSLEMSSEDQENIAAGHEIQIIADAFVSNGYLSRTQAFMATCVGMLMASIGQEFEAAEPRDVDYMFDDRTDEAVDHMLHLFLDDAAHAYAKCELDEFLAGSAEEQERELAEEGSVIVEDYPLTDVTGFAVFTPSSDAPIVIVGVCKDTSWRHADIANLVHRVLMS
33	Batravirus ranidallo1	ABG25798.1_33	Product: ORF16	protein	ABG25798.1	Q14VU2	168	DQ665917.1	[51578:52084](-)	36.9	0.236	37.4	0.23	3	MHPSSIFVFICCLLPCCTAYKCRMLMWRVEPFDQLILTCATIGGRMLTFTAQHSSFCPAITQKIGFIWFKQEGVRCVIEVLETDSTQPPKPHKHNIWITAIPSTQCHLTGWRVARRRKAGRVVKLHAAPPNLLRTIAAICVTLLVVTVTMFCSVSAVVLEQHTTPPAE
33	Batravirus ranidallo1	ABG25802.1_33	Product: ORF96	protein	ABG25802.1	Q14VN4	177	DQ665917.1	[169278:169811](+)	63.7	0.531	60.5	0.5	3	METGGSDVLSLVGERQDGARTHTELTGRRSGCVAYIPAPLPGDPHRWMGVNLETGVTCFYNDPKITECGGDGAREERGVPTPGHEVTRCYASHSPLSQLHEQCVAHGWSRPAITERAEIVGGNLRFTATIGVTLKDGTTEVASATAARKRDAKQQAAELLLCRLRVDEMVQTYFRRM
33	Batravirus ranidallo1	AAD12277.1_33	Product: ORF80	protein	AAD12277.1	Q9YQY8	180	DQ665917.1	[146653:147195](-)	31.6	0.173	34.9	0.3	3	MDWTLPAALSFSTIMRCRIQTATTEEEAVLAAQMLELPRHKLCVALEEDVLARLKDLASPLLATIPPQQPHCLWSCLLNKELYRAELIARAKATVIPPCDKPVEGVDQCGYKLALPAHQWVFEPTAPQTFKLVELPATAKALTPLGLLNLSCAKEDPLCACTSYCWAPLGRAQGTDGVKL
33	Batravirus ranidallo1	ABG25801.1_33	Product: ORF106	protein	ABG25801.1	Q14VM4	181	DQ665917.1	[181348:181893](-)	39.1	0.27	40.8	0.29	3	MRFINGNRNLSQPIESKPHPCKVMEGREPTPAYTIIRATLIDLLEQVCVTEDAVDAIMRCCEALASLARRVHKPRRDVAAHHWWWAHQLVREYYAPWTCSARDWHTVKHLLAAHLYSFSNTGLANAHAVAATQMLSSPLEHISVICTPTKSGWKKYLCGMKEALINMCPSEHCQLWDVLDQ
33	Batravirus ranidallo1	ABG25800.1_33	Product: ORF94	protein	ABG25800.1	Q14VN6	181	DQ665917.1	[167830:168375](+)	39.5	0.204	39.2	0.27	7	MCECSTFGERGVCQTSEQQCSIFSGGGVAIQTRQGDGVQAHHATQATPQRDFAPFGGKRSGRYRAALYTLLQRHGVEPPVRRGGRCRRAVLWLEWYVALFGTAALTPESILPCIWTPQMHILLPLLTAVACRDISSPGLLQDPELALLLHPCAHIRRHANRIHKPYGGGLAHGPNAARSTA
33	Batravirus ranidallo1	ABG25799.1_33	Product: ORF110	protein	ABG25799.1	Q14VM0	182	DQ665917.1	[191999:192547](-)	49.1	0.499	39	0.29	4	MDITKGVNWSTQMQGLNTTLPTTALHTTIPEGSSFLLHQVNSLQPLNLLIASHDHIMDAMGHVPKSKQCCHLTAIGILYARMEQDEQRCSVIKVVMLDSDHRVYEQDTTCLSMVAPDLSIYLMGYHSPHFTHMQCPWLSCNSETLHKALQKIRGHRDSFSNKLRKRLASLLPYGGTRSFTNW
33	Batravirus ranidallo1	ABG25797.1_33	Product: ORF101	protein	ABG25797.1	Q14VM9	186	DQ665917.1	[176197:176757](+)	69.1	0.673	67	0.62	55.5	MNTASAKWRAEGDRFLEKFRGCKLRIKGLRTNAYMEVCALADTQYVTRPQVVEDWNSCYLETSVNFMVVGRCAHRSVQNTRRPVVLLADSGRIYLYYKHKMWYAAYSLQHLLEEGVCNLNYADVFARRNAPPIGERRRFYSFHGMQDASPQQRILFHSMQLGYAGLWQPPLATTTCLFRPSTSPQR
33	Batravirus ranidallo1	ABG25796.1_33	Product: ORF39	protein	ABG25796.1	Q14VR9	190	DQ665917.1	[77626:78198](+)	39.5	0.173	53.9	0.22	3	MHKQCAACIHVHNVAPAHPITDLRQLLILKASMRGEAPGQHGGVEARPTHRANLEPTKQRGRRNANRKHLMEGRGTGYRLRSAAAIARRKARYDALLERKQQYRQARRDRHHHTADSSSHHHNMRENKYVCPPSPRIKSAVWLVDERPTPPTEKTFTPVATRRNDSPQTYQYGSDYSEEDPLEALRNMSI
33	Batravirus ranidallo1	ABG25794.1_33	Product: ORF113	protein	ABG25794.1	Q14VL7	194	DQ665917.1	[195576:196160](+)	42.2	0.258	40.3	0.27	3	MAWWFVLCLYVCRAQICIPAISCHSGPRRLLLQRVEVYGHRGGKWVQIPNCVYNQTRQFACQATVWDPRSGTHSIFKSVSLPPAPELRARMEEDGTLQCYTNNTSRETIERAHDQPAAMHQCTTTYVHQQHLQVAILIGGQRSYKVLYRAPTKRVSFFSTYVALCVFVLCLLERLITCCCCLYMKNTKTSKYNP
33	Batravirus ranidallo1	ABG25795.1_33	Product: ORF50	protein	ABG25795.1	Q14VQ8	197	DQ665917.1	[91808:92401](+)	37.1	0.188	52	0.42	4	MSENGAMTITLWQEMWKRFCEKRYETTATAYSVHYHARIQRRERRRLVLENNMQNAEAELELLRSKHGDVGHESDAQDSWAGDRNRLLHHNWNIIYGPTGSAWFMVICEGYAFLPLDLFPESGGRRYAVRAEGDTWKFVSEAPNIHRSAADYTKAFRTLKREAVELAPYRSAEAFATRLCNAIRGLEMLTTSVLNRV
33	Batravirus ranidallo1	AAD12279.1_33	Product: ORF82	protein	AAD12279.1	Q9YQY6	204	DQ665917.1	[147913:148527](+)	65.1	0.505	44.6	0.27	4	MNCFCCLPCGVLVWIFFAGYSATLIALAYGRFDGYTCLDLDVQNLAVFKRGFYVGGLCWGCTTALAAARYMGAFLLARYALISRRGTAGLLPVSSDEGSSVRNKSVPSNPGDVAWVLAAMGTLTAYADVAHALHKLVTVNGYTATHIPMCWYLGLAYAAVGIAALFGALVFLAILLSLCAVSRARPHVGSADKHDVTKLLDEHE
33	Batravirus ranidallo1	ABG25812.1_33	Product: ORF7	protein	ABG25812.1	Q14VV1	206	DQ665917.1	[10130:10750](-)	33.3	0.204	40.2	0.39	3	MAVCMDCGWEWPEGCAWSTDAPNNEEHMNAAELDAVVITPTAELVEALCGTSRRGCALSTLSGTRNSVTLLIQDATAKVTPPKYVLPPGDYTAHVCMHMEQHDRAHAATCYVGMLCRALGRARGAPTEPAYRQAHSLIYWIYYAASMRGMLNVPTPPVGTYTVPLPQDLPHTWLTDAFELHNACMEYRHPMCEAHQTFLAHYHLTK
33	Batravirus ranidallo1	ABG25793.1_33	Product: ORF105	protein	ABG25793.1	Q14VM5	210	DQ665917.1	[180539:181171](-)	36.2	0.243	36.5	0.24	3	MWICIPLERRSTDYGRAHRKLHSRLLDILMLPPRESATCERVWFTTYFCRAIGVLSAQAPHPPHSPHLQKVFSRLCEIAGTPHAPPCDVRNLVVCYLQMHSHPHPTTDWWIMENLLCAYLYITSPAHRTYHRTMLISMHLYTVQERANLMCPKRTPIPRNPSYPSCSSVCIETHQAHYIFPNELKPHLSATIGECPRAYHKCAHFLHREM
33	Batravirus ranidallo1	AAD12275.1_33	Product: ORF78	protein	AAD12275.1	Q9YQZ0	212	DQ665917.1	[145365:146003](-)	34.5	0.214	46	0.35	3	MGFVPNPLDRFFAVGYDRAHVPLDYEALVDDIYNVAFTLQELHVRRRMVLCLGRTAEYMASVWGARHTDTFPTIELARVLVAMAESYGRNEPNHFTHRLQELVAVMNPLDRMRECDWALMRRLLVFDMFYSDGTPDSMIFAGYILKRTLQVAHGLGLVEIGELFSAPPSLQEVELAERYKLTIDTAMLDTLQDAVPSIYIHMWGLTVADWNE
33	Batravirus ranidallo1	AAD12276.1_33	Product: ORF79	protein	AAD12276.1	Q9YQY9	212	DQ665917.1	[146031:146669](-)	40.8	0.301	42	0.34	3	MELSSELYASKPQDRLYTALVHAVHMAMEPMCSANRLQRVLLVTFGARVLEDRCAAIHTTKPTRRTTKPVIRLLVKTYQGFLRGQPCAAYKAELKHVLRHEAAMYTHPFVWRVARLLCAALIYWPWGEEHNATDILMCECIITRCVYVCSTVPGLGVDLAQLIRPVLVTRTTKFLKLIGGISPVTIASAVGLLCIDAPHLVGRYGCIQNLLH
33	Batravirus ranidallo1	ABG25792.1_33	Product: ORF112	protein	ABG25792.1	Q14VL8	219	DQ665917.1	[194917:195576](+)	62.7	0.367	40.9	0.3	3	MMLNLVLALSLCASCCSVFVPLGGNYTFPVKGSQGVYACGPVTGPYQNFTKHRGTQTLTITNITKGGLYNCQPPLPVHLRLVVGEEAIIVQAAASLSTYLSYTPEGHVTCRASVRTISARWYTPGQQVVYSHEVAPGQAGLYECELETHYGLLYGYFLNRDPRRTLVDLADTQVITDVQVWEYINLLYTVSILLVAAAILLKGRICRPVEHMCNIRIIV
33	Batravirus ranidallo1	ABG25791.1_33	Product: ORF21	protein	ABG25791.1	Q14VT7	222	DQ665917.1	[56417:57085](+)	83.2	0.547	80.7	0.55	2577	MTCLRPCLALCLFALAHSLSDQIVSTSPPCVCYPGFKVRINETGTCTCQVCEPGTYSTQATSSCLPCMLCDSARNLRETAPCRPDANSECGCMAGYAPVGPNNTCISVTCPAGEQTDSVGTCARCPPGSFKPADGIEACMPHTRCARLRLDTLMVGTALDDTKCGTPKRGAAYIKQLFGEMRAVLLFIGARREDARSVMRTTDRLLVTIRALMAAIESGSTP
33	Batravirus ranidallo1	ABG25790.1_33	Product: ORF53	protein	ABG25790.1	Q14VQ5	229	DQ665917.1	[94672:95361](+)	43.6	0.32	62.7	0.41	4	MGSVMGTATDIMTAALTARSPWLDVQGAVAVGRRLANEQAEIYRYAYVEPELALALSGARLEALRKAMNSKTVRSLTPYEERAKRLLSTELKSAELSHANLAGQFTHCTVTREQIKTCKATQATIDYAASLHRVSGIKSSTTIANTRKLAKLSRKSAKLQCAVENIVDGYQEYAASVFADLDERCDQKADQYGEEDDYDLALFPDGVVVRDLLESQDGGHFQPHDTLNS
33	Batravirus ranidallo1	ABG25789.1_33	Product: ORF103	protein	ABG25789.1	Q14VM7	229	DQ665917.1	[178889:179578](-)	35.9	0.224	38.4	0.27	3	MDSAVTELQCLYHRTAVQALRSMRPSLKHNIDVTMYNILQHAAAMDTITVSCFPCTDASASDCMFKMCAGQWRALYQHGRFRRCLAHIDALGKTLMNPFRVTRGTWMYYAHICIAELLRLFHALDVAGAPVYLFMARQYFKQIRPTMHRVMHHPDTPVPHEDAVRLLVQRGVDHFAGRPGMRDPLLKLNLCKSVELCTPAASTYMCFAAALNNLQPHAMLSTLLEHAIK
33	Batravirus ranidallo1	ABG25788.1_33	Product: ORF22	protein	ABG25788.1	Q14VT6	233	DQ665917.1	[57136:57837](+)	35.4	0.197	33.7	0.25	3	MHDPILDQPAVLRFLAAQLTPPLTLRRGVRCPLKIYARAYLALQLLNMRNSTRLARGDEEAELDYLMMQSVLAARCYLNSYSYTLPQLPNTLQRGPLCVSPLHRFDLLLVADRLAQCSTLLHVLRYCAEYKERVSEMDARVTRCLSLEIITPPTAQLNSPPLDIQVGGVLGILYTKLTGDRPTVYLGRGFLHRALYKLHLRAPLCSITGVPHTTPEPQQDAGSRGNNGDLLER
33	Batravirus ranidallo1	ABG25807.1_33	Product: ORF2	protein	ABG25807.1	Q14VV6	236	DQ665917.1	[4301:5011](-)	36.2	0.216	38.9	0.22	3	MAYLTLLLVIHSALQCASRPHHTEEWDKAWIVHPTNGSTKQAIGEPFLLIDDNVQRSSLQSTAAYSNQAGHLYAYSDILHTAVQSFTGEEECSKLPAQDTITISLNRVSWNFTGGNVELMHDPLHPPHVCEGTLTCLKNFTGHAIWSCNGDRWGASVLIVPVLNETFIYRCTLKHSTNVQDPWNFCAAKYSKLSTVCLILLYVCVSLTILLCIVFRATLLDLIFAILIRLITCMLK
33	Batravirus ranidallo1	ABG25787.1_33	Product: ORF23	protein	ABG25787.1	Q14VT5	236	DQ665917.1	[57794:58504](+)	29.2	0.181	35.5	0.32	3	MQAPAGTMGTCLSDDEALLIRAHWGHKGIHNHRRIDTCYADALCGVWIAAARTPQHCIGVAEPLLTLHELGEFETSTLAYMRAVYLTRSDRHKICFTPQWLLNAPHLMCVRDCAGLRQMGHALSAALLARNIATRHRQVGTLQTRSALFLAHQLYARELGVNDGVCLPPLPLINSFETYESEPRPSQPMYNLYIETFGSTPCVTIGARWAAELLNSLTWGPTHPRDNCKPGQSFEV
33	Batravirus ranidallo1	AAD12280.1_33	Product: ORF83	protein	AAD12280.1	Q9YQY5	238	DQ665917.1	[148615:149331](-)	53.5	0.375	66.8	0.57	5	MASYESVSAVLPDELQNVRDMDKVGYLCNVRAETVKVTRAKMYVLLSLSFFIFTVFVGTDGAISFIHAAYGNDTMAANDSVYVLYVITTLWVVVTLVFNIVIFAYSFLYIHRARVRMNRVHRMFRHGYIFAILFLVALIFYVLCGVRAIVLTYCEFDAHRFSPMCLSVLRYTGSVNMIFIAAYFVTIVWCMTMIRYTLIVKLDNLQRPPAEHPYTDAHEPLLHNYSLAASVGGTPGPV
33	Batravirus ranidallo1	ABG25786.1_33	Product: ORF61	protein	ABG25786.1	Q14VP7	240	DQ665917.1	[115966:116688](-)	36.3	0.197	53.7	0.34	5	MSRRGNPTREQCPVRNRITSPVISPERIALRYHELRLGDESAAALQQNIAAVDAVQEGAAKTAIRSGDGFRKSADPTEAVVRAFARQYDCEPDELHAEFTAPSAIDKCALCTAMASASDAERWGTALNVTNGMRADETLAFFHQHGLGSQLSVEDVSYHRLHYDPEMCMTDMVLHLTKQEYQRCTLLQQYQFVTLRDKESGNSTVMANAAGHSVLTGAIDNFVKLSRLYQTITHKSGGRK
33	Batravirus ranidallo1	ABG25785.1_33	Product: ORF124	protein	ABG25785.1	Q14VK6	246	DQ665917.1	[211179:211919](+)	33.3	0.194	33.2	0.23	3	MAGREAEESNTAQYTRVQELNVLESLFHLNLIEYPPEICPIASAYANYVGLLRGLKHHSNFAFACGAPQNYGNPWLSAVCYLNMTARPAALRAALGACGVPVQCSERLDFTDILYALQLCGPADVEDLAACVAVLRLCQRVRHITEARPAILLFLYHAAHHLQESLCRFQIGVGLAPLEQVRPNVPQHTPTFIPHACSTTCATLRGVLERISIPHVVVLRGWYGRAAASFNGREEYAAEAKAPGTT
33	Batravirus ranidallo1	ABG25809.1_33	Product: ORF4	protein	ABG25809.1	Q14VV4	249	DQ665917.1	[6986:7735](-)	37.1	0.258	36.9	0.24	3	MLLWLGTLFCFTWNLCVWATHGDVEESTQAWVAIGPATPTGIPQGFTISTQTIGIDQPPLELFYRALYNDTAPPVVYGPGARHTNAHHCESLPGRADLEIRFLNIALNETEDRDPLITFMITPEAPSCKGTIQCEKEAHETHAWACGDANLSSTLLIVYTPSSSHVYACGDPSNDDKIPDYRSPWVACREKQMKRVTVINVVVFMIVAALVLTCAFLRKIMLKGLRGCYWRYGYILEYCHPGTYRVQRV
33	Batravirus ranidallo1	ABG25784.1_33	Product: ORF10	protein	ABG25784.1	Q14VU8	249	DQ665917.1	[18415:19164](+)	40.6	0.356	41.4	0.33	4	MQTYKEDWMRHMAHVRNLSPAKHPVWESYRILVAKIGNMVSCISERNVVSRVIQLRLMCNAAARCAATGGCTHKLPRPSPPIWKMAETVLWGNFYHQARTLLSDHIQGMLRSVREGTIWNWETVFVVAAALFLYDAQCGGLNYKARCVHYMRSYIVLGYCDILGHPPPHREYVETPDPVYMACMCQDSLFVKDILAFLPNNLYREQEEVLSTIDVDYVLVRQLVLEDIQKYQYMVLKLAQTICTGMKLF
33	Batravirus ranidallo1	ABG25783.1_33	Product: ORF40	protein	ABG25783.1	Q14VR8	257	DQ665917.1	[78367:79140](-)	76.5	0.832	56.1	0.52	5	MQTIGVQQGDAEHCCSATWRSSYGGAWVLVTGTPGVGKTTSIATTTTPPHHKLVSEGTEELILRECGTRMTPAQCFQFLNTPVGQSMWSQNRYISLISALKEDADSHVVRFFDRTPLCSMVFTVASAYIENGAVDESSDELVRMHISTCASAMVGLLSALPPRPIYLVVVGLKPGASYGALRRRIDQRGGFDMGSYTDERLNIINASFQRWAQLVSEKAPGKHIKVIPYLLGDGEYCDLTTCLPPNIFACAEHTYKA
33	Batravirus ranidallo1	ABG25811.1_33	Product: ORF6	protein	ABG25811.1	Q14VV2	258	DQ665917.1	[8889:9665](-)	25.3	0.153	43.1	0.48	4	MARHLNLSAGRAIEFGDGLIEGFCDIPEQTWPVVTLCLGRSTLTEDEIWNPRGALADLTYAARLTACACHSAPQTAPPLCPVPLSVDALRAPATALLYKRYTQQEAVPLEVPPWLRVRSTKPHGYSFDPLTGFASADAAAAACFVNKVAASVRNVNREERAQIRSLTYWLYYTASDGLFLEPQASTTMCAPISVNFVATPPTQFAMALACWNTLPAPPPPNWVSKAFKLHNRALGHYLGSQDGWGEVFVSYMTTSPPA
33	Batravirus ranidallo1	AAD12278.1_33	Product: ORF81	protein	AAD12278.1	Q9YQY7	258	DQ665917.1	[147140:147916](+)	54.7	0.454	55.9	0.55	6	MRQRIMVENDKAAGNVQSMLAAPSPLVARICGAHTNPWIYATLTSTKGAMSALAFSEPVEPRAEPAHTASLGKRAKGVRRARVLVHWVCWVVGTAFHVYAMVLYGRCFVAVRTAECNNSICYTGFVLSMTTVAAAAIMTYGYLNAACGTADQVGTSSKNAVVTFNFILLLMFMTVYAYMTHNGVVTGEPQNYECLLNQTVTRGNHFNGTVLAWPATGTFQFASRCTKDIYYTATVQIVLWCCASALSFWLDRFRRELR
33	Batravirus ranidallo1	ABG25782.1_33	Product: ORF55	protein	ABG25782.1	Q14VQ3	258	DQ665917.1	[99313:100089](+)	49.7	0.378	62.2	0.37	7	MSKPLWDALIYAAGAVPRLLFEHPDTETLLAAAREDAKYVRAVETLQCSLTELHAAARGMDREDASAAELNCAELNRKAYESEVEVWRMLTQYHASTCKAQRNRLIREAKIELMREQKFRNMYEAALKHVRIQQNLRQNREYFANSLMTRINVFSHSQLMSAAEDGEYAEEVRRFLNQETRSLRTMGTCERNLEVVSRVAAYHAGSGVDTSILTEGCREQDPASLDEELAARADTLRCAPATPRPAARAARIQTLVGE
33	Batravirus ranidallo1	ABG25781.1_33	Product: ORF37	protein	ABG25781.1	Q14VS1	259	DQ665917.1	[76368:77147](-)	29.2	0.164	39.6	0.41	3	MNQEITHVFLCLTPPVRSRIWEHVERNAAFYIPLLHQALGCDLALDTCEHRWCLVLKLLIYRVTWRIGLRSEHIHLYSKDQCKTSCVFVAGDETDQTIVLFSTTLESEIGGVPLGCIRVVMLCRHLHGERALGTRYKHYTALTPPTTEEETPGSHGADLVTLLKSPTTLTRDLTQFVAVYQNTKSLTACGGEQDFVVLTRVDFEEMRHLVGGMHDTPIIQPHAAAFNKSIGICDDSCIRRYRIREPNGTIIRAEDESTA
33	Batravirus ranidallo1	ABG25808.1_33	Product: ORF3	protein	ABG25808.1	Q14VV5	260	DQ665917.1	[5936:6718](+)	87	0.772	88.4	0.7	105	MTGRLCFVSVMVSTVLCVYSETEYIKRGSNYSACTMKCPQDDVTLELYRVCDGNEKTLLENHCYYQHVKSHDPRLHLDQQSGCWTLGSVRKSDSCLYKVWCYCAPGYVMNSTTIEVLEGVHIYNLTLYGEQLGEEMRLEVLCSGELSTISWLENGGILSDRYHLVDHNRTLVIPGVQRQDVEKVFTVTLKNPVSVETREYRLLDNPHLHTLVERADTRAHRELYRSTVLCCATISVILLFMVLILIFMISKRKATGETCN
33	Batravirus ranidallo1	ABG25780.1_33	Product: ORF62	protein	ABG25780.1	Q14VP6	260	DQ665917.1	[116621:117403](+)	32	0.148	32.6	0.17	4	MTGDVIRFRTGHCSLVGFPRLLMPHETMAQKCFALNPEDPQSIIITERSSCALCKQSNPYNAHKLARNRPALALTHQRCVSLLDTVTYRYLHTLREHTEVYNGLPRTTRTGFALPEVTHLPGELLEELLAKADDVVWSPKRISVIFEDFADERRAPVETAKRPASPHDAVCDQWKPRKRVRTEPSSSPLELPCTERDAIVQGVQKAVRAEQCDIGAQCAVDRSGARPVFVRAHAAPRDTAAPASPPPGACYTKDRISTWY
33	Batravirus ranidallo1	ABG25775.1_33	Product: ORF19	protein	ABG25775.1	Q14VT9	264	DQ665917.1	[53996:54790](-)	70.2	0.443	29.2	0.24	3	MRVVLFAMIVMWRGACSKTYYVAPGGNFTFPRPFICKYPNATGIMGSSIHNLSERDSGDYWCGGAETGRVFSLLIGAVALYAEPPLILTGRRMVARLIATQRATAVHCMGNPDVPDTRLFADMNVYAPSARYSPATNYTCSVVVGVDTFTVSAPLPGAERFVAHIELSREGHNLKCTCNAPVIRIRWLDPTAALTEGDTLRLYGDASGVYRCRVYGYWGSLESHYLLTPPVSFHGVLDVIVLCEAAAVVVCLVRLCGTSQRMRR
33	Batravirus ranidallo1	ABG25779.1_33	Product: ORF43	protein	ABG25779.1	Q14VR5	264	DQ665917.1	[81339:82133](+)	33.1	0.187	47.9	0.49	5	MSPCRKHRHTLRRVHGILTRPNNPPAAICSSFYIRASLVALRYYYRTFLGLDMGNNTQAFNALCRQNPVTVAAFSSVPHTHAHSVSACWTLLGCTSRRSSIGQLLYVPRWTPSHTMAALCAAAYTRSVLEPLKLLDKDAALPAIYYALLLSTATTLPDEATARCCVAGAQLFAICLALSTDDISNVALGHPLLRAAAIADVRDTSLLISALGTPSPVPDIATLFQNSYALTSNLGPDVDSSIRTNVQQPMELILPLQNVGSIET
33	Batravirus ranidallo1	ABG25752.1_33	Product: ORF15	protein	ABG25752.1	Q14VU3	265	DQ665917.1	[50745:51542](-)	30.8	0.155	36.3	0.32	3	MVLLECMLLRNTWSVSAPLSVLTCKAVPSWCPIIVNVTFFANTTGAVETSPTCINAKRLDENARPTSGWGPLQLTGISVSQCIPYAQCKTYNLLAPSEVTMRVQTENSNGLQSVQGVWPGCAGSQVPAHMPTVTANVTCDYVFTDDQNQSYTFTQSAVKAERGKVRRAPTITLDDEGEMGASCTGGSWIFRPPRGLTGRSCRAVGIGLTTTVDLALAPVSYTTTCATVVVWAITLFVMILFLCAAMLPRGYLCFSLVYVCKQCKQ
33	Batravirus ranidallo1	ABG25778.1_33	Product: ORF128	protein	ABG25778.1	Q14VK2	268	DQ665917.1	[214934:215740](+)	44.3	0.288	50.1	0.47	5	MELQMDETWPLLQKYLDSAYDFENGPHEHPLPAMHALILTCLYAVDQHLWRMARDPDVSVPLVTVQYIHEVVRPHTLDALAKAYRGEDPGHGPSLPWLELTLDQLSVACHPPNYVLLRELAQCLVACLLARYAYRRPHRKDLRAQLYCLFVSLRGVPPVYPHDPVEQRASTQELEPPGSPCHASQTPMSSYCPDCDLQALREAWGFCEPVELSGWIGHALAVVEEELIERDLVCQESHSAAPDHPNDVAMDGEWVRSKPGVVNAAQRE
33	Batravirus ranidallo1	ABG25777.1_33	Product: ORF125	protein	ABG25777.1	Q14VK5	270	DQ665917.1	[211956:212768](+)	35.5	0.233	36	0.23	3	MAWSPIRALLGWLGRWLYAPPVTPVTRPLEGEERRLSGRITRPAAPRLLAENQWDPVRVKLKAAWHVQHPDDAQFPPVSAYVAVALSMQAVLKQATLWYPGHYSVVDACYVRAVLRPAARQAAQDAASGTPTIRRCALPWSLGALRDAHLWLPRGRKPRTAEAASCLAVLQLCNLFALLPADQEPALRASLVRFFKHVRNELVCLQKHFSGGKQARTEVHLRGEVRDHALRKLLRDCDLPCGAELRGWYKCAVVNTMCAVSSSDCIPCIV
33	Batravirus ranidallo1	ABG25776.1_33	Product: ORF104	protein	ABG25776.1	Q14VM6	270	DQ665917.1	[179679:180491](-)	38.5	0.235	35.2	0.25	3	MSCKAKPTARVDQPHAESRECIPHVNGATDAPERGAREELTADLRKSARENAQASKNVTSPCYTALYCRMVTNAYGLIKVPTPVRAGSVIASCHALAVFSLEGPIAAPKIEPLMACLRTLCVAIDEDRCNTHVTDTSLSQALCTMGRCCYDTHIEWKVVVLLILIHIYLGERRTSRVVFMTRAYAQIASRLLLHANASAGFPPLPQQDPILLIQQPAAVTITTMYQARKHISPLALKHSQVLQLIKMLKPAKHLQQKYIRCSALVPSLPN
33	Batravirus ranidallo1	ABG25766.1_33	Product: ORF17	protein	ABG25766.1	Q14VU1	273	DQ665917.1	[52143:52964](-)	53.9	0.342	36.4	0.25	3	MPPILVARLCSCTLVYIASAWAALPPVRYLHPTQKILLHGGCRWPNGSALGPGNHQVQAGKLYRCGAEVWARIHESFVPERAVVTLQNLTREVLHLRVPHGGSYIICDEPPRSTWRGGILRMQMGHPQQPLPVRCTASDDNGAVSHHALVPPIPVTRIELCISAIEGRFLCHCNAPLLRLYWSSPRGTTMERGWLAENDIVESGTYVCRVVGQWGELASLLYVPPSKPSTLSVIMRCCTIAHVLLIVVALCMLCFRVFPCHKPHTGNTSWREP
33	Batravirus ranidallo1	ABG25774.1_33	Product: ORF98	protein	ABG25774.1	Q14VN2	277	DQ665917.1	[171462:172295](+)	39	0.257	38.6	0.32	3	MEYLGPYMCPWESLRKQQEFLQREATAATKLRQDDCVPDHHNFSRLCARVLATTKPKSNHPPNHHCARVTALTACLYRVTAASSPLNFHAEVEVGSITGLIMLVTAIGPSNAFQPLLVRVIGDTARHAASTYPNVPPALWWSVRTLMLLYAFMHYAERDSRCACIYYTAVMLTCSLHAARYGSCLPISQLTQLLYTSNRLLGEAETRRALGRVSCNGLRRNLQPYMRPFPRVWTQYSSEIGSRAGSEDSGYEADSDTSDGRNAGAPHRNMFRALFAL
33	Batravirus ranidallo1	ABG25773.1_33	Product: ORF92	protein	ABG25773.1	Q14VN8	278	DQ665917.1	[165594:166430](+)	51.5	0.302	46.9	0.25	3	MSASGVLDAAQADLAAAKAEVALLRIKLATCELQLGTMCHGDQSVLHAHLMALEEQNHTLRGEVEQLKAQCDTLARARVGMAQRIEDMRDELVAVNADAAQKRELTCRAVARLFGPTHASPAGSYRRAIINAYVAAQEPRERSAVESVFQVDQTFDDAVLRVLSGFMPYNWLAGVMRESPEGVCGLEYLYFLTVECEAVQALVAFMKEARSMQSGNLKSNVTTLQLALKADCVRAAASLYTTAVDARREEVRSLIADASWQALRNKAPARRGGAPKVF
33	Batravirus ranidallo1	ABG25772.1_33	Product: ORF130	protein	ABG25772.1	Q14VK0	283	DQ665917.1	[216842:217693](+)	30.9	0.173	48	0.49	5	MSLAPSRRVLGDVDFAAYVWPYLSFQYDFENGPHECVLPDMFSVVSTTYEVMDAHLRGMSESNEHKEPWVTEQQISTHLRPQTLQILCDAYNGKCPAELPALPSLGPSLSNIALRYTHANYCNCREVVRCMTACLFARYAFKRPQRRDLAAQLYSLCVSLRNTPDLPHTAPPFDLVADPEVPTPLPPLELTATPLERGAPSYEHAALRRLIKSHKRARLHGWVAHAVAVVQHRLLCLETDDGRFSDTTHEDELAERVKAVDLEPLRQPYPHEDAPLSLSPALF
33	Batravirus ranidallo1	ABG25813.1_33	Product: ORF8	protein	ABG25813.1	Q14VV0	284	DQ665917.1	[12236:13090](+)	78.6	0.515	67.7	0.46	13	MLRILVLLGAILRRVDKTCSSAPVCYGGEERKVVGKSASLGCISNASNITQMSWERESAHTLIGVYNPLIGVTMLSSETSARMYVHDTYNITSLHFSNTRLADEGCYICTIVRVGEQIQSCRACLSMRPGFVAFFNMSSVPLMEDNSNHSCFEITCMCSSSPSAQLSFPTLIKTGEEKRYTAKNKSLFVSTIRTVVCLRDSEEKRTVACSMRHSSMEDLAILSVTAQRGMFYNSPATTALSPELIAGICVMLVLITACIVYMLLKWWFLRQARAVALPRSLRFP
33	Batravirus ranidallo1	ABG25771.1_33	Product: ORF57	protein	ABG25771.1	Q14VQ1	285	DQ665917.1	[109281:110138](+)	28.4	0.167	36.3	0.3	4	MFCEDLDALTSRYEIYCTSARWYKKGIARRLKDSKGRYSHDARCEGYAAHHLTQDPFACFIGWHGTPIFLRRITTRYLAWWFGNVAPCAALDGFDWESHISAAGQIRDPRVRRGIIARAYLARTVRSLLPDLYMVIPHVNVSLAVSRALRAHMCSVLSGTSTCHPWHLCTHLRHGVLDRHLSSRHVRFARTRPPHATSNAALPPLLLQHARIFVRLYRKLLAQHPPRFKECALTLYASNHAHSFNTADVHKQDYYIMGENDTFIESYIAAHFAFIMRAKRVTLYN
33	Batravirus ranidallo1	ABG25770.1_33	Product: ORF9	protein	ABG25770.1	Q14VU9	286	DQ665917.1	[17619:18479](+)	35.5	0.206	38.5	0.3	4	MQLYQEDWERRHLALHELPVGRDPALAQYQYKRCIESAYRVIESTDHFTVLHRVTELRVVCNLATMLAKRGGSTKVLGPPTSVIEGLAIRVLYNNRYGDARKYLREQRKALNRGVRMGITGNMDTLFAVGAATMLYEAQAGGLNYRARFMHYLRTFLIKGYYQTCQDVGPSGEHLEDPDPIHMCCMRADPVFVAQALSIIPTELNAALAALYRDMGLQGGVIYEAARLEANVYLQHWATLRGWLSNLKERRCVVPQNSLPEAAEQDANVQGGLDEAHGTCAKLVPR
33	Batravirus ranidallo1	AAD12282.1_33	Product: ORF85	protein	AAD12282.1	Q9YQY3	286	DQ665917.1	[152174:153034](-)	27.4	0.177	46	0.46	3	MWDLDPEPSILPQPLYLQNVFHYALPALPGLISVNERLLRDDNVTYALSARAYLAHNMHQCVHAFWLDADDRGPHLIYVDTVAGDVCMRIRRDVSLSASVGRCTDARCLFELLEEICASWPADVSANRPSANRWGALLAAAQRPSVTSAAQYKAAMNTAIQIARGVTRFMGFETRRLPESVRFEQIQHVTPQRELMVSAIRYTRIETPTELELYLTTLYGHAMVELDITCEADKSKRVSEEQILRPLQNRASWFYERGQRESFRDLYCGGWKQWLGVDQWALCCFL
33	Batravirus ranidallo1	ABG25768.1_33	Product: ORF129	protein	ABG25768.1	Q14VK1	287	DQ665917.1	[215818:216681](+)	33.2	0.184	47.8	0.47	5	MEEYFDPHPLLSFGVFRDTLWHILDPRYDYESGPHENVLTSMFVTISTAYEVIDAHLREQSARDKLNDLKAPWVTGDQIRTFLRPVTLSMLQRAYAGKDPGLLPLLPSIKWSPVQMAESNTCADVGDCREVIRCITACLFARYAYQRPVRINLRAQLYALLVSLKNAPDAFHRPPPFDLVGDPSVPMPKMPCRLLVAPLEAEPSGDAEIWLRTNILRSGESVRLHGWVAHSVAVVQHHLLCMDIDMENERMESYERWWRESAAARGVEPPRTRVGHTKPNPRSYSWS
33	Batravirus ranidallo1	ABG25769.1_33	Product: ORF91	protein	ABG25769.1	Q14VN9	287	DQ665917.1	[164721:165584](-)	25.5	0.158	35.3	0.34	3	MKEDTIALQLWNADEVVQVLGYRHIPLYMDDVPLTHLYIFTRPRVDGTTVLELPASKCPGVLWRTVVETAGDVPNAVITQEVLCEALTHGESETEGTAITVSVESPQRWTQHIFAGRNRNSNVARALADLHEALDLQATVLRKLCGSIARDSLCLPGSAIPRPAHPHHTWGHGVACDVNGTLSYVPHFETTLRGQLSHATPNLEDPRARCVAHVRTHADNTLSFWFARLEPHSWHHWCGLENVDPRLLRILTVQAHKSPSAALELCDRPPAIKPVCAKLPRTAAKVF
33	Batravirus ranidallo1	ABG25810.1_33	Product: ORF5	protein	ABG25810.1	Q14VV3	300	DQ665917.1	[7916:8818](-)	80.3	0.503	68	0.43	4	MCGTNFWKLAPLLLYILALGARAQEPCTPHRQSAVPGSGVRLQAPGRGTTQWGFGNGTIARTEPGAVLHTANSSYRGRINGTADGSLLLWDLRESDSGPYTATTNLSTGHLVCHTIELRIDFNLGTHDIGFIFLPETPGSCKGILTCSVRRTEAQSLTLRTSCAHGLEFPRRGEHQVSTYVHDQDCTYECEASSRWNTAVSRYTPPPCKPTYGPKALYATALGALFCLLIMAVACCWICWILHEKPKGRTRRGVPRSPPRSSRDCPRNKRQPAKTAPPLCSRSENTLTPPVWATSIPSWP
33	Batravirus ranidallo1	ABG25765.1_33	Product: ORF18	protein	ABG25765.1	Q14VU0	302	DQ665917.1	[53118:54026](-)	35.5	0.197	40.3	0.22	3	MRHIAAYAALVALALGAAARVGAPLSECTVAGRQVVCNHRRDGRVYGLYGSQAACNLRLGRNDTPQCENGSTPVVSFRRQYSRAPGMVQYVASRWDKLTLFMTTGRGRSYLRTFDLRIPYVSLKPEYKAECAPFYACGNRIPGGESQMWVAPQGEHSLPAPTVLDGRCPAGFVHMGAPLGRGVYECRHSLPDAAGHPQTFIQHLVYNGTGMEFPIVVKRGDEFHCEPGGRAQWVGGSVPSIGKAGRYLCAIQHQGCNLTTLLWVEAQPRAEYGSREILALVLGFIILLLGSFLIKVEVQYVN
33	Batravirus ranidallo1	ABG25764.1_33	Product: ORF120	protein	ABG25764.1	Q14VL0	302	DQ665917.1	[206265:207173](+)	33.9	0.181	42.5	0.42	4	MYAWRHDQCVEDDGLITRVNSMSVCSLQRIQDKLNPQRSIVQYDAVWHPTRTLADMMAAARAVALQCTRRQVEGAQPVFETTHTLSAVRTAVHERLLRAVRGQEHLPPSSPPPWLSMGMPELQARYTWDLHGGFEGADACGVELYIDALLGGYKRACDVPAPGAAARARALIYWLCHASGAGEYPSPYAQAREQCAVTTPPAVSGLMYDVLMMMCHGHQPPPPHVDWLWGAFEKYNEAVWANEPPRAVSLRPSARLRRALERRGVTVRTSSRLAMRRAAEPYTPSVPSLPRLYDVNNDEASA
33	Batravirus ranidallo1	ABG25763.1_33	Product: ORF48	protein	ABG25763.1	Q14VR0	302	DQ665917.1	[89840:90748](+)	32.6	0.185	32.7	0.24	3	MSRLMLTGVRPSASPVSMHTPAAHCAPSSSAVVHLHSAAIHMAKAVSTCPGARSKAARNSSLIGSTNRLPTQPITSAHIPRTSGDTSSPPNSSTILATYKARAISSNDIPRFYGGRYTRAREQAQYAKHGVGMPRRLRAALWDRTVCSAHRRILCAFWEAMNVLYKDNLDSLALHYYSLTSQCLSLRTTAESSTVFALRRALGMPDPANSFHQAVARLHCTTSVPYTTTTFTHKPDPPHPRPDRIHCALYVPPTNKAPVWETKTERLVWVSALVLLAAQGDTALLAAQASFLAWTARTIIPF
33	Batravirus ranidallo1	ABG25762.1_33	Product: ORF126	protein	ABG25762.1	Q14VK4	307	DQ665917.1	[212834:213757](+)	32.9	0.187	34.7	0.29	3	MQSHEPLGAGQGCRHEELLRLDRCDLVAGQDALRVARGRTGDRSALMPRPLNDAMYCTVRRHAVQYSRIPSSPQLSGFDPLLLAYANAEVAVNTLSAHLTVTAVWREAREQVYELIPMQYLETEVWRSRLQLIRAIRGGINAGLSYLGPFPSTVEMFESSRRALVCPEEIARQGVIMQHMIGYCALVYLYTLLLNYRLREGEAERVYLFAAYLQEELHPETALGACNVQCDPGAGSESTAPGAARPWYCARAYQAHAYKQYVEEELMKCARRVGLAPRGAVAPAGWYGAAYARVTNGAACGAAPLSS
33	Batravirus ranidallo1	ABG25761.1_33	Product: ORF131	protein	ABG25761.1	Q14VJ9	309	DQ665917.1	[218007:218936](+)	35.8	0.229	31.6	0.22	3	MLSRTWNGLRFILGPNYSYDGGFTDAVFEHVYANIGLALRIFREHVAAQAQQDAEGVEMIPSDFLQTVARPAVLQAVESAYRGEEPHGPIPLPWLSLPLRDVHTIKDNTTEESLDELGRCCAVVCFARYLTNMGVADCNLPGHKVKIYCLHAALSGAPAVGARRPLVFPPFTPVLEPAPDPWDCNVEVYRFTPRADDPIVTAACSQTGWARELRLRGWVRHALLSYLPEVRATAAGVITRQMDRRYVEARALITPAERARAQWAYMQHYEVEQQHQGHLNFQLPRAVHNRRVVPVRPRRGLDRSKARRA
33	Batravirus ranidallo1	ABG25751.1_33	Product: ORF26	protein	ABG25751.1	Q14VT2	316	DQ665917.1	[60887:61837](+)	25.1	0.156	67.5	0.58	7	MSNADNADCNNSSIVERPLCCRLSGVSGLRPPPIFADGDGFFFFSEEGIARVQANDRFTCARHLGATPTNLARYASPSQQGCAHLHAKHFRSLRIRDARSIHPWYRLGLQWALRASHEHAPFPGLSIRVLMKATDSLPPGVYMCNDEDDSVISCRALANCETEEGGGAPCESITLQVFGSGLYNAVFAMHSDANDREVDFMSDKLFFALLAFEIEPPFELIRGTGTTEDTGDGVVLRYGGWTVIWRTHSAKEDIGLEMIAYSKQALHCVLYPCDNHTLERDVFLKMFTGRGHVSMPLDPCAIVYLTETPIFGETND
33	Batravirus ranidallo1	ABG25760.1_33	Product: ORF20	protein	ABG25760.1	Q14VT8	316	DQ665917.1	[55406:56356](-)	48.2	0.338	33.4	0.24	3	MLRSMWNSWVVLLLPLVCTVQSIFLYALQCGNVDMCYPAVTWEKEHCKPHSDVMQVKQLHGTRILVHSMCENAALWTFIYNVTGAQCGVYVVSIGGVPPPYLIPLVAGEDVLLQSPTIRNISSHLFTLSDTPADRGVRWWGCDAQSFVLSKTRSPRQYGFSELTPHRHFRIPCSFHCNTGYSTHTNHTEVIIPPRSVFVPKVRIREGTQGWTCASMPPAAEYSWTAANGELYTGNVLPYDVSARQLYTCQAYGWFGTGKAYLYVMEKHTHIGWSICLSYFLLTLKCTLTLCLVPYLLYRWEYLLYRHRWVTTCAAA
33	Batravirus ranidallo1	ABG25759.1_33	Product: ORF95	protein	ABG25759.1	Q14VN5	316	DQ665917.1	[168302:169252](+)	29.4	0.163	75	0.66	20	MQTGFTSLMVEGWRTAQTLHGAPHKAPPLEHLPPRIVASTGTFVRLMATYGEKAPRYVPTVHGEPVHLDSTRDRYALVQDDNNGSYTNGMIHVECTPMKQYMVVHTGADPLIPVESCFYVSPPSDRDREQQRKCANSPRTRSSINPLSIPLLGGLYATRKLAADAVDVVGHRMKRDLDLFNTNPQEALSTVGDDAVRLALHQLYTAQKLAVHIQGAHQSVIAAYTEFVEGVRAEPPSLDGVRMLMGDATLRTLMCDGVDHMVSYYNTYKSTTMGTVLSSRFVPTPCVAGQLMVNQQMGRVDCGSAFWAFITTFNGV
33	Batravirus ranidallo1	AAD12273.1_33	Product: ORF76	protein	AAD12273.1	Q9YQZ2	318	DQ665917.1	[142387:143343](+)	29.3	0.169	34.8	0.32	3	MFTVQSYPSHLFPDFKHSHYVGDTVVSFNLNFMAPGEPAAQYLEPLHDGYARMAGLFCNKQATCLPCVPLRIMVQRWNAATDEVAALLEGSSTFAHAPRTRQAMKDALCSALLQEDLRGVNEGAVWRAIVATPTDGRDALNFIRIHGLCTASLPQPGLKSSTLTCCINADSTPLIRSAEQNIIHLCDTATRHRVLFLTAYPHPSATPSLTKLALVWASDSATVINWLRQKLANHANYIAVCKSVQALDPGGAAVCHHTSVHTLVRRLWKPLGVSLSNDPDADALMGPIRRDARCLRHTHRACASFLPYWRPNKALVPS
33	Batravirus ranidallo1	ABG25758.1_33	Product: ORF127	protein	ABG25758.1	Q14VK3	321	DQ665917.1	[213899:214864](+)	33	0.251	37.6	0.42	3	MRVVEEMCTAVEVTCVHLHRVGQWRACDRGEPLVTKRFLNFTARKAAMRASAAVCRGVRKEVTLSLPFADLTLPVLEDVHRVVSVGPPTEPLDDHWVAYTAAQCLAVVRLADLYWNTPLDTPWRSDLSMVLCCLHSALADLPSPYGDRAWFRDDEAMPRRLHALHRFRVCVRVPPYAYKAPNPEMRAIVNALGIYVALIDAHGFVGAALRRFNRGALAAVNAAPVPYRPDHFPLPNGDNPRPCGVDRPRLVHSSTCRCPWGHDYLWDANAPIPPQALQHGVSTERRRRALVDVLAARRLARRVELAGMLGVRYPPNRTPSA
33	Batravirus ranidallo1	ABG25756.1_33	Product: ORF132	protein	ABG25756.1	Q14VJ8	321	DQ665917.1	[218980:219945](+)	40.1	0.232	39.6	0.4	3	MNEQEWETVRGHLEVSNEPCAIRGGDGLMGVYCDIAVSLRLAFAELHHDAALPHVLTTQWVHGELWRYAMEALQAAYIGLAPPSPPSAPWTRVSLAVFRASYTPPREHTLLLVTAACLAFVRLAERLTGGGQEADIHSLRVHTYSAHAAMHDPARRIGSMPRPLLTPMPRSLGRRPRCRPGLRAVRSWQLHPALKEIALRHGALLVVSPIPVMRLALHYVDAFGRLATERARDLERERRRQRYPGGRPPGPHPTQRELNLSMRRRVWEWSHNHLEKDVDQATYQRLRADLIFDWQAAAAEGVAPPPMRTPVTQVVRNRGRS
33	Batravirus ranidallo1	ABG25757.1_33	Product: ORF114	protein	ABG25757.1	Q14VL6	321	DQ665917.1	[196201:197166](+)	58.1	0.359	32.8	0.22	3	MMCFIICVALYIVFLPCNAFFAPERGTFFYHMPGLKRAGLVTCEMTSDIGWRKTIKTKAVTNHNGERGLLFVNLNREDTGLYVCGARLQYKFYLWVGRSTITLDNSDAAVVGLTVVDLYKNQTCHMYTSNNLRFYDSYELRTQGEKGERVVGVITNMPYMQLLSPIPDPIVYEVSITVHSQSVECAAEAGALTVRWTSPNGSISRGPVLRPEAPGLHVCTVEGVYGTLYGYYYISHMRPNATTNTPVDAWYEQLHGARCPGIGLIADYVAAIALLFAAACVAFKGGSVSCKHAGRTTEEGSQRLLEVYRQGDSGEDIIGGQ
33	Batravirus ranidallo1	ABG25806.1_33	Product: ORF1	protein	ABG25806.1	Q14VV7	324	DQ665917.1	[939:1913](+)	34	0.208	48	0.34	3	MCAQSAESSRLGWMPTWITYTQEDGLQDPWFYIAKAVRSAVTVNRLLDVFLRLEGHTPYYKAVLDMVMVERTAAAKRTIILNAIETEPHQRACDMFSTVCRECFRVQPQLAQIVFLEMNNIKPANRYEIEYTVLELYAAHGYLFGHPMFLEKPICAQIKRLPALYPQYPYLIRAIVWHQICYYAISLEKYMPLKDHLRNAWIRRGNSRSSFDESHALALYVKKHYTLEKQRALGTLLAYGLGVLCSAADSGSMSIVSIYKAFFNHEFFAPTRVYRLDPNRKNGRVRFAPALQRILDHWSNNKRACAKQFHIADYAMPKLCLEAQ
33	Batravirus ranidallo1	ABG25754.1_33	Product: ORF47	protein	ABG25754.1	Q14VR1	327	DQ665917.1	[88599:89582](-)	30.8	0.192	35.7	0.29	6	MEVVALIAMCATLGPRAMAQMLCAPHAPAGHGSDAQFEPFTGPLQQYGPFPLNTPSRNLRRLIYCYPHLYSPQDMVVLATAAAPAGIWLSDAAGDPGGLYTQALFTSLDRGYKLVPAYRLCPGVEAISANPVLVVSAKISYEGMMGPLGVELYVIMDKALHDACRVAAPVPLKVCALGNDASPVITIPDLWFSRSTGCFTYRGRLEPGSPSPQAHPTQLTGGLLVTRTLPNRSVQNGTSPAHRTTTETPQSLPKMPTQRVEPAWQQSYDDGIRPPAEDYYDEPLVLPVIIPSRHTPSNTAPPVPCVRHCIALFCMTVGRALCRACLL
33	Batravirus ranidallo1	ABG25753.1_33	Product: ORF115	protein	ABG25753.1	Q14VL5	327	DQ665917.1	[197190:198173](+)	32.3	0.218	27.5	0.24	3	MPLWVAVILVGVCCAHETVEQEYGDPCAQAQQRASGRNTTTVVVHRTKCEGVDYWDGACYVDTRAVPPVWSSTVEDGVRAFLLRLPPDTYTFSAYSSGRGFTTYLQGTGNMDSGALVDFPRCAPRVACHTSTPMRGPRKLYARLDDNLYPLVGLHNGCEAGFYDGRKAYRALTILCTAQVTAGAEEHHVEAERSFSSINTALPVLTVDILHNLLTCRVSGKATGVWDDGRVGVSEATPGELLRVCTHSVPHRAWTVRVPVRFVTTGEFGETPPTSWYCDSKPTYLYGTGTGVLALSAAVFVRVVLRMVGRCTVRGENASRRINTALY
33	Batravirus ranidallo1	ABG25755.1_33	Product: ORF123	protein	ABG25755.1	Q14VK7	332	DQ665917.1	[210141:211139](+)	27.7	0.191	31.8	0.25	3	MDAEGGLQILRYNSRWEWRGKELWMALRQGLQSQQQCDYEMRGRSAVGLIYNWVARCVASLHVLALRFQNRTEVATPRLFDQTFVHEVLKPDTLRLMAQTYRNRQNPVLYTRVPLPETLADAEGLCEYVPHGALFLQYSCTVEEALCCLAAQGLCKYILGENRAAQPAPTAGAEPLASALARYRARPSQRHAQRGPDGNHPSRAHALLFLYYAYQAAGGTEDLGPPHSIATHISLPVPRHYSCAAGTMEVALGLSEPAQLMEFVGWMKTAADSTCDHIYNTDGSEDAAVVLWPDQVQDQRQDGFLLPVQKSWGGVEMLQEGNVGQAGRFHDS
33	Batravirus ranidallo1	ABG25750.1_33	Product: ORF14	protein	ABG25750.1	Q14VU4	350	DQ665917.1	[49334:50386](-)	70	0.353	35.7	0.25	3	MFLPICPTLSLLLGLVLSTDTLCPHDPPPKIAKCLIMPPGEQVFCMFNTVQDYDNVEWRQEDTIIARWTPKNGLYPVLLPRVSVVVNANHHSSLLHMREPLTFHNTKIGIFVKRGGTVLWQYVLHYKAEVGELRLTYQGEQYVLNCTSSAGHRIQWVKIPYGFEVRNTLLEGTRLPGPGQDNTAICALADRGEVNATLHLPELILQHTEPQITLEGDNSYTLTCSTPSCASYVTWYHKTHAYNATILKQVWESGQYVCKAWTKKGVMCGQGTVVISYLADGDNWIYCLMTYLVLCIVGLVLYCKHLTVRLVEVGTPGTGQADNADAIPNFVPAHQQQRNGSNIRKRNNVH
33	Batravirus ranidallo1	ABG25749.1_33	Product: ORF44	protein	ABG25749.1	Q14VR4	354	DQ665917.1	[82775:83839](-)	34.3	0.172	43.7	0.28	5	MRSRRKWSGVSETHAMSAQDEEEALEAMRQYAECRREQAQLRHTTNVGAKRTPDPLRTPFVVARCLMDGCVWNDWGGAGMCNTHVVMHRCNAENCLLVRRALSILDVEARVLVGAVPLPCCNRGRAVRSEEQLAQPNYRPVTDVRETSRQARLQSRCTTTRKYIARALPLMISFYRTITGEGFARCYNDFCRAREQKLQKKKQTRRRLPYTTPTNKRDTPRPPRIKHVATQAWHIYRGGILEPVVLQLVRGAAARAVAVLFGEQPFTQAQLRTSASDPELLRAMVLTLLMSMLKYDPVAGYESHVLNSLLYRPRLDLDCTAVQDRIVTFFGKNIRVPPIEQYMYYCDLEYYFNI
33	Batravirus ranidallo1	ABG25748.1_33	Product: ORF117	protein	ABG25748.1	Q14VL3	367	DQ665917.1	[199974:201077](-)	62.7	0.7	44.5	0.46	3	MDTDLYTRINALFAVYNEPVLEDVLQGSFTPTPIPVFRNISGGIMEHHVFRVTETRLGAVRHARKTALHLKICQKPEGIGGSIAGMLVSSIYVWHTHCYAETASQCFAVSSEADCNADQFFAPGGIFAQRSALRLTMFVHVTRGLHVLNTMLGMAHCSLKGSHILVRAHTNSIVFAIGDLGHMRPLGPCVDFVPDPLYTPPEKLAHDSERCLFVLTASYDVWSLGRYTHQLFHPTTPTAFTTTALHLRSCRNLSRRYARTRFRCDGNIGNLLMRTCLVLKARMRPSPHQVLVNFGIFNTFLTYKEPYLSRWLSHRVRIRLVNGGQVLSTLAPTCMAMLPLEALSRLLDGRVVGSFTSLPEALSLFRG
33	Batravirus ranidallo1	ABG25747.1_33	Product: ORF12	protein	ABG25747.1	Q14VU6	369	DQ665917.1	[23493:24602](-)	31.4	0.238	31.6	0.3	3	MCSRCQTGNKALPLIETVAQHTAGKCKGCDSNLIPTTAKPHHSSGIHYVHIAQNPIPSNIICEGFRFLAFHTRDVNEKQAFFFYTCMKSSVLCLTMEYTPVQLYVSRLLQREECTTTLLEKIQPIPPHSKCKATYHLLMERCLNLVPRGGADYPITQAIWLNAFLDMCGELQYTRIYLLLYLKRYGVAETPQHTTNTDLITLFQCVLCCMRGLTNSTNSLAQTLRKIVVRNQNIHHANTTELRCALQFVPLVLLLNTMFACGEQGKEELRSYCILTTTVHMLCLLQQNGLGDSHLATQLKDSACNEYHYKNATKCLDAANPYTERYIHYYTCKPFFHRHALLGLEYRLLLEATDHDLCTATETHLMCTF
33	Batravirus ranidallo1	ABG25707.1.1.4_33	EBNA-3B; Provisional	region	ABG25707.1	Q14VU5	370	DQ665917.1	[29684:30793](-)	49	0.132	51.7	0.19	14	HPIIPRAPNPSPAAIARLLTSAAVHGTSSTDVYSVEGRRFYAPRDVPHDCTDTAQYVMRVTADPPCAVLLMPDTSPTPSAPQPSPHPVESTEPTSTPHPAQTANAPAAQGASPSRPVPPPPGRKRTKRPLFPPPAKVPRFEQSPNTELPVGGPGAKGVGASSRPPRSSSEEEFGETRSRVARQKTPSPPSGAGAGPSPATTPDKLKAQCCVLLSPIPDKPRAGPGPPKRKKPAPLSLEQLTTGLSALVQPQRAPPRPLLGYKIPRLNKPQSSHQAPPPKRGVKPPLTHSPAVKPPTPHPDTGGKCPRVHVKHPVSGGKPMSALRRTNPQPGSSKTVGTVPATDACPTRRARRRHEDPPAQDPTTHDGTVL
33	Batravirus ranidallo1	ABG25746.1_33	Product: ORF102	protein	ABG25746.1	Q14VM8	374	DQ665917.1	[177654:178778](+)	28.2	0.164	32	0.25	3	MSTLFSCVCTSGASSLPTEAPALADSTPPPSPLPTEDLTSLLSPPSFAHVGGYVPREGCLLESRRPPVQCSVKEHQVEGLARYNVKEPIRLGHLSPLVPGYPPQFTVEADVCALHTGGCARGVEVQTACSRSMTAAQMRKWFMEQAPGKEAVLKDADIANYQKMCDWSHLDGSASGSFSLPYCLGMTMVMCEACIHICSMNKLSPPPSVTLQKHVEVAKSDVVQKKWTHRGHYLKCTFIRMKEDPRRVHALDWVRFSLLLQIDLLRRWAARFNRDFGFALYRCRVALAIFSVVHEEDFQLCIPRKYINVIGVHPHILHLDLCDGTHFRYVRTFLTAFHWNRVSAVLQTGVPLENLSLMRTLKVPEQESGEVTIL
33	Batravirus ranidallo1	ABG25745.1_33	Product: ORF118	protein	ABG25745.1	Q14VL2	375	DQ665917.1	[201535:202662](+)	40.8	0.358	28.8	0.19	3	MYSVARKRSFSASVSPSGSPAPTYDYTVKGGVAPCALEKASDQTHGLGQNIEIYNDSALCALAFRARYAGQWRKVHGTHYLLCICTESSTHLKGTTELDTRLNVDCLSNCYLPVQTPMHVVGVLVDTTKNTRTAKEPIILWGANGYLYKHQYQTLVLYAHSMQQLLTKGPIHSHMVLHWGRGHRSLDTCAMKRHLTQMEIVVYNHYHYERGRVHYSPYVSRRTARGRTAACSEPWCSKSAFALHRAVGSGSTGWDRRCTTEAQQCGGQRTPGGITRGVPSVDSSLYAKFEYREDFTRNPGECNTTYATSQSESDCTTTQRTAVAQLCTLVPRRQGNEETHHVDICPAPQQIEEAAQHAYCVYVVENNPPGQHNSQ
33	Batravirus ranidallo1	ABG25726.1_33	Product: ORF25	protein	ABG25726.1	Q14VT3	380	DQ665917.1	[59785:60927](-)	34.1	0.216	40.2	0.28	6	MEELLQSALSAFDIVSEQAEDPALRLHFTELYGVGRCTKSFRRICTVYYGNTPGKHNTPPDEEKGASPDVPNSGTRRLQCGLCGGAKRTVVLKCCDVKACEECVSRLTTIHPCAASYLKCDFCGGYVGFDDNVVHIKCCKLRACPACASAWYGHNTCSRCGADVSRYVNRLRVLPPLLSVKRCDTAFKPNYDDVDAGARAELYSGMVGRLLVQLPPVPQKMCVDTFYTYETLERLLTRTEGRCGRATCLSGFVEGAQPGYRLPPLLPPEHPAGAPYDHTVFDTCVLCILTDQTSLASTLCVDGLAQIEDIWDCGIYFWTVRFCPRTVNMQCVTQSPNALQIRGKLGLIAVPVHYHYMDMLRLLSVQDGVVNCTRLRRLVH
33	Batravirus ranidallo1	ABG25744.1_33	Product: ORF66	protein	ABG25744.1	Q14VP2	381	DQ665917.1	[121749:122894](-)	27.8	0.148	62.8	0.47	8	MAALRARLCVAWCALLCRVGASDPPPDCMGNTTCPDVLDSRVIEGFYDFPKVQRVTSPCPISVQEYCGTAFPCILPRFMTRFNSSILRAGGINLRTLNPAIEDRVASLIYRGGINTLRLSEVVGYGLCAGASLEVALKQVPMVTEPCLWPPNDEPATRHMLPAYMARIKPCAYPCPHYAAVDAIRGDVHRVRRYLREHLYCVDPAVCAVFVPPSIVCLTHATAQYLAQKCDNSILLQKLIAAYNPNADFSTFYALATGSALPFVAAGWYVRNQLCLRPNDIPHVAHACAALVNDGAGCLDGLKLDAMLSSDPCAGYTQHVLKLYNAPFDASYVEGIRLPGGRMAEHLRGGLYCLAPPVAEPTRLPPHIRVTRQMRTSTRGV
33	Batravirus ranidallo1	ABG25743.1_33	Product: ORF59	protein	ABG25743.1	Q14VP9	382	DQ665917.1	[112728:113876](+)	29.8	0.165	66.1	0.51	10.5	MKNADPLVAPAMPRVINLYTDLCREQCLDGWLSSEFLLYMHGKCNPHMIKQSAPIIRCMTNGDSPPPIPASLMLNLSRVRGRSVDLSNLIVFRLVIMRQFYFFLLRYGLIAHCIARTRGAVVEIERALLSCESAPSPRAIKWMLPETYRTSHVHRFHRQLFQYTKQFVTDSLTSSVNVEARLLQSLLARRHSRTPLAYIPRIALWTRPMYNALVERLTADAWCVGQNRINKITTLVELLSSVSKDSTTAHRFLCLIYHVLNAYINWFCYNTQQFVAAATRCSSAPSAASLIDTRCSACFKNTTTRSTRCKQKNVESLYCIDDRAFVASCCEAPLVCVDVSGFIVYSSSTHERYGPCARCAAFAVQPVTAGPHVCERCSNKVY
33	Batravirus ranidallo1	ABG25742.1_33	Product: ORF99	protein	ABG25742.1	Q14VN1	394	DQ665917.1	[173560:174744](-)	31.8	0.184	32.3	0.24	3	MGVHIQSAPIPVQRRLHGLLQSTNAMHSKCNANCLRGHTAVRGVMASSGLEHSPCSVIRSGKQNRTSADGQGKTLRNLYAQMAHTNTTPSRILQMAGNNAHLEAVFGDAKQIPSLNTEAGECLEDTKRYDSRESTGAYETCNCRPYLLPLVDRRFMLWHIRESVRMLHVEKSQPREPHHTTKSTVLALCHIMTRPHTGFTRATLQNAATRIGAASETLMRLIALHSKGNKTHHTDEYRMHLLRYVKHAEESAIAPPHTLKGWLKTLCGAPTTALFKDMWYLSNIALVELYLRTLSNPKTRPEANELAYCALHMLLYFLSEHLSLHLPVGGTLHADMLAGAYPPTEMAETLRCTPPTSRESNIVKEICSHLANKQYNVLKTDLLRFFTTYGCTPL
33	Batravirus ranidallo1	ABG25741.1_33	Product: ORF45	protein	ABG25741.1	Q14VR3	398	DQ665917.1	[83793:84989](+)	45.6	0.457	67.4	0.52	11	MAWVSDTPLHFLLLLIVSGVDPVFYTDRCAVVTQWWTGSGELVPVAQLVIGATYAVFLQFEEGVSVSTTPLSTLCQYWCPGEVLYYVTFEGSLRVCNYRSAAEPASTLTTCIRCDHYCAHRRNTHYGDSSVDACRESNPLSPLVWFWRTSIFNQSNTPDVLQWLTAAHNPVPCLRALSGVDLRTVVPTHCKQRLAPACFASGALCLRPTRFVQCRIKAWGAPATRNNLAGCDTCVIDYLRTDEDDSTVLFYGPNGDAPFKLLIKLCPGTPLVGWGGHTTHLVPPAPRLAEHVCVAAVSLGFAGIQVEVGPVPVETAIALINCTATYGLQLHYRVRTPDSVAPTCPHCFVIGQYTNSTSHLELRAYTETLMRHNPAVPRTKLFIKVPLEHEVVSRKGPW
33	Batravirus ranidallo1	ABG25729.1_33	Product: ORF24	protein	ABG25729.1	Q14VT4	399	DQ665917.1	[58556:59755](-)	25.7	0.147	58.1	0.46	8	MRALWVLCVLGIARGDVGEIFRTYGLNHVIPGCDRGVYPPEYFVYHGMYTYKSPLCGVNRVKTLCRMIMPCFSPSFWALNAQLFDKQCMRFPSVFGDVGGERAVESYVELARSYDNRRMEQAPFYVRWYWMAAAYGMCDAFLVEEALRSAPVIPGDCLTLQPGGVLVPANLYLGYRMGRMKPCPYPCQMYERVFNSMSQYFGEGDADAITRVNALLRASGYCLTSLQQCAAILPENFVCFTPAMVDIFISRCTNQSAADYILSVYSRGLTLEKLKGARSNHNADFLFAEWLSERAAVCQHPERIPQEKERCMLKVLDSKNCLIPLRFRALMDKDEYCMAYGGHILGAVGAAFNAAQYYNLLIADAFDMTFSRGSMCLPPVVRTSNLIPVPYKLVPQDVQ
33	Batravirus ranidallo1	AAD12271.1_33	Product: ORF74	protein	AAD12271.1	Q9YQZ4	399	DQ665917.1	[139483:140682](-)	24.6	0.148	32.8	0.3	4	MCGDSQHLLHFAGGLEPDITGDEDGVYVYRTTLKLPPTLDAAVLIRRLSLAVAGEGVFYVTRKDKPVVPNLVHLTAGIVVPQHLQLRLGGPQEELSHTLPVQHAHGITNGKRDAGVQELADVVEAVRLGNSFMYGAVAPLQALTRLAIQGEITSRCNCVECGPCGPQYQCRAHTEDILALNIFHHGDLSYLQPADAVKALVKKPATPEHIGMGAVVATMIHPGLRHMYEHMCNDTVAHVNAYAATGAYQLRGQVISYAPLITRVGGVPTAAPLNIFNPYGTPIAAAAAAVQHVPARYDWILTKRALCKAVNTLKRIAQNRRCIFYGYEAELQIVLLCTTPLRDTFYNCAVDLRVFTSRRTFALQKEIEDLYAGAQPTRKPEDLMAFPRHEKDDADVMCL
33	Batravirus ranidallo1	ABG25740.1_33	Product: ORF31	protein	ABG25740.1	Q14VS7	399	DQ665917.1	[66938:68137](-)	28.6	0.158	36.6	0.31	3	MLSLYGFSTEQALRTFYANQLPEVRPTQRPPDGDWWNSAKSVTHVDEACARLKAVWEHAADLPDTPLRAPDLTNEEWCEYEDAWHNTCGRYTGPQRDMLRLQHCMGPSYFYCVRRRVRQLGTASAMVSAAALPLSLTLGQTLNAIMLIVGVEKARAVFAQEYARGCQSYYPLPRQVVEPNSVTWDCIDMRALGALTGGGVQPRMGACLTALGLPLLWKGESKDNVMHTNAARQRTMLSFIYGSGFAQYDPAWGIDKACRSLSALSILAAAASPQAVCALARDVGAASPDPANECVAGALEGLARINKQWGLAMGVEQITFVNLPCPAIKAELAARALKLHSAHPLLALGLLAVPCRPSECFAYTPHAVHTIRLGSQGAGKANYARYNAYAQDAAGVRSA
33	Batravirus ranidallo1	ABG25739.1_33	Product: ORF41	protein	ABG25739.1	Q14VR7	424	DQ665917.1	[79201:80475](-)	47.6	0.362	50.4	0.36	3.5	MDPVNDSNAQRGRAAMQSARNVWGGTATLHEAAAELPIYDVCRAVSAAHLLYARIVAMTGVAGAISSSHLKMSEQMIAALALDCFCEGMRAAMSAGVATAITKHVEEWTQRLGEIPVVLQMITRTALFMVSSCYGAREGMAPDPVRWLMQCWTDASAELKVPHADTMEVINVVQGLQGAGDRLISELLAIAIPYFGVVRGWSLYHAIFAQCAASDQFCLRTRGRVASLYYPVSGVREPPVVPIDADLRTLGKRCGCDFRLTSCGPALRAISNGLECAYHRPTAPEASGRSSPCGARMCAICPYVAESDKVVALQTQNSVAVKGRIDCGSQGGVYVLTCCLCGVQHVGSTTSRLEKDLGRHIRAMTAASDTEYSGFNVMRRHVRTKHAHAAGGPHPCFSI…
33	Batravirus ranidallo1	ABG25738.1_33	Product: ORF32	protein	ABG25738.1	Q14VS6	427	DQ665917.1	[68265:69548](+)	32	0.218	32.2	0.24	3	MEKHEPCLCVEYGSVEKLSEALRDRLELVCAYRATGGHLLLSGRPAVLRHVYAAVPHAVLCFAPATELHRPERRDHFFPLKQGGTLSCIIFPSRRAGSALKHLAQHCVSYVVSPWGKYTCVCAPTMYSKEATEFAVSIRALTHGSVKVEPKPQLHSYRWEGREDLHAITPVYAAWVGMEVRDLRNFFKFAPQVEMRYNLSELRLWCYCYSASGRLVEAILARLPLRVALAAEAAAAPLRLVRMSEWAKTHKESAEHIEFTIYVFAPHRVRGGRLVNARLVEQHPSGTLCALMPEEHMDGTLVDLVDGTIDPLTMSRDFRAPCRASEICTEPVIITPNVGGSMAKIAEATNRASLLMGIARPHTLTMSASVQQNAVESHYHYTNFSAPVDYFKEICRRTG…
33	Batravirus ranidallo1	ABG25737.1_33	Product: ORF97	protein	ABG25737.1	Q14VN3	429	DQ665917.1	[170035:171324](+)	31.1	0.198	37.9	0.31	3	MHRRRRTHPQGSRAKRRDAPRRVEPRYDLLPAACNSASGRAVLGPHRRAPARLRNPFLGEPDRCPADLYRCGEHADNGEAFAASVVQSITRGEEPVDITVNAVRSRVAALHRCVRAFRRYSLNAMPIVRSVARHYRAVEKIDRFFGFATRVLCASYSSQHVNFIQGRGPFTRYDLAFPRPQSVEELVAFLCYVHGPAYARRWATRQSASYGAARALLASFKQGCDAHGVSATPFAVAAYVFYLQEVGDVAALRKLCFCATLEVWNSQDAHISSTQLVDMTANLAVVGGASAIFAYAWSRRAWENGVKSRERPAFCVAAPRVHGFFSEEEGVCTVAWGCGNKKRTLPLRAMEHALRRHGSYSSPVLRGIKELLLNLLTTPEGQPNSVECIMGMVPRLELP…
33	Batravirus ranidallo1	ABG25736.1_33	Product: ORF122	protein	ABG25736.1	Q14VK8	438	DQ665917.1	[208680:209996](+)	30.2	0.17	36.5	0.32	4	MELLNRFHTPVLSERDWTVLRGYVDHTAPDATPLFAQSPAVSFAEVAVALHILAAHLTRMGCGGRKLFAPEELCEILRPVTRRALESAYGGVHPGEGDPQYDGAIPFLAMSLEEIEESYAPPQSQRDPEYLMEAARCIYAMRLAVRVHNARYGNVLNHGRGEALLYHVHGSLNASTNSSVVRGERTTSYALPVHTLPLPDLYGGGVEVELRGAVRTMELLLLAEKGGVWPCLCVSSWLRWALLDFNMSTQLEAGPARRARETTAAYEAARLNTFLSRSEPFEGIGSMQKWQVKAMHNEDVFRGRRGGLVVEAPDSTGRDRGPHKPVVVTRESEVAQHQALERVNRDAWRDRRMPTMRSHAWRTAHEQRVASEDVLVPGPGAAPKLGWAPLEQAKPEESP…
33	Batravirus ranidallo1	ABG25735.1_33	Product: ORF35	protein	ABG25735.1	Q14VS3	442	DQ665917.1	[73437:74765](+)	26.9	0.157	31.6	0.21	4	MALLKYMGVTGDPNLQVANVYEWILSNYPAFSDADCDAFVACCIAPNPDYATVEEWSRHLERHANLVRWFWLFHGAMLNEVAASAVYSPIITSLLCELKRKQREFRRGMIQRHCFSALYTPRGRARAEAQHLTARPQDFLRNAPLPLAPSLDVLIFMLAKLLGEVLLEHVLRAEIEDAQLAPQCIPQGAYSVVHLHAHRGQAAAHFKFLSLVSQPTPLQGTFGYDHLREVLGPYIYPTMCLLPPHDLGEAFNRVPGRLKIVDAPKYHGCTPAYAALLQLPGLPLEEPDAPVDTLYASLMCLRYTRGVGAVVHRMVTDELLAQFDHNTPWSTVANVATVVAAIFIIDEVRIDGRGAVYATNAQDVNEETAHLYQRSPLLAWAEACSVVLSETDRASPLTP…
33	Batravirus ranidallo1	ABG25734.1_33	Product: ORF36	protein	ABG25734.1	Q14VS2	443	DQ665917.1	[74743:76074](+)	26.9	0.181	32.1	0.27	3	MLRMHDLDFCTFYYGEAVRNWYFAAGATAQRKGCLANAMATPPDYSSYEAWCGEARRHLELVREVWCQTHESLQWIIETAEAHNEGAFSSSPHINELTARFYGYVSANLSRSQFFVLRHAVSCVYLHVGRQTLSEAADRSLLSHIALPFVTPWHMLHILHVLLGRTLYAAVLTMELADAEAPPVIHGDVAVAVNREPRIALAQILELQEDATVGLMSLEDTGGLCGGSVPTFIYGALCASAPVRFPTGLFFSNPDILLLSHCDFTRMGLPGYTSILSPCAQRLDALTPWPADPEMEIMRKLYDWYHVGVDEFQSLAEELFIATEGLDAGERLLTFAGVASLVMQGKLYVHSSGAVFAPPAPAAKPTPALLAQYRIHPFRAWALCGNIFTVAPDIVVHMP…
33	Batravirus ranidallo1	AAD12281.1_33	Product: ORF84	protein	AAD12281.1	Q9YQY4	443	DQ665917.1	[149270:150601](+)	55.8	0.574	73	0.7	18	MSRTFCNSSGSTADTDSYEAMAAPQNDWVTRDAPLRSLRAMFAMDEQLGVPLTRESLLAELECPKYRVTHGPHGFSADGLATPGLTRLLERRWPEHGKINRRYAKAAPRATHSKHRSERVCKERVFSDCHIAIMTRLLERNVPFCHGIPQVSREILLEVLESTLPRVAPVSTVQARVLGAAWADQAEGLTKNAFRRAWVIARMYAHMGSCVDADLKTAIVQGVEGAKYRETCMALYCLTAHNLEPLATDVAVTTLRTTDVEDELCAQCVVCARVQCPTHYSTEIDVVCLNKENGKVCLVELKCTRNPMPSKEAMRVARTQAWCSWLMFSNTYPKLRTRSESMILTVSLMNTTTPTLTDVMPLTNSHTMRTHIPFIDQWCSTHLAALCPIAKPRIDPYTL…
33	Batravirus ranidallo1	ABG25733.1_33	Product: ORF33	protein	ABG25733.1	Q14VS5	453	DQ665917.1	[69446:70807](+)	28.7	0.161	32.1	0.2	3	MQKNGGTHRTSWLNSAGQHISSRDLPLSFDPSRVVQVPTGEGYALKLSLPRVIQGAGARRCLTLRCVADTWMRLKAAVQATEDCNPGATYAAYLPPTSMPKHRQTTAIMMGECGLRSLHDILEAHRCSAYAQLDWEPTKHTFVWHVLLWHVYPEEARNLAMAVHARFCEYVLHPLQRMEETLCSVALLRAALYSPTTALCVIAQTRDGCPQPINIWKCLTRHLLPRTAFDRTGHRGATLITRWCSGSNHGMVYFSRCTVPIPGAVCKHPGTVVKTNVKVRAAHSCYLGDIPKCTVLPWNERLMLPWHRRPPIRSWVRKDWYPLLMENGWCVFPSILRGTALPPALQNAESLMDCLLALRPRCAAWMEQCQVLLALGDLPRAHPTRLTICAFHSSGISLT…
33	Batravirus ranidallo1	ABG25732.1_33	Product: ORF30	protein	ABG25732.1	Q14VS8	454	DQ665917.1	[65599:66963](-)	26.4	0.157	37.5	0.36	4	MLRVCGLLEEDALASYYEKVLPTAGFKRLTVYGWPAPARTLPSQNPPNFLRRLAFVWRHRRTIPTLPTGKSQCTNLLTLLTEMGLASEFVLRHALGPAYLQRTHIETPSGGHLMATAALPTSMCAAQMLFVLSVLIPQEQFHHMVLAEISTLIVGQLNRSIGATSGVAGRALRGAVKHVSLDLRAEYTLASGLSGHPMVDGTLSLNPSLNRVLSGSSYDYWAPYKAACLLPGSFTLFSHGEGPRVGFLTIPAMTEDRDHLHWYDCSSGAHDQLYMALMRLMQECDRVGSCYNAACTHIGSMATTAALPVESMPSVVTVLADLIMRGSLSFKETGEISTHEDTQKDSNTAVHPRTLFPSTYAEAFNLHPLLAYALFARVVEGYSFPTSPEHSEVVEQGLY…
33	Batravirus ranidallo1	AAD12274.1_33	Product: ORF77	protein	AAD12274.1	Q9YQZ1	457	DQ665917.1	[143674:145047](-)	37.1	0.214	34.4	0.24	3	MSAQEERNSGDLGTVSVISQAQKRRERRRRLAVQNASSGRMGQAWVVGNTQTPQDESSTQSSLGTQRGPRNNAEKCASCSAIAACAPNVAVPRACAAHEPPCAVCAQDPGCAPWEHEHGASSGDMTAGCAPTLSKCVQATQPTIAPPHRKTNRRVAECTRAADTAACDQEPPGAYGGSPHEDFPPSAHSEDVCLKRAFDCFCPYHMPSRIHGLETCPEDGCCPPMAVERWDPLHTLYYRPTEAPGSPFWTCYLSTIALLKDNVGGSGRTTRGERCANIVLLCKALARMCTERGDTKAERHRAKSLRNCVWDMYLSVQDGVLLDWRPRLYLCMRPMHIMHMTVSTEWNIMRELLLASMYAESRNRADSAMVEGFLRRAVGHMLRDNFPMDALSLRRSARL…
33	Batravirus ranidallo1	ABG25731.1_33	Product: ORF121	protein	ABG25731.1	Q14VK9	472	DQ665917.1	[207157:208575](+)	29.7	0.177	36.4	0.38	4	MRPVRDKAVPRLSMSRKAVLNEGAWKALRLHMDPSVIPESSLYVQSPASAFAEVAVALRTLNEHLRAAGRGTRPIFTESELLHVVRPVTRRTLEAVYSGAPPGDDDPQYDEALLFLAMPLDQVEEHYTAPRSKAEDAYLVEAARCIFAMRLATRVHATRYHNGMAQDKGEALLYHLHASLQGASESSVVGGDEDRAPTKAEYTLPTPFLYGGGCGVELLGLVHDPALSVLADEAGIANSVPSSGWLRSALLDFNTRTRLRPRALQRRTEMQKVLDDSFLAAWARRSAAFERISGVWGWQKMAVDVQEAYAAPWYIRHGALNAPHNASRDPHRLAEVDPELVLAHDTAGAVHLDAGEQGNEGAQNVTSVAAPPEIEPAVTAQYDHLERLNREIWRERDMP…
33	Batravirus ranidallo1	ABG25730.1_33	Product: ORF90	protein	ABG25730.1	Q14VP0	478	DQ665917.1	[163001:164437](+)	34.7	0.165	33	0.2	3	MRKPANMFAPCAEEIGPIKNVESLVSAVTNALHARMLTLPNYTSATLVAASTLYVNSCVPLARMFCAQTLTRSAQRRFLEPDMTALTGTVCRVSKHSRLIMLYEVAEWHGVHPFTHVAVQSADGAHAVLVPCCVTDDPQAVCTVLRKALKHKRSIHVLRDDMVWDKEKRLLLDGAGKVVCALSVEKMMPENVVHMANVIRRTRKRMPNTLAFLPEHVKAEGQRVAPQRIGTQLSNYMVHATEKGGVVYVEDTKLQHLDALACAAAYCAAVKVKSKDPLGLMSKWFEERDMTLEECMTLSGLKKNPKHKHTVAVFFYFHRLRPRLAQAVFDKLAQCVVFRDIFVPKTKAGKEAKKRKRNPVPKPHVVAKHEVVERRQEPALSDGSVDERCAEMAPESARS…
33	Batravirus ranidallo1	ABG25707.1.1.3_33	Large tegument protein UL36; Provisional	region	ABG25707.1	Q14VU5	509	DQ665917.1	[31358:32884](-)	29.8	0.132	39.4	0.15	3	TPLKSHPANESAEPVGHPAPHATEQQGFGPLASSYCLGINTNSSPCPPPRAATPVFSGTGAVSPPQTAPPTEPPHTLYTVIPGICDGSTVDPSAYCVQSPVDRNEYTVTRSAPPPLCDTASPAVSQWYSNTPPQPPTAPQPSTYTCSHMRSGLCAACEITSLSQNYHWGTGSANPAQGHTQPVSQQASDAVWDQVMGIIGDDTCTTASTCPPTTSCMLGAALCTLRDDPPYPTQSEPQYTQLYGQAEHRAPNTAAYTDPFAAPQSAAPSFPQPAPQSAAPPYPQPGPTFPTFPTFCPQRSASHPTVCPQTQPPPYQAAIVNNMVYTIKPPCVPMIRLHSHLEQPLSYGFTNSLSGAGTLPYNPTAPCSAPAPARGRRARLSRHSLPPFSSLRITPTPTR…
33	Batravirus ranidallo1	ABG25728.1_33	Product: ORF49	protein	ABG25728.1	Q14VQ9	525	DQ665917.1	[90385:91962](+)	26.2	0.157	53.8	0.56	18	MSESTHHCGKQHCVCAEACAWNAGSRQQLSSGGCTTALHDKCSVHYHHLHAQTRPTAPASGPHSLRAVRSPHQQSSSVGNKNRTSGVGVRSGTFGGTRRHRTSGRAGKLFGVDRTHHYSFLIGHMGTELAGGLGFRVASTHVNTVYNRRQRVTVANPELYRVKDLQNSTIRSPLNKFVADKRKCFTVDGVRTTRIEFNTAIVRSSNYTINAPALHHTVYHTFFDLLCRSQGETVKHTAPLVINNINYTSALYGVTNSFVVMSHLGRGTSHYNRPFLFPSHINWRGADVRHQIFGSLYVNSQKIKPLDANRIGELMGQISDLVEFDPLLNEICVNIFLERRAFLNTPNKALILIVHEMWHAYAGAEDPAAHKRFVRSIYNAHCNDLSGHTAQITNQYAHK…
33	Batravirus ranidallo1	ABG25727.1_33	Product: ORF116	protein	ABG25727.1	Q14VL4	533	DQ665917.1	[198259:199860](-)	26.3	0.18	31.9	0.28	3	MQYQALHACSPVAERWGRILTTLRQVERHTQTVPMPWQRTPAPPEWSVNQYCDRTLACGIVIACNAFYSAVGEPPSTDPHTVAVDCQSAGEWNSLLRFSVDVIRALTTGQYWPARNTPQVGRLNTDKHTALCMALWRTTAHTQDPLMSVVYWHCVLCAGGDHHIWHRFADHPRLARAHHMPYDAVLGTENRQSYKPCGTLVMQLAFQDNSPPQPYPHIRESAVPANLMHAWRYGALHSARVMARTLVCLNTPEPSEEVNASPGLAGFRWQRDLPYRVPPPVWNALYHHYTRCNPSALLEARMLCARLQEEVAMCTGESLLAAAACCPVYLPVTWVYGTVGSMLGILYTDARRTRRAVRAAKHAALCLVQLLYFARRLVDVMNTRLPLGPRFRRLLKEIK…
33	Batravirus ranidallo1	AAD12286.1_33	Product: ORF88	protein	AAD12286.1	Q9YQX9	534	DQ665917.1	[158011:159615](+)	27.2	0.157	67.5	0.63	13	MAEADLGSHPEYLFSTGLAHEYQCLARARIALLGNPGAAVLEPPNGFIYDSGQASTESSALALYCVLLRDALQSACDDAERNVVRTGLVSLLDYDTRMADVLCYYCARPATDTLRILSELRSFWVYALRTPLVPPHIDDLRTCFFCLSDDRRVKNIAMFCARVRANICVHYHAPVVELASRPLGSHPAVHRGNEAPVLPSVFVSDAAVLTWQSENDEAALEARVHNDDERRAALVAHRDTALRERLTSGRGTDVLRVVRQRTRQLKMERRANELARNIKVCGEALEAFHSPRYFTPTPFFVLHMMNRRAAHAARVQEELCGAALPPTAGRCVAKLKDMLRTADVTHLRAEIVNAFYLFAFPPPFVYRAQRAAVAPRYSFVDLLFGAGVNSASIAALRNF…
33	Batravirus ranidallo1	ABG25707.1.1.2_33	Large tegument protein UL36; Provisional	region	ABG25707.1	Q14VU5	538	DQ665917.1	[32573:34186](-)	28.7	0.115	36.6	0.13	3	SSGSPLGGSYEKPASSTSPLRINPRSSNTNSRSVECLASSNKMQPGGSWAPCTTSIHHPTTHPSGGFRELSHRTNQSSCSARPPTPPNESPLSSGAPSVESGGAAASPIGGARERPSPPLSSGAPSVESGGAAASPIGGARERPSPPLSSGAPSVESGGAAASPIGGARERPSSPKKSPLSSGAPSVESGGAAASPIGGARERPSSPKESPLSSGAPSGACEASLVKPHHETSASPPHGRALNPTLSSLCGNADPQTPVTGDEVQQRSIERKPGPYTPPRGGSERAPGELLTPKSPPVGRHSRAPVQPSPGSFASFAHSNNNTGDEGSASEGTTEPAQRRCLDSQNTPTSPHARTPVAASCERVALQVRPTTSQRPPGDECVGTPSTVLSIASTPRDAS…
33	Batravirus ranidallo1	ABG25725.1_33	Product: ORF100	protein	ABG25725.1	Q14VN0	556	DQ665917.1	[174399:176069](-)	26.4	0.202	31.3	0.31	3	MLACFWHQALKSAVLYSGHCILYKHCTPQSLQYVHTRHIRMPVVPVKDGEPVPPLWEAIPPMYIGAAILCSAGVLASATGLCSPAYRAVKHTAAEHWETILQFIGELAISLCVQQHPVTCADAWTRDKNPEDPLDLAHHKCLILALWACQNASTEPSLLEMAQQHAALTGDGRLPHAWHWFLDDPTDLIRTRAALPYGYFLMCETSEGYAWNGTAAHTLAYFDLTTQPATPPPTTAVDGILAIWDEACYRTCLTAARAYAVVMPDVHLQVQRAMPLGTLAGAGWYRGISPRLTPQCRQVMRASLRALTQDELLSHYHLAVRVLEEARMATHRTLMYAAACCPNACTYAMYPCIASMLHHVLSDICILDVFTATRALQDEDMPSACGVRSHLVDEGIDTG…
33	Batravirus ranidallo1	ABG25724.1_33	Product: ORF93	protein	ABG25724.1	Q14VN7	562	DQ665917.1	[166370:168058](+)	69.9	0.767	82.7	0.76	17	MAGAAQQSAGAPRRSAQGVLMSSAQYADVQQLEWALGVRDLVLFGPRSDDVVVTLCGDAGAGKSRALTLLLDALKRVSLDHVVCMTATTNAAVNAAPSVRHTTHSALGINNRVLLEHPFRTPAEKDSFRRHYIEYNSNHLVALQRLRAMSPGILEMIKTKHPEHSCVELTPRCYLCFLAMWGARCDYAPAAWNKPMLVIDEYAMMSAELFEKFMCAHEMLTMKQQGRVVVLVGSVSQLSWPNSTLLTNSERFVNDHVCTTHLWHNFRQSSELADALTCMQFNVVTEACARLLAARVIGEEKACDPKHLPSALRIFNQNARREAFNQACMRGKTLVHLEGLRISGSTQDRKKLLDQLSAQFKLLFAGDARKHVDKPLDVYKGCPVIVTRTAVAQYTRGVF…
33	Batravirus ranidallo1	AAD12272.1_33	Product: ORF75	protein	AAD12272.1	Q9YQZ3	564	DQ665917.1	[140682:142376](-)	46.6	0.495	73.9	0.79	13	MGIQKHFVQALVAQAVLGLRDETIYQVHEHMRVEDCDVLIYDHNILLHKAMARFAETEDTTPDVFIEELVSLYLKYPVSSKAWIIALQDGASFGLKVAARQRRSARRQTAVSKMVSLLSTKLFEDAYDRLCARRGSAARVIAVSGVRPSDAESSYTVHCTSTSVFATTVCNSLGCAEVEADIMQMRVGVGVAAAYPNMKIGILTIDTDIPMIATAMVNMGGIDMPPNLRIFFQTQLLQHAEYMGRIYRDCHVPHLSKGTRHSDAMRRLTEAQGDEEGTLRYVLDDANVSLDERGVWRDLAREFGTDFQTMGTVFARTGVRGPLAARLLRMYFYDTTKERAKRLLELMGKSRTKPTTAQIRELLYIGVPDLESGTHEVHNTTLHEAYRAGRVSFNTYGRL…
33	Batravirus ranidallo1	ABG25723.1_33	Product: ORF52	protein	ABG25723.1	Q14VQ6	624	DQ665917.1	[92829:94703](-)	29	0.168	65.6	0.59	21	MSVAVPMTEPIAMVDTSWRVAVDPRKRASLAQAYETLTAMRKQHQSEVQRRRSARTVGPLTRSVMAEAGDERVPFVCLTADQFYPAMKDMFRRDKILEQLLDRMASQLCMGEHFELECLSRLSALPPEAAVFLSKLLTQCTGGALDTYYRGCYRRFLEWYVAMGCVPFAYTPNPLSAAGAQPFNHPAADAVMYNSAEMEVLRTREAVVCAQLFDALSSRGADLVLRDPDFFEKLGILPDIARIVADTFARNPTTDRRVIHGLLGLLRWRAFGFAPHVPCLWGPIDVIYDPCSRRCVVVDETLYVYQAYVANPPTYGSAPDSVGAVHRPYALQFAAVTANAFASAKAACQRVALIAQVEPDASKFKRAVKEKQNTDETAFRIASLLRGGDNHTAARQLLA…
33	Batravirus ranidallo1	ABG25722.1_33	Product: ORF111	protein	ABG25722.1	Q14VL9	647	DQ665917.1	[192634:194577](-)	31.4	0.16	30.7	0.2	3	MAESVQPHDPGRPVTTSVWRNRPQIHESTQPLPSYPPVPPVPGARSSALTNKEMIAEGKAKASAAIRLLEASDADLRKRAAEATSRAALNAALVAAGLPAGAGVTPQYSLQAPDSEPYTRTRTTQAHPRAHTNVLVPDRFGIPDSTVVKHDPSATMKMALVRGRETRAHLPQPAEPLPSPPRAFPPPHSASAHPRPRSQPPHQPPATYEKLPQPSPPYPPPPIPTPQTLPQHGTPETHRRKQSVPQRITPREDPKRIKSEQEDNQTGVQRGKIAHLLTSPYLVLCDPLVPFPQPQRRPVIGFPAVSNYMCANTPTAEDLYPANRDALYLDMRDTEWWPGLSPYLYASTDPSITPSYYEIMRKVNLVELSQNDILVDIGECLQCIVGEQNESDTLLQDLC…
33	Batravirus ranidallo1	ABG25721.1_33	Product: ORF63	protein	ABG25721.1	Q14VP5	658	DQ665917.1	[117123:119099](+)	39	0.276	59.8	0.5	14	MQCVTSGNPVNGSEPSPAPAPLSSPAQNEMPLYRVCKKQCAQSSATLAHSVQLTAAAHALCSSEHTQRPETQPPRRPHPRGPVTRKTAFLHGTDVYVSRPDGTLRYSLEPGCACEPVETVPSCVLTASLDEHFVPVLCDLCFGHTKEEYEAVRSGLSLDQSTGYGVGMAGVFAENSKPGANYPPPVGDGDINPSAMGRYQLLRADAPYIVHPKPARLLWEHKGKALGEVLSYWHVHRKDACGVNALVQVGNDERGTDFWNIGRSHVSGFSWCTVDRGKRDVVVELSAVLVPARKGCYATFVPGPRLNEVLNIMHYGPNRDRNPTTYVNAMLTASAGEDDNPLVRLIMEQQRSPSPSHVPDSAEEGTFERELIDTIRKQLKTARLLRKHRDDSALGCHNR…
33	Batravirus ranidallo1	ABG25720.1_33	Product: ORF60	protein	ABG25720.1	Q14VP8	667	DQ665917.1	[113906:115909](+)	25.2	0.184	32.8	0.21	4	MSRPTTNPEVGPRYGNTTNTHGIIEAPNCPPPFLDELRQAFTYQEPIRFPPHDNKVLFTIRILNGRVYYLHNDTASGRVTLTRLAISGNTAELKLDCGRALLACSKENFYIGAPRFYSPPSHTSPTAKVTWRLINVYSYLYPAFVLWWEPAHAFVGIFADIGPAQHPTPSYGHLRPNPREALGRRTEYGMPGDNSEVEPTTWQMMTCGVECMPPSLQAALDEARSFTPLPRRKNTCVYPKEPDDHESCLLHLSTCYMDQRESEPAEQGPWAVVVKDAYVLRGPPTYMPLCSDPDKHAAAMAHSWLSLCSQPEHVRAYVLRSYMRAARTFLAFLHGAVLGGAFCKPTNCLHTIRRPNGHIVNAIHLHNRLVIMGIFCGTSAAQLPNHHVLCIESLREPAA…
33	Batravirus ranidallo1	ABG25719.1_33	Product: ORF65	protein	ABG25719.1	Q14VP3	678	DQ665917.1	[119664:121700](+)	25	0.185	44	0.29	6	MHYTPPVLVRPAGHATPATTLGVLEFASSDPPFLDELEEVLKHTWSAVLPRHSPHVMFYILVIDKSVHYIHNDTPSGCVTATRLYINQSRGTLCLGPGRTIAHAAGTALHALGARFETPPCCGNAPYTYEFYIRDVTSYLAPPRDMWWEPAFPLRGAFATIRAENAPTMAIPIPSVRNTLRGALPRHDTAYRHDISVTEWHKLILCGSNDMLQPTVFRAVVEEVSENDRKAFTLPQSRVPSDKPTIEDQVLLSLSRVYSRRAAQRLPTQWGSFKMSTCAERDFFVCFEPHAQRSTVLRTPLLGDASLDRHTWRTALELPECTRLLLVRQRMRRTYTFHSFVNHCLLGSRICTPDDCIHWIAESEVTRVPGFYFCRRHVVLLGVFVGYSRALAGSCYTVC…
33	Batravirus ranidallo1	ABG25718.1_33	Product: ORF11	protein	ABG25718.1	Q14VU7	696	DQ665917.1	[19455:21545](-)	34.4	0.206	31.4	0.2	3	MEGQNATQLRARIQCFLHLIADLMHPKTVPDLVQFAKTAKLMPPKLLSTAQLSCAEKCQALLELFVAHPKHLVQVCGLIVIRRSELVNLIIGRYPPRELADYALFKNHRAVMGLCKMRWLDTVLRNGIICQRVYNYILRRHAPTTMKGVYLNMIDEEWSYGKLNMFVDCLRSVSTRVYISAQLHPPPRFDVPRIPNALSCFETQYYNPIESTSTESTSTQVCPECRDISGGAAAHESDSWRVTTAARLSDKHITCYKTESMREEYTQSFCQIPPPRRRSAVEIHPRTDFKNCSCKKTVTSTPGTQRGNTAETEIVTPVPPQVNAHGYHTTETNCGWSEPDLRMQSVPAEVCNGVQFEGNSHSPHTAQAHTQSQCSVAGSWGNNNAISCTTEDIILVGEE…
33	Batravirus ranidallo1	AAD12265.1_33	Product: ORF68	protein	AAD12265.1	Q9YR00	713	DQ665917.1	[125282:127423](+)	40.9	0.422	43.4	0.4	4	MANAKSLTLSLSADARVLVRSLVTHAHSVYGLRVALSRVAYLSTEYVSANKNAGQILASHVMHTRRCVLQWKHDRRLYKDAVAAPRAERGFPDVTPFLNPAPDDLTPCTSYSHKSFQIGHGVRNFTNASANRNVFCKLQGASTSVLREAMVCLSVGNCGYIVETFFADLVRHPHGADPMIILGSQGATPLCENFKPAPYCVAIMHDICQALAYLGRRLNMVHLDVKPYNILRPQGMPLNEPRFMLCDFGSAATIGHVTAICGTYSYMAPEHMALMLRGGSTPQYLVQANSDAWALGVTILEIVLGYPFYSFLTRKPNRGQIMNMLADQRTARHESCMDAMPTPIKVVLQKSLSLDPSNRPTPEQALHMMGTKYSPWMRNRSPNAELKRCHKFTHFTPDG…
33	Batravirus ranidallo1	AAD12285.1_33	Product: ORF87	protein	AAD12285.1	Q9YQY0	728	DQ665917.1	[155900:158086](+)	39.6	0.388	60.7	0.47	15	MESAASHNAEHTVEPAAVVCGADMRLVYLGRILIPNEVGDVYGVYEAPVRIQKIGQAIWLSGCTTAQVGLPLIPKNHFTWWPSEPHNRAALYTYGALRDIATQTRLTVEGFVSEVFVSRVKVLCPTYERTKEKIRDTLGKACENALHPAFHYSVVRRVLHGAHYEDAVEAERAQAGVSMQSPFGWRLTPPLFHDPLRSIHELMAGDAARPYVTPVPPCASSSGVRADAALTVFREIQRVNAGRLQYRRGVCAAAGFYHIPMVLFKAYERKYKHTSCFDALVQYVGGERLQEDKRQFLRLPAREEWGTSPPALLTCDDVPRSYIICDPDSLDREWSLRTAQGAQCCWNEVCVPGRVVTNLLLDIDLRAPGAPPTPEQRADIVESLAQLPAHIVRSVTGLP…
33	Batravirus ranidallo1	AAD12284.1_33	Product: ORF86	protein	AAD12284.1	Q9YQY1	739	DQ665917.1	[153775:155994](-)	58.9	0.633	74.3	0.76	1178	MRPRYTSLMSAPHTTAAGSTVCSALWDAALSISQQPPQNTSPVLMQDDKGTLFLQTGAGHYIPLVTGAHTALGRHAKPGVVYARTDSSCTAQLSGTHVVGEVLFGGWFNPELVQFTSAGPLCTCVPKAPIAPVHKAGRVRMEHYPSAPGLYPPRSAERRHGSAKVKGSNNDTHGPGVLWYPLSFDPRTTMWRAVRLQRAEDREPAERVPYTDVNELFWGNEGYVLEEHLDPRSFALYTKRVPHLDEDGDPVFYVRGKVPGFVTCATKQSHVPIRPLHTMDVFSGCGGLSLGLCDAGLCDVRWAIDNWPVALDALKANHANATTIEADVGVALHALQESGTMSHPWPAVGEVECMVGGPPCQGYSILNRFPHAHSTKAKNTLVNLYIALALYYKPAVLIM…
33	Batravirus ranidallo1	ABG25767.1_33	Product: ORF42	protein	ABG25767.1	Q14VR6	742	DQ665917.1	join{[153006:153821](+), [82031:82618](-), [80481:81305](-)}	65.7	0.521	78.7	0.48	32	MEGSGSKSHIVDPFHRHVASLCTAVKQKVARGVAGRRLTQLRANRLLRAQLAMRMGTDAYAGYVDTLERRAGRRTASADWAFKRMELMVRCIFHTLEDCGGFKLELFQLELLRAFVIGVAPRQLGNRLHRYKHKLLRLMLVDEPDVVAYDPDAPDPRVKQKIDAMCAIYEKKYTAAIVPRRCGKSTMLEIIMAGAALFLEIDVLIQAHRNPTCLALYNRMEQRVGAMQSAPWFPKDFKITTVRGDLENHEYESAPHAREGKAVFHFLASGANTARGQNPDLVIVDEAAFICMPALLSLIPLMAIDGTKQIHTTSPVDAGAWISRLSELRDVDTGEPHVHMIAQQFKCDYHAQDADITCPCMDVYRPDHMTVDVQLKDILNLISPGAFDYELTGCLQSAT…
33	Batravirus ranidallo1	ABG25708.1.1.1_33	Chromosome segregation ATPase [Cell cycle control, cell division, chromosome partitioning]; COG1196	region	ABG25708.1	Q14VQ2	745	DQ665917.1	[101741:103975](-)	74.2	0.464	74.5	0.32	4	NVAKAEAQKQQEKCAALKREVRMLELSVQGLEADEVTRQSRVRMLEEKQCAQQESLKEAESSLSAVRKQLENTKPLLESALAGLHTVEIAREITEQSYRHQLQNMEKTQQNEDQLDTANELTVLKQHLRDCREALGAASESTKQYAKLLQDAVLHNSNHVLELDGWISKFALSERDRKAAELKWAEAEAGRATYMNASKEQMRAYTTICIDLGVRDTDTRGLTSKVKELLQSHAELSAQVENDVQQQAKLEADVVTHRLLREEAQRKLMHATERLDSYTAAVALSGQSAGKVVEQEMMLQNSREECTALRKHVDGLQRELRELRTAMQNEMPRVLSNATLIADAERAEQLYHQLQTKSVEVDNMTAQCKTLDRRIKELDAAREKAVKSVSSTVEQVSHM…
33	Batravirus ranidallo1	AAD12264.2_33	Product: ORF67	protein	AAD12264.2	Q9YR01	772	DQ665917.1	[122935:125253](-)	20.4	0.161	29.3	0.22	5	MYLIVVILAVVGAEKYALWDPCPACPTPGRVAPVYPLPQHSYAHSGYQIQYGRSRIKGAMLREMTPHRNHLLNSVIYADMWDEDVHVYYSIDEMGSYDDQYRVEDVQPWYGGVRCPLEYFGVCEAVPTALAAWPRPAPDPLMPYLTETQKSAVQSFKKTLQAVELAAPLGGIARMASKIMFEEQNPGMSSCVQDVPLGYVVCTQEITEPVVLLRRTLVRVPKIVPDATALALCPTPGSARFMDCMTTVTTTFDPRRGVEDMARHPCNVQAQRGTLCKYLNTKISFVDTVVVACRHLKCGPLDTQVAPLLAEIDWSFAFQCALPLTNPARNLSAAHYAHGLLDSALRLVSLLGSNKLTPVYRVFGTLAVTNWRMQPSFGILGSLCFTTRRLCYSRGSELS…
33	Batravirus ranidallo1	ABG25717.1_33	Product: ORF34	protein	ABG25717.1	Q14VS4	842	DQ665917.1	[70899:73427](+)	44.9	0.418	26.6	0.22	3	MGRAVCIAVAVSTVTFLGGIILALVNIHTHLANVRHTTTSHHRHIPLPTTLQPTSEEAQTNPEDYNPYYYLDSIWNLFDGDYTDGSTQATTDKVPTRPTKRAETTYAKNEVISNTPANTIQSTVKATPLPSHGGTVLRTFTITAGRRTPTTQHDDSFPREVTSWTPKASTPTPLSPTRGEVESNGAIVTTENNNSKSTKHFIVPPTTPGSTSPVVPPLNTTHRGTLPPDTLITPHRDIVNASDFLGVPAGATQVTSGALQDTNASTGVRDVYQTTPPADSSNTTSGWRATQSLLQNHTTISATASAPPHTTPNDDPTIGTHLSTVEEISDANSTIRQGAISTVPTPHYSQQYSTTRISTARDTNITNSTLGLVGASTAPTPRYTLQSGSTQIVTVENTS…
33	Batravirus ranidallo1	ABG25716.1_33	Product: ORF58	protein	ABG25716.1	Q14VQ0	875	DQ665917.1	[110135:112762](-)	21.6	0.166	39.5	0.35	8	MAGATSGSAFFMVQDYDALKLNADTSPLLPVLKTQTTPLHGISVIVGGQRRVFTVYTEHLPYVGTPPDSTLGRAEALAEFARYTQLWLEQEGANEDVCFLETGADPQAPWVVQWSADNAQAFCQVLELWGPVARHTNISHKYSVEVENDCCDDVVGFLRGELLLPPQLLDRACRAYVAVLHALRVDLEWELMQGYWYMAVMPGLSERVNQRIFKPLYVPALVESRHTVAGKVQIRSVLELKLFTGYEASYSRPTINILDGVLLPLAHLLIPHIALMDRHTPEFTDTLEAVTRGRWEHLGQPEKDALLFAATYHFAVICQTFIACNRTVPILCEHLRCMNDTAEKDADHKISILSTFLRNRIRKDCMHLVNHTFGRPTHLQTSVVSVLLPVLKYSTSGEE…
33	Batravirus ranidallo1	ABG25715.1_33	Product: ORF119	protein	ABG25715.1	Q14VL1	921	DQ665917.1	[203062:205827](-)	24	0.173	49.7	0.35	11	MECPLVDIIELGLTGILCAPGHRYNNTPTGRVRFFIEQDEYGNLFYVHDDTPCGAVVSDAIQIDASGVATLQLGPGRQFHTPDGRTFPSQEELFRTRIRLDVQPGASYSGPVTLQWRIHSTASFFVVPLLLWWTPFCITPGFFARHAAPYLFPQQGCARLCSGIELRKCWAQMCHLHTNEYTTPDPDQADDPAAMNATHTSTICDTTNPRPGTRCHRDQEAQLRAEMSIATSQPYLMGTHCWGARYVRPLDFLSPYVLFHERMHLLPNVRMPRSAACQTLQMKGMAPTIMMWDMMRYGYTCDTASQFAVEVGQFYGVSRAHHFKDAWTFTSSRSGSWHELQEYSNKTLPRITAAPAHHMYVEHNCHQVASHTPHSKYVCGTENMWVRAGDPTSPLEHVL…
33	Batravirus ranidallo1	ABG25714.1_33	Product: ORF27	protein	ABG25714.1	Q14VT1	934	DQ665917.1	[62071:64875](-)	24.8	0.18	44.7	0.32	8	MLEDGGIILSSEEEHSSTPDNMDQEENISHSAPCKRKRKSIYNLRVTGCLFTGHHLIIKHMDRVLFYIEEAGHQIFYVHNDTCDGSVVRNEIVVENGIATVCLGPGRAFANPECVFRDLMERFSFKGEPSNAVTLRWRVTSPYSFLIVPVALWWTPITPPRRLFSHTPKFLYPEHGQLRLCSSQTYVQLWNAMGLLKHNTSTPHAVLCKAPRVSHPDSRPPIATVCDTNAPASMYTHVRHYQTLVERVMSGHADEQIFMGTHYTGQRYVRVVDADGYVSVSEAPHRLLPNPRLPPNVSALIQRLGAHSDFLKWDMLSAGFFPEHSCDLASLMGGFYGVPQSHCFRSIWAYAASTASCCDMNTLHKLGTTQLPRLPSRPLHHRAVECGERVYSVQGGEVC…
33	Batravirus ranidallo1	ABG25713.1_33	Product: ORF108	protein	ABG25713.1	Q14VM2	953	DQ665917.1	[185043:187904](-)	22.6	0.164	53.9	0.48	11	MEQCCDVREYDTMRGVPPMRRDGYQVTPEALLLRDNTPVRFPPGDGRIYFIVHIDMDTIFYIHNDTPDGSVIRDPVRIDGNVATLTLGPGRPLAFGEGENPESHAHLFAPRYIAGATQPCTPAITLRWYISQTNQGNEFHIPPLLLWWSPLTNKTIGTLRSKATNGNMYIPGMIKFVCAAMAVEQWKSSCVVGLEPDHTPWDTALRNSRVTRCLAFTPGLCVMRDVARQAAHQREEDQRYADIVRSITEKSGRLMMVGAGHDGTPFMRLLDEAPINLDLPASARTLLPNPRLGERGATVGRADLEADVMIEHLRWDMARCGCFEDGYYMGDMVLCAMGISKAFTLSDLMHYAAHRNHLGPSFSALQDAARNSLPRVPRILPCRIAVENGWFAQEWWQPT…
33	Batravirus ranidallo1	ABG25712.1_33	Product: ORF109	protein	ABG25712.1	Q14VM1	963	DQ665917.1	[188079:190970](-)	23.4	0.18	40.3	0.34	8	MTSQTDATAQALVQPTARAYGPQEIYPLPKIVHDPHAPPEDTLSFLVTLSPAEPSFTFPVESGRVYFVAMQDIEGTIVFVHNDTPDGSVVRDIVRLEGDTYVLSLGPGRPLAFTPGAQPESHEHLFAPCYRPGISNACTPPVTIRWYRGPGSTLYIGPLLLWWTLYTDDVISETQPTKELLTCAPGHFKDVHAFNYISSWTKACAADARLDGLDVYPHELSEAAVPFRPSLASTRNVARDPENLRYEDARYHAFVEQLLEERNLFVMHGTTHDGQPFVRLSGIPDVDLDLPEMGRVLLPNPRDKDLTCTVRATRTGPHMYWDLLRCGYVGPHPNNMSTHILTFMGISTAYNLSALLTAARRCYPNPSSWNAIQQTARTTLPPVPRPVPCMLAVENKWIE…
33	Batravirus ranidallo1	ABG25711.1_33	Product: ORF107	protein	ABG25711.1	Q14VM3	999	DQ665917.1	[181983:184982](-)	22.1	0.168	34.4	0.24	9	MVSPVTPLMFNPTGPIPNATLIPPAPKGHKHSFLTKGTPHTNFIIHFCTMEEICVGPHHAYPLRGIPRDKGATTWKDIPEGLGLEPGETITFPPNTGRVYFFIMRDNHNRLYYVHNDTPDASVVRDMVRFSGNTAILSLGPGRPLAFAEGTHPENHDSLFAYRYVRGATPECTPPVTIRWQIRCNNCYYIPPIMLWWTLCRVDNLKVKEMGSMTVIPTPGSFVITTTRTFVTHWKRACATHVRVTDRIGTRPATEQERAQLNEIPFTPGIQTIRDVEPDPHELSIEDTRYVEYVRDIATYKKKWILQGTAHDGKAFLRTIDGYETDLDLPVAARILLPNARCARYGAVVKHATVGNHMSWDLAHCGYFNVRAAALHKHVMNFLGISHAHRLSDIIMRCM…
33	Batravirus ranidallo1	AAD12266.1_33	Product: ORF69	protein	AAD12266.1	Q9YQZ9	1014	DQ665917.1	[127423:130467](+)	35	0.306	27	0.25	3	MAQGVILTYELVRSALTEWGIRNTQGAILRILIPRADEVSAVEGAIQLLNTCLTNPPADLSQPDADALCSCVEGSALSPLLTHGLLWHSDAVESLSAATQKALQRTGVPMAMYGSAFEIAPVNPDPGDNYATNVLGSSAYTPGQRIAMPPVTINIDKAQAAIFGRHTYNRRGGVKSGVEELRNLLPAQGMGAGLIAERSADPPLPRSHSRASGRSATRMHTPRYVPQTPSSALAPEASQEYMETVNRTANSSELEEINVPLDDTEGEVLLRVITPGHSAGRSTYDREASTSGLIKLTSVQNEQSQDEDEDEDAPPDDTEDIPLLVTENLTMRAYIADVVNNRGAPIYYAGLPRLSSIAFVPTYMRPNPLQYLAEEHHMVEPEHDAASTLRRRPVESALP…
33	Batravirus ranidallo1	AAD12287.2_33	Product: ORF89	protein	AAD12287.2	Q9YQX8	1085	DQ665917.1	[159612:162869](-)	39.1	0.206	40.4	0.28	3	MDQTPRYSTPPASLEGEMLPLCCAATGMELAYLYGSATPMNQRTASRLLACATVANLRGAYVDDIVERIASRAPHGLYTPFVTAWSLAAQGDENGALHTLLAQDAYILYAPKLDDVLDRIIECTSSVYTAEVRSALERITRHALPGALVQRTADVLPDFAARAVAALYAQLYNNDADTNDRTTEQFLHAIGTATTPQCQGELRNQWKTWQHDAFQEGYGLFRGTTWISLLTGQCDISAHQVRWLNRDWSNRPMRRSDRRQSLAKALQSGNEHAVRTVSRAWLQEADDENVNASSSASFILPPECYIRCALRCGPHTATRLRYVRFLDAGLSAEDMLDWTPTPVRDRVFLRDTDKGEWYRSAYTLFTLEPELFLATGYLNPELYDLYLNASSVPVPIQLG…
33	Batravirus ranidallo1	ABG25710.1_33	Product: ORF46	protein	ABG25710.1	Q14VR2	1186	DQ665917.1	[84983:88543](+)	27.1	0.248	51.3	0.3	19	MVGGVTALMVALTYAHAAAAAFYDECFVLEQGVYTEDGTKRVALGAMVQDTRYAIPMVSKEEGHNSVKQQAGSNLCTHVCPDGTMATFLYIGQRLVCGLSVDVAGCASCSHYCAQHRTKDGMLTSKDVCYSSVSSNTITALSLFWTQYQSGTLDDRGKAVLQPSAGLSPGAIACLQSYVGLSMPPNTGDCVMNMGNLCLGDYCISRDAHGRGYTDRRIDEELMGTVRDVIPIVSCRLAINHRLSAQLSICDECVIEYLDLGKQRVSYPFIASPYCKRYIAALTPASMESGTAAEVATLAVRYLLTNNESVTGLEFPTGIKHTQRLSDVLKYVHHDMALQPGVWSVDVRVSLLSAEQVRQYVTELETEPKTSYNGARYVWIDAPNSPSLTVNHMTAPQEA…
33	Batravirus ranidallo1	AAD12270.1_33	Product: ORF73	protein	AAD12270.1	Q9YQZ5	1269	DQ665917.1	[135607:139416](+)	26.9	0.312	64.2	0.55	17	MQAIDGAQGHNMTLRRPALLYDSFPTDDVVLNQPSAVYFLSFTRAELTVSQARMEMCFGALQDYKRDLFELFLFLVHTHGGQILCLLHEPKLVEGQERDLSPYLRCMLAGGVTLLFVLHHDSSRGLTTHEPPEPASPHSCDPEVQSFVAQLMQADGASFDMALARSVKKLICYKRRLVGFNRLVLKAACQRDMVELFQYMDWFQNRTVGQVPLKMIKEYNGAAGYTDGYSAQSKWNFLDGGFGIAMLRDYVHKYFEHEWRTSSNTSAAGGEEDWNGSEHDHPTCEGEPCFDDASKCIVASLAQLRLENVRRCPIIHRHLLNHPGCSLDDWSARAAACSAVDGARDRIRVSERLLTFVYPLSELFTGGEPTRYHNLLLHRYPRLPAESVNSNRPHEWKMI…
33	Batravirus ranidallo1	ABG25709.1_33	Product: ORF54	protein	ABG25709.1	Q14VQ4	1331	DQ665917.1	[95321:99316](+)	18.2	0.173	59.5	0.63	28	MAGISNPMIPSIARHHYNVHNQPVHATGLQATEHPLLAVHNMYEAAPMLNELADLTGEEYIKEFTRRIVHDEPFMPRGVKWMPEGFNLQGVTAECIIPLVSVKILSIPSANMGHNFNACRILTCPLMPKRLPQKLCTFKYVLEKAEIPIPEPGGVRHLTGENMRSRIEMLIGLSSTSLTTRLPMVEFFQRLDPDQKKQQIAIAIEQANTGWHMHIALMHYQYAAAQPQMSELITAKNGAYYAGRDRVAALVDTVNIDNALEGALNRSAAFFPLIVSAMVNMIKCHGNDYVVIVPECLGLKALNEYTHVPLPSRQYFYDTDGLDTNDQRLNVDWAHSLVRHNNKLSLVKRSTSAALDVDPTTHAILEQRGNHSVSLPTLSIGPDTKVPIIVLDSTAFGTD…
33	Batravirus ranidallo1	AAD12269.1_33	Product: ORF72	protein	AAD12269.1	Q9YQZ6	1474	DQ665917.1	[131285:135709](-)	40.3	0.375	69.3	0.6	17	MADSTLHRPWESCHITERAAEGSYYVLARHRLPASRKRGPNDALVFFACLRLEQGGFRCRVCEVCDGKEQDIGVCGDVVETGVNAEPTSPCATACPKAKSLKCAAKPREWNCLITGLLFPLYVPCEHLDALRARFGQLDELGDIAVFDEDNKCERTCRVVLASTQCEADAFARHLCVNGADCLSVHRQSNIDGNITAINNKLRIGCYLVPLSVCDSRPNSLHLTALGIDEGEESDAFARLHPHIYRTPFRAASFDIETIVDRKRYAPNYTVSPLYVRNAAAISDRNNIHASTGVLLSHTSINPLDYGPITSIAVVLADTKPKRRYVFYNGQLAGCEPVPVQGSYWVSSHLQLVRCADEAEVIGAFLKHIESVTVLYAYNVEFDVRVIAERVSLYAATGR…
34	Batravirus ranidallo2	ABG25571.1_34	Product: ORF8	protein	ABG25571.1	Q14W98	75	DQ665652.1	[9556:9783](+)	53	0.243	69.5	0.39	3	MSAPTIEIEMEEMGVRRAVPADEAVSVEHNDPPMRSCSLSLFIVFGCFTITLACFLGLILVQLKTGTLEIGPYID
34	Batravirus ranidallo2	ABG25685.1_34	Product: ORF27	protein	ABG25685.1	Q14W79	113	DQ665652.1	[34953:35294](-)	44.8	0.149	56.4	0.27	3	MSVVRGESRLLPSVDSSHGSGRHSNAFVQSIFALGMATGATLALCLVVLVYLSMGPSDCCHPSAPDTPIVEFEMGEELKRMTRKVVASMTGNFMDAWYGIYGNNTQPPTRAPR
34	Batravirus ranidallo2	ABG25573.1.1.3_34	OTU (ovarian tumor) domain family; cd22744	region	ABG25573.1	Q14VY3	119	DQ665652.1	[173921:174277](-)	78.2	0.8	57	0.45	3	VSVSGDGNCFYYCVAAAYGMRPEAAQSIRDIAVQTYTEIMHTDPFFSSTVDPKDAEEQLRDYVYATEGYFQSLAYFLRINVVIYIKGQSQPSIYGVNDDRYPYLSLLFSGHVSSGHFDL
34	Batravirus ranidallo2	ABG25569.1_34	Product: ORF3	protein	ABG25569.1	Q14WA3	129	DQ665652.1	[5929:6318](+)	44.8	0.286	71.9	0.42	3	MSYSKLQNDKKKAAKIKAAFLRQLRADEKVLTKIKKDVNVMHVWVMESRATYASKHHKLIKVFNRWMELNEMEVTCVERLKKRQETKDMIERYGKSQLDAQNVFAKLLSNVMSCSQEKIQEIRSRLDKI
34	Batravirus ranidallo2	ABG25706.1_34	Product: ORF130	protein	ABG25706.1	Q14VX6	131	DQ665652.1	[194873:195268](+)	37.7	0.304	36.3	0.23	3	MEWQYAPIDSLLLNPYDPTPCIAYSNGLKTLRELKLDMPPAPHPHENLSVYVLRRAVWTKDKLGALRHHSLHSLENHSALKFSLLTILCEGQVPAGHFSHLASFNLLRSLLHPCSAVRVGHLDLSLCYVAP
34	Batravirus ranidallo2	ABG25687.1_34	Product: ORF29	protein	ABG25687.1	Q14W77	138	DQ665652.1	[35959:36375](+)	55.5	0.229	49.1	0.32	3	MRFQMLSDKKPLYTIPEEVTTMDLSPDPLLLQVREMCTRLERELAVVAVLRRFACASLALFAISVLCFSAFLLVYDYTAHCAVTAELEMQDRDRVIRFAALITEGVQKGEDRLLTQIDHLLSALELCSSPGCTVARKE
34	Batravirus ranidallo2	ABG25704.1_34	Product: ORF94	protein	ABG25704.1	Q14W12	140	DQ665652.1	[122545:122967](-)	31.9	0.177	49.4	0.43	3	MGRRQQTTPASNITLFIWISRHREFTQTYVARPSHKNYIRYGMQRTPASDANALTRLNPPPMPRAQCDEDDDEKGTLIPEFLLETTFESYAHDTADGKKRTPIVHLCYDQLAEWEQTAKFHTDRSQRFAIHGVLRALTGK
34	Batravirus ranidallo2	ABG25701.1_34	Product: ORF142	protein	ABG25701.1	Q14VW4	140	DQ665652.1	[210296:210718](+)	82.7	0.795	94.3	0.83	8096	MLRFQRIHPKARTPSRATEHSAGYDLSPCIPTVLRANAITKVHTGIALEIPEGYYGRIVERSCMAVKDMCACGGVIDADYRGEIIILFKNNNNMDLPICDGARIAQIIFEACGRFTLQESAELTCTQRGDGAFGSTNVLK
34	Batravirus ranidallo2	ABG25694.1_34	Product: ORF66	protein	ABG25694.1	Q14W40	156	DQ665652.1	[85264:85734](+)	37.5	0.321	52.7	0.48	3	MSSKDELYVFHLNPLACVTYNYYHFFLGFYKNADDLTYEDLIEISDAEFNLDFEKYSTALFPRVYDLLPHERICIICNETVRVNVACGLHKIVMAMGGALSADGQNMNLHEPHTARRYVMRYKDTINQVLKSLSDLGFEDYSDAVIKGLQQHGIHI
34	Batravirus ranidallo2	ABG25688.1_34	Product: ORF30	protein	ABG25688.1	Q14W76	158	DQ665652.1	[36450:36926](+)	70.4	0.552	86.7	0.65	347	MCLEAVAACANGVPAEVAYKRGENKCVAGSRIMCYFVCHARRARTALVCLALFATLIIIFTLCARLPTCPSGWRGHDSKCYGLLEGETAAEQAFQRCYNQSYHLANVTEVEAGELRKMARTEHPFWVGNGTHPLCISQGSLPSQNCTQLNYTMCFVPL
34	Batravirus ranidallo2	ABG25700.1_34	Product: ORF91	protein	ABG25700.1	Q14W15	166	DQ665652.1	[119502:120002](-)	52.8	0.378	72.8	0.55	570.5	MSKGRLKSVLLLLSLAMVESLNGKITCPAGTYVSIRDCFVCAPGQFKAQEQHQDIYCDACSRCMHGFQVLKECTLTQDTVCHCPPPYSVYSDPRTPDYCSLIKMPFPDYNHVNHRHRPTFVSLPKPIMPKYKGEKTDDYPTQIYAYAKKIMEDLQRGKNVSLPETP
34	Batravirus ranidallo2	ABG25705.1_34	Product: ORF108	protein	ABG25705.1	Q14VZ8	167	DQ665652.1	[143560:144063](-)	38.9	0.236	35.7	0.22	4	MASDSRSAISTLEEDLSTQVKCAKVSDEDLYGSYLREIRNYFKSNLQSSAFRELYDVEDACPDRLLDSFACAARDTYRRVLENIAALEAEFSNGAVEHHSYEDMVTFLKGEEGERDFSKNTTGTLVVLKNGEKIVVGPVKGRNNMSVTAKEVIYYAKLLSLKARSGE
34	Batravirus ranidallo2	ABG25699.1_34	Product: ORF133	protein	ABG25699.1	Q14VX3	167	DQ665652.1	[197309:197812](+)	41.5	0.311	36	0.25	3	MRVLVLAAFLWAATGFNPRVARSADFPLNDQEFARVKELLNRNSVRYKRTDGPPRDVDATFYSVRPPPAYTAAFKKIYTSRSVRSFCLRDYVKGKTRSVEASSCIFGLKKQLFLLRSTRVQNITSEPPCLEVRPVTSWGYIYVNALNQDRIKINMGKKLQMMPCKPR
34	Batravirus ranidallo2	ABG25693.1_34	Product: ORF63	protein	ABG25693.1	Q14W43	170	DQ665652.1	[79842:80354](-)	40.1	0.255	36.6	0.3	3	MEQSIPPARSIYHITSLKSTLAVLVNLRSVDDKLKLLSSTEFYLCESANCDCMFRFLEPESEFHKIDYGDIFSYLPGTLTAVAVLFEDTDKLVMLDGRHRVYTCEIAELDEHIRQGRRVPPKRRLRAQNLYCFLTKLGLVERHRKILKGVLQPCSSADCSPKLSRRHSIA
34	Batravirus ranidallo2	ABG25703.1_34	Product: ORF87	protein	ABG25703.1	Q14W19	170	DQ665652.1	[114796:115308](+)	33.2	0.178	36.3	0.22	3	MASKDDIILLKNQSCDPVALCASFLRPHEDPGEYCFVRVPENPLAVQIVKSYKCEYCNDPAPVKLSDFRLKTQDPNFKLESILVMLKYQNKLLPKRVPNNHEQIVQYLTRKVIIKYAYHMPAQMLTDKSVVEMFHMLWHSKYLIMLMKSQDVTTPTERGLSELEKLKAIL
34	Batravirus ranidallo2	ABG25690.1_34	Product: ORF45	protein	ABG25690.1	Q14W61	171	DQ665652.1	[58332:58847](-)	27.9	0.158	32.2	0.21	5	MENDAYFTEGLWAACITEFPVSPHVDTAFYPCVHTYMAIFFCLYQVGAKCAMVPVKGRLYALSILYSEKMPAPEFLDYVAKPPFLSVALPASYEKSGALSLYLKKDELNYFMERDVTRGIPFTFLQYPSSLLKPTRCSRLVVRNVTITLNDITDTPKELVLWRYISLVTGC
34	Batravirus ranidallo2	ABG25570.1_34	Product: ORF4	protein	ABG25570.1	Q14WA2	172	DQ665652.1	[6370:6888](+)	62.7	0.407	43.9	0.36	3	MNKATPPPLRETEMSVYKNGNFVHDEEEHVEIIEVKDEEEESDRVVYKKIKETHPCFMIGLTWGWAMAALFFIGTVLVTVQQSQCMSARCPEEWVQKGNMCFVERVYENITCIKAKTHCAQLQQRLKKPRDVKVILPTYDSDNITVWDWAIPSCKTNTHDHVARYGCAFLQL
34	Batravirus ranidallo2	ABG25684.1_34	Product: ORF25	protein	ABG25684.1	Q14W81	173	DQ665652.1	[31039:31560](+)	31.9	0.184	35.9	0.24	3	MERNFYAVQFECLKNLKFMYETYKDCADFALGVVYHEVVAHRLDLPVYDVYYERTAKFLRVRGALVRQWCLVEVLAEVVRDHYDFNCTYNLNRFLDNCSGDFTGYLTEHGCTLKTVNDYYYATQYRDDGRGEIQVRRSANPDFIITRTVLDRIKKWREQPKTVDSFPYLRENS
34	Batravirus ranidallo2	ABG25691.1_34	Product: ORF46	protein	ABG25691.1	Q14W60	173	DQ665652.1	[58874:59395](-)	25.7	0.148	38.8	0.36	5	MAYYEGLYAACLTEFPVVASATTVLYPCIYTYMAVFVCTRQEILRCSILPVNGKIYPLSYIWETTFQTPRYTDYQNLPPSITMGISADQRGTADLFIFLKRENDNKMQMEDMTDPVAFTVTKYPASLRRPDECSHLKVRNVTITLNGITNQPVKFVLARYLSLVPGCQPLPAA
34	Batravirus ranidallo2	ABG25573.1.1.1_34	EBNA-3B; Provisional	region	ABG25573.1	Q14VY3	178	DQ665652.1	[178088:178621](-)	48.6	0.171	61.9	0.21	13	QGPDVLFTVPTFDGAIIPPVPTQAPVFASTSALPQVSAQHSNVLPAVPVFGVPVPLFTPDSSLPPPPAPVVASTSALPPAQPSTSTLPPVVASTSALPPAQPSTSALPPAQPSTSALPSAQPSTSAATLPQAPSSVQPPVPTPNVGLTLELQCRNMNREFGELLEQQRLWLTEAERIG
34	Batravirus ranidallo2	ABG25692.1_34	Product: ORF49	protein	ABG25692.1	Q14W57	178	DQ665652.1	[61798:62334](+)	32.6	0.237	37.7	0.26	3	MNCKYPAWALCCLCLVAFCVADRNLSLEAAYISQLPVREGWPLLVYPGMHKSYLYSLCVGLHHKGACNNTEIKSVPPERSFPAGFYAKKNFFAAGTEMHRLESAFNFTVGFAFHHILQMPLRRTLRSARLNVEVAEPVVSRYLKLATYQAIYTIVFETGRTAEVSLGRMLVMVPKDHH
34	Batravirus ranidallo2	ABG25683.1_34	Product: ORF24	protein	ABG25683.1	Q14W82	187	DQ665652.1	[30428:30991](+)	35.3	0.207	78.1	0.77	23	MANTQRDDLWRVYPEFQTVIKFDFEKHRDWSDFMRAVVLHEFSAGRLKLGEFNLLYQQYAGARRKAGLEATAKTAFLAFKEYVYTKYTTRGVCVLNEFLKHGVQAYRRYLGEFTVLRCHVFENTVKYRYHNPSYLNGTVSICYADKIPNRLPAEMQYEIEAWRGARKTRDSFDFGLDDGPSVELLGI
34	Batravirus ranidallo2	ABG25698.1_34	Product: ORF136	protein	ABG25698.1	Q14VX0	188	DQ665652.1	[200845:201411](-)	37.7	0.219	43.9	0.37	3	MSDTVVTDGTMLERYRDLCIIMQMQCNTFRPGNSSGAQGLVYFIFSCLSKLYNPYLHAFSSSLRLPQMVRSVLEGNMECYTAIGACGSITNKEEIQVACALVLYVLQSQLPEAEQDCYTHTLRLFLSAYIRHGVITPCPPPFLYNPHRVTAENFLPGFVEECLGPQRSDEPVWPAREACKRKRLRDDE
34	Batravirus ranidallo2	ABG25681.1_34	Product: ORF22	protein	ABG25681.1	Q14W84	190	DQ665652.1	[29147:29719](+)	36.3	0.207	71.4	0.73	18	MAHVEEPFMFVGNDTKLRVFSEFKNAIKTQFDKYRDWPNFMRAVILHEFTRRRLRLGEFDWEYRGHVARCREKGLEVTDEVSLEAFIGYVVKHYSHGDVYFLNELLKYGMELYRFYSAEPLVLFAYRFSHYTVYHYRDFSGREDSCDASLVCVADRPIPQHIRSEIEGWKRRQRHQDSFYFGNLKTSLWE
34	Batravirus ranidallo2	ABG25686.1_34	Product: ORF28	protein	ABG25686.1	Q14W78	193	DQ665652.1	[35343:35924](+)	49.5	0.348	42.1	0.29	3	MHLMQKTTLNLNLIRQLATKESRERCGSQILGLTTEGIVVYMNQILKFEATDKEIYVDIPRSALPSARPGKVYSIYIPKGNLKVYVPVTSQRVFLTPGVLNNADVCHAMAVMAASTKYTLQPAAKLRKIEHAKFKAKAAAEKARLEKKRKLELHTNLMLVRACILANTQVPPLTISLEEVCRTVWNNSKLNPT
34	Batravirus ranidallo2	ABG25680.1_34	Product: ORF21	protein	ABG25680.1	Q14W85	194	DQ665652.1	[28557:29141](+)	37.9	0.218	79	0.75	20	MASSVVCGIDVSDLKSELNLAMERARFRHSDWPYLVDALMWHEVGTGRLIVREYTWHCTARAGYMKFCGLPMGTKELLDELRQYAEYKYDMLEPGYKSPRVELYNFVYFLKYHIPNYRKFTETHGVSPLTGYVYDKLHEDVFVDGQIQIKECKRALLIPQALRKQQNDWHTDWKKAYYEHHLDAFNAKRRGDRE
34	Batravirus ranidallo2	ABG25696.1_34	Product: ORF102	protein	ABG25696.1	Q14W04	195	DQ665652.1	[134138:134725](+)	27.9	0.152	37.1	0.34	3	MPTDPRNPHLPLLVRYVDPSEDARVRHVDKTCSLVAWQAQTACETLRLLNINVGYRVGAGGVVEALIHVPVPCPAVYLECIDMEKRRTIFSLYILWKTLPARVKLNTFVETLPPEVPSDLLTNYVLLREHSMDRRETLAIFHRHNSVTFFVSHPRMNLLFFHWKMKDKGTAEFAGMSYRTYIVIEESTPQTSTLK
34	Batravirus ranidallo2	ABG25682.1_34	Product: ORF23	protein	ABG25682.1	Q14W83	196	DQ665652.1	[29799:30389](+)	37.1	0.237	79.1	0.78	18	MDSKLYGTTVRDFGSKTAYYVYREFDSAIKAEFQKQKDWPDFMRAVVLHEFAASRLKLVEFNRVYEALSADRRKAELRVTDEVALQAFVIYVYKHYCKINVYHLYEFLKYGMKDFARHARPIVLWNIFDFYICVHYSFRRVGTTEETCYLSYISNRHSELPEWMKVALEEWKGTKKNENSFDFGISEADAPCPSVV
34	Batravirus ranidallo2	ABG25678.1_34	Product: ORF13	protein	ABG25678.1	Q14W93	197	DQ665652.1	[20044:20637](+)	33.5	0.19	73.6	0.76	22	MQSDEEWCLLGKLVRGMACRQQKINKDWPDFLQALMWHEYAAGRIDIVRYEHEMGTLSARPNVLIPYALKNYWKNAGGEESHGTKNELEELLFFLTHQIPSYKRFIQHYGLTWYTAYAYHRLTDVTCKDGIFHITQRRGAAYASPHMTEDLKRWARDRPPYLLPLDTSFELHVFDTHPEEVWVSQPILSREVCLDSV
34	Batravirus ranidallo2	ABG25679.1_34	Product: ORF20	protein	ABG25679.1	Q14W86	199	DQ665652.1	[27809:28408](+)	38.2	0.201	87.9	0.84	23	MASSVVCGVSLSDLEHELSVAMDKVREEHLDWPDLVQALMWHEVMNHRVKLMEFVWYCKAVAEQMSFFGKTMGQQEQLRELHEYAVKKYDLVGSRRKEQRVELYNFVYFLKYHIPNYRKFVERHGVSPLTGYAYDELHQDEFVNGQIKIKERKRELRFPRGLREPLEEWKNSTKNEFDLVLNTSFDLEAFNAKTRGEEA
34	Batravirus ranidallo2	ABG25695.1_34	Product: ORF77	protein	ABG25695.1	Q14W29	203	DQ665652.1	[99030:99641](+)	44.1	0.206	33.9	0.25	3	MDCVSFIRSLNTALRRTGKEGEPLKDKVELHESVCISLTEGGLRYVRVEDSTLLESSQEFLERITDSTDFTISSAHRPQTDTHILTVGFLKQGVSLDLAGLSHLDGNVQPYAKNVVIVTVIGRMARNAIRRRTTRLTQETLMPEEPAAPTPQKPEEPPLPPQIIEKQVTPYWYKTYFIISVALTFYVVFDRLCSFWRESAGGR
34	Batravirus ranidallo2	ABG25689.1_34	Product: ORF31	protein	ABG25689.1	Q14W75	204	DQ665652.1	[37019:37633](+)	75.9	0.524	50.3	0.33	3	MVAIQVEQEKKAEVSLDENDLGKEADSYVNENYIGKEPTPTKDEEAAEKPKEKIPGTPKETKHCISLGGVLCIVAIVICFFMAMAAMTAGVAVMYSGQQCEDKWTAVGQRCVRSFIGHLGTFEYARDFCEQESARLYNYNEDKSLELIGILENGKEFYWAERFGKPICTMFNVTTKVCPKLNRVFCIRKTLEESRKCSCRKGQN
34	Batravirus ranidallo2	ABG25677.1_34	Product: ORF103	protein	ABG25677.1	Q14W03	209	DQ665652.1	[135012:135641](+)	27.4	0.14	34.5	0.27	3	MCLRLCQKYMPTSRAATARKQSAATTTCVLLTSLSETITSPRLLATSVVLNIMVDAGGMVAMASVIYLLPNCTGPEPTLDWYSNCAVAYNGNGYYNADCTRNTTFKGTRRQRNAVAGYKCTMVNITQTVRFKRQTPGKPDYIIKCPKDAPCNYGVALYVMKSMREVDEVGYGTCADRLRALTQCKAGFNLLKASPNLHMGLVGQSDELC
34	Batravirus ranidallo2	ABG25676.1_34	Product: ORF116	protein	ABG25676.1	Q14VZ0	215	DQ665652.1	[158152:158799](+)	66.5	0.462	46.5	0.28	4	MSCTIILWVFSGLVATAYIFLGFWTSPDACFNMTTYEYRTLKESYWITGGVAFLLVALAAVRFISVKLNFIHTMQKRKLTQAAFRETFKERLNDPRTVQRHVKVQGTETIWIACALGIPCVTLYLQASLKAYMGDGIYTVRAASTCWYSAVSFGGVSLLSVICLMITLSVLYFASIRRRVLDVEYVKLKEFEEDPPDETPLIETPPPQNTFGQEV
34	Batravirus ranidallo2	ABG25675.1_34	Product: ORF15	protein	ABG25675.1	Q14W91	216	DQ665652.1	[21488:22138](+)	35.4	0.174	82.3	0.79	21	MHILQKRFRGTADELLEWKDRDDLERAVEAMAQYQNTRYSDWPRFMRALVWHEFGSGRLDIDYYNEAYETMTEDMSCNDIPLSRDDELRLFLSFVKHSYLRSLHTPEGVVDELEDFLFFLTHHLPTYRKFLEHFELSWFNAYAYTQLAEGKLENGVFKVTFKDMDVQPPEHLYTWIKDWKMFTGPKSLSLHPHYDYEAFDEKRRALVDKKANQPTE
34	Batravirus ranidallo2	ABG25674.1_34	Product: ORF47	protein	ABG25674.1	Q14W59	216	DQ665652.1	[59454:60104](-)	28.8	0.126	35.2	0.14	5	MDPYGINVGCLVDYAVMPDTPRTFVPCLTNKPMYYICAIQLHYFCVKTIANFYFVRDHYQETPGEPRVQNYKSWPPFSVLSPKMPQNYKNDLSLYTGTNGFGSVAIQEFTPVHVEGKFWRASLLNATDCVHLEVQNTSILFNTVNNKQIKVMLWRGLSLQPGCDSPPHPPTPPPTPPPTPPPTPPPRRPVVPPARWKPTWVNDWGPRRPRWRFEEP
34	Batravirus ranidallo2	ABG25673.1_34	Product: ORF16	protein	ABG25673.1	Q14W90	218	DQ665652.1	[24558:25214](+)	33.9	0.206	65	0.64	16	MANQDWKDLMPRASHLVSGLDRIEEELELHATFALMTYWGEDNVTRALMWMELVTGRLQLEKYDRMYSLVASKFGTEEYPLKHTMEMQILILYAIRYYRRDAQVDHLADMLSFLKCHLDAYMQFVQQNGCSWATAFAYTRLAERHDVTRRSFTITVGVEKVPLPLDLSAEIDAWNVWKGGFSLPLELSYDTDLFNEETCSHYEKMRLRLRKSPGIVDN
34	Batravirus ranidallo2	ABG25672.1_34	Product: ORF14	protein	ABG25672.1	Q14W92	220	DQ665652.1	[20679:21341](+)	34.4	0.199	81.9	0.81	21	MSTNTKRYTGDANGLLYRADKNLTERAVERIITSLEERHKDWPYLVRAIMWHEFAARRLHLEYYNEAYRKVTQHYTVSCMPLPALLELRILMSFVKHSYRRKKCCSDVDELEQLLFFLTHQIPGYKQFLSQYGCTWYTAYAYFTLAEATLVEGVLRERIKDEHVYFPLVLYDSLTEWQRWPDKRSLPLDISYNSTRFWDRREALLRRESHRKKNYMALLL
34	Batravirus ranidallo2	ABG25639.1_34	Product: ORF79	protein	ABG25639.1	Q14W27	230	DQ665652.1	[101610:102302](+)	53.6	0.364	60.7	0.32	3	MGISCSLSRVLWSGMMTLGRWTGGGTSGGYRRTLQRVREVREDQEEVQRYVNMKPVQRITTLSEEKESIKKKMAYYEARKGNLSAEEALQYRLLQQELVTVDRATTTAIRHLVDKKEAKSDLKETAVQKYHLQNLTGLYEVSKLSTASAVRCQKKLMELERKESIIDMTLEGHRDIQNSMEERRSERRVRFEDEETQKAIECLDLIVPSPPSHPVAKFDTIDERPKHIPN
34	Batravirus ranidallo2	ABG25671.1_34	Product: ORF19	protein	ABG25671.1	Q14W87	231	DQ665652.1	[26956:27651](+)	40.6	0.227	73.5	0.73	18	MATTSTSPRPVFEHGTETKELYAELHRAVETCAKQHADWPDFVMALLLHEVAIGRVDLVAYNERYAAVRRSYSSTGQSFDMGDTLDLLLLYVECCYDMVTQEEVENQEHLQMERPGTEEQEDLNLGEFRKCRTKVVQLIYFLLRYFCQYRKFVERHGVSIMSAFVYQHIYAFGKREDGAIDLWHIHKMIEGWKKMPKTEYDLPLKMQTSLKEFNDDFAALCAAEKLNRMRV
34	Batravirus ranidallo2	ABG25573.1.1.5_34	DNA polymerase III subunits gamma and tau; Validated	region	ABG25573.1	Q14VY3	231	DQ665652.1	[172289:172981](-)	42.4	0.119	53.3	0.17	3	APARVEDSRPPPPRQEPSLPPPSHPRPRQEEAESDRHPHQEYLRPVRGSAADWATNVQPYLPAPIQTRPREEESAAPIRSRSPRRPSSEEQTLPPVQTPHPRPRHEEAESDRHPHQEYLSPVRGSAADWATDIQPYLPAPRGAQRSSSERGRLLNYEAPSPLTDEWVELDPHQQSSRGRASQGAEARGRFREGAQNAAFEYDEELESLDHPLEQLKSLLQTHRRTLRPLES
34	Batravirus ranidallo2	ABG25670.1_34	Product: ORF76	protein	ABG25670.1	Q14W30	232	DQ665652.1	[98404:99102](+)	42.2	0.264	47.2	0.35	3	MAETPCGSTESSSCETSECEFETWRTLRDQINSFFSTESSHIAPSFITLCSLRMKRRLHHMQETEQDLVRTNQDVASLRREIAKHEAVIDSLLSNTSDFYEELDCRVDDNDILKALTLDWNYVWSRERVAPVCFLPVDADNNTAAWPHSLLPVKDHPCAPSAPISVEFDGKENKWYTRNRVDLLAKSSSTLRGCLKRLRETHGLSYQRAWTVSVLSDRLTQLCAELAKRVSR
34	Batravirus ranidallo2	ABG25668.1_34	Product: ORF17	protein	ABG25668.1	Q14W89	232	DQ665652.1	[25360:26058](+)	36.5	0.276	59.6	0.6	13	MADNTQLTLGDRVINASKAALLSHGDWPHLMHAVLWNECVNYRLHLGMYIESLKLWCGSVTMLSQESQMEFFVGYALYTYDARICYKQRFRSREDTVPYKMLRKLADARSEAYGIEGAAGHELRGLTHFLEHQLPSYRRYMTHYGESVCAAYQYNKIFGASGLWLPPVLGMLVDDWREDTLPESQEAVYLPSGIEARMRQVDRREQSFLYEIRKVASRVIENIEKMKAGEGF
34	Batravirus ranidallo2	ABG25573.1.1.4_34	DNA polymerase III subunits gamma and tau; Validated	region	ABG25573.1	Q14VY3	233	DQ665652.1	[172649:173347](-)	56.2	0.092	56.3	0.12	3	SVQSTRTPSPEERSDLPPDVRSPSPPASPVKARDGRTSPTPAPARVEPPPPPPPPSTPSTQPHPTQPPPSAPPTPVINVKPPPPCTPPAETTPPIRTQDSQPAVPAKTEHALPSVPGTPPPFAPARVEDSRPPPPRQEPSLPPPSHPRPRQEEAESDRHPHQEYLRPVRGSAADWATNVQPYLPAPIQTRPREEESAAPIRSRSPRRPSSEEQTLPPVQTPHPRPRHEEAESD
34	Batravirus ranidallo2	ABG25702.1_34	Product: ORF86	protein	ABG25702.1	Q14W20	234	DQ665652.1	[114111:114815](-)	42.2	0.241	51.4	0.34	4	MSSLDAIARLRKRRLEITPPDEEEEEEEYFDEQCMATIVANTSTTTTTNTTTLNNVNNLKCTLNSNNGSEFVLASLFGDTDFKASYISTSKYMKCDICIQSVSDPVKWGSALEAIKLLSTEQALEMLICRGFTVTAEQLERHRDHYDLGLTPPDEAAGPHVLLMWKLIHMEYDKHVMLQNYQLVEVVKDAETTTLPNLPMMNASRNQAKSLMTAIRLYHELVSKPSLSKKAKTK
34	Batravirus ranidallo2	ABG25667.1_34	Product: ORF100	protein	ABG25667.1	Q14W06	237	DQ665652.1	[132204:132917](+)	77.6	0.637	89.8	0.8	48	MGGLRLVVLWCVAFAHTVGCTTPVFRTQLYGSVILRCTFPFLLKDTSAEVVWEIEREGARTLAYKKVRGQQEEVWPPYTGRVRFVGTWQHLNIEISNVTSADEGVYFCRCLNTKGHGDKQVRLEITGVNAGDPMIGLIYVGGYKRLQCTWTGDLRDTKMWWYDANGRLINVVKSTQRVAKVERGLTMVSSVLDLEINVNHHYFCRTSEGKFKKVTRGVLSDGSPVKIHDVEFEDATK
34	Batravirus ranidallo2	ABG25666.1_34	Product: ORF69	protein	ABG25666.1	Q14W37	244	DQ665652.1	[87479:88213](+)	36.4	0.203	40	0.26	3	MCDLHKKAADRVRQIFEGPMPADTLHVYLHRCYLTAFAYYYRFYRHEMLSHNTRLFNESMRQEVEKICTAWNSPIQLQLTAHACAATMMFYVTPNDIENILMGSLPVPHWNHDLQLAAFSAASMSYNSLCNVETLLRFTCPDDLCGLTLALELTVCHLAPTPSLARCCPQGMALYSLKRYLSGDDDVMGAYDKDLVWELLACSFGVLNLKNLRSLRKNVRPPLPPMEQAFPNLYARLSEAERRA
34	Batravirus ranidallo2	ABG25665.1_34	Product: ORF99	protein	ABG25665.1	Q14W07	244	DQ665652.1	[131361:132095](+)	76	0.593	81.3	0.56	61	MRSLCAFVPLLWCTHFVEIRSFEFQIATTKVEHLGSVTLPCKFYYNIVPGNAVNIKWSFEHNPHKDDGHDIYKRTDGVVEVADGYATRVSVNAKDITVADLELRNLTKADGGYYKCKVYDALRYWVDIYRLEIVDAYTEDPNVGLIYVEGHKRFRCTWRGFMKHPKLWWYDSEGKLIRPAKTNLDIYVEHNRTAVSSVLNLNIQVNRHYFCRVSEGDTVKTARVVLSDGSVVRIHNVTFEKPAR
34	Batravirus ranidallo2	ABG25664.1_34	Product: ORF18	protein	ABG25664.1	Q14W88	245	DQ665652.1	[26138:26875](+)	37.9	0.195	77.1	0.73	19	MEYSSEELERELDVWLYRRAAENEEWPEFVQAFLLYETAGFRLDLKAFNRAYEEERRRCEAEVEEFGRAETLKLVCDYIKTNYDLILEEDCDTEETIRARKQRDDYDEEEEAKYKVLVAGEYTDRRANLFKCIQHLQHHFPNYKNFVRLHGLSILAAYTYQRMYVYSQNEAGEWGLQRQRTITSVYRSPFLAKILEQWGLTPKNRYTVELDMSYPYDELDASLRKESLRTGYEWTPLCQEDAMEQ
34	Batravirus ranidallo2	ABG25663.1_34	Product: ORF115	protein	ABG25663.1	Q14VZ1	252	DQ665652.1	[157397:158155](+)	47.8	0.371	48.8	0.39	4	MVNQAGSDEDFELCVARFADPLSEIAGTKRIFKRPNGEPYHNQMLFWKLLNTKGILTVLGYSEVDEKTDYAEPVTLRYYEEVIKKARNARGIFYWIQFLIAVSFYVCAAIVYGKCFLLGIYCNNTVCYAGFVGCLTTLLGACMLCYKHCRLVWSQRTTGLLPTQGPNLASVYVANVGLHLVFTVIFICSMFVVKDHTYRANLTANASPDRLELPQGAKVCVSPVFEFCCTQITVFFLFTFFQIAKQTWQAFK
34	Batravirus ranidallo2	ABG25562.1_34	Product: ORF5	protein	ABG25562.1	Q14WA1	252	DQ665652.1	[7022:7780](+)	38.5	0.198	44	0.37	3	MPYLKMIEDHVAIKCVTEIINKDEEMELQRKLNFNKNVSGIPVILNLANKSKKRYEFLIYVAACRNHIVESLVKGMEKENMPGRFYVEYALRHIKEERPWIGVSPLYRKIASLRRQKNNSPAAAVYITQCLMGYNVVEYSKALTEHTCVCKALAEYVHKGADKDFRRIYNLYSCLNHYLTDLVKYLDTRGFAFIHTYEYLMNQEVGYFVSPQTEPLKKLELFINAKLITPEEEQDSSEHDSDYSEDETDALL
34	Batravirus ranidallo2	ABG25662.1_34	Product: ORF67	protein	ABG25662.1	Q14W39	256	DQ665652.1	[85963:86733](-)	67.8	0.719	74.3	0.72	16	MTFSQHFLLPQSSRRAMPRCAAKPQIAQILHYQDQQEASEHFNLNVKHTHFGMVQAVHLLEKSVMVESITWLDKMTEPVEPRRMCRDICSALHYLQTFWVKVHGSIDPSCIGYSECTRTYKLFDRSLQVLELNSFRAPEQLMPKRHIHASTDLWSLAVVTALYVLDAPLFPKPASPMELYSNQIILCGLPQPKRSETPILVDVPNTVLKRFEHHVPWQHFFFSCLVIDPECRPKVGSVAQAIPPDGPVKCPPPQSS
34	Batravirus ranidallo2	ABG25564.1_34	Product: ORF7	protein	ABG25564.1	Q14W99	264	DQ665652.1	[8657:9451](+)	38.6	0.201	39.8	0.28	3	MENRINDVATTSLLCYIAQSESYSPTILPYVPTILAHAEPETILKAGESLHMPVEAATVYEILLHAVLQPKYTQYAFLARLVQLDEELCGALCSAFNEEGKEEFCVNFLVRLQTKDNRPLYLKNLFHIMLRKYATDTEALVAYVLLLTATQKIDAGKYMCCLCEYERNSVEDVCCRIHASVDSTQKLAECYDMLKNVLWYILERTKVARLGVQEAQAFYEGYLVHTGKSILKEGIMKKFPPVPFGITMENFLDVKKFNENKPPK
34	Batravirus ranidallo2	ABG25661.1_34	Product: ORF81	protein	ABG25661.1	Q14W25	267	DQ665652.1	[106316:107119](+)	62.7	0.496	65.8	0.49	7	MRRISRFLSDVAEFGGMFFKTAFEHPDFDAISFIAHQEDLYTQKLINHNRTLNVLKNMNEMETKEQIVQLEETYQKLSTEICELENEIEAQLLKSHNAEKQADKDLHMRSALIMLNKQQRKKIKIDAAKENMDICTVLETNKSNLEQVAKVNRDVMSNTIFDADAIRIEGNTVKEIFENHTRVAIATSDVLKNIKTGAKEVAYYNNGRDVRMLTAPISTTESNQRQLEERLRDIVERQGRSHGRSKAEVPGRQDIQNHTQPSAEPVS
34	Batravirus ranidallo2	ABG25625.1_34	Product: ORF64	protein	ABG25625.1	Q14W42	270	DQ665652.1	[80396:81208](-)	34	0.209	45.5	0.49	4	MFIYYLMVAGLTHMQIFEGTLYGMYELTCNRNSYLVQKLERLSLTDTLQTGFKPDITCKPPLPKPLLLCNAIFDSYVNSELSCMPSYIFRLMAGMCDPEVLAAKLAKISPTVEVDKLLKLLETEPPYIISQALLQASVCKRVDGIADEIARCRKDVTTDYCLNPMALQAYLVEENLCHVHLEHILSYFNVLISARNLHDLMMRDESIFKYITAYTYCDEVPQEATQAGDPLLEQRGTAVIYDPVLLHVSKDEPEAPKEEVCVPYYRYNEL
34	Batravirus ranidallo2	ABG25563.1_34	Product: ORF6	protein	ABG25563.1	Q14WA0	270	DQ665652.1	[7780:8592](+)	37	0.216	37.2	0.23	3	MAYYAPTISRDMLERHLAKITHVNLKFLYPSVMKHCDDEQFVMLLCGHVTEKKHAAITNFGKKIKDKTQAVASMYARLCDLASKQVPPFLCSLIEDVPAVAEDIFEQLRTSTLRCRLYLQFYLAHSSCPELPHTQTFLYKDITDASSPLAQPYYLPAYVFLVMAVRFWYNIDFLQRLTAAERIDIELAEILHTEPHLNHIPQYYNLLHTILPECVNYMVQYGFGCADATRALFFVQTKQHPVENYYYKKIDDELWSAQTKFMKRFVYQLI
34	Batravirus ranidallo2	ABG25660.1_34	Product: ORF104	protein	ABG25660.1	Q14W02	274	DQ665652.1	[135659:136483](+)	38.5	0.23	39.6	0.28	3	MLTFTKEYFRLLDGLRASLQKHTQSENSIIAFLQQQNYSTRLLSYEPKNLFELYSLLGSLCDWRETMNLSVFVYFDCGPVSFSDLSVDLSSMVHDYYRCYDREPFFRKLASGGDEYARKALILQVKPDTDKLLTSTRHVDVATRCLVVTLLCKFLCSSASPKEKEAAALLLEAQMTNIDRYYVMSCLSAGYPSVPPPEVLVMYQQIEASERHHEVLKFVPLLQRRKARKLIKTLTKAANPSHSALGKVSVLSMSFLYIVCVLIITHVAFLRLVM
34	Batravirus ranidallo2	ABG25659.1_34	Product: ORF109	protein	ABG25659.1	Q14VZ7	277	DQ665652.1	[144038:144871](+)	29.1	0.151	32.7	0.24	3	MADLLSEAMLSVEVPTSIELIQDLKKAAWDEFCTAIKLLSNCKYSRFMGSVPFNALPATSATGVQHAVIETDGECQVVKLDASELACRLIKDAQGWGKLWSALKVRGDGEPTPCRHMRIPVHMTDIWTYHQEYYADQVMNMWAKNKVYECNTAYKKLMEFRMPPLRPIYVQPCSLRPPRSPKLKKEVTDDMLNVLCTNAVFMGLMWSSADVIGVIAAAGYMSVTSVNSSLRLSTGPSHKSMFEIPHGSILSVEQALYLIKNKALLCRLLYERFRVRR
34	Batravirus ranidallo2	ABG25658.1_34	Product: ORF137	protein	ABG25658.1	Q14VW9	277	DQ665652.1	[201347:202180](+)	49	0.273	33.8	0.27	3	MMMQRSLYLSSMVPSVTTVSLMWLCFSTLRCVASSKTGCESRVGSVICRLPANHLSLRWTKRVDDKTVTVLRVADTQMNISDSQTLLFGTLFSLHNDTLTLRFSPGSHHLSGNQLVVTSSDLVLSSYGFSTMSRPLYAMHCEGGGEVVRTPDPRPYYDDAYVPQCNFLHPPPGSTLRCNVTGADKSIKWFEGLEYLTTGEQYVVPSEHAMEEVTCVPANPWDVHLLGRPIDRYLAWIYVFCAAASSVATAALLVTLVTRVLMPCCCVSPYYDLTPHV
34	Batravirus ranidallo2	ABG25657.1_34	Product: ORF57	protein	ABG25657.1	Q14W49	279	DQ665652.1	[71773:72612](+)	28.7	0.177	33.8	0.24	3	MTDAIDKPFYYPEWYPGCNDQGEMNSIRAEVFALQRVHLYLDTPDMPPLIQLYNAKVHPTYRVKEDMAMGHLFPHIMSSEHRSHRLCFVECVFKLHPELVDRAIADVESWRKNKFELLAYLYTFKGVRYITDCPLYEVVLNIGRLYRYFDDVEDVLLYNLICAKLIKIPLFADLRRKNVRSAMEAVVQYMKDHFTLDELFKAGRIICYDLNAQYAYFKHNPPTLNKVYYARKHASLYQDKHVWSGCKGFGCKHHMSVGKRLVLARYYQWGAEDVERFKL
34	Batravirus ranidallo2	ABG25656.1_34	Product: ORF56	protein	ABG25656.1	Q14W50	285	DQ665652.1	[70844:71701](+)	30	0.163	37.9	0.28	3	MGCQLLYYLPKLGREEPACGRRTQPLHYLLRLVECGFQAESILRYERLSHGRERFFEVLGRPIQYYSTRMCALYVKVYYMSVDLQENFLLYTLKAQPDLREYLLRELELRDPAGRCCIEEYLVRMGVQASSRKRCDVLDMLEHIKVLYPAQPDALRLVLYVELLHDRICLLSFRVLREKMTAEGKGKVPKMRYVMMEYVRRYYSQTQRDHLGRVLSYDVPCHYDKLEKEGFTLQNAWHYSKNDCVNEECDCPRKNRLFYIPRRLRDPLVALNKGVAVENIPYYNI
34	Batravirus ranidallo2	ABG25641.1_34	Product: ORF58	protein	ABG25641.1	Q14W48	288	DQ665652.1	[72815:73681](+)	36.9	0.239	47.2	0.36	3	MSNPALPEWFPGLCEADCRKLQLVERHEYIYRLMVDKVNNHHLNSARTRFYQLGLQEIYDKHVRKSAKQRFMYIYSQVRDCNASCKLLIFNAYFVHDTKLFQSLLGEMVALQPPNLYEIYCTMLTFLPGEVPHWGRITNPLKEKVYTLKENGRWHPNPCLALLYIEIALGRINVAKWKEYKETRKCRAPLDCIERDFWMYAVYNYDIDDMKEMGGIMHYHLKPAYEYLCRCGFTLRRASYAINRLRSGRKLLTNDDDSQPLPELHNSIMKEIDKWYPNYRAAEKHFPF
34	Batravirus ranidallo2	ABG25655.1_34	Product: ORF55	protein	ABG25655.1	Q14W51	290	DQ665652.1	[69886:70758](+)	34.3	0.199	41.6	0.35	3	MEEIFQTVPWYPGMSAWQEKEKDITTADRFIMNKMKKYLKLEDVQSGAKTMKKGTKKFKELLTKDEYVLFKAHKSEELCDAMNVCSDNHKRLRFISMCMQCCLWLKLEIAEKARGKKPHNLFHILTLLEAVDANDFTPVYRILTTLELNLKTYPDADLVLLYMCVLNEQIPIKELRQLRRDMKTIDSNIGVHAFGYINLLRQFIRLKLNTYTHHAMVCVNVVEKLPVVYEYVREDITIGNVWNAMCKLRLVDDKLTIVPSKNHYLTPNVVMNDLKDEFPHLLDQISCLKL
34	Batravirus ranidallo2	ABG25654.1_34	Product: ORF138	protein	ABG25654.1	Q14VW8	290	DQ665652.1	[202229:203101](+)	35.6	0.231	33.7	0.31	3	MNRGTPPPQKQARQKSFACPFLYFTKGGGVGNRQACFRDHTALRRVHTFDREEFARHCADIKVFEEAYDLTKSDTIALTLRCRIGYLCTCLRVALLKIFLKEVGPSDLKIHLRASAGQILPEPKPGCKASQMHSLAAEAIFSSLPYLCINTEPYEYFAGCINLAVYSKCLNLTAYYVEKCEKISDYATFGIHTYLKYLYLLMRYKAGLTARAPELTIDGIELYAGDYEQLFTLFGNGYELENMKKNNRFFQKGDTRSAIELCTSVGCEVMPGLADLLELKNVKVLSRPVR
34	Batravirus ranidallo2	ABG25653.1_34	Product: ORF105	protein	ABG25653.1	Q14W01	291	DQ665652.1	[136543:137418](+)	40.4	0.131	35.3	0.13	3	MFVKLTVVAIALACAVQRHAALVPSSNDPEKYIDEDGYGPTMLTKFQIPQVPSFRGTASPTEDEEEEVVVVERVPPSAAAQEEETVAEAATAETPTETVDEAPTEETPAEAEPTVLEVPVDTAETTTPAGVEEESITTTTPSPEEVERTTLGVMLGLSILTTTGTTLSLVVEEPTNTTATPTTTTKAVNTTPEDYKDEDFDEYESSDTELHDRLPTIGGYTTPPRSTTASNTTVNGTSSKPDQKPNQSNGSGPGSDFGVYVHIFSKATAERGPTWQAALLISVVFIMGVVF
34	Batravirus ranidallo2	ABG25652.1_34	Product: ORF132	protein	ABG25652.1	Q14VX4	293	DQ665652.1	[196373:197254](+)	36.5	0.352	29.2	0.27	3	MWLLTCAVFFSFLAPCACHLWFVRVYSAGERFEVVLNHEQRQLNQPFQSLQIYFPNGSLLLSYNYLEVLRVVEMWPTTSKKISYNLLTEHLILNDLTSEEEGAYGYRMRRGYRSLRVDDISGFVFLAYGVTDMHSLIHMPQHIYVTPTNFYNPANVAMAALCTQDLVLPQKGLVFPFACSTLPGSVPLFCIEESCRSLHKNSAAPLLGRMKRGVTLLSTENYVNNRTLGAWMRKSADYELYTHSYMRYRGKVQITRQVDKGACIQLKMVETRLKLLPVGRTVTIARALITLPC
34	Batravirus ranidallo2	ABG25650.1_34	Product: ORF61	protein	ABG25650.1	Q14W45	297	DQ665652.1	[76037:76930](-)	34.5	0.179	41.9	0.3	3	MDAAPQDLAPPATSQKPKPRRPRHVSFLLFKLRDEVIPADVLLRYERDRHYLLNLLEHARKKVYRGLITALEDYTQHETFEYVAAQDEYSKSIFVDFVFSALPDLALKYSPPVIWRPHEVQPNALTAFLSQEIELDDHTSEVSLLPTLVLRLHEFFPKQPDCLLALLYNEVLLFRVQIPQFQQLAQAMKQHCLQKKIAMPTLKHVFATYIHLHYRAAQECCARYFIKNHMLNACLRLRDKMDMNAFLYYLLAGYSLNANIKPNLEVYQNTKNTFQESLRKTYGTACGFSTERFSFYL
34	Batravirus ranidallo2	ABG25649.1_34	Product: ORF51	protein	ABG25649.1	Q14W55	297	DQ665652.1	[65545:66438](+)	31.4	0.17	38.7	0.29	3	MEKIVQYRVPAWYPGKKDGDAQTPMEFLYPLLEGQISPRILDRFHKKCGYMRHMWTNNPTASREDKLVDWSNVDWSSFYYSLMRMEDYRRKCFLGFCLAAHQGLAEHLLAEVRRLGPKNAYQMERYILEHTTRDVVWPNPLRSPLLDLILNLRSVVYQAGEDLHFALLYMEVCAFRINPAKLRCLKSALYGEVQELTAAMYAVLLVTYIDKHYSWIHEKNLGADLLTLFPYLYVMLREHFTLRFCFMLTEKLRVDTRSKSVSLATCQDYGYVTRENCFLGTVRATYGDAVDVIGFRL
34	Batravirus ranidallo2	ABG25651.1_34	Product: ORF36	protein	ABG25651.1	Q14W70	297	DQ665652.1	[42850:43743](+)	74.5	0.677	63.9	0.58	6	MLFVFIFGHLLATALCGTYISHIEEYWPQKDLHVTKVYINTHLVVEYRVSQGQQILNHYLQLGDEESGNTFVYQIYKQVVAVSLKYTTENSVVSPQIVHVMHECRCIAGQNCTATFTNVVMDRHVTYGGYDQEKKSAVMLPSCEYWRTQTLNSDEFDQEKHNYRLEVTEDYSLSERAQHTCTVGSFFPASHALRWIHSHPDSESYKGAVIPNGDGTYHTSLVLFVPRTHPGYATCTFASPDYLHEESVVHYLALGPQSRVRKCAGYVDWAIVLALFSAFLTMIIMYHWTRHTMRRMA
34	Batravirus ranidallo2	ABG25648.1_34	Product: ORF117	protein	ABG25648.1	Q14VY9	298	DQ665652.1	[158995:159891](-)	49.8	0.416	43	0.28	4	MGDRTKDMAKRPLLADCDDEDEECGEHKGSSYESIAEVLSAGNYGLEGIESFCAVWKQLILFARYLTLTLILLTFSIFLLFVSTDAWIWILKQNYHYEGNNTRSAEAVKQQDVMNVLSIGSIIFGSLMLLTILTTMACSWRHMAKAHYTMKNQYYAFRFFPLMLTLKLLAIVFFCMAWTRAILFIDCSKPIPFASQCGTVARYGAVVTLIFTLLYGILLCVLGGVVYFCITVKVNPTSMNKPPNKNFFTVSKGRYGNFFVKIAENVVGLKGSRAMNFKPMPMNAPFPLQSNLNTLHVH
34	Batravirus ranidallo2	ABG25634.1_34	Product: ORF59	protein	ABG25634.1	Q14W47	305	DQ665652.1	[73772:74689](+)	44.1	0.335	37.4	0.34	3	MTSNWYPGCNEKNFKVVEVQKYCLGIIAKHLNVETLLEKFPTYAEMVDDCSDSYKTMVLLFAKCCYDRTAGQLIKDCFKCQEVLCYLVLKQLRDDRPDNIYQVAHFIFSVSPMQHNVHELCNPLSGIILNLDAELNISHSALCLLYYCLCTGIVCPTRYTRLVREMNRKNPASNAWTTPIYLSHYMKVYLSYDRMELLGKAITYLVKPIHTYLKSTSFTLRNTMFAIRHIRRNNGESFVRSSCPTCPDCWLTCDLSLKDLLKGVYELSSVRIPYHSFLSRCTVKQNRNLITRSTLMLNKPDRLNY
34	Batravirus ranidallo2	ABG25647.1_34	Product: ORF114	protein	ABG25647.1	Q14VZ2	306	DQ665652.1	[156483:157403](+)	27.6	0.163	34.3	0.33	4	MHRSFFSHQRPYFTSFEVSNVGEIQVALDFSALANLPATNTVLLLKKLTSNLKTLLPHTSPSLNVCLFNLADFVDQWNSTVDGFEDYLAQQNLPVQLGADQAQFYAHGWLTKVLLKPSVQCEDGLQQNAAWSMLHSNIKDGKHASKFINSKGLCLGTRDEGITHTVTVLIHPTERHKYVENPKLPIQKFADSVGGLFLVSYPSQSRFAEDSGYQLTRWELLQCASLKDVYRWLNGLKTVPVNWNASVLVFGQVNTETTDLVHRYPRWEYFRRQWEVEGAKAKDDYSYNKDYEPPARTHLRRLRPLW
34	Batravirus ranidallo2	ABG25646.1_34	Product: ORF95	protein	ABG25646.1	Q14W11	306	DQ665652.1	[122805:123725](-)	24.6	0.131	59	0.56	7	MASFRPHCCRFEAALHISPLPIYYTSPDRLAFFTPEGKAVVGTRSVMDCSCQIHKNYTPLDLLFGMGVEPKQLPPFVIPPASTVLDWKHNARRAQNVFMRTALQWRTVLHANLVPSLETAICILFSRTEHWPAGVYLCINNGVCSSRMVWNTESNKTPPCILPVFPGVGTFHSIYGVRARPGSALYMSDHLYFSLLECGVPVSEEHEHNYPGRRENGRAGSLCYCDGHTKYYWLLYKDEPLGELGFPTTFKISWGADNKPLQHQILHSLFGLAGIENLHRHTWQDPVTKITYDTACSEPQRAMQMH
34	Batravirus ranidallo2	ABG25645.1_34	Product: ORF37	protein	ABG25645.1	Q14W69	310	DQ665652.1	[43797:44729](+)	76.3	0.657	70	0.5	11	MFFWKLVVLLACPLAALSETYISIFEEYWPKFNLYSSKIYVNRTRVAEFRGNGHGVSSESYSLSASESQVFNHGQPLEKQCKDVHKSFAEKNEGESAKVMQTMFECTCKTKCKENFDRAVVDRHLTFGNYPKQSRKIELLKICEYWRQNLDYDGGSAHYNSPENLIEVTHDYGLLDNKAYKCVAKAFFPYGHQLKWLIPEIAFQVGDELVLPNGDGTYTSALVVYVPRNHTIDILCVLEIGHDIVESVQHVYRDTEENEDACASKYKNAVIFLSVLCTVLLVGILSYIARRVYNWWRYRGEAEYRSANEL
34	Batravirus ranidallo2	ABG25643.1_34	Product: ORF53	protein	ABG25643.1	Q14W53	311	DQ665652.1	[67531:68466](+)	35.3	0.21	44.2	0.35	5	MEPEHDGSVLEVFEGFVGWNPAMSREEEMALGVVQDYDYIYLKIRDRISHRAVTRYQRKHKLKHHPFYEVLPAGLPESFRRGRMEDVLAYIDGKGSGLRPDFVHKCLKCDRELAEYVLAESRAAAPVNLYSIECAIILAQPTLRDGRCVASPVPEMLRSFSHFYPALVHADFILLYLAVLRQDVEPELFSRMRTRSVELADKEDAAASDLYELLADYAERHYDYAEHVAMAYDLTKTVHVYYHVIAVGEITLNNVATALQRYHTNAKGHIYKLGHVNESVLYIDREVMEDIADFCANEGQHDIHNTAFYVF
34	Batravirus ranidallo2	ABG25644.1_34	Product: ORF34	protein	ABG25644.1	Q14W72	311	DQ665652.1	[40520:41455](+)	75.6	0.679	41.2	0.29	3	MLIGGLLCCLLTAACGATYLTVSEVEWPAGLGYTSTVYVNKTLVMTYHTKKIHKEVDEGMDSFCCETEAGPLMKSLHDLTTTMYRTYLWSTPLAPNYQKLDLLAECKVMEDGSVSVVMDTAFYDDTNALHTNADRSMKLLQVCEFWAEAAKRLDLPYRYAKPALSMKMEEQDSYNVFTCTAVGTYPAYGEILFTQNDRRYTPFFTSLSLNHTTGTYTRVSKTYMRKHAVDVLECDFASDYNTVRTILRHCTHTHHEIEYINETPSRDAEKNSTALLYAAALTFLMLLASVVVYYRSRIDRLSRNIAEKKDI
34	Batravirus ranidallo2	ABG25623.1_34	Product: ORF127	protein	ABG25623.1	Q14VX9	312	DQ665652.1	[191156:192094](-)	26.4	0.154	31.6	0.26	3	MVLQPITGSGFSNYCREVREVVRPERNAFNTGVYRAPIVPNDLPSYTDRALPLQNVGLGSYTLSLPPTRYPDDMWTLVVVPESGPNYVLTATVLYDCQQRCNLVDEDRVLMCQVENSSLRLDRNEWLRNTYATYAEELRCLHCALSVTKTQVKAVCVQYKLCLDSVFVPGTDIPMCSLHLFDSALHRERVQARAEGVRRMGEDVWQQSYAPYDVAAQVLCTPQPNCILTERVGSCVVKYEPAEECEPPPAGTLITFLRQNGDGSLYFTILSKDLVTEQRLDSPWLFSHYLQLHMPEDFWFERAAVPLREAGW
34	Batravirus ranidallo2	ABG25642.1_34	Product: ORF52	protein	ABG25642.1	Q14W54	312	DQ665652.1	[66519:67457](+)	34.4	0.193	48.1	0.3	5	MFLMGYSRANMVQDICDYWHPGLSAKQEEVMHVEGHVDVTYRKLRSSITADDIKRYQQKHKLKRGLLNDSMDHGHRILLDAGDEEPAIKRTDDIDEGYKKGLVVDVLKHNKELAAQTLDWVQKLNPLNLYALECLITEARPELRVKKTAVSPLPKVLKEGTLSFSCMPHATRTVLYIEIAEGRIDLDLYARLRLRHQEEHGEKLSEADTCEILTSYAENYYSYLQERELCRNVILKMPYLYAELENGGGLTLAATAKVLEHSVIGDEGVCHQLYCPQVDKCYVHPDIRKQIVELYTGGDRLEEVWDVVLFDF
34	Batravirus ranidallo2	ABG25640.1_34	Product: ORF60	protein	ABG25640.1	Q14W46	317	DQ665652.1	[74975:75928](-)	40.6	0.234	45.1	0.29	3	MEAETAYPCGRSGGHVDALFLMLRDRLKKNKLLLYEEQTGYFTRELRKAVSRLPRDKFESMMQEKHVEEIYLLMADTSSPSLQTFTDVYFSTHPHDLSAAQKKKWLYDLYHAVQSTEVNYKEVFLKFCLLAQKKLGTQLLKECGDNYAMKRYLLLFCPGLGDVEELNSPLLEVLLGFQQMHPLRPNVLTVLLHLEVVQGRIRPSLYRRLKLEFPQSTVPTLLCRYIRRYYTPREEEELASNLSSKLPFFYDQCCDNPTLLKHYYAQKYYSTWYCEGKPEFHFMLDHSENAADTKQICSLLREEGESENVLKIPLYDF
34	Batravirus ranidallo2	ABG25638.1_34	Product: ORF38	protein	ABG25638.1	Q14W68	322	DQ665652.1	[44861:45829](+)	66.3	0.516	36.8	0.3	3	MHTLTMLWLSFMLPGAAYGFTWMTFVDRLNETEGVYTSVVYVNRTKIAEYRYNYSTAEPEPSSLYYFKDEPDVCEQHLQDSMTVNFQIMKRHAGGFRLDGVVEFLFEAGQQDNSSEVLALADVISRGKLMRYASERERKSNMRARAGCIFNATAGYKFELPHPSRNLDLTETMTWADKSTLYFCVAKHFYPATHILRILKDGQEVRPTFSWPITYDGNCTYTHTIILMTRENHSSIVCQAVWGHMLTQWVASRFTRADYIPETPAPNLPTLPSWNRSTQVWALLLTGAGIMIVFFICIVYCDHKRKSRENAEDKSLIKDCTV
34	Batravirus ranidallo2	ABG25637.1_34	Product: ORF140	protein	ABG25637.1	Q14VW6	323	DQ665652.1	[205976:206947](+)	57.1	0.575	68.9	0.68	5	MRLSFFAFALLLAASATHCYHSYITVRETYFHHNRTYYAHVYANTTKVAQYVGLQKDGKSNMGIVSKVIATNYNLKEMYHSVPEVIEDEETYRHLAEKDTYISLTYECEVSEATAQVTVAAAILDTGTILPRSGHRINLMLKHCTDIFEQLRDKQAWHPRSPKRARLGVYFLDGDDGYVCYIRNIFPYRRFMWSTGRISERRYTSSYALWQKDGTYMTRQTFTKPGTNYPHAPAYYQELGGMVNCSFMEGEQEYMIRLETKTGNVEVAFDLTEPEYVEAKVTYHYDYIMWGYTLQDCYTFFWVAGTAIVTLMLYPCLRRAQLL
34	Batravirus ranidallo2	ABG25636.1_34	Product: ORF74	protein	ABG25636.1	Q14W32	325	DQ665652.1	[96358:97335](+)	35.6	0.181	42.5	0.33	4	MSAGFPVSAHLSSGDVTPSTLSKRQVFNKPSRRPWSNCSERPENFRKKASARGCKTFRSKNAIAASTASAISDGGEPPNTTSDKIRAVTIARVSSMKLEDMLCWQKLAEVWNDRRMCTQTVLSAVSTRLLKEGVREDVLKKSFYASCMNLRSDLSERILETLLYNVLQNRPYAMDCAWAQATSEHKYVLARLWNRLKYLYIGHHADLCWHLENTCCETLLLGGTAIQEYRAIRASLKLPAPRTVKEHVVPTVPLRFLSATCKPEAQVHSVLKTSYCKVVAKNSEFKSPRYESVCERLLLMSQLREGCALLELNPHQLWIFQTIIL
34	Batravirus ranidallo2	ABG25635.1_34	Product: ORF41	protein	ABG25635.1	Q14W65	328	DQ665652.1	[48751:49737](+)	63.9	0.347	35.9	0.24	3	MSRSILFTRREKVGDAVQLGTVEALLGYALNNQLITASAKKNTLDVIPKGNVRQRFVCLVELLTKYSRTWKNKNIAQEMDGLTQIVLAVQPDLAAILFAEEAECSDGDDDDDFVTVKSAPAVKRTAAAKPVRQRHEVDMDATQYDAQEAIEKREMLTSHYGDLTTGVEGIRNKIETAFSMVVKYVNVVDSINTTMQKKGGLSATALHDYELYKKKTMAALAIDMPFGPSVDTRGFNILTELLPFLQPSEEELAAFCSRLYSSQRVLSRDFVVGVQKNGGISTRGRVAKILERMDGGNWVKIVMAALQCMPSAMCDAMALMYQPLLQKK
34	Batravirus ranidallo2	ABG25604.1_34	Product: ORF131	protein	ABG25604.1	Q14VX5	328	DQ665652.1	[195265:196251](+)	28.6	0.217	59	0.54	20	MNLFGRTSDNWIAMQSTRPGEFYAPPLGEKMIEDVPMGIFVRVVGRNDEGHKLFHPSFHGEKRNVVNAHFPAPHLGPKEYVAFVTRSLATDLSASLTLAHQQQTVVNTSKTPMRCGDIFVVSAPDCDDMAAQQKHVWLNDSLASAGGSAMHNSMVKLAGGLLATQVIPPNAVDDLSHKVSRDIDYLSALDTTAAHTVPCPALQFGMQTLYSAFQMHNIFVDGNAQPTTAAAIIKKYADYVEGKNPNPPTLSEMKGLIANDKMKMLMCDGMAAMVDYYKLIVQDTCGVVLSSFFNNPTSIHGEAVYGPTCGHYTPMSAVIAFMFKYNGI
34	Batravirus ranidallo2	ABG25633.1_34	Product: ORF90	protein	ABG25633.1	Q14W16	331	DQ665652.1	[118502:119497](+)	33.6	0.198	46.8	0.28	4	MAEILKLLIGLGLISTVKLQDECILSPRFCSLLPSHMTVSYGEEAIKQPYWVVPHDCYFKNMLACNIYNPCVIPAAYEIFKTMAVKEFEPMAIRLKSENVKPEQADLMAALWGYCDPDMREEYLRVVPLTHTMHCPLFPSKVTPAVAVAMAIELGAKEKCNSCATQLQVLGLASQPEAANAILVASLCPEVCTSLLKSDVAFPINDLTIEKVMEVCTSRTLEGMYQVKNALDFLKYVSSLPPSERVNELLRAGMYNREASCYAGQVQDCMDLMLVSEDYGGERRLTCVTTASLRKTRESRVCSAYYNQSLEALGIADMWQDVTEKVNLCWL
34	Batravirus ranidallo2	ABG25632.1_34	Product: ORF119	protein	ABG25632.1	Q14VY7	332	DQ665652.1	[161092:162090](-)	26.2	0.157	43.6	0.47	7	MCSNLYFALRRFASMASDRAKSATCRLKGSTNAITLPLKVNFQLIEFYGVPFAKGDACDLLFQSHSLSPFYEATDKYTHRLGHQSIDAFWLNYERGEPVLYHVDSLAGDLIFRLMHQVNKSILDEVELDRAALKKALDYLRYLTTEAPPWFKLYHNLIEGTHHRMPRVSRGSVTDLVLDVYEKQALTTARTTLQGYCDACIEHVQALSRLYGQPTYIYQPSNPYALQSGGVDTYETVYPLSAAKIHVPKFVPVGKENIKAILGPLYEKTILFYSKQCEEPAVVEQVVRSDASPSDFKQDYSQVVRLHELKSRYGSCYYVCLLEFWTTLMCGT
34	Batravirus ranidallo2	ABG25631.1_34	Product: ORF39	protein	ABG25631.1	Q14W67	333	DQ665652.1	[45934:46935](-)	36.1	0.164	36.8	0.29	3	MELEHCEEALCTSVPNPSLENTRLYCWPCNCSSDCWQVLVREAKERKTSCRAQATARMAGYCVSPPKVIGRCDRHGNSHLLLEDGTVATKSSLLTYGLKYLECGPEAISALGDLIPHFIPPSCYKEYAETGNIPQLARAIAEKMEGKSPQLPRCLDLLDASYDCPDSPETYPYQCGLPVPRPLHCSTPPMGYLRPALRTFSDSSDTEEEEDETCPSMRELEAFNLSIKDEEEHVEARDDIMAWMQDQERSKARGVAKLPLTKKDVCHPKILKSRVCNLSEVDLSAVGVGAQYGDNDQRMDNAAFLKKYGVPRVTSPHYSSATIPIPRRKKHNQ
34	Batravirus ranidallo2	ABG25697.1_34	Product: ORF134	protein	ABG25697.1	Q14VX2	341	DQ665652.1	[197915:198940](+)	40.7	0.22	33.1	0.24	3	MMLFLLFLVLSAHRLLAEVQFEVECDLSYRLTPSAYSYMDIQTLCNLATNHISAYKLMWANYTILRDLALVRNYQLVHAISLDFTYGLPIWCPNEIVKNVGVAAVQRLLSVPYYCEYCLHNPCRLYNDDGLPFDTEYVLTVYVKWNYKGTYNVIPLMHPTDPEAQQKYVQGVMGRRRAYKHHVDFEHGPGDVKSDQWYAENDQSRDEYKLKFSWVCLAGLICSCGLMLLSFYLTVLRCKEDCAAWKARRSFSSAESTYQDTELSPAPSVYEGMRLDEVSVYASIQPQESCYKNTSPPPLPPPNHPSTLNKPADYLVMKPVPSQKVKTQPMTPKRTHRHPRY
34	Batravirus ranidallo2	ABG25630.1_34	Product: ORF141	protein	ABG25630.1	Q14VW5	343	DQ665652.1	[207041:208072](+)	57.4	0.441	67.4	0.65	6	MRSLLLLPLLLVRLCSGLVSHFSIREIFFPKNISYTADVYANLTPIASYIAHWSPERKVMMVRSPIIKEAPNLKELLRSSLDVMENGTEYCVNTPNEDYFITMIYECKVTDGSAEIVFSNARLENGELLPRASNRDALQLEHCKHVAAMVKKAGFFYPYEPLTMRLGITQVDGMQTYYCYLRNVFPYKAIYWPVGDMTKKDYKHLSGYGNTDGTYTSRQLFAYDSSKYRGQVAQHNQNGEYINCTFVFSGHEYVVTFHSSELEEELGVDVVHAPQTPDMCKGRTQEIKGCGDETGKKVLSAQPTAFLYFLMFISLCGIVVYFYAHRAQCAPVRSSKNKRRVKK
34	Batravirus ranidallo2	ABG25629.1_34	Product: ORF35	protein	ABG25629.1	Q14W71	345	DQ665652.1	[41710:42747](+)	58.1	0.366	34.6	0.23	8	MFLHGLTLGLLCVSVLGDTYISLFEEYWPGDMTYAAKVYVNRTNVANYTYLVHAKGVDVNVNLANTHLYKAENIVPALYRQAKDVFTDFQKKSCTYAVYVMQLMFESKCSNVGKDCTVTYDGAVLNGRMSVPTDGSLTRRSAASEVTQFWAKSLSTVKPSNVSAGRYELTLSDYEGYAGRSAHACTVKSFFPADGHELKWLTYTTIGYIQHKSALLPNGDGTYTTTALLLADRGRALPVRCRFISLQYTEISEFHELHDSVGSYNFHTEGFGLSSGGVAAMRKHLNALLIVCVLLAICVVMCGLSVAVRLYLKRKRTQSRYKDMNAVYINEGADLTDGDENVYVT
34	Batravirus ranidallo2	ABG25628.1_34	Product: ORF32	protein	ABG25628.1	Q14W74	348	DQ665652.1	[37702:38748](+)	42.6	0.164	40.7	0.2	3	MASIPRDMQQEESSPGAEEMDIYTDRTAKPEKMPMTAVEAYAKIFLSGDMSTFEQNQAPFDMKMFEIADDTKPSMKREADETCEHECCVPQRGRLQTSYADYGYTDECEAQDRQDTDDTTTLRRRKAEADETCNHEACIPQRGRLQTTYTDYGYMDECEAEDNPDTDDTTTLRRRRAEEKKLQISDTEKVDEVHPPKQERKATPPPRHCGLLRTYPDPNEMEEEEPRRALGWGALQDTYAKASDAEDDSTAEADVTSPPSPVSSEDEDDVVPAPPPSEADVTVVQRRADYTAIIQFVSLSLCFLLALLLANVLLYFTTMDQQNIFVLHCASFFIMCMSPFKINISFNV
34	Batravirus ranidallo2	ABG25627.1_34	Product: ORF101	protein	ABG25627.1	Q14W05	349	DQ665652.1	[133012:134061](+)	77.4	0.506	80.9	0.59	46	MRGRLVLVFWCTCFVDVVSYKPTVMANLHDTVVLPCSYDYDFLQEYPRQVIVRWEFKDSLFIHNSTYEEMRSGKKKDHRIHFIGQFLYGILNIEIRNVTKDDEGAYMCMASTPKKYQSKIIKLQIKKTETDGAVYLGPLRVRLYENLRLQCGFHLTDEGDRCLNVIWEHKRRQFLNYIDGKTELSDAFTGRVLLEGKLTITLENVTEEDEGKYFCRLSTCLGYKYYYYDVKVTDMNAAEIYGGLTTVQGERRLMCTCRGFFLNPTVWWYDESGQIIPRQKSSVTIEDLDDDRRLLTSTLNTKVHLNKHYFCAVHERKFKRLGRVVLSDGSAVMPNPVALQDTVYKIKGA
34	Batravirus ranidallo2	ABG25560.1_34	Product: ORF1	protein	ABG25560.1	Q14WA5	351	DQ665652.1	[1717:2772](+)	53.5	0.41	45.1	0.42	4	MLHILTIAALLSGCLAAQHMPVRILELVKRNGRNQLTVFLGTRVALYIDDRTVVFIGVNDGDANQEQTADMTKVFYKHMDRSVEMVKKAPRDHMYLVRVTVCKPHGLPESQYVTYIDMERPKRRFSKLCGAPLQVLKDSCQAVYRNLNTTPPAVPIPWIVTPTVEQEIVASVYPYYLLICKAFSFYPQDISMRWLVHNKPAFAGLQLEANSVPHVFNLKGYYYDRFIYLFVNGKHRYTTSCQITHTNHTTVHHFRDVPVTGNRKCMVSKGAKKSYNEAQMDAYMMTTDVKTLGCGGTIDCGVANKNGYSCKKGDALDDEYTTKEHRRLIEYHKLRQALLLLSRRRTKCSAV
34	Batravirus ranidallo2	ABG25626.1_34	Product: ORF26	protein	ABG25626.1	Q14W80	356	DQ665652.1	[31847:32917](+)	63	0.527	31.5	0.22	3	MQRLFFCFLLLASGGALTEEPEEVYDTWNSGVGAELPYLYNVKEAIPRINAVREATTHIPFPDTDVLNPVCYLNAYEVIKLTDRTKLRNDRRFDFYANGRALTRNLKTSKIRFDLTFSSPQIEDDRSVITCKWKSGNQTRVSHWEVFIYAVDDVVVVDENADASFRCPIPTQLHYVMELGTPRNVTVDDDSHFSGRLIRHADSIYNRYTVSSVGSQDEGYYMCVKPDMDNNYAILYKFVVRAPGTEVQGRAQTDLTVTEEFFPLYRGNVELRGQRRNRQFNNHTTVACYNQGKLVFRSPPTDPKKENCCLSARIEDGRLVLSYEQVLGTTTHRCYWGPKHKCPYLDTFRVSVKGSV
34	Batravirus ranidallo2	ABG25561.1_34	Product: ORF2	protein	ABG25561.1	Q14WA4	361	DQ665652.1	[2845:3930](+)	40.6	0.317	36.9	0.35	4	MYSTLTLLLLLPVVHAHNAGVVRIHEKVQLCGNPILRLFLGDTYVGEMKRSETARKDYDTHGQLMQRMMQKESLDDDDPNWSFEFSDAKIAALYSPDAVKELVEVLRRQAKDSLFIFSQEGENDYMVRASTCIPPHPTMHVRSHVNFFNTPTGRANLNKELDGSEKLPLEEVCERLIKTLVINTTAGRVTYTPVVNTSVLDAVDRKYMLTCKAAGFGSEDIRMVWRVPENFEGLQLETSVTPYLENKTGSYEKTIRLFSEMQAVRLISCEVTYKNVTVLHSFQKKNWKNKFACPHMKHTKTYPRSVVQKYIDSSDVSVFDCSAALNCQVSNEDGYSCKVSDEEDTAYVNAVYDNWASVWIG
34	Batravirus ranidallo2	ABG25624.1_34	Product: ORF73	protein	ABG25624.1	Q14W33	367	DQ665652.1	[95023:96126](-)	31.6	0.128	38.9	0.31	5	MLRSLFFALGVIKCIHAQTCVRMSSSNSLALLADSQFEPYTRPTEQTGPVNHWAVTLRNMKNTHICKFMRMTPPELRHTVLNVNRLPLAGIMLSISNDDDGQSLHEIFSNFDRGYTFSTEPPCPNDKGVTHLQINPIRIVQSWGTTYERTVKVPGQAAAYIVKDGFFCRPGTPDNSTICAKPPADLAPTLYPNIKYSMLSNCFVVAEAKETPLKKPLVKPQGVPTLMIEVPVTEPPTTTAPPPPPTTQPTTQPTTTLKADPNDPDGVLNGVFNNFDEKEPTIFLLPKDPTTPQTITTSQITTTLTTTTTLHTTTAPPHSTTPPKEDTEFGIDEVFTFIKSGASTAKINVTAMIVVLLVTIFCICRPN
34	Batravirus ranidallo2	ABG25622.1_34	Product: ORF48	protein	ABG25622.1	Q14W58	375	DQ665652.1	[60336:61463](+)	40.3	0.196	41.4	0.36	3	MSPRHFTERDEKSRHERKEKLSGSAGKIKVKSTVMQCIDGVKMVCEEIEKKREVDRASRFAHINEDPDRVASVLSELHRMVDDEYNDVNKDVHIKLCNIFLYGKCLERLRIVSRKALKGKENKASIDLICDAVRSQLGLSPHNGEPCMTPLELYLHAYKPALVRIATYLTAFVLLDSEAYLPSRDKTLKEILAESLRLTVQENKEHRDLIPIPFRPEVSVRCAVADLMTTDALVTCYAQVLTDMQESEKHKLTIDDNYRKNYLTFKGALNPYDPRVDSLLEKVNDKIPIKITKQSFVESCTKIAIQDLKNVNAPVAHAFRLSKGRTLAVRPRPPAAAPPQAPTVAAVVRHPNPPAAPQLKRREREFSPGEAMDCS
34	Batravirus ranidallo2	ABG25621.1_34	Product: ORF139	protein	ABG25621.1	Q14VW7	380	DQ665652.1	[204747:205889](+)	53.2	0.397	30.8	0.25	3	MYLFWVCVLTVMWWGVEPQRTYISTYATIGPRLGAYQASVFVNGSLIGYYNCPNLLYASDGLFMSAPYNLNIEDLRQLINSTTYFLDPSKVKAEIELMSECVVDADGVPRVTFNSMYMAKRKAHTLSADNKYWTLKHCKIIYDETDRFSVGSLKKRTPYVTATQTQPDGSYRCMLYNVYPWYPITWSRGLLKDRAMTDKSIYGSRDGTYVTFQTYMKMHDGLRDPGSAGLFLQAEPDMLCVFKLEDVVYRALINRANPNPVEVVKSNKTDRNARPKNGTVKNPGVHMKEAEQMRDRLYGWHLTRLSDTPADPAKIGMLFGGTAVLFTVVASIVLCMVCFKYRECVCPNRREKCPLLFGRKSRFRFLNTEYENVREVKLKA
34	Batravirus ranidallo2	ABG25620.1_34	Product: ORF70	protein	ABG25620.1	Q14W36	383	DQ665652.1	[88975:90126](-)	30.2	0.185	37.9	0.3	5	MKRTASHRHDDMLTTEAEDAAIAQYITAKRAQLEDRNGRKRTWQNTCFSHNFCSSLWWVVNCLEKECVWTCTDVLTHTYVCNRHYSMHICSSRTCDLLSRAVRKAGTICPVKAVALNAQEEGELEEPHYSKETLAYIKSAGGNTRWLDAIIHASDTKTGQAGTLCTRESTKQIKNVMLQHMLNAFIVRLIPLVGSFYNTISSADFKEHYRLQSNNQINKNIKKQCYRRKHNCSHMSSVPYLPIVTTKDATTCEYWYLNVEVVEDEKVRKSVRTLIAYAITSLYNNIFEYSSKDLHEILDDEAYFLNIALLIILCLYNFANYPKYEGRMLFSLLFKFNSYVTEKEYTETQNRVSAFFSNNKNVVICLNQYKFGDEAKAQLNRIL
34	Batravirus ranidallo2	ABG25619.1_34	Product: ORF96	protein	ABG25619.1	Q14W10	390	DQ665652.1	[123705:124877](+)	32.5	0.215	39	0.26	6	MGTEGGHENSLDAIVTDSMDAMLAFFDLKNDTVQGIHLPLMQANSKCTKDFRRLVVISYGDRIDEPTSEAVPPNASDQETANSGVARCVLCGNDAPFLKVACCNHSICEPCARKPEALLEKYSCALQYVSCVKCHKRMEVMQRISVTTCCAAGHCPPCAENALYDELCSQCHKAPRSRRMGIKSPLLSYPEDKPRDCASRGRFLEAEDMLSSVGTLRNPASLISPYGDIFAGEAITEPLTVNTYSFEALERCLRAKGQCANTSCQSIFIEGAQQFDYRLPPLMPPSWKHYMVQDTVFVECLSCVLLKQCTLAAVQAADGCAFEHVDALRYAKVEFDETVNMQAVPNIATVVYNKKSAGVVRIKQHYHYMELLSKLSVDASGALCLSKLKA
34	Batravirus ranidallo2	ABG25618.1_34	Product: ORF54	protein	ABG25618.1	Q14W52	393	DQ665652.1	[68604:69785](+)	28.5	0.142	31.1	0.19	3	MCAKQIAMFYEDVEWWPGMRMDEERAVGVQHHVSYLFQKVQQYLDFNTVVKYENDRVTRVENRRGLENFSGLGWQPEPKREEERLLNEVLETVEYTAFQERDSDTFFDLLSKSRRAYSKLFFMETVFAAQPDIWLSILADVRAEFPRFPVAYKQDEVVLRREKASTPKNRFALERTLEELKPELPEQYADLFADSICAPSPAIQMLTNFKKEYVCYPNADLVLLYVLFVKGVFNPIIYKGLSDDFEKEQRQLREGPVDRIEKIRYYLLKNRLRYNSHVVLCTYMAGELSNLFKKLAGKELTIYNVANQVLPGFHLDATQSPRQAFESGLPHLYSDLTVAYGRELTAADGKYQVPQQHEEGDMDIYCAPQENVTQKVCARRPRCNVPFIHAFAC
34	Batravirus ranidallo2	ABG25617.1_34	Product: ORF128	protein	ABG25617.1	Q14VX8	398	DQ665652.1	[192142:193338](+)	50.2	0.232	49.8	0.32	8	MWSGAQYTTARAPAAPFQQVAPLTVKSDAAAQAKLLDATREALKKRTEENNWLNRNMERVLTDMREHREVLRDVLTEHSLLQTNYNFVQGCYQALRDGVTLPEQKIQMRITEELKEELMAKERRIADLVEKRGHAEMKMGMMEREHAAIKLELENIKVRHEAALSKSALTVTRFLCNNIKNNEFHPEIRTRSYRDYVLNRLVTTADEKKKQHLINSYVTNGSSNDQFDAFVHTYVRHLPSAWYLQEFYEKCPLSLKRNDLLFFFFKTVECCATPSLIAFINTAICMGEVAQKSNISKRQITLMDQESRQSIVNFTAAIDIASKDFHEKLSNIKVEVPATAVPTLASLVHPPGVKALDLILNPTQQGVTSFNLPDFTAPPVDGSKGCKNKKARLMPSWR
34	Batravirus ranidallo2	ABG25616.1_34	Product: ORF71	protein	ABG25616.1	Q14W35	407	DQ665652.1	[90092:91315](+)	39	0.372	65.5	0.5	12	MSSCLWLAVRFMVLWLCLHECLAQYYTRRCKVINKFYSTERNLIPPNRLTIGVNYFVYLEFGNEGVSVSNSKTGNICQRWCPGEVLYEVTYSGNQRICLFGASANMDQMLSYCLSCPHRCDHRPSPSNDINSLDACRLGRTDELFWLWDSFLSERPVQTKTVTWLSTMPEDTRGSCLRALAGLSVGKPLSPYCIRYVGEFKYGKIQISPTRHVLCRVKMWNPVRDLRLYEGCDYIFIEYYRYQSGVVANYIATSEKYVADLRAVLPAARLVMSFGGAYYETDMQGGASVPDKVDILIKAASRLDMDLSFESTKNAVNAVFRATSKQVLINNQVPNIKRMNVFEVTRFDGSGQCLGDVIMQDIPMVVRVVNGTSYETFNKFLPTVIGYAGTKTPKYVELP…
34	Batravirus ranidallo2	ABG25615.1_34	Product: ORF118	protein	ABG25615.1	Q14VY8	408	DQ665652.1	[159869:161095](+)	54.3	0.617	72.9	0.77	28	MSFVLSPISQYTPFELHKYGYEDRFFVGQPPLTLERVRAKLAAPSITVVRNERRNFEVQYDGKKFVTPGLTQALRCRTATSKYTKNLKGPEGRMGCCAFAEYNRKMKFAAGKGGGISVSKKIDMSLRIIKKIQPCSDDVAKALSAEVAALPVINATTVKKIWQKHKMQLVAGILLDEDVKRGTKDLNAVKYAHSLNVLECLATAGYTVVAVDVPVTSTKRPGAYQHCKQCKRKYDIATQLCTEIDLVCFHEKTKKVLLVELKGTGQAGLPRSTSNLYRQQSWLSWIMFANTYPTLAPYTESCILVYSFGERVIRGYRTIPMKLYKALYACFPFLRQWCEPMIGVMCPVGKRENSNVREGTHFYSKSALERREAGIQRCEFMPAYEPLHCFVVEGGQDEI…
34	Batravirus ranidallo2	ABG25614.1_34	Product: ORF85	protein	ABG25614.1	Q14W21	411	DQ665652.1	[112889:114124](+)	28.5	0.154	61.1	0.46	9	MAPRYGLRDLIEMSCFDSTLNSQFLLYTHTRLNPHCNITMKPNVIYQALTMDRAHSTGFYNTGGLREKLLQIPSLWYFEGQRMDLAEGQVLRMVIIFQYYLFLFRYGLFQYCVRHAQISSIHDLVKGMRTARDGGGGEKTIKSFLPCSYHLSAPCRYHKQLFQISKQYQNTASTLYNAEIQIILRIVTSRITAHPLWIIPMVMPWTLPILRGIMSQLQRNIWAGGQNRKEKIHELVNNVVLLGFPVESVSHTMCLIYNTLNSYLNWTLFCLQQVVVEGPADPRPIPEDLDPDLRCSLCLRSMVVRACTLTADAQQRQNKRKHTGVGGQPANKRKKKLKNIELLYCLDDFSYLTNCCYTYARRVPLAINGVRVVVYTAVKTRYGVCGCGTMCVEDPIKNT…
34	Batravirus ranidallo2	ABG25612.1_34	Product: ORF83	protein	ABG25612.1	Q14W23	414	DQ665652.1	[108926:110170](-)	41	0.217	48.4	0.36	4	MAFWKNYRVLYNHSAEQVEDCDRLIDALESIYRGMGDDRLQQLKASVPHFTKEEREALFVLLHNHTIGIDSVDSFHEKLKRSEAYRNSLKVCCDIGTALDITRDQLKASTRDAMACISACMTVLATAHSHEQHSAALWKMTEVCKMLTNSISFSSEFVDSVESNVYSPMDGSDLCAKTAQLAAHFEELQKMCGSESADASPPTPLQTVRGFLTPAPDTAQRNRQLKCLLEYVEEKVVKNVLKQLVNREPLTADIIAIAANLSANYALPRSVLADLLLERAPTREEYVTYHNLLHEAEKASVTPLPTEIGNLVKRELYFMRMLFEYLQDQPDVSYLPFQHPKLPKFFVYCANDIIKHKLCPYAQVMGAEVSALMLKEMEKKNVMPERLVIAEAQPPPVAP…
34	Batravirus ranidallo2	ABG25613.1_34	Product: ORF112	protein	ABG25613.1	Q14VZ4	414	DQ665652.1	[153486:154730](-)	25.4	0.151	33.4	0.28	4	MSEIPPLPILELNFYGNLTMVAEPEHISGHTPVRCASSSTPQQSTFTATLSLPPNVTEVVCLQSLEVKAFDQSGDLPGFVYLHKTGVPISSPNLYFCDGYHYEPHLMSGLAVGATFSANPQDKKLNAAQGHLNNGNVFRYLERPFTVYDANAIRFVHTLLGPTLPDVQKSLNSLEMEHSVMCTLPCCRSNTMPFTIRKSPDGQFMAVQICPITQNSSLEEVMVDAAYHTDNPLYTFFIELWLAVMAPLKAILCEETAELMSRNHISAERLCGQGVMTSQNPAVITSMVNLGHYQAYKHEWLVSVESVKKLITCLLKLHERSSHFFAGNSNKLTLVVVTETSTLSPSFLAKLQFYALNTQDRDALADFVMACSPGLEDNKTQENFNTIFFNQEFDFKHDM…
34	Batravirus ranidallo2	ABG25611.1_34	Product: ORF89	protein	ABG25611.1	Q14W17	416	DQ665652.1	[117253:118503](-)	37.4	0.217	37.9	0.28	3	MAVYTLGGPVDLYAYVKGLSDEKILVNGNEVSWQEFMEGPYEPDYANVEEFNKHGTTILAVLRGIWTTDSFTLTKQHVERVELLLCELDHTQRETLRSKIVPNALGYKNNFQRYQNMAKGGKHTELLLRMLPLPGHLGKTQLFFYVLKLIGTTFAKQMIEHEVKVQNQMKTLQLTLLIGRHTQIDLTHFEGRDFVAAVVEVIMSAHYENNNLMYQTLLYCLSSAYHSTDDYTGKQLLMHLCVVPMEYAMPLISALLSALRGPRLIYTNENIYKNTISSIFKGPKGATLNLYSDTFFENLLEILNCLDRSVPLFYHCLIRSGASKLKLTEYVVRLLAALKNREVRSQCCAQYLYVTYLGSDGHLRAALPDQRYTNNWKNYNHEDEYREDYQQRMQVDHDV…
34	Batravirus ranidallo2	ABG25610.1_34	Product: ORF92	protein	ABG25610.1	Q14W14	432	DQ665652.1	[119953:121251](+)	25	0.172	37.9	0.33	9	MASDSSNSTLLSLPFDITKLSCFVNSEVVPEFQSNVNVFFVIMCVGDTLYYVHNDSVNEALTWTKIHLNEDETATVELPRGKRVAAAELHVGFTRPAFTVGKWRSVFTKTRAEIYPESTTHTNAVSVTFPLLGPGSMLAVPLALWWTPLIVQPLSGTLMRVPCSLESGRCYLLSVEQYVNMRAWMGEKGATTQDVYNLYPDDNNYQPTARRDFLWYLPQPCTIVRYWPYSSVDVQATYCATIKHLYLSPNRSTSSILVSTDVFGQHTHRLVQGVDGGVLTQDRQLLIPNIRGICDTWMLDGYCRNEHLEWDMARMGMLPLHPCEGLEEALLYIYNSTHETWSQCISRLQSLYCPFFKHAAQPLLEFLGAPELKKPCPNAYPLVCLWEAQNRTRSFPAEF…
34	Batravirus ranidallo2	ABG25609.1_34	Product: ORF93	protein	ABG25609.1	Q14W13	433	DQ665652.1	[121258:122559](+)	31.2	0.189	32.6	0.28	3	MEHAPLAETSGAEIYQAGEDDKTLRVRVWQGDVYLDTYYTQKTDKSVYRHISSEAVYSTLQEIEQSYTEMGHPVTYHDADAAISRYDLFHISQLPYEERLDALAHIRYHHPKFIHHMMDRFKEKVACSRTCVHSCFQRPGNTLCVLESTYSNPPALEYPNFNEGPCNIRFVLESHAWRVPCQEHTMKHLCSAMLLGQPDTVRENAPLIEALCDIADMMWQYSVTNPLYPWLTFPLIVARLMDLCEETSQWGARYSYRIPLSLFLHCPDMGRALQVAVNHIPVHSKKEVQTTLFGYDNSLFQHGAGGGVYTRGVKEFLARKMKLAKTSKAPLWPCEAVSLHAALYGNKPCGAEDVLSCPLCLSEIDTMPYSLNILECGHLQCDSCQCRMTSGRCGTCASS…
34	Batravirus ranidallo2	ABG25608.1_34	Product: ORF125	protein	ABG25608.1	Q14VY1	434	DQ665652.1	[183689:184993](+)	32.5	0.156	32.5	0.2	3	MITIPHINGLLRGTGCIPGNLANEDLLTVITNWMHCYLHDLPVNTEKDAHVISSIIAHVFFPCQARATFNELLSYNSLVSALTPGVYVAQKIKKVPDCRKPLHWLVLEDDEANPSDFRSVQVVHYTKNNKNECLIMPCFRLCSEQWKRVQALNQVEGITFIPHNTVFTVVGNNLRCTNADKRFSYTKPLGSLTPYKSCPVTPLLDGLADVIQEMKLDISGVKLPSCAGWHSTPHLAMIKKYMGFNEFNVDSMDYKQMEALSIACCLKNKVPKLLSADRVLSEFLKNPERSENVTPDMALVLLGLKYTTRLPQMLVHMCHSLLPEHKNKLQEVLRVAHLSPMALFSSEQGVRTKRTKAVRRARPAKQLNTSWIRGMARRSKKFKYDNTPTIRNKPNLPPV…
34	Batravirus ranidallo2	ABG25607.1_34	Product: ORF33	protein	ABG25607.1	Q14W73	439	DQ665652.1	[38823:40142](+)	26.2	0.163	32.8	0.32	4	MADANSHVPIHASFLARPQEMALPTVYGGDTIFWPTKYICSTYKQSCVKPVCGLAERSYMVKYINPTYLASAEHLYPADRQNLMFMKQDQEWVPGYTAALYAESDLRQNVHTKKLASAVCYSAMANLVVMDSVVSLIYEMINTVGKRTDATLSEDLINMSHLFAIVLLDISVRHHHGKTYSTRCLEPEVPAITTSGEYLCSLVSKIYTGKVNLASLVTSMPLKAFSKMDVTSLEVFLYCLKMLGLCRTACLLLLLVEHFKRTQRHEIMAAAYHVTGMFNAFYSMRDDALPCLEPDRLVELVGQIGAADARPGLLVDSCILSINHLTAQQIELNMQRLFSIGIYLTLPTCLFYRPDRDMNRQVPKKMDRVLAVFPCLFPTTSPMYPANYDHKPYGFLQTQ…
34	Batravirus ranidallo2	ABG25606.1_34	Product: ORF75	protein	ABG25606.1	Q14W31	440	DQ665652.1	[97275:98597](+)	26.1	0.176	49.4	0.52	18	MRPLGIKPAPAMDLPDNHFVIGSFSSFLGTSDILLVTQHVNTVYNRHQRIKIVHKGRFKHKRIQNSTVRTTGNRFVTDKKKSFTVDGYKNTRIEFTNAEERSSNYTTNAPSVHHSLYHSFFDLLCLAHGELVEHIRPPIMNNTNYTSCIYGMTNHYMFFIRLFMTDTDFLRPLRFPSCINAVTAETRHAFFTSMYINSQRVEPYNTSRLGSYITGVECYVECDRFLSFFCSKLFLQHRTFLNTANSIAILWLNEVYHMLLPTILPDRPEADTYEWYETFMLRHYTRYANTFPGSCAQLMNQYRSIKNPTFNQCVPFILLRFAVAGWCIDKVWPVVYSYFERIKKAGQSYKDTLTEFRLIIQACVKIAASYKRMSLRDGGNTLWFDGELVLRDVGVRIRD…
34	Batravirus ranidallo2	ABG25605.1_34	Product: ORF143	protein	ABG25605.1	Q14VW3	455	DQ665652.1	[211018:212385](-)	29	0.18	31.9	0.26	3	MFCKTPPLFFLCLLILHKIIMAGGYAKPSCSDTNYLMADYVEETMNIFLQSLEEEEKKQSAQQDNPTHFLSPGTQQQSNPADCLPGHMDASEMVHAGGTHAMLPYAALNCGYTRFPGETSYMYFLRPTPYHFLPDPETFVFCNGALELCPGLARALYGRDLPAVRLQILTDGECMFDVATGGPMKLNDLFNCHGAYVPDAVNLKINALAFVMYALRILHSARYHGGLTGPRYAIDRHSTYNIKSWVAALHPFQPWCVQELENFILSMAVCSYTTPEQYVYFTQMCWLSGIYLLLKILFFHFSFPLCRLYRMELCHRLKILFGVSDNSHMSPDLLMANINTYEECILAMTKCSPVLDSHTLWRLGVPLTHQIPEYANPDVFTEMLTQLVCVENVCLAPLH…
34	Batravirus ranidallo2	ABG25603.1_34	Product: ORF40	protein	ABG25603.1	Q14W66	458	DQ665652.1	[47222:48598](-)	31.7	0.186	30.4	0.19	3	MSALCKELDFCMPPGTLSDVWSKYKDSMNESTTIRYSKPAPPASNHPSPLFSEDTLLCKDEWFCGLFQFLYQRDDMHQDVFKELTDIFPEPTYSWTVVGMAASALDSLVAHCKLKCRGIDGSLNNLKQALVVCGLWFQILRHYLSMRYHGATQELCTDASCTAPYLPFAMIRRDIYTLTPKTEWQNCFFSAFLSDIMTYDVSSKDLYLKVLQSLWLSSVYYTLKILFHNKLHLAELLRSEALFVMKRLFDVQDLTEHENHIHMIYKDQLEDIHMVNSRPDPELWAPFMGTGAQRRKCNNNTHRLFYDLCNVDGYIITPLYDLLPETLIDDSLPARRDMLYASKLTVVLKRLSDEIYISDDSEEDEEYTKNIFRMPPGKRRRLDSDEEVSTSMAVEGEQE…
34	Batravirus ranidallo2	ABG25565.1_34	Product: ORF9	protein	ABG25565.1	Q14W97	460	DQ665652.1	[9855:11237](+)	37.1	0.203	43.6	0.3	5	MEFIDKSKWLPGLNRAFGLEDPADLMKAAYDVLCCLDKYDIATAAFLANCEVNSCMTLTTMLEKMLKCTPTQQINFLRSLYTGNEDFRRKLHAHLEVTGLLNAYELQYKFKNLSGVEFRGLISPLYNKVLEMAEKLPRVENLCGAIRRYMPAKFVRNVQYELKARTSGKVEATAFVAGNMMNYAEQSLLSYVLCTTFECIGDIPVTEEEALLMMRANPGLPPRWIPGLTTEFGVMPSLLAYCAEHYSKTLAARYISAIINSMKIDMPKEEQTEKGTQRTYVFTAFRVMGMQPYEKQRAFFQRVMMRYPELANNTRCYIQSRKPPNLQQLDLCLLALTDEPCLSRFAPMKETIAELPTKHPGSPPVLEVVECIEVYEGRKTELGVEMSPELMWQAVKLYP…
34	Batravirus ranidallo2	ABG25602.1_34	Product: ORF145	protein	ABG25602.1	Q14VW1	482	DQ665652.1	[214315:215763](+)	33	0.19	34.1	0.31	3	MDALEEFMEEPQVATLSDDEMAVLHELLRNCAEAQEEQQQPQQQQLQNYSRTEPQNDYTLPVIIGSPVYAQALKEHVLTNTLAKHPYPITHGTYWTHMIVNGEHSFTHVPSLKVPPYSPLWRHEFTVMGCPDFEWAYALSEAILCFADKTINKDVELLIHEMDAACLSSPLCAHKMESMLTDLLCTPPESKADILKVKLKDLALWFYILELDICMRYNNKTTFHDRVQNETMFAFTYTHELAQELINKVCNVHYTAVPTLLRKPCWMLYVKCHTQGYLLYLLKTLSFFRTLYCVHIIKMHCLRYPHNVTAVALFIYVTGLVKKYYGHPGALQRIHPKLIAVQMQRLPNIFRIQHCENLLAQPFLKKFNEHTIKVAVERLMSLGPYCMLPSTSILESVTY…
34	Batravirus ranidallo2	ABG25566.1_34	Product: ORF10	protein	ABG25566.1	Q14W96	486	DQ665652.1	[11249:12709](+)	38.6	0.279	38.8	0.23	3	MHTLMTLDRLLTTTPELDALPDCSDMEQSSALPGEPPFVDPNELFALYAPILNSTPYKLLKRRLYNLTSTCTHLYIATLGTLTTEAMTQAVLHSNDQRAQHCYIQLCCCLKPELRRQLLDLILARPKRQHYALTYQLMDLQHRLNFRTKIRSPLAHYISGLQVKYPCITNIHASILYYEQKYRQNFPEVEAGMLTKLLPRERVDEVLCSTVNLFYSYNQQEDLSALLIDCLKEAEELCMNAKTFIKVLRGHLRLPFWVPGLESRFDVKVDCLFSLLVDSLLMVKLSSAFVYLTAVQVLGENTVKLDPVQKYHSLLRVQAADIPTHRQFLTLTFKTYPDLCDLAEEMIRDAKAPNEFQLLFEYYQSIDRDTKTLTNPLLTALDFLSALDTRTHNPAEVLR…
34	Batravirus ranidallo2	ABG25601.1_34	Product: ORF44	protein	ABG25601.1	Q14W62	491	DQ665652.1	[56804:58279](-)	29.8	0.157	34.4	0.23	3	MLQYGENMVVEGNAPVAPEIPVPDPYAPLPPSVPGAIQFYAYQDMNLHDLYAMREYGLYYSPPFPTITPQPYVYKDADDSQPMLAPPHVMRKYMVQADRMERMETLIRCHIPEHYVIELLNACRTKYPAAVIPHSGELRDRLLQYFLHAVREGPLYDFMEPFLFRTNRLARGAIEMLLHRKQNLKILSVPMARHIGAGIYKNLAANALKQKWVSRRVMKEVVCNVERTYEERLHCLVKAVPSQYLQQLFAFYYALVPKCAADVYYCLVRDIPVTPLSVSLLQDADGMYQTRSKIMLNATKLLSISAGMFHESFHTRWAKDCKDFSNVLEAHAHTGRALHKLGRSLSLFYKFEARLKECWTVAMCDPPVFDSPYSYLILYYDNFKAAKLRKGLTTFLMFL…
34	Batravirus ranidallo2	ABG25600.1_34	Product: ORF129	protein	ABG25600.1	Q14VX7	520	DQ665652.1	[193296:194858](+)	75.7	0.811	83.6	0.81	17	MQKQEGEADAKLEVIGAAEEYARIQQQNFVKGVLQVFTDGPLDKDVIITLCGDAGTGKSHTLNMLEEQLKILGWYHLLLITTTTHAASAILCRDTPTIYSATCLNNQKLLHCAPVELDEELRKSNSAFSDIRDTWDANVEARLTQSRRHNHFCKTFSNRCVQCMKMYARYHGECRAKVFGKSIVVIDEMGMLDRKSLEKVIMASRFFNPSCGMVFILCGSISQLTMPALEGIWQSSLLEELWLGGCYLSYNFRLNQDYELADSLACMQHNVVTQSCKELLDACVIEDSRYTLCPEFKPEAVRIFNANRLRDDYNDKCLAYHVQQNPDLVIYDLSPTMYKAEEQNHSVANRAWNAFYARFNHVDRHKPLKLCVNTMVTIYRQPGIPYGQGTVIAISPLGK…
34	Batravirus ranidallo2	ABG25599.1_34	Product: ORF122	protein	ABG25599.1	Q14VY4	522	DQ665652.1	[167598:169166](+)	28.3	0.156	72	0.69	29	MLKTYDALCRCRMARCRRLLGGGTAQPIGKEESKDLSYLRSLNLQAPKDQIPSMKPAIELYLFLIYRSLFKEVKPCSRLMEQDMISLSDYDRAFSELSLNYSSWSYERVERRIKDLLLFWRFVLQFPVLPTFVDDVALCFFCLAAAPKEMARYKEYLLHTQCCHYAMPVEEEIERQEADMHTSEELNAQAKREAPVRLNLHPDKKLKQWLQGESDTKSMIAARKKEDEHYRSKRAVCEKETKNFDSLMRLVKAKGMKLKLSNRMETLERRAVKLRVTCGRRECTKFVHAEPFVQLYYFMYHSQVRNTNLTRVVEEQSQPKARQEEAEICFDKLKTTSIKSSEVISAFYLFLLPPKYSLETMLNPRFPVADLLYASRLSMVKITVFRNMIKQISYSSLCG…
34	Batravirus ranidallo2	ABG25573.1.1.2_34	Large tegument protein UL36; Provisional	region	ABG25573.1	Q14VY3	529	DQ665652.1	[176093:177679](-)	39.1	0.149	34.3	0.17	3	ADYCGAPLPQLPQEPIFHDPGRGTILPIYVPNPNLQPIILPSPSSVSGAQPLLQLTTSQLVEEARKNADFIKHTAASGGVPCGRFTVPIQPTPKPPPSQPVVPLHFPPTQPAQHILPAAPPATQPAQNAALPPPDTETRPPDGTPAPPADTLETPNAATASTPPSEPHAPADTPNAAPASLPPPEDVIIPPPPPPPPPPTNPTPKVPANGVNIGGEIYYIFQRTAATDRPAEAAPQPNAEAREVDVHPPPKEEITKTPEQRVTAVVEIEATPRLASPEPVVELPPEHEVEAEPEAEASPEPEAPPLENVELQISLESPARAEPSPSADVIPKPDEHTPGELPQEWQGLEKDMRELCRLQGELLGMITDLTPKVKGQIDGARKVPKIYDPNLPYTRNVAS…
34	Batravirus ranidallo2	ABG25567.1_34	Product: ORF11	protein	ABG25567.1	Q14W95	534	DQ665652.1	[12779:14383](+)	33	0.177	39.5	0.27	4	MESPLILRLVSDLTAEECEPLTTGVNDLYAAYAKGWLPGMLEPYNVTFSEAFKILEPVLCAMPDTVVPSLEDPTQYMTCPASYAVEIATKQTEEEQVKFLEWTIATYPPFQKYILQRLVTGGFRNQYYLLYRALSLDSFPMRKRQIVSPLYGYLLGLQEKYPYVERLEQAVVERETERRDFPTGPYNLLKNYYGVKNSIQALASVVNHLYSYKQQERLGRLLSVALNGVGKATYEDIRLMLRSVKEEESWLPGLNHLFRLEYCSVFDVLKPIAAQAFKPRELRALIYYNRSRPKFADMQTCVQQLTSLEHESYDKITHFMETCFERHSNLIKDVRDTIKKLKPVNAFQLKHQLSTVLGTPVSPKCTPFHTYLKKLMREFPGLPGMLETLLHLEMHYGRL…
34	Batravirus ranidallo2	ABG25598.1_34	Product: ORF135	protein	ABG25598.1	Q14VX1	545	DQ665652.1	[199114:200751](+)	25	0.167	35.5	0.27	3	MQKKEETAKRWRPDEQYMDAAQRAYAAGTLTTPPPDQKRFSRRHMLPMLYVEFFPGSTRRYHEQDDFLWEMALYYGRSIKPIKDHIYDGEMPNFDYQCNILKHRMPPPALRVKDMPRVEVYGKDGQRGEKLPNVIYVEKVEPERLEALNKLWLNKPPVPTWRQAFKVERLPLLSGDVTDDIHCFASKEHVHVYLELIYTALCQAVHICFENYLLTEFRETAEFVLHSLRLCGYFWQKVQYQAMQTSLADALLNHAYVLWVNDHVVVPLRANQLLRRIFKKIILYQTYPWREAESGNICTTIRDVPLYSAPERHSVLPVSHRAVYEMLKDRQQYADNSEMNHFRELWAVNRAAYECGVLQACCVTDYQTYARMRAEENYPVPESVAAVTLHDAMMHTDKT…
34	Batravirus ranidallo2	ABG25597.1_34	Product: ORF97	protein	ABG25597.1	Q14W09	555	DQ665652.1	[126306:127973](+)	53.9	0.258	45	0.25	3	MEKHTAASHSGYNYASRTHAGRMNPTSSKLISTIKKKRNPAEEPRSLSRTVADRTVDKYRQYYNRSAASTKKTFITRPGQSKTAQPPARQEEQSECDLSESESVMEEAQQQPERHEKKKSPLNENGKRKRHTRSPSPKRRERSRSRSSSSSSGSSSSSSPERNDSRGRRGQKNERRERQRAPSKGRDRKQSGRKYEREGRAEKKVSKKGSRKNKDSSTERSCSPQEAPAPKKKCKLLNVSPEEKLTFALNTLNTTMSVLSPILKEHQHATKDLSQLQDEMEDFFVKTHPGTNGIDPAVGYHTTLRSIKNDTMKKLQSLELFRTACTELHKTLCNKAVEPEGDEEMCDQLLEAAKNIANKAVSSSSAKDYERSMNTFNAASHQQKKHAPSSSVPSTSASS…
34	Batravirus ranidallo2	ABG25596.1_34	Product: ORF113	protein	ABG25596.1	Q14VZ3	585	DQ665652.1	[154727:156484](-)	43.3	0.481	70.6	0.76	13	MMGIGKFIVQTLLARELFVPERDRVLHLSSEFTLRQCHYVVVDASTAIHKMYYICDIPGITLHKCFNFLVQHYENLKLPESACLVLVQDGCSFPLKSHARATRAPDTFSARVKELVGDRKTFLKGFFEHYQTTRPNLVVVCGAVCLGVDIPHDDQFEVHCALQDEEKRRRICCLLNNPSWQGKEVESDTIQYAVATQLALLDKEEKVGVVNIDTDTVAVAMALRSANLLPHNVVGFFENKMFSGKNHILHYIDKAHLSMLLTGVEMRHVLPQQRHMNDRDYALLILSDCLTLDQARRHYGARWKRFVESIVSAGRTIDWSNVIMCAVQLGFRGAVIEPFLTCANIAPFVHLINHLSNGRRVNNIAERAVGLEDLTDKARAKRLVQYQTLLALNRQVIPL…
34	Batravirus ranidallo2	ABG25568.1_34	Product: ORF12	protein	ABG25568.1	Q14W94	586	DQ665652.1	[18149:19909](+)	38	0.187	56.6	0.38	7	MDTIYIYDELGARLDCQEDEAEVQTAGQSTSMIDQEVDIIPAPQTIQATSTIDQEVDIIPAPQIFQATSTPDEEADVAEVPEAAASEANEDTESMQVAEVPTSGAAEDTSMDVTSEGPCEVVSLTEVKTEIRQLMRTRFEENNDWPDYVRALMWSEFAQHRLKLKDYNQEYEALWSECHDKGEEITPKMEMELLLNYMLTKYCPRNKQEDVFLLYFRLSNFLKYHIPHYRKYIELHGLSPYTAFVHSKRVVYKVEDEAVTVTEENIQLDLDRALALDLFNWFYKAKSEKSLPLDVSYDIEAFYKQVGEPAPLCMVNLLTLEETLPKVAAKAVKDYEYWPKLMKAVIWHEAMHHTLDLVKYNAFYERVARQTFEKGEEMTVQKQMDCLVEYALKYYDWYV…
34	Batravirus ranidallo2	ABG25595.1_34	Product: ORF82	protein	ABG25595.1	Q14W24	595	DQ665652.1	[107040:108827](+)	23.3	0.15	30.6	0.19	3	MDVQKLRSLAVRIYKIIHNLQLSPCPKVESLAFLEPFSRAVPVLVLPSRRYYYSPLACGPLPGDLAESAFDHMIIASDWFRIQPMTDKEIKKQAHDEFYDTVMDFEDRQVMVYAPGSWTRFSAGSFVMAGTRAIDPTATVRYDGMAGRTYEKNDFIMFAEGTLAHASQYSLLPETTQTFKLPDGLILHAGAIKSRWSRLCFTPNERLVNCEIMCVDGITWLHAVRKVRKAHAFYISLNSRYRSKPPQCVNAYGPFEGARVVQKHRAGAVVYQYGPTGVEGFSLLMNAVGEDGDVCNNLTYMKPKATCLMHEFLKELCPAGCVQMAESAEEAVSSMGHGLVIVNPSKNVEEEIYDAETTLAPPLRFTHPWLPAVPQHTLPQQTKTQLLAENTFEGVMRLL…
34	Batravirus ranidallo2	ABG25594.1_34	Product: ORF144	protein	ABG25594.1	Q14VW2	609	DQ665652.1	[212455:214284](+)	29.8	0.154	29.9	0.2	4	MANKYKVSSADRLSDWSTCFAWGHSSLAGIPQPDGEWIPDYTHALTMSSDLHEDLYCALTIAHDYNPLTCSQIDTLLENLQLAADDHFCQNRCPLPFKSRLMCVALTFHLIEYNVAMRHRVAGWADSSCIPLSEVPTRSCLKSVLDCTVGPNPRISRSICAEKLRGFFSCEVTRKDAFEETLRMLAFVRSSYAVYMWKNESSRVFNYLKTVYRYYYNPFRIVKEEVYFLDESELCRFPPLCFLVPQYIESIFNLRELSVVRMKHMLQKMYSLGCHLILDPSLLVGELIVFEVTNSVIKLVSVQEPDTYVNKSTPKVMRSIRVFKKQKRYSSQHITYQSEDDPLPELNAAVQQLLDSEDRTELDSLIESMAQEMFDNFGTQYTPSVELTPTLSDITNVAL…
34	Batravirus ranidallo2	ABG25593.1_34	Product: ORF88	protein	ABG25593.1	Q14W18	615	DQ665652.1	[115311:117158](+)	48.8	0.296	59.5	0.5	11	MAAETYYKSPMVYIKKPNGVHCYNMQNMQHKLLPALPPELKNLTPRNPEHFVPALCAQCYGSVEEDYEEVRKGISADSSYLLGMAGTCDTTAHDYDPSLYPSTSAGDMDKESFPKYHLDYDNAKYMCHVAPGKVLWRHAGEEIGNVVCYWHVHTPTSCGVNALVKLDAEKQNARVALAQIMTAGFSWTTTVTGEKDIIVELSAVHLPARPGCFATHCKGAEETLGLMEKLNFRANVLLQGEAPLNGILEILKAKNIEMPAELTKTKESFDDPKEYVALLEEYAKVLFDKSRMLEVMYKKKGECVAETHIKLGAEKFQTINGEKASNSIVKNKVLTAQAEPSAPAAEVIEMAAPAPAPVASMQQPPAQHPCYQYAPPPPSHMYAYPPVPTPSEPRYTEES…
34	Batravirus ranidallo2	ABG25592.1_34	Product: ORF78	protein	ABG25592.1	Q14W28	689	DQ665652.1	[99584:101653](-)	29.1	0.179	63.5	0.55	9	MPLHRTRDREQEIPICVLDSLSLNKLKLPFIPVHLEQLTAEFLEMRKASQRKRDRQYNERLHHSIYSKYRRTQRRRTQPPLTCLTHDVELANVRAMMADDSVMHMIMDQVVGALNVSNSFANECLKYLGQSEAAKNITDVLLGMFPLMDAYFSQTCTNFLHWYVALGSVPYCFISSTVLTKGDRNYNTHTQYFTTHRHWGCKQWKHKENTTRMTLFELMSSTGTYESMLQDSKFLSSMGLPQVEANVIAEIAKGVKLDKLSCYRFILLLRTLTKGLVPYVPLFYGGNDTAVVYDRTLQLCKACDSNLISYDVFVEEHPLQGSFPQSIARCNIDRSKQYVRITRSLMATIQESAMRVAVISVQPPVTPADADPITPQALADQQLLHPNTLPSELRMAHER…
34	Batravirus ranidallo2	ABG25591.1_34	Product: ORF121	protein	ABG25591.1	Q14VY5	717	DQ665652.1	[165441:167594](+)	41.6	0.402	63.1	0.56	14	MIWAVSKDLCLVYAPAAFPIGRAGEEVYVLLHTHPKMKRLGFVTWLKAAKKLKEYEKITQNVHFTSEEFLDPSAMEAALCLQDFALQLGKSQASLRDYVTTLYVEHYQTALSLRTYSIPANAIIKRAIADEIDVCFHSTMVREHLGGKSYEECVEFVRRFAGPKCSILRNVQKQKLAGYDSRTISERLHSLLLSRKREQEAAAIKEMDDELPLDEINAMEESPLIHTRHVSDMIDAVWSFPNLARPNNLPSIGFYVFPCFDKEVTNKFGKSIFSALVDYCTGNGSVPERTHLKLPDPTEWYDTAPILLSSDAEPRQYMICDPQHMHERWEAETAEGRQTCWHEVFLPGRSITNIPMDIDIASFEPHWEDDKLYGAVLDSLLCCVVKMLELNFEVKVNEG…
34	Batravirus ranidallo2	ABG25669.1_34	Product: ORF68	protein	ABG25669.1	Q14W38	720	DQ665652.1	join{[161990:162784](+), [88222:88806](-), [86666:87448](-)}	66.8	0.542	79.4	0.49	34	MALVDPFRRHVALFARSEAIEAKRLKAKYKLEHINRFPVVKAGLIFDHGVSGLQLLMAKLNKEAQTDISDSVWVYRRLNLMLDCVFHLLKDEGDMRMEDFQRELLRATVLGVATKQLGTQIFKYKHLLLHRLELADPDIICYNPEAPSVYTSAKIDEIFNVYAKPYTAATVPRRCGKSTIMAIIISAAIMFLEIDIVIQAHRKETCLTFSNKIRTYVEQLQTRPWFPSEFRIHSLQGTAENLIYTSDPAVKAKPSTCHFMASGSNSARGQNPDLVIVDEAGFVNKGAFLSVLPLMAVKGTKQIHISSHVDKDAWLSRLGEVIDPITGKAGVHLIKSQFKCDMHAADSGVTCACNDYLCPDHMTVDDVLKQILELVVPGSFDTELTGCVVGDVNGGGTNS…
34	Batravirus ranidallo2	ABG25590.1_34	Product: ORF98	protein	ABG25590.1	Q14W08	727	DQ665652.1	[128530:130713](+)	32.3	0.172	30.3	0.22	3	MVESCALRQQQPEPDEFEEFPPPLTPTGEDPEKDDELEINHQVPFYIRTAPKAPHSTLPASPQPPSSSSALLLLSEVACKLDEGKKQRAETSTHSATEVSESVPERGRELTRSPRNSPKRNSRSSSSSSSSSSSSSSSSARSSSGSSRSSSRCSDRSAEEEEEEGAPTANTTHLCPSSEQQNSESETQPAHCEMTNKLVEYTKNIVPSPTTAKAFGAMYYKGNGYARVGVEAKTVHVVVPECEPPPPQSKPKTQYKTPSVVDTDSEDEEASAPAQILKSSITKISPIKRKPKRKAPVADEASDAPRPKKRSNRSGLTLPQLYRYEGYVKNRNVMTAPEFHHPRYHHLLPLTINSRAITAKRKKEEEPVVRNADEQEDIDISHMTPINGIVCEEDARLLA…
34	Batravirus ranidallo2	ABG25589.1_34	Product: ORF106	protein	ABG25589.1	Q14W00	838	DQ665652.1	[137451:139967](+)	36.2	0.384	35.6	0.3	4	MSINHPECIAFYNTLHNFSNNDCMVGDLAINVIAKSTDTFSQIMPYSNQNKCMTMINYDAVKPVRAQPTLVAALANEDVKEPAQRVDWMPVYFDVHEKPIFKGHWVGCFNNNIELNNEISVHTVHTISRFISKQRPTIWASDDNMCKRTAAKNNCHEMLANMLCNCVYIHHCTYSFFSKEDIFMYSPTVALTAHHYFSDSRRAKRRTQALSMFFHILRGLYYLNEKLGIAHCDVKLSNILYDSKGERIFKLCDLGSALPINQKGRLMGTLPNVAPEILEAYCGSSVDFEYTDVLVTPKVDVWALGLIVQEIMEGDFYASALSKGHKQKQLFRTVLTRHKKNIAIQRAAESIDVFNYISKLCIAEENERPVPETVLRLFGCFNNFFQHKILSLEKYVPNQ…
34	Batravirus ranidallo2	ABG25588.1_34	Product: ORF120	protein	ABG25588.1	Q14VY6	861	DQ665652.1	[162780:165365](-)	55.6	0.617	71.9	0.74	1477	MEIIRAGGAAVDWVDANDSRAAAHVFGSPSTPLRWRYGTDTQPMHYATPWGDLAPSHELHTSQTQGLPEMEVCETPILDFTPGSCDDIEMVEDGVWASDSEASCELFDLEDYVFPTPIQETPSPQRPTGPHMFAIPSPRSCASSMGHVVSPQRPDPDKIEYSASLPKTFMVNEEYYARSGSRSDHGVLLIPTHQTLLDRQAPPQTYMADATACRTFQPSEITQIWLTHIHSAMPDCDYTWHGYASKFTEGVSCRCDTPPRPTVDLPACFLLETRESKTVYPPPYTRPATVTYDAEVYTEKHRKDAGEAPRGSHTNTRAPGQVVWATRLTEAGDLEGVYLMRPEYQGVESVECYDVNKVYWGTQKACVPVEHVSCRVRLFRTKCKPCSVYGEPMLYCTAV…
34	Batravirus ranidallo2	ABG25587.1_34	Product: ORF84	protein	ABG25587.1	Q14W22	883	DQ665652.1	[110239:112890](-)	22.7	0.172	38.3	0.32	8	MEETRVLRVLQHVADLDALFQGHSQITVEPLFPLQTGAFEPLLVIEDGKYQAPENDTGHTRSSKVGFANIPHGKLISSSLYTVTAADLPYVCGHVVTKQSKDLAGLLTDFAAAAVTLKELLEELEDNPTFAPAPKLYKPDHDDITLDFALSMWLEMRPLVATYMINYSLTLELPPFVDSNVIDVDPLVKEYYAGTLLTPDVLMENMFVAWGRLLRHHYMTELNWVELDALWSTMSLKRIHPQACESFYKPMFCAHIKMGRVGKRTLCIELFKGMELMRLENSWEFGKNGLPVDAREMDTALEYMEIANPIFLHGVQMAKKIKVLQEQLSTLIFHTRYFAMLIQMLLATCKKLSFNFGATHQGGQVMSKPDACPEMLLDALRKIFKTSMLLDEAHCTGKT…
34	Batravirus ranidallo2	ABG25586.1_34	Product: ORF50	protein	ABG25586.1	Q14W56	885	DQ665652.1	[62782:65439](-)	21.3	0.176	28.3	0.21	4	MALMQPMSISSMDQRPATPLYDSHYVEDTVTVAMQLGSYYTPLQSDLYGRELTHEPLWKMLLPGARMRNVAAIVGYSGLEAKHFPFNAPEQTAPRPVYSVPASHIDQNPPDIEELENSVACWLGIPEGEIRRPPTAKANSYWKLCFGPQRESKYTQRTQIPMFPATEFMVLTGYFFFDVTCLASKAHMICYMLSLEALLDDMSALNIDTLTARSMLSLAHQIVHALWHIIHTKQYTCLLTRQMYLYFLHFQQNVLAYLIASSPRYIELFGKRRVLYGVPGNAVPEEALPNVFRLLPRLPKHWLALRSIYYDQVFPCRPLSVEVLLCDADTCRYHPEEFALVQRHCLGYDWSYFLIFSGEHLLTNSLDCLDDLEDYMDILPVDYCVTLTYSVRQRLFSFG…
34	Batravirus ranidallo2	ABG25585.1_34	Product: ORF62	protein	ABG25585.1	Q14W44	925	DQ665652.1	[76996:79773](-)	24.4	0.215	28.2	0.21	3	MEAACTSRYGFLYLGKCQLQQNNAFSTRRSLGSSFPPLTINKRPMGKAALHAEFTLGAGRILMRSSCNQAEGSNLGYACRYYMDTDVPALMAKLLAQALREPLTDVYNTPRLGIVDVMSMTGLDPVPFMAPISHLAAELWYTKPAPPPWIGRPALSPLLSGCIGDDEHILCSFIHLYCYMKTVFHTMLLELPANSHVLGLYHMIANYIDVALLTQEIYTPEKQRMLYAVLLYVQECHYFAEVPRERPVSHPYRKAYPWLDFQSALNGGPLGISYITEGQVSPAPQLCPNLCSAPHRSVFLSVTGRRYDQFYTFQDTGMYHCATSPEWRKVLDNCAVCDYVVYRKHVDGREWTPGELRVIPAALQELELFFTLVSVPLVPRVLQTFIKESFLWNVRPLLP…
34	Batravirus ranidallo2	ABG25584.1_34	Product: ORF43	protein	ABG25584.1	Q14W63	1008	DQ665652.1	[53033:56059](+)	22.3	0.159	28.5	0.2	3	MLRVGDSAVKWSEVDLNYKAHKKWQSIYALDYKPNQPPDVTESGFLNSCRVSEESSRAVTLPDECFLPGAVSYHMGVSAGVMKECKPVSSIFAPAVDISMRNHMFTVLENLVSFFIARRPREGMARPAVAVPEDYLFNPDFLTEAVAEVELDLSEEEQRREFRFRGQAVRGGAKRRAMETGEDPQVSVQENYMSGEEGRREFGFREQAVPSGSKRRATDTDEDSGHQMQMRTRDFGPPKTREEVCAIAEAQFKSCCEHMENLEGRQPVGTHPIMVNFMNRFQIEWGKPDNDAMNEMWRLVPEVNVLTVKCLPLLTGHIYADLYAVRTMQHMKRYFMALSTTYIFKIYPTMSLTKRALCDTGFDILLVMADFLDDCDAVHECMEIRKFYIIALLFQQLVL…
34	Batravirus ranidallo2	ABG25583.1_34	Product: ORF42	protein	ABG25583.1	Q14W64	1037	DQ665652.1	[49832:52945](+)	22.6	0.185	29.1	0.23	3	MNLLSGTNHNSLTISNIVQRAAEYELIYNRPFCPQVLRHVFTPGSRQHMVRRTLGGGRYDKAKLFNLQESPNLLCHLERLEKKRGGWPEGCVSHLGVHAEVADVEGEIAAMLLLQEVWGVHATPEVDWVWRNKPNYKMHWNDDANFGFLQGDVYLDICAIATPHHAAAYFQTVFTLLDMLYRTAPHHLRLMQSAMHNLAVCIALYIDWVCKACESEQPLDFNLCTACYRCYAAMLSFQQHQLIPYMEAHPSTIEDIYGEHLLRHYKRQCVKVQNPLTLQVRALLYSDPAFTLLPNIELYDAHVDMRDTRAKVIHLLAYNCCTLPPTHADLEYFLREMLLGIVEAACTDRRVKECYGACDKGLEAEFCKGKFKLLTGDAVQDHHYFQSPTHGLVYLSAML…
34	Batravirus ranidallo2	ABG25582.1_34	Product: ORF146	protein	ABG25582.1	Q14VW0	1060	DQ665652.1	[218186:221368](-)	30.7	0.192	32.3	0.27	3	MEFKVALRTITLNEMACQEAALTNYYSKAFGDEEPFHPPEDLPGKLSEYSCYIMPTARYQGPGVPLYAGELHPLATPTSPPPAAPPKPLYDFSEVTGEDILTKTLTLKSQAQEVVLGGSKDESALREGVEYGCALVEYMQKEITDSYREQLLVNPDDALGVIYNHLLSRSRELDEPARNLYNMPAWGGPTNTDSLYLAEVELAKYHQNHAHHETCTLCPLMPKTIPLYSNQKTPLTHQTQATPLPALPNGLLFPQHFPVIVAPPHQRINELLYLPTRNSVLMGVQDEEWVEGLTYSLLKTSSLAENEKIALIAKDHLHPAYINNEKRLDELLDTLHTLLTSDSISQSRQQPIPTNSELLVLSHLCLALEMRLNYAFSKQVPMHQPSVPKLVHSLEQVMS…
34	Batravirus ranidallo2	ABG25581.1_34	Product: ORF107	protein	ABG25581.1	Q14VZ9	1158	DQ665652.1	[140113:143589](+)	38.7	0.293	30.2	0.23	3	MSHLKNTLVGVLLYPQVEGALAALREHFPAGKDKKQDVFEYVARHEVVRRVRMDTEVSLSKLIALLLMRRPYWYKSASCFKPKERESKLIGVQSLLIMLHDRAMPGIDFTWWTPSVQGMMLPPPPAAPPAPPASDSIDVDGLLEETILAKERERETGFDPEEDERMSEILTTLSENTQPGTETPSRIDITDNASTVAGGIDDLTLNSTSATTTLLSEAPSTEAPISLYDTRLRTVQEEQTPLLLDQIETHVAPKLDINTNLNALDSVLNLYSAKETPMETDTAVVHVPVLEDEEKKRRMALLAENAKRRKAELAAAVAKVEARKKAEEMPVMLQEAPAVSMTDDQITDISEESGVVALQQLSDLSTEVERSLQRQHAESIEVFDLEMAVPTDQESLERV…
34	Batravirus ranidallo2	ABG25580.1_34	Product: ORF147	protein	ABG25580.1	Q14VV9	1237	DQ665652.1	[223022:226735](-)	27.4	0.181	30.7	0.25	3	MPPKKSGKAVCKRNHLDVEADPPQRKSTRIQKRPFRYEEESYPIRAKKPKIQVSNEAVTSTTVAQVHAPPPTTPLNSPVNSRCPSPSYCPITDNEEEEVVLKAPRGRMSPTYSPTSPLPSSDAEEEEPTYYSDTNPSDTEEEEFPPKRHPKFLRSTSPSYTPTSDTEEEDEDTLEVTCDADIEETPTPSGERRVTFKTGKNKVSLLLSEKLLQDMADGHVITCVNPTNNKTMHLQLTEELLSEIKGSPPAPTTQEVLEEGECESSVEGGEEEEEEMEEEEGSVVQEEEEGEETQEPTLRYTLVETDTGFEVEEIKITPKNVKPPPKSLEQLDFVRKLNKELSNVFNSSGKDAQPKGKKLDFASPPAPPKAPFAFGNEAPPRAPFVFGGDVGPQKAPFAF…
34	Batravirus ranidallo2	ABG25579.1_34	Product: ORF65	protein	ABG25579.1	Q14W41	1244	DQ665652.1	[81265:84999](+)	27	0.183	31.6	0.23	3	MSGSPSPLDGSPPDSAAVLADLANQTPPAFAVPNANAQRPSPPPGPPPPPRAPLQNAPPPNAPPPNVPQPSTPAHVAPPSGGTGASSPQGAVSRGNSTGTRGDQNAEVTWQHLTDRTVKLYEAVEAKHSNKMRTVKTAQEELENDIELGGSVKDVSICVGAYVTAIAGDYNDECAKTMELYEDVSKHDWNGEVVDESENGVEYIVKEYSEDATENMCYAQASYEEYDSEPSFVVLDEDSYESVLDQSLSQHLRDKPIDKQEAYSFETIKLEFADFSKVMDLIAEVKTRTRAHSRKGLAQQVDLLIPERYKTVSIVSVLLGKGDATRWSVVAKQYVESVRFKLVYLMRYMTQERLMPLMVLFCPCSVSSDYQPTYDEVMKELEQCMEEKKTKLLSDVSKL…
34	Batravirus ranidallo2	ABG25578.1_34	Product: ORF72	protein	ABG25578.1	Q14W34	1259	DQ665652.1	[91275:95054](+)	24	0.208	52.8	0.32	19	MWSFPFSILLILYSGAALLAEELQPLTDDTMTHTQCRVIASALPSPDATSAISSKSFKLNTVYYIPMDGMATQQNGVEYKENPELYKGFCMDGTLMSFTYRGSELVCEFAIYQKPGGKSPNCFTCQHYKQHHGTPEAMLSSTDACYSPNRTDAYHTSLRAFWADFYTGQLTRPSELFMYSADMEPNVASCLQSYVGISIPDSTGYCVRTLGHACYKTFCISSQEIAGGFTNRPAQTQGDTNMKLQCRINDGVSEIDYGKLQLCDVCVLEHLTINADGKIVVPLLYSNAKLHQMCNEVVLALHSNTPMTLESATTLLTWVALNAGTGQLHGLEVPWVHKSAVMIDALDKAFTVYRFISVSVRYDLDRMKVDSFVTELTNRDDIARRKIKYVTLVQGKAQT…
34	Batravirus ranidallo2	ABG25577.1_34	Product: ORF111	protein	ABG25577.1	Q14VZ5	1320	DQ665652.1	[149342:153304](+)	33.8	0.333	58	0.48	18	MSTSMPCLSLASFVYEEIVVTNPRTVFFLSFAKQELLTPTNQLCLSEAQVSKQHLFEVFLYLTRMTGGSVYQIMLEPMVQEEQQTKLNPYLRYEMSNGVLFLFVLPRCESLDGTPSDVQAMNCKIQKKLSHAENSDDSEAHYLAAQADKERNDVARLNERAAEVLNQMRELGPAKHTLVNVIKKLICHTMGITTFNSLLYKGHGEVLYPHINFATNYFKHTGGSMMPNAPRGKQNFEPGMTLPPHFGVRYLVDIAAKYFLYQNESLLEAHKAVYDCNADDDLPAGVCEAAIARTLWSFHVSNLTACPILQAFISNTADGPIVDLLNSFACRPPYDTTFVLKASPKILIFNLLMTDLFPSLYKQIHLPCFRAFTEEELCSFTAQQRKALAECNFKTWVHL…
34	Batravirus ranidallo2	ABG25572.1_34	Product: ORF80	protein	ABG25572.1	Q14W26	1333	DQ665652.1	[102311:106312](+)	18	0.178	61.2	0.65	27	MQHAAAFAGHKAALSLKVAQPATDYNMVSWNKHLHHLYSLQNMSAEDYVKFLIMYQDETNMKPKATNQIPSGINMFNFQKSAIIPFVALHYGGVLNPRVKNNYAACQLISVPIAPLEAPANQLKFQYVIEKRELSLAQRGDARMPQGNTKSSSMVFDVGLVQYFHRLEVDYEALLRIDQQQVFREMEKLVQENVMAWQATIAMYHFVYANAQPSYSTVLLQIKSKRREYANRCRSGLVNDLVSIDNLITGCMNRSLDTFNSLIAAAVEMMPEIRQVVAIMPRHVFAEHPYMFTVRVTVNPAILKFSIHETDETYKKIDVDWSHNLVSEMANGDMPNRYSITPVSTPGADVPNIAYKTLQEPNQPGSFLLPALKVGEMTVPLILLDNEPLSNNGPSMESS…
34	Batravirus ranidallo2	ABG25576.1_34	Product: ORF110	protein	ABG25576.1	Q14VZ6	1489	DQ665652.1	[144909:149378](-)	39.7	0.422	64.7	0.48	14	MTPTKGMASKLTFWDLYSDRLPKVDRCDPETHVPVFISSVQKADMNLCIHLNVIRESPEAHAATLWAARIKQVLFPLSFAGLSEEDCQRLRLPGVVYPNDAITTLQENLLAHSQNVFNGDTKEYVDSTQTVAFYNTNDFKSAKKLLESRRATVLSFVRNNQLHDTNAIALLNRIALRCYGLAKHLVGAEVIELTDLVMCDLLDTATLSCNHPDVYKTPYVEAAFDIECLIKHESSSNYLPQKPEAYRSNAYNTFVRLRNRHADLKLFCKAAELNLPPMPLTMLDPGEITSISLVKKTTKPKKRMVFYNAALTKTTPLSLAEDRVEFVSCADEYHLLLQFLTQLKEVNILYVFNAEFDVGLVWARLQYWKGKVSPRDAEALHKAWSDFTCKYKNPLPLTL…
34	Batravirus ranidallo2	ABG25575.1_34	Product: ORF124	protein	ABG25575.1	Q14VY2	1640	DQ665652.1	[178770:183692](+)	18	0.189	26.4	0.26	3	MASYTVPSSFTPKIAGEVLELIDETTFAVFLNDVKVPVGIEYLDDFRPHSCRGTTSKRVYLKSDHLLVGKKIVAQIPQQFGYEALAFSDLRVCVTDDEHFAGVRDLLMNEREWAHQCAVSWLEPTIEEQTNMGSAVPIIFISQRCGCPHQIRHAMFYLLNARKCTHTISLDLSLVSKPEWRNAALECILTLCIKEKLKVSAYISDAGVLPSAYYNYSPVDSKAQLVLPNQEHQSSILPFLLHNPKPLVYKELLGYGMVLEFEGSTLVTRKACNTCYLMPYDGWPHHRYTLTESRRVLYSKTSGVRMVVCTQDGPPKVGLKHCLVCYPSNENYVVYTDPLKYMTYYKSTGRMTHHTACALTAHVDHMRTHKECKAALVYAHSHDDLLTLYCLAEIWMLQS…
34	Batravirus ranidallo2	ABG25574.1_34	Product: ORF126	protein	ABG25574.1	Q14VY0	1931	DQ665652.1	[185367:191162](-)	27.3	0.197	29.2	0.28	3	MVNTAVSSILLADDIAKIINSFFDYCDQNSTSLPTAINEFQSFFVNYKQFMLNMRNEYNCLETNFGTMTSIYARTAYLHKYFDIVIAKIDALKASVNLRETDDFYAHAAEALKERQTLGMGVVAVAKTLRVDSVRHLTTISTELNKFLTFVSPAKWMSEGFMLPTALNLPDCFEQNGVVKYEGNETMPDFTSVEMWSKNRTAKLELILDSPLKGEMKFAIEVGNAMDMFEKDLTTTLNSVGMPKVTALANLRKEISAIVDTIKKKNLDRMNEMNPLEVTHKPIPMQFKSASSKLKESDYKKHLKSPKIKPPAFTETVQQISADVLSCLNKHNDGNVAGMLGILNSTLHSYSIACNAALERSTSQIKEFRQKLKNGFFLISTGDWNEVNASYAAMLQEFG…
35	Batravirus ranidallo3	ARR28888.1_35	Product: hypothetical protein; Note: ORF74A	protein	ARR28888.1	A0A1X9T5A9	89	KX832224.1	[95880:96149](+)	31	0.142	39.4	0.23	3	MVKTRPFNACVRNSKISNSCCLCSGILRNIGNVPVLPCVSPLLKDRKKITLGCPNLTSSNKNESGFKDGRFILEFCKSGSAATALYRRR
35	Batravirus ranidallo3	ARR28911.1_35	Product: galactose/binding-like domain protein	protein	ARR28911.1	A0A1X9T5D6	90	KX832224.1	[129917:130189](+)	31	0.146	43.1	0.36	3	MYIWVYRPFKGMILSQVLLLPDIVSGTIPLNQSKTRVKFSTSLVIDFRYSVPSRAELFIGGNFLGFKKKLFTPSMSEINTLGTTHPCVPI
35	Batravirus ranidallo3	ARR28938.1_35	Product: SacY-like RNA binding domain protein	protein	ARR28938.1	A0A1X9T5F7	90	KX832224.1	[157246:157518](+)	29.7	0.167	41.6	0.33	3	MNLCFGTESKMAIMCLFLADQDLHTATFTIEIGSACPTYVTVVFKVPDKAAVISNNFSLRYEDCGQGCVYIGKGVTTSFLTHGYLDTLAC
35	Batravirus ranidallo3	ARR28874.1_35	Product: alpha-alpha superhelix protein	protein	ARR28874.1	A0A1X9T596	90	KX832224.1	[82217:82489](-)	38.2	0.256	46.6	0.32	3	MFKRSAAIIILLMSEAERIPYSSTTKTGLFSAGGPQPEVAVFTMCRHIQHLLERVVQSCGSTYRAEVSSAFRSSNFKIDKRFNNSACLFL
35	Batravirus ranidallo3	ARR28936.1_35	Product: hypothetical protein; Note: ORF109A	protein	ARR28936.1	A0A1X9T5F9	91	KX832224.1	[155072:155347](+)	33.4	0.182	41.6	0.25	3	MVEYFLQWWESYNIGNERKRRQRILRSTRIFIFPSSRWSKPTRIRAQSRILVLELYRIVYIHGLSMPRRTFLVKKRGWSVASLWFHTLKPI
35	Batravirus ranidallo3	ARR28853.1_35	Product: surfactant-like protein	protein	ARR28853.1	A0A1X9T576	92	KX832224.1	[61651:61929](+)	34.2	0.202	43.5	0.33	3	MPFRFDLSVVVPIRNKLAVAYEQNECGTSLVVMLNVRPYFVCSADPVFIDFFLGGLGSYHKPPFIKHFFLKRSIAVGTEAVRHHMFSGRDRN
35	Batravirus ranidallo3	ARR28877.1_35	Product: putative spectrin-like repeat protein	protein	ARR28877.1	A0A1X9T5A5	93	KX832224.1	[84037:84318](-)	34.7	0.175	51.1	0.32	3	MVRVRFARLRTLMQCPSLVLAFLSTQWYNQDLFSLWRKALPTASPWIVREHLGIETPERVRFVAGISSVLLDPTYRVRVQQKHRSSLAETCRC
35	Batravirus ranidallo3	ARR28826.1_35	Product: ferrodoxin-like motif protein	protein	ARR28826.1	A0A1X9T555	93	KX832224.1	[27727:28008](-)	32.2	0.206	58.8	0.32	3	MYAFILIKPLILKTCWVKKIIRFHVVWQRPKRRYIFIRLIISSTFSKSLLFFCNHSIPYSRSLFLGLLWFVSFVYIFYASSDRRTSSSVCFSF
35	Batravirus ranidallo3	ARR28977.1_35	Product: SAM domain-like protein	protein	ARR28977.1	A0A1X9T5L0	93	KX832224.1	[194806:195087](-)	31.3	0.138	56.1	0.31	3	MERQRTKHVINPNFISLTHVCVWLRVLKLQIFAKLDRIIIVETFKASYVVRNKGVISIKCFKAPPVTGPMLLMRTAKRHATLLKPSPNKVSSL
35	Batravirus ranidallo3	ARR28912.1_35	Product: hypothetical protein; Note: ORF88B	protein	ARR28912.1	A0A1X9T5D2	94	KX832224.1	[132392:132676](+)	28.8	0.126	40	0.27	3	MRGWAIHGPFFMSGTLSSKIIGIGSVYPVRMAGIRMNVSPFSCKSVAYRRSSRAGCDGAGSILLMRGSFIALATTSVDQSTSITMSFESAPAVE
35	Batravirus ranidallo3	ARR28880.1_35	Product: putative membrane protein	protein	ARR28880.1	A0A1X9T5A3	97	KX832224.1	[86104:86397](-)	30.3	0.172	44.9	0.26	3	MLGRVVPGRRFVTGILGRCISSLTVQWACALSFCVGFTLECIQSLAQILRLTMISKKLATKISPIVPLRAWRPAHSVLIGFDLEQSVTVIALSPHIK
35	Batravirus ranidallo3	ARR28870.1_35	Product: transcription activator motif protein	protein	ARR28870.1	A0A1X9T594	97	KX832224.1	[80098:80391](-)	48	0.314	56.4	0.35	699	MPPKRGTRGLSGKTMRRVMCSQCCVTLSSGRDLYRHTNSVHGGFHTGGIIVLYCNACSEAIQLYNTTDPECNIYTFIEHTHNCISNNSHPRIRLHRN
35	Batravirus ranidallo3	ARR28892.1_35	Product: glycosyl hydrolase domain protein	protein	ARR28892.1	A0A1X9T5B4	99	KX832224.1	[101463:101762](-)	30.4	0.182	50.9	0.42	3	MEQQSLSYKGQGKGCKTLPIRPFSKRLYTAKYNRGSTLAICNVSQRRAIFWHLHLFIAQHSQYLHDPGESRNVFSGLWVKKISNVFLCCEHALPNFDWP
35	Batravirus ranidallo3	ARR28806.1_35	Product: putative TNF receptor associated factor protein	protein	ARR28806.1	A0A1X9T510	100	KX832224.1	[432:734](-)	36.5	0.075	55	0.11	3	MQSLSLAAKGSFHDHLGSEVLELSHRGGGHAATRIKARRTHLTQSPQACTPQQPVTQNNNLHHQVRHHPLALIKSPPLSKQFPVNLPFRPLTVKLIETFI
35	Batravirus ranidallo3	ARR28962.1_35	Product: toxin-like motif protein	protein	ARR28962.1	A0A1X9T5I5	100	KX832224.1	[180373:180675](-)	28.3	0.159	40.3	0.3	3	MFPTKYYLSIVRLLLGRSKSAICYLSSIWGSRCLSRRNFRMDLCVQNTIVYRLTHIQLPLRGNCIFLAKMFCSTFQNFDSSLADTHSKCTLMGKFRLDTW
35	Batravirus ranidallo3	ARR28818.1_35	Product: PFL-like glycyl radical enzymes motif protein	protein	ARR28818.1	A0A1X9T545	101	KX832224.1	[16339:16644](+)	36.3	0.193	48.8	0.28	3	MLENEFVKLVLNSGVLKPNRKVIHSSFSSVPRMYSWRLVAAILKTGTSSLLESASSRIFPFHALRYIKRILVPLCAYSAKGVNGTPSTVLKRLPVKQLTST
35	Batravirus ranidallo3	ARR28825.1_35	Product: hydrolase inhibitor motif protein	protein	ARR28825.1	A0A1X9T598	101	KX832224.1	[27184:27489](-)	33.4	0.226	49	0.33	3	MVVNLLIIAFMSSKLGSGDPSPVGIKRYKDSSMIVGGHRTLHAQLIAGPYVEALILGSYIRPWLHTLPPSPRECIGKSNGHCIIYWYLRLQVKILARRLAI
35	Batravirus ranidallo3	ARR28832.1_35	Product: ribosome-like motif protein	protein	ARR28832.1	A0A1X9T553	102	KX832224.1	[33881:34189](-)	29.4	0.151	53.1	0.37	3	MPYIVTDPSTGFTAIPFGTVACMQLEGLQAPTMYFLQSSPTFQSTPIKARCTRYVLTNVGIAATSYQFSSSHVLCIVSMLNNIVLCDSSAAFFVLQLLTIAS
35	Batravirus ranidallo3	ARR28813.1_35	Product: PMP inhibitor motif protein	protein	ARR28813.1	A0A1X9T539	102	KX832224.1	[9669:9977](-)	30.3	0.168	42.6	0.34	3	MQQRNGSSPLVFLRPTNYLKRFLMDLIVNKFCKIYGHVRAWCFNPWGCTLMHSTVTHWSITRIKARFLKSLPLAPKVSSTGRCQQTICRTTLNNPMTQNGLN
35	Batravirus ranidallo3	ARR28811.1_35	Product: transcription/RNA binding protein motif protein	protein	ARR28811.1	A0A1X9T537	102	KX832224.1	[8101:8409](-)	32.4	0.198	46.9	0.29	3	MGWLLFDRIFLKARGRCARKGVIAIKGWSTFVCFYILSLRQQLTSSQHVLQFAAHLCQPKTDRSGHTLQRLFLKEWWLCSIYSTQCKQGPRALSGLDQHPSG
35	Batravirus ranidallo3	ARR28908.1_35	Product: hypothetical protein; Note: ORF86F; similar to snake-like protein	protein	ARR28908.1	A0A1X9T5D0	102	KX832224.1	[126243:126551](-)	33.2	0.209	45.7	0.24	3	MTFSICVLTFSNFSAKVKYERVLGCRFSKTYKSFKISTWVLFNKTSSSFARIIFLRSTQAAASIARTLSYMFIKLQANVFNSWQSVIRLLLLFKASSGFVWQ
35	Batravirus ranidallo3	ARR28891.1_35	Product: hypothetical protein; Note: ORF76A; similar to a histidine-rich glycoprotein	protein	ARR28891.1	A0A1X9T5B5	103	KX832224.1	[100281:100592](+)	28.8	0.151	36.5	0.26	3	MIILLGAILFKWVGCSNLETGAIIRLHCKIFSAVMLLPVNLAISGSIGINRSEPETLCTAFDVAIISEPYVSLACLSNDCSSLRALKEISSLPGKTAYIHLRL
35	Batravirus ranidallo3	ARR28905.1_35	Product: hypothetical protein; Note: ORF86C; similar to Cortexillin-1	protein	ARR28905.1	A0A1X9T5I0	104	KX832224.1	[119172:119486](-)	34.2	0.243	51	0.36	3	MLFLIYSKSADAIASVFAAIINCMYLIKLAIMGSDARFEAISWIEFAKLINRSPESESCSLSHISVCFDAKPRFIRRSCMLLRYSSSNRVCVVSMTIFNSVILL
35	Batravirus ranidallo3	ARR28929.1_35	Product: hypothetical protein; Note: ORF103	protein	ARR28929.1	A0A1X9T5F0	106	KX832224.1	[148444:148764](+)	38.5	0.26	53.5	0.41	3	MNYLLLTESDSSKCTEVYRYPWECAMAILHKALRCSKSYAIKCLGWSSTTQQKSPTYGQVVNSTSRAHIPVTTSIQLYQLLRCLENRTCTASALGLLFKLLHGFTS
35	Batravirus ranidallo3	ARR28947.1_35	Product: hypothetical protein; Note: ORF118A	protein	ARR28947.1	A0A1X9T5H7	107	KX832224.1	[166756:167079](+)	36.8	0.177	49.4	0.29	3	MREDPRTPTNLEAASKGISRTAGQFESLEFVLPSPKPIQSFVMFAIRSLGSSATKPSVCRGPTITLLLLVFFIKSVVEASGEMQISSGLLCTLANKIALIVNVRNIV
35	Batravirus ranidallo3	ARR28922.1_35	Product: hypothetical protein; Note: ORF97A; similar to capsid protein VP1 of food and mouth disease virus	protein	ARR28922.1	A0A1X9T5E3	108	KX832224.1	[141894:142220](+)	33.6	0.194	52.5	0.41	3	MNVVIALNLAFTDSCRSDILLFVLSMFFCKLELTIYNWSPNTVTADSKLFSRPSKILIVFAKTSTLFVNCVKATDVRLAKAYASPAMFNDMFANSTADFEAFKASIET
35	Batravirus ranidallo3	ARR28863.1_35	Product: hypothetical protein; Note: ORF52A; similar to cysteine proteinases	protein	ARR28863.1	A0A1X9T586	109	KX832224.1	[69523:69852](+)	34.9	0.227	39.6	0.31	3	MPCGSKLKLIFNFDFPIVSIKWCVASAIIFFNIGLNEESFSLSKQFAAKYLQLLISKFGISIKSSFPETRACNVFNTCGGLTTRFFITFIAKTHAFLSISSQPPRIIIL
35	Batravirus ranidallo3	ARR28830.1_35	Product: hypothetical protein; Note: ORF23; similar to TNF receptor superfamily	protein	ARR28830.1	A0A1X9T554	112	KX832224.1	[33212:33550](-)	67.1	0.509	80.7	0.62	3226.5	MEVLRAVGILLILARSFFTGSSQVHSTDCHSGQYFDANTGVCYNCLPGSYNDEAHTPALSCKICSTCKNGFDVKLACTSSSDTKCTCEFPKKIYGDFCALTNVRLPSMNQAF
35	Batravirus ranidallo3	ARR28903.1_35	Product: hypothetical protein; Note: ORF86A; similar to cyclophillin	protein	ARR28903.1	A0A1X9T5C8	113	KX832224.1	[116973:117314](-)	42.1	0.256	51.4	0.32	3	MSASFVRSSSRVFIVPAKTRWEVLRLSESLLRFLAASSHFFNNSTCELTGKDCPLSCKAFLILCSSAFAYLSWRFAIHFLNLNRLSVREIDRAELIWLIASASSSTNPIKAAV
35	Batravirus ranidallo3	ARR28860.1_35	Product: putative toxin-like protein	protein	ARR28860.1	A0A1X9T581	113	KX832224.1	[68421:68762](-)	33	0.229	36.2	0.22	3	MVKSNPQVMNLSAITMLFRALSLNKTFMISEDLNAIHISCPNLLPSNVGISSWCTGTYSCSLSICSSINIAVGNSDISLLILKVFPRHGVPVTIINGLYATIAAILLSQINNI
35	Batravirus ranidallo3	ARR28829.1_35	Product: hypothetical protein; Note: ORF22; similar to BCL-2 superfamily inhibitors of programmed cell death	protein	ARR28829.1	A0A1X9T552	114	KX832224.1	[32899:33243](+)	67.4	0.619	71.6	0.64	3	MSSGEEADVETKTVLYLKSCEKRMGFPKAALNLKQSVEQRGEMNYDEIWKEITRDGVINDGRLMSFAAYRGDTMEVVAKHLIKDEKTKLYILEKLPKEGILSSFLRKLGSWTAI
35	Batravirus ranidallo3	ARR28816.1_35	Product: transmembrane helix motif protein	protein	ARR28816.1	A0A1X9T544	117	KX832224.1	[14927:15280](+)	30.4	0.168	38.5	0.32	3	MKIPRGQRIVQRRSCSSSFMRESNVGWASSASKKLDKCFAVAGPKMISRPFDTTDVGIWVFWLILGGRKGHSTGTAVSSGSTKSASMSRYMLMEVRVVNSWCKIQMNNVERSQSTHS
35	Batravirus ranidallo3	ARR28906.1_35	Product: antimicrobial peptide motif protein	protein	ARR28906.1	A0A1X9T5C9	117	KX832224.1	[123434:123787](-)	41.5	0.189	59.1	0.24	3	MNPARMVYYLGRHHHHHQNRCHRLRRFLHRKSFRQFLCPHLMTLLLGFLILLLPRFLRFRFAVLLPRFLRFLMLLLPRAHRFLFALLPPLITRCPKSNPLLYLLMFFRCPRRLYWLI
35	Batravirus ranidallo3	ARR28949.1_35	Product: putative DNA binding protein	protein	ARR28949.1	A0A1X9T5G9	119	KX832224.1	[167843:168202](-)	31.5	0.177	61.8	0.58	3	MEIGSQTFLKINEEACNLKDSLTIPMINGCSPRPRQLSTLASLITAPCSLWSRFRMWYKHQNAEATTSECVSHISDNKSFSISVFDIPIFLPKLILRLTRHETFLRFDIEHKSIYLIRT
35	Batravirus ranidallo3	ARR28907.1_35	Product: putative structural protein	protein	ARR28907.1	A0A1X9T5D4	120	KX832224.1	[123909:124271](-)	31.9	0.204	44.5	0.28	3	MVITVSLATLPAIVVLYVSVSSVTCCLKPNDLTSLLVSLSVCNSTPSPGKEKVFSTDRVRFPFLRLCLLFFVLRMVLTFWSLVSRVQSIMVAGNSFSIECVGEIYSSLFCTFEGERARAS
35	Batravirus ranidallo3	ARR28904.1_35	Product: hypothetical protein; Note: ORF86B; similar to putative metal transport protein	protein	ARR28904.1	A0A1X9T5C6	124	KX832224.1	[118077:118451](-)	30.7	0.191	38.7	0.27	3	MFNNSTTFACAELMPSCWFCKAIFPFSSSIIAKYCALSWLISWLCVISRSARRWWAFRFSFSIFVFRPFSVWSVLLIVSVNRSCIFVTSSVLSVISLNTSSSWVKSVVLGAKPRNSCSYECISS
35	Batravirus ranidallo3	ARR28975.1_35	Product: hypothetical protein; Note: ORF144; similar to Beta-beta-alpha zinc fingers superfamily	protein	ARR28975.1	A0A1X9T5M7	127	KX832224.1	[194412:194795](+)	66.5	0.658	55.4	0.46	3	MTSHAFDQKPTLSLISDKANIVIERCDLLHELSSLKLSCIPRCDGPPFQLIYYWRKQITSAKQRLIHHLNKLPFVPNICVPCYSSKLHQAICRLAEAAARYAAFVLKVLYNANVGCATSNIYSQLLY
35	Batravirus ranidallo3	ARR28924.1_35	Product: hypothetical protein; Note: ORF98A; similar to e62 human papillomavirus oncoprotein	protein	ARR28924.1	A0A1X9T5E2	128	KX832224.1	[144638:145024](+)	27.9	0.132	33	0.24	3	MLNSNALTLFSKERRAVTDCSRLPIECLLHLKIVPRLLCQRMPEKRHISSRCTFYRIRHQWPKTQDRGNYSKHPSLAFDKECHNTLRNPFRFSDNQSHIPYIRKIKRWDLQYRSKLSPDIELRSYFLS
35	Batravirus ranidallo3	ARR28990.1_35	Product: oxidoreductase-like motif protein	protein	ARR28990.1	A0A1X9T5L6	134	KX832224.1	[206567:206971](+)	28.9	0.126	29.1	0.25	3	MRVRIRPTHVRCMSPIQTSSGLKAIPDGTCARTTSAVHKAKMELDSGHCANTLTAMPLCLLVRSCTASKKWGEHSRPLVASKAFMTTAAWGAKFCGYCSPTLRTPARLWPVVSCTTLDQWRSTSFAKSLEVTRL
35	Batravirus ranidallo3	ARR28986.1_35	Product: putative transferase protein	protein	ARR28986.1	A0A1X9T5K8	136	KX832224.1	[201892:202302](-)	40.1	0.196	82.6	0.44	3	MSFAVDDRLVSVVVIVGTAVFTVVMVTVGIGAFVVVVTICVAVALVVTLAFVVAIIVAVALFVTLAFVVAIIVAVELVITLAFVVAIVALMVVLIAEAVTSVSSVLVDGTTVEGFVMGKGDPTSVQNDEPAFMISK
35	Batravirus ranidallo3	ARR28979.1_35	Product: putative transferase protein	protein	ARR28979.1	A0A1X9T5J7	139	KX832224.1	[195683:196102](+)	32.1	0.229	44.8	0.35	4	MEYLETGEENIKDGNLSLLYPGISPALDQLITADPDYYDSRECYKTQLFINPSTCDSLGLDFRRGHWDPLSKGWPHWATQLLEFDDEVIIIINSLRTDYNRLITSPTLRIRYVWKRIKQLGQLIRRWVAFQLATPIRRV
35	Batravirus ranidallo3	ARR28942.1_35	Product: C-type lectin protein	protein	ARR28942.1	A0A1X9T5G5	140	KX832224.1	[161386:161808](+)	59	0.46	70.9	0.56	1832	MTTGGSGVALWKVGLICSVIGVAVGVCFFYLNYREGYTSFCCNAGWLSFNKRCYIVSSFLVDWTGCVLFCRHHNADLLNDLSDWKILHFLADFYPVWYTKLYEEYRYVEQSEDPGPVEIAYTEDEGTKRTCVCLRRYFKC
35	Batravirus ranidallo3	ARR28972.1_35	Product: DNA/RNA-binding 3-helical bundle motif protein	protein	ARR28972.1	A0A1X9T5J0	144	KX832224.1	[192353:192787](+)	43	0.29	47.1	0.36	3	MAEGGEAPDLYNAPPEDKPEVDWQALEKWFLVNTDQGRAPTRDYFERMLNIPKKLKRKLQPHLGYGIEPWRVGAPPPLWFESMLEEDPMASHLYKQLQEKMLSPMRALGSFEQVGNVETPEETAMICAANMHLRIFAFVEKRMK
35	Batravirus ranidallo3	ARR28968.1_35	Product: putative glycoprotein	protein	ARR28968.1	A0A1X9T5I3	149	KX832224.1	[186256:186705](+)	66.6	0.632	37.1	0.24	3	MRVYLILCSIILALIASLCNLYTICDVEFTYEDGVCVKKHLKVLTYLDARGLCESYNACIWPGVRPNIDSTWLGLKQETPGNLWVVDCKTYNLTFTYKHGLHTKTTVGHLAFNQEVGTLMVYKPDQAALTLCFKTPLGVIANRTPFIII
35	Batravirus ranidallo3	ARR28915.1_35	Product: hypothetical protein; Note: ORF91; similar to Ranid Herpesvirus 2 ORF77	protein	ARR28915.1	A0A1X9T5J2	149	KX832224.1	[136393:136842](-)	32.5	0.189	40.4	0.3	3	MATSSMSECHLSQNVQVHFNEDSDNGIELSAKISDCHEKRMNIKEFDAILKDCKDNVVSSTRRQFRDCTKIIYNVIFYKSGVLLLSGISHMDGLVSKYEYNALQISITVPNEESKQFEYYKEGSTPHIKRAIISGFLCVLLLAGLFWLD
35	Batravirus ranidallo3	ARR28978.1_35	Product: putative metal binding protein	protein	ARR28978.1	A0A1X9T5J6	150	KX832224.1	[195185:195637](+)	36.1	0.356	35.9	0.27	3	MDGYSALCTFKVSFKDLHNRYEWIDIFHPLWLKNLQLTDSVYREFGFPHRGDFWNVFDARETPFWVRHMAEETDDIAAESIDIIRCDFKALYDAVIKDQKYNAAVAFVNVCANISRLECIILSWIRNRRLFKINEWPMQPIYIDVLCTPP
35	Batravirus ranidallo3	ARR28943.1_35	Product: C-type lectin protein	protein	ARR28943.1	A0A1X9T5H2	151	KX832224.1	[161813:162268](+)	56.9	0.473	71.1	0.58	3859	MKYQVSNVCATMLIITVLLVSGFGLGYQLYKGLSTFLCPIDWIGFDSSCYLPSTELSDWNNAKKKCEEKGSSLLRDAPNVVLRDFAWRGVWIDGPLMREGRPFIKYVYGVQNKSNDTVIKGFSLGALRYICVRAMKLSLHPNYKTLNKLGF
35	Batravirus ranidallo3	ARR28976.1_35	Product: putative transcription associated protein motif protein	protein	ARR28976.1	A0A1X9T5J8	152	KX832224.1	[194684:195142](+)	40.1	0.24	55.8	0.44	3	MPSSGSSGTVRGLRVKSPIQRKRRLRNVKHLFATTVLKETCYNELTLFGEGFKRVACLFAVRMSNMGPVTGGALKHLIDITPLLRTTYDALKVSTMIILSSFANICNLRTRSQTQTWVKEMKLGFITCFVLCLSIERILLDSHPIFDLENSL
35	Batravirus ranidallo3	ARR28963.1_35	Product: hypothetical protein; Note: ORF132; similar to Epstein-Barr gp42/C-type lectin protein	protein	ARR28963.1	A0A1X9T5J3	152	KX832224.1	[180825:181283](+)	77.9	0.661	82.2	0.65	1449.5	MSFVNLSAKVIFLFVMMCAILAFIAFIKPNRFYVEPVHLCPKGWTHVRSSCYRMYMNSTYDEGLSKCKPGLPFMPKSLDEAKNILQAFDGVLNRVWVGLCKDDGGDWMWADGRLYIENTLDLKPFGGGCAMYIGGYRTFAVHRRVLSDVLCQ
35	Batravirus ranidallo3	ARR28845.1_35	Product: hypothetical protein; Note: ORF36; similar to Forkhead box protein m1 motif/transcription/DNA	protein	ARR28845.1	A0A1X9T5B7	154	KX832224.1	[51286:51750](-)	46.6	0.427	36.2	0.29	3	MSNFIYFPTREVNHLQTEQVTDYNRGILSFQDVYNLMEQEFGITMMGPLYSTSGQSYRIIKRKWGTVTKYDVFLKPPQSTLHLICQAMGQDGLSPLDVFSIMCTKHPFLTHEPGMMDVVTQTMWHSGLFVVTPCERPTGKIVCKAISRSILLTV
35	Batravirus ranidallo3	ARR28974.1_35	Product: putative aldolase protein	protein	ARR28974.1	A0A1X9T5J4	159	KX832224.1	[193898:194377](+)	46.6	0.336	49.2	0.36	3	MQRLQFNKMDPVEPQDYYFGRWKHASLRAWMESTCTIMAECQSVVNGWFAQAYLKYSNVCTPQEWPYLLSISVVGLLAFMQWFDDLKTDLFHDLQGLLNFDQRVPYCDWNLIMSRKVQKIPSKIEELTKVAADISARISYYLDPTQDFADLYNTLKSQL
35	Batravirus ranidallo3	ARR28875.1_35	Product: post-AAA+ oligomerization domain-like protein	protein	ARR28875.1	A0A1X9T5F1	161	KX832224.1	[83258:83743](+)	33.1	0.205	42.6	0.27	3	MLKSEAFVFAFYFLQLICEEYYNGGMFLHARSTEIQASLRDGIQQHLNVWQKVNVASPLLPVPSYLAGVRLYESIYEDKCPDSSTDVIVHLEWYIAKFGNKGVRAKALRKFVANTLGSPLVPYVLARFTIDPHTPGNIAESPLKHQLSALLHPFNGLSVGV
35	Batravirus ranidallo3	ARR28956.1_35	Product: C-type lectin protein	protein	ARR28956.1	A0A1X9T5H9	165	KX832224.1	[175381:175878](+)	73.4	0.605	83.9	0.65	3762	MPNLVLDSRETSLKLSIVRTRNRYNWKYEAFKMICAVLLVLACTGIGLFFFTLKTSTCPDKWIMYDKCYFLGEEKLRWNAASRACIALGAVQIKPSGKLLAKLSGKYWLDVCWNEGWRYTNGQKFEYNGTANQHSCLVSSDGETSYKSKTDFVRYACELPIPYQY
35	Batravirus ranidallo3	ARR28987.1_35	Product: toxin-like protein	protein	ARR28987.1	A0A1X9T5M2	172	KX832224.1	[202339:202857](+)	32.8	0.2	41	0.26	3	MSDHDSTRPKWSTQNVLDLFKSDRIGLDLVKIYPDDFSCFQESYFDTFRYYHPVTYHYRLQNLDSVAAQWRLLLNGPKPLQSQLGSQPFDPCATELPPWVEDLYRVRPSLALIAHDIVDQNYILARQLRRTWSLETEYIYRHVKDTMLILLQHWHRTMAAWMVGRTAYELYA
35	Batravirus ranidallo3	ARR28926.1_35	Product: hypothetical protein; Note: ORF100; similar to Ranid Herpesvirus 1 ORF42 and Ranid Herpesvirus ORF8	protein	ARR28926.1	A0A1X9T5E8	174	KX832224.1	[146778:147302](+)	60.6	0.35	62.8	0.38	99	MAITGTKQIHTTSPVDSNVWIARLQELNDPDNDKIVVHTINHQFKCERHAEDPGVSCPCLDIYVPDHMTVDEALKSILNVIQPGSFDSELTGCVSALSTGVLARQPFPKPVINMFQCNEMKSLSDTDVELFIIAVDPTFASGSKSSIACVSLIKTFDSKLVVSMLVSAYIPAIL
35	Batravirus ranidallo3	ARR28883.1_35	Product: putative isomerase protein	protein	ARR28883.1	A0A1X9T5A7	175	KX832224.1	[88028:88555](+)	33.7	0.196	52.6	0.45	3	MTFEELYAAHFSLCRAKSTLAAPHVQRCLRTPWVTELAGAVLVLETELSILKRVITDHEPYEDWLQWSETKGFKLDTMHSGWFSLLEEDYMLTEQIHRARLKLVGPFKPALVPCLSSTGTTSYYQSSQLFFDPIKGYLKVDVKDAHILLPPGYSDMAGETPFTPVEGIYCWKVIY
35	Batravirus ranidallo3	ARR28941.1_35	Product: C-type lectin protein	protein	ARR28941.1	A0A1X9T5G6	177	KX832224.1	[160770:161303](+)	74.2	0.617	72.2	0.66	488	MMLCVKEYNDKGHYHVPTITFKVVMISASGVLVTLIMAIVILLGPKKDYVPKNEYPCPPQWQLGYNDCYYVSPIRLPWQEANEACQQVGGHMMSDSNRLPYCLASRTEPVWLGVYVKNGTFYTYGGQKCSSCSGGFINQCKSGRGQVYGFSPQLFNTVWGFDEGFMSWVFICSKPLI
35	Batravirus ranidallo3	ARR28897.1_35	Product: hypothetical protein; Note: ORF81; similar to Ranid herpesvirus 2 ORF87	protein	ARR28897.1	A0A1X9T5C4	177	KX832224.1	[108976:109509](-)	30.4	0.172	36.7	0.29	4	MGDMRLELSGSVVYPLSFKNLLSADEKQSELCFLKTDVHEVKMKKSVDCTVCVSESRGPINLLQHATHKGLLHEQRFVKTCKILQGYACKLRQKTNFNNFYPKILETGFLFSNANHIPGKLLDELGYLPAHSLLWKDTALHVVFKSVAIASHDGRKRKCDDFEASETDPERKSSRLH
35	Batravirus ranidallo3	ARR28958.1_35	Product: hypothetical protein; Note: ORF128	protein	ARR28958.1	A0A1X9T5H4	178	KX832224.1	[176736:177272](+)	73.6	0.575	48.8	0.38	656.5	MLPESEDRCVMVTAHILPTPPSKTKYGYSKAWVWPGFRYELRYPNAWMIVLVILGFIVILVSGLAFLPSRRCTNHWFENKGYCYRVFENLTYADATETCKVHYSSLTKTFHPMPVDKYWLDYCAIGNKIEWNITLFNFTYSNESERTCIVVTFGKMRNVKTQIRADAVCVRPWTQSFI
35	Batravirus ranidallo3	ARR28931.1_35	Product: DNA binding protein motif protein	protein	ARR28931.1	A0A1X9T5F5	179	KX832224.1	[149884:150423](-)	36	0.187	35.6	0.23	3	MAKVRTGDAFIRCYLQTEVIKRVRMTWVLIALVCAIPCCVATSNYTSARVSGAVTLWSTASFAYYKTNGSPGPFLLHFASYCVPVSVIWKWLYLVKEIELGMAQCVNTTHRWDIQRLLANYTPTSCERHRIARIVNPVYFVTPLYALGSVLDESISFIRYMYQYFLAFSTFYVIVQSLK
35	Batravirus ranidallo3	ARR28971.1_35	Product: putative metyltransferase protein	protein	ARR28971.1	A0A1X9T5J1	179	KX832224.1	[191848:192387](+)	37.1	0.291	43.4	0.44	3	MEATIRGLCIGVQSRSLIHYEALTNKKCVPLEYTKSELMFLQQRPFSSLGKEYKSEGVVPFSIRLLINETDVRCMAMINLSTVLHNVEGGVLNTVDENTPSWFSEIVSADAEVKGSWQQFKWLRRQLLERVVTIKSFEDKEDFLVVSQIVDRLHVFAHSVGVALHIYLNGGRRGSSGSV
35	Batravirus ranidallo3	ARR28973.1_35	Product: transcription/RNA binding protein	protein	ARR28973.1	A0A1X9T5J9	182	KX832224.1	[193369:193917](+)	44.3	0.36	56.5	0.49	3	MGWYGNLIDYPWYRPDTRSYDYYYNLYAQGNRENLHCNNQEYEQHLKNFGHLLIRIEALIQRVLKESYDMWGTKYDLNTEWVRELTKNFSGLNSLFREYQLLRSVVSIMFEKLKISDLGNWDDSARINTASQHIQLFKLASCAADIATTLESYAGRRERYRIRHADLLEMLLKDNGYATTSV
35	Batravirus ranidallo3	ARR28980.1_35	Product: putative proton transport protein motif protein	protein	ARR28980.1	A0A1X9T5K5	183	KX832224.1	[196017:196568](+)	40.9	0.382	56.4	0.52	4	MFGSASNNSVSLLEDGLPSNSRLQYDEFNKLFHYPSQVFCFPDSSQNIFDVFLGGCLAEQYPNAPYLKTLRKFSFWWRKMISVPKVIYELYYKEPYRPWSPLDKLPLGMFRTMADQEWLKDLCKYYPGVSEISFIIRVEYIKAIKMLNENEFHDAYMHLIVVDSLIRVLHRMIDRYYFKRYYA
35	Batravirus ranidallo3	ARR28856.1_35	Product: hypothetical protein; Note: ORF46; similar to interferon-alpha/beta binding protein c12r	protein	ARR28856.1	A0A1X9T584	183	KX832224.1	[63994:64545](-)	70.8	0.578	60	0.45	10	MNELKPFQLFMKHASDLHSHYFHLVSTLRMDPVKADLRWLVNGSDVARYVCFRQNINTLVLPIKNVAPNSVLTCVGWLYSHVCNYRVNLTESIPFIQEPQILSLEPQFQLDGQINVACTIQDVNGNARAVRWIVDHVVVLESPITSSRTYKCALHNTKGNHTLHVQLLTKSGFVVTRSIPLRR
35	Batravirus ranidallo3	ARR28934.1_35	Product: C-type lectin protein	protein	ARR28934.1	A0A1X9T5F4	184	KX832224.1	[154285:154839](+)	77.9	0.536	76	0.54	3841.5	MTNYVSAPRMEIVDPIQKPTRLQDFITWVLHGEISLKVFIPVVVAIYSVFFILLAVSLSSVNNGPMPLEEPRVPSLHVNGTTGYIRDGVVMCAAGWYMNATTCYGMFPDATSAGLGTKECERAKAFLLPVDKREKLNTFLPMSQNRYWVDYANQENCTYVTKEGLFGEDDCNVNYPFICARGLL
35	Batravirus ranidallo3	ARR28857.1_35	Product: lyase-like motif protein	protein	ARR28857.1	A0A1X9T583	185	KX832224.1	[64545:65102](-)	56.3	0.392	48.7	0.5	3	MATDTIYLDWASELTQEHTAFHHIFELKLPADVTVRRASLLWRYKNQDVTSSVVVSQDLKTWRLTLPCGAVAPMDNLTMYGEGACENNFVLDKRLVVILPNEPYIVALRHLGRILNEGASCLYGGVVENVRSVTWLLDDRIVATQYVNPGDTIRDVHFPTAGPKSTVKVQTRTRSGLLFTKKLIY
35	Batravirus ranidallo3	ARR28991.1_35	Product: immunoglobulin-like motif protein	protein	ARR28991.1	A0A1X9T5K9	186	KX832224.1	[207314:207874](+)	37.5	0.15	51.8	0.13	3	MVFLYCFMRLSILRLKGRMGIPWPYACAQTRLRPPLTFTTRRRRVMELWPRWSAPARPQAHSDTRTHLHAPPLTFTTRKRQPRNFGPHNVRLRGPRRIPTLARTFTPALDLLLKAKPRKRQAWNLGPHNVRLRGPRLNRKHKPRQTKPVRLEISRPPLTSCHDLTRKPTHSTDRQTPRGKHRAVQD
35	Batravirus ranidallo3	ARR28957.1_35	Product: C-type lectin protein	protein	ARR28957.1	A0A1X9T5I9	188	KX832224.1	[175924:176490](+)	70.9	0.572	74.5	0.58	251	MAACEVGQEAVDDLYESVFLDEYRDQPPRFKPSKPPQFRVTKVMIWCLFVACFILTALVALLLVFWPHECPTDWLHINQQCYLHSARSDNFESAFNDCHQRNANVSITCPIYGCLSTWTPYQTDGATWYYTNFPVELRVEDLPTEGDCALRDFENKLRRTFKNERLFWCCEKHDESFFASLINKWFLM
35	Batravirus ranidallo3	ARR28916.1_35	Product: thioredoxin-like motif protein	protein	ARR28916.1	A0A1X9T5D8	188	KX832224.1	[136809:137375](-)	41.4	0.245	46.8	0.28	3	MLEPSRFCERRYVSSSGTFCSLYQSRLSRREMQKRQLSDLISRQLQEIAKLDRQINDTGYGEEQKVDSHTPLNEHRVNSLYEQTVDRFRKNWRFFQTTGNQTVFLPYENDEVVIPDNTYLSGQRIKYQNGKLNLSFFHNPQKQYARKELATLQSHGLLTSFPNYFSTDVFEREVKKKIWQLQACLSAT
35	Batravirus ranidallo3	ARR28984.1_35	Product: lyase-like protein	protein	ARR28984.1	A0A1X9T5K4	189	KX832224.1	[199193:199762](+)	39.7	0.291	49.7	0.38	3	MSESKPILDPFCLVDDQRFNPGPQWLQHFGNTFVNIYAHTPHNQLDEPFFNNNQYFKTLQKLDRSAAWWEKAINLPKGYVLPGYQKEGIYDPNSKERPPQWVCDAIAANETLSNIVIEGYRYTYAKLLKILTQYAMLDYDRDEDKWMQKHESMELLIESLANEMDQRAYSINRFFGNFAIQILIKDSLK
35	Batravirus ranidallo3	ARR28841.1_35	Product: DNA binding protein motif protein	protein	ARR28841.1	A0A1X9T562	203	KX832224.1	[47656:48267](+)	32.6	0.154	35.1	0.27	3	MRTCVISLTVISLSVGLEWIMCAMRSRVFRPCVGLIARTRANDCASFSKRASSVFFHLIALLIMPRLTPLLRALTASTCSGVIVEIRRFNSISAALFLSRCSCLCCIHIFTDSEHAKTLCAAPRAIIELVKGSWGNFRRLDLTNEATHCKRAVALISISRKTNCKFSDLKRDLQFFSKSATAALTSSTLIFEKRRLCFVTDPV
35	Batravirus ranidallo3	ARR28919.1_35	Product: centromere-like motif protein	protein	ARR28919.1	A0A1X9T5E1	206	KX832224.1	[139057:139677](+)	31.3	0.166	36.3	0.32	3	MADRSSSLHDENPRINVLRDFFVSQCALTLWRGSPPSWLVSACTDIESVLSRELIEPMEDSTLMWLEERTSVAGRTAFMNAATLCRCFYGDDVSLPETSLGRICFVTGDAYRTVPVVMQFDPHLYAMSCVKPEETKPHPALLLKTIRNYYDSPTRVDKPEPSSVEFFKAFAEPHILYVSSELRDTLIALSQLNLALHDLKWYLTSL
35	Batravirus ranidallo3	ARR28898.1_35	Product: hypothetical protein; Note: ORF82; similar to Ranid Herpesvirus 1 ORF61 and Ranid Herpesvirus 2 ORF86	protein	ARR28898.1	A0A1X9T5C0	208	KX832224.1	[109508:110134](+)	42	0.211	54	0.33	5	MSKRGKRNNYMPPPPLTMDELPERLPAELFDDLCTEPEPKKRREEAGKRSIYERCGDLFLQKIITNDYSISVDSLSNSETCSICKMCVDDPVNWQKYNKAIHKLPDDQAVELLRGFGVVLEKGDLKEHRAHYSTDVSDLLDKMLKTEYENYRKLQTHTSFTIESDDGGEPVTVPNFCALSACNGLSASIRHFIKLKTDLQTPKGYRHK
35	Batravirus ranidallo3	ARR28933.1_35	Product: C-type lectin protein	protein	ARR28933.1	A0A1X9T5G1	210	KX832224.1	[153558:154190](+)	75.7	0.475	64	0.5	584.5	MTKLEVSSALIKTDERPTEEYRLDVSRETKIKRFAFCVKPIIFTIIDSLFTISASVYFGYALYVLLTARGANIVCPKPTCPLPVCPQPFCPQPICSASPAPPKNLQGNTCFCPDGWFTSENQCLRLIDEKLTYAEAKNKCDALNMQMITRNAHLGGNQLATTQFTVPIIIWTETEDKVCQTINTVHKTQQDTHCDEKHPYVCKTNIRFCV
35	Batravirus ranidallo3	ARR28843.1_35	Product: hypothetical protein; Note: ORF34A; similar to AMMERC1-like superfamily	protein	ARR28843.1	A0A1X9T567	219	KX832224.1	[48589:49248](+)	29.7	0.124	38.4	0.25	3	MVSKHPPAYSSGFFEHRAMQSSLHEAKGNVGSRPATPPIAFSPRVGAPHVPSRDGFNQNTHALGQTQSGFSRQNPGRQPFKSKISRLQPIYETQTLHRFVQREARRTIEHVGAPNEPVPPGTFVSVSPTARTGQNHSRENQRNIITTTAGHRNLPTHFVEYSRANPKNLPDLIPVERYEFPKSCRGMDSAGRCQRLFSGSFRIFTGDLYEDGKRENIVI
35	Batravirus ranidallo3	ARR28913.1_35	Product: hypothetical protein; Note: ORF89; similar to Ranid Herpesvirus 1 ORF53	protein	ARR28913.1	A0A1X9T5E0	221	KX832224.1	[133625:134290](-)	41.1	0.234	42	0.25	3	MGNAQAVLSRALVMLLSCRKNVLPAYYTIKHHLPQVEKDQRELHRLAYGKSEWLAAHAALRVDNHNRALAMLDPANLEHQRLIKLARARLGSSTMLYKTTLGHLVNKDLVSDQYMMLHSNLNHIAQMKTIYDVSGIKRNDVEGYQKAIAKLEKKQALLEHNADALLTGVRDLIDESLEGQAATTLENFNHELESCDLAECLPNVPAQVLRVASPKPVVNHD
35	Batravirus ranidallo3	ARR28981.1_35	Product: hypothetical protein; Note: ORF149	protein	ARR28981.1	A0A1X9T5K0	222	KX832224.1	[196620:197288](+)	41.8	0.353	62.9	0.59	4	MINIKAKDFENEFNSIICWLKAMESQSLNPQKQTDDTVAVSAPPTKPANRAEKLSRDDFLRAFSYTFDYKKPEYYAPSARYCGVFRDGKSLAEFFPKTPLALNTLLDTVSTLWQNLLHVPSVIYAQFYKSRTYIPWDPIDTLNAYRPAWINDMLSQHPDLLIMEEMTSFHFTRLICQLQSENFLDARTSIECITSTVSIMNRIMCDYFYSRYHNKNADALLM
35	Batravirus ranidallo3	ARR28861.1_35	Product: hypothetical protein; Note: ORF51; similar to Ranid Herpesvirus 1 ORF40	protein	ARR28861.1	A0A1X9T580	225	KX832224.1	[68449:69126](+)	83.1	0.886	68.7	0.68	5	MAAIVAYKPFMIVTGTPCLGKTFNINKLMSLFPTAILIEEQIDKLQEYVPVHQDDMPTLLGSKFGQLMWMALRSSEIMKVLFSDNARNNIVIADRFITCGLLFTMAHQFTNHHEHVTKMKAVVEVSYELLKTMSEQKPIELHVAVMDSAFRNIKTECLLKRIEARGGFDKNMYNKNAIKNVDSVFVEWYEKLTLKMLETPIRNCSLFIHRVGEFNPLLISAPDVQ
35	Batravirus ranidallo3	ARR28954.1_35	Product: C-type lectin protein	protein	ARR28954.1	A0A1X9T5H3	237	KX832224.1	[173064:173777](+)	70.1	0.459	65.6	0.41	406	MEDVKSVDRESSLNESGNDPMEFDSISSIYYRGEERLDMWSSDEDVDIPPDCQTRPPTPCPYDTYPSRNMSIRDRIYFNWRYAKDFATEGYVATRYLIFTFSVMLLLLIVSLCVAINVRCVSVAMCPKGWMKDGDLCFQVQDYMANYTEAVDLCSREKAELMNHQTHFAVVQKVCESWNGLRYNETQKKYTFKDNTAIKYPTTFTPIAKSNTLTWTLVQKHTDGSSLKPVLCFKNLL
35	Batravirus ranidallo3	ARR28871.1_35	Product: hypothetical protein; Note: ORF60; contains motif typical of Mss4-like superfamily proteins	protein	ARR28871.1	A0A1X9T590	241	KX832224.1	[80337:81062](-)	29.9	0.167	32.7	0.19	3	MFVMKHSECDYTPIGWRIRSFYPLRKRSNEMLNYFPPNEDTFYIPVDTLNMPTSNRSIIIEFTHGATMEITPNVLSDCFNFSKDDHQWYTLYGTFAPDLCIDVVYGPVEPLILQCTSDEVVEAMTELRFKIQDLADHANVLAKIEFKDACARLSFSGIYGVPHTLCALVKNIELLEQRRVHRYANQDSLSIIEESKRSNGVIITRFYNPNNQSPIIRETFPDTLCLQNVVHVDCPEKPCEE
35	Batravirus ranidallo3	ARR28918.1_35	Product: hypothetical protein; Note: ORF94; similar to Ranid Herpesvirus 1 ORF48	protein	ARR28918.1	A0A1X9T5D7	244	KX832224.1	[138459:139193](-)	33.7	0.209	30.8	0.21	3	MSVQAETSQEGGDPRHNVSAHWETKKSLNTLMRGFSSCNELERSAMITRLSIALPVDYYPPKPSKEDDQQDRLLQAAHRYRTVACFNWLPLVLQSCSDKIIWTNHLVVFYSGLKVLYTDDPYTLHVLCWRLWMRPLIVPCVQSYNVICLIRTGLGLPPLLAHKTTLKRKACSFVPYTALVTEKIEKKCSDMVSLEVVVSEADQSRLTQWETRANRWIWVAAMQNSGQITEYLPGLSWVNERIIL
35	Batravirus ranidallo3	ARR28881.1_35	Product: hypothetical protein; Note: ORF68; similar to Ranid Herpesvirus 1 ORF82 and Ranid Herpesvirus 2 ORF116	protein	ARR28881.1	A0A1X9T5A1	244	KX832224.1	[86513:87247](-)	54.1	0.319	40.2	0.25	3	MGLCCTLLCYGVLVLLGVFFVTLSGGVLDDFACGNFSEIVLTESKSTYRNTGWFIIMCVVVSLGRCLAVRIMYAHASVAAELVSKTFRKRGRPKDRDERTQRSKRNKNSRAVKSLTWIFLGLVSAVVSAYHTASFHRLVVDGLVSYHLSNLCWYIPITFGVLSVLNSFGIVCLLIMLFTCLLQYGAEGNYGGKEVSGELYKPLINDEEGGGEYVTEEDCEDVEISRSGLPGKGIIGKETSPNLA
35	Batravirus ranidallo3	ARR28834.1_35	Product: putative ubiquitin fold modifier conjugating enzyme motif protein	protein	ARR28834.1	A0A1X9T557	245	KX832224.1	[36146:36883](+)	34.4	0.168	27.6	0.22	3	MAFDGTLMQFTGTIPNSSHERDLGPGLVYERRLSVFTQRFGVPANWSYNHFCTCRGCYGGIDFPGPFYTFCGKSVSKRRIDRCASSGSSLLREPNVLLSRDFGFCAPRGHVGFRDTLKLYRGGILFLEQQAINVWAEYGQTQRGNKSYTPGYDVWASSGTNMRVLRIENQRSPSPPIPTPLRSAFKREFTLSKRVRFDNVPVFYYYHQNTCETNSYASMVADQMRFRRRIKEAQYIISPVLRIVP
35	Batravirus ranidallo3	ARR28879.1_35	Product: hypothetical protein; Note: ORF66; similar to Ranid Herpesvirus 1 ORF83 and Ranid Herpesvirus 2 ORF117	protein	ARR28879.1	A0A1X9T5A0	250	KX832224.1	[85667:86419](+)	50	0.327	51.8	0.4	4	MGETEQKEYMSKAIGKLFPINSKLSLFQVAQHCDVLVSNAAVTRFKFYCMLSYMFGCFVLFVGTDSIISFIDADKKTDTAAKDEAMYGYFAFTAAFVAVTTFAFFCVLVYSFFYLRRMQSRHGKKTHNMFHITMKFHTLYLICWVFYLMCGLRAITVTDCSRSNPINTECAGLQALSGTIGLIFVASFLLIMVSLSIWAKLCIHSRVNPTQNDNAQAHWTVSDEMHLPSMPVTNLLPGTTRPSMNFYNMN
35	Batravirus ranidallo3	ARR28909.1_35	Product: hypothetical protein; Note: ORF87; similar to Ranid Herpesvirus 1 ORF55 and Ranid Herpesvirus 2 ORF81	protein	ARR28909.1	A0A1X9T5D1	251	KX832224.1	[128561:129316](-)	43.2	0.307	57.6	0.41	5	MMKFVERGLESLALGGSLLFSWLFEHPDYQIYRLMASEETHHAKILTTLNQSVNELRAVNQNMAGPEYYSILETCEKINLEAFDAQKKVDICVKHINNKPDAATHDKHVREATLYLLKELKAKRMFNDIVEHIKIHNNLEVNKQRFENHVHTQITLLSQSQLRVGQTVQQLNTFLNRQAKLLEKTSNMKEEFGTFSKITDYINNDFDYSALTPGTASPYDVSNMLTQRIAKADSESTQTNKKQIRKEQIPL
35	Batravirus ranidallo3	ARR28928.1_35	Product: hypothetical protein; Note: ORF102; similar to Ranid Herpesvirus 1 ORF42 and Ranid Herpesvirus 2 ORF68	protein	ARR28928.1	A0A1X9T5E7	259	KX832224.1	[147960:148739](+)	27.3	0.155	80.1	0.73	49	MPCGDLAHVIHMAHSHLAYKHAAALQSFFPTAFENRALLFVPEGNTFDADVNTLMINFSNTCNTLLNKRPSLYCNKYSRYGFITTAETKVAAASILAGRIKIDTLLKFNTILSFSEELRAAFADRDRSLDREIIQIKSRDEWGADNDPLNYLANPSGVHEIDELPAVDRVRFFKVYGGISLPLGVCNGNITQGATMFEELCDQMSRVVLDDTTKIPHIRTGGKQYVKGTYTRDDLYSALSIAALLGESHMYGKCSWVTI
35	Batravirus ranidallo3	ARR28840.1_35	Product: SipA N-terminal domain-like superfamily protein	protein	ARR28840.1	A0A1X9T565	259	KX832224.1	[47445:48224](-)	66.5	0.385	48	0.3	3	MSVEEVSAAVADLLKNCKSRFKSENLQFVFRDMEISATALLQCVASFVRSNLLKLPQDPLTSSMIALGAAQSVLACSESVKMCIQQRQEHRERNNAALIELKRRISTMTPEQVEAVSARSRGVNLGMMRRAIKWKKTEEARLLKEAQSLALVRAINPTQGLNTLERIAHIIHSKPTDKEMTVREITHVLMRSNQAGFTDQKKVCEKIRTVVKKWKGAVFTKGFRKHTYRLRLPIEVIFIIRYRGMPRELLISMGRDQQD
35	Batravirus ranidallo3	ARR28855.1_35	Product: hypothetical protein; Note: ORF45; similar to a putative transport protein	protein	ARR28855.1	A0A1X9T5C7	264	KX832224.1	[63164:63958](-)	49.3	0.408	34.9	0.32	3	MGLSNGKELDVTSNRGPSLDNYTIDQTIVPRQLCLGEWLIDPHTIADYKDDRYTQYYCSLKDLNVEPDDIANVKWLVDHEDVSHLTDRSLKDTIVMSIWKDTYYVKPLSLIRLEVTRLNGDIASTFRIEQCTMPYASHFHIYKHTCLPLVILAADIKGWQSNVHAITFLINGKTCHHNSILEGEGYGTRYYTEHGFDVSNETLPLEEKFFDLFDYKKCVESARINPNMKVLELEIIVYSCGDTTMHWKAFVEVDMSYLLTNNKT
35	Batravirus ranidallo3	ARR28872.1_35	Product: coronin-like protein motif protein	protein	ARR28872.1	A0A1X9T593	275	KX832224.1	[81061:81888](+)	54.5	0.29	49.3	0.23	3	MAVWTSSPSVNASERLSQKLKDAKQEIDLLTSKISILEASNRELVLQNKFYTTLTAKNQDVQKTAREFLSKSQQVRDLQQKITALEKKLSAKEAECGRLLEKNKIYTDHLSGNGGGVSIQTALKTVQTPTFKEVLEELFDIFTSLAATTLSKRMPFTDHFIHNGTLKESFETLVIRALQMLDDEWRKEILEKDYVVGSIQRHEANLLEIKKYESLATFANLMVVSVNLLQVVSKTHLIVRQLALNTDVLRIACLDFYEQFIINKSYVNGLMAASP
35	Batravirus ranidallo3	ARR28950.1_35	Product: sulfotransferase-like protein	protein	ARR28950.1	A0A1X9T5H0	278	KX832224.1	[168575:169411](+)	82.5	0.89	84.6	0.85	834	MPLMASNKNVQIYKEISYPALLHTFESIEYAISFPFRATDIIIVSFPRSGTTWLQQIVCQLTGQDADQTPLYVRAPWIERVSFKEHIKHQAYRRRRIMTTYLPASVICHVLKKAGCTVLLMIRNPVETLESFFNFHNEVTYLKSYSSRSEFMNDYVTGNLTYGVWHVHYNDWYRAIQAIPINYFALQRSLKKTIIFIDVCLLNHVLKPKAMYNKIMSRCTFTAMRIIPACVHCEDNSRIFLRQLEYTTKSLFCASSTRTQLLYYNDLLKTISDNIKSS
35	Batravirus ranidallo3	ARR28901.1_35	Product: hypothetical protein; Note: ORF85; similar to Ranid Herpesvirus 1 ORF57	protein	ARR28901.1	A0A1X9T5C5	284	KX832224.1	[113802:114656](-)	29.7	0.174	41.9	0.33	3	MILDHLDTLVAHYKTFLPTNPWKVPNGKIKAKLIHKGVTGTYTLKVMKEFQVLSDDAFAVIVGNNVITLKIVPAALIQLKLKQCKSKATYAESLSIKDCDAWLRLENWMRSNGLTEGAEAAANKAHTSRLLQLFAPDCFISPFLNLKQLKEEALCQQLLDLSNGVPTVCNWYSVSELHHHWLDNALKCSFVTVNENTSTNYLSQILLNHAEQLLQLYRLVISKNLHQRHHVISVYLQRNSFAIKSSITASEQTYSVNSNHSTLVNYVACALLCYVSLKPCFFNT
35	Batravirus ranidallo3	ARR28807.1_35	Product: putative 4-hydroxythreonine-4-phosphate2 dehydrogenase motif protein	protein	ARR28807.1	A0A1X9T527	287	KX832224.1	[628:1491](-)	24.1	0.128	33.1	0.24	3	MDRFMNRTGVVWLNPRAGNRIDRILREQEIFEPCVAATQEGFVCLGPYFTVTLVHTDGEVEDTGINLGEWLQGFPPGPEQPTNRSARLRFERHADRVRGSSQSQLESHAHDFRFDFRGQSGILLRRHPAQWNYTAVPISTLTHTLGPYNENTLLHMTYFRQPLVFMGVITCVSRLSGDLLLAQPLFKGLSGYYYTCPLGSNDVVPYFRQWSEMFWLSRLLWDSFHRTSYIVGEVEHGCVFSALAAAVIREKAHAVSLTGSQRIVPRPPRFRGIRAFSSRWRTRCNTN
35	Batravirus ranidallo3	ARR28982.1_35	Product: interleukin 34-like motif protein	protein	ARR28982.1	A0A1X9T5K2	291	KX832224.1	[197363:198238](+)	25.3	0.159	35.1	0.26	3	MARLHRGHLAVRQWSVFDGVSLFSTRYHNSAAFMSHLEWLDGEAKRWNYMMRLPMCVRTAKSYDPVNEVKPEWMTEEPGRWHRVVGDFRVCYYYLLFLVSQENALSILAAYNVRAAIIGLHIIMCEFIGQRTPCYDTWIESVDVKCYNAPLPVHKFPMSSFLELFPVLHPSDNYLKVIEEADAALVVWKQNISFSSTWRNESGGIVIAPDLVLYSSAVGRLIQNFMNAYKNLIFVFYCMMDADAAGQQWCWLQPRRTIQDVTTFAYYFNDFVVDWVAHKERLRVLEWTTDV
35	Batravirus ranidallo3	ARR28842.1_35	Product: sialyltransferase motif protein	protein	ARR28842.1	A0A1X9T564	292	KX832224.1	[48521:49399](+)	34.1	0.165	41	0.26	3	MQTCEQKVWEFYREVLAPYKGLKWCPNTPLPTHPASLNIVLCNPHYMKQKETLGQDQQHLLSLLALVWERHMCHPEMASIKTLMHLAKHKADSPDRIRDVSLSNLRSPVYNQSMRHKLYIDSFRGKHDALLNTLVLPTSLSPPELSFLYRQLHVPDKTIQERTKETLLPPPLDTATCQHTLWNTAGLTPRTCQILYQLKDMNFLKVVAEWTQQAVANDCSADRLESSLVTFMRMVNEKTLLFKNGKLIPHPSTMKNLTYKIIRAYKKLYLLSPLLAITDTGKVIVMFNDDFI
35	Batravirus ranidallo3	ARR28940.1_35	Product: C-type lectin protein	protein	ARR28940.1	A0A1X9T5G2	292	KX832224.1	[159313:160191](+)	63.8	0.413	66.7	0.56	6	MAFTKITLLCLVCSLMIITYFKSISDVNHITTVLEPEIGCNLMTKKEAEMYCALRGKSLAEEQYDLENTHSPHDVYWMGGCTDRRGFYVRPCKRAIPVCVFEKQTRPVIGHQVFGWCFENYTYNEKDKACTFPVELTNFKNQNDTALTFWSDLVCGALGGDVRMITYSKDSPVEVHCEFHEFTNNILLRHQSCTRGLAYINGFCYAFHMLPQNEKRTRLICQAVNADVVDFMDEKHVVLLYAMLQFKYNVGFRSGGGANTFNLENGKWSYGRSEKQEKPFVCWRPINSVIRM
35	Batravirus ranidallo3	ARR28835.1_35	Product: glycosyl hydrolase domain protein	protein	ARR28835.1	A0A1X9T5A8	293	KX832224.1	[36866:37747](-)	29.4	0.18	35.5	0.26	3	MAQHSIPLLSTFNYLLNDAFLLGLTGGHANMLSLIQRFVLARAEGDISIHDGILLVTPKYKTRLTFPEMVAFKKDYLTSPVYAILKHRTRLALMNDQICVATKPVMDNPERFREMLSNVKPMYGDGGSVVERFFIVWGENTLHFAQERDDIVFINGEGDTISNTMRKTLPIRKTIEWKGGWKPLLDKRTFGSQLKYGKTASSAGFYQVWNMMKHNYPETIFTDAQTRKLLAINYARAFLHFGVFTGLSSYSNHEIEEGTEDILSKNSLNVLISLSPHIKNIVVGRYKALRDDS
35	Batravirus ranidallo3	ARR28820.1_35	Product: pili subunit/adhesion motif protein	protein	ARR28820.1	A0A1X9T540	293	KX832224.1	[18460:19341](-)	26.8	0.149	33.6	0.22	26	MAKIIFMTPRRAYAAEKDINPHEDHTLLPLGVKIVQAPDGILNPANYNERHYMIYRDPFDKVFEEITLSCRKLYYHIEKEVGQNEVPTLHEHAFYKCPQQKPVQQLDAGISTELKNIDLCNRKIRGSEAQRSALITARAIIDRNTGANMRIFRANKQFPSTLCVLSSEEVNAHLSRMGVDWKPTQVRYFNEKLLMVGVIKTLGTFRILFVRIERFGRWFTVNPADGRVHIAALTFKNVIHQDHPCRQEAASYDQRDKTQYKGIFARPGKTQHDKRVNYILALTAAQVRSAVSQ
35	Batravirus ranidallo3	ARR28882.1_35	Product: transcriptional regulator-like motif protein	protein	ARR28882.1	A0A1X9T5A4	300	KX832224.1	[87274:88176](-)	44.1	0.327	41.9	0.32	4	MDNSVSSTSTAPASSVTHGVRKHLCTCGAASVLFARHKEKCAAYSSSNVIERYMEALGDTKKEVSVSALRINGQKKNNFLFWSLLNVYGILGVLSFSKLPSPQDTLTEPFELMVASKIVAHARRLRLIWFYCMAVCAGAFYLVSLCMYGKCFLMGDETFKCSDGGNNLCYLAFLAALTPALSAVFVVYEHIMVLKSRARNASNKIHNGVLAINLVFMITFAVVFLFAVPKGVVYNFEINTNFTILVEPWDPSRIVQPMYCTPLLFYFIACHLGIFCLSTIVTLMLKNYRNTMVGFDTMLH
35	Batravirus ranidallo3	ARR28824.1_35	Product: hypothetical protein; Note: ORF17; similar to Ranid HV1 ORF101 protein	protein	ARR28824.1	A0A1X9T547	302	KX832224.1	[25640:26548](+)	76.6	0.664	63.8	0.54	4	MEENKLFGVEDLEHKLSAREIAEQAELKDGLIAAVEIGELTAFVKLRQNAKLRMGANERYYNSYVVLTDKADLYDFNKSFKELGTRYLPDPVEMTLWGEHKWPESIYGLENPLHLMLLGDDKRIYAHTFNRLIFVAHDMAQFIKEGFVIRANYGLNEATEETYTRVFTQEDILLQNGLLEAVYSDRVEDFVAENALKRVYLKDNAYIELCGLNDTYFSEHTALSWECMYLPFIPKMTVLGNYKFENMYAYDEFINVILLAENKRVYAYYEDTLLLIAFNLSQFIQEGRVIRALYEKEGYDSD
35	Batravirus ranidallo3	ARR28852.1_35	Product: hydrolase-like motif protein	protein	ARR28852.1	A0A1X9T575	303	KX832224.1	[61024:61935](-)	47.4	0.408	52.8	0.45	4	MALVSIASAKHVVPDCLGADGNRSFQKEVLDKGWFMITSEPAKEKINENWIGTTHEIWPHVQHDDERCPAFVLFVCYRQFITDGHNNREIESKWHLNDMLINEFKVERIHKINPSQRWCGLVISEEYLKVKDHLRLITEIGGIVTGVFDHIVQDLTVPYAKNFIVGATLNGRYLTWETFIENQRNVEELRWFVNGCKVKQENWHEEGELVIIHIPWRNACDHVYQEYEGGLSACDAQPGAMLDEIALELYLEIVALDSKVHRFKLNVDVKASEFMQRNHHFTCETDIFRKTRYCGNNCASPLI
35	Batravirus ranidallo3	ARR28952.1_35	Product: C-type lectin protein	protein	ARR28952.1	A0A1X9T5H6	308	KX832224.1	[170561:171487](+)	70.1	0.469	31.2	0.2	3	MEQYSRTFDLSLVDQLTTSERRDSGEEHVVYTIYVDEISPAENPFRKCLKRWTCKSLRFMLLATTIFVIVALALALMTKNRSVRHELCASGWTYWRTRCYKAFHGPHSAWKPTCIAENGYMVENSIELYSVTKFMTETMFWTVYCPTSTECYTTGTNFNKTMNSRNVLNATNFLCGKSSYHIIQNGSFCRAGWTYYDGSCYHLGLNDTVYNLKRLARKHNGVVLLRDDKYLKQHCEEHCEDSIFVNAMWNATEQRVTDLNHFEIPNDFFIKTSFSNSGTFAYNCVSKQFNVVSVEKVSRVIFKTDALQ
35	Batravirus ranidallo3	ARR28878.1_35	Product: hypothetical protein; Note: ORF65; similar to Ranid Herpesvirus 1 ORF84 and Ranid Herpesvirus 2 ORF118	protein	ARR28878.1	A0A1X9T599	310	KX832224.1	[84736:85668](-)	59.1	0.574	80.9	0.82	28.5	MATLGLETLAGKPAVHVTRSGAYGGFLVNNVKTAGLTKALPLKSRTPKYTKNNYVLRISGKSVASEIYRMLRSLYRENSQNFVNNGISLLCHRYPVSPEKMLRLLASFKADADSGMIQTRQRFQEMYSRHQIPTHMGSMIDADIKRKTTIPGYKHKHAMTNNIVKFLERKGWKAAAESVNVTTCQKKLNQCDKCTLLKKCYASDLQRATELDLVLTHDGKVILLEIKTTQRSKPTEWTARNNTHQAQMSWYMYALTYPNSPPSSMYVLTLSLLTGEISTKRVLPPQRNKLIMKQEGFRSICKKCLDSVLK
35	Batravirus ranidallo3	ARR28953.1_35	Product: secretion-chaperone-like protein	protein	ARR28953.1	A0A1X9T5I2	312	KX832224.1	[171983:172921](-)	34.3	0.217	35.9	0.27	3	METIKKAFLDVQRKYEVGGIKWSALAGETFLAKFGSTPSCEHYIDMLSRLDEQVGMWRIWLTIPDEAWCLIKGDTPFQIVDFGLPLTENSPDWVIKFMEDMDYAVIHLTQQIMYQDLLMALHALQGRKSWGLEEYEFIAIINRTMTEITTSYLQVSHFLKQWCCTVYESMVYWKQLEQIHERETAKGFKLAKVCEAEHNEGATIKYYDKPSAESVIDTNANKSLTNINSEENSISTEGEPISGLNSSPFLESKLDHADGIVEERLRLIPLKEMRRERRGALSEQGSTSNADYIEITDIATNNSNSLEHFTSI
35	Batravirus ranidallo3	ARR28864.1_35	Product: hypothetical protein; Note: ORF53; similar to Ranid Herpesvirus 1 ORF42 and Ranid Herpesvirus 2 ORF68	protein	ARR28864.1	A0A1X9T588	314	KX832224.1	[70126:71070](+)	70.1	0.658	71.8	0.62	27	MDPMSAYFQNQINVKNLELKRQKAAEELSDLRDNELLKALTLLKEGENYYNAKIIQLEEEANLVVNSTDWAYVRMETMIKSIFNLLKDYGDFYLEIFQREIIRAFVLGVATRQLGNQIHRYKHKLLSQLLFDDPDILTYDPQAPSQETTEKINKLFKIYESRYTAAIVPRRCGKSTILEILLATAIIYLEIDILVQAHRNNTCSGMYDKVIACIARVENSPWFDQRFKIQDRVGDKENQKFESLPSVKSKAAVVHFMPSGPHVSYYGILSQFCSNARFMQNPMHNATNGGVEAPIHLYTSFTFEPLTDTQSGKV
35	Batravirus ranidallo3	ARR28983.1_35	Product: oxidoreductase motif protein	protein	ARR28983.1	A0A1X9T5L1	314	KX832224.1	[198220:199164](+)	36.8	0.26	36.8	0.32	3	MDHGRLKETATVSIAFHCKKDVWEVFERKSPFFYHTYRSESDGFFNLLLNWLDEQVLTWRRLITIPQDATSDTFEHLLKSLKTTSKFKIFDIIQQDCTKRYLGLLKLLEVRNSSLNKEITVAAKNVNACLLSLHIFLSHLVPDNDTNRTSIESLDFPYEPFVCGFSGFKCYTFKETYTVLLPSLKFRELIRTADRAAGKWKVALYITRSDFELLDLGFSFVRWDPLENAPKWVDALCEYNPMVCRYALNLVRLLRRFCNQLQTTAKAQEQGSLCEYLELEVLIKQITTFCHHIAEYIKDWIMDKRRAFSTNYII
35	Batravirus ranidallo3	ARR28961.1_35	Product: hypothetical protein; Note: ORF131	protein	ARR28961.1	A0A1X9T5I6	318	KX832224.1	[179796:180752](+)	73.1	0.628	47.6	0.42	27.5	MAGEVSTVRNKNNSCLNIKALNVIFLIFIWHAFLCVNLWFLFQGTGKMSDSKNESKQSKEPIVLCETKTEEDKYISSEAGFTCPPNYMGAGRKCYVFYRRKCNYEETVINCAKNYARPLDMEDFETGILLKKFHADAWLSPKLDSQKWFWYKTRVKLSGEYASGYVWKVGDHELRLNISDHSQNIALKNGVLITKYPNETFPLACTLNACPPNYYRSFGMCYRTSWPKKYNFHEAVIECALDGTRLYSAHTDPFGNFDVTDTWNPICWKGNKLLTLNGQEVNGLSINNTSLETCLVSTGYKTYELVNIQAYRYIVCVV
35	Batravirus ranidallo3	ARR28927.1_35	Product: hypothetical protein; Note: ORF101; similar to Ranid Herpesvirus 1 ORF43	protein	ARR28927.1	A0A1X9T5F6	319	KX832224.1	[146975:147934](-)	32.3	0.183	37.9	0.25	3	MCNHELEFNKITNYLTLGPADYQADARSFISKCCAVTFDYYSMFFISLNFKKNIQRLNNVMRHDAMAIAGILAVCPSDAPRTAHSLLYGLLNIEQVLSVFYRADSISCLVSAWYTRQVIAPLLSIDEADLEDFSVFTKLYSFTADFTANESLASCCASGCCLYIIYRVLAGDEHLVNTCGLDPLHTIGAICGVKPFSYLHKMLKRLPKVSNYNIAGIYALTNILTTNLESNVLMRETQAMEDFEPLANVGSTAIIKSSTSVSESDFISLHWNMLMTGLGKGCLAKTPVESAETQPVNSESNEPGCMTFNIDLSASSTVI
35	Batravirus ranidallo3	ARR28884.1_35	Product: hypothetical protein; Note: ORF71; similar to Ranid Herpesvirus 1 ORF76	protein	ARR28884.1	A0A1X9T5A6	320	KX832224.1	[88552:89514](-)	27	0.186	30.7	0.26	3	MTRYGRTPFCQQYINFNTKLLKLENHKNHQDFYYNIDLDALSPVNPIAQRAMTLLKRFSMSASSTMYGIPENGTGVVHSITSIMKTWNRAVTYLENQVMATTQVNPTQSDYIQKAVNIIDASARKENGEIDVIGYWGLIAALCEDAFIVSNLFKYRGYSMEIDNDPVKGLNTLALTRMSCITVPNRFNNKDDIKLYGAEKHAIINLVVYPSEISRAGHRLPRLALVWAYKNSAIQHWLGGKNPPRGYRTAIQPLGMDCGLLFTLKGEWTYNLHYEWLPTDIQDVSTIENLDTKYNALLAVKTIDKRAHLRVKPYYRYKPY
35	Batravirus ranidallo3	ARR28951.1_35	Product: C-type lectin protein	protein	ARR28951.1	A0A1X9T5H5	324	KX832224.1	[169501:170475](+)	79.4	0.528	66.2	0.46	72	MLTAPVYCSPEEALKLKRPRGVLETLKFYLWSENVPTILMWSVVICSASFITLTISLRGFFFYVCEKCPPVPVIVPPPCPKLECPECGQLPCTVQEECPPGWLYQNGLCGYVSPDERTYRDAEIACTENGAILSNTNTIHVFVPNRYAGIYIWSKPRSLNRLETSKYCQLGRVNFPVERTEVPCDEFHPFICVKSPRLPSKCPNGWRIDVATNRCYFISLTAVSQRKAVDTCSSLNAQLTHPGDEHVHEFCGDRKEAVWTSTCRKQNTNHTEWYTADGIILRGPPVNFEDVAFGNTSCLVYNCLSKRYETSTNQHYYLCFKIMG
35	Batravirus ranidallo3	ARR28959.1_35	Product: C-type lectin protein	protein	ARR28959.1	A0A1X9T5H8	334	KX832224.1	[177302:178306](+)	78.4	0.588	68.7	0.58	64.5	METLICRTPGLAIPASMKHKIWTNGKVRLKVYFYMVFLICTITALLFIVTLRLTAALSLRKSGDGTMLTSKLLPVVKDIALSRNGLNCPAGWIKHKNRCHHFSDRSMTYFDVPLYCSEMMATPFIIDHPVDVEVLQRRVKSAIWVGLTLDYGVWSWFGGSSVEIYKDIMRGWIWHEHDLSTTITNYGRGSNMILHPKTGLVVSEADRSTNAACSVTVCPPTWVLLGENCFGAIDRPVSYNEAVAICDDMNATLANPFSANVANKIVRKNAFYWFVPCLKDHVWNTEDGLEPIWWIIETPPIEDGETYCMLYSAEFGAILRASNDPFFFMCAMHL
35	Batravirus ranidallo3	ARR28876.1_35	Product: hypothetical protein; Note: ORF64; similar to Ranid Herpesvirus 1 ORF95 and Ranid Herpesvirus 2 ORF131	protein	ARR28876.1	A0A1X9T5A2	335	KX832224.1	[83721:84728](+)	27.7	0.18	72.9	0.64	21	MAYLSGFNVICCQLSKEYKLQQCSRPGNFKAKPLVSIPTRLTNGIFVKLAPVNCGSEYQLIYPSVHGEHISLNDKRGDRLAIVVTPGNVEEQIEVSTAPQCSYELINTGKFPLMTNDVFAVHEPDKLDQEAQMKCLQQNEHAQASLCPNARGQSMVKLLGGLYATTRISPDYTTELRERLKRDLDIALTYEGVQNAPAPLPLDDIPMRTLQTAMNYVANAYALNAALPRNNPAIMAVVADHCNFLRNEANAVPATVAQMRDLFNIPAVRTAFAIAGEHQLDMHPYLTSDTTGIVLQSIVANPTPLSPNVPVYHSRQGTNLTGSRFYAYMTKFNGF
35	Batravirus ranidallo3	ARR28854.1_35	Product: hypothetical protein; Note: ORF44	protein	ARR28854.1	A0A1X9T577	336	KX832224.1	[62055:63065](-)	39	0.327	42	0.36	5	MDTSTRNLELFDSKTIVRFFPTDPNLKRCHYDQPYEFINGRWLFNSSIIESEISKLDAIGTTGITFCLKVSDVINHTEPVVVEVYLNDSLLEKCLKDTGDETFKITFPQEALKGNDVITFAMALQADTCCKTSEIVEFVVRDETKPYVAEYYVFESLSASYIIFAVHFANEELIKEIKWSIDGVRIREGQPIAGMRAVYFHLPWAPMTNAQGEPEYINPDDFGGYVGRKGKRNAFELIVEVEDHEGRSYKMRGNHWVFRNSFASEEEARKLYDPQTLVDRYTISRHWQNAVKAQEEKNVEEHHVQNNFSSYTQPRQPKSYFMLIPHATNVNAIEKL
35	Batravirus ranidallo3	ARR28850.1_35	Product: oxidoreductase-like motif protein	protein	ARR28850.1	A0A1X9T573	337	KX832224.1	[58454:59467](-)	37.2	0.302	51.2	0.55	5	MEHHEEGLWFRDYERGYNSKLPNRVRLEMISKFYFLFPTPPQNLFCIVEKPCEYIDGAWCDHSDEIVRTSKNPADASTTLSAHDIFSCCTSILDYLGTQSIIATWFLDGNPIDLGTEVIRGTPIVTRVTHDNLKKKRVLTLKFSKGKDLISLHPVPQPLNFVIQDFYSAHVIDFCLYLHPNEHYVLWTVNVHNENMIKELKWFVNTKRIKEGPAYKCKRAAYVHLPWGNLKAARAEFLEEDYMTYALTRSCAAPKTVMLDLELEMITKEDETYRYKKPVEFAIYDFKNVQKNDVLVLLEGCARKEGASDIVDTMTIDYDAVLAGYMPIDNISRLEID
35	Batravirus ranidallo3	ARR28944.1_35	Product: C-type lectin protein	protein	ARR28944.1	A0A1X9T5G3	338	KX832224.1	[162277:163293](+)	55.8	0.352	30.5	0.19	3	MSLRVLNAVVCLSLTLTICSLSLFILQRDTKHYAWTSGEYGGFIAVGNANEGFVSCSSYGAKYASMADVMYNIPTLALRPGRYRAGMFFVVSNNFTIVKTCESCSPICVYGKSREVTMKNRAHFFAMDGNDPRCEQSGGALINGGCVWTTSPYSCQTGWMTSHDMGICYKQFDMVLKRETDLLCYRNGAVVTTLKETLRFTQDISSVGLWYQSSTFEQFVDRFGIERVNTVRSRKTVVCVRPFEYDRLVGDSRGCDPGWVTYNGSCHLYLRRAVPNHDAAMICGLVFAKVATQELTELVYIRYQIKTWHENEVGSSTDSCNLVCETKDILCSKKPLII
35	Batravirus ranidallo3	ARR28862.1_35	Product: hypothetical protein; Note: ORF52; similar to Ranid Herpesvirus 1 ORF85 and Ranid Herpesvirus 2 ORF119	protein	ARR28862.1	A0A1X9T585	338	KX832224.1	[69120:70136](-)	29.6	0.163	32.8	0.25	3	MGSISPFSCLPVKLNFQAASSFGIPHFDDICAEDYQLLFEASMLMSFMQGLKNRLNCAQNQECAAFWLTFDNGPQIIYVDSFAADLILRVEHLCVYNIIIRGGWDEMDRKACVFAINVIKNLVVKPPQVLNTLHALVSGNEDLIEIPNFEINSCRYLAANCLLNENDSSFKPILKNMIAEATHHLMDTIGKSKLKINFNLEPQGIPYIFQNVKARMKESNELLLSAGIIVPQNAILPEITFLYPNKHTLAKFLNPLYYATLSTNGGSDLKDFFSEKSEDVSFAGGTEDLFRKSYLEQRAPPFIDYRDLVMHARGLLKHDAIKRTICNPLFWIVCCCGY
35	Batravirus ranidallo3	ARR28920.1_35	Product: hypothetical protein; Note: ORF96; similar to Ranid Herpesvirus 1 ORF47	protein	ARR28920.1	A0A1X9T5E4	347	KX832224.1	[139656:140699](+)	27.8	0.135	30.4	0.26	4	MVLNVLVAFVSIGFLHTKAQIVCMPDLPGTALDSTTEPNSEMSYQYGPVALRYRYAALNTSVCTHIPTYPSVLTQLVKIASRDSHGIVIGDVMGDTVGAHKTAILQGLVHQYELRETSLCNGTVKPIRINPFYVFDSNITIKASYSLPLVKNRYVSFSPDFDCTIGSPGDLSVCATQGSAVPVPETIYYVDNLNMCYFTLQTTSVTTALQTTSFTTPLQTTSVTTALQTTSFTTPLQTTSFTTPLQTTSVTTTSVVTETLILPESPTSTLLDFTQSTSLTIDSVSVDIVTSYTPEDLSYTSEDMYLTTSDNEVTDVLTVEPPLAKATRNLPVYVGICVQIILLLISN
35	Batravirus ranidallo3	ARR28894.1_35	Product: concanavalin A-like motif protein	protein	ARR28894.1	A0A1X9T5B6	347	KX832224.1	[103698:104741](-)	27.8	0.192	35.5	0.35	4	MSSAIISPSQRIRSAYTELGDLYAAGQYDVLYEPNYEFREFMTLKNVPDYEPSKLLDKATHILAVHKRLWNECLTTLKTCYEEWCLNSSSDNCKDVSAIEKWVNAYSYMCSRSHGLDPAVSFTNYVMLSNEGLCYVKKRIREGQNRDLELFHTLTLPYVAPSDIHLVPYFYFKLYGSTAGKYIVEKETQWMNGINVEIKYNRLICVEGATSYSGPSPDRLVTALIYYKALISDSFGSNFLAYGSLIYPYIYGFDMKERVLSEIFTRPFSTIANMFKGPQGQHKIINYPLKDNYAPRILTVPSYILILNLALHPVYFAFVKQMHGGSLLLGGSELVLYNLLKPQTFTS
35	Batravirus ranidallo3	ARR28925.1_35	Product: hypothetical protein; Note: ORF99; similar to Ranid Herpesvirus 1 ORF44	protein	ARR28925.1	A0A1X9T5K1	348	KX832224.1	[145606:146652](+)	38.8	0.228	34.9	0.24	3	MATDDECYALLKQYKSTEDRKDTGVCSSPLLFALCLAAGCEIQRVTKTYVFHFCSRHATSHTCGNSNDMFPCIALAFALNPYVPVPVSRCPCMEKDEDEECSNVRGMLESDRVYNPKLTAFHSKLVIRFNQTRALLIHLAPTIVSFFNTISEPEFDVQYAHIETMRNNKLHKKQHQMRHGRNALVGDLLESQPDTSRLKDCNQNLQDLQNSWFNTIKPCKKDIIAPVKKMLSIAIAFLFSKEGSTVVEQLALNQTGVSVASKTLIIIMVLFPSLRFKHFASCILNSMLLHKNVHTPQKVAVGMNLYTAVQNAYINFRENKPLESPPVEEYVYIEDFQPYMNLWTENDE
35	Batravirus ranidallo3	ARR28858.1_35	Product: hypothetical protein; Note: ORF48; similar to nucleoside triphosphate hydrolases/Sulfotransfease family	protein	ARR28858.1	A0A1X9T579	350	KX832224.1	[65965:67017](+)	81.6	0.731	81.4	0.8	484.5	MTEGTIWYEGVAFPKHYHTTYSIKSATEFVFRNSDIVIASYPRSAAKWVATVIAAFLYPSSKLRWLQAPFLEYVYFDHEMNNQREVPRRIIMTHMLPTRLKKAILKSKCVIFYVQRKADEVFLSYYNCHLNTSYLPSLSFTEFERRFFSGELCYGHYYTHRFEWGLAMKEFNGHGRMISPKTIHQIVEVMGGDELALDEALRTYPFANHTVGTINSLNPEILKRLYDCEVSLVTEQFRELCINCSDDIITPYQRSILCRNARELSIRLAKYASQLEHLLITRSVLSSEQCLAARFNAKPINRVFVLLEALKNCKGENVIKGAEECIKCLIPEVVQEMKVLENPGCKRIYK
35	Batravirus ranidallo3	ARR28851.1_35	Product: contractile protein-like motif protein	protein	ARR28851.1	A0A1X9T574	350	KX832224.1	[59749:60801](-)	47.5	0.357	58.1	0.56	5	MARSMHTSTLMGEFHDKALKGDIRAGNLWTKTLITPQEFIRGKTIVSSERVLETHVLHDNKCPPRILFSYKLAKKTAKKKVTTDWFLNDMNINQYMYQPSNKSIDVVQLLIPQFEIKTEDALRLELTIKKETKVVDYILRDLTVPQVTKFSITSTESGRYAIWSVLINNEQNVKELKWFVNGIEMNAGETYKADPAVYLHLPWYDEPSHDQLRGCGSYNTEGTAKWSMLDQIRPSFELELKLDVIARDNRVYRYIHTSLFVASDYLKRNAAACQPNNTCERDLFMLLCDCEKCPKTVTVPEGEEQESINKCKCNWLCTCEQSFCRYDDRLRVPEVYFDLPFKNQTRYNAL
35	Batravirus ranidallo3	ARR28930.1_35	Product: hypothetical protein; Note: ORF104; similar to Ranid Herpesvirus 1 ORF41	protein	ARR28930.1	A0A1X9T5F3	359	KX832224.1	[148748:149827](+)	54.9	0.45	63.7	0.45	29	MASPLRRSKRTMNPENLYKGYMAGTIKANDRRLISGLDLHSVTEAWTQVRQISSLLLSACRLSDLRIQLTKHYDAFTTEVANAAALWKITKGSCEMTGVAKSLKTFRTLIYDVPAQSSESVKAGVILKLALLLESNEINACDLNDVSITKLKFERGKYDRVTWGIVNDTLARVALLTPASIKKINDKKGSCGLGTLLIHPLSPPSSDLTDAFSELSIDQLGSYPCGESACEACRVMSPCFKIKSHSNGKIIKLKQRITCGDRNVIYVCACAACGMQYVGKTTQTARRRIGQHIRNLKRKHNGGIPKHMNETHDAMQPILFTLVQSSDNPDELNSLEAKWIDLMGTMRPKGMNMLCASQS
35	Batravirus ranidallo3	ARR28967.1_35	Product: ROP-like motif protein	protein	ARR28967.1	A0A1X9T5K3	363	KX832224.1	[185121:186212](+)	25.3	0.163	30.3	0.24	3	MSTNCHEPKNLLDCGNRNVKAVTDQLLCKTDLRNVRSSFTIKPPLETSFEFFDYIDHVKPDYQNLDEWWNDDCRHAALIVASYKFCHHVCRCGNCKFETELFPDYYEGCVSPISRYTVRQRFEDPLSNLPASLYIFTMSAPQCPLLRPVFLKCLMGEKILYDYITEMKKHVLPRHIEFGYDLYPSPASDCYLKCMYFTPGSSDPWANTITTYSYYLCRKYFKLLLMTARQYLGEHAFDETLQSTIGLNIKDMACRPQTPGVFHPIIDTEKWTDGKMLNALCALRQNKSLYVKPTDLIYYGSEEGRVALMNILQTFLLRGTWQRRGLVYGDPCGTAPEMYLQPLSIWNMYRFRRSQLLKHGCVF
35	Batravirus ranidallo3	ARR28848.1_35	Product: hypothetical protein; Note: ORF39; similar to propionate kinase protein	protein	ARR28848.1	A0A1X9T569	365	KX832224.1	[54188:55285](-)	29.7	0.154	32.3	0.19	3	MEVIMRSSYLSTFSTGMLKQQVKEEFRTLENFEVFATFVKTVGECAPPAPRSVAVLYYAWHHEHDLSKQLFYPGLDLESEGKLNNTYFKHRHSWSAAWVGKQDMRLLAPPSSINVHSFCWILANLLGTASTNALLKDEKYYTNDGFNPLEKPYMGRRFLLDVIRAKLSKLDTVALFHLIEFLNLKPTTQEDMVYSMMESYCCIEARFNWSFCKKVKNTPWNKVTKSTEKLIPLLIAPKYSRGLKVLNSLQCSLGAPSFVLTLARPQFYFQLHESSQLANLYLVKNYHRKVHKTKNIQRKKHVSAEPSAIQRVNASLVNKVDLRKRQLFELNSKRQFKPCAHENYRRSQNFIPQGLRPETGPPTIN
35	Batravirus ranidallo3	ARR28965.1_35	Product: hypothetical protein; Note: ORF134; similar to Ranid Herpesvirus 1 ORF25	protein	ARR28965.1	A0A1X9T5M6	366	KX832224.1	[182782:183882](-)	34.7	0.201	35.1	0.27	6	MEDEAITELLQYFNLERDPKVGTILAGNQVIEKCTKYFRRICTTTYSDSVKGEVTDKKQIRPNASKAKCGICLLTGVTMKYTLTCCKIKCCVECAQELQKNHPCFNKHTFCHRCKTSQGVEEAMFVTACCSTSLCTTCTTDWYRSTICFITGCDNSKRLVWTKVRKPLTSPANIKTKSIEVPCFLSSSEIERTKHLLDVSNEDCILNLPIPGRSEASRLFSFHYDAFNVKEALINDRAVCQSPICFSEHIKGATRRLPVLYPPGHVESVTFTPSTLDCCMICALLRQSILISKMMVDENVYVDPKWYIHVTFAENVNLSPINILNRSVGLIGCTGMFKPTLHFSYWELLSKLQYVNGVLDVSDLIK
35	Batravirus ranidallo3	ARR28837.1_35	Product: cycloviolacin-o2-like motif protein	protein	ARR28837.1	A0A1X9T563	373	KX832224.1	[39045:40166](+)	35.2	0.206	35.4	0.27	3	MNFQQAQENSIRKTEEYLSTAVDAFSNKNDSVAKEAIRLLGLLDSNRIAQDSYSTLPPELSRRYVSAMETSLPGMMPFFSELMSTILNHDVAPTMSAVIEHVSQECSPGSLSNLIDLFETSSVVFTAAISTRGDLQNFSFFSTPTCIGFEPTEFLLLFQVIMCDMKIDSNKIRKLFKRMGAKSNGFGPLHAVYYTKYLLGKNTCTCALLTYLDKTVEMMGARGTCNYSEAIYYAYPKEIRSGWAYNWNSELNFARELVKYDKPLPEALTDHHALNLLMDRLSMLFAIACQDQNINATWISNFDLSLLPEVKIPLYASLVRYVSCVWVQCISPEKILMLKEQFGRRRILNIGHLLDGATPFEALASLLVFLLND
35	Batravirus ranidallo3	ARR28935.1_35	Product: C-type lectin protein	protein	ARR28935.1	A0A1X9T5L2	386	KX832224.1	[154962:156122](+)	52.3	0.291	61	0.5	6	MIRLISHLLGWLILICSLISISIFLIILKPTLENKSGWLNISYSGGKAIILETNEKDAKEFCAAHGSLFSPLADGVNPHGFVHKVAFWYLNCTESCTYTGYRCHDALSWLKNEDGVWLAFGSIPLNRSKARDLCTRNEAVLADRQYVFNATSKDQFWMGECTTEDGFYTPFCEVAKPVCVKNETRALEGLLNNGRCYNDYIIDLNIFDCWFKVLFDNPIENVEERRLKQRYVCESRGASLAYRFSAGAYCFTDKLPNNLLLRYRSCKLGFALIGDRCYAIYILSIYVMSSDRNQSVIACDRINAHIVQFNDFRHLEFVKALSKFNVGNQYSEGFWNGLEDDPNVFQIYNRSHRYLTENGKARHFACWFEYRSENLKDANDGIIEID
35	Batravirus ranidallo3	ARR28847.1_35	Product: surface active protein motif protein	protein	ARR28847.1	A0A1X9T571	389	KX832224.1	[53103:54272](-)	28.1	0.162	33.7	0.25	3	MCARKLSEIAEFYTSRVTARDRTPYDKLSANLIDAEHARPLLTGNNLAEPNRALEIFMASLWVNASKLNGATNSWKHDSPYSDELLHTALRRHSVSKEDEDAATIDGRDFIMDMIYSPLHNYELPQPSNPLEFIYTLALPSINDLHLLLRIITLLVGFNTVKNMMDYMKTYSTPRQITACRIRTKYSIENVFVLDMPFFAYCYIFKSTTIDVLHKAIPSYILYSLNEPPSDLMTKFYPKENSGVMLSSLCYLIALAKEENGEFIEACIWAYTVELTQRHFTSPVLGKAICSALGFLQNYRVELRSVVINRKEWYACAKTKALYTRMSKAGKMAYAEAFKIHPCHAWFKFNLMAVPQALIPHLSGLYFTSQDTWPQQNHILMDVYRDKTR
35	Batravirus ranidallo3	ARR28899.1_35	Product: hypothetical protein; Note: ORF83; similar to Ranid Herpesvirus 1 ORF59 and Ranid Herpesvirus 2 ORF85	protein	ARR28899.1	A0A1X9T5C2	390	KX832224.1	[110091:111263](-)	29	0.164	59.5	0.5	10	MGYIFHDQCFDGILTEVYMWFITQRLNPHLAKVKCAAALIAISKPPNRNHGLCEAISLSLTSDKKTPSAHPYLLECDELWTHEGREISKRSPLLLRYLVIKQFHYFLLRYNLVGFCRDVTASTFQRLDEAIKRECDIEPIKMLLPKSYCSSESYRFHNQLFQYTKQYADHTAVTKYNGQIMIAQSIIKSRQMTQPLCLVPLVSPKFKNPFLNLIKLITQQVWCSGQNREEKTVWLIRNLTAHTPEDSVEELFCVMYHILNAYLNWVQFNWGQMIVSPGLCRTMKAVDPDLRCRACFKTITPRCNKSKRKYIGYLYCIDDRRYLSSCCESPMICVPLERECVNLMVYTVTKHKYGLCRCGDLCVVETRECANEIVTCPTCAYNPLESEDRS
35	Batravirus ranidallo3	ARR28966.1_35	Product: hypothetical protein; Note: ORF135; similar to Ranid Herpesvirus 1 ORF26 and Ranid Herpesvirus 2 ORF95	protein	ARR28966.1	A0A1X9T5I7	390	KX832224.1	[183647:184819](+)	23	0.135	44.8	0.4	6	MVTPVKRHIPHLAFEALGRICFLSVTSPFTESLYVVVQIRLKYFVHFSITWLPASIVPTFGSLSRLKYCSSSVIASSSMSRFPCCRLLSVACLADPPVYETNNGVIMVFTSEGFCTIDKEERFKCPIHAGARWNSVFNRKPRPFLNGSVDLSKLTQLKPQCDLRNAHVLFRTALHWRQALRHNLTPSSTGHSVVIIFKTIQSDYTYPAWPPGVYLCTSDGSVVGCKLVGDDQQENEINFIMPVFSSSEYYHAVCTVELSQYDTNFAKLENFVDDELYFMLLEHKIPIHETLAQGRRKRRSPKHELASSDLKAKINNYGVYLYLYVDKQTLQIPDKYSQLIVWPVDNRAFEKCLFNYIFNDECPCDQNVLREMATLDPCISLTLKPEHIFD
35	Batravirus ranidallo3	ARR28937.1_35	Product: C-type lectin protein	protein	ARR28937.1	A0A1X9T5G4	394	KX832224.1	[156195:157379](+)	67.1	0.35	54.1	0.41	6	MKCLKWFFIVGAFALLLSFSLILVSTRRLTHSVYKFSEKGVSIAVHWKTVNRTSAEILCAASNATLAGQRYNLKIPHVLRNRFFWMGSCTTLVEPYVLGCEKAYPVCVKQKERIKSHINDSASVLNPQPRSIKWVNDIYGAKFYVGKFEVTRFEAEKFCAAINAELARYQYNILTKASANFWLNRCTSNTGQFINCTLAHPVCVKNEKRLWKPSASWYGDCYRNETYGDRGVCRRVIWFKDPTSTSVDQSDQCRAIGASLSQTNIGPDVNGIEYTFGVTCERTPIVNNIMLRYDECADGFVLIMKICYSFQMKSIEQNKIGNACSTLNASVVGDIEDKHADLITALQYFDYEFMFWNGEQNGDYVFISGRSRPSYGHVYDRNRFSMPYICNRGF
35	Batravirus ranidallo3	ARR28859.1_35	Product: SAM-like domain protein	protein	ARR28859.1	A0A1X9T582	398	KX832224.1	[67175:68371](+)	30.3	0.193	32	0.26	3	MSLRSTRVDECNAVATEFFDLLSVRTKFTEKSFLDYMNGSDAPSYKTKEQVVQNADRILAIAKGLWAHKVWDGEFVLCHYADVQSKLNEVLEFCEENAFCLRHSVSRLHTVEGALNHQNSPHSYLIGEIALPLSPSSGLNANTTVASLVKLFGPELVCKVLDAELSFFVDNKTDRLPRVSLANALQSAPSHMKIASGHINHLPLYLYPVAKHPMLKTEALTGLLQPSYAHFLGLSEIDKNYSEDDKSAAQLIASLGGIKGVGPFVMKTILQEVRSVACKAGFEAALTTLTGLLPLLENKSVVILKRGIMCTSLEAGPISTDYIRKYEISPLFAIACHGKVMKTDARVVVYVGSHFFAKLVTLHVGQDCDMHFSDCVEPFFNFVTCTLCEEDQKCYVCV
35	Batravirus ranidallo3	ARR28923.1_35	Product: hypothetical protein; Note: ORF98; similar to Ranid Herpesvirus 1 ORF45 and Ranid Herpesvirus 2 ORF71	protein	ARR28923.1	A0A1X9T5E9	402	KX832224.1	[144399:145607](-)	45.9	0.493	56	0.41	11	MIWMILGLVPFTHAYFYTDRCAQIDLWYDPATNKPVQITNLVVGNTYRVYLSFGAEGVSVSTLPKTKVCDYLCLSEIIYLVTYTGHNIVCSFSSTGDPSVILQKCLACNHLCAHRPSSGRNRTSVDACLLKNTLSPLYQLWSVINVGGTLVVDNAIRTLLDSDACLAYFSGYDLRIKPDPSCVASMGTTVPHRTVKIRSTNVVQCRVKVWSDIVDPNVLSYGCTECVIDYLRIERGYVAYYGTPYQKPMMDVLNNCPGPVFLAIGGEFGKMYTATKYDVSQASSDIANAAQFLGAAGIQLEVANNLLPLFAPLKIALKRLNLTLDARFNVHPHMDALYLLTQAPDTGTYDRQILHHYNATSTAIMAKLSSYTINTPKPTLLYITTEDEIILTDTSYVAS…
35	Batravirus ranidallo3	ARR28812.1_35	Product: beta-beta-alpha motif protein	protein	ARR28812.1	A0A1X9T518	405	KX832224.1	[8875:10092](-)	30.4	0.224	67.9	0.72	8	MYHSLLKSFLHPAQTAISVGSAVRHSKCSRPTTLTDHTYATAERLIPLSISAAYELSKKVLNGLDCQQVLQNLWPCQGLVFQPLGVHTNALDRYTLVYHTNQGPIFEISAIGAKSQLHGKMSANNLSDYLKQPNDTEWLELKTPSCENLFNPNAGAFLKLFSSPHPLDSYHGLHKAPEGMDCLGILALETLEQFTGSITTRFSERLSDFIEKFEGACIQVCKTDTMFDATLHILHETILKDVIVQFTHQPPPCLSFNDVYFLGILSILSKDKLMATYRFLALNSKGELFCCDPVFATWRNIKMNIANLKSSSLNILYATKQKRAHPCYVPVKDESVNSAVQCAILQTMCPTYSLGGFRKKHPMISGSCYSNPLLRHVASPPIPTDFSIPENTDNYYLFG…
35	Batravirus ranidallo3	ARR28839.1_35	Product: hydrolase-like motif protein	protein	ARR28839.1	A0A1X9T560	412	KX832224.1	[46175:47413](+)	25.8	0.161	37.3	0.36	3	MYSGSVLELLHTVWSCEVVNADCIGRFIINLCPIQLVTWEGREFDNLVWKDVYDVLCDRGIFETVTDVEEKHINPIAWDNTKFIWLLKGCWIHATELIKLESHDMCGADLADVFTRDHYVSCRDTVFSSKIFLNTFISLKEMFPISAALRVICPLPPCHPLVFAACLRKCLGPAWFFKLIREDCTIRIDQLNNLKDSLSDFTAELVMRCELILPLFQNPGWYTSRTEDAHNNFVRYPETSEMLPAHSGFSTYRWMDRLLFETCRAYFCNLRYWIHILLGMADLDVRNFFIEVMQSISAVYDHCTGTMIYGTCNHYCKSNVLRTLYKFFQMKKYTFSKDSNGSYIISVQSTIAEPENPGEIEHAEDDNTRTEAEASYKEHYAIHPMFAWAVFNRVSILPD…
35	Batravirus ranidallo3	ARR28844.1_35	Product: DNA binding protein motif protein	protein	ARR28844.1	A0A1X9T566	412	KX832224.1	[49954:51192](-)	39.6	0.102	35.7	0.14	3	MVKWYHKNLIDVSKAYETTPQEDCCSCFNPPVSTVCLPHGISVGGGPIIPYDESTIPIDCPGRPLSDEEAEGDGVLGNIDIVVKSGTSSTSSELPTLEDILGRSATSTPLPTDTQAVPCLLPLKPLISPIHSPHGSADGAPSPQPPNVTTPSNSPPPADQTRRSSRLVEKRKSNSPPTETPSCSGVSVRKSRQSSRIQSTSKEPQGTSCEPTADEPVTPARSNSPTTPPPSPLPNVRHVSRGVPTDTSIIYVSSDTNTSGEGPRRPPLPKRPAVPKRKVKKSLAPQDNDTTWQPPTSRSNNPPPYSPTDPLATLPNPPGYRRSKRPGTDVPMFFFRIPDTDENTSSSGGCNPYVRATRSHSRITVSGANDQQPGCSTDSAPRTNPTTQQSQHPTPKKKG…
35	Batravirus ranidallo3	ARR28964.1_35	Product: C-type lectin protein	protein	ARR28964.1	A0A1X9T5I4	413	KX832224.1	[181343:182584](+)	64.9	0.441	62.7	0.55	142	MLSRIEDEFHKTLSRVYSGSYFRIFLVMVAIYLLLTSGVIMVLLLLQVFKRTQLARIAPIPTLPQIGISSALPRVAYSYYEQCPEDFSLHHDMCYYITDKKVSYAENLAFCYFEKQITSIILKHPSDLVYFRNRNLSVWLSLIKYSDGWEWEDGTKPIIVFREVYFWQNAENMSVFDIPILNYRNGNVIGFDPQTGLKGMDGTEKMLQSCNTPACDKGWKRIHDRCLLALQNRENCDQMHGRIVNDKDLLKKIQLSPNSYWIGDCRPTFNTNLTLLHRSSMNIRKNVNDRAEQILKSPVCLYSGNIDSRIRRGGWPESKAVCHLELIGLKTYKNAETTCKKLKGFVVMSGHQNEWVGLCNVDGVWKWSNKELYNISFNEPPFNTSAGGCVVWNGAYEVK…
35	Batravirus ranidallo3	ARR28817.1_35	Product: DNA binding protein motif protein	protein	ARR28817.1	A0A1X9T543	414	KX832224.1	[15522:16766](-)	33.6	0.255	31.3	0.22	3	MDCYAKLFKRFVEPSMLAIPIYRAIDQSYARMVMLTGEESVQVEVNCLTGNRLSTVLGVPFTPFALYAHNGTNMRLIYLNAWNGNILELALSRRELVPVFRIAATSLHEYILGTLLNEEWITLRLGFKTPEFNTSLTNSFSSITPENFYGPENDKTMCCKNSASLMLLNFAYLLLRVPCARNFMRTFTRNHAGACSKLFRNSISEHTDLIIMPFSALESCFRLISVKIEYIVEHGHDFLYPLGLLRHRNLTGELVSYRILFLDKTCAFHVGNLKTGNVAKIVANCFELMIFKSEELIDLKDGWQGPLPHSGSSIRLTGMTPKLWKVVECLLETLCLQHMGASLRDGGLIHITNLIQPVYLNVLKNPPTFHHTAVLAQEVFTSRTQLGTEQDEYAKPVEC…
35	Batravirus ranidallo3	ARR28819.1_35	Product: anticodon-binding domain-like motif protein	protein	ARR28819.1	A0A1X9T542	417	KX832224.1	[17134:18387](-)	33.5	0.269	29.9	0.21	3	MSLSRNHNTNISLMKFIKDFGGSSCGCTAFLLTGHTSQPYLMLLLPYMMSKIHKCVFGNSYPIEGIVPIGIKKISGSFSLVVGCPRDGSVSEINSEGEQLYYGRRAHSLYNYCSGDWNHETDSPLCCFPQDAFQNILRMTVHDACFQHKPYAPLDRNPHKHYVNKHTLVQHYMQHIDLLSVRSMDLKCIQKMLAAIRGIPQLIFNNAIKTYFSLFIPMVKDDFHWNGMNLTVVGNDNFVPVGIIHHTQELACDRTAYIRVLFIKLGGSGGYFSCDPLKGCLIRMAGSFLELSQICAQTWFSGEHRLFSFNLPMLEKPCDQILLNCLYFTAYQAIGTALANGGWEPLQRVPQVFQTMLNPTYMEKGFYETEDITTEMVNSLLLLQNTNRNPRDGNAEEST…
35	Batravirus ranidallo3	ARR28836.1_35	Product: bromodomain-like motif protein	protein	ARR28836.1	A0A1X9T561	419	KX832224.1	[37784:39043](-)	29.4	0.194	37.4	0.24	3	MAGLLAKRMFGFNEDVEMMELYNKHFTQFGELRGKPDELVAITYDVDGTFSETVKSLLIDPLYPDYETWADWKADWKRVLAMLRVMWTLIMDRTNYPESVYKNAASAYYFLDESLGSMGYFKTMGIHAEPIGHLLRGGDEKIRSLIAFFMCYNPVARTEDFWSMVPELIEGDGLVNEMNILSAIEFPTHVLPLPKLYLFILKVFGRTLGSQILRYIENCVPKDESAPFAEKIGKKEFVVRINEIPDPIPDRIVPAALMLGMRFNHLAARHEFEDTLPLELEAQFAWEVQFDVAVSAYDHYQPNRDDYPQRALLEYLVALSLLPPSDMSRLFTDPGWGLEPLKVTIRDNSGKEIEWVGGNTMRPIFFQLCPHLSKYYRANERNSYIYDAAFADAYHDYLR…
35	Batravirus ranidallo3	ARR28960.1_35	Product: C-type lectin protein	protein	ARR28960.1	A0A1X9T5I1	420	KX832224.1	[178385:179647](+)	68	0.487	60.5	0.42	40	MAPKSIFVRAKQSIPFLVFCFLYCTIIIFSALNQKNIVLKRPYDTVEVKWGVIPKKHSACMDNWVRYKNRCYGVTSSMVTYEHMLLWCGHMKADPVVLQSPEDAGFLNALSRHQPLWVRFTVKNPTKDFRDGHWHMRMENTLPQETMYLANESRIVQSNHLALQACSRLLCPVGWSIEGNFCFYLYRDKPRNNSAAAGLCRLTTNATPFNSLSLAVNVLSRYDQNIGVWSGVCHQSNANRLLGLYRPEDGEYGEQKNCTVNFRDGNISVSDKEKHFTLCTIPIISEPHSIETFGNGWQVYKTRLYFIGDKRVTFRLNAQLCEEMMADMVLFDSPNDIAGAKFMANVWLGLEERTFGKWIWSNGLVAHVENATWYWLGSKVAIEGYKPQQAVALHSSPKA…
35	Batravirus ranidallo3	ARR28886.1_35	Product: putative DNA binding protein motif protein	protein	ARR28886.1	A0A1X9T5B3	422	KX832224.1	[91143:92411](+)	23.2	0.151	32	0.28	3	MQTVKKKISVCGLTTQHASSNTHYNIYTGSFSLRNVVQQPSVCKINAVHVKVHVSDPGNEPFAVNGFGYLAKEDKPVTGPTVYIANQKDITIPAALCYSTGGGDPQFTAGDNQHRIAAQYLIGKESELVVSDILLYNAINLKLSCLDTLLLPALHELEQCVNGTKTLTTTCTCGPCNETNVPVACSSDFIALPLFHPVSSTFFQDNDLFTRKDYVQTDSALLNLCRALYSSAFLNIDESTKRSNTGHHLLVQSLIDVTMAEAKEKSSSIDTFRGRNHMQFYRITQSEKETPSIFLIKNQNTSQAIDFLYNTQQMIKTDHPQEKAMWVLSTRGLKDFINSLIVLRSKLDLVLMCDDIPLQLIFCSRTLAKTLYYDLSLEIEFFPGVTKVDNMLPTLYNAS…
35	Batravirus ranidallo3	ARR28833.1_35	Product: suppressor of cytokine signaling 5 motif protein	protein	ARR28833.1	A0A1X9T558	422	KX832224.1	[35550:36818](+)	28.1	0.179	31.4	0.2	3	MLRITMLRNSLLKHINNMTFHFRAVYPKFYECENSVKNDRDLVMNRVAEDRKESFEEKEAASILLSWRPEYAHQIFFCVNIVLAHESLSVHRVTFPTAGRVLLFAFCEKEGKVLRRLMNCPDSTDCCEVLVTFILAVNKFTGPLRLCALPAQVCALHDSTLYLLHKLLHHGPTGDVETIKSAVVFKLLERYCTECRHAEWHLTEHLCSLLEPYQIAPMNVILARDWCMKDACPFSPKDLEYRQIGRTIIFAHVADVTEGLISQVLFTLFVENPYRNEELIGAHHPAVRFYVNPTSYYREILDFVHREVTLDSETHSNCTVEAFFFWNNKRLMYGQSMARPSAETNHIPQDMTSGLAAELICGFYGSRISVPHPRLSRPLLEALLSVNSHSPNECVSTMF…
35	Batravirus ranidallo3	ARR28846.1_35	Product: glucocorticoid receptor-like domain protein	protein	ARR28846.1	A0A1X9T570	426	KX832224.1	[51816:53096](-)	26.6	0.163	32.5	0.32	3	MFGILHKSQDLDEGNVAAYYGKRLEGYTTIKLMTGQLNVYTLNERQEVLKDLIARKLQPQEFSSFKDWIDLKNSHHRLTILRIIWECRDELDEMVSLTSFKNTEEELIAALCCNGGLENFIYRHTVSMLYSNTRPGAMDEHGLALHAALPVSVGPYTLLALLRVYLGEILYDKLVNREREHITGCSIKHQDHLYTVNPRYWLDAAERRCDVEEQNTRAALYGGHVNTNVSQLSEFLYPSAHVTHTFDSPLGAPNPSISMAYPAYVCYFVHHLDADTFNLTGDRQNTEQLFKILKTLYLETVGVGPRVFKLLAAAAVSKYDTASTVFALQNILCMLGCGAIAFSPSGTLYLSTNVNPLTCGNKKVPRDRFNQINEHSSLLALGLFKKVVLNNGKKVGVRI…
35	Batravirus ranidallo3	ARR28988.1_35	Product: heme-binding protein-like protein	protein	ARR28988.1	A0A1X9T5K7	436	KX832224.1	[202911:204221](+)	39.5	0.299	32.5	0.28	3	MKGHYWTDKDIFSQYQPTVEVFANRYVEPDEVHTALVEQLIKGCSSYPYKLIGYVHDSLLLSGFTTVFVFEGEDQCVYELNPLTSYLHKRAGNTKSYFNGEWSIDLAPVFIDFPLSTEKIHSNMIKHIGKKDHTLQICTKSYTQSNVSGPLQGDDTTYLMYYPKGLCANIMVKLINDFAQNKISQNLTFVAIAAEQFIEDGFERYNIVFFDQFTQKTCILDLTTKNFYVVGTTFKTYPPNWRSRPLWNFACKVPALNNVVCETARSFVELYKLTNRQFTKPRNNTNMKNILFMMEGNNINVSRKMVQDFEGQYVHMYPKGTFVFLDGKHKKLEHLVKNVKEYDEKLFLFGVTLYRNAPKFVFANKDQVLEIDLTYNNVYYYNASIYDYLYEKPSRRDYD…
35	Batravirus ranidallo3	ARR28828.1_35	Product: 16sRNA processing protein motif protein	protein	ARR28828.1	A0A1X9T550	440	KX832224.1	[30999:32321](+)	28.5	0.167	31.9	0.2	3	MQSTCNCCYDVGNRLYMDRLKNNDGFPTIKWHIPDCDKDKSNKAQDLGQALAQPRRYLKQKSFVVRRLRDLIVYSSNPIIQLENMMGAVATTLLNAGLLFQVMMENGHCFTDLFTHEMYKKCMYAQAIAQWLVINEYQFRHGNWDLISETAGEIFKPDLNDDPCIFCRFYGTECTHLCCFCHNMHPLSVPHEVPLIKKRKQSEKIKIMGASHTNHQKQTIYLDCEEKPDWYVSDVVPVVNCRVYVSASKPLGILSAKYYASTFAFKGFPSHYLTEFTKGNNLILYNAALAQMQKNQKHWEKGQYMREQNRLQREAKKKHTNSYSNKSSSNVKLRPPKHISDHFSITCCQNEQVPDFLKCYDKNRIAAVDSDIRNSEAKKLYLALENTQNDYGEGLILNV…
35	Batravirus ranidallo3	ARR28821.1_35	Product: GckA/TtuD-like superfamily motif protein	protein	ARR28821.1	A0A1X9T546	443	KX832224.1	[19516:20847](-)	35.4	0.269	33.8	0.26	3	MGETYFTCPNGGLLSLQPVENSFVRDLENQLLHGNGIELTAVGYARRPSFESNYHATLILQDTDGFLYEADPDASMVWLRAHSLKAYLGGEYLEDLERCFPFEPARLLGTFFAKRGITCLPPIINHEKSLYISLHDPFIKSTRLYKFLHDYLFSTIREYQCLIGIYIGRDNPLFYSFGLVFSHKLKPIYIYFISKTGKHIPELLPLDVIQKLDADLLPDEVVADPTCFTSIKTTQYLTTRILHKIPKGILRYVSRNLALIASRHAPPTVSTAKIPSLQLPFQNKWNAVADHLSRLKGGKWCGEEIELAPNETLIIMDLPSGDILDQVISRLLFTRCTPAEVLGVRIHKRKTNRGLTFSIVLVCLTPGAPQPCVREINLELLTCSLVANDCSGYMVTRDN…
35	Batravirus ranidallo3	ARR28948.1_35	Product: p450 superfamily protein	protein	ARR28948.1	A0A1X9T5G7	446	KX832224.1	[167211:168551](+)	87.6	0.937	85.4	0.86	56	MYALIGLVMLLHILYLYWYFFKGRDRRAHEPPVVKGYIPFVGCVMSFVHNPLQFLTRMRAKHGAVVTVAMGNGHVTFILEPSLFPILLNGKTPFGNDIRGLLMDRVFGPLKLLKYNAAMYALDKNQIFGIVNSADVSLKMMLKKPLKDGSYQMAWFCEQYMFTAVYHAIFGHTSDYVDEGVLKAFRDLRKYFYVLAMGVSPNLCPVVRDALQVLIKYMDLCSISKRKKVSCLVNRRINFGKKIGMSKTEIEKDLLSLMWETHSDVVASAFWCLYHILNLDQSEQGAVIKEARVDNCLGLGEQPLIMGIVNESLRLHASSLILRKVCEPISIECKGGVDKRYDLRVGDTVGFYTPLAHNHGTVFKQPKVFLHKRPIGTSKHMYMPFGIGTVKCPGSSLAT…
35	Batravirus ranidallo3	ARR28917.1_35	Product: hypothetical protein; Note: ORF93; similar to Ranid Herpesvirus 1 ORF49 and Ranid Herpesvirus 2 ORF75	protein	ARR28917.1	A0A1X9T5E5	447	KX832224.1	[137290:138633](-)	27.2	0.148	60.6	0.6	19	MQRHGVIGSRGLGGRSKQADTVGNSRKSVDLGGRHAKLGSNHRVSTGTKLGERKNHFMSGFFKSLLHGSQYFLVSQQVNAVLNQRQRIVVINDLAFKRKSLQSSTIKANVNRFVRDKKKCYTIDGIKTTRIEFTNDEYRSANYTSNAPCVYHNIFEQFFDMLCLVQGEKITHLKPYAINNTNYTSVLYGVTNPFSAWVCQNEVEEAYTKPLLFPSHINACSSLKRHQIFASMYINTQKVKPAEAHELGLYINRFAGLLEIDEPFNKYCCELSLKRCTFLNTANKILLILLNELFYVSKANNYTTFMNTYFEKYSNDIPWQWGSLTNQYDNKHKNVTFSHLIPRFIYELWFKNAFAYIPSLIKSYASRVQKESLHELHIIVETTVEQLNPHARPGLSYTH…
35	Batravirus ranidallo3	ARR28989.1_35	Product: HisI-like family-protein	protein	ARR28989.1	A0A1X9T5K6	450	KX832224.1	[205996:207348](-)	41.4	0.34	31.4	0.21	3	MESRMKQYKKTMKVCYPIEDGMVASHLMVLSLEKAAQIERELFLHPIKTLGGRSDFLLLGLAYRGGQTYNRFLVYANLDNQEIFEVRTTDEKVYMEQVALSLEFYLSGKHNLASSSAHASHYGELPYNLVTSRDFAKEVERHWSRVVHETTGHKRAGVRKVGEQYPQNLAPQAAVVMKALLATSGLECSPHFLEAVHDLTRRHKGMAVSVFAQCPESSSILALCTADVVRAHVPSGMAFRPEEVWIGDMHLTCVGLIRTLITEHVIEPFCNYALLLVDAVGRCYCLSLTANKMYFAANSMKEVIDVSPCPYVLSSNVTPAPILSSRTGLNSAVCRTCHNGAEVCFFRITGVAAADGGWVQGTHDPSLVYFDPVFNSQRRTRPLVIPSMERATLARMVHY…
35	Batravirus ranidallo3	ARR28893.1_35	Product: hypothetical protein; Note: ORF77; similar to Ranid Herpesvirus 1 ORF66	protein	ARR28893.1	A0A1X9T5B8	460	KX832224.1	[102286:103668](-)	24.4	0.148	54.8	0.48	6	MASLFNFTRYTGLYPCEAVSMAYTDDTYKLTSPPSCLQSTCPFVCVKFWANCDPLCASYIDPTPQATPTSYTSNRYPYLSPDNLCHMQVQNKCGIYSPCVLGQVLIWTYIMSYINDPLVHDYTVYGMSSTTSTFINKLVNKALIDDFFQSVTKNIEEWPPYIVNYRHAKAEVNAANWQLDFGLAVFGMCDSLLVRVTLTNDQITTSPCITLTRADINAGIERWKLVGYTMAQIKPCEAPCSNHMEGFQKIILAYVGFQTSDSVGNSYLFALNKWFTDNMYCTDSANCLSLVSDDAPCMTAKVINRLFEVCANEKIIRDVLKNRAPSVDVTALKTLLDLKPPAFTISDWLYTNKVCTRLDLINATIYSCAEAVDDGLGCLSSSKLRDFLLNNDNCNGYVI…
35	Batravirus ranidallo3	ARR28868.1_35	Product: hypothetical protein; Note: ORF57; similar to Ranid Herpesvirus 1 ORF88 and Ranid Herpesvirus 2 ORF122	protein	ARR28868.1	A0A1X9T589	476	KX832224.1	[76973:78403](+)	26.8	0.151	68.1	0.62	13	MLSPQFQDCVRTADVEKRILSTLRLRWDSWQAEKPSLIIPFRYKPLAHGPHELLLSILESALATPLSDLEECVSDGCSLLDYDQSYAGAMGNYWLGPVDKYINKMIKIITYITRFPYLPNHTLDLRVCFHCLVDNEGVKRLDGFVKGLLSNKCSHYFATVDSTSETKSCGTTLSHGVNFPTMKEDRCIANWQESGDTSSLTKRVDEDEERRKRLQIKDDVLTYKTEERSNIKELIKSVQRKTLALRLKRRRLTAVDVLHSLEAFLVWNEAPKYLHVHAFHRLHLLIKHNEIRNQNASLPFEIPPRVETTSNIQALLESADLKNAVSKITNAFYKFLLPPYFVYLPSTNTINPRYNVRGLYFALGVPLDRFMLFKAQLTVDLVDRCKGKPYIGGDDDLHR…
35	Batravirus ranidallo3	ARR28955.1_35	Product: protein binding motif protein	protein	ARR28955.1	A0A1X9T5M5	479	KX832224.1	[173863:175302](+)	30.9	0.206	39.1	0.31	3	MDNQQYIDALFGFKDYHMPLPGSNNQITAEDVRTKQVLLLSDVDTTADHTPFILPSIMIKSTTAADFLHQTTTFETNTLLETINNMVLSTLDYSREPLWTTKTYVSTFRQIMLTLRGNGVPYPLPESSCLWMYKQLWRTDVQEMLLSNCVVYEMKDRMAALSQLLQFDILQHSQNSYMLWRFCTSGLCSTQGQNSFVQECSNLDITERMRIILNCNPVPLAMLEKNPVGVLFFFIQLYGNAFLNVIAQDYVRWNGKAPARLTERMTFVREFKSTYSLYLRYYSTTGMTSPMPAFEEFLFSEFTAPSMDPYGYLFSSIKSCTMEKTLIRPYSEKFHKRMMEPDYKQYHTKSVRTLKPSESWLSLMQNLVRSVQSQEAAYRIAMEIIQALTSTHLPGYFTE…
35	Batravirus ranidallo3	ARR28939.1_35	Product: C-type lectin protein	protein	ARR28939.1	A0A1X9T5F8	481	KX832224.1	[157791:159236](+)	58.2	0.274	59.3	0.49	4	MRALVAVPGLLLNLVLLAVILSLVHNREHLFVAEYHNSPWVKDVFRGVDVAISWERMHRSAAIELCRRYGAKIDEVRAWVLLNAKIKDVLLNYRCYKPSISSYYDCEVGVPICVRPANTIIRDVVTSYNSNNVEIVLSFLKTKRSKAEQMCMSYNFKPAEYTYILQPSEKYRNKLYWIGNKCWNISNHSFTNCSEAGPYCVLDKKVNGGSIWTSKVFKKQNLNIDLFYGYPAVEREAAEVACKKHTGFTLASYLYDPDEATRFMKRLGFENIRFWMSGCTNEDGFLTPDCKTAFPVCVKNEKRSPNTGASIYLGSCYKNYNMTESYDCVFSRSVFLHPNQFRNTGSYKCNVAGAELLNVDEDGFTVNCILPSLVNNFLMRNLICGNGRALIDYKCYALF…
35	Batravirus ranidallo3	ARR28810.1_35	Product: chitin binding protein domain protein	protein	ARR28810.1	A0A1X9T520	497	KX832224.1	[6774:8267](-)	26.1	0.155	47.5	0.38	8	MYYNLLHTFVNPRQTALAIPYKGSSSKNGGFARFIPLSASRAQELSAALISTPAVDEVLKNLLCFYHSGEPAVFKPLGVYIRDAENMRMAYLSSYGHVMEITSMGKEAALYGRLACEELDSYLNGEEKEPWKKINVNASFHDPMYLYNPKFKTLIKECLPVEGSSTHHPHDAHVPPSNMQSIGKLASANILNMLKDHKKYTSEYAGACFRVFEKDENFDCFLHILPESVFSKNIEFYDFCINVYFGGEETPFMGVLTMNAKKGQEFTFRLVALDTTDESILLLNILKDREWCKLQDCKLGEMLHKDLAPIYLAERDTSNYFDWVFQGIGDEDCVLNAMHLSILQTMCPTYASGGFISTNKPEKLQDVLVPAKSPISHFCFVGEAADYPNHCDDAQYNFS…
35	Batravirus ranidallo3	ARR28823.1_35	Product: hypothetical protein; Note: ORF16; similar to Ranid HV2 ORF26 protein	protein	ARR28823.1	A0A1X9T548	504	KX832224.1	[24003:25517](-)	65.4	0.384	40.5	0.3	3	MRCKLAKITIIIMIITIILAYAAISAADDVRWYGNSTARIQLQNLTFGLGSLECYSDGDRIVHLTREGFEGPESGSLYDNRVFVQADGELLNEAKEGLARVDVLIHSVDARDHNRNFTCRWGNGQTITQFPIVEGFIHPQVIKTGMSVSFVCTAPPQTDSKHLSFSYSPDVIQPRFTTDVLRMHQFKNRIVTTKVLQTNPNTQRQRLQAVLTVQGVSIKDEGVYACTYNYKEEHTNTFMFNRTIYRLYVNSKADVGQIVSFDPDPLVFHYRVPQGSNLELRGVKRIGGFPNVSIKCLHNGSPDSGVPFVTVSHVTSQARVRRIGLNINPVTQEHAGMYYCLWGNSGKSAPRLDVFVLEVSGAEKRKSPCSTGFKQMGDMCYQFNPPAPYYTALERCDKQ…
35	Batravirus ranidallo3	ARR28873.1_35	Product: hypothetical protein; Note: ORF62; similar to Ranid Herpesvirus 1 ORF93 and Ranid Herpesvirus 2 ORF129	protein	ARR28873.1	A0A1X9T597	504	KX832224.1	[81885:83399](+)	72.8	0.787	88	0.83	45	MNLEEYSTARQRAWAYDVVELLISEPVDKHHILLLAGDAGSGKSKTLCLLRDLLTQLGSGDAICVTATTHAAVASSEACQHTVYSALGINTNTLLSHVCITEEEQQRFTFIYKKRHAELLNRLSILKLEERKALETSARYVEPHDCTTLSNKCCICRHIVKTATSGCGPPALNKPVLVVDEYGILSASDINKIIIAADLLNMGKIIIILVGSVSQLCKPKETPIWQSNLFNEHYLHSAYLSHNYRQSGDSTLSDCLSALQHNVISKECVELINSRCIVNKSDALNPAFMPNALRIFNDNVSRNKYNTAMSEAAVAKGMVLTELPSHHLSGTEEYQTEIKTRYNLVFSSNKQQVIFIGAPVFLLKYGDKCGRGTVTGILKHKTTVHSITIRLETGEPVDV…
35	Batravirus ranidallo3	ARR28822.1_35	Product: hypothetical protein; Note: ORF15	protein	ARR28822.1	A0A1X9T541	517	KX832224.1	[21646:23199](-)	30.1	0.239	29.5	0.25	3	MELQIVSALLDNDKFDEAKTHFPLLIPFKNTHHYQETDKLILADVELKAPVSNLHCIGFILDQRQLSGYKRCPILVNECGLIYSYDSLEQTLCFRAFSLFALVEGSMWKDDDAKKVYYYDAPGVETYGDNITVAVRNSPHERFILQSESETHIKFSSHAFPKPHRQHFHDNPIKRFKGTTCNFTEFVDLSELPVVFLDLINATILFIDPPAKPDRFKPARLIKDRVNNIHLIYKGVEGEDTYFYFNPTTSKLLNTGLSELCFKGDFYLKNFNRQHWKCRMTVGFADFKLIMRKMWSVAHMNLTDAQKTEEERRRLERHSSNLFNATEILVRLTNYRLTNFMRSKLKEIEQSVQSFFGAGMVTSLPNESIKSLFFPTTPPTHPHCKNLLIILGASIRDFA…
35	Batravirus ranidallo3	ARR28809.1_35	Product: Cap-Gly domain protein	protein	ARR28809.1	A0A1X9T519	531	KX832224.1	[4504:6099](-)	33.8	0.264	60.2	0.63	9	MYHVLLSDFVQPRQTAIKVRRPSIVTAMAGTPAFGRYLPMTPDQALKTLSAFLPCKNHQDLLSATLNPLYELGQPKFHPMGVYTSELENQRMVFCASTGHYVELTTMGQEGSLHVRLAACNLEDYLNGSTEQPWHPITDTTHSTIPVSKNGKPAIESFINRNLALEPHARVTNPPPEYVSINTLAYKNINHFNGVRTKHDTLQVVSFCQDFQGAFFQVFLQDPNFTTFLHILSESSLRQVIMDFAPEMNVNLSFFSNLFQDHVTFVGVLSFRGQNNFGMRFLAMTAGGQFFTCDPNVGMWMKSVDSVAKLKTHHLGDMYRDEEFSKIYPSGYCMNPVTDNSVNVMVECAILQSMCPSFMRGGWRFRGPRSNSNVFNIHKNTIIGVLPKLLAPPPLKTAV…
35	Batravirus ranidallo3	ARR28945.1_35	Product: C-type lectin protein	protein	ARR28945.1	A0A1X9T5M0	539	KX832224.1	[163331:164950](+)	55.9	0.325	47.2	0.29	16	MRVVVAFALIVVAPLSFLAMTLIFPNPEPAVGWLEVKNGAQFAVSWIGNVCPLESRPPTVGEIAPFLHELRLVPGNYDVGRCLSTYLCPVQFYDLCRSNRTVCVRWPGGKPPVVKVKKIRCYEYVEDEVKKHGRNRIYSKTLSQPKDTPSSVTTYCKCGWKRSHDFCYETVDVPVKAETCLESGGFFPTYNHTNMLGLSNVYVYQSTEEYATLLPPSKVFGPSDNESATHVCFKMEKYDMSNNDDRCFKGWAYRNNTCFILMPINQTYETAERMCQMVGSSLVDIFKINNYILKRFHNIVLWGTKTENECEIYGSESTGTIHQTVASCNQKYYFVCHLQKQSHETSSYAVTLSTTSNLILTYSGTATHKICRNGWNARESLCYKLFDSQTPNVCLMHAS…
35	Batravirus ranidallo3	ARR28885.1_35	Product: hypothetical protein; Note: ORF72; similar to Ranid Herpesvirus 1 ORF75 and Ranid Herpesvirus 2 ORF113	protein	ARR28885.1	A0A1X9T5G0	564	KX832224.1	[89522:91216](+)	43.7	0.493	66.1	0.7	13	MGIHKNLVQGMIMHSLINPENGAFELLDQTVNDYSVLVFDHTLMMHKALCACDADVNSVEELRSKCLTYLCQMYGKYGLKRTSTIILTVDSMKFPLKVTAHTNRKKNKLSDRIHSVIAQKNSLTVELINTLHEKFGSAFIAIEGVTTLTPRYTYECVPENHPIANYVVRKIGTEVEADLIQVFCAVDIAEKFPNESVAMVAFDSDIPIIMSAVYCKQLGHIPSNCHVIFGCPKLAVNMADHVSGLMIKMSYLKSYPRERLPGIHAFNRLLDVFSIKFLPMPYYKAVSILFDQYAKDETTLRNFTKAFEKVGFRGPAFMYCLTAYMGENDAFMGNVNCVAAFQHAAEQGELPQDFVTKLSHKKGCRLFMDLYRNGMLPFGTHQLYLKAYLRSYFVLKPCA…
35	Batravirus ranidallo3	ARR28890.1_35	Product: hypothetical protein; Note: ORF76; similar to Ranid Herpesvirus 1 ORF68 and Ranid Herpesvirus 2 ORF106	protein	ARR28890.1	A0A1X9T5B0	575	KX832224.1	[100238:101965](-)	49.5	0.531	53.6	0.55	5	MKRKHVCKQSSSKMRRIEYDLTRYYPPSNILKLYVPRKARSLILSRAESDVSPEKYELNAFYERTENKWNSKVCLTKDKGRVVKLCQSALSQKDYIQQNIIEAQLLLSATCPNVVQSFGTYICLSLNTVSTFTILEKAEMCLADYGLKKSVTSSFVASTLYQTLTGLDYLNRELNVIHGDIKLENILVSGERVMLCDLNLALSLHATWDDQLYAGTPGLIPPEILSHLIYNHSGHHYVKSNLDVWPLAVSLIELILGKNLFAHRCNGNKQTIKRFLEDITVFTQNPNSLKTICARAFEPFISVFYDMMILNENRPSAHLLLERLNICFPNAKIGGANLPSIPNLEFSLNDQHFTPTLCINSSTPCTTSPSIFEYAKHVSESIQEYMPSTVKCEDRAILL…
35	Batravirus ranidallo3	ARR28808.1_35	Product: isomerase motif protein	protein	ARR28808.1	A0A1X9T517	584	KX832224.1	[2020:3774](-)	29.4	0.182	51.5	0.43	8	MYRNLLKDFTGPRQTALAVQCHYRPAKIPSVESVKAPATSYARLLILKPHQAQNLAYLVLNKKSLREVLPYQRHEGKMPILISTLGIYIREINILRIVYLTDDGFYNELTSNGYEGLIYTRVAAHNFPDYMNGDITNTTPWVALLDKEEKQIRNTKTKDLICELLKITLNHQTYHPFAAVETPPHLKTSIGQMADQVIDTFNRSNNINDLNRLKNYVSTFNGAFFQVFKAEPRYDCFLHILCKHSINFLLNRRKITDLDIYPNRTAVFVGVMVLSKKVCPGYTYRLVCMESNGVILTCDTTTMSYTNTYMHIDEFKNSSLKTLIELESLQRHSRRTSQLQRKSLEMCFHVAILQTMCTVYENGGWMDSPNFLHNHLYNPYLSENPKLFICAKPLKHIVS…
35	Batravirus ranidallo3	ARR28814.1_35	Product: protein binding motif protein	protein	ARR28814.1	A0A1X9T538	591	KX832224.1	[10577:12352](-)	33	0.25	56.4	0.61	8	MPLRITDLSIVGVNYFVDYLRKTEHLKNYPSLNLLVESTIMYHCLLKDFVTPNQTALAVSVTKFFNRSNSGSENVPGIGPSVARYLPLSQEDATTLSREILGTPDYQQILSNFIRHRYVLGEAVLQPMGVYTHELENQRMVYHSNNGHVFELTTFGNKGVLHARLAANSVQDYLNGCSRHFWRKLYLSENAPTAQNPQTKFLLKKRIKATNPNYPHCIINKPPSGMVSIGTVANFKISQFSTIAQQKDHEHLLETIEECNGAFFQIALEDQHFDVFLHILKEDCLLELLKRFTGQQVINLSFEDLKFVGVLSMKSKRGGYVGYRLLAKNLKGKLFLCNTTIGRYYDIFSDVSQLKSNDLQSQFLPEEDSLTEDDFYPYPCMFPVTDETANNAVLCAILQ…
35	Batravirus ranidallo3	ARR28867.1_35	Product: hypothetical protein; Note: ORF56; similar to Ranid Herpesvirus 1 ORF87 and Ranid Herpesvirus ORF121	protein	ARR28867.1	A0A1X9T595	626	KX832224.1	[75168:77048](+)	48.7	0.466	51.3	0.43	18	MSKTICEGFRVIHVSDAATPQALYGIFWGADKYRFIARVIWREPAAVDTILIPGVHFDAIDPIGPLTDLMPYERVNYYGRICSSRRAGQLIETIFAANPRRMESFREAECLNENILNRCLEENVPICYHFSIFRMIYEGRSFEEALAHKNSCAGFSFNQPVPYTAPSLGSPLETFQSVVKKKVNDKTPIMAAINSSEHISRNQWGYTPGFFKRVSMQTFVDFNKTNKMADGRGAAFSILLDYANGKIQDDDERTALLGLPEPPFDSKNLSLLSEDGIDKRPTHYILCDRVGLTKEWKRRSEVGEECCFNEIYVPDRPTTLLVLDIDLQSKAAFTALSAPFAEKALRCASVGFANALNSLSYTRGLTFRDVGAIHLFHRPDPNKLSARIVWMLPLELCGE…
35	Batravirus ranidallo3	ARR28902.1.1.1_35	Chromosome segregation ATPase [Cell cycle control, cell division, chromosome partitioning]; COG1196	region	ARR28902.1	A0A1X9T5B9	635	KX832224.1	[116665:118569](+)	43	0.2	56.7	0.22	24	QDVASTIARMETEIDEHKETVEAHVSDLVTERAEIKKLKEEIISLKLDLEKERQNGTELDNSLRAERLSNVTAQVEIQKITGKFQETERTLNEHITGINVVENYTAALIGLVDEEADAISQMSSALSISLTDNLFKLRKCIANLHDKYAKAEEHKIKKALQDNGQSLPVNSQVELLKKWLEAAKNLNNDSESLKTSQRVLAGTMKTLEEDLTKDADMNVVVGTIKTTLANYGARTATEKINEEFTAFLQYIKNVQKYKQSATRKVRTEIEDYGNALVSKPSVIGSCVKEIDEIIETQPRVELSVGTITQFIEEYTASLLDEDDVGKTVAKTKTESVLKESVEGIKFISAINQLENARATEVSTLTNKMITLREKFSNLMSRDIIDELISYARSLTELKM…
35	Batravirus ranidallo3	ARR28896.1_35	Product: hypothetical protein; Note: ORF80; similar to Ranid Herpesvirus 1 ORF63 and Ranid Herpesvirus 2 ORF88; Capsid maturation protease	protein	ARR28896.1	A0A1X9T5C1	644	KX832224.1	[107208:109142](-)	38	0.238	58.8	0.53	11	MNSGIYPHIHYCGKIRRFTLFSNLLPLHHMMAGKENATTSKPRRLTLNGNLHVYINRGEILDYKLGDSPTCVVVKEIPPEASEDGFVPVLCSRCFGHTIDDYNNALNALNITADTMCYTGTAAIYEHNGSTYDASSYPSSTIVGDMNAAEIGKYNLELKDVSYMAHPKPALLLWEHGGEPVGTAELYWHVHNSNQCGINALCLIGQTGRASHFFRFASDLNRCFSFTMMHKLNWSDVVVELSTVVTPARAGCFSVPFVGKDKEHYLKLMGYWPDQQAEALVMLASSADMVDHTEPYNPILKKLINRSSGDQPDESLPKLIPFETVDEMKQFLEDYQASVNKKFALTKIMYKHKGNTAIECHEQKAIENFSSINGHDAYNVIAQPQTMSATNSQVQAAPA…
35	Batravirus ranidallo3	ARR28831.1_35	Product: signal transduction protein cbl-like motif protein	protein	ARR28831.1	A0A1X9T556	644	KX832224.1	[33516:35450](+)	29.7	0.204	27.8	0.18	3	MSKIPTARNTSITGLKRQNPFNNGKDEERKYYTIKSVIQSHRYATDLPNPSMISPQEAAMHFIDLKNFFYAHHSSDHVVVFYKSKKIANLVETYTYVRQRSLLTGEMHYHCQSPLIQESCETYEAIVSSWRTKKAAELSHKTMLLSIDTIHNTWDDENWYDVAAMPTFVRTYLVQRALIGVDWKVGELCRKYMVGACRPSSCIHATVPKGIAVNPVDGSVTMYGIDVGQTEWREEECIGALQTGNYVVDNVKVYAHNLCISRNTIQTMTANHYPERLFAAIMTHDIPLVETKAGGVFLSTTFKIAHYLRSVRFNLESRMQIESQHLIPLICYDLMLYIIINRQMNFKVPMVCVISSQPLYGALLTLSEIVENRSVEKMLGASSFLTDVSQNGYVTPKLL…
35	Batravirus ranidallo3	ARR28866.1_35	Product: hypothetical protein; Note: ORF55; similar to Ranid Herpesvirus 1 ORF86 and Ranid Herpesvirus 2 ORF120	protein	ARR28866.1	A0A1X9T592	650	KX832224.1	[73007:74959](-)	53.8	0.605	82.2	0.82	602.5	MLLCHDFILYQPTHDGMGVNVVSGPLLQFPLAHEDWFFGLSDIPCQPIPPDAVPFPGEFKGWYCETSGSYITRDRLFCSCTVPNTPRLNIEPFNFYLLNSRLGKGVYPSAEARHFSPCDKLHPNAWRKQFDDPHYRGSNNECNGPGFVVYALRAPVDGTFDARKVLRAEEREDCATHDVNELTLTMIDVIVEVSLVNIKLKVKDKRVNFIDEHGLPQFYCLGLPETFEPQLKSVLHPLKTLNLYCGCGSMTAGLKSTGAFDVKWAMDPWKKAAEIYKKNHQDTVTFEGDIKEVAWALRSHNVPINWPEKQEIECIVGSPPSTDVLNIVECETNETLQKDSHMYAFLNIVSYYLPKCVIIQAFDRMANVLHDGAAGSIISSLIVMGYSVIAKSVQSGMFG…
35	Batravirus ranidallo3	ARR28869.1_35	Product: hypothetical protein; Note: ORF58	protein	ARR28869.1	A0A1X9T591	661	KX832224.1	[78156:80141](+)	28.4	0.171	28.6	0.17	3	MTYIGYFGRLPTCTLFLSKPAVNSYGEDSMTKSSIVPYPEVFITWEETNGERSGLNMKQDLELFIRSQAKHFWRFYRSSQKNEIMSDSEVRRIFAHPLYINFDKEPTVLRTPPSAFSEATTDDVLVQLATLTAHDRFNRYINVTRRATLCYVNRLAQRSKAPGSQLDKPNISLPLTPSPSELVPKPTKYTYSDSDSKPLTDLTMPAKRKSCQDGSVPKAKRSRQGASGSTGLQTFELSDFDGINFDTDVKTMKDVETSLRTYIAKKLFQRSISEKTAELAAYIFLFRKLPCIRQMYLDDFCGQIRYLLQENRTSYTRSVYMLNTDKYNPFFLLCSFNDLTQNEGIRVVKLPIDESGLRPDNDEGQQNSVFLPCFMTNNPKELKSALALLNHSTQVHVYD…
35	Batravirus ranidallo3	ARR28970.1_35	Product: hypothetical protein; Note: ORF139; similar to influenza virus hemagglutinin D esterase	protein	ARR28970.1	A0A1X9T5J5	667	KX832224.1	[189737:191740](+)	24.9	0.191	53.1	0.55	75	MWLLLIIPVVSATQMCVMRTVPAGISSNRVGPYTVYGASTPPLINSQSSVDLIANLTNDWVGFGDSRTDKTLPSGYWDAPAAVVARFSSLSGNALMVSNFVPAANSEFAYQGCGVEKIFYEGVNWMPGRYTCLMNDWTQIKYDFYKAIYGAAATHRCLSYNTVVPSETTQTELYSGIKYCNSGTYWFTNPQIRKFDFTSSNCGTPRSTYFTLPVTSGNYTCSEHVVSLCWFTYYAQDPNDCSPYFQIYQHPNGTNITDAGIDYKTDAYSSSAAFQCKTVRLPPGKYRSFSSARIQLVPTRSYCFGGGDATHVSHVESIWQPTTSLINDNSCERACKDTPKCIFYKRNLPYAGTNDAQHGDLELRRRFMGLLTSNTTCVFSGGSFQGAVLAANKYALPSA…
35	Batravirus ranidallo3	ARR28865.1_35	Product: hypothetical protein; Note: ORF54; similar to Ranid Herpesvirus 1 ORF86 and Ranid Herpesvirus 2 ORF 120	protein	ARR28865.1	A0A1X9T5D9	680	KX832224.1	[70920:72962](-)	56	0.621	72.9	0.78	279	MGLMQLNKTVYYKTHNDRGVLVKPITTYSESINRANWYVADANALCDVLSTFCIETDGKMMAWYDEETNRFLEPSRILCPCMQSNYPATLDIVVDAFYMLRARYGVGVYPPQEERYYAPQDDLHTEVWRKDRNDPEYKGSNNTCEGPGIIVYAISPVQANGCFQALRVKRAEDFPDVINRDINELELTLTRVSIKKADVQCKIAVRNEWVPYLDDWGMPQFYCYNIKKGDVPSVCTNHIYLRTMEIFSNCGGLGIGLETTDIFKVIWSADKSGMEKNACKNMHSNATFYECDLALIARNVATTGLAPRGWPEPKLVDCIVGSPLCKGYSRIKQNHSQEREIMRNPDVFAFLQMVQFYTPKVVILNQNTRLKQRNLNADSSSFILEAFLEMGYSVSLSVL…
35	Batravirus ranidallo3	ARR28946.1_35	Product: hypothetical protein; Note: ORF118; similar to Influenza virus Hemagglutinin esterase-like protein	protein	ARR28946.1	A0A1X9T5G8	690	KX832224.1	[165000:167072](-)	21	0.148	49.4	0.52	48.5	MFLTFTISAILFAKVQSNPEEICISPLASTTDLIKNTSNNNVIVGPRQTLGLVADDPNDLIANITNDWIGFGDGRTNSNDSNWPAVRDIPLEAASKFVGVRGSSLIYSMFGFPNKTDYVYQGCGAEKIFYEGASSINTGESCNFVSWATVRKAFYNLFYAAASKYRCLSLANVTVAYDKDYKVQFPTGGYAGTGNFKMASDNCSGTWLQNPLYYVNITLAYYSVCGSINDNHRKTLFTLPSTSNGQTCDEHLVELCYWTLPASFSYSIDCGGYYQYYTYSNGTNISVPIIDYRQGTPFSNAAQPMIVCNPILLKPGNYYALSNGYRVMAPSRSYCFGGGEASHIHVVQSVNATLDLLNDDLELACKANPKCIYHKKKSAYVATAPDGVNGDLEMRRRFE…
35	Batravirus ranidallo3	ARR28815.1_35	Product: fibrinogen C-terminal domain-like motif protein	protein	ARR28815.1	A0A1X9T587	715	KX832224.1	[13051:15198](-)	28.9	0.172	48.3	0.49	7	MYRDMLADFVEPEETAVPVLCPFLPPRINQNTQIPTSVVSKGRLIILGPATAKHLSSFLLAEDAQPTLLSLIKDELQDRRCTILCPLGIFMKEIEMLRMIYVTNTNHVIEVTTLGKRAQIYYRIAATTLQRYCNGNEGGTGWTLIFKNGKGSDNIFTSPLARTRLNEALKQNPGNYHPFYDVTYQSPCFSSISNLAAQMFATFTSNRIKSELQRLKSYISHYAGAFFQVMLSDQDFDVFLHIVPEAILTERIETFTNQSLNLKPTCPSGHESVLMGVLAFKSKNKDCVGMRLLMRDINGSHYTCNPQTGEWINPRIMGGDISSTNVQHLLDREANDCCCFDRLYDKSTSFFLRESLITAMHLAVLQTMAPRFRDGGIVEISPHNQTHFFNPYLFTPDVS…
35	Batravirus ranidallo3	ARR28914.1_35	Product: hypothetical protein; Note: ORF90; similar to Ranid Herpesvirus 1 ORF52 and Ranid Herpesvirus 2 ORF78	protein	ARR28914.1	A0A1X9T5D3	731	KX832224.1	[134250:136445](+)	25	0.163	54.8	0.5	9	MTKARDKTACALPILLNTDWKTTTTLDYVLVQACTYLTNKRETTAQSRKTLAMERSIVPSYLGSPQIAVSVGSLFPMSAPLICLTRDNFYNEMRSIFTDDIMFQKQVSNVVSERNMKRAITSACVRATDNLVPPLVVQALEEEYGPALNCYVFELYKNYLLWYLLMGCVPYIYTHISTVYDHREQYHLIPLQESSSFYDSQKLAHVIERDDILKCKIFRRLSKAKNGHSLLKDTDFYVKMGMKNSLACVFAHHFMEHPTDLNHNQIFDFIVLLRSLNKGFVPYIPSFVNKTDMIYDPTTGNAVASDHTLLLYEVMVCTEVPPESPPASMGAMNNVHSKAFRSNYTSLMSSAQLSGERVAVVANQGIDMLTQVKIQEKLSSIDKNATAAPLNLRANTAPT…
35	Batravirus ranidallo3	ARR28849.1_35	Product: glucosyltransferase-si motif protein	protein	ARR28849.1	A0A1X9T572	764	KX832224.1	[55347:57641](-)	24.9	0.177	32.7	0.22	3	MIPNNRTFYKYYTKELSVLPDHYKKDIEFNLEDEIAVGAWLWKPLSPCYETIEEWYADAANVAVIIKLLWRYFVTSDSWSQSILMYVGYFDQNRFKYVDGWYNLQECMELANLNIRLPSPSFMSVIKRWRNAILPHGSHAIDLCFIYLNVALMMKMPNLRQEYETRGPSVFLQTLSLPFCRRDQISVAVPFFYAKIFGYKLAYRMMEREAYILENLAYRRLDDRRVVVSLPNNDLRIDRLVIGYLIGMATDTGVTNAFEITSYTSCSTSGGDHTYARSIEREAHRNKAANIYFKKPKAKLLKLFLNQFSGVDVLKAVRTLFSDPPSNVMNLFNYAKVIDQNGEYVPKCLTMPPYIELSGMLPHPMYAPDDFKCKLLDCYAYYLNTCLPNFKSNHRALYQ…
35	Batravirus ranidallo3	ARR28932.1_35	Product: C-type lectin protein	protein	ARR28932.1	A0A1X9T5F2	780	KX832224.1	[151153:153495](+)	63.7	0.279	49.3	0.25	4	MYGGTYEIPVGNRSLQREKTCLAIGCVSVLILSSVVAIAAMIVLVSHLVPHNVPPTADDRVAGLITLTTLQTSTDIKSYGFSGSGKKEVPTIAIALDGYKNVCPLPWLSLTGGKCLYFNNEKTGYCEAHNGCIFTIGVLMGEDDLYLLNGFEWINGKSFWLKPLVENKCRQVAIQETGTHSIKTMSCTDLAYRVCISDPETIIRHRRAEYMNCTNHAAVSKTENPVIYQECPLGWQEIETKDKKQACFYFGDTPVSFHTAQTECVDMNGELFPGNSFKDPFLMPVYHFDVERTLIGHWVNSVGSSCRVFNYARGHYHLPLACNENAPYVCMKKLDNALSGRAKRIQITTKSVEEAIYYNSDQTTDTSHRIYEKIGIYVHSSKGQPLSSRTNVKTISPKE…
35	Batravirus ranidallo3	ARR28895.1_35	Product: restriction endonuclease-like motif protein	protein	ARR28895.1	A0A1X9T5H1	807	KX832224.1	[104701:107124](-)	25.8	0.156	31.8	0.28	3	MYKTLFYDNPLQFRLFEREQFSELKQFYSEALCDFRWVNGPSNQAVLLDEEEVIVKVLEDPFYPNYSSTEQLLEDPKGALAILKIIWSCKEYGATVTAPSSFLENCFERWRIACMIIRKGKLASEGEPDLLVQKWVGAYKRLKRMDPLPDAQFRNFCMELKGVRDTIKLQLLQSHKEQKTKLLFESLTFPYVHASAIHLVPYFYIKVFGRTLGLRIIQMELRWMNETTVTATNGQFTVSYPSVAQSVRPDRLIVSGMINAISQGQNPSNRFCSTLFGKRDWSQNCYRETVLANLFARPPICIDKLFKGEKGEIMLVNDEGRRYVPRIVTAPSYQLALGLSLLEHQIPTKFIGELLHAFPETPELFNVYYKIIKDVSAVTNRDRAMHLITLLRKAELGRV…
35	Batravirus ranidallo3	ARR28827.1_35	Product: hypothetical protein; Note: ORF20; essential protein pcsb from S. pneumoniae-like motif protein	protein	ARR28827.1	A0A1X9T551	812	KX832224.1	[28159:30597](+)	51.8	0.2	48	0.2	3	MTVEQAKELRLSIATVNSRCAKFQTETQDLKNRIEISKTEKNNLVGELNLAKEELNKIKEENASYVEENGRLCEELEEQRKECDLRKKKYTKLEKQYNELQTKYNTLKKNKKASNKKESETALLESSAKLTEENTSLTSKINELKKKYKEVSKNLTDLKETFDCLKQEKSELESTHNDLRGDFEIAQTTIKTQMTGFTEFKKQIDIASNTNNLINNSLESTKKELEEEIKTRQALEERLKVVEDENMHNCLNNLIKTLKEKNTELTNQLATCLNGKIIEQSLEEMRINKEKFQKESTEMFTHVTNFQKRGVLAMQALHKFTDKISNDSKKMHTNAVRGALGVFNHGLEKNIKNPIVGQSLVALKKIHECVSRLSAVSCDKYEYPNNDSDALEYIDEVAR…
35	Batravirus ranidallo3	ARR28900.1_35	Product: putative isomerase motif protein	protein	ARR28900.1	A0A1X9T5C3	860	KX832224.1	[111246:113828](+)	22.9	0.161	35	0.23	8	MENIAHNVSDLKERLGKFGYRQNDVIPCLAPNPKLLFYTLNKSEKTYSPVYVKTLPYLGVEESLESVEELLKQLYGRIDALQRSEESDYKPVCLSKSPNVPKGDFKNILEEAIASIFKSAERVSSLQEILITVKGVNDELVTGLQRGELFTVYELLDEAITAIVHLMRLCPWVDLPWNLFKAAWAGLQLPGLSRKINDGLYKPLAAAVYNVNTLYDNGKKTTRHMLRIALFRGHKVQFGTSFAIGSTFLNPSSHSFINQFTTMDAPRCSTIEAISHVTTGPYATKELREKLAYILSSSTHFAATFQYLIDQIPFHTYPLDQHLVGALTTEEETLKALEKVFKTRTAADVAMVCNRNGSKFAMPAPLVHMVELKFSDREPTEFGHVPSLSVNPPQTCIAL…
35	Batravirus ranidallo3	ARR28985.1_35	Product: putative hydrolase protein	protein	ARR28985.1	A0A1X9T5M8	875	KX832224.1	[199787:202414](+)	58.9	0.622	35.2	0.37	3	MIYKCSVISAKMFYIVLFVFPFCSAAFNGTQDSIVLSGIWTLGDTINGSEGEQMFTIPNVSDSNPITEALITLTLVIPNDSYCFDCVNARFGIALSNRANTVRWYAFIGNGTAANLVGPHVGSQIFNNRFDHPDVYSNVILPSFGKGVPLRLEYHYQNHKQFIRVWKANETRPTLPTLVSAMFSNSISPLSAITLGVTGYNYLTMYDLSVEYIKTANQTIKYACQTNESAVDANNYAANAPSIILDDDAKFVEVYKKAWLILQNNIVEPKKGRFVKPYIGLANEINAVNLLAIARSAIYNRALHAPSMLDNLYCGQYSNGYISGSPSSEAAVPEETVGSVSGLFTYSTLERKFYEMTNDLERVIKILPIVENALNFALARQFVVTSTYAWPLPTSGNVT…
35	Batravirus ranidallo3	ARR28969.1_35	Product: hypothetical protein; Note: ORF138	protein	ARR28969.1	A0A1X9T5I8	889	KX832224.1	[186720:189389](+)	21.8	0.164	32.2	0.28	3	MNAAVDLINLRGVYPIQATCLQPLYYTHYLSAYNSTSFYSYTPLTTSCPIKLQIGCKEYGACYDPSLLGTLSTDYATCKDVTTLASHAPIVGIYMNELTLAIEKDVDLGYDPVRSDTFINNIQGTVLGAHCIRLMLGLGRVLDMVDCMAYFLFVSYFYGLCDHQLLRDQQNYYYSGSADCPQFATTGLHSRSTFYFITPRGDSSRPYYRVRTSTGYEGSVYEGRWLDIGVPTPATCSSGFIDYTKSSHAHQCPFITDSQRVNYIVARILGAKISSTCPFPCADMDNIFVGILTHQTTDWVNNYMVARGYCSSGGTLNNTCSITTPPFVCMTTGIARHILGCSALDATVMINVMNPAISTSSIEDRLNNLPSTMLFNVWAVQNALCQFTNLMEPSIGKCV…
35	Batravirus ranidallo3	ARR28887.1_35	Product: hypothetical protein; Note: ORF74; similar to Ranid Herpesvirus 1 ORF73 and Ranid Herpesvirus 2 ORF111	protein	ARR28887.1	A0A1X9T5B2	1229	KX832224.1	[92405:96094](-)	28.1	0.314	60.5	0.51	24	MNLPSLNPDSFLFDEVRFGQPSVIFFLSLSRGETQGKTGTLPIFRNIPEHKQQLLEILLFLTHALNGRVLTIYLEPDVLTDQHVKCQPFIRNALCDGLVMLFVFPTSEEAEGGFPAESPNDLQTALNEVLTSNDKDIRSKICSYVKKIICLKMGLVGFYGLWYKIADDCFLTDMFKHVNFITASPLPTVELTLIKHYGGLVGATSTRQGKDAVSEFLSKGLSVKELHNLTSKYFYESTEDIAECVSGYDGSDASNNFIMASLWHFQITNIVNCPIFSLVSNNHPHAPAVQLLTALARQPPLGVPSIPFGDRHIAFEYQLGDLIQINKPCLYKDLVLHHYPPMQNIESASIRVWASELLVRNKTAYETQNLSGDDKNKHNFRLIFPHLSNINELLRADKS…
35	Batravirus ranidallo3	ARR28921.1_35	Product: hypothetical protein; Note: ORF97; similar to Ranid Herpesvirus 1 ORF46 and Ranid Herpesvirus 2 ORF72; TAT binding-like protein	protein	ARR28921.1	A0A1X9T5E6	1250	KX832224.1	[140696:144448](-)	26.4	0.203	48.9	0.32	18	MKSFLLILVTSLVLFTSVMGATMFNCFSVEQMFSSSALTTLVKSPVKGTTYFTKIGGLRGGVTSYQNTLGSDTCDGVCPDDTVMSFRYDGSSLTCSLTPVSISACTACTHYCTHVLSKTGDLTSKDMCYGPLLTPPTAVSVVSALQGFWTAFALGTMSSAIQVGVSSSALSLETRNCLASYVGLKTPPSVGYCYAAIGSMCFGVYCINNDGVNMGLTNNPPNLPTYPKDVKSKLRCRISQALSDYSVLKACDECVVESLAPSGSSWVIPGFVAGVNLREVCNLVTYSVAANTYDVTTISSLATWLFNQPRNTFLELVDKNDGKSLHAAQVITANAQLVAGVYGIDVKFLFTSESDVKTAEAILLKEEYSPVRYLIIDGKSTLDQSTYSGLANKVSGVRG…
35	Batravirus ranidallo3	ARR28889.1_35	Product: hypothetical protein; Note: ORF75; similar to Ranid Herpesvirus 1 ORF72 and Ranid Herpesvirus 2 ORF110	protein	ARR28889.1	A0A1X9T5B1	1366	KX832224.1	[96082:100182](+)	45.9	0.44	67.2	0.61	13	MEGSYWSFVKAALPQQRSIGADELLIMVSSVRLLKGEQFLLRVSDTLHPQACKLCYVRNLNFPVFVDVSSSYEDVWARTNAVNRIVNKNGGDYVAELSMFNSDTKEMKPYAMYIFKNYDSAQIAANKLTFEQGLDVGRFQQRSDYDGSVQALMNGIRIGCYGINRQLFETQNVLFISPADLIYDVHADEQFIMRSTGLNASAKLPFVTAAFDIETMVDKSKGATPTITSDLFNDVGILKSEYVRLNNVIVGKNERGDPVPKPFVTRVSLPKLELRPLDHGDINSIALVVKDAKPKSRYVFYNGGLTNCEPEAFSGRFIVPQTYTFIKCENEYEMLRAFLNRLMTVDVLYVYNAEFDVQVVQNRIKHWDKQNGDKVLSNLWRDFLSKGSSVEPKVELFNN…
35	Batravirus ranidallo3	ARR28910.1_35	Product: hypothetical protein; Note: ORF88; similar to Ranid Herpesvirus 1 ORF54 and Ranid Herpesvirus 2 ORF80	protein	ARR28910.1	A0A1X9T5D5	1439	KX832224.1	[129313:133632](-)	17.8	0.173	59.3	0.63	26	MTNVFMYSNSRGRKVDTRGLQNTNPPGRNIDWNVLNDATFLDQFRNIVAVNRLSTSDFYDYFAGPNRRGDNYVDNRNVLRMVRPDGLNINDFQTDVVVPMMMVRSLAVMTAAMQSNYNACFLLSNLLLPRKTPGPRPVFKYTASKREIRPAHAGTLREIPDRSSVTNTEMTVALKSYTNGIAVPDSSIFAKISREQAMMALEAEMVNFSEGWKACIAKLHYEYCAGQPKFSELYLANNRRNFTERGRLGCLMELIHLENTIEGCINKDPSNISPVMLAACHMIHEQGNDHIIVCPKRIVPPEAGGLIITNIPYEEKVYNYSTAGADSNDMVMDVDWSTEVVANAMKDPRINKIEPAPSQPALDDRLYATLLQENGETFMRMPAIRTGYTEPIPMILLDN…
35	Batravirus ranidallo3	ARR28838.1_35	Product: hypothetical protein; Note: ORF30; similar to Poxvirus B22-like protein	protein	ARR28838.1	A0A1X9T559	1940	KX832224.1	[40280:46102](+)	20.4	0.212	40	0.41	32.5	MFFLIILVALSEGLEVCIYKTPVTSKSLYGRIEEPVNVLERVAVRLQNYVDDFQEAAGKWLGNGSDLTLSDIYRDYNTNLWTASKYRFTEYPHVQVCLQNLITKSDGVWFEKNGKTTRVSLQSAMTFAKHSPTDNALIVGISILPKRLEILRSCTNGNYHFTGRCGAGKVSCYHETCVFTLYSNLGNLKNETCRIGAFNLTLNDDDHDCGFNASELTFGLWEWPRLWWMVTNDENLEEETVEALVPYPPSQRLGPSVTLYDALNPSLGLWNGPITVVKHGYVSGLTFHEFVKSGAAACDFIPEYQLLLNQYYLPYDAARKYVCEANETEILEYSSFTYMLDTKTQSQGRSKRSLNVLKHCTYGDHTSFGTRDDIKACITKRGLPDNSRAWKQGPAPAVK…
36	Cyvirus anguillidallo1	ADA57878.1_36	Product: protein ORF115	protein	ADA57878.1	D2E8G6	105	FJ940765.3	[203040:203357](+)	59.5	0.299	64.4	0.33	3	MATNHTMTGCVFDCLQTPPLLVTRCVNDCLGFNWFFVAAALIGAFVTFVGFMLVLGACAIHNRRRRRRIRTRLINSTSELEATTNLLNSGKLELNRIDDDDDDDI
36	Cyvirus anguillidallo1	AFK10176.1_36	Product: membrane protein ORF92A	protein	AFK10176.1	I2F8W8	107	FJ940765.3	join{[154441:154521](+), [154652:154894](+)}	47.9	0.267	62	0.36	3	MIIILLLFGFLANTTTQGATVNNSTYEHHGLTTNGTDWTQFVGDSGLALYEVALLSLLAAVLLVLICLLIIWWIYSKCRTHKLKKTESRMWKFESGQKISYMPESTL
36	Cyvirus anguillidallo1	ADA57846.1.1.1_36	OTU (ovarian tumor) domain family; cd22744	region	ADA57846.1	D2E8D4	120	FJ940765.3	[127439:127798](+)	78.2	0.816	87.1	0.83	321.5	VRYYIIGDGNCAYRAIAMACLGEQRVPHIKVALNTAVQYMDVDPKLRTEYQGRLAKTNAWGGIEDFEFAARHFKVQFLIFTSGDEATDGHITVYRTKADEMALTDGPIFWVSHVNNHFDL
36	Cyvirus anguillidallo1	ADA57833.1_36	Product: protein ORF70	protein	ADA57833.1	D2E8C1	129	FJ940765.3	[109811:110200](-)	37.4	0.248	46.5	0.29	6	MDFEPFCFTTLQQWEGVYPPPRIPSEPDAVAIPVCEELNRYLTAHGVSPARFLTEDFERWGFDAKLWDLCSRGKFDPETNAAQMTAAVFPVFGQAGLRAVKWWTAQAHKFHLADPANSPFVLKQLASFV
36	Cyvirus anguillidallo1	ADA57832.2_36	Product: protein ORF69	protein	ADA57832.2	D2E8C0	145	FJ940765.3	[109296:109733](-)	41.3	0.268	54.3	0.43	3	MMDDLSLENCFVDEFEEWEEVGALTQQPLTPINRQLRREFLKFFGEALPTHLSAADKWYFHMDNKLWNLMEAAMKKRDEQHVSAGEIAEEMANFFYKLRPDLGQLYRGVYAQTFEWVESATNTSYCGYNPWTDDDDDDDEPTTAV
36	Cyvirus anguillidallo1	ADA57836.1_36	Product: protein ORF73	protein	ADA57836.1	D2E8C4	145	FJ940765.3	[112036:112473](-)	31.4	0.218	38.5	0.29	3	MYIFKPLCASTLDQWAAISDHVSSPREIPVNKQLKVQLERAGVKPPDTIPTDAEPHLFMDNEAWNYCTYRVANDYEFRGCYCALVVEQMVGAVVEGVHYRKSIKQWNLYYDDVESALDAIDLWADAAWKHHLKAGDGESPFILKV
36	Cyvirus anguillidallo1	ADA57841.1_36	Product: membrane protein ORF78	protein	ADA57841.1	D2E8C9	149	FJ940765.3	[118273:118722](-)	51.5	0.241	66.4	0.24	8	MWSCKLVYSLLGLVILLLPIGFAIKVWLAPLKQAIAQQAREEVWQQRLGAHYLPSWASTIINGDRAGQIATDSNDSFLARRSVAHEIEEVTIFLGVLGGLILLCALAGLYVYCHRKHHPKEKTRSLEEVTNLLTEHIDALNSNLKIIRL
36	Cyvirus anguillidallo1	ADA57796.1_36	Product: protein ORF33	protein	ADA57796.1	D2E884	155	FJ940765.3	[49493:49960](-)	64.8	0.691	49.4	0.38	90	MEFTYPTTETVARLTQVFGVDPRLPPLITKVAGERDVEAAFVKVLRNMSAETPSELILEGDRRSPTLNIRADPTWNWGRLVVVIMFTELLVAETKNPKLRMLVKPTIEHSIDKWFKSVGGWPEPEHRDRDRRWMRAGIVGGVIAVVCGVTYYLVK
36	Cyvirus anguillidallo1	ADA57790.1_36	Product: protein ORF27	protein	ADA57790.1	D2E878	156	FJ940765.3	[40004:40474](+)	44.1	0.19	52.4	0.23	3	MGNRIHKDQHSGEWYFTSANNGYGYTPAPSPTKDPIAHAAAMGSLGFMAVMIVILIIVALILHCRRLLIRQYTWIGTETAPMAEGPPPMGSFWTCCLGPTPKPRDIPDFGYHGNDLTRSSSRGYVSYAGSHVPTSLLSLTTTTLSEPDHKVDLIEV
36	Cyvirus anguillidallo1	ADA57806.1_36	Product: protein ORF43	protein	ADA57806.1	D2E894	157	FJ940765.3	[68535:69008](-)	33.2	0.183	44.4	0.41	3	MEQVITDAEVATRKKIKCVTLPSADWTQYYTAMATALTKADAKCRVAYEHVSKHNIVMLAGKNFWQTSSVPLKRIVVKLADGTYKYDFVAVTGISESGENVFLRMLYPCHNGYHFECYKEIEKGDQSALISAYFNTEWPAVNKQYITEEPSSDGGWM
36	Cyvirus anguillidallo1	ADA57789.1_36	Product: protein ORF26	protein	ADA57789.1	D2E877	164	FJ940765.3	[39508:40002](+)	42.5	0.337	36.9	0.23	3	MEWCAVKWVPWGDRPHGHDLWRLPQLAKNGQSLQTPPRTLSGEALNRTAWIRIFKTFAVLNKKIPNGLFQHLDADCTLSKATKRELRASAATFTATPHHTQDPFLRALWANLIPADPDHLALYKLVQSTLSAAPSTTPSTTQSTKKEGQPPGNRLVEAIGLFFF
36	Cyvirus anguillidallo1	AFK25321.1_36	Product: interleukin-10	protein	AFK25321.1	I3RLF3	165	FJ940765.3	[37970:38467](+)	69.8	0.62	90.1	0.83	575	MARFIYVVLLCLVFDAAQSAAQCRKGTITSRLKMLRTAFEKVREFYEDSDEEETALASTEHLHGPESCSVIDELITHYTKCVIPAANEEEGADLLSLDTLQVALENVKGLLANCQEEFGCKPPFSMRDYKKQYRQLNKEKNAGMIKAMGELGMLFNGIEERVIGM
36	Cyvirus anguillidallo1	ADA57819.1_36	Product: protein ORF56	protein	ADA57819.1	D2E8A7	166	FJ940765.3	[91633:92133](+)	69.8	0.68	89.1	0.74	168	MDAFVQATFEELPQLVDDRRGDRILLKRGIVLRIAPLDGTIHWGDDDIVSAWETLFLPTPEKMVVLGAIDHIDGEWICQVIVLVGEGGCVYFVDADELHYMAPSIAELDTNVSPTTPPIASYTYGQFCEASAEERDQHVLIPQATGDFVESHTEGMLADLERLNSV
36	Cyvirus anguillidallo1	ADA57904.1_36	Product: deoxyuridine triphosphatase	protein	ADA57904.1	D2E856	168	FJ940765.3	[245315:245821](-)	73.7	0.71	86.9	0.75	9507.5	MEPASGIIDTFGGPAPKRFKTEHADRVFFVKMKCAKDEAVIPTRGSDGAAGLDVYVLGTTVLHPGITQRFQTGVRVGIPKGFYGRMTDRSGNALKGIRITGVIDSDYTGELMVIAVNVSPLPIQINHHDRLAQLIIEPCLMTDPMELNEWPRDLETARGANGFGSTGN
36	Cyvirus anguillidallo1	ADA57768.1_36	Product: deoxyuridine triphosphatase	protein	ADA57768.1	D2E856	168	FJ940765.3	[7423:7929](-)	73.7	0.71	86.9	0.75	9507.5	MEPASGIIDTFGGPAPKRFKTEHADRVFFVKMKCAKDEAVIPTRGSDGAAGLDVYVLGTTVLHPGITQRFQTGVRVGIPKGFYGRMTDRSGNALKGIRITGVIDSDYTGELMVIAVNVSPLPIQINHHDRLAQLIIEPCLMTDPMELNEWPRDLETARGANGFGSTGN
36	Cyvirus anguillidallo1	ADA57847.1_36	Product: protein ORF84	protein	ADA57847.1	D2E8D5	169	FJ940765.3	[136039:136548](+)	26	0.135	28.2	0.2	3	MGSADTVTDFGVIPVLIDEVVYLTMNLEGCLKCWSGSPHTKLKQVFQELVPERDWCWASFHMSPTLIVDCSLIVGQAPVAAASNIEWHEGWHRTSRPTQTEDGPKSFWILLNHLSEKTLYLKCFRPGQTLHYIIQSTTLFNGEFSSQGKRLVLRSHKPAHQDIYDFYLL
36	Cyvirus anguillidallo1	ADA57853.2_36	Product: nucleoside diphosphate kinase	protein	ADA57853.2	D2E8E1	170	FJ940765.3	join{[149349:149465](-), [148854:149249](-)}	74.2	0.763	84.3	0.77	12697	METTLVLIKPDGVRRGVIGKILTRFEDRGLQLKACSLIEPPTALLEQHYADHVTKTHWPLILYSMQSGPVMALALEGKSAVQLVRLMVGATDPVVAAPGTIRGDFAIDLGRNLIHASDSVDSAVRELALWFPCNPVTGESALCEYPPREFIYRKVCLGCLHHQKHTGHTM
36	Cyvirus anguillidallo1	ADA57823.1_36	Product: protein ORF60	protein	ADA57823.1	D2E8B1	171	FJ940765.3	[95672:96187](-)	43.1	0.179	61.5	0.33	3	MSTIAMLRSVARIAELTQGSDPNQSTNNNYRPDLSEEEKKDTIRDLQNEMLRARIEVLARARDKTAAQALDVEAGRKRTKKTKPARKIAATMTINDLPPIDKAKEMQKRLATKPVEPFSGKGHILKEVPKRRLEHEHAERKKLRSYEDLTRSMGMLMLTKPRRSASAWCLV
36	Cyvirus anguillidallo1	ADA57795.1_36	Product: protein ORF32	protein	ADA57795.1	D2E883	178	FJ940765.3	[48776:49312](+)	37.2	0.259	57.4	0.55	3	MSFNVDKELTRLILTVFAEKGAPADKLDAVWACYHSPISISWAVDVPGGVAQALDTAQASINNQFFAMEALLNWAKISHNRCYLRKQDDSTVPLKYSRPSFWILSMCDEKIKSNKTTAVIIAINKAIKLEELLVSGQRPLPSQDSASKISETASTAFAQAREILETALHQELPRQFMF
36	Cyvirus anguillidallo1	ADA57877.1_36	Product: protein ORF114	protein	ADA57877.1	D2E8G5	180	FJ940765.3	[202384:202926](-)	63.8	0.56	39.6	0.33	3	MAKRSGRSTPPEFPQSLEEARAKLQGDLKAAWKLDQTYRPEDPLPPGVLNPGCVARESCNYGGCNCIPPQYVFEHQFTALEDWLKTRNCYFKITHARANRSLEDEAFGTWLIRPSSGPVAYPFTLSYKDLDEVRHIRIGYDDVAQGWIFVGEKMPAMKTVAECVAFMAGQGRLLSVFWPM
36	Cyvirus anguillidallo1	ADA57885.1_36	Product: protein ORF122	protein	ADA57885.1	D2E8H3	185	FJ940765.3	[213023:213580](+)	39.2	0.124	41.9	0.17	3	MRSEAAEEAHRRLLLDPNHERTFAACYASEHIMDKVWAQQGKLDELTMYSIRIGAVATNVEVDMVVEPPQNVPLLPVPSISITAPAAPTAPTAPTAPTAPMAPMAQPLPIPPPTPQQLLLNPTLPWAISQPLLPTPLPTPPTPLPTFPTQSTPAVAPFSTDRGFVATTSVPTDPTSVSAKNFVFA
36	Cyvirus anguillidallo1	ADA57804.1_36	Product: protein ORF41	protein	ADA57804.1	D2E892	186	FJ940765.3	[66777:67337](+)	26.6	0.148	37.6	0.29	3	MNKWCKNAVNYKPCFVAQDCLGHHRYPLESGSDLDLIVCSIWIDEPTLHPTAHRRVKKLVFQGSGGPSLTGWPKWLYCMSKLHGLKMAPLPPLRLVRGTHGQEIFKGLPLSSPLLPLAWAAPLLNEYADPPLKPGTVWIRFCKDSKVLSWLCRSADGKQRWGEDLDTVVSVTLTINDHGYYLQRIQ
36	Cyvirus anguillidallo1	ADA57822.1_36	Product: protein ORF59	protein	ADA57822.1	D2E8B0	188	FJ940765.3	[94994:95560](+)	43.9	0.33	50.8	0.4	10	MSAQAPCSELSESSGFASELEPVKIQNVYTASVWELAATGAVDVADPLNKLCPLCEAHDMSDDTPERQVEEALRQFGKDHRAAWRFFTASRGNCVELFNKVTIAQFKFHIQNHVSMYADAFEPTEIAKTMVRQMVKQRAVLSKHMVRSFKTNDKKILMCNKAIADVGVGIDGNILKYLKFIRDEDRRR
36	Cyvirus anguillidallo1	ADA57778.1_36	Product: guanosine triphosphatase	protein	ADA57778.1	D2E866	188	FJ940765.3	[17739:18305](+)	73.6	0.809	78.5	0.77	3816.5	MPTTDQCTIHRKTVNGIDTVVLDTPGWTGQDPDLQAVITDCVGQGPHAFILVLPVDRQTPQEREVVQSVARIFGEKMFNRTVLVFTFGDQLDDGAYIQDFVTSHAHLSDLATKCGDRVFVIDNKYWNGPRDPAVNNTVQTLRIWETIEELHNLTDDDGHHTPNQVQPPRPPSSLFNRVWAFFSNDLNR
36	Cyvirus anguillidallo1	ADA57880.1_36	Product: protein ORF117	protein	ADA57880.1	D2E8G8	190	FJ940765.3	[206415:206987](-)	31.7	0.225	30.1	0.28	10	MVNVLVSACLGVLGVLGVLGVLGDDGFEFLDGPCEVGTLRTAYAELCLDKCVDKGSSSWECNVRLPSFSAALQGIKTKDVPCPATGITAPNHVEGKWIRCFDRQNNVVTGACKFASHTGQACSNIPEYIYTITNGFLTPKWVCRDTSVWSWLFKIGVDSGPAPCAMNGTHFAYSRDCARLYDLGCDSVSF
36	Cyvirus anguillidallo1	ADA57881.1_36	Product: protein ORF118	protein	ADA57881.1	D2E8G9	191	FJ940765.3	[207038:207613](-)	47.7	0.148	48.1	0.18	3	MSSKWDESTAGKWLLSEPTPVVAVRRALRSNNVAATPAQASSTPRKGRTGRKIGEKHKHTFEETVTFVAVPKLPKIEPPPPKPEEVPWAVPPTPHVATTSTPGPKMCNNSTQTRTQNRVVNVGTQTATTKPTLRDSECQTSPDIGCTVATQTEYEEEIENQSELIDEDTKAYLKTELESLKALNLSIVQYL
36	Cyvirus anguillidallo1	ADA57889.1_36	Product: protein ORF126	protein	ADA57889.1	D2E8H7	205	FJ940765.3	[220270:220887](+)	52.4	0.222	45.3	0.29	3	MADPRAQIQCEEDEEYFQSYEPEQVQQVQVPRKKTSKKNNKDVSVAAPVSVAAPVPVPAPVSVPASAPTSSGEEETKKESKKKQRKRAAESLKTEVVEERVVLTREHKSVAAGLYKVAEVAVKCSNDTFNAAVVKDATILAASFGDQTDLEAAKAQISNMARALKTPELSSLNLRLGLINAVSDLKERLRMAYIPPAPKKKKAEV
36	Cyvirus anguillidallo1	ADA57809.1_36	Product: protein ORF46	protein	ADA57809.1	D2E897	210	FJ940765.3	[75251:75883](+)	36	0.184	42.9	0.35	3	MAKRLDAWREEIDRAVLSPIDFALRPQNGVPVVFYLISKSRRELNNRLTALWDTAPSGDLCTVDKRELLGLFYDLYGIVPPPASPLLSEETHAYIDRKGLREGDKIWSNSALRDPIQREILTNLEANGWCKYIYPHAVALISSLYKIVEEEHGTHLFNVLGADWAKKKLTKFDKVLGPVWQKTLFSHTNPVTPKESGAQLLEWIIKSDLT
36	Cyvirus anguillidallo1	ADA57771.2_36	Product: membrane protein ORF8	protein	ADA57771.2	D2E859	211	FJ940765.3	[11144:11779](+)	74.4	0.573	43.5	0.25	3	MYKALSVVLVVCFSHLSAASTWQTATMCEGQPGFLDCFGGRFTADTHRTWIKYSEENGEGMLLGRLTDGIWKPEPYAANRSLTVDADGRLNFPNVTKEFHGLYLCDQRNYYVYVSVANCTDDPRMAGNMTWPQIAHAVEAKFGLREPRPDILVGTDTIAVWVGIELFLLFTAGLSAYLVWAYTHPSPKKTRYSKLRPDDDDETLIYTNARA
36	Cyvirus anguillidallo1	ADA57866.1_36	Product: protein ORF103	protein	ADA57866.1	D2E8F4	212	FJ940765.3	[173181:173819](+)	41.9	0.266	55	0.3	9	MDWVVWLISQVSCCRAFMRYVEARYDPEYLKFQEEREILLSLSNEERLAFRLSRAQTAKRLMETFEERQLSPSEKVQYAIAKVSHKDAVQSLTSECTVNLSVDRTKQLLIDQKLFSRRVAAQVALQNTIKPYLTDVKDIEKNKLFGRCLEEELNEDLSQLRSELTEQIQDVDDHYEEEANEEDRALLLNFNKFLRSDEAAVTVLPPEESIGY
36	Cyvirus anguillidallo1	ADA57865.1_36	Product: membrane protein ORF102	protein	ADA57865.1	D2E8F3	219	FJ940765.3	[172285:172944](+)	47.5	0.269	42.3	0.38	3	MSPSVLWFLFLFATTAAIRAETTNCAALIRNRDGGWVELVTRAVEELKSLNLASQTAQTATEIAAEGLTRALNEGDTAFGRALLTLVLDRTGFCLEEEGGSGEDDEGEDDDEDGVASGNYSAEEESLLAQTTQPTLEEAVLVLKEAVFMLKPVSIIRSTIGEAVGFVVVGVVIIVIWIYRGRFAVSRSQISKIRPNAEHRLNSLCLCDLCLCARFWFLK
36	Cyvirus anguillidallo1	ADA57840.2_36	Product: thymidylate kinase	protein	ADA57840.2	D2E8C8	221	FJ940765.3	[117607:118272](-)	89.8	0.909	88.5	0.85	4430	MWRRLLMMATDSAHTATAAIKIGRLIAVEGCDRTGKSTLCARLAETWPESITAVHFPKMEGTFTGSVLRTAFKTPFVRSNPRIMHLLFSANRWELMDFIGAELAKGKIVVCDRYFGSGLAYSMVKGLDQEWCEGPDRRLIQPDATIYLDAPLSALMKRKDWGADTVFETEEFQSKLIPIYDKLAREKRWTRIDADLLDADAVYTLVEGYIFKHQLRLESFV
36	Cyvirus anguillidallo1	ADA57868.1_36	Product: protein ORF105	protein	ADA57868.1	D2E8F6	223	FJ940765.3	[177612:178283](+)	54.6	0.362	61.3	0.26	3	MGAVMSMADAYVDNFIESYFDVAGLASLKKLDMYNADLSLERHVAVKQKAIEKTEEWEKDMTKQQYKDQAKELACKIPVLRRKLETERNKLKRQLLQLDLQDMEARFEHLVQMSAAQTGVTREWALTKAQSNLLKNVAAAPRVKQERNALSKNKVLRETRSANVRQLELLEALNGRSLTGLPGQLAASSPQQSTNLMVVEEEEDEEIVACAEPPRSPPQFYPA
36	Cyvirus anguillidallo1	ADA57882.1_36	Product: dihydrofolate reductase	protein	ADA57882.1	D2E8H0	227	FJ940765.3	[207622:208305](+)	76.9	0.822	70.7	0.73	1091	MELIVARNLNGAIGRGGRLLYKLPKDLQRFRDLTQDQIIVMGRKTFETLPRVLPRRRHVVLSKSAPAINIHDPCLQELATNREGVWIRNWTVEQVRSLESLPRLLSPADKTRTTCQINQIKPKDCLYSFLPAQARVSGAEIDKTARSKLFIIGGAEVYNLFWKHCSVLHITKVVASEPKPRHEEEDLVSWAVSDSQLRTLFDLTLSVPCHDNGFGIIFETWRKKTLK
36	Cyvirus anguillidallo1	ADA57780.1_36	Product: protein ORF17	protein	ADA57780.1	D2E868	229	FJ940765.3	[19396:20085](-)	27.8	0.163	47.4	0.51	7	MDLGSWLRSVFSKVSNRANETYYVSLFWKVSKRTPCMPVVRWKPGDPLIPAKRYRFQGFRCVWPGPAPHSQFSFNELPEVVVVTRDSAVMPTATSDRTLNLAYEVNDVGRGSMVLCSATDVPHMSVVKPQALVAHWPEVVRPMTEPSMSQMEAELAAMGLPPTCIAKVESLLSPCHMLAELLLKGRVILDVEGAPSAEGNRAAWYRMFLAPPPPLPEIPVTSLVYNRRE
36	Cyvirus anguillidallo1	ADA57812.1_36	Product: membrane protein ORF49	protein	ADA57812.1	D2E8A0	229	FJ940765.3	[80367:81056](+)	59.7	0.38	56.1	0.42	10	MICWAVGVVTRVCMCVGLCVLGLYIHARCIETDGLFGMCTRRTCTVHLIVWCVAVVVPLIYTLCNCADKICAWYRSKRGSPIPLSEEEVPLTEACADDKDDEAVDAAEEEENGVERGEKWMLVKDRRLKRVDESDAIPKRCAGKPKTWFTATVVVLLSIYFCWTILSRRCGWVIYVTPILTAVRILSLAAGTCITSVKRAVTAEHVRNDIDEALEARSKQSGQDLGSCV
36	Cyvirus anguillidallo1	ADA57826.1_36	Product: protein ORF63	protein	ADA57826.1	D2E8B4	230	FJ940765.3	[98571:99263](+)	42.4	0.257	43.3	0.24	9	MDDELPFFSETPGTARGREWHANRLKELCARVGELEEKFEAALLAVETARRNLKTIYHNYGPKQDEQTFDPQNAEQLAKEPDVLSTFLERTAAIKEEFFGAYEWRPVYDLRGKLLGIFPFEPLEDDDPNPRLAEAVENTLLYKGVVLDDRYAGSGARQCAHCCSGGSSTGPAPKEGEPLWKHFLKVHGRRESDLTHARPFHCSDNALNVNFELLRQQCLTSISSTRALSL
36	Cyvirus anguillidallo1	ADA57825.1_36	Product: protein ORF62	protein	ADA57825.1	D2E8B3	234	FJ940765.3	[97861:98565](-)	34.5	0.169	37.2	0.3	3	MEGVLDMFLKSVAIFKCQGVLSGELCQVLLQSLNSHYAEWKEYILLDADRAPADRENVGYEIASLLLNCGRFLPCQQDVSGSAASSACVKTTEFGTVGPTSFNAISVSRIRCPFSNKLLDPESCSWAYYQPCPIRTSLTARRTDISYIDLEEIVVYADLRRLEELRNTFATAQSNVWAKRRRINALTASDTAVQKLTRKVDAFKGPMCFKPGMASELIKYSVLAETVHQLLAAE
36	Cyvirus anguillidallo1	AFK10177.1_36	Product: protein ORF92B	protein	AFK10177.1	I2F8W9	234	FJ940765.3	[155073:155777](+)	56.3	0.237	46.1	0.22	3	MTDQVTPAAGGRKWYDATVDKWVLLGCGTVCFVLMWAIFWCKFWIWYDIRKQRLKQAQQPQLNGGDLTPTYRQPDTTFRFEEQVQIKRSPPPPPRRGIGSTLRRVLLATSSPSSSTSSSPSSSPPPSPPPVFVYTPAPPVKSVLKKQLKKTRRGTHTRHVHFPPEVHSVIPIFDYHDSTDAAAEECGECGECGECVIVFDCGSCQAHVEEIGREPIAGNDLSGQMGWAAELLPL
36	Cyvirus anguillidallo1	ADA57814.2_36	Product: membrane protein ORF51	protein	ADA57814.2	D2E8A2	239	FJ940765.3	[82022:82741](-)	56.9	0.407	49	0.3	3	MQRTMLSDVVEATKRRLLMLCLINMSATLIYLLPVGLAHTLYADSQIADLTALAIVVGILCMVGVGILMVIAIRLCRIHLRHKRMGARKPAFAIMVIMVVYGLLLLTLMTAYSLFTIVCRGTLHAMTYQCTTQRAAIEAGLELTIGIVMTFFTVLVLGIEMMHKETDNMPWIVDMPAAPRLMPPGSSSDLITSKPAASKALYYNSETDYPYYDTVVGDDDALSLFRGTNNGQPAAPAAA
36	Cyvirus anguillidallo1	ADA57821.1_36	Product: protein ORF58	protein	ADA57821.1	D2E8A9	241	FJ940765.3	[94248:94973](-)	32.4	0.186	34.9	0.35	3	MEEIRFLGVLPGLALKTSPASYCYECVWSGVDANETVYSLVRVDGCGKGPPIDSEVAAIISRNCRALREEEELTADTRNFYTLINNVFYGRALGRDPTKFSQATVGLIDYRLYHVRHLCGELLAQLNRRKVRFSFCPTPPPATKTLGTKCSGSLQIFHRVPNPLDTLEGAEDDFETPVGEVGAHHLRERPTAGYYGKLRNRRKWLNRGSATPYSRPKQVFIRGEEAGRFLCSNQELDSEGN
36	Cyvirus anguillidallo1	ADA57827.1_36	Product: membrane protein ORF64	protein	ADA57827.1	D2E8B5	242	FJ940765.3	[99221:99949](+)	37.8	0.19	39.4	0.23	3	MSDKYQFNQGPFSLNQTLTVSWGLNGTIFQIAADPYARLAAAPPDEAAFFHNMLRSEEPRSKLQVCVAQQGSGNSATTSFFVTPLSFPFTLNLRPFNGFNAQCMADAETLEIKFNGKVLDDKQRPRLFVDWHKWLPRLGVALLILFTVVFGQNLWGALVLGFVKNRKWGLFGALVIAVTMVMWTSYGALLLNWGWAVAGQYLSNNAEMAEMAAKLFTASDVATAAAAPIVGVLKHTLPPNVN
36	Cyvirus anguillidallo1	ADA57813.2_36	Product: membrane protein ORF50	protein	ADA57813.2	D2E8A1	250	FJ940765.3	[80989:81741](+)	52.6	0.439	48.3	0.41	3	MTSTKLWKHVRNNPVKILGAAYDTAMAVGWLAYACILSSTSWSLESTLHHWLEPDNTTKSVGNGMLNDGVCFDGGLTMHRSKILTVAWLEAVSYIFKVIFYSQFVLHVASEYTANRRSDVVAILESDPTDDSVYNQIIESHLFTLTLLQLATLFSTVTEMWSSIVMAIVANHIKFYFRRPVCLIVFFYMLLHGASAIVIAARMFMATATCMAPTTHPAMKPKRYTDTTTRLLQVWGDYRTGQPLLEDDPL
36	Cyvirus anguillidallo1	ADA57767.1_36	Product: protein ORF4	protein	ADA57767.1	D2E855	253	FJ940765.3	[6300:7061](-)	72.7	0.411	67	0.38	623	MNAKELPKKATRTEKRKRVEKTTNELEVKAALFDKILEVLNCSVCLSDFGGKPKCLPCGHSFCTACIRQLNKRDKICPTCRRIYFTSGPCVNFALNSVLEICKPMRPESPPPSPRIVRKSPAAPVSSTSATSTTTTTTQPTISGPRPLANGPNGEPALVGYETDPEQLEAIIRQIQRDEELEQRNLLQQLQQSTVWSNTDASSLSSIHSSSFEDASEWDEMEERRPARRRRMNTDRQQQRGTTARITVTHTLF
36	Cyvirus anguillidallo1	ADA57903.1_36	Product: protein ORF4	protein	ADA57903.1	D2E855	253	FJ940765.3	[244192:244953](-)	72.7	0.411	67	0.38	623	MNAKELPKKATRTEKRKRVEKTTNELEVKAALFDKILEVLNCSVCLSDFGGKPKCLPCGHSFCTACIRQLNKRDKICPTCRRIYFTSGPCVNFALNSVLEICKPMRPESPPPSPRIVRKSPAAPVSSTSATSTTTTTTQPTISGPRPLANGPNGEPALVGYETDPEQLEAIIRQIQRDEELEQRNLLQQLQQSTVWSNTDASSLSSIHSSSFEDASEWDEMEERRPARRRRMNTDRQQQRGTTARITVTHTLF
36	Cyvirus anguillidallo1	ADA57787.1_36	Product: protein ORF24	protein	ADA57787.1	D2E875	262	FJ940765.3	[37100:37888](+)	32	0.175	46.1	0.49	8	MNLWAWVMSKLAEMPSGAANELWRIFIFWDLESKPDVPMAYAQWTPADELLKLDPADHTRPTGFWFQTFMWNLPGPGPSELCDYSFEVMPAAAIVLREVVGDDYTNAVSISYKLSLTSETSGVGWLKLAPLSASNVTSYSAVPATIAFHWPETVRAMPEESMMYLEAMLGACGLPPEVVEHVEAFLNPDHMMGELLHSRRLTITLTYDTEVAQKTTHLSKARGMFLARPATADAGSLPRAPASSSRSNTLNKFLKLFKRDRR
36	Cyvirus anguillidallo1	ADA57886.1_36	Product: deoxyguanosine kinase 2	protein	ADA57886.1	D2E8H4	263	FJ940765.3	[213730:214521](+)	82.4	0.899	91.5	0.89	823	MAHRLFISVEGGIGIGKSTFVNELVRVVERLRGLDVPTNEYDNTPRTVKTALNVKEGHKPLVMAAIPEPVNLWRNFFGHNVLEEYLKDQDEHTFPFSTLVTMTMFNLHSQHTDARIIFSERCPYSNLQVFSKRDVVGMGQYRRRLAQYTMDTLGMKPDCYVYMKADPELIQDRIKKRGRPEEAGIDLEAIKSIHELHERWLIPATPESATSEAGVRRDDVLVINCNGDVAEVMKNIPAVLEFIRDKARTKLRLEKEGPQGPFF
36	Cyvirus anguillidallo1	ADA57775.1_36	Product: membrane protein ORF12	protein	ADA57775.1	D2E863	264	FJ940765.3	[13657:14451](+)	45	0.275	40.8	0.27	5	MLAALALLTFCLTVSAQDLADVCDGKGVLRTRHDPVVVQLTEFIPTESVLCTSLATRNRRCNWTIVDGTIKSVSFGLGSSLFYRIIERLKNGSADRLVLAEQPCVYTLHNTPDGHHALNVSHDRRATMMRINGAQSLVFREPISVIVVNHTHPTTLQFGYSENGRLGWGKECSLSNDHTRSTRRPTSTDEPGLDYDAEAAAYIQTSTIVMCVIWLSVLLMAIAGLRIRKRRRTFVPSYTFDQIDQDTIEEIIDGDGDKTETTNV
36	Cyvirus anguillidallo1	ADA57774.2_36	Product: membrane protein ORF11	protein	ADA57774.2	D2E862	264	FJ940765.3	[12672:13466](+)	43.8	0.227	60.4	0.49	5	MFTLIFAAAILAVSSAQVVVIGQDNLGRSMVTVPTRNDPNAVTMYQFTGTNYEEMCNSKEMGLPAPRCHWLQVGAIVKSVNFTVRTETIEQMFFQIKESGATSSALRTIIAERPCTFFATGDGLLVQHDSRATMVRFNGTATQTFQGSLNNGLILIPGQYSGSVMMGYSDNGALFEWGNLCKRVSTPDSIPTVTPPKVTVATTTDYKFAVQDYKIPIAAGAGILLLLIIALAVVAVIVVKKKKQQNSRSNIVVKFSPVRTPQQV
36	Cyvirus anguillidallo1	ADA57816.1_36	Product: protein ORF53	protein	ADA57816.1	D2E8A4	267	FJ940765.3	[84043:84846](+)	50.7	0.174	39	0.23	3	MADPPPPPDGGLSISFTCAVYLCAFVTTCLLLFIWHLDIQMPCEVETEEKEEKEGKEEKEGKEENGPTQTDEKDLVGADTTSPADVETIPLVRVPIRDVMTQPISIKGEEFESVTTVQKDVEQDVLTIPSQPPPTRIPHRVKILQKVSNSSNSAKTVIVQQSPPASINSGPVTRLRSAKMNKEMNKATTPPTPTGRRNAGTWTCNEPLVVTTGNGTVIAPVFHGVTIGGPNSSFPTNTHRVFKDGSGKIVGSMTVTTDGTSTSLTFN
36	Cyvirus anguillidallo1	ADA57776.1_36	Product: protein ORF13	protein	ADA57776.1	D2E864	272	FJ940765.3	[15047:15865](+)	29.1	0.192	42.5	0.48	7	MTLQNVWTWLDKELDQIPSSDVRSMWRIILLWPHDKHTHIPMSTVKWLPNRPHQQTRLFKYQTFYWRGHKPTVRVPTHCDYEERCMPEIVIVLKNDISRMGLGAVSDQLIDRRLKIYSRCRTMVGPYAFDNDGADDVGHKFPYRRKNRYSTRLAKAELKRRESDEQKCFLYIVPQHTDWPAGPFNYCTRAPVVRCVWPKPNVSESSADLALSHLGTFLPPMIVEQVGSYLCANDVLGELIDTGFLRLDVVHTPLLAQGSSSNTEVTGIMLSA
36	Cyvirus anguillidallo1	ADA57831.1_36	Product: protein ORF68	protein	ADA57831.1	D2E8B9	274	FJ940765.3	[108320:109144](-)	37.1	0.197	36.5	0.27	4	MAAAPQFKPLCFSTMGQWLSLSRKKKTTGIKICKELCDYLARFDISVSHIGNCDPQQLKLDDILWKGCTHLARSPEKKRTDEDDGVFSHYLNSSLVRSIVSPGLADSSCVDDLLTREVNSWTDQAYAHHVAAGMQSPFLTNERRAQFTPLCFSDCIDWVEKREQWEIERLARTNVVRVNPQLRLEIERFYDVEPVEWLTTAHPISMFMDNKLWDAACRDAPFNLDFAGLPSSFGGPLTDTSNAKSLERFAVEADTWARRAHRYHTLMGSDSPFR
36	Cyvirus anguillidallo1	ADA57887.1_36	Product: membrane protein ORF124	protein	ADA57887.1	D2E8H5	276	FJ940765.3	[214736:215566](+)	90	0.764	91.2	0.72	4999	MFRGTLMVLACVAACFSEKVPTWTDPVTGLTCDRCPAGTHVVKQCTATTPTECGACPANHYTEFWNYLNRCLYCGVRCTEQQVEKSTCSATHNRVCECKPGYHIYADDFCLRHSTCPPGQGLLVAGTPTSNTRCGPCQAGYFSAEDSTEACKPHTPCKDTERSVPGTATQDTFCTSCQARKCDITAPPAPDKAVCDDAFIDFVERYPLNAKKAKNLMRKLRKMGKGKTIRESFQAIMAKRNDQPLACEVLSTLNDVDSDMGCRIKTFFLGWNEDEC
36	Cyvirus anguillidallo1	ADA57777.1_36	Product: protein ORF14	protein	ADA57777.1	D2E865	277	FJ940765.3	[16816:17649](+)	29	0.215	31	0.24	5	MATFYMPMFPRPTDRDLTAPKIPTDEVDEQHLGPKLRARVCCFTFLGNWFDYGQTGTNVAGAQFSIENNRFQVHPWFRRRLANLAESLNQRDMLQFHPDHPYLISNFPKSDSINMVVDNYIWQSIFDLKQIWTDEVLARTPPPERRAALKADCVRTAEEIYQWVKMFAYKRHNKTDAPGVQTDKRFTVVTPTLPDIATGTNSLDQTVGLYVHREPLHERERTVDDTLYHLNWESKDVAKFIYDLFILHTLKDRLRYDVLYGPDPATRIGPGGSTIVL
36	Cyvirus anguillidallo1	ADA57842.1_36	Product: deoxyguanosine kinase 1	protein	ADA57842.1	D2E8D0	280	FJ940765.3	[118872:119714](+)	73.9	0.815	87.7	0.85	30	MSSFFDRLVISIEGVTGVGKSTFLNELNRQLDRLSRGLPMESFSAGRRYDNAPQATRTMLHVDPDTVPLRLTTVPTPVEKQTNFFGYNLSSYARTNPTEHAFPFNVLVAMSHFEQQAEHPDAQVLISERSPQTTVAVFDRLPRNEEGLRSYKSLLSEYMVSAMGMVPHAYIYLRADPEIVQKRLGEGAEDVSLLQKFHDEWLDEMNPMYPGLTMGRVLRSNVFVVNCNGSIPEMLSNIPDVTEFIKQKAREQLTITKPPATFRIERERECCACMFCALTK
36	Cyvirus anguillidallo1	ADA57875.2_36	Product: protein ORF112	protein	ADA57875.2	D2E8G3	281	FJ940765.3	join{[199686:200109](+), [200193:200614](+)}	64.7	0.456	59.4	0.41	817	MKMNRILVLLLLFWGTRAEWDVTSYTAKLGLVKGCKCRPEEVKEVKKVWRFEDTFGVEIDTVLQICSCVLVIVMIVCGELWSTVSWFLQLERAFIICLFVSFIWNWIYLYKAAYAEHQANMIKLDGVAKRCANADFMSTLKDWFRSTWTLQDDPCKKYHEVLIINPVLLVPPTKAISVTFVTFVTEPLKHFGHGIGEFIKALLKDLPITLQVPVWGDHFSSRCRVYVRNLFCGGWPLISLRTTHTTHTTHEDRRWKHFWKCGLDFRGYLNRVAEFPAAERE
36	Cyvirus anguillidallo1	ADA57839.1_36	Product: protein ORF76	protein	ADA57839.1	D2E8C7	285	FJ940765.3	[116561:117418](-)	27.1	0.127	30.2	0.18	3	MKTVVAALLFLNYVASALGYGRMFVSDGIGNQHKWVEGEKNGCSCGNTTSTPSADDFNGWGVMKKVPWPIPAGYQGFDIEGNLCRCYEQLGTWKCNLRGAQVDCHRFGLDLTGNECAKWGLGEHGWFCYHAISGRDKTLSTVKNRRRRAAGGAAAAAGDAIKQGADQMLRVIVGEQSVGQALENISPWFGSAHRYFSGDWGYTHGPLCWCGNQLNICVPKYFVENGLKSGVVDRQKGDKCPAKPRNQFALDSFPPKLDHTKIYTKMDGKLVEGDAVERKLECKFV
36	Cyvirus anguillidallo1	ADA57779.1_36	Product: protein ORF16	protein	ADA57779.1	D2E867	293	FJ940765.3	[18416:19297](-)	27.6	0.161	43.6	0.56	9	MNLWSWLKNKLPTAHPATSKDWQILIFWPVDKETSIPMATVEWVPLPETGYPAKLFKFQSFHWTGDGPSIQSPHCDYDEDEMPEMVLVLRKQRSVTSAAYKPVNGIQRNLNGRCLKFKFQLPRFPNDDDPMAIANRTVGAVRKRAKTATGASVTATVDEEEDWKDLGWFEFETDHKWMEMGQQVLNVCDGPHIMFHWPPQAYDYPVTENVAAIFANHLSITMPPEVVERVMYFCGGNDMMAQLVKYGTLRIVTKEIPEGATRTAVTRVTVGERLDDKQVFLGTKEWRRMRLGL
36	Cyvirus anguillidallo1	ADA57798.1_36	Product: protein ORF35	protein	ADA57798.1	D2E886	296	FJ940765.3	[55397:56287](+)	51	0.561	71.9	0.74	19	MNGELSVDHAKLIGKKSPFGCYGPFEVAKFLVAVPERKWTEEHTNMMNAALGVEAHLHATVSHKIFVVGTAQLFQQLWHGIKRMPDMINSVFDHDASKLTLLERIVYGLMMSVQESLTLSEAGQPVVSAFTPDLVKEMYRWIVQKGFNHHYVLNQHHPQHWGMLPMSEAAVREAVIDGLAVVLERVPTITTVEDLLSRYRIPKNHNEPMFRAVLNDFRRAAGNNVDLPAVRKLLTDLVKLGFINLLPAWSSLGVPPPSNPPIFTFGDCLCDSMVANKTLPMCKGDYYHDTGKVPPQ
36	Cyvirus anguillidallo1	ADA57902.1_36	Product: protein ORF3	protein	ADA57902.1	D2E854	297	FJ940765.3	[242825:243718](-)	32.8	0.21	32.1	0.24	5	MCELCSNQELDGPSCPHGPPIPVDNGDRIIMEICNLRITCFSHPVEWTMIVWDPDTEHLKVAVFMNQKVDVHPWLRRALKKHFAWEPKLTIAKDKLPGMMVDNYLWQCLEDMRRVWTDTVLASMAPDARRETILAECRATSERVKEWADTFLRKRYLDEDQEHEEAEYQVVRREHLWEHRAEPSVGYNRFNRMVGFFQRPQGDIPRRQGQELVQSFLDQWESKEVTRFLFSLFIRQINKDKLGFSYLHGPPSEMRIGPAGKTLDCSVLHPLEKRHGAVPLGRTCSCAYVCTCTFNSR
36	Cyvirus anguillidallo1	ADA57766.1_36	Product: protein ORF3	protein	ADA57766.1	D2E854	297	FJ940765.3	[4933:5826](-)	32.8	0.21	32.1	0.24	5	MCELCSNQELDGPSCPHGPPIPVDNGDRIIMEICNLRITCFSHPVEWTMIVWDPDTEHLKVAVFMNQKVDVHPWLRRALKKHFAWEPKLTIAKDKLPGMMVDNYLWQCLEDMRRVWTDTVLASMAPDARRETILAECRATSERVKEWADTFLRKRYLDEDQEHEEAEYQVVRREHLWEHRAEPSVGYNRFNRMVGFFQRPQGDIPRRQGQELVQSFLDQWESKEVTRFLFSLFIRQINKDKLGFSYLHGPPSEMRIGPAGKTLDCSVLHPLEKRHGAVPLGRTCSCAYVCTCTFNSR
36	Cyvirus anguillidallo1	ADA57838.1_36	Product: thymidylate synthase	protein	ADA57838.1	D2E8C6	301	FJ940765.3	[115506:116411](+)	91.4	0.962	95.1	0.94	12134	MDEQGYIEHVKSILTDGVERRDRTSVGSSLVKFGHMGRYNLRRGFPLFTTKRVFWRAVAEELIWFLKGCTDGVKLAEKGVNIWRDNGTRSFLDSRGLTDHREHDLGPVYGFQWRHWGASYVGADAEYSGQGHDQIQSILSNLKARNNNRRLLLSAWNVSDVPKMALPPCHLFAQFHIDFPAGYQHGTITETIKPRLSCLFYQRSADMGLGVPFNVASYALLTHIMAHLADLEVGELIHSIGDAHIYTNHVAQLELQVKREIRPPPQLTINPRVKSLEDLTFEDLTITGYNPHPTIKMEMAV
36	Cyvirus anguillidallo1	ADA57792.1_36	Product: uracil-DNA glycosylase	protein	ADA57792.1	D2E880	312	FJ940765.3	[42303:43241](-)	78.2	0.745	80.6	0.74	21	MAKRVKKGVPEETVDQKLIKIRRQIRRDFRGPLVDIDVPEDGDIQTYSDVVRKRALEVEYKNQTAKPKVTLRENYQTAVKTQDPFWVELAQDLSPFWKDFVLTEGNRIYAHTIKAQIVRLKEDGQLEQDLSRVLACLRHTAKGGQVKVLLIGGKPSRLHNHNGLGFGSSTPTKLHANIVQELTRTLSEEGVRAEGTFDHTMTHWANQNILLIPTHLTSGGDIDHGALWAPFICALVRLCLDVCKVLAVGVIGAPAGKIAQVALNMGTGQLAHNQQLFSAAHPSLADFICSNIFYHINSLLVKNKIKPIEWFM
36	Cyvirus anguillidallo1	ADA57859.1_36	Product: ribonucleotide reductase subunit 2	protein	ADA57859.1	D2E8E7	328	FJ940765.3	[159571:160557](-)	88.9	0.894	88.2	0.85	7965.5	MEVQTYEPLLDPANNRDVTFPIREHAIWAMYKTAQAANWSAEEVDLAQDVTHWEKRLNKDERHFISHVLAFFAAADGLVNANLGQRFTQEVQYLEATYFYNFQMAIENVHAEMYSKLIATLIKDVKEQDRLFNAVERMPCIAKKAEWAKRWTHDTNASFGERLVAFAAVEGIFFSGAFAAIFWLKPRGIMPGLIMSNEFISRDEGLHCDFACLLFKDHILGKPGYERVSQIVTEAVEIEKEFLSEALPVRLLGINCEQMCSYIEFVADRLLAALGFPKRYHVKNPFGFMESISMEGKTNFFEKNVSQYKKFTFSDKDDKTCFSIDEDF
36	Cyvirus anguillidallo1	ADA57856.1_36	Product: membrane protein ORF93	protein	ADA57856.1	D2E8E4	331	FJ940765.3	[155869:156864](+)	60.3	0.349	33.3	0.19	3	MKLVGLLVGLTLLQAAQPAPSVLQYMIQVASSLKDKLLLTDARNRLETGVELLFNFTYDESLTLANTVTILNCSRGSACVIHSPPRNVRARWFRNGHELTNRWSFRLNQSVPGVEDRVRLTHDQGLVLDPVIKDEDANAVYVGLFLTSSEDFAYFDYSVRVVRIQSARPLDGPILNVSNINGTTLETCFINITCQLDDLILEETYNVYNRTRTVVRNGSGSPTGRIWTAGHSDVSVNCYYGNVLGHVVTTFHRIMELCDTEYTGPTSPPAEMPAWFLPVLTIEIVLGVFIIGFLFWLNRRSDLPPHLQIYARFAYLKWGLNRLRTPKVYRV
36	Cyvirus anguillidallo1	AFK10175.1_36	Product: capsid scaffold protein	protein	AFK10175.1	I2F8W7	347	FJ940765.3	[92243:93286](-)	57.8	0.201	43.3	0.17	4	MQAALTLSAVPPNQEIEAASKVPVAEPTETPASPTSEKVGSAVQTDTSVEPAEQSTSAPVAVDLAVDAADPVDPTDPTPPTTSAQPPPVEPVEPEPTATSTMADKMDNLTSLMTQFMEQMNKTNTTTSTPAPQSSRDDFRDSVMMTLFKSMLPTTQAVEVQKETRKRRANDMDDETWKEFQQLKKYKEEQEAKTKEAEMMTRLSAMVSEAVTKALPAPAATPAAAPAPAPTPAAAAPVQQPPPDPTAEIVAQLKEFKEQLNTLMKPAADQSKTADTAAAAAAGGSTTAENVAGAAKTISNNVTIPSGPHLTVGGVPLNALTSASLDPTTKIETFSAADQKFLGSQLC
36	Cyvirus anguillidallo1	ADA57817.1_36	Product: protein ORF54	protein	ADA57817.1	D2E8A5	356	FJ940765.3	[84986:86056](+)	45.4	0.173	35.9	0.2	3	MGIGLLAVLGLSVVLVTGTQKFALNNEGLTVVDDGSDSKGVKTITDLMEKEVAKRVNAASEHAAAVRRELELRVRKLLDQYEAGGQLSATLHSALKIVHGAIVLELTRPFVKKEISGTKPVTVGPAGPTTTNPPTTTDSETTTGATSPGSETTTTTTNPPTTTDSETTTGATGPEPTTATNSSPTTTTTTTGATSPGSEPTTTTPNSPPTTTTGAASPGSETTTTTNPPPTTTTTTTTTTTTTTTTTDSTDSETTVTPTESETTQTESLESAEYTASRTTDQGSTTAEPEERGEVVVQSTSEPKEIESAKPGPSGPPVGSLVTKKVRNLLDRRQTSVAPWNTDASGEEWNTDNEPE
36	Cyvirus anguillidallo1	ADA57857.2_36	Product: membrane protein ORF94	protein	ADA57857.2	D2E8E5	360	FJ940765.3	[157083:158165](+)	38	0.155	31.7	0.17	3	MIGFSGVLLFATLVPFAVGSVIMASSGYAAINLDKNVHKAYVYGHAQEGDVELVCDSTKSTEKCIWSDPESSGFGAVRTLRLKVEDILDLENEEDYDEDEDEDDEYEDEDEEDEDEDEVQQPQRPPQPRREPVMKTGVWNHTYDYYLLYTVQQYKYDKKGRELVRNKTFLVEEEGACTVRSIENGTSIFLFEDRSFRVRVRYNNSWVILTDPGCPFNITGSIERGPIVLNGVDLVKAGPVTLIEPGYVFYDENGRKVTYWGRPCTVEKNEAAPVCPPCASLPPAPAALAYQASPPECAEVPAFNGPEAGIGVGLTLIVILTIISICFCCDRRRTRRREKLVYTKEPNDDTKELVVVDLNN
36	Cyvirus anguillidallo1	ADA57799.1_36	Product: capsid triplex subunit 2	protein	ADA57799.1	D2E887	371	FJ940765.3	[56435:57550](-)	26.4	0.259	57.1	0.54	19	MAWHGKGSTAGFLDPAWSAKQAISYAPETRAQMVNPTLVGIPHDQLVNKLVSMPAGIFVQTLPTTMGAGGFRYSPSFHGSPQILPSINDLARVYDVTRQDTMTADHRYALNIVPKTLTDPLELMVDTHINSQIVNTGYESFVAGNHFEIVRPTAEDSKAQIDAAARNTKFQHILKMPNPLVGGFAATRLIPAEESKRIKYVVGRETDLAVDFSGGAPNGGAGANAVAIRAMYETAASLGNPVQKQVLLTTIDAMEYFYYSLLLARRLADLGGNTMALMNNYIAHKHNGGNLDPNTLIAIWRDGVVADLFKDGVQKGLDLTKRYRSGTHGVIMRNNDANPTPRGTETVYNAYSGHSIPGDTMIGAIFSFNGY
36	Cyvirus anguillidallo1	ADA57815.1_36	Product: protein Allo60	protein	ADA57815.1	D2E8A3	372	FJ940765.3	[82815:83933](+)	47	0.479	70.7	0.74	22	MVRALKPVPHLKFNGRGITRTLHKIFFPKGKKGFKTRVTVTHNIDPSQQPTLAGRLHAALNNLEYGVEGRLLKCIKTPGVSNRSLETITEKVVSTLPDLFPREVAKRIARDICAGKSFSKTRISDVLKGNSTYTYIGSVVDKLVKDAFQARNDDWPLPQLRDEYDIVPISSGVMVTGDPSGIKSCWCNLTGKALKPPVPKGQFHVTEVDAVGYHRASKKLILLEFKVCTSNTLDRNTFRRYVFQTFITELMFRNTFDMCPSHWPRAVDTNAWAFDEKLRRAEEAKVRAWEKKRPSRELQDLLDKLPTAENRRGLAGLESRIVFVNPDSMTIMGMEPVPLNLRCSLGALKVPFTLQTAFPCLPQLCGFKDKWC
36	Cyvirus anguillidallo1	ADA57805.1_36	Product: capsid triplex subunit 1	protein	ADA57805.1	D2E893	374	FJ940765.3	[67309:68433](+)	25.7	0.162	31.9	0.29	7	MVTTYSEYNSYYTSIIYTPIWMVEEEEVGNFLPLIGFNDRGLNGFPNEIKNLIRCLNKACDLSYMVVSAGGIKTAASPLNTFIDRWNAAVESISRQLRQQTRQQLIQEYNEKINAAVEGNRLFKIKPTITERLVLEVYTPGQFSDLFYFAGIATYSTFHPSEGLEQKANIPRIMHVTKHGEQTVRVQTLNPQPVPEQWCPPIQPTNIMACWTTLAGRNNTEPLVSVKVFGSNVSARKFAYQLNKLNQIPLDANQMNIDEYLPHYQVCTRKLTQEPFAKQEKGYEWHKVFHNEWTTGGGSREWALEKLLDERPIPGAPAPPIIDGTIQNRGQLANIVLPVAATQLPNSRLRDSEWPLPAAEEALWAPKFKRVRLF
36	Cyvirus anguillidallo1	ADA57858.1_36	Product: membrane protein ORF95	protein	ADA57858.1	D2E8E6	375	FJ940765.3	[158292:159419](-)	27.2	0.175	35.2	0.28	24	MKTFIAIVMVALIAPAIRSEVCLRNQPETGWLGDEKSVAVGIDAWAWSGEQYIKNKGGLAKLFTGSVPYFRPAHRGNSKVFYAGPVGGAHDCEIESVNVSLPGSMTKEEVLTTIYDNTCNRVWKWNDPKVDAEMISYTTLFNNVANNVAIVTPARDITILLDNEPGDSVVMICVAAVQPNATLMGAPIPLGGGCGWYGQSETNVTLENFSGGLFVSDVMTFGPKTWPCVWLTHKDDKASCGLVKRVWARLFNTSQTTTTQTPVYDRKGHWESTLTKSNSGLWLATNLSLSEIVVGENCSGVDWKQVQGVWCNSTYCPQMMRSEDVESMRSAIVHVLESESPFDKQFKFGSYVTLIVLGCLVVILTIAAIAVFSTR
36	Cyvirus anguillidallo1	ADA57801.1_36	Product: protein ORF38	protein	ADA57801.1	D2E889	385	FJ940765.3	[59290:60447](-)	42.8	0.24	47.9	0.3	9	MARPKLSDTVADLAKLMREHAKLTADHAHLTEKLSEIDELTEANRQLRANLDAAQLRLDRLKDLETPVTPPSRIYHPPYQQQPVSLFGNLGAEVLDQERENLKRMMVAAKRDLTDLQIDRNRWQTIARNLETQLADLKAQLVTEKEGAERRVDAILKLHNDFDVRKDAVDFPPEIIGRRYKDMTLAVYINGLRVKEKNYREIVKTMAPNGYAGTGYDLKCIDAIGNMDRQWCTKYFVDPISEVGLADHFEQFFHFRVVLSNAAVAFADLLESNVLQTAIVGKAQYLSTSTIRSLSEQLGGPTERFKTMIELHSEAFKPFQKFFVDALGTLKNSQDPTELTYVKYAKFDAAHDLHQAQDRLVHFPRTARPGDGRLTLDEFIHYYKG
36	Cyvirus anguillidallo1	ADA57829.1_36	Product: membrane protein ORF66	protein	ADA57829.1	D2E8B7	391	FJ940765.3	[102577:103752](+)	52.6	0.271	40.4	0.27	3	MNTLHILVVFVCLGAICQASIFSSSKKRPSYVSVAYKGTQRQVDLNSKMKKVQDLKLAACSAFSVGTSTCKDFRLFSANTKIDDSSNIGSKFEYSLVDYAGKVTVPANRVTCPNGDIVGKTVTCVGSKSAGACLGKEACKCSATSPCVVAESDGTRVDKLPMCLLKEDIKKGVSFNVTSTTNFYTKIRDRAQPLIQQAKDYAKGKWSQNKDKWMNTALTQGYKFISSENGRLVCNRLGLPQSACDNMSEFAASPTGFMVRQGQRWLKLDAGAVSDQAINEMVEAFAPQAPEDPNSAISLIEGVVIQTKGDEEKETSNNKTYILIGAGVGALLLLIAIGGCIGCCVCCYLKKKKQAAPEPNLAQLQLALIAAAAGPPANIPTNPTGNGPDMV
36	Cyvirus anguillidallo1	ADA57884.1_36	Product: protein ORF121	protein	ADA57884.1	D2E8H2	394	FJ940765.3	[211751:212935](+)	28.1	0.154	41	0.4	4	MLKVLVLFLLFGSEVVAVNLFYGLFSALWFSQPSPPDMRYPPPHPDLGKCRACNATVDRFTAPQLKGLLTRDHEREVALGQNRYVANCHVSESGADLPFEKTLSKWTIDGETHYWGTRYGACLSEPTKTAGKWYCVWRLYQMRMGLAARFGHTIDGERCGSEYRYNSEYGYMCRGGQSGELKPTHVPVCSTTGIGCYNSHRCGDCPVLKDKAELRRIWFDGYWENGRWIEPRGTPYWKYIWSGHEDVILEMARWINETGAGKMIEADPQCQTFNNVMTMYDRFAKDDIGELYMLPTFWGTGRGKCWRVPYLSYNGWNKCAATRSLSEARHAFQLGHQGWFVQNRPRDQPAAHVPCGNGRWSWDRKNGHTCGGQQTHVPICAYTMRACVQVKPHH
36	Cyvirus anguillidallo1	ADA57834.2_36	Product: membrane protein ORF71	protein	ADA57834.2	D2E8C2	397	FJ940765.3	join{[111668:111734](-), [111311:111583](-), [110381:111234](-)}	66.3	0.333	54.3	0.36	5	MDRTVILVVHLLNLVALTLSQGGSVWRLIGDQITLTPPDPPTAPIVRIVWKHGDDKAIEFDDTIVGYRQFVNATLNLTSGELTLTNLDSRFAGTYTADINGFIGVRAWKLSVLASPPPTTTSAPTTTTANATTANATTAAANATTAVPAAPVIGRAAVPVPINATSAAAPTTAAPLAPAAAPTAAAPAVIVPTTAPAPLAPTTAPAAAPTTAAPAVIVPTTAPAPTPTPAPLAPTTAPITTPTTTTPATTTPATTPATTTPTTTTPTTTTPATTTPTTIPTTIPTTTALSTTTMVPNTPPDPKIYGVYGLLIKMVAMCLVLAVGGVVIILFGCCGQKQDKRKAFGAATLSEFLPLTAHSGSDSVGDGLDDTFDRSRNSTFRPEDVIEMEKDMDVIFL
36	Cyvirus anguillidallo1	ADA57864.2_36	Product: membrane protein ORF101	protein	ADA57864.2	D2E8F2	429	FJ940765.3	[169960:171249](+)	62.5	0.433	62.8	0.43	500	MFRLFLLALFHNYINVVVDAICSACAGSDLFEYPLLASQKFGDSNIDLFFETGIAKGQNDYIRRTRTAGRGTDVRFTDVVRLWSITTIAGKVEKLYFGTPHGACLEQPFKTEPRNQLVCVFQQHPTVRFARAARFGFSVDGNRCHGNWKLRDGVYWCESVSGRWEWTHIPVCSTTGVACDDRALSCPADQYKHLDKCCRGCPPGERVDVPCVSCTACEIGTYTDKVNGYSMCKVCNICGVGLKLRRPCSRRSPADCVLQPNYFCMKPRGSYCDTARRYTQCRKGTFISTAGTETTDNVCKPCPPNTYTDGDNMFECLPHTTCADRGLVEKLVGTNISDTVCVPRDTFQIVTGVLTVLLFFFIVAVAVAIKFNFFMLAKKRLRKNRHKHRSKRKSRRESR…
36	Cyvirus anguillidallo1	ADA57862.1_36	Product: protein ORF99	protein	ADA57862.1	D2E8F0	457	FJ940765.3	[167404:168777](+)	25	0.142	32.2	0.24	3	MGSAAWRATIDRPFFKTYFMPETVFISETLKKVVASSQLHQPQPMTQMLRNIFVPPLSFLEKRVTSEGEVMWKVLDDTASKVATVTRGEGDRYKVTVLPLGGLKTAEQQHVNYINMSSGNLSAVPYQVAQTVNSAREPLYVWIATKTSPVLIKLVYAEQLLWEHVKRFAPSDLTLSGLVPESLQWNEIAETGHDSFMETLEQIADGYEFENASQHYIDAAQRAMCVRWRQLCLHHDGVNPYTGVRTEAPGFFIPIHTSPLDPAPHVKLMFTEPFEWFDQSIYKTCHKLLARKLFSEWPWHKPSDFSTSDRMVHKLSMNTDALRLRATHTAPQARIPINPILTDQEQMAQPPEMRVQLESERLARITGEQLLWYHLQELIQEKFLTVAPDSVACRVTWAL…
36	Cyvirus anguillidallo1	AFK10174.1_36	Product: protein ORF6A	protein	AFK10174.1	I2F8W6	462	FJ940765.3	join{[8398:8474](+), [8715:10026](+)}	48.5	0.273	38.6	0.35	3	MAQSRPSPFTTIFTRPEEWNCKQVTINDGNRGGPTLPTTFVKLAVPRFAQELEFEKRRLRAASDAASRELTVRVPIGTPSPNFPTDRQKIRCHMEALFWSTVLENMPSDEACQAIQTDDSLFEQKAAQLMGMAKEAVRPLDRQYFNGDYTGRCTAPVLELMMVTIRRLLCLQMIKHNPEANKPVSRSITPPPMAPMRVYPVPIAPKPVTVSSSSSSSSSPSPHIHTTYPTQSAYNSNTSNNFVLEVGRHSGLPSTVPTMKRVVDYTAQALPKKRLMLAGDGLDFTTRLPTTTLLSTIPRHTRNTPLPPPGPISFIAEPTLCVPTSLPPSSPSPSPPVTPLGRLSPLFISLSAAGSPTPPTTPSTPLLGPVVHSASRPGRTTAVNPSKAAPYMPKMASGD…
36	Cyvirus anguillidallo1	AFK10178.1_36	Product: protein ORF6A	protein	AFK10178.1	I2F8W6	462	FJ940765.3	join{[246290:246366](+), [246607:247918](+)}	48.5	0.273	38.6	0.35	3	MAQSRPSPFTTIFTRPEEWNCKQVTINDGNRGGPTLPTTFVKLAVPRFAQELEFEKRRLRAASDAASRELTVRVPIGTPSPNFPTDRQKIRCHMEALFWSTVLENMPSDEACQAIQTDDSLFEQKAAQLMGMAKEAVRPLDRQYFNGDYTGRCTAPVLELMMVTIRRLLCLQMIKHNPEANKPVSRSITPPPMAPMRVYPVPIAPKPVTVSSSSSSSSSPSPHIHTTYPTQSAYNSNTSNNFVLEVGRHSGLPSTVPTMKRVVDYTAQALPKKRLMLAGDGLDFTTRLPTTTLLSTIPRHTRNTPLPPPGPISFIAEPTLCVPTSLPPSSPSPSPPVTPLGRLSPLFISLSAAGSPTPPTTPSTPLLGPVVHSASRPGRTTAVNPSKAAPYMPKMASGD…
36	Cyvirus anguillidallo1	ADA57844.1_36	Product: protein ORF81	protein	ADA57844.1	D2E8D2	463	FJ940765.3	[122108:123499](-)	23.6	0.146	33.4	0.34	9	MAQTVERSVLVLLNRKDTKPYGAAYAGAFFGHNLVDAQLDVNTADAQCVYMYRITECIGEIEGYPNVGLFNLSTNPVATVPVTTVATLGAVVTATPHSVKIRPRKLLRNTHSWEKTKGVMCGSLQRWMNDLSMEDRRRLTFNFRQLCGSAVLNTIKQAQSEYKTLLGGGVLSFNWGEHNVVVQLFEGAADPADPTKKGPAVVGFQNLSKKHSPLCFSDIPAGMPALLQLVLGFRVAQTEVDFFAQVGHVMRVMDLVTFSNTLNGFTDSRQSGTGSTQVDIRTDYMFSVVGNVTMQLISKPSIDYMFEVFDQVLCVGDSFITDVAEKITVSVFVPPHINTPVLYMRLKTRIEAFPMSAATAVATLRRLYLLPGEPCPDNVDQDDKDIEIATLFTSPVRCL…
36	Cyvirus anguillidallo1	ADA57824.1_36	Product: protein ORF61	protein	ADA57824.1	D2E8B2	477	FJ940765.3	[96318:97751](-)	39.4	0.251	46.1	0.33	4	MPRWLYFTHPRDVQQHWLEPQPSTGEEMDVSPALLRVMGKGCRTTLDNTDPLQLKFDNILWLSMHAFYNMVWPMKRMRAMDRVVRNNLMARDIAFLCRALNVICTDIAKTCRQLKPITSFTEPLKYFITAVFEKQLYGGSEGKPFGVGNTHVPFPFAPGAPFINPDDVEDEVTERIIEVKRVPVLTMNAPNRYSDEPLTTLPQSRQTAEFRHVPTYRVISSSPSHHPMETSAADSEAVMSEREVEPGTPYEVMIDDDVYTVTDLLAPVSDWKTELVNVMLTTRTVSVTKKQLPDDHPLSHLFQCKVCLGTLSAPIWQCANGHYEFCPACMPMLTACPICRDRTFPANKVRNLGMMSVLEAVEPAFVSVTQTVVEQSITAQQMLESIARAGVYDPAPPLP…
36	Cyvirus anguillidallo1	ADA57860.1_36	Product: protein ORF97	protein	ADA57860.1	D2E8E8	488	FJ940765.3	[160727:162193](-)	36.1	0.243	34.9	0.26	10	MDHIGSKLMAALNAVSSNKKVAQQVFCGIRLNAINSTVFSPQTALHMSCCGLLAQTTGLDRNTWPRSVLEQLLEDRLDKPTDDEPADNVNRQGTVTVMCCACGTFMSAPHVMWSDPGFASFAMVSACDKAVPHPLIEPVVQSMAQACCALGLSLGGRVSIIKPDDDDNKVIELNVRDVGPTQFPHLMTSAQKRYDSMIGLLIKLGKSKVQKLAQAGLYHHNERLCCVWCETEFEQDTWDRDSATLTEMDVLYSELGARGVTVNGEDHVCCDPRQATDVRGCGPVALVSDSTLERLRNVPVRDIIFQNRKLASVLCYDWRALYEPKNKGGLSGATLLYTGFSDMCLCLSCGGIWAGISIQLHRCNHVELKSMFAKVNAAALGFTFIARPDIDPSENRLVL…
36	Cyvirus anguillidallo1	ADA57848.1_36	Product: protein ORF85	protein	ADA57848.1	D2E8D6	497	FJ940765.3	[136675:138168](-)	38.3	0.329	30.2	0.18	3	MDTPALKHIFQDAEISCEVTLDNNIVLTAMGAKCQTSAGSMFYLRRIQFDEVVKTVALNGHFVPVELVAHAICASVAPQYVVPLFEWSNDKYGWWMAHGMCENMDPLYHENEMWQTIEVLTRVQLALDVAQTGLILNGDDIVFGRDAHGSMKLLSFGGRSVLNSAPLNPGWLECVRCRSVTNIGSEVDFATSHGAVMSPPPATLKRQCSQVWDPTTLFVEGVKEMLRGALSFVADSWINYPRDIPDRMRRARAVPAPSESEQSEPSEPSESVRVVAVNSAVLMPICEPVDPRFSTQTNHMVLKICRYAVTPGDVAMVLGLLDDGEVKTVSSYVDQQVQTQLRQQAMSQPAMPLEQKIAHHSLPLSEPFNPDLFWATGDTDTDTPAVEQVEQLEQLERVE…
36	Cyvirus anguillidallo1	ADA57810.2_36	Product: protein ORF47	protein	ADA57810.2	D2E898	515	FJ940765.3	[75856:77403](+)	30.7	0.176	33	0.27	3	MDHQVGLDMSEVSEVSELWSINPEVDVALEPEKVPEPDQDPVKLDEFKVTDPATTPTTPTPTTPTPDAEQSNWPEAPVEQLRAALQNKELVETVAEKVMGLFEDSGSILLLKDNALSYTVYDGQLYVVDFQPEDAAKEHRQMVHAVLAQYSAWRRMHMQHREKLVKAVAVCEKRLLLTDYFNKIDAKWYEDLFGVGLADLEFMKQWFYYPPHTPVDRVANSAARVKAGIALFDVIGAVLKLMFADLTTAAYVAYYSALPPNKEVTGSVHAILLGSALTRAAYSQATAASDEESAAAMSDEEKIGPYRKIPTARQLLSLFGSLKETFESTRLYLHNVARFANMGWLAEKPWSAVMFAELKQIMFQTGGDTGEVVDDYWVRVSECWRDNVNNHDINVHMWM…
36	Cyvirus anguillidallo1	ADA57791.1_36	Product: protein ORF28	protein	ADA57791.1	D2E879	521	FJ940765.3	[40587:42152](-)	25.8	0.154	32.5	0.2	3	MEESTVALFDAAFVARERDLKQLPAFKPGEPFTLLDRNSADDHCSILFKRELSKCLRDGDCLEFMLEQRLLTWISRDVAPTGSVDLPSGRAYVNSALVKALLKLLGDLGLTSKAYVARKRTFNENYLSLEDRIRRRCVSVWGLGSAEAALLRFSADGDLASDVSEVGFGMRRDVVHPSIAHRVFLTRTDYESRLDCEHERSLIGSRIALPVEYGNPRSRVSIVAFKDRVLTVALYRTFTASAATLAALKEMDEQRQKDGFPTYVHRNPEMKGWGEDLPDFEVWYSVRVFYHLANGRADSTLLWDSLAGQTNRDGAVVHFITTKRDTAFKLNLKVEMVSGDRTWAIHSHKLEPETLTDDEPRVSSTLVLRGTLFPRTLESGEDVLRDARARLIKLQPHIE…
36	Cyvirus anguillidallo1	ADA57852.1_36	Product: protein ORF89	protein	ADA57852.1	D2E8E0	534	FJ940765.3	[147044:148648](-)	29.5	0.185	30.4	0.17	3	MALVDGVKEFEALCEAVGLDTVDQLSKNGHIFKRYIEAVKKLNGQKRDRFRYNYREGSLRPRFTRRFKPYSAFSVRKMDSMQHKLNINLSNTLPIDLVPDTVSSTEAEKVLNTLHQKSPDNTAMINPVFVTLMCEGKPIWRRYAYEFLMGSVGCSDVIQNWWLNANVRVAPDEDWDNPMSLADKSSVMALGAAMPWKKIPQKLKDRSGSALGAAMPWKKIPQNDITFTETAKELRRLVARRRGLVVPLDVLNTWNKKSAIFANFDTVHLVITSVWPEYVPVPATSVKLGYILEFKYGVTIDKPAILYTGGLTLYGRTKGIVGSFPWGRQLETVPPPPVRSNGITRNPVQYLDSDDDNELEHGQRLLTPERSYSSQPEVPTQHSESLARLTDEDLHKEQT…
36	Cyvirus anguillidallo1	ADA57800.1_36	Product: helicase-primase helicase subunit	protein	ADA57800.1	D2E888	543	FJ940765.3	[57550:59181](-)	72.3	0.824	72.3	0.7	15	MEQGPEPSRIEMEELSTSSYPPAEIDRLTTYSRLLQIKWVSYIFSCLALPIKEPLPVVLSGDAGAGKTKAITLIRDKLRKSPFILTTGASTVNVAAMHNVRTLHSILGVNTAELLREDIPLEQWFSEWCTKYTAELTKIDAARTAYIANPDHACPKIILRCEACSRYVFKYVAGVSVDNGEMRDKGCWPLLLAPATTPAILVDEFGMMHNTWLTRVFVALKRLAPPGDAHVLILVGSVTQLPPAHGKDQPKTSGSNKEGPWVNELLSQTRFSFHLPFSMRMKTDFEYGECLGMMQYNASTPLNKRIMDSRVDERALDNTYNLDWPRIIHADAQVDQFNSLAKQRLASEGKKTWTLTPLIQGGGSRGSGKGEAGIYRELRTRFRHMSVIKQTISESQLVV…
36	Cyvirus anguillidallo1	ADA57851.1_36	Product: protein ORF88	protein	ADA57851.1	D2E8D9	554	FJ940765.3	[145447:147111](-)	23.9	0.149	28.9	0.17	3	MQLGCQAVAALNYLTALKRGKYEDVWPATGRRQWHALVHEIYPASTVSSQFPQTETDPLPSPSPTSSSQSSLFELHPNGPHAPNSDSLGGQLSPHTAARIRCCPETCPMSGDYVYSLEENGERHCYMNGVRVDNPSFDSQDSDTTIITYQQEEDANKLARCNLFGYILAESVPLFPPAEYTLCGAGCPTCNLEYVFNRLVADRWMEYPKEVLATFNTTRFGGEMADLLDWETSLNYDQSQSQYWRGETVKVTDSCITNPTHPRVTPGKWSKMIQNLRKVSPALYPLGFEDCIEHGMVQATITLGTDYGAHIIKDKFVMLPAPWNWCYNSPLLGANIPRQWAKFGILKLLSWSVYVDQDQNLWVTGKCCDKFKLDSVQRVYTDFQTTVFSTWYNKIAFPE…
36	Cyvirus anguillidallo1	ADA57785.2_36	Product: protein Allo64	protein	ADA57785.2	D2E873	555	FJ940765.3	[33234:34901](+)	30.3	0.206	66.7	0.65	21	MLPRPNDPRTDGFGRWAPDIEEAYNCLSVWRHRRAALRRAGQDVELARLTPSRVMLRAVRDRFADRALTVFKSPQDDRRDVELCAICLYISFLAEALETDCFGVKLPAIWARLEQQDLTSFYKYDEFFGALCRESTLLEPSRLTARLDLCKQFLLCVIGASSRTAPCLHYLDMCSACLAGTPHDIGSIEHRLKGKTCTHYAFVSPRFLVAQTEETELDRRYNMVKSDGVSAHHGVSLVSDKALESLASGTLSILEIKQLRDVDKSVQSVENVHLPIDNVSVLVECAKLKTTIHKNLKRADTLAQELKEARQAVANFMAPKYLHELPLYNYFVVELSLKERAETIAALTPNLRAAQPSVRTVRAWQHLSYTSVNDPRYRAATIGQAGILKNVSILNLDIT…
36	Cyvirus anguillidallo1	ADA57783.1_36	Product: protein ORF20	protein	ADA57783.1	D2E871	556	FJ940765.3	[29121:30791](+)	31.7	0.206	33.8	0.25	3	MPRLALQSTASDLLTYYIGSFEFNTRESALPHSWDNDRRIMYIRHLAPAKLAGAGYRYTLEEAGYQPVNGFGLGFVRFPNIDRNQFQRMRAQVEALSFAEAELRNRRRQEVTHVAGISADAFSWTAPTFEGLNDLLDGLGLENIASMSLDFDEEEGSRRVVAQDLVFYDGESWFDPTSTDPAAESEEEDEDQTAENERFLAVWRQALSAQSTVQPANTDFSGFEVVVVPHRTTFPPIEPEEESLVHKLLMEIVSLRQALAGTVNESDDDSLSDRGSSSPTPSDSEDQDQDDVRGKRRPNVLSTFRPEMEVEMDYLNILQRTAAQGLAVLSKKFPDIFTQIPALTKLRALIGTRREIDVRDRPEIFDWITQQPKAGTTGTTGTADWQSLQLPGHADDLAL…
36	Cyvirus anguillidallo1	ADA57802.1_36	Product: protein ORF39	protein	ADA57802.1	D2E890	558	FJ940765.3	[60507:62183](+)	22	0.136	28	0.17	3	MKLQLEIPVRYGTTNKIVMWLTPSNFNPFGHNRSAGTYTLPCVEINVNESRTSALPLQVDHKTGAVIGDMTPLKQIEGDMRMQRVRAMMAQRAKKGAQLLELGARFGDKTPRDFEKRIFRIDVLGMPVTIFDDAVLSAEMTTTAGILTFVVASGNEYRTGNTLEPIDSVFVASDTFRSETGADRVSLKVVETAYAPAVIVKPELGLADAYTLYEADMTLFDAAVRAMKIPYSYLYWGIGDTCVLRHMVAVCGPTVWSNMELAPRTVLETIQKRASRYLKNRTTFYTFNSHKPNSNSPVARGMELVEVYNQMSTILQVLQLEDNHLNRIRLMTDPRFAEEDTNRPHRRWLPDTTPGDPTLTEPRYIAPRHSTAASTRINERAVSNLPLIGSMDMWLDSMF…
36	Cyvirus anguillidallo1	ADA57876.1_36	Product: protein ORF113	protein	ADA57876.1	D2E8G4	579	FJ940765.3	[200530:202269](+)	39.2	0.393	29.9	0.2	3	METFLEVWTRFPRLFEPCSRVPSGRARVNALEFHDALVRQLQWFPTDNSRKQIVARIAFAAAMSRWGSGSTDVVEILRLGPLSGFKLPDLVNQKDREQILDVKLDRAVIKVTRLETLVFDTTTKMIVWDTCVELGFAPTSCCAAQMHYGRLLTASTLGKTVRVQLHQFLAEGSKLLWQTDVPPPAGGLSDIRLTRTCSSDGKETNMILLTISSLAEPPKQRLFTVYPNAVVSEAFISPDIFEMSEIEKFTLPVYRSDGLKKRPRTAPSRPSLSSLPNPIKSIPTLDQTAKTWKWTAPHSAISTLRQEEPAPLTKPDVRSHITRITRDNPRSWHELYLIGTHLDLFPDAEWEPTCPCGDLAPRKSAHRLYRLTEEGEEGEEGEEGEEGEEGEEGEDHPNQ…
36	Cyvirus anguillidallo1	ADA57855.2_36	Product: protein ORF92	protein	ADA57855.2	D2E8E3	583	FJ940765.3	[152529:154280](+)	30.5	0.158	28.4	0.16	3	MTTLFHSILPSSTTFFAMDFESKLRAFAALDGEPKQKKRDKKDRKRHKDGKSRKRHREREIDEPEPKKQKSDSDRSTSQSQSTPHSHTHSASDDSQVVCSPATSPEGSPSMLPQYIPPSVFEPPTFAEPFNLIMPSVVECSQGTQPQFTVSETESDGDDGDDDNVEDMLSQLSETLGLDMLIDTNAVLGTGPTMSFDHENRPETRPTSSLLTNLANVVQEAALAVTPVTPVTPVTTPVLQNVNVVTTGIEMTPQFYNPQFYVTSPPQDSQSQQILTVDQTQLSHLLTPPEHKHPDLTELTASIMMQNLGTGPKIDEDRYVKGARGALRKRAPDVVINRDAFFTTVEDWSQAKLDAYHAASWRAQSSHTPANDQMTIPPEWIEGRRAAVYLKAPIPVQEL…
36	Cyvirus anguillidallo1	ADA57874.1_36	Product: protein ORF111	protein	ADA57874.1	D2E8G2	658	FJ940765.3	[197557:199533](+)	50.9	0.24	41.2	0.24	3	MSHSDYSDSDYSDYSDSEMPSSTTLLWTGEPCAMTCDAWWRNKSLSEKPEKGGVPVPPIVRRAMRATGIKHVNTHMKPPGTQIVREDDDCPFASAPTKNIYLANTDLWLWEKAVEMRTIFTDEMLMKTPTKKLKKVVWAEAAKVVPSMRLLWQKWRSEYPDIKSIPKPADEDEIIPDWYVQLFQQQKDALLKRKPFMPFPSVDEPEEPEEDSDSELEFGDSEESGDEGEGAEKAAEFEIEDPIETDPESDDEETPASPFVANKAPQPVIDSSDDSDSEEEEEKPIHTRENLTHLEAGAFANDANWTNLRMETPGGVAVPALMARALKMYGLKGQLISKFAPLGSEKATKSSYLMNCDRLLWERALQLSATVLSDEVLLQNSVQDVRRLAAQCARDLMVD…
36	Cyvirus anguillidallo1	ADA57893.1_36	Product: protein ORF130	protein	ADA57893.1	D2E8I1	674	FJ940765.3	[224864:226888](-)	33.6	0.202	31.9	0.24	3	MSDSEYDSDCSDYSEPEGISLSDQSWDTSDDDEPTAPAATAPAAPPAPPAPTAPTPPTPEPTSEPEPTPASTAPAKQLLPKRKWHEISDSEIDEPSTKKPTGPSSFLYWTVLADWEQKAQNGADCILKVPEMLLRHLKSLIRAEEKKLDKSLVLAERVPGMPTLKTEMICEIMLWGELHRSLALGSLKGLTTKPRNGPDPKTVDQKTMRGLVAKFVSKLINKVLVPIMALHGEVLIEEEELIQHIIDLIVANRIAKDPLDATSAEFGGGMVRESDLYRTKCVLNAKDFWWQVCFRGLPTMKCVPSAILKDLLTIDPRIYPMTDRMTWILPQVKATIEFRKKLMRTRDPCLLFTNRMLFNKFGPLGEHVPVCDHGTRKLSAEEDANKPTLKPGVIYHPPP…
36	Cyvirus anguillidallo1	ADA57846.1.1.2_36	Chromosome segregation protein SMC, common bacterial type; TIGR02168	region	ADA57846.1	D2E8D4	679	FJ940765.3	[131546:133582](+)	63.3	0.224	71.9	0.31	76	ELEAAIKSKNDAVESMALLESERQKLELAGKDLHQKNEKLSQQVRSLELELTDVRSTVSGTDQGVAVQNAIQEKVKAIEELETERRAVQRLQHELQTAKAAYDQLKTQTTNSITDATEKLQEMTKQRDIVRDECGNAKDRIKQLEKLNLELTAQKSDAEVKTARLADSLSQIVRDVAAQVAETPATTVQPVSGQDAARTKLNDALKYLGQSSTSWLSGDQVQDNPSGPVLQIPGGQPGLLVDRLKQVVQAVTGAVTSGTTIADVWKNELVGICRTVGSAIHVDGTTLAPTQAATLVASYVDAHKELVKLWQTAQVTEKITLEQLRQSREDLANKEREVGDMKKKILALENNVASASGSIKTSEQTAQSVQTLLDGTRKSLDAEKELVRQLTADKNKLNG…
36	Cyvirus anguillidallo1	ADA57863.2_36	Product: protein Allo37	protein	ADA57863.2	D2E8F1	691	FJ940765.3	join{[172973:173203](-), [171325:172163](-), [168856:169861](-)}	30.7	0.199	52.4	0.5	18	MSHTTQSIAHQFLLGVMERERVKYARRLHKLKRNRIKAQQGLKPADKDHLIVALEAETTAMERTDPIILGPGNHYSKVLRTTQRDVVFACVFNKILTDVNLCDLINKALVNAVFLSDTASLEPVDWGTGLPPQTTKQDGDMAVLRITLAQLEQYITDSFKVYLTEFFRNYFLYQTVYSCIPYTFIKTTDVDLADPPQYTEIKHFDQTIAKIEQSLLAAIQAPSIDRRNLITGAFDLIEQMPQTIKTVLTELFEMLASITSKSFIQTSGMVRLICLMVRITDGYIPYIPPFENRITVAYDGVTKECGGVDDQLRIYRVFMLNTDPLASITNVAEALKVTEQFEIGFRNLTGTVFDSNRYLITGPKEGAEQQAHTETKNDVIKALFHSNDIMAAAEHLDVV…
36	Cyvirus anguillidallo1	ADA57850.1_36	Product: protein ORF87	protein	ADA57850.1	D2E8D8	708	FJ940765.3	[142850:144976](+)	51.9	0.42	44.2	0.37	3	MLHMLLKQQPRETHLGSIVGDGCRCESCVALSIKQFPKLVNDVLPGSESLPQNNRLLDRTPLAVLVSSEWRAVKPCQGNKFLCDAIAYEPGKFGVQLRRKCVRHYVTAERHFPTDPVPLYRIIKTIEGIQLHEYFMDEEDQYGDDGSVDKNPTKPAFRALRTLHTPGTLVAQLFKHPNIMPVLEVTTGSLYGMHIVTLLREPATAAPRESGPRALTHILRAVSYIHAMGLYHNDIRTTNLKWDRKTDNFILEGFHADVLPLLCDEVRPPEAGTDNPYRYKAGFSEIAPILHHRYPFVYDSWTVGEVMLDWYGLLPRQPEYGKEPPQWGLGMVKHEDFSNDIWITDTETVTKMLESIEDLSIRDVLSRVFLPPPTRSTVTELLKLVDNSEQILPTFPMST…
36	Cyvirus anguillidallo1	ADA57843.1_36	Product: membrane protein ORF80	protein	ADA57843.1	D2E8D1	713	FJ940765.3	[119797:121938](-)	36.2	0.332	32	0.22	3	MIKPLLSTAIAVAFLSKTFFPGCVSAHACQLCHDTPLLNNETYGPFVGEEWGSYGAAVPGWLRRTRNQSYYCYDWTQLLSEWRVMDEVGLWGTANGACVETPIVWPWPFRGWYCLDGAGNISPAAKFGHNNLGAKCVVLTDGGECGDGEGPVAPTHAPICPVTGQGYVTRPLDLFKCAMHPLYNKTTYAMGRTGQEWKQNPLLKATVNQYDSVRDQRSLLHYTMAFSQWAGKWWGTEEGKCFSEPKRGKLGMFRCKKWDGIYIKAARIGHDVFGRRCTAYQRQSSNCYVGKRQSANRFGYGSSWGFSHMPLCPATNMSTSATVVDLVPKLVNPVLIPENASYVKLDGGGEIRCWINCYDDEIPQRWDVTCRKQYADGWFGYEVGTETRTTLVDQSVDFC…
36	Cyvirus anguillidallo1	ADA57820.1_36	Product: capsid maturation protease	protein	ADA57820.1	D2E8A8	715	FJ940765.3	[92243:94390](-)	44.2	0.275	44.9	0.4	8	MASSGTDASGSTGAPRRLIRDPNKFSFVGKRPDGSYVATKSWTQKVTNCSTEVDQFMGRTGSQLKELSDDEQVPVFCDKCPHGYTKRWSELDTVFPGGVFRQVPKVKGYWIVGTAGVFSDRMLCDENLVAARKPHETKREVVARYHLPRNNLELFCHPRASRNELNFLYQHKKSVPLGRVLAYWHIHGPADRENETVAVNVLTSIENPPDRLQPFIELSTGLSWSTLTVTQHCVAVELSLVSLPGRTSSLILQKYRRTADTPSSSAYPVCEEPDLSMFGFGNTSMHDLLYASLSAAFTEDKTAHEVDGIPNSQQPDSTESTAWYEIALAFAKQINFLYSVLTKDDRVGKDYLNQGERVFRHINRLQEQMQAALTLSAVPPNQEIEAASKVPVAEPTETP…
36	Cyvirus anguillidallo1	ADA57794.1_36	Product: protein ORF31	protein	ADA57794.1	D2E882	728	FJ940765.3	[46593:48779](+)	27.8	0.169	37.9	0.23	9	MLDAKIPCGFCAAVCHPDAVIHHIYSHNITSWTCECGACGQTLNSFPLPTGQSSCWYAWCHINTLGTACHGAPLKWSSTLTLKRTEMQFFREPEEGSQYVFKTQRNKGRVADPLRDLEKWTLELKNKTVPAVYVLGGIMLTSSLAKKRFSIKQHFLTSYIATFGHAYVDAEWPELTPALSETQTGKMIKEWRTALLPFKLDRFGLGLTKQEPGVWCALCADLHVEECERKEARFAKCRTCSLICKWKDPCACSTGNRTGAVPIKWCDWCGVEADHGQCKKPRSLSVPRDLRLHFTADLSELVTLARRFHNSRTCDCAVCDRLDQKLMGIENPKDIPVKLKCMMAACADVERALYPFPFLYRNLGVAVHMDPGHADWDWHWFTIARICPKTNTIIVGACD…
36	Cyvirus anguillidallo1	ADA57828.2_36	Product: membrane protein ORF65	protein	ADA57828.2	D2E8B6	738	FJ940765.3	[100032:102248](-)	55.4	0.402	40.4	0.27	4	MFVGLCSALLLLVSAVSEPCRAENVEVCAAVRHRDSSVVMTCKGTIAIITVHADEEEVYTWTKNRFRDRHRGGMENDGVRWGLYKGDLTLYVPPGKWDAYTELTVNSSEAGVGVTVIKSTEACDTSRCKDVRCDARSALALSVRTCMSCPGNEYDETSYASWGPELSGCWICNPYDGQTQANCAKWNRWWCNYDNGDVTCQRHTQCTSEEYVVKQGDESSDTKCEPITDCTGLFDYEYSAATATSDTGCHKHYYAMFIPIVLLIVGALTALIVWLMWYRRKWNEEAEKLAQQEEEEFYNQFGDEDYVNSSDDENGQSIVSYDDILNGPSTVKKRGPGTAGSRRTLRTLADIEEARSKRPKRFRRRAWWRKWESLPAVSRRTKVAVVCAVLLCLLCWGLA…
36	Cyvirus anguillidallo1	ADA57786.2_36	Product: protein ORF23	protein	ADA57786.2	D2E874	741	FJ940765.3	[34828:37053](+)	44.4	0.362	29.1	0.21	3	MTSQSFTVSSCVTIPRLKSPKKRIKGQPLFSSFMRLGLSPPSPNSSGPIKKTRKRWSPFRRRKSDETFEIRPVRLAEPAMNHFNKIRRGPQTEKASIASMYSHGESDRLTATAGCVTASGSLPLTVEERNKTRWKVAAFLPTSTGSVRATRADHTIELSCHTFDTKEKFSYRNVDYMLEKREKFTADMMWSVQLPTELCWVQGVEYAGVCDGFFFVIHKLRATLTKLAELRCMSATWTSGEDLEFIAMSSLRSLEWIHSHGLLHNAIGPDSVVRSDFGVMLLGNLQWVNVTYEPTTECQRWYTKTADMSPFAAETAALIKMLISTLCVAKTVPVRNLKQRLESLLSLDNLTARNAASHLNRKQNAPICMFKINHKADPRLGHFKLMLGIAFNTNGSGAG…
36	Cyvirus anguillidallo1	ADA57845.1_36	Product: protein Allo54	protein	ADA57845.1	D2E8D3	771	FJ940765.3	[123459:125774](-)	38.9	0.405	44.1	0.39	9	MGVKNGGVANFLIAARWARVLNLKTHLDLIRENLDPPPTQRIVVLDFTLLIHTICLQLQHSYLPPSGGALTKETVFRMLIAKTRQSLGYRLREKLLILCVDAIEGGLKFAVQNERAKTRDKWADSAFTRTLMDSSTRSELMCALIEDLTVTSIAKLGIIFIQRGPCPHSLINSTSSSHGVLRQCGVGWFHASNCRSDVAILAMLENSLVDTEDRLAYESDMLMFQVAEALAPLCVPILLETKDTDVIPIWLSRAARSTHHWDLLANVTVSLRAIARFRHDMDVSLYSAMCDAIPSTLSLPTRQPPVQVQVQPGRSGGEWSRLLTLFDWHEDGIGFEHVREPYDQVASVADAELLDRAVGILSTSGFRGPMARRCFVFLTRLDPASMTARLRSIAEFADG…
36	Cyvirus anguillidallo1	ADA57872.1_36	Product: membrane protein ORF109	protein	ADA57872.1	D2E8G0	783	FJ940765.3	[190607:192958](+)	62.9	0.338	55.7	0.3	4	MQIIILFACLATCATLSFNFGDAEEDEEEDQTNITAANISCANFSTLVTWSLPAAPYTVVLEKPNWLGFSTVETFTNVTDRSLDISAVVNKHWTGSYRVTVNSSVGALARTVEFTYNPAWISEGDLLCELPANSPPTVGEVTEDGVFPVTYKNNLAQFDDMIDHGMFQAVVVKLAIDGDVVDRQMTTCEQATCEYDLQTRGKVIKSGNYEACVLVSSTTQPDDLVTCSNVTIEVPVEIACANFSTNVSWASGEGPYAVQTFAENSCARFGVHVTTDRSVSISSDPLAFWQSSFYVQVTDSLGHVVQSGLFTYRQTDIQPGEQRCAIPRSKPAIIRPTSTGLSIRGSYENSLGSFDVLWNQNVTVKIYKDRVSWFKQIGEGVTECHTRVCRFNVKLSTPL…
36	Cyvirus anguillidallo1	ADA57773.1_36	Product: DNA packaging terminase subunit 1	protein	ADA57773.1	D2E861	787	FJ940765.3	join{[38524:39483](-), [16289:16702](-), [15971:16187](-), [14481:14866](-), [12101:12487](-)}	63.8	0.528	77.1	0.51	31	MNTAIAYEYPEGFDRDHKVADTLGNMCFEEQLNDGFTDHVLKTVQRLELGDSTSAQLTVEFNEQPNLRPLSSADRASLIMRHGIWEGNRQIKLHEQAVERELATLQIRKEAAMLRAAQAAEEKAVFDKLCAMIDCIIRFLIEHEQNGVPFRLEPFQMEILRGMVLGCAERQLGVALYKYKHKLLDRVGLASPAVARFNPEINNPRLLAEVDELFDHYTKCYMVATVPRRCGKTTVVAIVLAAMLSFLPIDIMVQAQSLSMSKEIHVKMEGLMNKYKAKPWFPEQFKYIARKGCDKAYTYIFPPGAKPGKTTAHFLSSSHNAARGQNPDICVVDEAAFVSPGMLVSVLPLMTVKGTKQIHISSPGAPNSWISQVGDVKREDGSTLAQVIDCKYRCRAHAQ…
36	Cyvirus anguillidallo1	ADA57784.1_36	Product: helicase-primase primase subunit	protein	ADA57784.1	D2E872	810	FJ940765.3	[30934:33366](+)	42.3	0.385	51.8	0.48	13	MEVMFLANDGSRQWDWFTYDMVRRFQPLTILPKGTLAVPPLFPAPVAGEQRIELLGITLTSQLVSLGGVTAGPVEVSDSASLTNLASPELYKSWERMGRNFVYVFVESLFQSRAEEYEEMSRFEVDVRSLLSVRNVPVVWHAAVALNMLLERVPFSEETVMKTLETVKLKHADGKGLNAIAGLDRDTNRLKLVRFAGQDPPLPRLLEYLTETASEGSTQQRTQSKLDDYYQVTRVQTKGTASVHTPLKRQTRVEDYFKAARENERAAKRTQVDRELAEVKWVYDQDVATIYSHLELLNRKCYNVMAQNVYFAVPPSKAFGDDVSAITVIDDYVTNTGLARLRAHGFPVNTKGLPVIMNDGQGHSYHIASVDLLEQAVQETHKSAVPKTVCWNEVCFGTR…
36	Cyvirus anguillidallo1	ADA57807.1_36	Product: protein ORF44	protein	ADA57807.1	D2E895	870	FJ940765.3	[69010:71622](-)	25.4	0.176	29.3	0.22	9	MSFNFAPTPYADRLLCPTFTDSAIVFAYEADGCYYGVAREHLGYMVDEQAGNLNAELYGLCKVLQLKDVPEVEEGYIQIELVNKIRGLIGIDMLLESDDDDDDDDCLKDVGVTLSQLIKWLKKNTAVVEAQAIKSTTTEQIMEANVEVRLAFWKAAWDKFVWPRVVSATRVWCQTRWPRALYPELWHMCVAFVTALEGSMMLTHESAVNVFSPLLVPVFFKRNALNSFYNAGLFDGYKVKAGQLDTGLLANQLSPAGNTNHKCDLETWMTVENTNHITALNPPKAFPVAAERTIFYFAQTAHHLGRLQVYIEAMLHGSNAGVSEEHFSCERSNVHKHVANVFSKSLKVFASRQFNCLWTAGVTFDYANPEDFSLPDGESPKDQQTPASWGQVTWRQSKN…
36	Cyvirus anguillidallo1	ADA57782.1_36	Product: protein ORF19	protein	ADA57782.1	D2E870	885	FJ940765.3	[26461:29118](+)	30.5	0.175	32.5	0.21	3	MAKHRPPGDSDLDGIPFATSRHISWLKQVQRPVERTAETKALIRSLHIPSPAPSVSGRSDRSDRSSRSAPARPSWATLPDVFTTSIPSSTTSSVTSSSTKSKRPQFGKPYVAPHRRTALNSPSPSSTAIARRDFDPSAELTEAIVDFDLDVELRPRSRSSSVSSTSSVISSVSGTSGVSASEKIKKFVSDMSEKLSRRRSKPEMKVMYTRNRVPKRQLQAGTADVAGASGEDGADQIDQTGIGGPDEDHDVGMNDPAVAGASGEADGEPSREEGVGEEEGGGAGPEDVEGETDDVASVLSAATTATTATTATTATTATAPSFRDGLIEDERVVEEEEESDFVGSMFPTAINAADWVAMPKIDIDGDFNLNIPYVSIPADDDEAGSVVMFQAPQSVVDTH…
36	Cyvirus anguillidallo1	ADA57879.2_36	Product: ribonucleotide reductase subunit 1	protein	ADA57879.2	D2E8G7	889	FJ940765.3	[203509:206178](-)	83.1	0.868	84.3	0.84	9188	MDNFSVRKHSGRTEMWSTKKMLSKLESLSYGLNTDFVDLDRLVTATMDGLYDGITTKELDDVMARTAAGFTSYHFDYSLLAGRIVVNSIHKYTVGNFLQGAVLLQNMDETKPHVTDELVAVARKYENQIQGAIDYSRDYTFNFFAIRTLERAYLLKVNERVMERPQHLFMRIAIGIHGFDLESVLETYRCLSEKRFSHASPTLFHAGTNFAKLASCYLVTLADDSIAGIYSTLQECAQIAKCSGGIGAAISNVRAEGSAINSTNGTANGLVPMLRVFNAMTRMVDQGGNKRPGAMAVWLEPWHADIAAWLDLKKNLGDDGIRARDLFYGLWISDLFMERVKDDQMWSLMCPKKCPGLMDVYGSDFVALYTKYESQGMYVKQVEARELWTHILRSQMENG…
36	Cyvirus anguillidallo1	ADA57837.1_36	Product: protein ORF74	protein	ADA57837.1	D2E8C5	891	FJ940765.3	[112599:115274](-)	24.9	0.164	26.4	0.2	3	MIDVPTYADLLHTDCALWSHIWHRGKDLPWDAEEPGIVRFATSRNTSEAVAKFQAVFKTVSANKLADIDVPMLEGAPSWSLAGVIDRCPGQTTRSTHALRIRGTAAWNYLLVYGGSSLNMSMIKPTQEEWLMYSARHLYPVLGLPVLSHDWSEDARLPTKPGPDGIFDYGRLRRKIRVDQAKVLCATICAIEKVQFCAKMIAMRYIVNNTLPFKGPKRAAESAFFELLCAKLNLFMIHDLKRPESCIEALERGGGDDPTKPNSLVVPNTAAIDDGCLIETCPWHDLTRWPETDETDEGLNGLLRPDRLFVENSPAIAVQVTNGTKVRQKLDLPTFATTSTILAAYSKNKTHIALGWAYGGIRFPTPTAEDVENASMLSVEELKFKRPSGPVGLPRCIFN…
36	Cyvirus anguillidallo1	ADA57811.1_36	Product: protein ORF48	protein	ADA57811.1	D2E899	913	FJ940765.3	[77515:80256](+)	25.6	0.162	28.3	0.19	3	MSYVSLSTRHGIWCSQALRTNALKRTVYRPPTSVRPNIMNGIIPLKRRREDEDRGGGRGGEGEEEEEEGQGRGLGQGRPDGQPADGQPAVPVQPQPAGGQPADGAQVPPPVYRPVNRPVNWGRMEQRLVEDRPIRKLPTAESAPLPLRVLPNKPLESGVVEPLTLQTVELMPRFAEVRATSFGLEKTKPTETLIQPHQYTADLPRTLSAKYVNDSPEFNATPVNVPEKIKLQQVVKPKVPPKPEGLKPKAEDATKVVVVPKPLVVKRPDPTFEQPDRETILTAMIGPATELEKLAKELRPRVAQFTLGRQWVMLEGQMRSLVEELQTITSRVPQRQPMDLDLTPSTFDYIKYAAAMEEASSPLDVVTIHVLLSAMISSPAFFVHTVVTGGSVELEQFPK…
36	Cyvirus anguillidallo1	ADA57854.1_36	Product: protein ORF91	protein	ADA57854.1	D2E8E2	940	FJ940765.3	[149527:152349](+)	49.8	0.418	26.1	0.23	3	MADERDEYLLTNLLRDCVTCWDRTHPLRHRVDAKLYDLVQKECLVPLGHEDAEISTAKATASIVETSSNVPSVVTARYGPLKPTVVKLDYERSVKRDMVLGGHFDTASDPLASSVHHLKYMGPATDVDWGIRFVTPTLSLGPYTTETQILDHKPSMVVKGKILDRDLKWDDSLAHLTAGQMSAMARTMVYNKSFPMKIARLARTPNDAAIGGLVRHKNLARATDCTVGELNGRPVFVSVYGACRPVTEAIVLAMTAPLKDSEWLRKFFRSRAASLPVHHHKDHVAQHYMAAYRHQCYISTQHQQTWFKPAKQPKQPAERKTKKRRATHVEVGRNTTKGRELVTALAEAVFYDGIRALHYLATQLGIYHNNVRLENFGCSSAGRVLLGDFTKSDMLPFRS…
36	Cyvirus anguillidallo1	ADA57890.2_36	Product: protein ORF127	protein	ADA57890.2	D2E8H8	941	FJ940765.3	join{[223119:224489](-), [222245:222990](-), [221435:222143](-)}	28.2	0.158	30.3	0.2	3	MCDCAWLRGVVTGGLSKGVWFPTDWNGKNNFLVLRHFYSGFHSARSLELRTIGTNMSSRYRKVFDSDSDSDSEPQTVMEESAESESEEESAESESEEETVMEERRVESTESEEEEEEETVMEERRVEVESEEEWEEEGSGRQVANVREESEIYEISSAEEDSDDETDWPPYTKDSRDKDGLRVTETSQYTGLPVGRSILLYSDPSDYLEGGRLDGRLLSQHRWVDDSSLVGKNPCTILLPTGMHAYLEKLNGHTCVTTVPSPAFPDQCDIGVCLDIKLWEIFSDMVTALPTPDAEPTSEPDSDSEVAIPDTPRKRKRAGEDEDQRPRKMGKSERLREESWVLDKENPRRARLKRHMSKLVVKFQHYILNRVVKSRPDLDPPLITPRQLLYRHFKSVLMN…
36	Cyvirus anguillidallo1	ADA57900.2_36	Product: protein ORF1	protein	ADA57900.2	D2E852	988	FJ940765.3	join{[241030:242063](-), [239830:240744](-), [238685:239702](-)}	34.9	0.193	30.5	0.21	5	MPRPTKRQWQDDDSSSGELWDPYCRSHTSNLPKRRKQAKRRVKKNSPVKCEHDGSDSDVIDMGMIVPPRRPLSPLDQDASVSYAPPPRRSLSPLDQDATVSYAPVQVYDSTPRRGRSLIRTPRYRLPSSSSSSSSSDSRQQPSARTAELLRLKKDIESKLKESQRRDRELELGRHVTVRKHRKRPRSPSSESEQDVFSETAFQSGPSRSRRRPRPEPEQVTPMPSEGEGEGEEFGGYVSGSDDEVGAEFGGYVSGSDDEGRDGEEGGAGEEGGEGGAGSAGSDVVHGSPPPGDGPGPLLFSTFQDWGMGTRPTERPLPDSSAMDLLNDLNDGHVQPSEDGIGDMMRDFGIVEVPHALLQVWPDDEMPPPRYVADWWIPEGEERSVVADAVFWEAMADIR…
36	Cyvirus anguillidallo1	ADA57764.2_36	Product: protein ORF1	protein	ADA57764.2	D2E852	988	FJ940765.3	join{[3138:4171](-), [1938:2852](-), [793:1810](-)}	34.9	0.193	30.5	0.21	5	MPRPTKRQWQDDDSSSGELWDPYCRSHTSNLPKRRKQAKRRVKKNSPVKCEHDGSDSDVIDMGMIVPPRRPLSPLDQDASVSYAPPPRRSLSPLDQDATVSYAPVQVYDSTPRRGRSLIRTPRYRLPSSSSSSSSSDSRQQPSARTAELLRLKKDIESKLKESQRRDRELELGRHVTVRKHRKRPRSPSSESEQDVFSETAFQSGPSRSRRRPRPEPEQVTPMPSEGEGEGEEFGGYVSGSDDEVGAEFGGYVSGSDDEGRDGEEGGAGEEGGEGGAGSAGSDVVHGSPPPGDGPGPLLFSTFQDWGMGTRPTERPLPDSSAMDLLNDLNDGHVQPSEDGIGDMMRDFGIVEVPHALLQVWPDDEMPPPRYVADWWIPEGEERSVVADAVFWEAMADIR…
36	Cyvirus anguillidallo1	ADA57871.2_36	Product: membrane protein ORF108	protein	ADA57871.2	D2E8F9	1021	FJ940765.3	[187364:190429](+)	32.1	0.295	31.6	0.24	3	MFLIVLFIGVVAGVRRPCEPCVGSIAEMLDRTVYGPHTGAQWKTMRGSTAAVINWINANYDGSVWCYDWSDVVAPWKVTIDQRVVADYMYWGTAFGQCVSKPKKLGSGWHCKTHSRASSPAAPIGFTSKGAACSSYFHALHYHNNTLYFHCKGPDEVPTPTHMAICPFNGAAMAVAELPMPRRCGLLPKVDRSSHNGPSGAEWMDLQPATSAAIEYIQSELDDAVAITFKSVYGRYYYKDKWRWLGTAFGPCVSPPSPSGLCITTNSATAQPVAEPGYDVSGAKCLAYSWKAKKGYECHGAKTNKWTQASYPVCPQDNVIYTSHPPRQGDRDRFVLASPTAEAYGARLKRHVCYKVCGGTSFDGTPLVDRVICYETRDVPRWYGTIGQSTIVNNQFCVV…
36	Cyvirus anguillidallo1	ADA57899.2_36	Product: protein ORF134	protein	ADA57899.2	D2E8I7	1044	FJ940765.3	join{[233494:234296](+), [234913:235104](+), [235251:237390](+)}	31.7	0.19	34.3	0.25	3	MAPVIMSQIQDWILHETDRVVTSNLKGHTRVPINLRKALARAFNTELENVMNWIPGPKNEFCDPRMLADAYTFKTMLEQRHCEGLLADCTFVALMENPATTVNEFFTVPLVLNNLEEDGKKMMSDKLYKVVLENLDSRLFDFVVEQVGHWCHTSATSAVTHFRCAQVEAANELSTVVPWVNLKKGRYEESRPVVTLADNVNPFEDHPAGSLMPSQPTHENDATFDVPDVSVYQSMVRIEMQLHLGVLKADSGTGVVTNLNVDFTPDNRPVIGWGAYDGVTSLDDLWWQAGQGDRNDRSDADCEGGVPLSYPPSGKSQDANGVHPTKGEVTNRWTGLTCNPANGGTDQYTDAELFRLGAGHSGLLLFSTPRDWLRVHHPADDEACSDNEVFCIRKEAGAL…
36	Cyvirus anguillidallo1	ADA57883.1_36	Product: protein ORF120	protein	ADA57883.1	D2E8H1	1047	FJ940765.3	[208302:211445](+)	25.5	0.248	28	0.26	3	MNTLETLQCVECLGPKKDRWLYWAPGLTNPAFKTFGVPTGQAVNLAAYVRFVIQKVREKEEPDQVFNTVDQILQACARTFAYQSVERKLLEEELRLSLEKFYPPLKECASIPMLINPGACLPQFGACQDWYLTNRDQVIDGPMVESELEEMMGPIPAKDRKTRVLATVHVHNWQGDAGAGDGEKGESVICALPHPSLAGRATLTVALPDRWAFGSYYQNGKLYLIYVGFKSPDRGWVKTYLSDTKGEFRPHAERTIGMAGAKISSISVGWLTNQAVRRGLLVRVLSDADACTFLVTSGEPEGLQMWCPKVTNLQAAHVQELNRSTVVTSTQFQYRGEICVPCRLTEPAIAEQFLTRNPTDDGPNAANQIQLPSSMGPIYTFTFKYRKTRANAATGVSPW…
36	Cyvirus anguillidallo1	ADA57873.1_36	Product: protein ORF110	protein	ADA57873.1	D2E8G1	1055	FJ940765.3	[194161:197328](+)	25.9	0.195	27.7	0.21	3	MAENLGTVSIEFLDELIANLSRVKSLKEAAQLHEQQKDEKAAYLTKLGNRPVYLRNGSVKTTVKAMRGIAIFDAAKAYADANSDPSVRLRLRGLPRQTDERSRKCPESVTFTIGKSTFTMTPVADPFEGLDMSLGEDAIELPSYNLDIFDMRTDDDYMTDMCKSVISARLAEEPITLRHLMKKVVVKTFQRGKADAYPRSRRVPSGSAFERARMAYTFMVFCDMSLTLDRVELVHVVYGFCEAIWGARSVEITLLDELLRNTSFGVPYDLKTPRVPHVEPKVPEYRSDIFQNLKFDPDMTYDSGFTEISRGTLRSAHVAPRKATFATRFHCHNDRVGYVAVVRQPTLTDLNRKECHVYYYKIVPLLGKVLLWHDNLGPCGDVTVKLNRSPDRPSLTVYG…
36	Cyvirus anguillidallo1	ADA57793.1_36	Product: protein ORF30	protein	ADA57793.1	D2E881	1064	FJ940765.3	[43256:46450](+)	24.5	0.169	27.6	0.21	3	MYGEFVHTEPSQSGKASTGAKSQWARRSTSKDRSRFSDSDDERIFSGNRTRPKTGYFSDDDSDDQAVGKLASDKRPRNIHSRLGTNKGTNKGRGAIDIGAEDGINLPAPSFSRRLDRTLPNTSGRKITLPPPGPHVPNIPAAPPVPQSAKMAQFSTVKPSLNPPKANSPAKKYKSDSGDRDEISQQQSTFLMPPPPPPGAARSGVRRLPAEFPEASPSPPGYGPTPAQNSGVGVKTDKESIHDLVYAGFTPLDLNLGSESERIWLRENFHNLKMSDCHVHWPGITRHQRLKSLATQSDQELMIMPMSELLNNSSLSALLESNRVRSPLVHFDDSSLQSSSADFIAIQAKALSQTESTSKWTAPWLRAAYYAVFTPKSFTRMHSNCLPDSIFPQMFITEF…
36	Cyvirus anguillidallo1	ADA57888.1_36	Product: membrane protein ORF125	protein	ADA57888.1	D2E8H6	1079	FJ940765.3	[215815:219054](+)	56.1	0.266	41.1	0.24	4	MKMEGLLLFVVGLAMATACQQDPSTFPGCSPAEIETLLTSFRGEETEEKVSYSNPKFLDNTTSYTVDVNVGTCNVTVLMAAWAEDDGSVKNVSKTELYGESSESSGDGDEFAEVAQPVRYTASVNNCTMPVPADEDEDEDYEEDEEDEEEDDEDKEKERMAVNVTIDCFDFSTNVSWTKPTGKVVVKLVDDQGKVHGRWDVDAARGLDISAGVKSAWTETFTVRVSNETHVAKSNPFTYYKTLADSETDQVCLTVPGAVPTFKNVSDGRRVVGTIRNHLYDYSGVKPTRYVITAWLNDAADPAEDRQLGVDIRVCDTEDCFFSIMTYHKFLPVGENNLCVSVKTGLDEVPTTTCQSVTVVNTCDAVVQKYMESGSQSVFGLIQTTRNQYAAFPLTTASL…
36	Cyvirus anguillidallo1	ADA57808.2_36	Product: protein ORF45	protein	ADA57808.2	D2E896	1137	FJ940765.3	[71845:75258](+)	19.6	0.161	27.4	0.21	10	MKRTASFLTEECPPPKKSLLSALFNDLCNGTKTTSLPPALKMVELEAMFYDESSTQTSVIKDETDTFRAACSLGAVGPISAVEPPRLLPASEGPNRSSVILKNHLAWIKAQKGPAKPPCVYFLGIQTKKRMGRSLPKVVYADHSSFVGSASDLGPTKNIICKTDVKIFFEAFLFPDRLEYTTNIQTDKLKTLSLDKLECSPDQDKIFLTMIETVNSFRAAAYYGGSTETVSCVIAFVAAYSQNCVQAGPEHIRITDMEKKTRKFNFTFYIAPMQTQFSDQQVWQSTMCVMKTDVTNYAAPIKPRERFACHVTQQNSCAPISEGREKRLTIEHFFLGADDAGWRSFVTQDTKLALYYETLYNPETVITWVINWAFHTMGPGFPSLFHRYFDEQPNRGWCY…
36	Cyvirus anguillidallo1	ADA57867.1_36	Product: major capsid protein	protein	ADA57867.1	D2E8F5	1260	FJ940765.3	[173824:177606](+)	18.3	0.166	53.4	0.54	29	MSGLDRHALGFQAPLPDVERFSTDSPINMTLPEGQTRRIVTNNPGNVTELIRKFSGKSVHDLINAIHPAVSSQKKEPATGPDIDMTMATKVAVNLGRLTIGGVLTSLQTSAYAGLGLISKLVVPTKKPTSDNIIFKIDLMYDQQTMAMPNALRAITAGVGSTKSSMTFGLAQYTTGVNFLHRELTYLVETEMWTTFTQRIFAKLGDRFRLTILHAHAVAAARSPDFIETLLSSTRNHDLIKSMNGGEIAYQLASYDGVLLGICNRNVQIANQLVMMAVAALGGKGGMTSKGDYVALMPSTIFQPAMTNGTAICNVGMDVYTYKLEPDVNAWDHLFIEWNKPLLTVSGDGVVGKMAKGAGDLPTKMGPGTMALPAFSIQGGAIVPVIVLDDTRICENGPS…
36	Cyvirus anguillidallo1	ADA57849.1_36	Product: protein ORF86	protein	ADA57849.1	D2E8D7	1364	FJ940765.3	[138396:142490](+)	25	0.223	27.1	0.23	3	MDEELVTLLEDFFDSVLSDPVAVAQIAQSPNADYLQQLAWDLQFPTPELATQHYQPLEPPQNPTSTIDLSQLQDVLPPRLEDVQLRGEHIQLPELLPEPPPLVDLGCLDELDLQVPTQPTQTADLEKPHRSEPWRDVINQLRKEQRHAYVQRLSEEVPVEWLSKDDEDGSDTFQRIKSFCDGLPAAITGVPVSEPLRDEHMESYTNTIAKQAVVDSLTADPILTELFSANKPVVDLTDDPVSVKRAELENYLVYEVGVSQEGVFNAPLPPGFSYVEEHVPTPLGLQAERFDDEQARVIDLKTDLASAFKELITVWGETGSAHEATAEQILAEMDRMHEERERKRRGGGEDDDVVYISDAESEFEHMISPDPVDLMDLMAPPPPPPPPPPPPSPPPPQLS…
36	Cyvirus anguillidallo1	ADA57870.1_36	Product: protein ORF107	protein	ADA57870.1	D2E8F8	1393	FJ940765.3	[182991:187172](+)	19.5	0.172	25.7	0.21	3	MNDQEKLMYIAQCATSIFTRDEVADEQDEDQDGGIDAEPRPRWFVPEYPISRPLFSMDALHLQPAVPCYKSPLGQCPTLTELRERAHAMGGRVLSDRELEPDPRLGEFGLRRCQVLEATIRIGGEFGLTVPLSVAMSRMPALFMAIRYSFTRTLTSISGHSDETADAAAAILPKESSLLDCSDPHERMVLIFIMRDVSHRLAEELQKEAAFELKRSVEKRAPWHPTAFTLEWGRMPHMNVSWCPGAVSNAPIPITFREDYEPTSPKKQSDFPAWHAYHGDGRPASETDSDEEYLMVYRVNGANRVEEGEEEEEGRWEEQLGGVRVLEEGEEGEEGEEGEEGEEGEEGEEGEEGEEGEEGRWDEMGGVRVLEGDDHSSPPLSPVPSSPFSSPPLSPTPTS…
36	Cyvirus anguillidallo1	ADA57830.1_36	Product: membrane protein ORF67	protein	ADA57830.1	D2E8B8	1400	FJ940765.3	[103995:108197](+)	23.5	0.228	27.3	0.23	5	MAVLVLVSVLSILGTVYGQLSPTNPDCPIASPDLLPVYSQPASCNTSDDMILYDKSMTGRNVWISRRTQFGLGSNTPWSKISMKTYTCLTNTSSVTSPTPAVFSTIQWTYQYIYGTDRTQCKPGMTGQWLNFPAHGNNRDYFVCMKGVLTTTSPPLFWDYGNSRGRGYVLPMVPDNNAYTVTFYVSTSTVNSNGDQWTVLSPASTTGIPIQNFFPGCFPKDICTRYNGELIRTQVHITGLRTTDAVVFDCSYAYAATAPQHTVLSPMQFTSYTQKKNMAIDYSLALMPQGIAYDWTASRRWSGQSAHMYPIYAGKAAGNFMITGKAYIGHMIQYMLYAQTAVCHPYTTVLGRYCPVSQPCCLTKGLEAWFVDNGMAGLVVAELALRDGNFATSVDKDMA…
36	Cyvirus anguillidallo1	ADA57869.1_36	Product: protein ORF106	protein	ADA57869.1	D2E8F7	1432	FJ940765.3	[178457:182755](-)	21.6	0.201	27.6	0.26	3	MSRKRMSPEIGFGSDNKRRRFPPWWYEEGALSPDGPHSSLERSEKRWIKPLYSSSFQILAHLMRNNVEPDQPAQLPQLDTLSDHAQAVMKQHNKLQEEVASSPTLLESREKTLEAGLEEWGITARAMDVATIWIGGSETGVQIPLRYALHRLQFVEMDLRTSLRLTGKLPEESVVFQTYHADDRKLLDYVLFNNHSTYTFEDEPQNRMLVEVHCPGHTYGQKFKMDQTAHMNALRHDWIREYEKWQAERDAESARLKALQDKLDEDIARFTAAEQAARADGGPAPTPEYDFHSVSEQILADSVALDRSELAHRRLSDHRFKPEHGKTYFSQLVYPRVIANRMSPSLDPLELFPDFLERKWPTERITGSSLNSAQRLCHVLLALQSCMCPNYQNVAKLLL…
36	Cyvirus anguillidallo1	ADA57803.1_36	Product: protein ORF40	protein	ADA57803.1	D2E891	1483	FJ940765.3	[62323:66774](+)	28.1	0.268	26.1	0.22	3	MAQNKWYDADTLAVPVTFNLAEISDQLTKFNTEQELLVAAEAIRMVAEHIVPVFNAAGLLMKQLKLTAGLFNEVAQPPRKPRANTPFDFLTSIIAGLPVPVESKIKTLTDMGHDETELQVHEGYWLNRQPPLPPPLPEAVPGPPSPPAVRHVQPSTSATEWRTANQPKRPARPLSTATDTASAATFTSFTAPPSTAATFTSFTAPPSIAATAETVQLEEEEMDYRFTEETGVGLLASTMAAVDGGTYTPTLSPNFGFGAEFEVIINRFGFHKPQEPYQAVPYAAVTADWSHRTIESVTAVHPNPPNLMETTLWKLEGKKLLQLFKMDKSLYTAIPTMLNYALEPAQPISQSSTLNLEPVLELIYVSKLDSLESGDIFSTLVGTAAISEQLRLTYQAEFY…
36	Cyvirus anguillidallo1	ADA57861.1_36	Product: protein Allo56	protein	ADA57861.1	D2E8E9	1586	FJ940765.3	[162484:167244](+)	24.8	0.28	36.4	0.37	10	MPNLRRWVLTTEMFPTTVVPFVVVVPIKYLTNSATPTDRTDLNLKYLPRAYSDVIAAMLFCCHRFKGRVFVMFNEPYIYEPEGEKSVLDAHHRAAICNSLTFIFVMEKSVMMEGLVGEQDDANASPAWLSNEDVVDDLLEPMVAEDLFEETASTVSRSAWSYDQGTSTASTVAPPVPVLLQQNLSYAVLDLLATRLQLASFAFIQQKPMKPSVRAKIDFIRATPLPDMIPSMMKTTGGTYFHSSTFNRAPGPNSVAMTCKFESGTLTEFLDAAETVLGSVFVKTQNGDISVQLDGRGNADACTLVWLKMKRFMGRNVFENRAVVTYVSDALDRYLQSAGLPLNSGTESLEHRLSDHRVRQAFSQGPVRILKELTKGYLTKLTMPEEVDAIIFAYEPHEL…
36	Cyvirus anguillidallo1	ADA57894.2_36	Product: protein ORF131	protein	ADA57894.2	D2E8I2	1716	FJ940765.3	join{[228535:232679](-), [228091:228420](-), [227295:227970](-)}	39.5	0.215	31.5	0.29	3	MEEDLNQAYWTPDRPQNVDNLENLDAELLEQYHFSGDLTHESSEFIESLLITAAADSQSNFNYNVPIPGGSAAPDDAGTNLVSILQSMPSVDFGAIASHLQNGAVDAFDDVDADAFTFDECDAGYNASDAPNAPNADDAVCDASDADARSADPPSAPTARVSRPEIERAGSSDDESGSDCSSDDSDAASVDGSDSDNEQPVSRRRQVFEESDDEATQIIEPTEEGEKQGEEGEKQGEEGEEDSDEDSDEGDEEDSSSSNDDDEYERPSTSQGWGGGNGGRRADTVVYRKLPQHLFAERLKELRKEKTESERRLKAYPQNSRCRSAKTLRKFRRHCIRRIRWLQKYGYLEEDSPYTSESEEQRAQQVGATGEPEEPEATRITQFRDENTQPIQGGLGAAA…
36	Cyvirus anguillidallo1	ADA57818.1_36	Product: DNA polymerase catalytic subunit	protein	ADA57818.1	D2E8A6	1720	FJ940765.3	[86230:91392](-)	31.7	0.33	59.7	0.57	13	MDFKYYAVFADRLVQQKCATDAQDGDIFYTVSIRAVEDRLRVVGCFPDTCETACLWIEPIYCPLVLDKAYSAYLESKPQLMALVSCTASTLPGPERVNLVLNNGDTKEDVSVTMYLFEKKADRKRVADHLRQALPAVPDMGTFDSLTNNMGGAADCIYNRVYCCNFYRLKRDKIRATDVGSNGADLSGTIKLRDLTFDEDLDRTLYNDHFFSRDEAVLKQNHILYHTDRQAYERKKVAGELAVGKPNPSSGIGRRVPELVYRCGHFDFETVFDEQNLDPKLHPEKDETFAEDKAIKDRIKKCGLVGSFLPAPRASKLRGYKEVISVSLVYRTDTCALFRQGKKGQKMRRVWYNASRVDGVGAEPRHAPYVKGSHEDCVTDCEIIACDSELDLLVRFLAE…
36	Cyvirus anguillidallo1	ADA57797.1_36	Product: protein ORF34	protein	ADA57797.1	D2E885	1759	FJ940765.3	[50113:55392](+)	24.7	0.194	28.5	0.28	3	MAPPTNDPTPKGEERANAERRPVPLLTRPSPVQPAAQPLIKPVAQPLIQPVAAKPLIQPVAQPLLQPAAKPLLQPAAKPLIQPVAAKPLIQPVAQPLIQPVAKPLIQPAAKPLIQPVAAKPLIQPVAQPLIQPVAAKPLIQPPTSGQDGVLAPGTSPKKPKKPKEPKEPKEPKEPKEPKEPKKPKEPKEPKKPKEPKEPKPNGTPKEKKKKEPKDPSEPKVPKEKKPRKPKKQDEPAGFSVPVHVTGEAAEVVDYGLELVDPTEDIVQQPSEFEVSAPSEEMPEIFIEEPTQFEYKSVRSPSPPPEVDADIAESGLNVGPDVNPLDSSDDDESDDDDENEDAVVPKVKDHITMPKIPQSLMTASTTLPGIDDTDVLTSGPVALLAVPSHRRYGIREGVG…
36	Cyvirus anguillidallo1	ADA57781.2_36	Product: protein ORF18	protein	ADA57781.2	D2E869	2058	FJ940765.3	[20157:26333](-)	17	0.202	23.8	0.28	9	MIEVITVSSLSPIVENSSGSMMAENVGDWPDDLYKRLTPVTVAYRGTHKPIFNEPDYDLTLDETEMQKTAPQGWCKDDVNGSTVRIWFDAWLQTHRPKDMLISWGPSVNKAAFSTENNRWWCNEPGPLHLREGPDFKVLWVKTDVLPGVKRPIAEIVESDRLIVVSAPTATTAAAVLLTLMKARALVNMFVPDRELAMAMIAISQDEPMTLITTPTGEEYWTSFAIDTFGQCKRLNVQPSQPTRFIQPFIEERTVLNGTAAPQNVWRHEWGYDPRDDPHYPPLKHHRGTMTWLHRPVCYKTTFENKVDGSFHPYDIRVGPVHINRVIPVTVDVWDRGPILISANWYRSDADGGPEGPPEPPQPFTTVEEDLLVSAGHGLPNQTTELDMERTFKSHEVGR…
37	Cyvirus cyprinidallo1	AFJ20361.1.1.2_37	LexA regulated protein; Provisional	region	AFJ20361.1	K7PBL3	54	JQ815363.1	[105285:105446](+)	68.6	0.398	81.5	0.41	2	RSKSNPLQRKDKKKDNATSKSKKTSKRDLRRLEEDAKMEEEMETLRQEAEASGV
37	Cyvirus cyprinidallo1	AFJ20402.1_37	Product: protein ORF106	protein	AFJ20402.1	K7PC92	64	JQ815363.1	[175196:175390](+)	62.9	0.297	71.2	0.37	3	METQGPATGYEEPEVPMGLLIGLGVGGVVAAAALVGLIAYMVHKAQRAVQVNLLPDSTPTYKNL
37	Cyvirus cyprinidallo1	AFJ20338.1_37	Product: protein ORF34	protein	AFJ20338.1	K7PBV7	73	JQ815363.1	[57212:57433](+)	36.7	0.105	58.4	0.28	3	MAGIAIPIVTTMLANPDVVNGVSSLIGNVFRRRNVPTGRGSGGGVVRSVMNSYSSGFNPGIMGGAGATQFSGF
37	Cyvirus cyprinidallo1	AFJ20343.1.1.1_37	Hypothetical protein; Provisional	region	AFJ20343.1	K7PBV9	75	JQ815363.1	[65253:65477](-)	59.6	0.112	73.9	0.16	3	EEEPVDPASTVESEEPGEPSTEEEEAAASVDSGEPGEPATIEPVETASEEPEVEPASVELGREYAEVEVPSDPQE
37	Cyvirus cyprinidallo1	AFJ20331.1_37	Product: protein ORF27A	protein	AFJ20331.1	K7PBK7	78	JQ815363.1	[51490:51726](-)	65.3	0.361	71.5	0.33	3	MEHLNKEEEEEVRIDMEELQVAPVDLDRIVTVLVERPRLDLLLISAVLTGVLLVAMAFASFVKRNILRRKKERAAKNV
37	Cyvirus cyprinidallo1	AFJ20429.1_37	Product: protein ORF142	protein	AFJ20429.1	K7PBE3	88	JQ815363.1	[214920:215186](-)	49.7	0.3	67.5	0.37	3	MGKFEWIALGALATFLLMRRAKKALERRLSSMAVDLMFDTLNRVVLPALDPANQGPIERRDLELAVEFAAAVVRDREDEIGRELRTLM
37	Cyvirus cyprinidallo1	AFJ20444.1_37	Product: protein ORF151D	protein	AFJ20444.1	K7PBE6	88	JQ815363.1	[241378:241644](-)	77.2	0.513	90.7	0.59	7838	MSEIPKSPIDMEDQERIKAERKRLRNRLAATKCRRRKLERIARLEEKVKVLKSDNAGLSNTASVLRDQVAQLKQEVLWHMCQGCQQLA
37	Cyvirus cyprinidallo1	AFJ20454.1_37	Product: protein ORF147D	protein	AFJ20454.1	K7PBE8	104	JQ815363.1	[225082:225396](+)	56.9	0.279	64.9	0.31	3	MATEERLETHTPTPPTHQPTPPKSDYMTGLLLACFFALLFLVIVAVSRYVWKKKREKQKHTRKRAVRILYEFAIPQRPRDSATVKAIYKLIGTHHTSTQYDIPL
37	Cyvirus cyprinidallo1	AFJ20358.1_37	Product: protein ORF59	protein	AFJ20358.1	K7PBW7	104	JQ815363.1	[94880:95194](-)	52.5	0.248	56.3	0.28	7	MSTSIQTSTNTGDVWGAPLIVAVVALTLSAVTFILVILSIALQKYQHCEPCKSAKKKLKADMTLVPVDDLGTPDYPDAPPAYYTLNKLSGRGGLTAAPSTRAGS
37	Cyvirus cyprinidallo1	AFJ20404.1_37	Product: protein ORF108	protein	AFJ20404.1	K7PBD8	112	JQ815363.1	[180440:180778](+)	56.4	0.274	64.8	0.37	6	MPFGGFTDLRFYEQAFVNSTKECIAQVEDARHIFQCVAWPIAAVCLCLILTLLLLVGMVFAIKFGVEDYHAKKFKRELQAQNAAAPLPPSDGFAVLTVDGPTGRGGEEEKED
37	Cyvirus cyprinidallo1	AFJ20443.1_37	Product: protein ORF151B	protein	AFJ20443.1	K7PBY9	119	JQ815363.1	[238642:239001](-)	34	0.261	63.1	0.28	4	MLKSDNAGLSNTASVLRDRVAQLKQKVLRHMNSGCPAAYVLRHMNSAVSWRCVSCFGVVFLSNVLRVLYWYTLLLFGLLKTSNELFLTFVSLHCVSTFVYTNKAVLFVKYDSGLHLSHH
37	Cyvirus cyprinidallo1	AFJ20370.1_37	Product: protein ORF73	protein	AFJ20370.1	K7PCK6	120	JQ815363.1	[123881:124243](-)	34.3	0.221	74.8	0.72	9	MSHQPDAEQQVHYLSQSLSVYWDAECKITDLIKNMTPTIFPRLTNGSEWREFKASLDDIIQVERRVAYCIKDEIEENTVTFYMWPVLPGSYMLLDPFNSFCGGSVEVANKDTLLITFTRD
37	Cyvirus cyprinidallo1	AFJ20341.1_37	Product: protein ORF37	protein	AFJ20341.1	K7PBK9	121	JQ815363.1	[58624:58989](-)	50.1	0.25	61.7	0.29	3	MNLTEERQDWTVWVFWVYPYSSPTMSSDDEEYMRALTIGIVLAIVIILILYIFGICLTVRKNSVLREDLAKYIMPPSFSMFPSFKRSSVFPEQAAAQQTQRPPPPPPSSKGYKNPPIDVIL
37	Cyvirus cyprinidallo1	AFJ20335.1_37	Product: protein ORF31	protein	AFJ20335.1	K7PCJ9	122	JQ815363.1	[54611:54979](-)	69.8	0.683	77.2	0.68	2619	MESIDVIRAQITSNKKLTHTTTSSANWSYGICHVGDCLDMAFATFCCPCYAGVLAERMGESCLLGPMAWLGCNTLAAMRTKVREDLNINGSMLKDYVVTSCLPFCAMRQIKHELDVLDKLRE
37	Cyvirus cyprinidallo1	AFJ20407.1_37	Product: protein ORF112	protein	AFJ20407.1	K7PC93	125	JQ815363.1	[183080:183457](+)	74.9	0.457	81.7	0.52	435	MTTERAEIILRALRDNGGTGTAYQISQLTGIPKGQVNSFLYGPEARGLLHRSAETVVWSLHLSLPAADLKEKILAEMRRAAAPVKASHLAARLGYPKSTINRELYKMKSEGCVFNPQHPQWQLPA
37	Cyvirus cyprinidallo1	AFJ20361.1.1.1_37	OTU (ovarian tumor) domain family; cd22744	region	AFJ20361.1	K7PBL3	126	JQ815363.1	[100458:100835](+)	77.1	0.806	92.5	0.87	963.5	TLKGTRSDGNCLFYCLAHLMLGSVKRYMDIKGISKKWIIKNYDSPLVTYESFDRYITDREEDNGAWGEMVDIQACADFFSVNINVITASDVMSDNKVVVYMITVKPRNNAPSKGNVFIRYLQNHYD
37	Cyvirus cyprinidallo1	AFJ20455.1_37	Product: protein ORF147E	protein	AFJ20455.1	K7PCM3	129	JQ815363.1	[225380:225769](+)	45.4	0.197	58.6	0.26	3	MIFHSDNVLFVLCVLGWFLASVFFCICILLLRKRQFTVTAAAVPTPPPSPAFTNPEYFLVVSSSVSTQTPPSTPLLFEPFAPQRTRKPSCLPSSLDFSNVSLPDTNNTEPSDPELSVLDVFLPLLSDLV
37	Cyvirus cyprinidallo1	AFJ20322.1_37	Product: protein ORF10B	protein	AFJ20322.1	K7PC48	132	JQ815363.1	[39377:39775](-)	39	0.177	60.3	0.42	3	MLTIRNKTMSAVDALASFPEMYCGLAEQNNKGNLPDYYEEYLSEDDFPSELDELTENMYFEQYAILSRLEAKKAKKNQPRSSESKEHLEHREAEVQTEDEDPEILSTMMYITSFIELAYFMYLGLTWSLNMG
37	Cyvirus cyprinidallo1	AFJ20334.1_37	Product: protein ORF28A	protein	AFJ20334.1	K7PBC4	138	JQ815363.1	[52984:53400](+)	68.5	0.623	41.5	0.31	3	MTLLRIMVQLSAAAFLLLAPTTHAQVRQEMVLATACLGSYVRLECVLLTGLPPNMYVHWFKKTNKDLTETVATRSNGVTMTNPAFNNMNPDIDQSGALYLRVHQATNQGFYSCETLPAYPEVKTVLHLLRVKPTCWLK
37	Cyvirus cyprinidallo1	AFJ20426.1_37	Product: protein ORF136A	protein	AFJ20426.1	K7PBM6	138	JQ815363.1	[205352:205768](-)	75.8	0.586	87.7	0.66	4029.5	MHFITIQRLMMLKFFLGLCLLAYATSAAAVETAEDCLSEEYYNKEEKRCCARCTPGSHLIKECSGEEPTICQECDEGTFLETWNYAPNCFRCNRCNKGHHVTVKACTPQSNAECGCADGYTIRTLDGLTTQCRRTGRS
37	Cyvirus cyprinidallo1	AFJ20340.1_37	Product: protein ORF36	protein	AFJ20340.1	K7PCK0	143	JQ815363.1	[58094:58525](+)	38.9	0.279	74.5	0.74	8	MMPECVFEKGALFHEYLHACPVQDTQKWMTGKMLLCIGLYVVGESDPDRQYKILERLERVRDLDTELEHVYHLVQEQDYPDMLNYGHVHYHLWGLGLAALGYRLIRALCNKDGAAEFYTLKKSISSTLATRTFYQTLPVFHYI
37	Cyvirus cyprinidallo1	AFJ20441.1_37	Product: protein ORF150D	protein	AFJ20441.1	K7PBM9	153	JQ815363.1	[231914:232375](+)	64.9	0.546	78.6	0.61	2502	MKTIFGLLGLLGLFGLCILPSRAAKPDLSCLLDHTKYFNVTLHKCCSRCPPGTYELNVCTETKDTGCSPCTRGSVQEYWSYRLWCRSCDPCDGDHEFVITPCTTAVETVCGCKPGYTMTPVKGGYRGRQCGMLSLSKKIHIRSWVCWVFFHKY
37	Cyvirus cyprinidallo1	AFJ20456.1_37	Product: protein ORF44	protein	AFJ20456.1	K7PBN2	160	JQ815363.1	[70346:70828](+)	57.8	0.31	81	0.52	3	MSAHSQALLKSITADISQTDTMLEILETDSAMSMEHVQDLQMEVSKLLRAVEVFSSISAQLETVSQEKKKKRSRPLQRTGPINLKLVREKWEEEKMAKAMLTRQRMTLLYRLAWDLSEMEASMVANMRQTARLLRTMTQTFHSLRETADSVRQKLLPART
37	Cyvirus cyprinidallo1	AFJ20383.1_37	Product: protein ORF86	protein	AFJ20383.1	K7PBX4	168	JQ815363.1	[140831:141337](-)	33.7	0.207	40	0.33	7	MDGVEAQTLYGSDLTSEECPWTDVGAGERGLTGRVTPLFIELTHRRAYAVPSHVYQTVGAHSTESKNLRDGAVAALWAAFDDEQSPPEPDTPAAVLTFQHAMVYQADASRLSEHAFMGLLNYALPTPSSEAENWVPEWYKDHFLDLSRPERFVNQAWNLLKTLAREKN
37	Cyvirus cyprinidallo1	AFJ20412.1_37	Product: deoxyuridine triphosphatase	protein	AFJ20412.1	K7PC95	174	JQ815363.1	[186737:187261](-)	83	0.771	87.5	0.77	12086.5	MEMLRWDQSILRVHLLEDGAVAPYRATEGAAGYDLCSPKEATIPANSKAYPVDLGLSLGIPEGYYGRIAPRSGISAKYGLSILAGVVDQDYRGPIKVLFQNLTGEDVHFKKGDRIAQIIIEKVGYPSVLVVDNLNSTLRGIGGFGSTGMGSNNTTTKAVEDDEQEHYSKIQRVL
37	Cyvirus cyprinidallo1	AFJ20440.1_37	Product: membrane protein ORF150C	protein	AFJ20440.1	K7PCM0	174	JQ815363.1	[230890:231414](+)	53.7	0.456	69.4	0.55	160.5	MNFYPVVVVLWHLAFSAADVTIAAVGTPVRLYCEIDLGSVDGREIVWLFSETLEGFTETTDPIARIRPVDPVFSHWGVGVHLMFELRREDEGHYKCYVESSPEISYINRVQVVDPPTKDSAYEEGSYHLSSCWMLIVMLMMFVTCARLSVFCFNHCNRNQRTDFFLCGRVVVRC
37	Cyvirus cyprinidallo1	AFJ20355.1_37	Product: thymidine kinase	protein	AFJ20355.1	K7PCK3	181	JQ815363.1	[89993:90538](+)	83	0.879	92	0.89	6610	MALELILGPMFAGKSTEMCRRLTRLAISGRQCLAVKFFGDTRYTLDAAVVTHNGDKYPALVACKLGDIFEDLIKADAVGIDEGQFFPDLYEVVHKLLALGKIVLVAALDGTYKQTPFEDVLKLIPHCESVVKLTAVCLICRDKEAPFTIRTSSGKDLVLIGGTEAYKSVCRGCLEIFSITQ
37	Cyvirus cyprinidallo1	AFJ20371.1_37	Product: protein ORF74	protein	AFJ20371.1	K7PBL5	184	JQ815363.1	[124189:124743](-)	40.8	0.249	50.6	0.27	8	MDTQPSIFEDFEDWPGVPFNSGWLDQTAGRLRDKINQLEEDLRGALDSVDSSRAGLTTLLLRHDPQFRVFEKEVVEQGSEPSEDFTASTYTLEDEIDRVRALYFGECEWRCKYSDPQRGELLGCFPTTSTSTSTTITPPTFEEKAKRLSGPERSVRCVKSLDVLKQRCLTSLTLNSRFITSHSL
37	Cyvirus cyprinidallo1	AFJ20336.1_37	Product: protein ORF32	protein	AFJ20336.1	K7PBK8	189	JQ815363.1	[55211:55780](+)	34.1	0.205	36.5	0.3	9	MLRFLILIPIVVLCSVYLHPVSYAKYMLLEKPILSSGIKDGCNSTRLMCQSNSYATGNLGRMLLYSTPANFDLDGGWGFTFKLDPADIDNYINLGVMLDGRACETSCSQHTDGMYYCTSTKSAMPSIKAACTMLGNDWSGQRCSFGGLRTKEKSTGVYHCINDNNGRTTATHPPICYDGKDIYICTLSQ
37	Cyvirus cyprinidallo1	AFJ20409.1_37	Product: protein ORF127	protein	AFJ20409.1	K7PBD9	192	JQ815363.1	[184376:184954](-)	28.6	0.128	47.1	0.38	10	MMMFIRLFYLAGVLALSSAAAQSICSIVWRRSSFGGDCLGPCTDDRGGYTCTVKAFTFSGWMGSWFASQYKPYVSGKEPCPVIEFDYDTAAVLNSQTNTKRWIRCESNNVGCVLRTSGNEKCHSEPVFGLGLMSSLLRSAWTCLRDKPSILDTPSLAGERPCAFNGTHTVYTNNRAQCDTFMGTGVCDQYEA
37	Cyvirus cyprinidallo1	AFJ20418.1_37	Product: protein ORF129	protein	AFJ20418.1	K7PBY3	194	JQ815363.1	[194775:195359](-)	33.5	0.234	65.4	0.69	7	MESVTCCLGIEASEPHEFPSFPDLECASLLLQWSPLSKSHRDVYKFGRRCWLVGGFLGAHPNKGKGKVLLKRLSEDSCPSNFSLLLWWRRSGFPTGGRIHRSSNTNDKRLATAMWILGWHCMRHSWLQDIEPSPRCAHKFLPTLVRKIKRCRTLSRIQSLVFDLVDGSTLEDYADGSEGTGTVEDHGVRSRCVL
37	Cyvirus cyprinidallo1	AFJ20350.1_37	Product: protein ORF50	protein	AFJ20350.1	K7PCK2	194	JQ815363.1	[80427:81011](-)	42.5	0.279	77.5	0.8	10	MSDNSMFDQVRAVLACRFTYPAVGQYTGFFGRAMRPSLIIQYLNLNELILSCMLTEQVAAEELIRSGATARQASRVMAIKSAFPIYFVNRGLDVDNETANRYLAANNFFHTDTDTAIELSGNVLKHAVILRLLEERRPTTDIEAALRAELPQWTEDYVKKSYPVGNYFNTEETRKSATFIRQQKIALRKHLPYL
37	Cyvirus cyprinidallo1	AFJ20339.1_37	Product: protein ORF35	protein	AFJ20339.1	K7PBC5	194	JQ815363.1	[57520:58104](+)	36.1	0.22	51	0.54	7	MACKRTLFDRFQPSSRDREPTVRALKSALSRPPPPVDDRHRRLLHGLGIDMMSIGLALLSGTEAKRESVMARLSEGNVDLTALASYCGQPDPDLFISLSSWEVFSMQKRLGHSMVHAAYEIIRCSHNEVEGAVRAQWARLRSLFTVSRVRPAFYYTLAFYGQQDILLHFRGSADGLHDVYYKLCCPELPTSDDA
37	Cyvirus cyprinidallo1	AFJ20364.1_37	Product: protein ORF67	protein	AFJ20364.1	K7PBD0	196	JQ815363.1	[113780:114370](-)	25.9	0.136	36	0.39	10	MNHLRRDACPVVDWCSGSHRERNPRRPCDPLEAARPVLQICDQEGLIHSFTGPAREAGRYHSQWPVWQGCLKDPFELTAFPVMPLVNVKVGTSGPLAVMGRCSVTPAMDPFYAEFLWDYGEPEQESEHCGEPLGPGCFKLLFCYNSRYIAYLCRSPLTSEAFDRIPVHSTLTVERPDDGVPDECYERRAEPWRVRP
37	Cyvirus cyprinidallo1	AFJ20410.1_37	Product: membrane protein ORF126	protein	AFJ20410.1	K7PCL4	201	JQ815363.1	[185012:185617](-)	47.4	0.258	36.2	0.31	3	METLYTLLLLFATLHGIGTSSHSPSSFAIMGSDVRPLEAFDSDVVTGLEIKLKCCRAFGLVGANCTDARVTIDGYSGKTISSDMRFCNKDEMFFYVTDSRLRDFYLGKLLKKDLKKWKEAEEDGDDTHAYLFYDRLWLLCMAFIFSAPICICVVATLYYRNIKFNDKQDQPTRKGVRVFGCCGVMELYYVSVEDDDVLLKA
37	Cyvirus cyprinidallo1	AFJ20392.1_37	Product: protein ORF95	protein	AFJ20392.1	K7PC88	202	JQ815363.1	[156886:157494](-)	41	0.274	58.5	0.52	9	MDFLTAFVCRYIREKCPEPEMVKLVDAIETFHYPSAGVTSDQIQSVLHSGYSSREELIIRVNSETNLFYLVLKNIGVSTIPPPRVNRDGQDNKRPFPVALPTLWFCSALMDSYEHMTGKRTKARKVVEEAANAFIIGDRAYNATKVTPPEASVLEARAKLDTFFTTFKVCFSHFLAIKSTPLQPAQAYGTTYVPLNDGTKGW
37	Cyvirus cyprinidallo1	AFJ20352.1_37	Product: protein ORF52	protein	AFJ20352.1	K7PC65	203	JQ815363.1	[85441:86052](+)	45.6	0.163	47.1	0.24	3	MKVLLVVTILCCSSLLSAAPISDIDDGSGAFDFVRKRRDLSVLVDGLLVEGEPQNSDGCAPSEAGALTNNCSPAPSANPGGVSLLDTPIGDGTTPPLGEPANNPPGGTTTKPPQSTLPLLTETVPSKPQPTETVPSKLPSSPEESSITATTSKPPPTETVPSKQGPSLAVVKVVRSWLNDFIRSFGVMLSNVNQLNAQEQKSQ
37	Cyvirus cyprinidallo1	AFJ20413.1_37	Product: protein ORF121	protein	AFJ20413.1	K7PBY2	207	JQ815363.1	[187459:188082](-)	58.3	0.214	50.8	0.24	7	MTSTAASSNETTLAFIEEPQQQQEPAKKTTKARRSRKRASSPYSLDYSKDKRDQAKKLLRHVNESADVLKSRNVTQTRAHLIKVNQVAAAFLCDSVDACQAKALVAALAKDLKCMPMEVDNSDLVCGIQAQLSLIQSLYNIADSTPTATKQQQQQQQPPPQPEEDEEMVQTHQPEPEPEKEAEKPKKKATKKKPKKKTESVDDFDTV
37	Cyvirus cyprinidallo1	AFJ20430.1_37	Product: protein ORF143	protein	AFJ20430.1	K7PCL8	214	JQ815363.1	[215340:215984](-)	37.3	0.3	43.8	0.42	6	MTSSSNIGEESGHYYKSLKELPCFQRQREMGERLRILAAMDTLPELGELALPNCPGVQATERREAVEEYLTQEQWNQCYNLGELDPTLQLRHNLNLMGVCLITASDLYLNYGWTDCTEWHPACLWLTKAKTWDEVAWTFLSVLRCKMGRPNWSPMQELACCVVGMVYPHEHWSLCSRHSSTLSEYELRQRVDYWNNFVSSKGPFVKEEIKIYTL
37	Cyvirus cyprinidallo1	AFJ20453.1_37	Product: protein ORF151C	protein	AFJ20453.1	K7PBZ1	216	JQ815363.1	[240411:241061](-)	84.4	0.4	90.4	0.33	3	MEQEEREKEEREKREQEKRDRRRKLNTESQRRRRALARAMKEQQEQQEEQEEEDAEEREKREQEKRERRRRMCRESRRRRKEKRQRQEEQEDQQEENEEDREKREQEKRERRRRLNREAQRRRRRRLGQKERQTAPWPSDDEEREHERRKRKREQDRLAGVRLRDRRRERLRRLEEKVKTLLLQNAALHQLAARQQAELNRCNEKLENCRCHEGQN
37	Cyvirus cyprinidallo1	AFJ20380.1_37	Product: membrane protein ORF83	protein	AFJ20380.1	K7PCK8	216	JQ815363.1	[136908:137558](-)	58.3	0.4	64.9	0.48	10	MSPLCGLIKFLIRFILDMLVAGVGVYIATSCLYDRSMFRTCPNSVCWGHLSVWLTVCVIPTVLSGVRWTQQFIFWITTRAAKHRGQRTGKCCGTYREILLGDYRDEEEEEKVKVKESQKPPPPGPDSIVVRGMPDTSSSQTSFVLFGFVCFVSYIAWSVSTSACEWYIYIIPALVSWKIFSWLVGTCVSSYRYSQRHRDVEQLVNQTLSNRGYERI
37	Cyvirus cyprinidallo1	AFJ20431.1_37	Product: protein ORF144	protein	AFJ20431.1	K7PBM7	218	JQ815363.1	[216059:216715](-)	69.5	0.547	69.7	0.48	2712.5	MEETPSIIPEDTGIETSLKCPACCDVLSRPVATPCGHTFCKACWERHLRAWPGSSKKICPICNQVVPVKLEVNKTLQDVVISIYGSEATSQEDEDKRPDLLDWRTWNGRSLPVHRPFKLEVEDLCQHNYWSVGVVVEPGESPSLSLECNYQADKYIYVDSIKSPDTKKLSVQYCLEKATLTFMDMDSKCSHVRPVPGGSGSTLTLRVSSGLGALCAIL
37	Cyvirus cyprinidallo1	AFJ20390.1_37	Product: protein ORF93	protein	AFJ20390.1	K7PCL0	220	JQ815363.1	[155175:155837](+)	49.4	0.373	59.2	0.35	8	MGNLISNETERFFAAFSGFFVQSVFSGAHVGYVEAMDDYVARYIAAKRMDQVRRDVREHQLWEETRTELNALDEKAVQLAKEIQKTQIEINSAMDSNVRQLLAIRLKTQQAEFDNIFEMVEAKSVSNTQYVTAKHQAELLDHLAKQPSVSVNPIKALSTQRNTRRMFTRNKQSVHVINRLNQETTGIVSNDLLMREEDPPQELLPVSGTSHHNRVLLLPE
37	Cyvirus cyprinidallo1	AFJ20442.1_37	Product: protein ORF151	protein	AFJ20442.1	K7PCA4	221	JQ815363.1	[233406:234071](+)	33.5	0.188	45.9	0.44	6	MAEPPFKNCPVFYRTGGWKWGHVFISRVSAARDLLLLARCWSLKSKDVELRKFWNTSKPSLPEVVILANKLRRDNKVPKNPPHPKELVNARPRVRAVAEVAYQIGMMRALRLSSTRRMKHLIRTCTQWEEVASLFHSACDMHYRALGPALESEEVTYYNLIRHGKRVHKRLGLLEIELVDEDCCGKRLVTVEGFKAKIIMIPAATAAAEAAGNSDDVILID
37	Cyvirus cyprinidallo1	AFJ20388.1_37	Product: protein ORF91	protein	AFJ20388.1	K7PBX5	224	JQ815363.1	[150615:151289](+)	51.3	0.356	55.9	0.35	8	MSCAIDACNTVTSLLTTLSGRFLHWLDYAVSKDIREFEEEREYRLDLDADERLVLLESEARTCADAIVKVTKKPYLTSVDRINLKAAKIQLRNKHQAYGAELMAQVSLERTKDVLVDQALTEKRFYVQSSLRKSMKPQVAFANMSHMRQEDAFGRHLEDLLRETQQDHYSELKEEFSDLAETNEDDSEDEGEDIATKGIEERSRSLGIGIIPSELIGGNEILSL
37	Cyvirus cyprinidallo1	AFJ20427.1_37	Product: protein ORF136B	protein	AFJ20427.1	K7PCA0	225	JQ815363.1	[206430:207107](+)	83.2	0.56	83.2	0.5	291	MHLLILLVSVVLLVSVKATCPNGQFRLNGKCCKNCSPGWLWTHPCKHEGGPILCYYDCAKSPNNYHDLRAPFSCSLCNVCDPAKHVEVSVECGKTNNRECVPKPGFVCTRWDLQRDSCIEAGCPENTYYNPKEDRCCSLCRPGSRQKNECHKSRGLFVDTVCVACGKQTYSTEWTRNSNCDPCGKCSDHETLMEECKSTHNVRCQCKEGYTSSGDGDGDRCVKKV
37	Cyvirus cyprinidallo1	AFJ20349.1_37	Product: protein ORF49	protein	AFJ20349.1	K7PBC7	226	JQ815363.1	[79750:80430](+)	35.3	0.22	45.3	0.51	9	MEEVYPIPVPLPCYSITETEDAPCLCDTLMRAVYRGPSYEAHPRLTWKLENGASFISETPWEEVCAQILRLVRGCAVYRLQPPPNLTYLLSWLSGQARVIPANARSLQYLTHLHSSMGAFSTFMRHKPKLTKVDSEAINIYYGIRKKPSATELEHARVYKDCYDLTNINIGSINGLVLHGVNRNISKLFQAVREEVELAGEEADDEAEDRRPIWHSLAVTLGQLLL
37	Cyvirus cyprinidallo1	AFJ20325.1_37	Product: deoxyguanosine kinase	protein	AFJ20325.1	K7PCJ7	232	JQ815363.1	[42854:43552](+)	91.6	0.951	93.1	0.91	4584.5	MSLKRVSVEGNLGAGKSTFIGDLKESAEIRQWAVMDEPIDRWIDVCGQGNLLDMYYKDPKRWGFTFQTHAYQSRIQKQTEIERSLPADTEVMVYERSCYSDRFIFAEAARAAGKLSAVEFAAYGAAHTFFSSMMESCFAIHGVVYLRARPDTCLARVNQRSRPEETSVAIDYLTRVHNLHEDWLMARKGPCTQYPAMSRVPVLVVDVDDYDCSDDDRRAALIHKVTAFISSL
37	Cyvirus cyprinidallo1	AFJ20321.1_37	Product: thymidylate kinase	protein	AFJ20321.1	K7PBK5	232	JQ815363.1	[38549:39247](-)	92	0.926	92.2	0.87	8423	MYGAYKLWGLVLKHITSKMKRGALVVLEGVDRAGKTTQCQKLVEALQGSGRPAELMRFPDRTTTIGKMISSYLESKTELDDHAVHLLFSANRWELVPLMKQKLERGTSLVLDRYAFSGVAFSSAKPDMPVEWCMGPDVGLPKPDLVMFLSLNPTAAETRGGYGLERYETNTFQSKVEQRFSTLIQEDSSVDWRVVDAGRTVEEVHSDIMGLCTGVFESGALSTPLGKLWCPC
37	Cyvirus cyprinidallo1	AFJ20414.1_37	Product: protein ORF120	protein	AFJ20414.1	K7PBE0	233	JQ815363.1	[188286:188987](-)	30.4	0.189	52.3	0.47	5	MEEMGTPRCDLEFPDPVKDTGLYQRVVRLGPNECLWVESTAHPSVAYSLYMCPDGKTIVIAERYSVVESQEPAQPVRNGCLLLASDPLELASLTSELGNSVAVVPSQKLVPSGALNFQSVANTGGWNFEALTDLPDLERGWLVQAARCADFRFWSTCVPLLKAEPSEADIVASDWDPSIECVQHAQAWLELQKPRQEVLEAWHAAVQNAKSKYFAALERLWEHGVRYKALLPL
37	Cyvirus cyprinidallo1	AFJ20422.1_37	Product: membrane protein ORF132	protein	AFJ20422.1	K7PC98	233	JQ815363.1	[200324:201025](-)	58.7	0.272	44.9	0.22	3	MVASGAIPTLTPWTTRVIASAASAAASAGLPLVSSTSAAASLGASTIVTPAATTIGVPTSAAAVSSTTQSPTMVSMVSNVVSVVSTTNQLLKNGLPEDWTNPASFMTCDSTTYNCWAGPLLFTLILLVCIGLIVMLVACCIKRCRRQQRMKEEDMESGRWTRGRRSTRDDDMDYRYRHRRDGDGESRDRDSHDDENNNNDDDDDSMSVISSASKASRTKKAPKHHKGHKVARD
37	Cyvirus cyprinidallo1	AFJ20372.1_37	Product: protein ORF75	protein	AFJ20372.1	K7PC82	234	JQ815363.1	[124724:125428](+)	30.4	0.184	35.4	0.24	9	MEGCVSMLFDLLAIAKCQRLYAEEALEVVLAKINEFYSQWGSAFLEDPSSSSSSAGHFGPEYVGQLLNGGHFTPYDANPGFTEGSQLCRLTNRLLPVTDLAMVYYEPCPHKILAWEQSSSDLGHKRPYLDARVFRNCLEPELVASKLALLEGSSASNSKGAFVKRKRLGLTDPSEDRLSALNQKLRSEAGPMYVAREHAADLIMYSATSKAVLEFLTYPEVPLHRQRAAEGETC
37	Cyvirus cyprinidallo1	AFJ20449.1_37	Product: protein ORF1A	protein	AFJ20449.1	K7PBC0	245	JQ815363.1	[259866:260603](-)	31.6	0.171	42.2	0.42	8	MRAMHTTTAPPRSSKRRKHRNVVKQLDTSVKGNPEDRTFCPVFSITNQSYTSQHPSVTLADQWRLGQDLVELATLTTLHSGRTLPEQVTRANHEHGAHPSPRVPKVRSGDIQEALGAMRALPAPNQSDRAAFLDTSPTVNPYKRSQVSADIRQLGHILKLAAHMNLSVELDPRVCLEHTRLEGAILSHCWEMGAATRGTGVCVNLDAIPTWPEAQIVCTVSVPIVPGYVTVDTIIHHNVNKCLVL
37	Cyvirus cyprinidallo1	AFJ20314.1_37	Product: protein ORF1A	protein	AFJ20314.1	K7PBC0	245	JQ815363.1	[1902:2639](-)	31.6	0.171	42.2	0.42	8	MRAMHTTTAPPRSSKRRKHRNVVKQLDTSVKGNPEDRTFCPVFSITNQSYTSQHPSVTLADQWRLGQDLVELATLTTLHSGRTLPEQVTRANHEHGAHPSPRVPKVRSGDIQEALGAMRALPAPNQSDRAAFLDTSPTVNPYKRSQVSADIRQLGHILKLAAHMNLSVELDPRVCLEHTRLEGAILSHCWEMGAATRGTGVCVNLDAIPTWPEAQIVCTVSVPIVPGYVTVDTIIHHNVNKCLVL
37	Cyvirus cyprinidallo1	AFJ20408.1_37	Product: protein ORF113	protein	AFJ20408.1	K7PBY0	249	JQ815363.1	[183508:184257](+)	39.7	0.135	53.8	0.48	7	MMENVPRAPEMTVPSSHLLINISTHQIGVSINPTTIVTAFMPDTTSKKGHLLVTTVKPVQFCGEEGIAGVFAFQVVMPANMQHRVSVMCDRVYECPPWSTWRFMEALLGRAAFPPTDETHHTEGAYLSEMIFKLCSLEGAKAATKQSIESLSNPTPRDNQHERPPKDIQQDRTPIKPSGAPIIPPHPPHQLHPLRPLQQPLDCNAMGFIPGGRQGHVHHHHQRTHQNQRVRGRGASRGSRGHTQNHGQW
37	Cyvirus cyprinidallo1	AFJ20378.1_37	Product: membrane protein ORF81	protein	AFJ20378.1	K7PBX3	253	JQ815363.1	[135048:135809](+)	56.2	0.385	53.3	0.43	9	MAKIKAGKLKKVAKKTGSAFKSGVNKLVVKLPAESERFRILVATVSQTVAPMYALLAMGIAHAMWANNPDLDLNGTFIAIGLTGAFVFLVQVAILVMLCIRVHRGGHKTLMLMRPVIALFVINTVIFVVGVVYSGIVLLCKTVQYSHTAVCVANNAMSLGTLELFTACLIILKETLYGGFRMAEIKARLEGSQEYDEGYDSDDYDVDRYYNVTKRIQDEMGDRSALLADQDDDEWDDESVVGAASRGPRFGRW
37	Cyvirus cyprinidallo1	AFJ20405.1_37	Product: protein ORF109	protein	AFJ20405.1	K7PCL3	257	JQ815363.1	[180876:181649](-)	30.7	0.206	34.8	0.32	5	MDSDNWSHSRRLRAFFTDTFNGYRVEYLGQSYQPPSERVYTFQEVRERQNAYADEDSEYQGPVSAYPEDTPKLRPLFDVCKDVERELISKRRDPFDLGDPNTTGYLKDLPKNDLLTYLMLGSGQVLPNLQSVLHVERERAKVGEAILSYPLLWSPLWARTEPAWFKMSIGSISDGYDFRSHSFDEAWEQLAEVRRFCSRVQYAANDEVITCVPTHHLEAEKLSEISQHAFKLSSHMNSRMKEYTLAWHSYACLHSSS
37	Cyvirus cyprinidallo1	AFJ20434.1_37	Product: protein ORF147	protein	AFJ20434.1	K7PBE4	258	JQ815363.1	[220308:221084](-)	28.1	0.208	53	0.57	10	MTLLLFLLAALPLAEARGLHDNFEGSDWSLQIIEQTRPQMVALHKTALPFTVKHNSIHATSCQCGSPEKPFDGFTRTNIWTWVRFFNLTHEEIWDYDDVLDPSVTNCTDVRGDGSAHHDYLCFSRTTWPACECLMLAKEYITDPRNNRRRQGAVYSHPYQGMDWIKWKVAAKDLVPKDWLSVEDHYFHTDSRDVEGQEGTWLVETVHSVVDHGEVGETIKRDIESGGLSRLHKLVAQLGERKPDLAQLHGTVRSRDEL
37	Cyvirus cyprinidallo1	AFJ20373.1_37	Product: protein ORF76	protein	AFJ20373.1	K7PBX2	260	JQ815363.1	[125349:126131](-)	42.7	0.238	55.8	0.44	10	MAMARRQQIFHPVLNTDDMLEDDLETEQRALVPGFGSPAPERPENELPNFQQLYAASALESSVAGVTNPIKTGYCALCAAHCMPLDSHARKLEEALLLLKSDLKGAWDLFQHAKGRSGSLFVGMKLTTLKRHLLYHSVAQAPELAEDSVTRQLVSELMSESDSLRTHMMRTVTLNGKKVRVINRAICDQLNTNRKLMLDTLKISSNARSRRNTMRMDVQLSSSSFLSIQAPNASANRSLPPPPVGDEGGPQGTSRIRELP
37	Cyvirus cyprinidallo1	AFJ20374.1_37	Product: protein ORF77	protein	AFJ20374.1	K7PBD2	267	JQ815363.1	[126159:126962](+)	49.2	0.295	42.9	0.38	9	MGSYISAGLMPFVPYQPSPPTAHPVQPPPQAQIAVVEAVAEKVAPPSPPKPQPPKKLFSVHGRHLPRTIFDSKTFKRDRCYVVHRDRQDQDFDYTVYELPKCTVPAHPNRETIAFVNRTNSEIINISDMGNLCPQEMQFLISINTHYRNKMWAGDSARMVSPLTQNCLHVIYGVTHLCGSLLRSLGEQHFYTYDPLSKSLTVHLHKNPDTTEEEADQHTEAVGHSLGSNYTVRRTDLVLGTRGGYGPASKKQTPHRQTPYRLRQERA
37	Cyvirus cyprinidallo1	AFJ20433.1_37	Product: membrane protein ORF146	protein	AFJ20433.1	K7PBY7	274	JQ815363.1	[219403:220227](-)	65.1	0.386	50	0.35	96	MDHFSTLVKLCLLLAADAVVQLPARVGDRLEMRCSRTENRVANWYKDGLPLAVGVKAVLSDVTNSDSGLYTCNTTDYMDRSFNVSVLPAVPGEYVVTTTSRIQDFDRVFYIPPTDFLTSSAVTQYSWFASQGWIQVANKTIKGTIHECEDPRCKARFGDRVNVKGYVRDNVTGWCLEINNSSKADRDVFFLIAVRASGCVTQVRVVTYNNSSIPVKPLKNFWGLTFHLKNFEIMVLVLSIFFLVSAAIWLIYDCVKESNTCGCCPTVKYIAMTS
37	Cyvirus cyprinidallo1	AFJ20333.1_37	Product: membrane protein ORF30	protein	AFJ20333.1	K7PBV5	282	JQ815363.1	[53746:54594](+)	49.5	0.164	46.5	0.28	3	MKSTMLLWMVLLFVLGDAEETLDLAAQQLLEHIPEGGPDLQVVADVISSAGTEVVDAIPPEQIDSWLSTTVNPSPEDSTATPTAASSGIAEASTPTAASSGATEASTPTAASSGATEASTPTAASSGTAEASTPIAASSGTAEASTPTAASSGTAEASTPTAASSGTAEASTPAAASAASSGTAEASTPTAASSGTAEASTPVAASTGTAEASSSSPVITTTTAVTSSTSGDNVLTITSTVFIVLFIVITMLLCLSSRKKKKPQVPGDVRYHVNSLSASGLP
37	Cyvirus cyprinidallo1	AFJ20411.1_37	Product: membrane protein ORF124	protein	AFJ20411.1	K7PBM3	287	JQ815363.1	[185762:186625](-)	47.9	0.298	51.7	0.33	8	MMVGSTSIVVYSVLVLLGPTCKEVTLTTKEDCVWTDNSKTRMLVSVPNELSFSGVLLASCGSHSTLAANIARYKPTTTWIASLARAELYRAPLNASDRIHSSCDDTLTLLMASGSTSVLDNNRRRGGPQDEGIYFMEETGVYYAYFPLHIDSEVSLVLDKDLWKARCITRWPAKVQLKIGDKVVDPDRDGYAFLTETELDQAWCIAKWGGDQSSIYVTTTPTSTVLVYFTLLIILTLVLMALRKAVRSRFGGIKFSLVSRSSPQLFTTDVSTSSPVSYICLETDTEM
37	Cyvirus cyprinidallo1	AFJ20395.1_37	Product: uracil-DNA glycosylase	protein	AFJ20395.1	K7PCL1	293	JQ815363.1	[163000:163881](+)	74.6	0.745	78.4	0.76	195	MDHFQIQTVLKRVEIRRKYRGEQVDIGIDTEVIDHLKLKHEIAMLKRDMRRERFNDDVHEGPPPPEPRDDLIRDLVSELPNVSGGWREFFLREFDKSYTADLLDTLRGSRGRLTPSLDRVLHAFSFIKSPRDVRVLLVGNRAYRWRGFNGMGFGTTEGCGAQHVANLRQELGGNYDATLEDWARQGVLCLAVGPTCSSGADDHTDAWSRLLQTVIARCLSSNKKLQAIAIGADARKLFNMSVTQLSGSLSQGQCLFSADYLYRSDFLMSRVFSHTNSQLRFHKLKEVRWLIND
37	Cyvirus cyprinidallo1	AFJ20450.1_37	Product: protein ORF5	protein	AFJ20450.1	K7PC47	294	JQ815363.1	join{[266728:266962](+), [267052:267701](+)}	39.4	0.185	39.8	0.32	6	MAKYGRVETVDMLFSLRTLRHPGHHFRWAASSSGWCHGFLGAIPGVREAPGAQNGAPAAGGLRRARTSPQRAAASIRARLMLHNKESYKKCCKFVLGALAMAALIATALVLVLWKPGLGPAEAACAKDERVYYPLGRTWGRFSFMFCCPCCADPDEPLCYDEMLRWLGTWYQDTLTTKEQLSLSHHLYSMLVVRGQRLRQPAPLPPAETAAWLDNACELVSRTLPRRGGGTTTIATTNRTSVIPALNSTDTLGTPEAPNLYAPEEFSLLLVEMGYGQDLAMFKMAFSKPLRTPS
37	Cyvirus cyprinidallo1	AFJ20317.1_37	Product: protein ORF5	protein	AFJ20317.1	K7PC47	294	JQ815363.1	join{[8764:8998](+), [9088:9737](+)}	39.4	0.185	39.8	0.32	6	MAKYGRVETVDMLFSLRTLRHPGHHFRWAASSSGWCHGFLGAIPGVREAPGAQNGAPAAGGLRRARTSPQRAAASIRARLMLHNKESYKKCCKFVLGALAMAALIATALVLVLWKPGLGPAEAACAKDERVYYPLGRTWGRFSFMFCCPCCADPDEPLCYDEMLRWLGTWYQDTLTTKEQLSLSHHLYSMLVVRGQRLRQPAPLPPAETAAWLDNACELVSRTLPRRGGGTTTIATTNRTSVIPALNSTDTLGTPEAPNLYAPEEFSLLLVEMGYGQDLAMFKMAFSKPLRTPS
37	Cyvirus cyprinidallo1	AFJ20379.1_37	Product: membrane protein ORF82	protein	AFJ20379.1	K7PBD3	296	JQ815363.1	[136031:136921](-)	51	0.384	54.3	0.42	11	MSVYRFNRLKTDDDEGEQVAEGLDVGDGDEAVRGGGVGGTVTADDRDYPPQLRSGGRLRHIEGPGLDVACSSLFLAGWICMAVAVFMVDRVSEAQYTQLEPSASVYHTVLSLLGETANGTKATCFDGGITPMRNKVLTVSLFNVGTYLLKITVFVHFVFSALRDYAAVHTGGILLSSTAGLGLMEDAEEYNQRARSVALTMVRIALFPMAMAHLCAAIVLHQMQSYMEAYSVSVESGKRSYCFRVYLFYGLVFCQALLSAFAGLVALVKTVSRTDLKSTRGQIKRRLEGQSVTRIL
37	Cyvirus cyprinidallo1	AFJ20323.1_37	Product: protein ORF17	protein	AFJ20323.1	K7PBV1	298	JQ815363.1	[39884:40780](-)	36.3	0.152	38.7	0.29	5	MECEKILESDLLIESWLDCKDDWQQNDLIPPDLDWESLQHQNPAQDLNWESELFAELPDLWSLTPITDDEVFKVPKPPLAPPPAPKPGLWRPRAYRQKPPKVQKKKAPIPIAPRQPKETQRDQVVQRLGSMLVDRQKRKRAAEEENFLKSGVGMDELMMRAWCSIPPLRCYTKLDKEHYTYTTQTEHEACRVALFVLELGDMYTGRLNPANINMVVDELKKLESNTHSYKLMRADYWPKRERCNKWQLVMHLVSSEDKEWTIKDCLLEHLRMDIVKPENRYGFISHDTCFPQRIMIPH
37	Cyvirus cyprinidallo1	AFJ20386.1_37	Product: protein ORF89	protein	AFJ20386.1	K7PBL8	299	JQ815363.1	[147392:148291](+)	40.9	0.155	43.7	0.31	8	MSQQQQLSVLMSRRSSKPLPAFVNRANQPYGLNPDLCELYAEIELFLNRLGDSVTYEVADKCNLPLRESSWRETTAIPLKRRWCKMDNGRELYDFVMMLDCKPVKMGEKTVVLLTYAESFKNGFMHAVHRVLDFEPLLVPPLAGRLRDYFKSEVRYVVPLEEPEVLTSSSSSSSSSSSSSSSETEDNQETTKTQKTPAPGKNRRRKNISKAILSSPSDSSSSEEPPEIPIKDVKPAAKAELRYKATKTSKAPKPAAPLVPRAEDDADSSDEPTSGPPQQQMKRKKKQEERSVKVLAKET
37	Cyvirus cyprinidallo1	AFJ20398.1_37	Product: protein ORF101	protein	AFJ20398.1	K7PBX7	299	JQ815363.1	[169871:170770](+)	27.5	0.153	31.4	0.31	7	MSHSLDLLSSSSPAPERKRIRLSETTSKDGSDSDRYPLATDIASMQPLMLLAHIASLFSPLPTTDENHRDMKIVQVLDRDLHSAAVEAISVGSSKSPPSFRSTVNILRFYRVGYNGRVYWLPWISAEKMTLTEVMCVLIKTNLLMWYTMSFKNSPSSVPRYCCGKVLLTSAPGTLSDYGLPNAQQDQLLVSVVQNTDYNDRGHRYTQSLTIFLSTSYYMYKEGNEGNLVLHAGSYKGQHLRSWCRVHLKGRWKFYSDPEAVTLVNQSTLLEAEDVFYGIRYESQTCPATKKYNFIKEIQ
37	Cyvirus cyprinidallo1	AFJ20416.1_37	Product: membrane protein ORF114	protein	AFJ20416.1	K7PBM4	303	JQ815363.1	[192411:193322](+)	80.7	0.882	72.8	0.74	10	MYTHGLVCSQNRVMMMMLLQRGKKLAITILVGFCLATTIIDVCFNGLAAVGQTPFHNSSLEIATRIYPTKLTPIRWTPGICGFIYVCLIVINLHLFACRFWRPAVYHLDDSGKNWPALSFFAIWPFVCLLDVIRLIVWDYHTLEGTAIGTTLIMVLLSGLLWLELVLISRESHYNLDHFRIFVKNGVALYAGWCSYETAAHLTAAIQYEGKKAQAFDPEIAAILGLVFLTISFVVFSALDFVYFKYTKQIFAVHVGILWGVLGILCSQTYTYPVIYSVFLGLGVLITLCVKAGLGISRSVITQ
37	Cyvirus cyprinidallo1	AFJ20421.1_37	Product: membrane protein ORF131	protein	AFJ20421.1	K7PBM5	314	JQ815363.1	[199289:200233](-)	47	0.19	39.9	0.22	3	MSVVTLCLALLMLNLVPMLAQDVALDLSFQHALSQIYSKYGYNPGVQEAVMEVMELNVNLALVNVPLLDVETYVVDALGLNTLVTEPPTTAATIRTLAPIIGINLDKLSTTPTTTTPATTTTTTTLAPEVARAISAASAAASIAAWVAQATTTTTTTLATTTTTTTVPTTTPQGLTAPNDGVVDAFRPHTADQRSHRTGAVVVPGDTALKYKVTPVPPATPAPTKRPVWPSVGPPAPAPPGPGTPPLPPQPPTAAPPLYSWLDPAGFGKCGTGSCASGPIVFTMMLLTLFSGAAAGVTLFVLKLHRKKKAIHTV
37	Cyvirus cyprinidallo1	AFJ20330.1_37	Product: protein ORF21	protein	AFJ20330.1	K7PCJ8	315	JQ815363.1	[50473:51420](-)	23.5	0.126	30.9	0.31	9	MALALTYADPNKCSHTVGECDESWYLFNEQDSEALAQSTLLVWEPKSAPTRVWTSVRNKVAMFKLAHRYEPTIWCNPCGKKCSEVPTKEREEESAQDSTRSTRSLYQWDYFRLTWRGRGGRMRQNADEDRVVQLHSHPPINLEEASSRPPLRALVETETVVMSQEQGLLRPARSWSVAHAGYLFQFDHNLGSNHTHAKMTNSSLAIPLRLKQGTCIITETSAHNHTRCSFSGARFLGRWCITHLGLTEYEQYCITLAHIVRLEGKIALLKFDLFLDRNPDNTFKVNQLIYLLHSCSAFNLRNEKVPWQTCGALTK
37	Cyvirus cyprinidallo1	AFJ20377.1_37	Product: protein Allo60	protein	AFJ20377.1	K7PC83	327	JQ815363.1	[134043:135026](-)	63.1	0.596	79.5	0.78	34	MELPRVAIPAEARELGITKTLSELYPSHRFYRGQRRIAIKLEVEGDEQDLVVRLTKSLRGRVWTKPQLRAQILSLLPGLSGQQGEDACQAAAEALTRSAPFTLKSVRSALISTRFFARMGSLVDSRVKREFECGKGYLVDHLKAVYGWRPLASAVNVTSKVPLGHSCERCHSVCSRQVPSHKTELDAVAVDERGEYALLEIKTRSSSTVTAALLRRYQVQTWIGEMMFRNTYGMCTSKAIHSYIVFVDPCSYTVDRVICVDSKLNRPSPRLFALFPSLLNLCQAKLSAPRVLLRPPAGRPSRPCASGAAVKRKRPSGAAAAEKKRKA
37	Cyvirus cyprinidallo1	AFJ20319.1_37	Product: protein ORF8	protein	AFJ20319.1	K7PBC1	330	JQ815363.1	[26176:27168](-)	47.4	0.241	51.1	0.23	3	MRPFTYIILFCVLVTRFSAEMVLCAMRVHMGATRDGRAATNAEHMLQLRRELMYTHGVLGANNLRHETELMCSVSSLVYTCACFMGRVFGAEFDCTKLKLMAWILLTRCFTRTVPVSEVGLTVEELPRFFSNHSQVTETLRAPEPAYHMDAEDGEDDVPQNSAQAMMNLEAALIRARAAEVENAADLADSTTPYDGDGTYTTSDSEEEEPTPEPETVTTSNGTKFLIEHIPLPSPRNILAERLRRKLRNMDQNRTRERERRAANMRVLAALAARAAARAAARDARADHNHNANANANANANANANANANANANAAVRARRAVNGNRPEEQ
37	Cyvirus cyprinidallo1	AFJ20425.1_37	Product: membrane protein ORF136	protein	AFJ20425.1	K7PCL7	330	JQ815363.1	[204144:205136](+)	52.8	0.199	42.4	0.37	3	MSGLLIVSLALTLSLASAQSITTLAASNGSVTLAASNVTLAPVDPVANLTAAAPTNATAAAVSVPAAPAAATTAAAATNATVAAPAATNATAAAAPAAAPSNSTLQPTAAATNATVAGAGAATTNATVAGAGPSTSAASNNTINATAAGGATNSTVSTAAFNNTTNATAAGAANATTGAGALSAGTSNSPISANSSSAQPEPVTSAHPDSSSTASDLSPSSWTTIQAESNTTGVSWLPHDVLARCSDKQGLVNWMGCAHGMVVMLVIGGLIFCLLTTFLIWIVVHYIYAKQYRLGKSARLGKKKPVTSAVNRLSRSYLDDEEDVAYEKSA
37	Cyvirus cyprinidallo1	AFJ20452.1_37	Product: protein ORF8	protein	AFJ20452.1	K7PBC1	330	JQ815363.1	[284140:285132](-)	47.4	0.241	51.1	0.23	3	MRPFTYIILFCVLVTRFSAEMVLCAMRVHMGATRDGRAATNAEHMLQLRRELMYTHGVLGANNLRHETELMCSVSSLVYTCACFMGRVFGAEFDCTKLKLMAWILLTRCFTRTVPVSEVGLTVEELPRFFSNHSQVTETLRAPEPAYHMDAEDGEDDVPQNSAQAMMNLEAALIRARAAEVENAADLADSTTPYDGDGTYTTSDSEEEEPTPEPETVTTSNGTKFLIEHIPLPSPRNILAERLRRKLRNMDQNRTRERERRAANMRVLAALAARAAARAAARDARADHNHNANANANANANANANANANANANAAVRARRAVNGNRPEEQ
37	Cyvirus cyprinidallo1	AFJ20424.1_37	Product: protein ORF135	protein	AFJ20424.1	K7PBE2	338	JQ815363.1	[203035:204051](+)	30.1	0.233	66.5	0.59	8	MESLCCGRLGKRLFTAPYEREQEHTLTFRFEMPTHAAAFQVGLRMWLGAQYLSKAPLARSEKVLSDLYSGVRLSEIACSLWHEACRAGTPLIWSGISQYERLRRDGDGDECYRDVLTTAWWRMGWGLIMRAVDGDRECCENPISQKGCCGMLPVLYERALDMRDPACDAFRVRSRDTTLQAYALIIAVNEVNMGAMETMSLDLSRLYHGESPHKLLGWDGIHPYTYMYEPPNRHMEAQWREGVHNIEFGLFVMANCDMAETNNATLVDMAGYFRCARYQLLPWKAGTYPICIPPPSERALSRDHSQLQDRAARAFYETGFMLVEKGLRCALAAYSCKS
37	Cyvirus cyprinidallo1	AFJ20328.1_37	Product: ribonucleotide reductase subunit 2	protein	AFJ20328.1	K7PBV3	340	JQ815363.1	[47782:48804](-)	90.5	0.887	86.4	0.83	8228.5	MADQHYDQDMMMDTSPVVVEEPLLTPSLEKYTLNRIDYPDIWGMYKKALASFWTVEEVDLGKDVQGWNALTHNERHFLKHVLAFFAASDGIVNENLLERFSTEVQVFEARAFYGFQIAIENVHSEMYAKLLTTYVADAGECKKLFRAIETMPCIKKKADWALSWISDKNASFGERLTAFAAVEGIFFSGSFAAIFWLKQRGVMPGLCFSNVLISRDEGLHRDFACMLYAKHLRNKPSESRVKQIVGEAVQIEKEFLTKALPVSLIGMNITLMSKYIEYVADHLLEQMGLTRVYNTPNPFLFMENISLEGKTNFFENRVGDYQVKTAAVVSNDTFMADIDF
37	Cyvirus cyprinidallo1	AFJ20391.1_37	Product: protein ORF94	protein	AFJ20391.1	K7PBL9	351	JQ815363.1	[155850:156905](-)	76.3	0.765	77.5	0.76	1896	MALKGGRRSRFIPPFCVAVIFSLSAILFYSSKLDVSADAPPPINDDIIITTNLASFSTKDTDKKQARRRSVMLSKLKGGMSALSVPSYIAMITVNGELICGGTLFNASHVLTAGHCCVNPRVRATSEMQVSLGLYNVLDLHSKGNRRHRVKACHFYAPNFINRTRSIYALNQELFNKNGYDIALLELSDPQANQDVSPVKLFESLRESPAFQRECLVIGYGRHGVGGGGDAFLEDTYVPVKTVHVPLRSPSVCNIAFGKPIPSNTLCAGSQGHDACTGDSGGPLFCEGQDDGIPRQVGIVSYGKPCESRDEGLSVYTDVRGFMQDLKNTPPTYTFVDHQTFLLDISTYTKT
37	Cyvirus cyprinidallo1	AFJ20369.1_37	Product: putative capsid triplex subunit 2	protein	AFJ20369.1	Q52UP2	367	JQ815363.1	[122703:123806](+)	28.5	0.203	67.8	0.61	20	MYGLNHATGHLDTEWIERQARPMGNIEVQGLLNPHLAPVGPVQITNVWIPSGAFVTYVPTGPDSSVAHSGGYYYRPSMHAFGSTTLPGDNLDDLQASVLYRSEGLWSRVALCGLTMSANNPIDLYDQKDMSYYIINTGADPLHSGDAFVVEPPSVEASKAQLESFRTSLRAEGNFKNKTLLGGLPATVRVPAEQTERMKHIMTRDIGLCMDVAAPGATGTQAGIQRLYNSPTELGSAVKNTVMAATLDACDSVSVLLQMMRRVAKMPRQLQDKLSEYYNYRQGKGQLNPETLVEIWKYPEMADLFMDSMEFGTKSINRLKTCSFGSVIRFTEANPTPIRGETMYNAYGGQYLCGESFYGTMHSFNGM
37	Cyvirus cyprinidallo1	AFJ20332.1_37	Product: protein ORF28	protein	AFJ20332.1	K7PC53	369	JQ815363.1	[51808:52917](-)	67.2	0.808	60.9	0.67	9	MSHAKDFLSKSAVVVFGGAGYIGRGLIEYLLKSNISITVICVDPVRQWVPFPTGSRVYSVCRGYSEANKKCDEENIVDLLKLVNDKYETVYIVNVVNYHRYRLGRPSKCSVETWKSFTRVLARATAAVGKLQCGLMLSGSGCSLNLMGLRSELESEWLSCGTRASPMVVIRVPYVYGPRCPLLNTFCHQKMGFCPPPERFSEKPHKMIFLENLCSIMVDALLRAKHNGWASANFEASDCTPTMTLSDLAHEVCMVVDKTARTATPKCRFYPMETMFGDVVCEERLRWIGWAAPTGTTSESRLQLSPPDYPDWTPPHSWPESVELMGAINQNARKSLHMSFLDILMMFQPDTVEPEEHVRLPLLCQLLSE
37	Cyvirus cyprinidallo1	AFJ20419.1_37	Product: protein ORF130	protein	AFJ20419.1	K7PBE1	378	JQ815363.1	[197996:199132](-)	31.3	0.154	49.7	0.38	6	MSTNQQDGGASERWWDLKKLCDALNTLGGFVDREFLRILLLDRSRTLRDIIFDLHDSRRYQNDLNQFYTYGRTQTVFGQISSYIEAVLWERTESGDMPSADQVCEWMGRPVVSNWFGTPWYDVWRRSLLDCEDLSEIFHGLWLNRLPTECPITSPSDSDYVANQPPSSYLQESMPKQWLRGCQIVELGYLMGVYDMNPNMRSISPSVLKELIRTWKLPTHDGVSDGLFVFALRRSRGNTVAQRVKNFGHRVQLSSHLNIDLRLEDDDMWNPFDITAREFGPLYNALMKLVPRDKFGRVDLTANAWPAKVVKRVSSRTVSIKDAPTPQELLEYAKYTRRRLYGWSGDSSSEDDDDDVVYGPAVTDSDSDLDEICQYLLS
37	Cyvirus cyprinidallo1	AFJ20397.1_37	Product: protein ORF100	protein	AFJ20397.1	K7PC90	385	JQ815363.1	[168448:169605](-)	27.2	0.183	42.5	0.51	9	MYPTDSVQIVSPGEGWWLDFSQNLWVKGPYVETRPVEMVLGPPQVEGNEVSVDLKDILDPSCKEVLSFTVKPVGCWAAWKKSNVDQSLFIWYRVKPPFSELPASAVYDHYYHYCPDNEEQITFGSVSDPPDLWYLLGVPERWLLQNPMVSGVFKAYIDSGSKLAPLLKLGDGFRTLDVLSTSQEATLSSYCDLACEVTVTLTTAFRKFDKHDSQSRAEAVNAGIWWLMLHLERCCSVSPQEILRLSHLLCVHAPKSEGELAADRELREKYWKNKPPHKEHQGVMGYRLGSVAALMYLQVQSRWPRDTIGWPARVFTPDNSEVTHRDARIKHSFDSKYWELVKATLAKTHCEADLSGLFKSLVCPLDISEYLKKPFRKPISHHMCL
37	Cyvirus cyprinidallo1	AFJ20363.1_37	Product: putative capsid triplex subunit 1	protein	AFJ20363.1	K7PBX0	401	JQ815363.1	[112633:113838](-)	24.1	0.154	38.4	0.44	9	MASLMNATKDGLNLGGYDHEIIHVPLWCCTSTDRVEHFEAYMRCNLSALDQVCRLDDFRCLIKNSLDARDVSCVTQAGGGVVCAGAPLFSFMQRWNKAVDSIRAKLELMTPLQLAADYTHMITLSASQGSLFNESDADLLTEAIAFCVRDGEDFGRLFSFYGVTTYQSFHAYEKSKFSYDQSRQFNLVRRGTTNLELSRLNLSTRMHNVSNPYIVLATVPVRVGRKGTKGHHGSLTKLELFYWSESMQALQAHVGGDCHGHTGFENSVRKEPELRRQWYRSSTLKLNPNSYVGAFFLIGKQITLNPFSLQEIYRAPHVNILGTGCWHLVERHNLVESQDMEGKFSTMLDDEDEEEEESAPVSQLFPTNEDLIITDGLEGYVPAQFVDPRVSQYHDFDEM…
37	Cyvirus cyprinidallo1	AFJ20382.1_37	Product: protein ORF85	protein	AFJ20382.1	K7PC85	403	JQ815363.1	[139659:140870](-)	30.9	0.202	63.8	0.58	9	MEPVKDISQREELILLENLDKMCEFLDGEFGPPVIINEFPLAFVQAYGVIHVVDLEGPDEATEEARRVLLVAVSQHAHWRHHYSQEMESAVNAPSTKARIVRANLLLGRQSYDKDEPASLLNYFSLILGHEMARKIVPLPPLIGFTRHDKASETLLLAALDAWRTFGQLLFAEVCVGAYQKYLSTISEQEFKGVNCVTLAGMGADTQQKAVVHFTLMRRQVEAWKHLALTAFRVCLGTYYSAWHTTEMLLKTYQLLTGQEAPKGLTMESLPDWVSGMRPDTESVGMFFFANLRKNPAAGETKKQEQDWDYHEDVWALFSLFSTMTPKSASTVCRINAPGVTRMQYLYSCFAQYKGMYGWAAARRPEIAQRFCKILKFTPKELEAVISSASTNPTTTTTD…
37	Cyvirus cyprinidallo1	AFJ20436.1_37	Product: membrane protein ORF147B	protein	AFJ20436.1	K7PBM8	415	JQ815363.1	[223506:224753](+)	37.4	0.148	39.2	0.31	3	MSPVGVLFFALAAASYIPSCSTAPKTTKFNVHCPKVGRTPASTKPVTFEKNLMTGWGVAKDAACAACGVTPTCSSYKLFKGDDKKNDGSVIGKFEIKAVYSLKLYTSTDKKNIKYICNNKLTPTTTEEDPTAEVDADQEDQQGKKTPVKPAPEVKPSIEVKTASCALSETLKVCFKRDGCDGEVYDGSRKTSSTKVAAASTSTVYEVKPSFSFFKKLFTKATSAETKAAVKKAVDKVITNKETIEEIARLMNIPETTIKEITKIIKVGDRVYARDVKGALTLIVGKDTAVTEAETDVLDILEDVDETVAITESELTSLTELERHRHSASVLSEDNFKIIVIGAGAGGGALVLLICCGGCVACCFCCKKKNKKSKEKVQVIYTGPAPPTAAVEMQTMEPP…
37	Cyvirus cyprinidallo1	AFJ20417.1_37	Product: protein ORF128	protein	AFJ20417.1	K7PC97	417	JQ815363.1	[193415:194668](-)	76.2	0.602	70.9	0.56	750	MDVTSLKIELVCTECGDLLEDPVTVACGHTFCRDCLIVPTCGICLSDINPEAFQWAPNATLTRFLEILKTAESENSTPQITALITPNSSESDDWDSEDDPFPSPPPPPPHASTSARSGCPVPPPRPAVLPVPSFVLRGSGRMARRNALVPTPENSPPPSPSPSTSISQANSVVSTSPEVLLAKSLYRSIPKSRGKHHNEKTSLNRLHRVVSELESKERWHNKMLRERYLVRCNLDPATAHPKLRVDMDGRICYFSEDQTSGNGSRPKLSFTSMPGVMSQMGRFGPFYAEMSVDCKRSWIFGVCSSGVNKNMVIPKPSDGAWTLSLKEDGTLWANTDFRVQLPNSVHPLSKVGVLVNQEMGSVQFIDPQSNETIFTFNRQTQLEYTPIHMFASPGKKDSV…
37	Cyvirus cyprinidallo1	AFJ20406.1_37	Product: protein ORF111	protein	AFJ20406.1	K7PBM2	425	JQ815363.1	[181793:183070](+)	21.6	0.139	29.4	0.29	8	MGTKERDSWWFGGLQQTWDGAHCESPACRTYVCNEVDLPVPHGCRMLKSTCDPHWGAETGRAFMQTSLMLALQRAISYLTCEAPVYLWPKGKNPSEPRPTDYWLSEDMIPELAGECPHLTLRTGSGLCQPLFVEDRQDTNSPPCLLAVWVVTLFKDGGAMPTVTTRRHSTLRLRFEHWGSSQSSSLAVWDPTDPSVPAAFDRCTVALAYSQNPQRPSPIAIRSRNPYTQPINSGCTRHYEALMAFQYLQRTPWWVEKADFGTEELKGDGSVNRTFFFSPCDDLNISVNVWTKSTVGFWYVRKMPVSVLFSRAHCHCFFTCSLWGMYERSSATLTAPTMKALLGALLPLMSAVGWKPKGVSARFGGVPPLGTLARAACFKSLDMNSVRHLELGYELPYKP…
37	Cyvirus cyprinidallo1	AFJ20367.1_37	Product: protein ORF70	protein	AFJ20367.1	K7PC75	429	JQ815363.1	[119594:120883](+)	50.3	0.356	58.7	0.4	9	MDEFFEKVSALVVPERLSELSELKRAFRGNKSQRKVDNALRFAAGRTAHVVIELERAKEQLEQLTAEKIKVDSALDEAKASASVYKQRVDELESELEAIRKQNAEDAPRRVHKGPEQPGQVQLLRLQIAELTRRYGESVEREAEARVKSEDFERRIKELDAAARTASKEHAAALDASKDQLRETLRLLNTAGSKRHMDFLPIVRGRSYKEVTLNAYLQFIRPNEQLYREKCGTYLTQGTANQMYDNACVGAMALLPSDWTSAYFVDPLAPYSMVHHYPEFLHYRVVLCNSAGLFAELLTVVQLNTVAQEQHKKLSLAEFKSLANSCQEPVRQFKAAIEIHANAFKVYMDMFVEYVRSERAATEPSNLRAAQYGPLENRFKARLRADNIEEDRSATATKR…
37	Cyvirus cyprinidallo1	AFJ20342.1_37	Product: protein ORF41	protein	AFJ20342.1	K7PC59	438	JQ815363.1	[59050:60366](-)	50.2	0.351	52.5	0.33	9	MEGLECPVCLTTFNRPVTTPCGHTFCRRCWIQVERNTTETTTRKCPVCRAEVAGKLSVNRVLVQILEHLNKKPMVGDADDDDDCMIVDVSPGTSPSTSIPTPTSTPTPTPVVAAASLRDEEPLSINLAEVQVEGRAGYSKFSYEALRAKHGVTAELSCSILWFDRRCLFELRMPDDTWKITLSSSNWRGLEVFSRAARSPVSTLAVYVIPGECCKFIDVETGRVLVYTSLPDGQTIFNIRTHPLISTAALQLRAPERIHLPSQKGIKETLHFPIPESSQPLTMFPNSSSVEWDSPVLRCTRCLFHSPRDLPPHMAVQTTTHKKIFALIQTGLQTAWVLGFEHSPMAVLHADGILRSSTHHKTAFFCHTTRPYIGMTVAMYADVERNIVRMWQWAPSEGQ…
37	Cyvirus cyprinidallo1	AFJ20437.1_37	Product: protein ORF150	protein	AFJ20437.1	K7PCA3	453	JQ815363.1	[225766:227127](+)	60.4	0.36	52	0.36	9	MSSVDCSVCLEALCNPISYQCGHTVCQSCHFKMTRQGPVLCPLCRVEVSAPASCMVNVLLNSLLRGEISPAQLEQRPRSREPSLPSSLDAVLPSTTQDWRPQGGARAHGGQGLCGGPRGSPSSPRENLELLKKRFGECVLPNLEGAYSLRPFYVEFSIGESTEWTAAYRRRNGAQTIDSLAVIRSGRTLTTGRVHKGYLHSMTNHDAEVMPKRIGMLINKIAGRANFYNAETGDKLHIGPIDSSNQIFIHKTASFAKESTDPPTIDSYAEDTTSAVPPVMISDIIPKTCTMDVCRQDAIRRHIQRPTFISSSRVLVSGDAFFLNPDCRDRGGSALTFSAETYSEVYVELHMRMQQKWVFGIEGFTARAYKSDWRDIEAPDGSTWMIPSGTMVDRLGLYF…
37	Cyvirus cyprinidallo1	AFJ20357.1_37	Product: protein ORF57	protein	AFJ20357.1	K7PC68	453	JQ815363.1	[92798:94159](+)	41.3	0.366	63.5	0.61	13	MADAARQVKGAADPIVPLPAFLENCTPSVCRAYGVQPGDFPPYVIAQALSKKAFDMWTQFDFEALRLCLNEKLHLQATASHKLYVVACGMILWGEECWMDPQMLSRVFVHDAAKLKLLARVVYSFMMCLQVALEAKEAGSNIPGLDDPARVDNMKRFVQLKGFHHHYTFCDHHWQHWTMGREHADGELPEVVVREMITDGLSCSLERGGPFSSAQAWIHSFRFEFYPEFMRDQLREALKIALENALRINFVRFTQSVRFLAKMHRRVEAPRWGLMPPNTCDTLETYEDCLCDVHVLRHVAGVTSCDCLCCRRHGCSDENCRPTAQMSKAELQAASEDNDDLESTIEALGATPLNMKIHNTTIQDEARNMVHRMLGEEPRVVAVKAKLLGVGDRGPNGKG…
37	Cyvirus cyprinidallo1	AFJ20446.1_37	Product: protein ORF156	protein	AFJ20446.1	K7PBN0	457	JQ815363.1	[256156:257529](-)	37.7	0.151	31.8	0.17	3	MDQTPRAMLCLGMQPLRVTRSNHSTRPLVDEVEAVCGKSGDRWHQQQQQHESSVVLVTARTPLHRHRHSHASDTETSPSPPTKKARIAVQRRGRSKKNSKVNKVKHASGSLDETTTPSSETLDTQDTTSDEPGPIKVTAVSVEDTVSTKGNSAASATKRTSEAPDTPDRPASPANQCTSDPPDPSDPPKDTEDASDASGIKKATEEAPEGKKATEEAQRGKKAKKATDEACETTKDPGEAPETTKDASEVNDTTIGIVQGLCPVTMQGDVSKAAVGTKNTETEVGDALCVRVRGNKEEQQHVTHVTLTSHSETMREEEPVVTLVQELQDVHTKKGLIGHIDQSNDTFSIVKQVLNSNHTFQDGGTPPLLDYKSVEDNAGLIPICAPTYAPAPILNAVED…
37	Cyvirus cyprinidallo1	AFJ20315.1_37	Product: protein ORF2	protein	AFJ20315.1	K7PBZ0	460	JQ815363.1	[3621:5003](-)	27.6	0.169	64.2	0.52	12	MASASCTPKGQKRSSDEAAPSPAGKKQKVPELGFTLKPYNEEIDMSCTGCTLAFTYDHQAMFSELTKPEMAPEKESHMRLFSMGRALYRLAQQLITKDNLSRSDELLEQLRLELLNPETRMEDALIDLGSALDPELENTPVPESTDDNKAQLRRYTMLRSVALACMRVAVITETATEKGDPRKLDGTVGGCPSAGQVALWLGRPVVGGKWFSFDSWVDIWYRRISKDSFLSFSSIYCQGRTEDSTSPTSVSVHRPDSTEWTSIHESPLIKDQWRRGKDLVDYAFMAMLRLDKPHVRNEVNTLKLGDLEGALRKAKLMHIGDGVSGSGSQRPRWTDVELEKKPKLQPNQRPLISDVHYPLAAIHQSINGVSELSELGHGLMTAAHMNVRVHLLADRPLTF…
37	Cyvirus cyprinidallo1	AFJ20448.1_37	Product: protein ORF2	protein	AFJ20448.1	K7PBZ0	460	JQ815363.1	[261585:262967](-)	27.6	0.169	64.2	0.52	12	MASASCTPKGQKRSSDEAAPSPAGKKQKVPELGFTLKPYNEEIDMSCTGCTLAFTYDHQAMFSELTKPEMAPEKESHMRLFSMGRALYRLAQQLITKDNLSRSDELLEQLRLELLNPETRMEDALIDLGSALDPELENTPVPESTDDNKAQLRRYTMLRSVALACMRVAVITETATEKGDPRKLDGTVGGCPSAGQVALWLGRPVVGGKWFSFDSWVDIWYRRISKDSFLSFSSIYCQGRTEDSTSPTSVSVHRPDSTEWTSIHESPLIKDQWRRGKDLVDYAFMAMLRLDKPHVRNEVNTLKLGDLEGALRKAKLMHIGDGVSGSGSQRPRWTDVELEKKPKLQPNQRPLISDVHYPLAAIHQSINGVSELSELGHGLMTAAHMNVRVHLLADRPLTF…
37	Cyvirus cyprinidallo1	AFJ20423.1_37	Product: protein ORF133	protein	AFJ20423.1	K7PBY5	465	JQ815363.1	[201519:202916](+)	25.4	0.228	31.6	0.27	3	MAENIVRYLRHTKDGDYSGESVAELLAINPIQSNVCVNASEFYFEVIADLEEGRRWSVRVDEFILTSDFAGEYFDPVHDKKGCILLGFYCSVPERFVKVMHFCEECVFTNNCAHAAPCELTEGRVTLNGDVMFSDDLQLSRPYFVPELEHMRAAGAWTMPCFGKRSQCVWVPRGERVSASEHMMRLYVEFNVRGQKEFTLGMGASEVIVRLVSEENLLEVSSRSRGLRRYRMAAPGRVALFSDSHQGHFMVLSVFGDVRVLAREALLNPGKDRLFFEYPQNASTWVCMINPKSEAIMPPHFAQSPPALRAKTWGDILAAKSMCRGNGLDAKAVQVRGSSDYHYTGSVSKAISITTLLFEDMYSGWAITSRSQQPGLLSRLERRAGDESLYMLFGDREDG…
37	Cyvirus cyprinidallo1	AFJ20366.1_37	Product: protein ORF69	protein	AFJ20366.1	K7PBL4	493	JQ815363.1	[118091:119572](-)	24.2	0.166	34.6	0.28	8	MPKQKGAATIMLCVRGGNRLFGAFSEYGTLRAWYLDPGTAEIQAAQFKVTYKAMDRSSIPASALHRLPSSLRTSPRPEEDLYAEFDIPYMGLSFPRYAYGFSLPFARGNLLLMLGKTDSWEFARMLHDWTMVWCPFTVPERTRIMHNMPPEQNAGAVELRDEAGIYVIRASGLSELSKTPCLGCVERSEAIRDYEMASALMAPVTAVLEALCPFWARSWGSGALDSLRDQWCLAEPGVRDKWMIEGLESARSILMETGLPSRPAEALMLATSPLFAEAYRGTLPLTVDDECHMGEGSHVPFRVSQQSQLRLDLYYCAAVHLNSLGVFPRCTYVYTSEGPLVIVGGVANGDPRRKRQGQGRIEASVVGPRRKQGNLPYTLPRGNVLVSAGKLGETLLYAV…
37	Cyvirus cyprinidallo1	AFJ20399.1_37	Product: protein ORF102	protein	AFJ20399.1	K7PBD7	495	JQ815363.1	[170794:172281](-)	45.5	0.254	45.8	0.32	10	MASSSCDGSQCPSESCPTTSSSDTEMPSETPLTGEEAQRASEQQRLQSMLCEAIEEVLNVLNTEGLSVPQIQSIFSAGRLDPINSSVVGDQDVARDLSSRNLVVTGCESGVYEVQCQTCGARMSANSELWSLPGFAAYACIQRCDLSVLHPQLMIDQVREAATAAAEVRVFCRGFEPSKASTTHRYNLYSMSQARFPYRMVKLRDRLQSWSSTASTPELYGACERWSRQGLFLFQDQVCCVWCDKPPTLSRLKAANRSDPCDHTCDGLAPRAHLRISEVLGHGIVGRVPGDSSLASRLQSLSTLQISDINRKLPRELFDCDTRELGDMGLVFSGVSDLMICCKCLCLCAGLSVAGFRHSCPSERQAAQLIPMICKSGAEALGMDINLSPETCTSENEHL…
37	Cyvirus cyprinidallo1	AFJ20359.1_37	Product: protein ORF60	protein	AFJ20359.1	K7PBC9	506	JQ815363.1	[95225:96745](-)	28.4	0.146	48	0.42	9	MYNSTEGSVSVKLTPEREIEQRTDGDYVKFSGRVCLSDILGPSVDDGSDRGIILAHRIGRVTGRVDKYPDMGYFTVTGDRGQSVVAGVHYSKHDKIQQGLHCGITHEWLPELPIVQQRDLLVKAAKMYVGSKLQAEFRALLSEYNELKRKGSITCTWAGTGEVSNICHVSCPAGGLVHFNNMSRKPYPSNVTDMQGPSSMLVKFVTGLRALYVSGARRTWVGYLSQLTHVTDKRALVDRNLVGQVFQHRFGTGLGQYFDGTETDTSGIRSYTQFVSTAALDAICEAFRPLEAVSNTFLVDVSEPLDVRVYVRKELIKIKSAQEMRFEMSAVVESFPITRHRGLQDYPNLHRRYSEVLSGALEASAMDGVEIDVAALEAKEEATKKESKKEEPKPEAEEE…
37	Cyvirus cyprinidallo1	AFJ20329.1_37	Product: protein ORF22	protein	AFJ20329.1	K7PBC3	529	JQ815363.1	[48914:50503](-)	30.1	0.205	73.9	0.67	10	MADLRGFDKVDKEIEDTRVQVEGLLQKLDQGSVTIDRRDLERMIPALHDMQVKHRLNWHTPAPRMGVGSEPDLEFKRRLDRMVSAGEPSTPSHCKDQYNPRYHYTPNSTISSLLYAQTMLNNNPDGAPSGNEATVTIFDPKKGSESGELHLAELLLEDIEIGPEFDRMQELLSHMKLFLEQSEKPEHCKVEIVSVTCTAHVGCLKFEVLMWIPSGFVEEMKGTVPYLPGMNASKRTAYAMLCYRFFHDQGMKRGMTIPFKILGDGTLRVYSTRGSQCVLCTKLNKTKLAVHRLMCVPECTLSKCSSYLDMTRPCYRPRGDSDYADPLWFTHGDNTIIHFPPEVLRSWLLYTVGLTEAQVDKVDFNYLTGGSVCYGFGERDQFPYLHSHKLKMSWIAGCR…
37	Cyvirus cyprinidallo1	AFJ20439.1_37	Product: protein ORF150B	protein	AFJ20439.1	K7PBE5	540	JQ815363.1	[229140:230762](+)	28.3	0.188	60.3	0.56	12	MENNKRPNEESEVDQKLNKRSRSSTPEDKALLSDISDISSEDDEDKASSSEEDYSPFNAVGCLWHGGEAVFDVKPFNSFLAGLEFDIKANMLDSLREFPGFEDYYKELMKPENAPATSENKELFALGRALYRISGHLLDSPCVTDSLESLRKKLLDDSEPMHTQILQMASKLDARHEEAHQHQDDLDGLSESERLSYVRLRTIALILMRAAVLPETANKSNMVRYTCGVSGVTASAAQVCLRLGRPIVHTASHWVNHGNWVAIWWYIIDCGSLSLSDIYYESPRVQVQSPKEAAVTEPSVHDHVYNVKPPYEDLLEQWRLGKQMVELGFLSLMFYEWEQTHHMCGWLEIGDLHKELKRLRLYRHVDGVCSKRDSGVYPALYKHLVITPKQMETYRPTLT…
37	Cyvirus cyprinidallo1	AFJ20368.1_37	Product: putative helicase-primase helicase subunit	protein	AFJ20368.1	K7PBX1	555	JQ815363.1	[120957:122624](+)	72.2	0.807	78.5	0.76	19	MDTDDLDNMCENGGDWDDAGAGSDDDEDLSTTPDPVPQALLNEVPEKSEMTRVTDHYLSYTSYLQNLWAGDMMDLLASPTLAPLARITLLTGCAGSGKTYAINKLRESAGQYCAITASTLNAAGIHADSCTVHKYLGFNTSELLDLNSTDSEWFAAYKEKHKDAFSYLARAHRDYIANPDHHCQTLRMRCAKCREWMNCPKTNSSSFSIENGFAGPASIPMLVIDEYGMLTGGMLNRILIALKLWAPPGDQHLIVLVGSVTQLQPGRGPEDRNRPDDGLWTFAKWDRLLVSTFNLPFSVRSIEDPEYSECCDMMQFNVSTRRTQEIMQSRVSPCTHLDRMTPRVYHQDAMVKNTNSESLQRTQGLERVFKPRIFYGNMKDATERKRFHAMCRSRFKHID…
37	Cyvirus cyprinidallo1	AFJ20353.1_37	Product: protein ORF53	protein	AFJ20353.1	K7PBW5	565	JQ815363.1	[86131:87828](-)	30.3	0.15	51.7	0.47	9	MIPYYELELLVAERYSKLKEATERLDLPERVTQMFSVRSELLHLKLEEEHPDIMKEFYKDIWGLISSDLFTRSNELGPTDGKVLHPDFLRSVPGAIEAQMTPEFISLGEAQLFHTPEIALTRPEDPDSTRPMSRFDSHDMFVVQSSLQHITSRVFQANRESRATWFRTVAGKQYHMDLVNAALINGDEVHGRNYLGAYIDSLLRNPSPLGCESTVDTIECRLMRVFAGMRIPLEVVRWIPPNELPKREESPPPPKYKNPNYKIAAMRAHREKMKHANAETLKEKRLNEERARYLKNGHSSKVSEHETLVLLPRCLSYLIRSPPTGVFVKRRQVKLGTLLNGTASVYADSAGVYMVGEGGSTYKNMRCGEFALSRPHGYKVQIASSVSELFRGKLDYGRF…
37	Cyvirus cyprinidallo1	AFJ20347.1_37	Product: protein Allo64	protein	AFJ20347.1	K7PC62	575	JQ815363.1	[74782:76509](+)	29.1	0.158	59.6	0.43	20	MLPRQHEGAVREPEPRDRGVDLERAYGCLSVWRVRMLADSGLVPPKTMLESVRDRFWGEAENFIKDDVDYASNCLMVSFLAEALWVHSHGGGFARVWRSELAPNGITSFYGYDKFFHRQVCSRYILDDPENLLKKLDTCKSFLLCVLAGGPFVHPSFTYLNMCSSCLFETSHDVESMETRLADRICGHYCFVHPAHVQAPEPGEQETRLGKMDGEQVSAVTSGVSLTSDDAMEDLQAGRKNILDVRSERDAQRVKRADNVEQHAFRTQNINVLIECARAANKIRKTMTRARELRDNLGRARAALKELEAPKYMHEVPLYKWYLAHVSLRDLARVRSSLVHRQLTLTGPGVVVVRRAHEFLGYSHAADPALAAAVIKQAGIMKNVSTRSLCVSVYNEYVN…
37	Cyvirus cyprinidallo1	AFJ20435.1_37	Product: membrane protein ORF147A	protein	AFJ20435.1	K7PCL9	577	JQ815363.1	[221302:223035](-)	66.6	0.49	48	0.34	8	MMVKVATLLALFVSARVGESSRVPARRVTCMTTEFYNHQARVCCSKCPPGTYLSKMCTVTESSICLECPHYTFTAQYNGLESCLPCTYCNRHHNLVTERECTRHSDSHCKAAPGHKCHREDSTGCVVAVEQHKPKPKPTKNPTVEDHYPCSWPRFHDHITGDCVHGVATVLLGITIPTALLVGVWLFLWFRYKFEWLWSPCTAAVKLFKLVHKNASWKHLVALVCAAILISVPFLVDVAMKAICQTTINVYTYPLGLSIHSDGTLSQTRALLLDSFWNRCYKQNEFILPSNTRLNKAIKCVKTTKEHKLNTAKSTSDTSADNSDNKLDISAGVSGSYVGFTASVEARFSKAESVQKTLAKAVRKTLSTSISSFSYQCEIGTLKFASFEPSSQLKHDIQK…
37	Cyvirus cyprinidallo1	AFJ20438.1_37	Product: protein ORF150A	protein	AFJ20438.1	K7PBY8	581	JQ815363.1	[227269:229014](+)	28	0.19	56.6	0.5	11	MADSPQPTIMADLDSESPGPSTRLVPLIPDAPKKRACVRKRSGSSEDQAPETTSSIKRTRLLFESDTEDEEEDEVIVISDTTDSDTDEDDGVNIVGVLRQGKGEPFIDKPYNSLLAGLDCNIKANMMLNAQVTTEMTYLDYYEELTSSDYAPYSQRNKELFEMGKAMYTMAGSLINQTGITKRLEVYRLRLVDDSEPMHKQIIKIGRELDQSHETHHKHPLETECSYEEECSYVQLRTMGLLLMRAAVVAETLNCWDEVRYTGGFAGCTASATQVALYLGRPILPTVCSWVSQRNWVQLWWIALDSCGVGLSEVFFEAPHAPVLGPAEAELDAPSVHDHAYNAKPSHKDLIRQWCVGRQLVELGFHSMMRYDDISVLNRCSMVLLKDMHTELKLLRVHA…
37	Cyvirus cyprinidallo1	AFJ20345.1_37	Product: protein ORF45	protein	AFJ20345.1	K7PCK1	591	JQ815363.1	[70684:72459](+)	31.8	0.16	36.1	0.27	11	MGPLRNGGVDGSKHAPDGPFTPYNDPNIPLASGDRRFSTPEAFTSPYLSEQQHYVKAYNRATLDPPLNHFFLGTSSSEPKIAAKESSMWIRLNHICPEDFRINPPNVKSIGYQVMLPMAKAWYRLAQGTTLSKAAAIINLVYQLQAEEQFARHGSRSAAAGVPDGVEAESLRDLGNNDITSDFLYAEFAHQPAGSTDSGEDNDSEEEDEDAWAARLKQAASERHAAFLTGGAPDFDKKRRAYRDTSSDTDWDSDFDDMRPPERQDLITRLTAENLILNKRLRKYRRKRMQSKKHRSIIGGILYSFSSTLESSSSSSSAADDDDDDEGNKSGEDVSSSSTDPMRKRECRLCEHSVLAEYRTAELQNLEYHTLLLLAGRRMVKDLDKGDPTLDQTCVTYAR…
37	Cyvirus cyprinidallo1	AFJ20356.1_37	Product: protein ORF56	protein	AFJ20356.1	K7PBL2	593	JQ815363.1	[90923:92704](-)	33.6	0.183	42.4	0.31	9	MLRRQCSSSSDEEDRLVICEDEEEIKKINEGEGAQSRAEIELNKRTRDSFSAWAQQCREAAQALKERQQLPRPVAVYPKPRAQRRKPHKSVSPTASLQPPSPPAPPAPPTNTPRLSPSRSVPVSESASAVSVLVRCPPSRRRLACDESDEHIGSFSCVQCTESFKAKVLSYSFQNLAAECDFLKDVAGHCLTPTTQSTSAFEIMRTIQLNICAASAVLTKKTPRSYIYARTVLEAAESSCNMLIRGLYQCSTEASRTTMMDICLYANRYHLPIIHYLTSARRLKHTMDELITGWEIFEPRLNYEQCLSSWISDSCCARLIVWNNFLPTKLKFVAAVLSMSPQLRDITGFSRLLCGIKTEGLSLDEIAAIIPQNNINFIPSAAALTGVLRGIRWEMPPYP…
37	Cyvirus cyprinidallo1	AFJ20401.1_37	Product: protein ORF104	protein	AFJ20401.1	K7PBM1	608	JQ815363.1	[173247:175073](+)	52.9	0.541	53.2	0.56	8	MPSRRQHSIEAKRTLFLILWRMNKMSLIDCQEMTRSSVWDSCALKQLVLPPPPLEDMEEAPGELQRPQSLRHRSRSCLLRSSQKRTSGCRQIRCASPSPHRPSPLTQTLSSDLAVLSTCQIEWTPSQVVDLTSPSLSGDAGMISAPLSPLAWSTPSTDSSCTFRWSSTSASSPMRKRKRSDFQPKEPTPTLANDCSGLSEETMSDEASTSGTKSRRRSRAICFRTTEEAEAALRNAALYLRTLTPQAAFSPSVIRNISSVFSEQGSKSTLLISCSQLERKTDLDEEPTCELLIAPLVPGIRKVVYTAYAQMGSGTYSKVYPVTNAPLSRRPLYATECVKKCTNLNDWLTPIMMSHPNVMPAKCIYSGGEFCILMPRMTMTLYEFTTFPLSKDEKSAIMA…
37	Cyvirus cyprinidallo1	AFJ20420.1_37	Product: protein ORF129A	protein	AFJ20420.1	K7PCL6	609	JQ815363.1	join{[197050:197812](-), [196856:196973](-), [196594:196775](-), [196351:196493](-), [196087:196276](-), [195565:195998](-)}	52.7	0.386	56.2	0.38	29	MKLLLLVVLIHITAGYKNPCNPDMCDPDQGNLHRQLELAGLHTVSDLGWVRESWFRGKGSAMYLTEAMSWKAMILGYSIFSGPSNSICQTACKPRGGNAYCEGRGSTTQWCTVPFHGQLGDPLWWFGNLYDGRAWGRIRANYNSWQWSLHHMCSSETLKNVKQITTNRRPKATICFLGNPDPMSMRDDGWYNPTAADQEDEKEWAKLRPYQSKLIQKWFNWAGYSDEEISRLTRERPMEPHPGMVEEDDDDEGPDFQCFNDYYNNFTCRWRVPKDSSVTPGTQCTLNITVTKLSDFKSSAPMPPDSGHPHRRTASIQFTSKLGIVTSKSRIRESVYCADRTEPEVDIQEKGETSAVKPLPPKNLTVVWVEDGVDVSWVGDNLRPYFSKEFEVQYKNVLD…
37	Cyvirus cyprinidallo1	AFJ20327.1_37	Product: membrane protein ORF25A	protein	AFJ20327.1	K7PC50	612	JQ815363.1	[45856:47694](-)	52.6	0.337	57.5	0.53	26	MKVFFIFVLIINCSYEAAGFYTVEYYSGPSCAVNGRPFTLYAKFRPDNLTVTGITWIVKWSSVTIHAESNFVGRISEGYVRVPSRYNDTYLGRVELKPFMSGDEKFPFHMRMMGLTKPPNEGPTGYTYKSKMTIKLAEKPSITVVGFADFFSGGKTTLECVQSCRTGVNDYNWFMDGNFVISVTNNSRYSTAIEGRYSCEINGTSGIPSDPVWVGSPVYDCPFDAAQWCQDASIVKMRGNITQNVTADDLRQFGNVLVCNNSRAVSTRGMCPNRTVCNMDAYGFQCASHQATIITDCQKTTKYCPKELGFSMTSAKIIAHSLNSELLSIDGVGETKVFCGTDTEIYTPCSTNTTRADITTFNLFEKAPVWIRAPTTTEVMFLNVGDVFNMTCPKALMVA…
37	Cyvirus cyprinidallo1	AFJ20400.1_37	Product: protein ORF103	protein	AFJ20400.1	K7PCL2	621	JQ815363.1	[172061:173926](+)	20.3	0.138	33	0.24	9	MDCICGTLRPSVLRTLSTSSMASQSIDWSLCCSEARWASSPVSGVSEGISVSELEVVGQLSEGHWLPSHEDEAIVELGRVQDKSTHLCHVRLQKGGPSSLERIGITHCAVSVKCLVEKVAPQFYLTRLTGADASAFFGNRGLPPTKAHASLRSAASRLASYYNSNFGDMLMGSSSEHPTNVSEAFFDTGEMRDQKGGLFRLLGTLSVSDPCLLVVHEISASGIVLGKALPPASRHVPFYPLPRTPGEELRDISQMQVLLAYCSDSHLAKVSLSCIDFSEATRSCTVWSDAELWTGYSGGFAYGGAAIFWKPLRGNFPLVLEHPTAIAPSYQPVAVYAVSARQFPCSVFSPQSETSCAEEWRQHLESGAVHWESVITPQRVVTGRSSHQAQFVAPAHALK…
37	Cyvirus cyprinidallo1	AFJ20324.1_37	Product: protein ORF18	protein	AFJ20324.1	K7PBC2	629	JQ815363.1	[40938:42827](-)	30.1	0.181	42.2	0.34	9	MALAPLSFTREWNALLLTRVPPVHTTRRLRIPIAEWLSPAEEQRMLLESLEWLREKLPSGPFGHITSSKITSEMRVSDLFAKIPGNMDWAAFVDMSARHTSPEQYSVIFETLESVQSQLSLELFEFMSWWLARRLLMSWEATTYRNHEPAWGKLFEPYAAPQPKEPSEEHEPEEGPRKRFKPNPGNMYPDGYEGRSLGVVRSAIIIMLCAAPDCFANELGITDEDWNMTGRGIMRTPEFYLMPLIVRLSIFPVSELSFLPFSYVLRSCHAPPFMHFSLDKNWDLLGFHFWWVYNYVKDTRRLGVEMLNNSFDIVRHTKDSESYHLELWSALHSTYVYPQSSLQLNAHATLKHRLPASVFSALWRRSGRLISARDYKEQNADLWMLVNSTEPCTRGTFLD…
37	Cyvirus cyprinidallo1	AFJ20354.1_37	Product: protein ORF54	protein	AFJ20354.1	K7PBC8	636	JQ815363.1	[87866:89776](-)	28.8	0.194	48.9	0.31	8	MLPWPCLDQEDIECVTRENNRRLHRKRFEWPELPRTIIKPDLILKLEECPTTGSDLPIYFDAAQRLAELQQTLVETCPMRFECWSGRREETTFAIHSDKIPPLRHVLMNRVMMPSLQDGEEEDEAMRLELDSIFRMAMSIPPARAQKAATLCKDIAKSVRMLRKRDRDECEITRDHANVLCALEELCERMLKNMPAVRDEMMPNPVTETRGSTYHQNLQYTLRHYNLPEIPDIQFIKPYPDGHYMIHGEQLLLKTPRPVTAPHLVSRSVSITKTWHVKALDVRPMQVPDTITWHCRDDPAPEILDAHMFDELINFFDRTEQNKINEDDARRDLETWLGNERVHRHCVKVIGVGALDGKDDDNLIFLNVKAGHRRGSPPTGIYIPLNAIKLGVFENSRAT…
37	Cyvirus cyprinidallo1	AFJ20381.1_37	Product: protein ORF84	protein	AFJ20381.1	K7PBL7	679	JQ815363.1	[137636:139675](-)	26.7	0.165	36.1	0.35	7	MALSAELQGLRTSLFVPNQLGGSGKRGRRDPSVLGMGHLLFAGVKHYDYKILPHNKPKRTTINLPKRPASAHRELKQKTKRKRSIDNPLDMPMEEEVPPKEHQSDGDGEKIPEDSLMFRKQLRAAICNASARTPEKPTFKPSRELLEQLLAACEKEDWTTLAKLIKSGASTNVKQTNDIIEISDREASGTMSGRWPAKECLAMAFVTSRKGFSMSCCPYNTYTLINSVAYADKYQPTMRVGVGNPNVDIATTQYLEEQVGSCIAQAILVANGSKSIYKHLPPEGAVNAILEANIPLLLCTLPDKFDGGLNLDFIFDNHTSGNVYQGVAEFCQRVVGVQSVCQVMSTMIRCKMVTDMLMRDHVVYSKLAAECEAKVDLSNLESASNYYNLALTNLGLCVE…
37	Cyvirus cyprinidallo1	AFJ20375.1_37	Product: putative capsid maturation protease	protein	AFJ20375.1	K7PCK7	682	JQ815363.1	[126892:128940](+)	41	0.215	52.7	0.45	10	MAPHLRSKPHTGRRLTDSGRRGLDFWGERTDGSVLAIKRGAIVEDFGASDELPRDITHDELIPVYCDMCLPYTRPWSEAPRTHELPEHGYSVVGTAGVFSRSVVETPGMERTSHHYHLPLRDLTLFTHLQTDNRVLLVHCDLPIGKIICYWHVHNADNSHCAVNALLVLTEIAFNAIYPSCRGLSWTTTSVVARELSLVGIPGRAASLIHQLSRLSEETPGQDLPVTRQPDIESLGYGKERSRHQRSIMASLGDQPREGEEVEEVEKKTSNKSEWQEMAELLMGQLDLLYKAAVSKTPEDEGHASKRYLSEGRDMFKKLHSLKAHLEKLEQEEEQQRQQQQQPKEDSLPKNSDPPSTLEKDTTTTSCSTSSSSSTMSTEDFVRDAVSKALGELLKPQQS…
37	Cyvirus cyprinidallo1	AFJ20326.1_37	Product: membrane protein ORF25	protein	AFJ20326.1	K7PBK6	695	JQ815363.1	[43676:45763](-)	54.6	0.337	66.2	0.37	15	MLLPVALCLILFARGSDMLSAVGYIKFYTNYCAVNNLPFSVYAEFAYTTVDRTQWMVPDTDITQTSAASRVSISVPENITTAANNTAIWRSTLTFNPFTFIDSTVSYTLRIVGTVNSFPQGVRYGAPPDTVQAASLQVHTAGIDHMTGGTLLKCTPSCVINPALNYVWYLGNEKIEGASTDTLITSESGLYMCSVEGSQLFSGLVWSGVPIFDCPFKPLEWCSGGVVNRHSDGRIMNYTEEDTRQPGSIFVCNDTKAVSTRGTCENTMKCTLGVSSHCATNVPIVYSPCNTTVHKWCPEQLTFTWSASYLGNVRQIAPNRLLFSGGIVTTFCGAQTEIYVSCGSPEEIAMLAAPKTSYEVPQLDSSVQINPTKDPKEVWVQQLGSMFEMDCTSSELVVY…
37	Cyvirus cyprinidallo1	AFJ20387.1_37	Product: protein Allo37	protein	AFJ20387.1	K7PC87	738	JQ815363.1	[148392:150608](-)	29.5	0.176	58.1	0.51	17	MKHSGGPRFTVPGLGDVGNPNSELDLQALQFQKATLDELLRQERDASISVVYHKRRTNVGKLKNEQMKESLLERLKADEEHTRMVAPVFLGPGHEFNKVLEVTKTDVVFASTMSKIISDVDLCDHINKTMMSNINFADTAVFSGVDWLTGPEQNQREDHRMAMVRTLLCKLVAQVELRFRCYLTEFFKRYFLYAIVYNCIPYQIISCDDMDRPHEDLKFVRPTQVDAFEKKLAELELRMVSASRDAKSPVSAVHDLVSSMKLPPTVQYPLELFFQELLARNVESRDFAGFFQNAGLCKLVCFAYRLCRGYITYIPPFEEQVAIMYDKCTKMCRGMDKCLNPYKMFMLSEDPSINRTNMYEALKMAERFNRGFKQLTNIVFGNQKCLVTAPREERAQERN…
37	Cyvirus cyprinidallo1	AFJ20360.1_37	Product: protein Allo54	protein	AFJ20360.1	K7PCK4	760	JQ815363.1	[96562:98844](-)	42.8	0.444	51.8	0.47	9	MGIRNAGVFCYLNTTRWLRALGIRTGPKTLHFEKAAAKYTGCILDLTLVIHTICLSQAEMFKYSLETAAELVLEKIRLIILAKLKATNLVVFCLDSPAGSLKFAVSAQRAHHRQKWEDSPFVAMLKDPSSKEFLFGKLVNYVRQLSFLRPEQTVVVIQRNEQGVAAAAGADPQVYGSEVSGVGGQGWFVIATGSPLHDPEPCRLRALFQCFLDNLGDSLQYESDMLCYQVAELISEQMARQACLPVLVESKDTDMAAIFLARYGSMDLRRRENLRRVHLLFRSFKKFVEVDMDASLSQALSWLDVPTTVFPSQECPLDDEREALLWLLDFDEWTPLMDEFCVPVMAIKCFVSKEAWKSFLAACARSCTRGPLFRRTMVYLNSCVTSDRLPRVLAEACAT…
37	Cyvirus cyprinidallo1	AFJ20432.1_37	Product: protein ORF145	protein	AFJ20432.1	K7PCA1	783	JQ815363.1	[216832:219183](-)	42.2	0.27	42.3	0.23	9	MKRRTAEIDEEEYSMSTKRAAPGPRRIMASKMRRSSVASSPSPISQDTGSSDSDNSDDDDDLTLESVRMEFKTLPPLLSPLHETPPPPPRQAHKRPQPRSFHPPRDTSHGPGPSQMYIMLMKDNLLENHLDTIKSAVQKWYHQNNRELMPKSLCATWNRNLALRTKSAQILTSASESERLSRFFLQNLSAIPVPPELKSSLAAWQKSINPSSAPPEPEPEPEPVQEPVRVRAPGTFGEFDTDLMKAVCRQAKVGRRRTASESKSPPVRITAVSPVAESEKVNDGLDKMVSDALANLAETRMCHLRDTVRRWFKHEARSNNESTVRATALLDLLKRLDSDNKVTRASVMSSLSSHEDLDSEAVTLSQVEAAFCGELLFSYADITHTLDTTPAPSVHFRPE…
37	Cyvirus cyprinidallo1	AFJ20337.1_37	Product: DNA packaging terminase subunit 1	protein	AFJ20337.1	C6ER43	783	JQ815363.1	join{[78981:79742](-), [78687:78890](-), [55787:57172](-)}	63.3	0.521	77.1	0.47	31	MDMDLTYPEGFDPEYKVVDSLGNMCYPEQKIDGFSDHVFRTKNRLCHVGVEDEDEQVLASELDSVVVPTQLTDMEKARIMLESATVLAGKKAIEQREIDRRQAIAHREQLIELAAQKAAQRDKQKRKFEQISTMINCIIRFISEYEQNGIPFRMEPFQLEILRGMTLGCAEKQLGHDLYKYKHLLLDMVGLASPAVARFNPEINNPRLLREVDKLFDYYNKCYMVATVPRRCGKTTIVSIVLGAMLSFMGIDIMVQAQNLNMANTIQKTVQDFMNHYKSKSWFPEKFKYKEVTGTCKNLVYHFNPGAKDKKTTAHYLASSGNSARGQNPDICVVDEAAFVGANLLVSVLPLMTVKGTKQIHISSPGSADSWISHVGDVRQENGETLAQIVDYKYKCKAH…
37	Cyvirus cyprinidallo1	AFJ20348.1_37	Product: protein ORF48	protein	AFJ20348.1	K7PBW2	789	JQ815363.1	[76349:78718](+)	36.6	0.309	39.2	0.3	7	MSTLWSHCPTSTGFSSAGSVTLPTTKNPKWMLPKAPVPHHHHHQNKSSSLKKSDGATADKDLLAITDAAVASYPTPSELIRFPLPPAAVVGSRHFVHKAHWICNADGAAWPDGYRVHEDSILTVLTNPDFCRSVTDLGQIGRSGTVVVMNAFTILSSAKSKMRILDVHSTIPNNQKPHTPMGKYTTHQVVAVNARANDNVTTLVCTPSDIPDVYTAGILRVRILERFTGDITWARQKLHPNIMSYQWAGHYSHVYYAVQEEKYNLTLSELLKKLKSEGRVLCPKSMMCMVQCVLCALSFLEAHGLAHHKLTFDSVYVNPRQGNHPKVACIAGLHHVRSAPLQAHPYHVQIRALADALKSAVADDALLLDGDLRFALAAMANIEATPASLQRMLVGIQPR…
37	Cyvirus cyprinidallo1	AFJ20428.1_37	Product: ribonucleotide reductase subunit 1	protein	AFJ20428.1	K7PBY6	798	JQ815363.1	[212438:214834](-)	88.9	0.935	90.3	0.91	11160.5	MDSAMTVIKRDGSVVPVDIGKVAERVRKCEIDSVDCELLAQQVQAGIHNGCKTAEIDVLLAHTAASMTTKHPNYGLLAAKVSVSNLHLQTVPEFSKTCEKLWKNINPDLDVEAPLISDEIFKLSQEHAEELDAALIHGNDHTYSYFGFKTLERSYLLKGPKGPIERPQHMLMRCALQIHKHDIPSVLETYRLLSNKFMIHASPTLFNSGSSRPQLSSCFLLNLTDDSMAGIMETVRRCAMISKYAGGIGLSMSNLRASGSYIAGTNGQSNGLVPVLRIFNMVARLVDQGGKRPGAFAIYMEPWHADIFDFLDLRKNSGVDERRTRDLFTALWVPDLFMQRVRDDGDWSLMCPASCPGLDRVWGHEFNELYEQYEATPGAVRRVVKARYLWSQILVSQLE…
37	Cyvirus cyprinidallo1	AFJ20393.1_37	Product: protein ORF96	protein	AFJ20393.1	K7PBX6	805	JQ815363.1	[157506:159923](-)	25.9	0.173	39.1	0.23	9	MALTLKTTKHLECPLCRFGICVDNVVAHMVTSHKRMVWSITCSKCSMQLSSCPLPYEQQPPGLYAWLHKNVPNHPCHDAQLVWTYTDSSGSVSPAAHGRSIRVMREKCAAYKLGGGKNLASRPPCLTPYLLTPKKSAAASGDEELLLGGFDLHDPVVRKAFCINAQTISAWTSEYNGTTYVDLNWPELSPAWSSKPFGQAVNRWRAAVKEAGLILGRFEATIPLRPSGLSGCTECGPDSAHSTGDSCTRWASCTECRVRYEWGHPCCECSARSGGSPVQDWCDWCDSENDHGMMCSRPCAVLAPYTLSWLPKDKASDHDFLSSVIRSALGFSCSRCDCSSCVNTAKLIESGTWESSSACAVELCKRPNLTCPRERRRFYPIPHLYTGTAGSTQQQRPIR…
37	Cyvirus cyprinidallo1	AFJ20447.1_37	Product: protein ORF3	protein	AFJ20447.1	K7PBK4	822	JQ815363.1	[263416:265884](+)	33.6	0.209	36.2	0.28	7	MENQQSSTPTTPTTPTTPTTSPTERAEEMWDQWTRIKSVWAQAQKRAASASASPPPKCMVELLTARLTSETDPELAAQCSRAIEESKRNKCNMPGCERHTEVLPTYEQAVKDKRRRVNEFLFGEDTTDEDLSSDDEDDDVFPFLITVSGTETDSCACALCEDDSLLLDDPKSLVDERPKAKNSESESDSEHEEEILCRSLCCEDKRSDCNLGGYRATPFRRPSDYTEPELVPNQADAVKILKNQKADPSGDFAHRSVARLGELLLSLGLWMADPVSQEEDLSQLHAAVFQRPTYLDWDSEFAKPNMVRGLEAVLAAKEGLEAQEELWTEFVILKRRKLLRQLTKWQQVCLSSTVIGYSLLRLSAIADYNPERCMGYHAARQVLGLLGSPPDADSWAKSW…
37	Cyvirus cyprinidallo1	AFJ20316.1_37	Product: protein ORF3	protein	AFJ20316.1	K7PBK4	822	JQ815363.1	[5452:7920](+)	33.6	0.209	36.2	0.28	7	MENQQSSTPTTPTTPTTPTTSPTERAEEMWDQWTRIKSVWAQAQKRAASASASPPPKCMVELLTARLTSETDPELAAQCSRAIEESKRNKCNMPGCERHTEVLPTYEQAVKDKRRRVNEFLFGEDTTDEDLSSDDEDDDVFPFLITVSGTETDSCACALCEDDSLLLDDPKSLVDERPKAKNSESESDSEHEEEILCRSLCCEDKRSDCNLGGYRATPFRRPSDYTEPELVPNQADAVKILKNQKADPSGDFAHRSVARLGELLLSLGLWMADPVSQEEDLSQLHAAVFQRPTYLDWDSEFAKPNMVRGLEAVLAAKEGLEAQEELWTEFVILKRRKLLRQLTKWQQVCLSSTVIGYSLLRLSAIADYNPERCMGYHAARQVLGLLGSPPDADSWAKSW…
37	Cyvirus cyprinidallo1	AFJ20346.1_37	Product: putative helicase-primase primase subunit	protein	AFJ20346.1	K7PBL0	822	JQ815363.1	[72416:74884](+)	41.1	0.372	64.6	0.46	12.5	MSSLSFSQGRQPCTSAEDYDDMLLMEGADAAENPVCFLASDFSTHWTELAPSAVAALSRAFPNAAAACESNLVLRVFGFTGKRVPRVVATLPWAYLERPPSIFDKKELKIQSEEEVLDLWPPERYQAMTDMGPPAVSNFVKLRAEAVEHDMSWFASVDRDARKALLAPGMRVAPVWHNAIMLEYVRSATGAAEHMQPHALDSDRLSRAKDAVYGRHKYYTMNIPVTDVEDYEGFYTTSDKSPATPDACAAGTNTSPSSSTISPRKRPATDSNDDASTAKQSSITSYFDSGTRVLRTGDANKDDPTTRAKQRSIASYFGGDTRTQIKAAATNQSLQNVVSVFDSWVDEAHSAIQSVNQECYDTTPGHLVLHLVPSNSELKAKAEQNPEAQDLFTSGIDLL…
37	Cyvirus cyprinidallo1	AFJ20318.1_37	Product: protein ORF6	protein	AFJ20318.1	K7PBV0	823	JQ815363.1	join{[11962:13111](-), [10502:11823](-)}	32.7	0.158	33.3	0.24	7	MRFFVNTYAGEKAVCWVHMTKSGKWEWKTFSPDATVKGELKDFGPLTDKCAVAFDESTSDTVTVTWCHNGSAYTIDKRECPEWWCEEGKSTGFWKRYACCCLRSDLTGHSRAVIYKQWWYEWRPLKETSVPKGTEVRHFAKTGTPCKKSPYVIDATPPTQKSTVPVEPKYLPHKHAPSFFTVVRHAGENGPGFKWTQYTAKCPQGMAPEIHPYGPPVGNEGDSYECPLPFRGGSWYQAWTDGKDLTLWKRKGSSNDFWARKATSSTKLLLCKAKMCHSSGSETTWWEWHVHKDALPEGTSMHIFGQELTERAMQGKEYGKGECNSDFDFDSPDTDTSSGSSDDDDDEGIRISPLKAYAATARSILDSDSEEEPEQASGDLSSDKSPKPKKNKGINTTPL…
37	Cyvirus cyprinidallo1	AFJ20451.1_37	Product: protein ORF6	protein	AFJ20451.1	K7PBV0	823	JQ815363.1	join{[269926:271075](-), [268466:269787](-)}	32.7	0.158	33.3	0.24	7	MRFFVNTYAGEKAVCWVHMTKSGKWEWKTFSPDATVKGELKDFGPLTDKCAVAFDESTSDTVTVTWCHNGSAYTIDKRECPEWWCEEGKSTGFWKRYACCCLRSDLTGHSRAVIYKQWWYEWRPLKETSVPKGTEVRHFAKTGTPCKKSPYVIDATPPTQKSTVPVEPKYLPHKHAPSFFTVVRHAGENGPGFKWTQYTAKCPQGMAPEIHPYGPPVGNEGDSYECPLPFRGGSWYQAWTDGKDLTLWKRKGSSNDFWARKATSSTKLLLCKAKMCHSSGSETTWWEWHVHKDALPEGTSMHIFGQELTERAMQGKEYGKGECNSDFDFDSPDTDTSSGSSDDDDDEGIRISPLKAYAATARSILDSDSEEEPEQASGDLSSDKSPKPKKNKGINTTPL…
37	Cyvirus cyprinidallo1	AFJ20385.1_37	Product: protein ORF88	protein	AFJ20385.1	K7PCK9	879	JQ815363.1	[144667:147306](+)	26.5	0.177	30.5	0.28	9	MATFIPVCTDIPSKAILPTFTDSYPVVFYYHGGECYSIHREHVGLFDIECRSADSRSFEQLMATYVSKYVEGAAASAAAAAVASPSEKTKKSEKKKGFEGAAGPEVSHVVGVTIGDLCKLLGCNPEGPDRDRSLLSAAIQHAKSSNAEKKNHIDDMLLSSNPQEFGVQWKNLAWMLLTTAAEKLAQRLFAPEEHPDLYALCAAFMGACEAAYLSADTVASFFKPLLCPVRYINTKQRMGFVNLDIYKGPKTSPMMTWSVPSDATSGCCDPETWMTYMGPSRPHIFTHKGRQTLTEESIFTLAQSPQYVAKVQDLMEASLSKQSEFTFSMLNTQVSPTDLASATSIISLFFLQELTMAKTPNNIVWLKDVKPLFVDPSEFSLPDGQEPANPKTDKSWGKA…
37	Cyvirus cyprinidallo1	AFJ20362.1_37	Product: membrane protein ORF65	protein	AFJ20362.1	K7PC72	898	JQ815363.1	[109800:112496](-)	40.7	0.244	54.6	0.5	20	MALLWSLVFLLATCAISVTCQSVTWTRSSPCSPMGTTLVITGAYTMPTGQYAIAGAILSPNMDIKTVATVTTRATVNLTPGNKGTVTFTLSGVRMSDATFTGFALKVLTTTGASTTMSTLAPPITVATNPSIRVLRYNDYSLGGGTVLRCVQSCNSTINNHVWYKNGLKIGSAIGTDMTAVDSGLYTCEPDGSINTRSNSIWVGTPTYDCPFDLAKWCSSGFITRRHENNVKAYNSDHTRTVGNTFVCGSSTDGTSPAISTRGMCPNRTTCTSEKTTMCANNNPVINVACGMVISYTCPTISPFESIGIVSSSGSEFALSPVAGERRLETSTKGNVYKIWCGSDYELVAPCGTSSSYSAHPSTFIPIGAGATWTTTGVTQSETMIIAVGTVFNITCPDN…
37	Cyvirus cyprinidallo1	AFJ20394.1_37	Product: protein ORF97	protein	AFJ20394.1	K7PBD6	985	JQ815363.1	join{[162345:163001](-), [159956:162256](-)}	27	0.176	34.8	0.32	8	MAGVEQEQGAEGEIQRATVQVPKEVCHAAILAGLTPLDIALLNQELRLARACEDGAAGQDLRALRALPDSPALQRWPQLAKLRDCDIYGATLPSLVGDGGWFSDRARTLNSRPPVLRLSSMVEPKDVGSVDFLVLSDSMKQHGQKPVVASFRELYHYLYEYRYLSRLNCIKDLCDLSKYWGKWLWEKLWDDEEVDAYKAYNVEKNWCYKSTNSYGEQMFVKYGRKRLKAFLDASADAVIGHYMAAKSDSVDTYKAADAMLGTAGLRLTPLLQSVRTVPLTFRVHPETRYCLEMLTSRFISLLAVYAQYIKIRGNQDIPSDLITLFEKMELIKYKAPAKLLRNMVKCCMMFVPAETCVLAGYLTLDPGDTVIPNPMYDLYYDNQVYTELVRQTWMVRQIG…
37	Cyvirus cyprinidallo1	AFJ20344.1_37	Product: protein ORF43	protein	AFJ20344.1	K7PBC6	1062	JQ815363.1	[66583:69771](+)	30.5	0.179	44.1	0.32	8	MSELEGQIARLSENLASAQAKLLSACVDTDDDEEEEEDVHPVEGTTNLPGNSAASSLTSTVPREKSSSLPVPKKKKKGADISPLIEPAQEETELLHSEWSHLRRERSGFAEDWSEYWKNFLDVCEAWQITVLEDGKSHWAEEEAKAKQLAQQCLADHDASLAEARKDRDKYANALLEASKNFGRDGSRDISVMLTALRNEMILHSNLSACHGRILSSLVTYMIKTVVGTEKYAQTQLEELRKAWVEGGKALLDIHQLGGGISVLQESAKAALLCETEYKLQTHRYSYEKVCAQTLSSYVEKFRNDSIRAIDAAVNVGRGVVKELDDAIMAVDGRKRGKHSLLHQYNRRSKDVDVQNKRNRVLLKDIRKSTAEVRARIYQVFTAWRQQPSTTFGATLRTL…
37	Cyvirus cyprinidallo1	AFJ20415.1_37	Product: membrane protein ORF115	protein	AFJ20415.1	K7PCL5	1072	JQ815363.1	[189204:192422](-)	34.9	0.22	35.4	0.24	8	MSVHIRTRACHIIAGFLFLVCKGYEVSGARCSLGPDFDCTLPRHPWTCQGWVPQYFSKQWGSCMTRGGYTVAFHPYTAARERDPSSDAYSFYTGIINFGGRVLFSSAYSPDERKGTVRIGLSKHPGPDGDHYTETRLGQEYVLFHDSRNVWLFYHKPGSELLYAMLNPVNRPFYTVSSFETSRGSLLYSDPQGSCTPYRTVNFYGALNDTFTCFECQEFWAKRVGWCVDPKSEAPASPLNSHGVTVPCDSADPTDLSYWELVEEGDESKRHYLGHTLNGWDESDDGVEVSPFDGSLLSVSPAWFKAHGVPRRSKFHIEGLCGGRMARTQPAALLPVEEEVRSTQRTQWLDWNVNAVESKNARAIAVGNHYTQPIYFTPSPKIPDGPGKCSGSFAQGGPC…
37	Cyvirus cyprinidallo1	AFJ20384.1_37	Product: protein ORF87	protein	AFJ20384.1	K7PBD4	1092	JQ815363.1	join{[143385:144638](-), [141255:143279](-)}	22	0.174	32.1	0.27	10	MKRSQQQTNDSCAKMRRLYSMIEGQADAAAGCAQTVLPPAADCNQSSVKLQRLNDWLKTPAAEGKQPPCVYFIGIQTIKRHVRELPKIAYADRSSFLSSPDAGCKMVTKTDTVKIYYEAFLYDHELQYTTNIQTEKLKSISVADLDKWAPGAPGERPDPTFERMANAVRQFRARRPVTSLVSHVIAFVADQQNECIASPNHVHVAFLYKKNRKFFFEFHISNIMSIDAHSDNQVWQSKMCIMKKAAMAYVAPNKSPCLSPGSVTVLPPEPEGSEKQLSIESFFRKASVSEWRTFVLNNTQQALYFELLYNPETVITYALNYFYHKTICGDQTGLFEGLFGSQQNKGFVYTDPSCVEWLLTCMDLDRSDLGGPDHSAFGWTPRTDDDSDRFNVTNRVAFD…
37	Cyvirus cyprinidallo1	AFJ20365.1_37	Product: protein ORF68	protein	AFJ20365.1	K7PCK5	1250	JQ815363.1	[114372:118124](-)	38.4	0.286	39	0.32	7	MAAPVYIKLDMKTLTRFLDLSEDSLKLNDRLHGFNKDKTIHRETFNKILLMLNDCVVPVYGACTQLISYTLTLGALYKKTKNPHFYLKGSKAKNLYEDILIPLATAEKNGVLRMGDEKAEEALQGEIKTLEAKVQTLEAKINSLTDALDSQKSKLAAKNKTEQQEQRKQHNKAVSGIEASFNKKLKEELDKQKNALQLHYKQQIEQADLLKTQLESQLKNTSDGNKEARQRYDLETKQLKERYDHAVSTLEAELKKRTAESDSLLKSVNAKYQLELQKLTAQIERYQNEHEQKPILTPKSPKKETMEVTPTPPPSKHLSDDQLLGKEESLVPELEPEPTTEVVIKAPVSDGYKLVPYADPPKGLTPLQKLHGDGPYFIYGNKWIHCSELYRQGSAPAPT…
37	Cyvirus cyprinidallo1	AFJ20389.1_37	Product: major capsid protein	protein	AFJ20389.1	Q52UN7	1269	JQ815363.1	[151314:155123](+)	19.2	0.169	53.5	0.51	28	MSTLQSIIGRQPTELGTNFSTDDFSISKGSVHDGTRYKQLKSLNAPSVTEFMKKFNGWTGDQLVNSYLSMSPEDMSYAWGADVNINDFMRTEAYAVGLGRIMVGGSLTDLQTKNYVGLGLMSKMLLPDGIPEENAVFTLEIVYDQMTMALPGAIRALSADVNAWKTSLRFGLTQYTTSIQFLQQELTYLVKGEPVTALARRKFGQMMNRFRLSIIHSHAQAAVRQPSFVETIIGRQINKSIVSASAVVYNMAKAEALMVGLCSRNPLTMRPLIEMALMSLTGNGELDNSTANYFAAMNSHYFSPGLVTHTAVVSTVMPAYTYNTSRDRVEAAQRSEILSVAWEDAVIKPVVGGPVSSVSPGYTPSLAVPADSIPTGSVSLPAVVLDGGAVVPLLLFDGT…
37	Cyvirus cyprinidallo1	AFJ20445.1_37	Product: protein ORF155	protein	AFJ20445.1	K7PCM1	1286	JQ815363.1	join{[251950:255479](-), [251412:251742](-)}	34.3	0.187	34.2	0.24	4	MQEAPPHHTMPPSRQKKLLADVFGKDADSEEELTLSSEEEEDSDSEARLSDDSDDVVETPAPAKNRQSSSRSPKTCPRTKKTPQRTHTRVQQSQSEEDESISSSSSTSSHSLKKSASSKNVASGGTAHSKKTSAARSTSSKTTHKVNKESSKHVNKNRKPLLIPYVSLYRTGVPKKPTTKKSNKPVYDEEDEDDEEKITSQPPSPPPRKPVVSDDEDDEDDETSHSTPPTKSPEQTEDESALAAKQLLALSVGIELSESEDESDETQIETPTSSEVTDQLRLMSEMIVQMPPVLSPIKDYPSPPNASELLRLDEQAHSAQSEIELLQAAIDASKHASAAGGIPGLGDVLEAVAAVEAGEASNHAVENTTEDVKTVENTTEDVKTVEELVTVETVEETAT…
37	Cyvirus cyprinidallo1	AFJ20320.1_37	Product: protein ORF10	protein	AFJ20320.1	K7PCJ6	1318	JQ815363.1	join{[34148:34658](+), [34789:38234](+)}	21.2	0.172	27.9	0.29	8	MSSPTPQTPSTQLLQKEWQMICGVSHAPWTCRVIPNKAQEANLTRFTNALQLYSGKATLDKTAARLLSAMWSALSPAQQALTAWEMAGVLDRCTVPAYSTRKALEMPACVRRCLLMCSGRTFTSTTDEESSWLCHRRSTPLCCRGLSLLAYQPPTDCDVETIKAFRTSICVSQLVNTCKVLQGHTDLSVVNVCAQVTSPQLRYLAQPETAPIQPGRDSVDCETWVKWALSHFPGGSAWASYQCSPSAVAEPTPEDVDFTSLTSQPQWLMVADVAPPTPPAEEKEDEEEIPQVYDLAQMGHGSHVSLLCDMDDMDYGAFELADIFLGTGPAAPVAAVTVADFVTPNSPRKLMDVDELDPATPAEPGLDAIHPCSHEAYPRHVYESVSESEAEGHSEPKDT…
37	Cyvirus cyprinidallo1	AFJ20351.1_37	Product: protein ORF51	protein	AFJ20351.1	K7PBL1	1416	JQ815363.1	[81004:85254](-)	27.3	0.201	37.2	0.29	8	MADDIIDLEALDSGEDNVLSSETDEDEIVAPVVVNTGFVMTGLGQTARDARVGAGQFNDPVPARESQPMPDLVHAVLVPGQRAAVFADLTGGKKMDVSAAKVKADAAALEAQAKDAENKYISMVTKPLSIDPKNSRDREIWAARVRQAQMKATELKLKSDRAKARAKTSEARETKLGSSKRGRKEREERVNKRRAASEAAGKATNWRSSSDDESDEDEPDFNLVPDYIGLSDFANLYANLGPVMFGPKSARADIKLSSSDRALVMKETAQCLYGPRGARRDVRKRVISKPRDELTAELSSSIITETTPLVTQAGEEGQVPKKSSPDAYTFGVHEPAVYCALLSGACNSALIKHMPNYFVDFRFSRDEVTVPFASPWTNPTAAYNAQVYFKGSVTAPLLE…
37	Cyvirus cyprinidallo1	AFJ20396.1_37	Product: membrane protein Allo46	protein	AFJ20396.1	K7PBM0	1464	JQ815363.1	[163974:168368](+)	34.2	0.323	41.1	0.28	10	MLLLCCLLAASVTHGYATAPAFDGTILMSLKTKVYPGCTTSFTFKGYFDRTGKAITSPVMGSEVRAVVTVSGLVIFNLADSIQDAINDRCSLNLIPPMSLTTDMYVDMLYTGLAEPKKICYPFIPVTESMTAKAVACASVCRHRDTTDAITSRDACRLGPNSLAGKTWGAMMMGLNLDSLVLPQLLQSPVLGPCLLQYMGKANLKSNSTCVRTIGDFCYRGMCVSNIARARGFTNEDAQSGYPHIHCAVDSSALQNTKGASYRSKLNNVTAGSCDVCVLRTVVMSSPYNGSWVSEDDKKILALMMTNCPTSYISFSASSTTWSDIVTVGENKANVIKNAVELMTTYNMNGIIFEYTFPQSQDSLSEAHTQFIIETKTTLVTQNIKDPYLGVMTVNMIDI…
37	Cyvirus cyprinidallo1	AFJ20403.1_37	Product: protein Allo56	protein	AFJ20403.1	K7PBX9	1574	JQ815363.1	[175605:180329](+)	23.2	0.257	38.4	0.33	11	MASNLRRFFLQTDEFEEPMVPFVVVIEAKELTTQSNRRNLSFANMSTRMRDALYIFTFLCHKFEGKIYTLFNEPFLNQDQGVYLTPHQRALVSTSISFVFLMSRKRLCEAQDPSDLEGLDGASGGGSSGGGPMPFWMRGQDTDDESNGAFSLNTYDGSMSGIGSSSSGSSDEYFLPTQAQKRLTDAVLDLLAVKMGIACFAHINAGDIKPAIRNKIDFFKCTVQGITRTDVKNMGGSFFLMGERFGSTGSGSSKVTLPGLSCSSLDELLDTLDDFLSQKARTEGGKVQIKLNRRTMCDANTALWFKMRQFLAMHVWEAPVFKRYMTETAQRFAMSLGKELPRNTKGRRQDFENMPDIAHMFKRGTLRIMKELSSSNNLKRITVSAPVDVLAFEYGPHEL…
37	Cyvirus cyprinidallo1	AFJ20376.1_37	Product: DNA polymerase catalytic subunit	protein	AFJ20376.1	K7PBL6	1700	JQ815363.1	[129068:134170](+)	39.3	0.37	69.1	0.65	16	MQQFKLYEAFKDYLPRQLTEEEFGRNDGTELMYVSSIRLLDDAMRVWACWPESGRKRCFWIKPVYWPCVLSDKVYGCLTRTKPGLLSGTAGLPQAGGIWLNNADTKQDVQSRIILFKRKRERQNFINTLRREFPTDADVGTFEGSESDMLGMAECILNKFLCCSFYKAPAFLSSPGVSDPVLSLNELRFCHEADEKLYNDHFNFRDDILVRQLKAARAKGDAERAEQLELKKTEARSAWPRRLVPEMVYRCGFFDFECVFSERNQDPDLNADQDPTFNEDKRIDARISTCFLKAFLPAKHSSNLRGYKEVTSVSLVYGGYERDQCTGQPLEKKTREVWYNAKRAGKEPIQRDETCSDVVTTNAVLTACESELDMLVRFMRAVRDHCDVLFVFNYDFDIM…
37	Cyvirus cyprinidallo1	AFJ20343.1_37	Product: protein ORF42	protein	AFJ20343.1	K7PBV9	2059	JQ815363.1	[60405:66584](-)			27.2	0.28	9	MAVPACATLNYYSQRAYYGPSLKVHLKTNTESRRLLHRETGTWAYKPPKAPIFNEPEWKPKRLKRRLTVCKHPDLGTVTFYNGRPIRVQINKARRAWVSKYTSNQPSQFLNRRGRFCIAESPGLLCVSPRAGNRSVRVSARDPQRQESGAEWLPENDWACVRTFGEDARKACMSLTFLLYLIDSRQAHFEHGAEESAGYIARQCASFYLDTSADRFELAKLKVYETVAQYAIDLDGMARDPGWSTPLIFFERQPEPLRSEGFRQVVRCSPDIDLGCTMARRGIPIAFNDPPNYPVHALQVEEPFDVMQHDPDAYRDARVSTYSTGRVAAYCEKSGVILARGVPRASRLVYFLILNQTPPPPPPEQDQQLEEEPVDPASTVESEEPGEPSTEEEEAAASV…
38	Cyvirus cyprinidallo2	AFJ20597.1_38	Product: protein ORF106	protein	AFJ20597.1	K7PCF7	62	JQ815364.1	[184923:185111](+)	59.2	0.294	68.2	0.35	6	MELTGLIIGVAIGGAVAATSVIALIALVIYKTQHPLTMHGHPASSKASGGGMDAAEKGPKRN
38	Cyvirus cyprinidallo2	AFJ20588.1_38	Product: protein ORF34	protein	AFJ20588.1	K7PC22	86	JQ815364.1	[50617:50877](+)	41.7	0.108	52.5	0.2	5	MALAALPLLAVLLSNNEILNGVGRVVTKVSDKVVHALDGKSDKEAAREEAAATEPQPKVASKVLSVYDPGFNPGVMTGLGSQFSGQ
38	Cyvirus cyprinidallo2	AFJ20605.1_38	Product: protein ORF119	protein	AFJ20605.1	K7PCQ3	91	JQ815364.1	[200352:200627](+)	39.1	0.196	57.8	0.22	3	MASALHLLLFFFFFSSAAVSCIDDQTTDFSASDLRASDVPAKEITLTFTGEFLKPATDASSVQFVPSNVKFSAYEEPKTVSLEKLAEKTNG
38	Cyvirus cyprinidallo2	AFJ20606.1_38	Product: protein ORF154	protein	AFJ20606.1	K7PBR2	99	JQ815364.1	[256158:256457](-)	66.2	0.382	76	0.42	3	MVVAADNTMNSIIVVILAVCISLTLILLCVFSAILYMCYLIKALQVALTLKIDQCISLTNLMRDELHVYRRRLQQPQLQQLQPDIIPLMRQGSYLNVRA
38	Cyvirus cyprinidallo2	AFJ20593.1_38	Product: protein ORF59	protein	AFJ20593.1	K7PC23	114	JQ815364.1	[93859:94203](-)	47.7	0.208	53.7	0.27	7	MSQPSFSTSVYVGDLWGAPSVVSVAALVFSAATFIIVLLAITMQRYQICEEDDCNSCSKILSKSNMRRAGRGGGGGSAVIASDMYENGPDYYNQLPPAYSLGQLHSRSAIPTKS
38	Cyvirus cyprinidallo2	AFJ20575.1_38	Product: truncated protein ORF151A	protein	AFJ20575.1	K7PCP7	121	JQ815364.1	[246971:247336](+)	32	0.177	39.1	0.21	9	MLIIAVILLTLSGLDAVRLIPTTRRAITKPTIKKSLDELFVIATNDSEWLETDRIDPRVCPNKFGFYGTLLDGSFVIKCDYHVQMINMKYENNTDQIMHIYDYKWPVHFNRSDYRGHRTDM
38	Cyvirus cyprinidallo2	AFJ20603.1_38	Product: protein ORF31	protein	AFJ20603.1	K7PC26	122	JQ815364.1	[47919:48287](-)	67.8	0.641	68.7	0.58	2423	MESIDVVRTQVTKNSKVTQSTTSDRGWSYGLCHVGDCLDLSFATFCCPCYASVLAMRMGESCLLGPLAWLGLNPLATMRTKLREDFKIQGSILKDHLVTTCMPFCAMRQLKHELDANENRNE
38	Cyvirus cyprinidallo2	AFJ20494.1.1.1_38	OTU (ovarian tumor) domain family; cd22744	region	AFJ20494.1	K7PBF6	129	JQ815364.1	[100040:100426](+)	76.7	0.799	86.7	0.84	696	SLKRVPSDGNCLFYCLAALCLGDRNQYMRIKQLSLGWIRANYTNTMLIQGSYDTYIKDRESDNKAWGELVDIQACADLFGVTFNVISGTEYLHGSEVTVSMQRYGPTNDTQNAAGGRNLFLRLLQNHYD
38	Cyvirus cyprinidallo2	AFJ20499.1.1.3_38	Macrodomain superfamily; cl00019	region	AFJ20499.1	K7PBF7	133	JQ815364.1	[116323:116721](-)	61.5	0.649	50.2	0.42	7	ALMNAANVSFNVKGMSGVSGAFETFFGQHVQAVDTRSNDYSFNKNLFYNYPGRCVAVRFDDLVPGTAIRGKGHRYIMHALAPRFGNSSQYDIDLHGKVHACMIWECMLECIKHEIASITLVLVGGNLYNNPPK
38	Cyvirus cyprinidallo2	AFJ20602.1_38	Product: protein ORF28A	protein	AFJ20602.1	K7PCF9	142	JQ815364.1	[46105:46533](+)	53	0.498	63.3	0.6	465.5	MLFFYLLMFTVEATTAIKIHDGHEAGVVGSSVTLHCDCYGDKTLWSYSDKFSYSDYVTIHDRKLTFNNASATNRVTLGDACSITFSALTLSDSGNYACTAAKDSKNAPASEARADRIPGYTTRLRVYSSKCISFESYTVKTS
38	Cyvirus cyprinidallo2	AFJ20503.1_38	Product: protein ORF73	protein	AFJ20503.1	K7PC01	144	JQ815364.1	[128456:128890](-)	32.1	0.159	71.6	0.63	9	MSGEPDRQQQVHHGSRPVSGDYEPAASDPSRPQQQQQQIYTLSQSVTVHWNHECKLHLTRNITPNIYPRNTSEPEWVEFKHSLDDIIRVEPRISYCAKQELDNVVFYVRPAIPSSRLVLDPFNSFSDGRIQIIDGDTLCITFSC
38	Cyvirus cyprinidallo2	AFJ20590.1_38	Product: protein ORF36	protein	AFJ20590.1	K7PCQ0	145	JQ815364.1	[51759:52196](+)	36.4	0.28	84.6	0.81	8	MPECIFQKGAEYHHVTTNAPSDKAFVKDWTMGKRLYEIGSHVVDEDTADRQYRFLDEVDAMRNLSSDVKRAHDATRACCLLPGHEEQIGDPHYTVWGLGLCALGYRFMRAAHLGQSAEIAALKEAVDSSLNNHSFFYTLPVFHYL
38	Cyvirus cyprinidallo2	AFJ20551.1_38	Product: membrane protein ORF138	protein	AFJ20551.1	K7PBQ1	155	JQ815364.1	[208415:208882](+)	42.1	0.155	49.8	0.23	5	MISVLCLCVSCDLCICDLVLSFALRSEHRYGIPKDDPGVDGFRDQHRNAEINTVTPRSTTMFMGTSTTTPTTSHIGTSSTSPNNNNNMTTPEHKLHKLHYGWAIFFALVLLCFLIVVCLPGRKGEPLHWSHNTRSPVYIPKAAIEAGQEITVVEV
38	Cyvirus cyprinidallo2	AFJ20562.1_38	Product: protein ORF142	protein	AFJ20562.1	K7PCE5	155	JQ815364.1	[223218:223685](-)	36.6	0.207	43.6	0.28	3	MGLKTWIVLGATGLYLAYKINIFIKSVERMVATEAFKLVSDTVSTLAIEKGAPSRTVVTSQRNADVRGFTTVVKTNATDATDGSLDDLRRKAVEQGLDVAEIETLIDAVLTYLQRTRASHTTTDDLTDSQDSLDSQDTIVPSPTASPIPEPDVEE
38	Cyvirus cyprinidallo2	AFJ20557.1_38	Product: membrane protein ORF132	protein	AFJ20557.1	K7PCE4	156	JQ815364.1	[215915:216385](+)	58.4	0.248	50.6	0.24	4	MAASTLGPVPISTAASVAPSVVNQTAATLGTAATMSTTTTSSAFDQLALNFEHWLNPVNFADCHPTQQDFYCVSGPIVFAVLLLVGVLIVLGVAYMIKHFCCNKAAEKPSIMEDIETGTSLREPDKKKKKTTKKSSSKSSGKNKRSGGYDNTAFMN
38	Cyvirus cyprinidallo2	AFJ20545.1_38	Product: deoxyuridine triphosphatase	protein	AFJ20545.1	K7PCP1	157	JQ815364.1	[203709:204182](+)	79.2	0.767	91	0.79	11118	MMSERAAGAAECSWIAPLRVTRTIPDAFLPYPATLGAAGYDLTIPRDAVVPAKCKAICIDVGIAMAIPDGTYGRIAARSGLSLRTGLIVLAGVIDSDYRGSINVMFQNNFDEPVELKRGDKIAQIIFEKISRPIVRLVDDLDSTKRGTAGFGSTDNV
38	Cyvirus cyprinidallo2	AFJ20591.1_38	Product: protein ORF37	protein	AFJ20591.1	K7PBQ9	158	JQ815364.1	[52271:52747](-)	56.3	0.231	57.4	0.27	5	MSETSAPSHHHNTAIETNAALISGITIALLVVVILYVTSMCKRVRDLQRRRAEDVARFVTPPSFNRFPGFVSPNATEMIIIERRRDAPTPAAPTLSSADSTPISDDPVAAPAPISTDSDDESDAHQPSKTVTFSNVCEISVIDCTEPEIDDTLVSESL
38	Cyvirus cyprinidallo2	AFJ20579.1_38	Product: membrane protein ORF153A	protein	AFJ20579.1	K7PBH3	159	JQ815364.1	[253281:253760](+)	49.8	0.382	57.2	0.48	6	MCTLNKITTKLPLIMCLLGEYLIVLSLMAGLVISARATLYDGSRHCWFNVVLCCVGLILSRCWSSRSVLAGSIHRIKVSSVVSCLFVLICCVILCIIGSISVNWMHSPTPCVFKCIGGYFISWVVIGTALMGFSIWTCGLVMKIDFKTETPSSSYSTLV
38	Cyvirus cyprinidallo2	AFJ20538.1_38	Product: protein ORF112	protein	AFJ20538.1	K7PC11	162	JQ815364.1	[194122:194610](+)	61.3	0.355	66.1	0.36	10.5	MDPLKKPRSVSMTVDPKATTKIKKHQRSSLELLAEHTAALKLNNELTAKMLTVMQEAQTSTPATTKKLQRQLSADAVAVAHSAMAPTEQNIPPMPVPGPLPVNLEKNILDFLKTQKSPVRAIQITRAIQGAQRTDVNRILYRLLEGNVIIKDEKLPLWSIRK
38	Cyvirus cyprinidallo2	AFJ20552.1_38	Product: membrane protein ORF136	protein	AFJ20552.1	K7PCE2	162	JQ815364.1	[209031:209519](-)	52.9	0.279	49.1	0.25	8	MSLAIVLVLGLVLAPLVHSQTNATATPASVVVVNATATSAAAVSNGTMGWVKTTVMPPTTTVPANNNGSWWIPTEVIPRCSDKKEVQDWMSCAQGMVIVLVIFAVVFAIVMVAIVWLVMHMCMKKKKAAAAAASARETTAYYNNRGYDKESDDEVVFSRRGV
38	Cyvirus cyprinidallo2	AFJ20486.1_38	Product: protein ORF52	protein	AFJ20486.1	K7PBN8	165	JQ815364.1	[82445:82942](+)	53.6	0.198	53.9	0.22	3	MKLFVTTTLLLLLSAAQAQAQESGDGGLIEINDLIDEVPFGHPATQPTQPPAKVTEKPVVEEDPTTPGAAEETSPEPDNTVEPTAEETTPDPTTEAEATSEPATDEETTSDPEETTPESIDGTTKEMDTVLDKQIADIVRKFMLNYIQEFSGMLTELSKLKNQQQ
38	Cyvirus cyprinidallo2	AFJ20547.1_38	Product: protein ORF125	protein	AFJ20547.1	K7PCE0	170	JQ815364.1	[205353:205865](+)	60.5	0.23	63.1	0.24	4	MFMFRLMSSWLETAEWLKTEWLVGSWVFSATVWFSVAAFLFTMLGISMCISLLRSIERLTIELTAVKNVPTTKRKPPSKILTTKRTPKKQSMDTTPEVNTTDAAVDPVNTLEARYSEDEDDREIVPYSAELQKSIKEQLAVIEAAEAEAAAKKKKKTTQPKKRVSKKKSS
38	Cyvirus cyprinidallo2	AFJ20534.1_38	Product: protein ORF108	protein	AFJ20534.1	K7PBG4	173	JQ815364.1	[190423:190944](+)	48.8	0.224	52.1	0.29	4	MSIVFCVPYTINDKMSNVTLGLENLFGAMYLPFVLMVDTRLHEKQFVDTTKLCILQASEPAHIFQCVAWPIGLVAMLLTILFLIIVALYFSIRYCLRKKRAHHVHAKTPCDNVIVQSFDNHAFEEDEGHRQQQPSSSSNSQQQQQPPNHIPPPPPVGSTLPGAVSVLPPPPPE
38	Cyvirus cyprinidallo2	AFJ20563.1_38	Product: membrane protein ORF142A	protein	AFJ20563.1	K7PC17	175	JQ815364.1	[223912:224439](-)	48	0.2	46.3	0.25	6	MKLSTALILAMMIVLVDTKPITNNQTSTEATAVTTMQPTTIQQQPTTQPTQPQTRQPRRPDALRAIMEPFEKERLAKLIEGRWIMGAVIGCTVVFTLCMSVCAGYLEVKLSRPKMSHVHQVAIKLKEQMSNVHKAAIKIKELLHSGGEEGKKLSGGYFNLAFIHDDETPEQTLRD
38	Cyvirus cyprinidallo2	AFJ20504.1_38	Product: protein ORF74	protein	AFJ20504.1	K7PBF8	181	JQ815364.1	[128836:129381](-)	47	0.325	45.7	0.25	8	MDTHPSIFEDILEWPGVRTNLQAVDDTSSQLRSKISALEDELRNALDLVDSNRASLTALLLRHDPEFRVNVRDDQEENAEHGDDDFTSTCTYTLEAEIDRVRGLYFGEGCEWTQRYDSEGRLEGCFPNGGSPEIPTNFKESAKRLEGPPRTVHCVKTIHTLKQRCLASLTVNSKFITAHVL
38	Cyvirus cyprinidallo2	AFJ20549.1_38	Product: protein ORF127	protein	AFJ20549.1	K7PBG7	181	JQ815364.1	[206857:207402](+)	29.6	0.143	37.9	0.32	10	MHLYFLLLLLGAAAAVEQQPCVILWARSSYGGDCTTPCIDGNRAAATCTVQAWSFASWLGSWFGVTPSAIVTNTETCAPHTLEPKAVLANSTSSWVRCEPNNRGCIMRNIGNQRCRTEPIFGFNLFASLLKTAWTCLLDSPGALDLASLSSERPCALNGTHAVYTSDADTCSTFMGYGYCV
38	Cyvirus cyprinidallo2	AFJ20475.1_38	Product: protein ORF32	protein	AFJ20475.1	K7PCM7	194	JQ815364.1	[48465:49049](+)	33.4	0.166	41.2	0.33	9	MERLILMIIGATLLGVYLSPMTYLRYMWVEFSSMSTGVPGGCNSTSSNCRSMVGTQTGAPTQSFTYQQFDLDNGWGYTYKLTKEDETSYTTNGAMLNGKPCETPCAADTDGKYFCTSSKSVMPNVKGACAKMGYDWMGNMVPKNATWRKEINSGVFEWKRESDGAWIATHTPLCYSGSNIYTCALSKPAINNAI
38	Cyvirus cyprinidallo2	AFJ20569.1.1.1_38	Poxvirus B22R protein C-terminal; pfam13168	region	AFJ20569.1	K7PBH1	198	JQ815364.1	[234940:235533](-)	27.4	0.142	55.6	0.46	58	LNEFGSMMALGGGMAALMTMNPAALVVAGIGLAIQIVTSIVTFAIQIYQIRFPTNPPRDELLEKYSEYRKLLLADAAGNRWCMMPESKLDVTLAFFNHSVHNDNNRREEGKKTTSMWTPAGETRIKVLYNPLITFNAALRVTCAGDGVLRFNEFNSKVARKQSVTETGTSVWDVTQIASMVAAEPVIHGRCGEVSNLI
38	Cyvirus cyprinidallo2	AFJ20524.1_38	Product: protein ORF95	protein	AFJ20524.1	K7PBG2	206	JQ815364.1	[164474:165094](-)	46.4	0.371	79.4	0.77	9	MMLHQVVILVCRKVGELFPDQDTKLILKSILSYHQPTEDLSSAQLEHQLATAFSSVQSLITRVDNEYTLFGMLLGRLGIPETVPKRLNPDGTENKKPFPVSTPLLWFLTCALEWYEKYEKANVPKGTTIKARKTVENMANAFAVADRVYNSTKVMPSNDQLTQAAQHLGHAIVSFNSCISLMYTLKNTAPQPLPSAYVNPYQGQTK
38	Cyvirus cyprinidallo2	AFJ20604.1_38	Product: protein ORF44	protein	AFJ20604.1	K7PBH8	214	JQ815364.1	[65639:66283](+)	68.7	0.401	73.6	0.5	3	MTSLVLWKNLESNLVETAETVQALEESSNRTLGILAKMNAEIMEVKEDALTKRSLREMRDENLSRPDRIANGRFKSRSLGCRPKTPRLSVFQFPRDPSLEADNRPSSRQADNRPSSRQAEERLPTNPSTALQRLQARDARRRAEKRAMEEKEEEEHRLFCLETLRTLRPCMESLETVAMAQMQATTRLLQRQTRIFRVLRTMTAGLPSRSSNEI
38	Cyvirus cyprinidallo2	AFJ20489.1_38	Product: thymidine kinase	protein	AFJ20489.1	K7PBF5	214	JQ815364.1	[87283:87927](+)	90.6	0.878	84.2	0.79	6946.5	MAFLELVLGPMFSGKSTECCRLLSRMTFTGGRCAAIKYSADNRYTDEDVVATHSGAKYPALVATHLESLMPVLLRDYDVIGIDEGQFFEDLVDCVHTLLDAEKYVIVGALDGDFLQQPFWNVLQLIPVANKVTKLTAVCMMCTNRDAPFTVRITDSTEIVQIGGAESYRAVCRPCLTHFREEHHSEFFTPEPSEDEEDEDDVFDATPDAPCSFV
38	Cyvirus cyprinidallo2	AFJ20581.1_38	Product: membrane protein ORF153C	protein	AFJ20581.1	K7PBQ7	214	JQ815364.1	[255064:255708](-)	57.2	0.261	55.3	0.21	4	MVYYILLLGLVGLGLGESTNTSSSNSSSIASSLPPPKITHIPTTTSPTVTVTVTDLMLGLVVLLLVVILSLLVVILLTLKRMRKDAKAEKDKKQKPDDVEMSLLRRMHSDHMHMHSEAAGPFGNMYTRPLPSPPQNQWWQNGTLGGRSASMSDLDEPTQRENSWRRQRHGPITAAMRGSGRGRGRGQGPRMGYRPGGVGGNENGGGVFYSLGHV
38	Cyvirus cyprinidallo2	AFJ20515.1_38	Product: protein ORF86	protein	AFJ20515.1	K7PCN5	216	JQ815364.1	[147090:147740](-)	39.1	0.228	42.4	0.35	7	MEDAQQTTEEMPSEDYSPPPAGHIPWWEMEVVDEKANRPQRSINEFLTTDEEDAAATTRGMVGHVDSVFVLLSRERVWEKLGHVYNEIGYFGKEAAQMRDEAVTAFWTAFGAAAQAPEPSTLEAHLSYAHALAYAAQASERTEKIFLGLIKHALSEPVDEEDEEAGREKWVPEWIQDHFADFERPEHFDKLAAGLIAKLLDESVVHYVWERDDDDD
38	Cyvirus cyprinidallo2	AFJ20592.1_38	Product: protein ORF50	protein	AFJ20592.1	K7PCF6	219	JQ815364.1	[76795:77454](-)	42.3	0.242	76.9	0.76	9	MGLLDDLRAVLTCQYATNVQQHACGYFGRALNPENHWDDFNLNEYILACLLTVDSVSAEDLLKRGATPLQVGKVFLIKSVFPYDYFNGEKAGVDDRHANNQLLANNFREASTDDAIRLAGETLKRTVGLRLLHYKVDQSEICRLLNTELPEWDPRYIHESYPVGTFFVDRSTQTCFEHIRRQKCLLKKKLDPPRRSTATATRKRLKKEEEGEGATYPTT
38	Cyvirus cyprinidallo2	AFJ20600.1_38	Product: protein ORF10A	protein	AFJ20600.1	K7PCQ2	221	JQ815364.1	[16390:17055](-)	45.5	0.155	42	0.2	4	MFSYAVLTVLIATGAFASDGARPSVPTTTKPTMKPAMTETMKQTMKQTIKPMTETMKTMKPETETMKQTMKPMTETMKPTMKPETMKPETAEKTVKPTLETIDSNRPAYRPTMSEAERVTGISVTRGSVPTTGEKQQIKYTGQGYTILVDKPSATTAKPATVKPTRPVTATIPRSLEEMLYVVMKANMQTAQTACWQLFHNATVTAATNAAASSTETKPAV
38	Cyvirus cyprinidallo2	AFJ20512.1_38	Product: membrane protein ORF83	protein	AFJ20512.1	K7PCC8	223	JQ815364.1	join{[143057:143619](-), [142863:142971](-)}	55.8	0.376	60.8	0.47	10	MLSTVSPLCGLIKFLVRLTLDMLVAAIGVYISTSCIYDRSMFRTCPNSVCLGHLSVWVTVCVVPTMLGGMRWAQQFMFWVSLKTAARRRAGIRPGNGFCSSYREVLLENADDKMIQEEMAAANKTEAPPAPNTMTVNGPPVQNPGAHTTVVLFGFVCFVSYIVWTVVSPHCEWYIYVIPALVCWKVLSWLVGTCVNSYRSSQRHKDVETILHNTLSNRGYERV
38	Cyvirus cyprinidallo2	AFJ20522.1_38	Product: protein ORF93	protein	AFJ20522.1	K7PCD2	227	JQ815364.1	[162644:163327](+)	56.8	0.408	65.1	0.36	8	MGLAQSAGEFLDVFSNYFVDSVFSGAHLDWVRAMDDYVARNIATKRLDDIQTEVKSRKDWEQTQTELADLDREAKELAVQIDRLQIELKSMTAHSMNENIRKLQTIKLNNLQAQFNNVYEMIATKTVSNTQYITAKQQAEILEHLAKQPRVSVDPTKALATQRDTRRVFERNKQSMTVINRLNQKTTGMDFGTINDVTEQHAVSPPSSSSSSSYYYNNTNKELIPDV
38	Cyvirus cyprinidallo2	AFJ20520.1_38	Product: protein ORF91	protein	AFJ20520.1	K7PCN6	228	JQ815364.1	[157787:158473](+)	50.8	0.306	59.5	0.35	9	MFCGLDVCDTVTGMLGTVSGRFLHWLNFAVSADIRKFEEEREYLLKMDPDERLVLLEREVDDAAEVIRRVGTKAHPSSVDRIKLKAACIQLRNKQQAFGAEMIAQVSLDRTKDLLIDQALTEKRFIVRSSLRKAMQPQVAIERLSELKRQDAFGKHLEDLVGETLQDHYTELKEEFCDLAETNEDQSEDEGDDIVHQVLEDRSRKLGCTPSPELEDLQLRQIASSSSC
38	Cyvirus cyprinidallo2	AFJ20565.1_38	Product: protein ORF144	protein	AFJ20565.1	K7PCP5	233	JQ815364.1	[225945:226646](-)	62.2	0.416	70.2	0.51	2017	MSTYVDMTDDDVATLMIDVPVNIQAHREEATLDNNELNFVKSLMCPVCCEVLKDPVATPCGHTLCKECWERHVKNWTGCSRNLCPICNRDVPDNLEINKTLKEIVLNVHGERTSVQTSEDLLDWRVWKNKPLPTHRAFKFEFADLTKQNYWSVGVSVTMQDCEREVGVNDRYIYVSSLKADRVNRLCIQYDPNLRTVSFLDIDTDRAFVRIIPKHSILNLAVYFGFGSFCSIL
38	Cyvirus cyprinidallo2	AFJ20494.1.1.2_38	MAEBL; Provisional	region	AFJ20494.1	K7PBF6	235	JQ815364.1	[103625:104329](+)	68.5	0.346	87.2	0.35	5	KTVRDRNALRDAERRDREMAERKEQERRERDLQQEREEMALEESRNRKRAAKLSATVRNVKEVENIQKQIEDAEKSAESTRVRNKNVLDAETQALLKALEIAKRDAELDQALEAEKSAREEAERKAREEERRLESERAAREFEAQEVERKKLEAQKAELEAQKALQLADLERTKKEERRLARELESQKQREAMETQQVPEMVASSTGQIIVEQEDIELPEGLTVAEVEEYKRYYE
38	Cyvirus cyprinidallo2	AFJ20542.1_38	Product: protein ORF120	protein	AFJ20542.1	K7PCD9	236	JQ815364.1	[201042:201752](+)	32.7	0.225	52.5	0.46	5	MDHLGGVKIKLEEEEVNLCEFERKKREGDFQRVVRLAPGECIWIESTSCPNMCYSLFMCQDGKTLLVQEGYRIVDDHAPTQPVRDGKLVIVANESEINTIRSDHPEAAVVVKNSLLMTSALNFQTVANTGCWSFDAYQLTDSDRNALIYAGRCADYRFWSCCVGLIKAQPNAGLMVVDWDPSVECVDHAQKLLNFHCMSPSALEIWRSAVVLAKSKYFVTLSRLWRDGVCYHRPSF
38	Cyvirus cyprinidallo2	AFJ20505.1_38	Product: protein ORF75	protein	AFJ20505.1	K7PCN3	236	JQ815364.1	[129362:130072](+)	35.1	0.191	35	0.21	9	MEGCVSMLWDLLTIAKCQRLLQEDALDVVLAKINEFYAQWSGAFTVQYTSEEAGSDHFGPAYIKQLLNGGHFTVTETQRQQQQQAGANGGSQLCRLTNRLLPMSDLTLVYYQPCLHKILAWEQSTADINDERPYIDSRTIRNCLEPKSVASRMNVLENNASSKNNSAYAKRKRLGLVDPTEERLVQLHQRLRSEEGPMYISREYSSELTTYCVMSMAVLEFLAYPETLQKKTPTPT
38	Cyvirus cyprinidallo2	AFJ20484.1_38	Product: protein ORF49	protein	AFJ20484.1	K7PBF4	237	JQ815364.1	[76092:76805](+)	37.6	0.284	48	0.5	9	MTDDPSGGRCFPYLDDTQNQVHPSLRDTLMRALRRCPRNEVQPCLTWKLENGTIHVSVTPWEETCAQTLRFLRGCAYHRLKPPDNLWGLLSWLLDQAKLIPSNHQTLLYMQTLYRCMEKFSTFVEHKPKLNNIDCDALDVYFGIKHRHTKQRTDSIIECFDDSELKRIYKDHCELTELDQRQSFVNGMVIEGVQCTIQFLLPKSQDTIVDMEGAHQEDESPKPVWHNLIVRLGNIMW
38	Cyvirus cyprinidallo2	AFJ20601.1_38	Product: deoxyguanosine kinase	protein	AFJ20601.1	K7PBR1	237	JQ815364.1	[43835:44548](+)	88.7	0.935	93.2	0.9	4314	MLRVAVEGNLGAGKSTFIADMKAHADANKWVVLDEPVNKWTDVNGKGNLLDKYYGDINRWALAFQTYAYQTRLSRQVEVIRSYADDQKPPVLITERSLYSDRFVFGEAAKQVGSMMPLEFEVYDHCHKFYTNLMAKEYVSVQGVVYLRARPETCLERVNKRARSEESSVQLDYLERIHRLHEDWLINGTGPCTDYPALKDTRTLIVNVDDYNCFDPERRAEMIQKVSTFISSLKTSA
38	Cyvirus cyprinidallo2	AFJ20544.1_38	Product: protein ORF122	protein	AFJ20544.1	K7PBG6	239	JQ815364.1	[202932:203651](+)	26.9	0.161	28.3	0.26	7	MVMLVAHKGGFNGRRDGTLEIYHLKGSSTRSDVDVTTLRVESYHKTYVSMFKACDQDTVRVYDTEYPGPVGITTPPVYAEDVCPGTAYGTFLDDRGGFYELYRPSDNTMINAPRCARRKATEPGRGFCIMLKCGGTNTHLCTPLPQDVILKGDWSLSKVNVSGEDKRTTLHAVCATESDVGFVGMAYAKIILFREDSAFVNSLITASVAYQRMRSGIHRLTRFITAREPFAPIKRCEQY
38	Cyvirus cyprinidallo2	AFJ20498.1_38	Product: protein ORF67	protein	AFJ20498.1	K7PC00	239	JQ815364.1	[115340:116059](-)	24.8	0.141	33.4	0.3	9	MWHLQRGSDTGATPKKKTLLHPDYFTLQAVEEQGRCHVSTWCLGNHALRNPPPRIISFSSPPPPPLADHNYYHVPENETCRPVLQLCGPSGNILTFRGPERLAGLRHSTWPVWDGCMEDPFYDFASSENPIITVRLGTSSTIVAAGKCLVTPAMDPFFAEFLVDYGLGRTVVTKNEEKLHPGCFKLLFCYPSRYIAYLCEVPVTSEAFDDRIEVHARLSVAENDLPPASYGRWSAGHRL
38	Cyvirus cyprinidallo2	AFJ20536.1_38	Product: protein ORF110	protein	AFJ20536.1	K7PBP8	248	JQ815364.1	[191965:192711](+)	23.8	0.131	29.1	0.29	7	MMSKKDDASEHFGLWLCEPTAFSPSSHCRRGSVSAVWKCLDAVCANEWDRVCDGVVCDEILKPENFGIGHLFGSTVLLGWCAGSSVDHQLSVGSSVSVGNRPLRTSEHFHSTILSDLTPVAPDRYDWLDTDDLDPNGSKCLYCSSPRTSYALDNPDGLPIHETCVPTDLRCFLDAGIKFAGRWNLTGLQFSTGETVVRLSRLTRGETWREAGLFHLTLRIELPKSTRLCCFITHCCFHLPRAEWMRKC
38	Cyvirus cyprinidallo2	AFJ20507.1_38	Product: protein ORF77	protein	AFJ20507.1	K7PCC5	249	JQ815364.1	[130913:131662](+)	39.8	0.194	44.4	0.4	9	MGAYVSIPSTTSSAAATTSPPPMQQQQQQQQKTAADSQHQRNAAATGVKLFSVCGTQWPRTLFDAEHFHSDKCYRVEYEHGREFGYAVYEMPKCTVAANPRDTIDFVNRTTQELVAQMDKGIISTEEMQLLIEINTQYRNKMWAGDSSRMVSPLTYGSQHVIYGVSHLCGSLLRKLSGLRFFVYDPKSQSLTVRLVVKEDEDANGHHHRQQQTPRTHHTHRRSELVLDTRGGGYGPASSKSTSHRSTPY
38	Cyvirus cyprinidallo2	AFJ20548.1_38	Product: membrane protein ORF126	protein	AFJ20548.1	K7PC14	250	JQ815364.1	[206024:206776](+)	61.6	0.338	35.6	0.33	3	MESIVLKLLSLTIFINAAVAALNKTGVPPISKKYGSVVVRYNGQVRDVHYLDERVNGLELKLYACAVFDLGDEKCDDLKIYLVRGYGRIGESRSELMADDVLSPENNRLLLSAYAKPHTYTIEDEDAGWGVISSCIAPITTAVLVFMCISCCMSCCSKKVTVSFVCFDKVVVVNDGGESGKKATPDSPPPTYTHDNFTFEASEGAADPKMHGPFTPYAEMPPIYPHDNFTFEAPEDDPTLPEDLIRLLKV
38	Cyvirus cyprinidallo2	AFJ20550.1_38	Product: thymidylate kinase	protein	AFJ20550.1	K7PCP2	253	JQ815364.1	[207571:208332](-)	89.9	0.926	90.6	0.87	5011	MSRRGALIVLEGVDRAGKSTQCKLLVDALVNQGHCAELLRFPDRSTVLGRVINSYLTNKTDLDARAAHLLFSANRWELEPLIRSKIESGVTLVVDRYAFSGICFTAAKVCGGGSSSNSKVAPLECVNSKVEQESARALECINSKVEEEESAVLEWCKNSDRGLPRPDLVLFLDLETSAAAKRGGYGQERFENEPFQSKVRALFLKLSTEQDINWQVVESDKTKEQLHQDIKRLTETILNSESLQSHLGCMWLV
38	Cyvirus cyprinidallo2	AFJ20589.1_38	Product: protein ORF35	protein	AFJ20589.1	K7PBH5	256	JQ815364.1	[50996:51766](+)	37.1	0.292	46.4	0.42	7	MSTRIQFNKRKFFERDQPLCRSRSQIEQAIRNTRRWPSDVDPMTACEKFETLGCNLVAVGAKLMSQATSEDELDTIVAELGAVMPTEDKARRLRTIADACVSLTSETVLLFPSPSDMTRTLGYAMCASGLEIIRASRNEVEEVLSRALDRLMELFMIQLTSATFHFSAAFYGASDLLPHLIGVTGIHDVEHANRHGPQTDQELLEDAEAQTDPQVAWYKSGEWYRDQLRAGLFGNIISSSGASITIDGCTVTTSDA
38	Cyvirus cyprinidallo2	AFJ20595.1_38	Product: membrane protein ORF81	protein	AFJ20595.1	K7PCQ1	261	JQ815364.1	[140862:141647](+)	54.7	0.325	45.7	0.38	9	MTVTTGALARKAKAVGSALMKSRAKAAAASKMASNKLLVKMPFDVERFKILVATVTQVVCPMFSPLTMGIAHAMYAGDPAFDMNGAFIGIGIVGALIFVVLNVTFGLLCFRVYKGGHRMFQIMRPVLVLFMFNIAILLIGVIYCGIVVLCKTVTYSNTAVCMSNNSMSLSVLELFTASLILLKEALYGGFRIAELKDRISRGSADYMDSDDEDYDSYAGAAETLQRSMRDYADEEDSDMDDSTSLLNSVRKMSSKFKSTVY
38	Cyvirus cyprinidallo2	AFJ20580.1_38	Product: membrane protein ORF153B	protein	AFJ20580.1	K7PCP8	261	JQ815364.1	[254090:254875](+)	53.2	0.334	51.5	0.37	6	MSPRRCQRFLDRVAFWRFMNVVATLARLLDWVTLNMATILCLLGEYLIVMAFCFGLFRSGGTEVCGGGWCWFNVVCSVVGLLLTRLWSAHNFQLGRTKSLMGFSARNRGRVATVLVLSTVLFCTLCIFSVAFEGHTSTVVPVHEYCFFSCFGGYYSSWVLFGTLTAGFSILMTGLAIENERSEDDATEDTTDTATNLMDIAEGFMEPLHEFIPVPPPVPPPYHCDVGAPPPPYTNVINITFTCQQQPPSYEESYYDDETQT
38	Cyvirus cyprinidallo2	AFJ20571.1_38	Product: protein ORF147C	protein	AFJ20571.1	K7PBQ5	265	JQ815364.1	[240793:241590](+)	40.5	0.203	33.9	0.16	4	MAVNCESSLSTLTEHLKTLQNAMGLVPLLAITDMLGWILVLVFVIVHIHNRNKQRPAAEEQQTPVPLIDADERQSTSGDSGCYVSPSFEIYNRSYFGDGGGSLFVRNNSLTSGCDWWVSANPLYVDAGANRSGSSSFVSCCNCNYPVPINGNPGSSNPFNGNPGSRTPLNGNPGGSRYNPFNALKTKRPSLTLKMPNALDFNKLRKTSVISPTFKIDVDSPVFYPQQLSETADNCCCVSIVREEEEEGLELREASETSPRNWWGL
38	Cyvirus cyprinidallo2	AFJ20543.1_38	Product: protein ORF121	protein	AFJ20543.1	K7PC12	266	JQ815364.1	[201980:202780](+)	55.8	0.268	56.8	0.37	7	MSTEMVFIEESGSQEASMTVASNSGLTAFEAAEATTTVVPPTDVRKAGGGKAKRVRASKASAAASYSYSPEFNREKRDQAKRYLKICSETISSIDNANTDVQLYRENMIKLTQVGSALLSDAFTAQQTKTMITGLIKDIKSAAHFISNSDLVTGVHAQQQVIKSLYRISDTAAPAAAAPAPVAVAAEPVVEPQVAVADVTMEEEAETVEKKSKKSEKSKKSKKEKKEKDGSDETKEKKKKSKKEKKSKVAAAAEIVAVVPEDEDDM
38	Cyvirus cyprinidallo2	AFJ20535.1_38	Product: protein ORF109	protein	AFJ20535.1	K7PCN9	270	JQ815364.1	[191225:192037](-)	34.2	0.181	49.1	0.45	5	MEKTQSVRTATGQSARKRRPSSTSSHKQTVLALKACRKSISIAAAAIERRRLTPPTYRGYDFVDVCERYKNVDARAQQPVRAGASVPMLSTFAVCVKLEDMFCNEITGSVPSREYYLSNMPRNDVLVYAMFGTGTAHKTYAEMFSPLELTKLMEAVFSYPLEWSPFWEDADAPEWFSRTIGTDSFRSLPFDEAFKVAAETLKFCSEIQFTRKIHRPSVDELQAVEKDQLMQHTFRRFIGHKRVQEYSAGWGCYIYQSDAPYCSSNLRPIL
38	Cyvirus cyprinidallo2	AFJ20568.1_38	Product: protein ORF147	protein	AFJ20568.1	K7PC18	273	JQ815364.1	[230563:231384](-)	28.1	0.152	57.4	0.6	10	MMMMWGVLLLLLLVVAAAADAQLRSRDNVFVGKEWSLTEADYARPQMVALHRTAIPFTVKHGNFETTSCQCGSPEKPLIGFSRTGIHLALRFFNLTDEVLFDYDHINEYIESGGGLGEHHSCMDVKSESAIYHDFQCHMHSAWPACECIMVAKEFITETRRDLSDLLVAEKPRRVTTHPYDDMDFRRWQLPTRDVIPKAWLTVEDHYFQTDATHTADRGTWMVFTSHSVVDHGEEGYKIKQRIETDGLSRIRKIISKHLMPKMNPQQQPKDEL
38	Cyvirus cyprinidallo2	AFJ20546.1_38	Product: membrane protein ORF124	protein	AFJ20546.1	K7PBQ0	282	JQ815364.1	[204319:205167](+)	45.3	0.299	54.7	0.41	8	MAVSVYLLLVLLSPQKEYPATLTTMDDCVWVKSMERTLTIENKAMDFAEAECGDASLKVAIREYKPVNVWTRALAESVHYSDDDDNGGSLFVNSDGEFDVTMMSEKDGETVLSDAVEGGPNVPGIYFNPSTSRYYNYHPMKLLVKYDRVGPNVWTVTCKTTSPATARLMLSLDNEAELDANGSANLTYDQVYGAWCKSQWLNLSLDTYIMDTPSSAVLFNFTAIVLVFLMFLFGRKMIRSRLGGIRFNIIKKSPVGWNPTAVSPSTTHYTPYVIQISNSTKD
38	Cyvirus cyprinidallo2	AFJ20598.1_38	Product: membrane protein ORF114	protein	AFJ20598.1	K7PC24	284	JQ815364.1	join{[196243:196745](-), [195811:196162](-)}	86.5	0.922	81.4	0.82	16	MSPAIPSLQRGKKLAVTLLVGTALTMTILMVCFNGMATVGLSPFHNTSNDLAVNEYSNRLTATGWTPGIWGFVYVCLIVINLHLFACRFWKPAVHHLDDTGHSWPHVIFYAVWLLVTVLDISRLVLWDADVVGAAAGTTVLYALLTTAIFIDLGFAMNENPSNFDHFRIYIKNTLGLYAGWCLYETAATLAAAIQYNGALATDVAGILALVFLSALYAVFVILDFVYLSYTKQVFSVHISLLWGVVGILFSQPWTYPTIYSAVLCGVMVIVFCVKVCICLSRAV
38	Cyvirus cyprinidallo2	AFJ20578.1_38	Product: membrane protein ORF153	protein	AFJ20578.1	K7PC20	285	JQ815364.1	[252122:252979](+)	61	0.435	47	0.3	5	MARCDFFKQWLLSSLPFILCIIGEYLVVGALAVAIIISSGIMVKDIDDQQATGECWPAVLLSGSGLFLTRFWTVHNYQFGRTRTILGTRSRRMRFAAVILAIFVVASGVMSIWASIGDMVMTYMNDHANPKPTLDQLEQQEKDVPCLFRCYGGYHTSIVLYTMLAAGFCLLAIGLEMEDRAVDAEEDALIGSTASAFTPDSTVDLTAIPPPLPPPYNGDGVPPPSYTNIINIYTGNNGSGSEAPPPSYEVAVGETSQPEEPQQDSSEPQPDSSEPQPETRIIITM
38	Cyvirus cyprinidallo2	AFJ20463.1_38	Product: protein ORF21	protein	AFJ20463.1	K7PBZ3	288	JQ815364.1	[21988:22854](+)	25.8	0.204	30	0.28	9	MALSLDLMAPGSSSSEGVCNEMWYLFDAEDTEAFNTGNINTWRPVNPPTFAWSKLGSKIRRITLGRSDSDHMQWCSPCKSKTVPVAPYRSKNDKLAHIDSYYFQDNRIKFDKTKVTIAEASHVSTNSAPDVDFHHGVPKPIKQWSPTRAGMFFQFDYNMNAAHSYVKMTKPSNTLIIRLNSPVICEPNDSHDHSRCAFSGYRLIGNWLLQSLRLVDEEHYRVTLLRLAKSPEESSSLGLYRLDLTLYLNPNNTFTLNQLLFLCHSTSAFRFKSEPPLWIQGPISHQAC
38	Cyvirus cyprinidallo2	AFJ20506.1_38	Product: protein ORF76	protein	AFJ20506.1	K7PBP2	293	JQ815364.1	[129999:130880](-)	43.4	0.202	56.6	0.39	10	MSRRPQVFQPAEEGDEEEALLDSMDQEFIRLQDESDDREGFRLSASSSFLNDDMSVTRRDSMAVAGGGSEQNEDELPNFQRQYTASALETSGALSTRVSNPIKTGYCPLCAAHCMPQETVHRRLEEALLMLKNDIKGAWSIFQTTRRSLGTGDDNIFRNVKLVELKRHLLYHSIAQTQDLAEETVARQLISEMVAESDALRTHMVRTFKLPNNKTVRVLNKDICAQLNTNRKLILDSLKLSSNARARKNTTRMQLQIPSTILSIQQSSGSTSASASSSGGSQGTPRIRELPST
38	Cyvirus cyprinidallo2	AFJ20511.1_38	Product: membrane protein ORF82	protein	AFJ20511.1	K7PBP3	305	JQ815364.1	[141959:142876](-)	52.2	0.391	47.5	0.35	12	MSAYRRLREEDDVDGGDDDDETNNNNNNEDDQTQSSNTTATSDRYKYYTSRGTIQRANRPGLDLTCSVIFMVGWVAMTVSTFLVDRAEEVKYHQKVSTSVYLSVLALLGSRSSSVSLDDNNTSSTTTTLDPDACFDGGITAMRSWILTVCLANLCTYLFKLTVFFQFVCASVKEYAAMHSGGVVLADCKEDTVEHLQRARWVATVLVRIALFPMAFAHLLAAIALQQTRPYMRAYSESYANPSERRYCFRLYLLFILVLGQALVSIFAGLLAFIKTVGGHSKSTRSQVRKRLENQNVTRILSELV
38	Cyvirus cyprinidallo2	AFJ20599.1_38	Product: protein ORF8	protein	AFJ20599.1	K7PBH7	313	JQ815364.1	join{[11728:11987](-), [10931:11612](-)}	50.3	0.255	46.4	0.3	5	MDNACAAKIEAMRALLIRDQTEDTRATVECRVEDVAYAFRWVYAITDHGRLACSPEHMMEMGERLMRAHEHITRNAMARNGHRDHLRGELYRIALTVYSHVLVRFGVEMGLSTLKLLCMAILKMVRGTVTAEQVDLSRNVVPKYMRTMFFNERPRPETGDEVQYADVSDSSSVSGPRIDEDPGDEDECAPSSTTSHIYTHCPDADAAVSSSCVLSNLSEEEYGSIKVETLRKQTVYGLLVERKTLKRKREESEAALRLRHRVDMVEAVEQEQADIAAQEAAREAEREAAQQEQQRAEEQEQAEPPAAVRRRRN
38	Cyvirus cyprinidallo2	AFJ20610.1_38	Product: protein ORF8	protein	AFJ20610.1	K7PBH7	313	JQ815364.1	join{[286999:287258](-), [286202:286883](-)}	50.3	0.255	46.4	0.3	5	MDNACAAKIEAMRALLIRDQTEDTRATVECRVEDVAYAFRWVYAITDHGRLACSPEHMMEMGERLMRAHEHITRNAMARNGHRDHLRGELYRIALTVYSHVLVRFGVEMGLSTLKLLCMAILKMVRGTVTAEQVDLSRNVVPKYMRTMFFNERPRPETGDEVQYADVSDSSSVSGPRIDEDPGDEDECAPSSTTSHIYTHCPDADAAVSSSCVLSNLSEEEYGSIKVETLRKQTVYGLLVERKTLKRKREESEAALRLRHRVDMVEAVEQEQADIAAQEAAREAEREAAQQEQQRAEEQEQAEPPAAVRRRRN
38	Cyvirus cyprinidallo2	AFJ20527.1_38	Product: uracil-DNA glycosylase	protein	AFJ20527.1	K7PCD4	313	JQ815364.1	join{[171218:171639](+), [171742:172261](+)}	69.4	0.753	81	0.75	130	MSKRKAALPPSSYAAVDHVQIKQTLTQIEIRQRYRGERVDIGIDTEDIDHLKIKHEIALLKSEVRKERFNNNEDEGPPPPEPTDDVIIQLVSQLSPVRGGWREFFLREFSKTYTFELLELLRERKNNLVPSNLADVLKAFRYTEGPKDIKVLLLGNKALKWRGFNGMGFGTTEACDSYQVLNLYKELGGEYDATMTSWAEQGVLCLSVGLTCSGTEDHSEQWSKLVETIISKCLVNNKQLQSIAVGYDAKKLFNTAVSMRTGSLEKAQCVFTTDYLYKSDFIRSRVFANTNTQLRQHKQKLIQWVKDANMIID
38	Cyvirus cyprinidallo2	AFJ20474.1_38	Product: membrane protein ORF30	protein	AFJ20474.1	K7PBF2	313	JQ815364.1	[46970:47911](+)	58.1	0.181	44.3	0.18	6	MKAIVVLVLTMSVATAIDWSTVVPLVNSIGNEIIKNISDATIVTWVQPTVTTEAPVTAAASATIEPAEPTTELTTEPAESTTELTTDPDPTTDPVTEPVIELTTDLEPTTDPVTEATTELTSDPVTEATTEPVTEDTTEATTEPVTEDTTEATTEPTTEDTKEPTPKFTSELATQTTHDHNHTHETTAATAGTKTTNKETAWSTKETAVPTKETARPTNKETAWPTKETPWPTKPASYTQSDSEYTWMVIAIVFIVLFATLIILALVYCVRKCNNRRIRTIDLSHVQVNNAFESDAIEIPAYQSHLREQNPHY
38	Cyvirus cyprinidallo2	AFJ20567.1_38	Product: membrane protein ORF146	protein	AFJ20567.1	K7PCE7	319	JQ815364.1	[229415:230374](-)	57.5	0.339	48.7	0.35	30	MDSKCVILWVTMLAFLCLFGIKTSNHRIFNNKRSLVEITADELDVVTLQCEDDEVTWYRDNVLMEKRMRTSIYNGSLLLFYATREDQGVYSCIGRTRRDFRLRVGGQRKPTYAIRFSDPSNTSVTLTMYPPSDYYNKTSDRLIVSHEASAVADSYPSVAVDWKFNYNWRSLARRELGETPLVCFKKECKLLYTGRVFLSEQGAISLTEYNSYTDSTVFRIFYTLYFDSYKLKRTAEYIIKAEPNTEITETYAAASSESDTEDEWVLRLAVIGLFLACAAILALTDRMTVEKQRMRRLKLLVKHHNYYYYYQNDDVAKLS
38	Cyvirus cyprinidallo2	AFJ20539.1_38	Product: protein ORF113	protein	AFJ20539.1	K7PBG5	320	JQ815364.1	[194703:195665](+)	43.2	0.151	48.9	0.38	4	MSSVAEPNKGGEEEAVAAATPEKTVPTAHLLVDLSSLAVGVSLNPTTIVTASVVSDCRGGKRLIVTTVKPAQFIKDERMVFMFPTSWPPNITQRVSAMCNHVFECPPWTPMAFIEALLSKAPFPPTKCPSKDHEGALDIELDFQRFCSLAETLPRFPAVPSSGQPKQQLLLQPQQQQLLQPQQQQLLLQPQPQQQQLLQPQLLQPQQFVTFNPAGEFLMVDPNVAGVALPPAIPMYTEQPVAASTPKPQQTQQTQQQPPVSFQPPPQYQPQYHHQQPPQYQQQYNKRGGGFTNSSGRGRGGGSFGGGGRGGSFVRGRSQR
38	Cyvirus cyprinidallo2	AFJ20554.1_38	Product: protein ORF135A	protein	AFJ20554.1	K7PBG8	324	JQ815364.1	[211461:212435](+)	37.5	0.23	36.4	0.26	4	MAYSLNRTWNNLSDDVAGGSVGAVIKAPYWIGRETLVLLKAIAPANGPVYYAYNLGLNCISAGAAIRNSVKDEEARIGAYMLTGKTEAELLETIADLAQRGRRETWKAPSDSMNGIQWTGYALQIYGWCLLRGAFDNPNALYAPKDPELTEETLIRPLVYPRGTTAKTLSKKWLTVVVHCSMCLLTRTLFSQIASGEWKNAFDMDGKFEEFGEDIVRGVLAEGVRRKLLESGSELCVLPGNWYWSPGYEGPSVSLVDQEDCDDYGKEMTVDLSELTQEARDYVEKCIEEAPPDEDPLEYALRCVDAYRGPLVPDTFYPSYLDDE
38	Cyvirus cyprinidallo2	AFJ20558.1_38	Product: membrane protein ORF131	protein	AFJ20558.1	K7PC16	326	JQ815364.1	[216532:217512](+)	37.5	0.181	39.2	0.25	7	MTNLVLALAVLACVVVDQTYGFLNGTKTKEEEDAYITEQIREMMLLYGATQKVQEDTVQALLYQNLVFHHIDQWMTVPRILVGFFGYPDLTTTPFVPPSPVTAAPIITINVDLLKTTTTQTTTTFAPITTAPTTPSPQQLAASRAVYEASSIAVWLSQATTPVPTVPTVTTASTTPPPSTPELVVPTYMRDSAFDVGIIGVSPAPIPQPMIARSVPGSHAIHYRLLDPSMMATTTITTIRTPSIQPTVAQVTTETVDQQPQQYHWLDPAGFAQEVSKCKNSNEFLTCAKGPFAFALILSVSCILLVVIGVGLYKFIKKRYYSAGTM
38	Cyvirus cyprinidallo2	AFJ20541.1_38	Product: protein ORF118	protein	AFJ20541.1	K7PBP9	336	JQ815364.1	[199235:200245](+)	35.3	0.25	49.5	0.41	8	MSTVDDCLDRLVLDFYNGPVTWYKQKLRYVSESTRLALEYFAEMSTEDLLRHRGFRRTKRDQLAIESVNLRVSLRDFIEYCSAADYYYEASYKKRDLITCTTIWWTMLRLFVHGCWLFDIVDDHAVKVALSAGTKMARAGVAPPLRVLPMLLLWCAHAFPDAVVSVTDFRWVDEDDEFAVPFRNRMVAINAHTVPVDDSVSKHRVLSALGGLLWLCSASQRPVFKEDLFSGEVFDMYCISRWLSSRHDLMDRDELKRLSAYCLDFVRNGLATTRSALERYSDDLDPEHLKRLKVERGYVAKFFQESFLNPIIEPLDLVQQIVDLERAIWSRATKLK
38	Cyvirus cyprinidallo2	AFJ20464.1_38	Product: ribonucleotide reductase subunit 2	protein	AFJ20464.1	K7PBF0	337	JQ815364.1	[25372:26385](+)	86.2	0.861	85.1	0.82	8204	MLAEPITGTMTFVPYEPLLHDTSVSKYILQVTHKDIWEMYKKAQNSNWTAEEIDLAKDMDGWYALSKDEQHFLKYVLAFFAASDGIVNENLCERFTREVQYVEAKCFYGFQMAIENVHSEVYAKLLMTYITDVAERDRLFGAIEHIPSIKRKARWAMKWINSQSATFGERLVAFAAVEGIFFSGSFAAIFWLKQKGTMPGLYFSNELISRDEGLHRDFACLLYTGHLLHKPSQETVYSIIKEAVEIEKEFLTESLPVSLLGMNNRLMSQYIEYVADHLLCQLGLARLYSTPNPFDFMENISLEGKTNFFEKRVGDYQVNTTSTVSSEAFEEDDSFEF
38	Cyvirus cyprinidallo2	AFJ20584.1_38	Product: protein ORF1	protein	AFJ20584.1	K7PBH4	340	JQ815364.1	[263617:264639](+)	40.9	0.203	35.6	0.19	4	MDQSVSGVQHTQHNNNRMKISYTNLESKALIPFNDNVTLKCVKHPLLKKLKAKKTAEYRIKLAMAVALLVAALMAIWVIVGLYRDYMAMKPFVYCSNGFAASLLENPRARVSDFCKEDSVCVWTKSSVRAKCVSSPAVALGDYYNNTDVIKCYPTDRPDSTELSTLTLNNHPSLCDEMVRLNMLSTKRYCKNIKLTTKDGKMHAIVVNGVTVDRLKNLKPEELTKLKGLSIDIDAEGDDDDDMSGSGDYDGYSNRVPKDPKTKDISQQDAKTIVNDIMARVKPLSVKRTEKGTLQLANELDGAKFDQLLAKIHAVILDMLDSNDVVTVDSDGRGAMAPLF
38	Cyvirus cyprinidallo2	AFJ20574.1_38	Product: protein ORF151	protein	AFJ20574.1	K7PBH2	344	JQ815364.1	join{[245609:245869](+), [246014:246787](+)}	41.4	0.224	40.1	0.21	5	MEDQIHADFMLSCPSLYRDGGWMYHSNLITHDTTTDAFALYMLARCWDLNDDTRAFFAKTEPHFKTAVRLGRRLMLEYPELVRDVGKVKALAEVAYQLGVMRFMRMGTPECSMMVASCTHWEEVAALFRECCDFYYRRMNDCTRRVPENIVYYDLVHHNNVLNRSTATERGVQVVSQRNPTRGVPILSYWCIKLIDTPQEEEDEEVDFEYYERRYGVSRDQAGSDSEPEDDPYYYSWITVETPDCTFSLNVPPRQEPDPEMVIQSLVYLSSADNSPVPHVDEAERRRRRRRRHERMARREREEEARNVRLIRDEQRKQRRDRRRTEALKKLYKIKDCSVVLTRL
38	Cyvirus cyprinidallo2	AFJ20573.1_38	Product: protein ORF4	protein	AFJ20573.1	K7PC19	346	JQ815364.1	[244279:245319](-)	62.8	0.445	74.2	0.56	117	MTPPPTTLFCLAAVMMGVLQVTGEKRLMPVAAAPAPPSAPSRPSVDKLFSSVSSNVSKWHFDDGDFGYSMCPNTYGDFKTAADGSFLMRCNSHDDIYVQALYESFDSDEQLNDTERREKNDYIQSKTKDLSSLWSMRFNRSAYPDETIVSLCDRCSPCRSRFEYKSPEGFCCQACPAGFYAVEHCTQNGAASKCEVCPSDSYKDNSYLGTSMHRESCNTRKTECPANTHLRSYNYRQPGHGYTTDNVCDPEPGYYCPGVSVGTSCHYDAQWAMCPTGQYTFRHHTREDAAQCGHCADNQYVHVNPRTKLATCYNHSVCPPGAVEVRKGTKNHDTICGPAPTPSEEL
38	Cyvirus cyprinidallo2	AFJ20470.1_38	Product: membrane protein ORF16	protein	AFJ20470.1	K7PCM6	349	JQ815364.1	[38544:39593](-)	72.9	0.785	41.5	0.41	7	MFKLLLLSLLSFAALAASSSEVSDLEDALLEVGEGDYADYYSAGDMDVEGTSLVNPEKSHAFQTALVVLIIISILLNSFTFWIMSGKTYQGYWIKIVLLMNIVYEMAKIRNMEYSWQGNRLMCQAFVGADTWSVYGITFILLLLSLESSSRWATWFLINRGWSMFCLVGVLIFISLPYAVTGTVFEYKHNGHRTEYFCSYQVEELGLKSRDAELWYMLINHFIFVGLVIIMPIVIFVKNRRAINESMDSRLYISMLAIMVMCLFPTLILLFVFVIVNKRHETSMGYMYGYWVTRCLSLMIQSIFTFLNPCFLLWKGTEYFDRRTGFSSRLMSCFGGGWTRMIDEEEESV
38	Cyvirus cyprinidallo2	AFJ20510.1_38	Product: protein Allo60	protein	AFJ20510.1	K7PCN4	351	JQ815364.1	[139755:140810](-)	53.2	0.501	76.5	0.75	33	MSTVCNQSTSYLSALPRVSVEPSREVGITKSLSRLYPVALKSSKYSRQQQRVCIKLDTDESQQHDLSERLAKSLQGSIWTKPQLRRHLLQQLPVVCRDRGLDLVESGAQALMNAGPFTVHCVRQALIGSQFFLRLGSLIDQCVKHEFEYRKGPIVQTLYATYGWKPLASGVLVSSRRARGHVCNHCRNVCDVQGVSAHGTELDAVATDSNGGLVLLEIKTHSGSTVTKTLLNRYKTQTWLGELMFRNTYGLCSWTKLHSYIVFVDPSRYTVDSVIQVPSVPKRIHPRLFSAFPSLQTLCFVKNNILAKKKRAPQISKTKTTDPLKISKKRQISKSKTTTTATAQDEDKTLE
38	Cyvirus cyprinidallo2	AFJ20495.1_38	Product: protein ORF63	protein	AFJ20495.1	K7PCN1	354	JQ815364.1	[110646:111710](+)	31	0.224	40.6	0.33	6	MSRAALVVTVAMDSDEEPGYLRITNPAVAEQSHLNWIERFNEHVLSHVPVGTDSTSAVFFKTPIERLLPNDLPKYPQLSVDWQSMFPSHVLPVLKNVNDVYGRLTGLSAHNFFILQHHAINMAWPLVETTEQKLVLLWMCCHLMCRVDDFEDTSMASVDKMVLLIACLLSPTCAPAAMYLDSRTRLKIGVVNSTWPVIEDIMWMVNNPDWPGFFHVFEDLRDDTSMSDVFEMASNYRRRLSVIYLDEACGTENRSTAFDLDFTKLRLAAASLTNATPYVQINLKVTSSKNRHDRIKWRRRLGCFLNSRKEAMYVLLTTGVLKHPQVEHIHLLFNEALEIAEAECAAEGKHMLVL
38	Cyvirus cyprinidallo2	AFJ20461.1_38	Product: protein ORF20	protein	AFJ20461.1	K7PBN3	358	JQ815364.1	[20817:21893](-)	57.4	0.689	54.4	0.56	5	MNAHTSNVIAIIGGSGVVGACALAAFELNAAPDSVSSRVKILDVREPSAEIQARLGFVEYVYCDVTDLESLTTKLMGCTAVVLCASVAQNYPPIWRRLKQDAVDEYRDYCAAFDRTALCNALKAADTAKVARFIYVGPHRTELTYEKTIPIERINVESEDELAGIVLKISKLNLDEPFWSLARTCFNIKFVVWLETGRIWGPQDLPGAEYWGELARMDVAPKDIITEDATRGMSFSTKVGNSIARACTSPDTGLMLIYTTHEQSRWARWHELLRQAPMSVSADDPCIEDVIWAYPTTSGPVDLVKIDGTWWPVYVKSSKIDRVDSISTAHSDCTVKAYTRMNILGLCQSIDFCEFEDC
38	Cyvirus cyprinidallo2	AFJ20499.1.1.2_38	Chromosome segregation protein SMC, primarily archaeal type; TIGR02169	region	AFJ20499.1	K7PBF7	359	JQ815364.1	[119935:121011](-)	72.9	0.403	68.6	0.29	4	AQYDECKESTRKYDEAMAQKDLDVKTAASRTESAEKARADALERLAECKKQLDETKKMLENARNTRKSLTADTVNQLKAAEDERKKQLEKIEKLEEELESKTVMLNIVTARAEGISDLTEKLRNTYSEQIKVEKENTAQIVKKAEIELESVREESQRAEDSISATLDSVRKELEENMSAVAKLCLDNSELKLREKSIISGYQARVQQLTEELANNNMRVPEQNFELPHIPTPKYTPFTSDNVAQLQGKVTSLEATLNANADYIKEINVSKAKMAESFRKESASLTAAMFIEKRKNSRLNQKLLVTAAKYTNSVLDLEKKTNSMYTLLENRYKSETESIRNQLTELQKERRQLLESVSEK
38	Cyvirus cyprinidallo2	AFJ20499.1.1.1_38	Chromosome segregation ATPase [Cell cycle control, cell division, chromosome partitioning]; COG1196	region	AFJ20499.1	K7PBF7	361	JQ815364.1	[120487:121569](-)	72.1	0.268	80.5	0.44	4	DARGELADGKYITGAKKALNDYKTILDKTKLDMKSLQAELDTYKDASNDARERALMGELESVKKQLETQTQNSIKIAQGYQDLQTGTKAATDSLKDVIDQKSKELHDCQLKLSVANSETNKAKKQAYDYKKSVDELTDKLTTANLNYDKSERERKLTLENTVSTEKQCVTIQENYELLASRYKDLKAQYDECKESTRKYDEAMAQKDLDVKTAASRTESAEKARADALERLAECKKQLDETKKMLENARNTRKSLTADTVNQLKAAEDERKKQLEKIEKLEEELESKTVMLNIVTARAEGISDLTEKLRNTYSEQIKVEKENTAQIVKKAEIELESVREESQRAEDSISATLDSVRKELEE
38	Cyvirus cyprinidallo2	AFJ20529.1_38	Product: protein ORF100	protein	AFJ20529.1	K7PBG3	364	JQ815364.1	[177089:178183](-)	27.7	0.199	50.6	0.57	9	MSATDTVKTCDPEGADWWRDFSKDLWVRGAYLETKPVCMDLILGPVYIREPPHTVSAFPIDVGVLESDDLGESSDTGPVVIEGISVATFQTRAVGCWAAWKKLRLESSLFVWCEAKRPSLPRTFLEGPYVSGVFRDYFESEGSSAPVIKLGTGHRTLDVLRTIVEGSSVSLREYCEIAAELIDDMTFMFRRFDKHDTESRREAVNAALWLLIMILDNVNEDSETLLRLAQLATIHAPSSETEKKLFEELRENYWPGCDRHAKHRGIIGFKLMSVAPLLYLQLQTKWSEIQRPQRLFTPDTDTVGVRDARIKHTVNAKYWQLVDAMFYRDGISYPFISSSMVSPFEFVKYLCVPFTRITTRLVLL
38	Cyvirus cyprinidallo2	AFJ20523.1_38	Product: protein ORF94	protein	AFJ20523.1	K7PC06	366	JQ815364.1	[163377:164477](-)	79.7	0.749	70.9	0.69	2130	MILKLYCILFVSLTVYFVYSSLLLLDHDVMISIKPHRKEPKLSLPVIVSEPTTTTSAAAHSQPPPQQQTTTTTTSTTATEAEAVPRRSDGVDKIMGGMTAIAIPPYMGMITSNANVLCGGTLFNSTHVLTAAHCCINGMVRTFDKLEVTFGLYSVKRLFEQGVVRYRVKACHFYAPDFLQYVKKVLLESPVDQLFNYHGWDITLMELHEPVLYREPVKLFKPTEAHGRGECLVAGYGSRGYLDDRGGDYGIPLKTVHVPLVDKATCDGEFTVGSPPNTLCAGSLDHDACNGDSGGPLMCESPNDDFTPKQLGIVSYGKPCRLGKLGISVYTDIRPYLTDLYHNQPTYTVYDLNKFFLLNVDNDDDD
38	Cyvirus cyprinidallo2	AFJ20607.1_38	Product: protein ORF5	protein	AFJ20607.1	K7PCA9	369	JQ815364.1	join{[275958:276602](+), [276687:277151](+)}	38.2	0.171	34.7	0.23	6	MIKYSAEQEAIEVITQLGGETSPYRPTSYSEQDDGQLPSTSFSYEDIHRYTSFDAEGSREALNLKPSSSCCSWRRLCWWCPDLPVITPSRLFFVVLGALLLVVSVLILVNRPEVNGAYEAKCPVDQRVYYPLRSHWKRYTFMFCCPCCASEQHVCYEDMFTWVQKWYDDTLSVEQQISFSHHVWAAAVARNHRERKPVPLTHQHTSEWLALMKEMVSPVRVLEELLSAEKVEHINRTLASRKDSEHDNLQLMYVESSNTTRSKGRNTVLASFEMDNIFARDQISAFLVEAGHGQDLAMFKMAFSAYCTNNKVYDVLFQDTLDMPGVVETVAEYPSRVEILIDDMLEIEAAAKRANTTATTLNNNVTSTT
38	Cyvirus cyprinidallo2	AFJ20457.1_38	Product: protein ORF5	protein	AFJ20457.1	K7PCA9	369	JQ815364.1	join{[687:1331](+), [1416:1880](+)}	38.2	0.171	34.7	0.23	6	MIKYSAEQEAIEVITQLGGETSPYRPTSYSEQDDGQLPSTSFSYEDIHRYTSFDAEGSREALNLKPSSSCCSWRRLCWWCPDLPVITPSRLFFVVLGALLLVVSVLILVNRPEVNGAYEAKCPVDQRVYYPLRSHWKRYTFMFCCPCCASEQHVCYEDMFTWVQKWYDDTLSVEQQISFSHHVWAAAVARNHRERKPVPLTHQHTSEWLALMKEMVSPVRVLEELLSAEKVEHINRTLASRKDSEHDNLQLMYVESSNTTRSKGRNTVLASFEMDNIFARDQISAFLVEAGHGQDLAMFKMAFSAYCTNNKVYDVLFQDTLDMPGVVETVAEYPSRVEILIDDMLEIEAAAKRANTTATTLNNNVTSTT
38	Cyvirus cyprinidallo2	AFJ20502.1_38	Product: putative capsid triplex subunit 2	protein	AFJ20502.1	K7PCC4	370	JQ815364.1	[127202:128314](+)	25.7	0.153	57.1	0.57	20	MYGLNNAQGFIDTEWIDRQSIAMTAQETSRLLNPYLATKGQRVDPSNLYIPDGIFVTYTPTGPDPGVAHGGGYYYRPSLQGFGSMMDEADTLDDLQANVLYSNQGQWTRLALCGLANTANYPIDLYDQKDTKYRIINTGAEPLHSGDAFVVEPPSVEASKAQVDSMKNNTIRAEGSFRPGNMALGGYPATNRVPSELTHRMKHVMARDIGMCVDLVQSGSSGMSQGISRLYNTQTELGQSVKNTVMATTLDALDSISVLLVMMKRVASLPTPVLRIFGDYYNFKHNKGQLDPSVLIEIWKNPAVADLFMDSMDFGMKSIHRLKNGTYGSAIKSTEANPTSMRGEVMYNAYGGQYLTGDTFEGIIHSFNGL
38	Cyvirus cyprinidallo2	AFJ20467.1_38	Product: truncated membrane protein ORF25B	protein	AFJ20467.1	K7PCB2	378	JQ815364.1	[30448:31584](+)	47	0.37	65	0.6	25	MVIVVAALLLVLIIPNGSNAQSVVLTTSACTPLGGTWTVQADITYTIGQTITQVDFVNSNGFTLRADTVYGSRSAFNIQSGSAATGRWVAVFTLSNVAATDNVGTVMVRITTTPGSTFRINTPTISGPTIAPPTEVYTVGFNTMEVNNGSTQLRCSVSCNTGSSSFTWYRNSVAVGTTSGSTSGLNTPFDAVDSGLYTCEPTGSSAKAPALWVGTPVYQCPFDRFAWCPSGAITRFMDRVPRPIIPTTMTAFGIVLVCGDVTSTASKAVSTRGSCPALTVCSDDIGIGPYTCSNNSPILYGTCNEKFSYYCPSMYVFSASTITGGGPQLVTGETRRIMVYDTSYTTAFKLWCGTEYSIIARVIQTSEAATLLIRPRSI
38	Cyvirus cyprinidallo2	AFJ20518.1_38	Product: protein ORF89	protein	AFJ20518.1	K7PC05	383	JQ815364.1	[154030:155181](+)	39.7	0.163	42.8	0.29	4	MASSDKTGMSSYLPRLTSNRRSVGRTPPNYAVRPQTLFALNPAWDDLYADLEIYLNSLGDYVVYEVVDYCNLPIKERSWVETRAIPIKRRWCVLDNGRELYDFIMLMDLLQDKNSTSLACRMVYTECFKTGAMHVIHRIIDLKDGIVPTTVTVMGEYFTGTVEHIWTQTGPEPVELSEENSSSESEPEPEQYADGGGIPRSSSSEEEPPQQSEKKESKAKVSVSRKKPKSKEFVPTSSSSSSSSSSEEEKEKEKEEDDDDDGKIKRKLKAKRLGKTTTSKISAQMIAAGKIVALSDDEEEDEDALAARKQQAAAITEAAKAAAAKSVAELPRGVVFTDSVMSTPRSEQIVHLSSDEDQDPTSLRSRDEKKKRKRDRDSKVSTD
38	Cyvirus cyprinidallo2	AFJ20473.1_38	Product: protein ORF28	protein	AFJ20473.1	K7PBZ5	388	JQ815364.1	[44756:45922](-)	66.2	0.775	63.5	0.71	8	MSHCIFPEDSVVVVFGGSGYIGRRIIEHVLKCSRTMVVCVDPSQEAVLLQPNEKLCRLKFGYALETSQRDSESLTELLGTLDNLFGKVYVVNTVGYHPYKLGRPFQKCMDLWCEFVDTLARELSRMKHLECCLMISGEGCSENLKGVRTKLETTWLTTVTARRTPMIVMRLPYVYGPNCPLMNAFCFQSRGHCPGPCGFHETAMPMVFIDNVCSAVIDCLVHSRSMEWTAETFVVYDDTPNMSFADLAHETCVGFDKTDRRSDPFASFWIMETMFGDVLCEQYLRWLSWCPRPIGYTRDPPREPPTKVYPGWKPPFNFNRSIEVAGFINKTAMYLGTISHVDILRHMQPHVEHCFIKPVAEEEDTSEDIAGRLVAHAGNIVTTIAIVN
38	Cyvirus cyprinidallo2	AFJ20497.1_38	Product: putative capsid triplex subunit 1	protein	AFJ20497.1	K7PCC2	399	JQ815364.1	[114193:115392](-)	24.4	0.147	36.4	0.35	9	MTSLQQATGDGLPAIGYEHEILNVPLWCCTASDKIEHFEALIKCNLGALDEVCELKDFRTLIKTCIESRNLTDIIYSGGGITTVGAPLYAFMKRWNTAVDNVAAKLEFMSVRQLVDDYTNMLDLAAKKGTLFNESDVDIITQAIVLCTRDGEDFSRLFTFAGIVTYHNFHTWENMEFSHDRPRQFNIIRRGTTTLELNRLEFTHKVPYGQVTNPYIILATVPMRVSSSSSSRGSLTKLQLFYWSDTKIHLSAALTAESDWGHTCFDSGIRNADINLIDKWNKSETLKLNSDQYVGAYYVMGKQITQNPFSPLEKHRAPHVNIWSTESWTLYSRHPMVEYERIESQLEPDTGASSFVDKLVEKSDLSACLSHTDGTIELPSSWVDPRAKQFHDLDDLMIY
38	Cyvirus cyprinidallo2	AFJ20559.1_38	Product: protein ORF129	protein	AFJ20559.1	K7PBG9	413	JQ815364.1	join{[217659:218481](+), [218622:219040](+)}	26.3	0.158	47	0.42	6	MMMDTYKCCRCLEPSAYDESPTMPSFSYAAQLLDWKPKSKSHRELYRFGRHNWLMGAWLSSNPIKGRLVTKLFSKNNTRRVIDHVLEKVCPEKGFPPISQWWNRTKFPKEGRVKINRSHSDYQHLATAVWLLGWHCMRHARILDENNPPAWCADRYLDTLEIRVNECDTPLEFLRFVIDLVDGNTDDDDDQLLADIDLGEEATRDDDDECLLQSPQGFWAMGKSSKMYVKEPTSNVSQWKLGRQLVDLGHRVMAHHMLKNVSDTLRLNQFRPNLGTVAMIRQALKYSAGWDGKSSPNRSCEANTTASIAYTTGGEMVNVGYALCVASHRRINLNWPEATCWKRCATWYGSTVIMTCFMRSVLTDVTLVDGHQQHTSAVSKLSVSMSENHYYGGSKPTAI…
38	Cyvirus cyprinidallo2	AFJ20594.1_38	Product: protein ORF70	protein	AFJ20594.1	K7PBH6	418	JQ815364.1	join{[123654:124642](+), [124736:125003](+)}	48.6	0.281	54.4	0.31	9	MDEFMDSVAKMVTSERRKEFNELRRSFRGSKSAQTLNNAILLAADRTASVMVELERVSEKLEECETEKARVTAELDKTRRECVTLEERAKQLEEDVKRLERENAEQEPRRVFSSDNVQQSQVLALQVAELTRRHVETVERESQLRAESESLANQVRELESELRRKDVAHAKSEETQADKLRETLRLLNSAGSMRHMDFLPVVRGRSYKEVTLNGYLQYVRNNEQLYREKCGTFLTQGIANILYDNACMGAVGLLPSEWVSRHFVKPLVPYAMVHHYEEFLHYRIVLSNCTGLFAQMLTVVQLNAVGTENRRKITLTEFRNLSNISQEPVRQFKCGIEMHSQAFQQYQDLFLEYVRAERAATEPLPSRSAQYGPLENQFKVSIKGALLDSDRNATANKRK…
38	Cyvirus cyprinidallo2	AFJ20564.1_38	Product: protein ORF143	protein	AFJ20564.1	K7PBH0	423	JQ815364.1	[224644:225915](-)	42	0.207	45.5	0.35	4	MADASENLVVVAEPEPEQQHQQPEQPDNDQAEQQTIQELSLELATNPAQALVLQKLPLYILQGALEWRRSNRERLLGRSSEDSDESDEESDSDSSSYVDSDTDSEYSDVGDDDESTSQDPATPAPTTAYSDSSSDSDSDDATEYSTDDEVDEAIGQPYEASSSGSSDETASAISQSDIVIRVLDSDENFFSSSDSGHSSGETDDFQEPAAAAAEPYYDDEDSCYTLNDERALFDIAMTGGMSESLKMQKLTGQKLIHMALQDADVRKNLPRVVDPLNELISSMSHYTDDYKDRGFSKEELERFGTSDDELDLLRYHMTISGYAMKTASDISLDLCCCLAQEERHSESIWNGMTWPEFSVVVCEQVRHKLGNRLWDPLQTSVFPVESRGHDLYSNWTLYT…
38	Cyvirus cyprinidallo2	AFJ20570.1_38	Product: membrane protein ORF147B	protein	AFJ20570.1	K7PCP6	427	JQ815364.1	[239191:240474](+)	35.7	0.181	29.8	0.19	4	MKLILITLVLAAYLAKVESAPAPAGTTVTSLVLVSCNSTARKNVTFSKGSNTWSAFKNAACAACSISNCTQQGLYCGTSRKPDNSQITGTGVCKAGFALHNQSQNYQVKYSCDDGNTTVEVTCNGNITLKSCKPQNCTGDVYNGTSKSNTLRVAVADANTTYHVRQSTCPSLLNTSAVLNVNSTLDLLKQNIENIVTDKLDELDLDRITNGTVITTGHGCINLLVSLCGVLFTRDDSGRFSWLTLKPTLDQDQKADVFQEIAASQGKSVSYLVRADLVSMIDAINCERFNTDCNATVIVKTNNRNVTSRRGIGSVSGRSGLIGTSEPVTVETFVTTTIATTTIATTIATTTIAIAATVVTTTLANILTGTTVVEEDTVGIWGLTLDMNMIVILVGACVF…
38	Cyvirus cyprinidallo2	AFJ20556.1_38	Product: protein ORF133	protein	AFJ20556.1	K7PBQ2	440	JQ815364.1	[214465:215787](-)	46.2	0.231	41	0.25	6	MGQTNDKYDGADLSVLPIHLTTPQTQAIKAVQSVRSINDVFRPSILPSQRRFSDGQTPPVPIRTVSLLNVNAVVPLPPTPSPGRPLSEEEAADLPMPPSPNTLLESRMVSAAASCIDLREQPIKASRVALRPPTTKPTPIPASCVDLRYRETTKTTTTTTTTSCLDLRYRADAAAAAASAKLTSRCTPRSNLTKLDNLHDPLGDLYAPRENLTESSAIAASELTLDDLLTMSGGARQRTSITSCASSSTSVEQPVQHKITKVQKMITRTRKKQDKTKQRQANNHHNKRGFMGRFRSTPDLSGTDSDSSECSLQTSFKAKSSVNLDKDINTSVLKLARELKDITGKIEALHVETMSMEESNAQINLLALERDMCLMSLKAAKQLKDDYLNQNQLKQQSQQ…
38	Cyvirus cyprinidallo2	AFJ20514.1_38	Product: protein ORF85	protein	AFJ20514.1	K7PBG0	442	JQ815364.1	[145793:147121](-)	43.7	0.265	62.3	0.55	9	MSGKGMMMMTDTVNVKSSSVIMNIVLESVHKLCGFLEGEFGPPIVINGFPYAFIQCYGVVHVVDLEGSDELTDEIRRILLIAVSQHAHWRHSFDNDLLKIERETDPARRCVAAKLLIARQRQLTDDRSLLKYFVSMVGEETAVKIVAMPPEIKNVEQIHDAQKASLLVAALKAWRIYGQILFAEASMGAYQRFVSTAGEEEFKAALCGILDGLDVHENQQAALMKLTIMRRQVEVWKTYAHDAFKTCLATYVSGDPTKLSLMYQIICGQDQPEKFSIDTVSEWIDTISPATDTVGMWFVMNLIKRHTAADEEKGKTKKNPSGDYDYHEAAWCLFTLLSTVAPKGTVPPCKVNDPGVSVEEYIVTCFQQYGDFYRWCVGERPVLHARFAEILGLTQERLY…
38	Cyvirus cyprinidallo2	AFJ20560.1_38	Product: protein ORF128	protein	AFJ20560.1	K7PCP4	448	JQ815364.1	[219079:220425](+)	70	0.542	65.3	0.49	196.5	MDRETLLGHLSCHECGRLFRDPVTVSCGHSFCRLCVRSVCGICLIECSQPFLVDELPSNHVLCNMVCAVEEDGLMYGCCSQRITAVIPNVPPVPKPRLFAATATASTSSAAAPPVPSGAALPPPPPPPPPVPTTSEIKSPPKPMTCQLPVPYVADGFRRRNSKTNDSTRRDHPPPAPSNLVQKALERCSRSSNSSSSSGSVSASATGKKQNNQRKLKRIVSDLIFREKCHMRLLCHRYMVDAELDPTTAHSNVKVDMAGKICYYTPVKQQQQGKRSFSTVPAVMSKKGHFTAFYAEMSVENKSTWTFGVCAYNADMRMVWPCPTGSAWTVSQIRDGRVYANTNNINSNKDLVSDSILTKVGVFVDQEVGSVHFLDATSFDTLYVFKSQPVANAPIHVFV…
38	Cyvirus cyprinidallo2	AFJ20537.1_38	Product: protein ORF111	protein	AFJ20537.1	K7PCD7	454	JQ815364.1	[192758:194122](+)	22.9	0.151	29.1	0.23	8	MAWWTEGLANTWDGYLCDATVQCAYTNNPTDIQSSKTFGCKHLRQTSDPQWESETTRASRFMELMLALQRGVEYINSRSVSYMWPSGEHPTDVKPGDFWLSEDCVPQLAAEWPHVTLMTASGLRQPLFIEDRVDVKSAPCMCAVWVNFEADGTKTISTRRHNMETCNVERWGREGGEALVVWDPANLEAPARFDLCERAVPYRKYPMNAAPQGPRLDYDDMPVRKGCSRHFQALKAVQTMQKCPWWVEREVLRETDFAGANRALKNTFFFTPCDDLNLCVQVWYRADQDYGKRRLGKFERPAVKTEIWRTRRIPVLNMYSSSHGHCFFSCRLWGPYESDSSKALVAPTMKALLSAMVPIMVAGGCRPLEAPSRSGGPTKGVPKLKVLTHASCLRKFHGC…
38	Cyvirus cyprinidallo2	AFJ20477.1_38	Product: protein ORF41	protein	AFJ20477.1	K7PCB5	463	JQ815364.1	[52740:54131](-)	54	0.376	48.9	0.33	6	MEDTDCAVCILPLVDPVTTPCGHNFCLKCWQNIRTTVSKKRKLCPLCREKVKGTLRINTVLKSLLPNRSSDSSDANQLNPVATTTSAAAATDEVMRSYSDDDDSDSSDDDDNVVYSEDDDDSSDEDEVAPFGTAANVSHGGRARYSRSTYDSLLNKYGAVVTINTFGFSIARPTFFEIALPPLMRHFSLGVDVRMDWAINISSDTSTSATITYSSRAPGADDITILGVYIVPGRRVKFINAMTGEIKGYATIDSYDDVVRVWGSPNMDSRALVLDHVSWRGEPTNLPKPCDIGRYTFINHFESRSKHIQWDPPCIRVVDRLEMLSRVPADEKPPYMARMSFSYGGEIYAEFRTGVQTCWAIGVEEAPYAIVHKDGILRPSTHNPLCHDPASYPVLGVYA…
38	Cyvirus cyprinidallo2	AFJ20500.1_38	Product: protein ORF69	protein	AFJ20500.1	K7PCN2	476	JQ815364.1	join{[123014:123630](-), [122123:122936](-)}	22.8	0.154	34.3	0.26	8	MYKSEATASIMLCVRAGNSLFGQFSEYEEMNSWTLNVLDGSTKPSFLAPRFEVLEYSKLPITALHRLPQALRNSSNVDDDLFAIMDVPYLGQSYASYAYGYNVPFAKGNLLLLLGKTDQWDSGRLLDDFSLVWCPYTGDSGASDLKDVSGVYVYKAPQMTYSRCPGCLDQLEWRAEALKDYEMSSALMMPVTLALNAVCEFWTFSWGTGLVDVLRDQWCSVRSFDMSESQMVAGYKAAVDILTEIQGRPAIPAEALLLATSPLFDEAYRGTMPLYIMDNCYQGEKTHIPHRVNRQAQLRLDLFYCAATYLNELGVFPKVTYQYTVKGPRVSVPNSSSTKSDSKSTEDVTLVAPRQRTEEGNLPYTLPRANVLVSASKQGERILYAVHTADEPVLCEVPL…
38	Cyvirus cyprinidallo2	AFJ20577.1_38	Product: membrane protein ORF152A	protein	AFJ20577.1	K7PCF0	486	JQ815364.1	[250272:251732](+)	43	0.31	37.6	0.22	3	MEMSIPKPKLSAMKQFLGDIGRSLLTGDNNIVQVGSGGDGVDPESGSSEVPLKDCCSSKVPLKDCCSSEVPLKDKEKCGLPEPDFYNVEDDKQFLLDDQSPNHHEPEKGPGKLSDDDKRCILKTIGYDDSLVESALRDPRLDSMDVSYNEERRSKDRRYHSLYFMLFDVFMTLLLGTMIVSLRREAAAFTLMVVLLVAFRKFMNHDIWTLRFNVNLMGVFCFSLALFTVGTMLIVAGIRVAVIFTDPGNFRLISETVRIDHVQYVIPMSLGMAGISAIFRGLGSLQGNREYRKDLNVTTCSIFSKFAIYTEREKTVYYGCSKFTMYGLLSVVQLLYMGIFLIGLYWVRIDTHMYSTVIMVVATVFMLMFPLETVFIFPRSHIMRELYVSVSWILSGIIT…
38	Cyvirus cyprinidallo2	AFJ20555.1_38	Product: protein ORF130	protein	AFJ20555.1	K7PCP3	490	JQ815364.1	[212680:214152](+)	30.7	0.181	45.5	0.44	8	METPVAVKMEATPEVEVLAESSPAPPAAPTKRKLSSSDSEEEPEEYKRQRCWLSSRSEQVAQLEKDDREAKESLFKYGASAREIRRNALKREAIRLLSLAFGKLAGFNESESVSELLREKFLDLSKPLEDILFDITSKVSVDKYTAENMYDPSHVYMGIFGSIAKTLALVAANTNMYLIPSVERIMRAIGRPVFRCWYNKSWQQIWHDIIHGDTTSDPSSITLDDIFEYPFNKYQEAEDYNNPKVIGFAHMNAPTMDDFFIRESPYPLVPSDALTDPYMTRPKSEETTWARLMNRQWCIGRSYVKLGFTMLAHELSPANETVTLGDLDRLMYMEWEDEMDTFCYVDGGFYRMMENAYSSKRIKTEEDHSSKLLLVSENITNFGLKVQLASHMNCYLGLD…
38	Cyvirus cyprinidallo2	AFJ20487.1_38	Product: protein ORF53	protein	AFJ20487.1	K7PCB8	493	JQ815364.1	[83081:84562](-)	28.2	0.171	42.9	0.36	9	MIPYFELESRAEELYDRLRRDLGHLATRMPHTLCSLHECKRVLSQFLECHPTLDQFYLDVEKLLETKLSEGHGIIKDSRPIHQDYTRCVPGAVEKGWPSSFISNGEVQLIDGTKLPDTDVRPMARFDYYDVLAMQKFLTVVKTEHSRHEDDRASWYAKVEPTERIDAPLNFLGRYIDGLLGKPEWNGETTAALIEGRLLRIFVGSEVHFNVIAKTEEETGAGKRKRAEPSSSTTTTSTILSKETLVLLPRCLSYHIRSPPMGVFIKRTCVKLGVLSNGTAAVYADGDGVYMVGEGGRTHKSLRCTFDTSLVNPHGFCVKIASSVARLFGGTLDVKDFDTKQLVLLPDVNYSKSPETFISETPCPIRRNLGSNFKLYKRTWCYPSYSCDYRRAARHTLVE…
38	Cyvirus cyprinidallo2	AFJ20553.1_38	Product: protein ORF135	protein	AFJ20553.1	K7PC15	512	JQ815364.1	[209618:211156](-)	35.9	0.186	37.3	0.26	8	MADAEDSDDVFVCCANIKKCVSELPTIKFQKLMLTYRCEMPTHTALMKIGMRTWHGAQYLSTRATPEICADILNDMFRGVHLSVLINSVWHAAVDSGVPLFWPDEDLKKYGALCVYPAGQPTPPDFHKTVLTSCWLRLGWGLIMRAYSADSRAKMFVISHLHADDDEDDDSDDEAREVAAAIAAVAAVEAAGGLDAADNERAADVVAADSDDDEDSDDRPAAAASDSEAEEAEEAEEASEAEEEEDSEAEEAAEEEAEEASEASEAEEEEADEPDEGSDASEAEDEDEDEGIDDASDLDADDYGEPVLDQEALDEPAEADLDGGETDEEPEPEPRTRRPHSGCRGLVPVIIEQIFDFKIETDKPTALSRAFSLLIKVNKLNMGYFESVQASDRLWYTGE…
38	Cyvirus cyprinidallo2	AFJ20492.1_38	Product: protein ORF60	protein	AFJ20492.1	K7PCC0	533	JQ815364.1	[94211:95812](-)	30.5	0.157	47	0.34	8	MYHIEECSTAVRLCLEHGADQRTEGEYVEFTGQFCLADLLGPTVDDGSEKDVVFVHRFGGFGGRVDKYPDAGYFTITGHRGQSVVAGTHDETDIMSQALPCGPKHEWLPGIPMVSQREILIRSVQSYLGSKLQSEFRDFEREYRELVRKGSITCLWSNTDTSNVSYTRVGNHAVKDLGIVHFKNQSRKPYPDNLSDIAGPSSTFVKFLMSLRALHVAGASRTWIGYLSKITQAIDRNLLTERNLISQLFTNRFSGGLGPYFEGTETDTACVRHYTQFFSSKAVEAVCEAFRTLESVCNTLMMDVKSPLTVKVYLRREPIKLKTASELSFQFNASVESFTISKLRCLADYPNLHRRYSEVLATQHTPKTALSMNGVEVDETKTEEELIAAAAASAATAST…
38	Cyvirus cyprinidallo2	AFJ20531.1_38	Product: protein ORF102	protein	AFJ20531.1	K7PBP7	535	JQ815364.1	[180112:181719](-)	36.7	0.214	49.8	0.36	10	MSFFNVPKSQWPFGNLSEPTSTSSETLKTPPSSPVKEEKGEDHLASEQQRLQDEVCLSIEQVFDELKGELSVSQIQSIFSSGRLDPINYTCLNRDQDTQERNDVASELSSHNMVAVNCENDVYEVQCQTCGARMSAKLELWSLPGFVDYASKQRCDPNVVHPHDIEQVRAASRLASKIRVYTRGFEPSNNNHENQRYSLYSVASGRFPHRMVKLRDRLETWSVARELNKLPYRGYEKWSRQGLYIFQAQVCCAWCDEPPSMDQLLDFIDDTGKEEEAAAEGVSRGLKREKKREIHEHVCKSDAPRLHLKSLEVIGSGIVGRVPSESALAQRLSALTSSQACDHNRTMPRELFDTDVRRFGDSRLVYAGVSDLMICCECLCICAGLSNAWSKHRCPSASD…
38	Cyvirus cyprinidallo2	AFJ20576.1_38	Product: protein ORF152	protein	AFJ20576.1	K7PBQ6	543	JQ815364.1	[248439:250070](+)	29.3	0.224	32.1	0.31	5	MRTMDSLNATYRRSFRSRNPFKMPLLGGNKPVHSEPPKRPPPPSFTERYNEWAKSQCHPAHVEVMWMCDSVKVELAEFGLDLWELGRWMMKHVWCLHDLYRDLFPGVLEHKPNIVRPVSERLDRTLVRVLTEYVRCENTATNEEEDDELESKKCLGPPVYMTECERIIGRPTVTDKYRAETARLPMTLASMGSAILLACIRTKVGERWPEDTLEQMIAFMGKPFFYGRWGSGLNVCEAVWSDNWTNKAFMLSMFTLKPGTTLPQIMTGYVGRVSDFQPDLTKTPLDAYLPRALNSDAHFKWYTYKGNARRVVRGRDHLPDQWSDGAWLTVFAGLYANKRRTCSILDACIEDLEDGLVDFFKYKHMDNRKPMDSFLGDSVDKNPLMWGRFFLPADGPRSP…
38	Cyvirus cyprinidallo2	AFJ20491.1_38	Product: protein ORF57	protein	AFJ20491.1	K7PBN9	578	JQ815364.1	[90950:92686](+)	35.2	0.17	56.1	0.51	9	MSGRKKKQLTQDEIIMAEFFTEDEDEEYVPPPTIVEKKRTTKKKQPAAAAAAAEKKTDVVQKRTRRTKKQMETDRALVKMYKDRDWPPFVEECLRAVNIQRYDIRHGEFPPYKIAMALSKKSFDNWDEVDYAALRDCLCEGLHLQAVQTHKLYVLASGMFLWGKSSWMDPQLLSRLYSHDVPKIKLLERVTYGFMMALQECLKYNADGGGGKIPGLDDDEMVTEMKNFVLFKGFHHHYVFCDHHWQHWALGRDFHGVLPEVVVQEMIADGLACMLERAGPYETPADWIDSFSVAAYPDAMKDQLKEHLAKATINCQGMDFAAFKNSLAFLADMHKSVSIPRWRYFPTAKSVTLDTFDDCACDVHVQRHVQGQTGCSCMCCERSGCTDEKCKSLDQLERV…
38	Cyvirus cyprinidallo2	AFJ20480.1_38	Product: protein ORF45	protein	AFJ20480.1	K7PCM8	581	JQ815364.1	[66313:68058](+)	33.2	0.15	36.5	0.19	11	MKAVTNPPLNHFVYGTTDNNPNIVSGDPLAGFWIRLNHNGPAHFMERLSIDSIGYQAMLPMCKAWYRLDKQTTVKQGNRLMNLIYKLQAEEQFARRGAYGSRAPIPSSLAAESLGETYDPTAEFLYQPFAPKPLGDSDDDTSSDDYSDPDDWANRLAQIASDRYASLLTGGRRSDMDKRRRIRRDTSSDSDWNSDFDDLAPVEKPGLVVRLTAENIILNKKLSRYRKKRKARRRAAASNFPILMARLPSSSSSSDDQDDDYGPVAAEATPSKCRLCEHAVLAEYRTGEMQNLEYHTLLMMAARRMVRELDRNDPTLDQTSAAYARFKKMLVEPHSLKPAKFRDPAAIPALPSSGHGSSPSASAKAAGSPSSSDPSKASSSSSDPSKASSSSLSASDPSK…
38	Cyvirus cyprinidallo2	AFJ20465.1_38	Product: protein ORF24	protein	AFJ20465.1	K7PCM5	585	JQ815364.1	[26612:28369](+)	30.4	0.176	56.1	0.45	10	MMTSDHYENLEKTYRAATGVLNDMVERDIAVLKNLKDITDQCAGGNLPRVRAQLLLKLTVALQRDHSSRWTDKLRGPTPESNAEFIKRLKNHSLDLDTLSCMNYYNPIYRAVPSQLHAAMHYARDTIAMERIKGIVDNGLDTVVEIDMRAARDRPTGGRVYSAKVILECPWATPELTGLRRLLYHVYQYLREDMTYEGLHNRVNADVVRIKMSNLVRHRLHLEIDVWVAPEAECYLRKIWDHSTYDKVTLAQEHISTFTAVSIKIDGVYRCSMPCEIDSDGTVVMYGTLAQGQCPVCNEIRDTKMLIHRSVHSEHDECIDCRPHLEFDPSLPCFKPTTGRLSAPMWYCLGDLTMLDFTTESLYEWFVSAMKLTHEQASKFDFNYLTSSDVLLSGYHTAA…
38	Cyvirus cyprinidallo2	AFJ20583.1_38	Product: protein ORF156	protein	AFJ20583.1	K7PC21	592	JQ815364.1	[261665:263443](-)	34.8	0.146	30.5	0.19	4	MHKESLHQSGTGRAYTHFNLQQQKMEEESRASVCLGRTSIPIFNRPDRGYFPHATTAYHMGPLQEYQSPMSPLQEYQRSPLLGERPPLLLPLQSPTTVLSTLPGLTRSPLKRSHTDVQQCDVPPKRHVIEEEEGEEEEEEEGEELDVTPTPRPQVKRRKRKKVSCWSKKRPQRGAKPATLKSPTGSGRPPTVTGITQQSPTVTGITQQSPTVTGITQQSPTVTGITQQSPTVTGITQQSPTVTGIDQQSPTGPGRHQQSPTAVSVTPSGHSDVTIDHCATHPEDSTAAAVGEAETNTDQEATVQAQEPPVQEVQELPYQEPPYQEPPVHVQELPYQEPPYQEPHIEPLSETLDINRVTDVSVNVFIGDSCTGTDTFVNVDTVRIDVNGTTTVTEGNGIV…
38	Cyvirus cyprinidallo2	AFJ20471.1_38	Product: protein ORF17	protein	AFJ20471.1	K7PBN5	599	JQ815364.1	[39717:41516](-)	32.9	0.186	32.5	0.26	4	MEPNWMSEFGDGLSDYVLEQLKCDDLSNQPSFVDDLLGDSLDLVNQWINDDAHSALVGTVNATIDAPLECTVDVPLECTVDVPVNSALECTVDLVGTVDDSQVVVDDRVSAQCTYTDLDSQQQQQQPDAEPAQQTKRQSDTDASVTDEEAVERTTVKKRRPYVRGRFKTAQDFEHQDTNKATYVNSILSDIKSSELYKQLQDQGEKKRKIKSNFLSNSNERFIEPPVPKMAKKANGSNPQKVYIISSGPTSKCPSKQTPLKRNYRRDPPPQQPPESSPATSEAGWYAPPEQTSSGLDTPLTQILQDLFHESSSPEPSTSPEHPVSTDGRKNRTTSAKLMSVQQIRESMNAVQDDIEFHRASHQEPLTDLESIQNHHHQGNGGGCSLVLPVYMQPNLPFL…
38	Cyvirus cyprinidallo2	AFJ20572.1_38	Product: protein ORF150	protein	AFJ20572.1	K7PCE8	605	JQ815364.1	[241836:243653](+)	49.2	0.269	42.3	0.29	6	MTEPLDCPVCLEMMRGPVTYKCGHTVCWSCHVNMTPVTDSFSPNMIRCPQCRTMVCKNSTVNFLLDAILRGSIRLEYGSDGKVTRAYTVSGVEQPVYQRPAEPQRAASPPRRPQIARVLFGGTRMFSSGQFQSPDASSSAQTSQQSRLTVSVNGVPFVSPFSRPASPETHSAMAQQQQQAGANVAPMETETLTTSSRHHYQPPRQRPQQQQNPFDNNNMATFRIMYSECALPGMGHTGTSQPYYLEFDVIDCGRWTVGCASGPRDSRNSILLSAARGALKCTVVQACEQVLEYDVDARVPDRVGLMVTPAFRTITLYNACTGTRLHTGTLAGFAVLGLSFSNVSGVQIGNGNTMTTRTVGFSSSSNTMMMGSSGFAMNSPRGPTVVPGDATNNAIEIVC…
38	Cyvirus cyprinidallo2	AFJ20466.1_38	Product: membrane protein ORF25	protein	AFJ20466.1	K7PBN4	606	JQ815364.1	[28511:30331](+)	56.9	0.373	66.1	0.63	21	MMGFQRCLVLFSCLAVVCDTQNTTTTTTTTTRATTTVGGNLTTTTGAFPINSLVYTVDYKTSKYCAVNGLPYEIKATFSFDRYDIRNLQWLAFDAVLAAPKFVFTLTRPPSTPYGANNPMITTLRVNPFLYTDATVDYAISAVGLLPTFDLIKMYSPLPSGSIKVSSLSVYTTGIDPITYGTILTCQSSCQLDPELKFAWYNYDQLVVGAETNTLTTSNPGLYMCTVQGSLLFSTKTWVGRPVFDCPFNANAWCTPSTTQRIQRYEDDSPRSFIEDDLKQPGTVLACLSANDTVKDIVSLRGRCSDRTVCNMEVSDQCSNFIPNVYNPCNVTVHKFCPTQLPFTWTSPTPELVSVALGTNNLMFSSGIVNTYCGNQADIFAVCAGPDKVTELSKRKIVF…
38	Cyvirus cyprinidallo2	AFJ20468.1_38	Product: membrane protein ORF25C	protein	AFJ20468.1	K7PBZ4	616	JQ815364.1	[33158:35008](+)	51.3	0.298	58.6	0.46	23	MSRLIQVLLLTVVSVMGGADAYFGATLKPFVCPAAGLTYNVQAVFQADNRTVVGLQWLNAANAIYTNVRYTVAWERVGTTDSYLTTLTINNFNATVDGPALLGAKLRVSTGPSFFQPPNLNTIIDLNLNTTLPSEITTKTRIFFSEIDSNNTFAGPILRCVHACPTMAQAASTINWFRSGVLIAGARSEYFTTTTAGRYSCELALSDVNLRSDPIWVGTPVFDCPFNLAAWCPAGATMVHENLVKTFMGEDDLRQPGNVFVCGSLTNNAAPAISTRGHCPIRDVCNADGVVGACSNPTPVVYAPCNTTISKLCPTGVGLYRTGSAVQATERSNRFIITGGTVKVYCGSQTEIYAMCADNATVASLQATRTTATIGAKDPWIDSTPSAQIEYLNVTENSV…
38	Cyvirus cyprinidallo2	AFJ20586.1_38	Product: protein ORF2A	protein	AFJ20586.1	K7PBQ8	628	JQ815364.1	join{[268191:269622](-), [267653:268107](-)}	31	0.159	45	0.41	11	MASTSNNTNAASPARDQDQDVQAAVPPVPAAPKKKQPTKRRVVKRRVVTRSTALKRKASSSSSSESEPEEPSAKRRLFVMDVDPALKLSSVRLASMADVEIVAEPIEEPIDVETAETVEPIAEPIAETVEPEPIAEPEPEPEPEPSDDDSDDSDDDEESEEREFNRRVFKMGKNLYDLAGKVSNCPDIPKAFEEARQIMLNTNKTLEECIAEAAQHVYNEECDDSDHFDFDDEEHSHDQRSVELFKSCKFIALRLMGATFRGLSGTTGLVKCTAEQLCAFLGRPIVHTDHQMFGFGTWIQIWKALLEKHSANLNSIHYLYLSDKYPASETNSSICRATTSREYCYRSLPPNQDLYNQWLTGRSIVELACNAMMIEPQYSTSNGYHHLCETVTLPELFGE…
38	Cyvirus cyprinidallo2	AFJ20596.1_38	Product: protein ORF104	protein	AFJ20596.1	K7PBR0	629	JQ815364.1	[182790:184679](+)	54	0.525	53.2	0.55	8	MTLLDALDLCVKQLVDAMGEETVFSPPLVQQSLTPPGLTRLLSTETPLEVIPSIRARTPRPLRLQSCLHLRNEVRLSSSKCGLIISEIKPQSPWKLTRTPISNHAASNTCRAASPAIQVVDLISPSPSGDSGMSSATKSLTALSTPSTVIRRTSRLSSTSPTIIKRKRKRSASPKTGRTPILSSSSCTPSDETMSEDCSFGTKSRRLSPDTCSRISSNDGRRIKRRPGVGRRRPDTIKRTLNSVEAEAALRREAVFLRTLTVQEAFSPQLLTELTRIFSSAAPRRHQDTFILSSSQLMSYSDDDKPTANVLVARIPSGLKNTKYDLQKALGSGRYSKVCPVVKRCKRATPPFATECVKLCTNVNDWLAPLMLNHPNLMPGTCIYSESRFCIKMPRLTMS…
38	Cyvirus cyprinidallo2	AFJ20482.1_38	Product: protein Allo64	protein	AFJ20482.1	K7PCB7	636	JQ815364.1	[70552:72462](+)	28.5	0.163	46.8	0.35	16	MFSHDRGSVRDPGSSDRGARLERTYGCLSVWRVRMLADPGLSGPSRAMLERVRDLYWREAGVFIKDDVEYASNCLMVSFLAEALEIHLYSGGFGRLWRADLAPNGITSFYGYDKYFHRQVCSRYMLEDPDALLVKLETCKKFLLCVLMGGPFVHPSFTYLNMCSSCLMETEHGVEFMEIRLTDVICGHYCFVHPAHVSPPELGEQEKRLDSMDGAQAASTVHGGVSLMADDAMEDLQAGRKNVLDIKSAREAQSAKKADNVEQHAFRTQNMNVLIECARAANKIRKTLARARDLKDQLGKLRASLKEQEAPKYMHEVPLYKWYLAYASLIDLSRLKRDFIVRPSRINVHEALPDSHLYTLRGSRVTVKRAHEYLGYATATDPALSAGVIKQAGIMKNVS…
38	Cyvirus cyprinidallo2	AFJ20585.1_38	Product: protein ORF2	protein	AFJ20585.1	K7PCP9	648	JQ815364.1	join{[265379:266837](-), [264806:265293](-)}	26.2	0.157	52	0.5	10	MSAVCYVGRLRKNYSIKAECFQSVGTFNLTEIQLRNQSTTLAIKQPLSSYPKQTMASSSSNMSTLEATQAVPEATLVPEAMVTQAAASTTKKKTRRGKRAAATLKAKAKATKRSADDAAAVPSKRTNNGPEMPIPERRPLAEKSPLVEMASKFTDHNDENAKNIFFLGKDLYDLAGKLSQCYGFMEKLEDARELMMDTSKPLHEAIHHAARYCYKHRCEMSEDELRENPSGIQNCNHYVFVYDPQDHREARAKKLYNALKRTGLKLMGLCIESIAKETPVRCTVQQVCATMGRPVLPTEFELSTHGSWVEMWFTIVSDYCADNFSNVFYMGIAEAYPATQCANSTANTRDYSYTNLPTNRELWGQWVTGRCIVELAYHMMMAVPDHYPDGQFTSNHHIC…
38	Cyvirus cyprinidallo2	AFJ20488.1_38	Product: protein ORF54	protein	AFJ20488.1	K7PBZ8	650	JQ815364.1	join{[85783:86709](-), [84669:85694](-)}	31.6	0.185	42.5	0.32	8	MPTWPMFRDVVVKPSTATTSDDDDDERAPKKLKLPVNTLLTDYIQRLEDCPRGAHPTTMRLYHHVAQSIAELQQLLVDVCRAGGGGQAVTYAINKDNIPMVKHIIKSIVFAKNPEEKEYEEMMWRARDPPPPLPSVEVVERRETQALAEMEPEFAECFKNMGLDLERAEKAFRICGNIYRAMLELKRRDFKNGDITREAGNAISALEVLSDKLLKNVPAVRDELAPNPVTQTKGATYVQNLENTFKHYNLPFMTQVQHIKPYPEGHYMLHGEQLLINTPRPVTAPTTVHRSVPITAHFNVKAVDVRPQQVPDTIDWRVESDGSLSHELLTQLTNILTKAENRTINNDQSVHQLKKWLEKANLKTLVIKGVGALDGLDHDSLIFLKERLGHRKGSPPTGI…
38	Cyvirus cyprinidallo2	AFJ20532.1_38	Product: protein ORF103	protein	AFJ20532.1	K7PCD6	651	JQ815364.1	[181487:183442](+)	23.3	0.145	32.3	0.26	9	MDCICETLSSPLSSSNTCSMDRQTSSWSLCCSEARWSSPFSSLTGDDGGVLRVSELVLVGSDRLPKGHWLLGTLKKDIVAALVELGTLHLCRVSVVEKPGRLDRPGITHCAATIKCLVEKTEPEFYALMLTNEDASSFFAKRGLPPHKTHTALRDALSRVCSGKREYFDTDLMTDSRGNVFRLMGTFSLLETTMIVVYAKNNPDRLLGLEDADYAAAVPFYPSRRTTTDNPAMLQVLLTKCLVADTKKASLCCLTRNCGLWNRGELLEGYTNGFAYDRRALFWKPLISNYPPNVDETPVRDSRFKPEVVFVASEIPRTIFEDDVDWETVLKSKALHWQSLALDDKKKKKKKGSSSSRKRSSSIETTPTSLDTHNTIINPKRVKSVDNRDSSVKISSPSS…
38	Cyvirus cyprinidallo2	AFJ20472.1_38	Product: protein ORF18	protein	AFJ20472.1	K7PCB3	660	JQ815364.1	join{[42749:43722](-), [41652:42660](-)}	26.3	0.166	41.9	0.31	9	MEPGPNELMDRNTPWFSFAADVTPMPLMNNRELRVIPRLDWLAPMNEKDMLINAVKWLQKTLIESNPFTHLKINPMSDYTRMSDVFSKILSHYQWREVVERLPIDTKPSHFKELFDRFEDFEHKLTPEQFESMAWFLGRRLMLSWECHVVNQGSKLEPGELTWVQLLEPYGVPKIVKTSTDRGEPVRKRLSVRDRNFIYPYKGTELGVVRSAIVIMLSTNPDCFASELNLQSDQYAWLSTGSTAELTDFYLTPVLLRQIIYPVYQLNFLPLDYILRSCQMPPYVGFTDDTCWDLVGIHLWWVYNYIKDARLLAREAVNNSMDLVRHTRDSDTLHLELWSAMHSMNVYPVSKLHLKAHSLLIPRLPEMVRKAIWKREGNLILIQDYTNQNEGLLMHMFQF…
38	Cyvirus cyprinidallo2	AFJ20501.1_38	Product: putative helicase-primase helicase subunit	protein	AFJ20501.1	K7PBP1	667	JQ815364.1	[125096:127099](+)	67.1	0.709	69.8	0.69	15	MDELDALCEADYYGEYDDYPSSEPYSTADADSDTAPPPSPPSTSGTYKPYQSSATSGTSYKPYQSTGTSGTYKPFRSGATTGKPTKRKRSESDDDDDDEMIVVKKSDTREEEEAATTTDAEPELKAQVTDHYMKYTSYLQKVWVGDVLDLLGSPTNAPLARVCLLTGCAGSGKTYAINLLREAAGPMCNVTASTLNAAGIHADSRTIHSYMGFNTTELLDLNASDETWFLAYKERHKESLNNLQKSHRAYIANPTHECESLRMRCMKCQKWMDDPQLPNNAAPIQTNVFSGPARTPLLIIDEYGMLTGPMLARVLIALKLWAPPGDQHLVAIVGSVTQLQPGRGPEDRDRPDDGLWTFSKWDQVKCASFNLPFSVRSIEDPEYSECLDMVQHNVSTVRF…
38	Cyvirus cyprinidallo2	AFJ20490.1_38	Product: protein ORF56	protein	AFJ20490.1	K7PCN0	712	JQ815364.1	[88677:90815](-)	37.4	0.2	38.6	0.28	9	MASTTNNNSYSYSSDEDEDRPLVIVEDDLTDKDYKPPTAKRPKRKSIYDAKIEAINQSNKHVAQHIFISNLKKYMDSTTSTTTTTTNETQPPPYPSTAAAAQPSAVQQPSTTVQQPSATQPTTTQPSAAQPTTAQPTTAQPAAAAVQSTTVQPAQPSTQTQPIDLTASTEEPAATATAAARTPKKRQYVAIAPQTTPPKTVEQDDPKSFHHQPPKDVHRPTPRHTTPAPNTLVTVNLSTALQLQNMITKQQAQFNAARMGQACDQSEEHLTNHACTRCISGFRNKLLHTSFKELRDKEDFLRVVVDHHMDDRSFGLNSAMELMMMVQQNLNAVRAVTQAPVSSKAYIYVRTLLETVEVMCIRIDKLLQDCSAPTAKSTVLDLMLYANKHYAQVLYTMTN…
38	Cyvirus cyprinidallo2	AFJ20513.1_38	Product: protein ORF84	protein	AFJ20513.1	K7PC03	720	JQ815364.1	[143725:145887](-)	28.7	0.18	37.2	0.31	7	MAEMAALNARFNPLNPPLRVTNHLGTNMKGNNMQSRPRKNHHADDEEHAHKRYRSRSPINRGGGGGLPAAPPVQPSNPPSVPLPSLNLPLPSAPPMPVIPLPPSPPLPPLDGGQPDTLPDMSRLPPQPELLEGYDDRIRDKNGLGDLSKIFTDKFVEQMDNCSKIVPAKDLFKPTKRFVEELVESVELKKWDRVDALSRTGKAQNPNGKPAPALTNLIDDQYKEVVNGKWANAECLVSAFVASRKGLSNCCCPYNDYTLINAAAHLDKFDITLRVGVGNPTPYTNNGDMYAKTQVATSTTEAKMVAERNKSSKDLLPSARAIRHIVEYSTILDTVIVKLPDDYNGDLNLDFLYDMQKDSSLFEGLSFINRSYSDMQRLCSYLPVVIHCKQVTELFANRR…
[truncated: 84,284 more rows]

## Sheet: Legend
List of proteins represented in the Viro3D database
