# Supplementary material for: Viro3D: a comprehensive database of virus protein structure predictions
Source: Mol Syst Biol. 2025 Sep 16;21(11):9. doi: 10.1038/s44320-025-00147-9 (PMC12583693; doi:10.1038/s44320-025-00147-9)
Supplement: Supplementary file 4 — Dataset EV3 [file 44320_2025_147_MOESM4_ESM.xlsx]

## Sheet: Data
cluster_id	cluster_representative	structure_representative	cluster_member	clustering_method	member_class	member_record_id	protlen	plddt	ptm	ictv_sort	ictv_species	genbank_name	Pfam_annotation_type	Pfam_annotation	Pfam_ratio	Gene3D_annotation_type	Gene3D_annotation	Gene3D_ratio	SUPERFAMILY_annotation_type	SUPERFAMILY_annotation	SUPERFAMILY_ratio	molecular_function_annotation_type	molecular_function_annotation	molecular_function_ratio	biological_process_annotation_type	biological_process_annotation	biological_process_ratio	cellular_component_annotation_type	cellular_component_annotation	cellular_component_ratio
1	CF-AKH10573.1.1.6_7109_relaxed	CF-BAA24003.1.11_10589_relaxed	CF-AAX47043.1.11_10545_relaxed	mmseq	CF	AAX47043.1.11_10545	462	96.4	0.94	10545	Enterovirus B	3D	Pfam	Viral RNA-dependent RNA polymerase		Gene3D	Reverse transcriptase/Diguanylate cyclase domain		SUPERFAMILY	DNA/RNA polymerases		molecular_function	RNA-dependent RNA polymerase activity		biological_process	RNA-templated transcription
1	CF-AKH10573.1.1.6_7109_relaxed	CF-BAA24003.1.11_10589_relaxed	CF-ABK41188.1.11_10539_relaxed	mmseq	CF	ABK41188.1.11_10539	462	96.5	0.94	10539	Enterovirus B	3D	Pfam	Viral RNA-dependent RNA polymerase		Gene3D	Reverse transcriptase/Diguanylate cyclase domain		SUPERFAMILY	DNA/RNA polymerases		molecular_function	RNA-dependent RNA polymerase activity		biological_process	RNA-templated transcription
1	CF-AKH10573.1.1.6_7109_relaxed	CF-BAA24003.1.11_10589_relaxed	CF-ACZ67658.1.11_10757_relaxed	mmseq	CF	ACZ67658.1.11_10757	460	95.7	0.93	10757	Rhinovirus C	Polymerase	Pfam	Viral RNA-dependent RNA polymerase		Gene3D	Reverse transcriptase/Diguanylate cyclase domain		SUPERFAMILY	DNA/RNA polymerases		molecular_function	RNA-dependent RNA polymerase activity		biological_process	RNA-templated transcription
1	CF-AKH10573.1.1.6_7109_relaxed	CF-BAA24003.1.11_10589_relaxed	CF-AGH70290.1.11_10579_relaxed	mmseq	CF	AGH70290.1.11_10579	461	96.4	0.94	10579	Enterovirus C	3D	Pfam	Viral RNA-dependent RNA polymerase		Gene3D	Reverse transcriptase/Diguanylate cyclase domain		SUPERFAMILY	DNA/RNA polymerases		molecular_function	RNA-dependent RNA polymerase activity		biological_process	RNA-templated transcription
1	CF-AKH10573.1.1.6_7109_relaxed	CF-BAA24003.1.11_10589_relaxed	CF-AFQ62099.1.1.10_10580_relaxed	mmseq	CF	AFQ62099.1.1.10_10580	453	96.1	0.94	10580	Enterovirus C	RNA-dependent RNA polymerase (RdRp) in the Enterovirus genus of positive-sense single-stranded RNA [(+)ssRNA] viruses, within the family Picornaviridae; cd23213	Pfam	Viral RNA-dependent RNA polymerase		Gene3D	Reverse transcriptase/Diguanylate cyclase domain		SUPERFAMILY	DNA/RNA polymerases		molecular_function	RNA-dependent RNA polymerase activity		biological_process	RNA-templated transcription
1	CF-AKH10573.1.1.6_7109_relaxed	CF-BAA24003.1.11_10589_relaxed	CF-ABU41835.1.1.10_10574_relaxed	mmseq	CF	ABU41835.1.1.10_10574	453	95.8	0.94	10574	Enterovirus C	RNA-dependent RNA polymerase (RdRp) in the Enterovirus genus of positive-sense single-stranded RNA [(+)ssRNA] viruses, within the family Picornaviridae; cd23213	Pfam	Viral RNA-dependent RNA polymerase		Gene3D	Reverse transcriptase/Diguanylate cyclase domain		SUPERFAMILY	DNA/RNA polymerases		molecular_function	RNA-dependent RNA polymerase activity		biological_process	RNA-templated transcription
1	CF-AKH10573.1.1.6_7109_relaxed	CF-BAA24003.1.11_10589_relaxed	CF-AWK02671.1.1.7_10800_relaxed	mmseq	CF	AWK02671.1.1.7_10800	454	95.2	0.94	10800	Parabovirus A	Conserved catalytic core domain of RNA-dependent RNA polymerase (RdRp) from the positive-sense single-stranded RNA [(+)ssRNA] viruses and closely related viruses; cl40470	Pfam	Viral RNA-dependent RNA polymerase		Gene3D	Reverse transcriptase/Diguanylate cyclase domain		SUPERFAMILY	DNA/RNA polymerases		molecular_function	RNA-dependent RNA polymerase activity		biological_process	RNA-templated transcription
1	CF-AKH10573.1.1.6_7109_relaxed	CF-BAA24003.1.11_10589_relaxed	CF-ATY47695.1.1.8_10804_relaxed	mmseq	CF	ATY47695.1.1.8_10804	447	95.7	0.94	10804	Parabovirus B	Conserved catalytic core domain of RNA-dependent RNA polymerase (RdRp) from the positive-sense single-stranded RNA [(+)ssRNA] viruses and closely related viruses; cl40470	Pfam	Viral RNA-dependent RNA polymerase		Gene3D	Reverse transcriptase/Diguanylate cyclase domain		SUPERFAMILY	DNA/RNA polymerases		molecular_function	RNA-dependent RNA polymerase activity		biological_process	RNA-templated transcription
1	CF-AKH10573.1.1.6_7109_relaxed	CF-BAA24003.1.11_10589_relaxed	CF-ACK37425.1.1.10_10734_relaxed	mmseq	CF	ACK37425.1.1.10_10734	451	95.6	0.94	10734	Rhinovirus B	Conserved catalytic core domain of RNA-dependent RNA polymerase (RdRp) from the positive-sense single-stranded RNA [(+)ssRNA] viruses and closely related viruses; cl40470	Pfam	Viral RNA-dependent RNA polymerase		Gene3D	Reverse transcriptase/Diguanylate cyclase domain		SUPERFAMILY	DNA/RNA polymerases		molecular_function	RNA-dependent RNA polymerase activity		biological_process	RNA-templated transcription
1	CF-AKH10573.1.1.6_7109_relaxed	CF-BAA24003.1.11_10589_relaxed	CF-ABF51202.1.1.11_10653_relaxed	mmseq	CF	ABF51202.1.1.11_10653	451	95.3	0.94	10653	Rhinovirus A	Conserved catalytic core domain of RNA-dependent RNA polymerase (RdRp) from the positive-sense single-stranded RNA [(+)ssRNA] viruses and closely related viruses; cl40470	Pfam	Viral RNA-dependent RNA polymerase		Gene3D	Reverse transcriptase/Diguanylate cyclase domain		SUPERFAMILY	DNA/RNA polymerases		molecular_function	RNA-dependent RNA polymerase activity		biological_process	RNA-templated transcription
1	CF-AKH10573.1.1.6_7109_relaxed	CF-BAA24003.1.11_10589_relaxed	CF-ACK37410.1.11_10693_relaxed	mmseq	CF	ACK37410.1.11_10693	460	95.7	0.93	10693	Rhinovirus A	3D	Pfam	Viral RNA-dependent RNA polymerase		Gene3D	Reverse transcriptase/Diguanylate cyclase domain		SUPERFAMILY	DNA/RNA polymerases		molecular_function	RNA-dependent RNA polymerase activity		biological_process	RNA-templated transcription
1	CF-AKH10573.1.1.6_7109_relaxed	CF-BAA24003.1.11_10589_relaxed	CF-ACK37431.1.11_10704_relaxed	mmseq	CF	ACK37431.1.11_10704	460	95.7	0.94	10704	Rhinovirus A	3D	Pfam	Viral RNA-dependent RNA polymerase		Gene3D	Reverse transcriptase/Diguanylate cyclase domain		SUPERFAMILY	DNA/RNA polymerases		molecular_function	RNA-dependent RNA polymerase activity		biological_process	RNA-templated transcription
1	CF-AKH10573.1.1.6_7109_relaxed	CF-BAA24003.1.11_10589_relaxed	CF-ACK37411.1.11_10729_relaxed	mmseq	CF	ACK37411.1.11_10729	460	96.4	0.94	10729	Rhinovirus B	3D	Pfam	Viral RNA-dependent RNA polymerase		Gene3D	Reverse transcriptase/Diguanylate cyclase domain		SUPERFAMILY	DNA/RNA polymerases		molecular_function	RNA-dependent RNA polymerase activity		biological_process	RNA-templated transcription
1	CF-AKH10573.1.1.6_7109_relaxed	CF-BAA24003.1.11_10589_relaxed	CF-AFK79845.1.11_10781_relaxed	mmseq	CF	AFK79845.1.11_10781	460	96.1	0.94	10781	Rhinovirus C	3D	Pfam	Viral RNA-dependent RNA polymerase		Gene3D	Reverse transcriptase/Diguanylate cyclase domain		SUPERFAMILY	DNA/RNA polymerases		molecular_function	RNA-dependent RNA polymerase activity		biological_process	RNA-templated transcription
1	CF-AKH10573.1.1.6_7109_relaxed	CF-BAA24003.1.11_10589_relaxed	CF-AFS33290.1.11_10577_relaxed	mmseq	CF	AFS33290.1.11_10577	461	96.4	0.94	10577	Enterovirus C	3D	Pfam	Viral RNA-dependent RNA polymerase		Gene3D	Reverse transcriptase/Diguanylate cyclase domain		SUPERFAMILY	DNA/RNA polymerases		molecular_function	RNA-dependent RNA polymerase activity		biological_process	RNA-templated transcription
1	CF-AKH10573.1.1.6_7109_relaxed	CF-BAA24003.1.11_10589_relaxed	CF-AAQ73082.1.11_10501_relaxed	mmseq	CF	AAQ73082.1.11_10501	462	96.4	0.94	10501	Enterovirus B	3D	Pfam	Viral RNA-dependent RNA polymerase		Gene3D	Reverse transcriptase/Diguanylate cyclase domain		SUPERFAMILY	DNA/RNA polymerases		molecular_function	RNA-dependent RNA polymerase activity		biological_process	RNA-templated transcription
1	CF-AKH10573.1.1.6_7109_relaxed	CF-BAA24003.1.11_10589_relaxed	CF-ACJ66736.1.11_10625_relaxed	mmseq	CF	ACJ66736.1.11_10625	462	96.6	0.94	10625	Enterovirus J	3D	Pfam	Viral RNA-dependent RNA polymerase		Gene3D	Reverse transcriptase/Diguanylate cyclase domain		SUPERFAMILY	DNA/RNA polymerases		molecular_function	RNA-dependent RNA polymerase activity		biological_process	RNA-templated transcription
1	CF-AKH10573.1.1.6_7109_relaxed	CF-BAA24003.1.11_10589_relaxed	CF-CAA56365.1.11_10508_relaxed	mmseq	CF	CAA56365.1.11_10508	462	96.2	0.94	10508	Enterovirus B	Unnamed	Pfam	Viral RNA-dependent RNA polymerase		Gene3D	Reverse transcriptase/Diguanylate cyclase domain		SUPERFAMILY	DNA/RNA polymerases		molecular_function	RNA-dependent RNA polymerase activity		biological_process	RNA-templated transcription
1	CF-AKH10573.1.1.6_7109_relaxed	CF-BAA24003.1.11_10589_relaxed	CF-ACG63545.1.12_10816_relaxed	mmseq	CF	ACG63545.1.12_10816	466	96.7	0.94	10816	Sapelovirus B	3D	Pfam	Viral RNA-dependent RNA polymerase		Gene3D	Reverse transcriptase/Diguanylate cyclase domain		SUPERFAMILY	DNA/RNA polymerases		molecular_function	RNA-dependent RNA polymerase activity		biological_process	RNA-templated transcription
1	CF-AKH10573.1.1.6_7109_relaxed	CF-BAA24003.1.11_10589_relaxed	CF-ACK37408.1.1.10_10688_relaxed	mmseq	CF	ACK37408.1.1.10_10688	451	95.5	0.94	10688	Rhinovirus A	Conserved catalytic core domain of RNA-dependent RNA polymerase (RdRp) from the positive-sense single-stranded RNA [(+)ssRNA] viruses and closely related viruses; cl40470	Pfam	Viral RNA-dependent RNA polymerase		Gene3D	Reverse transcriptase/Diguanylate cyclase domain		SUPERFAMILY	DNA/RNA polymerases		molecular_function	RNA-dependent RNA polymerase activity		biological_process	RNA-templated transcription
1	CF-AKH10573.1.1.6_7109_relaxed	CF-BAA24003.1.11_10589_relaxed	CF-ACK37408.1.11_10688_relaxed	mmseq	CF	ACK37408.1.11_10688	459	95.8	0.94	10688	Rhinovirus A	3D	Pfam	Viral RNA-dependent RNA polymerase		Gene3D	Reverse transcriptase/Diguanylate cyclase domain		SUPERFAMILY	DNA/RNA polymerases		molecular_function	RNA-dependent RNA polymerase activity		biological_process	RNA-templated transcription
1	CF-AKH10573.1.1.6_7109_relaxed	CF-BAA24003.1.11_10589_relaxed	CF-BAA18891.1.15_10585_relaxed	mmseq	CF	BAA18891.1.15_10585	457	96.1	0.94	10585	Enterovirus D	RNA polymerase 3D	Pfam	Viral RNA-dependent RNA polymerase		Gene3D	Reverse transcriptase/Diguanylate cyclase domain		SUPERFAMILY	DNA/RNA polymerases		molecular_function	RNA-dependent RNA polymerase activity		biological_process	RNA-templated transcription
1	CF-AKH10573.1.1.6_7109_relaxed	CF-BAA24003.1.11_10589_relaxed	CF-ABO69371.1.1.11_10641_relaxed	mmseq	CF	ABO69371.1.1.11_10641	451	95.4	0.93	10641	Rhinovirus A	Conserved catalytic core domain of RNA-dependent RNA polymerase (RdRp) from the positive-sense single-stranded RNA [(+)ssRNA] viruses and closely related viruses; cl40470	Pfam	Viral RNA-dependent RNA polymerase		Gene3D	Reverse transcriptase/Diguanylate cyclase domain		SUPERFAMILY	DNA/RNA polymerases		molecular_function	RNA-dependent RNA polymerase activity		biological_process	RNA-templated transcription
1	CF-AKH10573.1.1.6_7109_relaxed	CF-BAA24003.1.11_10589_relaxed	CF-ABF51201.1.1.10_10672_relaxed	mmseq	CF	ABF51201.1.1.10_10672	451	95.4	0.94	10672	Rhinovirus A	Conserved catalytic core domain of RNA-dependent RNA polymerase (RdRp) from the positive-sense single-stranded RNA [(+)ssRNA] viruses and closely related viruses; cl40470	Pfam	Viral RNA-dependent RNA polymerase		Gene3D	Reverse transcriptase/Diguanylate cyclase domain		SUPERFAMILY	DNA/RNA polymerases		molecular_function	RNA-dependent RNA polymerase activity		biological_process	RNA-templated transcription
1	CF-AKH10573.1.1.6_7109_relaxed	CF-BAA24003.1.11_10589_relaxed	CF-AEG75268.1.1.11_10707_relaxed	mmseq	CF	AEG75268.1.1.11_10707	451	95.1	0.94	10707	Rhinovirus A	Conserved catalytic core domain of RNA-dependent RNA polymerase (RdRp) from the positive-sense single-stranded RNA [(+)ssRNA] viruses and closely related viruses; cl40470	Pfam	Viral RNA-dependent RNA polymerase		Gene3D	Reverse transcriptase/Diguanylate cyclase domain		SUPERFAMILY	DNA/RNA polymerases		molecular_function	RNA-dependent RNA polymerase activity		biological_process	RNA-templated transcription
1	CF-AKH10573.1.1.6_7109_relaxed	CF-BAA24003.1.11_10589_relaxed	CF-AAQ02679.1.11_10566_relaxed	mmseq	CF	AAQ02679.1.11_10566	461	96.4	0.94	10566	Enterovirus C	3D	Pfam	Viral RNA-dependent RNA polymerase		Gene3D	Reverse transcriptase/Diguanylate cyclase domain		SUPERFAMILY	DNA/RNA polymerases		molecular_function	RNA-dependent RNA polymerase activity		biological_process	RNA-templated transcription
1	CF-AKH10573.1.1.6_7109_relaxed	CF-BAA24003.1.11_10589_relaxed	CF-ACK37411.1.1.10_10729_relaxed	mmseq	CF	ACK37411.1.1.10_10729	451	95.5	0.94	10729	Rhinovirus B	Conserved catalytic core domain of RNA-dependent RNA polymerase (RdRp) from the positive-sense single-stranded RNA [(+)ssRNA] viruses and closely related viruses; cl40470	Pfam	Viral RNA-dependent RNA polymerase		Gene3D	Reverse transcriptase/Diguanylate cyclase domain		SUPERFAMILY	DNA/RNA polymerases		molecular_function	RNA-dependent RNA polymerase activity		biological_process	RNA-templated transcription
1	CF-AKH10573.1.1.6_7109_relaxed	CF-BAA24003.1.11_10589_relaxed	CF-ABO69373.1.1.10_10683_relaxed	mmseq	CF	ABO69373.1.1.10_10683	452	95.2	0.93	10683	Rhinovirus A	Conserved catalytic core domain of RNA-dependent RNA polymerase (RdRp) from the positive-sense single-stranded RNA [(+)ssRNA] viruses and closely related viruses; cl40470	Pfam	Viral RNA-dependent RNA polymerase		Gene3D	Reverse transcriptase/Diguanylate cyclase domain		SUPERFAMILY	DNA/RNA polymerases		molecular_function	RNA-dependent RNA polymerase activity		biological_process	RNA-templated transcription
1	CF-AKH10573.1.1.6_7109_relaxed	CF-BAA24003.1.11_10589_relaxed	CF-ABF51185.1.11_10664_relaxed	mmseq	CF	ABF51185.1.11_10664	460	95.6	0.93	10664	Rhinovirus A	3D (polymerase)	Pfam	Viral RNA-dependent RNA polymerase		Gene3D	Reverse transcriptase/Diguanylate cyclase domain		SUPERFAMILY	DNA/RNA polymerases		molecular_function	RNA-dependent RNA polymerase activity		biological_process	RNA-templated transcription
1	CF-AKH10573.1.1.6_7109_relaxed	CF-BAA24003.1.11_10589_relaxed	CF-AAQ02680.1.11_10565_relaxed	mmseq	CF	AAQ02680.1.11_10565	461	96.4	0.94	10565	Enterovirus C	3D	Pfam	Viral RNA-dependent RNA polymerase		Gene3D	Reverse transcriptase/Diguanylate cyclase domain		SUPERFAMILY	DNA/RNA polymerases		molecular_function	RNA-dependent RNA polymerase activity		biological_process	RNA-templated transcription
1	CF-AKH10573.1.1.6_7109_relaxed	CF-BAA24003.1.11_10589_relaxed	CF-AAQ73087.1.1.10_10521_relaxed	mmseq	CF	AAQ73087.1.1.10_10521	454	95.8	0.94	10521	Enterovirus B	RNA-dependent RNA polymerase (RdRp) in the Enterovirus genus of positive-sense single-stranded RNA [(+)ssRNA] viruses, within the family Picornaviridae; cd23213	Pfam	Viral RNA-dependent RNA polymerase		Gene3D	Reverse transcriptase/Diguanylate cyclase domain		SUPERFAMILY	DNA/RNA polymerases		molecular_function	RNA-dependent RNA polymerase activity		biological_process	RNA-templated transcription
1	CF-AKH10573.1.1.6_7109_relaxed	CF-BAA24003.1.11_10589_relaxed	CF-AAQ73077.1.11_10511_relaxed	mmseq	CF	AAQ73077.1.11_10511	462	96.4	0.94	10511	Enterovirus B	3D	Pfam	Viral RNA-dependent RNA polymerase		Gene3D	Reverse transcriptase/Diguanylate cyclase domain		SUPERFAMILY	DNA/RNA polymerases		molecular_function	RNA-dependent RNA polymerase activity		biological_process	RNA-templated transcription
1	CF-AKH10573.1.1.6_7109_relaxed	CF-BAA24003.1.11_10589_relaxed	CF-ATY47699.1.1.6_10858_relaxed	mmseq	CF	ATY47699.1.1.6_10858	458	95.6	0.94	10858	Aichivirus A	RNA-dependent RNA polymerase (RdRp) in the Kobuvirus genus of positive-sense single-stranded RNA [(+)ssRNA] viruses, within the family Picornaviridae; cd23214	Pfam	Viral RNA-dependent RNA polymerase		Gene3D	Reverse transcriptase/Diguanylate cyclase domain		SUPERFAMILY	DNA/RNA polymerases		molecular_function	RNA-dependent RNA polymerase activity		biological_process	RNA-templated transcription
1	CF-AKH10573.1.1.6_7109_relaxed	CF-BAA24003.1.11_10589_relaxed	CF-AHH02469.1.1.6_10866_relaxed	mmseq	CF	AHH02469.1.1.6_10866	458	95.5	0.93	10866	Aichivirus C	RNA-dependent RNA polymerase (RdRp) in the Kobuvirus genus of positive-sense single-stranded RNA [(+)ssRNA] viruses, within the family Picornaviridae; cd23214	Pfam	Viral RNA-dependent RNA polymerase		Gene3D	Reverse transcriptase/Diguanylate cyclase domain		SUPERFAMILY	DNA/RNA polymerases		molecular_function	RNA-dependent RNA polymerase activity		biological_process	RNA-templated transcription
1	CF-AKH10573.1.1.6_7109_relaxed	CF-BAA24003.1.11_10589_relaxed	CF-AGC69961.1.1.7_10367_relaxed	mmseq	CF	AGC69961.1.1.7_10367	461	96.1	0.93	10367	Cardiovirus C	Conserved catalytic core domain of RNA-dependent RNA polymerase (RdRp) from the positive-sense single-stranded RNA [(+)ssRNA] viruses and closely related viruses; cl40470	Pfam	Viral RNA-dependent RNA polymerase		Gene3D	Reverse transcriptase/Diguanylate cyclase domain		SUPERFAMILY	DNA/RNA polymerases		molecular_function	RNA-dependent RNA polymerase activity		biological_process	RNA-templated transcription
1	CF-AKH10573.1.1.6_7109_relaxed	CF-BAA24003.1.11_10589_relaxed	CF-AWK02683.1.1.7_10369_relaxed	mmseq	CF	AWK02683.1.1.7_10369	461	96.1	0.93	10369	Cardiovirus C	RNA-dependent RNA polymerase (RdRp) in the Cardiovirus genus of positive-sense single-stranded RNA [(+)ssRNA] viruses, within the family Picornaviridae; cd23211	Pfam	Viral RNA-dependent RNA polymerase		Gene3D	Reverse transcriptase/Diguanylate cyclase domain		SUPERFAMILY	DNA/RNA polymerases		molecular_function	RNA-dependent RNA polymerase activity		biological_process	RNA-templated transcription
1	CF-AKH10573.1.1.6_7109_relaxed	CF-BAA24003.1.11_10589_relaxed	CF-ABB76805.1.1.7_10349_relaxed	mmseq	CF	ABB76805.1.1.7_10349	455	94.4	0.93	10349	Equine rhinitis A virus	RNA-dependent RNA polymerase (RdRp) in the Aphthovirus genus of positive-sense single-stranded RNA [(+)ssRNA] viruses; cd23210	Pfam	Viral RNA-dependent RNA polymerase		Gene3D	Reverse transcriptase/Diguanylate cyclase domain		SUPERFAMILY	DNA/RNA polymerases		molecular_function	RNA-dependent RNA polymerase activity		biological_process	RNA-templated transcription
1	CF-AKH10573.1.1.6_7109_relaxed	CF-BAA24003.1.11_10589_relaxed	CF-ATY47702.1.1.6_10438_relaxed	mmseq	CF	ATY47702.1.1.6_10438	465	96	0.94	10438	Mupivirus A	Conserved catalytic core domain of RNA-dependent RNA polymerase (RdRp) from the positive-sense single-stranded RNA [(+)ssRNA] viruses and closely related viruses; cl40470	Pfam	Viral RNA-dependent RNA polymerase		Gene3D	Reverse transcriptase/Diguanylate cyclase domain		SUPERFAMILY	DNA/RNA polymerases		molecular_function	RNA-dependent RNA polymerase activity		biological_process	RNA-templated transcription
1	CF-AKH10573.1.1.6_7109_relaxed	CF-BAA24003.1.11_10589_relaxed	CF-ABB76805.1.12_10349_relaxed	mmseq	CF	ABB76805.1.12_10349	464	95.2	0.93	10349	Equine rhinitis A virus	3D	Pfam	Viral RNA-dependent RNA polymerase		Gene3D	Reverse transcriptase/Diguanylate cyclase domain		SUPERFAMILY	DNA/RNA polymerases		molecular_function	RNA-dependent RNA polymerase activity		biological_process	RNA-templated transcription
1	CF-AKH10573.1.1.6_7109_relaxed	CF-BAA24003.1.11_10589_relaxed	CF-CAA65615.1.9_10415_relaxed	foldseek	CF	CAA65615.1.9_10415	468	94.3	0.93	10415	Erbovirus A	3D (RNA polymerase)	Pfam	Viral RNA-dependent RNA polymerase		Gene3D	Reverse transcriptase/Diguanylate cyclase domain		SUPERFAMILY	DNA/RNA polymerases		molecular_function	RNA-dependent RNA polymerase activity		biological_process	RNA-templated transcription
1	CF-AKH10573.1.1.6_7109_relaxed	CF-BAA24003.1.11_10589_relaxed	CF-AAK91591.1.12_10416_relaxed	mmseq	CF	AAK91591.1.12_10416	468	94	0.92	10416	Erbovirus A	3D	Pfam	Viral RNA-dependent RNA polymerase		Gene3D	Reverse transcriptase/Diguanylate cyclase domain		SUPERFAMILY	DNA/RNA polymerases		molecular_function	RNA-dependent RNA polymerase activity		biological_process	RNA-templated transcription
1	CF-AKH10573.1.1.6_7109_relaxed	CF-BAA24003.1.11_10589_relaxed	CF-ALL35274.1.1.6_10832_relaxed	mmseq	CF	ALL35274.1.1.6_10832	458	95.2	0.94	10832	Hepatovirus E	Conserved catalytic core domain of RNA-dependent RNA polymerase (RdRp) from the positive-sense single-stranded RNA [(+)ssRNA] viruses and closely related viruses; cl40470	Pfam	Viral RNA-dependent RNA polymerase		Gene3D	Reverse transcriptase/Diguanylate cyclase domain		SUPERFAMILY	DNA/RNA polymerases		molecular_function	RNA-dependent RNA polymerase activity		biological_process	RNA-templated transcription
1	CF-AKH10573.1.1.6_7109_relaxed	CF-BAA24003.1.11_10589_relaxed	CF-ALL35273.1.1.6_10835_relaxed	mmseq	CF	ALL35273.1.1.6_10835	463	94.7	0.93	10835	Hepatovirus G	Conserved catalytic core domain of RNA-dependent RNA polymerase (RdRp) from the positive-sense single-stranded RNA [(+)ssRNA] viruses and closely related viruses; cl40470	Pfam	Viral RNA-dependent RNA polymerase		Gene3D	Reverse transcriptase/Diguanylate cyclase domain		SUPERFAMILY	DNA/RNA polymerases		molecular_function	RNA-dependent RNA polymerase activity		biological_process	RNA-templated transcription
1	CF-AKH10573.1.1.6_7109_relaxed	CF-BAA24003.1.11_10589_relaxed	CF-ALR95870.1.1.6_10839_relaxed	mmseq	CF	ALR95870.1.1.6_10839	462	94.6	0.93	10839	Hepatovirus H	Conserved catalytic core domain of RNA-dependent RNA polymerase (RdRp) from the positive-sense single-stranded RNA [(+)ssRNA] viruses and closely related viruses; cl40470	Pfam	Viral RNA-dependent RNA polymerase		Gene3D	Reverse transcriptase/Diguanylate cyclase domain		SUPERFAMILY	DNA/RNA polymerases		molecular_function	RNA-dependent RNA polymerase activity		biological_process	RNA-templated transcription
1	CF-AKH10573.1.1.6_7109_relaxed	CF-BAA24003.1.11_10589_relaxed	CF-AMQ25905.1.1.6_10834_relaxed	mmseq	CF	AMQ25905.1.1.6_10834	464	94.8	0.94	10834	Hepatovirus F	Conserved catalytic core domain of RNA-dependent RNA polymerase (RdRp) from the positive-sense single-stranded RNA [(+)ssRNA] viruses and closely related viruses; cl40470	Pfam	Viral RNA-dependent RNA polymerase		Gene3D	Reverse transcriptase/Diguanylate cyclase domain		SUPERFAMILY	DNA/RNA polymerases		molecular_function	RNA-dependent RNA polymerase activity		biological_process	RNA-templated transcription
1	CF-AKH10573.1.1.6_7109_relaxed	CF-BAA24003.1.11_10589_relaxed	CF-ALL35267.1.1.6_10833_relaxed	mmseq	CF	ALL35267.1.1.6_10833	464	94.7	0.94	10833	Hepatovirus F	Conserved catalytic core domain of RNA-dependent RNA polymerase (RdRp) from the positive-sense single-stranded RNA [(+)ssRNA] viruses and closely related viruses; cl40470	Pfam	Viral RNA-dependent RNA polymerase		Gene3D	Reverse transcriptase/Diguanylate cyclase domain		SUPERFAMILY	DNA/RNA polymerases		molecular_function	RNA-dependent RNA polymerase activity		biological_process	RNA-templated transcription
1	CF-AKH10573.1.1.6_7109_relaxed	CF-BAA24003.1.11_10589_relaxed	CF-ALL35271.1.1.6_10838_relaxed	mmseq	CF	ALL35271.1.1.6_10838	462	94.9	0.94	10838	Hepatovirus H	Conserved catalytic core domain of RNA-dependent RNA polymerase (RdRp) from the positive-sense single-stranded RNA [(+)ssRNA] viruses and closely related viruses; cl40470	Pfam	Viral RNA-dependent RNA polymerase		Gene3D	Reverse transcriptase/Diguanylate cyclase domain		SUPERFAMILY	DNA/RNA polymerases		molecular_function	RNA-dependent RNA polymerase activity		biological_process	RNA-templated transcription
1	CF-AKH10573.1.1.6_7109_relaxed	CF-BAA24003.1.11_10589_relaxed	CF-AAA45465.1.1.5_10827_relaxed	mmseq	CF	AAA45465.1.1.5_10827	463	94.2	0.93	10827	Hepatovirus A	RNA-dependent RNA polymerase (RdRp) in the genus Hepatovirus of positive-sense single-stranded RNA [(+)ssRNA] viruses, within the family Picornaviridae; cd23215	Pfam	Viral RNA-dependent RNA polymerase		Gene3D	Reverse transcriptase/Diguanylate cyclase domain		SUPERFAMILY	DNA/RNA polymerases		molecular_function	RNA-dependent RNA polymerase activity		biological_process	RNA-templated transcription
1	CF-AKH10573.1.1.6_7109_relaxed	CF-BAA24003.1.11_10589_relaxed	CF-AAA45466.1.11_10827_relaxed	mmseq	CF	AAA45466.1.11_10827	489	94.4	0.94	10827	Hepatovirus A	3D mature peptide	Pfam	Viral RNA-dependent RNA polymerase		Gene3D	Reverse transcriptase/Diguanylate cyclase domain		SUPERFAMILY	DNA/RNA polymerases		molecular_function	RNA-dependent RNA polymerase activity		biological_process	RNA-templated transcription
1	CF-AKH10573.1.1.6_7109_relaxed	CF-BAA24003.1.11_10589_relaxed	CF-AFP96991.1.11_10938_relaxed	foldseek	CF	AFP96991.1.11_10938	490	94.3	0.93	10938	Limnipivirus A	3D RdRP	Pfam	Viral RNA-dependent RNA polymerase		Gene3D	Reverse transcriptase/Diguanylate cyclase domain		SUPERFAMILY	DNA/RNA polymerases		molecular_function	RNA-dependent RNA polymerase activity		biological_process	RNA-templated transcription
1	CF-AKH10573.1.1.6_7109_relaxed	CF-BAA24003.1.11_10589_relaxed	CF-ALL35275.1.1.5_10829_relaxed	mmseq	CF	ALL35275.1.1.5_10829	460	94.3	0.94	10829	Hepatovirus C	Conserved catalytic core domain of RNA-dependent RNA polymerase (RdRp) from the positive-sense single-stranded RNA [(+)ssRNA] viruses and closely related viruses; cl40470	Pfam	Viral RNA-dependent RNA polymerase		Gene3D	Reverse transcriptase/Diguanylate cyclase domain		SUPERFAMILY	DNA/RNA polymerases		molecular_function	RNA-dependent RNA polymerase activity		biological_process	RNA-templated transcription
1	CF-AKH10573.1.1.6_7109_relaxed	CF-BAA24003.1.11_10589_relaxed	CF-AUA17935.1.11_10844_relaxed	foldseek	CF	AUA17935.1.11_10844	484	94	0.93	10844	Tremovirus B	Putative 3D; RNA-dependent RNA polymerase	Pfam	Viral RNA-dependent RNA polymerase		Gene3D	Reverse transcriptase/Diguanylate cyclase domain		SUPERFAMILY	DNA/RNA polymerases		molecular_function	RNA-dependent RNA polymerase activity		biological_process	RNA-templated transcription
1	CF-AKH10573.1.1.6_7109_relaxed	CF-BAA24003.1.11_10589_relaxed	CF-AVM87424.1.1.7_10845_relaxed	mmseq	CF	AVM87424.1.1.7_10845	432	93.8	0.92	10845	Tremovirus B	Conserved catalytic core domain of RNA-dependent RNA polymerase (RdRp) from the positive-sense single-stranded RNA [(+)ssRNA] viruses and closely related viruses; cl40470	Pfam	Viral RNA-dependent RNA polymerase		Gene3D	Reverse transcriptase/Diguanylate cyclase domain		SUPERFAMILY	DNA/RNA polymerases		molecular_function	RNA-dependent RNA polymerase activity		biological_process	RNA-templated transcription
1	CF-AKH10573.1.1.6_7109_relaxed	CF-BAA24003.1.11_10589_relaxed	CF-AUA17935.1.1.7_10844_relaxed	mmseq	CF	AUA17935.1.1.7_10844	442	93.7	0.92	10844	Tremovirus B	Conserved catalytic core domain of RNA-dependent RNA polymerase (RdRp) from the positive-sense single-stranded RNA [(+)ssRNA] viruses and closely related viruses; cl40470	Pfam	Viral RNA-dependent RNA polymerase		Gene3D	Reverse transcriptase/Diguanylate cyclase domain		SUPERFAMILY	DNA/RNA polymerases		molecular_function	RNA-dependent RNA polymerase activity		biological_process	RNA-templated transcription
1	CF-AKH10573.1.1.6_7109_relaxed	CF-BAA24003.1.11_10589_relaxed	CF-AUW34302.1.1.6_10826_relaxed	foldseek	CF	AUW34302.1.1.6_10826	420	94	0.93	10826	Gruhelivirus A	Conserved catalytic core domain of RNA-dependent RNA polymerase (RdRp) from the positive-sense single-stranded RNA [(+)ssRNA] viruses and closely related viruses; cl40470	Pfam	Viral RNA-dependent RNA polymerase		Gene3D	Reverse transcriptase/Diguanylate cyclase domain		SUPERFAMILY	DNA/RNA polymerases		molecular_function	RNA-dependent RNA polymerase activity		biological_process	RNA-templated transcription
1	CF-AKH10573.1.1.6_7109_relaxed	CF-BAA24003.1.11_10589_relaxed	CF-AVM87420.1.1.6_10818_relaxed	foldseek	CF	AVM87420.1.1.6_10818	424	94.1	0.93	10818	Caecilivirus A	Conserved catalytic core domain of RNA-dependent RNA polymerase (RdRp) from the positive-sense single-stranded RNA [(+)ssRNA] viruses and closely related viruses; cl40470	Pfam	Viral RNA-dependent RNA polymerase		Gene3D	Reverse transcriptase/Diguanylate cyclase domain		SUPERFAMILY	DNA/RNA polymerases		molecular_function	RNA-dependent RNA polymerase activity		biological_process	RNA-templated transcription
1	CF-AKH10573.1.1.6_7109_relaxed	CF-BAA24003.1.11_10589_relaxed	CF-ATY47703.1.1.7_10802_relaxed	mmseq	CF	ATY47703.1.1.7_10802	447	95.6	0.94	10802	Parabovirus A	Conserved catalytic core domain of RNA-dependent RNA polymerase (RdRp) from the positive-sense single-stranded RNA [(+)ssRNA] viruses and closely related viruses; cl40470	Pfam	Viral RNA-dependent RNA polymerase		Gene3D	Reverse transcriptase/Diguanylate cyclase domain		SUPERFAMILY	DNA/RNA polymerases		molecular_function	RNA-dependent RNA polymerase activity		biological_process	RNA-templated transcription
1	CF-AKH10573.1.1.6_7109_relaxed	CF-BAA24003.1.11_10589_relaxed	CF-AGV08598.1.11_10976_relaxed	foldseek	CF	AGV08598.1.11_10976	473	95.4	0.94	10976	Potamipivirus A	3D	Pfam	Viral RNA-dependent RNA polymerase		Gene3D	Reverse transcriptase/Diguanylate cyclase domain		SUPERFAMILY	DNA/RNA polymerases		molecular_function	RNA-dependent RNA polymerase activity		biological_process	RNA-templated transcription
1	CF-AKH10573.1.1.6_7109_relaxed	CF-BAA24003.1.11_10589_relaxed	CF-QBA82298.1.12_10977_relaxed	mmseq	CF	QBA82298.1.12_10977	471	95.2	0.93	10977	Potamipivirus B	3D	Pfam	Viral RNA-dependent RNA polymerase		Gene3D	Reverse transcriptase/Diguanylate cyclase domain		SUPERFAMILY	DNA/RNA polymerases		molecular_function	RNA-dependent RNA polymerase activity		biological_process	RNA-templated transcription
1	CF-AKH10573.1.1.6_7109_relaxed	CF-BAA24003.1.11_10589_relaxed	CF-ALR95870.1.11_10839_relaxed	foldseek	CF	ALR95870.1.11_10839	490	95.3	0.94	10839	Hepatovirus H	3D	Pfam	Viral RNA-dependent RNA polymerase		Gene3D	Reverse transcriptase/Diguanylate cyclase domain		SUPERFAMILY	DNA/RNA polymerases		molecular_function	RNA-dependent RNA polymerase activity		biological_process	RNA-templated transcription
1	CF-AKH10573.1.1.6_7109_relaxed	CF-BAA24003.1.11_10589_relaxed	CF-ALL35265.1.1.5_10840_relaxed	mmseq	CF	ALL35265.1.1.5_10840	463	94.4	0.94	10840	Hepatovirus I	Conserved catalytic core domain of RNA-dependent RNA polymerase (RdRp) from the positive-sense single-stranded RNA [(+)ssRNA] viruses and closely related viruses; cl40470	Pfam	Viral RNA-dependent RNA polymerase		Gene3D	Reverse transcriptase/Diguanylate cyclase domain		SUPERFAMILY	DNA/RNA polymerases		molecular_function	RNA-dependent RNA polymerase activity		biological_process	RNA-templated transcription
1	CF-AKH10573.1.1.6_7109_relaxed	CF-BAA24003.1.11_10589_relaxed	CF-ALL35268.1.1.6_10837_relaxed	mmseq	CF	ALL35268.1.1.6_10837	462	94.7	0.93	10837	Hepatovirus H	Conserved catalytic core domain of RNA-dependent RNA polymerase (RdRp) from the positive-sense single-stranded RNA [(+)ssRNA] viruses and closely related viruses; cl40470	Pfam	Viral RNA-dependent RNA polymerase		Gene3D	Reverse transcriptase/Diguanylate cyclase domain		SUPERFAMILY	DNA/RNA polymerases		molecular_function	RNA-dependent RNA polymerase activity		biological_process	RNA-templated transcription
1	CF-AKH10573.1.1.6_7109_relaxed	CF-BAA24003.1.11_10589_relaxed	CF-ALL35272.1.1.6_10836_relaxed	mmseq	CF	ALL35272.1.1.6_10836	462	94.4	0.93	10836	Hepatovirus G	Conserved catalytic core domain of RNA-dependent RNA polymerase (RdRp) from the positive-sense single-stranded RNA [(+)ssRNA] viruses and closely related viruses; cl40470	Pfam	Viral RNA-dependent RNA polymerase		Gene3D	Reverse transcriptase/Diguanylate cyclase domain		SUPERFAMILY	DNA/RNA polymerases		molecular_function	RNA-dependent RNA polymerase activity		biological_process	RNA-templated transcription
1	CF-AKH10573.1.1.6_7109_relaxed	CF-BAA24003.1.11_10589_relaxed	CF-ALC78887.1.9_10828_relaxed	mmseq	CF	ALC78887.1.9_10828	489	95	0.94	10828	Hepatovirus B	3D	Pfam	Viral RNA-dependent RNA polymerase		Gene3D	Reverse transcriptase/Diguanylate cyclase domain		SUPERFAMILY	DNA/RNA polymerases		molecular_function	RNA-dependent RNA polymerase activity		biological_process	RNA-templated transcription
1	CF-AKH10573.1.1.6_7109_relaxed	CF-BAA24003.1.11_10589_relaxed	CF-ATY47696.1.1.7_10381_relaxed	mmseq	CF	ATY47696.1.1.7_10381	459	96.1	0.94	10381	Cardiovirus E	Conserved catalytic core domain of RNA-dependent RNA polymerase (RdRp) from the positive-sense single-stranded RNA [(+)ssRNA] viruses and closely related viruses; cl40470	Pfam	Viral RNA-dependent RNA polymerase		Gene3D	Reverse transcriptase/Diguanylate cyclase domain		SUPERFAMILY	DNA/RNA polymerases		molecular_function	RNA-dependent RNA polymerase activity		biological_process	RNA-templated transcription
1	CF-AKH10573.1.1.6_7109_relaxed	CF-BAA24003.1.11_10589_relaxed	CF-ACO92353.1.1.7_10374_relaxed	mmseq	CF	ACO92353.1.1.7_10374	456	95.5	0.93	10374	Cardiovirus D	RNA-dependent RNA polymerase (RdRp) in the Cardiovirus genus of positive-sense single-stranded RNA [(+)ssRNA] viruses, within the family Picornaviridae; cd23211	Pfam	Viral RNA-dependent RNA polymerase		Gene3D	Reverse transcriptase/Diguanylate cyclase domain		SUPERFAMILY	DNA/RNA polymerases		molecular_function	RNA-dependent RNA polymerase activity		biological_process	RNA-templated transcription
1	CF-AKH10573.1.1.6_7109_relaxed	CF-BAA24003.1.11_10589_relaxed	CF-AAA43037.1.1.8_10358_relaxed	mmseq	CF	AAA43037.1.1.8_10358	459	96	0.94	10358	Cardiovirus A	RNA-dependent RNA polymerase (RdRp) in the Cardiovirus genus of positive-sense single-stranded RNA [(+)ssRNA] viruses, within the family Picornaviridae; cd23211	Pfam	Viral RNA-dependent RNA polymerase		Gene3D	Reverse transcriptase/Diguanylate cyclase domain		SUPERFAMILY	DNA/RNA polymerases		molecular_function	RNA-dependent RNA polymerase activity		biological_process	RNA-templated transcription
1	CF-AKH10573.1.1.6_7109_relaxed	CF-BAA24003.1.11_10589_relaxed	CF-AFO66759.1.1.8_10359_relaxed	mmseq	CF	AFO66759.1.1.8_10359	459	96	0.94	10359	Cardiovirus A	RNA-dependent RNA polymerase (RdRp) in the Cardiovirus genus of positive-sense single-stranded RNA [(+)ssRNA] viruses, within the family Picornaviridae; cd23211	Pfam	Viral RNA-dependent RNA polymerase		Gene3D	Reverse transcriptase/Diguanylate cyclase domain		SUPERFAMILY	DNA/RNA polymerases		molecular_function	RNA-dependent RNA polymerase activity		biological_process	RNA-templated transcription
1	CF-AKH10573.1.1.6_7109_relaxed	CF-BAA24003.1.11_10589_relaxed	CF-AUO15553.1.1.7_10364_relaxed	mmseq	CF	AUO15553.1.1.7_10364	459	95.4	0.93	10364	Cardiovirus B	Conserved catalytic core domain of RNA-dependent RNA polymerase (RdRp) from the positive-sense single-stranded RNA [(+)ssRNA] viruses and closely related viruses; cl40470	Pfam	Viral RNA-dependent RNA polymerase		Gene3D	Reverse transcriptase/Diguanylate cyclase domain		SUPERFAMILY	DNA/RNA polymerases		molecular_function	RNA-dependent RNA polymerase activity		biological_process	RNA-templated transcription
1	CF-AKH10573.1.1.6_7109_relaxed	CF-BAA24003.1.11_10589_relaxed	CF-ABP68884.2.12_10370_relaxed	mmseq	CF	ABP68884.2.12_10370	461	95.7	0.93	10370	Cardiovirus D	Protein 3D	Pfam	Viral RNA-dependent RNA polymerase		Gene3D	Reverse transcriptase/Diguanylate cyclase domain		SUPERFAMILY	DNA/RNA polymerases		molecular_function	RNA-dependent RNA polymerase activity		biological_process	RNA-templated transcription
1	CF-AKH10573.1.1.6_7109_relaxed	CF-BAA24003.1.11_10589_relaxed	CF-CAA39496.1.1.7_10360_relaxed	mmseq	CF	CAA39496.1.1.7_10360	460	96.1	0.94	10360	Cardiovirus B	RNA-dependent RNA polymerase (RdRp) in the Cardiovirus genus of positive-sense single-stranded RNA [(+)ssRNA] viruses, within the family Picornaviridae; cd23211	Pfam	Viral RNA-dependent RNA polymerase		Gene3D	Reverse transcriptase/Diguanylate cyclase domain		SUPERFAMILY	DNA/RNA polymerases		molecular_function	RNA-dependent RNA polymerase activity		biological_process	RNA-templated transcription
1	CF-AKH10573.1.1.6_7109_relaxed	CF-BAA24003.1.11_10589_relaxed	CF-AGM61326.1.1.7_10361_relaxed	mmseq	CF	AGM61326.1.1.7_10361	460	96.1	0.94	10361	Cardiovirus B	RNA-dependent RNA polymerase (RdRp) in the Cardiovirus genus of positive-sense single-stranded RNA [(+)ssRNA] viruses, within the family Picornaviridae; cd23211	Pfam	Viral RNA-dependent RNA polymerase		Gene3D	Reverse transcriptase/Diguanylate cyclase domain		SUPERFAMILY	DNA/RNA polymerases		molecular_function	RNA-dependent RNA polymerase activity		biological_process	RNA-templated transcription
1	CF-AKH10573.1.1.6_7109_relaxed	CF-BAA24003.1.11_10589_relaxed	CF-ABP68884.2.1.7_10370_relaxed	mmseq	CF	ABP68884.2.1.7_10370	460	95.8	0.94	10370	Cardiovirus D	RNA-dependent RNA polymerase (RdRp) in the Cardiovirus genus of positive-sense single-stranded RNA [(+)ssRNA] viruses, within the family Picornaviridae; cd23211	Pfam	Viral RNA-dependent RNA polymerase		Gene3D	Reverse transcriptase/Diguanylate cyclase domain		SUPERFAMILY	DNA/RNA polymerases		molecular_function	RNA-dependent RNA polymerase activity		biological_process	RNA-templated transcription
1	CF-AKH10573.1.1.6_7109_relaxed	CF-BAA24003.1.11_10589_relaxed	CF-ACI95948.2.1.6_10865_relaxed	mmseq	CF	ACI95948.2.1.6_10865	458	95.7	0.93	10865	Aichivirus C	RNA-dependent RNA polymerase (RdRp) in the Kobuvirus genus of positive-sense single-stranded RNA [(+)ssRNA] viruses, within the family Picornaviridae; cd23214	Pfam	Viral RNA-dependent RNA polymerase		Gene3D	Reverse transcriptase/Diguanylate cyclase domain		SUPERFAMILY	DNA/RNA polymerases		molecular_function	RNA-dependent RNA polymerase activity		biological_process	RNA-templated transcription
1	CF-AKH10573.1.1.6_7109_relaxed	CF-BAA24003.1.11_10589_relaxed	CF-AIK67137.1.1.6_10856_relaxed	mmseq	CF	AIK67137.1.1.6_10856	457	95.6	0.94	10856	Aichivirus A	Conserved catalytic core domain of RNA-dependent RNA polymerase (RdRp) from the positive-sense single-stranded RNA [(+)ssRNA] viruses and closely related viruses; cl40470	Pfam	Viral RNA-dependent RNA polymerase		Gene3D	Reverse transcriptase/Diguanylate cyclase domain		SUPERFAMILY	DNA/RNA polymerases		molecular_function	RNA-dependent RNA polymerase activity		biological_process	RNA-templated transcription
1	CF-AKH10573.1.1.6_7109_relaxed	CF-BAA24003.1.11_10589_relaxed	CF-AWB14573.1.1.7_10859_relaxed	mmseq	CF	AWB14573.1.1.7_10859	458	95.3	0.93	10859	Aichivirus A	RNA-dependent RNA polymerase (RdRp) in the Kobuvirus genus of positive-sense single-stranded RNA [(+)ssRNA] viruses, within the family Picornaviridae; cd23214	Pfam	Viral RNA-dependent RNA polymerase		Gene3D	Reverse transcriptase/Diguanylate cyclase domain		SUPERFAMILY	DNA/RNA polymerases		molecular_function	RNA-dependent RNA polymerase activity		biological_process	RNA-templated transcription
1	CF-AKH10573.1.1.6_7109_relaxed	CF-BAA24003.1.11_10589_relaxed	CF-AUV64577.1.1.6_10873_relaxed	mmseq	CF	AUV64577.1.1.6_10873	451	95.4	0.93	10873	Ludopivirus A	Conserved catalytic core domain of RNA-dependent RNA polymerase (RdRp) from the positive-sense single-stranded RNA [(+)ssRNA] viruses and closely related viruses; cl40470	Pfam	Viral RNA-dependent RNA polymerase		Gene3D	Reverse transcriptase/Diguanylate cyclase domain		SUPERFAMILY	DNA/RNA polymerases		molecular_function	RNA-dependent RNA polymerase activity		biological_process	RNA-templated transcription
1	CF-AKH10573.1.1.6_7109_relaxed	CF-BAA24003.1.11_10589_relaxed	CF-AIF74250.1.1.6_10870_relaxed	mmseq	CF	AIF74250.1.1.6_10870	453	94.1	0.93	10870	Aichivirus F	Conserved catalytic core domain of RNA-dependent RNA polymerase (RdRp) from the positive-sense single-stranded RNA [(+)ssRNA] viruses and closely related viruses; cl40470	Pfam	Viral RNA-dependent RNA polymerase		Gene3D	Reverse transcriptase/Diguanylate cyclase domain		SUPERFAMILY	DNA/RNA polymerases		molecular_function	RNA-dependent RNA polymerase activity		biological_process	RNA-templated transcription
1	CF-AKH10573.1.1.6_7109_relaxed	CF-BAA24003.1.11_10589_relaxed	CF-APM87483.1.1.7_10872_relaxed	mmseq	CF	APM87483.1.1.7_10872	453	94.7	0.93	10872	Livupivirus A	Conserved catalytic core domain of RNA-dependent RNA polymerase (RdRp) from the positive-sense single-stranded RNA [(+)ssRNA] viruses and closely related viruses; cl40470	Pfam	Viral RNA-dependent RNA polymerase		Gene3D	Reverse transcriptase/Diguanylate cyclase domain		SUPERFAMILY	DNA/RNA polymerases		molecular_function	RNA-dependent RNA polymerase activity		biological_process	RNA-templated transcription
1	CF-AKH10573.1.1.6_7109_relaxed	CF-BAA24003.1.11_10589_relaxed	CF-ADL38959.1.11_10886_relaxed	mmseq	CF	ADL38959.1.11_10886	470	95.9	0.94	10886	Oscivirus A	3D	Pfam	Viral RNA-dependent RNA polymerase		Gene3D	Reverse transcriptase/Diguanylate cyclase domain		SUPERFAMILY	DNA/RNA polymerases		molecular_function	RNA-dependent RNA polymerase activity		biological_process	RNA-templated transcription
1	CF-AKH10573.1.1.6_7109_relaxed	CF-BAA24003.1.11_10589_relaxed	CF-BAM44709.1.1.7_10373_relaxed	mmseq	CF	BAM44709.1.1.7_10373	460	95.8	0.94	10373	Cardiovirus D	RNA-dependent RNA polymerase (RdRp) in the Cardiovirus genus of positive-sense single-stranded RNA [(+)ssRNA] viruses, within the family Picornaviridae; cd23211	Pfam	Viral RNA-dependent RNA polymerase		Gene3D	Reverse transcriptase/Diguanylate cyclase domain		SUPERFAMILY	DNA/RNA polymerases		molecular_function	RNA-dependent RNA polymerase activity		biological_process	RNA-templated transcription
1	CF-AKH10573.1.1.6_7109_relaxed	CF-BAA24003.1.11_10589_relaxed	CF-ADK91813.1.1.7_10372_relaxed	mmseq	CF	ADK91813.1.1.7_10372	460	95.7	0.93	10372	Cardiovirus D	RNA-dependent RNA polymerase (RdRp) in the Cardiovirus genus of positive-sense single-stranded RNA [(+)ssRNA] viruses, within the family Picornaviridae; cd23211	Pfam	Viral RNA-dependent RNA polymerase		Gene3D	Reverse transcriptase/Diguanylate cyclase domain		SUPERFAMILY	DNA/RNA polymerases		molecular_function	RNA-dependent RNA polymerase activity		biological_process	RNA-templated transcription
1	CF-AKH10573.1.1.6_7109_relaxed	CF-BAA24003.1.11_10589_relaxed	CF-AAA47930.1.1.7_10362_relaxed	mmseq	CF	AAA47930.1.1.7_10362	460	96	0.94	10362	Cardiovirus B	RNA-dependent RNA polymerase (RdRp) in the Cardiovirus genus of positive-sense single-stranded RNA [(+)ssRNA] viruses, within the family Picornaviridae; cd23211	Pfam	Viral RNA-dependent RNA polymerase		Gene3D	Reverse transcriptase/Diguanylate cyclase domain		SUPERFAMILY	DNA/RNA polymerases		molecular_function	RNA-dependent RNA polymerase activity		biological_process	RNA-templated transcription
1	CF-AKH10573.1.1.6_7109_relaxed	CF-BAA24003.1.11_10589_relaxed	CF-BAC58035.1.1.7_10365_relaxed	mmseq	CF	BAC58035.1.1.7_10365	460	96	0.94	10365	Cardiovirus B	Conserved catalytic core domain of RNA-dependent RNA polymerase (RdRp) from the positive-sense single-stranded RNA [(+)ssRNA] viruses and closely related viruses; cl40470	Pfam	Viral RNA-dependent RNA polymerase		Gene3D	Reverse transcriptase/Diguanylate cyclase domain		SUPERFAMILY	DNA/RNA polymerases		molecular_function	RNA-dependent RNA polymerase activity		biological_process	RNA-templated transcription
1	CF-AKH10573.1.1.6_7109_relaxed	CF-BAA24003.1.11_10589_relaxed	CF-BAM44716.1.1.7_10380_relaxed	mmseq	CF	BAM44716.1.1.7_10380	460	95.8	0.93	10380	Cardiovirus D	RNA-dependent RNA polymerase (RdRp) in the Cardiovirus genus of positive-sense single-stranded RNA [(+)ssRNA] viruses, within the family Picornaviridae; cd23211	Pfam	Viral RNA-dependent RNA polymerase		Gene3D	Reverse transcriptase/Diguanylate cyclase domain		SUPERFAMILY	DNA/RNA polymerases		molecular_function	RNA-dependent RNA polymerase activity		biological_process	RNA-templated transcription
1	CF-AKH10573.1.1.6_7109_relaxed	CF-BAA24003.1.11_10589_relaxed	CF-ATY47698.1.1.7_10382_relaxed	mmseq	CF	ATY47698.1.1.7_10382	459	96	0.94	10382	Cardiovirus F	Conserved catalytic core domain of RNA-dependent RNA polymerase (RdRp) from the positive-sense single-stranded RNA [(+)ssRNA] viruses and closely related viruses; cl40470	Pfam	Viral RNA-dependent RNA polymerase		Gene3D	Reverse transcriptase/Diguanylate cyclase domain		SUPERFAMILY	DNA/RNA polymerases		molecular_function	RNA-dependent RNA polymerase activity		biological_process	RNA-templated transcription
1	CF-AKH10573.1.1.6_7109_relaxed	CF-BAA24003.1.11_10589_relaxed	CF-ATY47692.1.1.6_10437_relaxed	mmseq	CF	ATY47692.1.1.6_10437	465	95.9	0.93	10437	Mupivirus A	Conserved catalytic core domain of RNA-dependent RNA polymerase (RdRp) from the positive-sense single-stranded RNA [(+)ssRNA] viruses and closely related viruses; cl40470	Pfam	Viral RNA-dependent RNA polymerase		Gene3D	Reverse transcriptase/Diguanylate cyclase domain		SUPERFAMILY	DNA/RNA polymerases		molecular_function	RNA-dependent RNA polymerase activity		biological_process	RNA-templated transcription
1	CF-AKH10573.1.1.6_7109_relaxed	CF-BAA24003.1.11_10589_relaxed	CF-QEQ92497.1.1.6_10428_relaxed	mmseq	CF	QEQ92497.1.1.6_10428	460	95.3	0.94	10428	Marsupivirus A	Conserved catalytic core domain of RNA-dependent RNA polymerase (RdRp) from the positive-sense single-stranded RNA [(+)ssRNA] viruses and closely related viruses; cl40470	Pfam	Viral RNA-dependent RNA polymerase		Gene3D	Reverse transcriptase/Diguanylate cyclase domain		SUPERFAMILY	DNA/RNA polymerases		molecular_function	RNA-dependent RNA polymerase activity		biological_process	RNA-templated transcription
1	CF-AKH10573.1.1.6_7109_relaxed	CF-BAA24003.1.11_10589_relaxed	CF-ABG23522.1.1.6_10439_relaxed	mmseq	CF	ABG23522.1.1.6_10439	461	95.7	0.93	10439	Senecavirus A	Conserved catalytic core domain of RNA-dependent RNA polymerase (RdRp) from the positive-sense single-stranded RNA [(+)ssRNA] viruses and closely related viruses; cl40470	Pfam	Viral RNA-dependent RNA polymerase		Gene3D	Reverse transcriptase/Diguanylate cyclase domain		SUPERFAMILY	DNA/RNA polymerases		molecular_function	RNA-dependent RNA polymerase activity		biological_process	RNA-templated transcription
1	CF-AKH10573.1.1.6_7109_relaxed	CF-BAA24003.1.11_10589_relaxed	CF-ALR74732.1.1.7_10460_relaxed	foldseek	CF	ALR74732.1.1.7_10460	455	95.5	0.93	10460	Anativirus B	Conserved catalytic core domain of RNA-dependent RNA polymerase (RdRp) from the positive-sense single-stranded RNA [(+)ssRNA] viruses and closely related viruses; cl40470	Pfam	Viral RNA-dependent RNA polymerase		Gene3D	Reverse transcriptase/Diguanylate cyclase domain		SUPERFAMILY	DNA/RNA polymerases		molecular_function	RNA-dependent RNA polymerase activity		biological_process	RNA-templated transcription
1	CF-AKH10573.1.1.6_7109_relaxed	CF-BAA24003.1.11_10589_relaxed	CF-AVM87408.1.1.7_10918_relaxed	foldseek	CF	AVM87408.1.1.7_10918	459	95.6	0.94	10918	Symapivirus A	Conserved catalytic core domain of RNA-dependent RNA polymerase (RdRp) from the positive-sense single-stranded RNA [(+)ssRNA] viruses and closely related viruses; cl40470	Pfam	Viral RNA-dependent RNA polymerase		Gene3D	Reverse transcriptase/Diguanylate cyclase domain		SUPERFAMILY	DNA/RNA polymerases		molecular_function	RNA-dependent RNA polymerase activity		biological_process	RNA-templated transcription
1	CF-AKH10573.1.1.6_7109_relaxed	CF-BAA24003.1.11_10589_relaxed	CF-ADL38959.1.1.6_10886_relaxed	foldseek	CF	ADL38959.1.1.6_10886	452	96.1	0.94	10886	Oscivirus A	Conserved catalytic core domain of RNA-dependent RNA polymerase (RdRp) from the positive-sense single-stranded RNA [(+)ssRNA] viruses and closely related viruses; cl40470	Pfam	Viral RNA-dependent RNA polymerase		Gene3D	Reverse transcriptase/Diguanylate cyclase domain		SUPERFAMILY	DNA/RNA polymerases		molecular_function	RNA-dependent RNA polymerase activity		biological_process	RNA-templated transcription
1	CF-AKH10573.1.1.6_7109_relaxed	CF-BAA24003.1.11_10589_relaxed	CF-ALL55200.1.11_10911_relaxed	mmseq	CF	ALL55200.1.11_10911	472	95.8	0.93	10911	Sicinivirus A	3D	Pfam	Viral RNA-dependent RNA polymerase		Gene3D	Reverse transcriptase/Diguanylate cyclase domain		SUPERFAMILY	DNA/RNA polymerases		molecular_function	RNA-dependent RNA polymerase activity		biological_process	RNA-templated transcription
1	CF-AKH10573.1.1.6_7109_relaxed	CF-BAA24003.1.11_10589_relaxed	CF-ADL38961.1.11_10887_relaxed	mmseq	CF	ADL38961.1.11_10887	470	95.7	0.94	10887	Oscivirus A	3D	Pfam	Viral RNA-dependent RNA polymerase		Gene3D	Reverse transcriptase/Diguanylate cyclase domain		SUPERFAMILY	DNA/RNA polymerases		molecular_function	RNA-dependent RNA polymerase activity		biological_process	RNA-templated transcription
1	CF-AKH10573.1.1.6_7109_relaxed	CF-BAA24003.1.11_10589_relaxed	CF-BAS53431.1.11_10868_relaxed	mmseq	CF	BAS53431.1.11_10868	474	94.8	0.93	10868	Aichivirus D	3D	Pfam	Viral RNA-dependent RNA polymerase		Gene3D	Reverse transcriptase/Diguanylate cyclase domain		SUPERFAMILY	DNA/RNA polymerases		molecular_function	RNA-dependent RNA polymerase activity		biological_process	RNA-templated transcription
1	CF-AKH10573.1.1.6_7109_relaxed	CF-BAA24003.1.11_10589_relaxed	CF-ADL38957.1.11_10888_relaxed	mmseq	CF	ADL38957.1.11_10888	475	95.9	0.93	10888	Passerivirus A	3D	Pfam	Viral RNA-dependent RNA polymerase		Gene3D	Reverse transcriptase/Diguanylate cyclase domain		SUPERFAMILY	DNA/RNA polymerases		molecular_function	RNA-dependent RNA polymerase activity		biological_process	RNA-templated transcription
1	CF-AKH10573.1.1.6_7109_relaxed	CF-BAA24003.1.11_10589_relaxed	CF-ABI54483.1.1.26_7199_relaxed	mmseq	CF	ABI54483.1.1.26_7199	567	91.2	0.9	7199	Orthoflavivirus saboyaense	Catalytic core domain of RNA-dependent RNA polymerase (RdRp) in the genus Flavivirus, within the family Flaviviridae of positive-sense single-stranded RNA (+ssRNA) viruses; cd23204	Pfam	Flavivirus RNA-directed RNA polymerase, fingers and palm domains		cluster	Reverse transcriptase/Diguanylate cyclase domain	1	SUPERFAMILY	DNA/RNA polymerases		molecular_function	RNA-dependent RNA polymerase activity		cluster	RNA-templated transcription	0.94
1	CF-AKH10573.1.1.6_7109_relaxed	CF-BAA24003.1.11_10589_relaxed	CF-CAC82713.1.1.10_7185_relaxed	mmseq	CF	CAC82713.1.1.10_7185	560	91.8	0.91	7185	Orthoflavivirus montanaense	Catalytic core domain of RNA-dependent RNA polymerase (RdRp) in the genus Flavivirus, within the family Flaviviridae of positive-sense single-stranded RNA (+ssRNA) viruses; cd23204	Pfam	Flavivirus RNA-directed RNA polymerase, fingers and palm domains		cluster	Reverse transcriptase/Diguanylate cyclase domain	1	SUPERFAMILY	DNA/RNA polymerases		molecular_function	RNA-dependent RNA polymerase activity		cluster	RNA-templated transcription	0.94
1	CF-AKH10573.1.1.6_7109_relaxed	CF-BAA24003.1.11_10589_relaxed	CF-CAA69190.1.1.12_7177_relaxed	mmseq	CF	CAA69190.1.1.12_7177	564	91.2	0.91	7177	Orthoflavivirus loupingi	Catalytic core domain of RNA-dependent RNA polymerase (RdRp) in the genus Flavivirus, within the family Flaviviridae of positive-sense single-stranded RNA (+ssRNA) viruses; cd23204	Pfam	Flavivirus RNA-directed RNA polymerase, fingers and palm domains		cluster	Reverse transcriptase/Diguanylate cyclase domain	1	SUPERFAMILY	DNA/RNA polymerases		molecular_function	RNA-dependent RNA polymerase activity		cluster	RNA-templated transcription	0.94
1	CF-AKH10573.1.1.6_7109_relaxed	CF-BAA24003.1.11_10589_relaxed	CF-ABB90675.1.1.12_7181_relaxed	mmseq	CF	ABB90675.1.1.12_7181	564	92	0.91	7181	Orthoflavivirus loupingi	Catalytic core domain of RNA-dependent RNA polymerase (RdRp) in the genus Flavivirus, within the family Flaviviridae of positive-sense single-stranded RNA (+ssRNA) viruses; cd23204	Pfam	Flavivirus RNA-directed RNA polymerase, fingers and palm domains		cluster	Reverse transcriptase/Diguanylate cyclase domain	1	SUPERFAMILY	DNA/RNA polymerases		molecular_function	RNA-dependent RNA polymerase activity		cluster	RNA-templated transcription	0.94
1	CF-AKH10573.1.1.6_7109_relaxed	CF-BAA24003.1.11_10589_relaxed	CF-AAF70829.1.1.10_7135_relaxed	mmseq	CF	AAF70829.1.1.10_7135	560	91.4	0.91	7135	Orthoflavivirus apoiense	Catalytic core domain of RNA-dependent RNA polymerase (RdRp) in the genus Flavivirus, within the family Flaviviridae of positive-sense single-stranded RNA (+ssRNA) viruses; cd23204	Pfam	Flavivirus RNA-directed RNA polymerase, fingers and palm domains		cluster	Reverse transcriptase/Diguanylate cyclase domain	1	SUPERFAMILY	DNA/RNA polymerases		molecular_function	RNA-dependent RNA polymerase activity		cluster	RNA-templated transcription	0.94
1	CF-AKH10573.1.1.6_7109_relaxed	CF-BAA24003.1.11_10589_relaxed	CF-ABG37975.1.1.12_7176_relaxed	mmseq	CF	ABG37975.1.1.12_7176	567	91.5	0.91	7176	Orthoflavivirus louisense	Catalytic core domain of RNA-dependent RNA polymerase (RdRp) in the genus Flavivirus, within the family Flaviviridae of positive-sense single-stranded RNA (+ssRNA) viruses; cd23204	Pfam	Flavivirus RNA-directed RNA polymerase, fingers and palm domains		cluster	Reverse transcriptase/Diguanylate cyclase domain	1	SUPERFAMILY	DNA/RNA polymerases		molecular_function	RNA-dependent RNA polymerase activity		cluster	RNA-templated transcription	0.94
1	CF-AKH10573.1.1.6_7109_relaxed	CF-BAA24003.1.11_10589_relaxed	CF-ABB90674.1.1.12_7200_relaxed	mmseq	CF	ABB90674.1.1.12_7200	566	91.9	0.91	7200	Orthoflavivirus saumarezense	Catalytic core domain of RNA-dependent RNA polymerase (RdRp) in the genus Flavivirus, within the family Flaviviridae of positive-sense single-stranded RNA (+ssRNA) viruses; cd23204	Pfam	Flavivirus RNA-directed RNA polymerase, fingers and palm domains		cluster	Reverse transcriptase/Diguanylate cyclase domain	1	SUPERFAMILY	DNA/RNA polymerases		molecular_function	RNA-dependent RNA polymerase activity		cluster	RNA-templated transcription	0.94
1	CF-AKH10573.1.1.6_7109_relaxed	CF-BAA24003.1.11_10589_relaxed	CF-ABI54476.1.1.25_7154_relaxed	mmseq	CF	ABI54476.1.1.25_7154	567	90.9	0.9	7154	Orthoflavivirus edgehillense	Catalytic core domain of RNA-dependent RNA polymerase (RdRp) in the genus Flavivirus, within the family Flaviviridae of positive-sense single-stranded RNA (+ssRNA) viruses; cd23204	Pfam	Flavivirus RNA-directed RNA polymerase, fingers and palm domains		cluster	Reverse transcriptase/Diguanylate cyclase domain	1	SUPERFAMILY	DNA/RNA polymerases		molecular_function	RNA-dependent RNA polymerase activity		cluster	RNA-templated transcription	0.94
1	CF-AKH10573.1.1.6_7109_relaxed	CF-BAA24003.1.11_10589_relaxed	CF-ABI23562.1.1.14_7201_relaxed	mmseq	CF	ABI23562.1.1.14_7201	567	88.9	0.89	7201	Orthoflavivirus sepikense	Catalytic core domain of RNA-dependent RNA polymerase (RdRp) in the genus Flavivirus, within the family Flaviviridae of positive-sense single-stranded RNA (+ssRNA) viruses; cd23204	Pfam	Flavivirus RNA-directed RNA polymerase, fingers and palm domains		cluster	Reverse transcriptase/Diguanylate cyclase domain	1	SUPERFAMILY	DNA/RNA polymerases		molecular_function	RNA-dependent RNA polymerase activity		cluster	RNA-templated transcription	0.94
1	CF-AKH10573.1.1.6_7109_relaxed	CF-BAA24003.1.11_10589_relaxed	CF-AAQ91607.1.1.12_7173_relaxed	mmseq	CF	AAQ91607.1.1.12_7173	564	91.6	0.91	7173	Orthoflavivirus kyasanurense	Catalytic core domain of RNA-dependent RNA polymerase (RdRp) in the genus Flavivirus, within the family Flaviviridae of positive-sense single-stranded RNA (+ssRNA) viruses; cd23204	Pfam	Flavivirus RNA-directed RNA polymerase, fingers and palm domains		cluster	Reverse transcriptase/Diguanylate cyclase domain	1	SUPERFAMILY	DNA/RNA polymerases		molecular_function	RNA-dependent RNA polymerase activity		cluster	RNA-templated transcription	0.94
1	CF-AKH10573.1.1.6_7109_relaxed	CF-BAA24003.1.11_10589_relaxed	CF-ABB90677.1.1.12_7182_relaxed	mmseq	CF	ABB90677.1.1.12_7182	564	91.9	0.91	7182	Orthoflavivirus loupingi	Catalytic core domain of RNA-dependent RNA polymerase (RdRp) in the genus Flavivirus, within the family Flaviviridae of positive-sense single-stranded RNA (+ssRNA) viruses; cd23204	Pfam	Flavivirus RNA-directed RNA polymerase, fingers and palm domains		cluster	Reverse transcriptase/Diguanylate cyclase domain	1	SUPERFAMILY	DNA/RNA polymerases		molecular_function	RNA-dependent RNA polymerase activity		cluster	RNA-templated transcription	0.94
1	CF-AKH10573.1.1.6_7109_relaxed	CF-BAA24003.1.11_10589_relaxed	CF-AAP29989.1.1.12_7191_relaxed	mmseq	CF	AAP29989.1.1.12_7191	564	91.7	0.91	7191	Orthoflavivirus omskense	Catalytic core domain of RNA-dependent RNA polymerase (RdRp) in the genus Flavivirus, within the family Flaviviridae of positive-sense single-stranded RNA (+ssRNA) viruses; cd23204	Pfam	Flavivirus RNA-directed RNA polymerase, fingers and palm domains		cluster	Reverse transcriptase/Diguanylate cyclase domain	1	SUPERFAMILY	DNA/RNA polymerases		molecular_function	RNA-dependent RNA polymerase activity		cluster	RNA-templated transcription	0.94
1	CF-AKH10573.1.1.6_7109_relaxed	CF-BAA24003.1.11_10589_relaxed	CF-CAC82912.1.1.10_7184_relaxed	mmseq	CF	CAC82912.1.1.10_7184	560	91.6	0.92	7184	Orthoflavivirus modocense	Catalytic core domain of RNA-dependent RNA polymerase (RdRp) in the genus Flavivirus, within the family Flaviviridae of positive-sense single-stranded RNA (+ssRNA) viruses; cd23204	Pfam	Flavivirus RNA-directed RNA polymerase, fingers and palm domains		cluster	Reverse transcriptase/Diguanylate cyclase domain	1	SUPERFAMILY	DNA/RNA polymerases		molecular_function	RNA-dependent RNA polymerase activity		cluster	RNA-templated transcription	0.94
1	CF-AKH10573.1.1.6_7109_relaxed	CF-BAA24003.1.11_10589_relaxed	CF-AAA86870.1.1.12_7155_relaxed	mmseq	CF	AAA86870.1.1.12_7155	564	91.9	0.91	7155	Orthoflavivirus encephalitidis	Catalytic core domain of RNA-dependent RNA polymerase (RdRp) in the genus Flavivirus, within the family Flaviviridae of positive-sense single-stranded RNA (+ssRNA) viruses; cd23204	Pfam	Flavivirus RNA-directed RNA polymerase, fingers and palm domains		cluster	Reverse transcriptase/Diguanylate cyclase domain	1	SUPERFAMILY	DNA/RNA polymerases		molecular_function	RNA-dependent RNA polymerase activity		cluster	RNA-templated transcription	0.94
1	CF-AKH10573.1.1.6_7109_relaxed	CF-BAA24003.1.11_10589_relaxed	CF-ACB29695.1.1.7_10371_relaxed	mmseq	CF	ACB29695.1.1.7_10371	460	95.6	0.93	10371	Cardiovirus D	RNA-dependent RNA polymerase (RdRp) in the Cardiovirus genus of positive-sense single-stranded RNA [(+)ssRNA] viruses, within the family Picornaviridae; cd23211	Pfam	Viral RNA-dependent RNA polymerase		Gene3D	Reverse transcriptase/Diguanylate cyclase domain		SUPERFAMILY	DNA/RNA polymerases		molecular_function	RNA-dependent RNA polymerase activity		biological_process	RNA-templated transcription
1	CF-AKH10573.1.1.6_7109_relaxed	CF-BAA24003.1.11_10589_relaxed	CF-AHN10843.1.1.6_10879_relaxed	mmseq	CF	AHN10843.1.1.6_10879	430	95.5	0.93	10879	Megrivirus C	RNA-dependent RNA polymerase (RdRp) in the genus Megrivirus of positive-sense single-stranded RNA [(+)ssRNA] viruses, within the family Picornaviridae; cd23223	Pfam	Viral RNA-dependent RNA polymerase		Gene3D	Reverse transcriptase/Diguanylate cyclase domain		SUPERFAMILY	DNA/RNA polymerases		molecular_function	RNA-dependent RNA polymerase activity		biological_process	RNA-templated transcription
1	CF-AKH10573.1.1.6_7109_relaxed	CF-BAA24003.1.11_10589_relaxed	CF-ARR73563.1.1.6_10883_relaxed	mmseq	CF	ARR73563.1.1.6_10883	450	93.2	0.93	10883	Megrivirus D	Conserved catalytic core domain of RNA-dependent RNA polymerase (RdRp) from the positive-sense single-stranded RNA [(+)ssRNA] viruses and closely related viruses; cl40470	Pfam	Viral RNA-dependent RNA polymerase		Gene3D	Reverse transcriptase/Diguanylate cyclase domain		SUPERFAMILY	DNA/RNA polymerases		molecular_function	RNA-dependent RNA polymerase activity		biological_process	RNA-templated transcription
1	CF-AKH10573.1.1.6_7109_relaxed	CF-BAA24003.1.11_10589_relaxed	CF-ABV57376.1.11_10922_relaxed	foldseek	CF	ABV57376.1.11_10922	478	91.5	0.9	10922	Aquamavirus A	3D	Pfam	Viral RNA-dependent RNA polymerase		Gene3D	Reverse transcriptase/Diguanylate cyclase domain		SUPERFAMILY	DNA/RNA polymerases		molecular_function	RNA-dependent RNA polymerase activity		biological_process	RNA-templated transcription
1	CF-AKH10573.1.1.6_7109_relaxed	CF-BAA24003.1.11_10589_relaxed	CF-AFB77697.1.7_10847_relaxed	foldseek	CF	AFB77697.1.7_10847	483	94.9	0.93	10847	Cadicivirus A	3D	Pfam	Viral RNA-dependent RNA polymerase		Gene3D	Reverse transcriptase/Diguanylate cyclase domain		SUPERFAMILY	DNA/RNA polymerases		molecular_function	RNA-dependent RNA polymerase activity		biological_process	RNA-templated transcription
1	CF-AKH10573.1.1.6_7109_relaxed	CF-BAA24003.1.11_10589_relaxed	CF-AHC98709.1.11_10939_relaxed	foldseek	CF	AHC98709.1.11_10939	524	91.4	0.9	10939	Limnipivirus B	Non-structural protein 3D (RNA-dependent RNA polymerase)	Pfam	Viral RNA-dependent RNA polymerase		Gene3D	Reverse transcriptase/Diguanylate cyclase domain		SUPERFAMILY	DNA/RNA polymerases		molecular_function	RNA-dependent RNA polymerase activity		biological_process	RNA-templated transcription
1	CF-AKH10573.1.1.6_7109_relaxed	CF-BAA24003.1.11_10589_relaxed	CF-AIK23441.1.10_10928_relaxed	foldseek	CF	AIK23441.1.10_10928	450	95.7	0.94	10928	Avisivirus B	3D	Pfam	Viral RNA-dependent RNA polymerase		Gene3D	Reverse transcriptase/Diguanylate cyclase domain		SUPERFAMILY	DNA/RNA polymerases		molecular_function	RNA-dependent RNA polymerase activity		biological_process	RNA-templated transcription
1	CF-AKH10573.1.1.6_7109_relaxed	CF-BAA24003.1.11_10589_relaxed	CF-AGH06056.1.10_10927_relaxed	mmseq	CF	AGH06056.1.10_10927	458	94.5	0.94	10927	Avisivirus A	3D	Pfam	Viral RNA-dependent RNA polymerase		Gene3D	Reverse transcriptase/Diguanylate cyclase domain		SUPERFAMILY	DNA/RNA polymerases		molecular_function	RNA-dependent RNA polymerase activity		biological_process	RNA-templated transcription
1	CF-AKH10573.1.1.6_7109_relaxed	CF-BAA24003.1.11_10589_relaxed	CF-AIK23442.1.10_10929_relaxed	mmseq	CF	AIK23442.1.10_10929	461	93.2	0.93	10929	Avisivirus C	3D	Pfam	Viral RNA-dependent RNA polymerase		Gene3D	Reverse transcriptase/Diguanylate cyclase domain		SUPERFAMILY	DNA/RNA polymerases		molecular_function	RNA-dependent RNA polymerase activity		biological_process	RNA-templated transcription
1	CF-AKH10573.1.1.6_7109_relaxed	CF-BAA24003.1.11_10589_relaxed	CF-AIY68181.1.12_10457_relaxed	foldseek	CF	AIY68181.1.12_10457	468	96.1	0.94	10457	Torchivirus A	3D	Pfam	Viral RNA-dependent RNA polymerase		Gene3D	Reverse transcriptase/Diguanylate cyclase domain		SUPERFAMILY	DNA/RNA polymerases		molecular_function	RNA-dependent RNA polymerase activity		biological_process	RNA-templated transcription
1	CF-AKH10573.1.1.6_7109_relaxed	CF-BAA24003.1.11_10589_relaxed	CF-AIY68181.1.1.6_10457_relaxed	mmseq	CF	AIY68181.1.1.6_10457	458	95.5	0.94	10457	Torchivirus A	Conserved catalytic core domain of RNA-dependent RNA polymerase (RdRp) from the positive-sense single-stranded RNA [(+)ssRNA] viruses and closely related viruses; cl40470	Pfam	Viral RNA-dependent RNA polymerase		Gene3D	Reverse transcriptase/Diguanylate cyclase domain		SUPERFAMILY	DNA/RNA polymerases		molecular_function	RNA-dependent RNA polymerase activity		biological_process	RNA-templated transcription
1	CF-AKH10573.1.1.6_7109_relaxed	CF-BAA24003.1.11_10589_relaxed	CF-AKA20760.1.12_10342_relaxed	foldseek	CF	AKA20760.1.12_10342	469	95.7	0.94	10342	Bovine rhinitis A virus	3Dpol	Pfam	Viral RNA-dependent RNA polymerase		Gene3D	Reverse transcriptase/Diguanylate cyclase domain		SUPERFAMILY	DNA/RNA polymerases		molecular_function	RNA-dependent RNA polymerase activity		biological_process	RNA-templated transcription
1	CF-AKH10573.1.1.6_7109_relaxed	CF-BAA24003.1.11_10589_relaxed	CF-ABF74751.2.12_10353_relaxed	mmseq	CF	ABF74751.2.12_10353	470	95.3	0.93	10353	Foot-and-mouth disease virus	3D	Pfam	Viral RNA-dependent RNA polymerase		Gene3D	Reverse transcriptase/Diguanylate cyclase domain		SUPERFAMILY	DNA/RNA polymerases		molecular_function	RNA-dependent RNA polymerase activity		biological_process	RNA-templated transcription
1	CF-AKH10573.1.1.6_7109_relaxed	CF-BAA24003.1.11_10589_relaxed	CF-AKA20760.1.1.8_10342_relaxed	mmseq	CF	AKA20760.1.1.8_10342	456	94.7	0.93	10342	Bovine rhinitis A virus	Conserved catalytic core domain of RNA-dependent RNA polymerase (RdRp) from the positive-sense single-stranded RNA [(+)ssRNA] viruses and closely related viruses; cl40470	Pfam	Viral RNA-dependent RNA polymerase		Gene3D	Reverse transcriptase/Diguanylate cyclase domain		SUPERFAMILY	DNA/RNA polymerases		molecular_function	RNA-dependent RNA polymerase activity		biological_process	RNA-templated transcription
1	CF-AKH10573.1.1.6_7109_relaxed	CF-BAA24003.1.11_10589_relaxed	CF-AFC40221.1.13_10343_relaxed	mmseq	CF	AFC40221.1.13_10343	469	95.4	0.94	10343	Bovine rhinitis A virus	3Dpol	Pfam	Viral RNA-dependent RNA polymerase		Gene3D	Reverse transcriptase/Diguanylate cyclase domain		SUPERFAMILY	DNA/RNA polymerases		molecular_function	RNA-dependent RNA polymerase activity		biological_process	RNA-templated transcription
1	CF-AKH10573.1.1.6_7109_relaxed	CF-BAA24003.1.11_10589_relaxed	CF-ANB50093.1.1.7_10347_relaxed	mmseq	CF	ANB50093.1.1.7_10347	455	95.2	0.93	10347	Bovine rhinitis B virus	Conserved catalytic core domain of RNA-dependent RNA polymerase (RdRp) from the positive-sense single-stranded RNA [(+)ssRNA] viruses and closely related viruses; cl40470	Pfam	Viral RNA-dependent RNA polymerase		Gene3D	Reverse transcriptase/Diguanylate cyclase domain		SUPERFAMILY	DNA/RNA polymerases		molecular_function	RNA-dependent RNA polymerase activity		biological_process	RNA-templated transcription
1	CF-AKH10573.1.1.6_7109_relaxed	CF-BAA24003.1.11_10589_relaxed	CF-AJE25834.1.1.7_10346_relaxed	mmseq	CF	AJE25834.1.1.7_10346	455	95.2	0.93	10346	Bovine rhinitis B virus	Conserved catalytic core domain of RNA-dependent RNA polymerase (RdRp) from the positive-sense single-stranded RNA [(+)ssRNA] viruses and closely related viruses; cl40470	Pfam	Viral RNA-dependent RNA polymerase		Gene3D	Reverse transcriptase/Diguanylate cyclase domain		SUPERFAMILY	DNA/RNA polymerases		molecular_function	RNA-dependent RNA polymerase activity		biological_process	RNA-templated transcription
1	CF-AKH10573.1.1.6_7109_relaxed	CF-BAA24003.1.11_10589_relaxed	CF-ACS32214.2.11_10907_relaxed	mmseq	CF	ACS32214.2.11_10907	474	94	0.93	10907	Salivirus A	3D	Pfam	Viral RNA-dependent RNA polymerase		Gene3D	Reverse transcriptase/Diguanylate cyclase domain		SUPERFAMILY	DNA/RNA polymerases		molecular_function	RNA-dependent RNA polymerase activity		biological_process	RNA-templated transcription
1	CF-AKH10573.1.1.6_7109_relaxed	CF-BAA24003.1.11_10589_relaxed	CF-ABF51206.1.11_10655_relaxed	mmseq	CF	ABF51206.1.11_10655	460	95.7	0.93	10655	Rhinovirus A	3D (polymerase)	Pfam	Viral RNA-dependent RNA polymerase		Gene3D	Reverse transcriptase/Diguanylate cyclase domain		SUPERFAMILY	DNA/RNA polymerases		molecular_function	RNA-dependent RNA polymerase activity		biological_process	RNA-templated transcription
1	CF-AKH10573.1.1.6_7109_relaxed	CF-BAA24003.1.11_10589_relaxed	CF-ACK37381.1.11_10654_relaxed	mmseq	CF	ACK37381.1.11_10654	460	95.7	0.93	10654	Rhinovirus A	3D	Pfam	Viral RNA-dependent RNA polymerase		Gene3D	Reverse transcriptase/Diguanylate cyclase domain		SUPERFAMILY	DNA/RNA polymerases		molecular_function	RNA-dependent RNA polymerase activity		biological_process	RNA-templated transcription
1	CF-AKH10573.1.1.6_7109_relaxed	CF-BAA24003.1.11_10589_relaxed	CF-ACK37379.1.11_10652_relaxed	mmseq	CF	ACK37379.1.11_10652	460	95.5	0.93	10652	Rhinovirus A	3D	Pfam	Viral RNA-dependent RNA polymerase		Gene3D	Reverse transcriptase/Diguanylate cyclase domain		SUPERFAMILY	DNA/RNA polymerases		molecular_function	RNA-dependent RNA polymerase activity		biological_process	RNA-templated transcription
1	CF-AKH10573.1.1.6_7109_relaxed	CF-BAA24003.1.11_10589_relaxed	CF-ABF51191.1.11_10650_relaxed	mmseq	CF	ABF51191.1.11_10650	460	95.6	0.93	10650	Rhinovirus A	3D (polymerase)	Pfam	Viral RNA-dependent RNA polymerase		Gene3D	Reverse transcriptase/Diguanylate cyclase domain		SUPERFAMILY	DNA/RNA polymerases		molecular_function	RNA-dependent RNA polymerase activity		biological_process	RNA-templated transcription
1	CF-AKH10573.1.1.6_7109_relaxed	CF-BAA24003.1.11_10589_relaxed	CF-AAQ02682.1.1.10_10568_relaxed	mmseq	CF	AAQ02682.1.1.10_10568	453	95.6	0.94	10568	Enterovirus C	RNA-dependent RNA polymerase (RdRp) in the Enterovirus genus of positive-sense single-stranded RNA [(+)ssRNA] viruses, within the family Picornaviridae; cd23213	Pfam	Viral RNA-dependent RNA polymerase		Gene3D	Reverse transcriptase/Diguanylate cyclase domain		SUPERFAMILY	DNA/RNA polymerases		molecular_function	RNA-dependent RNA polymerase activity		biological_process	RNA-templated transcription
1	CF-AKH10573.1.1.6_7109_relaxed	CF-BAA24003.1.11_10589_relaxed	CF-ACK37377.1.11_10648_relaxed	mmseq	CF	ACK37377.1.11_10648	460	95.6	0.93	10648	Rhinovirus A	3D	Pfam	Viral RNA-dependent RNA polymerase		Gene3D	Reverse transcriptase/Diguanylate cyclase domain		SUPERFAMILY	DNA/RNA polymerases		molecular_function	RNA-dependent RNA polymerase activity		biological_process	RNA-templated transcription
1	CF-AKH10573.1.1.6_7109_relaxed	CF-BAA24003.1.11_10589_relaxed	CF-ACK37375.1.11_10646_relaxed	mmseq	CF	ACK37375.1.11_10646	460	95.7	0.93	10646	Rhinovirus A	3D	Pfam	Viral RNA-dependent RNA polymerase		Gene3D	Reverse transcriptase/Diguanylate cyclase domain		SUPERFAMILY	DNA/RNA polymerases		molecular_function	RNA-dependent RNA polymerase activity		biological_process	RNA-templated transcription
1	CF-AKH10573.1.1.6_7109_relaxed	CF-BAA24003.1.11_10589_relaxed	CF-ACK37374.1.11_10645_relaxed	mmseq	CF	ACK37374.1.11_10645	460	95.6	0.93	10645	Rhinovirus A	3D	Pfam	Viral RNA-dependent RNA polymerase		Gene3D	Reverse transcriptase/Diguanylate cyclase domain		SUPERFAMILY	DNA/RNA polymerases		molecular_function	RNA-dependent RNA polymerase activity		biological_process	RNA-templated transcription
1	CF-AKH10573.1.1.6_7109_relaxed	CF-BAA24003.1.11_10589_relaxed	CF-ABF51187.1.11_10643_relaxed	mmseq	CF	ABF51187.1.11_10643	460	95.6	0.93	10643	Rhinovirus A	3D (polymerase)	Pfam	Viral RNA-dependent RNA polymerase		Gene3D	Reverse transcriptase/Diguanylate cyclase domain		SUPERFAMILY	DNA/RNA polymerases		molecular_function	RNA-dependent RNA polymerase activity		biological_process	RNA-templated transcription
1	CF-AKH10573.1.1.6_7109_relaxed	CF-BAA24003.1.11_10589_relaxed	CF-ACK37372.1.11_10642_relaxed	mmseq	CF	ACK37372.1.11_10642	460	95.8	0.93	10642	Rhinovirus A	3D	Pfam	Viral RNA-dependent RNA polymerase		Gene3D	Reverse transcriptase/Diguanylate cyclase domain		SUPERFAMILY	DNA/RNA polymerases		molecular_function	RNA-dependent RNA polymerase activity		biological_process	RNA-templated transcription
1	CF-AKH10573.1.1.6_7109_relaxed	CF-BAA24003.1.11_10589_relaxed	CF-ABM54551.1.11_10571_relaxed	mmseq	CF	ABM54551.1.11_10571	461	96.5	0.94	10571	Enterovirus C	3d	Pfam	Viral RNA-dependent RNA polymerase		Gene3D	Reverse transcriptase/Diguanylate cyclase domain		SUPERFAMILY	DNA/RNA polymerases		molecular_function	RNA-dependent RNA polymerase activity		biological_process	RNA-templated transcription
1	CF-AKH10573.1.1.6_7109_relaxed	CF-BAA24003.1.11_10589_relaxed	CF-AAQ02682.1.11_10568_relaxed	mmseq	CF	AAQ02682.1.11_10568	461	96.6	0.94	10568	Enterovirus C	3D	Pfam	Viral RNA-dependent RNA polymerase		Gene3D	Reverse transcriptase/Diguanylate cyclase domain		SUPERFAMILY	DNA/RNA polymerases		molecular_function	RNA-dependent RNA polymerase activity		biological_process	RNA-templated transcription
1	CF-AKH10573.1.1.6_7109_relaxed	CF-BAA24003.1.11_10589_relaxed	CF-ABF51195.1.11_10659_relaxed	mmseq	CF	ABF51195.1.11_10659	460	95.7	0.93	10659	Rhinovirus A	3D (polymerase)	Pfam	Viral RNA-dependent RNA polymerase		Gene3D	Reverse transcriptase/Diguanylate cyclase domain		SUPERFAMILY	DNA/RNA polymerases		molecular_function	RNA-dependent RNA polymerase activity		biological_process	RNA-templated transcription
1	CF-AKH10573.1.1.6_7109_relaxed	CF-BAA24003.1.11_10589_relaxed	CF-ACK37384.1.11_10658_relaxed	mmseq	CF	ACK37384.1.11_10658	460	95.5	0.93	10658	Rhinovirus A	3D	Pfam	Viral RNA-dependent RNA polymerase		Gene3D	Reverse transcriptase/Diguanylate cyclase domain		SUPERFAMILY	DNA/RNA polymerases		molecular_function	RNA-dependent RNA polymerase activity		biological_process	RNA-templated transcription
1	CF-AKH10573.1.1.6_7109_relaxed	CF-BAA24003.1.11_10589_relaxed	CF-ACK37383.1.11_10657_relaxed	mmseq	CF	ACK37383.1.11_10657	460	95.6	0.93	10657	Rhinovirus A	3D	Pfam	Viral RNA-dependent RNA polymerase		Gene3D	Reverse transcriptase/Diguanylate cyclase domain		SUPERFAMILY	DNA/RNA polymerases		molecular_function	RNA-dependent RNA polymerase activity		biological_process	RNA-templated transcription
1	CF-AKH10573.1.1.6_7109_relaxed	CF-BAA24003.1.11_10589_relaxed	CF-AHN05554.1.1.6_10909_relaxed	mmseq	CF	AHN05554.1.1.6_10909	462	95.8	0.93	10909	Sicinivirus A	Conserved catalytic core domain of RNA-dependent RNA polymerase (RdRp) from the positive-sense single-stranded RNA [(+)ssRNA] viruses and closely related viruses; cl40470	Pfam	Viral RNA-dependent RNA polymerase		Gene3D	Reverse transcriptase/Diguanylate cyclase domain		SUPERFAMILY	DNA/RNA polymerases		molecular_function	RNA-dependent RNA polymerase activity		biological_process	RNA-templated transcription
1	CF-AKH10573.1.1.6_7109_relaxed	CF-BAA24003.1.11_10589_relaxed	CF-AIK23440.1.1.6_10913_relaxed	mmseq	CF	AIK23440.1.1.6_10913	462	95.9	0.93	10913	Sicinivirus A	Conserved catalytic core domain of RNA-dependent RNA polymerase (RdRp) from the positive-sense single-stranded RNA [(+)ssRNA] viruses and closely related viruses; cl40470	Pfam	Viral RNA-dependent RNA polymerase		Gene3D	Reverse transcriptase/Diguanylate cyclase domain		SUPERFAMILY	DNA/RNA polymerases		molecular_function	RNA-dependent RNA polymerase activity		biological_process	RNA-templated transcription
1	CF-AKH10573.1.1.6_7109_relaxed	CF-BAA24003.1.11_10589_relaxed	CF-APR73490.1.1.5_10914_relaxed	mmseq	CF	APR73490.1.1.5_10914	462	96	0.94	10914	Sicinivirus A	Conserved catalytic core domain of RNA-dependent RNA polymerase (RdRp) from the positive-sense single-stranded RNA [(+)ssRNA] viruses and closely related viruses; cl40470	Pfam	Viral RNA-dependent RNA polymerase		Gene3D	Reverse transcriptase/Diguanylate cyclase domain		SUPERFAMILY	DNA/RNA polymerases		molecular_function	RNA-dependent RNA polymerase activity		biological_process	RNA-templated transcription
1	CF-AKH10573.1.1.6_7109_relaxed	CF-BAA24003.1.11_10589_relaxed	CF-AVN87697.1.1.5_10915_relaxed	mmseq	CF	AVN87697.1.1.5_10915	462	96	0.94	10915	Sicinivirus A	Conserved catalytic core domain of RNA-dependent RNA polymerase (RdRp) from the positive-sense single-stranded RNA [(+)ssRNA] viruses and closely related viruses; cl40470	Pfam	Viral RNA-dependent RNA polymerase		Gene3D	Reverse transcriptase/Diguanylate cyclase domain		SUPERFAMILY	DNA/RNA polymerases		molecular_function	RNA-dependent RNA polymerase activity		biological_process	RNA-templated transcription
1	CF-AKH10573.1.1.6_7109_relaxed	CF-BAA24003.1.11_10589_relaxed	CF-APR73491.1.1.5_10912_relaxed	mmseq	CF	APR73491.1.1.5_10912	462	96	0.94	10912	Sicinivirus A	Conserved catalytic core domain of RNA-dependent RNA polymerase (RdRp) from the positive-sense single-stranded RNA [(+)ssRNA] viruses and closely related viruses; cl40470	Pfam	Viral RNA-dependent RNA polymerase		Gene3D	Reverse transcriptase/Diguanylate cyclase domain		SUPERFAMILY	DNA/RNA polymerases		molecular_function	RNA-dependent RNA polymerase activity		biological_process	RNA-templated transcription
1	CF-AKH10573.1.1.6_7109_relaxed	CF-BAA24003.1.11_10589_relaxed	CF-ALR74727.1.1.6_10910_relaxed	mmseq	CF	ALR74727.1.1.6_10910	462	95.8	0.93	10910	Sicinivirus A	Conserved catalytic core domain of RNA-dependent RNA polymerase (RdRp) from the positive-sense single-stranded RNA [(+)ssRNA] viruses and closely related viruses; cl40470	Pfam	Viral RNA-dependent RNA polymerase		Gene3D	Reverse transcriptase/Diguanylate cyclase domain		SUPERFAMILY	DNA/RNA polymerases		molecular_function	RNA-dependent RNA polymerase activity		biological_process	RNA-templated transcription
1	CF-AKH10573.1.1.6_7109_relaxed	CF-BAA24003.1.11_10589_relaxed	CF-ABF74751.2.1.8_10353_relaxed	mmseq	CF	ABF74751.2.1.8_10353	458	95	0.93	10353	Foot-and-mouth disease virus	RNA-dependent RNA polymerase (RdRp) in the Aphthovirus genus of positive-sense single-stranded RNA [(+)ssRNA] viruses; cd23210	Pfam	Viral RNA-dependent RNA polymerase		Gene3D	Reverse transcriptase/Diguanylate cyclase domain		SUPERFAMILY	DNA/RNA polymerases		molecular_function	RNA-dependent RNA polymerase activity		biological_process	RNA-templated transcription
1	CF-AKH10573.1.1.6_7109_relaxed	CF-BAA24003.1.11_10589_relaxed	CF-AAT01793.1.1.8_10356_relaxed	mmseq	CF	AAT01793.1.1.8_10356	458	94.7	0.93	10356	Foot-and-mouth disease virus	Conserved catalytic core domain of RNA-dependent RNA polymerase (RdRp) from the positive-sense single-stranded RNA [(+)ssRNA] viruses and closely related viruses; cl40470	Pfam	Viral RNA-dependent RNA polymerase		Gene3D	Reverse transcriptase/Diguanylate cyclase domain		SUPERFAMILY	DNA/RNA polymerases		molecular_function	RNA-dependent RNA polymerase activity		biological_process	RNA-templated transcription
1	CF-AKH10573.1.1.6_7109_relaxed	CF-BAA24003.1.11_10589_relaxed	CF-AAT01792.1.1.8_10355_relaxed	mmseq	CF	AAT01792.1.1.8_10355	458	94.9	0.93	10355	Foot-and-mouth disease virus	Conserved catalytic core domain of RNA-dependent RNA polymerase (RdRp) from the positive-sense single-stranded RNA [(+)ssRNA] viruses and closely related viruses; cl40470	Pfam	Viral RNA-dependent RNA polymerase		Gene3D	Reverse transcriptase/Diguanylate cyclase domain		SUPERFAMILY	DNA/RNA polymerases		molecular_function	RNA-dependent RNA polymerase activity		biological_process	RNA-templated transcription
1	CF-AKH10573.1.1.6_7109_relaxed	CF-BAA24003.1.11_10589_relaxed	CF-ACA05181.1.1.7_10344_relaxed	mmseq	CF	ACA05181.1.1.7_10344	455	95.1	0.93	10344	Bovine rhinitis B virus	Conserved catalytic core domain of RNA-dependent RNA polymerase (RdRp) from the positive-sense single-stranded RNA [(+)ssRNA] viruses and closely related viruses; cl40470	Pfam	Viral RNA-dependent RNA polymerase		Gene3D	Reverse transcriptase/Diguanylate cyclase domain		SUPERFAMILY	DNA/RNA polymerases		molecular_function	RNA-dependent RNA polymerase activity		biological_process	RNA-templated transcription
1	CF-AKH10573.1.1.6_7109_relaxed	CF-BAA24003.1.11_10589_relaxed	CF-AQX17368.1.1.7_10345_relaxed	mmseq	CF	AQX17368.1.1.7_10345	455	94.9	0.93	10345	Bovine rhinitis B virus	Conserved catalytic core domain of RNA-dependent RNA polymerase (RdRp) from the positive-sense single-stranded RNA [(+)ssRNA] viruses and closely related viruses; cl40470	Pfam	Viral RNA-dependent RNA polymerase		Gene3D	Reverse transcriptase/Diguanylate cyclase domain		SUPERFAMILY	DNA/RNA polymerases		molecular_function	RNA-dependent RNA polymerase activity		biological_process	RNA-templated transcription
1	CF-AKH10573.1.1.6_7109_relaxed	CF-BAA24003.1.11_10589_relaxed	CF-AFK85007.1.12_10429_relaxed	foldseek	CF	AFK85007.1.12_10429	467	96.4	0.94	10429	Mischivirus A	3D	Pfam	Viral RNA-dependent RNA polymerase		Gene3D	Reverse transcriptase/Diguanylate cyclase domain		SUPERFAMILY	DNA/RNA polymerases		molecular_function	RNA-dependent RNA polymerase activity		biological_process	RNA-templated transcription
1	CF-AKH10573.1.1.6_7109_relaxed	CF-BAA24003.1.11_10589_relaxed	CF-AJC98114.1.1.6_10430_relaxed	mmseq	CF	AJC98114.1.1.6_10430	466	95.7	0.93	10430	Mischivirus B	RNA-dependent RNA polymerase (RdRp) in the genus Mischivirus of positive-sense single-stranded RNA [(+)ssRNA] viruses, within the family Picornaviridae; cd23227	Pfam	Viral RNA-dependent RNA polymerase		Gene3D	Reverse transcriptase/Diguanylate cyclase domain		SUPERFAMILY	DNA/RNA polymerases		molecular_function	RNA-dependent RNA polymerase activity		biological_process	RNA-templated transcription
1	CF-AKH10573.1.1.6_7109_relaxed	CF-BAA24003.1.11_10589_relaxed	CF-AJI43724.1.1.6_10431_relaxed	mmseq	CF	AJI43724.1.1.6_10431	466	96	0.94	10431	Mischivirus C	RNA-dependent RNA polymerase (RdRp) in the genus Mischivirus of positive-sense single-stranded RNA [(+)ssRNA] viruses, within the family Picornaviridae; cd23227	Pfam	Viral RNA-dependent RNA polymerase		Gene3D	Reverse transcriptase/Diguanylate cyclase domain		SUPERFAMILY	DNA/RNA polymerases		molecular_function	RNA-dependent RNA polymerase activity		biological_process	RNA-templated transcription
1	CF-AKH10573.1.1.6_7109_relaxed	CF-BAA24003.1.11_10589_relaxed	CF-AFO66759.1.12_10359_relaxed	mmseq	CF	AFO66759.1.12_10359	460	96	0.93	10359	Cardiovirus A	3D protein	Pfam	Viral RNA-dependent RNA polymerase		Gene3D	Reverse transcriptase/Diguanylate cyclase domain		SUPERFAMILY	DNA/RNA polymerases		molecular_function	RNA-dependent RNA polymerase activity		biological_process	RNA-templated transcription
1	CF-AKH10573.1.1.6_7109_relaxed	CF-BAA24003.1.11_10589_relaxed	CF-ABI54481.1.1.25_7204_relaxed	mmseq	CF	ABI54481.1.1.25_7204	567	91.1	0.9	7204	Orthoflavivirus ugandaense	Catalytic core domain of RNA-dependent RNA polymerase (RdRp) in the genus Flavivirus, within the family Flaviviridae of positive-sense single-stranded RNA (+ssRNA) viruses; cd23204	Pfam	Flavivirus RNA-directed RNA polymerase, fingers and palm domains		cluster	Reverse transcriptase/Diguanylate cyclase domain	1	SUPERFAMILY	DNA/RNA polymerases		molecular_function	RNA-dependent RNA polymerase activity		cluster	RNA-templated transcription	0.94
1	CF-AKH10573.1.1.6_7109_relaxed	CF-BAA24003.1.11_10589_relaxed	CF-ABI54472.1.1.26_7142_relaxed	mmseq	CF	ABI54472.1.1.26_7142	567	91.3	0.9	7142	Orthoflavivirus banziense	Catalytic core domain of RNA-dependent RNA polymerase (RdRp) in the genus Flavivirus, within the family Flaviviridae of positive-sense single-stranded RNA (+ssRNA) viruses; cd23204	Pfam	Flavivirus RNA-directed RNA polymerase, fingers and palm domains		cluster	Reverse transcriptase/Diguanylate cyclase domain	1	SUPERFAMILY	DNA/RNA polymerases		molecular_function	RNA-dependent RNA polymerase activity		cluster	RNA-templated transcription	0.94
1	CF-AKH10573.1.1.6_7109_relaxed	CF-BAA24003.1.11_10589_relaxed	CF-AAV34156.1.1.12_7169_relaxed	mmseq	CF	AAV34156.1.1.12_7169	564	91.8	0.91	7169	Orthoflavivirus kedougouense	Catalytic core domain of RNA-dependent RNA polymerase (RdRp) in the genus Flavivirus, within the family Flaviviridae of positive-sense single-stranded RNA (+ssRNA) viruses; cd23204	Pfam	Flavivirus RNA-directed RNA polymerase, fingers and palm domains		cluster	Reverse transcriptase/Diguanylate cyclase domain	1	SUPERFAMILY	DNA/RNA polymerases		molecular_function	RNA-dependent RNA polymerase activity		cluster	RNA-templated transcription	0.94
1	CF-AKH10573.1.1.6_7109_relaxed	CF-BAA24003.1.11_10589_relaxed	CF-AGK41007.1.1.7_7134_relaxed	foldseek	CF	AGK41007.1.1.7_7134	509	95.4	0.93	7134	Hepacivirus vittatae	RNA-dependent RNA polymerase (RdRp) in the genus Hepacivirus, within the family Flaviviridae of positive-sense single-stranded RNA (+ssRNA) viruses; cd23202	Pfam	Viral RNA dependent RNA polymerase		Gene3D	Reverse transcriptase/Diguanylate cyclase domain		SUPERFAMILY	DNA/RNA polymerases		molecular_function	RNA-dependent RNA polymerase activity		biological_process	viral RNA genome replication
1	CF-AKH10573.1.1.6_7109_relaxed	CF-BAA24003.1.11_10589_relaxed	CF-AAA43037.1.10_10358_relaxed	mmseq	CF	AAA43037.1.10_10358	460	95.9	0.93	10358	Cardiovirus A	Protein 3D	Pfam	Viral RNA-dependent RNA polymerase		Gene3D	Reverse transcriptase/Diguanylate cyclase domain		SUPERFAMILY	DNA/RNA polymerases		molecular_function	RNA-dependent RNA polymerase activity		biological_process	RNA-templated transcription
1	CF-AKH10573.1.1.6_7109_relaxed	CF-BAA24003.1.11_10589_relaxed	CF-AJI43724.1.12_10431_relaxed	mmseq	CF	AJI43724.1.12_10431	467	95.9	0.94	10431	Mischivirus C	3D	Pfam	Viral RNA-dependent RNA polymerase		Gene3D	Reverse transcriptase/Diguanylate cyclase domain		SUPERFAMILY	DNA/RNA polymerases		molecular_function	RNA-dependent RNA polymerase activity		biological_process	RNA-templated transcription
1	CF-AKH10573.1.1.6_7109_relaxed	CF-BAA24003.1.11_10589_relaxed	CF-AFK85007.1.1.6_10429_relaxed	mmseq	CF	AFK85007.1.1.6_10429	466	96.2	0.94	10429	Mischivirus A	RNA-dependent RNA polymerase (RdRp) in the genus Mischivirus of positive-sense single-stranded RNA [(+)ssRNA] viruses, within the family Picornaviridae; cd23227	Pfam	Viral RNA-dependent RNA polymerase		Gene3D	Reverse transcriptase/Diguanylate cyclase domain		SUPERFAMILY	DNA/RNA polymerases		molecular_function	RNA-dependent RNA polymerase activity		biological_process	RNA-templated transcription
1	CF-AKH10573.1.1.6_7109_relaxed	CF-BAA24003.1.11_10589_relaxed	CF-AWK02669.1.1.6_10433_relaxed	mmseq	CF	AWK02669.1.1.6_10433	466	96.2	0.94	10433	Mischivirus E	Conserved catalytic core domain of RNA-dependent RNA polymerase (RdRp) from the positive-sense single-stranded RNA [(+)ssRNA] viruses and closely related viruses; cl40470	Pfam	Viral RNA-dependent RNA polymerase		Gene3D	Reverse transcriptase/Diguanylate cyclase domain		SUPERFAMILY	DNA/RNA polymerases		molecular_function	RNA-dependent RNA polymerase activity		biological_process	RNA-templated transcription
1	CF-AKH10573.1.1.6_7109_relaxed	CF-BAA24003.1.11_10589_relaxed	CF-BAM44713.1.1.7_10377_relaxed	mmseq	CF	BAM44713.1.1.7_10377	460	95.9	0.93	10377	Cardiovirus D	RNA-dependent RNA polymerase (RdRp) in the Cardiovirus genus of positive-sense single-stranded RNA [(+)ssRNA] viruses, within the family Picornaviridae; cd23211	Pfam	Viral RNA-dependent RNA polymerase		Gene3D	Reverse transcriptase/Diguanylate cyclase domain		SUPERFAMILY	DNA/RNA polymerases		molecular_function	RNA-dependent RNA polymerase activity		biological_process	RNA-templated transcription
1	CF-AKH10573.1.1.6_7109_relaxed	CF-BAA24003.1.11_10589_relaxed	CF-BAM44712.1.1.7_10376_relaxed	mmseq	CF	BAM44712.1.1.7_10376	460	95.8	0.93	10376	Cardiovirus D	RNA-dependent RNA polymerase (RdRp) in the Cardiovirus genus of positive-sense single-stranded RNA [(+)ssRNA] viruses, within the family Picornaviridae; cd23211	Pfam	Viral RNA-dependent RNA polymerase		Gene3D	Reverse transcriptase/Diguanylate cyclase domain		SUPERFAMILY	DNA/RNA polymerases		molecular_function	RNA-dependent RNA polymerase activity		biological_process	RNA-templated transcription
1	CF-AKH10573.1.1.6_7109_relaxed	CF-BAA24003.1.11_10589_relaxed	CF-AGO68205.1.1.6_10874_relaxed	mmseq	CF	AGO68205.1.1.6_10874	432	95	0.93	10874	Megrivirus A	RNA-dependent RNA polymerase (RdRp) in the genus Megrivirus of positive-sense single-stranded RNA [(+)ssRNA] viruses, within the family Picornaviridae; cd23223	Pfam	Viral RNA-dependent RNA polymerase		Gene3D	Reverse transcriptase/Diguanylate cyclase domain		SUPERFAMILY	DNA/RNA polymerases		molecular_function	RNA-dependent RNA polymerase activity		biological_process	RNA-templated transcription
1	CF-AKH10573.1.1.6_7109_relaxed	CF-BAA24003.1.11_10589_relaxed	CF-ADN94255.1.1.6_10882_relaxed	mmseq	CF	ADN94255.1.1.6_10882	430	95.5	0.93	10882	Megrivirus C	RNA-dependent RNA polymerase (RdRp) in the genus Megrivirus of positive-sense single-stranded RNA [(+)ssRNA] viruses, within the family Picornaviridae; cd23223	Pfam	Viral RNA-dependent RNA polymerase		Gene3D	Reverse transcriptase/Diguanylate cyclase domain		SUPERFAMILY	DNA/RNA polymerases		molecular_function	RNA-dependent RNA polymerase activity		biological_process	RNA-templated transcription
1	CF-AKH10573.1.1.6_7109_relaxed	CF-BAA24003.1.11_10589_relaxed	CF-AGS15016.1.1.6_10878_relaxed	mmseq	CF	AGS15016.1.1.6_10878	431	95	0.93	10878	Megrivirus B	RNA-dependent RNA polymerase (RdRp) in the genus Megrivirus of positive-sense single-stranded RNA [(+)ssRNA] viruses, within the family Picornaviridae; cd23223	Pfam	Viral RNA-dependent RNA polymerase		Gene3D	Reverse transcriptase/Diguanylate cyclase domain		SUPERFAMILY	DNA/RNA polymerases		molecular_function	RNA-dependent RNA polymerase activity		biological_process	RNA-templated transcription
1	CF-AKH10573.1.1.6_7109_relaxed	CF-BAA24003.1.11_10589_relaxed	CF-AUW36413.1.1.6_10884_relaxed	mmseq	CF	AUW36413.1.1.6_10884	432	94.7	0.93	10884	Megrivirus E	RNA-dependent RNA polymerase (RdRp) in the genus Megrivirus of positive-sense single-stranded RNA [(+)ssRNA] viruses, within the family Picornaviridae; cd23223	Pfam	Viral RNA-dependent RNA polymerase		Gene3D	Reverse transcriptase/Diguanylate cyclase domain		SUPERFAMILY	DNA/RNA polymerases		molecular_function	RNA-dependent RNA polymerase activity		biological_process	RNA-templated transcription
1	CF-AKH10573.1.1.6_7109_relaxed	CF-BAA24003.1.11_10589_relaxed	CF-AGW95843.1.1.6_10877_relaxed	mmseq	CF	AGW95843.1.1.6_10877	431	95.2	0.93	10877	Megrivirus B	RNA-dependent RNA polymerase (RdRp) in the genus Megrivirus of positive-sense single-stranded RNA [(+)ssRNA] viruses, within the family Picornaviridae; cd23223	Pfam	Viral RNA-dependent RNA polymerase		Gene3D	Reverse transcriptase/Diguanylate cyclase domain		SUPERFAMILY	DNA/RNA polymerases		molecular_function	RNA-dependent RNA polymerase activity		biological_process	RNA-templated transcription
1	CF-AKH10573.1.1.6_7109_relaxed	CF-BAA24003.1.11_10589_relaxed	CF-ANQ80547.1.1.6_10892_relaxed	mmseq	CF	ANQ80547.1.1.6_10892	439	94.3	0.93	10892	Poecivirus A	Conserved catalytic core domain of RNA-dependent RNA polymerase (RdRp) from the positive-sense single-stranded RNA [(+)ssRNA] viruses and closely related viruses; cl40470	Pfam	Viral RNA-dependent RNA polymerase		Gene3D	Reverse transcriptase/Diguanylate cyclase domain		SUPERFAMILY	DNA/RNA polymerases		molecular_function	RNA-dependent RNA polymerase activity		biological_process	RNA-templated transcription
1	CF-AKH10573.1.1.6_7109_relaxed	CF-BAA24003.1.11_10589_relaxed	CF-AQS23375.1.1.6_10876_relaxed	mmseq	CF	AQS23375.1.1.6_10876	432	95.1	0.93	10876	Megrivirus A	RNA-dependent RNA polymerase (RdRp) in the genus Megrivirus of positive-sense single-stranded RNA [(+)ssRNA] viruses, within the family Picornaviridae; cd23223	Pfam	Viral RNA-dependent RNA polymerase		Gene3D	Reverse transcriptase/Diguanylate cyclase domain		SUPERFAMILY	DNA/RNA polymerases		molecular_function	RNA-dependent RNA polymerase activity		biological_process	RNA-templated transcription
1	CF-AKH10573.1.1.6_7109_relaxed	CF-BAA24003.1.11_10589_relaxed	CF-AVN87681.1.1.6_10881_relaxed	mmseq	CF	AVN87681.1.1.6_10881	430	95.3	0.93	10881	Megrivirus C	RNA-dependent RNA polymerase (RdRp) in the genus Megrivirus of positive-sense single-stranded RNA [(+)ssRNA] viruses, within the family Picornaviridae; cd23223	Pfam	Viral RNA-dependent RNA polymerase		Gene3D	Reverse transcriptase/Diguanylate cyclase domain		SUPERFAMILY	DNA/RNA polymerases		molecular_function	RNA-dependent RNA polymerase activity		biological_process	RNA-templated transcription
1	CF-AKH10573.1.1.6_7109_relaxed	CF-BAA24003.1.11_10589_relaxed	CF-AIK23444.1.1.6_10880_relaxed	mmseq	CF	AIK23444.1.1.6_10880	430	95.5	0.93	10880	Megrivirus C	RNA-dependent RNA polymerase (RdRp) in the genus Megrivirus of positive-sense single-stranded RNA [(+)ssRNA] viruses, within the family Picornaviridae; cd23223	Pfam	Viral RNA-dependent RNA polymerase		Gene3D	Reverse transcriptase/Diguanylate cyclase domain		SUPERFAMILY	DNA/RNA polymerases		molecular_function	RNA-dependent RNA polymerase activity		biological_process	RNA-templated transcription
1	CF-AKH10573.1.1.6_7109_relaxed	CF-BAA24003.1.11_10589_relaxed	CF-ACA05181.1.12_10344_relaxed	mmseq	CF	ACA05181.1.12_10344	467	95.7	0.94	10344	Bovine rhinitis B virus	3D	Pfam	Viral RNA-dependent RNA polymerase		Gene3D	Reverse transcriptase/Diguanylate cyclase domain		SUPERFAMILY	DNA/RNA polymerases		molecular_function	RNA-dependent RNA polymerase activity		biological_process	RNA-templated transcription
1	CF-AKH10573.1.1.6_7109_relaxed	CF-BAA24003.1.11_10589_relaxed	CF-AFC40221.1.1.7_10343_relaxed	mmseq	CF	AFC40221.1.1.7_10343	456	94.7	0.93	10343	Bovine rhinitis A virus	Conserved catalytic core domain of RNA-dependent RNA polymerase (RdRp) from the positive-sense single-stranded RNA [(+)ssRNA] viruses and closely related viruses; cl40470	Pfam	Viral RNA-dependent RNA polymerase		Gene3D	Reverse transcriptase/Diguanylate cyclase domain		SUPERFAMILY	DNA/RNA polymerases		molecular_function	RNA-dependent RNA polymerase activity		biological_process	RNA-templated transcription
1	CF-AKH10573.1.1.6_7109_relaxed	CF-BAA24003.1.11_10589_relaxed	CF-AAT01783.1.1.8_10354_relaxed	mmseq	CF	AAT01783.1.1.8_10354	458	94.9	0.93	10354	Foot-and-mouth disease virus	Conserved catalytic core domain of RNA-dependent RNA polymerase (RdRp) from the positive-sense single-stranded RNA [(+)ssRNA] viruses and closely related viruses; cl40470	Pfam	Viral RNA-dependent RNA polymerase		Gene3D	Reverse transcriptase/Diguanylate cyclase domain		SUPERFAMILY	DNA/RNA polymerases		molecular_function	RNA-dependent RNA polymerase activity		biological_process	RNA-templated transcription
1	CF-AKH10573.1.1.6_7109_relaxed	CF-BAA24003.1.11_10589_relaxed	CF-ANN02882.1.1.7_10348_relaxed	mmseq	CF	ANN02882.1.1.7_10348	455	95	0.93	10348	Bovine rhinitis B virus	Conserved catalytic core domain of RNA-dependent RNA polymerase (RdRp) from the positive-sense single-stranded RNA [(+)ssRNA] viruses and closely related viruses; cl40470	Pfam	Viral RNA-dependent RNA polymerase		Gene3D	Reverse transcriptase/Diguanylate cyclase domain		SUPERFAMILY	DNA/RNA polymerases		molecular_function	RNA-dependent RNA polymerase activity		biological_process	RNA-templated transcription
1	CF-AKH10573.1.1.6_7109_relaxed	CF-BAA24003.1.11_10589_relaxed	CF-AAT01748.1.1.8_10352_relaxed	mmseq	CF	AAT01748.1.1.8_10352	458	94.9	0.93	10352	Foot-and-mouth disease virus	RNA-dependent RNA polymerase (RdRp) in the Aphthovirus genus of positive-sense single-stranded RNA [(+)ssRNA] viruses; cd23210	Pfam	Viral RNA-dependent RNA polymerase		Gene3D	Reverse transcriptase/Diguanylate cyclase domain		SUPERFAMILY	DNA/RNA polymerases		molecular_function	RNA-dependent RNA polymerase activity		biological_process	RNA-templated transcription
1	CF-AKH10573.1.1.6_7109_relaxed	CF-BAA24003.1.11_10589_relaxed	CF-AAT01695.1.1.8_10351_relaxed	mmseq	CF	AAT01695.1.1.8_10351	458	94.5	0.93	10351	Foot-and-mouth disease virus	RNA-dependent RNA polymerase (RdRp) in the Aphthovirus genus of positive-sense single-stranded RNA [(+)ssRNA] viruses; cd23210	Pfam	Viral RNA-dependent RNA polymerase		Gene3D	Reverse transcriptase/Diguanylate cyclase domain		SUPERFAMILY	DNA/RNA polymerases		molecular_function	RNA-dependent RNA polymerase activity		biological_process	RNA-templated transcription
1	CF-AKH10573.1.1.6_7109_relaxed	CF-BAA24003.1.11_10589_relaxed	CF-AHV90410.1.11_10894_relaxed	mmseq	CF	AHV90410.1.11_10894	476	94.3	0.92	10894	Rafivirus A	3D	Pfam	Viral RNA-dependent RNA polymerase		Gene3D	Reverse transcriptase/Diguanylate cyclase domain		SUPERFAMILY	DNA/RNA polymerases		molecular_function	RNA-dependent RNA polymerase activity		biological_process	RNA-templated transcription
1	CF-AKH10573.1.1.6_7109_relaxed	CF-BAA24003.1.11_10589_relaxed	CF-AWS20965.1.1.7_10896_relaxed	mmseq	CF	AWS20965.1.1.7_10896	453	95.4	0.94	10896	Rafivirus C	Conserved catalytic core domain of RNA-dependent RNA polymerase (RdRp) from the positive-sense single-stranded RNA [(+)ssRNA] viruses and closely related viruses; cl40470	Pfam	Viral RNA-dependent RNA polymerase		Gene3D	Reverse transcriptase/Diguanylate cyclase domain		SUPERFAMILY	DNA/RNA polymerases		molecular_function	RNA-dependent RNA polymerase activity		biological_process	RNA-templated transcription
1	CF-AKH10573.1.1.6_7109_relaxed	CF-BAA24003.1.11_10589_relaxed	CF-AHV90410.1.1.9_10894_relaxed	mmseq	CF	AHV90410.1.1.9_10894	453	95.4	0.93	10894	Rafivirus A	Conserved catalytic core domain of RNA-dependent RNA polymerase (RdRp) from the positive-sense single-stranded RNA [(+)ssRNA] viruses and closely related viruses; cl40470	Pfam	Viral RNA-dependent RNA polymerase		Gene3D	Reverse transcriptase/Diguanylate cyclase domain		SUPERFAMILY	DNA/RNA polymerases		molecular_function	RNA-dependent RNA polymerase activity		biological_process	RNA-templated transcription
1	CF-AKH10573.1.1.6_7109_relaxed	CF-BAA24003.1.11_10589_relaxed	CF-AWS20965.1.10_10896_relaxed	mmseq	CF	AWS20965.1.10_10896	468	95.3	0.94	10896	Rafivirus C	3D protein	Pfam	Viral RNA-dependent RNA polymerase		Gene3D	Reverse transcriptase/Diguanylate cyclase domain		SUPERFAMILY	DNA/RNA polymerases		molecular_function	RNA-dependent RNA polymerase activity		biological_process	RNA-templated transcription
1	CF-AKH10573.1.1.6_7109_relaxed	CF-BAA24003.1.11_10589_relaxed	CF-AVM87457.1.1.6_10890_relaxed	foldseek	CF	AVM87457.1.1.6_10890	462	94.4	0.93	10890	Pemapivirus A	Conserved catalytic core domain of RNA-dependent RNA polymerase (RdRp) from the positive-sense single-stranded RNA [(+)ssRNA] viruses and closely related viruses; cl40470	Pfam	Viral RNA-dependent RNA polymerase		Gene3D	Reverse transcriptase/Diguanylate cyclase domain		SUPERFAMILY	DNA/RNA polymerases		molecular_function	RNA-dependent RNA polymerase activity		biological_process	RNA-templated transcription
1	CF-AKH10573.1.1.6_7109_relaxed	CF-BAA24003.1.11_10589_relaxed	CF-AVM87423.1.1.5_10891_relaxed	mmseq	CF	AVM87423.1.1.5_10891	462	94.3	0.93	10891	Pemapivirus B	Conserved catalytic core domain of RNA-dependent RNA polymerase (RdRp) from the positive-sense single-stranded RNA [(+)ssRNA] viruses and closely related viruses; cl40470	Pfam	Viral RNA-dependent RNA polymerase		Gene3D	Reverse transcriptase/Diguanylate cyclase domain		SUPERFAMILY	DNA/RNA polymerases		molecular_function	RNA-dependent RNA polymerase activity		biological_process	RNA-templated transcription
1	CF-AKH10573.1.1.6_7109_relaxed	CF-BAA24003.1.11_10589_relaxed	CF-BAA24003.1.11_10589_relaxed	foldseek	CF	BAA24003.1.11_10589	461	96.8	0.95	10589	Enterovirus E	Polymerase(3D)	Pfam	Viral RNA-dependent RNA polymerase		Gene3D	Reverse transcriptase/Diguanylate cyclase domain		SUPERFAMILY	DNA/RNA polymerases		molecular_function	RNA-dependent RNA polymerase activity		biological_process	RNA-templated transcription
1	CF-AKH10573.1.1.6_7109_relaxed	CF-BAA24003.1.11_10589_relaxed	CF-ACK37378.1.11_10649_relaxed	mmseq	CF	ACK37378.1.11_10649	460	95.5	0.93	10649	Rhinovirus A	3D	Pfam	Viral RNA-dependent RNA polymerase		Gene3D	Reverse transcriptase/Diguanylate cyclase domain		SUPERFAMILY	DNA/RNA polymerases		molecular_function	RNA-dependent RNA polymerase activity		biological_process	RNA-templated transcription
1	CF-AKH10573.1.1.6_7109_relaxed	CF-BAA24003.1.11_10589_relaxed	CF-ACK37382.1.11_10656_relaxed	mmseq	CF	ACK37382.1.11_10656	460	95.6	0.93	10656	Rhinovirus A	3D	Pfam	Viral RNA-dependent RNA polymerase		Gene3D	Reverse transcriptase/Diguanylate cyclase domain		SUPERFAMILY	DNA/RNA polymerases		molecular_function	RNA-dependent RNA polymerase activity		biological_process	RNA-templated transcription
1	CF-AKH10573.1.1.6_7109_relaxed	CF-BAA24003.1.11_10589_relaxed	CF-ABI54482.1.1.25_7166_relaxed	mmseq	CF	ABI54482.1.1.25_7166	567	90.9	0.9	7166	Orthoflavivirus jugraense	Catalytic core domain of RNA-dependent RNA polymerase (RdRp) in the genus Flavivirus, within the family Flaviviridae of positive-sense single-stranded RNA (+ssRNA) viruses; cd23204	Pfam	Flavivirus RNA-directed RNA polymerase, fingers and palm domains		cluster	Reverse transcriptase/Diguanylate cyclase domain	1	SUPERFAMILY	DNA/RNA polymerases		molecular_function	RNA-dependent RNA polymerase activity		cluster	RNA-templated transcription	0.94
1	CF-AKH10573.1.1.6_7109_relaxed	CF-BAA24003.1.11_10589_relaxed	CF-AAV34152.1.1.14_7136_relaxed	mmseq	CF	AAV34152.1.1.14_7136	568	91.5	0.91	7136	Orthoflavivirus aroaense	Catalytic core domain of RNA-dependent RNA polymerase (RdRp) in the genus Flavivirus, within the family Flaviviridae of positive-sense single-stranded RNA (+ssRNA) viruses; cd23204	Pfam	Flavivirus RNA-directed RNA polymerase, fingers and palm domains		cluster	Reverse transcriptase/Diguanylate cyclase domain	1	SUPERFAMILY	DNA/RNA polymerases		molecular_function	RNA-dependent RNA polymerase activity		cluster	RNA-templated transcription	0.94
1	CF-AKH10573.1.1.6_7109_relaxed	CF-BAA24003.1.11_10589_relaxed	CF-AAF37322.1.1.10_7144_relaxed	mmseq	CF	AAF37322.1.1.10_7144	560	91.7	0.92	7144	Orthoflavivirus bravoense	Catalytic core domain of RNA-dependent RNA polymerase (RdRp) in the genus Flavivirus, within the family Flaviviridae of positive-sense single-stranded RNA (+ssRNA) viruses; cd23204	Pfam	Flavivirus RNA-directed RNA polymerase, fingers and palm domains		cluster	Reverse transcriptase/Diguanylate cyclase domain	1	SUPERFAMILY	DNA/RNA polymerases		molecular_function	RNA-dependent RNA polymerase activity		cluster	RNA-templated transcription	0.94
1	CF-AKH10573.1.1.6_7109_relaxed	CF-BAA24003.1.11_10589_relaxed	CF-AIU94740.1.1.14_7146_relaxed	mmseq	CF	AIU94740.1.1.14_7146	567	91.3	0.91	7146	Orthoflavivirus cacipacoreense	Catalytic core domain of RNA-dependent RNA polymerase (RdRp) in the genus Flavivirus, within the family Flaviviridae of positive-sense single-stranded RNA (+ssRNA) viruses; cd23204	Pfam	Flavivirus RNA-directed RNA polymerase, fingers and palm domains		cluster	Reverse transcriptase/Diguanylate cyclase domain	1	SUPERFAMILY	DNA/RNA polymerases		molecular_function	RNA-dependent RNA polymerase activity		cluster	RNA-templated transcription	0.94
1	CF-AKH10573.1.1.6_7109_relaxed	CF-BAA24003.1.11_10589_relaxed	CF-ABI54478.1.1.26_7198_relaxed	mmseq	CF	ABI54478.1.1.26_7198	567	91.2	0.9	7198	Orthoflavivirus saboyaense	Catalytic core domain of RNA-dependent RNA polymerase (RdRp) in the genus Flavivirus, within the family Flaviviridae of positive-sense single-stranded RNA (+ssRNA) viruses; cd23204	Pfam	Flavivirus RNA-directed RNA polymerase, fingers and palm domains		cluster	Reverse transcriptase/Diguanylate cyclase domain	1	SUPERFAMILY	DNA/RNA polymerases		molecular_function	RNA-dependent RNA polymerase activity		cluster	RNA-templated transcription	0.94
1	CF-AKH10573.1.1.6_7109_relaxed	CF-BAA24003.1.11_10589_relaxed	CF-AAF05296.1.1.12_7186_relaxed	mmseq	CF	AAF05296.1.1.12_7186	566	91.5	0.91	7186	Orthoflavivirus murrayense	Catalytic core domain of RNA-dependent RNA polymerase (RdRp) in the genus Flavivirus, within the family Flaviviridae of positive-sense single-stranded RNA (+ssRNA) viruses; cd23204	Pfam	Flavivirus RNA-directed RNA polymerase, fingers and palm domains		cluster	Reverse transcriptase/Diguanylate cyclase domain	1	SUPERFAMILY	DNA/RNA polymerases		molecular_function	RNA-dependent RNA polymerase activity		cluster	RNA-templated transcription	0.94
1	CF-AKH10573.1.1.6_7109_relaxed	CF-BAA24003.1.11_10589_relaxed	CF-AJA91182.1.1.10_7167_relaxed	mmseq	CF	AJA91182.1.1.10_7167	560	91.9	0.92	7167	Orthoflavivirus jutiapaense	Catalytic core domain of RNA-dependent RNA polymerase (RdRp) in the genus Flavivirus, within the family Flaviviridae of positive-sense single-stranded RNA (+ssRNA) viruses; cd23204	Pfam	Flavivirus RNA-directed RNA polymerase, fingers and palm domains		cluster	Reverse transcriptase/Diguanylate cyclase domain	1	SUPERFAMILY	DNA/RNA polymerases		molecular_function	RNA-dependent RNA polymerase activity		cluster	RNA-templated transcription	0.94
1	CF-AKH10573.1.1.6_7109_relaxed	CF-BAA24003.1.11_10589_relaxed	CF-BAC79364.1.1.12_7209_relaxed	mmseq	CF	BAC79364.1.1.12_7209	567	91.9	0.9	7209	Orthoflavivirus yokoseense	Catalytic core domain of RNA-dependent RNA polymerase (RdRp) in the genus Flavivirus, within the family Flaviviridae of positive-sense single-stranded RNA (+ssRNA) viruses; cd23204	Pfam	Flavivirus RNA-directed RNA polymerase, fingers and palm domains		cluster	Reverse transcriptase/Diguanylate cyclase domain	1	SUPERFAMILY	DNA/RNA polymerases		molecular_function	RNA-dependent RNA polymerase activity		cluster	RNA-templated transcription	0.94
1	CF-AKH10573.1.1.6_7109_relaxed	CF-BAA24003.1.11_10589_relaxed	CF-ABI54473.1.1.24_7143_relaxed	mmseq	CF	ABI54473.1.1.24_7143	567	90.9	0.9	7143	Orthoflavivirus boubouiense	Catalytic core domain of RNA-dependent RNA polymerase (RdRp) in the genus Flavivirus, within the family Flaviviridae of positive-sense single-stranded RNA (+ssRNA) viruses; cd23204	Pfam	Flavivirus RNA-directed RNA polymerase, fingers and palm domains		cluster	Reverse transcriptase/Diguanylate cyclase domain	1	SUPERFAMILY	DNA/RNA polymerases		molecular_function	RNA-dependent RNA polymerase activity		cluster	RNA-templated transcription	0.94
1	CF-AKH10573.1.1.6_7109_relaxed	CF-BAA24003.1.11_10589_relaxed	CF-AAS59402.1.1.12_7205_relaxed	mmseq	CF	AAS59402.1.1.12_7205	567	91.4	0.91	7205	Orthoflavivirus usutuense	Catalytic core domain of RNA-dependent RNA polymerase (RdRp) in the genus Flavivirus, within the family Flaviviridae of positive-sense single-stranded RNA (+ssRNA) viruses; cd23204	Pfam	Flavivirus RNA-directed RNA polymerase, fingers and palm domains		cluster	Reverse transcriptase/Diguanylate cyclase domain	1	SUPERFAMILY	DNA/RNA polymerases		molecular_function	RNA-dependent RNA polymerase activity		cluster	RNA-templated transcription	0.94
1	CF-AKH10573.1.1.6_7109_relaxed	CF-BAA24003.1.11_10589_relaxed	CF-ABB90670.1.1.11_7168_relaxed	mmseq	CF	ABB90670.1.1.11_7168	564	91.7	0.91	7168	Orthoflavivirus kadamense	Catalytic core domain of RNA-dependent RNA polymerase (RdRp) in the genus Flavivirus, within the family Flaviviridae of positive-sense single-stranded RNA (+ssRNA) viruses; cd23204	Pfam	Flavivirus RNA-directed RNA polymerase, fingers and palm domains		cluster	Reverse transcriptase/Diguanylate cyclase domain	1	SUPERFAMILY	DNA/RNA polymerases		molecular_function	RNA-dependent RNA polymerase activity		cluster	RNA-templated transcription	0.94
1	CF-AKH10573.1.1.6_7109_relaxed	CF-BAA24003.1.11_10589_relaxed	CF-AAB58782.1.1.16_7150_relaxed	mmseq	CF	AAB58782.1.1.16_7150	564	91.5	0.9	7150	Orthoflavivirus denguei	Catalytic core domain of RNA-dependent RNA polymerase (RdRp) in the genus Flavivirus, within the family Flaviviridae of positive-sense single-stranded RNA (+ssRNA) viruses; cd23204	Pfam	Flavivirus RNA-directed RNA polymerase, fingers and palm domains		cluster	Reverse transcriptase/Diguanylate cyclase domain	1	SUPERFAMILY	DNA/RNA polymerases		molecular_function	RNA-dependent RNA polymerase activity		cluster	RNA-templated transcription	0.94
1	CF-AKH10573.1.1.6_7109_relaxed	CF-BAA24003.1.11_10589_relaxed	CF-AGK41018.1.1.5_7234_relaxed	mmseq	CF	AGK41018.1.1.5_7234	483	93.4	0.91	7234	Pegivirus sturnirae	RNA-dependent RNA polymerase (RdRp) in the genus Pegivirus, within the family Flaviviridae of positive-sense single-stranded RNA (+ssRNA) viruses; cd23203	Pfam	Viral RNA dependent RNA polymerase		Gene3D	Reverse transcriptase/Diguanylate cyclase domain		SUPERFAMILY	DNA/RNA polymerases		molecular_function	RNA-dependent RNA polymerase activity		biological_process	viral RNA genome replication
1	CF-AKH10573.1.1.6_7109_relaxed	CF-BAA24003.1.11_10589_relaxed	CF-AAC55951.1.1.7_7219_relaxed	mmseq	CF	AAC55951.1.1.7_7219	475	93.6	0.91	7219	Pegivirus hominis	RNA-dependent RNA polymerase (RdRp) in the genus Pegivirus, within the family Flaviviridae of positive-sense single-stranded RNA (+ssRNA) viruses; cd23203	Pfam	Viral RNA dependent RNA polymerase		Gene3D	Reverse transcriptase/Diguanylate cyclase domain		SUPERFAMILY	DNA/RNA polymerases		molecular_function	RNA-dependent RNA polymerase activity		biological_process	viral RNA genome replication
1	CF-AKH10573.1.1.6_7109_relaxed	CF-BAA24003.1.11_10589_relaxed	CF-BAA36518.1.1.7_7224_relaxed	mmseq	CF	BAA36518.1.1.7_7224	475	93.3	0.91	7224	Pegivirus hominis	RNA-dependent RNA polymerase (RdRp) in the genus Pegivirus, within the family Flaviviridae of positive-sense single-stranded RNA (+ssRNA) viruses; cd23203	Pfam	Viral RNA dependent RNA polymerase		Gene3D	Reverse transcriptase/Diguanylate cyclase domain		SUPERFAMILY	DNA/RNA polymerases		molecular_function	RNA-dependent RNA polymerase activity		biological_process	viral RNA genome replication
1	CF-AKH10573.1.1.6_7109_relaxed	CF-BAA24003.1.11_10589_relaxed	CF-ADL38961.1.1.5_10887_relaxed	mmseq	CF	ADL38961.1.1.5_10887	452	95.4	0.93	10887	Oscivirus A	Conserved catalytic core domain of RNA-dependent RNA polymerase (RdRp) from the positive-sense single-stranded RNA [(+)ssRNA] viruses and closely related viruses; cl40470	Pfam	Viral RNA-dependent RNA polymerase		Gene3D	Reverse transcriptase/Diguanylate cyclase domain		SUPERFAMILY	DNA/RNA polymerases		molecular_function	RNA-dependent RNA polymerase activity		biological_process	RNA-templated transcription
1	CF-AKH10573.1.1.6_7109_relaxed	CF-BAA24003.1.11_10589_relaxed	CF-BAB62889.1.1.7_10852_relaxed	mmseq	CF	BAB62889.1.1.7_10852	458	95.5	0.94	10852	Aichivirus A	RNA-dependent RNA polymerase (RdRp) in the Kobuvirus genus of positive-sense single-stranded RNA [(+)ssRNA] viruses, within the family Picornaviridae; cd23214	Pfam	Viral RNA-dependent RNA polymerase		Gene3D	Reverse transcriptase/Diguanylate cyclase domain		SUPERFAMILY	DNA/RNA polymerases		molecular_function	RNA-dependent RNA polymerase activity		biological_process	RNA-templated transcription
1	CF-AKH10573.1.1.6_7109_relaxed	CF-BAA24003.1.11_10589_relaxed	CF-AEM05831.1.1.6_10854_relaxed	mmseq	CF	AEM05831.1.1.6_10854	458	95.4	0.94	10854	Aichivirus A	RNA-dependent RNA polymerase (RdRp) in the Kobuvirus genus of positive-sense single-stranded RNA [(+)ssRNA] viruses, within the family Picornaviridae; cd23214	Pfam	Viral RNA-dependent RNA polymerase		Gene3D	Reverse transcriptase/Diguanylate cyclase domain		SUPERFAMILY	DNA/RNA polymerases		molecular_function	RNA-dependent RNA polymerase activity		biological_process	RNA-templated transcription
1	CF-AKH10573.1.1.6_7109_relaxed	CF-BAA24003.1.11_10589_relaxed	CF-AEL19656.1.1.7_10853_relaxed	mmseq	CF	AEL19656.1.1.7_10853	458	95.5	0.93	10853	Aichivirus A	RNA-dependent RNA polymerase (RdRp) in the Kobuvirus genus of positive-sense single-stranded RNA [(+)ssRNA] viruses, within the family Picornaviridae; cd23214	Pfam	Viral RNA-dependent RNA polymerase		Gene3D	Reverse transcriptase/Diguanylate cyclase domain		SUPERFAMILY	DNA/RNA polymerases		molecular_function	RNA-dependent RNA polymerase activity		biological_process	RNA-templated transcription
1	CF-AKH10573.1.1.6_7109_relaxed	CF-BAA24003.1.11_10589_relaxed	CF-AFO66657.1.1.4_10849_relaxed	mmseq	CF	AFO66657.1.1.4_10849	466	95.8	0.93	10849	Gallivirus A	Conserved catalytic core domain of RNA-dependent RNA polymerase (RdRp) from the positive-sense single-stranded RNA [(+)ssRNA] viruses and closely related viruses; cl40470	Pfam	Viral RNA-dependent RNA polymerase		Gene3D	Reverse transcriptase/Diguanylate cyclase domain		SUPERFAMILY	DNA/RNA polymerases		molecular_function	RNA-dependent RNA polymerase activity		biological_process	RNA-templated transcription
1	CF-AKH10573.1.1.6_7109_relaxed	CF-BAA24003.1.11_10589_relaxed	CF-AVM87410.1.1.6_10920_relaxed	foldseek	CF	AVM87410.1.1.6_10920	455	95.7	0.93	10920	Tropivirus B	Conserved catalytic core domain of RNA-dependent RNA polymerase (RdRp) from the positive-sense single-stranded RNA [(+)ssRNA] viruses and closely related viruses; cl40470	Pfam	Viral RNA-dependent RNA polymerase		Gene3D	Reverse transcriptase/Diguanylate cyclase domain		SUPERFAMILY	DNA/RNA polymerases		molecular_function	RNA-dependent RNA polymerase activity		biological_process	RNA-templated transcription
1	CF-AKH10573.1.1.6_7109_relaxed	CF-BAA24003.1.11_10589_relaxed	CF-AVM87415.1.1.5_10851_relaxed	foldseek	CF	AVM87415.1.1.5_10851	426	95.3	0.94	10851	Hemipivirus A	Conserved catalytic core domain of RNA-dependent RNA polymerase (RdRp) from the positive-sense single-stranded RNA [(+)ssRNA] viruses and closely related viruses; cl40470	Pfam	Viral RNA-dependent RNA polymerase		Gene3D	Reverse transcriptase/Diguanylate cyclase domain		SUPERFAMILY	DNA/RNA polymerases		molecular_function	RNA-dependent RNA polymerase activity		biological_process	RNA-templated transcription
1	CF-AKH10573.1.1.6_7109_relaxed	CF-BAA24003.1.11_10589_relaxed	CF-AVM87448.1.1.5_10895_relaxed	foldseek	CF	AVM87448.1.1.5_10895	453	95.7	0.94	10895	Rafivirus B	Conserved catalytic core domain of RNA-dependent RNA polymerase (RdRp) from the positive-sense single-stranded RNA [(+)ssRNA] viruses and closely related viruses; cl40470	Pfam	Viral RNA-dependent RNA polymerase		Gene3D	Reverse transcriptase/Diguanylate cyclase domain		SUPERFAMILY	DNA/RNA polymerases		molecular_function	RNA-dependent RNA polymerase activity		biological_process	RNA-templated transcription
1	CF-AKH10573.1.1.6_7109_relaxed	CF-BAA24003.1.11_10589_relaxed	CF-AAT01772.1.1.8_10350_relaxed	mmseq	CF	AAT01772.1.1.8_10350	458	95.1	0.93	10350	Foot-and-mouth disease virus	RNA-dependent RNA polymerase (RdRp) in the Aphthovirus genus of positive-sense single-stranded RNA [(+)ssRNA] viruses; cd23210	Pfam	Viral RNA-dependent RNA polymerase		Gene3D	Reverse transcriptase/Diguanylate cyclase domain		SUPERFAMILY	DNA/RNA polymerases		molecular_function	RNA-dependent RNA polymerase activity		biological_process	RNA-templated transcription
1	CF-AKH10573.1.1.6_7109_relaxed	CF-BAA24003.1.11_10589_relaxed	CF-ACH70606.1.1.15_7207_relaxed	mmseq	CF	ACH70606.1.1.15_7207	567	91.2	0.9	7207	Orthoflavivirus wesselsbronense	Catalytic core domain of RNA-dependent RNA polymerase (RdRp) in the genus Flavivirus, within the family Flaviviridae of positive-sense single-stranded RNA (+ssRNA) viruses; cd23204	Pfam	Flavivirus RNA-directed RNA polymerase, fingers and palm domains		cluster	Reverse transcriptase/Diguanylate cyclase domain	1	SUPERFAMILY	DNA/RNA polymerases		molecular_function	RNA-dependent RNA polymerase activity		cluster	RNA-templated transcription	0.94
1	CF-AKH10573.1.1.6_7109_relaxed	CF-BAA24003.1.11_10589_relaxed	CF-AAV34155.1.1.13_7162_relaxed	mmseq	CF	AAV34155.1.1.13_7162	567	91.6	0.91	7162	Orthoflavivirus ilheusense	Catalytic core domain of RNA-dependent RNA polymerase (RdRp) in the genus Flavivirus, within the family Flaviviridae of positive-sense single-stranded RNA (+ssRNA) viruses; cd23204	Pfam	Flavivirus RNA-directed RNA polymerase, fingers and palm domains		cluster	Reverse transcriptase/Diguanylate cyclase domain	1	SUPERFAMILY	DNA/RNA polymerases		molecular_function	RNA-dependent RNA polymerase activity		cluster	RNA-templated transcription	0.94
1	CF-AKH10573.1.1.6_7109_relaxed	CF-BAA24003.1.11_10589_relaxed	CF-AFS89612.2.1.12_7190_relaxed	mmseq	CF	AFS89612.2.1.12_7190	567	91.3	0.91	7190	Orthoflavivirus ntayaense	Catalytic core domain of RNA-dependent RNA polymerase (RdRp) in the genus Flavivirus, within the family Flaviviridae of positive-sense single-stranded RNA (+ssRNA) viruses; cd23204	Pfam	Flavivirus RNA-directed RNA polymerase, fingers and palm domains		cluster	Reverse transcriptase/Diguanylate cyclase domain	1	SUPERFAMILY	DNA/RNA polymerases		molecular_function	RNA-dependent RNA polymerase activity		cluster	RNA-templated transcription	0.94
1	CF-AKH10573.1.1.6_7109_relaxed	CF-BAA24003.1.11_10589_relaxed	CF-ABI23561.1.1.11_7158_relaxed	mmseq	CF	ABI23561.1.1.11_7158	567	90.8	0.9	7158	Orthoflavivirus entebbeense	Catalytic core domain of RNA-dependent RNA polymerase (RdRp) in the genus Flavivirus, within the family Flaviviridae of positive-sense single-stranded RNA (+ssRNA) viruses; cd23204	Pfam	Flavivirus RNA-directed RNA polymerase, fingers and palm domains		cluster	Reverse transcriptase/Diguanylate cyclase domain	1	SUPERFAMILY	DNA/RNA polymerases		molecular_function	RNA-dependent RNA polymerase activity		cluster	RNA-templated transcription	0.94
1	CF-AKH10573.1.1.6_7109_relaxed	CF-BAA24003.1.11_10589_relaxed	CF-BAA00176.1.1.11_7189_relaxed	mmseq	CF	BAA00176.1.1.11_7189	567	91.6	0.91	7189	Orthoflavivirus nilense	Catalytic core domain of RNA-dependent RNA polymerase (RdRp) in the genus Flavivirus, within the family Flaviviridae of positive-sense single-stranded RNA (+ssRNA) viruses; cd23204	Pfam	Flavivirus RNA-directed RNA polymerase, fingers and palm domains		cluster	Reverse transcriptase/Diguanylate cyclase domain	1	SUPERFAMILY	DNA/RNA polymerases		molecular_function	RNA-dependent RNA polymerase activity		cluster	RNA-templated transcription	0.94
1	CF-AKH10573.1.1.6_7109_relaxed	CF-BAA24003.1.11_10589_relaxed	CF-AAL32169.1.1.12_7196_relaxed	mmseq	CF	AAL32169.1.1.12_7196	564	91.9	0.91	7196	Orthoflavivirus powassanense	Catalytic core domain of RNA-dependent RNA polymerase (RdRp) in the genus Flavivirus, within the family Flaviviridae of positive-sense single-stranded RNA (+ssRNA) viruses; cd23204	Pfam	Flavivirus RNA-directed RNA polymerase, fingers and palm domains		cluster	Reverse transcriptase/Diguanylate cyclase domain	1	SUPERFAMILY	DNA/RNA polymerases		molecular_function	RNA-dependent RNA polymerase activity		cluster	RNA-templated transcription	0.94
1	CF-AKH10573.1.1.6_7109_relaxed	CF-BAA24003.1.11_10589_relaxed	CF-AAL08421.1.1.12_7174_relaxed	mmseq	CF	AAL08421.1.1.12_7174	564	92.1	0.91	7174	Orthoflavivirus kyasanurense	Catalytic core domain of RNA-dependent RNA polymerase (RdRp) in the genus Flavivirus, within the family Flaviviridae of positive-sense single-stranded RNA (+ssRNA) viruses; cd23204	Pfam	Flavivirus RNA-directed RNA polymerase, fingers and palm domains		cluster	Reverse transcriptase/Diguanylate cyclase domain	1	SUPERFAMILY	DNA/RNA polymerases		molecular_function	RNA-dependent RNA polymerase activity		cluster	RNA-templated transcription	0.94
1	CF-AKH10573.1.1.6_7109_relaxed	CF-BAA24003.1.11_10589_relaxed	CF-ABB90669.1.1.11_7161_relaxed	mmseq	CF	ABB90669.1.1.11_7161	564	91.7	0.91	7161	Orthoflavivirus gadgetsense	Catalytic core domain of RNA-dependent RNA polymerase (RdRp) in the genus Flavivirus, within the family Flaviviridae of positive-sense single-stranded RNA (+ssRNA) viruses; cd23204	Pfam	Flavivirus RNA-directed RNA polymerase, fingers and palm domains		cluster	Reverse transcriptase/Diguanylate cyclase domain	1	SUPERFAMILY	DNA/RNA polymerases		molecular_function	RNA-dependent RNA polymerase activity		cluster	RNA-templated transcription	0.94
1	CF-AKH10573.1.1.6_7109_relaxed	CF-BAA24003.1.11_10589_relaxed	CF-ACK37396.1.11_10675_relaxed	mmseq	CF	ACK37396.1.11_10675	460	95.5	0.93	10675	Rhinovirus A	3D	Pfam	Viral RNA-dependent RNA polymerase		Gene3D	Reverse transcriptase/Diguanylate cyclase domain		SUPERFAMILY	DNA/RNA polymerases		molecular_function	RNA-dependent RNA polymerase activity		biological_process	RNA-templated transcription
1	CF-AKH10573.1.1.6_7109_relaxed	CF-BAA24003.1.11_10589_relaxed	CF-ACK37387.1.11_10665_relaxed	mmseq	CF	ACK37387.1.11_10665	460	95.5	0.93	10665	Rhinovirus A	3D	Pfam	Viral RNA-dependent RNA polymerase		Gene3D	Reverse transcriptase/Diguanylate cyclase domain		SUPERFAMILY	DNA/RNA polymerases		molecular_function	RNA-dependent RNA polymerase activity		biological_process	RNA-templated transcription
1	CF-AKH10573.1.1.6_7109_relaxed	CF-BAA24003.1.11_10589_relaxed	CF-ABF51194.1.11_10678_relaxed	mmseq	CF	ABF51194.1.11_10678	460	95.2	0.93	10678	Rhinovirus A	3D (polymerase)	Pfam	Viral RNA-dependent RNA polymerase		Gene3D	Reverse transcriptase/Diguanylate cyclase domain		SUPERFAMILY	DNA/RNA polymerases		molecular_function	RNA-dependent RNA polymerase activity		biological_process	RNA-templated transcription
1	CF-AKH10573.1.1.6_7109_relaxed	CF-BAA24003.1.11_10589_relaxed	CF-ABO69370.1.1.10_10640_relaxed	mmseq	CF	ABO69370.1.1.10_10640	452	94.9	0.93	10640	Rhinovirus A	Conserved catalytic core domain of RNA-dependent RNA polymerase (RdRp) from the positive-sense single-stranded RNA [(+)ssRNA] viruses and closely related viruses; cl40470	Pfam	Viral RNA-dependent RNA polymerase		Gene3D	Reverse transcriptase/Diguanylate cyclase domain		SUPERFAMILY	DNA/RNA polymerases		molecular_function	RNA-dependent RNA polymerase activity		biological_process	RNA-templated transcription
1	CF-AKH10573.1.1.6_7109_relaxed	CF-BAA24003.1.11_10589_relaxed	CF-ABF51185.1.1.10_10664_relaxed	mmseq	CF	ABF51185.1.1.10_10664	452	95.1	0.93	10664	Rhinovirus A	Conserved catalytic core domain of RNA-dependent RNA polymerase (RdRp) from the positive-sense single-stranded RNA [(+)ssRNA] viruses and closely related viruses; cl40470	Pfam	Viral RNA-dependent RNA polymerase		Gene3D	Reverse transcriptase/Diguanylate cyclase domain		SUPERFAMILY	DNA/RNA polymerases		molecular_function	RNA-dependent RNA polymerase activity		biological_process	RNA-templated transcription
1	CF-AKH10573.1.1.6_7109_relaxed	CF-BAA24003.1.11_10589_relaxed	CF-ACK37433.1.1.10_10638_relaxed	mmseq	CF	ACK37433.1.1.10_10638	452	95.3	0.93	10638	Rhinovirus A	Conserved catalytic core domain of RNA-dependent RNA polymerase (RdRp) from the positive-sense single-stranded RNA [(+)ssRNA] viruses and closely related viruses; cl40470	Pfam	Viral RNA-dependent RNA polymerase		Gene3D	Reverse transcriptase/Diguanylate cyclase domain		SUPERFAMILY	DNA/RNA polymerases		molecular_function	RNA-dependent RNA polymerase activity		biological_process	RNA-templated transcription
1	CF-AKH10573.1.1.6_7109_relaxed	CF-BAA24003.1.11_10589_relaxed	CF-ACK37387.1.1.10_10665_relaxed	mmseq	CF	ACK37387.1.1.10_10665	452	95	0.93	10665	Rhinovirus A	Conserved catalytic core domain of RNA-dependent RNA polymerase (RdRp) from the positive-sense single-stranded RNA [(+)ssRNA] viruses and closely related viruses; cl40470	Pfam	Viral RNA-dependent RNA polymerase		Gene3D	Reverse transcriptase/Diguanylate cyclase domain		SUPERFAMILY	DNA/RNA polymerases		molecular_function	RNA-dependent RNA polymerase activity		biological_process	RNA-templated transcription
1	CF-AKH10573.1.1.6_7109_relaxed	CF-BAA24003.1.11_10589_relaxed	CF-ACK37388.1.1.10_10666_relaxed	mmseq	CF	ACK37388.1.1.10_10666	452	95.7	0.94	10666	Rhinovirus A	Conserved catalytic core domain of RNA-dependent RNA polymerase (RdRp) from the positive-sense single-stranded RNA [(+)ssRNA] viruses and closely related viruses; cl40470	Pfam	Viral RNA-dependent RNA polymerase		Gene3D	Reverse transcriptase/Diguanylate cyclase domain		SUPERFAMILY	DNA/RNA polymerases		molecular_function	RNA-dependent RNA polymerase activity		biological_process	RNA-templated transcription
1	CF-AKH10573.1.1.6_7109_relaxed	CF-BAA24003.1.11_10589_relaxed	CF-ABF51203.1.1.10_10697_relaxed	mmseq	CF	ABF51203.1.1.10_10697	452	95.3	0.93	10697	Rhinovirus A	Conserved catalytic core domain of RNA-dependent RNA polymerase (RdRp) from the positive-sense single-stranded RNA [(+)ssRNA] viruses and closely related viruses; cl40470	Pfam	Viral RNA-dependent RNA polymerase		Gene3D	Reverse transcriptase/Diguanylate cyclase domain		SUPERFAMILY	DNA/RNA polymerases		molecular_function	RNA-dependent RNA polymerase activity		biological_process	RNA-templated transcription
1	CF-AKH10573.1.1.6_7109_relaxed	CF-BAA24003.1.11_10589_relaxed	CF-ACK37409.1.1.10_10728_relaxed	mmseq	CF	ACK37409.1.1.10_10728	452	95.9	0.94	10728	Rhinovirus B	Conserved catalytic core domain of RNA-dependent RNA polymerase (RdRp) from the positive-sense single-stranded RNA [(+)ssRNA] viruses and closely related viruses; cl40470	Pfam	Viral RNA-dependent RNA polymerase		Gene3D	Reverse transcriptase/Diguanylate cyclase domain		SUPERFAMILY	DNA/RNA polymerases		molecular_function	RNA-dependent RNA polymerase activity		biological_process	RNA-templated transcription
1	CF-AKH10573.1.1.6_7109_relaxed	CF-BAA24003.1.11_10589_relaxed	CF-ACK37427.1.1.10_10703_relaxed	mmseq	CF	ACK37427.1.1.10_10703	452	95.3	0.93	10703	Rhinovirus A	Conserved catalytic core domain of RNA-dependent RNA polymerase (RdRp) from the positive-sense single-stranded RNA [(+)ssRNA] viruses and closely related viruses; cl40470	Pfam	Viral RNA-dependent RNA polymerase		Gene3D	Reverse transcriptase/Diguanylate cyclase domain		SUPERFAMILY	DNA/RNA polymerases		molecular_function	RNA-dependent RNA polymerase activity		biological_process	RNA-templated transcription
1	CF-AKH10573.1.1.6_7109_relaxed	CF-BAA24003.1.11_10589_relaxed	CF-ABO69375.1.1.10_10702_relaxed	mmseq	CF	ABO69375.1.1.10_10702	452	95.1	0.93	10702	Rhinovirus A	Conserved catalytic core domain of RNA-dependent RNA polymerase (RdRp) from the positive-sense single-stranded RNA [(+)ssRNA] viruses and closely related viruses; cl40470	Pfam	Viral RNA-dependent RNA polymerase		Gene3D	Reverse transcriptase/Diguanylate cyclase domain		SUPERFAMILY	DNA/RNA polymerases		molecular_function	RNA-dependent RNA polymerase activity		biological_process	RNA-templated transcription
1	CF-AKH10573.1.1.6_7109_relaxed	CF-BAA24003.1.11_10589_relaxed	CF-BAU71153.1.12_10458_relaxed	foldseek	CF	BAU71153.1.12_10458	463	95.3	0.93	10458	Tottorivirus A	3D	Pfam	Viral RNA-dependent RNA polymerase		Gene3D	Reverse transcriptase/Diguanylate cyclase domain		SUPERFAMILY	DNA/RNA polymerases		molecular_function	RNA-dependent RNA polymerase activity		biological_process	RNA-templated transcription
1	CF-AKH10573.1.1.6_7109_relaxed	CF-BAA24003.1.11_10589_relaxed	CF-AFS33288.1.12_10418_relaxed	mmseq	CF	AFS33288.1.12_10418	456	95.3	0.93	10418	Hunnivirus A	3D	Pfam	Viral RNA-dependent RNA polymerase		Gene3D	Reverse transcriptase/Diguanylate cyclase domain		SUPERFAMILY	DNA/RNA polymerases		molecular_function	RNA-dependent RNA polymerase activity		biological_process	RNA-templated transcription
1	CF-AKH10573.1.1.6_7109_relaxed	CF-BAA24003.1.11_10589_relaxed	CF-ADO85550.2.12_10419_relaxed	mmseq	CF	ADO85550.2.12_10419	456	95	0.93	10419	Hunnivirus A	3D	Pfam	Viral RNA-dependent RNA polymerase		Gene3D	Reverse transcriptase/Diguanylate cyclase domain		SUPERFAMILY	DNA/RNA polymerases		molecular_function	RNA-dependent RNA polymerase activity		biological_process	RNA-templated transcription
1	CF-AKH10573.1.1.6_7109_relaxed	CF-BAA24003.1.11_10589_relaxed	CF-CAB40546.1.12_10440_relaxed	foldseek	CF	CAB40546.1.12_10440	452	95.4	0.93	10440	Teschovirus A	3D protein	Pfam	Viral RNA-dependent RNA polymerase		Gene3D	Reverse transcriptase/Diguanylate cyclase domain		SUPERFAMILY	DNA/RNA polymerases		molecular_function	RNA-dependent RNA polymerase activity		biological_process	RNA-templated transcription
1	CF-AKH10573.1.1.6_7109_relaxed	CF-BAA24003.1.11_10589_relaxed	CF-AAF60952.1_11454_relaxed	mmseq	CF	AAF60952.1_11454	527	93.3	0.91	11454	Avastrovirus 3	Product: RNA polymerase	Pfam	Viral RNA-dependent RNA polymerase		Gene3D	Reverse transcriptase/Diguanylate cyclase domain		SUPERFAMILY	DNA/RNA polymerases		molecular_function	RNA-dependent RNA polymerase activity		biological_process	RNA-templated transcription
1	CF-AKH10573.1.1.6_7109_relaxed	CF-BAA24003.1.11_10589_relaxed	CF-AUW34301.1.1.4_10819_relaxed	foldseek	CF	AUW34301.1.1.4_10819	445	92	0.92	10819	Crahelivirus A	Conserved catalytic core domain of RNA-dependent RNA polymerase (RdRp) from the positive-sense single-stranded RNA [(+)ssRNA] viruses and closely related viruses; cl40470	Pfam	Viral RNA-dependent RNA polymerase		Gene3D	Reverse transcriptase/Diguanylate cyclase domain		SUPERFAMILY	DNA/RNA polymerases		molecular_function	RNA-dependent RNA polymerase activity		biological_process	RNA-templated transcription
1	CF-AKH10573.1.1.6_7109_relaxed	CF-BAA24003.1.11_10589_relaxed	CF-ABC41566.1.10_10947_relaxed	foldseek	CF	ABC41566.1.10_10947	469	95.9	0.94	10947	Parechovirus A	3D	Pfam	Viral RNA-dependent RNA polymerase		Gene3D	Reverse transcriptase/Diguanylate cyclase domain		SUPERFAMILY	DNA/RNA polymerases		molecular_function	RNA-dependent RNA polymerase activity		biological_process	RNA-templated transcription
1	CF-AKH10573.1.1.6_7109_relaxed	CF-BAA24003.1.11_10589_relaxed	CF-BAC23086.1.10_10946_relaxed	mmseq	CF	BAC23086.1.10_10946	469	95.9	0.94	10946	Parechovirus A	3D	Pfam	Viral RNA-dependent RNA polymerase		Gene3D	Reverse transcriptase/Diguanylate cyclase domain		SUPERFAMILY	DNA/RNA polymerases		molecular_function	RNA-dependent RNA polymerase activity		biological_process	RNA-templated transcription
1	CF-AKH10573.1.1.6_7109_relaxed	CF-BAA24003.1.11_10589_relaxed	CF-ACF60607.1.10_10951_relaxed	mmseq	CF	ACF60607.1.10_10951	469	95.8	0.94	10951	Parechovirus A	3D	Pfam	Viral RNA-dependent RNA polymerase		Gene3D	Reverse transcriptase/Diguanylate cyclase domain		SUPERFAMILY	DNA/RNA polymerases		molecular_function	RNA-dependent RNA polymerase activity		biological_process	RNA-templated transcription
1	CF-AKH10573.1.1.6_7109_relaxed	CF-BAA24003.1.11_10589_relaxed	CF-ACD80088.1.10_10950_relaxed	mmseq	CF	ACD80088.1.10_10950	469	95.8	0.94	10950	Parechovirus A	3D	Pfam	Viral RNA-dependent RNA polymerase		Gene3D	Reverse transcriptase/Diguanylate cyclase domain		SUPERFAMILY	DNA/RNA polymerases		molecular_function	RNA-dependent RNA polymerase activity		biological_process	RNA-templated transcription
1	CF-AKH10573.1.1.6_7109_relaxed	CF-BAA24003.1.11_10589_relaxed	CF-BAF63403.1.10_10949_relaxed	mmseq	CF	BAF63403.1.10_10949	469	95.9	0.94	10949	Parechovirus A	3D	Pfam	Viral RNA-dependent RNA polymerase		Gene3D	Reverse transcriptase/Diguanylate cyclase domain		SUPERFAMILY	DNA/RNA polymerases		molecular_function	RNA-dependent RNA polymerase activity		biological_process	RNA-templated transcription
1	CF-AKH10573.1.1.6_7109_relaxed	CF-BAA24003.1.11_10589_relaxed	CF-AMB21237.2.10_10960_relaxed	mmseq	CF	AMB21237.2.10_10960	469	95.8	0.94	10960	Parechovirus A	3D	Pfam	Viral RNA-dependent RNA polymerase		Gene3D	Reverse transcriptase/Diguanylate cyclase domain		SUPERFAMILY	DNA/RNA polymerases		molecular_function	RNA-dependent RNA polymerase activity		biological_process	RNA-templated transcription
1	CF-AKH10573.1.1.6_7109_relaxed	CF-BAA24003.1.11_10589_relaxed	CF-AIU36220.1.1.5_7131_relaxed	mmseq	CF	AIU36220.1.1.5_7131	512	94.3	0.91	7131	Hepacivirus ratti	RNA-dependent RNA polymerase (RdRp) in the genus Hepacivirus, within the family Flaviviridae of positive-sense single-stranded RNA (+ssRNA) viruses; cd23202	Pfam	Viral RNA dependent RNA polymerase		Gene3D	Reverse transcriptase/Diguanylate cyclase domain		SUPERFAMILY	DNA/RNA polymerases		molecular_function	RNA-dependent RNA polymerase activity		biological_process	viral RNA genome replication
1	CF-AKH10573.1.1.6_7109_relaxed	CF-BAA24003.1.11_10589_relaxed	CF-AAF75259.1.1.12_7175_relaxed	foldseek	CF	AAF75259.1.1.12_7175	564	92.2	0.91	7175	Orthoflavivirus langatense	Catalytic core domain of RNA-dependent RNA polymerase (RdRp) in the genus Flavivirus, within the family Flaviviridae of positive-sense single-stranded RNA (+ssRNA) viruses; cd23204	Pfam	Flavivirus RNA-directed RNA polymerase, fingers and palm domains		cluster	Reverse transcriptase/Diguanylate cyclase domain	1	SUPERFAMILY	DNA/RNA polymerases		molecular_function	RNA-dependent RNA polymerase activity		cluster	RNA-templated transcription	0.94
1	CF-AKH10573.1.1.6_7109_relaxed	CF-BAA24003.1.11_10589_relaxed	CF-ABB90668.1.1.11_7183_relaxed	mmseq	CF	ABB90668.1.1.11_7183	566	91.4	0.91	7183	Orthoflavivirus meabanense	Catalytic core domain of RNA-dependent RNA polymerase (RdRp) in the genus Flavivirus, within the family Flaviviridae of positive-sense single-stranded RNA (+ssRNA) viruses; cd23204	Pfam	Flavivirus RNA-directed RNA polymerase, fingers and palm domains		cluster	Reverse transcriptase/Diguanylate cyclase domain	1	SUPERFAMILY	DNA/RNA polymerases		molecular_function	RNA-dependent RNA polymerase activity		cluster	RNA-templated transcription	0.94
1	CF-AKH10573.1.1.6_7109_relaxed	CF-BAA24003.1.11_10589_relaxed	CF-ABB90673.1.1.12_7197_relaxed	mmseq	CF	ABB90673.1.1.12_7197	564	91.5	0.9	7197	Orthoflavivirus royalense	Catalytic core domain of RNA-dependent RNA polymerase (RdRp) in the genus Flavivirus, within the family Flaviviridae of positive-sense single-stranded RNA (+ssRNA) viruses; cd23204	Pfam	Flavivirus RNA-directed RNA polymerase, fingers and palm domains		cluster	Reverse transcriptase/Diguanylate cyclase domain	1	SUPERFAMILY	DNA/RNA polymerases		molecular_function	RNA-dependent RNA polymerase activity		cluster	RNA-templated transcription	0.94
1	CF-AKH10573.1.1.6_7109_relaxed	CF-BAA24003.1.11_10589_relaxed	CF-AAA99437.1.1.16_7152_relaxed	mmseq	CF	AAA99437.1.1.16_7152	565	91	0.9	7152	Orthoflavivirus denguei	Catalytic core domain of RNA-dependent RNA polymerase (RdRp) in the genus Flavivirus, within the family Flaviviridae of positive-sense single-stranded RNA (+ssRNA) viruses; cd23204	Pfam	Flavivirus RNA-directed RNA polymerase, fingers and palm domains		cluster	Reverse transcriptase/Diguanylate cyclase domain	1	SUPERFAMILY	DNA/RNA polymerases		molecular_function	RNA-dependent RNA polymerase activity		cluster	RNA-templated transcription	0.94
1	CF-AKH10573.1.1.6_7109_relaxed	CF-BAA24003.1.11_10589_relaxed	CF-AAK01233.1.1.16_7153_relaxed	mmseq	CF	AAK01233.1.1.16_7153	565	91.2	0.91	7153	Orthoflavivirus denguei	Catalytic core domain of RNA-dependent RNA polymerase (RdRp) in the genus Flavivirus, within the family Flaviviridae of positive-sense single-stranded RNA (+ssRNA) viruses; cd23204	Pfam	Flavivirus RNA-directed RNA polymerase, fingers and palm domains		cluster	Reverse transcriptase/Diguanylate cyclase domain	1	SUPERFAMILY	DNA/RNA polymerases		molecular_function	RNA-dependent RNA polymerase activity		cluster	RNA-templated transcription	0.94
1	CF-AKH10573.1.1.6_7109_relaxed	CF-BAA24003.1.11_10589_relaxed	CF-AAA48498.2.1.12_7188_relaxed	mmseq	CF	AAA48498.2.1.12_7188	567	91.5	0.91	7188	Orthoflavivirus nilense	Catalytic core domain of RNA-dependent RNA polymerase (RdRp) in the genus Flavivirus, within the family Flaviviridae of positive-sense single-stranded RNA (+ssRNA) viruses; cd23204	Pfam	Flavivirus RNA-directed RNA polymerase, fingers and palm domains		cluster	Reverse transcriptase/Diguanylate cyclase domain	1	SUPERFAMILY	DNA/RNA polymerases		molecular_function	RNA-dependent RNA polymerase activity		cluster	RNA-templated transcription	0.94
1	CF-AKH10573.1.1.6_7109_relaxed	CF-BAA24003.1.11_10589_relaxed	CF-ABB90676.1.1.12_7180_relaxed	mmseq	CF	ABB90676.1.1.12_7180	564	92.1	0.92	7180	Orthoflavivirus loupingi	Catalytic core domain of RNA-dependent RNA polymerase (RdRp) in the genus Flavivirus, within the family Flaviviridae of positive-sense single-stranded RNA (+ssRNA) viruses; cd23204	Pfam	Flavivirus RNA-directed RNA polymerase, fingers and palm domains		cluster	Reverse transcriptase/Diguanylate cyclase domain	1	SUPERFAMILY	DNA/RNA polymerases		molecular_function	RNA-dependent RNA polymerase activity		cluster	RNA-templated transcription	0.94
1	CF-AKH10573.1.1.6_7109_relaxed	CF-BAA24003.1.11_10589_relaxed	CF-ACL15185.1.11_10383_relaxed	mmseq	CF	ACL15185.1.11_10383	463	96.2	0.94	10383	Cosavirus A	3D	Pfam	Viral RNA-dependent RNA polymerase		Gene3D	Reverse transcriptase/Diguanylate cyclase domain		SUPERFAMILY	DNA/RNA polymerases		molecular_function	RNA-dependent RNA polymerase activity		biological_process	RNA-templated transcription
1	CF-AKH10573.1.1.6_7109_relaxed	CF-BAA24003.1.11_10589_relaxed	CF-AFJ04539.1.1.6_10414_relaxed	mmseq	CF	AFJ04539.1.1.6_10414	463	96.1	0.94	10414	Cosavirus F	RNA-dependent RNA polymerase (RdRp) in the genus Cosavirus of positive-sense single-stranded RNA [(+)ssRNA] viruses, within the family Picornaviridae; cd23226	Pfam	Viral RNA-dependent RNA polymerase		Gene3D	Reverse transcriptase/Diguanylate cyclase domain		SUPERFAMILY	DNA/RNA polymerases		molecular_function	RNA-dependent RNA polymerase activity		biological_process	RNA-templated transcription
1	CF-AKH10573.1.1.6_7109_relaxed	CF-BAA24003.1.11_10589_relaxed	CF-ACL15191.1.1.6_10408_relaxed	mmseq	CF	ACL15191.1.1.6_10408	461	96.1	0.94	10408	Cosavirus D	RNA-dependent RNA polymerase (RdRp) in the genus Cosavirus of positive-sense single-stranded RNA [(+)ssRNA] viruses, within the family Picornaviridae; cd23226	Pfam	Viral RNA-dependent RNA polymerase		Gene3D	Reverse transcriptase/Diguanylate cyclase domain		SUPERFAMILY	DNA/RNA polymerases		molecular_function	RNA-dependent RNA polymerase activity		biological_process	RNA-templated transcription
1	CF-AKH10573.1.1.6_7109_relaxed	CF-BAA24003.1.11_10589_relaxed	CF-ALE27082.1.1.5_7216_relaxed	foldseek	CF	ALE27082.1.1.5_7216	475	93.3	0.91	7216	Pegivirus columbiaense	Conserved catalytic core domain of RNA-dependent RNA polymerase (RdRp) from the positive-sense single-stranded RNA [(+)ssRNA] viruses and closely related viruses; cl40470	Pfam	Viral RNA dependent RNA polymerase		Gene3D	Reverse transcriptase/Diguanylate cyclase domain		SUPERFAMILY	DNA/RNA polymerases		molecular_function	RNA-dependent RNA polymerase activity		biological_process	viral RNA genome replication
1	CF-AKH10573.1.1.6_7109_relaxed	CF-BAA24003.1.11_10589_relaxed	CF-AGK41006.1.1.7_7233_relaxed	foldseek	CF	AGK41006.1.1.7_7233	476	94.6	0.92	7233	Pegivirus scotophili	RNA-dependent RNA polymerase (RdRp) in the genus Pegivirus, within the family Flaviviridae of positive-sense single-stranded RNA (+ssRNA) viruses; cd23203	Pfam	Viral RNA dependent RNA polymerase		Gene3D	Reverse transcriptase/Diguanylate cyclase domain		SUPERFAMILY	DNA/RNA polymerases		molecular_function	RNA-dependent RNA polymerase activity		biological_process	viral RNA genome replication
1	CF-AKH10573.1.1.6_7109_relaxed	CF-BAA24003.1.11_10589_relaxed	CF-AGK41010.1.1.7_7215_relaxed	mmseq	CF	AGK41010.1.1.7_7215	476	94.4	0.92	7215	Pegivirus carolliae	RNA-dependent RNA polymerase (RdRp) in the genus Pegivirus, within the family Flaviviridae of positive-sense single-stranded RNA (+ssRNA) viruses; cd23203	Pfam	Viral RNA dependent RNA polymerase		Gene3D	Reverse transcriptase/Diguanylate cyclase domain		SUPERFAMILY	DNA/RNA polymerases		molecular_function	RNA-dependent RNA polymerase activity		biological_process	viral RNA genome replication
1	CF-AKH10573.1.1.6_7109_relaxed	CF-BAA24003.1.11_10589_relaxed	CF-AGJ71780.1.1.6_7228_relaxed	mmseq	CF	AGJ71780.1.1.6_7228	476	94	0.91	7228	Pegivirus neotomae	RNA-dependent RNA polymerase (RdRp) in the genus Pegivirus, within the family Flaviviridae of positive-sense single-stranded RNA (+ssRNA) viruses; cd23203	Pfam	Viral RNA dependent RNA polymerase		Gene3D	Reverse transcriptase/Diguanylate cyclase domain		SUPERFAMILY	DNA/RNA polymerases		molecular_function	RNA-dependent RNA polymerase activity		biological_process	viral RNA genome replication
1	CF-AKH10573.1.1.6_7109_relaxed	CF-BAA24003.1.11_10589_relaxed	CF-AQV09561.1.1.5_7132_relaxed	foldseek	CF	AQV09561.1.1.5_7132	512	94.5	0.91	7132	Hepacivirus ratti	RNA-dependent RNA polymerase (RdRp) in the genus Hepacivirus, within the family Flaviviridae of positive-sense single-stranded RNA (+ssRNA) viruses; cd23202	Pfam	Viral RNA dependent RNA polymerase		Gene3D	Reverse transcriptase/Diguanylate cyclase domain		SUPERFAMILY	DNA/RNA polymerases		molecular_function	RNA-dependent RNA polymerase activity		biological_process	viral RNA genome replication
1	CF-AKH10573.1.1.6_7109_relaxed	CF-BAA24003.1.11_10589_relaxed	CF-ABF51195.1.1.10_10659_relaxed	mmseq	CF	ABF51195.1.1.10_10659	450	95	0.93	10659	Rhinovirus A	Conserved catalytic core domain of RNA-dependent RNA polymerase (RdRp) from the positive-sense single-stranded RNA [(+)ssRNA] viruses and closely related viruses; cl40470	Pfam	Viral RNA-dependent RNA polymerase		Gene3D	Reverse transcriptase/Diguanylate cyclase domain		SUPERFAMILY	DNA/RNA polymerases		molecular_function	RNA-dependent RNA polymerase activity		biological_process	RNA-templated transcription
1	CF-AKH10573.1.1.6_7109_relaxed	CF-BAA24003.1.11_10589_relaxed	CF-ACK37397.1.11_10676_relaxed	mmseq	CF	ACK37397.1.11_10676	460	95.6	0.93	10676	Rhinovirus A	3D	Pfam	Viral RNA-dependent RNA polymerase		Gene3D	Reverse transcriptase/Diguanylate cyclase domain		SUPERFAMILY	DNA/RNA polymerases		molecular_function	RNA-dependent RNA polymerase activity		biological_process	RNA-templated transcription
1	CF-AKH10573.1.1.6_7109_relaxed	CF-BAA24003.1.11_10589_relaxed	CF-ACK37385.1.11_10663_relaxed	mmseq	CF	ACK37385.1.11_10663	460	95.4	0.93	10663	Rhinovirus A	3D	Pfam	Viral RNA-dependent RNA polymerase		Gene3D	Reverse transcriptase/Diguanylate cyclase domain		SUPERFAMILY	DNA/RNA polymerases		molecular_function	RNA-dependent RNA polymerase activity		biological_process	RNA-templated transcription
1	CF-AKH10573.1.1.6_7109_relaxed	CF-BAA24003.1.11_10589_relaxed	CF-ABF51197.1.11_10636_relaxed	mmseq	CF	ABF51197.1.11_10636	460	95.9	0.94	10636	Rhinovirus A	3D (polymerase)	Pfam	Viral RNA-dependent RNA polymerase		Gene3D	Reverse transcriptase/Diguanylate cyclase domain		SUPERFAMILY	DNA/RNA polymerases		molecular_function	RNA-dependent RNA polymerase activity		biological_process	RNA-templated transcription
1	CF-AKH10573.1.1.6_7109_relaxed	CF-BAA24003.1.11_10589_relaxed	CF-ABF51199.1.11_10660_relaxed	mmseq	CF	ABF51199.1.11_10660	460	95.8	0.94	10660	Rhinovirus A	3D (polymerase)	Pfam	Viral RNA-dependent RNA polymerase		Gene3D	Reverse transcriptase/Diguanylate cyclase domain		SUPERFAMILY	DNA/RNA polymerases		molecular_function	RNA-dependent RNA polymerase activity		biological_process	RNA-templated transcription
1	CF-AKH10573.1.1.6_7109_relaxed	CF-BAA24003.1.11_10589_relaxed	CF-ABF51192.1.1.10_10639_relaxed	mmseq	CF	ABF51192.1.1.10_10639	450	94.7	0.93	10639	Rhinovirus A	Conserved catalytic core domain of RNA-dependent RNA polymerase (RdRp) from the positive-sense single-stranded RNA [(+)ssRNA] viruses and closely related viruses; cl40470	Pfam	Viral RNA-dependent RNA polymerase		Gene3D	Reverse transcriptase/Diguanylate cyclase domain		SUPERFAMILY	DNA/RNA polymerases		molecular_function	RNA-dependent RNA polymerase activity		biological_process	RNA-templated transcription
1	CF-AKH10573.1.1.6_7109_relaxed	CF-BAA24003.1.11_10589_relaxed	CF-ABF51196.1.1.10_10692_relaxed	mmseq	CF	ABF51196.1.1.10_10692	450	94.5	0.93	10692	Rhinovirus A	Conserved catalytic core domain of RNA-dependent RNA polymerase (RdRp) from the positive-sense single-stranded RNA [(+)ssRNA] viruses and closely related viruses; cl40470	Pfam	Viral RNA-dependent RNA polymerase		Gene3D	Reverse transcriptase/Diguanylate cyclase domain		SUPERFAMILY	DNA/RNA polymerases		molecular_function	RNA-dependent RNA polymerase activity		biological_process	RNA-templated transcription
1	CF-AKH10573.1.1.6_7109_relaxed	CF-BAA24003.1.11_10589_relaxed	CF-ACL15186.1.1.6_10384_relaxed	foldseek	CF	ACL15186.1.1.6_10384	462	96.4	0.94	10384	Cosavirus A	Conserved catalytic core domain of RNA-dependent RNA polymerase (RdRp) from the positive-sense single-stranded RNA [(+)ssRNA] viruses and closely related viruses; cl40470	Pfam	Viral RNA-dependent RNA polymerase		Gene3D	Reverse transcriptase/Diguanylate cyclase domain		SUPERFAMILY	DNA/RNA polymerases		molecular_function	RNA-dependent RNA polymerase activity		biological_process	RNA-templated transcription
1	CF-AKH10573.1.1.6_7109_relaxed	CF-BAA24003.1.11_10589_relaxed	CF-ABF51189.1.11_10661_relaxed	mmseq	CF	ABF51189.1.11_10661	460	95.6	0.94	10661	Rhinovirus A	3D (polymerase)	Pfam	Viral RNA-dependent RNA polymerase		Gene3D	Reverse transcriptase/Diguanylate cyclase domain		SUPERFAMILY	DNA/RNA polymerases		molecular_function	RNA-dependent RNA polymerase activity		biological_process	RNA-templated transcription
1	CF-AKH10573.1.1.6_7109_relaxed	CF-BAA24003.1.11_10589_relaxed	CF-SNQ27946.1.12_10975_relaxed	foldseek	CF	SNQ27946.1.12_10975	455	95.5	0.94	10975	Pasivirus A	3D; RNA-dependent RNA polymerase	Pfam	Viral RNA-dependent RNA polymerase		Gene3D	Reverse transcriptase/Diguanylate cyclase domain		SUPERFAMILY	DNA/RNA polymerases		molecular_function	RNA-dependent RNA polymerase activity		biological_process	RNA-templated transcription
1	CF-AKH10573.1.1.6_7109_relaxed	CF-BAA24003.1.11_10589_relaxed	CF-AFV31450.1.10_10973_relaxed	mmseq	CF	AFV31450.1.10_10973	455	95.5	0.94	10973	Pasivirus A	RNA-dependent RNA polymerase; 3D	Pfam	Viral RNA-dependent RNA polymerase		Gene3D	Reverse transcriptase/Diguanylate cyclase domain		SUPERFAMILY	DNA/RNA polymerases		molecular_function	RNA-dependent RNA polymerase activity		biological_process	RNA-templated transcription
1	CF-AKH10573.1.1.6_7109_relaxed	CF-BAA24003.1.11_10589_relaxed	CF-AFN70966.1.11_10972_relaxed	mmseq	CF	AFN70966.1.11_10972	455	95.4	0.94	10972	Pasivirus A	3D	Pfam	Viral RNA-dependent RNA polymerase		Gene3D	Reverse transcriptase/Diguanylate cyclase domain		SUPERFAMILY	DNA/RNA polymerases		molecular_function	RNA-dependent RNA polymerase activity		biological_process	RNA-templated transcription
1	CF-AKH10573.1.1.6_7109_relaxed	CF-BAA24003.1.11_10589_relaxed	CF-ACK37419.1.1.10_10698_relaxed	mmseq	CF	ACK37419.1.1.10_10698	450	95	0.93	10698	Rhinovirus A	Conserved catalytic core domain of RNA-dependent RNA polymerase (RdRp) from the positive-sense single-stranded RNA [(+)ssRNA] viruses and closely related viruses; cl40470	Pfam	Viral RNA-dependent RNA polymerase		Gene3D	Reverse transcriptase/Diguanylate cyclase domain		SUPERFAMILY	DNA/RNA polymerases		molecular_function	RNA-dependent RNA polymerase activity		biological_process	RNA-templated transcription
1	CF-AKH10573.1.1.6_7109_relaxed	CF-BAA24003.1.11_10589_relaxed	CF-ACK37423.1.1.10_10701_relaxed	mmseq	CF	ACK37423.1.1.10_10701	450	94.6	0.93	10701	Rhinovirus A	Conserved catalytic core domain of RNA-dependent RNA polymerase (RdRp) from the positive-sense single-stranded RNA [(+)ssRNA] viruses and closely related viruses; cl40470	Pfam	Viral RNA-dependent RNA polymerase		Gene3D	Reverse transcriptase/Diguanylate cyclase domain		SUPERFAMILY	DNA/RNA polymerases		molecular_function	RNA-dependent RNA polymerase activity		biological_process	RNA-templated transcription
1	CF-AKH10573.1.1.6_7109_relaxed	CF-BAA24003.1.11_10589_relaxed	CF-ACK37374.1.1.10_10645_relaxed	mmseq	CF	ACK37374.1.1.10_10645	450	94.8	0.93	10645	Rhinovirus A	Conserved catalytic core domain of RNA-dependent RNA polymerase (RdRp) from the positive-sense single-stranded RNA [(+)ssRNA] viruses and closely related viruses; cl40470	Pfam	Viral RNA-dependent RNA polymerase		Gene3D	Reverse transcriptase/Diguanylate cyclase domain		SUPERFAMILY	DNA/RNA polymerases		molecular_function	RNA-dependent RNA polymerase activity		biological_process	RNA-templated transcription
1	CF-AKH10573.1.1.6_7109_relaxed	CF-BAA24003.1.11_10589_relaxed	CF-ACK37384.1.1.10_10658_relaxed	mmseq	CF	ACK37384.1.1.10_10658	450	94.7	0.93	10658	Rhinovirus A	Conserved catalytic core domain of RNA-dependent RNA polymerase (RdRp) from the positive-sense single-stranded RNA [(+)ssRNA] viruses and closely related viruses; cl40470	Pfam	Viral RNA-dependent RNA polymerase		Gene3D	Reverse transcriptase/Diguanylate cyclase domain		SUPERFAMILY	DNA/RNA polymerases		molecular_function	RNA-dependent RNA polymerase activity		biological_process	RNA-templated transcription
1	CF-AKH10573.1.1.6_7109_relaxed	CF-BAA24003.1.11_10589_relaxed	CF-AMQ25905.1.11_10834_relaxed	mmseq	CF	AMQ25905.1.11_10834	490	95.1	0.94	10834	Hepatovirus F	3D	Pfam	Viral RNA-dependent RNA polymerase		Gene3D	Reverse transcriptase/Diguanylate cyclase domain		SUPERFAMILY	DNA/RNA polymerases		molecular_function	RNA-dependent RNA polymerase activity		biological_process	RNA-templated transcription
1	CF-AKH10573.1.1.6_7109_relaxed	CF-BAA24003.1.11_10589_relaxed	CF-ABF51190.1.11_10669_relaxed	mmseq	CF	ABF51190.1.11_10669	460	95.7	0.93	10669	Rhinovirus A	3D (polymerase)	Pfam	Viral RNA-dependent RNA polymerase		Gene3D	Reverse transcriptase/Diguanylate cyclase domain		SUPERFAMILY	DNA/RNA polymerases		molecular_function	RNA-dependent RNA polymerase activity		biological_process	RNA-templated transcription
1	CF-AKH10573.1.1.6_7109_relaxed	CF-BAA24003.1.11_10589_relaxed	CF-ACK37398.1.11_10677_relaxed	mmseq	CF	ACK37398.1.11_10677	460	95.6	0.94	10677	Rhinovirus A	3D	Pfam	Viral RNA-dependent RNA polymerase		Gene3D	Reverse transcriptase/Diguanylate cyclase domain		SUPERFAMILY	DNA/RNA polymerases		molecular_function	RNA-dependent RNA polymerase activity		biological_process	RNA-templated transcription
1	CF-AKH10573.1.1.6_7109_relaxed	CF-BAA24003.1.11_10589_relaxed	CF-ABF51205.1.11_10674_relaxed	mmseq	CF	ABF51205.1.11_10674	460	95.3	0.93	10674	Rhinovirus A	3D (polymerase)	Pfam	Viral RNA-dependent RNA polymerase		Gene3D	Reverse transcriptase/Diguanylate cyclase domain		SUPERFAMILY	DNA/RNA polymerases		molecular_function	RNA-dependent RNA polymerase activity		biological_process	RNA-templated transcription
1	CF-AKH10573.1.1.6_7109_relaxed	CF-BAA24003.1.11_10589_relaxed	CF-CAA26181.1.11_10635_relaxed	mmseq	CF	CAA26181.1.11_10635	460	95.5	0.93	10635	Rhinovirus A	Polymerase	Pfam	Viral RNA-dependent RNA polymerase		Gene3D	Reverse transcriptase/Diguanylate cyclase domain		SUPERFAMILY	DNA/RNA polymerases		molecular_function	RNA-dependent RNA polymerase activity		biological_process	RNA-templated transcription
1	CF-AKH10573.1.1.6_7109_relaxed	CF-BAA24003.1.11_10589_relaxed	CF-BAA00168.1.11_10634_relaxed	mmseq	CF	BAA00168.1.11_10634	460	95.4	0.93	10634	Rhinovirus A	Polymerase	Pfam	Viral RNA-dependent RNA polymerase		Gene3D	Reverse transcriptase/Diguanylate cyclase domain		SUPERFAMILY	DNA/RNA polymerases		molecular_function	RNA-dependent RNA polymerase activity		biological_process	RNA-templated transcription
1	CF-AKH10573.1.1.6_7109_relaxed	CF-BAA24003.1.11_10589_relaxed	CF-ACK37367.1.11_10633_relaxed	mmseq	CF	ACK37367.1.11_10633	460	95.4	0.94	10633	Rhinovirus A	3D	Pfam	Viral RNA-dependent RNA polymerase		Gene3D	Reverse transcriptase/Diguanylate cyclase domain		SUPERFAMILY	DNA/RNA polymerases		molecular_function	RNA-dependent RNA polymerase activity		biological_process	RNA-templated transcription
1	CF-AKH10573.1.1.6_7109_relaxed	CF-BAA24003.1.11_10589_relaxed	CF-ACK37433.1.11_10638_relaxed	mmseq	CF	ACK37433.1.11_10638	460	95.8	0.93	10638	Rhinovirus A	3D	Pfam	Viral RNA-dependent RNA polymerase		Gene3D	Reverse transcriptase/Diguanylate cyclase domain		SUPERFAMILY	DNA/RNA polymerases		molecular_function	RNA-dependent RNA polymerase activity		biological_process	RNA-templated transcription
1	CF-AKH10573.1.1.6_7109_relaxed	CF-BAA24003.1.11_10589_relaxed	CF-ANN47502.1.1.10_10487_relaxed	mmseq	CF	ANN47502.1.1.10_10487	454	95.5	0.93	10487	Enterovirus A	RNA-dependent RNA polymerase (RdRp) in the Enterovirus genus of positive-sense single-stranded RNA [(+)ssRNA] viruses, within the family Picornaviridae; cd23213	Pfam	Viral RNA-dependent RNA polymerase		Gene3D	Reverse transcriptase/Diguanylate cyclase domain		SUPERFAMILY	DNA/RNA polymerases		molecular_function	RNA-dependent RNA polymerase activity		biological_process	RNA-templated transcription
1	CF-AKH10573.1.1.6_7109_relaxed	CF-BAA24003.1.11_10589_relaxed	CF-ABV25904.1.1.10_10483_relaxed	mmseq	CF	ABV25904.1.1.10_10483	454	95.8	0.94	10483	Enterovirus A	RNA-dependent RNA polymerase (RdRp) in the Enterovirus genus of positive-sense single-stranded RNA [(+)ssRNA] viruses, within the family Picornaviridae; cd23213	Pfam	Viral RNA-dependent RNA polymerase		Gene3D	Reverse transcriptase/Diguanylate cyclase domain		SUPERFAMILY	DNA/RNA polymerases		molecular_function	RNA-dependent RNA polymerase activity		biological_process	RNA-templated transcription
1	CF-AKH10573.1.1.6_7109_relaxed	CF-BAA24003.1.11_10589_relaxed	CF-AAQ02676.1.1.10_10563_relaxed	mmseq	CF	AAQ02676.1.1.10_10563	453	95.8	0.94	10563	Enterovirus C	RNA-dependent RNA polymerase (RdRp) in the Enterovirus genus of positive-sense single-stranded RNA [(+)ssRNA] viruses, within the family Picornaviridae; cd23213	Pfam	Viral RNA-dependent RNA polymerase		Gene3D	Reverse transcriptase/Diguanylate cyclase domain		SUPERFAMILY	DNA/RNA polymerases		molecular_function	RNA-dependent RNA polymerase activity		biological_process	RNA-templated transcription
1	CF-AKH10573.1.1.6_7109_relaxed	CF-BAA24003.1.11_10589_relaxed	CF-ACI62174.1_11470_relaxed	foldseek	CF	ACI62174.1_11470	511	93.5	0.92	11470	Mamastrovirus 6	Product: ORF1b	Pfam	Viral RNA-dependent RNA polymerase		Gene3D	Reverse transcriptase/Diguanylate cyclase domain		SUPERFAMILY	DNA/RNA polymerases		molecular_function	RNA-dependent RNA polymerase activity		biological_process	RNA-templated transcription
1	CF-AKH10573.1.1.6_7109_relaxed	CF-BAA24003.1.11_10589_relaxed	CF-CAB95006.3_11452_relaxed	foldseek	CF	CAB95006.3_11452	512	94.3	0.92	11452	Avastrovirus 1	Product: nonstructural protein, putative RNA-dependant RNA polymerase	Pfam	Viral RNA-dependent RNA polymerase		Gene3D	Reverse transcriptase/Diguanylate cyclase domain		SUPERFAMILY	DNA/RNA polymerases		molecular_function	RNA-dependent RNA polymerase activity		biological_process	RNA-templated transcription
1	CF-AKH10573.1.1.6_7109_relaxed	CF-BAA24003.1.11_10589_relaxed	CF-ALL35262.1.1.6_10830_relaxed	mmseq	CF	ALL35262.1.1.6_10830	463	94.7	0.94	10830	Hepatovirus D	Conserved catalytic core domain of RNA-dependent RNA polymerase (RdRp) from the positive-sense single-stranded RNA [(+)ssRNA] viruses and closely related viruses; cl40470	Pfam	Viral RNA-dependent RNA polymerase		Gene3D	Reverse transcriptase/Diguanylate cyclase domain		SUPERFAMILY	DNA/RNA polymerases		molecular_function	RNA-dependent RNA polymerase activity		biological_process	RNA-templated transcription
1	CF-AKH10573.1.1.6_7109_relaxed	CF-BAA24003.1.11_10589_relaxed	CF-ALL35264.1.1.6_10831_relaxed	mmseq	CF	ALL35264.1.1.6_10831	464	94.8	0.94	10831	Hepatovirus D	RNA-dependent RNA polymerase (RdRp) in the genus Hepatovirus of positive-sense single-stranded RNA [(+)ssRNA] viruses, within the family Picornaviridae; cd23215	Pfam	Viral RNA-dependent RNA polymerase		Gene3D	Reverse transcriptase/Diguanylate cyclase domain		SUPERFAMILY	DNA/RNA polymerases		molecular_function	RNA-dependent RNA polymerase activity		biological_process	RNA-templated transcription
1	CF-AKH10573.1.1.6_7109_relaxed	CF-BAA24003.1.11_10589_relaxed	CF-AAA45466.1.1.5_10827_relaxed	mmseq	CF	AAA45466.1.1.5_10827	463	94.2	0.93	10827	Hepatovirus A	RNA-dependent RNA polymerase (RdRp) in the genus Hepatovirus of positive-sense single-stranded RNA [(+)ssRNA] viruses, within the family Picornaviridae; cd23215	Pfam	Viral RNA-dependent RNA polymerase		Gene3D	Reverse transcriptase/Diguanylate cyclase domain		SUPERFAMILY	DNA/RNA polymerases		molecular_function	RNA-dependent RNA polymerase activity		biological_process	RNA-templated transcription
1	CF-AKH10573.1.1.6_7109_relaxed	CF-BAA24003.1.11_10589_relaxed	CF-ABF51196.1.11_10692_relaxed	mmseq	CF	ABF51196.1.11_10692	460	95.4	0.93	10692	Rhinovirus A	3D (polymerase)	Pfam	Viral RNA-dependent RNA polymerase		Gene3D	Reverse transcriptase/Diguanylate cyclase domain		SUPERFAMILY	DNA/RNA polymerases		molecular_function	RNA-dependent RNA polymerase activity		biological_process	RNA-templated transcription
1	CF-AKH10573.1.1.6_7109_relaxed	CF-BAA24003.1.11_10589_relaxed	CF-ACK37401.1.11_10681_relaxed	mmseq	CF	ACK37401.1.11_10681	460	95.4	0.93	10681	Rhinovirus A	3D	Pfam	Viral RNA-dependent RNA polymerase		Gene3D	Reverse transcriptase/Diguanylate cyclase domain		SUPERFAMILY	DNA/RNA polymerases		molecular_function	RNA-dependent RNA polymerase activity		biological_process	RNA-templated transcription
1	CF-AKH10573.1.1.6_7109_relaxed	CF-BAA24003.1.11_10589_relaxed	CF-ACK37404.1.11_10685_relaxed	mmseq	CF	ACK37404.1.11_10685	460	95.5	0.93	10685	Rhinovirus A	3D	Pfam	Viral RNA-dependent RNA polymerase		Gene3D	Reverse transcriptase/Diguanylate cyclase domain		SUPERFAMILY	DNA/RNA polymerases		molecular_function	RNA-dependent RNA polymerase activity		biological_process	RNA-templated transcription
1	CF-AKH10573.1.1.6_7109_relaxed	CF-BAA24003.1.11_10589_relaxed	CF-AAQ02683.1.1.10_10570_relaxed	mmseq	CF	AAQ02683.1.1.10_10570	453	96	0.94	10570	Enterovirus C	RNA-dependent RNA polymerase (RdRp) in the Enterovirus genus of positive-sense single-stranded RNA [(+)ssRNA] viruses, within the family Picornaviridae; cd23213	Pfam	Viral RNA-dependent RNA polymerase		Gene3D	Reverse transcriptase/Diguanylate cyclase domain		SUPERFAMILY	DNA/RNA polymerases		molecular_function	RNA-dependent RNA polymerase activity		biological_process	RNA-templated transcription
1	CF-AKH10573.1.1.6_7109_relaxed	CF-BAA24003.1.11_10589_relaxed	CF-AAM33242.1.11_10814_relaxed	mmseq	CF	AAM33242.1.11_10814	461	95.6	0.93	10814	Sapelovirus A	Polymerase	Pfam	Viral RNA-dependent RNA polymerase		Gene3D	Reverse transcriptase/Diguanylate cyclase domain		SUPERFAMILY	DNA/RNA polymerases		molecular_function	RNA-dependent RNA polymerase activity		biological_process	RNA-templated transcription
1	CF-AKH10573.1.1.6_7109_relaxed	CF-BAA24003.1.11_10589_relaxed	CF-AAL69636.2.11_10490_relaxed	mmseq	CF	AAL69636.2.11_10490	462	96.8	0.94	10490	Enterovirus A	3D	Pfam	Viral RNA-dependent RNA polymerase		Gene3D	Reverse transcriptase/Diguanylate cyclase domain		SUPERFAMILY	DNA/RNA polymerases		molecular_function	RNA-dependent RNA polymerase activity		biological_process	RNA-templated transcription
1	CF-AKH10573.1.1.6_7109_relaxed	CF-BAA24003.1.11_10589_relaxed	CF-AAW30682.1.1.10_10479_relaxed	mmseq	CF	AAW30682.1.1.10_10479	454	95.4	0.94	10479	Enterovirus A	RNA-dependent RNA polymerase (RdRp) in the Enterovirus genus of positive-sense single-stranded RNA [(+)ssRNA] viruses, within the family Picornaviridae; cd23213	Pfam	Viral RNA-dependent RNA polymerase		Gene3D	Reverse transcriptase/Diguanylate cyclase domain		SUPERFAMILY	DNA/RNA polymerases		molecular_function	RNA-dependent RNA polymerase activity		biological_process	RNA-templated transcription
1	CF-AKH10573.1.1.6_7109_relaxed	CF-BAA24003.1.11_10589_relaxed	CF-AAR38842.1.1.10_10469_relaxed	mmseq	CF	AAR38842.1.1.10_10469	454	96.1	0.94	10469	Enterovirus A	RNA-dependent RNA polymerase (RdRp) in the Enterovirus genus of positive-sense single-stranded RNA [(+)ssRNA] viruses, within the family Picornaviridae; cd23213	Pfam	Viral RNA-dependent RNA polymerase		Gene3D	Reverse transcriptase/Diguanylate cyclase domain		SUPERFAMILY	DNA/RNA polymerases		molecular_function	RNA-dependent RNA polymerase activity		biological_process	RNA-templated transcription
1	CF-AKH10573.1.1.6_7109_relaxed	CF-BAA24003.1.11_10589_relaxed	CF-ABF51188.1.11_10690_relaxed	mmseq	CF	ABF51188.1.11_10690	460	95.8	0.93	10690	Rhinovirus A	3D (polymerase)	Pfam	Viral RNA-dependent RNA polymerase		Gene3D	Reverse transcriptase/Diguanylate cyclase domain		SUPERFAMILY	DNA/RNA polymerases		molecular_function	RNA-dependent RNA polymerase activity		biological_process	RNA-templated transcription
1	CF-AKH10573.1.1.6_7109_relaxed	CF-BAA24003.1.11_10589_relaxed	CF-ABF51204.1.11_10691_relaxed	mmseq	CF	ABF51204.1.11_10691	460	95.7	0.93	10691	Rhinovirus A	3D (polymerase)	Pfam	Viral RNA-dependent RNA polymerase		Gene3D	Reverse transcriptase/Diguanylate cyclase domain		SUPERFAMILY	DNA/RNA polymerases		molecular_function	RNA-dependent RNA polymerase activity		biological_process	RNA-templated transcription
1	CF-AKH10573.1.1.6_7109_relaxed	CF-BAA24003.1.11_10589_relaxed	CF-AGQ22075.1.1.6_7110_relaxed	foldseek	CF	AGQ22075.1.1.6_7110	513	94.8	0.92	7110	Hepacivirus colobi	RNA-dependent RNA polymerase (RdRp) in the genus Hepacivirus, within the family Flaviviridae of positive-sense single-stranded RNA (+ssRNA) viruses; cd23202	Pfam	Viral RNA dependent RNA polymerase		Gene3D	Reverse transcriptase/Diguanylate cyclase domain		SUPERFAMILY	DNA/RNA polymerases		molecular_function	RNA-dependent RNA polymerase activity		biological_process	viral RNA genome replication
1	CF-AKH10573.1.1.6_7109_relaxed	CF-BAA24003.1.11_10589_relaxed	CF-AAQ02680.1.1.10_10565_relaxed	mmseq	CF	AAQ02680.1.1.10_10565	453	95.7	0.94	10565	Enterovirus C	RNA-dependent RNA polymerase (RdRp) in the Enterovirus genus of positive-sense single-stranded RNA [(+)ssRNA] viruses, within the family Picornaviridae; cd23213	Pfam	Viral RNA-dependent RNA polymerase		Gene3D	Reverse transcriptase/Diguanylate cyclase domain		SUPERFAMILY	DNA/RNA polymerases		molecular_function	RNA-dependent RNA polymerase activity		biological_process	RNA-templated transcription
1	CF-AKH10573.1.1.6_7109_relaxed	CF-BAA24003.1.11_10589_relaxed	CF-ACK37419.1.11_10698_relaxed	mmseq	CF	ACK37419.1.11_10698	460	95.5	0.94	10698	Rhinovirus A	3D	Pfam	Viral RNA-dependent RNA polymerase		Gene3D	Reverse transcriptase/Diguanylate cyclase domain		SUPERFAMILY	DNA/RNA polymerases		molecular_function	RNA-dependent RNA polymerase activity		biological_process	RNA-templated transcription
1	CF-AKH10573.1.1.6_7109_relaxed	CF-BAA24003.1.11_10589_relaxed	CF-ABF51198.1.11_10699_relaxed	mmseq	CF	ABF51198.1.11_10699	460	95.9	0.94	10699	Rhinovirus A	3D (polymerase)	Pfam	Viral RNA-dependent RNA polymerase		Gene3D	Reverse transcriptase/Diguanylate cyclase domain		SUPERFAMILY	DNA/RNA polymerases		molecular_function	RNA-dependent RNA polymerase activity		biological_process	RNA-templated transcription
1	CF-AKH10573.1.1.6_7109_relaxed	CF-BAA24003.1.11_10589_relaxed	CF-ABF51186.1.11_10689_relaxed	mmseq	CF	ABF51186.1.11_10689	460	95.8	0.94	10689	Rhinovirus A	3D (polymerase)	Pfam	Viral RNA-dependent RNA polymerase		Gene3D	Reverse transcriptase/Diguanylate cyclase domain		SUPERFAMILY	DNA/RNA polymerases		molecular_function	RNA-dependent RNA polymerase activity		biological_process	RNA-templated transcription
1	CF-AKH10573.1.1.6_7109_relaxed	CF-BAA24003.1.11_10589_relaxed	CF-ACK37402.1.11_10682_relaxed	mmseq	CF	ACK37402.1.11_10682	460	95.6	0.93	10682	Rhinovirus A	3D	Pfam	Viral RNA-dependent RNA polymerase		Gene3D	Reverse transcriptase/Diguanylate cyclase domain		SUPERFAMILY	DNA/RNA polymerases		molecular_function	RNA-dependent RNA polymerase activity		biological_process	RNA-templated transcription
1	CF-AKH10573.1.1.6_7109_relaxed	CF-BAA24003.1.11_10589_relaxed	CF-AGC52814.1.1.6_7126_relaxed	mmseq	CF	AGC52814.1.1.6_7126	514	94.3	0.91	7126	Hepacivirus myodae	RNA-dependent RNA polymerase (RdRp) in the genus Hepacivirus, within the family Flaviviridae of positive-sense single-stranded RNA (+ssRNA) viruses; cd23202	Pfam	Viral RNA dependent RNA polymerase		Gene3D	Reverse transcriptase/Diguanylate cyclase domain		SUPERFAMILY	DNA/RNA polymerases		molecular_function	RNA-dependent RNA polymerase activity		biological_process	viral RNA genome replication
1	CF-AKH10573.1.1.6_7109_relaxed	CF-BAA24003.1.11_10589_relaxed	CF-AGJ71779.1.1.7_7129_relaxed	mmseq	CF	AGJ71779.1.1.7_7129	512	94.3	0.91	7129	Hepacivirus peromysci	RNA-dependent RNA polymerase (RdRp) in the genus Hepacivirus, within the family Flaviviridae of positive-sense single-stranded RNA (+ssRNA) viruses; cd23202	Pfam	Viral RNA dependent RNA polymerase		Gene3D	Reverse transcriptase/Diguanylate cyclase domain		SUPERFAMILY	DNA/RNA polymerases		molecular_function	RNA-dependent RNA polymerase activity		biological_process	viral RNA genome replication
1	CF-AKH10573.1.1.6_7109_relaxed	CF-BAA24003.1.11_10589_relaxed	CF-AIU36221.1.1.5_7127_relaxed	mmseq	CF	AIU36221.1.1.5_7127	512	94	0.91	7127	Hepacivirus norvegici	RNA-dependent RNA polymerase (RdRp) in the genus Hepacivirus, within the family Flaviviridae of positive-sense single-stranded RNA (+ssRNA) viruses; cd23202	Pfam	Viral RNA dependent RNA polymerase		Gene3D	Reverse transcriptase/Diguanylate cyclase domain		SUPERFAMILY	DNA/RNA polymerases		molecular_function	RNA-dependent RNA polymerase activity		biological_process	viral RNA genome replication
1	CF-AKH10573.1.1.6_7109_relaxed	CF-BAA24003.1.11_10589_relaxed	CF-ACK37383.1.1.10_10657_relaxed	mmseq	CF	ACK37383.1.1.10_10657	452	95.3	0.93	10657	Rhinovirus A	Conserved catalytic core domain of RNA-dependent RNA polymerase (RdRp) from the positive-sense single-stranded RNA [(+)ssRNA] viruses and closely related viruses; cl40470	Pfam	Viral RNA-dependent RNA polymerase		Gene3D	Reverse transcriptase/Diguanylate cyclase domain		SUPERFAMILY	DNA/RNA polymerases		molecular_function	RNA-dependent RNA polymerase activity		biological_process	RNA-templated transcription
1	CF-AKH10573.1.1.6_7109_relaxed	CF-BAA24003.1.11_10589_relaxed	CF-ACK37405.1.11_10686_relaxed	mmseq	CF	ACK37405.1.11_10686	460	95.8	0.94	10686	Rhinovirus A	3D	Pfam	Viral RNA-dependent RNA polymerase		Gene3D	Reverse transcriptase/Diguanylate cyclase domain		SUPERFAMILY	DNA/RNA polymerases		molecular_function	RNA-dependent RNA polymerase activity		biological_process	RNA-templated transcription
1	CF-AKH10573.1.1.6_7109_relaxed	CF-BAA24003.1.11_10589_relaxed	CF-ACK37427.1.11_10703_relaxed	mmseq	CF	ACK37427.1.11_10703	460	95.9	0.94	10703	Rhinovirus A	3D	Pfam	Viral RNA-dependent RNA polymerase		Gene3D	Reverse transcriptase/Diguanylate cyclase domain		SUPERFAMILY	DNA/RNA polymerases		molecular_function	RNA-dependent RNA polymerase activity		biological_process	RNA-templated transcription
1	CF-AKH10573.1.1.6_7109_relaxed	CF-BAA24003.1.11_10589_relaxed	CF-ACK37413.1.11_10696_relaxed	mmseq	CF	ACK37413.1.11_10696	460	95.8	0.93	10696	Rhinovirus A	3D	Pfam	Viral RNA-dependent RNA polymerase		Gene3D	Reverse transcriptase/Diguanylate cyclase domain		SUPERFAMILY	DNA/RNA polymerases		molecular_function	RNA-dependent RNA polymerase activity		biological_process	RNA-templated transcription
1	CF-AKH10573.1.1.6_7109_relaxed	CF-BAA24003.1.11_10589_relaxed	CF-AAA45762.1.11_10700_relaxed	mmseq	CF	AAA45762.1.11_10700	460	95.7	0.94	10700	Rhinovirus A	Polymerase	Pfam	Viral RNA-dependent RNA polymerase		Gene3D	Reverse transcriptase/Diguanylate cyclase domain		SUPERFAMILY	DNA/RNA polymerases		molecular_function	RNA-dependent RNA polymerase activity		biological_process	RNA-templated transcription
1	CF-AKH10573.1.1.6_7109_relaxed	CF-BAA24003.1.11_10589_relaxed	CF-BAA09890.1.1.14_7119_relaxed	mmseq	CF	BAA09890.1.1.14_7119	518	95.1	0.92	7119	Hepacivirus hominis	RNA-dependent RNA polymerase (RdRp) in the genus Hepacivirus, within the family Flaviviridae of positive-sense single-stranded RNA (+ssRNA) viruses; cd23202	Pfam	Viral RNA dependent RNA polymerase		Gene3D	Reverse transcriptase/Diguanylate cyclase domain		SUPERFAMILY	DNA/RNA polymerases		molecular_function	RNA-dependent RNA polymerase activity		biological_process	viral RNA genome replication
1	CF-AKH10573.1.1.6_7109_relaxed	CF-BAA24003.1.11_10589_relaxed	CF-AKH10573.1.1.6_7109_relaxed	foldseek	CF	AKH10573.1.1.6_7109	510	94.9	0.92	7109	Hepacivirus bovis	Conserved catalytic core domain of RNA-dependent RNA polymerase (RdRp) from the positive-sense single-stranded RNA [(+)ssRNA] viruses and closely related viruses; cl40470	Pfam	Viral RNA dependent RNA polymerase		Gene3D	Reverse transcriptase/Diguanylate cyclase domain		SUPERFAMILY	DNA/RNA polymerases		molecular_function	RNA-dependent RNA polymerase activity		biological_process	viral RNA genome replication
1	CF-AKH10573.1.1.6_7109_relaxed	CF-BAA24003.1.11_10589_relaxed	CF-AAC54059.1.1.5_7130_relaxed	foldseek	CF	AAC54059.1.1.5_7130	514	95.3	0.92	7130	Hepacivirus platyrrhini	RNA-dependent RNA polymerase (RdRp) in the genus Hepacivirus, within the family Flaviviridae of positive-sense single-stranded RNA (+ssRNA) viruses; cd23202	Pfam	Viral RNA dependent RNA polymerase		Gene3D	Reverse transcriptase/Diguanylate cyclase domain		SUPERFAMILY	DNA/RNA polymerases		molecular_function	RNA-dependent RNA polymerase activity		biological_process	viral RNA genome replication
1	CF-AKH10573.1.1.6_7109_relaxed	CF-BAA24003.1.11_10589_relaxed	CF-AGC52807.1.1.7_7112_relaxed	foldseek	CF	AGC52807.1.1.7_7112	514	94.1	0.91	7112	Hepacivirus glareoli	RNA-dependent RNA polymerase (RdRp) in the genus Hepacivirus, within the family Flaviviridae of positive-sense single-stranded RNA (+ssRNA) viruses; cd23202	Pfam	Viral RNA dependent RNA polymerase		Gene3D	Reverse transcriptase/Diguanylate cyclase domain		SUPERFAMILY	DNA/RNA polymerases		molecular_function	RNA-dependent RNA polymerase activity		biological_process	viral RNA genome replication
1	CF-AKH10573.1.1.6_7109_relaxed	CF-BAA24003.1.11_10589_relaxed	CF-AGH70217.1.1.5_7217_relaxed	foldseek	CF	AGH70217.1.1.5_7217	479	94.9	0.92	7217	Pegivirus equi	RNA-dependent RNA polymerase (RdRp) in the genus Pegivirus, within the family Flaviviridae of positive-sense single-stranded RNA (+ssRNA) viruses; cd23203	Pfam	Viral RNA dependent RNA polymerase		Gene3D	Reverse transcriptase/Diguanylate cyclase domain		SUPERFAMILY	DNA/RNA polymerases		molecular_function	RNA-dependent RNA polymerase activity		biological_process	viral RNA genome replication
1	CF-AKH10573.1.1.6_7109_relaxed	CF-BAA24003.1.11_10589_relaxed	CF-ADK12630.1.1.5_7232_relaxed	mmseq	CF	ADK12630.1.1.5_7232	481	93.8	0.91	7232	Pegivirus pteropi	RNA-dependent RNA polymerase (RdRp) in the genus Pegivirus, within the family Flaviviridae of positive-sense single-stranded RNA (+ssRNA) viruses; cd23203	Pfam	Viral RNA dependent RNA polymerase		Gene3D	Reverse transcriptase/Diguanylate cyclase domain		SUPERFAMILY	DNA/RNA polymerases		molecular_function	RNA-dependent RNA polymerase activity		biological_process	viral RNA genome replication
1	CF-AKH10573.1.1.6_7109_relaxed	CF-BAA24003.1.11_10589_relaxed	CF-AAA96964.1.1.8_7218_relaxed	mmseq	CF	AAA96964.1.1.8_7218	494	92.9	0.91	7218	Pegivirus hominis	Viral RNA dependent RNA polymerase; pfam00998	Pfam	Viral RNA dependent RNA polymerase		Gene3D	Reverse transcriptase/Diguanylate cyclase domain		SUPERFAMILY	DNA/RNA polymerases		molecular_function	RNA-dependent RNA polymerase activity		biological_process	viral RNA genome replication
1	CF-AKH10573.1.1.6_7109_relaxed	CF-BAA24003.1.11_10589_relaxed	CF-BAA22476.1.1.7_7220_relaxed	mmseq	CF	BAA22476.1.1.7_7220	475	94.5	0.92	7220	Pegivirus hominis	RNA-dependent RNA polymerase (RdRp) in the genus Pegivirus, within the family Flaviviridae of positive-sense single-stranded RNA (+ssRNA) viruses; cd23203	Pfam	Viral RNA dependent RNA polymerase		Gene3D	Reverse transcriptase/Diguanylate cyclase domain		SUPERFAMILY	DNA/RNA polymerases		molecular_function	RNA-dependent RNA polymerase activity		biological_process	viral RNA genome replication
1	CF-AKH10573.1.1.6_7109_relaxed	CF-BAA24003.1.11_10589_relaxed	CF-ANO81671.1.1.7_7235_relaxed	mmseq	CF	ANO81671.1.1.7_7235	479	94.5	0.92	7235	Pegivirus suis	RNA-dependent RNA polymerase (RdRp) in the genus Pegivirus, within the family Flaviviridae of positive-sense single-stranded RNA (+ssRNA) viruses; cd23203	Pfam	Viral RNA dependent RNA polymerase		Gene3D	Reverse transcriptase/Diguanylate cyclase domain		SUPERFAMILY	DNA/RNA polymerases		molecular_function	RNA-dependent RNA polymerase activity		biological_process	viral RNA genome replication
1	CF-AKH10573.1.1.6_7109_relaxed	CF-BAA24003.1.11_10589_relaxed	CF-ADK12629.1.1.5_7231_relaxed	mmseq	CF	ADK12629.1.1.5_7231	481	93.8	0.91	7231	Pegivirus pteropi	RNA-dependent RNA polymerase (RdRp) in the genus Pegivirus, within the family Flaviviridae of positive-sense single-stranded RNA (+ssRNA) viruses; cd23203	Pfam	Viral RNA dependent RNA polymerase		Gene3D	Reverse transcriptase/Diguanylate cyclase domain		SUPERFAMILY	DNA/RNA polymerases		molecular_function	RNA-dependent RNA polymerase activity		biological_process	viral RNA genome replication
1	CF-AKH10573.1.1.6_7109_relaxed	CF-BAA24003.1.11_10589_relaxed	CF-AAX68554.1.1.7_7225_relaxed	mmseq	CF	AAX68554.1.1.7_7225	475	93.7	0.92	7225	Pegivirus hominis	RNA-dependent RNA polymerase (RdRp) in the genus Pegivirus, within the family Flaviviridae of positive-sense single-stranded RNA (+ssRNA) viruses; cd23203	Pfam	Viral RNA dependent RNA polymerase		Gene3D	Reverse transcriptase/Diguanylate cyclase domain		SUPERFAMILY	DNA/RNA polymerases		molecular_function	RNA-dependent RNA polymerase activity		biological_process	viral RNA genome replication
1	CF-AKH10573.1.1.6_7109_relaxed	CF-BAA24003.1.11_10589_relaxed	CF-AGK41004.1.1.9_7125_relaxed	foldseek	CF	AGK41004.1.1.9_7125	515	93.4	0.9	7125	Hepacivirus macronycteridis	RNA-dependent RNA polymerase (RdRp) in the genus Hepacivirus, within the family Flaviviridae of positive-sense single-stranded RNA (+ssRNA) viruses; cd23202	Pfam	Viral RNA dependent RNA polymerase		Gene3D	Reverse transcriptase/Diguanylate cyclase domain		SUPERFAMILY	DNA/RNA polymerases		molecular_function	RNA-dependent RNA polymerase activity		biological_process	viral RNA genome replication
1	CF-AKH10573.1.1.6_7109_relaxed	CF-BAA24003.1.11_10589_relaxed	CF-AGK41008.1.1.8_7128_relaxed	mmseq	CF	AGK41008.1.1.8_7128	516	93.2	0.91	7128	Hepacivirus otomopis	RNA-dependent RNA polymerase (RdRp) in the genus Hepacivirus, within the family Flaviviridae of positive-sense single-stranded RNA (+ssRNA) viruses; cd23202	Pfam	Viral RNA dependent RNA polymerase		Gene3D	Reverse transcriptase/Diguanylate cyclase domain		SUPERFAMILY	DNA/RNA polymerases		molecular_function	RNA-dependent RNA polymerase activity		biological_process	viral RNA genome replication
1	CF-AKH10573.1.1.6_7109_relaxed	CF-BAA24003.1.11_10589_relaxed	CF-AGC52836.1.1.5_7133_relaxed	foldseek	CF	AGC52836.1.1.5_7133	518	94.6	0.92	7133	Hepacivirus rhabdomysis	RNA-dependent RNA polymerase (RdRp) in the genus Hepacivirus, within the family Flaviviridae of positive-sense single-stranded RNA (+ssRNA) viruses; cd23202	Pfam	Viral RNA dependent RNA polymerase		Gene3D	Reverse transcriptase/Diguanylate cyclase domain		SUPERFAMILY	DNA/RNA polymerases		molecular_function	RNA-dependent RNA polymerase activity		biological_process	viral RNA genome replication
1	CF-AKH10573.1.1.6_7109_relaxed	CF-BAA24003.1.11_10589_relaxed	CF-BAA09891.1.1.14_7123_relaxed	foldseek	CF	BAA09891.1.1.14_7123	518	95.3	0.92	7123	Hepacivirus hominis	RNA-dependent RNA polymerase (RdRp) in the genus Hepacivirus, within the family Flaviviridae of positive-sense single-stranded RNA (+ssRNA) viruses; cd23202	Pfam	Viral RNA dependent RNA polymerase		Gene3D	Reverse transcriptase/Diguanylate cyclase domain		SUPERFAMILY	DNA/RNA polymerases		molecular_function	RNA-dependent RNA polymerase activity		biological_process	viral RNA genome replication
1	CF-AKH10573.1.1.6_7109_relaxed	CF-BAA24003.1.11_10589_relaxed	CF-BAA01761.1.1.13_7117_relaxed	mmseq	CF	BAA01761.1.1.13_7117	518	94.2	0.92	7117	Hepacivirus hominis	RNA-dependent RNA polymerase (RdRp) in the genus Hepacivirus, within the family Flaviviridae of positive-sense single-stranded RNA (+ssRNA) viruses; cd23202	Pfam	Viral RNA dependent RNA polymerase		Gene3D	Reverse transcriptase/Diguanylate cyclase domain		SUPERFAMILY	DNA/RNA polymerases		molecular_function	RNA-dependent RNA polymerase activity		biological_process	viral RNA genome replication
1	CF-AKH10573.1.1.6_7109_relaxed	CF-BAA24003.1.11_10589_relaxed	CF-ADF97233.1.1.13_7120_relaxed	mmseq	CF	ADF97233.1.1.13_7120	518	94.9	0.92	7120	Hepacivirus hominis	RNA-dependent RNA polymerase (RdRp) in the genus Hepacivirus, within the family Flaviviridae of positive-sense single-stranded RNA (+ssRNA) viruses; cd23202	Pfam	Viral RNA dependent RNA polymerase		Gene3D	Reverse transcriptase/Diguanylate cyclase domain		SUPERFAMILY	DNA/RNA polymerases		molecular_function	RNA-dependent RNA polymerase activity		biological_process	viral RNA genome replication
1	CF-AKH10573.1.1.6_7109_relaxed	CF-BAA24003.1.11_10589_relaxed	CF-AAA45756.1.11_10717_relaxed	mmseq	CF	AAA45756.1.11_10717	460	96.2	0.94	10717	Rhinovirus B	3D (polymerase)	Pfam	Viral RNA-dependent RNA polymerase		Gene3D	Reverse transcriptase/Diguanylate cyclase domain		SUPERFAMILY	DNA/RNA polymerases		molecular_function	RNA-dependent RNA polymerase activity		biological_process	RNA-templated transcription
1	CF-AKH10573.1.1.6_7109_relaxed	CF-BAA24003.1.11_10589_relaxed	CF-ABF51203.1.11_10697_relaxed	mmseq	CF	ABF51203.1.11_10697	460	95.7	0.94	10697	Rhinovirus A	3D (polymerase)	Pfam	Viral RNA-dependent RNA polymerase		Gene3D	Reverse transcriptase/Diguanylate cyclase domain		SUPERFAMILY	DNA/RNA polymerases		molecular_function	RNA-dependent RNA polymerase activity		biological_process	RNA-templated transcription
1	CF-AKH10573.1.1.6_7109_relaxed	CF-BAA24003.1.11_10589_relaxed	CF-ADK22846.1.1.10_10578_relaxed	mmseq	CF	ADK22846.1.1.10_10578	453	96.2	0.94	10578	Enterovirus C	RNA-dependent RNA polymerase (RdRp) in the Enterovirus genus of positive-sense single-stranded RNA [(+)ssRNA] viruses, within the family Picornaviridae; cd23213	Pfam	Viral RNA-dependent RNA polymerase		Gene3D	Reverse transcriptase/Diguanylate cyclase domain		SUPERFAMILY	DNA/RNA polymerases		molecular_function	RNA-dependent RNA polymerase activity		biological_process	RNA-templated transcription
1	CF-AKH10573.1.1.6_7109_relaxed	CF-BAA24003.1.11_10589_relaxed	CF-ABM54551.1.1.10_10571_relaxed	mmseq	CF	ABM54551.1.1.10_10571	453	95.7	0.94	10571	Enterovirus C	RNA-dependent RNA polymerase (RdRp) in the Enterovirus genus of positive-sense single-stranded RNA [(+)ssRNA] viruses, within the family Picornaviridae; cd23213	Pfam	Viral RNA-dependent RNA polymerase		Gene3D	Reverse transcriptase/Diguanylate cyclase domain		SUPERFAMILY	DNA/RNA polymerases		molecular_function	RNA-dependent RNA polymerase activity		biological_process	RNA-templated transcription
1	CF-AKH10573.1.1.6_7109_relaxed	CF-BAA24003.1.11_10589_relaxed	CF-CAA25246.1.1.10_10559_relaxed	mmseq	CF	CAA25246.1.1.10_10559	453	95.7	0.94	10559	Enterovirus C	RNA-dependent RNA polymerase (RdRp) in the Enterovirus genus of positive-sense single-stranded RNA [(+)ssRNA] viruses, within the family Picornaviridae; cd23213	Pfam	Viral RNA-dependent RNA polymerase		Gene3D	Reverse transcriptase/Diguanylate cyclase domain		SUPERFAMILY	DNA/RNA polymerases		molecular_function	RNA-dependent RNA polymerase activity		biological_process	RNA-templated transcription
1	CF-AKH10573.1.1.6_7109_relaxed	CF-BAA24003.1.11_10589_relaxed	CF-AAQ02677.1.1.10_10564_relaxed	mmseq	CF	AAQ02677.1.1.10_10564	453	95.8	0.94	10564	Enterovirus C	RNA-dependent RNA polymerase (RdRp) in the Enterovirus genus of positive-sense single-stranded RNA [(+)ssRNA] viruses, within the family Picornaviridae; cd23213	Pfam	Viral RNA-dependent RNA polymerase		Gene3D	Reverse transcriptase/Diguanylate cyclase domain		SUPERFAMILY	DNA/RNA polymerases		molecular_function	RNA-dependent RNA polymerase activity		biological_process	RNA-templated transcription
1	CF-AKH10573.1.1.6_7109_relaxed	CF-BAA24003.1.11_10589_relaxed	CF-CAA24461.1.1.10_10556_relaxed	mmseq	CF	CAA24461.1.1.10_10556	453	95.9	0.94	10556	Enterovirus C	RNA-dependent RNA polymerase (RdRp) in the Enterovirus genus of positive-sense single-stranded RNA [(+)ssRNA] viruses, within the family Picornaviridae; cd23213	Pfam	Viral RNA-dependent RNA polymerase		Gene3D	Reverse transcriptase/Diguanylate cyclase domain		SUPERFAMILY	DNA/RNA polymerases		molecular_function	RNA-dependent RNA polymerase activity		biological_process	RNA-templated transcription
1	CF-AKH10573.1.1.6_7109_relaxed	CF-BAA24003.1.11_10589_relaxed	CF-AAY60849.1.2_10264_relaxed	foldseek	CF	AAY60849.1.2_10264	480	93.8	0.93	10264	Newbury 1 virus	RNA dependent RNA polymerase	Pfam	Viral RNA-dependent RNA polymerase		cluster	Reverse transcriptase/Diguanylate cyclase domain	1	SUPERFAMILY	DNA/RNA polymerases		molecular_function	RNA-dependent RNA polymerase activity		biological_process	RNA-templated transcription
1	CF-AKH10573.1.1.6_7109_relaxed	CF-BAA24003.1.11_10589_relaxed	CF-ACR54279.1_11471_relaxed	foldseek	CF	ACR54279.1_11471	472	94.8	0.93	11471	Mamastrovirus 7	Product: RNA-dependent RNA polymerase	Pfam	Viral RNA-dependent RNA polymerase		Gene3D	Reverse transcriptase/Diguanylate cyclase domain		SUPERFAMILY	DNA/RNA polymerases		molecular_function	RNA-dependent RNA polymerase activity		biological_process	RNA-templated transcription
1	CF-AKH10573.1.1.6_7109_relaxed	CF-BAA24003.1.11_10589_relaxed	CF-ACN88707.1_11465_relaxed	mmseq	CF	ACN88707.1_11465	522	94.3	0.92	11465	Mamastrovirus 19	Gene: pol; Product: non-structural polyprotein 1AB	Pfam	Viral RNA-dependent RNA polymerase		cluster	Reverse transcriptase/Diguanylate cyclase domain	1	SUPERFAMILY	DNA/RNA polymerases		molecular_function	RNA-dependent RNA polymerase activity		biological_process	RNA-templated transcription
1	CF-AKH10573.1.1.6_7109_relaxed	CF-BAA24003.1.11_10589_relaxed	CF-AII82240.1_11466_relaxed	mmseq	CF	AII82240.1_11466	512	93.9	0.92	11466	Mamastrovirus 2	Product: ORF1b	Pfam	Viral RNA-dependent RNA polymerase		Gene3D	Reverse transcriptase/Diguanylate cyclase domain		SUPERFAMILY	DNA/RNA polymerases		molecular_function	RNA-dependent RNA polymerase activity		biological_process	RNA-templated transcription
1	CF-AKH10573.1.1.6_7109_relaxed	CF-BAA24003.1.11_10589_relaxed	CF-CAB95003.1_11459_relaxed	mmseq	CF	CAB95003.1_11459	523	93.6	0.92	11459	Mamastrovirus 13	Product: nonstructural protein, putative RNA-dependant RNA polymerase	Pfam	Viral RNA-dependent RNA polymerase		Gene3D	Reverse transcriptase/Diguanylate cyclase domain		SUPERFAMILY	DNA/RNA polymerases		molecular_function	RNA-dependent RNA polymerase activity		biological_process	RNA-templated transcription
1	CF-AKH10573.1.1.6_7109_relaxed	CF-BAA24003.1.11_10589_relaxed	CF-AAO32082.1_11456_relaxed	mmseq	CF	AAO32082.1_11456	518	94	0.92	11456	Mamastrovirus 10	Gene: ORF1b; Product: putative RNA-dependent RNA polymerase	Pfam	Viral RNA-dependent RNA polymerase		Gene3D	Reverse transcriptase/Diguanylate cyclase domain		SUPERFAMILY	DNA/RNA polymerases		molecular_function	RNA-dependent RNA polymerase activity		biological_process	RNA-templated transcription
1	CF-AKH10573.1.1.6_7109_relaxed	CF-BAA24003.1.11_10589_relaxed	CF-ACN88711.1_11458_relaxed	mmseq	CF	ACN88711.1_11458	546	91.3	0.9	11458	Mamastrovirus 12	Gene: pol; Product: non-structural polyprotein 1AB	Pfam	Viral RNA-dependent RNA polymerase		Gene3D	Reverse transcriptase/Diguanylate cyclase domain		SUPERFAMILY	DNA/RNA polymerases		molecular_function	RNA-dependent RNA polymerase activity		biological_process	RNA-templated transcription
1	CF-AKH10573.1.1.6_7109_relaxed	CF-BAA24003.1.11_10589_relaxed	CF-ACN88709.1_11461_relaxed	mmseq	CF	ACN88709.1_11461	470	94.6	0.93	11461	Mamastrovirus 15	Gene: pol; Product: non-structural polyprotein 1AB	Pfam	Viral RNA-dependent RNA polymerase		Gene3D	Reverse transcriptase/Diguanylate cyclase domain		SUPERFAMILY	DNA/RNA polymerases		molecular_function	RNA-dependent RNA polymerase activity		biological_process	RNA-templated transcription
1	CF-AKH10573.1.1.6_7109_relaxed	CF-BAA24003.1.11_10589_relaxed	CF-CAA73640.1.1.14_7121_relaxed	mmseq	CF	CAA73640.1.1.14_7121	518	95	0.92	7121	Hepacivirus hominis	RNA-dependent RNA polymerase (RdRp) in the genus Hepacivirus, within the family Flaviviridae of positive-sense single-stranded RNA (+ssRNA) viruses; cd23202	Pfam	Viral RNA dependent RNA polymerase		Gene3D	Reverse transcriptase/Diguanylate cyclase domain		SUPERFAMILY	DNA/RNA polymerases		molecular_function	RNA-dependent RNA polymerase activity		biological_process	viral RNA genome replication
1	CF-AKH10573.1.1.6_7109_relaxed	CF-BAA24003.1.11_10589_relaxed	CF-BAA04609.1.1.14_7118_relaxed	mmseq	CF	BAA04609.1.1.14_7118	518	94.8	0.92	7118	Hepacivirus hominis	RNA-dependent RNA polymerase (RdRp) in the genus Hepacivirus, within the family Flaviviridae of positive-sense single-stranded RNA (+ssRNA) viruses; cd23202	Pfam	Viral RNA dependent RNA polymerase		Gene3D	Reverse transcriptase/Diguanylate cyclase domain		SUPERFAMILY	DNA/RNA polymerases		molecular_function	RNA-dependent RNA polymerase activity		biological_process	viral RNA genome replication
1	CF-AKH10573.1.1.6_7109_relaxed	CF-BAA24003.1.11_10589_relaxed	CF-AAA45676.1.1.15_7114_relaxed	mmseq	CF	AAA45676.1.1.15_7114	518	95	0.92	7114	Hepacivirus hominis	RNA-dependent RNA polymerase (RdRp) in the genus Hepacivirus, within the family Flaviviridae of positive-sense single-stranded RNA (+ssRNA) viruses; cd23202	Pfam	Viral RNA dependent RNA polymerase		Gene3D	Reverse transcriptase/Diguanylate cyclase domain		SUPERFAMILY	DNA/RNA polymerases		molecular_function	RNA-dependent RNA polymerase activity		biological_process	viral RNA genome replication
1	CF-AKH10573.1.1.6_7109_relaxed	CF-BAA24003.1.11_10589_relaxed	CF-BAA00792.1.1.13_7116_relaxed	mmseq	CF	BAA00792.1.1.13_7116	518	94.6	0.92	7116	Hepacivirus hominis	RNA-dependent RNA polymerase (RdRp) in the genus Hepacivirus, within the family Flaviviridae of positive-sense single-stranded RNA (+ssRNA) viruses; cd23202	Pfam	Viral RNA dependent RNA polymerase		Gene3D	Reverse transcriptase/Diguanylate cyclase domain		SUPERFAMILY	DNA/RNA polymerases		molecular_function	RNA-dependent RNA polymerase activity		biological_process	viral RNA genome replication
1	CF-AKH10573.1.1.6_7109_relaxed	CF-BAA24003.1.11_10589_relaxed	CF-BAA14233.1.1.13_7115_relaxed	mmseq	CF	BAA14233.1.1.13_7115	518	94.6	0.92	7115	Hepacivirus hominis	RNA-dependent RNA polymerase (RdRp) in the genus Hepacivirus, within the family Flaviviridae of positive-sense single-stranded RNA (+ssRNA) viruses; cd23202	Pfam	Viral RNA dependent RNA polymerase		Gene3D	Reverse transcriptase/Diguanylate cyclase domain		SUPERFAMILY	DNA/RNA polymerases		molecular_function	RNA-dependent RNA polymerase activity		biological_process	viral RNA genome replication
1	CF-AKH10573.1.1.6_7109_relaxed	CF-BAA24003.1.11_10589_relaxed	CF-AAA46914.1.1.10_10560_relaxed	mmseq	CF	AAA46914.1.1.10_10560	453	95.8	0.94	10560	Enterovirus C	RNA-dependent RNA polymerase (RdRp) in the Enterovirus genus of positive-sense single-stranded RNA [(+)ssRNA] viruses, within the family Picornaviridae; cd23213	Pfam	Viral RNA-dependent RNA polymerase		Gene3D	Reverse transcriptase/Diguanylate cyclase domain		SUPERFAMILY	DNA/RNA polymerases		molecular_function	RNA-dependent RNA polymerase activity		biological_process	RNA-templated transcription
1	CF-AKH10573.1.1.6_7109_relaxed	CF-BAA24003.1.11_10589_relaxed	CF-ABO69374.1.1.10_10694_relaxed	mmseq	CF	ABO69374.1.1.10_10694	449	94.8	0.93	10694	Rhinovirus A	Conserved catalytic core domain of RNA-dependent RNA polymerase (RdRp) from the positive-sense single-stranded RNA [(+)ssRNA] viruses and closely related viruses; cl40470	Pfam	Viral RNA-dependent RNA polymerase		Gene3D	Reverse transcriptase/Diguanylate cyclase domain		SUPERFAMILY	DNA/RNA polymerases		molecular_function	RNA-dependent RNA polymerase activity		biological_process	RNA-templated transcription
1	CF-AKH10573.1.1.6_7109_relaxed	CF-BAA24003.1.11_10589_relaxed	CF-AJF44501.1.1.8_7111_relaxed	mmseq	CF	AJF44501.1.1.8_7111	514	94.5	0.92	7111	Hepacivirus equi	RNA-dependent RNA polymerase (RdRp) in the genus Hepacivirus, within the family Flaviviridae of positive-sense single-stranded RNA (+ssRNA) viruses; cd23202	Pfam	Viral RNA dependent RNA polymerase		Gene3D	Reverse transcriptase/Diguanylate cyclase domain		SUPERFAMILY	DNA/RNA polymerases		molecular_function	RNA-dependent RNA polymerase activity		biological_process	viral RNA genome replication
1	CF-AKH10573.1.1.6_7109_relaxed	CF-BAA24003.1.11_10589_relaxed	CF-AAO42519.1.1.8_7222_relaxed	mmseq	CF	AAO42519.1.1.8_7222	494	93.4	0.91	7222	Pegivirus hominis	Viral RNA dependent RNA polymerase; pfam00998	Pfam	Viral RNA dependent RNA polymerase		Gene3D	Reverse transcriptase/Diguanylate cyclase domain		SUPERFAMILY	DNA/RNA polymerases		molecular_function	RNA-dependent RNA polymerase activity		biological_process	viral RNA genome replication
1	CF-AKH10573.1.1.6_7109_relaxed	CF-BAA24003.1.11_10589_relaxed	CF-AGI04301.1.1.6_7214_relaxed	mmseq	CF	AGI04301.1.1.6_7214	476	94.4	0.92	7214	Pegivirus caballi	RNA-dependent RNA polymerase (RdRp) in the genus Pegivirus, within the family Flaviviridae of positive-sense single-stranded RNA (+ssRNA) viruses; cd23203	Pfam	Viral RNA dependent RNA polymerase		Gene3D	Reverse transcriptase/Diguanylate cyclase domain		SUPERFAMILY	DNA/RNA polymerases		molecular_function	RNA-dependent RNA polymerase activity		biological_process	viral RNA genome replication
1	CF-AKH10573.1.1.6_7109_relaxed	CF-BAA24003.1.11_10589_relaxed	CF-AAC55983.1.1.9_7229_relaxed	mmseq	CF	AAC55983.1.1.9_7229	472	93.5	0.92	7229	Pegivirus platyrrhini	RNA-dependent RNA polymerase (RdRp) in the genus Pegivirus, within the family Flaviviridae of positive-sense single-stranded RNA (+ssRNA) viruses; cd23203	Pfam	Viral RNA dependent RNA polymerase		Gene3D	Reverse transcriptase/Diguanylate cyclase domain		SUPERFAMILY	DNA/RNA polymerases		molecular_function	RNA-dependent RNA polymerase activity		biological_process	viral RNA genome replication
1	CF-AKH10573.1.1.6_7109_relaxed	CF-BAA24003.1.11_10589_relaxed	CF-AAB71133.1.1.11_7230_relaxed	mmseq	CF	AAB71133.1.1.11_7230	472	93.2	0.9	7230	Pegivirus platyrrhini	RNA-dependent RNA polymerase (RdRp) in the genus Pegivirus, within the family Flaviviridae of positive-sense single-stranded RNA (+ssRNA) viruses; cd23203	Pfam	Viral RNA dependent RNA polymerase		Gene3D	Reverse transcriptase/Diguanylate cyclase domain		SUPERFAMILY	DNA/RNA polymerases		molecular_function	RNA-dependent RNA polymerase activity		biological_process	viral RNA genome replication
1	CF-AKH10573.1.1.6_7109_relaxed	CF-BAA24003.1.11_10589_relaxed	CF-AAA96965.1.1.8_7221_relaxed	mmseq	CF	AAA96965.1.1.8_7221	475	93.7	0.92	7221	Pegivirus hominis	RNA-dependent RNA polymerase (RdRp) in the genus Pegivirus, within the family Flaviviridae of positive-sense single-stranded RNA (+ssRNA) viruses; cd23203	Pfam	Viral RNA dependent RNA polymerase		Gene3D	Reverse transcriptase/Diguanylate cyclase domain		SUPERFAMILY	DNA/RNA polymerases		molecular_function	RNA-dependent RNA polymerase activity		biological_process	viral RNA genome replication
1	CF-AKH10573.1.1.6_7109_relaxed	CF-BAA24003.1.11_10589_relaxed	CF-AAD31543.1.1.8_7227_relaxed	mmseq	CF	AAD31543.1.1.8_7227	475	94	0.92	7227	Pegivirus hominis	RNA-dependent RNA polymerase (RdRp) in the genus Pegivirus, within the family Flaviviridae of positive-sense single-stranded RNA (+ssRNA) viruses; cd23203	Pfam	Viral RNA dependent RNA polymerase		Gene3D	Reverse transcriptase/Diguanylate cyclase domain		SUPERFAMILY	DNA/RNA polymerases		molecular_function	RNA-dependent RNA polymerase activity		biological_process	viral RNA genome replication
1	CF-AKH10573.1.1.6_7109_relaxed	CF-BAA24003.1.11_10589_relaxed	CF-AAB66324.1.1.16_7113_relaxed	mmseq	CF	AAB66324.1.1.16_7113	518	95	0.92	7113	Hepacivirus hominis	RNA-dependent RNA polymerase (RdRp) in the genus Hepacivirus, within the family Flaviviridae of positive-sense single-stranded RNA (+ssRNA) viruses; cd23202	Pfam	Viral RNA dependent RNA polymerase		Gene3D	Reverse transcriptase/Diguanylate cyclase domain		SUPERFAMILY	DNA/RNA polymerases		molecular_function	RNA-dependent RNA polymerase activity		biological_process	viral RNA genome replication
1	CF-AKH10573.1.1.6_7109_relaxed	CF-BAA24003.1.11_10589_relaxed	CF-CAA72801.1.1.13_7122_relaxed	mmseq	CF	CAA72801.1.1.13_7122	518	94.7	0.92	7122	Hepacivirus hominis	RNA-dependent RNA polymerase (RdRp) in the genus Hepacivirus, within the family Flaviviridae of positive-sense single-stranded RNA (+ssRNA) viruses; cd23202	Pfam	Viral RNA dependent RNA polymerase		Gene3D	Reverse transcriptase/Diguanylate cyclase domain		SUPERFAMILY	DNA/RNA polymerases		molecular_function	RNA-dependent RNA polymerase activity		biological_process	viral RNA genome replication
1	CF-AKH10573.1.1.6_7109_relaxed	CF-BAA24003.1.11_10589_relaxed	CF-ANN02908.1.1.10_10593_relaxed	mmseq	CF	ANN02908.1.1.10_10593	453	96.1	0.94	10593	Enterovirus E	Conserved catalytic core domain of RNA-dependent RNA polymerase (RdRp) from the positive-sense single-stranded RNA [(+)ssRNA] viruses and closely related viruses; cl40470	Pfam	Viral RNA-dependent RNA polymerase		Gene3D	Reverse transcriptase/Diguanylate cyclase domain		SUPERFAMILY	DNA/RNA polymerases		molecular_function	RNA-dependent RNA polymerase activity		biological_process	RNA-templated transcription
1	CF-AKH10573.1.1.6_7109_relaxed	CF-BAA24003.1.11_10589_relaxed	CF-ALG04730.2.1.11_10608_relaxed	mmseq	CF	ALG04730.2.1.11_10608	453	95.9	0.94	10608	Enterovirus G	Conserved catalytic core domain of RNA-dependent RNA polymerase (RdRp) from the positive-sense single-stranded RNA [(+)ssRNA] viruses and closely related viruses; cl40470	Pfam	Viral RNA-dependent RNA polymerase		Gene3D	Reverse transcriptase/Diguanylate cyclase domain		SUPERFAMILY	DNA/RNA polymerases		molecular_function	RNA-dependent RNA polymerase activity		biological_process	RNA-templated transcription
1	CF-AKH10573.1.1.6_7109_relaxed	CF-BAA24003.1.11_10589_relaxed	CF-ATY47700.1.1.7_10803_relaxed	mmseq	CF	ATY47700.1.1.7_10803	448	95.8	0.94	10803	Parabovirus A	Conserved catalytic core domain of RNA-dependent RNA polymerase (RdRp) from the positive-sense single-stranded RNA [(+)ssRNA] viruses and closely related viruses; cl40470	Pfam	Viral RNA-dependent RNA polymerase		Gene3D	Reverse transcriptase/Diguanylate cyclase domain		SUPERFAMILY	DNA/RNA polymerases		molecular_function	RNA-dependent RNA polymerase activity		biological_process	RNA-templated transcription
1	CF-AKH10573.1.1.6_7109_relaxed	CF-BAA24003.1.11_10589_relaxed	CF-ATY47701.1.1.9_10805_relaxed	mmseq	CF	ATY47701.1.1.9_10805	449	96.3	0.94	10805	Parabovirus C	Conserved catalytic core domain of RNA-dependent RNA polymerase (RdRp) from the positive-sense single-stranded RNA [(+)ssRNA] viruses and closely related viruses; cl40470	Pfam	Viral RNA-dependent RNA polymerase		Gene3D	Reverse transcriptase/Diguanylate cyclase domain		SUPERFAMILY	DNA/RNA polymerases		molecular_function	RNA-dependent RNA polymerase activity		biological_process	RNA-templated transcription
1	CF-AKH10573.1.1.6_7109_relaxed	CF-BAA24003.1.11_10589_relaxed	CF-BAS29593.1.1.8_10461_relaxed	mmseq	CF	BAS29593.1.1.8_10461	459	95.3	0.94	10461	Boosepivirus A	Conserved catalytic core domain of RNA-dependent RNA polymerase (RdRp) from the positive-sense single-stranded RNA [(+)ssRNA] viruses and closely related viruses; cl40470	Pfam	Viral RNA-dependent RNA polymerase		Gene3D	Reverse transcriptase/Diguanylate cyclase domain		SUPERFAMILY	DNA/RNA polymerases		molecular_function	RNA-dependent RNA polymerase activity		biological_process	RNA-templated transcription
1	CF-AKH10573.1.1.6_7109_relaxed	CF-BAA24003.1.11_10589_relaxed	CF-BAS29593.1.10_10461_relaxed	mmseq	CF	BAS29593.1.10_10461	464	95.3	0.94	10461	Boosepivirus A	3D	Pfam	Viral RNA-dependent RNA polymerase		Gene3D	Reverse transcriptase/Diguanylate cyclase domain		SUPERFAMILY	DNA/RNA polymerases		molecular_function	RNA-dependent RNA polymerase activity		biological_process	RNA-templated transcription
1	CF-AKH10573.1.1.6_7109_relaxed	CF-BAA24003.1.11_10589_relaxed	CF-CAA25444.1.1.10_10561_relaxed	mmseq	CF	CAA25444.1.1.10_10561	453	95.8	0.94	10561	Enterovirus C	RNA-dependent RNA polymerase (RdRp) in the Enterovirus genus of positive-sense single-stranded RNA [(+)ssRNA] viruses, within the family Picornaviridae; cd23213	Pfam	Viral RNA-dependent RNA polymerase		Gene3D	Reverse transcriptase/Diguanylate cyclase domain		SUPERFAMILY	DNA/RNA polymerases		molecular_function	RNA-dependent RNA polymerase activity		biological_process	RNA-templated transcription
1	CF-AKH10573.1.1.6_7109_relaxed	CF-BAA24003.1.11_10589_relaxed	CF-BAA22479.1.1.7_7226_relaxed	mmseq	CF	BAA22479.1.1.7_7226	475	93.6	0.92	7226	Pegivirus hominis	RNA-dependent RNA polymerase (RdRp) in the genus Pegivirus, within the family Flaviviridae of positive-sense single-stranded RNA (+ssRNA) viruses; cd23203	Pfam	Viral RNA dependent RNA polymerase		Gene3D	Reverse transcriptase/Diguanylate cyclase domain		SUPERFAMILY	DNA/RNA polymerases		molecular_function	RNA-dependent RNA polymerase activity		biological_process	viral RNA genome replication
1	CF-AKH10573.1.1.6_7109_relaxed	CF-BAA24003.1.11_10589_relaxed	CF-AAV34157.1.1.13_7170_relaxed	mmseq	CF	AAV34157.1.1.13_7170	563	91	0.91	7170	Orthoflavivirus kokoberaorum	Catalytic core domain of RNA-dependent RNA polymerase (RdRp) in the genus Flavivirus, within the family Flaviviridae of positive-sense single-stranded RNA (+ssRNA) viruses; cd23204	Pfam	Flavivirus RNA-directed RNA polymerase, fingers and palm domains		cluster	Reverse transcriptase/Diguanylate cyclase domain	1	SUPERFAMILY	DNA/RNA polymerases		molecular_function	RNA-dependent RNA polymerase activity		cluster	RNA-templated transcription	0.94
1	CF-AKH10573.1.1.6_7109_relaxed	CF-BAA24003.1.11_10589_relaxed	CF-AHH82586.1.1.11_7203_relaxed	mmseq	CF	AHH82586.1.1.11_7203	566	92	0.91	7203	Orthoflavivirus tyuleniyense	Catalytic core domain of RNA-dependent RNA polymerase (RdRp) in the genus Flavivirus, within the family Flaviviridae of positive-sense single-stranded RNA (+ssRNA) viruses; cd23204	Pfam	Flavivirus RNA-directed RNA polymerase, fingers and palm domains		cluster	Reverse transcriptase/Diguanylate cyclase domain	1	SUPERFAMILY	DNA/RNA polymerases		molecular_function	RNA-dependent RNA polymerase activity		cluster	RNA-templated transcription	0.94
1	CF-AKH10573.1.1.6_7109_relaxed	CF-BAA24003.1.11_10589_relaxed	CF-AAV34161.1.1.12_7141_relaxed	mmseq	CF	AAV34161.1.1.12_7141	567	91.7	0.91	7141	Orthoflavivirus bagazaense	Catalytic core domain of RNA-dependent RNA polymerase (RdRp) in the genus Flavivirus, within the family Flaviviridae of positive-sense single-stranded RNA (+ssRNA) viruses; cd23204	Pfam	Flavivirus RNA-directed RNA polymerase, fingers and palm domains		cluster	Reverse transcriptase/Diguanylate cyclase domain	1	SUPERFAMILY	DNA/RNA polymerases		molecular_function	RNA-dependent RNA polymerase activity		cluster	RNA-templated transcription	0.94
1	CF-AKH10573.1.1.6_7109_relaxed	CF-BAA24003.1.11_10589_relaxed	CF-AAA81554.1.1.14_7165_relaxed	mmseq	CF	AAA81554.1.1.14_7165	567	91	0.91	7165	Orthoflavivirus japonicum	Catalytic core domain of RNA-dependent RNA polymerase (RdRp) in the genus Flavivirus, within the family Flaviviridae of positive-sense single-stranded RNA (+ssRNA) viruses; cd23204	Pfam	Flavivirus RNA-directed RNA polymerase, fingers and palm domains		cluster	Reverse transcriptase/Diguanylate cyclase domain	1	SUPERFAMILY	DNA/RNA polymerases		molecular_function	RNA-dependent RNA polymerase activity		cluster	RNA-templated transcription	0.94
1	CF-AKH10573.1.1.6_7109_relaxed	CF-BAA24003.1.11_10589_relaxed	CF-AEJ87340.1.1.12_7202_relaxed	mmseq	CF	AEJ87340.1.1.12_7202	567	91.7	0.91	7202	Orthoflavivirus tembusu	Catalytic core domain of RNA-dependent RNA polymerase (RdRp) in the genus Flavivirus, within the family Flaviviridae of positive-sense single-stranded RNA (+ssRNA) viruses; cd23204	Pfam	Flavivirus RNA-directed RNA polymerase, fingers and palm domains		cluster	Reverse transcriptase/Diguanylate cyclase domain	1	SUPERFAMILY	DNA/RNA polymerases		molecular_function	RNA-dependent RNA polymerase activity		cluster	RNA-templated transcription	0.94
1	CF-AKH10573.1.1.6_7109_relaxed	CF-BAA24003.1.11_10589_relaxed	CF-AIK23444.1.11_10880_relaxed	foldseek	CF	AIK23444.1.11_10880	472	95.8	0.94	10880	Megrivirus C	3D	Pfam	Viral RNA-dependent RNA polymerase		Gene3D	Reverse transcriptase/Diguanylate cyclase domain		SUPERFAMILY	DNA/RNA polymerases		molecular_function	RNA-dependent RNA polymerase activity		biological_process	RNA-templated transcription
1	CF-AKH10573.1.1.6_7109_relaxed	CF-BAA24003.1.11_10589_relaxed	CF-AQS23374.1.1.6_10875_relaxed	mmseq	CF	AQS23374.1.1.6_10875	432	95.1	0.93	10875	Megrivirus A	RNA-dependent RNA polymerase (RdRp) in the genus Megrivirus of positive-sense single-stranded RNA [(+)ssRNA] viruses, within the family Picornaviridae; cd23223	Pfam	Viral RNA-dependent RNA polymerase		Gene3D	Reverse transcriptase/Diguanylate cyclase domain		SUPERFAMILY	DNA/RNA polymerases		molecular_function	RNA-dependent RNA polymerase activity		biological_process	RNA-templated transcription
1	CF-AKH10573.1.1.6_7109_relaxed	CF-BAA24003.1.11_10589_relaxed	CF-ABN05226.1.1.13_7124_relaxed	mmseq	CF	ABN05226.1.1.13_7124	517	94.9	0.92	7124	Hepacivirus hominis	RNA-dependent RNA polymerase (RdRp) in the genus Hepacivirus, within the family Flaviviridae of positive-sense single-stranded RNA (+ssRNA) viruses; cd23202	Pfam	Viral RNA dependent RNA polymerase		Gene3D	Reverse transcriptase/Diguanylate cyclase domain		SUPERFAMILY	DNA/RNA polymerases		molecular_function	RNA-dependent RNA polymerase activity		biological_process	viral RNA genome replication
1	CF-AKH10573.1.1.6_7109_relaxed	CF-BAA24003.1.11_10589_relaxed	CF-VFH35710.1.12_10464_relaxed	mmseq	CF	VFH35710.1.12_10464	465	94.8	0.94	10464	Boosepivirus C	3D	Pfam	Viral RNA-dependent RNA polymerase		Gene3D	Reverse transcriptase/Diguanylate cyclase domain		SUPERFAMILY	DNA/RNA polymerases		molecular_function	RNA-dependent RNA polymerase activity		biological_process	RNA-templated transcription
1	CF-AKH10573.1.1.6_7109_relaxed	CF-BAA24003.1.11_10589_relaxed	CF-BAS29595.1.12_10463_relaxed	mmseq	CF	BAS29595.1.12_10463	463	95	0.93	10463	Boosepivirus B	3D	Pfam	Viral RNA-dependent RNA polymerase		Gene3D	Reverse transcriptase/Diguanylate cyclase domain		SUPERFAMILY	DNA/RNA polymerases		molecular_function	RNA-dependent RNA polymerase activity		biological_process	RNA-templated transcription
1	CF-AKH10573.1.1.6_7109_relaxed	CF-BAA24003.1.11_10589_relaxed	CF-AET06138.1.1.7_10799_relaxed	mmseq	CF	AET06138.1.1.7_10799	449	95.7	0.93	10799	Felipivirus A	Conserved catalytic core domain of RNA-dependent RNA polymerase (RdRp) from the positive-sense single-stranded RNA [(+)ssRNA] viruses and closely related viruses; cl40470	Pfam	Viral RNA-dependent RNA polymerase		Gene3D	Reverse transcriptase/Diguanylate cyclase domain		SUPERFAMILY	DNA/RNA polymerases		molecular_function	RNA-dependent RNA polymerase activity		biological_process	RNA-templated transcription
1	CF-AKH10573.1.1.6_7109_relaxed	CF-BAA24003.1.11_10589_relaxed	CF-AET06137.1.1.7_10798_relaxed	mmseq	CF	AET06137.1.1.7_10798	449	95.8	0.93	10798	Felipivirus A	Conserved catalytic core domain of RNA-dependent RNA polymerase (RdRp) from the positive-sense single-stranded RNA [(+)ssRNA] viruses and closely related viruses; cl40470	Pfam	Viral RNA-dependent RNA polymerase		Gene3D	Reverse transcriptase/Diguanylate cyclase domain		SUPERFAMILY	DNA/RNA polymerases		molecular_function	RNA-dependent RNA polymerase activity		biological_process	RNA-templated transcription
1	CF-AKH10573.1.1.6_7109_relaxed	CF-BAA24003.1.11_10589_relaxed	CF-BAS29595.1.1.10_10463_relaxed	mmseq	CF	BAS29595.1.1.10_10463	451	94.7	0.93	10463	Boosepivirus B	Conserved catalytic core domain of RNA-dependent RNA polymerase (RdRp) from the positive-sense single-stranded RNA [(+)ssRNA] viruses and closely related viruses; cl40470	Pfam	Viral RNA-dependent RNA polymerase		Gene3D	Reverse transcriptase/Diguanylate cyclase domain		SUPERFAMILY	DNA/RNA polymerases		molecular_function	RNA-dependent RNA polymerase activity		biological_process	RNA-templated transcription
1	CF-AKH10573.1.1.6_7109_relaxed	CF-BAA24003.1.11_10589_relaxed	CF-ACK37389.1.11_10668_relaxed	mmseq	CF	ACK37389.1.11_10668	460	95.6	0.93	10668	Rhinovirus A	3D	Pfam	Viral RNA-dependent RNA polymerase		Gene3D	Reverse transcriptase/Diguanylate cyclase domain		SUPERFAMILY	DNA/RNA polymerases		molecular_function	RNA-dependent RNA polymerase activity		biological_process	RNA-templated transcription
1	CF-AKH10573.1.1.6_7109_relaxed	CF-BAA24003.1.11_10589_relaxed	CF-AGH70290.1.1.10_10579_relaxed	mmseq	CF	AGH70290.1.1.10_10579	453	96	0.94	10579	Enterovirus C	RNA-dependent RNA polymerase (RdRp) in the Enterovirus genus of positive-sense single-stranded RNA [(+)ssRNA] viruses, within the family Picornaviridae; cd23213	Pfam	Viral RNA-dependent RNA polymerase		Gene3D	Reverse transcriptase/Diguanylate cyclase domain		SUPERFAMILY	DNA/RNA polymerases		molecular_function	RNA-dependent RNA polymerase activity		biological_process	RNA-templated transcription
1	CF-AKH10573.1.1.6_7109_relaxed	CF-BAA24003.1.11_10589_relaxed	CF-CAA24465.1.1.10_10557_relaxed	mmseq	CF	CAA24465.1.1.10_10557	453	95.8	0.94	10557	Enterovirus C	RNA-dependent RNA polymerase (RdRp) in the Enterovirus genus of positive-sense single-stranded RNA [(+)ssRNA] viruses, within the family Picornaviridae; cd23213	Pfam	Viral RNA-dependent RNA polymerase		Gene3D	Reverse transcriptase/Diguanylate cyclase domain		SUPERFAMILY	DNA/RNA polymerases		molecular_function	RNA-dependent RNA polymerase activity		biological_process	RNA-templated transcription
1	CF-AKH10573.1.1.6_7109_relaxed	CF-BAA24003.1.11_10589_relaxed	CF-BAS29594.1.12_10462_relaxed	mmseq	CF	BAS29594.1.12_10462	463	95.1	0.93	10462	Boosepivirus B	3D	Pfam	Viral RNA-dependent RNA polymerase		Gene3D	Reverse transcriptase/Diguanylate cyclase domain		SUPERFAMILY	DNA/RNA polymerases		molecular_function	RNA-dependent RNA polymerase activity		biological_process	RNA-templated transcription
1	CF-AKH10573.1.1.6_7109_relaxed	CF-BAA24003.1.11_10589_relaxed	CF-ANF04008.1.1.10_10620_relaxed	mmseq	CF	ANF04008.1.1.10_10620	453	95.9	0.94	10620	Enterovirus G	Conserved catalytic core domain of RNA-dependent RNA polymerase (RdRp) from the positive-sense single-stranded RNA [(+)ssRNA] viruses and closely related viruses; cl40470	Pfam	Viral RNA-dependent RNA polymerase		Gene3D	Reverse transcriptase/Diguanylate cyclase domain		SUPERFAMILY	DNA/RNA polymerases		molecular_function	RNA-dependent RNA polymerase activity		biological_process	RNA-templated transcription
1	CF-AKH10573.1.1.6_7109_relaxed	CF-BAA24003.1.11_10589_relaxed	CF-AVJ35777.1.1.10_10607_relaxed	mmseq	CF	AVJ35777.1.1.10_10607	453	95.9	0.94	10607	Enterovirus G	Conserved catalytic core domain of RNA-dependent RNA polymerase (RdRp) from the positive-sense single-stranded RNA [(+)ssRNA] viruses and closely related viruses; cl40470	Pfam	Viral RNA-dependent RNA polymerase		Gene3D	Reverse transcriptase/Diguanylate cyclase domain		SUPERFAMILY	DNA/RNA polymerases		molecular_function	RNA-dependent RNA polymerase activity		biological_process	RNA-templated transcription
1	CF-AKH10573.1.1.6_7109_relaxed	CF-BAA24003.1.11_10589_relaxed	CF-BAA24003.1.1.10_10589_relaxed	mmseq	CF	BAA24003.1.1.10_10589	453	96.2	0.94	10589	Enterovirus E	Conserved catalytic core domain of RNA-dependent RNA polymerase (RdRp) from the positive-sense single-stranded RNA [(+)ssRNA] viruses and closely related viruses; cl40470	Pfam	Viral RNA-dependent RNA polymerase		Gene3D	Reverse transcriptase/Diguanylate cyclase domain		SUPERFAMILY	DNA/RNA polymerases		molecular_function	RNA-dependent RNA polymerase activity		biological_process	RNA-templated transcription
1	CF-AKH10573.1.1.6_7109_relaxed	CF-BAA24003.1.11_10589_relaxed	CF-ARM53611.1.1.12_10617_relaxed	mmseq	CF	ARM53611.1.1.12_10617	453	95.7	0.94	10617	Enterovirus G	Conserved catalytic core domain of RNA-dependent RNA polymerase (RdRp) from the positive-sense single-stranded RNA [(+)ssRNA] viruses and closely related viruses; cl40470	Pfam	Viral RNA-dependent RNA polymerase		Gene3D	Reverse transcriptase/Diguanylate cyclase domain		SUPERFAMILY	DNA/RNA polymerases		molecular_function	RNA-dependent RNA polymerase activity		biological_process	RNA-templated transcription
1	CF-AKH10573.1.1.6_7109_relaxed	CF-BAA24003.1.11_10589_relaxed	CF-AAL69631.2.11_10621_relaxed	mmseq	CF	AAL69631.2.11_10621	460	95.9	0.94	10621	Enterovirus H	3D	Pfam	Viral RNA-dependent RNA polymerase		Gene3D	Reverse transcriptase/Diguanylate cyclase domain		SUPERFAMILY	DNA/RNA polymerases		molecular_function	RNA-dependent RNA polymerase activity		biological_process	RNA-templated transcription
1	CF-AKH10573.1.1.6_7109_relaxed	CF-BAA24003.1.11_10589_relaxed	CF-AAL69631.2.1.10_10621_relaxed	mmseq	CF	AAL69631.2.1.10_10621	452	95.6	0.94	10621	Enterovirus H	Conserved catalytic core domain of RNA-dependent RNA polymerase (RdRp) from the positive-sense single-stranded RNA [(+)ssRNA] viruses and closely related viruses; cl40470	Pfam	Viral RNA-dependent RNA polymerase		Gene3D	Reverse transcriptase/Diguanylate cyclase domain		SUPERFAMILY	DNA/RNA polymerases		molecular_function	RNA-dependent RNA polymerase activity		biological_process	RNA-templated transcription
1	CF-AKH10573.1.1.6_7109_relaxed	CF-BAA24003.1.11_10589_relaxed	CF-VFH35710.1.1.7_10464_relaxed	mmseq	CF	VFH35710.1.1.7_10464	460	94.8	0.93	10464	Boosepivirus C	Conserved catalytic core domain of RNA-dependent RNA polymerase (RdRp) from the positive-sense single-stranded RNA [(+)ssRNA] viruses and closely related viruses; cl40470	Pfam	Viral RNA-dependent RNA polymerase		Gene3D	Reverse transcriptase/Diguanylate cyclase domain		SUPERFAMILY	DNA/RNA polymerases		molecular_function	RNA-dependent RNA polymerase activity		biological_process	RNA-templated transcription
1	CF-AKH10573.1.1.6_7109_relaxed	CF-BAA24003.1.11_10589_relaxed	CF-AUG72355.1.1.9_10787_relaxed	mmseq	CF	AUG72355.1.1.9_10787	449	94.9	0.93	10787	Rhinovirus C	Conserved catalytic core domain of RNA-dependent RNA polymerase (RdRp) from the positive-sense single-stranded RNA [(+)ssRNA] viruses and closely related viruses; cl40470	Pfam	Viral RNA-dependent RNA polymerase		Gene3D	Reverse transcriptase/Diguanylate cyclase domain		SUPERFAMILY	DNA/RNA polymerases		molecular_function	RNA-dependent RNA polymerase activity		biological_process	RNA-templated transcription
1	CF-AKH10573.1.1.6_7109_relaxed	CF-BAA24003.1.11_10589_relaxed	CF-ACU00185.1.1.9_10750_relaxed	mmseq	CF	ACU00185.1.1.9_10750	450	95.2	0.93	10750	Rhinovirus C	Conserved catalytic core domain of RNA-dependent RNA polymerase (RdRp) from the positive-sense single-stranded RNA [(+)ssRNA] viruses and closely related viruses; cl40470	Pfam	Viral RNA-dependent RNA polymerase		Gene3D	Reverse transcriptase/Diguanylate cyclase domain		SUPERFAMILY	DNA/RNA polymerases		molecular_function	RNA-dependent RNA polymerase activity		biological_process	RNA-templated transcription
1	CF-AKH10573.1.1.6_7109_relaxed	CF-BAA24003.1.11_10589_relaxed	CF-ABU62850.1.1.11_10748_relaxed	mmseq	CF	ABU62850.1.1.11_10748	451	95.2	0.93	10748	Rhinovirus C	Conserved catalytic core domain of RNA-dependent RNA polymerase (RdRp) from the positive-sense single-stranded RNA [(+)ssRNA] viruses and closely related viruses; cl40470	Pfam	Viral RNA-dependent RNA polymerase		Gene3D	Reverse transcriptase/Diguanylate cyclase domain		SUPERFAMILY	DNA/RNA polymerases		molecular_function	RNA-dependent RNA polymerase activity		biological_process	RNA-templated transcription
1	CF-AKH10573.1.1.6_7109_relaxed	CF-BAA24003.1.11_10589_relaxed	CF-AMW87255.1.1.10_10632_relaxed	mmseq	CF	AMW87255.1.1.10_10632	446	95.3	0.94	10632	Enterovirus L	Conserved catalytic core domain of RNA-dependent RNA polymerase (RdRp) from the positive-sense single-stranded RNA [(+)ssRNA] viruses and closely related viruses; cl40470	Pfam	Viral RNA-dependent RNA polymerase		Gene3D	Reverse transcriptase/Diguanylate cyclase domain		SUPERFAMILY	DNA/RNA polymerases		molecular_function	RNA-dependent RNA polymerase activity		biological_process	RNA-templated transcription
1	CF-AKH10573.1.1.6_7109_relaxed	CF-BAA24003.1.11_10589_relaxed	CF-AMW87255.1.11_10632_relaxed	mmseq	CF	AMW87255.1.11_10632	477	93	0.92	10632	Enterovirus L	3D	Pfam	Viral RNA-dependent RNA polymerase		Gene3D	Reverse transcriptase/Diguanylate cyclase domain		SUPERFAMILY	DNA/RNA polymerases		molecular_function	RNA-dependent RNA polymerase activity		biological_process	RNA-templated transcription
1	CF-AKH10573.1.1.6_7109_relaxed	CF-BAA24003.1.11_10589_relaxed	CF-BAS29594.1.1.10_10462_relaxed	mmseq	CF	BAS29594.1.1.10_10462	451	94.6	0.93	10462	Boosepivirus B	Conserved catalytic core domain of RNA-dependent RNA polymerase (RdRp) from the positive-sense single-stranded RNA [(+)ssRNA] viruses and closely related viruses; cl40470	Pfam	Viral RNA-dependent RNA polymerase		Gene3D	Reverse transcriptase/Diguanylate cyclase domain		SUPERFAMILY	DNA/RNA polymerases		molecular_function	RNA-dependent RNA polymerase activity		biological_process	RNA-templated transcription
1	CF-AKH10573.1.1.6_7109_relaxed	CF-BAA24003.1.11_10589_relaxed	CF-AET06137.1.12_10798_relaxed	mmseq	CF	AET06137.1.12_10798	461	95.9	0.93	10798	Felipivirus A	3D	Pfam	Viral RNA-dependent RNA polymerase		Gene3D	Reverse transcriptase/Diguanylate cyclase domain		SUPERFAMILY	DNA/RNA polymerases		molecular_function	RNA-dependent RNA polymerase activity		biological_process	RNA-templated transcription
1	CF-AKH10573.1.1.6_7109_relaxed	CF-BAA24003.1.11_10589_relaxed	CF-AET06138.1.12_10799_relaxed	mmseq	CF	AET06138.1.12_10799	461	95.9	0.93	10799	Felipivirus A	3D	Pfam	Viral RNA-dependent RNA polymerase		Gene3D	Reverse transcriptase/Diguanylate cyclase domain		SUPERFAMILY	DNA/RNA polymerases		molecular_function	RNA-dependent RNA polymerase activity		biological_process	RNA-templated transcription
1	CF-AKH10573.1.1.6_7109_relaxed	CF-BAA24003.1.11_10589_relaxed	CF-ABF51199.1.1.10_10660_relaxed	mmseq	CF	ABF51199.1.1.10_10660	447	95.1	0.93	10660	Rhinovirus A	Conserved catalytic core domain of RNA-dependent RNA polymerase (RdRp) from the positive-sense single-stranded RNA [(+)ssRNA] viruses and closely related viruses; cl40470	Pfam	Viral RNA-dependent RNA polymerase		Gene3D	Reverse transcriptase/Diguanylate cyclase domain		SUPERFAMILY	DNA/RNA polymerases		molecular_function	RNA-dependent RNA polymerase activity		biological_process	RNA-templated transcription
1	CF-AKH10573.1.1.6_7109_relaxed	CF-BAA24003.1.11_10589_relaxed	CF-AAA45762.1.1.10_10700_relaxed	mmseq	CF	AAA45762.1.1.10_10700	447	95.2	0.94	10700	Rhinovirus A	Conserved catalytic core domain of RNA-dependent RNA polymerase (RdRp) from the positive-sense single-stranded RNA [(+)ssRNA] viruses and closely related viruses; cl40470	Pfam	Viral RNA-dependent RNA polymerase		Gene3D	Reverse transcriptase/Diguanylate cyclase domain		SUPERFAMILY	DNA/RNA polymerases		molecular_function	RNA-dependent RNA polymerase activity		biological_process	RNA-templated transcription
1	CF-AKH10573.1.1.6_7109_relaxed	CF-BAA24003.1.11_10589_relaxed	CF-ABF51194.1.1.10_10678_relaxed	mmseq	CF	ABF51194.1.1.10_10678	448	94.7	0.93	10678	Rhinovirus A	Conserved catalytic core domain of RNA-dependent RNA polymerase (RdRp) from the positive-sense single-stranded RNA [(+)ssRNA] viruses and closely related viruses; cl40470	Pfam	Viral RNA-dependent RNA polymerase		Gene3D	Reverse transcriptase/Diguanylate cyclase domain		SUPERFAMILY	DNA/RNA polymerases		molecular_function	RNA-dependent RNA polymerase activity		biological_process	RNA-templated transcription
1	CF-AKH10573.1.1.6_7109_relaxed	CF-BAA24003.1.11_10589_relaxed	CF-ANF04008.1.11_10620_relaxed	mmseq	CF	ANF04008.1.11_10620	478	93.8	0.91	10620	Enterovirus G	3D	Pfam	Viral RNA-dependent RNA polymerase		Gene3D	Reverse transcriptase/Diguanylate cyclase domain		SUPERFAMILY	DNA/RNA polymerases		molecular_function	RNA-dependent RNA polymerase activity		biological_process	RNA-templated transcription
1	CF-AKH10573.1.1.6_7109_relaxed	CF-BAA24003.1.11_10589_relaxed	CF-BAW98044.1.1.10_10600_relaxed	mmseq	CF	BAW98044.1.1.10_10600	453	96.1	0.94	10600	Enterovirus F	Conserved catalytic core domain of RNA-dependent RNA polymerase (RdRp) from the positive-sense single-stranded RNA [(+)ssRNA] viruses and closely related viruses; cl40470	Pfam	Viral RNA-dependent RNA polymerase		Gene3D	Reverse transcriptase/Diguanylate cyclase domain		SUPERFAMILY	DNA/RNA polymerases		molecular_function	RNA-dependent RNA polymerase activity		biological_process	RNA-templated transcription
1	CF-AKH10573.1.1.6_7109_relaxed	CF-BAA24003.1.11_10589_relaxed	CF-AAW30683.1.11_10480_relaxed	mmseq	CF	AAW30683.1.11_10480	462	96.7	0.94	10480	Enterovirus A	3D	Pfam	Viral RNA-dependent RNA polymerase		Gene3D	Reverse transcriptase/Diguanylate cyclase domain		SUPERFAMILY	DNA/RNA polymerases		molecular_function	RNA-dependent RNA polymerase activity		biological_process	RNA-templated transcription
1	CF-AKH10573.1.1.6_7109_relaxed	CF-BAA24003.1.11_10589_relaxed	CF-AAW30682.1.11_10479_relaxed	mmseq	CF	AAW30682.1.11_10479	462	96.7	0.94	10479	Enterovirus A	3D	Pfam	Viral RNA-dependent RNA polymerase		Gene3D	Reverse transcriptase/Diguanylate cyclase domain		SUPERFAMILY	DNA/RNA polymerases		molecular_function	RNA-dependent RNA polymerase activity		biological_process	RNA-templated transcription
1	CF-AKH10573.1.1.6_7109_relaxed	CF-BAA24003.1.11_10589_relaxed	CF-AEM76814.1.1.10_10777_relaxed	mmseq	CF	AEM76814.1.1.10_10777	441	94.8	0.93	10777	Rhinovirus C	Conserved catalytic core domain of RNA-dependent RNA polymerase (RdRp) from the positive-sense single-stranded RNA [(+)ssRNA] viruses and closely related viruses; cl40470	Pfam	Viral RNA-dependent RNA polymerase		Gene3D	Reverse transcriptase/Diguanylate cyclase domain		SUPERFAMILY	DNA/RNA polymerases		molecular_function	RNA-dependent RNA polymerase activity		biological_process	RNA-templated transcription
1	CF-AKH10573.1.1.6_7109_relaxed	CF-BAA24003.1.11_10589_relaxed	CF-BAA18891.1.1.10_10585_relaxed	mmseq	CF	BAA18891.1.1.10_10585	451	95.8	0.94	10585	Enterovirus D	RNA-dependent RNA polymerase (RdRp) in the Enterovirus genus of positive-sense single-stranded RNA [(+)ssRNA] viruses, within the family Picornaviridae; cd23213	Pfam	Viral RNA-dependent RNA polymerase		Gene3D	Reverse transcriptase/Diguanylate cyclase domain		SUPERFAMILY	DNA/RNA polymerases		molecular_function	RNA-dependent RNA polymerase activity		biological_process	RNA-templated transcription
1	CF-AKH10573.1.1.6_7109_relaxed	CF-BAA24003.1.11_10589_relaxed	CF-AAA45756.1.1.10_10717_relaxed	mmseq	CF	AAA45756.1.1.10_10717	444	96.1	0.94	10717	Rhinovirus B	Conserved catalytic core domain of RNA-dependent RNA polymerase (RdRp) from the positive-sense single-stranded RNA [(+)ssRNA] viruses and closely related viruses; cl40470	Pfam	Viral RNA-dependent RNA polymerase		Gene3D	Reverse transcriptase/Diguanylate cyclase domain		SUPERFAMILY	DNA/RNA polymerases		molecular_function	RNA-dependent RNA polymerase activity		biological_process	RNA-templated transcription
1	CF-AKH10573.1.1.6_7109_relaxed	CF-BAA24003.1.11_10589_relaxed	CF-ABF51198.1.1.10_10699_relaxed	mmseq	CF	ABF51198.1.1.10_10699	447	95.4	0.94	10699	Rhinovirus A	Conserved catalytic core domain of RNA-dependent RNA polymerase (RdRp) from the positive-sense single-stranded RNA [(+)ssRNA] viruses and closely related viruses; cl40470	Pfam	Viral RNA-dependent RNA polymerase		Gene3D	Reverse transcriptase/Diguanylate cyclase domain		SUPERFAMILY	DNA/RNA polymerases		molecular_function	RNA-dependent RNA polymerase activity		biological_process	RNA-templated transcription
1	CF-AKH10573.1.1.6_7109_relaxed	CF-BAA24003.1.11_10589_relaxed	CF-ABF51197.1.1.10_10636_relaxed	mmseq	CF	ABF51197.1.1.10_10636	447	95.4	0.93	10636	Rhinovirus A	Conserved catalytic core domain of RNA-dependent RNA polymerase (RdRp) from the positive-sense single-stranded RNA [(+)ssRNA] viruses and closely related viruses; cl40470	Pfam	Viral RNA-dependent RNA polymerase		Gene3D	Reverse transcriptase/Diguanylate cyclase domain		SUPERFAMILY	DNA/RNA polymerases		molecular_function	RNA-dependent RNA polymerase activity		biological_process	RNA-templated transcription
1	CF-AKH10573.1.1.6_7109_relaxed	CF-BAA24003.1.11_10589_relaxed	CF-AEP69150.1.1.10_10708_relaxed	mmseq	CF	AEP69150.1.1.10_10708	447	94.6	0.93	10708	Rhinovirus A	Conserved catalytic core domain of RNA-dependent RNA polymerase (RdRp) from the positive-sense single-stranded RNA [(+)ssRNA] viruses and closely related viruses; cl40470	Pfam	Viral RNA-dependent RNA polymerase		Gene3D	Reverse transcriptase/Diguanylate cyclase domain		SUPERFAMILY	DNA/RNA polymerases		molecular_function	RNA-dependent RNA polymerase activity		biological_process	RNA-templated transcription
1	CF-AKH10573.1.1.6_7109_relaxed	CF-BAA24003.1.11_10589_relaxed	CF-ACK37398.1.1.10_10677_relaxed	mmseq	CF	ACK37398.1.1.10_10677	447	95.1	0.94	10677	Rhinovirus A	Conserved catalytic core domain of RNA-dependent RNA polymerase (RdRp) from the positive-sense single-stranded RNA [(+)ssRNA] viruses and closely related viruses; cl40470	Pfam	Viral RNA-dependent RNA polymerase		Gene3D	Reverse transcriptase/Diguanylate cyclase domain		SUPERFAMILY	DNA/RNA polymerases		molecular_function	RNA-dependent RNA polymerase activity		biological_process	RNA-templated transcription
1	CF-AKH10573.1.1.6_7109_relaxed	CF-BAA24003.1.11_10589_relaxed	CF-ABF51188.1.1.10_10690_relaxed	mmseq	CF	ABF51188.1.1.10_10690	452	95.4	0.93	10690	Rhinovirus A	Conserved catalytic core domain of RNA-dependent RNA polymerase (RdRp) from the positive-sense single-stranded RNA [(+)ssRNA] viruses and closely related viruses; cl40470	Pfam	Viral RNA-dependent RNA polymerase		Gene3D	Reverse transcriptase/Diguanylate cyclase domain		SUPERFAMILY	DNA/RNA polymerases		molecular_function	RNA-dependent RNA polymerase activity		biological_process	RNA-templated transcription
1	CF-AKH10573.1.1.6_7109_relaxed	CF-BAA24003.1.11_10589_relaxed	CF-ABF51186.1.1.10_10689_relaxed	mmseq	CF	ABF51186.1.1.10_10689	452	95.2	0.93	10689	Rhinovirus A	Conserved catalytic core domain of RNA-dependent RNA polymerase (RdRp) from the positive-sense single-stranded RNA [(+)ssRNA] viruses and closely related viruses; cl40470	Pfam	Viral RNA-dependent RNA polymerase		Gene3D	Reverse transcriptase/Diguanylate cyclase domain		SUPERFAMILY	DNA/RNA polymerases		molecular_function	RNA-dependent RNA polymerase activity		biological_process	RNA-templated transcription
1	CF-AKH10573.1.1.6_7109_relaxed	CF-BAA24003.1.11_10589_relaxed	CF-AAC00531.1.11_10493_relaxed	mmseq	CF	AAC00531.1.11_10493	462	96.4	0.94	10493	Enterovirus B	3D	Pfam	Viral RNA-dependent RNA polymerase		Gene3D	Reverse transcriptase/Diguanylate cyclase domain		SUPERFAMILY	DNA/RNA polymerases		molecular_function	RNA-dependent RNA polymerase activity		biological_process	RNA-templated transcription
1	CF-AKH10573.1.1.6_7109_relaxed	CF-BAA24003.1.11_10589_relaxed	CF-ABF51206.1.1.10_10655_relaxed	mmseq	CF	ABF51206.1.1.10_10655	450	94.9	0.93	10655	Rhinovirus A	Conserved catalytic core domain of RNA-dependent RNA polymerase (RdRp) from the positive-sense single-stranded RNA [(+)ssRNA] viruses and closely related viruses; cl40470	Pfam	Viral RNA-dependent RNA polymerase		Gene3D	Reverse transcriptase/Diguanylate cyclase domain		SUPERFAMILY	DNA/RNA polymerases		molecular_function	RNA-dependent RNA polymerase activity		biological_process	RNA-templated transcription
1	CF-AKH10573.1.1.6_7109_relaxed	CF-BAA24003.1.11_10589_relaxed	CF-ACK37377.1.1.10_10648_relaxed	mmseq	CF	ACK37377.1.1.10_10648	450	94.8	0.93	10648	Rhinovirus A	Conserved catalytic core domain of RNA-dependent RNA polymerase (RdRp) from the positive-sense single-stranded RNA [(+)ssRNA] viruses and closely related viruses; cl40470	Pfam	Viral RNA-dependent RNA polymerase		Gene3D	Reverse transcriptase/Diguanylate cyclase domain		SUPERFAMILY	DNA/RNA polymerases		molecular_function	RNA-dependent RNA polymerase activity		biological_process	RNA-templated transcription
1	CF-AKH10573.1.1.6_7109_relaxed	CF-BAA24003.1.11_10589_relaxed	CF-ACK37382.1.1.10_10656_relaxed	mmseq	CF	ACK37382.1.1.10_10656	450	94.8	0.93	10656	Rhinovirus A	Conserved catalytic core domain of RNA-dependent RNA polymerase (RdRp) from the positive-sense single-stranded RNA [(+)ssRNA] viruses and closely related viruses; cl40470	Pfam	Viral RNA-dependent RNA polymerase		Gene3D	Reverse transcriptase/Diguanylate cyclase domain		SUPERFAMILY	DNA/RNA polymerases		molecular_function	RNA-dependent RNA polymerase activity		biological_process	RNA-templated transcription
1	CF-AKH10573.1.1.6_7109_relaxed	CF-BAA24003.1.11_10589_relaxed	CF-ACK37431.1.1.10_10704_relaxed	mmseq	CF	ACK37431.1.1.10_10704	450	94.7	0.93	10704	Rhinovirus A	Conserved catalytic core domain of RNA-dependent RNA polymerase (RdRp) from the positive-sense single-stranded RNA [(+)ssRNA] viruses and closely related viruses; cl40470	Pfam	Viral RNA-dependent RNA polymerase		Gene3D	Reverse transcriptase/Diguanylate cyclase domain		SUPERFAMILY	DNA/RNA polymerases		molecular_function	RNA-dependent RNA polymerase activity		biological_process	RNA-templated transcription
1	CF-AKH10573.1.1.6_7109_relaxed	CF-BAA24003.1.11_10589_relaxed	CF-ACK37391.1.1.10_10670_relaxed	mmseq	CF	ACK37391.1.1.10_10670	450	94.8	0.93	10670	Rhinovirus A	Conserved catalytic core domain of RNA-dependent RNA polymerase (RdRp) from the positive-sense single-stranded RNA [(+)ssRNA] viruses and closely related viruses; cl40470	Pfam	Viral RNA-dependent RNA polymerase		Gene3D	Reverse transcriptase/Diguanylate cyclase domain		SUPERFAMILY	DNA/RNA polymerases		molecular_function	RNA-dependent RNA polymerase activity		biological_process	RNA-templated transcription
1	CF-AKH10573.1.1.6_7109_relaxed	CF-BAA24003.1.11_10589_relaxed	CF-ACK37381.1.1.10_10654_relaxed	mmseq	CF	ACK37381.1.1.10_10654	450	94.9	0.93	10654	Rhinovirus A	Conserved catalytic core domain of RNA-dependent RNA polymerase (RdRp) from the positive-sense single-stranded RNA [(+)ssRNA] viruses and closely related viruses; cl40470	Pfam	Viral RNA-dependent RNA polymerase		Gene3D	Reverse transcriptase/Diguanylate cyclase domain		SUPERFAMILY	DNA/RNA polymerases		molecular_function	RNA-dependent RNA polymerase activity		biological_process	RNA-templated transcription
1	CF-AKH10573.1.1.6_7109_relaxed	CF-BAA24003.1.11_10589_relaxed	CF-BAA00168.1.1.10_10634_relaxed	mmseq	CF	BAA00168.1.1.10_10634	450	94.4	0.93	10634	Rhinovirus A	Conserved catalytic core domain of RNA-dependent RNA polymerase (RdRp) from the positive-sense single-stranded RNA [(+)ssRNA] viruses and closely related viruses; cl40470	Pfam	Viral RNA-dependent RNA polymerase		Gene3D	Reverse transcriptase/Diguanylate cyclase domain		SUPERFAMILY	DNA/RNA polymerases		molecular_function	RNA-dependent RNA polymerase activity		biological_process	RNA-templated transcription
1	CF-AKH10573.1.1.6_7109_relaxed	CF-BAA24003.1.11_10589_relaxed	CF-AAA46912.1.1.10_10558_relaxed	mmseq	CF	AAA46912.1.1.10_10558	453	95.8	0.94	10558	Enterovirus C	RNA-dependent RNA polymerase (RdRp) in the Enterovirus genus of positive-sense single-stranded RNA [(+)ssRNA] viruses, within the family Picornaviridae; cd23213	Pfam	Viral RNA-dependent RNA polymerase		Gene3D	Reverse transcriptase/Diguanylate cyclase domain		SUPERFAMILY	DNA/RNA polymerases		molecular_function	RNA-dependent RNA polymerase activity		biological_process	RNA-templated transcription
1	CF-AKH10573.1.1.6_7109_relaxed	CF-BAA24003.1.11_10589_relaxed	CF-ABK88241.1.1.10_10586_relaxed	mmseq	CF	ABK88241.1.1.10_10586	452	95.7	0.94	10586	Enterovirus D	RNA-dependent RNA polymerase (RdRp) in the Enterovirus genus of positive-sense single-stranded RNA [(+)ssRNA] viruses, within the family Picornaviridae; cd23213	Pfam	Viral RNA-dependent RNA polymerase		Gene3D	Reverse transcriptase/Diguanylate cyclase domain		SUPERFAMILY	DNA/RNA polymerases		molecular_function	RNA-dependent RNA polymerase activity		biological_process	RNA-templated transcription
1	CF-AKH10573.1.1.6_7109_relaxed	CF-BAA24003.1.11_10589_relaxed	CF-AAR98503.1.1.10_10583_relaxed	mmseq	CF	AAR98503.1.1.10_10583	452	95.6	0.94	10583	Enterovirus D	RNA-dependent RNA polymerase (RdRp) in the Enterovirus genus of positive-sense single-stranded RNA [(+)ssRNA] viruses, within the family Picornaviridae; cd23213	Pfam	Viral RNA-dependent RNA polymerase		Gene3D	Reverse transcriptase/Diguanylate cyclase domain		SUPERFAMILY	DNA/RNA polymerases		molecular_function	RNA-dependent RNA polymerase activity		biological_process	RNA-templated transcription
1	CF-AKH10573.1.1.6_7109_relaxed	CF-BAA24003.1.11_10589_relaxed	CF-AAR98503.1.11_10583_relaxed	mmseq	CF	AAR98503.1.11_10583	457	96.1	0.94	10583	Enterovirus D	3D protein	Pfam	Viral RNA-dependent RNA polymerase		Gene3D	Reverse transcriptase/Diguanylate cyclase domain		SUPERFAMILY	DNA/RNA polymerases		molecular_function	RNA-dependent RNA polymerase activity		biological_process	RNA-templated transcription
1	CF-AKH10573.1.1.6_7109_relaxed	CF-BAA24003.1.11_10589_relaxed	CF-ABK88241.1.11_10586_relaxed	mmseq	CF	ABK88241.1.11_10586	457	96.1	0.94	10586	Enterovirus D	3D protein	Pfam	Viral RNA-dependent RNA polymerase		Gene3D	Reverse transcriptase/Diguanylate cyclase domain		SUPERFAMILY	DNA/RNA polymerases		molecular_function	RNA-dependent RNA polymerase activity		biological_process	RNA-templated transcription
1	CF-AKH10573.1.1.6_7109_relaxed	CF-BAA24003.1.11_10589_relaxed	CF-AEG75268.1.11_10707_relaxed	mmseq	CF	AEG75268.1.11_10707	459	95.9	0.94	10707	Rhinovirus A	3D	Pfam	Viral RNA-dependent RNA polymerase		Gene3D	Reverse transcriptase/Diguanylate cyclase domain		SUPERFAMILY	DNA/RNA polymerases		molecular_function	RNA-dependent RNA polymerase activity		biological_process	RNA-templated transcription
1	CF-AKH10573.1.1.6_7109_relaxed	CF-BAA24003.1.11_10589_relaxed	CF-AFD64773.1.1.10_10710_relaxed	mmseq	CF	AFD64773.1.1.10_10710	449	95.5	0.94	10710	Rhinovirus A	Conserved catalytic core domain of RNA-dependent RNA polymerase (RdRp) from the positive-sense single-stranded RNA [(+)ssRNA] viruses and closely related viruses; cl40470	Pfam	Viral RNA-dependent RNA polymerase		Gene3D	Reverse transcriptase/Diguanylate cyclase domain		SUPERFAMILY	DNA/RNA polymerases		molecular_function	RNA-dependent RNA polymerase activity		biological_process	RNA-templated transcription
1	CF-AKH10573.1.1.6_7109_relaxed	CF-BAA24003.1.11_10589_relaxed	CF-ACT89355.1.1.10_10705_relaxed	mmseq	CF	ACT89355.1.1.10_10705	451	95.5	0.94	10705	Rhinovirus A	Conserved catalytic core domain of RNA-dependent RNA polymerase (RdRp) from the positive-sense single-stranded RNA [(+)ssRNA] viruses and closely related viruses; cl40470	Pfam	Viral RNA-dependent RNA polymerase		Gene3D	Reverse transcriptase/Diguanylate cyclase domain		SUPERFAMILY	DNA/RNA polymerases		molecular_function	RNA-dependent RNA polymerase activity		biological_process	RNA-templated transcription
1	CF-AKH10573.1.1.6_7109_relaxed	CF-BAA24003.1.11_10589_relaxed	CF-AFS33290.1.1.10_10577_relaxed	mmseq	CF	AFS33290.1.1.10_10577	453	96.1	0.94	10577	Enterovirus C	RNA-dependent RNA polymerase (RdRp) in the Enterovirus genus of positive-sense single-stranded RNA [(+)ssRNA] viruses, within the family Picornaviridae; cd23213	Pfam	Viral RNA-dependent RNA polymerase		Gene3D	Reverse transcriptase/Diguanylate cyclase domain		SUPERFAMILY	DNA/RNA polymerases		molecular_function	RNA-dependent RNA polymerase activity		biological_process	RNA-templated transcription
1	CF-AKH10573.1.1.6_7109_relaxed	CF-BAA24003.1.11_10589_relaxed	CF-ABK29455.2.1.10_10749_relaxed	mmseq	CF	ABK29455.2.1.10_10749	451	95.3	0.93	10749	Rhinovirus C	Conserved catalytic core domain of RNA-dependent RNA polymerase (RdRp) from the positive-sense single-stranded RNA [(+)ssRNA] viruses and closely related viruses; cl40470	Pfam	Viral RNA-dependent RNA polymerase		Gene3D	Reverse transcriptase/Diguanylate cyclase domain		SUPERFAMILY	DNA/RNA polymerases		molecular_function	RNA-dependent RNA polymerase activity		biological_process	RNA-templated transcription
1	CF-AKH10573.1.1.6_7109_relaxed	CF-BAA24003.1.11_10589_relaxed	CF-ABQ51392.1.1.9_10744_relaxed	mmseq	CF	ABQ51392.1.1.9_10744	451	95.2	0.93	10744	Rhinovirus C	Conserved catalytic core domain of RNA-dependent RNA polymerase (RdRp) from the positive-sense single-stranded RNA [(+)ssRNA] viruses and closely related viruses; cl40470	Pfam	Viral RNA-dependent RNA polymerase		Gene3D	Reverse transcriptase/Diguanylate cyclase domain		SUPERFAMILY	DNA/RNA polymerases		molecular_function	RNA-dependent RNA polymerase activity		biological_process	RNA-templated transcription
1	CF-AKH10573.1.1.6_7109_relaxed	CF-BAA24003.1.11_10589_relaxed	CF-ACU00186.1.1.9_10751_relaxed	mmseq	CF	ACU00186.1.1.9_10751	451	95	0.93	10751	Rhinovirus C	Conserved catalytic core domain of RNA-dependent RNA polymerase (RdRp) from the positive-sense single-stranded RNA [(+)ssRNA] viruses and closely related viruses; cl40470	Pfam	Viral RNA-dependent RNA polymerase		Gene3D	Reverse transcriptase/Diguanylate cyclase domain		SUPERFAMILY	DNA/RNA polymerases		molecular_function	RNA-dependent RNA polymerase activity		biological_process	RNA-templated transcription
1	CF-AKH10573.1.1.6_7109_relaxed	CF-BAA24003.1.11_10589_relaxed	CF-AEE01039.1.11_10603_relaxed	mmseq	CF	AEE01039.1.11_10603	461	96.4	0.94	10603	Enterovirus G	3D	Pfam	Viral RNA-dependent RNA polymerase		Gene3D	Reverse transcriptase/Diguanylate cyclase domain		SUPERFAMILY	DNA/RNA polymerases		molecular_function	RNA-dependent RNA polymerase activity		biological_process	RNA-templated transcription
1	CF-AKH10573.1.1.6_7109_relaxed	CF-BAA24003.1.11_10589_relaxed	CF-APA29023.1.1.10_10631_relaxed	mmseq	CF	APA29023.1.1.10_10631	449	96	0.94	10631	Enterovirus K	Conserved catalytic core domain of RNA-dependent RNA polymerase (RdRp) from the positive-sense single-stranded RNA [(+)ssRNA] viruses and closely related viruses; cl40470	Pfam	Viral RNA-dependent RNA polymerase		Gene3D	Reverse transcriptase/Diguanylate cyclase domain		SUPERFAMILY	DNA/RNA polymerases		molecular_function	RNA-dependent RNA polymerase activity		biological_process	RNA-templated transcription
1	CF-AKH10573.1.1.6_7109_relaxed	CF-BAA24003.1.11_10589_relaxed	CF-ACK37412.1.11_10695_relaxed	mmseq	CF	ACK37412.1.11_10695	459	96	0.94	10695	Rhinovirus A	3D	Pfam	Viral RNA-dependent RNA polymerase		Gene3D	Reverse transcriptase/Diguanylate cyclase domain		SUPERFAMILY	DNA/RNA polymerases		molecular_function	RNA-dependent RNA polymerase activity		biological_process	RNA-templated transcription
1	CF-AKH10573.1.1.6_7109_relaxed	CF-BAA24003.1.11_10589_relaxed	CF-ACK37412.1.1.10_10695_relaxed	mmseq	CF	ACK37412.1.1.10_10695	451	94.7	0.93	10695	Rhinovirus A	Conserved catalytic core domain of RNA-dependent RNA polymerase (RdRp) from the positive-sense single-stranded RNA [(+)ssRNA] viruses and closely related viruses; cl40470	Pfam	Viral RNA-dependent RNA polymerase		Gene3D	Reverse transcriptase/Diguanylate cyclase domain		SUPERFAMILY	DNA/RNA polymerases		molecular_function	RNA-dependent RNA polymerase activity		biological_process	RNA-templated transcription
1	CF-AKH10573.1.1.6_7109_relaxed	CF-BAA24003.1.11_10589_relaxed	CF-AAZ73344.1.1.10_10594_relaxed	mmseq	CF	AAZ73344.1.1.10_10594	453	96.1	0.94	10594	Enterovirus F	Conserved catalytic core domain of RNA-dependent RNA polymerase (RdRp) from the positive-sense single-stranded RNA [(+)ssRNA] viruses and closely related viruses; cl40470	Pfam	Viral RNA-dependent RNA polymerase		Gene3D	Reverse transcriptase/Diguanylate cyclase domain		SUPERFAMILY	DNA/RNA polymerases		molecular_function	RNA-dependent RNA polymerase activity		biological_process	RNA-templated transcription
1	CF-AKH10573.1.1.6_7109_relaxed	CF-BAA24003.1.11_10589_relaxed	CF-AKA64451.1.11_10622_relaxed	mmseq	CF	AKA64451.1.11_10622	461	96.8	0.94	10622	Enterovirus I	RNA-dependent RNA polymerase 3D	Pfam	Viral RNA-dependent RNA polymerase		Gene3D	Reverse transcriptase/Diguanylate cyclase domain		SUPERFAMILY	DNA/RNA polymerases		molecular_function	RNA-dependent RNA polymerase activity		biological_process	RNA-templated transcription
1	CF-AKH10573.1.1.6_7109_relaxed	CF-BAA24003.1.11_10589_relaxed	CF-ALG04780.2.11_10609_relaxed	mmseq	CF	ALG04780.2.11_10609	461	96.6	0.94	10609	Enterovirus G	3D	Pfam	Viral RNA-dependent RNA polymerase		Gene3D	Reverse transcriptase/Diguanylate cyclase domain		SUPERFAMILY	DNA/RNA polymerases		molecular_function	RNA-dependent RNA polymerase activity		biological_process	RNA-templated transcription
1	CF-AKH10573.1.1.6_7109_relaxed	CF-BAA24003.1.11_10589_relaxed	CF-ALG04730.2.11_10608_relaxed	mmseq	CF	ALG04730.2.11_10608	461	96.6	0.94	10608	Enterovirus G	3D	Pfam	Viral RNA-dependent RNA polymerase		Gene3D	Reverse transcriptase/Diguanylate cyclase domain		SUPERFAMILY	DNA/RNA polymerases		molecular_function	RNA-dependent RNA polymerase activity		biological_process	RNA-templated transcription
1	CF-AKH10573.1.1.6_7109_relaxed	CF-BAA24003.1.11_10589_relaxed	CF-ACK37400.1.11_10680_relaxed	mmseq	CF	ACK37400.1.11_10680	460	95.8	0.93	10680	Rhinovirus A	3D	Pfam	Viral RNA-dependent RNA polymerase		Gene3D	Reverse transcriptase/Diguanylate cyclase domain		SUPERFAMILY	DNA/RNA polymerases		molecular_function	RNA-dependent RNA polymerase activity		biological_process	RNA-templated transcription
1	CF-AKH10573.1.1.6_7109_relaxed	CF-BAA24003.1.11_10589_relaxed	CF-ACK37399.1.11_10679_relaxed	mmseq	CF	ACK37399.1.11_10679	460	95.6	0.93	10679	Rhinovirus A	3D	Pfam	Viral RNA-dependent RNA polymerase		Gene3D	Reverse transcriptase/Diguanylate cyclase domain		SUPERFAMILY	DNA/RNA polymerases		molecular_function	RNA-dependent RNA polymerase activity		biological_process	RNA-templated transcription
1	CF-AKH10573.1.1.6_7109_relaxed	CF-BAA24003.1.11_10589_relaxed	CF-AFQ55916.1.1.10_10606_relaxed	mmseq	CF	AFQ55916.1.1.10_10606	453	95.9	0.94	10606	Enterovirus G	Conserved catalytic core domain of RNA-dependent RNA polymerase (RdRp) from the positive-sense single-stranded RNA [(+)ssRNA] viruses and closely related viruses; cl40470	Pfam	Viral RNA-dependent RNA polymerase		Gene3D	Reverse transcriptase/Diguanylate cyclase domain		SUPERFAMILY	DNA/RNA polymerases		molecular_function	RNA-dependent RNA polymerase activity		biological_process	RNA-templated transcription
1	CF-AKH10573.1.1.6_7109_relaxed	CF-BAA24003.1.11_10589_relaxed	CF-AFK66746.1.1.10_10605_relaxed	mmseq	CF	AFK66746.1.1.10_10605	453	95.9	0.94	10605	Enterovirus G	Conserved catalytic core domain of RNA-dependent RNA polymerase (RdRp) from the positive-sense single-stranded RNA [(+)ssRNA] viruses and closely related viruses; cl40470	Pfam	Viral RNA-dependent RNA polymerase		Gene3D	Reverse transcriptase/Diguanylate cyclase domain		SUPERFAMILY	DNA/RNA polymerases		molecular_function	RNA-dependent RNA polymerase activity		biological_process	RNA-templated transcription
1	CF-AKH10573.1.1.6_7109_relaxed	CF-BAA24003.1.11_10589_relaxed	CF-ABK29455.2.11_10749_relaxed	mmseq	CF	ABK29455.2.11_10749	460	95.8	0.94	10749	Rhinovirus C	3D	Pfam	Viral RNA-dependent RNA polymerase		Gene3D	Reverse transcriptase/Diguanylate cyclase domain		SUPERFAMILY	DNA/RNA polymerases		molecular_function	RNA-dependent RNA polymerase activity		biological_process	RNA-templated transcription
1	CF-AKH10573.1.1.6_7109_relaxed	CF-BAA24003.1.11_10589_relaxed	CF-AAZ73368.1.1.10_10596_relaxed	mmseq	CF	AAZ73368.1.1.10_10596	453	96	0.94	10596	Enterovirus F	Conserved catalytic core domain of RNA-dependent RNA polymerase (RdRp) from the positive-sense single-stranded RNA [(+)ssRNA] viruses and closely related viruses; cl40470	Pfam	Viral RNA-dependent RNA polymerase		Gene3D	Reverse transcriptase/Diguanylate cyclase domain		SUPERFAMILY	DNA/RNA polymerases		molecular_function	RNA-dependent RNA polymerase activity		biological_process	RNA-templated transcription
1	CF-AKH10573.1.1.6_7109_relaxed	CF-BAA24003.1.11_10589_relaxed	CF-AEE01039.1.1.10_10603_relaxed	mmseq	CF	AEE01039.1.1.10_10603	453	95.6	0.94	10603	Enterovirus G	Conserved catalytic core domain of RNA-dependent RNA polymerase (RdRp) from the positive-sense single-stranded RNA [(+)ssRNA] viruses and closely related viruses; cl40470	Pfam	Viral RNA-dependent RNA polymerase		Gene3D	Reverse transcriptase/Diguanylate cyclase domain		SUPERFAMILY	DNA/RNA polymerases		molecular_function	RNA-dependent RNA polymerase activity		biological_process	RNA-templated transcription
1	CF-AKH10573.1.1.6_7109_relaxed	CF-BAA24003.1.11_10589_relaxed	CF-AKA64451.1.1.10_10622_relaxed	mmseq	CF	AKA64451.1.1.10_10622	453	96.3	0.94	10622	Enterovirus I	Conserved catalytic core domain of RNA-dependent RNA polymerase (RdRp) from the positive-sense single-stranded RNA [(+)ssRNA] viruses and closely related viruses; cl40470	Pfam	Viral RNA-dependent RNA polymerase		Gene3D	Reverse transcriptase/Diguanylate cyclase domain		SUPERFAMILY	DNA/RNA polymerases		molecular_function	RNA-dependent RNA polymerase activity		biological_process	RNA-templated transcription
1	CF-AKH10573.1.1.6_7109_relaxed	CF-BAA24003.1.11_10589_relaxed	CF-ACK37380.1.11_10719_relaxed	mmseq	CF	ACK37380.1.11_10719	460	96.5	0.94	10719	Rhinovirus B	3D	Pfam	Viral RNA-dependent RNA polymerase		Gene3D	Reverse transcriptase/Diguanylate cyclase domain		SUPERFAMILY	DNA/RNA polymerases		molecular_function	RNA-dependent RNA polymerase activity		biological_process	RNA-templated transcription
1	CF-AKH10573.1.1.6_7109_relaxed	CF-BAA24003.1.11_10589_relaxed	CF-ACK37418.1.1.10_10731_relaxed	mmseq	CF	ACK37418.1.1.10_10731	444	96.1	0.94	10731	Rhinovirus B	Conserved catalytic core domain of RNA-dependent RNA polymerase (RdRp) from the positive-sense single-stranded RNA [(+)ssRNA] viruses and closely related viruses; cl40470	Pfam	Viral RNA-dependent RNA polymerase		Gene3D	Reverse transcriptase/Diguanylate cyclase domain		SUPERFAMILY	DNA/RNA polymerases		molecular_function	RNA-dependent RNA polymerase activity		biological_process	RNA-templated transcription
1	CF-AKH10573.1.1.6_7109_relaxed	CF-BAA24003.1.11_10589_relaxed	CF-AEG42388.1.1.10_10739_relaxed	mmseq	CF	AEG42388.1.1.10_10739	451	95.7	0.94	10739	Rhinovirus B	Conserved catalytic core domain of RNA-dependent RNA polymerase (RdRp) from the positive-sense single-stranded RNA [(+)ssRNA] viruses and closely related viruses; cl40470	Pfam	Viral RNA-dependent RNA polymerase		Gene3D	Reverse transcriptase/Diguanylate cyclase domain		SUPERFAMILY	DNA/RNA polymerases		molecular_function	RNA-dependent RNA polymerase activity		biological_process	RNA-templated transcription
1	CF-AKH10573.1.1.6_7109_relaxed	CF-BAA24003.1.11_10589_relaxed	CF-ABF51181.1.1.10_10721_relaxed	mmseq	CF	ABF51181.1.1.10_10721	451	95.4	0.93	10721	Rhinovirus B	Conserved catalytic core domain of RNA-dependent RNA polymerase (RdRp) from the positive-sense single-stranded RNA [(+)ssRNA] viruses and closely related viruses; cl40470	Pfam	Viral RNA-dependent RNA polymerase		Gene3D	Reverse transcriptase/Diguanylate cyclase domain		SUPERFAMILY	DNA/RNA polymerases		molecular_function	RNA-dependent RNA polymerase activity		biological_process	RNA-templated transcription
1	CF-AKH10573.1.1.6_7109_relaxed	CF-BAA24003.1.11_10589_relaxed	CF-ACK37391.1.11_10670_relaxed	mmseq	CF	ACK37391.1.11_10670	460	95.7	0.93	10670	Rhinovirus A	3D	Pfam	Viral RNA-dependent RNA polymerase		Gene3D	Reverse transcriptase/Diguanylate cyclase domain		SUPERFAMILY	DNA/RNA polymerases		molecular_function	RNA-dependent RNA polymerase activity		biological_process	RNA-templated transcription
1	CF-AKH10573.1.1.6_7109_relaxed	CF-BAA24003.1.11_10589_relaxed	CF-AMD82094.1.1.10_10610_relaxed	mmseq	CF	AMD82094.1.1.10_10610	453	95.6	0.94	10610	Enterovirus G	Conserved catalytic core domain of RNA-dependent RNA polymerase (RdRp) from the positive-sense single-stranded RNA [(+)ssRNA] viruses and closely related viruses; cl40470	Pfam	Viral RNA-dependent RNA polymerase		Gene3D	Reverse transcriptase/Diguanylate cyclase domain		SUPERFAMILY	DNA/RNA polymerases		molecular_function	RNA-dependent RNA polymerase activity		biological_process	RNA-templated transcription
1	CF-AKH10573.1.1.6_7109_relaxed	CF-BAA24003.1.11_10589_relaxed	CF-ACK37386.1.1.10_10723_relaxed	mmseq	CF	ACK37386.1.1.10_10723	452	95.6	0.94	10723	Rhinovirus B	Conserved catalytic core domain of RNA-dependent RNA polymerase (RdRp) from the positive-sense single-stranded RNA [(+)ssRNA] viruses and closely related viruses; cl40470	Pfam	Viral RNA-dependent RNA polymerase		Gene3D	Reverse transcriptase/Diguanylate cyclase domain		SUPERFAMILY	DNA/RNA polymerases		molecular_function	RNA-dependent RNA polymerase activity		biological_process	RNA-templated transcription
1	CF-AKH10573.1.1.6_7109_relaxed	CF-BAA24003.1.11_10589_relaxed	CF-ACK37424.1.1.10_10733_relaxed	mmseq	CF	ACK37424.1.1.10_10733	452	95.7	0.94	10733	Rhinovirus B	Conserved catalytic core domain of RNA-dependent RNA polymerase (RdRp) from the positive-sense single-stranded RNA [(+)ssRNA] viruses and closely related viruses; cl40470	Pfam	Viral RNA-dependent RNA polymerase		Gene3D	Reverse transcriptase/Diguanylate cyclase domain		SUPERFAMILY	DNA/RNA polymerases		molecular_function	RNA-dependent RNA polymerase activity		biological_process	RNA-templated transcription
1	CF-AKH10573.1.1.6_7109_relaxed	CF-BAA24003.1.11_10589_relaxed	CF-ABF51182.1.1.10_10724_relaxed	mmseq	CF	ABF51182.1.1.10_10724	452	96.2	0.94	10724	Rhinovirus B	Conserved catalytic core domain of RNA-dependent RNA polymerase (RdRp) from the positive-sense single-stranded RNA [(+)ssRNA] viruses and closely related viruses; cl40470	Pfam	Viral RNA-dependent RNA polymerase		Gene3D	Reverse transcriptase/Diguanylate cyclase domain		SUPERFAMILY	DNA/RNA polymerases		molecular_function	RNA-dependent RNA polymerase activity		biological_process	RNA-templated transcription
1	CF-AKH10573.1.1.6_7109_relaxed	CF-BAA24003.1.11_10589_relaxed	CF-ABU62848.1.11_10746_relaxed	mmseq	CF	ABU62848.1.11_10746	460	95.7	0.93	10746	Rhinovirus C	3D	Pfam	Viral RNA-dependent RNA polymerase		Gene3D	Reverse transcriptase/Diguanylate cyclase domain		SUPERFAMILY	DNA/RNA polymerases		molecular_function	RNA-dependent RNA polymerase activity		biological_process	RNA-templated transcription
1	CF-AKH10573.1.1.6_7109_relaxed	CF-BAA24003.1.11_10589_relaxed	CF-AJO54283.1.11_10764_relaxed	mmseq	CF	AJO54283.1.11_10764	460	95.8	0.94	10764	Rhinovirus C	Polymerase; 3D	Pfam	Viral RNA-dependent RNA polymerase		Gene3D	Reverse transcriptase/Diguanylate cyclase domain		SUPERFAMILY	DNA/RNA polymerases		molecular_function	RNA-dependent RNA polymerase activity		biological_process	RNA-templated transcription
1	CF-AKH10573.1.1.6_7109_relaxed	CF-BAA24003.1.11_10589_relaxed	CF-AHA35211.1.11_10792_relaxed	mmseq	CF	AHA35211.1.11_10792	460	95.8	0.94	10792	Rhinovirus C	3D	Pfam	Viral RNA-dependent RNA polymerase		Gene3D	Reverse transcriptase/Diguanylate cyclase domain		SUPERFAMILY	DNA/RNA polymerases		molecular_function	RNA-dependent RNA polymerase activity		biological_process	RNA-templated transcription
1	CF-AKH10573.1.1.6_7109_relaxed	CF-BAA24003.1.11_10589_relaxed	CF-ABF51190.1.1.10_10669_relaxed	mmseq	CF	ABF51190.1.1.10_10669	450	95	0.93	10669	Rhinovirus A	Conserved catalytic core domain of RNA-dependent RNA polymerase (RdRp) from the positive-sense single-stranded RNA [(+)ssRNA] viruses and closely related viruses; cl40470	Pfam	Viral RNA-dependent RNA polymerase		Gene3D	Reverse transcriptase/Diguanylate cyclase domain		SUPERFAMILY	DNA/RNA polymerases		molecular_function	RNA-dependent RNA polymerase activity		biological_process	RNA-templated transcription
1	CF-AKH10573.1.1.6_7109_relaxed	CF-BAA24003.1.11_10589_relaxed	CF-ACK37378.1.1.10_10649_relaxed	mmseq	CF	ACK37378.1.1.10_10649	452	95	0.93	10649	Rhinovirus A	Conserved catalytic core domain of RNA-dependent RNA polymerase (RdRp) from the positive-sense single-stranded RNA [(+)ssRNA] viruses and closely related viruses; cl40470	Pfam	Viral RNA-dependent RNA polymerase		Gene3D	Reverse transcriptase/Diguanylate cyclase domain		SUPERFAMILY	DNA/RNA polymerases		molecular_function	RNA-dependent RNA polymerase activity		biological_process	RNA-templated transcription
1	CF-AKH10573.1.1.6_7109_relaxed	CF-BAA24003.1.11_10589_relaxed	CF-ACK37367.1.1.10_10633_relaxed	mmseq	CF	ACK37367.1.1.10_10633	450	94.5	0.93	10633	Rhinovirus A	Conserved catalytic core domain of RNA-dependent RNA polymerase (RdRp) from the positive-sense single-stranded RNA [(+)ssRNA] viruses and closely related viruses; cl40470	Pfam	Viral RNA-dependent RNA polymerase		Gene3D	Reverse transcriptase/Diguanylate cyclase domain		SUPERFAMILY	DNA/RNA polymerases		molecular_function	RNA-dependent RNA polymerase activity		biological_process	RNA-templated transcription
1	CF-AKH10573.1.1.6_7109_relaxed	CF-BAA24003.1.11_10589_relaxed	CF-ACK37389.1.1.10_10668_relaxed	mmseq	CF	ACK37389.1.1.10_10668	450	94.8	0.93	10668	Rhinovirus A	Conserved catalytic core domain of RNA-dependent RNA polymerase (RdRp) from the positive-sense single-stranded RNA [(+)ssRNA] viruses and closely related viruses; cl40470	Pfam	Viral RNA-dependent RNA polymerase		Gene3D	Reverse transcriptase/Diguanylate cyclase domain		SUPERFAMILY	DNA/RNA polymerases		molecular_function	RNA-dependent RNA polymerase activity		biological_process	RNA-templated transcription
1	CF-AKH10573.1.1.6_7109_relaxed	CF-BAA24003.1.11_10589_relaxed	CF-ABF51205.1.1.10_10674_relaxed	mmseq	CF	ABF51205.1.1.10_10674	450	94.5	0.93	10674	Rhinovirus A	Conserved catalytic core domain of RNA-dependent RNA polymerase (RdRp) from the positive-sense single-stranded RNA [(+)ssRNA] viruses and closely related viruses; cl40470	Pfam	Viral RNA-dependent RNA polymerase		Gene3D	Reverse transcriptase/Diguanylate cyclase domain		SUPERFAMILY	DNA/RNA polymerases		molecular_function	RNA-dependent RNA polymerase activity		biological_process	RNA-templated transcription
1	CF-AKH10573.1.1.6_7109_relaxed	CF-BAA24003.1.11_10589_relaxed	CF-ACK37402.1.1.10_10682_relaxed	mmseq	CF	ACK37402.1.1.10_10682	451	94.6	0.93	10682	Rhinovirus A	Conserved catalytic core domain of RNA-dependent RNA polymerase (RdRp) from the positive-sense single-stranded RNA [(+)ssRNA] viruses and closely related viruses; cl40470	Pfam	Viral RNA-dependent RNA polymerase		Gene3D	Reverse transcriptase/Diguanylate cyclase domain		SUPERFAMILY	DNA/RNA polymerases		molecular_function	RNA-dependent RNA polymerase activity		biological_process	RNA-templated transcription
1	CF-AKH10573.1.1.6_7109_relaxed	CF-BAA24003.1.11_10589_relaxed	CF-ACK37413.1.1.10_10696_relaxed	mmseq	CF	ACK37413.1.1.10_10696	452	95.1	0.93	10696	Rhinovirus A	Conserved catalytic core domain of RNA-dependent RNA polymerase (RdRp) from the positive-sense single-stranded RNA [(+)ssRNA] viruses and closely related viruses; cl40470	Pfam	Viral RNA-dependent RNA polymerase		Gene3D	Reverse transcriptase/Diguanylate cyclase domain		SUPERFAMILY	DNA/RNA polymerases		molecular_function	RNA-dependent RNA polymerase activity		biological_process	RNA-templated transcription
1	CF-AKH10573.1.1.6_7109_relaxed	CF-BAA24003.1.11_10589_relaxed	CF-ACT89355.1.11_10705_relaxed	mmseq	CF	ACT89355.1.11_10705	459	96	0.94	10705	Rhinovirus A	3D	Pfam	Viral RNA-dependent RNA polymerase		Gene3D	Reverse transcriptase/Diguanylate cyclase domain		SUPERFAMILY	DNA/RNA polymerases		molecular_function	RNA-dependent RNA polymerase activity		biological_process	RNA-templated transcription
1	CF-AKH10573.1.1.6_7109_relaxed	CF-BAA24003.1.11_10589_relaxed	CF-ACK37442.1.11_10720_relaxed	mmseq	CF	ACK37442.1.11_10720	460	96.5	0.94	10720	Rhinovirus B	3D	Pfam	Viral RNA-dependent RNA polymerase		Gene3D	Reverse transcriptase/Diguanylate cyclase domain		SUPERFAMILY	DNA/RNA polymerases		molecular_function	RNA-dependent RNA polymerase activity		biological_process	RNA-templated transcription
1	CF-AKH10573.1.1.6_7109_relaxed	CF-BAA24003.1.11_10589_relaxed	CF-AHA35211.1.1.9_10792_relaxed	mmseq	CF	AHA35211.1.1.9_10792	453	95.4	0.93	10792	Rhinovirus C	Conserved catalytic core domain of RNA-dependent RNA polymerase (RdRp) from the positive-sense single-stranded RNA [(+)ssRNA] viruses and closely related viruses; cl40470	Pfam	Viral RNA-dependent RNA polymerase		Gene3D	Reverse transcriptase/Diguanylate cyclase domain		SUPERFAMILY	DNA/RNA polymerases		molecular_function	RNA-dependent RNA polymerase activity		biological_process	RNA-templated transcription
1	CF-AKH10573.1.1.6_7109_relaxed	CF-BAA24003.1.11_10589_relaxed	CF-ABO76708.1.11_10745_relaxed	mmseq	CF	ABO76708.1.11_10745	459	95.9	0.94	10745	Rhinovirus C	Polymerase	Pfam	Viral RNA-dependent RNA polymerase		Gene3D	Reverse transcriptase/Diguanylate cyclase domain		SUPERFAMILY	DNA/RNA polymerases		molecular_function	RNA-dependent RNA polymerase activity		biological_process	RNA-templated transcription
1	CF-AKH10573.1.1.6_7109_relaxed	CF-BAA24003.1.11_10589_relaxed	CF-ACV51798.1.11_10752_relaxed	mmseq	CF	ACV51798.1.11_10752	460	95.7	0.94	10752	Rhinovirus C	3D	Pfam	Viral RNA-dependent RNA polymerase		Gene3D	Reverse transcriptase/Diguanylate cyclase domain		SUPERFAMILY	DNA/RNA polymerases		molecular_function	RNA-dependent RNA polymerase activity		biological_process	RNA-templated transcription
1	CF-AKH10573.1.1.6_7109_relaxed	CF-BAA24003.1.11_10589_relaxed	CF-AAM00274.1.1.10_10601_relaxed	mmseq	CF	AAM00274.1.1.10_10601	453	96.1	0.94	10601	Enterovirus G	Conserved catalytic core domain of RNA-dependent RNA polymerase (RdRp) from the positive-sense single-stranded RNA [(+)ssRNA] viruses and closely related viruses; cl40470	Pfam	Viral RNA-dependent RNA polymerase		Gene3D	Reverse transcriptase/Diguanylate cyclase domain		SUPERFAMILY	DNA/RNA polymerases		molecular_function	RNA-dependent RNA polymerase activity		biological_process	RNA-templated transcription
1	CF-AKH10573.1.1.6_7109_relaxed	CF-BAA24003.1.11_10589_relaxed	CF-AKA64452.1.1.10_10623_relaxed	mmseq	CF	AKA64452.1.1.10_10623	453	96.3	0.94	10623	Enterovirus I	Conserved catalytic core domain of RNA-dependent RNA polymerase (RdRp) from the positive-sense single-stranded RNA [(+)ssRNA] viruses and closely related viruses; cl40470	Pfam	Viral RNA-dependent RNA polymerase		Gene3D	Reverse transcriptase/Diguanylate cyclase domain		SUPERFAMILY	DNA/RNA polymerases		molecular_function	RNA-dependent RNA polymerase activity		biological_process	RNA-templated transcription
1	CF-AKH10573.1.1.6_7109_relaxed	CF-BAA24003.1.11_10589_relaxed	CF-ABU62848.1.1.9_10746_relaxed	mmseq	CF	ABU62848.1.1.9_10746	451	95.4	0.93	10746	Rhinovirus C	Conserved catalytic core domain of RNA-dependent RNA polymerase (RdRp) from the positive-sense single-stranded RNA [(+)ssRNA] viruses and closely related viruses; cl40470	Pfam	Viral RNA-dependent RNA polymerase		Gene3D	Reverse transcriptase/Diguanylate cyclase domain		SUPERFAMILY	DNA/RNA polymerases		molecular_function	RNA-dependent RNA polymerase activity		biological_process	RNA-templated transcription
1	CF-AKH10573.1.1.6_7109_relaxed	CF-BAA24003.1.11_10589_relaxed	CF-ACZ67658.1.1.10_10757_relaxed	mmseq	CF	ACZ67658.1.1.10_10757	451	94.9	0.93	10757	Rhinovirus C	Conserved catalytic core domain of RNA-dependent RNA polymerase (RdRp) from the positive-sense single-stranded RNA [(+)ssRNA] viruses and closely related viruses; cl40470	Pfam	Viral RNA-dependent RNA polymerase		Gene3D	Reverse transcriptase/Diguanylate cyclase domain		SUPERFAMILY	DNA/RNA polymerases		molecular_function	RNA-dependent RNA polymerase activity		biological_process	RNA-templated transcription
1	CF-AKH10573.1.1.6_7109_relaxed	CF-BAA24003.1.11_10589_relaxed	CF-AEG42388.1.11_10739_relaxed	mmseq	CF	AEG42388.1.11_10739	460	96.5	0.94	10739	Rhinovirus B	3D	Pfam	Viral RNA-dependent RNA polymerase		Gene3D	Reverse transcriptase/Diguanylate cyclase domain		SUPERFAMILY	DNA/RNA polymerases		molecular_function	RNA-dependent RNA polymerase activity		biological_process	RNA-templated transcription
1	CF-AKH10573.1.1.6_7109_relaxed	CF-BAA24003.1.11_10589_relaxed	CF-AMB19798.1.1.9_10797_relaxed	mmseq	CF	AMB19798.1.1.9_10797	451	95.2	0.93	10797	Rhinovirus C	Conserved catalytic core domain of RNA-dependent RNA polymerase (RdRp) from the positive-sense single-stranded RNA [(+)ssRNA] viruses and closely related viruses; cl40470	Pfam	Viral RNA-dependent RNA polymerase		Gene3D	Reverse transcriptase/Diguanylate cyclase domain		SUPERFAMILY	DNA/RNA polymerases		molecular_function	RNA-dependent RNA polymerase activity		biological_process	RNA-templated transcription
1	CF-AKH10573.1.1.6_7109_relaxed	CF-BAA24003.1.11_10589_relaxed	CF-AJO54283.1.1.10_10764_relaxed	mmseq	CF	AJO54283.1.1.10_10764	451	95.2	0.93	10764	Rhinovirus C	Conserved catalytic core domain of RNA-dependent RNA polymerase (RdRp) from the positive-sense single-stranded RNA [(+)ssRNA] viruses and closely related viruses; cl40470	Pfam	Viral RNA-dependent RNA polymerase		Gene3D	Reverse transcriptase/Diguanylate cyclase domain		SUPERFAMILY	DNA/RNA polymerases		molecular_function	RNA-dependent RNA polymerase activity		biological_process	RNA-templated transcription
1	CF-AKH10573.1.1.6_7109_relaxed	CF-BAA24003.1.11_10589_relaxed	CF-ABU62849.1.1.9_10747_relaxed	mmseq	CF	ABU62849.1.1.9_10747	451	95.8	0.94	10747	Rhinovirus C	Conserved catalytic core domain of RNA-dependent RNA polymerase (RdRp) from the positive-sense single-stranded RNA [(+)ssRNA] viruses and closely related viruses; cl40470	Pfam	Viral RNA-dependent RNA polymerase		Gene3D	Reverse transcriptase/Diguanylate cyclase domain		SUPERFAMILY	DNA/RNA polymerases		molecular_function	RNA-dependent RNA polymerase activity		biological_process	RNA-templated transcription
1	CF-AKH10573.1.1.6_7109_relaxed	CF-BAA24003.1.11_10589_relaxed	CF-ABO76708.1.1.10_10745_relaxed	mmseq	CF	ABO76708.1.1.10_10745	451	95.2	0.93	10745	Rhinovirus C	Conserved catalytic core domain of RNA-dependent RNA polymerase (RdRp) from the positive-sense single-stranded RNA [(+)ssRNA] viruses and closely related viruses; cl40470	Pfam	Viral RNA-dependent RNA polymerase		Gene3D	Reverse transcriptase/Diguanylate cyclase domain		SUPERFAMILY	DNA/RNA polymerases		molecular_function	RNA-dependent RNA polymerase activity		biological_process	RNA-templated transcription
1	CF-AKH10573.1.1.6_7109_relaxed	CF-BAA24003.1.11_10589_relaxed	CF-ACK37418.1.11_10731_relaxed	mmseq	CF	ACK37418.1.11_10731	460	96.4	0.94	10731	Rhinovirus B	3D	Pfam	Viral RNA-dependent RNA polymerase		Gene3D	Reverse transcriptase/Diguanylate cyclase domain		SUPERFAMILY	DNA/RNA polymerases		molecular_function	RNA-dependent RNA polymerase activity		biological_process	RNA-templated transcription
1	CF-AKH10573.1.1.6_7109_relaxed	CF-BAA24003.1.11_10589_relaxed	CF-ACK37430.1.11_10737_relaxed	mmseq	CF	ACK37430.1.11_10737	460	96.4	0.94	10737	Rhinovirus B	3D	Pfam	Viral RNA-dependent RNA polymerase		Gene3D	Reverse transcriptase/Diguanylate cyclase domain		SUPERFAMILY	DNA/RNA polymerases		molecular_function	RNA-dependent RNA polymerase activity		biological_process	RNA-templated transcription
1	CF-AKH10573.1.1.6_7109_relaxed	CF-BAA24003.1.11_10589_relaxed	CF-ABF51181.1.11_10721_relaxed	mmseq	CF	ABF51181.1.11_10721	460	96.5	0.94	10721	Rhinovirus B	3D (polymerase)	Pfam	Viral RNA-dependent RNA polymerase		Gene3D	Reverse transcriptase/Diguanylate cyclase domain		SUPERFAMILY	DNA/RNA polymerases		molecular_function	RNA-dependent RNA polymerase activity		biological_process	RNA-templated transcription
1	CF-AKH10573.1.1.6_7109_relaxed	CF-BAA24003.1.11_10589_relaxed	CF-AKA64452.1.11_10623_relaxed	mmseq	CF	AKA64452.1.11_10623	461	96.7	0.94	10623	Enterovirus I	RNA-dependent RNA polymerase 3D	Pfam	Viral RNA-dependent RNA polymerase		Gene3D	Reverse transcriptase/Diguanylate cyclase domain		SUPERFAMILY	DNA/RNA polymerases		molecular_function	RNA-dependent RNA polymerase activity		biological_process	RNA-templated transcription
1	CF-AKH10573.1.1.6_7109_relaxed	CF-BAA24003.1.11_10589_relaxed	CF-ACV51798.1.1.10_10752_relaxed	mmseq	CF	ACV51798.1.1.10_10752	451	95	0.93	10752	Rhinovirus C	Conserved catalytic core domain of RNA-dependent RNA polymerase (RdRp) from the positive-sense single-stranded RNA [(+)ssRNA] viruses and closely related viruses; cl40470	Pfam	Viral RNA-dependent RNA polymerase		Gene3D	Reverse transcriptase/Diguanylate cyclase domain		SUPERFAMILY	DNA/RNA polymerases		molecular_function	RNA-dependent RNA polymerase activity		biological_process	RNA-templated transcription
1	CF-AKH10573.1.1.6_7109_relaxed	CF-BAA24003.1.11_10589_relaxed	CF-ACK37420.1.11_10732_relaxed	mmseq	CF	ACK37420.1.11_10732	460	96.4	0.94	10732	Rhinovirus B	3D	Pfam	Viral RNA-dependent RNA polymerase		Gene3D	Reverse transcriptase/Diguanylate cyclase domain		SUPERFAMILY	DNA/RNA polymerases		molecular_function	RNA-dependent RNA polymerase activity		biological_process	RNA-templated transcription
1	CF-AKH10573.1.1.6_7109_relaxed	CF-BAA24003.1.11_10589_relaxed	CF-ACK37420.1.1.10_10732_relaxed	mmseq	CF	ACK37420.1.1.10_10732	452	95.6	0.94	10732	Rhinovirus B	Conserved catalytic core domain of RNA-dependent RNA polymerase (RdRp) from the positive-sense single-stranded RNA [(+)ssRNA] viruses and closely related viruses; cl40470	Pfam	Viral RNA-dependent RNA polymerase		Gene3D	Reverse transcriptase/Diguanylate cyclase domain		SUPERFAMILY	DNA/RNA polymerases		molecular_function	RNA-dependent RNA polymerase activity		biological_process	RNA-templated transcription
1	CF-AKH10573.1.1.6_7109_relaxed	CF-BAA24003.1.11_10589_relaxed	CF-ACK37393.1.11_10742_relaxed	mmseq	CF	ACK37393.1.11_10742	460	96.3	0.94	10742	Rhinovirus B	3D	Pfam	Viral RNA-dependent RNA polymerase		Gene3D	Reverse transcriptase/Diguanylate cyclase domain		SUPERFAMILY	DNA/RNA polymerases		molecular_function	RNA-dependent RNA polymerase activity		biological_process	RNA-templated transcription
1	CF-AKH10573.1.1.6_7109_relaxed	CF-BAA24003.1.11_10589_relaxed	CF-ACK37417.1.11_10730_relaxed	mmseq	CF	ACK37417.1.11_10730	460	96.4	0.94	10730	Rhinovirus B	3D	Pfam	Viral RNA-dependent RNA polymerase		Gene3D	Reverse transcriptase/Diguanylate cyclase domain		SUPERFAMILY	DNA/RNA polymerases		molecular_function	RNA-dependent RNA polymerase activity		biological_process	RNA-templated transcription
1	CF-AKH10573.1.1.6_7109_relaxed	CF-BAA24003.1.11_10589_relaxed	CF-ACK37417.1.1.10_10730_relaxed	mmseq	CF	ACK37417.1.1.10_10730	451	95.7	0.94	10730	Rhinovirus B	Conserved catalytic core domain of RNA-dependent RNA polymerase (RdRp) from the positive-sense single-stranded RNA [(+)ssRNA] viruses and closely related viruses; cl40470	Pfam	Viral RNA-dependent RNA polymerase		Gene3D	Reverse transcriptase/Diguanylate cyclase domain		SUPERFAMILY	DNA/RNA polymerases		molecular_function	RNA-dependent RNA polymerase activity		biological_process	RNA-templated transcription
1	CF-AKH10573.1.1.6_7109_relaxed	CF-BAA24003.1.11_10589_relaxed	CF-ABF51180.1.11_10716_relaxed	mmseq	CF	ABF51180.1.11_10716	460	96.3	0.94	10716	Rhinovirus B	3D (polymerase)	Pfam	Viral RNA-dependent RNA polymerase		Gene3D	Reverse transcriptase/Diguanylate cyclase domain		SUPERFAMILY	DNA/RNA polymerases		molecular_function	RNA-dependent RNA polymerase activity		biological_process	RNA-templated transcription
1	CF-AKH10573.1.1.6_7109_relaxed	CF-BAA24003.1.11_10589_relaxed	CF-AEX93173.1.1.10_10604_relaxed	mmseq	CF	AEX93173.1.1.10_10604	453	95.7	0.94	10604	Enterovirus G	Conserved catalytic core domain of RNA-dependent RNA polymerase (RdRp) from the positive-sense single-stranded RNA [(+)ssRNA] viruses and closely related viruses; cl40470	Pfam	Viral RNA-dependent RNA polymerase		Gene3D	Reverse transcriptase/Diguanylate cyclase domain		SUPERFAMILY	DNA/RNA polymerases		molecular_function	RNA-dependent RNA polymerase activity		biological_process	RNA-templated transcription
1	CF-AKH10573.1.1.6_7109_relaxed	CF-BAA24003.1.11_10589_relaxed	CF-AJF23050.1.12_10806_relaxed	mmseq	CF	AJF23050.1.12_10806	459	95.5	0.94	10806	Rabovirus A	3D	Pfam	Viral RNA-dependent RNA polymerase		Gene3D	Reverse transcriptase/Diguanylate cyclase domain		SUPERFAMILY	DNA/RNA polymerases		molecular_function	RNA-dependent RNA polymerase activity		biological_process	RNA-templated transcription
1	CF-AKH10573.1.1.6_7109_relaxed	CF-BAA24003.1.11_10589_relaxed	CF-AIF74249.1.1.6_10465_relaxed	mmseq	CF	AIF74249.1.1.6_10465	449	95.5	0.94	10465	Diresapivirus A	Conserved catalytic core domain of RNA-dependent RNA polymerase (RdRp) from the positive-sense single-stranded RNA [(+)ssRNA] viruses and closely related viruses; cl40470	Pfam	Viral RNA-dependent RNA polymerase		Gene3D	Reverse transcriptase/Diguanylate cyclase domain		SUPERFAMILY	DNA/RNA polymerases		molecular_function	RNA-dependent RNA polymerase activity		biological_process	RNA-templated transcription
1	CF-AKH10573.1.1.6_7109_relaxed	CF-BAA24003.1.11_10589_relaxed	CF-AIF74261.1.1.6_10466_relaxed	mmseq	CF	AIF74261.1.1.6_10466	449	95.3	0.94	10466	Diresapivirus B	Conserved catalytic core domain of RNA-dependent RNA polymerase (RdRp) from the positive-sense single-stranded RNA [(+)ssRNA] viruses and closely related viruses; cl40470	Pfam	Viral RNA-dependent RNA polymerase		Gene3D	Reverse transcriptase/Diguanylate cyclase domain		SUPERFAMILY	DNA/RNA polymerases		molecular_function	RNA-dependent RNA polymerase activity		biological_process	RNA-templated transcription
1	CF-AKH10573.1.1.6_7109_relaxed	CF-BAA24003.1.11_10589_relaxed	CF-AMB19798.1.11_10797_relaxed	mmseq	CF	AMB19798.1.11_10797	460	96	0.94	10797	Rhinovirus C	Polymerase;3D	Pfam	Viral RNA-dependent RNA polymerase		Gene3D	Reverse transcriptase/Diguanylate cyclase domain		SUPERFAMILY	DNA/RNA polymerases		molecular_function	RNA-dependent RNA polymerase activity		biological_process	RNA-templated transcription
1	CF-AKH10573.1.1.6_7109_relaxed	CF-BAA24003.1.11_10589_relaxed	CF-AAZ73369.1.1.10_10595_relaxed	mmseq	CF	AAZ73369.1.1.10_10595	453	96.1	0.94	10595	Enterovirus F	Conserved catalytic core domain of RNA-dependent RNA polymerase (RdRp) from the positive-sense single-stranded RNA [(+)ssRNA] viruses and closely related viruses; cl40470	Pfam	Viral RNA-dependent RNA polymerase		Gene3D	Reverse transcriptase/Diguanylate cyclase domain		SUPERFAMILY	DNA/RNA polymerases		molecular_function	RNA-dependent RNA polymerase activity		biological_process	RNA-templated transcription
1	CF-AKH10573.1.1.6_7109_relaxed	CF-BAA24003.1.11_10589_relaxed	CF-AAM00276.1.1.10_10602_relaxed	mmseq	CF	AAM00276.1.1.10_10602	453	95.8	0.94	10602	Enterovirus G	Conserved catalytic core domain of RNA-dependent RNA polymerase (RdRp) from the positive-sense single-stranded RNA [(+)ssRNA] viruses and closely related viruses; cl40470	Pfam	Viral RNA-dependent RNA polymerase		Gene3D	Reverse transcriptase/Diguanylate cyclase domain		SUPERFAMILY	DNA/RNA polymerases		molecular_function	RNA-dependent RNA polymerase activity		biological_process	RNA-templated transcription
1	CF-AKH10573.1.1.6_7109_relaxed	CF-BAA24003.1.11_10589_relaxed	CF-ARM53611.1.12_10617_relaxed	mmseq	CF	ARM53611.1.12_10617	461	96.5	0.94	10617	Enterovirus G	3D	Pfam	Viral RNA-dependent RNA polymerase		Gene3D	Reverse transcriptase/Diguanylate cyclase domain		SUPERFAMILY	DNA/RNA polymerases		molecular_function	RNA-dependent RNA polymerase activity		biological_process	RNA-templated transcription
1	CF-AKH10573.1.1.6_7109_relaxed	CF-BAA24003.1.11_10589_relaxed	CF-AAX47035.1.1.10_10536_relaxed	mmseq	CF	AAX47035.1.1.10_10536	454	95.9	0.94	10536	Enterovirus B	RNA-dependent RNA polymerase (RdRp) in the Enterovirus genus of positive-sense single-stranded RNA [(+)ssRNA] viruses, within the family Picornaviridae; cd23213	Pfam	Viral RNA-dependent RNA polymerase		Gene3D	Reverse transcriptase/Diguanylate cyclase domain		SUPERFAMILY	DNA/RNA polymerases		molecular_function	RNA-dependent RNA polymerase activity		biological_process	RNA-templated transcription
1	CF-AKH10573.1.1.6_7109_relaxed	CF-BAA24003.1.11_10589_relaxed	CF-ACK37386.1.11_10723_relaxed	mmseq	CF	ACK37386.1.11_10723	460	96.2	0.94	10723	Rhinovirus B	3D	Pfam	Viral RNA-dependent RNA polymerase		Gene3D	Reverse transcriptase/Diguanylate cyclase domain		SUPERFAMILY	DNA/RNA polymerases		molecular_function	RNA-dependent RNA polymerase activity		biological_process	RNA-templated transcription
1	CF-AKH10573.1.1.6_7109_relaxed	CF-BAA24003.1.11_10589_relaxed	CF-ABF51179.1.11_10713_relaxed	mmseq	CF	ABF51179.1.11_10713	460	96.4	0.94	10713	Rhinovirus B	3D (polymerase)	Pfam	Viral RNA-dependent RNA polymerase		Gene3D	Reverse transcriptase/Diguanylate cyclase domain		SUPERFAMILY	DNA/RNA polymerases		molecular_function	RNA-dependent RNA polymerase activity		biological_process	RNA-templated transcription
1	CF-AKH10573.1.1.6_7109_relaxed	CF-BAA24003.1.11_10589_relaxed	CF-AEP69156.1.11_10741_relaxed	mmseq	CF	AEP69156.1.11_10741	460	96.4	0.94	10741	Rhinovirus B	3D	Pfam	Viral RNA-dependent RNA polymerase		Gene3D	Reverse transcriptase/Diguanylate cyclase domain		SUPERFAMILY	DNA/RNA polymerases		molecular_function	RNA-dependent RNA polymerase activity		biological_process	RNA-templated transcription
1	CF-AKH10573.1.1.6_7109_relaxed	CF-BAA24003.1.11_10589_relaxed	CF-AAZ73366.1.1.10_10590_relaxed	mmseq	CF	AAZ73366.1.1.10_10590	453	96	0.94	10590	Enterovirus E	Conserved catalytic core domain of RNA-dependent RNA polymerase (RdRp) from the positive-sense single-stranded RNA [(+)ssRNA] viruses and closely related viruses; cl40470	Pfam	Viral RNA-dependent RNA polymerase		Gene3D	Reverse transcriptase/Diguanylate cyclase domain		SUPERFAMILY	DNA/RNA polymerases		molecular_function	RNA-dependent RNA polymerase activity		biological_process	RNA-templated transcription
1	CF-AKH10573.1.1.6_7109_relaxed	CF-BAA24003.1.11_10589_relaxed	CF-ALG04780.2.1.10_10609_relaxed	mmseq	CF	ALG04780.2.1.10_10609	453	95.8	0.94	10609	Enterovirus G	Conserved catalytic core domain of RNA-dependent RNA polymerase (RdRp) from the positive-sense single-stranded RNA [(+)ssRNA] viruses and closely related viruses; cl40470	Pfam	Viral RNA-dependent RNA polymerase		Gene3D	Reverse transcriptase/Diguanylate cyclase domain		SUPERFAMILY	DNA/RNA polymerases		molecular_function	RNA-dependent RNA polymerase activity		biological_process	RNA-templated transcription
1	CF-AKH10573.1.1.6_7109_relaxed	CF-BAA24003.1.11_10589_relaxed	CF-ACK37407.1.1.10_10726_relaxed	mmseq	CF	ACK37407.1.1.10_10726	452	95.7	0.94	10726	Rhinovirus B	Conserved catalytic core domain of RNA-dependent RNA polymerase (RdRp) from the positive-sense single-stranded RNA [(+)ssRNA] viruses and closely related viruses; cl40470	Pfam	Viral RNA-dependent RNA polymerase		Gene3D	Reverse transcriptase/Diguanylate cyclase domain		SUPERFAMILY	DNA/RNA polymerases		molecular_function	RNA-dependent RNA polymerase activity		biological_process	RNA-templated transcription
1	CF-AKH10573.1.1.6_7109_relaxed	CF-BAA24003.1.11_10589_relaxed	CF-ABF51183.1.1.10_10727_relaxed	mmseq	CF	ABF51183.1.1.10_10727	452	95.7	0.94	10727	Rhinovirus B	Conserved catalytic core domain of RNA-dependent RNA polymerase (RdRp) from the positive-sense single-stranded RNA [(+)ssRNA] viruses and closely related viruses; cl40470	Pfam	Viral RNA-dependent RNA polymerase		Gene3D	Reverse transcriptase/Diguanylate cyclase domain		SUPERFAMILY	DNA/RNA polymerases		molecular_function	RNA-dependent RNA polymerase activity		biological_process	RNA-templated transcription
1	CF-AKH10573.1.1.6_7109_relaxed	CF-BAA24003.1.11_10589_relaxed	CF-AAQ73089.1.1.10_10523_relaxed	mmseq	CF	AAQ73089.1.1.10_10523	454	95.8	0.94	10523	Enterovirus B	RNA-dependent RNA polymerase (RdRp) in the Enterovirus genus of positive-sense single-stranded RNA [(+)ssRNA] viruses, within the family Picornaviridae; cd23213	Pfam	Viral RNA-dependent RNA polymerase		Gene3D	Reverse transcriptase/Diguanylate cyclase domain		SUPERFAMILY	DNA/RNA polymerases		molecular_function	RNA-dependent RNA polymerase activity		biological_process	RNA-templated transcription
1	CF-AKH10573.1.1.6_7109_relaxed	CF-BAA24003.1.11_10589_relaxed	CF-ACK37368.1.1.10_10715_relaxed	mmseq	CF	ACK37368.1.1.10_10715	452	95.8	0.94	10715	Rhinovirus B	Conserved catalytic core domain of RNA-dependent RNA polymerase (RdRp) from the positive-sense single-stranded RNA [(+)ssRNA] viruses and closely related viruses; cl40470	Pfam	Viral RNA-dependent RNA polymerase		Gene3D	Reverse transcriptase/Diguanylate cyclase domain		SUPERFAMILY	DNA/RNA polymerases		molecular_function	RNA-dependent RNA polymerase activity		biological_process	RNA-templated transcription
1	CF-AKH10573.1.1.6_7109_relaxed	CF-BAA24003.1.11_10589_relaxed	CF-ABF51184.1.1.10_10714_relaxed	mmseq	CF	ABF51184.1.1.10_10714	452	95.6	0.93	10714	Rhinovirus B	Conserved catalytic core domain of RNA-dependent RNA polymerase (RdRp) from the positive-sense single-stranded RNA [(+)ssRNA] viruses and closely related viruses; cl40470	Pfam	Viral RNA-dependent RNA polymerase		Gene3D	Reverse transcriptase/Diguanylate cyclase domain		SUPERFAMILY	DNA/RNA polymerases		molecular_function	RNA-dependent RNA polymerase activity		biological_process	RNA-templated transcription
1	CF-AKH10573.1.1.6_7109_relaxed	CF-BAA24003.1.11_10589_relaxed	CF-ABO69379.1.1.10_10722_relaxed	mmseq	CF	ABO69379.1.1.10_10722	452	95.7	0.94	10722	Rhinovirus B	Conserved catalytic core domain of RNA-dependent RNA polymerase (RdRp) from the positive-sense single-stranded RNA [(+)ssRNA] viruses and closely related viruses; cl40470	Pfam	Viral RNA-dependent RNA polymerase		Gene3D	Reverse transcriptase/Diguanylate cyclase domain		SUPERFAMILY	DNA/RNA polymerases		molecular_function	RNA-dependent RNA polymerase activity		biological_process	RNA-templated transcription
1	CF-AKH10573.1.1.6_7109_relaxed	CF-BAA24003.1.11_10589_relaxed	CF-ABO69381.1.1.10_10735_relaxed	mmseq	CF	ABO69381.1.1.10_10735	452	95.9	0.94	10735	Rhinovirus B	Conserved catalytic core domain of RNA-dependent RNA polymerase (RdRp) from the positive-sense single-stranded RNA [(+)ssRNA] viruses and closely related viruses; cl40470	Pfam	Viral RNA-dependent RNA polymerase		Gene3D	Reverse transcriptase/Diguanylate cyclase domain		SUPERFAMILY	DNA/RNA polymerases		molecular_function	RNA-dependent RNA polymerase activity		biological_process	RNA-templated transcription
1	CF-AKH10573.1.1.6_7109_relaxed	CF-BAA24003.1.11_10589_relaxed	CF-CAD38168.2.1.10_10532_relaxed	mmseq	CF	CAD38168.2.1.10_10532	454	95.1	0.94	10532	Enterovirus B	RNA-dependent RNA polymerase (RdRp) in the Enterovirus genus of positive-sense single-stranded RNA [(+)ssRNA] viruses, within the family Picornaviridae; cd23213	Pfam	Viral RNA-dependent RNA polymerase		Gene3D	Reverse transcriptase/Diguanylate cyclase domain		SUPERFAMILY	DNA/RNA polymerases		molecular_function	RNA-dependent RNA polymerase activity		biological_process	RNA-templated transcription
1	CF-AKH10573.1.1.6_7109_relaxed	CF-BAA24003.1.11_10589_relaxed	CF-AAD46138.1.1.10_10494_relaxed	mmseq	CF	AAD46138.1.1.10_10494	454	96	0.94	10494	Enterovirus B	RNA-dependent RNA polymerase (RdRp) in the Enterovirus genus of positive-sense single-stranded RNA [(+)ssRNA] viruses, within the family Picornaviridae; cd23213	Pfam	Viral RNA-dependent RNA polymerase		Gene3D	Reverse transcriptase/Diguanylate cyclase domain		SUPERFAMILY	DNA/RNA polymerases		molecular_function	RNA-dependent RNA polymerase activity		biological_process	RNA-templated transcription
1	CF-AKH10573.1.1.6_7109_relaxed	CF-BAA24003.1.11_10589_relaxed	CF-AAC00531.1.1.10_10493_relaxed	mmseq	CF	AAC00531.1.1.10_10493	454	95.9	0.94	10493	Enterovirus B	RNA-dependent RNA polymerase (RdRp) in the Enterovirus genus of positive-sense single-stranded RNA [(+)ssRNA] viruses, within the family Picornaviridae; cd23213	Pfam	Viral RNA-dependent RNA polymerase		Gene3D	Reverse transcriptase/Diguanylate cyclase domain		SUPERFAMILY	DNA/RNA polymerases		molecular_function	RNA-dependent RNA polymerase activity		biological_process	RNA-templated transcription
1	CF-AKH10573.1.1.6_7109_relaxed	CF-BAA24003.1.11_10589_relaxed	CF-AJO54282.1.1.10_10765_relaxed	mmseq	CF	AJO54282.1.1.10_10765	451	95.2	0.93	10765	Rhinovirus C	Conserved catalytic core domain of RNA-dependent RNA polymerase (RdRp) from the positive-sense single-stranded RNA [(+)ssRNA] viruses and closely related viruses; cl40470	Pfam	Viral RNA-dependent RNA polymerase		Gene3D	Reverse transcriptase/Diguanylate cyclase domain		SUPERFAMILY	DNA/RNA polymerases		molecular_function	RNA-dependent RNA polymerase activity		biological_process	RNA-templated transcription
1	CF-AKH10573.1.1.6_7109_relaxed	CF-BAA24003.1.11_10589_relaxed	CF-ACK37380.1.1.10_10719_relaxed	mmseq	CF	ACK37380.1.1.10_10719	452	95.8	0.94	10719	Rhinovirus B	Conserved catalytic core domain of RNA-dependent RNA polymerase (RdRp) from the positive-sense single-stranded RNA [(+)ssRNA] viruses and closely related viruses; cl40470	Pfam	Viral RNA-dependent RNA polymerase		Gene3D	Reverse transcriptase/Diguanylate cyclase domain		SUPERFAMILY	DNA/RNA polymerases		molecular_function	RNA-dependent RNA polymerase activity		biological_process	RNA-templated transcription
1	CF-AKH10573.1.1.6_7109_relaxed	CF-BAA24003.1.11_10589_relaxed	CF-AAA50478.1.1.10_10477_relaxed	mmseq	CF	AAA50478.1.1.10_10477	454	95.3	0.94	10477	Enterovirus A	RNA-dependent RNA polymerase (RdRp) in the Enterovirus genus of positive-sense single-stranded RNA [(+)ssRNA] viruses, within the family Picornaviridae; cd23213	Pfam	Viral RNA-dependent RNA polymerase		Gene3D	Reverse transcriptase/Diguanylate cyclase domain		SUPERFAMILY	DNA/RNA polymerases		molecular_function	RNA-dependent RNA polymerase activity		biological_process	RNA-templated transcription
1	CF-AKH10573.1.1.6_7109_relaxed	CF-BAA24003.1.11_10589_relaxed	CF-AAR38846.1.1.10_10473_relaxed	mmseq	CF	AAR38846.1.1.10_10473	454	95.4	0.94	10473	Enterovirus A	RNA-dependent RNA polymerase (RdRp) in the Enterovirus genus of positive-sense single-stranded RNA [(+)ssRNA] viruses, within the family Picornaviridae; cd23213	Pfam	Viral RNA-dependent RNA polymerase		Gene3D	Reverse transcriptase/Diguanylate cyclase domain		SUPERFAMILY	DNA/RNA polymerases		molecular_function	RNA-dependent RNA polymerase activity		biological_process	RNA-templated transcription
1	CF-AKH10573.1.1.6_7109_relaxed	CF-BAA24003.1.11_10589_relaxed	CF-AAX47036.1.1.10_10537_relaxed	mmseq	CF	AAX47036.1.1.10_10537	454	95.8	0.94	10537	Enterovirus B	RNA-dependent RNA polymerase (RdRp) in the Enterovirus genus of positive-sense single-stranded RNA [(+)ssRNA] viruses, within the family Picornaviridae; cd23213	Pfam	Viral RNA-dependent RNA polymerase		Gene3D	Reverse transcriptase/Diguanylate cyclase domain		SUPERFAMILY	DNA/RNA polymerases		molecular_function	RNA-dependent RNA polymerase activity		biological_process	RNA-templated transcription
1	CF-AKH10573.1.1.6_7109_relaxed	CF-BAA24003.1.11_10589_relaxed	CF-AAB59927.1.1.10_10492_relaxed	mmseq	CF	AAB59927.1.1.10_10492	454	96	0.94	10492	Enterovirus B	RNA-dependent RNA polymerase (RdRp) in the Enterovirus genus of positive-sense single-stranded RNA [(+)ssRNA] viruses, within the family Picornaviridae; cd23213	Pfam	Viral RNA-dependent RNA polymerase		Gene3D	Reverse transcriptase/Diguanylate cyclase domain		SUPERFAMILY	DNA/RNA polymerases		molecular_function	RNA-dependent RNA polymerase activity		biological_process	RNA-templated transcription
1	CF-AKH10573.1.1.6_7109_relaxed	CF-BAA24003.1.11_10589_relaxed	CF-AAT65964.1.1.10_10531_relaxed	mmseq	CF	AAT65964.1.1.10_10531	454	96	0.94	10531	Enterovirus B	RNA-dependent RNA polymerase (RdRp) in the Enterovirus genus of positive-sense single-stranded RNA [(+)ssRNA] viruses, within the family Picornaviridae; cd23213	Pfam	Viral RNA-dependent RNA polymerase		Gene3D	Reverse transcriptase/Diguanylate cyclase domain		SUPERFAMILY	DNA/RNA polymerases		molecular_function	RNA-dependent RNA polymerase activity		biological_process	RNA-templated transcription
1	CF-AKH10573.1.1.6_7109_relaxed	CF-BAA24003.1.11_10589_relaxed	CF-AAK13071.1.1.10_10529_relaxed	mmseq	CF	AAK13071.1.1.10_10529	454	95.8	0.94	10529	Enterovirus B	RNA-dependent RNA polymerase (RdRp) in the Enterovirus genus of positive-sense single-stranded RNA [(+)ssRNA] viruses, within the family Picornaviridae; cd23213	Pfam	Viral RNA-dependent RNA polymerase		Gene3D	Reverse transcriptase/Diguanylate cyclase domain		SUPERFAMILY	DNA/RNA polymerases		molecular_function	RNA-dependent RNA polymerase activity		biological_process	RNA-templated transcription
1	CF-AKH10573.1.1.6_7109_relaxed	CF-BAA24003.1.11_10589_relaxed	CF-AHK24839.1.1.11_10783_relaxed	mmseq	CF	AHK24839.1.1.11_10783	451	95.1	0.93	10783	Rhinovirus C	Conserved catalytic core domain of RNA-dependent RNA polymerase (RdRp) from the positive-sense single-stranded RNA [(+)ssRNA] viruses and closely related viruses; cl40470	Pfam	Viral RNA-dependent RNA polymerase		Gene3D	Reverse transcriptase/Diguanylate cyclase domain		SUPERFAMILY	DNA/RNA polymerases		molecular_function	RNA-dependent RNA polymerase activity		biological_process	RNA-templated transcription
1	CF-AKH10573.1.1.6_7109_relaxed	CF-BAA24003.1.11_10589_relaxed	CF-ABU62850.1.11_10748_relaxed	mmseq	CF	ABU62850.1.11_10748	460	96	0.94	10748	Rhinovirus C	3D	Pfam	Viral RNA-dependent RNA polymerase		Gene3D	Reverse transcriptase/Diguanylate cyclase domain		SUPERFAMILY	DNA/RNA polymerases		molecular_function	RNA-dependent RNA polymerase activity		biological_process	RNA-templated transcription
1	CF-AKH10573.1.1.6_7109_relaxed	CF-BAA24003.1.11_10589_relaxed	CF-AHK24839.1.11_10783_relaxed	mmseq	CF	AHK24839.1.11_10783	460	95.7	0.94	10783	Rhinovirus C	3D	Pfam	Viral RNA-dependent RNA polymerase		Gene3D	Reverse transcriptase/Diguanylate cyclase domain		SUPERFAMILY	DNA/RNA polymerases		molecular_function	RNA-dependent RNA polymerase activity		biological_process	RNA-templated transcription
1	CF-AKH10573.1.1.6_7109_relaxed	CF-BAA24003.1.11_10589_relaxed	CF-AJO54281.1.11_10784_relaxed	mmseq	CF	AJO54281.1.11_10784	460	95.8	0.93	10784	Rhinovirus C	Polymerase; 3D	Pfam	Viral RNA-dependent RNA polymerase		Gene3D	Reverse transcriptase/Diguanylate cyclase domain		SUPERFAMILY	DNA/RNA polymerases		molecular_function	RNA-dependent RNA polymerase activity		biological_process	RNA-templated transcription
1	CF-AKH10573.1.1.6_7109_relaxed	CF-BAA24003.1.11_10589_relaxed	CF-APA29022.1.1.9_10630_relaxed	mmseq	CF	APA29022.1.1.9_10630	449	96.3	0.94	10630	Enterovirus K	Conserved catalytic core domain of RNA-dependent RNA polymerase (RdRp) from the positive-sense single-stranded RNA [(+)ssRNA] viruses and closely related viruses; cl40470	Pfam	Viral RNA-dependent RNA polymerase		Gene3D	Reverse transcriptase/Diguanylate cyclase domain		SUPERFAMILY	DNA/RNA polymerases		molecular_function	RNA-dependent RNA polymerase activity		biological_process	RNA-templated transcription
1	CF-AKH10573.1.1.6_7109_relaxed	CF-BAA24003.1.11_10589_relaxed	CF-AJO54281.1.1.10_10784_relaxed	mmseq	CF	AJO54281.1.1.10_10784	451	95.2	0.93	10784	Rhinovirus C	Conserved catalytic core domain of RNA-dependent RNA polymerase (RdRp) from the positive-sense single-stranded RNA [(+)ssRNA] viruses and closely related viruses; cl40470	Pfam	Viral RNA-dependent RNA polymerase		Gene3D	Reverse transcriptase/Diguanylate cyclase domain		SUPERFAMILY	DNA/RNA polymerases		molecular_function	RNA-dependent RNA polymerase activity		biological_process	RNA-templated transcription
1	CF-AKH10573.1.1.6_7109_relaxed	CF-BAA24003.1.11_10589_relaxed	CF-AEL31291.1.1.9_10793_relaxed	mmseq	CF	AEL31291.1.1.9_10793	451	94.8	0.93	10793	Rhinovirus C	Conserved catalytic core domain of RNA-dependent RNA polymerase (RdRp) from the positive-sense single-stranded RNA [(+)ssRNA] viruses and closely related viruses; cl40470	Pfam	Viral RNA-dependent RNA polymerase		Gene3D	Reverse transcriptase/Diguanylate cyclase domain		SUPERFAMILY	DNA/RNA polymerases		molecular_function	RNA-dependent RNA polymerase activity		biological_process	RNA-templated transcription
1	CF-AKH10573.1.1.6_7109_relaxed	CF-BAA24003.1.11_10589_relaxed	CF-AJF45985.1.1.9_10794_relaxed	mmseq	CF	AJF45985.1.1.9_10794	451	95.5	0.94	10794	Rhinovirus C	Conserved catalytic core domain of RNA-dependent RNA polymerase (RdRp) from the positive-sense single-stranded RNA [(+)ssRNA] viruses and closely related viruses; cl40470	Pfam	Viral RNA-dependent RNA polymerase		Gene3D	Reverse transcriptase/Diguanylate cyclase domain		SUPERFAMILY	DNA/RNA polymerases		molecular_function	RNA-dependent RNA polymerase activity		biological_process	RNA-templated transcription
1	CF-AKH10573.1.1.6_7109_relaxed	CF-BAA24003.1.11_10589_relaxed	CF-ABU62849.1.11_10747_relaxed	mmseq	CF	ABU62849.1.11_10747	460	96.2	0.94	10747	Rhinovirus C	3D	Pfam	Viral RNA-dependent RNA polymerase		Gene3D	Reverse transcriptase/Diguanylate cyclase domain		SUPERFAMILY	DNA/RNA polymerases		molecular_function	RNA-dependent RNA polymerase activity		biological_process	RNA-templated transcription
1	CF-AKH10573.1.1.6_7109_relaxed	CF-BAA24003.1.11_10589_relaxed	CF-AAB39968.1.1.10_10478_relaxed	mmseq	CF	AAB39968.1.1.10_10478	454	94.6	0.93	10478	Enterovirus A	RNA-dependent RNA polymerase (RdRp) in the Enterovirus genus of positive-sense single-stranded RNA [(+)ssRNA] viruses, within the family Picornaviridae; cd23213	Pfam	Viral RNA-dependent RNA polymerase		Gene3D	Reverse transcriptase/Diguanylate cyclase domain		SUPERFAMILY	DNA/RNA polymerases		molecular_function	RNA-dependent RNA polymerase activity		biological_process	RNA-templated transcription
1	CF-AKH10573.1.1.6_7109_relaxed	CF-BAA24003.1.11_10589_relaxed	CF-ACK37444.1.11_10725_relaxed	mmseq	CF	ACK37444.1.11_10725	460	96.4	0.94	10725	Rhinovirus B	3D	Pfam	Viral RNA-dependent RNA polymerase		Gene3D	Reverse transcriptase/Diguanylate cyclase domain		SUPERFAMILY	DNA/RNA polymerases		molecular_function	RNA-dependent RNA polymerase activity		biological_process	RNA-templated transcription
1	CF-AKH10573.1.1.6_7109_relaxed	CF-BAA24003.1.11_10589_relaxed	CF-ACK37407.1.11_10726_relaxed	mmseq	CF	ACK37407.1.11_10726	460	96.3	0.94	10726	Rhinovirus B	3D	Pfam	Viral RNA-dependent RNA polymerase		Gene3D	Reverse transcriptase/Diguanylate cyclase domain		SUPERFAMILY	DNA/RNA polymerases		molecular_function	RNA-dependent RNA polymerase activity		biological_process	RNA-templated transcription
1	CF-AKH10573.1.1.6_7109_relaxed	CF-BAA24003.1.11_10589_relaxed	CF-ABF51184.1.11_10714_relaxed	mmseq	CF	ABF51184.1.11_10714	460	96.4	0.94	10714	Rhinovirus B	3D (polymerase)	Pfam	Viral RNA-dependent RNA polymerase		Gene3D	Reverse transcriptase/Diguanylate cyclase domain		SUPERFAMILY	DNA/RNA polymerases		molecular_function	RNA-dependent RNA polymerase activity		biological_process	RNA-templated transcription
1	CF-AKH10573.1.1.6_7109_relaxed	CF-BAA24003.1.11_10589_relaxed	CF-ACK37368.1.11_10715_relaxed	mmseq	CF	ACK37368.1.11_10715	460	96.2	0.94	10715	Rhinovirus B	3D	Pfam	Viral RNA-dependent RNA polymerase		Gene3D	Reverse transcriptase/Diguanylate cyclase domain		SUPERFAMILY	DNA/RNA polymerases		molecular_function	RNA-dependent RNA polymerase activity		biological_process	RNA-templated transcription
1	CF-AKH10573.1.1.6_7109_relaxed	CF-BAA24003.1.11_10589_relaxed	CF-ACK37424.1.11_10733_relaxed	mmseq	CF	ACK37424.1.11_10733	460	96.5	0.94	10733	Rhinovirus B	3D	Pfam	Viral RNA-dependent RNA polymerase		Gene3D	Reverse transcriptase/Diguanylate cyclase domain		SUPERFAMILY	DNA/RNA polymerases		molecular_function	RNA-dependent RNA polymerase activity		biological_process	RNA-templated transcription
1	CF-AKH10573.1.1.6_7109_relaxed	CF-BAA24003.1.11_10589_relaxed	CF-ABF51179.1.1.10_10713_relaxed	mmseq	CF	ABF51179.1.1.10_10713	452	95.6	0.94	10713	Rhinovirus B	Conserved catalytic core domain of RNA-dependent RNA polymerase (RdRp) from the positive-sense single-stranded RNA [(+)ssRNA] viruses and closely related viruses; cl40470	Pfam	Viral RNA-dependent RNA polymerase		Gene3D	Reverse transcriptase/Diguanylate cyclase domain		SUPERFAMILY	DNA/RNA polymerases		molecular_function	RNA-dependent RNA polymerase activity		biological_process	RNA-templated transcription
1	CF-AKH10573.1.1.6_7109_relaxed	CF-BAA24003.1.11_10589_relaxed	CF-AAR38840.1.1.10_10467_relaxed	mmseq	CF	AAR38840.1.1.10_10467	454	95.8	0.94	10467	Enterovirus A	RNA-dependent RNA polymerase (RdRp) in the Enterovirus genus of positive-sense single-stranded RNA [(+)ssRNA] viruses, within the family Picornaviridae; cd23213	Pfam	Viral RNA-dependent RNA polymerase		Gene3D	Reverse transcriptase/Diguanylate cyclase domain		SUPERFAMILY	DNA/RNA polymerases		molecular_function	RNA-dependent RNA polymerase activity		biological_process	RNA-templated transcription
1	CF-AKH10573.1.1.6_7109_relaxed	CF-BAA24003.1.11_10589_relaxed	CF-ACK37393.1.1.10_10742_relaxed	mmseq	CF	ACK37393.1.1.10_10742	452	95.8	0.94	10742	Rhinovirus B	Conserved catalytic core domain of RNA-dependent RNA polymerase (RdRp) from the positive-sense single-stranded RNA [(+)ssRNA] viruses and closely related viruses; cl40470	Pfam	Viral RNA-dependent RNA polymerase		Gene3D	Reverse transcriptase/Diguanylate cyclase domain		SUPERFAMILY	DNA/RNA polymerases		molecular_function	RNA-dependent RNA polymerase activity		biological_process	RNA-templated transcription
1	CF-AKH10573.1.1.6_7109_relaxed	CF-BAA24003.1.11_10589_relaxed	CF-AEP69156.1.1.10_10741_relaxed	mmseq	CF	AEP69156.1.1.10_10741	452	95.9	0.94	10741	Rhinovirus B	Conserved catalytic core domain of RNA-dependent RNA polymerase (RdRp) from the positive-sense single-stranded RNA [(+)ssRNA] viruses and closely related viruses; cl40470	Pfam	Viral RNA-dependent RNA polymerase		Gene3D	Reverse transcriptase/Diguanylate cyclase domain		SUPERFAMILY	DNA/RNA polymerases		molecular_function	RNA-dependent RNA polymerase activity		biological_process	RNA-templated transcription
1	CF-AKH10573.1.1.6_7109_relaxed	CF-BAA24003.1.11_10589_relaxed	CF-ACK37442.1.1.10_10720_relaxed	mmseq	CF	ACK37442.1.1.10_10720	452	95.7	0.93	10720	Rhinovirus B	Conserved catalytic core domain of RNA-dependent RNA polymerase (RdRp) from the positive-sense single-stranded RNA [(+)ssRNA] viruses and closely related viruses; cl40470	Pfam	Viral RNA-dependent RNA polymerase		Gene3D	Reverse transcriptase/Diguanylate cyclase domain		SUPERFAMILY	DNA/RNA polymerases		molecular_function	RNA-dependent RNA polymerase activity		biological_process	RNA-templated transcription
1	CF-AKH10573.1.1.6_7109_relaxed	CF-BAA24003.1.11_10589_relaxed	CF-ACK37430.1.1.10_10737_relaxed	mmseq	CF	ACK37430.1.1.10_10737	452	95.5	0.94	10737	Rhinovirus B	Conserved catalytic core domain of RNA-dependent RNA polymerase (RdRp) from the positive-sense single-stranded RNA [(+)ssRNA] viruses and closely related viruses; cl40470	Pfam	Viral RNA-dependent RNA polymerase		Gene3D	Reverse transcriptase/Diguanylate cyclase domain		SUPERFAMILY	DNA/RNA polymerases		molecular_function	RNA-dependent RNA polymerase activity		biological_process	RNA-templated transcription
1	CF-AKH10573.1.1.6_7109_relaxed	CF-BAA24003.1.11_10589_relaxed	CF-ABO69376.1.1.10_10718_relaxed	mmseq	CF	ABO69376.1.1.10_10718	452	95.7	0.94	10718	Rhinovirus B	Conserved catalytic core domain of RNA-dependent RNA polymerase (RdRp) from the positive-sense single-stranded RNA [(+)ssRNA] viruses and closely related viruses; cl40470	Pfam	Viral RNA-dependent RNA polymerase		Gene3D	Reverse transcriptase/Diguanylate cyclase domain		SUPERFAMILY	DNA/RNA polymerases		molecular_function	RNA-dependent RNA polymerase activity		biological_process	RNA-templated transcription
1	CF-AKH10573.1.1.6_7109_relaxed	CF-BAA24003.1.11_10589_relaxed	CF-ABF51182.1.11_10724_relaxed	mmseq	CF	ABF51182.1.11_10724	460	96.5	0.94	10724	Rhinovirus B	3D (polymerase)	Pfam	Viral RNA-dependent RNA polymerase		Gene3D	Reverse transcriptase/Diguanylate cyclase domain		SUPERFAMILY	DNA/RNA polymerases		molecular_function	RNA-dependent RNA polymerase activity		biological_process	RNA-templated transcription
1	CF-AKH10573.1.1.6_7109_relaxed	CF-BAA24003.1.11_10589_relaxed	CF-ACK37444.1.1.10_10725_relaxed	mmseq	CF	ACK37444.1.1.10_10725	452	95.8	0.94	10725	Rhinovirus B	Conserved catalytic core domain of RNA-dependent RNA polymerase (RdRp) from the positive-sense single-stranded RNA [(+)ssRNA] viruses and closely related viruses; cl40470	Pfam	Viral RNA-dependent RNA polymerase		Gene3D	Reverse transcriptase/Diguanylate cyclase domain		SUPERFAMILY	DNA/RNA polymerases		molecular_function	RNA-dependent RNA polymerase activity		biological_process	RNA-templated transcription
1	CF-AKH10573.1.1.6_7109_relaxed	CF-BAA24003.1.11_10589_relaxed	CF-ACK37369.1.1.10_10637_relaxed	mmseq	CF	ACK37369.1.1.10_10637	452	95.6	0.94	10637	Rhinovirus A	Conserved catalytic core domain of RNA-dependent RNA polymerase (RdRp) from the positive-sense single-stranded RNA [(+)ssRNA] viruses and closely related viruses; cl40470	Pfam	Viral RNA-dependent RNA polymerase		Gene3D	Reverse transcriptase/Diguanylate cyclase domain		SUPERFAMILY	DNA/RNA polymerases		molecular_function	RNA-dependent RNA polymerase activity		biological_process	RNA-templated transcription
1	CF-AKH10573.1.1.6_7109_relaxed	CF-BAA24003.1.11_10589_relaxed	CF-ABQ16587.1.1.10_10743_relaxed	mmseq	CF	ABQ16587.1.1.10_10743	451	95.4	0.93	10743	Rhinovirus C	Conserved catalytic core domain of RNA-dependent RNA polymerase (RdRp) from the positive-sense single-stranded RNA [(+)ssRNA] viruses and closely related viruses; cl40470	Pfam	Viral RNA-dependent RNA polymerase		Gene3D	Reverse transcriptase/Diguanylate cyclase domain		SUPERFAMILY	DNA/RNA polymerases		molecular_function	RNA-dependent RNA polymerase activity		biological_process	RNA-templated transcription
1	CF-AKH10573.1.1.6_7109_relaxed	CF-BAA24003.1.11_10589_relaxed	CF-AAL69633.2.1.10_10489_relaxed	mmseq	CF	AAL69633.2.1.10_10489	454	95.3	0.94	10489	Enterovirus A	Conserved catalytic core domain of RNA-dependent RNA polymerase (RdRp) from the positive-sense single-stranded RNA [(+)ssRNA] viruses and closely related viruses; cl40470	Pfam	Viral RNA-dependent RNA polymerase		Gene3D	Reverse transcriptase/Diguanylate cyclase domain		SUPERFAMILY	DNA/RNA polymerases		molecular_function	RNA-dependent RNA polymerase activity		biological_process	RNA-templated transcription
1	CF-AKH10573.1.1.6_7109_relaxed	CF-BAA24003.1.11_10589_relaxed	CF-AAR38849.1.1.10_10476_relaxed	mmseq	CF	AAR38849.1.1.10_10476	454	96	0.94	10476	Enterovirus A	RNA-dependent RNA polymerase (RdRp) in the Enterovirus genus of positive-sense single-stranded RNA [(+)ssRNA] viruses, within the family Picornaviridae; cd23213	Pfam	Viral RNA-dependent RNA polymerase		Gene3D	Reverse transcriptase/Diguanylate cyclase domain		SUPERFAMILY	DNA/RNA polymerases		molecular_function	RNA-dependent RNA polymerase activity		biological_process	RNA-templated transcription
1	CF-AKH10573.1.1.6_7109_relaxed	CF-BAA24003.1.11_10589_relaxed	CF-AAQ73092.1.1.10_10526_relaxed	mmseq	CF	AAQ73092.1.1.10_10526	454	96	0.94	10526	Enterovirus B	RNA-dependent RNA polymerase (RdRp) in the Enterovirus genus of positive-sense single-stranded RNA [(+)ssRNA] viruses, within the family Picornaviridae; cd23213	Pfam	Viral RNA-dependent RNA polymerase		Gene3D	Reverse transcriptase/Diguanylate cyclase domain		SUPERFAMILY	DNA/RNA polymerases		molecular_function	RNA-dependent RNA polymerase activity		biological_process	RNA-templated transcription
1	CF-AKH10573.1.1.6_7109_relaxed	CF-BAA24003.1.11_10589_relaxed	CF-AAQ73097.1.1.10_10528_relaxed	mmseq	CF	AAQ73097.1.1.10_10528	454	95.9	0.94	10528	Enterovirus B	RNA-dependent RNA polymerase (RdRp) in the Enterovirus genus of positive-sense single-stranded RNA [(+)ssRNA] viruses, within the family Picornaviridae; cd23213	Pfam	Viral RNA-dependent RNA polymerase		Gene3D	Reverse transcriptase/Diguanylate cyclase domain		SUPERFAMILY	DNA/RNA polymerases		molecular_function	RNA-dependent RNA polymerase activity		biological_process	RNA-templated transcription
1	CF-AKH10573.1.1.6_7109_relaxed	CF-BAA24003.1.11_10589_relaxed	CF-AAQ73091.1.1.10_10525_relaxed	mmseq	CF	AAQ73091.1.1.10_10525	454	95.9	0.94	10525	Enterovirus B	RNA-dependent RNA polymerase (RdRp) in the Enterovirus genus of positive-sense single-stranded RNA [(+)ssRNA] viruses, within the family Picornaviridae; cd23213	Pfam	Viral RNA-dependent RNA polymerase		Gene3D	Reverse transcriptase/Diguanylate cyclase domain		SUPERFAMILY	DNA/RNA polymerases		molecular_function	RNA-dependent RNA polymerase activity		biological_process	RNA-templated transcription
1	CF-AKH10573.1.1.6_7109_relaxed	CF-BAA24003.1.11_10589_relaxed	CF-AAQ73076.1.1.10_10510_relaxed	mmseq	CF	AAQ73076.1.1.10_10510	454	95.8	0.94	10510	Enterovirus B	RNA-dependent RNA polymerase (RdRp) in the Enterovirus genus of positive-sense single-stranded RNA [(+)ssRNA] viruses, within the family Picornaviridae; cd23213	Pfam	Viral RNA-dependent RNA polymerase		Gene3D	Reverse transcriptase/Diguanylate cyclase domain		SUPERFAMILY	DNA/RNA polymerases		molecular_function	RNA-dependent RNA polymerase activity		biological_process	RNA-templated transcription
1	CF-AKH10573.1.1.6_7109_relaxed	CF-BAA24003.1.11_10589_relaxed	CF-ABF51180.1.1.10_10716_relaxed	mmseq	CF	ABF51180.1.1.10_10716	452	95.8	0.94	10716	Rhinovirus B	Conserved catalytic core domain of RNA-dependent RNA polymerase (RdRp) from the positive-sense single-stranded RNA [(+)ssRNA] viruses and closely related viruses; cl40470	Pfam	Viral RNA-dependent RNA polymerase		Gene3D	Reverse transcriptase/Diguanylate cyclase domain		SUPERFAMILY	DNA/RNA polymerases		molecular_function	RNA-dependent RNA polymerase activity		biological_process	RNA-templated transcription
1	CF-AKH10573.1.1.6_7109_relaxed	CF-BAA24003.1.11_10589_relaxed	CF-AFR46521.1.11_10581_relaxed	mmseq	CF	AFR46521.1.11_10581	461	96.4	0.94	10581	Enterovirus C	3D	Pfam	Viral RNA-dependent RNA polymerase		Gene3D	Reverse transcriptase/Diguanylate cyclase domain		SUPERFAMILY	DNA/RNA polymerases		molecular_function	RNA-dependent RNA polymerase activity		biological_process	RNA-templated transcription
1	CF-AKH10573.1.1.6_7109_relaxed	CF-BAA24003.1.11_10589_relaxed	CF-AAQ02677.1.11_10564_relaxed	mmseq	CF	AAQ02677.1.11_10564	461	96.5	0.94	10564	Enterovirus C	3D	Pfam	Viral RNA-dependent RNA polymerase		Gene3D	Reverse transcriptase/Diguanylate cyclase domain		SUPERFAMILY	DNA/RNA polymerases		molecular_function	RNA-dependent RNA polymerase activity		biological_process	RNA-templated transcription
1	CF-AKH10573.1.1.6_7109_relaxed	CF-BAA24003.1.11_10589_relaxed	CF-AAQ02681.1.11_10567_relaxed	mmseq	CF	AAQ02681.1.11_10567	461	96.5	0.94	10567	Enterovirus C	3D	Pfam	Viral RNA-dependent RNA polymerase		Gene3D	Reverse transcriptase/Diguanylate cyclase domain		SUPERFAMILY	DNA/RNA polymerases		molecular_function	RNA-dependent RNA polymerase activity		biological_process	RNA-templated transcription
1	CF-AKH10573.1.1.6_7109_relaxed	CF-BAA24003.1.11_10589_relaxed	CF-ABU41836.1.11_10575_relaxed	mmseq	CF	ABU41836.1.11_10575	461	96.5	0.94	10575	Enterovirus C	3d	Pfam	Viral RNA-dependent RNA polymerase		Gene3D	Reverse transcriptase/Diguanylate cyclase domain		SUPERFAMILY	DNA/RNA polymerases		molecular_function	RNA-dependent RNA polymerase activity		biological_process	RNA-templated transcription
1	CF-AKH10573.1.1.6_7109_relaxed	CF-BAA24003.1.11_10589_relaxed	CF-ABF51183.1.11_10727_relaxed	mmseq	CF	ABF51183.1.11_10727	460	96.5	0.94	10727	Rhinovirus B	3D (polymerase)	Pfam	Viral RNA-dependent RNA polymerase		Gene3D	Reverse transcriptase/Diguanylate cyclase domain		SUPERFAMILY	DNA/RNA polymerases		molecular_function	RNA-dependent RNA polymerase activity		biological_process	RNA-templated transcription
1	CF-AKH10573.1.1.6_7109_relaxed	CF-BAA24003.1.11_10589_relaxed	CF-ACK37428.1.11_10736_relaxed	mmseq	CF	ACK37428.1.11_10736	460	96.5	0.94	10736	Rhinovirus B	3D	Pfam	Viral RNA-dependent RNA polymerase		Gene3D	Reverse transcriptase/Diguanylate cyclase domain		SUPERFAMILY	DNA/RNA polymerases		molecular_function	RNA-dependent RNA polymerase activity		biological_process	RNA-templated transcription
1	CF-AKH10573.1.1.6_7109_relaxed	CF-BAA24003.1.11_10589_relaxed	CF-ACK37369.1.11_10637_relaxed	mmseq	CF	ACK37369.1.11_10637	460	96.1	0.94	10637	Rhinovirus A	3D	Pfam	Viral RNA-dependent RNA polymerase		Gene3D	Reverse transcriptase/Diguanylate cyclase domain		SUPERFAMILY	DNA/RNA polymerases		molecular_function	RNA-dependent RNA polymerase activity		biological_process	RNA-templated transcription
1	CF-AKH10573.1.1.6_7109_relaxed	CF-BAA24003.1.11_10589_relaxed	CF-AAQ73079.1.11_10513_relaxed	mmseq	CF	AAQ73079.1.11_10513	462	96.4	0.94	10513	Enterovirus B	3D	Pfam	Viral RNA-dependent RNA polymerase		Gene3D	Reverse transcriptase/Diguanylate cyclase domain		SUPERFAMILY	DNA/RNA polymerases		molecular_function	RNA-dependent RNA polymerase activity		biological_process	RNA-templated transcription
1	CF-AKH10573.1.1.6_7109_relaxed	CF-BAA24003.1.11_10589_relaxed	CF-AAQ73086.1.11_10520_relaxed	mmseq	CF	AAQ73086.1.11_10520	462	96.5	0.94	10520	Enterovirus B	3D	Pfam	Viral RNA-dependent RNA polymerase		Gene3D	Reverse transcriptase/Diguanylate cyclase domain		SUPERFAMILY	DNA/RNA polymerases		molecular_function	RNA-dependent RNA polymerase activity		biological_process	RNA-templated transcription
1	CF-AKH10573.1.1.6_7109_relaxed	CF-BAA24003.1.11_10589_relaxed	CF-ACK37403.1.11_10684_relaxed	mmseq	CF	ACK37403.1.11_10684	459	96	0.94	10684	Rhinovirus A	3D	Pfam	Viral RNA-dependent RNA polymerase		Gene3D	Reverse transcriptase/Diguanylate cyclase domain		SUPERFAMILY	DNA/RNA polymerases		molecular_function	RNA-dependent RNA polymerase activity		biological_process	RNA-templated transcription
1	CF-AKH10573.1.1.6_7109_relaxed	CF-BAA24003.1.11_10589_relaxed	CF-ABF51204.1.1.10_10691_relaxed	mmseq	CF	ABF51204.1.1.10_10691	452	95.4	0.93	10691	Rhinovirus A	Conserved catalytic core domain of RNA-dependent RNA polymerase (RdRp) from the positive-sense single-stranded RNA [(+)ssRNA] viruses and closely related viruses; cl40470	Pfam	Viral RNA-dependent RNA polymerase		Gene3D	Reverse transcriptase/Diguanylate cyclase domain		SUPERFAMILY	DNA/RNA polymerases		molecular_function	RNA-dependent RNA polymerase activity		biological_process	RNA-templated transcription
1	CF-AKH10573.1.1.6_7109_relaxed	CF-BAA24003.1.11_10589_relaxed	CF-ACK37400.1.1.10_10680_relaxed	mmseq	CF	ACK37400.1.1.10_10680	452	95.1	0.93	10680	Rhinovirus A	Conserved catalytic core domain of RNA-dependent RNA polymerase (RdRp) from the positive-sense single-stranded RNA [(+)ssRNA] viruses and closely related viruses; cl40470	Pfam	Viral RNA-dependent RNA polymerase		Gene3D	Reverse transcriptase/Diguanylate cyclase domain		SUPERFAMILY	DNA/RNA polymerases		molecular_function	RNA-dependent RNA polymerase activity		biological_process	RNA-templated transcription
1	CF-AKH10573.1.1.6_7109_relaxed	CF-BAA24003.1.11_10589_relaxed	CF-ACK37375.1.1.10_10646_relaxed	mmseq	CF	ACK37375.1.1.10_10646	452	95.2	0.93	10646	Rhinovirus A	Conserved catalytic core domain of RNA-dependent RNA polymerase (RdRp) from the positive-sense single-stranded RNA [(+)ssRNA] viruses and closely related viruses; cl40470	Pfam	Viral RNA-dependent RNA polymerase		Gene3D	Reverse transcriptase/Diguanylate cyclase domain		SUPERFAMILY	DNA/RNA polymerases		molecular_function	RNA-dependent RNA polymerase activity		biological_process	RNA-templated transcription
1	CF-AKH10573.1.1.6_7109_relaxed	CF-BAA24003.1.11_10589_relaxed	CF-BAA00518.1.11_10498_relaxed	mmseq	CF	BAA00518.1.11_10498	462	96.4	0.94	10498	Enterovirus B	3D protein	Pfam	Viral RNA-dependent RNA polymerase		Gene3D	Reverse transcriptase/Diguanylate cyclase domain		SUPERFAMILY	DNA/RNA polymerases		molecular_function	RNA-dependent RNA polymerase activity		biological_process	RNA-templated transcription
1	CF-AKH10573.1.1.6_7109_relaxed	CF-BAA24003.1.11_10589_relaxed	CF-AAT65951.1.11_10530_relaxed	mmseq	CF	AAT65951.1.11_10530	462	96.4	0.94	10530	Enterovirus B	3D protein	Pfam	Viral RNA-dependent RNA polymerase		Gene3D	Reverse transcriptase/Diguanylate cyclase domain		SUPERFAMILY	DNA/RNA polymerases		molecular_function	RNA-dependent RNA polymerase activity		biological_process	RNA-templated transcription
1	CF-AKH10573.1.1.6_7109_relaxed	CF-BAA24003.1.11_10589_relaxed	CF-AAF21971.1.1.10_10496_relaxed	mmseq	CF	AAF21971.1.1.10_10496	454	95.9	0.94	10496	Enterovirus B	RNA-dependent RNA polymerase (RdRp) in the Enterovirus genus of positive-sense single-stranded RNA [(+)ssRNA] viruses, within the family Picornaviridae; cd23213	Pfam	Viral RNA-dependent RNA polymerase		Gene3D	Reverse transcriptase/Diguanylate cyclase domain		SUPERFAMILY	DNA/RNA polymerases		molecular_function	RNA-dependent RNA polymerase activity		biological_process	RNA-templated transcription
1	CF-AKH10573.1.1.6_7109_relaxed	CF-BAA24003.1.11_10589_relaxed	CF-CAA29172.1.1.10_10495_relaxed	mmseq	CF	CAA29172.1.1.10_10495	454	95.7	0.94	10495	Enterovirus B	RNA-dependent RNA polymerase (RdRp) in the Enterovirus genus of positive-sense single-stranded RNA [(+)ssRNA] viruses, within the family Picornaviridae; cd23213	Pfam	Viral RNA-dependent RNA polymerase		Gene3D	Reverse transcriptase/Diguanylate cyclase domain		SUPERFAMILY	DNA/RNA polymerases		molecular_function	RNA-dependent RNA polymerase activity		biological_process	RNA-templated transcription
1	CF-AKH10573.1.1.6_7109_relaxed	CF-BAA24003.1.11_10589_relaxed	CF-AAD02132.1.1.10_10497_relaxed	mmseq	CF	AAD02132.1.1.10_10497	454	95.8	0.94	10497	Enterovirus B	RNA-dependent RNA polymerase (RdRp) in the Enterovirus genus of positive-sense single-stranded RNA [(+)ssRNA] viruses, within the family Picornaviridae; cd23213	Pfam	Viral RNA-dependent RNA polymerase		Gene3D	Reverse transcriptase/Diguanylate cyclase domain		SUPERFAMILY	DNA/RNA polymerases		molecular_function	RNA-dependent RNA polymerase activity		biological_process	RNA-templated transcription
1	CF-AKH10573.1.1.6_7109_relaxed	CF-BAA24003.1.11_10589_relaxed	CF-ACK37425.1.11_10734_relaxed	mmseq	CF	ACK37425.1.11_10734	460	96.4	0.94	10734	Rhinovirus B	3D	Pfam	Viral RNA-dependent RNA polymerase		Gene3D	Reverse transcriptase/Diguanylate cyclase domain		SUPERFAMILY	DNA/RNA polymerases		molecular_function	RNA-dependent RNA polymerase activity		biological_process	RNA-templated transcription
1	CF-AKH10573.1.1.6_7109_relaxed	CF-BAA24003.1.11_10589_relaxed	CF-ACK37409.1.11_10728_relaxed	mmseq	CF	ACK37409.1.11_10728	460	96.5	0.94	10728	Rhinovirus B	3D	Pfam	Viral RNA-dependent RNA polymerase		Gene3D	Reverse transcriptase/Diguanylate cyclase domain		SUPERFAMILY	DNA/RNA polymerases		molecular_function	RNA-dependent RNA polymerase activity		biological_process	RNA-templated transcription
1	CF-AKH10573.1.1.6_7109_relaxed	CF-BAA24003.1.11_10589_relaxed	CF-AAL69623.2.11_10555_relaxed	mmseq	CF	AAL69623.2.11_10555	462	96	0.94	10555	Enterovirus B	3D	Pfam	Viral RNA-dependent RNA polymerase		Gene3D	Reverse transcriptase/Diguanylate cyclase domain		SUPERFAMILY	DNA/RNA polymerases		molecular_function	RNA-dependent RNA polymerase activity		biological_process	RNA-templated transcription
1	CF-AKH10573.1.1.6_7109_relaxed	CF-BAA24003.1.11_10589_relaxed	CF-AAQ73087.1.11_10521_relaxed	mmseq	CF	AAQ73087.1.11_10521	462	96.3	0.94	10521	Enterovirus B	3D	Pfam	Viral RNA-dependent RNA polymerase		Gene3D	Reverse transcriptase/Diguanylate cyclase domain		SUPERFAMILY	DNA/RNA polymerases		molecular_function	RNA-dependent RNA polymerase activity		biological_process	RNA-templated transcription
1	CF-AKH10573.1.1.6_7109_relaxed	CF-BAA24003.1.11_10589_relaxed	CF-AAR38847.1.11_10474_relaxed	mmseq	CF	AAR38847.1.11_10474	462	96.7	0.94	10474	Enterovirus A	3D protein	Pfam	Viral RNA-dependent RNA polymerase		Gene3D	Reverse transcriptase/Diguanylate cyclase domain		SUPERFAMILY	DNA/RNA polymerases		molecular_function	RNA-dependent RNA polymerase activity		biological_process	RNA-templated transcription
1	CF-AKH10573.1.1.6_7109_relaxed	CF-BAA24003.1.11_10589_relaxed	CF-AAX47033.1.1.10_10534_relaxed	mmseq	CF	AAX47033.1.1.10_10534	454	95.8	0.94	10534	Enterovirus B	RNA-dependent RNA polymerase (RdRp) in the Enterovirus genus of positive-sense single-stranded RNA [(+)ssRNA] viruses, within the family Picornaviridae; cd23213	Pfam	Viral RNA-dependent RNA polymerase		Gene3D	Reverse transcriptase/Diguanylate cyclase domain		SUPERFAMILY	DNA/RNA polymerases		molecular_function	RNA-dependent RNA polymerase activity		biological_process	RNA-templated transcription
1	CF-AKH10573.1.1.6_7109_relaxed	CF-BAA24003.1.11_10589_relaxed	CF-ACU27241.1.1.10_10576_relaxed	mmseq	CF	ACU27241.1.1.10_10576	438	92.2	0.92	10576	Enterovirus C	Conserved catalytic core domain of RNA-dependent RNA polymerase (RdRp) from the positive-sense single-stranded RNA [(+)ssRNA] viruses and closely related viruses; cl40470	Pfam	Viral RNA-dependent RNA polymerase		Gene3D	Reverse transcriptase/Diguanylate cyclase domain		SUPERFAMILY	DNA/RNA polymerases		molecular_function	RNA-dependent RNA polymerase activity		biological_process	RNA-templated transcription
1	CF-AKH10573.1.1.6_7109_relaxed	CF-BAA24003.1.11_10589_relaxed	CF-AJA74399.1.1.10_10553_relaxed	mmseq	CF	AJA74399.1.1.10_10553	453	95.6	0.94	10553	Enterovirus B	RNA-dependent RNA polymerase (RdRp) in the Enterovirus genus of positive-sense single-stranded RNA [(+)ssRNA] viruses, within the family Picornaviridae; cd23213	Pfam	Viral RNA-dependent RNA polymerase		Gene3D	Reverse transcriptase/Diguanylate cyclase domain		SUPERFAMILY	DNA/RNA polymerases		molecular_function	RNA-dependent RNA polymerase activity		biological_process	RNA-templated transcription
1	CF-AKH10573.1.1.6_7109_relaxed	CF-BAA24003.1.11_10589_relaxed	CF-CAA55650.1.1.10_10509_relaxed	mmseq	CF	CAA55650.1.1.10_10509	454	95.9	0.94	10509	Enterovirus B	RNA-dependent RNA polymerase (RdRp) in the Enterovirus genus of positive-sense single-stranded RNA [(+)ssRNA] viruses, within the family Picornaviridae; cd23213	Pfam	Viral RNA-dependent RNA polymerase		Gene3D	Reverse transcriptase/Diguanylate cyclase domain		SUPERFAMILY	DNA/RNA polymerases		molecular_function	RNA-dependent RNA polymerase activity		biological_process	RNA-templated transcription
1	CF-AKH10573.1.1.6_7109_relaxed	CF-BAA24003.1.11_10589_relaxed	CF-AAL69622.2.1.10_10491_relaxed	mmseq	CF	AAL69622.2.1.10_10491	454	95.7	0.94	10491	Enterovirus A	RNA-dependent RNA polymerase (RdRp) in the Enterovirus genus of positive-sense single-stranded RNA [(+)ssRNA] viruses, within the family Picornaviridae; cd23213	Pfam	Viral RNA-dependent RNA polymerase		Gene3D	Reverse transcriptase/Diguanylate cyclase domain		SUPERFAMILY	DNA/RNA polymerases		molecular_function	RNA-dependent RNA polymerase activity		biological_process	RNA-templated transcription
1	CF-AKH10573.1.1.6_7109_relaxed	CF-BAA24003.1.11_10589_relaxed	CF-ABK41188.1.1.10_10539_relaxed	mmseq	CF	ABK41188.1.1.10_10539	454	95.8	0.94	10539	Enterovirus B	RNA-dependent RNA polymerase (RdRp) in the Enterovirus genus of positive-sense single-stranded RNA [(+)ssRNA] viruses, within the family Picornaviridae; cd23213	Pfam	Viral RNA-dependent RNA polymerase		Gene3D	Reverse transcriptase/Diguanylate cyclase domain		SUPERFAMILY	DNA/RNA polymerases		molecular_function	RNA-dependent RNA polymerase activity		biological_process	RNA-templated transcription
1	CF-AKH10573.1.1.6_7109_relaxed	CF-BAA24003.1.11_10589_relaxed	CF-AAR38845.1.1.10_10472_relaxed	mmseq	CF	AAR38845.1.1.10_10472	454	96	0.94	10472	Enterovirus A	RNA-dependent RNA polymerase (RdRp) in the Enterovirus genus of positive-sense single-stranded RNA [(+)ssRNA] viruses, within the family Picornaviridae; cd23213	Pfam	Viral RNA-dependent RNA polymerase		Gene3D	Reverse transcriptase/Diguanylate cyclase domain		SUPERFAMILY	DNA/RNA polymerases		molecular_function	RNA-dependent RNA polymerase activity		biological_process	RNA-templated transcription
1	CF-AKH10573.1.1.6_7109_relaxed	CF-BAA24003.1.11_10589_relaxed	CF-AAX47034.1.1.10_10535_relaxed	mmseq	CF	AAX47034.1.1.10_10535	454	95.9	0.94	10535	Enterovirus B	RNA-dependent RNA polymerase (RdRp) in the Enterovirus genus of positive-sense single-stranded RNA [(+)ssRNA] viruses, within the family Picornaviridae; cd23213	Pfam	Viral RNA-dependent RNA polymerase		Gene3D	Reverse transcriptase/Diguanylate cyclase domain		SUPERFAMILY	DNA/RNA polymerases		molecular_function	RNA-dependent RNA polymerase activity		biological_process	RNA-templated transcription
1	CF-AKH10573.1.1.6_7109_relaxed	CF-BAA24003.1.11_10589_relaxed	CF-ACK37428.1.1.10_10736_relaxed	mmseq	CF	ACK37428.1.1.10_10736	452	95.7	0.94	10736	Rhinovirus B	Conserved catalytic core domain of RNA-dependent RNA polymerase (RdRp) from the positive-sense single-stranded RNA [(+)ssRNA] viruses and closely related viruses; cl40470	Pfam	Viral RNA-dependent RNA polymerase		Gene3D	Reverse transcriptase/Diguanylate cyclase domain		SUPERFAMILY	DNA/RNA polymerases		molecular_function	RNA-dependent RNA polymerase activity		biological_process	RNA-templated transcription
1	CF-AKH10573.1.1.6_7109_relaxed	CF-BAA24003.1.11_10589_relaxed	CF-AAR38848.1.1.10_10475_relaxed	mmseq	CF	AAR38848.1.1.10_10475	454	95.7	0.94	10475	Enterovirus A	RNA-dependent RNA polymerase (RdRp) in the Enterovirus genus of positive-sense single-stranded RNA [(+)ssRNA] viruses, within the family Picornaviridae; cd23213	Pfam	Viral RNA-dependent RNA polymerase		Gene3D	Reverse transcriptase/Diguanylate cyclase domain		SUPERFAMILY	DNA/RNA polymerases		molecular_function	RNA-dependent RNA polymerase activity		biological_process	RNA-templated transcription
1	CF-AKH10573.1.1.6_7109_relaxed	CF-BAA24003.1.11_10589_relaxed	CF-AAL37163.1.1.10_10515_relaxed	mmseq	CF	AAL37163.1.1.10_10515	454	95.8	0.94	10515	Enterovirus B	RNA-dependent RNA polymerase (RdRp) in the Enterovirus genus of positive-sense single-stranded RNA [(+)ssRNA] viruses, within the family Picornaviridae; cd23213	Pfam	Viral RNA-dependent RNA polymerase		Gene3D	Reverse transcriptase/Diguanylate cyclase domain		SUPERFAMILY	DNA/RNA polymerases		molecular_function	RNA-dependent RNA polymerase activity		biological_process	RNA-templated transcription
1	CF-AKH10573.1.1.6_7109_relaxed	CF-BAA24003.1.11_10589_relaxed	CF-AAD45119.1.1.10_10524_relaxed	mmseq	CF	AAD45119.1.1.10_10524	454	95.8	0.94	10524	Enterovirus B	RNA-dependent RNA polymerase (RdRp) in the Enterovirus genus of positive-sense single-stranded RNA [(+)ssRNA] viruses, within the family Picornaviridae; cd23213	Pfam	Viral RNA-dependent RNA polymerase		Gene3D	Reverse transcriptase/Diguanylate cyclase domain		SUPERFAMILY	DNA/RNA polymerases		molecular_function	RNA-dependent RNA polymerase activity		biological_process	RNA-templated transcription
1	CF-AKH10573.1.1.6_7109_relaxed	CF-BAA24003.1.11_10589_relaxed	CF-AAL69626.2.1.11_10488_relaxed	mmseq	CF	AAL69626.2.1.11_10488	454	95.4	0.93	10488	Enterovirus A	RNA-dependent RNA polymerase (RdRp) in the Enterovirus genus of positive-sense single-stranded RNA [(+)ssRNA] viruses, within the family Picornaviridae; cd23213	Pfam	Viral RNA-dependent RNA polymerase		Gene3D	Reverse transcriptase/Diguanylate cyclase domain		SUPERFAMILY	DNA/RNA polymerases		molecular_function	RNA-dependent RNA polymerase activity		biological_process	RNA-templated transcription
1	CF-AKH10573.1.1.6_7109_relaxed	CF-BAA24003.1.11_10589_relaxed	CF-AAL69636.2.1.10_10490_relaxed	mmseq	CF	AAL69636.2.1.10_10490	454	96.1	0.94	10490	Enterovirus A	RNA-dependent RNA polymerase (RdRp) in the Enterovirus genus of positive-sense single-stranded RNA [(+)ssRNA] viruses, within the family Picornaviridae; cd23213	Pfam	Viral RNA-dependent RNA polymerase		Gene3D	Reverse transcriptase/Diguanylate cyclase domain		SUPERFAMILY	DNA/RNA polymerases		molecular_function	RNA-dependent RNA polymerase activity		biological_process	RNA-templated transcription
1	CF-AKH10573.1.1.6_7109_relaxed	CF-BAA24003.1.11_10589_relaxed	CF-AAW30683.1.1.10_10480_relaxed	mmseq	CF	AAW30683.1.1.10_10480	454	95.6	0.94	10480	Enterovirus A	RNA-dependent RNA polymerase (RdRp) in the Enterovirus genus of positive-sense single-stranded RNA [(+)ssRNA] viruses, within the family Picornaviridae; cd23213	Pfam	Viral RNA-dependent RNA polymerase		Gene3D	Reverse transcriptase/Diguanylate cyclase domain		SUPERFAMILY	DNA/RNA polymerases		molecular_function	RNA-dependent RNA polymerase activity		biological_process	RNA-templated transcription
1	CF-AKH10573.1.1.6_7109_relaxed	CF-BAA24003.1.11_10589_relaxed	CF-AAX47037.1.1.10_10538_relaxed	mmseq	CF	AAX47037.1.1.10_10538	454	95.8	0.94	10538	Enterovirus B	RNA-dependent RNA polymerase (RdRp) in the Enterovirus genus of positive-sense single-stranded RNA [(+)ssRNA] viruses, within the family Picornaviridae; cd23213	Pfam	Viral RNA-dependent RNA polymerase		Gene3D	Reverse transcriptase/Diguanylate cyclase domain		SUPERFAMILY	DNA/RNA polymerases		molecular_function	RNA-dependent RNA polymerase activity		biological_process	RNA-templated transcription
1	CF-AKH10573.1.1.6_7109_relaxed	CF-BAA24003.1.11_10589_relaxed	CF-ABK41189.1.1.10_10547_relaxed	mmseq	CF	ABK41189.1.1.10_10547	454	96	0.94	10547	Enterovirus B	RNA-dependent RNA polymerase (RdRp) in the Enterovirus genus of positive-sense single-stranded RNA [(+)ssRNA] viruses, within the family Picornaviridae; cd23213	Pfam	Viral RNA-dependent RNA polymerase		Gene3D	Reverse transcriptase/Diguanylate cyclase domain		SUPERFAMILY	DNA/RNA polymerases		molecular_function	RNA-dependent RNA polymerase activity		biological_process	RNA-templated transcription
1	CF-AKH10573.1.1.6_7109_relaxed	CF-BAA24003.1.11_10589_relaxed	CF-AAX47044.1.1.10_10548_relaxed	mmseq	CF	AAX47044.1.1.10_10548	454	95.8	0.94	10548	Enterovirus B	RNA-dependent RNA polymerase (RdRp) in the Enterovirus genus of positive-sense single-stranded RNA [(+)ssRNA] viruses, within the family Picornaviridae; cd23213	Pfam	Viral RNA-dependent RNA polymerase		Gene3D	Reverse transcriptase/Diguanylate cyclase domain		SUPERFAMILY	DNA/RNA polymerases		molecular_function	RNA-dependent RNA polymerase activity		biological_process	RNA-templated transcription
1	CF-AKH10573.1.1.6_7109_relaxed	CF-BAA24003.1.11_10589_relaxed	CF-AHL27172.1.1.10_10549_relaxed	mmseq	CF	AHL27172.1.1.10_10549	454	95.9	0.94	10549	Enterovirus B	RNA-dependent RNA polymerase (RdRp) in the Enterovirus genus of positive-sense single-stranded RNA [(+)ssRNA] viruses, within the family Picornaviridae; cd23213	Pfam	Viral RNA-dependent RNA polymerase		Gene3D	Reverse transcriptase/Diguanylate cyclase domain		SUPERFAMILY	DNA/RNA polymerases		molecular_function	RNA-dependent RNA polymerase activity		biological_process	RNA-templated transcription
1	CF-AKH10573.1.1.6_7109_relaxed	CF-BAA24003.1.11_10589_relaxed	CF-AAQ73095.1.1.10_10505_relaxed	mmseq	CF	AAQ73095.1.1.10_10505	454	96	0.94	10505	Enterovirus B	RNA-dependent RNA polymerase (RdRp) in the Enterovirus genus of positive-sense single-stranded RNA [(+)ssRNA] viruses, within the family Picornaviridae; cd23213	Pfam	Viral RNA-dependent RNA polymerase		Gene3D	Reverse transcriptase/Diguanylate cyclase domain		SUPERFAMILY	DNA/RNA polymerases		molecular_function	RNA-dependent RNA polymerase activity		biological_process	RNA-templated transcription
1	CF-AKH10573.1.1.6_7109_relaxed	CF-BAA24003.1.11_10589_relaxed	CF-BAG70420.1.1.10_10550_relaxed	mmseq	CF	BAG70420.1.1.10_10550	454	95.9	0.94	10550	Enterovirus B	RNA-dependent RNA polymerase (RdRp) in the Enterovirus genus of positive-sense single-stranded RNA [(+)ssRNA] viruses, within the family Picornaviridae; cd23213	Pfam	Viral RNA-dependent RNA polymerase		Gene3D	Reverse transcriptase/Diguanylate cyclase domain		SUPERFAMILY	DNA/RNA polymerases		molecular_function	RNA-dependent RNA polymerase activity		biological_process	RNA-templated transcription
1	CF-AKH10573.1.1.6_7109_relaxed	CF-BAA24003.1.11_10589_relaxed	CF-AAD19342.1.1.10_10504_relaxed	mmseq	CF	AAD19342.1.1.10_10504	454	95.8	0.94	10504	Enterovirus B	RNA-dependent RNA polymerase (RdRp) in the Enterovirus genus of positive-sense single-stranded RNA [(+)ssRNA] viruses, within the family Picornaviridae; cd23213	Pfam	Viral RNA-dependent RNA polymerase		Gene3D	Reverse transcriptase/Diguanylate cyclase domain		SUPERFAMILY	DNA/RNA polymerases		molecular_function	RNA-dependent RNA polymerase activity		biological_process	RNA-templated transcription
1	CF-AKH10573.1.1.6_7109_relaxed	CF-BAA24003.1.11_10589_relaxed	CF-AAQ73085.1.1.10_10519_relaxed	mmseq	CF	AAQ73085.1.1.10_10519	454	95.8	0.94	10519	Enterovirus B	RNA-dependent RNA polymerase (RdRp) in the Enterovirus genus of positive-sense single-stranded RNA [(+)ssRNA] viruses, within the family Picornaviridae; cd23213	Pfam	Viral RNA-dependent RNA polymerase		Gene3D	Reverse transcriptase/Diguanylate cyclase domain		SUPERFAMILY	DNA/RNA polymerases		molecular_function	RNA-dependent RNA polymerase activity		biological_process	RNA-templated transcription
1	CF-AKH10573.1.1.6_7109_relaxed	CF-BAA24003.1.11_10589_relaxed	CF-AAR38847.1.1.10_10474_relaxed	mmseq	CF	AAR38847.1.1.10_10474	454	96	0.94	10474	Enterovirus A	RNA-dependent RNA polymerase (RdRp) in the Enterovirus genus of positive-sense single-stranded RNA [(+)ssRNA] viruses, within the family Picornaviridae; cd23213	Pfam	Viral RNA-dependent RNA polymerase		Gene3D	Reverse transcriptase/Diguanylate cyclase domain		SUPERFAMILY	DNA/RNA polymerases		molecular_function	RNA-dependent RNA polymerase activity		biological_process	RNA-templated transcription
1	CF-AKH10573.1.1.6_7109_relaxed	CF-BAA24003.1.11_10589_relaxed	CF-AAQ02675.1.1.10_10562_relaxed	mmseq	CF	AAQ02675.1.1.10_10562	453	96.1	0.94	10562	Enterovirus C	RNA-dependent RNA polymerase (RdRp) in the Enterovirus genus of positive-sense single-stranded RNA [(+)ssRNA] viruses, within the family Picornaviridae; cd23213	Pfam	Viral RNA-dependent RNA polymerase		Gene3D	Reverse transcriptase/Diguanylate cyclase domain		SUPERFAMILY	DNA/RNA polymerases		molecular_function	RNA-dependent RNA polymerase activity		biological_process	RNA-templated transcription
1	CF-AKH10573.1.1.6_7109_relaxed	CF-BAA24003.1.11_10589_relaxed	CF-AAQ02679.1.1.10_10566_relaxed	mmseq	CF	AAQ02679.1.1.10_10566	453	95.8	0.94	10566	Enterovirus C	RNA-dependent RNA polymerase (RdRp) in the Enterovirus genus of positive-sense single-stranded RNA [(+)ssRNA] viruses, within the family Picornaviridae; cd23213	Pfam	Viral RNA-dependent RNA polymerase		Gene3D	Reverse transcriptase/Diguanylate cyclase domain		SUPERFAMILY	DNA/RNA polymerases		molecular_function	RNA-dependent RNA polymerase activity		biological_process	RNA-templated transcription
1	CF-AKH10573.1.1.6_7109_relaxed	CF-BAA24003.1.11_10589_relaxed	CF-ABF51192.1.11_10639_relaxed	mmseq	CF	ABF51192.1.11_10639	460	95.6	0.93	10639	Rhinovirus A	3D (polymerase)	Pfam	Viral RNA-dependent RNA polymerase		Gene3D	Reverse transcriptase/Diguanylate cyclase domain		SUPERFAMILY	DNA/RNA polymerases		molecular_function	RNA-dependent RNA polymerase activity		biological_process	RNA-templated transcription
1	CF-AKH10573.1.1.6_7109_relaxed	CF-BAA24003.1.11_10589_relaxed	CF-ACK37394.1.11_10673_relaxed	mmseq	CF	ACK37394.1.11_10673	460	95.6	0.94	10673	Rhinovirus A	3D	Pfam	Viral RNA-dependent RNA polymerase		Gene3D	Reverse transcriptase/Diguanylate cyclase domain		SUPERFAMILY	DNA/RNA polymerases		molecular_function	RNA-dependent RNA polymerase activity		biological_process	RNA-templated transcription
1	CF-AKH10573.1.1.6_7109_relaxed	CF-BAA24003.1.11_10589_relaxed	CF-ACK37423.1.11_10701_relaxed	mmseq	CF	ACK37423.1.11_10701	460	95.6	0.93	10701	Rhinovirus A	3D	Pfam	Viral RNA-dependent RNA polymerase		Gene3D	Reverse transcriptase/Diguanylate cyclase domain		SUPERFAMILY	DNA/RNA polymerases		molecular_function	RNA-dependent RNA polymerase activity		biological_process	RNA-templated transcription
1	CF-AKH10573.1.1.6_7109_relaxed	CF-BAA24003.1.11_10589_relaxed	CF-CAA24465.1.10_10557_relaxed	mmseq	CF	CAA24465.1.10_10557	461	96.5	0.94	10557	Enterovirus C	Protein 4b	Pfam	Viral RNA-dependent RNA polymerase		Gene3D	Reverse transcriptase/Diguanylate cyclase domain		SUPERFAMILY	DNA/RNA polymerases		molecular_function	RNA-dependent RNA polymerase activity		biological_process	RNA-templated transcription
1	CF-AKH10573.1.1.6_7109_relaxed	CF-BAA24003.1.11_10589_relaxed	CF-AAX47039.1.1.10_10540_relaxed	mmseq	CF	AAX47039.1.1.10_10540	454	96	0.94	10540	Enterovirus B	RNA-dependent RNA polymerase (RdRp) in the Enterovirus genus of positive-sense single-stranded RNA [(+)ssRNA] viruses, within the family Picornaviridae; cd23213	Pfam	Viral RNA-dependent RNA polymerase		Gene3D	Reverse transcriptase/Diguanylate cyclase domain		SUPERFAMILY	DNA/RNA polymerases		molecular_function	RNA-dependent RNA polymerase activity		biological_process	RNA-templated transcription
1	CF-AKH10573.1.1.6_7109_relaxed	CF-BAA24003.1.11_10589_relaxed	CF-AAR38844.1.1.11_10471_relaxed	mmseq	CF	AAR38844.1.1.11_10471	454	95.5	0.94	10471	Enterovirus A	RNA-dependent RNA polymerase (RdRp) in the Enterovirus genus of positive-sense single-stranded RNA [(+)ssRNA] viruses, within the family Picornaviridae; cd23213	Pfam	Viral RNA-dependent RNA polymerase		Gene3D	Reverse transcriptase/Diguanylate cyclase domain		SUPERFAMILY	DNA/RNA polymerases		molecular_function	RNA-dependent RNA polymerase activity		biological_process	RNA-templated transcription
1	CF-AKH10573.1.1.6_7109_relaxed	CF-BAA24003.1.11_10589_relaxed	CF-ABF51201.1.11_10672_relaxed	mmseq	CF	ABF51201.1.11_10672	459	95.7	0.94	10672	Rhinovirus A	3D (polymerase)	Pfam	Viral RNA-dependent RNA polymerase		Gene3D	Reverse transcriptase/Diguanylate cyclase domain		SUPERFAMILY	DNA/RNA polymerases		molecular_function	RNA-dependent RNA polymerase activity		biological_process	RNA-templated transcription
1	CF-AKH10573.1.1.6_7109_relaxed	CF-BAA24003.1.11_10589_relaxed	CF-AAQ73084.1.11_10518_relaxed	mmseq	CF	AAQ73084.1.11_10518	462	96.4	0.94	10518	Enterovirus B	3D	Pfam	Viral RNA-dependent RNA polymerase		Gene3D	Reverse transcriptase/Diguanylate cyclase domain		SUPERFAMILY	DNA/RNA polymerases		molecular_function	RNA-dependent RNA polymerase activity		biological_process	RNA-templated transcription
1	CF-AKH10573.1.1.6_7109_relaxed	CF-BAA24003.1.11_10589_relaxed	CF-AAQ73088.1.11_10522_relaxed	mmseq	CF	AAQ73088.1.11_10522	462	96.3	0.94	10522	Enterovirus B	3D	Pfam	Viral RNA-dependent RNA polymerase		Gene3D	Reverse transcriptase/Diguanylate cyclase domain		SUPERFAMILY	DNA/RNA polymerases		molecular_function	RNA-dependent RNA polymerase activity		biological_process	RNA-templated transcription
1	CF-AKH10573.1.1.6_7109_relaxed	CF-BAA24003.1.11_10589_relaxed	CF-AAQ73089.1.11_10523_relaxed	mmseq	CF	AAQ73089.1.11_10523	462	96.4	0.94	10523	Enterovirus B	3D	Pfam	Viral RNA-dependent RNA polymerase		Gene3D	Reverse transcriptase/Diguanylate cyclase domain		SUPERFAMILY	DNA/RNA polymerases		molecular_function	RNA-dependent RNA polymerase activity		biological_process	RNA-templated transcription
1	CF-AKH10573.1.1.6_7109_relaxed	CF-BAA24003.1.11_10589_relaxed	CF-AAR38848.1.11_10475_relaxed	mmseq	CF	AAR38848.1.11_10475	462	96.5	0.94	10475	Enterovirus A	3D protein	Pfam	Viral RNA-dependent RNA polymerase		Gene3D	Reverse transcriptase/Diguanylate cyclase domain		SUPERFAMILY	DNA/RNA polymerases		molecular_function	RNA-dependent RNA polymerase activity		biological_process	RNA-templated transcription
1	CF-AKH10573.1.1.6_7109_relaxed	CF-BAA24003.1.11_10589_relaxed	CF-AAK13071.1.11_10529_relaxed	mmseq	CF	AAK13071.1.11_10529	462	96.4	0.94	10529	Enterovirus B	3D	Pfam	Viral RNA-dependent RNA polymerase		Gene3D	Reverse transcriptase/Diguanylate cyclase domain		SUPERFAMILY	DNA/RNA polymerases		molecular_function	RNA-dependent RNA polymerase activity		biological_process	RNA-templated transcription
1	CF-AKH10573.1.1.6_7109_relaxed	CF-BAA24003.1.11_10589_relaxed	CF-AAX47037.1.11_10538_relaxed	mmseq	CF	AAX47037.1.11_10538	462	96.2	0.94	10538	Enterovirus B	3D	Pfam	Viral RNA-dependent RNA polymerase		Gene3D	Reverse transcriptase/Diguanylate cyclase domain		SUPERFAMILY	DNA/RNA polymerases		molecular_function	RNA-dependent RNA polymerase activity		biological_process	RNA-templated transcription
1	CF-AKH10573.1.1.6_7109_relaxed	CF-BAA24003.1.11_10589_relaxed	CF-AAQ02681.1.1.10_10567_relaxed	mmseq	CF	AAQ02681.1.1.10_10567	453	96	0.94	10567	Enterovirus C	RNA-dependent RNA polymerase (RdRp) in the Enterovirus genus of positive-sense single-stranded RNA [(+)ssRNA] viruses, within the family Picornaviridae; cd23213	Pfam	Viral RNA-dependent RNA polymerase		Gene3D	Reverse transcriptase/Diguanylate cyclase domain		SUPERFAMILY	DNA/RNA polymerases		molecular_function	RNA-dependent RNA polymerase activity		biological_process	RNA-templated transcription
1	CF-AKH10573.1.1.6_7109_relaxed	CF-BAA24003.1.11_10589_relaxed	CF-AAQ73097.1.11_10528_relaxed	mmseq	CF	AAQ73097.1.11_10528	462	96.3	0.94	10528	Enterovirus B	3D	Pfam	Viral RNA-dependent RNA polymerase		Gene3D	Reverse transcriptase/Diguanylate cyclase domain		SUPERFAMILY	DNA/RNA polymerases		molecular_function	RNA-dependent RNA polymerase activity		biological_process	RNA-templated transcription
1	CF-AKH10573.1.1.6_7109_relaxed	CF-BAA24003.1.11_10589_relaxed	CF-AAQ73093.1.11_10527_relaxed	mmseq	CF	AAQ73093.1.11_10527	462	96.4	0.94	10527	Enterovirus B	3D	Pfam	Viral RNA-dependent RNA polymerase		Gene3D	Reverse transcriptase/Diguanylate cyclase domain		SUPERFAMILY	DNA/RNA polymerases		molecular_function	RNA-dependent RNA polymerase activity		biological_process	RNA-templated transcription
1	CF-AKH10573.1.1.6_7109_relaxed	CF-BAA24003.1.11_10589_relaxed	CF-AAX47034.1.11_10535_relaxed	mmseq	CF	AAX47034.1.11_10535	462	96.4	0.94	10535	Enterovirus B	3D	Pfam	Viral RNA-dependent RNA polymerase		Gene3D	Reverse transcriptase/Diguanylate cyclase domain		SUPERFAMILY	DNA/RNA polymerases		molecular_function	RNA-dependent RNA polymerase activity		biological_process	RNA-templated transcription
1	CF-AKH10573.1.1.6_7109_relaxed	CF-BAA24003.1.11_10589_relaxed	CF-AAB39968.1.11_10478_relaxed	mmseq	CF	AAB39968.1.11_10478	462	96	0.94	10478	Enterovirus A	3D	Pfam	Viral RNA-dependent RNA polymerase		Gene3D	Reverse transcriptase/Diguanylate cyclase domain		SUPERFAMILY	DNA/RNA polymerases		molecular_function	RNA-dependent RNA polymerase activity		biological_process	RNA-templated transcription
1	CF-AKH10573.1.1.6_7109_relaxed	CF-BAA24003.1.11_10589_relaxed	CF-AAR38840.1.11_10467_relaxed	mmseq	CF	AAR38840.1.11_10467	462	96.6	0.94	10467	Enterovirus A	3D protein	Pfam	Viral RNA-dependent RNA polymerase		Gene3D	Reverse transcriptase/Diguanylate cyclase domain		SUPERFAMILY	DNA/RNA polymerases		molecular_function	RNA-dependent RNA polymerase activity		biological_process	RNA-templated transcription
1	CF-AKH10573.1.1.6_7109_relaxed	CF-BAA24003.1.11_10589_relaxed	CF-AAX47035.1.11_10536_relaxed	mmseq	CF	AAX47035.1.11_10536	462	96.5	0.94	10536	Enterovirus B	3D	Pfam	Viral RNA-dependent RNA polymerase		Gene3D	Reverse transcriptase/Diguanylate cyclase domain		SUPERFAMILY	DNA/RNA polymerases		molecular_function	RNA-dependent RNA polymerase activity		biological_process	RNA-templated transcription
1	CF-AKH10573.1.1.6_7109_relaxed	CF-BAA24003.1.11_10589_relaxed	CF-AEP69150.1.11_10708_relaxed	mmseq	CF	AEP69150.1.11_10708	457	95.4	0.93	10708	Rhinovirus A	3D	Pfam	Viral RNA-dependent RNA polymerase		Gene3D	Reverse transcriptase/Diguanylate cyclase domain		SUPERFAMILY	DNA/RNA polymerases		molecular_function	RNA-dependent RNA polymerase activity		biological_process	RNA-templated transcription
1	CF-AKH10573.1.1.6_7109_relaxed	CF-BAA24003.1.11_10589_relaxed	CF-ABF51202.1.11_10653_relaxed	mmseq	CF	ABF51202.1.11_10653	459	95.6	0.94	10653	Rhinovirus A	3D (polymerase)	Pfam	Viral RNA-dependent RNA polymerase		Gene3D	Reverse transcriptase/Diguanylate cyclase domain		SUPERFAMILY	DNA/RNA polymerases		molecular_function	RNA-dependent RNA polymerase activity		biological_process	RNA-templated transcription
1	CF-AKH10573.1.1.6_7109_relaxed	CF-BAA24003.1.11_10589_relaxed	CF-AAQ73081.1.1.10_10516_relaxed	mmseq	CF	AAQ73081.1.1.10_10516	454	96	0.94	10516	Enterovirus B	RNA-dependent RNA polymerase (RdRp) in the Enterovirus genus of positive-sense single-stranded RNA [(+)ssRNA] viruses, within the family Picornaviridae; cd23213	Pfam	Viral RNA-dependent RNA polymerase		Gene3D	Reverse transcriptase/Diguanylate cyclase domain		SUPERFAMILY	DNA/RNA polymerases		molecular_function	RNA-dependent RNA polymerase activity		biological_process	RNA-templated transcription
1	CF-AKH10573.1.1.6_7109_relaxed	CF-BAA24003.1.11_10589_relaxed	CF-AAQ73076.1.11_10510_relaxed	mmseq	CF	AAQ73076.1.11_10510	462	96.4	0.94	10510	Enterovirus B	3D	Pfam	Viral RNA-dependent RNA polymerase		Gene3D	Reverse transcriptase/Diguanylate cyclase domain		SUPERFAMILY	DNA/RNA polymerases		molecular_function	RNA-dependent RNA polymerase activity		biological_process	RNA-templated transcription
1	CF-AKH10573.1.1.6_7109_relaxed	CF-BAA24003.1.11_10589_relaxed	CF-AAQ73090.1.1.10_10502_relaxed	mmseq	CF	AAQ73090.1.1.10_10502	454	95.9	0.94	10502	Enterovirus B	RNA-dependent RNA polymerase (RdRp) in the Enterovirus genus of positive-sense single-stranded RNA [(+)ssRNA] viruses, within the family Picornaviridae; cd23213	Pfam	Viral RNA-dependent RNA polymerase		Gene3D	Reverse transcriptase/Diguanylate cyclase domain		SUPERFAMILY	DNA/RNA polymerases		molecular_function	RNA-dependent RNA polymerase activity		biological_process	RNA-templated transcription
1	CF-AKH10573.1.1.6_7109_relaxed	CF-BAA24003.1.11_10589_relaxed	CF-AAR38843.1.1.10_10470_relaxed	mmseq	CF	AAR38843.1.1.10_10470	454	95.9	0.94	10470	Enterovirus A	RNA-dependent RNA polymerase (RdRp) in the Enterovirus genus of positive-sense single-stranded RNA [(+)ssRNA] viruses, within the family Picornaviridae; cd23213	Pfam	Viral RNA-dependent RNA polymerase		Gene3D	Reverse transcriptase/Diguanylate cyclase domain		SUPERFAMILY	DNA/RNA polymerases		molecular_function	RNA-dependent RNA polymerase activity		biological_process	RNA-templated transcription
1	CF-AKH10573.1.1.6_7109_relaxed	CF-BAA24003.1.11_10589_relaxed	CF-BAG70419.1.1.10_10546_relaxed	mmseq	CF	BAG70419.1.1.10_10546	454	95.8	0.94	10546	Enterovirus B	RNA-dependent RNA polymerase (RdRp) in the Enterovirus genus of positive-sense single-stranded RNA [(+)ssRNA] viruses, within the family Picornaviridae; cd23213	Pfam	Viral RNA-dependent RNA polymerase		Gene3D	Reverse transcriptase/Diguanylate cyclase domain		SUPERFAMILY	DNA/RNA polymerases		molecular_function	RNA-dependent RNA polymerase activity		biological_process	RNA-templated transcription
1	CF-AKH10573.1.1.6_7109_relaxed	CF-BAA24003.1.11_10589_relaxed	CF-AAQ73088.1.1.10_10522_relaxed	mmseq	CF	AAQ73088.1.1.10_10522	454	95.7	0.94	10522	Enterovirus B	RNA-dependent RNA polymerase (RdRp) in the Enterovirus genus of positive-sense single-stranded RNA [(+)ssRNA] viruses, within the family Picornaviridae; cd23213	Pfam	Viral RNA-dependent RNA polymerase		Gene3D	Reverse transcriptase/Diguanylate cyclase domain		SUPERFAMILY	DNA/RNA polymerases		molecular_function	RNA-dependent RNA polymerase activity		biological_process	RNA-templated transcription
1	CF-AKH10573.1.1.6_7109_relaxed	CF-BAA24003.1.11_10589_relaxed	CF-AAC63944.2.1.10_10499_relaxed	mmseq	CF	AAC63944.2.1.10_10499	454	95.9	0.94	10499	Enterovirus B	RNA-dependent RNA polymerase (RdRp) in the Enterovirus genus of positive-sense single-stranded RNA [(+)ssRNA] viruses, within the family Picornaviridae; cd23213	Pfam	Viral RNA-dependent RNA polymerase		Gene3D	Reverse transcriptase/Diguanylate cyclase domain		SUPERFAMILY	DNA/RNA polymerases		molecular_function	RNA-dependent RNA polymerase activity		biological_process	RNA-templated transcription
1	CF-AKH10573.1.1.6_7109_relaxed	CF-BAA24003.1.11_10589_relaxed	CF-AAL68560.2.1.10_10626_relaxed	mmseq	CF	AAL68560.2.1.10_10626	454	95.8	0.94	10626	Enterovirus J	RNA-dependent RNA polymerase (RdRp) in the Enterovirus genus of positive-sense single-stranded RNA [(+)ssRNA] viruses, within the family Picornaviridae; cd23213	Pfam	Viral RNA-dependent RNA polymerase		Gene3D	Reverse transcriptase/Diguanylate cyclase domain		SUPERFAMILY	DNA/RNA polymerases		molecular_function	RNA-dependent RNA polymerase activity		biological_process	RNA-templated transcription
1	CF-AKH10573.1.1.6_7109_relaxed	CF-BAA24003.1.11_10589_relaxed	CF-AFJ04537.1.1.6_10402_relaxed	mmseq	CF	AFJ04537.1.1.6_10402	462	96.3	0.94	10402	Cosavirus A	Conserved catalytic core domain of RNA-dependent RNA polymerase (RdRp) from the positive-sense single-stranded RNA [(+)ssRNA] viruses and closely related viruses; cl40470	Pfam	Viral RNA-dependent RNA polymerase		Gene3D	Reverse transcriptase/Diguanylate cyclase domain		SUPERFAMILY	DNA/RNA polymerases		molecular_function	RNA-dependent RNA polymerase activity		biological_process	RNA-templated transcription
1	CF-AKH10573.1.1.6_7109_relaxed	CF-BAA24003.1.11_10589_relaxed	CF-AFJ04540.1.1.6_10401_relaxed	mmseq	CF	AFJ04540.1.1.6_10401	462	96.4	0.94	10401	Cosavirus A	Conserved catalytic core domain of RNA-dependent RNA polymerase (RdRp) from the positive-sense single-stranded RNA [(+)ssRNA] viruses and closely related viruses; cl40470	Pfam	Viral RNA-dependent RNA polymerase		Gene3D	Reverse transcriptase/Diguanylate cyclase domain		SUPERFAMILY	DNA/RNA polymerases		molecular_function	RNA-dependent RNA polymerase activity		biological_process	RNA-templated transcription
1	CF-AKH10573.1.1.6_7109_relaxed	CF-BAA24003.1.11_10589_relaxed	CF-AAX47040.1.1.10_10541_relaxed	mmseq	CF	AAX47040.1.1.10_10541	454	95.8	0.94	10541	Enterovirus B	RNA-dependent RNA polymerase (RdRp) in the Enterovirus genus of positive-sense single-stranded RNA [(+)ssRNA] viruses, within the family Picornaviridae; cd23213	Pfam	Viral RNA-dependent RNA polymerase		Gene3D	Reverse transcriptase/Diguanylate cyclase domain		SUPERFAMILY	DNA/RNA polymerases		molecular_function	RNA-dependent RNA polymerase activity		biological_process	RNA-templated transcription
1	CF-AKH10573.1.1.6_7109_relaxed	CF-BAA24003.1.11_10589_relaxed	CF-AAX47041.1.1.10_10542_relaxed	mmseq	CF	AAX47041.1.1.10_10542	454	96	0.94	10542	Enterovirus B	RNA-dependent RNA polymerase (RdRp) in the Enterovirus genus of positive-sense single-stranded RNA [(+)ssRNA] viruses, within the family Picornaviridae; cd23213	Pfam	Viral RNA-dependent RNA polymerase		Gene3D	Reverse transcriptase/Diguanylate cyclase domain		SUPERFAMILY	DNA/RNA polymerases		molecular_function	RNA-dependent RNA polymerase activity		biological_process	RNA-templated transcription
1	CF-AKH10573.1.1.6_7109_relaxed	CF-BAA24003.1.11_10589_relaxed	CF-CAA59341.1.1.10_10507_relaxed	mmseq	CF	CAA59341.1.1.10_10507	454	95.9	0.94	10507	Enterovirus B	RNA-dependent RNA polymerase (RdRp) in the Enterovirus genus of positive-sense single-stranded RNA [(+)ssRNA] viruses, within the family Picornaviridae; cd23213	Pfam	Viral RNA-dependent RNA polymerase		Gene3D	Reverse transcriptase/Diguanylate cyclase domain		SUPERFAMILY	DNA/RNA polymerases		molecular_function	RNA-dependent RNA polymerase activity		biological_process	RNA-templated transcription
1	CF-AKH10573.1.1.6_7109_relaxed	CF-BAA24003.1.11_10589_relaxed	CF-AAT65951.1.1.10_10530_relaxed	mmseq	CF	AAT65951.1.1.10_10530	454	95.9	0.94	10530	Enterovirus B	RNA-dependent RNA polymerase (RdRp) in the Enterovirus genus of positive-sense single-stranded RNA [(+)ssRNA] viruses, within the family Picornaviridae; cd23213	Pfam	Viral RNA-dependent RNA polymerase		Gene3D	Reverse transcriptase/Diguanylate cyclase domain		SUPERFAMILY	DNA/RNA polymerases		molecular_function	RNA-dependent RNA polymerase activity		biological_process	RNA-templated transcription
1	CF-AKH10573.1.1.6_7109_relaxed	CF-BAA24003.1.11_10589_relaxed	CF-AAX47042.1.1.10_10543_relaxed	mmseq	CF	AAX47042.1.1.10_10543	454	95.9	0.94	10543	Enterovirus B	RNA-dependent RNA polymerase (RdRp) in the Enterovirus genus of positive-sense single-stranded RNA [(+)ssRNA] viruses, within the family Picornaviridae; cd23213	Pfam	Viral RNA-dependent RNA polymerase		Gene3D	Reverse transcriptase/Diguanylate cyclase domain		SUPERFAMILY	DNA/RNA polymerases		molecular_function	RNA-dependent RNA polymerase activity		biological_process	RNA-templated transcription
1	CF-AKH10573.1.1.6_7109_relaxed	CF-BAA24003.1.11_10589_relaxed	CF-AAQ73096.1.1.10_10506_relaxed	mmseq	CF	AAQ73096.1.1.10_10506	454	95.8	0.94	10506	Enterovirus B	RNA-dependent RNA polymerase (RdRp) in the Enterovirus genus of positive-sense single-stranded RNA [(+)ssRNA] viruses, within the family Picornaviridae; cd23213	Pfam	Viral RNA-dependent RNA polymerase		Gene3D	Reverse transcriptase/Diguanylate cyclase domain		SUPERFAMILY	DNA/RNA polymerases		molecular_function	RNA-dependent RNA polymerase activity		biological_process	RNA-templated transcription
1	CF-AKH10573.1.1.6_7109_relaxed	CF-BAA24003.1.11_10589_relaxed	CF-ACL99815.1.1.6_10413_relaxed	mmseq	CF	ACL99815.1.1.6_10413	461	96	0.94	10413	Cosavirus E	Conserved catalytic core domain of RNA-dependent RNA polymerase (RdRp) from the positive-sense single-stranded RNA [(+)ssRNA] viruses and closely related viruses; cl40470	Pfam	Viral RNA-dependent RNA polymerase		Gene3D	Reverse transcriptase/Diguanylate cyclase domain		SUPERFAMILY	DNA/RNA polymerases		molecular_function	RNA-dependent RNA polymerase activity		biological_process	RNA-templated transcription
1	CF-AKH10573.1.1.6_7109_relaxed	CF-BAA24003.1.11_10589_relaxed	CF-ACL15190.1.1.6_10407_relaxed	mmseq	CF	ACL15190.1.1.6_10407	460	96.2	0.94	10407	Cosavirus B	Conserved catalytic core domain of RNA-dependent RNA polymerase (RdRp) from the positive-sense single-stranded RNA [(+)ssRNA] viruses and closely related viruses; cl40470	Pfam	Viral RNA-dependent RNA polymerase		Gene3D	Reverse transcriptase/Diguanylate cyclase domain		SUPERFAMILY	DNA/RNA polymerases		molecular_function	RNA-dependent RNA polymerase activity		biological_process	RNA-templated transcription
1	CF-AKH10573.1.1.6_7109_relaxed	CF-BAA24003.1.11_10589_relaxed	CF-ACL15186.1.11_10384_relaxed	mmseq	CF	ACL15186.1.11_10384	463	96.2	0.94	10384	Cosavirus A	3D	Pfam	Viral RNA-dependent RNA polymerase		Gene3D	Reverse transcriptase/Diguanylate cyclase domain		SUPERFAMILY	DNA/RNA polymerases		molecular_function	RNA-dependent RNA polymerase activity		biological_process	RNA-templated transcription
1	CF-AKH10573.1.1.6_7109_relaxed	CF-BAA24003.1.11_10589_relaxed	CF-ACK37388.1.11_10666_relaxed	mmseq	CF	ACK37388.1.11_10666	460	96	0.94	10666	Rhinovirus A	3D	Pfam	Viral RNA-dependent RNA polymerase		Gene3D	Reverse transcriptase/Diguanylate cyclase domain		SUPERFAMILY	DNA/RNA polymerases		molecular_function	RNA-dependent RNA polymerase activity		biological_process	RNA-templated transcription
1	CF-AKH10573.1.1.6_7109_relaxed	CF-BAA24003.1.11_10589_relaxed	CF-AAL69638.2.1.10_10624_relaxed	mmseq	CF	AAL69638.2.1.10_10624	454	95.6	0.94	10624	Enterovirus J	RNA-dependent RNA polymerase (RdRp) in the Enterovirus genus of positive-sense single-stranded RNA [(+)ssRNA] viruses, within the family Picornaviridae; cd23213	Pfam	Viral RNA-dependent RNA polymerase		Gene3D	Reverse transcriptase/Diguanylate cyclase domain		SUPERFAMILY	DNA/RNA polymerases		molecular_function	RNA-dependent RNA polymerase activity		biological_process	RNA-templated transcription
1	CF-AKH10573.1.1.6_7109_relaxed	CF-BAA24003.1.11_10589_relaxed	CF-AAQ73082.1.1.10_10501_relaxed	mmseq	CF	AAQ73082.1.1.10_10501	454	95.8	0.94	10501	Enterovirus B	RNA-dependent RNA polymerase (RdRp) in the Enterovirus genus of positive-sense single-stranded RNA [(+)ssRNA] viruses, within the family Picornaviridae; cd23213	Pfam	Viral RNA-dependent RNA polymerase		Gene3D	Reverse transcriptase/Diguanylate cyclase domain		SUPERFAMILY	DNA/RNA polymerases		molecular_function	RNA-dependent RNA polymerase activity		biological_process	RNA-templated transcription
1	CF-AKH10573.1.1.6_7109_relaxed	CF-BAA24003.1.11_10589_relaxed	CF-ACL99815.1.11_10413_relaxed	mmseq	CF	ACL99815.1.11_10413	462	95.9	0.94	10413	Cosavirus E	3D	Pfam	Viral RNA-dependent RNA polymerase		Gene3D	Reverse transcriptase/Diguanylate cyclase domain		SUPERFAMILY	DNA/RNA polymerases		molecular_function	RNA-dependent RNA polymerase activity		biological_process	RNA-templated transcription
1	CF-AKH10573.1.1.6_7109_relaxed	CF-BAA24003.1.11_10589_relaxed	CF-ACL15185.1.1.6_10383_relaxed	mmseq	CF	ACL15185.1.1.6_10383	462	96.4	0.94	10383	Cosavirus A	Conserved catalytic core domain of RNA-dependent RNA polymerase (RdRp) from the positive-sense single-stranded RNA [(+)ssRNA] viruses and closely related viruses; cl40470	Pfam	Viral RNA-dependent RNA polymerase		Gene3D	Reverse transcriptase/Diguanylate cyclase domain		SUPERFAMILY	DNA/RNA polymerases		molecular_function	RNA-dependent RNA polymerase activity		biological_process	RNA-templated transcription
1	CF-AKH10573.1.1.6_7109_relaxed	CF-BAA24003.1.11_10589_relaxed	CF-AAQ73094.1.1.10_10503_relaxed	mmseq	CF	AAQ73094.1.1.10_10503	454	95.7	0.94	10503	Enterovirus B	RNA-dependent RNA polymerase (RdRp) in the Enterovirus genus of positive-sense single-stranded RNA [(+)ssRNA] viruses, within the family Picornaviridae; cd23213	Pfam	Viral RNA-dependent RNA polymerase		Gene3D	Reverse transcriptase/Diguanylate cyclase domain		SUPERFAMILY	DNA/RNA polymerases		molecular_function	RNA-dependent RNA polymerase activity		biological_process	RNA-templated transcription
1	CF-AKH10573.1.1.6_7109_relaxed	CF-BAA24003.1.11_10589_relaxed	CF-CDQ47775.1.1.10_10486_relaxed	mmseq	CF	CDQ47775.1.1.10_10486	454	95.4	0.94	10486	Enterovirus A	RNA-dependent RNA polymerase (RdRp) in the Enterovirus genus of positive-sense single-stranded RNA [(+)ssRNA] viruses, within the family Picornaviridae; cd23213	Pfam	Viral RNA-dependent RNA polymerase		Gene3D	Reverse transcriptase/Diguanylate cyclase domain		SUPERFAMILY	DNA/RNA polymerases		molecular_function	RNA-dependent RNA polymerase activity		biological_process	RNA-templated transcription
1	CF-AKH10573.1.1.6_7109_relaxed	CF-BAA24003.1.11_10589_relaxed	CF-AAL69623.2.1.10_10555_relaxed	mmseq	CF	AAL69623.2.1.10_10555	454	95.2	0.93	10555	Enterovirus B	RNA-dependent RNA polymerase (RdRp) in the Enterovirus genus of positive-sense single-stranded RNA [(+)ssRNA] viruses, within the family Picornaviridae; cd23213	Pfam	Viral RNA-dependent RNA polymerase		Gene3D	Reverse transcriptase/Diguanylate cyclase domain		SUPERFAMILY	DNA/RNA polymerases		molecular_function	RNA-dependent RNA polymerase activity		biological_process	RNA-templated transcription
1	CF-AKH10573.1.1.6_7109_relaxed	CF-BAA24003.1.11_10589_relaxed	CF-AAQ73093.1.1.10_10527_relaxed	mmseq	CF	AAQ73093.1.1.10_10527	454	96	0.94	10527	Enterovirus B	RNA-dependent RNA polymerase (RdRp) in the Enterovirus genus of positive-sense single-stranded RNA [(+)ssRNA] viruses, within the family Picornaviridae; cd23213	Pfam	Viral RNA-dependent RNA polymerase		Gene3D	Reverse transcriptase/Diguanylate cyclase domain		SUPERFAMILY	DNA/RNA polymerases		molecular_function	RNA-dependent RNA polymerase activity		biological_process	RNA-templated transcription
1	CF-AKH10573.1.1.6_7109_relaxed	CF-BAA24003.1.11_10589_relaxed	CF-AAQ02676.1.11_10563_relaxed	mmseq	CF	AAQ02676.1.11_10563	461	96.5	0.94	10563	Enterovirus C	3D	Pfam	Viral RNA-dependent RNA polymerase		Gene3D	Reverse transcriptase/Diguanylate cyclase domain		SUPERFAMILY	DNA/RNA polymerases		molecular_function	RNA-dependent RNA polymerase activity		biological_process	RNA-templated transcription
1	CF-AKH10573.1.1.6_7109_relaxed	CF-BAA24003.1.11_10589_relaxed	CF-CAA25246.1.11_10559_relaxed	mmseq	CF	CAA25246.1.11_10559	461	96.5	0.94	10559	Enterovirus C	P3-4b viral polymerase (aa 1750-2210)	Pfam	Viral RNA-dependent RNA polymerase		Gene3D	Reverse transcriptase/Diguanylate cyclase domain		SUPERFAMILY	DNA/RNA polymerases		molecular_function	RNA-dependent RNA polymerase activity		biological_process	RNA-templated transcription
1	CF-AKH10573.1.1.6_7109_relaxed	CF-BAA24003.1.11_10589_relaxed	CF-ACL15191.1.11_10408_relaxed	mmseq	CF	ACL15191.1.11_10408	462	96	0.93	10408	Cosavirus D	3D	Pfam	Viral RNA-dependent RNA polymerase		Gene3D	Reverse transcriptase/Diguanylate cyclase domain		SUPERFAMILY	DNA/RNA polymerases		molecular_function	RNA-dependent RNA polymerase activity		biological_process	RNA-templated transcription
1	CF-AKH10573.1.1.6_7109_relaxed	CF-BAA24003.1.11_10589_relaxed	CF-ACL15190.1.11_10407_relaxed	mmseq	CF	ACL15190.1.11_10407	462	96.2	0.94	10407	Cosavirus B	3D	Pfam	Viral RNA-dependent RNA polymerase		Gene3D	Reverse transcriptase/Diguanylate cyclase domain		SUPERFAMILY	DNA/RNA polymerases		molecular_function	RNA-dependent RNA polymerase activity		biological_process	RNA-templated transcription
1	CF-AKH10573.1.1.6_7109_relaxed	CF-BAA24003.1.11_10589_relaxed	CF-AAQ73094.1.11_10503_relaxed	mmseq	CF	AAQ73094.1.11_10503	462	96.4	0.94	10503	Enterovirus B	3D	Pfam	Viral RNA-dependent RNA polymerase		Gene3D	Reverse transcriptase/Diguanylate cyclase domain		SUPERFAMILY	DNA/RNA polymerases		molecular_function	RNA-dependent RNA polymerase activity		biological_process	RNA-templated transcription
1	CF-AKH10573.1.1.6_7109_relaxed	CF-BAA24003.1.11_10589_relaxed	CF-BAG70419.1.11_10546_relaxed	mmseq	CF	BAG70419.1.11_10546	462	96.3	0.94	10546	Enterovirus B	3D	Pfam	Viral RNA-dependent RNA polymerase		Gene3D	Reverse transcriptase/Diguanylate cyclase domain		SUPERFAMILY	DNA/RNA polymerases		molecular_function	RNA-dependent RNA polymerase activity		biological_process	RNA-templated transcription
1	CF-AKH10573.1.1.6_7109_relaxed	CF-BAA24003.1.11_10589_relaxed	CF-AAX47040.1.11_10541_relaxed	mmseq	CF	AAX47040.1.11_10541	462	96.4	0.94	10541	Enterovirus B	3D	Pfam	Viral RNA-dependent RNA polymerase		Gene3D	Reverse transcriptase/Diguanylate cyclase domain		SUPERFAMILY	DNA/RNA polymerases		molecular_function	RNA-dependent RNA polymerase activity		biological_process	RNA-templated transcription
1	CF-AKH10573.1.1.6_7109_relaxed	CF-BAA24003.1.11_10589_relaxed	CF-AAL69622.2.11_10491_relaxed	mmseq	CF	AAL69622.2.11_10491	462	96.5	0.94	10491	Enterovirus A	3D	Pfam	Viral RNA-dependent RNA polymerase		Gene3D	Reverse transcriptase/Diguanylate cyclase domain		SUPERFAMILY	DNA/RNA polymerases		molecular_function	RNA-dependent RNA polymerase activity		biological_process	RNA-templated transcription
1	CF-AKH10573.1.1.6_7109_relaxed	CF-BAA24003.1.11_10589_relaxed	CF-ABM54550.1.1.10_10573_relaxed	mmseq	CF	ABM54550.1.1.10_10573	453	96	0.94	10573	Enterovirus C	RNA-dependent RNA polymerase (RdRp) in the Enterovirus genus of positive-sense single-stranded RNA [(+)ssRNA] viruses, within the family Picornaviridae; cd23213	Pfam	Viral RNA-dependent RNA polymerase		Gene3D	Reverse transcriptase/Diguanylate cyclase domain		SUPERFAMILY	DNA/RNA polymerases		molecular_function	RNA-dependent RNA polymerase activity		biological_process	RNA-templated transcription
1	CF-AKH10573.1.1.6_7109_relaxed	CF-BAA24003.1.11_10589_relaxed	CF-ABU41836.1.1.10_10575_relaxed	mmseq	CF	ABU41836.1.1.10_10575	453	95.8	0.94	10575	Enterovirus C	RNA-dependent RNA polymerase (RdRp) in the Enterovirus genus of positive-sense single-stranded RNA [(+)ssRNA] viruses, within the family Picornaviridae; cd23213	Pfam	Viral RNA-dependent RNA polymerase		Gene3D	Reverse transcriptase/Diguanylate cyclase domain		SUPERFAMILY	DNA/RNA polymerases		molecular_function	RNA-dependent RNA polymerase activity		biological_process	RNA-templated transcription
1	CF-AKH10573.1.1.6_7109_relaxed	CF-BAA24003.1.11_10589_relaxed	CF-ACK37392.1.1.10_10671_relaxed	mmseq	CF	ACK37392.1.1.10_10671	451	95.5	0.94	10671	Rhinovirus A	Conserved catalytic core domain of RNA-dependent RNA polymerase (RdRp) from the positive-sense single-stranded RNA [(+)ssRNA] viruses and closely related viruses; cl40470	Pfam	Viral RNA-dependent RNA polymerase		Gene3D	Reverse transcriptase/Diguanylate cyclase domain		SUPERFAMILY	DNA/RNA polymerases		molecular_function	RNA-dependent RNA polymerase activity		biological_process	RNA-templated transcription
1	CF-AKH10573.1.1.6_7109_relaxed	CF-BAA24003.1.11_10589_relaxed	CF-ABO69521.1.1.10_10706_relaxed	mmseq	CF	ABO69521.1.1.10_10706	451	95.3	0.93	10706	Rhinovirus A	Conserved catalytic core domain of RNA-dependent RNA polymerase (RdRp) from the positive-sense single-stranded RNA [(+)ssRNA] viruses and closely related viruses; cl40470	Pfam	Viral RNA-dependent RNA polymerase		Gene3D	Reverse transcriptase/Diguanylate cyclase domain		SUPERFAMILY	DNA/RNA polymerases		molecular_function	RNA-dependent RNA polymerase activity		biological_process	RNA-templated transcription
1	CF-AKH10573.1.1.6_7109_relaxed	CF-BAA24003.1.11_10589_relaxed	CF-AAQ02683.1.11_10570_relaxed	mmseq	CF	AAQ02683.1.11_10570	461	96.5	0.94	10570	Enterovirus C	3D	Pfam	Viral RNA-dependent RNA polymerase		Gene3D	Reverse transcriptase/Diguanylate cyclase domain		SUPERFAMILY	DNA/RNA polymerases		molecular_function	RNA-dependent RNA polymerase activity		biological_process	RNA-templated transcription
1	CF-AKH10573.1.1.6_7109_relaxed	CF-BAA24003.1.11_10589_relaxed	CF-CAA25444.1.11_10561_relaxed	mmseq	CF	CAA25444.1.11_10561	461	96.5	0.94	10561	Enterovirus C	POLYM	Pfam	Viral RNA-dependent RNA polymerase		Gene3D	Reverse transcriptase/Diguanylate cyclase domain		SUPERFAMILY	DNA/RNA polymerases		molecular_function	RNA-dependent RNA polymerase activity		biological_process	RNA-templated transcription
1	CF-AKH10573.1.1.6_7109_relaxed	CF-BAA24003.1.11_10589_relaxed	CF-ABF51200.1.11_10667_relaxed	mmseq	CF	ABF51200.1.11_10667	459	95.8	0.94	10667	Rhinovirus A	3D (polymerase)	Pfam	Viral RNA-dependent RNA polymerase		Gene3D	Reverse transcriptase/Diguanylate cyclase domain		SUPERFAMILY	DNA/RNA polymerases		molecular_function	RNA-dependent RNA polymerase activity		biological_process	RNA-templated transcription
1	CF-AKH10573.1.1.6_7109_relaxed	CF-BAA24003.1.11_10589_relaxed	CF-AAQ73092.1.11_10526_relaxed	mmseq	CF	AAQ73092.1.11_10526	462	96.5	0.94	10526	Enterovirus B	3D	Pfam	Viral RNA-dependent RNA polymerase		Gene3D	Reverse transcriptase/Diguanylate cyclase domain		SUPERFAMILY	DNA/RNA polymerases		molecular_function	RNA-dependent RNA polymerase activity		biological_process	RNA-templated transcription
1	CF-AKH10573.1.1.6_7109_relaxed	CF-BAA24003.1.11_10589_relaxed	CF-AAC63944.2.11_10499_relaxed	mmseq	CF	AAC63944.2.11_10499	462	96.4	0.94	10499	Enterovirus B	P3D-RNA polymerase	Pfam	Viral RNA-dependent RNA polymerase		Gene3D	Reverse transcriptase/Diguanylate cyclase domain		SUPERFAMILY	DNA/RNA polymerases		molecular_function	RNA-dependent RNA polymerase activity		biological_process	RNA-templated transcription
1	CF-AKH10573.1.1.6_7109_relaxed	CF-BAA24003.1.11_10589_relaxed	CF-AAW30685.1.11_10482_relaxed	mmseq	CF	AAW30685.1.11_10482	462	96.8	0.94	10482	Enterovirus A	3D	Pfam	Viral RNA-dependent RNA polymerase		Gene3D	Reverse transcriptase/Diguanylate cyclase domain		SUPERFAMILY	DNA/RNA polymerases		molecular_function	RNA-dependent RNA polymerase activity		biological_process	RNA-templated transcription
1	CF-AKH10573.1.1.6_7109_relaxed	CF-BAA24003.1.11_10589_relaxed	CF-AAR38844.1.11_10471_relaxed	mmseq	CF	AAR38844.1.11_10471	462	96.5	0.94	10471	Enterovirus A	3D protein	Pfam	Viral RNA-dependent RNA polymerase		Gene3D	Reverse transcriptase/Diguanylate cyclase domain		SUPERFAMILY	DNA/RNA polymerases		molecular_function	RNA-dependent RNA polymerase activity		biological_process	RNA-templated transcription
1	CF-AKH10573.1.1.6_7109_relaxed	CF-BAA24003.1.11_10589_relaxed	CF-AAL69626.2.11_10488_relaxed	mmseq	CF	AAL69626.2.11_10488	462	96.6	0.94	10488	Enterovirus A	3D	Pfam	Viral RNA-dependent RNA polymerase		Gene3D	Reverse transcriptase/Diguanylate cyclase domain		SUPERFAMILY	DNA/RNA polymerases		molecular_function	RNA-dependent RNA polymerase activity		biological_process	RNA-templated transcription
1	CF-AKH10573.1.1.6_7109_relaxed	CF-BAA24003.1.11_10589_relaxed	CF-AIM19469.1.1.10_10544_relaxed	mmseq	CF	AIM19469.1.1.10_10544	454	95.9	0.94	10544	Enterovirus B	RNA-dependent RNA polymerase (RdRp) in the Enterovirus genus of positive-sense single-stranded RNA [(+)ssRNA] viruses, within the family Picornaviridae; cd23213	Pfam	Viral RNA-dependent RNA polymerase		Gene3D	Reverse transcriptase/Diguanylate cyclase domain		SUPERFAMILY	DNA/RNA polymerases		molecular_function	RNA-dependent RNA polymerase activity		biological_process	RNA-templated transcription
1	CF-AKH10573.1.1.6_7109_relaxed	CF-BAA24003.1.11_10589_relaxed	CF-AAX47043.1.1.10_10545_relaxed	mmseq	CF	AAX47043.1.1.10_10545	454	95.8	0.94	10545	Enterovirus B	RNA-dependent RNA polymerase (RdRp) in the Enterovirus genus of positive-sense single-stranded RNA [(+)ssRNA] viruses, within the family Picornaviridae; cd23213	Pfam	Viral RNA-dependent RNA polymerase		Gene3D	Reverse transcriptase/Diguanylate cyclase domain		SUPERFAMILY	DNA/RNA polymerases		molecular_function	RNA-dependent RNA polymerase activity		biological_process	RNA-templated transcription
1	CF-AKH10573.1.1.6_7109_relaxed	CF-BAA24003.1.11_10589_relaxed	CF-AAW30684.1.1.10_10481_relaxed	mmseq	CF	AAW30684.1.1.10_10481	454	95.3	0.93	10481	Enterovirus A	RNA-dependent RNA polymerase (RdRp) in the Enterovirus genus of positive-sense single-stranded RNA [(+)ssRNA] viruses, within the family Picornaviridae; cd23213	Pfam	Viral RNA-dependent RNA polymerase		Gene3D	Reverse transcriptase/Diguanylate cyclase domain		SUPERFAMILY	DNA/RNA polymerases		molecular_function	RNA-dependent RNA polymerase activity		biological_process	RNA-templated transcription
1	CF-AKH10573.1.1.6_7109_relaxed	CF-BAA24003.1.11_10589_relaxed	CF-AAQ73086.1.1.10_10520_relaxed	mmseq	CF	AAQ73086.1.1.10_10520	454	95.9	0.94	10520	Enterovirus B	RNA-dependent RNA polymerase (RdRp) in the Enterovirus genus of positive-sense single-stranded RNA [(+)ssRNA] viruses, within the family Picornaviridae; cd23213	Pfam	Viral RNA-dependent RNA polymerase		Gene3D	Reverse transcriptase/Diguanylate cyclase domain		SUPERFAMILY	DNA/RNA polymerases		molecular_function	RNA-dependent RNA polymerase activity		biological_process	RNA-templated transcription
1	CF-AKH10573.1.1.6_7109_relaxed	CF-BAA24003.1.11_10589_relaxed	CF-AAQ73084.1.1.10_10518_relaxed	mmseq	CF	AAQ73084.1.1.10_10518	454	95.9	0.94	10518	Enterovirus B	RNA-dependent RNA polymerase (RdRp) in the Enterovirus genus of positive-sense single-stranded RNA [(+)ssRNA] viruses, within the family Picornaviridae; cd23213	Pfam	Viral RNA-dependent RNA polymerase		Gene3D	Reverse transcriptase/Diguanylate cyclase domain		SUPERFAMILY	DNA/RNA polymerases		molecular_function	RNA-dependent RNA polymerase activity		biological_process	RNA-templated transcription
1	CF-AKH10573.1.1.6_7109_relaxed	CF-BAA24003.1.11_10589_relaxed	CF-AHE93351.1.1.10_10552_relaxed	mmseq	CF	AHE93351.1.1.10_10552	454	95.8	0.94	10552	Enterovirus B	RNA-dependent RNA polymerase (RdRp) in the Enterovirus genus of positive-sense single-stranded RNA [(+)ssRNA] viruses, within the family Picornaviridae; cd23213	Pfam	Viral RNA-dependent RNA polymerase		Gene3D	Reverse transcriptase/Diguanylate cyclase domain		SUPERFAMILY	DNA/RNA polymerases		molecular_function	RNA-dependent RNA polymerase activity		biological_process	RNA-templated transcription
1	CF-AKH10573.1.1.6_7109_relaxed	CF-BAA24003.1.11_10589_relaxed	CF-ANN47501.1.1.10_10484_relaxed	mmseq	CF	ANN47501.1.1.10_10484	454	95.8	0.94	10484	Enterovirus A	RNA-dependent RNA polymerase (RdRp) in the Enterovirus genus of positive-sense single-stranded RNA [(+)ssRNA] viruses, within the family Picornaviridae; cd23213	Pfam	Viral RNA-dependent RNA polymerase		Gene3D	Reverse transcriptase/Diguanylate cyclase domain		SUPERFAMILY	DNA/RNA polymerases		molecular_function	RNA-dependent RNA polymerase activity		biological_process	RNA-templated transcription
1	CF-AKH10573.1.1.6_7109_relaxed	CF-BAA24003.1.11_10589_relaxed	CF-ADK22846.1.11_10578_relaxed	mmseq	CF	ADK22846.1.11_10578	461	96.5	0.94	10578	Enterovirus C	3D	Pfam	Viral RNA-dependent RNA polymerase		Gene3D	Reverse transcriptase/Diguanylate cyclase domain		SUPERFAMILY	DNA/RNA polymerases		molecular_function	RNA-dependent RNA polymerase activity		biological_process	RNA-templated transcription
1	CF-AKH10573.1.1.6_7109_relaxed	CF-BAA24003.1.11_10589_relaxed	CF-CAA56365.1.1.10_10508_relaxed	mmseq	CF	CAA56365.1.1.10_10508	454	95.7	0.94	10508	Enterovirus B	RNA-dependent RNA polymerase (RdRp) in the Enterovirus genus of positive-sense single-stranded RNA [(+)ssRNA] viruses, within the family Picornaviridae; cd23213	Pfam	Viral RNA-dependent RNA polymerase		Gene3D	Reverse transcriptase/Diguanylate cyclase domain		SUPERFAMILY	DNA/RNA polymerases		molecular_function	RNA-dependent RNA polymerase activity		biological_process	RNA-templated transcription
1	CF-AKH10573.1.1.6_7109_relaxed	CF-BAA24003.1.11_10589_relaxed	CF-AAW30685.1.1.10_10482_relaxed	mmseq	CF	AAW30685.1.1.10_10482	454	95.7	0.94	10482	Enterovirus A	RNA-dependent RNA polymerase (RdRp) in the Enterovirus genus of positive-sense single-stranded RNA [(+)ssRNA] viruses, within the family Picornaviridae; cd23213	Pfam	Viral RNA-dependent RNA polymerase		Gene3D	Reverse transcriptase/Diguanylate cyclase domain		SUPERFAMILY	DNA/RNA polymerases		molecular_function	RNA-dependent RNA polymerase activity		biological_process	RNA-templated transcription
1	CF-AKH10573.1.1.6_7109_relaxed	CF-BAA24003.1.11_10589_relaxed	CF-AAQ02675.1.11_10562_relaxed	mmseq	CF	AAQ02675.1.11_10562	461	96.4	0.94	10562	Enterovirus C	3D	Pfam	Viral RNA-dependent RNA polymerase		Gene3D	Reverse transcriptase/Diguanylate cyclase domain		SUPERFAMILY	DNA/RNA polymerases		molecular_function	RNA-dependent RNA polymerase activity		biological_process	RNA-templated transcription
1	CF-AKH10573.1.1.6_7109_relaxed	CF-BAA24003.1.11_10589_relaxed	CF-AAR38843.1.11_10470_relaxed	mmseq	CF	AAR38843.1.11_10470	462	96.5	0.94	10470	Enterovirus A	3D protein	Pfam	Viral RNA-dependent RNA polymerase		Gene3D	Reverse transcriptase/Diguanylate cyclase domain		SUPERFAMILY	DNA/RNA polymerases		molecular_function	RNA-dependent RNA polymerase activity		biological_process	RNA-templated transcription
1	CF-AKH10573.1.1.6_7109_relaxed	CF-BAA24003.1.11_10589_relaxed	CF-AAQ73090.1.11_10502_relaxed	mmseq	CF	AAQ73090.1.11_10502	462	96.5	0.94	10502	Enterovirus B	3D	Pfam	Viral RNA-dependent RNA polymerase		Gene3D	Reverse transcriptase/Diguanylate cyclase domain		SUPERFAMILY	DNA/RNA polymerases		molecular_function	RNA-dependent RNA polymerase activity		biological_process	RNA-templated transcription
1	CF-AKH10573.1.1.6_7109_relaxed	CF-BAA24003.1.11_10589_relaxed	CF-AAR38845.1.11_10472_relaxed	mmseq	CF	AAR38845.1.11_10472	462	96.6	0.94	10472	Enterovirus A	3D protein	Pfam	Viral RNA-dependent RNA polymerase		Gene3D	Reverse transcriptase/Diguanylate cyclase domain		SUPERFAMILY	DNA/RNA polymerases		molecular_function	RNA-dependent RNA polymerase activity		biological_process	RNA-templated transcription
1	CF-AKH10573.1.1.6_7109_relaxed	CF-BAA24003.1.11_10589_relaxed	CF-CAA59341.1.11_10507_relaxed	mmseq	CF	CAA59341.1.11_10507	462	96.5	0.94	10507	Enterovirus B	Unnamed	Pfam	Viral RNA-dependent RNA polymerase		Gene3D	Reverse transcriptase/Diguanylate cyclase domain		SUPERFAMILY	DNA/RNA polymerases		molecular_function	RNA-dependent RNA polymerase activity		biological_process	RNA-templated transcription
1	CF-AKH10573.1.1.6_7109_relaxed	CF-BAA24003.1.11_10589_relaxed	CF-ABK41189.1.11_10547_relaxed	mmseq	CF	ABK41189.1.11_10547	462	96.5	0.94	10547	Enterovirus B	3D	Pfam	Viral RNA-dependent RNA polymerase		Gene3D	Reverse transcriptase/Diguanylate cyclase domain		SUPERFAMILY	DNA/RNA polymerases		molecular_function	RNA-dependent RNA polymerase activity		biological_process	RNA-templated transcription
1	CF-AKH10573.1.1.6_7109_relaxed	CF-BAA24003.1.11_10589_relaxed	CF-AAQ02684.1.10_10569_relaxed	mmseq	CF	AAQ02684.1.10_10569	461	96.4	0.94	10569	Enterovirus C	3d	Pfam	Viral RNA-dependent RNA polymerase		Gene3D	Reverse transcriptase/Diguanylate cyclase domain		SUPERFAMILY	DNA/RNA polymerases		molecular_function	RNA-dependent RNA polymerase activity		biological_process	RNA-templated transcription
1	CF-AKH10573.1.1.6_7109_relaxed	CF-BAA24003.1.11_10589_relaxed	CF-AAA46912.1.11_10558_relaxed	mmseq	CF	AAA46912.1.11_10558	461	96.5	0.94	10558	Enterovirus C	RNA polymerase 3D	Pfam	Viral RNA-dependent RNA polymerase		Gene3D	Reverse transcriptase/Diguanylate cyclase domain		SUPERFAMILY	DNA/RNA polymerases		molecular_function	RNA-dependent RNA polymerase activity		biological_process	RNA-templated transcription
1	CF-AKH10573.1.1.6_7109_relaxed	CF-BAA24003.1.11_10589_relaxed	CF-AAQ73080.1.1.10_10514_relaxed	mmseq	CF	AAQ73080.1.1.10_10514	454	95.8	0.94	10514	Enterovirus B	RNA-dependent RNA polymerase (RdRp) in the Enterovirus genus of positive-sense single-stranded RNA [(+)ssRNA] viruses, within the family Picornaviridae; cd23213	Pfam	Viral RNA-dependent RNA polymerase		Gene3D	Reverse transcriptase/Diguanylate cyclase domain		SUPERFAMILY	DNA/RNA polymerases		molecular_function	RNA-dependent RNA polymerase activity		biological_process	RNA-templated transcription
1	CF-AKH10573.1.1.6_7109_relaxed	CF-BAA24003.1.11_10589_relaxed	CF-AAQ73079.1.1.10_10513_relaxed	mmseq	CF	AAQ73079.1.1.10_10513	454	95.9	0.94	10513	Enterovirus B	RNA-dependent RNA polymerase (RdRp) in the Enterovirus genus of positive-sense single-stranded RNA [(+)ssRNA] viruses, within the family Picornaviridae; cd23213	Pfam	Viral RNA-dependent RNA polymerase		Gene3D	Reverse transcriptase/Diguanylate cyclase domain		SUPERFAMILY	DNA/RNA polymerases		molecular_function	RNA-dependent RNA polymerase activity		biological_process	RNA-templated transcription
1	CF-AKH10573.1.1.6_7109_relaxed	CF-BAA24003.1.11_10589_relaxed	CF-BAA00518.1.1.10_10498_relaxed	mmseq	CF	BAA00518.1.1.10_10498	454	95.9	0.94	10498	Enterovirus B	RNA-dependent RNA polymerase (RdRp) in the Enterovirus genus of positive-sense single-stranded RNA [(+)ssRNA] viruses, within the family Picornaviridae; cd23213	Pfam	Viral RNA-dependent RNA polymerase		Gene3D	Reverse transcriptase/Diguanylate cyclase domain		SUPERFAMILY	DNA/RNA polymerases		molecular_function	RNA-dependent RNA polymerase activity		biological_process	RNA-templated transcription
1	CF-AKH10573.1.1.6_7109_relaxed	CF-BAA24003.1.11_10589_relaxed	CF-AAQ73078.1.1.10_10512_relaxed	mmseq	CF	AAQ73078.1.1.10_10512	454	95.8	0.94	10512	Enterovirus B	RNA-dependent RNA polymerase (RdRp) in the Enterovirus genus of positive-sense single-stranded RNA [(+)ssRNA] viruses, within the family Picornaviridae; cd23213	Pfam	Viral RNA-dependent RNA polymerase		Gene3D	Reverse transcriptase/Diguanylate cyclase domain		SUPERFAMILY	DNA/RNA polymerases		molecular_function	RNA-dependent RNA polymerase activity		biological_process	RNA-templated transcription
1	CF-AKH10573.1.1.6_7109_relaxed	CF-BAA24003.1.11_10589_relaxed	CF-AAR38842.1.11_10469_relaxed	mmseq	CF	AAR38842.1.11_10469	462	96.7	0.94	10469	Enterovirus A	3D protein	Pfam	Viral RNA-dependent RNA polymerase		Gene3D	Reverse transcriptase/Diguanylate cyclase domain		SUPERFAMILY	DNA/RNA polymerases		molecular_function	RNA-dependent RNA polymerase activity		biological_process	RNA-templated transcription
1	CF-AKH10573.1.1.6_7109_relaxed	CF-BAA24003.1.11_10589_relaxed	CF-AAL69633.2.11_10489_relaxed	mmseq	CF	AAL69633.2.11_10489	462	96.8	0.94	10489	Enterovirus A	3D	Pfam	Viral RNA-dependent RNA polymerase		Gene3D	Reverse transcriptase/Diguanylate cyclase domain		SUPERFAMILY	DNA/RNA polymerases		molecular_function	RNA-dependent RNA polymerase activity		biological_process	RNA-templated transcription
1	CF-AKH10573.1.1.6_7109_relaxed	CF-BAA24003.1.11_10589_relaxed	CF-ACK37399.1.1.10_10679_relaxed	mmseq	CF	ACK37399.1.1.10_10679	450	94.9	0.93	10679	Rhinovirus A	Conserved catalytic core domain of RNA-dependent RNA polymerase (RdRp) from the positive-sense single-stranded RNA [(+)ssRNA] viruses and closely related viruses; cl40470	Pfam	Viral RNA-dependent RNA polymerase		Gene3D	Reverse transcriptase/Diguanylate cyclase domain		SUPERFAMILY	DNA/RNA polymerases		molecular_function	RNA-dependent RNA polymerase activity		biological_process	RNA-templated transcription
1	CF-AKH10573.1.1.6_7109_relaxed	CF-BAA24003.1.11_10589_relaxed	CF-ACK37396.1.1.10_10675_relaxed	mmseq	CF	ACK37396.1.1.10_10675	450	94.7	0.93	10675	Rhinovirus A	Conserved catalytic core domain of RNA-dependent RNA polymerase (RdRp) from the positive-sense single-stranded RNA [(+)ssRNA] viruses and closely related viruses; cl40470	Pfam	Viral RNA-dependent RNA polymerase		Gene3D	Reverse transcriptase/Diguanylate cyclase domain		SUPERFAMILY	DNA/RNA polymerases		molecular_function	RNA-dependent RNA polymerase activity		biological_process	RNA-templated transcription
1	CF-AKH10573.1.1.6_7109_relaxed	CF-BAA24003.1.11_10589_relaxed	CF-AAR38846.1.11_10473_relaxed	mmseq	CF	AAR38846.1.11_10473	462	96.8	0.94	10473	Enterovirus A	3D protein	Pfam	Viral RNA-dependent RNA polymerase		Gene3D	Reverse transcriptase/Diguanylate cyclase domain		SUPERFAMILY	DNA/RNA polymerases		molecular_function	RNA-dependent RNA polymerase activity		biological_process	RNA-templated transcription
1	CF-AKH10573.1.1.6_7109_relaxed	CF-BAA24003.1.11_10589_relaxed	CF-AAA50478.1.11_10477_relaxed	mmseq	CF	AAA50478.1.11_10477	462	96.4	0.94	10477	Enterovirus A	3D	Pfam	Viral RNA-dependent RNA polymerase		Gene3D	Reverse transcriptase/Diguanylate cyclase domain		SUPERFAMILY	DNA/RNA polymerases		molecular_function	RNA-dependent RNA polymerase activity		biological_process	RNA-templated transcription
1	CF-AKH10573.1.1.6_7109_relaxed	CF-BAA24003.1.11_10589_relaxed	CF-AAR38849.1.11_10476_relaxed	mmseq	CF	AAR38849.1.11_10476	462	96.5	0.94	10476	Enterovirus A	3D protein	Pfam	Viral RNA-dependent RNA polymerase		Gene3D	Reverse transcriptase/Diguanylate cyclase domain		SUPERFAMILY	DNA/RNA polymerases		molecular_function	RNA-dependent RNA polymerase activity		biological_process	RNA-templated transcription
1	CF-AKH10573.1.1.6_7109_relaxed	CF-BAA24003.1.11_10589_relaxed	CF-AAQ02684.1.1.10_10569_relaxed	mmseq	CF	AAQ02684.1.1.10_10569	453	95.6	0.94	10569	Enterovirus C	RNA-dependent RNA polymerase (RdRp) in the Enterovirus genus of positive-sense single-stranded RNA [(+)ssRNA] viruses, within the family Picornaviridae; cd23213	Pfam	Viral RNA-dependent RNA polymerase		Gene3D	Reverse transcriptase/Diguanylate cyclase domain		SUPERFAMILY	DNA/RNA polymerases		molecular_function	RNA-dependent RNA polymerase activity		biological_process	RNA-templated transcription
1	CF-AKH10573.1.1.6_7109_relaxed	CF-BAA24003.1.11_10589_relaxed	CF-AAL69638.2.11_10624_relaxed	mmseq	CF	AAL69638.2.11_10624	462	96.5	0.94	10624	Enterovirus J	3D	Pfam	Viral RNA-dependent RNA polymerase		Gene3D	Reverse transcriptase/Diguanylate cyclase domain		SUPERFAMILY	DNA/RNA polymerases		molecular_function	RNA-dependent RNA polymerase activity		biological_process	RNA-templated transcription
1	CF-AKH10573.1.1.6_7109_relaxed	CF-BAA24003.1.11_10589_relaxed	CF-ABM54550.1.11_10573_relaxed	mmseq	CF	ABM54550.1.11_10573	461	96.6	0.94	10573	Enterovirus C	3d	Pfam	Viral RNA-dependent RNA polymerase		Gene3D	Reverse transcriptase/Diguanylate cyclase domain		SUPERFAMILY	DNA/RNA polymerases		molecular_function	RNA-dependent RNA polymerase activity		biological_process	RNA-templated transcription
1	CF-AKH10573.1.1.6_7109_relaxed	CF-BAA24003.1.11_10589_relaxed	CF-AAR38841.1.11_10468_relaxed	mmseq	CF	AAR38841.1.11_10468	462	96.6	0.94	10468	Enterovirus A	3D protein	Pfam	Viral RNA-dependent RNA polymerase		Gene3D	Reverse transcriptase/Diguanylate cyclase domain		SUPERFAMILY	DNA/RNA polymerases		molecular_function	RNA-dependent RNA polymerase activity		biological_process	RNA-templated transcription
1	CF-AKH10573.1.1.6_7109_relaxed	CF-BAA24003.1.11_10589_relaxed	CF-AAQ73081.1.11_10516_relaxed	mmseq	CF	AAQ73081.1.11_10516	462	96.5	0.94	10516	Enterovirus B	3D	Pfam	Viral RNA-dependent RNA polymerase		Gene3D	Reverse transcriptase/Diguanylate cyclase domain		SUPERFAMILY	DNA/RNA polymerases		molecular_function	RNA-dependent RNA polymerase activity		biological_process	RNA-templated transcription
1	CF-AKH10573.1.1.6_7109_relaxed	CF-BAA24003.1.11_10589_relaxed	CF-ANN47501.1.11_10484_relaxed	mmseq	CF	ANN47501.1.11_10484	462	96.7	0.94	10484	Enterovirus A	3D-pol	Pfam	Viral RNA-dependent RNA polymerase		Gene3D	Reverse transcriptase/Diguanylate cyclase domain		SUPERFAMILY	DNA/RNA polymerases		molecular_function	RNA-dependent RNA polymerase activity		biological_process	RNA-templated transcription
1	CF-AKH10573.1.1.6_7109_relaxed	CF-BAA24003.1.11_10589_relaxed	CF-AAL57904.1.12_10815_relaxed	mmseq	CF	AAL57904.1.12_10815	466	96.7	0.94	10815	Sapelovirus B	3D	Pfam	Viral RNA-dependent RNA polymerase		Gene3D	Reverse transcriptase/Diguanylate cyclase domain		SUPERFAMILY	DNA/RNA polymerases		molecular_function	RNA-dependent RNA polymerase activity		biological_process	RNA-templated transcription
1	CF-AKH10573.1.1.6_7109_relaxed	CF-BAA24003.1.11_10589_relaxed	CF-AAT67220.1.1.10_10459_relaxed	mmseq	CF	AAT67220.1.1.10_10459	454	95.3	0.93	10459	Anativirus A	Conserved catalytic core domain of RNA-dependent RNA polymerase (RdRp) from the positive-sense single-stranded RNA [(+)ssRNA] viruses and closely related viruses; cl40470	Pfam	Viral RNA-dependent RNA polymerase		Gene3D	Reverse transcriptase/Diguanylate cyclase domain		SUPERFAMILY	DNA/RNA polymerases		molecular_function	RNA-dependent RNA polymerase activity		biological_process	RNA-templated transcription
1	CF-AKH10573.1.1.6_7109_relaxed	CF-BAA24003.1.11_10589_relaxed	CF-AAT67220.1.12_10459_relaxed	mmseq	CF	AAT67220.1.12_10459	463	96	0.94	10459	Anativirus A	3D	Pfam	Viral RNA-dependent RNA polymerase		Gene3D	Reverse transcriptase/Diguanylate cyclase domain		SUPERFAMILY	DNA/RNA polymerases		molecular_function	RNA-dependent RNA polymerase activity		biological_process	RNA-templated transcription
1	CF-AKH10573.1.1.6_7109_relaxed	CF-BAA24003.1.11_10589_relaxed	CF-CAA26181.1.1.10_10635_relaxed	mmseq	CF	CAA26181.1.1.10_10635	450	94.9	0.93	10635	Rhinovirus A	Conserved catalytic core domain of RNA-dependent RNA polymerase (RdRp) from the positive-sense single-stranded RNA [(+)ssRNA] viruses and closely related viruses; cl40470	Pfam	Viral RNA-dependent RNA polymerase		Gene3D	Reverse transcriptase/Diguanylate cyclase domain		SUPERFAMILY	DNA/RNA polymerases		molecular_function	RNA-dependent RNA polymerase activity		biological_process	RNA-templated transcription
1	CF-AKH10573.1.1.6_7109_relaxed	CF-BAA24003.1.11_10589_relaxed	CF-ACK37385.1.1.10_10663_relaxed	mmseq	CF	ACK37385.1.1.10_10663	450	94.8	0.93	10663	Rhinovirus A	Conserved catalytic core domain of RNA-dependent RNA polymerase (RdRp) from the positive-sense single-stranded RNA [(+)ssRNA] viruses and closely related viruses; cl40470	Pfam	Viral RNA-dependent RNA polymerase		Gene3D	Reverse transcriptase/Diguanylate cyclase domain		SUPERFAMILY	DNA/RNA polymerases		molecular_function	RNA-dependent RNA polymerase activity		biological_process	RNA-templated transcription
1	CF-AKH10573.1.1.6_7109_relaxed	CF-BAA24003.1.11_10589_relaxed	CF-ACK37403.1.1.10_10684_relaxed	mmseq	CF	ACK37403.1.1.10_10684	451	95.2	0.94	10684	Rhinovirus A	Conserved catalytic core domain of RNA-dependent RNA polymerase (RdRp) from the positive-sense single-stranded RNA [(+)ssRNA] viruses and closely related viruses; cl40470	Pfam	Viral RNA-dependent RNA polymerase		Gene3D	Reverse transcriptase/Diguanylate cyclase domain		SUPERFAMILY	DNA/RNA polymerases		molecular_function	RNA-dependent RNA polymerase activity		biological_process	RNA-templated transcription
1	CF-AKH10573.1.1.6_7109_relaxed	CF-BAA24003.1.11_10589_relaxed	CF-AFD64773.1.11_10710_relaxed	mmseq	CF	AFD64773.1.11_10710	457	95.9	0.94	10710	Rhinovirus A	3D	Pfam	Viral RNA-dependent RNA polymerase		Gene3D	Reverse transcriptase/Diguanylate cyclase domain		SUPERFAMILY	DNA/RNA polymerases		molecular_function	RNA-dependent RNA polymerase activity		biological_process	RNA-templated transcription
1	CF-AKH10573.1.1.6_7109_relaxed	CF-BAA24003.1.11_10589_relaxed	CF-AAQ73083.1.11_10517_relaxed	mmseq	CF	AAQ73083.1.11_10517	462	96.4	0.94	10517	Enterovirus B	3D	Pfam	Viral RNA-dependent RNA polymerase		Gene3D	Reverse transcriptase/Diguanylate cyclase domain		SUPERFAMILY	DNA/RNA polymerases		molecular_function	RNA-dependent RNA polymerase activity		biological_process	RNA-templated transcription
1	CF-AKH10573.1.1.6_7109_relaxed	CF-BAA24003.1.11_10589_relaxed	CF-AAQ73085.1.11_10519_relaxed	mmseq	CF	AAQ73085.1.11_10519	462	96.4	0.94	10519	Enterovirus B	3D	Pfam	Viral RNA-dependent RNA polymerase		Gene3D	Reverse transcriptase/Diguanylate cyclase domain		SUPERFAMILY	DNA/RNA polymerases		molecular_function	RNA-dependent RNA polymerase activity		biological_process	RNA-templated transcription
1	CF-AKH10573.1.1.6_7109_relaxed	CF-BAA24003.1.11_10589_relaxed	CF-AAX47036.1.11_10537_relaxed	mmseq	CF	AAX47036.1.11_10537	462	96.4	0.94	10537	Enterovirus B	3D	Pfam	Viral RNA-dependent RNA polymerase		Gene3D	Reverse transcriptase/Diguanylate cyclase domain		SUPERFAMILY	DNA/RNA polymerases		molecular_function	RNA-dependent RNA polymerase activity		biological_process	RNA-templated transcription
1	CF-AKH10573.1.1.6_7109_relaxed	CF-BAA24003.1.11_10589_relaxed	CF-CAD38168.2.11_10532_relaxed	mmseq	CF	CAD38168.2.11_10532	462	95.6	0.94	10532	Enterovirus B	3D polymerase	Pfam	Viral RNA-dependent RNA polymerase		Gene3D	Reverse transcriptase/Diguanylate cyclase domain		SUPERFAMILY	DNA/RNA polymerases		molecular_function	RNA-dependent RNA polymerase activity		biological_process	RNA-templated transcription
1	CF-AKH10573.1.1.6_7109_relaxed	CF-BAA24003.1.11_10589_relaxed	CF-AAX47033.1.11_10534_relaxed	mmseq	CF	AAX47033.1.11_10534	462	96.4	0.94	10534	Enterovirus B	3D	Pfam	Viral RNA-dependent RNA polymerase		Gene3D	Reverse transcriptase/Diguanylate cyclase domain		SUPERFAMILY	DNA/RNA polymerases		molecular_function	RNA-dependent RNA polymerase activity		biological_process	RNA-templated transcription
1	CF-AKH10573.1.1.6_7109_relaxed	CF-BAA24003.1.11_10589_relaxed	CF-AAX47039.1.11_10540_relaxed	mmseq	CF	AAX47039.1.11_10540	462	96.5	0.94	10540	Enterovirus B	3D	Pfam	Viral RNA-dependent RNA polymerase		Gene3D	Reverse transcriptase/Diguanylate cyclase domain		SUPERFAMILY	DNA/RNA polymerases		molecular_function	RNA-dependent RNA polymerase activity		biological_process	RNA-templated transcription
1	CF-AKH10573.1.1.6_7109_relaxed	CF-BAA24003.1.11_10589_relaxed	CF-ACK37376.1.11_10647_relaxed	mmseq	CF	ACK37376.1.11_10647	459	95.8	0.94	10647	Rhinovirus A	3D	Pfam	Viral RNA-dependent RNA polymerase		Gene3D	Reverse transcriptase/Diguanylate cyclase domain		SUPERFAMILY	DNA/RNA polymerases		molecular_function	RNA-dependent RNA polymerase activity		biological_process	RNA-templated transcription
1	CF-AKH10573.1.1.6_7109_relaxed	CF-BAA24003.1.11_10589_relaxed	CF-ACK37392.1.11_10671_relaxed	mmseq	CF	ACK37392.1.11_10671	459	95.9	0.94	10671	Rhinovirus A	3D	Pfam	Viral RNA-dependent RNA polymerase		Gene3D	Reverse transcriptase/Diguanylate cyclase domain		SUPERFAMILY	DNA/RNA polymerases		molecular_function	RNA-dependent RNA polymerase activity		biological_process	RNA-templated transcription
1	CF-AKH10573.1.1.6_7109_relaxed	CF-BAA24003.1.11_10589_relaxed	CF-AAQ73095.1.11_10505_relaxed	mmseq	CF	AAQ73095.1.11_10505	462	96.4	0.94	10505	Enterovirus B	3D	Pfam	Viral RNA-dependent RNA polymerase		Gene3D	Reverse transcriptase/Diguanylate cyclase domain		SUPERFAMILY	DNA/RNA polymerases		molecular_function	RNA-dependent RNA polymerase activity		biological_process	RNA-templated transcription
1	CF-AKH10573.1.1.6_7109_relaxed	CF-BAA24003.1.11_10589_relaxed	CF-AAL68560.2.11_10626_relaxed	mmseq	CF	AAL68560.2.11_10626	462	96.3	0.94	10626	Enterovirus J	3D	Pfam	Viral RNA-dependent RNA polymerase		Gene3D	Reverse transcriptase/Diguanylate cyclase domain		SUPERFAMILY	DNA/RNA polymerases		molecular_function	RNA-dependent RNA polymerase activity		biological_process	RNA-templated transcription
1	CF-AKH10573.1.1.6_7109_relaxed	CF-BAA24003.1.11_10589_relaxed	CF-AAQ73078.1.11_10512_relaxed	mmseq	CF	AAQ73078.1.11_10512	462	96.4	0.94	10512	Enterovirus B	3D	Pfam	Viral RNA-dependent RNA polymerase		Gene3D	Reverse transcriptase/Diguanylate cyclase domain		SUPERFAMILY	DNA/RNA polymerases		molecular_function	RNA-dependent RNA polymerase activity		biological_process	RNA-templated transcription
1	CF-AKH10573.1.1.6_7109_relaxed	CF-BAA24003.1.11_10589_relaxed	CF-AAX47042.1.11_10543_relaxed	mmseq	CF	AAX47042.1.11_10543	462	96.4	0.94	10543	Enterovirus B	3D	Pfam	Viral RNA-dependent RNA polymerase		Gene3D	Reverse transcriptase/Diguanylate cyclase domain		SUPERFAMILY	DNA/RNA polymerases		molecular_function	RNA-dependent RNA polymerase activity		biological_process	RNA-templated transcription
1	CF-AKH10573.1.1.6_7109_relaxed	CF-BAA24003.1.11_10589_relaxed	CF-AAX47041.1.11_10542_relaxed	mmseq	CF	AAX47041.1.11_10542	462	96.5	0.94	10542	Enterovirus B	3D	Pfam	Viral RNA-dependent RNA polymerase		Gene3D	Reverse transcriptase/Diguanylate cyclase domain		SUPERFAMILY	DNA/RNA polymerases		molecular_function	RNA-dependent RNA polymerase activity		biological_process	RNA-templated transcription
1	CF-AKH10573.1.1.6_7109_relaxed	CF-BAA24003.1.11_10589_relaxed	CF-ACK37376.1.1.11_10647_relaxed	mmseq	CF	ACK37376.1.1.11_10647	451	95.3	0.94	10647	Rhinovirus A	Conserved catalytic core domain of RNA-dependent RNA polymerase (RdRp) from the positive-sense single-stranded RNA [(+)ssRNA] viruses and closely related viruses; cl40470	Pfam	Viral RNA-dependent RNA polymerase		Gene3D	Reverse transcriptase/Diguanylate cyclase domain		SUPERFAMILY	DNA/RNA polymerases		molecular_function	RNA-dependent RNA polymerase activity		biological_process	RNA-templated transcription
1	CF-AKH10573.1.1.6_7109_relaxed	CF-BAA24003.1.11_10589_relaxed	CF-ABO69372.1.1.10_10651_relaxed	mmseq	CF	ABO69372.1.1.10_10651	450	94.2	0.93	10651	Rhinovirus A	Conserved catalytic core domain of RNA-dependent RNA polymerase (RdRp) from the positive-sense single-stranded RNA [(+)ssRNA] viruses and closely related viruses; cl40470	Pfam	Viral RNA-dependent RNA polymerase		Gene3D	Reverse transcriptase/Diguanylate cyclase domain		SUPERFAMILY	DNA/RNA polymerases		molecular_function	RNA-dependent RNA polymerase activity		biological_process	RNA-templated transcription
1	CF-AKH10573.1.1.6_7109_relaxed	CF-BAA24003.1.11_10589_relaxed	CF-ABF51191.1.1.10_10650_relaxed	mmseq	CF	ABF51191.1.1.10_10650	450	94.6	0.93	10650	Rhinovirus A	Conserved catalytic core domain of RNA-dependent RNA polymerase (RdRp) from the positive-sense single-stranded RNA [(+)ssRNA] viruses and closely related viruses; cl40470	Pfam	Viral RNA-dependent RNA polymerase		Gene3D	Reverse transcriptase/Diguanylate cyclase domain		SUPERFAMILY	DNA/RNA polymerases		molecular_function	RNA-dependent RNA polymerase activity		biological_process	RNA-templated transcription
1	CF-AKH10573.1.1.6_7109_relaxed	CF-BAA24003.1.11_10589_relaxed	CF-ABU41835.1.11_10574_relaxed	mmseq	CF	ABU41835.1.11_10574	461	96.6	0.94	10574	Enterovirus C	3d	Pfam	Viral RNA-dependent RNA polymerase		Gene3D	Reverse transcriptase/Diguanylate cyclase domain		SUPERFAMILY	DNA/RNA polymerases		molecular_function	RNA-dependent RNA polymerase activity		biological_process	RNA-templated transcription
1	CF-AKH10573.1.1.6_7109_relaxed	CF-BAA24003.1.11_10589_relaxed	CF-AAQ73083.1.1.10_10517_relaxed	mmseq	CF	AAQ73083.1.1.10_10517	454	95.8	0.94	10517	Enterovirus B	RNA-dependent RNA polymerase (RdRp) in the Enterovirus genus of positive-sense single-stranded RNA [(+)ssRNA] viruses, within the family Picornaviridae; cd23213	Pfam	Viral RNA-dependent RNA polymerase		Gene3D	Reverse transcriptase/Diguanylate cyclase domain		SUPERFAMILY	DNA/RNA polymerases		molecular_function	RNA-dependent RNA polymerase activity		biological_process	RNA-templated transcription
1	CF-AKH10573.1.1.6_7109_relaxed	CF-BAA24003.1.11_10589_relaxed	CF-AAR38841.1.1.10_10468_relaxed	mmseq	CF	AAR38841.1.1.10_10468	454	95.2	0.94	10468	Enterovirus A	RNA-dependent RNA polymerase (RdRp) in the Enterovirus genus of positive-sense single-stranded RNA [(+)ssRNA] viruses, within the family Picornaviridae; cd23213	Pfam	Viral RNA-dependent RNA polymerase		Gene3D	Reverse transcriptase/Diguanylate cyclase domain		SUPERFAMILY	DNA/RNA polymerases		molecular_function	RNA-dependent RNA polymerase activity		biological_process	RNA-templated transcription
1	CF-AKH10573.1.1.6_7109_relaxed	CF-BAA24003.1.11_10589_relaxed	CF-AAQ73077.1.1.10_10511_relaxed	mmseq	CF	AAQ73077.1.1.10_10511	454	95.9	0.94	10511	Enterovirus B	RNA-dependent RNA polymerase (RdRp) in the Enterovirus genus of positive-sense single-stranded RNA [(+)ssRNA] viruses, within the family Picornaviridae; cd23213	Pfam	Viral RNA-dependent RNA polymerase		Gene3D	Reverse transcriptase/Diguanylate cyclase domain		SUPERFAMILY	DNA/RNA polymerases		molecular_function	RNA-dependent RNA polymerase activity		biological_process	RNA-templated transcription
1	CF-AKH10573.1.1.6_7109_relaxed	CF-BAA24003.1.11_10589_relaxed	CF-AAQ73091.1.11_10525_relaxed	mmseq	CF	AAQ73091.1.11_10525	462	96.5	0.94	10525	Enterovirus B	3D	Pfam	Viral RNA-dependent RNA polymerase		Gene3D	Reverse transcriptase/Diguanylate cyclase domain		SUPERFAMILY	DNA/RNA polymerases		molecular_function	RNA-dependent RNA polymerase activity		biological_process	RNA-templated transcription
1	CF-AKH10573.1.1.6_7109_relaxed	CF-BAA24003.1.11_10589_relaxed	CF-ABO69521.1.11_10706_relaxed	mmseq	CF	ABO69521.1.11_10706	459	95.7	0.94	10706	Rhinovirus A	3D	Pfam	Viral RNA-dependent RNA polymerase		Gene3D	Reverse transcriptase/Diguanylate cyclase domain		SUPERFAMILY	DNA/RNA polymerases		molecular_function	RNA-dependent RNA polymerase activity		biological_process	RNA-templated transcription
1	CF-AKH10573.1.1.6_7109_relaxed	CF-BAA24003.1.11_10589_relaxed	CF-AFV92902.1.11_10582_relaxed	mmseq	CF	AFV92902.1.11_10582	460	96.4	0.94	10582	Enterovirus C	3D	Pfam	Viral RNA-dependent RNA polymerase		Gene3D	Reverse transcriptase/Diguanylate cyclase domain		SUPERFAMILY	DNA/RNA polymerases		molecular_function	RNA-dependent RNA polymerase activity		biological_process	RNA-templated transcription
1	CF-AKH10573.1.1.6_7109_relaxed	CF-BAA24003.1.11_10589_relaxed	CF-ACJ66736.1.1.10_10625_relaxed	mmseq	CF	ACJ66736.1.1.10_10625	454	95.6	0.94	10625	Enterovirus J	RNA-dependent RNA polymerase (RdRp) in the Enterovirus genus of positive-sense single-stranded RNA [(+)ssRNA] viruses, within the family Picornaviridae; cd23213	Pfam	Viral RNA-dependent RNA polymerase		Gene3D	Reverse transcriptase/Diguanylate cyclase domain		SUPERFAMILY	DNA/RNA polymerases		molecular_function	RNA-dependent RNA polymerase activity		biological_process	RNA-templated transcription
1	CF-AKH10573.1.1.6_7109_relaxed	CF-BAA24003.1.11_10589_relaxed	CF-AAX47044.1.11_10548_relaxed	mmseq	CF	AAX47044.1.11_10548	462	96.4	0.94	10548	Enterovirus B	3D	Pfam	Viral RNA-dependent RNA polymerase		Gene3D	Reverse transcriptase/Diguanylate cyclase domain		SUPERFAMILY	DNA/RNA polymerases		molecular_function	RNA-dependent RNA polymerase activity		biological_process	RNA-templated transcription
1	CF-AKH10573.1.1.6_7109_relaxed	CF-BAA24003.1.11_10589_relaxed	CF-CAA55650.1.9_10509_relaxed	mmseq	CF	CAA55650.1.9_10509	462	96.5	0.94	10509	Enterovirus B	Polymerase	Pfam	Viral RNA-dependent RNA polymerase		Gene3D	Reverse transcriptase/Diguanylate cyclase domain		SUPERFAMILY	DNA/RNA polymerases		molecular_function	RNA-dependent RNA polymerase activity		biological_process	RNA-templated transcription
1	CF-AKH10573.1.1.6_7109_relaxed	CF-BAA24003.1.11_10589_relaxed	CF-AAQ73096.1.11_10506_relaxed	mmseq	CF	AAQ73096.1.11_10506	462	96.4	0.94	10506	Enterovirus B	3D	Pfam	Viral RNA-dependent RNA polymerase		Gene3D	Reverse transcriptase/Diguanylate cyclase domain		SUPERFAMILY	DNA/RNA polymerases		molecular_function	RNA-dependent RNA polymerase activity		biological_process	RNA-templated transcription
1	CF-AKH10573.1.1.6_7109_relaxed	CF-BAA24003.1.11_10589_relaxed	CF-AAQ73080.1.11_10514_relaxed	mmseq	CF	AAQ73080.1.11_10514	462	96.4	0.94	10514	Enterovirus B	3D	Pfam	Viral RNA-dependent RNA polymerase		Gene3D	Reverse transcriptase/Diguanylate cyclase domain		SUPERFAMILY	DNA/RNA polymerases		molecular_function	RNA-dependent RNA polymerase activity		biological_process	RNA-templated transcription
1	CF-AKH10573.1.1.6_7109_relaxed	CF-BAA24003.1.11_10589_relaxed	CF-ACK37379.1.1.10_10652_relaxed	mmseq	CF	ACK37379.1.1.10_10652	450	94.4	0.93	10652	Rhinovirus A	Conserved catalytic core domain of RNA-dependent RNA polymerase (RdRp) from the positive-sense single-stranded RNA [(+)ssRNA] viruses and closely related viruses; cl40470	Pfam	Viral RNA-dependent RNA polymerase		Gene3D	Reverse transcriptase/Diguanylate cyclase domain		SUPERFAMILY	DNA/RNA polymerases		molecular_function	RNA-dependent RNA polymerase activity		biological_process	RNA-templated transcription
1	CF-AKH10573.1.1.6_7109_relaxed	CF-BAA24003.1.11_10589_relaxed	CF-ACK37404.1.1.10_10685_relaxed	mmseq	CF	ACK37404.1.1.10_10685	450	94.8	0.93	10685	Rhinovirus A	Conserved catalytic core domain of RNA-dependent RNA polymerase (RdRp) from the positive-sense single-stranded RNA [(+)ssRNA] viruses and closely related viruses; cl40470	Pfam	Viral RNA-dependent RNA polymerase		Gene3D	Reverse transcriptase/Diguanylate cyclase domain		SUPERFAMILY	DNA/RNA polymerases		molecular_function	RNA-dependent RNA polymerase activity		biological_process	RNA-templated transcription
1	CF-AKH10573.1.1.6_7109_relaxed	CF-BAA24003.1.11_10589_relaxed	CF-ANN47502.1.11_10487_relaxed	mmseq	CF	ANN47502.1.11_10487	462	96.6	0.94	10487	Enterovirus A	3D-pol	Pfam	Viral RNA-dependent RNA polymerase		Gene3D	Reverse transcriptase/Diguanylate cyclase domain		SUPERFAMILY	DNA/RNA polymerases		molecular_function	RNA-dependent RNA polymerase activity		biological_process	RNA-templated transcription
1	CF-AKH10573.1.1.6_7109_relaxed	CF-BAA24003.1.11_10589_relaxed	CF-ABV25904.1.11_10483_relaxed	mmseq	CF	ABV25904.1.11_10483	462	96.8	0.94	10483	Enterovirus A	3D	Pfam	Viral RNA-dependent RNA polymerase		Gene3D	Reverse transcriptase/Diguanylate cyclase domain		SUPERFAMILY	DNA/RNA polymerases		molecular_function	RNA-dependent RNA polymerase activity		biological_process	RNA-templated transcription
1	CF-AKH10573.1.1.6_7109_relaxed	CF-BAA24003.1.11_10589_relaxed	CF-ACK37394.1.1.10_10673_relaxed	mmseq	CF	ACK37394.1.1.10_10673	450	94.8	0.93	10673	Rhinovirus A	Conserved catalytic core domain of RNA-dependent RNA polymerase (RdRp) from the positive-sense single-stranded RNA [(+)ssRNA] viruses and closely related viruses; cl40470	Pfam	Viral RNA-dependent RNA polymerase		Gene3D	Reverse transcriptase/Diguanylate cyclase domain		SUPERFAMILY	DNA/RNA polymerases		molecular_function	RNA-dependent RNA polymerase activity		biological_process	RNA-templated transcription
1	CF-AKH10573.1.1.6_7109_relaxed	CF-BAA24003.1.11_10589_relaxed	CF-ACK37397.1.1.10_10676_relaxed	mmseq	CF	ACK37397.1.1.10_10676	450	94.4	0.93	10676	Rhinovirus A	Conserved catalytic core domain of RNA-dependent RNA polymerase (RdRp) from the positive-sense single-stranded RNA [(+)ssRNA] viruses and closely related viruses; cl40470	Pfam	Viral RNA-dependent RNA polymerase		Gene3D	Reverse transcriptase/Diguanylate cyclase domain		SUPERFAMILY	DNA/RNA polymerases		molecular_function	RNA-dependent RNA polymerase activity		biological_process	RNA-templated transcription
1	CF-AKH10573.1.1.6_7109_relaxed	CF-BAA24003.1.11_10589_relaxed	CF-ACK37405.1.1.10_10686_relaxed	mmseq	CF	ACK37405.1.1.10_10686	452	95.3	0.93	10686	Rhinovirus A	Conserved catalytic core domain of RNA-dependent RNA polymerase (RdRp) from the positive-sense single-stranded RNA [(+)ssRNA] viruses and closely related viruses; cl40470	Pfam	Viral RNA-dependent RNA polymerase		Gene3D	Reverse transcriptase/Diguanylate cyclase domain		SUPERFAMILY	DNA/RNA polymerases		molecular_function	RNA-dependent RNA polymerase activity		biological_process	RNA-templated transcription
1	CF-AKH10573.1.1.6_7109_relaxed	CF-BAA24003.1.11_10589_relaxed	CF-AAT65964.1.11_10531_relaxed	mmseq	CF	AAT65964.1.11_10531	462	96.4	0.94	10531	Enterovirus B	3D protein	Pfam	Viral RNA-dependent RNA polymerase		Gene3D	Reverse transcriptase/Diguanylate cyclase domain		SUPERFAMILY	DNA/RNA polymerases		molecular_function	RNA-dependent RNA polymerase activity		biological_process	RNA-templated transcription
1	CF-AKH10573.1.1.6_7109_relaxed	CF-BAA24003.1.11_10589_relaxed	CF-AFV92902.1.1.10_10582_relaxed	mmseq	CF	AFV92902.1.1.10_10582	453	96.1	0.94	10582	Enterovirus C	RNA-dependent RNA polymerase (RdRp) in the Enterovirus genus of positive-sense single-stranded RNA [(+)ssRNA] viruses, within the family Picornaviridae; cd23213	Pfam	Viral RNA-dependent RNA polymerase		Gene3D	Reverse transcriptase/Diguanylate cyclase domain		SUPERFAMILY	DNA/RNA polymerases		molecular_function	RNA-dependent RNA polymerase activity		biological_process	RNA-templated transcription
1	CF-AKH10573.1.1.6_7109_relaxed	CF-BAA24003.1.11_10589_relaxed	CF-AFR46521.1.1.10_10581_relaxed	mmseq	CF	AFR46521.1.1.10_10581	453	96	0.94	10581	Enterovirus C	RNA-dependent RNA polymerase (RdRp) in the Enterovirus genus of positive-sense single-stranded RNA [(+)ssRNA] viruses, within the family Picornaviridae; cd23213	Pfam	Viral RNA-dependent RNA polymerase		Gene3D	Reverse transcriptase/Diguanylate cyclase domain		SUPERFAMILY	DNA/RNA polymerases		molecular_function	RNA-dependent RNA polymerase activity		biological_process	RNA-templated transcription
1	CF-AKH10573.1.1.6_7109_relaxed	CF-BAA24003.1.11_10589_relaxed	CF-ACS32214.2.1.6_10907_relaxed	mmseq	CF	ACS32214.2.1.6_10907	457	94.6	0.93	10907	Salivirus A	Conserved catalytic core domain of RNA-dependent RNA polymerase (RdRp) from the positive-sense single-stranded RNA [(+)ssRNA] viruses and closely related viruses; cl40470	Pfam	Viral RNA-dependent RNA polymerase		Gene3D	Reverse transcriptase/Diguanylate cyclase domain		SUPERFAMILY	DNA/RNA polymerases		molecular_function	RNA-dependent RNA polymerase activity		biological_process	RNA-templated transcription
1	CF-AKH10573.1.1.6_7109_relaxed	CF-BAA24003.1.11_10589_relaxed	CF-AIP90502.1.1.6_10908_relaxed	mmseq	CF	AIP90502.1.1.6_10908	456	95	0.93	10908	Salivirus A	Conserved catalytic core domain of RNA-dependent RNA polymerase (RdRp) from the positive-sense single-stranded RNA [(+)ssRNA] viruses and closely related viruses; cl40470	Pfam	Viral RNA-dependent RNA polymerase		Gene3D	Reverse transcriptase/Diguanylate cyclase domain		SUPERFAMILY	DNA/RNA polymerases		molecular_function	RNA-dependent RNA polymerase activity		biological_process	RNA-templated transcription
1	CF-AKH10573.1.1.6_7109_relaxed	CF-BAA24003.1.11_10589_relaxed	CF-AWK02691.1.1.7_10860_relaxed	mmseq	CF	AWK02691.1.1.7_10860	458	95.2	0.93	10860	Aichivirus A	RNA-dependent RNA polymerase (RdRp) in the Kobuvirus genus of positive-sense single-stranded RNA [(+)ssRNA] viruses, within the family Picornaviridae; cd23214	Pfam	Viral RNA-dependent RNA polymerase		Gene3D	Reverse transcriptase/Diguanylate cyclase domain		SUPERFAMILY	DNA/RNA polymerases		molecular_function	RNA-dependent RNA polymerase activity		biological_process	RNA-templated transcription
1	CF-AKH10573.1.1.6_7109_relaxed	CF-BAA24003.1.11_10589_relaxed	CF-AHL67639.1.1.7_10855_relaxed	mmseq	CF	AHL67639.1.1.7_10855	458	95.4	0.93	10855	Aichivirus A	RNA-dependent RNA polymerase (RdRp) in the Kobuvirus genus of positive-sense single-stranded RNA [(+)ssRNA] viruses, within the family Picornaviridae; cd23214	Pfam	Viral RNA-dependent RNA polymerase		Gene3D	Reverse transcriptase/Diguanylate cyclase domain		SUPERFAMILY	DNA/RNA polymerases		molecular_function	RNA-dependent RNA polymerase activity		biological_process	RNA-templated transcription
1	CF-AKH10573.1.1.6_7109_relaxed	CF-BAA24003.1.11_10589_relaxed	CF-BAS53432.1.1.6_10867_relaxed	mmseq	CF	BAS53432.1.1.6_10867	459	94.9	0.93	10867	Aichivirus D	RNA-dependent RNA polymerase (RdRp) in the Kobuvirus genus of positive-sense single-stranded RNA [(+)ssRNA] viruses, within the family Picornaviridae; cd23214	Pfam	Viral RNA-dependent RNA polymerase		Gene3D	Reverse transcriptase/Diguanylate cyclase domain		SUPERFAMILY	DNA/RNA polymerases		molecular_function	RNA-dependent RNA polymerase activity		biological_process	RNA-templated transcription
1	CF-AKH10573.1.1.6_7109_relaxed	CF-BAA24003.1.11_10589_relaxed	CF-BAS53431.1.1.7_10868_relaxed	mmseq	CF	BAS53431.1.1.7_10868	460	94.6	0.92	10868	Aichivirus D	Conserved catalytic core domain of RNA-dependent RNA polymerase (RdRp) from the positive-sense single-stranded RNA [(+)ssRNA] viruses and closely related viruses; cl40470	Pfam	Viral RNA-dependent RNA polymerase		Gene3D	Reverse transcriptase/Diguanylate cyclase domain		SUPERFAMILY	DNA/RNA polymerases		molecular_function	RNA-dependent RNA polymerase activity		biological_process	RNA-templated transcription
1	CF-AKH10573.1.1.6_7109_relaxed	CF-BAA24003.1.11_10589_relaxed	CF-BAS53432.1.11_10867_relaxed	mmseq	CF	BAS53432.1.11_10867	473	95.1	0.93	10867	Aichivirus D	3D	Pfam	Viral RNA-dependent RNA polymerase		Gene3D	Reverse transcriptase/Diguanylate cyclase domain		SUPERFAMILY	DNA/RNA polymerases		molecular_function	RNA-dependent RNA polymerase activity		biological_process	RNA-templated transcription
1	CF-AKH10573.1.1.6_7109_relaxed	CF-BAA24003.1.11_10589_relaxed	CF-AIK23440.1.11_10913_relaxed	mmseq	CF	AIK23440.1.11_10913	472	95.9	0.94	10913	Sicinivirus A	3D	Pfam	Viral RNA-dependent RNA polymerase		Gene3D	Reverse transcriptase/Diguanylate cyclase domain		SUPERFAMILY	DNA/RNA polymerases		molecular_function	RNA-dependent RNA polymerase activity		biological_process	RNA-templated transcription
1	CF-AKH10573.1.1.6_7109_relaxed	CF-BAA24003.1.11_10589_relaxed	CF-BAM44715.1.1.7_10379_relaxed	mmseq	CF	BAM44715.1.1.7_10379	460	95.6	0.93	10379	Cardiovirus D	RNA-dependent RNA polymerase (RdRp) in the Cardiovirus genus of positive-sense single-stranded RNA [(+)ssRNA] viruses, within the family Picornaviridae; cd23211	Pfam	Viral RNA-dependent RNA polymerase		Gene3D	Reverse transcriptase/Diguanylate cyclase domain		SUPERFAMILY	DNA/RNA polymerases		molecular_function	RNA-dependent RNA polymerase activity		biological_process	RNA-templated transcription
1	CF-AKH10573.1.1.6_7109_relaxed	CF-BAA24003.1.11_10589_relaxed	CF-AAA47930.1.10_10362_relaxed	mmseq	CF	AAA47930.1.10_10362	461	96.1	0.94	10362	Cardiovirus B	Protein 3D	Pfam	Viral RNA-dependent RNA polymerase		Gene3D	Reverse transcriptase/Diguanylate cyclase domain		SUPERFAMILY	DNA/RNA polymerases		molecular_function	RNA-dependent RNA polymerase activity		biological_process	RNA-templated transcription
1	CF-AKH10573.1.1.6_7109_relaxed	CF-BAA24003.1.11_10589_relaxed	CF-ACB29695.1.12_10371_relaxed	mmseq	CF	ACB29695.1.12_10371	461	95.7	0.93	10371	Cardiovirus D	Protein 3D	Pfam	Viral RNA-dependent RNA polymerase		Gene3D	Reverse transcriptase/Diguanylate cyclase domain		SUPERFAMILY	DNA/RNA polymerases		molecular_function	RNA-dependent RNA polymerase activity		biological_process	RNA-templated transcription
1	CF-AKH10573.1.1.6_7109_relaxed	CF-BAA24003.1.11_10589_relaxed	CF-APY24210.1.1.6_10432_relaxed	mmseq	CF	APY24210.1.1.6_10432	466	95.9	0.94	10432	Mischivirus D	Conserved catalytic core domain of RNA-dependent RNA polymerase (RdRp) from the positive-sense single-stranded RNA [(+)ssRNA] viruses and closely related viruses; cl40470	Pfam	Viral RNA-dependent RNA polymerase		Gene3D	Reverse transcriptase/Diguanylate cyclase domain		SUPERFAMILY	DNA/RNA polymerases		molecular_function	RNA-dependent RNA polymerase activity		biological_process	RNA-templated transcription
1	CF-AKH10573.1.1.6_7109_relaxed	CF-BAA24003.1.11_10589_relaxed	CF-ASH99046.1.1.7_10341_relaxed	mmseq	CF	ASH99046.1.1.7_10341	464	95.5	0.94	10341	Ailurivirus A	Conserved catalytic core domain of RNA-dependent RNA polymerase (RdRp) from the positive-sense single-stranded RNA [(+)ssRNA] viruses and closely related viruses; cl40470	Pfam	Viral RNA-dependent RNA polymerase		Gene3D	Reverse transcriptase/Diguanylate cyclase domain		SUPERFAMILY	DNA/RNA polymerases		molecular_function	RNA-dependent RNA polymerase activity		biological_process	RNA-templated transcription
1	CF-AKH10573.1.1.6_7109_relaxed	CF-BAA24003.1.11_10589_relaxed	CF-AWB14663.1.1.7_10366_relaxed	mmseq	CF	AWB14663.1.1.7_10366	460	96	0.93	10366	Cardiovirus B	RNA-dependent RNA polymerase (RdRp) in the Cardiovirus genus of positive-sense single-stranded RNA [(+)ssRNA] viruses, within the family Picornaviridae; cd23211	Pfam	Viral RNA-dependent RNA polymerase		Gene3D	Reverse transcriptase/Diguanylate cyclase domain		SUPERFAMILY	DNA/RNA polymerases		molecular_function	RNA-dependent RNA polymerase activity		biological_process	RNA-templated transcription
[truncated: 84,380 more rows]

## Sheet: Legend
Content of structural clusters
