# Supplementary material for: Viro3D: a comprehensive database of virus protein structure predictions
Source: Mol Syst Biol. 2025 Sep 16;21(11):9. doi: 10.1038/s44320-025-00147-9 (PMC12583693; doi:10.1038/s44320-025-00147-9)
Supplement: Supplementary file 5 — Dataset EV4 [file 44320_2025_147_MOESM5_ESM.xlsx]

## Sheet: Data
query_cluster_id	query_cluster_name	query_cluster_size	query_plddt	target_cluster_id	target_cluster_name	target_cluster_size	target_plddt	fident	alnlen	mismatch	gapopen	qstart	qend	qlen	qcov	tstart	tend	tlen	tcov	evalue	bits	prob	lddt	alntmscore
904	CF-AAA20225.1_8637_relaxed	15	76.1	10782	CF-AIL50414.1_8641_relaxed	1	74	0.437	208	108	6	1	200	201	0.995	1	207	208	0.995	1.606e-11	244	1	0.7971	0.4063
5306	CF-DAZ85316.1_8639_relaxed	2	73.9	10782	CF-AIL50414.1_8641_relaxed	1	74	0.376	210	124	3	1	205	205	1	1	208	208	1	6.435e-10	210	1	0.7693	0.4057
904	CF-AAA20225.1_8637_relaxed	15	76.1	5306	CF-DAZ85316.1_8639_relaxed	2	73.9	0.373	206	121	6	1	200	201	0.995	1	204	205	0.995	1.123e-08	210	1	0.8164	0.4852
10782	CF-AIL50414.1_8641_relaxed	1	74	5306	CF-DAZ85316.1_8639_relaxed	2	73.9	0.376	210	124	3	1	208	208	1	1	205	205	1	6.453e-10	211	1	0.84	0.3812
19019	CF-AAA47042.1_4488_relaxed	1	74.3	1751	CF-ACO58657.1_4650_relaxed	8	89.9	0.366	90	48	2	23	112	115	0.783	1	81	82	0.988	1.118e-05	171	1	0.6639	0.6075
6091	CF-APG30980.1_4641_relaxed	2	75.9	1751	CF-ACO58657.1_4650_relaxed	8	89.9	0.255	86	59	2	13	98	103	0.835	2	82	82	0.988	0.000484	131	1	0.7601	0.5822
112	CF-CAW42271.1_4592_relaxed	95	87.2	1751	CF-ACO58657.1_4650_relaxed	8	89.9	0.39	87	46	3	1	86	92	0.935	1	81	82	0.988	5.41e-06	185	1	0.8588	0.5553
5509	CF-CDN67540.1_4778_relaxed	2	59.3	1751	CF-ACO58657.1_4650_relaxed	8	89.9	0.297	84	56	1	55	138	145	0.579	1	81	82	0.988	0.0005481	119	1	0.6486	0.575
11761	CF-AAU11494.1_4791_relaxed	1	63.8	1751	CF-ACO58657.1_4650_relaxed	8	89.9	0.265	79	57	1	44	122	137	0.577	4	81	82	0.951	0.0001095	134	1	0.647	0.6065
2235	CF-ADZ53050.1_4639_relaxed	6	66.2	1751	CF-ACO58657.1_4650_relaxed	8	89.9	0.256	78	56	1	31	108	120	0.65	6	81	82	0.927	0.0004714	131	1	0.7072	0.616
6738	CF-AAU11447.1_4787_relaxed	2	76.2	1751	CF-ACO58657.1_4650_relaxed	8	89.9	0.226	106	57	3	1	106	115	0.922	1	81	82	0.988	0.0002015	138	1	0.7851	0.5942
12065	CF-ADZ53059.1_4640_relaxed	1	66.3	1751	CF-ACO58657.1_4650_relaxed	8	89.9	0.216	97	60	1	12	108	120	0.808	1	81	82	0.988	0.0003737	129	1	0.7297	0.5781
710	CF-ADQ39300.1_4613_relaxed	21	85.1	1751	CF-ACO58657.1_4650_relaxed	8	89.9	0.321	87	52	3	1	87	108	0.806	1	80	82	0.976	1.055e-05	175	1	0.8307	0.5589
39	CF-ANZ90245.1_4653_relaxed	162	88.1	1751	CF-ACO58657.1_4650_relaxed	8	89.9	0.404	84	47	1	1	84	88	0.955	1	81	82	0.988	9.318e-07	215	1	0.8944	0.5902
7303	CF-AFA26596.1_4788_relaxed	1	72.3	1751	CF-ACO58657.1_4650_relaxed	8	89.9	0.233	107	56	4	1	107	116	0.922	1	81	82	0.988	0.0001685	130	1	0.6851	0.5654
5416	CF-AFS89108.1_4648_relaxed	2	80.6	1751	CF-ACO58657.1_4650_relaxed	8	89.9	0.219	82	58	2	1	77	85	0.906	1	81	82	0.988	0.0006823	113	1	0.5997	0.5793
16091	CF-AQA28216.1_4785_relaxed	1	58	1751	CF-ACO58657.1_4650_relaxed	8	89.9	0.32	81	55	0	83	163	166	0.488	1	81	82	0.988	0.0002057	152	1	0.7095	0.6793
19019	CF-AAA47042.1_4488_relaxed	1	74.3	5416	CF-AFS89108.1_4648_relaxed	2	80.6	0.315	73	49	1	42	114	115	0.635	8	79	85	0.847	5.289e-05	167	1	0.6953	0.6743
6091	CF-APG30980.1_4641_relaxed	2	75.9	5416	CF-AFS89108.1_4648_relaxed	2	80.6	0.217	69	51	1	31	96	103	0.641	8	76	85	0.812	0.0007999	132	1	0.7648	0.6397
112	CF-CAW42271.1_4592_relaxed	95	87.2	5416	CF-AFS89108.1_4648_relaxed	2	80.6	0.219	91	59	4	3	92	92	0.978	4	83	85	0.941	0.0004721	129	1	0.7706	0.5586
5509	CF-CDN67540.1_4778_relaxed	2	59.3	5416	CF-AFS89108.1_4648_relaxed	2	80.6	0.306	75	45	1	71	145	145	0.517	17	84	85	0.8	5.038e-05	157	1	0.688	0.6652
4635	CF-AAY86731.1_4679_relaxed	2	67.2	5416	CF-AFS89108.1_4648_relaxed	2	80.6	0.25	92	54	6	35	124	124	0.726	6	84	85	0.929	0.000604	117	1	0.682	0.549
11761	CF-AAU11494.1_4791_relaxed	1	63.8	5416	CF-AFS89108.1_4648_relaxed	2	80.6	0.238	84	58	1	44	127	137	0.613	5	82	85	0.918	3.64e-05	163	1	0.7301	0.6841
2235	CF-ADZ53050.1_4639_relaxed	6	66.2	5416	CF-AFS89108.1_4648_relaxed	2	80.6	0.227	88	60	2	24	111	120	0.733	1	80	85	0.941	7.738e-05	160	1	0.7263	0.6815
6738	CF-AAU11447.1_4787_relaxed	2	76.2	5416	CF-AFS89108.1_4648_relaxed	2	80.6	0.285	84	50	2	30	113	115	0.73	11	84	85	0.871	8.626e-05	149	1	0.7679	0.6277
12065	CF-ADZ53059.1_4640_relaxed	1	66.3	5416	CF-AFS89108.1_4648_relaxed	2	80.6	0.243	74	56	0	38	111	120	0.617	7	80	85	0.871	0.000705	136	1	0.7578	0.6905
710	CF-ADQ39300.1_4613_relaxed	21	85.1	5416	CF-AFS89108.1_4648_relaxed	2	80.6	0.283	74	49	3	20	91	108	0.667	9	80	85	0.847	0.000169	148	1	0.7762	0.6234
39	CF-ANZ90245.1_4653_relaxed	162	88.1	5416	CF-AFS89108.1_4648_relaxed	2	80.6	0.222	81	58	2	13	88	88	0.864	4	84	85	0.953	0.0001241	145	1	0.7725	0.5753
7303	CF-AFA26596.1_4788_relaxed	1	72.3	5416	CF-AFS89108.1_4648_relaxed	2	80.6	0.252	95	54	2	21	115	116	0.819	8	85	85	0.918	0.000281	125	1	0.6553	0.587
16091	CF-AQA28216.1_4785_relaxed	1	58	5416	CF-AFS89108.1_4648_relaxed	2	80.6	0.264	68	50	0	99	166	166	0.41	13	80	85	0.8	8.827e-05	170	1	0.7315	0.7362
19019	CF-AAA47042.1_4488_relaxed	1	74.3	39	CF-ANZ90245.1_4653_relaxed	162	88.1	0.344	93	55	2	23	115	115	0.809	1	87	88	0.989	1.803e-05	166	1	0.6956	0.5805
6091	CF-APG30980.1_4641_relaxed	2	75.9	39	CF-ANZ90245.1_4653_relaxed	162	88.1	0.218	96	62	1	1	96	103	0.932	1	83	88	0.943	6.09e-05	151	1	0.828	0.5237
1751	CF-ACO58657.1_4650_relaxed	8	89.9	39	CF-ANZ90245.1_4653_relaxed	162	88.1	0.404	84	47	1	1	81	82	0.988	1	84	88	0.955	2.077e-06	210	1	0.9103	0.5902
112	CF-CAW42271.1_4592_relaxed	95	87.2	39	CF-ANZ90245.1_4653_relaxed	162	88.1	0.337	89	55	3	1	88	92	0.957	1	86	88	0.977	8.951e-06	185	1	0.8402	0.6054
5509	CF-CDN67540.1_4778_relaxed	2	59.3	39	CF-ANZ90245.1_4653_relaxed	162	88.1	0.272	88	60	1	55	142	145	0.607	5	88	88	0.955	5.038e-05	145	1	0.6743	0.5751
4635	CF-AAY86731.1_4679_relaxed	2	67.2	39	CF-ANZ90245.1_4653_relaxed	162	88.1	0.242	103	59	5	20	121	124	0.823	3	87	88	0.966	7.973e-05	141	1	0.7058	0.5619
11761	CF-AAU11494.1_4791_relaxed	1	63.8	39	CF-ANZ90245.1_4653_relaxed	162	88.1	0.29	86	53	2	40	125	137	0.628	10	87	88	0.886	6.956e-05	136	1	0.6285	0.6066
2235	CF-ADZ53050.1_4639_relaxed	6	66.2	39	CF-ANZ90245.1_4653_relaxed	162	88.1	0.21	76	58	2	36	110	120	0.625	12	86	88	0.852	0.0007761	127	1	0.6822	0.6524
6738	CF-AAU11447.1_4787_relaxed	2	76.2	39	CF-ANZ90245.1_4653_relaxed	162	88.1	0.25	108	59	3	1	108	115	0.939	1	86	88	0.977	2.496e-05	154	1	0.7612	0.5713
12065	CF-ADZ53059.1_4640_relaxed	1	66.3	39	CF-ANZ90245.1_4653_relaxed	162	88.1	0.252	99	61	1	12	110	120	0.825	1	86	88	0.977	6.734e-05	142	1	0.7092	0.561
710	CF-ADQ39300.1_4613_relaxed	21	85.1	39	CF-ANZ90245.1_4653_relaxed	162	88.1	0.333	90	56	3	1	90	108	0.833	1	86	88	0.977	7.472e-07	216	1	0.8526	0.6136
7303	CF-AFA26596.1_4788_relaxed	1	72.3	39	CF-ANZ90245.1_4653_relaxed	162	88.1	0.25	112	59	5	1	111	116	0.957	1	88	88	1	0.0001391	131	1	0.6764	0.5601
5416	CF-AFS89108.1_4648_relaxed	2	80.6	39	CF-ANZ90245.1_4653_relaxed	162	88.1	0.214	84	61	2	1	84	85	0.988	10	88	88	0.898	8.191e-05	129	1	0.5856	0.5578
16091	CF-AQA28216.1_4785_relaxed	1	58	39	CF-ANZ90245.1_4653_relaxed	162	88.1	0.314	70	45	2	100	166	166	0.404	18	87	88	0.795	3.789e-05	175	1	0.7076	0.7154
19019	CF-AAA47042.1_4488_relaxed	1	74.3	16091	CF-AQA28216.1_4785_relaxed	1	58	0.25	100	65	3	17	115	115	0.861	76	166	166	0.548	3.185e-06	165	1	0.6346	0.5083
6091	CF-APG30980.1_4641_relaxed	2	75.9	16091	CF-AQA28216.1_4785_relaxed	1	58	0.255	86	48	1	11	96	103	0.835	93	162	166	0.422	0.0002009	138	1	0.799	0.5419
1751	CF-ACO58657.1_4650_relaxed	8	89.9	16091	CF-AQA28216.1_4785_relaxed	1	58	0.333	60	40	0	22	81	82	0.732	104	163	166	0.361	0.0001819	184	1	0.8944	0.8276
112	CF-CAW42271.1_4592_relaxed	95	87.2	16091	CF-AQA28216.1_4785_relaxed	1	58	0.315	92	53	3	3	88	92	0.935	78	165	166	0.53	2.779e-05	161	1	0.8202	0.5432
5509	CF-CDN67540.1_4778_relaxed	2	59.3	16091	CF-AQA28216.1_4785_relaxed	1	58	0.281	71	44	1	70	140	145	0.49	102	165	166	0.386	3.456e-05	161	1	0.6692	0.6815
4635	CF-AAY86731.1_4679_relaxed	2	67.2	16091	CF-AQA28216.1_4785_relaxed	1	58	0.24	83	60	3	39	120	124	0.661	85	165	166	0.488	0.0003879	132	1	0.748	0.5897
11761	CF-AAU11494.1_4791_relaxed	1	63.8	16091	CF-AQA28216.1_4785_relaxed	1	58	0.242	95	61	3	30	124	137	0.693	82	165	166	0.506	1.786e-05	135	1	0.5929	0.5298
2235	CF-ADZ53050.1_4639_relaxed	6	66.2	16091	CF-AQA28216.1_4785_relaxed	1	58	0.17	82	59	2	29	110	120	0.683	93	165	166	0.44	8.765e-05	145	1	0.6741	0.6158
6738	CF-AAU11447.1_4787_relaxed	2	76.2	16091	CF-AQA28216.1_4785_relaxed	1	58	0.243	119	79	2	1	108	115	0.939	47	165	166	0.717	5.462e-05	132	1	0.7748	0.4576
12065	CF-ADZ53059.1_4640_relaxed	1	66.3	16091	CF-AQA28216.1_4785_relaxed	1	58	0.203	59	47	0	52	110	120	0.492	107	165	166	0.355	0.0004521	157	1	0.7757	0.8372
710	CF-ADQ39300.1_4613_relaxed	21	85.1	16091	CF-AQA28216.1_4785_relaxed	1	58	0.282	78	51	2	13	90	108	0.722	93	165	166	0.44	5.786e-05	169	1	0.8274	0.6535
39	CF-ANZ90245.1_4653_relaxed	162	88.1	16091	CF-AQA28216.1_4785_relaxed	1	58	0.283	74	50	1	14	87	88	0.841	96	166	166	0.428	2.144e-05	192	1	0.8892	0.6837
5416	CF-AFS89108.1_4648_relaxed	2	80.6	16091	CF-AQA28216.1_4785_relaxed	1	58	0.257	70	52	0	11	80	85	0.824	97	166	166	0.422	4.391e-05	168	1	0.7086	0.7163
19019	CF-AAA47042.1_4488_relaxed	1	74.3	710	CF-ADQ39300.1_4613_relaxed	21	85.1	0.333	93	58	3	23	114	115	0.8	1	90	108	0.833	2.29e-05	151	1	0.6575	0.5237
6091	CF-APG30980.1_4641_relaxed	2	75.9	710	CF-ADQ39300.1_4613_relaxed	21	85.1	0.216	97	65	4	1	96	103	0.932	1	87	108	0.806	0.000275	125	1	0.7814	0.4768
1751	CF-ACO58657.1_4650_relaxed	8	89.9	710	CF-ADQ39300.1_4613_relaxed	21	85.1	0.318	88	53	3	1	81	82	0.988	1	88	108	0.815	4.097e-05	168	1	0.8771	0.5698
112	CF-CAW42271.1_4592_relaxed	95	87.2	710	CF-ADQ39300.1_4613_relaxed	21	85.1	0.559	93	39	1	1	91	92	0.989	1	93	108	0.861	2.595e-10	366	1	0.9525	0.7759
5509	CF-CDN67540.1_4778_relaxed	2	59.3	710	CF-ADQ39300.1_4613_relaxed	21	85.1	0.301	73	47	2	70	141	145	0.497	22	91	108	0.648	0.0002006	139	1	0.6719	0.6547
11761	CF-AAU11494.1_4791_relaxed	1	63.8	710	CF-ADQ39300.1_4613_relaxed	21	85.1	0.301	93	51	5	40	126	137	0.635	10	94	108	0.787	0.0002232	116	1	0.6032	0.5442
2235	CF-ADZ53050.1_4639_relaxed	6	66.2	710	CF-ADQ39300.1_4613_relaxed	21	85.1	0.219	114	73	5	16	120	120	0.875	2	108	108	0.991	0.000391	112	1	0.6301	0.4883
6738	CF-AAU11447.1_4787_relaxed	2	76.2	710	CF-ADQ39300.1_4613_relaxed	21	85.1	0.279	111	60	3	1	110	115	0.957	1	92	108	0.852	4.283e-06	159	1	0.7831	0.476
12065	CF-ADZ53059.1_4640_relaxed	1	66.3	710	CF-ADQ39300.1_4613_relaxed	21	85.1	0.166	120	73	4	12	120	120	0.908	5	108	108	0.963	0.0004817	110	1	0.6827	0.4686
39	CF-ANZ90245.1_4653_relaxed	162	88.1	710	CF-ADQ39300.1_4613_relaxed	21	85.1	0.333	90	56	3	1	86	88	0.977	1	90	108	0.833	1.539e-06	213	1	0.889	0.6136
7303	CF-AFA26596.1_4788_relaxed	1	72.3	710	CF-ADQ39300.1_4613_relaxed	21	85.1	0.254	110	61	4	1	109	116	0.94	1	90	108	0.833	2.998e-05	129	1	0.6868	0.4372
5416	CF-AFS89108.1_4648_relaxed	2	80.6	710	CF-ADQ39300.1_4613_relaxed	21	85.1	0.276	76	51	3	9	82	85	0.871	20	93	108	0.685	0.0001528	137	1	0.6478	0.6189
16091	CF-AQA28216.1_4785_relaxed	1	58	710	CF-ADQ39300.1_4613_relaxed	21	85.1	0.282	78	51	2	93	165	166	0.44	13	90	108	0.722	0.0001347	153	1	0.7082	0.6535
19019	CF-AAA47042.1_4488_relaxed	1	74.3	112	CF-CAW42271.1_4592_relaxed	95	87.2	0.366	90	53	3	23	112	115	0.783	1	86	92	0.935	3.481e-05	144	1	0.6484	0.5108
1751	CF-ACO58657.1_4650_relaxed	8	89.9	112	CF-CAW42271.1_4592_relaxed	95	87.2	0.39	87	46	3	1	81	82	0.988	1	86	92	0.935	4.936e-05	165	1	0.8811	0.5553
5509	CF-CDN67540.1_4778_relaxed	2	59.3	112	CF-CAW42271.1_4592_relaxed	95	87.2	0.311	93	44	3	71	144	145	0.51	1	92	92	1	0.0002925	118	1	0.6339	0.5303
4635	CF-AAY86731.1_4679_relaxed	2	67.2	112	CF-CAW42271.1_4592_relaxed	95	87.2	0.25	96	67	3	30	124	124	0.766	1	92	92	1	5.12e-05	146	1	0.7542	0.5335
11761	CF-AAU11494.1_4791_relaxed	1	63.8	112	CF-CAW42271.1_4592_relaxed	95	87.2	0.326	98	56	4	33	128	137	0.701	3	92	92	0.978	0.0001722	116	1	0.5763	0.5512
6738	CF-AAU11447.1_4787_relaxed	2	76.2	112	CF-CAW42271.1_4592_relaxed	95	87.2	0.276	112	61	4	1	112	115	0.974	1	92	92	1	7.221e-06	162	1	0.757	0.542
710	CF-ADQ39300.1_4613_relaxed	21	85.1	112	CF-CAW42271.1_4592_relaxed	95	87.2	0.559	93	39	1	1	93	108	0.861	1	91	92	0.989	3.876e-10	353	1	0.915	0.7759
39	CF-ANZ90245.1_4653_relaxed	162	88.1	112	CF-CAW42271.1_4592_relaxed	95	87.2	0.329	91	53	4	1	86	88	0.977	1	88	92	0.957	9.072e-05	158	1	0.826	0.6054
7303	CF-AFA26596.1_4788_relaxed	1	72.3	112	CF-CAW42271.1_4592_relaxed	95	87.2	0.284	109	57	5	1	109	116	0.94	1	88	92	0.957	0.0001305	122	1	0.6619	0.4923
5416	CF-AFS89108.1_4648_relaxed	2	80.6	112	CF-CAW42271.1_4592_relaxed	95	87.2	0.215	93	61	4	2	83	85	0.965	1	92	92	1	0.0007262	109	1	0.583	0.5586
16091	CF-AQA28216.1_4785_relaxed	1	58	112	CF-CAW42271.1_4592_relaxed	95	87.2	0.341	85	46	3	85	165	166	0.488	10	88	92	0.859	0.0001936	138	1	0.6801	0.5864
19019	CF-AAA47042.1_4488_relaxed	1	74.3	5509	CF-CDN67540.1_4778_relaxed	2	59.3	0.245	102	65	2	15	113	115	0.861	47	139	145	0.641	1.6e-05	139	1	0.6022	0.4645
6091	CF-APG30980.1_4641_relaxed	2	75.9	5509	CF-CDN67540.1_4778_relaxed	2	59.3	0.247	101	72	2	5	103	103	0.961	46	144	145	0.683	0.0002278	123	1	0.7288	0.4765
112	CF-CAW42271.1_4592_relaxed	95	87.2	5509	CF-CDN67540.1_4778_relaxed	2	59.3	0.31	100	51	4	1	92	92	1	55	144	145	0.621	0.0005354	124	1	0.7645	0.5303
4635	CF-AAY86731.1_4679_relaxed	2	67.2	5509	CF-CDN67540.1_4778_relaxed	2	59.3	0.229	109	71	4	22	124	124	0.831	43	144	145	0.703	0.0006435	108	1	0.6893	0.4693
11761	CF-AAU11494.1_4791_relaxed	1	63.8	5509	CF-CDN67540.1_4778_relaxed	2	59.3	0.27	96	58	3	40	128	137	0.65	54	144	145	0.628	2.73e-06	158	1	0.6299	0.5407
2235	CF-ADZ53050.1_4639_relaxed	6	66.2	5509	CF-CDN67540.1_4778_relaxed	2	59.3	0.245	110	78	2	6	111	120	0.883	33	141	145	0.752	2.683e-05	133	1	0.6521	0.4558
6738	CF-AAU11447.1_4787_relaxed	2	76.2	5509	CF-CDN67540.1_4778_relaxed	2	59.3	0.279	68	48	1	47	113	115	0.583	78	145	145	0.469	0.0002617	153	1	0.7997	0.7399
12065	CF-ADZ53059.1_4640_relaxed	1	66.3	5509	CF-CDN67540.1_4778_relaxed	2	59.3	0.21	100	69	2	19	111	120	0.775	45	141	145	0.669	0.0004817	118	1	0.7311	0.5038
710	CF-ADQ39300.1_4613_relaxed	21	85.1	5509	CF-CDN67540.1_4778_relaxed	2	59.3	0.255	94	60	3	1	91	108	0.843	55	141	145	0.6	0.0001398	133	1	0.746	0.5152
39	CF-ANZ90245.1_4653_relaxed	162	88.1	5509	CF-CDN67540.1_4778_relaxed	2	59.3	0.295	88	58	1	5	88	88	0.955	55	142	145	0.607	7.516e-05	150	1	0.7878	0.5606
7303	CF-AFA26596.1_4788_relaxed	1	72.3	5509	CF-CDN67540.1_4778_relaxed	2	59.3	0.234	94	64	2	23	116	116	0.81	60	145	145	0.593	0.0006452	104	1	0.5744	0.5347
5416	CF-AFS89108.1_4648_relaxed	2	80.6	5509	CF-CDN67540.1_4778_relaxed	2	59.3	0.306	75	45	1	17	84	85	0.8	71	145	145	0.517	4.673e-05	159	1	0.6877	0.6652
16091	CF-AQA28216.1_4785_relaxed	1	58	5509	CF-CDN67540.1_4778_relaxed	2	59.3	0.192	135	66	4	40	165	166	0.759	40	140	145	0.697	9.377e-05	104	1	0.5587	0.3618
19019	CF-AAA47042.1_4488_relaxed	1	74.3	6738	CF-AAU11447.1_4787_relaxed	2	76.2	0.261	107	63	2	23	113	115	0.791	1	107	115	0.93	0.0001297	137	1	0.6823	0.5259
6091	CF-APG30980.1_4641_relaxed	2	75.9	6738	CF-AAU11447.1_4787_relaxed	2	76.2	0.196	117	77	3	1	102	103	0.99	1	115	115	1	0.0002009	123	1	0.7488	0.4576
112	CF-CAW42271.1_4592_relaxed	95	87.2	6738	CF-AAU11447.1_4787_relaxed	2	76.2	0.276	112	61	4	1	92	92	1	1	112	115	0.974	4.479e-06	180	1	0.8179	0.542
5509	CF-CDN67540.1_4778_relaxed	2	59.3	6738	CF-AAU11447.1_4787_relaxed	2	76.2	0.25	76	56	1	71	145	145	0.517	38	113	115	0.661	0.0002006	141	1	0.6709	0.6681
11761	CF-AAU11494.1_4791_relaxed	1	63.8	6738	CF-AAU11447.1_4787_relaxed	2	76.2	0.247	105	65	2	40	130	137	0.664	10	114	115	0.913	4.717e-05	130	1	0.6211	0.5358
2235	CF-ADZ53050.1_4639_relaxed	6	66.2	6738	CF-AAU11447.1_4787_relaxed	2	76.2	0.209	105	60	3	16	120	120	0.875	31	112	115	0.713	0.0007292	98	0.999	0.5864	0.4527
12065	CF-ADZ53059.1_4640_relaxed	1	66.3	6738	CF-AAU11447.1_4787_relaxed	2	76.2	0.201	124	77	3	7	120	120	0.95	1	112	115	0.974	0.0009087	95	0.998	0.6527	0.412
710	CF-ADQ39300.1_4613_relaxed	21	85.1	6738	CF-AAU11447.1_4787_relaxed	2	76.2	0.281	110	59	3	1	91	108	0.843	1	109	115	0.948	3.185e-06	169	1	0.8038	0.4686
39	CF-ANZ90245.1_4653_relaxed	162	88.1	6738	CF-AAU11447.1_4787_relaxed	2	76.2	0.25	108	59	3	1	86	88	0.977	1	108	115	0.939	7.059e-05	153	1	0.8228	0.5504
7303	CF-AFA26596.1_4788_relaxed	1	72.3	6738	CF-AAU11447.1_4787_relaxed	2	76.2	0.327	122	69	4	1	116	116	1	1	115	115	1	5.34e-07	164	1	0.6849	0.4394
5416	CF-AFS89108.1_4648_relaxed	2	80.6	6738	CF-AAU11447.1_4787_relaxed	2	76.2	0.285	84	50	2	11	84	85	0.871	30	113	115	0.73	9.876e-05	145	1	0.6723	0.6277
16091	CF-AQA28216.1_4785_relaxed	1	58	6738	CF-AAU11447.1_4787_relaxed	2	76.2	0.243	119	79	2	47	165	166	0.717	1	108	115	0.939	0.0001936	115	1	0.5856	0.4707
19019	CF-AAA47042.1_4488_relaxed	1	74.3	11761	CF-AAU11494.1_4791_relaxed	1	63.8	0.244	90	66	2	25	112	115	0.765	33	122	137	0.657	0.0001221	137	1	0.669	0.5372
6091	CF-APG30980.1_4641_relaxed	2	75.9	11761	CF-AAU11494.1_4791_relaxed	1	63.8	0.214	98	68	3	9	102	103	0.913	39	131	137	0.679	0.0002928	125	1	0.7682	0.4879
1751	CF-ACO58657.1_4650_relaxed	8	89.9	11761	CF-AAU11494.1_4791_relaxed	1	63.8	0.276	76	54	1	7	81	82	0.915	47	122	137	0.555	0.000299	151	1	0.8538	0.6296
112	CF-CAW42271.1_4592_relaxed	95	87.2	11761	CF-AAU11494.1_4791_relaxed	1	63.8	0.333	87	48	4	10	88	92	0.859	40	124	137	0.62	0.0003909	131	1	0.7782	0.5569
5509	CF-CDN67540.1_4778_relaxed	2	59.3	11761	CF-AAU11494.1_4791_relaxed	1	63.8	0.346	78	50	1	68	144	145	0.531	51	128	137	0.569	4.085e-06	187	1	0.6722	0.7009
4635	CF-AAY86731.1_4679_relaxed	2	67.2	11761	CF-AAU11494.1_4791_relaxed	1	63.8	0.257	101	62	5	25	124	124	0.806	40	128	137	0.65	0.0001242	131	1	0.7036	0.5197
2235	CF-ADZ53050.1_4639_relaxed	6	66.2	11761	CF-AAU11494.1_4791_relaxed	1	63.8	0.271	92	58	3	27	118	120	0.767	44	126	137	0.606	1.27e-05	163	1	0.7266	0.5603
6738	CF-AAU11447.1_4787_relaxed	2	76.2	11761	CF-AAU11494.1_4791_relaxed	1	63.8	0.247	105	65	2	10	114	115	0.913	40	130	137	0.664	7.092e-05	138	1	0.7504	0.5302
12065	CF-ADZ53059.1_4640_relaxed	1	66.3	11761	CF-AAU11494.1_4791_relaxed	1	63.8	0.198	106	63	3	18	120	120	0.858	42	128	137	0.635	0.0001745	120	1	0.7097	0.4607
710	CF-ADQ39300.1_4613_relaxed	21	85.1	11761	CF-AAU11494.1_4791_relaxed	1	63.8	0.285	91	55	5	10	94	108	0.787	40	126	137	0.635	0.0004084	127	1	0.7367	0.5549
39	CF-ANZ90245.1_4653_relaxed	162	88.1	11761	CF-AAU11494.1_4791_relaxed	1	63.8	0.259	81	58	1	7	87	88	0.92	47	125	137	0.577	0.0001498	158	1	0.834	0.6417
7303	CF-AFA26596.1_4788_relaxed	1	72.3	11761	CF-AAU11494.1_4791_relaxed	1	63.8	0.207	111	70	4	10	114	116	0.905	33	131	137	0.723	0.0002636	105	1	0.6172	0.4413
5416	CF-AFS89108.1_4648_relaxed	2	80.6	11761	CF-AAU11494.1_4791_relaxed	1	63.8	0.238	84	58	1	5	82	85	0.918	44	127	137	0.613	4.673e-05	168	1	0.7451	0.6841
16091	CF-AQA28216.1_4785_relaxed	1	58	11761	CF-AAU11494.1_4791_relaxed	1	63.8	0.238	109	72	3	68	165	166	0.59	16	124	137	0.796	0.0001615	119	1	0.6168	0.4629
19019	CF-AAA47042.1_4488_relaxed	1	74.3	2235	CF-ADZ53050.1_4639_relaxed	6	66.2	0.21	100	75	2	18	113	115	0.835	10	109	120	0.833	0.0001021	131	1	0.6519	0.4918
6091	CF-APG30980.1_4641_relaxed	2	75.9	2235	CF-ADZ53050.1_4639_relaxed	6	66.2	0.289	107	65	1	1	96	103	0.932	1	107	120	0.892	8.337e-05	138	1	0.8465	0.4454
1751	CF-ACO58657.1_4650_relaxed	8	89.9	2235	CF-ADZ53050.1_4639_relaxed	6	66.2	0.256	78	56	1	6	81	82	0.927	31	108	120	0.65	0.0005565	142	1	0.8516	0.6124
112	CF-CAW42271.1_4592_relaxed	95	87.2	2235	CF-ADZ53050.1_4639_relaxed	6	66.2	0.212	99	70	3	1	91	92	0.989	15	113	120	0.825	0.0009435	125	1	0.8092	0.5631
5509	CF-CDN67540.1_4778_relaxed	2	59.3	2235	CF-ADZ53050.1_4639_relaxed	6	66.2	0.212	141	71	4	1	141	145	0.972	11	111	120	0.842	5.365e-05	130	1	0.6631	0.4789
4635	CF-AAY86731.1_4679_relaxed	2	67.2	2235	CF-ADZ53050.1_4639_relaxed	6	66.2	0.272	132	66	7	1	122	124	0.984	1	112	120	0.933	7.973e-05	124	1	0.7127	0.4322
11761	CF-AAU11494.1_4791_relaxed	1	63.8	2235	CF-ADZ53050.1_4639_relaxed	6	66.2	0.272	88	58	2	41	126	137	0.628	29	112	120	0.7	8.209e-06	167	1	0.7033	0.6153
6738	CF-AAU11447.1_4787_relaxed	2	76.2	2235	CF-ADZ53050.1_4639_relaxed	6	66.2	0.241	62	41	1	57	112	115	0.487	59	120	120	0.517	0.0007937	136	1	0.77	0.7316
12065	CF-ADZ53059.1_4640_relaxed	1	66.3	2235	CF-ADZ53050.1_4639_relaxed	6	66.2	0.462	121	63	2	1	120	120	1	1	120	120	1	1.727e-07	198	1	0.7853	0.4913
710	CF-ADQ39300.1_4613_relaxed	21	85.1	2235	CF-ADZ53050.1_4639_relaxed	6	66.2	0.217	115	74	5	1	108	108	1	15	120	120	0.883	0.000298	123	1	0.7558	0.4883
7303	CF-AFA26596.1_4788_relaxed	1	72.3	2235	CF-ADZ53050.1_4639_relaxed	6	66.2	0.177	118	80	4	1	109	116	0.94	1	110	120	0.917	0.0008333	94	0.998	0.6095	0.4249
5416	CF-AFS89108.1_4648_relaxed	2	80.6	2235	CF-ADZ53050.1_4639_relaxed	6	66.2	0.222	90	62	2	1	82	85	0.965	24	113	120	0.75	0.0001119	154	1	0.6976	0.6939
16091	CF-AQA28216.1_4785_relaxed	1	58	2235	CF-ADZ53050.1_4639_relaxed	6	66.2	0.2	65	48	1	105	165	166	0.367	46	110	120	0.542	0.0002782	155	1	0.6846	0.7699
19019	CF-AAA47042.1_4488_relaxed	1	74.3	6091	CF-APG30980.1_4641_relaxed	2	75.9	0.175	97	79	1	18	113	115	0.835	2	98	103	0.942	0.0002995	124	1	0.6664	0.5026
1751	CF-ACO58657.1_4650_relaxed	8	89.9	6091	CF-APG30980.1_4641_relaxed	2	75.9	0.253	79	51	2	5	82	82	0.951	27	98	103	0.699	0.0003603	141	1	0.8143	0.5917
112	CF-CAW42271.1_4592_relaxed	95	87.2	6091	CF-APG30980.1_4641_relaxed	2	75.9	0.23	91	64	3	1	85	92	0.924	6	96	103	0.883	0.0009435	114	1	0.7668	0.4935
5509	CF-CDN67540.1_4778_relaxed	2	59.3	6091	CF-APG30980.1_4641_relaxed	2	75.9	0.247	101	72	2	46	144	145	0.683	5	103	103	0.961	0.0001376	117	1	0.6139	0.4765
4635	CF-AAY86731.1_4679_relaxed	2	67.2	6091	CF-APG30980.1_4641_relaxed	2	75.9	0.272	125	63	7	1	124	124	1	1	98	103	0.951	3.502e-05	133	1	0.6771	0.4653
11761	CF-AAU11494.1_4791_relaxed	1	63.8	6091	CF-APG30980.1_4641_relaxed	2	75.9	0.216	97	67	3	39	130	137	0.672	9	101	103	0.903	8.448e-05	117	1	0.5892	0.4927
2235	CF-ADZ53050.1_4639_relaxed	6	66.2	6091	CF-APG30980.1_4641_relaxed	2	75.9	0.289	107	65	1	1	107	120	0.892	1	96	103	0.932	3.442e-05	132	1	0.6771	0.4454
6738	CF-AAU11447.1_4787_relaxed	2	76.2	6091	CF-APG30980.1_4641_relaxed	2	75.9	0.2	115	79	3	1	115	115	1	1	102	103	0.99	8.626e-05	123	1	0.7143	0.4576
12065	CF-ADZ53059.1_4640_relaxed	1	66.3	6091	CF-APG30980.1_4641_relaxed	2	75.9	0.261	107	68	1	1	107	120	0.892	1	96	103	0.932	1.293e-05	142	1	0.7202	0.4461
710	CF-ADQ39300.1_4613_relaxed	21	85.1	6091	CF-APG30980.1_4641_relaxed	2	75.9	0.216	97	65	4	1	87	108	0.806	1	96	103	0.932	2.55e-05	146	1	0.7592	0.4768
39	CF-ANZ90245.1_4653_relaxed	162	88.1	6091	CF-APG30980.1_4641_relaxed	2	75.9	0.218	96	62	1	1	83	88	0.943	1	96	103	0.932	4.845e-05	153	1	0.8251	0.5237
7303	CF-AFA26596.1_4788_relaxed	1	72.3	6091	CF-APG30980.1_4641_relaxed	2	75.9	0.247	117	72	5	1	115	116	0.991	1	103	103	1	0.0001483	107	1	0.5911	0.4386
5416	CF-AFS89108.1_4648_relaxed	2	80.6	6091	CF-APG30980.1_4641_relaxed	2	75.9	0.21	76	57	1	1	76	85	0.894	24	96	103	0.709	0.0006411	113	1	0.5856	0.5845
16091	CF-AQA28216.1_4785_relaxed	1	58	6091	CF-APG30980.1_4641_relaxed	2	75.9	0.323	65	44	0	98	162	166	0.392	32	96	103	0.631	0.0002185	151	1	0.6868	0.7074
19019	CF-AAA47042.1_4488_relaxed	1	74.3	7303	CF-AFA26596.1_4788_relaxed	1	72.3	0.258	112	62	5	23	115	115	0.809	1	110	116	0.948	0.0001221	121	1	0.6317	0.4401
112	CF-CAW42271.1_4592_relaxed	95	87.2	7303	CF-AFA26596.1_4788_relaxed	1	72.3	0.293	109	56	6	1	88	92	0.957	1	109	116	0.94	6.299e-05	143	1	0.7894	0.4954
11761	CF-AAU11494.1_4791_relaxed	1	63.8	7303	CF-AFA26596.1_4788_relaxed	1	72.3	0.22	109	69	3	33	129	137	0.708	10	114	116	0.905	0.0004264	97	0.999	0.5519	0.4644
6738	CF-AAU11447.1_4787_relaxed	2	76.2	7303	CF-AFA26596.1_4788_relaxed	1	72.3	0.327	122	69	4	1	115	115	1	1	116	116	1	2.38e-06	156	1	0.7582	0.4394
710	CF-ADQ39300.1_4613_relaxed	21	85.1	7303	CF-AFA26596.1_4788_relaxed	1	72.3	0.254	110	61	4	1	90	108	0.833	1	109	116	0.94	4.789e-05	136	1	0.7801	0.4372
39	CF-ANZ90245.1_4653_relaxed	162	88.1	7303	CF-AFA26596.1_4788_relaxed	1	72.3	0.25	112	59	5	1	88	88	1	1	111	116	0.957	0.000634	129	1	0.8004	0.5601
5416	CF-AFS89108.1_4648_relaxed	2	80.6	7303	CF-AFA26596.1_4788_relaxed	1	72.3	0.252	95	54	2	8	85	85	0.918	21	115	116	0.819	0.0008227	115	1	0.6301	0.587
19019	CF-AAA47042.1_4488_relaxed	1	74.3	12065	CF-ADZ53059.1_4640_relaxed	1	66.3	0.205	107	75	3	15	114	115	0.87	7	110	120	0.867	0.0007341	107	1	0.6306	0.4597
6091	CF-APG30980.1_4641_relaxed	2	75.9	12065	CF-ADZ53059.1_4640_relaxed	1	66.3	0.278	115	56	5	1	96	103	0.932	1	107	120	0.892	1.349e-05	140	1	0.7053	0.4348
1751	CF-ACO58657.1_4650_relaxed	8	89.9	12065	CF-ADZ53059.1_4640_relaxed	1	66.3	0.216	97	60	2	1	81	82	0.988	12	108	120	0.808	0.000523	133	1	0.8128	0.5603
5509	CF-CDN67540.1_4778_relaxed	2	59.3	12065	CF-ADZ53059.1_4640_relaxed	1	66.3	0.189	116	79	4	44	144	145	0.697	5	120	120	0.967	0.0002422	107	1	0.646	0.4116
4635	CF-AAY86731.1_4679_relaxed	2	67.2	12065	CF-ADZ53059.1_4640_relaxed	1	66.3	0.25	124	79	5	1	122	124	0.984	1	112	120	0.933	6.594e-05	122	1	0.7214	0.4041
11761	CF-AAU11494.1_4791_relaxed	1	63.8	12065	CF-ADZ53059.1_4640_relaxed	1	66.3	0.2	105	68	2	40	128	137	0.65	16	120	120	0.875	3.884e-05	118	1	0.6025	0.4404
2235	CF-ADZ53050.1_4639_relaxed	6	66.2	12065	CF-ADZ53059.1_4640_relaxed	1	66.3	0.462	121	63	2	1	120	120	1	1	120	120	1	8.163e-08	198	1	0.7027	0.4913
6738	CF-AAU11447.1_4787_relaxed	2	76.2	12065	CF-ADZ53059.1_4640_relaxed	1	66.3	0.226	119	80	3	1	112	115	0.974	7	120	120	0.95	0.0003183	103	1	0.6764	0.412
710	CF-ADQ39300.1_4613_relaxed	21	85.1	12065	CF-ADZ53059.1_4640_relaxed	1	66.3	0.194	118	76	3	1	108	108	1	12	120	120	0.908	0.0001398	125	1	0.7481	0.453
39	CF-ANZ90245.1_4653_relaxed	162	88.1	12065	CF-ADZ53059.1_4640_relaxed	1	66.3	0.272	99	59	1	1	86	88	0.977	12	110	120	0.825	6.227e-05	152	1	0.8039	0.5438
7303	CF-AFA26596.1_4788_relaxed	1	72.3	12065	CF-ADZ53059.1_4640_relaxed	1	66.3	0.224	116	71	4	1	109	116	0.94	7	110	120	0.867	0.0002176	107	1	0.6154	0.4429
5416	CF-AFS89108.1_4648_relaxed	2	80.6	12065	CF-ADZ53059.1_4640_relaxed	1	66.3	0.235	85	62	1	1	82	85	0.965	29	113	120	0.708	0.0004144	128	1	0.6628	0.6176
16091	CF-AQA28216.1_4785_relaxed	1	58	12065	CF-ADZ53059.1_4640_relaxed	1	66.3	0.203	59	47	0	107	165	166	0.355	52	110	120	0.492	0.0006885	153	1	0.7117	0.8372
190	CF-AAA83225.1_4956_relaxed	67	81.9	317	CF-AAC03779.1_4964_relaxed	44	90.3	0.57	540	219	5	199	732	732	0.73	1	533	533	1	4.19e-77	2985	1	0.8865	0.9539
5619	CF-CAA52901.1_4868_relaxed	2	69.5	317	CF-AAC03779.1_4964_relaxed	44	90.3	0.079	526	240	20	16	330	363	0.868	1	493	533	0.925	1.79e-05	100	1	0.3864	0.3604
12278	CF-ASM93488.1_4865_relaxed	1	67.8	317	CF-AAC03779.1_4964_relaxed	44	90.3	0.1	579	299	29	131	540	563	0.728	1	526	533	0.987	2.011e-06	108	1	0.3747	0.3383
4734	CF-AAA66967.1_4858_relaxed	2	82.3	317	CF-AAC03779.1_4964_relaxed	44	90.3	0.086	588	304	31	1	428	437	0.979	4	518	533	0.966	1.436e-07	142	1	0.3825	0.3847
14795	CF-QGW62417.1_4902_relaxed	1	62.4	317	CF-AAC03779.1_4964_relaxed	44	90.3	0.132	490	236	25	2	321	364	0.879	38	508	533	0.884	1.993e-10	233	1	0.4704	0.4812
1989	CF-AAF61214.1_4973_relaxed	7	68.9	317	CF-AAC03779.1_4964_relaxed	44	90.3	0.225	585	370	25	232	785	785	0.706	1	533	533	1	2.792e-39	1157	1	0.6323	0.7543
1881	CF-QRK03685.1_4873_relaxed	7	82.8	317	CF-AAC03779.1_4964_relaxed	44	90.3	0.107	548	255	30	10	413	559	0.723	38	495	533	0.859	2.154e-08	153	1	0.3983	0.377
533	CF-AAC03778.1_4964_relaxed	28	84.3	317	CF-AAC03779.1_4964_relaxed	44	90.3	1	533	0	0	66	598	598	0.891	1	533	533	1	0	4453	1	0.9632	0.9761
12786	CF-QDQ17568.1_4946_relaxed	1	75.2	317	CF-AAC03779.1_4964_relaxed	44	90.3	0.303	290	174	10	24	298	321	0.857	2	278	533	0.52	6.188e-16	486	1	0.7186	0.6687
11464	CF-AAL09674.1_4975_relaxed	1	57.4	317	CF-AAC03779.1_4964_relaxed	44	90.3	0.238	605	367	23	364	947	947	0.617	2	533	533	0.998	3.131e-40	1224	1	0.6527	0.7653
1319	CF-AVR53743.1_4999_relaxed	11	70.8	317	CF-AAC03779.1_4964_relaxed	44	90.3	0.222	580	383	23	358	916	916	0.61	1	533	533	1	8.36e-36	1045	1	0.6371	0.6921
12785	CF-QDQ17567.1_4946_relaxed	1	70.1	317	CF-AAC03779.1_4964_relaxed	44	90.3	0.295	294	178	11	161	441	464	0.606	1	278	533	0.522	2.17e-17	495	1	0.7273	0.6448
661	CF-QJU69684.1_4878_relaxed	22	85.6	317	CF-AAC03779.1_4964_relaxed	44	90.3	0.122	580	266	31	2	433	489	0.883	36	520	533	0.91	2.778e-12	212	1	0.3768	0.3799
190	CF-AAA83225.1_4956_relaxed	67	81.9	533	CF-AAC03778.1_4964_relaxed	28	84.3	0.532	605	258	8	146	732	732	0.802	1	598	598	1	5.166e-79	2814	1	0.8482	0.8449
7750	CF-AGX00961.1_10485_relaxed	1	76	533	CF-AAC03778.1_4964_relaxed	28	84.3	0.085	690	362	56	29	586	621	0.899	6	558	598	0.925	0.0003273	27	0.069	0.1693	0.08414
1220	CF-BAQ55277.1_10796_relaxed	12	79.4	533	CF-AAC03778.1_4964_relaxed	28	84.3	0.089	656	317	50	254	754	781	0.641	43	572	598	0.886	9.232e-05	31	0.098	0.1667	0.0851
5619	CF-CAA52901.1_4868_relaxed	2	69.5	533	CF-AAC03778.1_4964_relaxed	28	84.3	0.088	563	242	25	3	330	363	0.904	32	558	598	0.881	2.398e-05	94	0.998	0.3868	0.3359
2291	CF-AAA66966.1_4858_relaxed	5	62.1	533	CF-AAC03778.1_4964_relaxed	28	84.3	0.109	658	332	33	324	802	811	0.591	1	583	598	0.975	4.041e-09	147	1	0.3998	0.2949
12278	CF-ASM93488.1_4865_relaxed	1	67.8	533	CF-AAC03778.1_4964_relaxed	28	84.3	0.114	631	322	33	87	540	563	0.806	21	591	598	0.955	5.23e-07	108	1	0.3729	0.2938
4734	CF-AAA66967.1_4858_relaxed	2	82.3	533	CF-AAC03778.1_4964_relaxed	28	84.3	0.095	596	291	33	1	410	437	0.938	51	584	598	0.893	1.151e-07	137	1	0.3577	0.3775
14795	CF-QGW62417.1_4902_relaxed	1	62.4	533	CF-AAC03778.1_4964_relaxed	28	84.3	0.132	489	235	25	2	320	364	0.876	103	572	598	0.786	1.305e-09	216	1	0.4692	0.4792
1989	CF-AAF61214.1_4973_relaxed	7	68.9	533	CF-AAC03778.1_4964_relaxed	28	84.3	0.221	613	398	23	204	785	785	0.741	35	598	598	0.943	4.877e-39	1085	1	0.6206	0.6843
1881	CF-QRK03685.1_4873_relaxed	7	82.8	533	CF-AAC03778.1_4964_relaxed	28	84.3	0.097	543	266	31	10	413	559	0.723	103	560	598	0.766	1.717e-08	149	1	0.3926	0.3545
1449	CF-QHG62572.1_4831_relaxed	10	69.5	533	CF-AAC03778.1_4964_relaxed	28	84.3	0.111	657	311	39	422	890	933	0.503	17	588	598	0.957	6.715e-10	136	1	0.3282	0.2533
1019	CF-AAG17621.1_10500_relaxed	13	76.8	533	CF-AAC03778.1_4964_relaxed	28	84.3	0.09	611	335	43	323	812	882	0.556	40	550	598	0.855	0.0005536	25	0.057	0.1665	0.07538
317	CF-AAC03779.1_4964_relaxed	44	90.3	533	CF-AAC03778.1_4964_relaxed	28	84.3	1	533	0	0	1	533	533	1	66	598	598	0.891	0	4499	1	0.9909	0.9761
12786	CF-QDQ17568.1_4946_relaxed	1	75.2	533	CF-AAC03778.1_4964_relaxed	28	84.3	0.296	320	182	13	8	298	321	0.907	38	343	598	0.512	1.921e-15	443	1	0.6924	0.6101
1319	CF-AVR53743.1_4999_relaxed	11	70.8	533	CF-AAC03778.1_4964_relaxed	28	84.3	0.229	628	411	23	322	916	916	0.65	11	598	598	0.983	2.269e-36	1000	1	0.6342	0.618
12785	CF-QDQ17567.1_4946_relaxed	1	70.1	533	CF-AAC03778.1_4964_relaxed	28	84.3	0.251	370	230	14	122	463	464	0.737	29	379	598	0.587	7.884e-18	441	1	0.6947	0.5118
661	CF-QJU69684.1_4878_relaxed	22	85.6	533	CF-AAC03778.1_4964_relaxed	28	84.3	0.123	583	262	31	2	433	489	0.883	101	585	598	0.811	4.105e-12	208	1	0.3755	0.3777
913	CF-QOR29552.1_4861_relaxed	15	73.2	533	CF-AAC03778.1_4964_relaxed	28	84.3	0.111	656	339	36	107	584	608	0.786	1	590	598	0.987	2.327e-10	165	1	0.4264	0.2761
190	CF-AAA83225.1_4956_relaxed	67	81.9	1989	CF-AAF61214.1_4973_relaxed	7	68.9	0.222	791	480	35	9	732	732	0.989	63	785	785	0.921	2.825e-48	1217	1	0.6255	0.562
7750	CF-AGX00961.1_10485_relaxed	1	76	1989	CF-AAF61214.1_4973_relaxed	7	68.9	0.104	652	348	47	50	586	621	0.865	205	735	785	0.676	0.0009316	23	0.045	0.167	0.07301
13423	EF-AAG10009.1_4903_relaxed	1	51.4	1989	CF-AAF61214.1_4973_relaxed	7	68.9	0.095	494	198	30	38	301	329	0.802	258	732	785	0.605	0.0004782	71	0.941	0.3204	0.3479
5619	CF-CAA52901.1_4868_relaxed	2	69.5	1989	CF-AAF61214.1_4973_relaxed	7	68.9	0.09	550	238	25	10	331	363	0.887	220	735	785	0.657	1.188e-05	95	0.998	0.3547	0.3397
12278	CF-ASM93488.1_4865_relaxed	1	67.8	1989	CF-AAF61214.1_4973_relaxed	7	68.9	0.123	712	336	33	1	519	563	0.922	123	739	785	0.786	1.382e-11	173	1	0.4009	0.2898
4734	CF-AAA66967.1_4858_relaxed	2	82.3	1989	CF-AAF61214.1_4973_relaxed	7	68.9	0.102	585	272	34	1	407	437	0.931	230	739	785	0.65	5.312e-05	94	0.998	0.3762	0.3434
14795	CF-QGW62417.1_4902_relaxed	1	62.4	1989	CF-AAF61214.1_4973_relaxed	7	68.9	0.104	478	238	18	2	302	364	0.827	266	730	785	0.592	6.483e-09	198	1	0.4789	0.4529
1881	CF-QRK03685.1_4873_relaxed	7	82.8	1989	CF-AAF61214.1_4973_relaxed	7	68.9	0.118	532	291	33	2	413	559	0.737	264	737	785	0.604	2.035e-08	149	1	0.3875	0.3657
533	CF-AAC03778.1_4964_relaxed	28	84.3	1989	CF-AAF61214.1_4973_relaxed	7	68.9	0.229	601	383	24	51	598	598	0.916	212	785	785	0.731	5.205e-38	1085	1	0.6217	0.6732
317	CF-AAC03779.1_4964_relaxed	44	90.3	1989	CF-AAF61214.1_4973_relaxed	7	68.9	0.232	585	368	25	1	533	533	1	230	785	785	0.708	4.212e-39	1211	1	0.6538	0.7585
12786	CF-QDQ17568.1_4946_relaxed	1	75.2	1989	CF-AAF61214.1_4973_relaxed	7	68.9	0.24	324	216	8	14	312	321	0.931	216	534	785	0.406	9.736e-16	451	1	0.6835	0.6197
11464	CF-AAL09674.1_4975_relaxed	1	57.4	1989	CF-AAF61214.1_4973_relaxed	7	68.9	0.332	752	423	21	224	947	947	0.765	85	785	785	0.893	7.319e-57	1610	1	0.7004	0.6296
1319	CF-AVR53743.1_4999_relaxed	11	70.8	1989	CF-AAF61214.1_4973_relaxed	7	68.9	0.27	821	458	36	155	916	916	0.832	47	785	785	0.941	3.2e-50	1246	1	0.6457	0.5038
12785	CF-QDQ17567.1_4946_relaxed	1	70.1	1989	CF-AAF61214.1_4973_relaxed	7	68.9	0.227	483	294	14	4	457	464	0.978	117	549	785	0.552	1.021e-25	566	1	0.7061	0.415
661	CF-QJU69684.1_4878_relaxed	22	85.6	1989	CF-AAF61214.1_4973_relaxed	7	68.9	0.139	580	282	36	2	435	489	0.888	264	772	785	0.648	2.039e-10	191	1	0.3791	0.4097
190	CF-AAA83225.1_4956_relaxed	67	81.9	1319	CF-AVR53743.1_4999_relaxed	11	70.8	0.224	823	488	34	5	732	732	0.995	150	916	916	0.837	6.027e-47	1105	1	0.5893	0.5192
5793	EF-QNL09579.1_4855_relaxed	2	57.2	1319	CF-AVR53743.1_4999_relaxed	11	70.8	0.254	110	65	4	151	244	244	0.385	220	328	916	0.119	0.0006321	133	1	0.6129	0.6556
2291	CF-AAA66966.1_4858_relaxed	5	62.1	1319	CF-AVR53743.1_4999_relaxed	11	70.8	0.12	870	435	49	101	781	811	0.84	146	873	916	0.795	2.43e-13	141	1	0.3653	0.1504
12278	CF-ASM93488.1_4865_relaxed	1	67.8	1319	CF-AVR53743.1_4999_relaxed	11	70.8	0.126	705	339	38	3	494	563	0.874	220	860	916	0.7	2.122e-12	151	1	0.3673	0.2153
5128	EF-ANH56807.1_4839_relaxed	2	67.3	1319	CF-AVR53743.1_4999_relaxed	11	70.8	0.279	111	56	5	80	171	205	0.449	210	315	916	0.116	0.0003249	129	1	0.6074	0.5957
4734	CF-AAA66967.1_4858_relaxed	2	82.3	1319	CF-AVR53743.1_4999_relaxed	11	70.8	0.097	649	279	35	1	434	437	0.993	360	916	916	0.608	1.384e-06	101	1	0.3126	0.3046
14795	CF-QGW62417.1_4902_relaxed	1	62.4	1319	CF-AVR53743.1_4999_relaxed	11	70.8	0.106	498	223	28	2	303	364	0.83	394	865	916	0.515	4.917e-09	200	1	0.4605	0.4657
1989	CF-AAF61214.1_4973_relaxed	7	68.9	1319	CF-AVR53743.1_4999_relaxed	11	70.8	0.267	820	462	34	47	785	785	0.941	155	916	916	0.832	1.172e-52	1241	1	0.6151	0.5045
1881	CF-QRK03685.1_4873_relaxed	7	82.8	1319	CF-AVR53743.1_4999_relaxed	11	70.8	0.12	557	266	33	2	412	559	0.735	392	870	916	0.523	6.565e-09	143	1	0.3677	0.3239
1449	CF-QHG62572.1_4831_relaxed	10	69.5	1319	CF-AVR53743.1_4999_relaxed	11	70.8	0.104	907	380	39	144	853	933	0.761	201	871	916	0.733	1.101e-11	139	1	0.3761	0.1719
533	CF-AAC03778.1_4964_relaxed	28	84.3	1319	CF-AVR53743.1_4999_relaxed	11	70.8	0.229	627	409	27	14	598	598	0.978	322	916	916	0.65	2.406e-36	993	1	0.6176	0.6187
12730	CF-DAC81325.1_12065_relaxed	1	70.9	1319	CF-AVR53743.1_4999_relaxed	11	70.8	0.174	252	123	9	10	244	418	0.562	193	376	916	0.201	0.0003433	90	0.996	0.5697	0.3137
317	CF-AAC03779.1_4964_relaxed	44	90.3	1319	CF-AVR53743.1_4999_relaxed	11	70.8	0.233	579	382	26	1	533	533	1	354	916	916	0.615	7.395e-36	1055	1	0.643	0.6929
12786	CF-QDQ17568.1_4946_relaxed	1	75.2	1319	CF-AVR53743.1_4999_relaxed	11	70.8	0.263	300	188	12	8	288	321	0.875	338	623	916	0.312	1.715e-15	446	1	0.6886	0.6181
11464	CF-AAL09674.1_4975_relaxed	1	57.4	1319	CF-AVR53743.1_4999_relaxed	11	70.8	0.25	802	450	29	227	947	947	0.761	185	916	916	0.799	3.98e-45	1084	1	0.6394	0.4905
12785	CF-QDQ17567.1_4946_relaxed	1	70.1	1319	CF-AVR53743.1_4999_relaxed	11	70.8	0.25	472	286	16	1	444	464	0.957	208	639	916	0.472	5.856e-24	517	1	0.7053	0.397
661	CF-QJU69684.1_4878_relaxed	22	85.6	1319	CF-AVR53743.1_4999_relaxed	11	70.8	0.106	592	292	34	1	415	489	0.849	385	916	916	0.581	8.478e-12	212	1	0.3847	0.3989
913	CF-QOR29552.1_4861_relaxed	15	73.2	1319	CF-AVR53743.1_4999_relaxed	11	70.8	0.102	632	307	37	128	578	608	0.742	322	873	916	0.603	4.723e-09	119	1	0.3566	0.2182
190	CF-AAA83225.1_4956_relaxed	67	81.9	11464	CF-AAL09674.1_4975_relaxed	1	57.4	0.221	785	481	32	21	732	732	0.973	221	947	947	0.768	3.964e-43	1073	1	0.5823	0.5849
5619	CF-CAA52901.1_4868_relaxed	2	69.5	11464	CF-AAL09674.1_4975_relaxed	1	57.4	0.077	581	254	24	11	331	363	0.884	336	894	947	0.59	9.608e-07	111	1	0.362	0.3397
2291	CF-AAA66966.1_4858_relaxed	5	62.1	11464	CF-AAL09674.1_4975_relaxed	1	57.4	0.113	981	429	54	1	775	811	0.956	151	896	947	0.788	2.891e-09	117	1	0.3629	0.1997
12278	CF-ASM93488.1_4865_relaxed	1	67.8	11464	CF-AAL09674.1_4975_relaxed	1	57.4	0.098	678	336	36	48	517	563	0.835	287	896	947	0.644	6.352e-08	97	0.999	0.3153	0.2286
4734	CF-AAA66967.1_4858_relaxed	2	82.3	11464	CF-AAL09674.1_4975_relaxed	1	57.4	0.094	626	293	36	1	411	437	0.941	365	931	947	0.599	3.351e-06	107	1	0.3489	0.3363
14795	CF-QGW62417.1_4902_relaxed	1	62.4	11464	CF-AAL09674.1_4975_relaxed	1	57.4	0.088	530	258	26	2	324	364	0.887	399	910	947	0.541	2.187e-08	178	1	0.4392	0.4413
1989	CF-AAF61214.1_4973_relaxed	7	68.9	11464	CF-AAL09674.1_4975_relaxed	1	57.4	0.337	743	436	19	83	785	785	0.896	222	947	947	0.767	4.194e-59	1604	1	0.6502	0.6366
1881	CF-QRK03685.1_4873_relaxed	7	82.8	11464	CF-AAL09674.1_4975_relaxed	1	57.4	0.107	602	330	34	2	448	559	0.8	399	947	947	0.58	1.203e-09	164	1	0.3671	0.3683
1449	CF-QHG62572.1_4831_relaxed	10	69.5	11464	CF-AAL09674.1_4975_relaxed	1	57.4	0.112	1072	486	56	49	875	933	0.886	89	939	947	0.899	1.162e-09	117	1	0.3631	0.1788
533	CF-AAC03778.1_4964_relaxed	28	84.3	11464	CF-AAL09674.1_4975_relaxed	1	57.4	0.238	641	377	25	38	598	598	0.938	338	947	947	0.644	1.398e-39	1139	1	0.6339	0.6728
317	CF-AAC03779.1_4964_relaxed	44	90.3	11464	CF-AAL09674.1_4975_relaxed	1	57.4	0.242	605	367	22	1	533	533	1	363	947	947	0.618	5.684e-40	1260	1	0.6712	0.7673
12786	CF-QDQ17568.1_4946_relaxed	1	75.2	11464	CF-AAL09674.1_4975_relaxed	1	57.4	0.253	335	210	12	7	311	321	0.95	350	674	947	0.343	3.654e-14	389	1	0.6682	0.5734
1319	CF-AVR53743.1_4999_relaxed	11	70.8	11464	CF-AAL09674.1_4975_relaxed	1	57.4	0.246	807	456	29	186	916	916	0.798	217	947	947	0.772	1.251e-44	1082	1	0.633	0.4875
12785	CF-QDQ17567.1_4946_relaxed	1	70.1	11464	CF-AAL09674.1_4975_relaxed	1	57.4	0.232	425	256	16	65	455	464	0.843	287	675	947	0.411	6.464e-16	357	1	0.6513	0.4404
661	CF-QJU69684.1_4878_relaxed	22	85.6	11464	CF-AAL09674.1_4975_relaxed	1	57.4	0.104	603	314	35	1	435	489	0.89	390	934	947	0.576	9.478e-12	224	1	0.4071	0.423
913	CF-QOR29552.1_4861_relaxed	15	73.2	11464	CF-AAL09674.1_4975_relaxed	1	57.4	0.115	796	382	34	40	578	608	0.887	168	898	947	0.772	2.515e-08	126	1	0.4242	0.2363
190	CF-AAA83225.1_4956_relaxed	67	81.9	12785	CF-QDQ17567.1_4946_relaxed	1	70.1	0.297	501	271	17	29	495	732	0.638	2	455	464	0.978	5.428e-29	626	1	0.5774	0.4319
12278	CF-ASM93488.1_4865_relaxed	1	67.8	12785	CF-QDQ17567.1_4946_relaxed	1	70.1	0.157	508	268	26	1	406	563	0.721	8	457	464	0.97	7.572e-08	116	1	0.399	0.2612
5128	EF-ANH56807.1_4839_relaxed	2	67.3	12785	CF-QDQ17567.1_4946_relaxed	1	70.1	0.248	137	80	5	79	205	205	0.62	2	125	464	0.267	6.159e-05	131	1	0.6158	0.4753
1989	CF-AAF61214.1_4973_relaxed	7	68.9	12785	CF-QDQ17567.1_4946_relaxed	1	70.1	0.236	460	275	13	117	521	785	0.516	4	442	464	0.946	4.689e-25	522	1	0.5632	0.4089
1449	CF-QHG62572.1_4831_relaxed	10	69.5	12785	CF-QDQ17567.1_4946_relaxed	1	70.1	0.111	662	309	33	151	764	933	0.658	1	430	464	0.927	9.83e-06	89	0.996	0.4081	0.2227
533	CF-AAC03778.1_4964_relaxed	28	84.3	12785	CF-QDQ17567.1_4946_relaxed	1	70.1	0.253	371	230	14	29	380	598	0.589	122	464	464	0.739	1.907e-17	403	1	0.4975	0.5105
317	CF-AAC03779.1_4964_relaxed	44	90.3	12785	CF-QDQ17567.1_4946_relaxed	1	70.1	0.271	331	198	13	1	315	533	0.591	161	464	464	0.655	1.33e-16	424	1	0.5362	0.5774
12786	CF-QDQ17568.1_4946_relaxed	1	75.2	12785	CF-QDQ17567.1_4946_relaxed	1	70.1	1	321	0	0	1	321	321	1	144	464	464	0.692	1.925e-55	1766	1	0.8383	0.6986
1319	CF-AVR53743.1_4999_relaxed	11	70.8	12785	CF-QDQ17567.1_4946_relaxed	1	70.1	0.25	496	294	19	212	668	916	0.499	5	461	464	0.985	4.613e-23	480	1	0.5435	0.3972
190	CF-AAA83225.1_4956_relaxed	67	81.9	12786	CF-QDQ17568.1_4946_relaxed	1	75.2	0.287	320	199	11	188	495	732	0.421	10	312	321	0.944	3.559e-17	442	1	0.5402	0.6169
1989	CF-AAF61214.1_4973_relaxed	7	68.9	12786	CF-QDQ17568.1_4946_relaxed	1	75.2	0.237	333	215	10	209	532	785	0.413	8	310	321	0.944	6.415e-16	403	1	0.5245	0.6121
533	CF-AAC03778.1_4964_relaxed	28	84.3	12786	CF-QDQ17568.1_4946_relaxed	1	75.2	0.29	341	191	15	38	362	598	0.543	8	313	321	0.953	3.22e-15	395	1	0.5165	0.6069
317	CF-AAC03779.1_4964_relaxed	44	90.3	12786	CF-QDQ17568.1_4946_relaxed	1	75.2	0.297	309	185	11	2	297	533	0.555	24	313	321	0.903	6.748e-16	431	1	0.5494	0.6322
1319	CF-AVR53743.1_4999_relaxed	11	70.8	12786	CF-QDQ17568.1_4946_relaxed	1	75.2	0.27	307	192	12	353	641	916	0.316	11	303	321	0.913	2.398e-15	408	1	0.5466	0.6097
12785	CF-QDQ17567.1_4946_relaxed	1	70.1	12786	CF-QDQ17568.1_4946_relaxed	1	75.2	1	321	0	0	144	464	464	0.692	1	321	321	1	1.68e-57	1772	1	0.8686	0.6986
190	CF-AAA83225.1_4956_relaxed	67	81.9	661	CF-QJU69684.1_4878_relaxed	22	85.6	0.121	602	275	30	227	731	732	0.69	1	445	489	0.91	2.708e-12	233	1	0.4123	0.415
13423	EF-AAG10009.1_4903_relaxed	1	51.4	661	CF-QJU69684.1_4878_relaxed	22	85.6	0.091	395	202	20	44	300	329	0.781	3	378	489	0.769	1.789e-06	120	1	0.369	0.4039
5619	CF-CAA52901.1_4868_relaxed	2	69.5	661	CF-QJU69684.1_4878_relaxed	22	85.6	0.075	396	214	22	66	328	363	0.725	3	379	489	0.771	2.695e-05	95	0.998	0.3533	0.3782
13339	CF-QNS17421.1_5057_relaxed	1	66.7	661	CF-QJU69684.1_4878_relaxed	22	85.6	0.108	489	230	29	40	323	324	0.877	2	489	489	0.998	0.0007082	74	0.961	0.405	0.2954
4734	CF-AAA66967.1_4858_relaxed	2	82.3	661	CF-QJU69684.1_4878_relaxed	22	85.6	0.085	491	279	33	33	433	437	0.918	1	411	489	0.84	1.546e-06	106	1	0.3105	0.338
14795	CF-QGW62417.1_4902_relaxed	1	62.4	661	CF-QJU69684.1_4878_relaxed	22	85.6	0.253	390	196	16	1	307	364	0.843	5	382	489	0.773	4.896e-21	592	1	0.6489	0.6233
1989	CF-AAF61214.1_4973_relaxed	7	68.9	661	CF-QJU69684.1_4878_relaxed	22	85.6	0.124	586	284	32	264	772	785	0.648	2	435	489	0.888	5.871e-10	183	1	0.3763	0.4108
1881	CF-QRK03685.1_4873_relaxed	7	82.8	661	CF-QJU69684.1_4878_relaxed	22	85.6	0.347	532	253	19	1	509	559	0.911	1	461	489	0.943	1.303e-45	1464	1	0.7455	0.7873
533	CF-AAC03778.1_4964_relaxed	28	84.3	661	CF-QJU69684.1_4878_relaxed	22	85.6	0.116	585	264	32	101	585	598	0.811	2	433	489	0.883	1.27e-10	202	1	0.3887	0.4073
317	CF-AAC03779.1_4964_relaxed	44	90.3	661	CF-QJU69684.1_4878_relaxed	22	85.6	0.115	572	271	29	38	520	533	0.906	8	433	489	0.871	3.219e-11	216	1	0.4014	0.4102
1319	CF-AVR53743.1_4999_relaxed	11	70.8	661	CF-QJU69684.1_4878_relaxed	22	85.6	0.11	588	284	31	392	916	916	0.573	4	415	489	0.843	1.326e-10	200	1	0.3902	0.4017
190	CF-AAA83225.1_4956_relaxed	67	81.9	14795	CF-QGW62417.1_4902_relaxed	1	62.4	0.123	494	239	22	236	708	732	0.646	2	322	364	0.882	1.378e-09	199	1	0.4065	0.4803
2177	CF-AHL26149.1_10711_relaxed	6	80.9	14795	CF-QGW62417.1_4902_relaxed	1	62.4	0.082	378	193	31	74	321	330	0.752	4	357	364	0.973	0.0005604	69	0.923	0.3236	0.3043
13423	EF-AAG10009.1_4903_relaxed	1	51.4	14795	CF-QGW62417.1_4902_relaxed	1	62.4	0.118	328	189	19	48	300	329	0.769	1	303	364	0.832	1.124e-08	168	1	0.4094	0.4332
811	CF-AKC88563.1_5086_relaxed	18	80.4	14795	CF-QGW62417.1_4902_relaxed	1	62.4	0.082	303	160	18	47	237	244	0.783	1	297	364	0.816	0.0005886	73	0.956	0.3278	0.3343
928	CF-AJF23051.1_5209_relaxed	15	81	14795	CF-QGW62417.1_4902_relaxed	1	62.4	0.094	404	201	30	5	304	324	0.926	1	343	364	0.942	0.000313	64	0.855	0.2823	0.2683
5619	CF-CAA52901.1_4868_relaxed	2	69.5	14795	CF-QGW62417.1_4902_relaxed	1	62.4	0.114	340	189	23	68	330	363	0.725	1	305	364	0.838	3.282e-06	105	1	0.3514	0.3604
13339	CF-QNS17421.1_5057_relaxed	1	66.7	14795	CF-QGW62417.1_4902_relaxed	1	62.4	0.128	374	206	24	43	306	324	0.815	1	364	364	1	5.097e-06	108	1	0.3935	0.3303
12278	CF-ASM93488.1_4865_relaxed	1	67.8	14795	CF-QGW62417.1_4902_relaxed	1	62.4	0.104	393	244	22	163	520	563	0.636	1	320	364	0.879	3.536e-08	154	1	0.3866	0.4421
4734	CF-AAA66967.1_4858_relaxed	2	82.3	14795	CF-QGW62417.1_4902_relaxed	1	62.4	0.108	424	223	29	37	408	437	0.851	1	321	364	0.882	3.055e-08	154	1	0.378	0.3986
584	CF-QCD25294.1_5308_relaxed	25	68.5	14795	CF-QGW62417.1_4902_relaxed	1	62.4	0.111	423	192	30	152	524	530	0.704	34	322	364	0.794	0.0002581	47	0.382	0.2404	0.1815
1989	CF-AAF61214.1_4973_relaxed	7	68.9	14795	CF-QGW62417.1_4902_relaxed	1	62.4	0.106	507	256	21	266	755	785	0.624	2	328	364	0.898	4.56e-08	170	1	0.4107	0.4726
17664	CF-AFS65287.1_5166_relaxed	1	79.4	14795	CF-QGW62417.1_4902_relaxed	1	62.4	0.117	348	157	26	3	214	235	0.902	1	334	364	0.918	0.0002649	88	0.995	0.3542	0.3934
1881	CF-QRK03685.1_4873_relaxed	7	82.8	14795	CF-QGW62417.1_4902_relaxed	1	62.4	0.25	412	200	17	5	412	559	0.73	1	307	364	0.843	4.389e-23	613	1	0.6083	0.6265
5787	CF-AXB22595.1_5213_relaxed	2	55.1	14795	CF-QGW62417.1_4902_relaxed	1	62.4	0.116	447	258	33	5	398	526	0.749	2	364	364	0.997	1.367e-05	83	0.99	0.3374	0.2463
533	CF-AAC03778.1_4964_relaxed	28	84.3	14795	CF-QGW62417.1_4902_relaxed	1	62.4	0.134	490	233	25	103	572	598	0.786	2	320	364	0.876	2.611e-09	199	1	0.4067	0.477
317	CF-AAC03779.1_4964_relaxed	44	90.3	14795	CF-QGW62417.1_4902_relaxed	1	62.4	0.134	491	234	25	38	508	533	0.884	2	321	364	0.879	3.301e-10	219	1	0.4166	0.4791
15	CF-AAQ73094.1.4_10503_relaxed	287	85.9	14795	CF-QGW62417.1_4902_relaxed	1	62.4	0.101	336	161	24	75	279	281	0.73	7	332	364	0.896	0.0002411	79	0.981	0.3323	0.3442
1319	CF-AVR53743.1_4999_relaxed	11	70.8	14795	CF-QGW62417.1_4902_relaxed	1	62.4	0.098	519	244	26	394	887	916	0.539	2	321	364	0.879	1.861e-08	190	1	0.4303	0.4897
661	CF-QJU69684.1_4878_relaxed	22	85.6	14795	CF-QGW62417.1_4902_relaxed	1	62.4	0.237	438	239	16	5	426	489	0.863	1	359	364	0.986	1.848e-22	570	1	0.5342	0.6327
2543	CF-QIR82270.1_5225_relaxed	5	71.4	14795	CF-QGW62417.1_4902_relaxed	1	62.4	0.13	352	200	26	54	350	400	0.743	1	301	364	0.827	0.0001518	76	0.971	0.3275	0.2945
519	CF-AYP28793.1_12678_relaxed	29	79.6	14795	CF-QGW62417.1_4902_relaxed	1	62.4	0.099	462	235	26	53	439	439	0.882	2	357	364	0.978	0.0003717	44	0.301	0.2585	0.1706
190	CF-AAA83225.1_4956_relaxed	67	81.9	2291	CF-AAA66966.1_4858_relaxed	5	62.1	0.127	899	422	46	1	724	732	0.989	99	809	811	0.877	6.738e-13	178	1	0.3897	0.2354
5793	EF-QNL09579.1_4855_relaxed	2	57.2	2291	CF-AAA66966.1_4858_relaxed	5	62.1	0.25	255	139	8	1	243	244	0.996	62	276	811	0.265	2.346e-07	146	1	0.5392	0.3325
13423	EF-AAG10009.1_4903_relaxed	1	51.4	2291	CF-AAA66966.1_4858_relaxed	5	62.1	0.083	454	236	25	1	303	329	0.921	348	772	811	0.524	0.00012	95	0.998	0.3926	0.4083
8289	CF-QHY93495.1_4837_relaxed	1	56.3	2291	CF-AAA66966.1_4858_relaxed	5	62.1	0.199	346	171	17	18	303	303	0.944	22	321	811	0.37	4.607e-05	100	1	0.5144	0.2744
5619	CF-CAA52901.1_4868_relaxed	2	69.5	2291	CF-AAA66966.1_4858_relaxed	5	62.1	0.073	514	264	24	3	355	363	0.972	325	787	811	0.571	5.24e-06	107	1	0.3965	0.3487
12278	CF-ASM93488.1_4865_relaxed	1	67.8	2291	CF-AAA66966.1_4858_relaxed	5	62.1	0.177	624	376	23	1	505	563	0.897	174	778	811	0.746	6.362e-30	657	1	0.5975	0.4788
5128	EF-ANH56807.1_4839_relaxed	2	67.3	2291	CF-AAA66966.1_4858_relaxed	5	62.1	0.173	276	143	7	2	192	205	0.932	22	297	811	0.34	0.0001051	114	1	0.6234	0.3807
4734	CF-AAA66967.1_4858_relaxed	2	82.3	2291	CF-AAA66966.1_4858_relaxed	5	62.1	1	437	0	0	1	437	437	1	375	811	811	0.539	1.341e-85	3474	1	0.9583	0.96
14795	CF-QGW62417.1_4902_relaxed	1	62.4	2291	CF-AAA66966.1_4858_relaxed	5	62.1	0.113	406	214	26	1	305	364	0.838	411	771	811	0.445	2.355e-07	149	1	0.4332	0.3944
1881	CF-QRK03685.1_4873_relaxed	7	82.8	2291	CF-AAA66966.1_4858_relaxed	5	62.1	0.1	468	258	28	2	410	559	0.732	408	771	811	0.449	9.53e-07	107	1	0.3392	0.3131
1449	CF-QHG62572.1_4831_relaxed	10	69.5	2291	CF-AAA66966.1_4858_relaxed	5	62.1	0.189	801	446	35	149	889	933	0.794	150	806	811	0.81	8.032e-33	707	1	0.5805	0.4186
16305	CF-AOW41924.1_4835_relaxed	1	55.2	2291	CF-AAA66966.1_4858_relaxed	5	62.1	0.209	310	181	16	10	287	303	0.917	1	278	811	0.343	0.0001628	95	0.998	0.4753	0.2754
12899	EF-AGZ03695.1_4860_relaxed	1	54.9	2291	CF-AAA66966.1_4858_relaxed	5	62.1	0.208	221	129	9	3	218	229	0.943	97	276	811	0.222	0.0001614	88	0.995	0.4348	0.3399
533	CF-AAC03778.1_4964_relaxed	28	84.3	2291	CF-AAA66966.1_4858_relaxed	5	62.1	0.121	652	307	35	32	583	598	0.923	317	802	811	0.599	9.212e-08	126	1	0.3758	0.2819
317	CF-AAC03779.1_4964_relaxed	44	90.3	2291	CF-AAA66966.1_4858_relaxed	5	62.1	0.114	620	280	34	1	518	533	0.972	350	802	811	0.559	2.867e-07	132	1	0.4004	0.325
12766	CF-QLJ83484.1_4853_relaxed	1	62.9	2291	CF-AAA66966.1_4858_relaxed	5	62.1	0.224	263	135	11	3	239	285	0.832	174	393	811	0.271	1.195e-05	110	1	0.5022	0.2902
1319	CF-AVR53743.1_4999_relaxed	11	70.8	2291	CF-AAA66966.1_4858_relaxed	5	62.1	0.117	879	405	48	146	864	916	0.785	101	768	811	0.824	3.229e-11	123	1	0.3658	0.1468
12785	CF-QDQ17567.1_4946_relaxed	1	70.1	2291	CF-AAA66966.1_4858_relaxed	5	62.1	0.143	572	275	35	11	430	464	0.905	174	682	811	0.628	2.752e-08	104	1	0.4115	0.1921
661	CF-QJU69684.1_4878_relaxed	22	85.6	2291	CF-AAA66966.1_4858_relaxed	5	62.1	0.068	513	262	34	2	411	489	0.838	408	807	811	0.493	1.92e-06	108	1	0.3444	0.3343
913	CF-QOR29552.1_4861_relaxed	15	73.2	2291	CF-AAA66966.1_4858_relaxed	5	62.1	0.3	502	321	12	123	606	608	0.796	317	806	811	0.604	4.682e-45	1464	1	0.7833	0.7463
2543	CF-QIR82270.1_5225_relaxed	5	71.4	2291	CF-AAA66966.1_4858_relaxed	5	62.1	0.109	456	239	33	25	355	400	0.827	363	776	811	0.51	0.0008419	56	0.663	0.3158	0.2192
190	CF-AAA83225.1_4956_relaxed	67	81.9	1449	CF-QHG62572.1_4831_relaxed	10	69.5	0.106	929	393	40	21	699	732	0.928	118	858	933	0.794	4.826e-13	177	1	0.3931	0.2265
4750	CF-AAQ99109.1_12416_relaxed	2	92.1	1449	CF-QHG62572.1_4831_relaxed	10	69.5	0.344	87	53	1	12	94	148	0.561	169	255	933	0.093	0.0003453	183	1	0.6817	0.847
17639	CF-ABC74960.1_12415_relaxed	1	76.5	1449	CF-QHG62572.1_4831_relaxed	10	69.5	0.304	115	66	2	19	129	183	0.607	151	255	933	0.113	0.0001081	160	1	0.594	0.6579
5793	EF-QNL09579.1_4855_relaxed	2	57.2	1449	CF-QHG62572.1_4831_relaxed	10	69.5	0.463	97	49	1	151	244	244	0.385	164	260	933	0.104	2.091e-07	290	1	0.7876	0.8791
13423	EF-AAG10009.1_4903_relaxed	1	51.4	1449	CF-QHG62572.1_4831_relaxed	10	69.5	0.115	432	227	24	1	303	329	0.921	445	850	933	0.435	2.532e-05	94	0.998	0.3555	0.3516
8289	CF-QHY93495.1_4837_relaxed	1	56.3	1449	CF-QHG62572.1_4831_relaxed	10	69.5	0.177	293	137	8	3	292	303	0.957	80	271	933	0.206	6.778e-05	108	1	0.6168	0.2825
928	CF-AJF23051.1_5209_relaxed	15	81	1449	CF-QHG62572.1_4831_relaxed	10	69.5	0.091	450	217	27	6	304	324	0.923	497	905	933	0.438	0.0003686	56	0.663	0.2956	0.2033
5619	CF-CAA52901.1_4868_relaxed	2	69.5	1449	CF-QHG62572.1_4831_relaxed	10	69.5	0.114	507	240	31	12	362	363	0.967	427	880	933	0.487	3.23e-08	123	1	0.3387	0.3173
2291	CF-AAA66966.1_4858_relaxed	5	62.1	1449	CF-QHG62572.1_4831_relaxed	10	69.5	0.175	937	510	37	14	806	811	0.978	72	889	933	0.877	9.243e-35	739	1	0.5965	0.4137
12278	CF-ASM93488.1_4865_relaxed	1	67.8	1449	CF-QHG62572.1_4831_relaxed	10	69.5	0.138	735	367	26	3	508	563	0.899	164	860	933	0.747	1.421e-25	523	1	0.5642	0.4339
5128	EF-ANH56807.1_4839_relaxed	2	67.3	1449	CF-QHG62572.1_4831_relaxed	10	69.5	0.27	174	114	3	6	176	205	0.834	90	253	933	0.176	2.056e-07	192	1	0.65	0.4941
4734	CF-AAA66967.1_4858_relaxed	2	82.3	1449	CF-QHG62572.1_4831_relaxed	10	69.5	0.219	461	304	21	1	433	437	0.991	457	889	933	0.464	6.133e-27	809	1	0.6414	0.7363
14795	CF-QGW62417.1_4902_relaxed	1	62.4	1449	CF-QHG62572.1_4831_relaxed	10	69.5	0.095	409	212	23	1	307	364	0.843	500	852	933	0.378	9.911e-07	126	1	0.3892	0.3658
1989	CF-AAF61214.1_4973_relaxed	7	68.9	1449	CF-QHG62572.1_4831_relaxed	10	69.5	0.114	919	362	45	83	737	785	0.834	123	853	933	0.783	3.311e-09	113	1	0.3285	0.2058
1881	CF-QRK03685.1_4873_relaxed	7	82.8	1449	CF-QHG62572.1_4831_relaxed	10	69.5	0.08	487	251	27	1	413	559	0.739	490	853	933	0.39	3.643e-07	123	1	0.3773	0.3369
16305	CF-AOW41924.1_4835_relaxed	1	55.2	1449	CF-QHG62572.1_4831_relaxed	10	69.5	0.181	286	133	11	8	290	303	0.934	74	261	933	0.202	0.0002326	100	1	0.5128	0.2974
533	CF-AAC03778.1_4964_relaxed	28	84.3	1449	CF-QHG62572.1_4831_relaxed	10	69.5	0.119	653	304	38	19	588	598	0.953	426	890	933	0.498	9.539e-09	139	1	0.3625	0.29
12730	CF-DAC81325.1_12065_relaxed	1	70.9	1449	CF-QHG62572.1_4831_relaxed	10	69.5	0.134	350	223	14	1	292	418	0.699	95	422	933	0.352	0.0002709	77	0.975	0.5521	0.2294
317	CF-AAC03779.1_4964_relaxed	44	90.3	1449	CF-QHG62572.1_4831_relaxed	10	69.5	0.115	590	257	34	1	500	533	0.938	444	858	933	0.445	4.551e-08	138	1	0.3774	0.3196
12766	CF-QLJ83484.1_4853_relaxed	1	62.9	1449	CF-QHG62572.1_4831_relaxed	10	69.5	0.204	303	153	13	1	239	285	0.839	160	438	933	0.299	1.493e-05	116	1	0.5226	0.3223
1319	CF-AVR53743.1_4999_relaxed	11	70.8	1449	CF-QHG62572.1_4831_relaxed	10	69.5	0.112	917	422	40	186	871	916	0.749	98	853	933	0.81	3.163e-10	132	1	0.394	0.1844
12785	CF-QDQ17567.1_4946_relaxed	1	70.1	1449	CF-QHG62572.1_4831_relaxed	10	69.5	0.112	660	310	31	1	430	464	0.927	151	764	933	0.658	9.419e-06	87	0.994	0.4665	0.2167
661	CF-QJU69684.1_4878_relaxed	22	85.6	1449	CF-QHG62572.1_4831_relaxed	10	69.5	0.092	444	262	29	2	383	489	0.781	489	853	933	0.391	6.752e-08	142	1	0.3642	0.3824
913	CF-QOR29552.1_4861_relaxed	15	73.2	1449	CF-QHG62572.1_4831_relaxed	10	69.5	0.202	494	336	22	136	605	608	0.773	427	886	933	0.493	9.184e-32	939	1	0.6945	0.6803
2543	CF-QIR82270.1_5225_relaxed	5	71.4	1449	CF-QHG62572.1_4831_relaxed	10	69.5	0.103	452	226	33	18	350	400	0.832	455	846	933	0.42	0.0006749	49	0.442	0.3027	0.1727
190	CF-AAA83225.1_4956_relaxed	67	81.9	12278	CF-ASM93488.1_4865_relaxed	1	67.8	0.157	736	363	42	51	725	732	0.922	1	540	563	0.959	7.962e-13	170	1	0.3759	0.2246
4750	CF-AAQ99109.1_12416_relaxed	2	92.1	12278	CF-ASM93488.1_4865_relaxed	1	67.8	0.4	95	49	5	10	100	148	0.615	6	96	563	0.162	0.0001408	189	1	0.6751	0.7986
17639	CF-ABC74960.1_12415_relaxed	1	76.5	12278	CF-ASM93488.1_4865_relaxed	1	67.8	0.415	89	47	4	45	129	183	0.464	6	93	563	0.156	0.0003026	177	1	0.6593	0.8486
5793	EF-QNL09579.1_4855_relaxed	2	57.2	12278	CF-ASM93488.1_4865_relaxed	1	67.8	0.431	95	52	2	149	242	244	0.385	1	94	563	0.167	1.573e-06	272	1	0.8115	0.9262
8289	CF-QHY93495.1_4837_relaxed	1	56.3	12278	CF-ASM93488.1_4865_relaxed	1	67.8	0.273	139	85	5	173	303	303	0.432	1	131	563	0.233	0.0003006	143	1	0.633	0.598
2291	CF-AAA66966.1_4858_relaxed	5	62.1	12278	CF-ASM93488.1_4865_relaxed	1	67.8	0.18	622	376	23	174	778	811	0.746	1	505	563	0.897	7.163e-28	656	1	0.6088	0.4877
17466	CF-AAN41666.1_4843_relaxed	1	74.9	12278	CF-ASM93488.1_4865_relaxed	1	67.8	0.23	113	70	6	37	148	193	0.58	7	103	563	0.172	0.0005367	117	1	0.53	0.614
4734	CF-AAA66967.1_4858_relaxed	2	82.3	12278	CF-ASM93488.1_4865_relaxed	1	67.8	0.168	439	275	18	1	404	437	0.924	122	505	563	0.682	3.733e-21	552	1	0.5938	0.585
14795	CF-QGW62417.1_4902_relaxed	1	62.4	12278	CF-ASM93488.1_4865_relaxed	1	67.8	0.116	378	226	20	1	308	364	0.846	163	502	563	0.604	3.665e-07	153	1	0.4422	0.4268
1989	CF-AAF61214.1_4973_relaxed	7	68.9	12278	CF-ASM93488.1_4865_relaxed	1	67.8	0.123	674	341	33	123	726	785	0.769	1	494	563	0.877	3.813e-11	171	1	0.3841	0.2903
1881	CF-QRK03685.1_4873_relaxed	7	82.8	12278	CF-ASM93488.1_4865_relaxed	1	67.8	0.087	466	256	25	2	417	559	0.744	160	506	563	0.616	1.361e-05	101	1	0.3825	0.3374
1449	CF-QHG62572.1_4831_relaxed	10	69.5	12278	CF-ASM93488.1_4865_relaxed	1	67.8	0.145	733	364	31	164	860	933	0.747	3	508	563	0.899	2.39e-23	486	1	0.5143	0.4286
533	CF-AAC03778.1_4964_relaxed	28	84.3	12278	CF-ASM93488.1_4865_relaxed	1	67.8	0.113	571	281	30	31	550	598	0.87	98	494	563	0.705	6.213e-06	91	0.997	0.3355	0.2602
317	CF-AAC03779.1_4964_relaxed	44	90.3	12278	CF-ASM93488.1_4865_relaxed	1	67.8	0.099	604	301	31	1	526	533	0.987	102	540	563	0.78	2.064e-05	104	1	0.3905	0.3404
12766	CF-QLJ83484.1_4853_relaxed	1	62.9	12278	CF-ASM93488.1_4865_relaxed	1	67.8	0.302	182	99	7	3	181	285	0.628	1	157	563	0.279	3.286e-08	229	1	0.6253	0.542
1319	CF-AVR53743.1_4999_relaxed	11	70.8	12278	CF-ASM93488.1_4865_relaxed	1	67.8	0.127	704	340	38	220	860	916	0.7	3	494	563	0.874	5.446e-10	145	1	0.3967	0.2318
661	CF-QJU69684.1_4878_relaxed	22	85.6	12278	CF-ASM93488.1_4865_relaxed	1	67.8	0.093	458	270	32	2	402	489	0.82	160	529	563	0.657	2.27e-06	110	1	0.3521	0.344
913	CF-QOR29552.1_4861_relaxed	15	73.2	12278	CF-ASM93488.1_4865_relaxed	1	67.8	0.182	477	302	17	124	578	608	0.748	98	508	563	0.73	1.723e-22	566	1	0.6023	0.5502
2543	CF-QIR82270.1_5225_relaxed	5	71.4	12278	CF-ASM93488.1_4865_relaxed	1	67.8	0.096	414	238	30	21	346	400	0.815	129	494	563	0.65	0.0001792	62	0.817	0.3279	0.2032
190	CF-AAA83225.1_4956_relaxed	67	81.9	913	CF-QOR29552.1_4861_relaxed	15	73.2	0.115	800	409	43	5	724	732	0.984	24	604	608	0.956	1.378e-09	146	1	0.3569	0.296
7750	CF-AGX00961.1_10485_relaxed	1	76	913	CF-QOR29552.1_4861_relaxed	15	73.2	0.099	694	313	46	21	600	621	0.934	107	602	608	0.816	0.0004812	26	0.063	0.1645	0.08212
13423	EF-AAG10009.1_4903_relaxed	1	51.4	913	CF-QOR29552.1_4861_relaxed	15	73.2	0.08	386	210	19	39	298	329	0.79	198	564	608	0.604	0.0001796	91	0.997	0.3712	0.4159
928	CF-AJF23051.1_5209_relaxed	15	81	913	CF-QOR29552.1_4861_relaxed	15	73.2	0.094	434	208	30	4	291	324	0.889	204	598	608	0.65	0.0007092	57	0.692	0.2916	0.2326
5619	CF-CAA52901.1_4868_relaxed	2	69.5	913	CF-QOR29552.1_4861_relaxed	15	73.2	0.087	516	254	28	1	358	363	0.986	131	587	608	0.752	2.754e-06	109	1	0.3837	0.349
2291	CF-AAA66966.1_4858_relaxed	5	62.1	913	CF-QOR29552.1_4861_relaxed	15	73.2	0.243	703	418	18	116	806	811	0.852	6	606	608	0.988	2.775e-46	1263	1	0.6676	0.6203
12278	CF-ASM93488.1_4865_relaxed	1	67.8	913	CF-QOR29552.1_4861_relaxed	15	73.2	0.179	486	313	17	87	508	563	0.75	115	578	608	0.763	2.228e-24	566	1	0.5823	0.5397
4734	CF-AAA66967.1_4858_relaxed	2	82.3	913	CF-QOR29552.1_4861_relaxed	15	73.2	0.329	443	278	9	1	432	437	0.989	172	606	608	0.715	1.401e-44	1562	1	0.7871	0.8475
1989	CF-AAF61214.1_4973_relaxed	7	68.9	913	CF-QOR29552.1_4861_relaxed	15	73.2	0.112	789	368	38	56	739	785	0.871	18	578	608	0.923	2.3e-07	108	1	0.3254	0.2796
1881	CF-QRK03685.1_4873_relaxed	7	82.8	913	CF-QOR29552.1_4861_relaxed	15	73.2	0.103	484	249	33	1	412	559	0.737	203	573	608	0.61	4.568e-07	122	1	0.373	0.3413
1449	CF-QHG62572.1_4831_relaxed	10	69.5	913	CF-QOR29552.1_4861_relaxed	15	73.2	0.194	672	414	30	282	889	933	0.652	1	608	608	1	1.55e-32	824	1	0.5945	0.5645
533	CF-AAC03778.1_4964_relaxed	28	84.3	913	CF-QOR29552.1_4861_relaxed	15	73.2	0.117	629	314	32	1	556	598	0.93	107	567	608	0.758	9.879e-10	162	1	0.4088	0.2888
317	CF-AAC03779.1_4964_relaxed	44	90.3	913	CF-QOR29552.1_4861_relaxed	15	73.2	0.106	583	279	33	1	500	533	0.938	153	576	608	0.697	2.796e-08	143	1	0.3792	0.3238
11464	CF-AAL09674.1_4975_relaxed	1	57.4	913	CF-QOR29552.1_4861_relaxed	15	73.2	0.115	791	388	38	168	898	947	0.772	40	578	608	0.887	2.596e-08	130	1	0.4305	0.2446
1319	CF-AVR53743.1_4999_relaxed	11	70.8	913	CF-QOR29552.1_4861_relaxed	15	73.2	0.1	668	330	36	322	905	916	0.638	128	608	608	0.791	3.573e-08	130	1	0.3888	0.2681
661	CF-QJU69684.1_4878_relaxed	22	85.6	913	CF-QOR29552.1_4861_relaxed	15	73.2	0.091	502	292	34	1	435	489	0.89	203	607	608	0.666	4.321e-08	137	1	0.361	0.3447
2543	CF-QIR82270.1_5225_relaxed	5	71.4	913	CF-QOR29552.1_4861_relaxed	15	73.2	0.103	466	224	28	25	355	400	0.827	167	573	608	0.669	0.0002115	51	0.505	0.2748	0.1673
190	CF-AAA83225.1_4956_relaxed	67	81.9	1881	CF-QRK03685.1_4873_relaxed	7	82.8	0.111	549	271	32	227	694	732	0.639	1	413	559	0.739	2.487e-08	141	1	0.3533	0.3566
13423	EF-AAG10009.1_4903_relaxed	1	51.4	1881	CF-QRK03685.1_4873_relaxed	7	82.8	0.118	437	183	25	45	305	329	0.793	2	412	559	0.735	1.505e-06	130	1	0.4025	0.4275
12278	CF-ASM93488.1_4865_relaxed	1	67.8	1881	CF-QRK03685.1_4873_relaxed	7	82.8	0.084	462	262	23	160	506	563	0.616	2	417	559	0.744	7.294e-06	96	0.999	0.3429	0.34
4734	CF-AAA66967.1_4858_relaxed	2	82.3	1881	CF-QRK03685.1_4873_relaxed	7	82.8	0.094	477	269	34	33	405	437	0.854	1	418	559	0.748	5.119e-07	112	1	0.3141	0.3305
14795	CF-QGW62417.1_4902_relaxed	1	62.4	1881	CF-QRK03685.1_4873_relaxed	7	82.8	0.248	414	198	17	1	307	364	0.843	5	412	559	0.73	1.299e-21	618	1	0.6691	0.6246
1989	CF-AAF61214.1_4973_relaxed	7	68.9	1881	CF-QRK03685.1_4873_relaxed	7	82.8	0.103	551	278	31	264	737	785	0.604	2	413	559	0.737	2.143e-06	113	1	0.3688	0.3422
533	CF-AAC03778.1_4964_relaxed	28	84.3	1881	CF-QRK03685.1_4873_relaxed	7	82.8	0.098	537	272	28	103	560	598	0.766	10	413	559	0.723	6.791e-07	128	1	0.3684	0.3642
317	CF-AAC03779.1_4964_relaxed	44	90.3	1881	CF-QRK03685.1_4873_relaxed	7	82.8	0.103	549	256	28	38	495	533	0.859	10	413	559	0.723	5.795e-07	137	1	0.3916	0.3864
1319	CF-AVR53743.1_4999_relaxed	11	70.8	1881	CF-QRK03685.1_4873_relaxed	7	82.8	0.115	569	261	33	392	874	916	0.527	2	413	559	0.737	1.467e-07	128	1	0.358	0.3261
661	CF-QJU69684.1_4878_relaxed	22	85.6	1881	CF-QRK03685.1_4873_relaxed	7	82.8	0.36	507	230	20	1	437	489	0.894	1	483	559	0.864	1.473e-44	1445	1	0.7666	0.7594
190	CF-AAA83225.1_4956_relaxed	67	81.9	4734	CF-AAA66967.1_4858_relaxed	2	82.3	0.117	596	288	36	199	721	732	0.714	1	431	437	0.986	2.978e-06	114	1	0.3519	0.3772
13423	EF-AAG10009.1_4903_relaxed	1	51.4	4734	CF-AAA66967.1_4858_relaxed	2	82.3	0.083	405	197	20	39	303	329	0.805	28	398	437	0.849	0.0001009	72	0.949	0.2902	0.3102
2291	CF-AAA66966.1_4858_relaxed	5	62.1	4734	CF-AAA66967.1_4858_relaxed	2	82.3	1	437	0	0	375	811	811	0.539	1	437	437	1	1.012e-86	3441	1	0.9365	0.96
12278	CF-ASM93488.1_4865_relaxed	1	67.8	4734	CF-AAA66967.1_4858_relaxed	2	82.3	0.186	429	270	19	131	505	563	0.666	1	404	437	0.924	4.334e-22	549	1	0.5841	0.6089
14795	CF-QGW62417.1_4902_relaxed	1	62.4	4734	CF-AAA66967.1_4858_relaxed	2	82.3	0.098	415	210	26	1	305	364	0.838	37	397	437	0.826	2.489e-07	149	1	0.4373	0.39
1881	CF-QRK03685.1_4873_relaxed	7	82.8	4734	CF-AAA66967.1_4858_relaxed	2	82.3	0.087	466	268	30	1	410	559	0.733	33	397	437	0.835	3.253e-07	114	1	0.3369	0.3219
1449	CF-QHG62572.1_4831_relaxed	10	69.5	4734	CF-AAA66967.1_4858_relaxed	2	82.3	0.221	460	298	22	462	889	933	0.459	2	433	437	0.989	1.31e-26	780	1	0.6004	0.7363
533	CF-AAC03778.1_4964_relaxed	28	84.3	4734	CF-AAA66967.1_4858_relaxed	2	82.3	0.095	554	273	30	68	556	598	0.818	6	396	437	0.895	2.917e-06	115	1	0.3448	0.371
317	CF-AAC03779.1_4964_relaxed	44	90.3	4734	CF-AAA66967.1_4858_relaxed	2	82.3	0.086	590	300	32	5	518	533	0.964	2	428	437	0.977	1.806e-06	123	1	0.3647	0.3767
661	CF-QJU69684.1_4878_relaxed	22	85.6	4734	CF-AAA66967.1_4858_relaxed	2	82.3	0.071	502	274	34	1	411	489	0.84	33	433	437	0.918	8.791e-07	111	1	0.3148	0.3503
913	CF-QOR29552.1_4861_relaxed	15	73.2	4734	CF-AAA66967.1_4858_relaxed	2	82.3	0.33	442	277	9	173	606	608	0.714	2	432	437	0.986	8.645e-45	1554	1	0.7853	0.8477
1790	CF-AAC70308.1_12358_relaxed	7	84.4	10098	EF-AKC91631.1_12355_relaxed	1	55.3	0.338	121	62	4	97	200	200	0.52	386	505	505	0.238	1.472e-09	316	1	0.7854	0.739
440	CF-AJP09062.1_11892_relaxed	34	84.9	10098	EF-AKC91631.1_12355_relaxed	1	55.3	0.112	496	274	18	2	393	517	0.758	57	490	505	0.859	8.106e-05	75	0.967	0.4859	0.1637
1389	CF-AKN80798.1_12397_relaxed	11	84.8	10098	EF-AKC91631.1_12355_relaxed	1	55.3	0.246	126	70	6	39	140	141	0.723	376	500	505	0.248	3.234e-06	192	1	0.7022	0.6391
1692	EF-AAC70300.1_12358_relaxed	8	84.4	10098	EF-AKC91631.1_12355_relaxed	1	55.3	0.142	511	252	23	5	392	403	0.963	57	504	505	0.887	4.586e-06	101	1	0.5751	0.1953
18503	CF-AMF83805.1_12394_relaxed	1	86.4	10098	EF-AKC91631.1_12355_relaxed	1	55.3	0.191	120	65	7	3	97	103	0.922	392	504	505	0.224	0.0004692	118	1	0.5643	0.6182
18133	CF-AFV50391.1_11893_relaxed	1	76.7	10098	EF-AKC91631.1_12355_relaxed	1	55.3	0.111	475	254	22	62	406	537	0.642	54	490	505	0.865	0.0002999	72	0.949	0.5256	0.18
5890	EF-AKS26477.1_12060_relaxed	2	51.5	10098	EF-AKC91631.1_12355_relaxed	1	55.3	0.128	289	203	13	1	258	265	0.974	55	325	505	0.537	0.000171	79	0.981	0.4418	0.2657
722	CF-BAE72327.1_12353_relaxed	20	91.3	10098	EF-AKC91631.1_12355_relaxed	1	55.3	0.218	142	78	7	44	154	169	0.657	362	501	505	0.277	9.706e-05	112	1	0.5461	0.4807
12777	CF-QDL57079.1_12344_relaxed	1	86.7	10098	EF-AKC91631.1_12355_relaxed	1	55.3	0.228	118	57	6	44	129	141	0.61	386	501	505	0.23	0.0002989	92	0.997	0.4878	0.443
1763	CF-CCV02403.1_11949_relaxed	8	87.8	10098	EF-AKC91631.1_12355_relaxed	1	55.3	0.136	455	228	20	59	374	384	0.823	76	504	505	0.85	0.0002188	72	0.949	0.4989	0.1986
1621	CF-AJK91727.1_12411_relaxed	9	76	10098	EF-AKC91631.1_12355_relaxed	1	55.3	0.151	204	106	5	34	175	175	0.811	307	505	505	0.394	4.488e-06	164	1	0.7001	0.4809
5779	EF-AJK91718.1_12411_relaxed	2	63.6	10098	EF-AKC91631.1_12355_relaxed	1	55.3	0.113	601	341	28	201	708	717	0.709	3	504	505	0.994	0.0002127	74	0.961	0.4849	0.2017
1790	CF-AAC70308.1_12358_relaxed	7	84.4	1621	CF-AJK91727.1_12411_relaxed	9	76	0.175	199	134	11	7	200	200	0.97	2	175	175	0.994	7.405e-08	199	1	0.6894	0.4693
1389	CF-AKN80798.1_12397_relaxed	11	84.8	1621	CF-AJK91727.1_12411_relaxed	9	76	0.263	148	85	4	16	140	141	0.887	24	170	175	0.84	1.502e-08	254	1	0.7667	0.5957
11847	CF-AOT85593.1_12343_relaxed	1	73.1	1621	CF-AJK91727.1_12411_relaxed	9	76	0.151	191	122	11	61	229	244	0.693	2	174	175	0.989	0.0004614	100	1	0.5791	0.4374
1678	CF-AKR17430.1_12405_relaxed	8	76.7	1621	CF-AJK91727.1_12411_relaxed	9	76	0.135	192	113	9	49	231	252	0.726	26	173	175	0.846	0.0008288	87	0.994	0.5956	0.3676
18503	CF-AMF83805.1_12394_relaxed	1	86.4	1621	CF-AJK91727.1_12411_relaxed	9	76	0.262	99	62	5	5	97	103	0.903	81	174	175	0.537	1.276e-07	271	1	0.788	0.8395
10098	EF-AKC91631.1_12355_relaxed	1	55.3	1621	CF-AJK91727.1_12411_relaxed	9	76	0.177	225	117	10	282	505	505	0.444	18	175	175	0.903	4.57e-06	148	1	0.5382	0.4794
722	CF-BAE72327.1_12353_relaxed	20	91.3	1621	CF-AJK91727.1_12411_relaxed	9	76	0.1	180	123	9	11	158	169	0.876	2	174	175	0.989	0.0001614	100	1	0.5803	0.3905
14566	EF-AAM70223.1_12407_relaxed	1	58.3	1621	CF-AJK91727.1_12411_relaxed	9	76	0.123	195	135	11	161	344	380	0.484	5	174	175	0.971	0.0001835	89	0.996	0.4552	0.3692
1790	CF-AAC70308.1_12358_relaxed	7	84.4	1389	CF-AKN80798.1_12397_relaxed	11	84.8	0.201	164	99	8	35	195	200	0.805	6	140	141	0.957	1.038e-05	164	1	0.694	0.5403
11847	CF-AOT85593.1_12343_relaxed	1	73.1	1389	CF-AKN80798.1_12397_relaxed	11	84.8	0.113	150	119	7	77	224	244	0.607	2	139	141	0.979	0.0004614	117	1	0.6485	0.532
1678	CF-AKR17430.1_12405_relaxed	8	76.7	1389	CF-AKN80798.1_12397_relaxed	11	84.8	0.128	101	75	7	137	228	252	0.365	44	140	141	0.688	0.0006855	105	1	0.4974	0.6247
1692	EF-AAC70300.1_12358_relaxed	8	84.4	1389	CF-AKN80798.1_12397_relaxed	11	84.8	0.125	128	94	7	276	388	403	0.28	16	140	141	0.887	0.0007525	111	1	0.5863	0.4647
18503	CF-AMF83805.1_12394_relaxed	1	86.4	1389	CF-AKN80798.1_12397_relaxed	11	84.8	0.312	96	55	4	3	93	103	0.883	51	140	141	0.638	5.615e-07	245	1	0.7706	0.815
10098	EF-AKC91631.1_12355_relaxed	1	55.3	1389	CF-AKN80798.1_12397_relaxed	11	84.8	0.192	151	88	5	360	500	505	0.279	14	140	141	0.901	1.605e-06	188	1	0.622	0.5932
2429	CF-QYC92708.1_12382_relaxed	5	85.6	1389	CF-AKN80798.1_12397_relaxed	11	84.8	0.171	128	92	8	161	278	303	0.389	17	140	141	0.879	0.0001702	130	1	0.6112	0.5347
722	CF-BAE72327.1_12353_relaxed	20	91.3	1389	CF-AKN80798.1_12397_relaxed	11	84.8	0.165	145	109	6	16	154	169	0.822	2	140	141	0.986	1.537e-05	134	1	0.6252	0.4684
12777	CF-QDL57079.1_12344_relaxed	1	86.7	1389	CF-AKN80798.1_12397_relaxed	11	84.8	0.136	139	102	8	5	129	141	0.887	6	140	141	0.957	0.0006514	96	0.999	0.6392	0.424
1621	CF-AJK91727.1_12411_relaxed	9	76	1389	CF-AKN80798.1_12397_relaxed	11	84.8	0.273	172	91	7	1	170	175	0.971	1	140	141	0.993	6.839e-09	257	1	0.723	0.5957
8091	CF-ALN66202.1_12439_relaxed	1	69.9	1389	CF-AKN80798.1_12397_relaxed	11	84.8	0.136	147	97	5	69	211	358	0.399	20	140	141	0.858	0.0007753	76	0.971	0.4	0.3831
1790	CF-AAC70308.1_12358_relaxed	7	84.4	1692	EF-AAC70300.1_12358_relaxed	8	84.4	0.217	207	125	11	1	199	200	0.995	218	395	403	0.442	2.415e-05	126	1	0.7014	0.35
6061	CF-AHH82626.1_12333_relaxed	2	78.4	1692	EF-AAC70300.1_12358_relaxed	8	84.4	0.174	109	78	7	38	143	144	0.736	298	397	403	0.248	7.181e-05	150	1	0.6168	0.6711
444	CF-AJD80759.1_12338_relaxed	34	86	1692	EF-AAC70300.1_12358_relaxed	8	84.4	0.156	428	271	13	2	368	486	0.755	3	401	403	0.99	1.922e-13	240	1	0.5833	0.2484
440	CF-AJP09062.1_11892_relaxed	34	84.9	1692	EF-AAC70300.1_12358_relaxed	8	84.4	0.162	437	296	15	2	409	517	0.789	5	400	403	0.983	7.096e-13	237	1	0.5998	0.2464
2534	EF-ACH96143.1_12424_relaxed	5	84.7	1692	EF-AAC70300.1_12358_relaxed	8	84.4	0.117	221	160	9	8	198	200	0.955	1	216	403	0.536	0.0003326	106	1	0.6677	0.3865
11043	CF-AOT85506.1_12343_relaxed	1	83	1692	EF-AAC70300.1_12358_relaxed	8	84.4	0.159	132	107	3	2	133	157	0.841	268	395	403	0.318	5.415e-07	202	1	0.703	0.5966
8209	CF-CCV01937.1_11941_relaxed	1	78.2	1692	EF-AAC70300.1_12358_relaxed	8	84.4	0.121	510	282	29	100	558	562	0.817	2	396	403	0.98	5.365e-05	74	0.961	0.4191	0.1819
14894	CF-AJD09295.1_12341_relaxed	1	91.8	1692	EF-AAC70300.1_12358_relaxed	8	84.4	0.236	152	99	4	2	140	142	0.979	31	178	403	0.367	7.948e-07	164	1	0.6297	0.4573
15285	CF-AJP09144.1_11892_relaxed	1	82.7	1692	EF-AAC70300.1_12358_relaxed	8	84.4	0.148	128	95	5	6	126	145	0.834	2	122	403	0.3	2.716e-05	132	1	0.4809	0.5816
6847	CF-AKS26373.1_12060_relaxed	1	89.4	1692	EF-AAC70300.1_12358_relaxed	8	84.4	0.132	136	87	8	2	118	134	0.873	1	124	403	0.308	3.47e-05	129	1	0.4993	0.5102
1794	CF-AXU41588.1_12322_relaxed	7	82.5	1692	EF-AAC70300.1_12358_relaxed	8	84.4	0.139	337	228	10	2	315	327	0.96	3	300	403	0.739	4.032e-05	130	1	0.7503	0.3669
6294	EF-CCU55838.1_12041_relaxed	2	80.8	1692	EF-AAC70300.1_12358_relaxed	8	84.4	0.197	203	145	8	28	216	220	0.859	3	201	403	0.494	3.142e-07	163	1	0.6435	0.3975
15990	CF-BAC67345.1_12315_relaxed	1	77.7	1692	EF-AAC70300.1_12358_relaxed	8	84.4	0.131	175	131	3	45	199	201	0.771	8	181	403	0.432	6.769e-07	170	1	0.6769	0.4759
1389	CF-AKN80798.1_12397_relaxed	11	84.8	1692	EF-AAC70300.1_12358_relaxed	8	84.4	0.132	143	103	8	6	140	141	0.957	259	388	403	0.323	0.0002992	108	1	0.612	0.4249
14884	CF-AJD09247.1_12341_relaxed	1	51.8	1692	EF-AAC70300.1_12358_relaxed	8	84.4	0.629	62	20	2	11	71	94	0.649	47	106	403	0.149	0.0009996	114	1	0.5618	0.7073
11847	CF-AOT85593.1_12343_relaxed	1	73.1	1692	EF-AAC70300.1_12358_relaxed	8	84.4	0.157	184	127	10	58	235	244	0.73	239	400	403	0.402	0.0001332	101	1	0.5883	0.3607
801	EF-AAG27319.1_12409_relaxed	18	70.5	1692	EF-AAC70300.1_12358_relaxed	8	84.4	0.099	333	238	13	2	310	320	0.966	3	297	403	0.732	0.0004999	75	0.967	0.5827	0.2431
14852	CF-CCU55988.1_12045_relaxed	1	83.9	1692	EF-AAC70300.1_12358_relaxed	8	84.4	0.115	459	243	21	15	371	450	0.793	6	403	403	0.988	0.0001099	80	0.984	0.5489	0.198
820	CF-AAM70217.1_12407_relaxed	18	82.1	1692	EF-AAC70300.1_12358_relaxed	8	84.4	0.176	170	90	7	9	153	157	0.924	5	149	403	0.36	0.0002221	106	1	0.5723	0.4084
17154	CF-AAC97764.1_12053_relaxed	1	84	1692	EF-AAC70300.1_12358_relaxed	8	84.4	0.252	95	58	3	5	87	87	0.954	8	101	403	0.233	4.517e-06	197	1	0.7313	0.7621
1678	CF-AKR17430.1_12405_relaxed	8	76.7	1692	EF-AAC70300.1_12358_relaxed	8	84.4	0.171	245	134	5	5	241	252	0.94	218	401	403	0.457	1.555e-08	182	1	0.7331	0.3512
11457	CF-AAM70290.1_12407_relaxed	1	82.7	1692	EF-AAC70300.1_12358_relaxed	8	84.4	0.183	142	101	7	160	290	403	0.325	3	140	403	0.342	0.0005746	107	1	0.4958	0.4711
8561	CF-QYC92739.1_12382_relaxed	1	78.2	1692	EF-AAC70300.1_12358_relaxed	8	84.4	0.13	199	146	7	2	199	206	0.961	226	398	403	0.429	7.638e-06	157	1	0.71	0.4878
6522	CF-BAO49613.1_12030_relaxed	2	84.2	1692	EF-AAC70300.1_12358_relaxed	8	84.4	0.13	146	109	7	16	146	147	0.891	4	146	403	0.355	1.728e-05	145	1	0.609	0.486
10098	EF-AKC91631.1_12355_relaxed	1	55.3	1692	EF-AAC70300.1_12358_relaxed	8	84.4	0.132	483	289	24	57	504	505	0.887	5	392	403	0.963	7.365e-08	106	1	0.4487	0.1925
11782	CF-AOT85515.1_12343_relaxed	1	78.8	1692	EF-AAC70300.1_12358_relaxed	8	84.4	0.675	114	33	4	1	110	114	0.965	1	114	403	0.283	7.552e-13	424	1	0.7682	0.7841
3447	CF-AJP09004.1_11892_relaxed	3	88.1	1692	EF-AAC70300.1_12358_relaxed	8	84.4	0.204	142	94	4	2	132	153	0.856	5	138	403	0.333	1.601e-08	228	1	0.6774	0.6025
12551	EF-ABO37339.1_11891_relaxed	1	76.6	1692	EF-AAC70300.1_12358_relaxed	8	84.4	0.197	147	98	5	19	153	191	0.707	2	140	403	0.345	1.13e-09	262	1	0.662	0.6125
4436	CF-AKS26394.1_12060_relaxed	2	92.7	1692	EF-AAC70300.1_12358_relaxed	8	84.4	0.188	106	75	4	1	98	101	0.97	1	103	403	0.256	3.445e-07	245	1	0.7701	0.7437
16557	CF-AAY84001.1_12339_relaxed	1	76.3	1692	EF-AAC70300.1_12358_relaxed	8	84.4	0.158	259	197	8	17	264	268	0.925	18	266	403	0.618	8.341e-07	160	1	0.7642	0.3691
8623	CF-QEI03664.1_12372_relaxed	1	74.8	1692	EF-AAC70300.1_12358_relaxed	8	84.4	0.168	125	92	7	25	148	161	0.77	286	399	403	0.283	0.0001947	122	1	0.5734	0.5404
1444	CF-AAC97846.1_12053_relaxed	10	89.9	1692	EF-AAC70300.1_12358_relaxed	8	84.4	0.148	148	77	5	7	106	190	0.526	6	152	403	0.365	0.0002204	102	1	0.5422	0.4042
602	CF-APO13969.1_12408_relaxed	24	87.9	1692	EF-AAC70300.1_12358_relaxed	8	84.4	0.166	132	88	6	114	226	353	0.32	3	131	403	0.32	0.000142	119	1	0.4938	0.479
1194	CF-ABO37335.1_11891_relaxed	12	88.2	1692	EF-AAC70300.1_12358_relaxed	8	84.4	0.205	238	167	6	1	231	236	0.979	1	223	403	0.553	1.289e-10	263	1	0.7842	0.416
832	CF-AWW14496.1_12354_relaxed	18	88	1692	EF-AAC70300.1_12358_relaxed	8	84.4	0.161	192	126	8	5	175	176	0.972	220	397	403	0.442	2.71e-05	137	1	0.752	0.4201
2690	CF-AFV50419.1_11893_relaxed	4	81	1692	EF-AAC70300.1_12358_relaxed	8	84.4	0.187	144	100	4	2	134	171	0.778	5	142	403	0.342	2.433e-08	224	1	0.6166	0.5881
8274	CF-AAM70207.1_12407_relaxed	1	69.6	1692	EF-AAC70300.1_12358_relaxed	8	84.4	0.112	222	155	8	5	225	358	0.617	221	401	403	0.449	0.0005997	86	0.993	0.5271	0.3086
2429	CF-QYC92708.1_12382_relaxed	5	85.6	1692	EF-AAC70300.1_12358_relaxed	8	84.4	0.223	380	184	9	2	285	303	0.937	31	395	403	0.906	2.816e-17	332	1	0.7252	0.2885
18133	CF-AFV50391.1_11893_relaxed	1	76.7	1692	EF-AAC70300.1_12358_relaxed	8	84.4	0.145	480	261	16	65	476	537	0.767	3	401	403	0.99	1.148e-13	262	1	0.6815	0.2524
7721	CF-ABQ51996.1_12410_relaxed	1	86.6	1692	EF-AAC70300.1_12358_relaxed	8	84.4	0.186	317	170	14	1	261	368	0.709	100	384	403	0.707	2.064e-05	94	0.998	0.6037	0.2127
13484	EF-AKS26472.1_12060_relaxed	1	65.8	1692	EF-AAC70300.1_12358_relaxed	8	84.4	0.158	126	91	5	7	120	148	0.77	18	140	403	0.305	0.0001915	114	1	0.5509	0.5617
16719	CF-ABO37276.1_11891_relaxed	1	78.6	1692	EF-AAC70300.1_12358_relaxed	8	84.4	0.182	339	191	14	2	298	350	0.849	105	399	403	0.732	0.0001267	76	0.971	0.6366	0.1771
3510	EF-AXU41559.1_12322_relaxed	3	72.9	1692	EF-AAC70300.1_12358_relaxed	8	84.4	0.103	155	121	5	8	152	158	0.918	4	150	403	0.365	0.000103	128	1	0.5831	0.5178
4424	CF-CCA61404.1_11896_relaxed	2	84.4	1692	EF-AAC70300.1_12358_relaxed	8	84.4	0.169	106	79	2	49	145	148	0.655	18	123	403	0.263	8.703e-05	145	1	0.6148	0.6214
8666	EF-QYC92770.1_12382_relaxed	1	50.9	1692	EF-AAC70300.1_12358_relaxed	8	84.4	0.175	97	61	5	25	107	110	0.755	5	96	403	0.228	0.0008381	120	1	0.5894	0.5948
1264	CF-ABF50362.1_12327_relaxed	12	79.8	1692	EF-AAC70300.1_12358_relaxed	8	84.4	0.13	168	121	5	35	189	197	0.787	244	399	403	0.387	7.759e-05	133	1	0.6932	0.4496
393	CF-ABO37228.1_11891_relaxed	38	91.6	1692	EF-AAC70300.1_12358_relaxed	8	84.4	0.19	142	99	2	3	128	237	0.532	6	147	403	0.352	1.748e-08	236	1	0.7032	0.5756
9896	CF-QHB21719.1_12328_relaxed	1	75.8	1692	EF-AAC70300.1_12358_relaxed	8	84.4	0.16	181	112	10	23	184	328	0.494	1	160	403	0.397	5.466e-06	143	1	0.5434	0.4419
11264	CF-AAC70259.1_12358_relaxed	1	74	1692	EF-AAC70300.1_12358_relaxed	8	84.4	0.195	97	64	4	3	89	90	0.967	4	96	403	0.231	0.0001199	151	1	0.6552	0.6998
2424	CF-AFV50295.1_11893_relaxed	5	81	1692	EF-AAC70300.1_12358_relaxed	8	84.4	0.189	248	139	7	53	291	292	0.818	3	197	403	0.484	2.563e-10	209	1	0.5711	0.3722
1046	CF-AAQ21709.1_12395_relaxed	13	91.9	1692	EF-AAC70300.1_12358_relaxed	8	84.4	0.162	123	72	6	1	94	97	0.969	3	123	403	0.3	0.0008025	117	1	0.5982	0.6119
722	CF-BAE72327.1_12353_relaxed	20	91.3	1692	EF-AAC70300.1_12358_relaxed	8	84.4	0.299	157	100	4	9	162	169	0.911	247	396	403	0.372	1.766e-10	277	1	0.8058	0.5211
8235	CF-CCV02099.1_11943_relaxed	1	77.3	1692	EF-AAC70300.1_12358_relaxed	8	84.4	0.182	93	64	3	2	85	91	0.923	5	94	403	0.223	0.000847	116	1	0.6139	0.5599
14369	CF-ABO37338.1_11891_relaxed	1	81.9	1692	EF-AAC70300.1_12358_relaxed	8	84.4	0.145	351	229	14	2	333	425	0.781	105	403	403	0.742	6.486e-05	86	0.993	0.595	0.1915
11274	CF-AAC59115.1_12368_relaxed	1	92.6	1692	EF-AAC70300.1_12358_relaxed	8	84.4	0.37	89	53	2	2	88	88	0.989	280	367	403	0.218	2.293e-06	198	1	0.8345	0.5965
411	CF-CCV02109.1_11943_relaxed	37	86.8	1692	EF-AAC70300.1_12358_relaxed	8	84.4	0.163	366	240	18	134	471	478	0.707	68	395	403	0.814	0.0005343	70	0.933	0.4789	0.1931
12777	CF-QDL57079.1_12344_relaxed	1	86.7	1692	EF-AAC70300.1_12358_relaxed	8	84.4	0.565	138	55	2	4	136	141	0.943	258	395	403	0.342	3.008e-15	420	1	0.8375	0.6117
10937	CF-AKN80686.1_12370_relaxed	1	76.8	1692	EF-AAC70300.1_12358_relaxed	8	84.4	0.155	193	135	9	5	179	224	0.781	213	395	403	0.454	2.69e-05	123	1	0.7471	0.3473
16401	CF-AAP29890.1_12335_relaxed	1	89.5	1692	EF-AAC70300.1_12358_relaxed	8	84.4	0.287	94	58	3	2	93	101	0.911	314	400	403	0.216	2.379e-06	214	1	0.784	0.8354
1763	CF-CCV02403.1_11949_relaxed	8	87.8	1692	EF-AAC70300.1_12358_relaxed	8	84.4	0.121	354	244	16	34	377	384	0.896	99	395	403	0.737	1.845e-05	103	1	0.5583	0.258
3830	EF-AKS26474.1_12060_relaxed	3	75.2	1692	EF-AAC70300.1_12358_relaxed	8	84.4	0.145	165	120	8	10	158	166	0.898	2	161	403	0.397	1.565e-05	124	1	0.5602	0.4374
3068	EF-ABY65749.1_12367_relaxed	4	80.5	1692	EF-AAC70300.1_12358_relaxed	8	84.4	0.149	228	154	6	1	197	198	0.995	1	219	403	0.543	3.025e-06	153	1	0.6627	0.4197
1662	CF-CCV02449.1_11949_relaxed	8	87.3	1692	EF-AAC70300.1_12358_relaxed	8	84.4	0.12	430	208	15	7	300	314	0.936	6	401	403	0.983	4.045e-09	167	1	0.6236	0.2657
13179	CF-BAG74625.1_12351_relaxed	1	66.6	1692	EF-AAC70300.1_12358_relaxed	8	84.4	0.198	101	64	4	2	85	101	0.832	5	105	403	0.251	7.993e-05	148	1	0.6361	0.6393
13481	EF-AKS26384.1_12060_relaxed	1	56.1	1692	EF-AAC70300.1_12358_relaxed	8	84.4	0.142	175	116	8	5	156	184	0.826	6	169	403	0.407	0.0002725	95	0.998	0.4748	0.3958
2622	CF-ABO37351.1_11891_relaxed	5	90.2	1692	EF-AAC70300.1_12358_relaxed	8	84.4	0.129	147	110	5	2	133	230	0.574	5	148	403	0.357	2.472e-05	155	1	0.6837	0.5352
646	CF-AIZ48587.1_12318_relaxed	23	89.5	1692	EF-AAC70300.1_12358_relaxed	8	84.4	0.188	191	125	8	5	175	178	0.961	214	394	403	0.449	7.423e-05	119	1	0.749	0.3583
5684	CF-BAO49365.1_12030_relaxed	2	71.5	1692	EF-AAC70300.1_12358_relaxed	8	84.4	0.176	130	78	7	37	160	161	0.77	9	115	403	0.266	0.0001686	126	1	0.5697	0.5892
12191	CF-AQQ80321.1_12389_relaxed	1	66.6	1692	EF-AAC70300.1_12358_relaxed	8	84.4	0.136	337	189	12	23	340	367	0.866	4	257	403	0.63	2.004e-06	133	1	0.624	0.3056
3675	CF-AHL67617.1_11939_relaxed	3	84.3	1692	EF-AAC70300.1_12358_relaxed	8	84.4	0.142	499	294	25	20	494	613	0.775	13	401	403	0.965	3.634e-07	115	1	0.4939	0.2052
15119	CF-AGR56801.1_12352_relaxed	1	72.5	1692	EF-AAC70300.1_12358_relaxed	8	84.4	0.13	184	142	8	7	187	188	0.963	229	397	403	0.419	3.404e-05	114	1	0.5211	0.4055
10048	EF-AJD20095.1_12429_relaxed	1	64.6	1692	EF-AAC70300.1_12358_relaxed	8	84.4	0.14	150	104	8	8	142	143	0.944	1	140	403	0.347	0.0001365	111	1	0.5172	0.4783
3063	CF-AAC97848.1_12053_relaxed	4	90.8	1692	EF-AAC70300.1_12358_relaxed	8	84.4	0.134	417	190	15	6	270	365	0.726	5	402	403	0.988	1.569e-05	91	0.997	0.5997	0.1866
31	CF-CCU55568.1_12038_relaxed	173	90.3	1692	EF-AAC70300.1_12358_relaxed	8	84.4	0.125	439	230	21	15	349	354	0.946	6	394	403	0.965	0.0001225	79	0.981	0.5467	0.1959
4903	CF-ABI35772.1_12345_relaxed	2	72.1	1692	EF-AAC70300.1_12358_relaxed	8	84.4	0.224	352	171	10	2	275	337	0.813	3	330	403	0.814	8.409e-13	260	1	0.7256	0.3066
3039	CF-AAY84000.1_12339_relaxed	4	82.8	1692	EF-AAC70300.1_12358_relaxed	8	84.4	0.151	437	280	15	137	520	635	0.605	3	401	403	0.99	4.345e-12	222	1	0.5559	0.2508
6905	CF-AKS26471.1_12060_relaxed	1	88.9	1692	EF-AAC70300.1_12358_relaxed	8	84.4	0.161	149	93	6	2	123	132	0.924	7	150	403	0.357	0.0001706	116	1	0.5711	0.5098
3640	EF-ABO37301.1_11891_relaxed	3	51.6	1692	EF-AAC70300.1_12358_relaxed	8	84.4	0.131	144	106	4	2	126	171	0.731	5	148	403	0.357	1.402e-05	122	1	0.478	0.4448
10163	EF-ADD73778.1_12359_relaxed	1	71.5	1692	EF-AAC70300.1_12358_relaxed	8	84.4	0.21	133	95	4	50	179	196	0.663	4	129	403	0.313	3.403e-10	320	1	0.7053	0.773
5891	EF-AKS26466.1_12060_relaxed	2	85.5	1692	EF-AAC70300.1_12358_relaxed	8	84.4	0.141	241	160	10	1	197	230	0.857	5	242	403	0.591	4.036e-05	113	1	0.6873	0.3327
3816	CF-QHB21803.1_12328_relaxed	3	87.2	1692	EF-AAC70300.1_12358_relaxed	8	84.4	0.132	316	180	10	2	243	252	0.96	105	400	403	0.734	1.067e-06	142	1	0.6485	0.3274
13805	CF-AAG02761.1_12039_relaxed	1	77.2	1692	EF-AAC70300.1_12358_relaxed	8	84.4	0.162	111	76	7	34	132	133	0.744	9	114	403	0.263	6.662e-05	136	1	0.5903	0.5939
17137	CF-AAC97710.1_12053_relaxed	1	80.4	1692	EF-AAC70300.1_12358_relaxed	8	84.4	0.114	105	77	3	4	98	109	0.872	18	116	403	0.246	0.0001387	149	1	0.6851	0.6742
4546	CF-AMF83832.1_12394_relaxed	2	81.6	1692	EF-AAC70300.1_12358_relaxed	8	84.4	0.146	116	81	7	132	237	270	0.393	4	111	403	0.268	0.0007392	106	1	0.5083	0.5235
2828	CF-AAR28811.1_12356_relaxed	4	90.7	1692	EF-AAC70300.1_12358_relaxed	8	84.4	0.188	127	92	3	2	118	122	0.959	5	130	403	0.313	4.571e-09	262	1	0.6438	0.6949
208	CF-AKR17386.1_12384_relaxed	61	85.9	1692	EF-AAC70300.1_12358_relaxed	8	84.4	0.101	315	243	8	3	301	302	0.99	4	294	403	0.722	0.0001524	131	1	0.7769	0.4658
5779	EF-AJK91718.1_12411_relaxed	2	63.6	1692	EF-AAC70300.1_12358_relaxed	8	84.4	0.136	506	277	17	265	716	717	0.63	1	400	403	0.993	4.787e-11	191	1	0.5977	0.2317
2200	CF-QYC92744.1_12382_relaxed	6	89	1692	EF-AAC70300.1_12358_relaxed	8	84.4	0.183	180	139	2	3	180	184	0.967	6	179	403	0.432	1.52e-08	215	1	0.6603	0.4996
1419	CF-AAK81943.1_11950_relaxed	10	90.1	1692	EF-AAC70300.1_12358_relaxed	8	84.4	0.125	423	243	21	16	346	352	0.94	6	393	403	0.963	5.83e-05	88	0.995	0.5703	0.212
1930	CF-AFV50362.1_11893_relaxed	7	86.6	1692	EF-AAC70300.1_12358_relaxed	8	84.4	0.139	172	110	6	1	155	156	0.994	1	151	403	0.375	6.898e-08	204	1	0.6004	0.5155
3831	CF-ACO53581.1_12348_relaxed	3	78	1692	EF-AAC70300.1_12358_relaxed	8	84.4	0.113	221	141	6	5	208	212	0.962	213	395	403	0.454	0.0009408	90	0.996	0.7305	0.3243
14566	EF-AAM70223.1_12407_relaxed	1	58.3	1692	EF-AAC70300.1_12358_relaxed	8	84.4	0.146	355	207	16	10	349	380	0.895	127	400	403	0.68	0.0003597	62	0.817	0.4429	0.2047
1790	CF-AAC70308.1_12358_relaxed	7	84.4	722	CF-BAE72327.1_12353_relaxed	20	91.3	0.152	171	119	8	32	199	200	0.84	11	158	169	0.876	6.729e-05	125	1	0.6506	0.4255
6061	CF-AHH82626.1_12333_relaxed	2	78.4	722	CF-BAE72327.1_12353_relaxed	20	91.3	0.123	105	78	6	43	143	144	0.701	66	160	169	0.562	0.0005064	128	1	0.6189	0.6518
444	CF-AJD80759.1_12338_relaxed	34	86	722	CF-BAE72327.1_12353_relaxed	20	91.3	0.127	228	132	9	147	373	486	0.467	6	167	169	0.959	0.0004416	117	1	0.5273	0.4861
440	CF-AJP09062.1_11892_relaxed	34	84.9	722	CF-BAE72327.1_12353_relaxed	20	91.3	0.183	174	103	9	230	398	517	0.327	11	150	169	0.828	0.000708	105	1	0.4432	0.4889
11043	CF-AOT85506.1_12343_relaxed	1	83	722	CF-BAE72327.1_12353_relaxed	20	91.3	0.145	137	103	8	4	134	157	0.834	31	159	169	0.763	9.062e-06	153	1	0.6348	0.5225
8209	CF-CCV01937.1_11941_relaxed	1	78.2	722	CF-BAE72327.1_12353_relaxed	20	91.3	0.169	153	110	7	415	561	562	0.262	25	166	169	0.84	0.0001028	151	1	0.639	0.5455
4549	CF-AAG27322.1_12409_relaxed	2	60.5	722	CF-BAE72327.1_12353_relaxed	20	91.3	0.162	178	115	9	169	327	338	0.47	1	163	169	0.964	0.000878	93	0.998	0.5722	0.4053
1389	CF-AKN80798.1_12397_relaxed	11	84.8	722	CF-BAE72327.1_12353_relaxed	20	91.3	0.171	140	104	6	7	140	141	0.95	21	154	169	0.793	6.227e-05	127	1	0.5996	0.4711
11847	CF-AOT85593.1_12343_relaxed	1	73.1	722	CF-BAE72327.1_12353_relaxed	20	91.3	0.195	169	117	6	64	230	244	0.684	11	162	169	0.899	9.862e-07	180	1	0.7293	0.4995
14852	CF-CCU55988.1_12045_relaxed	1	83.9	722	CF-BAE72327.1_12353_relaxed	20	91.3	0.173	179	118	6	180	355	450	0.391	9	160	169	0.899	3.132e-05	131	1	0.6104	0.4047
1678	CF-AKR17430.1_12405_relaxed	8	76.7	722	CF-BAE72327.1_12353_relaxed	20	91.3	0.16	218	112	6	37	246	252	0.833	13	167	169	0.917	2.218e-07	195	1	0.7261	0.5232
1692	EF-AAC70300.1_12358_relaxed	8	84.4	722	CF-BAE72327.1_12353_relaxed	20	91.3	0.3	150	95	4	254	396	403	0.355	16	162	169	0.87	1.019e-08	272	1	0.7997	0.5439
8561	CF-QYC92739.1_12382_relaxed	1	78.2	722	CF-BAE72327.1_12353_relaxed	20	91.3	0.158	177	135	7	35	206	206	0.835	1	168	169	0.994	5.606e-06	143	1	0.673	0.414
10098	EF-AKC91631.1_12355_relaxed	1	55.3	722	CF-BAE72327.1_12353_relaxed	20	91.3	0.174	212	105	9	300	501	505	0.4	3	154	169	0.899	0.0003793	95	0.998	0.4676	0.4134
2335	CF-CCV02326.1_11942_relaxed	5	92.7	722	CF-BAE72327.1_12353_relaxed	20	91.3	0.176	159	111	9	61	211	217	0.696	13	159	169	0.87	0.0001744	129	1	0.6744	0.5562
8623	CF-QEI03664.1_12372_relaxed	1	74.8	722	CF-BAE72327.1_12353_relaxed	20	91.3	0.15	126	94	6	24	145	161	0.758	46	162	169	0.692	0.0004817	119	1	0.5825	0.5867
832	CF-AWW14496.1_12354_relaxed	18	88	722	CF-BAE72327.1_12353_relaxed	20	91.3	0.172	174	113	6	20	175	176	0.886	3	163	169	0.953	2.542e-06	169	1	0.7689	0.4649
2429	CF-QYC92708.1_12382_relaxed	5	85.6	722	CF-BAE72327.1_12353_relaxed	20	91.3	0.309	171	108	3	124	293	303	0.561	8	169	169	0.959	3.843e-11	334	1	0.8015	0.5858
7721	CF-ABQ51996.1_12410_relaxed	1	86.6	722	CF-BAE72327.1_12353_relaxed	20	91.3	0.168	172	113	6	95	265	368	0.465	12	154	169	0.846	0.0003243	106	1	0.4945	0.4851
16719	CF-ABO37276.1_11891_relaxed	1	78.6	722	CF-BAE72327.1_12353_relaxed	20	91.3	0.188	191	113	11	113	301	350	0.54	17	167	169	0.893	4.538e-05	118	1	0.6346	0.3739
57	CF-CCV02562.1_11949_relaxed	118	88.8	722	CF-BAE72327.1_12353_relaxed	20	91.3	0.143	174	131	7	177	345	345	0.49	9	169	169	0.953	0.0002649	125	1	0.6463	0.4553
1264	CF-ABF50362.1_12327_relaxed	12	79.8	722	CF-BAE72327.1_12353_relaxed	20	91.3	0.147	176	136	5	29	197	197	0.858	1	169	169	1	1.728e-06	181	1	0.7168	0.4996
14369	CF-ABO37338.1_11891_relaxed	1	81.9	722	CF-BAE72327.1_12353_relaxed	20	91.3	0.137	182	128	7	145	325	425	0.426	14	167	169	0.911	0.0002005	110	1	0.4625	0.4786
11274	CF-AAC59115.1_12368_relaxed	1	92.6	722	CF-BAE72327.1_12353_relaxed	20	91.3	0.852	88	13	0	1	88	88	1	40	127	169	0.521	2.37e-13	512	1	0.9876	0.9248
411	CF-CCV02109.1_11943_relaxed	37	86.8	722	CF-BAE72327.1_12353_relaxed	20	91.3	0.165	157	114	7	322	472	478	0.316	14	159	169	0.864	0.000816	126	1	0.6141	0.5227
12777	CF-QDL57079.1_12344_relaxed	1	86.7	722	CF-BAE72327.1_12353_relaxed	20	91.3	0.361	144	82	4	5	140	141	0.965	24	165	169	0.84	3.563e-12	404	1	0.8314	0.8561
10937	CF-AKN80686.1_12370_relaxed	1	76.8	722	CF-BAE72327.1_12353_relaxed	20	91.3	0.145	179	124	6	22	186	224	0.737	4	167	169	0.97	2.229e-07	192	1	0.7616	0.4815
16401	CF-AAP29890.1_12335_relaxed	1	89.5	722	CF-BAE72327.1_12353_relaxed	20	91.3	0.782	92	20	0	1	92	101	0.911	74	165	169	0.544	2.379e-14	509	1	0.9122	0.9735
1763	CF-CCV02403.1_11949_relaxed	8	87.8	722	CF-BAE72327.1_12353_relaxed	20	91.3	0.18	172	118	8	209	379	384	0.445	11	160	169	0.888	8.736e-06	173	1	0.6617	0.5587
1621	CF-AJK91727.1_12411_relaxed	9	76	722	CF-BAE72327.1_12353_relaxed	20	91.3	0.1	180	123	9	2	174	175	0.989	11	158	169	0.876	0.000486	100	1	0.614	0.3905
646	CF-AIZ48587.1_12318_relaxed	23	89.5	722	CF-BAE72327.1_12353_relaxed	20	91.3	0.137	167	125	6	21	176	178	0.876	3	161	169	0.941	4.087e-06	168	1	0.7735	0.4723
308	CF-CCU56201.1_12049_relaxed	46	91.3	722	CF-BAE72327.1_12353_relaxed	20	91.3	0.124	161	123	6	143	298	298	0.523	16	163	169	0.876	0.0001729	112	1	0.6402	0.3704
15119	CF-AGR56801.1_12352_relaxed	1	72.5	722	CF-BAE72327.1_12353_relaxed	20	91.3	0.149	161	119	9	32	187	188	0.83	13	160	169	0.876	1.977e-05	123	1	0.52	0.44
31	CF-CCU55568.1_12038_relaxed	173	90.3	722	CF-BAE72327.1_12353_relaxed	20	91.3	0.165	175	113	7	179	347	354	0.477	14	161	169	0.876	3.51e-05	144	1	0.6691	0.4463
6854	CF-AKS26386.1_12060_relaxed	1	63.5	722	CF-BAE72327.1_12353_relaxed	20	91.3	0.164	146	100	7	32	159	189	0.677	28	169	169	0.84	0.0003243	100	1	0.5881	0.4412
3816	CF-QHB21803.1_12328_relaxed	3	87.2	722	CF-BAE72327.1_12353_relaxed	20	91.3	0.169	189	117	9	50	233	252	0.73	5	158	169	0.911	2.675e-05	129	1	0.5861	0.4339
3594	CF-BAO49368.1_12030_relaxed	3	85	722	CF-BAE72327.1_12353_relaxed	20	91.3	0.146	143	88	8	3	121	129	0.922	28	160	169	0.787	0.0004509	112	1	0.622	0.5005
5779	EF-AJK91718.1_12411_relaxed	2	63.6	722	CF-BAE72327.1_12353_relaxed	20	91.3	0.226	168	108	8	563	713	717	0.211	1	163	169	0.964	3.059e-07	210	1	0.6898	0.5087
1419	CF-AAK81943.1_11950_relaxed	10	90.1	722	CF-BAE72327.1_12353_relaxed	20	91.3	0.18	166	114	8	184	345	352	0.46	11	158	169	0.876	0.0001717	127	1	0.605	0.481
3831	CF-ACO53581.1_12348_relaxed	3	78	722	CF-BAE72327.1_12353_relaxed	20	91.3	0.185	183	118	8	43	212	212	0.802	1	165	169	0.976	1.267e-06	162	1	0.6711	0.4625
8812	CF-AAK81965.1_11950_relaxed	1	88	722	CF-BAE72327.1_12353_relaxed	20	91.3	0.16	112	78	7	14	124	129	0.86	64	160	169	0.574	0.0006697	113	1	0.5459	0.6106
1790	CF-AAC70308.1_12358_relaxed	7	84.4	2429	CF-QYC92708.1_12382_relaxed	5	85.6	0.175	205	130	12	5	198	200	0.97	105	281	303	0.584	3.683e-05	122	1	0.6903	0.3554
6061	CF-AHH82626.1_12333_relaxed	2	78.4	2429	CF-QYC92708.1_12382_relaxed	5	85.6	0.128	109	82	6	39	143	144	0.729	185	284	303	0.33	7.06e-06	167	1	0.6109	0.6213
444	CF-AJD80759.1_12338_relaxed	34	86	2429	CF-QYC92708.1_12382_relaxed	5	85.6	0.312	336	169	13	29	360	486	0.683	1	278	303	0.917	4.156e-17	363	1	0.5886	0.3606
440	CF-AJP09062.1_11892_relaxed	34	84.9	2429	CF-QYC92708.1_12382_relaxed	5	85.6	0.277	379	160	12	28	398	517	0.718	2	274	303	0.901	2.556e-16	342	1	0.5813	0.3409
11043	CF-AOT85506.1_12343_relaxed	1	83	2429	CF-QYC92708.1_12382_relaxed	5	85.6	0.202	143	98	4	2	130	157	0.822	142	282	303	0.465	2.382e-08	229	1	0.6724	0.593
8209	CF-CCV01937.1_11941_relaxed	1	78.2	2429	CF-QYC92708.1_12382_relaxed	5	85.6	0.144	326	199	22	274	561	562	0.512	7	290	303	0.937	5.082e-05	104	1	0.5141	0.2941
14894	CF-AJD09295.1_12341_relaxed	1	91.8	2429	CF-QYC92708.1_12382_relaxed	5	85.6	0.442	149	73	2	1	139	142	0.979	1	149	303	0.492	6.784e-14	416	1	0.7412	0.7137
6294	EF-CCU55838.1_12041_relaxed	2	80.8	2429	CF-QYC92708.1_12382_relaxed	5	85.6	0.18	194	127	6	53	220	220	0.764	2	189	303	0.62	0.000448	88	0.995	0.5971	0.3117
9904	CF-QHB21805.1_12328_relaxed	1	83.5	2429	CF-QYC92708.1_12382_relaxed	5	85.6	0.566	60	21	1	6	60	61	0.902	20	79	303	0.198	2.243e-05	159	1	0.744	0.7299
15990	CF-BAC67345.1_12315_relaxed	1	77.7	2429	CF-QYC92708.1_12382_relaxed	5	85.6	0.324	157	80	5	68	201	201	0.667	2	155	303	0.508	6.595e-08	159	1	0.5871	0.3812
1389	CF-AKN80798.1_12397_relaxed	11	84.8	2429	CF-QYC92708.1_12382_relaxed	5	85.6	0.171	128	92	8	17	140	141	0.879	161	278	303	0.389	0.0001846	126	1	0.6167	0.5347
11847	CF-AOT85593.1_12343_relaxed	1	73.1	2429	CF-QYC92708.1_12382_relaxed	5	85.6	0.144	173	127	8	63	228	244	0.68	126	284	303	0.525	1.716e-05	138	1	0.6796	0.4393
14852	CF-CCU55988.1_12045_relaxed	1	83.9	2429	CF-QYC92708.1_12382_relaxed	5	85.6	0.118	355	207	20	35	355	450	0.713	2	284	303	0.934	5.658e-06	104	1	0.5149	0.2453
15067	CF-AKR17363.1_12384_relaxed	1	87.2	2429	CF-QYC92708.1_12382_relaxed	5	85.6	0.524	61	23	1	1	55	58	0.948	72	132	303	0.201	0.0005087	130	1	0.8175	0.7096
1678	CF-AKR17430.1_12405_relaxed	8	76.7	2429	CF-QYC92708.1_12382_relaxed	5	85.6	0.143	216	122	3	27	235	252	0.829	126	285	303	0.528	4.279e-08	193	1	0.7667	0.4149
1692	EF-AAC70300.1_12358_relaxed	8	84.4	2429	CF-QYC92708.1_12382_relaxed	5	85.6	0.208	388	180	9	31	395	403	0.906	2	285	303	0.937	7.549e-17	342	1	0.7313	0.2883
8561	CF-QYC92739.1_12382_relaxed	1	78.2	2429	CF-QYC92708.1_12382_relaxed	5	85.6	0.168	172	128	8	41	206	206	0.806	132	294	303	0.538	5.338e-07	160	1	0.6436	0.4168
2335	CF-CCV02326.1_11942_relaxed	5	92.7	2429	CF-QYC92708.1_12382_relaxed	5	85.6	0.128	242	164	12	1	211	217	0.972	58	283	303	0.746	4.316e-05	119	1	0.6726	0.3929
3447	CF-AJP09004.1_11892_relaxed	3	88.1	2429	CF-QYC92708.1_12382_relaxed	5	85.6	0.382	89	47	1	29	109	153	0.529	2	90	303	0.294	2.293e-07	241	1	0.7005	0.8323
12551	EF-ABO37339.1_11891_relaxed	1	76.6	2429	CF-QYC92708.1_12382_relaxed	5	85.6	0.443	124	60	2	49	164	191	0.607	2	124	303	0.406	3.746e-10	311	1	0.6808	0.7653
4436	CF-AKS26394.1_12060_relaxed	2	92.7	2429	CF-QYC92708.1_12382_relaxed	5	85.6	0.3	70	44	1	35	99	101	0.644	3	72	303	0.231	0.0004551	146	1	0.6694	0.753
16557	CF-AAY84001.1_12339_relaxed	1	76.3	2429	CF-QYC92708.1_12382_relaxed	5	85.6	0.198	191	121	7	30	196	268	0.623	2	184	303	0.604	8.283e-06	138	1	0.6794	0.4024
8623	CF-QEI03664.1_12372_relaxed	1	74.8	2429	CF-QYC92708.1_12382_relaxed	5	85.6	0.131	122	94	6	24	141	161	0.733	169	282	303	0.376	4.05e-05	148	1	0.6069	0.6034
1194	CF-ABO37335.1_11891_relaxed	12	88.2	2429	CF-QYC92708.1_12382_relaxed	5	85.6	0.185	183	124	4	36	193	236	0.669	3	185	303	0.604	8.124e-08	203	1	0.7482	0.4439
8808	CF-CAL44669.1_11894_relaxed	1	91.1	2429	CF-QYC92708.1_12382_relaxed	5	85.6	0.344	116	74	2	1	116	152	0.763	72	185	303	0.376	9.185e-06	140	1	0.8288	0.4672
832	CF-AWW14496.1_12354_relaxed	18	88	2429	CF-QYC92708.1_12382_relaxed	5	85.6	0.131	183	141	5	7	173	176	0.949	105	285	303	0.597	9.4e-06	144	1	0.773	0.395
2690	CF-AFV50419.1_11893_relaxed	4	81	2429	CF-QYC92708.1_12382_relaxed	5	85.6	0.451	124	59	3	29	144	171	0.678	2	124	303	0.406	5.188e-11	330	1	0.6401	0.7521
6904	CF-AKS26468.1_12060_relaxed	1	76.5	2429	CF-QYC92708.1_12382_relaxed	5	85.6	0.099	303	135	14	34	213	213	0.845	2	289	303	0.95	0.0001307	85	0.992	0.4748	0.25
18133	CF-AFV50391.1_11893_relaxed	1	76.7	2429	CF-QYC92708.1_12382_relaxed	5	85.6	0.165	339	194	12	95	411	537	0.59	3	274	303	0.898	6.831e-12	231	1	0.6185	0.2767
7721	CF-ABQ51996.1_12410_relaxed	1	86.6	2429	CF-QYC92708.1_12382_relaxed	5	85.6	0.16	280	139	12	3	261	368	0.704	70	274	303	0.677	8.08e-06	107	1	0.5598	0.2601
16719	CF-ABO37276.1_11891_relaxed	1	78.6	2429	CF-QYC92708.1_12382_relaxed	5	85.6	0.226	292	142	10	1	290	350	0.829	72	281	303	0.693	3.077e-10	173	1	0.7002	0.2219
57	CF-CCV02562.1_11949_relaxed	118	88.8	2429	CF-QYC92708.1_12382_relaxed	5	85.6	0.136	358	195	22	37	345	345	0.896	1	293	303	0.967	0.000128	82	0.988	0.4588	0.2471
1264	CF-ABF50362.1_12327_relaxed	12	79.8	2429	CF-QYC92708.1_12382_relaxed	5	85.6	0.141	162	123	5	36	184	197	0.756	126	284	303	0.525	2.661e-05	152	1	0.7347	0.4815
393	CF-ABO37228.1_11891_relaxed	38	91.6	2429	CF-QYC92708.1_12382_relaxed	5	85.6	0.188	292	138	11	27	230	237	0.861	1	281	303	0.927	1.835e-09	176	1	0.5653	0.3305
2424	CF-AFV50295.1_11893_relaxed	5	81	2429	CF-QYC92708.1_12382_relaxed	5	85.6	0.21	294	134	13	80	285	292	0.705	1	284	303	0.937	2.563e-10	174	1	0.5647	0.261
722	CF-BAE72327.1_12353_relaxed	20	91.3	2429	CF-QYC92708.1_12382_relaxed	5	85.6	0.309	171	108	3	8	169	169	0.959	124	293	303	0.561	2.066e-12	344	1	0.8155	0.5858
14369	CF-ABO37338.1_11891_relaxed	1	81.9	2429	CF-QYC92708.1_12382_relaxed	5	85.6	0.192	328	155	13	1	326	425	0.767	72	291	303	0.726	6.284e-08	138	1	0.596	0.2263
11274	CF-AAC59115.1_12368_relaxed	1	92.6	2429	CF-QYC92708.1_12382_relaxed	5	85.6	0.431	88	47	2	2	87	88	0.977	164	250	303	0.287	1.183e-07	260	1	0.8876	0.7096
411	CF-CCV02109.1_11943_relaxed	37	86.8	2429	CF-QYC92708.1_12382_relaxed	5	85.6	0.141	319	200	20	185	472	478	0.603	8	283	303	0.911	0.00015	99	0.999	0.5142	0.2955
12777	CF-QDL57079.1_12344_relaxed	1	86.7	2429	CF-QYC92708.1_12382_relaxed	5	85.6	0.391	143	80	2	2	137	141	0.965	144	286	303	0.472	3.784e-14	422	1	0.8903	0.665
10937	CF-AKN80686.1_12370_relaxed	1	76.8	2429	CF-QYC92708.1_12382_relaxed	5	85.6	0.155	187	131	9	28	198	224	0.763	127	302	303	0.581	1.013e-06	156	1	0.6946	0.4081
16401	CF-AAP29890.1_12335_relaxed	1	89.5	2429	CF-QYC92708.1_12382_relaxed	5	85.6	0.337	89	56	2	2	88	101	0.861	198	285	303	0.29	5.299e-06	204	1	0.7629	0.8571
1763	CF-CCV02403.1_11949_relaxed	8	87.8	2429	CF-QYC92708.1_12382_relaxed	5	85.6	0.12	331	215	18	71	379	384	0.805	8	284	303	0.914	1.309e-06	132	1	0.5563	0.3123
1662	CF-CCV02449.1_11949_relaxed	8	87.3	2429	CF-QYC92708.1_12382_relaxed	5	85.6	0.123	299	200	10	40	291	314	0.803	1	284	303	0.937	7.265e-09	167	1	0.6269	0.2791
2622	CF-ABO37351.1_11891_relaxed	5	90.2	2429	CF-QYC92708.1_12382_relaxed	5	85.6	0.127	297	157	12	27	230	230	0.887	2	289	303	0.95	1.324e-06	122	1	0.5479	0.2947
646	CF-AIZ48587.1_12318_relaxed	23	89.5	2429	CF-QYC92708.1_12382_relaxed	5	85.6	0.134	186	142	8	3	174	178	0.966	103	283	303	0.597	1.689e-05	138	1	0.7483	0.3934
12191	CF-AQQ80321.1_12389_relaxed	1	66.6	2429	CF-QYC92708.1_12382_relaxed	5	85.6	0.118	320	184	14	57	318	367	0.714	2	281	303	0.924	0.0002402	83	0.99	0.5498	0.2542
5522	CF-CCV02493.1_11949_relaxed	2	88.1	2429	CF-QYC92708.1_12382_relaxed	5	85.6	0.117	349	199	20	2	309	309	0.997	8	288	303	0.927	0.0001855	81	0.986	0.4852	0.2472
3675	CF-AHL67617.1_11939_relaxed	3	84.3	2429	CF-QYC92708.1_12382_relaxed	5	85.6	0.093	459	234	21	37	489	613	0.739	2	284	303	0.934	0.0004826	65	0.872	0.4003	0.207
308	CF-CCU56201.1_12049_relaxed	46	91.3	2429	CF-QYC92708.1_12382_relaxed	5	85.6	0.14	277	173	15	34	295	298	0.879	58	284	303	0.749	2.698e-05	94	0.998	0.5294	0.2453
15119	CF-AGR56801.1_12352_relaxed	1	72.5	2429	CF-QYC92708.1_12382_relaxed	5	85.6	0.146	177	123	9	15	187	188	0.92	132	284	303	0.505	2.866e-06	142	1	0.5503	0.4382
3063	CF-AAC97848.1_12053_relaxed	4	90.8	2429	CF-QYC92708.1_12382_relaxed	5	85.6	0.129	301	182	12	19	257	365	0.655	2	284	303	0.934	9.888e-06	105	1	0.6432	0.2158
31	CF-CCU55568.1_12038_relaxed	173	90.3	2429	CF-QYC92708.1_12382_relaxed	5	85.6	0.127	361	191	19	35	349	354	0.89	2	284	303	0.934	6.381e-06	105	1	0.5146	0.2514
4903	CF-ABI35772.1_12345_relaxed	2	72.1	2429	CF-QYC92708.1_12382_relaxed	5	85.6	0.22	249	152	11	33	275	337	0.721	2	214	303	0.703	2.271e-09	186	1	0.6155	0.3249
3039	CF-AAY84000.1_12339_relaxed	4	82.8	2429	CF-QYC92708.1_12382_relaxed	5	85.6	0.316	348	162	12	163	508	635	0.545	1	274	303	0.904	1.535e-16	360	1	0.5517	0.3734
6854	CF-AKS26386.1_12060_relaxed	1	63.5	2429	CF-QYC92708.1_12382_relaxed	5	85.6	0.147	230	126	11	1	166	189	0.878	72	295	303	0.739	9.462e-05	93	0.998	0.5558	0.3383
10163	EF-ADD73778.1_12359_relaxed	1	71.5	2429	CF-QYC92708.1_12382_relaxed	5	85.6	0.18	100	77	2	81	179	196	0.505	2	97	303	0.317	2.183e-05	153	1	0.6136	0.6015
3816	CF-QHB21803.1_12328_relaxed	3	87.2	2429	CF-QYC92708.1_12382_relaxed	5	85.6	0.309	236	135	6	1	233	252	0.925	72	282	303	0.696	1.054e-14	316	1	0.7115	0.3675
3594	CF-BAO49368.1_12030_relaxed	3	85	2429	CF-QYC92708.1_12382_relaxed	5	85.6	0.155	135	88	7	2	121	129	0.93	161	284	303	0.409	0.0001163	111	1	0.5839	0.4245
2828	CF-AAR28811.1_12356_relaxed	4	90.7	2429	CF-QYC92708.1_12382_relaxed	5	85.6	0.29	93	56	3	28	114	122	0.713	2	90	303	0.294	2.227e-05	155	1	0.6048	0.6233
5779	EF-AJK91718.1_12411_relaxed	2	63.6	2429	CF-QYC92708.1_12382_relaxed	5	85.6	0.126	420	217	12	300	710	717	0.573	6	284	303	0.921	3.328e-08	158	1	0.5745	0.2783
2200	CF-QYC92744.1_12382_relaxed	6	89	2429	CF-QYC92708.1_12382_relaxed	5	85.6	0.513	148	71	1	27	174	184	0.804	1	147	303	0.485	9.27e-14	410	1	0.7045	0.7287
1419	CF-AAK81943.1_11950_relaxed	10	90.1	2429	CF-QYC92708.1_12382_relaxed	5	85.6	0.12	340	210	22	36	345	352	0.881	2	282	303	0.927	1.408e-05	104	1	0.543	0.2546
3831	CF-ACO53581.1_12348_relaxed	3	78	2429	CF-QYC92708.1_12382_relaxed	5	85.6	0.127	165	114	7	63	209	212	0.693	134	286	303	0.505	6.278e-05	133	1	0.7492	0.4568
8812	CF-AAK81965.1_11950_relaxed	1	88	2429	CF-QYC92708.1_12382_relaxed	5	85.6	0.169	112	78	7	14	124	129	0.86	187	284	303	0.323	0.0003417	125	1	0.5798	0.6248
1790	CF-AAC70308.1_12358_relaxed	7	84.4	18503	CF-AMF83805.1_12394_relaxed	1	86.4	0.111	99	71	5	110	199	200	0.45	7	97	103	0.883	0.0002387	117	1	0.5264	0.5572
1389	CF-AKN80798.1_12397_relaxed	11	84.8	18503	CF-AMF83805.1_12394_relaxed	1	86.4	0.326	92	51	4	55	140	141	0.61	7	93	103	0.845	1.159e-06	242	1	0.7709	0.8194
10098	EF-AKC91631.1_12355_relaxed	1	55.3	18503	CF-AMF83805.1_12394_relaxed	1	86.4	0.191	120	65	7	392	504	505	0.224	3	97	103	0.922	0.0008559	120	1	0.5567	0.6368
1621	CF-AJK91727.1_12411_relaxed	9	76	18503	CF-AMF83805.1_12394_relaxed	1	86.4	0.262	99	62	5	81	174	175	0.537	5	97	103	0.903	1.378e-07	275	1	0.7734	0.8395
1790	CF-AAC70308.1_12358_relaxed	7	84.4	1419	CF-AAK81943.1_11950_relaxed	10	90.1	0.165	206	143	11	2	199	200	0.99	161	345	352	0.526	8.564e-05	116	1	0.6712	0.369
6061	CF-AHH82626.1_12333_relaxed	2	78.4	1419	CF-AAK81943.1_11950_relaxed	10	90.1	0.203	103	77	3	42	141	144	0.694	245	345	352	0.287	2.393e-05	202	1	0.7606	0.8481
444	CF-AJD80759.1_12338_relaxed	34	86	1419	CF-AAK81943.1_11950_relaxed	10	90.1	0.161	391	228	25	5	360	486	0.733	16	341	352	0.926	8.27e-06	101	1	0.4826	0.2284
440	CF-AJP09062.1_11892_relaxed	34	84.9	1419	CF-AAK81943.1_11950_relaxed	10	90.1	0.094	477	271	23	3	459	517	0.884	16	351	352	0.955	0.0002882	88	0.995	0.5287	0.2481
11043	CF-AOT85506.1_12343_relaxed	1	83	1419	CF-AAK81943.1_11950_relaxed	10	90.1	0.165	151	108	7	3	138	157	0.866	203	350	352	0.42	9.062e-06	169	1	0.6937	0.5837
8209	CF-CCV01937.1_11941_relaxed	1	78.2	1419	CF-AAK81943.1_11950_relaxed	10	90.1	0.316	319	160	12	281	560	562	0.498	53	352	352	0.852	4.907e-16	370	1	0.6668	0.3771
10728	CF-CCU56245.1_12049_relaxed	1	87.7	1419	CF-AAK81943.1_11950_relaxed	10	90.1	0.131	341	146	9	1	195	198	0.985	9	345	352	0.957	2.008e-07	181	1	0.6414	0.4405
621	CF-AAF17963.1_11998_relaxed	24	93.1	1419	CF-AAK81943.1_11950_relaxed	10	90.1	0.194	180	132	5	2	169	234	0.718	13	191	352	0.509	8.465e-05	130	1	0.6224	0.4847
847	CF-AAR83548.1_11977_relaxed	17	91.8	1419	CF-AAK81943.1_11950_relaxed	10	90.1	0.209	243	159	8	7	234	276	0.826	10	234	352	0.639	8.994e-08	161	1	0.5841	0.3786
3495	CF-CCU55622.1_12041_relaxed	3	89.9	1419	CF-AAK81943.1_11950_relaxed	10	90.1	0.404	220	108	3	10	206	207	0.952	9	228	352	0.625	5.154e-14	362	1	0.772	0.4799
14852	CF-CCU55988.1_12045_relaxed	1	83.9	1419	CF-AAK81943.1_11950_relaxed	10	90.1	0.366	382	180	14	1	357	450	0.793	2	346	352	0.98	6.426e-23	590	1	0.7556	0.4809
2397	CF-AAF44494.1_11979_relaxed	5	82.1	1419	CF-AAK81943.1_11950_relaxed	10	90.1	0.256	125	81	5	4	121	276	0.428	8	127	352	0.341	2.306e-05	151	1	0.5702	0.6194
1692	EF-AAC70300.1_12358_relaxed	8	84.4	1419	CF-AAK81943.1_11950_relaxed	10	90.1	0.117	417	241	20	18	393	403	0.933	16	346	352	0.94	2.083e-05	93	0.998	0.5527	0.2049
10655	CF-CCU56341.1_12049_relaxed	1	79.7	1419	CF-AAK81943.1_11950_relaxed	10	90.1	0.219	155	97	5	8	142	196	0.689	13	163	352	0.429	0.0001194	107	1	0.5124	0.4291
8561	CF-QYC92739.1_12382_relaxed	1	78.2	1419	CF-AAK81943.1_11950_relaxed	10	90.1	0.17	223	137	7	5	200	206	0.951	148	349	352	0.574	2.357e-06	164	1	0.7283	0.4552
10098	EF-AKC91631.1_12355_relaxed	1	55.3	1419	CF-AAK81943.1_11950_relaxed	10	90.1	0.084	486	256	27	60	504	505	0.881	8	345	352	0.96	0.0008076	63	0.837	0.428	0.2243
2335	CF-CCV02326.1_11942_relaxed	5	92.7	1419	CF-AAK81943.1_11950_relaxed	10	90.1	0.391	225	126	5	1	217	217	1	131	352	352	0.631	3.744e-15	386	1	0.8133	0.5148
8623	CF-QEI03664.1_12372_relaxed	1	74.8	1419	CF-AAK81943.1_11950_relaxed	10	90.1	0.181	121	93	5	25	141	161	0.727	227	345	352	0.338	1.139e-05	186	1	0.6874	0.7083
10652	CF-CCU56335.1_12049_relaxed	1	76.1	1419	CF-AAK81943.1_11950_relaxed	10	90.1	0.301	93	55	3	32	124	127	0.732	26	108	352	0.236	0.000156	149	1	0.6493	0.7412
2398	CF-AAF44501.1_11979_relaxed	5	86.7	1419	CF-AAK81943.1_11950_relaxed	10	90.1	0.264	117	80	2	29	139	311	0.357	10	126	352	0.332	3.117e-06	205	1	0.6379	0.7401
8274	CF-AAM70207.1_12407_relaxed	1	69.6	1419	CF-AAK81943.1_11950_relaxed	10	90.1	0.218	238	132	11	6	222	358	0.606	144	348	352	0.582	2.95e-05	115	1	0.5411	0.3455
2547	CF-AAR83553.1_11977_relaxed	5	91.9	1419	CF-AAK81943.1_11950_relaxed	10	90.1	0.294	180	110	5	9	182	183	0.951	13	181	352	0.48	1.294e-08	213	1	0.7136	0.4619
2429	CF-QYC92708.1_12382_relaxed	5	85.6	1419	CF-AAK81943.1_11950_relaxed	10	90.1	0.129	332	216	21	2	282	303	0.927	36	345	352	0.881	4.144e-05	94	0.998	0.5415	0.2624
18133	CF-AFV50391.1_11893_relaxed	1	76.7	1419	CF-AAK81943.1_11950_relaxed	10	90.1	0.123	382	238	20	81	418	537	0.629	16	344	352	0.935	1.52e-06	116	1	0.5458	0.2245
7721	CF-ABQ51996.1_12410_relaxed	1	86.6	1419	CF-AAK81943.1_11950_relaxed	10	90.1	0.132	280	192	15	7	275	368	0.731	112	351	352	0.682	0.00041	82	0.988	0.5702	0.2611
4182	CF-ATE87077.1_11947_relaxed	3	77.8	1419	CF-AAK81943.1_11950_relaxed	10	90.1	0.185	378	225	21	64	420	479	0.745	34	349	352	0.898	1.085e-05	107	1	0.5345	0.2431
16719	CF-ABO37276.1_11891_relaxed	1	78.6	1419	CF-AAK81943.1_11950_relaxed	10	90.1	0.172	278	175	15	31	292	350	0.749	108	346	352	0.679	0.0001346	85	0.992	0.66	0.2144
57	CF-CCV02562.1_11949_relaxed	118	88.8	1419	CF-AAK81943.1_11950_relaxed	10	90.1	0.237	269	161	8	88	341	345	0.736	113	352	352	0.682	1.426e-10	273	1	0.6647	0.4697
3638	CF-CCU55751.1_12041_relaxed	3	86	1419	CF-AAK81943.1_11950_relaxed	10	90.1	0.246	154	103	5	28	168	222	0.635	13	166	352	0.438	8.001e-08	190	1	0.5341	0.5322
1042	CF-CCU56297.1_12049_relaxed	13	92.8	1419	CF-AAK81943.1_11950_relaxed	10	90.1	0.457	153	79	2	1	149	150	0.993	1	153	352	0.435	4.659e-15	508	1	0.8587	0.9073
1063	CF-AID46740.1_11983_relaxed	12	94.5	1419	CF-AAK81943.1_11950_relaxed	10	90.1	0.256	160	96	5	6	147	149	0.953	10	164	352	0.44	2.011e-06	186	1	0.6716	0.58
393	CF-ABO37228.1_11891_relaxed	38	91.6	1419	CF-AAK81943.1_11950_relaxed	10	90.1	0.097	348	179	16	1	230	237	0.97	14	344	352	0.94	0.0003594	74	0.961	0.4456	0.2886
2424	CF-AFV50295.1_11893_relaxed	5	81	1419	CF-AAK81943.1_11950_relaxed	10	90.1	0.114	348	180	16	53	285	292	0.798	13	347	352	0.952	0.0006676	68	0.912	0.4464	0.2537
12664	CF-CCU55425.1_12038_relaxed	1	83.4	1419	CF-AAK81943.1_11950_relaxed	10	90.1	0.366	120	71	4	28	145	152	0.776	9	125	352	0.332	1.001e-08	261	1	0.6599	0.7174
15382	CF-AKN80572.1_12370_relaxed	1	76.2	1419	CF-AAK81943.1_11950_relaxed	10	90.1	0.135	103	79	5	30	124	127	0.748	245	345	352	0.287	0.0005767	144	1	0.6844	0.7665
722	CF-BAE72327.1_12353_relaxed	20	91.3	1419	CF-AAK81943.1_11950_relaxed	10	90.1	0.178	168	116	8	11	160	169	0.888	184	347	352	0.466	4.825e-05	128	1	0.6522	0.4774
3022	CF-CCU55952.1_12045_relaxed	4	86.6	1419	CF-AAK81943.1_11950_relaxed	10	90.1	0.16	293	176	10	67	342	347	0.795	110	349	352	0.682	0.0002118	87	0.994	0.7012	0.2326
12171	CF-ASK51360.1_12026_relaxed	1	68.9	1419	CF-AAK81943.1_11950_relaxed	10	90.1	0.187	192	128	6	50	235	299	0.622	8	177	352	0.483	7.527e-07	161	1	0.5291	0.465
411	CF-CCV02109.1_11943_relaxed	37	86.8	1419	CF-AAK81943.1_11950_relaxed	10	90.1	0.307	361	191	12	132	478	478	0.726	37	352	352	0.898	8.596e-16	366	1	0.657	0.3674
12777	CF-QDL57079.1_12344_relaxed	1	86.7	1419	CF-AAK81943.1_11950_relaxed	10	90.1	0.154	149	99	10	12	135	141	0.879	201	347	352	0.418	0.0001058	123	1	0.6549	0.5115
1763	CF-CCV02403.1_11949_relaxed	8	87.8	1419	CF-AAK81943.1_11950_relaxed	10	90.1	0.233	334	189	12	81	384	384	0.792	56	352	352	0.844	4.447e-13	264	1	0.6532	0.3207
1662	CF-CCV02449.1_11949_relaxed	8	87.3	1419	CF-AAK81943.1_11950_relaxed	10	90.1	0.137	372	219	20	4	298	314	0.939	5	351	352	0.986	0.0006237	73	0.956	0.4961	0.2521
5912	CF-AAG02733.1_12039_relaxed	2	88.9	1419	CF-AAK81943.1_11950_relaxed	10	90.1	0.25	116	71	4	1	100	101	0.99	9	124	352	0.33	3.482e-05	172	1	0.6836	0.7455
5522	CF-CCV02493.1_11949_relaxed	2	88.1	1419	CF-AAK81943.1_11950_relaxed	10	90.1	0.214	336	199	11	4	306	309	0.981	49	352	352	0.864	7.628e-11	224	1	0.6169	0.3375
308	CF-CCU56201.1_12049_relaxed	46	91.3	1419	CF-AAK81943.1_11950_relaxed	10	90.1	0.295	355	181	9	1	295	298	0.99	2	347	352	0.983	9.204e-23	514	1	0.7808	0.3717
12673	CF-CCU55452.1_12038_relaxed	1	79.2	1419	CF-AAK81943.1_11950_relaxed	10	90.1	0.484	64	33	0	1	64	65	0.985	2	65	352	0.182	6.837e-06	198	1	0.8681	0.726
3099	CF-ASZ84988.1_11948_relaxed	4	87.7	1419	CF-AAK81943.1_11950_relaxed	10	90.1	0.188	292	194	11	13	296	296	0.959	96	352	352	0.73	1.686e-05	125	1	0.7111	0.3258
15119	CF-AGR56801.1_12352_relaxed	1	72.5	1419	CF-AAK81943.1_11950_relaxed	10	90.1	0.139	187	144	8	14	187	188	0.926	165	347	352	0.52	8.493e-06	153	1	0.6265	0.5054
10653	CF-CCU56337.1_12049_relaxed	1	83.8	1419	CF-AAK81943.1_11950_relaxed	10	90.1	0.295	122	77	4	15	134	140	0.857	9	123	352	0.327	7.778e-07	225	1	0.6691	0.7414
31	CF-CCU55568.1_12038_relaxed	173	90.3	1419	CF-AAK81943.1_11950_relaxed	10	90.1	0.347	380	193	13	1	354	354	1	2	352	352	0.997	9.151e-24	647	1	0.8129	0.4981
16137	CF-AAF44468.1_11979_relaxed	1	83.5	1419	CF-AAK81943.1_11950_relaxed	10	90.1	0.252	313	190	10	1	280	289	0.969	1	302	352	0.858	2.963e-13	321	1	0.7624	0.3904
11584	CF-AAR83571.1_11977_relaxed	1	88.7	1419	CF-AAK81943.1_11950_relaxed	10	90.1	0.262	160	105	4	3	157	159	0.975	30	181	352	0.432	1.263e-06	166	1	0.7866	0.4529
823	CF-CCU56190.1_12045_relaxed	18	88.7	1419	CF-AAK81943.1_11950_relaxed	10	90.1	0.119	293	194	14	8	287	401	0.698	110	351	352	0.688	0.0006766	75	0.967	0.4547	0.2709
3039	CF-AAY84000.1_12339_relaxed	4	82.8	1419	CF-AAK81943.1_11950_relaxed	10	90.1	0.159	421	246	27	119	512	635	0.62	2	341	352	0.966	4.992e-05	90	0.996	0.4521	0.2239
9768	CF-CCU56403.1_12049_relaxed	1	56.7	1419	CF-AAK81943.1_11950_relaxed	10	90.1	0.522	67	32	0	1	67	83	0.807	1	67	352	0.19	0.0008027	106	1	0.6682	0.5348
4741	CF-AAR83567.1_11977_relaxed	2	85.1	1419	CF-AAK81943.1_11950_relaxed	10	90.1	0.208	293	195	10	1	276	281	0.982	1	273	352	0.776	8.439e-11	224	1	0.6942	0.3376
3816	CF-QHB21803.1_12328_relaxed	3	87.2	1419	CF-AAK81943.1_11950_relaxed	10	90.1	0.169	253	170	11	4	233	252	0.913	110	345	352	0.67	2.942e-06	146	1	0.7037	0.353
3594	CF-BAO49368.1_12030_relaxed	3	85	1419	CF-AAK81943.1_11950_relaxed	10	90.1	0.171	134	95	6	3	123	129	0.938	219	349	352	0.372	4.337e-05	174	1	0.7757	0.6798
13161	CF-CCU55687.1_12041_relaxed	1	88.2	1419	CF-AAK81943.1_11950_relaxed	10	90.1	0.25	319	179	13	1	297	297	1	72	352	352	0.798	2.129e-11	218	1	0.7261	0.2803
8812	CF-AAK81965.1_11950_relaxed	1	88	1419	CF-AAK81943.1_11950_relaxed	10	90.1	0.328	128	69	5	7	129	129	0.953	237	352	352	0.33	5.519e-10	311	1	0.7183	0.7463
17398	CF-AAK82176.1_11950_relaxed	1	83.6	1419	CF-AAK81943.1_11950_relaxed	10	90.1	0.198	347	127	9	1	200	232	0.862	1	343	352	0.974	1.112e-13	302	1	0.6745	0.4346
1790	CF-AAC70308.1_12358_relaxed	7	84.4	308	CF-CCU56201.1_12049_relaxed	46	91.3	0.142	196	139	10	10	199	200	0.95	121	293	298	0.581	0.0001306	109	1	0.6328	0.3688
6061	CF-AHH82626.1_12333_relaxed	2	78.4	308	CF-CCU56201.1_12049_relaxed	46	91.3	0.184	119	77	7	39	143	144	0.729	183	295	298	0.379	0.000117	154	1	0.6756	0.6906
444	CF-AJD80759.1_12338_relaxed	34	86	308	CF-CCU56201.1_12049_relaxed	46	91.3	0.112	383	201	23	4	357	486	0.728	14	286	298	0.916	3.17e-05	89	0.996	0.4465	0.2293
11043	CF-AOT85506.1_12343_relaxed	1	83	308	CF-CCU56201.1_12049_relaxed	46	91.3	0.17	141	103	5	4	134	157	0.834	158	294	298	0.46	0.0001116	138	1	0.6653	0.5639
8209	CF-CCV01937.1_11941_relaxed	1	78.2	308	CF-CCU56201.1_12049_relaxed	46	91.3	0.165	321	190	16	263	557	562	0.525	29	297	298	0.903	6.131e-08	167	1	0.5627	0.3218
10728	CF-CCU56245.1_12049_relaxed	1	87.7	308	CF-CCU56201.1_12049_relaxed	46	91.3	0.175	290	144	11	1	197	198	0.995	8	295	298	0.966	9.359e-09	199	1	0.617	0.415
15084	CF-BAO49562.1_12030_relaxed	1	86.1	308	CF-CCU56201.1_12049_relaxed	46	91.3	0.354	79	43	4	5	83	93	0.849	1	71	298	0.238	8.263e-05	156	1	0.6802	0.7136
621	CF-AAF17963.1_11998_relaxed	24	93.1	308	CF-CCU56201.1_12049_relaxed	46	91.3	0.191	251	167	11	2	228	234	0.97	12	250	298	0.802	5.151e-07	154	1	0.552	0.4143
847	CF-AAR83548.1_11977_relaxed	17	91.8	308	CF-CCU56201.1_12049_relaxed	46	91.3	0.231	173	123	4	7	170	276	0.594	9	180	298	0.577	9.432e-09	229	1	0.6565	0.5532
3495	CF-CCU55622.1_12041_relaxed	3	89.9	308	CF-CCU56201.1_12049_relaxed	46	91.3	0.418	191	93	3	10	195	207	0.899	8	185	298	0.597	2.53e-14	383	1	0.7578	0.5237
14852	CF-CCU55988.1_12045_relaxed	1	83.9	308	CF-CCU56201.1_12049_relaxed	46	91.3	0.282	375	169	12	1	355	450	0.789	1	295	298	0.99	6.624e-19	412	1	0.7005	0.3645
2397	CF-AAF44494.1_11979_relaxed	5	82.1	308	CF-CCU56201.1_12049_relaxed	46	91.3	0.269	126	83	3	4	121	276	0.428	7	131	298	0.419	2.967e-07	223	1	0.642	0.7304
10655	CF-CCU56341.1_12049_relaxed	1	79.7	308	CF-CCU56201.1_12049_relaxed	46	91.3	0.236	203	104	11	8	183	196	0.898	12	190	298	0.601	3.044e-06	119	1	0.4557	0.3727
8561	CF-QYC92739.1_12382_relaxed	1	78.2	308	CF-CCU56201.1_12049_relaxed	46	91.3	0.198	166	125	4	42	201	206	0.777	135	298	298	0.55	3.917e-07	199	1	0.733	0.5458
2335	CF-CCV02326.1_11942_relaxed	5	92.7	308	CF-CCU56201.1_12049_relaxed	46	91.3	0.227	202	124	6	19	214	217	0.903	122	297	298	0.591	1.904e-09	233	1	0.7611	0.4676
8623	CF-QEI03664.1_12372_relaxed	1	74.8	308	CF-CCU56201.1_12049_relaxed	46	91.3	0.17	123	93	5	25	141	161	0.727	174	293	298	0.403	9.432e-05	146	1	0.6267	0.6331
10652	CF-CCU56335.1_12049_relaxed	1	76.1	308	CF-CCU56201.1_12049_relaxed	46	91.3	0.31	100	54	4	32	126	127	0.748	25	114	298	0.302	5.586e-06	188	1	0.6874	0.7182
2398	CF-AAF44501.1_11979_relaxed	5	86.7	308	CF-CCU56201.1_12049_relaxed	46	91.3	0.272	121	77	3	29	138	311	0.354	9	129	298	0.406	3.117e-06	203	1	0.6352	0.7303
6904	CF-AKS26468.1_12060_relaxed	1	76.5	308	CF-CCU56201.1_12049_relaxed	46	91.3	0.105	294	142	14	20	205	213	0.873	13	293	298	0.943	0.0002033	75	0.967	0.3983	0.2503
2547	CF-AAR83553.1_11977_relaxed	5	91.9	308	CF-CCU56201.1_12049_relaxed	46	91.3	0.291	185	119	4	2	179	183	0.973	5	184	298	0.604	2.674e-10	281	1	0.762	0.5494
2429	CF-QYC92708.1_12382_relaxed	5	85.6	308	CF-CCU56201.1_12049_relaxed	46	91.3	0.118	320	186	17	2	284	303	0.934	35	295	298	0.876	1.928e-05	91	0.997	0.5098	0.2348
18133	CF-AFV50391.1_11893_relaxed	1	76.7	308	CF-CCU56201.1_12049_relaxed	46	91.3	0.103	368	201	21	68	408	537	0.635	15	280	298	0.893	0.0002689	83	0.99	0.4974	0.2463
4182	CF-ATE87077.1_11947_relaxed	3	77.8	308	CF-CCU56201.1_12049_relaxed	46	91.3	0.129	363	190	18	71	422	479	0.735	49	296	298	0.832	5.561e-05	101	1	0.5015	0.2876
57	CF-CCV02562.1_11949_relaxed	118	88.8	308	CF-CCU56201.1_12049_relaxed	46	91.3	0.131	282	205	9	72	336	345	0.768	37	295	298	0.869	9.39e-08	171	1	0.629	0.3333
3638	CF-CCU55751.1_12041_relaxed	3	86	308	CF-CCU56201.1_12049_relaxed	46	91.3	0.279	154	92	5	28	168	222	0.635	12	159	298	0.497	8.999e-09	215	1	0.5435	0.5514
1042	CF-CCU56297.1_12049_relaxed	13	92.8	308	CF-CCU56201.1_12049_relaxed	46	91.3	0.419	155	79	4	2	149	150	0.987	1	151	298	0.507	4.615e-14	403	1	0.8116	0.687
1063	CF-AID46740.1_11983_relaxed	12	94.5	308	CF-CCU56201.1_12049_relaxed	46	91.3	0.298	151	98	2	6	148	149	0.96	9	159	298	0.507	8.254e-09	286	1	0.7783	0.6892
393	CF-ABO37228.1_11891_relaxed	38	91.6	308	CF-CCU56201.1_12049_relaxed	46	91.3	0.131	296	182	16	1	232	237	0.979	13	297	298	0.956	0.0001628	84	0.991	0.4612	0.3133
2424	CF-AFV50295.1_11893_relaxed	5	81	308	CF-CCU56201.1_12049_relaxed	46	91.3	0.144	305	172	21	53	287	292	0.805	12	297	298	0.96	8.935e-06	97	0.999	0.4743	0.2638
12664	CF-CCU55425.1_12038_relaxed	1	83.4	308	CF-CCU56201.1_12049_relaxed	46	91.3	0.384	125	67	6	28	145	152	0.776	8	129	298	0.409	4.011e-09	262	1	0.6412	0.6878
15382	CF-AKN80572.1_12370_relaxed	1	76.2	308	CF-CCU56201.1_12049_relaxed	46	91.3	0.179	106	76	4	28	124	127	0.764	190	293	298	0.349	0.0006931	140	1	0.6799	0.7514
4150	CF-AAO89290.1_12013_relaxed	3	89.3	308	CF-CCU56201.1_12049_relaxed	46	91.3	0.159	169	112	9	6	164	181	0.878	5	153	298	0.5	0.0004316	102	1	0.5262	0.4479
722	CF-BAE72327.1_12353_relaxed	20	91.3	308	CF-CCU56201.1_12049_relaxed	46	91.3	0.114	174	129	7	9	162	169	0.911	129	297	298	0.567	2.723e-05	117	1	0.6753	0.3522
12171	CF-ASK51360.1_12026_relaxed	1	68.9	308	CF-CCU56201.1_12049_relaxed	46	91.3	0.201	223	126	10	56	259	299	0.682	14	203	298	0.638	6.703e-07	142	1	0.4767	0.398
411	CF-CCV02109.1_11943_relaxed	37	86.8	308	CF-CCU56201.1_12049_relaxed	46	91.3	0.128	318	200	13	176	472	478	0.621	33	294	298	0.879	3.687e-08	177	1	0.5932	0.3117
1763	CF-CCV02403.1_11949_relaxed	8	87.8	308	CF-CCU56201.1_12049_relaxed	46	91.3	0.131	327	190	16	71	381	384	0.81	49	297	298	0.836	3.922e-08	162	1	0.5684	0.3232
1662	CF-CCV02449.1_11949_relaxed	8	87.3	308	CF-CCU56201.1_12049_relaxed	46	91.3	0.129	339	207	17	1	293	314	0.933	1	297	298	0.997	1.097e-05	106	1	0.5579	0.2674
5912	CF-AAG02733.1_12039_relaxed	2	88.9	308	CF-CCU56201.1_12049_relaxed	46	91.3	0.288	125	64	4	1	100	101	0.99	8	132	298	0.419	2.137e-06	202	1	0.6818	0.7333
2622	CF-ABO37351.1_11891_relaxed	5	90.2	308	CF-CCU56201.1_12049_relaxed	46	91.3	0.118	295	177	19	1	224	230	0.974	13	295	298	0.95	0.0004899	81	0.986	0.4848	0.3172
5522	CF-CCV02493.1_11949_relaxed	2	88.1	308	CF-CCU56201.1_12049_relaxed	46	91.3	0.133	300	200	15	30	307	309	0.9	37	298	298	0.879	1.411e-07	147	1	0.5527	0.3036
12673	CF-CCU55452.1_12038_relaxed	1	79.2	308	CF-CCU56201.1_12049_relaxed	46	91.3	0.661	62	21	0	1	62	65	0.954	1	62	298	0.208	7.117e-07	221	1	0.8382	0.7232
3099	CF-ASZ84988.1_11948_relaxed	4	87.7	308	CF-CCU56201.1_12049_relaxed	46	91.3	0.165	187	132	9	111	292	296	0.615	129	296	298	0.564	0.0001319	125	1	0.6871	0.4454
15119	CF-AGR56801.1_12352_relaxed	1	72.5	308	CF-CCU56201.1_12049_relaxed	46	91.3	0.144	180	140	7	14	187	188	0.926	124	295	298	0.577	6.672e-06	152	1	0.5923	0.5167
10069	EF-AAR83564.1_11977_relaxed	1	60.1	308	CF-CCU56201.1_12049_relaxed	46	91.3	0.264	170	116	4	1	166	437	0.38	1	165	298	0.554	7.012e-10	264	1	0.7036	0.578
10653	CF-CCU56337.1_12049_relaxed	1	83.8	308	CF-CCU56201.1_12049_relaxed	46	91.3	0.322	124	76	4	15	134	140	0.857	8	127	298	0.403	3.881e-08	259	1	0.6598	0.7432
31	CF-CCU55568.1_12038_relaxed	173	90.3	308	CF-CCU56201.1_12049_relaxed	46	91.3	0.304	365	161	15	1	345	354	0.975	1	292	298	0.98	1.475e-18	399	1	0.6646	0.3692
16137	CF-AAF44468.1_11979_relaxed	1	83.5	308	CF-CCU56201.1_12049_relaxed	46	91.3	0.212	296	171	12	1	279	289	0.965	1	251	298	0.842	8.098e-12	282	1	0.7026	0.4043
11584	CF-AAR83571.1_11977_relaxed	1	88.7	308	CF-CCU56201.1_12049_relaxed	46	91.3	0.304	148	96	2	3	146	159	0.906	29	173	298	0.487	2.018e-08	269	1	0.8125	0.7648
823	CF-CCU56190.1_12045_relaxed	18	88.7	308	CF-CCU56201.1_12049_relaxed	46	91.3	0.136	263	172	13	60	285	401	0.564	53	297	298	0.822	0.0009996	78	0.978	0.4815	0.2946
3039	CF-AAY84000.1_12339_relaxed	4	82.8	308	CF-CCU56201.1_12049_relaxed	46	91.3	0.103	407	209	20	130	508	635	0.597	7	285	298	0.936	0.0001335	86	0.993	0.466	0.2286
9768	CF-CCU56403.1_12049_relaxed	1	56.7	308	CF-CCU56201.1_12049_relaxed	46	91.3	0.535	71	23	1	2	62	83	0.735	1	71	298	0.238	0.0001851	112	1	0.6526	0.4855
4741	CF-AAR83567.1_11977_relaxed	2	85.1	308	CF-CCU56201.1_12049_relaxed	46	91.3	0.259	189	130	3	1	185	281	0.658	1	183	298	0.614	4.097e-11	310	1	0.7584	0.5626
3816	CF-QHB21803.1_12328_relaxed	3	87.2	308	CF-CCU56201.1_12049_relaxed	46	91.3	0.165	193	139	8	51	233	252	0.726	113	293	298	0.607	8.61e-06	148	1	0.6816	0.4282
3594	CF-BAO49368.1_12030_relaxed	3	85	308	CF-CCU56201.1_12049_relaxed	46	91.3	0.253	134	82	3	3	121	129	0.922	165	295	298	0.44	1.96e-08	268	1	0.7938	0.6792
11811	CF-ABQ08776.1_12418_relaxed	1	57	308	CF-CCU56201.1_12049_relaxed	46	91.3	0.114	297	188	19	55	327	327	0.835	53	298	298	0.826	0.000974	68	0.912	0.4222	0.2578
1419	CF-AAK81943.1_11950_relaxed	10	90.1	308	CF-CCU56201.1_12049_relaxed	46	91.3	0.288	357	181	11	2	347	352	0.983	1	295	298	0.99	2.3e-22	511	1	0.7629	0.3717
13161	CF-CCU55687.1_12041_relaxed	1	88.2	308	CF-CCU56201.1_12049_relaxed	46	91.3	0.21	309	138	12	2	293	297	0.983	77	296	298	0.738	4.876e-08	141	1	0.6664	0.2358
8812	CF-AAK81965.1_11950_relaxed	1	88	308	CF-CCU56201.1_12049_relaxed	46	91.3	0.196	112	82	3	14	124	129	0.86	191	295	298	0.352	1.229e-06	224	1	0.7145	0.7809
17398	CF-AAK82176.1_11950_relaxed	1	83.6	308	CF-CCU56201.1_12049_relaxed	46	91.3	0.226	296	127	12	2	200	232	0.858	1	291	298	0.977	2.514e-14	303	1	0.6473	0.4195
1790	CF-AAC70308.1_12358_relaxed	7	84.4	8561	CF-QYC92739.1_12382_relaxed	1	78.2	0.123	219	147	11	1	198	200	0.99	1	195	206	0.947	0.0002692	108	1	0.6727	0.3764
6061	CF-AHH82626.1_12333_relaxed	2	78.4	8561	CF-QYC92739.1_12382_relaxed	1	78.2	0.504	103	49	2	41	143	144	0.715	98	198	206	0.49	7.204e-12	442	1	0.8513	0.9274
11043	CF-AOT85506.1_12343_relaxed	1	83	8561	CF-QYC92739.1_12382_relaxed	1	78.2	0.424	132	72	2	2	130	157	0.822	63	193	206	0.636	1.688e-12	384	1	0.7935	0.6907
8209	CF-CCV01937.1_11941_relaxed	1	78.2	8561	CF-QYC92739.1_12382_relaxed	1	78.2	0.186	150	112	6	416	562	562	0.262	62	204	206	0.694	8.738e-05	169	1	0.7133	0.5936
10728	CF-CCU56245.1_12049_relaxed	1	87.7	8561	CF-QYC92739.1_12382_relaxed	1	78.2	0.139	208	118	9	39	197	198	0.803	3	198	206	0.951	0.0008191	78	0.978	0.436	0.3525
4549	CF-AAG27322.1_12409_relaxed	2	60.5	8561	CF-QYC92739.1_12382_relaxed	1	78.2	0.126	238	140	12	116	329	338	0.633	6	199	206	0.942	0.0006111	88	0.995	0.5867	0.3293
11847	CF-AOT85593.1_12343_relaxed	1	73.1	8561	CF-QYC92739.1_12382_relaxed	1	78.2	0.142	210	139	16	44	243	244	0.82	28	206	206	0.869	6.324e-05	106	1	0.5835	0.3621
14852	CF-CCU55988.1_12045_relaxed	1	83.9	8561	CF-QYC92739.1_12382_relaxed	1	78.2	0.187	192	112	10	177	357	450	0.402	42	200	206	0.772	0.0002585	113	1	0.6016	0.4097
1692	EF-AAC70300.1_12358_relaxed	8	84.4	8561	CF-QYC92739.1_12382_relaxed	1	78.2	0.177	152	99	8	268	398	403	0.325	53	199	206	0.714	8.457e-05	146	1	0.6392	0.5292
2335	CF-CCV02326.1_11942_relaxed	5	92.7	8561	CF-QYC92739.1_12382_relaxed	1	78.2	0.165	163	131	3	53	214	217	0.747	42	200	206	0.772	2.015e-05	162	1	0.7777	0.5661
8623	CF-QEI03664.1_12372_relaxed	1	74.8	8561	CF-QYC92739.1_12382_relaxed	1	78.2	0.508	120	58	1	25	144	161	0.745	81	199	206	0.578	3.815e-13	442	1	0.7999	0.8048
2429	CF-QYC92708.1_12382_relaxed	5	85.6	8561	CF-QYC92739.1_12382_relaxed	1	78.2	0.168	172	128	8	132	294	303	0.538	41	206	206	0.806	7.518e-06	148	1	0.6716	0.4168
57	CF-CCV02562.1_11949_relaxed	118	88.8	8561	CF-QYC92739.1_12382_relaxed	1	78.2	0.134	171	137	6	180	345	345	0.481	42	206	206	0.801	4.675e-05	166	1	0.7715	0.5186
1264	CF-ABF50362.1_12327_relaxed	12	79.8	8561	CF-QYC92739.1_12382_relaxed	1	78.2	0.106	197	148	9	17	197	197	0.919	21	205	206	0.898	2.997e-05	120	1	0.6068	0.3706
15382	CF-AKN80572.1_12370_relaxed	1	76.2	8561	CF-QYC92739.1_12382_relaxed	1	78.2	0.552	105	44	1	25	126	127	0.803	94	198	206	0.51	1.954e-10	374	1	0.8175	0.88
722	CF-BAE72327.1_12353_relaxed	20	91.3	8561	CF-QYC92739.1_12382_relaxed	1	78.2	0.158	177	135	7	1	168	169	0.994	35	206	206	0.835	2.594e-06	150	1	0.7103	0.414
3022	CF-CCU55952.1_12045_relaxed	4	86.6	8561	CF-QYC92739.1_12382_relaxed	1	78.2	0.181	193	109	9	160	342	347	0.527	47	200	206	0.748	0.0009758	85	0.992	0.6184	0.3247
411	CF-CCV02109.1_11943_relaxed	37	86.8	8561	CF-QYC92739.1_12382_relaxed	1	78.2	0.182	159	124	3	318	475	478	0.331	47	200	206	0.748	3.592e-05	182	1	0.7344	0.5641
12777	CF-QDL57079.1_12344_relaxed	1	86.7	8561	CF-QYC92739.1_12382_relaxed	1	78.2	0.169	165	110	9	3	141	141	0.986	42	205	206	0.796	1.324e-05	138	1	0.6523	0.4889
1763	CF-CCV02403.1_11949_relaxed	8	87.8	8561	CF-QYC92739.1_12382_relaxed	1	78.2	0.158	170	133	4	212	381	384	0.443	41	200	206	0.777	9.801e-06	185	1	0.7672	0.5595
17354	CF-AIU41286.1_12380_relaxed	1	64.6	8561	CF-QYC92739.1_12382_relaxed	1	78.2	0.356	115	55	3	16	126	138	0.804	66	165	206	0.485	8.59e-06	127	1	0.5061	0.4505
1662	CF-CCV02449.1_11949_relaxed	8	87.3	8561	CF-QYC92739.1_12382_relaxed	1	78.2	0.12	225	162	7	72	295	314	0.713	10	199	206	0.922	0.0004654	91	0.997	0.5211	0.3541
646	CF-AIZ48587.1_12318_relaxed	23	89.5	8561	CF-QYC92739.1_12382_relaxed	1	78.2	0.094	201	145	9	4	175	178	0.966	7	199	206	0.937	0.0007275	93	0.998	0.6701	0.3478
5522	CF-CCV02493.1_11949_relaxed	2	88.1	8561	CF-QYC92739.1_12382_relaxed	1	78.2	0.133	248	165	8	68	309	309	0.783	3	206	206	0.99	7.202e-06	154	1	0.6073	0.4639
308	CF-CCU56201.1_12049_relaxed	46	91.3	8561	CF-QYC92739.1_12382_relaxed	1	78.2	0.155	244	157	8	58	298	298	0.809	4	201	206	0.961	3.975e-06	155	1	0.6053	0.4534
3099	CF-ASZ84988.1_11948_relaxed	4	87.7	8561	CF-QYC92739.1_12382_relaxed	1	78.2	0.176	181	122	8	115	292	296	0.601	43	199	206	0.762	0.0004993	116	1	0.7035	0.4652
15119	CF-AGR56801.1_12352_relaxed	1	72.5	8561	CF-QYC92739.1_12382_relaxed	1	78.2	0.478	188	73	6	1	187	188	0.995	35	198	206	0.796	6.468e-16	407	1	0.7063	0.5424
31	CF-CCU55568.1_12038_relaxed	173	90.3	8561	CF-QYC92739.1_12382_relaxed	1	78.2	0.209	186	108	9	179	354	354	0.497	48	204	206	0.762	0.0002715	120	1	0.6419	0.4377
6854	CF-AKS26386.1_12060_relaxed	1	63.5	8561	CF-QYC92739.1_12382_relaxed	1	78.2	0.143	181	124	7	1	164	189	0.868	40	206	206	0.811	0.0008577	82	0.988	0.5837	0.348
3816	CF-QHB21803.1_12328_relaxed	3	87.2	8561	CF-QYC92739.1_12382_relaxed	1	78.2	0.393	155	90	2	81	232	252	0.603	42	195	206	0.748	3.049e-12	370	1	0.8204	0.6098
3594	CF-BAO49368.1_12030_relaxed	3	85	8561	CF-QYC92739.1_12382_relaxed	1	78.2	0.14	135	98	4	3	123	129	0.938	70	200	206	0.636	0.0001236	156	1	0.7426	0.6666
1419	CF-AAK81943.1_11950_relaxed	10	90.1	8561	CF-QYC92739.1_12382_relaxed	1	78.2	0.181	171	120	6	181	349	352	0.48	48	200	206	0.743	3.916e-05	164	1	0.7273	0.5413
3831	CF-ACO53581.1_12348_relaxed	3	78	8561	CF-QYC92739.1_12382_relaxed	1	78.2	0.126	229	143	13	6	208	212	0.958	2	199	206	0.961	0.0001719	93	0.998	0.6465	0.3001
13161	CF-CCU55687.1_12041_relaxed	1	88.2	8561	CF-QYC92739.1_12382_relaxed	1	78.2	0.187	181	101	9	130	293	297	0.552	48	199	206	0.738	0.000926	94	0.998	0.571	0.4134
8812	CF-AAK81965.1_11950_relaxed	1	88	8561	CF-QYC92739.1_12382_relaxed	1	78.2	0.184	114	83	2	13	126	129	0.884	97	200	206	0.505	0.0006697	141	1	0.6804	0.7605
1790	CF-AAC70308.1_12358_relaxed	7	84.4	1763	CF-CCV02403.1_11949_relaxed	8	87.8	0.124	217	153	10	2	199	200	0.99	179	377	384	0.518	0.0003037	106	1	0.6759	0.368
6061	CF-AHH82626.1_12333_relaxed	2	78.4	1763	CF-CCV02403.1_11949_relaxed	8	87.8	0.205	117	78	7	38	141	144	0.722	263	377	384	0.299	1.764e-05	173	1	0.6507	0.7034
444	CF-AJD80759.1_12338_relaxed	34	86	1763	CF-CCV02403.1_11949_relaxed	8	87.8	0.143	363	222	22	36	363	486	0.675	68	376	384	0.805	5.427e-05	93	0.998	0.5027	0.239
11043	CF-AOT85506.1_12343_relaxed	1	83	1763	CF-CCV02403.1_11949_relaxed	8	87.8	0.165	145	107	6	2	133	157	0.841	234	377	384	0.375	9.062e-06	176	1	0.6954	0.6249
8209	CF-CCV01937.1_11941_relaxed	1	78.2	1763	CF-CCV02403.1_11949_relaxed	8	87.8	0.335	378	205	11	219	560	562	0.609	17	384	384	0.958	4.615e-26	665	1	0.757	0.4316
11847	CF-AOT85593.1_12343_relaxed	1	73.1	1763	CF-CCV02403.1_11949_relaxed	8	87.8	0.125	191	138	11	58	232	244	0.717	206	383	384	0.464	0.0008069	96	0.999	0.6552	0.3891
9795	CF-CCV01681.1_11940_relaxed	1	86.2	1763	CF-CCV02403.1_11949_relaxed	8	87.8	0.141	282	176	12	2	229	335	0.681	114	383	384	0.703	0.0007261	81	0.986	0.6252	0.2577
14852	CF-CCU55988.1_12045_relaxed	1	83.9	1763	CF-CCV02403.1_11949_relaxed	8	87.8	0.162	350	198	22	53	357	450	0.678	79	378	384	0.781	6.342e-06	100	1	0.5429	0.2146
1692	EF-AAC70300.1_12358_relaxed	8	84.4	1763	CF-CCV02403.1_11949_relaxed	8	87.8	0.085	396	248	16	31	395	403	0.906	65	377	384	0.815	2.756e-05	97	0.999	0.6297	0.2044
11511	CF-ATE87109.1_11947_relaxed	1	79.1	1763	CF-CCV02403.1_11949_relaxed	8	87.8	0.221	176	128	5	65	234	235	0.723	5	177	384	0.451	1.956e-08	283	1	0.6614	0.7325
11544	CF-ATE87063.1_11947_relaxed	1	93.5	1763	CF-CCV02403.1_11949_relaxed	8	87.8	0.341	120	78	1	1	120	121	0.992	65	183	384	0.31	1.622e-08	306	1	0.8845	0.9044
547	CF-CCV02171.1_11943_relaxed	27	88.3	1763	CF-CCV02403.1_11949_relaxed	8	87.8	0.178	380	231	11	1	307	415	0.74	13	384	384	0.969	3.391e-14	349	1	0.6787	0.4017
8561	CF-QYC92739.1_12382_relaxed	1	78.2	1763	CF-CCV02403.1_11949_relaxed	8	87.8	0.14	207	149	5	4	200	206	0.956	194	381	384	0.49	1.269e-06	176	1	0.7587	0.4696
10098	EF-AKC91631.1_12355_relaxed	1	55.3	1763	CF-CCV02403.1_11949_relaxed	8	87.8	0.127	455	232	20	76	504	505	0.85	59	374	384	0.823	2.467e-05	76	0.971	0.4268	0.1986
2335	CF-CCV02326.1_11942_relaxed	5	92.7	1763	CF-CCV02403.1_11949_relaxed	8	87.8	0.318	254	134	8	1	217	217	1	133	384	384	0.656	1.863e-15	396	1	0.8389	0.5059
2131	CF-ASZ85020.1_11948_relaxed	6	87.8	1763	CF-CCV02403.1_11949_relaxed	8	87.8	0.226	172	130	2	115	284	285	0.596	10	180	384	0.445	3.224e-08	270	1	0.6628	0.7072
6570	CF-ASZ85033.1_11948_relaxed	2	85	1763	CF-CCV02403.1_11949_relaxed	8	87.8	0.181	198	139	8	8	186	188	0.952	9	202	384	0.505	3.827e-08	270	1	0.6828	0.6421
8623	CF-QEI03664.1_12372_relaxed	1	74.8	1763	CF-CCV02403.1_11949_relaxed	8	87.8	0.187	128	93	3	24	141	161	0.733	251	377	384	0.331	2.214e-05	171	1	0.6676	0.6736
8274	CF-AAM70207.1_12407_relaxed	1	69.6	1763	CF-CCV02403.1_11949_relaxed	8	87.8	0.129	232	154	12	6	221	358	0.603	184	383	384	0.521	0.0001448	118	1	0.5614	0.4367
2429	CF-QYC92708.1_12382_relaxed	5	85.6	1763	CF-CCV02403.1_11949_relaxed	8	87.8	0.147	265	182	15	53	284	303	0.766	126	379	384	0.661	2.457e-06	135	1	0.6056	0.3348
18133	CF-AFV50391.1_11893_relaxed	1	76.7	1763	CF-CCV02403.1_11949_relaxed	8	87.8	0.126	396	240	20	87	447	537	0.672	59	383	384	0.846	8.69e-06	108	1	0.5513	0.2374
7330	CF-ABQ08931.1_12418_relaxed	1	58	1763	CF-CCV02403.1_11949_relaxed	8	87.8	0.148	250	156	8	5	231	234	0.97	43	258	384	0.562	8.485e-06	124	1	0.6113	0.347
7721	CF-ABQ51996.1_12410_relaxed	1	86.6	1763	CF-CCV02403.1_11949_relaxed	8	87.8	0.151	329	205	15	1	275	368	0.747	75	383	384	0.805	0.0009315	79	0.981	0.5706	0.2772
4182	CF-ATE87077.1_11947_relaxed	3	77.8	1763	CF-CCV02403.1_11949_relaxed	8	87.8	0.231	406	262	10	20	419	479	0.835	20	381	384	0.943	6.437e-22	570	1	0.7379	0.4563
4293	CF-CCU55915.1_12045_relaxed	3	86.2	1763	CF-CCV02403.1_11949_relaxed	8	87.8	0.122	481	277	15	9	477	593	0.791	32	379	384	0.906	3.714e-10	219	1	0.5711	0.3098
57	CF-CCV02562.1_11949_relaxed	118	88.8	1763	CF-CCV02403.1_11949_relaxed	8	87.8	0.341	378	199	6	12	341	345	0.957	9	384	384	0.979	7.139e-28	766	1	0.8407	0.4834
8159	CF-CCA61426.1_11896_relaxed	1	62.8	1763	CF-CCV02403.1_11949_relaxed	8	87.8	0.178	157	119	4	8	155	158	0.937	48	203	384	0.406	0.0001279	115	1	0.5723	0.5074
15382	CF-AKN80572.1_12370_relaxed	1	76.2	1763	CF-CCV02403.1_11949_relaxed	8	87.8	0.16	106	76	5	32	124	127	0.732	272	377	384	0.276	0.0001591	150	1	0.6448	0.7244
722	CF-BAE72327.1_12353_relaxed	20	91.3	1763	CF-CCV02403.1_11949_relaxed	8	87.8	0.195	174	117	8	9	160	169	0.899	207	379	384	0.451	3.798e-06	161	1	0.7163	0.4937
6832	CF-AAC97850.1_12053_relaxed	1	87.2	1763	CF-CCV02403.1_11949_relaxed	8	87.8	0.168	202	124	6	84	259	260	0.677	2	185	384	0.479	2.031e-05	114	1	0.4938	0.3837
8278	CF-CCV02254.1_11942_relaxed	1	76.5	1763	CF-CCV02403.1_11949_relaxed	8	87.8	0.25	160	99	4	18	176	178	0.893	25	164	384	0.365	5.288e-08	261	1	0.7022	0.7212
8925	CF-AAL88891.1_12435_relaxed	1	61.8	1763	CF-CCV02403.1_11949_relaxed	8	87.8	0.118	398	230	20	1	314	434	0.724	14	374	384	0.94	0.0007688	62	0.817	0.4263	0.1913
11274	CF-AAC59115.1_12368_relaxed	1	92.6	1763	CF-CCV02403.1_11949_relaxed	8	87.8	0.193	98	68	4	2	88	88	0.989	246	343	384	0.255	0.000918	145	1	0.7647	0.8045
411	CF-CCV02109.1_11943_relaxed	37	86.8	1763	CF-CCV02403.1_11949_relaxed	8	87.8	0.32	393	228	11	113	478	478	0.766	4	384	384	0.992	7.328e-26	696	1	0.7667	0.4523
12777	CF-QDL57079.1_12344_relaxed	1	86.7	1763	CF-CCV02403.1_11949_relaxed	8	87.8	0.114	166	114	10	3	136	141	0.95	217	381	384	0.43	7.644e-05	140	1	0.6946	0.5915
1662	CF-CCV02449.1_11949_relaxed	8	87.3	1763	CF-CCV02403.1_11949_relaxed	8	87.8	0.109	330	204	16	43	295	314	0.806	67	383	384	0.826	0.0006237	77	0.975	0.5237	0.2709
17153	CF-AAC97760.1_12053_relaxed	1	84.8	1763	CF-CCV02403.1_11949_relaxed	8	87.8	0.206	150	101	4	1	148	158	0.937	31	164	384	0.349	1.545e-07	239	1	0.6791	0.6462
5788	CF-CCU55644.1_12041_relaxed	2	86.8	1763	CF-CCV02403.1_11949_relaxed	8	87.8	0.21	190	137	4	47	233	234	0.799	2	181	384	0.469	1.827e-08	293	1	0.7055	0.7362
5522	CF-CCV02493.1_11949_relaxed	2	88.1	1763	CF-CCV02403.1_11949_relaxed	8	87.8	0.343	346	186	7	2	306	309	0.987	39	384	384	0.901	3.856e-26	655	1	0.8193	0.4255
3675	CF-AHL67617.1_11939_relaxed	3	84.3	1763	CF-CCV02403.1_11949_relaxed	8	87.8	0.189	374	246	18	151	491	613	0.556	32	381	384	0.911	1.558e-11	269	1	0.6186	0.3916
6524	CF-BAO49622.1_12030_relaxed	2	90.2	1763	CF-CCV02403.1_11949_relaxed	8	87.8	0.175	228	165	8	18	242	244	0.922	1	208	384	0.542	4.18e-08	257	1	0.6905	0.6348
308	CF-CCU56201.1_12049_relaxed	46	91.3	1763	CF-CCV02403.1_11949_relaxed	8	87.8	0.13	323	191	16	49	295	298	0.829	71	379	384	0.805	6.453e-08	162	1	0.6133	0.3191
8194	CF-CCV02125.1_11943_relaxed	1	87	1763	CF-CCV02403.1_11949_relaxed	8	87.8	0.367	166	105	0	21	186	188	0.883	20	185	384	0.432	1.466e-14	568	1	0.8591	0.8781
3099	CF-ASZ84988.1_11948_relaxed	4	87.7	1763	CF-CCV02403.1_11949_relaxed	8	87.8	0.228	302	177	11	1	296	296	1	133	384	384	0.656	8.747e-09	184	1	0.7359	0.3112
15119	CF-AGR56801.1_12352_relaxed	1	72.5	1763	CF-CCV02403.1_11949_relaxed	8	87.8	0.161	186	133	6	16	188	188	0.92	209	384	384	0.458	9.67e-07	164	1	0.5743	0.4975
12945	CF-CCV02560.1_11949_relaxed	1	74	1763	CF-CCV02403.1_11949_relaxed	8	87.8	0.639	61	18	1	2	62	66	0.924	321	377	384	0.148	0.0001577	129	1	0.6284	0.657
31	CF-CCU55568.1_12038_relaxed	173	90.3	1763	CF-CCV02403.1_11949_relaxed	8	87.8	0.165	345	208	18	52	354	354	0.856	78	384	384	0.799	8.974e-06	116	1	0.6305	0.2612
5542	CF-ASZ85112.1_11948_relaxed	2	68.7	1763	CF-CCV02403.1_11949_relaxed	8	87.8	0.358	81	50	2	18	98	123	0.659	20	98	384	0.206	0.0002182	137	1	0.7027	0.6133
823	CF-CCU56190.1_12045_relaxed	18	88.7	1763	CF-CCV02403.1_11949_relaxed	8	87.8	0.155	374	212	16	5	297	401	0.731	32	382	384	0.914	2.494e-11	224	1	0.5632	0.3264
3039	CF-AAY84000.1_12339_relaxed	4	82.8	1763	CF-CCV02403.1_11949_relaxed	8	87.8	0.088	371	242	18	170	512	635	0.54	68	370	384	0.789	0.000339	98	0.999	0.5493	0.2931
11899	CF-ABQ08801.1_12418_relaxed	1	57.3	1763	CF-CCV02403.1_11949_relaxed	8	87.8	0.192	125	75	3	2	101	197	0.508	59	182	384	0.323	6.193e-05	138	1	0.5952	0.549
10675	CF-CCU56218.1_12049_relaxed	1	85.3	1763	CF-CCV02403.1_11949_relaxed	8	87.8	0.171	356	191	11	81	341	364	0.717	32	378	384	0.904	4.848e-11	244	1	0.628	0.3642
3816	CF-QHB21803.1_12328_relaxed	3	87.2	1763	CF-CCV02403.1_11949_relaxed	8	87.8	0.147	196	149	6	55	233	252	0.71	183	377	384	0.508	6.39e-06	170	1	0.7415	0.5017
3594	CF-BAO49368.1_12030_relaxed	3	85	1763	CF-CCV02403.1_11949_relaxed	8	87.8	0.191	141	93	7	3	124	129	0.946	244	382	384	0.362	4.078e-05	165	1	0.7178	0.655
327	CF-CCU55820.1_12041_relaxed	43	88.7	1763	CF-CCV02403.1_11949_relaxed	8	87.8	0.158	403	231	18	52	367	474	0.667	2	383	384	0.995	1.44e-10	216	1	0.5583	0.3347
5750	CF-CCU55579.1_12041_relaxed	2	84.2	1763	CF-CCV02403.1_11949_relaxed	8	87.8	0.166	258	175	11	1	234	249	0.94	32	273	384	0.63	1.636e-07	171	1	0.533	0.4048
11811	CF-ABQ08776.1_12418_relaxed	1	57	1763	CF-CCV02403.1_11949_relaxed	8	87.8	0.111	368	229	18	20	326	327	0.939	48	378	384	0.862	0.0006202	67	0.9	0.4289	0.2277
5550	CF-CCV02325.1_11942_relaxed	2	73.3	1763	CF-CCV02403.1_11949_relaxed	8	87.8	0.218	137	82	5	141	257	257	0.455	2	133	384	0.344	9.8e-05	141	1	0.6679	0.548
1419	CF-AAK81943.1_11950_relaxed	10	90.1	1763	CF-CCV02403.1_11949_relaxed	8	87.8	0.227	343	180	15	56	352	352	0.844	81	384	384	0.792	2.958e-13	270	1	0.6673	0.3141
14566	EF-AAM70223.1_12407_relaxed	1	58.3	1763	CF-CCV02403.1_11949_relaxed	8	87.8	0.127	391	214	19	6	349	380	0.905	72	382	384	0.81	0.0009575	60	0.772	0.4515	0.2207
13161	CF-CCU55687.1_12041_relaxed	1	88.2	1763	CF-CCV02403.1_11949_relaxed	8	87.8	0.166	342	182	19	5	297	297	0.987	97	384	384	0.75	6.101e-05	96	0.999	0.6122	0.268
8812	CF-AAK81965.1_11950_relaxed	1	88	1763	CF-CCV02403.1_11949_relaxed	8	87.8	0.748	127	32	0	3	129	129	0.984	258	384	384	0.331	2.043e-19	695	1	0.8874	0.8941
1790	CF-AAC70308.1_12358_relaxed	7	84.4	12777	CF-QDL57079.1_12344_relaxed	1	86.7	0.158	170	99	9	33	198	200	0.83	3	132	141	0.922	0.000899	105	1	0.6213	0.4719
6061	CF-AHH82626.1_12333_relaxed	2	78.4	12777	CF-QDL57079.1_12344_relaxed	1	86.7	0.176	102	75	5	43	144	144	0.708	47	139	141	0.66	0.000229	149	1	0.6597	0.7311
11043	CF-AOT85506.1_12343_relaxed	1	83	12777	CF-QDL57079.1_12344_relaxed	1	86.7	0.179	117	88	4	14	130	157	0.745	22	130	141	0.773	1.691e-07	216	1	0.6579	0.6436
8209	CF-CCV01937.1_11941_relaxed	1	78.2	12777	CF-QDL57079.1_12344_relaxed	1	86.7	0.198	146	95	11	422	561	562	0.249	12	141	141	0.922	0.0005824	121	1	0.5579	0.5236
11847	CF-AOT85593.1_12343_relaxed	1	73.1	12777	CF-QDL57079.1_12344_relaxed	1	86.7	0.141	155	106	6	79	228	244	0.615	3	135	141	0.943	0.0002987	99	0.999	0.5542	0.4155
14852	CF-CCU55988.1_12045_relaxed	1	83.9	12777	CF-QDL57079.1_12344_relaxed	1	86.7	0.098	172	113	5	189	356	450	0.373	3	136	141	0.95	0.0002737	108	1	0.5925	0.3882
1678	CF-AKR17430.1_12405_relaxed	8	76.7	12777	CF-QDL57079.1_12344_relaxed	1	86.7	0.198	202	94	3	45	240	252	0.778	2	141	141	0.993	1.207e-08	239	1	0.7285	0.5962
1692	EF-AAC70300.1_12358_relaxed	8	84.4	12777	CF-QDL57079.1_12344_relaxed	1	86.7	0.595	131	48	2	265	395	403	0.325	11	136	141	0.894	3.783e-13	428	1	0.806	0.6429
8561	CF-QYC92739.1_12382_relaxed	1	78.2	12777	CF-QDL57079.1_12344_relaxed	1	86.7	0.158	164	112	8	42	204	206	0.791	3	141	141	0.986	1.178e-05	144	1	0.6277	0.4947
2335	CF-CCV02326.1_11942_relaxed	5	92.7	12777	CF-QDL57079.1_12344_relaxed	1	86.7	0.163	153	107	8	71	217	217	0.677	3	140	141	0.979	0.0008	115	1	0.6727	0.563
8623	CF-QEI03664.1_12372_relaxed	1	74.8	12777	CF-QDL57079.1_12344_relaxed	1	86.7	0.136	117	90	6	25	141	161	0.727	28	133	141	0.752	0.000936	114	1	0.5712	0.6122
832	CF-AWW14496.1_12354_relaxed	18	88	12777	CF-QDL57079.1_12344_relaxed	1	86.7	0.213	145	82	8	54	175	176	0.693	3	138	141	0.965	1.985e-05	135	1	0.6564	0.4504
2429	CF-QYC92708.1_12382_relaxed	5	85.6	12777	CF-QDL57079.1_12344_relaxed	1	86.7	0.391	143	80	2	144	286	303	0.472	2	137	141	0.965	1.91e-12	405	1	0.8514	0.6643
1264	CF-ABF50362.1_12327_relaxed	12	79.8	12777	CF-QDL57079.1_12344_relaxed	1	86.7	0.133	157	99	6	42	185	197	0.731	4	136	141	0.943	0.0002401	111	1	0.5705	0.4501
722	CF-BAE72327.1_12353_relaxed	20	91.3	12777	CF-QDL57079.1_12344_relaxed	1	86.7	0.357	154	82	5	14	165	169	0.899	2	140	141	0.986	5.03e-12	372	1	0.7713	0.7676
14369	CF-ABO37338.1_11891_relaxed	1	81.9	12777	CF-QDL57079.1_12344_relaxed	1	86.7	0.156	173	113	10	152	324	425	0.407	2	141	141	0.993	0.0004416	107	1	0.4475	0.5256
11274	CF-AAC59115.1_12368_relaxed	1	92.6	12777	CF-QDL57079.1_12344_relaxed	1	86.7	0.438	89	47	2	2	88	88	0.989	22	109	141	0.624	1.26e-07	274	1	0.8545	0.8218
10937	CF-AKN80686.1_12370_relaxed	1	76.8	12777	CF-QDL57079.1_12344_relaxed	1	86.7	0.143	146	102	7	52	182	224	0.585	2	139	141	0.979	3.687e-05	136	1	0.6885	0.4838
16401	CF-AAP29890.1_12335_relaxed	1	89.5	12777	CF-QDL57079.1_12344_relaxed	1	86.7	0.37	89	46	4	2	88	101	0.861	56	136	141	0.574	9.038e-06	172	1	0.6649	0.7416
1763	CF-CCV02403.1_11949_relaxed	8	87.8	12777	CF-QDL57079.1_12344_relaxed	1	86.7	0.102	137	100	9	246	381	384	0.354	22	136	141	0.816	0.0006525	128	1	0.6138	0.6066
646	CF-AIZ48587.1_12318_relaxed	23	89.5	12777	CF-QDL57079.1_12344_relaxed	1	86.7	0.156	153	100	6	31	174	178	0.809	2	134	141	0.943	0.0001992	123	1	0.6951	0.4765
15119	CF-AGR56801.1_12352_relaxed	1	72.5	12777	CF-QDL57079.1_12344_relaxed	1	86.7	0.148	155	112	7	33	187	188	0.824	1	135	141	0.957	4.08e-05	131	1	0.5517	0.521
31	CF-CCU55568.1_12038_relaxed	173	90.3	12777	CF-QDL57079.1_12344_relaxed	1	86.7	0.136	169	106	6	186	349	354	0.463	2	135	141	0.95	0.0001225	130	1	0.6552	0.4451
3816	CF-QHB21803.1_12328_relaxed	3	87.2	12777	CF-QDL57079.1_12344_relaxed	1	86.7	0.138	137	110	4	94	230	252	0.544	2	130	141	0.915	2.46e-06	192	1	0.7168	0.5931
5779	EF-AJK91718.1_12411_relaxed	2	63.6	12777	CF-QDL57079.1_12344_relaxed	1	86.7	0.226	146	93	9	573	710	717	0.192	2	135	141	0.95	3.812e-05	148	1	0.6211	0.489
1419	CF-AAK81943.1_11950_relaxed	10	90.1	12777	CF-QDL57079.1_12344_relaxed	1	86.7	0.15	159	108	10	191	347	352	0.446	2	135	141	0.95	0.0008432	116	1	0.6125	0.511
3831	CF-ACO53581.1_12348_relaxed	3	78	12777	CF-QDL57079.1_12344_relaxed	1	86.7	0.151	152	102	7	73	211	212	0.656	2	139	141	0.979	4.303e-05	127	1	0.6367	0.461
14566	EF-AAM70223.1_12407_relaxed	1	58.3	12777	CF-QDL57079.1_12344_relaxed	1	86.7	0.161	167	104	9	182	344	380	0.429	2	136	141	0.957	0.0009007	77	0.975	0.4216	0.3819
1790	CF-AAC70308.1_12358_relaxed	7	84.4	8209	CF-CCV01937.1_11941_relaxed	1	78.2	0.124	201	146	8	8	199	200	0.96	374	553	562	0.32	0.0003037	105	1	0.6729	0.3644
444	CF-AJD80759.1_12338_relaxed	34	86	8209	CF-CCV01937.1_11941_relaxed	1	78.2	0.138	368	210	22	21	360	486	0.7	261	549	562	0.514	5.143e-05	89	0.996	0.4791	0.2245
11043	CF-AOT85506.1_12343_relaxed	1	83	8209	CF-CCV01937.1_11941_relaxed	1	78.2	0.234	141	96	7	3	134	157	0.841	417	554	562	0.246	1.024e-05	162	1	0.6298	0.5974
14852	CF-CCU55988.1_12045_relaxed	1	83.9	8209	CF-CCV01937.1_11941_relaxed	1	78.2	0.158	346	186	18	52	361	450	0.689	282	558	562	0.493	8.435e-06	100	1	0.5561	0.2189
1692	EF-AAC70300.1_12358_relaxed	8	84.4	8209	CF-CCV01937.1_11941_relaxed	1	78.2	0.118	413	199	22	43	396	403	0.878	252	558	562	0.546	0.000196	71	0.941	0.5033	0.1823
11511	CF-ATE87109.1_11947_relaxed	1	79.1	8209	CF-CCV01937.1_11941_relaxed	1	78.2	0.283	243	157	7	1	234	235	0.996	143	377	562	0.418	9.528e-12	376	1	0.7246	0.6599
11544	CF-ATE87063.1_11947_relaxed	1	93.5	8209	CF-CCV01937.1_11941_relaxed	1	78.2	0.358	120	75	2	1	120	121	0.992	269	386	562	0.21	2.752e-08	290	1	0.8852	0.8504
547	CF-CCV02171.1_11943_relaxed	27	88.3	8209	CF-CCV01937.1_11941_relaxed	1	78.2	0.189	343	218	12	8	298	415	0.701	221	555	562	0.596	1.269e-11	290	1	0.6731	0.4025
8561	CF-QYC92739.1_12382_relaxed	1	78.2	8209	CF-CCV01937.1_11941_relaxed	1	78.2	0.157	184	132	7	42	204	206	0.791	381	562	562	0.324	1.528e-06	170	1	0.6906	0.4925
10098	EF-AKC91631.1_12355_relaxed	1	55.3	8209	CF-CCV01937.1_11941_relaxed	1	78.2	0.125	455	209	25	74	504	505	0.853	261	550	562	0.516	0.0001257	61	0.795	0.4008	0.1675
2335	CF-CCV02326.1_11942_relaxed	5	92.7	8209	CF-CCV01937.1_11941_relaxed	1	78.2	0.715	225	56	2	1	217	217	1	336	560	562	0.4	1.722e-25	679	1	0.8978	0.5433
2131	CF-ASZ85020.1_11948_relaxed	6	87.8	8209	CF-CCV01937.1_11941_relaxed	1	78.2	0.273	304	184	8	4	284	285	0.986	94	383	562	0.516	7.535e-20	539	1	0.7134	0.532
6570	CF-ASZ85033.1_11948_relaxed	2	85	8209	CF-CCV01937.1_11941_relaxed	1	78.2	0.203	201	140	7	6	187	188	0.968	211	410	562	0.356	4.027e-07	255	1	0.6863	0.7206
8623	CF-QEI03664.1_12372_relaxed	1	74.8	8209	CF-CCV01937.1_11941_relaxed	1	78.2	0.201	149	94	8	25	161	161	0.851	427	562	562	0.242	7.408e-05	133	1	0.6029	0.5275
8274	CF-AAM70207.1_12407_relaxed	1	69.6	8209	CF-CCV01937.1_11941_relaxed	1	78.2	0.203	201	132	12	8	199	358	0.536	377	558	562	0.324	0.000103	108	1	0.508	0.3878
2429	CF-QYC92708.1_12382_relaxed	5	85.6	8209	CF-CCV01937.1_11941_relaxed	1	78.2	0.173	253	162	15	52	283	303	0.766	328	554	562	0.404	6.684e-06	117	1	0.5746	0.299
18133	CF-AFV50391.1_11893_relaxed	1	76.7	8209	CF-CCV01937.1_11941_relaxed	1	78.2	0.106	415	222	20	87	471	537	0.717	263	558	562	0.527	1.968e-05	105	1	0.5568	0.2449
7330	CF-ABQ08931.1_12418_relaxed	1	58	8209	CF-CCV01937.1_11941_relaxed	1	78.2	0.161	210	142	7	10	193	234	0.786	255	456	562	0.359	1.865e-05	118	1	0.5693	0.372
7721	CF-ABQ51996.1_12410_relaxed	1	86.6	8209	CF-CCV01937.1_11941_relaxed	1	78.2	0.175	217	139	10	68	267	368	0.543	358	551	562	0.345	0.0004348	91	0.997	0.5576	0.3275
4182	CF-ATE87077.1_11947_relaxed	3	77.8	8209	CF-CCV01937.1_11941_relaxed	1	78.2	0.226	419	233	17	20	429	479	0.856	222	558	562	0.6	6.659e-17	375	1	0.6333	0.3752
4293	CF-CCU55915.1_12045_relaxed	3	86.2	8209	CF-CCV01937.1_11941_relaxed	1	78.2	0.17	429	263	23	115	477	593	0.612	154	555	562	0.715	6.17e-07	134	1	0.5141	0.2506
57	CF-CCV02562.1_11949_relaxed	118	88.8	8209	CF-CCV01937.1_11941_relaxed	1	78.2	0.363	366	190	12	7	343	345	0.977	211	562	562	0.626	1.373e-25	756	1	0.7886	0.5914
8159	CF-CCA61426.1_11896_relaxed	1	62.8	8209	CF-CCV01937.1_11941_relaxed	1	78.2	0.171	163	119	5	4	156	158	0.968	254	410	562	0.279	0.0004317	100	1	0.5594	0.4733
15382	CF-AKN80572.1_12370_relaxed	1	76.2	8209	CF-CCV01937.1_11941_relaxed	1	78.2	0.181	99	72	4	31	121	127	0.717	453	550	562	0.174	0.0007835	137	1	0.6634	0.7562
722	CF-BAE72327.1_12353_relaxed	20	91.3	8209	CF-CCV01937.1_11941_relaxed	1	78.2	0.189	174	112	10	9	160	169	0.899	389	555	562	0.297	9.246e-06	145	1	0.639	0.5
6832	CF-AAC97850.1_12053_relaxed	1	87.2	8209	CF-CCV01937.1_11941_relaxed	1	78.2	0.167	365	186	14	1	259	260	0.996	32	384	562	0.628	2.91e-06	106	1	0.4316	0.2983
8278	CF-CCV02254.1_11942_relaxed	1	76.5	8209	CF-CCV01937.1_11941_relaxed	1	78.2	0.339	103	67	1	74	176	178	0.579	266	367	562	0.181	5.288e-08	297	1	0.7443	0.8818
8925	CF-AAL88891.1_12435_relaxed	1	61.8	8209	CF-CCV01937.1_11941_relaxed	1	78.2	0.126	365	236	20	4	314	434	0.717	219	554	562	0.598	4.733e-05	79	0.981	0.4258	0.2051
411	CF-CCV02109.1_11943_relaxed	37	86.8	8209	CF-CCV01937.1_11941_relaxed	1	78.2	0.698	478	136	2	1	478	478	1	91	560	562	0.836	2.163e-60	1925	1	0.9131	0.5635
12777	CF-QDL57079.1_12344_relaxed	1	86.7	8209	CF-CCV01937.1_11941_relaxed	1	78.2	0.201	149	97	9	13	141	141	0.915	415	561	562	0.262	2.226e-05	138	1	0.6475	0.5268
1763	CF-CCV02403.1_11949_relaxed	8	87.8	8209	CF-CCV01937.1_11941_relaxed	1	78.2	0.333	384	208	13	11	384	384	0.974	215	560	562	0.616	6.853e-27	647	1	0.7652	0.4285
1662	CF-CCV02449.1_11949_relaxed	8	87.3	8209	CF-CCV01937.1_11941_relaxed	1	78.2	0.138	304	182	18	46	291	314	0.783	274	555	562	0.502	0.0005548	74	0.961	0.5218	0.2422
4720	CF-ATE87106.1_11947_relaxed	2	92.5	8209	CF-CCV01937.1_11941_relaxed	1	78.2	0.169	189	111	7	1	143	144	0.993	217	405	562	0.336	0.0004007	133	1	0.6554	0.6127
17153	CF-AAC97760.1_12053_relaxed	1	84.8	8209	CF-CCV01937.1_11941_relaxed	1	78.2	0.21	176	103	6	2	157	158	0.987	217	376	562	0.285	9.777e-05	143	1	0.5877	0.5747
5788	CF-CCU55644.1_12041_relaxed	2	86.8	8209	CF-CCV01937.1_11941_relaxed	1	78.2	0.214	196	116	7	45	232	234	0.803	218	383	562	0.295	5.514e-06	195	1	0.6706	0.6177
5522	CF-CCV02493.1_11949_relaxed	2	88.1	8209	CF-CCV01937.1_11941_relaxed	1	78.2	0.344	334	187	8	4	308	309	0.987	232	562	562	0.589	7.133e-23	609	1	0.8038	0.483
3675	CF-AHL67617.1_11939_relaxed	3	84.3	8209	CF-CCV01937.1_11941_relaxed	1	78.2	0.228	307	209	13	193	485	613	0.478	263	555	562	0.521	7.89e-11	268	1	0.6397	0.42
6524	CF-BAO49622.1_12030_relaxed	2	90.2	8209	CF-CCV01937.1_11941_relaxed	1	78.2	0.186	263	168	8	5	243	244	0.98	170	410	562	0.429	8.641e-08	206	1	0.6067	0.4957
308	CF-CCU56201.1_12049_relaxed	46	91.3	8209	CF-CCV01937.1_11941_relaxed	1	78.2	0.151	311	202	14	29	295	298	0.896	263	555	562	0.521	1.271e-08	180	1	0.6444	0.3223
8194	CF-CCV02125.1_11943_relaxed	1	87	8209	CF-CCV01937.1_11941_relaxed	1	78.2	0.302	390	67	4	1	187	188	0.995	1	388	562	0.69	8.716e-13	364	1	0.6625	0.5943
3099	CF-ASZ84988.1_11948_relaxed	4	87.7	8209	CF-CCV01937.1_11941_relaxed	1	78.2	0.238	293	144	9	1	287	296	0.97	336	555	562	0.391	1.503e-07	147	1	0.7044	0.2703
15119	CF-AGR56801.1_12352_relaxed	1	72.5	8209	CF-CCV01937.1_11941_relaxed	1	78.2	0.193	181	134	6	11	185	188	0.931	379	553	562	0.311	2.54e-06	161	1	0.615	0.4967
31	CF-CCU55568.1_12038_relaxed	173	90.3	8209	CF-CCV01937.1_11941_relaxed	1	78.2	0.179	340	172	19	52	351	354	0.847	282	554	562	0.486	2.228e-05	96	0.999	0.5665	0.2204
16137	CF-AAF44468.1_11979_relaxed	1	83.5	8209	CF-CCV01937.1_11941_relaxed	1	78.2	0.166	276	157	14	27	270	289	0.844	260	494	562	0.418	0.000766	66	0.887	0.5735	0.1754
823	CF-CCU56190.1_12045_relaxed	18	88.7	8209	CF-CCV01937.1_11941_relaxed	1	78.2	0.164	365	199	16	2	283	401	0.703	214	555	562	0.609	2.157e-09	183	1	0.5609	0.3058
3039	CF-AAY84000.1_12339_relaxed	4	82.8	8209	CF-CCV01937.1_11941_relaxed	1	78.2	0.135	437	205	27	170	579	635	0.646	272	562	562	0.518	0.0001085	81	0.986	0.429	0.2167
10675	CF-CCU56218.1_12049_relaxed	1	85.3	8209	CF-CCV01937.1_11941_relaxed	1	78.2	0.161	346	191	17	76	343	364	0.736	232	556	562	0.578	6.865e-09	190	1	0.5806	0.349
6854	CF-AKS26386.1_12060_relaxed	1	63.5	8209	CF-CCV01937.1_11941_relaxed	1	78.2	0.158	183	112	9	3	162	189	0.847	399	562	562	0.292	0.0003243	93	0.998	0.5919	0.3789
3816	CF-QHB21803.1_12328_relaxed	3	87.2	8209	CF-CCV01937.1_11941_relaxed	1	78.2	0.142	210	160	7	34	233	252	0.794	354	553	562	0.356	7.462e-07	182	1	0.7397	0.4526
3594	CF-BAO49368.1_12030_relaxed	3	85	8209	CF-CCV01937.1_11941_relaxed	1	78.2	0.219	141	88	4	4	124	129	0.938	420	558	562	0.247	5.019e-06	199	1	0.7735	0.683
327	CF-CCU55820.1_12041_relaxed	43	88.7	8209	CF-CCV01937.1_11941_relaxed	1	78.2	0.191	319	174	14	108	367	474	0.549	266	559	562	0.523	1.591e-08	189	1	0.6077	0.3417
5750	CF-CCU55579.1_12041_relaxed	2	84.2	8209	CF-CCV01937.1_11941_relaxed	1	78.2	0.182	241	171	10	1	236	249	0.948	237	456	562	0.391	1.338e-05	145	1	0.5888	0.4263
11811	CF-ABQ08776.1_12418_relaxed	1	57	8209	CF-CCV01937.1_11941_relaxed	1	78.2	0.141	353	206	20	26	327	327	0.924	253	559	562	0.546	3.909e-05	82	0.988	0.4235	0.2317
5550	CF-CCV02325.1_11942_relaxed	2	73.3	8209	CF-CCV01937.1_11941_relaxed	1	78.2	0.736	247	64	1	11	257	257	0.961	91	336	562	0.438	6.536e-32	755	1	0.8215	0.4227
1419	CF-AAK81943.1_11950_relaxed	10	90.1	8209	CF-CCV01937.1_11941_relaxed	1	78.2	0.3	330	151	15	53	352	352	0.852	281	560	562	0.498	8.727e-17	371	1	0.7025	0.3649
14566	EF-AAM70223.1_12407_relaxed	1	58.3	8209	CF-CCV01937.1_11941_relaxed	1	78.2	0.165	200	135	9	161	349	380	0.497	380	558	562	0.319	0.0005869	89	0.996	0.5185	0.3939
8812	CF-AAK81965.1_11950_relaxed	1	88	8209	CF-CCV01937.1_11941_relaxed	1	78.2	0.362	127	71	4	5	129	129	0.969	442	560	562	0.212	1.835e-10	345	1	0.7584	0.7973
1790	CF-AAC70308.1_12358_relaxed	7	84.4	15119	CF-AGR56801.1_12352_relaxed	1	72.5	0.158	145	96	9	67	199	200	0.665	55	185	188	0.697	0.0008464	102	1	0.5758	0.4705
6061	CF-AHH82626.1_12333_relaxed	2	78.4	15119	CF-AGR56801.1_12352_relaxed	1	72.5	0.482	116	59	1	29	144	144	0.806	74	188	188	0.612	5.132e-14	505	1	0.8644	0.8836
11043	CF-AOT85506.1_12343_relaxed	1	83	15119	CF-AGR56801.1_12352_relaxed	1	72.5	0.404	131	72	3	10	134	157	0.796	56	186	188	0.697	3.115e-12	379	1	0.7262	0.7626
8209	CF-CCV01937.1_11941_relaxed	1	78.2	15119	CF-AGR56801.1_12352_relaxed	1	72.5	0.203	133	98	5	423	553	562	0.233	59	185	188	0.676	0.000208	161	1	0.6629	0.6571
14852	CF-CCU55988.1_12045_relaxed	1	83.9	15119	CF-AGR56801.1_12352_relaxed	1	72.5	0.178	157	90	9	210	355	450	0.324	59	187	188	0.686	0.0002585	121	1	0.5602	0.511
1692	EF-AAC70300.1_12358_relaxed	8	84.4	15119	CF-AGR56801.1_12352_relaxed	1	72.5	0.142	140	90	8	285	397	403	0.28	51	187	188	0.729	0.0004062	122	1	0.5893	0.5114
8561	CF-QYC92739.1_12382_relaxed	1	78.2	15119	CF-AGR56801.1_12352_relaxed	1	72.5	0.478	188	73	6	35	198	206	0.796	1	187	188	0.995	1.425e-15	400	1	0.7483	0.5424
2335	CF-CCV02326.1_11942_relaxed	5	92.7	15119	CF-AGR56801.1_12352_relaxed	1	72.5	0.173	104	82	2	108	210	217	0.475	85	185	188	0.537	0.000329	155	1	0.7183	0.828
8623	CF-QEI03664.1_12372_relaxed	1	74.8	15119	CF-AGR56801.1_12352_relaxed	1	72.5	0.48	125	60	1	24	143	161	0.745	63	187	188	0.665	2.519e-14	474	1	0.7993	0.7907
2429	CF-QYC92708.1_12382_relaxed	5	85.6	15119	CF-AGR56801.1_12352_relaxed	1	72.5	0.146	177	123	9	132	284	303	0.505	15	187	188	0.92	4.396e-05	133	1	0.6435	0.4382
57	CF-CCV02562.1_11949_relaxed	118	88.8	15119	CF-AGR56801.1_12352_relaxed	1	72.5	0.187	128	89	6	217	334	345	0.342	63	185	188	0.654	4.675e-05	171	1	0.667	0.6395
393	CF-ABO37228.1_11891_relaxed	38	91.6	15119	CF-AGR56801.1_12352_relaxed	1	72.5	0.139	158	117	8	82	229	237	0.624	39	187	188	0.793	0.0004585	99	0.999	0.5338	0.4442
15382	CF-AKN80572.1_12370_relaxed	1	76.2	15119	CF-AGR56801.1_12352_relaxed	1	72.5	0.513	113	50	2	19	127	127	0.858	77	188	188	0.596	1.54e-12	425	1	0.7896	0.8443
722	CF-BAE72327.1_12353_relaxed	20	91.3	15119	CF-AGR56801.1_12352_relaxed	1	72.5	0.119	192	132	11	1	160	169	0.947	1	187	188	0.995	4.825e-05	115	1	0.5912	0.4226
3022	CF-CCU55952.1_12045_relaxed	4	86.6	15119	CF-AGR56801.1_12352_relaxed	1	72.5	0.193	160	85	8	194	340	347	0.424	59	187	188	0.686	0.0009758	89	0.996	0.545	0.4041
411	CF-CCV02109.1_11943_relaxed	37	86.8	15119	CF-AGR56801.1_12352_relaxed	1	72.5	0.185	135	96	4	347	471	478	0.262	55	185	188	0.697	0.0001954	165	1	0.6729	0.6482
12777	CF-QDL57079.1_12344_relaxed	1	86.7	15119	CF-AGR56801.1_12352_relaxed	1	72.5	0.16	137	87	7	27	135	141	0.773	51	187	188	0.729	7.164e-05	130	1	0.6438	0.5459
1763	CF-CCV02403.1_11949_relaxed	8	87.8	15119	CF-AGR56801.1_12352_relaxed	1	72.5	0.151	139	101	5	250	384	384	0.352	63	188	188	0.67	9.253e-06	174	1	0.606	0.6257
17354	CF-AIU41286.1_12380_relaxed	1	64.6	15119	CF-AGR56801.1_12352_relaxed	1	72.5	0.349	123	54	3	13	126	138	0.826	48	153	188	0.564	9.136e-06	124	1	0.5194	0.4242
5522	CF-CCV02493.1_11949_relaxed	2	88.1	15119	CF-AGR56801.1_12352_relaxed	1	72.5	0.167	131	98	6	182	306	309	0.405	63	188	188	0.67	0.000111	151	1	0.6136	0.6328
308	CF-CCU56201.1_12049_relaxed	46	91.3	15119	CF-AGR56801.1_12352_relaxed	1	72.5	0.145	254	140	13	50	295	298	0.826	3	187	188	0.984	9.674e-05	124	1	0.5341	0.4962
31	CF-CCU55568.1_12038_relaxed	173	90.3	15119	CF-AGR56801.1_12352_relaxed	1	72.5	0.232	159	80	10	202	346	354	0.41	57	187	188	0.697	0.0002289	111	1	0.5356	0.4331
6854	CF-AKS26386.1_12060_relaxed	1	63.5	15119	CF-AGR56801.1_12352_relaxed	1	72.5	0.149	174	121	7	6	157	189	0.804	20	188	188	0.899	0.0004485	82	0.988	0.5295	0.3466
3816	CF-QHB21803.1_12328_relaxed	3	87.2	15119	CF-AGR56801.1_12352_relaxed	1	72.5	0.406	128	68	3	114	233	252	0.476	58	185	188	0.681	1.202e-11	381	1	0.751	0.7715
3594	CF-BAO49368.1_12030_relaxed	3	85	15119	CF-AGR56801.1_12352_relaxed	1	72.5	0.144	138	95	5	3	122	129	0.93	55	187	188	0.707	0.0004509	131	1	0.6634	0.6362
1419	CF-AAK81943.1_11950_relaxed	10	90.1	15119	CF-AGR56801.1_12352_relaxed	1	72.5	0.129	178	133	8	184	346	352	0.463	16	186	188	0.91	2.348e-05	164	1	0.7013	0.5241
13161	CF-CCU55687.1_12041_relaxed	1	88.2	15119	CF-AGR56801.1_12352_relaxed	1	72.5	0.164	158	90	9	148	292	297	0.488	59	187	188	0.686	0.0003521	102	1	0.5215	0.4578
8812	CF-AAK81965.1_11950_relaxed	1	88	15119	CF-AGR56801.1_12352_relaxed	1	72.5	0.175	120	88	3	4	122	129	0.922	76	185	188	0.585	3.777e-05	162	1	0.6419	0.692
1790	CF-AAC70308.1_12358_relaxed	7	84.4	3816	CF-QHB21803.1_12328_relaxed	3	87.2	0.169	207	128	11	2	200	200	0.995	64	234	252	0.679	0.000555	102	1	0.7071	0.3599
6061	CF-AHH82626.1_12333_relaxed	2	78.4	3816	CF-QHB21803.1_12328_relaxed	3	87.2	0.368	103	61	2	42	144	144	0.715	138	236	252	0.393	1.372e-09	344	1	0.8038	0.8675
444	CF-AJD80759.1_12338_relaxed	34	86	3816	CF-QHB21803.1_12328_relaxed	3	87.2	0.21	328	178	16	98	421	486	0.667	1	251	252	0.996	1.788e-09	198	1	0.591	0.311
440	CF-AJP09062.1_11892_relaxed	34	84.9	3816	CF-QHB21803.1_12328_relaxed	3	87.2	0.209	343	171	19	93	428	517	0.65	1	250	252	0.992	2.988e-07	151	1	0.5198	0.3165
11043	CF-AOT85506.1_12343_relaxed	1	83	3816	CF-QHB21803.1_12328_relaxed	3	87.2	0.59	149	61	0	3	151	157	0.949	103	251	252	0.591	1.044e-19	723	1	0.9199	0.909
8209	CF-CCV01937.1_11941_relaxed	1	78.2	3816	CF-QHB21803.1_12328_relaxed	3	87.2	0.152	190	149	5	366	553	562	0.335	54	233	252	0.714	1.384e-05	176	1	0.7333	0.4921
14894	CF-AJD09295.1_12341_relaxed	1	91.8	3816	CF-QHB21803.1_12328_relaxed	3	87.2	0.565	76	28	1	67	137	142	0.5	1	76	252	0.302	2.116e-06	224	1	0.7428	0.8046
14852	CF-CCU55988.1_12045_relaxed	1	83.9	3816	CF-QHB21803.1_12328_relaxed	3	87.2	0.191	224	136	10	156	370	450	0.478	65	252	252	0.746	3.386e-06	147	1	0.6702	0.35
15067	CF-AKR17363.1_12384_relaxed	1	87.2	3816	CF-QHB21803.1_12328_relaxed	3	87.2	0.708	48	14	0	1	48	58	0.828	1	48	252	0.19	0.0001995	170	1	0.9142	0.94
1678	CF-AKR17430.1_12405_relaxed	8	76.7	3816	CF-QHB21803.1_12328_relaxed	3	87.2	0.101	256	160	9	1	242	252	0.96	50	249	252	0.794	0.0001501	97	0.999	0.6879	0.3018
1692	EF-AAC70300.1_12358_relaxed	8	84.4	3816	CF-QHB21803.1_12328_relaxed	3	87.2	0.12	316	184	9	105	400	403	0.734	2	243	252	0.96	7.629e-07	160	1	0.6964	0.3274
8561	CF-QYC92739.1_12382_relaxed	1	78.2	3816	CF-QHB21803.1_12328_relaxed	3	87.2	0.375	168	92	3	42	199	206	0.767	81	245	252	0.655	8.892e-13	348	1	0.7888	0.5595
18200	CF-AHH82683.1_12333_relaxed	1	81.9	3816	CF-QHB21803.1_12328_relaxed	3	87.2	0.756	37	9	0	1	37	38	0.974	193	229	252	0.147	0.0001989	164	1	0.8535	0.8774
2335	CF-CCV02326.1_11942_relaxed	5	92.7	3816	CF-QHB21803.1_12328_relaxed	3	87.2	0.137	189	152	4	24	210	217	0.862	54	233	252	0.714	0.0001536	144	1	0.7807	0.5909
8623	CF-QEI03664.1_12372_relaxed	1	74.8	3816	CF-QHB21803.1_12328_relaxed	3	87.2	0.386	132	78	2	24	155	161	0.82	119	247	252	0.512	6.47e-11	339	1	0.748	0.7056
8808	CF-CAL44669.1_11894_relaxed	1	91.1	3816	CF-QHB21803.1_12328_relaxed	3	87.2	0.401	132	75	3	1	128	152	0.842	1	132	252	0.524	5.073e-08	193	1	0.8993	0.4685
8274	CF-AAM70207.1_12407_relaxed	1	69.6	3816	CF-QHB21803.1_12328_relaxed	3	87.2	0.134	223	142	11	5	225	358	0.617	71	244	252	0.69	0.0005665	100	1	0.5682	0.3842
2429	CF-QYC92708.1_12382_relaxed	5	85.6	3816	CF-QHB21803.1_12328_relaxed	3	87.2	0.308	237	134	7	72	282	303	0.696	1	233	252	0.925	9.49e-14	302	1	0.7288	0.3605
18133	CF-AFV50391.1_11893_relaxed	1	76.7	3816	CF-QHB21803.1_12328_relaxed	3	87.2	0.153	325	193	14	160	476	537	0.59	1	251	252	0.996	2.881e-05	129	1	0.6067	0.353
7721	CF-ABQ51996.1_12410_relaxed	1	86.6	3816	CF-QHB21803.1_12328_relaxed	3	87.2	0.145	350	172	19	5	326	368	0.875	1	251	252	0.996	4.241e-06	121	1	0.5463	0.3149
16719	CF-ABO37276.1_11891_relaxed	1	78.6	3816	CF-QHB21803.1_12328_relaxed	3	87.2	0.225	319	178	15	1	318	350	0.909	1	251	252	0.996	8.654e-11	203	1	0.7242	0.2682
57	CF-CCV02562.1_11949_relaxed	118	88.8	3816	CF-QHB21803.1_12328_relaxed	3	87.2	0.139	266	183	12	89	340	345	0.73	2	235	252	0.929	0.0001431	108	1	0.5782	0.3479
1264	CF-ABF50362.1_12327_relaxed	12	79.8	3816	CF-QHB21803.1_12328_relaxed	3	87.2	0.163	190	116	11	36	192	197	0.797	66	245	252	0.714	0.0004616	97	0.999	0.5924	0.3683
15382	CF-AKN80572.1_12370_relaxed	1	76.2	3816	CF-QHB21803.1_12328_relaxed	3	87.2	0.39	100	54	2	30	125	127	0.756	138	234	252	0.385	4.901e-10	347	1	0.7875	0.8395
722	CF-BAE72327.1_12353_relaxed	20	91.3	3816	CF-QHB21803.1_12328_relaxed	3	87.2	0.153	163	122	8	11	162	169	0.899	84	241	252	0.627	1.05e-05	159	1	0.6972	0.5638
8614	CF-QYC92761.1_12382_relaxed	1	82.9	3816	CF-QHB21803.1_12328_relaxed	3	87.2	0.423	182	51	4	3	130	131	0.977	64	245	252	0.722	4.103e-07	177	1	0.7748	0.4869
14369	CF-ABO37338.1_11891_relaxed	1	81.9	3816	CF-QHB21803.1_12328_relaxed	3	87.2	0.247	335	155	15	1	331	425	0.779	1	242	252	0.96	5.438e-11	204	1	0.6122	0.2689
411	CF-CCV02109.1_11943_relaxed	37	86.8	3816	CF-QHB21803.1_12328_relaxed	3	87.2	0.147	197	149	6	277	471	478	0.408	54	233	252	0.714	8.159e-06	182	1	0.715	0.4796
12777	CF-QDL57079.1_12344_relaxed	1	86.7	3816	CF-QHB21803.1_12328_relaxed	3	87.2	0.136	139	112	4	2	132	141	0.929	94	232	252	0.552	5.868e-07	200	1	0.7872	0.5881
1763	CF-CCV02403.1_11949_relaxed	8	87.8	3816	CF-QHB21803.1_12328_relaxed	3	87.2	0.116	241	174	8	142	377	384	0.615	27	233	252	0.821	6.187e-06	154	1	0.6665	0.4233
18145	CF-AHH82684.1_12333_relaxed	1	83.3	3816	CF-QHB21803.1_12328_relaxed	3	87.2	0.735	106	21	1	1	99	125	0.792	39	144	252	0.421	8.064e-07	162	1	0.803	0.5166
18048	CF-AFV50298.1_11893_relaxed	1	84.8	3816	CF-QHB21803.1_12328_relaxed	3	87.2	0.627	59	22	0	1	59	63	0.937	193	251	252	0.234	1.62e-05	166	1	0.7726	0.6625
5522	CF-CCV02493.1_11949_relaxed	2	88.1	3816	CF-QHB21803.1_12328_relaxed	3	87.2	0.168	267	173	15	47	299	309	0.819	2	233	252	0.921	6.803e-06	142	1	0.5944	0.4003
308	CF-CCU56201.1_12049_relaxed	46	91.3	3816	CF-QHB21803.1_12328_relaxed	3	87.2	0.169	265	162	13	38	293	298	0.859	18	233	252	0.857	1.13e-05	126	1	0.6063	0.3402
3099	CF-ASZ84988.1_11948_relaxed	4	87.7	3816	CF-QHB21803.1_12328_relaxed	3	87.2	0.189	195	121	6	110	288	296	0.605	59	232	252	0.69	0.0003077	114	1	0.7232	0.4027
15119	CF-AGR56801.1_12352_relaxed	1	72.5	3816	CF-QHB21803.1_12328_relaxed	3	87.2	0.324	179	107	5	7	185	188	0.952	69	233	252	0.655	3.024e-12	317	1	0.6791	0.5528
31	CF-CCU55568.1_12038_relaxed	173	90.3	3816	CF-QHB21803.1_12328_relaxed	3	87.2	0.217	253	146	12	109	353	354	0.692	32	240	252	0.829	1.584e-05	132	1	0.6827	0.3306
823	CF-CCU56190.1_12045_relaxed	18	88.7	3816	CF-QHB21803.1_12328_relaxed	3	87.2	0.142	302	195	16	12	302	401	0.726	3	251	252	0.988	0.0007998	73	0.956	0.4241	0.2805
3039	CF-AAY84000.1_12339_relaxed	4	82.8	3816	CF-QHB21803.1_12328_relaxed	3	87.2	0.211	378	171	16	235	611	635	0.594	1	252	252	1	1.674e-09	207	1	0.5525	0.3348
6854	CF-AKS26386.1_12060_relaxed	1	63.5	3816	CF-QHB21803.1_12328_relaxed	3	87.2	0.159	269	123	11	1	185	189	0.979	1	250	252	0.992	0.000101	96	0.999	0.5811	0.3433
3594	CF-BAO49368.1_12030_relaxed	3	85	3816	CF-QHB21803.1_12328_relaxed	3	87.2	0.137	131	91	6	3	119	129	0.907	111	233	252	0.488	0.0006941	125	1	0.6942	0.5936
2200	CF-QYC92744.1_12382_relaxed	6	89	3816	CF-QHB21803.1_12328_relaxed	3	87.2	0.651	89	27	1	99	183	184	0.462	1	89	252	0.353	4.011e-08	283	1	0.7736	0.8035
1419	CF-AAK81943.1_11950_relaxed	10	90.1	3816	CF-QHB21803.1_12328_relaxed	3	87.2	0.181	182	134	7	170	345	352	0.5	61	233	252	0.687	1.121e-05	176	1	0.7521	0.5137
13161	CF-CCU55687.1_12041_relaxed	1	88.2	3816	CF-QHB21803.1_12328_relaxed	3	87.2	0.208	211	116	12	87	289	297	0.684	65	232	252	0.667	0.0005375	98	0.999	0.6335	0.3719
8812	CF-AAK81965.1_11950_relaxed	1	88	3816	CF-QHB21803.1_12328_relaxed	3	87.2	0.175	114	78	5	11	122	129	0.868	134	233	252	0.397	0.0008046	132	1	0.6593	0.7087
1790	CF-AAC70308.1_12358_relaxed	7	84.4	411	CF-CCV02109.1_11943_relaxed	37	86.8	0.115	208	145	9	2	199	200	0.99	293	471	478	0.374	0.000665	99	0.999	0.6768	0.366
6061	CF-AHH82626.1_12333_relaxed	2	78.4	411	CF-CCV02109.1_11943_relaxed	37	86.8	0.245	106	74	3	42	143	144	0.708	370	473	478	0.218	1.764e-05	205	1	0.7687	0.831
444	CF-AJD80759.1_12338_relaxed	34	86	411	CF-CCV02109.1_11943_relaxed	37	86.8	0.144	297	176	16	79	363	486	0.586	240	470	478	0.483	0.0003966	82	0.988	0.4873	0.2547
11043	CF-AOT85506.1_12343_relaxed	1	83	411	CF-CCV02109.1_11943_relaxed	37	86.8	0.181	138	105	5	3	133	157	0.834	335	471	478	0.287	3.199e-06	189	1	0.7157	0.6211
8209	CF-CCV01937.1_11941_relaxed	1	78.2	411	CF-CCV02109.1_11943_relaxed	37	86.8	0.698	478	136	2	91	560	562	0.836	1	478	478	1	4.035e-62	1904	1	0.8855	0.5635
11847	CF-AOT85593.1_12343_relaxed	1	73.1	411	CF-CCV02109.1_11943_relaxed	37	86.8	0.123	202	137	12	58	232	244	0.717	289	477	478	0.395	0.000383	91	0.997	0.5861	0.3455
9795	CF-CCV01681.1_11940_relaxed	1	86.2	411	CF-CCV02109.1_11943_relaxed	37	86.8	0.176	261	160	11	2	218	335	0.648	228	477	478	0.523	0.0002356	88	0.995	0.6325	0.2529
14852	CF-CCU55988.1_12045_relaxed	1	83.9	411	CF-CCV02109.1_11943_relaxed	37	86.8	0.157	368	202	20	30	357	450	0.729	173	472	478	0.628	1.122e-05	92	0.997	0.5341	0.2
1692	EF-AAC70300.1_12358_relaxed	8	84.4	411	CF-CCV02109.1_11943_relaxed	37	86.8	0.115	406	212	21	46	397	403	0.873	165	477	478	0.655	0.0002902	69	0.923	0.5136	0.1756
11511	CF-ATE87109.1_11947_relaxed	1	79.1	411	CF-CCV02109.1_11943_relaxed	37	86.8	0.301	242	155	6	1	234	235	0.996	53	288	478	0.494	7.497e-13	400	1	0.723	0.6361
11544	CF-ATE87063.1_11947_relaxed	1	93.5	411	CF-CCV02109.1_11943_relaxed	37	86.8	0.302	119	82	1	2	120	121	0.983	180	297	478	0.247	1.091e-08	300	1	0.8907	0.8296
547	CF-CCV02171.1_11943_relaxed	27	88.3	411	CF-CCV02109.1_11943_relaxed	37	86.8	0.201	358	210	14	9	302	415	0.708	132	477	478	0.724	1.278e-12	282	1	0.6195	0.3547
8561	CF-QYC92739.1_12382_relaxed	1	78.2	411	CF-CCV02109.1_11943_relaxed	37	86.8	0.157	203	141	4	3	200	206	0.961	298	475	478	0.372	5.017e-07	179	1	0.7391	0.451
10098	EF-AKC91631.1_12355_relaxed	1	55.3	411	CF-CCV02109.1_11943_relaxed	37	86.8	0.097	422	213	15	100	504	505	0.802	201	471	478	0.567	0.0004515	60	0.772	0.4339	0.1847
2335	CF-CCV02326.1_11942_relaxed	5	92.7	411	CF-CCV02109.1_11943_relaxed	37	86.8	0.646	232	67	2	1	217	217	1	247	478	478	0.485	1.921e-24	669	1	0.896	0.5729
2131	CF-ASZ85020.1_11948_relaxed	6	87.8	411	CF-CCV02109.1_11943_relaxed	37	86.8	0.319	297	186	7	1	284	285	0.996	1	294	478	0.615	1.073e-20	546	1	0.7074	0.5088
6570	CF-ASZ85033.1_11948_relaxed	2	85	411	CF-CCV02109.1_11943_relaxed	37	86.8	0.216	180	129	5	12	179	188	0.894	127	306	478	0.377	2.776e-08	311	1	0.7439	0.7596
8623	CF-QEI03664.1_12372_relaxed	1	74.8	411	CF-CCV02109.1_11943_relaxed	37	86.8	0.196	132	98	5	22	147	161	0.783	348	477	478	0.272	2.819e-05	167	1	0.6701	0.6568
8274	CF-AAM70207.1_12407_relaxed	1	69.6	411	CF-CCV02109.1_11943_relaxed	37	86.8	0.175	217	139	8	7	221	358	0.601	299	477	478	0.374	5.207e-05	127	1	0.5803	0.4216
2429	CF-QYC92708.1_12382_relaxed	5	85.6	411	CF-CCV02109.1_11943_relaxed	37	86.8	0.149	255	171	14	53	283	303	0.762	240	472	478	0.487	7.974e-06	132	1	0.6137	0.3673
18133	CF-AFV50391.1_11893_relaxed	1	76.7	411	CF-CCV02109.1_11943_relaxed	37	86.8	0.103	416	236	21	85	472	537	0.723	171	477	478	0.642	0.0003729	84	0.991	0.5367	0.2452
7330	CF-ABQ08931.1_12418_relaxed	1	58	411	CF-CCV02109.1_11943_relaxed	37	86.8	0.144	228	139	7	7	213	234	0.885	161	353	478	0.404	5.223e-05	114	1	0.6205	0.3638
7721	CF-ABQ51996.1_12410_relaxed	1	86.6	411	CF-CCV02109.1_11943_relaxed	37	86.8	0.165	278	175	12	6	275	368	0.734	249	477	478	0.479	0.0006949	82	0.988	0.5572	0.2901
4182	CF-ATE87077.1_11947_relaxed	3	77.8	411	CF-CCV02109.1_11943_relaxed	37	86.8	0.231	428	246	16	14	430	479	0.871	122	477	478	0.745	9.897e-18	390	1	0.6467	0.3633
4293	CF-CCU55915.1_12045_relaxed	3	86.2	411	CF-CCV02109.1_11943_relaxed	37	86.8	0.165	448	272	22	87	476	593	0.658	69	472	478	0.845	6.276e-08	144	1	0.5094	0.2334
57	CF-CCV02562.1_11949_relaxed	118	88.8	411	CF-CCV02109.1_11943_relaxed	37	86.8	0.355	354	186	9	24	341	345	0.922	131	478	478	0.728	2.233e-23	605	1	0.8043	0.4411
1264	CF-ABF50362.1_12327_relaxed	12	79.8	411	CF-CCV02109.1_11943_relaxed	37	86.8	0.145	172	124	7	35	188	197	0.782	311	477	478	0.349	0.000942	99	0.999	0.6431	0.3928
15382	CF-AKN80572.1_12370_relaxed	1	76.2	411	CF-CCV02109.1_11943_relaxed	37	86.8	0.163	104	76	6	30	124	127	0.748	370	471	478	0.213	0.0006931	139	1	0.677	0.7465
722	CF-BAE72327.1_12353_relaxed	20	91.3	411	CF-CCV02109.1_11943_relaxed	37	86.8	0.161	180	117	8	11	160	169	0.888	298	473	478	0.368	8.547e-05	118	1	0.6582	0.4347
6832	CF-AAC97850.1_12053_relaxed	1	87.2	411	CF-CCV02109.1_11943_relaxed	37	86.8	0.142	308	150	12	52	259	260	0.8	2	295	478	0.615	1.134e-06	116	1	0.4815	0.2899
8278	CF-CCV02254.1_11942_relaxed	1	76.5	411	CF-CCV02109.1_11943_relaxed	37	86.8	0.317	104	69	2	74	176	178	0.579	176	278	478	0.215	7.382e-07	258	1	0.7457	0.8632
8925	CF-AAL88891.1_12435_relaxed	1	61.8	411	CF-CCV02109.1_11943_relaxed	37	86.8	0.092	379	241	20	4	314	434	0.717	129	472	478	0.72	3.601e-05	80	0.984	0.4263	0.2021
12777	CF-QDL57079.1_12344_relaxed	1	86.7	411	CF-CCV02109.1_11943_relaxed	37	86.8	0.174	178	101	10	2	135	141	0.95	298	473	478	0.368	0.0001666	125	1	0.7047	0.5208
1763	CF-CCV02403.1_11949_relaxed	8	87.8	411	CF-CCV02109.1_11943_relaxed	37	86.8	0.32	393	228	11	4	384	384	0.992	113	478	478	0.766	2.583e-28	703	1	0.778	0.4519
1662	CF-CCV02449.1_11949_relaxed	8	87.3	411	CF-CCV02109.1_11943_relaxed	37	86.8	0.107	325	207	20	39	303	314	0.844	176	477	478	0.632	0.0004654	71	0.941	0.5001	0.2274
4720	CF-ATE87106.1_11947_relaxed	2	92.5	411	CF-CCV02109.1_11943_relaxed	37	86.8	0.147	190	115	8	1	143	144	0.993	127	316	478	0.397	0.0001841	138	1	0.6342	0.6121
17153	CF-AAC97760.1_12053_relaxed	1	84.8	411	CF-CCV02109.1_11943_relaxed	37	86.8	0.21	176	104	7	2	157	158	0.987	127	287	478	0.337	6.844e-06	180	1	0.6038	0.6237
5788	CF-CCU55644.1_12041_relaxed	2	86.8	411	CF-CCV02109.1_11943_relaxed	37	86.8	0.178	230	145	7	22	232	234	0.902	90	294	478	0.429	1.82e-06	183	1	0.6111	0.5223
5522	CF-CCV02493.1_11949_relaxed	2	88.1	411	CF-CCV02109.1_11943_relaxed	37	86.8	0.354	324	181	8	9	306	309	0.964	157	478	478	0.674	1.677e-22	581	1	0.8129	0.4479
3675	CF-AHL67617.1_11939_relaxed	3	84.3	411	CF-CCV02109.1_11943_relaxed	37	86.8	0.163	483	315	23	64	489	613	0.695	27	477	478	0.944	7.081e-11	212	1	0.5448	0.3066
6524	CF-BAO49622.1_12030_relaxed	2	90.2	411	CF-CCV02109.1_11943_relaxed	37	86.8	0.192	208	148	5	40	242	244	0.832	128	320	478	0.404	1.08e-07	236	1	0.6991	0.5788
308	CF-CCU56201.1_12049_relaxed	46	91.3	411	CF-CCV02109.1_11943_relaxed	37	86.8	0.137	320	199	14	32	295	298	0.886	175	473	478	0.626	3.156e-09	188	1	0.6416	0.315
8194	CF-CCV02125.1_11943_relaxed	1	87	411	CF-CCV02109.1_11943_relaxed	37	86.8	0.438	171	89	4	21	187	188	0.888	132	299	478	0.351	1.364e-12	461	1	0.7735	0.8384
3099	CF-ASZ84988.1_11948_relaxed	4	87.7	411	CF-CCV02109.1_11943_relaxed	37	86.8	0.234	299	159	12	1	296	296	1	247	478	478	0.485	1.802e-07	154	1	0.6957	0.3053
15119	CF-AGR56801.1_12352_relaxed	1	72.5	411	CF-CCV02109.1_11943_relaxed	37	86.8	0.175	182	133	8	14	185	188	0.915	297	471	478	0.366	1.665e-06	162	1	0.6022	0.4905
31	CF-CCU55568.1_12038_relaxed	173	90.3	411	CF-CCV02109.1_11943_relaxed	37	86.8	0.176	352	188	19	48	354	354	0.867	184	478	478	0.617	1.192e-05	104	1	0.5886	0.2322
16137	CF-AAF44468.1_11979_relaxed	1	83.5	411	CF-CCV02109.1_11943_relaxed	37	86.8	0.176	272	161	12	30	270	289	0.834	173	412	478	0.502	0.0005138	72	0.949	0.586	0.1913
823	CF-CCU56190.1_12045_relaxed	18	88.7	411	CF-CCV02109.1_11943_relaxed	37	86.8	0.153	371	214	15	1	287	401	0.716	123	477	478	0.743	7.074e-10	192	1	0.5862	0.2952
11899	CF-ABQ08801.1_12418_relaxed	1	57.3	411	CF-CCV02109.1_11943_relaxed	37	86.8	0.226	128	66	5	5	100	197	0.487	176	302	478	0.266	0.0009514	106	1	0.5845	0.5033
10675	CF-CCU56218.1_12049_relaxed	1	85.3	411	CF-CCV02109.1_11943_relaxed	37	86.8	0.178	353	181	16	78	343	364	0.731	144	474	478	0.692	1.528e-09	194	1	0.574	0.3256
6854	CF-AKS26386.1_12060_relaxed	1	63.5	411	CF-CCV02109.1_11943_relaxed	37	86.8	0.133	172	119	10	3	154	189	0.804	310	471	478	0.339	0.0007534	89	0.996	0.6086	0.39
3816	CF-QHB21803.1_12328_relaxed	3	87.2	411	CF-CCV02109.1_11943_relaxed	37	86.8	0.16	212	140	7	34	233	252	0.794	286	471	478	0.389	4.109e-07	177	1	0.6943	0.4261
3594	CF-BAO49368.1_12030_relaxed	3	85	411	CF-CCV02109.1_11943_relaxed	37	86.8	0.224	138	82	8	5	124	129	0.93	346	476	478	0.274	9.295e-06	176	1	0.688	0.6446
327	CF-CCU55820.1_12041_relaxed	43	88.7	411	CF-CCV02109.1_11943_relaxed	37	86.8	0.19	346	191	16	77	352	474	0.582	147	473	478	0.684	8.251e-09	196	1	0.6027	0.3522
5750	CF-CCU55579.1_12041_relaxed	2	84.2	411	CF-CCV02109.1_11943_relaxed	37	86.8	0.148	236	166	8	1	226	249	0.908	147	357	478	0.441	3.571e-06	151	1	0.5881	0.3966
5550	CF-CCV02325.1_11942_relaxed	2	73.3	411	CF-CCV02109.1_11943_relaxed	37	86.8	0.623	247	93	0	11	257	257	0.961	1	247	478	0.517	1.536e-28	676	1	0.8268	0.4167
1419	CF-AAK81943.1_11950_relaxed	10	90.1	411	CF-CCV02109.1_11943_relaxed	37	86.8	0.295	322	164	7	56	352	352	0.844	195	478	478	0.594	6.387e-18	431	1	0.7715	0.3967
14566	EF-AAM70223.1_12407_relaxed	1	58.3	411	CF-CCV02109.1_11943_relaxed	37	86.8	0.131	379	198	16	9	346	380	0.889	189	477	478	0.605	0.0002205	64	0.855	0.4606	0.1958
13161	CF-CCU55687.1_12041_relaxed	1	88.2	411	CF-CCV02109.1_11943_relaxed	37	86.8	0.135	331	185	16	5	297	297	0.987	211	478	478	0.561	0.0008205	75	0.967	0.5839	0.2553
8812	CF-AAK81965.1_11950_relaxed	1	88	411	CF-CCV02109.1_11943_relaxed	37	86.8	0.365	126	70	4	6	129	129	0.961	361	478	478	0.247	2.491e-10	339	1	0.7537	0.7936
1790	CF-AAC70308.1_12358_relaxed	7	84.4	444	CF-AJD80759.1_12338_relaxed	34	86	0.11	227	155	10	2	198	200	0.985	154	363	486	0.432	0.0005225	88	0.995	0.6186	0.3034
440	CF-AJP09062.1_11892_relaxed	34	84.9	444	CF-AJD80759.1_12338_relaxed	34	86	0.338	520	284	8	2	510	517	0.985	4	474	486	0.969	3.618e-42	1137	1	0.8048	0.448
4191	CF-ABO37298.1_11891_relaxed	3	83.4	444	CF-AJD80759.1_12338_relaxed	34	86	0.13	123	93	3	23	135	158	0.715	1	119	486	0.245	0.0006114	106	1	0.513	0.5675
2534	EF-ACH96143.1_12424_relaxed	5	84.7	444	CF-AJD80759.1_12338_relaxed	34	86	0.154	214	140	8	10	188	200	0.895	2	209	486	0.428	0.0003758	105	1	0.6469	0.3979
8209	CF-CCV01937.1_11941_relaxed	1	78.2	444	CF-AJD80759.1_12338_relaxed	34	86	0.132	362	225	17	261	552	562	0.52	21	363	486	0.706	0.0002583	82	0.988	0.5186	0.2287
14894	CF-AJD09295.1_12341_relaxed	1	91.8	444	CF-AJD80759.1_12338_relaxed	34	86	0.405	143	82	1	1	140	142	0.986	29	171	486	0.294	2.607e-13	460	1	0.8534	0.8171
15285	CF-AJP09144.1_11892_relaxed	1	82.7	444	CF-AJD80759.1_12338_relaxed	34	86	0.158	107	84	3	21	125	145	0.724	13	115	486	0.212	0.0001175	125	1	0.5011	0.619
6847	CF-AKS26373.1_12060_relaxed	1	89.4	444	CF-AJD80759.1_12338_relaxed	34	86	0.12	133	89	8	4	122	134	0.888	2	120	486	0.245	0.0001418	104	1	0.4509	0.4481
1794	CF-AXU41588.1_12322_relaxed	7	82.5	444	CF-AJD80759.1_12338_relaxed	34	86	0.142	273	156	12	1	225	327	0.688	1	243	486	0.5	7.794e-05	94	0.998	0.6143	0.2615
6294	EF-CCU55838.1_12041_relaxed	2	80.8	444	CF-AJD80759.1_12338_relaxed	34	86	0.19	210	146	6	29	217	220	0.859	3	209	486	0.426	6.832e-08	174	1	0.6479	0.3871
9904	CF-QHB21805.1_12328_relaxed	1	83.5	444	CF-AJD80759.1_12338_relaxed	34	86	0.446	56	28	1	8	60	61	0.869	50	105	486	0.115	0.0005916	136	1	0.8109	0.7816
15990	CF-BAC67345.1_12315_relaxed	1	77.7	444	CF-AJD80759.1_12338_relaxed	34	86	0.304	184	98	5	45	198	201	0.766	7	190	486	0.379	1.009e-10	233	1	0.6214	0.4507
11847	CF-AOT85593.1_12343_relaxed	1	73.1	444	CF-AJD80759.1_12338_relaxed	34	86	0.126	205	147	9	58	241	244	0.754	180	373	486	0.399	0.0002987	85	0.992	0.5613	0.3014
801	EF-AAG27319.1_12409_relaxed	18	70.5	444	CF-AJD80759.1_12338_relaxed	34	86	0.086	219	164	7	1	196	320	0.613	1	206	486	0.424	0.0002242	90	0.996	0.5271	0.3454
14852	CF-CCU55988.1_12045_relaxed	1	83.9	444	CF-AJD80759.1_12338_relaxed	34	86	0.117	450	259	30	15	357	450	0.762	5	423	486	0.862	9.259e-05	70	0.933	0.5167	0.1581
820	CF-AAM70217.1_12407_relaxed	18	82.1	444	CF-AJD80759.1_12338_relaxed	34	86	0.15	193	110	11	8	155	157	0.943	3	186	486	0.379	9.093e-05	116	1	0.5572	0.4343
17154	CF-AAC97764.1_12053_relaxed	1	84	444	CF-AJD80759.1_12338_relaxed	34	86	0.234	94	64	3	1	86	87	0.989	1	94	486	0.193	8.077e-06	189	1	0.7144	0.7714
8817	CF-CAL44680.1_11894_relaxed	1	68.9	444	CF-AJD80759.1_12338_relaxed	34	86	0.371	78	42	2	1	71	108	0.657	1	78	486	0.16	0.0001043	131	1	0.6093	0.6604
1692	EF-AAC70300.1_12358_relaxed	8	84.4	444	CF-AJD80759.1_12338_relaxed	34	86	0.15	445	254	15	3	401	403	0.99	2	368	486	0.755	1.632e-13	245	1	0.6494	0.2485
11457	CF-AAM70290.1_12407_relaxed	1	82.7	444	CF-AJD80759.1_12338_relaxed	34	86	0.181	132	91	7	160	277	403	0.293	2	130	486	0.265	0.0001175	122	1	0.4645	0.5104
18013	CF-AFV50354.1_11893_relaxed	1	73.4	444	CF-AJD80759.1_12338_relaxed	34	86	0.219	232	147	9	12	221	240	0.875	249	468	486	0.453	1.058e-13	342	1	0.5896	0.573
6522	CF-BAO49613.1_12030_relaxed	2	84.2	444	CF-AJD80759.1_12338_relaxed	34	86	0.174	166	102	5	16	146	147	0.891	3	168	486	0.342	1.214e-05	140	1	0.5716	0.4659
10098	EF-AKC91631.1_12355_relaxed	1	55.3	444	CF-AJD80759.1_12338_relaxed	34	86	0.086	485	281	21	55	502	505	0.887	2	361	486	0.741	7.446e-05	62	0.817	0.406	0.1591
11782	CF-AOT85515.1_12343_relaxed	1	78.8	444	CF-AJD80759.1_12338_relaxed	34	86	0.238	113	73	6	4	110	114	0.939	3	108	486	0.218	1.655e-07	214	1	0.6306	0.6266
2335	CF-CCV02326.1_11942_relaxed	5	92.7	444	CF-AJD80759.1_12338_relaxed	34	86	0.146	218	155	9	16	209	217	0.894	153	363	486	0.434	0.000211	126	1	0.6386	0.5825
3447	CF-AJP09004.1_11892_relaxed	3	88.1	444	CF-AJD80759.1_12338_relaxed	34	86	0.473	114	53	2	2	109	153	0.706	4	116	486	0.233	3.971e-12	398	1	0.7808	0.8496
12551	EF-ABO37339.1_11891_relaxed	1	76.6	444	CF-AJD80759.1_12338_relaxed	34	86	0.394	147	82	3	20	160	191	0.738	2	147	486	0.3	2.867e-15	527	1	0.8119	0.8829
4436	CF-AKS26394.1_12060_relaxed	2	92.7	444	CF-AJD80759.1_12338_relaxed	34	86	0.26	100	68	4	3	99	101	0.96	2	98	486	0.2	1.669e-07	233	1	0.6883	0.6962
16557	CF-AAY84001.1_12339_relaxed	1	76.3	444	CF-AJD80759.1_12338_relaxed	34	86	0.248	209	121	7	17	208	268	0.716	17	206	486	0.391	3.135e-09	211	1	0.6916	0.4212
6519	CF-ABO37308.1_11891_relaxed	2	86.5	444	CF-AJD80759.1_12338_relaxed	34	86	0.447	277	138	3	3	268	268	0.993	213	485	486	0.562	9.307e-28	1039	1	0.875	0.8372
1444	CF-AAC97846.1_12053_relaxed	10	89.9	444	CF-AJD80759.1_12338_relaxed	34	86	0.16	150	76	5	7	106	190	0.526	17	166	486	0.309	0.0003357	101	1	0.5429	0.4227
602	CF-APO13969.1_12408_relaxed	24	87.9	444	CF-AJD80759.1_12338_relaxed	34	86	0.169	112	85	4	115	222	353	0.306	3	110	486	0.222	1.166e-05	161	1	0.5338	0.5794
1194	CF-ABO37335.1_11891_relaxed	12	88.2	444	CF-AJD80759.1_12338_relaxed	34	86	0.179	251	183	4	3	236	236	0.992	2	246	486	0.504	2.284e-11	302	1	0.8082	0.472
8808	CF-CAL44669.1_11894_relaxed	1	91.1	444	CF-AJD80759.1_12338_relaxed	34	86	0.286	115	79	1	1	112	152	0.737	98	212	486	0.237	5.155e-06	155	1	0.8778	0.5043
2690	CF-AFV50419.1_11893_relaxed	4	81	444	CF-AJD80759.1_12338_relaxed	34	86	0.4	150	81	4	1	142	171	0.83	1	149	486	0.307	1.958e-14	468	1	0.726	0.8191
8274	CF-AAM70207.1_12407_relaxed	1	69.6	444	CF-AJD80759.1_12338_relaxed	34	86	0.222	337	199	12	8	296	358	0.807	165	486	486	0.663	6.609e-17	443	1	0.6872	0.5238
2429	CF-QYC92708.1_12382_relaxed	5	85.6	444	CF-AJD80759.1_12338_relaxed	34	86	0.3	336	173	11	1	278	303	0.917	29	360	486	0.683	1.878e-18	395	1	0.727	0.3592
18133	CF-AFV50391.1_11893_relaxed	1	76.7	444	CF-AJD80759.1_12338_relaxed	34	86	0.39	486	274	7	64	537	537	0.883	1	476	486	0.979	1.767e-43	1298	1	0.8479	0.5543
7721	CF-ABQ51996.1_12410_relaxed	1	86.6	444	CF-AJD80759.1_12338_relaxed	34	86	0.311	388	225	7	3	368	368	0.995	96	463	486	0.757	4.468e-30	883	1	0.8468	0.6057
4182	CF-ATE87077.1_11947_relaxed	3	77.8	444	CF-AJD80759.1_12338_relaxed	34	86	0.127	393	220	18	132	454	479	0.674	82	421	486	0.7	0.000847	66	0.887	0.4932	0.1926
13484	EF-AKS26472.1_12060_relaxed	1	65.8	444	CF-AJD80759.1_12338_relaxed	34	86	0.116	163	109	10	1	148	148	1	2	144	486	0.294	0.0004155	94	0.998	0.5143	0.4589
16719	CF-ABO37276.1_11891_relaxed	1	78.6	444	CF-AJD80759.1_12338_relaxed	34	86	0.321	314	187	5	1	313	350	0.894	98	386	486	0.595	5.758e-22	478	1	0.8508	0.3417
18080	CF-AFV50415.1_11893_relaxed	1	82.2	444	CF-AJD80759.1_12338_relaxed	34	86	0.312	125	83	2	4	127	127	0.976	352	474	486	0.253	6.05e-06	151	1	0.8337	0.4636
3510	EF-AXU41559.1_12322_relaxed	3	72.9	444	CF-AJD80759.1_12338_relaxed	34	86	0.217	124	86	4	8	130	158	0.778	3	116	486	0.235	5.92e-06	152	1	0.5234	0.5572
4424	CF-CCA61404.1_11896_relaxed	2	84.4	444	CF-AJD80759.1_12338_relaxed	34	86	0.148	101	82	2	49	145	148	0.655	17	117	486	0.208	0.0007468	135	1	0.6546	0.7062
393	CF-ABO37228.1_11891_relaxed	38	91.6	444	CF-AJD80759.1_12338_relaxed	34	86	0.241	364	135	15	1	227	237	0.958	1	360	486	0.741	3.991e-15	300	1	0.5657	0.4118
9896	CF-QHB21719.1_12328_relaxed	1	75.8	444	CF-AJD80759.1_12338_relaxed	34	86	0.131	182	112	8	28	183	328	0.476	5	166	486	0.333	4.126e-05	122	1	0.5307	0.4275
11264	CF-AAC70259.1_12358_relaxed	1	74	444	CF-AJD80759.1_12338_relaxed	34	86	0.163	92	68	4	1	87	90	0.967	1	88	486	0.181	0.000322	135	1	0.6486	0.6633
2424	CF-AFV50295.1_11893_relaxed	5	81	444	CF-AJD80759.1_12338_relaxed	34	86	0.175	371	170	13	53	289	292	0.812	2	370	486	0.759	4.591e-14	273	1	0.5939	0.3501
722	CF-BAE72327.1_12353_relaxed	20	91.3	444	CF-AJD80759.1_12338_relaxed	34	86	0.137	196	129	8	9	165	169	0.929	177	371	486	0.401	2.251e-05	135	1	0.6485	0.4815
8235	CF-CCV02099.1_11943_relaxed	1	77.3	444	CF-AJD80759.1_12338_relaxed	34	86	0.197	86	66	2	2	85	91	0.923	4	88	486	0.175	0.0007517	130	1	0.644	0.66
14369	CF-ABO37338.1_11891_relaxed	1	81.9	444	CF-AJD80759.1_12338_relaxed	34	86	0.292	431	230	8	1	422	425	0.993	98	462	486	0.751	1.742e-28	790	1	0.8182	0.5154
12777	CF-QDL57079.1_12344_relaxed	1	86.7	444	CF-AJD80759.1_12338_relaxed	34	86	0.122	172	118	8	3	141	141	0.986	201	372	486	0.354	0.0002024	111	1	0.5686	0.5211
1763	CF-CCV02403.1_11949_relaxed	8	87.8	444	CF-AJD80759.1_12338_relaxed	34	86	0.134	356	233	21	68	376	384	0.805	36	363	486	0.675	7.77e-05	111	1	0.5787	0.3526
3830	EF-AKS26474.1_12060_relaxed	3	75.2	444	CF-AJD80759.1_12338_relaxed	34	86	0.166	108	83	3	12	116	166	0.633	3	106	486	0.214	0.0003424	116	1	0.5365	0.6185
3068	EF-ABY65749.1_12367_relaxed	4	80.5	444	CF-AJD80759.1_12338_relaxed	34	86	0.13	214	148	6	4	181	198	0.899	1	212	486	0.436	1.131e-05	143	1	0.6356	0.4446
1662	CF-CCV02449.1_11949_relaxed	8	87.3	444	CF-AJD80759.1_12338_relaxed	34	86	0.135	405	239	15	5	314	314	0.987	1	389	486	0.8	5.629e-11	197	1	0.5552	0.3013
13179	CF-BAG74625.1_12351_relaxed	1	66.6	444	CF-AJD80759.1_12338_relaxed	34	86	0.404	99	45	3	1	85	101	0.842	1	99	486	0.204	4.225e-08	233	1	0.6691	0.6377
13481	EF-AKS26384.1_12060_relaxed	1	56.1	444	CF-AJD80759.1_12338_relaxed	34	86	0.145	172	121	8	1	156	184	0.848	1	162	486	0.333	0.0003063	95	0.998	0.4785	0.3997
2622	CF-ABO37351.1_11891_relaxed	5	90.2	444	CF-AJD80759.1_12338_relaxed	34	86	0.128	367	171	14	1	222	230	0.965	1	363	486	0.747	1.637e-07	155	1	0.557	0.3713
5684	CF-BAO49365.1_12030_relaxed	2	71.5	444	CF-AJD80759.1_12338_relaxed	34	86	0.18	122	72	5	37	156	161	0.745	10	105	486	0.198	0.0005108	113	1	0.5725	0.5612
12191	CF-AQQ80321.1_12389_relaxed	1	66.6	444	CF-AJD80759.1_12338_relaxed	34	86	0.196	417	236	13	23	357	367	0.913	3	402	486	0.823	1.002e-13	255	1	0.6703	0.2771
5522	CF-CCV02493.1_11949_relaxed	2	88.1	444	CF-AJD80759.1_12338_relaxed	34	86	0.127	370	227	20	2	307	309	0.99	36	373	486	0.695	0.0003891	84	0.991	0.5003	0.2905
3675	CF-AHL67617.1_11939_relaxed	3	84.3	444	CF-AJD80759.1_12338_relaxed	34	86	0.105	520	295	21	12	507	613	0.809	5	378	486	0.77	5.6e-07	101	1	0.4583	0.1786
308	CF-CCU56201.1_12049_relaxed	46	91.3	444	CF-AJD80759.1_12338_relaxed	34	86	0.097	390	215	21	12	292	298	0.943	2	363	486	0.745	2.139e-05	91	0.997	0.5074	0.2295
4992	EF-AKS26294.1_12060_relaxed	2	70.3	444	CF-AJD80759.1_12338_relaxed	34	86	0.186	166	98	6	35	166	167	0.79	17	179	486	0.335	5.904e-05	119	1	0.6393	0.4117
15119	CF-AGR56801.1_12352_relaxed	1	72.5	444	CF-AJD80759.1_12338_relaxed	34	86	0.156	205	133	12	7	187	188	0.963	174	362	486	0.389	0.0003583	88	0.995	0.4647	0.3801
10048	EF-AJD20095.1_12429_relaxed	1	64.6	444	CF-AJD80759.1_12338_relaxed	34	86	0.15	140	92	7	21	142	143	0.853	12	142	486	0.27	2.822e-05	113	1	0.4799	0.4255
10398	CF-ADD73776.1_12359_relaxed	1	79.1	444	CF-AJD80759.1_12338_relaxed	34	86	0.35	157	93	3	3	152	154	0.974	332	486	486	0.319	2.176e-10	290	1	0.8186	0.5383
3063	CF-AAC97848.1_12053_relaxed	4	90.8	444	CF-AJD80759.1_12338_relaxed	34	86	0.125	389	227	15	7	286	365	0.767	17	401	486	0.792	8.769e-07	109	1	0.5962	0.19
31	CF-CCU55568.1_12038_relaxed	173	90.3	444	CF-AJD80759.1_12338_relaxed	34	86	0.141	465	231	30	12	351	354	0.96	2	423	486	0.868	0.0002163	71	0.941	0.5183	0.1846
4903	CF-ABI35772.1_12345_relaxed	2	72.1	444	CF-AJD80759.1_12338_relaxed	34	86	0.181	298	201	11	1	275	337	0.816	1	278	486	0.572	1.001e-11	256	1	0.6848	0.3684
823	CF-CCU56190.1_12045_relaxed	18	88.7	444	CF-AJD80759.1_12338_relaxed	34	86	0.143	417	228	24	22	366	401	0.86	106	465	486	0.741	0.0003875	56	0.663	0.3557	0.1743
3039	CF-AAY84000.1_12339_relaxed	4	82.8	444	CF-AJD80759.1_12338_relaxed	34	86	0.692	501	135	4	136	635	635	0.787	1	483	486	0.994	7.403e-59	1955	1	0.866	0.6161
6905	CF-AKS26471.1_12060_relaxed	1	88.9	444	CF-AJD80759.1_12338_relaxed	34	86	0.166	108	79	5	2	103	132	0.773	6	108	486	0.212	1.405e-05	153	1	0.5644	0.6381
3640	EF-ABO37301.1_11891_relaxed	3	51.6	444	CF-AJD80759.1_12338_relaxed	34	86	0.158	120	96	3	1	115	171	0.673	1	120	486	0.247	9.983e-07	192	1	0.5933	0.6549
10163	EF-ADD73778.1_12359_relaxed	1	71.5	444	CF-AJD80759.1_12338_relaxed	34	86	0.174	132	98	3	48	178	196	0.668	1	122	486	0.251	6.958e-08	228	1	0.6703	0.6471
5891	EF-AKS26466.1_12060_relaxed	2	85.5	444	CF-AJD80759.1_12338_relaxed	34	86	0.147	210	128	8	1	166	230	0.722	4	206	486	0.418	0.0001696	103	1	0.6602	0.3538
3816	CF-QHB21803.1_12328_relaxed	3	87.2	444	CF-AJD80759.1_12338_relaxed	34	86	0.227	295	177	16	1	250	252	0.992	98	386	486	0.595	8.609e-11	209	1	0.66	0.3032
13805	CF-AAG02761.1_12039_relaxed	1	77.2	444	CF-AJD80759.1_12338_relaxed	34	86	0.206	97	67	6	41	132	133	0.692	17	108	486	0.189	7.089e-05	146	1	0.6314	0.6421
17137	CF-AAC97710.1_12053_relaxed	1	80.4	444	CF-AJD80759.1_12338_relaxed	34	86	0.216	97	67	2	4	96	109	0.853	17	108	486	0.189	1.318e-05	172	1	0.6771	0.6634
4546	CF-AMF83832.1_12394_relaxed	2	81.6	444	CF-AJD80759.1_12338_relaxed	34	86	0.209	110	78	5	132	238	270	0.396	3	106	486	0.214	6.539e-05	134	1	0.4945	0.588
14350	EF-APO13989.1_12408_relaxed	1	68.5	444	CF-AJD80759.1_12338_relaxed	34	86	0.154	110	82	5	1	103	113	0.912	1	106	486	0.218	7.268e-05	138	1	0.5616	0.6031
2828	CF-AAR28811.1_12356_relaxed	4	90.7	444	CF-AJD80759.1_12338_relaxed	34	86	0.298	114	78	2	2	114	122	0.926	4	116	486	0.233	2.291e-10	310	1	0.671	0.7372
208	CF-AKR17386.1_12384_relaxed	61	85.9	444	CF-AJD80759.1_12338_relaxed	34	86	0.144	215	156	9	1	191	302	0.632	1	211	486	0.434	2.107e-06	127	1	0.5918	0.3321
5779	EF-AJK91718.1_12411_relaxed	2	63.6	444	CF-AJD80759.1_12338_relaxed	34	86	0.133	488	261	13	268	713	717	0.622	3	370	486	0.757	7.044e-09	138	1	0.551	0.1932
2200	CF-QYC92744.1_12382_relaxed	6	89	444	CF-AJD80759.1_12338_relaxed	34	86	0.454	187	96	3	1	184	184	1	1	184	486	0.379	3.48e-19	630	1	0.8216	0.7982
1419	CF-AAK81943.1_11950_relaxed	10	90.1	444	CF-AJD80759.1_12338_relaxed	34	86	0.153	397	236	24	13	344	352	0.943	2	363	486	0.745	2.866e-06	110	1	0.5538	0.2306
1930	CF-AFV50362.1_11893_relaxed	7	86.6	444	CF-AJD80759.1_12338_relaxed	34	86	0.154	142	97	4	3	144	156	0.91	2	120	486	0.245	1.889e-05	153	1	0.5758	0.5643
7404	CF-AEN80114.1_52_relaxed	1	59.3	10307	CF-SCO83588.1_57_relaxed	1	65.1	0.441	68	28	4	1	63	87	0.724	1	63	76	0.829	0.0009869	72	0.949	0.5102	0.3743
16941	CF-AEQ32264.1_102_relaxed	1	78.8	4988	CF-AEV80472.1_99_relaxed	2	75.6	0.375	96	50	3	1	96	97	0.99	1	86	198	0.434	1.699e-08	246	1	0.7491	0.6421
13787	CF-AAF99228.1_109_relaxed	1	62	4988	CF-AEV80472.1_99_relaxed	2	75.6	0.157	222	141	13	1	214	234	0.915	1	184	198	0.929	1.168e-06	127	1	0.5264	0.295
16255	CF-AAM00755.1_104_relaxed	1	63.6	4988	CF-AEV80472.1_99_relaxed	2	75.6	0.361	166	99	4	69	230	242	0.669	10	172	198	0.823	1.567e-14	446	1	0.6185	0.7857
18023	CF-AFK83971.1_116_relaxed	1	63	4988	CF-AEV80472.1_99_relaxed	2	75.6	0.263	91	55	5	1	86	87	0.989	3	86	198	0.424	0.000385	118	1	0.6082	0.5765
10710	CF-AFX83437.1_110_relaxed	1	53.2	4988	CF-AEV80472.1_99_relaxed	2	75.6	0.093	258	146	13	9	260	305	0.826	19	194	198	0.889	0.0009577	71	0.941	0.4246	0.2955
16940	CF-AEQ32263.1_102_relaxed	1	53.8	4988	CF-AEV80472.1_99_relaxed	2	75.6	0.484	99	43	1	4	102	235	0.421	103	193	198	0.46	2.64e-09	319	1	0.8092	0.7093
14316	CF-AAR31669.1_100_relaxed	1	68	4988	CF-AEV80472.1_99_relaxed	2	75.6	0.339	159	101	4	44	202	214	0.743	18	172	198	0.783	4.356e-14	479	1	0.6824	0.8528
7650	CF-AGE11494.1_115_relaxed	1	77.9	4988	CF-AEV80472.1_99_relaxed	2	75.6	0.191	89	65	4	7	93	101	0.861	4	87	198	0.424	0.0008099	100	1	0.6141	0.5295
7447	CF-ADD10499.1_108_relaxed	1	73.1	4988	CF-AEV80472.1_99_relaxed	2	75.6	0.16	87	68	2	33	115	116	0.716	1	86	198	0.434	0.0009189	105	1	0.6477	0.5258
16941	CF-AEQ32264.1_102_relaxed	1	78.8	16255	CF-AAM00755.1_104_relaxed	1	63.6	0.309	84	50	3	21	96	97	0.784	59	142	242	0.347	1.217e-06	219	1	0.775	0.7473
13787	CF-AAF99228.1_109_relaxed	1	62	16255	CF-AAM00755.1_104_relaxed	1	63.6	0.126	213	139	12	3	208	234	0.88	64	236	242	0.715	1.888e-05	96	0.999	0.4743	0.2615
14316	CF-AAR31669.1_100_relaxed	1	68	16255	CF-AAM00755.1_104_relaxed	1	63.6	0.656	192	64	2	25	214	214	0.888	51	242	242	0.793	2.431e-25	862	1	0.766	0.8199
4988	CF-AEV80472.1_99_relaxed	2	75.6	16255	CF-AAM00755.1_104_relaxed	1	63.6	0.363	165	98	4	11	172	198	0.818	70	230	242	0.665	2.425e-14	503	1	0.7945	0.79
16941	CF-AEQ32264.1_102_relaxed	1	78.8	14316	CF-AAR31669.1_100_relaxed	1	68	0.315	76	47	2	21	96	97	0.784	44	114	214	0.332	5.274e-06	189	1	0.7269	0.7064
13787	CF-AAF99228.1_109_relaxed	1	62	14316	CF-AAR31669.1_100_relaxed	1	68	0.143	223	143	13	2	208	234	0.885	18	208	214	0.893	1.686e-05	95	0.998	0.4765	0.2505
16255	CF-AAM00755.1_104_relaxed	1	63.6	14316	CF-AAR31669.1_100_relaxed	1	68	0.593	224	80	4	19	242	242	0.926	2	214	214	0.995	6.833e-26	758	1	0.6435	0.7392
4988	CF-AEV80472.1_99_relaxed	2	75.6	14316	CF-AAR31669.1_100_relaxed	1	68	0.339	159	101	4	18	172	198	0.783	44	202	214	0.743	3.822e-14	511	1	0.7814	0.8528
16941	CF-AEQ32264.1_102_relaxed	1	78.8	7650	CF-AGE11494.1_115_relaxed	1	77.9	0.193	98	71	5	1	96	97	0.99	1	92	101	0.911	0.0006291	108	1	0.6817	0.4788
17171	CF-AEV80479.1_99_relaxed	1	83.9	7650	CF-AGE11494.1_115_relaxed	1	77.9	0.219	91	67	4	3	92	93	0.968	10	97	101	0.871	0.0003066	119	1	0.7299	0.4893
2330	CF-AFB76985.1_12016_relaxed	5	85.6	7650	CF-AGE11494.1_115_relaxed	1	77.9	0.29	86	58	3	2	85	100	0.84	10	94	101	0.842	2.341e-05	172	1	0.7801	0.6496
18679	CF-ASW27130.1_94_relaxed	1	81	7650	CF-AGE11494.1_115_relaxed	1	77.9	0.238	113	62	5	1	112	125	0.896	1	90	101	0.891	2.731e-05	133	1	0.6822	0.4804
5662	CF-AAG14290.1_54_relaxed	2	71	7650	CF-AGE11494.1_115_relaxed	1	77.9	0.184	92	69	3	2	93	134	0.687	8	93	101	0.851	0.0004558	112	1	0.6195	0.5422
17641	CF-ABD28860.1_158_relaxed	1	79.3	7650	CF-AGE11494.1_115_relaxed	1	77.9	0.222	90	65	2	8	94	114	0.763	4	91	101	0.871	0.0002605	125	1	0.676	0.5944
16944	CF-AEQ32271.1_102_relaxed	1	74.9	7650	CF-AGE11494.1_115_relaxed	1	77.9	0.239	92	60	4	9	91	108	0.769	6	96	101	0.901	8.333e-05	119	1	0.6043	0.4829
2378	CF-ABD28861.1_158_relaxed	5	86.3	7650	CF-AGE11494.1_115_relaxed	1	77.9	0.337	86	53	2	4	88	94	0.904	9	91	101	0.822	2.856e-07	213	1	0.796	0.6402
10627	CF-AFX83458.1_110_relaxed	1	78	7650	CF-AGE11494.1_115_relaxed	1	77.9	0.29	86	58	1	2	84	115	0.722	9	94	101	0.851	1.633e-06	210	1	0.8639	0.6486
4762	CF-AAR83629.1_11977_relaxed	2	84.5	7650	CF-AGE11494.1_115_relaxed	1	77.9	0.225	102	64	5	1	88	111	0.793	1	101	101	1	0.0001541	112	1	0.57	0.4917
2958	CF-AAD21341.1_161_relaxed	4	75.8	7650	CF-AGE11494.1_115_relaxed	1	77.9	0.281	96	66	2	1	93	115	0.809	1	96	101	0.95	2.845e-08	243	1	0.8289	0.6202
7447	CF-ADD10499.1_108_relaxed	1	73.1	7650	CF-AGE11494.1_115_relaxed	1	77.9	0.177	90	65	3	35	115	116	0.698	3	92	101	0.891	0.0008066	113	1	0.7044	0.5504
8553	EF-AAC55276.1_12002_relaxed	1	72.5	7650	CF-AGE11494.1_115_relaxed	1	77.9	0.103	97	83	2	3	99	104	0.933	9	101	101	0.921	0.0004975	123	1	0.6698	0.6069
4307	CF-AUD40220.1_11978_relaxed	3	71.4	7650	CF-AGE11494.1_115_relaxed	1	77.9	0.147	102	77	4	1	101	123	0.821	1	93	101	0.921	6.821e-05	131	1	0.629	0.5826
16941	CF-AEQ32264.1_102_relaxed	1	78.8	7447	CF-ADD10499.1_108_relaxed	1	73.1	0.155	116	69	6	1	97	97	1	11	116	116	0.914	0.0009829	105	1	0.6738	0.4968
13787	CF-AAF99228.1_109_relaxed	1	62	7447	CF-ADD10499.1_108_relaxed	1	73.1	0.201	114	58	4	1	86	234	0.368	5	113	116	0.94	0.0004057	117	1	0.6525	0.431
2378	CF-ABD28861.1_158_relaxed	5	86.3	7447	CF-ADD10499.1_108_relaxed	1	73.1	0.269	89	59	3	1	89	94	0.947	33	115	116	0.716	4.319e-06	175	1	0.7561	0.6143
10627	CF-AFX83458.1_110_relaxed	1	78	7447	CF-ADD10499.1_108_relaxed	1	73.1	0.25	80	55	3	3	81	115	0.687	39	114	116	0.655	0.0001673	145	1	0.7666	0.6322
7650	CF-AGE11494.1_115_relaxed	1	77.9	7447	CF-ADD10499.1_108_relaxed	1	73.1	0.179	89	64	3	4	92	101	0.881	36	115	116	0.69	0.0003876	119	1	0.7252	0.5562
2958	CF-AAD21341.1_161_relaxed	4	75.8	7447	CF-ADD10499.1_108_relaxed	1	73.1	0.269	89	56	4	1	89	115	0.774	36	115	116	0.69	0.0004913	113	1	0.6688	0.5333
16941	CF-AEQ32264.1_102_relaxed	1	78.8	2378	CF-ABD28861.1_158_relaxed	5	86.3	0.214	98	66	7	1	96	97	0.99	1	89	94	0.947	0.0009829	99	0.999	0.6307	0.4662
2330	CF-AFB76985.1_12016_relaxed	5	85.6	2378	CF-ABD28861.1_158_relaxed	5	86.3	0.209	86	64	2	2	83	100	0.82	4	89	94	0.915	1.815e-05	181	1	0.8223	0.6623
18679	CF-ASW27130.1_94_relaxed	1	81	2378	CF-ABD28861.1_158_relaxed	5	86.3	0.264	117	61	4	1	117	125	0.936	1	92	94	0.979	1.488e-07	196	1	0.6601	0.5945
17641	CF-ABD28860.1_158_relaxed	1	79.3	2378	CF-ABD28861.1_158_relaxed	5	86.3	0.29	93	58	3	12	99	114	0.772	4	93	94	0.957	2.636e-06	178	1	0.7186	0.6162
16944	CF-AEQ32271.1_102_relaxed	1	74.9	2378	CF-ABD28861.1_158_relaxed	5	86.3	0.183	98	61	5	1	89	108	0.824	1	88	94	0.936	0.0005998	101	1	0.6023	0.4679
10627	CF-AFX83458.1_110_relaxed	1	78	2378	CF-ABD28861.1_158_relaxed	5	86.3	0.204	83	63	2	2	81	115	0.696	6	88	94	0.883	0.0001293	156	1	0.8445	0.6367
4762	CF-AAR83629.1_11977_relaxed	2	84.5	2378	CF-ABD28861.1_158_relaxed	5	86.3	0.195	87	60	2	4	81	111	0.703	3	88	94	0.915	0.0001541	137	1	0.6943	0.5991
7650	CF-AGE11494.1_115_relaxed	1	77.9	2378	CF-ABD28861.1_158_relaxed	5	86.3	0.325	86	54	2	9	91	101	0.822	4	88	94	0.904	4.171e-07	200	1	0.748	0.6402
2958	CF-AAD21341.1_161_relaxed	4	75.8	2378	CF-ABD28861.1_158_relaxed	5	86.3	0.325	89	58	1	1	89	115	0.774	3	89	94	0.926	6.891e-07	210	1	0.8217	0.6362
7447	CF-ADD10499.1_108_relaxed	1	73.1	2378	CF-ABD28861.1_158_relaxed	5	86.3	0.269	89	59	3	33	115	116	0.716	1	89	94	0.947	1.963e-05	156	1	0.7033	0.6108
8553	EF-AAC55276.1_12002_relaxed	1	72.5	2378	CF-ABD28861.1_158_relaxed	5	86.3	0.241	91	61	4	2	89	104	0.846	3	88	94	0.915	0.000299	117	1	0.6306	0.5335
4307	CF-AUD40220.1_11978_relaxed	3	71.4	2378	CF-ABD28861.1_158_relaxed	5	86.3	0.191	94	70	4	15	106	123	0.748	4	93	94	0.957	0.0002239	118	1	0.6337	0.5566
3440	CF-AER23676.1_8647_relaxed	3	54.8	1599	CF-AAD14587.1_8655_relaxed	9	63.2	0.473	302	132	4	27	327	328	0.918	1	276	288	0.958	7.363e-18	429	1	0.5809	0.3923
17974	CF-AEV80949.1_107_relaxed	1	60.2	10554	CF-AEV80794.1_97_relaxed	1	60.9	0.504	117	37	5	1	96	96	1	1	117	117	1	1.202e-05	93	0.998	0.725	0.2256
7212	CF-AHA93369.1_58_relaxed	1	69.4	15231	CF-AIU39243.1_59_relaxed	1	79.9	0.457	343	162	5	48	390	392	0.875	1	319	319	1	3.408e-32	1274	1	0.7758	0.9044
11674	CF-AAR86120.1_78_relaxed	1	71	15231	CF-AIU39243.1_59_relaxed	1	79.9	0.212	448	215	14	72	514	525	0.844	1	315	319	0.987	5.32e-17	577	1	0.6192	0.8106
1889	CF-ACH96146.1_12424_relaxed	7	83.4	15231	CF-AIU39243.1_59_relaxed	1	79.9	0.113	424	236	24	1	390	448	0.871	1	318	319	0.997	3.554e-05	111	1	0.3533	0.4603
2530	CF-QBB28618.1_12432_relaxed	5	88.3	15231	CF-AIU39243.1_59_relaxed	1	79.9	0.097	388	230	28	1	354	425	0.833	1	302	319	0.947	0.0006853	97	0.999	0.3465	0.4599
12924	CF-CCV02535.1_11949_relaxed	1	80.5	15231	CF-AIU39243.1_59_relaxed	1	79.9	0.189	201	129	9	1	193	201	0.96	141	315	319	0.549	0.0001163	113	1	0.4953	0.5006
2223	CF-AZQ20777.1_11907_relaxed	6	95.2	15231	CF-AIU39243.1_59_relaxed	1	79.9	0.174	321	173	18	1	297	298	0.997	1	253	319	0.793	1.381e-07	200	1	0.5407	0.5872
1550	CF-AHL67615.1_11939_relaxed	9	91.5	15231	CF-AIU39243.1_59_relaxed	1	79.9	0.117	433	238	31	1	412	551	0.748	1	310	319	0.972	0.0002531	102	1	0.3181	0.4873
3636	CF-ARD71366.1_53_relaxed	3	71.2	15231	CF-AIU39243.1_59_relaxed	1	79.9	0.193	490	207	12	1	484	490	0.988	1	308	319	0.966	2.473e-19	622	1	0.6446	0.7915
13550	EF-AKU37488.1_11909_relaxed	1	88.7	15231	CF-AIU39243.1_59_relaxed	1	79.9	0.135	324	188	15	34	335	338	0.893	1	254	319	0.796	1.53e-06	172	1	0.4981	0.5258
385	CF-AFV53377.1_77_relaxed	39	78.2	15231	CF-AIU39243.1_59_relaxed	1	79.9	0.208	451	202	12	1	439	459	0.956	1	308	319	0.966	5.051e-17	571	1	0.6266	0.7704
314	CF-AZY88413.1_11921_relaxed	45	92.6	15231	CF-AIU39243.1_59_relaxed	1	79.9	0.139	380	225	19	1	353	364	0.97	1	305	319	0.956	5.054e-08	222	1	0.4531	0.5636
7212	CF-AHA93369.1_58_relaxed	1	69.4	11674	CF-AAR86120.1_78_relaxed	1	71	0.231	513	256	17	4	392	392	0.992	18	516	525	0.95	3.567e-19	612	1	0.6286	0.6878
2223	CF-AZQ20777.1_11907_relaxed	6	95.2	11674	CF-AAR86120.1_78_relaxed	1	71	0.148	349	154	20	1	270	298	0.906	72	356	525	0.543	1.586e-05	112	1	0.4001	0.4277
3636	CF-ARD71366.1_53_relaxed	3	71.2	11674	CF-AAR86120.1_78_relaxed	1	71	0.344	514	239	8	1	490	490	1	72	511	525	0.838	4.098e-36	1152	1	0.7628	0.6974
13550	EF-AKU37488.1_11909_relaxed	1	88.7	11674	CF-AAR86120.1_78_relaxed	1	71	0.14	363	213	20	1	310	338	0.917	40	356	525	0.604	2.362e-05	139	1	0.4719	0.5001
15231	CF-AIU39243.1_59_relaxed	1	79.9	11674	CF-AAR86120.1_78_relaxed	1	71	0.221	451	207	16	1	315	319	0.987	72	514	525	0.844	2.982e-17	592	1	0.6799	0.7883
385	CF-AFV53377.1_77_relaxed	39	78.2	11674	CF-AAR86120.1_78_relaxed	1	71	0.902	461	36	2	1	459	459	1	72	525	525	0.865	7.933e-71	2825	1	0.887	0.8602
314	CF-AZY88413.1_11921_relaxed	45	92.6	11674	CF-AAR86120.1_78_relaxed	1	71	0.135	465	230	22	28	364	364	0.926	100	520	525	0.802	1.537e-05	135	1	0.3943	0.4417
7212	CF-AHA93369.1_58_relaxed	1	69.4	3636	CF-ARD71366.1_53_relaxed	3	71.2	0.228	494	219	17	48	385	392	0.862	1	488	490	0.996	8.282e-18	583	1	0.667	0.6757
11674	CF-AAR86120.1_78_relaxed	1	71	3636	CF-ARD71366.1_53_relaxed	3	71.2	0.352	508	243	11	72	511	525	0.838	1	490	490	1	7.084e-36	1155	1	0.7061	0.6912
2223	CF-AZQ20777.1_11907_relaxed	6	95.2	3636	CF-ARD71366.1_53_relaxed	3	71.2	0.152	328	199	12	1	287	298	0.963	1	290	490	0.592	4.706e-06	145	1	0.4645	0.5268
13550	EF-AKU37488.1_11909_relaxed	1	88.7	3636	CF-ARD71366.1_53_relaxed	3	71.2	0.146	320	212	16	34	326	338	0.867	1	286	490	0.584	6.876e-06	149	1	0.4539	0.5114
15231	CF-AIU39243.1_59_relaxed	1	79.9	3636	CF-ARD71366.1_53_relaxed	3	71.2	0.194	488	209	12	1	308	319	0.966	1	484	490	0.988	1.462e-18	637	1	0.6873	0.7891
385	CF-AFV53377.1_77_relaxed	39	78.2	3636	CF-ARD71366.1_53_relaxed	3	71.2	0.357	506	248	9	1	445	459	0.969	1	490	490	1	5.48e-37	1258	1	0.7246	0.7401
314	CF-AZY88413.1_11921_relaxed	45	92.6	3636	CF-ARD71366.1_53_relaxed	3	71.2	0.176	300	193	13	1	275	364	0.755	1	271	490	0.553	2.52e-06	169	1	0.4225	0.5206
7212	CF-AHA93369.1_58_relaxed	1	69.4	385	CF-AFV53377.1_77_relaxed	39	78.2	0.238	465	217	17	48	391	392	0.878	1	449	459	0.978	4.987e-18	559	1	0.6321	0.6419
11674	CF-AAR86120.1_78_relaxed	1	71	385	CF-AFV53377.1_77_relaxed	39	78.2	0.902	461	36	2	72	525	525	0.865	1	459	459	1	6.978e-71	2781	1	0.8731	0.8602
2223	CF-AZQ20777.1_11907_relaxed	6	95.2	385	CF-AFV53377.1_77_relaxed	39	78.2	0.145	336	172	17	1	272	298	0.913	1	285	459	0.621	1.413e-05	128	1	0.4504	0.4817
3636	CF-ARD71366.1_53_relaxed	3	71.2	385	CF-AFV53377.1_77_relaxed	39	78.2	0.35	508	249	9	1	490	490	1	1	445	459	0.969	9.587e-39	1261	1	0.7662	0.726
13550	EF-AKU37488.1_11909_relaxed	1	88.7	385	CF-AFV53377.1_77_relaxed	39	78.2	0.136	322	189	18	34	308	338	0.814	1	280	459	0.61	4.039e-05	135	1	0.4712	0.5061
15231	CF-AIU39243.1_59_relaxed	1	79.9	385	CF-AFV53377.1_77_relaxed	39	78.2	0.21	451	201	12	1	308	319	0.966	1	439	459	0.956	9.817e-18	602	1	0.6864	0.7667
314	CF-AZY88413.1_11921_relaxed	45	92.6	385	CF-AFV53377.1_77_relaxed	39	78.2	0.126	482	265	20	1	359	364	0.986	1	449	459	0.978	0.0001139	137	1	0.4423	0.5312
7212	CF-AHA93369.1_58_relaxed	1	69.4	314	CF-AZY88413.1_11921_relaxed	45	92.6	0.162	394	234	19	48	387	392	0.867	1	352	364	0.967	2.386e-09	246	1	0.4836	0.532
9809	CF-AKR04270.1_12023_relaxed	1	60.6	314	CF-AZY88413.1_11921_relaxed	45	92.6	0.106	554	274	32	1	537	606	0.886	1	350	364	0.962	8.37e-05	127	1	0.393	0.4746
1889	CF-ACH96146.1_12424_relaxed	7	83.4	314	CF-AZY88413.1_11921_relaxed	45	92.6	0.101	474	236	26	1	394	448	0.879	1	364	364	1	1.412e-05	100	1	0.3296	0.3547
2530	CF-QBB28618.1_12432_relaxed	5	88.3	314	CF-AZY88413.1_11921_relaxed	45	92.6	0.136	307	157	21	1	235	425	0.553	1	271	364	0.745	6.322e-06	147	1	0.4056	0.4688
12924	CF-CCV02535.1_11949_relaxed	1	80.5	314	CF-AZY88413.1_11921_relaxed	45	92.6	0.331	145	81	7	2	139	201	0.687	182	317	364	0.374	5.689e-09	278	1	0.6976	0.7261
4963	EF-AAC97659.1_12053_relaxed	2	64.8	314	CF-AZY88413.1_11921_relaxed	45	92.6	0.123	317	198	18	9	287	505	0.552	1	275	364	0.755	2.198e-07	189	1	0.4577	0.5457
1523	CF-ACD03535.1_12419_relaxed	9	86.1	314	CF-AZY88413.1_11921_relaxed	45	92.6	0.12	425	206	25	1	329	382	0.861	1	353	364	0.97	1.065e-05	99	0.999	0.3365	0.3612
2223	CF-AZQ20777.1_11907_relaxed	6	95.2	314	CF-AZY88413.1_11921_relaxed	45	92.6	0.323	306	193	6	1	295	298	0.99	1	303	364	0.832	2.58e-28	993	1	0.798	0.8892
1550	CF-AHL67615.1_11939_relaxed	9	91.5	314	CF-AZY88413.1_11921_relaxed	45	92.6	0.139	359	182	23	1	313	551	0.568	1	278	364	0.764	2.423e-05	108	1	0.3223	0.3834
13550	EF-AKU37488.1_11909_relaxed	1	88.7	314	CF-AZY88413.1_11921_relaxed	45	92.6	0.335	310	191	8	34	335	338	0.893	1	303	364	0.832	7.355e-26	946	1	0.7477	0.8792
348	CF-ALA62460.1_11988_relaxed	42	93	314	CF-AZY88413.1_11921_relaxed	45	92.6	0.151	408	217	26	1	336	439	0.765	1	351	364	0.964	9.623e-08	174	1	0.4192	0.4611
15231	CF-AIU39243.1_59_relaxed	1	79.9	314	CF-AZY88413.1_11921_relaxed	45	92.6	0.145	379	222	19	1	304	319	0.953	1	352	364	0.967	8.5e-09	230	1	0.4835	0.5642
5543	CF-ASZ85113.1_11948_relaxed	2	86.4	314	CF-AZY88413.1_11921_relaxed	45	92.6	0.111	351	178	26	1	295	495	0.596	1	273	364	0.75	3.715e-05	94	0.998	0.3208	0.3571
7212	CF-AHA93369.1_58_relaxed	1	69.4	13550	EF-AKU37488.1_11909_relaxed	1	88.7	0.155	327	200	13	17	292	392	0.704	3	304	338	0.893	8.746e-08	199	1	0.472	0.4941
9809	CF-AKR04270.1_12023_relaxed	1	60.6	13550	EF-AKU37488.1_11909_relaxed	1	88.7	0.123	397	200	18	1	382	606	0.63	34	297	338	0.781	0.0001485	121	1	0.4292	0.4274
1889	CF-ACH96146.1_12424_relaxed	7	83.4	13550	EF-AKU37488.1_11909_relaxed	1	88.7	0.091	329	153	13	1	252	448	0.562	34	293	338	0.769	0.0001914	98	0.999	0.3936	0.4123
2530	CF-QBB28618.1_12432_relaxed	5	88.3	13550	EF-AKU37488.1_11909_relaxed	1	88.7	0.114	307	168	16	1	237	425	0.558	34	306	338	0.808	7.965e-07	182	1	0.4535	0.5044
12924	CF-CCV02535.1_11949_relaxed	1	80.5	13550	EF-AKU37488.1_11909_relaxed	1	88.7	0.338	130	74	5	2	125	201	0.617	215	338	338	0.367	1.903e-07	262	1	0.7372	0.8362
4963	EF-AAC97659.1_12053_relaxed	2	64.8	13550	EF-AKU37488.1_11909_relaxed	1	88.7	0.158	334	199	23	1	296	505	0.586	25	314	338	0.858	1.893e-09	242	1	0.4764	0.5587
2223	CF-AZQ20777.1_11907_relaxed	6	95.2	13550	EF-AKU37488.1_11909_relaxed	1	88.7	0.504	305	144	2	1	298	298	1	34	338	338	0.902	4.711e-41	1548	1	0.9124	0.9234
1550	CF-AHL67615.1_11939_relaxed	9	91.5	13550	EF-AKU37488.1_11909_relaxed	1	88.7	0.143	362	171	23	1	310	551	0.563	34	308	338	0.814	9.385e-06	126	1	0.3496	0.4268
348	CF-ALA62460.1_11988_relaxed	42	93	13550	EF-AKU37488.1_11909_relaxed	1	88.7	0.141	296	174	19	1	247	439	0.563	34	298	338	0.784	1.935e-06	167	1	0.4672	0.5195
15231	CF-AIU39243.1_59_relaxed	1	79.9	13550	EF-AKU37488.1_11909_relaxed	1	88.7	0.141	319	192	15	1	254	319	0.796	34	335	338	0.893	2.442e-06	168	1	0.4853	0.5242
314	CF-AZY88413.1_11921_relaxed	45	92.6	13550	EF-AKU37488.1_11909_relaxed	1	88.7	0.329	310	193	9	1	303	364	0.832	34	335	338	0.893	1.629e-23	927	1	0.7215	0.869
5543	CF-ASZ85113.1_11948_relaxed	2	86.4	13550	EF-AKU37488.1_11909_relaxed	1	88.7	0.101	355	182	19	1	298	495	0.602	34	308	338	0.814	9.18e-06	114	1	0.355	0.4011
7212	CF-AHA93369.1_58_relaxed	1	69.4	2223	CF-AZQ20777.1_11907_relaxed	6	95.2	0.169	324	188	18	48	319	392	0.694	1	295	298	0.99	1.658e-06	183	1	0.4722	0.565
1889	CF-ACH96146.1_12424_relaxed	7	83.4	2223	CF-AZQ20777.1_11907_relaxed	6	95.2	0.105	323	148	16	1	252	448	0.562	1	253	298	0.849	0.0002511	97	0.999	0.3813	0.4322
2530	CF-QBB28618.1_12432_relaxed	5	88.3	2223	CF-AZQ20777.1_11907_relaxed	6	95.2	0.129	301	161	19	1	236	425	0.555	1	265	298	0.889	2.917e-05	150	1	0.4533	0.5261
12924	CF-CCV02535.1_11949_relaxed	1	80.5	2223	CF-AZQ20777.1_11907_relaxed	6	95.2	0.29	131	81	4	1	125	201	0.622	174	298	298	0.419	1.243e-06	239	1	0.7485	0.832
4963	EF-AAC97659.1_12053_relaxed	2	64.8	2223	CF-AZQ20777.1_11907_relaxed	6	95.2	0.113	309	203	18	9	287	505	0.552	1	268	298	0.899	5.28e-08	229	1	0.5138	0.6195
1523	CF-ACD03535.1_12419_relaxed	9	86.1	2223	CF-AZQ20777.1_11907_relaxed	6	95.2	0.094	348	174	19	1	276	382	0.723	1	279	298	0.936	0.0002908	103	1	0.4246	0.4901
1550	CF-AHL67615.1_11939_relaxed	9	91.5	2223	CF-AZQ20777.1_11907_relaxed	6	95.2	0.132	361	175	22	1	313	551	0.568	1	271	298	0.909	7.687e-06	135	1	0.3491	0.4829
13550	EF-AKU37488.1_11909_relaxed	1	88.7	2223	CF-AZQ20777.1_11907_relaxed	6	95.2	0.504	305	144	2	34	338	338	0.902	1	298	298	1	4.776e-38	1524	1	0.8813	0.9234
348	CF-ALA62460.1_11988_relaxed	42	93	2223	CF-AZQ20777.1_11907_relaxed	6	95.2	0.118	347	213	22	1	304	439	0.692	1	297	298	0.997	3.276e-06	179	1	0.4828	0.6152
15231	CF-AIU39243.1_59_relaxed	1	79.9	2223	CF-AZQ20777.1_11907_relaxed	6	95.2	0.158	321	178	18	1	253	319	0.793	1	297	298	0.997	8.478e-07	189	1	0.506	0.5665
314	CF-AZY88413.1_11921_relaxed	45	92.6	2223	CF-AZQ20777.1_11907_relaxed	6	95.2	0.323	306	193	6	1	303	364	0.832	1	295	298	0.99	8.63e-24	966	1	0.75	0.8876
5543	CF-ASZ85113.1_11948_relaxed	2	86.4	2223	CF-AZQ20777.1_11907_relaxed	6	95.2	0.109	330	165	18	1	277	495	0.56	1	254	298	0.852	3.52e-05	108	1	0.3522	0.4316
7212	CF-AHA93369.1_58_relaxed	1	69.4	2530	CF-QBB28618.1_12432_relaxed	5	88.3	0.129	285	172	21	48	297	392	0.638	1	244	425	0.574	4.961e-05	132	1	0.4096	0.5107
1889	CF-ACH96146.1_12424_relaxed	7	83.4	2530	CF-QBB28618.1_12432_relaxed	5	88.3	0.141	480	253	27	1	385	448	0.859	1	416	425	0.979	1.567e-15	384	1	0.5318	0.5428
1523	CF-ACD03535.1_12419_relaxed	9	86.1	2530	CF-QBB28618.1_12432_relaxed	5	88.3	0.163	464	251	25	1	375	382	0.982	1	416	425	0.979	1.661e-15	409	1	0.5614	0.6461
2223	CF-AZQ20777.1_11907_relaxed	6	95.2	2530	CF-QBB28618.1_12432_relaxed	5	88.3	0.126	332	184	21	1	297	298	0.997	1	261	425	0.614	3.691e-07	172	1	0.4882	0.5345
1550	CF-AHL67615.1_11939_relaxed	9	91.5	2530	CF-QBB28618.1_12432_relaxed	5	88.3	0.158	506	267	32	1	450	551	0.817	1	403	425	0.948	9.04e-08	184	1	0.3654	0.5268
13550	EF-AKU37488.1_11909_relaxed	1	88.7	2530	CF-QBB28618.1_12432_relaxed	5	88.3	0.109	338	190	17	34	337	338	0.899	1	261	425	0.614	2.469e-07	175	1	0.4787	0.4628
348	CF-ALA62460.1_11988_relaxed	42	93	2530	CF-QBB28618.1_12432_relaxed	5	88.3	0.133	449	235	28	1	394	439	0.897	1	350	425	0.824	4.263e-06	121	1	0.3903	0.3576
15231	CF-AIU39243.1_59_relaxed	1	79.9	2530	CF-QBB28618.1_12432_relaxed	5	88.3	0.1	388	229	29	1	302	319	0.947	1	354	425	0.833	0.0007399	95	0.998	0.3847	0.4603
314	CF-AZY88413.1_11921_relaxed	45	92.6	2530	CF-QBB28618.1_12432_relaxed	5	88.3	0.127	393	218	26	1	350	364	0.962	1	311	425	0.732	1.146e-05	133	1	0.3912	0.4165
5543	CF-ASZ85113.1_11948_relaxed	2	86.4	2530	CF-QBB28618.1_12432_relaxed	5	88.3	0.121	469	276	28	1	415	495	0.838	1	387	425	0.911	5.554e-08	176	1	0.3905	0.4995
7212	CF-AHA93369.1_58_relaxed	1	69.4	12924	CF-CCV02535.1_11949_relaxed	1	80.5	0.194	201	145	8	207	392	392	0.474	1	199	201	0.99	0.0008939	114	1	0.4279	0.5732
2223	CF-AZQ20777.1_11907_relaxed	6	95.2	12924	CF-CCV02535.1_11949_relaxed	1	80.5	0.29	131	81	4	174	298	298	0.419	1	125	201	0.622	2.351e-06	219	1	0.6203	0.832
13550	EF-AKU37488.1_11909_relaxed	1	88.7	12924	CF-CCV02535.1_11949_relaxed	1	80.5	0.338	130	74	5	215	338	338	0.367	2	125	201	0.617	2.617e-06	232	1	0.6027	0.8362
15231	CF-AIU39243.1_59_relaxed	1	79.9	12924	CF-CCV02535.1_11949_relaxed	1	80.5	0.19	199	131	9	141	315	319	0.549	1	193	201	0.96	0.0002855	111	1	0.4013	0.5171
314	CF-AZY88413.1_11921_relaxed	45	92.6	12924	CF-CCV02535.1_11949_relaxed	1	80.5	0.331	145	81	7	182	317	364	0.374	2	139	201	0.687	4.132e-07	254	1	0.5648	0.7261
7212	CF-AHA93369.1_58_relaxed	1	69.4	4963	EF-AAC97659.1_12053_relaxed	2	64.8	0.093	418	259	22	48	391	392	0.878	9	380	505	0.737	0.000144	104	1	0.3846	0.399
9809	CF-AKR04270.1_12023_relaxed	1	60.6	4963	EF-AAC97659.1_12053_relaxed	2	64.8	0.146	634	313	24	1	592	606	0.977	9	456	505	0.887	7.993e-10	231	1	0.4421	0.4194
1889	CF-ACH96146.1_12424_relaxed	7	83.4	4963	EF-AAC97659.1_12053_relaxed	2	64.8	0.11	550	263	32	1	431	448	0.962	9	451	505	0.877	0.0004819	75	0.967	0.3277	0.3305
2530	CF-QBB28618.1_12432_relaxed	5	88.3	4963	EF-AAC97659.1_12053_relaxed	2	64.8	0.125	548	297	34	1	419	425	0.986	9	503	505	0.98	0.0001809	96	0.999	0.3296	0.3836
1523	CF-ACD03535.1_12419_relaxed	9	86.1	4963	EF-AAC97659.1_12053_relaxed	2	64.8	0.122	464	219	30	1	380	382	0.995	9	368	505	0.713	0.0005144	64	0.855	0.2963	0.2999
2223	CF-AZQ20777.1_11907_relaxed	6	95.2	4963	EF-AAC97659.1_12053_relaxed	2	64.8	0.117	341	226	20	1	296	298	0.993	9	319	505	0.616	1.349e-09	250	1	0.5116	0.6462
1550	CF-AHL67615.1_11939_relaxed	9	91.5	4963	EF-AAC97659.1_12053_relaxed	2	64.8	0.126	537	278	38	1	459	551	0.833	9	432	505	0.84	8.494e-06	106	1	0.3046	0.3426
13550	EF-AKU37488.1_11909_relaxed	1	88.7	4963	EF-AAC97659.1_12053_relaxed	2	64.8	0.163	355	216	23	26	336	338	0.92	2	319	505	0.63	1.212e-10	264	1	0.4689	0.5659
348	CF-ALA62460.1_11988_relaxed	42	93	4963	EF-AAC97659.1_12053_relaxed	2	64.8	0.197	435	234	22	1	383	439	0.872	9	380	505	0.737	2.428e-16	392	1	0.5341	0.4823
15231	CF-AIU39243.1_59_relaxed	1	79.9	4963	EF-AAC97659.1_12053_relaxed	2	64.8	0.102	391	222	19	1	317	319	0.994	9	344	505	0.665	0.0008225	84	0.991	0.365	0.3925
314	CF-AZY88413.1_11921_relaxed	45	92.6	4963	EF-AAC97659.1_12053_relaxed	2	64.8	0.116	386	242	21	1	343	364	0.942	9	338	505	0.653	4.132e-07	170	1	0.4006	0.4602
5543	CF-ASZ85113.1_11948_relaxed	2	86.4	4963	EF-AAC97659.1_12053_relaxed	2	64.8	0.119	427	229	24	1	366	495	0.739	9	349	505	0.675	2.839e-05	117	1	0.3865	0.4467
7212	CF-AHA93369.1_58_relaxed	1	69.4	1889	CF-ACH96146.1_12424_relaxed	7	83.4	0.1	449	250	26	48	392	392	0.88	1	399	448	0.891	0.000397	95	0.998	0.3909	0.3825
2530	CF-QBB28618.1_12432_relaxed	5	88.3	1889	CF-ACH96146.1_12424_relaxed	7	83.4	0.145	475	245	29	1	410	425	0.965	1	379	448	0.846	1.228e-13	367	1	0.5175	0.5332
1523	CF-ACD03535.1_12419_relaxed	9	86.1	1889	CF-ACH96146.1_12424_relaxed	7	83.4	0.374	387	220	9	1	379	382	0.992	1	373	448	0.833	2.755e-41	1469	1	0.8104	0.8995
2223	CF-AZQ20777.1_11907_relaxed	6	95.2	1889	CF-ACH96146.1_12424_relaxed	7	83.4	0.109	321	149	17	1	253	298	0.849	1	252	448	0.562	2.378e-05	107	1	0.3991	0.4117
1550	CF-AHL67615.1_11939_relaxed	9	91.5	1889	CF-ACH96146.1_12424_relaxed	7	83.4	0.098	539	261	42	1	453	551	0.822	1	400	448	0.893	0.0002291	85	0.992	0.3053	0.3456
13550	EF-AKU37488.1_11909_relaxed	1	88.7	1889	CF-ACH96146.1_12424_relaxed	7	83.4	0.091	327	155	14	34	293	338	0.769	1	252	448	0.562	0.0001915	99	0.999	0.4051	0.3966
348	CF-ALA62460.1_11988_relaxed	42	93	1889	CF-ACH96146.1_12424_relaxed	7	83.4	0.102	499	259	24	1	383	439	0.872	1	426	448	0.951	0.0003553	96	0.999	0.4058	0.3961
15231	CF-AIU39243.1_59_relaxed	1	79.9	1889	CF-ACH96146.1_12424_relaxed	7	83.4	0.113	424	236	24	1	318	319	0.997	1	390	448	0.871	0.0001225	111	1	0.4009	0.4603
314	CF-AZY88413.1_11921_relaxed	45	92.6	1889	CF-ACH96146.1_12424_relaxed	7	83.4	0.103	465	224	26	1	354	364	0.973	1	383	448	0.855	0.0001139	99	0.999	0.3454	0.3569
5543	CF-ASZ85113.1_11948_relaxed	2	86.4	1889	CF-ACH96146.1_12424_relaxed	7	83.4	0.108	526	244	35	1	426	495	0.861	1	401	448	0.895	0.0001864	84	0.991	0.3233	0.3558
6061	CF-AHH82626.1_12333_relaxed	2	78.4	8623	CF-QEI03664.1_12372_relaxed	1	74.8	0.438	105	58	1	39	143	144	0.729	40	143	161	0.646	5.309e-12	434	1	0.831	0.8969
11043	CF-AOT85506.1_12343_relaxed	1	83	8623	CF-QEI03664.1_12372_relaxed	1	74.8	0.363	132	74	4	20	147	157	0.815	25	150	161	0.783	2.499e-11	327	1	0.7071	0.6709
8209	CF-CCV01937.1_11941_relaxed	1	78.2	8623	CF-QEI03664.1_12372_relaxed	1	74.8	0.19	142	94	7	437	562	562	0.224	25	161	161	0.851	0.0003576	135	1	0.6009	0.5577
10728	CF-CCU56245.1_12049_relaxed	1	87.7	8623	CF-QEI03664.1_12372_relaxed	1	74.8	0.12	149	105	10	67	197	198	0.662	3	143	161	0.876	0.0003806	100	1	0.4766	0.4659
14852	CF-CCU55988.1_12045_relaxed	1	83.9	8623	CF-QEI03664.1_12372_relaxed	1	74.8	0.22	168	87	10	218	372	450	0.344	25	161	161	0.851	0.0002306	120	1	0.5467	0.5001
1692	EF-AAC70300.1_12358_relaxed	8	84.4	8623	CF-QEI03664.1_12372_relaxed	1	74.8	0.168	125	92	7	286	399	403	0.283	25	148	161	0.77	0.0007115	122	1	0.6043	0.5404
8561	CF-QYC92739.1_12382_relaxed	1	78.2	8623	CF-QEI03664.1_12372_relaxed	1	74.8	0.541	120	47	2	88	199	206	0.544	25	144	161	0.745	3.515e-13	429	1	0.7866	0.8048
18013	CF-AFV50354.1_11893_relaxed	1	73.4	8623	CF-QEI03664.1_12372_relaxed	1	74.8	0.153	169	91	10	6	170	240	0.688	36	156	161	0.752	0.0007116	82	0.988	0.4038	0.4099
2335	CF-CCV02326.1_11942_relaxed	5	92.7	8623	CF-QEI03664.1_12372_relaxed	1	74.8	0.186	107	83	2	111	216	217	0.488	44	147	161	0.646	0.0001637	153	1	0.6765	0.7786
2429	CF-QYC92708.1_12382_relaxed	5	85.6	8623	CF-QEI03664.1_12372_relaxed	1	74.8	0.132	121	93	6	170	282	303	0.373	25	141	161	0.727	0.0001063	145	1	0.628	0.6077
57	CF-CCV02562.1_11949_relaxed	118	88.8	8623	CF-QEI03664.1_12372_relaxed	1	74.8	0.202	138	89	6	220	341	345	0.354	27	159	161	0.826	8.651e-05	156	1	0.6459	0.5946
15382	CF-AKN80572.1_12370_relaxed	1	76.2	8623	CF-QEI03664.1_12372_relaxed	1	74.8	0.52	100	44	1	31	126	127	0.756	44	143	161	0.621	1.488e-11	415	1	0.8272	0.8915
722	CF-BAE72327.1_12353_relaxed	20	91.3	8623	CF-QEI03664.1_12372_relaxed	1	74.8	0.144	125	90	7	51	162	169	0.663	25	145	161	0.752	0.0001719	120	1	0.5792	0.5635
3022	CF-CCU55952.1_12045_relaxed	4	86.6	8623	CF-QEI03664.1_12372_relaxed	1	74.8	0.155	129	68	7	227	345	347	0.343	51	148	161	0.609	0.0009758	98	0.999	0.5312	0.496
411	CF-CCV02109.1_11943_relaxed	37	86.8	8623	CF-QEI03664.1_12372_relaxed	1	74.8	0.196	132	98	5	348	477	478	0.272	22	147	161	0.783	0.0003147	159	1	0.6623	0.6568
12777	CF-QDL57079.1_12344_relaxed	1	86.7	8623	CF-QEI03664.1_12372_relaxed	1	74.8	0.155	116	83	7	33	133	141	0.716	26	141	161	0.72	0.0006514	111	1	0.5973	0.5982
1763	CF-CCV02403.1_11949_relaxed	8	87.8	8623	CF-QEI03664.1_12372_relaxed	1	74.8	0.18	133	98	3	252	383	384	0.344	25	147	161	0.764	2.322e-05	182	1	0.6723	0.6911
17354	CF-AIU41286.1_12380_relaxed	1	64.6	8623	CF-QEI03664.1_12372_relaxed	1	74.8	0.416	84	41	2	43	126	138	0.609	34	109	161	0.472	2.773e-05	136	1	0.5124	0.5963
5522	CF-CCV02493.1_11949_relaxed	2	88.1	8623	CF-QEI03664.1_12372_relaxed	1	74.8	0.161	124	84	6	201	308	309	0.35	42	161	161	0.745	0.0002926	138	1	0.6043	0.6187
308	CF-CCU56201.1_12049_relaxed	46	91.3	8623	CF-QEI03664.1_12372_relaxed	1	74.8	0.166	126	96	5	174	296	298	0.413	25	144	161	0.745	0.0001631	150	1	0.6518	0.6437
3099	CF-ASZ84988.1_11948_relaxed	4	87.7	8623	CF-QEI03664.1_12372_relaxed	1	74.8	0.188	143	93	6	156	295	296	0.473	25	147	161	0.764	0.0002274	138	1	0.669	0.6104
15119	CF-AGR56801.1_12352_relaxed	1	72.5	8623	CF-QEI03664.1_12372_relaxed	1	74.8	0.495	121	56	1	67	187	188	0.644	28	143	161	0.72	2.144e-14	490	1	0.819	0.8159
31	CF-CCU55568.1_12038_relaxed	173	90.3	8623	CF-QEI03664.1_12372_relaxed	1	74.8	0.232	155	76	10	212	352	354	0.398	25	150	161	0.783	0.0003408	117	1	0.5656	0.4825
3816	CF-QHB21803.1_12328_relaxed	3	87.2	8623	CF-QEI03664.1_12372_relaxed	1	74.8	0.383	133	79	2	120	249	252	0.516	25	157	161	0.826	6.389e-11	341	1	0.744	0.7006
3594	CF-BAO49368.1_12030_relaxed	3	85	8623	CF-QEI03664.1_12372_relaxed	1	74.8	0.138	130	94	6	10	126	129	0.907	24	148	161	0.776	0.000259	144	1	0.6886	0.6827
1419	CF-AAK81943.1_11950_relaxed	10	90.1	8623	CF-QEI03664.1_12372_relaxed	1	74.8	0.18	122	94	5	227	346	352	0.341	25	142	161	0.733	3.302e-05	185	1	0.6892	0.7109
14566	EF-AAM70223.1_12407_relaxed	1	58.3	8623	CF-QEI03664.1_12372_relaxed	1	74.8	0.116	146	99	8	224	349	380	0.332	11	146	161	0.845	0.0004884	108	1	0.5355	0.5375
8812	CF-AAK81965.1_11950_relaxed	1	88	8623	CF-QEI03664.1_12372_relaxed	1	74.8	0.158	120	83	4	17	128	129	0.868	45	154	161	0.683	8.367e-05	144	1	0.599	0.6566
6061	CF-AHH82626.1_12333_relaxed	2	78.4	11043	CF-AOT85506.1_12343_relaxed	1	83	0.339	106	66	2	39	144	144	0.736	35	136	157	0.65	2.337e-10	360	1	0.7904	0.8473
8209	CF-CCV01937.1_11941_relaxed	1	78.2	11043	CF-AOT85506.1_12343_relaxed	1	83	0.18	144	108	5	417	558	562	0.253	3	138	157	0.866	9.739e-05	170	1	0.7213	0.6034
10728	CF-CCU56245.1_12049_relaxed	1	87.7	11043	CF-AOT85506.1_12343_relaxed	1	83	0.153	124	85	11	85	198	198	0.576	23	136	157	0.726	0.0008191	96	0.999	0.4808	0.4819
14852	CF-CCU55988.1_12045_relaxed	1	83.9	11043	CF-AOT85506.1_12343_relaxed	1	83	0.158	177	111	9	202	369	450	0.373	4	151	157	0.943	1.188e-05	149	1	0.5735	0.4879
1678	CF-AKR17430.1_12405_relaxed	8	76.7	11043	CF-AOT85506.1_12343_relaxed	1	83	0.112	124	96	5	135	247	252	0.448	34	154	157	0.771	3.975e-05	132	1	0.5632	0.5662
1692	EF-AAC70300.1_12358_relaxed	8	84.4	11043	CF-AOT85506.1_12343_relaxed	1	83	0.159	132	107	3	268	395	403	0.318	2	133	157	0.841	2.34e-06	210	1	0.7406	0.5966
8561	CF-QYC92739.1_12382_relaxed	1	78.2	11043	CF-AOT85506.1_12343_relaxed	1	83	0.419	136	75	2	63	197	206	0.655	2	134	157	0.847	8.359e-13	388	1	0.787	0.6947
18200	CF-AHH82683.1_12333_relaxed	1	81.9	11043	CF-AOT85506.1_12343_relaxed	1	83	0.702	37	11	0	1	37	38	0.974	93	129	157	0.236	0.0009911	145	1	0.8613	0.8769
2335	CF-CCV02326.1_11942_relaxed	5	92.7	11043	CF-AOT85506.1_12343_relaxed	1	83	0.159	138	107	3	75	210	217	0.627	3	133	157	0.834	0.0002248	142	1	0.7289	0.6521
8623	CF-QEI03664.1_12372_relaxed	1	74.8	11043	CF-AOT85506.1_12343_relaxed	1	83	0.35	137	79	4	25	155	161	0.814	20	152	157	0.847	2.318e-11	329	1	0.7136	0.6478
2429	CF-QYC92708.1_12382_relaxed	5	85.6	11043	CF-AOT85506.1_12343_relaxed	1	83	0.202	143	98	4	142	282	303	0.465	2	130	157	0.822	1.545e-07	223	1	0.6977	0.593
7721	CF-ABQ51996.1_12410_relaxed	1	86.6	11043	CF-AOT85506.1_12343_relaxed	1	83	0.189	179	106	12	122	290	368	0.459	7	156	157	0.955	0.0009877	89	0.996	0.4361	0.4606
57	CF-CCV02562.1_11949_relaxed	118	88.8	11043	CF-AOT85506.1_12343_relaxed	1	83	0.14	142	110	5	202	340	345	0.403	3	135	157	0.847	0.0002801	140	1	0.6978	0.5315
15382	CF-AKN80572.1_12370_relaxed	1	76.2	11043	CF-AOT85506.1_12343_relaxed	1	83	0.397	98	52	2	30	123	127	0.74	38	132	157	0.605	5.541e-10	339	1	0.7652	0.8321
722	CF-BAE72327.1_12353_relaxed	20	91.3	11043	CF-AOT85506.1_12343_relaxed	1	83	0.145	137	103	8	31	159	169	0.763	4	134	157	0.834	5.561e-06	158	1	0.6808	0.5225
8614	CF-QYC92761.1_12382_relaxed	1	82.9	11043	CF-AOT85506.1_12343_relaxed	1	83	0.409	144	34	1	38	130	131	0.71	2	145	157	0.917	7.519e-07	140	1	0.7341	0.3406
14369	CF-ABO37338.1_11891_relaxed	1	81.9	11043	CF-AOT85506.1_12343_relaxed	1	83	0.2	204	100	11	170	364	425	0.459	7	156	157	0.955	0.0008214	95	0.998	0.4372	0.4736
411	CF-CCV02109.1_11943_relaxed	37	86.8	11043	CF-AOT85506.1_12343_relaxed	1	83	0.173	138	106	5	335	471	478	0.287	3	133	157	0.834	3.993e-05	189	1	0.7243	0.6282
12777	CF-QDL57079.1_12344_relaxed	1	86.7	11043	CF-AOT85506.1_12343_relaxed	1	83	0.176	119	90	4	22	132	141	0.787	14	132	157	0.758	8.928e-08	221	1	0.738	0.6395
1763	CF-CCV02403.1_11949_relaxed	8	87.8	11043	CF-AOT85506.1_12343_relaxed	1	83	0.164	152	112	7	234	383	384	0.391	2	140	157	0.885	6.553e-06	190	1	0.6937	0.6193
18048	CF-AFV50298.1_11893_relaxed	1	84.8	11043	CF-AOT85506.1_12343_relaxed	1	83	0.442	61	34	0	1	61	63	0.968	93	153	157	0.389	0.0002271	135	1	0.7642	0.6385
5522	CF-CCV02493.1_11949_relaxed	2	88.1	11043	CF-AOT85506.1_12343_relaxed	1	83	0.151	145	109	6	167	305	309	0.45	3	139	157	0.873	0.000233	159	1	0.7228	0.6657
308	CF-CCU56201.1_12049_relaxed	46	91.3	11043	CF-AOT85506.1_12343_relaxed	1	83	0.17	141	103	5	158	294	298	0.46	4	134	157	0.834	0.0001631	144	1	0.6893	0.5639
3099	CF-ASZ84988.1_11948_relaxed	4	87.7	11043	CF-AOT85506.1_12343_relaxed	1	83	0.172	162	108	6	139	295	296	0.53	3	143	157	0.898	0.0008103	113	1	0.6685	0.5028
15119	CF-AGR56801.1_12352_relaxed	1	72.5	11043	CF-AOT85506.1_12343_relaxed	1	83	0.375	136	79	3	51	186	188	0.723	5	134	157	0.828	3.212e-12	373	1	0.724	0.7208
31	CF-CCU55568.1_12038_relaxed	173	90.3	11043	CF-AOT85506.1_12343_relaxed	1	83	0.196	178	94	10	196	353	354	0.446	4	152	157	0.949	7.568e-06	145	1	0.5796	0.429
6854	CF-AKS26386.1_12060_relaxed	1	63.5	11043	CF-AOT85506.1_12343_relaxed	1	83	0.136	169	115	7	33	186	189	0.815	5	157	157	0.975	0.000181	103	1	0.6092	0.4115
3816	CF-QHB21803.1_12328_relaxed	3	87.2	11043	CF-AOT85506.1_12343_relaxed	1	83	0.59	149	61	0	103	251	252	0.591	3	151	157	0.949	1.803e-19	738	1	0.93	0.909
3594	CF-BAO49368.1_12030_relaxed	3	85	11043	CF-AOT85506.1_12343_relaxed	1	83	0.137	131	91	6	4	120	129	0.907	12	134	157	0.783	0.0002435	136	1	0.6952	0.5997
1419	CF-AAK81943.1_11950_relaxed	10	90.1	11043	CF-AOT85506.1_12343_relaxed	1	83	0.171	152	106	8	203	350	352	0.42	3	138	157	0.866	4.145e-05	165	1	0.6839	0.5859
13161	CF-CCU55687.1_12041_relaxed	1	88.2	11043	CF-AOT85506.1_12343_relaxed	1	83	0.174	178	97	10	140	296	297	0.529	4	152	157	0.949	7.314e-05	120	1	0.5729	0.455
8812	CF-AAK81965.1_11950_relaxed	1	88	11043	CF-AOT85506.1_12343_relaxed	1	83	0.159	119	84	6	11	127	129	0.907	34	138	157	0.669	0.0006299	129	1	0.6323	0.6789
6061	CF-AHH82626.1_12333_relaxed	2	78.4	15382	CF-AKN80572.1_12370_relaxed	1	76.2	0.4	120	66	3	25	144	144	0.833	14	127	127	0.898	3.171e-10	341	1	0.7771	0.7917
11043	CF-AOT85506.1_12343_relaxed	1	83	15382	CF-AKN80572.1_12370_relaxed	1	76.2	0.406	96	50	2	38	130	157	0.592	30	121	127	0.724	5.343e-10	331	1	0.7272	0.8317
8561	CF-QYC92739.1_12382_relaxed	1	78.2	15382	CF-AKN80572.1_12370_relaxed	1	76.2	0.552	105	44	1	94	198	206	0.51	25	126	127	0.803	1.336e-10	370	1	0.791	0.88
8623	CF-QEI03664.1_12372_relaxed	1	74.8	15382	CF-AKN80572.1_12370_relaxed	1	76.2	0.547	95	39	1	44	138	161	0.59	31	121	127	0.717	3.757e-11	397	1	0.7844	0.8879
1763	CF-CCV02403.1_11949_relaxed	8	87.8	15382	CF-AKN80572.1_12370_relaxed	1	76.2	0.16	106	76	5	272	377	384	0.276	32	124	127	0.732	0.00026	150	1	0.6137	0.7244
17354	CF-AIU41286.1_12380_relaxed	1	64.6	15382	CF-AKN80572.1_12370_relaxed	1	76.2	0.43	72	36	1	55	126	138	0.522	30	96	127	0.528	0.0002717	126	1	0.544	0.672
308	CF-CCU56201.1_12049_relaxed	46	91.3	15382	CF-AKN80572.1_12370_relaxed	1	76.2	0.176	113	79	5	185	292	298	0.362	20	123	127	0.819	0.0009303	136	1	0.641	0.7165
15119	CF-AGR56801.1_12352_relaxed	1	72.5	15382	CF-AKN80572.1_12370_relaxed	1	76.2	0.539	102	43	1	87	188	188	0.543	30	127	127	0.772	3.412e-12	438	1	0.8042	0.8967
6854	CF-AKS26386.1_12060_relaxed	1	63.5	15382	CF-AKN80572.1_12370_relaxed	1	76.2	0.161	99	72	4	65	157	189	0.492	34	127	127	0.74	0.0008039	107	1	0.5625	0.6082
3816	CF-QHB21803.1_12328_relaxed	3	87.2	15382	CF-AKN80572.1_12370_relaxed	1	76.2	0.39	100	54	2	138	234	252	0.385	30	125	127	0.756	9.935e-10	339	1	0.7548	0.8395
8812	CF-AAK81965.1_11950_relaxed	1	88	15382	CF-AKN80572.1_12370_relaxed	1	76.2	0.15	106	77	4	17	122	129	0.822	32	124	127	0.732	0.0008046	128	1	0.6147	0.7133
6061	CF-AHH82626.1_12333_relaxed	2	78.4	8812	CF-AAK81965.1_11950_relaxed	1	88	0.217	124	84	5	31	143	144	0.785	3	124	129	0.946	1.151e-05	181	1	0.6841	0.6939
11043	CF-AOT85506.1_12343_relaxed	1	83	8812	CF-AAK81965.1_11950_relaxed	1	88	0.159	119	84	6	34	138	157	0.669	11	127	129	0.907	0.0002798	140	1	0.6379	0.6914
8209	CF-CCV01937.1_11941_relaxed	1	78.2	8812	CF-AAK81965.1_11950_relaxed	1	88	0.362	127	71	4	442	560	562	0.212	5	129	129	0.969	1.38e-09	358	1	0.7492	0.7973
14852	CF-CCU55988.1_12045_relaxed	1	83.9	8812	CF-AAK81965.1_11950_relaxed	1	88	0.157	146	80	7	229	357	450	0.287	7	126	129	0.93	0.000364	123	1	0.557	0.5543
8561	CF-QYC92739.1_12382_relaxed	1	78.2	8812	CF-AAK81965.1_11950_relaxed	1	88	0.182	115	84	2	96	200	206	0.51	12	126	129	0.891	1.708e-05	182	1	0.6825	0.7587
2335	CF-CCV02326.1_11942_relaxed	5	92.7	8812	CF-AAK81965.1_11950_relaxed	1	88	0.357	126	72	4	100	217	217	0.544	5	129	129	0.969	4.711e-10	307	1	0.7245	0.7638
8623	CF-QEI03664.1_12372_relaxed	1	74.8	8812	CF-AAK81965.1_11950_relaxed	1	88	0.158	120	83	4	45	154	161	0.683	17	128	129	0.868	6.565e-05	150	1	0.6101	0.6566
2429	CF-QYC92708.1_12382_relaxed	5	85.6	8812	CF-AAK81965.1_11950_relaxed	1	88	0.169	112	78	7	187	284	303	0.323	14	124	129	0.86	0.000388	130	1	0.5983	0.6248
57	CF-CCV02562.1_11949_relaxed	118	88.8	8812	CF-AAK81965.1_11950_relaxed	1	88	0.464	127	58	4	225	341	345	0.339	3	129	129	0.984	1.701e-11	426	1	0.7941	0.8235
15382	CF-AKN80572.1_12370_relaxed	1	76.2	8812	CF-AAK81965.1_11950_relaxed	1	88	0.148	108	79	4	30	124	127	0.748	15	122	129	0.837	0.0004244	138	1	0.6455	0.7113
722	CF-BAE72327.1_12353_relaxed	20	91.3	8812	CF-AAK81965.1_11950_relaxed	1	88	0.16	112	78	7	64	160	169	0.574	14	124	129	0.86	7.527e-05	130	1	0.5574	0.6106
411	CF-CCV02109.1_11943_relaxed	37	86.8	8812	CF-AAK81965.1_11950_relaxed	1	88	0.37	127	70	4	360	478	478	0.249	5	129	129	0.969	3.992e-09	348	1	0.7429	0.7878
1763	CF-CCV02403.1_11949_relaxed	8	87.8	8812	CF-AAK81965.1_11950_relaxed	1	88	0.748	127	32	0	258	384	384	0.331	3	129	129	0.984	1.13e-18	705	1	0.8682	0.8941
5522	CF-CCV02493.1_11949_relaxed	2	88.1	8812	CF-AAK81965.1_11950_relaxed	1	88	0.433	127	62	4	190	306	309	0.379	3	129	129	0.984	2.895e-11	393	1	0.7666	0.7798
308	CF-CCU56201.1_12049_relaxed	46	91.3	8812	CF-AAK81965.1_11950_relaxed	1	88	0.203	118	82	4	185	295	298	0.372	12	124	129	0.876	7.386e-07	234	1	0.7086	0.7365
15119	CF-AGR56801.1_12352_relaxed	1	72.5	8812	CF-AAK81965.1_11950_relaxed	1	88	0.172	122	90	3	76	187	188	0.596	4	124	129	0.938	2.231e-05	172	1	0.6526	0.6974
12945	CF-CCV02560.1_11949_relaxed	1	74	8812	CF-AAK81965.1_11950_relaxed	1	88	0.611	54	17	2	9	62	66	0.818	73	122	129	0.388	3.85e-05	155	1	0.6499	0.7559
31	CF-CCU55568.1_12038_relaxed	173	90.3	8812	CF-AAK81965.1_11950_relaxed	1	88	0.172	151	86	8	220	354	354	0.381	2	129	129	0.992	0.0007551	117	1	0.5414	0.577
3816	CF-QHB21803.1_12328_relaxed	3	87.2	8812	CF-AAK81965.1_11950_relaxed	1	88	0.175	114	78	5	134	233	252	0.397	11	122	129	0.868	0.0002033	152	1	0.6643	0.7087
3594	CF-BAO49368.1_12030_relaxed	3	85	8812	CF-AAK81965.1_11950_relaxed	1	88	0.205	107	78	4	24	123	129	0.775	20	126	129	0.829	5.019e-06	204	1	0.7083	0.7839
1419	CF-AAK81943.1_11950_relaxed	10	90.1	8812	CF-AAK81965.1_11950_relaxed	1	88	0.325	129	68	5	237	352	352	0.33	7	129	129	0.953	1.493e-09	325	1	0.7284	0.7461
13161	CF-CCU55687.1_12041_relaxed	1	88.2	8812	CF-AAK81965.1_11950_relaxed	1	88	0.167	149	82	8	166	297	297	0.444	6	129	129	0.961	0.000312	107	1	0.5023	0.5127
6061	CF-AHH82626.1_12333_relaxed	2	78.4	17354	CF-AIU41286.1_12380_relaxed	1	64.6	0.511	86	30	2	36	109	144	0.514	41	126	138	0.623	1.631e-06	176	1	0.6014	0.5914
11043	CF-AOT85506.1_12343_relaxed	1	83	17354	CF-AIU41286.1_12380_relaxed	1	64.6	0.325	83	48	2	27	101	157	0.478	44	126	138	0.601	0.0009524	101	1	0.534	0.5243
8561	CF-QYC92739.1_12382_relaxed	1	78.2	17354	CF-AIU41286.1_12380_relaxed	1	64.6	0.476	84	39	1	87	165	206	0.383	43	126	138	0.609	7.638e-06	163	1	0.6229	0.6042
8623	CF-QEI03664.1_12372_relaxed	1	74.8	17354	CF-AIU41286.1_12380_relaxed	1	64.6	0.336	119	53	4	16	109	161	0.584	9	126	138	0.855	2.352e-05	125	1	0.5613	0.4323
15382	CF-AKN80572.1_12370_relaxed	1	76.2	17354	CF-AIU41286.1_12380_relaxed	1	64.6	0.43	72	36	1	30	96	127	0.528	55	126	138	0.522	0.0002162	135	1	0.5888	0.672
15119	CF-AGR56801.1_12352_relaxed	1	72.5	17354	CF-AIU41286.1_12380_relaxed	1	64.6	0.5	76	33	1	83	153	188	0.378	51	126	138	0.551	1.861e-05	167	1	0.6332	0.6567
3816	CF-QHB21803.1_12328_relaxed	3	87.2	17354	CF-AIU41286.1_12380_relaxed	1	64.6	0.404	84	41	3	126	201	252	0.302	44	126	138	0.601	0.0006703	101	1	0.5056	0.5016
6061	CF-AHH82626.1_12333_relaxed	2	78.4	3594	CF-BAO49368.1_12030_relaxed	3	85	0.227	101	71	4	47	143	144	0.674	24	121	129	0.76	0.0001688	173	1	0.7419	0.8388
11043	CF-AOT85506.1_12343_relaxed	1	83	3594	CF-BAO49368.1_12030_relaxed	3	85	0.15	126	90	6	17	134	157	0.752	4	120	129	0.907	9.877e-05	145	1	0.6495	0.6268
8209	CF-CCV01937.1_11941_relaxed	1	78.2	3594	CF-BAO49368.1_12030_relaxed	3	85	0.238	126	88	4	435	558	562	0.221	5	124	129	0.93	2.652e-05	200	1	0.7166	0.7032
8561	CF-QYC92739.1_12382_relaxed	1	78.2	3594	CF-BAO49368.1_12030_relaxed	3	85	0.141	134	97	4	71	200	206	0.631	4	123	129	0.93	8.022e-05	157	1	0.7119	0.6666
2335	CF-CCV02326.1_11942_relaxed	5	92.7	3594	CF-BAO49368.1_12030_relaxed	3	85	0.195	133	93	4	86	216	217	0.604	5	125	129	0.938	1.377e-05	180	1	0.7482	0.694
8623	CF-QEI03664.1_12372_relaxed	1	74.8	3594	CF-BAO49368.1_12030_relaxed	3	85	0.143	139	90	8	24	155	161	0.82	10	126	129	0.907	0.0001624	137	1	0.6217	0.6122
2429	CF-QYC92708.1_12382_relaxed	5	85.6	3594	CF-BAO49368.1_12030_relaxed	3	85	0.15	133	87	7	163	284	303	0.403	4	121	129	0.915	0.0005523	102	1	0.5673	0.4244
57	CF-CCV02562.1_11949_relaxed	118	88.8	3594	CF-BAO49368.1_12030_relaxed	3	85	0.142	140	98	6	212	344	345	0.386	5	129	129	0.969	0.0006856	144	1	0.7043	0.645
1264	CF-ABF50362.1_12327_relaxed	12	79.8	3594	CF-BAO49368.1_12030_relaxed	3	85	0.139	129	98	7	72	194	197	0.624	7	128	129	0.946	0.0003429	132	1	0.6099	0.6266
722	CF-BAE72327.1_12353_relaxed	20	91.3	3594	CF-BAO49368.1_12030_relaxed	3	85	0.12	125	91	9	47	161	169	0.68	7	122	129	0.899	0.0001034	118	1	0.5825	0.5006
3022	CF-CCU55952.1_12045_relaxed	4	86.6	3594	CF-BAO49368.1_12030_relaxed	3	85	0.142	168	88	6	193	347	347	0.447	4	128	129	0.969	0.0002251	115	1	0.5927	0.486
411	CF-CCV02109.1_11943_relaxed	37	86.8	3594	CF-BAO49368.1_12030_relaxed	3	85	0.224	138	82	8	346	476	478	0.274	5	124	129	0.93	3.407e-05	188	1	0.6799	0.6487
1763	CF-CCV02403.1_11949_relaxed	8	87.8	3594	CF-BAO49368.1_12030_relaxed	3	85	0.188	138	91	7	248	383	384	0.354	7	125	129	0.922	3.897e-05	172	1	0.6678	0.6629
5522	CF-CCV02493.1_11949_relaxed	2	88.1	3594	CF-BAO49368.1_12030_relaxed	3	85	0.137	131	94	7	181	305	309	0.405	8	125	129	0.915	0.000436	144	1	0.6764	0.6414
308	CF-CCU56201.1_12049_relaxed	46	91.3	3594	CF-BAO49368.1_12030_relaxed	3	85	0.31	129	76	3	171	296	298	0.423	4	122	129	0.922	4.299e-08	269	1	0.7586	0.6865
15119	CF-AGR56801.1_12352_relaxed	1	72.5	3594	CF-BAO49368.1_12030_relaxed	3	85	0.145	137	94	5	56	187	188	0.702	4	122	129	0.922	0.0001449	141	1	0.6232	0.6362
6854	CF-AKS26386.1_12060_relaxed	1	63.5	3594	CF-BAO49368.1_12030_relaxed	3	85	0.166	114	86	4	48	152	189	0.556	5	118	129	0.884	0.0004203	111	1	0.5872	0.568
3816	CF-QHB21803.1_12328_relaxed	3	87.2	3594	CF-BAO49368.1_12030_relaxed	3	85	0.139	129	89	6	113	233	252	0.48	5	119	129	0.891	0.0004974	129	1	0.6557	0.5935
11811	CF-ABQ08776.1_12418_relaxed	1	57	3594	CF-BAO49368.1_12030_relaxed	3	85	0.112	133	96	8	199	325	327	0.388	7	123	129	0.907	0.0008701	115	1	0.5394	0.567
1419	CF-AAK81943.1_11950_relaxed	10	90.1	3594	CF-BAO49368.1_12030_relaxed	3	85	0.175	131	90	6	224	348	352	0.355	4	122	129	0.922	0.0001221	168	1	0.7151	0.6743
3831	CF-ACO53581.1_12348_relaxed	3	78	3594	CF-BAO49368.1_12030_relaxed	3	85	0.117	119	87	7	109	211	212	0.486	6	122	129	0.907	0.0009408	98	0.999	0.572	0.488
8812	CF-AAK81965.1_11950_relaxed	1	88	3594	CF-BAO49368.1_12030_relaxed	3	85	0.205	107	78	4	20	126	129	0.829	24	123	129	0.775	6.812e-06	201	1	0.698	0.7869
6061	CF-AHH82626.1_12333_relaxed	2	78.4	57	CF-CCV02562.1_11949_relaxed	118	88.8	0.238	113	75	6	35	143	144	0.757	231	336	345	0.307	4.684e-05	171	1	0.6897	0.7332
17935	CF-ACD03512.1_12419_relaxed	1	90.2	57	CF-CCV02562.1_11949_relaxed	118	88.8	0.157	165	105	6	11	145	146	0.925	26	186	345	0.467	0.0006767	140	1	0.6223	0.6808
11043	CF-AOT85506.1_12343_relaxed	1	83	57	CF-CCV02562.1_11949_relaxed	118	88.8	0.14	142	110	5	3	135	157	0.847	202	340	345	0.403	6.433e-05	140	1	0.6689	0.5315
8209	CF-CCV01937.1_11941_relaxed	1	78.2	57	CF-CCV02562.1_11949_relaxed	118	88.8	0.359	370	194	12	207	562	562	0.633	3	343	345	0.988	6.222e-25	736	1	0.7365	0.5914
9795	CF-CCV01681.1_11940_relaxed	1	86.2	57	CF-CCV02562.1_11949_relaxed	118	88.8	0.195	225	160	6	3	214	335	0.633	120	336	345	0.629	0.0001228	113	1	0.6812	0.3489
14852	CF-CCU55988.1_12045_relaxed	1	83.9	57	CF-CCV02562.1_11949_relaxed	118	88.8	0.164	364	164	22	37	357	450	0.713	72	338	345	0.774	0.0001038	81	0.986	0.4957	0.2241
11511	CF-ATE87109.1_11947_relaxed	1	79.1	57	CF-CCV02562.1_11949_relaxed	118	88.8	0.234	175	129	3	58	230	235	0.736	4	175	345	0.499	6.597e-08	263	1	0.6488	0.7208
11544	CF-ATE87063.1_11947_relaxed	1	93.5	57	CF-CCV02562.1_11949_relaxed	118	88.8	0.283	120	85	1	1	120	121	0.992	70	188	345	0.345	1.045e-06	235	1	0.8734	0.8125
547	CF-CCV02171.1_11943_relaxed	27	88.3	57	CF-CCV02562.1_11949_relaxed	118	88.8	0.218	330	212	9	6	301	415	0.713	22	339	345	0.922	3.773e-14	372	1	0.7095	0.4376
8561	CF-QYC92739.1_12382_relaxed	1	78.2	57	CF-CCV02562.1_11949_relaxed	118	88.8	0.135	170	138	6	42	206	206	0.801	180	345	345	0.481	4.114e-06	170	1	0.7317	0.5189
2335	CF-CCV02326.1_11942_relaxed	5	92.7	57	CF-CCV02562.1_11949_relaxed	118	88.8	0.422	218	111	5	1	217	217	1	138	341	345	0.591	7.66e-16	410	1	0.8271	0.5251
2131	CF-ASZ85020.1_11948_relaxed	6	87.8	57	CF-CCV02562.1_11949_relaxed	118	88.8	0.241	174	125	5	116	284	285	0.593	14	185	345	0.499	5.428e-09	300	1	0.6852	0.7208
6570	CF-ASZ85033.1_11948_relaxed	2	85	57	CF-CCV02562.1_11949_relaxed	118	88.8	0.237	185	126	5	10	185	188	0.936	21	199	345	0.519	1.454e-06	217	1	0.6718	0.6107
8623	CF-QEI03664.1_12372_relaxed	1	74.8	57	CF-CCV02562.1_11949_relaxed	118	88.8	0.198	141	92	6	24	159	161	0.845	217	341	345	0.362	3.379e-05	150	1	0.6283	0.5832
2429	CF-QYC92708.1_12382_relaxed	5	85.6	57	CF-CCV02562.1_11949_relaxed	118	88.8	0.139	258	156	17	53	287	303	0.776	131	345	345	0.623	5.562e-05	98	0.999	0.5431	0.2909
18133	CF-AFV50391.1_11893_relaxed	1	76.7	57	CF-CCV02562.1_11949_relaxed	118	88.8	0.13	336	187	17	103	418	537	0.588	83	333	345	0.728	0.0007572	72	0.949	0.4912	0.223
7330	CF-ABQ08931.1_12418_relaxed	1	58	57	CF-CCV02562.1_11949_relaxed	118	88.8	0.14	242	125	8	4	212	234	0.893	36	227	345	0.557	0.0005547	76	0.971	0.5249	0.2757
4182	CF-ATE87077.1_11947_relaxed	3	77.8	57	CF-CCV02562.1_11949_relaxed	118	88.8	0.215	422	237	13	1	416	479	0.868	1	334	345	0.968	3.862e-17	432	1	0.6857	0.4474
4293	CF-CCU55915.1_12045_relaxed	3	86.2	57	CF-CCV02562.1_11949_relaxed	118	88.8	0.18	338	235	16	157	478	593	0.543	26	337	345	0.904	3.973e-08	178	1	0.5704	0.3029
722	CF-BAE72327.1_12353_relaxed	20	91.3	57	CF-CCV02562.1_11949_relaxed	118	88.8	0.143	174	131	7	9	169	169	0.953	177	345	345	0.49	3.511e-05	130	1	0.675	0.4553
6832	CF-AAC97850.1_12053_relaxed	1	87.2	57	CF-CCV02562.1_11949_relaxed	118	88.8	0.183	174	107	7	114	259	260	0.562	24	190	345	0.484	0.0001504	100	1	0.4664	0.4091
8278	CF-CCV02254.1_11942_relaxed	1	76.5	57	CF-CCV02562.1_11949_relaxed	118	88.8	0.254	157	92	5	23	176	178	0.865	35	169	345	0.391	4.704e-08	241	1	0.6696	0.6411
8925	CF-AAL88891.1_12435_relaxed	1	61.8	57	CF-CCV02562.1_11949_relaxed	118	88.8	0.133	353	227	18	1	314	434	0.724	23	335	345	0.907	0.0001017	78	0.978	0.431	0.2183
411	CF-CCV02109.1_11943_relaxed	37	86.8	57	CF-CCV02562.1_11949_relaxed	118	88.8	0.355	354	186	9	131	478	478	0.728	24	341	345	0.922	2.287e-22	602	1	0.7747	0.4411
12777	CF-QDL57079.1_12344_relaxed	1	86.7	57	CF-CCV02562.1_11949_relaxed	118	88.8	0.151	158	114	10	2	141	141	0.993	189	344	345	0.452	0.0002305	117	1	0.6468	0.5252
1763	CF-CCV02403.1_11949_relaxed	8	87.8	57	CF-CCV02562.1_11949_relaxed	118	88.8	0.344	366	192	5	19	384	384	0.953	24	341	345	0.922	2.589e-29	769	1	0.8296	0.4742
442	CF-ATU83403.1_12444_relaxed	34	71.3	57	CF-CCV02562.1_11949_relaxed	118	88.8	0.111	378	258	19	90	438	546	0.639	7	335	345	0.954	0.0004161	66	0.887	0.3897	0.2158
1662	CF-CCV02449.1_11949_relaxed	8	87.3	57	CF-CCV02562.1_11949_relaxed	118	88.8	0.139	279	192	15	45	291	314	0.787	74	336	345	0.762	0.0001015	90	0.996	0.5342	0.2721
4720	CF-ATE87106.1_11947_relaxed	2	92.5	57	CF-CCV02562.1_11949_relaxed	118	88.8	0.216	189	98	9	4	143	144	0.972	24	211	345	0.545	7.505e-05	136	1	0.6144	0.5332
17153	CF-AAC97760.1_12053_relaxed	1	84.8	57	CF-CCV02562.1_11949_relaxed	118	88.8	0.193	150	103	4	2	149	158	0.937	37	170	345	0.388	5.776e-06	201	1	0.6609	0.6949
5788	CF-CCU55644.1_12041_relaxed	2	86.8	57	CF-CCV02562.1_11949_relaxed	118	88.8	0.257	163	109	4	71	232	234	0.692	34	185	345	0.441	4.436e-08	288	1	0.7272	0.7461
5522	CF-CCV02493.1_11949_relaxed	2	88.1	57	CF-CCV02562.1_11949_relaxed	118	88.8	0.721	309	79	1	1	309	309	1	43	344	345	0.875	2.086e-39	1119	1	0.9065	0.51
3675	CF-AHL67617.1_11939_relaxed	3	84.3	57	CF-CCV02562.1_11949_relaxed	118	88.8	0.202	361	209	15	150	488	613	0.553	36	339	345	0.881	1.126e-11	276	1	0.6224	0.3996
6524	CF-BAO49622.1_12030_relaxed	2	90.2	57	CF-CCV02562.1_11949_relaxed	118	88.8	0.223	215	149	6	31	243	244	0.873	15	213	345	0.577	2.528e-08	260	1	0.7112	0.6003
308	CF-CCU56201.1_12049_relaxed	46	91.3	57	CF-CCV02562.1_11949_relaxed	118	88.8	0.131	282	205	9	37	295	298	0.869	72	336	345	0.768	4.299e-08	174	1	0.6543	0.3333
8194	CF-CCV02125.1_11943_relaxed	1	87	57	CF-CCV02562.1_11949_relaxed	118	88.8	0.39	187	111	2	3	187	188	0.984	8	193	345	0.539	4.749e-14	533	1	0.8008	0.8878
3099	CF-ASZ84988.1_11948_relaxed	4	87.7	57	CF-CCV02562.1_11949_relaxed	118	88.8	0.197	289	138	9	4	291	296	0.973	141	336	345	0.568	8.664e-06	122	1	0.6982	0.2944
15119	CF-AGR56801.1_12352_relaxed	1	72.5	57	CF-CCV02562.1_11949_relaxed	118	88.8	0.213	173	119	7	20	187	188	0.894	176	336	345	0.467	1.995e-06	163	1	0.6039	0.5049
31	CF-CCU55568.1_12038_relaxed	173	90.3	57	CF-CCV02562.1_11949_relaxed	118	88.8	0.174	356	164	22	37	351	354	0.89	72	338	345	0.774	2.496e-05	95	0.998	0.5493	0.2278
823	CF-CCU56190.1_12045_relaxed	18	88.7	57	CF-CCV02562.1_11949_relaxed	118	88.8	0.184	325	204	11	3	286	401	0.708	35	339	345	0.884	1.105e-09	217	1	0.6106	0.3749
11899	CF-ABQ08801.1_12418_relaxed	1	57.3	57	CF-CCV02562.1_11949_relaxed	118	88.8	0.216	125	72	3	2	101	197	0.508	64	187	345	0.359	0.0005575	114	1	0.5754	0.5348
10675	CF-CCU56218.1_12049_relaxed	1	85.3	57	CF-CCV02562.1_11949_relaxed	118	88.8	0.169	359	230	15	35	345	364	0.854	1	339	345	0.983	4.16e-09	188	1	0.5687	0.3333
3816	CF-QHB21803.1_12328_relaxed	3	87.2	57	CF-CCV02562.1_11949_relaxed	118	88.8	0.14	220	153	8	27	235	252	0.829	146	340	345	0.565	2.839e-05	123	1	0.6493	0.361
3594	CF-BAO49368.1_12030_relaxed	3	85	57	CF-CCV02562.1_11949_relaxed	118	88.8	0.147	136	93	8	4	123	129	0.93	210	338	345	0.374	0.0006526	128	1	0.6883	0.6228
327	CF-CCU55820.1_12041_relaxed	43	88.7	57	CF-CCV02562.1_11949_relaxed	118	88.8	0.184	315	209	11	75	353	474	0.589	35	337	345	0.878	5.972e-10	251	1	0.6431	0.4355
5750	CF-CCU55579.1_12041_relaxed	2	84.2	57	CF-CCV02562.1_11949_relaxed	118	88.8	0.146	245	158	7	1	235	249	0.944	37	240	345	0.591	7.234e-07	151	1	0.5415	0.3584
1419	CF-AAK81943.1_11950_relaxed	10	90.1	57	CF-CCV02562.1_11949_relaxed	118	88.8	0.219	324	163	17	54	352	352	0.849	83	341	345	0.751	1.537e-10	234	1	0.6249	0.3814
13161	CF-CCU55687.1_12041_relaxed	1	88.2	57	CF-CCV02562.1_11949_relaxed	118	88.8	0.174	189	107	10	120	293	297	0.586	183	337	345	0.449	0.0002602	99	0.999	0.6137	0.3522
8812	CF-AAK81965.1_11950_relaxed	1	88	57	CF-CCV02562.1_11949_relaxed	118	88.8	0.464	127	58	4	3	129	129	0.984	225	341	345	0.339	4.395e-12	404	1	0.7802	0.8235
6061	CF-AHH82626.1_12333_relaxed	2	78.4	5522	CF-CCV02493.1_11949_relaxed	2	88.1	0.259	104	67	6	42	141	144	0.694	202	299	309	0.317	4.407e-05	170	1	0.664	0.7451
11043	CF-AOT85506.1_12343_relaxed	1	83	5522	CF-CCV02493.1_11949_relaxed	2	88.1	0.158	139	103	6	3	133	157	0.834	167	299	309	0.43	6.839e-05	161	1	0.708	0.6702
8209	CF-CCV01937.1_11941_relaxed	1	78.2	5522	CF-CCV02493.1_11949_relaxed	2	88.1	0.347	334	186	9	232	562	562	0.589	4	308	309	0.987	5.446e-22	588	1	0.7355	0.4802
9795	CF-CCV01681.1_11940_relaxed	1	86.2	5522	CF-CCV02493.1_11949_relaxed	2	88.1	0.17	258	173	7	2	243	335	0.722	77	309	309	0.754	9.685e-05	118	1	0.6715	0.3757
14852	CF-CCU55988.1_12045_relaxed	1	83.9	5522	CF-CCV02493.1_11949_relaxed	2	88.1	0.163	355	169	20	52	357	450	0.68	28	303	309	0.893	4.166e-05	97	0.999	0.5446	0.2564
11511	CF-ATE87109.1_11947_relaxed	1	79.1	5522	CF-CCV02493.1_11949_relaxed	2	88.1	0.239	146	96	4	86	230	235	0.617	2	133	309	0.427	1.105e-06	233	1	0.6767	0.7252
11544	CF-ATE87063.1_11947_relaxed	1	93.5	5522	CF-CCV02493.1_11949_relaxed	2	88.1	0.271	118	85	1	1	118	121	0.975	28	144	309	0.379	1.116e-06	239	1	0.8709	0.8487
547	CF-CCV02171.1_11943_relaxed	27	88.3	5522	CF-CCV02493.1_11949_relaxed	2	88.1	0.218	306	194	11	31	298	415	0.646	3	301	309	0.968	8.278e-12	297	1	0.6515	0.4237
8561	CF-QYC92739.1_12382_relaxed	1	78.2	5522	CF-CCV02493.1_11949_relaxed	2	88.1	0.129	209	155	6	2	206	206	0.995	124	309	309	0.602	3.019e-06	166	1	0.7519	0.4639
10098	EF-AKC91631.1_12355_relaxed	1	55.3	5522	CF-CCV02493.1_11949_relaxed	2	88.1	0.109	420	191	18	99	504	505	0.804	49	299	309	0.812	0.000762	63	0.837	0.4154	0.2344
2335	CF-CCV02326.1_11942_relaxed	5	92.7	5522	CF-CCV02493.1_11949_relaxed	2	88.1	0.385	218	126	4	1	217	217	1	96	306	309	0.683	5.676e-17	455	1	0.8525	0.5529
2131	CF-ASZ85020.1_11948_relaxed	6	87.8	5522	CF-CCV02493.1_11949_relaxed	2	88.1	0.241	145	104	4	141	284	285	0.505	2	141	309	0.453	1.68e-06	225	1	0.6447	0.7498
6570	CF-ASZ85033.1_11948_relaxed	2	85	5522	CF-CCV02493.1_11949_relaxed	2	88.1	0.248	149	105	2	46	187	188	0.755	15	163	309	0.482	1.11e-05	210	1	0.7202	0.672
8623	CF-QEI03664.1_12372_relaxed	1	74.8	5522	CF-CCV02493.1_11949_relaxed	2	88.1	0.148	155	98	7	25	161	161	0.851	170	308	309	0.45	5.156e-05	132	1	0.5919	0.5077
8274	CF-AAM70207.1_12407_relaxed	1	69.6	5522	CF-CCV02493.1_11949_relaxed	2	88.1	0.157	210	150	11	5	204	358	0.559	117	309	309	0.625	0.0008926	97	0.999	0.5431	0.4098
2429	CF-QYC92708.1_12382_relaxed	5	85.6	5522	CF-CCV02493.1_11949_relaxed	2	88.1	0.106	272	186	14	33	288	303	0.845	79	309	309	0.748	6.637e-05	96	0.999	0.5847	0.2694
18133	CF-AFV50391.1_11893_relaxed	1	76.7	5522	CF-CCV02493.1_11949_relaxed	2	88.1	0.128	343	199	18	99	418	537	0.596	33	298	309	0.861	0.000284	88	0.995	0.5188	0.2686
7330	CF-ABQ08931.1_12418_relaxed	1	58	5522	CF-CCV02493.1_11949_relaxed	2	88.1	0.154	233	127	9	1	212	234	0.906	9	192	309	0.595	0.0002849	92	0.997	0.5688	0.3306
4182	CF-ATE87077.1_11947_relaxed	3	77.8	5522	CF-CCV02493.1_11949_relaxed	2	88.1	0.211	378	217	10	43	419	479	0.787	6	303	309	0.964	4.921e-15	369	1	0.6597	0.433
4293	CF-CCU55915.1_12045_relaxed	3	86.2	5522	CF-CCV02493.1_11949_relaxed	2	88.1	0.139	489	238	15	18	504	593	0.821	2	309	309	0.997	3.973e-08	183	1	0.5188	0.354
57	CF-CCV02562.1_11949_relaxed	118	88.8	5522	CF-CCV02493.1_11949_relaxed	2	88.1	0.721	309	79	1	43	344	345	0.875	1	309	309	1	3.181e-38	1098	1	0.8932	0.51
722	CF-BAE72327.1_12353_relaxed	20	91.3	5522	CF-CCV02493.1_11949_relaxed	2	88.1	0.158	177	118	8	9	160	169	0.899	131	301	309	0.553	0.0001334	110	1	0.6685	0.3984
6832	CF-AAC97850.1_12053_relaxed	1	87.2	5522	CF-CCV02493.1_11949_relaxed	2	88.1	0.252	99	74	0	160	258	260	0.381	45	143	309	0.32	6.995e-05	159	1	0.6055	0.7081
8278	CF-CCV02254.1_11942_relaxed	1	76.5	5522	CF-CCV02493.1_11949_relaxed	2	88.1	0.263	148	84	5	32	176	178	0.815	2	127	309	0.408	2.572e-07	233	1	0.6981	0.6759
8925	CF-AAL88891.1_12435_relaxed	1	61.8	5522	CF-CCV02493.1_11949_relaxed	2	88.1	0.128	334	216	18	18	314	434	0.684	5	300	309	0.958	0.0003386	80	0.984	0.4478	0.2666
411	CF-CCV02109.1_11943_relaxed	37	86.8	5522	CF-CCV02493.1_11949_relaxed	2	88.1	0.351	324	182	7	157	478	478	0.674	9	306	309	0.964	4.205e-21	576	1	0.7801	0.4479
12777	CF-QDL57079.1_12344_relaxed	1	86.7	5522	CF-CCV02493.1_11949_relaxed	2	88.1	0.135	155	116	8	3	141	141	0.986	155	307	309	0.495	0.0006105	118	1	0.6877	0.5882
1763	CF-CCV02403.1_11949_relaxed	8	87.8	5522	CF-CCV02493.1_11949_relaxed	2	88.1	0.333	342	187	6	43	384	384	0.891	6	306	309	0.974	7.688e-27	674	1	0.8055	0.4441
442	CF-ATU83403.1_12444_relaxed	34	71.3	5522	CF-CCV02493.1_11949_relaxed	2	88.1	0.123	325	214	18	147	438	546	0.535	14	300	309	0.929	0.0007977	67	0.9	0.3962	0.2395
1662	CF-CCV02449.1_11949_relaxed	8	87.3	5522	CF-CCV02493.1_11949_relaxed	2	88.1	0.122	311	204	11	47	295	314	0.793	2	305	309	0.984	0.0001283	88	0.995	0.5324	0.2676
2622	CF-ABO37351.1_11891_relaxed	5	90.2	5522	CF-CCV02493.1_11949_relaxed	2	88.1	0.128	273	147	15	13	224	230	0.922	58	300	309	0.786	0.0008387	74	0.961	0.4601	0.3084
17153	CF-AAC97760.1_12053_relaxed	1	84.8	5522	CF-CCV02493.1_11949_relaxed	2	88.1	0.197	147	100	5	14	157	158	0.911	5	136	309	0.427	1.076e-05	194	1	0.6522	0.71
5788	CF-CCU55644.1_12041_relaxed	2	86.8	5522	CF-CCV02493.1_11949_relaxed	2	88.1	0.25	152	104	3	83	233	234	0.645	2	144	309	0.463	6.708e-07	246	1	0.6992	0.7453
3675	CF-AHL67617.1_11939_relaxed	3	84.3	5522	CF-CCV02493.1_11949_relaxed	2	88.1	0.211	307	205	12	193	487	613	0.481	22	303	309	0.913	4.353e-11	253	1	0.6368	0.3605
6524	CF-BAO49622.1_12030_relaxed	2	90.2	5522	CF-CCV02493.1_11949_relaxed	2	88.1	0.247	170	117	3	69	237	244	0.693	5	164	309	0.518	5.526e-08	265	1	0.7118	0.6704
308	CF-CCU56201.1_12049_relaxed	46	91.3	5522	CF-CCV02493.1_11949_relaxed	2	88.1	0.122	293	211	12	37	298	298	0.879	30	307	309	0.9	6.453e-08	165	1	0.613	0.3335
8194	CF-CCV02125.1_11943_relaxed	1	87	5522	CF-CCV02493.1_11949_relaxed	2	88.1	0.406	145	86	0	43	187	188	0.771	5	149	309	0.469	9.065e-11	416	1	0.7632	0.9144
3099	CF-ASZ84988.1_11948_relaxed	4	87.7	5522	CF-CCV02493.1_11949_relaxed	2	88.1	0.188	297	154	9	1	296	296	1	96	306	309	0.683	1.802e-07	159	1	0.7366	0.3072
15119	CF-AGR56801.1_12352_relaxed	1	72.5	5522	CF-CCV02493.1_11949_relaxed	2	88.1	0.162	185	144	7	9	188	188	0.957	128	306	309	0.579	3.875e-06	153	1	0.5772	0.5042
31	CF-CCU55568.1_12038_relaxed	173	90.3	5522	CF-CCV02493.1_11949_relaxed	2	88.1	0.165	338	168	15	55	354	354	0.847	45	306	309	0.848	2.358e-05	112	1	0.6155	0.2813
823	CF-CCU56190.1_12045_relaxed	18	88.7	5522	CF-CCV02493.1_11949_relaxed	2	88.1	0.167	328	200	12	17	298	401	0.703	5	305	309	0.974	1.825e-09	203	1	0.5908	0.3535
11899	CF-ABQ08801.1_12418_relaxed	1	57.3	5522	CF-CCV02493.1_11949_relaxed	2	88.1	0.227	123	69	3	3	100	197	0.497	23	144	309	0.395	0.0008966	117	1	0.6187	0.5676
10675	CF-CCU56218.1_12049_relaxed	1	85.3	5522	CF-CCV02493.1_11949_relaxed	2	88.1	0.161	304	192	9	93	341	364	0.684	5	300	309	0.958	2.61e-08	185	1	0.6023	0.358
3816	CF-QHB21803.1_12328_relaxed	3	87.2	5522	CF-CCV02493.1_11949_relaxed	2	88.1	0.186	193	132	9	54	233	252	0.714	119	299	309	0.586	1.563e-05	153	1	0.6961	0.4802
3594	CF-BAO49368.1_12030_relaxed	3	85	5522	CF-CCV02493.1_11949_relaxed	2	88.1	0.153	137	95	10	4	125	129	0.946	175	305	309	0.424	0.0006941	129	1	0.6889	0.6358
327	CF-CCU55820.1_12041_relaxed	43	88.7	5522	CF-CCV02493.1_11949_relaxed	2	88.1	0.178	331	196	15	86	367	474	0.595	2	305	309	0.984	5.972e-10	249	1	0.614	0.4497
5750	CF-CCU55579.1_12041_relaxed	2	84.2	5522	CF-CCV02493.1_11949_relaxed	2	88.1	0.163	232	159	7	10	234	249	0.904	2	205	309	0.66	2.321e-05	135	1	0.5705	0.4122
11811	CF-ABQ08776.1_12418_relaxed	1	57	5522	CF-CCV02493.1_11949_relaxed	2	88.1	0.148	337	204	19	23	326	327	0.93	14	300	309	0.929	0.0001897	74	0.961	0.4501	0.2229
1419	CF-AAK81943.1_11950_relaxed	10	90.1	5522	CF-CCV02493.1_11949_relaxed	2	88.1	0.216	328	167	15	53	352	352	0.852	41	306	309	0.861	5.846e-11	231	1	0.6419	0.3375
13161	CF-CCU55687.1_12041_relaxed	1	88.2	5522	CF-CCV02493.1_11949_relaxed	2	88.1	0.162	332	154	16	6	297	297	0.983	59	306	309	0.803	0.0001117	91	0.997	0.6037	0.267
8812	CF-AAK81965.1_11950_relaxed	1	88	5522	CF-CCV02493.1_11949_relaxed	2	88.1	0.433	127	62	4	3	129	129	0.984	190	306	309	0.379	1.405e-11	374	1	0.7619	0.7798
6061	CF-AHH82626.1_12333_relaxed	2	78.4	2335	CF-CCV02326.1_11942_relaxed	5	92.7	0.218	110	78	3	38	141	144	0.722	103	210	217	0.498	0.0001794	166	1	0.7306	0.7948
444	CF-AJD80759.1_12338_relaxed	34	86	2335	CF-CCV02326.1_11942_relaxed	5	92.7	0.14	250	161	12	118	360	486	0.5	4	206	217	0.935	0.0006788	106	1	0.5548	0.4057
11043	CF-AOT85506.1_12343_relaxed	1	83	2335	CF-CCV02326.1_11942_relaxed	5	92.7	0.159	138	107	3	3	133	157	0.834	75	210	217	0.627	0.0001187	154	1	0.7248	0.6521
8209	CF-CCV01937.1_11941_relaxed	1	78.2	2335	CF-CCV02326.1_11942_relaxed	5	92.7	0.715	225	56	2	336	560	562	0.4	1	217	217	1	1.261e-22	658	1	0.7691	0.5433
9795	CF-CCV01681.1_11940_relaxed	1	86.2	2335	CF-CCV02326.1_11942_relaxed	5	92.7	0.193	227	143	10	21	218	335	0.591	1	216	217	0.995	2.479e-05	122	1	0.6422	0.3471
14852	CF-CCU55988.1_12045_relaxed	1	83.9	2335	CF-CCV02326.1_11942_relaxed	5	92.7	0.183	316	135	15	57	357	450	0.669	4	211	217	0.959	0.0001944	98	0.999	0.5618	0.3195
8561	CF-QYC92739.1_12382_relaxed	1	78.2	2335	CF-CCV02326.1_11942_relaxed	5	92.7	0.15	200	145	4	5	200	206	0.951	36	214	217	0.825	5.964e-06	161	1	0.758	0.4699
8623	CF-QEI03664.1_12372_relaxed	1	74.8	2335	CF-CCV02326.1_11942_relaxed	5	92.7	0.172	145	98	5	25	159	161	0.839	85	217	217	0.613	0.0001529	127	1	0.6032	0.5397
8274	CF-AAM70207.1_12407_relaxed	1	69.6	2335	CF-CCV02326.1_11942_relaxed	5	92.7	0.155	218	148	10	10	221	358	0.592	29	216	217	0.866	0.000103	120	1	0.541	0.45
2429	CF-QYC92708.1_12382_relaxed	5	85.6	2335	CF-CCV02326.1_11942_relaxed	5	92.7	0.14	242	161	12	58	283	303	0.746	1	211	217	0.972	2.745e-05	123	1	0.6081	0.3723
4182	CF-ATE87077.1_11947_relaxed	3	77.8	2335	CF-CCV02326.1_11942_relaxed	5	92.7	0.251	298	140	11	134	430	479	0.62	1	216	217	0.995	1.826e-07	166	1	0.5369	0.3753
57	CF-CCV02562.1_11949_relaxed	118	88.8	2335	CF-CCV02326.1_11942_relaxed	5	92.7	0.422	218	111	5	138	341	345	0.591	1	217	217	1	8.845e-14	384	1	0.7285	0.5251
722	CF-BAE72327.1_12353_relaxed	20	91.3	2335	CF-CCV02326.1_11942_relaxed	5	92.7	0.177	163	112	9	11	160	169	0.888	59	212	217	0.71	0.0001334	137	1	0.6993	0.5817
14369	CF-ABO37338.1_11891_relaxed	1	81.9	2335	CF-CCV02326.1_11942_relaxed	5	92.7	0.147	196	137	10	134	323	425	0.447	46	217	217	0.793	0.0009196	93	0.998	0.4913	0.4107
411	CF-CCV02109.1_11943_relaxed	37	86.8	2335	CF-CCV02326.1_11942_relaxed	5	92.7	0.646	232	67	2	247	478	478	0.485	1	217	217	1	7.936e-21	641	1	0.7744	0.5725
12777	CF-QDL57079.1_12344_relaxed	1	86.7	2335	CF-CCV02326.1_11942_relaxed	5	92.7	0.182	159	109	8	1	140	141	0.993	61	217	217	0.724	0.0001285	151	1	0.7569	0.6818
1763	CF-CCV02403.1_11949_relaxed	8	87.8	2335	CF-CCV02326.1_11942_relaxed	5	92.7	0.318	254	134	9	133	384	384	0.656	1	217	217	1	5.621e-15	403	1	0.7028	0.5426
5522	CF-CCV02493.1_11949_relaxed	2	88.1	2335	CF-CCV02326.1_11942_relaxed	5	92.7	0.385	218	126	4	96	306	309	0.683	1	217	217	1	7.046e-15	429	1	0.7767	0.5529
3675	CF-AHL67617.1_11939_relaxed	3	84.3	2335	CF-CCV02326.1_11942_relaxed	5	92.7	0.208	235	153	11	269	489	613	0.361	1	216	217	0.995	0.0003887	101	1	0.5576	0.3415
308	CF-CCU56201.1_12049_relaxed	46	91.3	2335	CF-CCV02326.1_11942_relaxed	5	92.7	0.207	212	155	6	86	295	298	0.705	12	212	217	0.926	4.47e-09	233	1	0.7235	0.4436
3099	CF-ASZ84988.1_11948_relaxed	4	87.7	2335	CF-CCV02326.1_11942_relaxed	5	92.7	0.244	298	142	8	1	296	296	1	1	217	217	1	8.775e-10	236	1	0.7401	0.4207
15119	CF-AGR56801.1_12352_relaxed	1	72.5	2335	CF-CCV02326.1_11942_relaxed	5	92.7	0.167	203	145	9	3	185	188	0.973	12	210	217	0.917	3.616e-05	131	1	0.582	0.4825
31	CF-CCU55568.1_12038_relaxed	173	90.3	2335	CF-CCV02326.1_11942_relaxed	5	92.7	0.201	288	127	14	78	351	354	0.774	13	211	217	0.917	0.0002044	99	0.999	0.5706	0.3192
823	CF-CCU56190.1_12045_relaxed	18	88.7	2335	CF-CCV02326.1_11942_relaxed	5	92.7	0.186	230	118	13	121	298	401	0.444	4	216	217	0.982	0.0005414	80	0.984	0.4552	0.2934
3816	CF-QHB21803.1_12328_relaxed	3	87.2	2335	CF-CCV02326.1_11942_relaxed	5	92.7	0.14	220	157	7	27	233	252	0.821	10	210	217	0.926	0.0001339	126	1	0.6818	0.4441
3594	CF-BAO49368.1_12030_relaxed	3	85	2335	CF-CCV02326.1_11942_relaxed	5	92.7	0.198	141	92	4	4	125	129	0.946	78	216	217	0.641	1.265e-05	190	1	0.7707	0.694
1419	CF-AAK81943.1_11950_relaxed	10	90.1	2335	CF-CCV02326.1_11942_relaxed	5	92.7	0.342	251	111	7	103	352	352	0.71	20	217	217	0.912	1.413e-13	375	1	0.7543	0.513
8812	CF-AAK81965.1_11950_relaxed	1	88	2335	CF-CCV02326.1_11942_relaxed	5	92.7	0.357	126	72	4	5	129	129	0.969	100	217	217	0.544	7.66e-09	284	1	0.7208	0.7638
6061	CF-AHH82626.1_12333_relaxed	2	78.4	14852	CF-CCU55988.1_12045_relaxed	1	83.9	0.192	135	70	8	35	141	144	0.743	230	353	450	0.276	0.0001322	124	1	0.5781	0.5382
444	CF-AJD80759.1_12338_relaxed	34	86	14852	CF-CCU55988.1_12045_relaxed	1	83.9	0.124	457	262	28	5	424	486	0.864	15	370	450	0.791	8.727e-06	78	0.978	0.4667	0.1415
440	CF-AJP09062.1_11892_relaxed	34	84.9	14852	CF-CCU55988.1_12045_relaxed	1	83.9	0.093	504	274	21	3	469	517	0.903	15	372	450	0.796	9.01e-05	72	0.949	0.5083	0.1469
10725	CF-CCU56271.1_12049_relaxed	1	84.6	14852	CF-CCU55988.1_12045_relaxed	1	83.9	0.162	332	174	14	78	392	393	0.802	113	357	450	0.544	0.0007261	81	0.986	0.6552	0.2658
11043	CF-AOT85506.1_12343_relaxed	1	83	14852	CF-CCU55988.1_12045_relaxed	1	83.9	0.166	192	109	11	2	151	157	0.955	187	369	450	0.407	1.357e-06	148	1	0.5378	0.4594
8209	CF-CCV01937.1_11941_relaxed	1	78.2	14852	CF-CCU55988.1_12045_relaxed	1	83.9	0.174	338	190	17	282	558	562	0.493	52	361	450	0.689	1.815e-05	98	0.999	0.5211	0.2246
10728	CF-CCU56245.1_12049_relaxed	1	87.7	14852	CF-CCU55988.1_12045_relaxed	1	83.9	0.111	358	143	10	1	195	198	0.985	8	353	450	0.769	2.688e-06	153	1	0.5905	0.4477
15084	CF-BAO49562.1_12030_relaxed	1	86.1	14852	CF-CCU55988.1_12045_relaxed	1	83.9	0.361	83	41	5	4	86	93	0.892	371	441	450	0.158	2.825e-05	148	1	0.6135	0.6224
621	CF-AAF17963.1_11998_relaxed	24	93.1	14852	CF-CCU55988.1_12045_relaxed	1	83.9	0.192	285	160	14	2	229	234	0.974	12	283	450	0.604	2.139e-06	131	1	0.5242	0.364
847	CF-AAR83548.1_11977_relaxed	17	91.8	14852	CF-CCU55988.1_12045_relaxed	1	83.9	0.252	230	148	7	7	224	276	0.79	9	226	450	0.484	1.016e-07	160	1	0.5745	0.3847
3495	CF-CCU55622.1_12041_relaxed	3	89.9	14852	CF-CCU55988.1_12045_relaxed	1	83.9	0.544	235	69	5	3	200	207	0.957	1	234	450	0.52	6.797e-16	390	1	0.7167	0.4764
2397	CF-AAF44494.1_11979_relaxed	5	82.1	14852	CF-CCU55988.1_12045_relaxed	1	83.9	0.266	124	80	4	4	121	276	0.428	7	125	450	0.264	9.891e-06	163	1	0.5813	0.6326
1692	EF-AAC70300.1_12358_relaxed	8	84.4	14852	CF-CCU55988.1_12045_relaxed	1	83.9	0.092	452	249	18	18	403	403	0.958	15	371	450	0.793	1.76e-05	83	0.99	0.5372	0.166
10655	CF-CCU56341.1_12049_relaxed	1	79.7	14852	CF-CCU55988.1_12045_relaxed	1	83.9	0.225	155	92	6	8	142	196	0.689	12	158	450	0.327	0.0001124	105	1	0.5022	0.4168
8561	CF-QYC92739.1_12382_relaxed	1	78.2	14852	CF-CCU55988.1_12045_relaxed	1	83.9	0.182	235	129	11	2	200	206	0.966	150	357	450	0.462	3.588e-05	116	1	0.6518	0.3553
2335	CF-CCV02326.1_11942_relaxed	5	92.7	14852	CF-CCU55988.1_12045_relaxed	1	83.9	0.196	264	135	12	16	216	217	0.926	113	362	450	0.556	2.767e-05	111	1	0.6519	0.3312
8623	CF-QEI03664.1_12372_relaxed	1	74.8	14852	CF-CCU55988.1_12045_relaxed	1	83.9	0.22	168	87	10	25	161	161	0.851	218	372	450	0.344	3.181e-05	131	1	0.5522	0.5001
2398	CF-AAF44501.1_11979_relaxed	5	86.7	14852	CF-CCU55988.1_12045_relaxed	1	83.9	0.31	119	76	3	29	141	311	0.363	9	127	450	0.264	2.617e-06	203	1	0.6281	0.7196
8274	CF-AAM70207.1_12407_relaxed	1	69.6	14852	CF-CCU55988.1_12045_relaxed	1	83.9	0.145	261	149	14	7	231	358	0.628	150	372	450	0.496	0.0007527	69	0.923	0.4664	0.2372
2547	CF-AAR83553.1_11977_relaxed	5	91.9	14852	CF-CCU55988.1_12045_relaxed	1	83.9	0.32	187	113	6	2	182	183	0.989	5	183	450	0.398	1.011e-08	218	1	0.7039	0.4783
2429	CF-QYC92708.1_12382_relaxed	5	85.6	14852	CF-CCU55988.1_12045_relaxed	1	83.9	0.119	343	220	14	2	284	303	0.934	35	355	450	0.713	2.333e-07	119	1	0.5597	0.2192
18133	CF-AFV50391.1_11893_relaxed	1	76.7	14852	CF-CCU55988.1_12045_relaxed	1	83.9	0.112	452	270	24	68	482	537	0.773	15	372	450	0.796	3.306e-07	110	1	0.5251	0.1794
57	CF-CCV02562.1_11949_relaxed	118	88.8	14852	CF-CCU55988.1_12045_relaxed	1	83.9	0.177	298	156	13	83	338	345	0.742	107	357	450	0.558	1.154e-05	110	1	0.5624	0.2606
3638	CF-CCU55751.1_12041_relaxed	3	86	14852	CF-CCU55988.1_12045_relaxed	1	83.9	0.285	154	97	5	28	168	222	0.635	12	165	450	0.342	4.988e-08	190	1	0.5179	0.526
1042	CF-CCU56297.1_12049_relaxed	13	92.8	14852	CF-CCU55988.1_12045_relaxed	1	83.9	0.5	148	71	2	2	147	150	0.973	1	147	450	0.327	1.862e-15	516	1	0.8608	0.8916
1063	CF-AID46740.1_11983_relaxed	12	94.5	14852	CF-CCU55988.1_12045_relaxed	1	83.9	0.275	160	93	5	6	148	149	0.96	9	162	450	0.342	5.089e-07	200	1	0.693	0.5593
12664	CF-CCU55425.1_12038_relaxed	1	83.4	14852	CF-CCU55988.1_12045_relaxed	1	83.9	0.444	117	63	2	28	144	152	0.77	8	122	450	0.256	3.957e-10	310	1	0.6863	0.7505
722	CF-BAE72327.1_12353_relaxed	20	91.3	14852	CF-CCU55988.1_12045_relaxed	1	83.9	0.174	189	116	7	9	160	169	0.899	170	355	450	0.413	3.798e-06	138	1	0.6514	0.4011
3022	CF-CCU55952.1_12045_relaxed	4	86.6	14852	CF-CCU55988.1_12045_relaxed	1	83.9	0.193	284	177	11	72	342	347	0.781	113	357	450	0.544	3.186e-05	116	1	0.7108	0.3126
12171	CF-ASK51360.1_12026_relaxed	1	68.9	14852	CF-CCU55988.1_12045_relaxed	1	83.9	0.241	302	138	17	56	299	299	0.816	14	282	450	0.598	1.573e-07	123	1	0.424	0.2899
11274	CF-AAC59115.1_12368_relaxed	1	92.6	14852	CF-CCU55988.1_12045_relaxed	1	83.9	0.191	94	61	4	2	87	88	0.977	205	291	450	0.193	0.0001897	128	1	0.7186	0.5197
411	CF-CCV02109.1_11943_relaxed	37	86.8	14852	CF-CCU55988.1_12045_relaxed	1	83.9	0.164	358	188	18	185	476	478	0.611	49	361	450	0.696	2.231e-05	96	0.999	0.5092	0.2139
12777	CF-QDL57079.1_12344_relaxed	1	86.7	14852	CF-CCU55988.1_12045_relaxed	1	83.9	0.102	185	112	6	2	136	141	0.957	176	356	450	0.402	9.572e-06	127	1	0.6346	0.4056
10937	CF-AKN80686.1_12370_relaxed	1	76.8	14852	CF-CCU55988.1_12045_relaxed	1	83.9	0.141	233	139	12	1	178	224	0.795	129	355	450	0.504	0.0006298	75	0.967	0.6188	0.248
1763	CF-CCV02403.1_11949_relaxed	8	87.8	14852	CF-CCU55988.1_12045_relaxed	1	83.9	0.164	365	196	20	79	383	384	0.794	47	362	450	0.702	3.103e-06	100	1	0.5155	0.2123
5912	CF-AAG02733.1_12039_relaxed	2	88.9	14852	CF-CCU55988.1_12045_relaxed	1	83.9	0.304	115	65	3	1	100	101	0.99	8	122	450	0.256	3.101e-06	209	1	0.7169	0.7781
5522	CF-CCV02493.1_11949_relaxed	2	88.1	14852	CF-CCU55988.1_12045_relaxed	1	83.9	0.151	369	198	18	2	305	309	0.984	41	359	450	0.709	1.073e-05	109	1	0.5485	0.2712
308	CF-CCU56201.1_12049_relaxed	46	91.3	14852	CF-CCU55988.1_12045_relaxed	1	83.9	0.279	376	169	12	1	295	298	0.99	1	355	450	0.789	9.192e-20	416	1	0.6857	0.3616
12673	CF-CCU55452.1_12038_relaxed	1	79.2	14852	CF-CCU55988.1_12045_relaxed	1	83.9	0.562	64	28	0	1	64	65	0.985	372	435	450	0.142	2.803e-07	236	1	0.859	0.731
15119	CF-AGR56801.1_12352_relaxed	1	72.5	14852	CF-CCU55988.1_12045_relaxed	1	83.9	0.18	210	124	12	8	187	188	0.957	164	355	450	0.427	1.462e-05	125	1	0.5286	0.4336
10069	EF-AAR83564.1_11977_relaxed	1	60.1	14852	CF-CCU55988.1_12045_relaxed	1	83.9	0.247	218	135	8	3	212	437	0.481	4	200	450	0.438	1.388e-08	193	1	0.6886	0.4019
10653	CF-CCU56337.1_12049_relaxed	1	83.8	14852	CF-CCU55988.1_12045_relaxed	1	83.9	0.299	127	80	5	8	134	140	0.907	4	121	450	0.262	1.67e-06	201	1	0.6281	0.6855
31	CF-CCU55568.1_12038_relaxed	173	90.3	14852	CF-CCU55988.1_12045_relaxed	1	83.9	0.688	359	104	2	1	352	354	0.994	1	358	450	0.796	1.109e-43	1259	1	0.9367	0.5091
16137	CF-AAF44468.1_11979_relaxed	1	83.5	14852	CF-CCU55988.1_12045_relaxed	1	83.9	0.291	281	170	6	1	264	289	0.913	1	269	450	0.598	1.495e-13	341	1	0.7955	0.4068
11584	CF-AAR83571.1_11977_relaxed	1	88.7	14852	CF-CCU55988.1_12045_relaxed	1	83.9	0.272	165	99	4	3	155	159	0.962	29	184	450	0.347	2.602e-06	155	1	0.7424	0.4506
3039	CF-AAY84000.1_12339_relaxed	4	82.8	14852	CF-CCU55988.1_12045_relaxed	1	83.9	0.136	483	262	29	130	576	635	0.704	7	370	450	0.809	1.772e-05	76	0.971	0.441	0.1443
9768	CF-CCU56403.1_12049_relaxed	1	56.7	14852	CF-CCU55988.1_12045_relaxed	1	83.9	0.538	65	30	0	2	66	83	0.783	372	436	450	0.144	0.0001418	122	1	0.6598	0.5483
4741	CF-AAR83567.1_11977_relaxed	2	85.1	14852	CF-CCU55988.1_12045_relaxed	1	83.9	0.229	283	186	10	1	275	281	0.979	1	259	450	0.576	1.366e-10	221	1	0.7192	0.3293
3816	CF-QHB21803.1_12328_relaxed	3	87.2	14852	CF-CCU55988.1_12045_relaxed	1	83.9	0.182	252	156	11	37	252	252	0.857	133	370	450	0.529	2.707e-07	153	1	0.6798	0.314
15184	CF-BAO49580.1_12030_relaxed	1	56	14852	CF-CCU55988.1_12045_relaxed	1	83.9	0.233	137	83	7	18	140	167	0.737	12	140	450	0.287	9.703e-05	135	1	0.6387	0.5959
1419	CF-AAK81943.1_11950_relaxed	10	90.1	14852	CF-CCU55988.1_12045_relaxed	1	83.9	0.368	383	178	14	2	346	352	0.98	1	357	450	0.793	3.146e-23	600	1	0.7584	0.4809
3831	CF-ACO53581.1_12348_relaxed	3	78	14852	CF-CCU55988.1_12045_relaxed	1	83.9	0.097	277	150	8	3	207	212	0.967	107	355	450	0.553	0.0001831	83	0.99	0.6147	0.2524
13161	CF-CCU55687.1_12041_relaxed	1	88.2	14852	CF-CCU55988.1_12045_relaxed	1	83.9	0.788	289	53	2	5	292	297	0.97	74	355	450	0.627	5.996e-33	1025	1	0.8947	0.6896
14853	CF-CCU55990.1_12045_relaxed	1	83.3	14852	CF-CCU55988.1_12045_relaxed	1	83.9	0.967	62	2	0	4	65	69	0.899	295	356	450	0.138	8.33e-07	183	1	0.7601	0.593
8812	CF-AAK81965.1_11950_relaxed	1	88	14852	CF-CCU55988.1_12045_relaxed	1	83.9	0.147	142	78	7	11	126	129	0.899	233	357	450	0.278	0.0001743	120	1	0.553	0.5456
17398	CF-AAK82176.1_11950_relaxed	1	83.6	14852	CF-CCU55988.1_12045_relaxed	1	83.9	0.556	106	44	1	2	104	232	0.444	1	106	450	0.236	7.132e-13	473	1	0.8687	0.9275
6061	CF-AHH82626.1_12333_relaxed	2	78.4	887	CF-AJK91682.1_12411_relaxed	16	63.3	0.097	154	118	6	1	143	144	0.993	272	415	431	0.334	0.0001101	118	1	0.5958	0.4547
4549	CF-AAG27322.1_12409_relaxed	2	60.5	887	CF-AJK91682.1_12411_relaxed	16	63.3	0.201	447	226	14	1	338	338	1	1	425	431	0.986	4.349e-15	283	1	0.6939	0.2966
1678	CF-AKR17430.1_12405_relaxed	8	76.7	887	CF-AJK91682.1_12411_relaxed	16	63.3	0.128	210	142	11	59	252	252	0.77	242	426	431	0.429	0.0001934	102	1	0.6095	0.3931
3879	CF-AEB00326.1_12392_relaxed	3	61.5	887	CF-AJK91682.1_12411_relaxed	16	63.3	0.147	447	260	18	27	379	381	0.927	8	427	431	0.974	4.5e-10	169	1	0.6325	0.2468
14253	CF-AAQ21623.1_12395_relaxed	1	63.7	887	CF-AJK91682.1_12411_relaxed	16	63.3	0.19	304	158	16	55	283	286	0.801	135	425	431	0.675	2.982e-07	142	1	0.6744	0.3043
12777	CF-QDL57079.1_12344_relaxed	1	86.7	887	CF-AJK91682.1_12411_relaxed	16	63.3	0.113	115	81	6	42	138	141	0.688	310	421	431	0.26	0.0002625	96	0.999	0.4931	0.4712
11429	CF-AAK70689.1_12396_relaxed	1	61.4	887	CF-AJK91682.1_12411_relaxed	16	63.3	0.171	339	183	16	14	301	304	0.947	134	425	431	0.677	1.636e-06	123	1	0.6487	0.2734
14566	EF-AAM70223.1_12407_relaxed	1	58.3	887	CF-AJK91682.1_12411_relaxed	16	63.3	0.172	186	115	4	205	353	380	0.392	242	425	431	0.427	3.654e-06	151	1	0.5922	0.4902
6061	CF-AHH82626.1_12333_relaxed	2	78.4	31	CF-CCU55568.1_12038_relaxed	173	90.3	0.231	134	60	9	38	143	144	0.736	227	345	354	0.336	9.167e-05	117	1	0.5409	0.4865
444	CF-AJD80759.1_12338_relaxed	34	86	31	CF-CCU55568.1_12038_relaxed	173	90.3	0.147	448	244	31	4	423	486	0.864	14	351	354	0.955	9.29e-05	80	0.984	0.469	0.2028
440	CF-AJP09062.1_11892_relaxed	34	84.9	31	CF-CCU55568.1_12038_relaxed	173	90.3	0.108	490	261	26	1	463	517	0.896	13	353	354	0.963	0.0001611	91	0.997	0.4934	0.2593
10725	CF-CCU56271.1_12049_relaxed	1	84.6	31	CF-CCU55568.1_12038_relaxed	173	90.3	0.206	237	150	11	175	392	393	0.555	134	351	354	0.616	0.0008209	90	0.996	0.6516	0.3411
11043	CF-AOT85506.1_12343_relaxed	1	83	31	CF-CCU55568.1_12038_relaxed	173	90.3	0.198	181	95	11	2	140	157	0.885	181	353	354	0.489	1.201e-06	145	1	0.5272	0.4488
8209	CF-CCV01937.1_11941_relaxed	1	78.2	31	CF-CCU55568.1_12038_relaxed	173	90.3	0.186	337	173	18	282	554	562	0.486	52	351	354	0.847	5.664e-05	85	0.992	0.4913	0.2088
10728	CF-CCU56245.1_12049_relaxed	1	87.7	31	CF-CCU55568.1_12038_relaxed	173	90.3	0.131	351	136	11	1	194	198	0.98	8	346	354	0.958	1.181e-07	176	1	0.5825	0.4354
15084	CF-BAO49562.1_12030_relaxed	1	86.1	31	CF-CCU55568.1_12038_relaxed	173	90.3	0.364	85	42	5	5	89	93	0.914	1	73	354	0.206	0.0003531	124	1	0.6075	0.635
621	CF-AAF17963.1_11998_relaxed	24	93.1	31	CF-CCU55568.1_12038_relaxed	173	90.3	0.192	275	166	12	2	229	234	0.974	12	277	354	0.751	3.648e-06	129	1	0.5199	0.3793
847	CF-AAR83548.1_11977_relaxed	17	91.8	31	CF-CCU55568.1_12038_relaxed	173	90.3	0.232	254	154	7	7	255	276	0.902	9	226	354	0.616	7.962e-08	155	1	0.5756	0.3518
3495	CF-CCU55622.1_12041_relaxed	3	89.9	31	CF-CCU55568.1_12038_relaxed	173	90.3	0.547	232	71	6	3	202	207	0.966	1	230	354	0.65	1.938e-17	419	1	0.7019	0.4708
14852	CF-CCU55988.1_12045_relaxed	1	83.9	31	CF-CCU55568.1_12038_relaxed	173	90.3	0.689	358	103	2	1	357	450	0.793	1	351	354	0.992	6.315e-44	1236	1	0.902	0.5082
2397	CF-AAF44494.1_11979_relaxed	5	82.1	31	CF-CCU55568.1_12038_relaxed	173	90.3	0.24	125	83	4	3	121	276	0.431	8	126	354	0.336	3.74e-05	147	1	0.5738	0.6255
1692	EF-AAC70300.1_12358_relaxed	8	84.4	31	CF-CCU55568.1_12038_relaxed	173	90.3	0.105	435	231	18	18	394	403	0.935	15	349	354	0.946	5.712e-05	85	0.992	0.5362	0.2009
10655	CF-CCU56341.1_12049_relaxed	1	79.7	31	CF-CCU55568.1_12038_relaxed	173	90.3	0.213	201	115	8	3	177	196	0.893	7	190	354	0.52	1.289e-05	115	1	0.4886	0.386
8561	CF-QYC92739.1_12382_relaxed	1	78.2	31	CF-CCU55568.1_12038_relaxed	173	90.3	0.207	236	109	12	37	204	206	0.816	129	354	354	0.638	2.327e-05	112	1	0.5419	0.3757
2335	CF-CCV02326.1_11942_relaxed	5	92.7	31	CF-CCU55568.1_12038_relaxed	173	90.3	0.216	254	125	12	16	211	217	0.903	114	351	354	0.672	8.141e-05	101	1	0.6397	0.3229
8623	CF-QEI03664.1_12372_relaxed	1	74.8	31	CF-CCU55568.1_12038_relaxed	173	90.3	0.232	159	75	9	25	150	161	0.783	208	352	354	0.41	7.869e-05	112	1	0.5123	0.4448
10652	CF-CCU56335.1_12049_relaxed	1	76.1	31	CF-CCU55568.1_12038_relaxed	173	90.3	0.323	99	56	5	27	124	127	0.772	19	107	354	0.251	0.000156	129	1	0.5714	0.6325
2398	CF-AAF44501.1_11979_relaxed	5	86.7	31	CF-CCU55568.1_12038_relaxed	173	90.3	0.295	122	79	4	29	143	311	0.37	9	130	354	0.345	1.301e-06	204	1	0.6092	0.6939
2547	CF-AAR83553.1_11977_relaxed	5	91.9	31	CF-CCU55568.1_12038_relaxed	173	90.3	0.287	195	118	6	2	178	183	0.967	5	196	354	0.542	8.407e-09	221	1	0.7066	0.4844
2429	CF-QYC92708.1_12382_relaxed	5	85.6	31	CF-CCU55568.1_12038_relaxed	173	90.3	0.117	341	211	16	3	284	303	0.931	40	349	354	0.876	2.625e-07	113	1	0.5332	0.2114
18133	CF-AFV50391.1_11893_relaxed	1	76.7	31	CF-CCU55568.1_12038_relaxed	173	90.3	0.119	444	251	26	68	476	537	0.762	15	353	354	0.958	1.764e-05	97	0.999	0.5304	0.2159
57	CF-CCV02562.1_11949_relaxed	118	88.8	31	CF-CCU55568.1_12038_relaxed	173	90.3	0.17	352	185	18	46	338	345	0.849	48	351	354	0.859	2.672e-05	96	0.999	0.5373	0.2308
3638	CF-CCU55751.1_12041_relaxed	3	86	31	CF-CCU55568.1_12038_relaxed	173	90.3	0.245	155	103	5	26	167	222	0.64	10	163	354	0.435	1.829e-07	183	1	0.5361	0.5348
1042	CF-CCU56297.1_12049_relaxed	13	92.8	31	CF-CCU55568.1_12038_relaxed	173	90.3	0.466	148	77	1	2	147	150	0.973	1	148	354	0.418	6.113e-16	546	1	0.8831	0.9191
1063	CF-AID46740.1_11983_relaxed	12	94.5	31	CF-CCU55568.1_12038_relaxed	173	90.3	0.287	153	94	3	6	148	149	0.96	9	156	354	0.418	2.279e-08	239	1	0.7101	0.576
12664	CF-CCU55425.1_12038_relaxed	1	83.4	31	CF-CCU55568.1_12038_relaxed	173	90.3	0.415	118	66	3	28	144	152	0.77	8	123	354	0.328	2.782e-09	281	1	0.6689	0.7365
722	CF-BAE72327.1_12353_relaxed	20	91.3	31	CF-CCU55568.1_12038_relaxed	173	90.3	0.165	181	118	7	9	162	169	0.911	174	348	354	0.494	6.729e-06	146	1	0.6913	0.4516
3022	CF-CCU55952.1_12045_relaxed	4	86.6	31	CF-CCU55568.1_12038_relaxed	173	90.3	0.185	281	180	10	72	344	347	0.787	114	353	354	0.678	5.522e-05	110	1	0.7029	0.3058
12171	CF-ASK51360.1_12026_relaxed	1	68.9	31	CF-CCU55568.1_12038_relaxed	173	90.3	0.258	186	112	5	56	235	299	0.602	14	179	354	0.469	4.656e-08	185	1	0.5257	0.469
11274	CF-AAC59115.1_12368_relaxed	1	92.6	31	CF-CCU55568.1_12038_relaxed	173	90.3	0.168	95	62	5	2	87	88	0.977	199	285	354	0.246	0.0002292	123	1	0.7039	0.4977
411	CF-CCV02109.1_11943_relaxed	37	86.8	31	CF-CCU55568.1_12038_relaxed	173	90.3	0.181	352	186	19	184	478	478	0.617	48	354	354	0.867	1.121e-05	105	1	0.5178	0.2325
12777	CF-QDL57079.1_12344_relaxed	1	86.7	31	CF-CCU55568.1_12038_relaxed	173	90.3	0.135	185	105	6	2	135	141	0.95	169	349	354	0.511	4.116e-06	136	1	0.6393	0.4152
10937	CF-AKN80686.1_12370_relaxed	1	76.8	31	CF-CCU55568.1_12038_relaxed	173	90.3	0.196	224	132	17	1	179	224	0.799	130	350	354	0.624	0.000357	72	0.949	0.5493	0.2398
1763	CF-CCV02403.1_11949_relaxed	8	87.8	31	CF-CCU55568.1_12038_relaxed	173	90.3	0.159	345	210	16	78	384	384	0.799	52	354	354	0.856	1.556e-06	120	1	0.57	0.2552
5912	CF-AAG02733.1_12039_relaxed	2	88.9	31	CF-CCU55568.1_12038_relaxed	173	90.3	0.301	116	65	3	1	100	101	0.99	8	123	354	0.328	5.462e-07	235	1	0.7364	0.7855
5522	CF-CCV02493.1_11949_relaxed	2	88.1	31	CF-CCU55568.1_12038_relaxed	173	90.3	0.163	361	190	15	4	306	309	0.981	48	354	354	0.867	3.981e-05	102	1	0.5398	0.2854
308	CF-CCU56201.1_12049_relaxed	46	91.3	31	CF-CCU55568.1_12038_relaxed	173	90.3	0.289	369	170	13	1	296	298	0.993	1	350	354	0.989	5.243e-19	404	1	0.6793	0.3692
12673	CF-CCU55452.1_12038_relaxed	1	79.2	31	CF-CCU55568.1_12038_relaxed	173	90.3	0.564	62	27	0	1	62	65	0.954	1	62	354	0.175	3.288e-06	210	1	0.8646	0.7555
15119	CF-AGR56801.1_12352_relaxed	1	72.5	31	CF-CCU55568.1_12038_relaxed	173	90.3	0.22	209	115	12	9	187	188	0.952	158	348	354	0.54	1.296e-05	115	1	0.4855	0.3917
10069	EF-AAR83564.1_11977_relaxed	1	60.1	31	CF-CCU55568.1_12038_relaxed	173	90.3	0.233	223	150	6	3	214	437	0.485	4	216	354	0.602	1.675e-09	212	1	0.721	0.3878
10653	CF-CCU56337.1_12049_relaxed	1	83.8	31	CF-CCU55568.1_12038_relaxed	173	90.3	0.251	127	87	4	8	134	140	0.907	4	122	354	0.336	6.916e-07	223	1	0.6661	0.7215
16137	CF-AAF44468.1_11979_relaxed	1	83.5	31	CF-CCU55568.1_12038_relaxed	173	90.3	0.291	285	174	8	1	272	289	0.941	1	270	354	0.763	1.412e-13	338	1	0.7982	0.3968
11584	CF-AAR83571.1_11977_relaxed	1	88.7	31	CF-CCU55568.1_12038_relaxed	173	90.3	0.269	167	103	3	3	158	159	0.981	29	187	354	0.449	1.873e-06	159	1	0.7666	0.4478
3039	CF-AAY84000.1_12339_relaxed	4	82.8	31	CF-CCU55568.1_12038_relaxed	173	90.3	0.12	473	261	25	130	573	635	0.699	7	353	354	0.98	7.955e-05	89	0.996	0.4737	0.2257
9768	CF-CCU56403.1_12049_relaxed	1	56.7	31	CF-CCU55568.1_12038_relaxed	173	90.3	0.56	66	18	1	2	56	83	0.663	1	66	354	0.186	0.0003855	111	1	0.6623	0.5219
4741	CF-AAR83567.1_11977_relaxed	2	85.1	31	CF-CCU55568.1_12038_relaxed	173	90.3	0.253	288	167	8	1	275	281	0.979	1	253	354	0.715	9.519e-11	225	1	0.6817	0.3498
3816	CF-QHB21803.1_12328_relaxed	3	87.2	31	CF-CCU55568.1_12038_relaxed	173	90.3	0.217	253	146	12	32	240	252	0.829	109	353	354	0.692	1.72e-06	138	1	0.6379	0.3306
1419	CF-AAK81943.1_11950_relaxed	10	90.1	31	CF-CCU55568.1_12038_relaxed	173	90.3	0.326	380	201	11	2	352	352	0.997	1	354	354	1	1.637e-24	632	1	0.8049	0.4537
13161	CF-CCU55687.1_12041_relaxed	1	88.2	31	CF-CCU55568.1_12038_relaxed	173	90.3	0.667	298	84	2	1	297	297	1	71	354	354	0.802	7.146e-32	843	1	0.9029	0.4922
14853	CF-CCU55990.1_12045_relaxed	1	83.3	31	CF-CCU55568.1_12038_relaxed	173	90.3	0.666	66	22	0	4	69	69	0.957	289	354	354	0.186	3.885e-05	139	1	0.7424	0.5566
8812	CF-AAK81965.1_11950_relaxed	1	88	31	CF-CCU55568.1_12038_relaxed	173	90.3	0.19	142	78	7	11	129	129	0.922	227	354	354	0.362	0.0007119	112	1	0.5528	0.5974
17398	CF-AAK82176.1_11950_relaxed	1	83.6	31	CF-CCU55568.1_12038_relaxed	173	90.3	0.514	107	48	1	2	104	232	0.444	1	107	354	0.302	2.647e-13	482	1	0.8556	0.9204
6061	CF-AHH82626.1_12333_relaxed	2	78.4	1678	CF-AKR17430.1_12405_relaxed	8	76.7	0.125	144	104	9	1	141	144	0.979	109	233	252	0.496	0.0006465	106	1	0.6079	0.4746
11043	CF-AOT85506.1_12343_relaxed	1	83	1678	CF-AKR17430.1_12405_relaxed	8	76.7	0.111	117	90	5	34	147	157	0.726	135	240	252	0.421	0.0002632	122	1	0.5615	0.5965
4549	CF-AAG27322.1_12409_relaxed	2	60.5	1678	CF-AKR17430.1_12405_relaxed	8	76.7	0.152	321	188	15	32	338	338	0.908	1	251	252	0.996	2.222e-06	123	1	0.566	0.3114
1389	CF-AKN80798.1_12397_relaxed	11	84.8	1678	CF-AKR17430.1_12405_relaxed	8	76.7	0.174	103	71	8	45	140	141	0.681	133	228	252	0.381	0.0005471	105	1	0.479	0.5635
14852	CF-CCU55988.1_12045_relaxed	1	83.9	1678	CF-AKR17430.1_12405_relaxed	8	76.7	0.11	272	149	10	158	369	450	0.471	4	242	252	0.948	0.0007641	82	0.988	0.6008	0.2621
1692	EF-AAC70300.1_12358_relaxed	8	84.4	1678	CF-AKR17430.1_12405_relaxed	8	76.7	0.27	100	68	1	307	401	403	0.236	142	241	252	0.397	1.495e-06	248	1	0.7288	0.8049
13461	EF-ACD03530.1_12419_relaxed	1	70.4	1678	CF-AKR17430.1_12405_relaxed	8	76.7	0.144	242	164	10	103	332	333	0.691	29	239	252	0.837	0.0002351	91	0.997	0.6794	0.2823
832	CF-AWW14496.1_12354_relaxed	18	88	1678	CF-AKR17430.1_12405_relaxed	8	76.7	0.124	249	129	6	3	175	176	0.983	2	237	252	0.937	0.0001002	129	1	0.7874	0.4245
2429	CF-QYC92708.1_12382_relaxed	5	85.6	1678	CF-AKR17430.1_12405_relaxed	8	76.7	0.148	236	129	3	121	285	303	0.545	1	235	252	0.933	1.955e-07	189	1	0.8069	0.3763
3879	CF-AEB00326.1_12392_relaxed	3	61.5	1678	CF-AKR17430.1_12405_relaxed	8	76.7	0.117	348	187	13	46	378	381	0.874	10	252	252	0.964	2.625e-06	132	1	0.5751	0.3678
722	CF-BAE72327.1_12353_relaxed	20	91.3	1678	CF-AKR17430.1_12405_relaxed	8	76.7	0.155	238	123	6	1	162	169	0.959	1	236	252	0.937	2.209e-08	219	1	0.7662	0.5082
12777	CF-QDL57079.1_12344_relaxed	1	86.7	1678	CF-AKR17430.1_12405_relaxed	8	76.7	0.303	99	63	1	49	141	141	0.66	142	240	252	0.393	4.504e-09	300	1	0.7995	0.8291
10937	CF-AKN80686.1_12370_relaxed	1	76.8	1678	CF-AKR17430.1_12405_relaxed	8	76.7	0.16	243	131	7	2	179	224	0.795	1	235	252	0.933	2.09e-05	126	1	0.7685	0.3458
16401	CF-AAP29890.1_12335_relaxed	1	89.5	1678	CF-AKR17430.1_12405_relaxed	8	76.7	0.223	94	69	3	2	93	101	0.911	149	240	252	0.365	3.321e-06	212	1	0.7757	0.8594
1621	CF-AJK91727.1_12411_relaxed	9	76	1678	CF-AKR17430.1_12405_relaxed	8	76.7	0.129	216	132	10	2	173	175	0.983	28	231	252	0.81	0.000886	94	0.998	0.6321	0.3676
646	CF-AIZ48587.1_12318_relaxed	23	89.5	1678	CF-AKR17430.1_12405_relaxed	8	76.7	0.122	244	138	6	2	177	178	0.989	1	236	252	0.937	0.0002711	120	1	0.7767	0.4234
6748	CF-AXU41579.1_12322_relaxed	2	63.6	1678	CF-AKR17430.1_12405_relaxed	8	76.7	0.159	244	154	11	96	333	336	0.708	32	230	252	0.79	0.0005229	71	0.941	0.4893	0.2278
31	CF-CCU55568.1_12038_relaxed	173	90.3	1678	CF-AKR17430.1_12405_relaxed	8	76.7	0.142	252	122	8	163	347	354	0.523	8	232	252	0.893	7.348e-05	94	0.998	0.6178	0.2306
3816	CF-QHB21803.1_12328_relaxed	3	87.2	1678	CF-AKR17430.1_12405_relaxed	8	76.7	0.101	256	160	9	50	249	252	0.794	1	242	252	0.96	0.0001804	99	0.999	0.6578	0.3018
8812	CF-AAK81965.1_11950_relaxed	1	88	1678	CF-AKR17430.1_12405_relaxed	8	76.7	0.14	128	90	8	1	128	129	0.992	131	238	252	0.429	0.0005926	107	1	0.5572	0.5279
6061	CF-AHH82626.1_12333_relaxed	2	78.4	13161	CF-CCU55687.1_12041_relaxed	1	88.2	0.195	138	71	7	32	141	144	0.764	165	290	297	0.424	0.0003967	103	1	0.5207	0.4866
11043	CF-AOT85506.1_12343_relaxed	1	83	13161	CF-CCU55687.1_12041_relaxed	1	88.2	0.196	193	92	12	2	152	157	0.962	125	296	297	0.579	4.19e-05	115	1	0.5098	0.4464
3495	CF-CCU55622.1_12041_relaxed	3	89.9	13161	CF-CCU55687.1_12041_relaxed	1	88.2	0.433	173	54	3	74	202	207	0.623	2	174	297	0.582	1.704e-06	119	1	0.6059	0.2557
14852	CF-CCU55988.1_12045_relaxed	1	83.9	13161	CF-CCU55687.1_12041_relaxed	1	88.2	0.788	289	53	2	74	355	450	0.627	5	292	297	0.97	1.506e-30	960	1	0.8072	0.6896
8561	CF-QYC92739.1_12382_relaxed	1	78.2	13161	CF-CCU55687.1_12041_relaxed	1	88.2	0.154	240	133	11	2	199	206	0.961	82	293	297	0.714	0.0004009	92	0.997	0.609	0.3412
2335	CF-CCV02326.1_11942_relaxed	5	92.7	13161	CF-CCU55687.1_12041_relaxed	1	88.2	0.166	253	160	11	1	217	217	1	60	297	297	0.801	0.0004241	97	0.999	0.6967	0.3521
8623	CF-QEI03664.1_12372_relaxed	1	74.8	13161	CF-CCU55687.1_12041_relaxed	1	88.2	0.214	154	78	10	25	148	161	0.77	156	296	297	0.475	0.0006133	95	0.998	0.5009	0.4524
2429	CF-QYC92708.1_12382_relaxed	5	85.6	13161	CF-CCU55687.1_12041_relaxed	1	88.2	0.123	299	183	14	48	284	303	0.782	11	292	297	0.949	0.0002154	80	0.984	0.548	0.238
57	CF-CCV02562.1_11949_relaxed	118	88.8	13161	CF-CCU55687.1_12041_relaxed	1	88.2	0.161	315	166	16	73	338	345	0.771	29	294	297	0.896	0.0001693	85	0.992	0.5213	0.2425
722	CF-BAE72327.1_12353_relaxed	20	91.3	13161	CF-CCU55687.1_12041_relaxed	1	88.2	0.169	183	117	8	9	162	169	0.911	118	294	297	0.596	0.0005397	99	0.999	0.6428	0.4122
3022	CF-CCU55952.1_12045_relaxed	4	86.6	13161	CF-CCU55687.1_12041_relaxed	1	88.2	0.195	291	180	12	71	344	347	0.79	43	296	297	0.855	0.0001992	96	0.999	0.6864	0.2874
411	CF-CCV02109.1_11943_relaxed	37	86.8	13161	CF-CCU55687.1_12041_relaxed	1	88.2	0.163	330	185	18	179	478	478	0.628	29	297	297	0.906	0.0009565	79	0.981	0.4992	0.2569
1763	CF-CCV02403.1_11949_relaxed	8	87.8	13161	CF-CCU55687.1_12041_relaxed	1	88.2	0.164	329	198	18	97	384	384	0.75	5	297	297	0.987	4.372e-05	99	0.999	0.5642	0.2679
5522	CF-CCV02493.1_11949_relaxed	2	88.1	13161	CF-CCU55687.1_12041_relaxed	1	88.2	0.174	304	169	15	41	306	309	0.861	38	297	297	0.875	0.0001655	94	0.998	0.5941	0.2703
308	CF-CCU56201.1_12049_relaxed	46	91.3	13161	CF-CCU55687.1_12041_relaxed	1	88.2	0.223	309	134	12	77	296	298	0.738	2	293	297	0.983	2.754e-07	114	1	0.5459	0.2044
15119	CF-AGR56801.1_12352_relaxed	1	72.5	13161	CF-CCU55687.1_12041_relaxed	1	88.2	0.176	215	125	12	8	187	188	0.957	95	292	297	0.667	9.498e-05	100	1	0.476	0.3934
31	CF-CCU55568.1_12038_relaxed	173	90.3	13161	CF-CCU55687.1_12041_relaxed	1	88.2	0.67	297	83	2	72	354	354	0.799	2	297	297	0.997	4.157e-30	825	1	0.8529	0.4922
16137	CF-AAF44468.1_11979_relaxed	1	83.5	13161	CF-CCU55687.1_12041_relaxed	1	88.2	0.267	209	126	5	79	263	289	0.64	1	206	297	0.694	0.0002312	107	1	0.6832	0.3218
3816	CF-QHB21803.1_12328_relaxed	3	87.2	13161	CF-CCU55687.1_12041_relaxed	1	88.2	0.169	265	158	13	11	232	252	0.881	44	289	297	0.828	0.0002581	94	0.998	0.6195	0.3014
1419	CF-AAK81943.1_11950_relaxed	10	90.1	13161	CF-CCU55687.1_12041_relaxed	1	88.2	0.253	319	178	12	72	352	352	0.798	1	297	297	1	1.371e-10	206	1	0.6508	0.2803
14853	CF-CCU55990.1_12045_relaxed	1	83.3	13161	CF-CCU55687.1_12041_relaxed	1	88.2	0.833	66	11	0	4	69	69	0.957	232	297	297	0.222	4.037e-06	160	1	0.7369	0.5599
8812	CF-AAK81965.1_11950_relaxed	1	88	13161	CF-CCU55687.1_12041_relaxed	1	88.2	0.167	149	82	8	6	129	129	0.961	166	297	297	0.444	0.0003861	101	1	0.4835	0.5038
6061	CF-AHH82626.1_12333_relaxed	2	78.4	10725	CF-CCU56271.1_12049_relaxed	1	84.6	0.162	129	62	7	48	143	144	0.667	275	390	393	0.295	0.0008253	92	0.997	0.5181	0.4402
14852	CF-CCU55988.1_12045_relaxed	1	83.9	10725	CF-CCU56271.1_12049_relaxed	1	84.6	0.197	349	216	16	38	357	450	0.711	79	392	393	0.799	0.0004841	80	0.984	0.5471	0.2514
3022	CF-CCU55952.1_12045_relaxed	4	86.6	10725	CF-CCU56271.1_12049_relaxed	1	84.6	0.561	392	122	4	1	342	347	0.986	1	392	393	0.997	4.603e-30	801	1	0.9153	0.5009
10937	CF-AKN80686.1_12370_relaxed	1	76.8	10725	CF-CCU56271.1_12049_relaxed	1	84.6	0.144	229	133	12	7	179	224	0.772	170	391	393	0.565	0.0004894	78	0.978	0.6131	0.262
6010	CF-AAG02748.1_12039_relaxed	2	84	10725	CF-CCU56271.1_12049_relaxed	1	84.6	0.265	113	71	5	2	108	116	0.922	280	386	393	0.272	7.845e-05	155	1	0.6855	0.73
31	CF-CCU55568.1_12038_relaxed	173	90.3	10725	CF-CCU56271.1_12049_relaxed	1	84.6	0.188	345	212	15	41	351	354	0.879	82	392	393	0.791	0.0003607	84	0.991	0.5823	0.2469
17412	CF-AHL67599.1_11939_relaxed	1	72.4	1633	CF-ADO00469.1_11945_relaxed	8	63.6	0.299	1114	255	26	1	592	729	0.812	3	1112	1286	0.863	5.236e-44	567	1	0.6979	0.149
2341	CF-CCV02367.1_11942_relaxed	5	81.5	1633	CF-ADO00469.1_11945_relaxed	8	63.6	0.266	1302	284	34	3	655	658	0.992	5	1283	1286	0.995	1.027e-39	479	1	0.5862	0.1269
607	CF-CCV02148.1.1.1_11943_relaxed	24	94.2	1633	CF-ADO00469.1_11945_relaxed	8	63.6	0.615	78	30	0	1	78	79	0.987	751	828	1286	0.061	1.619e-08	222	1	0.851	0.5055
12969	CF-CCV02495.1_11949_relaxed	1	62.3	1633	CF-ADO00469.1_11945_relaxed	8	63.6	0.252	174	114	10	70	232	232	0.703	1118	1286	1286	0.131	5.848e-09	284	1	0.5805	0.6624
14240	EF-CCV02513.1_11949_relaxed	1	58.1	1633	CF-ADO00469.1_11945_relaxed	8	63.6	0.187	427	198	18	153	550	551	0.722	980	1286	1286	0.239	1.205e-10	131	1	0.431	0.1599
8204	CF-CCV01987.1_11941_relaxed	1	53.8	1633	CF-ADO00469.1_11945_relaxed	8	63.6	0.518	1057	288	15	14	911	1534	0.585	117	1111	1286	0.774	9.009e-63	615	1	0.5785	0.09377
1941	CF-CCV02353.1_11942_relaxed	7	83.4	1633	CF-ADO00469.1_11945_relaxed	8	63.6	0.683	193	48	4	38	230	408	0.473	415	594	1286	0.14	4.163e-15	299	1	0.7024	0.2702
1422	CF-CCV02153.1_11943_relaxed	10	83.6	1633	CF-ADO00469.1_11945_relaxed	8	63.6	0.722	144	36	2	1	140	308	0.455	3	146	1286	0.112	3.42e-07	159	1	0.5765	0.3372
4654	CF-AAK82256.1_11950_relaxed	2	66.7	1633	CF-ADO00469.1_11945_relaxed	8	63.6	0.264	1306	591	55	5	1057	1057	0.996	98	1286	1286	0.925	5.73e-61	766	1	0.6006	0.1497
17576	CF-AHL67577.1_11939_relaxed	1	54.3	1633	CF-ADO00469.1_11945_relaxed	8	63.6	0.336	339	148	17	1	303	523	0.579	937	1234	1286	0.232	1.1e-10	195	1	0.5217	0.2759
12936	CF-CCV02555.1_11949_relaxed	1	52.3	1633	CF-ADO00469.1_11945_relaxed	8	63.6	0.134	208	126	14	33	210	212	0.84	1102	1285	1286	0.143	0.0005281	88	0.995	0.3784	0.4047
934	CF-CCV02167.1_11943_relaxed	15	75.1	1633	CF-ADO00469.1_11945_relaxed	8	63.6	0.331	1080	425	26	26	828	828	0.97	228	1286	1286	0.823	2.586e-61	905	1	0.6645	0.185
1313	CF-ADO00382.1_11945_relaxed	11	60	1633	CF-ADO00469.1_11945_relaxed	8	63.6	0.243	724	235	32	25	462	491	0.892	551	1247	1286	0.542	3.561e-13	132	1	0.4598	0.1177
2044	CF-ADO00412.1.1.5_11945_relaxed	6	94.6	1633	CF-ADO00469.1_11945_relaxed	8	63.6	0.537	106	32	3	1	90	93	0.968	603	707	1286	0.082	1.556e-07	173	1	0.6991	0.4517
1312	CF-CCV02148.1.1.13_11943_relaxed	11	95.5	1633	CF-ADO00469.1_11945_relaxed	8	63.6	0.921	64	5	0	1	64	64	1	368	431	1286	0.05	7.336e-08	266	1	0.9091	0.6872
3842	CF-CCV02336.1_11942_relaxed	3	83.2	1633	CF-ADO00469.1_11945_relaxed	8	63.6	0.51	145	52	4	1	142	271	0.524	2	130	1286	0.1	0.0002632	97	0.999	0.4899	0.351
17412	CF-AHL67599.1_11939_relaxed	1	72.4	1941	CF-CCV02353.1_11942_relaxed	7	83.4	0.558	267	78	3	1	264	729	0.362	2	231	408	0.564	5.584e-24	467	1	0.7953	0.2849
1032	CF-AKU37508.1_11909_relaxed	13	85.2	1941	CF-CCV02353.1_11942_relaxed	7	83.4	0.076	182	118	13	8	148	170	0.829	235	407	408	0.424	9.612e-05	106	1	0.374	0.404
2341	CF-CCV02367.1_11942_relaxed	5	81.5	1941	CF-CCV02353.1_11942_relaxed	7	83.4	0.161	433	234	21	328	658	658	0.503	3	408	408	0.995	6.296e-12	219	1	0.4918	0.3046
2087	CF-AKU37494.1_11909_relaxed	6	76.4	1941	CF-CCV02353.1_11942_relaxed	7	83.4	0.086	185	108	19	33	168	172	0.791	235	407	408	0.424	0.0002008	93	0.998	0.3682	0.3812
10204	EF-AAK82178.1_11950_relaxed	1	71.7	1941	CF-CCV02353.1_11942_relaxed	7	83.4	0.145	475	253	28	30	418	418	0.931	1	408	408	1	6.537e-14	268	1	0.5205	0.3397
3634	EF-ARW78069.1_124_relaxed	3	81.9	1941	CF-CCV02353.1_11942_relaxed	7	83.4	0.135	229	130	18	63	249	249	0.751	206	408	408	0.498	9.408e-05	97	0.999	0.3899	0.3713
14240	EF-CCV02513.1_11949_relaxed	1	58.1	1941	CF-CCV02353.1_11942_relaxed	7	83.4	0.186	231	153	13	343	551	551	0.379	191	408	408	0.534	3.34e-12	345	1	0.598	0.6236
2231	EF-AAT71852.1_11904_relaxed	6	52.9	1941	CF-CCV02353.1_11942_relaxed	7	83.4	0.102	137	86	14	261	369	369	0.295	280	407	408	0.314	0.000648	74	0.961	0.3386	0.3982
1422	CF-CCV02153.1_11943_relaxed	10	83.6	1941	CF-CCV02353.1_11942_relaxed	7	83.4	0.291	412	183	19	1	308	308	1	2	408	408	0.998	4.17e-24	685	1	0.7041	0.5717
4654	CF-AAK82256.1_11950_relaxed	2	66.7	1941	CF-CCV02353.1_11942_relaxed	7	83.4	0.155	732	241	28	348	1057	1057	0.672	32	407	408	0.922	9.057e-12	155	1	0.4534	0.1852
2797	CF-AHL67519.1_11939_relaxed	4	86.3	1941	CF-CCV02353.1_11942_relaxed	7	83.4	0.17	417	179	18	1	262	262	1	3	407	408	0.993	3.814e-13	285	1	0.5323	0.3979
934	CF-CCV02167.1_11943_relaxed	15	75.1	1941	CF-CCV02353.1_11942_relaxed	7	83.4	0.152	859	242	36	1	828	828	1	4	407	408	0.99	3.037e-15	214	1	0.4994	0.1977
1633	CF-ADO00469.1_11945_relaxed	8	63.6	1941	CF-CCV02353.1_11942_relaxed	7	83.4	0.683	193	48	4	415	594	1286	0.14	38	230	408	0.473	5.002e-15	298	1	0.6954	0.2702
3842	CF-CCV02336.1_11942_relaxed	3	83.2	1941	CF-CCV02353.1_11942_relaxed	7	83.4	0.259	409	164	14	1	271	271	1	1	408	408	1	1.896e-22	654	1	0.723	0.5979
17412	CF-AHL67599.1_11939_relaxed	1	72.4	17576	CF-AHL67577.1_11939_relaxed	1	54.3	0.596	176	65	5	420	591	729	0.236	1	174	523	0.333	4.161e-14	387	1	0.7471	0.5598
2341	CF-CCV02367.1_11942_relaxed	5	81.5	17576	CF-AHL67577.1_11939_relaxed	1	54.3	0.208	557	243	26	117	555	658	0.667	1	477	523	0.912	4.996e-08	93	0.998	0.4157	0.1322
607	CF-CCV02148.1.1.1_11943_relaxed	24	94.2	17576	CF-AHL67577.1_11939_relaxed	1	54.3	0.515	66	29	1	14	76	79	0.797	29	94	523	0.126	7.486e-06	200	1	0.7927	0.8235
14240	EF-CCV02513.1_11949_relaxed	1	58.1	17576	CF-AHL67577.1_11939_relaxed	1	54.3	0.373	134	64	7	130	248	551	0.216	10	138	523	0.247	7.167e-05	140	1	0.6212	0.4743
934	CF-CCV02167.1_11943_relaxed	15	75.1	17576	CF-AHL67577.1_11939_relaxed	1	54.3	0.199	422	177	21	398	781	828	0.464	10	308	523	0.572	2.874e-05	54	0.601	0.3809	0.1064
1633	CF-ADO00469.1_11945_relaxed	8	63.6	17576	CF-AHL67577.1_11939_relaxed	1	54.3	0.339	339	147	17	937	1234	1286	0.232	1	303	523	0.579	4.403e-12	208	1	0.4977	0.2731
2044	CF-ADO00412.1.1.5_11945_relaxed	6	94.6	17576	CF-AHL67577.1_11939_relaxed	1	54.3	0.4	95	45	2	1	93	93	1	14	98	523	0.163	2.243e-05	143	1	0.725	0.5206
1312	CF-CCV02148.1.1.13_11943_relaxed	11	95.5	17576	CF-AHL67577.1_11939_relaxed	1	54.3	0.718	64	18	0	1	64	64	1	29	92	523	0.122	4.438e-08	324	1	0.9642	0.9183
17412	CF-AHL67599.1_11939_relaxed	1	72.4	2341	CF-CCV02367.1_11942_relaxed	5	81.5	0.288	623	210	18	19	591	729	0.786	18	456	658	0.667	1.409e-25	351	1	0.6814	0.1666
607	CF-CCV02148.1.1.1_11943_relaxed	24	94.2	2341	CF-CCV02367.1_11942_relaxed	5	81.5	0.653	78	27	0	1	78	79	0.987	264	341	658	0.119	5.223e-11	353	1	0.9156	0.7528
10204	EF-AAK82178.1_11950_relaxed	1	71.7	2341	CF-CCV02367.1_11942_relaxed	5	81.5	0.188	414	230	25	55	417	418	0.868	300	658	658	0.546	2.587e-13	250	1	0.5041	0.332
8204	CF-CCV01987.1_11941_relaxed	1	53.8	2341	CF-CCV02367.1_11942_relaxed	5	81.5	0.482	657	172	15	216	833	1534	0.403	31	558	658	0.802	3.859e-34	392	1	0.5844	0.123
1941	CF-CCV02353.1_11942_relaxed	7	83.4	2341	CF-CCV02367.1_11942_relaxed	5	81.5	0.161	433	234	21	3	408	408	0.995	328	658	658	0.503	5.379e-12	220	1	0.5167	0.3046
1422	CF-CCV02153.1_11943_relaxed	10	83.6	2341	CF-CCV02367.1_11942_relaxed	5	81.5	0.155	658	161	18	23	307	308	0.925	23	658	658	0.967	3.284e-12	281	1	0.6224	0.3847
4654	CF-AAK82256.1_11950_relaxed	2	66.7	2341	CF-CCV02367.1_11942_relaxed	5	81.5	0.181	969	362	44	185	1057	1057	0.826	26	658	658	0.962	9.478e-26	335	1	0.494	0.1839
2797	CF-AHL67519.1_11939_relaxed	4	86.3	2341	CF-CCV02367.1_11942_relaxed	5	81.5	0.351	344	127	9	2	262	262	0.996	328	658	658	0.503	1.741e-27	921	1	0.8251	0.6735
17576	CF-AHL67577.1_11939_relaxed	1	54.3	2341	CF-CCV02367.1_11942_relaxed	5	81.5	0.356	261	93	9	1	197	523	0.377	117	366	658	0.38	3.607e-08	149	1	0.5747	0.2329
12936	CF-CCV02555.1_11949_relaxed	1	52.3	2341	CF-CCV02367.1_11942_relaxed	5	81.5	0.123	252	126	13	1	209	212	0.986	459	658	658	0.304	2.7e-06	106	1	0.401	0.2727
934	CF-CCV02167.1_11943_relaxed	15	75.1	2341	CF-CCV02367.1_11942_relaxed	5	81.5	0.237	867	371	29	1	828	828	1	44	658	658	0.935	1.45e-34	579	1	0.5862	0.2616
1313	CF-ADO00382.1_11945_relaxed	11	60	2341	CF-CCV02367.1_11942_relaxed	5	81.5	0.211	667	250	35	22	464	491	0.902	17	631	658	0.935	6.669e-12	111	1	0.4484	0.1027
1633	CF-ADO00469.1_11945_relaxed	8	63.6	2341	CF-CCV02367.1_11942_relaxed	5	81.5	0.258	1309	277	33	9	1283	1286	0.991	7	655	658	0.986	5.783e-39	470	1	0.6062	0.1269
2044	CF-ADO00412.1.1.5_11945_relaxed	6	94.6	2341	CF-CCV02367.1_11942_relaxed	5	81.5	0.611	90	22	2	1	90	93	0.968	264	340	658	0.117	2.39e-09	233	1	0.8083	0.4921
1312	CF-CCV02148.1.1.13_11943_relaxed	11	95.5	2341	CF-CCV02367.1_11942_relaxed	5	81.5	0.703	64	16	1	1	64	64	1	157	217	658	0.093	9.641e-07	231	1	0.8595	0.7147
3842	CF-CCV02336.1_11942_relaxed	3	83.2	2341	CF-CCV02367.1_11942_relaxed	5	81.5	0.136	469	162	20	17	270	271	0.937	218	658	658	0.67	4.567e-10	233	1	0.5756	0.4164
14241	EF-CCV02563.1_11949_relaxed	1	69	2341	CF-CCV02367.1_11942_relaxed	5	81.5	0.1	358	195	24	15	279	279	0.95	335	658	658	0.492	4.762e-06	120	1	0.4568	0.3326
17412	CF-AHL67599.1_11939_relaxed	1	72.4	4654	CF-AAK82256.1_11950_relaxed	2	66.7	0.3	509	274	24	58	506	729	0.616	332	818	1057	0.461	1.036e-21	316	1	0.5645	0.2222
2341	CF-CCV02367.1_11942_relaxed	5	81.5	4654	CF-AAK82256.1_11950_relaxed	2	66.7	0.226	645	319	38	105	658	658	0.842	502	1057	1057	0.526	4.112e-23	316	1	0.5205	0.1755
3176	EF-AIE77229.1_12099_relaxed	4	66.2	4654	CF-AAK82256.1_11950_relaxed	2	66.7	0.152	532	312	40	89	523	698	0.623	37	526	1057	0.464	0.0002505	47	0.382	0.3976	0.09455
607	CF-CCV02148.1.1.1_11943_relaxed	24	94.2	4654	CF-AAK82256.1_11950_relaxed	2	66.7	0.294	78	55	0	2	79	79	0.987	303	380	1057	0.074	7.486e-06	198	1	0.8139	0.7843
12969	CF-CCV02495.1_11949_relaxed	1	62.3	4654	CF-AAK82256.1_11950_relaxed	2	66.7	0.226	194	123	9	63	232	232	0.733	867	1057	1057	0.181	4.654e-10	343	1	0.6453	0.7069
343	CF-ALE30448.1_12275_relaxed	42	83.1	4654	CF-AAK82256.1_11950_relaxed	2	66.7	0.116	362	221	17	15	283	530	0.508	22	377	1057	0.337	0.0001423	67	0.9	0.4802	0.1521
492	CF-YP_094049.1_12135_relaxed	30	77.4	4654	CF-AAK82256.1_11950_relaxed	2	66.7	0.137	620	336	39	18	519	603	0.833	1	539	1057	0.51	1.427e-05	54	0.601	0.3877	0.08644
10204	EF-AAK82178.1_11950_relaxed	1	71.7	4654	CF-AAK82256.1_11950_relaxed	2	66.7	0.146	388	194	23	117	416	418	0.718	718	1056	1057	0.321	4.227e-07	106	1	0.3965	0.2304
8204	CF-CCV01987.1_11941_relaxed	1	53.8	4654	CF-AAK82256.1_11950_relaxed	2	66.7	0.205	984	404	37	1	756	1534	0.493	1	834	1057	0.789	5.712e-20	193	1	0.4983	0.09736
1941	CF-CCV02353.1_11942_relaxed	7	83.4	4654	CF-AAK82256.1_11950_relaxed	2	66.7	0.155	699	219	26	64	407	408	0.843	376	1057	1057	0.645	1.551e-10	146	1	0.4726	0.1852
2797	CF-AHL67519.1_11939_relaxed	4	86.3	4654	CF-AAK82256.1_11950_relaxed	2	66.7	0.135	266	127	17	66	262	262	0.752	826	1057	1057	0.219	5.799e-06	97	0.999	0.3918	0.2482
17576	CF-AHL67577.1_11939_relaxed	1	54.3	4654	CF-AAK82256.1_11950_relaxed	2	66.7	0.166	355	171	21	1	264	523	0.505	641	961	1057	0.304	0.0009623	69	0.923	0.4548	0.2204
12936	CF-CCV02555.1_11949_relaxed	1	52.3	4654	CF-AAK82256.1_11950_relaxed	2	66.7	0.157	261	139	12	1	211	212	0.995	828	1057	1057	0.218	1.716e-08	181	1	0.4867	0.3915
934	CF-CCV02167.1_11943_relaxed	15	75.1	4654	CF-AAK82256.1_11950_relaxed	2	66.7	0.327	966	431	41	1	828	828	1	173	1057	1057	0.837	6.185e-59	988	1	0.6507	0.2435
1633	CF-ADO00469.1_11945_relaxed	8	63.6	4654	CF-AAK82256.1_11950_relaxed	2	66.7	0.269	1307	583	53	98	1286	1286	0.925	5	1057	1057	0.996	1.297e-54	714	1	0.613	0.15
2044	CF-ADO00412.1.1.5_11945_relaxed	6	94.6	4654	CF-AAK82256.1_11950_relaxed	2	66.7	0.31	87	47	2	2	88	93	0.935	303	376	1057	0.07	0.0003179	104	1	0.7281	0.4029
17412	CF-AHL67599.1_11939_relaxed	1	72.4	934	CF-CCV02167.1_11943_relaxed	15	75.1	0.269	667	267	26	3	515	729	0.704	1	600	828	0.725	7.605e-23	299	1	0.5883	0.1733
2341	CF-CCV02367.1_11942_relaxed	5	81.5	934	CF-CCV02167.1_11943_relaxed	15	75.1	0.243	846	359	28	55	658	658	0.918	22	828	828	0.975	6.89e-31	544	1	0.5916	0.2629
607	CF-CCV02148.1.1.1_11943_relaxed	24	94.2	934	CF-CCV02167.1_11943_relaxed	15	75.1	0.552	76	34	0	1	76	79	0.962	157	232	828	0.092	6.128e-06	157	1	0.7373	0.5324
12969	CF-CCV02495.1_11949_relaxed	1	62.3	934	CF-CCV02167.1_11943_relaxed	15	75.1	0.209	248	142	9	7	232	232	0.974	613	828	828	0.261	1.707e-11	325	1	0.5917	0.5476
10204	EF-AAK82178.1_11950_relaxed	1	71.7	934	CF-CCV02167.1_11943_relaxed	15	75.1	0.122	434	213	26	81	416	418	0.804	464	827	828	0.44	5.07e-05	72	0.949	0.3558	0.2104
8204	CF-CCV01987.1_11941_relaxed	1	53.8	934	CF-CCV02167.1_11943_relaxed	15	75.1	0.333	680	300	18	1	626	1534	0.408	19	598	828	0.7	2.199e-29	343	1	0.5923	0.1245
1941	CF-CCV02353.1_11942_relaxed	7	83.4	934	CF-CCV02167.1_11943_relaxed	15	75.1	0.188	653	230	36	32	407	408	0.922	199	828	828	0.761	1.479e-14	199	1	0.4694	0.193
1422	CF-CCV02153.1_11943_relaxed	10	83.6	934	CF-CCV02167.1_11943_relaxed	15	75.1	0.121	519	189	23	15	306	308	0.948	347	825	828	0.579	5.438e-06	84	0.991	0.4381	0.1669
4654	CF-AAK82256.1_11950_relaxed	2	66.7	934	CF-CCV02167.1_11943_relaxed	15	75.1	0.334	921	423	38	194	1057	1057	0.817	41	828	828	0.952	4.549e-59	1027	1	0.6323	0.2713
2797	CF-AHL67519.1_11939_relaxed	4	86.3	934	CF-CCV02167.1_11943_relaxed	15	75.1	0.149	382	147	18	23	262	262	0.916	483	828	828	0.418	5.209e-06	99	0.999	0.3938	0.2545
12936	CF-CCV02555.1_11949_relaxed	1	52.3	934	CF-CCV02167.1_11943_relaxed	15	75.1	0.175	256	137	15	3	211	212	0.986	600	828	828	0.277	3.879e-08	162	1	0.427	0.3865
1633	CF-ADO00469.1_11945_relaxed	8	63.6	934	CF-CCV02167.1_11943_relaxed	15	75.1	0.335	1080	420	27	228	1286	1286	0.823	26	828	828	0.97	6.409e-56	843	1	0.6613	0.1849
2044	CF-ADO00412.1.1.5_11945_relaxed	6	94.6	934	CF-CCV02167.1_11943_relaxed	15	75.1	0.46	89	35	2	1	89	93	0.957	157	232	828	0.092	6.062e-05	95	0.998	0.6184	0.312
3842	CF-CCV02336.1_11942_relaxed	3	83.2	934	CF-CCV02167.1_11943_relaxed	15	75.1	0.105	504	179	21	17	270	271	0.937	347	828	828	0.582	4.779e-05	77	0.975	0.443	0.1903
17412	CF-AHL67599.1_11939_relaxed	1	72.4	1422	CF-CCV02153.1_11943_relaxed	10	83.6	0.445	137	67	4	1	132	729	0.181	1	133	308	0.432	4.748e-08	212	1	0.7152	0.4776
1032	CF-AKU37508.1_11909_relaxed	13	85.2	1422	CF-CCV02153.1_11943_relaxed	10	83.6	0.125	176	107	14	7	146	170	0.824	142	306	308	0.536	5.784e-06	122	1	0.3583	0.3883
2341	CF-CCV02367.1_11942_relaxed	5	81.5	1422	CF-CCV02153.1_11943_relaxed	10	83.6	0.155	658	161	18	23	658	658	0.967	23	307	308	0.925	1.2e-11	273	1	0.6249	0.3882
2087	CF-AKU37494.1_11909_relaxed	6	76.4	1422	CF-CCV02153.1_11943_relaxed	10	83.6	0.097	215	124	20	5	167	172	0.948	110	306	308	0.64	0.000106	85	0.992	0.3226	0.3305
8107	CF-ALN66203.1_12439_relaxed	1	69.6	1422	CF-CCV02153.1_11943_relaxed	10	83.6	0.078	192	115	13	2	160	199	0.799	124	286	308	0.529	0.0008356	44	0.301	0.2399	0.1816
10544	CF-QBL75885.1_10297_relaxed	1	76.6	1422	CF-CCV02153.1_11943_relaxed	10	83.6	0.113	345	200	24	110	416	695	0.442	30	306	308	0.899	0.0009146	51	0.505	0.3024	0.1878
10204	EF-AAK82178.1_11950_relaxed	1	71.7	1422	CF-CCV02153.1_11943_relaxed	10	83.6	0.182	323	206	14	118	418	418	0.72	22	308	308	0.932	1.244e-15	351	1	0.5484	0.4463
840	EF-ADE34388.1_11905_relaxed	17	63.8	1422	CF-CCV02153.1_11943_relaxed	10	83.6	0.097	184	106	12	131	263	266	0.5	131	305	308	0.568	0.0008794	84	0.991	0.3798	0.3966
14240	EF-CCV02513.1_11949_relaxed	1	58.1	1422	CF-CCV02153.1_11943_relaxed	10	83.6	0.228	263	164	16	301	551	551	0.456	73	308	308	0.766	4.843e-13	338	1	0.5698	0.5582
2231	EF-AAT71852.1_11904_relaxed	6	52.9	1422	CF-CCV02153.1_11943_relaxed	10	83.6	0.101	158	104	10	244	369	369	0.341	156	307	308	0.494	6.826e-05	91	0.997	0.3603	0.3989
12993	CF-AAC12265.1_10963_relaxed	1	80.6	1422	CF-CCV02153.1_11943_relaxed	10	83.6	0.141	296	178	21	236	479	507	0.481	35	306	308	0.883	0.0006195	47	0.382	0.3021	0.1565
1941	CF-CCV02353.1_11942_relaxed	7	83.4	1422	CF-CCV02153.1_11943_relaxed	10	83.6	0.291	412	183	19	2	408	408	0.998	1	308	308	1	6.409e-25	689	1	0.6916	0.5717
2797	CF-AHL67519.1_11939_relaxed	4	86.3	1422	CF-CCV02153.1_11943_relaxed	10	83.6	0.193	326	179	19	1	262	262	1	2	307	308	0.994	8.587e-12	273	1	0.539	0.4373
934	CF-CCV02167.1_11943_relaxed	15	75.1	1422	CF-CCV02153.1_11943_relaxed	10	83.6	0.123	519	188	25	347	825	828	0.579	15	306	308	0.948	2.458e-06	83	0.99	0.4201	0.1669
1313	CF-ADO00382.1_11945_relaxed	11	60	1422	CF-CCV02153.1_11943_relaxed	10	83.6	0.513	189	41	4	2	188	491	0.381	1	140	308	0.455	2.611e-12	275	1	0.8128	0.3241
1633	CF-ADO00469.1_11945_relaxed	8	63.6	1422	CF-CCV02153.1_11943_relaxed	10	83.6	0.748	139	31	2	7	145	1286	0.108	5	139	308	0.438	7.336e-06	146	1	0.6689	0.3481
3842	CF-CCV02336.1_11942_relaxed	3	83.2	1422	CF-CCV02153.1_11943_relaxed	10	83.6	0.743	308	41	2	2	271	271	0.996	1	308	308	1	6.929e-43	1336	1	0.8519	0.6122
17412	CF-AHL67599.1_11939_relaxed	1	72.4	2044	CF-ADO00412.1.1.5_11945_relaxed	6	94.6	0.483	93	36	3	272	352	729	0.111	1	93	93	1	2.817e-07	206	1	0.7743	0.4933
2341	CF-CCV02367.1_11942_relaxed	5	81.5	2044	CF-ADO00412.1.1.5_11945_relaxed	6	94.6	0.611	90	22	2	264	340	658	0.117	1	90	93	0.968	7.348e-07	217	1	0.7811	0.4921
607	CF-CCV02148.1.1.1_11943_relaxed	24	94.2	2044	CF-ADO00412.1.1.5_11945_relaxed	6	94.6	0.565	92	27	2	1	79	79	1	1	92	93	0.989	5.568e-09	250	1	0.8429	0.5856
17576	CF-AHL67577.1_11939_relaxed	1	54.3	2044	CF-ADO00412.1.1.5_11945_relaxed	6	94.6	0.574	54	23	0	45	98	523	0.103	40	93	93	0.581	0.0009623	192	1	0.8256	0.943
1312	CF-CCV02148.1.1.13_11943_relaxed	11	95.5	2044	CF-ADO00412.1.1.5_11945_relaxed	6	94.6	0.554	74	23	1	1	64	64	1	14	87	93	0.796	3.686e-05	173	1	0.795	0.6674
17412	CF-AHL67599.1_11939_relaxed	1	72.4	3842	CF-CCV02336.1_11942_relaxed	3	83.2	0.509	102	43	2	2	98	729	0.133	3	102	271	0.369	6.467e-07	201	1	0.739	0.5386
1032	CF-AKU37508.1_11909_relaxed	13	85.2	3842	CF-CCV02336.1_11942_relaxed	3	83.2	0.132	173	106	14	10	148	170	0.818	108	270	271	0.601	3.123e-05	107	1	0.3434	0.3824
2341	CF-CCV02367.1_11942_relaxed	5	81.5	3842	CF-CCV02336.1_11942_relaxed	3	83.2	0.139	474	155	20	218	658	658	0.67	17	270	271	0.937	4.69e-09	215	1	0.5809	0.4036
2087	CF-AKU37494.1_11909_relaxed	6	76.4	3842	CF-CCV02336.1_11942_relaxed	3	83.2	0.116	180	102	17	34	171	172	0.802	107	271	271	0.609	0.0002485	72	0.949	0.3214	0.2742
10204	EF-AAK82178.1_11950_relaxed	1	71.7	3842	CF-CCV02336.1_11942_relaxed	3	83.2	0.182	285	185	16	157	418	418	0.627	12	271	271	0.959	1.133e-13	334	1	0.5503	0.5141
840	EF-ADE34388.1_11905_relaxed	17	63.8	3842	CF-CCV02336.1_11942_relaxed	3	83.2	0.084	154	103	11	132	266	266	0.508	136	270	271	0.498	0.0005122	79	0.981	0.3271	0.3747
14240	EF-CCV02513.1_11949_relaxed	1	58.1	3842	CF-CCV02336.1_11942_relaxed	3	83.2	0.223	278	174	19	288	551	551	0.479	22	271	271	0.923	1.219e-13	341	1	0.5459	0.5467
2231	EF-AAT71852.1_11904_relaxed	6	52.9	3842	CF-CCV02336.1_11942_relaxed	3	83.2	0.085	163	105	10	245	369	369	0.339	114	270	271	0.579	6.434e-05	92	0.997	0.3698	0.3891
1941	CF-CCV02353.1_11942_relaxed	7	83.4	3842	CF-CCV02336.1_11942_relaxed	3	83.2	0.259	409	164	14	1	408	408	1	1	271	271	1	1.585e-22	652	1	0.7161	0.5979
1422	CF-CCV02153.1_11943_relaxed	10	83.6	3842	CF-CCV02336.1_11942_relaxed	3	83.2	0.743	308	41	2	1	308	308	1	2	271	271	0.996	4.675e-42	1328	1	0.8495	0.6122
2797	CF-AHL67519.1_11939_relaxed	4	86.3	3842	CF-CCV02336.1_11942_relaxed	3	83.2	0.217	294	169	17	3	262	262	0.992	5	271	271	0.985	3.267e-12	278	1	0.5349	0.4286
934	CF-CCV02167.1_11943_relaxed	15	75.1	3842	CF-CCV02336.1_11942_relaxed	3	83.2	0.105	504	179	21	347	828	828	0.582	17	270	271	0.937	4.25e-05	77	0.975	0.4454	0.1903
14241	EF-CCV02563.1_11949_relaxed	1	69	3842	CF-CCV02336.1_11942_relaxed	3	83.2	0.129	309	170	18	30	279	279	0.896	2	270	271	0.993	5.663e-05	100	1	0.4482	0.321
17412	CF-AHL67599.1_11939_relaxed	1	72.4	1313	CF-ADO00382.1_11945_relaxed	11	60	0.316	452	184	16	1	423	729	0.58	1	356	491	0.725	2.746e-14	187	1	0.5655	0.1694
2341	CF-CCV02367.1_11942_relaxed	5	81.5	1313	CF-ADO00382.1_11945_relaxed	11	60	0.211	672	246	37	16	631	658	0.936	21	464	491	0.904	9.173e-12	118	1	0.4189	0.1065
14240	EF-CCV02513.1_11949_relaxed	1	58.1	1313	CF-ADO00382.1_11945_relaxed	11	60	0.407	326	97	10	1	234	551	0.425	1	322	491	0.656	1.635e-08	110	1	0.4846	0.1489
8204	CF-CCV01987.1_11941_relaxed	1	53.8	1313	CF-ADO00382.1_11945_relaxed	11	60	0.3	493	138	14	388	865	1534	0.312	26	326	491	0.613	2.265e-08	84	0.991	0.4419	0.1005
1941	CF-CCV02353.1_11942_relaxed	7	83.4	1313	CF-ADO00382.1_11945_relaxed	11	60	0.203	545	210	25	1	398	408	0.975	1	468	491	0.953	6.033e-07	85	0.992	0.4127	0.1476
1422	CF-CCV02153.1_11943_relaxed	10	83.6	1313	CF-ADO00382.1_11945_relaxed	11	60	0.513	189	41	3	1	140	308	0.455	2	188	491	0.381	2.444e-11	281	1	0.8246	0.3319
934	CF-CCV02167.1_11943_relaxed	15	75.1	1313	CF-ADO00382.1_11945_relaxed	11	60	0.211	491	280	29	351	788	828	0.529	26	462	491	0.89	1.028e-08	105	1	0.4288	0.1506
1633	CF-ADO00469.1_11945_relaxed	8	63.6	1313	CF-ADO00382.1_11945_relaxed	11	60	0.236	730	241	28	547	1247	1286	0.545	21	462	491	0.9	2.06e-13	144	1	0.4565	0.1192
3842	CF-CCV02336.1_11942_relaxed	3	83.2	1313	CF-ADO00382.1_11945_relaxed	11	60	0.672	107	28	2	1	102	271	0.376	1	105	491	0.214	6.069e-09	303	1	0.7748	0.6419
17412	CF-AHL67599.1_11939_relaxed	1	72.4	14240	EF-CCV02513.1_11949_relaxed	1	58.1	0.227	418	206	23	196	574	729	0.52	18	357	551	0.617	2.502e-07	103	1	0.4518	0.2092
2341	CF-CCV02367.1_11942_relaxed	5	81.5	14240	EF-CCV02513.1_11949_relaxed	1	58.1	0.174	722	324	35	18	658	658	0.974	20	550	551	0.964	7.807e-12	191	1	0.5036	0.2282
10204	EF-AAK82178.1_11950_relaxed	1	71.7	14240	EF-CCV02513.1_11949_relaxed	1	58.1	0.171	450	280	29	26	418	418	0.94	138	551	551	0.751	2.587e-13	247	1	0.4766	0.3411
3634	EF-ARW78069.1_124_relaxed	3	81.9	14240	EF-CCV02513.1_11949_relaxed	1	58.1	0.083	215	149	13	63	249	249	0.751	357	551	551	0.354	0.0007895	83	0.99	0.3845	0.3855
1941	CF-CCV02353.1_11942_relaxed	7	83.4	14240	EF-CCV02513.1_11949_relaxed	1	58.1	0.176	356	210	21	78	408	408	0.811	254	551	551	0.541	8.728e-13	283	1	0.495	0.4658
1422	CF-CCV02153.1_11943_relaxed	10	83.6	14240	EF-CCV02513.1_11949_relaxed	1	58.1	0.225	320	183	21	29	308	308	0.909	257	551	551	0.535	1.575e-13	322	1	0.543	0.4809
2797	CF-AHL67519.1_11939_relaxed	4	86.3	14240	EF-CCV02513.1_11949_relaxed	1	58.1	0.158	290	151	17	4	262	262	0.989	323	550	551	0.414	1.352e-07	191	1	0.565	0.4406
934	CF-CCV02167.1_11943_relaxed	15	75.1	14240	EF-CCV02513.1_11949_relaxed	1	58.1	0.138	878	371	53	2	827	828	0.998	6	549	551	0.987	3.675e-07	66	0.887	0.3635	0.0998
1313	CF-ADO00382.1_11945_relaxed	11	60	14240	EF-CCV02513.1_11949_relaxed	1	58.1	0.395	372	116	14	1	359	491	0.731	1	276	551	0.501	2.206e-09	114	1	0.4574	0.1631
1633	CF-ADO00469.1_11945_relaxed	8	63.6	14240	EF-CCV02513.1_11949_relaxed	1	58.1	0.179	685	298	32	731	1286	1286	0.432	1	550	551	0.998	2.137e-10	117	1	0.4007	0.1414
3842	CF-CCV02336.1_11942_relaxed	3	83.2	14240	EF-CCV02513.1_11949_relaxed	1	58.1	0.222	301	193	21	1	271	271	1	262	551	551	0.526	8.928e-15	377	1	0.5696	0.5509
14241	EF-CCV02563.1_11949_relaxed	1	69	14240	EF-CCV02513.1_11949_relaxed	1	58.1	0.141	311	182	17	31	279	279	0.892	263	550	551	0.523	9.215e-06	129	1	0.4828	0.3952
17412	CF-AHL67599.1_11939_relaxed	1	72.4	492	CF-YP_094049.1_12135_relaxed	30	77.4	0.138	475	261	33	218	599	729	0.524	7	426	603	0.697	2.72e-05	53	0.569	0.4046	0.1077
3176	EF-AIE77229.1_12099_relaxed	4	66.2	492	CF-YP_094049.1_12135_relaxed	30	77.4	0.169	706	433	39	27	695	698	0.958	15	603	603	0.977	6.234e-24	383	1	0.5797	0.2124
343	CF-ALE30448.1_12275_relaxed	42	83.1	492	CF-YP_094049.1_12135_relaxed	30	77.4	0.286	618	334	20	1	528	530	0.996	1	601	603	0.997	7.168e-45	985	1	0.7574	0.3357
184	CF-AAW33461.1_12155_relaxed	68	87.3	492	CF-YP_094049.1_12135_relaxed	30	77.4	0.278	337	201	17	33	352	353	0.907	292	603	603	0.517	4.169e-24	678	1	0.7202	0.5376
16424	CF-ALE30483.2_12281_relaxed	1	87	492	CF-YP_094049.1_12135_relaxed	30	77.4	0.334	230	133	9	34	249	249	0.867	380	603	603	0.371	6.142e-22	715	1	0.776	0.6813
7922	CF-ABA47246.1_12097_relaxed	1	61.8	492	CF-YP_094049.1_12135_relaxed	30	77.4	0.145	427	243	25	32	351	415	0.771	189	600	603	0.683	1.923e-11	211	1	0.55	0.264
16292	CF-AOW42083.1_12116_relaxed	1	77.8	492	CF-YP_094049.1_12135_relaxed	30	77.4	0.247	117	71	4	40	143	147	0.707	153	265	603	0.187	3.267e-05	147	1	0.7139	0.5136
8336	EF-AGG53851.1_6473_relaxed	1	55	492	CF-YP_094049.1_12135_relaxed	30	77.4	0.134	387	203	21	103	423	512	0.627	172	492	603	0.532	2.232e-08	129	1	0.5297	0.1919
15211	CF-AIA22368.1_12260_relaxed	1	63.4	492	CF-YP_094049.1_12135_relaxed	30	77.4	0.2	610	219	12	1	349	610	0.572	1	602	603	0.998	3.159e-28	548	1	0.6807	0.2776
255	CF-ADZ39888.1_12271_relaxed	54	86.8	492	CF-YP_094049.1_12135_relaxed	30	77.4	0.245	615	255	17	1	418	418	1	1	603	603	1	3.755e-35	927	1	0.7461	0.4674
3060	CF-ADJ00322.1_6531_relaxed	4	83	492	CF-YP_094049.1_12135_relaxed	30	77.4	0.148	391	189	27	173	454	455	0.62	248	603	603	0.59	1.136e-08	137	1	0.4863	0.1985
8991	CF-AZZ86053.1_12235_relaxed	1	82	492	CF-YP_094049.1_12135_relaxed	30	77.4	0.246	434	174	12	1	291	291	1	1	424	603	0.703	8.152e-19	332	1	0.7212	0.2246
4874	CF-ALE30377.1_12278_relaxed	2	85.7	492	CF-YP_094049.1_12135_relaxed	30	77.4	0.257	322	180	12	38	314	316	0.877	296	603	603	0.511	1.108e-24	700	1	0.7668	0.5189
1800	CF-ACH96236.1_12424_relaxed	7	85.2	492	CF-YP_094049.1_12135_relaxed	30	77.4	0.123	702	361	53	52	649	659	0.907	50	600	603	0.914	4.429e-05	38	0.179	0.2498	0.07496
6923	CF-AII22579.1_12092_relaxed	1	75.9	492	CF-YP_094049.1_12135_relaxed	30	77.4	0.169	430	226	23	1	325	331	0.982	1	404	603	0.67	3.512e-10	179	1	0.5548	0.2298
13287	CF-QFX65730.1_12258_relaxed	1	74.9	492	CF-YP_094049.1_12135_relaxed	30	77.4	0.27	303	161	20	27	291	729	0.364	323	603	603	0.466	5.369e-18	556	1	0.6812	0.5062
5536	CF-AZZ86052.2_12235_relaxed	2	87.6	492	CF-YP_094049.1_12135_relaxed	30	77.4	0.31	287	156	11	32	281	281	0.89	322	603	603	0.468	8.822e-26	765	1	0.7725	0.5844
4598	CF-AIJ50565.1.1.7_10246_relaxed	2	53.6	3582	EF-AIJ50565.1.1.6_10246_relaxed	3	58.8	1	166	0	0	1	166	166	1	39	204	476	0.349	6.978e-11	134	1	0.6857	0.1868
14732	CF-QGW58078.1.1.6_10248_relaxed	1	57.8	3582	EF-AIJ50565.1.1.6_10246_relaxed	3	58.8	0.372	236	103	8	1	208	300	0.693	64	282	476	0.46	1.094e-07	139	1	0.729	0.2751
9729	CF-CBI12300.1_12164_relaxed	1	60.8	9749	CF-CBI12349.1_12166_relaxed	1	54.3	0.571	119	39	5	1	107	107	1	1	119	119	1	1.575e-05	132	1	0.6391	0.5144
659	CF-CBX25027.1_6523_relaxed	22	77.1	3003	CF-AAG00069.1_6478_relaxed	4	56.7	0.101	522	357	29	216	661	676	0.66	541	1026	1027	0.473	1.453e-07	138	1	0.3358	0.3172
1674	CF-CCU55795.1_12041_relaxed	8	53.9	14679	CF-AFJ20469.1_38_relaxed	1	56.7	0.064	1124	521	52	6	987	998	0.984	24	758	799	0.92	0.0002262	33	0.116	0.2752	0.07217
12948	EF-AHA93307.1_58_relaxed	1	70.4	14679	CF-AFJ20469.1_38_relaxed	1	56.7	0.087	614	322	43	298	808	979	0.522	18	495	799	0.598	1.223e-09	95	0.998	0.3191	0.1115
1656	EF-QCQ84169.1_12122_relaxed	8	71.8	14679	CF-AFJ20469.1_38_relaxed	1	56.7	0.095	376	187	27	2	262	379	0.689	11	348	799	0.423	5.678e-06	70	0.933	0.3793	0.1382
6554	EF-AFD97201.1_39_relaxed	2	76.4	14679	CF-AFJ20469.1_38_relaxed	1	56.7	0.138	195	122	11	10	184	184	0.951	346	514	799	0.212	0.0009677	74	0.961	0.5117	0.2625
14678	CF-AFJ20467.1_38_relaxed	1	65	14679	CF-AFJ20469.1_38_relaxed	1	56.7	0.266	387	235	20	8	378	378	0.981	8	361	799	0.443	3.109e-23	585	1	0.5782	0.4757
953	EF-ADA57834.2_36_relaxed	14	66.3	14679	CF-AFJ20469.1_38_relaxed	1	56.7	0.241	381	200	14	18	382	397	0.919	373	680	799	0.385	0.0004275	52	0.537	0.4853	0.1459
2125	EF-ALF03230.1_128_relaxed	6	51.2	14679	CF-AFJ20469.1_38_relaxed	1	56.7	0.153	939	495	55	1	780	788	0.99	1	798	799	0.999	3.905e-05	51	0.505	0.3559	0.08699
3999	CF-AFJ20326.1_37_relaxed	3	66.2	14679	CF-AFJ20469.1_38_relaxed	1	56.7	0.267	560	321	29	3	512	695	0.734	1	521	799	0.652	3.944e-27	644	1	0.5672	0.3647
10591	CF-AFJ20362.1_37_relaxed	1	54.6	14679	CF-AFJ20469.1_38_relaxed	1	56.7	0.212	928	444	32	16	885	898	0.969	13	711	799	0.875	2.423e-28	575	1	0.6152	0.3302
6715	CF-QEJ80786.1_12098_relaxed	2	71.3	14679	CF-AFJ20469.1_38_relaxed	1	56.7	0.124	441	235	24	395	804	811	0.506	296	616	799	0.402	0.0009378	54	0.601	0.4536	0.1538
386	EF-ACQ91166.1_12197_relaxed	39	78.3	14679	CF-AFJ20469.1_38_relaxed	1	56.7	0.11	425	233	28	33	374	422	0.81	144	506	799	0.454	2.122e-06	76	0.971	0.4142	0.1375
12897	EF-AGY30683.1_162_relaxed	1	69.4	14679	CF-AFJ20469.1_38_relaxed	1	56.7	0.179	553	236	27	25	386	528	0.686	129	654	799	0.658	0.0001142	60	0.772	0.468	0.1248
2201	CF-ARE31897.1_12286_relaxed	6	81.9	14679	CF-AFJ20469.1_38_relaxed	1	56.7	0.09	509	285	36	37	443	447	0.911	32	464	799	0.542	2.219e-06	77	0.975	0.293	0.1613
1673	CF-ABG42892.1_39_relaxed	8	70.4	14679	CF-AFJ20469.1_38_relaxed	1	56.7	0.298	620	373	26	11	596	596	0.983	8	599	799	0.741	4.9e-41	940	1	0.6738	0.3839
8599	EF-AII22589.1_12092_relaxed	1	60	14679	CF-AFJ20469.1_38_relaxed	1	56.7	0.09	430	196	27	42	393	471	0.747	32	344	799	0.392	0.000148	65	0.872	0.3735	0.1716
2879	EF-QDQ69211.1_156_relaxed	4	68.1	14679	CF-AFJ20469.1_38_relaxed	1	56.7	0.139	508	227	22	22	356	459	0.73	129	599	799	0.589	7.345e-05	63	0.837	0.4615	0.1342
8580	EF-ARR28823.1_35_relaxed	1	65.4	14679	CF-AFJ20469.1_38_relaxed	1	56.7	0.068	454	248	32	28	389	504	0.718	27	397	799	0.464	4.657e-05	49	0.442	0.2409	0.1409
4752	EF-AIU39257.1_59_relaxed	2	56.4	14679	CF-AFJ20469.1_38_relaxed	1	56.7	0.147	623	286	35	36	571	876	0.612	142	606	799	0.582	1.025e-05	57	0.692	0.3579	0.1068
14848	CF-QAT90411.1_12375_relaxed	1	76.1	2317	CF-AYN45073.1_12324_relaxed	5	93.8	0.871	109	14	0	47	155	155	0.703	1	109	110	0.991	1.938e-18	772	1	0.9411	0.9822
737	CF-AAM95139.1_12321_relaxed	20	90.4	2317	CF-AYN45073.1_12324_relaxed	5	93.8	0.572	110	46	1	1	110	118	0.932	1	109	110	0.991	1.718e-16	619	1	0.9013	0.9696
5214	CF-BAG74590.1_12351_relaxed	2	78	2317	CF-AYN45073.1_12324_relaxed	5	93.8	0.348	112	71	2	1	112	158	0.709	1	110	110	1	7.201e-11	394	1	0.8202	0.9267
10267	CF-ABF47360.1_12340_relaxed	1	85.2	2317	CF-AYN45073.1_12324_relaxed	5	93.8	0.305	108	73	2	7	114	136	0.794	3	108	110	0.964	4.948e-11	402	1	0.8107	0.9241
9799	CF-ANF29759.1_12334_relaxed	1	78.4	2317	CF-AYN45073.1_12324_relaxed	5	93.8	0.307	117	74	3	36	152	152	0.77	1	110	110	1	1.411e-09	332	1	0.7623	0.9035
711	CF-AAN28121.1_12373_relaxed	21	91.1	2317	CF-AYN45073.1_12324_relaxed	5	93.8	0.267	116	79	3	14	129	129	0.899	1	110	110	1	1.665e-10	375	1	0.7764	0.9113
5408	CF-AAL01717.1_12378_relaxed	2	80.3	2317	CF-AYN45073.1_12324_relaxed	5	93.8	0.321	112	74	2	20	131	149	0.752	1	110	110	1	1.409e-09	346	1	0.7576	0.9023
14046	CF-AAG53769.1_12349_relaxed	1	73.2	2317	CF-AYN45073.1_12324_relaxed	5	93.8	0.337	83	53	2	5	87	133	0.624	30	110	110	0.736	1.117e-07	279	1	0.8	0.9052
14848	CF-QAT90411.1_12375_relaxed	1	76.1	737	CF-AAM95139.1_12321_relaxed	20	90.4	0.572	110	46	1	47	155	155	0.703	1	110	118	0.932	2.812e-14	584	1	0.888	0.9582
2317	CF-AYN45073.1_12324_relaxed	5	93.8	737	CF-AAM95139.1_12321_relaxed	20	90.4	0.572	110	46	1	1	109	110	0.991	1	110	118	0.932	5.27e-17	631	1	0.9275	0.9696
5214	CF-BAG74590.1_12351_relaxed	2	78	737	CF-AAM95139.1_12321_relaxed	20	90.4	0.33	118	76	2	1	116	158	0.734	1	117	118	0.992	2.691e-12	433	1	0.8263	0.8866
10267	CF-ABF47360.1_12340_relaxed	1	85.2	737	CF-AAM95139.1_12321_relaxed	20	90.4	0.333	114	75	1	7	120	136	0.838	3	115	118	0.958	1.111e-12	461	1	0.8394	0.9141
9799	CF-ANF29759.1_12334_relaxed	1	78.4	737	CF-AAM95139.1_12321_relaxed	20	90.4	0.344	116	70	3	36	151	152	0.763	1	110	118	0.932	1.286e-11	399	1	0.8001	0.8789
711	CF-AAN28121.1_12373_relaxed	21	91.1	737	CF-AAM95139.1_12321_relaxed	20	90.4	0.318	116	74	2	14	129	129	0.899	1	111	118	0.941	3.572e-12	434	1	0.8119	0.8926
5408	CF-AAL01717.1_12378_relaxed	2	80.3	737	CF-AAM95139.1_12321_relaxed	20	90.4	0.398	118	67	2	20	134	149	0.772	1	117	118	0.992	3.508e-12	421	1	0.7705	0.8563
14046	CF-AAG53769.1_12349_relaxed	1	73.2	737	CF-AAM95139.1_12321_relaxed	20	90.4	0.348	89	56	2	5	92	133	0.662	30	117	118	0.746	1.95e-09	326	1	0.7999	0.8668
14848	CF-QAT90411.1_12375_relaxed	1	76.1	10267	CF-ABF47360.1_12340_relaxed	1	85.2	0.321	109	72	2	49	155	155	0.69	7	115	136	0.801	9.549e-10	384	1	0.8003	0.9113
2317	CF-AYN45073.1_12324_relaxed	5	93.8	10267	CF-ABF47360.1_12340_relaxed	1	85.2	0.3	110	75	2	3	110	110	0.982	7	116	136	0.809	1.313e-11	412	1	0.8326	0.924
737	CF-AAM95139.1_12321_relaxed	20	90.4	10267	CF-ABF47360.1_12340_relaxed	1	85.2	0.324	117	78	1	3	118	118	0.983	7	123	136	0.86	3.705e-13	459	1	0.8137	0.8915
5214	CF-BAG74590.1_12351_relaxed	2	78	10267	CF-ABF47360.1_12340_relaxed	1	85.2	0.25	136	95	1	3	138	158	0.861	7	135	136	0.949	3.046e-12	391	1	0.7936	0.7593
9799	CF-ANF29759.1_12334_relaxed	1	78.4	10267	CF-ABF47360.1_12340_relaxed	1	85.2	0.272	121	82	4	32	152	152	0.796	2	116	136	0.846	3.91e-12	424	1	0.8319	0.8851
711	CF-AAN28121.1_12373_relaxed	21	91.1	10267	CF-ABF47360.1_12340_relaxed	1	85.2	0.312	112	73	2	16	127	129	0.868	7	114	136	0.794	2.193e-12	461	1	0.8549	0.9279
5408	CF-AAL01717.1_12378_relaxed	2	80.3	10267	CF-ABF47360.1_12340_relaxed	1	85.2	0.27	133	90	3	17	149	149	0.893	3	128	136	0.926	1.667e-11	379	1	0.7627	0.7766
14046	CF-AAG53769.1_12349_relaxed	1	73.2	10267	CF-ABF47360.1_12340_relaxed	1	85.2	0.252	111	76	1	4	114	133	0.835	33	136	136	0.765	2.85e-09	285	1	0.7657	0.7156
14848	CF-QAT90411.1_12375_relaxed	1	76.1	5214	CF-BAG74590.1_12351_relaxed	2	78	0.324	111	73	2	47	155	155	0.703	1	111	158	0.703	2.112e-09	372	1	0.8078	0.9036
2317	CF-AYN45073.1_12324_relaxed	5	93.8	5214	CF-BAG74590.1_12351_relaxed	2	78	0.348	112	71	2	1	110	110	1	1	112	158	0.709	2.811e-11	402	1	0.8315	0.9267
737	CF-AAM95139.1_12321_relaxed	20	90.4	5214	CF-BAG74590.1_12351_relaxed	2	78	0.33	118	76	2	1	117	118	0.992	1	116	158	0.734	2.686e-12	430	1	0.8133	0.8866
10267	CF-ABF47360.1_12340_relaxed	1	85.2	5214	CF-BAG74590.1_12351_relaxed	2	78	0.243	144	95	1	7	136	136	0.956	3	146	158	0.911	1.368e-11	376	1	0.8074	0.7423
9799	CF-ANF29759.1_12334_relaxed	1	78.4	5214	CF-BAG74590.1_12351_relaxed	2	78	0.299	117	77	4	36	152	152	0.77	1	112	158	0.709	1.993e-11	397	1	0.807	0.8912
711	CF-AAN28121.1_12373_relaxed	21	91.1	5214	CF-BAG74590.1_12351_relaxed	2	78	0.344	116	72	3	14	129	129	0.899	1	112	158	0.709	1.174e-13	493	1	0.8303	0.9152
5408	CF-AAL01717.1_12378_relaxed	2	80.3	5214	CF-BAG74590.1_12351_relaxed	2	78	0.379	137	78	2	20	149	149	0.872	1	137	158	0.867	1.59e-14	477	1	0.7934	0.7749
14046	CF-AAG53769.1_12349_relaxed	1	73.2	5214	CF-BAG74590.1_12351_relaxed	2	78	0.984	133	2	0	1	133	133	1	26	158	158	0.842	1.147e-23	709	1	0.9206	0.6596
14848	CF-QAT90411.1_12375_relaxed	1	76.1	711	CF-AAN28121.1_12373_relaxed	21	91.1	0.295	115	75	3	47	155	155	0.703	14	128	129	0.891	1.132e-09	371	1	0.7929	0.8689
2317	CF-AYN45073.1_12324_relaxed	5	93.8	711	CF-AAN28121.1_12373_relaxed	21	91.1	0.267	116	79	3	1	110	110	1	14	129	129	0.899	4.973e-11	384	1	0.8045	0.9113
737	CF-AAM95139.1_12321_relaxed	20	90.4	711	CF-AAN28121.1_12373_relaxed	21	91.1	0.318	116	74	2	1	111	118	0.941	14	129	129	0.899	2.525e-12	434	1	0.8196	0.8926
5214	CF-BAG74590.1_12351_relaxed	2	78	711	CF-AAN28121.1_12373_relaxed	21	91.1	0.344	116	72	3	1	112	158	0.709	14	129	129	0.899	8.879e-14	496	1	0.8557	0.9152
10267	CF-ABF47360.1_12340_relaxed	1	85.2	711	CF-AAN28121.1_12373_relaxed	21	91.1	0.312	112	73	2	7	114	136	0.794	16	127	129	0.868	2.179e-12	465	1	0.876	0.9279
9799	CF-ANF29759.1_12334_relaxed	1	78.4	711	CF-AAN28121.1_12373_relaxed	21	91.1	0.611	139	44	2	14	152	152	0.914	1	129	129	1	1.739e-20	737	1	0.9248	0.9151
5408	CF-AAL01717.1_12378_relaxed	2	80.3	711	CF-AAN28121.1_12373_relaxed	21	91.1	0.335	128	78	3	5	128	149	0.832	2	126	129	0.969	1.192e-12	447	1	0.8346	0.8314
14046	CF-AAG53769.1_12349_relaxed	1	73.2	711	CF-AAN28121.1_12373_relaxed	21	91.1	0.375	88	53	1	2	87	133	0.647	42	129	129	0.682	4.552e-10	369	1	0.8634	0.9194
14848	CF-QAT90411.1_12375_relaxed	1	76.1	5408	CF-AAL01717.1_12378_relaxed	2	80.3	0.311	109	73	2	47	153	155	0.69	20	128	149	0.732	2.968e-09	361	1	0.7846	0.8985
2317	CF-AYN45073.1_12324_relaxed	5	93.8	5408	CF-AAL01717.1_12378_relaxed	2	80.3	0.321	112	74	2	1	110	110	1	20	131	149	0.752	3.331e-10	351	1	0.7812	0.9023
737	CF-AAM95139.1_12321_relaxed	20	90.4	5408	CF-AAL01717.1_12378_relaxed	2	80.3	0.398	118	67	2	1	117	118	0.992	20	134	149	0.772	1.853e-12	418	1	0.7778	0.8563
5214	CF-BAG74590.1_12351_relaxed	2	78	5408	CF-AAL01717.1_12378_relaxed	2	80.3	0.379	137	78	2	1	137	158	0.867	20	149	149	0.872	6.563e-15	481	1	0.8218	0.7749
10267	CF-ABF47360.1_12340_relaxed	1	85.2	5408	CF-AAL01717.1_12378_relaxed	2	80.3	0.298	114	79	1	1	113	136	0.831	15	128	149	0.765	1.858e-11	408	1	0.8165	0.8836
9799	CF-ANF29759.1_12334_relaxed	1	78.4	5408	CF-AAL01717.1_12378_relaxed	2	80.3	0.308	123	77	4	30	149	152	0.789	11	128	149	0.792	2.09e-12	424	1	0.8162	0.8676
711	CF-AAN28121.1_12373_relaxed	21	91.1	5408	CF-AAL01717.1_12378_relaxed	2	80.3	0.335	128	78	3	2	126	129	0.969	5	128	149	0.832	8.265e-13	441	1	0.8216	0.8314
14046	CF-AAG53769.1_12349_relaxed	1	73.2	5408	CF-AAL01717.1_12378_relaxed	2	80.3	0.318	110	68	2	3	112	133	0.827	47	149	149	0.691	1.132e-10	328	1	0.7714	0.7308
14848	CF-QAT90411.1_12375_relaxed	1	76.1	9799	CF-ANF29759.1_12334_relaxed	1	78.4	0.31	116	73	3	47	155	155	0.703	36	151	152	0.763	9.225e-09	333	1	0.7731	0.8547
2317	CF-AYN45073.1_12324_relaxed	5	93.8	9799	CF-ANF29759.1_12334_relaxed	1	78.4	0.307	117	74	3	1	110	110	1	36	152	152	0.77	7.596e-10	341	1	0.785	0.9035
737	CF-AAM95139.1_12321_relaxed	20	90.4	9799	CF-ANF29759.1_12334_relaxed	1	78.4	0.344	116	70	3	1	110	118	0.932	36	151	152	0.763	1.52e-11	402	1	0.8026	0.8789
5214	CF-BAG74590.1_12351_relaxed	2	78	9799	CF-ANF29759.1_12334_relaxed	1	78.4	0.299	117	77	4	1	112	158	0.709	36	152	152	0.77	8.742e-12	417	1	0.8245	0.8912
10267	CF-ABF47360.1_12340_relaxed	1	85.2	9799	CF-ANF29759.1_12334_relaxed	1	78.4	0.277	119	80	4	2	114	136	0.831	32	150	152	0.783	7.415e-12	429	1	0.8498	0.8828
711	CF-AAN28121.1_12373_relaxed	21	91.1	9799	CF-ANF29759.1_12334_relaxed	1	78.4	0.611	139	44	2	1	129	129	1	14	152	152	0.914	4.867e-20	745	1	0.9336	0.9151
5408	CF-AAL01717.1_12378_relaxed	2	80.3	9799	CF-ANF29759.1_12334_relaxed	1	78.4	0.285	140	84	6	1	128	149	0.859	14	149	152	0.895	3.508e-12	405	1	0.7968	0.766
14046	CF-AAG53769.1_12349_relaxed	1	73.2	9799	CF-ANF29759.1_12334_relaxed	1	78.4	0.344	90	55	3	2	87	133	0.647	63	152	152	0.592	4.061e-08	288	1	0.8112	0.8675
14848	CF-QAT90411.1_12375_relaxed	1	76.1	14046	CF-AAG53769.1_12349_relaxed	1	73.2	0.301	83	56	2	75	155	155	0.523	4	86	133	0.624	3.98e-06	241	1	0.7112	0.8914
2317	CF-AYN45073.1_12324_relaxed	5	93.8	14046	CF-AAG53769.1_12349_relaxed	1	73.2	0.333	84	54	2	29	110	110	0.745	4	87	133	0.632	1.137e-07	266	1	0.7313	0.9065
737	CF-AAM95139.1_12321_relaxed	20	90.4	14046	CF-AAG53769.1_12349_relaxed	1	73.2	0.344	90	57	2	29	117	118	0.754	4	92	133	0.669	3.317e-09	306	1	0.7029	0.8684
5214	CF-BAG74590.1_12351_relaxed	2	78	14046	CF-AAG53769.1_12349_relaxed	1	73.2	0.984	133	2	0	26	158	158	0.842	1	133	133	1	3.531e-23	682	1	0.8533	0.6596
10267	CF-ABF47360.1_12340_relaxed	1	85.2	14046	CF-AAG53769.1_12349_relaxed	1	73.2	0.25	120	74	2	33	136	136	0.765	4	123	133	0.902	1.766e-08	252	1	0.7068	0.6629
9799	CF-ANF29759.1_12334_relaxed	1	78.4	14046	CF-AAG53769.1_12349_relaxed	1	73.2	0.344	90	55	3	63	152	152	0.592	2	87	133	0.647	1.283e-07	256	1	0.7031	0.8675
711	CF-AAN28121.1_12373_relaxed	21	91.1	14046	CF-AAG53769.1_12349_relaxed	1	73.2	0.375	88	53	1	42	129	129	0.682	2	87	133	0.647	1.324e-09	341	1	0.7416	0.9194
5408	CF-AAL01717.1_12378_relaxed	2	80.3	14046	CF-AAG53769.1_12349_relaxed	1	73.2	0.318	110	68	2	47	149	149	0.691	3	112	133	0.827	3.767e-10	308	1	0.6711	0.7308
14810	CF-QBB28643.1_12432_relaxed	1	65	5855	CF-UBZ25627.1_12430_relaxed	2	76.6	0.574	54	23	0	2	55	55	0.982	16	69	69	0.783	0.0009132	104	1	0.7994	0.622
13353	CF-UBZ25536.1_12431_relaxed	1	74.3	5855	CF-UBZ25627.1_12430_relaxed	2	76.6	0.405	69	41	0	1	69	69	1	1	69	69	1	0.0007308	143	1	0.7533	0.7394
14827	CF-QBB28661.1_12432_relaxed	1	57.7	14808	CF-QBB28662.1_12432_relaxed	1	78.7	0.471	106	29	5	1	84	87	0.966	1	101	173	0.584	0.0004925	71	0.941	0.3856	0.3361
16648	CF-AJR29218.1_11927_relaxed	1	65	14808	CF-QBB28662.1_12432_relaxed	1	78.7	0.155	180	112	11	2	177	177	0.994	18	161	173	0.832	9.788e-06	162	1	0.5668	0.5358
1990	CF-ATE87137.1_11947_relaxed	7	84.3	14808	CF-QBB28662.1_12432_relaxed	1	78.7	0.163	159	90	8	8	160	192	0.797	43	164	173	0.705	8.925e-06	154	1	0.5133	0.5211
620	CF-AAL77811.1_11926_relaxed	24	70.9	14808	CF-QBB28662.1_12432_relaxed	1	78.7	0.134	156	96	8	4	157	157	0.981	43	161	173	0.688	2.826e-05	130	1	0.4757	0.4625
16537	CF-AJR29253.1_11928_relaxed	1	58.9	14808	CF-QBB28662.1_12432_relaxed	1	78.7	0.142	211	127	13	1	207	207	1	1	161	173	0.931	3.094e-06	157	1	0.5274	0.491
3378	CF-AZQ20844.1_11907_relaxed	4	74.3	14808	CF-QBB28662.1_12432_relaxed	1	78.7	0.131	122	87	4	33	149	215	0.544	43	150	173	0.624	0.0001754	146	1	0.5291	0.6279
14826	CF-QBB28660.1_12432_relaxed	1	56	14808	CF-QBB28662.1_12432_relaxed	1	78.7	0.356	143	74	4	8	149	153	0.928	35	160	173	0.728	3.309e-11	362	1	0.6605	0.7016
13610	CF-AAB93840.1.1_9564_relaxed	1	86.1	1058	CF-AKO90176.1_9577_relaxed	12	80.1	0.538	299	137	1	3	301	301	0.993	2	299	1105	0.27	5.614e-36	1239	1	0.8972	0.674
17403	CF-AAL55092.1_6780_relaxed	1	76.6	1058	CF-AKO90176.1_9577_relaxed	12	80.1	0.132	279	208	18	29	295	334	0.799	729	985	1105	0.233	4.722e-08	183	1	0.5084	0.4134
2583	CF-ASA47279.1_9697_relaxed	5	77.1	1058	CF-AKO90176.1_9577_relaxed	12	80.1	0.116	530	355	32	181	643	643	0.72	603	1085	1105	0.437	6.464e-15	306	1	0.4603	0.3689
6190	CF-ABY89692.1_9664_relaxed	2	90	1058	CF-AKO90176.1_9577_relaxed	12	80.1	0.329	173	114	1	4	174	174	0.983	2	174	1105	0.157	6.623e-15	616	1	0.8436	0.8279
2880	CF-AGX32063.1_9465_relaxed	4	70.5	1058	CF-AKO90176.1_9577_relaxed	12	80.1	0.157	1095	584	37	1	805	830	0.97	1	1046	1105	0.947	3.396e-43	891	1	0.6332	0.3147
233	CF-AAA43836.1.2_9362_relaxed	57	88.6	1058	CF-AKO90176.1_9577_relaxed	12	80.1	0.132	482	345	30	23	477	478	0.952	613	1048	1105	0.395	1.705e-18	437	1	0.4898	0.4982
165	CF-AEL29641.1_9783_relaxed	73	81	1058	CF-AKO90176.1_9577_relaxed	12	80.1	0.111	555	342	42	815	1303	1304	0.375	613	1082	1105	0.425	1.319e-12	216	1	0.373	0.3191
417	CF-AMT75411.1_9443_relaxed	35	69.8	1058	CF-AKO90176.1_9577_relaxed	12	80.1	0.127	1235	633	80	343	1314	1363	0.713	10	1062	1105	0.953	1.142e-23	441	1	0.3886	0.3851
3230	CF-QLA47007.1_9578_relaxed	4	80.9	1058	CF-AKO90176.1_9577_relaxed	12	80.1	0.888	1105	2	1	1	983	983	1	1	1105	1105	1	0	7624	1	0.9434	0.9251
220	CF-AAG22532.1_9341_relaxed	60	82.5	1058	CF-AKO90176.1_9577_relaxed	12	80.1	0.092	1078	537	52	370	1129	1138	0.668	102	1055	1105	0.863	2.914e-19	308	1	0.4009	0.2777
13611	CF-AAB93840.1.2_9564_relaxed	1	84.4	1058	CF-AKO90176.1_9577_relaxed	12	80.1	0.36	820	478	16	178	966	968	0.815	273	1076	1105	0.728	9.39e-78	2436	1	0.7656	0.588
651	CF-AKF42409.1_9839_relaxed	23	82	1058	CF-AKO90176.1_9577_relaxed	12	80.1	0.138	549	340	42	544	1036	1037	0.475	603	1074	1105	0.427	3.852e-14	238	1	0.3627	0.3258
2555	CF-ABY82501.1_9411_relaxed	5	65.7	1058	CF-AKO90176.1_9577_relaxed	12	80.1	0.113	1479	707	83	263	1540	1549	0.825	29	1103	1105	0.973	1.524e-24	409	1	0.3926	0.3179
175	CF-ACO59902.1_6752_relaxed	70	76.4	1058	CF-AKO90176.1_9577_relaxed	12	80.1	0.122	472	341	31	796	1230	1236	0.352	613	1048	1105	0.395	1.138e-17	403	1	0.4667	0.4499
17471	CF-AHL67658.1_9342_relaxed	1	81.6	1058	CF-AKO90176.1_9577_relaxed	12	80.1	0.114	496	375	27	90	554	558	0.833	592	1054	1105	0.419	7.576e-20	457	1	0.4956	0.5047
4389	CF-ALD83625.1_9428_relaxed	3	53.9	1058	CF-AKO90176.1_9577_relaxed	12	80.1	0.121	1288	678	74	846	1908	1909	0.557	41	1099	1105	0.958	4.398e-26	477	1	0.3837	0.385
370	CF-AJA91182.1.1.1_7167_relaxed	40	89.2	1058	CF-AKO90176.1_9577_relaxed	12	80.1	0.087	341	201	27	4	284	291	0.966	595	885	1105	0.263	1.549e-09	180	1	0.3786	0.412
2479	CF-QPN53434.1_9884_relaxed	5	67.4	1058	CF-AKO90176.1_9577_relaxed	12	80.1	0.11	935	520	55	59	889	907	0.916	321	1047	1105	0.658	1.678e-17	290	1	0.3632	0.273
[truncated: 61,868 more rows]

## Sheet: Legend
Connections between clusters in the structural network
