# Supplementary material for: Viro3D: a comprehensive database of virus protein structure predictions
Source: Mol Syst Biol. 2025 Sep 16;21(11):9. doi: 10.1038/s44320-025-00147-9 (PMC12583693; doi:10.1038/s44320-025-00147-9)
Supplement: Supplementary file 6 — Dataset EV5 [file 44320_2025_147_MOESM6_ESM.xlsx]

## Sheet: Data
ICTV Sort	ICTV Species	Viro3D ID	Viro3D Name	Peptide Category	GenBank Protein ID	UniProt ID	Protein Length	GenBank Genome Accession	GenBank Genome Coordinates	ESMFold pLDDT	ESMFold pTM	ColabFold pLDDT	ColabFold pTM	ColabFold median MSA depth	Protein Sequence	Annotation Expansion Type	Pfam Annotation	Annotation Expansion Ratio
33	Batravirus ranidallo1	ABG25804.1_33	Product: ORF38	protein	ABG25804.1	Q14VS0	133	DQ665917.1	[77192:77593](+)	53.5	0.554	39.5	0.36	3	MSALILYASSHRVRMTPLSKLITQNPGVVLQLPRSTSSRDHSLTLQDKAHPALLSLIQECYYPEYIQEVGTLTSAENGTELVYVRDGGAGAVYSTDGVQVRCRALSFQDLCANGWTTLGVAPLSNAHLIPSLP	network	US22 like	1
33	Batravirus ranidallo1	ABG25792.1_33	Product: ORF112	protein	ABG25792.1	Q14VL8	219	DQ665917.1	[194917:195576](+)	62.7	0.367	40.9	0.3	3	MMLNLVLALSLCASCCSVFVPLGGNYTFPVKGSQGVYACGPVTGPYQNFTKHRGTQTLTITNITKGGLYNCQPPLPVHLRLVVGEEAIIVQAAASLSTYLSYTPEGHVTCRASVRTISARWYTPGQQVVYSHEVAPGQAGLYECELETHYGLLYGYFLNRDPRRTLVDLADTQVITDVQVWEYINLLYTVSILLVAAAILLKGRICRPVEHMCNIRIIV	network	Immunoglobulin V-set domain	1
33	Batravirus ranidallo1	ABG25783.1_33	Product: ORF40	protein	ABG25783.1	Q14VR8	257	DQ665917.1	[78367:79140](-)	76.5	0.832	56.1	0.52	5	MQTIGVQQGDAEHCCSATWRSSYGGAWVLVTGTPGVGKTTSIATTTTPPHHKLVSEGTEELILRECGTRMTPAQCFQFLNTPVGQSMWSQNRYISLISALKEDADSHVVRFFDRTPLCSMVFTVASAYIENGAVDESSDELVRMHISTCASAMVGLLSALPPRPIYLVVVGLKPGASYGALRRRIDQRGGFDMGSYTDERLNIINASFQRWAQLVSEKAPGKHIKVIPYLLGDGEYCDLTTCLPPNIFACAEHTYKA	network	Thymidine kinase from herpesvirus	0.45
33	Batravirus ranidallo1	ABG25808.1_33	Product: ORF3	protein	ABG25808.1	Q14VV5	260	DQ665917.1	[5936:6718](+)	87	0.772	88.4	0.7	105	MTGRLCFVSVMVSTVLCVYSETEYIKRGSNYSACTMKCPQDDVTLELYRVCDGNEKTLLENHCYYQHVKSHDPRLHLDQQSGCWTLGSVRKSDSCLYKVWCYCAPGYVMNSTTIEVLEGVHIYNLTLYGEQLGEEMRLEVLCSGELSTISWLENGGILSDRYHLVDHNRTLVIPGVQRQDVEKVFTVTLKNPVSVETREYRLLDNPHLHTLVERADTRAHRELYRSTVLCCATISVILLFMVLILIFMISKRKATGETCN	network	Immunoglobulin V-set domain	0.4
33	Batravirus ranidallo1	ABG25775.1_33	Product: ORF19	protein	ABG25775.1	Q14VT9	264	DQ665917.1	[53996:54790](-)	70.2	0.443	29.2	0.24	3	MRVVLFAMIVMWRGACSKTYYVAPGGNFTFPRPFICKYPNATGIMGSSIHNLSERDSGDYWCGGAETGRVFSLLIGAVALYAEPPLILTGRRMVARLIATQRATAVHCMGNPDVPDTRLFADMNVYAPSARYSPATNYTCSVVVGVDTFTVSAPLPGAERFVAHIELSREGHNLKCTCNAPVIRIRWLDPTAALTEGDTLRLYGDASGVYRCRVYGYWGSLESHYLLTPPVSFHGVLDVIVLCEAAAVVVCLVRLCGTSQRMRR	network	Marek's disease glycoprotein A	0.57
33	Batravirus ranidallo1	ABG25766.1_33	Product: ORF17	protein	ABG25766.1	Q14VU1	273	DQ665917.1	[52143:52964](-)	53.9	0.342	36.4	0.25	3	MPPILVARLCSCTLVYIASAWAALPPVRYLHPTQKILLHGGCRWPNGSALGPGNHQVQAGKLYRCGAEVWARIHESFVPERAVVTLQNLTREVLHLRVPHGGSYIICDEPPRSTWRGGILRMQMGHPQQPLPVRCTASDDNGAVSHHALVPPIPVTRIELCISAIEGRFLCHCNAPLLRLYWSSPRGTTMERGWLAENDIVESGTYVCRVVGQWGELASLLYVPPSKPSTLSVIMRCCTIAHVLLIVVALCMLCFRVFPCHKPHTGNTSWREP	network	Marek's disease glycoprotein A	0.57
33	Batravirus ranidallo1	ABG25810.1_33	Product: ORF5	protein	ABG25810.1	Q14VV3	300	DQ665917.1	[7916:8818](-)	80.3	0.503	68	0.43	4	MCGTNFWKLAPLLLYILALGARAQEPCTPHRQSAVPGSGVRLQAPGRGTTQWGFGNGTIARTEPGAVLHTANSSYRGRINGTADGSLLLWDLRESDSGPYTATTNLSTGHLVCHTIELRIDFNLGTHDIGFIFLPETPGSCKGILTCSVRRTEAQSLTLRTSCAHGLEFPRRGEHQVSTYVHDQDCTYECEASSRWNTAVSRYTPPPCKPTYGPKALYATALGALFCLLIMAVACCWICWILHEKPKGRTRRGVPRSPPRSSRDCPRNKRQPAKTAPPLCSRSENTLTPPVWATSIPSWP	cluster	Immunoglobulin domain	1
33	Batravirus ranidallo1	ABG25759.1_33	Product: ORF95	protein	ABG25759.1	Q14VN5	316	DQ665917.1	[168302:169252](+)	29.4	0.163	75	0.66	20	MQTGFTSLMVEGWRTAQTLHGAPHKAPPLEHLPPRIVASTGTFVRLMATYGEKAPRYVPTVHGEPVHLDSTRDRYALVQDDNNGSYTNGMIHVECTPMKQYMVVHTGADPLIPVESCFYVSPPSDRDREQQRKCANSPRTRSSINPLSIPLLGGLYATRKLAADAVDVVGHRMKRDLDLFNTNPQEALSTVGDDAVRLALHQLYTAQKLAVHIQGAHQSVIAAYTEFVEGVRAEPPSLDGVRMLMGDATLRTLMCDGVDHMVSYYNTYKSTTMGTVLSSRFVPTPCVAGQLMVNQQMGRVDCGSAFWAFITTFNGV	network	Herpesvirus VP23 like capsid protein	1
33	Batravirus ranidallo1	ABG25757.1_33	Product: ORF114	protein	ABG25757.1	Q14VL6	321	DQ665917.1	[196201:197166](+)	58.1	0.359	32.8	0.22	3	MMCFIICVALYIVFLPCNAFFAPERGTFFYHMPGLKRAGLVTCEMTSDIGWRKTIKTKAVTNHNGERGLLFVNLNREDTGLYVCGARLQYKFYLWVGRSTITLDNSDAAVVGLTVVDLYKNQTCHMYTSNNLRFYDSYELRTQGEKGERVVGVITNMPYMQLLSPIPDPIVYEVSITVHSQSVECAAEAGALTVRWTSPNGSISRGPVLRPEAPGLHVCTVEGVYGTLYGYYYISHMRPNATTNTPVDAWYEQLHGARCPGIGLIADYVAAIALLFAAACVAFKGGSVSCKHAGRTTEEGSQRLLEVYRQGDSGEDIIGGQ	network	Immunoglobulin V-set domain	0.4
33	Batravirus ranidallo1	ABG25750.1_33	Product: ORF14	protein	ABG25750.1	Q14VU4	350	DQ665917.1	[49334:50386](-)	70	0.353	35.7	0.25	3	MFLPICPTLSLLLGLVLSTDTLCPHDPPPKIAKCLIMPPGEQVFCMFNTVQDYDNVEWRQEDTIIARWTPKNGLYPVLLPRVSVVVNANHHSSLLHMREPLTFHNTKIGIFVKRGGTVLWQYVLHYKAEVGELRLTYQGEQYVLNCTSSAGHRIQWVKIPYGFEVRNTLLEGTRLPGPGQDNTAICALADRGEVNATLHLPELILQHTEPQITLEGDNSYTLTCSTPSCASYVTWYHKTHAYNATILKQVWESGQYVCKAWTKKGVMCGQGTVVISYLADGDNWIYCLMTYLVLCIVGLVLYCKHLTVRLVEVGTPGTGQADNADAIPNFVPAHQQQRNGSNIRKRNNVH	cluster	Immunoglobulin domain	1
33	Batravirus ranidallo1	ABG25748.1_33	Product: ORF117	protein	ABG25748.1	Q14VL3	367	DQ665917.1	[199974:201077](-)	62.7	0.7	44.5	0.46	3	MDTDLYTRINALFAVYNEPVLEDVLQGSFTPTPIPVFRNISGGIMEHHVFRVTETRLGAVRHARKTALHLKICQKPEGIGGSIAGMLVSSIYVWHTHCYAETASQCFAVSSEADCNADQFFAPGGIFAQRSALRLTMFVHVTRGLHVLNTMLGMAHCSLKGSHILVRAHTNSIVFAIGDLGHMRPLGPCVDFVPDPLYTPPEKLAHDSERCLFVLTASYDVWSLGRYTHQLFHPTTPTAFTTTALHLRSCRNLSRRYARTRFRCDGNIGNLLMRTCLVLKARMRPSPHQVLVNFGIFNTFLTYKEPYLSRWLSHRVRIRLVNGGQVLSTLAPTCMAMLPLEALSRLLDGRVVGSFTSLPEALSLFRG	network	Protein kinase domain	0.74
33	Batravirus ranidallo1	ABG25739.1_33	Product: ORF41	protein	ABG25739.1	Q14VR7	424	DQ665917.1	[79201:80475](-)	47.6	0.362	50.4	0.36	3.5	MDPVNDSNAQRGRAAMQSARNVWGGTATLHEAAAELPIYDVCRAVSAAHLLYARIVAMTGVAGAISSSHLKMSEQMIAALALDCFCEGMRAAMSAGVATAITKHVEEWTQRLGEIPVVLQMITRTALFMVSSCYGAREGMAPDPVRWLMQCWTDASAELKVPHADTMEVINVVQGLQGAGDRLISELLAIAIPYFGVVRGWSLYHAIFAQCAASDQFCLRTRGRVASLYYPVSGVREPPVVPIDADLRTLGKRCGCDFRLTSCGPALRAISNGLECAYHRPTAPEASGRSSPCGARMCAICPYVAESDKVVALQTQNSVAVKGRIDCGSQGGVYVLTCCLCGVQHVGSTTSRLEKDLGRHIRAMTAASDTEYSGFNVMRRHVRTKHAHAAGGPHPCFSI…	network	GIY-YIG catalytic domain	1
33	Batravirus ranidallo1	AAD12281.1_33	Product: ORF84	protein	AAD12281.1	Q9YQY4	443	DQ665917.1	[149270:150601](+)	55.8	0.574	73	0.7	18	MSRTFCNSSGSTADTDSYEAMAAPQNDWVTRDAPLRSLRAMFAMDEQLGVPLTRESLLAELECPKYRVTHGPHGFSADGLATPGLTRLLERRWPEHGKINRRYAKAAPRATHSKHRSERVCKERVFSDCHIAIMTRLLERNVPFCHGIPQVSREILLEVLESTLPRVAPVSTVQARVLGAAWADQAEGLTKNAFRRAWVIARMYAHMGSCVDADLKTAIVQGVEGAKYRETCMALYCLTAHNLEPLATDVAVTTLRTTDVEDELCAQCVVCARVQCPTHYSTEIDVVCLNKENGKVCLVELKCTRNPMPSKEAMRVARTQAWCSWLMFSNTYPKLRTRSESMILTVSLMNTTTPTLTDVMPLTNSHTMRTHIPFIDQWCSTHLAALCPIAKPRIDPYTL…	network	PD-(D/E)XK nuclease superfamily	1
33	Batravirus ranidallo1	AAD12286.1_33	Product: ORF88	protein	AAD12286.1	Q9YQX9	534	DQ665917.1	[158011:159615](+)	27.2	0.157	67.5	0.63	13	MAEADLGSHPEYLFSTGLAHEYQCLARARIALLGNPGAAVLEPPNGFIYDSGQASTESSALALYCVLLRDALQSACDDAERNVVRTGLVSLLDYDTRMADVLCYYCARPATDTLRILSELRSFWVYALRTPLVPPHIDDLRTCFFCLSDDRRVKNIAMFCARVRANICVHYHAPVVELASRPLGSHPAVHRGNEAPVLPSVFVSDAAVLTWQSENDEAALEARVHNDDERRAALVAHRDTALRERLTSGRGTDVLRVVRQRTRQLKMERRANELARNIKVCGEALEAFHSPRYFTPTPFFVLHMMNRRAAHAARVQEELCGAALPPTAGRCVAKLKDMLRTADVTHLRAEIVNAFYLFAFPPPFVYRAQRAAVAPRYSFVDLLFGAGVNSASIAALRNF…	network	Herpesvirus processing and transport protein	1
33	Batravirus ranidallo1	ABG25723.1_33	Product: ORF52	protein	ABG25723.1	Q14VQ6	624	DQ665917.1	[92829:94703](-)	29	0.168	65.6	0.59	21	MSVAVPMTEPIAMVDTSWRVAVDPRKRASLAQAYETLTAMRKQHQSEVQRRRSARTVGPLTRSVMAEAGDERVPFVCLTADQFYPAMKDMFRRDKILEQLLDRMASQLCMGEHFELECLSRLSALPPEAAVFLSKLLTQCTGGALDTYYRGCYRRFLEWYVAMGCVPFAYTPNPLSAAGAQPFNHPAADAVMYNSAEMEVLRTREAVVCAQLFDALSSRGADLVLRDPDFFEKLGILPDIARIVADTFARNPTTDRRVIHGLLGLLRWRAFGFAPHVPCLWGPIDVIYDPCSRRCVVVDETLYVYQAYVANPPTYGSAPDSVGAVHRPYALQFAAVTANAFASAKAACQRVALIAQVEPDASKFKRAVKEKQNTDETAFRIASLLRGGDNHTAARQLLA…	cluster	Herpesvirus UL6 like	1
33	Batravirus ranidallo1	ABG25721.1_33	Product: ORF63	protein	ABG25721.1	Q14VP5	658	DQ665917.1	[117123:119099](+)	39	0.276	59.8	0.5	14	MQCVTSGNPVNGSEPSPAPAPLSSPAQNEMPLYRVCKKQCAQSSATLAHSVQLTAAAHALCSSEHTQRPETQPPRRPHPRGPVTRKTAFLHGTDVYVSRPDGTLRYSLEPGCACEPVETVPSCVLTASLDEHFVPVLCDLCFGHTKEEYEAVRSGLSLDQSTGYGVGMAGVFAENSKPGANYPPPVGDGDINPSAMGRYQLLRADAPYIVHPKPARLLWEHKGKALGEVLSYWHVHRKDACGVNALVQVGNDERGTDFWNIGRSHVSGFSWCTVDRGKRDVVVELSAVLVPARKGCYATFVPGPRLNEVLNIMHYGPNRDRNPTTYVNAMLTASAGEDDNPLVRLIMEQQRSPSPSHVPDSAEEGTFERELIDTIRKQLKTARLLRKHRDDSALGCHNR…	network	Assemblin (Peptidase family S21)	1
33	Batravirus ranidallo1	AAD12285.1_33	Product: ORF87	protein	AAD12285.1	Q9YQY0	728	DQ665917.1	[155900:158086](+)	39.6	0.388	60.7	0.47	15	MESAASHNAEHTVEPAAVVCGADMRLVYLGRILIPNEVGDVYGVYEAPVRIQKIGQAIWLSGCTTAQVGLPLIPKNHFTWWPSEPHNRAALYTYGALRDIATQTRLTVEGFVSEVFVSRVKVLCPTYERTKEKIRDTLGKACENALHPAFHYSVVRRVLHGAHYEDAVEAERAQAGVSMQSPFGWRLTPPLFHDPLRSIHELMAGDAARPYVTPVPPCASSSGVRADAALTVFREIQRVNAGRLQYRRGVCAAAGFYHIPMVLFKAYERKYKHTSCFDALVQYVGGERLQEDKRQFLRLPAREEWGTSPPALLTCDDVPRSYIICDPDSLDREWSLRTAQGAQCCWNEVCVPGRVVTNLLLDIDLRAPGAPPTPEQRADIVESLAQLPAHIVRSVTGLP…	network	Herpesviridae UL52/UL70 DNA primase	0.67
33	Batravirus ranidallo1	AAD12270.1_33	Product: ORF73	protein	AAD12270.1	Q9YQZ5	1269	DQ665917.1	[135607:139416](+)	26.9	0.312	64.2	0.55	17	MQAIDGAQGHNMTLRRPALLYDSFPTDDVVLNQPSAVYFLSFTRAELTVSQARMEMCFGALQDYKRDLFELFLFLVHTHGGQILCLLHEPKLVEGQERDLSPYLRCMLAGGVTLLFVLHHDSSRGLTTHEPPEPASPHSCDPEVQSFVAQLMQADGASFDMALARSVKKLICYKRRLVGFNRLVLKAACQRDMVELFQYMDWFQNRTVGQVPLKMIKEYNGAAGYTDGYSAQSKWNFLDGGFGIAMLRDYVHKYFEHEWRTSSNTSAAGGEEDWNGSEHDHPTCEGEPCFDDASKCIVASLAQLRLENVRRCPIIHRHLLNHPGCSLDDWSARAAACSAVDGARDRIRVSERLLTFVYPLSELFTGGEPTRYHNLLLHRYPRLPAESVNSNRPHEWKMI…	network	Parvovirus non-structural protein NS1	0.6
33	Batravirus ranidallo1	ABG25709.1_33	Product: ORF54	protein	ABG25709.1	Q14VQ4	1331	DQ665917.1	[95321:99316](+)	18.2	0.173	59.5	0.63	28	MAGISNPMIPSIARHHYNVHNQPVHATGLQATEHPLLAVHNMYEAAPMLNELADLTGEEYIKEFTRRIVHDEPFMPRGVKWMPEGFNLQGVTAECIIPLVSVKILSIPSANMGHNFNACRILTCPLMPKRLPQKLCTFKYVLEKAEIPIPEPGGVRHLTGENMRSRIEMLIGLSSTSLTTRLPMVEFFQRLDPDQKKQQIAIAIEQANTGWHMHIALMHYQYAAAQPQMSELITAKNGAYYAGRDRVAALVDTVNIDNALEGALNRSAAFFPLIVSAMVNMIKCHGNDYVVIVPECLGLKALNEYTHVPLPSRQYFYDTDGLDTNDQRLNVDWAHSLVRHNNKLSLVKRSTSAALDVDPTTHAILEQRGNHSVSLPTLSIGPDTKVPIIVLDSTAFGTD…	network	Herpes virus major capsid protein	1
34	Batravirus ranidallo2	ABG25573.1.1.3_34	OTU (ovarian tumor) domain family; cd22744	region	ABG25573.1	Q14VY3	119	DQ665652.1	[173921:174277](-)	78.2	0.8	57	0.45	3	VSVSGDGNCFYYCVAAAYGMRPEAAQSIRDIAVQTYTEIMHTDPFFSSTVDPKDAEEQLRDYVYATEGYFQSLAYFLRINVVIYIKGQSQPSIYGVNDDRYPYLSLLFSGHVSSGHFDL	network	OTU-like cysteine protease	1
34	Batravirus ranidallo2	ABG25688.1_34	Product: ORF30	protein	ABG25688.1	Q14W76	158	DQ665652.1	[36450:36926](+)	70.4	0.552	86.7	0.65	347	MCLEAVAACANGVPAEVAYKRGENKCVAGSRIMCYFVCHARRARTALVCLALFATLIIIFTLCARLPTCPSGWRGHDSKCYGLLEGETAAEQAFQRCYNQSYHLANVTEVEAGELRKMARTEHPFWVGNGTHPLCISQGSLPSQNCTQLNYTMCFVPL	network	Lectin C-type domain	0.78
34	Batravirus ranidallo2	ABG25662.1_34	Product: ORF67	protein	ABG25662.1	Q14W39	256	DQ665652.1	[85963:86733](-)	67.8	0.719	74.3	0.72	16	MTFSQHFLLPQSSRRAMPRCAAKPQIAQILHYQDQQEASEHFNLNVKHTHFGMVQAVHLLEKSVMVESITWLDKMTEPVEPRRMCRDICSALHYLQTFWVKVHGSIDPSCIGYSECTRTYKLFDRSLQVLELNSFRAPEQLMPKRHIHASTDLWSLAVVTALYVLDAPLFPKPASPMELYSNQIILCGLPQPKRSETPILVDVPNTVLKRFEHHVPWQHFFFSCLVIDPECRPKVGSVAQAIPPDGPVKCPPPQSS	network	Protein kinase domain	1
34	Batravirus ranidallo2	ABG25651.1_34	Product: ORF36	protein	ABG25651.1	Q14W70	297	DQ665652.1	[42850:43743](+)	74.5	0.677	63.9	0.58	6	MLFVFIFGHLLATALCGTYISHIEEYWPQKDLHVTKVYINTHLVVEYRVSQGQQILNHYLQLGDEESGNTFVYQIYKQVVAVSLKYTTENSVVSPQIVHVMHECRCIAGQNCTATFTNVVMDRHVTYGGYDQEKKSAVMLPSCEYWRTQTLNSDEFDQEKHNYRLEVTEDYSLSERAQHTCTVGSFFPASHALRWIHSHPDSESYKGAVIPNGDGTYHTSLVLFVPRTHPGYATCTFASPDYLHEESVVHYLALGPQSRVRKCAGYVDWAIVLALFSAFLTMIIMYHWTRHTMRRMA	cluster	Poxvirus, 2L, N-terminal domain	0.6
34	Batravirus ranidallo2	ABG25645.1_34	Product: ORF37	protein	ABG25645.1	Q14W69	310	DQ665652.1	[43797:44729](+)	76.3	0.657	70	0.5	11	MFFWKLVVLLACPLAALSETYISIFEEYWPKFNLYSSKIYVNRTRVAEFRGNGHGVSSESYSLSASESQVFNHGQPLEKQCKDVHKSFAEKNEGESAKVMQTMFECTCKTKCKENFDRAVVDRHLTFGNYPKQSRKIELLKICEYWRQNLDYDGGSAHYNSPENLIEVTHDYGLLDNKAYKCVAKAFFPYGHQLKWLIPEIAFQVGDELVLPNGDGTYTSALVVYVPRNHTIDILCVLEIGHDIVESVQHVYRDTEENEDACASKYKNAVIFLSVLCTVLLVGILSYIARRVYNWWRYRGEAEYRSANEL	cluster	Class I Histocompatibility antigen, domains alpha 1 and 2	0.42
34	Batravirus ranidallo2	ABG25644.1_34	Product: ORF34	protein	ABG25644.1	Q14W72	311	DQ665652.1	[40520:41455](+)	75.6	0.679	41.2	0.29	3	MLIGGLLCCLLTAACGATYLTVSEVEWPAGLGYTSTVYVNKTLVMTYHTKKIHKEVDEGMDSFCCETEAGPLMKSLHDLTTTMYRTYLWSTPLAPNYQKLDLLAECKVMEDGSVSVVMDTAFYDDTNALHTNADRSMKLLQVCEFWAEAAKRLDLPYRYAKPALSMKMEEQDSYNVFTCTAVGTYPAYGEILFTQNDRRYTPFFTSLSLNHTTGTYTRVSKTYMRKHAVDVLECDFASDYNTVRTILRHCTHTHHEIEYINETPSRDAEKNSTALLYAAALTFLMLLASVVVYYRSRIDRLSRNIAEKKDI	cluster	Class I Histocompatibility antigen, domains alpha 1 and 2	0.42
34	Batravirus ranidallo2	ABG25638.1_34	Product: ORF38	protein	ABG25638.1	Q14W68	322	DQ665652.1	[44861:45829](+)	66.3	0.516	36.8	0.3	3	MHTLTMLWLSFMLPGAAYGFTWMTFVDRLNETEGVYTSVVYVNRTKIAEYRYNYSTAEPEPSSLYYFKDEPDVCEQHLQDSMTVNFQIMKRHAGGFRLDGVVEFLFEAGQQDNSSEVLALADVISRGKLMRYASERERKSNMRARAGCIFNATAGYKFELPHPSRNLDLTETMTWADKSTLYFCVAKHFYPATHILRILKDGQEVRPTFSWPITYDGNCTYTHTIILMTRENHSSIVCQAVWGHMLTQWVASRFTRADYIPETPAPNLPTLPSWNRSTQVWALLLTGAGIMIVFFICIVYCDHKRKSRENAEDKSLIKDCTV	cluster	Poxvirus, 2L, N-terminal domain	0.6
34	Batravirus ranidallo2	ABG25637.1_34	Product: ORF140	protein	ABG25637.1	Q14VW6	323	DQ665652.1	[205976:206947](+)	57.1	0.575	68.9	0.68	5	MRLSFFAFALLLAASATHCYHSYITVRETYFHHNRTYYAHVYANTTKVAQYVGLQKDGKSNMGIVSKVIATNYNLKEMYHSVPEVIEDEETYRHLAEKDTYISLTYECEVSEATAQVTVAAAILDTGTILPRSGHRINLMLKHCTDIFEQLRDKQAWHPRSPKRARLGVYFLDGDDGYVCYIRNIFPYRRFMWSTGRISERRYTSSYALWQKDGTYMTRQTFTKPGTNYPHAPAYYQELGGMVNCSFMEGEQEYMIRLETKTGNVEVAFDLTEPEYVEAKVTYHYDYIMWGYTLQDCYTFFWVAGTAIVTLMLYPCLRRAQLL	cluster	Class I Histocompatibility antigen, domains alpha 1 and 2	0.42
34	Batravirus ranidallo2	ABG25604.1_34	Product: ORF131	protein	ABG25604.1	Q14VX5	328	DQ665652.1	[195265:196251](+)	28.6	0.217	59	0.54	20	MNLFGRTSDNWIAMQSTRPGEFYAPPLGEKMIEDVPMGIFVRVVGRNDEGHKLFHPSFHGEKRNVVNAHFPAPHLGPKEYVAFVTRSLATDLSASLTLAHQQQTVVNTSKTPMRCGDIFVVSAPDCDDMAAQQKHVWLNDSLASAGGSAMHNSMVKLAGGLLATQVIPPNAVDDLSHKVSRDIDYLSALDTTAAHTVPCPALQFGMQTLYSAFQMHNIFVDGNAQPTTAAAIIKKYADYVEGKNPNPPTLSEMKGLIANDKMKMLMCDGMAAMVDYYKLIVQDTCGVVLSSFFNNPTSIHGEAVYGPTCGHYTPMSAVIAFMFKYNGI	network	Herpesvirus VP23 like capsid protein	1
34	Batravirus ranidallo2	ABG25630.1_34	Product: ORF141	protein	ABG25630.1	Q14VW5	343	DQ665652.1	[207041:208072](+)	57.4	0.441	67.4	0.65	6	MRSLLLLPLLLVRLCSGLVSHFSIREIFFPKNISYTADVYANLTPIASYIAHWSPERKVMMVRSPIIKEAPNLKELLRSSLDVMENGTEYCVNTPNEDYFITMIYECKVTDGSAEIVFSNARLENGELLPRASNRDALQLEHCKHVAAMVKKAGFFYPYEPLTMRLGITQVDGMQTYYCYLRNVFPYKAIYWPVGDMTKKDYKHLSGYGNTDGTYTSRQLFAYDSSKYRGQVAQHNQNGEYINCTFVFSGHEYVVTFHSSELEEELGVDVVHAPQTPDMCKGRTQEIKGCGDETGKKVLSAQPTAFLYFLMFISLCGIVVYFYAHRAQCAPVRSSKNKRRVKK	cluster	Class I Histocompatibility antigen, domains alpha 1 and 2	0.42
34	Batravirus ranidallo2	ABG25629.1_34	Product: ORF35	protein	ABG25629.1	Q14W71	345	DQ665652.1	[41710:42747](+)	58.1	0.366	34.6	0.23	8	MFLHGLTLGLLCVSVLGDTYISLFEEYWPGDMTYAAKVYVNRTNVANYTYLVHAKGVDVNVNLANTHLYKAENIVPALYRQAKDVFTDFQKKSCTYAVYVMQLMFESKCSNVGKDCTVTYDGAVLNGRMSVPTDGSLTRRSAASEVTQFWAKSLSTVKPSNVSAGRYELTLSDYEGYAGRSAHACTVKSFFPADGHELKWLTYTTIGYIQHKSALLPNGDGTYTTTALLLADRGRALPVRCRFISLQYTEISEFHELHDSVGSYNFHTEGFGLSSGGVAAMRKHLNALLIVCVLLAICVVMCGLSVAVRLYLKRKRTQSRYKDMNAVYINEGADLTDGDENVYVT	cluster	Class I Histocompatibility antigen, domains alpha 1 and 2	0.42
34	Batravirus ranidallo2	ABG25560.1_34	Product: ORF1	protein	ABG25560.1	Q14WA5	351	DQ665652.1	[1717:2772](+)	53.5	0.41	45.1	0.42	4	MLHILTIAALLSGCLAAQHMPVRILELVKRNGRNQLTVFLGTRVALYIDDRTVVFIGVNDGDANQEQTADMTKVFYKHMDRSVEMVKKAPRDHMYLVRVTVCKPHGLPESQYVTYIDMERPKRRFSKLCGAPLQVLKDSCQAVYRNLNTTPPAVPIPWIVTPTVEQEIVASVYPYYLLICKAFSFYPQDISMRWLVHNKPAFAGLQLEANSVPHVFNLKGYYYDRFIYLFVNGKHRYTTSCQITHTNHTTVHHFRDVPVTGNRKCMVSKGAKKSYNEAQMDAYMMTTDVKTLGCGGTIDCGVANKNGYSCKKGDALDDEYTTKEHRRLIEYHKLRQALLLLSRRRTKCSAV	cluster	Class I Histocompatibility antigen, domains alpha 1 and 2	0.42
34	Batravirus ranidallo2	ABG25626.1_34	Product: ORF26	protein	ABG25626.1	Q14W80	356	DQ665652.1	[31847:32917](+)	63	0.527	31.5	0.22	3	MQRLFFCFLLLASGGALTEEPEEVYDTWNSGVGAELPYLYNVKEAIPRINAVREATTHIPFPDTDVLNPVCYLNAYEVIKLTDRTKLRNDRRFDFYANGRALTRNLKTSKIRFDLTFSSPQIEDDRSVITCKWKSGNQTRVSHWEVFIYAVDDVVVVDENADASFRCPIPTQLHYVMELGTPRNVTVDDDSHFSGRLIRHADSIYNRYTVSSVGSQDEGYYMCVKPDMDNNYAILYKFVVRAPGTEVQGRAQTDLTVTEEFFPLYRGNVELRGQRRNRQFNNHTTVACYNQGKLVFRSPPTDPKKENCCLSARIEDGRLVLSYEQVLGTTTHRCYWGPKHKCPYLDTFRVSVKGSV	cluster	Immunoglobulin domain	0.7
34	Batravirus ranidallo2	ABG25621.1_34	Product: ORF139	protein	ABG25621.1	Q14VW7	380	DQ665652.1	[204747:205889](+)	53.2	0.397	30.8	0.25	3	MYLFWVCVLTVMWWGVEPQRTYISTYATIGPRLGAYQASVFVNGSLIGYYNCPNLLYASDGLFMSAPYNLNIEDLRQLINSTTYFLDPSKVKAEIELMSECVVDADGVPRVTFNSMYMAKRKAHTLSADNKYWTLKHCKIIYDETDRFSVGSLKKRTPYVTATQTQPDGSYRCMLYNVYPWYPITWSRGLLKDRAMTDKSIYGSRDGTYVTFQTYMKMHDGLRDPGSAGLFLQAEPDMLCVFKLEDVVYRALINRANPNPVEVVKSNKTDRNARPKNGTVKNPGVHMKEAEQMRDRLYGWHLTRLSDTPADPAKIGMLFGGTAVLFTVVASIVLCMVCFKYRECVCPNRREKCPLLFGRKSRFRFLNTEYENVREVKLKA	cluster	Class I Histocompatibility antigen, domains alpha 1 and 2	0.42
34	Batravirus ranidallo2	ABG25615.1_34	Product: ORF118	protein	ABG25615.1	Q14VY8	408	DQ665652.1	[159869:161095](+)	54.3	0.617	72.9	0.77	28	MSFVLSPISQYTPFELHKYGYEDRFFVGQPPLTLERVRAKLAAPSITVVRNERRNFEVQYDGKKFVTPGLTQALRCRTATSKYTKNLKGPEGRMGCCAFAEYNRKMKFAAGKGGGISVSKKIDMSLRIIKKIQPCSDDVAKALSAEVAALPVINATTVKKIWQKHKMQLVAGILLDEDVKRGTKDLNAVKYAHSLNVLECLATAGYTVVAVDVPVTSTKRPGAYQHCKQCKRKYDIATQLCTEIDLVCFHEKTKKVLLVELKGTGQAGLPRSTSNLYRQQSWLSWIMFANTYPTLAPYTESCILVYSFGERVIRGYRTIPMKLYKALYACFPFLRQWCEPMIGVMCPVGKRENSNVREGTHFYSKSALERREAGIQRCEFMPAYEPLHCFVVEGGQDEI…	network	PD-(D/E)XK nuclease superfamily	1
34	Batravirus ranidallo2	ABG25599.1_34	Product: ORF122	protein	ABG25599.1	Q14VY4	522	DQ665652.1	[167598:169166](+)	28.3	0.156	72	0.69	29	MLKTYDALCRCRMARCRRLLGGGTAQPIGKEESKDLSYLRSLNLQAPKDQIPSMKPAIELYLFLIYRSLFKEVKPCSRLMEQDMISLSDYDRAFSELSLNYSSWSYERVERRIKDLLLFWRFVLQFPVLPTFVDDVALCFFCLAAAPKEMARYKEYLLHTQCCHYAMPVEEEIERQEADMHTSEELNAQAKREAPVRLNLHPDKKLKQWLQGESDTKSMIAARKKEDEHYRSKRAVCEKETKNFDSLMRLVKAKGMKLKLSNRMETLERRAVKLRVTCGRRECTKFVHAEPFVQLYYFMYHSQVRNTNLTRVVEEQSQPKARQEEAEICFDKLKTTSIKSSEVISAFYLFLLPPKYSLETMLNPRFPVADLLYASRLSMVKITVFRNMIKQISYSSLCG…	network	Herpesvirus processing and transport protein	1
34	Batravirus ranidallo2	ABG25593.1_34	Product: ORF88	protein	ABG25593.1	Q14W18	615	DQ665652.1	[115311:117158](+)	48.8	0.296	59.5	0.5	11	MAAETYYKSPMVYIKKPNGVHCYNMQNMQHKLLPALPPELKNLTPRNPEHFVPALCAQCYGSVEEDYEEVRKGISADSSYLLGMAGTCDTTAHDYDPSLYPSTSAGDMDKESFPKYHLDYDNAKYMCHVAPGKVLWRHAGEEIGNVVCYWHVHTPTSCGVNALVKLDAEKQNARVALAQIMTAGFSWTTTVTGEKDIIVELSAVHLPARPGCFATHCKGAEETLGLMEKLNFRANVLLQGEAPLNGILEILKAKNIEMPAELTKTKESFDDPKEYVALLEEYAKVLFDKSRMLEVMYKKKGECVAETHIKLGAEKFQTINGEKASNSIVKNKVLTAQAEPSAPAAEVIEMAAPAPAPVASMQQPPAQHPCYQYAPPPPSHMYAYPPVPTPSEPRYTEES…	network	Assemblin (Peptidase family S21)	1
34	Batravirus ranidallo2	ABG25592.1_34	Product: ORF78	protein	ABG25592.1	Q14W28	689	DQ665652.1	[99584:101653](-)	29.1	0.179	63.5	0.55	9	MPLHRTRDREQEIPICVLDSLSLNKLKLPFIPVHLEQLTAEFLEMRKASQRKRDRQYNERLHHSIYSKYRRTQRRRTQPPLTCLTHDVELANVRAMMADDSVMHMIMDQVVGALNVSNSFANECLKYLGQSEAAKNITDVLLGMFPLMDAYFSQTCTNFLHWYVALGSVPYCFISSTVLTKGDRNYNTHTQYFTTHRHWGCKQWKHKENTTRMTLFELMSSTGTYESMLQDSKFLSSMGLPQVEANVIAEIAKGVKLDKLSCYRFILLLRTLTKGLVPYVPLFYGGNDTAVVYDRTLQLCKACDSNLISYDVFVEEHPLQGSFPQSIARCNIDRSKQYVRITRSLMATIQESAMRVAVISVQPPVTPADADPITPQALADQQLLHPNTLPSELRMAHER…	cluster	Herpesvirus UL6 like	1
34	Batravirus ranidallo2	ABG25591.1_34	Product: ORF121	protein	ABG25591.1	Q14VY5	717	DQ665652.1	[165441:167594](+)	41.6	0.402	63.1	0.56	14	MIWAVSKDLCLVYAPAAFPIGRAGEEVYVLLHTHPKMKRLGFVTWLKAAKKLKEYEKITQNVHFTSEEFLDPSAMEAALCLQDFALQLGKSQASLRDYVTTLYVEHYQTALSLRTYSIPANAIIKRAIADEIDVCFHSTMVREHLGGKSYEECVEFVRRFAGPKCSILRNVQKQKLAGYDSRTISERLHSLLLSRKREQEAAAIKEMDDELPLDEINAMEESPLIHTRHVSDMIDAVWSFPNLARPNNLPSIGFYVFPCFDKEVTNKFGKSIFSALVDYCTGNGSVPERTHLKLPDPTEWYDTAPILLSSDAEPRQYMICDPQHMHERWEAETAEGRQTCWHEVFLPGRSITNIPMDIDIASFEPHWEDDKLYGAVLDSLLCCVVKMLELNFEVKVNEG…	network	Herpesviridae UL52/UL70 DNA primase	0.67
34	Batravirus ranidallo2	ABG25582.1_34	Product: ORF146	protein	ABG25582.1	Q14VW0	1060	DQ665652.1	[218186:221368](-)	30.7	0.192	32.3	0.27	3	MEFKVALRTITLNEMACQEAALTNYYSKAFGDEEPFHPPEDLPGKLSEYSCYIMPTARYQGPGVPLYAGELHPLATPTSPPPAAPPKPLYDFSEVTGEDILTKTLTLKSQAQEVVLGGSKDESALREGVEYGCALVEYMQKEITDSYREQLLVNPDDALGVIYNHLLSRSRELDEPARNLYNMPAWGGPTNTDSLYLAEVELAKYHQNHAHHETCTLCPLMPKTIPLYSNQKTPLTHQTQATPLPALPNGLLFPQHFPVIVAPPHQRINELLYLPTRNSVLMGVQDEEWVEGLTYSLLKTSSLAENEKIALIAKDHLHPAYINNEKRLDELLDTLHTLLTSDSISQSRQQPIPTNSELLVLSHLCLALEMRLNYAFSKQVPMHQPSVPKLVHSLEQVMS…	cluster	Herpesvirus transcriptional regulator family	1
34	Batravirus ranidallo2	ABG25577.1_34	Product: ORF111	protein	ABG25577.1	Q14VZ5	1320	DQ665652.1	[149342:153304](+)	33.8	0.333	58	0.48	18	MSTSMPCLSLASFVYEEIVVTNPRTVFFLSFAKQELLTPTNQLCLSEAQVSKQHLFEVFLYLTRMTGGSVYQIMLEPMVQEEQQTKLNPYLRYEMSNGVLFLFVLPRCESLDGTPSDVQAMNCKIQKKLSHAENSDDSEAHYLAAQADKERNDVARLNERAAEVLNQMRELGPAKHTLVNVIKKLICHTMGITTFNSLLYKGHGEVLYPHINFATNYFKHTGGSMMPNAPRGKQNFEPGMTLPPHFGVRYLVDIAAKYFLYQNESLLEAHKAVYDCNADDDLPAGVCEAAIARTLWSFHVSNLTACPILQAFISNTADGPIVDLLNSFACRPPYDTTFVLKASPKILIFNLLMTDLFPSLYKQIHLPCFRAFTEEELCSFTAQQRKALAECNFKTWVHL…	network	Parvovirus non-structural protein NS1	0.6
34	Batravirus ranidallo2	ABG25572.1_34	Product: ORF80	protein	ABG25572.1	Q14W26	1333	DQ665652.1	[102311:106312](+)	18	0.178	61.2	0.65	27	MQHAAAFAGHKAALSLKVAQPATDYNMVSWNKHLHHLYSLQNMSAEDYVKFLIMYQDETNMKPKATNQIPSGINMFNFQKSAIIPFVALHYGGVLNPRVKNNYAACQLISVPIAPLEAPANQLKFQYVIEKRELSLAQRGDARMPQGNTKSSSMVFDVGLVQYFHRLEVDYEALLRIDQQQVFREMEKLVQENVMAWQATIAMYHFVYANAQPSYSTVLLQIKSKRREYANRCRSGLVNDLVSIDNLITGCMNRSLDTFNSLIAAAVEMMPEIRQVVAIMPRHVFAEHPYMFTVRVTVNPAILKFSIHETDETYKKIDVDWSHNLVSEMANGDMPNRYSITPVSTPGADVPNIAYKTLQEPNQPGSFLLPALKVGEMTVPLILLDNEPLSNNGPSMESS…	network	Herpes virus major capsid protein	1
34	Batravirus ranidallo2	ABG25574.1_34	Product: ORF126	protein	ABG25574.1	Q14VY0	1931	DQ665652.1	[185367:191162](-)	27.3	0.197	29.2	0.28	3	MVNTAVSSILLADDIAKIINSFFDYCDQNSTSLPTAINEFQSFFVNYKQFMLNMRNEYNCLETNFGTMTSIYARTAYLHKYFDIVIAKIDALKASVNLRETDDFYAHAAEALKERQTLGMGVVAVAKTLRVDSVRHLTTISTELNKFLTFVSPAKWMSEGFMLPTALNLPDCFEQNGVVKYEGNETMPDFTSVEMWSKNRTAKLELILDSPLKGEMKFAIEVGNAMDMFEKDLTTTLNSVGMPKVTALANLRKEISAIVDTIKKKNLDRMNEMNPLEVTHKPIPMQFKSASSKLKESDYKKHLKSPKIKPPAFTETVQQISADVLSCLNKHNDGNVAGMLGILNSTLHSYSIACNAALERSTSQIKEFRQKLKNGFFLISTGDWNEVNASYAAMLQEFG…	cluster	Mononegavirales RNA dependent RNA polymerase	0.83
35	Batravirus ranidallo3	ARR28942.1_35	Product: C-type lectin protein	protein	ARR28942.1	A0A1X9T5G5	140	KX832224.1	[161386:161808](+)	59	0.46	70.9	0.56	1832	MTTGGSGVALWKVGLICSVIGVAVGVCFFYLNYREGYTSFCCNAGWLSFNKRCYIVSSFLVDWTGCVLFCRHHNADLLNDLSDWKILHFLADFYPVWYTKLYEEYRYVEQSEDPGPVEIAYTEDEGTKRTCVCLRRYFKC	network	Lectin C-type domain	0.75
35	Batravirus ranidallo3	ARR28968.1_35	Product: putative glycoprotein	protein	ARR28968.1	A0A1X9T5I3	149	KX832224.1	[186256:186705](+)	66.6	0.632	37.1	0.24	3	MRVYLILCSIILALIASLCNLYTICDVEFTYEDGVCVKKHLKVLTYLDARGLCESYNACIWPGVRPNIDSTWLGLKQETPGNLWVVDCKTYNLTFTYKHGLHTKTTVGHLAFNQEVGTLMVYKPDQAALTLCFKTPLGVIANRTPFIII	cluster	Lectin C-type domain	0.88
35	Batravirus ranidallo3	ARR28943.1_35	Product: C-type lectin protein	protein	ARR28943.1	A0A1X9T5H2	151	KX832224.1	[161813:162268](+)	56.9	0.473	71.1	0.58	3859	MKYQVSNVCATMLIITVLLVSGFGLGYQLYKGLSTFLCPIDWIGFDSSCYLPSTELSDWNNAKKKCEEKGSSLLRDAPNVVLRDFAWRGVWIDGPLMREGRPFIKYVYGVQNKSNDTVIKGFSLGALRYICVRAMKLSLHPNYKTLNKLGF	network	Lectin C-type domain	0.5
35	Batravirus ranidallo3	ARR28963.1_35	Product: hypothetical protein; Note: ORF132; similar to Epstein-Barr gp42/C-type lectin protein	protein	ARR28963.1	A0A1X9T5J3	152	KX832224.1	[180825:181283](+)	77.9	0.661	82.2	0.65	1449.5	MSFVNLSAKVIFLFVMMCAILAFIAFIKPNRFYVEPVHLCPKGWTHVRSSCYRMYMNSTYDEGLSKCKPGLPFMPKSLDEAKNILQAFDGVLNRVWVGLCKDDGGDWMWADGRLYIENTLDLKPFGGGCAMYIGGYRTFAVHRRVLSDVLCQ	cluster	Lectin C-type domain	0.88
35	Batravirus ranidallo3	ARR28956.1_35	Product: C-type lectin protein	protein	ARR28956.1	A0A1X9T5H9	165	KX832224.1	[175381:175878](+)	73.4	0.605	83.9	0.65	3762	MPNLVLDSRETSLKLSIVRTRNRYNWKYEAFKMICAVLLVLACTGIGLFFFTLKTSTCPDKWIMYDKCYFLGEEKLRWNAASRACIALGAVQIKPSGKLLAKLSGKYWLDVCWNEGWRYTNGQKFEYNGTANQHSCLVSSDGETSYKSKTDFVRYACELPIPYQY	cluster	Lectin C-type domain	0.88
35	Batravirus ranidallo3	ARR28941.1_35	Product: C-type lectin protein	protein	ARR28941.1	A0A1X9T5G6	177	KX832224.1	[160770:161303](+)	74.2	0.617	72.2	0.66	488	MMLCVKEYNDKGHYHVPTITFKVVMISASGVLVTLIMAIVILLGPKKDYVPKNEYPCPPQWQLGYNDCYYVSPIRLPWQEANEACQQVGGHMMSDSNRLPYCLASRTEPVWLGVYVKNGTFYTYGGQKCSSCSGGFINQCKSGRGQVYGFSPQLFNTVWGFDEGFMSWVFICSKPLI	cluster	Lectin C-type domain	0.89
35	Batravirus ranidallo3	ARR28934.1_35	Product: C-type lectin protein	protein	ARR28934.1	A0A1X9T5F4	184	KX832224.1	[154285:154839](+)	77.9	0.536	76	0.54	3841.5	MTNYVSAPRMEIVDPIQKPTRLQDFITWVLHGEISLKVFIPVVVAIYSVFFILLAVSLSSVNNGPMPLEEPRVPSLHVNGTTGYIRDGVVMCAAGWYMNATTCYGMFPDATSAGLGTKECERAKAFLLPVDKREKLNTFLPMSQNRYWVDYANQENCTYVTKEGLFGEDDCNVNYPFICARGLL	cluster	Lectin C-type domain	0.89
35	Batravirus ranidallo3	ARR28957.1_35	Product: C-type lectin protein	protein	ARR28957.1	A0A1X9T5I9	188	KX832224.1	[175924:176490](+)	70.9	0.572	74.5	0.58	251	MAACEVGQEAVDDLYESVFLDEYRDQPPRFKPSKPPQFRVTKVMIWCLFVACFILTALVALLLVFWPHECPTDWLHINQQCYLHSARSDNFESAFNDCHQRNANVSITCPIYGCLSTWTPYQTDGATWYYTNFPVELRVEDLPTEGDCALRDFENKLRRTFKNERLFWCCEKHDESFFASLINKWFLM	cluster	Lectin C-type domain	1
35	Batravirus ranidallo3	ARR28861.1_35	Product: hypothetical protein; Note: ORF51; similar to Ranid Herpesvirus 1 ORF40	protein	ARR28861.1	A0A1X9T580	225	KX832224.1	[68449:69126](+)	83.1	0.886	68.7	0.68	5	MAAIVAYKPFMIVTGTPCLGKTFNINKLMSLFPTAILIEEQIDKLQEYVPVHQDDMPTLLGSKFGQLMWMALRSSEIMKVLFSDNARNNIVIADRFITCGLLFTMAHQFTNHHEHVTKMKAVVEVSYELLKTMSEQKPIELHVAVMDSAFRNIKTECLLKRIEARGGFDKNMYNKNAIKNVDSVFVEWYEKLTLKMLETPIRNCSLFIHRVGEFNPLLISAPDVQ	network	Deoxynucleoside kinase	1
35	Batravirus ranidallo3	ARR28940.1_35	Product: C-type lectin protein	protein	ARR28940.1	A0A1X9T5G2	292	KX832224.1	[159313:160191](+)	63.8	0.413	66.7	0.56	6	MAFTKITLLCLVCSLMIITYFKSISDVNHITTVLEPEIGCNLMTKKEAEMYCALRGKSLAEEQYDLENTHSPHDVYWMGGCTDRRGFYVRPCKRAIPVCVFEKQTRPVIGHQVFGWCFENYTYNEKDKACTFPVELTNFKNQNDTALTFWSDLVCGALGGDVRMITYSKDSPVEVHCEFHEFTNNILLRHQSCTRGLAYINGFCYAFHMLPQNEKRTRLICQAVNADVVDFMDEKHVVLLYAMLQFKYNVGFRSGGGANTFNLENGKWSYGRSEKQEKPFVCWRPINSVIRM	network	Lectin C-type domain	0.5
35	Batravirus ranidallo3	ARR28952.1_35	Product: C-type lectin protein	protein	ARR28952.1	A0A1X9T5H6	308	KX832224.1	[170561:171487](+)	70.1	0.469	31.2	0.2	3	MEQYSRTFDLSLVDQLTTSERRDSGEEHVVYTIYVDEISPAENPFRKCLKRWTCKSLRFMLLATTIFVIVALALALMTKNRSVRHELCASGWTYWRTRCYKAFHGPHSAWKPTCIAENGYMVENSIELYSVTKFMTETMFWTVYCPTSTECYTTGTNFNKTMNSRNVLNATNFLCGKSSYHIIQNGSFCRAGWTYYDGSCYHLGLNDTVYNLKRLARKHNGVVLLRDDKYLKQHCEEHCEDSIFVNAMWNATEQRVTDLNHFEIPNDFFIKTSFSNSGTFAYNCVSKQFNVVSVEKVSRVIFKTDALQ	network	Lectin C-type domain	0.75
35	Batravirus ranidallo3	ARR28878.1_35	Product: hypothetical protein; Note: ORF65; similar to Ranid Herpesvirus 1 ORF84 and Ranid Herpesvirus 2 ORF118	protein	ARR28878.1	A0A1X9T599	310	KX832224.1	[84736:85668](-)	59.1	0.574	80.9	0.82	28.5	MATLGLETLAGKPAVHVTRSGAYGGFLVNNVKTAGLTKALPLKSRTPKYTKNNYVLRISGKSVASEIYRMLRSLYRENSQNFVNNGISLLCHRYPVSPEKMLRLLASFKADADSGMIQTRQRFQEMYSRHQIPTHMGSMIDADIKRKTTIPGYKHKHAMTNNIVKFLERKGWKAAAESVNVTTCQKKLNQCDKCTLLKKCYASDLQRATELDLVLTHDGKVILLEIKTTQRSKPTEWTARNNTHQAQMSWYMYALTYPNSPPSSMYVLTLSLLTGEISTKRVLPPQRNKLIMKQEGFRSICKKCLDSVLK	network	PD-(D/E)XK nuclease superfamily	1
35	Batravirus ranidallo3	ARR28864.1_35	Product: hypothetical protein; Note: ORF53; similar to Ranid Herpesvirus 1 ORF42 and Ranid Herpesvirus 2 ORF68	protein	ARR28864.1	A0A1X9T588	314	KX832224.1	[70126:71070](+)	70.1	0.658	71.8	0.62	27	MDPMSAYFQNQINVKNLELKRQKAAEELSDLRDNELLKALTLLKEGENYYNAKIIQLEEEANLVVNSTDWAYVRMETMIKSIFNLLKDYGDFYLEIFQREIIRAFVLGVATRQLGNQIHRYKHKLLSQLLFDDPDILTYDPQAPSQETTEKINKLFKIYESRYTAAIVPRRCGKSTILEILLATAIIYLEIDILVQAHRNNTCSGMYDKVIACIARVENSPWFDQRFKIQDRVGDKENQKFESLPSVKSKAAVVHFMPSGPHVSYYGILSQFCSNARFMQNPMHNATNGGVEAPIHLYTSFTFEPLTDTQSGKV	network	Probable DNA packing protein, N-terminus	1
35	Batravirus ranidallo3	ARR28961.1_35	Product: hypothetical protein; Note: ORF131	protein	ARR28961.1	A0A1X9T5I6	318	KX832224.1	[179796:180752](+)	73.1	0.628	47.6	0.42	27.5	MAGEVSTVRNKNNSCLNIKALNVIFLIFIWHAFLCVNLWFLFQGTGKMSDSKNESKQSKEPIVLCETKTEEDKYISSEAGFTCPPNYMGAGRKCYVFYRRKCNYEETVINCAKNYARPLDMEDFETGILLKKFHADAWLSPKLDSQKWFWYKTRVKLSGEYASGYVWKVGDHELRLNISDHSQNIALKNGVLITKYPNETFPLACTLNACPPNYYRSFGMCYRTSWPKKYNFHEAVIECALDGTRLYSAHTDPFGNFDVTDTWNPICWKGNKLLTLNGQEVNGLSINNTSLETCLVSTGYKTYELVNIQAYRYIVCVV	network	Lectin C-type domain	0.75
35	Batravirus ranidallo3	ARR28951.1_35	Product: C-type lectin protein	protein	ARR28951.1	A0A1X9T5H5	324	KX832224.1	[169501:170475](+)	79.4	0.528	66.2	0.46	72	MLTAPVYCSPEEALKLKRPRGVLETLKFYLWSENVPTILMWSVVICSASFITLTISLRGFFFYVCEKCPPVPVIVPPPCPKLECPECGQLPCTVQEECPPGWLYQNGLCGYVSPDERTYRDAEIACTENGAILSNTNTIHVFVPNRYAGIYIWSKPRSLNRLETSKYCQLGRVNFPVERTEVPCDEFHPFICVKSPRLPSKCPNGWRIDVATNRCYFISLTAVSQRKAVDTCSSLNAQLTHPGDEHVHEFCGDRKEAVWTSTCRKQNTNHTEWYTADGIILRGPPVNFEDVAFGNTSCLVYNCLSKRYETSTNQHYYLCFKIMG	network	Lectin C-type domain	0.75
35	Batravirus ranidallo3	ARR28959.1_35	Product: C-type lectin protein	protein	ARR28959.1	A0A1X9T5H8	334	KX832224.1	[177302:178306](+)	78.4	0.588	68.7	0.58	64.5	METLICRTPGLAIPASMKHKIWTNGKVRLKVYFYMVFLICTITALLFIVTLRLTAALSLRKSGDGTMLTSKLLPVVKDIALSRNGLNCPAGWIKHKNRCHHFSDRSMTYFDVPLYCSEMMATPFIIDHPVDVEVLQRRVKSAIWVGLTLDYGVWSWFGGSSVEIYKDIMRGWIWHEHDLSTTITNYGRGSNMILHPKTGLVVSEADRSTNAACSVTVCPPTWVLLGENCFGAIDRPVSYNEAVAICDDMNATLANPFSANVANKIVRKNAFYWFVPCLKDHVWNTEDGLEPIWWIIETPPIEDGETYCMLYSAEFGAILRASNDPFFFMCAMHL	network	Lectin C-type domain	0.75
35	Batravirus ranidallo3	ARR28876.1_35	Product: hypothetical protein; Note: ORF64; similar to Ranid Herpesvirus 1 ORF95 and Ranid Herpesvirus 2 ORF131	protein	ARR28876.1	A0A1X9T5A2	335	KX832224.1	[83721:84728](+)	27.7	0.18	72.9	0.64	21	MAYLSGFNVICCQLSKEYKLQQCSRPGNFKAKPLVSIPTRLTNGIFVKLAPVNCGSEYQLIYPSVHGEHISLNDKRGDRLAIVVTPGNVEEQIEVSTAPQCSYELINTGKFPLMTNDVFAVHEPDKLDQEAQMKCLQQNEHAQASLCPNARGQSMVKLLGGLYATTRISPDYTTELRERLKRDLDIALTYEGVQNAPAPLPLDDIPMRTLQTAMNYVANAYALNAALPRNNPAIMAVVADHCNFLRNEANAVPATVAQMRDLFNIPAVRTAFAIAGEHQLDMHPYLTSDTTGIVLQSIVANPTPLSPNVPVYHSRQGTNLTGSRFYAYMTKFNGF	network	Herpesvirus VP23 like capsid protein	1
35	Batravirus ranidallo3	ARR28944.1_35	Product: C-type lectin protein	protein	ARR28944.1	A0A1X9T5G3	338	KX832224.1	[162277:163293](+)	55.8	0.352	30.5	0.19	3	MSLRVLNAVVCLSLTLTICSLSLFILQRDTKHYAWTSGEYGGFIAVGNANEGFVSCSSYGAKYASMADVMYNIPTLALRPGRYRAGMFFVVSNNFTIVKTCESCSPICVYGKSREVTMKNRAHFFAMDGNDPRCEQSGGALINGGCVWTTSPYSCQTGWMTSHDMGICYKQFDMVLKRETDLLCYRNGAVVTTLKETLRFTQDISSVGLWYQSSTFEQFVDRFGIERVNTVRSRKTVVCVRPFEYDRLVGDSRGCDPGWVTYNGSCHLYLRRAVPNHDAAMICGLVFAKVATQELTELVYIRYQIKTWHENEVGSSTDSCNLVCETKDILCSKKPLII	network	Lectin C-type domain	0.75
35	Batravirus ranidallo3	ARR28935.1_35	Product: C-type lectin protein	protein	ARR28935.1	A0A1X9T5L2	386	KX832224.1	[154962:156122](+)	52.3	0.291	61	0.5	6	MIRLISHLLGWLILICSLISISIFLIILKPTLENKSGWLNISYSGGKAIILETNEKDAKEFCAAHGSLFSPLADGVNPHGFVHKVAFWYLNCTESCTYTGYRCHDALSWLKNEDGVWLAFGSIPLNRSKARDLCTRNEAVLADRQYVFNATSKDQFWMGECTTEDGFYTPFCEVAKPVCVKNETRALEGLLNNGRCYNDYIIDLNIFDCWFKVLFDNPIENVEERRLKQRYVCESRGASLAYRFSAGAYCFTDKLPNNLLLRYRSCKLGFALIGDRCYAIYILSIYVMSSDRNQSVIACDRINAHIVQFNDFRHLEFVKALSKFNVGNQYSEGFWNGLEDDPNVFQIYNRSHRYLTENGKARHFACWFEYRSENLKDANDGIIEID	network	Lectin C-type domain	0.6
35	Batravirus ranidallo3	ARR28937.1_35	Product: C-type lectin protein	protein	ARR28937.1	A0A1X9T5G4	394	KX832224.1	[156195:157379](+)	67.1	0.35	54.1	0.41	6	MKCLKWFFIVGAFALLLSFSLILVSTRRLTHSVYKFSEKGVSIAVHWKTVNRTSAEILCAASNATLAGQRYNLKIPHVLRNRFFWMGSCTTLVEPYVLGCEKAYPVCVKQKERIKSHINDSASVLNPQPRSIKWVNDIYGAKFYVGKFEVTRFEAEKFCAAINAELARYQYNILTKASANFWLNRCTSNTGQFINCTLAHPVCVKNEKRLWKPSASWYGDCYRNETYGDRGVCRRVIWFKDPTSTSVDQSDQCRAIGASLSQTNIGPDVNGIEYTFGVTCERTPIVNNIMLRYDECADGFVLIMKICYSFQMKSIEQNKIGNACSTLNASVVGDIEDKHADLITALQYFDYEFMFWNGEQNGDYVFISGRSRPSYGHVYDRNRFSMPYICNRGF	network	Lectin C-type domain	0.6
35	Batravirus ranidallo3	ARR28812.1_35	Product: beta-beta-alpha motif protein	protein	ARR28812.1	A0A1X9T518	405	KX832224.1	[8875:10092](-)	30.4	0.224	67.9	0.72	8	MYHSLLKSFLHPAQTAISVGSAVRHSKCSRPTTLTDHTYATAERLIPLSISAAYELSKKVLNGLDCQQVLQNLWPCQGLVFQPLGVHTNALDRYTLVYHTNQGPIFEISAIGAKSQLHGKMSANNLSDYLKQPNDTEWLELKTPSCENLFNPNAGAFLKLFSSPHPLDSYHGLHKAPEGMDCLGILALETLEQFTGSITTRFSERLSDFIEKFEGACIQVCKTDTMFDATLHILHETILKDVIVQFTHQPPPCLSFNDVYFLGILSILSKDKLMATYRFLALNSKGELFCCDPVFATWRNIKMNIANLKSSSLNILYATKQKRAHPCYVPVKDESVNSAVQCAILQTMCPTYSLGGFRKKHPMISGSCYSNPLLRHVASPPIPTDFSIPENTDNYYLFG…	network	US22 like	1
35	Batravirus ranidallo3	ARR28964.1_35	Product: C-type lectin protein	protein	ARR28964.1	A0A1X9T5I4	413	KX832224.1	[181343:182584](+)	64.9	0.441	62.7	0.55	142	MLSRIEDEFHKTLSRVYSGSYFRIFLVMVAIYLLLTSGVIMVLLLLQVFKRTQLARIAPIPTLPQIGISSALPRVAYSYYEQCPEDFSLHHDMCYYITDKKVSYAENLAFCYFEKQITSIILKHPSDLVYFRNRNLSVWLSLIKYSDGWEWEDGTKPIIVFREVYFWQNAENMSVFDIPILNYRNGNVIGFDPQTGLKGMDGTEKMLQSCNTPACDKGWKRIHDRCLLALQNRENCDQMHGRIVNDKDLLKKIQLSPNSYWIGDCRPTFNTNLTLLHRSSMNIRKNVNDRAEQILKSPVCLYSGNIDSRIRRGGWPESKAVCHLELIGLKTYKNAETTCKKLKGFVVMSGHQNEWVGLCNVDGVWKWSNKELYNISFNEPPFNTSAGGCVVWNGAYEVK…	network	Lectin C-type domain	0.82
35	Batravirus ranidallo3	ARR28960.1_35	Product: C-type lectin protein	protein	ARR28960.1	A0A1X9T5I1	420	KX832224.1	[178385:179647](+)	68	0.487	60.5	0.42	40	MAPKSIFVRAKQSIPFLVFCFLYCTIIIFSALNQKNIVLKRPYDTVEVKWGVIPKKHSACMDNWVRYKNRCYGVTSSMVTYEHMLLWCGHMKADPVVLQSPEDAGFLNALSRHQPLWVRFTVKNPTKDFRDGHWHMRMENTLPQETMYLANESRIVQSNHLALQACSRLLCPVGWSIEGNFCFYLYRDKPRNNSAAAGLCRLTTNATPFNSLSLAVNVLSRYDQNIGVWSGVCHQSNANRLLGLYRPEDGEYGEQKNCTVNFRDGNISVSDKEKHFTLCTIPIISEPHSIETFGNGWQVYKTRLYFIGDKRVTFRLNAQLCEEMMADMVLFDSPNDIAGAKFMANVWLGLEERTFGKWIWSNGLVAHVENATWYWLGSKVAIEGYKPQQAVALHSSPKA…	network	Lectin C-type domain	0.82
35	Batravirus ranidallo3	ARR28868.1_35	Product: hypothetical protein; Note: ORF57; similar to Ranid Herpesvirus 1 ORF88 and Ranid Herpesvirus 2 ORF122	protein	ARR28868.1	A0A1X9T589	476	KX832224.1	[76973:78403](+)	26.8	0.151	68.1	0.62	13	MLSPQFQDCVRTADVEKRILSTLRLRWDSWQAEKPSLIIPFRYKPLAHGPHELLLSILESALATPLSDLEECVSDGCSLLDYDQSYAGAMGNYWLGPVDKYINKMIKIITYITRFPYLPNHTLDLRVCFHCLVDNEGVKRLDGFVKGLLSNKCSHYFATVDSTSETKSCGTTLSHGVNFPTMKEDRCIANWQESGDTSSLTKRVDEDEERRKRLQIKDDVLTYKTEERSNIKELIKSVQRKTLALRLKRRRLTAVDVLHSLEAFLVWNEAPKYLHVHAFHRLHLLIKHNEIRNQNASLPFEIPPRVETTSNIQALLESADLKNAVSKITNAFYKFLLPPYFVYLPSTNTINPRYNVRGLYFALGVPLDRFMLFKAQLTVDLVDRCKGKPYIGGDDDLHR…	network	Herpesvirus processing and transport protein	1
35	Batravirus ranidallo3	ARR28939.1_35	Product: C-type lectin protein	protein	ARR28939.1	A0A1X9T5F8	481	KX832224.1	[157791:159236](+)	58.2	0.274	59.3	0.49	4	MRALVAVPGLLLNLVLLAVILSLVHNREHLFVAEYHNSPWVKDVFRGVDVAISWERMHRSAAIELCRRYGAKIDEVRAWVLLNAKIKDVLLNYRCYKPSISSYYDCEVGVPICVRPANTIIRDVVTSYNSNNVEIVLSFLKTKRSKAEQMCMSYNFKPAEYTYILQPSEKYRNKLYWIGNKCWNISNHSFTNCSEAGPYCVLDKKVNGGSIWTSKVFKKQNLNIDLFYGYPAVEREAAEVACKKHTGFTLASYLYDPDEATRFMKRLGFENIRFWMSGCTNEDGFLTPDCKTAFPVCVKNEKRSPNTGASIYLGSCYKNYNMTESYDCVFSRSVFLHPNQFRNTGSYKCNVAGAELLNVDEDGFTVNCILPSLVNNFLMRNLICGNGRALIDYKCYALF…	network	Lectin C-type domain	1
35	Batravirus ranidallo3	ARR28810.1_35	Product: chitin binding protein domain protein	protein	ARR28810.1	A0A1X9T520	497	KX832224.1	[6774:8267](-)	26.1	0.155	47.5	0.38	8	MYYNLLHTFVNPRQTALAIPYKGSSSKNGGFARFIPLSASRAQELSAALISTPAVDEVLKNLLCFYHSGEPAVFKPLGVYIRDAENMRMAYLSSYGHVMEITSMGKEAALYGRLACEELDSYLNGEEKEPWKKINVNASFHDPMYLYNPKFKTLIKECLPVEGSSTHHPHDAHVPPSNMQSIGKLASANILNMLKDHKKYTSEYAGACFRVFEKDENFDCFLHILPESVFSKNIEFYDFCINVYFGGEETPFMGVLTMNAKKGQEFTFRLVALDTTDESILLLNILKDREWCKLQDCKLGEMLHKDLAPIYLAERDTSNYFDWVFQGIGDEDCVLNAMHLSILQTMCPTYASGGFISTNKPEKLQDVLVPAKSPISHFCFVGEAADYPNHCDDAQYNFS…	network	US22 like	1
35	Batravirus ranidallo3	ARR28823.1_35	Product: hypothetical protein; Note: ORF16; similar to Ranid HV2 ORF26 protein	protein	ARR28823.1	A0A1X9T548	504	KX832224.1	[24003:25517](-)	65.4	0.384	40.5	0.3	3	MRCKLAKITIIIMIITIILAYAAISAADDVRWYGNSTARIQLQNLTFGLGSLECYSDGDRIVHLTREGFEGPESGSLYDNRVFVQADGELLNEAKEGLARVDVLIHSVDARDHNRNFTCRWGNGQTITQFPIVEGFIHPQVIKTGMSVSFVCTAPPQTDSKHLSFSYSPDVIQPRFTTDVLRMHQFKNRIVTTKVLQTNPNTQRQRLQAVLTVQGVSIKDEGVYACTYNYKEEHTNTFMFNRTIYRLYVNSKADVGQIVSFDPDPLVFHYRVPQGSNLELRGVKRIGGFPNVSIKCLHNGSPDSGVPFVTVSHVTSQARVRRIGLNINPVTQEHAGMYYCLWGNSGKSAPRLDVFVLEVSGAEKRKSPCSTGFKQMGDMCYQFNPPAPYYTALERCDKQ…	network	Lectin C-type domain	0.32
35	Batravirus ranidallo3	ARR28809.1_35	Product: Cap-Gly domain protein	protein	ARR28809.1	A0A1X9T519	531	KX832224.1	[4504:6099](-)	33.8	0.264	60.2	0.63	9	MYHVLLSDFVQPRQTAIKVRRPSIVTAMAGTPAFGRYLPMTPDQALKTLSAFLPCKNHQDLLSATLNPLYELGQPKFHPMGVYTSELENQRMVFCASTGHYVELTTMGQEGSLHVRLAACNLEDYLNGSTEQPWHPITDTTHSTIPVSKNGKPAIESFINRNLALEPHARVTNPPPEYVSINTLAYKNINHFNGVRTKHDTLQVVSFCQDFQGAFFQVFLQDPNFTTFLHILSESSLRQVIMDFAPEMNVNLSFFSNLFQDHVTFVGVLSFRGQNNFGMRFLAMTAGGQFFTCDPNVGMWMKSVDSVAKLKTHHLGDMYRDEEFSKIYPSGYCMNPVTDNSVNVMVECAILQSMCPSFMRGGWRFRGPRSNSNVFNIHKNTIIGVLPKLLAPPPLKTAV…	network	US22 like	1
35	Batravirus ranidallo3	ARR28945.1_35	Product: C-type lectin protein	protein	ARR28945.1	A0A1X9T5M0	539	KX832224.1	[163331:164950](+)	55.9	0.325	47.2	0.29	16	MRVVVAFALIVVAPLSFLAMTLIFPNPEPAVGWLEVKNGAQFAVSWIGNVCPLESRPPTVGEIAPFLHELRLVPGNYDVGRCLSTYLCPVQFYDLCRSNRTVCVRWPGGKPPVVKVKKIRCYEYVEDEVKKHGRNRIYSKTLSQPKDTPSSVTTYCKCGWKRSHDFCYETVDVPVKAETCLESGGFFPTYNHTNMLGLSNVYVYQSTEEYATLLPPSKVFGPSDNESATHVCFKMEKYDMSNNDDRCFKGWAYRNNTCFILMPINQTYETAERMCQMVGSSLVDIFKINNYILKRFHNIVLWGTKTENECEIYGSESTGTIHQTVASCNQKYYFVCHLQKQSHETSSYAVTLSTTSNLILTYSGTATHKICRNGWNARESLCYKLFDSQTPNVCLMHAS…	network	Lectin C-type domain	0.67
35	Batravirus ranidallo3	ARR28808.1_35	Product: isomerase motif protein	protein	ARR28808.1	A0A1X9T517	584	KX832224.1	[2020:3774](-)	29.4	0.182	51.5	0.43	8	MYRNLLKDFTGPRQTALAVQCHYRPAKIPSVESVKAPATSYARLLILKPHQAQNLAYLVLNKKSLREVLPYQRHEGKMPILISTLGIYIREINILRIVYLTDDGFYNELTSNGYEGLIYTRVAAHNFPDYMNGDITNTTPWVALLDKEEKQIRNTKTKDLICELLKITLNHQTYHPFAAVETPPHLKTSIGQMADQVIDTFNRSNNINDLNRLKNYVSTFNGAFFQVFKAEPRYDCFLHILCKHSINFLLNRRKITDLDIYPNRTAVFVGVMVLSKKVCPGYTYRLVCMESNGVILTCDTTTMSYTNTYMHIDEFKNSSLKTLIELESLQRHSRRTSQLQRKSLEMCFHVAILQTMCTVYENGGWMDSPNFLHNHLYNPYLSENPKLFICAKPLKHIVS…	cluster	US22 like	1
35	Batravirus ranidallo3	ARR28814.1_35	Product: protein binding motif protein	protein	ARR28814.1	A0A1X9T538	591	KX832224.1	[10577:12352](-)	33	0.25	56.4	0.61	8	MPLRITDLSIVGVNYFVDYLRKTEHLKNYPSLNLLVESTIMYHCLLKDFVTPNQTALAVSVTKFFNRSNSGSENVPGIGPSVARYLPLSQEDATTLSREILGTPDYQQILSNFIRHRYVLGEAVLQPMGVYTHELENQRMVYHSNNGHVFELTTFGNKGVLHARLAANSVQDYLNGCSRHFWRKLYLSENAPTAQNPQTKFLLKKRIKATNPNYPHCIINKPPSGMVSIGTVANFKISQFSTIAQQKDHEHLLETIEECNGAFFQIALEDQHFDVFLHILKEDCLLELLKRFTGQQVINLSFEDLKFVGVLSMKSKRGGYVGYRLLAKNLKGKLFLCNTTIGRYYDIFSDVSQLKSNDLQSQFLPEEDSLTEDDFYPYPCMFPVTDETANNAVLCAILQ…	cluster	US22 like	1
35	Batravirus ranidallo3	ARR28867.1_35	Product: hypothetical protein; Note: ORF56; similar to Ranid Herpesvirus 1 ORF87 and Ranid Herpesvirus ORF121	protein	ARR28867.1	A0A1X9T595	626	KX832224.1	[75168:77048](+)	48.7	0.466	51.3	0.43	18	MSKTICEGFRVIHVSDAATPQALYGIFWGADKYRFIARVIWREPAAVDTILIPGVHFDAIDPIGPLTDLMPYERVNYYGRICSSRRAGQLIETIFAANPRRMESFREAECLNENILNRCLEENVPICYHFSIFRMIYEGRSFEEALAHKNSCAGFSFNQPVPYTAPSLGSPLETFQSVVKKKVNDKTPIMAAINSSEHISRNQWGYTPGFFKRVSMQTFVDFNKTNKMADGRGAAFSILLDYANGKIQDDDERTALLGLPEPPFDSKNLSLLSEDGIDKRPTHYILCDRVGLTKEWKRRSEVGEECCFNEIYVPDRPTTLLVLDIDLQSKAAFTALSAPFAEKALRCASVGFANALNSLSYTRGLTFRDVGAIHLFHRPDPNKLSARIVWMLPLELCGE…	cluster	DNA primase small subunit	1
35	Batravirus ranidallo3	ARR28896.1_35	Product: hypothetical protein; Note: ORF80; similar to Ranid Herpesvirus 1 ORF63 and Ranid Herpesvirus 2 ORF88; Capsid maturation protease	protein	ARR28896.1	A0A1X9T5C1	644	KX832224.1	[107208:109142](-)	38	0.238	58.8	0.53	11	MNSGIYPHIHYCGKIRRFTLFSNLLPLHHMMAGKENATTSKPRRLTLNGNLHVYINRGEILDYKLGDSPTCVVVKEIPPEASEDGFVPVLCSRCFGHTIDDYNNALNALNITADTMCYTGTAAIYEHNGSTYDASSYPSSTIVGDMNAAEIGKYNLELKDVSYMAHPKPALLLWEHGGEPVGTAELYWHVHNSNQCGINALCLIGQTGRASHFFRFASDLNRCFSFTMMHKLNWSDVVVELSTVVTPARAGCFSVPFVGKDKEHYLKLMGYWPDQQAEALVMLASSADMVDHTEPYNPILKKLINRSSGDQPDESLPKLIPFETVDEMKQFLEDYQASVNKKFALTKIMYKHKGNTAIECHEQKAIENFSSINGHDAYNVIAQPQTMSATNSQVQAAPA…	network	Assemblin (Peptidase family S21)	1
35	Batravirus ranidallo3	ARR28914.1_35	Product: hypothetical protein; Note: ORF90; similar to Ranid Herpesvirus 1 ORF52 and Ranid Herpesvirus 2 ORF78	protein	ARR28914.1	A0A1X9T5D3	731	KX832224.1	[134250:136445](+)	25	0.163	54.8	0.5	9	MTKARDKTACALPILLNTDWKTTTTLDYVLVQACTYLTNKRETTAQSRKTLAMERSIVPSYLGSPQIAVSVGSLFPMSAPLICLTRDNFYNEMRSIFTDDIMFQKQVSNVVSERNMKRAITSACVRATDNLVPPLVVQALEEEYGPALNCYVFELYKNYLLWYLLMGCVPYIYTHISTVYDHREQYHLIPLQESSSFYDSQKLAHVIERDDILKCKIFRRLSKAKNGHSLLKDTDFYVKMGMKNSLACVFAHHFMEHPTDLNHNQIFDFIVLLRSLNKGFVPYIPSFVNKTDMIYDPTTGNAVASDHTLLLYEVMVCTEVPPESPPASMGAMNNVHSKAFRSNYTSLMSSAQLSGERVAVVANQGIDMLTQVKIQEKLSSIDKNATAAPLNLRANTAPT…	cluster	Herpesvirus UL6 like	1
35	Batravirus ranidallo3	ARR28932.1_35	Product: C-type lectin protein	protein	ARR28932.1	A0A1X9T5F2	780	KX832224.1	[151153:153495](+)	63.7	0.279	49.3	0.25	4	MYGGTYEIPVGNRSLQREKTCLAIGCVSVLILSSVVAIAAMIVLVSHLVPHNVPPTADDRVAGLITLTTLQTSTDIKSYGFSGSGKKEVPTIAIALDGYKNVCPLPWLSLTGGKCLYFNNEKTGYCEAHNGCIFTIGVLMGEDDLYLLNGFEWINGKSFWLKPLVENKCRQVAIQETGTHSIKTMSCTDLAYRVCISDPETIIRHRRAEYMNCTNHAAVSKTENPVIYQECPLGWQEIETKDKKQACFYFGDTPVSFHTAQTECVDMNGELFPGNSFKDPFLMPVYHFDVERTLIGHWVNSVGSSCRVFNYARGHYHLPLACNENAPYVCMKKLDNALSGRAKRIQITTKSVEEAIYYNSDQTTDTSHRIYEKIGIYVHSSKGQPLSSRTNVKTISPKE…	network	Lectin C-type domain	0.5
35	Batravirus ranidallo3	ARR28887.1_35	Product: hypothetical protein; Note: ORF74; similar to Ranid Herpesvirus 1 ORF73 and Ranid Herpesvirus 2 ORF111	protein	ARR28887.1	A0A1X9T5B2	1229	KX832224.1	[92405:96094](-)	28.1	0.314	60.5	0.51	24	MNLPSLNPDSFLFDEVRFGQPSVIFFLSLSRGETQGKTGTLPIFRNIPEHKQQLLEILLFLTHALNGRVLTIYLEPDVLTDQHVKCQPFIRNALCDGLVMLFVFPTSEEAEGGFPAESPNDLQTALNEVLTSNDKDIRSKICSYVKKIICLKMGLVGFYGLWYKIADDCFLTDMFKHVNFITASPLPTVELTLIKHYGGLVGATSTRQGKDAVSEFLSKGLSVKELHNLTSKYFYESTEDIAECVSGYDGSDASNNFIMASLWHFQITNIVNCPIFSLVSNNHPHAPAVQLLTALARQPPLGVPSIPFGDRHIAFEYQLGDLIQINKPCLYKDLVLHHYPPMQNIESASIRVWASELLVRNKTAYETQNLSGDDKNKHNFRLIFPHLSNINELLRADKS…	network	Parvovirus non-structural protein NS1	0.6
35	Batravirus ranidallo3	ARR28910.1_35	Product: hypothetical protein; Note: ORF88; similar to Ranid Herpesvirus 1 ORF54 and Ranid Herpesvirus 2 ORF80	protein	ARR28910.1	A0A1X9T5D5	1439	KX832224.1	[129313:133632](-)	17.8	0.173	59.3	0.63	26	MTNVFMYSNSRGRKVDTRGLQNTNPPGRNIDWNVLNDATFLDQFRNIVAVNRLSTSDFYDYFAGPNRRGDNYVDNRNVLRMVRPDGLNINDFQTDVVVPMMMVRSLAVMTAAMQSNYNACFLLSNLLLPRKTPGPRPVFKYTASKREIRPAHAGTLREIPDRSSVTNTEMTVALKSYTNGIAVPDSSIFAKISREQAMMALEAEMVNFSEGWKACIAKLHYEYCAGQPKFSELYLANNRRNFTERGRLGCLMELIHLENTIEGCINKDPSNISPVMLAACHMIHEQGNDHIIVCPKRIVPPEAGGLIITNIPYEEKVYNYSTAGADSNDMVMDVDWSTEVVANAMKDPRINKIEPAPSQPALDDRLYATLLQENGETFMRMPAIRTGYTEPIPMILLDN…	network	Herpes virus major capsid protein	1
36	Cyvirus anguillidallo1	ADA57846.1.1.1_36	OTU (ovarian tumor) domain family; cd22744	region	ADA57846.1	D2E8D4	120	FJ940765.3	[127439:127798](+)	78.2	0.816	87.1	0.83	321.5	VRYYIIGDGNCAYRAIAMACLGEQRVPHIKVALNTAVQYMDVDPKLRTEYQGRLAKTNAWGGIEDFEFAARHFKVQFLIFTSGDEATDGHITVYRTKADEMALTDGPIFWVSHVNNHFDL	cluster	OTU-like cysteine protease	1
36	Cyvirus anguillidallo1	ADA57771.2_36	Product: membrane protein ORF8	protein	ADA57771.2	D2E859	211	FJ940765.3	[11144:11779](+)	74.4	0.573	43.5	0.25	3	MYKALSVVLVVCFSHLSAASTWQTATMCEGQPGFLDCFGGRFTADTHRTWIKYSEENGEGMLLGRLTDGIWKPEPYAANRSLTVDADGRLNFPNVTKEFHGLYLCDQRNYYVYVSVANCTDDPRMAGNMTWPQIAHAVEAKFGLREPRPDILVGTDTIAVWVGIELFLLFTAGLSAYLVWAYTHPSPKKTRYSKLRPDDDDETLIYTNARA	cluster	Adenovirus E3 protein	0.72
36	Cyvirus anguillidallo1	ADA57774.2_36	Product: membrane protein ORF11	protein	ADA57774.2	D2E862	264	FJ940765.3	[12672:13466](+)	43.8	0.227	60.4	0.49	5	MFTLIFAAAILAVSSAQVVVIGQDNLGRSMVTVPTRNDPNAVTMYQFTGTNYEEMCNSKEMGLPAPRCHWLQVGAIVKSVNFTVRTETIEQMFFQIKESGATSSALRTIIAERPCTFFATGDGLLVQHDSRATMVRFNGTATQTFQGSLNNGLILIPGQYSGSVMMGYSDNGALFEWGNLCKRVSTPDSIPTVTPPKVTVATTTDYKFAVQDYKIPIAAGAGILLLLIIALAVVAVIVVKKKKQQNSRSNIVVKFSPVRTPQQV	cluster	Immunoglobulin V-set domain	0.47
36	Cyvirus anguillidallo1	ADA57792.1_36	Product: uracil-DNA glycosylase	protein	ADA57792.1	D2E880	312	FJ940765.3	[42303:43241](-)	78.2	0.745	80.6	0.74	21	MAKRVKKGVPEETVDQKLIKIRRQIRRDFRGPLVDIDVPEDGDIQTYSDVVRKRALEVEYKNQTAKPKVTLRENYQTAVKTQDPFWVELAQDLSPFWKDFVLTEGNRIYAHTIKAQIVRLKEDGQLEQDLSRVLACLRHTAKGGQVKVLLIGGKPSRLHNHNGLGFGSSTPTKLHANIVQELTRTLSEEGVRAEGTFDHTMTHWANQNILLIPTHLTSGGDIDHGALWAPFICALVRLCLDVCKVLAVGVIGAPAGKIAQVALNMGTGQLAHNQQLFSAAHPSLADFICSNIFYHINSLLVKNKIKPIEWFM	cluster	Uracil DNA glycosylase superfamily	1
36	Cyvirus anguillidallo1	ADA57856.1_36	Product: membrane protein ORF93	protein	ADA57856.1	D2E8E4	331	FJ940765.3	[155869:156864](+)	60.3	0.349	33.3	0.19	3	MKLVGLLVGLTLLQAAQPAPSVLQYMIQVASSLKDKLLLTDARNRLETGVELLFNFTYDESLTLANTVTILNCSRGSACVIHSPPRNVRARWFRNGHELTNRWSFRLNQSVPGVEDRVRLTHDQGLVLDPVIKDEDANAVYVGLFLTSSEDFAYFDYSVRVVRIQSARPLDGPILNVSNINGTTLETCFINITCQLDDLILEETYNVYNRTRTVVRNGSGSPTGRIWTAGHSDVSVNCYYGNVLGHVVTTFHRIMELCDTEYTGPTSPPAEMPAWFLPVLTIEIVLGVFIIGFLFWLNRRSDLPPHLQIYARFAYLKWGLNRLRTPKVYRV	network	Immunoglobulin V-set domain	0.33
36	Cyvirus anguillidallo1	ADA57799.1_36	Product: capsid triplex subunit 2	protein	ADA57799.1	D2E887	371	FJ940765.3	[56435:57550](-)	26.4	0.259	57.1	0.54	19	MAWHGKGSTAGFLDPAWSAKQAISYAPETRAQMVNPTLVGIPHDQLVNKLVSMPAGIFVQTLPTTMGAGGFRYSPSFHGSPQILPSINDLARVYDVTRQDTMTADHRYALNIVPKTLTDPLELMVDTHINSQIVNTGYESFVAGNHFEIVRPTAEDSKAQIDAAARNTKFQHILKMPNPLVGGFAATRLIPAEESKRIKYVVGRETDLAVDFSGGAPNGGAGANAVAIRAMYETAASLGNPVQKQVLLTTIDAMEYFYYSLLLARRLADLGGNTMALMNNYIAHKHNGGNLDPNTLIAIWRDGVVADLFKDGVQKGLDLTKRYRSGTHGVIMRNNDANPTPRGTETVYNAYSGHSIPGDTMIGAIFSFNGY	network	Herpesvirus VP23 like capsid protein	1
36	Cyvirus anguillidallo1	ADA57815.1_36	Product: protein Allo60	protein	ADA57815.1	D2E8A3	372	FJ940765.3	[82815:83933](+)	47	0.479	70.7	0.74	22	MVRALKPVPHLKFNGRGITRTLHKIFFPKGKKGFKTRVTVTHNIDPSQQPTLAGRLHAALNNLEYGVEGRLLKCIKTPGVSNRSLETITEKVVSTLPDLFPREVAKRIARDICAGKSFSKTRISDVLKGNSTYTYIGSVVDKLVKDAFQARNDDWPLPQLRDEYDIVPISSGVMVTGDPSGIKSCWCNLTGKALKPPVPKGQFHVTEVDAVGYHRASKKLILLEFKVCTSNTLDRNTFRRYVFQTFITELMFRNTFDMCPSHWPRAVDTNAWAFDEKLRRAEEAKVRAWEKKRPSRELQDLLDKLPTAENRRGLAGLESRIVFVNPDSMTIMGMEPVPLNLRCSLGALKVPFTLQTAFPCLPQLCGFKDKWC	network	PD-(D/E)XK nuclease superfamily	1
36	Cyvirus anguillidallo1	ADA57834.2_36	Product: membrane protein ORF71	protein	ADA57834.2	D2E8C2	397	FJ940765.3	join{[111668:111734](-), [111311:111583](-), [110381:111234](-)}	66.3	0.333	54.3	0.36	5	MDRTVILVVHLLNLVALTLSQGGSVWRLIGDQITLTPPDPPTAPIVRIVWKHGDDKAIEFDDTIVGYRQFVNATLNLTSGELTLTNLDSRFAGTYTADINGFIGVRAWKLSVLASPPPTTTSAPTTTTANATTANATTAAANATTAVPAAPVIGRAAVPVPINATSAAAPTTAAPLAPAAAPTAAAPAVIVPTTAPAPLAPTTAPAAAPTTAAPAVIVPTTAPAPTPTPAPLAPTTAPITTPTTTTPATTTPATTPATTTPTTTTPTTTTPATTTPTTIPTTIPTTTALSTTTMVPNTPPDPKIYGVYGLLIKMVAMCLVLAVGGVVIILFGCCGQKQDKRKAFGAATLSEFLPLTAHSGSDSVGDGLDDTFDRSRNSTFRPEDVIEMEKDMDVIFL	cluster	Alphaherpesvirus glycoprotein I	1
36	Cyvirus anguillidallo1	ADA57800.1_36	Product: helicase-primase helicase subunit	protein	ADA57800.1	D2E888	543	FJ940765.3	[57550:59181](-)	72.3	0.824	72.3	0.7	15	MEQGPEPSRIEMEELSTSSYPPAEIDRLTTYSRLLQIKWVSYIFSCLALPIKEPLPVVLSGDAGAGKTKAITLIRDKLRKSPFILTTGASTVNVAAMHNVRTLHSILGVNTAELLREDIPLEQWFSEWCTKYTAELTKIDAARTAYIANPDHACPKIILRCEACSRYVFKYVAGVSVDNGEMRDKGCWPLLLAPATTPAILVDEFGMMHNTWLTRVFVALKRLAPPGDAHVLILVGSVTQLPPAHGKDQPKTSGSNKEGPWVNELLSQTRFSFHLPFSMRMKTDFEYGECLGMMQYNASTPLNKRIMDSRVDERALDNTYNLDWPRIIHADAQVDQFNSLAKQRLASEGKKTWTLTPLIQGGGSRGSGKGEAGIYRELRTRFRHMSVIKQTISESQLVV…	cluster	AAA domain	1
36	Cyvirus anguillidallo1	ADA57785.2_36	Product: protein Allo64	protein	ADA57785.2	D2E873	555	FJ940765.3	[33234:34901](+)	30.3	0.206	66.7	0.65	21	MLPRPNDPRTDGFGRWAPDIEEAYNCLSVWRHRRAALRRAGQDVELARLTPSRVMLRAVRDRFADRALTVFKSPQDDRRDVELCAICLYISFLAEALETDCFGVKLPAIWARLEQQDLTSFYKYDEFFGALCRESTLLEPSRLTARLDLCKQFLLCVIGASSRTAPCLHYLDMCSACLAGTPHDIGSIEHRLKGKTCTHYAFVSPRFLVAQTEETELDRRYNMVKSDGVSAHHGVSLVSDKALESLASGTLSILEIKQLRDVDKSVQSVENVHLPIDNVSVLVECAKLKTTIHKNLKRADTLAQELKEARQAVANFMAPKYLHELPLYNYFVVELSLKERAETIAALTPNLRAAQPSVRTVRAWQHLSYTSVNDPRYRAATIGQAGILKNVSILNLDIT…	network	Herpesvirus processing and transport protein	1
36	Cyvirus anguillidallo1	ADA57863.2_36	Product: protein Allo37	protein	ADA57863.2	D2E8F1	691	FJ940765.3	join{[172973:173203](-), [171325:172163](-), [168856:169861](-)}	30.7	0.199	52.4	0.5	18	MSHTTQSIAHQFLLGVMERERVKYARRLHKLKRNRIKAQQGLKPADKDHLIVALEAETTAMERTDPIILGPGNHYSKVLRTTQRDVVFACVFNKILTDVNLCDLINKALVNAVFLSDTASLEPVDWGTGLPPQTTKQDGDMAVLRITLAQLEQYITDSFKVYLTEFFRNYFLYQTVYSCIPYTFIKTTDVDLADPPQYTEIKHFDQTIAKIEQSLLAAIQAPSIDRRNLITGAFDLIEQMPQTIKTVLTELFEMLASITSKSFIQTSGMVRLICLMVRITDGYIPYIPPFENRITVAYDGVTKECGGVDDQLRIYRVFMLNTDPLASITNVAEALKVTEQFEIGFRNLTGTVFDSNRYLITGPKEGAEQQAHTETKNDVIKALFHSNDIMAAAEHLDVV…	cluster	Herpesvirus UL6 like	1
36	Cyvirus anguillidallo1	ADA57820.1_36	Product: capsid maturation protease	protein	ADA57820.1	D2E8A8	715	FJ940765.3	[92243:94390](-)	44.2	0.275	44.9	0.4	8	MASSGTDASGSTGAPRRLIRDPNKFSFVGKRPDGSYVATKSWTQKVTNCSTEVDQFMGRTGSQLKELSDDEQVPVFCDKCPHGYTKRWSELDTVFPGGVFRQVPKVKGYWIVGTAGVFSDRMLCDENLVAARKPHETKREVVARYHLPRNNLELFCHPRASRNELNFLYQHKKSVPLGRVLAYWHIHGPADRENETVAVNVLTSIENPPDRLQPFIELSTGLSWSTLTVTQHCVAVELSLVSLPGRTSSLILQKYRRTADTPSSSAYPVCEEPDLSMFGFGNTSMHDLLYASLSAAFTEDKTAHEVDGIPNSQQPDSTESTAWYEIALAFAKQINFLYSVLTKDDRVGKDYLNQGERVFRHINRLQEQMQAALTLSAVPPNQEIEAASKVPVAEPTETP…	network	Assemblin (Peptidase family S21)	1
36	Cyvirus anguillidallo1	ADA57872.1_36	Product: membrane protein ORF109	protein	ADA57872.1	D2E8G0	783	FJ940765.3	[190607:192958](+)	62.9	0.338	55.7	0.3	4	MQIIILFACLATCATLSFNFGDAEEDEEEDQTNITAANISCANFSTLVTWSLPAAPYTVVLEKPNWLGFSTVETFTNVTDRSLDISAVVNKHWTGSYRVTVNSSVGALARTVEFTYNPAWISEGDLLCELPANSPPTVGEVTEDGVFPVTYKNNLAQFDDMIDHGMFQAVVVKLAIDGDVVDRQMTTCEQATCEYDLQTRGKVIKSGNYEACVLVSSTTQPDDLVTCSNVTIEVPVEIACANFSTNVSWASGEGPYAVQTFAENSCARFGVHVTTDRSVSISSDPLAFWQSSFYVQVTDSLGHVVQSGLFTYRQTDIQPGEQRCAIPRSKPAIIRPTSTGLSIRGSYENSLGSFDVLWNQNVTVKIYKDRVSWFKQIGEGVTECHTRVCRFNVKLSTPL…	network	Marek's disease glycoprotein A	1
36	Cyvirus anguillidallo1	ADA57888.1_36	Product: membrane protein ORF125	protein	ADA57888.1	D2E8H6	1079	FJ940765.3	[215815:219054](+)	56.1	0.266	41.1	0.24	4	MKMEGLLLFVVGLAMATACQQDPSTFPGCSPAEIETLLTSFRGEETEEKVSYSNPKFLDNTTSYTVDVNVGTCNVTVLMAAWAEDDGSVKNVSKTELYGESSESSGDGDEFAEVAQPVRYTASVNNCTMPVPADEDEDEDYEEDEEDEEEDDEDKEKERMAVNVTIDCFDFSTNVSWTKPTGKVVVKLVDDQGKVHGRWDVDAARGLDISAGVKSAWTETFTVRVSNETHVAKSNPFTYYKTLADSETDQVCLTVPGAVPTFKNVSDGRRVVGTIRNHLYDYSGVKPTRYVITAWLNDAADPAEDRQLGVDIRVCDTEDCFFSIMTYHKFLPVGENNLCVSVKTGLDEVPTTTCQSVTVVNTCDAVVQKYMESGSQSVFGLIQTTRNQYAAFPLTTASL…	network	Hantavirus glycoprotein Gc, N-terminal	0.6
36	Cyvirus anguillidallo1	ADA57867.1_36	Product: major capsid protein	protein	ADA57867.1	D2E8F5	1260	FJ940765.3	[173824:177606](+)	18.3	0.166	53.4	0.54	29	MSGLDRHALGFQAPLPDVERFSTDSPINMTLPEGQTRRIVTNNPGNVTELIRKFSGKSVHDLINAIHPAVSSQKKEPATGPDIDMTMATKVAVNLGRLTIGGVLTSLQTSAYAGLGLISKLVVPTKKPTSDNIIFKIDLMYDQQTMAMPNALRAITAGVGSTKSSMTFGLAQYTTGVNFLHRELTYLVETEMWTTFTQRIFAKLGDRFRLTILHAHAVAAARSPDFIETLLSSTRNHDLIKSMNGGEIAYQLASYDGVLLGICNRNVQIANQLVMMAVAALGGKGGMTSKGDYVALMPSTIFQPAMTNGTAICNVGMDVYTYKLEPDVNAWDHLFIEWNKPLLTVSGDGVVGKMAKGAGDLPTKMGPGTMALPAFSIQGGAIVPVIVLDDTRICENGPS…	network	Herpes virus major capsid protein	1
36	Cyvirus anguillidallo1	ADA57869.1_36	Product: protein ORF106	protein	ADA57869.1	D2E8F7	1432	FJ940765.3	[178457:182755](-)	21.6	0.201	27.6	0.26	3	MSRKRMSPEIGFGSDNKRRRFPPWWYEEGALSPDGPHSSLERSEKRWIKPLYSSSFQILAHLMRNNVEPDQPAQLPQLDTLSDHAQAVMKQHNKLQEEVASSPTLLESREKTLEAGLEEWGITARAMDVATIWIGGSETGVQIPLRYALHRLQFVEMDLRTSLRLTGKLPEESVVFQTYHADDRKLLDYVLFNNHSTYTFEDEPQNRMLVEVHCPGHTYGQKFKMDQTAHMNALRHDWIREYEKWQAERDAESARLKALQDKLDEDIARFTAAEQAARADGGPAPTPEYDFHSVSEQILADSVALDRSELAHRRLSDHRFKPEHGKTYFSQLVYPRVIANRMSPSLDPLELFPDFLERKWPTERITGSSLNSAQRLCHVLLALQSCMCPNYQNVAKLLL…	cluster	Herpesvirus transcriptional regulator family	1
36	Cyvirus anguillidallo1	ADA57797.1_36	Product: protein ORF34	protein	ADA57797.1	D2E885	1759	FJ940765.3	[50113:55392](+)	24.7	0.194	28.5	0.28	3	MAPPTNDPTPKGEERANAERRPVPLLTRPSPVQPAAQPLIKPVAQPLIQPVAAKPLIQPVAQPLLQPAAKPLLQPAAKPLIQPVAAKPLIQPVAQPLIQPVAKPLIQPAAKPLIQPVAAKPLIQPVAQPLIQPVAAKPLIQPPTSGQDGVLAPGTSPKKPKKPKEPKEPKEPKEPKEPKEPKKPKEPKEPKKPKEPKEPKPNGTPKEKKKKEPKDPSEPKVPKEKKPRKPKKQDEPAGFSVPVHVTGEAAEVVDYGLELVDPTEDIVQQPSEFEVSAPSEEMPEIFIEEPTQFEYKSVRSPSPPPEVDADIAESGLNVGPDVNPLDSSDDDESDDDDENEDAVVPKVKDHITMPKIPQSLMTASTTLPGIDDTDVLTSGPVALLAVPSHRRYGIREGVG…	cluster	Equine arteritis virus serine endopeptidase S32	0.5
37	Cyvirus cyprinidallo1	AFJ20440.1_37	Product: membrane protein ORF150C	protein	AFJ20440.1	K7PCM0	174	JQ815363.1	[230890:231414](+)	53.7	0.456	69.4	0.55	160.5	MNFYPVVVVLWHLAFSAADVTIAAVGTPVRLYCEIDLGSVDGREIVWLFSETLEGFTETTDPIARIRPVDPVFSHWGVGVHLMFELRREDEGHYKCYVESSPEISYINRVQVVDPPTKDSAYEEGSYHLSSCWMLIVMLMMFVTCARLSVFCFNHCNRNQRTDFFLCGRVVVRC	cluster	Immunoglobulin V-set domain	1
37	Cyvirus cyprinidallo1	AFJ20433.1_37	Product: membrane protein ORF146	protein	AFJ20433.1	K7PBY7	274	JQ815363.1	[219403:220227](-)	65.1	0.386	50	0.35	96	MDHFSTLVKLCLLLAADAVVQLPARVGDRLEMRCSRTENRVANWYKDGLPLAVGVKAVLSDVTNSDSGLYTCNTTDYMDRSFNVSVLPAVPGEYVVTTTSRIQDFDRVFYIPPTDFLTSSAVTQYSWFASQGWIQVANKTIKGTIHECEDPRCKARFGDRVNVKGYVRDNVTGWCLEINNSSKADRDVFFLIAVRASGCVTQVRVVTYNNSSIPVKPLKNFWGLTFHLKNFEIMVLVLSIFFLVSAAIWLIYDCVKESNTCGCCPTVKYIAMTS	cluster	Immunoglobulin V-set domain	0.47
37	Cyvirus cyprinidallo1	AFJ20411.1_37	Product: membrane protein ORF124	protein	AFJ20411.1	K7PBM3	287	JQ815363.1	[185762:186625](-)	47.9	0.298	51.7	0.33	8	MMVGSTSIVVYSVLVLLGPTCKEVTLTTKEDCVWTDNSKTRMLVSVPNELSFSGVLLASCGSHSTLAANIARYKPTTTWIASLARAELYRAPLNASDRIHSSCDDTLTLLMASGSTSVLDNNRRRGGPQDEGIYFMEETGVYYAYFPLHIDSEVSLVLDKDLWKARCITRWPAKVQLKIGDKVVDPDRDGYAFLTETELDQAWCIAKWGGDQSSIYVTTTPTSTVLVYFTLLIILTLVLMALRKAVRSRFGGIKFSLVSRSSPQLFTTDVSTSSPVSYICLETDTEM	network	Immunoglobulin V-set domain	0.5
37	Cyvirus cyprinidallo1	AFJ20395.1_37	Product: uracil-DNA glycosylase	protein	AFJ20395.1	K7PCL1	293	JQ815363.1	[163000:163881](+)	74.6	0.745	78.4	0.76	195	MDHFQIQTVLKRVEIRRKYRGEQVDIGIDTEVIDHLKLKHEIAMLKRDMRRERFNDDVHEGPPPPEPRDDLIRDLVSELPNVSGGWREFFLREFDKSYTADLLDTLRGSRGRLTPSLDRVLHAFSFIKSPRDVRVLLVGNRAYRWRGFNGMGFGTTEGCGAQHVANLRQELGGNYDATLEDWARQGVLCLAVGPTCSSGADDHTDAWSRLLQTVIARCLSSNKKLQAIAIGADARKLFNMSVTQLSGSLSQGQCLFSADYLYRSDFLMSRVFSHTNSQLRFHKLKEVRWLIND	cluster	Uracil DNA glycosylase superfamily	1
37	Cyvirus cyprinidallo1	AFJ20416.1_37	Product: membrane protein ORF114	protein	AFJ20416.1	K7PBM4	303	JQ815363.1	[192411:193322](+)	80.7	0.882	72.8	0.74	10	MYTHGLVCSQNRVMMMMLLQRGKKLAITILVGFCLATTIIDVCFNGLAAVGQTPFHNSSLEIATRIYPTKLTPIRWTPGICGFIYVCLIVINLHLFACRFWRPAVYHLDDSGKNWPALSFFAIWPFVCLLDVIRLIVWDYHTLEGTAIGTTLIMVLLSGLLWLELVLISRESHYNLDHFRIFVKNGVALYAGWCSYETAAHLTAAIQYEGKKAQAFDPEIAAILGLVFLTISFVVFSALDFVYFKYTKQIFAVHVGILWGVLGILCSQTYTYPVIYSVFLGLGVLITLCVKAGLGISRSVITQ	network	Herpesvirus glycoprotein M	1
37	Cyvirus cyprinidallo1	AFJ20377.1_37	Product: protein Allo60	protein	AFJ20377.1	K7PC83	327	JQ815363.1	[134043:135026](-)	63.1	0.596	79.5	0.78	34	MELPRVAIPAEARELGITKTLSELYPSHRFYRGQRRIAIKLEVEGDEQDLVVRLTKSLRGRVWTKPQLRAQILSLLPGLSGQQGEDACQAAAEALTRSAPFTLKSVRSALISTRFFARMGSLVDSRVKREFECGKGYLVDHLKAVYGWRPLASAVNVTSKVPLGHSCERCHSVCSRQVPSHKTELDAVAVDERGEYALLEIKTRSSSTVTAALLRRYQVQTWIGEMMFRNTYGMCTSKAIHSYIVFVDPCSYTVDRVICVDSKLNRPSPRLFALFPSLLNLCQAKLSAPRVLLRPPAGRPSRPCASGAAVKRKRPSGAAAAEKKRKA	network	Herpes virus proteins UL24 and UL76	0.67
37	Cyvirus cyprinidallo1	AFJ20369.1_37	Product: putative capsid triplex subunit 2	protein	AFJ20369.1	Q52UP2	367	JQ815363.1	[122703:123806](+)	28.5	0.203	67.8	0.61	20	MYGLNHATGHLDTEWIERQARPMGNIEVQGLLNPHLAPVGPVQITNVWIPSGAFVTYVPTGPDSSVAHSGGYYYRPSMHAFGSTTLPGDNLDDLQASVLYRSEGLWSRVALCGLTMSANNPIDLYDQKDMSYYIINTGADPLHSGDAFVVEPPSVEASKAQLESFRTSLRAEGNFKNKTLLGGLPATVRVPAEQTERMKHIMTRDIGLCMDVAAPGATGTQAGIQRLYNSPTELGSAVKNTVMAATLDACDSVSVLLQMMRRVAKMPRQLQDKLSEYYNYRQGKGQLNPETLVEIWKYPEMADLFMDSMEFGTKSINRLKTCSFGSVIRFTEANPTPIRGETMYNAYGGQYLCGESFYGTMHSFNGM	network	Herpesvirus VP23 like capsid protein	1
37	Cyvirus cyprinidallo1	AFJ20332.1_37	Product: protein ORF28	protein	AFJ20332.1	K7PC53	369	JQ815363.1	[51808:52917](-)	67.2	0.808	60.9	0.67	9	MSHAKDFLSKSAVVVFGGAGYIGRGLIEYLLKSNISITVICVDPVRQWVPFPTGSRVYSVCRGYSEANKKCDEENIVDLLKLVNDKYETVYIVNVVNYHRYRLGRPSKCSVETWKSFTRVLARATAAVGKLQCGLMLSGSGCSLNLMGLRSELESEWLSCGTRASPMVVIRVPYVYGPRCPLLNTFCHQKMGFCPPPERFSEKPHKMIFLENLCSIMVDALLRAKHNGWASANFEASDCTPTMTLSDLAHEVCMVVDKTARTATPKCRFYPMETMFGDVVCEERLRWIGWAAPTGTTSESRLQLSPPDYPDWTPPHSWPESVELMGAINQNARKSLHMSFLDILMMFQPDTVEPEEHVRLPLLCQLLSE	network	3-beta hydroxysteroid dehydrogenase/isomerase family	1
37	Cyvirus cyprinidallo1	AFJ20368.1_37	Product: putative helicase-primase helicase subunit	protein	AFJ20368.1	K7PBX1	555	JQ815363.1	[120957:122624](+)	72.2	0.807	78.5	0.76	19	MDTDDLDNMCENGGDWDDAGAGSDDDEDLSTTPDPVPQALLNEVPEKSEMTRVTDHYLSYTSYLQNLWAGDMMDLLASPTLAPLARITLLTGCAGSGKTYAINKLRESAGQYCAITASTLNAAGIHADSCTVHKYLGFNTSELLDLNSTDSEWFAAYKEKHKDAFSYLARAHRDYIANPDHHCQTLRMRCAKCREWMNCPKTNSSSFSIENGFAGPASIPMLVIDEYGMLTGGMLNRILIALKLWAPPGDQHLIVLVGSVTQLQPGRGPEDRNRPDDGLWTFAKWDRLLVSTFNLPFSVRSIEDPEYSECCDMMQFNVSTRRTQEIMQSRVSPCTHLDRMTPRVYHQDAMVKNTNSESLQRTQGLERVFKPRIFYGNMKDATERKRFHAMCRSRFKHID…	cluster	AAA domain	1
37	Cyvirus cyprinidallo1	AFJ20347.1_37	Product: protein Allo64	protein	AFJ20347.1	K7PC62	575	JQ815363.1	[74782:76509](+)	29.1	0.158	59.6	0.43	20	MLPRQHEGAVREPEPRDRGVDLERAYGCLSVWRVRMLADSGLVPPKTMLESVRDRFWGEAENFIKDDVDYASNCLMVSFLAEALWVHSHGGGFARVWRSELAPNGITSFYGYDKFFHRQVCSRYILDDPENLLKKLDTCKSFLLCVLAGGPFVHPSFTYLNMCSSCLFETSHDVESMETRLADRICGHYCFVHPAHVQAPEPGEQETRLGKMDGEQVSAVTSGVSLTSDDAMEDLQAGRKNILDVRSERDAQRVKRADNVEQHAFRTQNINVLIECARAANKIRKTMTRARELRDNLGRARAALKELEAPKYMHEVPLYKWYLAHVSLRDLARVRSSLVHRQLTLTGPGVVVVRRAHEFLGYSHAADPALAAAVIKQAGIMKNVSTRSLCVSVYNEYVN…	network	Herpesvirus processing and transport protein	1
37	Cyvirus cyprinidallo1	AFJ20375.1_37	Product: putative capsid maturation protease	protein	AFJ20375.1	K7PCK7	682	JQ815363.1	[126892:128940](+)	41	0.215	52.7	0.45	10	MAPHLRSKPHTGRRLTDSGRRGLDFWGERTDGSVLAIKRGAIVEDFGASDELPRDITHDELIPVYCDMCLPYTRPWSEAPRTHELPEHGYSVVGTAGVFSRSVVETPGMERTSHHYHLPLRDLTLFTHLQTDNRVLLVHCDLPIGKIICYWHVHNADNSHCAVNALLVLTEIAFNAIYPSCRGLSWTTTSVVARELSLVGIPGRAASLIHQLSRLSEETPGQDLPVTRQPDIESLGYGKERSRHQRSIMASLGDQPREGEEVEEVEKKTSNKSEWQEMAELLMGQLDLLYKAAVSKTPEDEGHASKRYLSEGRDMFKKLHSLKAHLEKLEQEEEQQRQQQQQPKEDSLPKNSDPPSTLEKDTTTTSCSTSSSSSTMSTEDFVRDAVSKALGELLKPQQS…	network	Assemblin (Peptidase family S21)	1
37	Cyvirus cyprinidallo1	AFJ20326.1_37	Product: membrane protein ORF25	protein	AFJ20326.1	K7PBK6	695	JQ815363.1	[43676:45763](-)	54.6	0.337	66.2	0.37	15	MLLPVALCLILFARGSDMLSAVGYIKFYTNYCAVNNLPFSVYAEFAYTTVDRTQWMVPDTDITQTSAASRVSISVPENITTAANNTAIWRSTLTFNPFTFIDSTVSYTLRIVGTVNSFPQGVRYGAPPDTVQAASLQVHTAGIDHMTGGTLLKCTPSCVINPALNYVWYLGNEKIEGASTDTLITSESGLYMCSVEGSQLFSGLVWSGVPIFDCPFKPLEWCSGGVVNRHSDGRIMNYTEEDTRQPGSIFVCNDTKAVSTRGTCENTMKCTLGVSSHCATNVPIVYSPCNTTVHKWCPEQLTFTWSASYLGNVRQIAPNRLLFSGGIVTTFCGAQTEIYVSCGSPEEIAMLAAPKTSYEVPQLDSSVQINPTKDPKEVWVQQLGSMFEMDCTSSELVVY…	cluster	Herpes virus envelope glycoprotein gp350, N-terminal A domain	1
37	Cyvirus cyprinidallo1	AFJ20387.1_37	Product: protein Allo37	protein	AFJ20387.1	K7PC87	738	JQ815363.1	[148392:150608](-)	29.5	0.176	58.1	0.51	17	MKHSGGPRFTVPGLGDVGNPNSELDLQALQFQKATLDELLRQERDASISVVYHKRRTNVGKLKNEQMKESLLERLKADEEHTRMVAPVFLGPGHEFNKVLEVTKTDVVFASTMSKIISDVDLCDHINKTMMSNINFADTAVFSGVDWLTGPEQNQREDHRMAMVRTLLCKLVAQVELRFRCYLTEFFKRYFLYAIVYNCIPYQIISCDDMDRPHEDLKFVRPTQVDAFEKKLAELELRMVSASRDAKSPVSAVHDLVSSMKLPPTVQYPLELFFQELLARNVESRDFAGFFQNAGLCKLVCFAYRLCRGYITYIPPFEEQVAIMYDKCTKMCRGMDKCLNPYKMFMLSEDPSINRTNMYEALKMAERFNRGFKQLTNIVFGNQKCLVTAPREERAQERN…	cluster	Herpesvirus UL6 like	1
37	Cyvirus cyprinidallo1	AFJ20362.1_37	Product: membrane protein ORF65	protein	AFJ20362.1	K7PC72	898	JQ815363.1	[109800:112496](-)	40.7	0.244	54.6	0.5	20	MALLWSLVFLLATCAISVTCQSVTWTRSSPCSPMGTTLVITGAYTMPTGQYAIAGAILSPNMDIKTVATVTTRATVNLTPGNKGTVTFTLSGVRMSDATFTGFALKVLTTTGASTTMSTLAPPITVATNPSIRVLRYNDYSLGGGTVLRCVQSCNSTINNHVWYKNGLKIGSAIGTDMTAVDSGLYTCEPDGSINTRSNSIWVGTPTYDCPFDLAKWCSSGFITRRHENNVKAYNSDHTRTVGNTFVCGSSTDGTSPAISTRGMCPNRTTCTSEKTTMCANNNPVINVACGMVISYTCPTISPFESIGIVSSSGSEFALSPVAGERRLETSTKGNVYKIWCGSDYELVAPCGTSSSYSAHPSTFIPIGAGATWTTTGVTQSETMIIAVGTVFNITCPDN…	network	Marek's disease glycoprotein A	1
37	Cyvirus cyprinidallo1	AFJ20344.1_37	Product: protein ORF43	protein	AFJ20344.1	K7PBC6	1062	JQ815363.1	[66583:69771](+)	30.5	0.179	44.1	0.32	8	MSELEGQIARLSENLASAQAKLLSACVDTDDDEEEEEDVHPVEGTTNLPGNSAASSLTSTVPREKSSSLPVPKKKKKGADISPLIEPAQEETELLHSEWSHLRRERSGFAEDWSEYWKNFLDVCEAWQITVLEDGKSHWAEEEAKAKQLAQQCLADHDASLAEARKDRDKYANALLEASKNFGRDGSRDISVMLTALRNEMILHSNLSACHGRILSSLVTYMIKTVVGTEKYAQTQLEELRKAWVEGGKALLDIHQLGGGISVLQESAKAALLCETEYKLQTHRYSYEKVCAQTLSSYVEKFRNDSIRAIDAAVNVGRGVVKELDDAIMAVDGRKRGKHSLLHQYNRRSKDVDVQNKRNRVLLKDIRKSTAEVRARIYQVFTAWRQQPSTTFGATLRTL…	cluster	Human herpesvirus 6 immediate early protein	0.75
37	Cyvirus cyprinidallo1	AFJ20415.1_37	Product: membrane protein ORF115	protein	AFJ20415.1	K7PCL5	1072	JQ815363.1	[189204:192422](-)	34.9	0.22	35.4	0.24	8	MSVHIRTRACHIIAGFLFLVCKGYEVSGARCSLGPDFDCTLPRHPWTCQGWVPQYFSKQWGSCMTRGGYTVAFHPYTAARERDPSSDAYSFYTGIINFGGRVLFSSAYSPDERKGTVRIGLSKHPGPDGDHYTETRLGQEYVLFHDSRNVWLFYHKPGSELLYAMLNPVNRPFYTVSSFETSRGSLLYSDPQGSCTPYRTVNFYGALNDTFTCFECQEFWAKRVGWCVDPKSEAPASPLNSHGVTVPCDSADPTDLSYWELVEEGDESKRHYLGHTLNGWDESDDGVEVSPFDGSLLSVSPAWFKAHGVPRRSKFHIEGLCGGRMARTQPAALLPVEEEVRSTQRTQWLDWNVNAVESKNARAIAVGNHYTQPIYFTPSPKIPDGPGKCSGSFAQGGPC…	network	Hantavirus glycoprotein Gc, N-terminal	0.6
37	Cyvirus cyprinidallo1	AFJ20389.1_37	Product: major capsid protein	protein	AFJ20389.1	Q52UN7	1269	JQ815363.1	[151314:155123](+)	19.2	0.169	53.5	0.51	28	MSTLQSIIGRQPTELGTNFSTDDFSISKGSVHDGTRYKQLKSLNAPSVTEFMKKFNGWTGDQLVNSYLSMSPEDMSYAWGADVNINDFMRTEAYAVGLGRIMVGGSLTDLQTKNYVGLGLMSKMLLPDGIPEENAVFTLEIVYDQMTMALPGAIRALSADVNAWKTSLRFGLTQYTTSIQFLQQELTYLVKGEPVTALARRKFGQMMNRFRLSIIHSHAQAAVRQPSFVETIIGRQINKSIVSASAVVYNMAKAEALMVGLCSRNPLTMRPLIEMALMSLTGNGELDNSTANYFAAMNSHYFSPGLVTHTAVVSTVMPAYTYNTSRDRVEAAQRSEILSVAWEDAVIKPVVGGPVSSVSPGYTPSLAVPADSIPTGSVSLPAVVLDGGAVVPLLLFDGT…	network	Herpes virus major capsid protein	1
38	Cyvirus cyprinidallo2	AFJ20499.1.1.3_38	Macrodomain superfamily; cl00019	region	AFJ20499.1	K7PBF7	133	JQ815364.1	[116323:116721](-)	61.5	0.649	50.2	0.42	7	ALMNAANVSFNVKGMSGVSGAFETFFGQHVQAVDTRSNDYSFNKNLFYNYPGRCVAVRFDDLVPGTAIRGKGHRYIMHALAPRFGNSSQYDIDLHGKVHACMIWECMLECIKHEIASITLVLVGGNLYNNPPK	network	Macro domain	1
38	Cyvirus cyprinidallo2	AFJ20602.1_38	Product: protein ORF28A	protein	AFJ20602.1	K7PCF9	142	JQ815364.1	[46105:46533](+)	53	0.498	63.3	0.6	465.5	MLFFYLLMFTVEATTAIKIHDGHEAGVVGSSVTLHCDCYGDKTLWSYSDKFSYSDYVTIHDRKLTFNNASATNRVTLGDACSITFSALTLSDSGNYACTAAKDSKNAPASEARADRIPGYTTRLRVYSSKCISFESYTVKTS	cluster	Immunoglobulin V-set domain	1
38	Cyvirus cyprinidallo2	AFJ20546.1_38	Product: membrane protein ORF124	protein	AFJ20546.1	K7PBQ0	282	JQ815364.1	[204319:205167](+)	45.3	0.299	54.7	0.41	8	MAVSVYLLLVLLSPQKEYPATLTTMDDCVWVKSMERTLTIENKAMDFAEAECGDASLKVAIREYKPVNVWTRALAESVHYSDDDDNGGSLFVNSDGEFDVTMMSEKDGETVLSDAVEGGPNVPGIYFNPSTSRYYNYHPMKLLVKYDRVGPNVWTVTCKTTSPATARLMLSLDNEAELDANGSANLTYDQVYGAWCKSQWLNLSLDTYIMDTPSSAVLFNFTAIVLVFLMFLFGRKMIRSRLGGIRFNIIKKSPVGWNPTAVSPSTTHYTPYVIQISNSTKD	network	Immunoglobulin V-set domain	0.5
38	Cyvirus cyprinidallo2	AFJ20598.1_38	Product: membrane protein ORF114	protein	AFJ20598.1	K7PC24	284	JQ815364.1	join{[196243:196745](-), [195811:196162](-)}	86.5	0.922	81.4	0.82	16	MSPAIPSLQRGKKLAVTLLVGTALTMTILMVCFNGMATVGLSPFHNTSNDLAVNEYSNRLTATGWTPGIWGFVYVCLIVINLHLFACRFWKPAVHHLDDTGHSWPHVIFYAVWLLVTVLDISRLVLWDADVVGAAAGTTVLYALLTTAIFIDLGFAMNENPSNFDHFRIYIKNTLGLYAGWCLYETAATLAAAIQYNGALATDVAGILALVFLSALYAVFVILDFVYLSYTKQVFSVHISLLWGVVGILFSQPWTYPTIYSAVLCGVMVIVFCVKVCICLSRAV	network	Herpesvirus glycoprotein M	1
38	Cyvirus cyprinidallo2	AFJ20527.1_38	Product: uracil-DNA glycosylase	protein	AFJ20527.1	K7PCD4	313	JQ815364.1	join{[171218:171639](+), [171742:172261](+)}	69.4	0.753	81	0.75	130	MSKRKAALPPSSYAAVDHVQIKQTLTQIEIRQRYRGERVDIGIDTEDIDHLKIKHEIALLKSEVRKERFNNNEDEGPPPPEPTDDVIIQLVSQLSPVRGGWREFFLREFSKTYTFELLELLRERKNNLVPSNLADVLKAFRYTEGPKDIKVLLLGNKALKWRGFNGMGFGTTEACDSYQVLNLYKELGGEYDATMTSWAEQGVLCLSVGLTCSGTEDHSEQWSKLVETIISKCLVNNKQLQSIAVGYDAKKLFNTAVSMRTGSLEKAQCVFTTDYLYKSDFIRSRVFANTNTQLRQHKQKLIQWVKDANMIID	cluster	Uracil DNA glycosylase superfamily	1
38	Cyvirus cyprinidallo2	AFJ20567.1_38	Product: membrane protein ORF146	protein	AFJ20567.1	K7PCE7	319	JQ815364.1	[229415:230374](-)	57.5	0.339	48.7	0.35	30	MDSKCVILWVTMLAFLCLFGIKTSNHRIFNNKRSLVEITADELDVVTLQCEDDEVTWYRDNVLMEKRMRTSIYNGSLLLFYATREDQGVYSCIGRTRRDFRLRVGGQRKPTYAIRFSDPSNTSVTLTMYPPSDYYNKTSDRLIVSHEASAVADSYPSVAVDWKFNYNWRSLARRELGETPLVCFKKECKLLYTGRVFLSEQGAISLTEYNSYTDSTVFRIFYTLYFDSYKLKRTAEYIIKAEPNTEITETYAAASSESDTEDEWVLRLAVIGLFLACAAILALTDRMTVEKQRMRRLKLLVKHHNYYYYYQNDDVAKLS	network	Immunoglobulin V-set domain	0.33
38	Cyvirus cyprinidallo2	AFJ20470.1_38	Product: membrane protein ORF16	protein	AFJ20470.1	K7PCM6	349	JQ815364.1	[38544:39593](-)	72.9	0.785	41.5	0.41	7	MFKLLLLSLLSFAALAASSSEVSDLEDALLEVGEGDYADYYSAGDMDVEGTSLVNPEKSHAFQTALVVLIIISILLNSFTFWIMSGKTYQGYWIKIVLLMNIVYEMAKIRNMEYSWQGNRLMCQAFVGADTWSVYGITFILLLLSLESSSRWATWFLINRGWSMFCLVGVLIFISLPYAVTGTVFEYKHNGHRTEYFCSYQVEELGLKSRDAELWYMLINHFIFVGLVIIMPIVIFVKNRRAINESMDSRLYISMLAIMVMCLFPTLILLFVFVIVNKRHETSMGYMYGYWVTRCLSLMIQSIFTFLNPCFLLWKGTEYFDRRTGFSSRLMSCFGGGWTRMIDEEEESV	cluster	7 transmembrane receptor (rhodopsin family)	0.99
38	Cyvirus cyprinidallo2	AFJ20510.1_38	Product: protein Allo60	protein	AFJ20510.1	K7PCN4	351	JQ815364.1	[139755:140810](-)	53.2	0.501	76.5	0.75	33	MSTVCNQSTSYLSALPRVSVEPSREVGITKSLSRLYPVALKSSKYSRQQQRVCIKLDTDESQQHDLSERLAKSLQGSIWTKPQLRRHLLQQLPVVCRDRGLDLVESGAQALMNAGPFTVHCVRQALIGSQFFLRLGSLIDQCVKHEFEYRKGPIVQTLYATYGWKPLASGVLVSSRRARGHVCNHCRNVCDVQGVSAHGTELDAVATDSNGGLVLLEIKTHSGSTVTKTLLNRYKTQTWLGELMFRNTYGLCSWTKLHSYIVFVDPSRYTVDSVIQVPSVPKRIHPRLFSAFPSLQTLCFVKNNILAKKKRAPQISKTKTTDPLKISKKRQISKSKTTTTATAQDEDKTLE	network	Herpes virus proteins UL24 and UL76	0.67
38	Cyvirus cyprinidallo2	AFJ20461.1_38	Product: protein ORF20	protein	AFJ20461.1	K7PBN3	358	JQ815364.1	[20817:21893](-)	57.4	0.689	54.4	0.56	5	MNAHTSNVIAIIGGSGVVGACALAAFELNAAPDSVSSRVKILDVREPSAEIQARLGFVEYVYCDVTDLESLTTKLMGCTAVVLCASVAQNYPPIWRRLKQDAVDEYRDYCAAFDRTALCNALKAADTAKVARFIYVGPHRTELTYEKTIPIERINVESEDELAGIVLKISKLNLDEPFWSLARTCFNIKFVVWLETGRIWGPQDLPGAEYWGELARMDVAPKDIITEDATRGMSFSTKVGNSIARACTSPDTGLMLIYTTHEQSRWARWHELLRQAPMSVSADDPCIEDVIWAYPTTSGPVDLVKIDGTWWPVYVKSSKIDRVDSISTAHSDCTVKAYTRMNILGLCQSIDFCEFEDC	network	3-beta hydroxysteroid dehydrogenase/isomerase family	1
38	Cyvirus cyprinidallo2	AFJ20502.1_38	Product: putative capsid triplex subunit 2	protein	AFJ20502.1	K7PCC4	370	JQ815364.1	[127202:128314](+)	25.7	0.153	57.1	0.57	20	MYGLNNAQGFIDTEWIDRQSIAMTAQETSRLLNPYLATKGQRVDPSNLYIPDGIFVTYTPTGPDPGVAHGGGYYYRPSLQGFGSMMDEADTLDDLQANVLYSNQGQWTRLALCGLANTANYPIDLYDQKDTKYRIINTGAEPLHSGDAFVVEPPSVEASKAQVDSMKNNTIRAEGSFRPGNMALGGYPATNRVPSELTHRMKHVMARDIGMCVDLVQSGSSGMSQGISRLYNTQTELGQSVKNTVMATTLDALDSISVLLVMMKRVASLPTPVLRIFGDYYNFKHNKGQLDPSVLIEIWKNPAVADLFMDSMDFGMKSIHRLKNGTYGSAIKSTEANPTSMRGEVMYNAYGGQYLTGDTFEGIIHSFNGL	network	Herpesvirus VP23 like capsid protein	1
38	Cyvirus cyprinidallo2	AFJ20473.1_38	Product: protein ORF28	protein	AFJ20473.1	K7PBZ5	388	JQ815364.1	[44756:45922](-)	66.2	0.775	63.5	0.71	8	MSHCIFPEDSVVVVFGGSGYIGRRIIEHVLKCSRTMVVCVDPSQEAVLLQPNEKLCRLKFGYALETSQRDSESLTELLGTLDNLFGKVYVVNTVGYHPYKLGRPFQKCMDLWCEFVDTLARELSRMKHLECCLMISGEGCSENLKGVRTKLETTWLTTVTARRTPMIVMRLPYVYGPNCPLMNAFCFQSRGHCPGPCGFHETAMPMVFIDNVCSAVIDCLVHSRSMEWTAETFVVYDDTPNMSFADLAHETCVGFDKTDRRSDPFASFWIMETMFGDVLCEQYLRWLSWCPRPIGYTRDPPREPPTKVYPGWKPPFNFNRSIEVAGFINKTAMYLGTISHVDILRHMQPHVEHCFIKPVAEEEDTSEDIAGRLVAHAGNIVTTIAIVN	network	3-beta hydroxysteroid dehydrogenase/isomerase family	1
38	Cyvirus cyprinidallo2	AFJ20501.1_38	Product: putative helicase-primase helicase subunit	protein	AFJ20501.1	K7PBP1	667	JQ815364.1	[125096:127099](+)	67.1	0.709	69.8	0.69	15	MDELDALCEADYYGEYDDYPSSEPYSTADADSDTAPPPSPPSTSGTYKPYQSSATSGTSYKPYQSTGTSGTYKPFRSGATTGKPTKRKRSESDDDDDDEMIVVKKSDTREEEEAATTTDAEPELKAQVTDHYMKYTSYLQKVWVGDVLDLLGSPTNAPLARVCLLTGCAGSGKTYAINLLREAAGPMCNVTASTLNAAGIHADSRTIHSYMGFNTTELLDLNASDETWFLAYKERHKESLNNLQKSHRAYIANPTHECESLRMRCMKCQKWMDDPQLPNNAAPIQTNVFSGPARTPLLIIDEYGMLTGPMLARVLIALKLWAPPGDQHLVAIVGSVTQLQPGRGPEDRDRPDDGLWTFSKWDQVKCASFNLPFSVRSIEDPEYSECLDMVQHNVSTVRF…	cluster	AAA domain	1
38	Cyvirus cyprinidallo2	AFJ20508.1_38	Product: putative capsid maturation protease	protein	AFJ20508.1	K7PC02	720	JQ815364.1	[131613:133775](+)	46.1	0.253	50	0.46	10	MGPHLRSRPHTGRLLTESQAGSMLRFWGRRPDGSVLILRNGALIETLDDDPSSYFRTLPKTLHQDDLVPIYCDRCLPYTRPWSDAPNCFEDVLPDHGYTVIGTAGVFSRTVSETRGMEQTSKYYHLPLKDLELFTHTQASNKVLLVHSDIPIGKIICYWHVHDPENNHCAVNAFLILTDQSLQSIFTRCKGLSWTTTSVIASEISLVGVPGRAASLIHKTHRLSEATRGDCEISRQPLPHLKTLGYGGQLSKRAAATVMASLSESELKKLSENPEDQRKEWRQMVEMLMGQLDLLYEATIAKGDENDVPASKRYLTEGRELFNKLHELKAHLEKLESSATEQDATTNNSTPGPKEDSQTKPEGVEVKTPAPAPPDHTLQKSLDVSHTSVVVVPPSANAN…	network	Assemblin (Peptidase family S21)	1
38	Cyvirus cyprinidallo2	AFJ20496.1_38	Product: membrane protein ORF64	protein	AFJ20496.1	K7PBP0	723	JQ815364.1	[111841:114012](+)	66.8	0.602	33.3	0.2	9	MGFFTVLILALITQATLATNSTLAASTSQVTTASQATLSTTATLPPTTASTAATDTTTTNVSSVSVLTTTIGTSSVVASSTTDQGHGTSSGVSAATSGHNNGSTSTTVATTTSATATTTTTTSTTPAATTESSTTGASSASTSDASTTGTTAASTSSATTTVAPVASTSSASTTVAPVASTSSASTTVAPVASTSSASTTVATGASTTVASSTTGTSANTTSASTLEPSSTTTKRTPSASSTTSKTPVTVTTTVQTDQGQQGDGDVQPAKNDPGSKMKTFVTIVVSGIMSIIFQRMSVCIDNKKRKRDTKQTIELNEVATTQPLRNDANAPQEGDVTEKTSINAVNIKLVRKQHKQSIMLFFWGLCSLLSWNTIVAAMPYIQTLPVPNIGNVVTMCSLI…	cluster	Nucleoside transporter	1
38	Cyvirus cyprinidallo2	AFJ20519.1_38	Product: protein Allo37	protein	AFJ20519.1	K7PBG1	760	JQ815364.1	join{[156803:157785](-), [156431:156710](-), [155302:156321](-)}	29.3	0.18	53.4	0.48	16	MPRVRTDGGGGSGGGGGGGAADFFRTTGGASASNPYGESEQLDQATLQFQKATLEELVKQERTKHIDLFYDKCMANLDRLGEKSEQFKKSMNSRLTSAKSVSNKTPPLFLGPGPEYNKVLDVSRSDVVFASTVTKIITDVDLCDHINKTMMSNINFADTAGFRNVDWLAGPETSQAEDHRMAMIRTLVSKLSEQIELKFRCYLTEFFKRYFLYAIVYNCVPYQIISSDQMDKAHEDLVFAGPGEVSEFESKLSMLELRMVDASKDSKNPANAVHQLIGKMSLPPNVQYPLELFFQELLQRNSLAHDFAGFFQNAGLCKLVCFAFRLYRGYITYIPPFEEQVAIMFDKCTKLCMGMDKCLQPYSMFMLSEDPSINRTNTYEALKMAERFARGFKQLTNII…	cluster	Herpesvirus UL6 like	1
38	Cyvirus cyprinidallo2	AFJ20469.1_38	Product: membrane protein ORF25D	protein	AFJ20469.1	K7PBF1	799	JQ815364.1	[36035:38434](+)	44.5	0.24	56.7	0.51	24	MYLFATLLVAAVCGHTHGFFLATVNQLTCPLVGNTYTISVNVQPDNQTITRIEWSNAATQTLISDGRYASFLSRVGNTDMWIAKLVMNQYAVSPDGSVLADLRIFYGSSFYSFRLGMSAIPAPILATDKSRVFLSNIDNTESGANILRCVQRCAAVTAPVFTWYRGAQVVVGQTGEYLTTTVSGRYSCELTGADPVLKSDPIWVGAPVFECPFNPATWCPTGGVTYVSENIIKTLSGDDDLRQPGNVFVCGDINSDASTAVSTRGLCQTRDVCNSEPITGTCANPQPTVYAPCNTSVSKMCPSTLSMTRVGTGSFQATETTNRFMILSGTVRVYCGAQSETYAMCATPATVATLQAARASVNLGGKDPWSDSSPPVQAEILTATNNVIRIECPGGALVQ…	network	Herpesvirus Envelope glycoprotein GP350 C-terminal	1
38	Cyvirus cyprinidallo2	AFJ20521.1_38	Product: major capsid protein	protein	AFJ20521.1	K7PBP5	1262	JQ815364.1	[158691:162479](+)	18.6	0.167	52.3	0.51	28	MSSQQYIIGRNPSMLDTNFSTDDFAIGRGSVTDPSRYTQLRSLNAPSVTDFMRKFHGWTGEKLINSYLDMGRESMSYAWGADTNINDFLRDGKAYAVGLGRLMVGGSLTELQTKNYVGLSLMSRMLMPESIPEDNVTFSLEIVYDQMTMALPGAIRSLAADVNAWRTSMKFGLTQYTTSIQFLQQELLYLVKKEPVTAHARRKFGQMMNRFRLSIIHSHAQAAVRQPSFVETIIGRQMGKSIIEASGVIYNIAKAEALLCGLCTRNPATMTPLIEMALMALTSNCELSNSNAHYFGAMNSAFFMPQLVTHTAVVSTVMPTFTYNTDKDRHEVRSEILSVAWDNAVIGPLTNSPVSSVSNGYTTKLAAPAQSIPTDSVTLPAVLVGGGAVVPIILFDGQP…	network	Herpes virus major capsid protein	1
39	Cyvirus cyprinidallo3	AFD97201.1_39	Product: truncated membrane protein ORF40	protein	AFD97201.1	H8PF56	184	DQ657948.1	[60044:60598](-)	76.4	0.591	40.5	0.31	4	MFLYIAPLYPVPHHLQLLLLCLSAHSILTSTIGIQENQAGTLTCPCSSGQTAFWLLGGHGFGIVHYGNTSIKLVNPRVNETLQLQHTVKSCSLTIRSALARDAGLYICVLNNGTFANYTVTVEQTTTTEPPTTTTEEPATNVITRTEPTTPHHSASRPSPPRSLHADVGDHRAGSRLGTLLDVC	network	Immunoglobulin V-set domain	0.62
39	Cyvirus cyprinidallo3	ABG42951.1_39	Product: membrane protein ORF124	protein	ABG42951.1	A3QMU2	281	DQ657948.1	[217559:218404](+)	49.7	0.367	56.3	0.37	8	MGPLTIYTVLILVSPQDNSTVTLTAREGCLWRHGGTSELTVEVPRKDYASTTSNQLVCTKAGVLLRVEVGRYLSMTEWMPRLLDSVRYSADGIKNSTYFVRATPDSISHILATNDEHLATDEGGPEMPGVYYNTFSGKHYAYYPLGVRAESRDLGEDRWTVRCVTTWPATAELVVAGGGGDGTRMIQMDESHQITLPYHEAYGAWCRAKWLTHTTSTYVMTTPSSSVLLQLILMVLMVLGLIYARKAMRSRMGGIQLSVVRPPTKWLFAPRAVLTHNGELK	network	Immunoglobulin V-set domain	0.5
39	Cyvirus cyprinidallo3	ABG42941.1_39	Product: membrane protein ORF114	protein	ABG42941.1	A3QTS3	297	DQ657948.1	[207306:208199](-)	83.8	0.9	79.4	0.79	13	MTETEDTMLPARLPSLQQGKKLAVTLLVGVCLCMTVVAVCFNGLAAVGLGPFHNTSNDLALNRFPTKLTASGWTPGIWGFVYVCLIVINLHLFACRFWRPSVHHLDDAGKRWPSVFYYPVWLAVTVLDILRLVMWDAQVFGAAAGTIVFYTLLTACITVCLVFALREPITNMDHFRILIKNTLGLYAGWCTFETVTSLAAAIQHEGLTATSGADDVAGILALVCLTALYVIYVVLDFVYIKYTKQLYTIHISLMWGIMGILFAQTYTYPTIYAAVLGGIMFLVFCIKVALCLSHTFI	network	Herpesvirus glycoprotein M	1
39	Cyvirus cyprinidallo3	ABG42987.1_39	Product: protein ORF4	protein	ABG42987.1	A3QMH6	313	DQ657948.1	[280063:281004](+)	54.7	0.384	72	0.58	250	MFKLLMLVLCSACALCNKPLMKVPDAPPPQVPPPPQMRRAVVDLEQMVADAYALDVSEWYFRPTYEHRCPNGFGSYGWVEDFMVATCDSHSNKQRELYGLDADRKMTHKWSMVIREHNESRTVSDLCDVCNPCDRFEYLSPAGVCCKPCYPGYYAVQHCATAHTASVCEACPVGTYKSNAHVGTTSHLELCMDHHECPKNTHPRDGVFEASAVQDVFCDPDHGYYCPAIQEGASCSLVSGAKWAGCYPGSYIFKFPTREASAVCATCDSEKEHIYISKSGLAKCILHTKCERVQEKGSLNKDTICLELKHEEL	cluster	TNFR/NGFR cysteine-rich region	1
39	Cyvirus cyprinidallo3	ABG42835.1_39	Product: protein ORF4	protein	ABG42835.1	A3QMH6	313	DQ657948.1	[7386:8327](+)	54.7	0.384	72	0.58	250	MFKLLMLVLCSACALCNKPLMKVPDAPPPQVPPPPQMRRAVVDLEQMVADAYALDVSEWYFRPTYEHRCPNGFGSYGWVEDFMVATCDSHSNKQRELYGLDADRKMTHKWSMVIREHNESRTVSDLCDVCNPCDRFEYLSPAGVCCKPCYPGYYAVQHCATAHTASVCEACPVGTYKSNAHVGTTSHLELCMDHHECPKNTHPRDGVFEASAVQDVFCDPDHGYYCPAIQEGASCSLVSGAKWAGCYPGSYIFKFPTREASAVCATCDSEKEHIYISKSGLAKCILHTKCERVQEKGSLNKDTICLELKHEEL	cluster	TNFR/NGFR cysteine-rich region	1
39	Cyvirus cyprinidallo3	ABG42925.1_39	Product: uracil-DNA glycosylase	protein	ABG42925.1	A3QMR6	321	DQ657948.1	[180807:181772](+)	79	0.746	81.1	0.76	71	MAVPILMMQVDSAVAHPSSPTVATTVDHVQIQQTLTRLEIRQRFRGERVDIGIDTEDIDHLKINHEISALKREIRREQFNNEDDGPPPPEPEDETVFELVSALPRGRGSWHEFFLRELGKAYTVELLDLLRERRDRLTPRRLCDVLRAFSFFKSPRQVRVLLLGNKALKWKGYNGMGFGTEERSDSYQLTNLRKELGGDYDPTLESWAKQGVLCLSVGLTCAGEEDHSEAWAKLVEAAVAKCLSANKQLQSIAIGYDARKLFNTAVATLTGSLSKEQCVFTTDYLYRSDFIASRVFAHTNTQLQQHKIPQVQWTLDTAEPR	cluster	Uracil DNA glycosylase superfamily	1
39	Cyvirus cyprinidallo3	ABG42973.1_39	Product: membrane protein ORF146	protein	ABG42973.1	A3QMW1	332	DQ657948.1	[251911:252909](-)	70.8	0.527	60.4	0.49	6	MMNNATKMSTALILWAIGLTVFAGFDLFTHNNYVVWVDMQDYDGAIPLKELDVVTLRCRPPQPSNSSTANSSTSPDDTTTWTKNGAPLVRGKPWTRAEGDALTLFYVTAADEGVYICRDRATDFARFFALNVEGEAKASYREVVDSRDGRVSVLRPPVDAVELIAAESLSVDWRSAYNWRKLALLVRGEGTLPEFNTSSRDALRRFGHRASISDGGVLSIRRFTRRDEDVYRVFVTVDYVDYSVKRTAAVDLRPGKHQKNALEEEADRHLDEGQRQRRMERIVTFVRNTNAFIFFVCGSLAISLGLALLKRHLAQRVTVLRVDHDDDKMLLP	network	Immunoglobulin V-set domain	0.33
39	Cyvirus cyprinidallo3	ABG42851.1_39	Product: protein ORF20	protein	ABG42851.1	A3QMJ2	349	DQ657948.1	[38042:39091](-)	61.1	0.704	56.9	0.61	6	MTEHTNETVALIGGSGVVGSCVLSAFELNAAARFTVKILDVREPDESLMNRMGQSAVEYVYCDARADVRELRDKLLGCTSVVLSASIADSYPPIRGSLKQEDVDDMRADCEAFERDVLLNAMRAADMAEVRRFFYVGPTKSHRRISEPFWAAARACCNIKLSAWFFTGRIWGPQDVPGAVYWKDIGSLGVAPVDVVLSDAKRAMSYTMALGQAVEIMCRSDNVGLIAVSTVHGHHRWVKWHEIMHQPPASISPDSEGIEEVIWAYPLTCGDVDLVKVKGTWWPIFTPTSKHESPYKVGQANYDSTLAAYIRLHVNQHKSLRPEQPPSSPSPLKELFDDDFGSSDDETHI	network	3-beta hydroxysteroid dehydrogenase/isomerase family	1
39	Cyvirus cyprinidallo3	ABG42907.1_39	Product: protein Allo60	protein	ABG42907.1	Q75N28	350	DQ657948.1	[149708:150760](-)	55.9	0.52	78.8	0.77	35	MDAPVFSSAALKCGNGELPRAVVEPGSRDVGITKNLSYLYPTSSLYRAKQRIPIKLEIDGLQQDVSERLAKILQGRIWTKPQLSTELLKQLPEACRDRAEDLADSAAEVLSHAAPFTVHSVRQALIRSLFYVRVGTLVDTLVKREFHSRRGPIVASLYRSYGWRPIDAGIAVTSRRPQGHRCRVCGDVSPAAFDGNHHGTELDGVATDAEGNFILVEIKTHGGATVSAALLNRYKTQTWIGECMFRHTFGLCCSSNVHSYIVFVSPSTYTIDSVIQVPAVPKRLHPRLFSVFPSLPNLCFVRRTQKPKRPAAAQRPAKTPGDRPARPSSSAGQTAAKQYPHRYYKRKTAA	network	Herpes virus proteins UL24 and UL76	0.67
39	Cyvirus cyprinidallo3	ABG42847.1_39	Product: membrane protein ORF16	protein	ABG42847.1	A3QMI8	358	DQ657948.1	[31341:32417](-)	66.5	0.666	34.3	0.25	7	MKPLGLFVSVLGLLALSPPSVSALDASVEDLSVNEALYEYEDYSDDFDGGVVATPNPSSSDGFTAGVLIFNLVGGCLNLFVMWMLSAKHDEGYWLKVVMGSCAAHLASRIHGLNIHWHFGRGGCQMAIGLESATLYLTVAVLMMLCMGSARSQVHPWVDYLLERRGWSLLMLSGVCMWMSLPYTWLANIDEYDDGYYCKAFIEEAGLRSAPSETLYLMCSRVFQALVTVVIPGVYLFRNRTALKDGRDSLYAMMLACLAAFYLPNEAVMLLHTTKHPERREAHYVPYQHAYWYVKCVLIFYTPMFTYSCPTLTMLMGTTFFDRARSLTARINLFRLGAHERPRGLGVAAAANSTDGVL	cluster	7 transmembrane receptor (rhodopsin family)	0.99
39	Cyvirus cyprinidallo3	ABG42899.1_39	Product: capsid triplex subunit 2	protein	ABG42899.1	Q52UP3	370	DQ657948.1	[137928:139040](+)	24.5	0.147	58.1	0.52	19.5	MYGLNSASGFLDTEWVEKQGMVTPPEEVAKMLNPHLATMGKPVDVTSLMLPNGIFVPYTPTGPEPNIAIGGGYFYRPSYHGYGSVAEDSDDLQKLHKNVLCRNEGQWTRTALIGVPTTGNFPVDLFDYKNQKYQIVNTGPDALHSGDAFMVEPPSVEASKAQIDSFKRIRAQGSFRQPTLLGGLSATNRVPSELTHRMKHIMARDIGLCMDITTPGQGGVQAGLARLYQAPTELGQAVKNSVMATTLDCMNSLDVIFSMMRRIAALPRGVLETLAEFHNFKHGGPNATMPDPAILIEIWRTPAVADLFMESMDMGFQSIDRLRHCTYGTVIKSTEANPTSTRGEIIYNAYSGQYDTGDTFEGAVLSFNGY	network	Herpesvirus VP23 like capsid protein	1
39	Cyvirus cyprinidallo3	ABG42857.1_39	Product: protein ORF28	protein	ABG42857.1	A3QMJ8	372	DQ657948.1	[49991:51109](-)	69.5	0.814	65.4	0.74	8	MFPPGSVVVVLGGAGFIGRRVVEHVLNCGHMTVVCVDPAKEKVLFGQDVRLRRLKFGYTRRNKASDRWSLNELFVAMDALYQRVYVVNAVSYHPLKLGRPSKEAMDDWGEFTEAVVEELTALKNLQCAVMLSGVGCSPNLLNVRAKLESTWLKAGAVGRPAVVLRTPYVYGPHCPLLNAFCFQPSGLCPGPLHFAEVPMRMVYIDNVCSAVNDALVNATSLEWVAEVFAVWDSTPTMTFTDLAHEVCVLVNKRRRKSTPAACFWPMETMFGDMLCEQRLRWLSWAPRPVEASRRSSPEYKTKLYPGWKAPHSWASAVEIMGIMNDNAKIFFDMSFSNILNQMQPKARHYDDEPDSEDEECEVPLASRLLTHV	network	3-beta hydroxysteroid dehydrogenase/isomerase family	1
39	Cyvirus cyprinidallo3	ABG42965.1_39	Product: membrane protein ORF138	protein	ABG42965.1	A3QMV4	392	DQ657948.1	[233937:235115](-)	57.8	0.584	37.6	0.36	3	MNILILLPLLTLCVLCEARRHKCLSPDHIKNITFYINHARMENYTWPASVCSCDIDDEDCRCNLPSRYDFPWIPVTWIFHGVCTEQNNTRDYGWFFEMQALAAEIQPRITVGVDWSCDYHMPTTVEHVDLIADYFIKKYSDSLHHSECWGITYGSIVCNVLSRRTGPHYDPTIFRLVALDAVDYDGLHRRLAPNYWYKDSMDAYYTVAFNTGPVSDTIKEMDLVVMADSPHNNVSAKDIWLRMLDSSQPVMCLNYTGGIFTKRHALKWFNYNVDMLHGYGYTNVSNNGTPVDCVYHIPVPTTIRPTTTPRRTPKPTRPFDLDTEFMQNWIGGFVILMSFVFFLFVVVLLCPERKTPMFNYTHNTRPVPYIYRRQVAAEAAAAAPAAPDPPQV	network	Lipase	1
39	Cyvirus cyprinidallo3	ABG42898.1_39	Product: helicase-primase helicase subunit	protein	ABG42898.1	A3QMN9	640	DQ657948.1	[135907:137829](+)	62.7	0.683	74.9	0.73	22	MDADELDFCCDEFDLYGEEPSEASRLGYGDKDDDDDGGDDCDDSASVVPSPASSVSSTSSSYSFKAPQSRFNRGTNRFNPFKKKVKEDEDEDDEVKDEEETRVEVESKGALSKKVTDHYLAYTSHLQRVWASDIMDLLASPTNALLARVCLLAGCAGAGKTYAINILREAAGPYCAVTASTLNAAGIHADSRTIHSYLGFNTTELLDLNSSDQEWFAEYKKRHKDTFDMLQQAHKAYIAKPNHDCPSLRMRCAKCQAWMSEPDDRGSGFDTIQSQAFTGPARLPLLIIDEYGMLTGGMLARVLIALKLWAPPGDQHLVVLVGSVTQLQPGRGVEDRDRPDDGLWTFGKWDQVTASRFNLPFSVRSIEDSEYSECLDMLQLNVSTVRFQEIMQSRVNNCD…	cluster	AAA domain	1
39	Cyvirus cyprinidallo3	ABG42976.1_39	Product: membrane protein ORF149	protein	ABG42976.1	A3QTV8	686	DQ657948.1	[255936:257996](-)	56.1	0.323	60.2	0.54	24	MLRRRLSLKATALLCAAAAALLTVAQAQSATFTPANDCVVPGTNFRLTANFITAPAAVTSVRWLTPNTDITTSAANTAGRINVYYLQLGGGTSGSSVLTIFNTQPSDVTDFPSFRLAYTSSLGSGTFSGSGAAIVFAGAPTIRIVGYNDHTSDGGTKLRCTMPCASGTTSFSWYNNGVFVTTVASSLYSATASGRWSCEATGALNSRSSEVWVGRPVYDCPLNLNAWCPSGAINRVFETVTKGYNTVHTRNFGNTFVCGSVTNGSSPAVSTRGRCPARTTCTTETTLMCADNNPIVNTDCSGTVTNYVCPEGNIAANILIAPNFFVGSLAGASVIDTRRYEVSRTDTLYKMFCGNDYELIARCGIASNYGAHPTTFNLIGGSPTWSTGGITSPETMIIG…	cluster	Herpes virus envelope glycoprotein gp350, N-terminal A domain	1
39	Cyvirus cyprinidallo3	ABG42905.1_39	Product: capsid maturation protease	protein	ABG42905.1	A3QMP6	746	DQ657948.1	[142353:144593](+)	41.4	0.22	50.8	0.42	11	MAPHLRSRSLTARHLTESRTEGLSFHGQRPDGTILAVDRGRLLCTHADIDELERTLLGSSAPVSHKDLVPIYCDRCLPYTLPWSQAPVSHDRDGLLPAHGYTVVGTAGVFSRDLVETKGMEKTSQHYHLPLRDLELFTHTQKSNRVLLVHCDIPIGSVICYWHVHDRENAHCAVNALIVITDQAFHTIFSRCKGLSWTTTSVVASELSLVGIPGRASSLIHSISRLSDLTQGTLPVSRKPDLRSLGYGRNSPRHADVVMAALSKGTENPEETASDQRREWKQMVEMLMGQLDLLYEATIAKGPDDDGQASKRYLSEGRDLFKKLHELKAHLEKLESASTPAAVSAAAPAPSTSVPAPQQTTETPKEDSRAGTPEASVTSQQAQSAPVPSQPVTSVPSQP…	network	Assemblin (Peptidase family S21)	1
39	Cyvirus cyprinidallo3	ABG42917.1_39	Product: protein Allo37	protein	ABG42917.1	A3QMQ8	768	DQ657948.1	join{[166840:167955](-), [165574:166764](-)}	27.1	0.168	54.6	0.49	16	MPRMRAYSSKGAGGGPSLYSVDGGFGFGGVGGGSNSQSRGEQLDQSALQFQKATLEELIREERQVPITAFYNKCRLNVARLNGGTGNDQFKQSILERLGMAEEVARKTSPLFLGPGPEFVKVLEVSRSDVVFASTVNKIITDVELCDHINKTMMSNINFADTAGFRNIDWVTGPESSQAEDHRMSMVRTLVCKLAEQVELRFRCYLTEFFKRYFLYAIVYNCIPYRTISSDDIDLSHEDLVFVEDGAVEHFTRRLQELELRMVAASRESKNPARAVHELIGRLKLPPTVQYPIELFFQELLARNAQAHDFAGFFQNAGLSKLVCFAFRLCRGYITYIPPFEDQVTIMYDKCTKLCRGMDKSLQHYHMFMLSEDPTLNRTNMYEALKMAERFQRGFKQLT…	cluster	Herpesvirus UL6 like	1
39	Cyvirus cyprinidallo3	ABG42919.1_39	Product: major capsid protein	protein	ABG42919.1	A3QTQ1	1268	DQ657948.1	[168831:172637](+)	18.8	0.165	61.5	0.63	28	MASQQFIIGRQPATMGTNFSTDDFGINRGSVTDGNRFKQLRSLNSPGVKDFMKKFNGWTGEKLINSYLDLGMEDMKYAWGADTNLNDFLRDGKAYAVALGRLMVGGSLTELQTKNYVGLSLMSRMLLPDGIPEDNAVFSLSIVYDQMTMALPGAIRSLAADVNAWQTTMSFGLTQYTTSIQFLHQELLYLVKSEPVTEHARRKFGQMMNRFRLSIIHSHAQAAVRQPGFVETIIGRQLGKSIIDAAGVVYNIAKAEALLCGLCTRNPATMTPLVEIALMALTSRGDLDNSNTHYFGAMNSQFFLPQLVTHTAVVSTVMPTFTYNTSRDRVEAAKRSEILSVAWESAVIAPPGSGPVQSASAGYTASLTVPAASIPMDSVTLPAVVVSGGAVVPFILFDG…	network	Herpes virus major capsid protein	1
39	Cyvirus cyprinidallo3	ABG42982.1_39	Product: protein ORF155	protein	ABG42982.1	A3QTW4	1623	DQ657948.1	join{[265938:270469](-), [265486:265825](-)}	36.7	0.194	32.5	0.27	4	MSHRQPAKSQGQGKGKGKGKPAKRPAPAALSAFDSSDEEEDTTTTVAPTRPKKQPAKPKSKEVVEVSSASSVSESSASDSESEASSASSASSASSASSASSASSSESSASDSDSDNGGDKYNKDEPPSSDPESEHENAPAPPINRKIKGRTALAPSKGKAKATKKQPESSSSSSSASSSSASSDSEDSEDEPPAPRTKVMLVKKAAPAPAKTVPVSVPVPAKPSKTVPVPVPAKKTTQTLEKTIQKPTTTQTPQKPKTAPPATVPVPAKTAKTTQPQPKVPQQPPPAKTNTTSQPKPKNPASTQRRVTLDEEDDSPFVRSKSRTPVKAPSKSPPAPHAAPITANIPVIEEYDPTLPQLPAGKTISKSLAPTPVPVPVVVDDVNDNGNDSDAKANETETL…	cluster	Equine arteritis virus serine endopeptidase S32	0.5
40	Ictavirus acipenseridallo2	AEF97686.1_40	Product: ORF27	protein	AEF97686.1	F6GQ66	293	FJ815289.2	[3388:4269](+)	29.5	0.175	72.4	0.62	22	MTTITAFISPLYSNNVASKGAQPPHIPNLSSVSIRDTDIPKGVFVPIYGNKYLPTIHGTMPPLRGVMGLTQTGGSLNEPITLEIMGGKMYTVLNTGAEPLRVGDHFTVEYPTAQDVEAQIKVKSSPSARKMCSAKSFARALPLWGGFLAVKKIDPIYCREILHKLNRDVTVLKSTELLVGLSELYTYLDNIGGGAKHVFADVYSALYDGGQLPDKQAVSTAFTRTDLELVQKILNSCSQMISAANFNTVGMYMSSTLANPTPTSVHDQVWSTVDGQTETGLTFRAYMKQFAGL	cluster	Herpesvirus VP23 like capsid protein	1
40	Ictavirus acipenseridallo2	AEF97702.1_40	Product: ORF44	protein	AEF97702.1	F6GQ82	332	FJ815289.2	[21712:22710](+)	32.2	0.166	71.8	0.46	14	MESSNDIPAEVLAQYIHFVQFKINGFMVPTDKQKTIFKCLLKIDFSKDDLKQQLPDYSKFLNFQSCDDYIYKGEVYWREFRLLIFLHFNKFINSNIHYSKHIFQKPGLREQCIKLLEEGGEVNWKWFLPKMININRSSVLKKMFQLCKKQPVLTPEANIKVQKILNIIRRYTVEDPLHLLQTLYPDITQTVNHISLHNNIDHLDLQHVAIIYHTLNAHINWFSFNRRQILNTGLVLPEPCDCDVVKYGYDIRCSNCWKLLTARSTKKRGNPKNVETFYSTDTHTLLSSCCFNPVIKIPLSVGTTALVFNTQIKQIYHLCTCGCNAIIFHESQ	network	UL49 family	1
40	Ictavirus acipenseridallo2	ACZ55870.1_40	Product: ORF60	protein	ACZ55870.1	D5FM43	348	FJ815289.2	[46125:47171](+)	57.8	0.629	81.2	0.84	33	MILTHKKCIKLIKTPRGIIKNWSFVTTPHVKTRGITDAIALMFLADIVTHPVTKRVYNKQDPKNDLRLFLFRNYKGVFEQPGGSANDVFLKIYIDSVLNNKLFNKFKTLVPFTEDVFKKTWISENISATIGINVDTNMKKIFNNDVSDITQLPIVTKSLCSLLNNIGILPVKGGVMVGEYERLAPHHCKKCSAEYPPREWRFVTEIDLVGYDTTDKTCTLIELKTYKNAIIPQYILAKYNLQAWISWCLFSMTYPGLMQYTKAIIAVVTPVTHTIQLFNVRPPRVKSRLIKVFPFLGQMCSTMYQLLTPHMASPMIKGAYKAAQINCDGTLTCFHSLPLLNLALLANP	network	PD-(D/E)XK nuclease superfamily	1
40	Ictavirus acipenseridallo2	AEF97718.1_40	Product: ORF64	protein	AEF97718.1	F6GQ98	500	FJ815289.2	[51029:52531](+)	27.4	0.174	78.4	0.75	30	MENSYSQQASHTEIFDDYRVINTLRFTSLENSKDDKSGLPPIKRFTKIFDRFKIRRGAPDEFAHFNTYLTMMLYGIYNFDMIIANMVDVGVLGMYGFNKILSKTFFNYAIASTEWLLESMDILFSFCAMVARFPIIPEQMLDTTFCILCLYETDHSFANAENRFKTMKCSHFIEIHELFYHIPDVIIEDSIVDTNVVLEMPLDSYHADIAEGHDVRELTLKRDGAIKSRHDGKINNFLKVMSKVRERAMLTKMESTIDEYKKKLSITQKSKHLFHAKKNLNISAAAIINDLLYGQTQRSLVLTEINKLTVFNPERQTPELLLKLKLNNATDKNLITPISTTFYSTAIPPIYKYQHKYNLYAHRIIFFKHMESVGFSNDMITSFQEKLKIVDLKKIVGVQ…	network	Herpesvirus processing and transport protein	1
40	Ictavirus acipenseridallo2	AEF97687.1_40	Product: ORF28	protein	AEF97687.1	F6GQ67	623	FJ815289.2	[4322:6193](-)	45.1	0.299	55	0.47	14	MEALAKKGASKIDQDGAIWVMRPDQSTGVYNPSLTAYTHSSPAEFEKVVDKQITVPQFCDKCFGKSSYVLPSLYQQYKSFVVGTCCIFSDQKQITDTQIPGDLTKATIDKYQQPLNVCSTMTQRSPGDFKYAHEMSIGTVLGYWHVHKQDQIYLNVIAGLNESELTKRCISTFKNSFENSVIPCGLSLGTGDIGFNEVILECSLVVVPARKGCFAKLTTSKNLSATLESFCFKPHTQMCNLLLASFGTVDDIQDQSNDDIEAFYKTHIESLNNYIKLLKLVYAHKGETVVEQYLKDGETIHQQLIGEPPKILSANMQVNNEQPSGSGAPGNSQQQSSMQQQGTWFNPPPMMQATQYPHPGFVTPMHHLQQFHSKPSQGFSAGAAYNGYQPVQIPPVYSP…	network	Assemblin (Peptidase family S21)	1
40	Ictavirus acipenseridallo2	AEF97695.1_40	Product: ORF37	protein	AEF97695.1	F6GQ75	627	FJ815289.2	[10952:12835](-)	29.3	0.181	65	0.58	19	MSGQHKKNNAMSMYNLVCDNVDGLSSENDLLFKLITYIQQDCVQEKKHSLIVMSKTPFWEEIKNIYETDKPFTNTISEMVNTLNLGYAIDDFCTKLFMESFPNHIADMQHIAGILSKMLIKNGFQAHVSEMFKRHLTWTALTGFTPYDMCDMQSQNKKLYNIHLVSKTRVELLREIEEAVFSHELTTYMFNPAHFTHLLNLIPNIPATLIRTIGIAYSRTIIKMDMGDAKLLGVMLCGIIRRHYNSYLPFIPPVDLNVTQMIYCFDNDECYVIDKKENCYKAIGEPISFNAELSSPAYKLKDYSQKFQSLFQDYMKAASMNAKRTVVTAPQTQQEPSLSSVTREINKGELSRTTYENLIQFTGMMNHHQHTTVAESNVPPGLVGMGSGNINDPNNTALS…	cluster	Herpesvirus UL6 like	1
40	Ictavirus acipenseridallo2	AEF97717.1_40	Product: ORF63	protein	AEF97717.1	F6GQ97	672	FJ815289.2	[49048:51066](+)	48	0.42	54.9	0.51	12	MYIFILFTFFKMVFFIIVKSLKCMTVIDTCGEVFEDAFVCFSSNFQPVTAGKIRLFSPVQPEMQLVLEFDYVWIIQHCDLPMPDSEETVFQLAKRAGMQRGNIKDVLQVLVFYGFNPNTHCKHIQTYKCESQIYNMLLMKNIGIAFHHIIFRRYCDQFGLPHKLNEEVSQKLYAICLAVEKEFGMSLTMTSDKARYAKFSRPKLATILLKKQAASHKVVQQPSAEKIATDSGDTLQTLPQRVKPANVEVQKCAQANIRYLIGLINAGVKIPKTGKFYRVTLRQTTFHTLVNYCLNKNPEDLTKLGLPLRSEWDKDPILLMDDSAKSQGVYQYVITDYKSLSLAPPGAYSEVFLEGHIITTVNFDIDRKGLPLDFELTEASLLQLMTVFLRLLQITVTDY…	cluster	DNA primase small subunit	1
40	Ictavirus acipenseridallo2	AEF97716.1_40	Product: ORF56	protein	AEF97716.1	F6GQ96	1182	FJ815289.2	[36563:40111](-)	29.1	0.298	64.3	0.56	20	MSELSQWNFITNKLELSDNYVPLFLFFEKKDFLDCGTGDLNFSNLKDYQQQLVRLMCWLTHTFKGEVLLCYMEQMFVNLQVQMLSPPLRCSLTSDVVLIFLLKQSEISGDTNDVAFLTDILHSDDISDTLRYKDRMVHAVKKLICHHMLLISKEMLYTTVNSTEREVELINMVDWSTCNYKAGEVKRKVVASYDGCLYSKQGSDYEKFTTQSIFSAAGRYFLGDDIDRSTMNIDPDFAIWSVLSKFFEPGSSPLFKAVYEQIKDAPAITFINQLLQPDTQALNTSEILLFRYDLNDLFNIRNFKAFESMVLYGYPYSGCEKTQTLNDFMHYCIKTGTVGNMFNISHVDKFSFKMIFPHLAAIKGIVEEIDKTNFINDKLVVLELKIELFKNILIKNASK…	network	Parvovirus non-structural protein NS1	0.6
40	Ictavirus acipenseridallo2	AEF97697.1_40	Product: ORF39	protein	AEF97697.1	F6GQ77	1190	FJ815289.2	[13305:16877](+)	18.5	0.161	67.3	0.71	31	MEPQSEVIYQLDSRALINILTNAGEFDKGLKHGVSWFVNNAMELERQIMGGSASVVSRGVAGPGLNARDFGNKVIVPLIKISVGRLLNRRQMGNLGAFLRLVSSIYKPESIPQATPEFHMIFDVTEQRLAQLGNLQTVAGGSTTTSYDLIVSLERQVVSIEFDTQEIFYTNDPLLIAQAITRELETAETSWDLTLLVEHAKFCARQPLLAEVCQLKDAAKINDTSEGTIIKACQLENLVCGAVNRNPRNFISLLHTGLKGIDGAPTNSVVITTNTVYRNSALDTRLSSVAVENDPKVYTYNVNGAIGMSGIATFGKVVPELTQRDLPPPDFPSVYDPAAKSKYGDSCTPEPDFRISAINMGHDEHMPLIALDSTKFSMHGNMSVESTLTQPCVKRLFFT…	network	Herpes virus major capsid protein	1
41	Ictavirus ictaluridallo1	AAA88181.1_41	Gene: ORF79	protein	AAA88181.1	Q00148	181	M75136.2	[114588:115133](+)	47.3	0.398	47.2	0.48	6	MDFECGSLVTDGERVSNPTDRGFRWSAAPRGMLKPSGWRADGGVWFCDVTLDYDTIVAHGTLQDDNLVFMTRLYFGPKGGLIPDDVKSDRHVCPDCGVKVIRFTLVDDFLDEHVYHSRGGCPRIRQFLGQRVLSEYYELTQFLKGDRPYPARRKWDLSRDSAVLKAYAVYASPKDNSVQTG	cluster	Inhibitor of Apoptosis domain	1
41	Ictavirus ictaluridallo1	AAA88179.1_41	Gene: ORF77; Note: (deoxy)nucleoside-phosphate kinase; member of dNMPK gene family	protein	AAA88179.1	Q00149	228	M75136.2	[112497:113183](-)	82.9	0.867	89.9	0.87	159	MARKGEPPSYIKALTPEIVSAVIPEAYPLFVYESKHWSSGFPIPENSNRSTGRYDDWVYDLARTKKGTTLAFAGRMGSGKDHACDYCISKIGGEKVHVFDAGLMRATKFLGRPIEKPRDRPFLQAIGDLGRRLDANFWVRDAIEKIVAPMWSRGVNVFITGVRFPTEIEALAGLGVRTVLIRRPRILTGSPMERHRSETALDEYRDCPEILNDSTIAAFEDRVSTFLP	cluster	Deoxynucleotide monophosphate kinase	1
41	Ictavirus ictaluridallo1	AAA88178.1_41	Gene: ORF76; Note: (deoxy)nucleoside-phosphate kinase; member of dNMPK gene family	protein	AAA88178.1	Q00150	241	M75136.2	[111597:112322](-)	75.2	0.793	86.1	0.83	60	MDRHRYLSILTPELVAGVVPAAYELFMTERRGSIAIIPPVDRSDESRVESIIRAHGRPIIAFAGRMGSGKDHACDYFCERFGAIKLHIFESGLRRIGLFYGRAIDKSIDRSVLQAVGELGRRLRPQFWLQMTFEEDLLRILDRDRPVVITGVRYKTDVRYLATLGVRTFIIRRPGLVLAGTPEESDPSERDLDDYHECAELINRGTVGDFDALLAETARDISLSELVPVTDTGRECPRIFP	cluster	Deoxynucleotide monophosphate kinase	1
41	Ictavirus ictaluridallo1	AAA88130.1_41	Gene: ORF27; Note: capsid triplex protein 2; conserved in RaHV-1, RaHV-2 and CyHV-3	protein	AAA88130.1	Q00113	288	M75136.2	[35148:36014](+)	28.9	0.205	70.5	0.64	23	MASITGQLSPMYINNVNTRSAYQPYIPVLERFDPRDLEVPKGVFVPLSGAMYFPTVHGMSLPQRRPLGLVQTGGLMSEPMTVDVVPGKLYTVLNTGCDTLRVGDHFMVQFPQPEDTDAQLRASKKPGTRRICNAASFNRMLPLWGGFMAVKKIDPIVPRELMHQLTRDVVTARSSELLYGLAGVYDLVEKTSAAARGVFKDIAEKKAVTKEEVVAAMTADQVDIFRKIVDEFSTMLNCVNFATIGMYHSSTLANPTPSLSQNQVWCNTDGVTEPGLQFHAFIKQFSGV	cluster	Herpesvirus VP23 like capsid protein	1
41	Ictavirus ictaluridallo1	AAA88147.1_41	Gene: ORF44; Note: conserved in RaHV-1 and RaHV-2	protein	AAA88147.1	Q00124	335	M75136.2	[53657:54664](+)	30.4	0.162	71.4	0.46	17	MGTADEIHPDVLAECIHFAHKKINGLITQNEKKRAVFKSLLKSEFSETDLSIELPDYVSSVSFRKVYGLAADAPISWRHFRLITLLSFARFLAREPEASQYITQRASTAVDCSGFLETGATPRWKLYLPRVMKIGRQGVLRKFFQICKKTPSLTPEYNLKLQVVVDIMRRYTVEDPLDLLVTIYPEFTETLEELAKVKRGAANLEHMGLIYHVLNAHINWFAFNRHQFLNPGITLPSSELSQEALGMAYDLRCSGCWRLLSIRSLRKTGNPKNMKIYYSTDSHGLISSCCKASVLKAPLSIGKTALVINTPFKQQYHICACGCEAIVYNDLPVSE	network	UL49 family	1
41	Ictavirus ictaluridallo1	AAA88163.1_41	Gene: ORF60; Note: conserved in RaHV-1, RaHV-2 and CyHV-3	protein	AAA88163.1	Q00125	393	M75136.2	[79779:80960](+)	56.8	0.574	79.4	0.79	31	MMILSKARCVELLEMPIETINGDWRFKASPHVTTRGVTEGVALLHMNSVRVVPGKGVVSRVDRANDFLSFLYHDISRISAGTCEPRESMLAVILPIDKVEEYVAKFRRVEPFTMGGFREACRALKFSAAVGTIFDRIMKDIFNRSPTLAMDGIPPLAKGLCFVLKSRGITPIRGGLLVGEIPKACGDHCPKCGAQYATRKSRFVTEIDLVGFDSTDNTCVLIEVKTYKNSVLPIAVLKKYNTQTWINWFLFGLMYPHLRQYTKSLIAVVSPAGRVVQLFNVRSPPITRRMISAFPFLGEYCPQMRRMMTAAAMTYVIKAPFVAAHVTGTDNVSIEVFSQSNKLPPNKWATDDAARREMERTRKARYRAKNRAVADPEDSPPGKRLRRGPKSST	network	PD-(D/E)XK nuclease superfamily	1
41	Ictavirus ictaluridallo1	AAA88128.1_41	Gene: ORF25; Note: helicase; conserved in RaHV-1, RaHV-2 and CyHV-3	protein	AAA88128.1	Q00092	498	M75136.2	[33342:34838](+)	69.5	0.783	88.5	0.81	36	MDVEIKEYAGFVQNEWVRGVASLWMTHPGDGAIVLSGDAGCGKSHAVGQLIEAFSRMGFAECVNITATTHKAVGVLKQPSCTTYQSSLMASIDMCQANFEEFKCLFDARHRQAIEMWDRIVSNRTGLAAVKKGHSCVTLNMRCPVCVATIHESIRCTDKPYPYFIARTMFIIDEYGILSELSLKKILYALSKFKLPGQGYILVFTGSVSQLPSPEHPQIWQTPLLRDMIINTYSLFINFRVEDAAYAEAINLFQFNVITRPAVEMLNARVIGANAVDAEYCDSVTRIFNGNRERDAYNTRHTMVMEGRGAGRVDLTPVIEHVGGSASCRFGALIEYMCSTVPKIFNKATKGKRTVYEGGYVFVLPTQERYTFFGLDDVNTAVVGREDGRLYLERQITKY…	cluster	PIF1-like helicase	0.67
41	Ictavirus ictaluridallo1	AAA88168.1_41	Gene: ORF64; Note: conserved in RaHV-1, RaHV-2 and CyHV-3	protein	AAA88168.1	Q00156	514	M75136.2	[84664:86208](+)	29.4	0.168	78	0.73	26	MSSPRGASSMSSRSPVNLEPESDSVDSEWVFGKYRLLGALRSATLEGEDLEGGIPQELLNVLVLYEKMKSTKSELSGFVTYLALMTLGIFDFDRSLKRLVDEGVLGMFRFNRMLTRVFFGYATGDDALIEGLLDTWFAFMVLLARFPVIPAQLIDSNFCVLCMYESDHSLATADTRFKTILCDHFTEASVTAGGDPCDSAEVTAVVKKTTQIDLSLDDFHERVARGDNVRELAVKRDTTLTTRKNGSINNFTKALNRARETCAMDRMESSLVEFQKKLREVNNMINRLTNPKNLNIFAAELFNVFVHAHHRRKTIRERLSDGLGDWKGRAAHMLFLTTKLRTAVDKNLLTTIITEFYAAAVPPVYRYNHKYNMHAHRVIFFKHMESIGFTNEGITAFQY…	network	Herpesvirus processing and transport protein	1
41	Ictavirus ictaluridallo1	AAA88131.1_41	Gene: ORF28; Note: putative capsid maturational protease; conserved in RaHV-1, RaHV-2 and CyHV-3	protein	AAA88131.1	Q00131	590	M75136.2	[36102:37874](-)	50	0.331	57	0.5	17	MSLPGGRGTVKIETRERIWVRRVNGETGVYDTRAGSFETVSCQEFEAAADTVPSVPVFCDRCFGTSLYEVPLTGFGTFVVGTCCIFSPGDPVDDPSIPAHMRKYQQPIEAHQTMVQVAPGTLKYSHQIPMGKVLGYWHVHMEDRVYLNMIGGIDESEDTGKRCVETFTEADIPCALSLGTLDVGLNEVILECSVVVIPARRGCHAKLFTRDTVSDGLEKFCFQSHATLPPTLLASFGSTSESPERKTFYEAHVDALNNYIKLLRTIYSHKGETEIEQYLIEGSKLYSELIGEPSRVLDATMKAAQIAEPQTHTGGADRQRPQRPDGIPYSVPDRFPMTGYPFAPQFCGDPGLVSHYNPFVPPQSFGQGYGPERVGGYYPQPPNPYVLPISYGQQPYPGH…	network	Assemblin (Peptidase family S21)	1
41	Ictavirus ictaluridallo1	AAA88140.1_41	Gene: ORF37; Note: conserved in RaHV-1, RaHV-2 and CyHV-3	protein	AAA88140.1	Q00160	670	M75136.2	[43015:45027](-)	29.4	0.168	61.3	0.54	20	MSGVKLGSFALSISYTCVFVNLRRKKPIMAMYRLGHQQQHVPNTDISIFRDKVPYTPTVDDAALNKLIMIIRETYGLPKYTIRLISGTTFWAVIKNIYDNDRVFGNTTSEMMNGLDLVYAIDDFCTKQLLEMFPEHVTDMQHLAGAMSKSLGRTGFYRHLTETFKRHMLWSVLTNFSPVAYYPAADIARADEACDLVTRATVDRLRKTEETVLADERFRGLLGPEMVARLLKVIPGIPPDTARSIGLVFDNIRPKLSTEAARTLGGMLIETLRRQYSGYLPVAPLVDLTETVMVYVHEVDTCLLMDKRGRVFRALGEPISRSQPLSSPVARTSESTMKFQALFDDYMRAASMNAKRTVVTAPQTVAAQESRNPFTRELDSGQLSRATFENLIQLTGQLN…	cluster	Herpesvirus UL6 like	1
41	Ictavirus ictaluridallo1	AAA88142.1_41	Gene: ORF39; Note: major capsid protein; conserved in RaHV-1, RaHV-2 and CyHV-3	protein	AAA88142.1	Q00143	1123	M75136.2	[45306:48677](+)	20.3	0.16	74.7	0.75	31	MEAIARLDSNALAKIGSGGTPFDSGLHSGVKWFIDNALRLREQFTGPNVRMETYGLSGPGLNMRDFGQKVIVPLLKISIGRYLNRAQAGNLAAFFRLISSTFKPASLPQAQTEFHMLFDITEQRVAQTGNLQTVGGGSTTTTYDIVMSLERKIVTTEIDSLELFYTNDPLVIAESITRELESMQTALDLSVILEHAKFCARQPLLGEMCGLREAARQNDLTDGAIIRACQLENIVCGSLNRSPKNLVSLLHTALKILDISPKDAAVVTTNTVFQNSSLDRRLVESQVGGSDEVYIYSVNGAVGMQPIAKFGKTVPPGEGLRAFNAPVPEVSPGVARSAYGGLKSVDDVMAIHLGNNETIPVIPLDSTKFSVYGNTSVETAMTQECIKRLFFTVGTCPNI…	network	Herpes virus major capsid protein	1
41	Ictavirus ictaluridallo1	AAA88159.1_41	Gene: ORF56; Note: conserved in RaHV-1, RaHV-2 and CyHV-3	protein	AAA88159.1	Q00099	1179	M75136.2	[70265:73804](-)	30.1	0.312	64.7	0.54	22	MSSEVFRWNFITEKLTHAKEYVPLFLFFSKKDFLDPKTGDFSFKSLKPFQQNLMKLMLWLTRAFKGSVYMCYMEQLFIGNQTTAVPPALRCTLSSDVVFIFTLDKADLWGNDGSRDGSLLDLLFKDDLDNNLRYKDRMVHAVKKLICHHLLLISKEVLYTSSNDLERERDLTDMVDWETSNYKMGAVDRKVVSAYGGMLFRLPAGNHEKFSLLTVFSAVARYFMGCEKEVDGSQVDPDFSIWISLSKFFEPSNSPVFRKFADSCGRAPVIDFLQRVHRGELSIPAHELLLFRYDPDELFNVHNFRAFENVSLYGYPHLDQSGKKCVSLDDHVRASVALGVITNCSPPSILDGVATTVIYPHLTPIIGISAAVDKSIGQRNKLFTLDLKIELFKNILLKN…	network	Parvovirus non-structural protein NS1	0.6
42	Ictavirus ictaluridallo2	AUG72322.1_42	Product: ORF76	protein	AUG72322.1	A0A2H5AJK3	223	MG271984.1	[116810:117481](-)	82.5	0.866	86.9	0.84	76	MAQQLPFIRETLSREMVAAMLPEAMRLYDPLAVTSGDVKNRVTDPSFGTERPRVVAVAGRMGVGKDHACDLLVDRYGFMKIHVFEMGYERIANFHGRPVRKPEDRATLQALGELGRCIDPLFWLKDILSTRIMGALATGVAGVAITGVRYKTDVEYLKGLGIDTIIIRRPQLLRGEPCEMALSERDLDDYTGGIVIENTGTVQEYDIMLERMVHERLPWIPKN	cluster	Deoxynucleotide monophosphate kinase	1
42	Ictavirus ictaluridallo2	AUG72281.1_42	Product: ORF27	protein	AUG72281.1	A0A2H5AJF7	307	MG271984.1	[36790:37713](+)	31.7	0.189	68.2	0.62	22	MCTASSTIRSQVSTQTLLKMACITGQLSPMYVNNVNMRGAYQPYIPVLEKFDPRELEVPKGVFVPMSGTKYFPTVHGMQPPIHMPVGIVQTGGLMSEPMSIDVIPGKLYTVLNTGRDNLRVGDQFTVQFPEPEDVEAQLRAYKKPGTRRLCNNAAFVRMGPLWGGFMAVKKIDPMVTRELLHKLTRDVTTAGCSELLYGMADLYGALLSLDKAVGGLFTTLAEGGTVTKEAVGAALTSDQVEIIKKLLDGAGIMLNNINFGTIGMYHSSTLANPSPSNPQSQVWCNNDGVTEPGLHFNAFIKQFSGV	cluster	Herpesvirus VP23 like capsid protein	1
42	Ictavirus ictaluridallo2	AUG72297.1_42	Product: ORF44	protein	AUG72297.1	A0A2H5AJI6	333	MG271984.1	[56264:57265](+)	37.5	0.257	71.9	0.55	15	MGSADQIHPDVLTECLHFAHKKINGLITQSEKKRVIFKCLLKAEFSEADLKEQLPEYAEDEAFRDVWGMELPRPLSWREFRIIVLMSFARFLNRKMELAPYLSQRANTLEECTEILLSGGAPQWKLYLPRVLKIGRRGLLRRLFQLCKKTPTIGPEANIKLQIVVDIMRRYTVEDPLELLVTIFPEFSPAVEGLLKTKCVDRVDEQIGVIYHVLNAYINWFTFNRNQFLNPGIQLPTTELPESAQDTAYDLRCGGCWRLLSIRSLRKVGNPKTMEIYYSTDNHSLISACCKTKVLKVPLTVGDTGLVINTPFKQQYHICPCGCAAVVYNDLPV	network	UL49 family	1
42	Ictavirus ictaluridallo2	ACZ55875.1_42	Product: ORF60	protein	ACZ55875.1	D5FM48	397	MG271984.1	[83623:84816](+)	51.4	0.557	80.2	0.79	29	MILSRATCDNLLDMPLELITNWRFKTRPDIPTHGITEAVAMLHLNAVRTIPGRGVVSKVGRGNDFLTYLFQDYNRLFKMGGDSRESILGYLLPPDRTEVFFKIFQGVEPFTKANFTRRCKEIKFSAAVGIGFDKVMKGIFNRNATMTPETVPPMAKGLCSVLAQNKITPLRGGLYVGEIPRACGNHCAKCGADYATRPERFVTEIDLVGFDASDNTCVLIELKTYKNNVLPQEILNKYNTQAWVSWFLFGLMYPHLRQRTKAIIAVITGSSRLVQLFTVRCPPITARLIKSFPFLGEYCPLMQRMMTSTSMRYLVRAPFVAAHVSGWGADVSIEIFNQSTKLPPNKWDGDLAGRREMERTRKARYRAEKKRQGGTPEEESPRKKRRGAIRSSSKKPT	network	PD-(D/E)XK nuclease superfamily	1
42	Ictavirus ictaluridallo2	AUG72313.1_42	Product: ORF64	protein	AUG72313.1	A0A2H5AJI5	503	MG271984.1	[88547:90058](+)	29.4	0.168	73.7	0.73	26	MANRSQESGREVDSDWILARYRALNALRAHGMEVGCEDLDGTSPDDFRDVLEAYEHSRSRPSDLSGFISYLAAMVLGIFRFSDILSDLVANDTLGIFHFNKLMGRLFFNYAIGSDELIDGLLDLMFKYIAFLSRFSIIPASVIDSNFCVLCMYESDHSLAGADTRFKTLVCSHIVESHGHATDGLMKENVVATTTKRSDPLVLTLDKFHEQVAGGEDARTLAMARDNTLTTRKNGSISSFIRAMSRARESCMVAKMEASLTEFQARLGEVTTMMTRMGEHKNLNLFSAELMNTFIHAQTRRSRVREFLDTRLVKWSGDLPPEIFLLSKLQTTADKNLLTTIIMDFYAAAVPPIYKYNHKYNMHAHRVIFFKHMESLGFTNEGITLFQLHINQLDLKKIV…	network	Herpesvirus processing and transport protein	1
42	Ictavirus ictaluridallo2	AUG72341.1_42	Product: ORF25	protein	AUG72341.1	A0A2H5AJL5	514	MG271984.1	[34983:36527](+)	65.9	0.751	87.5	0.82	29	MDDQKDVITLAPPEAPRKMSPQLKDYAGFVQTEWVRGVLNYWMMEPRGGAVVLSGDAGCGKSHALRELVERVRELGLEECLNMTATTHKAVGVLDYPDCSTYQSSLMYNLDMCQATFDEFKTLFDGRLGHAIDMWERIVRNRRSLVTARKGHECESLNTRCTTCVSIMREALNTSGRMIPFFPGRTIFVIDEYGILSELSLKKILYALSKFTFDDQGYLLIFTGSVSQLPSPESPQIWQTELFNRMINHTYSLFINFRVDDVEYADAMNMFQFNIVTRPALEILTDREIGDLAYDPEYRDEVTRVFNGNRERDSYNQRYGVMMEKRGAEKRVLTPIITNRGGSDRCSFKELIEYISTAAPKIFSKNNRGVRTVYLGGSVFVLPEQQKHTLIGFAEGDEH…	cluster	PIF1-like helicase	0.67
42	Ictavirus ictaluridallo2	AUG72290.1_42	Product: ORF37	protein	AUG72290.1	A0A2H5AJH0	639	MG271984.1	[45232:47151](-)	28.5	0.176	61.8	0.56	19	MYTSGQQQQQNAKNDIVTLVFRDQIPYTPTVDDVALNNLIAIIQKTHGLKQYTIRMISGTEFWGVIRGVFNDDRIFGNTVSEMMNNLNLTYAIDDFCTKQLLELFPDHVTEMQHLAGLLSKSLGRTGFYRHLTETFKRHMLWSVLTNFSPVAYYPAGTISRADETHKLFGREIVDGLRRVEETVLTTPGFRALIDPPKVGGLLRLIPGIPPNTARAIGMVYETIRKSLTLEEARTLGVTLIELLRRQYSGYLPVVPQVDLTETVMLYVHELDKCLLMDKRGRVFYAMGEPISRSQPLSSPVSQMSASTMKFQSLFDDYMRAAAMNAKRTVVTAPQPTPLVDGRTPITRELNDGQISKNVFDNLIQFTGQMNFHRRTAVAEASGLTVNPHMATPTNTALA…	cluster	Herpesvirus UL6 like	1
42	Ictavirus ictaluridallo2	AUG72282.1_42	Product: ORF28	protein	AUG72282.1	A0A2H5AJG3	677	MG271984.1	[37920:39953](-)	43.4	0.297	55.1	0.48	11	MSQPPSSASGATKIATPWSVLIRRPDGEAGRYNLQRGDYEKVSHAEFNEAPDKHPHVPVFCDRCFGSADYQVDTGKFRTFVVGTCCIFSPQHADQGSIPTEMRKYQQPIGAHQTMVQMAPGVFKYSHSIQIGTVLGYWHVHKDERIYLNMIGGVDESLPPARRCVDTFTDSELPCALSLGTLNTGMNEVILECSLVLIPARKGCHAKIYTGETVHTGLERFCFQPHSSLSQRLLASFGASTGEGSDCVVEDEEFYKAHIDALNNYIKLLRVIYTHKGETDIEKYLIEGSKLYSELVGESSKVLSANMQAYPQQQVSTERAGSSHAPQGGSSRGSSVECQGQSAMGGYPPPHPGMPGMGYGHHFAPQMCSDSGLATHYHPPYPGYYNQGYSNYQMPPGLP…	network	Assemblin (Peptidase family S21)	1
42	Ictavirus ictaluridallo2	AUG72292.1_42	Product: ORF39	protein	AUG72292.1	A0A2H5AJH4	1123	MG271984.1	[47526:50897](+)	19.2	0.159	72.4	0.73	32	MENLFRLDDSVLKAVGHTRSPFDSGLPDGVKWFINNAMALKDLYLPANASLQTFGTAGPGLNMRDFGQKVIVPLLKITIGRYLTKAQAGNLGAFLRLVSDTFRPASLPQAQAEFHMLFELTEQRVAQTGNLQTVGGGSTTTTYDIIVSLERKIVSTEIDTMELFYTNDPALISESIIRELESMQTALDLSVLLEHAKFCARQPLLGEMCGLKEAARQNDLTDGAIIQACQLENIVCGSLNRNPKNMLSLLHTGLKILDLPPKDGVVVTTNTVFQNSSLDRHLSESHVSGSDEMYIYNVNGAAGMPTIATFGRTIPPDAALRARNAPLPLITTETARSKYGGLKNVDNVLAVHLGNNEAIPIIPLDSTKFSMYGNTSVETTMTQECIKRLFFTVGTCPKI…	network	Herpes virus major capsid protein	1
42	Ictavirus ictaluridallo2	AUG72311.1_42	Product: ORF56	protein	AUG72311.1	A0A2H5AJI7	1178	MG271984.1	[74008:77544](-)	30.2	0.302	65.4	0.61	19	MAAEVSQWNFITDRLPISDDYVPMFLFFSKKDLLDPKTGEFGFRSLKPFQRILLRLMCWLTRTFKGSVYLCYMEQLFIGSQIMTIPPALRCSLSNDIVMVFLLNKKELSGDSGSANATLLNILFKDDLDNNLRYKDRVVHAVKKLICHYLMLISKEVLYTSSNNIDQESDLTGMVDWTTSNYRMGGVDKKVVGYYGGMLFRLPVGNTEKFSAMTLFSAAARYFIGGDRDLGGSQVDPEFAIWTTVSKFFSPGASPVFRAFTQCNETAPVLDFLDRLLAAERTVLTGDLLLFRYDLDDLFSIHNFNAFEEVSLYGYPHLEVPPNKVMTLDDHVKAAIASGIITNGNPPSALEKAAGRVIYPHLTPIIGLGDAVDRSIQGSDKLLILNLKIELFRNILLKN…	network	Parvovirus non-structural protein NS1	0.6
42	Ictavirus ictaluridallo2	AUG72278.1_42	Product: ORF22	protein	AUG72278.1	A0A2H5AJG2	1495	MG271984.1	[28507:32994](-)	37.9	0.186	53.3	0.3	6	MMLQKPRTHGDLSQNIRENLTNFGMMYSVYANRPSPETAGWILRGISQYLRTLFQTHLELMGSGEEGGSATVRFDILERLSALIDKPLGDGADVMGILEAQLSTVKDVIGACTDTGLDGVVDELGRLIRGLQKHEETLVKRLDTYIVTLTEGVGDLKDTGSMGASRVRGLNADSVTLAVAITPPPVTSFTTGPGLMAAVGHWGEMFSIFGLAAPQQSQKFLMNHPAQLDTLLMGLGVAYQTMTSKFRTRISQYKPPAIPTPASAITARPLGMDVPKQTNQVTTKTLVGDWRIHKLATGNVMGSLQGFVEDLLGGTVSVERGLANLDCVMGAIKGGGVIVAAAQLYEFRGLVDFLVDAVYTHDRDRFIATATTDVLGDYVIALTKVLDQMVTALVAIHGA…	cluster	Herpesvirus UL36 tegument protein	0.5
44	Salmovirus salmonidallo2	ACD84536.1_44	Product: DNA polymerase	protein	ACD84536.1	C6ER27	150	EU349274.1	[<1:>451](+)	40.2	0.35	91.6	0.78	202	SNMCDLNISIESIVDHTHMGKVVDFVGYDWSGLEGGFPKCTLLMSIDRSDPENPTLKRHFSDTAASLKRYLGMRNFHKKEMKKAHAEGDTDTYVFHNRLQSEMKIQANAHYGVSPNTCSLMITTQGQHKIKFVNKALSNLQFGAHGLFPN	cluster	DNA polymerase family B	1
46	Aurivirus haliotidmalaco1	AFU90112.1_46	Product: hypothetical protein	protein	AFU90112.1	K4K8M7	206	JX453331.1	[187591:188211](+)	59.9	0.407	63.1	0.59	5	MNSLTIMITVFLTLWCRRVMSEEQQPTVTFIGTDSLEELSVEGLFGIQVKYTEPSTPFRMRIKGGKVFSIYCQDNGEDITTQAMKAGDVDQEGFVSWVLYLKSNYEMITRLLARKPIYCNVINLHGDQDVPEIIPFVLTYTNVVNRHAISKAEDPMSSLTSLITQTINKQSDGLNTTVIALLVIGILIVVLVPIVLGVVNKSRVFM	cluster	CMV US	0.5
46	Aurivirus haliotidmalaco1	AFU90090.1_46	Product: hypothetical protein	protein	AFU90090.1	K4JX80	236	JX453331.1	[152325:153035](-)	50.3	0.124	53.6	0.12	3	MMAHFIEPRINHIENKIEEVSIDDLVSMDDIGIEMSEQELSNCLGDETLEELLDTPRYELAPSPPPQQSLILSWDEDKVSDEEDEKSFFNAARKSEKDAIKFQASDDEDSESEDEYESDFIDDEPVDDDEEESDVSEDEYESDVGDSPRPKPEVEEDDEITEVTNLVAESSDFLSTMSRKRKRAAVSYFESEDEDEEVVVAPVKKRRDRTSPSRPLAQDIDTDFVCEEDEEDSDYE	cluster	HCV NS5a protein C-terminal region	1
46	Aurivirus haliotidmalaco1	AFU90081.1_46	Product: hypothetical protein; Note: similar to ADP36932.1	protein	AFU90081.1	K4JV71	294	JX453331.1	[139316:140200](-)	56	0.288	51.7	0.48	309.5	MLAAKQQQPTALIPTAPPLYEDVELPPSYEDSMPPSYEDIMPPSYEESQASQLPSIVIQDECVKCMRTTTGQGVTMSFLHCGHCACTDCVEKIDNCPTCGEAFSEFIPIPRAKLMLFPCKHNEDLVMFLARNLTAHGTLNSSCSTCHQRTTAMTLIGAGRRKRQRDIKLDEHEKNLPSSVIRLFKTLAVEVNERGSPLKRLVNKLRLGTCVSSCTSRMNSSERCGICWERTTTPLYTDCCADVICELCVRVMAKQTRNPKQKCPCCHNKDFLTAMGQNGHNSATRVFMEELNRL	network	Zinc finger, C3HC4 type (RING finger)	1
46	Aurivirus haliotidmalaco1	AFU90117.1_46	Product: hypothetical protein; Note: similar to ADP36939.1	protein	AFU90117.1	K4K8N2	322	JX453331.1	[194147:195115](-)	69.6	0.754	68.8	0.71	10	MVALGCVIHSLTRIRRRKIFTNQLLKRRSKKMSERNTPVSAFHSIILDGKPGEGKSTVIKPIVDTLEEIYKDKDVIILLNGQPLHVVVEKVIKKDAPGRMQYIEAIYTPSVKVNEFHQAMSIGYTLVGAEMDLRERYPVYENNKDLPKVINVVERNSACAGAIFIASSFYNMRENSDVKERAANYYDNSWDKVVCIRDRMLALAKRCLKHATSHTVLILQGSAELCFKKMMNRGRKFEAGGLTYDYMEKLDMIHRIYGGERETDGRVVPACQVYPMDKTAIFNVPTDPYYCQEEYDREMMIGELVERMMNHINEDLDRRGFN	network	Thymidine kinase from herpesvirus	0.54
46	Aurivirus haliotidmalaco1	AFU90124.1_46	Product: hypothetical protein	protein	AFU90124.1	K4JUN5	368	JX453331.1	[204335:205441](+)	34.2	0.263	51.7	0.34	6	MHRCKLIVRSPFETEPIISYEIKLGHSIEKGFGFNVEIKNLFKEKRLSVELYHDVVGSEEEVPVYDYRIRVGPKPRRRNMIQRAGYGVIAGQIPVTENKLLLQLKVRRNDGSDNGNLAQIEYEDLLIALPSSEGLKMKERRLESEALSRALKNRCVVCRETNDQLSLLPEMVRAFTTMSSSQDVCDFITRHKYVAEPCSLYDRVSRRVKTLITGEGSHRVDWIQTFCKDFRYFFVEGYEDPEVFLSCLARNDLTDCLRMVPGIPRCINFGHTFYANQFETFVLLLRKLFVMVEMTGKNVNIEFCNSEMPQYDIELVTPNYYSWCGEEDRGNDYSLNCRIPRGVVLTEEHVKTIRQAVDFRAMSFMDRV	network	Poxvirus C7/F8A protein	1
46	Aurivirus haliotidmalaco1	AFU90076.1_46	Product: putative phosphodiesterase	protein	AFU90076.1	K4JV67	568	JX453331.1	[128343:130049](+)	44.2	0.232	62.1	0.36	9	MSATGEKRKMGEGGDGRAVKKVKKEMFRAKAGAVYYMRCEPAEKIELAMSRMRETFAGKIERNEDLGDGVFLVSFSSDLLRRDTSFLTGETWKMVRSPKTTILGFDSYNSVLAPNDFFTEIGIKSENMDLARPIVNWIYGLQGVIIAEKEDPKNIFVMVPIDKLIEFGFYTDGDHTKYIIEKLTQRAPDDIFSFEAKSMIGKKSVPGIEGSKIINPIQALTSRIKEVLIVRSTMISLALSTGTGVKANALARFVHATVDCLIRKVAQKKIDEIGAQAFVETVSKPAFESLQLELEASKLALEEKEGMLALKDNQLAEKDKQLVLRDEKLVEKTGELELKCEQLAEKEELLGEKDEQLAEKDVMIDHKIETIESNKPIQHSKKNYHLDENEVESYGVVLI…	cluster	Protein of unknown function (DUF1335)	1
46	Aurivirus haliotidmalaco1	AFU90014.1_46	Product: hypothetical protein	protein	AFU90014.1	K4JUD1	582	JX453331.1	[7967:9715](+)	39.9	0.192	47.9	0.29	9	MASTSSSNVNLKRSLESEGGERGGVKKMKVARMDCRPGKVMRFTCKPVEKRDQAVRELSEKLGSAARIIAGNDDGVVVVKFEERFQKARDFLDGFDWMLEDEAELNRWFEIDSNEKLYDDDVMKLSDDIEPIKIDEDVHRLLNYLYSVKGMQTEFKGKSKTYFLFTLNNLIKLKLIESKGENAERTLKRIGDIDPNNFKLYKYGELFGLRHLPNMPHTFIFNRLDYKPMGEIAVAVRSGHICKALSNFKTETARKLGDVMAMVFEKVITKVAEDHVKEVGMETFVETVVRPTLEGALPEAIDSRLELLDAESKIMELKAETVHERMLRLKAEAEAVKFDGLRIQAEEASRESKLLAIESQINEIKAQEETRVALFDKRQAELGEERIRLEKEKEANKFK…	cluster	Protein of unknown function (DUF1335)	1
46	Aurivirus haliotidmalaco1	AFU90077.1_46	Product: hypothetical protein; Note: helix-rich protein	protein	AFU90077.1	K4K8J8	584	JX453331.1	[130285:132039](+)	44	0.207	53.7	0.35	9	MLSATGEKRKMGEGGDGGAVKKVKKEMFRAMPGAVYYYKCEPAEKIELAMKKMRSEFGDRVDRLEDLGDGMFVLVFNAQIKRANTSFLTDETWKMERSSKKVTSSFEDGGVVLAKNPELRAIMEIIGLEEDEKEQAAPIIKWLVAMKGQIIINGESDKNVFVLITVDQLIQLGFFANGDHSEQIVSSICKACPKDAFDFDSKSMIGKTTVPGMMNCKIINPINFLTSRFKNLLVVRSTMLSQVLSQGSGERSSVMGRFVHLVFNYLLTEAARKKIDEIGTQDFIETISKPALEEMKMELETNKLALQEATKTLEEEKRVTTMQKNTIEFQLGEIEARTKTIEQHEDTIEQHEGTIEQHEDTIANNTPIEHSAYYRHLAPTEVEAYGVALISRTNPRTTD…	cluster	Protein of unknown function (DUF1335)	1
46	Aurivirus haliotidmalaco1	AFU90094.1_46	Product: hypothetical protein	protein	AFU90094.1	K4JUK8	589	JX453331.1	[156631:158400](+)	51.2	0.369	63.9	0.54	6	MEKVAQDARQTKKIFTARIKDCDLNLLGETVDLHCKKNNIKFFLTSDGLLFMAHTRKKFDFKQGMISASHMLKIPNQEFEELAKGEQTLYSKLNAVLDCDGYDAEFLPNFVNKNYTDKEFVQLCKDSTRHKKVARDNKRVLGYSSASSTDITDNLKSGNLDASTVMKEINTGEELNETLRKKAVTDKPVLKGTISWNHYLYKEDPTTGLWHPDKDCKPVTVSFTGTDDFLRKRKHLWIYSKSANWGKSTTIYKEIVTPYNADILQDVNNAENLTRNTRIIVCDEYSSQRKIDISTLKALTSGNASTGSLNIKSFGRSYIPHPAAQFIILSNQSPAEAYSSNVDGMRVIDRNLLGQVNARFDIHCLDGNHEEETTKWLDPKTLKKEELWSHIRMNTCDFP…	network	RNA helicase	0.67
46	Aurivirus haliotidmalaco1	AFU90031.1_46	Product: hypothetical protein	protein	AFU90031.1	K4JV24	602	JX453331.1	[32456:34264](-)	42.9	0.221	53.7	0.32	9	MNPSATISNDQPIVRASKRKSSTKKTGAVKKACVEASTSTGKKPQKKRDRFYQRPGSQLSLRCEPLEIFDEALVKLKEKLPEGSEVKCEEGGVVLITFSNLFVKNRDVINSEKWMWLQNQQLLQDCNPSFSVQKMMSHLQLTTDEKEIIPLVNWMYGFHGSSVFRCSDKRVFLLLTGNSLSFLGLVKNKNVSRTLENIHKIDPEHILIFDYSKIFGLNELPDLENNIIFNKLDYIPAAKKVLAVEKGYILKALKNCTTDRARSLGDIMAMICEYMIAEAAQSHAEAVGEEEFERAVVAPAQEDLKLQVARLAAEKRSVEEENSKLRYDFADANIGLRIREEKISELKGEVLKQELENAKSVMIRYESMIKLQNEMEEREKETRCKEIALFEKDKLECKM…	cluster	Protein of unknown function (DUF1335)	1
46	Aurivirus haliotidmalaco1	AFU90085.1_46	Product: hypothetical protein; Note: glu-gln-pro-rich protein; similar to ADP36924.1	protein	AFU90085.1	K4JX75	627	JX453331.1	[143978:145861](-)	49.2	0.304	55	0.43	8	MSSRKQRIDFTGVVAFIDDDPTADIKLDDSGRFYEIPDSMARAFEANEDEIPIMFEHSEQLPGKNAKDSDKKPLKPLGKVKKFYVGKAKNRRVLKMDAQIDNPGFITALQRMTYDYNNMHKPGAYGSSDKFIRGGKTGTKTDVTAKQALTVRFPGLSISHRLINLNKPKEVSVCSAGARHGTLITDATYFADGGEGQDPSVSEDEVQPYSRAFNSLNVMGLNVKKGNKIKKDAELIGMDVDEVMSFTLKPEDGEEGETQKPPEEEPRKSEEEEAISPSKEREEPTIPPQPISPVPPQIQPTEVSIQEPKTTIIQEPESDKLNNFSKEEIIKRHEEQVLKEFNEQTMASTMSDVLQQFVKGQAELKEMLMSQNKPATSTPLHAPEPRRPKRSPRYSDDEY…	network	Assemblin (Peptidase family S21)	1
46	Aurivirus haliotidmalaco1	AFU90110.1_46	Product: hypothetical protein; Note: similar to ADP36935.1	protein	AFU90110.1	K4JXA4	636	JX453331.1	[183413:185323](+)	33	0.32	63	0.69	14	MATSIDIESILESHTDVDSVLEEIQDELARKKKALTPFEMGTLSWRALYILSEINKGGNSDLYKKLCTEDKNMVGGYYMATLNNQNFAIHTKKPLFCEPNHLHGTCTAKWRTSMEKKVPTHDPKIGMLQLMKKINSNELMYEACTATTSGTANMKMKRSKFATEKGTYIHDMLGKQILERACLASPSYRAWIAAGGKCEQVLPGRVFSPSFYYMAGTPDGITVPSSDLFFECYSALSKLDPYKPIPEELAAKLDNGGAPLFVHEIKTSQTTQNGPKGTGTMIVREDVVPLHAQYLREGADSEDLKRKVVTMLAKYMSEGGGVISKKDVVASDYVIHPAEEEPPKKKAPKKRKAGGEESVSVKKSKYGNKFDMKVVDHTNNKCGMFGRSMKLCMPSAYDL…	network	Viral alkaline exonuclease	1
46	Aurivirus haliotidmalaco1	AFU90114.1_46	Product: hypothetical protein; Note: similar to ADP36937.1	protein	AFU90114.1	K4JUM7	701	JX453331.1	[189490:191595](-)	62.1	0.528	65.5	0.48	22	MRFIFYSVLLVVSTVMNSRTADITTMPETKSLLNWGIVMSRGPNVINGITKYRHTFQNKIPVISFTKVQEMQCDTDELKFLHCEAINTLIENVNEQAEPVVEDMKNKIAIWLRSVPNIDNTEIGRSVTGKRKKRSLRRKRATNLGPDYCEKVKTGDYQAGGGGNVLSGIGNALSSLFGQPTWDDIKIMNKHVCQLADATELNSQQIVALGEDFATFSKVANQRMDAIEGGISEVNDRVTATAELIKEVAVKAFDGLSDVQVKLKRSMAGTDLLFKVQESLYEFQNQIQLMKSYVDEFGDGINILLSGRLPPQMVPVNRLKEIINIISEKTTPSGRVDLVDTDPNFYYMLKNVVFTKSTKLNSVFIMVNFPLYSVGGLMATYRIDNTYISTSEDQSSSTR…	cluster	Baculovirus F protein	1
46	Aurivirus haliotidmalaco1	AFU90037.1_46	Product: hypothetical protein	protein	AFU90037.1	K4K8G6	741	JX453331.1	[43417:45642](-)	51.5	0.292	54.9	0.36	4	MSSYVPNAGTPHTIDGFTQVETGKTKVTVKDLVFQLRPEDMDDDPNLDNFSEHVVNFFPKKLFSHYVTQCGVVVIMHRHDATKISLNSGMYTLKKNLRLKRTPLRVLGKKPVGDNIMKGIILTSTTVIYNTFPKIYVDSLKSEIQQQIRKRARNARLNDTVNNLDSTDLENGEFTVEEVARAHASSRVLERHSREKAKLSLPHPKTKILEFGLRERKSDFAELTLVPGTQTFIDLMNILVMHKKHHLWIYSVVGNYGKSYAMEDLCNTTCAQFVRDFRNATDLIPGVKVLIYDDLERNQLSFTDLKRITSDSSGGSINCKTFGASYAIENGTSLIVTSNKSPYEVYAKQNGRISEDMAALLDLRFHTFRLDDRGTVENDRRTYVEKMYNLFDWRGKIGD…	network	Parvovirus non-structural protein NS1	1
46	Aurivirus haliotidmalaco1	AFU90043.1_46	Product: hypothetical protein; Note: similar to ADL16653.1	protein	AFU90043.1	K4JYF6	876	JX453331.1	[57214:59844](+)	34.6	0.182	64.6	0.54	19	MSLADSLIESKGREIFSMIPGGGIGATALGKILRTKHKTSQNEASKLTHPTVVTTLGLDLLQHPHRYSKYAHSYMKHMHDVVNGFKMYLVGTAAKSVENIVSIDGLDALDLQNYQDFEDEVVAETGDDIMDYFHEIDFFKRVDVIANKFEYAFSTAMVLGFCPCLIEQNARVPFPAPMRGVSEVASTLDRFLLTLETGLKRTHMLTIDEIMTDLIVTERFGAIKATLASKPNYKIVELNFSRMFGGSGVVDFLTGTTGGSLSKMMQHEIKYSFARNESDNFNLERMRKTQFVIGSELSSEAQTILSGTIKEKFENSSPGQILQGLKKAEKEEEEMKELDDKARVLEAQSAKMMERIADYVKNKTDNLTDRAIRMEAQDQTVENARRIQKIIEKGEINAV…	network	Herpesvirus UL6 like	1
46	Aurivirus haliotidmalaco1	AFU90035.1_46	Product: hypothetical protein; Note: similar to ADP36930.1	protein	AFU90035.1	K4JX31	901	JX453331.1	[39447:42152](+)	50.8	0.36	55.1	0.33	17	MMMTTTKTWKMTSLPFLPTSVSKRFWEMIYKTRWKSQTCCLKQASKPKPPKNRRVLKRLSCVQKNKNDYITSNLYLLVLLYFLTITLTTLRHSEGYEIMKCVLILLIFVVVLYAQDDDRLTINRLGYGVFFERIGEISDAGGIIYHPVTWSLIIPEFKTPHIELMLCNVTDNEGITGLCTTVNNLIARVNNDAYTTVSRAKRQLEEAIEIIPLSDTAVLISRANETEDVGGGGARSRKRRSANRQRRDVTPPSLPDDVIGSPDASEIPDWIKDDNDDINSNLEYLIPGRFAGELFTNIFNMPSSRTIKNTERNLKSLGNAIYTNKESIVNLGKQLGYIMQLTDKRLDAIEDMATIAKGRLLVVRDYIREFQETFYSKLNEIEESIFLLNGFKSEVVSTL…	cluster	Foamy virus envelope protein	1
46	Aurivirus haliotidmalaco1	AFU90078.1_46	Product: hypothetical protein	protein	AFU90078.1	K4JYI3	914	JX453331.1	[132181:134925](+)	26.3	0.191	30.3	0.21	6	MMLFLLLVSGFVCVNSQMGIINFNLEAGTFRAEYWMRGRGLSASFHNAHFHYNSTSSVWAMALSDLFTSIPGVYNNVNSGISNGGVQGSFDYKFPVQGDEKMDFINAFGGSDWSLTWGSTMKVKMNFGSIVGWNSTEEVKVILKAVDNDHSNIVLGCGETHVVEELLGSLPSSNVMKPNLKFYKNGEVIYDGDLYARSDSGESYTCSPSPKTLSLEGSKQTAVAQNEMVRECWNQDRLCGDSGKTVIGNNNLFRFSSDGQRSQFIDEFGILRLYGIENSSSEGPFLINDEVLLTHPEFSALTGNETLVSKELMSGFLEGFLLGLQQYEEYEYFVPTNEIATGDGVLLIMLTAVAHAGFTHESSIADACGSYKAVWNYGGTIHADDVPTHVMNVIFRRKR…	cluster	Laminin EGF domain	1
46	Aurivirus haliotidmalaco1	AFU90030.1_46	Product: hypothetical protein	protein	AFU90030.1	K4JX26	983	JX453331.1	[29362:32313](-)	25.3	0.201	28.7	0.22	6	MDKLKVCTLCLLAVLARSQVPTSTSFTLNSFNFVQGVMKITLLAPHSVGEICLENKVYSYKVSAVTNTNVKEKYEELIDLVPFATLEGHSYFGDLSNLYVRLRLIFKAPDDDGFKLWFFQSVLSSSWRLILTNDVAHLHYPAEESGFPQIMIPDLYTATPSVSVKLVRHFKKLLIGCGIDGADLHGRVPQSAKNINETTIIPFRFLRNGMPLYDGDLYARYTPVSPFPKICSNDLVGEVQETTKYEVKELENNQFCYGSDEICTGEKAITVFGKQHIFSCADSSCRRRMINNTAPLSWMSTQMHDGMSTGPYVIENNVLFTNFDFSSFVSLPVFKNEIGKFIINFMKGVIDYDRFMYTFSRNEIDAGDDDEVTALGFFDEEEKKVGWSTENFDDVMTAK…	cluster	Laminin EGF domain	1
46	Aurivirus haliotidmalaco1	AFU90045.1_46	Product: hypothetical protein; Note: similar to ADL16655.1	protein	AFU90045.1	K4JX37	987	JX453331.1	[60673:63636](-)	23.9	0.201	34.3	0.26	6	MISHSSSSARVVLCILVICCAIFSITRGQAGIYFQQVDIANGVMNVRVVTRIQPGGTVVFENSVFSYRSKLKSTYGFSEAFRNIVTQIPFASNFVNHGNVHGGNAFSFIMQFPNSNVKNYVQAVGGSPWSFYWEGKAKLTAWAFPGAIVGWGSLNPQIGIKLTSVSGEKGMLACTEKDFMAVGKYPSYSEHIETNLKIYKNGIPIYDGDLYARNQGTSLPYWCDFENKNTFYSISKKYRAEENQEVSPCWGGEEFCPTYVTTLGNIRFKNCSEGDATCESLWDKRESQPLFSWYTPHLTDEENHGPFLIKDTILLEAISFGENEDYIPFNRKVMLDYAKTIMTHMNQYQRYQYVKPLQNFTAPESGVVVALISKTGDKAGWDLVPGFNDECNDYVLVTK…	cluster	Laminin EGF domain	1
46	Aurivirus haliotidmalaco1	AFU90106.1_46	Product: hypothetical protein; Note: similar to ADL16674	protein	AFU90106.1	K4JV93	1077	JX453331.1	[176108:179341](-)	49.9	0.444	43.8	0.27	8	MIYAIFFKLAEAFIAYRKFGGKLMAVDHTYIKDGEYRLVKRYRLYTPGTMAHTAVKISSKDEHLYELLVDDLCTRVYLDIDGYGEGVDERVKKIIELFRKRYGSNIPVCVLKCHRKTKRSFHLTFPTLIFPSKEGVRDAVLRLCLENTEIFKDVDLGVYDKNRTMRTLNQSKKNKIVAENSPPLVYDDAIDGPVPDSFPGQWMIQHPSLFANQTRDPIKDAKEVISKIRGQQRKRKVVENPIEEDEKSAASPAKRVRKRRDRKGDYHINEDKDFLLPDAEKEKLKDHYNVFLNYAKSLTAFIDQETVVNWMVDAGEDKDGVSREERRDKHRSRLRDQDWPLNSWIKGDYAMSVIESILRLNVIDHRNKPDDIFMPEVNYSDDLPLMPMKTEEFPDWPVW…	cluster	DNA primase small subunit	1
46	Aurivirus haliotidmalaco1	AFU90042.1_46	Product: hypothetical protein; Note: similar to ADL16652.1	protein	AFU90042.1	K4K8H0	1089	JX453331.1	[53997:57266](-)	29.8	0.22	34.9	0.27	8	MENISLPLLSIKLSANDMMKIIKIIYFAVLYAILTKANVQDHISNAVLSEDEILVDRTVLPDGTFLVSCYTDADYTDDFFSALILTDNTKEHPNREDAITITMLDTWDEDTAVECSNNIMSNIVGKSYDRVLTVNCRSSSEMAMEVVFKNPPAEQDVVSWMCLGIKENKNVIYSLTDAGSLAHKNVWEGRERAPVIALTTLPDYSNDDYVTLGCGVIDGELATTPGPYRAADFFNPQLGIKFSGDLYARDSYKSATHVCSSAYDPDVAKTTFKSGLLFRETLPTDVLTNCYNEMASNSVVKEFESNVTLFLDEKDETGVYLPQNDVIAVQFTDYLFLTPGPFFLKNPYKIVVQEGKQIAFKLPEKKDILFTPMADDSSFQMSSKLISKVFKAISTYLPR…	network	Hantavirus glycoprotein Gc, N-terminal	0.6
46	Aurivirus haliotidmalaco1	AFU90055.1_46	Product: hypothetical protein; Note: similar to ADL16665.1; similar to OsHV1 ORF66; used for in situ hybridisation probes (orf66)	protein	AFU90055.1	K4JX46	1138	JX453331.1	[89849:93265](-)	24.2	0.27	64.3	0.47	18	MAQKRNVLDDDYIDDQIERGPGYKACQTEQFLEGRCVLSSNVTMKFFNTREEKPKKGEVGKNESKDGHNLHIFFQQYESKPFKKEFYVDKFEHLLSRKTLTGVLYLETFVSHMCYESKTQLVGVLFFACPPKQRDKYIQDGVIPHNDVWSPMLEKNNPVLIIPASQLIVTGLKTLPTEFKMRDIKEYRASLKYMIDTPSKLAGVKTLINALDGSGSCFLNSWPYPALMDIWSFNHNVRCASDPPKRENEDDGMRNLQIHEFFYLFFVINLRFPRKNFPDAYNFKNCLRYVRVSAPPTEEEGELSELYVGANFNDHIFRVFNRLGRFYPKVIEEAMRAYEVNCVNHYESLRIAGGMTAALERKTRNYNPFPLFISLKINKLRVGSISCAPTTTLDKRAIR…	cluster	DNA primase small subunit	1
47	Ostreavirus ostreidmalaco1	AAS00917.1_47	Product: ORF25	protein	AAS00917.1	Q6R7J8	221	AY509253.2	[40632:41297](-)	55.5	0.402	56.2	0.49	5	MTLAAKLIVLVYVALCFVNESTSQDHSNIYHETLTSLHHKGEFHVKGLFQTPVQYAGDETVLDLYVKKNSGGDVKAVYCLGNKRSIMNQFTDTGTTTDGYDLWRVKIESTPEHISRMISHGPIACNLIWEKVITPAKGNVAEIKGLDLVNFNVNFPRQSTDNVVSRPSTNSQTVDKLLNDTLAKARGVPMSVSVISGICAIILVIFPIFITIANLRRVYLH	cluster	CMV US	0.5
47	Ostreavirus ostreidmalaco1	AAS00919.1_47	Product: ORF27	protein	AAS00919.1	Q6R7J6	266	AY509253.2	[42642:43442](-)	55.2	0.468	57.1	0.49	21.5	MSSPAKMYDIEILPGGFRPARPSMDVAGHIVKTPESFTVLPRGMGVCKTKIEIKRVPFGGAIYVYNIESLLLQQRISTMGGVVAGKVDELVIYFANFSDVPVKFTRGDPVAQLVLAPASIESATVKSYVGESVKPIVGEDDLIKKYQVKLIDLDKGGSGVETITLADNEYGVFTELPDAVDKFNDVIPRVYTVPEQIINVGTKDFMQPIVMWKDDYDAVKNMDNLKGLIKGLMNVDPAFQPLLKINDGRMPLAKLDVRRYYNRETL	cluster	dUTPase	1
47	Ostreavirus ostreidmalaco1	AAS00934.1_47	Product: ORF44	protein	AAS00934.1	Q6R7I0	308	AY509253.2	[61050:61976](-)	62.3	0.709	77.5	0.79	8	MPRNIHYVKSKTTAVFEGIPGVGKSTITTEAARELKRRLGDEYIIFLNFAPLEGDAVETVLATNTKGSKRGMDFIRMVYDPEIKAENLHFATTVTGQLIAKELKFNSEYVVDKSKGKKHLINIIERNSASAAGIFIAGNYYNMRLASDLPGDVRNRYDGDWKNVVHTQNNMAAAAKNVFLTADESERFIIVFLETDYKKAFERVVKRGRNWEADKMTIDYMRELDNLQRQYDGLVDEDKALHWKRLYPVEQVKTIHFDVDKYYTGKEETKERDIINMVEDCNEVLFRHLIVPERKSLWKRFMDFVLPK	network	Thymidine kinase from herpesvirus	0.58
47	Ostreavirus ostreidmalaco1	AAS00962.1_47	Product: ORF76	protein	AAS00962.1	Q6R7F3	678	AY509253.2	[116712:118748](+)	30.9	0.325	65	0.68	17	MFFISRSDTDQATTILYIKMEFKKWHDHECDKGVVVRNLIVGTKVYARKDDGKIPPRDLLSTIGRTKTFICGTCGMRIMDMEDEMSMYDMSMRINTVLKAYADVYKGEGMAMVQKFRDQGKYFMSYYIMTMNNQDVANKTKPSIVLSPNKQHFIPDPKWDQNVALTSKWWEDDKCDYDNQYSIMEHTSSVIESLIAYGGGTMEERMKSSKAATDRGTYIHENYGKMILANAVSVFPGYENFQTVLPGRIIWNNFSLIGCTPDGLTVPSESTFHEYLEKIWEHNPKDPVPDSLMRLARKGAPHIIHEIKSLQKACARVREDWVDSKFYTFQRVGGENEEFKRDVVNYIAKLFIAAGYMQKDEISRSKYAQIEGEKVEQYTCTDPEGKYYDTGKSKPSAFT…	network	Viral alkaline exonuclease	1
47	Ostreavirus ostreidmalaco1	AAS00992.1_47	Product: ORF107	protein	AAS00992.1	Q6R7C3	689	AY509253.2	[164795:166864](+)	42.9	0.282	54	0.4	7	MFKITGVVSFIDDDPNAKVKLNSEGRFMEIPLKMAQRFLNNNNDRIKGKKKKIPILFNHFNNLPQLGTVDNLEIIERGVNDNDGLGNKKRKVLQMTATLSNRSFIKALQESSHFYNTTDKHMEYYSPDGFLSGGNSNPSGEMVTGRSAIMKRFPGLSIGHLDNDGYDIEEISLCYAGARPGTILTDASYSDHCGLAEDDTGSNSTAFLKAWAAKPFAMMTSRAGKIAEDINMLGVKNESLVYGLENKEDDVNDKPLPPQQPIDQPIDVEVMKSSLPENNKEDISTTKDTTPNEVEEHNINTIENEISSPFTQKSPDELDTETMSRIQDEVKALAAESASLRDDIKKYIAEALVQKDSGSSSVRRDRSPVDRRDRDRTPPRRERRRRDYDDYDSEDDYED…	network	Assemblin (Peptidase family S21)	1
47	Ostreavirus ostreidmalaco1	AAS00955.1_47	Product: ORF68	protein	AAS00955.1	Q6R7G0	693	AY509253.2	[106024:108105](-)	62.1	0.482	67.4	0.49	23	MILTIILYTLLFSTCSAQSVHTMPEAVSRLNWGVMFNRGPTIMNGITKYRHTFEVKVPQLVYTPIVHMKCDTDYLKVLHCEAINDLIDSINGQVEPLITELKTRIATWMNPIPNVDTLTLPETQGRRGRRRREATLGPDYCKKINDPNYEGGGGGFLSSVGNFFSSLMGSPTWDDIKIIDKHICQLADVVDLNKEKIVQLGTEFATFSKAANNRMDALEDGMKNINTRVTETNLLLEKLSTEVTGALTQLENEIKMSMAGTNLLFRVQKQLYKFQEQINTMSATVEDFGNGINVLLSGRLAPQLVSVDSVKYVIDIISEKLTQQGGETRLVDQNPALYYLLNNVVFTKSEKLNSLYIMVSFPIYSIGGLMATYRLDKTYISIKEDVVSSTQIADLPDFL…	cluster	Baculovirus F protein	1
47	Ostreavirus ostreidmalaco1	AAS00944.1_47	Product: ORF54	protein	AAS00944.1	Q6R7H1	807	AY509253.2	[80142:82565](+)	53.6	0.39	57.3	0.34	18	MNTVLFVILLAAIGSNHGLIDERLTVNRMGYGVMFDKVSEIIDGGGIVHFSHTWSLIIPTYTIPSVENIDCTLLNAELTPICDSINNLIDSANTETYNSITDAKLRMAKALDVIPKSKPEDLINIDLGANLETTTTAAPQTGNRRRRRAAGDEPNTDDNTPPNLEIPDWLDPDKDNSDWEILIPGRLAGNLFTSIFDMPGSGTLKNSVRNLKALGGAIYTNTQSIINLNDQFAYIIQTTDKRMDEIQEMGDILVRKIAQTRASMVTFQNEFSAIYGNMSARILMLNKLKSMVVSNLYPDLFRMKVLGKDIETLCDMWTYGLINLASGYISPQLITETMMKHVIDHIVRNIIPQPTYNRFNLLSTDPAFYYKMKKMLSYARTADKVIVTINIPLYRTEGR…	network	Baculovirus F protein	1
47	Ostreavirus ostreidmalaco1	AAS00920.1_47	Product: ORF28	protein	AAS00920.1	Q6R7J5	853	AY509253.2	[43527:46088](-)	32.2	0.182	63.5	0.55	19	MAEIETRGPEVFSRMPKGGIGAEKLQRLLRRKHGCTGKVPIYLIHPTVNSLLSLDLISHPAKWSPNAQGLDLHLTSMKKHFTAYCLADVLEILKPLTKDFQSSKFNVMEVLYFEEKEDLTKFIEMTFVEEINKAKANVGFDDRIDIIGNMFITAIKYHLALGFTPTIPTEDFYVEMSWKPDPSFNQIEKVMDYYCWMFERAFDRLGLMTMDEIVHDLMITDKNGVRSVSTITTKRDVVPLDFTKTFNFLGTLFIGNVSQLALIIPDEIKLIFAEKESKNLLLERLSKNIVVVSTELTKEASNAITNIMRNDVRTDEDFKEAAKKREESEKRMNKMLENRLKVALNDTSENSDPFDVDKFGKNMLKNVEAELKMSTNIQNLLASNNVTATKTAIDLDDVH…	network	Herpesvirus UL6 like	1
47	Ostreavirus ostreidmalaco1	AAS00949.1_47	Product: ORF59	protein	AAS00949.1	Q6R7G6	1080	AY509253.2	[86588:89830](+)	31.3	0.238	27.3	0.26	7	MHKLLVIIAHIIVCAYADFTGFDNEAGAVENNNDNNINLEYKPPTLRHGAGISCVIRPGDFTHVAISNDFFNRANLPAGFVNVNLEVTDFASSARCKAQLESLAPDDTLTTLITGAANCEIDQGGVTMVVYLKKNPEEIYLKNWRCGYKGSGDYVYKTLALQKTIKGQWGDSTDADSPIHPPLITLAARVETSTETEITLTCQRNNRGVTTTYFTGAPFKTVEFTGAENFRAKGDLYGRDLTPSVVPQCVINTPGDPVFKFKNLGPEDYSSKCYSGFLSTTLPEIKPKFTLLRNPYDVDFNGYEPNDVTMDFDTDSLFLFDRNVNMDRVVIDKHPYMVMKFLKPRNFHETPLLNHVDPNQPKHTFMTSISFTMLNLLLGQQLHKATAIQTVEVIKNSGD…	network	Hantavirus glycoprotein Gc, N-terminal	0.6
47	Ostreavirus ostreidmalaco1	AAS00940.1_47	Product: ORF49	protein	AAS00940.1	Q6R7H5	1138	AY509253.2	[68700:72116](+)	47.7	0.409	47.1	0.35	6	MDNLQWKYDMAGIKSAREQGYRRKIVARDISVSTGAKQYAYLLPPMYNLFLKQVHEKRDKNLYEVIDEKSPVRLYFDCDSFDRDEGGYGLDLDCKTSLKLFHDLLKNFILFLNPNSTANMKAHITRCIRQDKPNKHSFHAIYPGIVFKNINELKMFVLSFAYHLFEDKNDMRLAFKKQGKNKTLGRAFFDLAVYTKDRCFRLPFQSKKGDSAKLIPLREITLEEIENNICQPEDFVRKPDNVDTSIGDLLSAAVMEKYTGVKLSTYVRAYQEGVIKEKIKTKCIEKRNGSKKIKITTPRLEIEWDQMKIPGVETVEIREDKDFLQYFDPVELRGGFYSLYIHLLKDICYFLPDEVLKQWMGHTNDKKANYLIKSNRKKGAEYAMTGGYALELLAKIYGR…	cluster	DNA primase small subunit	1
48	Iltovirus cacatuidalpha2	QEG54100.1_48	Product: virion protein US2	protein	QEG54100.1	A0A5B9R4U0	222	MK360902.1	[127376:128044](-)	57.2	0.659	79.8	0.79	91	MAPVRVSVVVPIDANGNFPGSFTDLSMTAWREIINATLKMTEYDDPTVMPVIVRPTDLFLVGAELLLMKRLQRPVVRFGKGDPPGFSPEWSSLESGFYHLASGRRPAHLWIVGHAWLCMMALQLRVPKTLFAADLGNKRFTHGVRFLRRSPGTNGQVGNFKDFEFTSLATECLRNKWPLHLFRFVNLSSRDEVTVISEDYEEVEFEKHGTILGRCCVRKCQS	cluster	Dihydrofolate reductase	0.67
48	Iltovirus cacatuidalpha2	QEG54095.1_48	Product: hypothetical protein	protein	QEG54095.1	A0A5B9RBF8	267	MK360902.1	[53680:54483](+)	35.6	0.198	69.5	0.58	40	MKPDKYSQLVNAVNASLSMCGTTATLVYTRNNARLAPTGDIITFPARLDGPPIPAEFILEALTSLLTIRTAWLRIQNTGQAVIVAGCSTQNFHHGDMTWEPPTSTVALTTAKSLWVSASAVRDMKNAQRIRTAPLAAMMFICFYRGGKNEVTARFAFYKSDSEPNVLKISKCVYEVMDTLEARRLSRHKIDSPMLIERTFRENRDTIASSNVSANVKDAQLRIKKSFASKIYDNIGAAVKCVRKNMGWILIAGAWTFAIAVVVAYIK	cluster	Herpesvirus virion protein U34	1
48	Iltovirus cacatuidalpha2	QEG54091.1_48	Product: hypothetical protein	protein	QEG54091.1	A0A5B9R016	279	MK360902.1	[131646:132485](+)	57.8	0.499	41.6	0.39	4	MGRNAFLKNTAILCLYLFQLSFAAAVPLAAYTPETHENLSAVACEKICFPFELSALPGSEIPKLTLRWYFGAPKDKGSDKCWLPINRVEYVNCKIPDNGPFNSSTDCENATHYVSAETEISAFVQSDGKFCMFPGLMDSGFYGVTTDLGDGDSLVSDMWRLDVKRSRACRANFGIKQTPLSSAMNVDEESSGDETANNNGPATDSAEDLEEEENCTYPVFDEKYWIYDCTYGWPYSVHADSEDGLYEWPSCLGSHENFVLDMDKARPVLVYPSKAPGSM	cluster	Herpesvirus glycoprotein D/GG/GX domain	1
48	Iltovirus cacatuidalpha2	QEG54070.1_48	Product: Virion host shutoff protein	protein	QEG54070.1	A0A5B9R4Q4	422	MK360902.1	[72879:74147](-)	60.8	0.666	71.9	0.71	74	MGILGMKRFIREHGLSVHLSIQMEKGLYIPIAVDTWNVLMPVMRKLDPGNIMNPTERTLKGLIQVFALLNKKACFPIFVFDGGKKRAFKTPFKRDYRAICSSAPANTHQQGSSCKLNVSADLAQVKFPATKSYCYPRTRSMAPHYKLCWDLITAAGFPTVYVNGMEADYGCANLFHTKTVMYVWSNDSDHVFMGCDVITDLSPAFPVAVFARTVLNYLNMTYQEFASTFVDCHTNIHSPDKIYSFAAKLAEHRGKVCEDLVGEKSHARKELKDKNHDTDCESYNLMTSHDLGCTAQEPRQKSCVSVLCVFPTDAQKKTTDLRLKNEMRLPIEREDFLARCKRNKEFLDYMNGFIGPQKINERHTIIKRVPINQSPLNMMAIYQMLQEYFPTKATKWCNE…	cluster	XPG I-region	1
48	Iltovirus cacatuidalpha2	QEG54067.1_48	Product: hypothetical protein	protein	QEG54067.1	A0A5B9RBS6	439	MK360902.1	[74456:75775](+)	69.2	0.65	62.2	0.62	8	MSSERSHDNVYADSSTATGCNKRQVLFDLVLGKRGYEIIAPVARTIKNLITGASVAIWKTCVVVHCSTDMGLVYLEIGWPLFDQYDILPGLQEPVVFHNSMSPQPGFLFDFLCEPAKKAAQDPVKNARFLVTDSDDPEEARKTLQLTLTRETSGISTKVKHSAYLKDPIYMPSRQAACKVSLEPYSHTEITKWLAKLPKNVAVKVLLSETTLDFTCTACENSCLSFNVHHVDTPGDRLTSCDILAKLSGCEPQPGKRSLSARAVLKTLKEKRVVAVHRGRLWPSDQTDWPEMVTVNTPLSLKQALQWFKVGAWGVPNLVFYKDTVSGLGIELSDRGEDELKACVLFFSEKQSMPCFSASVVVEEGSEKQFDVETSETNENDEDEAEDTSDSEQDPFVLR…	cluster	DNA polymerase processivity factor (UL42)	1
48	Iltovirus cacatuidalpha2	QEG54053.1_48	Product: hypothetical protein	protein	QEG54053.1	A0A5B9R2K6	712	MK360902.1	[132700:134838](+)	50.4	0.256	37.3	0.25	4	MILLVITLALAGSAAAYDGAEIKKCSLVTAPEGSSIPLEFSLNSGGGGYSLVVFEHEDPIYFYLGTWVRNSRPNTFNGYQITRNTGATPNVMNTVMPVSENINGSVILDTGVNGSSISTAHPFIFVRYISVSNAASGVSETNIQNCPSKWMGVSPSGRQSRSPPSRYLLNREKGAFESQRNSAQCYEINSNAGLLNEFGLDFNPHTDTVITVTRTEKDKSVPTRHLIYNQNYTGDVSVLFPEGMKISIGDGAVAAKPKKIVLYLSPSNDMSGSVIHLYATSSQDVFHAYYMLTVGGSGGTRKSTISCNDRYQDMARGFGSNVDLVYVTFPGFQTTAPTTTEASTSSATPTTTTATTTPTTTLTTRTVPTTSQSTTTTTTAAPTTTTAKTTTMSSTTSTT…	network	Equine herpesvirus glycoprotein gp2	0.4
48	Iltovirus cacatuidalpha2	QEG54047.1_48	Product: DNA helicase/primase complex-associated protein	protein	QEG54047.1	A0A5B9RBQ6	800	MK360902.1	[101033:103435](+)	43.2	0.48	79.6	0.84	73.5	MATNVSENIRRIGHIWSISLYAVDVKREELDTSKPYVWALFELAIYDYEQKSNDVIYTSVEFSNEYLTEAQWPFPSLSKAQVYECAQAIERVFIAIKTPSSSMNLGAILAPSVAHQRLLKVFTGRLLYSVRTKLALPGYYEPSEFFISRKKGILTSATRLQALAICEPTRPSFVGLNASVFFDSESIANAVNDKYDGDPRSLGLERLKAIARGKLNPVKKEIEWLWPETTSRENAQKFVLTPEVVIQGPSWSSGHSYRVASVMAQNFETVMVSEESFSFAALFLAHLELYREFYLKPEATGRNLLRIPIFIAHFPMLSESVETKHSNLWAARQKHVKSNYFYMPGFPCFDCILISASSESRNVAEDACKSARVLENLWPAYGIRAVHMLDRRTPPSDGT…	cluster	Herpesvirus DNA helicase/primase complex associated protein	1
48	Iltovirus cacatuidalpha2	QEG54043.1_48	Product: Inner tegument protein	protein	QEG54043.1	A0A5B9R2J7	1070	MK360902.1	[64494:67706](-)	28.4	0.187	72.4	0.59	72	MEVKNTLETTITNLQTAIKVVQETKNKGEGTSKLTSLLIDFLLSRSKITFKDLESLAVRKRLAEAIFKSCKYVPTHVADVVSRLSLRSIVCRITVNWNSGENFAIIKRVRDVLTELMCEFDAASEKELHVQLSHCVEYKNLVNQWLSAYGSMVLATASEQQLFEEVGGELNPSKFLANLMGNYQLLFDHVMVQEGIDYLGNKLQSLVGYHALLQSAGRHENSKVNILTILTMATEYFGPDVKPAYRKLPQKVQTVFDINATEEVVAGLVYDYTASPNILCGQTAFPQQDSMMFAEAVRTRNILAAVMPFDDCAQTCKPSSKKQRAGAASTERAVWRCGLENLFSIPVDFWAMDLPSILYLFYESPVNVGLENERALSLYVSKIADIIAKFPDDAASGGL…	cluster	Herpes virus tegument protein U30	0.63
49	Iltovirus gallidalpha1	AER28090.1_49	Gene: UL1; Product: envelope glycoprotein L	protein	AER28090.1	G8HKG3	148	JN596962.1	[109039:109485](-)	34.4	0.202	61.6	0.55	15	MIMIFKMLTCFFLIASLMLCSSVDIPGIFRDPVSAAAAQCDSNSRDNGARIFGPLPSGDYFENLTVIIYRPLCVNTEVVFYYKNGYAAKVNPYLGIRLLQDRLEATGLAAANVLARGLVDSLYKRTTINFRWPETNINHYHPDYASSP	network	Herpesvirus glycoprotein L	1
49	Iltovirus gallidalpha1	AER28059.1_49	Gene: UL34; Product: nuclear egress membrane protein	protein	AER28059.1	F5B4T4	290	JN596962.1	[54162:55034](+)	36.5	0.174	66.7	0.56	70	MVLRRIQKTMKKAMKPQGARNQGDKYCQLVRVVNAGLSLAGTTASLVYTRDNARLAPTGDIFTLLAKLDGPPIPAEYILEAMNSFLNIGESWLRIQNTGQAVIVAGCSTKTANCKDQIWPASSPTISLAAAKSLWVSSSSVKEMKRLQKLKNAPLATMMYISFYRGSRTDITIRFAFYRSDSEPNLIKITRRVQEAIDSAEQEDSYKTAALLKKTLMETTSEMPTSHSVAESKPSRSIFERVTTYFRIHLKCLNPRSFSLQPLMWVLMGVAWPAFLTLLIFYLIRVQATS	cluster	Herpesvirus virion protein U34	1
49	Iltovirus gallidalpha1	AER28099.1_49	Gene: US4; Product: envelope glycoprotein G	protein	AER28099.1	A9Y5Y5	292	JN596962.1	[131353:132231](+)	55.4	0.501	46.8	0.52	7	MSGFSNIGSIATVSLVCSLLCASVLGAPVLDGLESSPFPFGGKILAQACNRTTIEVTGPWSDYSGRTEGVSVEVKWFYGNSNPESFVFGVDSETGSGNEDLSTCWALIHNLNASGCRVSDAGIPDFDKHCEKVQRRLRSGVELGSYVSGNGSLVLYPGMYDAGIYAYQLSVGGKGYTGSVYLDVGPNPGCHDQYGYTYYSLADEASDLSSYDVASPELDGPMEEDYSNCLDMPPLRPWTTVCSHDVEEQENATDELYLWDEECAGPLDEYVDERSETMPRMVVLSPPSTLRQ	cluster	Herpesvirus glycoprotein D/GG/GX domain	1
49	Iltovirus gallidalpha1	AER28066.1_49	Gene: UL41; Product: tegument host shutoff protein	protein	AER28066.1	G8HKL8	398	JN596962.1	[72124:73320](-)	58.9	0.689	73.5	0.75	59	MGILGMRRFIRNHGLSVHLSLKIEKGFYLPLAVDTWNVLFLILRRIDPDGNMGCMERTFKSLVFLFSLLSRKSCYPVFVFDGGRRREYKEPKHLSQEESVPTAPAARRCSDIKEPKDCIYKTRRKIRPPHYKLCWDLITTAGFATVYVQGMEADYACANLFHTRTVAYVLSSDSDLVFMGCDVITDLTPAFPVAIFYKSIIEYLGMSGEEFANACVDCHTNIHSTDSIYSFSARLAEWRDHEKNENDTKKCVEQRGVLPADSDVFGIKTDVREPLPGRYVYVLTQFPQEPPDDGNSDIDYRPQDPSVNNGARNEKNDEFLSYVLSVIGPREINGRHKLLKRVPVVQEQLDMIAVYEVLCKYFSNDAPKYFSELIKKGHLKPLPSLREVICGKNEQEQV	cluster	XPG N-terminal domain	0.95
49	Iltovirus gallidalpha1	AER28067.1_49	Gene: UL42; Product: DNA polymerase processivity subunit	protein	AER28067.1	G8HKE0	436	JN596962.1	[73531:74841](+)	68.4	0.666	64.4	0.64	7	MFRRCSETPGKGTDVHTNYVRWKMDLDTATRSKCLLRLTLGKHGISVVSPIAKNMRGILQHSVLAFMNDCIVISCSAPFGMAFLKIKWQLFDSFEYLSDDESILPIMFNNTIHQRPGDLLDFLWDSKKKTVGIPTLATFTISESFKSDETRAVLRLKVCREIEESASCPQNTEISTKFKYSSSDGPPIYLPRSDKACRASLEQYSFNEITKWLSKIPKDNSITVTLTREYVTFSSAEDEQRLTFNAKWFGDQTSIVSSASILSQLCGHEPAPKKRELSSRAIGKKLKEARIIAVHGDKDACPIVVSLSRPGSLKQSLGWLKSGPWGPPCLTFYKDSVNSLGVELSERGGEELAAGIFFLSAFSADGAISEQCHDDSDTAMHEFLAEEERLIQQTTLSHS…	cluster	DNA polymerase processivity factor (UL42)	1
49	Iltovirus gallidalpha1	AER28082.1_49	Gene: UL8; Product: helicase-primase subunit	protein	AER28082.1	G8HKF5	795	JN596962.1	[98521:100908](+)	46.5	0.507	80.7	0.83	72	MYDESILYGYLWGISIYTIETKQNTSGNITDMWVLYELAVHDSTKGVHEVLYASLQFEESDLSVASWPHPALNARLLTDFVGAVKNFHQRVYKLNAKTINFGWILSCSTSSQIALRLVTGRLLHEIRRALTLPEFYSPSIFYVCKDSGLITKVCEDKSKPRMATASYAALNASSNFQANYIERNLQAGHCCELRNFGWARIQAISSGKINPRSMTAEWVWAGGKWIDGRGNEASSETGTDHTSEDGLAVPFALTPAKTIYGPTWFVPRRMLVASLVPKEFEYAIYLKDGSTIISLVCAIINLYCRFYQGNIVAQSTFLKPIILFLFPTSSSRMDGSEKVSSIKDSYMYTPGFPSINFVPITTQNMSKMGALNACRIVSLVEGLWPAYNIRALLMLDRGD…	cluster	Herpesvirus DNA helicase/primase complex associated protein	1
50	Iltovirus psittacidalpha1	AAQ73713.1_50	Gene: UL34; Product: membrane-associate phosphoprotein	protein	AAQ73713.1	Q6UDJ7	274	AY372243.1	[54616:55440](+)	33.4	0.143	72.4	0.62	38	MRSDKYSQLVSVVNAGLGACGTSATLVYIRNNARVAPTGDIITLPARLDGPPIPAEYILEAMTSLLSIRTAWLRIQNTGQAVIVAGCSTQNFHHGDVTWEPPASTVTLTTAKSLWVSASAVREMKVIQRIRTAPLAAMMFMCFYRGGKNEVTVRFAFYKSDSEPNLLKISKCVYEAIDAEATRNLPKPRGFDTPPCAVLAQRMRPLGAAEGGDRETSAQTHSPAAQAQHVMQHATATKSWGALGRTLKHKKNLGWILFTCALSLAAAFVTAYIK	cluster	Herpesvirus virion protein U34	1
50	Iltovirus psittacidalpha1	AAQ73752.1_50	Gene: US4; Product: glycoprotein G	protein	AAQ73752.1	Q6UDF8	280	AY372243.1	[138546:139388](+)	49.7	0.464	50.9	0.53	41	MGHSGENVLCVALLAIYLAAGGAAKPVMPERRGYAPPFTAAPSTLGTVDVTACGGITLPTKVDFRGSGGVQVIVRWFFGAPIDDNTTDLCWVPLHSYQADGCHFPADDDFNISTCCAHGTLFVSPDSDYSSYLTGNGDLRVYPGTMDAGIYAFYVRIGDDHFVGAWDLRVKHSKYCHGDYGMKVQVQSLPESSEERVVATDSDSGSCEDDEKEEKSDCEFPEIAVPQTWSKVCTATWGEHGSRLFVWPACLGTHQESIEGAHTAMPVLYYGSKPIASEQK	cluster	Herpesvirus glycoprotein D/GG/GX domain	1
50	Iltovirus psittacidalpha1	AAQ73720.1_50	Gene: UL41; Product: virion host shut-off	protein	AAQ73720.1	Q6UDJ0	440	AY372243.1	[74884:76206](-)	63	0.658	69.8	0.69	68	MGILGMRRFIREHELSVHLSIQMERGLYIPIAVDTWNVLTPIMRRLDPGNMMDPVERTLRGIMQVFSLLNKKSCFPIFVLDGGRKRAFKGPVKHDYHNIDHRAPTDGDDLEASANENQPHSLAGNAPRLASGARGAHQSSRRKTALRATPHYKLCWDLITASGFPTVYVKGMEADYGCANLFHTKTVMYVWSSDSDMVFMGCDVITDLTPAFPVAVFSKHVLEYLNMTQREFANTFVDCHTNLHSPETIYSFAAKLLEHRCGSAIDEPPAASEESSASDQQSADEDEHGAWSRYTRRPPRRADAAAWGAGPGGNGQLKGVSVLCGFPSDARPFDCAPARRRRLPQRREEPAARLKKNREFLAYMNSFIGCKVINNRHTLIKRVPIRQETFDPVEIYRIL…	cluster	XPG I-region	1
50	Iltovirus psittacidalpha1	AAQ73721.1_50	Gene: UL42; Product: DNA polymerase processivity factor	protein	AAQ73721.1	Q6UDI9	500	AY372243.1	[76680:78182](+)	63.1	0.571	64.8	0.6	8	MSSTANSAAHEHAEKTIEADAATGAAEDTSAQLGAERGATRFDIVLGKRGCELAAPVLRAVKCLITGAFLVMRKYSVVVYCATERGLVYVDLGWTIFDQYDFLPGGSDDPLLFSVATPQNGFLLDFLCDPPKKCAQDPVLSARFLVTDSDDPEEARELLKLIVTRESGTSTKIKRAAQTDERIYMPTANSACQVALEPYSHTEITKWLGALPKDAGVKVSISDTALGLERIGCAADSVSFNAQWMDRRADRVTSCDILAKLTGVGPDAGKRSLSARSALKKLKENRVVAVHSGSGWVHSELGWPESVRVRSAQSLKKALQWLKIGAWGVPNLVFYKDKVTGLGVELSGRGEEDLWGCILFFDSEEMDDLTAQEFQEPEDCAEADYGAVSESDDAAAETH…	cluster	DNA polymerase processivity factor (UL42)	0.94
50	Iltovirus psittacidalpha1	AAQ73738.1_50	Gene: UL8; Product: helicase primase subunit	protein	AAQ73738.1	Q6UDH2	648	AY372243.1	[105636:107582](+)	52.9	0.573	66.6	0.67	78.5	MRMRSLSAASSGYNGDPRGLGLERLKTVVRGKLRPSGSEIEWLWPSDQNNTASPAGAKTDQPTSAPRFFLTREATVFGPSWKPASRQIVASVLPVTGEMVMVSAERFSCMALFAVFLKLYRGFYMKPVAPCATHVRRPIMLAQFPVFDSRPSHGPQEQSGSHEPLARAAAQRRTKHNFLFMPGFPCLACVPISASAERHDRAMAACRAASLTEHLWPAYGIRALHMLNRTPAAASITRAVARRSRLLTADLTRSLETFPAGTITCAAGAPMIFSDCRLARLDFSAFYPCLYAAYVGKHRGLTKILHERLRRRAGSEDLKPALVTMFGGLRHVDANGYRFVVGASNIIAKAVEQTANRMGFGVAAYVKDGFWGAFDSSSKTTAEELRAECEKAANATLAR…	network	Herpesvirus DNA helicase/primase complex associated protein	0.67
50	Iltovirus psittacidalpha1	AAQ73716.1_50	Gene: UL37; Product: ICP7	protein	AAQ73716.1	Q6UDJ4	970	AY372243.1	[66437:69349](-)	30.8	0.201	72.7	0.51	72	MAPKSACKNALAQLAAELSSASKRDTSSGSTRNSAPELTSLLADLLLSRDDVPLEDLEATTARSHLAKGVFAACKLVPFPVAEVAVRLAVRAIMRRVVVPWQAGENFSMIQRVREAFLRLVDDFDNASKTELNAPFTQCSEYKDLIGGWLTQFGNAVVLTMSEQQLLDDAGSVLNPPEVLAPLVERYPLLIDHVMVQEGMDYLGGKLQSLVAYHALLRCATRPHENGKVPVLAALTMVAEYFDPETKPAYRKVPQKAVAAFDLNLTDEVVSSLVYDQAAAPVVQSEQPVLPQSESLLFTEVVRTRNMLALVQPSATWEGSGAALRNAAGDAKRRQQQAARGAGMAWRCGVDALFSVPMEHVAMNVPAVMQMLHEPPTDIPAEYERALSLYATDTIDAIA…	cluster	Herpes virus tegument protein U30	0.63
51	Iltovirus psittacidalpha5	QFU14571.1_51	Gene: nuclear egress membrane protein; Note: homologs to UL34	protein	QFU14571.1	A0A5P9JR00	273	MK955929.1	[43315:44136](+)	33.4	0.186	65.3	0.59	40	MSSDRIIENATSEDKYTRLLDIINSALVVCGMRAHLMYRRDDVRTAPTGDVITSLSRQDGSAVPVEFILEATASILKIREPWIRVQNTGQAVLIAVRFSRSAGSNDITWKPPTTTILLPVARSLWINLNAVQEMKYFHKIKTTPLAALMFLTCYRTGSDGIIARINFRRSNSEHNVERVSVAVYETVGLLNGKRKIDVGLGNSQVTRTMSIATNSHDDRKSTCLSPAVKISTVSGVFANCCKYIYRRILYLYCLFLLLLFPVVFYIFFLKTKL	cluster	Herpesvirus virion protein U34	1
51	Iltovirus psittacidalpha5	QFU14578.1_51	Gene: DNA polymerase processivity factor; Note: homologs to UL42	protein	QFU14578.1	A0A5P9JRX0	371	MK955929.1	[59325:60440](+)	64.2	0.668	71.5	0.73	8	MAAVERDVKIDSKNACETHVFRVVLGSRGYEIITKVLRSIRPALTDAVIAITDCNILIHAAAGNRLTYVRLDWPLFEEYELLSDETSETEIYFLNSLKPRQGCLLDFLTVSAKQAKKDPFVSATFTVSYRNRPEYEQSDSPAEYILTVEVVTENGRYTRFKRSAVIDSPIREPCDTSCATILLESYAYTEMLKWLSENSRKQVHLLIDDSVFSISSATTANDNITFGIVWPQISSQHKTSSMILSHIARARGKPSKRTVERQIKEERILGAMGERKVTACVTVDGGALRSALTWMKIAPWGIPSVRFFDTPDKKMNRAVEIVMFGRYPDSIRASILFMNVDTNKRDRIDFTPKGEHVRYGPVRVGEKRHLE	cluster	Herpes DNA replication accessory factor	0.56
51	Iltovirus psittacidalpha5	QFU14590.1_51	Gene: tegument serine/threonine protein kinase; Note: homologs to UL13	protein	QFU14590.1	A0A5P9JSR3	374	MK955929.1	[77999:79123](+)	77.8	0.879	85.5	0.89	27	MYVNPKYHFTEIRLEPYELLGVGSYGNVVKSGCGRTALKRFADKNYFRWELAISLILISETHVGFGTHVRDNFLKPLAFSAKEQTIAFELMSMDLKTYVTTDSIHFTDFTWMLFVKNYLCLESAIKFMNFSCGIAHLDIKLENILVNIDPVTNMPLRFVIADFSVAGFNASSPFSACNISCPSRSSVCGFELIGKTELLLNRPNTTFIVGHGHMQPPEILLAYINGYSFNRHILDIVESFSIDIYALGQTLLEVILLRAVNVELALPISRIPSDSACDPICKKYALKVLAYRIVLEKNLAVVVPHAPPIPDRMKDITDALNKSKYRRMLKYYVDIYSKSLYPKPVTLELSDHVLNAFVLFSRFCRWEPGQRSEL	cluster	Protein kinase domain	1
51	Iltovirus psittacidalpha5	QFU14620.1_51	Gene: hypothetical protein; Note: unique to PsHV5	protein	QFU14620.1	A0A5P9JSW7	379	MK955929.1	[114433:115572](-)	53.1	0.38	34	0.23	3	MMHTVQVLCAVGSRKPGYELIIALAALIITWSAIYIEATSPYFDVLSAGLKKFNTSVLPSHQEVRHIRFINCSSATLPAPHLALKDGRTSIDVKWTVNVQRGSKPCSLSLLEQSWYDCPIYSGELDKSKCRTVGPLSTTDAIPPSGYLTNNGSLHLLAALPNAIYVGWLTNKEQSAVVLYELSDVFGCLNDSLPANMVSRSSECRNVSFEFPIAWWSDCVLSIEAGQNSVPTPEPWPAECYDDFKSSIYPTASYFRVNSTEGPTSDVNHVSFTTERTPETTRANRDNTAGGLNETTMRNRTRINDLDDWIPFPHPPDIPFVLTGVIIAALVFLALGAIIFSVVYKKLSRRPRRSEYALTSTSIENDAARKLSLSPKNPE	cluster	Herpesvirus glycoprotein D/GG/GX domain	1
51	Iltovirus psittacidalpha5	QFU14594.1_51	Gene: helicase primase subunit; Note: homologs to UL8	protein	QFU14594.1	A0A5P9JX44	729	MK955929.1	[84934:87123](+)	43.1	0.474	76	0.78	80	MWVLFELACVDTLGENLLLYIAEEFSIIDLNRPTWLFPNGIDISQDILDDLLQTLDCTSEALSLSATIKQSVNHQAAWIQFTGFLLHEIRYRFSIPRFYTPVTFFISTDSGLVTRILPRQGSDVIPRFAGLNAYVKFDGSTVCQYINCVTDIRFLEFERIRAISVGNLSPINGEMELLWNGGSCVLTFKNQPFDKEKIKQTGALPFKCSSTTLSGPSWGPTTLTIMSIVPTGFEHIIVNVKSCAPLAVIWTLFLIRRLTLSLTKDCIKAPYLVLFPNSNYVMYNSNHLYFPAFPSFAIVFVRADTVDRSIAQDALRAWYLCEGLWPAYGQKALHMLNRSARIPTSPINNMQCRNMMEIYPMGKTFSPTNTPLWFEKCLLFKMRFDFLLLRLFLIINTGN…	cluster	Herpesvirus DNA helicase/primase complex associated protein	1
51	Iltovirus psittacidalpha5	QFU14574.1_51	Gene: tegument protein; Note: homologs to UL37	protein	QFU14574.1	A0A5P9JX06	1001	MK955929.1	[51007:54012](-)	28	0.183	63.7	0.54	70	MSSLNNYALELETNMTREMTNPEMFELSPTCLIDFLFRMDLIPLKDMENTATRLRILSTLRKILSRFSQQFSLSSSIVFIRCLFERIDVVWVLNAERETVTCLREVISSWTRGISEISISDSSGTEKIIEYADMANRWLTSFAALIEELKPQISTFSKTSSIDQYIATLIRQFPIMYGHRFVQTALDHIWRYYFLFAQYNILKNLTLSQSEYPHMRILYTLSLVDAYFSPQEELIDSSELPLAVKTMFENDCREAKGTWTENAFRQVPLIAHSYTQSIIEHNPLKVLSETTSTPHSETIITWKTSLEALFSSHLSRLAFNVPTLLTLFLGCDDAILTESQKQMCLQYASESADTLAMIAEKRESQEKILEHLTNRGFTRKNCHRYIRAAEAPISTSLKG…	cluster	Herpes virus tegument protein U30	0.63
52	Mardivirus anatidalpha1	AEN80081.1_52	Gene: UL44.5	protein	AEN80081.1	G3GQZ5	270	JF999965.1	[25216:26028](+)	28.5	0.185	61.2	0.68	5	MPKAYSIHCSACEECISPIGCDADLIYGRMLREFVKRQWPVNWFGKLITSCVTRNSIGVSGLVAHFSLERNAVPMFTTSRVPWQLIKKNLSSRIRLAASEEKRKLRNEPYCPWGDNYSMTPVPLGGIDAALDILRRGPSAHFTIQVDCCPISPYILQLVVFNGHMTALLHVDTMHVSDKYGIGWLLTEGGILAHYCAKRLGVFADRLALLIGLAIASSKRECMRTIKATMNTTMVVYPKVIFRRFARSIDDWRTNDVTICGYDSFCSDTI	cluster	Thymidylate synthase	1
52	Mardivirus anatidalpha1	AEN80065.1_52	Gene: LORF9; Product: unknown	protein	AEN80065.1	G3GQY3	322	JF999965.1	[6521:7489](+)	25.1	0.15	53.3	0.61	16	MATQTEGPSTPRAEALAAIDEMRRRSRINQFDAIIPKWYVPVDPNMSAPYAIVAKPVLMTAPEKLHSARLTGSFKGRRVTIADGSRPILWRRSRCETHVNDLFGGQMGNPTTHAWFLPLGCPWYVGKVAFPYELLMVFADRCTEIIEDICNAADGNIELKSVFELHTGLEPGFINVTPSVLSDYTFHDRKRHPNGSIMLYDTVVSEWPCATGLTLPCVCHSPGGLQCSTFLSIMVNAINAELANPKYSCMQFVYSDGFSKRVVWVSAGPSLLWSFEPKRYKRHEKTPKCLFYGRITELKFLTNKCQGTMNIETIDACNSSDE	network	Herpesvirus UL55 protein	1
52	Mardivirus anatidalpha1	AEN80068.1.1.1_52	Large tegument protein UL36; Provisional	region	AEN80068.1	G3GR04	324	JF999965.1	[42947:43918](+)	24.2	0.169	72.9	0.77	104.5	IIATGTTNQSSYDLAPWGEKAGALHTLAFMRASFLSGVCDYSSDVINAILRQGASFAEQLNKQPKTFVHPNELPYIVRGADGDALFCFVSGTFIITTTKTPPNLEERLPYVPETRLIEGIPSILTIWSRCHQKADGLYVTVGNTVLGMWRDPSKEWVTVFTYSGLKTTTDPASIFRVRLKHLEGMLMCYTIGMHMLAVNFAYFLRSGDSSLSVYEGATAAANFYGTTDFTLCRNFSGSQEQITVLVQAEAVSVAVASVRSGPTARDLLNVISAADTVAQTNRDQPIVIVSKSVSAHATVTAVGYRNQYAAELCPGSSVSCLRSS	network	Herpesvirus tegument protein, N-terminal conserved region	1
52	Mardivirus anatidalpha1	AEN80112.1_52	Gene: UL13	protein	AEN80112.1	G3GR29	476	JF999965.1	[95975:97405](+)	65.8	0.752	81.6	0.82	71	MRDCSESPNITSAGKRRCSGIRRLGGATVYSGEHNSKERKDPGKRKTKSRWSLASRFSLVSPPGGKPLTRAPRMPSYILQATRIENVFNVVFSINPSLHFTSVALPEQPSFLGSGGYGEVQLYKRNGIALKTSRQHFRGELLMTLLASESGLRAKSIIGEDRIITILGFSLPYKQMIFKAYDMDMTLYSHKLAKITPKARHWAALERAYIGLAKALTFLNISCGLTHLDVKSENIFINVVSGTDLVLLDAVLGDFSLMLLNANSTIMRSELEIQTGATNPTKIRIYRRNVQPIFCMVLGHAYAQPPEILLNALNGDGLTTPIEPINPEEGLAIDIYALGQSLIEVLINASLNPLNRLALVRNPTYFYFHHQVRRDFLLSSLAYRCIFFRRIFPTTDLTI…	cluster	UL97	0.56
52	Mardivirus anatidalpha1	AEN80126.1_52	Gene: LORF2	protein	AEN80126.1	G3GR44	630	JF999965.1	[119464:121356](-)	48.8	0.446	74.1	0.8	14	MANMKTEDPKVKESKRKQTRTVTAKQRPRVVGDGESLKATQHKVSTLQNQYMPEAAGSATLHYWNITTETYINYTIGPDIYNTLITDGVLGPGRDIILLTHGWTGVKFADNVFMSFLRFHQRMTPTLTVLFINWTTESRNRSSFDDRIADAMIDELSFLFLNLDVEQTKLHCIGHSIGGYLCSAICRDFSSTTGAKCKRLVAIDPSTELTIQQIQSRVTSSKINTISKQDAEYVVVFASNQDFFRPGKLLTGHEYIVAKLGGPRGRKCDAATRKWNRRICGTNFFNERFCETLTHEEILRRLGPPTESLLCSQFVGPAQYMKLLDVEQSLVTLQPDDRSPEGQYGLVYSVWNAYVSGLDYRYISYYGYRPEWYIYEMHSTDITTSNLVVVMATSGSIIN…	cluster	Lipase	1
53	Mardivirus columbidalpha1	ARD71383.1_53	Product: protein LORF4	protein	ARD71383.1	A0A1V0M8J9	288	KX589235.1	[129706:130572](-)	29.3	0.153	59.2	0.68	17	MAAAADAARPDDGRNGDDDNDQDDEFGIPRWLELRSPSMMDAYGIVAKPILMTQPGPMLHGRLTGGWKGRPVTAMVESGSLNAVLWRICDSDTPMDAFHRDVGSPQGHAWLFPVGLPWFIGHVALPSELLLFLAERCKAELTDSIKSASEVIRGVLEQFSPRSGLSLHPATLMQVDKSGKEAHQRTIQLYESAIERRWSVGGFCITCVCNKPGGLQCLSCSRILEDLINECIGGDKYSRVHFISSTNGLTQQSTLAASGQAFHWLTRTKMEKIPENFLGKKCVIAYCQ	network	Herpesvirus UL55 protein	1
53	Mardivirus columbidalpha1	ARD71333.1_53	Product: tegument serine/threonine protein kinase	protein	ARD71333.1	A0A1V0M8E8	536	KX589235.1	[36841:38451](-)	63	0.676	76.8	0.76	72	MAGRRRRSAADQMDVSKSPETTKSGKRSPSSGFDWLPESGDEDEFHLSPPVVRQLSHSPARLGWRRRRTGNAGERSSEMRRRVSDAAAAVDSPDRKKRISEGNNRRKRISSRHLSQDAQVVASRPGRSKLCARPELPDYIYTPAYIKDVSTIVYQVNIAMHFKSLDLRETPTFAGSGSYGEVTLYNQSQLAVKTAIDGFRSELLMTILAGECAIRAKSVLLEERIAQLLAFSLPAKQMVFKAYHMDMSSYCRKLVRMNRGDKHWRAIERTFIGLGRAVAFLNIGCGLTHLDIKCGNIFVNVSSECDPIIEEAVLGDFSLMILNENSTVMRAIFNVEVGRQNPYELKVCRGNVQPVFELILGHGQTQPCEIMLDAMNGEGLLNSKTPLSGETGLAIDMYA…	cluster	UL97	0.79
53	Mardivirus columbidalpha1	ARD71319.1_53	Product: lipase	protein	ARD71319.1	A0A1V0M8D6	622	KX589235.1	[13310:15178](+)	50.8	0.515	78.5	0.83	18	MDDWEKWVYDDDEQPPDTEPEELPETDSGPGRGVIRNLPHTRANKTARRFPSDLSEHPPKLFWWCEDKNDFVEYSDYDALQTAGAFDYDRDKNIIFLVGGWQQQQNDSHSFFKAALRYHARMTPKASLLYVDWDNIGANSTKLYDAYAAAWRVNLTEFLTNVSINGSSVHCIGYSVGTYVCTTICRQYFNVSGYRCDRIVAIDHRDEIAVNATLEKRALTRTLRNDAKYVAALRSTWSNMNVTDEEVHEYITIPNITANSKICDNKSSWGIDVCGLNFYGQRFCEYFGHENFTFEDDHTCTKFIGLIEFLRTLDVNGALPLIQMYPGFPHPVGSAVPSVWSAYTLGRDYRYKSYVSNHSVWYMGNFGVNGTSIFPVYTFQVVASTATDATILGGAYEVK…	cluster	Lipase	1
54	Mardivirus gallidalpha2	AAG14249.1_54	Gene: MDV069; Product: hypothetical protein	protein	AAG14249.1	Q77MR2	269	AF243438.1	[120480:121289](-)	31.6	0.178	49.8	0.6	17	MSANGTDQQSDHGHSTSNNKDCADSPVWLIPREISMTNAYGIVARPVLITNVGSPINIMLTGGWKGRIVTATSSMRDKAVLWTSDLQHTSPNRGLFGQDTVKTHAWFLAMGTPWFLGRNILPKELLWFLTERCYKEASSAFADIPVVLKTVFEQFTSNCVPGIKPALLMDPRRFLEMRDPRKIICLCESAVRDNPGAHGMLVNCLCDRPGGLQCLAFIKLLESLFNDVIGSPEFIYLNFKCKFDGIFTTAVRAISGPSFSYSVSKVGDI	network	Herpesvirus UL55 protein	1
54	Mardivirus gallidalpha2	AAG14190.1_54	Gene: MDV010; Product: lipase	protein	AAG14190.1	Q77MS9	756	AF243438.1	join{[14535:14630](+), [14701:16875](+)}	46.1	0.431	66.1	0.69	12	MPSKSIADHHAGYGVALAIVALLLIHGTALVMIFSDIKVGSQPQDLKDQLSYPSNYDAYTSHISGADHGHSEMWTDINPPSRKPLHGDSLDIKTNEEHITLSSPRTSTKTTNENGHEKDSKDIKFSFSTNRHPISVSPTTDIVSIAVSHNNPMGGDTWQVSRNGPNTVHVPIYGKPILRLNGEELSTQIAHMSMWDELAGSFKTFAATAESFHMITTTHLFNKTLHKDVFFVVHGWHGITNDTHIFLSAVRLLTRMMPTSCIIYLSWESQGAIGTAADAILLARRVNITQFLSAMPSQLRIHCMGHSLGSYVCGSICRQYHSLMSGICKGILGINPYEVLFSAPDLYARMHVDTIRLDAEYVAIFATTSQYLSTSDSDADEYIIVNDAVFMNSVCANPY…	network	Lipase	1
55	Mardivirus gallidalpha3	AEI00265.1_55	Gene: LORF4; Product: LORF4 protein	protein	AEI00265.1	F8TC54	268	HQ840738.1	[116571:117377](-)	25.1	0.133	53.8	0.6	17	MTMHCRPQGQRCANYDSTSDAPTQTGFPMWLTPRELSPTNVYGIVARPVLLTHAGGPINSVLTGGWKGRMVTATSSICERILLWVADTQRSSPSTGSFDHAWFLAVGTPWFLGRNILPKELLWFLTDRCRKEVSIVLTDMPMTLKTVFRQFHSNHTSEIKPALLMNPRRFTEIGTRRKTIYLCESAMRENFSTHGMLISCVCDRPGGLQCLSFIRILENLFNEVIGSPEFAYLDFKCDCDGLFPSVVRAISGPSFSYSVSKAHRLSVK	network	Herpesvirus UL55 protein	1
55	Mardivirus gallidalpha3	AEI00215.1_55	Gene: UL13; Product: UL13-like protein	protein	AEI00215.1	Q782T3	500	HQ840738.1	[34097:35599](-)	61.1	0.725	79.5	0.8	72	MDLDLKARKPGRGRENDECPHVKWLSDISDQEDFSGPKGYSSTTDDLQGTFSAPRRDSCRKKDHKQHISVNIRRCLKQFYRRRKHISRKTSDILLSRPSLPDHIFTLSRIKNITSLIFDISPGLHYSTIDLQETPIYAGSGSYGEVKVFKGANVAVKKVFECFKTELLMTLIAGECACRARSTLALNSVISLLAFSIPSRELVFPAYDMDMDSYCHRLRKMDKTARHWRAIEKAFMGLGRAVVYLNVSCGLTHLDIKCGNIFVNVREGSNPIIVEAVIGDFSLALLNTNSTITKARFDITVDSDRVYSVKVSRANIRPVFDLVLGHGQTQPCELLVKALNGTGLERGSSQLSSDEGVAIDMYALGQSLMEVLLAAGMNFTRDFAIPGNPVHFYYHKMMP…	cluster	UL97	0.56
55	Mardivirus gallidalpha3	AEI00198.1_55	Gene: LORF1; Product: ORF759 protein	protein	AEI00198.1	F8TBY7	759	HQ840738.1	join{[12636:12731](+), [12808:14991](+)}	38.2	0.423	62.2	0.62	14	MSSKGDVDHHAGYGVALAIIALLLVHATALIMIFSDVKFRPVSQDLSTQYPSHKHYDDAYSPHMSGVDHGHSDVWTNTVNDPSGGINSNLPGAKSVEKIYPSVEPSTSHDKVSYGNAWGGDINTGSVSPSDDKALPATVEPSTDIVSIAITGSSLNGESSWRISKDGPRRVYTPHQTKRSPPQIDGTRLSTRTAYLSVWDEQEGIFKTFPANAAAFNLLDANQLEKARREVFFVVSVWHGNTNETRIFLSATRLLTRMMSTSLVVYLSWDSRGALGTTTDAAFLARSVNISQFLTAVPPHSQVRCMGHSLGMYTCGSICRQYNSVGTTRCKSILSIDPYGASSPESHVSSADSSNTIRFDADYVAIFATSKWHLNTSDSNADEYIIVDGLNANAVCVDP…	network	Lipase	1
56	Mardivirus meleagridalpha1	AAG45797.1_56	Gene: HVT067; Product: hypothetical protein	protein	AAG45797.1	Q9DHC8	265	AF291866.1	[113108:113905](-)	31	0.173	50.1	0.59	17	MHRHEETAERHSEAEKVCFAPYPSWLSLRAYSCKTSYGIIARPILITDIGRPINIMLTGGWKGGFVTATSLVHQQAILWISELQKPHKPRFISEYAPTVTHAWFLALGTPCFIGKNILPKEVLGFLARRCNEEMNSLFLEMPTTLKTVFEHHYFTRGSEVNPALLMEPNRFLQLMDSRKILCLYESAMCDNPGAQGMILSCYCGRPGGLQCLAFIRTLEMLFNDVLSSKEFVHLAFKCKTNDAFTTLVRAISGPGYAYSITEIDT	network	Herpesvirus UL55 protein	1
56	Mardivirus meleagridalpha1	AAG45794.1_56	Gene: HVT064; Product: hypothetical protein	protein	AAG45794.1	Q9DGS2	266	AF291866.1	[110503:111303](-)	26.7	0.161	56.9	0.65	17	MHFPFNKKCRENTQPLWMYPRELPRRGAYGVAARPILITDMGPTINILLVGGWKGRLVTAKSSVQHRAVLWISGGQRENASQYSFNREDANTHGWFLTLGAPWIVGRNILPEDRLLFITNHCSGELQSVFAGMPVALKTVLEHLHLKRESGLQPALLMDPRRFLEMRDPRKIICMCELDIRDSPGAHGILVNCCCGRPGGLQCLTFIRIIETLVNHFLSSTDLTCLNLTCRHSDVPTTVASTLSEDGFEHDFEYSISTISEEAEVY	network	Herpesvirus UL55 protein	1
56	Mardivirus meleagridalpha1	AAG45750.1_56	Gene: HVT020; Product: UL13 serine/threonine protein kinase	protein	AAG45750.1	Q9DGV2	514	AF291866.1	[28015:29559](-)	64	0.714	77.2	0.77	70	MDLGTETATASAHQIGCAPPRSRWNSDDGKSAGSHGRSDDKQPSDRPEFAPPNHFHAFDIEAGNPPERTVSRSRCCRRRISCNIRRCLKRLCGTREQSQQRSGTLASIPSSPKHIFTLSRIKTITSLVFDTTPGLHYIRLDLGEAPIYAGSGSYGEVKIFKRANIAVKKVLECFRTELVMTLIAGECAARAKSALAIENIIPLLAFSIPSKELVFPAYHMDMESYSYKLARMNKGVRHWRAVEKAFTGLGRAVIYLNVSCGLTHLDIKCGNIFVNVSEDDDPILVHAVLGDFSLALLNTNSSLTRARFNVDLGSNNVHTVRVHKGNVVPVFDLVLGHGQTQPCEIIIKALNKTELGRRSSPLTSEAGLSIDMYALGQSLLEVLLTAGMNLTLEFGIPGN…	cluster	UL97	0.56
56	Mardivirus meleagridalpha1	AAG45735.1_56	Gene: HVT005; Product: lipase	protein	AAG45735.1	Q9DPT5	728	AF291866.1	join{[6605:6700](+), [6776:8866](+)}	37.6	0.413	67.8	0.71	13	MPAKGEVEHHAGYGVALAILALLLIHATALIMIFSDVNLRTGQHGDDVHLRYPLTFDGATPPRAGDHGHSELWTDIKNNTDSTYSSQPPTMLFPKPTTVSHYPEHNSTTIIIPASEMPAMQDIVSIVVSKRHSGSRDAWHVSEYGPNIIRMPHTHKDIPKPFNSILSNQFALLTMWDNLVGMFKTFWGNAMGFHQMIREGLVDLRLHTDVIFLVHGWHGRTNDTEFFLSANRLLTRMIPSAAVVYVSWDPQGAMEPAADAILLARRINVTQFLYAVPSNMGIQCIGHSLGSYVCGSICRQYYYTGKGRCKRILGINAYEILSTDSSLISRIQSDTIRSDAEYVSIFSMGERYIRTVYKDADEYIVAKGISRGVSTCVNPFAWKFSLCTRGVKGREYCEN…	network	Lipase	1
57	Mardivirus spheniscidalpha1	SCO83487.1_57	Gene: LORF4; Product: protein LORF4	protein	SCO83487.1	A0A1R3T8K5	262	LT608135.1	[9003:9791](+)	25.3	0.156	51	0.6	17	MDIKPTWYDALPFSMDVPYGIVAKPLLLKNIGNTPINARLTGGWKPRTVDVRTHRRTRHAALLWRTPVYGRADTFTSSGHAWFFPLGCPWYVGRAFLPPELLMFLTDRINEDSLELSEYPRNPLLFTLQQLFRSDVPFVQAAVLMEQIPNKIQSGTVELFDRALSQHPCTEGVIMHCRCKNAGSLQCQAFREIVAIYINDALTNKNLGCVSFIFNDGLMEREMWAVSGPSLYWTIKETRKRCTPRRAGVLRITEWKSHAKPE	network	Herpesvirus UL55 protein	1
57	Mardivirus spheniscidalpha1	SCO83557.1_57	Gene: UL26.5; Product: capsid scaffold protein	protein	SCO83557.1	A0A1R3T454	304	LT608135.1	[72367:73281](-)	50.3	0.181	53.1	0.2	89	MSTPPPPPSRVQGDGDYMWVPCSQYNQLLNGAGVARPQSTVGSTTPLIQQPYMQPMQYVGAVPQMQSMYGYVPNASWGSSPLETQLAAFLCAMAADRRASSNQTSTQPPVQQHNYQQTPAVSLERRSCRKRRADWDLYEDDHDETYFPGEMRDSRQVAGTKTQPDNLAGQSTARAVGAISGLIEAVSSLQQEIGQLRNIHNQQAQLPTQQMIWTPPAAQPAYLPQPMQVPVVQANVKPAQSQIQEPVQNKDDQQVAVVAAQSAATQPSSSSTTTVDASLVTGLDRDRGRRDDADIFVTQMMSQR	cluster	Assemblin (Peptidase family S21)	1
57	Mardivirus spheniscidalpha1	SCO83519.1_57	Gene: UL41; Product: tegument host shutoff protein	protein	SCO83519.1	A0A1R3TFL0	506	LT608135.1	[32009:33529](+)	60.2	0.655	68.7	0.69	81	MGVYGFLKFAYKHGIVRHRAVALPPTVVTPIAVDLWNVMYTLMERFYPKKAGNTEDAAMTARCFYTLLRLLDKRALYPVFVMDRGISGGDVRGAKAIAANTMRTTGGSGRLTGFDLETEGEETFGYRSTKSRRRSSNPDSHNGQKSGRWSSRSTIPKLAHGLCIHLIRFLGYPYINTHNMEADDACANLFHTGAVINIYSTDMDLLLMGCDLILDIVPLFPPTLRCRDVLECLNLSYPQFLARFVRCHTDLHQMPILKSVEQVINNERRLRQRSNEHERREHENGNREVVKELSDNPDDPTFDDDAHVDLLELSNGDSKTESPAEYKEWRRRRPRLSSSHNGYYAYRRRRKSQKWVDGSRDIECRTCGAQTSVVTTKNIEITTDEHSDVYNADNKTACK…	cluster	XPG I-region	1
57	Mardivirus spheniscidalpha1	SCO83585.1_57	Gene: UL13; Product: tegument serine/threonine protein kinase	protein	SCO83585.1	A0A1R3TEM9	518	LT608135.1	[97287:98843](+)	66.6	0.725	77.5	0.77	73	MAGRRRRTTSDEMEAGRSTSEESNSSISGEFSSNSSNYSEGASFVFVGSSNKSNPPSSKRCRSASGRVLGGRRNSSRKYKSLSRDGNTNNEWASISSRSVKMSVRPGGSRLRRPPKQPERILKAVAVKNVNSPIFDVADHMHYTVLDLGDGGTFAGSGGYGDVRIFREAGIAVKTAKDSWYRSELMMTLMASDCAIRAVSEIGSNNIVSIMAFSLISKQMVFKAYDMDMNSYHCRLSRSKKKSPGHWAALERAFLGLGRAVSFLNIGCGLTHFDIKCGNIFVNVDDTTNLTITEAVLGDFSLMLLNTNSTMFKAEFNVEIGEERPYRMRLRKNAYELDFRLVLGHCQNQPMELLLDYVNLDGLYSSSGPISYEHGLAIDMYALGQALLEVLLSTRDEAR…	cluster	UL97	0.79
57	Mardivirus spheniscidalpha1	SCO83619.1_57	Gene: lipase	protein	SCO83619.1	A0A1R3T475	650	LT608135.1	join{[126602:126637](-), [124586:126502](-)}	47	0.499	68	0.7	21	MRIKVTATMFVLVSVHIIVTSTLRTDDGRFNRTSKSNRVKYITNYYGEDPSGAELITWNDTSNRFNFYNSKNTSIMTVMKSAGELNGKDSGDIVLLVQDFSNEACFIDKAVSDNTYYHTEYVMKQLLRMHTKMTPNVLVVLVDWSKQVASVCRIRNTHAHEAWRVSAYYAVRATMIEFLKTLGTFRVHCVGMSVGSSACASFARHYESYHSKKFERIVAMDPPTASFSDYKEVASPNSLTSLFNPVGGDEVTIRNDNRDYMLHVDDAKYVVVIASSEGGYGPYGPMGDEYIRSDLTGKTHEACHEANWWKGKICATSYSGMKYCEDINIPFHFHRTRALCSHICSLLTFIKGLDVFSTFPAMDVRDKSLSSWNAYTTSKDYTKTASFYSPTTLPESIRL…	cluster	Lipase	1
58	Scutavirus chelonidalpha5	AHA93319.1_58	Gene: F-UL1; Product: F-gL	protein	AHA93319.1	V5NXB8	126	HQ878327.2	[34789:35169](+)	49.1	0.408	65.1	0.57	46	MKALLFFLLILTSASEAFFPLRTDLTCVCGNGNGWRAFEPVNSTDPFLLIGSLQLSGHCVPPEATMTLKSDQRRRCVNPFLLGDALLFGVEQGKPESILTEGLKSELLQFVHILKSHVSKRPPSLR	network	Herpesvirus glycoprotein L	1
58	Scutavirus chelonidalpha5	AEZ68793.1_58	Gene: F-lec2; Product: F-lec2 protein	protein	AEZ68793.1	K7NX32	176	HQ878327.2	[117767:118297](+)	79.9	0.6	79.2	0.6	3094	MKIFYDRPKDGADDIPPPYDETSDIKKCSTEEMILSAVLLLAAFALTVLVFLFFAFWGHPIDPCAETVCPPAWFEQGRKCFHASLRQGNWSEARSACKGFGATLPSDDSELEVKVTASYETETIKWLALSNHTNRESATNGLKKKQEGCPFVDVTGVRNATSCSKRGSWLCVKTKC	cluster	Lectin C-type domain	0.89
58	Scutavirus chelonidalpha5	AHA93303.1_58	Gene: F-US4; Product: F-gD	protein	AHA93303.1	V5NYN1	265	HQ878327.2	[14752:15549](-)	72.1	0.544	36	0.18	3	MWYPLMYVFLAVARPLAAVILSGNDFSLNLRSGVSQVCRRSTCSLKASLIIHEAALAHPSSVSIYVGYEKRTGCRVPLVSTLLSDCSPGAGNQHRPCGHMTLAKIPRFDLTFNGLEATFSIYNATKDDSGTYKTVVVMDEKQHTFGVTLTVANSNVSPSDRKPLKDLPCDDGKTLTTTKTPVSKAPTPASPKGTIVLIFFLFSLSVAIAFLLGVYIKRLGVCGRIKNILEYRRATHLIDATCEPEIDHLPPEKQAYVILPPESNV	cluster	Herpesvirus glycoprotein D/GG/GX domain	1
58	Scutavirus chelonidalpha5	AEZ68792.1_58	Gene: F-M04; Product: F-M04 protein	protein	AEZ68792.1	K7NWZ1	270	HQ878327.2	[114871:115683](-)	80.5	0.519	36.6	0.21	3	MKRYSFFGSTCWFVIIFHVFGSVAVTPFHVRSLEGRSLTLNLKQFESNEKYANITIDSITWEWVPLSGGPHVKLGEFKNGIADQATLDPDVTPRITRMTAEFLIVRDMRTIDAGYYYLIQTSGGQFIETYVFKVAVTPASQNLLPVITVKSSRTNTEECELLLLCTLDGSIANSDHWIVFGCNVTHHIGPTLELSLRRECFRSVVICDNGHSRSAFLPLENFCHKRYPVAQFLTVLTYIFLVTLVGVLLILYVRARARGRRMRSDLYLIQ	network	Immunoglobulin V-set domain	0.4
58	Scutavirus chelonidalpha5	AHA93353.1_58	Gene: F-UL26.5; Product: virion scaffolding protein	protein	AHA93353.1	V5NYR6	293	HQ878327.2	[74703:75584](+)	56.9	0.181	50.6	0.19	8	METVGPAPPLRPTSVPAAPSAATNDYVSVPMEHYHQLLLAQSRPASSSASTSTPYVHSSYGSPCVYPAQFPVSRAPEHSAPGFGLGPGYFMQPGPTYGVSGPTFPQTGLEAKMEALLKKIESVSNAAARPPPPSSSVPGRLYYERVMTNRGPCFRKIYAGSERPRFAHCFAEEGERGQETEEEVPELIFPGEAPPPTKKPREEERAAEYLGLLAKTVTSLQTQVEQLKQTSAPPPVHAEPPSPPPAAAQPAVPCDPPTVDASAAPSVGKNPRGRQLKQKFITAMMGSNAITKS	network	Assemblin (Peptidase family S21)	1
58	Scutavirus chelonidalpha5	AHA93370.1_58	Gene: F-UL42; Product: F-UL42 protein	protein	AHA93370.1	V5NWZ2	358	HQ878327.2	[105949:107025](+)	67.1	0.671	49	0.43	9	MSEDACSADPAVEVMLDVDAYRRLAPILRSLKTLLDSGVLWFTRHGLMIIDMSARSFSAFTLLQKDCFCIFRCPEMHCYPVVYQKENLLGFLSHPPRPDFKNAIFTIAVQPDGAAALSLVVRYEDESAEKRFYRSDALHYSDLVEPPDSGHLCSVPLESYAVNEIMTWLGTKARNPGPFHLRFLRQDGTLRMETAPESCQDDLMFSILPPGAPETEDSPVLCPAPAKGRGRALAKKLGMGPKALQTRLRQSRQLVARRLPLRDVRLRVEAPLEVKKVMACYKIGRHARPELFLPEKDESLFLIALAFSGEEEKKGVTSYCLFPSKSPAVEKERLKRRRRPSTGNGSGSPVLCKKPRCS	cluster	Herpes DNA replication accessory factor	0.56
58	Scutavirus chelonidalpha5	AHA93380.1_58	Gene: HP32; Product: hypothetical V-set protein; Note: pfam07686; immunoglobulin V-set domain; signal sequence predicted	protein	AHA93380.1	V5NX01	561	HQ878327.2	[122359:124044](-)	68.3	0.322	49.9	0.31	4	MKFFRILPWFSVFHISQTLSRLITLPCIYPPNVVLPEYFVGLWELVEPHHSKRLLVEFQRGVIKYHDNRLSVDLLNVFTKHDFSAIVQLTHAFEGRTFRCTILSSYTTSVVYTQETPIILGTFAPPGVTARPLVPRAEGETAVHCLNPNEKIPVPYLVILWLAVKPNGAISVLYDFQGGRVLTKDSSVTVDEERAVRYQDASAIFKKGSLLTDGTRVRCSFASSKSNSLIFSKDFILTFPRNYVTTSPITFRFTASPAVTTNLPIATPTVSAVSEQVIQRGALLKYGKRNDWIPLLCRTERTGKRAVRARWRFKDEEGAYEDVAEFPTVPSRAYPYWAFLTAQVAQGLFDLYVMVSEVSENKVMECDIWDASNSTIGAARTTVVVGKPPAPAPSYADPL…	network	Immunoglobulin V-set domain	0.32
58	Scutavirus chelonidalpha5	AHA93379.1_58	Gene: F-Nec2; Product: F-Nec2 protein	protein	AHA93379.1	V5NXH0	579	HQ878327.2	[120491:122230](-)	59.7	0.318	46.3	0.29	4	MGVSWIWATVSLALLVDRPQAQLTPPPWAKIPCAYGHGNEGVRVVWSMTKDNRAPETVYQLVDGRVAQSNPDFRMDLSDAKKGVYDLLAKLTQQNIGAQFFCMVSAKDGHVPLHGQQAKISGSMFVKNPAGSSTYWWQPDDSPAHESKPRFPAATRTPTRNPWQPTSTNAWQWRPTDAHRENFQPWRPTAAPGHGFRPWRTTTPPPNRVFRPWEHAQAGGHPSSWVTTATPRVKPTISKVNDMVMISGRTFKYGSQGEWVPLMCRDPEVGRSDYHVRWRGHLRSGYLERMVVYPEEPGKQIPPFVALHARPEQGMFDLWVQLLPETENTFFECIVEDKNGKTLFATAGTIRRGRPPTPAPQGFDPMYGYTKDVRGKAGSDLPLPCRPWSNVANENNPVT…	cluster	Alphaherpesvirus glycoprotein E	1
58	Scutavirus chelonidalpha5	AHA93385.1_58	Gene: HP37; Product: ICP4c	protein	AHA93385.1	V5NX06	697	HQ878327.2	[128969:131062](-)	56	0.309	53	0.3	4	MLYGMPPARGPPPRVAFAVSAAGGRAAGARGWISPGRHLTAPHHASPRIFRFPAPRRHFSPPAGYWPRPPPFQPRPGTELARVFAYAPSLPPSSGETDCGLLLAHPDRKPCAPRHRRPSLRAFGTEGRPRSTWGARRLSLAAVPDAGAVREPLGPQNNIWRPARKFFSRVTQPACATKERPLLPLATPPSFRYSRTWPRPGERYKFGRARSTFSPSTVMGNAAVSGNRYPQDSPAWQMYEYGGPKVCRFLNRWHKLTRHSIFDRWPRFGSLERNHIEYLKDTLQCRDLKLLRGEVDAFLSWMTKAECHWYFQEEYAEQERVSQALSNKLQRARSPTPAPSPSPRPRQGRKRKPPPLKRRPTPNNPHRLHPIPEHAVVAAAAPLPRPPKAQLYPVLHEDP…	network	Gag P30 core shell protein	0.67
58	Scutavirus chelonidalpha5	AHA93307.1_58	Gene: F-US1; Product: putative carcinoembryonic antigen-related cell adhesion molecule 1 isoform protein	protein	AHA93307.1	V5NWN3	979	HQ878327.2	[19204:22143](+)	70.4	0.361	31.4	0.23	3	MGLPALTCVLVVLLSGGVFSQPERLRVFKDQNGFVRLCVSEVPSDNVVRWEYENRTLLDCRAKDDCHLSEQAGPPFLFEYVSHCLRFNAAISGFYGSWLAKRKDRKILASFEVDRMDVFQHVISSWPTNSDIFVCPGRPVPWDYRIDWYFNGLLIYSKTSLLEKGTPRSESRFEQRLTDFFHYCLKISGSQNDDAGEFALIAQKEDNSILQTVTIQIKAATLWSKEVTAEADSSFVVGAGLWKEFNFRLGLWYHNGTLFRVCGLENACQAVGPDRFANRAPMVEKYSLLIKDVKPGDSGRYRLVTSSALESRVITYEVQELVPESHQGPQRVEVVEFSSAELCAPKPAAAIGYSWVFNNETFYECETRSACRTVVGRRNPVFGRFRLSDTTARTASGEK…	network	Immunoglobulin V-set domain	0.21
58	Scutavirus chelonidalpha5	AHA93366.1_58	Gene: F-UL37; Product: F-UL37 protein	protein	AHA93366.1	V5NWL1	1081	HQ878327.2	[98894:102139](-)	28.5	0.189	68	0.52	71	MAPPEEEESETENVSEDSENRSRGSRQRRSNRRKKKGSRPRERSASRSPTGRQAAGGAPGESSVLLTLLDRLSRFSDAEPSSRDTVSPTDAVVAYVGSTDRVDPHEAGDRKILIPLLARLKELRQKTKTSEPWLSYAFIYFPHLVLKKIHTPLTLRNLPFQLKRLREKKVILYAVTQSSLSEVDVPPPQARLLEPATYGAVFESWCDRMLGVLDRCRSRMYLPAFDPVLEVEAVAERRFDLLFDHEFVQEALAAIAHGFNYLVPYNLFNSRLIAFAETPDGRLKPFDRVLLAMALFEEYQRDDAPRRELFSREAMTLFEAGLETARASLIDNVRGNVQLSLGLEERRLARSVLTGRPVDLSPQDVAVSWRFDTSLNGLMKGVSPELYAFSVSSIVAWYH…	cluster	Herpesvirus UL37 tegument protein	0.76
59	Scutavirus testudinidalpha3	AIU39258.1_59	Gene: UL45; Product: membrane protein UL45	protein	AIU39258.1	A0A0M3MXM9	146	KM924292.1	[32716:33156](+)	65.9	0.528	45.3	0.25	3	MDLRKFGLVALSIGFLLTGILAILLGLRVIVINPHDCVPRYDTACTAKQVGGEKLCSTLYDDPMRYSEAIRVCASGKRKLVSVKESDMAFSHLAQSQIQCYWLPAPEDGTCHAICNSDITSKPCDELLPFVCQGVRPPPVRHLNEV	network	Lectin C-type domain	0.75
59	Scutavirus testudinidalpha3	AIU39320.1_59	Gene: TE10; Product: protein TE10	protein	AIU39320.1	A0A0M3LCR6	210	KM924292.1	[12304:12936](+)	59	0.544	64.6	0.66	58	MSPIEVYAWPDLVWCDKHEIPIGYDGFLKWTRDFVARYNRKYHYLPDGSCLWTINRMWIRCGSSILTKEELALKYLPYVQKITMLGQILDSEKDGCFIMISEIGEVWAYRDGVGLHRIAGKIPDFFEKGIADFNDGFVKPRHDLSKYTAALRKRLYTQGEPSRSRTMSIMEEFKRRPRSCTEPAIAYFKRPVASRRTIWNQIKGLLRQRA	cluster	US22 like	1
59	Scutavirus testudinidalpha3	AIU39305.1_59	Gene: TE32; Product: membrane protein TE32	protein	AIU39305.1	A0A0K1R176	222	KM924292.1	[140888:141556](+)	68.7	0.52	33.7	0.29	3	MCRILNLSCLWGILLVVTATEIRHRYVDLTVSEGSTTSFECSVPLERPEGNVTVVLYYVYRCDLELANLTYSRGVAASLRTRMERIGSNYQNVFTIKNFLDSDGGQFKCNTYINGALLADTRYNVRTVFDPSHAIVYQNPLSMMEASDDCETYFPQPTDDTTLNDEDPQSISRNRVLYGSLGCIGAVISIGMGVWLWWKYKHTTTKYVKLINDKVYSCVQSG	cluster	Adenovirus E3 region protein CR1	0.91
59	Scutavirus testudinidalpha3	AIU39259.1_59	Gene: TE20; Product: membrane protein TE20	protein	AIU39259.1	A0A0K1R1E0	262	KM924292.1	[29082:29870](+)	77.7	0.576	59.7	0.42	6	MMFTWLWLVTLIGMVSSEPSILLDFQKIITKQDVSAVCTVTGGGDGTIKWKMNDQPISTHQESFALDVRISEFHAPFPKGQSPKTIQLTCLFCKQTEEPCLNVSSVARVVPVPSISILLDETAQLAICDLSMAHSPLLTIQWHVNDRPVIRLTPSSHEVVILPSGEMTHRLTSYLPFIRRYTDDTRGDLYRCSTSDYVKYPLSAMVSRVNFRFGGISFHGVFVTITTLLGISILCTAMLCCIFGSTKRRNDMPNRIYGPSCY	cluster	Immunoglobulin V-set domain	0.47
59	Scutavirus testudinidalpha3	AIU39245.1_59	Gene: UL42; Product: DNA polymerase processivity subunit	protein	AIU39245.1	A0A0K1R1C9	368	KM924292.1	[48093:49199](-)	66.8	0.633	35.1	0.23	6	MMSDQESAVLDRYGYLRLGPALRSLKCVLDNSVMWLTPRGIAITYLEAHGYVSCTVLDKDLFSEYSITKMFAFNNRAGKIFLLDFICSPKRADFIKATFSVLKENENHSLSLRLEYENEWFTICKPACLEKTSVFDFDLEEMFEINLGSSFTNELIGWLGVKNNNTGPLMVTTTCGSTYDKLTFSALRRGLPPLEFNLKQKDDTPDPAVPEKTSGKALVKKNLASKKANELKAARIVLTDGYLARNPNRKVRIDYPLELKRVLSAYKVSKTFSPSLGFPTKFDECCVVVTLDPLPTCTIPELKSHTIFFSTVSHPERRGSENSTSESEKDADSDEDTSPIEARKRSFAEISDNTDDSPAVPPPAKLCK	cluster	Herpes DNA replication accessory factor	0.56
59	Scutavirus testudinidalpha3	AIU39310.1_59	Gene: TE37; Product: protein TE37	protein	AIU39310.1	A0A0M3LCQ8	481	KM924292.1	[146654:148099](+)	63.6	0.341	28.3	0.18	3	MLKQGFLLVATIVVVSEAQIVAREKCPAGSYGLLKTSGGGEWNGEWRTPQFNVSLRCRDTGQCKVVGPTPPWSEYGVGYGGLPNFMLWCNKTKKGWWNTTKDGKPDHSFFVYDPDKKTPAPTLGPSYPCEHKYWRARKNETWDIGPHDDFQHINCTGQKVILRTPWPYTVPGFPWKWSTPWCDLQYSCENYSDPGSCCFHHKPYFGGIGIDEGGFPDIVIKNCSEMAWGMWYFNYSDHRRSYYLLDDGMEPTPPPPSPIYLEVYCGAGSSVVLNVTAVVGNTSWIGPGPDRVSLTVKCQNFENVSLCLANVSMEYLKQHNISDNNWPSMNISSCGKEHVGLWLGITPPGTPGGRYFTFYVNVTGLPPDPVPLPPKPCGPGGSLSRRVLCDEQGQESGIP…	network	Immunoglobulin V-set domain	0.33
59	Scutavirus testudinidalpha3	AIU39257.1_59	Gene: TE19; Product: membrane protein TE19	protein	AIU39257.1	A0A0M3LF21	876	KM924292.1	[26348:28978](+)	56.4	0.275	42.3	0.29	4	MMVILIPVITILLGGYFGLGNAAIAPTYSAIFVYDHEMIILPCASRDEKRRDPFPYSVSVTLNKSPIYFFDSETDQQSYEYGNPMATDPSYIDGSYKISGVSADKIGSYNISISAANGEVLERCLFNLVYRLDSNPLVNRLVSRTYPFVNRHMIYSPVTNKRVSIPCSGLKSSPLVAGGLVMTDQLYPWDTTHTISNWTDGQVTFSPREGFTQYQDSPQYYELGGSTNQYNTSWHCFVDDGNVASLDGYQVLGQYPPVKMQERAHLGQLVKVQQNSWAQLPCYAQTVNNPDPTLVGVIWHRNGVLVNSTGEDSGLVVGESGKESLYSNRVNATASIAQTKPHHSGVYTCTVFYNDTQIYRRQLTLYVAEEIYTIQNDMYDKYIAYRKTIPTVTDESVID…	network	Equine herpesvirus glycoprotein gp2	0.67
60	Simplexvirus atelinealpha1	AQS79174.1_60	Gene: UL41; Product: tegument host shutoff protein	protein	AQS79174.1	A0A1S6JLM4	506	KY385637.1	[24519:26039](+)	55.5	0.602	72.6	0.74	84	MGLFGMMRFVYAHRLVHRQSLRPPAGMAAPVAVDLWNVMYTLVERYAQRYPGYTDEAITVRCLSHLLGVLARRRLYPIFVTDRGADGNGRVIYGAKAILACTVAQYGSDDAVEDAGETSPVEESPFSAAGRSGYVAGAAFASIRRRGRPAPGPSREPPGAGVAPGCRPAARLAHQLCMRLVRALGYAYVDCGQMEADDVCANLYHTNTVAYVYSTDTDLLLMGCDIILDVGPCFLPTIRCRDLLRYLKMSYPQFLASFVRCHTDLHPGSACRSVDEVLRDFHWFSPGPPPEQDPESSGSDWSLRVSRRHRRRSKKRSVPEYAAESQVSWAAILAADAPGAVDEEEDDDDWEGLGGDWGAGPDEERLAADTAADAASEESLYASHQRYTMTRRRNVIRDA…	cluster	XPG I-region	1
60	Simplexvirus atelinealpha1	AQS79203.1_60	Gene: UL13; Product: tegument serine/threonine protein kinase	protein	AQS79203.1	A0A1S6JLQ5	611	KY385637.1	[89563:91398](+)	65.1	0.651	71.3	0.69	69	MDEPGRRGSPDPVARGGSPRARRPPLRSRLVIYLRSISGGGLTPSGGSKRGPERTPGTLPLTPQRSRRATVGEQFRAGLSRWRRRFGGAPAFPGGGPAEAPREEAPPIQAPAGSAHDHAPPEPPAGDPPQWPAPARVQTPNARVRLATRRSRLGAPRAPGPGAAGPDDAPPESPRPRGREGSPAPGLGRPPLRPPSGSGGALVRPPAPPAYIMRMSHTARVQAPLFEVNPEMHFTTFDVPGTRSFGGSGGYGDVELLREHGLAVKTVKDREWFRVELVATLLVGDCALRARRALGLGGVITPLAFSLAKQQVVFRAYDMDMSHYIGQLAAARARHPLVPRYIERRFAEMARAVSYLNTSCGLTHLDIKGANILVNLEADGLCLGRAVLADFSLLTLNTN…	cluster	UL97	0.79
61	Simplexvirus bovinealpha2	QPO25146.1_61	Gene: UL13; Product: tegument serine/threonine protein kinase	protein	QPO25146.1		519	MT862163.1	[22013:23572](-)	64.6	0.699	79.1	0.77	71	MDESERQRPAGHVAAKRDSRGLSRRSLRSRIASYIRSLSWRSVAQPTLLSRPREGTRDQARVASRPTGDDRVRVGSSGKKLGCSSTRRGRGKRAITSPELTRPALRRACAALVSAPNAPPHILSLNHIHKLCSPVFSINPSMLYTTVDLPGARSFGGSGGYGDVELLRDHKLAVKTIKDGGWYAAELVATLLVGDYAIRGMSSHNVRSIITPLAFSLQCKQIVFPAYDMDFGKYTSQMSAAHTTDIFVTMSLYTCFTDMAKAVIYLNTNCGVSHLDIKSANILVKVQTDTMSIRRAVLADFSLLTLNSNSVVRRAQFSLKEHHRGRVRSFPMPTSLTVPNFYTLVGHGYNQPSELLLKYLNNERAEFSGLPLHHEFGRGVDLYALGQALLDFLLSVYAT…	cluster	UL97	0.56
62	Simplexvirus cercopithecinealpha2	AAU88092.1_62	Gene: UL26.5; Product: scaffolding protein	protein	AAU88092.1	Q5Y0S6	292	AY714813.1	[50699:51577](+)	53.7	0.201	55	0.19	92	MNPAPPAAATTPAPPGDGSYLWIPAAHYNQLVAGHAPGPAFGAPAAYAPPHPGVVGAPAAYAPPHPGGVYHPGVLFPGPSPLEAQIAALVGAIAADRQPPPAAPGKRRRYETERECDHDDRDDAAYYPGEARAPRFAPDSAGRRARPAPAPGANETIAALVGAVTSLQQELAHMRARAPPPQYAQPAQWEAAAVGAHAPAPHHLPRPQPPAHPQPYATPANAPLVSGPQPAAVASVAAGAASGGAAPGTAAPGEAGDPETHPALVNASATTHVDVDVGRAADLFVSQMMGGR	cluster	Assemblin (Peptidase family S21)	1
62	Simplexvirus cercopithecinealpha2	AAU88078.1_62	Gene: UL13; Product: virion protein kinase	protein	AAU88078.1	Q5Y0U0	514	AY714813.1	[26702:28246](-)	67.1	0.716	79.5	0.78	71	MDERRGQRPADHVAARVSPRGTPRGSLRAWLASHIRSGGRRSSGRRGTRSPQPGSPRTHRPSFRERLRAGFSRWRLSRSARPRSPSGPGLSPTGLTRPPLRPAGGPLTAAPRPPAYILSLVGVHRLCSPVFQVNPALHYTTLEVPGARSFGGSGGYGEVELIREHKLAVKTIRDREWYTAELAATLLVGDCALRAGAALNVRGLIVLLGFSLQQQQIVFPAYDMDLGRYIGQLAGPRGEHPLVIPALGARFVEMARAVSFLNTTCGISHLDIKCANILVALNADAVSLRRAVLADFSLVTLNSNSVISRGQFCVAQPPPRGSGTLDMPAVLTAANFHTLVGHGYNQPPELLIKYLNNERAEFAGRPLGHDCGLAVDLYALGQVLLEVVVSAYVTPLAGI…	cluster	UL97	0.56
63	Simplexvirus humanalpha1	AEQ77090.1_63	Gene: RL1; Product: neurovirulence protein ICP34.5	protein	AEQ77090.1	B9VQC6	248	JN555585.1	[125115:125861](-)	62.7	0.201	64	0.27	60	MARRRRHRGPRRPRPPGPTGAVPTAQSQVTSTPNSEPAVRSAPAAAPPPPPAGGPPPSCSLLLRQWLHVPESASDDDDDDDWPDSPPPEPAPEARPTAAAPRPRPPPPGVGPGGGADPSHPPSRPFRLPPRLALRLRVTAEHLARLRLRRAGGEGAPEPPATPATPATPATPATPARVRFSPHVRVRHLVVWASAARLARRGSWARERADRARFRRRVAEAEAVIGPCLGPEARARALARGAGPANSV	network	Phosphatase-1 catalytic subunit binding region	1
63	Simplexvirus humanalpha1	AEQ77029.1_63	Gene: RL1; Product: neurovirulence protein ICP34.5	protein	AEQ77029.1	B9VQC6	248	JN555585.1	[513:1259](+)	62.7	0.201	64	0.27	60	MARRRRHRGPRRPRPPGPTGAVPTAQSQVTSTPNSEPAVRSAPAAAPPPPPAGGPPPSCSLLLRQWLHVPESASDDDDDDDWPDSPPPEPAPEARPTAAAPRPRPPPPGVGPGGGADPSHPPSRPFRLPPRLALRLRVTAEHLARLRLRRAGGEGAPEPPATPATPATPATPATPARVRFSPHVRVRHLVVWASAARLARRGSWARERADRARFRRRVAEAEAVIGPCLGPEARARALARGAGPANSV	network	Phosphatase-1 catalytic subunit binding region	1
63	Simplexvirus humanalpha1	AEQ77043.1_63	Gene: UL13; Product: tegument serine/threonine protein kinase	protein	AEQ77043.1	G8HBC6	518	JN555585.1	[26947:28503](-)	64.7	0.7	79	0.77	74	MDESRRQRPAGHVAANLSPQGARQRSFKDWLASYVHSNPHGASGRPSGPSLQDAAVSRSSHGSRHRSGLRERLRAGLSRWRMSRSSHRRASPETPGTAAKLNRPPLRRSQAALTAPPSSPSHILTLTRIRKLCSPVFAINPALHYTTLEIPGARSFGGSGGYGDVQLIREHKLAVKTIKEKEWFAVELIATLLVGECVLRAGRTHNIRGFIAPLGFSLQQRQIVFPAYDMDLGKYIGQLASLRTTNPSVSTALHQCFTELARAVVFLNTTCGISHLDIKCANILVMLRSDAVSLRRAVLADFSLVTLNSNSTIARGQFCLQEPDLKSPRMFGMPTALTTANFHTLVGHGYNQPPELLVKYLNNERAEFTNHRLKHDVGLAVDLYALGQTLLELVVSVYV…	cluster	UL97	0.56
64	Simplexvirus humanalpha2	AEV91404.1_64	Gene: US5; Product: envelope glycoprotein J	protein	AEV91404.1	G9I287	92	JN561323.2	[140291:140569](+)	45.4	0.227	66.5	0.38	28	MDRYAVRTWGIVGILGCAAVGAAPTGPASDTTNATARLPTHPPLIRSGGFAVPLIVGGLCLMILGMACLLEVLRRLGRELARCCPHAGQFAP	network	Alphavirus glycoprotein J	1
64	Simplexvirus humanalpha2	AEV91398.1_64	Gene: RL1; Product: neurovirulence protein ICP34.5	protein	AEV91398.1	G9I220	261	JN561323.2	join{[126387:126881](-), [125942:126232](-)}	60.6	0.22	64.1	0.27	209	MSRRRGPRRRGPRRRPRPGAPAVPRPGAPAVPRPGALPTADSQMVPAYDSGTAVESAPAASSLLRRWLLVPQADDSDDADYAGNDDAEWANSPPSEGGGKAPEAPHAAPAAACPPPPPRKERGPQRPLPPHLALRLRTTTEYLARLSLRRRRPPASPPADAPRGKVCFSPRVQVRHLVAWETAARLARRGSWARERADRDRFRRRVAAAEAVIGPCLEPEARARARARARAHEDGGPAEEEEAAAAARGSSAAAGPGRRAV	network	Phosphatase-1 catalytic subunit binding region	1
64	Simplexvirus humanalpha2	AEV91337.1_64	Gene: RL1; Product: neurovirulence protein ICP34.5	protein	AEV91337.1	G9I220	261	JN561323.2	join{[440:934](+), [1089:1379](+)}	60.6	0.22	64.1	0.27	209	MSRRRGPRRRGPRRRPRPGAPAVPRPGAPAVPRPGALPTADSQMVPAYDSGTAVESAPAASSLLRRWLLVPQADDSDDADYAGNDDAEWANSPPSEGGGKAPEAPHAAPAAACPPPPPRKERGPQRPLPPHLALRLRTTTEYLARLSLRRRRPPASPPADAPRGKVCFSPRVQVRHLVAWETAARLARRGSWARERADRDRFRRRVAAAEAVIGPCLEPEARARARARARAHEDGGPAEEEEAAAAARGSSAAAGPGRRAV	network	Phosphatase-1 catalytic subunit binding region	1
64	Simplexvirus humanalpha2	AEV91365.1_64	Gene: UL26.5; Product: capsid scaffold protein	protein	AEV91365.1	G9I248	329	JN561323.2	[51989:52978](+)	52.5	0.189	54.5	0.19	85	MNPVSASGAPAPPPPGDGSYLWIPASHYNQLVTGQSAPRHPPLTACGLPAAGTVAYGHPGAGPSPHYPPPPAHPYPGMLFAGPSPLEAQIAALVGAIAADRQAGGLPAAAGDHGIRGSAKRRRHEVEQPEYDCGRDEPDRDFPYYPGEARPEPRPVDSRRAARQASGPHETITALVGAVTSLQQELAHMRARTHAPYGPYPPVGPYHHPHADTETPAQPPRYPAKAVYLPPPHIAPPGPPLSGAVPPPSYPPVAVTPGPAPPLHQPSPAHAHPPPPPPGPTPPPAASLPQPEAPGAEAGALVNASSAAHVNVDTARAADLFVSQMMGSR	cluster	Assemblin (Peptidase family S21)	1
64	Simplexvirus humanalpha2	AEV91351.1_64	Gene: UL13; Product: tegument serine/threonine protein kinase	protein	AEV91351.1	G9I234	518	JN561323.2	[26957:28513](-)	65.8	0.688	80.1	0.78	72	MDESGRQRPASHVAADISPQGAHRRSFKAWLASYIHSLSRRASGRPSGPSPRDGAVSGARPGSRRRSSFRERLRAGLSRWRVSRSSRRRSSPEAPGPAAKLRRPPLRRSETAMTSPPSPPSHILSLARIHKLCIPVFAVNPALRYTTLEIPGARSFGGSGGYGEVQLIREHKLAVKTIREKEWFAVELVATLLVGECALRGGRTHDIRGFITPLGFSLQQRQIVFPAYDMDLGKYIGQLASLRATTPSVATALHHCFTDLARAVVFLNTRCGISHLDIKCANVLVMLRSDAVSLRRAVLADFSLVTLNSNSTISRGQFCLQEPDLESPRGFGMPAALTTANFHTLVGHGYNQPPELSVKYLNNERAEFNNRPLKHDVGLAVDLYALGQTLLELLVSVYV…	cluster	UL97	0.56
65	Simplexvirus leporidalpha4	AFR32454.1_65	Gene: UL13; Product: tegument serine/threonine protein kinase UL13	protein	AFR32454.1	J9QWK5	516	JQ596859.1	[19976:21526](-)	62.1	0.684	79.1	0.77	66	MDESNGQRPSNHVADKRESRCPSKRSLRSRIASYLRRSLSWRHAGRQSFSSRRSDVRQHAAAHGIRSKIYERPRTGSPDRVSSGRGRGPRRAFAAELKRPALRRACPELVSAPPVPQTILSLHHIHKLCSPVFSINSEMLYTEIDLPGVRKFAGSGGYGEVELLSEHKLAVKTIKDGGWYAAELVATLLVGDYAIRGMRSHNVRSLIIPLAFSIQSKQIVFPAYDMDFGKYTSHLASSRPTDFFVVMSIYTCFSDMARAVLYLNMSCGVSHLDIKSANILVNLHSDAMAIRKAVLADFSLLTLNSSSVVRHAQFSLREHNRERTKNFPVPASLTMTNFYTLVGHGYNQPSELLIKYLNNERTEFAGLPLPYDFGRAVDLYALGQTLLELLLSVYVSSEA…	cluster	UL97	0.56
66	Simplexvirus macacinealpha1	AAP41444.1_66	Gene: UL26.5; Product: scaffolding protein	protein	AAP41444.1	Q806A2	309	AF533768.1	[50834:51763](+)	50.6	0.193	53.4	0.19	91	MNPAPPPAGAPTPKPPGDGSYLWIPAAHYNQLVAGHPPAPVFGAPAPPPAFGAPAYAPHHHAGVYPGVVFPGPSPLEAQIAALVGAIAADRQPGPSPSGKRRRYEAERDCDYDDRDDAPYYPGEARAPPRVVPDSGGRGRRAPPSAGTGASETIAALVGAVTSLQQELAHMRARAAPYGQPYAQARPALGVAGEPPAPQYAQQWEAPAAGALAHHPPPPRHQPHATPANVPLVPGPQPCAVALAAQGPAPGAAAPGGQCAPAAGAAPPIAEAGETEAVGALVNASAATHVDVDVGRAADLFVSQMMGGR	cluster	Assemblin (Peptidase family S21)	1
66	Simplexvirus macacinealpha1	AAP41431.1_66	Gene: UL13; Product: virion protein kinase	protein	AAP41431.1	Q806B6	514	AF533768.1	[26553:28097](-)	68.3	0.728	79.1	0.78	70	MDELRGQRPADHVAARVSPRGTPRGSLRAWLASHIRSGGRRSSGRRGARSPRPGSPRAHRPSFRERLRVGFSQWRLSRPSNPRSPPGPALSPGGLGRPPLRAAGGPLTAAPRPPSSVLSLVGVHRLCSPVFQVNPALHYTTLEIPGARSFGGSGGYGEVELIREHKLAVKTIRDREWYTAELVATLLVGDCALRAGAALNVRGLIVLLGFSLQQRQIVFPAYDMDLGRYIGHLAGPRADNPLVIPAIGARFTEMARAVSFLNTTCGISHLDIKCANILVTLDADAASLRRAVLADFSLVTLNSNSVISRGQFCLPQPPPKGPGTLDMPAVLTTANFHTLVGHGYNQPPELLIKYLNNERAEFAGRPLGHDCGLAVDLYALGQVLLEVVVSAYVTPSLGV…	cluster	UL97	0.56
67	Simplexvirus macacinealpha2	ARS01664.1_67	Gene: UL26.5; Product: capsid scaffold protein	protein	ARS01664.1	A0A1X9WFX0	317	KY628968.1	[51642:52595](+)	51.3	0.2	53.4	0.19	87	MNPASAGAAAPAPKPPGDGSYLWIPAAHYNQLVAGHPPAPAFGAPAAAPPPAFGAPAPAYAPHHPPGLYPGVVFPGPSPLEAQIAALVGAIAADRQSGGPAPSGKRRRYEAERDCDYDDRDDAPYYPGEARGPPRAAPDSGGRGRRGPAPGGANETIAALVGAVTSLQQELAHMRARAAPYGPAYAQARPALGVPGDPPAPQYAPQWEPPAAAALAHHHHNQTPPPVRQQAYAPPAGAPLGHGPQPCALAPAPQGAASGVAAPGGQCAPAPAAPPPVAEAGEAEAVAALVNASAATHVDVDVSRAADLFVSQMMDGR	cluster	Assemblin (Peptidase family S21)	1
67	Simplexvirus macacinealpha2	ARS01650.1_67	Gene: UL13; Product: tegument serine/threonine protein kinase	protein	ARS01650.1	A0A1X9WF27	514	KY628968.1	[27384:28928](-)	68.5	0.736	79.3	0.78	71	MDELRGQRPADHVAARVSPRGTPRGSLRAWLASHIRSGGRRSSGRRGARSPRPGSPRSHRPSFRERLRIGFSQWRLSRSSHARSPPGPALSPGELGRPPLRPAGGAMTAAPRPPAFVLSLVGVHRLCSPVFQVNPALHYTTLEVPGARVFGGSGGYGEVELIREHKLAVKTIRDREWYTAELAATLLVGDCALRAGAALNVRGLIVLLGFSLQQRQIVFPAYDMDLGRYIGHLAGPRADNPLVIPALGARFVEMARAVSFLNTTCGISHLDIKCANILVTLNADAASLRRAVLADFSLVTLNSNSVISRGQFCLPQAPPRGPVTLDMPSVLTTANFHTLVGHGYNQPPELLIKYLNNERAEFAGRPLGHDCGLAVDLYALGQVLLEVVVSAYVTPSLGI…	cluster	UL97	0.56
68	Simplexvirus macacinealpha3	ARS01813.1_68	Gene: UL26.5; Product: capsid scaffold protein	protein	ARS01813.1	A0A1X9WGD7	315	KY628970.1	[52315:53262](+)	52.7	0.199	53.1	0.19	88	MNPASAGAAAPAPKPPGDGSYLWIPAAHYNQLVAGHAPGPAFGAPVPAPPPAFGAAPAYAPHHPTGVYPGVMFPGPSPLEAQIAALVGAIAADRQSGPAPSAKRRRHEVERDCDYDDRDDAPYYPGEARGPPRAAPDSGGRGRRPAAPGGANETIAALVGAVTSLQQELAHMRARAAPPYGAPYAQARPALGVPVEPPAPQYAPQWEPPAAAGGALGPHHPPPARHQPYAAPANPAPFVPGPQPCAVAPAAQGPAPGAAAPGGQCAPAAGAAASTAEAGEAEAVAALVNASAAAHVDVDVGRAADLFVSQMMGGR	cluster	Assemblin (Peptidase family S21)	1
68	Simplexvirus macacinealpha3	ARS01799.1_68	Gene: UL13; Product: tegument serine/threonine protein kinase	protein	ARS01799.1	A0A1X9WFB3	514	KY628970.1	[27815:29359](-)	68	0.728	79.3	0.78	72	MDEPRGQRPADHVAARVSPRGTPRGSLRAWLTSHIRSGGRRSSGRRGARSPRPGSPRSHRPSFRERLRIGFSRWRLSRSSNPLSPPGPALSPGELGRPPLRPAGGPMTATPRPPSFVLSLVGVHRLCSPVFQVNPALHYTTLEVPGARSFGGSGGYGEVELIRERKLAVKTIRDREWFTAELVATLLVGDCALRAGAALNVRGLIVLLGFSLQQRQIVFPAYDMDLGRYIGHLAGPRADNPLVIPALGARFAEMARAVSFLNTTCGISHLDIKCANVLVTLDADAASLRRAVLADFSLVTLNSHSVISRGQFCLPQPPPKGPCTLDMPAVLTAANFHTLVGHGYNQPPELLIKYLNNERAEFAGRPLGHDCGLAVDLYALGQVLLEVVVSAYVTPSLGV…	cluster	UL97	0.56
69	Simplexvirus macropodidalpha1	AMB17018.1_69	Gene: UL13; Product: tegument serine/threonine protein kinase	protein	AMB17018.1	A0A120HUI4	527	KT594769.1	[57115:58698](-)	65.5	0.726	77.2	0.77	63	MATEFGPRGTDKRSIREWFLSHVRSFSKKSAKRGQSCSPCRPSGHQPHFRTRPRTGLFKWRTNRSAAKITATPAQIPTQKRRASGKRQIKRLVSPPPTPTYIFELLDRTKTCRPIFRINPALPYTSIRIPGERSFGGVGGYGDVELIKKHNLAVKTIRDADWYNMELITTLLIGQYTISSLRPFNVYGFLIPLGFSVQRKQLLFPAYDMDFSKYIARVMAADPIPLGVAQTTHRCFVEMAYAVVFLNTVCGLSHLDIKGANILVRLQPNSLALHHTVLADFSLVTLNSNSLVSRAQLRVPDPSSDNIQIFDVPPILSRVNAYTLIGYGYNHPPELLLKYINCDWGTEKKCPLRCELGLAVDLYALGQALLELVVTAYVSPAIGVPVTRIPGYRYFDSSL…	cluster	UL97	0.56
70	Simplexvirus macropodidalpha2	QOD40249.1_70	Gene: ICP34.5	protein	QOD40249.1	A0AAE7MLT9	181	MT900475.1	[141117:141662](-)	46.6	0.202	66.9	0.36	210	MTTRSKPPSPSRFFIWFDPLQPHRPTAVFYNNLDTLFRAQVPAALTHRLQQRAIHRSTSRRCEKGRSRLPSASPERSPNPPRPTVRFSANVQVRPLVVWSTASRLARQGSWKRHACDRIRFKDRIKRLGLQLDPALQPHVRACVLECLNDPTLLTTRLSYCLSAGGDYLAQSNGLNNLPYG	network	Phosphatase-1 catalytic subunit binding region	1
70	Simplexvirus macropodidalpha2	QOD40248.1_70	Gene: ICP34.5	protein	QOD40248.1	A0AAE7MLT9	181	MT900475.1	[30482:31027](+)	46.6	0.202	66.9	0.36	210	MTTRSKPPSPSRFFIWFDPLQPHRPTAVFYNNLDTLFRAQVPAALTHRLQQRAIHRSTSRRCEKGRSRLPSASPERSPNPPRPTVRFSANVQVRPLVVWSTASRLARQGSWKRHACDRIRFKDRIKRLGLQLDPALQPHVRACVLECLNDPTLLTTRLSYCLSAGGDYLAQSNGLNNLPYG	network	Phosphatase-1 catalytic subunit binding region	1
70	Simplexvirus macropodidalpha2	QOD40211.1_70	Gene: UL13; Product: tegument serine/threonine protein kinase	protein	QOD40211.1	A0AAE7SXV7	537	MT900475.1	[117760:119373](+)	67	0.74	76.2	0.75	70	MDESRRSRPADNMANELGPGGTDKRSIRDWFLSHVRSFSKNPTRRGQSCSLHKTSEHQPHFRTRPRTGWFKWRTNRSASKIAQTHTQATRKRPPSIKRAPKRLVAPPLTPTHIFEFLDQTKTGRPIFRINPTLPYTSVQLPGDRSFGGVGGYGEVELIKDHKLAVKTIRDSNWYTMELITTLLVGQYTITALRPHNVYGFIIPLGFSVQRRQLLFPAYDMDFSKYITRLTAANPIPLAVAQRTHRCFLDLAYAVVFLNTVCGLSHLDIKGANILVRMQPDSLVLHHAVLADFSLVTLNSNSLVSRAQFRAPDPSSDNIQIFDVPPILSKVNLHTLVGHGYNHPPELLLKYINCDWGTEKKSPLRCELGLAVDLYALGQALLEMVVTTYVSPAIGVPVPR…	cluster	UL97	0.56
71	Simplexvirus macropodidalpha4	QOD40177.1_71	Gene: RL1; Product: ICP34.5	protein	QOD40177.1	A0A7L7YUS7	181	MT900474.1	[22716:23261](+)	44.6	0.195	65.6	0.36	332	MNTRSKPPSPFRFFIWFDPLRPHRPTAVFYNNLDTLFRARVPAALTHHLQQRAIHRSTPHRCEKGRSRLPSVSPERSPNPPRPTVRFAANVQVHSLVVWKTASRLARQGSWESHQTDGIRFRERVKRLGRQLGPSLQPHVRACVLGCLEEPTLLTARLSHCLSAGGDYLAQTNELNNQPYG	network	Phosphatase-1 catalytic subunit binding region	1
71	Simplexvirus macropodidalpha4	QOD40141.1_71	Gene: UL13; Product: tegument serine/threonine protein kinase	protein	QOD40141.1	A0A7L7YV12	537	MT900474.1	[44943:46556](-)	67.8	0.744	76.3	0.75	70	MDESRRSRPTDNMANELGPRGTDKRSIRDWFLSHVRSLSKNPTKRGQSCSLHKTSDHQPHFRTRPRTGWFKWRTNRSASKITQTQTQTTRKRPPSIKRAPKRLVAPPLTPTHIFEFLDQTKTGRPIFRINPTLPYTSIQLPGDRSFGGVGGYGEVELIKEHKLAVKTIRDSNWYTMELITTLLVGQYTVTSLRPHNVYGFIIPLGFSVQRRQLLFPAYDMDFSKYITRLTAANPIPLAVAQRTHRCFLDLAYAVVFLNTVCGLSHLDIKGANILVHIQPDSLVLHHAVLADFSLVTLNSNSLVSRAQFRAPDPSSDNIQIFDVPPILSKVNLHTLVGHGYNHPPELLLKYINCDWGTEKKSPLRCELGLAVDLYALGQALLEMVMAAYVSPAIGVPVPR…	cluster	UL97	0.56
72	Simplexvirus paninealpha3	AFV26915.1_72	Gene: UL26.5; Product: capsid scaffold protein	protein	AFV26915.1	K9MHT8	324	JQ360576.1	[51962:52936](+)	49.1	0.198	54.6	0.19	85	MNPVSASGAPAPPPPGDGSYLWIPASHYNQLVTGHSAPHHPPLAACGLPAAGTVAYGHPGAGPSPHYPPHPAHPYPGMLFTGPSPLEAQIAALVGAIAADRQAGGLSAAAGDHGVRGSVKRRRHEVNSSEYDCGRDEQDWDVPYYPGEARPEPRPVDSRRAARQASGSHETITALVGAVTSLQQELAHMRARTHAPYGAYPPVGHYHHPHADTETPAQPPRYPTEAIYLPPSHIARPGPLAGAGGAPPRPSYPPVAVTPGPSPPLPHPPPAPPGPTPPPAASLPQPEVPSAEASALVNASSATHVNVDTARAADLFVSQMMGSR	cluster	Assemblin (Peptidase family S21)	1
72	Simplexvirus paninealpha3	AFV26948.1_72	Gene: RL1; Product: neurovirulence protein ICP34.5	protein	AFV26948.1	K9MHD6	341	JQ360576.1	join{[126036:126518](-), [125196:125738](-)}	57.5	0.187	57.8	0.26	251	MSRRGPRRRPRHRPHRRLRRPAPAADLAVPRPGAHPTANSQMVPAHNSGTAVKSAPASSSLLRHWLLVPEADDEDDADYASDDAEWADSPPSEGAGKAPETPNTAPAAASPPPPPREERRPPRPLPPHLALRLRATTEHLARLRLRRQPPPSPPADAPPRKVCFSPRVRVRHLVAWETAARLARRGTWARERADRDRFRRRVAAAEAVIGPCLEPEARARARARIHGPGGPAEEAADSGSAGSGPSGGLGLNQRGGLTRRSSGEPKVRARPLSEETMEGPAYISARGRLRPAAAPAPGGGADQPGAAAPARTPPSRPPRTAPIGRAPACVRRLPGMVIKNF	network	Phosphatase-1 catalytic subunit binding region	1
72	Simplexvirus paninealpha3	AFV26887.1_72	Gene: RL1; Product: neurovirulence protein ICP34.5	protein	AFV26887.1	K9MHD6	341	JQ360576.1	join{[509:991](+), [1289:1831](+)}	57.5	0.187	57.8	0.26	251	MSRRGPRRRPRHRPHRRLRRPAPAADLAVPRPGAHPTANSQMVPAHNSGTAVKSAPASSSLLRHWLLVPEADDEDDADYASDDAEWADSPPSEGAGKAPETPNTAPAAASPPPPPREERRPPRPLPPHLALRLRATTEHLARLRLRRQPPPSPPADAPPRKVCFSPRVRVRHLVAWETAARLARRGTWARERADRDRFRRRVAAAEAVIGPCLEPEARARARARIHGPGGPAEEAADSGSAGSGPSGGLGLNQRGGLTRRSSGEPKVRARPLSEETMEGPAYISARGRLRPAAAPAPGGGADQPGAAAPARTPPSRPPRTAPIGRAPACVRRLPGMVIKNF	network	Phosphatase-1 catalytic subunit binding region	1
72	Simplexvirus paninealpha3	AFV26901.1_72	Gene: UL13; Product: tegument serine/threonine protein kinase	protein	AFV26901.1	K9MEW0	518	JQ360576.1	[26948:28504](-)	66.8	0.705	79.6	0.78	72	MDESGRQRPASHVAANISPQGAHRRSFKAWLASYIHSLSRRASGRPSGPSPRDGVVSGARPGSRRRSSFRERLRAGLSRWRMSRSSHRRASPETPGPAAKLRRPPLRRSETAMTSPPSPPSHILSLARIHKLCIPVFAINPALRYTTLEIPGARSFGGSGGYGEVQLIREHKLAVKTIREKEWFAVELIATLLVGECALRACRTHDIRGFITPLGFSLQQRQIVFPAYDMDLGKYIGQLASLRTTTPAVATALHHCFTELARAVVFLNTTCGISHLDIKCANVLVMLRSDAVSLRRAVLADFSLVTLNSNSTISRGQFCLQEPDLKSPRGFGMPAALTTANFHTLVGHGYNQPPELLVKYLNNERTEFNNRPLKHDVGLAVDLYALGQTLLELVVSVYV…	cluster	UL97	0.56
73	Simplexvirus papiinealpha2	ABA29280.1_73	Gene: UL26.5; Note: scaffolding protein	protein	ABA29280.1	Q2QBF0	316	DQ149153.1	[52081:53031](+)	49.3	0.193	54.7	0.19	91	MNPAAPGAAAPTPAPPGDGSYLWIPAAHYNQLVASHPPGPAFGAPAAYAPLAGVVGAPAAFAPPHPGGVYHPGVLFPGPSPLEAQIAALVGAIAADRQPPPAAPGKRRRYETERECDHDDRDDAAYYPGEARALPRFAPDAAGRARRAAPTPGANETIAALVGAVTSLQQELSHMRARAAPYGPPYAPAAPRPALGVAGDAPPPQYAQQAQWEAAAVGAHAPALPHHPPQPQPPTRQQPYAPPTGAPLVPGPQPVAVASGATGAVSGVAAPGAAAPAEAGDPEAHAALVNASAATHVDVDVGRAADLFVSQMMGGR	cluster	Assemblin (Peptidase family S21)	1
73	Simplexvirus papiinealpha2	ABA29266.1_73	Gene: UL13; Note: virion protein kinase	protein	ABA29266.1	Q2QBG4	514	DQ149153.1	[27839:29383](-)	67.5	0.722	79.1	0.78	71	MDERRGQRPADHVAARVSPRGTPRGSLRAWLASHIRSGGRRSSGRRGARSPRPGSPRTHRPSFRERLRVGFSRWRLSRSAHPRSPSGPALSPTGLGRPPLRPAGGPMTAAPRPPAYVLSLVGVHRLCSPVFQVNPALHYTTLEVPGARSFGGSGGYGEVELIREHKLAVKTIRDREWYTAELAATLLVGDCALRAGAALNVRGLIVLLGFSLQQQQIVFPAYDMDLARYIGQLAGPRADHPLVIPALGARFAEMARAVSFLNTTCGISHLDIKCANILVALNADAVSLRRAVLADFSLVTLNSNSVISRGQFCFAQPPPRGPGALDMPSVLTTANFHTLVGHGYNQPPELLIKYLNNERAEFAGRPLGHDCGLAVDLYALGQVLLEVIVSAYVTPGLGI…	cluster	UL97	0.56
74	Simplexvirus pteropodidalpha1	BAP00679.1_74	Gene: RL1; Product: ICP34.5	protein	BAP00679.1	A0A060Q1X2	292	AB825953.1	[2328:3206](+)	62.7	0.216	66	0.3	220.5	MPRRGARRPRRRSVRPPPQTPRAPLPPRGSRSAQPAPQPRERSRPRSRPATDTAPPPGPAPPGPLSRWVVTPGEDSSEESSQSDEDWDWEPPSERPRPHTLLDRWLVIPGDDDDTGDGSKSDSDWDPEPRPATPPARVSSLRPASLLPPRLARRLREARERDRAWREARERRRSRADADASESPASTARVRFSPSVRVHILVTWQVAARQARRGSWAHHQADRARFRRRVAEAEAALGPILCAEARERARARAARWAAGLERAPEPPPLPPPPPPPPRFCSCTGRAASGSPH	network	Phosphatase-1 catalytic subunit binding region	1
74	Simplexvirus pteropodidalpha1	BAP00737.1_74	Gene: RL1; Product: ICP34.5	protein	BAP00737.1	A0A060Q1X2	292	AB825953.1	[119629:120507](-)	62.7	0.216	66	0.3	220.5	MPRRGARRPRRRSVRPPPQTPRAPLPPRGSRSAQPAPQPRERSRPRSRPATDTAPPPGPAPPGPLSRWVVTPGEDSSEESSQSDEDWDWEPPSERPRPHTLLDRWLVIPGDDDDTGDGSKSDSDWDPEPRPATPPARVSSLRPASLLPPRLARRLREARERDRAWREARERRRSRADADASESPASTARVRFSPSVRVHILVTWQVAARQARRGSWAHHQADRARFRRRVAEAEAALGPILCAEARERARARAARWAAGLERAPEPPPLPPPPPPPPRFCSCTGRAASGSPH	network	Phosphatase-1 catalytic subunit binding region	1
74	Simplexvirus pteropodidalpha1	BAP00692.1_74	Gene: UL13; Product: tegument serine/threonine protein kinase	protein	BAP00692.1	A0A060Q1U1	515	AB825953.1	[25646:27193](-)	68.5	0.732	80.2	0.78	75	MDESQRQRSPGHVAAELSPRGAPRRSLRSRIASYVRSLSRRSSGRTRTRSKSPRKDTSSQRHQRTSFRERLRAGFSRWRLSRSSHYTPNPNTPLSPRLTRSPIKRLSAVLTEPPLPPTQILTLTRIHKLCRPIFNVNPALQYTALEISGARSFGGSGGYGEVEIISEHKLAIKTIRESDWYAIELIATLLVGDCAIRALQTHKIQGFIIPLGFSLQQRQILFPAYDMDFSRYIGQLSTLNTTNHFISLSLYSCFAEMARAVVFLNTMCGISHLDIKCANILVTLQSDSISLRRAVLADFSLLTLNSNSVISHGQFYIQEPHRPKPRLFNIPSALVTANFHTLVGHGYNQPSELLLKYLNNERAEFTNRPLRHECGLSVDLYALGQALLELVVSAYVTPS…	cluster	UL97	0.56
75	Simplexvirus pteropodidalpha2	BBM13222.1_75	Gene: UL49A; Product: envelope glycoprotein N	protein	BBM13222.1	A0A510J737	81	LC492974.1	[101767:102012](-)	52.5	0.327	70.5	0.36	16	MSYEDWAVLAGLVVALACGSAVGDSGSRAHAFWSEQCSGHRAHSSPSGALGLFYLGMLSMGVSLGACLYRIGTRAWALADQ	cluster	Herpesvirus UL49.5 envelope/tegument protein	1
75	Simplexvirus pteropodidalpha2	BBM13171.1_75	Gene: RL1; Product: ICP34.5	protein	BBM13171.1	A0A510J9Z0	295	LC492974.1	[1405:2292](+)	63.5	0.215	65	0.3	400	MPRRGPRRPRRRSVRPPPAAPSAPPPPRRPRSAQPAPRPRAPSAPRSRPKTDTAPPPRAPRPDPLAQWVVTPGEDSSEESSQSDEDWDWEPPSETPRPHTLLDRWLVIPSDDDDTGDGSKSDSDWDPEPRPATPPAPESPLARALLPPRLVRRLRELRERERAWRQARERRRDRDAETRPDEPDAPETRVRFSPQVRVHVLVTWQVAARQARRGSWAHHQADRARFRRRVAEAETALGPFLCPEARERARARATRWAAGLESAPEPPTPRPAPPPPPPPFRFCSCTGRAARSSPQ	network	Phosphatase-1 catalytic subunit binding region	1
75	Simplexvirus pteropodidalpha2	BBM13231.1_75	Gene: RL1; Product: ICP34.5	protein	BBM13231.1	A0A510J9Z0	295	LC492974.1	[118066:118953](-)	63.5	0.215	65	0.3	400	MPRRGPRRPRRRSVRPPPAAPSAPPPPRRPRSAQPAPRPRAPSAPRSRPKTDTAPPPRAPRPDPLAQWVVTPGEDSSEESSQSDEDWDWEPPSETPRPHTLLDRWLVIPSDDDDTGDGSKSDSDWDPEPRPATPPAPESPLARALLPPRLVRRLRELRERERAWRQARERRRDRDAETRPDEPDAPETRVRFSPQVRVHVLVTWQVAARQARRGSWAHHQADRARFRRRVAEAETALGPFLCPEARERARARATRWAAGLESAPEPPTPRPAPPPPPPPFRFCSCTGRAARSSPQ	network	Phosphatase-1 catalytic subunit binding region	1
75	Simplexvirus pteropodidalpha2	BBM13185.1_75	Gene: UL13; Product: tegument serine/threonine protein kinase	protein	BBM13185.1	A0A510J6Z4	515	LC492974.1	[25072:26619](-)	68.2	0.731	80.4	0.78	73	MDESQRQRSSGHVATELSPRGAPRRSLRSRIASYVRSLSRRSSGRTRTKSQSPRKDTSSQRPQRTSFRERLRAGFSRWRLSRSSHYTPNPQTSLSPKLTRSPIKRLSAVLTEPPLPPTQILTLTRIHKLCRPVFSVNPALQYTALDISGARSFGGSGGYGEVEIISEHKLAIKTIRESDWYAIELIATLLVGDCAIRALQTHKIQGFIIPLGFSLQQRQILFPAYDMDFSRYIGQLSTLNTTNHFISLSLYSCFAEMARAVVFLNTMCGISHLDIKCANILVTLQSDAISLRRAVLADFSLLTLNSNSVISHGQFYIQEPHRPKPRLFNIPSALVTANFHTLVGHGYNQPSELLLKYLNNERAEFTNRPLRHECGLSVDLYALGQALLELVVSAYVTPS…	cluster	UL97	0.56
76	Simplexvirus saimiriinealpha1	ADO13815.1_76	Gene: UL13; Product: tegument serine/threonine protein kinase	protein	ADO13815.1	E2IUF7	591	HM625781.1	[92604:94379](+)	66.3	0.666	73.3	0.7	69	MDESRRRRSPDPLARRGSPRARRPLRPELADARSSTSGGRHSPYGGASGAAVPVTPPRSRRATIGAHIKAGFTRWRLRLSGDPGSSTRISSETAKAIAVLSRESGTERGSLSRPPIRDPHHRYPPRRVGTPHARAPRGDQPERDGEDLRAKKQTPEAEPADSGSRSDLELAESPLQSGTGVLVQPPATPHYVLRIARATRLQGPLFDVNPRMHFTDFGVQGARSFGGSGGYGEVELLRGHRLAVKTVKAPEWFRVELVATLLAGDCATRARRSLGISGIIVPLAFSLSGQQIVFRAYDMDLSHYVAQLAVVNSRDPRIPQSVERRFVEMARAINYLNTSCGLTHLDIKGANILVDLESDALCLRRAVLADFSLLTLNTNSVVAGARFSLWCHDRGALVA…	cluster	UL97	0.79
77	Varicellovirus bovinealpha1	AFV53377.1_77	Gene: UL41; Product: virion host shutoff factor	protein	AFV53377.1	K4PEM5	459	JX898220.1	[21092:22471](+)	55.5	0.594	78.2	0.79	85	MGLFKLLRYAYGNRLVKHDAITTPPGVMTPIAVDLWNVMYTLLERFCGDAPGGVGDAAATARCFLSLLRMLLKRSYYPIFVADRGIHGDRRATRGAKAIVAQTMRAVGGSGRLGRLVSDDYTSEDEVLGAYEYPVPHADAAADDDEEATAKEFAGRASAGAARANAPKLAHRVCVSLIRFLGYAYVDAAEMEADDVCANLFHTNTVAHIYTTDTDMILMGCDLILDAAPLFPPTLRCRDVLASLGLTYGQFLATFVRCHTDLHQPPMLRSVQQVVRGLRRAAEAEPATTETESGSEREPESELGRPGAGPRRRLPPAVDDPLKTTTPATVEAHSVRMKYTSRYPPIAQTCADALRLLPASQTRGGVLERKFVKHVVDTIAPRMRGRWAVLKRVPIAQDA…	cluster	XPG I-region	1
77	Varicellovirus bovinealpha1	AFV53406.1_77	Gene: UL13; Product: virion serine/threonine protein kinase	protein	AFV53406.1	K4P1J4	493	JX898220.1	[81504:82985](+)	73.7	0.794	81.8	0.79	72	MQARRQRRRARLGLPLLSGRDGRPTAPPDPPRRLFSAPASGAPGGADLLAAAAVLPPSPPRAAGSALRRAPIRPASRRRRRSRAHILRLAAVERPGCPVFVADASLRMPSAAELAGPAQLRGAGGYGSVVVHEAAGVAVKTFASAADFEHELLVTLLAGECSLRALRHARADAIIRPCGFSLRRRQLALPAYDADLVAYAEAAGRAVLSPAALAAIERAFVGLGRAVVFLNASCGLAHLDIKGGNIFVNTAGALITRAVLGDFSLMTLTAQSALADAEFLVSTDDGNSDGASDAVAGGRLRLRLPPDARMPDPEIVMGHCATRPSEMLLDFLNRHGLRGRPEPLPADLGLAIDLYALGHALLELVLTGARETPEVQCARRQGALHMSARRVTCGLVIGI…	cluster	UL97	0.56
78	Varicellovirus bovinealpha5	AAR86149.1_78	Product: UL13 virion serine/threonine protein kinase	protein	AAR86149.1	Q6X224	495	AY261359.1	[82923:84410](+)	72.8	0.779	80.9	0.79	71	MQSQRRRQRRRARLGLPLLSGRDGRPTAPPDPPHRLFSAPASGAPGGADLLAAAAVLPPSPPRAAGSALRRAPIRPASRRRRRSRAHILRLAAVERPGCPVFVADASLRMPSAAELAGPAQLRGAGGYGSVVVHEAAGVAVKTFASAADFEHELLVTLLAGECSLRALRHARADAIIRPCGFSLRRRQLALPAYDADLVAYAEAAGRAVLSPAALAAIERAFVGLGRAVVFLNASCGLAHLDIKGGNIFVNTAGALITRAVLGDFSLMTLTAQSALADAEFLVSTDDDNGDGASDAVAGGRLRLRLPPDARMPDPEIVMGHCATRPSEMLLDFLNRHGLRGRPEPLPADLGLAIDLYALGHALLELVLTGARETPEVQCARRQGALHMSARRVTCGLVI…	cluster	UL97	0.56
78	Varicellovirus bovinealpha5	AAR86120.1_78	Product: UL41 virion host shutoff factor (tegument)	protein	AAR86120.1	Q6X253	525	AY261359.1	[21714:23291](+)	57.2	0.607	71	0.71	84	MTRAGAERRASRRRGGALYTARPPRPRRQNTHTRRIKRRHVGGPDAYKRVRVHAAPRSALRAAARTNPHGAMGLFKLLRYAYGNRLVKHDAITTPPGVMTPIAVDLWNVMYTLLERFCGDAPSGVGDAAATARCFLSLLRMLLKRSYYPIFVADRGIHGDRRATRGAKAIVAQTMRAVGGSGRLGRLVSDDYTSEDEVLGAYEYPAPRADAAAGADDGGEEAAREIAGRASAGAARANAPKLAHRVCVSLIRFLGYAYVDAAETEADDVCANLFHTNTVAHVYTTDTDMILMGCDMILDAAPLFPPTLRCRDVLASLGLTYGQFLAAFVCCHTDLHQPPMLRSVQQVVRGLRRAAAAEPATDTEAEESGRERELGPRPRLPPAVDDPLKTTTPATVEAH…	network	XPG I-region	1
79	Varicellovirus bubalinealpha1	APO15903.1_79	Gene: UL13; Product: tegument serine threonine protein kinase	protein	APO15903.1	A0A1L5JKI0	386	KU936049.1	[82531:83691](+)	82.2	0.913	89.8	0.9	73	MPSAAELGGPAQLRGAGGYGRVVVHEAAGVAVKTFASAADFERELIVTLLAGECSLRALRHARADAIIRPCGFSVRRRQLALPAYDADLAAYAEAAGRAVLTPAALAAVERAFVGLGRAVVFLNASCGLAHLDIKGGNIFVNTAGAPITRAVLGDFSLMTLTAQSALADAEFLVAADDGGGGDGPDAGVGARLRLRVPPDARRPYPEILMGHCAARPSELLLDFLDRRGLHGGPEPLSADLGLAIDLYALGHALLELVLTGAREAPEVQCARRQVAQYMGARRVTCGLILGVLAHRCALLPLVLPATPRTAACGVPWDEPAAVRAALCDPASRAAFDGAAEAHRARYTERVSAALAAAPVRRTLELAALLCHPNPRARRAALVLWP	cluster	Protein kinase domain	1
79	Varicellovirus bubalinealpha1	APO15874.1_79	Gene: UL41; Product: virion host shutoff factor	protein	APO15874.1	A0A1L5JKF0	455	KU936049.1	[21430:22797](+)	57.6	0.636	76.4	0.78	84	MGLFKLLRYAYGNRLVKHDAITTPPGVMTPIAVDLWNVMYTLLERFCGDAPGGVGDAAATARCFLSLLRMLLKRSYYPIFVADRGIHGDRRATRGAKAIVAQTMRAVGGSGRLGRLVSDDYTSEDEVLGAYEYPAPRADAAAGADDGGEEAAREFAGRASAGAARANAPRLAHRVCVSLIRFLGYAYVDAAETEADDVCANLFHTNAVAHVYTTDTDMILMGCDMILDAAPLFPPTLRCRDVLASLGLTYGQFLAAFVCCHTDLHQPPMLRSVQQVVRGLRRAAAAEPATDTEAEEGSGREREPGPRPRLPPAVDDPLKTTTPATVEAHSVRMKYTSRHPPIAQTCADALRLLPASQTRGGVLERKFVKHVVDTIAPRTRGRWAVLKRVPIAQEAPDPR…	cluster	XPG I-region	1
80	Varicellovirus canidalpha1	ALL26109.1_80	Gene: UL26.5; Product: capsid scaffold protein	protein	ALL26109.1	A0A172DSI9	281	KT819633.1	[54881:55726](-)	49.1	0.185	55	0.19	91	MASPNTIPSKPPTNGDYILVPSAQYNQLIVSQHAQQVPISHMPYTQTSIVPPPHMIAPYTSQVLPSQFSTYNYPSHHSNLEAQISALVGALAAERKNSRVEFSPENFQRSPPYSYDRKLSRKRKYDWDLNQRDEFDHIYYPGEHPPKIAPKQSDSLSELIGAVSSLQQEITQLRSMQKGCIKPDYANQNMFAYPTMQCQIPQVIAQSNSSNQPISHVLPQSISVDTQTKPNVPLVDSGQGDGIKKTKTSNYTTIDASAISSINTCDRDDADIFVSQIMNSR	cluster	Assemblin (Peptidase family S21)	1
80	Varicellovirus canidalpha1	ALL26051.1_80	Gene: UL41; Product: tegument host shutoff protein	protein	ALL26051.1	A0A172DSI1	486	KT819633.1	[21385:22845](+)	56.6	0.602	72.1	0.73	81	MGLFGLLKYAYSRRLVKHDAIATPPGIYTPIAIDLWNVMYTLMEKFCIENDTQTDSPTVTAECFFSLLKLLQKRSYFPIFVSDRGINGDGHVKRGAKAIATQTMCHQGGSGRLGEITNSEGNVCGEILKTYKKLEKCEPINILSARWSSLVNTPKLCYKLCVNLIRHLGFPYVNVSDMEADDVCANLYHTNTAAQIYTTDTDLILMGCDIILDVVPLFPPTLRCRDILASLNVSYPEFLCTFVRCHTDLHQAPILKSVQSIIKNKYKNSKKEYNSDSGDSSEESGEIQHHEKYLDQISNSWRISDSVSTNIVSSSEESSNITSSESSDTDSFGIPKNQNGFKILSKINSPSNKGQSKRVTAVDENSLNLKYTSRFPPIMKTISRSLMMLPAPQTKHEVL…	cluster	XPG I-region	1
80	Varicellovirus canidalpha1	ALL26078.1_80	Gene: UL13; Product: tegument serine/threonine protein kinase	protein	ALL26078.1	A0A172DSF4	589	KT819633.1	[76828:78597](+)	59	0.644	73.3	0.71	71	MSQRDGRSTFNKMDVGKGPTCEYDDEQQFFQSRGIQPTKAGRGKFYAEVASSTIDSNNSSEQLLQPNGHTVNSDCMSFNPTTFSKKQPTHHIKSKQGGEYNTNDGRQSVYDNCWVKAKRILKPGRRTSTDRPGRRESRVMARRSSSPKKRRCSGMSRDPIDKRANFLKSLARQPIHDGGSPLTTTPVKIKYILKLKKIKQVLNPVFCVAPEMHYSNVNLDETPVFGGAGGYGEVKIYKQTGVAIKTSSCSSSFEHELLISLIAGECSLQGKASFGIHSIIYPIAFSLPEKQMVFNAYDMDLNLYCYKLSLNQALNVDVLSSIKKSFIDLGKAIVYLNIKCGLTHLDIKGGNIFVNTNNFIITECVLGDFSLMTLNTNSTVTRSEFEIITGDTKPKVLCL…	cluster	UL97	0.79
81	Varicellovirus caprinealpha1	QBM10888.1_81	Gene: UL13; Product: Serine/threonine-protein kinase	protein	QBM10888.1	A0AAE6D0I4	481	MG989243.1	[77374:78819](+)	76.3	0.802	82.1	0.81	72	MGRARAASRPWPGPPSAPRACSAPGAGAPAGSRGAASPSPPPALRARAPIRPPRRRMGAVRARAPIRPPRRRSRARILRLAGLGRPGPRVFVASARLRMPSEAELAGAAPQARGAGSYGSVVVYEAAGVAVKTFASAAGFAHELLMTLLAGECSLRALVCARADAIIRPRGFSLQRRQLALPAYDADLASYAEAAGRAVLAPAALAAAERAFVDLGRAVVFLNASCGLAHLDIKGGNIFVNATGPCITKAVLGDFSLMTLTARSALADAEFLVRDEAAAPGAQGGGGGCRRMTLPRSARLPDPAVVMGHCATRPSELLLDFVNRHGLCGPPEPLAPETSLAIDLYALGHALLELVLTGAREVPDVQSARRRGALYMSARRATCELAVGILAHRCALLPL…	cluster	UL97	0.56
82	Varicellovirus cercopithecinealpha9	AAG27190.1_82	Product: host shutoff virion protein	protein	AAG27190.1	Q9E1Z8	471	AF275348.3	[25364:26779](+)	63.8	0.74	71.2	0.75	69	MFCKPKGIFELLHFTTIGNMGLFGLTRFIHDHRLIKPSNISTPPGVLTPIAVDIWNVMYTLLERLYPSKRYKKIHGPSVTIHCLGVLLRLLTHRSYYPIFVLEETEDASKPLARGAKALVHETKLEKRLKSANLYTTISTGKHPRGFYKDIPKYYETMFPIIHTTEGIFEPAHRLNTSSSENHCMSSDKVKCFQNSDVNNVEYYCMESGHRLHHKLCASLIKLMGYAYVEANNIEADEACANLFHTRTAALVYTTDTDLLLMGCDIVLDTVPLFAPIVKCKDLLQYLGITYPEFLAAFVRCQTDLHTSETLRSVQQVIEDTGLKLPNNSIIADSHFESWRHKNTTHDTDLQPGDLKYIENVPDYTSNLSRVTEEAECALNLMPPSTSVSDELERAFVQH…	cluster	XPG I-region	1
83	Varicellovirus cervidalpha1	AVT50697.1_83	Gene: UL13; Product: tegument serine/threonine protein kinase	protein	AVT50697.1	A0A455JPZ7	484	MH036942.1	[81786:83240](+)	72.3	0.784	82.6	0.81	63	MQPQQPQQPRPPQRRRPRPRGRPPPAPPEPARPDARGRGADLLAPAAAPPPSPPAAAGAALRRAPIRPPGRRRRRSRARVLRLATPERPGRPVFVADAGLRMPSAAELGGPARPRGAGGYGSVVVHEAAGVAVKTFASAAGFEHELLVTLLAGECSLRALRHARVDAIIRPCGFSLRRRQLALPAFDADLAAYAEAAGRAVLSPAALAAAERAFVELGRAVVFLNASCGLAHLDIKGGNIFVNTAGALITRAVLGDFSLMTLTAHSALADAEFLVAADDDGGAGDGAARRLRLRLPPGARCPEPEIVLGHCATRPSELLLDFLNRHGLRGRPEPLPADLGLAIDLYALGHALLGLVLTGAREAPEVQCARRQGALHMGARRATCELVVDILAHRCALLP…	cluster	UL97	0.56
84	Varicellovirus cervidalpha2	AVT50769.1_84	Gene: UL11; Product: myristylated tegument protein	protein	AVT50769.1	A0A455JIW2	88	MH036943.1	[86694:86960](+)	37.6	0.157	63.2	0.27	32	MGQAASCGWCRRNRILTRAGALVDLDPSAFEDFSLDDLQALTAPGAAAGSRAASDDEDDVWTAVVTAPRRGAPLPPGRLYRPQRREVY	cluster	Membrane-associated tegument protein	1
84	Varicellovirus cervidalpha2	AVT50767.1_84	Gene: UL13; Product: tegument serine/threonine protein kinase	protein	AVT50767.1	A0A455JQ69	495	MH036943.1	[83690:85177](+)	73.4	0.765	80.2	0.79	72	MRLRRQRRRQQQQQQPEMGRAAAASRPRPPPARPPSGPAAGPLAVAPEPGAAGPLATPPPPSPPPAAGSALRRAPIRPPSRRRRRRSRARVLRLAAESAPAARPVFLVDARLRMPSPAELGGPARPRGAGGYGSVVVHEAAGVAVKTFASAAGFEHELLMTLLAGECSLRALRHARADAILRPCGFSLPRRQLAMPAFDADLAAYAEAAGRAALSPAALAAAERAFVELGRAVVFLNASCGLAHLDIKGGNIFVNTAGALITRAVLGDFSLMTLTAQSALADAEFLLAAEGGAAGGEGAPLRLRLTPAARLPAPEIVLGHCATRPPEVLLEFLNRHGLGGRPEPLPAERGLAIDLYALGHALLELVLTGAREAPEVQCARRQGARLMGARRASCELAVD…	cluster	UL97	0.56
84	Varicellovirus cervidalpha2	AVT50738.1_84	Gene: UL41; Product: tegument host shutoff protein	protein	AVT50738.1	A0A455JL60	496	MH036943.1	[21755:23245](+)	52.5	0.54	74.7	0.75	86	MGLFKLLRYAHSNRLVKHDAITTPPGVMTPIAVDLWNVMYTLLERSYGDAPAGVGDAVATARCFFALLRMLLKRSYYPIFVADRGIHGDRRATRGAKAIVAQTMSAAAGGSGRLGRLFGDECASEDEVLGAYEYPPAPRAAAAVAAAAAASSGEEGAPAARSAALAAAAAAAAEADEEEPAEEFTGRLSPSARAQVPRLVHRVCVSLVRFLGYAYVDAGELEADDVCANLFHTNTVAHVYSTDTDLILMGCDLILDAAPLFPPTLRCRDVLASLGLTYGQFLATFVRCHTDLHQPPALRSVQQVVRGLRRAAAAAAEASATETDSEDAAAAAGEEDAGRAAPPRRRPSRRLPPAADDPLRTTTPATVEAHSVRMKYTSRYPPIVQTCADALQLLPASQT…	cluster	XPG I-region	1
85	Varicellovirus cervidalpha3	AVT50631.1_85	Gene: UL13; Product: tegument serine/threonine protein kinase	protein	AVT50631.1	A0A455JIQ5	503	MH036941.1	[82522:84033](+)	71.1	0.756	81.6	0.79	66	MQPQQPQQPPPPRPPQRRRPRPRGRPLPAPPEPARPDPLAPAAAPPPSPPPAAGSALRRAPIRPPGRRRRSRARVLRLATPERPGRPVFVADAGLRMPSAAELGGPARPRGAGGYGSVAVHEAAGVAVKTFASAAGFEHELLVTLLAGECSLRALRHARVDAIIRPCGFSLRRRQLALPAFDADLAAYAEAAGRAVLSPAALAAAERAFVELGRAVVFLNASCGLAHLDIKGGNIFVNTAGALITRAVLGDFSLMTLTAHSALADAEFLVAADDDDGAGGSGGGAGGSGGGAGGSGGGAGGSGGGAGRRLRLRLPPGALRPEPEIVLGHCATRPPELLLDFLNRHGLRGRAEPLPADLGLAIDLYALGHALLELVLTGAREAPEVQCARRQGALHMGAR…	cluster	UL97	0.56
86	Varicellovirus equidalpha1	AAT67276.1_86	Product: host shutoff virion protein	protein	AAT67276.1	P28957	497	AY665713.1	[26262:27755](+)	50.5	0.52	71	0.7	83	MGLFGLLKYAYSNRLVKHDAITTPPGIMTPIAIDLWNVMYTLMEKFDQERNFPLDGAAVTARCFFSLLRLLLKRSYYPIFVSDRGIYGDGRVKQGAKAIVSQTMSSYGGSGRLSSACFTGDEHDTEFQEDPEENDVSVPPQDTCPPTEISAGYVEPERKCEHSSTRWSALDGAPRLSYRLCVNLIRHLGYPYVNACNLEADDVCANLYHTNTVAQIYTTDTDLILMGCDIILDIMPLFPPTLRCCDVLMDLGVTYDEFLTEFVRCHTDLHEPQTLASVQSVISSLHSPPDEDEGADMPQTPSGHSWRCPNERRVISWRRQDDHDYDSSTEDSDQSDSSEEEEECPAGKGFGYRENPAVETCKRRTRPRRSAEASGRILHLKYTSRYPPIMESAPRALVR…	cluster	XPG I-region	1
86	Varicellovirus equidalpha1	AAT67306.1_86	Product: virion protein kinase	protein	AAT67306.1	P28966	594	AY665713.1	[89369:91153](+)	58.9	0.621	73.3	0.7	73	MARSRRRSSVDEMDVGGSATSEYENCGGPSFSPLNLSRPKKSTRGRSLRSAQAWGGKQLHPERSTPLARNDCGPSSKPRRRHEVGRSNKGLGASLDRTDEDTSQCPRIRASAIRCGASTRKIVRITGECDAQQGDSRPGRSEMAGWHSPPKRRRTPSRHGNSDNERSHLPRLSSHGVVRVGGRPLTQTPLQKTIILQPKLVRKVFMPTFTVNPEMHYRRVALGEIPKFGGAGSYGEVQIFKQTGLAIKTASSRSCFEHELAVSLLTGECSLRAQASLGIGGIICLMAFSLPSKQMVFPAYDADLNAYGYRLSRSGPPSVLVTESIERAFIGLGRALVYLNTSCGLTHLDVKGGNIFVNHSHFVISDCVIGDLSLMTLNTNSMAMRAEFEIDTGEEEIKT…	cluster	UL97	0.79
87	Varicellovirus equidalpha3	AIL02936.1_87	Gene: ORF19; Product: tegument host shut-off protein	protein	AIL02936.1	A0A077B9P1	508	KM051845.1	[25185:26711](+)	57.2	0.603	71.5	0.7	83	MGLFGLLKYAYSNRLVKHDAITTPPGVMTPIAIDLWNVMYTLMEKFASDEDGPADSATATARCFFSLLRLLLKRSYYPIFVSDRGIHGDGHVKHGAKAIVTQTMSRRGGSGRLPGGPCLAGEGDEADLLEAYASEGGCGAAVPGAAPENAAQGFGEPARRPEQSQPPRGAPGGAPRLSYRLCVNLIRYLGYPYVNAVDLEADDVCANLYHTNTVAQVYTTDTDLILMGCDIILDATPLFPPTLRCCDVLMSLGMGYDEFLTQFVRCHTDLHQQPTLVSVQTVIRSLAPREGDVPDDERAARRALGFAPFLAPGPRRSIEETCDSWRRPTGATFSSRSAPAPPPESYATARLSGRVGRPEDRRAPRRLSEPPEDRRGARRSLDPTTRVLHLKYTSRYPPI…	cluster	XPG I-region	1
87	Varicellovirus equidalpha3	AIL02966.1_87	Gene: ORF49; Product: tegument serine/threonine protein kinase	protein	AIL02966.1	A0A077B9S0	582	KM051845.1	[89191:90939](+)	62.4	0.645	74.1	0.71	72	MAQLGRRSSADEMDVGGGTSSGRRIHRGAAISDSTPLGRDRRAGSKDRWGQEPGPIHSPGESAGRNERRRRATPARRRLGSEARPASGESSSGPIGSRQSMAARCRAAARRLVGRTRARDPESAHQSGEPDVAGGHAASKRRRTVSLHRHSDHERPHLSRRNARRVARAGAGPLTQLPPPRATILKPKAVRRVFMPVFTVNPSMHYGRVRLLEAPKFGGAGSYGEVQLYRKTGIAVKTSASRSCFEHELAVTLLTGECSLRARASLDIGGIICLLAFSLPSKQMVFPAYDADLNAYGYRLARAHPLSPCVTNSIERAFIGLGRALVYLNTSCGLTHLDVKCGNIFVNHMNFVISDCVVGDLSLMTLNTNSMAMRAEFEIDIGDEEVRTLRLPRSASQMT…	cluster	UL97	0.79
88	Varicellovirus equidalpha4	AAC59533.1_88	Gene: 19; Note: counterpart of HSV-1 gene UL41 and VZV gene 17	protein	AAC59533.1	A0A288CG08	496	AF030027.1	[25765:27255](+)	53.4	0.561	70.7	0.71	84	MGLFGLLKYAYSNRLVKHDAITTPPGIMTPIAIDLWNVMYTLMEKFEYDRSFPMDGAAVTAKCFFSLLRLLLKRSYYPIFVSDRGIYGDGRVKQGAKAIVSQTMSSYGGSGRISSSCFTGDEHDVELLEEYGETNGSTTQPDICQPNETATVCVEPARKCEHSSTRWSALDGAPRLSYRLCVNLIRHLGYPYVNACNLEADDVCANLYHTNTVAQIYTTDTDLILMGCDIILDIMPLFPPTLRCCDVLMDLGVTYDEFLTEFVRCHTDLHETQTLASVQSVIRSLYSPPDEDESTETQHAISGHAWRCPKEKRGISWRRQNDDYSGSSNDDSDNSDSSDEDVACLSDRGCRYRERPAADTVNKRQGRRSIEASSRIVHLKYTSRYPPIMESAPRALVRM…	cluster	XPG I-region	1
88	Varicellovirus equidalpha4	AAC59566.1_88	Gene: 49; Note: counterpart of HSV-1 gene UL13 and VZV gene 47	protein	AAC59566.1	O39289	598	AF030027.1	[88921:90717](+)	59.5	0.626	73.1	0.7	73	MARSRGRSSVDEMDVGGSTTSEYENCDGPSFSPLNMSCAKKSTKKRSLRSSRIWGGKSSDSEHTPLLTRNSCGPTGNTRRKHAGISNHKRGASLNHENGDKSFQSGHNCPRIRASAVRCGAATRKIVRITEEGASRQDNIWPGQSGMAGWHSPPKRRRTPSRHGDSNHERSHLSGQPSQSVVRVGGRLLTQTPLRKTIILQPKLVRKVFMPTFTVNPGMHYRRVSLGETPKFGGAGSYGEVQIFKQNGLAIKTSSSRSCFEHELAVSLLTGECSLRAQSTLGIGGIICLMAFSLPSKQMVFPAYDADLNAYGYRLSRNGPPSVLVTESIERAFIGLGRALVYLNTSCGLTHLDVKGGNIFVNHSHFVISDCVIGDLSLMTLNTNSMAMRAEFEIDTGEE…	cluster	UL97	0.79
89	Varicellovirus equidalpha6	QPI70159.1_89	Product: tegument serine/threonine protein kinase	protein	QPI70159.1	A0A7S9YTH0	582	MT012704.1	[88563:90311](+)	65.9	0.665	73.8	0.71	73	MAQPGRRGSVDAMDVGGCTPSERRIRRGAAISDSARAGRDPRGGSNDPWGHEPGAAHPPAEPESGNGCRRLATPGRRRLGSEARRASGESSPGPNGSRTSMAARCRAAARRLVGRTRGRDAESTHQSGEPGVAGGHAASKRRRTVSLHRNPDHERPHLSRRNARRVTRSGAGPLTQMPPPCATILKPKAVRRVFVPVFTVNPGMHYGRVRLLEAPKFGGAGSYGEVQLYRKTGIAVKTSSSRSCFEHELAVTLLTGECSLRARAAHDIGGIICLLAFSLPSKQMVFPAYDADLNAYGYRLARAHPLSPCVTNSIERAFVGLGRALVYLNTSCGLTHLDVKCGNIFVNHINFVISDCVIGDLSLITLNTNSMAMRAEFEIDAGDDEVRTLRLPRSASQIT…	cluster	UL97	0.79
90	Varicellovirus equidalpha8	AUS94672.1_90	Gene: ORF19; Product: tegument host shutoff protein	protein	AUS94672.1	A0A2K9QRF5	496	MF431611.1	[25765:27255](+)	47.6	0.487	72.5	0.71	83	MGLFGLLKYAYSNRLVKHDAITTPPGIMTPIAIDLWNVMYTLMEKCDQERNFPLDGAAVTARCFFSLLRLLLKRSYYPIFVSDRGIYGDGRVKQGAKAIVSQTMSSYGGSGRLSSACFIGDEHDAEFQEEPEENDVSVPPQDMCPPTEISTGYVEPERKCGHSSTRWSALDGAPRLSYRLCVNLIRHLGYPYVNACNLEADDVCANLYHTNTVAQIYTTDTDLILMGCDIILDIMPLFPPTLRCCDVLMDLGVTYDEFLTEFVRCHTDLHEPQTLASVQSVISSLHSPPYEDESADMPQTLSGHAWRCSNERRVISWRRQDDDDYDSSTEDSDQSESSEDEECLAGKGFRYRETQAAETGKRRTRPRRSADASGRILHLKYTSRYPPIIESAPRALVRM…	cluster	XPG I-region	1
90	Varicellovirus equidalpha8	AUS94702.1_90	Gene: ORF49; Product: tegument serine/threonine protein kinase	protein	AUS94702.1	A0A2K9QR92	594	MF431611.1	[89036:90820](+)	59.3	0.624	73.1	0.7	73	MARSRRRSSVDEMDVGGSATSEYENCSGPSFSPLNLSRPKRSTRGRSLRSAHVWGGKQSNPERATSLARNDCEPSSNPRRRQEGGQSYKGLGASLNRTNEDASQCPRIRASAIRCGASTRKIVRITGECDAQPDDGRPGRSGMAGWHSPPKRRRTPSRHGNSDNERSNLPRSSSHGVVRVGGRLLTQTPLQKTIILQPKLVRKVFMPTFTVNPEMHYRRAALGEIPKFGGAGSYGEVQIFKQTGLAIKTASSRSCFEHELAVSLLTGECSLRAQASLGIGGIICLVAFSLPSKQMVFPAYDADLNAYGYRLSRSGPPSVMITESIERAFIGLGRALVYLNTSCGLTHLDVKGGNIFVNHSHFVISDCVIGDLSLMTLNTNSMAMRAEFEIDTGEEELKT…	cluster	UL97	0.79
91	Varicellovirus equidalpha9	BAH02444.1_91	Product: tegument protein	protein	BAH02444.1	B7FEG1	497	AP010838.1	[25789:27282](+)	54.1	0.568	71.7	0.71	83	MGLFGLLKYAYSNRLVKHDAITTPPGIMTPIAIDLWNVMYTLMEKFDQERNFPLDGAAVTARCFFSLLRLLLKRSYYPIFVSDRGIYGDGRVKQGAKAIVSQTMSSYGGSGRLSSACFIGDEHDAEFQEEPEENDVSVPPQDTCPPTEISTGYVEPERKCEHSSTRWSALDGAPRLSYRLCVNLIRHLGYPYVNACNLEADDVCANLYHTNTVAQIYTTDTDLILMGCDIILDIMPLFPPTLRCCDVLMDLGVTYDEFLTEFVRCHTDLHEPQTLASVQSVISSLHSPPYEDESADMPQTLSGHAWRCPNEHRVISWRRQDDDDYDSSTEDSDQSESSEEDEECLAGKGFRYRENQAAETGKRRTRPRRSVEASGRILHLKYTSRYPPIMESAPRALVR…	cluster	XPG I-region	1
91	Varicellovirus equidalpha9	BAH02474.1_91	Product: tegument proteinvirion protein kinase	protein	BAH02474.1	B7FEJ1	595	AP010838.1	[88899:90686](+)	59.8	0.624	73	0.7	73	MARSRRRSSVDEMDVGGSATSEYENCGGPSFSPLDLSRPKRSTRGRSLRSAHVWGGKQSNPERATPLARNDCGPSSNPRRRQEVWRSDKGLGASLDRTNEDASQCPRIRASAIRCGASTRKIVRITGECDAQPSDGRPGRSGMAGWHSPPKRRRTPSRHGNSDNERSNLPRSSPSHGVIRVGGRPLTQTPPQKTIILQPKLVRKVFMPTFTVNPEMHYRRVALSEIPKFGGAGSYGEVQIFKQTGLAIKTASSRSCFEHELAVSLLTGECSLRAQASLGIGGIICLMAFSLPSKQMVFPAYDADLNAYGYRLSRSGPPSVLVTESIERAFIGLGRALVYLNTSCGLTHLDVKGGNIFVNHSHFVISDCVIGDLSLMTLNTNSMAMRAEFEIDTGEEEIR…	cluster	UL97	0.79
92	Varicellovirus felidalpha1	ACT88331.1_92	Gene: UL26.5; Product: capsid scaffold protein	protein	ACT88331.1	D1FXV6	294	FJ478159.2	[61769:62653](-)	44.7	0.176	53.3	0.2	90	MASQGNSTISHPQPPNTGDYILVPTAQYNQLVVNQHQAANVPIQYPPASTFPPNIFPSTAIYHPPLPPNHFHPYGFTPSSSGLEAQISALLGALTSDRRISQRMEPMDSGYTQALATSPSQERRYARKRRHDWDSSGQRDEYDHQCYYPGESPPQQTQRSGTNNAIIAELAGVVSSLQQENTQLRALRSIGVYQQPRQDLHPNNQNQQYPSGALQPCVGTPPVCVSQPPTNINSQNVPITSNIQTNDITPKIDVAIAGTNHSQNIAATVDASTVTGLGVRDDTDFFVSQMMNAR	cluster	Assemblin (Peptidase family S21)	1
92	Varicellovirus felidalpha1	ACT88317.1_92	Gene: UL41; Product: tegument host shutoff protein	protein	ACT88317.1	D1FXU1	453	FJ478159.2	[24698:26059](+)	54	0.548	75.9	0.76	84	MGLFGMLKYAYCNRLVKHDAITTPPGIYTPIAIDLWNVMYTLMEKFFPEKDIQVDNATVTAECFFSLLKLLQKRSYFPIFVSDRGIYGDGQVKYGAKAIVTQTMCLQGGSGRLGEFSIPHGGPCEDTSEPDGGNPKDCKVDIQERISARWSSLAYTPRLCYRLCVNLIRYLGYPYVNVSDMEADDVCANLYHTNTVAQIYTTDTDLILMGCDIILDIIPLFPPTIRCRDVLASLNLTYSEFVARFVRCHTDLHQTPILKSVQNLRSNQRHQSKTKVKEKVINLKSSTSISRDTSSDASSSEERDIECMSTDTYRISPSQIRGSSKQLTMIEEQSLTLKYTSRYPPIMKTASQTLSFLPPPQTKHEVLERKFIKHLIARMTPETRGRLSILKRVPILQEK…	cluster	XPG I-region	1
92	Varicellovirus felidalpha1	ACT88345.1_92	Gene: UL13; Product: tegument serine/threonine protein kinase	protein	ACT88345.1	D1FXW9	606	FJ478159.2	[84417:86237](+)	58.2	0.621	72	0.69	70	MARRGGRSATDEMDVGGSSQGDRLSHGPILSPITRPSSGVREGGGHCNTADPHSQGNHIKRGICKPGVSGSGNTADSAHKHLTMSPRRLRPLPHREGILRHRIKEECQDFQAGNGEGKIRANTAIDRYFTRARRIFKYTPRRMSSRRGGRTTPPCMAGWASPSGGRYDGLIRGDSNNGRTDIPNTLTRIPIHEVCTPLTTNPGNRSSILKIRKIKRVTIPVFSVSAEMHYSKVALGEPPKFGGAGGYGEVQIYRQTGLAIKTSSSPSCFEHELLVTLLAGESSLRARSSIGITGIIYPVAFSLTEHQMVFKAYDMDLNVYCNKLSSAGPPTSNILNAMEHAFIGLGKAVAYLNTKCGLTHLDIKCGNIFVNTKNFVIKDYVIADFSLMTLNTNSTVMRA…	cluster	UL97	0.79
93	Varicellovirus humanalpha3	CAA27900.1_93	Product: host shut-off factor	protein	CAA27900.1	P09275	455	X04370.1	[24149:25516](+)	63	0.696	72.8	0.75	70	MGLFGLTRFIHEHKLVKPSIISTPPGVLTPVAVDVWNVMYTLLERLYPVGKRENLHGPSVTIHCLGVLLRLLTQRSYYPIFVLERCTDGPLSRGAKAIMSRAMNHDERGTSDLTRVLLSSNTSCSIKYNKTSETYDSVFRNSSTSCIPSEENKSQDMFLDGCPRQTDKTICLRDQNVCSLTSTMPSRGHPNHRLYHKLCASLIRWMGYAYVEAVDIEADEACANLFHTRTVALVYTTDTDLLFMGCDILLDAIPMFAPVVRCRDLLQYLGITYPEFLVAFVRCQTDLHTSDNLKSVQQVIQDTGLKVPHQMDTSTRSPTYDSWRHGEVFKSLTVATSGKTENGVSVSKYASNRSEVTVDASWALNLLPPSSSPLDNLERAFVEHIIAVVTPLTRGRLKL…	cluster	XPG I-region	1
93	Varicellovirus humanalpha3	CAA27930.1_93	Product: serine-threonine protein kinase	protein	CAA27930.1	P09296	510	X04370.1	[83168:84700](+)	62.7	0.734	79	0.79	76	MDADDTPPNLQISPTAGPLRSHHNTDGHEPNATAADQQERESTNPTHGCVNHPWANPSTATCMESPERSQQTSLFLLKHGLTRDPIHQRERVDVFPQFNKPPWVFRISKLSRLIVPIFTLNEQLCFSKLQIRDRPRFAGRGTYGRVHIYPSSKIAVKTMDSRVFNRELINAILASEGSIRAGERLGISSIVCLLGFSLQTKQLLFPAYDMDMDEYIVRLSRRLTIPDHIDRKIAHVFLDLAQALTFLNRTCGLTHLDVKCGNIFLNVDNFASLEITTAVIGDYSLVTLNTYSLCTRAIFEVGNPSHPEHVLRVPRDASQMSFRLVLSHGTNQPPEILLDYINGTGLTKYTGTLPQRVGLAIDLYALGQALLEVILLGRLPGQLPISVHRTPHYHYYGHK…	cluster	UL97	0.56
94	Varicellovirus monodontidalpha1	ASW27065.1_94	Gene: UL41; Product: tegument host shutoff protein	protein	ASW27065.1	A0A286RUI6	457	MF678601.1	[36069:37442](+)	50.3	0.548	77.3	0.79	84	MGLFKLLRYAYANRLVKRDVISTPPGVETPIAVDLWNVMYTLVERMSRDAAARMSAAEATTRSLFKLLRTLERRAYFPIFVSDRGIGGYGRITRGAKAIVNQTMAHLGGSGRVAPFLPEQGTDDEVLKTYEYPARDADATAPLCEASPLAAGAASPRAGPRLAHKLCVDLIRHLGYAYVDILNMEADDICANLFHTNTVAQIYTTDTDMILTGCDLILDVAPLFPPILRCRDVLASLGLPYSRFLASFVRCHTDLHAPPVLRSVQQVIRSLRLGRTPSSESEEEEDGEEADAPPVSHPWDPAPSDGAASPETGPWPRARDADDPRLTTTRATVERYSVRTKYASRYPPILQTCGDAVWFLPPTRTRGDVVEKKFVRHVISMISPLRQDGVSLLKRVPIY…	cluster	XPG I-region	1
94	Varicellovirus monodontidalpha1	ASW27094.1_94	Gene: UL13; Product: tegument serine/threonine protein kinase	protein	ASW27094.1	A0A286MM68	478	MF678601.1	[91917:93353](+)	70.4	0.764	79.5	0.79	72	MQRTPASGSASPRSGRASSRVPVTWHSHTAARLSRATTSGRRSDARKGASADAPARPRTKDPPVLARPPVGKRRASAVVRTDRFLTLKTDASTRRPVFEVLASLSLRKVAFPEAPVFCGKGSYGRVEIFRAARAAVKTFSNGHEFAHELVATLLAADGAQRAARHLYIHNIIRPSGFCLDTQQLVLPAYDMDLAAYTRRLSRAQPSIVICQAAHRAFVDLGRAVVFLNSHCGLTHLDIKGGNVFVNVAGNTIVTAVLADFSLMTLNTHSPVAKADFDIPEEDQMVRYISTPATMLKTHHELVVGHCATRPSELLVDYINEARVPQKPRTLSHDLGLAIDLYSLGHTLLELVVGGCVRRHTAIKAFHKGLLLQLSRPSPELALEVLAYRCVFNRAVFRAT…	cluster	UL97	0.56
95	Varicellovirus phocidalpha1	QBN85146.1_95	Gene: UL26.5; Product: capsid scaffold protein-like protein	protein	QBN85146.1	A0A482F424	292	MH509440.2	[41891:42769](+)	50.2	0.18	53.3	0.19	90	MASPGAPITSKNPTNGDYILVPSAQYNQLIVSQHAQQIPMPHIPYTQTASMVAPHTPVPYSFTVPQHYPAYSYPPHHSNLEAQISALVGALTAERKSFKPGGDFSETAQRSPPYSYDRRFSRKRKHDWEFNNQREDFDHIYYPGEHPPKISRNSDSITNLIGAVSSLQQEITQLRSLQRSSIKPDSNQHVFVHPQQPTPYQIQPQIITAPVPQSSCNPPVTSQVLPPQPVIIDTQVKPGISSTTYTESGQTEITTQQKPSNYTTIDASASSSINPCVRDDADIFVSQMMNSR	cluster	Assemblin (Peptidase family S21)	1
95	Varicellovirus phocidalpha1	QBN85160.1_95	Gene: UL41; Product: tegument host shutoff protein-like protein	protein	QBN85160.1	A0A482F4E7	487	MH509440.2	[74396:75859](-)	57.7	0.615	73.7	0.74	72	MGLFGLLKYAYSRRLVKHDAISTPPGIYTPIAVDLWNVMYTLMEKFCKDGNISADSATVTAECFFSLLKLLQKRSYLPIFVSDRGIYGDGQVKRGAKAIATQTMCHQGGSGRLGEIKNTEGNMCGEILKTYDDLEKPTNSDSLNVLSARWSSLVNTPKLCYRLCVNLIRHLGFPYVNVSDMEADDVCANLYHTNTAAQVYTTDTDLILMGCDIILDVVPLFPPTLRCRDILASLNLSYPEFLCRFVRCHTDLHQAPILKSVQSIIQNKHENSNSDSGDSSCEEESRIKEHENYITQIPDSWRISESISTDDNSSSSDESSNETSSESSDTDSFGIPKNHNGFKALSKINSPSNKAQLKRVMAIEENSLNLKYTSRFPPIMKTVSRSLTMLPAPQTKHEV…	cluster	XPG I-region	1
95	Varicellovirus phocidalpha1	QBN85132.1_95	Gene: UL13; Product: tegument serine/threonine protein kinase-like protein	protein	QBN85132.1	A0A482F4I2	584	MH509440.2	[18797:20551](-)	59	0.634	73.2	0.71	65	MAQRNRRSAFNKMDVGEGSAYEYVEKPFSQPRTTNPTKTGWRNSYEEIGSFSIKSNNKSKQPLSPYDFVGNSNCVSFNSTTFTQKQPSHIVSSKHGQCTRDGKLSVYDKYWVKAKRIIKPGRRNSSKQGERELGMVRRSSSSKKRRCSGISGNSIDKRPSFLKTLTRKPIHTGGSPLTAAPPERKYILKLKKVKQVLNPVFYVAPDMHYSKVDLSELPVFGGAGGYGEVKIYKQTGVAIKTHSSSSSFENELLLSLLVGECSLQGKAYLGICSILFPLAFSLSEKQMVFTAYDMDLNSYCYKLSSIKLENNEVLMSIKKSFIDLGKAIVYLNIKCGLTHLDIKGGNIFVNTRNFVITNCVLGDYSLMTLNTNSMVTRSEFEIKTGDSKPKVLRLSRGSS…	cluster	UL97	0.79
96	Varicellovirus suidalpha1	AEM64056.1_96	Gene: UL41; Product: vhs	protein	AEM64056.1	G3G8Y5	365	JF797218.1	[49391:50488](-)	74.5	0.831	86.1	0.87	105	MGLFGLLKYAHRHRLVRSEAISTPPGVLTPIAIDLWNVMYTLMEKHYQETTEDNATTTARCLLRLLRMLHKRTYFPIFVSDRGIFGNGRIARGAKAIMAAAVRADGDGAADAPPRPRWSTMLHAPRIVHRLCVNLIRHMGYAYVDVSDMEADDVCANLYHTNTVAQVHTTDTDMILTGCDMILDIAPVFPLVLRCRDVLASLGVDYSEFLAAFVRCHTDLHRAPDVDSVQQVAESLEGREVAPEDVKLKYASRCPDIMRDAGKALALLPAAGDARSRRAEREFIQHVVAMLTPARHGHLSVLRRVPIVQEPSDVNKVFGSLLRHVKNETRAKELAGLFWKHIPPPPNYQAVLMAYWDDCNAHRRK	cluster	XPG N-terminal domain	0.95
96	Varicellovirus suidalpha1	AEM64029.1_96	Gene: UL13; Product: VP18.8	protein	AEM64029.1	G3G903	398	JF797218.1	[76395:77591](+)	71.7	0.774	81.9	0.83	51	MAAGGGGGGVSRAALARPPIHRGTSAPGGAIAAAGGDGDGDEASRLLGRAQPREAPYLIPRPDGDLAVPDDLQYATLDLTGDPVAVGAGSYGSVLVYGSVAVKTLRAGFGHEAVMTLLAAEEARSAGVRGVVRLMGLSAPLRQLMFPAYEMDMDAYRRSLTARPGHVVHALGRVFTELGRALVFLNGRGLSHLDVKGGNIFVRTCGNMVVTAVIGDFSLMALNSRSALADPRVRLARRKALKITSLARSPPTGVLLGHARDRPTRVLMDFINGRPPPPGPLPYEVGLAIDLCALGHVLLDVALGLRPQRGQALTREYAVEVLARRCVLFAALLPPGSGPSAEALAGDILEEELAAGFREGVASSRPGNQPPRTVAPLLELVARFCGEDGGARFAELAA	cluster	Protein kinase domain	1
97	Cytomegalovirus aotinebeta1	AEV80808.1_97	Gene: UL121; Product: membrane protein UL121	protein	AEV80808.1	G8XUH8	158	FJ483970.2	[150251:150727](-)	60.4	0.515	42.1	0.27	4	MWSVVFCIMIWHLTLAASSQVMHLCHFPNGEVRVTCMADVPWHAAYVYWTLGDRSRVTLTPQEAEIATRLATAHWYVRGRTHRSLLETRPQDNISFHVRLAAPDSNGQPDLTVCAVRAHHLVALPRCELDANVLGLYTMAIVFMISIVAAGALMKRSR	network	Immunoglobulin C1-set domain	0.4
97	Cytomegalovirus aotinebeta1	AEV80860.1_97	Gene: A40; Product: membrane protein A40	protein	AEV80860.1	G8XUL8	250	FJ483970.2	[206019:206771](+)	68.9	0.657	43.2	0.28	6	MLRRRPQSSSAGADHATSTPRHSDDGRAPASPDNERSKVTPLTDAEYTICTVLLLSIHTVIWGVTVLLVYYVPKFFALTRGREASTVSLLTVVTMLYMLLDHLDLKAPWNHCFLSASSVLTGIVTVALIPSVGTSDVVQVNLCVVMISIVATVYIYRMHRHVFVFNRRSIFAYVLFVATLMWLASQVWTPKRIMVALACTVVMLVETSYEAHRPRWERAQAGKSFMVQFAALYMDIVIFCYTAVMIRCMK	cluster	Inhibitor of apoptosis-promoting Bax1	1
97	Cytomegalovirus aotinebeta1	AEV80858.1_97	Gene: A38; Product: membrane protein A38	protein	AEV80858.1	G8XUL6	263	FJ483970.2	[203930:204721](+)	75.5	0.75	49.3	0.46	5	MKYQPSVAITINPKRDEETAKMPAEKITENTPPVKAFPYPFDLIPPTFIGEIYWLFIILVWVTAIFVCVSFTVWVFQIGPEGISDKNVLLVYGPHTVCVCSVLALCCALIILWRNPAAPYGYCISFVYSLMPAFLGLTLCCGLFFFSVKGGMLASLVSLAILWSLAWYVHNTKRDLRIVGYFVLGWTPLYVMVIIMLVRGAPLATLFGFMWMVYMGGMIMFQLYIQLHCPLNGLNPMVYACSLYFLVMLFYLGTIVCLYDWLP	network	Inhibitor of apoptosis-promoting Bax1	1
97	Cytomegalovirus aotinebeta1	AEV80857.1_97	Gene: A37; Product: membrane protein A37	protein	AEV80857.1	G8XUL5	274	FJ483970.2	[203006:203830](+)	74.6	0.74	46.5	0.36	5	MKYQRLNNETECQPDKGKQDAVKIALSGEHRCTGQRNGSPTPNRASQTGNDTHMNPHELRTKIYKMLFADLWSTAVSICGVFTWFTIMKFSQETRKIALMFNYIHITVPVAFFVGLSAAAFIAVKNPVWPYKWYLIGTCILTTAALSYVLCCGLMLYTVKTGIISLLFACAVLGLLAWCTHHTKPNPQLAGRLVLACVPLHVMLLTMFSQGAPVLPVLGLAWMVQVGAAILYQLCIQQQSNLGEVTPMVYAHSLYISVVFFYIGSMVGLYDWLH	network	Inhibitor of apoptosis-promoting Bax1	1
97	Cytomegalovirus aotinebeta1	AEV80864.1_97	Gene: A44; Product: membrane protein A44	protein	AEV80864.1	G8XUM2	275	FJ483970.2	[209816:210643](-)	74.1	0.676	75.8	0.62	66	MPVMNVCWCCLLFVSGGWCSVTVRSGIIILGALVGIVYSNLPVNAIVGGNATIKVSQALPANVINITWLCNSDTKVVDWNNNSHGRPLTNNHSHFTGRVQLDSNTGVLYLWNITKADMGLYTRRIFKSDNSQQDHMVKVNVYEILTTPNITLVNATVGSNMCDVYLSCSYHNYLCKKSSKNCTWYYWDKNMSHPFPWYHSAKVNSCYTCEFKNPVQRINTTLCIENCNQTKMETFSETNIILAITSVRRHSMISVALSAVAVLCVILYRGYMYAK	cluster	Human adenovirus early E3A glycoprotein	0.49
97	Cytomegalovirus aotinebeta1	AEV80806.1_97	Gene: UL119; Product: membrane glycoprotein UL119	protein	AEV80806.1	G8XUH6	277	FJ483970.2	join{[149699:149954](-), [148555:149132](-)}	72	0.474	61.4	0.45	4	MMLYLLVVAGILPLALGRSNFSVTCSQHVDYNKHVMNTTCTLNYTGGAPDLMAVECFQRNLSSSAANTRVPVARMTSAGTNSTMRDVQIFYNNTEHALHVNSRSQYSLLYECDFLGPGTNVTSNWTFYGNPVASTYLQGVRNNSTLCVLVVNTQNLTVTLQADNLTIPPQHRGNKTENKHVSLQELCFPLNYTFHHVTLTLTSPGFNYNVTYTLVWLEDDIEYAALIYTVTLLMTLMLTLLAYVIYRCIYYMPVLKYHRLMTEEKSPPVEKADFIKV	cluster	Immunoglobulin V-set domain	0.47
97	Cytomegalovirus aotinebeta1	AEV80863.1_97	Gene: A43; Product: membrane protein A43	protein	AEV80863.1	G8XUM1	279	FJ483970.2	[208669:209508](-)	73.8	0.592	79.3	0.62	188	MNNSYLWLPVSLGLITLSLLRVGGDSVNIVNALVGGNITLNISESLPENVREITWFCTYDQKIADWDVKRLKYFDNKFKGRVRLDSQSGALYLSRVQKEDANIYIMRVLKDTMFEQDWKIRLQVFDEVDTPNITLVNTTLISDTCYVNFSCSHHDSLCYTSNENCTWYHFSQNITKTPPWNHSASSNSCYTCEFKNPVHRKNITMCISGCGQTGIKALATRSPRRYAITFIVMILVAVLCTLSYCAYTYGVRDAMSCTFGAFIGFRARFSTLRYLLWQL	cluster	Immunoglobulin V-set domain	0.47
97	Cytomegalovirus aotinebeta1	AEV80859.1_97	Gene: A39; Product: membrane protein A39	protein	AEV80859.1	G8XUL7	284	FJ483970.2	[204973:205827](+)	79.4	0.764	68.3	0.66	9	MSTLVTVSGSSRVGSPESPGTMMQECSQAEYKAVRDQSRGTASVPQRNIWVDWQPITNELNEEHRRHLCLVYILFLGNVWVAIVASLVSYVPILRELVRNNAILLIYCAILVCLMYLFIQFYEHRHPWNPLASVVYVTIGICVGVSTTCILSFYKDTFHATLSYGCTFIAVLFILIFVSRTTCNLSFALLVSLIAGAPMIMVVGLVWLFHSTPGVTLVLAIVCIGEMALMVTFELYQQWHFPLEFQLSPMTRALNLFMYVTVLCYVLFIAEYYMIIKSKTHTST	network	Inhibitor of apoptosis-promoting Bax1	1
97	Cytomegalovirus aotinebeta1	AEV80856.1_97	Gene: A36; Product: membrane protein A36	protein	AEV80856.1	G8XUL4	299	FJ483970.2	[202004:202903](+)	71.5	0.698	40.5	0.28	5	MKYQVLKNPVEKKTDEEVDYDGLVEIVFGKQHDAPTDEEHDTVRVDLPWKPNHATEATDTTKDTKTADKNDKTVGHVCLDREKFITEIHKTFTLNIWATALAMCMVFTWYALLGYSGETAKEMHLFKYSYIVVPVSCLVTLCAFVVTAIKNPTRPYSWGVSCMYAMISAPLSLVLSCGLTFYTVKTATLEILFAVAILCVLAWYAYHTERDLRFMGQFILGCVPLFVMTGTMFVAGQPVLPLLGLIWMLQLGAMIVYQLHIQLHRPLGGLNPLVYAASLYVLVIFFIIGTMLCLHDWFQ	network	Inhibitor of apoptosis-promoting Bax1	1
97	Cytomegalovirus aotinebeta1	AEV80847.1_97	Gene: A31; Product: membrane protein A31	protein	AEV80847.1	G8XUK5	300	FJ483970.2	[189537:190439](-)	77.3	0.743	40	0.25	3	MTKLTTKLGDADKPTAKEHADPPEKVPMMPVPVGAKLIPAWEPVTRDGKPIFPSRWGTTVLMISEVPPPVQAQRWYARAMAAVPRVYTILCAMLLGSMFAGTLWLAVPFFSQFIAGNFPLGLGFTALSVLGLYILCSCQKTFTFDCFLLGYIAITKVTAISTVLCLYHTLVVVQGVVFTGFLFTVLTALSMFLRLNGKCVRWVLTVVLGMMVLSVLWLQRNVGDVSTMVVCGVMLVSYAVLVYDTRMLFVMGYGPREEDELICVGELYTSLMDAFLCVVYLWYRIVEANWPLETLTTVTP	cluster	Inhibitor of apoptosis-promoting Bax1	1
97	Cytomegalovirus aotinebeta1	AEV80835.1_97	Gene: A25B; Product: membrane protein A25B	protein	AEV80835.1	G8XUJ4	318	FJ483970.2	[169884:170840](-)	39.8	0.28	58.4	0.6	12	MAYALLFSAAVFLSPWIATVRAISNICGFVGEPHDPETILSNNSTSLSCIFSTRALDVVIGVNLHPRSNTSQPHSIWYHFSGNENITLIHDNATRYLGNLSVDIQTLTNLTVRLSMEMHIGIERSECVLHNQHWEKIRINTHLRREAHFLHYSLICATESHSHRGVSMLYDLSLQHVRGSSVCQDGNRTVQFLNTHLPWEGELCPLYAKALCLDAIGNVWMPRTDYRNGTPPSCVKERRIAWHRFLTYPMYRVHTPQLIPSVPYGMLLAIQVVDIATTCIIIACLIVLRRTISGHLPPQQTKTTLVFVKPNTFTIFIR	network	Herpes-like virus membrane glycoprotein UL141	1
97	Cytomegalovirus aotinebeta1	AEV80833.1_97	Gene: A25A; Product: membrane protein A25A	protein	AEV80833.1	G8XUJ3	320	FJ483970.2	[168835:169797](-)	40.2	0.293	56	0.59	12	MAGWWVCMVVMAFSSRSAALPDISNICAFTANSSKMEIPFAVTTSLTCLFPYTVNSVFGIQLAPWIGSAVRRSLLYRVFSRDGIVPVTQSWPLHPSLAIEVTQNATTILMTVRFPSSSVMGNALYCTFYNLPWEAISIEVKIAKHHMDGRFLCAEHAYSRFGVSSVEPMRPESQPWSWETCHDGNETTRVKTLRLFTSCCKLCSMIPALCLDSAGNIWQPEAGHVHGRPPACVANRSIVPYPLPTTHTVPVIPQTTSSPNVITVIQINPRRDLYTKISGMLSLFGSSVTVFLLIILRNIIEKVTICHATTLIPCYVVTFR	network	Herpes-like virus membrane glycoprotein UL141	1
97	Cytomegalovirus aotinebeta1	AEV80844.1_97	Gene: A28; Product: membrane protein A28	protein	AEV80844.1	G8XUK2	323	FJ483970.2	[186853:187824](-)	42.3	0.277	68.4	0.52	9	MARRQVVITGVWVAMCVYMGARATVGDPLPMGTYGTHRFGDGPPLYTASQTPRQFGPKRPKFVEYVEACKNSHGEWNRLASNAYNNTLRPAMMRLMLADPSLQDRDKETLKTVQCHECAGGDDACHIGRVTYECPISNALMKATFVYRGMFEKDLMVESAFIHGPSGRTRNVLGHVRTRRLNASAYTVTASVDVTEVDATHFSVLVRPCEWCIGRYISCQMVTRVTWSPFAAHNLQDVVRLWGENRYAAFLWVYLLIIVRTTLCGTVLCDISKNVDWAKKCYSAVLICLIMLVSLSLVTWMFSVLCFLDVAYYILLMLEVNTL	cluster	CMV US	1
97	Cytomegalovirus aotinebeta1	AEV80734.1_97	Gene: A20; Product: protein A20	protein	AEV80734.1	G8XUA3	333	FJ483970.2	[32141:33142](-)	54.4	0.435	82.4	0.81	36	MLESCRQLARKWGFKTCISDLLGIVHRSSRDTFRETLLTFIHGHPDGFVLIYWPQDVVYLVGPEKLFGIDSWLEETVQSFELLQQREWVLFGGVIRTDDNWFRHRDVWVLFTSAHELLTFDPVARLLWRVDGWRYGILYLSTMSCFYDMRFHSRRAEQIFGMVPSRSEGAFLCRDFNYYWLMAYVTRHAGFAFNPADGCGYVVGTAMNPEAVRGVSPTVLRCLREAGYEVIGRTQLYERVILVDVHCNVYALLPGSYLFTLANTFRGFLRAGLKFMVAGRRFCFTAIGSSFVPVGKRVPFPCQARYSLPGDDELMRHLNPVLQSTRHGRPARG	cluster	US22 like	1
97	Cytomegalovirus aotinebeta1	AEV80774.1_97	Gene: UL78; Product: envelope protein UL78	protein	AEV80774.1	G8XUE4	347	FJ483970.2	[100244:101287](+)	72.2	0.734	74	0.71	26	MFGVQVELLFHGAMMGLLLAGAVLLIMIVGICFLAAKRGRVPYAVSIFVWNLFASQLLTAAAMLFTNGLVTNLPVSLSVCRSAMYLEDVGTCATSLLFLFLIMDRLSALVNGRAEWKHQSHQNVAAAAYAAFLGWFLALVVAISTQAVVDVSRRFPYTCEIPLGYSAFDMSVHVWFLLAAPLIIVLAYVLEICYGNQRDGVWPYIKTVWVFYALSAVFFVPYMALRVIRSLFGVPVDFPEALDYVEIAFRALAALRVCVYPLCLLYLSTYTPMEEFDNAFAVSCPDVRGTLSRLLSMWRCFLLGRDEERRRLLGGEENGEHVGGSMPGCADNPAACTEDETVAEKMD	cluster	7 transmembrane receptor (rhodopsin family)	1
97	Cytomegalovirus aotinebeta1	AEV80836.1_97	Gene: A25C; Product: membrane protein A25C	protein	AEV80836.1	G8XUJ5	357	FJ483970.2	[170945:172018](-)	33.1	0.163	56.5	0.55	11	MAHVLTITVTVIFSPWPVTARSVSHLCAAVGNRTVDNPEAAVTELPPLSCIFPRVVGAIVGLHLYPDRQPWPRQPYSIMYHTTAANLSNVVNNATALANVSIVLTMQIDTIVLAFETKVTGTFDCVFNREPKEFIKVSLDYTRLPLMVGISGPNRVYAYACARKCHSHQGVTYTGPLPRPIHRLLLTTTCQDDNETVTVQDASFHELGRFCKQMSILCLDAVGNIWIPQTLRRYGRPPQCVRNRTIVPRSDLSMGSWPRRYKPASSGVTRDRASASTVTRVRQRGHYTVFTAVLNMITVSGIVLLLIIFKITIVQHTHRHSSSWRHRLPGKNSISRLKRSHDGTRNSQHFPIKRHKS	cluster	Herpes-like virus membrane glycoprotein UL141	1
97	Cytomegalovirus aotinebeta1	AEV80828.1_97	Gene: A22A; Product: membrane protein A22A	protein	AEV80828.1	G8XUI7	361	FJ483970.2	[161320:162405](-)	45.4	0.437	48	0.4	5	MAGILFSVFIIQLSTALCATHGHGTPLVWSKLFSKNNQSPTLVKADGSVKTLDARFDSQQPVIQVGWAYCTFGLETRCVDLWSVREEEGYRAHLAIFWLLGLPARQRICQALLTRLRNTTGNFVRNQNQRLTASLSLNASSSAPHQKTVTGNVRLQLPTNSRSAGRYYAYVVLGNDALDRGGLSSTYVVVKDFILLARVELDFHCYIDGMFSHYTHVNGTLQPCHLVVFSVITACDGDGKTFTWDSPTYGGEKNFTFVDLNVTVVAKRHKRDLVFGLDITHPKGQVMLVEYNFYCNQHLLASQKLMCRPPDRERCQRNADWREIPGHLSTSLRPKRRQATSALEPWLWKWMVVFVLIYLYV	cluster	Herpes-like virus membrane glycoprotein UL141	1
97	Cytomegalovirus aotinebeta1	AEV80743.1_97	Gene: UL37; Product: envelope glycoprotein UL37	protein	AEV80743.1	G8XUB2	366	FJ483970.2	join{[47996:48160](-), [45687:46622](-)}	40.5	0.291	71.8	0.58	60	MGWSVKPIDVLGVAGFALFCYASYMWIDWKKRQDPFPWLTKFKRELERRRRRAIAGMYLLSTLATVGTLLSLDCEFRTCVQERERITTSGCYLDCVFNETLIFRGPCDRAVKTMRLNMTFPKPRRLLQGTVLNAGLRYYLEGHVLLHLEASLNLTQRLPGRKTVLVGHFVSSKDSSGTVNGTFSLNLQGLTVYNFSSVVNRTYNSGIDRWTAAANNSDNYRVEAFLNSGAETDFEFLKDTAHRLINKRMKRFAHATGQGHLPRPSDEEVCRLVALPSNWRKMWTEWTKYTPIPYMECTRVVIETVLAKDGALMSIIGLCIIGSGMSLMIALFCLVVSWRRHDIIRDLRKKRADESPIFFTKASGDV	cluster	Betaherpesvirus immediate-early glycoprotein UL37	1
97	Cytomegalovirus aotinebeta1	AEV80838.1_97	Gene: A25E; Product: membrane protein A25E	protein	AEV80838.1	G8XUJ7	368	FJ483970.2	[173112:174218](-)	43.5	0.298	42.1	0.38	11	MSTPLWLLTAGLTLLVSCLRYTGAVPYTCMAPGNHTTRAVTTADASKLPLHCVFSYIVGATIGFNIYPEGRRNSQPLFLRYKISPNISVAVDNVTSVFSNISVTTIGNSTVTLTLHTNLTGCFDCIFHHEPWEFIQVGVGIWENTNPSSTLRGKNVTLFTCARKPYSHQGVTSVYSTPDRFGLSLKSIATVCHDDNETTTVYNVTVERCFCDYMSILCMDAVGNFWIPNTLNRYGEPPSCISNRSIIPHPNKTSTVFNFSIVAATMLTPVFTPEIMGLITQKGPFPVLAIVSDVLTTLLILWLLFTLRGAIAEHRDDRLPNKLYYHAQRAVRLSYDTKCLLPHRHVVSPSYINTPRLSFHIREPWRVY	cluster	Herpes-like virus membrane glycoprotein UL141	1
97	Cytomegalovirus aotinebeta1	AEV80837.1_97	Gene: A25D; Product: membrane protein A25D	protein	AEV80837.1	G8XUJ6	374	FJ483970.2	[172003:173127](-)	38.1	0.277	58.3	0.57	11	MARVLMLVTGILFSLCLAKAQNTTYLCAAAGHRTTNELFIGDNETIPLTCVFPRITGAVFGVYFYLEPEWPYTVLYNISQSNISVAANNATANIANTTITLNTTMNDTMVTLTLNNVTVEGIFDCLFSYNAQEFIRGGFQYFTLNDVLHKPARNKTFVYACALEAYSWRGVSAVEPLKWDFTQEVAVQTCTDDGENTTTYNVSVGDNGGLCRAMSIYCLDTLGNFWRPDTLNHYGRPPQCMHNRSIVPRRNGSRVTWLDSDRRYTVEWVTPYRLSSPVPRTVIPTVTVTQVRQRGSFAGMTAVLDFTAIFLIILSLAVLRALISEHQTRHYPNKPVDAVRHAWLSTLGTRRKRHIYYRQLPPLYFYSQKPWLMY	cluster	Herpes-like virus membrane glycoprotein UL141	1
97	Cytomegalovirus aotinebeta1	AEV80827.1_97	Gene: UL148; Product: membrane protein UL148	protein	AEV80827.1	G8XUI6	377	FJ483970.2	[160065:161198](-)	42.6	0.323	46.2	0.37	6	MKPVLFLLLFIATVQLYHATHYSFPESEIEYEYAGTPLVSFALQFTAHGNAVIRAGWLMCNKTPTEDCVTLWNTSWGGDRCSSGAPKLSSTCPTEYCLSNVSVTFPWSEGNYPNVTYASTCFHRPHDLEGNVTLMLPGLTDNVRYYTAYLTVRANVPDHDGYFETRTYVKRFALMLHTQTGLECGCHEMIVHFLTFNTTLESGVSAMFAFKTSKTDAGEVIKLVDPQHNSTYLAYGDNRIRAVLLSVQNASNVIFQVTVLDVDNSKSMYVEYNLFKNQHHRAYRRVVCHPMQREHMAQQCGARSTATPGDDAKETDGAEESMKTEKKTEKAYTVTEDTNELRDTSQKTFLCLTTSEWFTFGVVTVILILMKYLPRDR	network	Marek's disease glycoprotein A	0.38
97	Cytomegalovirus aotinebeta1	AEV80831.1_97	Gene: A24; Product: membrane protein A24	protein	AEV80831.1	G8XUJ0	401	FJ483970.2	[166219:167424](-)	64.7	0.544	42.4	0.32	4	MFWVLMIWPCVSTVSFRCLGAATFSNISLTRHFSACYVDDVLLFRKDYSKHDRTIHPAINSSTIRTLEDEIKYADEIYGTSYLLNVKTFNRPTGIQFQYGCNDAFGMYYEASRDATWFLSLNVSTLTWKTDNNVFPVVLDQGVAIKIRQHLLGCVHHLNTYYTLLNNSLTPKSPHLRLCQYSDRAVCLAYNFYPQRINLTVFPGEDYDRSNQNTYPISTNEHQPRYAACMSLYTPTETEEGTINVTCYANHTTGRYMKWHVTQTKKSNYSVPEDIKYDDEDYANIDGNSNAGFGAGTNDNTDADSYTGRSMHYDGSATGTGTKPKVRVTPTSRSRGRNKARTRDKDRTNSKNTTFQLLSNSRHYGYTVIPPMILLLFLTLVTLWQRYSHHVNVSAFRLV…	cluster	Immunoglobulin C1-set domain	0.56
97	Cytomegalovirus aotinebeta1	AEV80715.1_97	Gene: A1; Product: membrane protein A1	protein	AEV80715.1	G8XU73	433	FJ483970.2	[2827:4128](+)	45.9	0.303	43.3	0.33	3	MWYAFSSLPYFFLCFFVPRFALPGVHGPSQTQTELARHAMQPRDERSAEANVHRQQSKPPLRCRPLFFVLLPLLVLVGSAPVQATLSKKAHRVYSLRSLSKTQLSAWPYTPPQPLLVLATHGQRLALTCSVPRSHSMFYGMKIDLCHDSDPHEQHRRPAVAFYYRQNALTFNSVAKLIRGKVKVSNATSDFILVTLSFPFTRFHTGWYTCLVSNETDTVLTVTHHIFDRVVRTRQRWESPLHPRLGSLPSGDNHGGNRSADELLRHSRAWTRHPQLMHHKTCTSKKAGNATQRYVEDPDNPRRDPDLYPKAIQFSSDSSYDLVDDIFYPRPSRISCRHRRLPHPCGYLTDADFLHLHYARPPPRPTNPISWWRRHDEWHAAQDFLKKNKRDRVAQAKAQ…	cluster	Herpesvirus glycoprotein D/GG/GX domain	1
99	Cytomegalovirus cercopithecinebeta5	AEV80478.1_99	Gene: UL146B; Product: chemokine vCXCL5	protein	AEV80478.1	G8XTI6	113	FJ483968.2	[167659:168000](-)	59.4	0.434	73.2	0.58	80	MIILRYILGAILCAFVLLCGLPNVWSKELRCNCVQYYHGIPWTATCVYLEPKNNHCNKYELIVYDGSEKKTCVRFSDPSKFKNVHQKTWFTVTRGAGRQIRLKKQSTSCAVVQ	network	Small cytokines (intecrine/chemokine), interleukin-8 like	1
99	Cytomegalovirus cercopithecinebeta5	AEV80482.1_99	Gene: UL146F; Product: chemokine vCXCL9	protein	AEV80482.1	G8XTJ0	120	FJ483968.2	[169438:169800](-)	59.2	0.554	71	0.6	17	MWIRAICIFLCIIPLGTYSFSHKESRCNCVQSYNKRPLPRGIQCVWINYPSVVCERIEAIAYFNYTVRKTPICLDYQTYQRRLPPSPGAWCWLNKTHVSKVHDWDCKWCHRFEPYMGVSY	network	Small cytokines (intecrine/chemokine), interleukin-8 like	1
99	Cytomegalovirus cercopithecinebeta5	AEV80532.1_99	Gene: US32; Product: protein US32	protein	AEV80532.1	G8XTP0	185	FJ483968.2	[221082:221639](+)	36	0.182	53.4	0.46	31	MSRPRDFIPRLSDSCAQTESRWRRVLSESHALWCNCGDWTPHVECVEQAHFQLRWQNRDERTALRWRRQMHRLHNLWCMCGNWREHALYRRGRLTDSSSGSSASSSGESAENTFAWWKCLRKWNILWRHSYDFFDMSPPPASERVSPDFSDSGSEGTPYPVIEIRRPEDCPIVMDVRPAYRETAV	cluster	TT viral ORF2-like	1
99	Cytomegalovirus cercopithecinebeta5	AEV80503.1_99	Gene: US3; Product: membrane glycoprotein US3	protein	AEV80503.1	G8XTL1	189	FJ483968.2	[189709:190278](-)	52.7	0.336	76.7	0.6	16	MKPAYVVCGLLSIILMGMMERTESAPYQRMFSSYKMLHSKCYVRAGKVYGTFTVESDFLDMKHIFVTIHRKGLYGTAGVTLTRSTDTTRTYTLEDSAHSTTRGVDLVIVGLYDVHHTFQCHLDFQIDLSPESAVWYAEKIQLENNWWLFAKILFYLVVTTGFVTYLTMVVNIRLRLMGEVSVSTQQEKV	cluster	Cytomegalovirus US3 protein	0.5
99	Cytomegalovirus cercopithecinebeta5	AEV80370.1_99	Gene: RL11J; Product: membrane protein RL11J	protein	AEV80370.1	G8XT77	198	FJ483968.2	[15515:16111](+)	74.5	0.587	70.7	0.52	54	MAIAIILIITMYHSQGIFLPTCTPKTCCEGDELVLESHIPNTCNVTAWYRYRNNTDILLCWFSGAFVNLNFRERISSTCSRQSFTFYNIRKPSAGTYYTVGDFCNQYPKMLTCYNVTVNSRTTVRPSTTSPSAAVPLIQAYSQNNTRIEEPVEVHGAWGLVIVALLALWLAIEFRLPQKLLRYCTTRTRMGTRLVQTV	cluster	Adenovirus E3 protein	0.72
99	Cytomegalovirus cercopithecinebeta5	AEV80359.1_99	Gene: RL11E; Product: protein RL11E	protein	AEV80359.1	G8XT67	198	FJ483968.2	[7166:7762](+)	75.9	0.538	67.5	0.53	47	MVAHVCSISSSIDTLITKNLTAIYGGNITLEKPDNLTFQQHLWYYVSSGNNHCNKLLCNKTKTENSCHTTVGQFICDNDKLCLFYVPNNGKPLVYLLVQQGGPINITTRNITYILTVIDSTSLAPTLALPSSTTLYIAPSSIGPVDQHYTGAKNAAIIVPILLCIGAILTLLGYQYYRSTTKRRSKHNYIETRYMTVE	cluster	Adenovirus E3 protein	0.72
99	Cytomegalovirus cercopithecinebeta5	AEV80366.1_99	Gene: RL11F; Product: membrane protein RL11F	protein	AEV80366.1	G8XT73	204	FJ483968.2	[11264:11878](+)	74.6	0.595	30.6	0.22	6	MLKPQYIIIYLLTLKTLFCYHTIHETTHNISVNIYNSVILTNPDNENFYWYEWTTNATTWNCDSNLHICYTANTTDTLYFIDQCTSIYLHINCTKTQLHINNVTTKTPVQYTLNKANLDSEIVRRHNFSIYLIYPTQPPPTPNTTNITDIVHVEAGRSTAAATITPITVLTGGAFFAGFGYAYVNGWYPQFLGTLPKLPIVTNL	cluster	Adenovirus E3 region protein CR1	0.91
99	Cytomegalovirus cercopithecinebeta5	AEV80376.1_99	Gene: RL11Q; Product: membrane protein RL11Q	protein	AEV80376.1	G8XT83	205	FJ483968.2	[19809:20426](+)	75.5	0.602	68.7	0.56	66	MRIWYFILITATIHTHLALRCTHTESVTVNVGDDVTLGNSRYLRVTWHQPPCKSNQDILCRVTPDGEEMFLSNKSVMFRCKDKSTKLGLKKLTSGDSGQYCKDVNNTKRGKTETIRTCYNVTVQTQTMSTSPKTQTSKLTTPVDKTHLTKFPTALRHTGYGVPHLNVHQYNHIASIMELAIFLLFLAIVILFCLKIPGRFWLNIY	cluster	Adenovirus E3 region protein CR1	0.33
99	Cytomegalovirus cercopithecinebeta5	AEV80356.1_99	Gene: RL11B; Product: membrane protein RL11B	protein	AEV80356.1	G8XT64	209	FJ483968.2	[5219:5848](+)	76.3	0.616	66.2	0.55	50	MIHKYKNVLHYLYVMYSLYLDTTHTTALQQFWVPVGGRVTLMDYNTNHYKTKTWYFYYYQCYSASQSQNGFCKLCEVLYPKTSHVNHKLFYGYTNIFNYTCNTTTLHIYNITTQTPTTYKLVKEYYQQTQKTTYYHLNITSTTTKTTRITQTTPITNTLRYTYSFTLLPTKGPLKASSSIYTIPIIATGVLGVICAGFGYLYYHKRKTM	cluster	Adenovirus E3 region protein CR1	0.91
99	Cytomegalovirus cercopithecinebeta5	AEV80512.1_99	Gene: US12C; Product: membrane protein US12C	protein	AEV80512.1	G8XTM0	229	FJ483968.2	[198153:198842](-)	72	0.748	77.9	0.75	67	MDAKMDSSLRQLSRTAMIIEVYAWFSVAVAWTVVVYGVARFTFPVIFVPENCHKDPAPALLLFIPVVLLYVTYFRQETLNRTGSWIYSVAIVSVSNTVYLTCADDYTPMLILLMSFVLFITYSACVRWPKLLCVYFFVCIAVAMSVSLAYGNNHVSTKVAMYVMISMVLIGVTANNTFDVHNMPVYRAKTGSLLLYYAFIVIYQMSIFAWTPGLCSMNPHDMFSSFRDR	cluster	Inhibitor of apoptosis-promoting Bax1	1
99	Cytomegalovirus cercopithecinebeta5	AEV80371.1_99	Gene: RL11K; Product: membrane protein RL11K	protein	AEV80371.1	G8XT78	233	FJ483968.2	[16149:16850](+)	71	0.522	61.4	0.52	112	MHKQLLLVLVIFVPIVNTYCPTENDNKYITTLCKAEAGGLDPCFRQCNQTIAITGQNVTLGVHIENKSHVFWFRDAGNEAQNLCQFTPDRVLCNVFNKLKYQCLCNYSLVLLNVTTDYSGPYCLSYYSPKGNHHTDVCYNLTVRSATLKQTTVQRPSKSVVTTQSTGLTAVRTTVPILSNWVNVKIEAVNHTFETQQSTANHMAWLAVPVLILIAIILWWLQMPRRRKCPSYA	cluster	Immunoglobulin V-set domain	0.67
99	Cytomegalovirus cercopithecinebeta5	AEV80372.1_99	Gene: RL11M; Product: membrane protein RL11M	protein	AEV80372.1	G8XT79	237	FJ483968.2	[16802:17515](+)	75.9	0.573	64.5	0.48	122	MVAPNASTTQVPLICIIILCFCTYNHMLASVTLKCTPINGTRGRNVTMNPPSFNHHTTYVYWYRGSGKPRKELCRYDPGKRHNNAKIKFLCLSNYSLLLINLTTIYNGDYTVKLDLGLWSTLEKCYRLTVRNANTKVPTTTRKTTSTSKTSTTTGTTTTEVYRTTHVTTHSSTKLSSTCALEIISLKNHTSQPQTYNHSAIHVMWLLIPILIVILCLCSMRSRKKHRKRNTVLTTTL	cluster	Human adenovirus early E3A glycoprotein	0.49
99	Cytomegalovirus cercopithecinebeta5	AEV80514.1_99	Gene: US12E; Product: membrane protein US12E	protein	AEV80514.1	G8XTM2	240	FJ483968.2	[199745:200467](-)	80.3	0.836	57.2	0.5	17	MSSNDMTVTQAPDPLPLLWLRRKIVVLSVYAWTFVGIAVTVVFYGVVRMAEPTLPPHRCLPYPARQLVVLSPIVALLLESYGERYGPRDAPEVQGLGFMFYIAHLSFSNALIGVCMDPIEILCSCCTVVFVCIPASFVRWKPDRFQVSKAIVDVFAIGCLVTNIVLRNVMDRNEATVPMFVVYTLSLASLASAVSIILTDIERHVTPKQIKSQAIVFYCHLNLAYHSILIMWYAPWPLPN	cluster	Inhibitor of apoptosis-promoting Bax1	1
99	Cytomegalovirus cercopithecinebeta5	AEV80510.1_99	Gene: US12A; Product: membrane protein US12A	protein	AEV80510.1	G8XTL8	250	FJ483968.2	[196333:197085](-)	65.9	0.687	87.3	0.84	72	MEVLRFQVRFTESITWIQQFKILVQVYSYFLFQVTVTCALSVSMWLAYPQWQNLCVTDPSPVLIIILPVINLACLVVRWEKHASDLCTMTGYVLWITITTTLFGFCVTFSTTMTAHALSVTLFIMVTTAAFFDRGGCHLAHRYTLIGVWGIASLTALLVIGTHHSSSLTTHIMLSTYVIFLNCFVILNFWVTQQHQKQLSAKHLIRGSLTLYVMYFVLFQVTLLMLNSNIWDVSFSKIFSSFTSKNTTHS	cluster	Inhibitor of apoptosis-promoting Bax1	1
99	Cytomegalovirus cercopithecinebeta5	AEV80355.1_99	Gene: RL11A; Product: membrane protein RL11A	protein	AEV80355.1	G8XT63	255	FJ483968.2	[4310:5077](+)	75.5	0.474	57.9	0.45	31	MWLGVFHYLTIFTGIVLTAVSGNSGKNNNVTLVEVGIGQNVTLNYSRPTGHELSWMYSNSTPGLYKHLKKYTICSLTSSFKTTETRNSMCMNCTEKSLTLCNMRPQDAGLYVLRDNSNNTVLRRYNVTVNCTILRSHSTTKKTTTVSAGASRIQTASLSHVQPKPVKGNWETWLIHISFASAALTCFAMAVILSGCVCARSLRAWANNYSQLKEPKEKEEFCDVVTVTEEKKVPIDMLESSVVDSKQPATLWLTK	cluster	Immunoglobulin domain	1
99	Cytomegalovirus cercopithecinebeta5	AEV80517.1_99	Gene: US19; Product: membrane protein US19	protein	AEV80517.1	G8XTM5	259	FJ483968.2	[202259:203038](-)	72.1	0.76	73.2	0.72	14	MIPLKEVIYNDVFAFGRRIMFFLQMCGIVALQVTSTIIVGITYWFLFPGDLQEYCSHAPRFTALWLFVPMLSLFSLHLFGKHGRVNQFVLTFIYLIPNSLAMVMMVTCRSLDKLLLAGLVPVIIFTCGMTIVCITRIRPVTEGYHLHGWLFPVMLVTSALMIIALTIVPSSSIAWTGCYLALLLTFSAGLSIHDFAVAAQYEYLGEAVPMLIRLYVEILIMYITGLMIFDPVFWQTNHSSFFTFKLSRYNWWFASDSRT	cluster	Inhibitor of apoptosis-promoting Bax1	1
99	Cytomegalovirus cercopithecinebeta5	AEV80516.1_99	Gene: US18; Product: membrane protein US18	protein	AEV80516.1	G8XTM4	266	FJ483968.2	[201355:202155](-)	72.1	0.769	82.7	0.78	34	MSGHSFTEMELSESWMHENLLNWIHRFRCIVSIYSNILFELAGTFSTCVLLWFSFPNVTEMCLLCTVPTGAILIPTLCLGIACCCQKEMLRYAGSSTFACVLIDTSITVMTGFCCPRKNLSIGIALTLLMIVMCNTLAFYAGRNAVRWRMFLSGCGWAVLCFFFFLVFAKAAIIYKIFTVMYFCLITGVSYLMVYQLLYIIHPTSSETPFTWAMELTRSMAVYAAIITMFNAFSMMFSMNEWMGVMIGKMNQTEHSSWGWLLLNKP	cluster	Inhibitor of apoptosis-promoting Bax1	1
99	Cytomegalovirus cercopithecinebeta5	AEV80375.1_99	Gene: RL11P; Product: membrane protein RL11P	protein	AEV80375.1	G8XT82	276	FJ483968.2	[18879:19709](+)	64	0.412	42.6	0.28	6	MALQYSYLKITCILFIICNVQLFITAFLVTTSPPFCNDCRRCTHIVTHNNETIILNSTYYHPDNPKSRWYWGPYDDICNMKLGSKIRNITGLDHDCVNSSLVLRNLTSNSMPYEHHILVGQRQDNYYYNITVVARNQSLDDVPRLDECANKRCTTQVRYPERCNQRKPSVRTTTKKTTTKTTKNTKKTTTNKQHVKKPTDQNQPLQTTITITAPSSVLKPLGTDGNYTELGYLASTEFPAEHVAWGAAILIILLLAIWAFRYWLRKSKNRHTREYL	cluster	Immunoglobulin V-set domain	0.47
99	Cytomegalovirus cercopithecinebeta5	AEV80511.1_99	Gene: US12B; Product: membrane protein US12B	protein	AEV80511.1	G8XTL9	281	FJ483968.2	[197170:198015](-)	63	0.593	69.1	0.67	29	MPPSMRYKILESDRENVLPSDVDILEHELLAIVWLRRYFPLIRIYLCLLFVITACICLYTIFKMLFYYMFFNDKVCPTEPIFLLAVIPMVLVFLSNMVDSQDIVGKGPSVGILLGLPPLGSTVISFCTNGSTALSGLLLTLCYFVTVSGIAMWIARPLPPHCRRVGCIVVPIIMLVFYFGQLSRITRNILSAINHLTMGLIIWDTTLNSISKPRVNIVAASMVYCDILITLYYMYVYLLTPTLWTLNPHKMFRGIPQLLAATFNSTFCPDSFVCECLTIGC	cluster	Inhibitor of apoptosis-promoting Bax1	1
99	Cytomegalovirus cercopithecinebeta5	AEV80505.1_99	Gene: US6A; Product: membrane glycoprotein US6A	protein	AEV80505.1	G8XTL3	298	FJ483968.2	[191963:192859](-)	41.6	0.237	62.9	0.46	20	MPRYLLLCSLAASVFWKLSSSHDCEDDYFIMPKMNVRKSMLYRVPVPKVPIIPRVYTELKTTCEVRNDQLHTSGVVIGNFTNIAWLHVTVVNSESEDWTFVISTDSQHHPIIMDHNKYMHGTSLVSLAAKATFYNRLGITKNVRVEDKRVFNYNFKLPVRSNVQRVTMHIEPETEPFFIRCEPTYGLNYNPKIWMHWFFEMFCTFGKNRLKDSVFIVTAWVLTYVAWLLCIQAYRSMSMDYMAYRKTQMAMYQSRSRHTDHKDTDTTYDIGVAKTSTNTETQPQRRLNCRNDIGQAFS	cluster	CMV US	1
99	Cytomegalovirus cercopithecinebeta5	AEV80368.1_99	Gene: RL11H; Product: membrane protein RL11H	protein	AEV80368.1	G8XT75	299	FJ483968.2	[13370:14269](+)	62.5	0.425	60.7	0.48	41	MNCYQDWRLTLTASLFWIPLTALLAHGTTEPATNTTEIAQTTNANIHSTTANETASTNISIQTTTLPPWPVEMHTEYSLWTNDCYCGALTVPAGSTVILNGTEPSNETYLAWFLSHTTFSELLCVHWENSNGNDVYRDYLNYNCTREQITLINVSTANAGVYFERRGATREFRNYTFICYNLTVSTNVTNATEPPVIATTRCDVPPWKIRKHWPTKTASTVDDVLDLIDIIKSRAHVSHTYVNDYTMKIIIQYSWLATLVSCTLLILLFALYIPQRLCYLCFHVLPRKRGYKKLSTNDV	cluster	Adenovirus E3 region protein CR1	1
99	Cytomegalovirus cercopithecinebeta5	AEV80367.1_99	Gene: RL11G; Product: membrane protein RL11G	protein	AEV80367.1	G8XT74	315	FJ483968.2	[12068:13015](+)	67.4	0.398	53.4	0.37	20	MVLHIVWQLLCIHTILAASTSNESTCNLQCNCNNTCGFVYNVTHASGYEHSNVTLHTSLSHNTSDTHVGHWIRYNFPATSYALYSVSGNRVAKERHDDWCFECNSTSLTICNLGVNQTGSYIFKDIMGLTEHYTVTVLPIPPPPAPKVTTVTNCSLIFFNEYLWRNASFDVIPTTTTHKTSTTTRTTTTTSTTHRTTAGRSTTHYTTTEPTTSSDGTTWPPDKPKFISKYSKLATFAAWSAGMFSVALVIFLIVFVCALFKLKQKENAKSRLPTTSSVKEKDKKKKSRSGGPAYQLITEKQYQTTSCAVEKSMFS	cluster	Immunoglobulin domain	1
99	Cytomegalovirus cercopithecinebeta5	AEV80475.1_99	Gene: UL148; Product: membrane protein UL148	protein	AEV80475.1	G8XTI3	323	FJ483968.2	[165914:166885](-)	66.8	0.533	64	0.43	18	MTASIVGHLTALLLLSSCFALVQPRDITNKVQIHMLTPPNDSAYSDRPRLSFGFIFNSKKFIEVGWAMCIDWETMLCSRIWRMSAWELQNFTETSQHPHDYLANIVVFQTKTSTKIQLALEIQPMQRNVGLYVAYVSFTEKLPSHFSEPGVDYARFALYLHTSIDSKVDSENVFKIEFHTFGIKTDPELTSQFVVSNEKESNIAVNFTTAHGQVRQHEDVKLTSHQKQKGILHEVIIKNTEDYQPWVRVHFTLYWRSTPITFAAVQYFFPNKQPAEQQPISYMQQQIYRCLELLRKLWNNPFVITVVLIFVLGALLKRPPQTQ	cluster	Herpes-like virus membrane glycoprotein UL141	1
99	Cytomegalovirus cercopithecinebeta5	AEV80497.1_99	Gene: O20; Product: membrane protein O20	protein	AEV80497.1	G8XTK5	340	FJ483968.2	[182251:183273](-)	53.1	0.403	64.3	0.6	18	MFQVHNIYKIGILMVMTADCSSIYDPMYYRNFTLPSNTTKVNNTHRAPTTRLLRPGSPCTIECTFPRTETRGIYFTSCSKKSVTATWMFRHNTQLTDKHLDNAFEFTGSTYVQTLKFTYQANYSGVYSCFIYYHNYTMSIISETVIVPLGNTHASMMSIMYHVQCTFPKLFPGLVRLHSTGHIIQNETVLLCNNETVVWRYAVTGYQPTFQCSIFATECPFTSHSQLWTSTSGKPGPSIFNVDNCNNYSYPGWITTTAISTLPTMLSTTVPLNTATLTVSNSSNKYTLAALRDSHELHSLWILAAIAAIFLGLWYLRVPQTLMGKVRGYIQPLHIMDAVE	cluster	Herpes-like virus membrane glycoprotein UL141	1
99	Cytomegalovirus cercopithecinebeta5	AEV80432.1_99	Gene: UL78; Product: envelope protein UL78	protein	AEV80432.1	G8XTE0	357	FJ483968.2	[103039:104112](+)	75.4	0.754	74.1	0.75	24	MMFTEKMASTLLNGMMGSASFMILTLVVLCLAVLTKARLPYSAQIFTWNLVGIQCISIFSMLLSRHLSTEEVSRFDICRVALFMEDGCLYITVLLFMFLVLDRLAAFLNGRHLWRHQTSQNVEVAGYAVLFCWILGFVAAVPTAAVAVPNQLEHRGCQIPSGYVSVDMTIKIWFVFLAPVVTVLAVIIQISYHNHRDQAWGYASRVLVFYTVCFLMLFPYYYVRCVNSGMAFPNGTVPDTVTYKPVLDYVFFCAQIVADFRLVVFSFFIILLCCLNPLKQLDECFDGKTCQRICSGPWLRKFVHVLEKLDRLVTLSKAADTVVLTENEEPVAVNDRPVEVTVTPSTSAVFSTGESSA	cluster	7 transmembrane receptor (rhodopsin family)	1
99	Cytomegalovirus cercopithecinebeta5	AEV80496.1_99	Gene: RL11T; Product: membrane protein RL11T	protein	AEV80496.1	G8XTK4	400	FJ483968.2	[179145:180347](-)	61.4	0.355	48.8	0.35	63	MHFRISYIVKDATLYIFIMILSGSAANTTSLSTSANGTSSSTLTVSTTSSIATALSTSVTPTTNSSLSSTIFTSSATDSSQSPTTIASTETTTNVSSTNSVTTNSSNVSVSISASSTTTTLTTTNATNTSLSNVSSSTVPLTTPATITSNNSKNTTNHNATNVNTTSAVVTVTPTNTTRNFTSTTRTSTTAMAGFILHLVNATVGETVTFKITNYTIHTHENTVWILMYNKSNKHTEHELCKSSSSHHIKHRWEDLCYNCNQSMLTLYNVTYNDSRRYVLRTESSSTHKPEAFDLTITAGNGTSYSNDTPAFCSLTSSTPPTSTNNQFIAVAVSSGAYAAWALALVLTVVAAMIFGQGRMRRPPYRRHREDDEQELIVRYHDSGRRRLTATGYDPVYDSP	network	Immunoglobulin V-set domain	0.33
99	Cytomegalovirus cercopithecinebeta5	AEV80412.1.1.2_99	Chromosome segregation ATPase [Cell cycle control, cell division, chromosome partitioning]; COG1196	region	AEV80412.1	G8XTB9	743	FJ483968.2	[63297:65525](+)	43.1	0.222	86.6	0.41	53	VNAVNGRRQITSQQQEQVQLALQQLSAAIYGIDSHDLERISFDNKDTKQTLSKLDSQAQTILLQRGNTKITELQGDLKRQISAMLQRRYNQIISGSLPVEELQAMQKRLEQAANLAQEMSELHLCDVNLQAPFKEMHEQLSYLITGHTATNSMSFSDELLQLRSQFTYATQVKEDTESKIHDLMLSIETAIQEPTTRSSNIAMAMVQEQLNELQQLGGANIPEIATRLEKVHKVLNSLQQEEQAVRVFVHGLTYDNLPNDQTLKRQARLSDLLREDDSLHEIYIQKILDVFNTLLDRVSDKAFPKPQVFDIINSLINQLPQTSTLMKDLHTANAALCQLSKQLEALAKVPRDKRLEALTELVQYFVSNSSLLVNLMNLQVGKTTLPLLYEHLKMELQDK…	network	Herpesvirus UL36 tegument protein	1
100	Cytomegalovirus humanbeta5	AAR31570.1_100	Gene: UL4; Product: envelope glycoprotein UL4	protein	AAR31570.1	Q6SWC6	149	AY446894.2	[13821:14270](+)	63.4	0.595	80.1	0.74	91	MMLRTWISLPMVLLDAYCFCIFVSCSISTTTAPVEWKSPDRQIPMNITCANYSGTVNGNVTFRGLQNKTEDFLHWLLGWGHKSICSFFPKLQGNKEQHYMYGITNLTYNCTYDRLTLLNLTTENSGKYYFKREDVNSTFYYSCYNLTVT	network	Immunoglobulin V-set domain	0.83
100	Cytomegalovirus humanbeta5	AAR31692.1_100	Gene: US1; Product: protein US1	protein	AAR31692.1	Q6SW03	156	AY446894.2	[198543:199013](-)	36.6	0.16	60	0.49	30	MASGLGDLSVGVSSLPMRELAWRRVADDSHDLWCCCMDWKAHVEYAHPASELRPGSGGWPEHAEAQWRQQVHAAHDVWCNCGDWQGHALRSRSRTAESGRSSSSSSVSVLSDGDQQPWWRRLRVKRPKFPSWARRWTQRHDSEERASQQAKNDSTS	cluster	TT viral ORF2-like	1
100	Cytomegalovirus humanbeta5	AAR31568.1_100	Gene: UL1; Product: membrane protein UL1	protein	AAR31568.1	Q6SWC8	218	AY446894.2	[12174:12830](+)	79.1	0.573	67	0.54	27	MGVQCNSKLLLLAVLITIILSSILVQAIPHKQKTSYQQLLLQSEHVQIPITVAEGDTICFNVSDNPCNFSSYWNHNNCELCGWTPFYSEYAGYSENKSCHPRFTCLHDTKGLKLHNVTTNDSGIYTRNVYYCDIPCNISDDHKHNVEDFDNCNTTINRTHYIITVSSSRYSKRTNSHVATHVGWTATVVIIICVLTYVNVTTTLKHRLRTRNNVNHTM	cluster	Adenovirus E3 region protein CR1	0.91
100	Cytomegalovirus humanbeta5	AAR31573.1_100	Gene: UL7; Product: membrane glycoprotein UL7	protein	AAR31573.1	Q6SWC3	222	AY446894.2	[15865:16533](+)	78.9	0.614	63.4	0.48	72	MASDVGSHPLTVTRFRCRVHYVYNKLLILTLFAPVILESVIYVSGPQGGNVTLVSNFTSNISARWFRWDGNDSHLICFYKRGEGLSTPYVGLSLSCAANQITIFNLTLNDSGRYGAEGFTRSGENETFLWYNLTVKPKPLETTPASNVTTIVTTTSTVTDAKSNVTGNVSLAPQLRAVAGFSHQTPLENNTHLALVGVVVFLVLIVVCIMGWWKLLCSKSEL	cluster	Adenovirus E3 region protein CR1	0.91
100	Cytomegalovirus humanbeta5	AAR31575.1_100	Gene: UL9; Product: membrane glycoprotein UL9	protein	AAR31575.1	F5H9T4	233	AY446894.2	[16947:17648](+)	73.3	0.544	65.3	0.49	89	MSKRLQVFPWITILFYTSKSQYWNYMTIPCTPTVGYGSHNISLHPLNNSLFQDDVFEWYIDKPMVTNKLCLYQSNERIKSNLDSPNIMWQCTDNRTLILMNLTTTYSRNYYFQSFKYLGQGVPKPNNLCYNVSVHFTHQTHCHTTTSSLYPPTSVHDSLEISQSFTSTNFTHTAVHYAAGNVEAQHDTATSHTMWIIPLVIVITIIVLICFKFPQKAWNKFTQYRYSGMLAAA	cluster	Adenovirus E3 region protein CR1	0.91
100	Cytomegalovirus humanbeta5	AAR31565.1_100	Gene: RL11; Product: membrane glycoprotein RL11	protein	AAR31565.1	Q6SWD1	234	AY446894.2	[9142:9846](+)	76.5	0.547	64.3	0.46	7	MQTYSTPLTLIIVTSLFLFTTQGSSSNAVEPTKKPLKLANYRATCEDRTRTLVTRLNTSHHSVVWQRYDIYSRYMRRMPPLCIITDAYKETTHQGGATFTCTRQNLTLYNLTVKDTGVYLLQDQYTGDVEAFYLIIHPRSFCRALETRRCFYPGPGRVVVTDSQEADRAIISDLKRQWSGLSLHCAWVSGLMIFVGALVICFLRSQRIGEQDAEQLRTDLDTEPLLLTVDGDLE	cluster	Immunoglobulin V-set domain	0.67
100	Cytomegalovirus humanbeta5	AAR31708.1_100	Gene: US19; Product: membrane protein US19	protein	AAR31708.1	F5HAR3	240	AY446894.2	[213551:214273](-)	74.2	0.789	41.1	0.25	7	MLHVVPLEWTVEEVVPYLERLAVWLRASVLVAFQLTATVALSVLSWWLMPPPVAELCERGRDDDPPSLSHLSLVVPVGCLFLLLRGPSIDRCPRKLPLLLAYCLPHALAFLTLLMCQPSPQAFVGAALLALAVDLSCLGASLLGCDPGASLRRLWLPSVLSLLCATALGLWLLRAAAPFFLGLHATTLLTVTLMLIHDLSLITCQSSFPESFQPSLRLYVENVALFIGMYHLLRLWLWSP	cluster	Inhibitor of apoptosis-promoting Bax1	1
100	Cytomegalovirus humanbeta5	AAR31576.1_100	Gene: UL10; Product: membrane protein UL10	protein	AAR31576.1	Q6SWC0	254	AY446894.2	[17776:18540](+)	74.5	0.555	54.8	0.43	40	MRQLINHIVNHDLFRWSVVTAMIFYRYSETCMEVTVRVGDPVTLGSGHGYHPGQKVHWYNQSCVGIGNGENTHPICTYDPPKPGRQKTMKTTPLPSPLLYECHNSTLSILHVNVSDPRNYCRRKCPPKGNCEFPTCFTLSLISRTTTRKPEQKTTLLRLKTTPNKHTQHKRSTRRTSPKDYNVTGLPKGFADSFTGNVEAHRTKDAAHSAWILIIIIIIIVVILFFFKIPQRLREKWDTKGYLYKGTDGLPTTD	cluster	Immunoglobulin V-set domain	0.67
100	Cytomegalovirus humanbeta5	AAR31702.1_100	Gene: US13; Product: membrane protein US13	protein	AAR31702.1	F5H9I4	261	AY446894.2	[207687:208472](-)	74	0.768	79.6	0.75	87	MDPPLPSLHSPQWASLLQLHHGLMWLRRFAVLVRVYALVVFHIAISTAFCGMIWLGIPDSHNICQHESSPLLLVFAPSLLWCLVLIQGERHPDDVVLTMGYVGLLSVTTVFYTWCSDLPAILIDYTLVLTLWIACTGAVMVGDSFRAKRWELICSRVLTSVFFITLWVIGDQTVFHHQRILLYGYGAIVFLMMTVTFYGTRYIRDELPAAQTLRGSLLIYVGLVTMFKITLIVLSPNLWRLPWTTVFAAFRSSYCEGGGGS	cluster	Inhibitor of apoptosis-promoting Bax1	1
100	Cytomegalovirus humanbeta5	AAR31577.1_100	Gene: UL11; Product: membrane glycoprotein UL11	protein	AAR31577.1	Q6SWB9	272	AY446894.2	[18642:19460](+)	74.9	0.531	65.3	0.47	78	MLFRYITFHREKVLYLTAACIFGVYISLHDACIPVVGKIGTNVTLNAVDVLPPRDQVRWSYGPGGQGYMLCIFTGTSTTTFNNTRFNFSCLSNYSLLLINVTTQYSTTYRTMTSLDHWLHQRHNHGSRWTLDTCYNLTVNENGTFPTTTTKKPTTTTRTTTTTTQRTTTTRTTTTAKKTTISTTHHKHPSPKKSTTPNSHVEHHVGFEATAAETPLQPSPQHQHLATHALWVLAVVIVIIIIIIFYFRIPQKLWLLWQHDKHGIVLIPQTDL	cluster	Human adenovirus early E3A glycoprotein	0.49
100	Cytomegalovirus humanbeta5	AAR31707.1_100	Gene: US18; Product: membrane protein US18	protein	AAR31707.1	F5HE69	274	AY446894.2	[212589:213413](-)	72.4	0.757	77.3	0.73	95	MGDTASVSEHHESPTVTIVPLHRSHALVAEQQLFQWLKRFKLLMEVYHGLVWQLACTLTVCLLAWLAFPDVQGQCANGIVPALSSIVPVSTLAMLRGFAEFRPHTTNFAHLTVACLLINTGITVCTGFCGERRVIGLSFALVMVFFVLCSGLTYLAGNNPTRWKVIGIGYGWSVIVFYLLLYFSPVLWVSKIYSGLYVLVVTAASAVLIYETLDLIYQRGTLSKNSVCVSVVLYTIVMSLLNMSVAIFSGHVWVQQYAEKHGGRIDGVSLLSLL	cluster	Inhibitor of apoptosis-promoting Bax1	1
100	Cytomegalovirus humanbeta5	AAR31572.1_100	Gene: UL6; Product: membrane protein UL6	protein	AAR31572.1	Q6SWC4	280	AY446894.2	[14965:15807](+)	68.7	0.461	55.4	0.4	34	MNGWAGVCLITHCLNTRSRTYVALNMLAFARTPRGVPSCLFNKVWVSRYALVLILMVCASESSTSWAVTSNGLPNCSTVTRTAGQDAELHGPAPLSCNVTQWGRYENGSTPVLWCTLRGSRMRVSLGHRVAFGCSWKTFFIYNVSESSGGTYYQKGYNCTDKHITLSCFNLTVVPRAVQSTTTVMTPTLVTNSTFSVSLVALRLTTNSSAFGHAIYQRQQRVENGTLSKNITNLAFTYGSWGVAMLLFAAVMVLVDLGLPQSAWRRWRSHVDDEERGLLM	cluster	Immunoglobulin V-set domain	1
100	Cytomegalovirus humanbeta5	AAR31567.1_100	Gene: RL13; Product: membrane protein RL13	protein	AAR31567.1	Q6SWC9	293	AY446894.2	[11189:12070](+)	69	0.458	59.1	0.47	60	MHWHLAITWTVIILTFSECYNQTCPCPCICVNSTTVSISTSETTSKNITPTTTTNSKKTTSSIATTTPSLVTTGKVVSTAASSTIISQTNRSHTSNAITTPKTRFEYNITGYVGQEVTLNFTGSWNYIQWFRYGSPGWLYSSEPICTVTSNYHHTFPRGALCFDCDMTKLLIYDLTLNDSGKYVVKRTRHDNQYEEACYSLTVIFANTTSIVTNRTCDRKRTENTDTTNHEIGKHIIETIKKANIPLGIHAVWAGIVVSVALIALYMGNRRRPRKPRYTRLPKYDPDESWTKT	cluster	Adenovirus E3 region protein CR1	1
100	Cytomegalovirus humanbeta5	AAR31678.1_100	Gene: UL142; Product: membrane glycoprotein UL142	protein	AAR31678.1	F5HHH2	305	AY446894.2	[183406:184323](-)	55.5	0.516	34.2	0.26	26	MRIEWACWLFGYFVSSVGSERSLSYRYHLESNSSANVVCNGNISVFVNGTLGVRYNITVGISSSLLIGHLTIQTLESWFTPWVQNKSYSKQPLSTTETLYNIDSENIHRVSQYFHTRWIKSLQENHTCDLTNSTPTYTYQANVNNTNYLTLTSSGWQDRLNYTAINSTHFNLTESNITSIHKYLNTTCIERLRNYTLEPVYTTAVPQNVTPEHAITTLYTTPPNAITIKDTTQSHTVQTPSFNDTHNVTEHTLNISYVLSQKTNNTTSPWVYAIPMGATATIGAGLYIGKHFTPVKFVYEVWRGQ	cluster	Poxvirus, 2L, N-terminal domain	0.6
100	Cytomegalovirus humanbeta5	AAR31705.1_100	Gene: US16; Product: membrane protein US16	protein	AAR31705.1	Q6SVZ0	309	AY446894.2	[210366:211295](-)	69.2	0.714	48.6	0.35	10	MGLRFPTATQRQIVFRRLFDSGNNDDYDEAAVVAVLGWVHRFEVVVRIAGLLLFQISTAVAVLGSFSLVFPTATLKSRPGFPCHVVWAPEVLLLVPVASALFVYFRYERPVLAQRNRHPRCRRPFRQLVLLLAGLLAHIPALGVTCACQEPREVLTSFVLTLVITLLCAEVVFICRDNCTLSDQFALINGVWVVVFLANVLIVFTRPWTWPLRLLLGFYSTVGLIFAGHFSQQVLFVRHVLMPRDVAHTSLQLFITFISLFFLILRIRNCQDLLSDLRLLELPSSDAMTLTPNDLSHASSSTPLSTLSP	cluster	Inhibitor of apoptosis-promoting Bax1	1
100	Cytomegalovirus humanbeta5	AAR31703.1_100	Gene: US14; Product: membrane protein US14	protein	AAR31703.1	F5HD92	310	AY446894.2	[208541:209473](-)	72.4	0.687	77.4	0.69	75	METVSTQRETASSETERTREAASAETTDATFRSLEEGSTISSRYSETASTASEDAVCWLRRTAIVMRVYGLLTLETAFSVLISALVWLGYPSLGYECRDDPSPLLLSCTPVLVLGALELTDHRHPSNGLVFALYVALLSFTTAGLNLCATAPIGVSSLILTWTLFVACNGVAWEHRLSSVWRDALFTSTLLTVMVSVLASTYTWLHKTLLCLYTVFVGCILAVLFQDVRYIATKMPVSHIIRSSLVLYATETLIYHTTLLMLTPVVWSARWDQMFSYLAKLGTYHHYRVDNGTLSVILNSTTATFQSRVA	cluster	Inhibitor of apoptosis-promoting Bax1	1
100	Cytomegalovirus humanbeta5	AAR31672.1_100	Gene: UL148; Product: membrane protein UL148	protein	AAR31672.1	F5H8Q3	316	AY446894.2	[179141:180091](-)	57.3	0.399	74.2	0.66	18	MLRLLFTLVLLALYGPSVDASRDYVHVRLLSYRGDPLVFKHTFSGVRRPFTELGWAACRDWDSMHCTPFWSTDLEQMTDSVRRYSTVSPGKEVTLQLHGNQTVQPSFLSFTCRLQLEPVVENVGLYVAYVVNDGERPQQFFTPQVDVVRFALYLETLSRIVEPLESGRLTVEFDTPDLALAPDLVSSLFVAGHGETDFYMNWTLRRSQTHYLEEMALQVEILKPRGVRHRAIIHHPKLQPGVGLWIDFCVYRYNARLTRGYVRYTLSPKARLPAKAEGWLVSLDRFIVQYLNTLLITMMAAIWARVLITYLVSRRR	cluster	Herpes-like virus membrane glycoprotein UL141	1
100	Cytomegalovirus humanbeta5	AAR31574.2_100	Gene: UL8; Product: membrane glycoprotein UL8	protein	AAR31574.2	A0A1P7U1I1	324	AY446894.2	join{[15865:16449](+), [16552:16941](+)}	67.6	0.441	52.9	0.37	46	MASDVGSHPLTVTRFRCRVHYVYNKLLILTLFAPVILESVIYVSGPQGGNVTLVSNFTSNISARWFRWDGNDSHLICFYKRGEGLSTPYVGLSLSCAANQITIFNLTLNDSGRYGAEGFTRSGENETFLWYNLTVKPKPLETTPASNVTTIVTTTSTVTDAKSNVTGNVSLAPQLRAVAGFSHQTPLENNTHLALGEGFVPTMTSSRLSASENYDGNYEFTETANTTRTNTSDWITLGSSASLLKSTETAVNLSNATTVIPQPVEYPAGGVQYQRAATHYSWMLIIVIILIIFIIICLRAPRKIYHHWKDSKQYGQVFMTDTEL	cluster	Immunoglobulin V-set domain	0.47
100	Cytomegalovirus humanbeta5	AAR31662.1_100	Gene: UL119; Product: membrane glycoprotein UL119	protein	AAR31662.1	F5HC14	345	AY446894.2	join{[168891:169311](-), [168186:168802](-)}	68.9	0.474	63.7	0.52	22	MCSVLAIALVVALLGDMHPGVKSSTTSAVTSPSNTTVTSTTSISTSNNVSSAVTTTVQTSTSSASTSVIATTQKEGHLYTVNCEASYSYDQVSLNATCKVILLNNTKNPDILSVTCYARTDCKGPFTQVGYLSAFPSNDKGKLHLSYNATAQELLISGLRPQETTEYTCSFFSWGRHHNATWDLFTYPIYAVYGTRLNATTMRVRVLLQEHEHCLLNGSSLYHPNSTVHLHQGDQLIPPWNISNVTYNGQRLREFVFYLNGTYTVVRLHVQIAGRSFTTTYVFIKSDPLFEDRLLAYGVLAFLVFMVIILLYVTYMLARRRDWSYKRLEEPVEEKKHPVPYFKQW	cluster	Adenovirus E3 region protein CR1	1
100	Cytomegalovirus humanbeta5	AAR31566.1_100	Gene: RL12; Product: membrane protein RL12	protein	AAR31566.1	Q6SWD0	414	AY446894.2	[9850:11094](+)	55.3	0.333	47.9	0.37	69	MRVDRQKRNNFTYRQTVYIILTFYIVYRGKCNSTDTNNSTSTSDSTVSDTSVYSTPNLPSTFFTTLDTSTGSQISTTSNTISSTTNTLAASSITTLNTSTNTTSYTASTLTALSSTHTNSPILSNNATLYTTSLDNTTTDITSSESSINASTIHNTTYSPVTSIAVNCTVAANETNNSSSKNCQQDIGTIRVKSTTLTAEEGKNITIQGNSTWNCPNVVWYRHYNWSTHGHHIYPNRRYQTPTYQHKILTSHPICHPDVSSPAAYHDLCRSCNKTELRIYDLNTTNSGRYSRRCYKEYNHDGPHEDENFGLTVNPRNDTDNHTTPLCPRYVGTQSEEDEDDDYTLSTITNNNMRKTSHRDISHGTRTTWALTLICIACILLFFVRRALNKRYRPLRDDI…	cluster	Collagen triple helix repeat (20 copies)	1
100	Cytomegalovirus humanbeta5	AAR31630.1_100	Gene: UL78; Product: envelope protein UL78	protein	AAR31630.1	F5HET1	431	AY446894.2	[114226:115521](+)	71.1	0.683	69.9	0.67	22	MSPSVEETTSVTESIMFAIVSFKHMGPFEGYSMSADRAASDLLIGMFGSVSLVNLLTIIGCLWVLRVTRPPVSVMIFTWNLVLSQFFSILATMLSKGIMLRGALNLSLCRLVLFVDDVGLYSTALFFLFLILDRLSAISYGRDLWHHETRENAGVALYAVAFAWVLSIVAAVPTAATGSLDYRWLGCQIPIQYAAVDLTIKMWFLLGAPMIAVLANVVELAYSDRRDHVWSYVGRVCTFYVTCLMLFVPYYCFRVLRGVLQPASAAGTGFGIMDYVELATRTLLTMRLGILPLFIIAFFSREPTKDLDDSFDYLVERCQQSCHGHFVRRLVQALKRAMYSVELAVCYFSTSVRDVAEAVKKSSSRCYADATSAAVVVTTTTSEKATLVEHAEGMASEMC…	cluster	7 transmembrane receptor (rhodopsin family)	1
100	Cytomegalovirus humanbeta5	AAR31613.1.1.2_100	Chromosome segregation protein SMC, common bacterial type; TIGR02168	region	AAR31613.1	Q6SW84	742	AY446894.2	[66866:69091](+)	61.4	0.347	85.8	0.41	52	LALVQEQLAQLEALGGLQLPEVQQRLQNAQLALSRLYEEEEETQRFLDGLSYDDPPTEQTIKRHPQLREMLRRDEQTRLRLINAVLSMFHTLVMRLARDESPRPTFFDAVSLLLQQLPPDSHEREDLRAANATYAQMVKKLEQIEKAGTGASEKRFQALRELVYFFRNHEYFFQHMVGRLGVGPQVTELYERYQHEMEEQHLERLEREWQEEAGKLTVTSVEDVQRVLARAPSHRVMHQMQQTLTTKMQDFLDKEKRKQEEQQRQLLDGYQKKVQQDLQRVVDAVKGEMLSTIPHQPLEATLELLLGLDQRAQPLLDKFNQDLLSALQQLSKKLDGRINECLHGVLTGDVERRCHPHREAAMQTQASLNHLDQILGPQLLIHETQQALQHAVHQAQFIE…	network	Herpesvirus UL36 tegument protein	1
101	Cytomegalovirus macacinebeta3	AAP50534.1_101	Product: rh06	protein	AAP50534.1	Q7TFX4	162	AY186194.1	[4710:5198](+)	51.4	0.503	77.7	0.68	48	MVITIIVLYLLLVKPSNSSTNTHTYAVPIGGNVTLSDFTNDITHYTLGIWYFTSSSGMCQIDISDNDRHRKLCNIYYARTECETLTLRSACKLAIQHSCNMTTLTIYNVKDYTPKDYTLKKRHKNSTETTQYYRIQLVFPTTQIPKTNTVVYPPPHQRTQVL	network	Immunoglobulin V-set domain	0.58
101	Cytomegalovirus macacinebeta3	AAP50703.1_101	Product: rh181	protein	AAP50703.1	Q8JKF6	168	AY186194.1	[183766:184272](-)	41.5	0.201	58.9	0.47	30	MEPVVSCGLVGHMPMRELAWRRVADDSHDLWCACMDWKAHIEYVVPLAEDILPRPESWPAQVEAQWRLQIKGAHDVWCQCGDWRGHALRSRSLTLDSDSSRSSRSSTCSYVSVASCPAAILEYPGAADEASWWKRVKGRFRMRGWWERWLQRRRQRAAEKETTQPSSA	cluster	TT viral ORF2-like	1
101	Cytomegalovirus macacinebeta3	AAP50685.1_101	Product: rh163	protein	AAP50685.1	R4VDJ6	171	AY186194.1	[168378:168893](-)	65.7	0.434	79.7	0.49	3339	MLLLSVIWAAVLASRSAAPACKQDEYAVGSECCPKCGKGYRVKTNCSETTGTVCEPCPAGSYNDKRETICTQCDTCNSSSIAVNRCNTTHNVRCRLANSSTASAHVDSGQHQQAGNHSVLPEDDAARDWWFLLIFVIFLFSIILLALGCRLILVNTTYGKMLTAYMYEKIS	cluster	TNFR/NGFR cysteine-rich region	1
101	Cytomegalovirus macacinebeta3	AAP50536.1_101	Product: rh08	protein	AAP50536.1	Q7TFX2	171	AY186194.1	[5881:6396](+)	58.7	0.559	77.6	0.66	52	MNAYHTLISCLCFFILYAYITESTRVVTLQYVYNVSIGENVTLSKPDNLSFQLHSWFCNNRASACNNPIMKLCEETAGNNKPNSYTRFQNNCHPPTFTCNTTGLYLYNVQETDPTTYTLTQRAGNGNITDRNTTYIIHFITSTTPPPVTKLHMQFIFNQLHKHKQLPTIAT	network	Immunoglobulin V-set domain	0.33
101	Cytomegalovirus macacinebeta3	AAP50706.1_101	Product: rh184	protein	AAP50706.1	Q8JKF8	180	AY186194.1	[185617:186159](-)	63.8	0.476	80.4	0.65	16	MKILVTLGLLSLLLAIDASPLPLSSSYELLHSRCHVKGGKMTATFTVRSDFAKLQSVEIVTHDRDNIRRSHEKQTHSTLNTRTWEVHEAVSPTIYRVDLRMYHDHGLAKTFVCYVNEVQVEIDHTSIFWYAERVSRHNDWILLARLAFYVAVGCAIVTFIAAKFSVHVRMFGEVSINNKV	cluster	Cytomegalovirus US3 protein	0.5
101	Cytomegalovirus macacinebeta3	AAP50746.1_101	Product: rh226	protein	AAP50746.1	Q7TFB8	186	AY186194.1	[217405:217965](+)	35.1	0.187	53.6	0.47	30	MNRPRDLIPTLHDSCTQTELRWRRVLTESHALWCNCGDWTPHVECVDDAYFQLRWRSRQERTALRWRRQMHRLHNLWCMCGNWREHALYRRGRLTDSSSGSSASSSGESAENTFVWWKCLRKWNILWRHSYDFFDIPVPPESERETPAYSDSGSEGTPCTSIIETHRPQDCPIVMDVRPWYRETAV	cluster	TT viral ORF2-like	1
101	Cytomegalovirus macacinebeta3	AAP50535.1_101	Product: rh07	protein	AAP50535.1	Q7TFX3	193	AY186194.1	[5325:5906](+)	72.7	0.581	71	0.6	46	MRCSSYVLYSITFLFREMCYTKHIIYNYSTVAGGTVTFFDVTGYSGFTKGTWYFQPVNDSCFNTFVTNDAFTKLCGVYYQINYTDLSTIIESCQTYFNHTCNLTSLSLHNITPQAPTTYKLVKNAVTRKQNITFYNLQIISIENVLPSQANYASRGSLYNTPIIATVILIIVITVIVYMQYHHKDHERIPYTH	cluster	Adenovirus E3 region protein CR1	0.33
101	Cytomegalovirus macacinebeta3	AAP50547.1_101	Product: rh20	protein	AAP50547.1	Q7TFW1	197	AY186194.1	[15700:16293](+)	77.6	0.594	72.7	0.53	116	MKILIMLIFVICDSQTIHLPTCSLKTCCIGDDVSLNSNIPTGCNRTTWYRHKNNSGIMLCSFSGGGMTSSSKERINRTCSRQSFIFINIQMPSTGTYYVVGNNCTTSPLMSTCYNVTVEPRSTTAMTVAVNPSINITAQLPQRLASHFNATSFENETVTVHGAWGLVIVALLFLWVAIEFRLHKKCFAYFRNYVTTF	cluster	Adenovirus E3 protein	0.72
101	Cytomegalovirus macacinebeta3	AAP50674.1_101	Product: rh141	protein	AAP50674.1	Q7TFJ0	199	AY186194.1	[153432:154031](-)	65.8	0.422	74.2	0.56	20	MLYNITTQTFTMYRQAPNVTTQYSCRFIATGQTLNKSWEFLVMPIKAVFASPTNDSMIQLRVLVNDHPCTNETVYSSSKAFVYFGNTNHSSHKVQNITRHNQSLWEYIFHFTNHDLPNTAHMKILLGDRYSVSTHVFIKRDPDEWPIIGTLGYIVLAFLLFMLFALLYITYVLMRQRNPWAYRRLDEEKPYPVPYFKQW	network	Immunoglobulin C1-set domain	0.67
101	Cytomegalovirus macacinebeta3	AAP50554.1_101	Product: rh27	protein	AAP50554.1	Q7TFV4	201	AY186194.1	[20547:21152](+)	75.7	0.585	65.1	0.5	19	MTLTWTRLILLSNQLQMIWTLECTITKVVTTQSGANVRLGDSSRQGNIVWHRPPCGNEQDVLCNKTSRSEEMFFINRSISFMCEQKSNMLNLRRLTPGNSGQYCKTISTTRNGKKESYRECYNLTVISTTKSTPTIMTTQQETSSHRTSNVTTPSRFLGRTVNNKRDRYDDLAPALELVGFLFFITIVVLFCLRTELFEGM	cluster	Adenovirus E3 region protein CR1	0.33
101	Cytomegalovirus macacinebeta3	AAP50555.1_101	Product: rh28	protein	AAP50555.1	Q7TFV3	207	AY186194.1	[21154:21777](+)	73.7	0.532	40.2	0.22	14	MTIYIQKYLIQWIIAISLVHTRIQIAHPCKITSLINVTAYETVVLNATLALDKCFIMWYKSPTEGMCQYNASHAMKASSYNGKLNYTCTFYTLTILNANSSATGMYYTLGAPNDECVREKICYKVQVQFTVQHEAPIATQISPLIQNEPSMSESTIIWYVFLASGLLIIMFYLAKNAHSYWKHGHYHVPQIWWIQVEEPQLYRSMVS	cluster	Adenovirus E3 region protein CR1	0.91
101	Cytomegalovirus macacinebeta3	AAP50552.1_101	Product: rh25	protein	AAP50552.1	Q2FAU6	224	AY186194.1	[18896:19570](+)	75.6	0.572	72.2	0.52	136.5	MIPILRECGWFGYIGITCLLVVTQLIDTLGNKCSKTETRTGTVGTNITLVTNSPPNNKGLLYWYKPNCTSNDRLCDYSGFTGTNAVSNRTKLKFTCMNNSTKLTLINVTAHYSGQYCSRTITSNGSVDICFNVTIHLHITPAPSPLPVPFQTIPGWNHRTTVLQVQIPSSGQPGSYESQQQDAAHIASILILLLLFIAIIILFFLKIPQKLWDKYHKSKHAPSA	cluster	Adenovirus E3 region protein CR1	0.91
101	Cytomegalovirus macacinebeta3	AAP50548.1_101	Product: rh21	protein	AAP50548.1	Q7TFW0	225	AY186194.1	[16327:17004](+)	70.6	0.507	62.9	0.5	90	MYNFNTAMIVCTLIHKTLSTYIRCNNDFGISNTCTQYNETATVGQNVTLGICIEKYNPVSWHKKTNNKAIIMCQYSDSTNCNPHHDICYHCLSNYSLLLIDVQTNYNGMYYLSYLKDNKYTDLCYNLSINTPTFNVSHTQINRTTVECIFKSNINNVKNKNAHTTVNDARTTNIASYTNDLPNMQHAWLLLPFAITITIVLFWVYMPKKYQSRLNTHREYTRLQY	cluster	Adenovirus E3 region protein CR1	0.91
101	Cytomegalovirus macacinebeta3	AAP50709.1_101	Product: rh187	protein	AAP50709.1	Q7TFF5	226	AY186194.1	[188879:189559](-)	58.4	0.311	51	0.33	9	MKLGGNILTGHISRHKLPFISHGQPLKSKASNNPLFNMRLLVVFLLAYFWIQDRALADESDIEDANATCTITGGILDVTWCMMGKALPNETTVFPYYESRENSQRKRCLPMPNTTFSSNDTICLTTRTPAPADLGRILLKECRECACAIPCYPETIASWDFLFNGDFQRLVYEGRYATIAWLWCMDIMLGTAILLVVIAIGCAIGECYWKCFVPRIPYRPLSSKED	network	CMV US	0.8
101	Cytomegalovirus macacinebeta3	AAP50539.1_101	Product: rh12	protein	AAP50539.1	Q7TFW9	231	AY186194.1	[11225:11920](+)	68.7	0.508	28.5	0.19	7	MHFYITFIILTFSPCGESVSLLIKNHTVTWDSSVILKDVDNNTMNNLGEWAAYLVNTTVCPNTNVTLCMINPHLLPNKTDNRTNTTRISQCLNMTTFICNTTLQITNITNETHTDYMLTRYRNCTNGDHSNENTEPEYTQFHLEFTMTTLPPTTVLLTTTMETTTSEYTATSTPLALELSESFYMASIGIPAMIFVGGGLLFGLCYYAYIQGWCSCRTRTTSSAHTERLLS	cluster	Adenovirus E3 protein	0.72
101	Cytomegalovirus macacinebeta3	AAP50708.1_101	Product: rh186	protein	AAP50708.1	Q7TFF6	234	AY186194.1	[187934:188638](-)	38.7	0.235	70.8	0.55	21	MPRSPKMYCYHLPRALLFTCLLLIVPAERCNKICQERRTYKPRSGIPDRRIYGYTELDPECKIEDGRLHVNGIVLGDFPDPTWLHVYLRNYYDGKLMFAFSTNLDHPLVIMNDTMYRHSIHPMQLLEEAKTYIRDHDIIHHARLEHASRLRYQFHLPVSYMFKEVVIQVDHYYKPLFIKCVPEHELTQIVNFYLREYQEFHNSYRGKLYWICMGIVYVAVVKLTINFLYNHVQV	cluster	CMV US	0.5
101	Cytomegalovirus macacinebeta3	AAP50549.1_101	Product: rh22	protein	AAP50549.1	Q7TFV9	235	AY186194.1	[17111:17818](+)	69.3	0.49	59.4	0.44	119	MYITSISVVTYVFIQITINYKTKETCSEYSIALNSHRKHCNTTLSYTGQNVTLGVHIGPWTPAFWNLQINNTEISLCEYTHTVLKCNLHTICYQCLSNYSLLLINVTKQYSGIYWLSYDINNGNYKYTEMTLCYNLTVHSRNATSNKLLTTSATHTTITPYVTTNLQHNESIVNDTFQTYYTANNHTPWLALPILIVVLIVLCWFNMPQRYKYQPYTWASCFYRVCTQTHCLQKK	cluster	Adenovirus E3 region protein CR1	0.91
101	Cytomegalovirus macacinebeta3	AAP50719.1_101	Product: rh197	protein	AAP50719.1	Q7TFE5	241	AY186194.1	[195728:196453](-)	67	0.732	74.4	0.75	33	MVSKMVTKLTNHVIWLNRSIHVWSVYGWLAFQVSITVLVYGLVRCQQYLFDTCAQEPVRQIMITSPALVFIQESYINRVIRKVSLWKNCGVALFCVIHIAFSHVWFSGCVATWTVIQSWIATFCLFILMIYVSDGSNWKPFIERQVLSDMLCAGALAANCFVHSVTQPSVTLWWIAQTLYIIGTVGFMNAMCLQLSNVRRQQRSNERAMSISLLLYCIFHLVHYNNVIMWSFPWKAEDPWL	cluster	Inhibitor of apoptosis-promoting Bax1	1
101	Cytomegalovirus macacinebeta3	AAP50717.1_101	Product: rh195	protein	AAP50717.1	Q2FAA2	247	AY186194.1	[194048:194791](-)	72.2	0.736	78.8	0.77	73	MRSVDMERSSVASISWLQRTNCIFKIYGCFTLAVVATVLVYGLARFTFPMLYNNATNCRVDPAPSVLFLIPVVLFMVSHLLEESVDQTSSWIYSVTLTCLSTSVFHLCTNDHTIWQTFVLSLLLFCTYGIPGICLHWIRPLAGCFITSFAVAFSLIALFSKNLSIILRATGYAIFSLGFVLLIPTQFYLVHRRPERIKSSSLQLYTLFIVLYQVSIFCWTKDIWSANVHNMFSVFRSSTLSAHVPKS	cluster	Inhibitor of apoptosis-promoting Bax1	1
101	Cytomegalovirus macacinebeta3	AAP50718.1_101	Product: rh196	protein	AAP50718.1	Q7TFE6	252	AY186194.1	[194864:195622](-)	73.2	0.76	79.2	0.76	58	MESEYRWHLNMHWLRRFTMIFQVYAWLGMEVAVTVAMYGVYRTARPYLTVDCVKDPAPLLMMCIPAAILIVENTPKRIAHTIDGLFWELYYMTVSCLLVSTCTDDWTAFQSFLLTALMFILQSAAAVFDNMQMYRRKMLAMLFSMTVLFTMSLIYSFGHLAPSHMLFITMYFLFLVLTSIDVYMETVAIRHKHPVDEIRWPSIMLYVNWVLLYEANVLLLTPGLWSARWDGMFSSLIAYFNQYSANTAHVTP	cluster	Inhibitor of apoptosis-promoting Bax1	1
101	Cytomegalovirus macacinebeta3	AAP50721.1_101	Product: rh200	protein	AAP50721.1	Q7TFE3	261	AY186194.1	[198336:199121](-)	71.9	0.753	62.3	0.6	11	MGAVFNNETDMEDELRLLGRRIMFWMQVCMAIVLQLASTVIVSLIIWIVSPSSFREFCNIIPRYSILSLFVPMLSLFILHVWGQCRCMHQLVFIVIYMFPNATALIMMATCRSFQAIFMASLLPLIIMMFNLGLICFTRLRMGVSRLHRWFFPVMLMNSALMVLALIALPASDTLWVGGYIALLLTFVIGLSIHDMTIIGKQELFEDATLVLIIRIYVETLIMYIIGLLIVDPDFWRNTASSPFDLDFSLGRWWAAEVNLN	cluster	Inhibitor of apoptosis-promoting Bax1	1
101	Cytomegalovirus macacinebeta3	AAP50533.1_101	Product: rh05	protein	AAP50533.1	Q7TFX5	273	AY186194.1	[3528:4349](+)	69.2	0.447	54.8	0.41	27	MCPGLFTYITLTGMVMHTVSGNPRQLLCNVTRFPGNNVSQVRLSTGDNVTFLYNVSQGHSLSWLYSNLTANSSRHLRKYTLCSVTSNYRMTETRNNMCLHCNRSSLTLCSARPQDSGLYVLRDDTNNTDVMRCNATVTGNGQLPVTHRPHSRPTVTRISSAHLSGITLGNQKHSPTTWNTWMVHISFATMALACFGVAVVLSGCVCLRSVRAWTQKYRPLNEDPAPQKIDFPDGTMKEHPHVTVIEPTKSADGTVVGLSAVSDDKPATLWLSR	cluster	Immunoglobulin domain	1
101	Cytomegalovirus macacinebeta3	AAP50716.1_101	Product: rh194	protein	AAP50716.1	Q7TFE8	277	AY186194.1	[193084:193917](-)	68.6	0.651	73.1	0.72	44	MPFAPRLQPFTVHRPPAPMIQLDLDERSSLSWLRQHLPLASVYLCLLFVIAVCICSYGAFKSQFHCMVFNTEICRMEPAFILIIVPVLLMFVWNMFDHRQDDMIHMGNGLLYIVVFACIGSTLISFCTDGITAGLSLLFTATFFLTCSGLALWSSRPLPSKCRYVATLVSTFLLLLFYFGQLSHSVMRNGLSIILHGSMGIIIWENIYITKFNLTMKHVVSACIVYVDILIVMYYMYVYLLTPSLWTLDPHKMLTGVSQLWNGSFNRTFCSPSSVYG	cluster	Inhibitor of apoptosis-promoting Bax1	1
101	Cytomegalovirus macacinebeta3	AAP50553.1_101	Product: rh26	protein	AAP50553.1	Q7TFV5	282	AY186194.1	[19554:20402](+)	73	0.492	57.9	0.42	44.5	MHHLPNKTHFAHIMWKTLLTLISLIYVNLAAECKSTTHYREKEDDCALFKVKLPDSGLSHYWYRPNCTTRDMLCYKTATGQGDLKAHNPDLPFTCLDNHTELLWCNIWRNHSGIYCHSVFTSTNNGINRVDTCFNLTVVPKITTTKKATTTKTTTTTTLASKLKTRSTPVIKNPHIDGTPPPSHEKPSLKKPSLKDTLQAHTTLTTLLQSYPPLTTTPGYEVVQHTPEKQVQNVTHLATIVVLIVVFVGIVTLFIFKIPQKLWGKYRKAKTHAHFLERDYDY	cluster	Human adenovirus early E3A glycoprotein	0.49
101	Cytomegalovirus macacinebeta3	AAP50546.1_101	Product: rh19	protein	AAP50546.1	Q7TFW2	311	AY186194.1	[14707:15642](+)	64.6	0.408	59.3	0.5	109	MQISKLVYASIAVFWATAFIHGQTSDSSYKATTTLWANRNSTSQSSTMQLTTEPTASGYRNSSHRNGTTAPPWTTIADDNTTTLPPWPIEIQSTYFSLWVNGCYCGSLSALPGANVTLNSTKKQNNTETLWFRLGMFTNLLCIFYFDNDNDSIKYDHLTFTCTQNNIILWNVSEKYSGIYCERQMSLTTYNSTYICYNLTVTADATNATDPSIVTTKCYRSREQYYSVETSTTSDSALNIDDILNSRRNFRDNGQRNLLGSVLQFGWLGVIVIGSTITLALVFRVPQKFCYLFYEWKHRYRGYEKISGQIL	cluster	Adenovirus E3 region protein CR1	1
101	Cytomegalovirus macacinebeta3	AAP50681.1_101	Product: rh159	protein	AAP50681.1	I3WF06	326	AY186194.1	[164371:165351](+)	37.2	0.31	73.6	0.62	18	MAYNSFLLSCLTIALLLHGLPTSTSAKDMAGYVHVHMLNAPEDAASTSAPVIQLANGFITCRKFTELGWALCTSWDDMECFPFWRRTFSETKNITVLSDDPYYAGVVLTVRTLLGDSLELTSYLGVRPSIANVGYYVMYLSYAKALPAKFTHNDVDYVRFAIYLHTEIDAQQTPDNNFVFTFATPGTFETPDLMSSFVIGTDDGQNSTLNFTTVGGEKHRYNNVELSSEMKGNCVYHSAIIRNVASSQSWVSFDFSLYWRRTKIAYSYVQYYFPKPLHSPEPIGPAWQRIYHYFSLLTQLRYGTVAITVVLIFLIGALLKRSREAH	cluster	Herpes-like virus membrane glycoprotein UL141	1
101	Cytomegalovirus macacinebeta3	AAP50696.1_101	Product: rh174	protein	AAP50696.1	Q7TFG8	359	AY186194.1	[178695:179774](-)	48.9	0.324	63.4	0.54	18	MMQPVSHKHAHALILLMMWPSGTSGEALRCASKDYTSNTDMKYQLPINMTKVVSGPTKNETLSGPYTVTCIFVSGECTRGIYFTACDQNATTQVYMYKNHAPIFPNDESKTSASNTNGFTMRWPVSPHAPGTYDCFSYDNVTNIMNITQRTQVTPMGITYASKHSTNQSVYNVSCSFNSTFPGTVTLIVQGAVNATVIHNETVKLCGQDLYWNYLVLTSGGTPTFQCTNKATNCLLSGYSRLWSNTTSTPGPPIPILHNCSTYSHPWWTTARPVTTPSVSTTQLTSLSISASTSFTYNVSLVVYEAQYASRELHGLWILVVLIICAAVACWLRLPQVVVQMFRKCVASLQRKHNVYTNM	cluster	Herpes-like virus membrane glycoprotein UL141	1
101	Cytomegalovirus macacinebeta3	AAP50544.1_101	Product: rh17	protein	AAP50544.1	Q7TFW4	366	AY186194.1	[13525:14625](+)	55.4	0.358	46.4	0.38	26	MKKHVSRLMCSYFVMFWPILATDNSTNSSSSVNMTTELTTLSTTPRSTNSSYINSTTWTTTYGSASTSQGNTTTPMSRTVTSISYTSQNASCTSDVTLTSYTNTLSNESTNVSRNNSYTTTTTSWTSTPEMNITTPPPWPFEMHGHYFTLWVNNCYCGYLKVLPGSNITFNGTKKNDTDSIWFLARYFNYWLCIFTADANYTMDYINLTHTCTSETMTLWNVLEGNSGIYFQRRTDNQKYDSTYICYILNVTADAANTTYPEITTTKCHRPPWRNRPDFASIEAHPITPDYEELSIQDILESLSLKGGLKGSLLKFVLRFGWLCGIVVGVTVTLIIILKLPQKLCFLSSYVPQRRGYKRLSSNQIL	network	Immunoglobulin V-set domain	0.33
101	Cytomegalovirus macacinebeta3	AAP50695.1_101	Product: rh173	protein	AAP50695.1	Q7TFG9	375	AY186194.1	[176388:177515](-)	58.7	0.335	48.6	0.36	29	MHFKISYLVTDRTIYIFIAILSRYAASNNTSTVPTTTNATITSTISSPSTTNTIQTSVVTSPQSISTSTQAATSTNTSTSKSNTTFSTAITSTPNNTSYPNTSTSPISANTTVGTTYTSSTTTNNISISTLTTNVSISTHTTNTATNVTSFASVTTTRTSTTANATMGFTITFVNATVGQTVNFTANCSDAAHHQTTWLLLYNNTQNKTTEHELCKTSSSHQTKHHWFSLCYNCSKITLMLYNVTHNDSRRYVFKPETSCNTKPQAFELTVIAGNGTSYSNITPEFCRFTSSTPPTSSSAVDVYLQDVAAPATHAVWALALVITVVVVLMFGQGKMKRIKYYRQRHSDDTEQLVVRYRPERKRLTTGYEQMYISS	network	Immunoglobulin V-set domain	0.33
101	Cytomegalovirus macacinebeta3	AAP50633.1_101	Product: rh107	protein	AAP50633.1	Q80QU0	379	AY186194.1	[103785:104924](+)	73.6	0.7	70.9	0.67	23	MITERVLAGILAGMTAAGSLVILLAVVMWLNMLDRAGMPMAVGHYTGNLVLTQVICIFSMLASKIVGMTSAANMGFCGIVVFLEDTGLYVTSLLFMFMILDRMAAFLNGRLFWRQQTTKQNLSTSVYIILFCWVLGMAAAVPSAAVAAPNSRWERCEIPVSYAAIDMIVKLWFVLLAPVVLIMAVIIQSSYHRDRERIWYYARRVFMFYTACFVMMVPYYFVRVMLSDFALVDIKTKTANSDGCDSTFLDYLNMFTHVIYSFKLVVFALFIVLFCSINPMETLEECLERADAERQSRSEASQGERRLPINTCCIKLIELIKQYVSTLSKATRDNSGERANLPENAEDIGTTGSDQLPTEVTVTPNSSAVFSTGGTVSPV	cluster	7 transmembrane receptor (rhodopsin family)	1
101	Cytomegalovirus macacinebeta3	AAP50556.1_101	Product: rh29	protein	AAP50556.1	Q7TFV2	461	AY186194.1	[21854:23239](+)	56.4	0.32	44.8	0.29	17	MFTRRYRTTHNFWQLVFISILAFIIHLHYSTSPSIPVNVRTGDNITLNATLNLTNGIGYWYHNDSILCGCTPNNAESASRPLLKFICHRNCTITLLNVSSHSAGDYCLMAKPKNDKPKDSLCYNVTVLPTNHHLSKTTQHSVTTTITTNPTAVTVTVPTTTITPVLTTTTVQITPLATNATTMLPTTNSTFPSTSMTTNNETTVPHITTKAKRTKKTRKKKLGSTKAPTTALHSSNPLLTTVTTTAATTVPLTSSTTVTTTAHTALTTVTTTRNALSTGIVQLTTVTTTAQTASPDSKTRSNIQNAVTTSVYTTEGNTTALTNTKPATTLPTTTYSTVPPTTVATASTLSTTLPTTRWYTTSTSTSTKQRNTQTSSYQTTTPLLNSPTATTISQNETKS…	cluster	Marek's disease glycoprotein A	0.93
101	Cytomegalovirus macacinebeta3	AAP50605.1.1.2_101	TIGR00606	region	AAP50605.1	Q7TFQ3	605	AY186194.1	[64351:66165](+)	38.6	0.168	88.7	0.47	46	RELSNQLDYLITGQASSSNAMSFSDELMQLRSQFTYATQTKEDTESKIHDLMVHIEDTVQNLTSRSSNITMSMIQEQLSELQQLGGGNMPDIAKRLEKVQKTLHGLYQEEQATRIFVHGLKYENLPNDQTMKRYTRLSELLRDDDNLHEVFIEKILDIFNTILERLFDKTFPKAQAFDMINALINQIPHASTIIKDLHTANAAISQLSKQLEALNKVPPDKRLNALTELVQYFVSNGKVFSHLMSMQVGKNTLPTLYENLKMELEDKHKQQAENKWLQDAKKLTVTSAEMVHQFMQTAPSATAAELARPELSAKLQTFLEQEAKKQEEERKTVFKERQGMVTSELARITDAIKAQTLSVIPSLKLESLQDVIASLGSGARDILEKFDRSLLATLSNLVK…	network	Herpesvirus UL36 tegument protein	1
102	Cytomegalovirus macacinebeta8	AEQ32272.1_102	Product: hypothetical protein; Note: alpha-chemokine-like protein	protein	AEQ32272.1	G8H0S4	110	JN227533.1	[163138:163470](-)	58	0.534	86.9	0.72	408	MRVCVAYVLLCLSVHGLVAEQRCQCIGKKYNRIPHKTLCLSIEHAGPRCEVTEAIASFNPIHNRPPICLNYEKLRNRFPATPGTWCRVGKSLIKVNDKNCEICNRFVTLE	network	Small cytokines (intecrine/chemokine), interleukin-8 like	1
102	Cytomegalovirus macacinebeta8	AEQ32269.1_102	Product: protein UL146	protein	AEQ32269.1	G8H0S1	120	JN227533.1	[161786:162148](-)	48.3	0.342	83.7	0.65	282.5	MRVLSNEMNTFRVPVAAMLLICLILSGFSGSQCSELRCSCVNYYSGIPWTATCVYVKPKSIECNKYELIVYNGSPNKTCVRVRNQSVFDRITKQKWFKVTKGAKHQLSLTPQRASCAVSK	network	Small cytokines (intecrine/chemokine), interleukin-8 like	1
102	Cytomegalovirus macacinebeta8	AEQ32086.1_102	Product: hypothetical protein	protein	AEQ32086.1	G8H112	161	JN227533.1	[4873:5358](+)	60.5	0.573	79.1	0.68	50	MLTSFYYIPLLIHTTASTIITHNYSVPAGNDVTLVDFLNTTGFRDGTWYFTKSEGHCQEMSALANRRQLCRLYYHTREHHTIQLIKACKDVFQYSCNMTALHIHNITEFTPVDYSLTKIYNNGTTTTQYYHLQISFSTTSTPKSTTVIPPPPREPRCFNFR	network	Immunoglobulin V-set domain	0.58
102	Cytomegalovirus macacinebeta8	AEQ32299.1_102	Product: protein US1	protein	AEQ32299.1	G8H0V1	168	JN227533.1	[180377:180883](-)	40.2	0.197	58.2	0.49	30	MEPAVSCGLVGHTPMRELAWRRVADDSHDLWCACMDWKAHVEYVVPLAEDILPRPESWPAQVEAQWRLQIKGAHDVWCQCGDWRGHALRSRSLTLDSDSSRSSRSSTCSYVSVASCPAAILECPGAADEASWWKRVKGRFRMRGWWERWLQRRRQRAAEKETTQPSSA	cluster	TT viral ORF2-like	1
102	Cytomegalovirus macacinebeta8	AEQ32275.1_102	Product: membrane glycoprotein UL144	protein	AEQ32275.1	G8H0S7	171	JN227533.1	[164880:165395](-)	65.9	0.435	79.6	0.49	3435	MLLLSVIWAAVLASRSAAPACKQDEYAVGSECCPKCGKGYRVKTNCSETTGTVCEPCPAGSYNDKRETICTQCDTCNSSSIAVNRCNTTHNVRCRLANSSTASAHVDSGQHQQAGNHSVLPEDDAARDWWFLLIFIIFLFSIILLALGCRLILVNTTYGKMLTAYMYEKIA	cluster	TNFR/NGFR cysteine-rich region	1
102	Cytomegalovirus macacinebeta8	AEQ32302.1_102	Product: glycoprotein US3	protein	AEQ32302.1	G8H0V4	181	JN227533.1	[182241:182786](-)	59	0.432	79.7	0.66	16	MKILVTLGLLSVLLAIDASPLPLSSSYELLHSRCHVKGGKMAAMFTVRSDFAKLQRVEIVTYDRNSIRRSHEKQTHSTLTTRTWEVHEAVSPTIYRVDLRMYHDYGLAKTFACYVNEVQVEIDHTSIFWYAERVSRRNDWILLARLAFYVAVGCAIVTFIAAKFSVHVRLFGEVAINNHKV	cluster	Cytomegalovirus US3 protein	0.5
102	Cytomegalovirus macacinebeta8	AEQ32347.1_102	Product: protein US32	protein	AEQ32347.1	G8H0Z9	186	JN227533.1	[214008:214568](+)	36	0.185	51.8	0.43	35	MNRPRDLIPTLHDPCTQTELRWRRVLTESHALWCNCGDWTPHVECVDDAYFQLRWRSRQERTALRWRRQMHRLHNLWCMCGNWREHALHRRGRFTDSSSGSSASSSGESAENTFVWWKCLRKWNILWRHSYDFFDIPVPPESERETPAYSDSGSEGTPCTSMIEIHRPQDCPIVMDVRPRYRETAV	cluster	TT viral ORF2-like	1
102	Cytomegalovirus macacinebeta8	AEQ32092.1_102	Product: putative membrane glycoprotein UL6	protein	AEQ32092.1	G8H118	197	JN227533.1	[10224:10817](+)	76.3	0.58	71.6	0.52	139	MKILMMLIFVICDSQTIHLPTCSLKTCYVGDEVTLNSNVPTTCNKTAWYRYKNNSDILLCKFSGGFVTANFKERISSTCSRQSFIFLNIQLPSTGTYYVVGNNCTTSPLMSTCYNVTIEPRSTTAMTVAVNPSINITALLPQRLASQFNVTSFENETVTVHGAWGLVIVALLFLWVAIEFRLHQKVCAYFRNYVTTL	cluster	Adenovirus E3 protein	0.72
102	Cytomegalovirus macacinebeta8	AEQ32087.1_102	Product: hypothetical protein	protein	AEQ32087.1	G8H113	199	JN227533.1	[5475:6074](+)	71.7	0.563	70.5	0.57	47	MRCSSYVLYNITFLFREMCYTEHIIYNYSTVAGGTVTFFDVTGYSGFTKGTWYFQPVNDSCFNTFVASDALTKLCGVYYQINYTDLSTIIESCPTYFNHTCNLTSLSLHNITTQAPTTYKLVKNTVTRKQNVTFYNLQIISIETVLPSQANSASRGSLYNTPIIATVILIIVITVIVYMQYHHKDQTHNTGHERIPYTH	cluster	Adenovirus E3 region protein CR1	0.33
102	Cytomegalovirus macacinebeta8	AEQ32099.1_102	Product: hypothetical protein	protein	AEQ32099.1	G8H125	202	JN227533.1	[14556:15164](+)	75.4	0.582	63.9	0.5	19	MNLTWTRLILLSNQLQMIWTLECTITKVVTTQSGTNVRLGDSSRQGNIVWHRPPCNNEQDVLCNKTSISEEMFFINRSISFMCEKKSNMLNLRGLTPGNSGQYCKTISTTRNGKKESYRECYNLTVISNTKSTTPKVMTTQQETSSHRTSNVTTPSRFLGRSVNNKRDRYDDLAPALELVGFLFFITIVVLFCLRTELFEGV	cluster	Adenovirus E3 region protein CR1	0.33
102	Cytomegalovirus macacinebeta8	AEQ32100.1_102	Product: hypothetical protein	protein	AEQ32100.1	G8H126	207	JN227533.1	[15166:15789](+)	78.6	0.539	48.4	0.29	14	MTIYIQKYLIQWNIGMSLIQTCIQSTEPCKNTYLFNATSHDDIVLNATQALENCFIMWYKGVNEGMCQYNASHAMKASAYKGKLNFTCTNYTLTIFNADSSASGMYYTLGAPNLYCIREKICYKVQVHSTLQHEALISTQISQALQITPSMSESTIIWYVFVASVLFIIILYLVKNAHSYWKHGHYHVPQIWWIQVDEPEAYRAMIS	cluster	Adenovirus E3 region protein CR1	0.91
102	Cytomegalovirus macacinebeta8	AEQ32088.1_102	Product: hypothetical protein	protein	AEQ32088.1	G8H114	213	JN227533.1	[6049:6690](+)	74.9	0.629	67.3	0.54	48	MNVYHTLISCLCFFILYAYITESTRVVTLQYVYNVSIGENVTLSKPDNLSFQLHSWFCSSRINACNNPIMKLCEETAGDSKPKSYTNFPNICHPPTFTCNITGLYLYNVQDTDPTPYTLTQRAGKGNIKDRNTTYIIHFITSTNPPPQLRTTHPSYLQAVAQIHANTNYSHVTITLTVIALILLMLGAGYLKHRRSLKHHTHKHVSLDETRYP	cluster	Adenovirus E3 protein	0.72
102	Cytomegalovirus macacinebeta8	AEQ32097.1_102	Product: putative membrane glycoprotein UL9	protein	AEQ32097.1	G8H123	224	JN227533.1	[12896:13570](+)	76.3	0.57	70.8	0.52	129.5	MIPILRECGWFGYIGITCLLVVTQLIDTSGNKCSKTEPKTGTVGTNVTLNTSPPPNNKGLLYWYKPNCTSNDRLCDYSGFTGTNAVSNRTNLKFTCMNNSTKLILINVTAHYSGQYCSRTITSNGSVDICFNVTIHLHTTPAPSPLPVPFQTIPGWNHHTTVLQIQIPSSGQPGNYESQQQDAAHIASILILLLLFIAIIILFFLKIPQKLWEKYHKGKRAPSA	cluster	Adenovirus E3 region protein CR1	0.91
102	Cytomegalovirus macacinebeta8	AEQ32095.1_102	Product: membrane glycoprotein UL11	protein	AEQ32095.1	G8H121	226	JN227533.1	[11724:12404](+)	77.3	0.57	67.1	0.5	128	MLVQYSSTIQISTIYLSILFLRIMYSDTSSSKKLTCIPISGTAGRNVTLNPPPFNHHTTYVYWYRQIGKGTNELCRYVPHKQERNARIKFQCLSNYSLLLINVTVSYNSNYTVKLDLGLGTMSITCYTLTVKTTTQIVKTTTRKPTTTTSTTSTATAATTIQTTFTTESPNTNVHSDSEPKATLALNETSELQIREHTNLHAIWLLLPILIVIICFFTANSKTTEL	cluster	Human adenovirus early E3A glycoprotein	0.49
102	Cytomegalovirus macacinebeta8	AEQ32307.1_102	Product: membrane glycoprotein US11	protein	AEQ32307.1	G8H0V9	227	JN227533.1	[185545:186228](-)	53.9	0.274	46.2	0.32	9	MKLGGNILTGHISRQKTPFISHVQPLKSKASNNPLFNMRLLVVFLLAYFWIQDIAMADDSDIEEANATCTITGGILEVTWCMMGKALPNETTVFPYYESRENSQRKRCLPMPNTTFSSNDTICLTTRTPAPADLGRILLRECRECTCAIPCYPETIASWDFLFNGDFRRLVHEERYATIAWLWCMNIMLGTAIVLVVIAIGCAIGECCWKCFTEPRIPYRPLSSKED	network	CMV US	0.8
102	Cytomegalovirus macacinebeta8	AEQ32093.1_102	Product: putative membrane glycoprotein UL9	protein	AEQ32093.1	G8H119	227	JN227533.1	[10844:11527](+)	73.2	0.541	64	0.52	149	MYTLNLVMIIVCVMVTKTLLIDVSTYLRCKSDFGSSTTCTQQNKSAYTGQNVTLGINMTKDRSASWHRKTIQGTMLLCQYSDSTNCNSYNDICYRCLSNYSLLLLDVTSHYNGLYYLSYLNDNNQYADLCYNLTINIQLNISQTLINRTTIECIPKSNINMNTVKNKNVNNERITNIESYTNHSPNIQYTWMLLPFIITISIVLIWNFMPKKYGRLKSHREYTRIQY	cluster	Adenovirus E3 region protein CR1	0.91
102	Cytomegalovirus macacinebeta8	AEQ32306.1_102	Product: hypothetical protein	protein	AEQ32306.1	G8H0V8	234	JN227533.1	[184596:185300](-)	32.5	0.2	71.3	0.57	21	MSRSPKMYCYHLPRALLFTCLLLIVPAERCNRICQERLTYKPRSGIPDGHIYGYTELDPECKIEDGRLHVNGIVLGDFSDPTWLHVYLINYYDGKFMFAFSTNSDHPVVIMNDTMYSHLIHPMQLLEEAKTYNKDHGIIHHARLEHASRLRYQFHLPVSYMFKEVVIQVDHYYKPLYIKCTPAREWTQLFKFYLWEYKTFHISSFGKSYWICISIAYLCVLKLTIDFLLNSVPV	cluster	CMV US	0.5
102	Cytomegalovirus macacinebeta8	AEQ32317.1_102	Product: hypothetical protein	protein	AEQ32317.1	G8H0W9	241	JN227533.1	[192391:193116](-)	69.6	0.751	68.5	0.71	30	MVSKMMTRLTNHVIWLNRSIHVWSVYGWLAFQVSITVLVYGLVRCQQYLFDTCTQEPVRQIMITSPALVFIQESYINRVIRKGSLWKNCGVALFCVIHIAFSHVWFSGCVATWTVIQSWIATFCLFILMIYVSDGSNWKPLIERQVLSDMLCAGALAANCFLHSVTRPSITLWWIAQTLYIVGTVGFMNAMCLQLSNVRRQQRSNERAMSISLLLYCIFHLVHYNNVIMWSFPWKAEDPWL	cluster	Inhibitor of apoptosis-promoting Bax1	1
102	Cytomegalovirus macacinebeta8	AEQ32315.1_102	Product: membrane protein US14	protein	AEQ32315.1	G8H0W7	242	JN227533.1	[190706:191434](-)	72.3	0.744	77.6	0.74	70	MERSSVASISWLQRTNCIFKIYGCFTLALVATVLVYGLARFTFPMLYNNATNCRVDPAPSVLFLIPVVLFMVSHLLEESVDQTSSWIYSVTLTCLSTSVFHLCTNDHTIWQTFVLSLLLFCTYGIPGICLHWIRPLAGCFITSFAVAFSLIALLSKNLSIILRAAGYAIFSLGFVLLIPTQFYLVHRRPERIKSSSLQLYTLFIVLYQVSIFCWTKDIWSANVHNMFSVFRSSTLSAHVPKS	cluster	Inhibitor of apoptosis-promoting Bax1	1
102	Cytomegalovirus macacinebeta8	AEQ32241.1_102	Product: envelope glycoprotein UL119	protein	AEQ32241.1	G8H0P3	243	JN227533.1	[147215:147946](-)	57.9	0.393	62.2	0.48	20	MATLPALDQSPPVTHVSRNILYPFIICIFVRCVINQFIVITAHGMFYNISTQTFTMYRQAPNVTTQYSCKFIATGQTLNKSWEFLVLPIKAVFASPTNDSMIQLRVLVNDHPCTNETVYSSSKAFVYFGNTNHSSHKVQNITRHNQSLWEYIFHFTTHDLPNTAHMKILLGDRYSVSTHVFIKRDPDDWPIIGTLGYIVLAFLLFMLFALLYITYVLMRQRNPWAYKRLDEEKPYPVPYFKQW	cluster	CMV US	0.5
102	Cytomegalovirus macacinebeta8	AEQ32316.1_102	Product: membrane protein US14	protein	AEQ32316.1	G8H0W8	252	JN227533.1	[191527:192285](-)	76.6	0.8	80	0.76	77	MESEYRWHLNMHWLRRFTMIFQVYAWLGMEVAVTVAMYGVYRTARPYLTVDCVKDPAPLLMMCVPAAILIVENTPKRIAHTIDGLFWELYYMTVSCLLVSTCTDDWTVFQSFLLTALMFILQSAAAVFDNMQMYRRKMLAMLFSMTVLFTMSLIYSFGHLAPSHMLFITMYFLFLVLTSIDVYMETVAIRHKHPVDEIRWPSIMLYVNWVLLYEANVMLLTPGLWSARWDGMFSSLIAYFKQYSANTAHVTP	cluster	Inhibitor of apoptosis-promoting Bax1	1
102	Cytomegalovirus macacinebeta8	AEQ32321.1_102	Product: membrane protein US19	protein	AEQ32321.1	G8H0X3	261	JN227533.1	[194944:195729](-)	73	0.783	62.4	0.6	11	MGAVFNNETDMEDELRLLGRRIMFWMQVCVAIVLQLASTVIVSLIIWIVSPSSFREFCNIIPRYSILSLFVPMLSLFILHVWGQCRCMHQLVFIVIYMFPNATALIMMATCRSFQTIFMASLLPLIIMMFNLGLICFTRLRMGVNRLHRWFFPVMLMNSTFMVLALIALPASDTLWVGGYIALLLTFVIGLSIHDITLIGKQELFEDVALVLSIRIYVETLVMYIIGLLIIDPDFWRNTASSPLDLDFSLGRWWAAEVNLN	cluster	Inhibitor of apoptosis-promoting Bax1	1
102	Cytomegalovirus macacinebeta8	AEQ32320.1_102	Product: membrane protein US18	protein	AEQ32320.1	G8H0X2	266	JN227533.1	[194024:194824](-)	78.3	0.842	81.7	0.77	30	MSFQEPLDSELAESWMHQNLLEWIDKFRSIVSVYSNTLFEVTATLSVCALFWFSFPSVTELCLLCAVPTGAMLIPILCLGLACCYQKELINRSGSATFMCILIETGTCVMTGFCCPRQNLGLGLSLTAVVVVLCNSIVFYAGRNAVRWRMFFVIYGWCMLCFVFFLTFAKAAIIYKIFTVMYMCLISAVAYLLVHQLLLIIYPTSSELILTEAAELARSLAVYTAIIALFNIISMMFSVNQWMGNMIQQMNHTEPSWAWFLLQNSP	cluster	Inhibitor of apoptosis-promoting Bax1	1
102	Cytomegalovirus macacinebeta8	AEQ32098.1_102	Product: putative membrane glycoprotein UL9	protein	AEQ32098.1	G8H124	272	JN227533.1	[13590:14408](+)	72.7	0.499	57.1	0.43	30	MLKTILVLISLIYVNMATECKSTEHHRELEDDCVKFTVPQPGPGLSHYWYRPGCTTRDMLCYKTPSGEVELKAQNKDIPYICLENSTELLWCNAWQNHSGIYCHSVFTPTNDGINRVHTCFNLTIIPRTTTTRKTTTTKKTTKKTTTTTTLASKLKTRSTPVIKKPHIYGTPPPSHNKPSLQKPPLKTQINTTITTLLQSYPSLTTTPGYEVVQHTPEKQVQNVTHLATIVVLIVVFVGIVTLFIFKIPQKLWRKHRNAKTRAPFLERDYDY	cluster	Human adenovirus early E3A glycoprotein	0.49
102	Cytomegalovirus macacinebeta8	AEQ32085.1_102	Product: membrane glycoprotein RL11	protein	AEQ32085.1	G8H111	273	JN227533.1	[3738:4559](+)	69.9	0.45	52.2	0.41	28	MCPGLFTYITLTGMVMHAVSGNPRQLLCNVTRFPGTNVSQMRLSAGDNVTFLYNVSQGHSLTWLYSNLTANSSRHLRKYTLCSVTSNYRMTETRNNMCLHCNRSSLTLCSARPQDSGLYVLRDETNNTDVMRCNVTVTGSGQLPVTHGPHSRPTVTRISSAHLSGITLGHEKHSPNTWNTWMVHISFATMALACFGVAVVLSGCVCLRSVRAWTQKYRPLNEDPAPQKLDFPDGTMKEHPHVTVIEPTKSEDGTVVGLSAVSDDKPATLWLSR	cluster	Immunoglobulin domain	1
102	Cytomegalovirus macacinebeta8	AEQ32314.1_102	Product: membrane protein US14	protein	AEQ32314.1	G8H0W6	277	JN227533.1	[189742:190575](-)	69.9	0.658	73.1	0.73	45	MPFAPRLQPFTVHRPPAPMIQLDLDERSSLSWLRQHLPLASVYLCLLFVIAVCICSYGAFKSQFHCMVFNTEICGIEPAFILIIVPVLLMFVWNMFDHRQDDIIHIGNGLLYIVVFACIGSTLISFCTDGITAGLSLLFTATFFLTCSGLALWSSRPLPSKCRYIATLVSTFLLLLFYFGQLSHSVMRNGLSIILHSSMGIIIWENIYITKFNLTMKHVVSACIVYVDILIVMYYMYVYLLTPSLWTLDPHKMLTGVSQLWNGSFNRTFCSPSSVYG	cluster	Inhibitor of apoptosis-promoting Bax1	1
102	Cytomegalovirus macacinebeta8	AEQ32091.1_102	Product: putative membrane glycoprotein UL7	protein	AEQ32091.1	G8H117	314	JN227533.1	[9222:10166](+)	66	0.412	60.5	0.49	56.5	MQIPRLVYASLAVFWAAAVIHGQTSDSSSKATTTLWANKTSTSQPTTIQLTTEPTSGYRNGSHRNGTAAPPWTTIADDNTTTLPPWPIEIQSTYFSLWVNGCYCGSLSVLPGVNVTLNSTKKQNNTETLWFRLGFWTELLCIFYFENDNDSMKYDHLTFTCTQNNITLWNVSEKYSGIYCERQMSLTTYNSTYICYNLTVTADATNATEPSIVTTKCYRSREYYSDDDTSVEISTTSDSALNIDDILNSRRNFRDSSQSNLLGYVLQFGWLGVIVIGSTITLALVFRVPQKFCYLFYRWKNTHRGYEKIPGQIL	cluster	Adenovirus E3 region protein CR1	1
102	Cytomegalovirus macacinebeta8	AEQ32267.1_102	Product: putative membrane glycoprotein UL148	protein	AEQ32267.1	G8H0R9	326	JN227533.1	[160091:161071](-)	31.7	0.229	70.1	0.59	18	MTHNSIFLGCLIIALLLHGFPTSTIAKDMAGHVHIHMLNAPEDAASTSGPVIQLANGFITCRKFTELGWALCTSWDDMECFPFWRRTFSETKNLTVMSDDPYYAGVVLTVRTLIGESLELTSYLGVRHSIANVGYYVMYLSYADELPAKFTHKDVDYVRFAIYLHTEIDAQQTPENDFIFTFATPGTFETTDLMSSFVIGTDDGQNGTLNFTTLGGGKHRYNNVELSSEMKGNCVHHSAIIRNVASPRSWVSFDFSLYWRRTKIAYSYVQYYFPKPLHSPEPKGPAWQTIYHCFSLLTQLRYETVAITVVLIFLIGALLKRNRDTH	cluster	Herpes-like virus membrane glycoprotein UL141	1
102	Cytomegalovirus macacinebeta8	AEQ32089.1_102	Product: hypothetical protein	protein	AEQ32089.1	G8H115	357	JN227533.1	[8067:9140](+)	57.6	0.364	44.7	0.37	26	MCAYSMIFWPILAAENSTNSSSNVNATTELTTVSTTPRSTNSSCLNNTTWTTTYGSASTSQENTTPPMSTTDTSTSHTSPNASFTSNVTVTPYTTALSSESTNISINISYTTPTSRTSTPQINITTPPPWPFEMHGHYFTLWVNNCYCGYMKVLPGSNITFNGTKTNESDSIWFLARYFSDWLCIFTADSNYTMDYTNLTYTCTSETMTLWNVLEGNSGIYFQRRTDRQKYDSTYICYILNVTADAANTTYPEITSTKCHRPPWKNRPDFASIEAHPITPDYEELSIQEILESLSVKGGLRGSLLKFVLRFGWLCGIVVGATVTLIIILKLPQKLCFLSSFVPQRRGYKRLSSNQIL	network	Immunoglobulin V-set domain	0.33
102	Cytomegalovirus macacinebeta8	AEQ32288.1_102	Product: hypothetical protein	protein	AEQ32288.1	G8H0U0	361	JN227533.1	[175240:176325](-)	47.5	0.308	62.2	0.54	18	MMQPVSPKHAHALILLMMWPSGTSGEALRCASKDYTSNTDRKYQLPINMTKVVSGPTKNETLSGPYTVTCLFVSGECTRGIYFTACDQNSTTQVYMYKNHAPISPKDGSKTSASSATDGFTMRWPISPYVPGTYDCFSYDNVTNIMNITQRIQVTPMGITYASKHSTNHSVYNVSCSFNSTFPGTVTLIVQGAVNATVIHNETVKLCGQDLYWNYLVLTSGGTPTFQCTNKATNCLLSGYSRLWSNTTSTPGPPIPILYNCSTYYHPWWTTTTRPATPTSLSTTQPTSLPTSASTSFTYNVSLVVYEAQYASRELHGLWILVVLIICAAVACWLRLPQAVVQMFRKCVASLQRKHNVYTNV	cluster	Herpes-like virus membrane glycoprotein UL141	1
102	Cytomegalovirus macacinebeta8	AEQ32287.1_102	Product: membrane protein UL153	protein	AEQ32287.1	G8H0T9	373	JN227533.1	[172967:174088](-)	64.6	0.376	48.9	0.37	31	MHFRISYLIKDRTIYIFIAILSRYAAANNTSTVATTTNATSTLISTSPISTTNLSVTSTITSTALSTSETTTNVSTPTQTQNTVTSSGTVNTSSTNTSITTNISTSSAATVTSSNSSEISNTSGNTTITTSSSAITTPTSTHNISVTSINSTVNTTTTRTSTAAVLGYTLIKVNATVGETVNLTATNFSLTTHHHTYWVLMHNKTGKPTEHELCRTSGSHQTKHHYGTLCYNCSKSTLMLYNVTHNDSRRYVLKTQDNSPKPEAFDLTVTSGNGTIYPNSTPDFCTFVSSAPPTSSTTVNVYLQDVAAPATHAVWALALVITVVMALMFGQGRMRRMRYYRQRHSDDREELIVKYRPERRRLTTGYEQMYISS	network	Immunoglobulin V-set domain	0.33
102	Cytomegalovirus macacinebeta8	AEQ32188.1_102	Product: protein UL78	protein	AEQ32188.1	G8H1B4	379	JN227533.1	[97523:98662](+)	74.8	0.703	70.7	0.66	23	MITERVLAGILAGMTAAGSLVILLAVVMWLNMLDRAGMPMAVGHYTGNLVLAQVLCIFSMLASKIVGMTSAAGMGFCGIVVFVEDSGLYVTSLLFMFMILDRMAAFLNGRLFWRQQTTKQNLSTSVYIILLCWVLGMGAAVPSAAVAAHNSRWERCEVPVSYATIDMIVKLWFVLLAPVVLIMAVIIQSSYHRDRERIWYYARRVFMFYTACFVMVVPYYFVRVMQSDFALVGIKTKTKSSSGCESTFIDYLDMFTQVIYSFKLVVFALFIVLFCSINPIETLGECLERADAERQSRSEASQGERRLPINTCCVKLVESIKHYISTLSKSTRENSAERANLADNAEDIGTTGSDQLPTEVTVTPNSSAVFSTGGTVSPV	cluster	7 transmembrane receptor (rhodopsin family)	1
102	Cytomegalovirus macacinebeta8	AEQ32101.1_102	Product: hypothetical protein	protein	AEQ32101.1	G8H127	456	JN227533.1	[15865:17235](+)	58.9	0.322	45.8	0.31	17	MVKRRYRATYNWQLVFISILAFVIHLHYSTYTGIPVTVTAGDNVTLNATLKLSNGIGYWYHNETILCGCTPNNAESASRPLLKFICHRNCTITLLNVSSHSAGNYCLMAMPKNEKPKDALCYNVTVLATSNTLTKTTQHPIITSGPTTITVTVPTTTMTPVLTTTVQTTPLATNATTMLPTTNSTFPSTSMTASNETSAPHITTKAKRTKKNRKKKLGSTKARTTALHSSNPLLTTVTTTAATTVPLTSSTTVTTTAHTALTTVTTTHNALSTAIVQLTTVTTTAKTASPDSKTHSNIQNAGTTSVYTTEGNTTALTNTKPATTLPTTTYSTIPPTTIATASTLSTTLPTTRWYTTSTSTSTKQRNTQTSSYQTTTPLLNSPTPTTSSQNETKSPHVKH…	cluster	Marek's disease glycoprotein A	0.93
103	Cytomegalovirus mandrillinebeta1	AKI29737.1_103	Gene: US32; Product: protein US32	protein	AKI29737.1	A0A0G2ULY0	187	KR297253.1	[36479:37042](+)	36.6	0.2	55.1	0.5	35	MSRPPRDLIPRLSDSCAQTELRWRTVLSESHALWCRCGDWTPHVECVEQAHFQLRWRNRYERAALRWRRQMHRLHNLWCMCGNWREHALYRRGRLTDSSSGSSASSSGESAENTFAWWKCLRKWNLLWRHSFDVFRMPVPPDSERMSPTFSDSGSEGTPCPDEMEIWRPEDCPIVMDVRPAYRETAV	cluster	TT viral ORF2-like	1
103	Cytomegalovirus mandrillinebeta1	AKI29719.1_103	Gene: US3; Product: membrane glycoprotein US3	protein	AKI29719.1	A0A0G2UHX5	188	KR297253.1	[3634:4200](-)	52.5	0.302	76.2	0.62	16	MKLAYALCGLLGILLTGLVQPTESAPYQKMWSSYRMVHSACYLKAGKLYGIFTVESDFSDMKSVFAKVYRKGLYGTLAVKNTHSTETTKTFTVEDLAHSTTHGLDLVIVGLYDVHHTFQCNLKTEIDLSPESALWYAEKIVLEDNYWLLAKIVFCLVVTTGLLTYLTLVVDFRIRLMGEVAVNNPSKV	cluster	Cytomegalovirus US3 protein	0.5
103	Cytomegalovirus mandrillinebeta1	AKI29723.1_103	Gene: US19; Product: membrane protein US19	protein	AKI29723.1	A0A0G2UGF9	261	KR297253.1	[17120:17905](-)	72.3	0.769	70.6	0.71	14	MTKLSDRPFDGDVLAFGSRVLFYLKVFATLVFQVTATVISCIINWILCPGFLNTYCSHIPRFSALWLFVPIASLFTLHLWGKHKWTRHLAFSVVYIIPNTIALYMMTACRPLDKLLLAAIIPLAFFTGGVGLVFLVRFQPASGVYGLHRWLFPTMLTGSALVLVILTVVPVSDATWNGCYLALMLILVAGLWLHDLASIIHHDCFETALPLTVRIHVENLVLYIIGLMIFDPVFWQFADMSDTSFKFTLTKWWLEPVVSHT	cluster	Inhibitor of apoptosis-promoting Bax1	1
103	Cytomegalovirus mandrillinebeta1	AKI29722.1_103	Gene: US18; Product: membrane protein US18	protein	AKI29722.1	A0A0G2ULW4	265	KR297253.1	[16213:17010](-)	72.3	0.75	82	0.77	37	MNARDDAEAELTESWVHQNLVEWIERFRSVVAIYSNALFELAGTFSVCVLFWFAYPTVTEKCLACVVPTASILLPTLCLAIACCCQKELLRYSGSSTIACVVVDTGITVMTGFCCHRANLGLGFALTILAVIMCNTVTFYAGRNAMRWRIFFSGYGWCLLCFFFFITFAKAAIIYKIVTVMYFFLVSGMAYLMIHQLLQTIHPSTSDILTDAAELARSLALYTAVIALFNAFCIMFSVNQWMGEMINAMNQTEVSPWSWLLHNKP	cluster	Inhibitor of apoptosis-promoting Bax1	1
103	Cytomegalovirus mandrillinebeta1	AKI29720.1_103	Gene: US6A; Product: membrane glycoprotein US6A	protein	AKI29720.1	A0A0G2UGE5	307	KR297253.1	[5970:6893](-)	43.1	0.25	66.8	0.46	17	MLRYLCLWLSAAFLLFELSCSCENEHSDLLKIIPKKMFNLRSMAALWKNRYSHCTKPRIPRRYIELRTTCEVNNDRLHTSGAISGNFTDTAWLHVQIANKFYEDRFFVVSTNPQHPPIIMNHEKYMYGIKPETLVTDATHANEWGITKEVRVEDKRVFYYKFEVPVTSYVQRVIMHVEPETKLLMITCEPTYGLNYNPKIWTHYMRQWFLPYRQISHDVCFILGLWAILMLFLWGFWYMFYKDDMERAAYIRMLNELYRERYRRTDHKVSESTYDIDVAKTSTDTTDIEHRPPQLSTRRRDARQAFS	cluster	CMV US	1
103	Cytomegalovirus mandrillinebeta1	AKI29799.1_103	Gene: RL11G; Product: membrane protein RL11G	protein	AKI29799.1	A0A0G2UI71	316	KR297253.1	[208738:209688](-)	67	0.4	55.2	0.38	20	MSRVLWYLGYIHTVLVILVASELTCNSDCNCNNTCGFLYNVTNTIGYYRNNVNLHTSISYDNHSRTHAGLWIRYNYPAASYALCSASGSIVTKEHHDGWCFECNGTSLTICNLDVNQTGSYMFRNVFGLTQHYTVTVVPVPPPPAPKITTVTNCSMIFFNEQLWENSSHSTVATTMLPTTSTTTPTTTTKPPSTTHRTTAGRTATQTYTYASGNSATTWSTNMPKFISKYSKLATFASISAGFFSFALVVFLLVFLYALLNLKKQDQQDSGIPPKSSEKEKCKKKKLRLAGEQVYHLLTNKGSQSTSCAVENSMFS	cluster	Immunoglobulin domain	1
103	Cytomegalovirus mandrillinebeta1	AKI29740.1_103	Gene: O20; Product: membrane protein O20	protein	AKI29740.1	A0A0G2UGG8	373	KR297253.1	[42854:43975](+)	56.9	0.494	64.7	0.58	18	MIDMRNRKDCDTIMLSTTHIAGTVIIISMLPQQVVPCGGELPERYDKSLYNIHIPKNATRKISGDTRREVLRNGGKFEIKCTFNLTECVRGILFVPCGTNSTTISYLYNDYMTVESKQTKDMVFTGGSGKNTFNVELVISSVMANHTGTYQCITYNNETNVVHVTKQVHVAIMGSTYASRDIRNNSMYNVSCSFNDTFPGHAILIVQGGVNTTIVHNETAQHCGTNLLWNYQVHIPGGNPSFQCTLNATECPGVTSYSKLWSNTTTTPGPKPPPMHDCTNYSHPWWTTTMPPITTETLYSTSLTVPSNTLYVVTLLGNKSSRQPEARQSIQPIQSMWLLLAMLVGGILLWWFQFPETLMRKIRGYTKPIRLGD	cluster	Herpes-like virus membrane glycoprotein UL141	1
103	Cytomegalovirus mandrillinebeta1	AKI29741.1_103	Gene: RL11T; Product: membrane protein RL11T	protein	AKI29741.1	A0A0G2UPB3	388	KR297253.1	[45384:46550](+)	63.2	0.371	47.8	0.35	47.5	MQFRISYIVADTTIYIFIAILSRSASGTTSSSTMSSTSTTAPNTTNVTTTSTSPTTVTTTTTFTASQNVSSTSTSDTSTETTSNRSSTTNSSSPTTISSTTSRTSSTSNTTSITMTTNHTSSPNASSSISSPTTEMASTSNVSVNSTIGTSTPNYTSQITNTTITVTSKTNTTTTTAAPILAYTLVLVNATEGDTVNLTAINVTSDSHHHTYWVLLDNSTGKPKDQEICRSSGSHNTKHHYKNLCFDCNQTTLWLYNVTKNDSQRYTLKTHEGNSKPQSFDLTVLDGNGTFPNVTTPSFCTLTSTTPTTPNNNEFMKVAAGAGAHAAWALALVLTVLAALVFGQGKVRRPLYTRHQEDDEQQLIVRYYPGGGSLTSPNDDSGDMYDST	network	Immunoglobulin V-set domain	0.33
103	Cytomegalovirus mandrillinebeta1	AKI29798.1_103	Gene: RL11S; Product: membrane protein RL11S	protein	AKI29798.1	A0A0G2UGS4	412	KR297253.1	[201325:202563](-)	66.8	0.344	49.2	0.3	22	MLEAHQRIKDDAWKVLAISFIAFTLHLNSLYIRDISITVKTGDNVTLNATIPLDHGVGYWYHNGTTLCKCTTRNPEYSQNLHIPLVCHKNCSITLLNVTSHSSGNYCVMAEPKKDNPTNKSCYDVVVLPTDPSNNVNLLQLPTVTTETGKTSLTTVQTTTPTLTTNSSTHRPTTQTVTTNVPTTHATTTAMTTTKRTTKENKNENKTSTTNAPTTSPYTTTPLQTKATTDATTKAPFMFTANTTVTNTVTTRAHTTEQPPTTRLTTTTRSTPGLTTPPTTTLPTTTLTTTLTTIPTTTELTTKTSVTTRRHTTLTSTSTTAATARRPSQTNTPLTTSHTLTPHKYNETQHPHVKHHHHKHHHAATHAFWVLVVIIAVIIIILWWYKIPQRLLQHYRDQK…	cluster	Immunoglobulin domain	0.7
104	Cytomegalovirus paninebeta2	AAM00660.1_104	Gene: UL9; Product: membrane glycoprotein UL9	protein	AAM00660.1	Q8QS77	177	AF480884.1	[14327:14860](+)	80	0.655	78.6	0.62	154	MFYTFSVLTYVCNKLHEVPREVECNKVTGYIGQNVSLKSITHVWSNSTWSVHTVSSLYMMCERESNDAPFNFYNVTDIQFNCTEEELLLLELTTQYTAVYYYRGYDTVPRPCMLYSTCYNVTVKNRTYEAEKHTFASSIWIPPVAVVTLIILLSVIKIPQRIWEEWMQYRYRDTVYT	cluster	Adenovirus E3 region protein CR1	0.33
104	Cytomegalovirus paninebeta2	AAM00810.1_104	Gene: US32; Product: protein US32	protein	AAM00810.1	Q8QRS8	193	AF480884.1	[235376:235957](+)	38.3	0.199	46.6	0.42	37	MVIATTDSERDWRRVMVESHALWCDCDEWQSHLYRVFDSDFHRRARNREERRAANWRRQMRRLHRLWCFCRDWKSHALFTIWDGMESDADSSASSSGEAPEQPVCKWKNARALSRAYHYRRSRGRRGTPPPRNMPGFEHVRPLWYNNPRDVREDERRTRAEPDRVVFQLGGVHPRRPFRIYEPPDPEEEEQGA	cluster	TT viral ORF2-like	1
104	Cytomegalovirus paninebeta2	AAM00655.1_104	Gene: UL4; Product: envelope glycoprotein UL4	protein	AAM00655.1	Q8QS82	197	AF480884.1	[10504:11097](+)	68.4	0.542	30.9	0.24	3	MRRRGWRGPPGGATFKYGLLVVLTSWVSVIGGIHYGAYDHHVDRRVIKSGDNVTLTSPFYHLGSNFWYKRNATGTYPVCYSVKTIYTFPVDVRVECKHHMNITIFNFTEDGWGIYSLVTESPFLNDNKHYTAEFYVTIDTRNNGTEEELDYDYDDYGSGFGSGLGLESSGLGLESGSGNEETSGSGDEIQNGFLITY	network	Immunoglobulin V-set domain	0.62
104	Cytomegalovirus paninebeta2	AAM00658.1_104	Gene: UL7; Product: membrane glycoprotein UL7	protein	AAM00658.1	Q8QS79	213	AF480884.1	[13052:13693](+)	76.1	0.585	70	0.51	97	MAADPHTTLSMLSGLCNKALWLSICLLIVAFLLASSSTTTMVYVSGPPGRPLSLHANFTQDDDVHWYRLKGNETVSLCSCMVGDGVFIARSNMSLGCLPWQLILFNMTVNDGGLYYVNGTNGTTRTSTTVWFNVTIGLQFAPKTTKPPKKTTNKRAKLSERTGMSLFRYARDLDSVRRKDDDNNIHLGLVGAGLFVALVIVCLMGWLKILCTH	cluster	Adenovirus E3 region protein CR1	0.91
104	Cytomegalovirus paninebeta2	AAM00651.1_104	Gene: RL11; Product: membrane glycoprotein RL11	protein	AAM00651.1	Q8QS86	232	AF480884.1	[7202:7900](+)	72.4	0.513	64.3	0.48	22	MKRDALTLKYVVSTAFCILSSAKPTPTTDALGPLRLRDTYTTCETRNRTLASRLNTTGHSVSWVRYALPGHKPTQTMPLCSITDAAHSTTRDVRKARFICTRHSMTLYNVTVEDMGMYVLTDEYTGDAESFYFFIFSRAVCEAYATRCAFWKYLDNRCQTLKPAGTNPPPNDLRDWWLNISIHCAWIAGLLIIVASLVGFLLRLRRVGVQNAYRRLSNRDTEPLLQFDAYSE	cluster	Immunoglobulin V-set domain	0.67
104	Cytomegalovirus paninebeta2	AAM00661.1_104	Gene: UL10; Product: membrane protein UL10	protein	AAM00661.1	Q8QS76	232	AF480884.1	[14959:15657](+)	73.8	0.588	63.3	0.51	81	MPFGSYIVNCGFLTWFVLSAVFKYEFSEACEEHTTYETHPLLLGGKPLLGAHQTAYWYKHKCDSMTSSNDKLTPLCYYPPRNSKGKLDESAENTFINYLCSNSTLIIARLNLTDAGEYCRKKNSTRHDSWPTMSCYRVIVRPITKTTSKKPESGPTRVKRTTYDNYSVTLLEEPLLFQTHRSTQNAHIAWLFIAVVIIVVIILFFFKIPQKLFDKWKLHKSYAKTGHFSAFH	cluster	Immunoglobulin V-set domain	0.67
104	Cytomegalovirus paninebeta2	AAM00662.1_104	Gene: UL11; Product: membrane glycoprotein UL11	protein	AAM00662.1	Q8QS75	236	AF480884.1	[15758:16468](+)	77.4	0.578	63.6	0.49	81	MCHRRLEWFCKTSFYAAMICVFVTSTDLQNACVEEKARQGSNVTFDAIRYSGKNQSTYWFRGSRYNADMMCNFTGNLTVHSTEIRLNYTCQRNFSLTLINVTSEYSNKYYTRTTVRSTSTNSWSFDTCFKLTVTIVKPPKPKRTTTLKRPQEPVTKPKTTYVDRYYDGFGATIAVSPGIVSSQRQSATTISIWICLISIVVIVVILFYFRIPQKLLLPFMCPRPKDETLMIPQTEL	cluster	Adenovirus E3 region protein CR1	0.91
104	Cytomegalovirus paninebeta2	AAM00798.2_104	Gene: US19; Product: membrane protein US19	protein	AAM00798.2	Q8QRU0	242	AF480884.1	[219108:219836](-)	78.4	0.851	76.7	0.76	75	MLHNLPLEWTLEELAPYLERFAVWLRVAVIVNFQLTVTVLLSALLWSLVPQLTELCERWDTALWQLLGLVVPVACLFALHGVQLAAYKDKLILMLGYCLPNTLAFMGPLMCQPLRALLYPALLTWVLQLCCLATAIMGLGLSRHWNTLRRLLVPCLSLLCATALLMWLVTMPEQVSLLMHLGAVACLSVAVIHDLSLTIFRSSFPESFPTAIRLYVENVALFMSIYSLLTQSRPWRAASGWS	cluster	Inhibitor of apoptosis-promoting Bax1	1
104	Cytomegalovirus paninebeta2	AAM00792.1_104	Gene: US13; Product: membrane protein US13	protein	AAM00792.1	Q8QRU6	262	AF480884.1	[213304:214092](-)	71.1	0.728	78.8	0.74	66	MDALQRDWAELLRLHRTVMWLRRFGVHMRVYALAIFYVAATTAFCGAVWLGIPEAHNLCQKESSPMLLVFVPTLLWCFILLRGDRHPNSLVIAGCYVALLSVSTLIYTWCSELPAILTDYVLVITLWMACTGAVMTCDAFKARRWETICSRVLTSVFFITLWVIGDQTVFRHQRVILYGYGAILFIMMSVTFYGTRYIRDELPASDVVRGSLLIYVGLITMFKITLIVLSPNLWHLPWTNVFSSLRPHHATPSASSRVSSSI	cluster	Inhibitor of apoptosis-promoting Bax1	1
104	Cytomegalovirus paninebeta2	AAM00657.1_104	Gene: UL6; Product: membrane protein UL6	protein	AAM00657.1	Q8QS80	283	AF480884.1	[12130:12981](+)	72.7	0.459	36.4	0.18	22	MPPPRSFGCGGLNKVWICSCLLILVLVVCAPRGSPHWSRVRRQTSLSLPSCSPVNCTVGGDVSLNSTIPVACNSTEWGRYYNSSFWVPLCQLWGGHMRLSGQNLRLSLTCSRQHLTLHSTSDGYTGTYYQVGNNCPHHHEIMKTCFNLTVLAKPTTTAAPTTTSVPTPTLILTTRNTVIVGVSFPANTVLSSTWTTTAGNASVANGMFYRQYQPLSLAQTHRTAPLNATDNAEDVANLVATYASWGLVLLLLATVLVLFDLGLPQTAWRWWRDQGREEQHLLL	cluster	Human adenovirus early E3A glycoprotein	1
104	Cytomegalovirus paninebeta2	AAM00793.1_104	Gene: US14; Product: membrane protein US14	protein	AAM00793.1	Q8QRU5	286	AF480884.1	[214199:215059](-)	76.3	0.742	81.2	0.74	79	MEPPSPRPAPDGGEEDGGEREGGEEEEETAALTEAQTDDAVFWLQRNVVVFRVYGLLLLETAITVLFSTLVWLGYPQLSYRCQEDPSPLLLSCTPVLVLGILEGTDYKHPSNALVLGLYVAFLSFSAAVINFCSTVTHAVSSAILTWALFVACNGVAWEHRLRALWRDALFTTTLLTVVMGILASSYQLMHKMLLCLYTVFVGCILAVLFQDVRHVATELPVDQAIRGSLLLYSTEMLIYHTTLLVLTPVMWSARWDLMFSYLSGHRSNATLSAVVSPSVSATPGR	cluster	Inhibitor of apoptosis-promoting Bax1	1
104	Cytomegalovirus paninebeta2	AAM00797.1_104	Gene: US18; Product: membrane protein US18	protein	AAM00797.1	Q8QRU1	293	AF480884.1	[218098:218979](-)	69.7	0.686	78.9	0.72	75	MGDRPDAASRPPPPPSPPPSPPPSYRETVERDEAPPAVAAYRRALAAEPYLFHWLTRFRMLVGVYHGLAWQLSCTFTVCLLAWFAFPDVRGHCAHGVVPAMSSVVPPLSLAMLRGVAEYRPRFTRHAWLTVACLVMNTGTTVATGFCGERSVIGLAFALTVLFFVLCTGLSYLGGLNNTRWKLIGTCYAWVVVTYYLLLYFSPVIWVSKIYSGLYALIVTGAAASLCFETVDLIYLRTPPPPKNGVFISVIMYAIAMCMLNMSVAIFSGHLWLQQYAKDHHGQITWLDVLRLH	cluster	Inhibitor of apoptosis-promoting Bax1	1
104	Cytomegalovirus paninebeta2	AAM00795.1_104	Gene: US16; Product: membrane protein US16	protein	AAM00795.1	Q8QRU3	316	AF480884.1	[215938:216888](-)	73.3	0.757	48	0.36	12	MRSLRFPGVGAPAYRRLLLSPSSESDEEQERYEASLAAALCWLERFEVLSRVVGLLLFQIAFAVSALGGFALVFPAKVLRAYPGFPCGVPWTPEAALLLCLASACWIYWRYERPLSRHHPRQRRPLHELALLLGGLLVHLPLVGLVCVCQEDPAPVLSAFVLALVVTFLCAQVAFLCRGLRAALNQFMLINTVWFAVFLVDLLIVFTRDWPWALRLLVGFYTTMGIIFAGHLSQQVLMVRYLTMPRDAGWTSVQMFSSVVFIFFILLRVRTCTDLIQSLLSLPSFSSGSSLPVMVTFAPFSGNASSGSLLPLSISL	cluster	Inhibitor of apoptosis-promoting Bax1	1
104	Cytomegalovirus paninebeta2	AAM00759.1_104	Gene: UL148; Product: membrane protein UL148	protein	AAM00759.1	Q8QRY0	333	AF480884.1	[180845:181846](-)	43.6	0.366	74.2	0.61	17	MPRFWLMCFLLTSLSEHVFRAHGSQLLNYVQVRLLSGRGGPLVFAHTFSSVPWSFTELGWAVCADWDSMKCTPFWTSNLTSSWSPPSDTVWRYRLSDPGATITLQLQNQTAPWPAGGLSFSSRLQLDAVIENAGLYVAYVVNDGDRPSQFLEPRVDFVRFALYLETETQILENLDSGRLVAQFDTPDLAFGPDLVSSFVISGNGERDYHLNWTVRRSETYRYDNIQLQVEIQEPRGLRHRATIERPQYKVGSHLSLDFSVYRHNARLTRGYVQYTFPKEAFERAKRLREDPKAAGWLATIDRFVVQYLNALLITVMGILWVRVLVTWWMSSPR	cluster	Herpes-like virus membrane glycoprotein UL141	1
104	Cytomegalovirus paninebeta2	AAM00653.1_104	Gene: RL13; Product: membrane protein RL13	protein	AAM00653.1	Q8QS84	333	AF480884.1	[9123:10124](+)	67.6	0.423	50	0.4	35	MVDHFAITWTLVFLTLASGTVTSSCHTSHSVSSTTVATTSSTPSVNTTNSADTSNTSTTESSTTSITSTSNTTSTSLTTGTSAVSSASTTSKPTTPSTTIQSTTTTKTTTVITSTSTVPASPTNTTKFECDTATTKTWINITAKVGDNVTFPACNTSGKYHTARWTKVVNTKETDLCLFGPDYYSTSPQAGICFKCHWQSMTIYDVTTENAGNYIVRVHGDGNHHYDKGYRLQVTSNHTTGTNRKKCPNDFTSYTPDHDKNKETKTIENEFGMNYDQPTFPMGMHAIWAAVVVIVALLALYMGSRSSVTIVKGGKPRYKKLSNKDPDEYWASP	network	Immunoglobulin V-set domain	0.33
104	Cytomegalovirus paninebeta2	AAM00652.1_104	Gene: RL12; Product: membrane protein RL12	protein	AAM00652.1	Q8QS85	360	AF480884.1	[7939:9021](+)	63	0.384	47.6	0.39	67	MSETCSVATTLLLVLALSQLTEEDNTTNSSVNTSTNDSNISFTTTSSPKATSTSPTPSFTPNLTTSTEYLNSTVNSTHTPTLTTTLPTSTTSTHSFQNTTITEYSTTYNLCNTTETVSSNSTESITATSSCNTANTTFDNTTISTAIQTTTTEIVIKAVWTTVHGKESENVTLHVNSTFQNCTRTVWNHPYNITIHKMRKENKPHTLCEASSGHSVKHNHHKLCLQCTPKNLTLFDLMVNHSGKYIAECDDGQNHAQQGFILTVNATHITNYTRVCQPDKDTVTTRPISTHLFNQNYSYQGHYPGASANSHRGAMAVGLFLMACVLLFFARRVYKKKYRPLRDDVSESEFVVRYTPEHED	network	Immunoglobulin V-set domain	0.33
104	Cytomegalovirus paninebeta2	AAM00659.2_104	Gene: UL8; Product: membrane glycoprotein UL8	protein	AAM00659.2	Q8QS78	361	AF480884.1	join{[13052:13618](+), [13787:14305](+)}	63.9	0.393	50.8	0.37	45	MAADPHTTLSMLSGLCNKALWLSICLLIVAFLLASSSTTTMVYVSGPPGRPLSLHANFTQDDDVHWYRLKGNETVSLCSCMVGDGVFIARSNMSLGCLPWQLILFNMTVNDGGLYYVNGTNGTTRTSTTVWFNVTIGLQFAPKTTKPPKKTTNKRAKLSERTGMSLFRYARDLDSVRRKDDDNNIHLGLGGIVMNVTGQPPSSPPFPGPSESTWNVTTGGEDGGERSVTTTTVAVSTRPTTLSGKTNASTSTATSTAPVTTTRTTTRVRTTRTNSTSGVTTRTTTTTVRPQPDCLLRTQLSYHHTVQAQPQKIAVHYTWLILLILFIVLVILFCLRIPQKLYDKWRNRRRYGQVYVVDTEL	network	Immunoglobulin V-set domain	0.33
104	Cytomegalovirus paninebeta2	AAM00748.1_104	Gene: UL119; Product: membrane glycoprotein UL119	protein	AAM00748.1	Q8QRZ0	387	AF480884.1	join{[170139:170691](-), [169454:170064](-)}	64.9	0.388	61.3	0.51	22	MSPLVTIFAIAALVGDMTGARGDKNTTASSTSVPVTTSVTTNSTVTTSVIPSTTAAATSSNNGSVNATSTPTGKPTSEATTAAISTSKATTVITTAKSTTPRATTSTGTTAPKSTTEYIFDKYSVSCESAYSYDYKLFNTTCKIKLENATGNANLMAITCYQRPNCQGNFTEFGSLNAKEVKTSGGYQMDFNNTGQALSVVGPVPRTTVEYNCSFISLWRTVHTSWNFFTYPIYAVYGTHLNATTMQIRVLLKNHTHCLLNGSLYDHNSTVHLHHGGKTILPCSISNVTENGELLRQFLFHLNGSHSSVRLSVHISNKNFTTTYLFVHGDPLFEDRLLAYGVLAFLVFMVVVLIYVTYMLARRRDWSYKKLEEVEEKKYPVPYFKQW	network	Marek's disease glycoprotein A	0.43
104	Cytomegalovirus paninebeta2	AAM00720.2_104	Gene: UL80.5; Product: capsid scaffold protein	protein	AAM00720.2	Q8QS18	398	AF480884.1	[117336:118532](+)	41.8	0.163	47.9	0.18	44	MSHPLTAAAAPGAAAIPPPPSSAVVPAPLTLPHDGVYLPKDAFFSLIGASRQPAVPATAPPSYPAVGAVPAYPHHPSPYSHQPPPPPPHPATGLSGGAYGGMHSVGYDDLAARHFGAYDPGVYWARRYDHLPPPPSYPAPYAAYGPPPPPPPQQQHHHHHRRRDMMDDAPSTWERYPYDGAPPPPPSQQHGGGGHRQKQRSGKRRKEASQSSSSDEDLSFPGEAEHGRARKKLKNHGGAQDGGGGEHHRGGGQHQRYDELRDAIHELKRDLFAARQGSALLSAAIPVPGVSHSAAPSPTTTTASSPAETPMITGDATPPPQTTPAGKVGAAERAAAAVAGVVNASCRVDHAVAGTSGGSSSTTTAAGLPAAALALQNPPKDMVDLNRRLFVAALNKME	cluster	Assemblin (Peptidase family S21)	1
104	Cytomegalovirus paninebeta2	AAM00717.1_104	Gene: UL78; Product: envelope protein UL78	protein	AAM00717.1	Q8QS21	420	AF480884.1	[114146:115408](+)	74.2	0.712	68.1	0.66	24	MTVALSSSTSLNVAKIVVPNAAMIADRAASDLLTGMFASISVLNLLAIVGCLWMLRVTRPSIAVQVFTWNLVLSQFFSIVATVFSKGMTLSVYNAADLGFCRLALFVEDVGLYSTSLLFLFLILDRLAAIAQGRDLWRHQTRENVSLALYVVAFIWVLSVVAAVPTAATGTIDFRWRGCEIPLQYSGVDLTIKMWFVMGAPMIAVLSYVVDLSYNDKRDAAWPYVGRVCSYYVTCLLLYVPHYCFRVLRSVVEPGDTTFGIMDYMELGTRTVLMLRLSVLPLFIVALFSSNPTQDLDVSLERLLESCSRSGGCCGVSRLLRKLMEMLKRMLHSVELVVRFDFGSTSEKPDVAQKPCSCAVAAPVVTAGVSTTSDKATLVEHVEDVAYDDVPSTTIEVVS…	cluster	7 transmembrane receptor (rhodopsin family)	1
106	Cytomegalovirus papiinebeta4	AKG51571.1_106	Product: US32	protein	AKG51571.1	A0A0F7GA14	189	KR351281.1	[36187:36756](+)	43.5	0.239	52.2	0.47	30	MSRQARDLIPRLGDSCAQTELRWRTVLSESHALWCPCGDWTPHVECVEEPHFQLRWRNRCERAALRWRRQMHRLHNLWCMCGNWREHALYRRGRLTDSSSGSSASSSGESAENSFAWWKCLRRWNVLWRQSYEFFQMPVPPASERMSPTFSDSDSEDGTPCPADEVEIWRPEDCPIVMDVRPAYRETAV	cluster	TT viral ORF2-like	1
106	Cytomegalovirus papiinebeta4	AKG51558.1_106	Product: US18	protein	AKG51558.1	A0A0F7GA07	265	KR351281.1	[15724:16521](-)	75.9	0.82	81.5	0.77	37	MDHRSYADAELAESWMHENLVQWIDRFRSVVAIYSNALFEVAGTLSVCVLFWFAYPGVTEKCLACVVPTASILVPTLCLAIACCCQKELLRYSGSSTIACVAIETGVTVMTGFCCHRTSLGLGFALTMLALIVCNTVTFYAGRNATRWRIFFCGYGWCLLCFFFFITFAKAAIIYKIFTVMYFCLVSGVAYLLVYQLLQIMYPSPSETLTEAAELARSLAVYTAVIAMFNALTMVFSVNQWMGKIIAAMNQTAGSSWSWLLMNKP	cluster	Inhibitor of apoptosis-promoting Bax1	1
106	Cytomegalovirus papiinebeta4	AKG51554.1_106	Product: US6A	protein	AKG51554.1	A0A0F7CSU4	266	KR351281.1	[6276:7076](-)	43	0.301	69.3	0.51	20	MLRYPWLQLLATFLLFEVSLCCFFSKKGLTTSYNRRFHYRWIQLNRYCKKEPVIPRMYHEFSNTCELKNDHLYASGIITGNFTDTAWLHVQIIQKRYDNLFFVLSTDAQHPPIIMDSKKYRYGIPPKALVSEAQWQNEFGITKEVRVENQRLFYYAFQLPAYEHDVHITMHIEPETKPLFIKCHPTYGLNWNPKLFKNYMIEMWLQFTYGFLGHIAMMAMAWIVMMLMFRYAWRLLYKDAMEHAARCRVLVKLHRERYRRIDHKVL	cluster	CMV US	1
106	Cytomegalovirus papiinebeta4	AKG51632.1_106	Product: RL11G	protein	AKG51632.1	A0A0F7GBB7	315	KR351281.1	[211668:212615](-)	64.9	0.396	53.5	0.37	20	MLRSLWYFGYMQTVLAVLANSEPTCNLDCNCNSTCGFLYNVTNAVGYYQNNVTLHTSISHSNHSNMHVGMWIRYNFPAQSYALCSVSGYKVAKEHHDGWCFECNETSLTLCDLDTNQTGSYIFKNLVGLTQHYTVTVVPVPRPPAPKITTITNCSVIFFNEYLWKNASLSYVTTVPPTTTTTTTTTTKPTSTTHRTTAGRTITQTTHTTTPGSSATTWSTNMPKYISKYSKLATFASVSAGLFSFALVVFLLVFLFALFNLKKQGETEASGPPKKSSVKDSCKKKKGRPGEPIYHLITENIQTSTSCVVEKSMFS	cluster	Immunoglobulin domain	1
106	Cytomegalovirus papiinebeta4	AKG51634.1_106	Product: UL78	protein	AKG51634.1	A0A0F7CSW0	360	KR351281.1	[121175:122257](-)	67.7	0.691	71.9	0.73	23	MIAFTGTMSLNLLNMMMGASSFMAFAFVLMCLLILRRARLPTSVTIFVWNLIGIQFVAICVMMLSRYIAADKNAAAANFCRLTVLFDHGCVYITSIMFMFLILDRLAAFLHDRYSWKHQTKYNKELSYYAVVFSYIMGLVAAIPTASVAIPSGRSGFGCQIPAGYTAVEVALKVVFLFLAPVVTVVALIIQISYHRNRDFMWRYASRALVFYTVLFFLLFPINYVKAVRSGLFSVNNTAVINPYPDYVDYILFCCEVLADFRLTVFSMFILALCDMDPLKRVEQAIDQSALDLQVSESLLRKWLHVMDKLSAMVTWRFTKRDDTAHLTTHEEPMATSDSAVEVTVTPSCSAVFSSGSSPA	cluster	7 transmembrane receptor (rhodopsin family)	1
107	Cytomegalovirus saimiriinebeta4	AEV80949.1_107	Gene: UL99; Product: myristylated tegument protein	protein	AEV80949.1	G8XT03	96	FJ483967.2	[118510:118800](+)	44.6	0.085	60.2	0.19	10	MGSQCSSGICSQFCPTTANPLTDVLGRRVDLGVYDVISSSEEEDDLKNDDGSDEERPPPKKPITAVVQLKPPRTKDKKTLLRPPTPKSKRKSLRLI	network	Tegument protein UL11 homolog	1
107	Cytomegalovirus saimiriinebeta4	AEV80974.1_107	Gene: UL146K; Product: chemokine vCXCL14	protein	AEV80974.1	G8XT28	104	FJ483967.2	[150676:150990](-)	64.6	0.559	88.7	0.7	318	MNNISFTRLITISCVIFTVSFTSATIQELRCRCTGNLMTKIPLKSQYIIRHLPTAGCPKVEAIAVMDNHHKVCLNYHILEPQLFKMRHKLTKDGDTIFIKRRHP	network	Small cytokines (intecrine/chemokine), interleukin-8 like	1
107	Cytomegalovirus saimiriinebeta4	AEV80961.1_107	Gene: A21; Product: membrane protein A21	protein	AEV80961.1	G8XT16	166	FJ483967.2	[136083:136583](+)	67.2	0.429	79.2	0.49	926	MKTVMCGMLMVAGFAYQTCKPDEYTTSVGSCCPVCQSGYMATSECSEYTGTVCTPCRVCNGSGMTTIQNCSVTQNAICMCMDGYNCSKEVNNSCVECLRSLETSGSDINHDQNNDMSFSSLEIQYFAIPLILLMSLMILIIAVIFRYRNVLRLMILTYLDRSRFHP	cluster	TNFR/NGFR cysteine-rich region	1
107	Cytomegalovirus saimiriinebeta4	AEV80997.1_107	Gene: S22; Product: membrane protein S22	protein	AEV80997.1	G8XT48	237	FJ483967.2	[180399:181112](+)	79.9	0.835	43.1	0.36	3	MIKHSSLDMKNKTSIKHQKFTGADHTLLEKRRQRLSFIYLLCAIQFGISFLTGALIRTTSILYRYLQTENWIVYIGAVWAWCVHSWIVHSNHQISWSSSSTWLYFSLGIDAGFLTIRFVPYYDLGDVIWSYVATTIMFLLSWYTATSKSDLKLFGYVSRTQPWIMALLYAMEVVWGSQVMFIIATLLIFYLFCNMTYELYFQWSTVLPPDSPVRHAATLYFQLFLTQHCFLLSLNYL	network	Inhibitor of apoptosis-promoting Bax1	1
107	Cytomegalovirus saimiriinebeta4	AEV81005.1_107	Gene: S30; Product: membrane protein S30	protein	AEV81005.1	G8XT56	245	FJ483967.2	[187372:188109](-)	80.1	0.658	77.4	0.66	146	MWNWIWTWIVLSMSLADESIYIVNAYSGRNLTLSIPGRVTETLDDITWLCTDTQKIAEWEGSTGSTYYSSFQNRTHLNGTGILYVSRVYPNDSNLYIVQITNTTQHSRRWSFNLQVFDPILQPPNITFNVTRRAKGCNVRLFCSGINTYNTTFVNYTWYSLSSDDLTVISRNESYIRNVTTDGCYTCQIQNPIERSNSTYCTSSCNVPLSQRYFKKWSPSSIITLLSLSVLLFSFLILHVYRKRL	network	Immunoglobulin V-set domain	0.4
107	Cytomegalovirus saimiriinebeta4	AEV81002.1_107	Gene: S27; Product: membrane protein S27	protein	AEV81002.1	G8XT53	249	FJ483967.2	[184899:185648](+)	72.3	0.712	57.5	0.53	8	MMPECSLDECQAVVTTNTKLAAAPSEERVMSPQLSKQHKRHLCLVYLLFLAELWTTIITVCVWQIPVLHTIMSKSLIPVSCHFALTFLMFIVITVRNPEYPWSLTTSAIFVGMGIGIGGTTASFIRDYADSLSAIYSGTVLICLLSFCVVLHVQHNLLYFTLPAMLTAVPVIIIIGSFAEFWNIPSLRGFACMIGVISLCFSITSELYIQWRIPVQKQKSSMTQAARFYLTVHSLSYAIMFTDKYLTLK	network	Inhibitor of apoptosis-promoting Bax1	1
107	Cytomegalovirus saimiriinebeta4	AEV80989.1_107	Gene: S17; Product: membrane protein S17	protein	AEV80989.1	G8XT38	254	FJ483967.2	[166366:167130](-)	63.8	0.546	36.1	0.25	3	MTIPVEVTVLKTETVEKSVTEERTSVQSRSNTTIWQERITSMLTAYRNLCKERSQLYLPRVYSRLLLFMFIYPAVSFLMRQVSVQVNYRYSITAVLSQLGIIFWLCTFQCRNAILSHVCLVLMVACKNTCVVFSQNIDLKMSGIVSLGTGLVCFVVICISRFTPRSENLAPIPRTCILLMSSSLSISVTCLSQISVDVSHALTMILLGMVSIFGICDVKCLHEKKPETSLNEEVMITTTLYLYITDVQLGLRSL	network	Inhibitor of apoptosis-promoting Bax1	1
107	Cytomegalovirus saimiriinebeta4	AEV80999.1_107	Gene: S24; Product: membrane protein S24	protein	AEV80999.1	G8XT50	257	FJ483967.2	[182143:182916](+)	62.3	0.633	39.8	0.33	3	MRRRDTSAAATGSALCGNILCGDRLRCRKCRYRSEELSTPNQHRHQLCEIYTLALLELGINVLTGFVIDVSGFHHYVQTYNNHFLFLGTFLTMAAYLSIAVYDPVYPWSTKMRLTFFSIGMSSSLICMSKVYTSYALRIIMIDYVHAFLIYWSTIWIVNIKKLHQKLMLKIILTLAVGNVIFLVVCLTWKPMLYAFHVIAIAFIYVATVNEMLLQWSQRMPCSQMLHAANSYILFVVLSGLVHSLRYYSSLSWLFLQ	network	Inhibitor of apoptosis-promoting Bax1	1
107	Cytomegalovirus saimiriinebeta4	AEV81001.1_107	Gene: S26; Product: membrane protein S26	protein	AEV81001.1	G8XT52	261	FJ483967.2	[183923:184708](+)	73.9	0.736	48.3	0.26	3	MKYQTKPGLMEKGEALLVEPTSKIPRLWKLMADLFVRPSYEDPNHRRQDRLNIILKWLFVTTWISLITMEVLYIPVIYDAIIMRHHCILLITSMVIAILIHVILDWYKAKYPWPMWVTILNTMMSILMGSAITILTSFFTMMDALFSSLMTMTLCTLLYRYVAVTKHNLGYVKIANYVFIPVYFFIPLLWYLYGIRMLKIVGLMIAMGSILMTTYELDQQQHLLPPEFDSLLKHAHNLYFGGMSMYYGILLLKYGWQHPVN	network	Inhibitor of apoptosis-promoting Bax1	1
107	Cytomegalovirus saimiriinebeta4	AEV80996.1_107	Gene: S21; Product: membrane protein S21	protein	AEV80996.1	G8XT47	265	FJ483967.2	[179449:180246](+)	74.9	0.717	45.7	0.31	7	MKLQTVGDTLVKSKTEDTECVTVEISTTILETASVQTEHLPAKNSERTEEQRPEHLRQIYSLLIILIWATVLIICALCSPGVYEYLTGSKVAVYVACVLAGLSYGFIGVYEPRYPWNKIAISACFIITSNMSIVTIKLFCGSTINIAIIVSGCALVIDLLAFYIAYSKKDFNVTIPRVATYGIPLLSLLIVLWILRGIQVIPLISLTFTILIFLSMTHEMYNERYGPMKKQRSPMSHALTLYLYVLVTHYSVLLLPYYLECINKI	network	Inhibitor of apoptosis-promoting Bax1	1
107	Cytomegalovirus saimiriinebeta4	AEV80990.1_107	Gene: S18; Product: membrane protein S18	protein	AEV80990.1	G8XT39	271	FJ483967.2	[167358:168173](-)	66.1	0.581	38.4	0.27	3	MSIITDIPSKNTDCSKSEADDVRATRLQFQMINVQEKLISQWNRLMSQRPGVIILLRMYTGISFMVWTSFICSGVLNYNEYTVITAHKTTVIIISEVIAVSNCLFLTRCHLTPLRIGCVIILTISKIVSLSLLTEICWQALLPWILGLGICIIGLVILIYYFDHLSSGIPSLVKSGHLMLISLTITICAAINDKNSIMQVIMSLCLLMTYMGGMVEHYDVWTKTTAPNETEQLNIIVSSFLYLLDAYITQYTIWHSLRYTQCLFGWCSFFP	network	Inhibitor of apoptosis-promoting Bax1	1
107	Cytomegalovirus saimiriinebeta4	AEV80986.1_107	Gene: S14; Product: membrane protein S14	protein	AEV80986.1	G8XT35	272	FJ483967.2	[163332:164150](-)	74.4	0.746	38	0.28	3	MGCEPVIKTRSKQPCRPSRSRPQSVAIRIENRSNRPRERFDGWPCWAVRLLFEWRELCLLRRVFGLTCLALLSCFALCFTWSWLRIGKPWWTQKIDHEIGLSLILEVSSLTVWIWLKHWRNILLRLWFFGTMITLKVTSVNFNSHSIDTLSLPICVSIILAYFFIVTGFETFGGILRRDLPKMDQDTMWRWTIGISIVDFGVICAQNHLPSDWYTVCQCVLMMVWNAFVYQEVCWLLCIMDKTDPAMDLVISGNLCMYSLNMYMCNTNFWSR	network	Inhibitor of apoptosis-promoting Bax1	1
107	Cytomegalovirus saimiriinebeta4	AEV80987.1_107	Gene: S15; Product: membrane protein S15	protein	AEV80987.1	G8XT36	273	FJ483967.2	[164276:165097](-)	77.5	0.775	43.9	0.35	4	MTVTVCLNNHPEKSSKPITEESSPVNKEPTKHTTTSKWFIGSVNGNSRPFIISFRDLSFVSRIYSLVALLITSCAIFGVLWSNVQCWRALAVDNLIVALSFEAMAVGAWCLIKREKRPDISILLLSSLAVFKATSVTAGMESSGFFINLYSGILTIKILIITNLIIYKSTLTNNPVLSKRRYGLITSLLIVWISWFDLPSNLRLGLLCCLLAIVYYLIISDTRFMLATVINSNSVLEFVIVANLFMFYVDTYVCVSCIMKTICQSGCLFGFCF	cluster	Inhibitor of apoptosis-promoting Bax1	1
107	Cytomegalovirus saimiriinebeta4	AEV80962.1_107	Gene: UL119; Product: membrane glycoprotein UL119	protein	AEV80962.1	G8XT15	273	FJ483967.2	join{[136557:136809](-), [135502:136070](-)}	71.6	0.452	71.1	0.46	14	MRSCILLLCILPLSLAHSNFSVSCHQHHDYEKHVMNSTCKVNYNHSLDAPDLMAIECFKKNVSTHDGRRMVGRVDVKGGNATDPDVQIFYNNTEQALHLNSHAHHTTMYECDFIAVNRNITSKWIFHGSPVLSTYIKGTQENYTFHVLMIPDVNFTVTLLVGDQTMQPCFCGDSNRTEGKEFCFLFNHTVKHVTLKATSSNFNYTVTYTLVWAEDDAAYVALIYTVTLLFTLMLTLLSYVIYRCLYYLPLIKYHRLLSEEKPDPCVKKVGIKV	cluster	Immunoglobulin V-set domain	0.47
107	Cytomegalovirus saimiriinebeta4	AEV80998.1_107	Gene: S23; Product: membrane protein S23	protein	AEV80998.1	G8XT49	276	FJ483967.2	[181260:182090](+)	74.8	0.722	41.3	0.26	3	MDLTKGPLLQDNKKYPETEAAALHLESRTDPMEKVSTDEESQNTPRNSRESRCRRLRSIYSLVAVQCLLAFIIGLIIYYNSNIYCYVESWDEIFYIGPSSAIITHVVMTKLPRQRVWSNVVLRSAFFAIGLETSLVMVRILSDLTMQFVMVAYIITLSVFLLAFWVSVTRSRYVKLTKFIATTGALIIIVLYLFSSWNDYILVVGCIFLIYYVFNLMVNEIDSQWSRSEFTEPSIHHATKVYLQWTALCYAVIATMVWFTVWGKSKFARFVFKTRT	network	Inhibitor of apoptosis-promoting Bax1	1
107	Cytomegalovirus saimiriinebeta4	AEV80988.1_107	Gene: S16; Product: membrane protein S16	protein	AEV80988.1	G8XT37	279	FJ483967.2	[165323:166162](-)	72.3	0.702	37.1	0.28	4	MTVPSSIQTAPEKPSEKHHATIRKHQTTMVAMWEQSLSYLDQDLWRRLILLWPSCSPGLVAHVYLLFGTSIICSLVIGALWIYWDSEQLTVLGDLSTAMSHEILALVSWFLVIQAKSGTMSSFFLGGLTVCKTTSVIATVNNFKLYTLIFPATMVLTVFIMLIPCSRVIPSIRPITFSNRPCVAALSVLVSVALGLDLIPKSLRVVLAICPPILLNIFIMQDHYALWKKSSEPDSEPVNVGAVVGTFYMAVMDSYLCAYYLWFVTISSLSWIWGLSIPQ	network	Inhibitor of apoptosis-promoting Bax1	1
107	Cytomegalovirus saimiriinebeta4	AEV80985.1_107	Gene: S13; Product: membrane protein S13	protein	AEV80985.1	G8XT34	280	FJ483967.2	[162077:162919](-)	60.6	0.379	73.2	0.53	15.5	MKMTSRDITIWVTLALIYRIQSLPLPTSVKEAFGPQRPTYEEYLQICSTSSDKVLRSALTRLSIEDDTLDREQRNEIRQTCGSSCFGRCGQDLMETQCTISGNDMVARFWFRGVSDVFVTSAYIQMGGGRNVRDLRKRLRKQQIQEDMYVLEMDDVIEDLSDITVSFVYIEVQMCFGCEQWYKCQLSTKVSWWPFDYNVKDVLRLWMEGRYVAYVWTYMFLLSRILLFTYVLANLYNIVDWLLRRSKVFVLFVGGVFFLLFFLFICPLYEMRLVNDWLSV	cluster	CMV US	1
107	Cytomegalovirus saimiriinebeta4	AEV80873.1_107	Gene: UL14; Product: membrane protein UL14	protein	AEV80873.1	G8XSS6	283	FJ483967.2	[9900:10751](+)	51.7	0.373	48.7	0.39	5	MLALIVLLGLPLSISGAKQLHVKDVYSLGPLLAGHGDRISIPCFSPRKHDYQGIYVQFCNEFKVYSIYIYNETVFHDTLASKLLNYTLNYRRGLTEISFTFTEDLVGWYTCYHADDIDCYLTTHYTLIDRITTRHRTHGKKHLGLSRRPDDSTAWTVYPEKVRRRLCLYDHGLQDVFYVHTPMSTVSCKKPSVNRCRIHSKLSKLRKRPSTTLIPLRANTTQNAQEYVWQMMYEDTLRILANAELALWLAILTFLGGIMILLKSLYTSQSLLRSPYKPLPSLN	cluster	Human adenovirus early E3A glycoprotein	0.49
107	Cytomegalovirus saimiriinebeta4	AEV80870.1_107	Gene: S5; Product: membrane protein S5	protein	AEV80870.1	G8XSS3	290	FJ483967.2	[6464:7336](+)	49.5	0.343	64.9	0.45	11	MTLRTSIFFVLSIVATSHRIEKQVCQPRSYVPEAYLQKQMSTCARFHGQQTLAPSEYRRYCDQIRLQNGRLPFDFDIALLLRISTLSSTEHRQVSEYCRHICLHRGRCQITHISSQCILRRKLYVNVDIYGDFSRGLSLISAYTLIHNTHLSLTNQLSLDKISNSHYRIRSTVPDWHLEMKTLRFKFNTFHDTHHICNVTTDVSLSRYTLLTYTDLLRLLMEQRYGALAYAAIQIFLRILLITYLLSVMLDYVVKEESYNKALVMTAYIVTIIMLCALYLPFYKKIIREY	cluster	CMV US	1
107	Cytomegalovirus saimiriinebeta4	AEV80899.1_107	Gene: UL38; Product: protein UL38	protein	AEV80899.1	G8XSV2	293	FJ483967.2	[41134:42015](-)	54.4	0.459	80.9	0.77	31	MDCESQESWQSSSTDIGRLIQASVLGKTALNAQIRRLMKSQTVLLHDSGLQISICDLTYELLIINQAKKTWLERSCFSVVGQELIVFGVAEEWNSASKYPSGQLVFMITTKWDVFVYHGGLLFYLAPTMSDFWHCAIVMEYWNAVFPRPLYVHVKPHCRSVDELIKMYHVFELERQVLLARKDKCEKTGKKTYAKSVNGIIRSIVESYKNIESGKIPCLFVERSALYANANVLFFRYYLRSKGRLEENETAESESERRVDEVPTEAFQTPLTDSKVLTNSTEHAEKVCAHDIC	cluster	US22 like	1
107	Cytomegalovirus saimiriinebeta4	AEV80869.1_107	Gene: S4; Product: membrane protein S4	protein	AEV80869.1	G8XSS2	301	FJ483967.2	[5515:6420](+)	34.6	0.207	69.7	0.51	10	MYLPLLILISCITMTSTYRRKLKTCLPKPYVPSVYLKPTTCSRTFGPNRPTTSEYYSLCNKHLTVNKIVALNSSIRRLITADPALTSKQRKSLIAFCSHICYSRGRCRITRIFSNCTLNHRIHLNADVYGDFTYNLRIIQASLATGRGTINHPTNILNLHRISLDHYQINFTTNLWNAYTTGIELKLSTCAHCDVIKHTCRLPPTDVSLSRYTLLTIVDVARLALEKRYLALCYAGTQLFIRTLIIIHTCRKICSYIFKHRLNYLTFIIITYVTILTTCTAFLLPYSRLSRKIAQPIYTQT	cluster	CMV US	1
107	Cytomegalovirus saimiriinebeta4	AEV81007.1_107	Gene: S32; Product: membrane protein S32	protein	AEV81007.1	G8XT58	307	FJ483967.2	[190384:191307](+)	44	0.27	67.9	0.54	11	MDPKIYLIFSLLIISCSSMTMKEEMPFFGNEDDNNSDVGSGTSDDVIFTSPSASTNLQPTPSQYKELCDTGKKQGIDWQNNPLRTLLLSSELSETDIYDIEIYCSSICVGDWENCKITNVSGKCNVKDSMLNIKIEVKGIFMENLLINYVALHYYKSPIMNLRDLIVLTRIDKNTYWLQYDNITLLDPKALQLVMSPCYLCERKDFVCTISTEVTVLPLDCSLIDFVHIYLEERYLLALWVYILLCVRIFLVARLLESYQCFTLESSSGWKLFAKLMGVMIVSVITVCIATGDIYAIYKFLLQNGVS	cluster	CMV US	1
107	Cytomegalovirus saimiriinebeta4	AEV80868.1_107	Gene: S3; Product: membrane protein S3	protein	AEV80868.1	G8XSS1	310	FJ483967.2	[4507:5439](+)	29.9	0.202	59	0.42	13	MFLYKTKVLSLTAHLFTHALFLHPEHNPKLLTTMPPNTDASQILDLENTASIERQPGTDTFRRTNLSATALRLLTLLVNTTFPFSAANPFNRSASTCEPLPSVQTIDLRCFMRGGTAYVSAAVHGNFLEIRTPLTQTYVYTFFENDANPTISNHLPIYTANHLYVYHFSIHMLDIEQLQFNFRPCTFCPTKTAVCDLHEHVSWSPLVLYNAKSITHLLLERRYVPAFVVFLLVASRCTLIFLWLFECSKLADWIVDQNWLTFYLIITVLFLSVPLTLSFLSCSTLLSFDYLIPVEYPLSTEELLSSFTLT	cluster	CMV US	1
107	Cytomegalovirus saimiriinebeta4	AEV81008.1_107	Gene: S33; Product: membrane protein S33	protein	AEV81008.1	G8XT59	317	FJ483967.2	[191849:192802](+)	39.6	0.226	74.3	0.6	11	MKWAIVIIHILFGALCCRGVVPGYFFHEWMLEFFSPDQITSTEKTQSSESPGSKPHAETKSGPKIPTPEEFKKFCDSGKHNLTDWLTSPLRKLLLTRYATNIHFEVDEYCKHPCVGGDDGCYIQKVEGECKLKDGDFSVTVVYTGNFYLNLTITYFVMQDYVGNAKDLQDSAFLERLTDNKYMLTYESPVRIVHVKEIHLEVCPCEVCRRQYFTCIVSTKVTISPFEYYGLGDVIHLWLESRYWEFAWVYILIMIRLSLCCMFLGDIFGILDRMQGWSPLKIVLYIWGQLVFWVILLYLVSGELDALWYYMLPKGQW	cluster	CMV US	1
107	Cytomegalovirus saimiriinebeta4	AEV80976.1_107	Gene: A25; Product: membrane protein A25	protein	AEV80976.1	G8XT30	323	FJ483967.2	[151631:152602](-)	47.8	0.364	54.8	0.54	11	MTCFTTCLLFSFIIFTLTAGSTSNNISRLCAYNNNVKSRYLQTGQNVSISCLFPDTENFIFTFALRLYKDPEFGIRLYRILYYKYSNETGFVMRKTTFAAKGIEVFKTTRSNYTTITLQFKMNDNLTGLYTCYYENPPDEFIQVETMISDYYIASSNDIRYAIFTWKKYSYSNKGPLACYPYGRPDQICKNSTSTIMAASCGFLSINKNRVCGDALGNTWIPPIEDRSGQVPECLETYIMKRLNPVKKLPVLPLLPSQNATSNSIQQRIAFIHIWVWIDTGTLLLIWVLLTVLQWQLLRKDPSCCVYPLKSTRYFLLPKTFKR	network	Herpes-like virus membrane glycoprotein UL141	1
107	Cytomegalovirus saimiriinebeta4	AEV80889.1_107	Gene: A20; Product: protein A20	protein	AEV80889.1	G8XSU2	336	FJ483967.2	[26927:27937](-)	58.1	0.442	84.9	0.84	54	MMVNACRHLAAASGFVTCLTDLLDEVYRSSREQFQETLMTFLHSRCDGFVPVYWPPEAVYLVGREDVFGIDLKQKNFFNRFEILQSRRWIIFGGVIRMSETWYQHREVWVLFTSAREMMTYDPIDRVLWRIDSWRTGVLYLSNMSCFYDKRFAKRSSEEILYGLRPTRVERGFLRLDFNHSQCLLSYVAQNVGFVFNHGDGCSFSVGTVTHADTVRNVSSAVLRCLLEAGYEVIGRSQLYERLIVVDVHCNVYALLPGSCLFTLANSFRAFLRIGLKFLLKGRRCCFAEIGSHFVPVGKRVRFPCDIRYSLPGDEELIRHLNPVLQSVRQRRPLRG	cluster	US22 like	1
107	Cytomegalovirus saimiriinebeta4	AEV80972.1_107	Gene: A22; Product: membrane protein A22	protein	AEV80972.1	G8XT26	340	FJ483967.2	[147876:148898](-)	46.3	0.337	45.6	0.38	6	MLKANILNIVSFNLLCYVTIISAECQFQHYYLDDLGGNADFSLTVLTEEILFEVGWLRCNAVSMENCTVKERFVSEDARGLSLRNISETTCPAVKTRLKSTEIKSRLGSEKATLSLYVNPDASLPHQKNIRSHLHLHFPASPTTIGFNTLYGIIQNTDFKDDQVPFKTIYKSFPVFLSTFGEGTCRVNGFLGNVTTANITLSKRLKIRLQLNTTAYGNHQVEWTALKHRQNKTYYQRDVRIDLLARNSGNHIVLDITVTHPIETPTVAVLTYKLFKKNVEAANLMIRCRAKCKSRTCSPNIKSRDYTWPFLWTVFASICEWICLLLCIFFIIIVSRTQFF	cluster	Herpes-like virus membrane glycoprotein UL141	1
107	Cytomegalovirus saimiriinebeta4	AEV80980.1_107	Gene: UL148; Product: membrane protein UL148	protein	AEV80980.1	G8XT25	349	FJ483967.2	[145769:146818](-)	46.8	0.323	60.4	0.45	7	MLLLTVITSHQKLLVRIVLLYLISKQIINSYADTVKVDYVYTGGHALFHMNISVRDYVVRKVGWMACRTGPLDNCVNLWILGIKEDEECAIPDKKESLCAAATCLPNKIVELAWGKNNHPLITHTTDCHDRLETYYSNLTLEMPGIPDNVGYFTPFFKLKKTVPNKDGSYHTESMIGQFALILRTDTTLQCLCTEMDAHFMTYNVTLQPELTATFIVTISPPEKRYTIVWKSPEHNGLYLAHGDIPGVDVTIIAVQNAIGVAFQIRIIDADNSKTVHVEYNLHFIDHHRAHEHATCQPLQKPNTPLPHVEQKTAESHSDPPFDLTTCEWITLIIVLLVFVFMKYLPRNR	network	Marek's disease glycoprotein A	0.38
107	Cytomegalovirus saimiriinebeta4	AEV80872.1_107	Gene: S2; Product: membrane protein S2	protein	AEV80872.1	G8XSS0	376	FJ483967.2	[3378:4508](-)	30.5	0.181	59.7	0.48	10	MGNLAALGVVIWTVCFGAVKPREQRYECVQVGHQEIHKGLCIDVSGPERPTVEDYKRMCDVLRLPNGGSVPFSKLPDRIMRDCELEKTVTDQERKELLMYCQHACYEKNKCVVVESRMQCLLKNGRLNLKLELNGDFSYGLKVESVEFYLYNGDAVRIGNGVDCKKMDTKQYVCEENNVAVPLRAREFVVRTATCNVCRWQSHGCVLQESVWDSWLLLNMEDVMRLEIEERWIMVSIGVMWVLLRTGIGVCGGVWLVMRWKWWRAMVFMLVWVMVLLMQLWPSSAGEYLWSLLGGNQSVKDPDFSSVGLVSGNGQLGAVRSGDGKLVGGQVCVGADGRRGVWWTARRKRGVCWALRHDVGRAAAKRELARRPLRMA	network	CMV US	1
108	Muromegalovirus muridbeta1	ADD10527.1_108	Gene: m161; Product: putative membrane glycoprotein	protein	ADD10527.1	D3XDY3	225	GU305914.1	[220573:221250](-)	51.2	0.33	60	0.47	16	MGLSYHLTMIHIIAFMLFMHTQSRHVCSRSDDMSLRCIEQSPSGSEPGFSLTARVIIASSQNLSDLVVACHCPFGNRLDHTISWYVDSEHVATVDGRPDGIVQDTVEISGTWRNTSRWRGDRLYFSRGLRISGRRTHCTCRSLHKIAVSPEIRFDDPVFDVYVPADPRDWKISSTVVLFVISLYFFSYIYLLGTLASAPITSNDDRFDHASHNEALFASRIPDTN	network	Immunoglobulin domain	1
108	Muromegalovirus muridbeta1	ADD10502.1_108	Gene: m136; Product: hypothetical protein	protein	ADD10502.1	D3XDV8	253	GU305914.1	[190410:191171](-)	31.3	0.226	73.5	0.63	9	MFLPTAAAWLFLAHGVASQITTTVSQTRGYTTARNKTYIEWCFRTNERFASLNVTWNRTLYDTEILFETSWTTFTTERCVARKLVGAEDAMIQILRFDPDNKKMEELRVKFEGTINHDSTGSFVSYINTQSGRWSVEKVMKVEISFVCELKVSEDAARYSCEPEGYGWLTKGYLTATVRVNGSEHSIHLPEPGGAYIEYERGSFLSGYLGPGGPLVTVTVLQPCPPREIDLIIELHPRYKLYQSFVIPERRGE	network	Marek's disease glycoprotein A	1
108	Muromegalovirus muridbeta1	ADD10526.1_108	Gene: m160; Product: putative membrane glycoprotein	protein	ADD10526.1	D3XDY2	308	GU305914.1	[219699:220625](-)	55.9	0.476	64.2	0.53	19.5	MRLITKLCLLLGYLIQINNADYQVHLTAKDPDVNSLEYTCTSSGSDGFENVQGFWKILCTGNKTETILATFGGYSGGFQRKHPYVLSGSSTTTMDIHLPSRSANRDSESSEEDEEEEDEDDTTSKSGPSSTLKMKPLCDGLISCKLGYNSTDVTGRSSALPVLGPLITTHTRNRTRTGQTLGVQMSCRPQRMCGTYNVTWYHSSNTITTIGRATYWNESYSDGCNTTWGSEKLKWDHDGSVQVNRSLWTDEFEYAYCVSCKVETCGAAVWSMVCDSGYTAYYSSGHRIQPSSWQQMLLVFLGVFLITR	network	Immunoglobulin V-set domain	0.31
108	Muromegalovirus muridbeta1	ADD10531.1_108	Gene: m165; Product: putative membrane glycoprotein	protein	ADD10531.1	D3XDY7	332	GU305914.1	[223381:224379](-)	62.4	0.41	31.5	0.22	5	MALGPTMLTLLLTWLLMSPTRAGRPSVLVTLPLTRPGLLLGCRWSRPSRADYISIRPRWPGRAAEYELSLASSDRVVFYLPHRLEVVLSCGGDEREPTKYSVVAGPRLRRLANRGSDFSRVRCEQYLGDGGSVGGVEGIYTVRWWIDTGLVGSVQRVREGLARVVANRTVGSRPALDPLTGDLLVPRRSRDRCFSCQILGPRVATHVGRRCFSAAVGGGDAQLPSPWQDAGNPSCRCADDALRVAISIGVAAAALGSVLVVLAVYRPLPEDRVAATADDSRSVSPGPRRTVDPDDSSRPGCSPSSTRRLQLRARPRRPPSEAASTESSQITA	cluster	Immunoglobulin domain	1
108	Muromegalovirus muridbeta1	ADD10503.1_108	Gene: m137; Product: putative glycoprotein	protein	ADD10503.1	D3XDV9	334	GU305914.1	[191188:192192](-)	36.2	0.219	47.7	0.42	10	MWRYWYRGAIAAIVAAVTTTALIAPGGWDPSGLSFEQPEFVRNMYDTQPTVLNCSLTTRFSRGVVGWVKCSGGQPKKRCRSMWVEYVGDTDFAGEGVYDDGFRAPITARVRKSEPPLLDVDLGIELEPRHENLGGHACVVVPHLGVEDSSVVTEHISRATFILTARVRRVFVVKDSILSAKFHMSSAMVSRAAGTILLRLREGPEVHFETRLDHIKSAISNPGLNFSKTTEKENVTTFALTAKIDPFDLGFSMEVDDGQGGFVGRSGVELERPARGFWWKVTQMTTIVATVLLALLGEQYFVTPHTEKAFIAWCAMFIGWVLRGLIDREDLQEL	network	Marek's disease glycoprotein A	0.38
108	Muromegalovirus muridbeta1	ADD10419.1_108	Gene: M37; Product: IE glycoprotein	protein	ADD10419.1	D3XDM5	345	GU305914.1	[49444:50481](-)	33.3	0.216	67.8	0.59	62	MVLTHKSESRADSLVRMTAGGLGIAAVATRATTLCCCLAIAARTAVSGPESGVFECSYDVCLVQRKDNRTSVGCIVDCKYGSELVFSGSCQDAFTLVSTWFGKVNRRWSFRDIQLVDIGIAYYFTGYILRPLSSCPGLVSHRADGRTSSFSGKGRCHPDGRGSVELKTTMDGGFRLEVDSSKSSDTNWVSDDGNHTETVQFLMKNISLDVYVFRACPDLLRAVSVGHRSELSPGIMERTAVIRRDACSGGTATGNWSTVWGNWTKYCEMNERFVRDPGFLVAMHGYVAGDPLPKMVGMFFFVFGGLALLILFCFMTIRQRESLFKDMRGQSSLRLRNEDFAAENV	cluster	Betaherpesvirus immediate-early glycoprotein UL37	1
108	Muromegalovirus muridbeta1	ADD10512.1_108	Gene: m146; Product: MGP family protein m146	protein	ADD10512.1	D3XDW8	377	GU305914.1	[205743:206876](-)	44.2	0.354	52.4	0.44	12	MTTPSPIRVRAIAVWCVVSLWVGYVTNAQDVSFVVRSRLLSNSYTFESDISFPYSFPIASLNSRSGKDTTDYVRNITDTNAFDPVLRLHREDLTSIRERLYTQASVSAQHECIGTPDTLECVSSFAKDNKVMISVISIAGVTDGRLISERFEKNPENGDGQSLIDVINVLTGVLRISDYSTVYSRLSSIHRNILNNCVVGILDTKFSAYKRDEMIHLTCTVKISCPLTLNVCFTVNGGSDARADNRAQPTSSGEDVVQSLDDRVFVAYATQQIPKFGHNPVWLSCDVESKVGWKAEYTFSFNRTDIADDNAKQHEMRPTLLRVSQIATRSYYHRSRRSKPFDPRAVIVGIIAGLLFILTVLALIYMQRKSPMPCVCV	cluster	Class I Histocompatibility antigen, domains alpha 1 and 2	0.42
108	Muromegalovirus muridbeta1	ADD10532.1_108	Gene: m166; Product: putative membrane glycoprotein	protein	ADD10532.1	D3XDY8	382	GU305914.1	[224514:225662](-)	55.3	0.302	60.8	0.51	8	MALPAIPQQLSPVARLRAASFSVLLCLWCLAWLVSRPALVDCSKPKKTTTTAALGSVTQEERPRPEPIKIFLYDTQDQNVIQFSWSGRHHDVRSGFNVSYRNHDDQTVYLGQLDWRGFVRYRDNSDLYVGDALIFHGPPLTDDTVDVYASGWLKLPPQTVGEIVIKGYGQTAVVTVLPPAQVALLQSTDRDTLAPFLFRCLANIRGSTPLQPTLMRWWHGPYPLVSIEWSENNPVEGRVRWEQLPDGDRTYYVNAYTGDIHVFARSTIQRLACLQCTMQADKVATSSRLSCPARAKTIALPFDFGQDTTVTPTERRHMDILHTVLIVITWFVAGLGILALGIVLIGNALALLRSCCFPSRSPGAGGKKGGPAYEILVNEETA	cluster	Immune evasion protein	1
108	Muromegalovirus muridbeta1	ADD10401.1_108	Gene: M23; Product: US22 family protein	protein	ADD10401.1	H2A179	391	GU305914.1	[23777:24952](-)	45.4	0.348	77.1	0.74	42	MAPPEALESIFSDFATVEAAVAANIGRRVRLHHPKGLSLCIGMRWREIPAPANGGPPNECARLAALLCCHENIKFIGSVVASDSNLEGRQNTRSRLLNWRFRNTGGGGGGDDTRGPRDPDEGLVSAAVVAAAAILGPALRAGGGAIYAPMSELPHYRQPPEVYVGSSGKIYIYLLLTRSEAFAHVADSMREIVKDGIKNIYLPVRRPIICRGAASRELTECRTNNDILSWRERNLANRVFLGDKSELSACDEFFVGYDVVALDGWAAEADVGAMDVLGIIIEPLMLPPLTILTDDLCRVYVVQGVSSLCLIAEDYFEFVERGISRYHKNRYFIIDPLEAMLTKKTECPNNFLHSRATNGVPHGSEPTWEKKTGRNSMRKAVNRLMRSIKRR	cluster	US22 like	1
108	Muromegalovirus muridbeta1	ADD10525.1_108	Gene: m159; Product: putative membrane glycoprotein	protein	ADD10525.1	D3XDY1	398	GU305914.1	[218271:219467](-)	59.8	0.409	39.8	0.25	13	MWTTSYFLIGLGTLVLSTFSQECLYMPQINLYIIGEYTNCSFSTAAPTVASVMSTAAISTPLVTTPGSANVSTTASIHNSTLQNLTTLPSTTPELITAVPSCRTFYNFSWGASINERDALLLSVNDNSTTTWTYGYDVGNTSQEVTFLQQHRDFMRDTAQNRSSNYLDETGMISVQITYDCCRMLGNGTVCWVRQRINGNLTDDFKFNNTYVSVSDDNGTFSVWINNTAMTSLWPHMNTIGGRWSSFVNYIRRLNTLGRAVGYTKVINATERNSTVKCFVRTSSPFDIQMSWLLDGYEIKPRGFYWMPDGVGGGVGRIKITLPTDDVHRLSCLVSSPGKWASFMVVPYPYGPLPMGSEVPVMLVAAIVAVLVVFLMIGCIGFCSFVCERRLKTMCSDL	cluster	Class I Histocompatibility antigen, domains alpha 1 and 2	0.67
108	Muromegalovirus muridbeta1	ADD10530.1_108	Gene: m164; Product: putative membrane glycoprotein	protein	ADD10530.1	D3XDY6	427	GU305914.1	[222467:223750](-)	54.9	0.35	33.3	0.27	8	MFLRGCRRGRRAATVSLAGCGEPELPMCRRRVACSHFDRGSRGGTRVGPRGPRCVPTSSRRPRRRYRRRLPFCIPWTEEDRRSRRLFKAGMLALIYAAASAAGTASASAVGSCVDGVLSDNCMNKIYPDQDKAAVICHVKPGSVKKFVGSWSFALPEGRDFQTTTIATFDAESFHIHVAGFTGMADALSMTTELWPPSGFSGLVVCDIDHVSQAMCLIPPPLLRWVPGEELLTIEPVVPDAAEPFGKDYCRTWGADAGPPRYSRIFWAVNNQAIVAAGEETLGTTDFLWMSNRLEGFTVNASDLALSFPIRSDLPVCVSCVVGSGGNLLSLPTIECRPVHVARSSTGSKSCDCQLERFLAAFVVMLCITIVTIVVYIYLVSDVRPSLFPTFEIRYFTGG…	network	Marek's disease glycoprotein A	0.43
108	Muromegalovirus muridbeta1	ADD10411.1_108	Gene: M28; Product: hypothetical protein	protein	ADD10411.1	D3XDL7	430	GU305914.1	[34486:35778](-)	54.4	0.354	66.3	0.65	26	MSLEAVGMRIISDDDLDEVFLRDDEQGDPVADDIPAAAAAVDPAPTPPTPPIPPVAAFSEMVIQPTVPVPTSVASKTPVVPVNVVTGTAQRVDLDSGSRGTSVDNFHARGELLRCARACNGSSFDEVKAFVKRNTGRRFGLDHMADITLRIGDADNICPTFDVEKLLGYRCSERSSEMTVVGRIVFGARSHGDLIAVYTGGDRCYVHSQDTDLLYIVSERGLVDLLSREGHRHIYEMFDAPPTTGDDVEVPSCLLPLTELRDLESIECFVRDRTGLSTFRQASNLRFMGEFFGYFMVGDEESLRLGQVVPGRVFFYLRRAGYRVIGRSEMQFIVLCNEKLEVFVLLGGARVLKVANTIAGFLRDRLRINLQPYRRVFARNGVAERTVCVGQVVNFYCEI…	cluster	US22 like	1
108	Muromegalovirus muridbeta1	ADD10508.1_108	Gene: m142; Product: US22 family protein	protein	ADD10508.1	D3XDW4	435	GU305914.1	[199541:200848](-)	62.5	0.51	73.8	0.74	16	MDALCAAIRSDHFRDQRPVGIRPRSRYLTAAAVTAVLQDFADIFLAQNDHTSVENVVRKESGRLLSLGAPTGWYLCLRSADQVESFPGYPVWETYGGAPAGRYTLLGQVVRRFRGVVPTEELRWFVYLGPQGQLLCHQERTDAVFVMSLSIDELARRGLVNFEPLYAERHLPLTTAVPVKLVAEFSALDPRDGTAVAERALMCQGRTILLHTPGEGDRPLVLCGTDECLRRWWPFCRMSDGEFAKFTDRVTRNLKTSHWKHFGVVGLRVGQDPFRVESVLSVIGNGAIFHTDPDMDVTWRIADNVDELFRMGLTKLYLPKRRLDRGTMGRARLEAPGCAHVAAAAWEETYVIFGCRIVRDFASQLGWLMREGRFDESSGTWDEMDDAMRKTFDAESKEL…	cluster	US22 like	1
108	Muromegalovirus muridbeta1	ADD10446.1_108	Gene: m74; Product: putative glycoprotein	protein	ADD10446.1	D3XDQ2	438	GU305914.1	[104587:105903](-)	26	0.148	42.6	0.31	47	MNPLLLMSIVTAASAAKVNSSLRKSVAYNPAVTGYIEMSEDDYEDGGYDTIDATEPPGEIHIGSSLVDNPPPPEKEPDVEEKENTQAKDYLSFTVNSVKFSKTWIRRRNRRPDNVFPIWYLIEGTEVASIKAYAGYYVNATYTPIKDNNNKTSTIGTVIVSGVPCGPSSSLSCHRSMGRDLITPKSNITAKYFKKCDTIFAAPILYDLPRWQVELRTPDRRVLVTESFTITTLAVATLISRYSRAKNEYCAKAFVSLYAIQHSVFKVTASWPDIKTFFDRFRHLKSQTLAPAVTLPPRRKRSAHPIVVTPPIPKNMHPVQFFYDFSAFMHASLYQSSKCTLKTQFNIATVLTNGTVETVVGPVNVTTLYKTEHKKKPEIKNNKINLEDVETLDDVLMDY…	cluster	Herpes UL74 glycoproteins	1
108	Muromegalovirus muridbeta1	ADD10450.1_108	Gene: M78; Product: GCR-like protein	protein	ADD10450.1	D3XDQ6	471	GU305914.1	[111084:112499](+)	65.4	0.62	61	0.58	13	MPTSSCAVDYSYPEVDAEHLSFIQTYNILVTSTFAVVGLISIVLILGSLILSMWRKVWHRRNGGARIYVFSLFLAEFMYVASFVAIWLVRVVCPSKVTEPYCRLAIMVNGMSEGAVSFFYLYLTLDRLCLVGAVTEKKTIFNTSAGKDLVGVIWVTVVAWISAFIVGAPALTSQVMRDRAGFLPVCEMQGPDDMPYVLMHVTAVYVVPFLIIISRLFEMRYSARDGTWHFVSGASIYYVMYMIIVVPIIICRVVISFGEIGHSLSQTTLQYVDLISTAGWQGRGIAVAFACDVVVKYVEAAGELHASVDGSDDRRSLCADLPSCIYPVGTTLVKSTFGFFLKGAKTMLRLCRRVSPFGIQKDALKSPAAMKALEGAAYDNKSFSPDEDDDDKIPTVCEK…	cluster	7 transmembrane receptor (rhodopsin family)	1
108	Muromegalovirus muridbeta1	ADD10420.1_108	Gene: M38; Product: hypothetical protein	protein	ADD10420.1	D3XDM6	497	GU305914.1	[50465:51958](-)	47.1	0.344	59.2	0.51	12	MAVSTTTIVPNTERMFANAMDRESAIRAAKLVQALETSTYTFVRTLRECTIQKMEITHSSGLVISVCDSSYEHLTIKEPALSWIRRDFCPLSGPLMIIFGVAEEWRFASNRPSRQVIFIIGRDGVVMAYDRGVMFYICPSLQDFWTADIVFEHDNSIFPSPLRRYVKQLNIDLKDLMGFYNKLRLQRVIIESKEKRQKSGTVLPLKCNRLMRILISAASAIQQGSIPPLFSDRATLHQNVDMGFLEMYWKSRRYVPQQSAQNGVVRRNGTIILESTPRGSQSIQSTPCIDLAAASPPIARRAIEGPPMPMTVTLISSPPMFRVPVNPVPGGGGVPSSPVPVDLSVRGPAPGVHVLFGPVDEEDENDDNAFNSVRFAVSPPRDHTEPPCIDLTLDSSEDQ…	network	US22 like	1
108	Muromegalovirus muridbeta1	ADD10480.1_108	Gene: m117; Product: hypothetical protein	protein	ADD10480.1	D3XDT6	565	GU305914.1	[169313:171010](-)	41.2	0.203	50.8	0.32	36	MMFWSGNRAAGGVRFPAPSAWSTITYAKVSRPLVTSLTPANVSDDKVVVIRANETTFARIPPGESPWETRVRIIGSDVTDEELAERAAAAAKAPPAASFVDPPQLHFLPLLQNPPPLPLPFMPTVDIPTTFAAAASMLPMFTDPAAMVPTAWPMVAAAATATIPGQRPILPKLPMIEEPIPISSDPLTFPDPDAFPEPISIPDPGRFTEPIAFPEPITPPELIVFTDAPTKPTTTDPDTIELILEPVTVPESEPVGTSSPAEPVPEPVIIPQPVPEPEPEPEPDSEPVTVPEPVAVPEPVKIPEPVKLPEPVPVPAPKPVADSELIILKRKELSPVPQPTDARPAKVPKVPKLIIKKVPRAPIVVRPVPTRLSDVTAPANRPEPRQRQQRAETETAAAS…	cluster	Herpes virus intermediate/early protein 2/3	1
108	Muromegalovirus muridbeta1	ADD10425.1_108	Gene: M43; Product: US22 family protein	protein	ADD10425.1	D3XDN1	597	GU305914.1	[55354:57147](-)	48.2	0.308	40.1	0.29	11	MTTTLTGPCPSCRRRAMARELGYTLAVTARWRRNITSVPAPFSMYPERLADARFRPQPRIIRTLDTRSEARGRAVVRFSAPRGRDWSPSDDLTALIDKLTPRERSFRKKGRGGETAAAAAAAAAAEKSREEEEIYENVEPTVKGAAAAATASTSAAACSLDDGRSSNKDKRKSIISACGVAATLKKSRVRRRSSTRNDIFDNDEHHTTSNKRKSTDRLTFTLDRHSLIGAPPTLPDPVQLSKDFVEKLAARLSQVDSKMILCTDETLYIHELIAARDIRRLNCLIYRFHLHHVLLTWPPGWVFTVIDATRSPRLQKASAAVVRDGHVCCEQNLIAIGVVHDLGREPSEAEYPVILVNLDGFVYMYDDGGVVPVLHLLTKCGFSDFCRRGLRERCGIGLD…	cluster	US22 like	1
108	Muromegalovirus muridbeta1	ADD10417.1_108	Gene: M34; Product: hypothetical protein	protein	ADD10417.1	D3XDM3	854	GU305914.1	[43086:45650](+)	35.8	0.165	50.1	0.42	8	METASASRGVGATDRTFGRSGHPRPGADPRSRRPPAAEDTRTDGGNGRHRHRRRKRSRSDNNNNEGVRGAFIKRPRSFSKSSSSTRDQTTTKTTSSSGPAGTPHAPRPRHSSESTTYRRPDHPFDRHHPPHHRHSSSSSSQPHHPPQHVSSAPPIHHLERRRSDPVRAQRRYSDREQQHQQQQQGGGGNGRKESGGGSRHEPPTQPPPSHHRETTMPSSAPSKIVRYEAAHRYTMAEGFIRSVSGTYKMMNRAEDRKRMLSNQLPSCIKSKSIANSFIFCTSSDGDILESEIASMRRHQKHITDFSKLDRAIHGVSCRIRKHPISPNLSEQQVAMIRAIRIIAISFNRITYVARVKHYCDKDSRFSNYLRDQLTKRCSEGSRLNLGIRRFISSVNVEKN…	cluster	Herpesvirus transcriptional regulator family	1
109	Muromegalovirus muridbeta2	AAF99228.1_109	Gene: r131; Product: pr131	protein	AAF99228.1	Q9DW62	234	AF232689.2	[182187:182891](-)	51.4	0.33	62	0.45	10	MINYTTWHVFLFVCWLWVSSNGSTSIGNTKKIETSCCPWLMEPIPRYAILEITSNLTECGPELIFHLLSGHTICVPAKGWAKKLACFMKSEKDAENSLFWVVKEAARMLTKNYRGENTFEYHEIDLDMDDFMYAVTDIQRRPKTYIRSYEYKAWDGASWIKCQCELKLHMNSKFFPDGIGAGKSKASISYTLDVTFSATNGDLFTRCTHNHLYAQDVLSRLPIPNGYSLLSGQR	network	HCMV glycoprotein pUL130	0.6
109	Muromegalovirus muridbeta2	AAF99210.1_109	Gene: r119.1; Product: pr119.1	protein	AAF99210.1	Q9DW80	243	AF232689.2	[161173:161904](-)	41.3	0.22	51.5	0.43	11	MSIYRLSLVLCVFCISGTESTLHCNITLQYTYYEYILNATCETRCLFPLLGILTFRDLQVTPRELVDSNAWMGRASLTVTGSFWGEYLDCRLPGHLLICVTLIAVNRTIVCHCTGQNNIWPPFSGPFLNETNDDNYEDNYDRLVTIDSEQEKSGISDAHINFSTAFQDQLENAPENLYMLNVTEIVPRTHHITKTTCIIILTIICVVMYYLSKNGTLLHHRDRYLHRSKKKKYTPPYVAIKDI	network	Yaba-Like Disease Virus IL18BP	1
109	Muromegalovirus muridbeta2	AAF99231.1_109	Gene: r136; Product: pr136	protein	AAF99231.1	Q9DW59	254	AF232689.2	[184908:185672](-)	63.3	0.522	52.2	0.47	9	MRIPVSAHVSLCLVHVAVCQIVLTVSQNERSTGGMDRATLEWLWRTTSRFVSLELTWDREFYGHELLYHTPWTRLLFDRVIYLRPRDVDDAELHLTRTDPDERGMEELRVRFLGTINHASVGTMRCTVTAEDGRSADKALSLNLGMKCRTYDRPTDGKTRRRTCAPQRYGWLPSGFTVTSILRPDDGNKTVLTIKRPGFEYIEYAPGCRLSCYLGPEGPVVSVTATGSCPIRVYEMEVKIGSWRVLEDRFELPR	network	Marek's disease glycoprotein A	1
109	Muromegalovirus muridbeta2	AAF99254.1_109	Gene: r152.5; Product: pr152.5	protein	AAF99254.1	Q9DW36	261	AF232689.2	[216068:216853](-)	34.7	0.174	63.6	0.59	36	MMRIAWRMSTRRYILFFVCFIDVTHLESYGRWIGWSKPSCDDPEISLTSTYMESDDRLEIEIGFTDHPRMLLLENHDVIITVPGITLREMEIELNFTTQQKPLLRELHKFYPNSMKISISYFCTLVNFRCSVLCDIGHRLVIMKEHSFVYESGINRSIVEMCTDGHHVDKLRNSSVDIKNHWLSLCRDIFFPKNESRAYVHTNEINEESEVALNSSAECSITIVMLVVFMNLIVIFVARKKKIDARPLNECVRRSFGVTGR	network	Betaherpesvirus immediate-early glycoprotein UL37	0.43
109	Muromegalovirus muridbeta2	AAF99258.1_109	Gene: r160; Product: pr160	protein	AAF99258.1	Q9DW32	264	AF232689.2	[220825:221619](-)	64.5	0.481	40.7	0.28	5	MICRTLIYWTLLHLLPRSSEGTIQVIQGGTRSDVVTLTCLWTAPSATVSDPDTLMGTWYRLCGSTKQRTPLAVFSANGFTSLHPSIEEGKSYSNFLSNALNLTSVVRIRPECSGTVVCTVGHEEDEARVDRGRSVYDEYATVLKERGRGLAFRCAPVHTCVNYSVEWFLDDTLLLSGSLYVNNIGNDVLNSDLMLWLYDELWIDNVGPWSRSPSSCLSCRVRACGNEEIIELCGAEQAPERGVSPTFSFFWYVIYALFIVYMTR	network	Marek's disease glycoprotein A	0.25
109	Muromegalovirus muridbeta2	AAF99209.1_109	Gene: R118; Product: pR118	protein	AAF99209.1	Q9DW81	283	AF232689.2	[160261:161112](-)	55.4	0.41	65	0.51	11	MWRLLLLFSVCGTGAAIENITCPTHHLRGMWNGRVAMNCTATQDKDSYVVMITCYKKIRGSWVNITHFPDTYHQRMNRGKYLNANQSKYGPSFFLTHFLSIDELAIEYHTLNNIFSINHTRCPLGYTEYMCNFTHYQGKRPPSFHWWLTGYPLMKLQIGIWIRHLKISIVLPQANVSQSTVLVHGKHGGPFANTSEERTKNDNGTVTFLLTYIIPWSVTRGNVTVDVIIGTSHYKKTFLIDRHSSQFYTILAVLLVLASIVLLAFILHRMRYGTNVPYTHDIE	cluster	Immunoglobulin V-set domain	0.47
109	Muromegalovirus muridbeta2	AAF99241.1_109	Gene: r147; Product: pr147	protein	AAF99241.1	Q9DW49	289	AF232689.2	[200456:201325](-)	51	0.327	42.8	0.35	3	MKNYGACVPKSVFTRGDGKRLLNLLMDGDAVKPETEAFPDLLYDLSVIQHNLLRDSRPEELRVVAYVNSEKTMITCQVKSGLEVHFRIRCETVGSVPSFDDGRMEYLISSGSRSERYRTVEARATVKLNSTVVTTARCTVESSLGWIAIFELTWTPGMSIIGGRGLTMSLKSRTDPDIEYTVPDTRAYEDNLYKEAPYIYDSYKRYLGLTLGNLVSVIVFSILFLLFIGTIVVVWKKNISFNAFTCIPHGIRPQTRMSIRTTAHQETKSKNDIEMTPKVTFETPETRRL	network	Yaba-Like Disease Virus IL18BP	1
109	Muromegalovirus muridbeta2	AAF99119.1_109	Gene: R23; Product: pR23	protein	AAF99119.1	Q9DWH0	295	AF232689.2	[8777:9664](-)	57.8	0.471	58.2	0.6	34	MVCCAENLKFVGSFLPAEPPGGRGPGSGGPDGLVNAVAVAAAAVLGPAVVYPPLAGPPAYGQPPELYVGSTGKFFAYVRLTRSEAVACVARDLEELLREGVTAVYLAVRRPMECRDPVVRELVLCRDCDDVVLWRERHLARRVVLGDGTEVSPCDETFVGFDLHLMERWAVEADVGSMDLLGIVLDPLVVPPLAVLVDGLCRVYVVRGASALSIVADDLYEFVQCGMLRYRRNALFIADPAEAALARRVECPNGFCHHAATNGVPPGSEPVWPKLRRRNGVGDALRRLLGSFRRR	network	US22 like	1
109	Muromegalovirus muridbeta2	AAF99260.1_109	Gene: r162; Product: pr162	protein	AAF99260.1	Q9DW30	297	AF232689.2	[222385:223278](-)	52.5	0.295	34.8	0.2	3	MFARLYIFVGILVLYKFCLVVIMGMTTNCVPEKGFTQNRCRCNKYAGYILVRNYSMINSTVLLGCPIPPVCVTSKFNAWWSLSRFDAGSLVGETGPSGPHLLHAINGTTIGPRNGVTLDVSTGLLSVRVDIPDLLSKIICSVTVVVFPPVSTISSRRTTTMTAVTKIITNTTGSTMETLRTTIASTAMATRSPSSNDENGARDALMVSIPFHTFPDPATATVPLIFDDDQTPLFIILGLLVLCLALSLLLAVLYGRGAFGHRGGQWETFTKHAGLRLLRIPRPLRDHGLPESAPVLF	cluster	Immune evasion protein	1
109	Muromegalovirus muridbeta2	AAF99252.1_109	Gene: r152.3; Product: pr152.3	protein	AAF99252.1	Q9DW38	300	AF232689.2	[213549:214451](-)	60.4	0.423	74.7	0.66	25	MVYWSNCLVMLLLYLYISDIRSLDCNDPSIVIECIYDPDLGQSCGLRLEQSLRLYNVVDSKVIKIHEWLDETVIHEEIDVVRDLRRYLNEILRKGSVPYDSVAYVLYICRFQPFSCARASRFRQDSRVNDTKGTAIQKLREVQDVLRARWALICHRMVLLERQSVPRHIFWKNESTGTFHCSLRSFVPWKYAMEISSQYFDSTIGIAKYEKNLTVCRASICVRSFDDAITLRCVVRFRTGIIRTIYLWGYDNFLNGRGNSSYLFEGFLVLCIVVYLAILVYNTMWSLSTLKRRGAKCGTA	cluster	Poxvirus, 2L, N-terminal domain	0.6
109	Muromegalovirus muridbeta2	AAF99215.1_109	Gene: r119.6; Product: pr119.6	protein	AAF99215.1	Q9DW75	307	AF232689.2	[165834:166757](-)	62.3	0.453	63	0.55	16	MMRFYYVISSLVIIHVVNAMIEWEIEKGPQGKPWALKCRGLKENGSWFKRWNNTDTTLATFDKNGQVTQIDMGFTITAYIKKSNLESRLSLPTGIFGTFGCKFGKEYHLFFLAKEIKTNSDSKPKSVTLQCQDIHPYNISWYLNSTFVALTIAHNHTSYVVVDRNTSFTQLKNVTFRNDQATTNNTRPVCLTCIVHSNDSYGSHTTCTPGTKDLASGHQTSSENFLRASLLQADQITNGNTNLGNLVSNATGLGFVIGSIAFVCAVAGLVLLTHVMGRRPRQIPGYEQRLYGPLSNSSGSIIERTTS	cluster	Immunoglobulin domain	1
109	Muromegalovirus muridbeta2	AAF99232.1_109	Gene: r137; Product: pr137	protein	AAF99232.1	Q9DW58	318	AF232689.2	[185687:186643](-)	69.1	0.659	52.2	0.56	10	MYSIAAFLLAASQVFSAHAQEEKPFKRDLSGFDFAHPRTVFTMGDEPLILNCSLRIPFSRGAVGWIRCSTGPNTERCHYLWKTFEGNSFVSDIGTYDDGRTASVSVFSRRTTDGSNEISTGVELSPVYENIGGHACFAVPLKEDDMIDQETAYATFLVSALVETRFTIRGNILRAHFSLSEKISPHVEGVTLLRVKNGPVVHFSGRLDRFKNTVSGERLSFSRIRDPEGRAVFVLVAAISETDVGFAVEMDNGRGGLIARSGVEAYGVRDLKAFEMSVVFLTLATTLTAVTFAVPALERPFALWCALCVGWTLRSVLG	cluster	Herpes-like virus membrane glycoprotein UL141	1
109	Muromegalovirus muridbeta2	AAF99214.1_109	Gene: r119.5; Product: pr119.5	protein	AAF99214.1	Q9DW76	329	AF232689.2	[164711:165700](-)	62	0.397	57.7	0.54	16	MSPPHLSLVITNTSCLTLMLYAVHRVDTSMSCQVLYEGHSGYSASKPTALYCIGTGNDGNWTKIENGTERAIARFNRTNVDLQDGEYNVTVLSRKGNNTLETLLNLTQGGNGKYTCTIGNETEILYVPMLIKAGGSWDGHNVRLQCMPINKNVSAPEHVDHHPYNITWFLNSTIVGWAHVQNDSYSNVTYNTNSSFVQAKNVTVRNNWIETNTTTPVCVTCLLGENGQFGSTTLCSPNTKDTSTSRSTVEDIFNKNSYSSLISDKNNAAEYTIDFSENSPTLFFGFILVVCVILGTFFLVYLKEKGRSGIQPVRITYSSFNLRFVQIDE	cluster	Immunoglobulin domain	1
109	Muromegalovirus muridbeta2	AAF99158.1_109	Gene: r70.2; Product: pr70.2	protein	AAF99158.1	Q9DWD2	331	AF232689.2	[86690:87685](+)	72.5	0.615	77.1	0.66	38	MVGGSGRFLVLVGAVWWIAVAASERTAREGDGTTLVQGAHYERAANRTSICLHNPFTRCFVHLAGERLEPVYGWVNVSGMEPEEELARAQLRALGKMANDFPHNETLSFEVILSEETAMVTLSVDEAAVMWDAENYTVEEQDGIGSERLDKYLEKQNLTAFLGSRGDVLGRWRNISEAAHELDKAGNANVTFVYHAETAVFECSVTALVPVYFHINLTCEGSPGSEHAVVGWTESEEAATQTMRWTDPRCAVDGANCTVESTGEWRRVLGPDIVGEIVIVSVRGSDLGTSVTVSLFVAALISVLLACAYYRFRSTLRSRRAVSIGYVRDFT	cluster	Class I Histocompatibility antigen, domains alpha 1 and 2	0.42
109	Muromegalovirus muridbeta2	AAF99259.1_109	Gene: r161; Product: pr161	protein	AAF99259.1	Q9DW31	337	AF232689.2	[221471:222484](-)	59.9	0.366	42.3	0.31	10	MGDVYKTRRTTFTQNTSSASRSRSPGIRACFVLTLCIVFLLVDQQYANKKPVCKRLCVFFLCASDAASMSLFVTLSVLWYAATVSSRIVCRRSNDLRFRCGRADDLENSTGNSITGSTRLSVVRKYDPGSAYVVCICPKTANSRFTVSWSVDGRWIAKMDGADGDLIEESLDIREGWYAHVKIHRGVLYLKNLNESTEYCLQCRCVSETRHFFSNTQCVRLLDLRIGSVPHKRDWRFSVVATCFAVASAFVVAGILLSHLGIRDDVLDPGTLELIRNPISALNLTVIQHDLPDSDLLDAPPSSPAVERRHDTGHSRRYTIGCRDSDMPMDSAFRHSV	network	Immunoglobulin domain	0.5
109	Muromegalovirus muridbeta2	AAF99213.1_109	Gene: r119.4; Product: pr119.4	protein	AAF99213.1	Q9DW77	339	AF232689.2	[163544:164563](-)	65.3	0.471	58.8	0.53	16	MARLITLGAYLMCVTIAFLATRSTVTAIRCSLVYKGLEDRSPEYIKCVGNGTEGDWKKKNGKKHLLGRFNTTNVELIDTRYGIQTFWQKGLFGSFLDLPRGDFGRFFGRIGNETKTINVPMILGANGYSRADLLELTCTPPGGFRLRSNSREGPRKKGTPVTYPPFNVTWFINGTMIGKSINCTGPSCGGIIYYPNASIYNHWNATILGDKIIVNTTDPLCLMCRVSMRGLFGKNSLCTPNTVDVRVKNRNGPGLFGGNLRLLLKGHNPDTDPQGSASSLSGTTVLAGSVMIVCAIAGAFYILTQIRNKKRHGPDLRLAQKIYKPVNSNPGRFAESVAL	cluster	Immunoglobulin domain	1
109	Muromegalovirus muridbeta2	AAF99160.1_109	Gene: r70.4	protein	AAF99160.1	Q9DWD0	340	AF232689.2	[89016:90038](+)	67	0.505	72.9	0.65	36	MQFGGEAARLVRIWLCVWVSGFVAGGPTEECGSSNFAQAAHFQRATNRTSVCLRVPHMRCFARLVGGRLEGVYPWVNVSGMEAETRLIEVQLEALSKVAGIFPEKDRFSFEITVADTMAMATVSIDGAFATWDMTTFEVEDQNGVEAAVLAPYVGKENLTAFLRSRGGVTERWRELCRKASDADGRETANVTFVYRAETSVFECSVTALTPLYFDVKLACGGWRDVAGTSAGRSGAEDSATQTTRWNETRCEGGGARCTVVSPNGWRVTLGPEVVGEVPAVGARASDIGESVVVSFFVTVLIVGLLMCGFYWYRSSSGTGRGCRGQMSGTSGTGDKERRV	cluster	Class I Histocompatibility antigen, domains alpha 1 and 2	0.42
109	Muromegalovirus muridbeta2	AAF99251.1_109	Gene: r152.2; Product: pr152.2	protein	AAF99251.1	Q9DW39	356	AF232689.2	[212302:213372](-)	61.2	0.475	71.4	0.64	35	MIIMNGEFIFMCLCSLMQIFFTSAISTSDMPISCDKEGIVVTAAYNRFTGRVSVRLRLFQTLDLIRFDNGHLIALYPWVCTELMTTEEFFAREQVTFLKTLALKFLNSTIIMITYMLAEGEPLITVHIDSSSTVSQGYYGISSFGPNGHAMEPYANGTYFDTILGTRGAILSRWRMLCNLTKEKDKPENMMTSFFYDPNAYMFHCELRTHVPMRYYFYLRCDGCKTVMGKIIALDDGDTIIGRVINRSHNKPNEVACVILSPHGWERTLVPTTKMFVSEVSTVGRTPDMVKRYTRSRMGIYLTIALVCVIVFVFLISIFFIQKKSSKSSENFMNRIRLRLRYFSMNGEQRVVIDRE	cluster	Class I Histocompatibility antigen, domains alpha 1 and 2	0.42
109	Muromegalovirus muridbeta2	AAF99136.1_109	Gene: R38; Product: pR38	protein	AAF99136.1	Q9DWF3	372	AF232689.2	[34816:35934](-)	47.6	0.373	70.6	0.64	27	MLGNAMDRESAIQAAWLVRAHKTGTYAFANALRQCTINRTEITHASGMKILICDRWYEHLTISEDNLVWMRRDFVPVSSSSMMIFAAAEEWKMAASVPTRQVTFLVARDGCVVAHEGGVLFYISPTLQDFWTADVVFEYENAIFPLCVQKYVKQAYVNLDEFVELYNRIRINRVIMEARDNRNRPGKAVPLKVNRYMKMIASAAAAVAAGDLPVLFSDRAVLHAHVDLVYLDMYWRTRRGARLVPISTVGASRDLVRVHGNSERELSRVEQELGTVVLSRPVRTPIGLSRSHLALVPFSSAGREAQPDPVAAAPLPVAATPPSVSSSSRRKRATAVPAAATTATKKPPRPAGGRVVRSGTRGVEAEGIAKPR	network	US22 like	1
109	Muromegalovirus muridbeta2	AAF99262.1_109	Gene: r166; Product: pr166	protein	AAF99262.1	Q9DW28	374	AF232689.2	[225326:226450](-)	30.9	0.174	61.9	0.55	8	MARPRANGAAVSVLLFLLFTFSDVDHGHVSGCPDAADEDGDASSAVPYVPDPLDVRFYYRTTFTVIGVSWVGQSDDVRAGLNWYVVQKNGTELLVGRMDWQGYHHLKEQYSRGGAVFMYYGPPEKGNVSQVYITGWLETPVGFIGHYRIKGYGLTADARIVGRTYTSVNPNPDKFEAYAYYFNCMRPDGESVCPDKALNLSLQEQIHWWNGGRRIATFTPSGQLGVPGKTDWVEHPDYLNQYLLDPFTGALKVFGTEAIVRLSCLRCTRQGPNYSSLSMLSCRDPDTNTRIPPASGKDLRLTTNNTFLDFLEFGLSVVTWTVVGIALTAALGLLALTIAGAMVSSSCCSRLRACVVDGGRGGTGYRKLPVNEIV	cluster	Immune evasion protein	1
109	Muromegalovirus muridbeta2	AAF99208.1_109	Gene: r117; Product: pr117	protein	AAF99208.1	Q9DW82	376	AF232689.2	[159065:160195](-)	38.3	0.283	40.3	0.33	9	MNTVDAGDWTPVFPQKSSWSTITYSKVARLGVTSLSPANGSDDKLVVIRAHQGTNLLRIPPGDTPWETRVRIIGPEAELPPKLSSLCTTPAIDSDSAGNDGSSCRTIKIGDVPFRTYSYTGSVPALVCENRGSPVFTVDRTNVDRMVIRTDPSTRPIPAHRRVFSLEGTNFAVRVIGGVPCRPILPKTADPPRKITIRPINNTNDPIKTLAHTVPDIAPEHVVHDGSSQKANLDEKEKIQNGHSSEMIHVRSIIEQCAVRTIHDLLKDLTLLCTIKKRSISDIQLHVSCHRFRVIRQLYDHLNKVSNLKLSLSTQTLTRTTRRRSNVCPEGGQYEVCVRSTNGTNLLEAAQICKETSEKAISKCTFRISTNTHTYN	cluster	Herpes virus intermediate/early protein 2/3	1
109	Muromegalovirus muridbeta2	AAF99253.1_109	Gene: r152.4; Product: pr152.4	protein	AAF99253.1	Q9DW37	379	AF232689.2	[214693:215832](-)	41.6	0.247	58.8	0.52	16	MATHALTKIVLCVAVCTGLSTAWRCPDTMSLMANQTRNGSFETVTGFNSTFPFVKTVNGTVVQLAPFVNISRMWFELNFTAEQKTPLETLLNKHPNLTSAAIVYNCNVTTLNCTVACVFKGETTEGSREVNVSDAENGVHVCNDGYHLHRLMNHSHWLEGRWTHLCEYFVTLQFKEQNLAWMTLIGNETVECAFNTSIPIRYNITLYGYNLTRVDKECTQRDNQTVFCSITNSTRDIYNMSVLNCTIHRRPWPVWINAKFNYSEDELMTYEYDNPDYYYYKDGDYYEDEDEDEDEDEENEDEYNGNGEELINETTSKPNYAKQVKDPTNSDVVIPPGSVLLIIGIVALVAVTVLAVTFRKRRGGVREMANYQKRSRSLY	cluster	Immunoglobulin C1-set domain	0.56
109	Muromegalovirus muridbeta2	AAF99243.1_109	Gene: r149; Product: pr149	protein	AAF99243.1	Q9DW47	380	AF232689.2	[201868:203010](-)	58.4	0.392	72.4	0.63	34	MIFFRTWYRSLFLLVLDIVSADESGPFRHEEVFSFLTMSTNLNEDMVVSSVIAFDYSFPLLLVKKGIFGRIGLLNITEDDPEIRYLRSHEEYLQKIRVALDGYTGTLGIRSNCTYDHGKVSCILMHMKEGNDVILKGMYYFDDPPPPGQKQHYYKQILSTQEGEKFRELFSETFETWDLFEKIHEAVMRWKTIHKWFLKKCVPEEIVVEMRIAVKPEPRASCLVKSEVPVLFVASLYTTESDEVRTDMSNLKDNFYGTEVSIPVTPRDGLVATCNVKSQMGWDKKQEMRLRIRGSDYIFEEVAVPWDVIFPKRKSKKMNRWSFLLDILGLFSSTKILLLLVFVTLCAVIRYHLRERRPVLRLYRSPTPPPVPPRCNKKNR	cluster	MHC class I-like protein M157	0.44
109	Muromegalovirus muridbeta2	AAF99249.1_109	Gene: r152; Product: pr152	protein	AAF99249.1	Q9DW41	384	AF232689.2	[210118:211272](-)	61	0.437	44.1	0.37	4	MFFSHVFVLCFLLSGSVWTNVISRKKSFSDPCNDRKIILETVLFNNTLENKFRLGMTSTLFIILGGSSSVTWNAKKPLVSDVWTEFFFFYEQGIVLRFFQILLGFEPSVMSLTCIFDTASRQHSFFFRIENKLFGTCRNNKLSYVCSVGMMKEFFMYLERYKGGTSIIMELKKHAKNIQNKWSDICKKFNKLEKDATHTYVLHYNYTMDTISCSVKSSVPWRYEIAINGSVINDTKTTYDRETNIHTTSGSVSRGGGVYFLCTIHFPYDKKISKTLDISTFIIPTTLISTISTSTLEEYLDSPTVANIHTITEIQTESVKKISFQNDVPIFGAGSVTFLVIIVLLVIGLIASFVFQKEITSFRYKFQNVPTESPYKDIVMTIGG	cluster	Immunoglobulin C1-set domain	0.56
109	Muromegalovirus muridbeta2	AAF99244.1_109	Gene: r150; Product: pr150	protein	AAF99244.1	Q9DW46	390	AF232689.2	[203165:204337](-)	56.8	0.4	31.4	0.17	3	MTYGVLIAILILLRTAATIWAVECGSGDTIPDPTKPSILIQFILSSRNGTAPLIGSIRVNWSLPIAFLDSDGTVRDPMGFIGDTSGNLPEIRYMLQYEEMFKTFRMKKNNDYTSEIVVQVACHFVPCLRKCQVVYDINDDVKSSAHIYWDGTQPSIRVNDPDRVVSTGDMVHAGRYMVLGTCTDLLRNHARKIYDRWAAVFRRIRNAASYYSSSLVFQYSPEYPRDIFCQLRTASPLPFVLVIEGPGMPPIVSEEARTERECTVATIANLVPPDGYDVNQLVCTVMSPLGGNSSVKGPKRVYPETFQGGIVKEYRPGVHYYYPEPKNWNTFVCMMIVGAVITIVFATLIKVIAYILVGAPTGMSGKSNMITKPSLTTGNGVCESCRKKFQ	cluster	Immunoglobulin C1-set domain	0.56
109	Muromegalovirus muridbeta2	AAF99129.1_109	Gene: R28; Product: pR28	protein	AAF99129.1	Q9DWG0	394	AF232689.2	[19718:20902](-)	54.6	0.412	69.9	0.68	16	MSGAAASRSDSDGSSDDVFVREPDVRVVTPCPDVRDCVVGDDGEHVVVGTARKILVDEETERRLRPVTVKHELLSRARSANRTSFEDVERCVKENGGVRVDLDDEMEVWYEVGDLATVCPDFDLGQLLRYQCTMHTARMTVIGRLIFGSGEHRLLVAVYSGGDRCYVYSEETRILYIVSERGLDELLVRHGHRHVHEMYDLRPDEDDDGCGVPLSMMPLALCVNIFEVQAFVREKVCLSTFRYGQPSRSASFGKPGGYFMVGDETGLGLAQFFPDRLFGCLRDAGYYVVGRGEQGLIVVCNVMLEVFVLLDRARVLKVANGFPGFLRDRLRTNVQPYRRAFRSGDVDLALMSVGQIRTFKCDVEYALPCAREFYHWLANVDSGPFIQEHCVPTV	cluster	US22 like	1
109	Muromegalovirus muridbeta2	AAF99227.1_109	Gene: r128; Product: pr128	protein	AAF99227.1	Q9DW63	408	AF232689.2	[179480:180706](+)	55.7	0.419	59.8	0.54	11	MASHQELRFVLESEKSSSSKDHSYSRDKMDVGTSERTRGMNFPYATQRSPDTVDAQFLERSGSQWPDVLRPVECMIDYQEYRKRAGAAWEPFIELLGVSKNFYALGRHLEEVDGNMIPLPWPVDKHVRLTSTNMLNYHGSLECVKRNYPMIGGEDVEVLGVVLSRGQSLYSSTDHPVLFISRSGVVYCHIRAQPIWVPGYDPDMDQERVFVVADDLRTLAKEGLVRCDEMYTEEGGAPYAAPDDKSLQELIRISRYGSYRFFKNLDAMEEQTIYINGCPGMLKDRVFIIPTYVPSYLKRLMAETYGKNFHIIGRVTRSPDDPPCDCECFIMVNDTNKIYSYTPESSKVRYIAKDFDQFLRMGTRRAYFNFELFHKDRPPVHDEPTFTPPLGCGFFLLSR…	cluster	US22 like	1
109	Muromegalovirus muridbeta2	AAF99221.1_109	Gene: R123-EX4; Product: pR123-EX4	protein	AAF99221.1	Q9DW69	431	AF232689.2	[171959:>173254](-)	39.2	0.164	63.5	0.43	10	VKSLEVCTRVTLQMLEIIHHEMVMRFAKKVYKESEEVYIIVDKHVAIINNSGDPEDKSNTFGRALYESYTEFMPFGLNEPQKDEWMEKLGEASTYAKSLEGVFKRHLDGSRVVTKFILHREIGSKLLEAAQRAAGLYDPPSSVKIMATVRNQLLRWKQDQVITDDNFSNSNIIAKVLQLREEMATLLRNRKYYNRDTFPRMCRETYASLREDVRALLYGQRLALVAQENMIKQSRRNMAFFILIQMSQYNENTLSIIRRVLEKATFHAYTDKLISLEVLNKAAKALPRGDVITDQIEQGEVSGVEVGETDEAQKVDVSTPKISQDDAVQPTVEHEVVTLTAPSFELLDPTETFRQPRAFTRPPPKAGRKRKYISVPKIVAEQKCDEEMKELERQQEEKN…	network	Cytomegalovirus IE1 protein	1
109	Muromegalovirus muridbeta2	AAF99239.1_109	Gene: r145; Product: pr145	protein	AAF99239.1	Q9DW51	449	AF232689.2	[198244:199593](-)	43.8	0.25	63.1	0.57	27	MFSNIIRLLHLSLFVAFVDGSNEPNIPLQQVRSQNTRREIILSTVSIGRSKNVSATISFPDTRAICTIFWTNGYLGNNIMEYDSFYEPHKAEAELTFIDKQREHLKKVRNVLNDHVSDLGISYRCILISTGFDNCIVIHMNMSKELIASAVVYGNDTKITINNIIGEAMNHLLGGSYLDLLRKDTLARFRRWNGIRKGVLHFDGADVFKSDFRTLYGRENNTVCQTWTTNVVQFSLSLEGPNMNITAKEVAEDWSSRYSRVSVNTSGGEDVSQLVCVLRAATGWFVRYSHPAYKEPTFSTVRRRLTTTSVRTVNVVTTVLMNISTSILIPTTTESSTSIVQTNTIMATHNMIKSHTTTENDQLETEVILNQTEDYSGITDSSVGHESVSDRLWAVTVTV…	cluster	MHC class I-like protein M157	1
109	Muromegalovirus muridbeta2	AAC64046.1_109	Gene: R78; Product: pR78	protein	AAC64046.1	O92092	474	AF232689.2	[99096:100520](+)	65.7	0.603	58.2	0.56	13	MAGLCAAPIGRVGEGASYFAGIFNSAVTGTSATACCASAALLVVRAAAIFSKGTRISRIYVASLVLALILQISAAAAVWVVRIWCPGAVTESFCRAGLFVSSASEAAASFTVLYVVSDRLSGMFPRPELSASVGVRTPGAASSPPPLLSDDTTWKAWMAVFLFWGSSVVSGLPVVISETVSGPPGVVPMCAIGGYDGVAHIIFHMTVVYVMPAALILTKHAGAQRFPAAEDHWPIMRRALVFYALHFVLTMPMMVSKSINYLLKGAPFDSAVGYYELAATVLYLFRLLNFVSVFDVLDREEARPVEGAGGPPKGGVGCCCRRCLIGLAPRWLCLFSAGFGRVACGLKGLLRRALRRGGGGADDEKRRKGGLPARDELSVTVVDGGGPVDDNKGGIDNPG…	cluster	7 transmembrane receptor (rhodopsin family)	1
109	Muromegalovirus muridbeta2	AAF99132.1_109	Gene: R34; Product: pR34	protein	AAF99132.1	Q9DWF7	766	AF232689.2	[27694:29994](+)	35.6	0.163	53.2	0.44	29	METNPVSRGSVGDPERAFSRHDHGNDHPPRGGGRDRRHQLTRTRSDEVTGAPYRKRAKHSRHDREPDRRGTRPRHLSETSHTAYRYRLGSGGERSPTYPGPSPMGGRARFRRGETEKPPPSSDRRPQASCRPRKEPPGAAETAERSPPRPRSHPRPSRPPGSAPQPSSPPATTTPPPIPHQTRPPSPKKEPRPGPSRREYDGAYRSALAENFIRSVSGTYKMMNRAEERKRILSNQLPSCIKSKSIANSFIFCTPADGDHLEAEIATTRRHQKRIVDFGRLDAVIQGVSCRVRRRPMSATLTSRQTELIRAVRVISVAFNRITFVARIKHYCDRDTRLANYLRDELTKRCSEGSRLNCGIRQFIGLVDLERHRDLCLIFVGMLSQTPHMWARSIRLLSR…	cluster	Herpesvirus transcriptional regulator family	0.88
110	Muromegalovirus muridbeta8	AFX83471.1_110	Gene: eORF14; Note: similar to bORF14	protein	AFX83471.1	K7XR77	148	JX867617.2	[198890:199336](+)	52	0.548	71	0.66	16.5	MTTLIVLVLVVINVVIVPRRAEAGVGAWSTGCDPARIGQICTMYAQVSDPPAQYVSWSKLGSDRTEVSLVSRTEVPWFDKPIKKRLLRRSGLRGLTVTSVSADRVVTSMLIFKVTAKTAGRYRCNFYLDGPMTEFRVDIDTISGKRII	network	Immunoglobulin domain	1
110	Muromegalovirus muridbeta8	AFX83426.1_110	Gene: E118; Note: betaherpesvirus specific; similar to MCMV M118 and HCMV UL118	protein	AFX83426.1	K7XR47	264	JX867617.2	join{[141210:141425](-), [140595:141173](-)}	67.4	0.522	49.6	0.45	11	MGIESIKCTDVESEWGKVALGRCDVKYDRGTTTYLAGIECFERNGTTLPWEQIGSYSAAGHKPHVKHNGKTLLIRIFTLYFSGTLFISFNNTHNFTLIYKNHSYPGVTYYYCEFDHTGGYIPPVKASWKVTSYPLISLRTGFRVKDITIHVTVRQNKIPNITMYHEPKTLFSPVAFVQRNNTNRTTTYVLRYRVPWSQSQGNATIDVIINGTHFRKTFLLDRHSKGYYTILTLLTITTSIILVAYVVYRIRRRSTTIRYTDDIE	cluster	Immunoglobulin V-set domain	0.47
110	Muromegalovirus muridbeta8	AFX83460.1_110	Gene: e160; Note: muromegalovirus specific; related to r160 and m160	protein	AFX83460.1	K7XY56	267	JX867617.2	[188319:189122](-)	60.9	0.526	27.4	0.19	5	MLLLLLAWITVISDAKIEIIYDGTVDGISIFRCLWSSGPGYIQIPQVVSGSWHKFCYDNDHEITLATFSLTDFIVQHYSVNGEVWGNINKPRGTVTSVVKFNIDCRGVIICVIEKEEASFILSTRLYANASISYHTSNTDVLLRCSVQHLCGFFTIQWLFAGKFLTSKTFGITEDITYNMSSIYSKLLTWEGSVLRLNGSGPWSIMSYDCFVCEISTCNITEVVTLHDPRWLRENITEPSPVSNGVILTNSRKMLLIYSIFCYKSFI	network	Marek's disease glycoprotein A	0.25
110	Muromegalovirus muridbeta8	AFX83438.1_110	Gene: e133; Note: muromegalovirus specific; related to r133 and m133(sgg1)	protein	AFX83438.1	K7XWF2	295	JX867617.2	join{[157636:158499](-), [157352:157375](-)}	54.2	0.383	71.3	0.65	11	MAKTAIFALCIFFSAKVLSTSETWESSYKNGSFSCRFKNTPKNVGYSACYLPGDYDPITMRSKGNAALVRRGFVNHASRFEDDGSATVILSDDKHHNCIMCTSGAAVIKQTCLACRGASNMHPAPTPDPLRDLRDRWPVFIQSGVEKAGDVRYFYCRFRINPSTSTLESAWLNEGCKFSASTRDPVEACKGTPSFLSPLRRGKYVTIRARVKHDSTQCRVCMLRADGLVTVNRACMNVREHDLIKDLQIGRSIIAAVLAFVVMVVIVCIIRMVLSTDLPKNLFTKMFRGGYTRLY	cluster	Immunoglobulin V-set domain	0.47
110	Muromegalovirus muridbeta8	AFX83430.1_110	Gene: e120.1; Note: muromegalovirus specific; related to m120.1 and r119.6	protein	AFX83430.1	K7XY35	316	JX867617.2	[143464:144414](-)	67.8	0.534	68.3	0.57	18	MCPFIHKVLVLVVYTLLSPPVGATIRSHVNQGPNETTLLCTGYNHSAVWEKVVNGSGVSIATINGSIITMNDTTGSFSVKSKSGKSGLVTTLTTANNNTGPYRCRVGLDSKLLHIKLPITVNSTGGECTLSMTCSPKNGGSTILWFLNSTQVSVIRNYVNGTTAVIYKNSSFVELGNYTYDIQTNTSHYNGTRPACLTCVVSTNTSYGDSTRCTLYTKDLTRKNETEFLHYLDFMYGENDESETFNEESKPTGVPLLVTTCVLIALILLFVFLIHRKGKNTRKNIYTAPRTDHTNRNERSTRLTTLGVNANELGIL	cluster	Immunoglobulin domain	1
110	Muromegalovirus muridbeta8	AFX83441.1_110	Gene: e137; Note: muromegalovirus specific; related to r137 and m137	protein	AFX83441.1	K7XR58	328	JX867617.2	[159810:160796](-)	65	0.506	53.3	0.43	10	MILFIMGFFLVYIPLLVSVLSVSSTSSLDAPPGWDPSFVKFNRPTRTRDVYDGQTSVLNCSFYNVPDSGFMGWMRCPPGPNSDTCRYMWVEYNSPFSFTGTGTYDDGHVALVSVHTQRINTGNVTVFMGLELRSVFENLGGHACIVVSPRSGLTDKNLIPKYSSFILTAGIDKEILIRGHIMRARFSVANNIVPDTNSFGASLLRVKNGPVVQFEGRIHALGSEINTSTISFTKIKEPDATVFSLTVDLSDDDIGFSIELDDGHGGLLGRTGVHTKKRRKMKLLEIFALFATLIVSLVAVTIAVPHAETPFSLWCALCVGWLLHDAAD	network	Marek's disease glycoprotein A	0.38
110	Muromegalovirus muridbeta8	AFX83464.1_110	Gene: e166; Note: muromegalovirus specific; related to r166 and m166	protein	AFX83464.1	K7YA94	366	JX867617.2	[192110:193210](-)	36.8	0.271	66.8	0.56	8	MCGQGTKFWYSGLVFATIIASASLLRTDDNRGGVPHVSAADPPKISFHYNRGFTYIQFSWSGLANDVRRGVVWNFVSLTGARISVARLDWLGFEGLQAGYGHEGDLFLSYGPPRGDQAYVTVAGWLRVPLAATGQYEYNGYGYNVSVFILSRPQVARLSSYDSLSTHPFTFRCLPNAAETKLAEDSPRDLIITWWIKERRLVTFIQAAKEGHRGQVIWERPPDAGNPFLVDHDNGDLLVFDRDAANRLPCLRCTRQGARYATSSILTCNDPEPSHPSLDSPDYLQPTLFEQIRRHFFFAFDWMMYTIFLLMIVIGVINVAIELFYEYLSPLYERIRVHFNDITHKTFAALVYIVLCGVLFRYIVDH	cluster	Immune evasion protein	1
110	Muromegalovirus muridbeta8	AFX83453.1_110	Gene: eORF7; Note: similar to bORF7	protein	AFX83453.1	K7XWF9	369	JX867617.2	[179263:180372](-)	53.6	0.341	54.5	0.42	14	MKTAFLFVATIALLSPSYGFRVWGSKNDCKDRSVSIIVRCSVFYYPSCVYTMGIPATDIYIFLYTHRPQYNSYLNQLSNIDVELNFFRRQINNTFALLAAFMKEFGNDDSIRVEYECKLFYMKCNMKFWFADYSIKIENETLIYKNYSNPNTSWSPDLPSNMRTLIDNFDNGINVLNSSRDELVKKWIGLCNYMYDVDFANQNSARFILNEQDGTLLCFVDRVVPMNHSPYVEGVDSSNITSSEWWSYKGLTAVRLMLKKGANLKNSSCEIESQSGWTANFSYPDMIIETDMNDYKSCVNRSRRRLLGRIEDLAIAVIIFIALFLLYLFTIIVFVKRNVALMIVSIHRFLKKIIASDNGGASDVEYYDM	cluster	MHC class I-like protein M157	1
110	Muromegalovirus muridbeta8	AFX83449.1_110	Gene: e149; Note: muromegalovirus specific; related to r149 and m149	protein	AFX83449.1	K7YA82	371	JX867617.2	[172622:173737](-)	52.5	0.347	35.5	0.29	7	MNVIRVLLTCVFSVSYIATESDDGSDAAVRVIYSSFSFGDQGVKGSAISFEYTLPLIFTDEGEVRPAYDTFHPVSKDELQFLLAHERSLDQVHTDFGDLSMTVGFRYDCLCGITFLNCTAVYTKNFIPILIYHNYNKPKILEDNSVVYNFHTEITYFDDDGERLLSTPIFDLEKWRLFHNFSRLYTYWKPIDSHLTKLSHVDEMKISLNATTGENSLVMCTVISRLPVIFKLILTVPGANPAMARSMIDSEKNFVARAGVHAHITQPVTALCEIKSSLGWIAARTKRIENKIPNGDNLVSMSNNEEQQQDGDFDYMTPISKMESLTANLLILYALSISVIFIFVSIIMLCKAHRNLKTDEGRQRNEDGKTD	cluster	MHC class I-like protein M157	1
110	Muromegalovirus muridbeta8	AFX83350.1_110	Gene: E28; Note: betaherpesvirus specific; US22 family; similar to MCMV M28 and HCMV UL28	protein	AFX83350.1	K7XXS6	382	JX867617.2	[20251:21399](-)	53.1	0.406	75.1	0.76	41	MSGVKRSSSDDWDDVFLRELEVQSTDGYEGASSSSDLHVVTGTAKRLLLDDDTDPAVENMLLKTELLKKARLTNRTSFIDVKSFVKKHAGRRFSLDMRPEVALIIGDENETKTKFDLGRLGGYPCALRSVKVTFIGQIVFGEGNHGMFTVMYTGGDRCYVHSEDTDLLYIVSERGLTELLLNYGYRNIYEMFDGPVSGSEESGIPLGMIPLATFDKAEDVKVFVRDRACLSTFRQTAQLRPTDQIYGYFMIGDEKGLHLGQLFPDRVFTCLQEAGYNVLGRGELELVLLYNEKLEVFALLDRGRLLKVANTIAGFLRDRLRNNLQPYRRCFKFRDDDPRVCVGQIVKFQCDVDYVVQGGNEFMRWLTAEDYPMLIEHCIPTM	cluster	US22 like	1
110	Muromegalovirus muridbeta8	AFX83463.1_110	Gene: e164; Note: muromegalovirus specific; related to r164 and m164	protein	AFX83463.1	K7XWG6	386	JX867617.2	[190569:191729](-)	54.3	0.301	30.4	0.19	8	MWVRRGKHRCSRPRTSFGPTLRMSRFRASNLCDCGSHRRGGRQPSSTFRPRIRIAVTPCRSRAYRKRGWTLDDYRARTIFKLGMLALICASVAKAEPGCRSYPDGGVECAKLYPSISKPALVCNVRLSASTKFYGQWSVVEYVNSKYNVTSVIAIFEENTFTLKQAGFLGLVDPTLYQTELWPPTGFSGNIMCTVGHVSQVLCLIPPPIIDWALGTDDLVTVNRSPRPEDASAHNSCKGDIDVHSESTDLKYTHTFWAVDGKGVVGASEDEPGEVTFNWLSRSRSKFTMNISSMSLTFPPRKDKQTCVTCIAGFGGNILSLSTTECRLIRPPSYDVPVVCFSYRSFVVSCSIIVIAISFIAYAYFASCNRFICTFKLDVGVNELEY	network	Marek's disease glycoprotein A	0.43
110	Muromegalovirus muridbeta8	AFX83343.1_110	Gene: E23; Note: betaherpesvirus specific; US22 family; similar to MCMV M23 and HCMV UL23	protein	AFX83343.1	K7XW65	390	JX867617.2	[10693:11865](-)	49.8	0.403	77.5	0.75	42	MAPPEALLDILVDFSSIEASVAANINRRVRLQYPKGVILCIGRRTRTILPDADGRPVDECARVAAFVCCSETFKFVGSIIPADSELTPKDRRRTRLIRWVNRRNEDQDSSSDESSTVRDVDNGVVGAACIAAAAVLGPVIGMGNLNAVYADGADIAYQQAPEVYVSVRGKIFIYMRVSRSEVVGCVAKDVEALVKDGICGVYLPVRRPIVCRSQASRELTECKCIEDTIQWRERNLTKRIVLGDKSELSACDQYFVGFDVAMMDRWAVEADTNAMDVMGLISEPLVIPPYVILTDDLSRVYLVQGGSSLVMIADDYFEFVEHGLRRFHENCLFFDDPIEASLVKKPACPNGMVHNAATNGVPPGSESWAKKRRRQRMRIVIQRFLKNFKK	cluster	US22 like	1
110	Muromegalovirus muridbeta8	AFX83425.1_110	Gene: e117; Note: muromegalovirus specific; related to r117 and m117	protein	AFX83425.1	K7XY30	409	JX867617.2	[139310:140539](-)	41.1	0.313	41.4	0.33	9	MSSKDIVLPPRSMWSNITYVKVSHPTVSSLSPANVSNDRLIIARPIGTSFIKIPPGESPWENRVRIISSDVNESHSEADYVPTSNYVPGSCSDHLYDPVSQSVSSDNTQSVYNTESWKDVEDLIKGEIKTDFSDSDLVIDFDIIPSESEEDIELSNILSEAPQEKDSKDKKSNTDEGVIRKRRRCDTGVNTSRDVSPDAKTKKTESDLPQRGTDATEVTSNIIVIPVTRNTDNPTTEPVLIPKIVIPDLGSVKGEEEIDAMLPNTDDPELALSATEGSYRNNKILNDIVRLCETHDNVLDIQLHLTCQKFKTVRVAYNALTKIPSLYIITGSQTLTELCRCDSTERSTSEIHQQRALSNTHIEIGSYEICIRSQTAPDLLEAARVCKDISDRAVYKCEL…	cluster	Herpes virus intermediate/early protein 2/3	1
110	Muromegalovirus muridbeta8	AFX83393.1_110	Gene: E78; Note: viral G-protein coupled receptor; vGPCR; betaherpesvirus specific; chemokine receptor family; envelope glycoprotein; 7xTM domains; similar to MCMV M78 and HCMV UL7	protein	AFX83393.1	K7XWC6	437	JX867617.2	[89882:91195](+)	63.1	0.63	56.5	0.54	12	MCPEEAFFIGVYNSVVTGAFSAVFGVATIALGITYGVVIASKRVCGPWPFVISLFLANVGMLISLAAKWAVRVWWPAMLDDSFCRGALSVGVVSESAGSFFFMFMCLDRMRDIERSVSGGAESKRAPGGYGVFWATVVAWLSALFFGYPMLVSTSSFQNSGSLPVCELRGDDSITQLMIQSSVVFVVPTLIVISRILSVDKKSPGSAEVVVRRACCFYMCYFLIMIPALISRTMQYIYVDTPSPSWKDYLNMFATAIYMFRVVIFAFAADIVLDDSVVGTVSPTNLFFRSLIYGDVDKENGKDSKTCPDVEIACLRVKRPGFVKKVSEKLVEKLKHMWGSFGVHVFNAYKKKSPEGMVVGVRGMGYDDDAHELNKDSGSVFGSDGGPSGFDNPGYVSDG…	cluster	7 transmembrane receptor (rhodopsin family)	1
110	Muromegalovirus muridbeta8	AFX83459.1_110	Gene: e159; Note: muromegalovirus specific; related to m159; variable protein; 40% protein divergence from b159	protein	AFX83459.1	K7YA90	452	JX867617.2	[186832:188190](-)	56.3	0.406	49.2	0.39	13	MACIRYVTLLVGIFVTFTAGESDKCYYVPHIKIQMTASTNESNTTGSAMNVTTSSGTISVSAQSVTSNGVTTPAVSTASLTSVPSTSTSVAAVSTSTSNSSVSPTSISTLNGSTSVVSTSPMTTSMSATTEDTTEVSTEGPTSTSLPSTTVSPKVCNYTFTWEGFITGKNTTIVYMGMNDTKINFYSHMLDNLTKETEFMKGHFDYMKNLTTNYTKTENCSTVTVLLTYDCCYDPNSRSTCYFVQTVNGNVSISVYFNSSSGGTTFTQSKDTDYWTFFNSSTMCTFWSNMKDISSKWSRFKGYANSINSPLNAYGSTTIYPYNSTHLLVNCSVSAKDLYGVSLSWYSSEDDSTEKYNVSTWAVNVNGTGSGWSSIYVRNETVSNLKCYASSSSLWDSYL…	cluster	Class I Histocompatibility antigen, domains alpha 1 and 2	0.67
110	Muromegalovirus muridbeta8	AFX83359.1_110	Gene: E38; Note: betaherpesvirus specific; role in apoptosis; similar to MCMV M38 and HCMV UL38	protein	AFX83359.1	K7YA04	513	JX867617.2	[34376:35917](-)	43.2	0.294	57.8	0.51	7	MFENAMDRDSAVKAAKLIQALEMGTYTFGMVVRELMIQKTVITHSSGMKVGICDMWYEHLTLKEASFPWLRTDFFPLSSDTMMVFGISEEWKAASNEPTRQVVFMLAKDQSVVAYDRGVMFFMSPTFQDFWTACILFEYDNAVFPSAVRKHVRQMYCDLPGFISFYNKLRLQRVIMESKENRRRSGRTLPLKRNRLMRMLFTAAIAIAHGDIPPLFSDRTILHNNVDRDFLEIYWRKRRAAGRSPETSIENDLSCAEDLGSFQQSSSAVDAVGDLRASSETGPVVTIPGGDESQVVQSPDFQVSSTHTTSPQSFPSLVNVLPPALASLTYFLASSPSSSPPLPEIFTSSRSRSLGPRSSCSVCRESSDSPALSHIPYAASPAYGVPYVYAPSSHAVSPV…	network	US22 like	1
110	Muromegalovirus muridbeta8	AFX83442.1_110	Gene: e138; Note: fragment C receptor; vFCR; muromegalovirus specific; related to r138 and m138	protein	AFX83442.1	K7YNS3	523	JX867617.2	[160827:162398](-)	58.3	0.391	51.8	0.38	11	MMPSAMLFSLICVTGLIAVDGKNKTGCEWTFPTKENLKFSVNCNMVTGERVMLERVLCTDPDTEPKEKHFVDAPVVMFENDNGTSIYVSEWTYGPSLVGTYVTTLQSGYSKVVSSTMITPIVSITAVRRTRISKDIVTCTVEGIFQRGTIQIAADGQMVAKSDFTGPGVYVNTETVKFGMKHRDDKMIFVLRRWVVEAEKTYQCSFRPFSCTQTGLSRKFLLSHSALNVATANMDAIRMYPYGVAIENAKICCSLVGPIVQQISWYRSGNCGSPSLIYQYKTNSSIDIGSKPTTLDNVKAFYVSGIPKPNEGYVILCLQSFKSNMSLVPDVPVPPGEYQCQVDYDSPIEQQTFEKSITIQDDVDVKVIHGQKSYVVICTFPYYEKGRFYLENASDGKIL…	network	Immunoglobulin V-set domain	0.32
110	Muromegalovirus muridbeta8	AFX83433.1_110	Gene: IE; Product: immediate early protein 1	protein	AFX83433.1	K7XWE8	565	JX867617.2	join{[149485:149591](-), [149194:149384](-), [147709:149108](-)}	41.5	0.237	59.7	0.49	10	MDPTLFTQSRLLRVNDYDEVRESVNQPRQEQQPGDRCPRHVARIIAENDPPIRCDLTLQELLSEVQVDFEPSASEVVAMEGLMDEQHFIPHDPHSKKAAVQSLVIAIKTADLLLQMIHENVKRDIRTTCIQMANESYARADIVRDSLIAASQGKYTALGKIVFHSYTNFMPVNANESEKRAWMEMLGECTSHGNKLCEMANAQVEQETRDIINIMFKNIDDVVTQTTRAMRGVFDPPDTVKALSAAAQLIRVWEHDNVINDQSVSTSSVVTAALEANENLAKALRDVSGYAEVQFNRLCLSILTSAKERIDIIYHSARSQHLACNVRMNVAQQNLATFILTNARERPNDAVIRTRRAVANTGILLFTGQHITRDALDKAAESKSVEEIVGMSVQARQAL…	cluster	Hexon-associated protein (IIIa)	1
110	Muromegalovirus muridbeta8	AFX83371.1.1.2_110	Reticulocyte binding/rhoptry protein; TIGR01612	region	AFX83371.1	K7XQX7	939	JX867617.2	[50216:53032](+)	43.7	0.213	81.4	0.39	54	VKRNALMKKYIENDTAYKKLLDAISKLGFASDAASAIRATETRHLNDEQLISLKQAATAYSQTAHETTDTKVKDLLTCNYNRILTGSLPDTELSDLLKVLRSILNNTEALRVANLIDDKVYNHIKQNIEDIEFLQTGKVKLEITPSEYIRKLRSEYDTAKKQISDKETQIKELIANIEDMLTENSPSQEAIDLARTHIQEMETMPADETDIQRADRVISAVSEDEDKAIEFVRNMSSVNTPSQSDVKSMRMLRSVLMKHHQIRQHFVDTLTKTLGNLLKQISEDNPPQDDTFSKVITLIDHLPDDEIHSDLLNSVDIISQLSRRIRYAINQKHTTQSLEDVMEFFSQNSSLIKTMMKTTWGKTLENVYYKIENKYTIKIEETRVSEWLKRVKETDIDSP…	network	Herpesvirus UL36 tegument protein	1
111	Proboscivirus elephantidbeta1	AGE10056.1_111	Gene: U62; Product: protein UL91	protein	AGE10056.1	M4JXC8	88	KC462165.1	[41497:41763](-)	38.5	0.218	54.3	0.32	11	MNDLIQSLKSYNVIIKDYAEYIKFLDSSTTGFGFVSTSVSKTKQTEEVCALFDCLGLECILDIKRAAGDLKDGRVPAQHDAVTQPADP	network	Functional domain of U62 and UL91 proteins	1
111	Proboscivirus elephantidbeta1	AGE10084.1_111	Gene: EE6; Product: protein EE6	protein	AGE10084.1	M4JZI0	105	KC462165.1	[20019:20336](+)	60	0.539	80.8	0.69	14	MKRIFCIFLVICIADTYLEPQIPFIIQSIDDHNMRKYSCLCKRYTTADVLTWNPDPNLVHTITPHNDTNGFMYTTIIVDPSNGNNQFNEPRCVLTTPYYRQEIKP	network	Yaba-Like Disease Virus IL18BP	0.5
111	Proboscivirus elephantidbeta1	AGE09985.1_111	Gene: EE50; Product: membrane protein EE50	protein	AGE09985.1	M4JTR4	126	KC462165.1	[166856:167236](+)	66.2	0.632	80.9	0.65	11	MALDYTKAWRTILCCCITYLVLISIDHGVMTQKPAMVHKVVSSGGNLTLQLNGTKHLSVAWMHNSSMIMLWQNNSTTKGSRTNVYSQAPDSITITNAHINDSGIYTALQFPKTGVMSSTRFNVTCI	cluster	Immunoglobulin V-set domain	1
111	Proboscivirus elephantidbeta1	AGE09982.1_111	Gene: EE58; Product: membrane protein EE58	protein	AGE09982.1	M4JTX8	152	KC462165.1	[172238:172696](+)	40.6	0.371	62.9	0.56	21	MGGGRNSIYYIYWNFFVFAACHMNLCNDQRTKSFEIPTFSTFHNQINITVQTKPIEFYVLVFNGSVMATTSTKNPNVNINGTDFTIVTSCAMGTGNYLLQVVTSTYSVTCQYFNLTNCSSYFMSTHLAQSSCSESSIFTVTSFVMLMFYLIF	network	Immunoglobulin V-set domain	0.54
111	Proboscivirus elephantidbeta1	AGE09983.1_111	Gene: EE52; Product: membrane protein EE52	protein	AGE09983.1	M4JUB1	156	KC462165.1	[169187:169657](+)	57.8	0.532	69.9	0.64	26	MNLWVIRKYLVDCVYAYLLSKAICNMHMGQNITFGLNDSTCNNPTTVTWLYNNEFIANWSKSNVTYPKTVRKSVNLSNPCSLTIYDAACNDSGNYTLRVCESPYSSRCTFTFLVDVTNFSKDAVPSFAALPCAQTSVILLLISIFLNLRNNIEWIR	network	Immunoglobulin V-set domain	0.64
111	Proboscivirus elephantidbeta1	AGE10067.1_111	Gene: U75; Product: tegument protein UL7	protein	AGE10067.1	M4JU31	230	KC462165.1	[26399:27091](+)	33.1	0.24	49	0.54	11	MIILRHAMMIDISSNTVRDICVDGIENIDNEIAFSVGHLKLGIQAVYEQYLECQTGMFYVLPVQCKEDWVTYYHMTGVDIKSRSILWTPTMEELKYVLCLYVLEHKILTKDAVHFLLAKAKSESTGKDGTLALLIQSICVLCYIYLYMFFGEPLPKPLAARLKNYQLYKQSAVAPMLRIFLFGKEPQKYKLYTDHFLYTLLYNVKLTEFVLKNIKSLKSPGFKIALIKEK	network	Herpesvirus UL7 like	1
111	Proboscivirus elephantidbeta1	AGE09981.1_111	Gene: EE62; Product: membrane protein EE62	protein	AGE09981.1	M4JX70	268	KC462165.1	[175057:175863](-)	74.5	0.802	79	0.78	27	MTVEPQWQNATHYPSYDDPYLLGLSIFGVLATLPVIFQFIRVYIYGLYICFPENTWCVHSTLLVSVCCMFILSSTVMFWLFFNHSAVTLLIQLTPTIAVSCLFVLSINLFLICNYALHLSSHFLFLTTLLVIIPVPILFSPLIQKFNYVQQIETVFYQTRHEITQAIITNSYLYLDYLLTIAMFLTLCLYKTHYGKILCIATWMSWVLWNIHWCVMDRAITAYLALSFGYILLIFYIYPIVLSAYYTKILRFCTNRSRRLPPPVTQTI	network	7 transmembrane receptor (rhodopsin family)	1
111	Proboscivirus elephantidbeta1	AGE10010.1_111	Gene: EE21; Product: membrane protein EE21	protein	AGE10010.1	M4JV44	273	KC462165.1	[131755:132576](+)	73	0.795	73.1	0.75	17	MTTGVVGSTSLPNCSNTSYHGFNTTCQLNYQEKIFLGFASVAGVLITGPCLAFAIFYLKKCYIYSPYPMLYTLILFLGGVFGTFLSVVGYHLGETLMTFFAYVPLTACFSCLLTHIGNILLTKRYDCRLRDGVILTVSVLLMIVQLSVLLSASVDANAKTGHILLWKWKLSQCYCHMGLAIITAFGMALCCCRDYPHGVSVFGVSMASLVLWVFYMCIGGTYDNGILVPVFIGANAFVFLLMYAIPELAFLYCNYKFVFSTSGSDTVRLFSDV	network	7 transmembrane receptor (rhodopsin family)	1
111	Proboscivirus elephantidbeta1	AGE09987.1_111	Gene: EE48; Product: membrane protein EE48	protein	AGE09987.1	M4JTY2	287	KC462165.1	[162601:163464](-)	51.4	0.387	67.4	0.67	11	MVEPWDWDGAVVVSCTVGIGLSIYALAKHMLAYAQMKPASFPSNTWHLHIAMWFGAAMTFVTVMKYMVQHCSLQNYYHAAAFFSGPLALSFSCMFVLSLNSLIIYKTGCKVSEEILLFLALFLTLLLPVIHSNFNEVLWHAKTCTFLYVYQMCSATFCLQTWRCSGHGRVLFLTTAVCWFAWTCTLCAFGPTTNGPLLVFTAWTLICYVLHSACKCIGDPEGDRPPRNGVTGTVTTMIVPCKPGIKPCLKKQTAVVDSPRPPPENGQELVLFRQFVANCFARLTFRR	cluster	7 transmembrane sweet-taste receptor of 3 GCPR	1
111	Proboscivirus elephantidbeta1	AGE10008.1_111	Gene: EE26; Product: membrane protein EE26	protein	AGE10008.1	M4JUC7	294	KC462165.1	[136550:137434](+)	59.8	0.539	58.2	0.47	10	MSNNTTVATTMSAFSQTWGTYIMCLAAVGILTALVLFGFLIWFILKHKNYPNASIVPIQCCMLSGVIVYLYLIFVIDTTTYLATPLFGLASVWICTCLTCHSYHFLAHPKRRDEDGMWSFVLLFFVVVSVQLLFGVAEIGFSQHDNNGRDLFYFALFNMPLPILVLFFGSLAVCTTPARKGEEYTGNGLGSTILTCFVLWVLFFVLCMTGVFKDWQEVYKMLTIFTVYILYVCYAVTEIFTILTWLEKQEEEDKLSVKKVVNGILKAPLPFTTPPINFLMQPPPYEDKDPLLPV	network	7 transmembrane receptor (rhodopsin family)	1
111	Proboscivirus elephantidbeta1	AGE09990.1_111	Gene: EE45; Product: membrane protein EE45	protein	AGE09990.1	M4JV25	302	KC462165.1	[158690:159598](-)	77.9	0.811	77.5	0.74	99.5	MRILPIYVLTLAVYIFDSVKAASNGTVSQSLKIYLGNGALLFLSVLGIVFTIAAIIAFLIFYNRKKHLCFPYNTWYTQFLFLAGLIVVFILVILYICAPSRFEYFGPVPFVICFSCLLVNALNLLLIYRYRIGLPSWMLVWMAFFCIFLTPVVTFHVYKALLYITENACYNGTSLVNATNVQNSTSATVIWNSLITNLDTSLYLYVYYLIVVSLFLSCFSVKKSLYANYLFITLLLSWLLWTIHWCVSSTILLPATGVTVNGYIFLLLYVLPSILYFHYERLYLSHTDVKTTSKEGKPQTTL	network	7 transmembrane receptor (rhodopsin family)	1
111	Proboscivirus elephantidbeta1	AGE09988.1_111	Gene: EE47; Product: membrane protein EE47	protein	AGE09988.1	M4JUB5	319	KC462165.1	[161401:162360](-)	61	0.601	77.2	0.72	25	MKSSKVRSSHHLYYIFIFMYTAMIAYTYGGSTTAPTASSESKNLIDPDDIVIPVFSSIGIFATLVSLVLFILLLKKRLQHGFPYNTLYLQFMIFVGILLLFVSAIVWLSHEHYFLMYINQIPFTVCFACLLVYAFDLFLIYKYGITLKAWILALMAIFCILIAPITIFYGYAALKYSLYVVQHSTVFNNPEVLKGEGTNRTQEILKNATNSMLRAQELFREMSYIYTLYIMLVAFLISLYSFARSVYGRWLCISLGSSILLWIVYRCVEGVFGGPYLFISNGYLLLILYIAPTLLAMWKGRPFYISPDSYVSAVFSNTE	network	7 transmembrane receptor (rhodopsin family)	1
111	Proboscivirus elephantidbeta1	AGE10000.1_111	Gene: EE34; Product: membrane protein EE34	protein	AGE10000.1	M4JV34	349	KC462165.1	[147603:148652](+)	83.3	0.779	72.4	0.69	15	MFLYFLTSKMLNITQEVENRFYMEYLDCQCIVGICVSLLILGYLLYAFKKWRHTLNLGLIGNDIFMLGTVIAMFVLGMIVKRFSNQYSISLLFGVVFAACFSCMFARSVALMWPSRYIKNDVFSITLPSLVYLLPQLIIALEYCLLIHRLQDLHTVNGSQRNIDFVCLCAYVCTLLLAATLISLKLTEFPKSRSQGVHGFVLFASCLMSVSIWIAWMYMFITKKYGCISWVSVCMIVSTYNAWALIFSYFCPTLYIISFKHDAVDNYKELEEDVSSEEETMSCVSVETPSTASEDDDDELILKKPLDDDLPQDNEPVSPITCKPPPPTPNEYPPLPDLAVTPPVLVITQ	cluster	7 transmembrane sweet-taste receptor of 3 GCPR	1
111	Proboscivirus elephantidbeta1	AGE10041.1_111	Gene: U27; Product: DNA polymerase processivity subunit	protein	AGE10041.1	M4JXB5	408	KC462165.1	[63786:65012](-)	66.1	0.652	44.3	0.4	11	MIMNGPAVIMPDCSDNTTTITTMDASQDPATISHTAPTLNELLINTPVLCAFRVDCMKLKNINRAILKTIQEHVSTITFHGTSIIVQRVKPFDQNLSLKLVLDNCILDEVHAPVTISNALPLVGNLLEIVVQHKTETMFISYNPKESCVTIKLIGGSCYATINTGRISNQRIIDLVNTPLIAAIYLPKSVLRSMMSWCKRGEKIPDTSGNNQKSSKRKRHNLKSDVILQFHSQMNQMRMVWGHGESMLPVADVSVTSGENCVYFTTNLERLGEAVSACVNMCTMCGFHIYDTTQPGEHVGVFSARAGQYSLQVVVVSETQDICLPTGDNTPIEDAVPSTSSSVGYIPQGPVTSAISSSSGSAGVVGQQRQLTIPAMMELTHSHRGYDTDDDDDYWESDE…	cluster	DNA polymerase processivity factor (UL42)	1
111	Proboscivirus elephantidbeta1	AGE09986.1_111	Gene: EE49; Product: membrane protein EE49	protein	AGE09986.1	M4JX73	485	KC462165.1	[163856:165313](-)	53.6	0.474	48.4	0.41	13	MAGTPVLALTRYGTMYRILLLLNIFGCVTQTSTGSSSTLAITTTTSPLTSSPSSSTGNTSATGASSTVSTTNSSASTTGNGSTSATPLASNVSSPAPSSTTPWNVSNATTQSASTTAASVHTTNSTTTCPPQPACTCPPPILDPNKTYTYEELVNVTGAQNARFTCTFNIRYWSSYKNYTADNNGTATQAPDESTTPDPHKAEVLRYELLITKIRQHFQISVAIIGLVALVIALCVPFVFRSRLLSLIFPRNSKGLQLLVVLGTVLLFAISIFAWARGGCALPRYIDQVVFLICYSALFANACNVFLSYKFSLTLPAKVLTLCTLFCFLVGGVSVFTCYRVRKYLDLIQAHLLTLGINEYTFVGSTLTKVDFLEPWMLTNLHLIASICSSFFLLCAMVL…	cluster	7 transmembrane receptor (rhodopsin family)	1
111	Proboscivirus elephantidbeta1	AGE10022.1_111	Gene: U4; Product: protein UL27	protein	AGE10022.1	M4JU70	520	KC462165.1	[109340:110902](-)	29.6	0.18	68.6	0.72	14	MQSLYNSKYAHIFKGPVAKHVTYKFHDLEVTYANIPHLDITVENITPDMIYKSAHLTCSSLFRMYGLSPETDGKLWVLLYRLFTVNEGSYDHRNTIGLELYINHLTAMYEELKVKSELLACVNFALGLGYFYMSYFVMYNHKKGNLLNYLHELCHVIHRYIDQIRLLHMRNPNNYKIEEFMRILRDVFKHYRISQFYDHVMYNHIFGLTRIVSNILCGCSSVCKEHYSIKDRDKSVRGIKTRVKPASAGQSPVLSIPVGFYVNQAISIKTRFPTTGPELFGQAENVIGILRSPVLYHVSQDDVAKIEMCLKTDFYMTEFYNNKEANNYIIPIQSPGCREQEEMMLKLFNNVVFCMYLACQVRQVILSQWKILLTLFRNQFLKIVSLMKGDSFIKICIER…	network	Herpesvirus U5-like family	1
111	Proboscivirus elephantidbeta1	AGE10037.2_111	Gene: U30; Product: tegument protein UL37	protein	AGE10037.2	M4JU11	1515	KC462165.1	[69538:74085](+)	23.1	0.186	52.1	0.46	45	MSAISLETVAQSWSLIHLNRLEVNGVLFGTVTADGLSRLSQLAQNNGYSFIARNTLYYVFNHSDIEGLDVTLISEIISNLREITPVAESECPNICDSVVLGNTKQCLINFAGWYASTSQSSVYSFQEAVSPINHLRNTKFHSELLSRLYSIAHDKIVQLTIHNVLQPDHTDMEKILRTFFIFKHGLVTAAEAEQFRAITSRCGNQFMREMTSMSSDGQLSAWYTREPSFCVASKALTDEPYADLIFPLMESSVSILQNNIFGVDSILFHPGLIHYLCTVDLVNFDIRYRQAITRFLVGRLETIVKSLNLDRVTTLELLNLSGLSDDVCLQYLRMIKRRPEQDVNVDIVVPLTNLLVHCFLISKMLTQPPNTYQTYLNVIQQGHKEILYGGLICGDMASD…	cluster	Herpesvirus UL36 tegument protein	0.5
112	Proboscivirus elephantidbeta3	QOE74452.1_112	Gene: U62; Product: protein U62	protein	QOE74452.1	A0A866VSX0	90	MN373268.1	[155150:155422](+)	38.1	0.216	72.1	0.52	38	MNTLIQNLRQFNVAIKNHDDFVKFLNTSKVGFGFISQNVSVVRETEELGALFDSLGLECLLDIKRAAGDLDGDVLGVHPQHDDGSKPADV	network	Functional domain of U62 and UL91 proteins	1
112	Proboscivirus elephantidbeta3	QOE74464.1_112	Gene: U75; Product: tegument protein U75	protein	QOE74464.1	A0A866VSX3	239	MN373268.1	[173243:173962](-)	35.5	0.21	50.4	0.5	11	MIVLRHVTMIDTASSSVKDLFVDGVARDEDGEIAFTVGHLLLNPDRVYSQFCECESTVFLVLPVRARDDWVTYYHMTAIDVKRRSVVWRPSRDELKYTLCIYILENKILTRETLDFLLEKTRGEATGTDDGTLALLVQSVRVLCHLYLYVFFDVPVPAPLTDELKNYKLYKQTERVPTMRRLLFGRGPQKHSLYTDAFLHTVLYDIGLTEFISAHLAELTAADRQARLPPPPAARSRRR	network	Herpesvirus UL7 like	1
112	Proboscivirus elephantidbeta3	QOE74361.1_112	Gene: E3.3; Product: G protein-coupled receptor-6.3	protein	QOE74361.1	A0A866VRM6	274	MN373268.1	[9886:10710](+)	77.8	0.816	77	0.74	24	MGNQTDSGSSPHLSPADWAILLLSLLGLFLAIGFLILFLHFFKRKYALYFPDNSWYLQLAVVLAAALIFVSTLIYKWDPDCTTTVGVFPLIIVGSCLLVNAVNLLLMFLEKQVLSAWTLTLMAIFCSLICIIFMCGHNEFRLWERARNVTQATAAPNVTTNSTAEATRASANLFECVFFLYAYYLITAALVISLYASMKSLYGKLLSLTLGLLWISLTANWAIAGPVTTVYVLLTDGYILLSAYIFPQVLLLYARHRFLRVALREPTISLQTTL	network	7 transmembrane receptor (rhodopsin family)	1
112	Proboscivirus elephantidbeta3	QOE74399.1_112	Gene: E26; Product: G protein coupled receptor-3	protein	QOE74399.1	A0A866VSJ7	292	MN373268.1	[49772:50650](-)	70.8	0.759	66.5	0.65	10	MSNNSTAVPSVFCDNSTTLSESSKVFLGMSCVAGLFVTTPTLFFLFYYFRKCSVYLPYNMLQTLIIFFCGLFCGFVSLVVFNWGEPFVTFFAYVPISTTVSCLFVHLGNLCLTKRYDARLRGTFLVAVALFLASIQVLILLNRSPSSADIGCNTTAPLTAATLLTDHHTKQFKLHFTETAILTATWKWKLAVCYSHAGFVIVAGFFLSLYCYKEYPHGLALFGTMLATLIFWIMYKCVVVDVQESIVVPVFIACTIFTHLTLYGVPEILCLYHNYKLMYSEGGDIRLARDML	network	7 transmembrane receptor (rhodopsin family)	1
112	Proboscivirus elephantidbeta3	QOE74357.1_112	Gene: E3; Product: G protein-coupled receptor-6	protein	QOE74357.1	A0A866VR04	305	MN373268.1	[4148:5065](+)	59.3	0.592	67.7	0.66	8	MDYRVLALASLLLAYMPLTESLDNAYEAYGTVTIPILFFSVLGLLLTCTLLFAMVLLYFNRTAAPRQLFPHNSWHVHFCLLLAMTFLFTLTPLYHWDSNRLLDVGPVPLTLCYASMLVVSLNLYVLNTYRQALHPTLLLTLTVFLTCTVAALLSKPRGFPYHDAAAPLQVAVEGPVTVHPRPDADGAPLPPLPQQYVSLTVVKYGPPNVYAYVYYLINAAAILSLGTVNFSPYARYLFATNLCTSVLWTVNWLTFGPLPSVQLLLLDSYVIIFLYILPQVIQTYRDGSLSRRTPVGGTDGSVTAV	network	7 transmembrane receptor (rhodopsin family)	1
112	Proboscivirus elephantidbeta3	QOE74359.1_112	Gene: E3.2; Product: G protein-coupled receptor-6.2	protein	QOE74359.1	A0A866VS39	313	MN373268.1	[6701:7642](+)	61.2	0.626	66	0.68	11	MTGLEILFLVLAILGLAVAITATAIILCLRPEEWRVCFPRNSWPIQVMFCAGTVLIFTFNVICRFTGWPPQAMQHLPFAACFATLLMNELNLLLIHAPERSLVLGAATLSTMTAFCTIIGPIVTMNVYSVFFRVSHYDWRCLNVLNGSVTVSAAVPCAHTAAETVELFNAVTAYPYSYAYYLLSCAALLAFFATTHRSVYSNYLTMTVVASWTLWTTNWCLRSIAPTEGLILTNGFLFLALYLVPHVAVFCYVKRKVMTDGDYDKTGVGPSGLPDVTLDCGGWRALGRCCRRGGEGGEADNAYLVGGSDSGGT	network	7 transmembrane receptor (rhodopsin family)	1
112	Proboscivirus elephantidbeta3	QOE74382.1_112	Gene: E15; Product: G protein-coupled receptor-4	protein	QOE74382.1	A0A866VSK8	333	MN373268.1	[33139:34140](-)	77.1	0.769	75.3	0.73	8	MLAFFVTKARLHVAENMENEFFMRYMDAQALLGAAVVLLIVLPLLFYLLKTRRCGNLDPGCLINDIYLALCVAGILCLSVAVKYYHKDYTLSVLFGIFFAMAFSALFTCCLYLLNPRHYMGADALSMVFSTMLYSVPQLILGLQYALLCPRLRDIVFGTDAQKNVDFLSLLPYVMALLLAVLVLSIRLYHYGKTKRQHHEGLILLTVSFVSFCIWAAWVYIFVSQAYGCIPWSVITVIIGNYNGWAFVFAYFCPKLYIYFLYATGNAGDLEGPRDARPNGGAKTPPSSSLSTVVQHVPVPTTGLSAHGLVALTVKGPCHKCRRECNHRVVAAV	cluster	7 transmembrane sweet-taste receptor of 3 GCPR	1
112	Proboscivirus elephantidbeta3	QOE74362.1_112	Gene: E3.4; Product: G protein-coupled receptor-6.4	protein	QOE74362.1	A0A866VSG9	350	MN373268.1	[11522:12574](+)	48.2	0.366	57.5	0.57	18	MFSNGTNETGLTTYPTSPPPANVTTGSTDSTTTSSSSSFSVPSCCHMLWGRNLIADTGTMSVYFMVAAVVGLLLSVAAVLLFVYLIKKGNFRFDFPENSTSVQVLFLLGTCALFLVTAFHVHHPEHAEPSVCTPLVLCLSCLLAGAVNLRLIRKHEIVLPTWALAFVVVFCTFITPMIMFNRYSCMVYTDQVYRFQAKVCGSNLSSVSTTTATVPLRAPGGNGSWGFDTTYVFIYYLTNVAAGTALFSLKTSCHAKYLCWTLSAVWFLWTSHWCMYGLVASNALLTVNGYIFLILYVTPSLVFSYKRQRRGRRRSSYRRAMIVLDGYSGSLAITDGGGGGKSDDLRSMLP	network	7 transmembrane receptor (rhodopsin family)	1
112	Proboscivirus elephantidbeta3	QOE74394.1_112	Gene: E21; Product: G protein-coupled receptor-4B	protein	QOE74394.1	A0A866VSP3	359	MN373268.1	[45340:46419](-)	58.1	0.532	48.7	0.42	10	MYVHFSANSTFYTSMFVTTGGAMAPTNITLDTMVSAVASLTFGQAWSFYLKCMAGLGIVASIVFFCMILYVLMKYPEYPNRGILPVQCYFCIGMAVFLYLVFIVEPGTYLITVFFGILSSWLFACLACHAVYCTTPPKHRDELSTCRLTLYIVLITLCQVLMATQYLILFSRFMSVNDVMLVFDFAALNMTIPIIVMIVSVCIIWMVPPPKSEEDDEAETHGTGIALGPTLFTTFICWVLFFGVCASGIMLCWYEGYVMLTVFTSYLIYMVYGLTEVFNVLIWIDAQPKNDGSYSPLEDGDEEQEVQSVCTVTENVARPPSVGVPATIWFDLWLFWFKLKSFFNKKKTQCPDERTALIC	cluster	7 transmembrane receptor (rhodopsin family)	1
112	Proboscivirus elephantidbeta3	QOE74358.1_112	Gene: E3.1; Product: G protein-coupled receptor-6.1	protein	QOE74358.1	A0A866VSI7	401	MN373268.1	[5114:6319](+)	63.4	0.595	61	0.55	33	MCNNSSNATNTSTATTTNCVNNTTPASPPPTNVTNSTYFPSTLSWPSEDDVKLFLSTHDSTLSTLFYTLLTLCILLQRRVTVFTLLCHITLLFARTLLIWAFPQILDRNSTDSSNSTQTMNNTTIDQNCTVNGFSSAYGISLTVLSVIGILATVFSILTFVHFDSKLYRAFFPRNTWSLHYILLASTLCIFLLGPLYVWNCVAVSCFSQIPFTGAFACLLLLAFNLLAIHRYQLAVPSQLLRLMALFLIIVSTVTVNSAYVNALADVRPDRPTHITDAYLYAIFLLMTATWISGLMSKTSVYARTVFAGSVSNCALWVAYWCACKILTGPLILATGFSVLVFYIAPQLIFFFTQNEFAWPPFSSAASARDDSKRGGGRPHVSVSRTGGDGGDDDEEATA…	network	7 transmembrane receptor (rhodopsin family)	1
112	Proboscivirus elephantidbeta3	QOE74435.1_112	Gene: U27; Product: polymerase processivity factor	protein	QOE74435.1	A0A866VSM1	439	MN373268.1	[128865:130184](+)	64.1	0.611	34.1	0.38	11	MEMNQLEPGCSVTLRDGNGGIVTGMQTVQVNCAKLKAISKVMLKLIQENQTTITLHNTSLVVQRVKAFDSNVVFKLVFDDTLCAFLEDSVTINNALPLVGNLLELVVQHKTDSLLVSYPTDNTNYVNVKLLGGDCWAVVNTGRVNGQRIVDMRKEPLLASVTLSKSAIRQMVTFCKHGEKIPDVPEGTSASRRRRYNLKRELIMQLHGPARQVRLFWGLGESMLPALDVTITSGEQVLYFPTNLERFGEAVSACANMCAVCSVNVYATDRHGEIVAVFSSRGDNFVLQAVVVSDTYDPVAAAAAGVVPSCGPAQQQHGANFPLPCSSYSVTHTATATATATCSAGPGGTVHHYPTDASAMPGTSAGVMAYGNPVLLQNHHPHQRQLTIPAMLSFAYHGT…	cluster	DNA polymerase processivity factor (UL42)	1
112	Proboscivirus elephantidbeta3	QOE74356.1_112	Gene: E1; Product: protein E1	protein	QOE74356.1	A0A866VR49	499	MN373268.1	[2111:3610](+)	59.5	0.509	34.4	0.23	4	MKAAVALAALVLSHLTGLTSPTTTTTGVSSTPTTSTTGSSSSRSSSTSSSSTASPSSLSSSTAASSTAPTTSPSTLSSPFSSSVPSSSSPSSTPNATATTSTEPHSTPTQIQTSSPNATNTSTTAPPPTTTTAGVTNSTTGNRTCALVHFSMTWSTLTIYHETADGDPPTRHESNASLSQTVLVVPSTPGAHMPRPLARFVVAMAAMGLFTAAVLSFVLVICSRRDPGGYRFPANSVHVQLLAFLGVVALMGATAHMADNPDRPAHEFAHLALIITYASLFVAVCNAHLIHNCAATLPSKILLFCTLFCVGTGAVLLIKFHETPRSLGNVRLPLIQESATMLNTSRELHKTVVAVNNEGVRRVFAEAITAVVRNLETTTHVYPYSLLTVTLIIAAWCLR…	cluster	7 transmembrane receptor (rhodopsin family)	1
112	Proboscivirus elephantidbeta3	QOE74414.1_112	Gene: U4; Product: protein U4	protein	QOE74414.1	A0A866VSS4	546	MN373268.1	[73802:75442](+)	26.7	0.179	35.8	0.37	8	MVLRFLRKEMLYNGKANATAMQALYNSEYSHIFKGPVQEHVTYRFGDLQATYANIPHIDVQTSDVTQELIYKTANMTCSSLLNMHGMTPETDAELWVIFYKLFSMHEGHFHPSNAVSFEVFLNKLTTMYEEIKARDELLASINFALGMGYFYMAYFVMYNHKKGNPLNFLHELCHVIHRLVDQVYMLELRNLNNRKIQEFSMVVRDVLNSQRVSQFYDYSAFCRISAVTQIVANILCGCPDVCRQGEQSLHCQFLRTLGLGPSHRSRPVSPPATENVMSLPAGSYVNQTLSIRTRFPGTGPELFKNTENVVGIVPPPTLYHVTDLATERVKMCLKHDFYMTEFYNNKESNNYILPVQSTPAREQQDMAMKLFNNVVFGMYLACQVRQIILSQWKILLSL…	network	Herpesvirus U5-like family	1
112	Proboscivirus elephantidbeta3	QOE74463.1_112	Gene: U74; Product: primase associated factor	protein	QOE74463.1	A0A866VSU5	726	MN373268.1	[171066:173246](+)	22.5	0.156	76.9	0.75	43	MDDDAVYMERPGKLKAHRGVCCNVTLYNLIEMHRGPRPLFQVTFLITDQATMSSKIEAFYIVGEEVNRTMCQTMRCEDTSDHQVHLKRIAVTTMMYSNQLVRAMMRLFHPTEVVVNEAGEIVFATAILGAGGGEYDMLHMRSMGKLAAIGNYVEPCRPSTPPGMCRGTWKVRHGLRADRESLMISLTVENQKYIFSDACHGDGSGASSSSSPSRQSQSSGSGWSPGSGSGGGGGGGGGGSAAKRPRMEPPFVMEPYRIRGTPIVKIVPRTILLWFQDTQCTVLLRDGMTLLYEKLMRDFGDRVLPMCRYLGPDIVTGGGDKEICFIGFPFLSTACLKTEESGSPCNVCFIDSIRCHGGLSPAYGNVQVCYAIRKYGSLTVGDEYSQMFNLYLSEDGLKV…	cluster	Herpesvirus DNA helicase/primase complex associated protein	0.7
113	Proboscivirus elephantidbeta4	ALM26011.1_113	Gene: U62; Product: protein U62	protein	ALM26011.1	A0A0S1TKS9	90	KT832477.1	[155733:156005](+)	40.2	0.222	74	0.5	38	MNTLIQNLRQFNVAIKNHEDFVKFLNTSKVGFGFISQNVSVVRETEELGALFDSLGLECLLDIKRAAGDLDGDLLGVHPQHDDGSKPTDV	network	Functional domain of U62 and UL91 proteins	1
113	Proboscivirus elephantidbeta4	ALM25952.1_113	Gene: E16D; Product: protein vECTL	protein	ALM25952.1	A0A0S1TQ55	185	KT832477.1	[35584:36141](-)	81.6	0.581	77.7	0.58	5147	MLRTPFTAGGGYTKFLTVRTYTRPNRRVLSCLVLLVIALLMICIAQLVIILSGSSCPSRVRNCGESSVSPLSAPCRICKNDTWIWFNGTCYFFSNESKNWTVGKDFCLSVGADLTTNRTEQELTFLKRYKGPSDHWIGGFNTSFPVPDSPTAPPLNESHCFYIKDTGLSSGRCSTERKWICSENV	cluster	Lectin C-type domain	0.89
113	Proboscivirus elephantidbeta4	ALM25961.1_113	Gene: E26; Product: G protein coupled receptor-3	protein	ALM25961.1	A0A0S1TPC1	289	KT832477.1	[50418:51287](-)	73.5	0.777	51.6	0.46	10	MNNTTAPSVFCNNGTTLSNSGKIFLGMSCVAGLFITTPTLFFLFYYLRKCYVYLPYNMIQTLIIFFCGLFCGFVSLVVAQWGEPFLTFFAYVPITTTISCLFVHLGNLCLTKRYDARLRGTFLVAVALFLASIQLLILLNRSPSFADIGCNTTVHSTATPPTDPPIKPSKLPFTETAMSTAMWKWKLGVCYSHAGFVIVAGFFLSLYCYKEYPHGLALFGTMLATLIFWIMYKCVVVDVQESIVVPVFIACTIFTHLTLYGVPEILCLYHNYKFMSSEGGDIRLARDML	network	7 transmembrane receptor (rhodopsin family)	1
113	Proboscivirus elephantidbeta4	ALM25925.1_113	Gene: E3; Product: G protein-coupled receptor-6	protein	ALM25925.1	A0A0S1TQD2	315	KT832477.1	[3981:4928](+)	64.3	0.665	66.9	0.66	9	MTDYRVLVLAAVLLISMPLTESLDNAYEAYGAITVPVLFFSLLGLLLTCTLIFALILLYFNRTAAPRQLFPHNSWHVHFCLLLAMSFLFTLTPLYHWDSARLLDVGPIPLTLCYASMLVLSLNLYVLSTYRQALHPTLLLTLTVFLTCTVAALLSKPRGFPYHDATAPLRLVAAATDRPGHDPGALPPPPPPQQYVSLTVVKYGPPNMYAYVYYLINAAAILSLGTVNFSPYARYLFATNLSTSVLWTVNWLTFGPLPSVQLLLLDSYVIIFLYLLPQVLQTYRDGSLGRRSPIGGGGGGGTDKAQPGLESVAAV	network	7 transmembrane receptor (rhodopsin family)	1
113	Proboscivirus elephantidbeta4	ALM25927.1_113	Gene: E3.2; Product: G protein-coupled receptor-6.2	protein	ALM25927.1	A0A0S1TPE3	326	KT832477.1	[6747:7727](+)	73.5	0.746	66.8	0.65	14	MTGLEIVLLVLAILGLAVAATATVIILTLPRNDWHLCFPPNSWPVQVMFCAGTVLIFAFNVICRFTGWPAQAMQHLPFAACFAALLVNEFNAMLLHQAPERRLVLGSETLATMAAFCTVVGPIVTLTAYSVFFKVSHYAWHCLTALNGTVNAEPLTTVPCAQNPGDVVELFNSVTAYAYSYAYYLLCCATVMAFFATMHKTVYSNYMTMTVVSSWTLWTTNWCLRSIAPPEGLILTNGFVFLVLYLVPQVAVYCYAKSQGRAGQEEDECNDKDKRLPGAGSSPPPSPCLPDVTVDCGTWCVRWGLGRGDDDDVAQLVESTGSGGGT	network	7 transmembrane receptor (rhodopsin family)	1
113	Proboscivirus elephantidbeta4	ALM25929.1_113	Gene: E3.3; Product: G protein-coupled receptor-6.3	protein	ALM25929.1	A0A0S1TP88	335	KT832477.1	[9714:10721](+)	64.4	0.658	68.6	0.65	23	MDLGVLPLFALIFNQTKWNILNPVTLYKSPVSHTSLSHFTFFPYLVYLYPVTHRAFFLIKKFATMSAGWSPGDWIILLLSILGIFLSIGFLILFLQFFYRKYALYFPDNSWYLQLSIVLATALIFVSTLIYKWYPASTTTFGVFPLIVVASCLLVNAVNLMLMFLEKQVLSSYALTLMALFCSLLCIIFICGHREFNLWELVGQNATNQSSALNTTNSSTGNATETQHRDKVNLFECVFFLYAYYLITAALLISLYAATKSLYGRLLTLTLSLLWMSLTVDWALAGPVTTVYVLLTDGYILLSAYIFPQVLLLYARHRFLRVALREPTISLQTTL	network	7 transmembrane receptor (rhodopsin family)	1
113	Proboscivirus elephantidbeta4	ALM25950.1_113	Gene: E15; Product: G protein-coupled receptor-4	protein	ALM25950.1	A0A0S1TRQ6	336	KT832477.1	[33425:34435](-)	76.2	0.768	71.2	0.71	8	MLAFFVTKKTLNVSEDMENEFFMRYMDAQAMLGTAIVLLIVLPLLFYLLKICRRTKIDPGCLINDIYLALCVTGIFLLSVVVKYYHRDYTLSVLFGIFFAMAFSALFTSCLYLLNPGHYRDSDPLAPVFSTMLYSIPQLILGLQYALLCPRLKDIMFGTDAQKNVDFISLLPYVMALLLAVLVLSIRLYQCGRTKRQHYEGLILLTTSFVSFAIWTGWVYIFVSRTYGCIPWSVITIIISNYNGWAFVFAYFGPKLYIYFLYVTGNTKDLEGLRERKKDDDGNNAKKSSLSTVVEHVPVPPTALSAYGPLLLTVKGPCHKCSANGCETHKRVVAIV	cluster	7 transmembrane sweet-taste receptor of 3 GCPR	1
113	Proboscivirus elephantidbeta4	ALM25930.1_113	Gene: E3.4; Product: G protein-coupled receptor-6.4	protein	ALM25930.1	A0A0S1TPK0	345	KT832477.1	[11637:12674](+)	69.5	0.665	64.4	0.61	22	MFSNDTTESGPTPHPIAVTVPPHHHDLHNLTTNTTEEPAWTGSAISGLHRGNKNTGTTTMSVYFMIAAVLGLLLSVSAILLFVYLIRKRNFQFDFPENSTSIQVLFLLGTCALFLVTAFHIYHPEHAEAFVCTPLVLCLSCLLAGAVNLRLIRKYEIVLPTWALVFVVIFCTFVTPIVMFNRYDCLVHMNETYVFTARVCGNLSAILPTTIPFSQKPAAGGVDTTYVFIYYIMNVAAGTALFSVKTSCHAKYLCWTLLAVWFLWTSHWCMHGLVASNALLTVNGYIFLTLYVTPSFVFSYKRQRGGLRRRSSYRRAMIVLDGYSGSLAVTDGGGSDKRGFRAMLP	network	7 transmembrane receptor (rhodopsin family)	1
113	Proboscivirus elephantidbeta4	ALM25957.1_113	Gene: E21; Product: G protein-coupled receptor-4B	protein	ALM25957.1	A0A0S1TQI3	371	KT832477.1	[45810:46925](-)	58	0.523	60.7	0.59	10	MYVHFSANSTFYTSLFVTTGGAAMASSPSTAAAANVTLESMASAVVSLTFGQAWDFYLKCMAALGIVASLVLFCLILYVLMTHRDYPGSGIMPVQCYFCIGMALYLYLVFIVEPSTYLLTVFFGILSSWLFACLACHAVYCTTPPKHRDELNTCRMTMYIVLITLCQVLMATQYLILFSRFMSVNQVMMVFDFAALNMTIPIIVMIVTVCIIWMVPPPKSEDGDDDVPGTGAALGPTVFTTFLCWVIFFGVCASGIMLSWYEGYVMLTVFTSYLIYMVYGLTEVFNVIIWLDEQKRKSEGGYSPIGEDEEGEEETRGVQSVCTVTEDMIRPPEVGLGTRFWFGLWVYWFKLRSFFKNKKTQTPDERTALIC	cluster	7 transmembrane receptor (rhodopsin family)	1
113	Proboscivirus elephantidbeta4	ALM25926.1_113	Gene: E3.1; Product: G protein-coupled receptor-6.1	protein	ALM25926.1	A0A0S1TQ53	392	KT832477.1	[4991:6169](+)	65.6	0.622	63.8	0.58	27	MCNNSSNASNLSTPEPTHVTNATTVFSIPWPSEEDLKLFLATHDSALSTIFYTFLTLCILLQRRVTVCSLFCHIVLLFARTLLIWACPQILDNNSTTGNYSMKSMEGCDNDSLTLDDQNINCTVGGFSSAYGISLTVLSLVGVAATLFSILTFVHFDSKLYRAFFPRNTWSLHYILLAATLAIFLLAPLYVWNCVAVSCFSQVPFAAAFACLLLLAFNLLAIHRYQLAVPSQLLRLMALFLTIVSIVTVNSAYVNALADVRPDHPTHITDAYLYAIFLIMTATWISGLVSKTSVYARTVFAGSVSNCALWVAFWCACKILTGPLILATGFSVLAFYIAPQLIFFFTQNESSWPPFSSSRRGTEGRPRVSSSRTVGDGGDGDENDAEEATAAL	network	7 transmembrane receptor (rhodopsin family)	1
113	Proboscivirus elephantidbeta4	ALM25994.1_113	Gene: U27; Product: polymerase processivity factor	protein	ALM25994.1	A0A0S1TPR8	437	KT832477.1	[129710:131023](+)	62.4	0.602	29.8	0.21	11	MMEMNQLEPGCSVTLRDGNGGIVAGMQTVQVNCAKLKALSKVMLKLIQENHTTITLQNTSLVVQRVKAFDNNVVFKLVFDDTLCAFLDEPVTINNALPLVGNLLELVVQHKTDSLLVSYPTDNNNYVNVKLLGGDCWAVVNTGRVNGQRIVDMRKEPLLASVTLSKSAIRQMVTFCKHGEKIPDVPDGVPASRRKRYNLKRELIMQLHGPARQVRLFWALGESLLPALDVTITSGEQVLYFPTTLERFGEAVSACANMCAICSVNIYATDRPGEIVAVFSSRGDNFVLQAVVVSDTYDPAAGGAPPAFPSCSYSVTHTATATATATATATATCTASSVSGAGATVHHYPTDVAAVPGTSAGVMAYGNPVLLQNHHPHQRQLTIPAMLSFAYHGTLQPVN…	cluster	DNA polymerase processivity factor (UL42)	1
113	Proboscivirus elephantidbeta4	ALM25924.1_113	Gene: E1; Product: protein E1	protein	ALM25924.1	A0A0S1TQI6	515	KT832477.1	[2061:3608](+)	50.2	0.389	35.6	0.31	5	MRAGAAAALVLAILSRCVGLTAPTTTTTSTTASNTTNTTSTSPTLSTSVQSSSPSSTTSSSSPSTSPSSPSPSTAVTTSATSATSRSSSASPSSASTLSSSSLSATPSSTSPVTSNSSTAGSNASASTTTNITTATAAAPTNSSSANGTVSCTIVTFTMFWKTLTIRTIPEVGRPTSYEQSGSTSHTVVLPADPGHVMPEARARFLVVMAAMCLVTTTVLAVLLLLRGYRDPTGRDNLFPPNSKHLQLLVFMSAIALAGYSAHAAENPATPNHDFGNLALTLGYAALFAATCDAFLRQTLAVTLPAHALLFGALFCVGSGGVVLLKCHDTPRQLSNIALPEIPQYFAEWNDSRTYNRTLVTVNNDEVRRVFAAAVLRVVRDVRATTHIYPYALLTAAVL…	cluster	7 transmembrane receptor (rhodopsin family)	1
113	Proboscivirus elephantidbeta4	ALM25973.1_113	Gene: U4; Product: protein U4	protein	ALM25973.1	A0A0S1TQK3	554	KT832477.1	[74389:76053](+)	26.6	0.184	33.2	0.32	8	MVLRFLRKEMLCNNTNANNTNGKANVTAMQALYNSEYSHIFKGPVQERVTYRFGDLQATYANIPHIDVQTSDVTQELIYKTANMTCSSLMNMHGMTPETDAELWVIFYKLFSMHEGHFHPSNAVSFEVFLNKLTAMYEEIKARDELLASVNFALGMGYFYMAYFVMYNHKKGNPLNFLHELCHVVHRLVDQVYMLELRNLNNRKVQEFAMVVRDVLNSQRVSQFYDYSVFCRIAAVTHIVANILCGCPDVCRQGEQSLHCQFLRTLGLGPSHRSRPASPPATENVMSLPAGSYVNQTLSIRTRFPGTGPELFKNTENVVGIVPPPTLYHVTDSATERIKMCLKHDFYMTEFYNNKESNNYILPVQSTPAREQQDMALKLFNNVVFGMYLACQVRQIILS…	network	Herpesvirus U5-like family	1
113	Proboscivirus elephantidbeta4	ALM26022.1_113	Gene: U74; Product: primase associated factor	protein	ALM26022.1	A0A0S1TQJ1	723	KT832477.1	[171659:173830](+)	23.5	0.164	77	0.75	43	MERPGKLKAYRGVCCNVTLYNLIEMHRGPRPLFQVTFLVTDQATMSSKIETFYIVGDEVNRTMCQTMRCDDTSDHQVHLKRIAATTMMYANQLVRAMMRLFHPTEVVVNEAGEMVFATAILGSGGGEYDMLHMRSMGKLAAIGNYVEPCRPSTPPGMCRGTWKVRHGLRADRESLMISLTVENQKYIFSDACYGDGTGTATGAAAAASSSSSPPGSQSSGSTWSPGSGAGGGGGGSAAKRPKMDPPFIMELCRVRGTPIVKIVPRTILLWFQDTQCTVLLRDGMTLMYEKLMRDFGDRAVLPMCRYLGPDIVTGGGDKEICFIGFPFLSTACLKTEESGSPCNVCFIDSVRCHGGLSPAYGNVQVCYAIRKYGSVTVGDEYSQMFNLYLSEDGLKVNQN…	cluster	Herpesvirus DNA helicase/primase complex associated protein	0.7
114	Proboscivirus elephantidbeta5	AHC02856.1_114	Gene: U62; Product: protein UL91	protein	AHC02856.1	A0A075CXW1	88	KF921519.1	[40376:40642](-)	38.1	0.221	52.4	0.34	11	MNNLIQDLKSYNVHIKNYDEYIKFLDASTIGFGFVTTSISKTKQTEEICALFDCLGLECLLDLKRAAGDISDGRMYAQHDVTAQSANS	network	Functional domain of U62 and UL91 proteins	1
114	Proboscivirus elephantidbeta5	AHC02767.1_114	Gene: EE6; Product: protein EE6	protein	AHC02767.1	A0A075CYK2	105	KF921519.1	[18869:19186](+)	60.3	0.554	77.4	0.67	14	MILFLSNFCFIYAVQAAYQVPFIIQSMNGGTYRYSCLCERYTNQDRLEWKPDPNSRYVITPHNDTRGFIYTMIEVFSMSTGDGRPRIQPPRCVLTTPYYIKEINP	network	Yaba-Like Disease Virus IL18BP	0.5
114	Proboscivirus elephantidbeta5	AHC02861.1_114	Gene: U68; Product: tegument protein UL14	protein	AHC02861.1	A0A075CXW8	122	KF921519.1	[34904:35272](-)	43.5	0.343	49	0.26	10	MTGHADHMAYLKQHVLMTVDHDHHKSLRARLGSQHVLTKIQGIKTKESAGTFQFVEDKIRLQAVTRSILLKKTRTQKNKSTLRDINTEKVNSILVNHEAVHDDVDEIYYAALEDECGILNQE	cluster	Protein of unknown function (DUF2664)	0.67
114	Proboscivirus elephantidbeta5	AHC02809.1_114	Gene: EE50; Product: membrane protein EE50	protein	AHC02809.1	A0A075CZR9	135	KF921519.1	[170790:171197](+)	61.4	0.599	81	0.67	164	MKLTHHTGNLKIFIYCCVFFIYIALNQQKGVMSIQTITRTNIRNESVSLGGNITFGVNASNYQMVAWMHNSSQIIVHWDGGKHRVTRPNVKSETPTHITILNAGFNDSGLYTLIVFTNLSSTKYFFLNVNGTDGI	cluster	Immunoglobulin V-set domain	1
114	Proboscivirus elephantidbeta5	AHC02874.1_114	Gene: EE23; Product: protein EE23	protein	AHC02874.1	A0A075CZU5	142	KF921519.1	join{[135297:135342](+), [135413:135795](+)}	52.5	0.503	69.2	0.63	578	MFRVYLITILAITLSAQDYEYEGSTSLEDLPESKLEAHIMLTNQSGETNITCIATCNPQPSVTWNGENISNATVTTIKNSNDTVTVKSTISVDTRTPREEEIYCEATCEHETVFLSPWNSKDPDNFFSGIFDSILKRFEITF	network	Immunoglobulin C1-set domain	0.67
114	Proboscivirus elephantidbeta5	AHC02810.1_114	Gene: EE52; Product: membrane protein EE52	protein	AHC02810.1	A0A075CYD6	144	KF921519.1	[172758:173192](+)	54.2	0.501	64.7	0.58	36	MGGGIYLVFVYLYAMVSSNTIIYEVNLGGNITFGFNGSCDFNNITWEHNTPIANWSKPNVTFSKSNTKYINISNPCYITIYNACYNDTGNYTLHVCTGTPLSTRCKFTFLLYVFSTSNQLTSPYLSATCISIILPFMSVFLFYF	network	Immunoglobulin V-set domain	0.54
114	Proboscivirus elephantidbeta5	AHC02811.1_114	Gene: EE62A; Product: membrane protein EE62A	protein	AHC02811.1	A0A075CXS5	167	KF921519.1	[175018:175521](+)	66.7	0.586	59.4	0.53	17	MIRTLWGGGFFTICSCIYTIETSFNIQKVNLGENATIILQSSVKTNFTWLHNNKTIVNGEQWNSSYNSTKFFRKDYYQCCDLTIINTTVSDLGNYTLRLYINKNYTEDVVELTCNDLPSTSRPVTKGNSVLLTSNNESSKVEYFKSVTCKCRLFIGIYMLCLLLNMI	cluster	Adenovirus E3 region protein CR1	0.33
114	Proboscivirus elephantidbeta5	AHC02808.1_114	Gene: EE49D; Product: membrane protein EE49D	protein	AHC02808.1	A0A075CZK1	185	KF921519.1	[170163:170720](+)	73.7	0.63	29.3	0.24	3	MHSNVCTSKGLKLLLGAYFVTVHIYMTGLLSERVLQKTYTSGTNVSLYLIKFRGYHNFTWFNNSEQIVSYSGGGTNPYYYNKSQTLITLNASSNFILLCLWNVKNYDSGNYTLQLWTSDKFQTNTTFFLEILTNNLANQSLKNVSGTHSMYNRTYSALSTAVSPLFTIDTSLYAIFVLFLSYILI	cluster	Adenovirus E3 region protein CR1	0.33
114	Proboscivirus elephantidbeta5	AHC02769.1_114	Gene: U75; Product: tegument protein UL7	protein	AHC02769.1	A0A075CZQ6	230	KF921519.1	[25134:25826](+)	30.8	0.198	46.1	0.49	11	MIILRHAMMIDTSSNTVRDICVDGIENGDSEILFTVGHLKLGIQEVYEQYLECQTGLFYVLPVELKEDWVTYYHMTGLDIKNRSILWQPNMLELKYVLCLYVLEHKILSREVVEFLLNKVKSESTGKDGTLELLIQSIRVLCYLYLYMFFGDPLPKPLATRFKNYQLYKQSDVAPMLRRLLFGKGPQKHKLHTDDFLYTVLYNIKLTDFILKNMKSLRKPGFRIALVKEK	network	Herpesvirus UL7 like	1
114	Proboscivirus elephantidbeta5	AHC02872.1_114	Gene: EE22; Product: membrane protein EE22	protein	AHC02872.1	A0A075CYS3	269	KF921519.1	join{[132652:132690](+), [132767:133142](+), [133217:133471](+), [133546:133685](+)}	80.5	0.577	82.4	0.54	66	MYSLTCVFVLIYIIQKTEGFVETFNISSLPHKNVTLKCTFNDTTKNIFAIQWQADNGNHSSYIATIKEINEDKEKKIQNITYFNYSGISVACEQNMKATTLTIINVTKQNAACFNCKFKVTAEPGNDGYMNRTCINLYDNPTLSLMSTLSTSKTSITCLSTGYLQPSVKWINVSGMNNLTENITNHNGTISVKNTLYVNSLKDGICCENSVGNVTCIKPYETHEKLNQLITSICIVLFIVMMAIGITSYLYYVKRRNKRTKNTGKLKFY	cluster	Immunoglobulin V-set domain	0.47
114	Proboscivirus elephantidbeta5	AHC02813.1_114	Gene: EE62; Product: membrane protein EE62	protein	AHC02813.1	A0A075CZK2	274	KF921519.1	[173938:174762](-)	80.8	0.865	79.6	0.78	98	MTQPTTFIFMENATYEFNDSCNLAFSIFGLFGILCSMLLFIHIYVNRKYISFPENTWSIHFLSLIGILLMFVVSSTYTIWFFSDLYIITILIQIPPSLCVSCLVVLAINLFLIYNYNICLSSNFLFVSVLLITLVVPIMYSSLVIQIYVSELHNHKIDQLTLYAIQHEAIKYIIGSIYVYLDYLLTISMCLTLCSYKTLYGKILCLTTWITWILWNIHWCVSEKSILPYLELLFGYILLVFYICPLILASLKRLFSVSPTQYLHMTFPPIRQII	network	7 transmembrane receptor (rhodopsin family)	1
114	Proboscivirus elephantidbeta5	AHC02791.1_114	Gene: EE21; Product: membrane protein EE21	protein	AHC02791.1	A0A075CXR6	275	KF921519.1	[131648:132475](+)	59.6	0.608	75.8	0.76	13	MGITLSSTVNCTHVLKHYHHNNTTFANCDLNYHEKIFLGFASVVGVFFAGPCLAFAVFYLKKCYMYAPYSMLYNIMIFLCGIVGTFLSMVCYNWGETLITLLAYVPLPTCFACLMVHVGNLLLTKRYDCRLRDGVLVAAAILIIIIQLSVLLSAPVYVKFEDGAVMFWKWKLSQSFCHSGLAIITVFGMSLCCCRDYPHGASIFGVSMSSLILWVFYMCIGEYQLGIIAPVFMGATGFIFLLMYGIPELAFLYYNYKFIFSSSGSESTVRLFSDV	network	7 transmembrane receptor (rhodopsin family)	1
114	Proboscivirus elephantidbeta5	AHC02792.1_114	Gene: EE26; Product: membrane protein EE26	protein	AHC02792.1	A0A075CYL3	301	KF921519.1	[137816:138721](+)	58.6	0.478	58.9	0.56	10	MSLPLSTSVAVPTSNTTMVSFAQAWGLYLSCLAGLGIAACLIFLALLIRFILNHKHYPNHGIVPIQCSLICGMVVFLYLIFIVDDANYFISTPLFGIASTWVTTCLVCHSYYLVAAPSVRNGGLYSFFFMFLVGGVIQLIFGIETVYLRTTVTGHELVYFALFSMSLTITLLIFGIIAACVTPYRTDDEYTGNGVGATILTIFALWVVFFALCLSGVFFDNWVQVYKMLIIFTSYIIFMCYSVTETFTILNWLEKQKDANSLTVKKVVEEVFKVDMPFTKPPIGNLMLPPPYDDHAPLLPA	network	7 transmembrane receptor (rhodopsin family)	1
114	Proboscivirus elephantidbeta5	AHC02816.1_114	Gene: EE48; Product: membrane protein EE48	protein	AHC02816.1	A0A075CXS8	308	KF921519.1	[164805:165731](-)	57.8	0.564	58.2	0.55	11	MAAVEAWHWDACVAISSVVGVLLMLYGLAMYMCSYRRRNPALFPSNTWNLHIMLWFGNAALFLAVMMYMSEHCRLRNFWWSVAFLSLPFSVCFSCLFVLALNSMIICRARQYVPERFLMFLAAFLSIILPAMHSQFTETVRHYTKMSTFVYVYALSSGTLCLNSWKAFGYGKLVFTTNAICWGALSTILYVNGCVLNGPLIVFCAWTILCHMLYTVFHGLDVTGERAVGRHDGGKAPDAAPATPGDNARATLKQTVGNESNRGLPASKCIRRQVAVSESKDNEDPVETCHVAQSSFISLCFKNSDCKD	cluster	7 transmembrane sweet-taste receptor of 3 GCPR	1
114	Proboscivirus elephantidbeta5	AHC02819.1_114	Gene: EE45; Product: membrane protein EE45	protein	AHC02819.1	A0A075CZS3	314	KF921519.1	[160781:161725](-)	74.1	0.761	72.7	0.7	39	MWRHVAVLLTVFVVVTCAEANCTQNNTNSSCVPKSLIFTIVSGTNGFMLFSAVLGIVFTVAAFISFVIFALSNRPMCFPFNTWYTQFLFLAGVIIVFVLVILYVCRPSIFDYFGPLPFVICFSCLLVNAFDLVLIYRYRIGLSSWTLLWMAFFCIFINPIVLFQVDMALIYAKTCGCFNTSYLNNTVNATCWNATEIYNNTSKSISIVTHLDTALYSYPYYLMAVAMFLTLFSFNRSLYSNYMFLTLLVSLLIWTIHWLVVSLLPSAGLALANGYAFLLLYVLPPIIYRRYERKYLSADTPKTTSRQGRPQTTL	network	7 transmembrane receptor (rhodopsin family)	1
114	Proboscivirus elephantidbeta5	AHC02817.1_114	Gene: EE47; Product: membrane protein EE47	protein	AHC02817.1	A0A075CYM9	353	KF921519.1	[163459:164520](-)	68.6	0.716	70.9	0.68	21	MTRYELRRKKTDCRWRTRNGGSWDWCWTILFFYTLLVLVTFKSSLAEAASAVAATTSSKGSTAPVSTIDPEEVSVHTLSSLGLIFTVFAVVVFLILLIRRSIRLTFPYNTLYVQLLFFFGLLFLFASTITRMKYGPLLLLYINQTPIAICFACLLIYAFDLFLIYCYDFTLRDWVLLLMAIFCSVISPLNVLYGKNALKYGIYNIGYDSISRHPLVLVSYKFSDNDTVMKEYFKNVTSAGAARVEHAQFLFTEMSFVYPIYLMVVAFFVSLYSCRKSVYGRWLTLTLLASIVLWVVYRCLSDTFDSQYLLIANGYIFLLFYVLPNLIFMYKRQLFKSGSGDYVATVFTNTDDE	network	7 transmembrane receptor (rhodopsin family)	1
114	Proboscivirus elephantidbeta5	AHC02847.1_114	Gene: U27; Product: DNA polymerase processivity subunit	protein	AHC02847.1	A0A075CYP9	412	KF921519.1	[62938:64176](-)	61.8	0.613	44.6	0.41	11	MDVSKMIMPDCSATSTTTPSVTGIAPNPVPHTAPTLNELLINTQPVLCAFRVDCMKLKNINKSILKIVQENVSTITFQGHCMIVQRVKPGDSNLSLKLVLDKCLLDEVNAPVTISNSMPLVGSLLEIVVQHKTETMFVSYNPNEPSCVTIKLVGGSCYATINTGRITNQRLIDLTHTPLIAAIYIPKSVLRSMMAWCKRGEKIPDECTVNQKISKRKRNNLKRDVILQFHAQTNQMRMVWGHGESMLPVADVSITSGDPCVYFTTNLERLGEAVLACVNMCTMSGFHIYDTSHPGEHVGVFSSRAGHYSLQVVVVSETQDIRLPTGDNTPLDDAVPSTSSAGYIPQGPVETRVGDETAVARVVNNGPRQLTIPAMLEELSSSNRDCYDDNTEDDDDYWE…	cluster	DNA polymerase processivity factor (UL42)	1
114	Proboscivirus elephantidbeta5	AHC02815.1_114	Gene: EE49; Product: membrane protein EE49	protein	AHC02815.1	A0A075CYD7	459	KF921519.1	[166237:167616](-)	53.6	0.482	56.4	0.51	36	MTGITVTLCMIRGFTMNALIITVIGTANAAISPTSAYSTETISSISVNTSDISSNPTGTSSIPFLEDLESSTYDVSSSGSGEDETSTSYTSATSETPTFTNTNFASAPAPTCSCPPVFNPNETYTYINVTNTTSRQKTHFTCTFTVEWTPPKDSDDNSTETTSATPSPSSADAGRADATRDSEDGTFYSPARKSLQLTVTILCLVILFTCVFSPLPFRSSLYLVFPKNSGLTQLVLVIGVLFLFIIAIMACLRDGELPLYADHVSFMICYSALLVNAFNLFLSNKFCVLLPEKLLAACAVFCTLVGAVNTLTCYQVSRYIAELHAKVSGLEVVQYEFINKELVKINFIETSILDNLHLIGYICPQLFLVCAAIFSTLLYRTSKYAKILCFTCIALIITH…	cluster	7 transmembrane receptor (rhodopsin family)	1
114	Proboscivirus elephantidbeta5	AHC02831.1_114	Gene: U4; Product: protein UL27	protein	AHC02831.1	A0A075CXT7	521	KF921519.1	[109262:110827](-)	28.7	0.193	60.8	0.62	11	MQYLYNSKYSHIFKGTPVQRVTYRFYDLEITYRNIPYLDIDLENITSEMIYKSAHMTCSSLFRMYGLTPETDSKLWVLLYKLFTVNEGSYDYRNTIGLELYINHLTAMYEELKDKSELLACINFTLGLGYFYMSYFVMYNHKKGNLLNYLHELCHVIHRYIDQIRLLHIRNPNNNKIEEFMHVMKDVFKNYRISQFYDHVMYNHIFGVTRIASNLLCGCSSVCQERHALKDRERTVRGIKIRPKPASKGPSPVLSIPVGFYINQAISIKTRFPTTGPELFGRAENVIGILRSPILYHISVEDIYKIEMCLKTDFYMTEFYNNKEANNYIIPVQSPNCREQEDMMLKLFNNVVFCMYLACQVRQVILSQWKILLTLFRNQISKIIYLLGEEDSLVKMCTE…	network	Herpesvirus U5-like family	1
114	Proboscivirus elephantidbeta5	AHC02784.1_114	Gene: U12; Product: envelope glycoprotein UL33	protein	AHC02784.1	A0A075CZR0	601	KF921519.1	join{[116523:116603](+), [116976:118700](+)}	59.5	0.562	48.7	0.43	9	MFFRKIKFDDAEKGNTSAIFVGLCDYKTQLGLDLYNVTWCNRTDRDRDATSFHHGVLIGTAISGLLINCLVILYWLATWRRFKQTAHLFNINLVIIDVLDCMAVPMMVQNDFGNLNVSLEMCRALLLIHHGAFVARPLFLMFIWISRYNSLVINSITKSKSSVKWHQVLCTTVAWGVAGFSAVPSLMFANIGTVLSDGGWVNGSNETAAKVYERSRTYGTCGIPFMAFDRSYVSLQMTFVRILMWTLTPLCVLCVTNILIVKMLHQNKFKRKVKPMLILLAQMVSFLLTEMPFTVTVFSNLATPVERNCSVSIDKENAALVTHAFTVAHLSTNPLLYVILGVSVKTLYRELRTGQLWKTNKEARRLQASSCTRLDRLSGSTTPQASRSSRTNRGVGIVS…	cluster	7 transmembrane receptor (rhodopsin family)	1
114	Proboscivirus elephantidbeta5	AHC02865.1_114	Gene: U74; Product: helicase-primase subunit	protein	AHC02865.1	A0A075CYH9	680	KF921519.1	[25809:27851](-)	22.4	0.164	81	0.76	45	MDCGQRGRFTAVHGMSCNITLYNVMEINCIPRPLFQVTYLVTNRKDLSSSIQTFFIVGDQINNMICQSLRLEESCDKNVHLKRVAVTSLLYENQISHVLMRLFHPSEIVFNENYEIVFATPIISEDGYEYDLLHMRSMSRMAAVGTYVEPSRPATPPGTCRGTWKVRHGIHTDRDSLMVSIVIENQKYIYSESNTRSKKAKLEAPFIIEPHTIKGVPILRIIPRTILIWFHETQCTVLLRDGIKMLYEKLFWGLKRRLLLPLCTYMGPDIVTGGGPKEICFVGFPFVATACAQTRESPIPCNVCFIDTIRCHGGLSPALGNVQVCYAVKKYANSSSRDEQTMPFNLYLSEEGLKVNEATVNDDMLLPVDVRYAYVKYGALICAKFKHVNFGTLCRLIGE…	cluster	Herpesvirus DNA helicase/primase complex associated protein	0.7
115	Quwivirus caviidbeta2	AGE11566.1_115	Gene: GP96; Note: similar to UL96	protein	AGE11566.1	Q67669	120	KC503762.1	[152672:153034](+)	46.6	0.286	90.2	0.53	25	MTSKKELLKETMRHRLEQKHCKFLSDALGETHPSVEQQRIRAACVAFDLERLATLSTARALLDVSTRRASDAQKRTALTKGLLDGDTFYESNDALIEINDRVAELKDNVLDAARSVSEDP	cluster	Protein of unknown function (DUF2664)	1
115	Quwivirus caviidbeta2	AGE11581.1_115	Gene: GP119.1; Note: similar to MCMV in INSD accession ACE95619.1	protein	AGE11581.1	E9RHB7	249	KC503762.1	[184631:185380](-)	61	0.388	53.1	0.4	3	MFSFTCDIVLSGGDIMRQFLILFFIYPRTYTFLTASLGVWYYDYKLKINCTVVADFKPKSAYLEFRDILRDGRPDRPITRGDGLIYVIFIERVLSGSFWGEFVQCVVKINATATLICALEITVNATEKRKCDSSTPSLISIDKSPHNPVLGSCPGMPDYPETLYLLSTNDTVTRDRYNNDHKKSNLALGAAILFSTLMIMLVLIVILHIIKYIRKRLTMRMARQRALDLFRRGVQYQRAEHDDNHIIYT	network	Yaba-Like Disease Virus IL18BP	1
115	Quwivirus caviidbeta2	AGE11514.1_115	Gene: GP37; Note: similar to UL37	protein	AGE11514.1	B7TPV6	305	KC503762.1	[60004:60921](-)	53.5	0.488	71.5	0.66	29	MGWTGLMLLCATAVRVLSERSARVADDFSCSYTACFNDRYTGGSLYGCTTECKMDGSVVYHGICDNVDAVFGDLYSMDDITPQVSSVLRVAVRYYISGYIVKPLLAMHEKESSIDRHEIYGNLHCQRSNRAIVTGHLSVEGDVFGKFLFSWNLTHNVNLTDSSWMGTDHHNLLLQKMNVKTYYDTVFMTFLCIRVLNSNVMKTTMIKKDYPGKCKKQKLLSEWKELWNDWNKYDEIGGEAGELSYIIDTDESDLTAKADQRTTGVVVLSSGVAMFLFMITVFVVKCRHHFSRDMRSSRGSFMHYV	cluster	Betaherpesvirus immediate-early glycoprotein UL37	1
115	Quwivirus caviidbeta2	AGE11584.1_115	Gene: GP128; Note: US22 family member	protein	AGE11584.1	B7TQ17	351	KC503762.1	[195710:196765](+)	62.9	0.479	41.9	0.39	4	MSPVVNRLPAARLRTRGPLRSVQWSVGYAKYLSRLPGCKTDLSSLRPYVGNKIDLRCFISTYNDTFFRLSWPTQKSVYVSELSEIVRAKIDKIICARYGIHSPHWIVTLGSVVNDKSRPLIPGASPLLLTDDRGRFLLYDGPILSCYQETSGGGGGRGAYVDSLCVVAESVELLISQGLSRSDWCYSAIGGAPYCTAPDQPLRLLTNWALDTKQLCAMAYTMGGYCWDMRGVPTAERDAFFVLSMGDIPRSMRLYCMLRPEFTFLGYMVETPATPLARCQIFILLSEKKEVYAYIRSERRSYKIAKTVDSFFRVSTQRLYVNTTFHRGEDTRRYPQVCLPPPQELLPVTID	cluster	US22 like	1
115	Quwivirus caviidbeta2	AGE11602.1_115	Gene: gp148; Note: MHC class I	protein	AGE11602.1	L7ZAM1	354	KC503762.1	[225798:226862](-)	60.7	0.534	59.3	0.54	9	MTPRMAAALAALLVLLATLAAAQAEPGRGLATVWKNSGEEHRLTRSYTIITARPGTWVFRHMIRVSLDGSTVVDGDGEALGIMLRPTVDWVRQADVRFWNREYGLAVGKLLTMPADLTEPEYVRNENATTAGVHRLDVFSVCVVNDTGKLVRTAHQMVRDDRTYFSLSSDFLEQNERRSRRSRRRGKGVACGALLATRIDGTDDRTSKRWCATQMGRLYAMWFRDNIERSCVSDVQYLLGLRNTLESARPRVSNYQGDAYPWWTYWAHYQEAPFPDDGPDDVSRGDGLRGLRRIALAVVMTAIPATLAIVMVAAWIVAMFRRLQPSCCDVWMPALSRCVIDDRYAPYEILANQK	cluster	Betaherpesvirus immediate-early glycoprotein UL37	1
115	Quwivirus caviidbeta2	AGE11515.1_115	Gene: GP38; Note: similar to UL38	protein	AGE11515.1	B7TPV7	354	KC503762.1	[61278:62342](-)	44.3	0.4	70	0.67	27	MMRVFIIEARVGKVVICLAVCPVFDQYRVPRGIDHSDRCLAGVSWSSDMDNDEERESPCFGGYVGKLIQSSMLGCSALSECVATMAEEGVVVAHRFGLWIRICDERYRYAAINSMKKLWIKRNYRPITGDIAIFGMCTRWKMRSRLPYRQIVFFMTSDWDVFAYDSDLIFYQAPSMRDFWGSPVMMEYDNVAMPVSICDRVRLNAVTVEDMIRVYRRFRLEMAVMEGRTDKSIQNGSVPVFEKRPRSREQQILIAATRAARDGNLTPVFIDDDAIRLNCDVPFYEHFIAPWIRKRNCSGSVAPETNVVRRMTALKSRPLPYPSEFFYDPFKISVGSRDASYSTRGDDVQKYVDG	network	US22 like	1
115	Quwivirus caviidbeta2	AGE11504.1_115	Gene: GP28; Note: similar to UL28	protein	AGE11504.1	E9RH42	355	KC503762.1	[41533:42600](-)	50.1	0.419	78.8	0.8	46	MTSAAVISRTRVDESYPSKNLLAMELVNTCPKKPGDGRWMSFDRFVTSHTGSMVPIGWPPGDRLVIGPNKDAVEFDIEEVEFGDYECVSPLFDIALVGTVRLEVFEPIAPRTFAILSSYGGRVYAFSTRTKLLYILDDEGIESLLQHGRGMRNVFELYDISPTTPYREATFFEFSCSPVLFDAMRHGITLPRIITFQVAHPRFTCESAHMLEGYFMFGDCHHLNLHQFYPGRLFECLNTAGYHVLGQGYRMAIVVVNRECEVFVLLQNAMLLKVANTIVGFIRDRLLNTAGVRKLVFKSGRAKNHICVGECVSFDCDVKYVLQDDGWFYDKLKTVTADLKDATHPKEITTLVISD	cluster	US22 like	1
115	Quwivirus caviidbeta2	AGE11601.1_115	Gene: gp147; Note: MHC class I	protein	AGE11601.1	E9RHD4	403	KC503762.1	[223675:224886](-)	44.4	0.335	41.9	0.35	9	MSLRTCDIRAAWPLMIAAIVLRLDQQAASPYVSVSKDLRLAMHVTYNSSWVSDPTIVLHLSEEPAIRFTVNETTNHVAGVSVAHWIDVNLTRFYTKNLAPYILAFVNDTEFIRNNGSSLTNGSDTLQLAMGCSVPSTRSFNWKAYWSYGHNGSTWQECNSTTSSDWLMPCGNDTDLVTPVANSSDLELHLRGVVHNETVAAFVRYDCYRTVVGGRHYDRRFWSQVSDFSRPTLRTHVVNETDDGSNVTKMCCTITGTSIVKPHVAWYDSTSNSYHYTARQERLPLGNGTYLERGCMNITNETDVRRYECSLYYTVSFDGRSDAYLLSVANGSWTSIFMSPPLRGAERRAEVERGYVGLFCAALLVLFIVCACVIWGCRNFKPTRPLAVWFVRDVDDDRA…	cluster	Immunoglobulin C1-set domain	0.56
115	Quwivirus caviidbeta2	AGE11548.1_115	Gene: GP78; Note: similar to UL78; G-protein coupled receptor	protein	AGE11548.1	B7TPY4	414	KC503762.1	[124679:125923](+)	72.2	0.656	61.6	0.59	21	MATTAATTTVLTVVHRLSLAETLARNYSYFYIPIVPQSFQIWVVPSAVFFSVLYVITLYKRRFSDAGSVVSIGIMAGWFTSLLANAVLQVPVYRDFGFSDKTCKTLLFMDDIGSYACVLQFIYMIVDMIYATIHPRFDRKTFTAVTAMQACALCWVTAAFLAAPSGIVSVSTRQLGSRAACTVPLTHSTLVMTIKISFAGCVPLLLTIPLCAEVAYAERRSDRYPQLGVAVLHHILMFLFHAPYPIVRAVRAVYGDLRDPPGILDYTETVSEGLQLARLAVLPMIVTLFAEPGSLGKAMRDGSSFVLGVLRWLVSLVREKRADVVAKLVHAVKALLLKQLLGCESRKGPTGHDKCFVHYEVPSNSPSIVDEEEGEEEGSRCDSVVTAECGISDQTETAP…	cluster	7 transmembrane receptor (rhodopsin family)	1
115	Quwivirus caviidbeta2	AGE11517.1_115	Gene: gp38.2; Note: similar to UL41a	protein	AGE11517.1	B7TPV9	436	KC503762.1	[63833:65143](-)	41	0.255	47.8	0.33	4	MSRSYQSTRKCVLWLVRTARMRAVCLILGFVALCVGANCDYLMQYGLYRDCHAVPEEGLPHDKSAEFAIRNTYWISGGLRSEGDVSISGAKIFGTHVDAGTTAALSGGCDNFYAGVGMAIERLATVVKDFVTDGNLKPFTFPEHFSVIATSIVTDGDRAYVHVKLSEDIDPSKPHVHEGAEKDRTISSTCHVDKSGQLTPTFTDPENRVEAVEFANTLCYMVAVQFKGYMIDKFLRDAVIAKHRFELHTAGHIDVEAAHEQIFRINAVHDFAQGSGAFDCLAQRVMHHGVEDKLLCVMRGDGVDRVSWLRIVHDNKDVRPDAYGSVNRHYLRGGYLWAMMPLDRYDSAKCVCTHNGRDVYALAPIVPTDEMDSWFAKFADKILADPAWYSIVALAVMLL…	cluster	Immunoglobulin C1-set domain	0.56
115	Quwivirus caviidbeta2	AGE11591.1_115	Gene: gp138.2; Note: originally annotated as gp138 in NC_011587.1	protein	AGE11591.1	B7TQ18	491	KC503762.1	[201141:202616](-)	60.1	0.522	62.9	0.56	10	MNPRTISRIVCFMTTHLTFLSSNLYVRVNDTVWLSCVSSAVQNKIEIRSSSTLGEELHVTAVGDDLIPIELPDGINCYVRKYSDHNELLVTFKFIVNRTGKYHCFENDKVVKTMLLLPHGTVKPSTLIFYDTLWVNCTVVNKMLNGTMYLVNESGKSMKHDIFCDRTRSYIYNTTKLPGFYYVCSYILNISGLAITQAKTYLNSSSVKTFTEYRSDIKLTCAMSLNGQHPSAAYWDRYVYANVRHNHPKDLLYYHNECGYPHDRYDEKDSRLKICSARHFIFTDYFHDNLLSVYYEFNQYRISNTLQYYQPWDPNNWEWNITIVIEYDLRRYGTYMCGICNDNVCYVNTFDVYPKIYMEIFTDGPFTEVKCILRNALPHYYDELLPVPDVVMMIVPPGQ…	network	Immunoglobulin V-set domain	0.32
115	Quwivirus caviidbeta2	AGE11590.1_115	Gene: gp138.1; Note: similar to gp138.2	protein	AGE11590.1	L7ZA62	502	KC503762.1	[199561:201069](-)	57.3	0.412	63.1	0.56	10	MEYMMLLLACSTIMHSLIMTLETSSELRGLYVNINDTVLLTCRSSSLQNRIRLYNVQLRGETLDVDSINRPTASPTADDRNYSLHKHSDYHELSVTFTFKIDYTGIYYCTENEMIKNVTWLIPLGMMTASTTMFNKTLWINCTILDETLKGIMQLVNERGESTTHDTFCNQTRSYIYNATRFTGTMYTCLYNLQQTGLAISYANVYLESNKMNTSSHPTESKIILSCNVLLSNPFLTHIYWDRDLYLNTTRSMKQDTGFYYNNCIYPYYQYGNKQHGLDVCRIRHFVHLDYFSDEMLQLQYYYDDYIITVNMRQLIDPEVWDVSTTLRIFNDVRRCGTYTCGICDDISCYVNRIDGHIHVTKDVILHPTNIEVKCSVPIPIPRHYKDMSFFTDVHIIPV…	network	Immunoglobulin V-set domain	0.32
115	Quwivirus caviidbeta2	AGE11592.1_115	Gene: gp138.3	protein	AGE11592.1	L7ZAL3	504	KC503762.1	[202877:204391](-)	61.8	0.404	51.2	0.32	10	MPVYVSIRIILIYYVCNSATAATGNSNVDKLYLQSGDRVTLSCASFNLSSTITIRSRLCIFGDEYAVSRSQDSGSISNRTLLSRLNATFTERIYSTNYRIEIRFTFQTTLTGVYECIVGSQPRNSSWLTPIDIVEASSVVYNDTVWINCTITSGAFSGYMFLHNETGPIQLSRQQVTVCSQGDSVSYMYNSTSFPGKRLGCVFHPTQCAPLTMDHSHLYLESSEIKSSIQYSANEFIISCSQLSNNGAPSMIYWDLKPCIRDLFHSDRRDVCDAKQLYNIGKPRDGSMLYTVSGYSISTSISPQFAGHPTILSSTTLQHTMDLGAYGMYYCGICYVGTCHSRHITLLPMISVRVERLPDDRRVNCSIYPITLNMVTTESNHRLHITQKPPGLGDDFQTY…	cluster	Marek's disease glycoprotein A	0.93
115	Quwivirus caviidbeta2	AGE11508.1_115	Gene: GP30; Note: similar to UL30	protein	AGE11508.1	E9RH46	572	KC503762.1	[49300:51018](-)	27.2	0.165	54.8	0.55	15	MLSQDLDSHVDEIDDIAWSDMDFWLIRDTGTVRNMLLTSEGAFSVHGLSFDDDSVIWSVLINGYLELDQSITRPVMKAEQFLTFLRTREFVDGFHPDAETASRLLATCHYLIAYYASFSQKRNTLIGYVRLLCRMANSVFEQLLMLRHMGECHDNVNLRVVFDMLRNPISEGTVKNAYSTEDLYEHYCSRVGFVSKALCDCHKCARVIPDAIAGTRMPWLYGNYSVTATAGAESAGRVRRRRRCGTAVTDTPDGLNVSGIRRARRIGAMGSDIAYRSNVSARYGLHGSVAYLSESPSFPPMYLPNIVHVDDTSRDVMLRELSTDLMQSYVYGAVDSGRLLISLDNDSAGRGLLERIVLNLVYNVCFVLFLISTVRRLIAFEIDLLAQEFVLQGVRMCRI…	network	Herpesvirus U5-like family	1
115	Quwivirus caviidbeta2	AGE11600.1_115	Gene: gp146; Note: IRS1/TRS1; US22 superfamily member	protein	AGE11600.1	E9RHD3	660	KC503762.1	[217721:219703](-)	33.8	0.282	43.4	0.36	10	MSRSVSRGVFFPDAGGAPAMNTRLGFERVYEMFARFSSENEITVSRRVCQYRGVLLPVGRPPNIRIRVAPRYDFPSLTGIDVQTICPAAEPWAVFAGTVISSSTPVSDAGDPRAEHPLFVLIGRAMRVLTYDHLTREVFLVARDLHEFAVRGMLLVPGVYEPHFAPLPAVVARQPVAAALDAVVLTDGVAAAEEFLRARRGDRLLLHTPGRAPCVLLLVDGLNGVREAWPFCEISDSSWSAFVRFIRDRLGCRARVVGLIGERPDRLRRGTWLETSRRRAVDAASRLLPGSLDGSRARPLLPSRRQRPSVPVRDVAIRDRRAVAAEGDPFRCAQLVVGDQFGAVYSYRSVDGRLYRLSEDLRHLLRVGLLRSLTTGAESHGQDADTWATRLTAEADACR…	cluster	US22 like	1
116	Quwivirus miniopteridbeta1	AFK83960.1_116	Product: B121.5	protein	AFK83960.1	I3VQB6	165	JQ805139.1	[160886:161383](-)	64	0.544	41.4	0.36	3	MMRVLCLSLASLVSVSLGLEICMNAGDMTLSCSTASMSTAVVGRWYVNGTIVAYVDIEKSKSDGLGTVTHERRANITFMSLTLRSNGGLTGLFKCEFTFKDLSIFTSSVKHINRAQLHALPGCELDLKTVTWFSLTLATGLCIFFYGFIAQRMISGCLTIQKSLT	network	Immunoglobulin C1-set domain	0.4
116	Quwivirus miniopteridbeta1	AFK84008.1_116	Product: b162	protein	AFK84008.1	I3VQG4	213	JQ805139.1	[221016:221657](-)	70.5	0.572	70.2	0.57	58	MSVEAAERWAPRLHRWVIGYSLLLSASSAVLCIGLILLSVGYSDRCPDGHPPKPFEPVPHGPGPCEWPWLSTEFLCVWVSSTPATAYRAFLTCQSMNSDLCPLVLNTEERFLRSGLWSDFWVDRHRATPEDPWTSFGPFSQRLRKIGILWDHPTLRYGHGQLFVGENGTLRTCPEPCAERRAFACCRHRYHEGHRLWGLPAYGKQCTSQRKRW	network	Lectin C-type domain	0.8
116	Quwivirus miniopteridbeta1	AFK83957.1_116	Product: b121.2	protein	AFK83957.1	I3VQB3	221	JQ805139.1	[158214:158879](-)	71.7	0.495	32.9	0.17	3	MTARGPLSTFFRYVTLYVFFNLSKATSPPTVTLSYEQNCGNVSFLCIGQSVSGYFTLTLTIDEKTVSEKKIDDIDGQGPFSLSIVGSYAICDSCTQISLSCVGYNGRMRKKRKYVKRANCITDKDEYDYLFTGYPAPAIAYNNHSVADTDRPIRANRTGSPTGVKTTVNWVMFAVFFNILTFIVVAAVYWMCRDCDLHRIVPIRRANYVILPKTKYTTRCI	network	Yaba-Like Disease Virus IL18BP	1
116	Quwivirus miniopteridbeta1	AFK83973.1_116	Product: B132	protein	AFK83973.1	I3VQC9	238	JQ805139.1	[176434:177150](-)	68.5	0.709	38.1	0.31	3	MLIVRVFLYVAWIFASVAASELSLSDSDGELVFLETGTALSCSCVTGDLSHQVTWKIVKEGFERPLQTNGNTLDPRYAHSMTVRKVPSTYSEWNVTSTIVIKDTSNTYGRYVCEFADCGRFSFRVVKKLSCEVAWRSAGESVRVHCPVTDRALRGGSEIVWMVANATHQREVGRLWHLNAQREVYLDPRNDGDAYCFYRRMPYGNLYVAIYVDERVPCYYIAYLFRHGDLVSVGYVYA	cluster	BARF1 second Ig-like domain	0.36
116	Quwivirus miniopteridbeta1	AFK84007.1_116	Product: b161	protein	AFK84007.1	I3VQG3	266	JQ805139.1	[220222:221022](-)	70.7	0.46	67.3	0.48	24	MVSPWLAAPVYAYGALMRRWAERAERKAAFRASRLRDPETPPRRNPSPVRIPVRIPVRDASRDPCRNPRRDPVRDPSRNAIDALSPYPATLCTAGILGAIHVITLAAFAWGVWAMCLSEPGCCSLPFRTPPPVPQAPCPPPMCRWPWVGFGSFCFLYNETKMTRSDASRQCYSVGAELCPLIWDEEISFLTRGTFDGAFVGRVRRNASRPWGLETGEWDIPRLNVSDVGSVYVKGDWFAATANEYERRAFVCCQTPYHAGLPVPRA	network	Lectin C-type domain	0.8
116	Quwivirus miniopteridbeta1	AFK84009.1_116	Product: b163	protein	AFK84009.1	I3VQG5	275	JQ805139.1	[221776:222603](-)	72.4	0.533	65	0.52	34	MTAPPRVPANALGRRDSPKALGPRLWPDRPQPRRRRFIFWTLATFAASLFSAALLSAATAAYLQRLWTRIAESEMAACKPSKPSEQPGVSRQATTLSYRWFPDSCANRPCRRPWKGWNGACYYAPPESLPWYAAADKCKVLQSTADIAVVRTLDELEFLLSGPYDDHQIGRMRTDCRPENVAVFGRIDAWDDPPKLHVKGARIGVVYINGTELWAEEEFTRPRRFVCSLNATTQCVQERRRACEGLADPKDARECYREAATGPSPTHHITSDAPR	network	Lectin C-type domain	0.7
116	Quwivirus miniopteridbeta1	AFK83990.1_116	Product: b149.14	protein	AFK83990.1	I3VQE6	283	JQ805139.1	[196700:197551](-)	51.1	0.327	70.1	0.67	24	MSCLNGGSMRIDLCNGNNTITVTKSLYATIPGITFHKDSKGGVIAIMIFDHSVAGLYRCIHRNRRTKSYTLITNDKLVSTYKHYNGSDTFVCSSPYQKIEIYMEVDGEDVTDRCYKYINGTVTNLVYSAAVIHNASCVAYISCRDSAFHGPTYILHNNNYILHKNGFRSSCSRDKRETFLRIVDERGGEFSDSNNREREGALIHRKARNSPRVFYVWCVTKTKHFVYVSDIFNVTNKPRLLIKDTTARAFVADAVQRSYRVNIYLCIICIILTVYFPSNPDNL	network	Marek's disease glycoprotein A	1
116	Quwivirus miniopteridbeta1	AFK83959.1_116	Product: B121.4	protein	AFK83959.1	I3VQB5	283	JQ805139.1	[159901:160752](-)	73.5	0.513	43	0.38	5	MIAILMYVYTSLASVIKQDIKKINGGHSLTCTYYGNPVESNWTRLYNRSLETIVVVNSTYTDAMVLGEYNVTYKVERQKSNSHVSVTTILKTTSPDLGSYWCAFGNDRELLTIPFDDVSMRYRSNGCGWIVNCTSHVRCGNTTVLWFMNSSYIGAADRYGQKLINGTIANPHNYVVTYLNGTGKLSLINSHGNLSCLYSSCDTYGAKTVKIPIHVTPRCRTSLYNTTRPIDEVSEDTLHTTLLIVGCIFFSISVAVIIACFHNKLTEIPPDEDYSIITEVYNF	cluster	Immunoglobulin V-set domain	0.47
116	Quwivirus miniopteridbeta1	AFK83991.1_116	Product: b149.15	protein	AFK83991.1	I3VQE7	288	JQ805139.1	[198107:198973](-)	55.8	0.46	31.2	0.21	3	MSFHICARRPKFAAIAAIAYMFKFAYSIQCDDESVITAGYGHDVSLQCIGQDAAFMVLKCGNSESRSSIGRPSFGEYEVYKDGRTVTLQKNDINDGIHRAYHCFIGERCIRKIVVLAGSVINSIYERRHTNDIFSCSSKDFANVTSLSMYVNGDAVTPWYDQNGISVTYSTEIIKTAYCTTFLSCLDSNITGHRMYIDQNTDIYVSDTDILRSFIEYDTKYDISSENEAIVLNVNSELVCDNLRMDTIKINNVRSEGIHIFCDPNMFIYISRPFALNFSFNCVNNTVI	network	Immunoglobulin V-set domain	0.56
116	Quwivirus miniopteridbeta1	AFK83974.1_116	Product: b133	protein	AFK83974.1	I3VQD0	302	JQ805139.1	[177144:178052](-)	75.1	0.555	35.8	0.22	3	MLRPCLLVWCAILSSEACKSTFRARVIATNGSYRAECFCNTSCDSVEMRWTYVSTWAESRALSMMTFNRSVAIVKNFSSDEGNRVFYVTETVGGAADYKKRVAGYVDISTDRGGFGRYICDIRTTKQNRTFKLRVDPKTSGRVLTNGTYRCTVRGERPVRDNISTEWFERRRSAKRSIGKISSRDGVSQTIRIDNYTMDLYRYLTDDIYSLVPSTAEPPFSGYSCRLSLNRHVIAHILLTKDAAHVDQLKLAFLKHEIFICICLLGVTIVALVFLSKDWIRQQAFLAYASFVHTRFDKGQGC	cluster	Immunoglobulin V-set domain	0.47
116	Quwivirus miniopteridbeta1	AFK84002.1_116	Product: b156	protein	AFK84002.1	I3VQF8	304	JQ805139.1	[216903:217817](-)	57.1	0.408	59.8	0.46	6	MVSLDRFKTKPASVDRGKFQVVCDTSFWQKHHVCRRWVLAAMVLLCTVALYALVFAAAYFGGILFDGSAAENDEHDSSALPSSANRAPVNYSFKDIMRAVEAKDEQPLDVAWPAKYLSYRWFSHSCVNRSCSYPWIGWDGVCFYSPPVELSWWKADAYCGKLQYTAELAGVRTSEELDFLLSGRYDGYLVGRYKMGNRSEDALIIRGLYPWDTLKDLTINGSSRGQVYINDTELWADSNSFRRRRFVCRLNTTFQCDLSRRIHCGYGVNLKHRRYCRDEVLTGAVPVDGSTDPPSWWWNGFWSP	network	Lectin C-type domain	0.7
116	Quwivirus miniopteridbeta1	AFK83988.1_116	Product: b149.11	protein	AFK83988.1	I3VQE4	310	JQ805139.1	[193663:194595](-)	60.8	0.458	77	0.71	24	MAGCIGMSVAVLLICLGQWCLCAYGTKTAQRSCSTSVILYNDDDVVTVSCAFPTKVLMYICHENKTFEIDKTKTVNGINFTVSAYVTKGQASFGSGVVGIHSCENKQKICNNVILLGRHMTASSYERHVDNETFVCENLYPTIVELWMYVNGSNVTGECWRHDNGSISYTASYIVNAQCVAHIPCINRSVAEVIYKLHDEYEIVQYGDDLRCLKNGTENASILSTDGETGVKFSDRGDYGTTTIPWNTLNETSYVWCVRFSDNGAYISDPLRLNKTFWSARISESSSVRRLACSTIVLVNIIYCLGYLVF	cluster	Herpes-like virus membrane glycoprotein UL141	1
116	Quwivirus miniopteridbeta1	AFK83983.1_116	Product: b149.5	protein	AFK83983.1	I3VQD9	319	JQ805139.1	[186440:187399](-)	61.2	0.582	70.8	0.67	24	MESKYKLTSLVVFSCTCHLMLRCLCRDSVCGIKNENYYDDGDVVNYSCDPSEILILSDCKTGKVHPVVAREKYGKIDFTSDRHHGVKGHSPFDHTVIGWYNCMSGSTCSSRNFIFSRRMVASRYDRNNIEDVFTCETPFPDMVQLEMYINGVVVSDHNVSIKGTIRYAAPVIHTATCVGFVPCVNRLFTGHTFKLHDDGFTFVKNQTGHLGCYRNGWGTTSLRLVRSDIRVTFSEFDVTTAEDRSNDSVSRGWCVTVSNDSVYISDAFTLNRGSNPYAVLGILGTSTGTFISDTWISRVSVAWGLYYLIIPTANVFFVM	cluster	Herpes-like virus membrane glycoprotein UL141	1
116	Quwivirus miniopteridbeta1	AFK83975.1_116	Product: B148	protein	AFK83975.1	I3VQD1	321	JQ805139.1	[178191:179156](-)	62.8	0.53	57.1	0.45	5	MLYIVPVLLLVAPVTGVAQRDVPTVIMTNATTAVLYCDSGLVDDVAEMGWVYCEEWSVERCRTMWSTTTAYDVAAGDIEVYGRSEESVLKLTTSTIARRVYGQDTMWISSTLKFRPSHKDLGYYMCYFVPTSVDREQLFGKDVRRVRYSVMLPVNVTYKHEHVGEAATVNFRIDDVSEMDDTTVLIKLFGHTENDLRAMEISPSQLSVESKWSRVSKTRERGRVIYTVKLYEAGPSVKLAAVFSLFNRTQIGLGEAAFFPPDRPRTVTRVLGTLITAIGSIFLYVCLRRRGISAHSPGSSCKFFVCVLAILLFDKLDMIHK	network	Immunoglobulin V-set domain	0.33
116	Quwivirus miniopteridbeta1	AFK83984.1_116	Product: b149.6	protein	AFK83984.1	I3VQE0	321	JQ805139.1	[187503:188468](-)	53.8	0.448	76.4	0.72	23	MNIQRVLQSFAMSVCIWQPMLRHICGYDECFHRDNYYDEGDIVNMSCEREKFLFFRNCDLYSNHIILQETVVGKMNFTSDWRKGIIGRGTFDHNVFGWYECFPENDCPRRHYLLGRRTLTSTYERRGGADTFICHTIFPDLVKLQLYVNGVNVTDYEYINGTIRYTTHLIRNATCVAQIGCINRSIPGPTFKLHDKGFTVTKDGDLDCLRDGKGMTSLRPVNSDVGGRFSDEDSAMAVRNDSIRSTSCGWCITVLDNVISISDVFALTNVSGHCAITETLDEVTGTFISGAGTSHVNVVRGIDYLTTFFVNIIIICKMFVL	cluster	Herpes-like virus membrane glycoprotein UL141	1
116	Quwivirus miniopteridbeta1	AFK84010.1_116	Product: b149.7	protein	AFK84010.1	I3VQG6	321	JQ805139.1	[188937:189902](-)	69.1	0.661	76.7	0.73	23	MAMRRGLCYFVISACIWQLVLRQIYGTSTCLTENDKYYEEGDSVKFSCEPREMLYVFPCHLDAVHLVMYKDDNFGNLSFTSDFMQGVKGSGPFDYSILGRYECNSGSECVRREYILGRHVVTSSYERQGDKDIFTCKTPFPDVVALKMHINGSYFHDHRDYLNGTIQYIAPLIHKARCEAYMWCVQRQFFGPTFYLHDDGFTFAKNETGRLDCFRTAGETAYLWPVMSDIGGRFSDQDDVTVTNDQFNESTTCGWCIMVSSDSISISDMLSLNNASTPCDITETLNRTTGAFVLNAGISSVNVALRLAYLVSFILYMYLLM	cluster	Herpes-like virus membrane glycoprotein UL141	1
116	Quwivirus miniopteridbeta1	AFK83985.1_116	Product: b149.8	protein	AFK83985.1	I3VQE1	322	JQ805139.1	[189995:190963](-)	52	0.44	76.7	0.72	24	MYIQRGLAISACVWQLMLQHIYSTYVCPHENDKYYDEGDTVIFLCAREHLLHVYTCHDNLTRIISMKQTIGNVSFKPDWWHRTKASAAFDYTVVGWFACTFLDVCLRREFILGRHMVTARYERHDNEDIFICETPFPDIVHLQMYIDGDDVPDHDVDVNGTIRYAAPLISNATCLGYAFCVDRWFTGRIFHFHHNNFTFVKNETIPLNCFRSGEGTTSLLPVKNDIGGRFSEHDDVTLIRNHFDESTLSGWCITVSDDSFYISDVFTLINAYSTSNITEILDKTAEVFVLDAGTSHVSFARGLSFIVICVVNAMLYQINIMF	cluster	Herpes-like virus membrane glycoprotein UL141	1
116	Quwivirus miniopteridbeta1	AFK83987.1_116	Product: b149.10	protein	AFK83987.1	I3VQE3	322	JQ805139.1	[192609:193577](-)	58.2	0.524	76.5	0.74	23	MLTHRELRACVMSLCAWQLLIQSTSGNTVCSHKNYTSFDVGEPVTFSCDDGQSLSLYSCYDRRMKTITGSGSIGNTSVTRSEKKIESAVFDHTLIGWSACTSQNTCKRLVYIVGRHMVAAKYARYGGMDIFTCETPVPELVRLEMYVDGVSVTHRCFKYGNGSIGYIARLIRTAMCAAYLPCLGLSVPGTTFNLHQGGFNLARLNGHWDCYKNGVGKTSLRLIQNDVGGILSDRDNVTTPWDRSNVPVVCGWCVKIADEIIHISDVFRMNIFLGVHTHDTCTIAEYLDWSTGTFIPDVQTSHASATRGLGYLLIVMLYILLI	cluster	Herpes-like virus membrane glycoprotein UL141	1
116	Quwivirus miniopteridbeta1	AFK83986.1_116	Product: b149.9	protein	AFK83986.1	I3VQE2	323	JQ805139.1	[191079:192050](-)	54.6	0.459	72.8	0.68	24	MDIQRGLHNLVMLACVWQLMFQRVYSNYKCPRENDKYYNEGESVRFSCKERQLLDFFNCKTRSTHRIILAQTIGNISFTSPWYLGTNGTGIFDDTVVGWFSCMSTSVICARREFILGYKTLTSSYKRQNGKDIFVCDTLYPDMVNLEMYVNGVNVTGYHVSRNGTMQHTAPVIFNATCVAHMPCIGRTFYGTQFNFHDNVFALKNNETGNLNCSRDYEGTTSIQPVNIKVGGIFPEPCNNMTIQDDLKSTTCGWCVTVTNDTVLLSDVFTLNTSDPCPIAETVDKTMLAFVSDAGSSCVSISRGFGCLIIFFVNVIYYHEIIL	cluster	Herpes-like virus membrane glycoprotein UL141	1
116	Quwivirus miniopteridbeta1	AFK83992.1_116	Product: b149.12	protein	AFK83992.1	I3VQE8	324	JQ805139.1	[194655:195629](-)	62	0.515	75.1	0.7	24	MNFQIHLVGVALSIYVIHATEYENQCAHEETKRYEYNSTILLVCGTGRLGYVYVCYTGTRYETKNTLNIGDFSFIPLNDDTVGYGRFNYTVVGWYECIENAKCINKRIIIGSRMVVSTYRRYQGMDTFMCDNPYPNIVDLWMFADGDNVTDRCRRHDNGSISYATSRINTAVCAAHLPCMNKSYYDLTYSMHENTYNLTMNEDDEHLNCSRDTIGTTAMQAINDESGGNFSHHLYNIMEPWDKLEKSWLCSWCVTVSENDVSISDAVMQRDNKQCPITERSNPETETSIADAVTSSGKTVQTLNYMTIFVICLLTYNLNDMQLV	cluster	Herpes-like virus membrane glycoprotein UL141	1
116	Quwivirus miniopteridbeta1	AFK83982.1_116	Product: b149.4	protein	AFK83982.1	I3VQD8	328	JQ805139.1	[185403:186389](-)	56.3	0.438	71.3	0.65	24	MLSIIKTFYHFYRIMFSRTEICIFGLLLCAMRISCNNKCKIYLYQLAINKTSDVRCGGGNSMHVYSCYTNITFNIQAGGYLNDILFEKTSNTIIAKGVGFKYTHVGWYECLNRDSCVSKAYYIVRSPFTYTRHAGYDTVMCDTIFPEVAASWMKIDGINVTDQCRKHKNGSISYTAPRITTARCMSYLWCMGISFYTYDFHLHQKINVTRNGTRLECVANEGKAFLQTIHDETGGRFSDRQDPNRDNESTAACGWCVRAKGYDAYVSDAFNLNDTHKNCYITETDAESSHAFVGNAANFDTILSYSVLLVNVFLTLELCSVIFVPGNF	cluster	Herpes-like virus membrane glycoprotein UL141	1
116	Quwivirus miniopteridbeta1	AFK83978.1_116	Product: b149.1	protein	AFK83978.1	I3VQD4	328	JQ805139.1	[182401:183387](-)	55.5	0.421	72	0.68	23.5	MYIENSLINTRDLNTFSVFFYRMMYSWLKICIFGILCVVRMSCNDDKCTQVKKYELLTGKAYDVRCTYKPLIQMYSCYDNLTLDIDYTTIFNGINFQKTGGGILAKNIKLEYYNVGWYKCFNGASCVSKTYFIVGAPFTYTRYEGKDTLMCGNIFPEIARPWLTIEGKNVTDDCEKHKNGSISYTASHITTAQCISYLSCMNESFYVYTLHFHADNITKINNHPKCVKGAFFRPIHGEIGGTFSELGNPHKHKPESSCAWCILERSGNVYFSDAFDRNTNQKCDITETYRKSNKAFVVNAARFDTNCVERLSCLILLVNVILYLSRVL	cluster	Herpes-like virus membrane glycoprotein UL141	1
116	Quwivirus miniopteridbeta1	AFK83980.1_116	Product: b149.3	protein	AFK83980.1	I3VQD6	330	JQ805139.1	[184350:185342](-)	59.5	0.514	70	0.65	23	MFTRLGLCACVLLMCGGQLSHQYDMMEIWARTSIYNSECSEVSLEEAVDETNFSIECTASTSLQWFVCRNNKFFTVSDSTIIDDTVFRRLEDRLVGTIKSNLTAVGWYKCFNYDKCISERFFAGKNMIAFNYVRYGGIDVVICDNFFQDIVQPWIIVDGENVTQKCRSHPNGSLSYAAPHITKARCMSYLPCMNKTFHSVIFELHEKYTITNDTGDLQCTWTSDTMTYISSIKRIGGKYSSKGGHEHTDWLNVTDESMTSCGWCITTIADTIYISDGINLTDIHSSCIAFETYTTETEEFLKTSRASPEQSLRYATFLFATAFFIVEFVV	cluster	Herpes-like virus membrane glycoprotein UL141	1
116	Quwivirus miniopteridbeta1	AFK83857.1_116	Product: B38	protein	AFK83857.1	I3VQ13	337	JQ805139.1	[38520:39533](-)	53.3	0.428	74.7	0.7	29	MAVGSWEEHGRYMSEVTCIGELVQASILGRDKLELKVREYMLSNTVVRHVSGIRVTICDLGYRYLMLDAVTKTRLGTHYPPVKGDLAVFGVSDEWRAASELPSRQIVFLISQQWDVYAFNGGVLFYVAPTMQQFWISTIVLEYENAIFPVNVHDRVRPFCRSIDELIMFYHRVALHKSAYEMLKTKEPEQIRLDVEKNRFYIMFQEIECAIQRGLLPPLFTNCGILRLNCDASFYVLHLSRWIMQNNNPVVCMPAEMTLSGLGRPAPSYRPAVATPPIISKTSPERSTDTPDKKNRKRKKSAPICIPPTVRGLNDSANGRNVTGCPDTTDGSGSQFE	cluster	US22 like	1
116	Quwivirus miniopteridbeta1	AFK83864.1_116	Product: b39.5	protein	AFK83864.1	I3VQ20	361	JQ805139.1	[45105:46190](-)	58.1	0.333	36.7	0.35	3	MILSEKRLIVFFLMKSLWQCVFLWVLCVCTDGDVTVEVDTFFYLPVDEQHDCSVRVGGEVLVRTSSDMGMDVDLDVADVADIDVRDFSFGYIFVCVLYWDAHEALRTVYGGDVKRATTKLTGSRHNCWTVAETILYNGSGLVHVESDRARFNETLVSGIVCPRNLEGFRAPRVDIYYARVNDSHVALTCVAVAYFPKNITVSWYCGWVWLRGVIGSEGDSNCTVNITVALSAVDGCRCHVIHDSVGALSVSTRHAKLSIGSDVCVNECTYRILTYVFIEWALALLVLIWLVYSCHLCVRNCARFGFFNDVVAACLRIRERSDVLIERQMEHAYFCGHRYRIAVLSDESAAGEMVSVCEERE	cluster	Immunoglobulin C1-set domain	0.56
116	Quwivirus miniopteridbeta1	AFK83843.1_116	Product: B28.3	protein	AFK83843.1	I3VPZ9	362	JQ805139.1	[18350:19438](-)	58.5	0.453	79.5	0.78	36	MGMLRGIRDRESIAQRVRSRSEMGRAMRFDDVSTTAQHPYVERFVRRCTVTVGSDDVYRRRIKSLITAYRGTRVSVSWPLGYRYVVGRDSYFGVRLDRSDVCGFAELARYDWIVFGGLLCPGYRFPYIDSDVWIILTCSGEVFGYGPCTRLLYRLSGSVKEFTRFGGFYATELYELPHASMAVERDLYGLRLCDEDLVWVLWGVADPQMLLETVSANCGSCFYGVDESYAFTFGTRSYFELDSKYSPCVFTCLQNAGYYVIGLCTLFCRVILLNVEDSGIYVLHGRTVIKAANDVRHFMRLRLRAFLLGCDFCFTVSDVGEGYVPIGSRIDFGCRAIYDDSGDYEIERKWFLHKPIYYIGDA	cluster	US22 like	1
116	Quwivirus miniopteridbeta1	AFK83841.1_116	Product: B28.1	protein	AFK83841.1	I3VPZ7	380	JQ805139.1	[15838:16980](-)	49.7	0.396	72.5	0.71	48	MEDVPWYEQERAPDQTDPFWIVQRLSTDALPRAKHAPKAVEDNFRAVSSMLPSDRPDNNRVPEPLIRFLKTYDDCVMKIAWPPKFYLRVKWAEESLVRDAPDPLARFSDDLDVYWLKQLGKITTIFAENDLGNAKVLDLHVFVGSDMSVFAYNSQKTCLYTLCDHLSDLLDTGARYARLFYTTDYNLGTRELESGVYGHPVLSEGVFDKLLAVNPQKSMAKQFAKSCAGHMLTNFFNDHIFVLGNEHTLGLHKIMSVECFDVLHHAGFFVFGITSAVNVQIVLMHENMSGVFHWTFYHAVMLVAEDVRSYLRMKCPQVLGCGMRTYYGGSQRIMRMGKTFGLKMTDACQLPDMRFFAERWGRRGGTKQSVKREPECKMEH	cluster	US22 like	1
116	Quwivirus miniopteridbeta1	AFK83859.1_116	Product: b39	protein	AFK83859.1	I3VQ15	385	JQ805139.1	[39991:41148](-)	58.8	0.454	33.4	0.24	3	MMRVSAYVFCLKWVGAVSGVIYNVTAWTMKRDGFSSGSEIVVSQSVLSLGDRRVAYSGWDDMNHILDRYANDNYMLANVVAFMVFSETDWKAQRNLMRNDTGDNVNRTVSFTRQCDCDRIRTNVEVIVKLYEGSQVCVNATHLTDRDSVWKMSDVKCNWSYSIDISDMINKTKSFCAVRLCDTRHPDVFLDSYEVNSTHSTLTCSARRFPGSVRVRWDKRGPDYEGLSVSAVTETVDVDVSTTVLSGEVPDRVCRVEHPNSRTVVSVAVANGTDLSSNCISSSLLFRCEASLRALQSVVYVLIVFAAGFLIYNLCTVLDVCGAVKTRVERALTCVVADVKGVSSAYRMSDGPRRRRGRREVEVDLMDDTDGIDESCVGNVTVYNF	cluster	Immunoglobulin C1-set domain	0.56
116	Quwivirus miniopteridbeta1	AFK83967.1_116	Product: B126	protein	AFK83967.1	I3VQC3	396	JQ805139.1	[172473:173663](+)	56.5	0.43	58	0.46	11	MGSVARGANTLEENIQEDHLYAKSLKYTPMSRPRNQSAVTHVLNKNIYRVWDTTGLSTAQENVRIQRRGYLRSARNLSYFATYMKRFQKARSQWSRLFRQEASEKRVRKFTIKKHGLSYTLSWPLNKSLYVIDHKTSIDSDTLDRLRKEYLSDTKWLLPLGFVVTDLTTPFMEPDAPALLIDNTGRITLYVRRSLAWLPQHYSWEIDVKSNDEAMYVVANDPDAFVTEGLSRCDWCYTEEGGAPYGTVADEALRRIVASGNIYIKLIHTLRALGGKTWWITDMPGVLKDNVFAVIDARDPVAQRLSKVYGDAFAAIGYILDSAEDVRRNYVVLLNKKCEVFLHIQEEDAIYKIARDIDSFFRMGTRKIYFNSELYRNSTSNLWRPYETPSRMLMSW	cluster	US22 like	1
116	Quwivirus miniopteridbeta1	AFK83916.1_116	Product: B78	protein	AFK83916.1	I3VQ72	406	JQ805139.1	[106930:108150](+)	72.8	0.714	64.7	0.64	19.5	MSDALQLSQNRDRENQYVAMGVTIGQENCSSALADYGYLYAMCLGVSSCALVVGAVLFLTYLCSRAFLRRTSRRVILFVWNIYFGMSLSMCANAHLHGFLGFSPMVVSQMSCRLGMYIGDIGYYVSMFTVVYLIGDRMSAKMYDAAAGEDGDRDPEPENESTGAAWWAILFAWLSAALVASPVSVNAAFSPAQSGLPAECTIPVSYASLELTMKGCSLGVLPMLSFWDKATRSAYKASNRDALEAYLNKVTAFYLVSSFLVVPYSMCRMMRYYVGGGVFPSAVDYAELVTNCLASLRFIAIPVFVIWLSNDSALATLMDIADHVENGYRSVLGWFFTVMTPGFLRVRRCASGLGHRVKVILGRFTDKIDDGPAKHPTMDVRYEMGDMPGNGGRSLEESD…	cluster	7 transmembrane receptor (rhodopsin family)	1
116	Quwivirus miniopteridbeta1	AFK83861.1_116	Product: b39.2	protein	AFK83861.1	I3VQ17	416	JQ805139.1	[42384:43634](-)	53.9	0.494	45.8	0.39	4	MIGKAFIVCVIAIFGLGLCNRWGYPKTYPPERFINFTTWVEFNVSGGMNATEVARGAALRIDKIPIYETVNGSWVNVSLSPVYGLDVLGLVETLKNFSNEDWGLINRTRNLTLPVDKFDNNVFTLEINRVCYYAFYLNITDTSYAVSQGEGYNDYFRLMYTVLRRDLRYVGLIQDEEILANGAGRVDVAAKTDMRGYVNSTYDVCTKKFYSLMYAPAISLYYYGRNGTHSVMICHVRHYVPANITIDWYVFKGNATNVGSINQISWGTEERNVTIIVPTPDMDAYVCGVQHVTSNRTVFVHGTERSLLPGRPESRHFNRAIYVKWTVYVVCLLTVLLFGCFLIPRRVVSFYLELVTDCTGSCLRKMNVNRIVYQERVKYALWGRDITDSEACLVEDYVE…	cluster	Immunoglobulin C1-set domain	0.56
116	Quwivirus miniopteridbeta1	AFK83995.1_116	Product: b149.22	protein	AFK83995.1	I3VQF1	487	JQ805139.1	[202216:203679](-)	60.7	0.46	30	0.26	3	MNPKHAAHGSFFLRGRGMTSFLGVISRTLSDGPSLLSTDSRRTVCALLEAFGQCFQKIKMLFRRIESILLSGSKFCVTVLIGLLLYHDACWWYKTKFLGERSTNRVETPDPLYVRFGSSEPQVSTCQKLKTEIKTWGRSGIQAKTGSVYSGTTRTIECTSSVIFLSGKVHLLHNTQKVQSLAYDVDDERSVKTGHYVWNGGAGFINVGNSTMTVGLLDVINATTIVQCGFEPKGCEGTIFYSDPLYVLSPHIKANTVRRTSEESLLRCTLNVQTRERHVIVWHFDSGDGRRIKKADGLGGSSERVPLCVMSTKTFKSAMWHDYQSGSCRYEWMRQSDNTWVITTELKISTRTENYGSYTCDLIHSKSGMLQQAHTQLMPDFSLNYVRSGCSYDVVCDTN…	network	Marek's disease glycoprotein A	0.45
117	Quwivirus tupaiidbeta1	AAK57172.1_117	Product: t121.5	protein	AAK57172.1	Q91TH5	205	AF281817.1	[184600:185217](-)	76.9	0.596	47.3	0.31	3	MPRAGSGASPTSVWSRLSFVGLTLLFYSARSDDALTDRLQVCQRDDGGVELQCAIANTENLRNISWLRDGALLVTLDPRKPSVTDDGRAEVFRHGNLVVSKLYLPTRNPEGPAETYRCLLRGRKWTVSRTAAVTAHLFPCDLGLRVQTWYAACLVVGATFLLYGVLRQRHPHLDLHGLSLLFLLTRDRVRDDSHQALLPERVPDA	cluster	Adenovirus E3 region protein CR1	0.33
117	Quwivirus tupaiidbeta1	AAK57167.1_117	Product: t121	protein	AAK57167.1	Q91TI0	268	AF281817.1	[181044:181850](-)	53	0.34	54	0.39	3	MPVTTCTVGKCWSYWLLAILTPTAILAERPSFVLTVGSSYYDYRLRYNCTVRSVVEPRRLNLRLRDVSVPARWPPQRHPPTTEETETAGSTPTEVFGWSVSVEARGSFWGEDVICDLYYTEESYRCVLSVRVNVSRVTECTERSQWPVIFSMLRGRPCRAARRARCSRRRPALAALVAPLGHGALAPVDAREASRPTEAGRGERAGHRDGAGDGAGHGDAGAAASVRLAAAVALLLTAWGALLAASARGPARHRSPKPSRPLRPARPA	network	Yaba-Like Disease Virus IL18BP	1
117	Quwivirus tupaiidbeta1	AAK57033.1_117	Product: t9	protein	AAK57033.1	Q91TV4	274	AF281817.1	[13387:14211](+)	64	0.542	34.8	0.34	3	MGGRSGLGALSLLLACCGLTVGAPWRDAGAEAPLWYSRSDLNLSCPCDDLARFGWRRIRYREERWLAVADRTQAPYAQDLVWSPAARTPGSRAFVSYLRSTETPFPYGLYECLCGSRETAVARVVYDPRCRLFATPGQRSVIMECELARDLAANPDVRFWIQGPNETRRRGAIGVSGLAGRSRVFRETGDYPSVWAEARRSAHTNVYTAVFFPEPGLRRYTCEMRQRGDPVAARSLSILIGPATESAGPPAAGERTTWTSVGLAGLVCLATRRG	network	Immunoglobulin V-set domain	0.6
117	Quwivirus tupaiidbeta1	AAK57171.1_117	Product: t121.4	protein	AAK57171.1	Q91TH6	286	AF281817.1	[183831:184691](-)	68.3	0.46	46.1	0.39	6	MDYLCYFCLLGTGFGTIHTKLSYPNGSPMLSCTYEGSGDAVTWWRVRNTSQVFVASASPNETQAISGVALSFRQKPASTHAGYTTPPQIVTSITQRPELAATGDYFCDFGNEKHILWIPMNVTIELRATEDRGWSLECQGQLVCPAVTVQWYANSTYLGSTHSDGRPTTRPAGHNISHYNLSMRGSVGHLQLWQHHGLFSCVFVSCDAHGIAAVSVAPPPPSPPSLPPSPRPPTAGDDRPPRDGSSSGFVLAGFLTTATVIAIAVSVLSVYARRRWRPAAGCCCVD	cluster	Immunoglobulin domain	1
117	Quwivirus tupaiidbeta1	AAK57047.1_117	Product: t21	protein	AAK57047.1	Q91TU0	316	AF281817.1	[24374:25324](-)	33.1	0.323	64.2	0.68	7	MLDTCLFRVVCLLYASHTFVDTNDFRQMPIDNSSMWPPGLILQAVDRRNAIKIGSYSGDSGVWPPTVYARRTRDLEDLLVPRLNIPWRMCNEELTPYDWKNMRCNNPRKAIPACDIYQMQVSWETDAVTAKSAEWDPLNVRVRVTEANIMCSMRSHSSGRPCSIILLHETVNETRRVISVALSDAPFQLIRLDQTCVDGWFGKGFVLMLGPSAIACDTPNSNGYSLTVFWDSVATDGVWQCDVWFCQAPRSQVARGRGRSGAIDDYTDISETRGPGPSVHPPDILHELSRSSGPFTHIDWKIFVLTLYLGTTRMSI	network	Immunoglobulin domain	0.5
117	Quwivirus tupaiidbeta1	AAK57165.1_117	Product: t119	protein	AAK57165.1	Q91TI2	319	AF281817.1	[179672:180631](-)	65	0.478	42.3	0.42	3	MAASPVRGLPVLFFLLFGPSASRAAPSARATTRAPIPQVTCPDGVARWNRTLSTACRITEFNHTHLAAIECHHRMIPNGHWERIFHMTTAQLNKSEFGQNRKCPLPPRGLAAFSLPLSARRPLNLSSRFGSRLSPPAVNVTYDGVRHQLNVSRQQPQFAVEDYRCQFIFTGQYVAIAFWTFYAYPSLSATYTEYRSTVRVNAIVSRNTSVLLELKVNGTRVPETQLSIWNTSPLVKQFYTYWIPRPTAPVILTFNMTDEADRTSFVKSYELTPTPSRPGLWILGGLLLTIGVVSVTLYGLYKYRQCGKTPYRRFFSEPA	cluster	Immunoglobulin V-set domain	1
117	Quwivirus tupaiidbeta1	AAK57046.1_117	Product: t20	protein	AAK57046.1	Q91TU1	322	AF281817.1	[22654:23622](-)	39.3	0.33	71.9	0.71	9	MLWLMYIVFICGGSGDRQTVSVRDSYNWPVGEWIDTIEGEAEQIAQRDAYESNGAWAQPKVHGKRFGNYSAILPERLTLRQRMCYDLLTDDDWRKIENKTIRTKPNQCSSYQMEVFWPSSATYELKSTTWRPEQVTVTVTASTVTCSARLSNIHRPCRIVFLQDSATGIYTRTFSVPLGDAPVQVIRIRQTLCLLDYPSGMGTIVVFGHEALDCDTWNTQTYVLKARWTPIAGTHGTWRCEIWTCGNPVSKFTGRGTEPEVFPAYDAVYPKHGMKNSPTSQHDAGTTIPSPELIGEGNRSDRFTLAVSWYVIIVLHSFMIRS	network	Immunoglobulin domain	0.5
[truncated: 5,517 more rows]

## Sheet: Legend
List of proteins with expanded Pfam annotation
