# Supplementary material for: Viro3D: a comprehensive database of virus protein structure predictions
Source: Mol Syst Biol. 2025 Sep 16;21(11):9. doi: 10.1038/s44320-025-00147-9 (PMC12583693; doi:10.1038/s44320-025-00147-9)
Supplement: Supplementary file 7 — Dataset EV6 [file 44320_2025_147_MOESM7_ESM.xlsx]

## Sheet: Data
ICTV Sort	ICTV Species	Viro3D ID	Viro3D Name	Peptide Category	GenBank Protein ID	UniProt ID	Protein Length	GenBank Genome Accession	GenBank Genome Coordinates	ESMFold pLDDT	ESMFold pTM	ColabFold pLDDT	ColabFold pTM	ColabFold median MSA depth	Protein Sequence
33	Batravirus ranidallo1	ABG25710.1_33	Product: ORF46	protein	ABG25710.1	Q14VR2	1186	DQ665917.1	[84983:88543](+)	27.1	0.248	51.3	0.3	19	MVGGVTALMVALTYAHAAAAAFYDECFVLEQGVYTEDGTKRVALGAMVQDTRYAIPMVSKEEGHNSVKQQAGSNLCTHVCPDGTMATFLYIGQRLVCGLSVDVAGCASCSHYCAQHRTKDGMLTSKDVCYSSVSSNTITALSLFWTQYQSGTLDDRGKAVLQPSAGLSPGAIACLQSYVGLSMPPNTGDCVMNMGNLCLGDYCISRDAHGRGYTDRRIDEELMGTVRDVIPIVSCRLAINHRLSAQLSICDECVIEYLDLGKQRVSYPFIASPYCKRYIAALTPASMESGTAAEVATLAVRYLLTNNESVTGLEFPTGIKHTQRLSDVLKYVHHDMALQPGVWSVDVRVSLLSAEQVRQYVTELETEPKTSYNGARYVWIDAPNSPSLTVNHMTAPQEA…
34	Batravirus ranidallo2	ABG25578.1_34	Product: ORF72	protein	ABG25578.1	Q14W34	1259	DQ665652.1	[91275:95054](+)	24	0.208	52.8	0.32	19	MWSFPFSILLILYSGAALLAEELQPLTDDTMTHTQCRVIASALPSPDATSAISSKSFKLNTVYYIPMDGMATQQNGVEYKENPELYKGFCMDGTLMSFTYRGSELVCEFAIYQKPGGKSPNCFTCQHYKQHHGTPEAMLSSTDACYSPNRTDAYHTSLRAFWADFYTGQLTRPSELFMYSADMEPNVASCLQSYVGISIPDSTGYCVRTLGHACYKTFCISSQEIAGGFTNRPAQTQGDTNMKLQCRINDGVSEIDYGKLQLCDVCVLEHLTINADGKIVVPLLYSNAKLHQMCNEVVLALHSNTPMTLESATTLLTWVALNAGTGQLHGLEVPWVHKSAVMIDALDKAFTVYRFISVSVRYDLDRMKVDSFVTELTNRDDIARRKIKYVTLVQGKAQT…
35	Batravirus ranidallo3	ARR28921.1_35	Product: hypothetical protein; Note: ORF97; similar to Ranid Herpesvirus 1 ORF46 and Ranid Herpesvirus 2 ORF72; TAT binding-like protein	protein	ARR28921.1	A0A1X9T5E6	1250	KX832224.1	[140696:144448](-)	26.4	0.203	48.9	0.32	18	MKSFLLILVTSLVLFTSVMGATMFNCFSVEQMFSSSALTTLVKSPVKGTTYFTKIGGLRGGVTSYQNTLGSDTCDGVCPDDTVMSFRYDGSSLTCSLTPVSISACTACTHYCTHVLSKTGDLTSKDMCYGPLLTPPTAVSVVSALQGFWTAFALGTMSSAIQVGVSSSALSLETRNCLASYVGLKTPPSVGYCYAAIGSMCFGVYCINNDGVNMGLTNNPPNLPTYPKDVKSKLRCRISQALSDYSVLKACDECVVESLAPSGSSWVIPGFVAGVNLREVCNLVTYSVAANTYDVTTISSLATWLFNQPRNTFLELVDKNDGKSLHAAQVITANAQLVAGVYGIDVKFLFTSESDVKTAEAILLKEEYSPVRYLIIDGKSTLDQSTYSGLANKVSGVRG…
40	Ictavirus acipenseridallo2	AEF97704.1_40	Product: ORF46	protein	AEF97704.1	F6GQ84	1293	FJ815289.2	[23911:27792](-)	40.5	0.371	51.9	0.42	13	MIVRIIKMGSFIVVTILVMCSLTRVSLASVYSSSYIFYDNIAMMKNCDWYTLEGVAISSHLMKYGHRYICHSDTAVLTKPSGLTNDKSGTCNYWCDIQKPIALNGIVTYVGKFSMRASNPFVQQIPSDCINVVFKCNDYHDQQTPVNAISIKLYGSPVMNNAMFHNKSCETKTFECATINVLTAINQNSIPPPWSVTMLRGSRYACLLPYIGNGQMDYDSTCWAQLGERCYTSLGLTDYCFNSKKKIAGITDYVTPQIKSEFGCKISRNVHYRNKTWTIPDTSLDRLKNCDEIIYGPIEVKNGVCLDFHKPDQDFLTKIKAAGVKKLTLEIGGLFLTTAMWASTVESFTIRKAFIRSCIPIIQKYEASGIEINFGGVLYTDIDDVNTLPKYIALLKEFR…
41	Ictavirus ictaluridallo1	AAA88149.1_41	Gene: ORF46; Note: membrane glycoprotein; conserved in RaHV-1, RaHV-2 and CyHV-3	protein	AAA88149.1	Q00104	1355	M75136.2	[55427:59494](-)	34.3	0.339	52.1	0.33	19	MKKTMLAIILIPLVYAVAGETVADDEVFFLSAPQLDGTLIDSWGTDAVITGSTLMNRLWKTFTVSATHTLREYGRVAKSVNSTAATKCTHLCVPGTVLKLSVQATRSNANNNASWRFARPVITNMHELNETCIPMEYDCEEVISEKTSLNTLSITIYGSNDLKKALGENSTCNKTWTQGCAIATALTALYENKSVDARKLNILRGTSYTCLLGYLGIGELEPNSPCWTQLGPMCYGPLAEQVCVTAGRNPFGVVPRADRPVSTGVDCRVGSRADLQFSGLTKGLFAERGCDRVFVRCDLIDPYDPPATAAEFELHVECRSSFRVSGFPGEGEDMGLELAFNNFGLEGLIRTKQDRLTIITGIFDIRNNKYNALVINWIPTPELLDTFHMFMAELDTFRK…
42	Ictavirus ictaluridallo2	AUG72299.1_42	Product: ORF46	protein	AUG72299.1	A0A2H5AJI8	1384	MG271984.1	[58003:62157](-)	34	0.344	53.4	0.36	18	MVGMRTRNGTIVYMCMIALVGMVAGARSSNRGPLYVLVDPPLNSFHGANFAVGKDRGRLIQDGWEVFDATMSYTLTTFGRIATVNGTTTAATGCSHLCPPGVTLPVVARVMGTPTHRKFGLSFVRPLITNASVLEGCVEVGYECDEPITPNSPLNPLSIFFHGSPELKEALFGNITCTTPWTLACAVIEVLTALRDNTPPDPGALGALRGSEYNCLLAYLGLGDLPAKSPCWAQLGPMCYSGYGVPVCVSAHRKLYGLIKAEEPELRQSMDCTISSKIHSRGEVIGRKIVGDMIAGGCDNVIVACDLPWTFKSTIDDLTIPNECKLSAFTNISLPKFYSGRNATGRVALELRFDAISWRAWFSRQWERARVVARIVDTMNKEYRMLIINWIPTPDGMGI…
46	Aurivirus haliotidmalaco1	AFU90114.1_46	Product: hypothetical protein; Note: similar to ADP36937.1	protein	AFU90114.1	K4JUM7	701	JX453331.1	[189490:191595](-)	62.1	0.528	65.5	0.48	22	MRFIFYSVLLVVSTVMNSRTADITTMPETKSLLNWGIVMSRGPNVINGITKYRHTFQNKIPVISFTKVQEMQCDTDELKFLHCEAINTLIENVNEQAEPVVEDMKNKIAIWLRSVPNIDNTEIGRSVTGKRKKRSLRRKRATNLGPDYCEKVKTGDYQAGGGGNVLSGIGNALSSLFGQPTWDDIKIMNKHVCQLADATELNSQQIVALGEDFATFSKVANQRMDAIEGGISEVNDRVTATAELIKEVAVKAFDGLSDVQVKLKRSMAGTDLLFKVQESLYEFQNQIQLMKSYVDEFGDGINILLSGRLPPQMVPVNRLKEIINIISEKTTPSGRVDLVDTDPNFYYMLKNVVFTKSTKLNSVFIMVNFPLYSVGGLMATYRIDNTYISTSEDQSSSTR…
47	Ostreavirus ostreidmalaco1	AAS00955.1_47	Product: ORF68	protein	AAS00955.1	Q6R7G0	693	AY509253.2	[106024:108105](-)	62.1	0.482	67.4	0.49	23	MILTIILYTLLFSTCSAQSVHTMPEAVSRLNWGVMFNRGPTIMNGITKYRHTFEVKVPQLVYTPIVHMKCDTDYLKVLHCEAINDLIDSINGQVEPLITELKTRIATWMNPIPNVDTLTLPETQGRRGRRRREATLGPDYCKKINDPNYEGGGGGFLSSVGNFFSSLMGSPTWDDIKIIDKHICQLADVVDLNKEKIVQLGTEFATFSKAANNRMDALEDGMKNINTRVTETNLLLEKLSTEVTGALTQLENEIKMSMAGTNLLFRVQKQLYKFQEQINTMSATVEDFGNGINVLLSGRLAPQLVSVDSVKYVIDIISEKLTQQGGETRLVDQNPALYYLLNNVVFTKSEKLNSLYIMVSFPIYSIGGLMATYRLDKTYISIKEDVVSSTQIADLPDFL…
47	Ostreavirus ostreidmalaco1	AAS00944.1_47	Product: ORF54	protein	AAS00944.1	Q6R7H1	807	AY509253.2	[80142:82565](+)	53.6	0.39	57.3	0.34	18	MNTVLFVILLAAIGSNHGLIDERLTVNRMGYGVMFDKVSEIIDGGGIVHFSHTWSLIIPTYTIPSVENIDCTLLNAELTPICDSINNLIDSANTETYNSITDAKLRMAKALDVIPKSKPEDLINIDLGANLETTTTAAPQTGNRRRRRAAGDEPNTDDNTPPNLEIPDWLDPDKDNSDWEILIPGRLAGNLFTSIFDMPGSGTLKNSVRNLKALGGAIYTNTQSIINLNDQFAYIIQTTDKRMDEIQEMGDILVRKIAQTRASMVTFQNEFSAIYGNMSARILMLNKLKSMVVSNLYPDLFRMKVLGKDIETLCDMWTYGLINLASGYISPQLITETMMKHVIDHIVRNIIPQPTYNRFNLLSTDPAFYYKMKKMLSYARTADKVIVTINIPLYRTEGR…
8558	Obscuruvirus quintum	QHA33673.1_8558	Product: hypothetical protein 1; Note: Baculo_F super family	protein	QHA33673.1	A0A6B9KN05	1182	MN661033.1	[30:3578](+)	32.8	0.295	44.4	0.29	16	MATQKLALMHYLVHCQLLTLLISKSQSLYFDPISGTIIKPVGNIDFTSGYWTHSVIQDIPCVTNMISADAIKLIHDSESQVQSAISKMVEAHKKLSSLGPINGILTSNVALALTTQSGLNNRLMNIWPRLIMIIDKLQLVGDVFYGKACQDDSYLLLVKRSFNITKIRALHNSDLVRVIIPHSDKGLKPRTHNIQKSQRNFQADSSTPELPNDLEKSNNSTESKINLRRSVRSLSEHHNSGKNCMIHMPGAVVHNMNLNQYSKGKTHVSENKFDHVQNDPKDPHDSTPKPVNNRAQPYDLALLLKHLVSFVKRSESLGPRITSHGIIGIKGESTYTIQSLDKYRDSIQGISVFLKEDDGDVLSKGSIGVTLCVHEDAKNYIGSALESCSIYNLKTDEEL…
8562	Ollusvirus hymenopteri	QPB73964.1_8562	Product: glycoprotein	protein	QPB73964.1	A0A7U3NUQ5	1041	MW039254.1	[63:3188](+)	40.4	0.326	46.5	0.29	6	MRLMVLTLLCVLHIRLGDSSFEPLTPKLRSDIGLLSVNIPPGQIREKYWLHNLIVDLPCIDEAVTPNILVVASEMNMSASAIMKPIVSVNFTQTHKKTEYRIQGPLKTLKMTYNIFKKLIVTVVKRYKLMNTGPATLWGLLDKTRCMNGQVNDVLEDTQKTMNHEEKRIRRDVSKRYEPDKANILNIAGTGHTFNFHQARNDGTTSPLNLSDHFTRHVIPRINTLDRDVIVDRPQLPEGRIFSENIVQDTMTYDQQCGITIADRLSYVTCVLLYPDKERMCYENKLKCHRINTSVREKRGLFDFIGDIQNKLYGVATEKQLKNVHKLINDVHNESLRNSQEIQLIRNNTMTLNNHLVNGLEHLSQNLYHEISKLSHSIQVWANGVDENLYSITAEMQEI…
8563	Ollusvirus insectii	QPB73968.1_8563	Product: glycoprotein	protein	QPB73968.1	A0A7U3NVC9	1047	MW039256.1	[103:3246](+)	45.4	0.341	45.3	0.28	6	MVWQILILVYLSVGECTYIEPVIQSDAGAVSVSKPAVLLKAKSWLHGFVFDIECPHTISQPNLPVLIKYMHQSSNQLDQILASINMSQLDSETQKHFEGPSKIYLETKRIIETKMDRVKSKYTLLISAVEELTTITGVVVCPKYSGDDIGTDINSLNSGKRRKRDSHQGQGSERYGTYNNFNINERDTHISIYQSPHDRDAPTQAPGSSVSSDAQWVNNDASDKNVQSRGKFQPGQVLSQSIEDLGEQHPGSCHIAVENRLRYVQCVVVQMYPEQRCANKYIRCLNDSPRVKRGLFDFLGDVQNKLFGTATEAQLSDLHDIMTSLDAKVNLTSDTLIGLQNQTATLSKITMQAFKDMKQEIDNQLENLTQQIHNWAVSIEDKIRHTDARLQDLLLTQHV…
8564	Ollusvirus nomadae	DAZ89738.1_8564	Product: glycoprotein	protein	DAZ89738.1		1064	BK059310.1	[45:3239](+)	43.9	0.351	46.5	0.31	6	MYSVMLLAVYIGILSINGFISCVEGSNLYDQSFIPLDPILKSDIGLLSVNIPPVYIKEKYWLHTIGIEMPCLDDAIKPNLMIITSEMNYSTTALLQMTKNIDFTKITPESQGRLVGPLNSFNQSYNIFLEILQKVRSKYIDISHKHVKLWGLLDRSRCNYKPYNDILEDTKISIEKQLIRNKRDDNNALDPTKHNVINIEGSGHTFIFHHGQSPILSQTPSNVVDNDAELLLGSNTDHLAKKVSESILKDGQMFAKYQDHLLKPEALLKSTCNVNPIKRIKYIRCVVEHSIDESLCSNKYLVCDPQNKRRKRGLFNFLGDVQNSLFGVATDDQLGKLHTIVDDVGNISKLNSQEIVVLRNNTISLSVNMMASMSNLSTNIYSELTSLTNKIQSWATNIE…
8567	Ollusvirus scaldisense	APT68157.1_8567	Gene: G; Product: glycoprotein	protein	APT68157.1	A0A1L7B5J8	1042	KY053857.1	[85:3213](+)	39.5	0.316	45.6	0.33	6	MRLLTTCFLLFIMHKHAYCVVFEPLTPKLRADVGLLSVNIQPGQLREKYWLHNLIVDLPCVDEIMTPNILMVASELNMSASAIMKPIVSINLNMTHMKTEFRLSGPMKSLKVGFNVFKKQISTLVRQYNLMKSGPPILWGMLDNNRCVGIKSNDILEDTEETMSHEGERRRRDIGKRADTDRANILNIAGTGHTFNFHQAKPEDTSPTLNLSHHFTNRIIPRLNNLDREVVVDGIQLPEGRIFAENIMQDTMTHDQQCGITLADRLNYITCVLQYPERESMCYKNKLKCSKTKSAIREKRGLFDFLGDIQNKLYGVATESQVKTVHDLINDVQNESLRNSQEIQLLRNSTMTMNNHLVKGLEHLSQTLYNEVGKLSHSIQIWANGVDDSLHTLNADLQE…
8569	Ollusvirus taiyuanense	AYN64864.1_8569	Product: glycoprotein	protein	AYN64864.1	A0A455LK50	1230	MH708020.1	[95:3787](+)	38	0.311	51.9	0.35	14	MLVFMFLVLYAHPCVLGTASESAPRVHPDVGAISYPTEQLYTRTGEWTLSINLPIQCPDKILDTHQITSLQTTVTALVNLYKNYEKLCTNEGALGGSSVDYLCHILANDKGDMEDTIDWLNKGLSNYRNLLIDQQHFLKLLGCKIPTPIRLLDFNVSSASQETFDFLRQASDSSGDDDLTTEIVEEVTLSGHASRGDFSRRQKRSFEDDMVVRNHVTDTVKNSSRPISRDINPLQKQPGSVYVGDHGVYITDVHIGHNSTFHPSGVNHGIEQEVNQHSRSTSGESFRPSDLPHETSKQTIPGTMQLLDRQHKVPHNSYYPEYYIRHVISDAKSLCMRDPFDSQLSTMMKHYFDLIGRLSPNNQVDYCSLLPQAFKCLHQKSTLNRNRRSVLAAEKGWIP…
8649	Oblavirus percae	QGM12360.2_8649	Product: putative glycoprotein	protein	QGM12360.2	A0A974LM50	619	MN510773.2	[5057:6916](+)	59.4	0.466	31.3	0.2	4	MGARTLSVILVCCLLQLTLSLVQLNANGKNSDEHVDFRPDVRGGIFLRRYGTLLKPDQEMFITNGEISFPLRISLAMAEPDRFTCAKEELNTIVHRVDGKGKTLSEKVEKLVSGIQVRSQLGNQRSKRFAISGALAIGKGVLSLITGGFKLFSSYRKVNEIRIMRNEVALLRKQSYQANQIHDARLSAVLSSMHEVKDLVVSLREEFLRFQDNITCDLQRVEVAAVVGPWERLWVSVLESLISQPFNNRWVATRLGTLGLKGFFKHLEGFLGSDNIYGQCEECTLSMLSVSALDYDSDRRELTLMISLPIINMNHRYTIMSANPVPTRIGEGNVMSASFNQRVLIKDGVGYTGDLSMCLTIPGVTLCEASEVNLNNRGPPSTWKLDDIVTMTEITVEPS…
8660	Thamnovirus kanderense	UCU83238.1_8660	Product: putative glycoprotein	protein	UCU83238.1		596	MW093492.1	[3487:5277](+)	58.7	0.454	40	0.36	4	MGGAIAGVIFVSVWIISTTHSVEVLVGDKGKQRKTIDFKADIKSAVVFPRWGLLLKPQREMVLTNGHIVIPVTVELGHGAPDISSCGADVYNNITGVLFEKVARLNARSLEVMGELERIGTGSGLISEHPRTKRSLAIALMIGKTLASVVSGGWKIYNALSRGRELRELRDDLAAMDKRVSSRLSHQDSRIRALKKILFTWHGDYERTLSGFRLFAKNIACDLGKLEAEVQVGRWAERWDRVITSLMIQPLNNHLVGGLFQHDMLSGVFDHLDSTYGPSNPFSSCPECTLATMTVSHVGGTPTSMNLALELPNMVERQSYLVMEPSYYPVRVGDGVDFIGHMERTLVVKDGRGYSLDTTHCEGSRSMMTCDVSVVNMRSLGSVKEWNLDSEITMRSTPV…
8661	Thamnovirus percae	QGM12357.2_8661	Product: putative glycoprotein	protein	QGM12357.2	A0AAE6PST5	619	MN510772.2	[4020:5879](+)	57	0.457	35.3	0.25	4	MIKVDTDITEGENIPGIRVWTIGGMGLGVVFVLVLVFGTARPVEILVGNGEREAKTVDFKPDIKSGVVFPRWGLLLKPQREMVLSNGHILIPITVDLGDQTPEISACGVHVYSNITNAIFMKMVRLNQRSLDVMGELERIGTGNGFISDGPRSKRSLAVGLLIGKTLASIVHGGWKVYNALSKGRELRALREDLQHMGERTQSRLNSQDARMRALKKLLFVWHADYERALTGVRLFAQSIGCDLGKLEAEVQVGRWAEKWDRVITSLIIQPLNNHLVGSLFTLEMLSGVFLHLDKLYGPSNPFSACPECTLATMTVSHVGGTGTTMHLALELPNMVDRHSYLVMEPSYFPVTLGEGVRFSGTLERTLVVKDGKGFSLDTSQCEGTRSMMTCDVSVVNMR…
8662	Thamnovirus thamnaconi	AVM87245.1_8662	Product: putative glycoprotein	protein	AVM87245.1	A0A2P1GML9	626	MG599981.1	[4353:6233](+)	55	0.43	31	0.18	4	MLDLIIELMRSVGVFRIRNLNRDPLGRPSRSMSLLLLFIIFMGSGTCIEILVNKEGATRQTMDFKADLKSAVIFPRWGIIMKPQRELVLSNGHILIPAILDLGHVTPVLGECGGPVYGNITRPFFEKTSRLVHRSEAVLKDLSKITTGIVEPHGARRSRRSIMAALAIGKTLASLVTGGWKIYNSFSRGRELNQMKVQMEEMMSRMNLNLNMLNDNTKKLKKELYFFEEEFEKQMFKLSYKVSTMHCGLQRVSTELQASRWVTKWEPIVDSLMVQPINNRQAGSLFTVDALSGLFHYLEERFGSLNPYSACPECTLATMTVSHVGGGYNTLALMIELPNLVQKESFIVMEPSYFPVFVGDNEPFMSQMERTVVVKDGKGFTLDTQNCDGERSTMICDIA…
8664	Aleyavirus fuyangense	QWC36458.1_8664	Product: glycoprotein	protein	QWC36458.1	A0A8E8FU51	587	MW256666.1	[4735:6498](+)	63.1	0.537	67.1	0.59	16	MALSAKIIALSWLAAICTLVENGIGSPLQTQSVFLKEPGILIEPKSLVLHHDSVVHTTVMIRLDSVLPESRAELFSNCKQHITREELKKDFKERTAKILQMLPSMSYNQEDSICSLPGTDCVESVNSSDRKLRRPKRFVNIPVAATIFGVVSLGMGLYTYLSQKSIREHVENVEAHISNDEKVIISNSEYSSISSSMFAKNYARSKIFETSLQNTLCSVEKGHTEDYLNLAITEYVDFLTYNVQQAVNGHVTDFLVTRDLINGTLLNRTEFADSVYKSDIGLFYSASTSFLTHVNRKTKALYFLIVTPKSYTKDLTTIYSVSNFGWREDEYHVKYEIPTSFYQVTWENSTYSVETQKEDCLSRSGLLICHSRASTSSPKSKCLHQLLNKSSPVDCRIQR…
8665	Aleybvirus fuyangense	QWC36464.1_8665	Product: glycoprotein	protein	QWC36464.1	A0A8E8FTQ1	565	MW256667.1	[3876:5573](+)	62.4	0.582	65	0.61	32	MIIIITLIVIQGVRGLDIPAESLSISNAGVVIEPEALLTHYDEVYYLSVGMKLGFHLNAKHNPEMQNCSGVYIITKLLSESEKTVDEFFDTIPSHFGTIDESHCRFGTLSCSMNMSAGKQKRSVVMAGALIAGVAAAGIGLYHYLTMAEIKTHLEEVDTHLSKLDHTMMALDDSDSQYKKLSANIIQKIWHGSENIEHSIQKLGCRDVSAATELNTRLHLTHYNEVAQDAINKGIDGELSSFILSSKYIKEEILTLPLFKGSIYHEDIGMFYRAASTFLTRSVKKSRTLVFLIAIPVIRMPDIAPMYRLTNIGYWDNEHFFKYTLPEFFYFLKGGTDQHVATPNLDKCRHKSGVYICSIRDSAIDSQALCLNELLHGAHSTTCLAKVQKQPSKCVFKMT…
8666	Anicalvirus hangzhouense	QWT43289.1_8666	Gene: G; Product: putative glycoprotein	protein	QWT43289.1	A0AAE7S3K7	540	MW864603.1	[7044:8666](-)	57.7	0.519	63.4	0.55	18	MAYMVYVLILGVITQLSTSTVVPNIDLANHVQIHEKYETFEQPHFYKQAGVIREPSGMYLPYGGSLIIPFAYTVPALVGSQRVCNATNHLHELKEDMIAHIRQVLSPRPVPSRAKRQLFMPIALGLNSLLTAFNTYEEQSMKSTLEALRTNQVAIRNKIRGVVASQNMVIDKINRLAVIIGEQAEAIHAMTEKLGCDELYTSVGYQSLVSLITLIPSEFIAAYNAAMSGRIHPNRISTSALREILATHPSIRNSLYAKNPSLLYELGSVVLTSTIFDHRPTLMGILHLPKLIRDNPTPLYTFYSVNIISDNVNYMVELPTQMVCKDEYTCWEIDPSRCMRTLSKAVCLQGNKINHNSCIRGMKTGSLTSCKLSVSKTLNDTIIVQTGGGILIGGSQQDI…
8667	Anidravirus hangzhouense	QWT43284.1_8667	Gene: G; Product: putative glycoprotein	protein	QWT43284.1	A0AAE7RZ94	538	MW864602.1	[7167:8783](-)	64.3	0.557	57	0.49	18	MKFFLALTTFCCIYKVSSGFDDKGPLSPNITFYQSHGVLLEPAGYYYSYAGVSIIPLVYTLPSFNVKEDIGNCSTSDHLDKLYEGVITHIRDMLQSRRSGTYHIRQKRFLGAIAMGGAIIAQIGIDIYNTYESISLESRVQALMSNEGLIKENIKKIENSVNLIVDKVNVVSVAVSETAAAIKRMSQRMDCQDVLLGPSVTLAEALITELPSEYMAAFNAAIVGRITPELISVKNLEQVIVTHPDIKNTIYQQNPTLVYELGKFITLSLNVDEKPSIHGVMYLPKITQRTPHPVYNTYAVNILHNNHAWRIKVPAQIACSRVGHCWDFDASKCIVSSSKTVCLQGVYQNINNCIKGLHKADDDACEFEIASKDTDTLIYQLGAGILIGATNTTIKAVKI…
8669	Aranbvirus guiyangense	UHK03041.1_8669	Product: hypothetical protein	protein	UHK03041.1		588	MZ209782.1	[22:1788](+)	60.6	0.547	29.6	0.19	2	MSHLNMIQLVVITLLWTCGNPSPLDKSYSNIGLSVEVEGQIMMSSDVISIPAVLSMNWVKSLFNESVTLTQCERTSKDLYNKVRSEILDALDYNLGTILSKSETQAYQDKLCEHEPDFCYLTNSTSRLRNKRFIFTAGAALGAGMGAFGYWLYDKIAGNSATEAIKTLKDHHNVLVEKVNMQDQAILRISATLKELWSVAIQAKEEITRLKTRYTCLEDETHIITKTLPYISIIPNQFHRAINDLLRGKVSPDLISYNQLKEFLKNTIQFEDTVYREEGALFYQLSHSIPVEVDLSQHLITFLIQVPKITFESTGILYKLNNFGVHLKNIATRVRLPDYIARFRMPDRSTMYSTITETQCEKSPGLWLCGQSAFDFSYNPHCIIGILKDNSTLKCSLES…
8670	Arlivirus arachnae	AJG39109.1_8670	Gene: ORF1	protein	AJG39109.1	A0A0B5KEU4	567	KM817632.1	[7:1710](+)	61.4	0.55	61	0.53	14	MSKFRNILIIFISMLSPGLFIERYHPIFFEKYGVLIEPNGVVTSYDKVKYVTLIYHFPGLQKAVTPSHCNRNASEQLYRNTLKHQIKIMYDLIPSSTHTIMSNYCSKHHALCLDLEKKDRPKRQIIAAIAALSGIAGLAISAYDWISSSELKNHLDKVSEHITKIDNKLIIQENLDYKLTKLSNDIIKKTSMSFENYHKFVKEYVCQSSQFNNFLSHHVATTHLEMELQALQRLINGEPDSYIINAETLESILSSDTEVERSIYSSDPSLFYQVVRSNLIHSDIEKSLFAFILEVPIIQETMISPLYKVYNGGWESKGILHKIDLPDSFYLYSSLDDVDYHAISLGKSNCWKRNEVVVCDNSKHMMTEDMICLNSILKREYYDSCDIKFSKFTRRKFVV…
8671	Arlivirus hangzhouense	UHK03260.1_8671	Product: fusion glycoprotein	protein	UHK03260.1	A0A8K1XX67	560	MZ209613.1	[2615:4297](+)	58	0.526	67.4	0.61	18	MFIIIILCFVLSADGIQRYHPLFFNKYGLLIEPTGVVVSYDTTKYASIIIHFPGLSKMTNNMICGKNLSEQLYRSTVKHQIKMLFDQVPSTTHSIMVDYCNHHHSLCLDLESNRPKRQIFMTIAALTGIAGLATSAYDWFKSNELKSHLEDVSKHIEKIDNKIVETDQALYTITKLSNDIIKKSSLSFHNYHNLITQMACRQGSTDSFIFQSLSTHNIEFELMALQKMINGNPDSYLINAELVNNLLESNTELRSCIYKEDMSVFYQVVKSNLIYTDIDKSLFAFLLEIPIIHQTMISPFYKVYNGGWISQGILHKMNLPKSFYLYATEEDRDFHAVSLGEGNCWKRNEIIVCDNSKHMLTEDMICLNSLLRNSTYDTCDIKVSKIMRESSVIKSYSGV…
8672	Arlivirus ningboense	URA30372.1_8672	Product: ORF4	protein	URA30372.1		566	OL377732.1	[4065:5765](+)	62.4	0.547	67.8	0.62	18	MGFIVAFLFFNCMVLSKSISRYHPIYYEKYGALIEPTGVVLSYDKVKYMTIIIEFHKSEKSNEHHNCDTNISKSYENDVLLHQIDALYNSLPSTTHAIMTEYCLQHETLCLNIEANSTIRNKRQIMAMIAGLTGVAGLVSSAYNWIKSNELTNHLDEVAHTLSGLKAVVKNHERRLYHLVDETNNIIRRSSLSFEYFHEFLSKFSCNAMSSFNALEIQNAGIQIQNEIRAIKDMINGIPDNYIIDGNLLKRIIKNNPLFSGTIYKKDSSLFYQVVRTNLIHVDRTNNRFSFLLEIPIIHTTMLSPLYKIYNCGWIEENILHQLLFPKTFYLYSSEGEKSFHAVSLGESHCWKRNEITICDNSKHMMTEEMICLNSLLKGKIFDTCDIKLTKMMKQTSVV…
8673	Avesvirus sinense	QXV86526.1_8673	Product: hypothetical protein	protein	QXV86526.1		644	MW826497.1	[7717:9651](-)	60.6	0.483	51.9	0.39	7	MTDLAKIITSMIYLSFILFTTTLDQTIASMMWNPTPIYYPQVGVLIVPQGLAVHPRSYGTFRLILNFNYPSARFGMETECGTKWEMGLLLKTITMCTEDFETMMEAFQGNATLSESICHRYGELLCRDFSGPSGEEYTDTPLNKDSSPSANRIKRETLKHKETPLPRQKTRARISNRHSISPDIGIDTPKARSKRFLPVLAAGLGLSGLGLSIYNTINEHDVTGQIRSLTHNMEEIEETVNKIRHTSEEFIKLEKDAFIHNMHMIRGLEGQVGQLDCKMEMENDLLNTLSFLQFAHNKYERIVQSIFRGEVTNEMLLPKNLLNILAGHPDWGNTIYYSDISLFYQLARSTPLHYSKETKTLHVLIKFPVAEEDDIAPLLAIKSLGFPQSSSDSWRQLRL…
8676	Cybitervirus niederense	QMP82312.1_8676	Product: nucleocapsid protein	protein	QMP82312.1	A0AAE7IFD4	666	MT153516.1	[618:2618](+)	55.1	0.459	62.4	0.46	6	MTRDIEISSILYAYTPLLLYAVPLYYIIYIQFNPILYRKSKSIKNRHYMIILSLAEWIEMEKTMYLRLFFTLLWLINPTLEMYDYDIYKNKHCFLDDSKGVILYDDGPVFLYDYFIYLPIIINIPNTPFKTGNTKCELELELSKRVNEVISTLVQKIPSLNDHISSIGKKTDIDRLSPKKVVIKHTHQFFVEESEPKVIDILGLNNQEIHKSLNRLKRKVSKRSKRFVLTLFLVILGVIALSAATGAVTGSIALAKVNNIESNQDSIVAKVNQQTDAINLMTINQEHIISITQNITLKVNELIRSHECLKYSLDAQLKLINSWSAIVPNSFMRALNGLLAGQVNVDIIPGDQLSTIMGMYPSFDGTIFEENPFLLYKSSTSKLIKVMKNPLMLEGLIIT…
8677	Damravirus dentatis	APG78696.1_8677	Product: putative glycoprotein	protein	APG78696.1	A0A1L3KMV8	603	KX884418.1	[4536:6347](+)	53.2	0.462	42.2	0.33	7	MIALYTVLLFVSMSYEAAGLTPGNSLVIEELGLLLEPEGLLVGSYEDRYVHLVYDYNHIPFQKNASCGRSNNPAVHGEERVKSLENLLKLIFRKPEEDSGKIPCISGSSNCTSAQPGLGNRKKRFLGTLLVGLTSLFGVGTSLSNTITLREQEAAISFLKTQESIVERSIAVLQSTSQKTIQALDNLYILSKNEFQKYDKYFRYMECELISEHYEILYHEMLRVLESRIKDLIGALLTGDVNPGMIPIELLRSILSTPQGLDSNYLSDNPSIIYQVGRVYPISLNVDKKRIHFLLQIPIIKSSDVTHLYHILNFGFSLDSKSNKHGILKIQEQIGLLHHNDILWPLSIRQDSCAKHNNILFCRFHPIHKTIKQDFMKDLINYNISTNRTVNIHDIAEDV…
8678	Damravirus fushunense	UHM27654.1_8678	Product: fusion glycoprotein	protein	UHM27654.1	A0A8K1XGZ8	608	MZ210022.1	[4367:6193](+)	56.6	0.458	38.9	0.29	5	MVNLKVVLIFVCFLQTCVLARLPDEMLNLHSTPAIVSDEIGLYIEPSHLLIESHSDTYIHLVFDYSHPDLELNSTCNREHFRAMNTEIRVRSLESLLSKIFPVKKNPELGKLCSLDSKNCSINIMGAKKRGKRFLGTLLVGAASLFGIGSSISNAISIKEQYKAISYLREHASTVDASLRDVQSSFEKTAKVFDNLYLVMQNEFKHYNSYINYIECKVHDQHQSELYESMLLLIERKVTSLIDSVLFGSVSPELLNIDILTSLFDSSNLLKDSYLKNHMDLIYSLGTMYPVSLDVSKKRLHFLLRVPVIQEENILKVFHTISTGFNAQNYSHFKLFVDVDPYVAVIMDGSIMWPFPVPMNMCNERGTHLFCRSLPIRRYVSDSLLFYIMNTETRNFSLD…
8681	Hemipvirus veri	UHK03161.1_8681	Product: hypothetical protein	protein	UHK03161.1	A0A8K1XVX8	571	MZ209674.1	[3907:5622](+)	56.4	0.458	63.9	0.58	22	MSRLILTILLHCVLPSCSVRFNSKFYQSYGVLLEPIQTVLSYDDISQITLVYKFVPSTPAYSLVCNQKIKHMEHFVNNTLKSRLNFLYSMIPHSVGSYYTDYCKYLHGLCNSEGSPGINFNSSLKTESKRSKRGLPLLLAAGVGAMATGYNTYKSVTNSQKLEKLEEIINRLSAYSQNSNQNFHEFEQHSNSLFSKISKSFQIFHDTLVAKSCSQNLGGDFSGYMSIGSWLDIEVNSLVDMLSGKVNPHIITTDLLQEILTSNNELVSTIYNSDPGVFYQASKSYLIQHNLSLGIMVFNIEIPIISKFMISPLFSVLNGGWMDKGILHKMVLPDKFYLFPGDKDNNFHAVSAQDLNCRENYGIFICDNSRHYFNYEMVCLNALLKEENNDLCDAHISHP…
8682	Leocovirus coleopteris	APG78690.1_8682	Product: putative glycoprotein	protein	APG78690.1	A0A1L3KMP8	533	KX884417.1	[3478:5079](+)	59.7	0.517	64.4	0.54	21	MGAFSSLCLLFILIGTSLSGTKTPVLLGLNHGLLLEPYGAYMSHYGFNYIPISFSIPTELPAGINPCVNKSMIELHHKSVLQFISNLVPNSTLDRSSGDRKKRWIPLISGILGSGIAIWNRVSIQSMEKNMDTINRNIQNIYNHVKTLTSTTNRIIDDNNRIHHLVSEIISAINKVSDDVQCVKSSYLSLSLWESSWTSLIVNLFVRASNAALTGKVTPDLLSASNLQVLLQEEATLHESLYTKDPTLVYELSSFVPTIITSSPPVIIGIMVLPKISLISSGHVYTVNSVPWLSGEHAYKIDRSGTVVISHAYDVWIPDPIECISHPGLLICPKKFFTERPDLCIKNILSQNKTDDCNILVKSRPLTPIALQLKTGVLLSAFDQGTASKIVQYKNKELR…
8684	Phelinovirus aphidis	QPL15344.1_8684	Product: glycoprotein	protein	QPL15344.1	A0AAE7P409	560	MW288203.1	[4715:6397](+)	57.3	0.497	67.6	0.58	24	MMVYQSLLILILMSRSRAWALKDDDQLIRESLARQHFSVSSVQDQIQVIPERGILLEPAGQYYSYSGYSLIPIIYTIPSVKLQGDNRTYCPSNRIIHPIYRSMVDRIYANIKPQRHSRAPKTKQSREKRFVPIILGGAALLGQIGYDLYNTGEVHSLQTVITDLQTSNSEIEARLAEVTDTSNIVIKDLRKISVIVGDNTASIVSLANKVACMEHDSSPEFRVILAQLADIPPEFMAAYDNMIAGRIVPELISMQNLQFTIESHPELRKSVYSRDPSLIYELGKAILVDVIYGEIPALKGVLFVPKILNQLPIPMYNIYTVNYQHKGTQFRVILPEKMVCRSATDCWELPTKQCINSMTKSICLQGHHRIPNKCISTLHQNNSLECDLLIGKADADPII…
8685	Rivapovirus aleyrodidae	QMP82352.1_8685	Product: glycoprotein	protein	QMP82352.1	A0AAE7IF07	586	MT153547.1	[4410:6170](+)	61.1	0.554	65.8	0.61	18	MDFLKKLILILLIAPNGSPLHMPKVGKVFEDLGVVIEPSSVVLHHESFHYTTLGVSFDIARYYNRTHQTMLRKCTASVLTSSLLDGFQTNIDTFFNSMSTVFTDLGSHYCEQSTLDCFLEGKPTRERRQAVLLGLGFAGLAAAGYGLYHHITDGEVDDHVRQINRHVASHESRLSNLQITTEHYEKINDRLIVKMYSGFSDLFKELFGKLCQSQEEEIRQILLMHLDNYFYQYKNEIYRAMDGHVSDFMISLQYVKDNILSLPVFKDSAYTQDPGLFYASSKSVLIKADKKTSTAYFLVSIPIIRKQDISPLYKVTNFGWDSSGFTNKIKLPENFYYLSQNDSVRIISVDLANCFQTYGIFLCPSRYAIINKHSICLENLVKNKSTSGCSLTSQISTKR…
8686	Sanstrivirus gerridis	AJG39114.1_8686	Gene: G; Product: glycoprotein	protein	AJG39114.1	A0A0B5KEU9	540	KM817633.1	[4024:5646](+)	65.2	0.543	33.4	0.25	10	MVSNHSWKCVIIILVNFTTMHGDLIFPDIGYMCEPTRFMMFSTGSETFHIGLKLPNIRHKGADCIKESPEVSNLLEELYDLPQKVIPNMNFLKEISPRSNFTRDKRFLTAIIGVVSLLSLGTSLYGLGKQYSFESDIDDKIRRQDLALHELMIKHNQLLTVLDEQSNELKNLGSSVDMLHRIIENITCIQDEKIQQLETITYIQFFILKLESFVYAALKGDLHPDLVTLSMIRTLIKQRSSLRDTLLDKDPSVLYNVGKVIPLSYNHAHRVITLMIIMPIIRLDQISHIYDCSNIGFKKNNTLFKYTLPENIITVKVDGKQVMTSVNLQYCHTSGIIVMCNVNAIPTTNYQCLDDLNNNVSSNCSPKLLDNLLPVAINTQQHIMLRGFSRYSVHTQSTI…
8687	Stylovirus niederense	QMP82290.1_8687	Product: glycoprotein	protein	QMP82290.1	A0AAE7IGD8	596	MT153499.1	[4641:6431](+)	57.6	0.511	30.1	0.21	2	MFPPWILLSQLLYFANTICGRTLTRGPLKEDQFTSSGSNKIHASLYQSAGVYIDPKEDIYVSTGHLHIPIIVSVWSTLDTKKIDNMIQECRNSTGFDLEQFVTDVLIRHFDYNRYGMISEAGSLSSISERLNNEHLLMKTTISNIRRENSTIKGDIPMIGKGSRKSKSKREIVTLTMATIALSGLAVTALGLYNSYEGVKVRDLANDLESRMDTLSLQFLNISSNLENQIQNIDDIYLYVSNLREYLSNVARISDCKFLAINAQIEYITTRVAIEVNSLVRGINSLYKNELNSDMMPLSRFGQLILNLPQLHNTIYTSYPETIYKVAKTSLAKLNMKEMTVSYILSVPLISASKIGTSFNLIKFPVIIKDKLFIVRENTRRYMMVDNVHQVYPLDMTSC…
8689	Synelinevirus bonnense	QPL15294.1_8689	Product: glycoprotein	protein	QPL15294.1	A0AAE7TPI5	530	MW288166.1	[3498:5090](+)	65	0.571	66.4	0.51	19	MKANRYLIFCLILIIIFIEVNSMHESSNLKVFDESHFLPSVGVYLEPGGHYLSYSGSIFIPFVYVLPNIAFTSNNSCSGDNNITESYFHVLEHLRDMVGIQNKARSKRMLFPIVSILSGGLSLWNTIEVQGIKRKIEYMQEMSTHMDRELNDVISSHNKIIDKVGSISVMVGDNTRTINRIVNMYSCEERKRRNMQTYMTNWLFSAPSEFLLAYTGALTGSVTPSLLSAKNLNHVILDHPDMKGTIYQSEPTITYELGNVVLTEVKVFHQALIKGIIQLPKIVNNTPMPVYNTYITNVIHNKVSTIIDLPGSMVCDKYLRCWEPDMSKCLKFSHRLLCLYGSAQVENTCLEYIRTKNDTSKCDLKVRAIDNPVVVQTRSGVLIGGSGKPYKVYKRQGDI…
8690	Synelinevirus paranaense	AXA52566.1_8690	Product: putative capsid	protein	AXA52566.1	A0AAD0LB61	542	MH213246.1	[3428:5056](+)	62.8	0.547	63	0.51	20	MFNCNNNLEKLQVTKMIQVVLIILTLTRGISPLRNFNNLELFDKSHFYPNAGIYMEPGGQYISYSGSVTIPFIYSLPTVIIQAGLEGCKDSTTIPDVNRNVLDHIRDVTIHDPLDSSRTKRYLFPIVSVLTGGLSLWNTVEIQGVKNKIDMMENKNDQIIQMINTLKTSQNLEIDQLGQMSVLMSDYSNTIHKLINKTDCIRDQSNRFYTYMTSWLYSAPNEFINAYSGSITGKVTPSLISANNLKKVILNHNDLKETLFKIEPELVYEFGKVILIEINVGNTAYMRGIIQLPKILNFHPLPLYNIHTVNIIRNNIDMMYKMPSILVCMTNHTCWEPDVSQCTRQANRIMCIYGSNTDVNLCVQNLMINKTTGCNVVMRKHINPIVIQTQSGVLIGGSQ…
8691	Usmuvirus newyorkense	QEQ50496.1_8691	Product: putative glycoprotein	protein	QEQ50496.1	A0AAE6TCJ9	512	MK618655.1	[3640:5178](+)	51.6	0.467	33.5	0.21	2	MISNLLAGLILLILPMSKTDVVVYKDRGIALAPDGKLWTLQNVETVSVIHRLFPPEHILSFHVCNGSFQPYAHILSDFKAHMKSIDHQRPKRFLSIMGLISGVVGSTLSAKNWIDIKVIERDLSALKQRQLNLISWADNTTSKLNDQVRLTNMLITSWNKYKSVATTAIGMLRCRTDFLLQVMPDVISNIKILEQVTSAIISIWSYRSSQKDLNIIVNYPKIKEVINKHIPHGHLPGIKSFFKLIDIVPGYIDMNSLTATFVLIVPIFKSQPMSTYFILNTGYIDSSHTYRQCDIHGLVVYQKQLLLQIHPDSCTTVGKQFFCPPHATLIDPRMSILHKDYLCQIRDSVHFPVVQYRQSWIAITTIDKTLSLMTDTTGIERINHSSSDNGFFIVDSKTV…
8778	Metaavulavirus delawarense	ACO48300.1_8778	Gene: F; Product: fusion protein	protein	ACO48300.1	C3TWP9	543	FJ215863.2	[4499:6130](+)	70.4	0.611	76.3	0.64	244	MGQISVYLINSVLLLLVYPVNSIDNTLIAPIGVASANEWQLAAYTTSLSGTIAVRFLPVLPDNMTTCLRETITTYNNTVNNILGPLKSNLDALLSSETYPQTRLIGAVIGSIALGVATSAQITAAVALKQAQDNARNILALKEALSKTNEAVKELSSGLQQTAIALGKIQSFVNEEILPSINQLSCEVTANKLGVYLSLYLTELTTIFGAQLTNPALTSLSYQALYNLCGGNMAMLTQKIGIKQQDVNSLYEAGLITGQVIGYDSQYQLLVIQVNYPSISEVTGVRATELVTVSVTTDKGEGKAIVPQFVAESRVTIEELDVASCKFSSTTLYCRQVNTRALPPLVASCLRGNYDDCQYTTEIGALSSRYITLDGGVLVNCKSIVCRCLNPSKIISQNT…
8779	Metaavulavirus falklandense	ADK12967.2_8779	Product: F	protein	ADK12967.2	D9IL76	536	HM147142.3	[4510:6120](+)	67.8	0.6	78.1	0.65	238.5	MTRTRLLFLLTCYIPGAVSLDNSILAPAGIISASERQIAIYTQTLQGTIALRFIPVLPQNLSSCAKDTLESYNSTVSNLLLPIAENLNALLKDADKPSQRIIGAIIGSVALGVATTAQVTAALAMTQAQQNARNIWKLKESIKNTNQAVLELKDGLQQSAIALDKVQSFINSEILPQINQLGCEVAANKLGIFLSLYLTEITTVFKNQITNPALSTLSYQALYNLCGGNMAALTKQIGIKDTEINSLYEAELITGQVIGYDSADQILLIQVSYPSVSRVQGVRAVELLTVSVATPKGEGKAIAPSFIAQSNIIAEELDTQPCKFSKTTLYCRQVNTRTLPVRVANCLKGKYNDCQYTTEIGALASRYVTITNGVVANCRSIICRCLDPEGIVAQNSDAA…
8780	Metaavulavirus galliense	AFN06857.1_8780	Product: F protein	protein	AFN06857.1	I6UB10	562	JQ886184.1	[5481:7169](+)	66.7	0.567	74.9	0.6	239	MGTCLNNRLSTIPSIKTVQCILIILSYIIPYSATDNPIADRSLLRAGIVPIYSKSLSVYTNSISGYLTVRMLPPLPKNLTECSQEVVSNYNKTITRMFQPISDNLMRIQEGTDSGTKRFVGAVIGSVALGVATSAQITAALAMVQAQDNAKAIWKLKEAISSTNQAVLELKEGVNTLGVAVDKIQGYINNEILPSLSELECRVNANKLASQLNLYLIELTTIFGDQITNPALTPLSLQALYTLAGDTMGSFLQYIGAQDNEIESLYDSGLINGQIVSYDASIQTIIIKVSIPSISSLSRFSIMRLATVSSSVGGFEKTPLVPEYLLISDNHIEEFSIVDCKESSDIFYCPQILSMPISTATVECLKGRIDQCIYTSQLTILSHRIVTYNGVVVANCFAE…
8781	Metaavulavirus hongkongense	ABQ45546.1_8781	Gene: F; Product: fusion protein	protein	ABQ45546.1	A5JTQ7	555	EF569970.1	[4598:6265](+)	72.4	0.595	75.2	0.6	255	MGARLGPLTMAPGRYVIIFNLILLHRAVSLDNSRLLQQGIMSATEREIKVYTNSITGSIAVRLIPNLPQEVLKCSAGQIKSYNDTLNRIFTPIKANLERLLATPSMLEDNQNPAPEPRLIGAIIGTAALGLATAAQVTAALALNQAQDNAKAILNLKESITKTNEAVLELKDATGQIAIALDKTQRFINDNILPAINNLTCEVAGAKVGVELSLYLTELSTVFGSQITNPALSTLSIQALMSLCGNDFNYLLNLMGAKHSDLGALYEANLINGRIIQYDQASQIMVIQVSVPSISSISGLRLTELFTLSIETPVGEGKAVVPQFVVESGQLLEEIDTQACTLTDTTAYCTIVRTKPLPELVAQCLRGDESRCQYTTGIGMLESRFGVFDGLVIANCKAT…
8782	Metaavulavirus japanense	APP90893.1_8782	Gene: F; Product: fusion protein	protein	APP90893.1	A0A1L5YIM6	541	KX258200.1	[4443:6068](+)	73.8	0.644	75.4	0.61	257	MEKGTVLFLAALTLYNVKALDNTKLLGAGIASGKEHELKIYQSSVNGYIAVKLIPFLPSTKRECYNEQLKNYNATINRLMGPINDNIKLVLSGVKTRTREGKLIGAIIGTAALGLATAAQVTAAIALEQAQDNARAILTLKESIRNTNNAVSELKTGLSEVSIALSKTQDYINTQIMPALSNLSCEIVGLKIGIQLSQYLTEVTAVFGNQITNPALQPLSMQALYQLCGGDFSLLLDKIGADRNELESLYEANLVTGRIVQYDTADQLVIIQVSIPSVSTLSGYRVTELQSISVDMDHGEGKAVIPRYIVTSGRVIEEMDISPCVLTATAVYCNRLLTTSLPESVLKCLDGDHSSCTYTSNSGVLETRYIAFDGMLIANCRSIVCKCLDPPYIIPQNKG…
8783	Metaavulavirus kazakhstanense	AUJ87606.2_8783	Gene: F; Product: fusion protein	protein	AUJ87606.2	A0A2I6ECF5	537	MF033136.2	[4770:6383](+)	70.9	0.622	76.6	0.64	238	MMDSLRLTILLVAWFSLGECLDNANTGPIGVLKSKEWQLAAYTQSLYGTIAVRFIPILPSNLTSCMLSVIQDYNQTVSSLLGPIGNNLDSIISSSGEQQARLIGAIVGTVALGVATSAQITAALAVNQAQDNARQIWKLKEAILKTNDAVLELKEGLSQTAVALDKVQSFINNEILPQISSISCEVAANKLGVFLSLYLTELTTVFGNQITNPALTPLSYQALYNLCGGNLAALTRQMGIKDDTLTSLYEAGLIVGQIIGYDASSQILLIQVSYPSVSEITGVRATELVTVSVATIKGEGRAIVPQFVAEGHVTIEELDTSPCRFSKSTLFCRSILTRPLPIRVANCLSGKYDDCQYTTEIGLLSSRYVTVDGGVMANCKSTVCKCLNPEKIILQKTAS…
8784	Metaavulavirus kunitachiense	ADD39004.1_8784	Gene: F; Product: fusion protein	protein	ADD39004.1	D3X607	544	GU206351.1	[5606:7240](+)	72.1	0.609	74.4	0.62	251	MLQLPLTILLSILSAHQSLCLDNSKLIHAGIMSTTEREVNVYAQSITGSIVVRLIPNIPSNHKSCATSQIKLYNDTLTRLLTPIKANLEGLISAVSQDQSQNSGKRKKRFVGAVIGAAALGLATAAQVTATVALNQAQENARNILRLKNSIQKTNEAVMELKDAVGQTAVAIDKTQAFINNQILPAISNLSCEVLGNKIGVQLSLYLTELTTVFGNQLTNPALTTLSLQALYNLCGDDFNYLINLLNAKNRNLASLYEANLIQGRITQYDSMNQLLIIQVQIPSISTVSGMRVTELFTLSVDTPIGEGKALVPKYVLSSGRIMEEVDLSSCAITSTSVFCSSIISRPLPLETINCLNGNVTQCQFTANTGTLESRYAVIGGLVIANCKAIVCRCLNPPG…
8785	Metaavulavirus peixense	ARO49356.1_8785	Gene: F; Product: fusion protein	protein	ARO49356.1	A0A1W6R4T0	542	KX932454.2	[4456:6084](+)	71.1	0.617	75.8	0.63	240.5	MYVPGVILALLMINPCLTLDNSKLAPVGIISAAEHELAIYTNTLSGSIAVRFLPNLPANLTHCQKTILDNYNVTVTRILKPIADNLNILKHGLEVPKERLVGAIIGTVALGVATSAQITAAVAVAQAQQNAKDIWKLKNAILSTNEAVLELKTGLQQTAIALDKIQDYINNEIIPTVNNLTCEVMANRLGVYLSLYLTELTTVFGNQITNPALSTISYQGLTNLCGNNIGALTKLIGLKDDNVESIYEAGLITGQVVDYDPASQILIIQVSYPSISRLSDIRATELITVGVTTPFGEGRAIVPKYVAQSTVLIEELDISSCKFSSTTLYCTQINTRPLPPRVSSCLKGDYENCQFTTEVGVLASRYASIGKGVVVNCRSIICKCLEPPRIIPQNSLASI…
8786	Metaavulavirus taiwanense	QEQ50566.1_8786	Product: fusion protein	protein	QEQ50566.1	A0A5J6CUW9	540	MK677430.1	[5181:6803](+)	68.4	0.533	72.8	0.6	241	MTKRINLTLSLYVLVTISACLPTTRCLDNSKLARAGIISSAEYAVSVYAQTNEAYIALRTIPYLPANPNNCFTPTITTYNTTIQSIFSPIVSQINAITSSTSTQQERLFGVIIGTVALGVATAAQVTAAVALTQAQSNAKAILQLKSSIQNTIAAVSEVKDGLSTIGIALGKIQVYVNEVINPQLANLTCQTAAANLGVQLSLYLTELTTVFGPQITNPALSPLTIQALYNLAGSNLDTFFEKYGYKQATATSVLEAGLVTGQIVSFDPATGIGIIRVSLPSIATLSSARVTKLETVSVSTSTGEAVAIVPSFIIQQGTVIEEFIIDGCIRTSADIYCTRLFTKILPDSVLNCLQGLVNECQFTRGLGTYANRFVTINGGIVANCQTLLCRCYSPSYII…
8787	Metaavulavirus tennessense	ACN72643.1_8787	Gene: F; Product: fusion protein	protein	ACN72643.1	C6FGY9	539	FJ231524.1	[4563:6182](+)	71.2	0.623	75.5	0.64	235	MRVRPLIIILVLLVLLWLNILPVIGLDNSKIAQAGIISAQEYAVNVYSQSNEAYIALRTVPYIPPHNLSCFQDLINTYNTTIQNIFSPIQDQITSITSASTLPSSRFAGLVVGAIALGVATSAQITAAVALTKAQQNAQEIIRLRDSIQNTINAVNDITVGLSSIGVALSKVQNYLNDVINPALQNLSCQVSALNLGIQLNLYLTEITTIFGPQITNPSLTPLSIQALYTLAGDNLMQFLTRYGYGETSVSSILESGLISAQIVSFDKQTGIAILYVTLPSIATLSGSRVTKLMSVSVQTGVGEGSAIVPSYVIQQGTVIEEFIPDSCIFTRSDVYCTQLYSKLLPDSILQCLQGSMADCQFTRSLGSFANRFMTVAGGVIANCQTVLCRCYNPVMIIP…
8788	Metaavulavirus yucaipaense	ACA49108.1_8788	Gene: F; Product: fusion protein	protein	ACA49108.1	B4Y567	536	EU338414.1	[4353:5963](+)	69.3	0.606	76.1	0.63	241	MNQALVILLVSFQLGVALDNSVLAPIGVASAQEWQLAAYTTTLTGTIAVRFIPVLPGNLSTCAQETLQEYNRTVTNILGPLRENLDALLSDFDKPASRFVGAIIGSVALGVATAAQITAAVALNQAQENARNIWRLKESIKKTNAAVLELKDGLATTAIALDKVQKFINDDIIPQIKDIDCQVVANKLGVYLSLYLTELTTVFGSQITNPALSTLSYQALYSLCGGDMGKLTELIGVNAKDVGSLYEANLITGQIVGYDPELQIILIQVSYPSVSEVTGVRATELVTVSVTTPKGEGQAIVPRYVAQSRVLTEELDVSTCRFSKTTLYCRSILTRPLPTLIASCLSGKYDDCQYTTEIGALSSRFITVNGGVLANCRAIVCKCVSPPHIIPQNDIGSVT…
8789	Orthoavulavirus borisense	ARU83009.1_8789	Product: F	protein	ARU83009.1	A0A1Y0KBY2	541	KY452442.1	[4442:6067](+)	67.9	0.587	74.4	0.6	235	MQLYSVLALALLAVQAGLGIIPSLSNTNSIDAGFVFQSERAVNIYTNSLTGSVVVKLLPNLPDHLKSCHLDVLSSYNRTLTSIFQPLGESIKHIWGNTTGGSAAGGIQSRIVGAILGGVALGVATSAQITAGVALAQSRQNAENILKLKQSIAATNDAVQEVIAGQRELVIAIGKMQDYINQALNSTIQQIDCVTAANRLGVELSLYLTQLTTAFSNQIQNPALTPLSIQALYNLAGGNLDRFLNRIGATTSNLQSIISSGLIQGQPIGYDSEKQLLILSVSVPSINAVDNLRMAQLTPIVVSTSQGLGAVVIPKYIIAIADLIEEFVADDCIFTTSDAYCTSLTTLPLSNSLQQCIRGNVSACSYSLVRGVLSTKFITLDGSVVANCQAVTCRCIDPP…
8790	Orthoavulavirus italiense	AGH32601.1_8790	Gene: F; Product: fusion protein	protein	AGH32601.1	M4QRF5	546	KC333050.1	[4622:6262](+)	70.3	0.549	75.2	0.62	236	MAIPVPSSTALMIFNILVSLAPASALDGRLLLGAGIVPTGDRQVNVYTSSQTGIIALKLLPNLPKDKENCAEVSIRSYNETLTRILTPLAQSMAAIRGNSTVSTRGREPRLVGAIIGGVALGVATAAQITAATALIQANQNAENIARLAKGLAATNEAVTDLTKGVGSLAIGVGKLQDYVNEQFNRTGEAIECLTIESRVGVQLSLYLTEVIGVFGDQITSPALSDISIQALYNLAGGNLNVLLQKMGIEGTQLGSLINSGLIKGRPIMYDDGNKILGIQVTLPSVGRINGARATLLEAIAVATPKGNASPLIPRAVISVGSLVEELDMTPCVLTPTDIFCTRILSYPLSDSLTTCLKGNLSSCVFSRTEGALSTPYVSVHGKIVANCKSVVCRCVEPQ…
8791	Orthoavulavirus japanense	BAV03983.1_8791	Gene: F; Product: fusion protein	protein	BAV03983.1	A0A173M8X7	545	LC041132.1	[4686:6323](+)	67.2	0.528	78.1	0.63	218	MARFSQEIFGLSTILLIAQTCQGSIDGRLTLAAGIVPVGDRPISIYTSSQTGIIVVKLIPNLPDNKKDCAKQSLQSYNETLSRILTPLATAMSAIRGNSTTQVRENRLVGAIIGSVALGVATAAQITAATALIQANQNAANIARLANSIAKTNEAVTDLTEGLGTLAIGVGKLQDYVNEQFNNTAVAIDCLTLESRLGIQLSLYLTELMGVFGNQLTSPALTPITIQALYNLAGGNLNALLSRLGASETQLGSLINSGLIKGMPIMYDDANKLLAVQVELPSIGKLNGARSTLLETLAVDTTRGPSSPIIPSAVIEIGGAMEELDLSPCITTDLDMFCTKIISYPLSQSTLSCLNGNLSDCVFSRSEGVLSTPYMTIKGKIVANCKQVICRCMDPPQIL…
8792	Orthoavulavirus javaense	AAS67165.1_8792	Gene: F; Product: fusion protein	protein	AAS67165.1	Q6Q328	553	AY562991.1	[4544:6205](+)	67.7	0.528	77.9	0.62	208	MGSRSSTRIPVPLMLTVRVALELSCVCPTSSLDGRPLAAAGIVVTGDKAVTISTSSQTGSIIVKLLPNLPKDKEAFAKAPLEAFNRTLTTWLTPLGDSIRRIQESVTTSGGGKQGRLIGAIIGGAALGVATAAQITAASALIQANQNAANILRLKESIAATNEAVHEVTDGLSQLAVAVGKMQQFVNDQFNKTAQELDCIKITQQVGVELNLYLTELTTVFGPQITSPALTQLTIQALYNLAGGNMDYLLTKLGVGNNQLSSLIGSGLITGNPILYDSQTQLLGIQVTLPSVGNLNNMRATYLETLSVSTTKGFASALVPKVVTQVGSVIEELDTSYCIETDLDLYCTRIVTFPMSPGIYSCLSGNTSACMYSKTEGALTTPYMTLKGSVIANCKMTTC…
8793	Orthoavulavirus kopaiticense	ARU83015.1_8793	Product: F	protein	ARU83015.1	A0A1Y0KC55	543	KY452443.1	[4404:6035](+)	71.9	0.611	75.2	0.62	239	MSALQWRCTVAVLTSTLLLAARAVEFSNRRAVDAGFVFQSERAVNLYAKSLTGTIAIKLMPNLPEYMKGCQQDIIKSYNKSLVSIFMPLGDSIKRIWGNTTSSAGDGAAQSRLIGAIIGGVALGVATSAQITAGIAIAQSKQNAENILKLKQAIANTNNAVQELITSQQEVVTALGKIQDYINTALNDTIQQVDCVTSANRLGVELSLYLTQLTTVFSNQIQNPVLTPLSIQALYNIAGGNLDRFLNKIGGSSKNLQSLISSGLIQGQPIAYDAEYQILVIAVSIPSINTVNNLRMAQLVPLSISTPRGQGAVILPRYVVKVADLIEEMSIEDCIVTDTDVYCTRLTTFPLASEMQQCILGNVSACSYSINRGVLTTKFVTVDGIVVANCQAVTCRCVD…
8794	Orthoavulavirus koreaense	AVG72387.1_8794	Gene: F; Product: fusion protein	protein	AVG72387.1	A0A2L2FLB5	551	MF594598.1	[4829:6484](+)	70.2	0.6	77.6	0.63	237	MASTITLAYLSAAVAVLTIDPTWSSVLDGRKLVGAGIVIREQKQVRVYSTSQTGTIVLRLLPYISSDHESCIRSTIEAYNTTVTNILSPLGEAIQRIQGSYQESALDREGRLVGAIVGGVALGVATAAQITAASALIQANENAKNILRLKDSIAKTNEAVRDVAEGVGHLAIAVGKLQDFVNEEFNKTTTAINCVQAAQRLGVELSLYLTEITTVFGPQITSPALTQLTIQAVYNLAGGNLDVLLNRLGADNSQLSSLVGSGLISGQPILYDAETQILGIQITLPSIGNLKGVLATYLDSVAVDTPAGLASPLIPRTVIQSNGVVEELDTSPCVEASADIYCTKITTLPIAQGTTNCLLGNVSQCLYSKTNGVLTTPYMTLNGKIVANCRHVTCRCHEP…
8795	Orthoavulavirus newyorkense	ACJ82942.1_8795	Gene: F; Product: fusion protein	protein	ACJ82942.1	C0J7I3	551	EU910942.1	[4805:6460](+)	68.8	0.598	74.9	0.63	217	MGYFHLLLILTAIAISAHLCYTTTLDGRKLLGAGIVITEEKQVRVYTAAQSGTIVLRSFRVVSLDRYSCMESTIESYNKTVYNILAPLGDAIRRIQASGVSVERIREGRIFGAILGGVALGVATAAQITAAIALIQANENAKNILRIKDSITKTNEAVRDVTNGVSQLTIAVGKLQDFVNKEFNKTTEAINCVQAAQQLGVELSLYLTEITTVFGPQITSPALSKLTIQALYNLAGVSLDVLLGRLGADNSQLSSLVSSGLITGQPILYDSESQILALQVSLPSISDLRGVRATYLDTLAVNTAAGLASAMIPKVVIQSNNIVEELDTTACIAAEADLYCTRITTFPIASAVSACILGDVSQCLYSKTNGVLTTPYVAVKGKIVANCKHVTCRCVDPTS…
8796	Orthoavulavirus oneillense	ARU83021.1_8796	Product: F	protein	ARU83021.1	A0A1Y0KC98	574	KY452444.1	[4306:6030](+)	67.2	0.544	72	0.61	232	MNATHYKKPTGRSRLHCLPDPPQPPSFIRNSSQGGCGAMRACALFSVWASVGILTWGQLDNTKTIDAGFVVQGEREVSLYSQSLSGTVVVKLVPNLPNDLKDCHKAILQSYNKTLTDILTPLGESIKYIRGNASYTLGRGQARIVGAILGGVALGVATSAQITAAMALVQTEQNAKNILKLKKSIAETNNAVQEIINGQQQLGIAIGKIQDYVNNVLNDTTQKIDCVTSANRLGVELSLYLTQITTAFGNQIRNPALSDLSIQALYNLAGGNLDSFIRKIGGDVSNLQSVLASGLIKGQPIGYDSETQLLLITVRIPSISKIKNMRMASLVPISVTTPKGPGMVIIPRYVVKLASAIEEIFIDDCITTETDLYCSRLVTSPLSSAMQNCIGGVVQDCMY…
8797	Orthoavulavirus upoense	ARV85978.1_8797	Gene: F; Product: fusion protein	protein	ARV85978.1	A0A1Z1G743	551	KY511044.1	[4592:6247](+)	69.4	0.575	77.1	0.62	234	MIFTMYHVTVLLLLSLLTLPLGIQLARASIDGRQLAAAGIVVTGEKAINLYTSSQTGTIVVKLLPNVPQGREACMRDPLTSYNKTLTSLLSPLGEAIRRIHESTTETAGLVQARLVGAIIGSVALGVATSAQITAAAALIQANKNAENILKLKQSIAATNEAVHEVTDGLSQLAVAVGKMQDFINTQFNNTAQEIDCIRISQQLGVELNLYLTELTTVFGPQITSPALSPLSIQALYNLAGGNLDVLLSKIGVGNNQLSALISSGLISGSPILYDSQTQLLGIQVTLPSVSSLNNMRAIFLETLSVSTDKGFAAALIPKVVTTVGTVTEELDTSYCIETDIDLFCTRIVTFPMSPGIYACLNGNTSECMYSKTQGALTTPYMSVKGSIVANCKMTTCRC…
8798	Paraavulavirus hongkongense	ACF60577.1_8798	Gene: F; Product: fusion protein	protein	ACF60577.1	B5AXP3	566	EU877976.1	[4394:6094](+)	65.5	0.543	75.7	0.61	195	MRLSRTILTLILGTLTGYLMGAHSTNVNEGPKSEGIRGDLIPGAGIFVTQVRQLQIYQQSGYHDLVIRLLPLLPAELNDCQREVVTEYNNTVSQLLQPIKTNLDTLLADGGTRDADIQPRFIGAIIATGALAVATVAEVTAAQALSQSKTNAQNILKLRDSIQATNQAVFEISQGLEATATVLSKLQTELNENIIPSLNNLSCAAMGNRLGVSLSLYLTLMTTLFGDQITNPVLTPISYSTLSAMAGGHIGPVMSKILAGSVTSQLGAEQLIASGLIQSQVVGYDSQYQLLVIRVNLVRIQEVQNTRVVSLRTLAVNRDGGLYRAQVPPEVVERSGIAERFYADDCVLTTTDYICSSIRSSRLNPELVKCLSGALDSCTFERESALLSTPFFVYNKAVV…
8799	Paraavulavirus wisconsinense	ACI47551.1_8799	Gene: F; Product: fusion protein	protein	ACI47551.1	D5FGX5	538	EU782025.1	[4781:6397](+)	73.9	0.616	74.5	0.6	172	MASPMVPLLIITVVPALISSQSANIDKLIQAGIIMGSGKELHIYQESGSLDLYLRLLPVIPSNLSHCQSEVITQYNSTVTRLLSPIAKNLNHLLQPRPSGRLFGAVIGSIALGVATSAQISAAIALVRAQQNANDILALKAAIQSSNEAIKQLTYGQEKQLLAISKIQKAVNEQVIPALTALDCAVLGNKLAAQLNLYLIEMTTIFGDQINNPVLTPIPLSYLLRLTGSELNDVLLQQTRSSLSLIHLVSKGLLSGQIIGYDPSVQGIIIRIGLIRTQRIDRSLVFXPYVLPITISSNIATPIIPDCVVKKGVIIEGMLKSNCIELERDIICKTINTYQITKETRACLQGNITMCKYQQSRTQLSTPFITYNGVVIANCDLVSCRCIRPPMIITQVKGY…
8800	Synodonvirus synodi	AVM87367.1_8800	Product: fusion protein	protein	AVM87367.1	A0A2P1GMZ1	546	MG600058.1	[6071:7711](+)	74.1	0.619	77.6	0.61	237	MWPILFLCVGLMSCVAQSALLDQSKVAPVGVFFTDPYKLKITGPETTKLMVIRLIPSLGAAQTCTQPSIDEYKLLMTSVITPIQAVLARTMAAVDVTEQNTTSRIAGVIVGSVALGVATSAQITAGIALHNSQENAKAIAAMGNAITATNTAVQNLITAQGQTVTVINTMQDQVNNDIIPAINTLACSISQNRMSIILGQFFSFVQVAFGPVIQSPINSPITVQALNTLFGGDLSRFMEALGYSPGDLSDVLATGSATVRVIAVDPVLFTLTLEASFPTIIDYPGSSIIPIQAITFSTNGSEWLTQTPPWIHTKETQVSGFDPSMCKLTDTSMVCPRDTTYSLSDSVLTCLSGVTSTCPKIRVLNGLSPRYVVYKGVVIANCRATSCVCTDTGRPIAPL…
8801	Aquaparamyxovirus oregonense	AYN62577.1_8801	Gene: F; Product: fusion protein	protein	AYN62577.1	A0A3G2KTE2	553	MH900516.1	[5648:7309](+)	71.9	0.604	78.2	0.62	229	MTIKLVVRVAVILVSLSITLGQVDYGRLRKIGVFEKQTMNLKLSISASQRYMVIKTVPNLGTVSSCGDKEMAAYKESIRKLISPMHDMIEYIKGEVVVEAATSVALNGTQVRFFGLVVAIGALGLATSAQITAGIALHNSLENAKAIKGLSDAMKESNQAIQKLQDATAGTVIALNALQDQINTQIVPALNSLGCSVVSNTLGVALTRYYSELVQLFGPSLANPVEAPLSIQAISGAFNGDLKGMIRDYGYSPSDLEDIIRTGAITGRVIDVDMDDLTIILEISLPTLLVMRDTKVVNFGRITYNLNGSEWQTLSPDWIAIRNTLMSGVDLSTCVISRQNLICKQDPTFAIDHTVSQCLRGEITSCPRGRVVNSIAPRFAIVNGNVLGNCVATTCLCGD…
8802	Aquaparamyxovirus salmonis	ABX57741.1_8802	Gene: F; Product: fusion protein	protein	ABX57741.1	B2BX76	552	EU156171.1	[6167:7825](+)	73.1	0.62	77.8	0.61	210	MDGPKFRFVLLILLTAPARGQVDYDKLLKVGIFEKGTANLKISVSSQQRYMVIKMMPNLGPMNQCGIKEVNLYKESILRLITPISTTLNYIKSEIQVEREVALQPNGTIVRFFGLIVAAGALTLATSAQITAGIALHNSLENAKAIKGLTDAIKESNLAIQKIQDATAGTVIALNALQDQVNTNIIPAINTLGCTAAGNTLGIALTRYYSELIMIFGPSLGNPVEAPLTIQALAGAFNGDLHGMIREYGYTPSDIEDILRTNSVTGRVIDVDLVGMNIVLEINLPTLYTLRDTKIVNLGKITYNVDGSEWQTLVPEWLAIRNTLMGGVDLSRCVVSSRDLICKQDPVFSLDTSIISCLNGNTESCPRNRVVNSVAPRYAVIRGNILANCISTTCLCGDP…
8803	Ferlavirus reptilis	AAN18264.1_8803	Gene: F; Product: fusion protein F	protein	AAN18264.1	Q6YIS1	545	AY141760.2	[5028:6665](+)	75.6	0.641	78.4	0.62	244	MTRITILQIILTLTLPVMCQVSFDNLEQVGVMFDKPKFLKITGPASTATMIIKLIPTLGTMESCGTSAVNEYKKTLDTILVPLRDTINKLSTDITVVEGTSNISNKREKRFVGIAIAVGAVALATSAQITAGIALSNTIKNAEAIESIKSSIQASNQAIQKVIDAQGRTVTVINGIQDHINSVINPALNQLGCDVAKNTLAISLTQYFSKLSLLFGPNLRNPVEQPLSVQAIAGLMDGDINAVVSQLGYTQSDLLDLLSTESIVGTVTAIDMVNYMIQIEMSFPQYITIPDTKVLEGHKITFNDKGSEWQTQVPSTIAVRDILIAGVDPDGCSITSTSYICKNDPTYAMSEVLTNCFRGNTQECPRARITSTFATRFAIARSTVIANCVAAVCLCGDPG…
8804	Henipavirus cedarense	AFP87278.1_8804	Gene: F; Product: fusion glycoprotein	protein	AFP87278.1	J7GX38	557	JQ001776.1	[6405:8078](+)	70.7	0.592	75.5	0.61	251	MSNKRTTVLIIISYTLFYLNNAAIVGFDFDKLNKIGVVQGRVLNYKIKGDPMTKDLVLKFIPNIVNITECVREPLSRYNETVRRLLLPIHNMLGLYLNNTNAKMTGLMIAGVIMGGIAIGIATAAQITAGFALYEAKKNTENIQKLTDSIMKTQDSIDKLTDSVGTSILILNKLQTYINNQLVPNLELLSCRQNKIEFDLMLTKYLVDLMTVIGPNINNPVNKDMTIQSLSLLFDGNYDIMMSELGYTPQDFLDLIESKSITGQIIYVDMENLYVVIRTYLPTLIEVPDAQIYEFNKITMSSNGGEYLSTIPNFILIRGNYMSNIDVATCYMTKASVICNQDYSLPMSQNLRSCYQGETEYCPVEAVIASHSPRFALTNGVIFANCINTICRCQDNGKT…
8805	Henipavirus ghanaense	AFH96010.1_8805	Gene: F; Product: fusion protein	protein	AFH96010.1	I0E092	662	HQ660129.1	[6865:8853](+)	68.9	0.562	70.4	0.57	248	MKKKTDNPTISKRGHNHSRGIKSRALLRETDNYSNGLIVENLVRNCHHPSKNNLNYTKTQKRDSTIPYRVEERKGHYPKIKHLIDKSYKHIKRGKRRNGHNGNIITIILLLILILKTQMSEGAIHYETLSKIGLIKGITREYKVKGTPSSKDIVIKLIPNVTGLNKCTNISMENYKEQLDKILIPINNIIELYANSTKSAPGNARFAGVIIAGVALGVAAAAQITAGIALHEARQNAERINLLKDSISATNNAVAELQEATGGIVNVITGMQDYINTNLVPQIDKLQCSQIKTALDISLSQYYSEILTVFGPNLQNPVTTSMSIQAISQSFGGNIDLLLNLLGYTANDLLDLLESKSITGQITYINLEHYFMVIRVYYPIMTTISNAYVQELIKISFNV…
8806	Henipavirus hendraense	AAC83192.2_8806	Gene: F; Product: fusion	protein	AAC83192.2	O89342	546	AF017149.3	[6618:8258](+)	76	0.66	76.6	0.62	239	MATQEVRLKCLLCGIIVLVLSLEGLGILHYEKLSKIGLVKGITRKYKIKSNPLTKDIVIKMIPNVSNVSKCTGTVMENYKSRLTGILSPIKGAIELYNNNTHDLVGDVKLAGVVMAGIAIGIATAAQITAGVALYEAMKNADNINKLKSSIESTNEAVVKLQETAEKTVYVLTALQDYINTNLVPTIDQISCKQTELALDLALSKYLSDLLFVFGPNLQDPVSNSMTIQAISQAFGGNYETLLRTLGYATEDFDDLLESDSIAGQIVYVDLSSYYIIVRVYFPILTEIQQAYVQELLPVSFNNDNSEWISIVPNFVLIRNTLISNIEVKYCLITKKSVICNQDYATPMTASVRECLTGSTDKCPRELVVSSHVPRFALSGGVLFANCISVTCQCQTTGR…
8807	Henipavirus mojiangense	AHM23776.1_8807	Gene: F; Product: fusion protein	protein	AHM23776.1	W8SKT3	545	KF278639.1	[6902:8539](+)	69.4	0.617	74.7	0.6	256	MALNKNMFSSLFLGYLLVYATTVQSSIHYDSLSKVGVIKGLTYNYKIKGSPSTKLMVVKLIPNIDSVKNCTQKQYDEYKNLVRKALEPVKMAIDTMLNNVKSGNNKYRFAGAIMAGVALGVATAATVTAGIALHRSNENAQAIANMKSAIQNTNEAVKQLQLANKQTLAVIDTIRGEINNNIIPVINQLSCDTIGLSVGIRLTQYYSEIITAFGPALQNPVNTRITIQAISSVFNGNFDELLKIMGYTSGDLYEILHSELIRGNIIDVDVDAGYIALEIEFPNLTLVPNAVVQELMPISYNIDGDEWVTLVPRFVLTRTTLLSNIDTSRCTITDSSVICDNDYALPMSHELIGCLQGDTSKCAREKVVSSYVPKFALSDGLVYANCLNTICRCMDTDTP…
8808	Henipavirus nipahense	AAK29087.1_8808	Gene: F; Product: fusion protein	protein	AAK29087.1	Q9IH63	546	AF212302.2	[6654:8294](+)	77.6	0.667	76.1	0.62	237	MVVILDKRCYCNLLILILMISECSVGILHYEKLSKIGLVKGVTRKYKIKSNPLTKDIVIKMIPNVSNMSQCTGSVMENYKTRLNGILTPIKGALEIYKNNTHDLVGDVRLAGVIMAGVAIGIATAAQITAGVALYEAMKNADNINKLKSSIESTNEAVVKLQETAEKTVYVLTALQDYINTNLVPTIDKISCKQTELSLDLALSKYLSDLLFVFGPNLQDPVSNSMTIQAISQAFGGNYETLLRTLGYATEDFDDLLESDSITGQIIYVDLSSYYIIVRVYFPILTEIQQAYIQELLPVSFNNDNSEWISIVPNFILVRNTLISNIEIGFCLITKRSVICNQDYATPMTNNMRECLTGSTEKCPRELVVSSHVPRFALSNGVLFANCISVTCQCQTTGR…
8809	Jeilongvirus anhuiense	AGU69454.1_8809	Gene: F; Product: fusion protein	protein	AGU69454.1		545	KC154054.1	[4188:5825](+)	73.9	0.65	79.5	0.64	248	MGNSKILSIVLVLSIFQQQMCQISFTELTKIGVIPSRNYKLKIKGATTTQAMVIKLIPNLSNLSTCNNMESVMNDYKDLLTRILKPINDSLTLVRSSVETRTTGLKFWGAVIGGVALGVATSAQITAAIALHKANQNAAMIQNLKNAILETNQAVAKLSAASSGIVLAISALQEQINANLVPSLNELGCSVALNNLKLHLNRYFSEISLIFGPNLRDPGLQTLSIQAVSQAFNGDFESMFNQLNYKRDDFLDLLQSDSIRGRIIDVDMTNYFISLQIEYPELIEITSAVIQEFNIISHNQKGTEWMAAFPRAVLKRGTFLSNIELKDCSRTDKSYICLEDTSTPMSPTMFECIQGKLENCARSLVVNSYVSRFALSSGVVFANCVPITCVCTTTNQHLI…
8810	Jeilongvirus apodemi	ATP66849.1_8810	Product: fusion protein	protein	ATP66849.1	A0AAD0ABY1	547	KY370098.1	[4634:6277](+)	71.5	0.62	79.4	0.61	243	MSTKVILLVCTMFVLMHSCNSQLALSELTKIGIIPGKSYDLKLSTQSSFQFMVIKLIPNVDGLSNCTFNSMTNYKKMLTRVLEPINNALQHIKNAISDKQPAELPGANARFFGAIVAGAALTVATTAQITAGIALHNSIQNANAILGLKDSIKQSNKAIAELQTAAQQTVLVINALQDQINNQLVPAINTLGCQVIGNTLGLRLNQYFSEVSLIFGPNLRDPTSETLSIQALSRAFNGDFDSMLSKLKYDDTDFLDLLESDSIRGRIIDVSLDDYFIVIQIEYPSLISIKDATVQTFNLISYNHRGSEWISIFPSQLLVRGTYISNIDISECVSTTNSLICKSDTSSPISSATWACATGNLTGCARTRVVNTHVPKFALSGGVVFANCAPIVCKCQDPM…
8811	Jeilongvirus beilongi	AAZ82810.1_8811	Gene: F; Product: fusion protein	protein	AAZ82810.1	Q287X5	544	DQ100461.1	[4839:6473](+)	68.4	0.538	76.6	0.59	251	MKVTILTAYIAASVFTCCHSQLALSELTKIGIIPGRSYDLKTSTQASYQYMVIKLIPNVNGLNNCTNSTVESYKKMLTRLLNPIDVALKKMKNAVSDKAPEKLGNVKFWGAVIGGVALGVATSAQITAGVALHNSIQNANAILTLKDSIRQSNKAIQELQTAMSTTVVVLNALQDQINNQLAPAINSLGCQVVANTLGLKLNQYFSEISLVFGPNLRDPTSETLSIQALSRAFNGDFDSMLSRLKYDDSDFLDLLESDSIRGRIIDVSLEDYLITIQIEYPALLTIKDAIIQTFNLISYNTRGTEWISIFPKQLLVRGTYISNIDISQCVLAATSIICKSDTSTPISSATWACATGNVTSCARTRVVNAHVPRFALSGGVIFANCAPVVCKCQDPLYSI…
8812	Jeilongvirus comorosense	AYM47530.1_8812	Gene: F; Product: fusion protein	protein	AYM47530.1	A0AA48FD86	547	MG203877.1	[4639:6282](+)	69.6	0.599	79.5	0.63	248	MTMRPNRLITLLVVNILISESIQQIAFTELTKIGVIRARNYKLKIKGSVSTQPMVIKLIPNLNNLSSCTNHDDFIKDYKELLIRILKPINDSLGFARSVVQSRSSGFRFWGAVIGGVALGVAASAQVTAAIALHKANQNAAMIKNLKSAIINTNKAVEKLQTTTSRILLTISALQEQINTNIVPVVNQLGCNVAINSIKLQLNRYFSELSLIFGPNLRDPSSQTLSIQAISQAFNGDFESMLAALDYKKDDFLDLIQSDSIRGRIIDVDMENFFISLQIEYPDLITIDSAIIQEFNLISHNDKGVEWMSAFPRAILKRGNFLSNIDLKDCSQTDISYVCQEDTSTPMSATLYNCVQGRLEDCARSLVVNSHVSRFALLDGVVFANCVPITCVCTQSDQH…
8813	Jeilongvirus erinacei	QKZ93216.1_8813	Gene: F; Product: fusion protein	protein	QKZ93216.1	A0A7D5DLW3	551	MN561699.1	[4510:6165](+)	68.1	0.546	76.3	0.61	250	MLFQTAVQSLATWALLILLSPYLDHSTAQVGFSELSKIGIIKARSYLLKTRGAPITQPIVVKLMPNLKNFTGCGQQAVADYKSLLNNILLPINASLVHMQNAISSRVGGVRFWGAVIGGVALGVATAAQVTAGVALHNTKQNAADIWAIKKAMLETNDAIHELQTASAQTVLLVSGIQEQINNQIVPAINTLGCQVAENTLALTLSRYFSELSLVFGPNLRDPATETLSIQAISNAFNGDFESLLKNLGYSSSDFLDVLESQLIRGRIIGVDTEDYLIIIQVEYPSITQIKDAVVQTFNLISFSHEGVEWMPVFPRQILVRMNLVSNIDTEGCVYTSTSVICESDTSTPVSIPLLECIHGNTSHCIITRSVNSHVSRYALSDGVLFANCLPMLCQCQTT…
8814	Jeilongvirus felis	BBG92172.1_8814	Gene: F; Product: fusion protein	protein	BBG92172.1		543	LC431581.1	[4370:6001](+)	70.5	0.597	77.4	0.61	256	MMRYKNFRLIFILTICIYTMILTIKAQYAYTELSKIGIIKGNTYNLKITSQTSSQYMVIRLIPNLQNLTKCTLSSLSNYKLLINRVLLPINQSLSYINSVVHNKYTNQRFWGAVVGGVALGVATSAQITAGVALHNSNQNAKAIQNLKDAITNSNKAIESLKTAAGQTVTAISALQDQINSQLVPSLNQLGCQMVETTLTLKLNQYFSEISLIFGPNLRDPASETLSIQAISRAFNGDFESLSKTLGYSGADFLDILESDSIRGRIIGVNLEDYFIILQIEYPTMISIPDAKVQEFNIISYNHLGSEWFSIYPSVLLSRGNYLSNIDVSRCTRTTNSYICLSDTSSPISNSILLCSQGNLKSCARTRVVNTYVPRYALSNGVIFANCISMNCRCSDPEF…
8815	Jeilongvirus lophuromysis	AVM86016.1_8815	Gene: F; Product: F protein	protein	AVM86016.1	A0A2P1GJ78	546	MG573140.1	[4811:6451](+)	69.9	0.586	79.6	0.63	234	MKHRRDMLMTKALLIIIILIGPLSSQISFTNLSKIGVIKGKNYKLKITSNPTYQFMVLKMIPNVVNMSQCGQDHLDNYKGMLKRILQPISDSINLMRSVIQDKPNNGRFWGALVGGVALGVATSAQVTAGVALHNSLENARAILQLKDAIQATNQAVQEVISAQRKSVLVINALQDQINGNIVPAIKSLGCKVAGNTFGLRLTQYFSEVSLVFGPNLRDPAAETLSIQAISRAFNGDFDSLLKALGYKESDLMDVLESGSIRGRIIDVSLDNYFLIIQIEYPTLVNIPDATVQKFNLISYNYDGSEWLSVFPKALLKRGSYLSNIDLSDCTQTTNTILCPQDTSSPLTQNLYDCATGKISQCARMRVVNSHVSRYALSDGVLFLNCIPINCRCSDPEYA…
8816	Jeilongvirus mabuense	AVM86024.1_8816	Gene: F; Product: F protein	protein	AVM86024.1	A0A2P1GJ86	549	MG573141.1	[4860:6509](+)	71	0.6	79	0.63	247	MTKLYYISIIIVVIAINLHYIEAQISLAELSKIGIIQGNNYGLKVSGVSTYQLMVIKLIPNVSQLSNCTTDVMVSYKGMLDRILNPINSSLAKVRAAIKDKVDYTPSRNGERFWGAIVGGVALGVATAAQVTAGVALHNSLENAKAIMQLKDAIRNSNAAIQELTTSQGQVVVAINALQEQINTQLVPSLNQLGCSVIGNTLGLKLNQYFSELSLIFGPNLRDPTSETLSIQAIARAFNGDFDTMLNKLKYDTSDFLDLLESGGIRGRIIDVSLTDYIISLQIEYPTLTAIPDATVQLFNLISYNHRGSEWMSVFPRQMLIRGSYLSNIDLSECVQTSSNYICSTDTSSALSSGTYECATGNITSCARTRVVNSHVSRFALSKGVLFVNCASIVCRCQD…
8817	Jeilongvirus madagascarense	AYM47540.1_8817	Gene: F; Product: fusion protein	protein	AYM47540.1	A0AA48JP89	544	MG203878.1	[4670:6304](+)	73.3	0.643	79.4	0.61	250	MSKRQHVLLILLLLADYVETQIAFTELTKIGVIRSRNYNLKIKGSVTTQPMVIKLIPNLSNISACPDQDKVIAEYKLLLNKILSPINESLSFARSVVQTRSSGVRFWGAVIGGIALGVAASAQITAAIALHKANQNAAMIKNMKDAIINTNKAVEKLQTTASNILLTISALQEQINTNIVPAINSLGCAVAMNSIRLQLNRYFSELTFVFGPNLRDPSSQTLSIQAISQAFNGDFESMMSALNYQKSDLLDLVQSDSIRGRIIDVDMNEYFISLQIEYPDLIMIEGATVQEFNLISHNDKGVEWMAAFPRAILKRGSFLSNIDLKDCSKTDLSYICQEDTSTPMSATLYNCVQGQLEDCARSLVVNSHVPRFALLDGVVFANCVPITCVCTQSNQHLIQ…
8818	Jeilongvirus miniopteri	AXR70616.1_8818	Gene: F; Product: fusion protein	protein	AXR70616.1	A0A346NTM3	550	MG230624.1	[4572:6224](+)	73.3	0.626	78.6	0.62	216.5	MKLITNLNRFSTLILILTLLFESNYSQIAMTDLTKIGVIPARNYALKIKGSISAQPMVIKLVPSINNITQCDGYASALQDYKALLTRILKPINDSLSLVRSTINERTTGVRFWGAIIGGVALGVATSAQITAAIALHKANQNANMIKNMKDAILNTNRAIEKLQDATRGTVLAISGLQEQINSNVVPALNLLGCEVAINTLKLNLNRYFSEISFVFGPNLRDPSSQTLSIQAVSQAFNGDFESMLKELNYRRDDFLDLIQSDAIRGRIIDVDLENYFVSLQIEYPELITIKDSIVQEFNIISHNDKGSEWMAMFPRAILKRGLFLSNIDLKDCSRTDTSYICQEDTSTPMSPTLFSCMTGDLENCARTRVVNAHVSRYALSGGVVFANCVPITCICIKT…
8819	Jeilongvirus murinae	AIF74189.1_8819	Product: fusion protein	protein	AIF74189.1		544	KJ641657.1	[4117:5751](+)	70.4	0.608	79.5	0.64	227	MSFKMLMIALIMGLAIPIESQISFTQLSKIGVIKARNYKLKIRGRPVSQPIVLKLIPNLSNMTQCNDKALQDYKKMLDKIVKPIDESLKIMQAAITERTGNAKFWGAVIGGVALGVATSAQITAGIALHNSIENAKAVLQVKDAITEATNAITELKLAGEKTVVALSALQDQINTQIVPSINTLGCQVAANTLALRLTQYFSEISLVFGPNLRNPAAETLSIQALSRAFNGDFDSILKTLGYTNEDFLDILESNSIRVRIIAVDTSDYLIIMQVEYPTLTEMTDAVIQTFNLISFNNQGSEWVPLFPREVLVRLGYLSNIDVSNCAQTSKSYICSEDTSSPMSFTLLQCIAGDTSKCIATRNVNSQVPRYALSEGVLFANCVPIICQCHTTEQTIIQEA…
8820	Jeilongvirus myodesis	AVM86044.1_8820	Gene: F; Product: F protein	protein	AVM86044.1	A0A2P1GJB2	544	MG516455.1	[4965:6599](+)	71.5	0.603	77.6	0.61	232	MSKLRAAVLLLIMIPSLCRSQLALSELTKIGIIPGKSYDLKLSTQSTYQYMVIKLIPNLNNMTKCTIDTLDNYKNMLSRVLNPIHDSLKKMKDAVQDKEPANMPPVKFWGAVIGGVALGVATSAQITAGVALHNSIQNANAILQLKDSIRQSNKAIAELQTASRTTVTVLNALQEQINTQLVPAINNLGCQVVANTLGLRLNQYFSEISLIFGPNLRDPTSETLSIQALSKAFNGDFDSMISQLKYTDKDFLDVLESDSIRARIIDVSLEDYFITLQIEYPSLVQVSDAVVQTFNKISYNHRGSEWISLFPTQLLIRGMYISNIDISMCTMTSTSLICKSDTSSPISTATWSCANGNLTSCARTRVVNAHIPRFALSRGVLFANCAPIVCKCSDPPMNI…
8821	Jeilongvirus queenslandense	AAX86031.1_8821	Gene: F; Product: fusion protein	protein	AAX86031.1	Q49HN6	544	AY900001.1	[4701:6335](+)	73.4	0.64	79.6	0.63	246	MKPVALIYLTILAFTVKVRSQLALSDLTKIGIIPAKSYELKISTQAAQQLMVIKLIPNVNGLTNCTIPVMDSYKKMLDRILKPIDDALNHVKNAIQDKQGDGVPGVRFWGAIIGGVALGVATSAQITAGVALHNSIQNANAILQLKESIRNSNKAIEELQAGLQSTVLVINALQDQINSQLVPAINTLGCSVIANTLGLRLNQYFSEISLVFGPNLRDPTSQTLSIQAIAKAFNGDFDSMMKKMHYTDSDFLDLLESDSIRGRIISVSLEDYLIIIQIDYPGLTTIPNSVVQTFNLITYNYKGTEWESIFPRELLIRGSYISNIDISQCVGTSKSMICKSDTSTTISPATWACATGNLTSCARTRVVNSHSTRFALSGGVLFANCAPIACRCQDPQYSI…
8822	Jeilongvirus rungweense	QRN45788.1_8822	Gene: F; Product: fusion protein	protein	QRN45788.1	A0AAE7Q2H3	551	MW579602.1	[6641:8296](+)	70.2	0.589	75.3	0.6	243	MACVIRLVITIIIAWYIPSQVSCQLALSNLTKVGVIPSRSYNLKITGVTSQQYIVVKLMPNLENVSECALTHVANYKAMLTRILLPINDSLSRVKSAVSDKPINTKSGENFWGAVVAGIALGVASMAQITGSIALHNSLENSKAIHQMKDAISKTNQAVEHLQTSTARTIIAINALQDQINNQFVPALKTLNCEVVGNSIGLRLNQYFSELLLVFGPNLRDPALETLSIQAISQAFNRDFDTLIRTLGYTDIDLLDLIESSSIQGRIVDVNLEDYYIVIQVEYPAVTLIPDATIQLFNLISFSFKGQEWISVFPSQLLVRGAYISAIDISKCTFTTHSILCKHDTSYPISETLSSCARGDIGKCARTRVVNSHVSKFALSGGVLYANCFTINCRCVEPE…
8823	Jeilongvirus tailamense	AEU08861.1_8823	Gene: F; Product: fusion protein	protein	AEU08861.1	G9IS00	546	JN689227.1	[4761:6401](+)	67.2	0.539	76.6	0.6	245	MKLSVVYTTLLVSTFYSDLARSQLALSELTKIGVIPGRSYDLKISTQASYQYMVVKLIPNLTGLNNCTNGTIEAYKKMLNRLLSPIDAALRKMKDAVNDKPPESVGNVKFWGAVIGGVALGVATSAQITAGVALHNSIQNANAILALKDSIRQSNKAIQELQTAMSTTVVVLNALQDQINNQLVPAINSLGCQVVANTLGLKLNQYFSEISLVFGPNLRDPTSETLSIQALSRAFNGDFDSMLSKLKYDDSDFLDLLESDSIRGRIIDVSLSDYLITIQIEYPALLSIKDAVIQTFNLISYNTRGTEWISIFPKQLLVRGTYISNIDISQCVIAATSIICKSDTSTPISSATWSCATGNITNCARTRVVNAHVPRFALYGGVVFANCAPVVCKCQDPLY…
8824	Morbillivirus canis	AAC26994.1_8824	Product: fusion protein F	protein	AAC26994.1	O89327	662	AF014953.1	[4935:6923](+)	66.8	0.533	68.5	0.55	247	MHKGIPKSSKTQTHTQQDRPPQPSTELEETRTSRARHSTTSAQRSTHYDPRTSDRPVSYTMNRTRSRKQTSHRLKNIPVHGNHEATIQHIPESVSKGARSQIERRQPNAINSGSQCTWLVLWCLGMASLFLCSKAQIHWNNLSTIGIIGTDSVHYKIMTRPSHQYLVIKLMPNVSLIENCTKAELGEYEKLLNSVLEPINQALTLMTKNVKPLQSLGSGRRQRRFAGVVLAGVALGVATAAQITAGIALHQSNLNAQAIQSLRTSLEQSNKAIEEIREATQETVIAVQGVQDYVNNELVPAMQHMSCELVGQRLGLRLLRYYTELLSIFGPSLRDPISAEISIQALIYALGGEIHKILEKLGYSGSDMIAILESRGIKTKITHVDLPGKFIILSISYPT…
8825	Morbillivirus caprinae	CAH61257.1_8825	Gene: F; Product: fusion protein	protein	CAH61257.1	Q5ZER3	546	AJ849636.2	[5526:7166](+)	74.2	0.625	76.7	0.61	245	MTRVAILTFLFLFPNAVACQIHWGNLSKIGIVGTGSASYKVMTRPSHQTLVIKLMPNITAIDNCTKSEIAEYKRLLITVLKPVEDALSVITKNVRPIQTLTPGRRTRRFAGAVLAGVALGVATAAQITAGVALHQSLMNSQAIESLKTSLEKSNQAIEEIRLANKETILAVQGVQDYINNELVPSVHRMSCELVGHKLGLKLLRYYTEILSIFGPSLRDPIAAEISIQALSYALGGDINRILDKLGYSGGDFLAILESKGIKARVTYVDTRDYFIILSIAYPTLSEIKGVIVHKIEAITYNIGAQEWYTTIPKYVATQGYLISNFDETSCVFTPDGTVCSQNALYPMSPLLQECFQGSTKSCARTLVSGTISNRFILSKGNLIANCASVLCKCYTTETV…
8826	Morbillivirus ceti	CAE55657.1_8826	Gene: F; Product: fusion protein	protein	CAE55657.1	Q66409	552	AJ608288.1	[5277:6935](+)	70.1	0.588	77.2	0.6	250	MAASNGGVMYQSFLTIIILVIMTEGQIHWGNLSKIGIVGTGSASYKVMTRPNHQYLVIKLMPNVTMIDNCTRTEVTEYRKLLKTVLEPVKNALTVITKNIKPIQSLTTSRRSKRFAGVVLAGVALGVATAAQITAGVALHQSIMNSQSIDNLRTSLEKSNQAIEEIRQASQETVLAVQGVQDFINNELIPSMHQLSCEMLGQKLGLKLLRYYTEILSIFGPSLRDPVSAEISIQALSYALGGDINKILEKLGYSGADLLAILESRGIKAKVTHVDLEGYFIVLSIAYPTLSEVKGVIVHKLEAVSYNLGSQEWYTTLPKYVATNGYLISNFDESSCAFMSEVTICSQNALYPMSPLLQQCLRGSTASCARSLVSGTIGNRFILSKGNLIANCASVLCKC…
8827	Morbillivirus felis	AFH55516.1_8827	Gene: F; Product: fusion protein	protein	AFH55516.1	I0B1Q6	543	JQ411014.1	[4954:6585](+)	76.1	0.649	77.6	0.6	249	MNRIKVMIISSLLLSDITIAQIGWDNLTSIGVISTKQYDYKITTLNTDQLMVIKMVPNISSIINCTKLELTKYRELVSGIIRPINESLELMNSYINMRAGSERFIGAVIAGVALGVATAAQITSGIALHNSIMNKKQIQELRKALSTTNKAIDEIRIAGERTLIAIQGVQDYINNIIIPMQDKLQCDILSSQLSVALLRYYTNILTVFGPSIRDPITSTISVQALSQAFNGNLQALLDGLGYTGRDLRDLLESKSITGQIIHADMTDLFLVLRINYPSITEMQGVTIYGLNSITYHIGPEEWYTIMPDFIAVQGFLISNFDERKCSVTKSSILCQQNSIYPMSTEMQRCIKGEIRFCPRSKAIGTLVNRFILTKGNLMANCLGIICRCYTSGQVITQDP…
8828	Morbillivirus hominis	BAA34981.1_8828	Gene: F; Product: fusion protein	protein	BAA34981.1	Q786F3	550	AB016162.1	[5458:7110](+)	68.6	0.587	77.5	0.65	248	MGLKVNVSAIFMAVLLTLQTPTGQIHWGNLSKIGVVGIGSASYKVMTRSSHQSLVIKLMPNITLLNNCTRVEIAEYRRLLRTVLEPIRDALNAMTQNIRPVQSVASSRRHKRFAGVVLAGAALGVATAAQITAGIALHQSMLNSQAIDNLRASLETTNQAIEAIRQAGQEMILAVQGVQDYINNELIPSMNQLSCDLIGQKLGLKLLRYYTEILSLFGPSLRDPISAEISIQALSYALGGDINKVLEKLGYSGGDLLGILESRGIKARITHVDTESYFIVLSIAYPTLSEIKGVIVHRLEGVSYNIGSQEWYTTVPKYVATQGYLISNFDESSCTFMPEGTVCSQNALYPMSPLLQECLRGSTKSCARTLVSGSFGNRFILSQGNLIANCASILCKCYT…
8829	Morbillivirus pecoris	CAH55626.2_8829	Product: F protein	protein	CAH55626.2	Q629I2	546	X98291.3	[5458:7098](+)	70.9	0.593	77.3	0.63	249	MKILFATLLVVTTPHLVTGQIHWGNLSKIGVVGTGSASYKVMTQSSHQTLVIKLMPNITAIDNCTKTEIEEYKRLLGTVLQPIKVALNAITKNIKPIRSSTTSRRHRRFAGVALAGAALGVATAAQITAGIALHQSMMNTQAIESLKASLETTNQAIEEIRQAGQEMILAVQGVQDYINNELVPAMGQLSCDIVGQKLGLKLLRYYTEILSLFGPSLRDPISAEISIQALSYALGGDINKILEKLGYSGSDLLAILESKGIKAKITYVDIESYFIVLSIAYPSLSEIKGVIIHRLEGVSYNIGSQEWYTTVPRYVATQGYLISNFDDTPCAFSPEGTICSQNALYPMSPLLQECFRGSTRSCARTLVSGSIGNRFILSKGNLIANCASILCKCYTTGSI…
8830	Morbillivirus phocae	AGL33553.1_8830	Gene: F; Product: fusion protein	protein	AGL33553.1	R4MXN7	631	KC802221.1	[5028:6923](+)	69.5	0.593	71.4	0.57	250	MTRVKKLPVPTNPPMHHSLDSPFLNPEHATGKISITDDTSSQLTNFLYHKYHKTTINHLSRTISGTDPPSAKLNKFGSPILSTYQIRSALWWIAMVILVHCVMGQIHWTNLSTIGIIGTDSSHYKIMTRSSHQYLVLKLMPNVSIIDNCTKAELDEYEKLLNSVLEPINQALTLMTKNVKSLQSLGSGRRQRRFAGVVIAGAALGVATAAQITAGVALYQSNLNAQAIQSLRASLEQSNKAIDEVRQASQNIIIAVQGVQDYVNNEIVPALQHMSCELIGQRLGLKLLRYYTELLSVFGPSLRDPVSAEISIQALSYALGGEIHKILEKLGYSGNDMVAILETKGIRAKITHVDLSGKFIVLSISYPTLSEVKGVVVHRLEAVSYNIGSQEWYTTVPRY…
8831	Narmovirus mossmanense	AAQ23991.1_8831	Gene: F; Product: fusion protein	protein	AAQ23991.1	Q6WGM1	552	AY286409.1	[5595:7253](+)	73.2	0.603	76.9	0.6	202	MSNYFPARVIIIVSLITAVSCQISFQNLSTIGVFKFKEYDYRVSGDYNEQFLAIKMVPNVTGVENCTASLIDEYRHVIYNLLQPINTTLTASTSNVDPYAGNKKFFGAVIAGVALGVATAAQVTAGVALYEARQNAAAIAEIKESLHYTHKAIESLQISQKQTVVAIQGIQDQINTNIIPQINALTCEIANQRLRLMLLQYYTEMLSSFGPIIQDPLSGHITVQALSQAAGGNITGLMRELGYSSKDLRYILSVNGISANIIDADPEIGSIILRIRYPSMIKIPDVAVMELSYLAYHAAGGDWLTVGPRFILKRGYSLSNLDITSCTIGEDFLLCSKDVSSPMSLATQSCLRGDTQMCSRTAVQDREAPRFLLLQGNLIVNCMSVNCKCEDPEETITQD…
8832	Narmovirus myodesis	ATW63188.1_8832	Gene: F; Product: fusion protein	protein	ATW63188.1	A0A2H4PJ56	557	MF943130.1	[5754:7427](+)	75.6	0.616	76.8	0.58	225	MYKVVLLFLLLCNAPVVAQLATSQLGSIGVYSVKELEYRVTGEYVTQYLVVQIIPELPTNDNCTRPVVRDYKDSIYNILAPVNETLDIVSTYVGPYSGTKRFVAEIIAGAALGVATAAQITAGIALYEARQNAAQIEAIKSSLKHTNAAIQSLQTAQKQTVVAIRSIQDQINTKIIPQLNTLSCDLIGQQLRLSLLEYYTEILTVFGPIIQSPLNGEVTIQAIARSAGGNLTGLLNELGYNSQDLKNILEINAIRGSVVDVDPILGTLIFNIRYPTFIKIPDATIIQLAYVSFHSGSYDWMTQGPSHIMVRGYTIADVDTTQCTVGSNYLMCPRDTTKPFSSSMNQCLRGNLTYCPRTIVTDRDAPRFLVVKGNLVANCITINCKCEDPEYTIMQAKDE…
8833	Narmovirus narivaense	ACL97358.1_8833	Gene: F; Product: fusion protein	protein	ACL97358.1	B8XH63	566	FJ362497.2	[4566:6266](+)	69.4	0.573	73.1	0.57	233	MAEQEKTPLRYKILLIIIVINHYNITNVFGQIHLANLSSIGVFVTKTLDYRTTSDPTEQLLVINMLPNISNIQDCAQGVVNEYKHLISSLLTPINDTLDLITSNINPYSGRNKLFGEIIAGAALTVATSAQITAGVALYEARQNAKDIAAIKESLGYAYKAIDKLTTATREITVVINELQDQINNRLIPRINDLACEVWATRLQAMLLQYYAEIFSVIGPNLQDPLSGKISIQALARAAGGNIKLMVDELNYSGQDLSRLVKVGAIKGQIIDADPSLGVVIIKMRYPNIIKIPNVAISELSYVSYSSDGQDWITTGPNYIVTRGYSIANIQTSSCSVGDDFVLCDRDMTYPMSQVTQDCLRGNIALCSRMVVRDREAPRYLILQGNMVANCMSITCRCE…
8834	Narmovirus tupaiae	AAF63391.1_8834	Gene: F; Product: fusion protein	protein	AAF63391.1	Q9JFN5	553	AF079780.2	[5919:7580](+)	73.5	0.623	76.4	0.63	252	MASLLKTICYIYLITYAKLEPTPKSQLDLDSLASIGVVDAGKYNYKLMTTGSEKLMVIKLVPNITYATNCNLTAHTAYTKMIERLLTPINQSLYEMRSVITERDGGTIFWGAIIAGAALGVATAAAITAGVALHRAEQNARNIAALKDALRNSNEAIQHLKDAQGHTVLAIQGLQEQINNNIIPKLKESHCLGVNNQLGLLLNQYYSEILTVFGPNLQNPVSASLTIQAIAKAFNGDFNSLMTNLNYDPTDLLDILESNSINGRIIDVNLNEKYIALSIEIPNFITLTDAKIQTFNRITYGYGSNEWLTLIPDNILEYGNLISNVDLTSCVKTKSSYICNQDTSYPISSELTRCLRGDTSSCPRTPVVNSRAPTFALSGGHIYANCAKAACRCEKPPMA…
8835	Respirovirus bovis	AAF28257.1_8835	Product: fusion F	protein	AAF28257.1	Q9J7D8	540	AF178654.1	[5066:6688](+)	72.3	0.631	72.8	0.58	191	MTITTTIIAILLIPPSFCQIDITKLQRVGVLVNNPKGMKISQNFETRYLILSLIPKIENSHSCGDQQINQYKKLLDRLIIPLYDGLKLQKDVIVVSHETHNNTNLRTKRFFGEIIGTIAIGIATSAQITAAVALVEAKQAKSDIEKLKEAIRDTNKAVQSIQSSVGNLIVAVKSVQDYVNNEIIPSITRLGCEAAGLQLGIALTQHYSELTNIFGDNIGTLKEKGIKLQGIASLYHTNITEIFTTSTVDQYDIYDLLFTESIKMRVIDVDLSDYSITLQVRLPLLTKLSNTQIYKVDSISYNIQGKEWYIPLPNHIMTKGAFLGGADIKECIEAFSSYICPSDPGYILNHEIENCLSGNITQCPKTVVTSDVVPRYAFVNGGLIANCITTTCTCNGIDN…
8836	Respirovirus caprae	AKO90681.1_8836	Gene: F; Product: fusion protein	protein	AKO90681.1	A0A0A0UFD4	541	KT215610.1	[5217:6842](+)	73.2	0.608	71.6	0.57	184	MIKKIICIFSMPILLSFCQVDIIKLQRVGILVSKPKSIKISQNFETRYLVLNLIPNIENAQSCGDQQIKQYKKLLDRLIIPLYDGLRLQQDIIVVDNNLKNNTNHRAKRFFGEIIGTIALGVATSAQITAAVALVEAKQARSDIERVKNAVRDTNKAVQSIQGSVGNLIVAVKSVQDYVNNEIVPSIKRLGCEAAGLQLGIALTQHYSELTNIFGDNIGTLKEKGIKLQGIASLYHTNITEIFTTSTVDQYDIYDLLFTESIKMRVIDVDLNDYSITLQVRLPLLTKISDAQIYNVDSVSYNIGGTEWYIPLPRNIMTKGAFLGGANLQDCIESFSDYICPSDPGFILNRDIENCLSGNITQCPKTLVISDIVPRYAFVDGGVIANCLSTTCTCNGIDN…
8837	Respirovirus laryngotracheitidis	AAL89407.1_8837	Gene: F; Product: F glycoprotein	protein	AAL89407.1	Q77E64	555	AF457102.1	[5088:6755](+)	70.4	0.573	73	0.59	181	MQKSEILFLVYSSLLLSSSLCQIPVEKLSNVGVIINEGKLLKIAGSYESRYIVLSLVPSIDLQDGCGTTQIIQYKNLLNRLLIPLKDALDLQESLITITNDTTVTNDNPQTRFFGAVIGTIALGVATAAQITAGIALAEAREARKDIALIKDSIVKTHNSVELIQRGIGEQIIALKTLQDFVNDEIRPAIGELRCETTALKLGIKLTQHYSELATAFSSNLGTIGEKSLTLQALSSLYSANITEILSTTKKDKSDIYDIIYTEQVKGTVIDVDLEKYMVTLLVKIPILSEIPGVLIYRASSISYNIEGEEWHVAIPNYIINKASSLGGADVTNCIESKLAYICPRDPTQLIPDNQQKCILGDVSKCPVTKVINNLVPKFAFINGGVVANCIASTCTCGT…
8838	Respirovirus muris	BAD74228.1_8838	Gene: F; Product: fusion protein	protein	BAD74228.1	Q5L4J6	565	AB195968.1	[4866:6563](+)	71.7	0.619	72	0.59	185	MTAYIQRSQCISTSLLVVLTTLVSCQIPRDMLSNIGVIVDEGKSLKIAGSHESRYIVLSLVPGVDLENGCGTAQVIQYKSLLNRLLIPLRDALDLQEALITVTNDTTQNAGVPQSRFFGAVIGTIALGVATSAQITAGIALAEAREAKRDIALIKESMTKTHKSIELLQNAVGEQILALKTLQDFVNDEIKPAISELGCETAALRLGIKFTQHYSELLTAFGSNFGTIREKSLTLQALSSLYSANITEIMTTIRTGQSNIYDVIYTEQIKGTVIDVDLERYMVTLSVKIPILSEVPGVLIHKASSISYNIDGEEWYVTVPSHILSRASFLGGADITDCVESRLTYICPRDPAQLISDSQQKCILGDTTKCPVTKVVDSLIPKFAFVNGGVVANCIASTC…
8839	Respirovirus pneumoniae	ABY47605.1_8839	Gene: F; Product: fusion protein	protein	ABY47605.1	A9Z0P5	539	EU326526.1	[5072:6691](+)	73.8	0.642	73.8	0.58	204	MLISILSIITTMIMASHCQIDITKLQHVGVLVNSPKGMKISQNFETRYLILSLIPKIEDSNSCGDQQIKQYKRLLDRLIIPLYDGLRLQKDVIVTNQESNENTDPRTERFFGGVIGTIALGVATSAQITAAVALVEAKQARSDIEKLKEAIRDTNKAVQSVQSSIGNLIVAIKSVQDYVNKEIVPSIARLGCEAAGLQLGIALTQHYSELTNIFGDNIGSLQEKGIKLQGIASLYRTNITEIFTTSTVDKYDIYDLLFTESIKVRVIDVDLNDYSITLQVRLPLLTRLLNTQIYKVDSISYNIQNREWYIPLPSHIMTKGAFLGGADVKECIEAFSSYICPSDPGFVLNHEMESCLSGNISQCPRTTVTSDIVPRYAFVNGGVVANCITTTCTCNGIGN…
8840	Respirovirus ratufae	SYZ47179.1_8840	Gene: F; Product: fusion protein	protein	SYZ47179.1	A0A383SBC9	573	LS992584.1	[4860:6581](+)	71.5	0.609	73	0.59	174	MAAESPNPVHIITISLIMLTTLSQCQIPRDKLSNIGVIIDEGKALKIAGSHESRYIVLSLVPGVDTSNDCGTTQIVQYKNLLNRLLIPLRDALDLQESLITVTNETSVTPDLGQFRVFGAVIGTIALGVAASAQITAGVALAEVREVKRDIELIKDSISKTHKSIEFLQNSVGEQILALKTLQDFVNDEIKPAIDELGCETAALRLGIKLSQHYSELLTAFGSNLRTIGEKSLTLQALSSLYSTNITEIMTTVDTGQANIYDIIYTEQIKGTVIDVDLERYMVTLSVKIPILSEIPGVLIYRASSISYNIDGEEWYVTVPSHILSRTSFIGGANIAECVESRLAYICPRDPAQLISPEQQRCLLGDTTSCPVTRVIDSLIPKFAFLNGGVVANCIASTC…
8841	Respirovirus suis	AGR39547.1_8841	Gene: F; Product: fusion protein	protein	AGR39547.1	S5LVN6	557	JX857409.1	[4893:6566](+)	74.1	0.625	73.5	0.6	188	MQVTTLRPAIILSIALLVTGQVPRDKLANLGIIIKDSKALKIAGSYENRYIVLSLVPTIDNVNGCGSIQIAKYKEMLERLLIPIKDALDLQESLIVIDNETVNNNYSPQYRFVGAIIGTIALGVATAAQVTAGVALMEAREAKRDISMLKEAIEKTQNSIEKLQNSAGEQILALKMLQDYVNGEIKPAIEELGCETAALKLGIALTQHYTELTNAFGSNLGSIGEKSLTLQALSSLYKTNITNILTATNLGKTDIYDIIYAEQVKGRVIDVDLKRYMVTISVKIPILSEIPGVLIYEVSSISYNIDGAEWYAAVPDHILSKSAYIGGADISDCIESRLTYICPQDPAQIIADNQQQCFFGHLDKCPITKVIDNLVPKFAFINGGVVANCIASTCTCGEE…
8842	Salemvirus salemense	AFM97196.1_8842	Gene: F; Product: fusion protein	protein	AFM97196.1	I6TRF9	552	JQ697837.1	[5548:7206](+)	71.6	0.623	76	0.62	196	MNPLNQTLIAKVLGFLLLSSSFTVGQIGFENLTRIGVHQVKQYGYKLAHYNSHQLLLIRMIPTVNGTHNCTHQVITRYREMVREIITPIKGALDIMKKAVSPDLVGARIFGAIVAGAALGIATSAQITAGVALHRTKLNGQEISKLKEAVSLTNEAVEQLQYSQGKSILAIQGIQDFINFNVVPLLEEHTCGIAKLHLEMALMEYFQKLILVFGPNLRDPIGSTIGIQALATLFQNNMFEVSLRLGYAGDDLEDVLQSNSIRANIIEAEPDSGFIVLAIRYPTLTLVEDQVITELAHITFNDGPQEWVATIPQFVTYRGLVLANIDVSTCTFTERNVICARDQTYPMIIDLQLCMRGNIAKCGRTRVTGSTASRFLLKDGNMYANCIATMCRCMSSSSI…
8843	Orthorubulavirus alstonvillense	AZK31327.1_8843	Gene: F; Product: fusion protein	protein	AZK31327.1	A0A3Q8S5Q1	542	MH972568.1	[4560:6188](+)	69.6	0.578	76.8	0.58	244	MASLLVGLMLLGLTTGSTGLDPTALMQIGVIPTNVRQLMYYTEASSSYIVVKLMPTIDSPISGCNISSIASYNSTITKLLQPIGENLETIKSQLVPTRRRRRFAGVVIGLAALGVATAAQVTAAIALVKANENTAAILNLKASIQKTNAAVADVVQATQSLGTAVQAVQDHLNNVVSPAITAANCKAQDAIIGSILNMYLTELTTIFHNQITNPALTPITIQALRILLGSTLPTVVEKAFNTQISAAELLSSGLLTGQIVGLDLSYMQMVIKVDLPTLTTQPATQIVDLATISAFINNQEVMAQLPTRIMVTGGLIQSYPASQCTITPSTVYCRYNDAQVLSEDTVACLQGNLTRCTFSPVVGSFMTRFVLFDGIVYANCRSMLCTCMQPASVILQPNS…
8844	Orthorubulavirus hominis	BAJ11745.1_8844	Gene: F; Product: fusion protein	protein	BAJ11745.1	D7US59	543	AB543336.1	[5174:6805](+)	71.8	0.61	74.6	0.62	242	MGVKGLSLIMIGLLISPITNLDITHLMNLGTVPTAIRSLVYYTYTKPSYLTVDLIPNLKNLDQNCNYSSLNYYNKTALSLIQPIADNINRLTKPITSSEIQSRFFGAVIGTIALGVATAAQVTAAIGLAKAQENAKLILTLKKAATETNEAVRDLANSNKIVVKMISAIQNQINTIIQPAIDQINCQIKDLQVANILNLYLTEITTVFHNQLTNPALESISIQALKSLLGPTLPEVLSKLDLNNISAASVMASGLIKGQIIAVDIPTMTLVLMVQIPSISPLRQAKIIDLTSITIHTNSQEVQAVVPARFLEIGSEILGFDGSVCQITKDTIFCPYNDAYELPIQQKRCLQGQTRDCVFTPVAGTFPRRFLTTYGTIVANCRDLVCSCLRPPQIIYQPD…
8845	Orthorubulavirus hominis	BAJ11752.1_8845	Gene: F; Product: fusion protein	protein	BAJ11752.1	D7US66	543	AB543337.1	[5174:6805](+)	71.7	0.605	75.6	0.62	244	MGVKGLSLVMIGLLISPITNLDITHLMNLGTVPTAIRSLVYYTYSKPSYLTVDLIPNLKNLDQKCNYSSLNYYNKTALSLIQPIADNINRLTKPITSSEIQSRFFGAVIGTVALGVVTAAQVTAAIGLAKAQENAQLILTLKKAAKETNDAVRDLTKSNKIVARMISAIQNQINTIIQPAIDRINCQIKDLQVANILNLYLTEITTVFHNQLTNPALESISIQALKSLLGSTLPEVLSKLDLNNISAASVMASGLIKGQIIAVDIPTMTLVLMVQIPSISPLRQAKIIDLTSITIHTNNQEVQAVVPDRVLEIGSEILGFDGSVCQITKDTVFCPYNDAYILPIQQKRCLPGQTRDCVFTPVAGTFPRRFLTTYGTIVANCRNLVCSCLRPPQIIYQPD…
8846	Orthorubulavirus laryngotracheitidis	CAA40786.1_8846	Gene: F; Product: fusion protein	protein	CAA40786.1	P26629	551	X57559.1	[4789:6444](+)	67.4	0.578	71.6	0.59	209	MHHLHPMIVCIFVMYTGIVGSDAIAGDQLLNIGVIQSKIRSLMYYTDGGASFIVVKLLPNLPPSNGTCNITSLDAYNVTLFKLLTPLIENLSKISTVTDTKTRQKRFAGVVVGLAALGVATAAQITAAVAIVKANANAAAINNLASSIQSTNKAVSDVIDASRTIATAVQAIQDRINGAIVNGITSASCRAHDALIGSILNLYLTELTTIFHNQITNPALTPLSIQALRILLGSTLPIVIESKLNTNFNTAELLSSGLLTGQIISISPMYMQMLIQINVPTFIMQPGAKVIDLIAISANHKLQEVVVQVPNRILEYANELQNYPANDCVVTPNSVFCRYNEGSPIPESQYQCLRGNLNSCTFTPIIGNFLKRFAFANGVLYANCKSLLCRCADPPHVVS…
8847	Orthorubulavirus mammalis	AAC95515.1_8847	Gene: F; Product: fusion protein	protein	AAC95515.1	P04849	529	AF052755.1	[4530:6119](+)	68	0.534	76.5	0.59	245	MGTIIQFLVVSCLLAGAGSLDPAALMQIGVIPTNVRQLMYYTEASSAFIVVKLMPTIDSPISGCNITSISSYNATVTKLLQPIGENLETIRNQLIPTRRRRRFAGVVIGLAALGVATAAQVTAAVALVKANENAAAILNLKNAIQKTNAAVADVVQATQSLGTAVQAVQDHINSVVSPAITAANCKAQDAIIGSILNLYLTELTTIFHNQITNPALSPITIQALRILLGSTLPTVVEKSFNTQISAAELLSSGLLTGQIVGLDLTYMQMVIKIELPTLTVQPATQIIDLATISAFINNQEVMAQLPTRVMVTGSLIQAYPASQCTITPNTVYCRYNDAQVLSDDTMACLQGNLTRCTFSPVVGSFLTRFVLFDGIVYANCRSMLCKCMQPAAVILQPSS…
8848	Orthorubulavirus mapueraense	ABQ23936.1_8848	Gene: F; Product: fusion protein	protein	ABQ23936.1	A5H726	537	EF095490.1	[4728:6341](+)	73.9	0.631	76.4	0.62	237	MRSSLFLVLTLLVPFAHSIDSITLEQYGTVITSVRSLAYFLETNPTYISVRLMPAIQTDSSHCSYHSIENYNLTLTKLLLPLQENLHQITDSLSSRRRKKRFAGVAVGLAALGVATAAQVTAAIAVVKAKENSAKIAQLTSAISETNRAVQDLIEGSKQLAVAVQAIQDQINNVIQPQLTNLSCQVADAQVGTILNMYLTELTTVFHPQITNSALTPITIQALRSLLGSTLPQVVTSTIKTDVPLQDLLTSGLLKGQIVYLDLQSMIMVVSVSVPTIALHSMAKVYTLKAISAHVNNAEVQMQVPSRVMELGSEIMGYDIDQCEETSRYLFCPYNGGSILSATMKMCLNGNISQCVFTPIYGSFLQRFVLVDGVIVANCRDMTCACKSPSKIITQPDSL…
8849	Orthorubulavirus parotitidis	BAA94388.1_8849	Gene: F; Product: fusion protein	protein	BAA94388.1	P11236	538	AB040874.1	[4546:6162](+)	69.3	0.598	78	0.63	228	MKVFLVTCLGFAVFSSSVCVNINILQQIGYIKQQVRQLSYYSQSSSSYIVVKLLPNIQPTDNSCEFKSVTQYNKTLSNLLLPIAENINNIASPSSGSRRHKRFAGIAIGIAALGVATAAQVTAAVSLVQAQTNARAIAAMKNSIQATNRAVFEVKEGTQRLAIAVQAIQDHINTIMNTQLNNMSCQILDNQLATSLGLYLTELTTVFQPQLINPALSPISIQALRSLLGSMTPAVVQATLSTSISAAEILSAGLMEGQIVSVLLDEMQMIVKINIPTIVTQSNALVIDFYSISSFINNQESIIQLPDRILEIGNEQWSYPAKNCKLTRHHIFCQYNEAERLSLESKLCLAGNISACVFSPIAGSYMRRFVALDGTIVANCRSLTCLCKSPSYPIYQPDH…
8850	Orthorubulavirus simiae	CAA45567.1_8850	Gene: F gene; Product: fusion protein	protein	CAA45567.1	P25181	561	X64275.1	[4760:6445](+)	68.7	0.509	74.4	0.61	207	MRLTPYPIALTTLMIALTTLPETGLGIARDALSQVGVIQSKARSLMYYSDGSSSFIVVKLLPTLPTPSGNCNLTSITAYNTTLFKLLTPLMENLDTIVSANQAGSRRKRFAGVVVGLAALGVATAAQVTAAVAVVKANANAAAINKLAASIQSTNAAISDVISSTRTLATAIQAVQDHVNGVLASGLTEANCRSQDALIGSILNLYLTELTTIFHNQIVNPALTPLSIQALRIILGSTLPLIVESRWNTNLNTAELLSSGLLTGQIISISPSYMQMVIQITVPTFVMQPGAKIIDLVTITANRMEEEVLIQVPPRILEYANEIQAYTADDCVVTPHAVFCKYNDGSPISDSLYQCLKGNLTSCVFTPVVGNYLKRFAFANGVMYVNCKALLCRCADPPM…
8851	Orthorubulavirus suis	DAA06047.1_8851	Gene: F; Product: fusion protein	protein	DAA06047.1	P89039	541	BK005918.1	[4677:6302](+)	67.9	0.552	74.6	0.61	220	MPQQQVAHTCVMLWGIISTVSGINTEALSQYGVVVTNVRQLTYYTQAGSTYLAVRLLPSLASPDQSCALHSIINYNATLQAILSPIAENLNLISTALREQHRKKRFAGVAIGLTALGVATAAQATAAVALVRANKNAEKVEQLSQALGETNAAISDLIDATKNLGFAVQAIQNQINTAILPQIHNLSCQVIDAQLGNILSLYLTELTTVFQPQLTNPALSPLTIQALRAVLGTTLPALLSEKLKSNIPLGDLMSSGLLKGQLVGLNLQNMLMIIELYIPTLSTHSTAKVLDLVTISSHVNGREVEIQVPNRVLELGSEVLGYGGSECALTMSHILCPFNDARVLSTDMKYCLQGNITHCIFSPVVGSFLRRFALVNGVVIANCADMSCVCFDPQEIIYQ…
8852	Pararubulavirus accraense	AFX75116.1_8852	Gene: F; Product: fusion protein	protein	AFX75116.1	K7XN73	531	JX051320.1	[4869:6464](+)	72.4	0.648	76.1	0.65	231	MLNSFYQIICLAVCLTTYTVISIDQHNLLKAGVIVKSIKGLNFYSRGQANYIIVKLIPNVNVTDTDCDIGSIKRYNETVYSLIKPLADNIDYLRTQFAPTKRKKRFAGVAIGLTALGVATAAQVTAAVALVKAQENARKLDALADSIQATNEAVQDLSTGLQAGAIAIQAIQSEINHVINPALERLSCEIIDTRVASILNLYLIRLTTVFHRQLVNPALTPLSIQALNHLLQGETEGLVKNESKMTDSKIDLLMSGLITGQVVGVNIKHMQLMIAVFVPTTAQLPNAYVINLLTITANINNSEVLVQLPNQILERSGIIYQFRGKDCVSSPNHMYCPYSDASILSPELQLCLQGRLEMCLFTQVVGSFPTRFASDKGIVYANCRHLQCACSEPEGIIYQ…
8853	Pararubulavirus achimotaense	AFX75108.1_8853	Gene: F; Product: fusion protein	protein	AFX75108.1	K7X4M6	533	JX051319.1	[4907:6508](+)	70.9	0.631	75.9	0.63	209	MWIMIILSLFQIIPGVTPINSKVLTQLGVITKHTRQLKFYSHSTPSYLVVKLVPTINTESTVCNFTSLSRYKDSVRELITPLAKNIDNLNSILTIPKRRKRMAGVVIGLAALGVAAAAQATAAVALIEAKKNTEQIQALSESIQNTNKAVSSIEKGLSSAAIAVQAIQNQINNVINPALTALDCGVTDAQLGNILNLYLIKTLTVFQKQITNPALQPLSIQALNIIMQETSSVLRNFTKTDEIEHTDLLTSGLITGQVVGVNLTNLQLIIAAFIPSIAPLNQAYILDFIRITVNINNSESMIQIPERIMEHGISLYQFGGDQCTFSDWSAYCPYSDATLMAPGLQNCFRGQAADCVFSTVMGSFPNRFVSVQGVFYVNCKFIRCACTQPQRLITQDDSL…
8854	Pararubulavirus cantonense	ADI80720.1_8854	Gene: F; Product: fusion protein	protein	ADI80720.1	D8WJ33	539	GU128081.1	[4857:6476](+)	72.7	0.645	75.1	0.65	197	MAPCVLFLSSLLLISTISPSHGINQPALRRIGAIVSSVKQLKFYSKTKPNYIIVKLLPTINLSKSNCNLTSINRYKESVIEIIKPLADNIDNLNQKLLPKNRRKRMAGVAIGLAALGVAAAAQATAAVALVEARKNTQMIQSLADSIQDTNAAVQAVNIGLQNSAVAIQAIQNQINNVINPALDRLNCEVLDAQIASILNLYLIKSVTIFQNQLTNPALQQLSIQMLSIVMQDTAKILGNFTIGDKFDQHDLLGSGLITGQVVGVNLTNLQLIIAAFIPSIAPLPQAYIIDLISITISVNDTEAVIQIPERIMEHGSSIYQFGGKQCVYGQFSAYCPFSDAVLMTQDLQLCMKGNIEHCIFSSVLGSFPNRFASVDGVFYANCKYMSCACSDPLQVIHQ…
8855	Pararubulavirus guangdongense	ADI80713.1_8855	Gene: F; Product: fusion protein	protein	ADI80713.1	D8WJ26	532	GU128080.1	[5036:6634](+)	74.5	0.653	76	0.64	178	MVTIIKPLILLVTVILQISGHIDTTALTSIGAVIASSKEIMYYAQSTPNYIVIKLIPNLPNIPSQCNFSSIAYYNKTLLDLFTPISDNINMLHQRLSNTGRNRRFAGVAIGLAALGVATAAQVTAAFALVEAKSNTAKIAQIGQAIQNTNAAINSLNAGIGGAVTAIQAIQTQINGIITDQINAATCTALDAQIGTLLNMYLLQLTTTFQPQIQNPALQPLSIQALHRIMQGTSIVLSNLTDSSKYGLNDALSAGLITGQIVSVDLRLMQITIAANVPTLSRLENAIAHDIMRITTNVNNTEVIVQLPETIMEHAGRLYQFNKDHCLSSTQRFFCPYSDAKLLTSKISSCLSGIRGDCIFSPVVGNFATRFISVKGVIIANCKFIRCTCLQPEGIISQL…
8857	Pararubulavirus hongkongi	ADI80727.1_8857	Gene: F; Product: fusion protein	protein	ADI80727.1	D8WJ40	537	GU128082.1	[4727:6340](+)	73.8	0.626	75.9	0.63	199	MLWLTILIALVGNHESTCMNINFLQSLGQINSQKRFLNFYTQQPPSYMVIRLVPTLQLSANNCTLGSIVRYRNAIKELIQPMDENLRWLSSNLIPQRRGKRFAGVAVGLAALGVAVAAQATAAVALVEARANAEKIASMSQSIQETNKAVTSLSQAVSASGIAIQAIQNEINNVIHPILNQVQCDVLDARVGNILNLYLIKVTTIFQNQLTNPALQRLSTQALSMLMQSTSSYLRNLSSSESAINADLSMTNLIEAQIVGINMTNLQLVLAVFIPSIARLNGALLYDFISITISSNQTEVMLQIPHRVLEIGNSLYTFEGTQCEMTKLNAYCLYSDAIPVTESLRDCMNGLFSQCGFVRIIGSFANRFASVNGVIYANCKHLTCSCLQPDEIITQDTNV…
8858	Pararubulavirus menangleense	AFY09792.1_8858	Gene: F; Product: fusion glycoprotein	protein	AFY09792.1	K9MY70	554	JX112711.1	[4818:6482](+)	71.9	0.633	74.8	0.61	208	MIPRVLGIIVLYLTHSQILCINRNTLYQIGLIHRSVKKVNFYSQGSPSYIVVKLVPTLAAIPPNCSIKSLQRYKETVTSLVQPISDNLGYLQDKLVTGQSRRRRRFAGVAIGLAALGVAAAAQATAAVALVETRENAGKIQALSESIQNTNQAVHSLKTALGFSATAIQAIQNQVNEVINPAINKLSCEVLDSQLASMLNLYLIHLTTVFQTQLTNPALTPLSIQALTSVLQGTSGVLMNSTNSTLTQPMDLLATGLITGQIISVNMTSLQLIIATFMPSIAELPNAVLHSFFRITTSVNLTEVMIQSPEFIMEQNGVFYDFNTAHCQLGDNNVYCPYIDAARLSSTMTNCINGKLGDCVFSRVIGSFPSRFVSLNGAILANCKFMRCNCLAPEKIITP…
8859	Pararubulavirus sosugaense	AHH02039.1_8859	Product: fusion protein	protein	AHH02039.1	W5S5T0	534	KF774436.1	[4850:6454](+)	73.1	0.639	74.3	0.65	204	MAHINSLILLLMLTETGSSVNIQLLQSLGVINTHKRQLAFYNQQPPSYLVIRLLPTLNIPKQNCTLNSINRYEKAVKDIIKPISDNLNWLSDNLIPKRRGKRFAGAAIGLAALGVAVAAQATAAVALVEARANAEKISSMSAALQETNQAVSSLTAAMASSGIAIQAIQNEINNVIHPILNQVQCGVLDSQIASILNLYLIKITTIFNNQLTNPALHRISIQALSVLMQSTKDSLKNLTAGDTQTSLDLIRTNLIEGQIVAVNMTTLQMVIAVYIPAVAKLESAVLLDFISITVSSNQSEVMLQLPSRILEVGNNIYTFKGDQCTLTETTAYCLYSDAVPVNEKISDCMKGIQSSCIFTRIIGSFANRFASVNGAIFANCKSLTCSCTQPDGLIYQPDN…
8860	Pararubulavirus teviotense	AJP33333.1_8860	Gene: F; Product: fusion glycoprotein	protein	AJP33333.1	A0A0C5I663	538	KP271124.1	[4846:6462](+)	68.5	0.596	76.9	0.64	213	MNLLKVHLLLMLYPSCICGINKDKLLSIGLVHKSVKNLMFYSQGSPSYIVVKLVPTLGNLPENCTLNSLKRYKSTVTSLLTPLSDNLNYLQQTLTVSKGSRRRRFAGVAIGLAALGVAAAAQATAAVALVEARQNAAQIQSLSESIQNTNLAVNELKTAIGASAVAIQAIQTQVNDVINPAINRLSCEVLDAQLASMLNLYLIHLTTVFQNQITNPALSPLSIQSLQSLLQSTSGILTNMTAGSNLVLNDALATGLITGQVVGMNLTSLQIVIAAYVPNVAKLTNAIVHQFIRITTSVNGTEVIVQSPTQIMEQNEVMYELRSDHCSESVMNIYCPYIDAQLMPPTSTNCINGQLNDCTFSKVVGSFPTRFAAVEGAILANCKYLQCNCLVPPYIITPL…
8861	Pararubulavirus tiomanense	AAM82286.1_8861	Gene: F; Product: fusion protein	protein	AAM82286.1	Q8JVA8	538	AF298895.2	[4834:6450](+)	70.5	0.619	75.7	0.63	201	MRIALTAVIVSIHFDLAFPMNKNSLLSVGLVHKSVKNLYFYSQGSPSYIVVKLVPTLGNVPGNCTLNSLVRYKSTVSSLLSPLAENLEYLQKTLTVSRGGRRRRFAGVAIGLAALGVAAAAQATAAVALVEARQNAAQIQSLSEAIQNTNLAVNELKTAIGASATAIQAIQTQINEVINPAINRLSCEILDAQLASMLNLYLIHLTTVFQNQLTNPALTPLSIQSLQSLLQGTSSVLTNITSSSKLALNDALVTGLITGQVVGLNMTSLQIVIAAYVPSVAKLSNAVVHNFIRITTSVNGTEVIIQSPTIIMEQNEVMYDLKTGHCTESDLNIYCPYVDAQLLSPGMTNCINGRLNDCTFSKVVGSFPTRFAAVEGAILANCKYLQCNCLTPPYIITPL…
8862	Cynoglossusvirus cynoglossi	AVM87376.1_8862	Product: fusion protein	protein	AVM87376.1	A0A2P1GN03	536	MG600059.1	[4850:6460](+)	65.6	0.454	61.6	0.48	66	MSQLFLLYVLLGCTGATRLITTLMKAGTILDQIGPISVERPDVSFQLLVPIIPRNGFKPTACGGDILMKFMQDVRSTLLPLEQINALKKDLMTSRDQKFVGAIIGTAAMGVAVGASVTAGLALDHAYKNRRDIDQLHNAMSNSFDALEQLQDATKGLAVIIKDITNTINRDIIPAINTVNCELSKVALRGQLAAIFQKWLTIYSPILEAPLTSHKSALLTGTLLLDAINAGLSLQTTTDQMMTYAMNGMISVQLMEYNATTASVLLLVSVNARSETPGYKAYRTHSIMIAVGNPARYSVISLPSHMATNGINWYSVSDTCTQKSTGLVCTGSALSPFNEDLDKCVQGDTNRCMWTSSQGGSSFILLKSGILADCNTLICTCNSIAISGLRYISTDCPTP…
8863	Hoplichthysvirus hoplichthysis	AVM87399.1_8863	Product: hemagglutinin-neuraminidase	protein	AVM87399.1	A0A2P1GNJ8	513	MG600062.1	[7309:8850](+)	60.5	0.478	50.7	0.38	55	MFKFTLVLVVCLSLVSGDFLRNGVLPIRRGEVRAEVRVGEIMIYEPYSALIPSGDTCLLQILAEVNAQADKIFPSINFPNTTGSNNKFIGLVLAGAAMGVASGALATGIAATIMATSNKKHISENRNAINTLRDENIALKAGLDLASSALDEVSMVIGSIQGYINNDLIPVMANMSCEIKKNTFRTRLLAYWLSLVSKYQNLIANPWSEEPSFSEEQRIKNDASIAALVTSKYGIPATEFKGPDIRIRISLIESKDRILLLMASIYRTQLTGRNLVHLPRIPLSDTNGGSVISNWPNYVVCEGTSTSDCYTLSETCTIENESAFCTIIDVDSPINLTCDEDCGYVSSPTSLAFMGDGEGGAIVNCALISCRCDGRNFIGMQHFLEGSCSVLLLKGTIAL…
8864	Scoliodonvirus scoliodontis	AVM87354.1_8864	Product: fusion protein	protein	AVM87354.1	A0A2P1GN10	599	MG600057.1	[8484:10283](+)	60	0.475	61.7	0.56	64	MDWRFIKAFMLALLIMPSHPHDHVSHYKVLTYAGVIVQSQGPLYYVAGNSTLDLVFSLYPTKTGGNCSTDLLDIIKESVTEDLTVLNETLKELLNSTMNHMFEKDYFTGTSSSTRSKRFAGVILGAAALALGGAAMITAGVAIHKVNQLEGKVDKILSAMKDSVDVIQDLNAIVGNLINIVTDLSDYTNEILVSEMDNAKCERRQLQSLVLYKMYLTKFYTLTQDMYRTPLQFPIPYTLLGEGTIKIIKDYWSTLPESELMSGRVKNELLSGLQGTLVKALPDEGILYISLQIPRITIVDDSEIYRTASVSIKMESGYSYLSDLPGLVVYHGGELYELPESSCVTNHPPYICHPVPLNIVPTNTRECIIQGNSSLCPFTTTPRNSFKAWTTLGETTIIN…
8865	Metapneumovirus avis	AAT68646.1_8865	Gene: F; Note: fusion protein	protein	AAT68646.1	Q5USA4	538	AY640317.1	[2944:4560](+)	54.8	0.459	50.8	0.39	118	MDVRICLLLFLISNPSSCIQETYNEESCSTVTRGYKSVLRTGWYTNVFNLEIGNVENITCNDGPSLIDTELVLTKNALRELKTVSADQVAKESRLSSPRRRRFVLGAIALGVATAAAVTAGVALAKTIRLEGEVKAIKNALRNTNEAVSTLGNGVRVLATAVNDLKEFISKKLTPAINQNKCNIADIKMAISFGQNNRRFLNVVRQFSDSAGITSAVSLDLMTDDELVRAINRMPTSSGQISLMLNNRAMVRRKGFGILIGVYDGTVVYMVQLPIFGVIETPCWRVVAAPLCRKRRGNYACILREDQGWYCTNAGSTAYYPNKDDCEVRDDYVFCDTAAGINVALEVDQCNYNISTSKYPCKVSTGRHPVSMVALTPLGGLVSCYESVSCSIGSNKVGI…
8866	Metapneumovirus hominis	AAK62968.2_8866	Gene: F; Product: fusion protein	protein	AAK62968.2	Q91F55	539	AF371337.2	[3052:4671](+)	55.4	0.453	66.5	0.57	132	MSWKVVIIFSLLITPQHGLKESYLEESCSTITEGYLSVLRTGWYTNVFTLEVGDVENLTCADGPSLIKTELDLTKSALRELRTVSADQLAREEQIENPRQSRFVLGAIALGVATAAAVTAGVAIAKTIRLESEVTAIKNALKKTNEAVSTLGNGVRVLATAVRELKDFVSKNLTRAINKNKCDIADLKMAVSFSQFNRRFLNVVRQFSDNAGITPAISLDLMTDAELARAVSNMPTSAGQIKLMLENRAMVRRKGFGFLIGVYGSSVIYMVQLPIFGVIDTPCWIVKAAPSCSGKKGNYACLLREDQGWYCQNAGSTVYYPNEKDCETRGDHVFCDTAAGINVAEQSKECNINISTTNYPCKVSTGRHPISMVALSPLGALVACYKGVSCSIGSNRVGI…
8867	Orthopneumovirus bovis	AAL49399.1_8867	Gene: F; Product: fusion protein	protein	AAL49399.1	P29791	574	AF295543.1	[5570:7294](+)	58.5	0.509	65.3	0.58	116	MATTAMRMIISIIFISTYVTHITLCQNITEEFYQSTCSAVSRGYLSALRTGWYTSVVTIELSKIQKNVCNSTDSKVKLIKQELERYNNAVVELQSLMQNEPASFSRAKRGIPELIHYTRNSTKKFYGLMGKKRKRRFLGFLLGIGSAIASGVAVSKVLHLEGEVNKIKNALLSTNKAVVSLSNGVSVLTSKVLDLKNYIDKELLPKVNNHDCRISKIETVIEFQQKNNRLLEIAREFSVNAGITTPLSTYMLTNSELLSLINDMPITNDQKKLMSSNVQIVRQQSYSIMSVVKEEVIAYVVQLPIYGVIDTPCWKLHTSPLCTTDNKEGSNICLTRTDRGWYCDNAGSVSFFPQTETCKVQSNRVFCDTMNSLTLPTDVNLCNTDIFNTKYDCKIMTSK…
8869	Orthopneumovirus muris	AAW79181.1_8869	Gene: F; Product: fusion glycoprotein precursor	protein	AAW79181.1	Q50EV4	537	AY729016.1	[5871:7484](+)	54.8	0.459	63	0.54	131	MIPGRIFLVLLVIFNTKPIHPNTLTEKFYESTCSVETAGYKSALRTGWHMTVMSIKLSQINIESCKSSNSLLAHELAIYSSAVDELRTLSSNALKSKRKKRFLGLILGLGAAVTAGVALAKTVQLESEIALIRDAVRNTNEAVVSLTNGMSVLAKVVDDLKNFISKELLPKINRVSCDVHDITAVIRFQQLNKRLLEVSREFSSNAGLTHTVSSFMLTDRELTSIVGGMAVSAGQKEIMLSSKAIMRRNGLAILSSVNADTLVYVIQLPLFGVMDTDCWVIRSSIDCHNIADKYACLARADNGWYCHNAGSLSYFPSPTDCEIHNGYAFCDTLKSLTVPVTSRECNSNMYTTNYDCKISTSKTYVSTAVLTTMGCLVSCYGHNSCTVINNDKGIIRTLP…
9214	Ulegvirus freckenfeldense	QMP82150.1_9214	Product: glycoprotein	protein	QMP82150.1	A0AAE7IFS9	541	MT153376.1	[2566:4191](+)	54.5	0.47	56.7	0.46	7	MKVPSIIVIFTGCIFVNGTPIPRSDCSISQGSTTICNIPKFSRGLVVHDWRYKLITISIPKPTEIVKIALKTLDLSKTDEMRQAHTIVDGMAILLDKSMRQRLAAYSEEVYLTIEEQKSLISTRTKRSAWSVIAAFFRATLPQLGRSLATKGALKAMMKHSFMALVTSGITYGISQAQLPNVELIEEQIMLLKSGQKESTSVLSHLTLVNSMAIGDITEFSTSIRSAFLESRTGDSLTRTAYMLLREFLDDTYFSLDRLMSGHIPQFLMSPGTQKEWITTSTQTFGLIESISPHFKVKVLLIDDEKFNIYLSVRIPVFSGVQRKVFGEWDPKILHNRTCYTTPHSSWILSLNPDHDSRGITEVDVFDRRSCEMSGVPVCESEGKIDWLNEMKVDRTCTE…
10159	Human coronavirus 229E	AAG48592.1_10159	Gene: S; Product: surface glycoprotein	protein	AAG48592.1	P15423	1173	AF304460.1	[20570:24091](+)	28.4	0.206	68.7	0.5	603	MFVLLVAYALLHIAGCQTTNGLNTSYSVCNGCVGYSENVFAVESGGYIPSDFAFNNWFLLTNTSSVVDGVVRSFQPLLLNCLWSVSGLRFTTGFVYFNGTGRGDCKGFSSDVLSDVIRYNLNFEENLRRGTILFKTSYGVVVFYCTNNTLVSGDAHIPFGTVLGNFYCFVNTTIGNETTSAFVGALPKTVREFVISRTGHFYINGYRYFTLGNVEAVNFNVTTAETTDFCTVALASYADVLVNVSQTSIANIIYCNSVINRLRCDQLSFDVPDGFYSTSPIQSVELPVSIVSLPVYHKHTFIVLYVDFKPQSGGGKCFNCYPAGVNITLANFNETKGPLCVDTSHFTTKYVAVYANVGRWSASINTGNCPFSFGKVNNFVKFGSVCFSLKDIPGGCAMP…
10160	Human coronavirus 229E	AFR79257.1_10160	Product: spike protein	protein	AFR79257.1	J9VBQ8	1170	JX503061.1	[20550:24062](+)	28.3	0.201	68.5	0.51	601.5	MFVLLVAYALLHIAGCQTTNGMNTSHSVCNGCVGHSENVFAVESGGYIPSNFAFNNWFLLTNTSSVVDGFVRSFQPLLLNCLWSVSGSRLTTGFVYFNGTGRGDCKGFYSNASSDVIRYNINFEENLRRGTILFKTSYGAVVFYCTNNTLVSGDAHIPSGTVLGNFYCFVNTTIGNETTSAFVGALPKTVREFVISRTGHFYINGYRYFSLGNVEAVNFNVTNAATTVCTVALASYADVLVNVSQTAIANIIYCNSVINRLRCDQLAFDVPDGFYSTSPIQSVELPVSIVSLPVYHKHTFIVLYVNFELRRGPGRCYNCRPAVVNITLANFNETKGPLCVDTSHFTTQFVGVKFDRWSASINTGNCPFSFGKVNNFVKFGSVCFSLKDIPGGCAMPIMA…
10161	Lucheng Rn rat coronavirus	APU57645.1_10161	Product: spike glycoprotein	protein	APU57645.1	A0A1L7HJ82	1134	KF294380.2	[21412:24816](+)	24.7	0.175	60.8	0.39	551	MYFFLLLLFVSADAAIQTCPAPGNVNLDISKLYYGTQASINATFQVVQVLPQVPWKCNSYSNGPSNKFNGIGVFVDLASAQHSWHLFVYPSMPTNKTWILSWADTHTSFEHGSVISYVQICKYPSNVVTDITNGNGCHTNMAGPGATTCDVILSSPLECVLNRTYSQQYAGVSYITWYNDHIIASIQGEVFTFDIGEVLQWSNFSAFCGTGNKCGFSYATTLSEWLVRTDNDGTVIDYVICDTDFESQLKCKNMVFELTPAVYSGSAVELQSAIYYVSNELPDCDFSFADMFMDGTGNFEGLRRHVFSNCWVNYTAWFACADDYSCIIFNAIFAEVRYKLSQPDGLVNPFIKCNGLDLYSITKGCSSGFVLRYQLYANGSFDVNSYTPDYMECFGYFAL…
10174	Rhinolophus bat coronavirus HKU2	ABQ57208.1_10174	Gene: S; Product: spike glycoprotein	protein	ABQ57208.1	A8JNZ2	1128	EF203064.1	[20476:23862](+)	26.3	0.224	64.9	0.45	505	MKLFIVFVLLFRVCYCCDYVDFRLFNGIFSTSRGLSNTTTVITGAYPSTNKAKWFCPTNVGRPVGTGVGIGVYAQTAQASYETGGSGAGGYTFSVSPKHVTNLTWSLWVHRPWGANANVTVRLCRWWQKFSFNETAHFQPAGPSSAFECLVNGSFPSSQHKGYMFGVTWYNDFVRIIFPPTVFELQLDGLQWEYVQFTGPVNAGRMTKFNVVTEISSVLVLTDQSGAVTRYSYCADGFVNGLQCKLRLFDIPPGVYSNSEVEYPVALYTVVHNMSVCPQRPESYCGSNYCPFKRVVFSNCVVNYTSWTSGLLRDYQHLVLPNGKFNPFTECNGLNRIVDDCVTGFVLRVGRGTAVNRTVITPYLKPNECFGWSWNDYQDSIYDWWIADFVSTGAFVCEK…
10178	Suncus murinus coronavirus X74	ASF90444.1_10178	Product: spike glycoprotein	protein	ASF90444.1	A0A240FW12	1134	KY967715.1	[19192:22596](+)	26.1	0.217	59.1	0.38	480	MKLIILFLVLPCVECVEYIKCSTTQLGFLDLEKITYSLFDLGDVGVNSTTLINGYFPSKDINNWLCEKTGVSELYYGQAFYTILNKEGSASLKFLIQPIVYSNSSYVVFMVYKSGVLDFSICYRNYFQFAWNIDPPPPISCAFNRRIYFGDRHIYLGVIWRHGYVKIITPNFVQQFELDNMHLEVIRVATGRYGSTSSYVIVMPFQIVDKRSIFLVNYNQSGYVSNLLNCSESIEAQLKCKSRSFELQSGVYELALEERVGGYYTVVTNVTGDCNNIKYLFSNFTGNKQPLYAGNFASMSCIVPFNFSINNGLLNNNSQLRGPNGEFKPFIDCKGINPIGLFGSNGTCYSGMKWRYWTRRFSGYNMSIEGVAESFYDGGIGENECYGLLKGGQYNDLWR…
10197	Wigeon coronavirus HKU20	AFD29234.1_10197	Gene: S; Product: spike glycoprotein	protein	AFD29234.1	H9BR25	1212	JQ065048.1	[18817:22455](+)	24.1	0.177	64.8	0.46	595	MYRFAILMLVISPTLAASIADKVLDVVTFPGASRLLYPQHYQQPQVRGWTDDIGVDGRIPATYPLTNTFYLSNTTTPVDGVYTSLQPLLIRCKFKYVNDTVNAGKILTMYFNLTNNTGRCDGNSEKVGLVDAIRFQINVTTDILQLTAGSINFTTPDGELYTLHCLNTTLGVGQDYYPSQSRTRQSGVTYHCYMIYRNTSYAYSANEYTYRVLQYLGPLPASVREIVAFSNGFIYINGILLSRIPALHKVDFGLVKSAHTSDYYVILFADMVDVMVNISATEMQSIFYCITPFEQVKCSQKQTTLSDGFYSTSAIEVLQRQRTFVGLPMAINITTLNFAISYLNTKANPSLGAPQEVNLTINGFADQFCVTTSQFMVTLNVTCLVHNNTSIIPCPQAYT…
10198	Bulbul coronavirus HKU11	ACJ12035.1_10198	Gene: S; Product: spike glycoprotein	protein	ACJ12035.1	B6VDW0	1165	FJ376619.2	[19382:22879](+)	30	0.213	66.8	0.5	611	MQRVVLISLFIHLAAASVADRILDFLTFPNGHKYLYPHRGDLGQLKSRVNSNYLRDTRLTSLKHGYLTEDFHIFSPLSNSTIPISGLLRSYQPLYLACYVQITNTTLSMFLEPSTTFDTAGCTGSKYQTHDALRLILDLNEESSASINITTTKNILYIFVCSDSQDFSRAHNSPLLKSRNAQLYCFINNTYIGPLPANLTDFTIYHTGQLYANGYYLGVLPDTVKQVRLIQSSIPSNYTFFALANLTDTLITLSNTTITNVTYCDRSTLDMLACQISKHYVDDGFYSDPQKTSLALPRTIVTLPKVAELEMVNLTINARYSAGEASATININGNDTFCVTKPYFHINAKYTCSDCVLNLRTDTCSFDINAINNGMSFSQFCLSTKSGSCSITLVATKYW…
10199	Common moorhen coronavirus HKU21	AFD29244.1_10199	Gene: S; Product: spike glycoprotein	protein	AFD29244.1	H9BR35	1214	JQ065049.1	[19085:22729](+)	29.5	0.212	64.1	0.42	607	MQRFVLTILFVNCVYASFADTILDTLTFPGFSSKVFKRPKRLARVARQMQELTDQIILDNNLTRNFHVTNQGNIYGGSYLLSYITNNSYPIFGVYRSYQPLLVRCVFSFSMNGNITGNGKDWVYTFNPSTTNGNCNSPLQNKYNGTVDAIRFVTNFSAFSSEITSFIFRGEHEVSFSCSNTSNVTAHEHLLIVNATTFKSNSNILYCYFTSNFNGTLSSFYVGPFPPNIADVTIFRSGNIYVNGYYLGYIGMSIHNFSTHHVGLTYMSSLRGIFTDQVDVLVNISNSVITNIVYCNHSLVNQIKCQRHLFDLPDGFYSYSSVSDVSVPETVILLPKEVTYSRVKLTAFAEGNIFDGVSLSSLILSENKTNSNTTFNDTICVDTTYFNFYLKFACGGGSF…
10200	Coronavirus HKU15	AFD29194.1_10200	Gene: S; Product: spike glycoprotein	protein	AFD29194.1	H9BQY5	1159	JQ065043.2	[19317:22796](+)	29.5	0.207	68.9	0.41	581	MQRALLIMTLLCLVRAKFADDLLDLLTFPGAHRFLHKLTSNSSSLYSRANNFDVGVLPGYPTKNVNLFSPLTNSTLPINGLHRSYQPLMLNCLTKITNHTLSMYLQPSEIQTYSCGGAMVKYQTHDAVRIILDLTATDHISVEVVGQHGENYVFVCSEQFNYTTALHNSTFFSLNSELYCFTNNTYLGILPPDLTDFTVYRTGQFYANGYLLGTLPITVNYVRLYRGHLAANSAHFALANLTDTLITLTNTTISQITYCDKSVVDSIACQRSSHEVEDGFYSDPKSAVRARQRTIVTLPKLPELEVVQLNISAHMDFGEARLDSVTINGNTSYCVTKPYFRLETNFMCTGCTMNLRTDTCSFDLSAVNNGMSFSQFCLSTESGACEMKIIVTYVWNYLL…
10201	Munia coronavirus HKU13	ACJ12062.1_10201	Gene: S; Product: spike glycoprotein	protein	ACJ12062.1	B6VDY7	1156	FJ376622.1	[19499:22969](+)	26.9	0.187	68.3	0.52	615	MQSTLLMLMSATLAHAKIADTIFDALTFPNAHRFLYRQNRYRTQRDSGISVGSLPGYPTQHLELISPLTNSTLPINGLHRSYQPLYFACFTDIVNNTLNMHLTQNEQATYNCMGDAIRNMSHDALRLFLNLTSANRASIRVIGADNTTYMFVCSEHLNISTAMANSTFYSANKQLYCFTNETYLGPLPANLSDITIYRTGQFYVNGYLLGTLPISVKTVRIETGGLPAHSTYFALANLTDTLITLANTTITQVTYCESSTIDNIACQRSTHTLADGFYSAQQDLFQSNVRTVITLPKLQEVEVIQVNITATFNFGEPKVTAITINGNDSYCVTKPYFTIQSNFVCTGCTLQVRSSTCNFDLFAINNGMSFSQFCISATAGSCSSKIVATYVWNYDTGRN…
10202	White-eye coronavirus HKU16	AFD29201.1_10202	Gene: S; Product: spike glycoprotein	protein	AFD29201.1	H9BQZ2	1179	JQ065044.1	[19379:22918](+)	27	0.19	64.7	0.47	606	MQRIILISTILYCARALTLADKMLDLLTFPGAHHYFRGDLQTLHSRISAESYSVNPYDQYNYQTDSDYYINKSVHLIAPLTNLTLPISGLHRSMQPLRVGCIFGASNKIDQGFTISGMTYPLAYCVPPFYQVTNVTYDAMRLLFAFADLNSTGDFLRINTKTMGMLNVSCSASPTPLGHQDADRTFYGYNKQLYCYLDTPAGMQYMGPLPANLTEITLFRTGQIYTNGFHLGTIPSELTYVYLDKLAFQNKTVCMMANLTDTLITLNHTVIQQVTYCEKDAVQALACQQSTHQLQDGFYSDPAPAVNNLPKTLVTLPKIAESSTLQINVSATYSYGSASGSIKLSYNGSSNNSHCVQTPYFKLEQNLVCSGGCSVRIETLTCPFDLNAVSNGMSFQQFC…
10203	Night heron coronavirus HKU19	AFD29226.1_10203	Gene: S; Product: spike glycoprotein	protein	AFD29226.1	H9BR17	1254	JQ065047.1	[19305:23069](+)	25.6	0.2	64.1	0.5	553	MQCVVLVLTLISIVTSRPNSFADRVFDALTFPHASNYLHVGDKTPSRPQLLQARNQGNYSAICPENGYITSTSYDLSKIYYLTDGDYPIDGVYKSLQPLKVTCVPEWHGNSNFNDTTGWKHYFDGRIKQNPNTIWCPCSQSGPGGAQHNAAGNSTEYIRFHSNITTSVSNLLRLYAVDNQYYYFGCTPTPTPLTFNLTSENITLFTAEEQVHYCYANINGTVSYIGVLPPKITELTVGRYGDIFVNGFLYFKIPNVIEYVQLSHTIPHNKQFYTVFYANMTQVLLNISMASINRLLYCDKDSYSSIACAVNQFEPANGFYSTSAIEKISRKFTFVTMPTVQNHSYYSINLTIGGCGHGEYPHLSNKTGCYRTDASNINAKQITFVINTYTHDNWIQWAH…
10204	Goose coronavirus CB17	QCB65097.1_10204	Product: spike protein	protein	QCB65097.1	A0A4D6FWE9	1184	MK359255.1	[20069:23623](+)	27	0.2	65.3	0.36	531	MKALFKTFTFFSLLVCLSCQIYGDDWVYYYPSAFRPSDGWHLQSGAYQVVEQSTLNSTSGAGCTFAHNSFNLTMSDGVVLQALPPTGWTDQAAKTYVHLAGCSMGPYIFFVFGPCNNNKVCGRPGIKGGISFIVYDTNYTIIYQTDFPNWTAHTKFSTLQCVGHKGSVYLNGDLLYQLGYDATVTNASLVTCTTPSVQYLYKSSRAINSLVYFQNGTAQDLILCDDTPRGVLYCTYGNGNLTDGLYPISALSTPNKTLEVYLIGSVVNNTYLGVLTNYTFYNQSDVDTITIGTHGDQMAQLAKLKLYQEFSASEPYYNFNFTFLKEFEFIPNGKAISLTANYGSIYSSCGFTLDNFNNGHCFNSLSIKLTYAPKYWGCKEAMSYFQAQCCYMYSYDTSS…
10207	Avian coronavirus	AAA70235.1_10207	Product: spike protein	protein	AAA70235.1	P11223	1162	M95169.1	[20368:23856](+)	25.5	0.177	66.1	0.39	652	MLVTPLLLVTLLCALCSAVLYDSSSYVYYYQSAFRPPSGWHLQGGAYAVVNISSEFNNAGSSSGCTVGIIHGGRVVNASSIAMTAPSSGMAWSSSQFCTAHCNFSDTTVFVTHCYKHGGCPLTGMLQQNLIRVSAMKNGQLFYNLTVSVAKYPTFRSFQCVNNLTSVYLNGDLVYTSNETIDVTSAGVYFKAGGPITYKVMREVKALAYFVNGTAQDVILCDGSPRGLLACQYNTGNFSDGFYPFTNSSLVKQKFIVYRENSVNTTCTLHNFIFHNETGANPNPSGVQNIQTYQTKTAQSGYYNFNFSFLSSFVYKESNFMYGSYHPSCKFRLETINNGLWFNSLSVSIAYGPLQGGCKQSVFKGRATCCYAYSYGGPSLCKGVYSGELDHNFECGLLV…
10208	Avian coronavirus 9203	AKV63205.1_10208	Gene: S; Product: spike glycoprotein	protein	AKV63205.1	A0A0K1RMX2	1153	KR902510.1	[20374:23835](+)	24.7	0.177	70.3	0.39	646	MLVTPLLLVTLLCVLCSAALYDSSSYVYYYQSAFRPPNGWHLHGGAYAVVNISSESNNAGSSSGCTVGTIHGARVVNASSIAMTAPSSGMAWSSSQFCTAHCNFSDTTVFVTHCYKYDGCPITGMLQQNLLRVSAMKNGQLFYNLTVSVAKYPTCKSFQCVNNFTSVYLNGDLVYTSNETTDVTSAGVYFNAGGPITYKVMREVKALAYFVNGTAQDVILCGGSPRGLLACQYNTGNFSDGFYPFINSSLVKQKFIVYRENSVNTTFTLHYFSFHNETGANPNPSGVQNIQIYQTQTAQSGYYNFNFSFLSSFVYKESNFMYGSYHPSCIFRLETINNGWGFNSLSVSFAYGPLQGGCKQSVFSGRATCCYAYSYGGPSLCKGVYLGELKSDFECGLLV…
11660	Ceratitis capitata Yoyo virus	AAC28744.1_11660	Product: env-like protein	protein	AAC28744.1	Q17319	501	U60529.1	[5867:7372](+)	75.1	0.625	74	0.61	92	MSYADIQIHDYSSSHLITIDNGYSKIKDGTLNFIHIIDIQAYRNVLENITDMIEKSYPPENPIYPTLQHEAQQALEMLEIVEPIQNPRIRRSFDILGTAWKYLAGSPDHDDLNMINNNLDKLITNNNNQIFINNAVKNQINKLTEITNNILQSIKNDNMIANEIALNLQNRLRLIKEEIINIKYAIQWARLGIVNTIILNKKEIETFVKEFNKENMPFNTVEEALELADINVLSNSTTILYILKIPLTTREVYNNYIIKSVIRNDVMINLKFNNVLKNKNTIYGIKNQCKKYNKVSICKQEELLDLSNDFCISKLIKSQNSSCHMVNSHHIPRHELITPGIIFLNDYHGNIVMNDNIRIMNGTYIINFRNASITINERTYKNFESPVMKVMPAIAQPTP…
11661	Drosophila ananassae Tom virus	CAA80825.1_11661	Product: envelope protein	protein	CAA80825.1	V9H1L4	462	Z24451.1	[5176:6564](+)	70.7	0.496	66	0.52	26	MILSLLLTMSYAQQIQIGGIDTNHGYLLFSSKPIQRPSAFEHHCLTVNLTEINTITTYFGNKIQNSTDTPRIKFLYNKLIKELNGITLHKERRQKRGLFNFVGSAFKFLFGTLDDNDRIQFEEKLNSEAENSIKIHEFNEVMQFVNDGLQRIKKYENNRNSIDTLVYELMQFIEYIEDLEMGMQLSRLGLFNPKLLNYDKLQNVNSENILLTKTSTWINYKNNEILIISHIPINHVLINTIKIIPYPDRNGYQLEYSGSDSYFENDNKIYNQDNKEVNSECIANIIKRRNPTCNFVPALTKEIIKYIEPNVIITWNLTQTTLTQNCQNSNSNIQIKGNKIIRITQCKVKIENIILSENYLHPEIDLTPLYPPLNITKIKILKHNDIIKMISQNNITLYT…
11662	Drosophila melanogaster 17-6 virus	CAA25703.1_11662	Note: unnamed protein product; ORF 3	protein	CAA25703.1	P04283	472	X01472.1	[<5488:6906](+)	69.7	0.49	65.9	0.54	24	SALNFTGTWHLITLLLMLITTVHGQQIEINNIDTNHGYLLFSDKPVQIPSSFEHHCLRINLTEIDTIADYFEQRLRTDYHAPQVKFLYNKMRRELAGIALRHRNKRGLINIVGSVFKYLFGTLDENDRVDIQRKLETNAHNSVNLHELNDAIQLINDGMQKIQNYENNSNIINSLLYELMQFTEYIEDVEMGMQLSRLGLFNPKLLNYDKLENVNSQNILNIKTSTWINYNDNQLLIISHIPINFSLINTVKIIPYPDSNGYQLEYTDTQSYFERENKVYNNENKEINNECVTNIIKHLKPICNFESIHTDEIIKYIEPNTIVTWNLTQTSLKQNCQNSFNNIKIKGNKMIKVTQCKIEINSIILSENLFKPEIDLTPLYTPLNITKIKTVKHNDINEM…
11663	Drosophila melanogaster 297 virus	CAB57797.1_11663	Note: unnamed protein product; ORF3	protein	CAB57797.1	P20829	471	X03431.1	[<5145:6560](+)	68.9	0.482	66.6	0.5	26	TLNFTGTWYPITLLFILITAVHGQQIQINNIDTNHGYLLFSDKPVQIPSSFEHHSLKINLTEIDIVVDYFEQRLRTDYHAPQINFLYNKIKRELARITLKHRNKRGFINIVGSGFKYLFGTLDENDRVEIQKKLEINVHNSVKLHELNDAIRLINDGMQKIQNYENNHTIIDSLLFELMQFTEYIEDLEMAMQLSRLGLFNPKLLNYDKLENVNSQNILNIKTSTWINYNDNQVLIISHIPIYLSLISTIKIIPYPDSNGYQLDYTDTQSYFEKENKVYNTENKEVKNECVTNIIKHLNPICNFKPVHTNEIIKYIEPNTIVTWNLTQTILNQNCQNSINKIKIEGNKMIRVTQCKIEINNINFSETLLEPEIDLTPLYTPLNITKIKIVKHNDIIEMI…
11664	Drosophila melanogaster Gypsy virus	AAA70220.1_11664	Product: unknown protein; Note: ORF3; putative	protein	AAA70220.1	P10403	479	M12927.1	[5561:7000](+)	77.4	0.682	76.7	0.6	51	MMFIPLVVANARITDFSHANYIPVLDGDVLVFEQRDLLKHSSNLSEYASMIDETQKLSESFPHSHMRKLLEVDTDHLRTLLSVLKVHHRIARSLDFLGTALKVVAGTPDATDLFKIKITEAQLVESNSRQIAINSETQKQINKLTDTINKVINARKGDLVDTPHLYEALLARNRMLSTEIQNLILTITLVKSNIINPTILDHADLKPLVEQDTPIVSLIEASKIRVLQSENSIHILIAYPRVKFSCKKVAVYPVSHQHTILRLDEDTLAECEHDTFAVTGCTDTTHFTFCERSRRETCVRSLHAGNAAQCHTQPSHLREINPVDDGVVIINEAAAHVSTDGSPETLIEGTYLVTFERTATINGSEFVNLRKTLSKQPGIVRSPLLNIVGHDPVLSIPLL…
11665	Drosophila melanogaster Idefix virus	CAA08808.1_11665	Gene: env; Product: envelope protein	protein	CAA08808.1	O96741	510	AJ009736.1	[5248:6780](+)	66.9	0.501	61.9	0.5	20.5	MINISKKQIVAGRSFTISQNLRNRKSLIRANMIIPDQPKKHKVHNILLIMLSCILSLIITVKCNNIEVNPVNAKNGYLIFQTGTMEIPTSYEYHYLSINITKTMLMFEDIVSEANNYPNVPQIQYLVDKLKREINGLRIISRSKRGLLNVVGKAYKYLFGTLDEDDREELEEKINNMSEDSVKTHDLNTILDVINSGIDIINKLKVDKEQHQQIAVLIFNLEQFTEYIEDIELGLQLTRLGIFNPRLLKHDYLKHVNSEKMLKIKTSTWLKTDTNEILIISHIPSEVTKVPIFQIVPYPDEHNYILTEQIFDKFYIFDNQVFHKDTNRDIFDKCIIGIIKQEQTQCKYIKTHKNYQINYIEPNILLTWNIPETAVNQDCTHNKILISGNNIIKIKNCTI…
11667	Drosophila melanogaster Zam virus	CAA04048.1_11667	Gene: env; Product: Envelope protein	protein	CAA04048.1	O46113	551	AJ000387.1	join{[494:531](+), [6387:8004](+)}	71.4	0.613	70.3	0.59	25	MENTLLNLLLVLLSCHGAYQSIFIHNFNSTNLLAKVPVGKTLVIGNYKKISHIIDLSEYTNCIEKLYHTIDTLRQDETLTDSISILNAKLAQTQSKIDALTPFSRHKRGLINGLGSLVKVVTGNMDANDAKNIETEINHLKSQSTTISDNFEIQNSFNDEVQLRFKNLTRHINNEQNLIKNFFENTQNTIYTKIYNNEEEIKKLQYINRLNYNIDLLVSHLSDIIESTLLAKINVIPKLILDKTEITKIKQIFKTQNYTIKSEQHIYNLLKMNALNYQNKIIFSIKIPIFLSCNYEMARLIPLPINSTQFVIAPKYLIYNNKSNSMFSTMYKCPVIEEQFVCEIDSINNLKNNTCLGHLIQNKTSYCDIKETGLTTDVFEPEKGFILVFNGNNLPIISS…
11669	Trichoplusia ni TED virus	AAA92250.1_11669	Product: ORF C	protein	AAA92250.1	Q65354	412	M32662.1	[5985:7223](+)	74.2	0.531	73.9	0.57	64	MSQHNKVLEQLTLNQIRVNATLELLLQKEAYRDYSLIKFAKFAQILGIITNNVEDLMLEIIRLENMMAFIRASSTHHSMIDIEALQSMIDRLKSLYTPNQILNLELREYYSLIKPGSYFIDKRIVIVYNFPIVSQDTYDLYKLSIVPNKRQLALIPSSPYIATDEKSFVYIEAECPKYSSTYLCEKKTGQQIQSKPDCIQKLIVHQSLENTCQFTKISLIKEAVEKLDDQHYVLSLPEPTKVQLACGRKDFNTLQGSYLVTIPMGCYLQTPELTIINDDNAIKGQPLKLAKIPYDEMNLTAVSTHINFSSIDLEDLHSIQTKFMLGKPIDIEEIQPTALYHTTIPLYVILLGAILFFTLRLIRKYKCWRLKSEDKEKQSSLEIHTYEDVKKNTRKRDDF…
12315	Alphabaculovirus adhonmai	BAC67369.1_12315	Product: fusion protein	protein	BAC67369.1	Q80LH8	669	AP006270.1	[103202:105211](-)	70.5	0.611	71	0.6	67	MKLYALFCAIVVVNCNEIIKVGDIITIEKMANTSGFYYQPVGKMQHIENIWTFVIEMNHGQIFEELNELHIDALKLLKEVNDTTKLTTCVKTKRLMVTSIQSFLFKRIRDLVEKHNVLDSKIKKAGHFESHEKLDIKVRNKRGLLNFVGSVDKFLFGVMDSTDAEELHETARTTNALDEQVKILTDELIKLSSYEDHKRCLEESRDDLCTYVPAKFELILEQLNQIGYLYSNLELAVNDAKKNVLNSLVLTPAKLLNAMKLIHLKPEVSWPVSLDMDSMHQLVDNLVTTHVFITKSRTIVFFVEVPLVNNKVYDVFQVVPIPMCRAISNGEHKCAIVLPDNKFLGLSKDRRNYVRLDDAPMCKNLDDEERMFCLKPQAVHESNQAMQCDIKILLNNEVV…
12316	Alphabaculovirus agipsilonis	ACI28714.1_12316	Product: envelope fusion protein	protein	ACI28714.1	B6D5S6	681	EU839994.1	[10892:12937](+)	68.9	0.6	71	0.61	67	MVCFKVFVFAVLSVIVVAEPLPPTTSTKTASDIVQVTELPKTSGLYFQYINKMQFVQNIWHFVIEMDHGAVFYKLKEIHQSVKRLRSYVTSLINDPEKRYNSCLHLDTILLGTNDILNNSIMRLARQHNELDQKVPISPSNAKLDKAQLEDDSSKRKKRALDFVGHVYKYLFGIMDSDDAHELHQLANSSNSLDSQVKQLTDEMIVLTNYMERKEKNEKLLYNMQSCEYAAAEYSLLCTELDDLSTLYDRLDRAVDNAKLNHLNSMVITPQRLLHEMKNVSGNLAGLSWPVPLTEKAMHVLIDNVINVHVFVKPTRKLVFIIEVPLVNSEAFDVFHSIPLPYCDESNKCAILLPDSKYLGVSVDRRSYLRMDDTTNCRMADNIMLCFRPQIIYEVNQAK…
12317	Alphabaculovirus agsegetum	AAZ38174.1_12317	Product: F protein	protein	AAZ38174.1	Q287R4	670	DQ123841.1	[9959:11971](+)	69.7	0.598	72.5	0.62	69	MVSFKVFVCVVLSALAGGAAMEAKEFVQVTTLPETSGLYFQYINKMQFVQNIWHFVIEMDHGSVFYRLKEINYIATNLLKYINNTIKHSDIYGQCPSAPTLLVELQHLLQVTIPNLARQHSLLDQKVPITPASASLDIAKIDEPYVPSRRVKRGLLNFMGKVDKYLFGLMDSDDAHLLHQVANTSNSLNSQVKQLTDELITLSDYVEHKEAVDKNLGTNACMYMSTKYNLLCSQLEEVAVLYNKLDRAVDNAKLNHINSMVITPTRLLQEMKNVSIHLAGLSWPVPLEEKYMHVLTDVMMNIHVFVTPKRKLLFILEVPLVNSETYELFHTIPLPYCDKSRKCAILLPDSKFLAVSLDRRNYVRFDDVQACRVTSNAILCFIPQVIYDVNQAKLCDIRI…
12318	Alphabaculovirus alteragsegetum	AIZ48567.1_12318	Product: efp/ld130	protein	AIZ48567.1	A0A0A7KRA5	684	KM102981.1	[10535:12589](+)	67.1	0.582	71.7	0.62	65	MVCFKVFVFAVLSVIVVAETLPPMTSTKIASDIVQVTELPKTSGLYFQYINKMQFVQNIWHFVIEMDHGAVFYRLRKIHQSVKRLKSYVTSLINDPDKKYSSCLHLDTILMGTQDILDNTIAKLTRQHNELDQKVPISPSNAKLDKAQLEENDDDSPKRKKRALDFVGHVYKYLFGIMDSDDAHELHQLANSSNSLDAQIKQLTDEMIVLTNYVEHEEKNEKLLYNMQACEYASSEYSLLCKELSDLITLYDKLDRVVDNAKLNHLNSMVITPERLLHEMKNVSGNLAGLSWPVPLTEKAMHVLIDYVINVHVFVKPSRKLVFIIEVPLVNSEVFDIFHSIPLPYCEKSNKCAILLPDSKYLGVSVDRRSYVRMDDTSNCRMADNVMLCFRPQIIYEVN…
12319	Alphabaculovirus alterchofumiferanae	AAQ91645.1_12319	Product: envelope protein	protein	AAQ91645.1	Q6VTW8	652	AY327402.2	[16136:18094](+)	56.6	0.528	73.1	0.65	40	MYCLLICSALIISGFADPISFKPIDDATGLMFERIASLRHVSEERFLFVKALDYSPLLHELKSIANFLRDDVRNNATGCPLVKLIKPGKPRATMNRISKDLSSLPQLDATFYKFDLDDSMSNEVTNDVVFDYVDHRQQDADYADTHNPPHWSEVSVMDVRALMRGGSTNRGKVLAAVSTANVTDNFSKYITCMDGNRTADNNCMYLNDMHKMMSYKLADGTAFANTLDRFIKQTRRNKLNNTNNVFDDTALLHEMRQLIRMLTSQNLSWVVDFERTMNSHFDLSQAYKLHLFADGNIVVLCITMPLMKRVTSIYSLYRIATVPFCRGTMCLMMVPSASHIAVTSTRNYYTIVPDNYRTLCKEFTGYDEFLCPASERIATLNSGVCEIEMFMGRYAQDID…
12320	Alphabaculovirus alterchrincludentis	QED40653.1_12320	Product: EFP	protein	QED40653.1	A0A5B8YSH8	673	MK746083.1	[125759:127780](-)	67	0.597	70.2	0.6	69	MLSSDKVTRTLTMSCLILLLYFLAPGKTQRSPDEVFETNPLPHTSGLYFQYIQNMQFVENTWHFVIEIDHASVFVRLKELYDHVKDLSLFVKNHEQFKNCSNALIIESEINNSILNRIIDLVNQHNELDNKIPQAGHFKKHDRYTLSRNKRGLFNPIGSMYKYLFGMMDNNDAHLLHSLANSTNSLDNQVKQVTSNLITFERLVEKKFNEREREEKLCEYVATKMHLICSELSSLQVLYNKLNDAVDKVKSKILSSFIMNSEKLLSEMQNVTKNLPKGLWWPVDLNHENMHVLIDSLVNTHVFITNKRKLLFIIEVPLVNQQTYDLYQIVPIPFCNKQLKCAIILPDSKFLGVSADKRSFVRFEDTTDKCRLSRNLILCYVPQIIRDSNQAELCDIRIF…
12321	Alphabaculovirus altermaconfiguratae	AAM94995.1_12321	Gene: efp; Product: putative envelope fusion protein	protein	AAM94995.1	Q8JME4	678	AY126275.1	[9538:11574](+)	66.6	0.601	69.1	0.64	69	MEFNKVLCALFVIVTVAVCKHLPESGETVPVKTTQDIIQVTPLKSDSGLYFQYINKVKFIESIWSFVIEMDHGAVFQELIKVYNLTLNLEQSIQINAVNMSRCTNAEYMQLMITPLKNRISAMVKTHALIDQKLAKTPKGTKLDDVTLPTRHRRGAFDFVGRIDKFLFGVMDADDAHTLHKLANSTNALNKQVAQLTDELIKLADYVDHEDSIRNLKSEYRYCEMVSTKLNMFCAKIDELENLYIKLDRAVDSAKLNHLNSLVLTPERLLTEMRKMQDHLGTFYWPVPSPLTLESMHGLIDTVVNTHVFVTHDRKLLFIIEVPLVEARTYDLYHTIPLPFCNHTEKCAIVLPDSKYLGVSSDQRTYVRLDDLKSCKYTDDGYLCYSSTAESQTSLARMC…
12322	Alphabaculovirus altermyunipunctae	AXU41595.1_12322	Product: F protein	protein	AXU41595.1	A0A346TPT5	657	MH124167.1	[151335:153308](-)	68.3	0.61	70.7	0.62	68	MGFFKVYSLVFVVTCAFGAENVNVSDYIIVKQLRQNMGLYFDYVNEVKFVADSWNFVIEIEHKTLFDKIQFVYTEGSKLISKCQNFTDCDERNTIIHDTTNHILHKCTELLEYHKDIENKIKLVSNKITGESDLTISTIAPDFTHRSKRKRSILKRHKRGLIDIVGKVDKYLFGVMDSEDAEELHKLAQTSNSLNEQVKSLTSDLIDMSETVSERLTCIEQELHLTSKCAYLSKMYQALRDELGEIEKVYNRLSMAVDFAEENQLNSYVISPQYLLEAMSEVNKNLPNNLNWPIPLKIEHMYNLIGKLIVTHAFVTDTRSIVFIVEVPLVKTTEFNLFRTIAVPMCNQFDSCVLIMPSSKYIGLTSNKHQYVRMNDIDSCKPIEKVLICLKSHIVYQTA…
12323	Alphabaculovirus altersperidaniae	QNV47773.1_12323	Product: fusion-like protein	protein	QNV47773.1		680	MT040195.1	[12498:14540](+)	69.4	0.617	71.3	0.61	74	MLNFKAIVVCAAAALLLTTAAVEAKDASDIVRVTPLPSTSGLYFQYINRMQFVQNIWHFVIEMDHGSVFYRLQSIHEQAQKLQQSLVSLRQNYTSAFDDCANIKYLKLEIDHMLTTVIPNLAQQHNLLDQKVPITPSNATLSKAKLSGAKRRSKRGVFNFMGHVDKYLFGIMDSDDAHELHLLANTTNSLNSQVKQLNDELIVLADYVDHEFHASRMRDADKYCRYIIENYNILCKQLDEVATLYNKLDLSVDNAKLNHLNSFVVSPERLLNEMNNVSGHLAGLSWPVPLTQKAMHVLIDNVINVHVFVTTERKLLFIIEVPLVSSEAFDVFHSIPLPYCDAMHKCAIMLPDSKYLSVSVDRRNYVRLDDTTSCRMSDKVMLCFKPQIIYDVNQAKSCD…
12324	Alphabaculovirus alterspexiguae	AYN44967.1_12324	Gene: F-protein	protein	AYN44967.1	A0A3G2JTU9	667	MH370144.1	[9178:11181](+)	66.4	0.594	72.6	0.64	80	MLLFNNIFVSAFVLTFLDSTLVVESKLASDIIKVTSLPTTSGIYFQYVNKMQFVQDIWHFVIEMDHGSVFYRLNDINNKLLKMQSRIPKGKNIDCENIIFEINNMIDNIIPELARQHNMLDHKAPTTPSNVTLSNVELDSATPIHDKFGKIRIKRGLLNIVGRFDNYLFGVMDSDDAHELHMLANSTNNLNSQVKQLTDEMIKLSEFVEEEKTVREIEKTNMSCKYLALQFKLLCKQLDEISNLYNKLDRAVDNAKYNHLNSMVVSPERLLEEMRNVSVYLNGLTWPVPLTEKAMHDLIDNLINVNVFVTSQRKLLFIIEVPLVSNEVFDVFHSIPLPYCDNKQKCAIMLPDSKYLGVSVDRRNYIRFEDISACRQTRQQLLCFRPQIVYETSQAKLCD…
12325	Alphabaculovirus angemmatalis	ABI13806.1_12325	Product: F-protein	protein	ABI13806.1	Q06KP5	652	DQ813662.2	[113408:115366](-)	58.3	0.533	73.1	0.65	39	MYCLLICSALIISGFADPISFEPIDDATGLMFERISSLRHVSDERYLFVKALDYSPLLHELKNIANFLRDDVRNNATGCPLVKLIKPGKPRATMNRINKDLSSLPQLDTTFYKYDLDNSMSNEVTNDVVFDYVDHRQQDADYADTHNPPHWSEVSVMDVRALMRGGSTNRGKVLAAVSTSNVTDNFSNYITCMDGNRTADNNCMYMNDMHKMMNRKLADATAFANTLDRFIKQTRRNKLNNTNNVIDDNALLHEMRQLIRMLTSQNLSWVVDFERTLNSHFDLSQAYKLHLFADGNIVVLCIAMPLMRRVTSIYSLYRIATVPFCRGTMCLMMVPSASHIAVTNTRNYYTIVPDNYRTVCKEFTGYDEFLCPASERIATLNSGVCEIEMFMGRYAQDID…
12326	Alphabaculovirus angemmatalis	ALR71677.1_12326	Product: F-protein	protein	ALR71677.1	A0A0S3J0K3	652	KR815466.1	[113834:115792](-)	58.1	0.533	74	0.68	39	MYCLLICSALIISGFADPISFEPIDDATGLMFERISSLRHVSDERYLFVKALDYSPLLHELKNIANFLRDDVRNNATGCPLVKLIKPGKPRATMNRINKDLSSLPQLDTTFYKYDLDNSMSNEVTNDVVFDYVDHRQQDADYADTHNPPHWSEVSVMDVRALMRGGSTNRGKVLAAVSTSNVTDNFSNYITCMDGNRTADNNCMYMNDMHKMMNRKLADATAFANTLDRFIKQTRRNKLNNTNNVIDDNALLHEMRQLIRMLTSQNLSWVVDFERTLNSHFDLSQAYKLHLFADGNIVVLCIAMPLMKRVTSIYSLYRIATVPFCRGTMCLMMVPSASHIAVTNTRNYYTIVPDNYRTVCKEFTGYDEFLCPASERIATLNSGVCEIEMFMGRYAQDID…
12327	Alphabaculovirus anpernyi	ABF50356.1_12327	Product: envelope protein	protein	ABF50356.1	Q1HGX4	654	DQ486030.3	[12864:14828](+)	54.6	0.523	74.6	0.67	38	MFELIICAALVGAGFADPLSFEPIDDASGLVFERLAALRHVSDERFVFIKTVDFDPLLQELSKIIEFLQDPHNDATACPLVKAVKPKKPRAIAARIAKHLSSLTQLDPNFVSYEFDNTDPKINEVITDVVQFDYVDSRQQDADFDEAHSHAHWSDVNAADARALLRGAAANRAALLPAVTTANVTEKYLDFVMCINGNRSSDNECLYLVEMHKMMAHKLADAVVFADALDRFVKQTRRNKLNATNGLFDDTALLQEMRQLVKALARQNLSWAVDFARPINKQFDLSQAYRLHLYANKNEMVLCVAMPLMRVPTPVFSLYRVATVPFCRGTMCLMMVPSTSHIAVTDTRNYYAPVPADFNTLCKQFTGYDEFLCPASPRIATADSGVCEIEMFMGRYVAN…
12328	Alphabaculovirus ardigrammae	QHB21799.1_12328	Product: F protein	protein	QHB21799.1	A0AAE6R719	694	MN233792.1	[151099:153183](+)	66.8	0.559	71.5	0.62	63	MALSPVGILIIMMFAAAQAVDEIVVDADTIIDVEPLPHTSGFYYQPVNKMQFLENVWTFIVEIDHGIVFLELDSLFNETQKFIDFINSKPIVNCSSKPLVQIQLKNFILDKISELVRKHNDIDMKIPKAGVYEENKDLKLNHPSAALHGRIIRPKRSPLDFVGSAYKFMFGIMDHTDAELLHKVAKTDNSLNMQVKQLTDELISLTDYVNHINCVEREKNDICVYVNAKMNLLKLQLEQIDSLYDDLDKAVNDALNKKINSMIMNPKRLYNELLNVTSYLPAKTSWPVPLDLDNMRHLINNNVIKINVFKAKNRKLLFILEVPLVNQQQYNVYEIVPIPFCKEDKCAVIVPNSKYLGVSTNRHNYVRLGDDTTKMCLITVDNLLCYTQNIVYDADKATL…
12329	Alphabaculovirus aucalifornicae	AAA66653.1_12329	Gene: Ac-env-prot; Product: copia-like envelope protein	protein	AAA66653.1	P41428	690	L22858.1	[18513:20585](+)	62.4	0.572	74	0.65	39	MLACKFSQYQAFIMDGVKLLGTCALIILLSTTSTVVGRDRITFTPIEDSAGLMFERMYGLRHHTDDRFVFVKKFNFVSVLQELNNIKSKIELYEAQVSTCTNVRQIKQNRSSIIKARIENQLQFLTQLNKNLITYSVESSILSNDVLDNIDLEYDDSGEFDVYDEYEQPSHWSNMTVSDAQALLRNPPKDRVMFLDTVTTSDVSSKYEEYINCIVSNRTVENECMFLANMMNVLNDKLDDAAALAKMLERIVKQTRKNKLNISNTVIDDDTLLTEMKKLTQTLYNQNRVWVVDFNKDMNSYFDLSQAYKLHLYVDLNTVIMFITMPLLKSTAVSFNLYRVMTVPFCRGKMCLLIISGNEYFGITDSKNYYVPVSDNFRQDCQEFTGYNEFLCPETEPIA…
12330	Alphabaculovirus aucalifornicae	ABE68408.1_12330	Product: copia-like envelope protein	protein	ABE68408.1	Q0GYK0	690	DQ457003.1	[18532:20604](+)	62.4	0.571	74.4	0.65	38	MLACKFSQYQAFIMDGVKLLGTCALIILLSTTSTVVGRDRITFTPIEDSAGLMFERMYGLRHHTDDRFVFVKKFNFVSVLQELNNIKSKIELYEAQVSTCTNVRQIKQNRSSIIKARIENQLQFLTQLNKNLITYSVESSILSNDVLDNIDLEYDDSGEFDVYDEYEQPSHWSNMTVSDAQALLRNPPKDRVMFLDTVTTSDVSSKYEEYINCIVSNRTVENECMFLANMMNVLNDKLDDAAALAKMLERIVKQTRKNKLNISNTVIDDDTLLTEMKKLVQTLYNQNRVWVVDFNKDMNSYFDLSQAYKLHLYVDLNTVIMFITMPLLKSTAVSFNLYRVMTVPFCRGKMCLLIISGNEYFGITDSKNYYVPVSDNFKQDCQEFTGYNEFLCPETEPIA…
12331	Alphabaculovirus bomori	AAC63697.1_12331	Gene: Orf_14; Product: AcMNPV orf23	protein	AAC63697.1	O92390	673	L33180.1	[13586:15607](+)	62.4	0.579	73.1	0.66	39	MDGVKLLGTCALIILLSTTNTVVGRDRITFTPIEDSAGLVFERMYGLRHHTDERFVFVKKFNFASVLQELNNIKSKIELYEAQVSTCKNVRQIKQNRSSNIKTRIEKQLQFLTPLNKNFITYSVEDSISSNEVLDNIDLEYDDGVDFDVYDEYEPSSHWSNMTVSDAKALLQNPPKDRVMFLDTVTTNNVSSKYEEYIDCIVSNRTVENECMFLANMMNVLNDKLDDAAALAKMLKRIVKQTRKNKLNISNTVIDDDTLLTEMKKLVQILYNQNRMWVVDFNRDMNSYFDLSQAYKLHLYVDLNTVIMFITMPLLKSTTVPFNLYRAMTLPFCRGTMCLLIISGNEYFGITDSKNYYVPVSDNFRQDCQEFTGYNEFLCPETEPIATMNSKVCEIEMFM…
12332	Alphabaculovirus bomori	ACQ57205.1_12332	Product: fusion protein	protein	ACQ57205.1	C3VNS1	673	FJ882854.1	[13519:15540](+)	62.7	0.581	72.7	0.66	38	MDGVKLLGTCALIILLSTTNTVVGRDRITFTPIEDSAGLVFERMYGLRHHTDERFVFVKKFNFASVLQELNNIKSKIELYEAQVSTCKNVRQIKQNRSSNIKTRIEKQLQFLTPLNKNFITYSVEDSISSNEVLDNIDLEYDDGVDFDVYDEYEPSSHWSNMTVSDAKALLQNPPKDRVMFLDTVTTNNVSSKYEEYIDCIVSNRTVENECMFLANMMNVLNDKLDDAAALAKMLKRIVKQTRKNKLNISNTVIDDDTLLTEMKKLVQILYNQNRMWVVDFNRDMNSYFDLSQAYKLHLYVDLNTVIMFITMPLLKSTTVPFNLYRAMTLPFCRGTMCLLIISGNEYFGITDSKNYYVPVSDNFRQDCQEFTGYNEFLCPETEPIATMNSKVCEIEMFM…
12333	Alphabaculovirus busuppressariae	AHH82709.1_12333	Product: F protein	protein	AHH82709.1	W5VLE4	669	KF611977.1	[109670:111679](-)	69.4	0.614	73.2	0.62	64	MYFKRLLLWSLAAAVCVFGDTIIDPHQLVTVKTLPHTSGFYYQPVNKMQFVEGIWTFVIEMDHKPIYMNLDMLYNETYAFIDFIDKSEETVGNCSSKKIVQTELNTFVLQQIVALVKKHNDLDSKIPKSGEYADHPALTLTNKNLKNRRKRGLINGMGTMYKFLFGMMDHNDANLLHKVANGENSLNNQVKRLTDEMITLASYVEHLNCVEQHKTDLCVYLDAKLNLFQTQLYEIENLYTRLDRAVDDALNNKINDMIMTPKRLLQEMINVSTHLPAKMKWPVELKLKNMHSLLNNDILKIHVFITKERKLLFILEIPLIGQENYNLYQVVPIPFCNNGKCAIIVPDSKYLALSADRRNYVRLDDEETKLFKTNGNNLLCYKPRISHDSDKAVLCDIKI…
12334	Alphabaculovirus capomonae	ANF29764.1_12334	Product: F protein	protein	ANF29764.1	A0A172WZJ2	742	KU565883.1	[111535:113763](-)	50.5	0.437	64.9	0.6	37	MNTFTCTLVCILLFVASVTLSSSKQQRRFQYTPIDDSAGIMFQRVHGLRHLADDRFVFVRSFDYLPLIQELAIMQIQIAKYQQNYTDCGYAKRVNIKKIYSLLNRIKDQMASLQPLDKRYVTYNVNNDNNNDNVEDNALNDNNVYDIIYQDNDGALDVKKANGINGDSGGDIDGNNSKWNVLTENEARTILQRNETSKHNGVDGEMTAFLPPIDTARIVDKYANYIDCIVANHTADNNCKFVSDMMTVLANKMDDAISYVKMFEQLVKQVNRNKLIMSNGVMDDGTLMKEMKKYTMQLYNKRLSWVVKSGSGNDGGNDNYENNNYFDLSQVYKLHMYAANDKHYSAILFITMPLVKNNTIAYNVYNIVTIPFCRGDVCLFMVPNSDRVAVSTTKNYYLP…
12335	Alphabaculovirus chofumiferanae	AAP29812.3_12335	Product: fusion protein	protein	AAP29812.3	Q7TLW5	654	AF512031.3	[14970:16934](+)	55.8	0.503	74.9	0.67	40	MACLLACIIVLFGCVSATNLISFEPIDDSAGLVFERVGALRHVTEQRFLFVQTIDYDPLLQELTKISDFVRDTRDNATGCPLLKLIKPGKPRATIFRINKHLASLTQINNEFVSYALNSADPINNEVEIEFDYVDTRQQDTAFADAHNPPHWSTVGAADIKALLAAPPPRDHAKVLPRISTANVTDKYLEYEACMDANRSAENECLYLTEMHNAMSRKLTDAASFAYTLDRLIKQTRRNKLNTTNNVLDDGALLREMRQLIKVLAARNLSWVVNFEREMNARFDLSQAYKLHLYANKNTRVLCIAMPLVDTTALQYNLYRVGTGPFFRGTMCLMMVPAASHVAVTDTRNFYTQVPVEFTTQCQHFSGYNEFLCPASPRVATFNSGVCEIEMFMGRHANN…
12336	Alphabaculovirus chomurinanae	AHD25615.1_12336	Product: fusion protein	protein	AHD25615.1	V9XTN0	656	KF894742.1	[109674:111644](-)	54	0.496	74.7	0.68	39	MACVLACIIVLFGCVNATSLINFEPIDDSAGLMFERIGALRHVTERRFLFVQTIDYDPLLQELTKISDFVRDTRNNATGCPIIKLVKPGKPHATSNRINKHLASLTQINSDFVSYTVNSADPTNNEVDIEFDYVDTRQQDTIFADAHNPPHWSTVGAADIKALLAAPPPRHHAKVLPPISTANVTDKYLEYEACMDGNRSAENECVYLTEMHNVMSRKLADAASFAYTLDRLIKQTRRNKLNTTNNVLDDGALLREMRQLIKGLAAHNLSWVVNFEREMNARFDLSQAYKLHLYADKNTVVLCIAMPLVDTAALQYSLYRVATVPFCRGTMCLMMVPAASHVAVTDTRNFYTQVPVEFTTRCKQFSGYNEFLCPASPRVATFNSGVCEIEMFMGRFANN…
12337	Alphabaculovirus chorosaceanae	AGR57168.1_12337	Gene: f-protein; Product: F-protein	protein	AGR57168.1	S5MRA2	673	KC961304.1	[112371:114392](-)	52.3	0.527	68.4	0.63	38	MACVLACIVVLFNCAYATSLINFEPIDDSAGLMFERIGVLRHVTEQRFLFVQTIDYDPLLQELTKILNFARDTRNNATDCSLVKPIKPSKPSGTIARINKYLSSLTQLNNEYVRYTLNSEDRQNNEVYYDINIEYVDAPQTDTVDAHNPPHWSKVSAADVKAVLAAPSRKHVKMLTPILTADNVTTHKYLKYEECMNKNRCAANECLYLKEMHSIMNSRFIENYYVNTLDRLIKQTGRNKLNATNYVLDDKFLLHEMQKLEKNLTAHNLSWAVDFKRERNARFDLSQAYKLHLYANKNMVVLCIAMPLVDTAALKYSLYKVATVPFCRGSMCLMMVPAANYVAVTNTRNFYTYVPADFTTRCKRFTGYDDLLCPAADSTTRCERFTSYDEFLCPASRRV…
12338	Alphabaculovirus chrincludentis	AJD80830.1_12338	Gene: ORF-140; Product: fusion protein	protein	AJD80830.1	A0A0B5A1J7	658	KJ631622.1	[134217:136193](-)	66.4	0.578	71.7	0.61	77	MTLSQSLTISLLLLCATADASKELISADEIIKIQHLPHTSGLYFQPIKEMQFVENTWHFIVEMDHAAVFLRLKEMFDHVKNLQKFIYKSRQFKNCSSSNIIQTELDKTIMSKIVNLVNLHNDIDGKIRKSGNYESPSKYTLNRSKRGLFDPLGSLYKYLFGLMDSDDAHELHKLANGTNALNRQIKQISDHLIQFERMVEDEFDAKRREDKICEYVSTKMHLICSEIDRLDTLYDQIKDAVDDAKDKRLSSAVITAEKLLEEMKNVSNHLPKGLSWPVPLHYDNMFELIDRIINIHVFITQERRLLFIIEVPLVNQQKYDVYQIVPIPFCVKSKCAIILPDSKYLGVSKDRRNFVRFDDTRESCRLGHDMILCYVPQVVHDSNQAQLCDIRIFLKNDKD…
12339	Alphabaculovirus chrychalcites	AAY84081.1_12339	Gene: ORF-150 F protein; Product: F protein	protein	AAY84081.1	Q4KST1	661	AY864330.1	[144668:146653](-)	66.8	0.585	70.3	0.61	81	MTLSQPLISLAVSMMLLCATADANKELISANEIINVQHLPHTSGLYFQPIKEMQFVENTWHFIVEMDHAAVFLRLKEMFDHVKNLQKFIYKSRQFKNCSSSNIIQTELDKTIMNKIVNLVNLHNDIDGKIRKSGNYETPSKYTLSRSKRGLFDPLGSLYKYLFGLMDSDDAHELHKLANGTNALNRQIKQISDHLIQFERMVEDELDAKRREEKVCEYVGTKIHLICSEIDRLDSLYDQIKDAVEDAKDKRLSSAVITAEKLLEEMKNVSNYLPKGLSWPVPLHYDNMFELIDRIINIHVFITKERKLLFIIEVPLVNQQKYDVYQIVPIPFCVKSKCAIILPDSKYLGVSKDRRNFVRFDDTRESCRLGHDMILCYVPQVVHDSNQAQLCDIRIFLKN…
12340	Alphabaculovirus clabilineatae	AAY59555.1_12340	Product: F protein	protein	AAY59555.1	Q4PR58	702	DQ504428.1	[133108:135216](+)	67.1	0.596	68.9	0.58	78	MAINILLPARVIAMVWTVSLVSAITVSRPQDVIDVHPLPHTSGFFYQPINKMQFVEDVWHFIIEMDHGDIFFELNSLYSETNELIRYIDKRPEFKNCSTAKIVRKEIDSFILKRILTLVKHHNDIDDKISHKRDRAPMQLTTDDPFKAVDGGDVRHRAKRGILNFVGTVDKFLFGVMDSNDADELHRLAKTSNALNQQVKELTDEMISISRFIEHKQCVEEQRADLCVYINAKVALILEQINEIDTLYTNLDRAVDDALNNKINSMVMTPERLLKEMTDVTTHVPLKLTWPVPLKLENMHDLINNHIIKTHVFITNDRKLLFVLEIPLINQQTYDVYQVIPIPYCNNDGKCAVIVPDSKYLGVSSNKRNYVRLEDDAPKICKMTTENLLCFAPKIIYDS…
12341	Alphabaculovirus covestigialis	AJD09285.1_12341	Gene: ORF-120; Product: envelope protein	protein	AJD09285.1	A0A0B4UKD4	652	KJ631623.1	[108380:110338](-)	55.2	0.514	72.5	0.68	39	MYCLLICSVLITSSFADPISFEPIDDATGLMFEHVASLRHVSDERFLFVKTLDYSPLLHELKSIANFLRDDVRNNATECPLLKLIKPKKPRAIMNRISEDLSLLTQLDATFYNLDYNSMSNEETNDVVFFDYVDHRQQDADYADTYNPPHWSEVSVMDVRALMRSGSTNCGKILDAVSTVNVTDNFLKYIMDGNRTEDNNCMYLNDMYKMINRKLANATAFANTLDKFIKQTRRNKLNNTNNVFDDNALLHEMRQLIRMLNSQNLSWVVDFERIMNAHFDLSQAYKLHLFANGNIVVLCIAMPLMKRVTSTYGLYRIATVPFCRGTICLMMVPSTSHIAIAKTRNYYTTVPDNYRTVCKEFTGYDEFLCPASERFDTLNSGVCEIEMFMGRYAQDIDAL…
12342	Alphabaculovirus crypeltasticae	AXS67784.1_12342	Product: F-protein	protein	AXS67784.1	A0A346RNY7	661	MH394321.1	[103518:105503](-)	68.2	0.576	71.7	0.61	71	MTTTLLCVLLTASMAGLVVTSEIRVENLITVERLPNTSGLYYQPTNRMQFIENIWNFVIEMDHSKVFQELNALHEESLKLLSEIETATNASSSCVQSNLVSMGIKNIIMKRIKDLVNNHNTLDSKIQKAGSFEDHKDLSLHTRKKRGLFNFVGNVDKYLFGVMDSNDAERLNELAKNNNALNEQVKSLTDELIKMASFEEHKKCIDEKRSEYCSYIVAKFDLIQEQLNQIEFLYENLEKSVDDAKQNHLNSLVLTPKRLLNEIINIHLPANLAWPVSSDMNGMNILIDNFVKSHVFITNMRKIIFIVEIPLINNVEYNLFQVIPIPMCRAKNGEHKCAIVLPNSKYIGLSKDRRNYVRLDDSPYCQTLHDRMFCSKPQIIYESNQAKLCDIKILLNNDV…
12343	Alphabaculovirus cycundantis	AOT85586.1_12343	Product: f protein	protein	AOT85586.1	A0A288Q843	756	KT957089.2	[123138:125408](-)	50.4	0.443	64.8	0.59	37	MALPYGQRWRWWWSTFIIVTLAAAVASSTANESAYFSFAPISKSAGMLFERVGGVRHYVTEERFTFVRKLNFLPLVQNLNDLRNGINLYQRNYTVVCKHRAGLFNYKKADILMNRVNKLFKSIAPINKEFVLYTWDDNNTLSNDVLDSLDIEFEYADSRESKTKQTTXAVTTVAGEDEDDDDDDEGIKYRLQRWSELSAADASTLMRSAFNKNLVFLPQFDAINVTEKYSDYSRCLISNHTQQNNCKFAESMMKLMLKKIDDIVAQVKVLERIVKQVSRNKLNSSNTIMDDDTLLAAMNASASVLQNRGLGWAIDLNRDYSAAASFDLSSLYKLHLYADKDYSVALFVLMPLLKNTTIAYNLYRFVTLPFCVKQRCLLIIPNNEYAVISVSKNYYMTVK…
12344	Alphabaculovirus dijunonis	QDL57071.1_12344	Gene: fp; Product: FP	protein	QDL57071.1	A0AAE6LCA8	670	MK558262.1	[106033:108045](-)	56.3	0.503	72.9	0.65	38	MFCVLAHIFALAGCVFATDLISFQPINDASGLVFERISALRHVNNERFVFVQIIDYHPLLQELDKISEFVQNPFNDASHCPPIKLVKPNKPLAILERINKHLGSLMQINNKFVSYTINSKIDNKVFTDVLEFDYVDTQQRKTVYADAHTSPHWSALSAADVKTLLAAATVPRERAKLLTAIVTSNVTNNYLQYEKCMDGNRTDQNECLYLADMHKMMNRKLADATSFANTLERLIKQTQRNKLDSTNNVLDDDALLREMRQLVRTLAGHNLSWVVNFEREMNAQFDLSQSYKLHLYADKHAIILCVAMPVIDTTSALQYNLYRVATVPFCRGTMCLMMVPTADHIAITDTRNFYVNVPADFKSRCEEFTGYDEILCPASARVPTLDSGVCEIEMFMGRY…
12345	Alphabaculovirus ecobliquae	ABI35801.1_12345	Product: fusion protein	protein	ABI35801.1	A0EZ21	676	DQ837165.1	[117681:119711](-)	65.8	0.586	72.7	0.62	69	MFEIVHKIIVWIVVCNILFANASSSFSSDDVITVKLLPHTSGFYYQPINKMQFVENLWTFVVEIDHGIIFKELNLLYNETHKFIDFINTHNVNNCTQKQIFQVEVQSYLIKKILKLVENHNDLDSKIPKAGSFGDHLALKLDHESVVMSKRRRRKRGLLNFVGSVDKFLFGVMDNNDAHLLHNVAKNENALNVQVKQLTDELITIANFIEHNDCVENEKHNVCVYAEAKINLLKAQIDEIAMLYTRLDRAVDDALSNKINSMIMTPKRLLGELMNVTNYLPPKMTWSVPLKLDNMHHLINNRIVKSHVFITKERKLLFIVEVPLINQQVYNVYQVVPIPFCVNTKCAVIVPNSKYLGISSSLTNYVRLDSDATNMCKLTVDNLLCYKPKIVYSSNEATL…
12346	Alphabaculovirus eppostvittanae	AAK85583.1_12346	Product: unknown; Note: ORF19	protein	AAK85583.1	Q91GN0	649	AY043265.1	[14061:16010](+)	55.2	0.498	73.9	0.66	38	MHCLIIYTAALVLSGTSASKVISFEPINDASGLLFERIAALRHVSDERFVFVKSVDFTFLLQELAQYTEFLTNKRANATTCAIKLIKPHKPMSTKNRIKKDIASIKQLDVNFYEIDSNDMNNEVFDDEVDFNYIDNRQENVDYDNTHNVAHWTQLNISEARILLNNLTDKRVKVLPTVVAVTNASDINLKKCKDCNTIEEECAYLSDTYSRISRKFVIAAAFANTLDRLIKQTNRNKLNYTNNVLNDTNLLAEMRQLVRMLNNKNFSWTVDFEREMNARFDLSQTYKLHLYANQNVVVIFVILPLVKLPTSVYSLYKVVTVPFCRGTMCLMMVPSASYIAVTDTRNFYAPLPNNIRTVCKEFTGYDEFLCPETTRIATMESGVCEIEMFMGRYASDIDT…
12347	Alphabaculovirus erankerariae	UJZ89072.1_12347	Product: F	protein	UJZ89072.1		664	OK091173.1	[114787:116781](-)	66.7	0.609	72.9	0.63	75	MAIKLISKMLPLIVTMALAFANGQKIVDHTEVIELKELPHTSGFYYQFINKMQSVENLWTFVIEMDHGVIYKQLDSLYNETHAFVNYINSNSISNCTSQKLIQTQLNQFVANQIIALVKKHNDLDSKISKSGEYADHPELSLSLPKILNRKRRGLLNFVGNVDKYLFGVMDNNDANLLHKVAQNENALNNQVKQLNDELISIANYEEHAQCINAQINDVCVYIDAKMQLLQSQLNEIDRLYLRLDRAVDDAMNNKINSMIMTPKRLLKELLNVTAHVPSKLTWPVPLKLDNMHHLIQNKIIKSHVFITKNRKLLFILEMPLINQQIFNVYQVVPIPFCSKGKCAVIVPESKYIGVSTNQHNYVRLDDEATKHCKVTVDNLLCYKPEIVYASSEALACDV…
12348	Alphabaculovirus eupseudoconspersae	ACO53584.1_12348	Product: F protein	protein	ACO53584.1	C3TX42	691	FJ227128.1	[133757:135832](+)	67.2	0.576	70.9	0.61	61	MLRLVLYVAFALLCCDARAETVVDAGDVIDVKPLPHTSGFYYEPVNKMQFVENVWTFIIEIDHGAIFLELHDLFNETVKFIDYINSSNIVNCSSKPIVQVELKSYILNKIYDLVEKHNNIDVKISKIGKTDSDENDQARLNHPNAEHLTGKAVRVLKQRQKRSPLDFVGSAYKYVFGIMDHNDADLLHKVAKTENAMNSQVKQLTDELISLTDYVSHINCIEREKNDVCVYIEAKKNLLQAQLGEIDALYTNLDRAVDDALSKKINSMIMNPKRLYDELVNVTAHLPAKTSWPVSLELKNMRHLINNNVLSINVFRTKERKLLFIIEVPLLNQQQYNVFQVVPIPFCVKSKCAVIVPDSKYLGLSTNRHNYVRLGDDISKTCRITIDNLLCYKQKIVHD…
12349	Alphabaculovirus helarmigerae	AAG53876.1_12349	Product: unknown; Note: ORF133	protein	AAG53876.1	Q77LV0	677	AF271059.2	[127813:129846](-)	67.3	0.613	71	0.61	73	MVAIKSSMFSSKLTKILLCTILISMSLTRVVETTESFAIDPTNLLKIISLPRTIGLYFDKIYQMRFVEDVWHFVIEVDHNIIFEELVQLHNSYNNLVEWIKNKNLTSCENSETIFHDLQTYIYRQIIELIEKNNAIDHSAVAMNPDLVQIDANRKWPVPLVTDKPTFSSRNKRNIGLNFVGSVDKFLFGVMDADDAEELHALAKNNNALNEQVKELDDELIRLVNYEDHLACIEKMKSETCDYVTNKMKLMQTQLNELKFLYINLDRAVDSAKYNRLSPTIMTPQRLYNEMRNVTGKLPDSLTWPIELNVNNMHALIDYVVNTHVFVTPQRTLLFIIEVPLVNTENYDLYNIVPVPMCNNNRTNCAVIIPTSKYIGMSQDKRNYVRLDDTHSCKSAGAN…
12350	Alphabaculovirus helarmigerae	AAK96377.1_12350	Product: envelope protein	protein	AAK96377.1	Q91BT0	677	AF303045.2	[127164:129197](-)	67.6	0.615	71.1	0.64	74	MVAIKSSLFSSKLTKILLCTILISISLPQVVETTESFAIDPTNLLKIISLPRTIGLYFDKIYQMRFVEDVWHFVIEVDHNIIFEELVQLHNSYNNLVEWIKNKNLTSCENSETIFHDLQTYIYRQIIELIEKNNAIDHSAVAMNPDLVQIDANRKWPVPLVTDKPTFSSRNKRNIGLNFVGSVDKFLFGVMDADDAEELHALAKNNNALNEQVKELDDELIRLVNYEDHLACIEKMKSETCDYVTNKMKLMQTQLNELKFLYINLDRAVDSAKYNRLSPTIMTPQRLYNEMRNVTGKLPDSLTWPIELNVNNMHALIDHVVNTHVFVTPQRTLLFIIEVPLVNTENYDLYNIVPVPMCNNNRTNCAVIIPTSKYIGMSQDKRNYVRLDDTHSCKSAGAN…
12351	Alphabaculovirus helarmigerae	BAG74706.1_12351	Product: copia-like envelope protein	protein	BAG74706.1	B5X0D6	677	AP010907.1	[128818:130851](-)	67.6	0.615	68.3	0.58	70	MVAIKSSLFSSKLTKILLCTILISMSLTQVVETTESFAIDPTNLLKIISLPRTIGLYFDKIYQMRFVEDVWHFVIEVDHNIIFEELVQLHNSYNNLVEWIKNKNLTSCENSETIFHDLQTYIYRQIIELIEKNNAIDHSAVAMNPDLVQIDANRKWPVPLVTDKPTFSSRNKRNIGLNFVGSVDKFLFGVMDADDAEELHALAKNNNALNEQVKELDDELIRLVNYEDHLACIEKMKSETCDYVTNKMKLMQTQLNELKFLYINLDRAVDSAKYNRLSPTIMTPQRLYNEMRNVTGKLPDSLTWPIELNVNNMHALIDHVVNTHVFVTPQRTLLFIIEVPLVNTENYDLYNIVPVPMCNNNRTNCAVIIPTSKYIGMSQDKRNYVRLDDTHSCKSAGAN…
12352	Alphabaculovirus heleucae	AGR56881.1_12352	Product: F	protein	AGR56881.1	S5MK87	696	KF158713.1	[126651:128741](-)	65.5	0.568	69.7	0.6	63	MEKNIFLLTLFHFSLITMMALTNGLPESIIDSNTIIEVNPLPHTSGFYYQPINKMQFVENIWTFVIEMDHGDIFMELDNLYEETHKFIKFISSETISNCSSNKIVQTELHTFVIKQILSLVKKHNDIDSKIPKSGVFDDHHELTLSRESAERGHGLRRKRGLLNFVGSVDKYLFGVMDSTDADLLHKVAAGENALNNQVKQLTEELISLSNYTEHMACIEKHRSDVCVYIEAKMSLFVAQINDIASLYTNLDRAVDDALSNRINSLFMTPKRLYTEMLNVTAHLPPKLSWPVPLEQKNMHHLINNNIVKSHVFITKDRTLLFIVEVPLISQQVFNVYQVVPIPLCSNDGKCAIIVPDSKYLGLSTNLQNYIRLDDDATKICKITLNNLLCYKPNIVYDS…
12353	Alphabaculovirus hycuneae	BAE72419.1_12353	Gene: env-pro; Product: Fusion protein	protein	BAE72419.1	Q2NP68	660	AP009046.1	[117389:119371](-)	56.1	0.526	74.9	0.68	38	MGCTLICFIALLGCTTAAASINFEPVDDASGLLFERIGAMRHVTDQRFVFVRTIDYQPLLEELTKIYEFVRDNEPGDCSILKKIKPSRPMGTLSRIAKQLASLTQINSNFVSYAANSNNNDVYAEPLDFVDYEDTRAPQNIIDVNTKNKPPRWSLLSAGDVRELLTADASDRVKLLPAMSTSNVTTKYLEYEACMDDNRSVKNKCLYLADMHTAMDLKLTDAASFANTLNRLIKQTYRNKLNNINFVLNDDVLLQEMHQLIRTLEKQNLSWVVNFERNANAQFDLSQAYKLHLYANKNTVILCVAMPLLDTAALQYNLYRVATVPFCRGTLCLMMVPATKYVAVTDTRNFYTQVSDDFQLKCQQFTGYDEFLCPASPRVATVDSGVCEIEMFMGRYVKD…
12354	Alphabaculovirus hytalacae	AWW14492.1_12354	Product: F protein	protein	AWW14492.1	A0A2Z4HIA5	678	MH261376.1	[125794:127830](-)	68.9	0.602	74.2	0.61	64	MSYKCLSACLMAAAVCLFSVAAVSDTIIDPHQIVTVKTLPHTSGFYYQPVNKMQFVEGIWTFVIEMDHRPIYQNLDMLYNETYAFINFIDKIETTVANCSTKKIVQTELNTFVLQQIVALVNKHNDLDSKIPKSGEYVDHPALTLTNKNLKNRRKRGLINGMGTMYKFLFGMMDQNDANLLHEVANGENSLNNQVKKLTDEMITLASYVEHLNCVEQHKNDVCVYLDAKLNLFQTQLYEIETLYTRLDRAVDDALNNKINDMIMTPKRLLQEMISVSTHLPEKMKWPVDLKLKNMHNLLNDDILKIHVFITRERKLLFILEIPLIGHENYNLYQVVPIPFCKDGKCAIIVPDSKYLALSTDRRNYVRLDDEETKLFKANGNNLLCYKPRISHDSDKAVL…
12355	Alphabaculovirus lafiscellariae	AKC91636.1_12355	Product: fusion protein	protein	AKC91636.1	A0A0E3Z7C2	722	KP752043.1	[16395:18563](+)	67.6	0.566	67.7	0.58	66	MCFYLKSLHNVIVVVGFFILVASKTTASLRIDADQLIDVKPINNNATGFYFQDTNRLQFVEKVWTFVIEMNHGAVFVALNELWTQAKNFETFLDENKNLTCATRTIAQTQFKAFVKTRILDLVEKHNTLDSKLQSLNSSQRDALTLNENGEAAASKPAKRKRRGVLNFVGTGYKYMFGLMDANDAALLHKVAQESNALNQQVKQLTDEMISLSQFEEHKQCVEQQRADSCVYMTAKMSLFTEQIDEIETMYINLNNAVESALQNNHIDSMVMPPVRLLSEMTNVTVNIPHGLQWPVKLDLNNINYLINEKIVKTHAFMTTDRKLLFILEVPLVGSETYTMYEVVPVPMCKGENNKCAIVLPETKYLAVSSDKRNYVRMDDTAEKRCRVGPTALLCYNAA…
12356	Alphabaculovirus leseparatae	AAR28930.1_12356	Product: efp	protein	AAR28930.1	Q0IKV3	661	AY394490.1	[162378:164363](-)	69.3	0.607	68.7	0.6	64	MDIFRICSLIVIAMCANGSDTHTANFDDYIKVTQLRQNMGLYFDYMNKVKFVADSWNFVIEIDQSNLLQKLQDVYTHGANLSLTAKSFANCSNSNTIQLDVQNHVLDKCQELLEYHRDIENKIKLVSEDAPEQVLSITTASPQFMHNLRKRDAPPKRVRRGLVDIVGKVDKYLFGVMDSDDAQELHNLAKSSNAINEQVKSLTTDLIEMSNVIEQRLSCIEQELKFDSKCDYLEKVYQALRDELDEIEKNYERLSMAVDFAEQNQLNSYVISPEALLEAMQNIESDKLKNLDWPIKLDIKEMYALINGLIVTHTFVTASRTIVFIVEVPLVKNIEFDLFRSITVPMCNKYDSCVLIIPSSKYVGFNDNRFQYVRMDDINSCKPINNRLVCLKSHIVYQT…
12357	Alphabaculovirus lonobliquae	AKN81073.1_12357	Gene: f protein; Product: Copia like envelope protein	protein	AKN81073.1	A0A126FCF6	689	KP763670.1	[107414:109483](-)	53.7	0.531	67.9	0.61	38	MINCLFSSVIILITSCAASLAPSEFSPTPLQITPINNASGLLFENVAKLKHYSTVDRFVFVRRFNFLHFLQELKQIHSDVIKYQNDQKKCKGHVDTFDMDRIFLLIERINKQIVQIAPLYSEYVTYSWDAMTTNEVKDYAETSIEFYEDDVDGGSGDDKFLPARDVQHWSELNVTTARQLLMPNKSISANVMFFPDVGSNIIFEKYINYTNCIMGNRTTNNNCMFLKDMLSLLSEKITDAASYVSMLKTLTAQVNSNKLYNHNTIMNNNLLMKAMKKHITTLKHKQLTWAVDFNASTNGLDLSEIYKLHLFADKNYSIVLYVTMPLLKINAIDYNLYSIVTVPFCLNKICLLMIPNNEHVAVSVSRNYYMPIEHDYYKDKCTYVTKYNEYICPAMESVL…
12358	Alphabaculovirus lydisparis	AAC70316.1_12358	Product: envelope protein	protein	AAC70316.1	Q9YMJ7	676	AF081810.1	[126267:128297](+)	67.8	0.592	69.7	0.6	65	MSPLALIVLLAWHATAFKSTDTIEVIPLPHTSGFYYQPINRMQFVEDVWHFIIEVDHGVIFQELDELYRDTLHLLNHTRSSKFVSANCTTNAIIESEINTYILKRILYLVQQHNTIDDKIKANAEGDAPDSRWELNTKDPLAPRRKRGVLNFVGTVDKFLFGVMDSNDARELHDLAKTSNALNEQIKEVTDELVNIAKFEEHKQCLERQRDDLCGYATAKMALITEQLTQLDLLYTNLDRAVDDALDNRINSLIMTPQRLYEEMTNVTVHVPTKLTWPVPLKKTNMHDLINDKIVKTHVFKLERRKLIFILEVPLIDDQNYDVYQVIPIPLCGGDGKCAVIVPDSKYLGVSTNKRNYVRLEDDAPKACKMTSKNLLCFKPKVVHVSSEATLCDIKILLH…
12359	Alphabaculovirus lyxylinae	ADD73835.1_12359	Gene: efp/ld130; Product: EFP/LD130	protein	ADD73835.1	D4N2G3	674	GQ202541.1	[119417:121441](-)	68.2	0.598	69.2	0.6	63	MSPLALIVLLAWHATAFKSTDMIEVIPLPHTSGFYYQPINRMQFVEDVWHFIIEVDHGVIFQELDELYRDTLQLLNHTRSSKFVNANCTTNAIIESEINTYILKRILYLVQQHNTIDDKIKSNADGGAPDSRWELNTKDPLATRRKRGVLNFVGTVDKFLFGVMDDNDARELHDLAKTSNALNEQIKEVTDELVNIAKFEEHKQCLERQRDDLCGYATAKMALITEQLTQLDLLYTNLDRAVDDALDNRINSLIMTPQRLYEEMTNVTVHVPTKLTWPVPLKKTNMHDLINDKIVKTHVFKLERRKLIFILEVPLIDDQNYDVYQVIPIPLCGGDGKCAVIVPDSKYLGVSTNKRNYVRLEDDAPKACKMTSKNLLCFKPKIVHVSSEATLCDIKILLH…
12360	Alphabaculovirus mabrassicae	AFL64859.1_12360	Product: fusion protein	protein	AFL64859.1	I3XM26	678	JQ798165.1	[9537:11573](+)	66.9	0.604	69.9	0.61	69	MEFNKVLCALFVIVTVAVCKQLPESGETVPVKTTQDIIQVTPLKSDSGLYFQYINKVKFIESIWSFVIEMDHGAVFQELIKVYNLTLNLEQYIQINAVNMSRCTNAEYMQLMITPLKNRISAMVKTHALIDQKLAKTPKGTKLDDVTLPTRHRRGAFDFVGRIDKFLFGVMDADDAHTLHKLANSTNALNKQVAQLTDELIKLADYVDHEDSIRNLKSEYRYCEMVSTKLNMFCAKIDELENLYIKLDRAVDSAKLNHLNSLVLTPERLLTEMRKMQDHLGTFYWPVPSPLTLESMHGLIDTVVNTHVFVTHDRKLLFIIEVPLVEARTYDLYHTIPLPFCNHTEKCAIVLPDSKYLGVSSDQRTYVRLDDLKSCKYTDDGYLCYSSTAESQTSLARMC…
12361	Alphabaculovirus maconfiguratae	AAM09117.1_12361	Product: unknown; Note: similar to AcMNPV ORF 23	protein	AAM09117.1	Q8QLM5	680	U59461.2	[9368:11410](+)	66.6	0.587	69.6	0.59	65	MEFNKVLCVLCVIVTVAFCKNLPEAGEAAVPVKTTQDIIQVTPLKSDSGLYFQYINKVKFIESIWSFVIEMDHGAVFQELIKVYQSTVDLEQSIHTNAINMSRCTNAEYMQLMIKPLKNRISAMVKTHALIDQKLAKTPKGTKLDDVTLPPPRRRRRGAFDFVGHIDKFLFGIMDADDAHTLHKLANSTNSLNKQVAQLTDELIKLTDYVDHETTISSYQEQFRYCEMVSAKLNMFCAKIDELENLYIKLDRAVDSAKLNHLNSLVLTPERLLTEMRKMQDNMGTFHWPVPSPLTLESMHGLIDTVVNTHVFVTHDRKLLFIIEVPLVEARSYDLYHTIPLPFCNHTEKCAIVLPDSKYLGVSTDQRTYVRLDDFKSCKYTDDGYLCYSSIAESQTSLA…
12362	Alphabaculovirus maconfiguratae	AAQ11029.1_12362	Gene: efp; Product: putative envelope fusion protein	protein	AAQ11029.1	Q8QLM5	680	AF539999.1	[9376:11418](+)	66.6	0.587	69.6	0.59	65	MEFNKVLCVLCVIVTVAFCKNLPEAGEAAVPVKTTQDIIQVTPLKSDSGLYFQYINKVKFIESIWSFVIEMDHGAVFQELIKVYQSTVDLEQSIHTNAINMSRCTNAEYMQLMIKPLKNRISAMVKTHALIDQKLAKTPKGTKLDDVTLPPPRRRRRGAFDFVGHIDKFLFGIMDADDAHTLHKLANSTNSLNKQVAQLTDELIKLTDYVDHETTISSYQEQFRYCEMVSAKLNMFCAKIDELENLYIKLDRAVDSAKLNHLNSLVLTPERLLTEMRKMQDNMGTFHWPVPSPLTLESMHGLIDTVVNTHVFVTHDRKLLFIIEVPLVEARSYDLYHTIPLPFCNHTEKCAIVLPDSKYLGVSTDQRTYVRLDDFKSCKYTDDGYLCYSSIAESQTSLA…
12363	Alphabaculovirus mavitratae	ABL75966.1_12363	Gene: efp/ld130; Product: efp/ld130 fusion protein	protein	ABL75966.1	A1YR76	642	EF125867.1	[12915:14843](+)	57.1	0.54	73.5	0.67	40	MGGIKLIATYAIILSTTSLVVGRDRITFTPLEDSSGLLFERMYGLRHYTNDRFVFVKKFDFYPVLQELNNIKSKIELYASRFLTCKIAIKQNRSSIIKARIENRLQFLTQLNKDLVRYSVEESYNDVLENINLEYGDSAEFEVYDDYEHLSHWSNMTVSDAQALLQNPPKDRVMFLKTISAKNTNISEYINSTIECTDLANIMNVFNEKLNDASALAKMLKRIMKQTHKNKLDISNTVLDDGMLLTEMKKLVQTLHNHNRAWVVDFNKTMNDSFDLSQAYKLHLYLDLNTVIMFITMPLLKATSVSFNLYRVTTVPFCRGRMCLLIVSDNEYFGISDSKNYYVPVSDNFKQDCKKFTGYDEFLCPETELIATMNAKVCEIEMFMGRYSGDVINICDIRV…
12364	Alphabaculovirus myunipunctae	AUV65270.1_12364	Product: EFP	protein	AUV65270.1	A0A2K9VS40	681	MF375894.1	[10378:12423](+)	69.4	0.619	69.5	0.6	69	MCRSVLTTLLLVAVAVMAATATIAGATNLNTTTSSDIVQVTILPSTAGLYFQPVSKLQFVQNTWHFVIEMDHGYVFKQLNELYKSANDLKTFVVENKNCSLSKVIEYQIDNFVLKHIVGLVRQHNEIDEKIPHIIASSGDGDAASNTKMTLVRKRRGINFVGTIYKYLFGIMDNNDAHELHRLANSSNSINSQVKQLTDELIRLTDYVDHIRSVDEYKSSSACTYMDTKLNLICSQLNDIEELYNRLDRAVDSAKMNYLNSLVVTPSRLLNEMSNVSGHLGGLAWPVKLELKNMHVLMDSLVNTHVFLAENRKLLFIIEVPLIHQDIYDLFHTIPLPYCKQKSDKCAILLPDSKYLAVSQDRRGYARYDDTTMCKTVFDTKLCDRPKIVYNTQTAKLCD…
12365	Alphabaculovirus olmendosae	UOQ18899.1_12365	Product: F protein	protein	UOQ18899.1		674	MZ766431.1	[113322:115346](+)	68.7	0.6	70.6	0.61	65.5	MSPLALIVLLAWRATAFKSTDMIEVIPLPHTSGFYYQPINRMQFVEDVWHFIIEVDHGVIFQELDELYRDTLQLLNHTRSSKFVSANCTTNAIIESEINTYILKRILYLVQQHNTIDDKIKSNANGGALDSRWELNTRDPLATRRKRGVLNFVGTVDKFLFGVMDDNDARELHDLAKTSNALNEQIKEVTDELVNIAKFEEHKQCLERQRDDLCGYATAKMALITEQLTQLDLLYTNLDRAVDDALDNRINSLIMTPQRLYEEMTNVTVHVPTKLTWPVPLKKTNMHDLINDKIVKTHVFKLERRKLIFILEVPLIDDQNYDVYQVIPIPLCGSDGKCAVIVPDSKYLGVSTNKRNYVRLEDDAPKACKMTSKNLLCFKPKIVHVSSEATLCDIKILLH…
12366	Alphabaculovirus opbrumatae	AUA60359.1_12366	Product: envelope fusion protein	protein	AUA60359.1	A0A2H4V010	663	MF614691.1	[111855:113846](-)	65.6	0.574	69.8	0.6	63	MLIERSKDKKEAIPTRFVIRFEMSCRACKLLVLLALAVAAQDTTMSKYMTVQSIQDVTGLYYTNINSAYFLQDFWDFIVEVDHSTIHKKLRDIHNAANKLKHDITMNKDSCKLPTLLHRLERNVISKTVELDALHININANLEKTVANITPKIKPLTTIAPTFRRRKRGLLDFIGTSYKWLYGVMDANDAKELHDVAKGQNAINEQVKTLSTELIKLTDYLAEEQCLETTKADTCQYLKSKYDILYEQVKEIEIKYLKLKATIVQAKEQKLDFDLLSAKQLKQEMEAVNGNLPPGTKWPINLHTGDIEQLYHNILNVRVFLNEDSNIMFIIEIPFVSNQIYNIYSMVSLPKCKDDKCIFVLPESEYIGFTQDRREYIRMNDLSRCKGLDNSTMICMESE…
12367	Alphabaculovirus orleucostigmae	ABY65853.1_12367	Gene: F; Product: fusion protein	protein	ABY65853.1	B0FDZ5	697	EU309041.1	[142183:144276](-)	66.1	0.582	70.4	0.6	66	MVKFCDTMSTSTLATMLLTLSTIVVTTTYAGAERLMNADDIVNVQQLPHTSGFYYQPINKMHFVESLWTFVIEMDHGAIFLELDTLYKETQHFVEFLNTQPVNNCSSKRVIQAEVNTFIVKQILALVQKHNDLDSKIPKAGEYDDHDNLMLQDVQAQRATRRQKRGILNFVGSIDKFLFGVMDQNDANLLHKLAKSDNALNNQVKQLTDELISLSSYMEHSQCVEQHQNDACIYIDSKMNLLKAQIDEIDLLYTNLDRAVDNALVNKVNSLIMTPKRLLKELTSVTKYLPPKTAWPVSLELDNMHNLINNDIIKSHVFLTKDRKLLFILEMPLIGQQLYNVYQVVPIPFCVNSKCAVIVPDSKYLAVSSNRQSYARLEDDTTKVCKTAIGALLCFKPKI…
12368	Alphabaculovirus orpseudotsugatae	AAC59020.2_12368	Product: unknown; Note: ORF21; similar to AcMNPV ORF23	protein	AAC59020.2	O10282	657	U75930.2	[16850:18823](+)	51.6	0.489	75.6	0.67	40	MACVLACVAVLIGAASATASIDFTPIDDGAGLVFERIGALRHVTNQRFLFVQTIDYYPLLQELAKISKFVREPRNNASSCPLVKLVRPGKPRATGGRISKHLASLTQINKEFVSYTLNSADPQNNEVFTDVLEVDYEDTRQQDAAFADAHNPPHWSVVSAADVKELLAVAPPRDRVRVLPHISTANVADKYLKYEACINEERSADNECLYLTEMHGVMASKLADAASFANTLDRLIKQTRRNKLNMTNNVIDDELLLREMRQLSKLLAGHGLGWVVDFERELNAQFDLSQAYKLHLYASQNTVVLCVAMPLVDTAALQYSLYKVATVPFCRGTMCLMMVPAADYIAVTDTRNFYTQVPADFQTQCKAFAGYDEFLCPASQRVPTLDSGECEIEMFMGRY…
12369	Alphabaculovirus oxochraceae	AVA31202.1_12369	Product: F protein	protein	AVA31202.1	A0A2L0WU83	647	MF143631.1	[95928:97871](+)	59.3	0.576	65.1	0.62	38	MLTNKLFICTFNIFILNVYLQHIPKFSTPIPNHVGLLFEHVHGLRRLTIDRFVFVQRFDFMPLLQELAIMQAELLEFNNIDCTQVKKFNAQKVLSLKTRIENQIKLIVPINNEYVIYNANDVNYDFDSLTEVFVDYETKILTFPFKTKWNEMSAEEARTIIQVSLQNFSNSLVELTMFLPTFNSSIVNEHEEQHNFKEFTKKNKCSFLAEITASAANKMKKGFEKAKILEKIIKQWHRNKLNISNTVLDDDILMKHMKSRIQILQRRQRAWPVDFNRPINETSFDLSETYKLHLFVEKNNSVYLFVSMPLLELTKYNLKPALFNVYSVTTVPYCKEKICLLMVPDYELLAISDSANFYFSLNNDYNNNCTFFASYNEYLCDSNNFIILNTMNSRRCEVE…
12370	Alphabaculovirus peluscae	AKN80684.1_12370	Gene: f protein; Product: F protein	protein	AKN80684.1	A0A0M3N210	708	KM596836.1	[118381:120507](-)	65.5	0.566	70.4	0.6	66	MIVVKVSLTLLFSLTMAYALVHDASELVEIKPLPHTSGFFYQPINRMQFVEDIWHFIIEMDHAEIFYELDELYSETNNLMAYMKNHEEFANCSSSKVVKAEIDTFIVKRILGLVKKHNMIDSKIPKSGTYSTHEKLEIVTRNPFKHDEIGGGGVAIGGDKQRRKRSLFNFVGTVDKFLFGVMDSNDADELHRLAKTSNAINEQVKELTDKLITLSSYEEHKLCLEQQRNDLCVYVNAKVALILEQINEIDTLYTNLDRAVDDALNNKINSMVMTPERLFKEINDVNIHVPSKLSWPVPLKLENMHDLINHEIIKTHVFITQERKLLFILEIPLINEQTYDVYQVIPIPYCNNSKCAVIVPDSKYLGVSTNKRNYVRLEDDAPKICKISFKHLLCFAPKI…
12371	Alphabaculovirus pesauciae	AIE47740.1_12371	Product: fusion protein	protein	AIE47740.1	A0A068LRA4	663	KM009991.1	[11140:13131](+)	68.1	0.578	72.1	0.61	74	MVNAKVLLCFVVFAASAAHSKLASEIVQVKELPATSGLYFQSTSNMQFVQNIWHFVIEMDHGSVFMELKTLYDDVFELLEYLKDQAEFKNCPNAKIVTAEINSNIVRHIRELTRVHNMLDDKVPKAGDYERPEPVKLKTHRRHKRGLLNFVGRVDKFLFGTMDSDDAHLLHQLANNSNSLNSQVKQLDDELIAIAKYIDHKAQVDAQKYSNICLYVTSKLNLICEQVAEIEALYNKLDRAIDSAKLNHLNSMVISPDRLLREMKNVSGHLAGLSWPVPLTHDSMHVLIDTIINVHVFVTEERKLLFILEVPLVNSQVYNLFHTIPLPFCDAHSKCAIVLPDSKYLGVSVDRRTYLRLDDTKTCKMAGKLLLCYRPQIIYETNQAKLCDIRIFMKSEREI…
12372	Alphabaculovirus ranus	QEI03706.1_12372	Gene: fp; Product: FP	protein	QEI03706.1	A0AAF1DB66	666	MK419956.1	[123721:125721](-)	66.8	0.597	70.7	0.6	74	MLFSRVLRTTALPWYILLVVPLCYTQRTPDDVFDVTPLPHTSGLYFQRIQEMQFVENTWHFVIEVDHASVFIRLKELYEQVKILSKFVKEHTDFKNCSNSAIVETEIDNAIVNRIVNLVNEHNELDSRVQHAGHFKKHDKYSLSRSKRGLFNPVGSLYKYLFGMMDNDDAHLLHSLANSSNALDNQVKQVTNNLIEFETLVAKEFNKLEKEEQLCEYVATKMHIICSELNRLQTVYDKLNDGVDKVKTKVLSSFIMSSEKLLSEMQNVTKNLPKGLWWPVELEHENMHMLIDSLINTHVFITNKRTLLFIVEVPLVNQQMYDLYQIVPIPFCNKQSKCAIILPDSKYLGVSADKRSFVRFEETTDKCRIAHNLMLCYVPQIIRDSNQAELCDIRIFLRN…
12373	Alphabaculovirus raous	AAN28022.1_12373	Product: fusion protein	protein	AAN28022.1	Q8B9M6	687	AY145471.1	[17098:19161](+)	63.6	0.585	72.6	0.64	38	MLACKFSQYQAFIMDGVKLLATCALIILLSTTSTVIGHDRITFTPIEDSAGLMFERMYGLRHHTDDRFVFVKKFNFVSVLQELNNIKSKIELYEAQVSTCSSVRQIKQNRSSIIKARIENQLQFLTQLNKNLITYSVESGILSNDVLDNIDLEYDDSGEFDVYDEYEQPSHWSNMTVSDAQTLLRNPPKDRVMFLDTVTSDVSSKYEEYINCIVSNRTVENECMFLANMMNVLNDKLDDASALAKMLERIVKQTRKNKLNISNTVIDDDTLLTEMKKLTQTLYNQNRVWVVDFNKDMNSYFDLSQAYKLHLYVDLNTVIMFITMPLLKSTAVSFNLYRVMTVPFCRGKMCLLIISNNEYFGITDSKNYYVPVSNNFRQDCQKFTGYNEFLCPETEPIAT…
12374	Alphabaculovirus speridaniae	AXU41609.1_12374	Product: F protein	protein	AXU41609.1	A0A346TPU9	674	MH320559.1	[14684:16708](+)	70.5	0.627	69.5	0.61	76	MSCFKVIVCIVLCATVTSLAGAKTAEDILQVTPLPSTSGLYFQYINKMQFVQNIWHFVIEMDHGSVFYRLQSIYEQAQKLQITLSTMIRQNYPTNGFDDCANIKYFKLEIDHMLTTAIPNLAHQHNLLDQKVPITPSNASLSKATLKRSKRGVFNFMGHVDKYLFGIMDSDDAHELHMLANSTNNLNSQVKQLNDELIVLADYVKHEMYATNHLLNTEKHCRYIVENYNILCKQLDEVATLYNKLDLAVDNAKLNRLNSFVVSPERLLNEMKNVSGHLAGLLWPVPLTEKAMHVLIDNVINVHVFVTAERKLLFIIEVPLVSSEAFDVFHSIPLPYCDQTQKCAIMLPDSKYLAVSVDRRNYVRLDDTSSCRMSDKVMLCFRPQIIYDVNQAKLCDIRI…
12375	Alphabaculovirus spexemptae	QAT90295.1_12375	Gene: efp; Product: EFP	protein	QAT90295.1	A0A410S7K0	682	MH717816.1	[9369:11417](+)	63.2	0.567	71.6	0.64	71	MLFLNNIFVAVFVVVFLNPTTVESKLASDIITVTSLPNTSGLYFQYVNKMQFVQDIWHFVIEMDHGSVFYRLNDINNKAIKLRSQIQTGSDIKNKNMHTIFSNSDCNSMKTILFEVDNMINNIIPELARQHNMLDHKAPTTPSNATLSRAKLENSGEARSGRYKRGLLNFVGRVDSYLFGVMDSDDAHELHMLANSTNNLNSQVKQLTDEMIKLSEFVEEEQTIKKLESQNFTCKYFTFQFNLLCRQLDEISSLYNKLDRAVDNAKFNHLNSMVISPERLLAEMRNVSVNLNGLSWPVPLTEKAMHDLIDKLINVNVFVTTERKLLFIIEVPLVSNEAFDVFHSIPLPYCDTKQKCAIMLPDSKYLGVSVDRRNYVRFEEISVCRQTKEKLLCFRPQIV…
12376	Alphabaculovirus spexiguae	AAF33539.1_12376	Product: ORF8	protein	AAF33539.1	Q9J8C6	665	AF169823.1	[12498:14495](+)	68.7	0.617	70.1	0.6	79	MLRFKVIVWLVAALTVEAKFAKDIVQVTPLPSTSGLYFQYINRMQFVQNIWHFVIEMDHGSVFYRLQSIHQQAQKLQQSFISLRQNQTSAFDDCANVKYLKLEIDHMLSTVIPNLAQQHNLLDQKVPLTPSNATLTKATLSPTKRRSKRGLFNFMGHVDKYLFGIMDSDDAHELHMLANTTNSLNSQVKQLNDELIVLADYVDHEFHASRMRDADKQCRYIIENYNILCKQLDEVATLYNKLDLAVDNAKLNHLNSFVVSPERLLNEMNNVSGHLAGLSWPVPLTEKAMHVLIDNVINVHVFVTAERKLLFIIEVPLVSSEAFDVFHSIPLPYCDKSHKCAIMLPDSKYLGVSVDRRNYVRLDDTTSCRMSDKVMLCFRPQIIYDVNQAKLCDVRIFMK…
12377	Alphabaculovirus splittoralis	AGE89983.1_12377	Product: hypothetical protein; Note: ORF128	protein	AGE89983.1	M1JP08	678	JX454574.1	[132119:134155](+)	65.7	0.575	68.3	0.63	80	MLLIATVAVASMLILSRGQAKIVNVVPFKHEDGGGIYFEHVNAVNFVSDTWHFVIEVDHNYLFGKVHNVFNEAESLIRVAGSTEMNSCHNREVVKMDVHLHIMEKCKVLQKYHRDIESKVKMIDEFINDPAPDLITKAPLFESARRSRRSVSDASRVQRRRKRGAFDFVGKVDNYLFGVMDSDDAAELHRVAIGENSINSQVKNLTSAVIEMADNIDKRLRCIEQARDLDKCNYLEKKYQALKDELVEIEKSYDKLNTAIDFAKGNRLSTYVITPETLMFAMANVTSKLPPDTSWPVETKLKQMHTLIDNVMNTHVFVTTNRKLLFILEVPLIKTASYNLFEAISVPMCGGDGRGRHGKVVENICAIVLPSSRYIGISNDKHTYIRMDDTLSCRQTEDR…
12378	Alphabaculovirus spliturae	AAL01818.1_12378	Product: unknown; Note: ORF136	protein	AAL01818.1	Q91BA0	682	AF325155.1	[133451:135499](+)	65.3	0.564	68.3	0.62	77	MLFAVITLLTLSLSEAKIVNVNPFKSEDVGGIYFEHVNAVNFVSDTWHFVIEVDHNYLFSKVHNVFDEAESLIRVAGSTEMNSCHNREVVKMDVHLHIMEKCKILQKYHRDIESKVKMIDEFVNDPAPDLVTKAPLFVESGPRRSRRSVAAVERLRDERRLSRRKRGAFDFVGKMDKYLFGVMDSDDAAELHRLAVGENSINSQVKNLTSAVIEMADNIDKRLRCIEQARDLDKCNYIEKKYQALKDELSEIERSYDKLNTAIDFAKGNRLSTYVITPETLMFAMANVTSKLPPDTSWPIETKLKQMHTLIDNVMNTHVFVTTNRKLLFILEVPLIKTASYNLFEAISVPMCSGGGGGGGRKNLAPPAENICAIVLPSSRYIGISNDKHTYIRMDDTLS…
12379	Alphabaculovirus spofrugiperdae	ABM45723.1_12379	Product: F protein	protein	ABM45723.1	A1YJ02	702	EF035042.2	[11211:13319](+)	66.9	0.57	68.6	0.58	69	MLCLKQVFFYITAAAFLLVPIAATATTSTSNAEDIIKVTQLPSTSGLYFQHINRMQFVQNIWHFVIEMDHGSVFYRLQTIYNQAQKIHNELTKIYYKSSDNKRYDDCNSMRFIKLDLENIIHNIIPNLAQQHNLLDQKVPVTPSTANLKKVNLEEKTNTRSKRGILNFVGQVDKYLFGVMDSDDAHELHMLANTTNSLNSQVKQLTDELIVLSKYVDQLSSYSDKENVQCRIIAENFNILCRQLDEVATLYNKLDLAVDNAKLNRLNSFVISPERLLNEMRNVSGHLAGLSWPVPLTNKAVHTLVDNVINVHVFVTAERKLLFIVEVPLVSSEAFDVFHSIPLPYCDSDHKCAVLLPDSKYLGVSLDRRSYVRLDDTNTCRITDKIMLCFKPQIIYDVN…
12380	Alphabaculovirus sujujubae	AIU41354.1_12380	Product: F	protein	AIU41354.1	A0A097P970	685	KJ676450.1	[114888:116945](-)	67.5	0.565	72.2	0.61	72	MKFLRGVVFVAVVWAACCWTSIEAGGEKTTVLSSEKVVSITPLPRTSGFYYQPINKMQFVEGVWTFVVEMDHKPIYETLDLLYNQTLEFIDFINSNEKKIKECSTKKIVQTELNTYVIQQIVNLVNKHNDLDSKIPKSGEYADHPDLALTNDRIVRHKRGLLNFVGNVDKFLFGVMDQNDADLLHKIARQSNANDYQVKQLTDELIKLSNYVEHSSCVEQHKTDLCVYLDAKMNLFQTQINEIENLYARLDRAVDDALNDKINDMIMTPKRLLEQLISVSTRLPAKMKWPVDLKLENMHQLINNGVLKIHVFITRERKLLFILEVPLIGHETYDVYQVVPIPFCNNSKCAVIVPDSKYLALSTDRRNYVRLDDDATSVCKANSNSLLCYKPRISHDADK…
12381	Alphabaculovirus thorichlaceae	AGA16177.1_12381	Gene: f; Product: f protein	protein	AGA16177.1	L0CJV2	687	JX467702.1	[17836:19899](+)	60.3	0.541	72.6	0.63	38	MAGVELLVVCALISLSSAATDRITFTPIEDNSGLAFERMYRLRHYADDRFVFVKKFDFYPVLQELENVKFNIKFYEAQVLTCKNVKKIKPDRSSTIKSRIERQMQNLKQLNNNLITYSVDNNMLSNDVLESIKFEYKDSIEFAAYDDDDSSSGGGGGDIAEQGHWSNLTVSDAQNLLRNPPKDRVAFLDTVTTSYVNTKYENYTKCLINNRTAENECMFLNDMMNMLNNKLDDAAALAKMLELITKQAHRNKLNTSNSNVNDAILLTEMKKLSQALNNQNRAWVVDFNKDMDDRFDLSQVYKLHLYLENNVVIMFITMPLLNSSTVPFNLYRVVTIPFCRGKMCLFMVSNHEYFAITDSKNYYVNVPDNFKHVCKEFTGYDEVLCPESNSLATINSHVC…
12382	Alphabaculovirus travishnous	QYC92659.1_12382	Gene: F; Product: F protein	protein	QYC92659.1		716	MW645368.1	[151220:153370](-)	64.1	0.547	69.3	0.61	66	MNVYSIVTTAAVVLLSIGATIVETIGGDGGGTGGANKIVDSKEILTVTPLPHTSGLYYQPINKMQFVENLWTFVVEMDHSEIYLELDNLYNQTHKFIDYLNTKAMVDNCTRSSKVVQIELNTFVAKQIVNLVKKHNDLDSKIRKLGDYKDLKELKLRHPNVIESLSKIKGTREKRSLNFVGNVYKYLFGIMDSNDANLLHQVAQNDNALNKQVKQLTNELISLTNYMEHSECVEQHVNDACVYMDAKMNLFKAQIQAIEKLYVDLEKAVDDANVYKVNSLVITPKRLLEELTNVTMYLPKKISWPMPLELKNMHHYMNDLIKCHVFITENRKLLFMLEVPLIGQQVYNVYQVVPVPFCQNGKCVIIVPHSKYLGLSLNGHNYIRLDDDATKFCKITKDN…
12383	Alphabaculovirus trini	AAZ67513.1_12383	Product: F protein	protein	AAZ67513.1	Q461S3	661	DQ017380.1	[129428:131413](-)	67.3	0.58	71.4	0.61	75	MILSQSLVSLTMSLILLCPTAEASKELISADEIIKIQHLPHTSGLYFQPIKEMQFVENTWHFIVEMNHAAVFLRLKDMFDQVKNLQKFIYKNRQFKNCSSSNIIQTELDKTIMSKIVNLVNLHNDIDGKIRKSGNYESPSKYTLSRSKRGLFDPLGSLYKYLFGLMDSDDAHELHKLANGTNALNRQIKQISDHLIQFERMVEDEFDVKRKEERICEYVSTKIHLICSEIDRLDSLYDQIKDAVEDAKDKRLSSAVITAEKLLEEMKNVSNHLPKGLSWPVPLHYDNMFELIDRIINIHVFITQERKLLFIIEVPLVNQQKYDVYQIVPIPFCVKSKCAIILPDSKYLGVSKDRRNFVRFDDTRESCRLGHDMILCYVPQVVHDSNQAQLCDIRIFLKN…
12384	Alphabaculovirus urprotei	AKR17392.1_12384	Product: F protein	protein	AKR17392.1	A0A161C6Z5	678	KR011717.2	[95095:97131](-)	68.5	0.597	70.4	0.59	62	MFQCTKCIYLCAYVLLFRSFAHCSTVPYTNIVNVTQLPKTSGLYYQYANNAKFVEDVWHFIVEVNHYDIFDSLRMTQKEIHSMVKMLNGTDFNECKQIVNIARLQFTTYITKRLQTLQDKHNMLDQSVLKVGDYEDHETLLLSTKAPSFNNAKRRKRGVFNFVGSIHKFLFGVMDSNDAQELHELAKNSNALNVQVKMINNELIDLVKYVDKKDCIEKEHSDKCAYITAKTSFITEHLNEMEKIYDRLERAVHNAKNNELDTFVLTPKALLEQLQNVRLPSGLYWPVDLNLKNVQLLIDNIVHTHVFITSDRTLLFYIEVPLIDSTVYKMYQIVSIPFCDANNKCALILPETKYLGITKDDQRSYIRKDDDERISKLGDDTWLCYKPEIIYDSNQATLC…
12386	Betabaculovirus adoranae	AAP85660.1_12386	Gene: envelope protein	protein	AAP85660.1	Q7T9Z2	574	AF547984.1	[15774:17498](+)	71.6	0.665	75.7	0.68	98	MKTIILISIFVVLCTNGDKIDKYIKIIKVNETGFHYEYVGKLGFVVNSWHFIFKIDYTVLNVQLQKAKDILNTNNKLNCTSQATKKEISYLLNERIVTIEEIHRSIEYLLGKKNRITRDVDNYMLGGMLNFVGRTWKYTIGVMDDRDADTLYELVDKMDNVEDHIKVLTNETLNLSKFMENNYYRIDINDKCDSLDLTNIKNNINEIEMQYNKLITGIQTSIYSRKLSSLIYNPQNLLMEMKNVDSNVWDKETEWVVEPQHSRMHAIMNLIQCDVFKDAHNMLVFVINVPRMDKSQFSLYKTVPVPKCLNEICKFIAPDSKYIGFNEDNQYVRLDDINDCSQLNNLVLCYDSITSKKIDYTSSCDVRLFKNNKDLHKCDVHATRFSKEIFYNLNNNNKW…
12387	Betabaculovirus agsegetum	AKN63302.1_12387	Product: DUF3609	protein	AKN63302.1	Q6QXE4	598	KR584663.1	[23507:25303](+)	73.9	0.692	75.8	0.68	86	MFRLILCVIFIFSFVEGGGDGIVDDEINKYIKNQDFNVSGFHYEFQNNLGFVVNSWNFILNVNYNVLKDRLKQLEELCSSLLQKMDSGKELHDCAFNDAGGYERELKYIKERKILNLYEAHDSIKFLLVHKKIGTKRKRRSLFGGAFNFVGRFYKYSIGLMDDNDAALLYEVAKHENSTDYRVKVLTNETLSITEYLNSVKHNIENVVSCHFLERQLVYIKDNLEEIETTYSKILTAVQLSLYSGRLSTFIISPQLVLDEMVQVDKQSLDRETEWISDPVIEKMHTIMHVTHCSVFINPDDELMFVLQIPRMDKTKFELYKVVPVPQCNGKRICKFLSAQSQYIGFEKKQMYYTRLDDTSTCTVLENLTLCFGSMTSKYISYTNDCDVKMFYNMDVRSK…
12388	Betabaculovirus alterclanastomosis	AKS25366.1_12388	Product: F protein	protein	AKS25366.1	A0A0K0WS52	598	KR091910.1	[19293:21089](+)	73.4	0.669	75.7	0.66	70	MSVTKVIVTIFALHTLLVSSNSIEESVRITPITTTGFYYEFYSNLGFVVNTWSFILNIQYDLLLDRLIQLKSMSDKMHTLVLKNDSALHCLHNEHNDTVRDIEYILNTKIPNLLDTHNSIEFLLAHKRLTTNKNVGRRVKRNLFGGAFNFVGRIDKYLFGVMDDNDATLLYELANHTNTSDYRIKTLTKETLRLADNMQGIEHNINTLAKCHQVDHLIVLLKDNLDEIESVYNKIITGIQTALYSGKLSSLIIQPHLILDEMDSVDSNAWDEETEWVVKPTHDQMHTVMRLIQCSVFINPVNELMFVIQVPRMDKSKFVLYKPVSIPSCEKKMCKFLVPQSRYIGFESNNDAKHYVRLDDTSACSQFDNFTLCYGSMTSKKSEYSPNCDVRLFKGLNSK…
12389	Betabaculovirus altermyunipunctae	AQQ80296.1_12389	Product: envelope fusion protein	protein	AQQ80296.1	A0A1S5YE55	591	KX855660.2	[23189:24964](+)	73.4	0.687	71.7	0.59	83	MNNWSYLLLIPCLVVADAAAQEAVRIEQYSGAGGLYFQLENDLRYVVNTWNFLLEINYSDLKVTLYRANVTAHNLLGNMTAVGKLNMCTVYRDEVLYLVENVIPDLSDRHDNIEFALAHRKIAKPAAAAAAGHRKRNVFGGAFNFVGRVDKYLFGVMDDTDAELLYKLAAQSNNTHYRIKQLTVDSLKTAEILESLKPELDSLTCIAVEQKIKHLRNVLQGVERTYDKITNAVSMSVSNQRLSTEIMKPKQFIETLKGIKDNSSSVWLEPPTISNVHTLLAITNCHAFLTHDERLLFVISVPRVDTASFELHKLMTIPVCDTKHVCKFVMPHSRYVAVHNNNNRYVRLNNLNSCKTLNQYTLCHSSFESNTLNRDSECDVKLLLKKRLTNRDYKNCDVR…
12390	Betabaculovirus arrapae	ACZ63512.1_12390	Product: budded virus envelope fusion protein EFP	protein	ACZ63512.1	D2J4J3	589	GQ884143.1	[20297:22066](+)	71.3	0.678	76.2	0.66	70	MLTFPSLITTDETVQLTPINQTGFHYEFQSNLGFVVNTWSFILNVEYTILKDRLLQLQNVSKTIQMAFNKGGVLSNCTWNEMNGNSYKREIDYVINRKIANLFDTHNNIEYLLIHKRLPKKNRRTKRGFLGGAFNFMGRFYKYTMGVMDDKDAALLYEIANHTNNTDYRVKTLTNETLHIAECLQSIRHKFENEVNCHYLERQLVYLKDNLEEIEKTYNKLIIGIQSALYNARISSLIINPQILLAEMTAVDSNLWDKETEWVVKPQFDQMHTVMRLAQCNVFINPRDELMFVIQIPRMDKSTFFLYKPVSIPECDVNKMCKFLVPQSRYIGFEARTTPKHYVRLDDTSVCTLIDNMTLCYGSITSKKIEYSPDCDVRLFNGLERNNCQVHATQFHNEI…
12391	Betabaculovirus chofumiferanae	ABC61157.1_12391	Gene: efp; Product: EFP	protein	ABC61157.1	Q1A4S3	586	DQ333351.1	[20837:22597](+)	73.4	0.692	77.5	0.69	86	MKSLWCIIAWLVIKTSKSEYGEYGITPDYSIVPITKAGFHYEFQSTLGFVVNTWSFILNIEYTLLKNRLFELKALSNTLHNKTEKCLNNKDIYQREISYIINRKIANLLETHNSIEYLLVHKKLPKKSKRTKRGFFGGAFNFVGRANKYFFGVMDDNDAALLYELSNHTNNTDYRIKVLTNETLHIAENLKNIKHKIEDQIDCKLDSQLIYLKDNLEEIETTYNKIITGIQTALYSNKLSSLIINPNVLLDEMLKIDSKAYDKETEWVIKPSFEDMHTVMHIVQCNVFINPLDQLMFVIQVPRMDKSKFDMYKPVSLPDCDKNKMCKFLIPQSQYIGFEVKGESKHYVRLDDTSTCTKLDNLTLCYGSMTSKKSDYSPNCDVRLFRGLNHNNNCEVHAT…
12392	Betabaculovirus clanachoretae	AEB00318.1_12392	Product: efp	protein	AEB00318.1	F4ZKQ7	592	HQ116624.1	[22215:23993](+)	67.1	0.638	74.6	0.65	66	MSLVLGLALLCTVYVSAFDDAPISITPINETGFHYEFYSRLGFVVNSWSFVVNVDHTILLDRINELRNTSLMLLQAFNANGSLQHCEWTVDDGNEYARELTYLVERRVVSLLDTHHSIEALLVHGRAPPRRMKRNLFNGAFNFVGRVDKYLFGVMDDKDAAMLYDLTLRENSTEYRIKTLTNQTLCLAEVLQNMRHELEDKLGCKYLDRQLVYLKQNMNEIEKLYDKIVAAIEMAMFANKIHTSIIDPLLLMTEMESVDSNALDRETRWVVNPASIHDIVHLTKCSVFLNPQGRLTFVVQVPRMDKSVFTLYQTVPLPQCQFNRLCKFIAPQSKFIGFEEKSDGRHYVRLDNTNRCTFVNDLTLCYDSMTVGKIDYSPSCDVRLFKNLTHDSCLVHASK…
12393	Betabaculovirus clanastomosis	AGQ20290.1_12393	Product: efp	protein	AGQ20290.1	U5KB84	590	KC179784.1	[22232:24004](+)	68.3	0.636	75.6	0.67	70	MSLVLGLILLCTVSALDDAPVSITPINETGFHYEFHSRLGFVVNSWSFVVNVNHTILLDRVRELRNTASMLLQAFHANGSLQHCEWTVDDGDEYARELTYLVDRRVASLLDTHHSIEALLVHGRAPQRRLKRNLFNGAFNFVGRVDKYLFGVMDDKDATMLYDLISRENSTEYRIKTLTNETLRLAEVLQNMRHELENKLGCKYLNRQLVYFKQNMDEIEKLYDKIVAAIEMAMFANKIHPSIIDPLLLMTEMESVDSNALDRETRWVVNPASIHDIVHLTKCSVFLNPQGNLTFVVQVPRMDKSVFTLYQTVPLPQCQTNRLCKFIAPQSKFIGFEDRSDGRHYVRLDDTNGCAFVNDLTLCYKSMTVGKIDYSPSCDVRLFKNLTHDSCSVHASKFS…
12394	Betabaculovirus cnamedinalis	AMF83797.1_12394	Product: F-protein	protein	AMF83797.1	A0A120L149	594	KU593505.2	[38798:40582](-)	71.7	0.67	74	0.64	71	MLLTFCVIINILLTTFLIQETQQQEQQNDLVQITPITNTGFHYEFKSNLGFVINTWTFLLNVDYNILKGRLEALQYLSDKIINDNTLSNCTLDFSFKEELQHVINRRIANLMDVHDSIRYLLVHKHHAIRKKRRQKRSWFSGTFNFVGRFFKNMIGIMDDRDAELLYNVANRVNGTDHRIKILSEESMLISQQLQSVESNLMNLVGCMFLERQLTYMKNNLDDIESTYNRIVSSIQSALFSKRLSTQILSPKVLLKQMEDIDKLNVLDKETEWVVSPTFDEIHNILQLVQCNVFINPRDEIMFIVQVPRIDKSKYLLYKTISLPDCDEFNVCKFIAPQSPYIGFETRNNHVTTSKHYVRLDDTSTCSQVLDNMTLCFGSITSKQIEYSKHCDVRLFKKL…
12395	Betabaculovirus cryleucotretae	AAQ21625.1_12395	Product: unknown; Note: orf30; similar to Cydia pomonella granulovirus orf31	protein	AAQ21625.1	Q7T5Q9	592	AY229987.1	[25111:26889](+)	72	0.671	77.6	0.66	97	MCIKKLDYFYFEMIKIIPIFFYVICGAQNIGDYVHIQPISDTGFHYEFQNQLGFVVNTWSFILNIEYVKLKNRLADLQNITAEIHQAFDNTLINCSANYQSEVDYILNEKIVTLFDTHNSIEFLLIHKRLPKQTRRKRGLFGGAFNFVGRFYKYTLGVMDDRDAALLYEVAENANNTEFRVKTLTNETINLVKYVNSLRYALNIAENCESLDRKLVHIKDNLDDIESTYNKIIAGIQMALYSNRLSSLIMNPRILLDEMKSVDSNLWDNESEWVVKPSFEQMHSIMRMVQCNVFINPRDELMFVIQVPRIDKSKYMLYKPVPLPECDSNKICKFIPSQSQYIGFEMHKSKHYIRLDDTSTCNAIDNITLCYGSMTTKKIMYSPNCDVKLFKGLHHNNCE…
12396	Betabaculovirus cypomonellae	AAK70691.1_12396	Gene: orf31; Product: ORF31 similar to AcMNPV ORF23	protein	AAK70691.1	Q91F22	601	U53466.2	[25313:27118](+)	71.7	0.659	75.9	0.65	83	MTPQNTINVIIISLIVLSTADDANNYVHIQPIHQTGFHYEFQNNLGFVVNTWSFILNVQYAKLKDRLVNLQNVTGELHSAFSGRLMNCSADYKQEVDYLLYEKTATLLETHTSIEFLLLHKRLPNLRHRHKRGLFGGAFNFMGRFYKYTMGVMDDRDAALLYEVAEHTNNTEFRVKTLTNETINIIKYLNSVHSELDAAVNCHALDRQIEYIKDSVADIESTYNKIIGGIQMALYSTRLSSLIMNPRILLDEMSTVDSNAWDKESEWVVQPTFEQMHTIMRIAQCSVFINPRDELMFVIQVPRVDKSKYLLYKPVPLPQCDVGGVCKFLTPQSQYIGFEVRNTDRVHTESKHYVRLDDTSTCTPLDNITLCYGSMTTRKVMYSPSCDVRLFRGLSHDRC…
12397	Betabaculovirus disaccharalis	AKN80710.1_12397	Gene: f; Product: F	protein	AKN80710.1	A0A0R7EYP8	536	KP296186.1	[17418:19028](+)	76.6	0.706	78	0.67	64	MWIFLALLPFVNSIKYYENRIINETGFHYEFHSNLRFVVNSWNFLLDIDYNNIKTKVDIVKNTSLILQNEMRKKKCNYTGGINTKINNLVNLHKDIYFLIEHKRLVLNNSMNFEEESTRKKRSLWIFEFLGLRNGLDFDLMLHDIRMDHNIQNLTNDMLLLTQTVKEYDGERNCYALNEQIWSLKDNLDEIEVVLKKIFRAIEMALTHNKVDYMILNTTLFIEKIKLVNDKDTEWIVQPSMEELHNIIRLAYCNVFINDDNKIRFVIRLPRVDKTKFMLFKTISIPNCDDKGVCKYLTPKSQYIGFSKKKLYVRLADISSCTKYDNKTLCYESVTAKKLEASEDCDVKLYSGQPYENCEVRATRFHNEIFFNLNNMNRWLYRVERVNADITCGTGRFSE…
12398	Betabaculovirus epaporemae	AER41440.1_12398	Product: F protein	protein	AER41440.1	K4ERT4	541	JN408834.1	[9703:11328](-)	71.7	0.664	75.8	0.69	106	MLLLFFISLVAGIDVGTDIGSYISINRVNASGFHYEFQNKLGFVVNTWTFIFNVDYNVIRDRLVKLKSVNCTPELNTRIDNLLETHDNIRFLLGHKKIGGRRSKRSIFGGTFNFVGRFYKSTIGLMDDTDAELLYEMARRENSTEYRVKMLTDATLQLAEYMKHDDCTVDVKDSLQEIESMLNKIMTGIQMALYNNKLSSFMLHPSVLLEELMLVNSDAETEWIVPPTKENMPLLIHLLNCHVFLDPDDKIMFMVEVPRVDKSKFSLYKPVSIPHCHHNRLCKFLTPNSQYIGFDKKRYVRLDDLSACDNLNDMILCYGSITSEKIEFATGCDINMFIKPNVTHAGCDVRAAKFNSEIFYSLNSINKWLYMVEKQAHIRLTCGTGQYKSTILKGTGIIT…
12399	Betabaculovirus erellonis	AIS92028.1_12399	Product: F protein	protein	AIS92028.1	A0A097DAL7	593	KJ406702.1	[18356:20137](+)	73.1	0.673	74.8	0.65	63	MCSIITVLTTLLITHTQFVYTQENNILVTPINTTGFYYEFYSNLGFVVNTWSFILNVKYNLLLDRVTLLKNMSDSIHLSISKNNYTVNCSTSLQNNALQKIEFIINTKIPNLFDTYNSIEYLLAHKRLAKKNRVKRNLFGGAFNFVGRIDKYLFGVMDDNDAALLYELANHTNNTDFHIKTLTKETIRLSDSVQSLENNIHTLYHCNQVDYVISSLENNLDEIEGVYNKIITGIQTTLYSGKLSSLIVKPHVILDEMKNVDSNAWDKETEWVVQPNHEQMHTVMRLIQCNVFINPENELMFVIQVPRMDKTKFLLYKPVSIPSCEHGTCKFLVPQSRYIGFENHNNAKHYVRLDDTNTCSNFDNLTLCYNSMTSKKIEYSFNCDVRLFKGLDYKKCAVH…
12401	Betabaculovirus helarmigerae	ABY47717.1_12401	Product: envelope fusion protein	protein	ABY47717.1	A9YML8	581	EU255577.1	[22479:24224](+)	74.5	0.717	72.9	0.61	91	MFVIIFLSFFLFVPSSHCDDLLQVDRYNDKGGLYFETQSELRYVVSTWSFLIQIDYMELLHTTIRVKNTTIELLSRMNKDKDLSNCTSYSDEASFIINTTEDLMERHNELEFMLAHKRVTKPVKNGAKRNIFGGALNFVGRVDKYLFGVMDDKDAELLYKLAIRENSTHYRIKQLTVDTIKITNIIESLKPELIQVSCMAVERKLQHLRDTLHGVAQAYTKLSNAINLSLNKQRVSTSILSPLQLIDTLNEVSESDTHSDWLLPPKINNVHTLMATINCHAFLTENDKLFFVVVVPRVDKTSFLLHKSMTIPSCDNMQVCKFIIPHSQYIGVSENNDYVRLDDLSACKTINDYTLCHNSFESNTPNRDTECDAKLLIHGRLKEKDYKKCDVRVARFVPY…
12402	Betabaculovirus hycuneae	QBQ01579.1_12402	Product: efp	protein	QBQ01579.1	A0AAE6D0I3	578	MH923363.1	[20136:21872](+)	70.8	0.666	75.1	0.66	82	MFWLLTFLLPLISAQYRIEPLNIGGGLHYEYQNKLGFMVNSWQFVVNVNYEQLRQRVDQLRNFTQVIHNELKGDLINCSNIYERHVDYLMTRRLQNLYENHNSVVYTIKHKKLNSQPRVHPHHYKRHKRNLLGGAFNFVSRGYKYLFGFMDDRDAELLYQVAKHANSTQYRVVRLTTQTLKISQYLDRVKNLIESSIISCQFVAHQLDYLRDNFDEIETIYAKILDALKLALHNNKLSNYIIDPLILIDEMKVIDDPESEWIVSPNKDNIHLILQLIKCHVFLNSDNELMFVVQIPRIDKTQFDLYKVISIPECDTSNVCKFVTTQSQYIGFASKQYVRLDDVSTCSALDFITLCDSSVTSNFIGVAKECDVKLFHDSGRHHHKCDVRATKFVPELFHS…
12404	Betabaculovirus maphaseoli	QOD39990.1_12404	Gene: F; Product: F protein	protein	QOD39990.1	A0AAE7MLA9	593	MT844067.1	[24380:26161](+)	73.4	0.661	75.9	0.67	79	MWLLIITTFIPLCSCTNNYVNVVAINKTGFHYEFQNTVAFVVNTWSFVLNIEYVVLKDRLMQLHNMSDTLLFNLQEGKELSNCTYTDGGGYKRELDYVINRKIANLYETHDSIDYLLIHKKLTKHNRKKRGLFGGRLNFMGRFYKYTIGLMDDNDAALLYEVAEHANNTDYRVKMLTNQTLNIAQYLNSIRHTLEEKVNCKYLERQLVYIKDNLEEIETTYFKILTGIQMALYSKRISSHIIKPRTLLTEMISVDSYRWDKESEWAVKPTFEQMHIIMQLLQCNVFINPKNELMFVIQVPRIDKTKYELYKPISVPDCDKNNICKYIAPKSQYIGFEKKFESKHYVRLEDISTCSSIDNLTLCYGSVTSKKIEYSHDCDVKLFKGSRRDNCAVHATKFY…
12405	Betabaculovirus molatipedis	AKR17408.1_12405	Product: EFP	protein	AKR17408.1	A0A162GVB6	583	KR011718.1	[22286:24037](+)	72.2	0.657	71.9	0.59	68	MFVILILTGFVLFAPYTGGTFLEIEQYTDRGGLYFETQSELRYVVSTWSFIVQIEYAKLLQTVQNVRSTAEDIIHKLGKELKNCSRYEAEAKFIVDSVVVDLIEQHNELEFLLTHKRLEKPVRNGSKRNIFGGAFNFVGRVDKYLFGIMDDKDAELLYKLAERENSTHYRIKQLTVDSLKITNILDSLKPDLIDISCIAVERKLQHLRDVLQGVRQAYNKIMNAVHLSINKQRVSTSILSPTQLINTLQHIEETDTHSAWILPPKIANVHTLMSTINCHALLTESGALMFVIVVPRVDKTPFYLHKSMTIPSCDSKHVCKFIVPHSRYVGLSEDKKYVRLDDLSACRTINDFTLCHNSFETNSLHRDTECDVKLLINGRLKDKDYKKCDVRAAKFVPYL…
12406	Betabaculovirus myunipunctae	ACH69376.1_12406	Product: envelope fusion protein	protein	ACH69376.1	B6S6P5	581	EU678671.1	[23278:25023](+)	73.1	0.694	73.5	0.6	61	MFVTIFLGFLLFVPSHCVELLDVEQYNDVGGLYFETQSELRYVVSTWSFLVQIDYIKLLQTTIRVKNTTLQLIRRMSKDNDLSNCTSYIDEATFIVNTTVEDLIEQHDELEFILTHKRIVKPLKNSPKRNIFGGAFNFVGRVDKYLFGVMDDKDAELLYKLAVQENSTHYRIKQLTVDSIKLTDIIESLKPELIDVSCIAVERKLQHLRDTLQSVAQAYRKISNAISLSINKQRISTSILTPLQLINTLKGVTESDTHSDWILPPEMSNVHTLMATVNCHAFLTENDDLIFAMVVPRVDKTPYFLHKSMTIPSCDNKHVCKFIVPHSPYIGLSEDKKYVRLYDLSACRTINDFTLCHNSFESNTPNRDSECDAKLLINGRLKDKDYQKCDVRAAKFVPY…
12407	Betabaculovirus phoperculellae	AAM70225.1_12407	Gene: PhopGV027; Product: budded virus envelope fusion protein EFP	protein	AAM70225.1	Q8JS32	595	AF499596.1	[21193:22980](+)	71.8	0.673	76.9	0.69	79	MKIYTKTLQQLLLLVALGLAAADIDSVIKIDPLTDTGFHYEYQTNLGFVVNTWSFILNIEYTILRDRLVELKNVSNTLMVSLDRGGVLANCSWNDGGGYKRELDYVITRKLQNLFETHDSIEYLLIHKRLPDHKRKKRGLFGGAFNFMGRFYKYTMGVMDDEDAALLYDLANHENTTEYRIKMLTNETLQIGKYLQSIRHDLENTLNCQYLERQLVYLKDNLEEIETTYNKIVTGIQMAMYSTRLSSLIMDPKTLLAELDEVDNKRWDSESVWAVQPQIENMHSVMQVITCFVFINPRGQLMFVIQVPRIDKTRYDLYKPVAIPECVDPPVCKFLAPQSAYIGFESRGEQKHFVRIDDTTTCTHIENLTLCYGSVTSQKIEYSSDCDVRLFKGLSWEKC…
12408	Betabaculovirus plinterpunctellae	APO13911.1_12408	Product: EFP	protein	APO13911.1	A0A1L5JGJ5	645	KX151395.1	[25418:27355](+)	71.9	0.635	74	0.64	91	MSREFAILLILLGVHYGVGQVSSPDRPLNDKQLMYLASLSRDEQLVVLSALRLGSKDNTTEHSTMEDAAPSISTPEEEATPTEILDLTPLNASGFHYEFQSELGFVVNEWSFILNVEYSALKIRLDQLENVTRTLIVNMNPGGRLANCSWEDNGGYARELNYIVERKISYLNQLHDSIEYLLMHRKVKGARRSKRSLFGGVFNFVGRFYKYTMGVMDDRDAELLYNVVDHMNVTDYRVKLLTNETLEIVRYLDSVKHDLENVINCHYLERQLVYLKDNLEEIETAYNKIIAGIQMALYNNRLSSFIINPQTILNEMSSVESKEWDKTTEWVVPPNHENMHTIMQLINCNVFINPRNELMFIIQVPRVDRTKYNLYKPLSVPACYENSTCKFLSPQSQYI…
12409	Betabaculovirus pluxylostellae	AAG27324.1_12409	Gene: Pxorf26; Product: PxORF26 peptide	protein	AAG27324.1	Q9DW05	544	AF270937.1	[18924:20558](+)	74.7	0.699	77.3	0.68	104	MYLLFFIVVTVSGEYARVQKFDEGGGLHYEPVGRLGFVVNSWNFVLNIDYNELASRLDVIKNLTMSLKSNCSEANVNFEHKLHNLHSLHDIIHYSLAHRKKRQRRELLGGAFNFVGRFNKYVYGTMDDEDAELLYDVVRHENNTEYRVVELSQQTLKIANYIEKVMQSEAVTCFEINRKINYLRDSMEDIESTYNKIINAIQMALNTNRVSPHIISPIQILEQMKKIDFVDLETQWVVKPDLKNVHTIMHIINCRVFLNSDNQIMFVMQIPRIDKITFNMYKVVPVPDCDGGNVCKFIVTQSQYIGYSDKMYVRLDDLNPCLTLDFMTLCYGSMTTKYISTTSDCDVQMLLHADKNKCEIKASKFYSEIFESLNNMNSWLYMVSSDTFVNVRCGEREDE…
12410	Betabaculovirus spliturae	ABQ51967.1_12410	Gene: efp	protein	ABQ51967.1	A5IZM6	585	DQ288858.2	[18512:20269](+)	74.5	0.667	74.8	0.67	89	MHLLSTYKCLYYYFTNKMFITLLIIFFALSRAEYVEVDTFVSPGGLHYEYNNKLIYAVNTWNFVLNVNFTVLKERIDDMYLLLNANLTIDDTCKEYGYDRRLNYYLTTKIPNLYQTHDSIGFLLIHKRINSKVRVKRNLFNGAFNFVGRFDKYLFGVMDDYDAQVLYELVKSDNSTKIRVKSIATQTLKLAESMDSIRHKVSEMEPVSCYHIQRRLDYIHDNLEEVEFNYNKIIEGIYMALNDKQASPFIVHPDLILLEMKGVSDNFDDGETEWVIEPKSSNMHYIMSLVQCHVFLVNENEIMFVVQSPRIYKTKFELYKILSIPNCNKDHVCKFLTPRSEYVAFDDATNKTFVRLNDISACKQIQEYTVCYGSFKIDLIKKTTDCDVKLFFNNTVSNC…
12411	Betabaculovirus spofrugiperdae	AJK91684.1_12411	Product: efp	protein	AJK91684.1	A0A0C5AS15	612	KM371112.1	[17485:19323](+)	71.8	0.655	70.4	0.6	65	MKITTTFKPVPFVTLILVSNKLLLFVTMLLFLFLLLGITTTTTTYVNNERYNDAGGLHFLLEGQLRFVVSTWNFVVQVDYDSLAHVVYNVDTTSRNLIHRMTKGGDLQNCSESYMDEARNIAEELVVDLRERHDDIEFLLERKTRASAATAKTKKRSIFGGAFNFVGRVDKYLFGVMDDRDAELLYKLAGQSNSTHYKIKQLAVNSLKTTEILESLKPDLVSVSCLAVERKLQHLRDVLGRVTKAYDKITNAVRLSLATQRLSTDILKPQQLLKTLQSVNDSTEHSNWLVPPTMNNVYTILATTTCHAFNNHENKLVFVIRVPRVNPAMYSLYRTLTVPACDAKHVCKFVVPHSRYVGVTDDKKFVRLDSLRSCKTVNDHTLCHDSYETNTLNRDTECD…
12412	Betabaculovirus trini	AOW41364.1_12412	Product: efp	protein	AOW41364.1	A0A1D8QL33	581	KU752557.1	[23212:24957](+)	73.1	0.697	72.6	0.59	62	MFVTIFLSFLLFVPSHCVELLDVEQYNDVGGLYFETQSELRYVVSTWSFLVQIDYIKLLQTTIRVKNTTLQLIRRMSKDNDLSNCTSYIDEATFIVNTTVEDLIEQHDELEFILTHKRIVKPLKNSPKRNIFGGAFNFVGRVDKYLFGVMDDKDAELLYKLAIQENSTHYRIKQLTVDSIKLTDIIESLKPELIDVSCIAVERKLQHLRDTLQSVAQAYRKISNAISLSINKQRISTSILTPLQLINTLKGVTESDTHSDWILPPEMSNVHTLMATVNCHAFLTENDDLIFAMVVPRVDKTPYFLHKSMTIPSCDNKHVCKFIVPHSPYIGLSEDKKYVRLYDLSACRTINDFTLCHNSFESNTPNRDSECDAKLLINGRLKDKDYQKCDVRAAKFVPY…
12413	Betabaculovirus xecnigri	AAF05141.1_12413	Gene: ORF27; Note: similar to AcORF23	protein	AAF05141.1	Q9PZ16	599	AF162221.1	[23528:25327](+)	72.7	0.696	71.9	0.62	82	MYYRYYCIKFLQIYNHKCLYILFLGFFLFVPSSHCDELLEVERYNDKGGLYFETQSELRYVVSTWSFLIQIDYMELLHTTIRVKNTTIELLSRMNKDKDLSNCTSYSDEASFIINTTAEDLIERHNELEFMLAHKRVTKPVKNGAKRNIFGGALNFVGRVDKYLFGVMDDKDAELLYKLAIRENSTHYRIKQLTVDTIKITNIIEALKPELIQVSCMAVERKLQHLRDTLQGVARAYTKLTNAINLSLNKQRGSTSILSPLQLIDTLNEVSESDTHSDWLLPPKINNVHTLMATINCHAFLTENDKLFFVVVVPRVDKTSFFLHKSMTIPSCDNMQVCKFIIPHSQYIGVSENKNYVRLDDLSACKTINDYTLCHNSFESNTPNRDTECDAKLLIHGRL…
12414	Deltabaculovirus cunigripalpi	AAK94182.1_12414	Gene: CUN104; Product: CUN104 putative Ld130 envelope fusion protein, similar to AcMNPV ORF23	protein	AAK94182.1	Q919H3	587	AF403738.1	[101319:103082](+)	67	0.604	36.8	0.29	4	MGACCAAVVLSLLVASSWGQMTISELDPDSGLFFSHVTTAQVVAQYWRVHVTFNATRLSDNANMYLDLAEKFSARCDSTTKRLGKRNGDYEDEIDMCTRAVAEQRDRSNRIKLAKETLDRMSIRPRARRSFGGKMNGGWLSVGGSLLNEVFGVADQKTVHELMREQEATRNGMARMMGNYSTLYMRTSLVQRKMLREIRQRFLAIDNRERIQMRLDNLRDTYQNLINIGNDLVTEYTMINVAITAARAGHVDQNIIDVGALDDIVKDVMVQILGKSMVLMAGTYDHLYRVAPFDVEFERNHVIFTLSIPLVEPDKYEWYDIVPIPTKNGTTVDTRYGAIFSNMDNTRYYLLESGNKPTCKQAQYMVCEVPSTRYTTHSNAGSCEINMLVHRFSKVCTVK…

## Sheet: Legend
List of class-I fusion glycoproteins found using structural network
