# Supplementary material for: Viro3D: a comprehensive database of virus protein structure predictions
Source: Mol Syst Biol. 2025 Sep 16;21(11):9. doi: 10.1038/s44320-025-00147-9 (PMC12583693; doi:10.1038/s44320-025-00147-9)
Supplement: Supplementary file 8 — Source data Fig. 1 [file 44320_2025_147_MOESM8_ESM.zip]

Archive with 37 entries (30 files):
- Figure 1/
- Figure 1/.DS_Store
- __MACOSX/Figure 1/._.DS_Store
- Figure 1/1F/
- Figure 1/1G/
- Figure 1/1B/
- Figure 1/1E/
- Figure 1/1D/
- Figure 1/1C/
- Figure 1/1F/Equine mastadenovirus B hORF1 ColabFold prediction CF-AKT26014.1_12145.cif
- __MACOSX/Figure 1/1F/._Equine mastadenovirus B hORF1 ColabFold prediction CF-AKT26014.1_12145.cif
- Figure 1/1F/Equine mastadenovirus B hORF1 ESMFold prediction EF-AKT26014.1_12145.cif
- __MACOSX/Figure 1/1F/._Equine mastadenovirus B hORF1 ESMFold prediction EF-AKT26014.1_12145.cif
- Figure 1/1F/Nangarvirus RdRp ESMFold prediction EF-AVM87326.1.1.1_10228.cif
- __MACOSX/Figure 1/1F/._Nangarvirus RdRp ESMFold prediction EF-AVM87326.1.1.1_10228.cif
- Figure 1/1F/Nangarvirus RdRp ColabFold prediction CF-AVM87326.1.1.1_10228.cif
- __MACOSX/Figure 1/1F/._Nangarvirus RdRp ColabFold prediction CF-AVM87326.1.1.1_10228.cif
- Figure 1/1G/Rubella virus p150 Macro Domain ColabFold prediction CF-AEN94545.1.1_6591.cif
- __MACOSX/Figure 1/1G/._Rubella virus p150 Macro Domain ColabFold prediction CF-AEN94545.1.1_6591.cif
- Figure 1/1G/MPox E5R ColabFold prediction CF-AAL40560.1_12009.cif
- __MACOSX/Figure 1/1G/._MPox E5R ColabFold prediction CF-AAL40560.1_12009.cif
- Figure 1/1G/African swine fever virus I73R ESMFold prediction EF-AIY22488.1_11964.cif
- __MACOSX/Figure 1/1G/._African swine fever virus I73R ESMFold prediction EF-AIY22488.1_11964.cif
- Figure 1/1B/Summary table for description of the target dataset with the number of virus isolates proteins and residues per viral realm.csv
- __MACOSX/Figure 1/1B/._Summary table for description of the target dataset with the number of virus isolates proteins and residues per viral realm.csv
- Figure 1/1B/Source data for description of the target dataset with the number of virus isolates proteins and residues per viral realm.csv
- __MACOSX/Figure 1/1B/._Source data for description of the target dataset with the number of virus isolates proteins and residues per viral realm.csv
- Figure 1/1E/Source data for the distribution of differences in average pLDDT scores between ColabFold and ESMFold models.csv
- __MACOSX/Figure 1/1E/._Source data for the distribution of differences in average pLDDT scores between ColabFold and ESMFold models.csv
- Figure 1/1D/Summary table for the difference in pLDDT scores for ColabFold and ESMFold predictions with and without PDB sequence homologs.csv
- __MACOSX/Figure 1/1D/._Summary table for the difference in pLDDT scores for ColabFold and ESMFold predictions with and without PDB sequence homologs.csv
- Figure 1/1D/README.txt
- __MACOSX/Figure 1/1D/._README.txt
- Figure 1/1C/Source data for percentage of ColabFold and ESMFold models with very high, high, low and very low average pLDDT score.csv
- __MACOSX/Figure 1/1C/._Source data for percentage of ColabFold and ESMFold models with very high, high, low and very low average pLDDT score.csv
- Figure 1/1C/Summary table for percentage of ColabFold and ESMFold models with very high, high, low and very low average pLDDT score.csv
- __MACOSX/Figure 1/1C/._Summary table for percentage of ColabFold and ESMFold models with very high, high, low and very low average pLDDT score.csv
