# Supplementary material for: Viro3D: a comprehensive database of virus protein structure predictions
Source: Mol Syst Biol. 2025 Sep 16;21(11):9. doi: 10.1038/s44320-025-00147-9 (PMC12583693; doi:10.1038/s44320-025-00147-9)
Supplement: Supplementary file 8 — Source data Fig. 1 [file 44320_2025_147_MOESM8_ESM.zip › Figure 1/1F/Equine mastadenovirus B hORF1 ColabFold prediction CF-AKT26014.1_12145.cif]

data_CF-AKT260141_12145
_entry.id CF-AKT26014.1_12145
_struct.entry_id CF-AKT26014.1_12145
_struct.pdbx_model_details
;Model generated using LocalColabFold (v.1.5.2) producing 5 models with 3 recycles each, with AMBER relaxation, without templates, ranked by pLDDT, starting from an MSA with uniref30, pdb100 and colabfold_envdb setting.

Note: .
;
_struct.pdbx_structure_determination_methodology computational
_struct.title 'ColabFold model for hypothetical protein (AKT26014.1) from Equine mastadenovirus B (KT160425.1)'
_audit_conform.dict_location https://raw.githubusercontent.com/ihmwg/ModelCIF/d18ba38/base/mmcif_ma-core.dic
_audit_conform.dict_name mmcif_ma.dic
_audit_conform.dict_version 1.4.6
#
loop_
_citation.id
_citation.title
_citation.journal_abbrev
_citation.journal_volume
_citation.page_first
_citation.page_last
_citation.year
_citation.pdbx_database_id_PubMed
_citation.pdbx_database_id_DOI
1 'ColabFold: making protein folding accessible to all.' 'Nature Methods' 19 679
682 2022 35637307 10.1038/s41592-022-01488-1
2 'Highly accurate protein structure prediction with AlphaFold.' Nature 596 583
589 2021 34265844 10.1038/s41586-021-03819-2
#
#
loop_
_citation_author.citation_id
_citation_author.name
_citation_author.ordinal
1 'Mirdita, M.' 1
1 'Schuetze, K.' 2
1 'Moriwaki, Y.' 3
1 'Heo, L.' 4
1 'Ovchinnikov, S.' 5
1 'Steinegger, M.' 6
2 'Jumper, J.' 7
2 'Evans, R.' 8
2 'Pritzel, A.' 9
2 'Green, T.' 10
2 'Figurnov, M.' 11
2 'Ronneberger, O.' 12
2 'Tunyasuvunakool, K.' 13
2 'Bates, R.' 14
2 'Zidek, A.' 15
2 'Potapenko, A.' 16
2 'Bridgland, A.' 17
2 'Meyer, C.' 18
2 'Kohl, S.A.A.' 19
2 'Ballard, A.J.' 20
2 'Cowie, A.' 21
2 'Romera-Paredes, B.' 22
2 'Nikolov, S.' 23
2 'Jain, R.' 24
2 'Adler, J.' 25
2 'Back, T.' 26
2 'Petersen, S.' 27
2 'Reiman, D.' 28
2 'Clancy, E.' 29
2 'Zielinski, M.' 30
2 'Steinegger, M.' 31
2 'Pacholska, M.' 32
2 'Berghammer, T.' 33
2 'Bodenstein, S.' 34
2 'Silver, D.' 35
2 'Vinyals, O.' 36
2 'Senior, A.W.' 37
2 'Kavukcuoglu, K.' 38
2 'Kohli, P.' 39
2 'Hassabis, D.' 40
#
#
loop_
_software.pdbx_ordinal
_software.name
_software.classification
_software.description
_software.version
_software.type
_software.location
_software.citation_id
1 LocalColabFold 'model building' 'Structure prediction' v.1.5.2 package
https://github.com/YoshitakaMo/localcolabfold 1
2 AlphaFold 'model building' 'Structure prediction' 2.2.0 package
https://github.com/deepmind/alphafold 2
#
#
loop_
_ma_software_group.ordinal_id
_ma_software_group.group_id
_ma_software_group.software_id
_ma_software_group.parameter_group_id
1 1 1 .
2 1 2 .
#
#
loop_
_audit_author.name
_audit_author.pdbx_ordinal
'Litvin, Ulad' 1
'Lytras, Spyros' 2
'Grove, Joe' 3
'Hughes, Joseph' 4
#
#
loop_
_chem_comp.id
_chem_comp.type
_chem_comp.name
_chem_comp.formula
_chem_comp.formula_weight
_chem_comp.ma_provenance
ALA 'L-peptide linking' ALANINE 'C3 H7 N O2' 89.094 'CCD Core'
ARG 'L-peptide linking' ARGININE 'C6 H15 N4 O2 1' 175.212 'CCD Core'
ASN 'L-peptide linking' ASPARAGINE 'C4 H8 N2 O3' 132.119 'CCD Core'
ASP 'L-peptide linking' 'ASPARTIC ACID' 'C4 H7 N O4' 133.103 'CCD Core'
CYS 'L-peptide linking' CYSTEINE 'C3 H7 N O2 S' 121.154 'CCD Core'
GLN 'L-peptide linking' GLUTAMINE 'C5 H10 N2 O3' 146.146 'CCD Core'
GLU 'L-peptide linking' 'GLUTAMIC ACID' 'C5 H9 N O4' 147.130 'CCD Core'
GLY 'peptide linking' GLYCINE 'C2 H5 N O2' 75.067 'CCD Core'
HIS 'L-peptide linking' HISTIDINE 'C6 H10 N3 O2 1' 156.165 'CCD Core'
ILE 'L-peptide linking' ISOLEUCINE 'C6 H13 N O2' 131.175 'CCD Core'
LEU 'L-peptide linking' LEUCINE 'C6 H13 N O2' 131.175 'CCD Core'
LYS 'L-peptide linking' LYSINE 'C6 H15 N2 O2 1' 147.198 'CCD Core'
MET 'L-peptide linking' METHIONINE 'C5 H11 N O2 S' 149.208 'CCD Core'
PHE 'L-peptide linking' PHENYLALANINE 'C9 H11 N O2' 165.192 'CCD Core'
PRO 'L-peptide linking' PROLINE 'C5 H9 N O2' 115.132 'CCD Core'
SER 'L-peptide linking' SERINE 'C3 H7 N O3' 105.093 'CCD Core'
THR 'L-peptide linking' THREONINE 'C4 H9 N O3' 119.120 'CCD Core'
TRP 'L-peptide linking' TRYPTOPHAN 'C11 H12 N2 O2' 204.229 'CCD Core'
TYR 'L-peptide linking' TYROSINE 'C9 H11 N O3' 181.191 'CCD Core'
VAL 'L-peptide linking' VALINE 'C5 H11 N O2' 117.148 'CCD Core'
#
#
loop_
_entity.id
_entity.type
_entity.src_method
_entity.pdbx_description
_entity.formula_weight
_entity.pdbx_number_of_molecules
_entity.details
1 polymer nat
'hypothetical protein (AKT26014.1) from Equine mastadenovirus B (KT160425.1)'
62487.744 1 .
#
#
loop_
_entity_src_nat.entity_id
_entity_src_nat.pdbx_src_id
_entity_src_nat.pdbx_ncbi_taxonomy_id
_entity_src_nat.pdbx_organism_scientific
_entity_src_nat.common_name
_entity_src_nat.strain
1 1 67603 'Equine mastadenovirus B' . .
#
#
loop_
_struct_ref.id
_struct_ref.entity_id
_struct_ref.db_name
_struct_ref.db_code
_struct_ref.pdbx_db_accession
_struct_ref.pdbx_align_begin
_struct_ref.pdbx_seq_one_letter_code
_struct_ref.details
1 1 NCBI 908309871 AKT26014.1 1
;MSLTRVSSMILSVVCLIGVVGGKALWTPQPENQFTPIKQYEHQNLVLQVQVDKSQLTIGSWIYYASEEGQ
DNIEIADIMQDFIVYHNKAGFSATVLDDLSLSMVNVLLNYTGFYVCHMVLTNNKYVTYGWNVTILPMSAG
PTSKPFLLTTPKPVASTPFVTEDVSSIVPTTQPETLYSPTISVTFLEHCRFELQCSPSFADIEKNISYTW
SWSNQSSEGARINVSLQAEREHYFTCMLSSSGQSVQKTANVACYNVSVMEGRQVLLQPRKWPGKVIDATY
TRCLRGHACKEYASSRTGEGTYYTETSFARIHSDFSALLTDLVSGDSGEYNIELIQSDGTVGKNWAVEVE
EKLREPETTVTVAATSLGCEARLQCEMNSKNTLDGSIIYWDIRNQTVTGGEYLVNMSFGAYETFLCFIEN
GRQSAETVAEALCLEQAAYHHGRSHVPVYIVLAIATLMAVCGVIYYVLKRKNPLPPAAEQAPML
;
.
#
#
loop_
_struct_ref_seq.align_id
_struct_ref_seq.ref_id
_struct_ref_seq.seq_align_beg
_struct_ref_seq.seq_align_end
_struct_ref_seq.db_align_beg
_struct_ref_seq.db_align_end
1 1 1 484 1 484
#
#
loop_
_ma_target_ref_db_details.target_entity_id
_ma_target_ref_db_details.db_name
_ma_target_ref_db_details.db_name_other_details
_ma_target_ref_db_details.db_code
_ma_target_ref_db_details.db_accession
_ma_target_ref_db_details.seq_db_isoform
_ma_target_ref_db_details.seq_db_align_begin
_ma_target_ref_db_details.seq_db_align_end
_ma_target_ref_db_details.ncbi_taxonomy_id
_ma_target_ref_db_details.organism_scientific
_ma_target_ref_db_details.seq_db_sequence_version_date
_ma_target_ref_db_details.seq_db_sequence_checksum
1 NCBI . 908309871 AKT26014.1 . 1 484 67603 . 2015-08-04 .
#
#
loop_
_entity_poly.entity_id
_entity_poly.type
_entity_poly.nstd_linkage
_entity_poly.nstd_monomer
_entity_poly.pdbx_strand_id
_entity_poly.pdbx_seq_one_letter_code
_entity_poly.pdbx_seq_one_letter_code_can
1 polypeptide(L) no no A
;MSLTRVSSMILSVVCLIGVVGGKALWTPQPENQFTPIKQYEHQNLVLQVQVDKSQLTIGSWIYYASEEGQ
DNIEIADIMQDFIVYHNKAGFSATVLDDLSLSMVNVLLNYTGFYVCHMVLTNNKYVTYGWNVTILPMSAG
PTSKPFLLTTPKPVASTPFVTEDVSSIVPTTQPETLYSPTISVTFLEHCRFELQCSPSFADIEKNISYTW
SWSNQSSEGARINVSLQAEREHYFTCMLSSSGQSVQKTANVACYNVSVMEGRQVLLQPRKWPGKVIDATY
TRCLRGHACKEYASSRTGEGTYYTETSFARIHSDFSALLTDLVSGDSGEYNIELIQSDGTVGKNWAVEVE
EKLREPETTVTVAATSLGCEARLQCEMNSKNTLDGSIIYWDIRNQTVTGGEYLVNMSFGAYETFLCFIEN
GRQSAETVAEALCLEQAAYHHGRSHVPVYIVLAIATLMAVCGVIYYVLKRKNPLPPAAEQAPML
;

;MSLTRVSSMILSVVCLIGVVGGKALWTPQPENQFTPIKQYEHQNLVLQVQVDKSQLTIGSWIYYASEEGQ
DNIEIADIMQDFIVYHNKAGFSATVLDDLSLSMVNVLLNYTGFYVCHMVLTNNKYVTYGWNVTILPMSAG
PTSKPFLLTTPKPVASTPFVTEDVSSIVPTTQPETLYSPTISVTFLEHCRFELQCSPSFADIEKNISYTW
SWSNQSSEGARINVSLQAEREHYFTCMLSSSGQSVQKTANVACYNVSVMEGRQVLLQPRKWPGKVIDATY
TRCLRGHACKEYASSRTGEGTYYTETSFARIHSDFSALLTDLVSGDSGEYNIELIQSDGTVGKNWAVEVE
EKLREPETTVTVAATSLGCEARLQCEMNSKNTLDGSIIYWDIRNQTVTGGEYLVNMSFGAYETFLCFIEN
GRQSAETVAEALCLEQAAYHHGRSHVPVYIVLAIATLMAVCGVIYYVLKRKNPLPPAAEQAPML
;

#
#
loop_
_entity_poly_seq.entity_id
_entity_poly_seq.num
_entity_poly_seq.mon_id
_entity_poly_seq.hetero
1 1 MET .
1 2 SER .
1 3 LEU .
1 4 THR .
1 5 ARG .
1 6 VAL .
1 7 SER .
1 8 SER .
1 9 MET .
1 10 ILE .
1 11 LEU .
1 12 SER .
1 13 VAL .
1 14 VAL .
1 15 CYS .
1 16 LEU .
1 17 ILE .
1 18 GLY .
1 19 VAL .
1 20 VAL .
1 21 GLY .
1 22 GLY .
1 23 LYS .
1 24 ALA .
1 25 LEU .
1 26 TRP .
1 27 THR .
1 28 PRO .
1 29 GLN .
1 30 PRO .
1 31 GLU .
1 32 ASN .
1 33 GLN .
1 34 PHE .
1 35 THR .
1 36 PRO .
1 37 ILE .
1 38 LYS .
1 39 GLN .
1 40 TYR .
1 41 GLU .
1 42 HIS .
1 43 GLN .
1 44 ASN .
1 45 LEU .
1 46 VAL .
1 47 LEU .
1 48 GLN .
1 49 VAL .
1 50 GLN .
1 51 VAL .
1 52 ASP .
1 53 LYS .
1 54 SER .
1 55 GLN .
1 56 LEU .
1 57 THR .
1 58 ILE .
1 59 GLY .
1 60 SER .
1 61 TRP .
1 62 ILE .
1 63 TYR .
1 64 TYR .
1 65 ALA .
1 66 SER .
1 67 GLU .
1 68 GLU .
1 69 GLY .
1 70 GLN .
1 71 ASP .
1 72 ASN .
1 73 ILE .
1 74 GLU .
1 75 ILE .
1 76 ALA .
1 77 ASP .
1 78 ILE .
1 79 MET .
1 80 GLN .
1 81 ASP .
1 82 PHE .
1 83 ILE .
1 84 VAL .
1 85 TYR .
1 86 HIS .
1 87 ASN .
1 88 LYS .
1 89 ALA .
1 90 GLY .
1 91 PHE .
1 92 SER .
1 93 ALA .
1 94 THR .
1 95 VAL .
1 96 LEU .
1 97 ASP .
1 98 ASP .
1 99 LEU .
1 100 SER .
1 101 LEU .
1 102 SER .
1 103 MET .
1 104 VAL .
1 105 ASN .
1 106 VAL .
1 107 LEU .
1 108 LEU .
1 109 ASN .
1 110 TYR .
1 111 THR .
1 112 GLY .
1 113 PHE .
1 114 TYR .
1 115 VAL .
1 116 CYS .
1 117 HIS .
1 118 MET .
1 119 VAL .
1 120 LEU .
1 121 THR .
1 122 ASN .
1 123 ASN .
1 124 LYS .
1 125 TYR .
1 126 VAL .
1 127 THR .
1 128 TYR .
1 129 GLY .
1 130 TRP .
1 131 ASN .
1 132 VAL .
1 133 THR .
1 134 ILE .
1 135 LEU .
1 136 PRO .
1 137 MET .
1 138 SER .
1 139 ALA .
1 140 GLY .
1 141 PRO .
1 142 THR .
1 143 SER .
1 144 LYS .
1 145 PRO .
1 146 PHE .
1 147 LEU .
1 148 LEU .
1 149 THR .
1 150 THR .
1 151 PRO .
1 152 LYS .
1 153 PRO .
1 154 VAL .
1 155 ALA .
1 156 SER .
1 157 THR .
1 158 PRO .
1 159 PHE .
1 160 VAL .
1 161 THR .
1 162 GLU .
1 163 ASP .
1 164 VAL .
1 165 SER .
1 166 SER .
1 167 ILE .
1 168 VAL .
1 169 PRO .
1 170 THR .
1 171 THR .
1 172 GLN .
1 173 PRO .
1 174 GLU .
1 175 THR .
1 176 LEU .
1 177 TYR .
1 178 SER .
1 179 PRO .
1 180 THR .
1 181 ILE .
1 182 SER .
1 183 VAL .
1 184 THR .
1 185 PHE .
1 186 LEU .
1 187 GLU .
1 188 HIS .
1 189 CYS .
1 190 ARG .
1 191 PHE .
1 192 GLU .
1 193 LEU .
1 194 GLN .
1 195 CYS .
1 196 SER .
1 197 PRO .
1 198 SER .
1 199 PHE .
1 200 ALA .
1 201 ASP .
1 202 ILE .
1 203 GLU .
1 204 LYS .
1 205 ASN .
1 206 ILE .
1 207 SER .
1 208 TYR .
1 209 THR .
1 210 TRP .
1 211 SER .
1 212 TRP .
1 213 SER .
1 214 ASN .
1 215 GLN .
1 216 SER .
1 217 SER .
1 218 GLU .
1 219 GLY .
1 220 ALA .
1 221 ARG .
1 222 ILE .
1 223 ASN .
1 224 VAL .
1 225 SER .
1 226 LEU .
1 227 GLN .
1 228 ALA .
1 229 GLU .
1 230 ARG .
1 231 GLU .
1 232 HIS .
1 233 TYR .
1 234 PHE .
1 235 THR .
1 236 CYS .
1 237 MET .
1 238 LEU .
1 239 SER .
1 240 SER .
1 241 SER .
1 242 GLY .
1 243 GLN .
1 244 SER .
1 245 VAL .
1 246 GLN .
1 247 LYS .
1 248 THR .
1 249 ALA .
1 250 ASN .
1 251 VAL .
1 252 ALA .
1 253 CYS .
1 254 TYR .
1 255 ASN .
1 256 VAL .
1 257 SER .
1 258 VAL .
1 259 MET .
1 260 GLU .
1 261 GLY .
1 262 ARG .
1 263 GLN .
1 264 VAL .
1 265 LEU .
1 266 LEU .
1 267 GLN .
1 268 PRO .
1 269 ARG .
1 270 LYS .
1 271 TRP .
1 272 PRO .
1 273 GLY .
1 274 LYS .
1 275 VAL .
1 276 ILE .
1 277 ASP .
1 278 ALA .
1 279 THR .
1 280 TYR .
1 281 THR .
1 282 ARG .
1 283 CYS .
1 284 LEU .
1 285 ARG .
1 286 GLY .
1 287 HIS .
1 288 ALA .
1 289 CYS .
1 290 LYS .
1 291 GLU .
1 292 TYR .
1 293 ALA .
1 294 SER .
1 295 SER .
1 296 ARG .
1 297 THR .
1 298 GLY .
1 299 GLU .
1 300 GLY .
1 301 THR .
1 302 TYR .
1 303 TYR .
1 304 THR .
1 305 GLU .
1 306 THR .
1 307 SER .
1 308 PHE .
1 309 ALA .
1 310 ARG .
1 311 ILE .
1 312 HIS .
1 313 SER .
1 314 ASP .
1 315 PHE .
1 316 SER .
1 317 ALA .
1 318 LEU .
1 319 LEU .
1 320 THR .
1 321 ASP .
1 322 LEU .
1 323 VAL .
1 324 SER .
1 325 GLY .
1 326 ASP .
1 327 SER .
1 328 GLY .
1 329 GLU .
1 330 TYR .
1 331 ASN .
1 332 ILE .
1 333 GLU .
1 334 LEU .
1 335 ILE .
1 336 GLN .
1 337 SER .
1 338 ASP .
1 339 GLY .
1 340 THR .
1 341 VAL .
1 342 GLY .
1 343 LYS .
1 344 ASN .
1 345 TRP .
1 346 ALA .
1 347 VAL .
1 348 GLU .
1 349 VAL .
1 350 GLU .
1 351 GLU .
1 352 LYS .
1 353 LEU .
1 354 ARG .
1 355 GLU .
1 356 PRO .
1 357 GLU .
1 358 THR .
1 359 THR .
1 360 VAL .
1 361 THR .
1 362 VAL .
1 363 ALA .
1 364 ALA .
1 365 THR .
1 366 SER .
1 367 LEU .
1 368 GLY .
1 369 CYS .
1 370 GLU .
1 371 ALA .
1 372 ARG .
1 373 LEU .
1 374 GLN .
1 375 CYS .
1 376 GLU .
1 377 MET .
1 378 ASN .
1 379 SER .
1 380 LYS .
1 381 ASN .
1 382 THR .
1 383 LEU .
1 384 ASP .
1 385 GLY .
1 386 SER .
1 387 ILE .
1 388 ILE .
1 389 TYR .
1 390 TRP .
1 391 ASP .
1 392 ILE .
1 393 ARG .
1 394 ASN .
1 395 GLN .
1 396 THR .
1 397 VAL .
1 398 THR .
1 399 GLY .
1 400 GLY .
1 401 GLU .
1 402 TYR .
1 403 LEU .
1 404 VAL .
1 405 ASN .
1 406 MET .
1 407 SER .
1 408 PHE .
1 409 GLY .
1 410 ALA .
1 411 TYR .
1 412 GLU .
1 413 THR .
1 414 PHE .
1 415 LEU .
1 416 CYS .
1 417 PHE .
1 418 ILE .
1 419 GLU .
1 420 ASN .
1 421 GLY .
1 422 ARG .
1 423 GLN .
1 424 SER .
1 425 ALA .
1 426 GLU .
1 427 THR .
1 428 VAL .
1 429 ALA .
1 430 GLU .
1 431 ALA .
1 432 LEU .
1 433 CYS .
1 434 LEU .
1 435 GLU .
1 436 GLN .
1 437 ALA .
1 438 ALA .
1 439 TYR .
1 440 HIS .
1 441 HIS .
1 442 GLY .
1 443 ARG .
1 444 SER .
1 445 HIS .
1 446 VAL .
1 447 PRO .
1 448 VAL .
1 449 TYR .
1 450 ILE .
1 451 VAL .
1 452 LEU .
1 453 ALA .
1 454 ILE .
1 455 ALA .
1 456 THR .
1 457 LEU .
1 458 MET .
1 459 ALA .
1 460 VAL .
1 461 CYS .
1 462 GLY .
1 463 VAL .
1 464 ILE .
1 465 TYR .
1 466 TYR .
1 467 VAL .
1 468 LEU .
1 469 LYS .
1 470 ARG .
1 471 LYS .
1 472 ASN .
1 473 PRO .
1 474 LEU .
1 475 PRO .
1 476 PRO .
1 477 ALA .
1 478 ALA .
1 479 GLU .
1 480 GLN .
1 481 ALA .
1 482 PRO .
1 483 MET .
1 484 LEU .
#
#
loop_
_struct_asym.id
_struct_asym.entity_id
_struct_asym.details
A 1 .
#
#
loop_
_pdbx_poly_seq_scheme.asym_id
_pdbx_poly_seq_scheme.entity_id
_pdbx_poly_seq_scheme.seq_id
_pdbx_poly_seq_scheme.mon_id
_pdbx_poly_seq_scheme.pdb_seq_num
_pdbx_poly_seq_scheme.auth_seq_num
_pdbx_poly_seq_scheme.pdb_mon_id
_pdbx_poly_seq_scheme.auth_mon_id
_pdbx_poly_seq_scheme.pdb_strand_id
_pdbx_poly_seq_scheme.pdb_ins_code
A 1 1 MET 1 1 MET MET A .
A 1 2 SER 2 2 SER SER A .
A 1 3 LEU 3 3 LEU LEU A .
A 1 4 THR 4 4 THR THR A .
A 1 5 ARG 5 5 ARG ARG A .
A 1 6 VAL 6 6 VAL VAL A .
A 1 7 SER 7 7 SER SER A .
A 1 8 SER 8 8 SER SER A .
A 1 9 MET 9 9 MET MET A .
A 1 10 ILE 10 10 ILE ILE A .
A 1 11 LEU 11 11 LEU LEU A .
A 1 12 SER 12 12 SER SER A .
A 1 13 VAL 13 13 VAL VAL A .
A 1 14 VAL 14 14 VAL VAL A .
A 1 15 CYS 15 15 CYS CYS A .
A 1 16 LEU 16 16 LEU LEU A .
A 1 17 ILE 17 17 ILE ILE A .
A 1 18 GLY 18 18 GLY GLY A .
A 1 19 VAL 19 19 VAL VAL A .
A 1 20 VAL 20 20 VAL VAL A .
A 1 21 GLY 21 21 GLY GLY A .
A 1 22 GLY 22 22 GLY GLY A .
A 1 23 LYS 23 23 LYS LYS A .
A 1 24 ALA 24 24 ALA ALA A .
A 1 25 LEU 25 25 LEU LEU A .
A 1 26 TRP 26 26 TRP TRP A .
A 1 27 THR 27 27 THR THR A .
A 1 28 PRO 28 28 PRO PRO A .
A 1 29 GLN 29 29 GLN GLN A .
A 1 30 PRO 30 30 PRO PRO A .
A 1 31 GLU 31 31 GLU GLU A .
A 1 32 ASN 32 32 ASN ASN A .
A 1 33 GLN 33 33 GLN GLN A .
A 1 34 PHE 34 34 PHE PHE A .
A 1 35 THR 35 35 THR THR A .
A 1 36 PRO 36 36 PRO PRO A .
A 1 37 ILE 37 37 ILE ILE A .
A 1 38 LYS 38 38 LYS LYS A .
A 1 39 GLN 39 39 GLN GLN A .
A 1 40 TYR 40 40 TYR TYR A .
A 1 41 GLU 41 41 GLU GLU A .
A 1 42 HIS 42 42 HIS HIS A .
A 1 43 GLN 43 43 GLN GLN A .
A 1 44 ASN 44 44 ASN ASN A .
A 1 45 LEU 45 45 LEU LEU A .
A 1 46 VAL 46 46 VAL VAL A .
A 1 47 LEU 47 47 LEU LEU A .
A 1 48 GLN 48 48 GLN GLN A .
A 1 49 VAL 49 49 VAL VAL A .
A 1 50 GLN 50 50 GLN GLN A .
A 1 51 VAL 51 51 VAL VAL A .
A 1 52 ASP 52 52 ASP ASP A .
A 1 53 LYS 53 53 LYS LYS A .
A 1 54 SER 54 54 SER SER A .
A 1 55 GLN 55 55 GLN GLN A .
A 1 56 LEU 56 56 LEU LEU A .
A 1 57 THR 57 57 THR THR A .
A 1 58 ILE 58 58 ILE ILE A .
A 1 59 GLY 59 59 GLY GLY A .
A 1 60 SER 60 60 SER SER A .
A 1 61 TRP 61 61 TRP TRP A .
A 1 62 ILE 62 62 ILE ILE A .
A 1 63 TYR 63 63 TYR TYR A .
A 1 64 TYR 64 64 TYR TYR A .
A 1 65 ALA 65 65 ALA ALA A .
A 1 66 SER 66 66 SER SER A .
A 1 67 GLU 67 67 GLU GLU A .
A 1 68 GLU 68 68 GLU GLU A .
A 1 69 GLY 69 69 GLY GLY A .
A 1 70 GLN 70 70 GLN GLN A .
A 1 71 ASP 71 71 ASP ASP A .
A 1 72 ASN 72 72 ASN ASN A .
A 1 73 ILE 73 73 ILE ILE A .
A 1 74 GLU 74 74 GLU GLU A .
A 1 75 ILE 75 75 ILE ILE A .
A 1 76 ALA 76 76 ALA ALA A .
A 1 77 ASP 77 77 ASP ASP A .
A 1 78 ILE 78 78 ILE ILE A .
A 1 79 MET 79 79 MET MET A .
A 1 80 GLN 80 80 GLN GLN A .
A 1 81 ASP 81 81 ASP ASP A .
A 1 82 PHE 82 82 PHE PHE A .
A 1 83 ILE 83 83 ILE ILE A .
A 1 84 VAL 84 84 VAL VAL A .
A 1 85 TYR 85 85 TYR TYR A .
A 1 86 HIS 86 86 HIS HIS A .
A 1 87 ASN 87 87 ASN ASN A .
A 1 88 LYS 88 88 LYS LYS A .
A 1 89 ALA 89 89 ALA ALA A .
A 1 90 GLY 90 90 GLY GLY A .
A 1 91 PHE 91 91 PHE PHE A .
A 1 92 SER 92 92 SER SER A .
A 1 93 ALA 93 93 ALA ALA A .
A 1 94 THR 94 94 THR THR A .
A 1 95 VAL 95 95 VAL VAL A .
A 1 96 LEU 96 96 LEU LEU A .
A 1 97 ASP 97 97 ASP ASP A .
A 1 98 ASP 98 98 ASP ASP A .
A 1 99 LEU 99 99 LEU LEU A .
A 1 100 SER 100 100 SER SER A .
A 1 101 LEU 101 101 LEU LEU A .
A 1 102 SER 102 102 SER SER A .
A 1 103 MET 103 103 MET MET A .
A 1 104 VAL 104 104 VAL VAL A .
A 1 105 ASN 105 105 ASN ASN A .
A 1 106 VAL 106 106 VAL VAL A .
A 1 107 LEU 107 107 LEU LEU A .
A 1 108 LEU 108 108 LEU LEU A .
A 1 109 ASN 109 109 ASN ASN A .
A 1 110 TYR 110 110 TYR TYR A .
A 1 111 THR 111 111 THR THR A .
A 1 112 GLY 112 112 GLY GLY A .
A 1 113 PHE 113 113 PHE PHE A .
A 1 114 TYR 114 114 TYR TYR A .
A 1 115 VAL 115 115 VAL VAL A .
A 1 116 CYS 116 116 CYS CYS A .
A 1 117 HIS 117 117 HIS HIS A .
A 1 118 MET 118 118 MET MET A .
A 1 119 VAL 119 119 VAL VAL A .
A 1 120 LEU 120 120 LEU LEU A .
A 1 121 THR 121 121 THR THR A .
A 1 122 ASN 122 122 ASN ASN A .
A 1 123 ASN 123 123 ASN ASN A .
A 1 124 LYS 124 124 LYS LYS A .
A 1 125 TYR 125 125 TYR TYR A .
A 1 126 VAL 126 126 VAL VAL A .
A 1 127 THR 127 127 THR THR A .
A 1 128 TYR 128 128 TYR TYR A .
A 1 129 GLY 129 129 GLY GLY A .
A 1 130 TRP 130 130 TRP TRP A .
A 1 131 ASN 131 131 ASN ASN A .
A 1 132 VAL 132 132 VAL VAL A .
A 1 133 THR 133 133 THR THR A .
A 1 134 ILE 134 134 ILE ILE A .
A 1 135 LEU 135 135 LEU LEU A .
A 1 136 PRO 136 136 PRO PRO A .
A 1 137 MET 137 137 MET MET A .
A 1 138 SER 138 138 SER SER A .
A 1 139 ALA 139 139 ALA ALA A .
A 1 140 GLY 140 140 GLY GLY A .
A 1 141 PRO 141 141 PRO PRO A .
A 1 142 THR 142 142 THR THR A .
A 1 143 SER 143 143 SER SER A .
A 1 144 LYS 144 144 LYS LYS A .
A 1 145 PRO 145 145 PRO PRO A .
A 1 146 PHE 146 146 PHE PHE A .
A 1 147 LEU 147 147 LEU LEU A .
A 1 148 LEU 148 148 LEU LEU A .
A 1 149 THR 149 149 THR THR A .
A 1 150 THR 150 150 THR THR A .
A 1 151 PRO 151 151 PRO PRO A .
A 1 152 LYS 152 152 LYS LYS A .
A 1 153 PRO 153 153 PRO PRO A .
A 1 154 VAL 154 154 VAL VAL A .
A 1 155 ALA 155 155 ALA ALA A .
A 1 156 SER 156 156 SER SER A .
A 1 157 THR 157 157 THR THR A .
A 1 158 PRO 158 158 PRO PRO A .
A 1 159 PHE 159 159 PHE PHE A .
A 1 160 VAL 160 160 VAL VAL A .
A 1 161 THR 161 161 THR THR A .
A 1 162 GLU 162 162 GLU GLU A .
A 1 163 ASP 163 163 ASP ASP A .
A 1 164 VAL 164 164 VAL VAL A .
A 1 165 SER 165 165 SER SER A .
A 1 166 SER 166 166 SER SER A .
A 1 167 ILE 167 167 ILE ILE A .
A 1 168 VAL 168 168 VAL VAL A .
A 1 169 PRO 169 169 PRO PRO A .
A 1 170 THR 170 170 THR THR A .
A 1 171 THR 171 171 THR THR A .
A 1 172 GLN 172 172 GLN GLN A .
A 1 173 PRO 173 173 PRO PRO A .
A 1 174 GLU 174 174 GLU GLU A .
A 1 175 THR 175 175 THR THR A .
A 1 176 LEU 176 176 LEU LEU A .
A 1 177 TYR 177 177 TYR TYR A .
A 1 178 SER 178 178 SER SER A .
A 1 179 PRO 179 179 PRO PRO A .
A 1 180 THR 180 180 THR THR A .
A 1 181 ILE 181 181 ILE ILE A .
A 1 182 SER 182 182 SER SER A .
A 1 183 VAL 183 183 VAL VAL A .
A 1 184 THR 184 184 THR THR A .
A 1 185 PHE 185 185 PHE PHE A .
A 1 186 LEU 186 186 LEU LEU A .
A 1 187 GLU 187 187 GLU GLU A .
A 1 188 HIS 188 188 HIS HIS A .
A 1 189 CYS 189 189 CYS CYS A .
A 1 190 ARG 190 190 ARG ARG A .
A 1 191 PHE 191 191 PHE PHE A .
A 1 192 GLU 192 192 GLU GLU A .
A 1 193 LEU 193 193 LEU LEU A .
A 1 194 GLN 194 194 GLN GLN A .
A 1 195 CYS 195 195 CYS CYS A .
A 1 196 SER 196 196 SER SER A .
A 1 197 PRO 197 197 PRO PRO A .
A 1 198 SER 198 198 SER SER A .
A 1 199 PHE 199 199 PHE PHE A .
A 1 200 ALA 200 200 ALA ALA A .
A 1 201 ASP 201 201 ASP ASP A .
A 1 202 ILE 202 202 ILE ILE A .
A 1 203 GLU 203 203 GLU GLU A .
A 1 204 LYS 204 204 LYS LYS A .
A 1 205 ASN 205 205 ASN ASN A .
A 1 206 ILE 206 206 ILE ILE A .
A 1 207 SER 207 207 SER SER A .
A 1 208 TYR 208 208 TYR TYR A .
A 1 209 THR 209 209 THR THR A .
A 1 210 TRP 210 210 TRP TRP A .
A 1 211 SER 211 211 SER SER A .
A 1 212 TRP 212 212 TRP TRP A .
A 1 213 SER 213 213 SER SER A .
A 1 214 ASN 214 214 ASN ASN A .
A 1 215 GLN 215 215 GLN GLN A .
A 1 216 SER 216 216 SER SER A .
A 1 217 SER 217 217 SER SER A .
A 1 218 GLU 218 218 GLU GLU A .
A 1 219 GLY 219 219 GLY GLY A .
A 1 220 ALA 220 220 ALA ALA A .
A 1 221 ARG 221 221 ARG ARG A .
A 1 222 ILE 222 222 ILE ILE A .
A 1 223 ASN 223 223 ASN ASN A .
A 1 224 VAL 224 224 VAL VAL A .
A 1 225 SER 225 225 SER SER A .
A 1 226 LEU 226 226 LEU LEU A .
A 1 227 GLN 227 227 GLN GLN A .
A 1 228 ALA 228 228 ALA ALA A .
A 1 229 GLU 229 229 GLU GLU A .
A 1 230 ARG 230 230 ARG ARG A .
A 1 231 GLU 231 231 GLU GLU A .
A 1 232 HIS 232 232 HIS HIS A .
A 1 233 TYR 233 233 TYR TYR A .
A 1 234 PHE 234 234 PHE PHE A .
A 1 235 THR 235 235 THR THR A .
A 1 236 CYS 236 236 CYS CYS A .
A 1 237 MET 237 237 MET MET A .
A 1 238 LEU 238 238 LEU LEU A .
A 1 239 SER 239 239 SER SER A .
A 1 240 SER 240 240 SER SER A .
A 1 241 SER 241 241 SER SER A .
A 1 242 GLY 242 242 GLY GLY A .
A 1 243 GLN 243 243 GLN GLN A .
A 1 244 SER 244 244 SER SER A .
A 1 245 VAL 245 245 VAL VAL A .
A 1 246 GLN 246 246 GLN GLN A .
A 1 247 LYS 247 247 LYS LYS A .
A 1 248 THR 248 248 THR THR A .
A 1 249 ALA 249 249 ALA ALA A .
A 1 250 ASN 250 250 ASN ASN A .
A 1 251 VAL 251 251 VAL VAL A .
A 1 252 ALA 252 252 ALA ALA A .
A 1 253 CYS 253 253 CYS CYS A .
A 1 254 TYR 254 254 TYR TYR A .
A 1 255 ASN 255 255 ASN ASN A .
A 1 256 VAL 256 256 VAL VAL A .
A 1 257 SER 257 257 SER SER A .
A 1 258 VAL 258 258 VAL VAL A .
A 1 259 MET 259 259 MET MET A .
A 1 260 GLU 260 260 GLU GLU A .
A 1 261 GLY 261 261 GLY GLY A .
A 1 262 ARG 262 262 ARG ARG A .
A 1 263 GLN 263 263 GLN GLN A .
A 1 264 VAL 264 264 VAL VAL A .
A 1 265 LEU 265 265 LEU LEU A .
A 1 266 LEU 266 266 LEU LEU A .
A 1 267 GLN 267 267 GLN GLN A .
A 1 268 PRO 268 268 PRO PRO A .
A 1 269 ARG 269 269 ARG ARG A .
A 1 270 LYS 270 270 LYS LYS A .
A 1 271 TRP 271 271 TRP TRP A .
A 1 272 PRO 272 272 PRO PRO A .
A 1 273 GLY 273 273 GLY GLY A .
A 1 274 LYS 274 274 LYS LYS A .
A 1 275 VAL 275 275 VAL VAL A .
A 1 276 ILE 276 276 ILE ILE A .
A 1 277 ASP 277 277 ASP ASP A .
A 1 278 ALA 278 278 ALA ALA A .
A 1 279 THR 279 279 THR THR A .
A 1 280 TYR 280 280 TYR TYR A .
A 1 281 THR 281 281 THR THR A .
A 1 282 ARG 282 282 ARG ARG A .
A 1 283 CYS 283 283 CYS CYS A .
A 1 284 LEU 284 284 LEU LEU A .
A 1 285 ARG 285 285 ARG ARG A .
A 1 286 GLY 286 286 GLY GLY A .
A 1 287 HIS 287 287 HIS HIS A .
A 1 288 ALA 288 288 ALA ALA A .
A 1 289 CYS 289 289 CYS CYS A .
A 1 290 LYS 290 290 LYS LYS A .
A 1 291 GLU 291 291 GLU GLU A .
A 1 292 TYR 292 292 TYR TYR A .
A 1 293 ALA 293 293 ALA ALA A .
A 1 294 SER 294 294 SER SER A .
A 1 295 SER 295 295 SER SER A .
A 1 296 ARG 296 296 ARG ARG A .
A 1 297 THR 297 297 THR THR A .
A 1 298 GLY 298 298 GLY GLY A .
A 1 299 GLU 299 299 GLU GLU A .
A 1 300 GLY 300 300 GLY GLY A .
A 1 301 THR 301 301 THR THR A .
A 1 302 TYR 302 302 TYR TYR A .
A 1 303 TYR 303 303 TYR TYR A .
A 1 304 THR 304 304 THR THR A .
A 1 305 GLU 305 305 GLU GLU A .
A 1 306 THR 306 306 THR THR A .
A 1 307 SER 307 307 SER SER A .
A 1 308 PHE 308 308 PHE PHE A .
A 1 309 ALA 309 309 ALA ALA A .
A 1 310 ARG 310 310 ARG ARG A .
A 1 311 ILE 311 311 ILE ILE A .
A 1 312 HIS 312 312 HIS HIS A .
A 1 313 SER 313 313 SER SER A .
A 1 314 ASP 314 314 ASP ASP A .
A 1 315 PHE 315 315 PHE PHE A .
A 1 316 SER 316 316 SER SER A .
A 1 317 ALA 317 317 ALA ALA A .
A 1 318 LEU 318 318 LEU LEU A .
A 1 319 LEU 319 319 LEU LEU A .
A 1 320 THR 320 320 THR THR A .
A 1 321 ASP 321 321 ASP ASP A .
A 1 322 LEU 322 322 LEU LEU A .
A 1 323 VAL 323 323 VAL VAL A .
A 1 324 SER 324 324 SER SER A .
A 1 325 GLY 325 325 GLY GLY A .
A 1 326 ASP 326 326 ASP ASP A .
A 1 327 SER 327 327 SER SER A .
A 1 328 GLY 328 328 GLY GLY A .
A 1 329 GLU 329 329 GLU GLU A .
A 1 330 TYR 330 330 TYR TYR A .
A 1 331 ASN 331 331 ASN ASN A .
A 1 332 ILE 332 332 ILE ILE A .
A 1 333 GLU 333 333 GLU GLU A .
A 1 334 LEU 334 334 LEU LEU A .
A 1 335 ILE 335 335 ILE ILE A .
A 1 336 GLN 336 336 GLN GLN A .
A 1 337 SER 337 337 SER SER A .
A 1 338 ASP 338 338 ASP ASP A .
A 1 339 GLY 339 339 GLY GLY A .
A 1 340 THR 340 340 THR THR A .
A 1 341 VAL 341 341 VAL VAL A .
A 1 342 GLY 342 342 GLY GLY A .
A 1 343 LYS 343 343 LYS LYS A .
A 1 344 ASN 344 344 ASN ASN A .
A 1 345 TRP 345 345 TRP TRP A .
A 1 346 ALA 346 346 ALA ALA A .
A 1 347 VAL 347 347 VAL VAL A .
A 1 348 GLU 348 348 GLU GLU A .
A 1 349 VAL 349 349 VAL VAL A .
A 1 350 GLU 350 350 GLU GLU A .
A 1 351 GLU 351 351 GLU GLU A .
A 1 352 LYS 352 352 LYS LYS A .
A 1 353 LEU 353 353 LEU LEU A .
A 1 354 ARG 354 354 ARG ARG A .
A 1 355 GLU 355 355 GLU GLU A .
A 1 356 PRO 356 356 PRO PRO A .
A 1 357 GLU 357 357 GLU GLU A .
A 1 358 THR 358 358 THR THR A .
A 1 359 THR 359 359 THR THR A .
A 1 360 VAL 360 360 VAL VAL A .
A 1 361 THR 361 361 THR THR A .
A 1 362 VAL 362 362 VAL VAL A .
A 1 363 ALA 363 363 ALA ALA A .
A 1 364 ALA 364 364 ALA ALA A .
A 1 365 THR 365 365 THR THR A .
A 1 366 SER 366 366 SER SER A .
A 1 367 LEU 367 367 LEU LEU A .
A 1 368 GLY 368 368 GLY GLY A .
A 1 369 CYS 369 369 CYS CYS A .
A 1 370 GLU 370 370 GLU GLU A .
A 1 371 ALA 371 371 ALA ALA A .
A 1 372 ARG 372 372 ARG ARG A .
A 1 373 LEU 373 373 LEU LEU A .
A 1 374 GLN 374 374 GLN GLN A .
A 1 375 CYS 375 375 CYS CYS A .
A 1 376 GLU 376 376 GLU GLU A .
A 1 377 MET 377 377 MET MET A .
A 1 378 ASN 378 378 ASN ASN A .
A 1 379 SER 379 379 SER SER A .
A 1 380 LYS 380 380 LYS LYS A .
A 1 381 ASN 381 381 ASN ASN A .
A 1 382 THR 382 382 THR THR A .
A 1 383 LEU 383 383 LEU LEU A .
A 1 384 ASP 384 384 ASP ASP A .
A 1 385 GLY 385 385 GLY GLY A .
A 1 386 SER 386 386 SER SER A .
A 1 387 ILE 387 387 ILE ILE A .
A 1 388 ILE 388 388 ILE ILE A .
A 1 389 TYR 389 389 TYR TYR A .
A 1 390 TRP 390 390 TRP TRP A .
A 1 391 ASP 391 391 ASP ASP A .
A 1 392 ILE 392 392 ILE ILE A .
A 1 393 ARG 393 393 ARG ARG A .
A 1 394 ASN 394 394 ASN ASN A .
A 1 395 GLN 395 395 GLN GLN A .
A 1 396 THR 396 396 THR THR A .
A 1 397 VAL 397 397 VAL VAL A .
A 1 398 THR 398 398 THR THR A .
A 1 399 GLY 399 399 GLY GLY A .
A 1 400 GLY 400 400 GLY GLY A .
A 1 401 GLU 401 401 GLU GLU A .
A 1 402 TYR 402 402 TYR TYR A .
A 1 403 LEU 403 403 LEU LEU A .
A 1 404 VAL 404 404 VAL VAL A .
A 1 405 ASN 405 405 ASN ASN A .
A 1 406 MET 406 406 MET MET A .
A 1 407 SER 407 407 SER SER A .
A 1 408 PHE 408 408 PHE PHE A .
A 1 409 GLY 409 409 GLY GLY A .
A 1 410 ALA 410 410 ALA ALA A .
A 1 411 TYR 411 411 TYR TYR A .
A 1 412 GLU 412 412 GLU GLU A .
A 1 413 THR 413 413 THR THR A .
A 1 414 PHE 414 414 PHE PHE A .
A 1 415 LEU 415 415 LEU LEU A .
A 1 416 CYS 416 416 CYS CYS A .
A 1 417 PHE 417 417 PHE PHE A .
A 1 418 ILE 418 418 ILE ILE A .
A 1 419 GLU 419 419 GLU GLU A .
A 1 420 ASN 420 420 ASN ASN A .
A 1 421 GLY 421 421 GLY GLY A .
A 1 422 ARG 422 422 ARG ARG A .
A 1 423 GLN 423 423 GLN GLN A .
A 1 424 SER 424 424 SER SER A .
A 1 425 ALA 425 425 ALA ALA A .
A 1 426 GLU 426 426 GLU GLU A .
A 1 427 THR 427 427 THR THR A .
A 1 428 VAL 428 428 VAL VAL A .
A 1 429 ALA 429 429 ALA ALA A .
A 1 430 GLU 430 430 GLU GLU A .
A 1 431 ALA 431 431 ALA ALA A .
A 1 432 LEU 432 432 LEU LEU A .
A 1 433 CYS 433 433 CYS CYS A .
A 1 434 LEU 434 434 LEU LEU A .
A 1 435 GLU 435 435 GLU GLU A .
A 1 436 GLN 436 436 GLN GLN A .
A 1 437 ALA 437 437 ALA ALA A .
A 1 438 ALA 438 438 ALA ALA A .
A 1 439 TYR 439 439 TYR TYR A .
A 1 440 HIS 440 440 HIS HIS A .
A 1 441 HIS 441 441 HIS HIS A .
A 1 442 GLY 442 442 GLY GLY A .
A 1 443 ARG 443 443 ARG ARG A .
A 1 444 SER 444 444 SER SER A .
A 1 445 HIS 445 445 HIS HIS A .
A 1 446 VAL 446 446 VAL VAL A .
A 1 447 PRO 447 447 PRO PRO A .
A 1 448 VAL 448 448 VAL VAL A .
A 1 449 TYR 449 449 TYR TYR A .
A 1 450 ILE 450 450 ILE ILE A .
A 1 451 VAL 451 451 VAL VAL A .
A 1 452 LEU 452 452 LEU LEU A .
A 1 453 ALA 453 453 ALA ALA A .
A 1 454 ILE 454 454 ILE ILE A .
A 1 455 ALA 455 455 ALA ALA A .
A 1 456 THR 456 456 THR THR A .
A 1 457 LEU 457 457 LEU LEU A .
A 1 458 MET 458 458 MET MET A .
A 1 459 ALA 459 459 ALA ALA A .
A 1 460 VAL 460 460 VAL VAL A .
A 1 461 CYS 461 461 CYS CYS A .
A 1 462 GLY 462 462 GLY GLY A .
A 1 463 VAL 463 463 VAL VAL A .
A 1 464 ILE 464 464 ILE ILE A .
A 1 465 TYR 465 465 TYR TYR A .
A 1 466 TYR 466 466 TYR TYR A .
A 1 467 VAL 467 467 VAL VAL A .
A 1 468 LEU 468 468 LEU LEU A .
A 1 469 LYS 469 469 LYS LYS A .
A 1 470 ARG 470 470 ARG ARG A .
A 1 471 LYS 471 471 LYS LYS A .
A 1 472 ASN 472 472 ASN ASN A .
A 1 473 PRO 473 473 PRO PRO A .
A 1 474 LEU 474 474 LEU LEU A .
A 1 475 PRO 475 475 PRO PRO A .
A 1 476 PRO 476 476 PRO PRO A .
A 1 477 ALA 477 477 ALA ALA A .
A 1 478 ALA 478 478 ALA ALA A .
A 1 479 GLU 479 479 GLU GLU A .
A 1 480 GLN 480 480 GLN GLN A .
A 1 481 ALA 481 481 ALA ALA A .
A 1 482 PRO 482 482 PRO PRO A .
A 1 483 MET 483 483 MET MET A .
A 1 484 LEU 484 484 LEU LEU A .
#
#
loop_
_ma_data.id
_ma_data.name
_ma_data.content_type
_ma_data.content_type_other_details
1 'hypothetical protein (AKT26014.1) from Equine mastadenovirus B (KT160425.1)'
target .
2 'Top ranked model' 'model coordinates' .
3 Colabfold_envdb 'reference database' .
4 UniRef30 'reference database' .
5 PDB100 'reference database' .
#
#
loop_
_ma_data_group.ordinal_id
_ma_data_group.group_id
_ma_data_group.data_id
1 1 1
2 1 3
3 1 4
4 1 5
5 2 2
#
#
loop_
_ma_data_ref_db.data_id
_ma_data_ref_db.name
_ma_data_ref_db.location_url
_ma_data_ref_db.version
_ma_data_ref_db.release_date
3 Colabfold_envdb
https://wwwuser.gwdg.de/~compbiol/colabfold/colabfold_envdb_202108.tar.gz 202108
.
4 UniRef30 https://wwwuser.gwdg.de/~compbiol/colabfold/uniref30_2302.tar.gz 2302
.
5 PDB100 https://wwwuser.gwdg.de/~compbiol/colabfold/pdb100_230517.fasta.gz
230517 .
#
#
loop_
_ma_target_entity.entity_id
_ma_target_entity.data_id
_ma_target_entity.origin
1 1 'reference database'
#
#
loop_
_ma_target_entity_instance.asym_id
_ma_target_entity_instance.entity_id
_ma_target_entity_instance.details
A 1 .
#
#
loop_
_ma_protocol_step.ordinal_id
_ma_protocol_step.protocol_id
_ma_protocol_step.step_id
_ma_protocol_step.method_type
_ma_protocol_step.step_name
_ma_protocol_step.details
_ma_protocol_step.software_group_id
_ma_protocol_step.input_data_group_id
_ma_protocol_step.output_data_group_id
1 1 1 modeling .
'Model generated using LocalColabFold (v.1.5.2) producing 5 models with 3 recycles each, with AMBER relaxation, without templates, ranked by pLDDT, starting from an MSA with uniref30, pdb100 and colabfold_envdb setting.'
1 1 2
#
#
loop_
_ma_model_list.ordinal_id
_ma_model_list.model_id
_ma_model_list.model_group_id
_ma_model_list.model_name
_ma_model_list.model_group_name
_ma_model_list.data_id
_ma_model_list.model_type
_ma_model_list.model_type_other_details
1 1 1 'Top ranked model' . 2 'Ab initio model' .
#
#
loop_
_atom_site.group_PDB
_atom_site.id
_atom_site.type_symbol
_atom_site.label_atom_id
_atom_site.label_alt_id
_atom_site.label_comp_id
_atom_site.label_seq_id
_atom_site.auth_seq_id
_atom_site.pdbx_PDB_ins_code
_atom_site.label_asym_id
_atom_site.Cartn_x
_atom_site.Cartn_y
_atom_site.Cartn_z
_atom_site.occupancy
_atom_site.label_entity_id
_atom_site.auth_asym_id
_atom_site.auth_comp_id
_atom_site.B_iso_or_equiv
_atom_site.pdbx_PDB_model_num
ATOM 1 N N . MET 1 1 ? A -65.249 2.934 18.097 1.000 1 A MET 37.340 1
ATOM 2 C CA . MET 1 1 ? A -64.409 2.769 16.887 1.000 1 A MET 37.340 1
ATOM 3 C C . MET 1 1 ? A -63.269 1.831 17.266 1.000 1 A MET 37.340 1
ATOM 4 O O . MET 1 1 ? A -62.567 2.150 18.214 1.000 1 A MET 37.340 1
ATOM 5 C CB . MET 1 1 ? A -63.900 4.144 16.407 1.000 1 A MET 37.340 1
ATOM 6 C CG . MET 1 1 ? A -64.302 4.460 14.963 1.000 1 A MET 37.340 1
ATOM 7 S SD . MET 1 1 ? A -64.070 6.213 14.574 1.000 1 A MET 37.340 1
ATOM 8 C CE . MET 1 1 ? A -64.295 6.232 12.776 1.000 1 A MET 37.340 1
ATOM 9 H H . MET 1 1 ? A -65.631 2.047 18.393 1.000 1 A MET 37.340 1
ATOM 10 H H2 . MET 1 1 ? A -66.000 3.587 17.927 1.000 1 A MET 37.340 1
ATOM 11 H HA . MET 1 1 ? A -64.996 2.306 16.093 1.000 1 A MET 37.340 1
ATOM 12 H HB2 . MET 1 1 ? A -62.814 4.198 16.483 1.000 1 A MET 37.340 1
ATOM 13 H HB3 . MET 1 1 ? A -64.310 4.926 17.047 1.000 1 A MET 37.340 1
ATOM 14 H HG2 . MET 1 1 ? A -63.696 3.858 14.287 1.000 1 A MET 37.340 1
ATOM 15 H HG3 . MET 1 1 ? A -65.353 4.214 14.813 1.000 1 A MET 37.340 1
ATOM 16 H HE1 . MET 1 1 ? A -65.287 5.858 12.524 1.000 1 A MET 37.340 1
ATOM 17 H HE2 . MET 1 1 ? A -64.198 7.256 12.417 1.000 1 A MET 37.340 1
ATOM 18 H HE3 . MET 1 1 ? A -63.529 5.618 12.303 1.000 1 A MET 37.340 1
ATOM 19 H H3 . MET 1 1 ? A -64.671 3.290 18.845 1.000 1 A MET 37.340 1
ATOM 20 N N . SER 2 2 ? A -63.169 0.635 16.672 1.000 1 A SER 37.970 1
ATOM 21 C CA . SER 2 2 ? A -62.222 -0.399 17.131 1.000 1 A SER 37.970 1
ATOM 22 C C . SER 2 2 ? A -60.768 -0.005 16.855 1.000 1 A SER 37.970 1
ATOM 23 O O . SER 2 2 ? A -60.477 0.596 15.819 1.000 1 A SER 37.970 1
ATOM 24 C CB . SER 2 2 ? A -62.537 -1.768 16.507 1.000 1 A SER 37.970 1
ATOM 25 O OG . SER 2 2 ? A -62.418 -1.727 15.100 1.000 1 A SER 37.970 1
ATOM 26 H H . SER 2 2 ? A -63.711 0.406 15.851 1.000 1 A SER 37.970 1
ATOM 27 H HA . SER 2 2 ? A -62.334 -0.504 18.210 1.000 1 A SER 37.970 1
ATOM 28 H HB2 . SER 2 2 ? A -63.555 -2.054 16.772 1.000 1 A SER 37.970 1
ATOM 29 H HB3 . SER 2 2 ? A -61.855 -2.519 16.906 1.000 1 A SER 37.970 1
ATOM 30 H HG . SER 2 2 ? A -61.551 -2.041 14.833 1.000 1 A SER 37.970 1
ATOM 31 N N . LEU 3 3 ? A -59.863 -0.379 17.770 1.000 1 A LEU 40.000 1
ATOM 32 C CA . LEU 3 3 ? A -58.422 -0.073 17.738 1.000 1 A LEU 40.000 1
ATOM 33 C C . LEU 3 3 ? A -57.744 -0.393 16.390 1.000 1 A LEU 40.000 1
ATOM 34 O O . LEU 3 3 ? A -56.795 0.282 16.004 1.000 1 A LEU 40.000 1
ATOM 35 C CB . LEU 3 3 ? A -57.716 -0.862 18.869 1.000 1 A LEU 40.000 1
ATOM 36 C CG . LEU 3 3 ? A -57.067 0.029 19.946 1.000 1 A LEU 40.000 1
ATOM 37 C CD1 . LEU 3 3 ? A -58.065 0.376 21.053 1.000 1 A LEU 40.000 1
ATOM 38 C CD2 . LEU 3 3 ? A -55.878 -0.692 20.578 1.000 1 A LEU 40.000 1
ATOM 39 H H . LEU 3 3 ? A -60.198 -0.843 18.602 1.000 1 A LEU 40.000 1
ATOM 40 H HA . LEU 3 3 ? A -58.293 0.996 17.906 1.000 1 A LEU 40.000 1
ATOM 41 H HB2 . LEU 3 3 ? A -58.396 -1.570 19.342 1.000 1 A LEU 40.000 1
ATOM 42 H HB3 . LEU 3 3 ? A -56.926 -1.462 18.417 1.000 1 A LEU 40.000 1
ATOM 43 H HG . LEU 3 3 ? A -56.700 0.948 19.490 1.000 1 A LEU 40.000 1
ATOM 44 H HD11 . LEU 3 3 ? A -58.918 0.906 20.628 1.000 1 A LEU 40.000 1
ATOM 45 H HD12 . LEU 3 3 ? A -58.404 -0.529 21.557 1.000 1 A LEU 40.000 1
ATOM 46 H HD13 . LEU 3 3 ? A -57.582 1.027 21.782 1.000 1 A LEU 40.000 1
ATOM 47 H HD21 . LEU 3 3 ? A -56.197 -1.630 21.032 1.000 1 A LEU 40.000 1
ATOM 48 H HD22 . LEU 3 3 ? A -55.121 -0.895 19.821 1.000 1 A LEU 40.000 1
ATOM 49 H HD23 . LEU 3 3 ? A -55.430 -0.059 21.345 1.000 1 A LEU 40.000 1
ATOM 50 N N . THR 4 4 ? A -58.271 -1.364 15.640 1.000 1 A THR 43.560 1
ATOM 51 C CA . THR 4 4 ? A -57.795 -1.739 14.300 1.000 1 A THR 43.560 1
ATOM 52 C C . THR 4 4 ? A -57.887 -0.617 13.265 1.000 1 A THR 43.560 1
ATOM 53 O O . THR 4 4 ? A -57.103 -0.599 12.322 1.000 1 A THR 43.560 1
ATOM 54 C CB . THR 4 4 ? A -58.570 -2.964 13.786 1.000 1 A THR 43.560 1
ATOM 55 O OG1 . THR 4 4 ? A -59.955 -2.882 14.093 1.000 1 A THR 43.560 1
ATOM 56 C CG2 . THR 4 4 ? A -58.053 -4.245 14.434 1.000 1 A THR 43.560 1
ATOM 57 H H . THR 4 4 ? A -59.061 -1.879 16.002 1.000 1 A THR 43.560 1
ATOM 58 H HA . THR 4 4 ? A -56.739 -1.999 14.363 1.000 1 A THR 43.560 1
ATOM 59 H HB . THR 4 4 ? A -58.443 -3.050 12.706 1.000 1 A THR 43.560 1
ATOM 60 H HG1 . THR 4 4 ? A -60.341 -3.669 13.700 1.000 1 A THR 43.560 1
ATOM 61 H HG21 . THR 4 4 ? A -56.998 -4.377 14.191 1.000 1 A THR 43.560 1
ATOM 62 H HG22 . THR 4 4 ? A -58.601 -5.105 14.051 1.000 1 A THR 43.560 1
ATOM 63 H HG23 . THR 4 4 ? A -58.164 -4.199 15.518 1.000 1 A THR 43.560 1
ATOM 64 N N . ARG 5 5 ? A -58.796 0.357 13.426 1.000 1 A ARG 40.280 1
ATOM 65 C CA . ARG 5 5 ? A -58.855 1.515 12.518 1.000 1 A ARG 40.280 1
ATOM 66 C C . ARG 5 5 ? A -57.773 2.553 12.814 1.000 1 A ARG 40.280 1
ATOM 67 O O . ARG 5 5 ? A -57.275 3.167 11.874 1.000 1 A ARG 40.280 1
ATOM 68 C CB . ARG 5 5 ? A -60.261 2.131 12.495 1.000 1 A ARG 40.280 1
ATOM 69 C CG . ARG 5 5 ? A -61.230 1.265 11.674 1.000 1 A ARG 40.280 1
ATOM 70 C CD . ARG 5 5 ? A -62.576 1.976 11.488 1.000 1 A ARG 40.280 1
ATOM 71 N NE . ARG 5 5 ? A -63.501 1.180 10.657 1.000 1 A ARG 40.280 1
ATOM 72 C CZ . ARG 5 5 ? A -64.748 1.490 10.342 1.000 1 A ARG 40.280 1
ATOM 73 N NH1 . ARG 5 5 ? A -65.312 2.591 10.758 1.000 1 A ARG 40.280 1
ATOM 74 N NH2 . ARG 5 5 ? A -65.458 0.695 9.592 1.000 1 A ARG 40.280 1
ATOM 75 H H . ARG 5 5 ? A -59.402 0.321 14.233 1.000 1 A ARG 40.280 1
ATOM 76 H HA . ARG 5 5 ? A -58.625 1.176 11.508 1.000 1 A ARG 40.280 1
ATOM 77 H HB2 . ARG 5 5 ? A -60.198 3.113 12.025 1.000 1 A ARG 40.280 1
ATOM 78 H HB3 . ARG 5 5 ? A -60.633 2.259 13.512 1.000 1 A ARG 40.280 1
ATOM 79 H HG2 . ARG 5 5 ? A -61.385 0.313 12.181 1.000 1 A ARG 40.280 1
ATOM 80 H HG3 . ARG 5 5 ? A -60.795 1.075 10.692 1.000 1 A ARG 40.280 1
ATOM 81 H HD2 . ARG 5 5 ? A -63.017 2.149 12.470 1.000 1 A ARG 40.280 1
ATOM 82 H HD3 . ARG 5 5 ? A -62.395 2.937 11.007 1.000 1 A ARG 40.280 1
ATOM 83 H HE . ARG 5 5 ? A -63.130 0.330 10.258 1.000 1 A ARG 40.280 1
ATOM 84 H HH11 . ARG 5 5 ? A -64.735 3.279 11.221 1.000 1 A ARG 40.280 1
ATOM 85 H HH12 . ARG 5 5 ? A -66.242 2.830 10.447 1.000 1 A ARG 40.280 1
ATOM 86 H HH21 . ARG 5 5 ? A -65.049 -0.147 9.211 1.000 1 A ARG 40.280 1
ATOM 87 H HH22 . ARG 5 5 ? A -66.399 0.944 9.321 1.000 1 A ARG 40.280 1
ATOM 88 N N . VAL 6 6 ? A -57.365 2.709 14.078 1.000 1 A VAL 45.750 1
ATOM 89 C CA . VAL 6 6 ? A -56.366 3.715 14.484 1.000 1 A VAL 45.750 1
ATOM 90 C C . VAL 6 6 ? A -54.976 3.347 13.963 1.000 1 A VAL 45.750 1
ATOM 91 O O . VAL 6 6 ? A -54.285 4.211 13.429 1.000 1 A VAL 45.750 1
ATOM 92 C CB . VAL 6 6 ? A -56.359 3.924 16.014 1.000 1 A VAL 45.750 1
ATOM 93 C CG1 . VAL 6 6 ? A -55.365 5.012 16.434 1.000 1 A VAL 45.750 1
ATOM 94 C CG2 . VAL 6 6 ? A -57.748 4.345 16.521 1.000 1 A VAL 45.750 1
ATOM 95 H H . VAL 6 6 ? A -57.726 2.080 14.780 1.000 1 A VAL 45.750 1
ATOM 96 H HA . VAL 6 6 ? A -56.628 4.668 14.024 1.000 1 A VAL 45.750 1
ATOM 97 H HB . VAL 6 6 ? A -56.082 2.990 16.503 1.000 1 A VAL 45.750 1
ATOM 98 H HG11 . VAL 6 6 ? A -55.581 5.945 15.915 1.000 1 A VAL 45.750 1
ATOM 99 H HG12 . VAL 6 6 ? A -55.423 5.179 17.510 1.000 1 A VAL 45.750 1
ATOM 100 H HG13 . VAL 6 6 ? A -54.346 4.703 16.199 1.000 1 A VAL 45.750 1
ATOM 101 H HG21 . VAL 6 6 ? A -58.060 5.265 16.027 1.000 1 A VAL 45.750 1
ATOM 102 H HG22 . VAL 6 6 ? A -57.707 4.517 17.597 1.000 1 A VAL 45.750 1
ATOM 103 H HG23 . VAL 6 6 ? A -58.480 3.560 16.329 1.000 1 A VAL 45.750 1
ATOM 104 N N . SER 7 7 ? A -54.596 2.066 14.009 1.000 1 A SER 41.380 1
ATOM 105 C CA . SER 7 7 ? A -53.311 1.614 13.456 1.000 1 A SER 41.380 1
ATOM 106 C C . SER 7 7 ? A -53.230 1.793 11.936 1.000 1 A SER 41.380 1
ATOM 107 O O . SER 7 7 ? A -52.202 2.241 11.435 1.000 1 A SER 41.380 1
ATOM 108 C CB . SER 7 7 ? A -53.028 0.162 13.853 1.000 1 A SER 41.380 1
ATOM 109 O OG . SER 7 7 ? A -54.111 -0.681 13.507 1.000 1 A SER 41.380 1
ATOM 110 H H . SER 7 7 ? A -55.198 1.373 14.430 1.000 1 A SER 41.380 1
ATOM 111 H HA . SER 7 7 ? A -52.519 2.228 13.884 1.000 1 A SER 41.380 1
ATOM 112 H HB2 . SER 7 7 ? A -52.123 -0.175 13.349 1.000 1 A SER 41.380 1
ATOM 113 H HB3 . SER 7 7 ? A -52.867 0.111 14.930 1.000 1 A SER 41.380 1
ATOM 114 H HG . SER 7 7 ? A -53.788 -1.585 13.491 1.000 1 A SER 41.380 1
ATOM 115 N N . SER 8 8 ? A -54.320 1.537 11.198 1.000 1 A SER 40.500 1
ATOM 116 C CA . SER 8 8 ? A -54.335 1.739 9.739 1.000 1 A SER 40.500 1
ATOM 117 C C . SER 8 8 ? A -54.256 3.217 9.333 1.000 1 A SER 40.500 1
ATOM 118 O O . SER 8 8 ? A -53.582 3.555 8.360 1.000 1 A SER 40.500 1
ATOM 119 C CB . SER 8 8 ? A -55.554 1.059 9.105 1.000 1 A SER 40.500 1
ATOM 120 O OG . SER 8 8 ? A -56.762 1.760 9.351 1.000 1 A SER 40.500 1
ATOM 121 H H . SER 8 8 ? A -55.103 1.087 11.649 1.000 1 A SER 40.500 1
ATOM 122 H HA . SER 8 8 ? A -53.450 1.257 9.325 1.000 1 A SER 40.500 1
ATOM 123 H HB2 . SER 8 8 ? A -55.403 1.002 8.027 1.000 1 A SER 40.500 1
ATOM 124 H HB3 . SER 8 8 ? A -55.640 0.043 9.491 1.000 1 A SER 40.500 1
ATOM 125 H HG . SER 8 8 ? A -56.738 2.157 10.225 1.000 1 A SER 40.500 1
ATOM 126 N N . MET 9 9 ? A -54.884 4.116 10.103 1.000 1 A MET 36.250 1
ATOM 127 C CA . MET 9 9 ? A -54.847 5.552 9.820 1.000 1 A MET 36.250 1
ATOM 128 C C . MET 9 9 ? A -53.464 6.149 10.091 1.000 1 A MET 36.250 1
ATOM 129 O O . MET 9 9 ? A -52.968 6.898 9.253 1.000 1 A MET 36.250 1
ATOM 130 C CB . MET 9 9 ? A -55.940 6.290 10.605 1.000 1 A MET 36.250 1
ATOM 131 C CG . MET 9 9 ? A -57.292 6.183 9.893 1.000 1 A MET 36.250 1
ATOM 132 S SD . MET 9 9 ? A -58.620 7.129 10.689 1.000 1 A MET 36.250 1
ATOM 133 C CE . MET 9 9 ? A -59.759 7.293 9.289 1.000 1 A MET 36.250 1
ATOM 134 H H . MET 9 9 ? A -55.404 3.797 10.908 1.000 1 A MET 36.250 1
ATOM 135 H HA . MET 9 9 ? A -55.038 5.701 8.758 1.000 1 A MET 36.250 1
ATOM 136 H HB2 . MET 9 9 ? A -56.014 5.895 11.618 1.000 1 A MET 36.250 1
ATOM 137 H HB3 . MET 9 9 ? A -55.679 7.347 10.665 1.000 1 A MET 36.250 1
ATOM 138 H HG2 . MET 9 9 ? A -57.167 6.560 8.878 1.000 1 A MET 36.250 1
ATOM 139 H HG3 . MET 9 9 ? A -57.588 5.135 9.834 1.000 1 A MET 36.250 1
ATOM 140 H HE1 . MET 9 9 ? A -59.268 7.839 8.484 1.000 1 A MET 36.250 1
ATOM 141 H HE2 . MET 9 9 ? A -60.049 6.305 8.931 1.000 1 A MET 36.250 1
ATOM 142 H HE3 . MET 9 9 ? A -60.645 7.845 9.605 1.000 1 A MET 36.250 1
ATOM 143 N N . ILE 10 10 ? A -52.802 5.773 11.192 1.000 1 A ILE 49.690 1
ATOM 144 C CA . ILE 10 10 ? A -51.450 6.269 11.500 1.000 1 A ILE 49.690 1
ATOM 145 C C . ILE 10 10 ? A -50.451 5.822 10.424 1.000 1 A ILE 49.690 1
ATOM 146 O O . ILE 10 10 ? A -49.671 6.645 9.949 1.000 1 A ILE 49.690 1
ATOM 147 C CB . ILE 10 10 ? A -51.022 5.857 12.928 1.000 1 A ILE 49.690 1
ATOM 148 C CG1 . ILE 10 10 ? A -51.932 6.559 13.966 1.000 1 A ILE 49.690 1
ATOM 149 C CG2 . ILE 10 10 ? A -49.547 6.223 13.192 1.000 1 A ILE 49.690 1
ATOM 150 C CD1 . ILE 10 10 ? A -51.767 6.032 15.396 1.000 1 A ILE 49.690 1
ATOM 151 H H . ILE 10 10 ? A -53.252 5.153 11.850 1.000 1 A ILE 49.690 1
ATOM 152 H HA . ILE 10 10 ? A -51.468 7.358 11.463 1.000 1 A ILE 49.690 1
ATOM 153 H HB . ILE 10 10 ? A -51.135 4.778 13.028 1.000 1 A ILE 49.690 1
ATOM 154 H HG12 . ILE 10 10 ? A -51.729 7.630 13.959 1.000 1 A ILE 49.690 1
ATOM 155 H HG13 . ILE 10 10 ? A -52.979 6.427 13.693 1.000 1 A ILE 49.690 1
ATOM 156 H HG21 . ILE 10 10 ? A -48.888 5.688 12.508 1.000 1 A ILE 49.690 1
ATOM 157 H HG22 . ILE 10 10 ? A -49.251 5.939 14.202 1.000 1 A ILE 49.690 1
ATOM 158 H HG23 . ILE 10 10 ? A -49.393 7.294 13.062 1.000 1 A ILE 49.690 1
ATOM 159 H HD11 . ILE 10 10 ? A -50.779 6.275 15.786 1.000 1 A ILE 49.690 1
ATOM 160 H HD12 . ILE 10 10 ? A -51.911 4.951 15.411 1.000 1 A ILE 49.690 1
ATOM 161 H HD13 . ILE 10 10 ? A -52.514 6.499 16.039 1.000 1 A ILE 49.690 1
ATOM 162 N N . LEU 11 11 ? A -50.530 4.566 9.962 1.000 1 A LEU 41.250 1
ATOM 163 C CA . LEU 11 11 ? A -49.644 4.080 8.899 1.000 1 A LEU 41.250 1
ATOM 164 C C . LEU 11 11 ? A -49.835 4.862 7.584 1.000 1 A LEU 41.250 1
ATOM 165 O O . LEU 11 11 ? A -48.861 5.207 6.920 1.000 1 A LEU 41.250 1
ATOM 166 C CB . LEU 11 11 ? A -49.855 2.566 8.689 1.000 1 A LEU 41.250 1
ATOM 167 C CG . LEU 11 11 ? A -48.517 1.831 8.481 1.000 1 A LEU 41.250 1
ATOM 168 C CD1 . LEU 11 11 ? A -47.895 1.463 9.832 1.000 1 A LEU 41.250 1
ATOM 169 C CD2 . LEU 11 11 ? A -48.719 0.547 7.681 1.000 1 A LEU 41.250 1
ATOM 170 H H . LEU 11 11 ? A -51.176 3.919 10.390 1.000 1 A LEU 41.250 1
ATOM 171 H HA . LEU 11 11 ? A -48.618 4.255 9.223 1.000 1 A LEU 41.250 1
ATOM 172 H HB2 . LEU 11 11 ? A -50.366 2.125 9.544 1.000 1 A LEU 41.250 1
ATOM 173 H HB3 . LEU 11 11 ? A -50.495 2.419 7.819 1.000 1 A LEU 41.250 1
ATOM 174 H HG . LEU 11 11 ? A -47.827 2.468 7.927 1.000 1 A LEU 41.250 1
ATOM 175 H HD11 . LEU 11 11 ? A -46.936 0.971 9.669 1.000 1 A LEU 41.250 1
ATOM 176 H HD12 . LEU 11 11 ? A -48.553 0.791 10.384 1.000 1 A LEU 41.250 1
ATOM 177 H HD13 . LEU 11 11 ? A -47.724 2.366 10.418 1.000 1 A LEU 41.250 1
ATOM 178 H HD21 . LEU 11 11 ? A -47.762 0.040 7.557 1.000 1 A LEU 41.250 1
ATOM 179 H HD22 . LEU 11 11 ? A -49.415 -0.115 8.197 1.000 1 A LEU 41.250 1
ATOM 180 H HD23 . LEU 11 11 ? A -49.110 0.790 6.693 1.000 1 A LEU 41.250 1
ATOM 181 N N . SER 12 12 ? A -51.082 5.208 7.237 1.000 1 A SER 39.690 1
ATOM 182 C CA . SER 12 12 ? A -51.379 5.969 6.015 1.000 1 A SER 39.690 1
ATOM 183 C C . SER 12 12 ? A -50.866 7.416 6.046 1.000 1 A SER 39.690 1
ATOM 184 O O . SER 12 12 ? A -50.414 7.925 5.021 1.000 1 A SER 39.690 1
ATOM 185 C CB . SER 12 12 ? A -52.879 5.908 5.703 1.000 1 A SER 39.690 1
ATOM 186 O OG . SER 12 12 ? A -53.676 6.634 6.622 1.000 1 A SER 39.690 1
ATOM 187 H H . SER 12 12 ? A -51.847 4.861 7.798 1.000 1 A SER 39.690 1
ATOM 188 H HA . SER 12 12 ? A -50.863 5.480 5.188 1.000 1 A SER 39.690 1
ATOM 189 H HB2 . SER 12 12 ? A -53.196 4.865 5.706 1.000 1 A SER 39.690 1
ATOM 190 H HB3 . SER 12 12 ? A -53.047 6.310 4.704 1.000 1 A SER 39.690 1
ATOM 191 H HG . SER 12 12 ? A -53.289 6.611 7.500 1.000 1 A SER 39.690 1
ATOM 192 N N . VAL 13 13 ? A -50.868 8.070 7.215 1.000 1 A VAL 42.090 1
ATOM 193 C CA . VAL 13 13 ? A -50.408 9.463 7.355 1.000 1 A VAL 42.090 1
ATOM 194 C C . VAL 13 13 ? A -48.882 9.552 7.290 1.000 1 A VAL 42.090 1
ATOM 195 O O . VAL 13 13 ? A -48.357 10.457 6.643 1.000 1 A VAL 42.090 1
ATOM 196 C CB . VAL 13 13 ? A -50.977 10.104 8.638 1.000 1 A VAL 42.090 1
ATOM 197 C CG1 . VAL 13 13 ? A -50.416 11.509 8.894 1.000 1 A VAL 42.090 1
ATOM 198 C CG2 . VAL 13 13 ? A -52.503 10.246 8.541 1.000 1 A VAL 42.090 1
ATOM 199 H H . VAL 13 13 ? A -51.204 7.588 8.037 1.000 1 A VAL 42.090 1
ATOM 200 H HA . VAL 13 13 ? A -50.784 10.037 6.509 1.000 1 A VAL 42.090 1
ATOM 201 H HB . VAL 13 13 ? A -50.735 9.472 9.493 1.000 1 A VAL 42.090 1
ATOM 202 H HG11 . VAL 13 13 ? A -50.585 12.145 8.025 1.000 1 A VAL 42.090 1
ATOM 203 H HG12 . VAL 13 13 ? A -50.899 11.952 9.765 1.000 1 A VAL 42.090 1
ATOM 204 H HG13 . VAL 13 13 ? A -49.346 11.456 9.095 1.000 1 A VAL 42.090 1
ATOM 205 H HG21 . VAL 13 13 ? A -52.897 10.641 9.478 1.000 1 A VAL 42.090 1
ATOM 206 H HG22 . VAL 13 13 ? A -52.969 9.279 8.351 1.000 1 A VAL 42.090 1
ATOM 207 H HG23 . VAL 13 13 ? A -52.764 10.924 7.729 1.000 1 A VAL 42.090 1
ATOM 208 N N . VAL 14 14 ? A -48.158 8.591 7.876 1.000 1 A VAL 44.030 1
ATOM 209 C CA . VAL 14 14 ? A -46.685 8.567 7.811 1.000 1 A VAL 44.030 1
ATOM 210 C C . VAL 14 14 ? A -46.198 8.350 6.373 1.000 1 A VAL 44.030 1
ATOM 211 O O . VAL 14 14 ? A -45.269 9.029 5.936 1.000 1 A VAL 44.030 1
ATOM 212 C CB . VAL 14 14 ? A -46.102 7.527 8.789 1.000 1 A VAL 44.030 1
ATOM 213 C CG1 . VAL 14 14 ? A -44.572 7.448 8.703 1.000 1 A VAL 44.030 1
ATOM 214 C CG2 . VAL 14 14 ? A -46.452 7.892 10.240 1.000 1 A VAL 44.030 1
ATOM 215 H H . VAL 14 14 ? A -48.635 7.863 8.390 1.000 1 A VAL 44.030 1
ATOM 216 H HA . VAL 14 14 ? A -46.313 9.545 8.115 1.000 1 A VAL 44.030 1
ATOM 217 H HB . VAL 14 14 ? A -46.518 6.546 8.561 1.000 1 A VAL 44.030 1
ATOM 218 H HG11 . VAL 14 14 ? A -44.191 6.758 9.456 1.000 1 A VAL 44.030 1
ATOM 219 H HG12 . VAL 14 14 ? A -44.266 7.080 7.724 1.000 1 A VAL 44.030 1
ATOM 220 H HG13 . VAL 14 14 ? A -44.134 8.433 8.866 1.000 1 A VAL 44.030 1
ATOM 221 H HG21 . VAL 14 14 ? A -46.016 8.858 10.497 1.000 1 A VAL 44.030 1
ATOM 222 H HG22 . VAL 14 14 ? A -47.532 7.946 10.376 1.000 1 A VAL 44.030 1
ATOM 223 H HG23 . VAL 14 14 ? A -46.060 7.132 10.915 1.000 1 A VAL 44.030 1
ATOM 224 N N . CYS 15 15 ? A -46.867 7.496 5.589 1.000 1 A CYS 35.560 1
ATOM 225 C CA . CYS 15 15 ? A -46.516 7.319 4.177 1.000 1 A CYS 35.560 1
ATOM 226 C C . CYS 15 15 ? A -46.811 8.560 3.315 1.000 1 A CYS 35.560 1
ATOM 227 O O . CYS 15 15 ? A -46.047 8.850 2.398 1.000 1 A CYS 35.560 1
ATOM 228 C CB . CYS 15 15 ? A -47.225 6.076 3.623 1.000 1 A CYS 35.560 1
ATOM 229 S SG . CYS 15 15 ? A -46.437 4.573 4.271 1.000 1 A CYS 35.560 1
ATOM 230 H H . CYS 15 15 ? A -47.589 6.915 5.990 1.000 1 A CYS 35.560 1
ATOM 231 H HA . CYS 15 15 ? A -45.441 7.157 4.104 1.000 1 A CYS 35.560 1
ATOM 232 H HB2 . CYS 15 15 ? A -48.280 6.094 3.895 1.000 1 A CYS 35.560 1
ATOM 233 H HB3 . CYS 15 15 ? A -47.141 6.071 2.536 1.000 1 A CYS 35.560 1
ATOM 234 H HG . CYS 15 15 ? A -45.209 4.799 3.797 1.000 1 A CYS 35.560 1
ATOM 235 N N . LEU 16 16 ? A -47.876 9.318 3.596 1.000 1 A LEU 29.480 1
ATOM 236 C CA . LEU 16 16 ? A -48.228 10.507 2.805 1.000 1 A LEU 29.480 1
ATOM 237 C C . LEU 16 16 ? A -47.295 11.703 3.059 1.000 1 A LEU 29.480 1
ATOM 238 O O . LEU 16 16 ? A -46.957 12.414 2.113 1.000 1 A LEU 29.480 1
ATOM 239 C CB . LEU 16 16 ? A -49.715 10.844 3.033 1.000 1 A LEU 29.480 1
ATOM 240 C CG . LEU 16 16 ? A -50.599 10.346 1.871 1.000 1 A LEU 29.480 1
ATOM 241 C CD1 . LEU 16 16 ? A -51.983 9.928 2.360 1.000 1 A LEU 29.480 1
ATOM 242 C CD2 . LEU 16 16 ? A -50.771 11.444 0.818 1.000 1 A LEU 29.480 1
ATOM 243 H H . LEU 16 16 ? A -48.484 9.041 4.353 1.000 1 A LEU 29.480 1
ATOM 244 H HA . LEU 16 16 ? A -48.088 10.265 1.751 1.000 1 A LEU 29.480 1
ATOM 245 H HB2 . LEU 16 16 ? A -49.838 11.922 3.140 1.000 1 A LEU 29.480 1
ATOM 246 H HB3 . LEU 16 16 ? A -50.047 10.397 3.970 1.000 1 A LEU 29.480 1
ATOM 247 H HG . LEU 16 16 ? A -50.141 9.473 1.404 1.000 1 A LEU 29.480 1
ATOM 248 H HD11 . LEU 16 16 ? A -52.477 10.770 2.845 1.000 1 A LEU 29.480 1
ATOM 249 H HD12 . LEU 16 16 ? A -52.585 9.588 1.517 1.000 1 A LEU 29.480 1
ATOM 250 H HD13 . LEU 16 16 ? A -51.884 9.110 3.073 1.000 1 A LEU 29.480 1
ATOM 251 H HD21 . LEU 16 16 ? A -51.349 11.061 -0.023 1.000 1 A LEU 29.480 1
ATOM 252 H HD22 . LEU 16 16 ? A -49.792 11.760 0.457 1.000 1 A LEU 29.480 1
ATOM 253 H HD23 . LEU 16 16 ? A -51.286 12.303 1.249 1.000 1 A LEU 29.480 1
ATOM 254 N N . ILE 17 17 ? A -46.819 11.907 4.292 1.000 1 A ILE 38.060 1
ATOM 255 C CA . ILE 17 17 ? A -45.910 13.026 4.607 1.000 1 A ILE 38.060 1
ATOM 256 C C . ILE 17 17 ? A -44.520 12.806 3.982 1.000 1 A ILE 38.060 1
ATOM 257 O O . ILE 17 17 ? A -43.920 13.757 3.478 1.000 1 A ILE 38.060 1
ATOM 258 C CB . ILE 17 17 ? A -45.868 13.283 6.132 1.000 1 A ILE 38.060 1
ATOM 259 C CG1 . ILE 17 17 ? A -47.275 13.690 6.638 1.000 1 A ILE 38.060 1
ATOM 260 C CG2 . ILE 17 17 ? A -44.855 14.392 6.479 1.000 1 A ILE 38.060 1
ATOM 261 C CD1 . ILE 17 17 ? A -47.409 13.721 8.165 1.000 1 A ILE 38.060 1
ATOM 262 H H . ILE 17 17 ? A -47.131 11.303 5.039 1.000 1 A ILE 38.060 1
ATOM 263 H HA . ILE 17 17 ? A -46.309 13.928 4.141 1.000 1 A ILE 38.060 1
ATOM 264 H HB . ILE 17 17 ? A -45.563 12.362 6.629 1.000 1 A ILE 38.060 1
ATOM 265 H HG12 . ILE 17 17 ? A -47.530 14.673 6.242 1.000 1 A ILE 38.060 1
ATOM 266 H HG13 . ILE 17 17 ? A -48.024 12.989 6.270 1.000 1 A ILE 38.060 1
ATOM 267 H HG21 . ILE 17 17 ? A -43.849 14.101 6.178 1.000 1 A ILE 38.060 1
ATOM 268 H HG22 . ILE 17 17 ? A -45.121 15.320 5.973 1.000 1 A ILE 38.060 1
ATOM 269 H HG23 . ILE 17 17 ? A -44.825 14.564 7.555 1.000 1 A ILE 38.060 1
ATOM 270 H HD11 . ILE 17 17 ? A -46.801 14.520 8.590 1.000 1 A ILE 38.060 1
ATOM 271 H HD12 . ILE 17 17 ? A -48.451 13.905 8.429 1.000 1 A ILE 38.060 1
ATOM 272 H HD13 . ILE 17 17 ? A -47.101 12.764 8.584 1.000 1 A ILE 38.060 1
ATOM 273 N N . GLY 18 18 ? A -44.048 11.556 3.911 1.000 1 A GLY 32.780 1
ATOM 274 C CA . GLY 18 18 ? A -42.769 11.225 3.271 1.000 1 A GLY 32.780 1
ATOM 275 C C . GLY 18 18 ? A -42.726 11.499 1.762 1.000 1 A GLY 32.780 1
ATOM 276 O O . GLY 18 18 ? A -41.664 11.790 1.222 1.000 1 A GLY 32.780 1
ATOM 277 H H . GLY 18 18 ? A -44.575 10.812 4.346 1.000 1 A GLY 32.780 1
ATOM 278 H HA2 . GLY 18 18 ? A -41.972 11.800 3.743 1.000 1 A GLY 32.780 1
ATOM 279 H HA3 . GLY 18 18 ? A -42.565 10.165 3.425 1.000 1 A GLY 32.780 1
ATOM 280 N N . VAL 19 19 ? A -43.872 11.462 1.071 1.000 1 A VAL 36.060 1
ATOM 281 C CA . VAL 19 19 ? A -43.924 11.650 -0.392 1.000 1 A VAL 36.060 1
ATOM 282 C C . VAL 19 19 ? A -44.081 13.123 -0.792 1.000 1 A VAL 36.060 1
ATOM 283 O O . VAL 19 19 ? A -43.597 13.520 -1.852 1.000 1 A VAL 36.060 1
ATOM 284 C CB . VAL 19 19 ? A -45.007 10.741 -1.009 1.000 1 A VAL 36.060 1
ATOM 285 C CG1 . VAL 19 19 ? A -45.139 10.914 -2.529 1.000 1 A VAL 36.060 1
ATOM 286 C CG2 . VAL 19 19 ? A -44.674 9.261 -0.765 1.000 1 A VAL 36.060 1
ATOM 287 H H . VAL 19 19 ? A -44.719 11.215 1.563 1.000 1 A VAL 36.060 1
ATOM 288 H HA . VAL 19 19 ? A -42.971 11.331 -0.813 1.000 1 A VAL 36.060 1
ATOM 289 H HB . VAL 19 19 ? A -45.969 10.967 -0.549 1.000 1 A VAL 36.060 1
ATOM 290 H HG11 . VAL 19 19 ? A -45.508 11.912 -2.762 1.000 1 A VAL 36.060 1
ATOM 291 H HG12 . VAL 19 19 ? A -45.851 10.189 -2.924 1.000 1 A VAL 36.060 1
ATOM 292 H HG13 . VAL 19 19 ? A -44.169 10.766 -3.005 1.000 1 A VAL 36.060 1
ATOM 293 H HG21 . VAL 19 19 ? A -44.592 9.057 0.303 1.000 1 A VAL 36.060 1
ATOM 294 H HG22 . VAL 19 19 ? A -45.466 8.629 -1.168 1.000 1 A VAL 36.060 1
ATOM 295 H HG23 . VAL 19 19 ? A -43.728 9.005 -1.242 1.000 1 A VAL 36.060 1
ATOM 296 N N . VAL 20 20 ? A -44.713 13.961 0.037 1.000 1 A VAL 32.910 1
ATOM 297 C CA . VAL 20 20 ? A -44.989 15.368 -0.320 1.000 1 A VAL 32.910 1
ATOM 298 C C . VAL 20 20 ? A -43.834 16.312 0.046 1.000 1 A VAL 32.910 1
ATOM 299 O O . VAL 20 20 ? A -43.598 17.282 -0.671 1.000 1 A VAL 32.910 1
ATOM 300 C CB . VAL 20 20 ? A -46.349 15.827 0.246 1.000 1 A VAL 32.910 1
ATOM 301 C CG1 . VAL 20 20 ? A -46.700 17.264 -0.163 1.000 1 A VAL 32.910 1
ATOM 302 C CG2 . VAL 20 20 ? A -47.485 14.933 -0.277 1.000 1 A VAL 32.910 1
ATOM 303 H H . VAL 20 20 ? A -45.084 13.592 0.902 1.000 1 A VAL 32.910 1
ATOM 304 H HA . VAL 20 20 ? A -45.077 15.430 -1.405 1.000 1 A VAL 32.910 1
ATOM 305 H HB . VAL 20 20 ? A -46.324 15.766 1.334 1.000 1 A VAL 32.910 1
ATOM 306 H HG11 . VAL 20 20 ? A -47.696 17.522 0.196 1.000 1 A VAL 32.910 1
ATOM 307 H HG12 . VAL 20 20 ? A -45.992 17.965 0.282 1.000 1 A VAL 32.910 1
ATOM 308 H HG13 . VAL 20 20 ? A -46.668 17.367 -1.247 1.000 1 A VAL 32.910 1
ATOM 309 H HG21 . VAL 20 20 ? A -47.523 14.972 -1.366 1.000 1 A VAL 32.910 1
ATOM 310 H HG22 . VAL 20 20 ? A -48.439 15.270 0.130 1.000 1 A VAL 32.910 1
ATOM 311 H HG23 . VAL 20 20 ? A -47.336 13.899 0.036 1.000 1 A VAL 32.910 1
ATOM 312 N N . GLY 21 21 ? A -43.048 16.013 1.086 1.000 1 A GLY 27.410 1
ATOM 313 C CA . GLY 21 21 ? A -41.925 16.870 1.501 1.000 1 A GLY 27.410 1
ATOM 314 C C . GLY 21 21 ? A -40.726 16.900 0.542 1.000 1 A GLY 27.410 1
ATOM 315 O O . GLY 21 21 ? A -39.902 17.802 0.630 1.000 1 A GLY 27.410 1
ATOM 316 H H . GLY 21 21 ? A -43.264 15.203 1.648 1.000 1 A GLY 27.410 1
ATOM 317 H HA2 . GLY 21 21 ? A -41.562 16.522 2.468 1.000 1 A GLY 27.410 1
ATOM 318 H HA3 . GLY 21 21 ? A -42.280 17.894 1.623 1.000 1 A GLY 27.410 1
ATOM 319 N N . GLY 22 22 ? A -40.621 15.944 -0.388 1.000 1 A GLY 28.620 1
ATOM 320 C CA . GLY 22 22 ? A -39.439 15.786 -1.246 1.000 1 A GLY 28.620 1
ATOM 321 C C . GLY 22 22 ? A -39.502 16.452 -2.625 1.000 1 A GLY 28.620 1
ATOM 322 O O . GLY 22 22 ? A -38.566 16.285 -3.400 1.000 1 A GLY 28.620 1
ATOM 323 H H . GLY 22 22 ? A -41.328 15.224 -0.407 1.000 1 A GLY 28.620 1
ATOM 324 H HA2 . GLY 22 22 ? A -39.270 14.721 -1.404 1.000 1 A GLY 28.620 1
ATOM 325 H HA3 . GLY 22 22 ? A -38.563 16.180 -0.732 1.000 1 A GLY 28.620 1
ATOM 326 N N . LYS 23 23 ? A -40.590 17.152 -2.989 1.000 1 A LYS 27.420 1
ATOM 327 C CA . LYS 23 23 ? A -40.809 17.614 -4.381 1.000 1 A LYS 27.420 1
ATOM 328 C C . LYS 23 23 ? A -40.923 19.124 -4.615 1.000 1 A LYS 27.420 1
ATOM 329 O O . LYS 23 23 ? A -41.241 19.518 -5.733 1.000 1 A LYS 27.420 1
ATOM 330 C CB . LYS 23 23 ? A -41.948 16.809 -5.044 1.000 1 A LYS 27.420 1
ATOM 331 C CG . LYS 23 23 ? A -41.405 15.534 -5.706 1.000 1 A LYS 27.420 1
ATOM 332 C CD . LYS 23 23 ? A -42.452 14.904 -6.632 1.000 1 A LYS 27.420 1
ATOM 333 C CE . LYS 23 23 ? A -41.843 13.686 -7.332 1.000 1 A LYS 27.420 1
ATOM 334 N NZ . LYS 23 23 ? A -42.789 13.083 -8.302 1.000 1 A LYS 27.420 1
ATOM 335 H H . LYS 23 23 ? A -41.322 17.272 -2.304 1.000 1 A LYS 27.420 1
ATOM 336 H HA . LYS 23 23 ? A -39.903 17.396 -4.947 1.000 1 A LYS 27.420 1
ATOM 337 H HB2 . LYS 23 23 ? A -42.708 16.553 -4.305 1.000 1 A LYS 27.420 1
ATOM 338 H HB3 . LYS 23 23 ? A -42.430 17.407 -5.818 1.000 1 A LYS 27.420 1
ATOM 339 H HG2 . LYS 23 23 ? A -40.528 15.783 -6.304 1.000 1 A LYS 27.420 1
ATOM 340 H HG3 . LYS 23 23 ? A -41.113 14.821 -4.935 1.000 1 A LYS 27.420 1
ATOM 341 H HD2 . LYS 23 23 ? A -42.756 15.640 -7.377 1.000 1 A LYS 27.420 1
ATOM 342 H HD3 . LYS 23 23 ? A -43.318 14.605 -6.042 1.000 1 A LYS 27.420 1
ATOM 343 H HE2 . LYS 23 23 ? A -41.560 12.958 -6.572 1.000 1 A LYS 27.420 1
ATOM 344 H HE3 . LYS 23 23 ? A -40.931 14.000 -7.841 1.000 1 A LYS 27.420 1
ATOM 345 H HZ1 . LYS 23 23 ? A -43.038 13.757 -9.011 1.000 1 A LYS 27.420 1
ATOM 346 H HZ2 . LYS 23 23 ? A -42.362 12.285 -8.751 1.000 1 A LYS 27.420 1
ATOM 347 H HZ3 . LYS 23 23 ? A -43.626 12.777 -7.827 1.000 1 A LYS 27.420 1
ATOM 348 N N . ALA 24 24 ? A -40.631 19.987 -3.646 1.000 1 A ALA 26.050 1
ATOM 349 C CA . ALA 24 24 ? A -40.725 21.433 -3.853 1.000 1 A ALA 26.050 1
ATOM 350 C C . ALA 24 24 ? A -39.393 22.146 -3.599 1.000 1 A ALA 26.050 1
ATOM 351 O O . ALA 24 24 ? A -38.797 21.966 -2.547 1.000 1 A ALA 26.050 1
ATOM 352 C CB . ALA 24 24 ? A -41.863 21.990 -2.992 1.000 1 A ALA 26.050 1
ATOM 353 H H . ALA 24 24 ? A -40.276 19.648 -2.763 1.000 1 A ALA 26.050 1
ATOM 354 H HA . ALA 24 24 ? A -41.000 21.645 -4.887 1.000 1 A ALA 26.050 1
ATOM 355 H HB1 . ALA 24 24 ? A -42.797 21.482 -3.229 1.000 1 A ALA 26.050 1
ATOM 356 H HB2 . ALA 24 24 ? A -41.978 23.058 -3.180 1.000 1 A ALA 26.050 1
ATOM 357 H HB3 . ALA 24 24 ? A -41.629 21.844 -1.937 1.000 1 A ALA 26.050 1
ATOM 358 N N . LEU 25 25 ? A -39.034 23.028 -4.541 1.000 1 A LEU 25.860 1
ATOM 359 C CA . LEU 25 25 ? A -38.003 24.077 -4.472 1.000 1 A LEU 25.860 1
ATOM 360 C C . LEU 25 25 ? A -36.599 23.698 -4.963 1.000 1 A LEU 25.860 1
ATOM 361 O O . LEU 25 25 ? A -35.619 23.831 -4.242 1.000 1 A LEU 25.860 1
ATOM 362 C CB . LEU 25 25 ? A -38.002 24.809 -3.112 1.000 1 A LEU 25.860 1
ATOM 363 C CG . LEU 25 25 ? A -39.345 25.468 -2.752 1.000 1 A LEU 25.860 1
ATOM 364 C CD1 . LEU 25 25 ? A -39.545 25.494 -1.240 1.000 1 A LEU 25.860 1
ATOM 365 C CD2 . LEU 25 25 ? A -39.399 26.901 -3.286 1.000 1 A LEU 25.860 1
ATOM 366 H H . LEU 25 25 ? A -39.621 23.045 -5.363 1.000 1 A LEU 25.860 1
ATOM 367 H HA . LEU 25 25 ? A -38.322 24.834 -5.188 1.000 1 A LEU 25.860 1
ATOM 368 H HB2 . LEU 25 25 ? A -37.703 24.113 -2.329 1.000 1 A LEU 25.860 1
ATOM 369 H HB3 . LEU 25 25 ? A -37.231 25.579 -3.125 1.000 1 A LEU 25.860 1
ATOM 370 H HG . LEU 25 25 ? A -40.179 24.912 -3.181 1.000 1 A LEU 25.860 1
ATOM 371 H HD11 . LEU 25 25 ? A -39.553 24.473 -0.857 1.000 1 A LEU 25.860 1
ATOM 372 H HD12 . LEU 25 25 ? A -40.493 25.972 -0.995 1.000 1 A LEU 25.860 1
ATOM 373 H HD13 . LEU 25 25 ? A -38.730 26.042 -0.767 1.000 1 A LEU 25.860 1
ATOM 374 H HD21 . LEU 25 25 ? A -39.277 26.901 -4.369 1.000 1 A LEU 25.860 1
ATOM 375 H HD22 . LEU 25 25 ? A -38.606 27.498 -2.835 1.000 1 A LEU 25.860 1
ATOM 376 H HD23 . LEU 25 25 ? A -40.362 27.348 -3.039 1.000 1 A LEU 25.860 1
ATOM 377 N N . TRP 26 26 ? A -36.478 23.381 -6.254 1.000 1 A TRP 23.670 1
ATOM 378 C CA . TRP 26 26 ? A -35.300 23.825 -7.007 1.000 1 A TRP 23.670 1
ATOM 379 C C . TRP 26 26 ? A -35.728 24.351 -8.380 1.000 1 A TRP 23.670 1
ATOM 380 O O . TRP 26 26 ? A -35.944 23.608 -9.334 1.000 1 A TRP 23.670 1
ATOM 381 C CB . TRP 26 26 ? A -34.185 22.764 -7.024 1.000 1 A TRP 23.670 1
ATOM 382 C CG . TRP 26 26 ? A -32.846 23.306 -6.608 1.000 1 A TRP 23.670 1
ATOM 383 C CD1 . TRP 26 26 ? A -32.550 23.793 -5.380 1.000 1 A TRP 23.670 1
ATOM 384 C CD2 . TRP 26 26 ? A -31.616 23.438 -7.387 1.000 1 A TRP 23.670 1
ATOM 385 N NE1 . TRP 26 26 ? A -31.242 24.232 -5.347 1.000 1 A TRP 23.670 1
ATOM 386 C CE2 . TRP 26 26 ? A -30.614 24.029 -6.556 1.000 1 A TRP 23.670 1
ATOM 387 C CE3 . TRP 26 26 ? A -31.241 23.115 -8.709 1.000 1 A TRP 23.670 1
ATOM 388 C CZ2 . TRP 26 26 ? A -29.314 24.290 -7.010 1.000 1 A TRP 23.670 1
ATOM 389 C CZ3 . TRP 26 26 ? A -29.936 23.368 -9.175 1.000 1 A TRP 23.670 1
ATOM 390 C CH2 . TRP 26 26 ? A -28.976 23.956 -8.332 1.000 1 A TRP 23.670 1
ATOM 391 H H . TRP 26 26 ? A -37.311 23.172 -6.787 1.000 1 A TRP 23.670 1
ATOM 392 H HA . TRP 26 26 ? A -34.880 24.682 -6.481 1.000 1 A TRP 23.670 1
ATOM 393 H HB2 . TRP 26 26 ? A -34.103 22.320 -8.016 1.000 1 A TRP 23.670 1
ATOM 394 H HB3 . TRP 26 26 ? A -34.438 21.960 -6.333 1.000 1 A TRP 23.670 1
ATOM 395 H HD1 . TRP 26 26 ? A -33.239 23.832 -4.549 1.000 1 A TRP 23.670 1
ATOM 396 H HE1 . TRP 26 26 ? A -30.816 24.640 -4.528 1.000 1 A TRP 23.670 1
ATOM 397 H HE3 . TRP 26 26 ? A -31.972 22.670 -9.367 1.000 1 A TRP 23.670 1
ATOM 398 H HZ2 . TRP 26 26 ? A -28.594 24.757 -6.354 1.000 1 A TRP 23.670 1
ATOM 399 H HZ3 . TRP 26 26 ? A -29.672 23.119 -10.193 1.000 1 A TRP 23.670 1
ATOM 400 H HH2 . TRP 26 26 ? A -27.985 24.163 -8.709 1.000 1 A TRP 23.670 1
ATOM 401 N N . THR 27 27 ? A -35.951 25.663 -8.434 1.000 1 A THR 24.980 1
ATOM 402 C CA . THR 27 27 ? A -36.094 26.443 -9.666 1.000 1 A THR 24.980 1
ATOM 403 C C . THR 27 27 ? A -34.705 26.704 -10.261 1.000 1 A THR 24.980 1
ATOM 404 O O . THR 27 27 ? A -33.817 27.128 -9.520 1.000 1 A THR 24.980 1
ATOM 405 C CB . THR 27 27 ? A -36.791 27.787 -9.401 1.000 1 A THR 24.980 1
ATOM 406 O OG1 . THR 27 27 ? A -36.425 28.292 -8.135 1.000 1 A THR 24.980 1
ATOM 407 C CG2 . THR 27 27 ? A -38.310 27.633 -9.415 1.000 1 A THR 24.980 1
ATOM 408 H H . THR 27 27 ? A -35.811 26.205 -7.593 1.000 1 A THR 24.980 1
ATOM 409 H HA . THR 27 27 ? A -36.704 25.868 -10.363 1.000 1 A THR 24.980 1
ATOM 410 H HB . THR 27 27 ? A -36.512 28.503 -10.174 1.000 1 A THR 24.980 1
ATOM 411 H HG1 . THR 27 27 ? A -35.492 28.512 -8.175 1.000 1 A THR 24.980 1
ATOM 412 H HG21 . THR 27 27 ? A -38.617 26.919 -8.650 1.000 1 A THR 24.980 1
ATOM 413 H HG22 . THR 27 27 ? A -38.637 27.283 -10.394 1.000 1 A THR 24.980 1
ATOM 414 H HG23 . THR 27 27 ? A -38.771 28.599 -9.212 1.000 1 A THR 24.980 1
ATOM 415 N N . PRO 28 28 ? A -34.501 26.468 -11.567 1.000 1 A PRO 27.450 1
ATOM 416 C CA . PRO 28 28 ? A -33.191 26.506 -12.210 1.000 1 A PRO 27.450 1
ATOM 417 C C . PRO 28 28 ? A -32.768 27.948 -12.523 1.000 1 A PRO 27.450 1
ATOM 418 O O . PRO 28 28 ? A -33.556 28.718 -13.073 1.000 1 A PRO 27.450 1
ATOM 419 C CB . PRO 28 28 ? A -33.368 25.652 -13.470 1.000 1 A PRO 27.450 1
ATOM 420 C CG . PRO 28 28 ? A -34.821 25.916 -13.867 1.000 1 A PRO 27.450 1
ATOM 421 C CD . PRO 28 28 ? A -35.522 26.064 -12.522 1.000 1 A PRO 27.450 1
ATOM 422 H HA . PRO 28 28 ? A -32.443 26.046 -11.563 1.000 1 A PRO 27.450 1
ATOM 423 H HB2 . PRO 28 28 ? A -33.252 24.600 -13.211 1.000 1 A PRO 27.450 1
ATOM 424 H HB3 . PRO 28 28 ? A -32.669 25.928 -14.260 1.000 1 A PRO 27.450 1
ATOM 425 H HG2 . PRO 28 28 ? A -34.886 26.853 -14.420 1.000 1 A PRO 27.450 1
ATOM 426 H HG3 . PRO 28 28 ? A -35.238 25.099 -14.456 1.000 1 A PRO 27.450 1
ATOM 427 H HD2 . PRO 28 28 ? A -35.927 25.095 -12.230 1.000 1 A PRO 27.450 1
ATOM 428 H HD3 . PRO 28 28 ? A -36.319 26.805 -12.589 1.000 1 A PRO 27.450 1
ATOM 429 N N . GLN 29 29 ? A -31.526 28.313 -12.190 1.000 1 A GLN 27.770 1
ATOM 430 C CA . GLN 29 29 ? A -30.931 29.600 -12.569 1.000 1 A GLN 27.770 1
ATOM 431 C C . GLN 29 29 ? A -29.989 29.443 -13.780 1.000 1 A GLN 27.770 1
ATOM 432 O O . GLN 29 29 ? A -29.340 28.402 -13.904 1.000 1 A GLN 27.770 1
ATOM 433 C CB . GLN 29 29 ? A -30.244 30.282 -11.372 1.000 1 A GLN 27.770 1
ATOM 434 C CG . GLN 29 29 ? A -30.958 31.592 -10.993 1.000 1 A GLN 27.770 1
ATOM 435 C CD . GLN 29 29 ? A -30.227 32.363 -9.900 1.000 1 A GLN 27.770 1
ATOM 436 O OE1 . GLN 29 29 ? A -29.607 31.809 -9.011 1.000 1 A GLN 27.770 1
ATOM 437 N NE2 . GLN 29 29 ? A -30.281 33.678 -9.905 1.000 1 A GLN 27.770 1
ATOM 438 H H . GLN 29 29 ? A -30.916 27.634 -11.758 1.000 1 A GLN 27.770 1
ATOM 439 H HA . GLN 29 29 ? A -31.758 30.242 -12.872 1.000 1 A GLN 27.770 1
ATOM 440 H HB2 . GLN 29 29 ? A -30.240 29.614 -10.510 1.000 1 A GLN 27.770 1
ATOM 441 H HB3 . GLN 29 29 ? A -29.209 30.508 -11.626 1.000 1 A GLN 27.770 1
ATOM 442 H HG2 . GLN 29 29 ? A -31.041 32.235 -11.869 1.000 1 A GLN 27.770 1
ATOM 443 H HG3 . GLN 29 29 ? A -31.965 31.367 -10.642 1.000 1 A GLN 27.770 1
ATOM 444 H HE21 . GLN 29 29 ? A -29.736 34.128 -9.184 1.000 1 A GLN 27.770 1
ATOM 445 H HE22 . GLN 29 29 ? A -30.733 34.181 -10.655 1.000 1 A GLN 27.770 1
ATOM 446 N N . PRO 30 30 ? A -29.943 30.441 -14.683 1.000 1 A PRO 29.920 1
ATOM 447 C CA . PRO 30 30 ? A -29.328 30.328 -15.998 1.000 1 A PRO 29.920 1
ATOM 448 C C . PRO 30 30 ? A -27.847 30.733 -16.029 1.000 1 A PRO 29.920 1
ATOM 449 O O . PRO 30 30 ? A -27.391 31.537 -15.225 1.000 1 A PRO 29.920 1
ATOM 450 C CB . PRO 30 30 ? A -30.167 31.251 -16.887 1.000 1 A PRO 29.920 1
ATOM 451 C CG . PRO 30 30 ? A -30.507 32.402 -15.944 1.000 1 A PRO 29.920 1
ATOM 452 C CD . PRO 30 30 ? A -30.614 31.732 -14.578 1.000 1 A PRO 29.920 1
ATOM 453 H HA . PRO 30 30 ? A -29.420 29.305 -16.363 1.000 1 A PRO 29.920 1
ATOM 454 H HB2 . PRO 30 30 ? A -31.082 30.739 -17.185 1.000 1 A PRO 29.920 1
ATOM 455 H HB3 . PRO 30 30 ? A -29.621 31.594 -17.765 1.000 1 A PRO 29.920 1
ATOM 456 H HG2 . PRO 30 30 ? A -31.438 32.893 -16.229 1.000 1 A PRO 29.920 1
ATOM 457 H HG3 . PRO 30 30 ? A -29.686 33.119 -15.934 1.000 1 A PRO 29.920 1
ATOM 458 H HD2 . PRO 30 30 ? A -31.672 31.604 -14.349 1.000 1 A PRO 29.920 1
ATOM 459 H HD3 . PRO 30 30 ? A -30.125 32.357 -13.831 1.000 1 A PRO 29.920 1
ATOM 460 N N . GLU 31 31 ? A -27.169 30.167 -17.030 1.000 1 A GLU 23.250 1
ATOM 461 C CA . GLU 31 31 ? A -26.032 30.660 -17.821 1.000 1 A GLU 23.250 1
ATOM 462 C C . GLU 31 31 ? A -24.931 31.533 -17.177 1.000 1 A GLU 23.250 1
ATOM 463 O O . GLU 31 31 ? A -25.135 32.677 -16.785 1.000 1 A GLU 23.250 1
ATOM 464 C CB . GLU 31 31 ? A -26.550 31.319 -19.113 1.000 1 A GLU 23.250 1
ATOM 465 C CG . GLU 31 31 ? A -27.247 30.300 -20.034 1.000 1 A GLU 23.250 1
ATOM 466 C CD . GLU 31 31 ? A -27.654 30.874 -21.401 1.000 1 A GLU 23.250 1
ATOM 467 O OE1 . GLU 31 31 ? A -28.008 30.050 -22.274 1.000 1 A GLU 23.250 1
ATOM 468 O OE2 . GLU 31 31 ? A -27.626 32.115 -21.564 1.000 1 A GLU 23.250 1
ATOM 469 H H . GLU 31 31 ? A -27.692 29.450 -17.512 1.000 1 A GLU 23.250 1
ATOM 470 H HA . GLU 31 31 ? A -25.519 29.758 -18.155 1.000 1 A GLU 23.250 1
ATOM 471 H HB2 . GLU 31 31 ? A -27.237 32.125 -18.859 1.000 1 A GLU 23.250 1
ATOM 472 H HB3 . GLU 31 31 ? A -25.700 31.738 -19.651 1.000 1 A GLU 23.250 1
ATOM 473 H HG2 . GLU 31 31 ? A -26.571 29.459 -20.191 1.000 1 A GLU 23.250 1
ATOM 474 H HG3 . GLU 31 31 ? A -28.138 29.920 -19.533 1.000 1 A GLU 23.250 1
ATOM 475 N N . ASN 32 32 ? A -23.711 31.011 -17.355 1.000 1 A ASN 23.660 1
ATOM 476 C CA . ASN 32 32 ? A -22.403 31.667 -17.425 1.000 1 A ASN 23.660 1
ATOM 477 C C . ASN 32 32 ? A -21.566 31.828 -16.140 1.000 1 A ASN 23.660 1
ATOM 478 O O . ASN 32 32 ? A -21.934 32.493 -15.182 1.000 1 A ASN 23.660 1
ATOM 479 C CB . ASN 32 32 ? A -22.439 32.928 -18.318 1.000 1 A ASN 23.660 1
ATOM 480 C CG . ASN 32 32 ? A -22.702 32.605 -19.776 1.000 1 A ASN 23.660 1
ATOM 481 O OD1 . ASN 32 32 ? A -22.254 31.596 -20.296 1.000 1 A ASN 23.660 1
ATOM 482 N ND2 . ASN 32 32 ? A -23.401 33.455 -20.485 1.000 1 A ASN 23.660 1
ATOM 483 H H . ASN 32 32 ? A -23.705 30.047 -17.656 1.000 1 A ASN 23.660 1
ATOM 484 H HA . ASN 32 32 ? A -21.823 30.953 -18.010 1.000 1 A ASN 23.660 1
ATOM 485 H HB2 . ASN 32 32 ? A -21.472 33.431 -18.285 1.000 1 A ASN 23.660 1
ATOM 486 H HB3 . ASN 32 32 ? A -23.180 33.635 -17.945 1.000 1 A ASN 23.660 1
ATOM 487 H HD21 . ASN 32 32 ? A -23.891 34.203 -20.016 1.000 1 A ASN 23.660 1
ATOM 488 H HD22 . ASN 32 32 ? A -23.673 33.145 -21.407 1.000 1 A ASN 23.660 1
ATOM 489 N N . GLN 33 33 ? A -20.333 31.323 -16.294 1.000 1 A GLN 20.560 1
ATOM 490 C CA . GLN 33 33 ? A -19.085 31.569 -15.561 1.000 1 A GLN 20.560 1
ATOM 491 C C . GLN 33 33 ? A -18.702 30.579 -14.448 1.000 1 A GLN 20.560 1
ATOM 492 O O . GLN 33 33 ? A -19.420 30.318 -13.489 1.000 1 A GLN 20.560 1
ATOM 493 C CB . GLN 33 33 ? A -18.847 33.052 -15.233 1.000 1 A GLN 20.560 1
ATOM 494 C CG . GLN 33 33 ? A -18.781 33.881 -16.530 1.000 1 A GLN 20.560 1
ATOM 495 C CD . GLN 33 33 ? A -18.534 35.366 -16.311 1.000 1 A GLN 20.560 1
ATOM 496 O OE1 . GLN 33 33 ? A -18.288 35.850 -15.223 1.000 1 A GLN 20.560 1
ATOM 497 N NE2 . GLN 33 33 ? A -18.571 36.158 -17.360 1.000 1 A GLN 20.560 1
ATOM 498 H H . GLN 33 33 ? A -20.220 30.759 -17.124 1.000 1 A GLN 20.560 1
ATOM 499 H HA . GLN 33 33 ? A -18.337 31.379 -16.331 1.000 1 A GLN 20.560 1
ATOM 500 H HB2 . GLN 33 33 ? A -17.893 33.146 -14.713 1.000 1 A GLN 20.560 1
ATOM 501 H HB3 . GLN 33 33 ? A -19.631 33.429 -14.577 1.000 1 A GLN 20.560 1
ATOM 502 H HG2 . GLN 33 33 ? A -19.725 33.791 -17.068 1.000 1 A GLN 20.560 1
ATOM 503 H HG3 . GLN 33 33 ? A -17.985 33.497 -17.167 1.000 1 A GLN 20.560 1
ATOM 504 H HE21 . GLN 33 33 ? A -18.405 37.134 -17.163 1.000 1 A GLN 20.560 1
ATOM 505 H HE22 . GLN 33 33 ? A -18.782 35.799 -18.281 1.000 1 A GLN 20.560 1
ATOM 506 N N . PHE 34 34 ? A -17.512 30.014 -14.675 1.000 1 A PHE 21.920 1
ATOM 507 C CA . PHE 34 34 ? A -16.761 29.030 -13.905 1.000 1 A PHE 21.920 1
ATOM 508 C C . PHE 34 34 ? A -17.027 29.072 -12.397 1.000 1 A PHE 21.920 1
ATOM 509 O O . PHE 34 34 ? A -16.715 30.052 -11.725 1.000 1 A PHE 21.920 1
ATOM 510 C CB . PHE 34 34 ? A -15.271 29.297 -14.186 1.000 1 A PHE 21.920 1
ATOM 511 C CG . PHE 34 34 ? A -14.766 28.732 -15.502 1.000 1 A PHE 21.920 1
ATOM 512 C CD1 . PHE 34 34 ? A -14.044 27.525 -15.492 1.000 1 A PHE 21.920 1
ATOM 513 C CD2 . PHE 34 34 ? A -14.999 29.393 -16.727 1.000 1 A PHE 21.920 1
ATOM 514 C CE1 . PHE 34 34 ? A -13.562 26.975 -16.692 1.000 1 A PHE 21.920 1
ATOM 515 C CE2 . PHE 34 34 ? A -14.527 28.835 -17.930 1.000 1 A PHE 21.920 1
ATOM 516 C CZ . PHE 34 34 ? A -13.808 27.627 -17.912 1.000 1 A PHE 21.920 1
ATOM 517 H H . PHE 34 34 ? A -17.025 30.345 -15.496 1.000 1 A PHE 21.920 1
ATOM 518 H HA . PHE 34 34 ? A -17.007 28.032 -14.266 1.000 1 A PHE 21.920 1
ATOM 519 H HB2 . PHE 34 34 ? A -14.685 28.850 -13.383 1.000 1 A PHE 21.920 1
ATOM 520 H HB3 . PHE 34 34 ? A -15.074 30.369 -14.151 1.000 1 A PHE 21.920 1
ATOM 521 H HD1 . PHE 34 34 ? A -13.847 27.017 -14.560 1.000 1 A PHE 21.920 1
ATOM 522 H HD2 . PHE 34 34 ? A -15.519 30.339 -16.747 1.000 1 A PHE 21.920 1
ATOM 523 H HE1 . PHE 34 34 ? A -13.000 26.053 -16.676 1.000 1 A PHE 21.920 1
ATOM 524 H HE2 . PHE 34 34 ? A -14.696 29.345 -18.867 1.000 1 A PHE 21.920 1
ATOM 525 H HZ . PHE 34 34 ? A -13.433 27.206 -18.833 1.000 1 A PHE 21.920 1
ATOM 526 N N . THR 35 35 ? A -17.537 27.962 -11.862 1.000 1 A THR 18.610 1
ATOM 527 C CA . THR 35 35 ? A -17.603 27.714 -10.420 1.000 1 A THR 18.610 1
ATOM 528 C C . THR 35 35 ? A -16.716 26.505 -10.100 1.000 1 A THR 18.610 1
ATOM 529 O O . THR 35 35 ? A -16.897 25.454 -10.721 1.000 1 A THR 18.610 1
ATOM 530 C CB . THR 35 35 ? A -19.036 27.502 -9.904 1.000 1 A THR 18.610 1
ATOM 531 O OG1 . THR 35 35 ? A -19.999 28.120 -10.728 1.000 1 A THR 18.610 1
ATOM 532 C CG2 . THR 35 35 ? A -19.210 28.086 -8.502 1.000 1 A THR 18.610 1
ATOM 533 H H . THR 35 35 ? A -17.806 27.201 -12.468 1.000 1 A THR 18.610 1
ATOM 534 H HA . THR 35 35 ? A -17.220 28.605 -9.922 1.000 1 A THR 18.610 1
ATOM 535 H HB . THR 35 35 ? A -19.260 26.436 -9.874 1.000 1 A THR 18.610 1
ATOM 536 H HG1 . THR 35 35 ? A -19.639 28.945 -11.062 1.000 1 A THR 18.610 1
ATOM 537 H HG21 . THR 35 35 ? A -18.556 27.565 -7.802 1.000 1 A THR 18.610 1
ATOM 538 H HG22 . THR 35 35 ? A -20.243 27.951 -8.181 1.000 1 A THR 18.610 1
ATOM 539 H HG23 . THR 35 35 ? A -18.973 29.150 -8.503 1.000 1 A THR 18.610 1
ATOM 540 N N . PRO 36 36 ? A -15.728 26.648 -9.198 1.000 1 A PRO 20.330 1
ATOM 541 C CA . PRO 36 36 ? A -14.785 25.594 -8.839 1.000 1 A PRO 20.330 1
ATOM 542 C C . PRO 36 36 ? A -15.493 24.338 -8.321 1.000 1 A PRO 20.330 1
ATOM 543 O O . PRO 36 36 ? A -16.576 24.397 -7.736 1.000 1 A PRO 20.330 1
ATOM 544 C CB . PRO 36 36 ? A -13.822 26.210 -7.816 1.000 1 A PRO 20.330 1
ATOM 545 C CG . PRO 36 36 ? A -14.586 27.410 -7.265 1.000 1 A PRO 20.330 1
ATOM 546 C CD . PRO 36 36 ? A -15.441 27.852 -8.440 1.000 1 A PRO 20.330 1
ATOM 547 H HA . PRO 36 36 ? A -14.216 25.322 -9.728 1.000 1 A PRO 20.330 1
ATOM 548 H HB2 . PRO 36 36 ? A -12.926 26.559 -8.329 1.000 1 A PRO 20.330 1
ATOM 549 H HB3 . PRO 36 36 ? A -13.553 25.510 -7.025 1.000 1 A PRO 20.330 1
ATOM 550 H HG2 . PRO 36 36 ? A -15.231 27.085 -6.449 1.000 1 A PRO 20.330 1
ATOM 551 H HG3 . PRO 36 36 ? A -13.915 28.201 -6.931 1.000 1 A PRO 20.330 1
ATOM 552 H HD2 . PRO 36 36 ? A -16.344 28.326 -8.056 1.000 1 A PRO 20.330 1
ATOM 553 H HD3 . PRO 36 36 ? A -14.882 28.550 -9.063 1.000 1 A PRO 20.330 1
ATOM 554 N N . ILE 37 37 ? A -14.858 23.200 -8.604 1.000 1 A ILE 20.940 1
ATOM 555 C CA . ILE 37 37 ? A -15.342 21.834 -8.391 1.000 1 A ILE 20.940 1
ATOM 556 C C . ILE 37 37 ? A -15.830 21.687 -6.945 1.000 1 A ILE 20.940 1
ATOM 557 O O . ILE 37 37 ? A -15.046 21.751 -6.001 1.000 1 A ILE 20.940 1
ATOM 558 C CB . ILE 37 37 ? A -14.203 20.843 -8.750 1.000 1 A ILE 20.940 1
ATOM 559 C CG1 . ILE 37 37 ? A -13.798 21.002 -10.241 1.000 1 A ILE 20.940 1
ATOM 560 C CG2 . ILE 37 37 ? A -14.612 19.386 -8.465 1.000 1 A ILE 20.940 1
ATOM 561 C CD1 . ILE 37 37 ? A -12.492 20.291 -10.617 1.000 1 A ILE 20.940 1
ATOM 562 H H . ILE 37 37 ? A -13.949 23.287 -9.034 1.000 1 A ILE 20.940 1
ATOM 563 H HA . ILE 37 37 ? A -16.181 21.652 -9.062 1.000 1 A ILE 20.940 1
ATOM 564 H HB . ILE 37 37 ? A -13.339 21.079 -8.130 1.000 1 A ILE 20.940 1
ATOM 565 H HG12 . ILE 37 37 ? A -14.601 20.630 -10.877 1.000 1 A ILE 20.940 1
ATOM 566 H HG13 . ILE 37 37 ? A -13.649 22.054 -10.484 1.000 1 A ILE 20.940 1
ATOM 567 H HG21 . ILE 37 37 ? A -14.864 19.261 -7.412 1.000 1 A ILE 20.940 1
ATOM 568 H HG22 . ILE 37 37 ? A -13.783 18.710 -8.677 1.000 1 A ILE 20.940 1
ATOM 569 H HG23 . ILE 37 37 ? A -15.471 19.106 -9.074 1.000 1 A ILE 20.940 1
ATOM 570 H HD11 . ILE 37 37 ? A -12.606 19.210 -10.536 1.000 1 A ILE 20.940 1
ATOM 571 H HD12 . ILE 37 37 ? A -12.233 20.534 -11.647 1.000 1 A ILE 20.940 1
ATOM 572 H HD13 . ILE 37 37 ? A -11.687 20.623 -9.961 1.000 1 A ILE 20.940 1
ATOM 573 N N . LYS 38 38 ? A -17.149 21.519 -6.788 1.000 1 A LYS 19.640 1
ATOM 574 C CA . LYS 38 38 ? A -17.799 21.242 -5.505 1.000 1 A LYS 19.640 1
ATOM 575 C C . LYS 38 38 ? A -17.136 20.034 -4.844 1.000 1 A LYS 19.640 1
ATOM 576 O O . LYS 38 38 ? A -17.033 18.975 -5.459 1.000 1 A LYS 19.640 1
ATOM 577 C CB . LYS 38 38 ? A -19.301 20.974 -5.710 1.000 1 A LYS 19.640 1
ATOM 578 C CG . LYS 38 38 ? A -20.125 22.260 -5.859 1.000 1 A LYS 19.640 1
ATOM 579 C CD . LYS 38 38 ? A -21.610 21.925 -6.055 1.000 1 A LYS 19.640 1
ATOM 580 C CE . LYS 38 38 ? A -22.454 23.202 -6.032 1.000 1 A LYS 19.640 1
ATOM 581 N NZ . LYS 38 38 ? A -23.894 22.901 -6.220 1.000 1 A LYS 19.640 1
ATOM 582 H H . LYS 38 38 ? A -17.719 21.536 -7.622 1.000 1 A LYS 19.640 1
ATOM 583 H HA . LYS 38 38 ? A -17.663 22.101 -4.847 1.000 1 A LYS 19.640 1
ATOM 584 H HB2 . LYS 38 38 ? A -19.441 20.333 -6.581 1.000 1 A LYS 19.640 1
ATOM 585 H HB3 . LYS 38 38 ? A -19.673 20.436 -4.838 1.000 1 A LYS 19.640 1
ATOM 586 H HG2 . LYS 38 38 ? A -19.765 22.832 -6.713 1.000 1 A LYS 19.640 1
ATOM 587 H HG3 . LYS 38 38 ? A -20.007 22.860 -4.956 1.000 1 A LYS 19.640 1
ATOM 588 H HD2 . LYS 38 38 ? A -21.734 21.410 -7.008 1.000 1 A LYS 19.640 1
ATOM 589 H HD3 . LYS 38 38 ? A -21.932 21.264 -5.250 1.000 1 A LYS 19.640 1
ATOM 590 H HE2 . LYS 38 38 ? A -22.294 23.701 -5.076 1.000 1 A LYS 19.640 1
ATOM 591 H HE3 . LYS 38 38 ? A -22.098 23.869 -6.817 1.000 1 A LYS 19.640 1
ATOM 592 H HZ1 . LYS 38 38 ? A -24.043 22.446 -7.109 1.000 1 A LYS 19.640 1
ATOM 593 H HZ2 . LYS 38 38 ? A -24.438 23.751 -6.188 1.000 1 A LYS 19.640 1
ATOM 594 H HZ3 . LYS 38 38 ? A -24.213 22.286 -5.485 1.000 1 A LYS 19.640 1
ATOM 595 N N . GLN 39 39 ? A -16.733 20.211 -3.587 1.000 1 A GLN 20.420 1
ATOM 596 C CA . GLN 39 39 ? A -16.424 19.127 -2.659 1.000 1 A GLN 20.420 1
ATOM 597 C C . GLN 39 39 ? A -17.617 18.160 -2.626 1.000 1 A GLN 20.420 1
ATOM 598 O O . GLN 39 39 ? A -18.751 18.574 -2.381 1.000 1 A GLN 20.420 1
ATOM 599 C CB . GLN 39 39 ? A -16.161 19.723 -1.264 1.000 1 A GLN 20.420 1
ATOM 600 C CG . GLN 39 39 ? A -14.797 20.428 -1.150 1.000 1 A GLN 20.420 1
ATOM 601 C CD . GLN 39 39 ? A -14.621 21.155 0.184 1.000 1 A GLN 20.420 1
ATOM 602 O OE1 . GLN 39 39 ? A -15.543 21.729 0.735 1.000 1 A GLN 20.420 1
ATOM 603 N NE2 . GLN 39 39 ? A -13.429 21.197 0.739 1.000 1 A GLN 20.420 1
ATOM 604 H H . GLN 39 39 ? A -16.817 21.137 -3.192 1.000 1 A GLN 20.420 1
ATOM 605 H HA . GLN 39 39 ? A -15.538 18.591 -3.001 1.000 1 A GLN 20.420 1
ATOM 606 H HB2 . GLN 39 39 ? A -16.962 20.421 -1.021 1.000 1 A GLN 20.420 1
ATOM 607 H HB3 . GLN 39 39 ? A -16.185 18.918 -0.529 1.000 1 A GLN 20.420 1
ATOM 608 H HG2 . GLN 39 39 ? A -14.691 21.164 -1.947 1.000 1 A GLN 20.420 1
ATOM 609 H HG3 . GLN 39 39 ? A -14.006 19.686 -1.264 1.000 1 A GLN 20.420 1
ATOM 610 H HE21 . GLN 39 39 ? A -13.378 21.674 1.628 1.000 1 A GLN 20.420 1
ATOM 611 H HE22 . GLN 39 39 ? A -12.635 20.729 0.326 1.000 1 A GLN 20.420 1
ATOM 612 N N . TYR 40 40 ? A -17.373 16.890 -2.945 1.000 1 A TYR 21.860 1
ATOM 613 C CA . TYR 40 40 ? A -18.404 15.857 -2.956 1.000 1 A TYR 21.860 1
ATOM 614 C C . TYR 40 40 ? A -18.542 15.274 -1.547 1.000 1 A TYR 21.860 1
ATOM 615 O O . TYR 40 40 ? A -17.695 14.502 -1.102 1.000 1 A TYR 21.860 1
ATOM 616 C CB . TYR 40 40 ? A -18.074 14.790 -4.016 1.000 1 A TYR 21.860 1
ATOM 617 C CG . TYR 40 40 ? A -18.256 15.256 -5.453 1.000 1 A TYR 21.860 1
ATOM 618 C CD1 . TYR 40 40 ? A -19.513 15.131 -6.078 1.000 1 A TYR 21.860 1
ATOM 619 C CD2 . TYR 40 40 ? A -17.177 15.814 -6.166 1.000 1 A TYR 21.860 1
ATOM 620 C CE1 . TYR 40 40 ? A -19.693 15.568 -7.405 1.000 1 A TYR 21.860 1
ATOM 621 C CE2 . TYR 40 40 ? A -17.349 16.250 -7.494 1.000 1 A TYR 21.860 1
ATOM 622 C CZ . TYR 40 40 ? A -18.611 16.129 -8.115 1.000 1 A TYR 21.860 1
ATOM 623 O OH . TYR 40 40 ? A -18.787 16.548 -9.397 1.000 1 A TYR 21.860 1
ATOM 624 H H . TYR 40 40 ? A -16.424 16.607 -3.143 1.000 1 A TYR 21.860 1
ATOM 625 H HA . TYR 40 40 ? A -19.361 16.301 -3.229 1.000 1 A TYR 21.860 1
ATOM 626 H HB2 . TYR 40 40 ? A -18.728 13.933 -3.852 1.000 1 A TYR 21.860 1
ATOM 627 H HB3 . TYR 40 40 ? A -17.051 14.442 -3.873 1.000 1 A TYR 21.860 1
ATOM 628 H HD1 . TYR 40 40 ? A -20.339 14.696 -5.535 1.000 1 A TYR 21.860 1
ATOM 629 H HD2 . TYR 40 40 ? A -16.216 15.925 -5.685 1.000 1 A TYR 21.860 1
ATOM 630 H HE1 . TYR 40 40 ? A -20.653 15.469 -7.890 1.000 1 A TYR 21.860 1
ATOM 631 H HE2 . TYR 40 40 ? A -16.517 16.690 -8.023 1.000 1 A TYR 21.860 1
ATOM 632 H HH . TYR 40 40 ? A -17.954 16.841 -9.774 1.000 1 A TYR 21.860 1
ATOM 633 N N . GLU 41 41 ? A -19.612 15.647 -0.844 1.000 1 A GLU 21.310 1
ATOM 634 C CA . GLU 41 41 ? A -20.057 14.941 0.359 1.000 1 A GLU 21.310 1
ATOM 635 C C . GLU 41 41 ? A -20.532 13.531 -0.024 1.000 1 A GLU 21.310 1
ATOM 636 O O . GLU 41 41 ? A -21.432 13.372 -0.847 1.000 1 A GLU 21.310 1
ATOM 637 C CB . GLU 41 41 ? A -21.192 15.699 1.069 1.000 1 A GLU 21.310 1
ATOM 638 C CG . GLU 41 41 ? A -20.714 16.936 1.844 1.000 1 A GLU 21.310 1
ATOM 639 C CD . GLU 41 41 ? A -21.843 17.596 2.659 1.000 1 A GLU 21.310 1
ATOM 640 O OE1 . GLU 41 41 ? A -21.514 18.323 3.622 1.000 1 A GLU 21.310 1
ATOM 641 O OE2 . GLU 41 41 ? A -23.029 17.395 2.305 1.000 1 A GLU 21.310 1
ATOM 642 H H . GLU 41 41 ? A -20.220 16.361 -1.218 1.000 1 A GLU 21.310 1
ATOM 643 H HA . GLU 41 41 ? A -19.222 14.852 1.053 1.000 1 A GLU 21.310 1
ATOM 644 H HB2 . GLU 41 41 ? A -21.943 15.989 0.333 1.000 1 A GLU 21.310 1
ATOM 645 H HB3 . GLU 41 41 ? A -21.655 15.018 1.783 1.000 1 A GLU 21.310 1
ATOM 646 H HG2 . GLU 41 41 ? A -20.309 17.659 1.136 1.000 1 A GLU 21.310 1
ATOM 647 H HG3 . GLU 41 41 ? A -19.911 16.632 2.515 1.000 1 A GLU 21.310 1
ATOM 648 N N . HIS 42 42 ? A -19.885 12.524 0.566 1.000 1 A HIS 23.030 1
ATOM 649 C CA . HIS 42 42 ? A -20.319 11.134 0.751 1.000 1 A HIS 23.030 1
ATOM 650 C C . HIS 42 42 ? A -21.484 10.640 -0.132 1.000 1 A HIS 23.030 1
ATOM 651 O O . HIS 42 42 ? A -22.616 10.491 0.332 1.000 1 A HIS 23.030 1
ATOM 652 C CB . HIS 42 42 ? A -20.626 10.950 2.247 1.000 1 A HIS 23.030 1
ATOM 653 C CG . HIS 42 42 ? A -19.459 11.283 3.144 1.000 1 A HIS 23.030 1
ATOM 654 N ND1 . HIS 42 42 ? A -18.190 10.752 3.061 1.000 1 A HIS 23.030 1
ATOM 655 C CD2 . HIS 42 42 ? A -19.454 12.181 4.178 1.000 1 A HIS 23.030 1
ATOM 656 C CE1 . HIS 42 42 ? A -17.442 11.311 4.026 1.000 1 A HIS 23.030 1
ATOM 657 N NE2 . HIS 42 42 ? A -18.171 12.186 4.731 1.000 1 A HIS 23.030 1
ATOM 658 H H . HIS 42 42 ? A -19.092 12.796 1.129 1.000 1 A HIS 23.030 1
ATOM 659 H HA . HIS 42 42 ? A -19.467 10.497 0.512 1.000 1 A HIS 23.030 1
ATOM 660 H HB2 . HIS 42 42 ? A -20.907 9.912 2.426 1.000 1 A HIS 23.030 1
ATOM 661 H HB3 . HIS 42 42 ? A -21.472 11.580 2.520 1.000 1 A HIS 23.030 1
ATOM 662 H HD1 . HIS 42 42 ? A -17.871 10.051 2.408 1.000 1 A HIS 23.030 1
ATOM 663 H HD2 . HIS 42 42 ? A -20.289 12.782 4.506 1.000 1 A HIS 23.030 1
ATOM 664 H HE1 . HIS 42 42 ? A -16.402 11.092 4.216 1.000 1 A HIS 23.030 1
ATOM 665 N N . GLN 43 43 ? A -21.208 10.304 -1.395 1.000 1 A GLN 21.080 1
ATOM 666 C CA . GLN 43 43 ? A -22.132 9.525 -2.224 1.000 1 A GLN 21.080 1
ATOM 667 C C . GLN 43 43 ? A -21.471 8.218 -2.652 1.000 1 A GLN 21.080 1
ATOM 668 O O . GLN 43 43 ? A -20.418 8.219 -3.285 1.000 1 A GLN 21.080 1
ATOM 669 C CB . GLN 43 43 ? A -22.669 10.343 -3.410 1.000 1 A GLN 21.080 1
ATOM 670 C CG . GLN 43 43 ? A -23.644 11.426 -2.918 1.000 1 A GLN 21.080 1
ATOM 671 C CD . GLN 43 43 ? A -24.401 12.144 -4.029 1.000 1 A GLN 21.080 1
ATOM 672 O OE1 . GLN 43 43 ? A -24.232 11.929 -5.217 1.000 1 A GLN 21.080 1
ATOM 673 N NE2 . GLN 43 43 ? A -25.300 13.036 -3.675 1.000 1 A GLN 21.080 1
ATOM 674 H H . GLN 43 43 ? A -20.281 10.478 -1.755 1.000 1 A GLN 21.080 1
ATOM 675 H HA . GLN 43 43 ? A -22.999 9.245 -1.626 1.000 1 A GLN 21.080 1
ATOM 676 H HB2 . GLN 43 43 ? A -23.205 9.670 -4.079 1.000 1 A GLN 21.080 1
ATOM 677 H HB3 . GLN 43 43 ? A -21.845 10.800 -3.957 1.000 1 A GLN 21.080 1
ATOM 678 H HG2 . GLN 43 43 ? A -24.379 10.971 -2.254 1.000 1 A GLN 21.080 1
ATOM 679 H HG3 . GLN 43 43 ? A -23.094 12.173 -2.344 1.000 1 A GLN 21.080 1
ATOM 680 H HE21 . GLN 43 43 ? A -25.390 13.287 -2.701 1.000 1 A GLN 21.080 1
ATOM 681 H HE22 . GLN 43 43 ? A -25.756 13.526 -4.432 1.000 1 A GLN 21.080 1
ATOM 682 N N . ASN 44 44 ? A -22.109 7.105 -2.281 1.000 1 A ASN 22.720 1
ATOM 683 C CA . ASN 44 44 ? A -21.721 5.750 -2.657 1.000 1 A ASN 22.720 1
ATOM 684 C C . ASN 44 44 ? A -21.578 5.653 -4.185 1.000 1 A ASN 22.720 1
ATOM 685 O O . ASN 44 44 ? A -22.570 5.744 -4.911 1.000 1 A ASN 22.720 1
ATOM 686 C CB . ASN 44 44 ? A -22.798 4.778 -2.135 1.000 1 A ASN 22.720 1
ATOM 687 C CG . ASN 44 44 ? A -22.855 4.699 -0.620 1.000 1 A ASN 22.720 1
ATOM 688 O OD1 . ASN 44 44 ? A -21.853 4.685 0.067 1.000 1 A ASN 22.720 1
ATOM 689 N ND2 . ASN 44 44 ? A -24.031 4.637 -0.039 1.000 1 A ASN 22.720 1
ATOM 690 H H . ASN 44 44 ? A -22.936 7.213 -1.712 1.000 1 A ASN 22.720 1
ATOM 691 H HA . ASN 44 44 ? A -20.762 5.509 -2.198 1.000 1 A ASN 22.720 1
ATOM 692 H HB2 . ASN 44 44 ? A -22.576 3.777 -2.503 1.000 1 A ASN 22.720 1
ATOM 693 H HB3 . ASN 44 44 ? A -23.771 5.073 -2.528 1.000 1 A ASN 22.720 1
ATOM 694 H HD21 . ASN 44 44 ? A -24.008 4.586 0.969 1.000 1 A ASN 22.720 1
ATOM 695 H HD22 . ASN 44 44 ? A -24.880 4.622 -0.585 1.000 1 A ASN 22.720 1
ATOM 696 N N . LEU 45 45 ? A -20.348 5.488 -4.669 1.000 1 A LEU 24.000 1
ATOM 697 C CA . LEU 45 45 ? A -20.034 5.405 -6.091 1.000 1 A LEU 24.000 1
ATOM 698 C C . LEU 45 45 ? A -20.193 3.946 -6.541 1.000 1 A LEU 24.000 1
ATOM 699 O O . LEU 45 45 ? A -19.454 3.081 -6.075 1.000 1 A LEU 24.000 1
ATOM 700 C CB . LEU 45 45 ? A -18.605 5.954 -6.305 1.000 1 A LEU 24.000 1
ATOM 701 C CG . LEU 45 45 ? A -18.430 6.752 -7.613 1.000 1 A LEU 24.000 1
ATOM 702 C CD1 . LEU 45 45 ? A -18.190 8.234 -7.313 1.000 1 A LEU 24.000 1
ATOM 703 C CD2 . LEU 45 45 ? A -17.248 6.234 -8.434 1.000 1 A LEU 24.000 1
ATOM 704 H H . LEU 45 45 ? A -19.571 5.469 -4.025 1.000 1 A LEU 24.000 1
ATOM 705 H HA . LEU 45 45 ? A -20.742 6.029 -6.636 1.000 1 A LEU 24.000 1
ATOM 706 H HB2 . LEU 45 45 ? A -18.338 6.599 -5.468 1.000 1 A LEU 24.000 1
ATOM 707 H HB3 . LEU 45 45 ? A -17.895 5.127 -6.278 1.000 1 A LEU 24.000 1
ATOM 708 H HG . LEU 45 45 ? A -19.326 6.662 -8.227 1.000 1 A LEU 24.000 1
ATOM 709 H HD11 . LEU 45 45 ? A -19.024 8.627 -6.732 1.000 1 A LEU 24.000 1
ATOM 710 H HD12 . LEU 45 45 ? A -18.111 8.794 -8.244 1.000 1 A LEU 24.000 1
ATOM 711 H HD13 . LEU 45 45 ? A -17.271 8.355 -6.739 1.000 1 A LEU 24.000 1
ATOM 712 H HD21 . LEU 45 45 ? A -17.411 5.185 -8.683 1.000 1 A LEU 24.000 1
ATOM 713 H HD22 . LEU 45 45 ? A -17.158 6.806 -9.357 1.000 1 A LEU 24.000 1
ATOM 714 H HD23 . LEU 45 45 ? A -16.327 6.324 -7.858 1.000 1 A LEU 24.000 1
ATOM 715 N N . VAL 46 46 ? A -21.160 3.658 -7.419 1.000 1 A VAL 24.030 1
ATOM 716 C CA . VAL 46 46 ? A -21.326 2.332 -8.043 1.000 1 A VAL 24.030 1
ATOM 717 C C . VAL 46 46 ? A -20.734 2.382 -9.446 1.000 1 A VAL 24.030 1
ATOM 718 O O . VAL 46 46 ? A -21.256 3.071 -10.320 1.000 1 A VAL 24.030 1
ATOM 719 C CB . VAL 46 46 ? A -22.799 1.874 -8.090 1.000 1 A VAL 24.030 1
ATOM 720 C CG1 . VAL 46 46 ? A -22.919 0.460 -8.684 1.000 1 A VAL 24.030 1
ATOM 721 C CG2 . VAL 46 46 ? A -23.416 1.821 -6.692 1.000 1 A VAL 24.030 1
ATOM 722 H H . VAL 46 46 ? A -21.748 4.410 -7.748 1.000 1 A VAL 24.030 1
ATOM 723 H HA . VAL 46 46 ? A -20.774 1.590 -7.467 1.000 1 A VAL 24.030 1
ATOM 724 H HB . VAL 46 46 ? A -23.381 2.567 -8.696 1.000 1 A VAL 24.030 1
ATOM 725 H HG11 . VAL 46 46 ? A -22.300 -0.239 -8.123 1.000 1 A VAL 24.030 1
ATOM 726 H HG12 . VAL 46 46 ? A -22.598 0.462 -9.726 1.000 1 A VAL 24.030 1
ATOM 727 H HG13 . VAL 46 46 ? A -23.957 0.129 -8.653 1.000 1 A VAL 24.030 1
ATOM 728 H HG21 . VAL 46 46 ? A -24.464 1.531 -6.757 1.000 1 A VAL 24.030 1
ATOM 729 H HG22 . VAL 46 46 ? A -22.868 1.078 -6.112 1.000 1 A VAL 24.030 1
ATOM 730 H HG23 . VAL 46 46 ? A -23.349 2.794 -6.205 1.000 1 A VAL 24.030 1
ATOM 731 N N . LEU 47 47 ? A -19.646 1.650 -9.672 1.000 1 A LEU 25.250 1
ATOM 732 C CA . LEU 47 47 ? A -19.044 1.468 -10.987 1.000 1 A LEU 25.250 1
ATOM 733 C C . LEU 47 47 ? A -19.722 0.278 -11.689 1.000 1 A LEU 25.250 1
ATOM 734 O O . LEU 47 47 ? A -19.665 -0.848 -11.191 1.000 1 A LEU 25.250 1
ATOM 735 C CB . LEU 47 47 ? A -17.518 1.270 -10.831 1.000 1 A LEU 25.250 1
ATOM 736 C CG . LEU 47 47 ? A -16.706 1.979 -11.931 1.000 1 A LEU 25.250 1
ATOM 737 C CD1 . LEU 47 47 ? A -16.304 3.387 -11.485 1.000 1 A LEU 25.250 1
ATOM 738 C CD2 . LEU 47 47 ? A -15.430 1.208 -12.262 1.000 1 A LEU 25.250 1
ATOM 739 H H . LEU 47 47 ? A -19.264 1.117 -8.904 1.000 1 A LEU 25.250 1
ATOM 740 H HA . LEU 47 47 ? A -19.221 2.371 -11.572 1.000 1 A LEU 25.250 1
ATOM 741 H HB2 . LEU 47 47 ? A -17.188 1.638 -9.859 1.000 1 A LEU 25.250 1
ATOM 742 H HB3 . LEU 47 47 ? A -17.302 0.202 -10.845 1.000 1 A LEU 25.250 1
ATOM 743 H HG . LEU 47 47 ? A -17.302 2.044 -12.842 1.000 1 A LEU 25.250 1
ATOM 744 H HD11 . LEU 47 47 ? A -15.764 3.889 -12.288 1.000 1 A LEU 25.250 1
ATOM 745 H HD12 . LEU 47 47 ? A -17.197 3.964 -11.245 1.000 1 A LEU 25.250 1
ATOM 746 H HD13 . LEU 47 47 ? A -15.665 3.336 -10.603 1.000 1 A LEU 25.250 1
ATOM 747 H HD21 . LEU 47 47 ? A -14.796 1.141 -11.378 1.000 1 A LEU 25.250 1
ATOM 748 H HD22 . LEU 47 47 ? A -14.886 1.715 -13.058 1.000 1 A LEU 25.250 1
ATOM 749 H HD23 . LEU 47 47 ? A -15.682 0.200 -12.592 1.000 1 A LEU 25.250 1
ATOM 750 N N . GLN 48 48 ? A -20.351 0.524 -12.842 1.000 1 A GLN 23.480 1
ATOM 751 C CA . GLN 48 48 ? A -20.834 -0.514 -13.760 1.000 1 A GLN 23.480 1
ATOM 752 C C . GLN 48 48 ? A -19.892 -0.618 -14.957 1.000 1 A GLN 23.480 1
ATOM 753 O O . GLN 48 48 ? A -19.785 0.323 -15.742 1.000 1 A GLN 23.480 1
ATOM 754 C CB . GLN 48 48 ? A -22.271 -0.213 -14.233 1.000 1 A GLN 23.480 1
ATOM 755 C CG . GLN 48 48 ? A -23.277 -0.956 -13.359 1.000 1 A GLN 23.480 1
ATOM 756 C CD . GLN 48 48 ? A -24.730 -0.817 -13.795 1.000 1 A GLN 23.480 1
ATOM 757 O OE1 . GLN 48 48 ? A -25.112 -0.019 -14.638 1.000 1 A GLN 23.480 1
ATOM 758 N NE2 . GLN 48 48 ? A -25.595 -1.617 -13.215 1.000 1 A GLN 23.480 1
ATOM 759 H H . GLN 48 48 ? A -20.395 1.481 -13.162 1.000 1 A GLN 23.480 1
ATOM 760 H HA . GLN 48 48 ? A -20.827 -1.481 -13.257 1.000 1 A GLN 23.480 1
ATOM 761 H HB2 . GLN 48 48 ? A -22.397 -0.567 -15.256 1.000 1 A GLN 23.480 1
ATOM 762 H HB3 . GLN 48 48 ? A -22.466 0.859 -14.212 1.000 1 A GLN 23.480 1
ATOM 763 H HG2 . GLN 48 48 ? A -23.188 -0.600 -12.332 1.000 1 A GLN 23.480 1
ATOM 764 H HG3 . GLN 48 48 ? A -23.024 -2.015 -13.388 1.000 1 A GLN 23.480 1
ATOM 765 H HE21 . GLN 48 48 ? A -26.564 -1.543 -13.492 1.000 1 A GLN 23.480 1
ATOM 766 H HE22 . GLN 48 48 ? A -25.249 -2.232 -12.493 1.000 1 A GLN 23.480 1
ATOM 767 N N . VAL 49 49 ? A -19.227 -1.764 -15.114 1.000 1 A VAL 28.360 1
ATOM 768 C CA . VAL 49 49 ? A -18.336 -2.035 -16.251 1.000 1 A VAL 28.360 1
ATOM 769 C C . VAL 49 49 ? A -19.008 -3.046 -17.178 1.000 1 A VAL 28.360 1
ATOM 770 O O . VAL 49 49 ? A -19.204 -4.202 -16.808 1.000 1 A VAL 28.360 1
ATOM 771 C CB . VAL 49 49 ? A -16.944 -2.510 -15.785 1.000 1 A VAL 28.360 1
ATOM 772 C CG1 . VAL 49 49 ? A -15.986 -2.628 -16.978 1.000 1 A VAL 28.360 1
ATOM 773 C CG2 . VAL 49 49 ? A -16.314 -1.530 -14.786 1.000 1 A VAL 28.360 1
ATOM 774 H H . VAL 49 49 ? A -19.354 -2.496 -14.429 1.000 1 A VAL 28.360 1
ATOM 775 H HA . VAL 49 49 ? A -18.182 -1.114 -16.814 1.000 1 A VAL 28.360 1
ATOM 776 H HB . VAL 49 49 ? A -17.032 -3.484 -15.304 1.000 1 A VAL 28.360 1
ATOM 777 H HG11 . VAL 49 49 ? A -15.020 -2.999 -16.637 1.000 1 A VAL 28.360 1
ATOM 778 H HG12 . VAL 49 49 ? A -15.850 -1.656 -17.451 1.000 1 A VAL 28.360 1
ATOM 779 H HG13 . VAL 49 49 ? A -16.387 -3.331 -17.708 1.000 1 A VAL 28.360 1
ATOM 780 H HG21 . VAL 49 49 ? A -16.269 -0.529 -15.215 1.000 1 A VAL 28.360 1
ATOM 781 H HG22 . VAL 49 49 ? A -16.904 -1.503 -13.869 1.000 1 A VAL 28.360 1
ATOM 782 H HG23 . VAL 49 49 ? A -15.308 -1.859 -14.528 1.000 1 A VAL 28.360 1
ATOM 783 N N . GLN 50 50 ? A -19.365 -2.618 -18.391 1.000 1 A GLN 24.640 1
ATOM 784 C CA . GLN 50 50 ? A -19.834 -3.507 -19.454 1.000 1 A GLN 24.640 1
ATOM 785 C C . GLN 50 50 ? A -18.655 -3.842 -20.374 1.000 1 A GLN 24.640 1
ATOM 786 O O . GLN 50 50 ? A -18.129 -2.958 -21.048 1.000 1 A GLN 24.640 1
ATOM 787 C CB . GLN 50 50 ? A -21.010 -2.848 -20.198 1.000 1 A GLN 24.640 1
ATOM 788 C CG . GLN 50 50 ? A -21.688 -3.825 -21.171 1.000 1 A GLN 24.640 1
ATOM 789 C CD . GLN 50 50 ? A -22.925 -3.247 -21.859 1.000 1 A GLN 24.640 1
ATOM 790 O OE1 . GLN 50 50 ? A -23.314 -2.101 -21.705 1.000 1 A GLN 24.640 1
ATOM 791 N NE2 . GLN 50 50 ? A -23.607 -4.033 -22.663 1.000 1 A GLN 24.640 1
ATOM 792 H H . GLN 50 50 ? A -19.203 -1.649 -18.626 1.000 1 A GLN 24.640 1
ATOM 793 H HA . GLN 50 50 ? A -20.201 -4.432 -19.011 1.000 1 A GLN 24.640 1
ATOM 794 H HB2 . GLN 50 50 ? A -21.748 -2.525 -19.464 1.000 1 A GLN 24.640 1
ATOM 795 H HB3 . GLN 50 50 ? A -20.659 -1.971 -20.742 1.000 1 A GLN 24.640 1
ATOM 796 H HG2 . GLN 50 50 ? A -21.988 -4.719 -20.625 1.000 1 A GLN 24.640 1
ATOM 797 H HG3 . GLN 50 50 ? A -20.976 -4.119 -21.942 1.000 1 A GLN 24.640 1
ATOM 798 H HE21 . GLN 50 50 ? A -24.417 -3.615 -23.098 1.000 1 A GLN 24.640 1
ATOM 799 H HE22 . GLN 50 50 ? A -23.310 -4.985 -22.822 1.000 1 A GLN 24.640 1
ATOM 800 N N . VAL 51 51 ? A -18.237 -5.111 -20.407 1.000 1 A VAL 28.720 1
ATOM 801 C CA . VAL 51 51 ? A -17.130 -5.568 -21.261 1.000 1 A VAL 28.720 1
ATOM 802 C C . VAL 51 51 ? A -17.680 -6.378 -22.433 1.000 1 A VAL 28.720 1
ATOM 803 O O . VAL 51 51 ? A -18.374 -7.378 -22.240 1.000 1 A VAL 28.720 1
ATOM 804 C CB . VAL 51 51 ? A -16.058 -6.355 -20.477 1.000 1 A VAL 28.720 1
ATOM 805 C CG1 . VAL 51 51 ? A -14.786 -6.452 -21.326 1.000 1 A VAL 28.720 1
ATOM 806 C CG2 . VAL 51 51 ? A -15.663 -5.677 -19.159 1.000 1 A VAL 28.720 1
ATOM 807 H H . VAL 51 51 ? A -18.689 -5.790 -19.811 1.000 1 A VAL 28.720 1
ATOM 808 H HA . VAL 51 51 ? A -16.629 -4.693 -21.673 1.000 1 A VAL 28.720 1
ATOM 809 H HB . VAL 51 51 ? A -16.423 -7.357 -20.254 1.000 1 A VAL 28.720 1
ATOM 810 H HG11 . VAL 51 51 ? A -14.439 -5.457 -21.602 1.000 1 A VAL 28.720 1
ATOM 811 H HG12 . VAL 51 51 ? A -14.978 -7.022 -22.236 1.000 1 A VAL 28.720 1
ATOM 812 H HG13 . VAL 51 51 ? A -13.991 -6.933 -20.756 1.000 1 A VAL 28.720 1
ATOM 813 H HG21 . VAL 51 51 ? A -15.318 -4.661 -19.353 1.000 1 A VAL 28.720 1
ATOM 814 H HG22 . VAL 51 51 ? A -16.513 -5.652 -18.477 1.000 1 A VAL 28.720 1
ATOM 815 H HG23 . VAL 51 51 ? A -14.864 -6.239 -18.676 1.000 1 A VAL 28.720 1
ATOM 816 N N . ASP 52 52 ? A -17.373 -5.952 -23.658 1.000 1 A ASP 27.330 1
ATOM 817 C CA . ASP 52 52 ? A -17.653 -6.733 -24.862 1.000 1 A ASP 27.330 1
ATOM 818 C C . ASP 52 52 ? A -16.700 -7.938 -24.915 1.000 1 A ASP 27.330 1
ATOM 819 O O . ASP 52 52 ? A -15.498 -7.793 -25.149 1.000 1 A ASP 27.330 1
ATOM 820 C CB . ASP 52 52 ? A -17.540 -5.836 -26.107 1.000 1 A ASP 27.330 1
ATOM 821 C CG . ASP 52 52 ? A -17.950 -6.538 -27.408 1.000 1 A ASP 27.330 1
ATOM 822 O OD1 . ASP 52 52 ? A -18.056 -7.791 -27.424 1.000 1 A ASP 27.330 1
ATOM 823 O OD2 . ASP 52 52 ? A -18.141 -5.823 -28.410 1.000 1 A ASP 27.330 1
ATOM 824 H H . ASP 52 52 ? A -16.803 -5.124 -23.759 1.000 1 A ASP 27.330 1
ATOM 825 H HA . ASP 52 52 ? A -18.678 -7.102 -24.816 1.000 1 A ASP 27.330 1
ATOM 826 H HB2 . ASP 52 52 ? A -18.186 -4.969 -25.966 1.000 1 A ASP 27.330 1
ATOM 827 H HB3 . ASP 52 52 ? A -16.515 -5.480 -26.205 1.000 1 A ASP 27.330 1
ATOM 828 N N . LYS 53 53 ? A -17.233 -9.147 -24.693 1.000 1 A LYS 24.890 1
ATOM 829 C CA . LYS 53 53 ? A -16.449 -10.393 -24.734 1.000 1 A LYS 24.890 1
ATOM 830 C C . LYS 53 53 ? A -15.755 -10.630 -26.075 1.000 1 A LYS 24.890 1
ATOM 831 O O . LYS 53 53 ? A -14.759 -11.343 -26.092 1.000 1 A LYS 24.890 1
ATOM 832 C CB . LYS 53 53 ? A -17.313 -11.609 -24.364 1.000 1 A LYS 24.890 1
ATOM 833 C CG . LYS 53 53 ? A -17.539 -11.731 -22.850 1.000 1 A LYS 24.890 1
ATOM 834 C CD . LYS 53 53 ? A -18.272 -13.041 -22.521 1.000 1 A LYS 24.890 1
ATOM 835 C CE . LYS 53 53 ? A -18.416 -13.198 -21.003 1.000 1 A LYS 24.890 1
ATOM 836 N NZ . LYS 53 53 ? A -19.086 -14.471 -20.635 1.000 1 A LYS 24.890 1
ATOM 837 H H . LYS 53 53 ? A -18.218 -9.185 -24.472 1.000 1 A LYS 24.890 1
ATOM 838 H HA . LYS 53 53 ? A -15.633 -10.315 -24.016 1.000 1 A LYS 24.890 1
ATOM 839 H HB2 . LYS 53 53 ? A -18.269 -11.555 -24.885 1.000 1 A LYS 24.890 1
ATOM 840 H HB3 . LYS 53 53 ? A -16.798 -12.510 -24.696 1.000 1 A LYS 24.890 1
ATOM 841 H HG2 . LYS 53 53 ? A -18.126 -10.883 -22.498 1.000 1 A LYS 24.890 1
ATOM 842 H HG3 . LYS 53 53 ? A -16.574 -11.728 -22.344 1.000 1 A LYS 24.890 1
ATOM 843 H HD2 . LYS 53 53 ? A -17.701 -13.878 -22.920 1.000 1 A LYS 24.890 1
ATOM 844 H HD3 . LYS 53 53 ? A -19.258 -13.024 -22.987 1.000 1 A LYS 24.890 1
ATOM 845 H HE2 . LYS 53 53 ? A -17.422 -13.157 -20.558 1.000 1 A LYS 24.890 1
ATOM 846 H HE3 . LYS 53 53 ? A -18.983 -12.349 -20.621 1.000 1 A LYS 24.890 1
ATOM 847 H HZ1 . LYS 53 53 ? A -20.023 -14.503 -21.012 1.000 1 A LYS 24.890 1
ATOM 848 H HZ2 . LYS 53 53 ? A -18.561 -15.261 -20.980 1.000 1 A LYS 24.890 1
ATOM 849 H HZ3 . LYS 53 53 ? A -19.147 -14.554 -19.630 1.000 1 A LYS 24.890 1
ATOM 850 N N . SER 54 54 ? A -16.226 -10.043 -27.178 1.000 1 A SER 28.310 1
ATOM 851 C CA . SER 54 54 ? A -15.555 -10.190 -28.476 1.000 1 A SER 28.310 1
ATOM 852 C C . SER 54 54 ? A -14.232 -9.412 -28.576 1.000 1 A SER 28.310 1
ATOM 853 O O . SER 54 54 ? A -13.415 -9.727 -29.438 1.000 1 A SER 28.310 1
ATOM 854 C CB . SER 54 54 ? A -16.506 -9.826 -29.619 1.000 1 A SER 28.310 1
ATOM 855 O OG . SER 54 54 ? A -16.755 -8.439 -29.685 1.000 1 A SER 28.310 1
ATOM 856 H H . SER 54 54 ? A -16.993 -9.390 -27.105 1.000 1 A SER 28.310 1
ATOM 857 H HA . SER 54 54 ? A -15.296 -11.241 -28.602 1.000 1 A SER 28.310 1
ATOM 858 H HB2 . SER 54 54 ? A -17.448 -10.360 -29.497 1.000 1 A SER 28.310 1
ATOM 859 H HB3 . SER 54 54 ? A -16.051 -10.139 -30.559 1.000 1 A SER 28.310 1
ATOM 860 H HG . SER 54 54 ? A -17.303 -8.157 -28.949 1.000 1 A SER 28.310 1
ATOM 861 N N . GLN 55 55 ? A -13.991 -8.446 -27.677 1.000 1 A GLN 26.050 1
ATOM 862 C CA . GLN 55 55 ? A -12.750 -7.659 -27.576 1.000 1 A GLN 26.050 1
ATOM 863 C C . GLN 55 55 ? A -11.830 -8.146 -26.438 1.000 1 A GLN 26.050 1
ATOM 864 O O . GLN 55 55 ? A -10.684 -7.713 -26.338 1.000 1 A GLN 26.050 1
ATOM 865 C CB . GLN 55 55 ? A -13.116 -6.178 -27.373 1.000 1 A GLN 26.050 1
ATOM 866 C CG . GLN 55 55 ? A -13.863 -5.533 -28.557 1.000 1 A GLN 26.050 1
ATOM 867 C CD . GLN 55 55 ? A -12.968 -4.820 -29.572 1.000 1 A GLN 26.050 1
ATOM 868 O OE1 . GLN 55 55 ? A -11.935 -4.245 -29.275 1.000 1 A GLN 26.050 1
ATOM 869 N NE2 . GLN 55 55 ? A -13.367 -4.771 -30.824 1.000 1 A GLN 26.050 1
ATOM 870 H H . GLN 55 55 ? A -14.717 -8.234 -27.007 1.000 1 A GLN 26.050 1
ATOM 871 H HA . GLN 55 55 ? A -12.181 -7.748 -28.501 1.000 1 A GLN 26.050 1
ATOM 872 H HB2 . GLN 55 55 ? A -13.756 -6.111 -26.493 1.000 1 A GLN 26.050 1
ATOM 873 H HB3 . GLN 55 55 ? A -12.215 -5.605 -27.152 1.000 1 A GLN 26.050 1
ATOM 874 H HG2 . GLN 55 55 ? A -14.479 -6.273 -29.068 1.000 1 A GLN 26.050 1
ATOM 875 H HG3 . GLN 55 55 ? A -14.542 -4.780 -28.158 1.000 1 A GLN 26.050 1
ATOM 876 H HE21 . GLN 55 55 ? A -12.748 -4.295 -31.464 1.000 1 A GLN 26.050 1
ATOM 877 H HE22 . GLN 55 55 ? A -14.220 -5.239 -31.092 1.000 1 A GLN 26.050 1
ATOM 878 N N . LEU 56 56 ? A -12.309 -9.063 -25.589 1.000 1 A LEU 24.310 1
ATOM 879 C CA . LEU 56 56 ? A -11.517 -9.726 -24.554 1.000 1 A LEU 24.310 1
ATOM 880 C C . LEU 56 56 ? A -10.658 -10.820 -25.195 1.000 1 A LEU 24.310 1
ATOM 881 O O . LEU 56 56 ? A -10.976 -12.008 -25.149 1.000 1 A LEU 24.310 1
ATOM 882 C CB . LEU 56 56 ? A -12.451 -10.272 -23.453 1.000 1 A LEU 24.310 1
ATOM 883 C CG . LEU 56 56 ? A -12.751 -9.271 -22.324 1.000 1 A LEU 24.310 1
ATOM 884 C CD1 . LEU 56 56 ? A -14.042 -9.673 -21.607 1.000 1 A LEU 24.310 1
ATOM 885 C CD2 . LEU 56 56 ? A -11.630 -9.282 -21.285 1.000 1 A LEU 24.310 1
ATOM 886 H H . LEU 56 56 ? A -13.248 -9.400 -25.745 1.000 1 A LEU 24.310 1
ATOM 887 H HA . LEU 56 56 ? A -10.833 -9.004 -24.106 1.000 1 A LEU 24.310 1
ATOM 888 H HB2 . LEU 56 56 ? A -13.382 -10.597 -23.917 1.000 1 A LEU 24.310 1
ATOM 889 H HB3 . LEU 56 56 ? A -12.002 -11.155 -22.999 1.000 1 A LEU 24.310 1
ATOM 890 H HG . LEU 56 56 ? A -12.864 -8.267 -22.733 1.000 1 A LEU 24.310 1
ATOM 891 H HD11 . LEU 56 56 ? A -14.127 -9.148 -20.655 1.000 1 A LEU 24.310 1
ATOM 892 H HD12 . LEU 56 56 ? A -14.034 -10.744 -21.403 1.000 1 A LEU 24.310 1
ATOM 893 H HD13 . LEU 56 56 ? A -14.901 -9.415 -22.226 1.000 1 A LEU 24.310 1
ATOM 894 H HD21 . LEU 56 56 ? A -10.684 -9.075 -21.784 1.000 1 A LEU 24.310 1
ATOM 895 H HD22 . LEU 56 56 ? A -11.808 -8.509 -20.538 1.000 1 A LEU 24.310 1
ATOM 896 H HD23 . LEU 56 56 ? A -11.570 -10.254 -20.795 1.000 1 A LEU 24.310 1
ATOM 897 N N . THR 57 57 ? A -9.532 -10.431 -25.789 1.000 1 A THR 22.030 1
ATOM 898 C CA . THR 57 57 ? A -8.431 -11.380 -25.945 1.000 1 A THR 22.030 1
ATOM 899 C C . THR 57 57 ? A -7.936 -11.751 -24.554 1.000 1 A THR 22.030 1
ATOM 900 O O . THR 57 57 ? A -7.602 -10.881 -23.747 1.000 1 A THR 22.030 1
ATOM 901 C CB . THR 57 57 ? A -7.287 -10.863 -26.827 1.000 1 A THR 22.030 1
ATOM 902 O OG1 . THR 57 57 ? A -7.149 -9.466 -26.735 1.000 1 A THR 22.030 1
ATOM 903 C CG2 . THR 57 57 ? A -7.548 -11.206 -28.293 1.000 1 A THR 22.030 1
ATOM 904 H H . THR 57 57 ? A -9.352 -9.444 -25.908 1.000 1 A THR 22.030 1
ATOM 905 H HA . THR 57 57 ? A -8.823 -12.283 -26.413 1.000 1 A THR 22.030 1
ATOM 906 H HB . THR 57 57 ? A -6.354 -11.339 -26.526 1.000 1 A THR 22.030 1
ATOM 907 H HG1 . THR 57 57 ? A -6.949 -9.253 -25.821 1.000 1 A THR 22.030 1
ATOM 908 H HG21 . THR 57 57 ? A -8.488 -10.756 -28.614 1.000 1 A THR 22.030 1
ATOM 909 H HG22 . THR 57 57 ? A -6.736 -10.812 -28.904 1.000 1 A THR 22.030 1
ATOM 910 H HG23 . THR 57 57 ? A -7.597 -12.287 -28.421 1.000 1 A THR 22.030 1
ATOM 911 N N . ILE 58 58 ? A -7.965 -13.056 -24.283 1.000 1 A ILE 21.810 1
ATOM 912 C CA . ILE 58 58 ? A -7.439 -13.729 -23.093 1.000 1 A ILE 21.810 1
ATOM 913 C C . ILE 58 58 ? A -6.162 -13.003 -22.636 1.000 1 A ILE 21.810 1
ATOM 914 O O . ILE 58 58 ? A -5.197 -12.931 -23.394 1.000 1 A ILE 21.810 1
ATOM 915 C CB . ILE 58 58 ? A -7.176 -15.210 -23.470 1.000 1 A ILE 21.810 1
ATOM 916 C CG1 . ILE 58 58 ? A -8.489 -15.922 -23.895 1.000 1 A ILE 21.810 1
ATOM 917 C CG2 . ILE 58 58 ? A -6.507 -15.973 -22.315 1.000 1 A ILE 21.810 1
ATOM 918 C CD1 . ILE 58 58 ? A -8.269 -17.265 -24.603 1.000 1 A ILE 21.810 1
ATOM 919 H H . ILE 58 58 ? A -8.350 -13.653 -25.001 1.000 1 A ILE 21.810 1
ATOM 920 H HA . ILE 58 58 ? A -8.181 -13.687 -22.295 1.000 1 A ILE 21.810 1
ATOM 921 H HB . ILE 58 58 ? A -6.491 -15.224 -24.318 1.000 1 A ILE 21.810 1
ATOM 922 H HG12 . ILE 58 58 ? A -9.054 -15.300 -24.589 1.000 1 A ILE 21.810 1
ATOM 923 H HG13 . ILE 58 58 ? A -9.115 -16.081 -23.016 1.000 1 A ILE 21.810 1
ATOM 924 H HG21 . ILE 58 58 ? A -7.156 -15.984 -21.439 1.000 1 A ILE 21.810 1
ATOM 925 H HG22 . ILE 58 58 ? A -5.557 -15.510 -22.048 1.000 1 A ILE 21.810 1
ATOM 926 H HG23 . ILE 58 58 ? A -6.290 -17.001 -22.607 1.000 1 A ILE 21.810 1
ATOM 927 H HD11 . ILE 58 58 ? A -9.227 -17.648 -24.955 1.000 1 A ILE 21.810 1
ATOM 928 H HD12 . ILE 58 58 ? A -7.837 -17.994 -23.917 1.000 1 A ILE 21.810 1
ATOM 929 H HD13 . ILE 58 58 ? A -7.605 -17.130 -25.457 1.000 1 A ILE 21.810 1
ATOM 930 N N . GLY 59 59 ? A -6.193 -12.411 -21.437 1.000 1 A GLY 21.380 1
ATOM 931 C CA . GLY 59 59 ? A -5.100 -11.581 -20.910 1.000 1 A GLY 21.380 1
ATOM 932 C C . GLY 59 59 ? A -5.369 -10.072 -20.862 1.000 1 A GLY 21.380 1
ATOM 933 O O . GLY 59 59 ? A -4.431 -9.295 -21.004 1.000 1 A GLY 21.380 1
ATOM 934 H H . GLY 59 59 ? A -7.011 -12.542 -20.860 1.000 1 A GLY 21.380 1
ATOM 935 H HA2 . GLY 59 59 ? A -4.194 -11.737 -21.496 1.000 1 A GLY 21.380 1
ATOM 936 H HA3 . GLY 59 59 ? A -4.890 -11.904 -19.891 1.000 1 A GLY 21.380 1
ATOM 937 N N . SER 60 60 ? A -6.616 -9.630 -20.662 1.000 1 A SER 22.730 1
ATOM 938 C CA . SER 60 60 ? A -6.904 -8.234 -20.291 1.000 1 A SER 22.730 1
ATOM 939 C C . SER 60 60 ? A -6.781 -8.072 -18.771 1.000 1 A SER 22.730 1
ATOM 940 O O . SER 60 60 ? A -7.512 -8.726 -18.029 1.000 1 A SER 22.730 1
ATOM 941 C CB . SER 60 60 ? A -8.292 -7.824 -20.781 1.000 1 A SER 22.730 1
ATOM 942 O OG . SER 60 60 ? A -8.374 -8.021 -22.183 1.000 1 A SER 22.730 1
ATOM 943 H H . SER 60 60 ? A -7.350 -10.311 -20.530 1.000 1 A SER 22.730 1
ATOM 944 H HA . SER 60 60 ? A -6.183 -7.571 -20.769 1.000 1 A SER 22.730 1
ATOM 945 H HB2 . SER 60 60 ? A -9.044 -8.433 -20.279 1.000 1 A SER 22.730 1
ATOM 946 H HB3 . SER 60 60 ? A -8.473 -6.775 -20.546 1.000 1 A SER 22.730 1
ATOM 947 H HG . SER 60 60 ? A -7.932 -8.844 -22.403 1.000 1 A SER 22.730 1
ATOM 948 N N . TRP 61 61 ? A -5.850 -7.228 -18.318 1.000 1 A TRP 22.520 1
ATOM 949 C CA . TRP 61 61 ? A -5.528 -6.992 -16.904 1.000 1 A TRP 22.520 1
ATOM 950 C C . TRP 61 61 ? A -6.063 -5.622 -16.473 1.000 1 A TRP 22.520 1
ATOM 951 O O . TRP 61 61 ? A -5.787 -4.619 -17.130 1.000 1 A TRP 22.520 1
ATOM 952 C CB . TRP 61 61 ? A -4.003 -7.067 -16.677 1.000 1 A TRP 22.520 1
ATOM 953 C CG . TRP 61 61 ? A -3.318 -8.340 -17.083 1.000 1 A TRP 22.520 1
ATOM 954 C CD1 . TRP 61 61 ? A -3.127 -8.747 -18.356 1.000 1 A TRP 22.520 1
ATOM 955 C CD2 . TRP 61 61 ? A -2.652 -9.346 -16.254 1.000 1 A TRP 22.520 1
ATOM 956 N NE1 . TRP 61 61 ? A -2.490 -9.970 -18.378 1.000 1 A TRP 22.520 1
ATOM 957 C CE2 . TRP 61 61 ? A -2.152 -10.379 -17.108 1.000 1 A TRP 22.520 1
ATOM 958 C CE3 . TRP 61 61 ? A -2.391 -9.479 -14.874 1.000 1 A TRP 22.520 1
ATOM 959 C CZ2 . TRP 61 61 ? A -1.455 -11.495 -16.621 1.000 1 A TRP 22.520 1
ATOM 960 C CZ3 . TRP 61 61 ? A -1.680 -10.588 -14.375 1.000 1 A TRP 22.520 1
ATOM 961 C CH2 . TRP 61 61 ? A -1.218 -11.596 -15.241 1.000 1 A TRP 22.520 1
ATOM 962 H H . TRP 61 61 ? A -5.308 -6.708 -18.993 1.000 1 A TRP 22.520 1
ATOM 963 H HA . TRP 61 61 ? A -5.996 -7.763 -16.291 1.000 1 A TRP 22.520 1
ATOM 964 H HB2 . TRP 61 61 ? A -3.529 -6.248 -17.218 1.000 1 A TRP 22.520 1
ATOM 965 H HB3 . TRP 61 61 ? A -3.811 -6.903 -15.617 1.000 1 A TRP 22.520 1
ATOM 966 H HD1 . TRP 61 61 ? A -3.433 -8.185 -19.226 1.000 1 A TRP 22.520 1
ATOM 967 H HE1 . TRP 61 61 ? A -2.242 -10.453 -19.229 1.000 1 A TRP 22.520 1
ATOM 968 H HE3 . TRP 61 61 ? A -2.732 -8.715 -14.190 1.000 1 A TRP 22.520 1
ATOM 969 H HZ2 . TRP 61 61 ? A -1.087 -12.255 -17.294 1.000 1 A TRP 22.520 1
ATOM 970 H HZ3 . TRP 61 61 ? A -1.486 -10.673 -13.316 1.000 1 A TRP 22.520 1
ATOM 971 H HH2 . TRP 61 61 ? A -0.673 -12.437 -14.838 1.000 1 A TRP 22.520 1
ATOM 972 N N . ILE 62 62 ? A -6.790 -5.558 -15.356 1.000 1 A ILE 24.690 1
ATOM 973 C CA . ILE 62 62 ? A -7.068 -4.301 -14.649 1.000 1 A ILE 24.690 1
ATOM 974 C C . ILE 62 62 ? A -5.977 -4.167 -13.581 1.000 1 A ILE 24.690 1
ATOM 975 O O . ILE 62 62 ? A -6.004 -4.876 -12.580 1.000 1 A ILE 24.690 1
ATOM 976 C CB . ILE 62 62 ? A -8.506 -4.277 -14.071 1.000 1 A ILE 24.690 1
ATOM 977 C CG1 . ILE 62 62 ? A -9.550 -4.417 -15.208 1.000 1 A ILE 24.690 1
ATOM 978 C CG2 . ILE 62 62 ? A -8.744 -2.975 -13.280 1.000 1 A ILE 24.690 1
ATOM 979 C CD1 . ILE 62 62 ? A -11.007 -4.506 -14.731 1.000 1 A ILE 24.690 1
ATOM 980 H H . ILE 62 62 ? A -6.969 -6.416 -14.854 1.000 1 A ILE 24.690 1
ATOM 981 H HA . ILE 62 62 ? A -6.976 -3.460 -15.337 1.000 1 A ILE 24.690 1
ATOM 982 H HB . ILE 62 62 ? A -8.622 -5.120 -13.390 1.000 1 A ILE 24.690 1
ATOM 983 H HG12 . ILE 62 62 ? A -9.345 -5.328 -15.770 1.000 1 A ILE 24.690 1
ATOM 984 H HG13 . ILE 62 62 ? A -9.454 -3.574 -15.892 1.000 1 A ILE 24.690 1
ATOM 985 H HG21 . ILE 62 62 ? A -8.667 -2.111 -13.939 1.000 1 A ILE 24.690 1
ATOM 986 H HG22 . ILE 62 62 ? A -9.728 -2.989 -12.811 1.000 1 A ILE 24.690 1
ATOM 987 H HG23 . ILE 62 62 ? A -8.012 -2.879 -12.478 1.000 1 A ILE 24.690 1
ATOM 988 H HD11 . ILE 62 62 ? A -11.648 -4.738 -15.581 1.000 1 A ILE 24.690 1
ATOM 989 H HD12 . ILE 62 62 ? A -11.329 -3.556 -14.305 1.000 1 A ILE 24.690 1
ATOM 990 H HD13 . ILE 62 62 ? A -11.106 -5.295 -13.986 1.000 1 A ILE 24.690 1
ATOM 991 N N . TYR 63 63 ? A -4.983 -3.310 -13.822 1.000 1 A TYR 24.170 1
ATOM 992 C CA . TYR 63 63 ? A -3.898 -3.059 -12.870 1.000 1 A TYR 24.170 1
ATOM 993 C C . TYR 63 63 ? A -4.377 -2.165 -11.714 1.000 1 A TYR 24.170 1
ATOM 994 O O . TYR 63 63 ? A -4.741 -1.009 -11.924 1.000 1 A TYR 24.170 1
ATOM 995 C CB . TYR 63 63 ? A -2.677 -2.446 -13.585 1.000 1 A TYR 24.170 1
ATOM 996 C CG . TYR 63 63 ? A -1.575 -3.438 -13.916 1.000 1 A TYR 24.170 1
ATOM 997 C CD1 . TYR 63 63 ? A -0.497 -3.605 -13.022 1.000 1 A TYR 24.170 1
ATOM 998 C CD2 . TYR 63 63 ? A -1.622 -4.192 -15.105 1.000 1 A TYR 24.170 1
ATOM 999 C CE1 . TYR 63 63 ? A 0.537 -4.514 -13.317 1.000 1 A TYR 24.170 1
ATOM 1000 C CE2 . TYR 63 63 ? A -0.588 -5.102 -15.404 1.000 1 A TYR 24.170 1
ATOM 1001 C CZ . TYR 63 63 ? A 0.493 -5.264 -14.512 1.000 1 A TYR 24.170 1
ATOM 1002 O OH . TYR 63 63 ? A 1.486 -6.143 -14.805 1.000 1 A TYR 24.170 1
ATOM 1003 H H . TYR 63 63 ? A -4.998 -2.775 -14.679 1.000 1 A TYR 24.170 1
ATOM 1004 H HA . TYR 63 63 ? A -3.583 -4.010 -12.441 1.000 1 A TYR 24.170 1
ATOM 1005 H HB2 . TYR 63 63 ? A -2.995 -1.940 -14.497 1.000 1 A TYR 24.170 1
ATOM 1006 H HB3 . TYR 63 63 ? A -2.243 -1.679 -12.944 1.000 1 A TYR 24.170 1
ATOM 1007 H HD1 . TYR 63 63 ? A -0.467 -3.046 -12.098 1.000 1 A TYR 24.170 1
ATOM 1008 H HD2 . TYR 63 63 ? A -2.454 -4.078 -15.784 1.000 1 A TYR 24.170 1
ATOM 1009 H HE1 . TYR 63 63 ? A 1.354 -4.644 -12.622 1.000 1 A TYR 24.170 1
ATOM 1010 H HE2 . TYR 63 63 ? A -0.618 -5.697 -16.305 1.000 1 A TYR 24.170 1
ATOM 1011 H HH . TYR 63 63 ? A 2.099 -6.241 -14.072 1.000 1 A TYR 24.170 1
ATOM 1012 N N . TYR 64 64 ? A -4.303 -2.694 -10.492 1.000 1 A TYR 23.970 1
ATOM 1013 C CA . TYR 64 64 ? A -4.070 -1.934 -9.263 1.000 1 A TYR 23.970 1
ATOM 1014 C C . TYR 64 64 ? A -2.569 -2.040 -8.977 1.000 1 A TYR 23.970 1
ATOM 1015 O O . TYR 64 64 ? A -2.028 -3.143 -8.939 1.000 1 A TYR 23.970 1
ATOM 1016 C CB . TYR 64 64 ? A -4.927 -2.515 -8.125 1.000 1 A TYR 23.970 1
ATOM 1017 C CG . TYR 64 64 ? A -4.731 -1.875 -6.759 1.000 1 A TYR 23.970 1
ATOM 1018 C CD1 . TYR 64 64 ? A -3.900 -2.491 -5.801 1.000 1 A TYR 23.970 1
ATOM 1019 C CD2 . TYR 64 64 ? A -5.416 -0.689 -6.428 1.000 1 A TYR 23.970 1
ATOM 1020 C CE1 . TYR 64 64 ? A -3.757 -1.927 -4.518 1.000 1 A TYR 23.970 1
ATOM 1021 C CE2 . TYR 64 64 ? A -5.269 -0.119 -5.147 1.000 1 A TYR 23.970 1
ATOM 1022 C CZ . TYR 64 64 ? A -4.438 -0.737 -4.190 1.000 1 A TYR 23.970 1
ATOM 1023 O OH . TYR 64 64 ? A -4.299 -0.191 -2.954 1.000 1 A TYR 23.970 1
ATOM 1024 H H . TYR 64 64 ? A -4.071 -3.676 -10.434 1.000 1 A TYR 23.970 1
ATOM 1025 H HA . TYR 64 64 ? A -4.338 -0.887 -9.408 1.000 1 A TYR 23.970 1
ATOM 1026 H HB2 . TYR 64 64 ? A -4.718 -3.581 -8.039 1.000 1 A TYR 23.970 1
ATOM 1027 H HB3 . TYR 64 64 ? A -5.977 -2.417 -8.401 1.000 1 A TYR 23.970 1
ATOM 1028 H HD1 . TYR 64 64 ? A -3.378 -3.405 -6.044 1.000 1 A TYR 23.970 1
ATOM 1029 H HD2 . TYR 64 64 ? A -6.065 -0.220 -7.153 1.000 1 A TYR 23.970 1
ATOM 1030 H HE1 . TYR 64 64 ? A -3.136 -2.413 -3.780 1.000 1 A TYR 23.970 1
ATOM 1031 H HE2 . TYR 64 64 ? A -5.788 0.790 -4.881 1.000 1 A TYR 23.970 1
ATOM 1032 H HH . TYR 64 64 ? A -3.652 -0.671 -2.433 1.000 1 A TYR 23.970 1
ATOM 1033 N N . ALA 65 65 ? A -1.871 -0.913 -8.848 1.000 1 A ALA 20.560 1
ATOM 1034 C CA . ALA 65 65 ? A -0.459 -0.924 -8.490 1.000 1 A ALA 20.560 1
ATOM 1035 C C . ALA 65 65 ? A -0.324 -1.205 -6.985 1.000 1 A ALA 20.560 1
ATOM 1036 O O . ALA 65 65 ? A -0.414 -0.296 -6.166 1.000 1 A ALA 20.560 1
ATOM 1037 C CB . ALA 65 65 ? A 0.186 0.398 -8.930 1.000 1 A ALA 20.560 1
ATOM 1038 H H . ALA 65 65 ? A -2.351 -0.025 -8.863 1.000 1 A ALA 20.560 1
ATOM 1039 H HA . ALA 65 65 ? A 0.044 -1.728 -9.027 1.000 1 A ALA 20.560 1
ATOM 1040 H HB1 . ALA 65 65 ? A 1.244 0.390 -8.668 1.000 1 A ALA 20.560 1
ATOM 1041 H HB2 . ALA 65 65 ? A 0.087 0.520 -10.009 1.000 1 A ALA 20.560 1
ATOM 1042 H HB3 . ALA 65 65 ? A -0.294 1.236 -8.425 1.000 1 A ALA 20.560 1
ATOM 1043 N N . SER 66 66 ? A -0.109 -2.470 -6.629 1.000 1 A SER 21.770 1
ATOM 1044 C CA . SER 66 66 ? A 0.650 -2.832 -5.433 1.000 1 A SER 21.770 1
ATOM 1045 C C . SER 66 66 ? A 1.831 -3.687 -5.877 1.000 1 A SER 21.770 1
ATOM 1046 O O . SER 66 66 ? A 1.692 -4.579 -6.714 1.000 1 A SER 21.770 1
ATOM 1047 C CB . SER 66 66 ? A -0.224 -3.456 -4.333 1.000 1 A SER 21.770 1
ATOM 1048 O OG . SER 66 66 ? A -0.101 -4.857 -4.183 1.000 1 A SER 21.770 1
ATOM 1049 H H . SER 66 66 ? A -0.186 -3.188 -7.335 1.000 1 A SER 21.770 1
ATOM 1050 H HA . SER 66 66 ? A 1.061 -1.916 -5.007 1.000 1 A SER 21.770 1
ATOM 1051 H HB2 . SER 66 66 ? A 0.035 -2.990 -3.382 1.000 1 A SER 21.770 1
ATOM 1052 H HB3 . SER 66 66 ? A -1.268 -3.226 -4.544 1.000 1 A SER 21.770 1
ATOM 1053 H HG . SER 66 66 ? A 0.820 -5.116 -4.113 1.000 1 A SER 21.770 1
ATOM 1054 N N . GLU 67 67 ? A 3.013 -3.349 -5.377 1.000 1 A GLU 21.580 1
ATOM 1055 C CA . GLU 67 67 ? A 4.258 -4.040 -5.689 1.000 1 A GLU 21.580 1
ATOM 1056 C C . GLU 67 67 ? A 4.243 -5.450 -5.093 1.000 1 A GLU 21.580 1
ATOM 1057 O O . GLU 67 67 ? A 4.104 -5.611 -3.887 1.000 1 A GLU 21.580 1
ATOM 1058 C CB . GLU 67 67 ? A 5.451 -3.241 -5.139 1.000 1 A GLU 21.580 1
ATOM 1059 C CG . GLU 67 67 ? A 5.640 -1.890 -5.846 1.000 1 A GLU 21.580 1
ATOM 1060 C CD . GLU 67 67 ? A 6.885 -1.129 -5.359 1.000 1 A GLU 21.580 1
ATOM 1061 O OE1 . GLU 67 67 ? A 7.438 -0.362 -6.181 1.000 1 A GLU 21.580 1
ATOM 1062 O OE2 . GLU 67 67 ? A 7.268 -1.302 -4.182 1.000 1 A GLU 21.580 1
ATOM 1063 H H . GLU 67 67 ? A 3.070 -2.614 -4.687 1.000 1 A GLU 21.580 1
ATOM 1064 H HA . GLU 67 67 ? A 4.368 -4.118 -6.771 1.000 1 A GLU 21.580 1
ATOM 1065 H HB2 . GLU 67 67 ? A 6.356 -3.833 -5.282 1.000 1 A GLU 21.580 1
ATOM 1066 H HB3 . GLU 67 67 ? A 5.307 -3.077 -4.071 1.000 1 A GLU 21.580 1
ATOM 1067 H HG2 . GLU 67 67 ? A 5.718 -2.071 -6.918 1.000 1 A GLU 21.580 1
ATOM 1068 H HG3 . GLU 67 67 ? A 4.759 -1.271 -5.676 1.000 1 A GLU 21.580 1
ATOM 1069 N N . GLU 68 68 ? A 4.333 -6.449 -5.968 1.000 1 A GLU 21.580 1
ATOM 1070 C CA . GLU 68 68 ? A 5.193 -7.642 -5.896 1.000 1 A GLU 21.580 1
ATOM 1071 C C . GLU 68 68 ? A 4.510 -8.838 -6.573 1.000 1 A GLU 21.580 1
ATOM 1072 O O . GLU 68 68 ? A 3.553 -9.396 -6.058 1.000 1 A GLU 21.580 1
ATOM 1073 C CB . GLU 68 68 ? A 5.725 -8.040 -4.500 1.000 1 A GLU 21.580 1
ATOM 1074 C CG . GLU 68 68 ? A 6.945 -7.188 -4.085 1.000 1 A GLU 21.580 1
ATOM 1075 C CD . GLU 68 68 ? A 7.784 -7.803 -2.950 1.000 1 A GLU 21.580 1
ATOM 1076 O OE1 . GLU 68 68 ? A 8.953 -7.371 -2.807 1.000 1 A GLU 21.580 1
ATOM 1077 O OE2 . GLU 68 68 ? A 7.314 -8.750 -2.280 1.000 1 A GLU 21.580 1
ATOM 1078 H H . GLU 68 68 ? A 3.986 -6.227 -6.890 1.000 1 A GLU 21.580 1
ATOM 1079 H HA . GLU 68 68 ? A 6.078 -7.416 -6.491 1.000 1 A GLU 21.580 1
ATOM 1080 H HB2 . GLU 68 68 ? A 4.939 -8.005 -3.747 1.000 1 A GLU 21.580 1
ATOM 1081 H HB3 . GLU 68 68 ? A 6.067 -9.072 -4.575 1.000 1 A GLU 21.580 1
ATOM 1082 H HG2 . GLU 68 68 ? A 7.594 -7.077 -4.954 1.000 1 A GLU 21.580 1
ATOM 1083 H HG3 . GLU 68 68 ? A 6.622 -6.189 -3.792 1.000 1 A GLU 21.580 1
ATOM 1084 N N . GLY 69 69 ? A 5.059 -9.195 -7.743 1.000 1 A GLY 23.700 1
ATOM 1085 C CA . GLY 69 69 ? A 5.057 -10.510 -8.394 1.000 1 A GLY 23.700 1
ATOM 1086 C C . GLY 69 69 ? A 3.752 -11.300 -8.495 1.000 1 A GLY 23.700 1
ATOM 1087 O O . GLY 69 69 ? A 3.236 -11.750 -7.487 1.000 1 A GLY 23.700 1
ATOM 1088 H H . GLY 69 69 ? A 5.757 -8.552 -8.089 1.000 1 A GLY 23.700 1
ATOM 1089 H HA2 . GLY 69 69 ? A 5.457 -10.388 -9.401 1.000 1 A GLY 23.700 1
ATOM 1090 H HA3 . GLY 69 69 ? A 5.753 -11.147 -7.848 1.000 1 A GLY 23.700 1
ATOM 1091 N N . GLN 70 70 ? A 3.356 -11.677 -9.717 1.000 1 A GLN 25.390 1
ATOM 1092 C CA . GLN 70 70 ? A 2.978 -13.072 -9.959 1.000 1 A GLN 25.390 1
ATOM 1093 C C . GLN 70 70 ? A 2.894 -13.459 -11.433 1.000 1 A GLN 25.390 1
ATOM 1094 O O . GLN 70 70 ? A 2.654 -12.652 -12.332 1.000 1 A GLN 25.390 1
ATOM 1095 C CB . GLN 70 70 ? A 1.698 -13.503 -9.209 1.000 1 A GLN 25.390 1
ATOM 1096 C CG . GLN 70 70 ? A 2.085 -14.522 -8.116 1.000 1 A GLN 25.390 1
ATOM 1097 C CD . GLN 70 70 ? A 0.968 -14.849 -7.141 1.000 1 A GLN 25.390 1
ATOM 1098 O OE1 . GLN 70 70 ? A -0.173 -14.452 -7.282 1.000 1 A GLN 25.390 1
ATOM 1099 N NE2 . GLN 70 70 ? A 1.245 -15.617 -6.110 1.000 1 A GLN 25.390 1
ATOM 1100 H H . GLN 70 70 ? A 3.693 -11.172 -10.524 1.000 1 A GLN 25.390 1
ATOM 1101 H HA . GLN 70 70 ? A 3.803 -13.663 -9.559 1.000 1 A GLN 25.390 1
ATOM 1102 H HB2 . GLN 70 70 ? A 1.206 -12.638 -8.763 1.000 1 A GLN 25.390 1
ATOM 1103 H HB3 . GLN 70 70 ? A 0.988 -13.970 -9.891 1.000 1 A GLN 25.390 1
ATOM 1104 H HG2 . GLN 70 70 ? A 2.931 -14.161 -7.530 1.000 1 A GLN 25.390 1
ATOM 1105 H HG3 . GLN 70 70 ? A 2.396 -15.450 -8.595 1.000 1 A GLN 25.390 1
ATOM 1106 H HE21 . GLN 70 70 ? A 2.185 -15.946 -5.940 1.000 1 A GLN 25.390 1
ATOM 1107 H HE22 . GLN 70 70 ? A 0.471 -15.799 -5.487 1.000 1 A GLN 25.390 1
ATOM 1108 N N . ASP 71 71 ? A 3.151 -14.750 -11.593 1.000 1 A ASP 22.420 1
ATOM 1109 C CA . ASP 71 71 ? A 2.979 -15.607 -12.744 1.000 1 A ASP 22.420 1
ATOM 1110 C C . ASP 71 71 ? A 1.558 -15.588 -13.332 1.000 1 A ASP 22.420 1
ATOM 1111 O O . ASP 71 71 ? A 0.610 -15.027 -12.787 1.000 1 A ASP 22.420 1
ATOM 1112 C CB . ASP 71 71 ? A 3.331 -17.025 -12.254 1.000 1 A ASP 22.420 1
ATOM 1113 C CG . ASP 71 71 ? A 4.806 -17.140 -11.864 1.000 1 A ASP 22.420 1
ATOM 1114 O OD1 . ASP 71 71 ? A 5.638 -17.043 -12.794 1.000 1 A ASP 22.420 1
ATOM 1115 O OD2 . ASP 71 71 ? A 5.095 -17.298 -10.658 1.000 1 A ASP 22.420 1
ATOM 1116 H H . ASP 71 71 ? A 3.371 -15.254 -10.746 1.000 1 A ASP 22.420 1
ATOM 1117 H HA . ASP 71 71 ? A 3.682 -15.310 -13.521 1.000 1 A ASP 22.420 1
ATOM 1118 H HB2 . ASP 71 71 ? A 3.142 -17.741 -13.054 1.000 1 A ASP 22.420 1
ATOM 1119 H HB3 . ASP 71 71 ? A 2.696 -17.292 -11.410 1.000 1 A ASP 22.420 1
ATOM 1120 N N . ASN 72 72 ? A 1.434 -16.257 -14.478 1.000 1 A ASN 21.110 1
ATOM 1121 C CA . ASN 72 72 ? A 0.187 -16.547 -15.175 1.000 1 A ASN 21.110 1
ATOM 1122 C C . ASN 72 72 ? A -0.810 -17.278 -14.252 1.000 1 A ASN 21.110 1
ATOM 1123 O O . ASN 72 72 ? A -0.705 -18.491 -14.077 1.000 1 A ASN 21.110 1
ATOM 1124 C CB . ASN 72 72 ? A 0.533 -17.427 -16.394 1.000 1 A ASN 21.110 1
ATOM 1125 C CG . ASN 72 72 ? A 1.448 -16.757 -17.399 1.000 1 A ASN 21.110 1
ATOM 1126 O OD1 . ASN 72 72 ? A 1.237 -15.641 -17.836 1.000 1 A ASN 21.110 1
ATOM 1127 N ND2 . ASN 72 72 ? A 2.498 -17.423 -17.820 1.000 1 A ASN 21.110 1
ATOM 1128 H H . ASN 72 72 ? A 2.272 -16.700 -14.826 1.000 1 A ASN 21.110 1
ATOM 1129 H HA . ASN 72 72 ? A -0.265 -15.615 -15.513 1.000 1 A ASN 21.110 1
ATOM 1130 H HB2 . ASN 72 72 ? A -0.390 -17.690 -16.911 1.000 1 A ASN 21.110 1
ATOM 1131 H HB3 . ASN 72 72 ? A 0.991 -18.354 -16.047 1.000 1 A ASN 21.110 1
ATOM 1132 H HD21 . ASN 72 72 ? A 2.701 -18.335 -17.436 1.000 1 A ASN 21.110 1
ATOM 1133 H HD22 . ASN 72 72 ? A 3.112 -16.923 -18.447 1.000 1 A ASN 21.110 1
ATOM 1134 N N . ILE 73 73 ? A -1.785 -16.558 -13.692 1.000 1 A ILE 22.700 1
ATOM 1135 C CA . ILE 73 73 ? A -2.900 -17.141 -12.934 1.000 1 A ILE 22.700 1
ATOM 1136 C C . ILE 73 73 ? A -4.141 -17.179 -13.829 1.000 1 A ILE 22.700 1
ATOM 1137 O O . ILE 73 73 ? A -4.567 -16.170 -14.395 1.000 1 A ILE 22.700 1
ATOM 1138 C CB . ILE 73 73 ? A -3.114 -16.424 -11.582 1.000 1 A ILE 22.700 1
ATOM 1139 C CG1 . ILE 73 73 ? A -1.856 -16.635 -10.712 1.000 1 A ILE 22.700 1
ATOM 1140 C CG2 . ILE 73 73 ? A -4.344 -16.992 -10.844 1.000 1 A ILE 22.700 1
ATOM 1141 C CD1 . ILE 73 73 ? A -1.843 -15.860 -9.398 1.000 1 A ILE 22.700 1
ATOM 1142 H H . ILE 73 73 ? A -1.739 -15.552 -13.763 1.000 1 A ILE 22.700 1
ATOM 1143 H HA . ILE 73 73 ? A -2.652 -18.174 -12.691 1.000 1 A ILE 22.700 1
ATOM 1144 H HB . ILE 73 73 ? A -3.264 -15.359 -11.759 1.000 1 A ILE 22.700 1
ATOM 1145 H HG12 . ILE 73 73 ? A -0.966 -16.330 -11.262 1.000 1 A ILE 22.700 1
ATOM 1146 H HG13 . ILE 73 73 ? A -1.751 -17.697 -10.487 1.000 1 A ILE 22.700 1
ATOM 1147 H HG21 . ILE 73 73 ? A -4.184 -18.040 -10.590 1.000 1 A ILE 22.700 1
ATOM 1148 H HG22 . ILE 73 73 ? A -4.530 -16.433 -9.928 1.000 1 A ILE 22.700 1
ATOM 1149 H HG23 . ILE 73 73 ? A -5.241 -16.919 -11.459 1.000 1 A ILE 22.700 1
ATOM 1150 H HD11 . ILE 73 73 ? A -2.676 -16.148 -8.758 1.000 1 A ILE 22.700 1
ATOM 1151 H HD12 . ILE 73 73 ? A -0.917 -16.122 -8.886 1.000 1 A ILE 22.700 1
ATOM 1152 H HD13 . ILE 73 73 ? A -1.870 -14.788 -9.592 1.000 1 A ILE 22.700 1
ATOM 1153 N N . GLU 74 74 ? A -4.701 -18.379 -13.983 1.000 1 A GLU 20.780 1
ATOM 1154 C CA . GLU 74 74 ? A -5.956 -18.623 -14.686 1.000 1 A GLU 20.780 1
ATOM 1155 C C . GLU 74 74 ? A -7.119 -17.932 -13.950 1.000 1 A GLU 20.780 1
ATOM 1156 O O . GLU 74 74 ? A -7.342 -18.104 -12.756 1.000 1 A GLU 20.780 1
ATOM 1157 C CB . GLU 74 74 ? A -6.190 -20.136 -14.864 1.000 1 A GLU 20.780 1
ATOM 1158 C CG . GLU 74 74 ? A -5.240 -20.750 -15.912 1.000 1 A GLU 20.780 1
ATOM 1159 C CD . GLU 74 74 ? A -5.470 -22.253 -16.159 1.000 1 A GLU 20.780 1
ATOM 1160 O OE1 . GLU 74 74 ? A -5.221 -22.690 -17.307 1.000 1 A GLU 20.780 1
ATOM 1161 O OE2 . GLU 74 74 ? A -5.891 -22.958 -15.217 1.000 1 A GLU 20.780 1
ATOM 1162 H H . GLU 74 74 ? A -4.299 -19.155 -13.477 1.000 1 A GLU 20.780 1
ATOM 1163 H HA . GLU 74 74 ? A -5.876 -18.180 -15.678 1.000 1 A GLU 20.780 1
ATOM 1164 H HB2 . GLU 74 74 ? A -6.065 -20.635 -13.904 1.000 1 A GLU 20.780 1
ATOM 1165 H HB3 . GLU 74 74 ? A -7.215 -20.287 -15.205 1.000 1 A GLU 20.780 1
ATOM 1166 H HG2 . GLU 74 74 ? A -5.371 -20.207 -16.848 1.000 1 A GLU 20.780 1
ATOM 1167 H HG3 . GLU 74 74 ? A -4.211 -20.602 -15.585 1.000 1 A GLU 20.780 1
ATOM 1168 N N . ILE 75 75 ? A -7.865 -17.117 -14.698 1.000 1 A ILE 21.940 1
ATOM 1169 C CA . ILE 75 75 ? A -8.771 -16.056 -14.221 1.000 1 A ILE 21.940 1
ATOM 1170 C C . ILE 75 75 ? A -9.987 -16.551 -13.403 1.000 1 A ILE 21.940 1
ATOM 1171 O O . ILE 75 75 ? A -10.688 -15.739 -12.802 1.000 1 A ILE 21.940 1
ATOM 1172 C CB . ILE 75 75 ? A -9.142 -15.191 -15.464 1.000 1 A ILE 21.940 1
ATOM 1173 C CG1 . ILE 75 75 ? A -7.889 -14.408 -15.940 1.000 1 A ILE 21.940 1
ATOM 1174 C CG2 . ILE 75 75 ? A -10.313 -14.212 -15.257 1.000 1 A ILE 21.940 1
ATOM 1175 C CD1 . ILE 75 75 ? A -8.029 -13.736 -17.314 1.000 1 A ILE 21.940 1
ATOM 1176 H H . ILE 75 75 ? A -7.590 -17.054 -15.668 1.000 1 A ILE 21.940 1
ATOM 1177 H HA . ILE 75 75 ? A -8.206 -15.427 -13.533 1.000 1 A ILE 21.940 1
ATOM 1178 H HB . ILE 75 75 ? A -9.441 -15.872 -16.261 1.000 1 A ILE 21.940 1
ATOM 1179 H HG12 . ILE 75 75 ? A -7.036 -15.083 -16.009 1.000 1 A ILE 21.940 1
ATOM 1180 H HG13 . ILE 75 75 ? A -7.639 -13.647 -15.201 1.000 1 A ILE 21.940 1
ATOM 1181 H HG21 . ILE 75 75 ? A -10.498 -13.620 -16.154 1.000 1 A ILE 21.940 1
ATOM 1182 H HG22 . ILE 75 75 ? A -11.230 -14.760 -15.042 1.000 1 A ILE 21.940 1
ATOM 1183 H HG23 . ILE 75 75 ? A -10.094 -13.545 -14.423 1.000 1 A ILE 21.940 1
ATOM 1184 H HD11 . ILE 75 75 ? A -8.368 -14.463 -18.052 1.000 1 A ILE 21.940 1
ATOM 1185 H HD12 . ILE 75 75 ? A -8.729 -12.901 -17.267 1.000 1 A ILE 21.940 1
ATOM 1186 H HD13 . ILE 75 75 ? A -7.058 -13.347 -17.620 1.000 1 A ILE 21.940 1
ATOM 1187 N N . ALA 76 76 ? A -10.260 -17.856 -13.338 1.000 1 A ALA 21.220 1
ATOM 1188 C CA . ALA 76 76 ? A -11.483 -18.364 -12.710 1.000 1 A ALA 21.220 1
ATOM 1189 C C . ALA 76 76 ? A -11.468 -18.322 -11.167 1.000 1 A ALA 21.220 1
ATOM 1190 O O . ALA 76 76 ? A -12.525 -18.100 -10.579 1.000 1 A ALA 21.220 1
ATOM 1191 C CB . ALA 76 76 ? A -11.779 -19.761 -13.261 1.000 1 A ALA 21.220 1
ATOM 1192 H H . ALA 76 76 ? A -9.570 -18.513 -13.674 1.000 1 A ALA 21.220 1
ATOM 1193 H HA . ALA 76 76 ? A -12.308 -17.720 -13.013 1.000 1 A ALA 21.220 1
ATOM 1194 H HB1 . ALA 76 76 ? A -11.843 -19.732 -14.349 1.000 1 A ALA 21.220 1
ATOM 1195 H HB2 . ALA 76 76 ? A -12.724 -20.117 -12.852 1.000 1 A ALA 21.220 1
ATOM 1196 H HB3 . ALA 76 76 ? A -10.989 -20.449 -12.959 1.000 1 A ALA 21.220 1
ATOM 1197 N N . ASP 77 77 ? A -10.302 -18.431 -10.523 1.000 1 A ASP 22.860 1
ATOM 1198 C CA . ASP 77 77 ? A -10.209 -18.447 -9.050 1.000 1 A ASP 22.860 1
ATOM 1199 C C . ASP 77 77 ? A -9.884 -17.061 -8.441 1.000 1 A ASP 22.860 1
ATOM 1200 O O . ASP 77 77 ? A -10.103 -16.820 -7.253 1.000 1 A ASP 22.860 1
ATOM 1201 C CB . ASP 77 77 ? A -9.231 -19.557 -8.617 1.000 1 A ASP 22.860 1
ATOM 1202 C CG . ASP 77 77 ? A -9.764 -20.978 -8.889 1.000 1 A ASP 22.860 1
ATOM 1203 O OD1 . ASP 77 77 ? A -11.004 -21.162 -8.910 1.000 1 A ASP 22.860 1
ATOM 1204 O OD2 . ASP 77 77 ? A -8.928 -21.887 -9.086 1.000 1 A ASP 22.860 1
ATOM 1205 H H . ASP 77 77 ? A -9.469 -18.656 -11.048 1.000 1 A ASP 22.860 1
ATOM 1206 H HA . ASP 77 77 ? A -11.180 -18.719 -8.636 1.000 1 A ASP 22.860 1
ATOM 1207 H HB2 . ASP 77 77 ? A -8.279 -19.414 -9.128 1.000 1 A ASP 22.860 1
ATOM 1208 H HB3 . ASP 77 77 ? A -9.055 -19.466 -7.545 1.000 1 A ASP 22.860 1
ATOM 1209 N N . ILE 78 78 ? A -9.472 -16.091 -9.273 1.000 1 A ILE 25.330 1
ATOM 1210 C CA . ILE 78 78 ? A -8.967 -14.763 -8.861 1.000 1 A ILE 25.330 1
ATOM 1211 C C . ILE 78 78 ? A -10.012 -13.911 -8.113 1.000 1 A ILE 25.330 1
ATOM 1212 O O . ILE 78 78 ? A -9.660 -13.077 -7.277 1.000 1 A ILE 25.330 1
ATOM 1213 C CB . ILE 78 78 ? A -8.393 -14.019 -10.100 1.000 1 A ILE 25.330 1
ATOM 1214 C CG1 . ILE 78 78 ? A -7.205 -14.817 -10.690 1.000 1 A ILE 25.330 1
ATOM 1215 C CG2 . ILE 78 78 ? A -7.963 -12.573 -9.775 1.000 1 A ILE 25.330 1
ATOM 1216 C CD1 . ILE 78 78 ? A -6.496 -14.146 -11.876 1.000 1 A ILE 25.330 1
ATOM 1217 H H . ILE 78 78 ? A -9.370 -16.355 -10.242 1.000 1 A ILE 25.330 1
ATOM 1218 H HA . ILE 78 78 ? A -8.151 -14.923 -8.156 1.000 1 A ILE 25.330 1
ATOM 1219 H HB . ILE 78 78 ? A -9.175 -13.964 -10.858 1.000 1 A ILE 25.330 1
ATOM 1220 H HG12 . ILE 78 78 ? A -7.566 -15.786 -11.036 1.000 1 A ILE 25.330 1
ATOM 1221 H HG13 . ILE 78 78 ? A -6.469 -14.995 -9.906 1.000 1 A ILE 25.330 1
ATOM 1222 H HG21 . ILE 78 78 ? A -8.814 -11.981 -9.439 1.000 1 A ILE 25.330 1
ATOM 1223 H HG22 . ILE 78 78 ? A -7.563 -12.073 -10.658 1.000 1 A ILE 25.330 1
ATOM 1224 H HG23 . ILE 78 78 ? A -7.204 -12.582 -8.993 1.000 1 A ILE 25.330 1
ATOM 1225 H HD11 . ILE 78 78 ? A -5.838 -13.354 -11.518 1.000 1 A ILE 25.330 1
ATOM 1226 H HD12 . ILE 78 78 ? A -7.227 -13.722 -12.564 1.000 1 A ILE 25.330 1
ATOM 1227 H HD13 . ILE 78 78 ? A -5.890 -14.881 -12.407 1.000 1 A ILE 25.330 1
ATOM 1228 N N . MET 79 79 ? A -11.313 -14.090 -8.368 1.000 1 A MET 23.770 1
ATOM 1229 C CA . MET 79 79 ? A -12.324 -13.221 -7.747 1.000 1 A MET 23.770 1
ATOM 1230 C C . MET 79 79 ? A -12.698 -13.605 -6.309 1.000 1 A MET 23.770 1
ATOM 1231 O O . MET 79 79 ? A -13.205 -12.744 -5.589 1.000 1 A MET 23.770 1
ATOM 1232 C CB . MET 79 79 ? A -13.559 -13.063 -8.642 1.000 1 A MET 23.770 1
ATOM 1233 C CG . MET 79 79 ? A -13.256 -12.162 -9.848 1.000 1 A MET 23.770 1
ATOM 1234 S SD . MET 79 79 ? A -14.721 -11.528 -10.718 1.000 1 A MET 23.770 1
ATOM 1235 C CE . MET 79 79 ? A -15.273 -10.249 -9.554 1.000 1 A MET 23.770 1
ATOM 1236 H H . MET 79 79 ? A -11.584 -14.827 -9.004 1.000 1 A MET 23.770 1
ATOM 1237 H HA . MET 79 79 ? A -11.892 -12.224 -7.650 1.000 1 A MET 23.770 1
ATOM 1238 H HB2 . MET 79 79 ? A -13.911 -14.037 -8.981 1.000 1 A MET 23.770 1
ATOM 1239 H HB3 . MET 79 79 ? A -14.351 -12.596 -8.057 1.000 1 A MET 23.770 1
ATOM 1240 H HG2 . MET 79 79 ? A -12.666 -11.307 -9.519 1.000 1 A MET 23.770 1
ATOM 1241 H HG3 . MET 79 79 ? A -12.652 -12.731 -10.555 1.000 1 A MET 23.770 1
ATOM 1242 H HE1 . MET 79 79 ? A -15.549 -10.706 -8.604 1.000 1 A MET 23.770 1
ATOM 1243 H HE2 . MET 79 79 ? A -14.469 -9.531 -9.390 1.000 1 A MET 23.770 1
ATOM 1244 H HE3 . MET 79 79 ? A -16.141 -9.735 -9.967 1.000 1 A MET 23.770 1
ATOM 1245 N N . GLN 80 80 ? A -12.433 -14.836 -5.851 1.000 1 A GLN 24.000 1
ATOM 1246 C CA . GLN 80 80 ? A -12.653 -15.181 -4.438 1.000 1 A GLN 24.000 1
ATOM 1247 C C . GLN 80 80 ? A -11.527 -14.663 -3.532 1.000 1 A GLN 24.000 1
ATOM 1248 O O . GLN 80 80 ? A -11.816 -14.175 -2.436 1.000 1 A GLN 24.000 1
ATOM 1249 C CB . GLN 80 80 ? A -12.923 -16.686 -4.262 1.000 1 A GLN 24.000 1
ATOM 1250 C CG . GLN 80 80 ? A -14.433 -16.964 -4.367 1.000 1 A GLN 24.000 1
ATOM 1251 C CD . GLN 80 80 ? A -14.828 -18.418 -4.125 1.000 1 A GLN 24.000 1
ATOM 1252 O OE1 . GLN 80 80 ? A -14.035 -19.337 -4.060 1.000 1 A GLN 24.000 1
ATOM 1253 N NE2 . GLN 80 80 ? A -16.104 -18.700 -3.971 1.000 1 A GLN 24.000 1
ATOM 1254 H H . GLN 80 80 ? A -11.935 -15.490 -6.436 1.000 1 A GLN 24.000 1
ATOM 1255 H HA . GLN 80 80 ? A -13.542 -14.653 -4.093 1.000 1 A GLN 24.000 1
ATOM 1256 H HB2 . GLN 80 80 ? A -12.590 -16.996 -3.272 1.000 1 A GLN 24.000 1
ATOM 1257 H HB3 . GLN 80 80 ? A -12.374 -17.262 -5.007 1.000 1 A GLN 24.000 1
ATOM 1258 H HG2 . GLN 80 80 ? A -14.956 -16.350 -3.634 1.000 1 A GLN 24.000 1
ATOM 1259 H HG3 . GLN 80 80 ? A -14.780 -16.677 -5.360 1.000 1 A GLN 24.000 1
ATOM 1260 H HE21 . GLN 80 80 ? A -16.805 -17.982 -4.084 1.000 1 A GLN 24.000 1
ATOM 1261 H HE22 . GLN 80 80 ? A -16.304 -19.686 -3.876 1.000 1 A GLN 24.000 1
ATOM 1262 N N . ASP 81 81 ? A -10.282 -14.631 -4.011 1.000 1 A ASP 23.330 1
ATOM 1263 C CA . ASP 81 81 ? A -9.151 -14.094 -3.239 1.000 1 A ASP 23.330 1
ATOM 1264 C C . ASP 81 81 ? A -9.186 -12.564 -3.103 1.000 1 A ASP 23.330 1
ATOM 1265 O O . ASP 81 81 ? A -8.729 -12.011 -2.096 1.000 1 A ASP 23.330 1
ATOM 1266 C CB . ASP 81 81 ? A -7.832 -14.586 -3.851 1.000 1 A ASP 23.330 1
ATOM 1267 C CG . ASP 81 81 ? A -7.554 -16.062 -3.538 1.000 1 A ASP 23.330 1
ATOM 1268 O OD1 . ASP 81 81 ? A -8.093 -16.558 -2.520 1.000 1 A ASP 23.330 1
ATOM 1269 O OD2 . ASP 81 81 ? A -6.772 -16.665 -4.299 1.000 1 A ASP 23.330 1
ATOM 1270 H H . ASP 81 81 ? A -10.075 -15.106 -4.878 1.000 1 A ASP 23.330 1
ATOM 1271 H HA . ASP 81 81 ? A -9.212 -14.481 -2.222 1.000 1 A ASP 23.330 1
ATOM 1272 H HB2 . ASP 81 81 ? A -7.849 -14.425 -4.929 1.000 1 A ASP 23.330 1
ATOM 1273 H HB3 . ASP 81 81 ? A -7.013 -13.998 -3.435 1.000 1 A ASP 23.330 1
ATOM 1274 N N . PHE 82 82 ? A -9.844 -11.872 -4.040 1.000 1 A PHE 24.670 1
ATOM 1275 C CA . PHE 82 82 ? A -10.062 -10.424 -3.961 1.000 1 A PHE 24.670 1
ATOM 1276 C C . PHE 82 82 ? A -10.873 -10.009 -2.715 1.000 1 A PHE 24.670 1
ATOM 1277 O O . PHE 82 82 ? A -10.656 -8.935 -2.152 1.000 1 A PHE 24.670 1
ATOM 1278 C CB . PHE 82 82 ? A -10.736 -9.948 -5.259 1.000 1 A PHE 24.670 1
ATOM 1279 C CG . PHE 82 82 ? A -10.437 -8.499 -5.589 1.000 1 A PHE 24.670 1
ATOM 1280 C CD1 . PHE 82 82 ? A -11.270 -7.464 -5.121 1.000 1 A PHE 24.670 1
ATOM 1281 C CD2 . PHE 82 82 ? A -9.287 -8.184 -6.336 1.000 1 A PHE 24.670 1
ATOM 1282 C CE1 . PHE 82 82 ? A -10.950 -6.122 -5.399 1.000 1 A PHE 24.670 1
ATOM 1283 C CE2 . PHE 82 82 ? A -8.967 -6.843 -6.613 1.000 1 A PHE 24.670 1
ATOM 1284 C CZ . PHE 82 82 ? A -9.797 -5.812 -6.143 1.000 1 A PHE 24.670 1
ATOM 1285 H H . PHE 82 82 ? A -10.148 -12.371 -4.864 1.000 1 A PHE 24.670 1
ATOM 1286 H HA . PHE 82 82 ? A -9.085 -9.947 -3.886 1.000 1 A PHE 24.670 1
ATOM 1287 H HB2 . PHE 82 82 ? A -10.376 -10.555 -6.090 1.000 1 A PHE 24.670 1
ATOM 1288 H HB3 . PHE 82 82 ? A -11.813 -10.101 -5.191 1.000 1 A PHE 24.670 1
ATOM 1289 H HD1 . PHE 82 82 ? A -12.139 -7.700 -4.526 1.000 1 A PHE 24.670 1
ATOM 1290 H HD2 . PHE 82 82 ? A -8.635 -8.972 -6.683 1.000 1 A PHE 24.670 1
ATOM 1291 H HE1 . PHE 82 82 ? A -11.575 -5.327 -5.020 1.000 1 A PHE 24.670 1
ATOM 1292 H HE2 . PHE 82 82 ? A -8.071 -6.607 -7.169 1.000 1 A PHE 24.670 1
ATOM 1293 H HZ . PHE 82 82 ? A -9.536 -4.782 -6.334 1.000 1 A PHE 24.670 1
ATOM 1294 N N . ILE 83 83 ? A -11.786 -10.865 -2.237 1.000 1 A ILE 24.190 1
ATOM 1295 C CA . ILE 83 83 ? A -12.642 -10.576 -1.073 1.000 1 A ILE 24.190 1
ATOM 1296 C C . ILE 83 83 ? A -11.888 -10.795 0.252 1.000 1 A ILE 24.190 1
ATOM 1297 O O . ILE 83 83 ? A -12.158 -10.106 1.239 1.000 1 A ILE 24.190 1
ATOM 1298 C CB . ILE 83 83 ? A -13.964 -11.381 -1.171 1.000 1 A ILE 24.190 1
ATOM 1299 C CG1 . ILE 83 83 ? A -14.747 -10.946 -2.437 1.000 1 A ILE 24.190 1
ATOM 1300 C CG2 . ILE 83 83 ? A -14.841 -11.196 0.085 1.000 1 A ILE 24.190 1
ATOM 1301 C CD1 . ILE 83 83 ? A -16.036 -11.734 -2.706 1.000 1 A ILE 24.190 1
ATOM 1302 H H . ILE 83 83 ? A -11.879 -11.759 -2.699 1.000 1 A ILE 24.190 1
ATOM 1303 H HA . ILE 83 83 ? A -12.904 -9.518 -1.096 1.000 1 A ILE 24.190 1
ATOM 1304 H HB . ILE 83 83 ? A -13.718 -12.439 -1.260 1.000 1 A ILE 24.190 1
ATOM 1305 H HG12 . ILE 83 83 ? A -14.113 -11.078 -3.314 1.000 1 A ILE 24.190 1
ATOM 1306 H HG13 . ILE 83 83 ? A -14.994 -9.887 -2.362 1.000 1 A ILE 24.190 1
ATOM 1307 H HG21 . ILE 83 83 ? A -15.758 -11.780 0.001 1.000 1 A ILE 24.190 1
ATOM 1308 H HG22 . ILE 83 83 ? A -15.088 -10.143 0.216 1.000 1 A ILE 24.190 1
ATOM 1309 H HG23 . ILE 83 83 ? A -14.316 -11.556 0.970 1.000 1 A ILE 24.190 1
ATOM 1310 H HD11 . ILE 83 83 ? A -15.827 -12.803 -2.687 1.000 1 A ILE 24.190 1
ATOM 1311 H HD12 . ILE 83 83 ? A -16.418 -11.467 -3.691 1.000 1 A ILE 24.190 1
ATOM 1312 H HD13 . ILE 83 83 ? A -16.798 -11.491 -1.965 1.000 1 A ILE 24.190 1
ATOM 1313 N N . VAL 84 84 ? A -10.911 -11.708 0.298 1.000 1 A VAL 24.360 1
ATOM 1314 C CA . VAL 84 84 ? A -10.198 -12.036 1.545 1.000 1 A VAL 24.360 1
ATOM 1315 C C . VAL 84 84 ? A -9.117 -11.001 1.877 1.000 1 A VAL 24.360 1
ATOM 1316 O O . VAL 84 84 ? A -8.953 -10.653 3.049 1.000 1 A VAL 24.360 1
ATOM 1317 C CB . VAL 84 84 ? A -9.645 -13.476 1.510 1.000 1 A VAL 24.360 1
ATOM 1318 C CG1 . VAL 84 84 ? A -8.956 -13.854 2.830 1.000 1 A VAL 24.360 1
ATOM 1319 C CG2 . VAL 84 84 ? A -10.778 -14.490 1.286 1.000 1 A VAL 24.360 1
ATOM 1320 H H . VAL 84 84 ? A -10.676 -12.211 -0.546 1.000 1 A VAL 24.360 1
ATOM 1321 H HA . VAL 84 84 ? A -10.917 -11.995 2.364 1.000 1 A VAL 24.360 1
ATOM 1322 H HB . VAL 84 84 ? A -8.923 -13.565 0.698 1.000 1 A VAL 24.360 1
ATOM 1323 H HG11 . VAL 84 84 ? A -9.645 -13.724 3.665 1.000 1 A VAL 24.360 1
ATOM 1324 H HG12 . VAL 84 84 ? A -8.630 -14.893 2.785 1.000 1 A VAL 24.360 1
ATOM 1325 H HG13 . VAL 84 84 ? A -8.074 -13.232 2.983 1.000 1 A VAL 24.360 1
ATOM 1326 H HG21 . VAL 84 84 ? A -11.240 -14.329 0.312 1.000 1 A VAL 24.360 1
ATOM 1327 H HG22 . VAL 84 84 ? A -11.533 -14.400 2.066 1.000 1 A VAL 24.360 1
ATOM 1328 H HG23 . VAL 84 84 ? A -10.370 -15.501 1.284 1.000 1 A VAL 24.360 1
ATOM 1329 N N . TYR 85 85 ? A -8.418 -10.450 0.876 1.000 1 A TYR 23.700 1
ATOM 1330 C CA . TYR 85 85 ? A -7.307 -9.518 1.119 1.000 1 A TYR 23.700 1
ATOM 1331 C C . TYR 85 85 ? A -7.761 -8.143 1.653 1.000 1 A TYR 23.700 1
ATOM 1332 O O . TYR 85 85 ? A -7.085 -7.549 2.495 1.000 1 A TYR 23.700 1
ATOM 1333 C CB . TYR 85 85 ? A -6.426 -9.401 -0.139 1.000 1 A TYR 23.700 1
ATOM 1334 C CG . TYR 85 85 ? A -4.958 -9.672 0.143 1.000 1 A TYR 23.700 1
ATOM 1335 C CD1 . TYR 85 85 ? A -4.084 -8.612 0.459 1.000 1 A TYR 23.700 1
ATOM 1336 C CD2 . TYR 85 85 ? A -4.471 -10.993 0.102 1.000 1 A TYR 23.700 1
ATOM 1337 C CE1 . TYR 85 85 ? A -2.723 -8.870 0.719 1.000 1 A TYR 23.700 1
ATOM 1338 C CE2 . TYR 85 85 ? A -3.116 -11.257 0.381 1.000 1 A TYR 23.700 1
ATOM 1339 C CZ . TYR 85 85 ? A -2.237 -10.196 0.682 1.000 1 A TYR 23.700 1
ATOM 1340 O OH . TYR 85 85 ? A -0.930 -10.458 0.942 1.000 1 A TYR 23.700 1
ATOM 1341 H H . TYR 85 85 ? A -8.575 -10.781 -0.066 1.000 1 A TYR 23.700 1
ATOM 1342 H HA . TYR 85 85 ? A -6.689 -9.955 1.903 1.000 1 A TYR 23.700 1
ATOM 1343 H HB2 . TYR 85 85 ? A -6.759 -10.113 -0.895 1.000 1 A TYR 23.700 1
ATOM 1344 H HB3 . TYR 85 85 ? A -6.534 -8.408 -0.575 1.000 1 A TYR 23.700 1
ATOM 1345 H HD1 . TYR 85 85 ? A -4.454 -7.598 0.477 1.000 1 A TYR 23.700 1
ATOM 1346 H HD2 . TYR 85 85 ? A -5.130 -11.804 -0.168 1.000 1 A TYR 23.700 1
ATOM 1347 H HE1 . TYR 85 85 ? A -2.048 -8.054 0.931 1.000 1 A TYR 23.700 1
ATOM 1348 H HE2 . TYR 85 85 ? A -2.729 -12.263 0.323 1.000 1 A TYR 23.700 1
ATOM 1349 H HH . TYR 85 85 ? A -0.387 -9.667 0.919 1.000 1 A TYR 23.700 1
ATOM 1350 N N . HIS 86 86 ? A -8.936 -7.646 1.250 1.000 1 A HIS 24.880 1
ATOM 1351 C CA . HIS 86 86 ? A -9.357 -6.276 1.579 1.000 1 A HIS 24.880 1
ATOM 1352 C C . HIS 86 86 ? A -10.094 -6.094 2.913 1.000 1 A HIS 24.880 1
ATOM 1353 O O . HIS 86 86 ? A -10.119 -4.974 3.430 1.000 1 A HIS 24.880 1
ATOM 1354 C CB . HIS 86 86 ? A -10.103 -5.662 0.393 1.000 1 A HIS 24.880 1
ATOM 1355 C CG . HIS 86 86 ? A -9.139 -4.998 -0.556 1.000 1 A HIS 24.880 1
ATOM 1356 N ND1 . HIS 86 86 ? A -8.406 -3.858 -0.299 1.000 1 A HIS 24.880 1
ATOM 1357 C CD2 . HIS 86 86 ? A -8.774 -5.441 -1.798 1.000 1 A HIS 24.880 1
ATOM 1358 C CE1 . HIS 86 86 ? A -7.621 -3.619 -1.361 1.000 1 A HIS 24.880 1
ATOM 1359 N NE2 . HIS 86 86 ? A -7.817 -4.554 -2.299 1.000 1 A HIS 24.880 1
ATOM 1360 H H . HIS 86 86 ? A -9.458 -8.161 0.556 1.000 1 A HIS 24.880 1
ATOM 1361 H HA . HIS 86 86 ? A -8.451 -5.683 1.703 1.000 1 A HIS 24.880 1
ATOM 1362 H HB2 . HIS 86 86 ? A -10.679 -6.425 -0.131 1.000 1 A HIS 24.880 1
ATOM 1363 H HB3 . HIS 86 86 ? A -10.805 -4.909 0.750 1.000 1 A HIS 24.880 1
ATOM 1364 H HD1 . HIS 86 86 ? A -8.487 -3.254 0.507 1.000 1 A HIS 24.880 1
ATOM 1365 H HD2 . HIS 86 86 ? A -9.144 -6.325 -2.296 1.000 1 A HIS 24.880 1
ATOM 1366 H HE1 . HIS 86 86 ? A -6.950 -2.779 -1.467 1.000 1 A HIS 24.880 1
ATOM 1367 N N . ASN 87 87 ? A -10.557 -7.171 3.559 1.000 1 A ASN 22.440 1
ATOM 1368 C CA . ASN 87 87 ? A -11.029 -7.087 4.948 1.000 1 A ASN 22.440 1
ATOM 1369 C C . ASN 87 87 ? A -9.905 -6.716 5.942 1.000 1 A ASN 22.440 1
ATOM 1370 O O . ASN 87 87 ? A -10.202 -6.339 7.072 1.000 1 A ASN 22.440 1
ATOM 1371 C CB . ASN 87 87 ? A -11.751 -8.395 5.343 1.000 1 A ASN 22.440 1
ATOM 1372 C CG . ASN 87 87 ? A -13.270 -8.279 5.364 1.000 1 A ASN 22.440 1
ATOM 1373 O OD1 . ASN 87 87 ? A -13.867 -7.221 5.446 1.000 1 A ASN 22.440 1
ATOM 1374 N ND2 . ASN 87 87 ? A -13.965 -9.390 5.323 1.000 1 A ASN 22.440 1
ATOM 1375 H H . ASN 87 87 ? A -10.516 -8.069 3.099 1.000 1 A ASN 22.440 1
ATOM 1376 H HA . ASN 87 87 ? A -11.735 -6.260 5.008 1.000 1 A ASN 22.440 1
ATOM 1377 H HB2 . ASN 87 87 ? A -11.449 -8.685 6.350 1.000 1 A ASN 22.440 1
ATOM 1378 H HB3 . ASN 87 87 ? A -11.461 -9.201 4.669 1.000 1 A ASN 22.440 1
ATOM 1379 H HD21 . ASN 87 87 ? A -14.965 -9.264 5.256 1.000 1 A ASN 22.440 1
ATOM 1380 H HD22 . ASN 87 87 ? A -13.501 -10.269 5.147 1.000 1 A ASN 22.440 1
ATOM 1381 N N . LYS 88 88 ? A -8.621 -6.767 5.543 1.000 1 A LYS 23.810 1
ATOM 1382 C CA . LYS 88 88 ? A -7.496 -6.278 6.363 1.000 1 A LYS 23.810 1
ATOM 1383 C C . LYS 88 88 ? A -7.205 -4.780 6.215 1.000 1 A LYS 23.810 1
ATOM 1384 O O . LYS 88 88 ? A -6.541 -4.230 7.085 1.000 1 A LYS 23.810 1
ATOM 1385 C CB . LYS 88 88 ? A -6.229 -7.097 6.077 1.000 1 A LYS 23.810 1
ATOM 1386 C CG . LYS 88 88 ? A -6.256 -8.470 6.764 1.000 1 A LYS 23.810 1
ATOM 1387 C CD . LYS 88 88 ? A -4.916 -9.180 6.543 1.000 1 A LYS 23.810 1
ATOM 1388 C CE . LYS 88 88 ? A -4.866 -10.515 7.291 1.000 1 A LYS 23.810 1
ATOM 1389 N NZ . LYS 88 88 ? A -3.582 -11.214 7.034 1.000 1 A LYS 23.810 1
ATOM 1390 H H . LYS 88 88 ? A -8.424 -7.108 4.613 1.000 1 A LYS 23.810 1
ATOM 1391 H HA . LYS 88 88 ? A -7.748 -6.399 7.417 1.000 1 A LYS 23.810 1
ATOM 1392 H HB2 . LYS 88 88 ? A -6.099 -7.216 5.001 1.000 1 A LYS 23.810 1
ATOM 1393 H HB3 . LYS 88 88 ? A -5.368 -6.549 6.459 1.000 1 A LYS 23.810 1
ATOM 1394 H HG2 . LYS 88 88 ? A -6.419 -8.335 7.833 1.000 1 A LYS 23.810 1
ATOM 1395 H HG3 . LYS 88 88 ? A -7.065 -9.073 6.351 1.000 1 A LYS 23.810 1
ATOM 1396 H HD2 . LYS 88 88 ? A -4.109 -8.538 6.896 1.000 1 A LYS 23.810 1
ATOM 1397 H HD3 . LYS 88 88 ? A -4.785 -9.352 5.474 1.000 1 A LYS 23.810 1
ATOM 1398 H HE2 . LYS 88 88 ? A -5.703 -11.128 6.957 1.000 1 A LYS 23.810 1
ATOM 1399 H HE3 . LYS 88 88 ? A -4.989 -10.321 8.357 1.000 1 A LYS 23.810 1
ATOM 1400 H HZ1 . LYS 88 88 ? A -2.802 -10.646 7.333 1.000 1 A LYS 23.810 1
ATOM 1401 H HZ2 . LYS 88 88 ? A -3.545 -12.102 7.513 1.000 1 A LYS 23.810 1
ATOM 1402 H HZ3 . LYS 88 88 ? A -3.472 -11.384 6.044 1.000 1 A LYS 23.810 1
ATOM 1403 N N . ALA 89 89 ? A -7.685 -4.122 5.157 1.000 1 A ALA 24.440 1
ATOM 1404 C CA . ALA 89 89 ? A -7.343 -2.727 4.852 1.000 1 A ALA 24.440 1
ATOM 1405 C C . ALA 89 89 ? A -8.534 -1.749 4.953 1.000 1 A ALA 24.440 1
ATOM 1406 O O . ALA 89 89 ? A -8.433 -0.616 4.496 1.000 1 A ALA 24.440 1
ATOM 1407 C CB . ALA 89 89 ? A -6.603 -2.687 3.508 1.000 1 A ALA 24.440 1
ATOM 1408 H H . ALA 89 89 ? A -8.271 -4.623 4.504 1.000 1 A ALA 24.440 1
ATOM 1409 H HA . ALA 89 89 ? A -6.633 -2.369 5.598 1.000 1 A ALA 24.440 1
ATOM 1410 H HB1 . ALA 89 89 ? A -5.714 -3.316 3.560 1.000 1 A ALA 24.440 1
ATOM 1411 H HB2 . ALA 89 89 ? A -7.248 -3.052 2.708 1.000 1 A ALA 24.440 1
ATOM 1412 H HB3 . ALA 89 89 ? A -6.290 -1.666 3.290 1.000 1 A ALA 24.440 1
ATOM 1413 N N . GLY 90 90 ? A -9.661 -2.163 5.550 1.000 1 A GLY 20.750 1
ATOM 1414 C CA . GLY 90 90 ? A -10.791 -1.265 5.841 1.000 1 A GLY 20.750 1
ATOM 1415 C C . GLY 90 90 ? A -11.679 -0.904 4.640 1.000 1 A GLY 20.750 1
ATOM 1416 O O . GLY 90 90 ? A -12.419 0.075 4.704 1.000 1 A GLY 20.750 1
ATOM 1417 H H . GLY 90 90 ? A -9.693 -3.105 5.913 1.000 1 A GLY 20.750 1
ATOM 1418 H HA2 . GLY 90 90 ? A -11.426 -1.737 6.590 1.000 1 A GLY 20.750 1
ATOM 1419 H HA3 . GLY 90 90 ? A -10.407 -0.335 6.260 1.000 1 A GLY 20.750 1
ATOM 1420 N N . PHE 91 91 ? A -11.643 -1.693 3.562 1.000 1 A PHE 23.190 1
ATOM 1421 C CA . PHE 91 91 ? A -12.496 -1.530 2.378 1.000 1 A PHE 23.190 1
ATOM 1422 C C . PHE 91 91 ? A -13.702 -2.487 2.429 1.000 1 A PHE 23.190 1
ATOM 1423 O O . PHE 91 91 ? A -13.530 -3.670 2.711 1.000 1 A PHE 23.190 1
ATOM 1424 C CB . PHE 91 91 ? A -11.663 -1.780 1.110 1.000 1 A PHE 23.190 1
ATOM 1425 C CG . PHE 91 91 ? A -10.542 -0.788 0.860 1.000 1 A PHE 23.190 1
ATOM 1426 C CD1 . PHE 91 91 ? A -10.778 0.362 0.084 1.000 1 A PHE 23.190 1
ATOM 1427 C CD2 . PHE 91 91 ? A -9.260 -1.013 1.395 1.000 1 A PHE 23.190 1
ATOM 1428 C CE1 . PHE 91 91 ? A -9.739 1.279 -0.155 1.000 1 A PHE 23.190 1
ATOM 1429 C CE2 . PHE 91 91 ? A -8.219 -0.099 1.153 1.000 1 A PHE 23.190 1
ATOM 1430 C CZ . PHE 91 91 ? A -8.459 1.047 0.377 1.000 1 A PHE 23.190 1
ATOM 1431 H H . PHE 91 91 ? A -11.051 -2.511 3.598 1.000 1 A PHE 23.190 1
ATOM 1432 H HA . PHE 91 91 ? A -12.869 -0.507 2.340 1.000 1 A PHE 23.190 1
ATOM 1433 H HB2 . PHE 91 91 ? A -12.331 -1.765 0.248 1.000 1 A PHE 23.190 1
ATOM 1434 H HB3 . PHE 91 91 ? A -11.234 -2.781 1.166 1.000 1 A PHE 23.190 1
ATOM 1435 H HD1 . PHE 91 91 ? A -11.759 0.547 -0.327 1.000 1 A PHE 23.190 1
ATOM 1436 H HD2 . PHE 91 91 ? A -9.087 -1.872 2.027 1.000 1 A PHE 23.190 1
ATOM 1437 H HE1 . PHE 91 91 ? A -9.921 2.166 -0.744 1.000 1 A PHE 23.190 1
ATOM 1438 H HE2 . PHE 91 91 ? A -7.244 -0.256 1.589 1.000 1 A PHE 23.190 1
ATOM 1439 H HZ . PHE 91 91 ? A -7.663 1.756 0.202 1.000 1 A PHE 23.190 1
ATOM 1440 N N . SER 92 92 ? A -14.916 -2.017 2.096 1.000 1 A SER 24.220 1
ATOM 1441 C CA . SER 92 92 ? A -16.095 -2.881 1.898 1.000 1 A SER 24.220 1
ATOM 1442 C C . SER 92 92 ? A -16.480 -2.950 0.416 1.000 1 A SER 24.220 1
ATOM 1443 O O . SER 92 92 ? A -16.962 -1.965 -0.140 1.000 1 A SER 24.220 1
ATOM 1444 C CB . SER 92 92 ? A -17.288 -2.435 2.762 1.000 1 A SER 24.220 1
ATOM 1445 O OG . SER 92 92 ? A -17.900 -1.256 2.274 1.000 1 A SER 24.220 1
ATOM 1446 H H . SER 92 92 ? A -15.017 -1.031 1.907 1.000 1 A SER 24.220 1
ATOM 1447 H HA . SER 92 92 ? A -15.851 -3.893 2.221 1.000 1 A SER 24.220 1
ATOM 1448 H HB2 . SER 92 92 ? A -18.031 -3.233 2.760 1.000 1 A SER 24.220 1
ATOM 1449 H HB3 . SER 92 92 ? A -16.957 -2.279 3.789 1.000 1 A SER 24.220 1
ATOM 1450 H HG . SER 92 92 ? A -17.784 -1.240 1.321 1.000 1 A SER 24.220 1
ATOM 1451 N N . ALA 93 93 ? A -16.316 -4.111 -0.217 1.000 1 A ALA 26.110 1
ATOM 1452 C CA . ALA 93 93 ? A -16.817 -4.385 -1.564 1.000 1 A ALA 26.110 1
ATOM 1453 C C . ALA 93 93 ? A -17.946 -5.426 -1.480 1.000 1 A ALA 26.110 1
ATOM 1454 O O . ALA 93 93 ? A -17.789 -6.458 -0.833 1.000 1 A ALA 26.110 1
ATOM 1455 C CB . ALA 93 93 ? A -15.647 -4.835 -2.449 1.000 1 A ALA 26.110 1
ATOM 1456 H H . ALA 93 93 ? A -15.895 -4.881 0.282 1.000 1 A ALA 26.110 1
ATOM 1457 H HA . ALA 93 93 ? A -17.225 -3.474 -2.001 1.000 1 A ALA 26.110 1
ATOM 1458 H HB1 . ALA 93 93 ? A -15.195 -5.740 -2.042 1.000 1 A ALA 26.110 1
ATOM 1459 H HB2 . ALA 93 93 ? A -14.895 -4.048 -2.495 1.000 1 A ALA 26.110 1
ATOM 1460 H HB3 . ALA 93 93 ? A -16.005 -5.041 -3.458 1.000 1 A ALA 26.110 1
ATOM 1461 N N . THR 94 94 ? A -19.102 -5.160 -2.096 1.000 1 A THR 26.060 1
ATOM 1462 C CA . THR 94 94 ? A -20.218 -6.122 -2.199 1.000 1 A THR 26.060 1
ATOM 1463 C C . THR 94 94 ? A -20.527 -6.367 -3.672 1.000 1 A THR 26.060 1
ATOM 1464 O O . THR 94 94 ? A -20.860 -5.429 -4.392 1.000 1 A THR 26.060 1
ATOM 1465 C CB . THR 94 94 ? A -21.478 -5.634 -1.463 1.000 1 A THR 26.060 1
ATOM 1466 O OG1 . THR 94 94 ? A -21.157 -5.268 -0.142 1.000 1 A THR 26.060 1
ATOM 1467 C CG2 . THR 94 94 ? A -22.551 -6.720 -1.363 1.000 1 A THR 26.060 1
ATOM 1468 H H . THR 94 94 ? A -19.181 -4.302 -2.623 1.000 1 A THR 26.060 1
ATOM 1469 H HA . THR 94 94 ? A -19.928 -7.073 -1.751 1.000 1 A THR 26.060 1
ATOM 1470 H HB . THR 94 94 ? A -21.886 -4.763 -1.976 1.000 1 A THR 26.060 1
ATOM 1471 H HG1 . THR 94 94 ? A -20.206 -5.145 -0.103 1.000 1 A THR 26.060 1
ATOM 1472 H HG21 . THR 94 94 ? A -22.897 -6.999 -2.359 1.000 1 A THR 26.060 1
ATOM 1473 H HG22 . THR 94 94 ? A -22.150 -7.598 -0.858 1.000 1 A THR 26.060 1
ATOM 1474 H HG23 . THR 94 94 ? A -23.399 -6.337 -0.795 1.000 1 A THR 26.060 1
ATOM 1475 N N . VAL 95 95 ? A -20.407 -7.620 -4.114 1.000 1 A VAL 27.080 1
ATOM 1476 C CA . VAL 95 95 ? A -20.718 -8.057 -5.483 1.000 1 A VAL 27.080 1
ATOM 1477 C C . VAL 95 95 ? A -22.216 -8.365 -5.566 1.000 1 A VAL 27.080 1
ATOM 1478 O O . VAL 95 95 ? A -22.720 -9.177 -4.795 1.000 1 A VAL 27.080 1
ATOM 1479 C CB . VAL 95 95 ? A -19.862 -9.287 -5.864 1.000 1 A VAL 27.080 1
ATOM 1480 C CG1 . VAL 95 95 ? A -20.161 -9.778 -7.286 1.000 1 A VAL 27.080 1
ATOM 1481 C CG2 . VAL 95 95 ? A -18.360 -8.966 -5.789 1.000 1 A VAL 27.080 1
ATOM 1482 H H . VAL 95 95 ? A -20.144 -8.339 -3.456 1.000 1 A VAL 27.080 1
ATOM 1483 H HA . VAL 95 95 ? A -20.486 -7.252 -6.179 1.000 1 A VAL 27.080 1
ATOM 1484 H HB . VAL 95 95 ? A -20.071 -10.098 -5.168 1.000 1 A VAL 27.080 1
ATOM 1485 H HG11 . VAL 95 95 ? A -19.990 -8.979 -8.007 1.000 1 A VAL 27.080 1
ATOM 1486 H HG12 . VAL 95 95 ? A -19.516 -10.622 -7.529 1.000 1 A VAL 27.080 1
ATOM 1487 H HG13 . VAL 95 95 ? A -21.193 -10.120 -7.360 1.000 1 A VAL 27.080 1
ATOM 1488 H HG21 . VAL 95 95 ? A -18.119 -8.138 -6.456 1.000 1 A VAL 27.080 1
ATOM 1489 H HG22 . VAL 95 95 ? A -18.074 -8.704 -4.770 1.000 1 A VAL 27.080 1
ATOM 1490 H HG23 . VAL 95 95 ? A -17.782 -9.841 -6.085 1.000 1 A VAL 27.080 1
ATOM 1491 N N . LEU 96 96 ? A -22.938 -7.710 -6.481 1.000 1 A LEU 23.940 1
ATOM 1492 C CA . LEU 96 96 ? A -24.338 -8.035 -6.782 1.000 1 A LEU 23.940 1
ATOM 1493 C C . LEU 96 96 ? A -24.367 -8.988 -7.978 1.000 1 A LEU 23.940 1
ATOM 1494 O O . LEU 96 96 ? A -24.265 -8.559 -9.125 1.000 1 A LEU 23.940 1
ATOM 1495 C CB . LEU 96 96 ? A -25.163 -6.757 -7.008 1.000 1 A LEU 23.940 1
ATOM 1496 C CG . LEU 96 96 ? A -25.349 -5.885 -5.753 1.000 1 A LEU 23.940 1
ATOM 1497 C CD1 . LEU 96 96 ? A -26.044 -4.582 -6.150 1.000 1 A LEU 23.940 1
ATOM 1498 C CD2 . LEU 96 96 ? A -26.197 -6.566 -4.675 1.000 1 A LEU 23.940 1
ATOM 1499 H H . LEU 96 96 ? A -22.461 -7.052 -7.080 1.000 1 A LEU 23.940 1
ATOM 1500 H HA . LEU 96 96 ? A -24.780 -8.573 -5.943 1.000 1 A LEU 23.940 1
ATOM 1501 H HB2 . LEU 96 96 ? A -24.671 -6.166 -7.780 1.000 1 A LEU 23.940 1
ATOM 1502 H HB3 . LEU 96 96 ? A -26.146 -7.043 -7.383 1.000 1 A LEU 23.940 1
ATOM 1503 H HG . LEU 96 96 ? A -24.374 -5.636 -5.332 1.000 1 A LEU 23.940 1
ATOM 1504 H HD11 . LEU 96 96 ? A -26.158 -3.945 -5.273 1.000 1 A LEU 23.940 1
ATOM 1505 H HD12 . LEU 96 96 ? A -27.026 -4.797 -6.572 1.000 1 A LEU 23.940 1
ATOM 1506 H HD13 . LEU 96 96 ? A -25.441 -4.054 -6.888 1.000 1 A LEU 23.940 1
ATOM 1507 H HD21 . LEU 96 96 ? A -25.671 -7.438 -4.285 1.000 1 A LEU 23.940 1
ATOM 1508 H HD22 . LEU 96 96 ? A -26.367 -5.876 -3.848 1.000 1 A LEU 23.940 1
ATOM 1509 H HD23 . LEU 96 96 ? A -27.155 -6.878 -5.092 1.000 1 A LEU 23.940 1
ATOM 1510 N N . ASP 97 97 ? A -24.428 -10.273 -7.656 1.000 1 A ASP 24.380 1
ATOM 1511 C CA . ASP 97 97 ? A -24.440 -11.411 -8.569 1.000 1 A ASP 24.380 1
ATOM 1512 C C . ASP 97 97 ? A -25.812 -11.501 -9.270 1.000 1 A ASP 24.380 1
ATOM 1513 O O . ASP 97 97 ? A -26.806 -11.875 -8.647 1.000 1 A ASP 24.380 1
ATOM 1514 C CB . ASP 97 97 ? A -24.108 -12.644 -7.692 1.000 1 A ASP 24.380 1
ATOM 1515 C CG . ASP 97 97 ? A -23.521 -13.851 -8.425 1.000 1 A ASP 24.380 1
ATOM 1516 O OD1 . ASP 97 97 ? A -23.180 -13.710 -9.620 1.000 1 A ASP 24.380 1
ATOM 1517 O OD2 . ASP 97 97 ? A -23.379 -14.898 -7.754 1.000 1 A ASP 24.380 1
ATOM 1518 H H . ASP 97 97 ? A -24.457 -10.505 -6.674 1.000 1 A ASP 24.380 1
ATOM 1519 H HA . ASP 97 97 ? A -23.659 -11.283 -9.318 1.000 1 A ASP 24.380 1
ATOM 1520 H HB2 . ASP 97 97 ? A -24.995 -12.952 -7.138 1.000 1 A ASP 24.380 1
ATOM 1521 H HB3 . ASP 97 97 ? A -23.363 -12.350 -6.954 1.000 1 A ASP 24.380 1
ATOM 1522 N N . ASP 98 98 ? A -25.905 -11.112 -10.547 1.000 1 A ASP 22.830 1
ATOM 1523 C CA . ASP 98 98 ? A -27.066 -11.435 -11.388 1.000 1 A ASP 22.830 1
ATOM 1524 C C . ASP 98 98 ? A -26.609 -12.398 -12.489 1.000 1 A ASP 22.830 1
ATOM 1525 O O . ASP 98 98 ? A -26.086 -12.013 -13.537 1.000 1 A ASP 22.830 1
ATOM 1526 C CB . ASP 98 98 ? A -27.816 -10.186 -11.886 1.000 1 A ASP 22.830 1
ATOM 1527 C CG . ASP 98 98 ? A -29.276 -10.493 -12.275 1.000 1 A ASP 22.830 1
ATOM 1528 O OD1 . ASP 98 98 ? A -29.587 -11.675 -12.569 1.000 1 A ASP 22.830 1
ATOM 1529 O OD2 . ASP 98 98 ? A -30.080 -9.533 -12.302 1.000 1 A ASP 22.830 1
ATOM 1530 H H . ASP 98 98 ? A -25.075 -10.760 -11.002 1.000 1 A ASP 22.830 1
ATOM 1531 H HA . ASP 98 98 ? A -27.790 -11.978 -10.779 1.000 1 A ASP 22.830 1
ATOM 1532 H HB2 . ASP 98 98 ? A -27.830 -9.450 -11.083 1.000 1 A ASP 22.830 1
ATOM 1533 H HB3 . ASP 98 98 ? A -27.291 -9.749 -12.735 1.000 1 A ASP 22.830 1
ATOM 1534 N N . LEU 99 99 ? A -26.785 -13.686 -12.187 1.000 1 A LEU 24.970 1
ATOM 1535 C CA . LEU 99 99 ? A -26.370 -14.893 -12.915 1.000 1 A LEU 24.970 1
ATOM 1536 C C . LEU 99 99 ? A -26.883 -15.016 -14.367 1.000 1 A LEU 24.970 1
ATOM 1537 O O . LEU 99 99 ? A -26.784 -16.087 -14.964 1.000 1 A LEU 24.970 1
ATOM 1538 C CB . LEU 99 99 ? A -26.811 -16.096 -12.045 1.000 1 A LEU 24.970 1
ATOM 1539 C CG . LEU 99 99 ? A -25.750 -16.506 -11.006 1.000 1 A LEU 24.970 1
ATOM 1540 C CD1 . LEU 99 99 ? A -26.411 -17.142 -9.782 1.000 1 A LEU 24.970 1
ATOM 1541 C CD2 . LEU 99 99 ? A -24.787 -17.529 -11.616 1.000 1 A LEU 24.970 1
ATOM 1542 H H . LEU 99 99 ? A -27.182 -13.844 -11.271 1.000 1 A LEU 24.970 1
ATOM 1543 H HA . LEU 99 99 ? A -25.282 -14.884 -12.982 1.000 1 A LEU 24.970 1
ATOM 1544 H HB2 . LEU 99 99 ? A -27.032 -16.964 -12.666 1.000 1 A LEU 24.970 1
ATOM 1545 H HB3 . LEU 99 99 ? A -27.742 -15.840 -11.538 1.000 1 A LEU 24.970 1
ATOM 1546 H HG . LEU 99 99 ? A -25.194 -15.627 -10.678 1.000 1 A LEU 24.970 1
ATOM 1547 H HD11 . LEU 99 99 ? A -27.065 -16.412 -9.306 1.000 1 A LEU 24.970 1
ATOM 1548 H HD12 . LEU 99 99 ? A -25.638 -17.417 -9.065 1.000 1 A LEU 24.970 1
ATOM 1549 H HD13 . LEU 99 99 ? A -26.982 -18.024 -10.072 1.000 1 A LEU 24.970 1
ATOM 1550 H HD21 . LEU 99 99 ? A -24.307 -17.094 -12.493 1.000 1 A LEU 24.970 1
ATOM 1551 H HD22 . LEU 99 99 ? A -24.013 -17.765 -10.885 1.000 1 A LEU 24.970 1
ATOM 1552 H HD23 . LEU 99 99 ? A -25.318 -18.438 -11.898 1.000 1 A LEU 24.970 1
ATOM 1553 N N . SER 100 100 ? A -27.424 -13.959 -14.972 1.000 1 A SER 24.360 1
ATOM 1554 C CA . SER 100 100 ? A -28.008 -14.009 -16.316 1.000 1 A SER 24.360 1
ATOM 1555 C C . SER 100 100 ? A -27.299 -13.157 -17.373 1.000 1 A SER 24.360 1
ATOM 1556 O O . SER 100 100 ? A -27.418 -13.468 -18.558 1.000 1 A SER 24.360 1
ATOM 1557 C CB . SER 100 100 ? A -29.510 -13.740 -16.228 1.000 1 A SER 24.360 1
ATOM 1558 O OG . SER 100 100 ? A -29.801 -12.452 -15.724 1.000 1 A SER 24.360 1
ATOM 1559 H H . SER 100 100 ? A -27.418 -13.085 -14.466 1.000 1 A SER 24.360 1
ATOM 1560 H HA . SER 100 100 ? A -27.926 -15.028 -16.695 1.000 1 A SER 24.360 1
ATOM 1561 H HB2 . SER 100 100 ? A -29.972 -14.487 -15.582 1.000 1 A SER 24.360 1
ATOM 1562 H HB3 . SER 100 100 ? A -29.941 -13.834 -17.225 1.000 1 A SER 24.360 1
ATOM 1563 H HG . SER 100 100 ? A -29.707 -12.419 -14.769 1.000 1 A SER 24.360 1
ATOM 1564 N N . LEU 101 101 ? A -26.485 -12.164 -17.005 1.000 1 A LEU 20.640 1
ATOM 1565 C CA . LEU 101 101 ? A -25.721 -11.342 -17.949 1.000 1 A LEU 20.640 1
ATOM 1566 C C . LEU 101 101 ? A -24.433 -10.860 -17.280 1.000 1 A LEU 20.640 1
ATOM 1567 O O . LEU 101 101 ? A -24.442 -10.436 -16.135 1.000 1 A LEU 20.640 1
ATOM 1568 C CB . LEU 101 101 ? A -26.587 -10.155 -18.421 1.000 1 A LEU 20.640 1
ATOM 1569 C CG . LEU 101 101 ? A -27.594 -10.472 -19.548 1.000 1 A LEU 20.640 1
ATOM 1570 C CD1 . LEU 101 101 ? A -28.624 -9.353 -19.666 1.000 1 A LEU 20.640 1
ATOM 1571 C CD2 . LEU 101 101 ? A -26.899 -10.636 -20.906 1.000 1 A LEU 20.640 1
ATOM 1572 H H . LEU 101 101 ? A -26.374 -11.972 -16.020 1.000 1 A LEU 20.640 1
ATOM 1573 H HA . LEU 101 101 ? A -25.441 -11.951 -18.809 1.000 1 A LEU 20.640 1
ATOM 1574 H HB2 . LEU 101 101 ? A -27.135 -9.787 -17.554 1.000 1 A LEU 20.640 1
ATOM 1575 H HB3 . LEU 101 101 ? A -25.936 -9.350 -18.761 1.000 1 A LEU 20.640 1
ATOM 1576 H HG . LEU 101 101 ? A -28.169 -11.371 -19.324 1.000 1 A LEU 20.640 1
ATOM 1577 H HD11 . LEU 101 101 ? A -28.129 -8.408 -19.888 1.000 1 A LEU 20.640 1
ATOM 1578 H HD12 . LEU 101 101 ? A -29.164 -9.265 -18.724 1.000 1 A LEU 20.640 1
ATOM 1579 H HD13 . LEU 101 101 ? A -29.339 -9.591 -20.453 1.000 1 A LEU 20.640 1
ATOM 1580 H HD21 . LEU 101 101 ? A -26.341 -9.734 -21.155 1.000 1 A LEU 20.640 1
ATOM 1581 H HD22 . LEU 101 101 ? A -27.648 -10.827 -21.675 1.000 1 A LEU 20.640
1
ATOM 1582 H HD23 . LEU 101 101 ? A -26.224 -11.491 -20.867 1.000 1 A LEU 20.640
1
ATOM 1583 N N . SER 102 102 ? A -23.329 -10.920 -18.021 1.000 1 A SER 22.970 1
ATOM 1584 C CA . SER 102 102 ? A -21.962 -10.552 -17.633 1.000 1 A SER 22.970 1
ATOM 1585 C C . SER 102 102 ? A -21.818 -9.085 -17.194 1.000 1 A SER 22.970 1
ATOM 1586 O O . SER 102 102 ? A -21.291 -8.257 -17.936 1.000 1 A SER 22.970 1
ATOM 1587 C CB . SER 102 102 ? A -21.046 -10.877 -18.821 1.000 1 A SER 22.970 1
ATOM 1588 O OG . SER 102 102 ? A -21.638 -10.478 -20.047 1.000 1 A SER 22.970 1
ATOM 1589 H H . SER 102 102 ? A -23.438 -11.229 -18.976 1.000 1 A SER 22.970 1
ATOM 1590 H HA . SER 102 102 ? A -21.662 -11.170 -16.787 1.000 1 A SER 22.970 1
ATOM 1591 H HB2 . SER 102 102 ? A -20.892 -11.956 -18.850 1.000 1 A SER 22.970 1
ATOM 1592 H HB3 . SER 102 102 ? A -20.077 -10.396 -18.692 1.000 1 A SER 22.970 1
ATOM 1593 H HG . SER 102 102 ? A -21.665 -9.518 -20.025 1.000 1 A SER 22.970 1
ATOM 1594 N N . MET 103 103 ? A -22.304 -8.781 -15.993 1.000 1 A MET 22.230 1
ATOM 1595 C CA . MET 103 103 ? A -22.301 -7.474 -15.345 1.000 1 A MET 22.230 1
ATOM 1596 C C . MET 103 103 ? A -21.766 -7.629 -13.916 1.000 1 A MET 22.230 1
ATOM 1597 O O . MET 103 103 ? A -22.271 -8.446 -13.155 1.000 1 A MET 22.230 1
ATOM 1598 C CB . MET 103 103 ? A -23.730 -6.895 -15.330 1.000 1 A MET 22.230 1
ATOM 1599 C CG . MET 103 103 ? A -24.251 -6.557 -16.734 1.000 1 A MET 22.230 1
ATOM 1600 S SD . MET 103 103 ? A -25.792 -5.591 -16.772 1.000 1 A MET 22.230 1
ATOM 1601 C CE . MET 103 103 ? A -27.018 -6.887 -16.449 1.000 1 A MET 22.230 1
ATOM 1602 H H . MET 103 103 ? A -22.810 -9.504 -15.502 1.000 1 A MET 22.230 1
ATOM 1603 H HA . MET 103 103 ? A -21.648 -6.790 -15.888 1.000 1 A MET 22.230 1
ATOM 1604 H HB2 . MET 103 103 ? A -24.409 -7.601 -14.852 1.000 1 A MET 22.230 1
ATOM 1605 H HB3 . MET 103 103 ? A -23.722 -5.977 -14.741 1.000 1 A MET 22.230 1
ATOM 1606 H HG2 . MET 103 103 ? A -23.485 -5.972 -17.242 1.000 1 A MET 22.230 1
ATOM 1607 H HG3 . MET 103 103 ? A -24.396 -7.480 -17.295 1.000 1 A MET 22.230 1
ATOM 1608 H HE1 . MET 103 103 ? A -27.040 -7.581 -17.289 1.000 1 A MET 22.230 1
ATOM 1609 H HE2 . MET 103 103 ? A -28.004 -6.436 -16.330 1.000 1 A MET 22.230 1
ATOM 1610 H HE3 . MET 103 103 ? A -26.761 -7.426 -15.538 1.000 1 A MET 22.230 1
ATOM 1611 N N . VAL 104 104 ? A -20.752 -6.841 -13.547 1.000 1 A VAL 27.640 1
ATOM 1612 C CA . VAL 104 104 ? A -20.215 -6.760 -12.177 1.000 1 A VAL 27.640 1
ATOM 1613 C C . VAL 104 104 ? A -20.361 -5.313 -11.704 1.000 1 A VAL 27.640 1
ATOM 1614 O O . VAL 104 104 ? A -19.916 -4.390 -12.387 1.000 1 A VAL 27.640 1
ATOM 1615 C CB . VAL 104 104 ? A -18.750 -7.248 -12.100 1.000 1 A VAL 27.640 1
ATOM 1616 C CG1 . VAL 104 104 ? A -18.197 -7.173 -10.669 1.000 1 A VAL 27.640 1
ATOM 1617 C CG2 . VAL 104 104 ? A -18.614 -8.703 -12.572 1.000 1 A VAL 27.640 1
ATOM 1618 H H . VAL 104 104 ? A -20.381 -6.185 -14.220 1.000 1 A VAL 27.640 1
ATOM 1619 H HA . VAL 104 104 ? A -20.807 -7.396 -11.518 1.000 1 A VAL 27.640 1
ATOM 1620 H HB . VAL 104 104 ? A -18.131 -6.620 -12.742 1.000 1 A VAL 27.640 1
ATOM 1621 H HG11 . VAL 104 104 ? A -18.198 -6.143 -10.312 1.000 1 A VAL 27.640 1
ATOM 1622 H HG12 . VAL 104 104 ? A -18.799 -7.788 -10.001 1.000 1 A VAL 27.640 1
ATOM 1623 H HG13 . VAL 104 104 ? A -17.169 -7.533 -10.653 1.000 1 A VAL 27.640 1
ATOM 1624 H HG21 . VAL 104 104 ? A -19.256 -9.351 -11.974 1.000 1 A VAL 27.640 1
ATOM 1625 H HG22 . VAL 104 104 ? A -18.901 -8.788 -13.620 1.000 1 A VAL 27.640 1
ATOM 1626 H HG23 . VAL 104 104 ? A -17.580 -9.033 -12.471 1.000 1 A VAL 27.640 1
ATOM 1627 N N . ASN 105 105 ? A -21.008 -5.116 -10.551 1.000 1 A ASN 23.230 1
ATOM 1628 C CA . ASN 105 105 ? A -21.133 -3.820 -9.877 1.000 1 A ASN 23.230 1
ATOM 1629 C C . ASN 105 105 ? A -20.061 -3.721 -8.775 1.000 1 A ASN 23.230 1
ATOM 1630 O O . ASN 105 105 ? A -19.963 -4.637 -7.960 1.000 1 A ASN 23.230 1
ATOM 1631 C CB . ASN 105 105 ? A -22.550 -3.680 -9.280 1.000 1 A ASN 23.230 1
ATOM 1632 C CG . ASN 105 105 ? A -23.677 -3.729 -10.300 1.000 1 A ASN 23.230 1
ATOM 1633 O OD1 . ASN 105 105 ? A -23.803 -2.895 -11.177 1.000 1 A ASN 23.230 1
ATOM 1634 N ND2 . ASN 105 105 ? A -24.568 -4.689 -10.216 1.000 1 A ASN 23.230 1
ATOM 1635 H H . ASN 105 105 ? A -21.318 -5.934 -10.045 1.000 1 A ASN 23.230 1
ATOM 1636 H HA . ASN 105 105 ? A -20.973 -3.013 -10.592 1.000 1 A ASN 23.230 1
ATOM 1637 H HB2 . ASN 105 105 ? A -22.702 -4.463 -8.537 1.000 1 A ASN 23.230 1
ATOM 1638 H HB3 . ASN 105 105 ? A -22.620 -2.722 -8.765 1.000 1 A ASN 23.230 1
ATOM 1639 H HD21 . ASN 105 105 ? A -24.439 -5.463 -9.579 1.000 1 A ASN 23.230 1
ATOM 1640 H HD22 . ASN 105 105 ? A -25.265 -4.738 -10.944 1.000 1 A ASN 23.230 1
ATOM 1641 N N . VAL 106 106 ? A -19.297 -2.624 -8.711 1.000 1 A VAL 28.110 1
ATOM 1642 C CA . VAL 106 106 ? A -18.307 -2.367 -7.641 1.000 1 A VAL 28.110 1
ATOM 1643 C C . VAL 106 106 ? A -18.658 -1.064 -6.918 1.000 1 A VAL 28.110 1
ATOM 1644 O O . VAL 106 106 ? A -18.788 -0.026 -7.563 1.000 1 A VAL 28.110 1
ATOM 1645 C CB . VAL 106 106 ? A -16.859 -2.325 -8.182 1.000 1 A VAL 28.110 1
ATOM 1646 C CG1 . VAL 106 106 ? A -15.838 -2.265 -7.037 1.000 1 A VAL 28.110 1
ATOM 1647 C CG2 . VAL 106 106 ? A -16.514 -3.566 -9.016 1.000 1 A VAL 28.110 1
ATOM 1648 H H . VAL 106 106 ? A -19.402 -1.925 -9.432 1.000 1 A VAL 28.110 1
ATOM 1649 H HA . VAL 106 106 ? A -18.353 -3.176 -6.912 1.000 1 A VAL 28.110 1
ATOM 1650 H HB . VAL 106 106 ? A -16.736 -1.441 -8.809 1.000 1 A VAL 28.110 1
ATOM 1651 H HG11 . VAL 106 106 ? A -16.070 -1.453 -6.349 1.000 1 A VAL 28.110 1
ATOM 1652 H HG12 . VAL 106 106 ? A -14.839 -2.106 -7.443 1.000 1 A VAL 28.110 1
ATOM 1653 H HG13 . VAL 106 106 ? A -15.847 -3.201 -6.478 1.000 1 A VAL 28.110 1
ATOM 1654 H HG21 . VAL 106 106 ? A -15.468 -3.532 -9.319 1.000 1 A VAL 28.110 1
ATOM 1655 H HG22 . VAL 106 106 ? A -16.691 -4.471 -8.435 1.000 1 A VAL 28.110 1
ATOM 1656 H HG23 . VAL 106 106 ? A -17.127 -3.594 -9.917 1.000 1 A VAL 28.110 1
ATOM 1657 N N . LEU 107 107 ? A -18.814 -1.112 -5.590 1.000 1 A LEU 22.670 1
ATOM 1658 C CA . LEU 107 107 ? A -19.008 0.070 -4.739 1.000 1 A LEU 22.670 1
ATOM 1659 C C . LEU 107 107 ? A -17.638 0.546 -4.220 1.000 1 A LEU 22.670 1
ATOM 1660 O O . LEU 107 107 ? A -16.970 -0.217 -3.526 1.000 1 A LEU 22.670 1
ATOM 1661 C CB . LEU 107 107 ? A -19.988 -0.263 -3.589 1.000 1 A LEU 22.670 1
ATOM 1662 C CG . LEU 107 107 ? A -20.798 0.965 -3.107 1.000 1 A LEU 22.670 1
ATOM 1663 C CD1 . LEU 107 107 ? A -22.286 0.840 -3.461 1.000 1 A LEU 22.670 1
ATOM 1664 C CD2 . LEU 107 107 ? A -20.705 1.141 -1.591 1.000 1 A LEU 22.670 1
ATOM 1665 H H . LEU 107 107 ? A -18.666 -1.996 -5.125 1.000 1 A LEU 22.670 1
ATOM 1666 H HA . LEU 107 107 ? A -19.452 0.856 -5.350 1.000 1 A LEU 22.670 1
ATOM 1667 H HB2 . LEU 107 107 ? A -19.423 -0.685 -2.757 1.000 1 A LEU 22.670 1
ATOM 1668 H HB3 . LEU 107 107 ? A -20.672 -1.047 -3.914 1.000 1 A LEU 22.670 1
ATOM 1669 H HG . LEU 107 107 ? A -20.404 1.868 -3.575 1.000 1 A LEU 22.670 1
ATOM 1670 H HD11 . LEU 107 107 ? A -22.685 1.823 -3.710 1.000 1 A LEU 22.670 1
ATOM 1671 H HD12 . LEU 107 107 ? A -22.416 0.170 -4.311 1.000 1 A LEU 22.670 1
ATOM 1672 H HD13 . LEU 107 107 ? A -22.850 0.420 -2.628 1.000 1 A LEU 22.670 1
ATOM 1673 H HD21 . LEU 107 107 ? A -21.270 2.019 -1.277 1.000 1 A LEU 22.670 1
ATOM 1674 H HD22 . LEU 107 107 ? A -21.088 0.257 -1.081 1.000 1 A LEU 22.670 1
ATOM 1675 H HD23 . LEU 107 107 ? A -19.662 1.284 -1.307 1.000 1 A LEU 22.670 1
ATOM 1676 N N . LEU 108 108 ? A -17.204 1.766 -4.555 1.000 1 A LEU 25.530 1
ATOM 1677 C CA . LEU 108 108 ? A -15.899 2.313 -4.142 1.000 1 A LEU 25.530 1
ATOM 1678 C C . LEU 108 108 ? A -16.078 3.637 -3.399 1.000 1 A LEU 25.530 1
ATOM 1679 O O . LEU 108 108 ? A -16.764 4.539 -3.873 1.000 1 A LEU 25.530 1
ATOM 1680 C CB . LEU 108 108 ? A -14.957 2.483 -5.350 1.000 1 A LEU 25.530 1
ATOM 1681 C CG . LEU 108 108 ? A -14.553 1.172 -6.045 1.000 1 A LEU 25.530 1
ATOM 1682 C CD1 . LEU 108 108 ? A -13.815 1.462 -7.351 1.000 1 A LEU 25.530 1
ATOM 1683 C CD2 . LEU 108 108 ? A -13.647 0.301 -5.169 1.000 1 A LEU 25.530 1
ATOM 1684 H H . LEU 108 108 ? A -17.810 2.351 -5.112 1.000 1 A LEU 25.530 1
ATOM 1685 H HA . LEU 108 108 ? A -15.427 1.621 -3.444 1.000 1 A LEU 25.530 1
ATOM 1686 H HB2 . LEU 108 108 ? A -14.051 2.986 -5.011 1.000 1 A LEU 25.530 1
ATOM 1687 H HB3 . LEU 108 108 ? A -15.447 3.132 -6.075 1.000 1 A LEU 25.530 1
ATOM 1688 H HG . LEU 108 108 ? A -15.458 0.619 -6.299 1.000 1 A LEU 25.530 1
ATOM 1689 H HD11 . LEU 108 108 ? A -12.875 1.975 -7.144 1.000 1 A LEU 25.530 1
ATOM 1690 H HD12 . LEU 108 108 ? A -13.603 0.527 -7.869 1.000 1 A LEU 25.530 1
ATOM 1691 H HD13 . LEU 108 108 ? A -14.434 2.087 -7.995 1.000 1 A LEU 25.530 1
ATOM 1692 H HD21 . LEU 108 108 ? A -12.758 0.857 -4.871 1.000 1 A LEU 25.530 1
ATOM 1693 H HD22 . LEU 108 108 ? A -14.189 -0.026 -4.281 1.000 1 A LEU 25.530 1
ATOM 1694 H HD23 . LEU 108 108 ? A -13.342 -0.588 -5.722 1.000 1 A LEU 25.530 1
ATOM 1695 N N . ASN 109 109 ? A -15.441 3.749 -2.234 1.000 1 A ASN 21.250 1
ATOM 1696 C CA . ASN 109 109 ? A -15.577 4.889 -1.334 1.000 1 A ASN 21.250 1
ATOM 1697 C C . ASN 109 109 ? A -14.235 5.639 -1.219 1.000 1 A ASN 21.250 1
ATOM 1698 O O . ASN 109 109 ? A -13.579 5.560 -0.188 1.000 1 A ASN 21.250 1
ATOM 1699 C CB . ASN 109 109 ? A -16.167 4.372 0.004 1.000 1 A ASN 21.250 1
ATOM 1700 C CG . ASN 109 109 ? A -17.112 5.346 0.689 1.000 1 A ASN 21.250 1
ATOM 1701 O OD1 . ASN 109 109 ? A -17.582 6.322 0.130 1.000 1 A ASN 21.250 1
ATOM 1702 N ND2 . ASN 109 109 ? A -17.472 5.077 1.922 1.000 1 A ASN 21.250 1
ATOM 1703 H H . ASN 109 109 ? A -14.875 2.974 -1.921 1.000 1 A ASN 21.250 1
ATOM 1704 H HA . ASN 109 109 ? A -16.287 5.593 -1.768 1.000 1 A ASN 21.250 1
ATOM 1705 H HB2 . ASN 109 109 ? A -15.370 4.097 0.695 1.000 1 A ASN 21.250 1
ATOM 1706 H HB3 . ASN 109 109 ? A -16.752 3.472 -0.184 1.000 1 A ASN 21.250 1
ATOM 1707 H HD21 . ASN 109 109 ? A -18.123 5.722 2.348 1.000 1 A ASN 21.250 1
ATOM 1708 H HD22 . ASN 109 109 ? A -17.086 4.280 2.407 1.000 1 A ASN 21.250 1
ATOM 1709 N N . TYR 110 110 ? A -13.784 6.302 -2.293 1.000 1 A TYR 23.660 1
ATOM 1710 C CA . TYR 110 110 ? A -12.747 7.348 -2.236 1.000 1 A TYR 23.660 1
ATOM 1711 C C . TYR 110 110 ? A -12.625 8.131 -3.556 1.000 1 A TYR 23.660 1
ATOM 1712 O O . TYR 110 110 ? A -13.016 7.650 -4.620 1.000 1 A TYR 23.660 1
ATOM 1713 C CB . TYR 110 110 ? A -11.359 6.791 -1.855 1.000 1 A TYR 23.660 1
ATOM 1714 C CG . TYR 110 110 ? A -10.602 7.734 -0.936 1.000 1 A TYR 23.660 1
ATOM 1715 C CD1 . TYR 110 110 ? A -9.540 8.516 -1.430 1.000 1 A TYR 23.660 1
ATOM 1716 C CD2 . TYR 110 110 ? A -10.983 7.846 0.417 1.000 1 A TYR 23.660 1
ATOM 1717 C CE1 . TYR 110 110 ? A -8.861 9.404 -0.575 1.000 1 A TYR 23.660 1
ATOM 1718 C CE2 . TYR 110 110 ? A -10.302 8.731 1.277 1.000 1 A TYR 23.660 1
ATOM 1719 C CZ . TYR 110 110 ? A -9.234 9.509 0.780 1.000 1 A TYR 23.660 1
ATOM 1720 O OH . TYR 110 110 ? A -8.559 10.356 1.600 1.000 1 A TYR 23.660 1
ATOM 1721 H H . TYR 110 110 ? A -14.312 6.239 -3.151 1.000 1 A TYR 23.660 1
ATOM 1722 H HA . TYR 110 110 ? A -13.048 8.054 -1.462 1.000 1 A TYR 23.660 1
ATOM 1723 H HB2 . TYR 110 110 ? A -10.777 6.605 -2.758 1.000 1 A TYR 23.660 1
ATOM 1724 H HB3 . TYR 110 110 ? A -11.443 5.831 -1.347 1.000 1 A TYR 23.660 1
ATOM 1725 H HD1 . TYR 110 110 ? A -9.230 8.430 -2.461 1.000 1 A TYR 23.660 1
ATOM 1726 H HD2 . TYR 110 110 ? A -11.790 7.238 0.797 1.000 1 A TYR 23.660 1
ATOM 1727 H HE1 . TYR 110 110 ? A -8.039 10.000 -0.943 1.000 1 A TYR 23.660 1
ATOM 1728 H HE2 . TYR 110 110 ? A -10.589 8.805 2.316 1.000 1 A TYR 23.660 1
ATOM 1729 H HH . TYR 110 110 ? A -8.866 10.311 2.508 1.000 1 A TYR 23.660 1
ATOM 1730 N N . THR 111 111 ? A -12.053 9.335 -3.485 1.000 1 A THR 21.360 1
ATOM 1731 C CA . THR 111 111 ? A -11.754 10.231 -4.614 1.000 1 A THR 21.360 1
ATOM 1732 C C . THR 111 111 ? A -10.316 10.056 -5.114 1.000 1 A THR 21.360 1
ATOM 1733 O O . THR 111 111 ? A -9.383 10.241 -4.339 1.000 1 A THR 21.360 1
ATOM 1734 C CB . THR 111 111 ? A -11.947 11.700 -4.194 1.000 1 A THR 21.360 1
ATOM 1735 O OG1 . THR 111 111 ? A -11.356 11.932 -2.934 1.000 1 A THR 21.360 1
ATOM 1736 C CG2 . THR 111 111 ? A -13.422 12.082 -4.078 1.000 1 A THR 21.360 1
ATOM 1737 H H . THR 111 111 ? A -11.742 9.653 -2.578 1.000 1 A THR 21.360 1
ATOM 1738 H HA . THR 111 111 ? A -12.436 10.014 -5.436 1.000 1 A THR 21.360 1
ATOM 1739 H HB . THR 111 111 ? A -11.483 12.349 -4.936 1.000 1 A THR 21.360 1
ATOM 1740 H HG1 . THR 111 111 ? A -10.439 11.653 -2.985 1.000 1 A THR 21.360 1
ATOM 1741 H HG21 . THR 111 111 ? A -13.904 11.479 -3.309 1.000 1 A THR 21.360 1
ATOM 1742 H HG22 . THR 111 111 ? A -13.925 11.924 -5.032 1.000 1 A THR 21.360 1
ATOM 1743 H HG23 . THR 111 111 ? A -13.500 13.134 -3.802 1.000 1 A THR 21.360 1
ATOM 1744 N N . GLY 112 112 ? A -10.142 9.785 -6.415 1.000 1 A GLY 21.390 1
ATOM 1745 C CA . GLY 112 112 ? A -8.849 9.834 -7.117 1.000 1 A GLY 21.390 1
ATOM 1746 C C . GLY 112 112 ? A -8.494 8.536 -7.849 1.000 1 A GLY 21.390 1
ATOM 1747 O O . GLY 112 112 ? A -7.739 7.726 -7.328 1.000 1 A GLY 21.390 1
ATOM 1748 H H . GLY 112 112 ? A -10.961 9.546 -6.956 1.000 1 A GLY 21.390 1
ATOM 1749 H HA2 . GLY 112 112 ? A -8.864 10.649 -7.841 1.000 1 A GLY 21.390 1
ATOM 1750 H HA3 . GLY 112 112 ? A -8.046 10.037 -6.408 1.000 1 A GLY 21.390 1
ATOM 1751 N N . PHE 113 113 ? A -9.015 8.338 -9.066 1.000 1 A PHE 24.270 1
ATOM 1752 C CA . PHE 113 113 ? A -8.695 7.171 -9.899 1.000 1 A PHE 24.270 1
ATOM 1753 C C . PHE 113 113 ? A -7.923 7.582 -11.157 1.000 1 A PHE 24.270 1
ATOM 1754 O O . PHE 113 113 ? A -8.389 8.431 -11.916 1.000 1 A PHE 24.270 1
ATOM 1755 C CB . PHE 113 113 ? A -9.973 6.402 -10.276 1.000 1 A PHE 24.270 1
ATOM 1756 C CG . PHE 113 113 ? A -10.705 5.792 -9.098 1.000 1 A PHE 24.270 1
ATOM 1757 C CD1 . PHE 113 113 ? A -10.266 4.570 -8.552 1.000 1 A PHE 24.270 1
ATOM 1758 C CD2 . PHE 113 113 ? A -11.807 6.457 -8.528 1.000 1 A PHE 24.270 1
ATOM 1759 C CE1 . PHE 113 113 ? A -10.915 4.026 -7.430 1.000 1 A PHE 24.270 1
ATOM 1760 C CE2 . PHE 113 113 ? A -12.455 5.912 -7.406 1.000 1 A PHE 24.270 1
ATOM 1761 C CZ . PHE 113 113 ? A -12.002 4.703 -6.853 1.000 1 A PHE 24.270 1
ATOM 1762 H H . PHE 113 113 ? A -9.582 9.063 -9.483 1.000 1 A PHE 24.270 1
ATOM 1763 H HA . PHE 113 113 ? A -8.063 6.483 -9.336 1.000 1 A PHE 24.270 1
ATOM 1764 H HB2 . PHE 113 113 ? A -9.704 5.597 -10.961 1.000 1 A PHE 24.270 1
ATOM 1765 H HB3 . PHE 113 113 ? A -10.647 7.070 -10.813 1.000 1 A PHE 24.270 1
ATOM 1766 H HD1 . PHE 113 113 ? A -9.413 4.061 -8.976 1.000 1 A PHE 24.270 1
ATOM 1767 H HD2 . PHE 113 113 ? A -12.149 7.394 -8.941 1.000 1 A PHE 24.270 1
ATOM 1768 H HE1 . PHE 113 113 ? A -10.559 3.104 -6.997 1.000 1 A PHE 24.270 1
ATOM 1769 H HE2 . PHE 113 113 ? A -13.284 6.433 -6.950 1.000 1 A PHE 24.270 1
ATOM 1770 H HZ . PHE 113 113 ? A -12.478 4.306 -5.968 1.000 1 A PHE 24.270 1
ATOM 1771 N N . TYR 114 114 ? A -6.799 6.912 -11.417 1.000 1 A TYR 23.550 1
ATOM 1772 C CA . TYR 114 114 ? A -6.183 6.825 -12.741 1.000 1 A TYR 23.550 1
ATOM 1773 C C . TYR 114 114 ? A -6.341 5.386 -13.230 1.000 1 A TYR 23.550 1
ATOM 1774 O O . TYR 114 114 ? A -5.802 4.462 -12.626 1.000 1 A TYR 23.550 1
ATOM 1775 C CB . TYR 114 114 ? A -4.708 7.250 -12.694 1.000 1 A TYR 23.550 1
ATOM 1776 C CG . TYR 114 114 ? A -4.501 8.732 -12.449 1.000 1 A TYR 23.550 1
ATOM 1777 C CD1 . TYR 114 114 ? A -4.490 9.630 -13.535 1.000 1 A TYR 23.550 1
ATOM 1778 C CD2 . TYR 114 114 ? A -4.327 9.213 -11.137 1.000 1 A TYR 23.550 1
ATOM 1779 C CE1 . TYR 114 114 ? A -4.310 11.008 -13.308 1.000 1 A TYR 23.550 1
ATOM 1780 C CE2 . TYR 114 114 ? A -4.143 10.590 -10.906 1.000 1 A TYR 23.550 1
ATOM 1781 C CZ . TYR 114 114 ? A -4.136 11.489 -11.994 1.000 1 A TYR 23.550 1
ATOM 1782 O OH . TYR 114 114 ? A -3.960 12.820 -11.782 1.000 1 A TYR 23.550 1
ATOM 1783 H H . TYR 114 114 ? A -6.462 6.257 -10.726 1.000 1 A TYR 23.550 1
ATOM 1784 H HA . TYR 114 114 ? A -6.697 7.487 -13.438 1.000 1 A TYR 23.550 1
ATOM 1785 H HB2 . TYR 114 114 ? A -4.243 6.993 -13.646 1.000 1 A TYR 23.550 1
ATOM 1786 H HB3 . TYR 114 114 ? A -4.192 6.680 -11.920 1.000 1 A TYR 23.550 1
ATOM 1787 H HD1 . TYR 114 114 ? A -4.624 9.264 -14.542 1.000 1 A TYR 23.550 1
ATOM 1788 H HD2 . TYR 114 114 ? A -4.330 8.524 -10.305 1.000 1 A TYR 23.550 1
ATOM 1789 H HE1 . TYR 114 114 ? A -4.302 11.707 -14.131 1.000 1 A TYR 23.550 1
ATOM 1790 H HE2 . TYR 114 114 ? A -4.002 10.953 -9.899 1.000 1 A TYR 23.550 1
ATOM 1791 H HH . TYR 114 114 ? A -3.804 13.016 -10.855 1.000 1 A TYR 23.550 1
ATOM 1792 N N . VAL 115 115 ? A -7.103 5.187 -14.308 1.000 1 A VAL 26.420 1
ATOM 1793 C CA . VAL 115 115 ? A -7.205 3.884 -14.979 1.000 1 A VAL 26.420 1
ATOM 1794 C C . VAL 115 115 ? A -6.234 3.908 -16.154 1.000 1 A VAL 26.420 1
ATOM 1795 O O . VAL 115 115 ? A -6.496 4.543 -17.175 1.000 1 A VAL 26.420 1
ATOM 1796 C CB . VAL 115 115 ? A -8.650 3.553 -15.405 1.000 1 A VAL 26.420 1
ATOM 1797 C CG1 . VAL 115 115 ? A -8.727 2.151 -16.025 1.000 1 A VAL 26.420 1
ATOM 1798 C CG2 . VAL 115 115 ? A -9.611 3.588 -14.207 1.000 1 A VAL 26.420 1
ATOM 1799 H H . VAL 115 115 ? A -7.518 5.988 -14.761 1.000 1 A VAL 26.420 1
ATOM 1800 H HA . VAL 115 115 ? A -6.889 3.097 -14.295 1.000 1 A VAL 26.420 1
ATOM 1801 H HB . VAL 115 115 ? A -8.992 4.283 -16.139 1.000 1 A VAL 26.420 1
ATOM 1802 H HG11 . VAL 115 115 ? A -8.119 2.104 -16.928 1.000 1 A VAL 26.420 1
ATOM 1803 H HG12 . VAL 115 115 ? A -8.372 1.405 -15.314 1.000 1 A VAL 26.420 1
ATOM 1804 H HG13 . VAL 115 115 ? A -9.758 1.922 -16.297 1.000 1 A VAL 26.420 1
ATOM 1805 H HG21 . VAL 115 115 ? A -9.273 2.893 -13.438 1.000 1 A VAL 26.420 1
ATOM 1806 H HG22 . VAL 115 115 ? A -10.615 3.310 -14.527 1.000 1 A VAL 26.420 1
ATOM 1807 H HG23 . VAL 115 115 ? A -9.651 4.593 -13.785 1.000 1 A VAL 26.420 1
ATOM 1808 N N . CYS 116 116 ? A -5.084 3.257 -15.993 1.000 1 A CYS 22.250 1
ATOM 1809 C CA . CYS 116 116 ? A -4.088 3.105 -17.050 1.000 1 A CYS 22.250 1
ATOM 1810 C C . CYS 116 116 ? A -4.327 1.793 -17.803 1.000 1 A CYS 22.250 1
ATOM 1811 O O . CYS 116 116 ? A -4.401 0.731 -17.189 1.000 1 A CYS 22.250 1
ATOM 1812 C CB . CYS 116 116 ? A -2.680 3.169 -16.441 1.000 1 A CYS 22.250 1
ATOM 1813 S SG . CYS 116 116 ? A -2.302 4.882 -15.971 1.000 1 A CYS 22.250 1
ATOM 1814 H H . CYS 116 116 ? A -4.913 2.793 -15.112 1.000 1 A CYS 22.250 1
ATOM 1815 H HA . CYS 116 116 ? A -4.183 3.923 -17.764 1.000 1 A CYS 22.250 1
ATOM 1816 H HB2 . CYS 116 116 ? A -2.626 2.516 -15.570 1.000 1 A CYS 22.250 1
ATOM 1817 H HB3 . CYS 116 116 ? A -1.947 2.832 -17.175 1.000 1 A CYS 22.250 1
ATOM 1818 H HG . CYS 116 116 ? A -1.185 4.627 -15.282 1.000 1 A CYS 22.250 1
ATOM 1819 N N . HIS 117 117 ? A -4.403 1.860 -19.135 1.000 1 A HIS 24.080 1
ATOM 1820 C CA . HIS 117 117 ? A -4.444 0.679 -19.995 1.000 1 A HIS 24.080 1
ATOM 1821 C C . HIS 117 117 ? A -3.147 0.630 -20.811 1.000 1 A HIS 24.080 1
ATOM 1822 O O . HIS 117 117 ? A -2.876 1.509 -21.632 1.000 1 A HIS 24.080 1
ATOM 1823 C CB . HIS 117 117 ? A -5.720 0.699 -20.857 1.000 1 A HIS 24.080 1
ATOM 1824 C CG . HIS 117 117 ? A -6.250 -0.676 -21.194 1.000 1 A HIS 24.080 1
ATOM 1825 N ND1 . HIS 117 117 ? A -6.207 -1.303 -22.420 1.000 1 A HIS 24.080 1
ATOM 1826 C CD2 . HIS 117 117 ? A -6.928 -1.510 -20.344 1.000 1 A HIS 24.080 1
ATOM 1827 C CE1 . HIS 117 117 ? A -6.843 -2.483 -22.309 1.000 1 A HIS 24.080 1
ATOM 1828 N NE2 . HIS 117 117 ? A -7.304 -2.649 -21.062 1.000 1 A HIS 24.080 1
ATOM 1829 H H . HIS 117 117 ? A -4.343 2.763 -19.583 1.000 1 A HIS 24.080 1
ATOM 1830 H HA . HIS 117 117 ? A -4.486 -0.216 -19.375 1.000 1 A HIS 24.080 1
ATOM 1831 H HB2 . HIS 117 117 ? A -5.543 1.263 -21.772 1.000 1 A HIS 24.080 1
ATOM 1832 H HB3 . HIS 117 117 ? A -6.507 1.213 -20.307 1.000 1 A HIS 24.080 1
ATOM 1833 H HD1 . HIS 117 117 ? A -5.755 -0.955 -23.254 1.000 1 A HIS 24.080 1
ATOM 1834 H HD2 . HIS 117 117 ? A -7.150 -1.315 -19.305 1.000 1 A HIS 24.080 1
ATOM 1835 H HE1 . HIS 117 117 ? A -6.964 -3.205 -23.102 1.000 1 A HIS 24.080 1
ATOM 1836 N N . MET 118 118 ? A -2.315 -0.382 -20.580 1.000 1 A MET 22.700 1
ATOM 1837 C CA . MET 118 118 ? A -1.156 -0.658 -21.427 1.000 1 A MET 22.700 1
ATOM 1838 C C . MET 118 118 ? A -1.571 -1.655 -22.499 1.000 1 A MET 22.700 1
ATOM 1839 O O . MET 118 118 ? A -1.987 -2.767 -22.183 1.000 1 A MET 22.700 1
ATOM 1840 C CB . MET 118 118 ? A 0.014 -1.190 -20.594 1.000 1 A MET 22.700 1
ATOM 1841 C CG . MET 118 118 ? A 0.760 -0.054 -19.886 1.000 1 A MET 22.700 1
ATOM 1842 S SD . MET 118 118 ? A 2.045 -0.589 -18.722 1.000 1 A MET 22.700 1
ATOM 1843 C CE . MET 118 118 ? A 2.949 -1.825 -19.691 1.000 1 A MET 22.700 1
ATOM 1844 H H . MET 118 118 ? A -2.575 -1.079 -19.897 1.000 1 A MET 22.700 1
ATOM 1845 H HA . MET 118 118 ? A -0.824 0.252 -21.927 1.000 1 A MET 22.700 1
ATOM 1846 H HB2 . MET 118 118 ? A 0.710 -1.694 -21.264 1.000 1 A MET 22.700 1
ATOM 1847 H HB3 . MET 118 118 ? A -0.348 -1.911 -19.861 1.000 1 A MET 22.700 1
ATOM 1848 H HG2 . MET 118 118 ? A 0.041 0.551 -19.333 1.000 1 A MET 22.700 1
ATOM 1849 H HG3 . MET 118 118 ? A 1.224 0.581 -20.641 1.000 1 A MET 22.700 1
ATOM 1850 H HE1 . MET 118 118 ? A 3.301 -1.368 -20.615 1.000 1 A MET 22.700 1
ATOM 1851 H HE2 . MET 118 118 ? A 3.808 -2.171 -19.115 1.000 1 A MET 22.700 1
ATOM 1852 H HE3 . MET 118 118 ? A 2.307 -2.678 -19.907 1.000 1 A MET 22.700 1
ATOM 1853 N N . VAL 119 119 ? A -1.451 -1.267 -23.769 1.000 1 A VAL 22.750 1
ATOM 1854 C CA . VAL 119 119 ? A -1.651 -2.195 -24.886 1.000 1 A VAL 22.750 1
ATOM 1855 C C . VAL 119 119 ? A -0.299 -2.435 -25.542 1.000 1 A VAL 22.750 1
ATOM 1856 O O . VAL 119 119 ? A 0.395 -1.506 -25.959 1.000 1 A VAL 22.750 1
ATOM 1857 C CB . VAL 119 119 ? A -2.728 -1.727 -25.880 1.000 1 A VAL 22.750 1
ATOM 1858 C CG1 . VAL 119 119 ? A -3.043 -2.827 -26.902 1.000 1 A VAL 22.750 1
ATOM 1859 C CG2 . VAL 119 119 ? A -4.045 -1.368 -25.173 1.000 1 A VAL 22.750 1
ATOM 1860 H H . VAL 119 119 ? A -1.061 -0.357 -23.968 1.000 1 A VAL 22.750 1
ATOM 1861 H HA . VAL 119 119 ? A -2.000 -3.152 -24.496 1.000 1 A VAL 22.750 1
ATOM 1862 H HB . VAL 119 119 ? A -2.361 -0.852 -26.416 1.000 1 A VAL 22.750 1
ATOM 1863 H HG11 . VAL 119 119 ? A -3.473 -3.694 -26.400 1.000 1 A VAL 22.750 1
ATOM 1864 H HG12 . VAL 119 119 ? A -2.137 -3.137 -27.422 1.000 1 A VAL 22.750 1
ATOM 1865 H HG13 . VAL 119 119 ? A -3.754 -2.453 -27.638 1.000 1 A VAL 22.750 1
ATOM 1866 H HG21 . VAL 119 119 ? A -3.889 -0.521 -24.504 1.000 1 A VAL 22.750 1
ATOM 1867 H HG22 . VAL 119 119 ? A -4.796 -1.090 -25.912 1.000 1 A VAL 22.750 1
ATOM 1868 H HG23 . VAL 119 119 ? A -4.397 -2.224 -24.598 1.000 1 A VAL 22.750 1
ATOM 1869 N N . LEU 120 120 ? A 0.090 -3.706 -25.610 1.000 1 A LEU 21.160 1
ATOM 1870 C CA . LEU 120 120 ? A 1.270 -4.142 -26.338 1.000 1 A LEU 21.160 1
ATOM 1871 C C . LEU 120 120 ? A 0.945 -4.104 -27.840 1.000 1 A LEU 21.160 1
ATOM 1872 O O . LEU 120 120 ? A 0.211 -4.952 -28.341 1.000 1 A LEU 21.160 1
ATOM 1873 C CB . LEU 120 120 ? A 1.652 -5.553 -25.844 1.000 1 A LEU 21.160 1
ATOM 1874 C CG . LEU 120 120 ? A 3.093 -5.943 -26.215 1.000 1 A LEU 21.160 1
ATOM 1875 C CD1 . LEU 120 120 ? A 4.068 -5.471 -25.140 1.000 1 A LEU 21.160 1
ATOM 1876 C CD2 . LEU 120 120 ? A 3.239 -7.456 -26.356 1.000 1 A LEU 21.160 1
ATOM 1877 H H . LEU 120 120 ? A -0.515 -4.416 -25.222 1.000 1 A LEU 21.160 1
ATOM 1878 H HA . LEU 120 120 ? A 2.090 -3.455 -26.131 1.000 1 A LEU 21.160 1
ATOM 1879 H HB2 . LEU 120 120 ? A 1.543 -5.606 -24.761 1.000 1 A LEU 21.160 1
ATOM 1880 H HB3 . LEU 120 120 ? A 0.954 -6.275 -26.269 1.000 1 A LEU 21.160 1
ATOM 1881 H HG . LEU 120 120 ? A 3.363 -5.488 -27.168 1.000 1 A LEU 21.160 1
ATOM 1882 H HD11 . LEU 120 120 ? A 3.992 -4.391 -25.012 1.000 1 A LEU 21.160 1
ATOM 1883 H HD12 . LEU 120 120 ? A 3.843 -5.963 -24.193 1.000 1 A LEU 21.160 1
ATOM 1884 H HD13 . LEU 120 120 ? A 5.090 -5.719 -25.427 1.000 1 A LEU 21.160 1
ATOM 1885 H HD21 . LEU 120 120 ? A 2.980 -7.944 -25.416 1.000 1 A LEU 21.160 1
ATOM 1886 H HD22 . LEU 120 120 ? A 4.266 -7.708 -26.619 1.000 1 A LEU 21.160 1
ATOM 1887 H HD23 . LEU 120 120 ? A 2.575 -7.820 -27.140 1.000 1 A LEU 21.160 1
ATOM 1888 N N . THR 121 121 ? A 1.481 -3.129 -28.574 1.000 1 A THR 22.310 1
ATOM 1889 C CA . THR 121 121 ? A 1.346 -3.071 -30.042 1.000 1 A THR 22.310 1
ATOM 1890 C C . THR 121 121 ? A 2.717 -3.044 -30.699 1.000 1 A THR 22.310 1
ATOM 1891 O O . THR 121 121 ? A 3.544 -2.193 -30.379 1.000 1 A THR 22.310 1
ATOM 1892 C CB . THR 121 121 ? A 0.485 -1.895 -30.536 1.000 1 A THR 22.310 1
ATOM 1893 O OG1 . THR 121 121 ? A 0.789 -0.698 -29.862 1.000 1 A THR 22.310 1
ATOM 1894 C CG2 . THR 121 121 ? A -1.008 -2.162 -30.366 1.000 1 A THR 22.310 1
ATOM 1895 H H . THR 121 121 ? A 2.039 -2.429 -28.106 1.000 1 A THR 22.310 1
ATOM 1896 H HA . THR 121 121 ? A 0.852 -3.978 -30.390 1.000 1 A THR 22.310 1
ATOM 1897 H HB . THR 121 121 ? A 0.677 -1.753 -31.600 1.000 1 A THR 22.310 1
ATOM 1898 H HG1 . THR 121 121 ? A 1.694 -0.752 -29.547 1.000 1 A THR 22.310 1
ATOM 1899 H HG21 . THR 121 121 ? A -1.576 -1.324 -30.769 1.000 1 A THR 22.310 1
ATOM 1900 H HG22 . THR 121 121 ? A -1.291 -3.075 -30.891 1.000 1 A THR 22.310 1
ATOM 1901 H HG23 . THR 121 121 ? A -1.239 -2.268 -29.306 1.000 1 A THR 22.310 1
ATOM 1902 N N . ASN 122 122 ? A 2.962 -3.979 -31.627 1.000 1 A ASN 22.770 1
ATOM 1903 C CA . ASN 122 122 ? A 4.206 -4.114 -32.401 1.000 1 A ASN 22.770 1
ATOM 1904 C C . ASN 122 122 ? A 5.489 -4.017 -31.549 1.000 1 A ASN 22.770 1
ATOM 1905 O O . ASN 122 122 ? A 6.390 -3.234 -31.854 1.000 1 A ASN 22.770 1
ATOM 1906 C CB . ASN 122 122 ? A 4.174 -3.141 -33.597 1.000 1 A ASN 22.770 1
ATOM 1907 C CG . ASN 122 122 ? A 3.149 -3.517 -34.650 1.000 1 A ASN 22.770 1
ATOM 1908 O OD1 . ASN 122 122 ? A 2.643 -4.623 -34.707 1.000 1 A ASN 22.770 1
ATOM 1909 N ND2 . ASN 122 122 ? A 2.817 -2.610 -35.537 1.000 1 A ASN 22.770 1
ATOM 1910 H H . ASN 122 122 ? A 2.223 -4.634 -31.842 1.000 1 A ASN 22.770 1
ATOM 1911 H HA . ASN 122 122 ? A 4.222 -5.124 -32.809 1.000 1 A ASN 22.770 1
ATOM 1912 H HB2 . ASN 122 122 ? A 3.977 -2.130 -33.237 1.000 1 A ASN 22.770 1
ATOM 1913 H HB3 . ASN 122 122 ? A 5.146 -3.143 -34.090 1.000 1 A ASN 22.770 1
ATOM 1914 H HD21 . ASN 122 122 ? A 3.211 -1.681 -35.499 1.000 1 A ASN 22.770 1
ATOM 1915 H HD22 . ASN 122 122 ? A 2.128 -2.896 -36.218 1.000 1 A ASN 22.770 1
ATOM 1916 N N . ASN 123 123 ? A 5.565 -4.815 -30.476 1.000 1 A ASN 24.420 1
ATOM 1917 C CA . ASN 123 123 ? A 6.709 -4.907 -29.555 1.000 1 A ASN 24.420 1
ATOM 1918 C C . ASN 123 123 ? A 7.110 -3.589 -28.871 1.000 1 A ASN 24.420 1
ATOM 1919 O O . ASN 123 123 ? A 8.234 -3.452 -28.390 1.000 1 A ASN 24.420 1
ATOM 1920 C CB . ASN 123 123 ? A 7.891 -5.623 -30.238 1.000 1 A ASN 24.420 1
ATOM 1921 C CG . ASN 123 123 ? A 7.628 -7.088 -30.513 1.000 1 A ASN 24.420 1
ATOM 1922 O OD1 . ASN 123 123 ? A 6.615 -7.655 -30.147 1.000 1 A ASN 24.420 1
ATOM 1923 N ND2 . ASN 123 123 ? A 8.546 -7.758 -31.168 1.000 1 A ASN 24.420 1
ATOM 1924 H H . ASN 123 123 ? A 4.805 -5.461 -30.316 1.000 1 A ASN 24.420 1
ATOM 1925 H HA . ASN 123 123 ? A 6.393 -5.544 -28.729 1.000 1 A ASN 24.420 1
ATOM 1926 H HB2 . ASN 123 123 ? A 8.763 -5.584 -29.584 1.000 1 A ASN 24.420 1
ATOM 1927 H HB3 . ASN 123 123 ? A 8.148 -5.119 -31.170 1.000 1 A ASN 24.420 1
ATOM 1928 H HD21 . ASN 123 123 ? A 9.413 -7.315 -31.438 1.000 1 A ASN 24.420 1
ATOM 1929 H HD22 . ASN 123 123 ? A 8.361 -8.742 -31.295 1.000 1 A ASN 24.420 1
ATOM 1930 N N . LYS 124 124 ? A 6.191 -2.623 -28.797 1.000 1 A LYS 21.840 1
ATOM 1931 C CA . LYS 124 124 ? A 6.335 -1.415 -27.988 1.000 1 A LYS 21.840 1
ATOM 1932 C C . LYS 124 124 ? A 5.183 -1.351 -26.993 1.000 1 A LYS 21.840 1
ATOM 1933 O O . LYS 124 124 ? A 4.020 -1.505 -27.369 1.000 1 A LYS 21.840 1
ATOM 1934 C CB . LYS 124 124 ? A 6.416 -0.178 -28.895 1.000 1 A LYS 21.840 1
ATOM 1935 C CG . LYS 124 124 ? A 7.715 -0.179 -29.720 1.000 1 A LYS 21.840 1
ATOM 1936 C CD . LYS 124 124 ? A 7.825 1.075 -30.591 1.000 1 A LYS 21.840 1
ATOM 1937 C CE . LYS 124 124 ? A 9.131 1.031 -31.390 1.000 1 A LYS 21.840 1
ATOM 1938 N NZ . LYS 124 124 ? A 9.317 2.265 -32.192 1.000 1 A LYS 21.840 1
ATOM 1939 H H . LYS 124 124 ? A 5.304 -2.762 -29.260 1.000 1 A LYS 21.840 1
ATOM 1940 H HA . LYS 124 124 ? A 7.257 -1.472 -27.410 1.000 1 A LYS 21.840 1
ATOM 1941 H HB2 . LYS 124 124 ? A 5.554 -0.160 -29.562 1.000 1 A LYS 21.840 1
ATOM 1942 H HB3 . LYS 124 124 ? A 6.391 0.716 -28.272 1.000 1 A LYS 21.840 1
ATOM 1943 H HG2 . LYS 124 124 ? A 8.567 -0.215 -29.040 1.000 1 A LYS 21.840 1
ATOM 1944 H HG3 . LYS 124 124 ? A 7.743 -1.058 -30.363 1.000 1 A LYS 21.840 1
ATOM 1945 H HD2 . LYS 124 124 ? A 6.974 1.110 -31.272 1.000 1 A LYS 21.840 1
ATOM 1946 H HD3 . LYS 124 124 ? A 7.809 1.956 -29.949 1.000 1 A LYS 21.840 1
ATOM 1947 H HE2 . LYS 124 124 ? A 9.958 0.911 -30.691 1.000 1 A LYS 21.840 1
ATOM 1948 H HE3 . LYS 124 124 ? A 9.111 0.153 -32.035 1.000 1 A LYS 21.840 1
ATOM 1949 H HZ1 . LYS 124 124 ? A 10.160 2.204 -32.746 1.000 1 A LYS 21.840 1
ATOM 1950 H HZ2 . LYS 124 124 ? A 8.528 2.408 -32.806 1.000 1 A LYS 21.840 1
ATOM 1951 H HZ3 . LYS 124 124 ? A 9.397 3.065 -31.581 1.000 1 A LYS 21.840 1
ATOM 1952 N N . TYR 125 125 ? A 5.519 -1.132 -25.725 1.000 1 A TYR 25.380 1
ATOM 1953 C CA . TYR 125 125 ? A 4.537 -0.786 -24.706 1.000 1 A TYR 25.380 1
ATOM 1954 C C . TYR 125 125 ? A 4.028 0.621 -25.013 1.000 1 A TYR 25.380 1
ATOM 1955 O O . TYR 125 125 ? A 4.785 1.587 -24.926 1.000 1 A TYR 25.380 1
ATOM 1956 C CB . TYR 125 125 ? A 5.164 -0.880 -23.308 1.000 1 A TYR 25.380 1
ATOM 1957 C CG . TYR 125 125 ? A 5.494 -2.299 -22.889 1.000 1 A TYR 25.380 1
ATOM 1958 C CD1 . TYR 125 125 ? A 4.462 -3.150 -22.447 1.000 1 A TYR 25.380 1
ATOM 1959 C CD2 . TYR 125 125 ? A 6.820 -2.774 -22.946 1.000 1 A TYR 25.380 1
ATOM 1960 C CE1 . TYR 125 125 ? A 4.755 -4.467 -22.049 1.000 1 A TYR 25.380 1
ATOM 1961 C CE2 . TYR 125 125 ? A 7.113 -4.099 -22.567 1.000 1 A TYR 25.380 1
ATOM 1962 C CZ . TYR 125 125 ? A 6.077 -4.948 -22.118 1.000 1 A TYR 25.380 1
ATOM 1963 O OH . TYR 125 125 ? A 6.343 -6.230 -21.758 1.000 1 A TYR 25.380 1
ATOM 1964 H H . TYR 125 125 ? A 6.495 -1.039 -25.482 1.000 1 A TYR 25.380 1
ATOM 1965 H HA . TYR 125 125 ? A 3.698 -1.480 -24.753 1.000 1 A TYR 25.380 1
ATOM 1966 H HB2 . TYR 125 125 ? A 6.065 -0.267 -23.270 1.000 1 A TYR 25.380 1
ATOM 1967 H HB3 . TYR 125 125 ? A 4.462 -0.465 -22.585 1.000 1 A TYR 25.380 1
ATOM 1968 H HD1 . TYR 125 125 ? A 3.443 -2.796 -22.408 1.000 1 A TYR 25.380 1
ATOM 1969 H HD2 . TYR 125 125 ? A 7.617 -2.119 -23.264 1.000 1 A TYR 25.380 1
ATOM 1970 H HE1 . TYR 125 125 ? A 3.975 -5.124 -21.694 1.000 1 A TYR 25.380 1
ATOM 1971 H HE2 . TYR 125 125 ? A 8.129 -4.462 -22.603 1.000 1 A TYR 25.380 1
ATOM 1972 H HH . TYR 125 125 ? A 7.282 -6.430 -21.762 1.000 1 A TYR 25.380 1
ATOM 1973 N N . VAL 126 126 ? A 2.768 0.724 -25.434 1.000 1 A VAL 22.980 1
ATOM 1974 C CA . VAL 126 126 ? A 2.087 2.009 -25.583 1.000 1 A VAL 22.980 1
ATOM 1975 C C . VAL 126 126 ? A 1.130 2.146 -24.408 1.000 1 A VAL 22.980 1
ATOM 1976 O O . VAL 126 126 ? A 0.160 1.397 -24.273 1.000 1 A VAL 22.980 1
ATOM 1977 C CB . VAL 126 126 ? A 1.395 2.154 -26.951 1.000 1 A VAL 22.980 1
ATOM 1978 C CG1 . VAL 126 126 ? A 0.769 3.550 -27.091 1.000 1 A VAL 22.980 1
ATOM 1979 C CG2 . VAL 126 126 ? A 2.399 1.978 -28.101 1.000 1 A VAL 22.980 1
ATOM 1980 H H . VAL 126 126 ? A 2.208 -0.110 -25.541 1.000 1 A VAL 22.980 1
ATOM 1981 H HA . VAL 126 126 ? A 2.817 2.816 -25.516 1.000 1 A VAL 22.980 1
ATOM 1982 H HB . VAL 126 126 ? A 0.613 1.402 -27.049 1.000 1 A VAL 22.980 1
ATOM 1983 H HG11 . VAL 126 126 ? A -0.002 3.691 -26.334 1.000 1 A VAL 22.980 1
ATOM 1984 H HG12 . VAL 126 126 ? A 1.529 4.323 -26.978 1.000 1 A VAL 22.980 1
ATOM 1985 H HG13 . VAL 126 126 ? A 0.297 3.643 -28.069 1.000 1 A VAL 22.980 1
ATOM 1986 H HG21 . VAL 126 126 ? A 2.810 0.968 -28.082 1.000 1 A VAL 22.980 1
ATOM 1987 H HG22 . VAL 126 126 ? A 3.210 2.700 -28.005 1.000 1 A VAL 22.980 1
ATOM 1988 H HG23 . VAL 126 126 ? A 1.890 2.119 -29.055 1.000 1 A VAL 22.980 1
ATOM 1989 N N . THR 127 127 ? A 1.443 3.091 -23.527 1.000 1 A THR 26.030 1
ATOM 1990 C CA . THR 127 127 ? A 0.596 3.464 -22.396 1.000 1 A THR 26.030 1
ATOM 1991 C C . THR 127 127 ? A -0.513 4.376 -22.905 1.000 1 A THR 26.030 1
ATOM 1992 O O . THR 127 127 ? A -0.244 5.489 -23.357 1.000 1 A THR 26.030 1
ATOM 1993 C CB . THR 127 127 ? A 1.423 4.160 -21.303 1.000 1 A THR 26.030 1
ATOM 1994 O OG1 . THR 127 127 ? A 2.543 3.363 -20.993 1.000 1 A THR 26.030 1
ATOM 1995 C CG2 . THR 127 127 ? A 0.633 4.347 -20.010 1.000 1 A THR 26.030 1
ATOM 1996 H H . THR 127 127 ? A 2.315 3.589 -23.633 1.000 1 A THR 26.030 1
ATOM 1997 H HA . THR 127 127 ? A 0.152 2.567 -21.965 1.000 1 A THR 26.030 1
ATOM 1998 H HB . THR 127 127 ? A 1.770 5.130 -21.660 1.000 1 A THR 26.030 1
ATOM 1999 H HG1 . THR 127 127 ? A 2.960 3.728 -20.210 1.000 1 A THR 26.030 1
ATOM 2000 H HG21 . THR 127 127 ? A -0.233 4.984 -20.189 1.000 1 A THR 26.030 1
ATOM 2001 H HG22 . THR 127 127 ? A 1.262 4.825 -19.259 1.000 1 A THR 26.030 1
ATOM 2002 H HG23 . THR 127 127 ? A 0.297 3.381 -19.634 1.000 1 A THR 26.030 1
ATOM 2003 N N . TYR 128 128 ? A -1.762 3.920 -22.835 1.000 1 A TYR 23.860 1
ATOM 2004 C CA . TYR 128 128 ? A -2.920 4.778 -23.048 1.000 1 A TYR 23.860 1
ATOM 2005 C C . TYR 128 128 ? A -3.370 5.312 -21.687 1.000 1 A TYR 23.860 1
ATOM 2006 O O . TYR 128 128 ? A -3.944 4.586 -20.875 1.000 1 A TYR 23.860 1
ATOM 2007 C CB . TYR 128 128 ? A -4.027 4.027 -23.800 1.000 1 A TYR 23.860 1
ATOM 2008 C CG . TYR 128 128 ? A -3.655 3.653 -25.224 1.000 1 A TYR 23.860 1
ATOM 2009 C CD1 . TYR 128 128 ? A -3.899 4.554 -26.281 1.000 1 A TYR 23.860 1
ATOM 2010 C CD2 . TYR 128 128 ? A -3.033 2.417 -25.490 1.000 1 A TYR 23.860 1
ATOM 2011 C CE1 . TYR 128 128 ? A -3.546 4.213 -27.602 1.000 1 A TYR 23.860 1
ATOM 2012 C CE2 . TYR 128 128 ? A -2.670 2.080 -26.807 1.000 1 A TYR 23.860 1
ATOM 2013 C CZ . TYR 128 128 ? A -2.936 2.968 -27.866 1.000 1 A TYR 23.860 1
ATOM 2014 O OH . TYR 128 128 ? A -2.589 2.628 -29.135 1.000 1 A TYR 23.860 1
ATOM 2015 H H . TYR 128 128 ? A -1.936 2.996 -22.467 1.000 1 A TYR 23.860 1
ATOM 2016 H HA . TYR 128 128 ? A -2.639 5.629 -23.668 1.000 1 A TYR 23.860 1
ATOM 2017 H HB2 . TYR 128 128 ? A -4.294 3.125 -23.249 1.000 1 A TYR 23.860 1
ATOM 2018 H HB3 . TYR 128 128 ? A -4.914 4.660 -23.830 1.000 1 A TYR 23.860 1
ATOM 2019 H HD1 . TYR 128 128 ? A -4.355 5.511 -26.072 1.000 1 A TYR 23.860 1
ATOM 2020 H HD2 . TYR 128 128 ? A -2.801 1.745 -24.677 1.000 1 A TYR 23.860 1
ATOM 2021 H HE1 . TYR 128 128 ? A -3.737 4.906 -28.408 1.000 1 A TYR 23.860 1
ATOM 2022 H HE2 . TYR 128 128 ? A -2.149 1.158 -27.022 1.000 1 A TYR 23.860 1
ATOM 2023 H HH . TYR 128 128 ? A -2.805 3.322 -29.762 1.000 1 A TYR 23.860 1
ATOM 2024 N N . GLY 129 129 ? A -3.086 6.589 -21.433 1.000 1 A GLY 23.770 1
ATOM 2025 C CA . GLY 129 129 ? A -3.702 7.330 -20.336 1.000 1 A GLY 23.770 1
ATOM 2026 C C . GLY 129 129 ? A -5.101 7.775 -20.751 1.000 1 A GLY 23.770 1
ATOM 2027 O O . GLY 129 129 ? A -5.264 8.391 -21.806 1.000 1 A GLY 23.770 1
ATOM 2028 H H . GLY 129 129 ? A -2.556 7.111 -22.116 1.000 1 A GLY 23.770 1
ATOM 2029 H HA2 . GLY 129 129 ? A -3.762 6.704 -19.445 1.000 1 A GLY 23.770 1
ATOM 2030 H HA3 . GLY 129 129 ? A -3.108 8.212 -20.100 1.000 1 A GLY 23.770 1
ATOM 2031 N N . TRP 130 130 ? A -6.120 7.443 -19.962 1.000 1 A TRP 24.190 1
ATOM 2032 C CA . TRP 130 130 ? A -7.471 7.964 -20.162 1.000 1 A TRP 24.190 1
ATOM 2033 C C . TRP 130 130 ? A -7.726 9.096 -19.172 1.000 1 A TRP 24.190 1
ATOM 2034 O O . TRP 130 130 ? A -7.607 8.908 -17.963 1.000 1 A TRP 24.190 1
ATOM 2035 C CB . TRP 130 130 ? A -8.516 6.846 -20.033 1.000 1 A TRP 24.190 1
ATOM 2036 C CG . TRP 130 130 ? A -8.543 5.806 -21.118 1.000 1 A TRP 24.190 1
ATOM 2037 C CD1 . TRP 130 130 ? A -7.655 5.659 -22.131 1.000 1 A TRP 24.190 1
ATOM 2038 C CD2 . TRP 130 130 ? A -9.504 4.721 -21.284 1.000 1 A TRP 24.190 1
ATOM 2039 N NE1 . TRP 130 130 ? A -7.999 4.568 -22.904 1.000 1 A TRP 24.190 1
ATOM 2040 C CE2 . TRP 130 130 ? A -9.139 3.958 -22.434 1.000 1 A TRP 24.190 1
ATOM 2041 C CE3 . TRP 130 130 ? A -10.626 4.281 -20.553 1.000 1 A TRP 24.190 1
ATOM 2042 C CZ2 . TRP 130 130 ? A -9.863 2.834 -22.858 1.000 1 A TRP 24.190 1
ATOM 2043 C CZ3 . TRP 130 130 ? A -11.331 3.129 -20.943 1.000 1 A TRP 24.190 1
ATOM 2044 C CH2 . TRP 130 130 ? A -10.971 2.418 -22.102 1.000 1 A TRP 24.190 1
ATOM 2045 H H . TRP 130 130 ? A -5.948 6.895 -19.131 1.000 1 A TRP 24.190 1
ATOM 2046 H HA . TRP 130 130 ? A -7.569 8.376 -21.167 1.000 1 A TRP 24.190 1
ATOM 2047 H HB2 . TRP 130 130 ? A -9.503 7.308 -20.005 1.000 1 A TRP 24.190 1
ATOM 2048 H HB3 . TRP 130 130 ? A -8.371 6.340 -19.078 1.000 1 A TRP 24.190 1
ATOM 2049 H HD1 . TRP 130 130 ? A -6.791 6.284 -22.295 1.000 1 A TRP 24.190 1
ATOM 2050 H HE1 . TRP 130 130 ? A -7.431 4.224 -23.665 1.000 1 A TRP 24.190 1
ATOM 2051 H HE3 . TRP 130 130 ? A -10.906 4.807 -19.652 1.000 1 A TRP 24.190 1
ATOM 2052 H HZ2 . TRP 130 130 ? A -9.548 2.272 -23.724 1.000 1 A TRP 24.190 1
ATOM 2053 H HZ3 . TRP 130 130 ? A -12.134 2.764 -20.319 1.000 1 A TRP 24.190 1
ATOM 2054 H HH2 . TRP 130 130 ? A -11.516 1.529 -22.381 1.000 1 A TRP 24.190 1
ATOM 2055 N N . ASN 131 131 ? A -8.153 10.255 -19.678 1.000 1 A ASN 23.880 1
ATOM 2056 C CA . ASN 131 131 ? A -8.872 11.218 -18.851 1.000 1 A ASN 23.880 1
ATOM 2057 C C . ASN 131 131 ? A -10.267 10.643 -18.596 1.000 1 A ASN 23.880 1
ATOM 2058 O O . ASN 131 131 ? A -11.176 10.801 -19.410 1.000 1 A ASN 23.880 1
ATOM 2059 C CB . ASN 131 131 ? A -8.913 12.604 -19.531 1.000 1 A ASN 23.880 1
ATOM 2060 C CG . ASN 131 131 ? A -7.759 13.508 -19.133 1.000 1 A ASN 23.880 1
ATOM 2061 O OD1 . ASN 131 131 ? A -7.046 13.282 -18.175 1.000 1 A ASN 23.880 1
ATOM 2062 N ND2 . ASN 131 131 ? A -7.555 14.594 -19.838 1.000 1 A ASN 23.880 1
ATOM 2063 H H . ASN 131 131 ? A -8.197 10.359 -20.682 1.000 1 A ASN 23.880 1
ATOM 2064 H HA . ASN 131 131 ? A -8.381 11.310 -17.882 1.000 1 A ASN 23.880 1
ATOM 2065 H HB2 . ASN 131 131 ? A -9.823 13.121 -19.228 1.000 1 A ASN 23.880 1
ATOM 2066 H HB3 . ASN 131 131 ? A -8.937 12.493 -20.615 1.000 1 A ASN 23.880 1
ATOM 2067 H HD21 . ASN 131 131 ? A -8.144 14.828 -20.625 1.000 1 A ASN 23.880 1
ATOM 2068 H HD22 . ASN 131 131 ? A -6.787 15.170 -19.524 1.000 1 A ASN 23.880 1
ATOM 2069 N N . VAL 132 132 ? A -10.433 9.927 -17.487 1.000 1 A VAL 25.190 1
ATOM 2070 C CA . VAL 132 132 ? A -11.746 9.447 -17.059 1.000 1 A VAL 25.190 1
ATOM 2071 C C . VAL 132 132 ? A -12.518 10.645 -16.511 1.000 1 A VAL 25.190 1
ATOM 2072 O O . VAL 132 132 ? A -12.313 11.077 -15.381 1.000 1 A VAL 25.190 1
ATOM 2073 C CB . VAL 132 132 ? A -11.637 8.294 -16.041 1.000 1 A VAL 25.190 1
ATOM 2074 C CG1 . VAL 132 132 ? A -13.029 7.755 -15.686 1.000 1 A VAL 25.190 1
ATOM 2075 C CG2 . VAL 132 132 ? A -10.822 7.125 -16.614 1.000 1 A VAL 25.190 1
ATOM 2076 H H . VAL 132 132 ? A -9.632 9.754 -16.896 1.000 1 A VAL 25.190 1
ATOM 2077 H HA . VAL 132 132 ? A -12.281 9.063 -17.928 1.000 1 A VAL 25.190 1
ATOM 2078 H HB . VAL 132 132 ? A -11.149 8.647 -15.133 1.000 1 A VAL 25.190 1
ATOM 2079 H HG11 . VAL 132 132 ? A -13.643 8.545 -15.253 1.000 1 A VAL 25.190 1
ATOM 2080 H HG12 . VAL 132 132 ? A -12.935 6.956 -14.950 1.000 1 A VAL 25.190 1
ATOM 2081 H HG13 . VAL 132 132 ? A -13.523 7.365 -16.576 1.000 1 A VAL 25.190 1
ATOM 2082 H HG21 . VAL 132 132 ? A -11.260 6.779 -17.550 1.000 1 A VAL 25.190 1
ATOM 2083 H HG22 . VAL 132 132 ? A -10.806 6.302 -15.899 1.000 1 A VAL 25.190 1
ATOM 2084 H HG23 . VAL 132 132 ? A -9.792 7.433 -16.792 1.000 1 A VAL 25.190 1
ATOM 2085 N N . THR 133 133 ? A -13.406 11.221 -17.322 1.000 1 A THR 24.550 1
ATOM 2086 C CA . THR 133 133 ? A -14.380 12.197 -16.823 1.000 1 A THR 24.550 1
ATOM 2087 C C . THR 133 133 ? A -15.505 11.437 -16.124 1.000 1 A THR 24.550 1
ATOM 2088 O O . THR 133 133 ? A -16.416 10.922 -16.767 1.000 1 A THR 24.550 1
ATOM 2089 C CB . THR 133 133 ? A -14.908 13.114 -17.935 1.000 1 A THR 24.550 1
ATOM 2090 O OG1 . THR 133 133 ? A -13.830 13.646 -18.672 1.000 1 A THR 24.550 1
ATOM 2091 C CG2 . THR 133 133 ? A -15.679 14.302 -17.360 1.000 1 A THR 24.550 1
ATOM 2092 H H . THR 133 133 ? A -13.468 10.907 -18.279 1.000 1 A THR 24.550 1
ATOM 2093 H HA . THR 133 133 ? A -13.896 12.836 -16.084 1.000 1 A THR 24.550 1
ATOM 2094 H HB . THR 133 133 ? A -15.552 12.552 -18.611 1.000 1 A THR 24.550 1
ATOM 2095 H HG1 . THR 133 133 ? A -13.027 13.483 -18.172 1.000 1 A THR 24.550 1
ATOM 2096 H HG21 . THR 133 133 ? A -16.012 14.943 -18.176 1.000 1 A THR 24.550 1
ATOM 2097 H HG22 . THR 133 133 ? A -15.039 14.878 -16.691 1.000 1 A THR 24.550 1
ATOM 2098 H HG23 . THR 133 133 ? A -16.553 13.950 -16.813 1.000 1 A THR 24.550 1
ATOM 2099 N N . ILE 134 134 ? A -15.414 11.327 -14.798 1.000 1 A ILE 25.140 1
ATOM 2100 C CA . ILE 134 134 ? A -16.445 10.721 -13.949 1.000 1 A ILE 25.140 1
ATOM 2101 C C . ILE 134 134 ? A -17.624 11.699 -13.891 1.000 1 A ILE 25.140 1
ATOM 2102 O O . ILE 134 134 ? A -17.537 12.743 -13.247 1.000 1 A ILE 25.140 1
ATOM 2103 C CB . ILE 134 134 ? A -15.877 10.392 -12.545 1.000 1 A ILE 25.140 1
ATOM 2104 C CG1 . ILE 134 134 ? A -14.637 9.469 -12.652 1.000 1 A ILE 25.140 1
ATOM 2105 C CG2 . ILE 134 134 ? A -16.964 9.739 -11.668 1.000 1 A ILE 25.140 1
ATOM 2106 C CD1 . ILE 134 134 ? A -13.923 9.201 -11.322 1.000 1 A ILE 25.140 1
ATOM 2107 H H . ILE 134 134 ? A -14.588 11.694 -14.347 1.000 1 A ILE 25.140 1
ATOM 2108 H HA . ILE 134 134 ? A -16.783 9.792 -14.407 1.000 1 A ILE 25.140 1
ATOM 2109 H HB . ILE 134 134 ? A -15.566 11.323 -12.070 1.000 1 A ILE 25.140 1
ATOM 2110 H HG12 . ILE 134 134 ? A -14.932 8.516 -13.091 1.000 1 A ILE 25.140 1
ATOM 2111 H HG13 . ILE 134 134 ? A -13.897 9.929 -13.306 1.000 1 A ILE 25.140 1
ATOM 2112 H HG21 . ILE 134 134 ? A -16.591 9.581 -10.656 1.000 1 A ILE 25.140 1
ATOM 2113 H HG22 . ILE 134 134 ? A -17.267 8.781 -12.091 1.000 1 A ILE 25.140 1
ATOM 2114 H HG23 . ILE 134 134 ? A -17.836 10.388 -11.591 1.000 1 A ILE 25.140 1
ATOM 2115 H HD11 . ILE 134 134 ? A -13.685 10.145 -10.831 1.000 1 A ILE 25.140 1
ATOM 2116 H HD12 . ILE 134 134 ? A -14.547 8.593 -10.667 1.000 1 A ILE 25.140 1
ATOM 2117 H HD13 . ILE 134 134 ? A -12.997 8.660 -11.515 1.000 1 A ILE 25.140 1
ATOM 2118 N N . LEU 135 135 ? A -18.712 11.396 -14.603 1.000 1 A LEU 22.310 1
ATOM 2119 C CA . LEU 135 135 ? A -19.930 12.199 -14.529 1.000 1 A LEU 22.310 1
ATOM 2120 C C . LEU 135 135 ? A -20.785 11.724 -13.341 1.000 1 A LEU 22.310 1
ATOM 2121 O O . LEU 135 135 ? A -21.037 10.523 -13.223 1.000 1 A LEU 22.310 1
ATOM 2122 C CB . LEU 135 135 ? A -20.697 12.180 -15.861 1.000 1 A LEU 22.310 1
ATOM 2123 C CG . LEU 135 135 ? A -19.964 12.889 -17.017 1.000 1 A LEU 22.310 1
ATOM 2124 C CD1 . LEU 135 135 ? A -20.767 12.709 -18.306 1.000 1 A LEU 22.310 1
ATOM 2125 C CD2 . LEU 135 135 ? A -19.790 14.394 -16.781 1.000 1 A LEU 22.310 1
ATOM 2126 H H . LEU 135 135 ? A -18.722 10.540 -15.139 1.000 1 A LEU 22.310 1
ATOM 2127 H HA . LEU 135 135 ? A -19.624 13.229 -14.346 1.000 1 A LEU 22.310 1
ATOM 2128 H HB2 . LEU 135 135 ? A -21.663 12.663 -15.713 1.000 1 A LEU 22.310 1
ATOM 2129 H HB3 . LEU 135 135 ? A -20.883 11.142 -16.136 1.000 1 A LEU 22.310 1
ATOM 2130 H HG . LEU 135 135 ? A -18.982 12.439 -17.162 1.000 1 A LEU 22.310 1
ATOM 2131 H HD11 . LEU 135 135 ? A -20.239 13.179 -19.136 1.000 1 A LEU 22.310 1
ATOM 2132 H HD12 . LEU 135 135 ? A -21.755 13.159 -18.200 1.000 1 A LEU 22.310 1
ATOM 2133 H HD13 . LEU 135 135 ? A -20.874 11.646 -18.521 1.000 1 A LEU 22.310 1
ATOM 2134 H HD21 . LEU 135 135 ? A -19.109 14.566 -15.948 1.000 1 A LEU 22.310 1
ATOM 2135 H HD22 . LEU 135 135 ? A -19.354 14.857 -17.667 1.000 1 A LEU 22.310 1
ATOM 2136 H HD23 . LEU 135 135 ? A -20.754 14.857 -16.567 1.000 1 A LEU 22.310 1
ATOM 2137 N N . PRO 136 136 ? A -21.228 12.635 -12.457 1.000 1 A PRO 21.980 1
ATOM 2138 C CA . PRO 136 136 ? A -21.985 12.286 -11.261 1.000 1 A PRO 21.980 1
ATOM 2139 C C . PRO 136 136 ? A -23.294 11.572 -11.623 1.000 1 A PRO 21.980 1
ATOM 2140 O O . PRO 136 136 ? A -24.082 12.067 -12.433 1.000 1 A PRO 21.980 1
ATOM 2141 C CB . PRO 136 136 ? A -22.208 13.608 -10.513 1.000 1 A PRO 21.980 1
ATOM 2142 C CG . PRO 136 136 ? A -22.042 14.684 -11.586 1.000 1 A PRO 21.980 1
ATOM 2143 C CD . PRO 136 136 ? A -21.030 14.071 -12.541 1.000 1 A PRO 21.980 1
ATOM 2144 H HA . PRO 136 136 ? A -21.385 11.624 -10.637 1.000 1 A PRO 21.980 1
ATOM 2145 H HB2 . PRO 136 136 ? A -23.189 13.656 -10.042 1.000 1 A PRO 21.980 1
ATOM 2146 H HB3 . PRO 136 136 ? A -21.427 13.729 -9.763 1.000 1 A PRO 21.980 1
ATOM 2147 H HG2 . PRO 136 136 ? A -21.685 15.625 -11.166 1.000 1 A PRO 21.980 1
ATOM 2148 H HG3 . PRO 136 136 ? A -22.990 14.829 -12.104 1.000 1 A PRO 21.980 1
ATOM 2149 H HD2 . PRO 136 136 ? A -20.019 14.316 -12.216 1.000 1 A PRO 21.980 1
ATOM 2150 H HD3 . PRO 136 136 ? A -21.208 14.446 -13.549 1.000 1 A PRO 21.980 1
ATOM 2151 N N . MET 137 137 ? A -23.540 10.412 -11.003 1.000 1 A MET 21.980 1
ATOM 2152 C CA . MET 137 137 ? A -24.832 9.732 -11.075 1.000 1 A MET 21.980 1
ATOM 2153 C C . MET 137 137 ? A -25.887 10.600 -10.385 1.000 1 A MET 21.980 1
ATOM 2154 O O . MET 137 137 ? A -25.949 10.668 -9.160 1.000 1 A MET 21.980 1
ATOM 2155 C CB . MET 137 137 ? A -24.768 8.344 -10.411 1.000 1 A MET 21.980 1
ATOM 2156 C CG . MET 137 137 ? A -24.264 7.247 -11.355 1.000 1 A MET 21.980 1
ATOM 2157 S SD . MET 137 137 ? A -24.118 5.592 -10.614 1.000 1 A MET 21.980 1
ATOM 2158 C CE . MET 137 137 ? A -25.669 5.435 -9.684 1.000 1 A MET 21.980 1
ATOM 2159 H H . MET 137 137 ? A -22.843 10.045 -10.371 1.000 1 A MET 21.980 1
ATOM 2160 H HA . MET 137 137 ? A -25.120 9.608 -12.119 1.000 1 A MET 21.980 1
ATOM 2161 H HB2 . MET 137 137 ? A -24.142 8.384 -9.520 1.000 1 A MET 21.980 1
ATOM 2162 H HB3 . MET 137 137 ? A -25.780 8.077 -10.105 1.000 1 A MET 21.980 1
ATOM 2163 H HG2 . MET 137 137 ? A -23.285 7.535 -11.740 1.000 1 A MET 21.980 1
ATOM 2164 H HG3 . MET 137 137 ? A -24.950 7.180 -12.199 1.000 1 A MET 21.980 1
ATOM 2165 H HE1 . MET 137 137 ? A -26.514 5.626 -10.345 1.000 1 A MET 21.980 1
ATOM 2166 H HE2 . MET 137 137 ? A -25.743 4.422 -9.287 1.000 1 A MET 21.980 1
ATOM 2167 H HE3 . MET 137 137 ? A -25.676 6.140 -8.853 1.000 1 A MET 21.980 1
ATOM 2168 N N . SER 138 138 ? A -26.749 11.253 -11.165 1.000 1 A SER 22.620 1
ATOM 2169 C CA . SER 138 138 ? A -28.009 11.752 -10.627 1.000 1 A SER 22.620 1
ATOM 2170 C C . SER 138 138 ? A -28.879 10.543 -10.289 1.000 1 A SER 22.620 1
ATOM 2171 O O . SER 138 138 ? A -29.102 9.668 -11.124 1.000 1 A SER 22.620 1
ATOM 2172 C CB . SER 138 138 ? A -28.686 12.742 -11.582 1.000 1 A SER 22.620 1
ATOM 2173 O OG . SER 138 138 ? A -28.953 12.180 -12.852 1.000 1 A SER 22.620 1
ATOM 2174 H H . SER 138 138 ? A -26.640 11.207 -12.168 1.000 1 A SER 22.620 1
ATOM 2175 H HA . SER 138 138 ? A -27.796 12.291 -9.704 1.000 1 A SER 22.620 1
ATOM 2176 H HB2 . SER 138 138 ? A -28.030 13.603 -11.710 1.000 1 A SER 22.620 1
ATOM 2177 H HB3 . SER 138 138 ? A -29.621 13.083 -11.137 1.000 1 A SER 22.620 1
ATOM 2178 H HG . SER 138 138 ? A -29.214 12.880 -13.455 1.000 1 A SER 22.620 1
ATOM 2179 N N . ALA 139 139 ? A -29.316 10.460 -9.032 1.000 1 A ALA 22.140 1
ATOM 2180 C CA . ALA 139 139 ? A -30.175 9.401 -8.521 1.000 1 A ALA 22.140 1
ATOM 2181 C C . ALA 139 139 ? A -31.414 9.231 -9.422 1.000 1 A ALA 22.140 1
ATOM 2182 O O . ALA 139 139 ? A -32.369 10.001 -9.348 1.000 1 A ALA 22.140 1
ATOM 2183 C CB . ALA 139 139 ? A -30.546 9.768 -7.077 1.000 1 A ALA 22.140 1
ATOM 2184 H H . ALA 139 139 ? A -28.994 11.155 -8.374 1.000 1 A ALA 22.140 1
ATOM 2185 H HA . ALA 139 139 ? A -29.615 8.466 -8.512 1.000 1 A ALA 22.140 1
ATOM 2186 H HB1 . ALA 139 139 ? A -31.075 10.721 -7.053 1.000 1 A ALA 22.140 1
ATOM 2187 H HB2 . ALA 139 139 ? A -29.644 9.841 -6.469 1.000 1 A ALA 22.140 1
ATOM 2188 H HB3 . ALA 139 139 ? A -31.190 8.995 -6.658 1.000 1 A ALA 22.140 1
ATOM 2189 N N . GLY 140 140 ? A -31.381 8.244 -10.315 1.000 1 A GLY 23.940 1
ATOM 2190 C CA . GLY 140 140 ? A -32.421 8.042 -11.313 1.000 1 A GLY 23.940 1
ATOM 2191 C C . GLY 140 140 ? A -32.340 6.639 -11.918 1.000 1 A GLY 23.940 1
ATOM 2192 O O . GLY 140 140 ? A -31.311 6.292 -12.491 1.000 1 A GLY 23.940 1
ATOM 2193 H H . GLY 140 140 ? A -30.503 7.766 -10.455 1.000 1 A GLY 23.940 1
ATOM 2194 H HA2 . GLY 140 140 ? A -33.393 8.235 -10.859 1.000 1 A GLY 23.940 1
ATOM 2195 H HA3 . GLY 140 140 ? A -32.278 8.765 -12.116 1.000 1 A GLY 23.940 1
ATOM 2196 N N . PRO 141 141 ? A -33.408 5.824 -11.847 1.000 1 A PRO 25.580 1
ATOM 2197 C CA . PRO 141 141 ? A -33.395 4.410 -12.245 1.000 1 A PRO 25.580 1
ATOM 2198 C C . PRO 141 141 ? A -33.403 4.167 -13.771 1.000 1 A PRO 25.580 1
ATOM 2199 O O . PRO 141 141 ? A -33.849 3.119 -14.227 1.000 1 A PRO 25.580 1
ATOM 2200 C CB . PRO 141 141 ? A -34.591 3.789 -11.507 1.000 1 A PRO 25.580 1
ATOM 2201 C CG . PRO 141 141 ? A -35.580 4.946 -11.395 1.000 1 A PRO 25.580 1
ATOM 2202 C CD . PRO 141 141 ? A -34.677 6.161 -11.221 1.000 1 A PRO 25.580 1
ATOM 2203 H HA . PRO 141 141 ? A -32.484 3.949 -11.864 1.000 1 A PRO 25.580 1
ATOM 2204 H HB2 . PRO 141 141 ? A -34.277 3.489 -10.508 1.000 1 A PRO 25.580 1
ATOM 2205 H HB3 . PRO 141 141 ? A -35.027 2.935 -12.027 1.000 1 A PRO 25.580 1
ATOM 2206 H HG2 . PRO 141 141 ? A -36.140 5.037 -12.325 1.000 1 A PRO 25.580 1
ATOM 2207 H HG3 . PRO 141 141 ? A -36.257 4.820 -10.550 1.000 1 A PRO 25.580 1
ATOM 2208 H HD2 . PRO 141 141 ? A -35.131 7.033 -11.692 1.000 1 A PRO 25.580 1
ATOM 2209 H HD3 . PRO 141 141 ? A -34.520 6.345 -10.158 1.000 1 A PRO 25.580 1
ATOM 2210 N N . THR 142 142 ? A -32.934 5.113 -14.590 1.000 1 A THR 23.020 1
ATOM 2211 C CA . THR 142 142 ? A -32.948 4.992 -16.063 1.000 1 A THR 23.020 1
ATOM 2212 C C . THR 142 142 ? A -31.636 5.387 -16.743 1.000 1 A THR 23.020 1
ATOM 2213 O O . THR 142 142 ? A -31.613 5.592 -17.959 1.000 1 A THR 23.020 1
ATOM 2214 C CB . THR 142 142 ? A -34.145 5.730 -16.692 1.000 1 A THR 23.020 1
ATOM 2215 O OG1 . THR 142 142 ? A -34.142 7.094 -16.333 1.000 1 A THR 23.020 1
ATOM 2216 C CG2 . THR 142 142 ? A -35.488 5.141 -16.260 1.000 1 A THR 23.020 1
ATOM 2217 H H . THR 142 142 ? A -32.511 5.929 -14.171 1.000 1 A THR 23.020 1
ATOM 2218 H HA . THR 142 142 ? A -33.068 3.939 -16.317 1.000 1 A THR 23.020 1
ATOM 2219 H HB . THR 142 142 ? A -34.089 5.650 -17.777 1.000 1 A THR 23.020 1
ATOM 2220 H HG1 . THR 142 142 ? A -33.390 7.507 -16.763 1.000 1 A THR 23.020 1
ATOM 2221 H HG21 . THR 142 142 ? A -36.291 5.626 -16.815 1.000 1 A THR 23.020 1
ATOM 2222 H HG22 . THR 142 142 ? A -35.504 4.071 -16.466 1.000 1 A THR 23.020 1
ATOM 2223 H HG23 . THR 142 142 ? A -35.644 5.303 -15.194 1.000 1 A THR 23.020 1
ATOM 2224 N N . SER 143 143 ? A -30.528 5.493 -16.006 1.000 1 A SER 23.810 1
ATOM 2225 C CA . SER 143 143 ? A -29.211 5.734 -16.599 1.000 1 A SER 23.810 1
ATOM 2226 C C . SER 143 143 ? A -28.740 4.486 -17.346 1.000 1 A SER 23.810 1
ATOM 2227 O O . SER 143 143 ? A -28.369 3.480 -16.744 1.000 1 A SER 23.810 1
ATOM 2228 C CB . SER 143 143 ? A -28.209 6.164 -15.527 1.000 1 A SER 23.810 1
ATOM 2229 O OG . SER 143 143 ? A -28.158 5.201 -14.499 1.000 1 A SER 23.810 1
ATOM 2230 H H . SER 143 143 ? A -30.556 5.303 -15.014 1.000 1 A SER 23.810 1
ATOM 2231 H HA . SER 143 143 ? A -29.286 6.556 -17.311 1.000 1 A SER 23.810 1
ATOM 2232 H HB2 . SER 143 143 ? A -27.220 6.284 -15.969 1.000 1 A SER 23.810 1
ATOM 2233 H HB3 . SER 143 143 ? A -28.523 7.116 -15.098 1.000 1 A SER 23.810 1
ATOM 2234 H HG . SER 143 143 ? A -27.908 4.360 -14.889 1.000 1 A SER 23.810 1
ATOM 2235 N N . LYS 144 144 ? A -28.795 4.545 -18.677 1.000 1 A LYS 20.830 1
ATOM 2236 C CA . LYS 144 144 ? A -28.216 3.526 -19.553 1.000 1 A LYS 20.830 1
ATOM 2237 C C . LYS 144 144 ? A -26.728 3.332 -19.207 1.000 1 A LYS 20.830 1
ATOM 2238 O O . LYS 144 144 ? A -26.052 4.338 -18.988 1.000 1 A LYS 20.830 1
ATOM 2239 C CB . LYS 144 144 ? A -28.376 3.948 -21.019 1.000 1 A LYS 20.830 1
ATOM 2240 C CG . LYS 144 144 ? A -29.842 3.903 -21.469 1.000 1 A LYS 20.830 1
ATOM 2241 C CD . LYS 144 144 ? A -29.968 4.421 -22.903 1.000 1 A LYS 20.830 1
ATOM 2242 C CE . LYS 144 144 ? A -31.423 4.319 -23.366 1.000 1 A LYS 20.830 1
ATOM 2243 N NZ . LYS 144 144 ? A -31.582 4.855 -24.740 1.000 1 A LYS 20.830 1
ATOM 2244 H H . LYS 144 144 ? A -29.164 5.390 -19.089 1.000 1 A LYS 20.830 1
ATOM 2245 H HA . LYS 144 144 ? A -28.749 2.593 -19.370 1.000 1 A LYS 20.830 1
ATOM 2246 H HB2 . LYS 144 144 ? A -27.976 4.954 -21.147 1.000 1 A LYS 20.830 1
ATOM 2247 H HB3 . LYS 144 144 ? A -27.796 3.270 -21.644 1.000 1 A LYS 20.830 1
ATOM 2248 H HG2 . LYS 144 144 ? A -30.201 2.875 -21.417 1.000 1 A LYS 20.830 1
ATOM 2249 H HG3 . LYS 144 144 ? A -30.453 4.524 -20.814 1.000 1 A LYS 20.830 1
ATOM 2250 H HD2 . LYS 144 144 ? A -29.330 3.826 -23.556 1.000 1 A LYS 20.830 1
ATOM 2251 H HD3 . LYS 144 144 ? A -29.640 5.460 -22.934 1.000 1 A LYS 20.830 1
ATOM 2252 H HE2 . LYS 144 144 ? A -32.048 4.874 -22.667 1.000 1 A LYS 20.830 1
ATOM 2253 H HE3 . LYS 144 144 ? A -31.726 3.273 -23.327 1.000 1 A LYS 20.830 1
ATOM 2254 H HZ1 . LYS 144 144 ? A -32.543 4.777 -25.042 1.000 1 A LYS 20.830 1
ATOM 2255 H HZ2 . LYS 144 144 ? A -31.307 5.826 -24.768 1.000 1 A LYS 20.830 1
ATOM 2256 H HZ3 . LYS 144 144 ? A -30.997 4.340 -25.382 1.000 1 A LYS 20.830 1
ATOM 2257 N N . PRO 145 145 ? A -26.229 2.084 -19.180 1.000 1 A PRO 22.690 1
ATOM 2258 C CA . PRO 145 145 ? A -24.827 1.782 -18.914 1.000 1 A PRO 22.690 1
ATOM 2259 C C . PRO 145 145 ? A -23.915 2.544 -19.880 1.000 1 A PRO 22.690 1
ATOM 2260 O O . PRO 145 145 ? A -24.214 2.687 -21.070 1.000 1 A PRO 22.690 1
ATOM 2261 C CB . PRO 145 145 ? A -24.686 0.259 -19.039 1.000 1 A PRO 22.690 1
ATOM 2262 C CG . PRO 145 145 ? A -25.896 -0.159 -19.870 1.000 1 A PRO 22.690 1
ATOM 2263 C CD . PRO 145 145 ? A -26.955 0.865 -19.485 1.000 1 A PRO 22.690 1
ATOM 2264 H HA . PRO 145 145 ? A -24.584 2.076 -17.893 1.000 1 A PRO 22.690 1
ATOM 2265 H HB2 . PRO 145 145 ? A -23.751 -0.033 -19.517 1.000 1 A PRO 22.690 1
ATOM 2266 H HB3 . PRO 145 145 ? A -24.756 -0.190 -18.048 1.000 1 A PRO 22.690 1
ATOM 2267 H HG2 . PRO 145 145 ? A -26.211 -1.177 -19.643 1.000 1 A PRO 22.690 1
ATOM 2268 H HG3 . PRO 145 145 ? A -25.659 -0.059 -20.929 1.000 1 A PRO 22.690 1
ATOM 2269 H HD2 . PRO 145 145 ? A -27.648 0.994 -20.316 1.000 1 A PRO 22.690 1
ATOM 2270 H HD3 . PRO 145 145 ? A -27.485 0.528 -18.594 1.000 1 A PRO 22.690 1
ATOM 2271 N N . PHE 146 146 ? A -22.815 3.068 -19.347 1.000 1 A PHE 25.190 1
ATOM 2272 C CA . PHE 146 146 ? A -21.822 3.791 -20.125 1.000 1 A PHE 25.190 1
ATOM 2273 C C . PHE 146 146 ? A -21.029 2.784 -20.957 1.000 1 A PHE 25.190 1
ATOM 2274 O O . PHE 146 146 ? A -20.284 1.962 -20.427 1.000 1 A PHE 25.190 1
ATOM 2275 C CB . PHE 146 146 ? A -20.929 4.628 -19.198 1.000 1 A PHE 25.190 1
ATOM 2276 C CG . PHE 146 146 ? A -21.697 5.636 -18.359 1.000 1 A PHE 25.190 1
ATOM 2277 C CD1 . PHE 146 146 ? A -21.962 6.925 -18.859 1.000 1 A PHE 25.190 1
ATOM 2278 C CD2 . PHE 146 146 ? A -22.166 5.275 -17.081 1.000 1 A PHE 25.190 1
ATOM 2279 C CE1 . PHE 146 146 ? A -22.690 7.848 -18.085 1.000 1 A PHE 25.190 1
ATOM 2280 C CE2 . PHE 146 146 ? A -22.900 6.194 -16.311 1.000 1 A PHE 25.190 1
ATOM 2281 C CZ . PHE 146 146 ? A -23.161 7.481 -16.811 1.000 1 A PHE 25.190 1
ATOM 2282 H H . PHE 146 146 ? A -22.627 2.914 -18.367 1.000 1 A PHE 25.190 1
ATOM 2283 H HA . PHE 146 146 ? A -22.335 4.476 -20.800 1.000 1 A PHE 25.190 1
ATOM 2284 H HB2 . PHE 146 146 ? A -20.379 3.962 -18.533 1.000 1 A PHE 25.190 1
ATOM 2285 H HB3 . PHE 146 146 ? A -20.196 5.160 -19.804 1.000 1 A PHE 25.190 1
ATOM 2286 H HD1 . PHE 146 146 ? A -21.601 7.210 -19.836 1.000 1 A PHE 25.190 1
ATOM 2287 H HD2 . PHE 146 146 ? A -21.956 4.294 -16.682 1.000 1 A PHE 25.190 1
ATOM 2288 H HE1 . PHE 146 146 ? A -22.881 8.841 -18.464 1.000 1 A PHE 25.190 1
ATOM 2289 H HE2 . PHE 146 146 ? A -23.249 5.914 -15.328 1.000 1 A PHE 25.190 1
ATOM 2290 H HZ . PHE 146 146 ? A -23.709 8.190 -16.209 1.000 1 A PHE 25.190 1
ATOM 2291 N N . LEU 147 147 ? A -21.203 2.843 -22.276 1.000 1 A LEU 21.910 1
ATOM 2292 C CA . LEU 147 147 ? A -20.355 2.121 -23.210 1.000 1 A LEU 21.910 1
ATOM 2293 C C . LEU 147 147 ? A -19.025 2.879 -23.304 1.000 1 A LEU 21.910 1
ATOM 2294 O O . LEU 147 147 ? A -19.006 4.043 -23.708 1.000 1 A LEU 21.910 1
ATOM 2295 C CB . LEU 147 147 ? A -21.074 2.006 -24.570 1.000 1 A LEU 21.910 1
ATOM 2296 C CG . LEU 147 147 ? A -20.521 0.871 -25.450 1.000 1 A LEU 21.910 1
ATOM 2297 C CD1 . LEU 147 147 ? A -21.131 -0.476 -25.054 1.000 1 A LEU 21.910 1
ATOM 2298 C CD2 . LEU 147 147 ? A -20.857 1.119 -26.921 1.000 1 A LEU 21.910 1
ATOM 2299 H H . LEU 147 147 ? A -21.882 3.495 -22.644 1.000 1 A LEU 21.910 1
ATOM 2300 H HA . LEU 147 147 ? A -20.172 1.122 -22.815 1.000 1 A LEU 21.910 1
ATOM 2301 H HB2 . LEU 147 147 ? A -20.977 2.957 -25.093 1.000 1 A LEU 21.910 1
ATOM 2302 H HB3 . LEU 147 147 ? A -22.138 1.830 -24.406 1.000 1 A LEU 21.910 1
ATOM 2303 H HG . LEU 147 147 ? A -19.436 0.825 -25.349 1.000 1 A LEU 21.910 1
ATOM 2304 H HD11 . LEU 147 147 ? A -20.703 -1.268 -25.669 1.000 1 A LEU 21.910 1
ATOM 2305 H HD12 . LEU 147 147 ? A -20.907 -0.695 -24.010 1.000 1 A LEU 21.910 1
ATOM 2306 H HD13 . LEU 147 147 ? A -22.213 -0.461 -25.185 1.000 1 A LEU 21.910 1
ATOM 2307 H HD21 . LEU 147 147 ? A -20.423 2.066 -27.240 1.000 1 A LEU 21.910 1
ATOM 2308 H HD22 . LEU 147 147 ? A -21.938 1.148 -27.058 1.000 1 A LEU 21.910 1
ATOM 2309 H HD23 . LEU 147 147 ? A -20.435 0.318 -27.529 1.000 1 A LEU 21.910 1
ATOM 2310 N N . LEU 148 148 ? A -17.918 2.229 -22.951 1.000 1 A LEU 23.980 1
ATOM 2311 C CA . LEU 148 148 ? A -16.576 2.712 -23.273 1.000 1 A LEU 23.980 1
ATOM 2312 C C . LEU 148 148 ? A -16.413 2.681 -24.798 1.000 1 A LEU 23.980 1
ATOM 2313 O O . LEU 148 148 ? A -15.992 1.683 -25.377 1.000 1 A LEU 23.980 1
ATOM 2314 C CB . LEU 148 148 ? A -15.531 1.834 -22.557 1.000 1 A LEU 23.980 1
ATOM 2315 C CG . LEU 148 148 ? A -15.395 2.124 -21.052 1.000 1 A LEU 23.980 1
ATOM 2316 C CD1 . LEU 148 148 ? A -14.585 1.015 -20.384 1.000 1 A LEU 23.980 1
ATOM 2317 C CD2 . LEU 148 148 ? A -14.718 3.478 -20.819 1.000 1 A LEU 23.980 1
ATOM 2318 H H . LEU 148 148 ? A -18.008 1.304 -22.556 1.000 1 A LEU 23.980 1
ATOM 2319 H HA . LEU 148 148 ? A -16.468 3.746 -22.947 1.000 1 A LEU 23.980 1
ATOM 2320 H HB2 . LEU 148 148 ? A -14.559 1.985 -23.026 1.000 1 A LEU 23.980 1
ATOM 2321 H HB3 . LEU 148 148 ? A -15.799 0.787 -22.701 1.000 1 A LEU 23.980 1
ATOM 2322 H HG . LEU 148 148 ? A -16.382 2.140 -20.590 1.000 1 A LEU 23.980 1
ATOM 2323 H HD11 . LEU 148 148 ? A -13.596 0.943 -20.836 1.000 1 A LEU 23.980 1
ATOM 2324 H HD12 . LEU 148 148 ? A -15.101 0.062 -20.501 1.000 1 A LEU 23.980 1
ATOM 2325 H HD13 . LEU 148 148 ? A -14.482 1.222 -19.318 1.000 1 A LEU 23.980 1
ATOM 2326 H HD21 . LEU 148 148 ? A -13.865 3.601 -21.486 1.000 1 A LEU 23.980 1
ATOM 2327 H HD22 . LEU 148 148 ? A -15.430 4.279 -21.018 1.000 1 A LEU 23.980 1
ATOM 2328 H HD23 . LEU 148 148 ? A -14.398 3.564 -19.780 1.000 1 A LEU 23.980 1
ATOM 2329 N N . THR 149 149 ? A -16.810 3.753 -25.482 1.000 1 A THR 22.170 1
ATOM 2330 C CA . THR 149 149 ? A -16.583 3.869 -26.922 1.000 1 A THR 22.170 1
ATOM 2331 C C . THR 149 149 ? A -15.100 4.122 -27.163 1.000 1 A THR 22.170 1
ATOM 2332 O O . THR 149 149 ? A -14.564 5.137 -26.722 1.000 1 A THR 22.170 1
ATOM 2333 C CB . THR 149 149 ? A -17.440 4.961 -27.574 1.000 1 A THR 22.170 1
ATOM 2334 O OG1 . THR 149 149 ? A -17.307 6.182 -26.890 1.000 1 A THR 22.170 1
ATOM 2335 C CG2 . THR 149 149 ? A -18.920 4.582 -27.593 1.000 1 A THR 22.170 1
ATOM 2336 H H . THR 149 149 ? A -17.285 4.498 -24.992 1.000 1 A THR 22.170 1
ATOM 2337 H HA . THR 149 149 ? A -16.849 2.923 -27.394 1.000 1 A THR 22.170 1
ATOM 2338 H HB . THR 149 149 ? A -17.107 5.098 -28.603 1.000 1 A THR 22.170 1
ATOM 2339 H HG1 . THR 149 149 ? A -16.379 6.275 -26.664 1.000 1 A THR 22.170 1
ATOM 2340 H HG21 . THR 149 149 ? A -19.494 5.397 -28.034 1.000 1 A THR 22.170 1
ATOM 2341 H HG22 . THR 149 149 ? A -19.276 4.406 -26.578 1.000 1 A THR 22.170 1
ATOM 2342 H HG23 . THR 149 149 ? A -19.057 3.684 -28.194 1.000 1 A THR 22.170 1
ATOM 2343 N N . THR 150 150 ? A -14.459 3.188 -27.866 1.000 1 A THR 21.730 1
ATOM 2344 C CA . THR 150 150 ? A -13.070 3.220 -28.356 1.000 1 A THR 21.730 1
ATOM 2345 C C . THR 150 150 ? A -12.578 4.641 -28.690 1.000 1 A THR 21.730 1
ATOM 2346 O O . THR 150 150 ? A -13.161 5.279 -29.576 1.000 1 A THR 21.730 1
ATOM 2347 C CB . THR 150 150 ? A -12.983 2.383 -29.646 1.000 1 A THR 21.730 1
ATOM 2348 O OG1 . THR 150 150 ? A -14.037 2.743 -30.516 1.000 1 A THR 21.730 1
ATOM 2349 C CG2 . THR 150 150 ? A -13.098 0.883 -29.380 1.000 1 A THR 21.730 1
ATOM 2350 H H . THR 150 150 ? A -14.991 2.370 -28.125 1.000 1 A THR 21.730 1
ATOM 2351 H HA . THR 150 150 ? A -12.424 2.764 -27.606 1.000 1 A THR 21.730 1
ATOM 2352 H HB . THR 150 150 ? A -12.028 2.575 -30.135 1.000 1 A THR 21.730 1
ATOM 2353 H HG1 . THR 150 150 ? A -14.020 3.702 -30.558 1.000 1 A THR 21.730 1
ATOM 2354 H HG21 . THR 150 150 ? A -13.004 0.339 -30.320 1.000 1 A THR 21.730 1
ATOM 2355 H HG22 . THR 150 150 ? A -12.300 0.563 -28.710 1.000 1 A THR 21.730 1
ATOM 2356 H HG23 . THR 150 150 ? A -14.061 0.645 -28.930 1.000 1 A THR 21.730 1
ATOM 2357 N N . PRO 151 151 ? A -11.521 5.164 -28.042 1.000 1 A PRO 26.230 1
ATOM 2358 C CA . PRO 151 151 ? A -11.031 6.510 -28.319 1.000 1 A PRO 26.230 1
ATOM 2359 C C . PRO 151 151 ? A -10.287 6.576 -29.661 1.000 1 A PRO 26.230 1
ATOM 2360 O O . PRO 151 151 ? A -9.541 5.668 -30.030 1.000 1 A PRO 26.230 1
ATOM 2361 C CB . PRO 151 151 ? A -10.145 6.878 -27.125 1.000 1 A PRO 26.230 1
ATOM 2362 C CG . PRO 151 151 ? A -9.629 5.525 -26.635 1.000 1 A PRO 26.230 1
ATOM 2363 C CD . PRO 151 151 ? A -10.781 4.567 -26.940 1.000 1 A PRO 26.230 1
ATOM 2364 H HA . PRO 151 151 ? A -11.874 7.201 -28.351 1.000 1 A PRO 26.230 1
ATOM 2365 H HB2 . PRO 151 151 ? A -10.758 7.330 -26.346 1.000 1 A PRO 26.230 1
ATOM 2366 H HB3 . PRO 151 151 ? A -9.330 7.547 -27.403 1.000 1 A PRO 26.230 1
ATOM 2367 H HG2 . PRO 151 151 ? A -8.757 5.237 -27.222 1.000 1 A PRO 26.230 1
ATOM 2368 H HG3 . PRO 151 151 ? A -9.386 5.542 -25.573 1.000 1 A PRO 26.230 1
ATOM 2369 H HD2 . PRO 151 151 ? A -10.388 3.586 -27.206 1.000 1 A PRO 26.230 1
ATOM 2370 H HD3 . PRO 151 151 ? A -11.431 4.491 -26.068 1.000 1 A PRO 26.230 1
ATOM 2371 N N . LYS 152 152 ? A -10.446 7.695 -30.383 1.000 1 A LYS 21.890 1
ATOM 2372 C CA . LYS 152 152 ? A -9.539 8.062 -31.480 1.000 1 A LYS 21.890 1
ATOM 2373 C C . LYS 152 152 ? A -8.146 8.341 -30.890 1.000 1 A LYS 21.890 1
ATOM 2374 O O . LYS 152 152 ? A -8.067 9.052 -29.889 1.000 1 A LYS 21.890 1
ATOM 2375 C CB . LYS 152 152 ? A -10.048 9.294 -32.249 1.000 1 A LYS 21.890 1
ATOM 2376 C CG . LYS 152 152 ? A -11.105 8.944 -33.306 1.000 1 A LYS 21.890 1
ATOM 2377 C CD . LYS 152 152 ? A -11.589 10.214 -34.020 1.000 1 A LYS 21.890 1
ATOM 2378 C CE . LYS 152 152 ? A -12.579 9.862 -35.136 1.000 1 A LYS 21.890 1
ATOM 2379 N NZ . LYS 152 152 ? A -13.126 11.083 -35.779 1.000 1 A LYS 21.890 1
ATOM 2380 H H . LYS 152 152 ? A -11.046 8.409 -29.995 1.000 1 A LYS 21.890 1
ATOM 2381 H HA . LYS 152 152 ? A -9.475 7.207 -32.152 1.000 1 A LYS 21.890 1
ATOM 2382 H HB2 . LYS 152 152 ? A -9.203 9.755 -32.760 1.000 1 A LYS 21.890 1
ATOM 2383 H HB3 . LYS 152 152 ? A -10.448 10.023 -31.543 1.000 1 A LYS 21.890 1
ATOM 2384 H HG2 . LYS 152 152 ? A -11.951 8.454 -32.825 1.000 1 A LYS 21.890 1
ATOM 2385 H HG3 . LYS 152 152 ? A -10.668 8.262 -34.035 1.000 1 A LYS 21.890 1
ATOM 2386 H HD2 . LYS 152 152 ? A -10.731 10.735 -34.444 1.000 1 A LYS 21.890 1
ATOM 2387 H HD3 . LYS 152 152 ? A -12.072 10.863 -33.290 1.000 1 A LYS 21.890 1
ATOM 2388 H HE2 . LYS 152 152 ? A -13.386 9.269 -34.707 1.000 1 A LYS 21.890 1
ATOM 2389 H HE3 . LYS 152 152 ? A -12.066 9.242 -35.872 1.000 1 A LYS 21.890 1
ATOM 2390 H HZ1 . LYS 152 152 ? A -13.774 10.838 -36.513 1.000 1 A LYS 21.890 1
ATOM 2391 H HZ2 . LYS 152 152 ? A -13.614 11.647 -35.097 1.000 1 A LYS 21.890 1
ATOM 2392 H HZ3 . LYS 152 152 ? A -12.381 11.637 -36.175 1.000 1 A LYS 21.890 1
ATOM 2393 N N . PRO 153 153 ? A -7.059 7.829 -31.492 1.000 1 A PRO 22.800 1
ATOM 2394 C CA . PRO 153 153 ? A -5.699 8.096 -31.036 1.000 1 A PRO 22.800 1
ATOM 2395 C C . PRO 153 153 ? A -5.432 9.604 -31.050 1.000 1 A PRO 22.800 1
ATOM 2396 O O . PRO 153 153 ? A -5.567 10.252 -32.090 1.000 1 A PRO 22.800 1
ATOM 2397 C CB . PRO 153 153 ? A -4.787 7.322 -31.999 1.000 1 A PRO 22.800 1
ATOM 2398 C CG . PRO 153 153 ? A -5.634 7.166 -33.262 1.000 1 A PRO 22.800 1
ATOM 2399 C CD . PRO 153 153 ? A -7.047 7.041 -32.711 1.000 1 A PRO 22.800 1
ATOM 2400 H HA . PRO 153 153 ? A -5.564 7.715 -30.024 1.000 1 A PRO 22.800 1
ATOM 2401 H HB2 . PRO 153 153 ? A -4.581 6.336 -31.583 1.000 1 A PRO 22.800 1
ATOM 2402 H HB3 . PRO 153 153 ? A -3.853 7.849 -32.198 1.000 1 A PRO 22.800 1
ATOM 2403 H HG2 . PRO 153 153 ? A -5.558 8.072 -33.864 1.000 1 A PRO 22.800 1
ATOM 2404 H HG3 . PRO 153 153 ? A -5.343 6.292 -33.844 1.000 1 A PRO 22.800 1
ATOM 2405 H HD2 . PRO 153 153 ? A -7.258 5.999 -32.468 1.000 1 A PRO 22.800 1
ATOM 2406 H HD3 . PRO 153 153 ? A -7.760 7.413 -33.447 1.000 1 A PRO 22.800 1
ATOM 2407 N N . VAL 154 154 ? A -5.065 10.169 -29.899 1.000 1 A VAL 23.140 1
ATOM 2408 C CA . VAL 154 154 ? A -4.599 11.556 -29.823 1.000 1 A VAL 23.140 1
ATOM 2409 C C . VAL 154 154 ? A -3.175 11.556 -30.368 1.000 1 A VAL 23.140 1
ATOM 2410 O O . VAL 154 154 ? A -2.227 11.164 -29.692 1.000 1 A VAL 23.140 1
ATOM 2411 C CB . VAL 154 154 ? A -4.706 12.150 -28.403 1.000 1 A VAL 23.140 1
ATOM 2412 C CG1 . VAL 154 154 ? A -4.470 13.665 -28.450 1.000 1 A VAL 23.140 1
ATOM 2413 C CG2 . VAL 154 154 ? A -6.098 11.913 -27.797 1.000 1 A VAL 23.140 1
ATOM 2414 H H . VAL 154 154 ? A -5.017 9.605 -29.062 1.000 1 A VAL 23.140 1
ATOM 2415 H HA . VAL 154 154 ? A -5.220 12.170 -30.475 1.000 1 A VAL 23.140 1
ATOM 2416 H HB . VAL 154 154 ? A -3.966 11.688 -27.749 1.000 1 A VAL 23.140 1
ATOM 2417 H HG11 . VAL 154 154 ? A -3.480 13.877 -28.853 1.000 1 A VAL 23.140 1
ATOM 2418 H HG12 . VAL 154 154 ? A -5.222 14.152 -29.072 1.000 1 A VAL 23.140 1
ATOM 2419 H HG13 . VAL 154 154 ? A -4.517 14.077 -27.442 1.000 1 A VAL 23.140 1
ATOM 2420 H HG21 . VAL 154 154 ? A -6.869 12.310 -28.457 1.000 1 A VAL 23.140 1
ATOM 2421 H HG22 . VAL 154 154 ? A -6.165 12.408 -26.828 1.000 1 A VAL 23.140 1
ATOM 2422 H HG23 . VAL 154 154 ? A -6.271 10.848 -27.643 1.000 1 A VAL 23.140 1
ATOM 2423 N N . ALA 155 155 ? A -3.051 11.879 -31.655 1.000 1 A ALA 21.750 1
ATOM 2424 C CA . ALA 155 155 ? A -1.771 12.027 -32.323 1.000 1 A ALA 21.750 1
ATOM 2425 C C . ALA 155 155 ? A -0.939 13.099 -31.606 1.000 1 A ALA 21.750 1
ATOM 2426 O O . ALA 155 155 ? A -1.409 14.217 -31.415 1.000 1 A ALA 21.750 1
ATOM 2427 C CB . ALA 155 155 ? A -2.019 12.381 -33.796 1.000 1 A ALA 21.750 1
ATOM 2428 H H . ALA 155 155 ? A -3.891 12.092 -32.174 1.000 1 A ALA 21.750 1
ATOM 2429 H HA . ALA 155 155 ? A -1.240 11.077 -32.277 1.000 1 A ALA 21.750 1
ATOM 2430 H HB1 . ALA 155 155 ? A -2.554 13.328 -33.867 1.000 1 A ALA 21.750 1
ATOM 2431 H HB2 . ALA 155 155 ? A -1.063 12.478 -34.310 1.000 1 A ALA 21.750 1
ATOM 2432 H HB3 . ALA 155 155 ? A -2.603 11.595 -34.274 1.000 1 A ALA 21.750 1
ATOM 2433 N N . SER 156 156 ? A 0.280 12.714 -31.224 1.000 1 A SER 22.970 1
ATOM 2434 C CA . SER 156 156 ? A 1.443 13.549 -30.904 1.000 1 A SER 22.970 1
ATOM 2435 C C . SER 156 156 ? A 1.268 15.045 -31.208 1.000 1 A SER 22.970 1
ATOM 2436 O O . SER 156 156 ? A 1.580 15.489 -32.313 1.000 1 A SER 22.970 1
ATOM 2437 C CB . SER 156 156 ? A 2.622 12.996 -31.726 1.000 1 A SER 22.970 1
ATOM 2438 O OG . SER 156 156 ? A 2.303 13.000 -33.108 1.000 1 A SER 22.970 1
ATOM 2439 H H . SER 156 156 ? A 0.485 11.734 -31.358 1.000 1 A SER 22.970 1
ATOM 2440 H HA . SER 156 156 ? A 1.677 13.442 -29.844 1.000 1 A SER 22.970 1
ATOM 2441 H HB2 . SER 156 156 ? A 2.836 11.974 -31.411 1.000 1 A SER 22.970 1
ATOM 2442 H HB3 . SER 156 156 ? A 3.508 13.607 -31.552 1.000 1 A SER 22.970 1
ATOM 2443 H HG . SER 156 156 ? A 2.058 13.906 -33.309 1.000 1 A SER 22.970 1
ATOM 2444 N N . THR 157 157 ? A 0.795 15.836 -30.247 1.000 1 A THR 20.450 1
ATOM 2445 C CA . THR 157 157 ? A 0.924 17.300 -30.287 1.000 1 A THR 20.450 1
ATOM 2446 C C . THR 157 157 ? A 2.264 17.670 -29.645 1.000 1 A THR 20.450 1
ATOM 2447 O O . THR 157 157 ? A 2.405 17.491 -28.435 1.000 1 A THR 20.450 1
ATOM 2448 C CB . THR 157 157 ? A -0.251 18.017 -29.602 1.000 1 A THR 20.450 1
ATOM 2449 O OG1 . THR 157 157 ? A -0.779 17.253 -28.541 1.000 1 A THR 20.450 1
ATOM 2450 C CG2 . THR 157 157 ? A -1.379 18.269 -30.601 1.000 1 A THR 20.450 1
ATOM 2451 H H . THR 157 157 ? A 0.395 15.430 -29.414 1.000 1 A THR 20.450 1
ATOM 2452 H HA . THR 157 157 ? A 0.913 17.635 -31.324 1.000 1 A THR 20.450 1
ATOM 2453 H HB . THR 157 157 ? A 0.084 18.981 -29.219 1.000 1 A THR 20.450 1
ATOM 2454 H HG1 . THR 157 157 ? A -0.143 17.302 -27.823 1.000 1 A THR 20.450 1
ATOM 2455 H HG21 . THR 157 157 ? A -1.713 17.322 -31.024 1.000 1 A THR 20.450 1
ATOM 2456 H HG22 . THR 157 157 ? A -2.214 18.747 -30.087 1.000 1 A THR 20.450 1
ATOM 2457 H HG23 . THR 157 157 ? A -1.031 18.925 -31.399 1.000 1 A THR 20.450 1
ATOM 2458 N N . PRO 158 158 ? A 3.270 18.118 -30.425 1.000 1 A PRO 21.410 1
ATOM 2459 C CA . PRO 158 158 ? A 4.572 18.524 -29.910 1.000 1 A PRO 21.410 1
ATOM 2460 C C . PRO 158 158 ? A 4.434 19.782 -29.054 1.000 1 A PRO 21.410 1
ATOM 2461 O O . PRO 158 158 ? A 3.721 20.718 -29.415 1.000 1 A PRO 21.410 1
ATOM 2462 C CB . PRO 158 158 ? A 5.477 18.769 -31.127 1.000 1 A PRO 21.410 1
ATOM 2463 C CG . PRO 158 158 ? A 4.711 18.151 -32.292 1.000 1 A PRO 21.410 1
ATOM 2464 C CD . PRO 158 158 ? A 3.261 18.310 -31.863 1.000 1 A PRO 21.410 1
ATOM 2465 H HA . PRO 158 158 ? A 4.982 17.710 -29.311 1.000 1 A PRO 21.410 1
ATOM 2466 H HB2 . PRO 158 158 ? A 6.454 18.302 -30.999 1.000 1 A PRO 21.410 1
ATOM 2467 H HB3 . PRO 158 158 ? A 5.594 19.838 -31.303 1.000 1 A PRO 21.410 1
ATOM 2468 H HG2 . PRO 158 158 ? A 4.914 18.664 -33.232 1.000 1 A PRO 21.410 1
ATOM 2469 H HG3 . PRO 158 158 ? A 4.952 17.091 -32.370 1.000 1 A PRO 21.410 1
ATOM 2470 H HD2 . PRO 158 158 ? A 2.919 19.320 -32.088 1.000 1 A PRO 21.410 1
ATOM 2471 H HD3 . PRO 158 158 ? A 2.652 17.582 -32.399 1.000 1 A PRO 21.410 1
ATOM 2472 N N . PHE 159 159 ? A 5.130 19.768 -27.924 1.000 1 A PHE 22.620 1
ATOM 2473 C CA . PHE 159 159 ? A 5.205 20.833 -26.936 1.000 1 A PHE 22.620 1
ATOM 2474 C C . PHE 159 159 ? A 5.645 22.157 -27.572 1.000 1 A PHE 22.620 1
ATOM 2475 O O . PHE 159 159 ? A 6.698 22.231 -28.205 1.000 1 A PHE 22.620 1
ATOM 2476 C CB . PHE 159 159 ? A 6.195 20.381 -25.851 1.000 1 A PHE 22.620 1
ATOM 2477 C CG . PHE 159 159 ? A 5.729 19.168 -25.061 1.000 1 A PHE 22.620 1
ATOM 2478 C CD1 . PHE 159 159 ? A 5.038 19.357 -23.850 1.000 1 A PHE 22.620 1
ATOM 2479 C CD2 . PHE 159 159 ? A 5.968 17.858 -25.527 1.000 1 A PHE 22.620 1
ATOM 2480 C CE1 . PHE 159 159 ? A 4.582 18.250 -23.115 1.000 1 A PHE 22.620 1
ATOM 2481 C CE2 . PHE 159 159 ? A 5.499 16.751 -24.797 1.000 1 A PHE 22.620 1
ATOM 2482 C CZ . PHE 159 159 ? A 4.806 16.947 -23.590 1.000 1 A PHE 22.620 1
ATOM 2483 H H . PHE 159 159 ? A 5.664 18.937 -27.715 1.000 1 A PHE 22.620 1
ATOM 2484 H HA . PHE 159 159 ? A 4.223 20.970 -26.482 1.000 1 A PHE 22.620 1
ATOM 2485 H HB2 . PHE 159 159 ? A 6.353 21.208 -25.159 1.000 1 A PHE 22.620 1
ATOM 2486 H HB3 . PHE 159 159 ? A 7.159 20.159 -26.308 1.000 1 A PHE 22.620 1
ATOM 2487 H HD1 . PHE 159 159 ? A 4.864 20.355 -23.475 1.000 1 A PHE 22.620 1
ATOM 2488 H HD2 . PHE 159 159 ? A 6.529 17.698 -26.436 1.000 1 A PHE 22.620 1
ATOM 2489 H HE1 . PHE 159 159 ? A 4.066 18.401 -22.178 1.000 1 A PHE 22.620 1
ATOM 2490 H HE2 . PHE 159 159 ? A 5.694 15.748 -25.147 1.000 1 A PHE 22.620 1
ATOM 2491 H HZ . PHE 159 159 ? A 4.465 16.098 -23.016 1.000 1 A PHE 22.620 1
ATOM 2492 N N . VAL 160 160 ? A 4.848 23.210 -27.383 1.000 1 A VAL 18.810 1
ATOM 2493 C CA . VAL 160 160 ? A 5.302 24.583 -27.614 1.000 1 A VAL 18.810 1
ATOM 2494 C C . VAL 160 160 ? A 6.147 24.965 -26.402 1.000 1 A VAL 18.810 1
ATOM 2495 O O . VAL 160 160 ? A 5.629 25.197 -25.315 1.000 1 A VAL 18.810 1
ATOM 2496 C CB . VAL 160 160 ? A 4.127 25.551 -27.856 1.000 1 A VAL 18.810 1
ATOM 2497 C CG1 . VAL 160 160 ? A 4.619 26.985 -28.092 1.000 1 A VAL 18.810 1
ATOM 2498 C CG2 . VAL 160 160 ? A 3.324 25.126 -29.096 1.000 1 A VAL 18.810 1
ATOM 2499 H H . VAL 160 160 ? A 3.993 23.083 -26.861 1.000 1 A VAL 18.810 1
ATOM 2500 H HA . VAL 160 160 ? A 5.937 24.609 -28.499 1.000 1 A VAL 18.810 1
ATOM 2501 H HB . VAL 160 160 ? A 3.461 25.541 -26.993 1.000 1 A VAL 18.810 1
ATOM 2502 H HG11 . VAL 160 160 ? A 3.769 27.643 -28.273 1.000 1 A VAL 18.810 1
ATOM 2503 H HG12 . VAL 160 160 ? A 5.297 27.022 -28.944 1.000 1 A VAL 18.810 1
ATOM 2504 H HG13 . VAL 160 160 ? A 5.139 27.352 -27.206 1.000 1 A VAL 18.810 1
ATOM 2505 H HG21 . VAL 160 160 ? A 2.510 25.830 -29.265 1.000 1 A VAL 18.810 1
ATOM 2506 H HG22 . VAL 160 160 ? A 2.897 24.134 -28.947 1.000 1 A VAL 18.810 1
ATOM 2507 H HG23 . VAL 160 160 ? A 3.973 25.106 -29.971 1.000 1 A VAL 18.810 1
ATOM 2508 N N . THR 161 161 ? A 7.462 24.952 -26.591 1.000 1 A THR 20.880 1
ATOM 2509 C CA . THR 161 161 ? A 8.460 25.533 -25.692 1.000 1 A THR 20.880 1
ATOM 2510 C C . THR 161 161 ? A 8.282 27.049 -25.665 1.000 1 A THR 20.880 1
ATOM 2511 O O . THR 161 161 ? A 8.578 27.713 -26.660 1.000 1 A THR 20.880 1
ATOM 2512 C CB . THR 161 161 ? A 9.876 25.197 -26.203 1.000 1 A THR 20.880 1
ATOM 2513 O OG1 . THR 161 161 ? A 9.909 25.256 -27.617 1.000 1 A THR 20.880 1
ATOM 2514 C CG2 . THR 161 161 ? A 10.322 23.795 -25.798 1.000 1 A THR 20.880 1
ATOM 2515 H H . THR 161 161 ? A 7.814 24.630 -27.482 1.000 1 A THR 20.880 1
ATOM 2516 H HA . THR 161 161 ? A 8.334 25.144 -24.682 1.000 1 A THR 20.880 1
ATOM 2517 H HB . THR 161 161 ? A 10.588 25.913 -25.793 1.000 1 A THR 20.880 1
ATOM 2518 H HG1 . THR 161 161 ? A 9.742 26.177 -27.829 1.000 1 A THR 20.880 1
ATOM 2519 H HG21 . THR 161 161 ? A 9.631 23.054 -26.199 1.000 1 A THR 20.880 1
ATOM 2520 H HG22 . THR 161 161 ? A 10.345 23.718 -24.711 1.000 1 A THR 20.880 1
ATOM 2521 H HG23 . THR 161 161 ? A 11.322 23.606 -26.188 1.000 1 A THR 20.880 1
ATOM 2522 N N . GLU 162 162 ? A 7.803 27.602 -24.551 1.000 1 A GLU 20.090 1
ATOM 2523 C CA . GLU 162 162 ? A 7.970 29.028 -24.276 1.000 1 A GLU 20.090 1
ATOM 2524 C C . GLU 162 162 ? A 9.426 29.283 -23.868 1.000 1 A GLU 20.090 1
ATOM 2525 O O . GLU 162 162 ? A 9.969 28.669 -22.950 1.000 1 A GLU 20.090 1
ATOM 2526 C CB . GLU 162 162 ? A 6.959 29.555 -23.245 1.000 1 A GLU 20.090 1
ATOM 2527 C CG . GLU 162 162 ? A 5.577 29.765 -23.890 1.000 1 A GLU 20.090 1
ATOM 2528 C CD . GLU 162 162 ? A 4.565 30.480 -22.977 1.000 1 A GLU 20.090 1
ATOM 2529 O OE1 . GLU 162 162 ? A 3.558 30.982 -23.531 1.000 1 A GLU 20.090 1
ATOM 2530 O OE2 . GLU 162 162 ? A 4.787 30.520 -21.747 1.000 1 A GLU 20.090 1
ATOM 2531 H H . GLU 162 162 ? A 7.499 27.013 -23.789 1.000 1 A GLU 20.090 1
ATOM 2532 H HA . GLU 162 162 ? A 7.794 29.581 -25.199 1.000 1 A GLU 20.090 1
ATOM 2533 H HB2 . GLU 162 162 ? A 6.889 28.863 -22.406 1.000 1 A GLU 20.090 1
ATOM 2534 H HB3 . GLU 162 162 ? A 7.316 30.518 -22.880 1.000 1 A GLU 20.090 1
ATOM 2535 H HG2 . GLU 162 162 ? A 5.174 28.796 -24.183 1.000 1 A GLU 20.090 1
ATOM 2536 H HG3 . GLU 162 162 ? A 5.706 30.357 -24.796 1.000 1 A GLU 20.090 1
ATOM 2537 N N . ASP 163 163 ? A 10.068 30.152 -24.640 1.000 1 A ASP 20.310 1
ATOM 2538 C CA . ASP 163 163 ? A 11.475 30.523 -24.561 1.000 1 A ASP 20.310 1
ATOM 2539 C C . ASP 163 163 ? A 11.687 31.471 -23.369 1.000 1 A ASP 20.310 1
ATOM 2540 O O . ASP 163 163 ? A 11.567 32.690 -23.482 1.000 1 A ASP 20.310 1
ATOM 2541 C CB . ASP 163 163 ? A 11.842 31.136 -25.929 1.000 1 A ASP 20.310 1
ATOM 2542 C CG . ASP 163 163 ? A 13.342 31.232 -26.220 1.000 1 A ASP 20.310 1
ATOM 2543 O OD1 . ASP 163 163 ? A 14.145 30.792 -25.365 1.000 1 A ASP 20.310 1
ATOM 2544 O OD2 . ASP 163 163 ? A 13.665 31.688 -27.341 1.000 1 A ASP 20.310 1
ATOM 2545 H H . ASP 163 163 ? A 9.543 30.594 -25.381 1.000 1 A ASP 20.310 1
ATOM 2546 H HA . ASP 163 163 ? A 12.075 29.626 -24.408 1.000 1 A ASP 20.310 1
ATOM 2547 H HB2 . ASP 163 163 ? A 11.412 30.508 -26.709 1.000 1 A ASP 20.310 1
ATOM 2548 H HB3 . ASP 163 163 ? A 11.390 32.123 -26.026 1.000 1 A ASP 20.310 1
ATOM 2549 N N . VAL 164 164 ? A 11.941 30.915 -22.181 1.000 1 A VAL 22.730 1
ATOM 2550 C CA . VAL 164 164 ? A 12.209 31.692 -20.956 1.000 1 A VAL 22.730 1
ATOM 2551 C C . VAL 164 164 ? A 13.704 32.021 -20.850 1.000 1 A VAL 22.730 1
ATOM 2552 O O . VAL 164 164 ? A 14.342 31.812 -19.823 1.000 1 A VAL 22.730 1
ATOM 2553 C CB . VAL 164 164 ? A 11.626 31.052 -19.671 1.000 1 A VAL 22.730 1
ATOM 2554 C CG1 . VAL 164 164 ? A 11.262 32.154 -18.663 1.000 1 A VAL 22.730 1
ATOM 2555 C CG2 . VAL 164 164 ? A 10.362 30.220 -19.913 1.000 1 A VAL 22.730 1
ATOM 2556 H H . VAL 164 164 ? A 11.876 29.909 -22.120 1.000 1 A VAL 22.730 1
ATOM 2557 H HA . VAL 164 164 ? A 11.697 32.647 -21.075 1.000 1 A VAL 22.730 1
ATOM 2558 H HB . VAL 164 164 ? A 12.361 30.384 -19.222 1.000 1 A VAL 22.730 1
ATOM 2559 H HG11 . VAL 164 164 ? A 10.906 31.702 -17.737 1.000 1 A VAL 22.730 1
ATOM 2560 H HG12 . VAL 164 164 ? A 10.481 32.794 -19.072 1.000 1 A VAL 22.730 1
ATOM 2561 H HG13 . VAL 164 164 ? A 12.144 32.754 -18.437 1.000 1 A VAL 22.730 1
ATOM 2562 H HG21 . VAL 164 164 ? A 9.620 30.808 -20.454 1.000 1 A VAL 22.730 1
ATOM 2563 H HG22 . VAL 164 164 ? A 9.937 29.895 -18.963 1.000 1 A VAL 22.730 1
ATOM 2564 H HG23 . VAL 164 164 ? A 10.605 29.329 -20.492 1.000 1 A VAL 22.730 1
ATOM 2565 N N . SER 165 165 ? A 14.303 32.534 -21.927 1.000 1 A SER 21.520 1
ATOM 2566 C CA . SER 165 165 ? A 15.720 32.919 -21.961 1.000 1 A SER 21.520 1
ATOM 2567 C C . SER 165 165 ? A 16.018 34.265 -21.275 1.000 1 A SER 21.520 1
ATOM 2568 O O . SER 165 165 ? A 17.134 34.770 -21.389 1.000 1 A SER 21.520 1
ATOM 2569 C CB . SER 165 165 ? A 16.233 32.892 -23.406 1.000 1 A SER 21.520 1
ATOM 2570 O OG . SER 165 165 ? A 15.717 33.987 -24.135 1.000 1 A SER 21.520 1
ATOM 2571 H H . SER 165 165 ? A 13.761 32.640 -22.772 1.000 1 A SER 21.520 1
ATOM 2572 H HA . SER 165 165 ? A 16.281 32.161 -21.414 1.000 1 A SER 21.520 1
ATOM 2573 H HB2 . SER 165 165 ? A 15.928 31.961 -23.883 1.000 1 A SER 21.520 1
ATOM 2574 H HB3 . SER 165 165 ? A 17.322 32.941 -23.408 1.000 1 A SER 21.520 1
ATOM 2575 H HG . SER 165 165 ? A 16.199 34.774 -23.872 1.000 1 A SER 21.520 1
ATOM 2576 N N . SER 166 166 ? A 15.053 34.892 -20.590 1.000 1 A SER 20.640 1
ATOM 2577 C CA . SER 166 166 ? A 15.179 36.277 -20.106 1.000 1 A SER 20.640 1
ATOM 2578 C C . SER 166 166 ? A 15.211 36.471 -18.585 1.000 1 A SER 20.640 1
ATOM 2579 O O . SER 166 166 ? A 15.104 37.611 -18.140 1.000 1 A SER 20.640 1
ATOM 2580 C CB . SER 166 166 ? A 14.135 37.174 -20.776 1.000 1 A SER 20.640 1
ATOM 2581 O OG . SER 166 166 ? A 12.840 36.879 -20.301 1.000 1 A SER 20.640 1
ATOM 2582 H H . SER 166 166 ? A 14.141 34.459 -20.560 1.000 1 A SER 20.640 1
ATOM 2583 H HA . SER 166 166 ? A 16.141 36.666 -20.441 1.000 1 A SER 20.640 1
ATOM 2584 H HB2 . SER 166 166 ? A 14.365 38.220 -20.574 1.000 1 A SER 20.640 1
ATOM 2585 H HB3 . SER 166 166 ? A 14.166 37.015 -21.854 1.000 1 A SER 20.640 1
ATOM 2586 H HG . SER 166 166 ? A 12.758 37.222 -19.408 1.000 1 A SER 20.640 1
ATOM 2587 N N . ILE 167 167 ? A 15.397 35.426 -17.771 1.000 1 A ILE 21.280 1
ATOM 2588 C CA . ILE 167 167 ? A 15.604 35.597 -16.318 1.000 1 A ILE 21.280 1
ATOM 2589 C C . ILE 167 167 ? A 17.054 35.238 -15.969 1.000 1 A ILE 21.280 1
ATOM 2590 O O . ILE 167 167 ? A 17.394 34.118 -15.602 1.000 1 A ILE 21.280 1
ATOM 2591 C CB . ILE 167 167 ? A 14.507 34.917 -15.470 1.000 1 A ILE 21.280 1
ATOM 2592 C CG1 . ILE 167 167 ? A 13.103 35.351 -15.966 1.000 1 A ILE 21.280 1
ATOM 2593 C CG2 . ILE 167 167 ? A 14.699 35.317 -13.992 1.000 1 A ILE 21.280 1
ATOM 2594 C CD1 . ILE 167 167 ? A 11.927 34.729 -15.205 1.000 1 A ILE 21.280 1
ATOM 2595 H H . ILE 167 167 ? A 15.480 34.501 -18.167 1.000 1 A ILE 21.280 1
ATOM 2596 H HA . ILE 167 167 ? A 15.510 36.655 -16.072 1.000 1 A ILE 21.280 1
ATOM 2597 H HB . ILE 167 167 ? A 14.601 33.835 -15.565 1.000 1 A ILE 21.280 1
ATOM 2598 H HG12 . ILE 167 167 ? A 13.019 36.437 -15.910 1.000 1 A ILE 21.280 1
ATOM 2599 H HG13 . ILE 167 167 ? A 12.984 35.057 -17.008 1.000 1 A ILE 21.280 1
ATOM 2600 H HG21 . ILE 167 167 ? A 13.990 34.782 -13.361 1.000 1 A ILE 21.280 1
ATOM 2601 H HG22 . ILE 167 167 ? A 14.558 36.390 -13.864 1.000 1 A ILE 21.280 1
ATOM 2602 H HG23 . ILE 167 167 ? A 15.699 35.047 -13.651 1.000 1 A ILE 21.280 1
ATOM 2603 H HD11 . ILE 167 167 ? A 10.996 34.992 -15.708 1.000 1 A ILE 21.280 1
ATOM 2604 H HD12 . ILE 167 167 ? A 12.027 33.643 -15.192 1.000 1 A ILE 21.280 1
ATOM 2605 H HD13 . ILE 167 167 ? A 11.886 35.107 -14.184 1.000 1 A ILE 21.280 1
ATOM 2606 N N . VAL 168 168 ? A 17.917 36.233 -16.170 1.000 1 A VAL 20.970 1
ATOM 2607 C CA . VAL 168 168 ? A 19.338 36.293 -15.784 1.000 1 A VAL 20.970 1
ATOM 2608 C C . VAL 168 168 ? A 19.424 36.750 -14.307 1.000 1 A VAL 20.970 1
ATOM 2609 O O . VAL 168 168 ? A 18.526 37.457 -13.846 1.000 1 A VAL 20.970 1
ATOM 2610 C CB . VAL 168 168 ? A 20.054 37.217 -16.800 1.000 1 A VAL 20.970 1
ATOM 2611 C CG1 . VAL 168 168 ? A 21.515 37.583 -16.530 1.000 1 A VAL 20.970 1
ATOM 2612 C CG2 . VAL 168 168 ? A 20.041 36.573 -18.197 1.000 1 A VAL 20.970 1
ATOM 2613 H H . VAL 168 168 ? A 17.508 37.101 -16.483 1.000 1 A VAL 20.970 1
ATOM 2614 H HA . VAL 168 168 ? A 19.759 35.290 -15.856 1.000 1 A VAL 20.970 1
ATOM 2615 H HB . VAL 168 168 ? A 19.499 38.153 -16.855 1.000 1 A VAL 20.970 1
ATOM 2616 H HG11 . VAL 168 168 ? A 21.879 38.237 -17.322 1.000 1 A VAL 20.970 1
ATOM 2617 H HG12 . VAL 168 168 ? A 22.139 36.689 -16.512 1.000 1 A VAL 20.970 1
ATOM 2618 H HG13 . VAL 168 168 ? A 21.582 38.147 -15.600 1.000 1 A VAL 20.970 1
ATOM 2619 H HG21 . VAL 168 168 ? A 19.019 36.383 -18.525 1.000 1 A VAL 20.970 1
ATOM 2620 H HG22 . VAL 168 168 ? A 20.583 35.628 -18.182 1.000 1 A VAL 20.970 1
ATOM 2621 H HG23 . VAL 168 168 ? A 20.502 37.241 -18.925 1.000 1 A VAL 20.970 1
ATOM 2622 N N . PRO 169 169 ? A 20.441 36.323 -13.530 1.000 1 A PRO 32.620 1
ATOM 2623 C CA . PRO 169 169 ? A 20.313 36.038 -12.102 1.000 1 A PRO 32.620 1
ATOM 2624 C C . PRO 169 169 ? A 20.634 37.236 -11.202 1.000 1 A PRO 32.620 1
ATOM 2625 O O . PRO 169 169 ? A 21.495 38.057 -11.518 1.000 1 A PRO 32.620 1
ATOM 2626 C CB . PRO 169 169 ? A 21.302 34.893 -11.861 1.000 1 A PRO 32.620 1
ATOM 2627 C CG . PRO 169 169 ? A 22.449 35.218 -12.812 1.000 1 A PRO 32.620 1
ATOM 2628 C CD . PRO 169 169 ? A 21.750 35.881 -13.987 1.000 1 A PRO 32.620 1
ATOM 2629 H HA . PRO 169 169 ? A 19.302 35.695 -11.883 1.000 1 A PRO 32.620 1
ATOM 2630 H HB2 . PRO 169 169 ? A 21.637 34.843 -10.825 1.000 1 A PRO 32.620 1
ATOM 2631 H HB3 . PRO 169 169 ? A 20.842 33.949 -12.153 1.000 1 A PRO 32.620 1
ATOM 2632 H HG2 . PRO 169 169 ? A 23.130 35.927 -12.342 1.000 1 A PRO 32.620 1
ATOM 2633 H HG3 . PRO 169 169 ? A 22.984 34.318 -13.117 1.000 1 A PRO 32.620 1
ATOM 2634 H HD2 . PRO 169 169 ? A 21.653 35.161 -14.800 1.000 1 A PRO 32.620 1
ATOM 2635 H HD3 . PRO 169 169 ? A 22.369 36.729 -14.280 1.000 1 A PRO 32.620 1
ATOM 2636 N N . THR 170 170 ? A 20.031 37.268 -10.012 1.000 1 A THR 20.590 1
ATOM 2637 C CA . THR 170 170 ? A 20.413 38.187 -8.931 1.000 1 A THR 20.590 1
ATOM 2638 C C . THR 170 170 ? A 20.671 37.433 -7.627 1.000 1 A THR 20.590 1
ATOM 2639 O O . THR 170 170 ? A 19.748 37.037 -6.929 1.000 1 A THR 20.590 1
ATOM 2640 C CB . THR 170 170 ? A 19.391 39.318 -8.728 1.000 1 A THR 20.590 1
ATOM 2641 O OG1 . THR 170 170 ? A 18.084 38.808 -8.630 1.000 1 A THR 20.590 1
ATOM 2642 C CG2 . THR 170 170 ? A 19.421 40.317 -9.886 1.000 1 A THR 20.590 1
ATOM 2643 H H . THR 170 170 ? A 19.277 36.621 -9.829 1.000 1 A THR 20.590 1
ATOM 2644 H HA . THR 170 170 ? A 21.348 38.680 -9.198 1.000 1 A THR 20.590 1
ATOM 2645 H HB . THR 170 170 ? A 19.632 39.854 -7.810 1.000 1 A THR 20.590 1
ATOM 2646 H HG1 . THR 170 170 ? A 18.073 38.212 -7.878 1.000 1 A THR 20.590 1
ATOM 2647 H HG21 . THR 170 170 ? A 18.728 41.131 -9.673 1.000 1 A THR 20.590 1
ATOM 2648 H HG22 . THR 170 170 ? A 19.119 39.826 -10.811 1.000 1 A THR 20.590 1
ATOM 2649 H HG23 . THR 170 170 ? A 20.426 40.723 -10.002 1.000 1 A THR 20.590 1
ATOM 2650 N N . THR 171 171 ? A 21.964 37.289 -7.318 1.000 1 A THR 21.700 1
ATOM 2651 C CA . THR 171 171 ? A 22.572 37.480 -5.985 1.000 1 A THR 21.700 1
ATOM 2652 C C . THR 171 171 ? A 21.993 36.737 -4.776 1.000 1 A THR 21.700 1
ATOM 2653 O O . THR 171 171 ? A 21.171 37.280 -4.053 1.000 1 A THR 21.700 1
ATOM 2654 C CB . THR 171 171 ? A 22.674 38.983 -5.658 1.000 1 A THR 21.700 1
ATOM 2655 O OG1 . THR 171 171 ? A 21.424 39.615 -5.789 1.000 1 A THR 21.700 1
ATOM 2656 C CG2 . THR 171 171 ? A 23.645 39.705 -6.592 1.000 1 A THR 21.700 1
ATOM 2657 H H . THR 171 171 ? A 22.591 37.481 -8.086 1.000 1 A THR 21.700 1
ATOM 2658 H HA . THR 171 171 ? A 23.601 37.128 -6.068 1.000 1 A THR 21.700 1
ATOM 2659 H HB . THR 171 171 ? A 23.032 39.107 -4.636 1.000 1 A THR 21.700 1
ATOM 2660 H HG1 . THR 171 171 ? A 20.823 39.138 -5.212 1.000 1 A THR 21.700 1
ATOM 2661 H HG21 . THR 171 171 ? A 23.281 39.669 -7.618 1.000 1 A THR 21.700 1
ATOM 2662 H HG22 . THR 171 171 ? A 24.631 39.243 -6.535 1.000 1 A THR 21.700 1
ATOM 2663 H HG23 . THR 171 171 ? A 23.724 40.748 -6.285 1.000 1 A THR 21.700 1
ATOM 2664 N N . GLN 172 172 ? A 22.590 35.578 -4.493 1.000 1 A GLN 20.860 1
ATOM 2665 C CA . GLN 172 172 ? A 23.275 35.156 -3.252 1.000 1 A GLN 20.860 1
ATOM 2666 C C . GLN 172 172 ? A 22.986 33.664 -3.019 1.000 1 A GLN 20.860 1
ATOM 2667 O O . GLN 172 172 ? A 21.825 33.294 -2.893 1.000 1 A GLN 20.860 1
ATOM 2668 C CB . GLN 172 172 ? A 22.985 35.978 -1.974 1.000 1 A GLN 20.860 1
ATOM 2669 C CG . GLN 172 172 ? A 23.837 37.262 -1.918 1.000 1 A GLN 20.860 1
ATOM 2670 C CD . GLN 172 172 ? A 23.806 37.980 -0.568 1.000 1 A GLN 20.860 1
ATOM 2671 O OE1 . GLN 172 172 ? A 23.018 37.723 0.319 1.000 1 A GLN 20.860 1
ATOM 2672 N NE2 . GLN 172 172 ? A 24.690 38.929 -0.341 1.000 1 A GLN 20.860 1
ATOM 2673 H H . GLN 172 172 ? A 22.856 35.038 -5.304 1.000 1 A GLN 20.860 1
ATOM 2674 H HA . GLN 172 172 ? A 24.341 35.268 -3.450 1.000 1 A GLN 20.860 1
ATOM 2675 H HB2 . GLN 172 172 ? A 23.262 35.368 -1.114 1.000 1 A GLN 20.860 1
ATOM 2676 H HB3 . GLN 172 172 ? A 21.924 36.206 -1.883 1.000 1 A GLN 20.860 1
ATOM 2677 H HG2 . GLN 172 172 ? A 23.491 37.959 -2.682 1.000 1 A GLN 20.860 1
ATOM 2678 H HG3 . GLN 172 172 ? A 24.875 37.010 -2.132 1.000 1 A GLN 20.860 1
ATOM 2679 H HE21 . GLN 172 172 ? A 25.372 39.190 -1.039 1.000 1 A GLN 20.860 1
ATOM 2680 H HE22 . GLN 172 172 ? A 24.606 39.357 0.570 1.000 1 A GLN 20.860 1
ATOM 2681 N N . PRO 173 173 ? A 24.013 32.793 -3.018 1.000 1 A PRO 23.450 1
ATOM 2682 C CA . PRO 173 173 ? A 23.819 31.366 -2.817 1.000 1 A PRO 23.450 1
ATOM 2683 C C . PRO 173 173 ? A 23.445 31.135 -1.352 1.000 1 A PRO 23.450 1
ATOM 2684 O O . PRO 173 173 ? A 24.313 31.090 -0.480 1.000 1 A PRO 23.450 1
ATOM 2685 C CB . PRO 173 173 ? A 25.142 30.709 -3.232 1.000 1 A PRO 23.450 1
ATOM 2686 C CG . PRO 173 173 ? A 26.185 31.790 -2.951 1.000 1 A PRO 23.450 1
ATOM 2687 C CD . PRO 173 173 ? A 25.427 33.100 -3.154 1.000 1 A PRO 23.450 1
ATOM 2688 H HA . PRO 173 173 ? A 23.016 30.990 -3.450 1.000 1 A PRO 23.450 1
ATOM 2689 H HB2 . PRO 173 173 ? A 25.341 29.795 -2.673 1.000 1 A PRO 23.450 1
ATOM 2690 H HB3 . PRO 173 173 ? A 25.116 30.497 -4.301 1.000 1 A PRO 23.450 1
ATOM 2691 H HG2 . PRO 173 173 ? A 27.038 31.709 -3.624 1.000 1 A PRO 23.450 1
ATOM 2692 H HG3 . PRO 173 173 ? A 26.514 31.720 -1.914 1.000 1 A PRO 23.450 1
ATOM 2693 H HD2 . PRO 173 173 ? A 25.620 33.476 -4.159 1.000 1 A PRO 23.450 1
ATOM 2694 H HD3 . PRO 173 173 ? A 25.743 33.829 -2.408 1.000 1 A PRO 23.450 1
ATOM 2695 N N . GLU 174 174 ? A 22.148 31.021 -1.081 1.000 1 A GLU 21.590 1
ATOM 2696 C CA . GLU 174 174 ? A 21.665 30.375 0.130 1.000 1 A GLU 21.590 1
ATOM 2697 C C . GLU 174 174 ? A 22.200 28.938 0.111 1.000 1 A GLU 21.590 1
ATOM 2698 O O . GLU 174 174 ? A 21.862 28.136 -0.752 1.000 1 A GLU 21.590 1
ATOM 2699 C CB . GLU 174 174 ? A 20.132 30.436 0.226 1.000 1 A GLU 21.590 1
ATOM 2700 C CG . GLU 174 174 ? A 19.650 31.859 0.562 1.000 1 A GLU 21.590 1
ATOM 2701 C CD . GLU 174 174 ? A 18.134 31.960 0.808 1.000 1 A GLU 21.590 1
ATOM 2702 O OE1 . GLU 174 174 ? A 17.723 32.993 1.385 1.000 1 A GLU 21.590 1
ATOM 2703 O OE2 . GLU 174 174 ? A 17.401 31.024 0.419 1.000 1 A GLU 21.590 1
ATOM 2704 H H . GLU 174 174 ? A 21.475 31.204 -1.811 1.000 1 A GLU 21.590 1
ATOM 2705 H HA . GLU 174 174 ? A 22.074 30.888 1.000 1.000 1 A GLU 21.590 1
ATOM 2706 H HB2 . GLU 174 174 ? A 19.693 30.102 -0.714 1.000 1 A GLU 21.590 1
ATOM 2707 H HB3 . GLU 174 174 ? A 19.814 29.765 1.024 1.000 1 A GLU 21.590 1
ATOM 2708 H HG2 . GLU 174 174 ? A 19.922 32.526 -0.256 1.000 1 A GLU 21.590 1
ATOM 2709 H HG3 . GLU 174 174 ? A 20.176 32.196 1.455 1.000 1 A GLU 21.590 1
ATOM 2710 N N . THR 175 175 ? A 23.157 28.693 1.006 1.000 1 A THR 21.840 1
ATOM 2711 C CA . THR 175 175 ? A 23.657 27.399 1.491 1.000 1 A THR 21.840 1
ATOM 2712 C C . THR 175 175 ? A 23.347 26.187 0.600 1.000 1 A THR 21.840 1
ATOM 2713 O O . THR 175 175 ? A 22.387 25.455 0.811 1.000 1 A THR 21.840 1
ATOM 2714 C CB . THR 175 175 ? A 23.218 27.177 2.959 1.000 1 A THR 21.840 1
ATOM 2715 O OG1 . THR 175 175 ? A 22.359 28.198 3.430 1.000 1 A THR 21.840 1
ATOM 2716 C CG2 . THR 175 175 ? A 24.433 27.215 3.888 1.000 1 A THR 21.840 1
ATOM 2717 H H . THR 175 175 ? A 23.393 29.479 1.595 1.000 1 A THR 21.840 1
ATOM 2718 H HA . THR 175 175 ? A 24.744 27.481 1.494 1.000 1 A THR 21.840 1
ATOM 2719 H HB . THR 175 175 ? A 22.722 26.214 3.083 1.000 1 A THR 21.840 1
ATOM 2720 H HG1 . THR 175 175 ? A 21.487 28.011 3.075 1.000 1 A THR 21.840 1
ATOM 2721 H HG21 . THR 175 175 ? A 24.101 27.067 4.915 1.000 1 A THR 21.840 1
ATOM 2722 H HG22 . THR 175 175 ? A 24.937 28.178 3.806 1.000 1 A THR 21.840 1
ATOM 2723 H HG23 . THR 175 175 ? A 25.119 26.411 3.623 1.000 1 A THR 21.840 1
ATOM 2724 N N . LEU 176 176 ? A 24.221 25.955 -0.384 1.000 1 A LEU 21.450 1
ATOM 2725 C CA . LEU 176 176 ? A 24.293 24.718 -1.166 1.000 1 A LEU 21.450 1
ATOM 2726 C C . LEU 176 176 ? A 24.455 23.502 -0.237 1.000 1 A LEU 21.450 1
ATOM 2727 O O . LEU 176 176 ? A 25.439 23.399 0.500 1.000 1 A LEU 21.450 1
ATOM 2728 C CB . LEU 176 176 ? A 25.489 24.829 -2.134 1.000 1 A LEU 21.450 1
ATOM 2729 C CG . LEU 176 176 ? A 25.163 25.611 -3.421 1.000 1 A LEU 21.450 1
ATOM 2730 C CD1 . LEU 176 176 ? A 26.379 26.407 -3.900 1.000 1 A LEU 21.450 1
ATOM 2731 C CD2 . LEU 176 176 ? A 24.745 24.644 -4.531 1.000 1 A LEU 21.450 1
ATOM 2732 H H . LEU 176 176 ? A 24.929 26.656 -0.550 1.000 1 A LEU 21.450 1
ATOM 2733 H HA . LEU 176 176 ? A 23.370 24.599 -1.734 1.000 1 A LEU 21.450 1
ATOM 2734 H HB2 . LEU 176 176 ? A 26.318 25.302 -1.607 1.000 1 A LEU 21.450 1
ATOM 2735 H HB3 . LEU 176 176 ? A 25.822 23.827 -2.406 1.000 1 A LEU 21.450 1
ATOM 2736 H HG . LEU 176 176 ? A 24.353 26.316 -3.233 1.000 1 A LEU 21.450 1
ATOM 2737 H HD11 . LEU 176 176 ? A 27.211 25.731 -4.098 1.000 1 A LEU 21.450 1
ATOM 2738 H HD12 . LEU 176 176 ? A 26.664 27.132 -3.138 1.000 1 A LEU 21.450 1
ATOM 2739 H HD13 . LEU 176 176 ? A 26.121 26.940 -4.815 1.000 1 A LEU 21.450 1
ATOM 2740 H HD21 . LEU 176 176 ? A 23.890 24.055 -4.200 1.000 1 A LEU 21.450 1
ATOM 2741 H HD22 . LEU 176 176 ? A 24.445 25.206 -5.416 1.000 1 A LEU 21.450 1
ATOM 2742 H HD23 . LEU 176 176 ? A 25.566 23.975 -4.790 1.000 1 A LEU 21.450 1
ATOM 2743 N N . TYR 177 177 ? A 23.503 22.573 -0.302 1.000 1 A TYR 24.640 1
ATOM 2744 C CA . TYR 177 177 ? A 23.501 21.318 0.444 1.000 1 A TYR 24.640 1
ATOM 2745 C C . TYR 177 177 ? A 24.537 20.345 -0.146 1.000 1 A TYR 24.640 1
ATOM 2746 O O . TYR 177 177 ? A 24.510 20.038 -1.338 1.000 1 A TYR 24.640 1
ATOM 2747 C CB . TYR 177 177 ? A 22.078 20.727 0.429 1.000 1 A TYR 24.640 1
ATOM 2748 C CG . TYR 177 177 ? A 21.062 21.496 1.263 1.000 1 A TYR 24.640 1
ATOM 2749 C CD1 . TYR 177 177 ? A 20.766 21.067 2.573 1.000 1 A TYR 24.640 1
ATOM 2750 C CD2 . TYR 177 177 ? A 20.407 22.631 0.740 1.000 1 A TYR 24.640 1
ATOM 2751 C CE1 . TYR 177 177 ? A 19.840 21.777 3.362 1.000 1 A TYR 24.640 1
ATOM 2752 C CE2 . TYR 177 177 ? A 19.482 23.346 1.528 1.000 1 A TYR 24.640 1
ATOM 2753 C CZ . TYR 177 177 ? A 19.200 22.921 2.844 1.000 1 A TYR 24.640 1
ATOM 2754 O OH . TYR 177 177 ? A 18.319 23.610 3.614 1.000 1 A TYR 24.640 1
ATOM 2755 H H . TYR 177 177 ? A 22.709 22.751 -0.900 1.000 1 A TYR 24.640 1
ATOM 2756 H HA . TYR 177 177 ? A 23.769 21.525 1.480 1.000 1 A TYR 24.640 1
ATOM 2757 H HB2 . TYR 177 177 ? A 22.127 19.707 0.811 1.000 1 A TYR 24.640 1
ATOM 2758 H HB3 . TYR 177 177 ? A 21.722 20.664 -0.600 1.000 1 A TYR 24.640 1
ATOM 2759 H HD1 . TYR 177 177 ? A 21.227 20.178 2.977 1.000 1 A TYR 24.640 1
ATOM 2760 H HD2 . TYR 177 177 ? A 20.610 22.967 -0.266 1.000 1 A TYR 24.640 1
ATOM 2761 H HE1 . TYR 177 177 ? A 19.589 21.443 4.358 1.000 1 A TYR 24.640 1
ATOM 2762 H HE2 . TYR 177 177 ? A 18.994 24.222 1.126 1.000 1 A TYR 24.640 1
ATOM 2763 H HH . TYR 177 177 ? A 17.894 24.322 3.130 1.000 1 A TYR 24.640 1
ATOM 2764 N N . SER 178 178 ? A 25.466 19.853 0.683 1.000 1 A SER 22.410 1
ATOM 2765 C CA . SER 178 178 ? A 26.469 18.848 0.293 1.000 1 A SER 22.410 1
ATOM 2766 C C . SER 178 178 ? A 26.415 17.620 1.217 1.000 1 A SER 22.410 1
ATOM 2767 O O . SER 178 178 ? A 27.217 17.508 2.154 1.000 1 A SER 22.410 1
ATOM 2768 C CB . SER 178 178 ? A 27.877 19.460 0.213 1.000 1 A SER 22.410 1
ATOM 2769 O OG . SER 178 178 ? A 28.412 19.759 1.487 1.000 1 A SER 22.410 1
ATOM 2770 H H . SER 178 178 ? A 25.489 20.211 1.628 1.000 1 A SER 22.410 1
ATOM 2771 H HA . SER 178 178 ? A 26.246 18.499 -0.715 1.000 1 A SER 22.410 1
ATOM 2772 H HB2 . SER 178 178 ? A 28.534 18.742 -0.276 1.000 1 A SER 22.410 1
ATOM 2773 H HB3 . SER 178 178 ? A 27.846 20.365 -0.394 1.000 1 A SER 22.410 1
ATOM 2774 H HG . SER 178 178 ? A 28.186 19.014 2.050 1.000 1 A SER 22.410 1
ATOM 2775 N N . PRO 179 179 ? A 25.476 16.682 1.020 1.000 1 A PRO 24.660 1
ATOM 2776 C CA . PRO 179 179 ? A 25.521 15.414 1.736 1.000 1 A PRO 24.660 1
ATOM 2777 C C . PRO 179 179 ? A 26.811 14.654 1.382 1.000 1 A PRO 24.660 1
ATOM 2778 O O . PRO 179 179 ? A 27.207 14.564 0.218 1.000 1 A PRO 24.660 1
ATOM 2779 C CB . PRO 179 179 ? A 24.241 14.672 1.342 1.000 1 A PRO 24.660 1
ATOM 2780 C CG . PRO 179 179 ? A 23.880 15.268 -0.020 1.000 1 A PRO 24.660 1
ATOM 2781 C CD . PRO 179 179 ? A 24.374 16.710 0.071 1.000 1 A PRO 24.660 1
ATOM 2782 H HA . PRO 179 179 ? A 25.501 15.602 2.810 1.000 1 A PRO 24.660 1
ATOM 2783 H HB2 . PRO 179 179 ? A 24.390 13.594 1.282 1.000 1 A PRO 24.660 1
ATOM 2784 H HB3 . PRO 179 179 ? A 23.453 14.907 2.057 1.000 1 A PRO 24.660 1
ATOM 2785 H HG2 . PRO 179 179 ? A 24.432 14.749 -0.803 1.000 1 A PRO 24.660 1
ATOM 2786 H HG3 . PRO 179 179 ? A 22.808 15.223 -0.213 1.000 1 A PRO 24.660 1
ATOM 2787 H HD2 . PRO 179 179 ? A 24.683 17.059 -0.915 1.000 1 A PRO 24.660 1
ATOM 2788 H HD3 . PRO 179 179 ? A 23.581 17.350 0.459 1.000 1 A PRO 24.660 1
ATOM 2789 N N . THR 180 180 ? A 27.487 14.121 2.403 1.000 1 A THR 22.950 1
ATOM 2790 C CA . THR 180 180 ? A 28.653 13.238 2.243 1.000 1 A THR 22.950 1
ATOM 2791 C C . THR 180 180 ? A 28.243 11.823 2.621 1.000 1 A THR 22.950 1
ATOM 2792 O O . THR 180 180 ? A 27.830 11.586 3.754 1.000 1 A THR 22.950 1
ATOM 2793 C CB . THR 180 180 ? A 29.846 13.701 3.093 1.000 1 A THR 22.950 1
ATOM 2794 O OG1 . THR 180 180 ? A 30.175 15.030 2.760 1.000 1 A THR 22.950 1
ATOM 2795 C CG2 . THR 180 180 ? A 31.101 12.859 2.844 1.000 1 A THR 22.950 1
ATOM 2796 H H . THR 180 180 ? A 27.085 14.198 3.326 1.000 1 A THR 22.950 1
ATOM 2797 H HA . THR 180 180 ? A 28.975 13.236 1.201 1.000 1 A THR 22.950 1
ATOM 2798 H HB . THR 180 180 ? A 29.583 13.657 4.150 1.000 1 A THR 22.950 1
ATOM 2799 H HG1 . THR 180 180 ? A 29.365 15.544 2.785 1.000 1 A THR 22.950 1
ATOM 2800 H HG21 . THR 180 180 ? A 31.934 13.277 3.409 1.000 1 A THR 22.950 1
ATOM 2801 H HG22 . THR 180 180 ? A 30.935 11.833 3.173 1.000 1 A THR 22.950 1
ATOM 2802 H HG23 . THR 180 180 ? A 31.346 12.864 1.783 1.000 1 A THR 22.950 1
ATOM 2803 N N . ILE 181 181 ? A 28.372 10.882 1.688 1.000 1 A ILE 27.280 1
ATOM 2804 C CA . ILE 181 181 ? A 28.079 9.460 1.910 1.000 1 A ILE 27.280 1
ATOM 2805 C C . ILE 181 181 ? A 29.412 8.724 2.110 1.000 1 A ILE 27.280 1
ATOM 2806 O O . ILE 181 181 ? A 30.328 8.872 1.299 1.000 1 A ILE 27.280 1
ATOM 2807 C CB . ILE 181 181 ? A 27.228 8.890 0.748 1.000 1 A ILE 27.280 1
ATOM 2808 C CG1 . ILE 181 181 ? A 25.916 9.696 0.559 1.000 1 A ILE 27.280 1
ATOM 2809 C CG2 . ILE 181 181 ? A 26.909 7.404 0.999 1.000 1 A ILE 27.280 1
ATOM 2810 C CD1 . ILE 181 181 ? A 25.123 9.314 -0.696 1.000 1 A ILE 27.280 1
ATOM 2811 H H . ILE 181 181 ? A 28.719 11.155 0.779 1.000 1 A ILE 27.280 1
ATOM 2812 H HA . ILE 181 181 ? A 27.492 9.355 2.822 1.000 1 A ILE 27.280 1
ATOM 2813 H HB . ILE 181 181 ? A 27.813 8.967 -0.168 1.000 1 A ILE 27.280 1
ATOM 2814 H HG12 . ILE 181 181 ? A 26.148 10.757 0.464 1.000 1 A ILE 27.280 1
ATOM 2815 H HG13 . ILE 181 181 ? A 25.280 9.573 1.436 1.000 1 A ILE 27.280 1
ATOM 2816 H HG21 . ILE 181 181 ? A 26.298 7.295 1.895 1.000 1 A ILE 27.280 1
ATOM 2817 H HG22 . ILE 181 181 ? A 27.827 6.828 1.117 1.000 1 A ILE 27.280 1
ATOM 2818 H HG23 . ILE 181 181 ? A 26.370 6.984 0.150 1.000 1 A ILE 27.280 1
ATOM 2819 H HD11 . ILE 181 181 ? A 25.774 9.340 -1.570 1.000 1 A ILE 27.280 1
ATOM 2820 H HD12 . ILE 181 181 ? A 24.692 8.318 -0.590 1.000 1 A ILE 27.280 1
ATOM 2821 H HD13 . ILE 181 181 ? A 24.314 10.030 -0.841 1.000 1 A ILE 27.280 1
ATOM 2822 N N . SER 182 182 ? A 29.536 7.950 3.196 1.000 1 A SER 23.440 1
ATOM 2823 C CA . SER 182 182 ? A 30.710 7.116 3.505 1.000 1 A SER 23.440 1
ATOM 2824 C C . SER 182 182 ? A 30.340 5.637 3.444 1.000 1 A SER 23.440 1
ATOM 2825 O O . SER 182 182 ? A 29.568 5.161 4.271 1.000 1 A SER 23.440 1
ATOM 2826 C CB . SER 182 182 ? A 31.254 7.436 4.903 1.000 1 A SER 23.440 1
ATOM 2827 O OG . SER 182 182 ? A 31.803 8.735 4.944 1.000 1 A SER 23.440 1
ATOM 2828 H H . SER 182 182 ? A 28.738 7.869 3.810 1.000 1 A SER 23.440 1
ATOM 2829 H HA . SER 182 182 ? A 31.506 7.302 2.784 1.000 1 A SER 23.440 1
ATOM 2830 H HB2 . SER 182 182 ? A 32.033 6.717 5.162 1.000 1 A SER 23.440 1
ATOM 2831 H HB3 . SER 182 182 ? A 30.450 7.357 5.635 1.000 1 A SER 23.440 1
ATOM 2832 H HG . SER 182 182 ? A 31.331 9.275 4.307 1.000 1 A SER 23.440 1
ATOM 2833 N N . VAL 183 183 ? A 30.919 4.898 2.495 1.000 1 A VAL 27.590 1
ATOM 2834 C CA . VAL 183 183 ? A 30.764 3.438 2.386 1.000 1 A VAL 27.590 1
ATOM 2835 C C . VAL 183 183 ? A 32.129 2.786 2.622 1.000 1 A VAL 27.590 1
ATOM 2836 O O . VAL 183 183 ? A 33.119 3.176 1.999 1.000 1 A VAL 27.590 1
ATOM 2837 C CB . VAL 183 183 ? A 30.140 3.026 1.036 1.000 1 A VAL 27.590 1
ATOM 2838 C CG1 . VAL 183 183 ? A 29.811 1.528 1.030 1.000 1 A VAL 27.590 1
ATOM 2839 C CG2 . VAL 183 183 ? A 28.839 3.788 0.745 1.000 1 A VAL 27.590 1
ATOM 2840 H H . VAL 183 183 ? A 31.531 5.356 1.835 1.000 1 A VAL 27.590 1
ATOM 2841 H HA . VAL 183 183 ? A 30.087 3.091 3.166 1.000 1 A VAL 27.590 1
ATOM 2842 H HB . VAL 183 183 ? A 30.845 3.239 0.232 1.000 1 A VAL 27.590 1
ATOM 2843 H HG11 . VAL 183 183 ? A 29.332 1.255 0.090 1.000 1 A VAL 27.590 1
ATOM 2844 H HG12 . VAL 183 183 ? A 29.131 1.288 1.848 1.000 1 A VAL 27.590 1
ATOM 2845 H HG13 . VAL 183 183 ? A 30.720 0.936 1.135 1.000 1 A VAL 27.590 1
ATOM 2846 H HG21 . VAL 183 183 ? A 28.139 3.665 1.572 1.000 1 A VAL 27.590 1
ATOM 2847 H HG22 . VAL 183 183 ? A 29.052 4.848 0.606 1.000 1 A VAL 27.590 1
ATOM 2848 H HG23 . VAL 183 183 ? A 28.382 3.414 -0.171 1.000 1 A VAL 27.590 1
ATOM 2849 N N . THR 184 184 ? A 32.200 1.832 3.555 1.000 1 A THR 24.190 1
ATOM 2850 C CA . THR 184 184 ? A 33.429 1.088 3.889 1.000 1 A THR 24.190 1
ATOM 2851 C C . THR 184 184 ? A 33.364 -0.287 3.220 1.000 1 A THR 24.190 1
ATOM 2852 O O . THR 184 184 ? A 32.430 -1.040 3.480 1.000 1 A THR 24.190 1
ATOM 2853 C CB . THR 184 184 ? A 33.618 0.966 5.417 1.000 1 A THR 24.190 1
ATOM 2854 O OG1 . THR 184 184 ? A 33.544 2.247 6.034 1.000 1 A THR 24.190 1
ATOM 2855 C CG2 . THR 184 184 ? A 34.975 0.370 5.786 1.000 1 A THR 24.190 1
ATOM 2856 H H . THR 184 184 ? A 31.337 1.507 3.969 1.000 1 A THR 24.190 1
ATOM 2857 H HA . THR 184 184 ? A 34.295 1.617 3.493 1.000 1 A THR 24.190 1
ATOM 2858 H HB . THR 184 184 ? A 32.831 0.336 5.831 1.000 1 A THR 24.190 1
ATOM 2859 H HG1 . THR 184 184 ? A 32.607 2.397 6.180 1.000 1 A THR 24.190 1
ATOM 2860 H HG21 . THR 184 184 ? A 35.780 0.972 5.365 1.000 1 A THR 24.190 1
ATOM 2861 H HG22 . THR 184 184 ? A 35.052 -0.650 5.408 1.000 1 A THR 24.190 1
ATOM 2862 H HG23 . THR 184 184 ? A 35.077 0.338 6.871 1.000 1 A THR 24.190 1
ATOM 2863 N N . PHE 185 185 ? A 34.325 -0.606 2.346 1.000 1 A PHE 24.970 1
ATOM 2864 C CA . PHE 185 185 ? A 34.365 -1.866 1.594 1.000 1 A PHE 24.970 1
ATOM 2865 C C . PHE 185 185 ? A 35.510 -2.751 2.071 1.000 1 A PHE 24.970 1
ATOM 2866 O O . PHE 185 185 ? A 36.656 -2.311 2.036 1.000 1 A PHE 24.970 1
ATOM 2867 C CB . PHE 185 185 ? A 34.547 -1.581 0.097 1.000 1 A PHE 24.970 1
ATOM 2868 C CG . PHE 185 185 ? A 33.406 -0.827 -0.546 1.000 1 A PHE 24.970 1
ATOM 2869 C CD1 . PHE 185 185 ? A 32.315 -1.533 -1.085 1.000 1 A PHE 24.970 1
ATOM 2870 C CD2 . PHE 185 185 ? A 33.440 0.578 -0.622 1.000 1 A PHE 24.970 1
ATOM 2871 C CE1 . PHE 185 185 ? A 31.265 -0.837 -1.709 1.000 1 A PHE 24.970 1
ATOM 2872 C CE2 . PHE 185 185 ? A 32.394 1.273 -1.252 1.000 1 A PHE 24.970 1
ATOM 2873 C CZ . PHE 185 185 ? A 31.310 0.565 -1.800 1.000 1 A PHE 24.970 1
ATOM 2874 H H . PHE 185 185 ? A 35.055 0.064 2.147 1.000 1 A PHE 24.970 1
ATOM 2875 H HA . PHE 185 185 ? A 33.429 -2.410 1.724 1.000 1 A PHE 24.970 1
ATOM 2876 H HB2 . PHE 185 185 ? A 35.469 -1.018 -0.053 1.000 1 A PHE 24.970 1
ATOM 2877 H HB3 . PHE 185 185 ? A 34.667 -2.531 -0.425 1.000 1 A PHE 24.970 1
ATOM 2878 H HD1 . PHE 185 185 ? A 32.283 -2.611 -1.021 1.000 1 A PHE 24.970 1
ATOM 2879 H HD2 . PHE 185 185 ? A 34.272 1.123 -0.201 1.000 1 A PHE 24.970 1
ATOM 2880 H HE1 . PHE 185 185 ? A 30.428 -1.380 -2.121 1.000 1 A PHE 24.970 1
ATOM 2881 H HE2 . PHE 185 185 ? A 32.426 2.350 -1.317 1.000 1 A PHE 24.970 1
ATOM 2882 H HZ . PHE 185 185 ? A 30.506 1.099 -2.284 1.000 1 A PHE 24.970 1
ATOM 2883 N N . LEU 186 186 ? A 35.220 -4.001 2.435 1.000 1 A LEU 21.610 1
ATOM 2884 C CA . LEU 186 186 ? A 36.238 -5.027 2.656 1.000 1 A LEU 21.610 1
ATOM 2885 C C . LEU 186 186 ? A 36.727 -5.560 1.291 1.000 1 A LEU 21.610 1
ATOM 2886 O O . LEU 186 186 ? A 35.956 -6.127 0.522 1.000 1 A LEU 21.610 1
ATOM 2887 C CB . LEU 186 186 ? A 35.664 -6.128 3.577 1.000 1 A LEU 21.610 1
ATOM 2888 C CG . LEU 186 186 ? A 35.559 -5.699 5.058 1.000 1 A LEU 21.610 1
ATOM 2889 C CD1 . LEU 186 186 ? A 34.514 -6.530 5.803 1.000 1 A LEU 21.610 1
ATOM 2890 C CD2 . LEU 186 186 ? A 36.890 -5.898 5.780 1.000 1 A LEU 21.610 1
ATOM 2891 H H . LEU 186 186 ? A 34.255 -4.300 2.427 1.000 1 A LEU 21.610 1
ATOM 2892 H HA . LEU 186 186 ? A 37.089 -4.577 3.166 1.000 1 A LEU 21.610 1
ATOM 2893 H HB2 . LEU 186 186 ? A 36.294 -7.015 3.512 1.000 1 A LEU 21.610 1
ATOM 2894 H HB3 . LEU 186 186 ? A 34.677 -6.406 3.206 1.000 1 A LEU 21.610 1
ATOM 2895 H HG . LEU 186 186 ? A 35.270 -4.649 5.116 1.000 1 A LEU 21.610 1
ATOM 2896 H HD11 . LEU 186 186 ? A 34.467 -6.209 6.844 1.000 1 A LEU 21.610 1
ATOM 2897 H HD12 . LEU 186 186 ? A 33.534 -6.382 5.349 1.000 1 A LEU 21.610 1
ATOM 2898 H HD13 . LEU 186 186 ? A 34.774 -7.587 5.764 1.000 1 A LEU 21.610 1
ATOM 2899 H HD21 . LEU 186 186 ? A 36.865 -5.397 6.747 1.000 1 A LEU 21.610 1
ATOM 2900 H HD22 . LEU 186 186 ? A 37.704 -5.485 5.184 1.000 1 A LEU 21.610 1
ATOM 2901 H HD23 . LEU 186 186 ? A 37.087 -6.960 5.927 1.000 1 A LEU 21.610 1
ATOM 2902 N N . GLU 187 187 ? A 38.023 -5.372 1.035 1.000 1 A GLU 22.480 1
ATOM 2903 C CA . GLU 187 187 ? A 38.860 -6.024 0.010 1.000 1 A GLU 22.480 1
ATOM 2904 C C . GLU 187 187 ? A 38.816 -5.623 -1.489 1.000 1 A GLU 22.480 1
ATOM 2905 O O . GLU 187 187 ? A 37.957 -4.919 -2.012 1.000 1 A GLU 22.480 1
ATOM 2906 C CB . GLU 187 187 ? A 38.891 -7.548 0.218 1.000 1 A GLU 22.480 1
ATOM 2907 C CG . GLU 187 187 ? A 39.790 -7.932 1.402 1.000 1 A GLU 22.480 1
ATOM 2908 C CD . GLU 187 187 ? A 40.043 -9.444 1.459 1.000 1 A GLU 22.480 1
ATOM 2909 O OE1 . GLU 187 187 ? A 41.122 -9.825 1.965 1.000 1 A GLU 22.480 1
ATOM 2910 O OE2 . GLU 187 187 ? A 39.197 -10.209 0.943 1.000 1 A GLU 22.480 1
ATOM 2911 H H . GLU 187 187 ? A 38.520 -4.861 1.750 1.000 1 A GLU 22.480 1
ATOM 2912 H HA . GLU 187 187 ? A 39.864 -5.700 0.286 1.000 1 A GLU 22.480 1
ATOM 2913 H HB2 . GLU 187 187 ? A 39.299 -8.027 -0.672 1.000 1 A GLU 22.480 1
ATOM 2914 H HB3 . GLU 187 187 ? A 37.882 -7.934 0.367 1.000 1 A GLU 22.480 1
ATOM 2915 H HG2 . GLU 187 187 ? A 40.745 -7.419 1.294 1.000 1 A GLU 22.480 1
ATOM 2916 H HG3 . GLU 187 187 ? A 39.326 -7.598 2.330 1.000 1 A GLU 22.480 1
ATOM 2917 N N . HIS 188 188 ? A 39.914 -6.021 -2.151 1.000 1 A HIS 22.160 1
ATOM 2918 C CA . HIS 188 188 ? A 40.596 -5.431 -3.309 1.000 1 A HIS 22.160 1
ATOM 2919 C C . HIS 188 188 ? A 39.895 -5.589 -4.665 1.000 1 A HIS 22.160 1
ATOM 2920 O O . HIS 188 188 ? A 40.287 -6.408 -5.499 1.000 1 A HIS 22.160 1
ATOM 2921 C CB . HIS 188 188 ? A 41.994 -6.075 -3.394 1.000 1 A HIS 22.160 1
ATOM 2922 C CG . HIS 188 188 ? A 42.935 -5.790 -2.257 1.000 1 A HIS 22.160 1
ATOM 2923 N ND1 . HIS 188 188 ? A 42.681 -5.068 -1.112 1.000 1 A HIS 22.160 1
ATOM 2924 C CD2 . HIS 188 188 ? A 44.246 -6.178 -2.204 1.000 1 A HIS 22.160 1
ATOM 2925 C CE1 . HIS 188 188 ? A 43.810 -5.029 -0.387 1.000 1 A HIS 22.160 1
ATOM 2926 N NE2 . HIS 188 188 ? A 44.798 -5.676 -1.025 1.000 1 A HIS 22.160 1
ATOM 2927 H H . HIS 188 188 ? A 40.452 -6.730 -1.674 1.000 1 A HIS 22.160 1
ATOM 2928 H HA . HIS 188 188 ? A 40.719 -4.363 -3.131 1.000 1 A HIS 22.160 1
ATOM 2929 H HB2 . HIS 188 188 ? A 42.483 -5.717 -4.301 1.000 1 A HIS 22.160 1
ATOM 2930 H HB3 . HIS 188 188 ? A 41.885 -7.156 -3.483 1.000 1 A HIS 22.160 1
ATOM 2931 H HD1 . HIS 188 188 ? A 41.799 -4.659 -0.835 1.000 1 A HIS 22.160 1
ATOM 2932 H HD2 . HIS 188 188 ? A 44.767 -6.756 -2.954 1.000 1 A HIS 22.160 1
ATOM 2933 H HE1 . HIS 188 188 ? A 43.914 -4.547 0.574 1.000 1 A HIS 22.160 1
ATOM 2934 N N . CYS 189 189 ? A 38.932 -4.726 -4.956 1.000 1 A CYS 23.970 1
ATOM 2935 C CA . CYS 189 189 ? A 38.427 -4.544 -6.314 1.000 1 A CYS 23.970 1
ATOM 2936 C C . CYS 189 189 ? A 38.496 -3.061 -6.705 1.000 1 A CYS 23.970 1
ATOM 2937 O O . CYS 189 189 ? A 38.070 -2.180 -5.959 1.000 1 A CYS 23.970 1
ATOM 2938 C CB . CYS 189 189 ? A 37.032 -5.161 -6.389 1.000 1 A CYS 23.970 1
ATOM 2939 S SG . CYS 189 189 ? A 37.133 -6.961 -6.594 1.000 1 A CYS 23.970 1
ATOM 2940 H H . CYS 189 189 ? A 38.557 -4.147 -4.218 1.000 1 A CYS 23.970 1
ATOM 2941 H HA . CYS 189 189 ? A 39.054 -5.083 -7.024 1.000 1 A CYS 23.970 1
ATOM 2942 H HB2 . CYS 189 189 ? A 36.532 -4.970 -5.440 1.000 1 A CYS 23.970 1
ATOM 2943 H HB3 . CYS 189 189 ? A 36.460 -4.727 -7.210 1.000 1 A CYS 23.970 1
ATOM 2944 H HG . CYS 189 189 ? A 38.008 -7.168 -5.605 1.000 1 A CYS 23.970 1
ATOM 2945 N N . ARG 190 190 ? A 39.069 -2.770 -7.882 1.000 1 A ARG 24.950 1
ATOM 2946 C CA . ARG 190 190 ? A 38.919 -1.453 -8.515 1.000 1 A ARG 24.950 1
ATOM 2947 C C . ARG 190 190 ? A 37.485 -1.359 -9.028 1.000 1 A ARG 24.950 1
ATOM 2948 O O . ARG 190 190 ? A 37.112 -2.053 -9.971 1.000 1 A ARG 24.950 1
ATOM 2949 C CB . ARG 190 190 ? A 39.934 -1.235 -9.651 1.000 1 A ARG 24.950 1
ATOM 2950 C CG . ARG 190 190 ? A 41.233 -0.581 -9.159 1.000 1 A ARG 24.950 1
ATOM 2951 C CD . ARG 190 190 ? A 42.144 -0.274 -10.355 1.000 1 A ARG 24.950 1
ATOM 2952 N NE . ARG 190 190 ? A 43.333 0.510 -9.962 1.000 1 A ARG 24.950 1
ATOM 2953 C CZ . ARG 190 190 ? A 44.280 0.936 -10.779 1.000 1 A ARG 24.950 1
ATOM 2954 N NH1 . ARG 190 190 ? A 44.261 0.660 -12.054 1.000 1 A ARG 24.950 1
ATOM 2955 N NH2 . ARG 190 190 ? A 45.272 1.654 -10.327 1.000 1 A ARG 24.950 1
ATOM 2956 H H . ARG 190 190 ? A 39.372 -3.540 -8.461 1.000 1 A ARG 24.950 1
ATOM 2957 H HA . ARG 190 190 ? A 39.045 -0.672 -7.765 1.000 1 A ARG 24.950 1
ATOM 2958 H HB2 . ARG 190 190 ? A 40.148 -2.180 -10.151 1.000 1 A ARG 24.950 1
ATOM 2959 H HB3 . ARG 190 190 ? A 39.485 -0.568 -10.387 1.000 1 A ARG 24.950 1
ATOM 2960 H HG2 . ARG 190 190 ? A 40.990 0.350 -8.647 1.000 1 A ARG 24.950 1
ATOM 2961 H HG3 . ARG 190 190 ? A 41.743 -1.250 -8.466 1.000 1 A ARG 24.950 1
ATOM 2962 H HD2 . ARG 190 190 ? A 41.569 0.291 -11.089 1.000 1 A ARG 24.950 1
ATOM 2963 H HD3 . ARG 190 190 ? A 42.451 -1.217 -10.806 1.000 1 A ARG 24.950 1
ATOM 2964 H HE . ARG 190 190 ? A 43.413 0.751 -8.984 1.000 1 A ARG 24.950 1
ATOM 2965 H HH11 . ARG 190 190 ? A 43.459 0.165 -12.419 1.000 1 A ARG 24.950 1
ATOM 2966 H HH12 . ARG 190 190 ? A 44.988 0.984 -12.675 1.000 1 A ARG 24.950 1
ATOM 2967 H HH21 . ARG 190 190 ? A 45.313 1.890 -9.346 1.000 1 A ARG 24.950 1
ATOM 2968 H HH22 . ARG 190 190 ? A 45.976 2.002 -10.961 1.000 1 A ARG 24.950 1
ATOM 2969 N N . PHE 191 191 ? A 36.693 -0.527 -8.370 1.000 1 A PHE 31.190 1
ATOM 2970 C CA . PHE 191 191 ? A 35.317 -0.246 -8.747 1.000 1 A PHE 31.190 1
ATOM 2971 C C . PHE 191 191 ? A 35.204 1.164 -9.330 1.000 1 A PHE 31.190 1
ATOM 2972 O O . PHE 191 191 ? A 35.777 2.110 -8.792 1.000 1 A PHE 31.190 1
ATOM 2973 C CB . PHE 191 191 ? A 34.411 -0.426 -7.528 1.000 1 A PHE 31.190 1
ATOM 2974 C CG . PHE 191 191 ? A 34.340 -1.842 -6.978 1.000 1 A PHE 31.190 1
ATOM 2975 C CD1 . PHE 191 191 ? A 33.656 -2.848 -7.688 1.000 1 A PHE 31.190 1
ATOM 2976 C CD2 . PHE 191 191 ? A 34.897 -2.136 -5.720 1.000 1 A PHE 31.190 1
ATOM 2977 C CE1 . PHE 191 191 ? A 33.512 -4.134 -7.135 1.000 1 A PHE 31.190 1
ATOM 2978 C CE2 . PHE 191 191 ? A 34.724 -3.409 -5.153 1.000 1 A PHE 31.190 1
ATOM 2979 C CZ . PHE 191 191 ? A 34.034 -4.411 -5.860 1.000 1 A PHE 31.190 1
ATOM 2980 H H . PHE 191 191 ? A 37.058 -0.042 -7.563 1.000 1 A PHE 31.190 1
ATOM 2981 H HA . PHE 191 191 ? A 34.991 -0.952 -9.512 1.000 1 A PHE 31.190 1
ATOM 2982 H HB2 . PHE 191 191 ? A 34.739 0.252 -6.740 1.000 1 A PHE 31.190 1
ATOM 2983 H HB3 . PHE 191 191 ? A 33.408 -0.113 -7.817 1.000 1 A PHE 31.190 1
ATOM 2984 H HD1 . PHE 191 191 ? A 33.219 -2.624 -8.650 1.000 1 A PHE 31.190 1
ATOM 2985 H HD2 . PHE 191 191 ? A 35.422 -1.374 -5.163 1.000 1 A PHE 31.190 1
ATOM 2986 H HE1 . PHE 191 191 ? A 32.976 -4.899 -7.676 1.000 1 A PHE 31.190 1
ATOM 2987 H HE2 . PHE 191 191 ? A 35.118 -3.616 -4.169 1.000 1 A PHE 31.190 1
ATOM 2988 H HZ . PHE 191 191 ? A 33.906 -5.389 -5.420 1.000 1 A PHE 31.190 1
ATOM 2989 N N . GLU 192 192 ? A 34.440 1.300 -10.409 1.000 1 A GLU 27.910 1
ATOM 2990 C CA . GLU 192 192 ? A 33.881 2.561 -10.886 1.000 1 A GLU 27.910 1
ATOM 2991 C C . GLU 192 192 ? A 32.434 2.673 -10.393 1.000 1 A GLU 27.910 1
ATOM 2992 O O . GLU 192 192 ? A 31.593 1.830 -10.716 1.000 1 A GLU 27.910 1
ATOM 2993 C CB . GLU 192 192 ? A 33.956 2.639 -12.422 1.000 1 A GLU 27.910 1
ATOM 2994 C CG . GLU 192 192 ? A 35.299 3.223 -12.881 1.000 1 A GLU 27.910 1
ATOM 2995 C CD . GLU 192 192 ? A 35.516 3.157 -14.401 1.000 1 A GLU 27.910 1
ATOM 2996 O OE1 . GLU 192 192 ? A 36.707 3.202 -14.789 1.000 1 A GLU 27.910 1
ATOM 2997 O OE2 . GLU 192 192 ? A 34.530 3.007 -15.155 1.000 1 A GLU 27.910 1
ATOM 2998 H H . GLU 192 192 ? A 34.021 0.466 -10.796 1.000 1 A GLU 27.910 1
ATOM 2999 H HA . GLU 192 192 ? A 34.442 3.400 -10.474 1.000 1 A GLU 27.910 1
ATOM 3000 H HB2 . GLU 192 192 ? A 33.811 1.646 -12.846 1.000 1 A GLU 27.910 1
ATOM 3001 H HB3 . GLU 192 192 ? A 33.161 3.292 -12.784 1.000 1 A GLU 27.910 1
ATOM 3002 H HG2 . GLU 192 192 ? A 35.352 4.264 -12.559 1.000 1 A GLU 27.910 1
ATOM 3003 H HG3 . GLU 192 192 ? A 36.104 2.687 -12.378 1.000 1 A GLU 27.910 1
ATOM 3004 N N . LEU 193 193 ? A 32.151 3.710 -9.599 1.000 1 A LEU 31.380 1
ATOM 3005 C CA . LEU 193 193 ? A 30.803 4.085 -9.174 1.000 1 A LEU 31.380 1
ATOM 3006 C C . LEU 193 193 ? A 30.224 5.081 -10.189 1.000 1 A LEU 31.380 1
ATOM 3007 O O . LEU 193 193 ? A 30.771 6.167 -10.367 1.000 1 A LEU 31.380 1
ATOM 3008 C CB . LEU 193 193 ? A 30.870 4.683 -7.754 1.000 1 A LEU 31.380 1
ATOM 3009 C CG . LEU 193 193 ? A 29.494 4.974 -7.123 1.000 1 A LEU 31.380 1
ATOM 3010 C CD1 . LEU 193 193 ? A 28.812 3.687 -6.654 1.000 1 A LEU 31.380 1
ATOM 3011 C CD2 . LEU 193 193 ? A 29.664 5.877 -5.903 1.000 1 A LEU 31.380 1
ATOM 3012 H H . LEU 193 193 ? A 32.890 4.365 -9.388 1.000 1 A LEU 31.380 1
ATOM 3013 H HA . LEU 193 193 ? A 30.176 3.194 -9.151 1.000 1 A LEU 31.380 1
ATOM 3014 H HB2 . LEU 193 193 ? A 31.420 4.002 -7.103 1.000 1 A LEU 31.380 1
ATOM 3015 H HB3 . LEU 193 193 ? A 31.435 5.614 -7.807 1.000 1 A LEU 31.380 1
ATOM 3016 H HG . LEU 193 193 ? A 28.850 5.481 -7.842 1.000 1 A LEU 31.380 1
ATOM 3017 H HD11 . LEU 193 193 ? A 29.465 3.152 -5.964 1.000 1 A LEU 31.380 1
ATOM 3018 H HD12 . LEU 193 193 ? A 27.891 3.926 -6.122 1.000 1 A LEU 31.380 1
ATOM 3019 H HD13 . LEU 193 193 ? A 28.575 3.053 -7.508 1.000 1 A LEU 31.380 1
ATOM 3020 H HD21 . LEU 193 193 ? A 30.109 6.822 -6.214 1.000 1 A LEU 31.380 1
ATOM 3021 H HD22 . LEU 193 193 ? A 28.689 6.088 -5.462 1.000 1 A LEU 31.380 1
ATOM 3022 H HD23 . LEU 193 193 ? A 30.304 5.399 -5.161 1.000 1 A LEU 31.380 1
ATOM 3023 N N . GLN 194 194 ? A 29.120 4.721 -10.839 1.000 1 A GLN 31.280 1
ATOM 3024 C CA . GLN 194 194 ? A 28.353 5.601 -11.722 1.000 1 A GLN 31.280 1
ATOM 3025 C C . GLN 194 194 ? A 27.002 5.893 -11.068 1.000 1 A GLN 31.280 1
ATOM 3026 O O . GLN 194 194 ? A 26.265 4.959 -10.769 1.000 1 A GLN 31.280 1
ATOM 3027 C CB . GLN 194 194 ? A 28.161 4.940 -13.097 1.000 1 A GLN 31.280 1
ATOM 3028 C CG . GLN 194 194 ? A 29.476 4.777 -13.876 1.000 1 A GLN 31.280 1
ATOM 3029 C CD . GLN 194 194 ? A 29.277 4.166 -15.262 1.000 1 A GLN 31.280 1
ATOM 3030 O OE1 . GLN 194 194 ? A 28.208 3.721 -15.648 1.000 1 A GLN 31.280 1
ATOM 3031 N NE2 . GLN 194 194 ? A 30.312 4.102 -16.069 1.000 1 A GLN 31.280 1
ATOM 3032 H H . GLN 194 194 ? A 28.726 3.813 -10.637 1.000 1 A GLN 31.280 1
ATOM 3033 H HA . GLN 194 194 ? A 28.877 6.546 -11.865 1.000 1 A GLN 31.280 1
ATOM 3034 H HB2 . GLN 194 194 ? A 27.698 3.963 -12.965 1.000 1 A GLN 31.280 1
ATOM 3035 H HB3 . GLN 194 194 ? A 27.486 5.561 -13.687 1.000 1 A GLN 31.280 1
ATOM 3036 H HG2 . GLN 194 194 ? A 29.945 5.754 -13.992 1.000 1 A GLN 31.280 1
ATOM 3037 H HG3 . GLN 194 194 ? A 30.157 4.135 -13.316 1.000 1 A GLN 31.280 1
ATOM 3038 H HE21 . GLN 194 194 ? A 30.150 3.647 -16.956 1.000 1 A GLN 31.280 1
ATOM 3039 H HE22 . GLN 194 194 ? A 31.238 4.345 -15.747 1.000 1 A GLN 31.280 1
ATOM 3040 N N . CYS 195 195 ? A 26.663 7.163 -10.845 1.000 1 A CYS 33.690 1
ATOM 3041 C CA . CYS 195 195 ? A 25.353 7.557 -10.325 1.000 1 A CYS 33.690 1
ATOM 3042 C C . CYS 195 195 ? A 24.581 8.329 -11.399 1.000 1 A CYS 33.690 1
ATOM 3043 O O . CYS 195 195 ? A 25.108 9.291 -11.954 1.000 1 A CYS 33.690 1
ATOM 3044 C CB . CYS 195 195 ? A 25.501 8.353 -9.019 1.000 1 A CYS 33.690 1
ATOM 3045 S SG . CYS 195 195 ? A 26.351 7.511 -7.643 1.000 1 A CYS 33.690 1
ATOM 3046 H H . CYS 195 195 ? A 27.286 7.902 -11.141 1.000 1 A CYS 33.690 1
ATOM 3047 H HA . CYS 195 195 ? A 24.777 6.663 -10.089 1.000 1 A CYS 33.690 1
ATOM 3048 H HB2 . CYS 195 195 ? A 26.053 9.265 -9.245 1.000 1 A CYS 33.690 1
ATOM 3049 H HB3 . CYS 195 195 ? A 24.510 8.650 -8.676 1.000 1 A CYS 33.690 1
ATOM 3050 N N . SER 196 196 ? A 23.342 7.921 -11.679 1.000 1 A SER 31.750 1
ATOM 3051 C CA . SER 196 196 ? A 22.434 8.617 -12.596 1.000 1 A SER 31.750 1
ATOM 3052 C C . SER 196 196 ? A 21.155 9.064 -11.871 1.000 1 A SER 31.750 1
ATOM 3053 O O . SER 196 196 ? A 20.652 8.319 -11.021 1.000 1 A SER 31.750 1
ATOM 3054 C CB . SER 196 196 ? A 22.093 7.739 -13.808 1.000 1 A SER 31.750 1
ATOM 3055 O OG . SER 196 196 ? A 21.403 6.570 -13.410 1.000 1 A SER 31.750 1
ATOM 3056 H H . SER 196 196 ? A 22.983 7.103 -11.208 1.000 1 A SER 31.750 1
ATOM 3057 H HA . SER 196 196 ? A 22.946 9.499 -12.980 1.000 1 A SER 31.750 1
ATOM 3058 H HB2 . SER 196 196 ? A 21.479 8.309 -14.505 1.000 1 A SER 31.750 1
ATOM 3059 H HB3 . SER 196 196 ? A 23.016 7.454 -14.313 1.000 1 A SER 31.750 1
ATOM 3060 H HG . SER 196 196 ? A 20.586 6.836 -12.980 1.000 1 A SER 31.750 1
ATOM 3061 N N . PRO 197 197 ? A 20.597 10.244 -12.194 1.000 1 A PRO 29.750 1
ATOM 3062 C CA . PRO 197 197 ? A 19.273 10.642 -11.723 1.000 1 A PRO 29.750 1
ATOM 3063 C C . PRO 197 197 ? A 18.180 9.740 -12.330 1.000 1 A PRO 29.750 1
ATOM 3064 O O . PRO 197 197 ? A 18.311 9.266 -13.456 1.000 1 A PRO 29.750 1
ATOM 3065 C CB . PRO 197 197 ? A 19.131 12.118 -12.117 1.000 1 A PRO 29.750 1
ATOM 3066 C CG . PRO 197 197 ? A 20.043 12.265 -13.336 1.000 1 A PRO 29.750 1
ATOM 3067 C CD . PRO 197 197 ? A 21.153 11.247 -13.091 1.000 1 A PRO 29.750 1
ATOM 3068 H HA . PRO 197 197 ? A 19.228 10.561 -10.637 1.000 1 A PRO 29.750 1
ATOM 3069 H HB2 . PRO 197 197 ? A 19.510 12.743 -11.309 1.000 1 A PRO 29.750 1
ATOM 3070 H HB3 . PRO 197 197 ? A 18.101 12.386 -12.352 1.000 1 A PRO 29.750 1
ATOM 3071 H HG2 . PRO 197 197 ? A 20.435 13.278 -13.429 1.000 1 A PRO 29.750 1
ATOM 3072 H HG3 . PRO 197 197 ? A 19.490 11.989 -14.234 1.000 1 A PRO 29.750 1
ATOM 3073 H HD2 . PRO 197 197 ? A 22.000 11.736 -12.610 1.000 1 A PRO 29.750 1
ATOM 3074 H HD3 . PRO 197 197 ? A 21.459 10.809 -14.041 1.000 1 A PRO 29.750 1
ATOM 3075 N N . SER 198 198 ? A 17.109 9.476 -11.574 1.000 1 A SER 34.500 1
ATOM 3076 C CA . SER 198 198 ? A 15.970 8.635 -12.014 1.000 1 A SER 34.500 1
ATOM 3077 C C . SER 198 198 ? A 14.980 9.346 -12.948 1.000 1 A SER 34.500 1
ATOM 3078 O O . SER 198 198 ? A 14.157 8.697 -13.592 1.000 1 A SER 34.500 1
ATOM 3079 C CB . SER 198 198 ? A 15.220 8.079 -10.803 1.000 1 A SER 34.500 1
ATOM 3080 O OG . SER 198 198 ? A 14.894 9.137 -9.932 1.000 1 A SER 34.500 1
ATOM 3081 H H . SER 198 198 ? A 17.084 9.854 -10.637 1.000 1 A SER 34.500 1
ATOM 3082 H HA . SER 198 198 ? A 16.364 7.787 -12.574 1.000 1 A SER 34.500 1
ATOM 3083 H HB2 . SER 198 198 ? A 14.310 7.577 -11.131 1.000 1 A SER 34.500 1
ATOM 3084 H HB3 . SER 198 198 ? A 15.851 7.361 -10.279 1.000 1 A SER 34.500 1
ATOM 3085 H HG . SER 198 198 ? A 15.599 9.231 -9.287 1.000 1 A SER 34.500 1
ATOM 3086 N N . PHE 199 199 ? A 15.080 10.669 -13.069 1.000 1 A PHE 25.700 1
ATOM 3087 C CA . PHE 199 199 ? A 14.360 11.459 -14.061 1.000 1 A PHE 25.700 1
ATOM 3088 C C . PHE 199 199 ? A 15.234 11.587 -15.316 1.000 1 A PHE 25.700 1
ATOM 3089 O O . PHE 199 199 ? A 16.392 11.982 -15.223 1.000 1 A PHE 25.700 1
ATOM 3090 C CB . PHE 199 199 ? A 13.983 12.816 -13.449 1.000 1 A PHE 25.700 1
ATOM 3091 C CG . PHE 199 199 ? A 13.049 12.704 -12.254 1.000 1 A PHE 25.700 1
ATOM 3092 C CD1 . PHE 199 199 ? A 11.660 12.589 -12.453 1.000 1 A PHE 25.700 1
ATOM 3093 C CD2 . PHE 199 199 ? A 13.564 12.696 -10.943 1.000 1 A PHE 25.700 1
ATOM 3094 C CE1 . PHE 199 199 ? A 10.792 12.468 -11.353 1.000 1 A PHE 25.700 1
ATOM 3095 C CE2 . PHE 199 199 ? A 12.695 12.584 -9.843 1.000 1 A PHE 25.700 1
ATOM 3096 C CZ . PHE 199 199 ? A 11.309 12.465 -10.046 1.000 1 A PHE 25.700 1
ATOM 3097 H H . PHE 199 199 ? A 15.811 11.133 -12.549 1.000 1 A PHE 25.700 1
ATOM 3098 H HA . PHE 199 199 ? A 13.437 10.946 -14.332 1.000 1 A PHE 25.700 1
ATOM 3099 H HB2 . PHE 199 199 ? A 13.498 13.422 -14.214 1.000 1 A PHE 25.700 1
ATOM 3100 H HB3 . PHE 199 199 ? A 14.891 13.341 -13.152 1.000 1 A PHE 25.700 1
ATOM 3101 H HD1 . PHE 199 199 ? A 11.256 12.591 -13.455 1.000 1 A PHE 25.700 1
ATOM 3102 H HD2 . PHE 199 199 ? A 14.628 12.780 -10.780 1.000 1 A PHE 25.700 1
ATOM 3103 H HE1 . PHE 199 199 ? A 9.727 12.378 -11.509 1.000 1 A PHE 25.700 1
ATOM 3104 H HE2 . PHE 199 199 ? A 13.089 12.602 -8.838 1.000 1 A PHE 25.700 1
ATOM 3105 H HZ . PHE 199 199 ? A 10.645 12.378 -9.199 1.000 1 A PHE 25.700 1
ATOM 3106 N N . ALA 200 200 ? A 14.695 11.241 -16.489 1.000 1 A ALA 27.110 1
ATOM 3107 C CA . ALA 200 200 ? A 15.428 11.299 -17.762 1.000 1 A ALA 27.110 1
ATOM 3108 C C . ALA 200 200 ? A 15.667 12.733 -18.284 1.000 1 A ALA 27.110 1
ATOM 3109 O O . ALA 200 200 ? A 16.369 12.910 -19.275 1.000 1 A ALA 27.110 1
ATOM 3110 C CB . ALA 200 200 ? A 14.687 10.431 -18.787 1.000 1 A ALA 27.110 1
ATOM 3111 H H . ALA 200 200 ? A 13.746 10.896 -16.504 1.000 1 A ALA 27.110 1
ATOM 3112 H HA . ALA 200 200 ? A 16.415 10.865 -17.604 1.000 1 A ALA 27.110 1
ATOM 3113 H HB1 . ALA 200 200 ? A 15.256 10.405 -19.717 1.000 1 A ALA 27.110 1
ATOM 3114 H HB2 . ALA 200 200 ? A 13.703 10.853 -18.988 1.000 1 A ALA 27.110 1
ATOM 3115 H HB3 . ALA 200 200 ? A 14.583 9.414 -18.407 1.000 1 A ALA 27.110 1
ATOM 3116 N N . ASP 201 201 ? A 15.119 13.746 -17.613 1.000 1 A ASP 25.020 1
ATOM 3117 C CA . ASP 201 201 ? A 15.400 15.157 -17.863 1.000 1 A ASP 25.020 1
ATOM 3118 C C . ASP 201 201 ? A 16.234 15.718 -16.701 1.000 1 A ASP 25.020 1
ATOM 3119 O O . ASP 201 201 ? A 15.938 15.439 -15.542 1.000 1 A ASP 25.020 1
ATOM 3120 C CB . ASP 201 201 ? A 14.084 15.937 -18.054 1.000 1 A ASP 25.020 1
ATOM 3121 C CG . ASP 201 201 ? A 13.522 15.849 -19.479 1.000 1 A ASP 25.020 1
ATOM 3122 O OD1 . ASP 201 201 ? A 14.332 15.975 -20.426 1.000 1 A ASP 25.020 1
ATOM 3123 O OD2 . ASP 201 201 ? A 12.284 15.730 -19.615 1.000 1 A ASP 25.020 1
ATOM 3124 H H . ASP 201 201 ? A 14.632 13.536 -16.753 1.000 1 A ASP 25.020 1
ATOM 3125 H HA . ASP 201 201 ? A 15.991 15.259 -18.773 1.000 1 A ASP 25.020 1
ATOM 3126 H HB2 . ASP 201 201 ? A 14.275 16.990 -17.848 1.000 1 A ASP 25.020 1
ATOM 3127 H HB3 . ASP 201 201 ? A 13.344 15.591 -17.333 1.000 1 A ASP 25.020 1
ATOM 3128 N N . ILE 202 202 ? A 17.217 16.570 -17.021 1.000 1 A ILE 26.690 1
ATOM 3129 C CA . ILE 202 202 ? A 18.190 17.271 -16.143 1.000 1 A ILE 26.690 1
ATOM 3130 C C . ILE 202 202 ? A 19.595 16.629 -16.144 1.000 1 A ILE 26.690 1
ATOM 3131 O O . ILE 202 202 ? A 20.155 16.239 -15.126 1.000 1 A ILE 26.690 1
ATOM 3132 C CB . ILE 202 202 ? A 17.659 17.661 -14.730 1.000 1 A ILE 26.690 1
ATOM 3133 C CG1 . ILE 202 202 ? A 16.245 18.306 -14.710 1.000 1 A ILE 26.690 1
ATOM 3134 C CG2 . ILE 202 202 ? A 18.603 18.699 -14.076 1.000 1 A ILE 26.690 1
ATOM 3135 C CD1 . ILE 202 202 ? A 15.532 18.109 -13.364 1.000 1 A ILE 26.690 1
ATOM 3136 H H . ILE 202 202 ? A 17.313 16.723 -18.015 1.000 1 A ILE 26.690 1
ATOM 3137 H HA . ILE 202 202 ? A 18.336 18.231 -16.639 1.000 1 A ILE 26.690 1
ATOM 3138 H HB . ILE 202 202 ? A 17.648 16.762 -14.112 1.000 1 A ILE 26.690 1
ATOM 3139 H HG12 . ILE 202 202 ? A 15.594 17.898 -15.483 1.000 1 A ILE 26.690 1
ATOM 3140 H HG13 . ILE 202 202 ? A 16.321 19.373 -14.918 1.000 1 A ILE 26.690 1
ATOM 3141 H HG21 . ILE 202 202 ? A 18.234 18.974 -13.088 1.000 1 A ILE 26.690 1
ATOM 3142 H HG22 . ILE 202 202 ? A 18.669 19.597 -14.690 1.000 1 A ILE 26.690 1
ATOM 3143 H HG23 . ILE 202 202 ? A 19.602 18.288 -13.928 1.000 1 A ILE 26.690 1
ATOM 3144 H HD11 . ILE 202 202 ? A 16.084 18.594 -12.559 1.000 1 A ILE 26.690 1
ATOM 3145 H HD12 . ILE 202 202 ? A 15.435 17.045 -13.149 1.000 1 A ILE 26.690 1
ATOM 3146 H HD13 . ILE 202 202 ? A 14.536 18.548 -13.419 1.000 1 A ILE 26.690 1
ATOM 3147 N N . GLU 203 203 ? A 20.235 16.606 -17.315 1.000 1 A GLU 25.840 1
ATOM 3148 C CA . GLU 203 203 ? A 21.665 16.273 -17.455 1.000 1 A GLU 25.840 1
ATOM 3149 C C . GLU 203 203 ? A 22.618 17.444 -17.116 1.000 1 A GLU 25.840 1
ATOM 3150 O O . GLU 203 203 ? A 23.830 17.300 -17.241 1.000 1 A GLU 25.840 1
ATOM 3151 C CB . GLU 203 203 ? A 21.934 15.741 -18.880 1.000 1 A GLU 25.840 1
ATOM 3152 C CG . GLU 203 203 ? A 22.573 14.343 -18.856 1.000 1 A GLU 25.840 1
ATOM 3153 C CD . GLU 203 203 ? A 22.997 13.834 -20.246 1.000 1 A GLU 25.840 1
ATOM 3154 O OE1 . GLU 203 203 ? A 23.337 12.633 -20.338 1.000 1 A GLU 25.840 1
ATOM 3155 O OE2 . GLU 203 203 ? A 23.010 14.644 -21.206 1.000 1 A GLU 25.840 1
ATOM 3156 H H . GLU 203 203 ? A 19.709 16.791 -18.158 1.000 1 A GLU 25.840 1
ATOM 3157 H HA . GLU 203 203 ? A 21.898 15.477 -16.748 1.000 1 A GLU 25.840 1
ATOM 3158 H HB2 . GLU 203 203 ? A 21.001 15.684 -19.441 1.000 1 A GLU 25.840 1
ATOM 3159 H HB3 . GLU 203 203 ? A 22.588 16.437 -19.406 1.000 1 A GLU 25.840 1
ATOM 3160 H HG2 . GLU 203 203 ? A 23.451 14.373 -18.211 1.000 1 A GLU 25.840 1
ATOM 3161 H HG3 . GLU 203 203 ? A 21.857 13.648 -18.417 1.000 1 A GLU 25.840 1
ATOM 3162 N N . LYS 204 204 ? A 22.126 18.637 -16.740 1.000 1 A LYS 29.380 1
ATOM 3163 C CA . LYS 204 204 ? A 22.938 19.863 -16.895 1.000 1 A LYS 29.380 1
ATOM 3164 C C . LYS 204 204 ? A 23.504 20.571 -15.665 1.000 1 A LYS 29.380 1
ATOM 3165 O O . LYS 204 204 ? A 24.256 21.500 -15.904 1.000 1 A LYS 29.380 1
ATOM 3166 C CB . LYS 204 204 ? A 22.308 20.809 -17.935 1.000 1 A LYS 29.380 1
ATOM 3167 C CG . LYS 204 204 ? A 22.669 20.326 -19.350 1.000 1 A LYS 29.380 1
ATOM 3168 C CD . LYS 204 204 ? A 22.284 21.356 -20.413 1.000 1 A LYS 29.380 1
ATOM 3169 C CE . LYS 204 204 ? A 22.715 20.834 -21.785 1.000 1 A LYS 29.380 1
ATOM 3170 N NZ . LYS 204 204 ? A 22.350 21.787 -22.859 1.000 1 A LYS 29.380 1
ATOM 3171 H H . LYS 204 204 ? A 21.131 18.707 -16.579 1.000 1 A LYS 29.380 1
ATOM 3172 H HA . LYS 204 204 ? A 23.885 19.562 -17.343 1.000 1 A LYS 29.380 1
ATOM 3173 H HB2 . LYS 204 204 ? A 22.700 21.818 -17.807 1.000 1 A LYS 29.380 1
ATOM 3174 H HB3 . LYS 204 204 ? A 21.226 20.845 -17.807 1.000 1 A LYS 29.380 1
ATOM 3175 H HG2 . LYS 204 204 ? A 23.745 20.162 -19.413 1.000 1 A LYS 29.380 1
ATOM 3176 H HG3 . LYS 204 204 ? A 22.160 19.384 -19.553 1.000 1 A LYS 29.380 1
ATOM 3177 H HD2 . LYS 204 204 ? A 21.205 21.507 -20.389 1.000 1 A LYS 29.380 1
ATOM 3178 H HD3 . LYS 204 204 ? A 22.787 22.299 -20.198 1.000 1 A LYS 29.380 1
ATOM 3179 H HE2 . LYS 204 204 ? A 23.792 20.666 -21.770 1.000 1 A LYS 29.380 1
ATOM 3180 H HE3 . LYS 204 204 ? A 22.235 19.870 -21.953 1.000 1 A LYS 29.380 1
ATOM 3181 H HZ1 . LYS 204 204 ? A 22.798 22.679 -22.704 1.000 1 A LYS 29.380 1
ATOM 3182 H HZ2 . LYS 204 204 ? A 21.349 21.924 -22.866 1.000 1 A LYS 29.380 1
ATOM 3183 H HZ3 . LYS 204 204 ? A 22.629 21.421 -23.758 1.000 1 A LYS 29.380 1
ATOM 3184 N N . ASN 205 205 ? A 23.276 20.165 -14.412 1.000 1 A ASN 28.980 1
ATOM 3185 C CA . ASN 205 205 ? A 23.894 20.859 -13.257 1.000 1 A ASN 28.980 1
ATOM 3186 C C . ASN 205 205 ? A 24.108 19.959 -12.017 1.000 1 A ASN 28.980 1
ATOM 3187 O O . ASN 205 205 ? A 23.702 20.304 -10.913 1.000 1 A ASN 28.980 1
ATOM 3188 C CB . ASN 205 205 ? A 23.092 22.150 -12.938 1.000 1 A ASN 28.980 1
ATOM 3189 C CG . ASN 205 205 ? A 23.567 23.406 -13.655 1.000 1 A ASN 28.980 1
ATOM 3190 O OD1 . ASN 205 205 ? A 24.685 23.545 -14.125 1.000 1 A ASN 28.980 1
ATOM 3191 N ND2 . ASN 205 205 ? A 22.737 24.421 -13.689 1.000 1 A ASN 28.980 1
ATOM 3192 H H . ASN 205 205 ? A 22.680 19.365 -14.253 1.000 1 A ASN 28.980 1
ATOM 3193 H HA . ASN 205 205 ? A 24.902 21.161 -13.539 1.000 1 A ASN 28.980 1
ATOM 3194 H HB2 . ASN 205 205 ? A 22.034 21.989 -13.144 1.000 1 A ASN 28.980 1
ATOM 3195 H HB3 . ASN 205 205 ? A 23.172 22.400 -11.880 1.000 1 A ASN 28.980 1
ATOM 3196 H HD21 . ASN 205 205 ? A 21.892 24.391 -13.137 1.000 1 A ASN 28.980 1
ATOM 3197 H HD22 . ASN 205 205 ? A 23.116 25.286 -14.046 1.000 1 A ASN 28.980 1
ATOM 3198 N N . ILE 206 206 ? A 24.755 18.798 -12.178 1.000 1 A ILE 32.690 1
ATOM 3199 C CA . ILE 206 206 ? A 25.217 17.981 -11.040 1.000 1 A ILE 32.690 1
ATOM 3200 C C . ILE 206 206 ? A 26.741 17.881 -11.114 1.000 1 A ILE 32.690 1
ATOM 3201 O O . ILE 206 206 ? A 27.281 17.340 -12.079 1.000 1 A ILE 32.690 1
ATOM 3202 C CB . ILE 206 206 ? A 24.522 16.597 -10.998 1.000 1 A ILE 32.690 1
ATOM 3203 C CG1 . ILE 206 206 ? A 22.982 16.760 -10.931 1.000 1 A ILE 32.690 1
ATOM 3204 C CG2 . ILE 206 206 ? A 25.032 15.785 -9.790 1.000 1 A ILE 32.690 1
ATOM 3205 C CD1 . ILE 206 206 ? A 22.192 15.452 -11.051 1.000 1 A ILE 32.690 1
ATOM 3206 H H . ILE 206 206 ? A 25.078 18.539 -13.099 1.000 1 A ILE 32.690 1
ATOM 3207 H HA . ILE 206 206 ? A 24.973 18.482 -10.103 1.000 1 A ILE 32.690 1
ATOM 3208 H HB . ILE 206 206 ? A 24.773 16.057 -11.911 1.000 1 A ILE 32.690 1
ATOM 3209 H HG12 . ILE 206 206 ? A 22.649 17.394 -11.753 1.000 1 A ILE 32.690 1
ATOM 3210 H HG13 . ILE 206 206 ? A 22.710 17.255 -9.999 1.000 1 A ILE 32.690 1
ATOM 3211 H HG21 . ILE 206 206 ? A 24.787 16.302 -8.862 1.000 1 A ILE 32.690 1
ATOM 3212 H HG22 . ILE 206 206 ? A 26.112 15.648 -9.846 1.000 1 A ILE 32.690 1
ATOM 3213 H HG23 . ILE 206 206 ? A 24.578 14.794 -9.781 1.000 1 A ILE 32.690 1
ATOM 3214 H HD11 . ILE 206 206 ? A 22.519 14.895 -11.929 1.000 1 A ILE 32.690 1
ATOM 3215 H HD12 . ILE 206 206 ? A 22.325 14.846 -10.154 1.000 1 A ILE 32.690 1
ATOM 3216 H HD13 . ILE 206 206 ? A 21.132 15.682 -11.151 1.000 1 A ILE 32.690 1
ATOM 3217 N N . SER 207 207 ? A 27.441 18.405 -10.106 1.000 1 A SER 33.910 1
ATOM 3218 C CA . SER 207 207 ? A 28.885 18.216 -9.939 1.000 1 A SER 33.910 1
ATOM 3219 C C . SER 207 207 ? A 29.142 17.215 -8.807 1.000 1 A SER 33.910 1
ATOM 3220 O O . SER 207 207 ? A 28.489 17.236 -7.762 1.000 1 A SER 33.910 1
ATOM 3221 C CB . SER 207 207 ? A 29.605 19.558 -9.740 1.000 1 A SER 33.910 1
ATOM 3222 O OG . SER 207 207 ? A 29.312 20.101 -8.472 1.000 1 A SER 33.910 1
ATOM 3223 H H . SER 207 207 ? A 26.940 18.809 -9.328 1.000 1 A SER 33.910 1
ATOM 3224 H HA . SER 207 207 ? A 29.290 17.784 -10.853 1.000 1 A SER 33.910 1
ATOM 3225 H HB2 . SER 207 207 ? A 30.681 19.404 -9.820 1.000 1 A SER 33.910 1
ATOM 3226 H HB3 . SER 207 207 ? A 29.290 20.252 -10.519 1.000 1 A SER 33.910 1
ATOM 3227 H HG . SER 207 207 ? A 29.404 21.057 -8.466 1.000 1 A SER 33.910 1
ATOM 3228 N N . TYR 208 208 ? A 30.079 16.293 -9.028 1.000 1 A TYR 35.280 1
ATOM 3229 C CA . TYR 208 208 ? A 30.460 15.273 -8.054 1.000 1 A TYR 35.280 1
ATOM 3230 C C . TYR 208 208 ? A 31.981 15.203 -7.933 1.000 1 A TYR 35.280 1
ATOM 3231 O O . TYR 208 208 ? A 32.708 15.233 -8.925 1.000 1 A TYR 35.280 1
ATOM 3232 C CB . TYR 208 208 ? A 29.824 13.918 -8.409 1.000 1 A TYR 35.280 1
ATOM 3233 C CG . TYR 208 208 ? A 30.137 13.379 -9.794 1.000 1 A TYR 35.280 1
ATOM 3234 C CD1 . TYR 208 208 ? A 29.324 13.743 -10.886 1.000 1 A TYR 35.280 1
ATOM 3235 C CD2 . TYR 208 208 ? A 31.227 12.508 -9.992 1.000 1 A TYR 35.280 1
ATOM 3236 C CE1 . TYR 208 208 ? A 29.606 13.251 -12.173 1.000 1 A TYR 35.280 1
ATOM 3237 C CE2 . TYR 208 208 ? A 31.511 12.009 -11.279 1.000 1 A TYR 35.280 1
ATOM 3238 C CZ . TYR 208 208 ? A 30.700 12.386 -12.373 1.000 1 A TYR 35.280 1
ATOM 3239 O OH . TYR 208 208 ? A 30.970 11.913 -13.618 1.000 1 A TYR 35.280 1
ATOM 3240 H H . TYR 208 208 ? A 30.565 16.285 -9.914 1.000 1 A TYR 35.280 1
ATOM 3241 H HA . TYR 208 208 ? A 30.073 15.559 -7.076 1.000 1 A TYR 35.280 1
ATOM 3242 H HB2 . TYR 208 208 ? A 28.742 14.028 -8.335 1.000 1 A TYR 35.280 1
ATOM 3243 H HB3 . TYR 208 208 ? A 30.124 13.183 -7.662 1.000 1 A TYR 35.280 1
ATOM 3244 H HD1 . TYR 208 208 ? A 28.481 14.403 -10.739 1.000 1 A TYR 35.280 1
ATOM 3245 H HD2 . TYR 208 208 ? A 31.844 12.225 -9.152 1.000 1 A TYR 35.280 1
ATOM 3246 H HE1 . TYR 208 208 ? A 28.986 13.528 -13.013 1.000 1 A TYR 35.280 1
ATOM 3247 H HE2 . TYR 208 208 ? A 32.343 11.337 -11.429 1.000 1 A TYR 35.280 1
ATOM 3248 H HH . TYR 208 208 ? A 31.699 11.289 -13.620 1.000 1 A TYR 35.280 1
ATOM 3249 N N . THR 209 209 ? A 32.473 15.094 -6.701 1.000 1 A THR 28.310 1
ATOM 3250 C CA . THR 209 209 ? A 33.880 14.782 -6.411 1.000 1 A THR 28.310 1
ATOM 3251 C C . THR 209 209 ? A 33.935 13.565 -5.495 1.000 1 A THR 28.310 1
ATOM 3252 O O . THR 209 209 ? A 33.079 13.386 -4.628 1.000 1 A THR 28.310 1
ATOM 3253 C CB . THR 209 209 ? A 34.654 15.970 -5.816 1.000 1 A THR 28.310 1
ATOM 3254 O OG1 . THR 209 209 ? A 33.975 16.512 -4.712 1.000 1 A THR 28.310 1
ATOM 3255 C CG2 . THR 209 209 ? A 34.871 17.096 -6.827 1.000 1 A THR 28.310 1
ATOM 3256 H H . THR 209 209 ? A 31.816 15.042 -5.935 1.000 1 A THR 28.310 1
ATOM 3257 H HA . THR 209 209 ? A 34.382 14.505 -7.338 1.000 1 A THR 28.310 1
ATOM 3258 H HB . THR 209 209 ? A 35.633 15.622 -5.487 1.000 1 A THR 28.310 1
ATOM 3259 H HG1 . THR 209 209 ? A 33.062 16.656 -4.973 1.000 1 A THR 28.310 1
ATOM 3260 H HG21 . THR 209 209 ? A 33.916 17.526 -7.129 1.000 1 A THR 28.310 1
ATOM 3261 H HG22 . THR 209 209 ? A 35.378 16.706 -7.710 1.000 1 A THR 28.310 1
ATOM 3262 H HG23 . THR 209 209 ? A 35.489 17.874 -6.379 1.000 1 A THR 28.310 1
ATOM 3263 N N . TRP 210 210 ? A 34.920 12.694 -5.711 1.000 1 A TRP 33.120 1
ATOM 3264 C CA . TRP 210 210 ? A 35.135 11.506 -4.891 1.000 1 A TRP 33.120 1
ATOM 3265 C C . TRP 210 210 ? A 36.615 11.373 -4.545 1.000 1 A TRP 33.120 1
ATOM 3266 O O . TRP 210 210 ? A 37.491 11.679 -5.354 1.000 1 A TRP 33.120 1
ATOM 3267 C CB . TRP 210 210 ? A 34.556 10.252 -5.563 1.000 1 A TRP 33.120 1
ATOM 3268 C CG . TRP 210 210 ? A 35.073 9.938 -6.936 1.000 1 A TRP 33.120 1
ATOM 3269 C CD1 . TRP 210 210 ? A 34.716 10.582 -8.071 1.000 1 A TRP 33.120 1
ATOM 3270 C CD2 . TRP 210 210 ? A 36.008 8.895 -7.353 1.000 1 A TRP 33.120 1
ATOM 3271 N NE1 . TRP 210 210 ? A 35.393 10.048 -9.147 1.000 1 A TRP 33.120 1
ATOM 3272 C CE2 . TRP 210 210 ? A 36.205 9.004 -8.764 1.000 1 A TRP 33.120 1
ATOM 3273 C CE3 . TRP 210 210 ? A 36.671 7.835 -6.697 1.000 1 A TRP 33.120 1
ATOM 3274 C CZ2 . TRP 210 210 ? A 37.043 8.139 -9.482 1.000 1 A TRP 33.120 1
ATOM 3275 C CZ3 . TRP 210 210 ? A 37.458 6.922 -7.424 1.000 1 A TRP 33.120 1
ATOM 3276 C CH2 . TRP 210 210 ? A 37.671 7.084 -8.804 1.000 1 A TRP 33.120 1
ATOM 3277 H H . TRP 210 210 ? A 35.604 12.877 -6.432 1.000 1 A TRP 33.120 1
ATOM 3278 H HA . TRP 210 210 ? A 34.602 11.647 -3.951 1.000 1 A TRP 33.120 1
ATOM 3279 H HB2 . TRP 210 210 ? A 34.742 9.395 -4.915 1.000 1 A TRP 33.120 1
ATOM 3280 H HB3 . TRP 210 210 ? A 33.474 10.370 -5.628 1.000 1 A TRP 33.120 1
ATOM 3281 H HD1 . TRP 210 210 ? A 34.009 11.398 -8.116 1.000 1 A TRP 33.120 1
ATOM 3282 H HE1 . TRP 210 210 ? A 35.265 10.363 -10.098 1.000 1 A TRP 33.120 1
ATOM 3283 H HE3 . TRP 210 210 ? A 36.507 7.686 -5.640 1.000 1 A TRP 33.120 1
ATOM 3284 H HZ2 . TRP 210 210 ? A 37.153 8.251 -10.551 1.000 1 A TRP 33.120 1
ATOM 3285 H HZ3 . TRP 210 210 ? A 37.835 6.040 -6.928 1.000 1 A TRP 33.120 1
ATOM 3286 H HH2 . TRP 210 210 ? A 38.258 6.364 -9.353 1.000 1 A TRP 33.120 1
ATOM 3287 N N . SER 211 211 ? A 36.895 10.951 -3.315 1.000 1 A SER 30.300 1
ATOM 3288 C CA . SER 211 211 ? A 38.255 10.735 -2.819 1.000 1 A SER 30.300 1
ATOM 3289 C C . SER 211 211 ? A 38.332 9.428 -2.040 1.000 1 A SER 30.300 1
ATOM 3290 O O . SER 211 211 ? A 37.403 9.053 -1.319 1.000 1 A SER 30.300 1
ATOM 3291 C CB . SER 211 211 ? A 38.747 11.921 -1.977 1.000 1 A SER 30.300 1
ATOM 3292 O OG . SER 211 211 ? A 37.904 12.148 -0.866 1.000 1 A SER 30.300 1
ATOM 3293 H H . SER 211 211 ? A 36.125 10.680 -2.721 1.000 1 A SER 30.300 1
ATOM 3294 H HA . SER 211 211 ? A 38.928 10.646 -3.672 1.000 1 A SER 30.300 1
ATOM 3295 H HB2 . SER 211 211 ? A 38.772 12.817 -2.599 1.000 1 A SER 30.300 1
ATOM 3296 H HB3 . SER 211 211 ? A 39.757 11.717 -1.622 1.000 1 A SER 30.300 1
ATOM 3297 H HG . SER 211 211 ? A 37.025 12.343 -1.198 1.000 1 A SER 30.300 1
ATOM 3298 N N . TRP 212 212 ? A 39.449 8.722 -2.201 1.000 1 A TRP 28.230 1
ATOM 3299 C CA . TRP 212 212 ? A 39.771 7.558 -1.385 1.000 1 A TRP 28.230 1
ATOM 3300 C C . TRP 212 212 ? A 40.328 8.037 -0.052 1.000 1 A TRP 28.230 1
ATOM 3301 O O . TRP 212 212 ? A 41.317 8.769 -0.025 1.000 1 A TRP 28.230 1
ATOM 3302 C CB . TRP 212 212 ? A 40.788 6.672 -2.109 1.000 1 A TRP 28.230 1
ATOM 3303 C CG . TRP 212 212 ? A 40.282 6.046 -3.367 1.000 1 A TRP 28.230 1
ATOM 3304 C CD1 . TRP 212 212 ? A 40.440 6.539 -4.615 1.000 1 A TRP 28.230 1
ATOM 3305 C CD2 . TRP 212 212 ? A 39.495 4.826 -3.511 1.000 1 A TRP 28.230 1
ATOM 3306 N NE1 . TRP 212 212 ? A 39.836 5.695 -5.520 1.000 1 A TRP 28.230 1
ATOM 3307 C CE2 . TRP 212 212 ? A 39.224 4.628 -4.897 1.000 1 A TRP 28.230 1
ATOM 3308 C CE3 . TRP 212 212 ? A 38.972 3.876 -2.608 1.000 1 A TRP 28.230 1
ATOM 3309 C CZ2 . TRP 212 212 ? A 38.475 3.541 -5.371 1.000 1 A TRP 28.230 1
ATOM 3310 C CZ3 . TRP 212 212 ? A 38.236 2.769 -3.075 1.000 1 A TRP 28.230 1
ATOM 3311 C CH2 . TRP 212 212 ? A 37.991 2.599 -4.449 1.000 1 A TRP 28.230 1
ATOM 3312 H H . TRP 212 212 ? A 40.173 9.086 -2.804 1.000 1 A TRP 28.230 1
ATOM 3313 H HA . TRP 212 212 ? A 38.868 6.974 -1.203 1.000 1 A TRP 28.230 1
ATOM 3314 H HB2 . TRP 212 212 ? A 41.088 5.871 -1.433 1.000 1 A TRP 28.230 1
ATOM 3315 H HB3 . TRP 212 212 ? A 41.677 7.258 -2.338 1.000 1 A TRP 28.230 1
ATOM 3316 H HD1 . TRP 212 212 ? A 40.953 7.457 -4.860 1.000 1 A TRP 28.230 1
ATOM 3317 H HE1 . TRP 212 212 ? A 39.770 5.901 -6.507 1.000 1 A TRP 28.230 1
ATOM 3318 H HE3 . TRP 212 212 ? A 39.119 4.018 -1.548 1.000 1 A TRP 28.230 1
ATOM 3319 H HZ2 . TRP 212 212 ? A 38.265 3.432 -6.424 1.000 1 A TRP 28.230 1
ATOM 3320 H HZ3 . TRP 212 212 ? A 37.817 2.060 -2.376 1.000 1 A TRP 28.230 1
ATOM 3321 H HH2 . TRP 212 212 ? A 37.407 1.757 -4.790 1.000 1 A TRP 28.230 1
ATOM 3322 N N . SER 213 213 ? A 39.729 7.597 1.049 1.000 1 A SER 30.560 1
ATOM 3323 C CA . SER 213 213 ? A 40.340 7.746 2.369 1.000 1 A SER 30.560 1
ATOM 3324 C C . SER 213 213 ? A 40.825 6.383 2.848 1.000 1 A SER 30.560 1
ATOM 3325 O O . SER 213 213 ? A 40.080 5.410 2.771 1.000 1 A SER 30.560 1
ATOM 3326 C CB . SER 213 213 ? A 39.412 8.471 3.349 1.000 1 A SER 30.560 1
ATOM 3327 O OG . SER 213 213 ? A 38.196 7.787 3.565 1.000 1 A SER 30.560 1
ATOM 3328 H H . SER 213 213 ? A 38.951 6.961 0.949 1.000 1 A SER 30.560 1
ATOM 3329 H HA . SER 213 213 ? A 41.221 8.383 2.287 1.000 1 A SER 30.560 1
ATOM 3330 H HB2 . SER 213 213 ? A 39.192 9.461 2.949 1.000 1 A SER 30.560 1
ATOM 3331 H HB3 . SER 213 213 ? A 39.924 8.595 4.303 1.000 1 A SER 30.560 1
ATOM 3332 H HG . SER 213 213 ? A 37.919 7.396 2.733 1.000 1 A SER 30.560 1
ATOM 3333 N N . ASN 214 214 ? A 42.093 6.332 3.276 1.000 1 A ASN 27.590 1
ATOM 3334 C CA . ASN 214 214 ? A 42.777 5.183 3.876 1.000 1 A ASN 27.590 1
ATOM 3335 C C . ASN 214 214 ? A 42.487 3.831 3.205 1.000 1 A ASN 27.590 1
ATOM 3336 O O . ASN 214 214 ? A 41.598 3.093 3.611 1.000 1 A ASN 27.590 1
ATOM 3337 C CB . ASN 214 214 ? A 42.498 5.174 5.389 1.000 1 A ASN 27.590 1
ATOM 3338 C CG . ASN 214 214 ? A 43.291 6.224 6.143 1.000 1 A ASN 27.590 1
ATOM 3339 O OD1 . ASN 214 214 ? A 44.235 6.815 5.644 1.000 1 A ASN 27.590 1
ATOM 3340 N ND2 . ASN 214 214 ? A 42.943 6.485 7.379 1.000 1 A ASN 27.590 1
ATOM 3341 H H . ASN 214 214 ? A 42.615 7.196 3.267 1.000 1 A ASN 27.590 1
ATOM 3342 H HA . ASN 214 214 ? A 43.849 5.337 3.750 1.000 1 A ASN 27.590 1
ATOM 3343 H HB2 . ASN 214 214 ? A 41.431 5.307 5.570 1.000 1 A ASN 27.590 1
ATOM 3344 H HB3 . ASN 214 214 ? A 42.783 4.204 5.797 1.000 1 A ASN 27.590 1
ATOM 3345 H HD21 . ASN 214 214 ? A 43.509 7.161 7.872 1.000 1 A ASN 27.590 1
ATOM 3346 H HD22 . ASN 214 214 ? A 42.196 5.967 7.819 1.000 1 A ASN 27.590 1
ATOM 3347 N N . GLN 215 215 ? A 43.303 3.483 2.209 1.000 1 A GLN 25.200 1
ATOM 3348 C CA . GLN 215 215 ? A 43.424 2.105 1.737 1.000 1 A GLN 25.200 1
ATOM 3349 C C . GLN 215 215 ? A 44.162 1.300 2.814 1.000 1 A GLN 25.200 1
ATOM 3350 O O . GLN 215 215 ? A 45.391 1.316 2.859 1.000 1 A GLN 25.200 1
ATOM 3351 C CB . GLN 215 215 ? A 44.193 2.081 0.403 1.000 1 A GLN 25.200 1
ATOM 3352 C CG . GLN 215 215 ? A 43.439 2.779 -0.738 1.000 1 A GLN 25.200 1
ATOM 3353 C CD . GLN 215 215 ? A 44.219 2.800 -2.051 1.000 1 A GLN 25.200 1
ATOM 3354 O OE1 . GLN 215 215 ? A 45.350 2.360 -2.179 1.000 1 A GLN 25.200 1
ATOM 3355 N NE2 . GLN 215 215 ? A 43.643 3.341 -3.102 1.000 1 A GLN 25.200 1
ATOM 3356 H H . GLN 215 215 ? A 44.031 4.128 1.937 1.000 1 A GLN 25.200 1
ATOM 3357 H HA . GLN 215 215 ? A 42.436 1.666 1.595 1.000 1 A GLN 25.200 1
ATOM 3358 H HB2 . GLN 215 215 ? A 44.366 1.043 0.120 1.000 1 A GLN 25.200 1
ATOM 3359 H HB3 . GLN 215 215 ? A 45.160 2.566 0.535 1.000 1 A GLN 25.200 1
ATOM 3360 H HG2 . GLN 215 215 ? A 42.491 2.267 -0.903 1.000 1 A GLN 25.200 1
ATOM 3361 H HG3 . GLN 215 215 ? A 43.223 3.811 -0.460 1.000 1 A GLN 25.200 1
ATOM 3362 H HE21 . GLN 215 215 ? A 42.699 3.697 -3.047 1.000 1 A GLN 25.200 1
ATOM 3363 H HE22 . GLN 215 215 ? A 44.199 3.354 -3.945 1.000 1 A GLN 25.200 1
ATOM 3364 N N . SER 216 216 ? A 43.436 0.652 3.720 1.000 1 A SER 28.980 1
ATOM 3365 C CA . SER 216 216 ? A 44.023 -0.351 4.608 1.000 1 A SER 28.980 1
ATOM 3366 C C . SER 216 216 ? A 43.703 -1.750 4.079 1.000 1 A SER 28.980 1
ATOM 3367 O O . SER 216 216 ? A 42.836 -1.939 3.223 1.000 1 A SER 28.980 1
ATOM 3368 C CB . SER 216 216 ? A 43.585 -0.137 6.064 1.000 1 A SER 28.980 1
ATOM 3369 O OG . SER 216 216 ? A 42.272 -0.606 6.259 1.000 1 A SER 28.980 1
ATOM 3370 H H . SER 216 216 ? A 42.428 0.686 3.670 1.000 1 A SER 28.980 1
ATOM 3371 H HA . SER 216 216 ? A 45.109 -0.253 4.601 1.000 1 A SER 28.980 1
ATOM 3372 H HB2 . SER 216 216 ? A 43.642 0.923 6.311 1.000 1 A SER 28.980 1
ATOM 3373 H HB3 . SER 216 216 ? A 44.255 -0.689 6.723 1.000 1 A SER 28.980 1
ATOM 3374 H HG . SER 216 216 ? A 41.988 -0.457 7.164 1.000 1 A SER 28.980 1
ATOM 3375 N N . SER 217 217 ? A 44.401 -2.761 4.591 1.000 1 A SER 26.090 1
ATOM 3376 C CA . SER 217 217 ? A 44.049 -4.165 4.354 1.000 1 A SER 26.090 1
ATOM 3377 C C . SER 217 217 ? A 42.662 -4.540 4.895 1.000 1 A SER 26.090 1
ATOM 3378 O O . SER 217 217 ? A 42.131 -5.573 4.512 1.000 1 A SER 26.090 1
ATOM 3379 C CB . SER 217 217 ? A 45.116 -5.062 4.986 1.000 1 A SER 26.090 1
ATOM 3380 O OG . SER 217 217 ? A 45.415 -4.634 6.305 1.000 1 A SER 26.090 1
ATOM 3381 H H . SER 217 217 ? A 45.098 -2.585 5.301 1.000 1 A SER 26.090 1
ATOM 3382 H HA . SER 217 217 ? A 44.032 -4.355 3.281 1.000 1 A SER 26.090 1
ATOM 3383 H HB2 . SER 217 217 ? A 44.780 -6.099 4.992 1.000 1 A SER 26.090 1
ATOM 3384 H HB3 . SER 217 217 ? A 46.024 -4.998 4.386 1.000 1 A SER 26.090 1
ATOM 3385 H HG . SER 217 217 ? A 44.740 -4.972 6.899 1.000 1 A SER 26.090 1
ATOM 3386 N N . GLU 218 218 ? A 42.064 -3.708 5.752 1.000 1 A GLU 24.440 1
ATOM 3387 C CA . GLU 218 218 ? A 40.721 -3.904 6.317 1.000 1 A GLU 24.440 1
ATOM 3388 C C . GLU 218 218 ? A 39.634 -3.184 5.513 1.000 1 A GLU 24.440 1
ATOM 3389 O O . GLU 218 218 ? A 38.453 -3.257 5.841 1.000 1 A GLU 24.440 1
ATOM 3390 C CB . GLU 218 218 ? A 40.703 -3.447 7.778 1.000 1 A GLU 24.440 1
ATOM 3391 C CG . GLU 218 218 ? A 41.651 -4.286 8.645 1.000 1 A GLU 24.440 1
ATOM 3392 C CD . GLU 218 218 ? A 41.628 -3.866 10.118 1.000 1 A GLU 24.440 1
ATOM 3393 O OE1 . GLU 218 218 ? A 42.135 -4.667 10.935 1.000 1 A GLU 24.440 1
ATOM 3394 O OE2 . GLU 218 218 ? A 41.193 -2.727 10.405 1.000 1 A GLU 24.440 1
ATOM 3395 H H . GLU 218 218 ? A 42.529 -2.845 5.996 1.000 1 A GLU 24.440 1
ATOM 3396 H HA . GLU 218 218 ? A 40.466 -4.963 6.296 1.000 1 A GLU 24.440 1
ATOM 3397 H HB2 . GLU 218 218 ? A 39.693 -3.554 8.172 1.000 1 A GLU 24.440 1
ATOM 3398 H HB3 . GLU 218 218 ? A 40.989 -2.396 7.826 1.000 1 A GLU 24.440 1
ATOM 3399 H HG2 . GLU 218 218 ? A 41.366 -5.335 8.560 1.000 1 A GLU 24.440 1
ATOM 3400 H HG3 . GLU 218 218 ? A 42.671 -4.183 8.273 1.000 1 A GLU 24.440 1
ATOM 3401 N N . GLY 219 219 ? A 40.012 -2.499 4.436 1.000 1 A GLY 25.880 1
ATOM 3402 C CA . GLY 219 219 ? A 39.061 -1.941 3.501 1.000 1 A GLY 25.880 1
ATOM 3403 C C . GLY 219 219 ? A 39.480 -0.612 2.904 1.000 1 A GLY 25.880 1
ATOM 3404 O O . GLY 219 219 ? A 40.392 0.068 3.370 1.000 1 A GLY 25.880 1
ATOM 3405 H H . GLY 219 219 ? A 40.997 -2.387 4.243 1.000 1 A GLY 25.880 1
ATOM 3406 H HA2 . GLY 219 219 ? A 38.941 -2.660 2.690 1.000 1 A GLY 25.880 1
ATOM 3407 H HA3 . GLY 219 219 ? A 38.096 -1.792 3.985 1.000 1 A GLY 25.880 1
ATOM 3408 N N . ALA 220 220 ? A 38.786 -0.241 1.836 1.000 1 A ALA 25.280 1
ATOM 3409 C CA . ALA 220 220 ? A 38.911 1.064 1.214 1.000 1 A ALA 25.280 1
ATOM 3410 C C . ALA 220 220 ? A 37.599 1.830 1.404 1.000 1 A ALA 25.280 1
ATOM 3411 O O . ALA 220 220 ? A 36.514 1.293 1.165 1.000 1 A ALA 25.280 1
ATOM 3412 C CB . ALA 220 220 ? A 39.322 0.877 -0.249 1.000 1 A ALA 25.280 1
ATOM 3413 H H . ALA 220 220 ? A 38.017 -0.834 1.559 1.000 1 A ALA 25.280 1
ATOM 3414 H HA . ALA 220 220 ? A 39.700 1.630 1.708 1.000 1 A ALA 25.280 1
ATOM 3415 H HB1 . ALA 220 220 ? A 38.528 0.368 -0.796 1.000 1 A ALA 25.280 1
ATOM 3416 H HB2 . ALA 220 220 ? A 40.232 0.278 -0.299 1.000 1 A ALA 25.280 1
ATOM 3417 H HB3 . ALA 220 220 ? A 39.520 1.851 -0.696 1.000 1 A ALA 25.280 1
ATOM 3418 N N . ARG 221 221 ? A 37.694 3.089 1.844 1.000 1 A ARG 30.590 1
ATOM 3419 C CA . ARG 221 221 ? A 36.537 3.976 2.002 1.000 1 A ARG 30.590 1
ATOM 3420 C C . ARG 221 221 ? A 36.492 4.981 0.854 1.000 1 A ARG 30.590 1
ATOM 3421 O O . ARG 221 221 ? A 37.446 5.738 0.649 1.000 1 A ARG 30.590 1
ATOM 3422 C CB . ARG 221 221 ? A 36.572 4.616 3.399 1.000 1 A ARG 30.590 1
ATOM 3423 C CG . ARG 221 221 ? A 35.343 5.499 3.667 1.000 1 A ARG 30.590 1
ATOM 3424 C CD . ARG 221 221 ? A 35.365 6.108 5.073 1.000 1 A ARG 30.590 1
ATOM 3425 N NE . ARG 221 221 ? A 35.058 5.113 6.122 1.000 1 A ARG 30.590 1
ATOM 3426 C CZ . ARG 221 221 ? A 35.053 5.330 7.425 1.000 1 A ARG 30.590 1
ATOM 3427 N NH1 . ARG 221 221 ? A 35.357 6.494 7.933 1.000 1 A ARG 30.590 1
ATOM 3428 N NH2 . ARG 221 221 ? A 34.727 4.365 8.237 1.000 1 A ARG 30.590 1
ATOM 3429 H H . ARG 221 221 ? A 38.605 3.454 2.079 1.000 1 A ARG 30.590 1
ATOM 3430 H HA . ARG 221 221 ? A 35.625 3.382 1.947 1.000 1 A ARG 30.590 1
ATOM 3431 H HB2 . ARG 221 221 ? A 37.479 5.211 3.504 1.000 1 A ARG 30.590 1
ATOM 3432 H HB3 . ARG 221 221 ? A 36.602 3.819 4.142 1.000 1 A ARG 30.590 1
ATOM 3433 H HG2 . ARG 221 221 ? A 34.430 4.917 3.542 1.000 1 A ARG 30.590 1
ATOM 3434 H HG3 . ARG 221 221 ? A 35.328 6.316 2.946 1.000 1 A ARG 30.590 1
ATOM 3435 H HD2 . ARG 221 221 ? A 34.618 6.901 5.104 1.000 1 A ARG 30.590 1
ATOM 3436 H HD3 . ARG 221 221 ? A 36.345 6.553 5.248 1.000 1 A ARG 30.590 1
ATOM 3437 H HE . ARG 221 221 ? A 34.776 4.191 5.824 1.000 1 A ARG 30.590 1
ATOM 3438 H HH11 . ARG 221 221 ? A 35.306 6.636 8.932 1.000 1 A ARG 30.590 1
ATOM 3439 H HH12 . ARG 221 221 ? A 35.560 7.251 7.297 1.000 1 A ARG 30.590 1
ATOM 3440 H HH21 . ARG 221 221 ? A 34.488 3.461 7.854 1.000 1 A ARG 30.590 1
ATOM 3441 H HH22 . ARG 221 221 ? A 34.682 4.500 9.237 1.000 1 A ARG 30.590 1
ATOM 3442 N N . ILE 222 222 ? A 35.373 4.995 0.130 1.000 1 A ILE 30.160 1
ATOM 3443 C CA . ILE 222 222 ? A 35.073 5.999 -0.898 1.000 1 A ILE 30.160 1
ATOM 3444 C C . ILE 222 222 ? A 34.171 7.052 -0.259 1.000 1 A ILE 30.160 1
ATOM 3445 O O . ILE 222 222 ? A 33.070 6.730 0.189 1.000 1 A ILE 30.160 1
ATOM 3446 C CB . ILE 222 222 ? A 34.419 5.375 -2.156 1.000 1 A ILE 30.160 1
ATOM 3447 C CG1 . ILE 222 222 ? A 35.293 4.246 -2.746 1.000 1 A ILE 30.160 1
ATOM 3448 C CG2 . ILE 222 222 ? A 34.188 6.468 -3.220 1.000 1 A ILE 30.160 1
ATOM 3449 C CD1 . ILE 222 222 ? A 34.641 3.497 -3.915 1.000 1 A ILE 30.160 1
ATOM 3450 H H . ILE 222 222 ? A 34.630 4.365 0.400 1.000 1 A ILE 30.160 1
ATOM 3451 H HA . ILE 222 222 ? A 35.998 6.482 -1.213 1.000 1 A ILE 30.160 1
ATOM 3452 H HB . ILE 222 222 ? A 33.455 4.953 -1.873 1.000 1 A ILE 30.160 1
ATOM 3453 H HG12 . ILE 222 222 ? A 36.240 4.670 -3.081 1.000 1 A ILE 30.160 1
ATOM 3454 H HG13 . ILE 222 222 ? A 35.502 3.507 -1.972 1.000 1 A ILE 30.160 1
ATOM 3455 H HG21 . ILE 222 222 ? A 35.142 6.867 -3.565 1.000 1 A ILE 30.160 1
ATOM 3456 H HG22 . ILE 222 222 ? A 33.640 6.062 -4.070 1.000 1 A ILE 30.160 1
ATOM 3457 H HG23 . ILE 222 222 ? A 33.590 7.283 -2.813 1.000 1 A ILE 30.160 1
ATOM 3458 H HD11 . ILE 222 222 ? A 33.626 3.201 -3.649 1.000 1 A ILE 30.160 1
ATOM 3459 H HD12 . ILE 222 222 ? A 35.214 2.597 -4.139 1.000 1 A ILE 30.160 1
ATOM 3460 H HD13 . ILE 222 222 ? A 34.618 4.125 -4.806 1.000 1 A ILE 30.160 1
ATOM 3461 N N . ASN 223 223 ? A 34.639 8.299 -0.229 1.000 1 A ASN 32.560 1
ATOM 3462 C CA . ASN 223 223 ? A 33.811 9.443 0.141 1.000 1 A ASN 32.560 1
ATOM 3463 C C . ASN 223 223 ? A 33.274 10.076 -1.142 1.000 1 A ASN 32.560 1
ATOM 3464 O O . ASN 223 223 ? A 34.069 10.468 -2.002 1.000 1 A ASN 32.560 1
ATOM 3465 C CB . ASN 223 223 ? A 34.635 10.439 0.971 1.000 1 A ASN 32.560 1
ATOM 3466 C CG . ASN 223 223 ? A 35.136 9.846 2.275 1.000 1 A ASN 32.560 1
ATOM 3467 O OD1 . ASN 223 223 ? A 34.512 9.015 2.912 1.000 1 A ASN 32.560 1
ATOM 3468 N ND2 . ASN 223 223 ? A 36.311 10.240 2.706 1.000 1 A ASN 32.560 1
ATOM 3469 H H . ASN 223 223 ? A 35.554 8.487 -0.613 1.000 1 A ASN 32.560 1
ATOM 3470 H HA . ASN 223 223 ? A 32.966 9.114 0.745 1.000 1 A ASN 32.560 1
ATOM 3471 H HB2 . ASN 223 223 ? A 34.020 11.306 1.211 1.000 1 A ASN 32.560 1
ATOM 3472 H HB3 . ASN 223 223 ? A 35.486 10.776 0.379 1.000 1 A ASN 32.560 1
ATOM 3473 H HD21 . ASN 223 223 ? A 36.843 10.913 2.173 1.000 1 A ASN 32.560 1
ATOM 3474 H HD22 . ASN 223 223 ? A 36.663 9.772 3.529 1.000 1 A ASN 32.560 1
ATOM 3475 N N . VAL 224 224 ? A 31.950 10.171 -1.264 1.000 1 A VAL 32.660 1
ATOM 3476 C CA . VAL 224 224 ? A 31.271 10.816 -2.396 1.000 1 A VAL 32.660 1
ATOM 3477 C C . VAL 224 224 ? A 30.570 12.071 -1.889 1.000 1 A VAL 32.660 1
ATOM 3478 O O . VAL 224 224 ? A 29.747 11.991 -0.973 1.000 1 A VAL 32.660 1
ATOM 3479 C CB . VAL 224 224 ? A 30.278 9.860 -3.089 1.000 1 A VAL 32.660 1
ATOM 3480 C CG1 . VAL 224 224 ? A 29.664 10.506 -4.339 1.000 1 A VAL 32.660 1
ATOM 3481 C CG2 . VAL 224 224 ? A 30.961 8.558 -3.528 1.000 1 A VAL 32.660 1
ATOM 3482 H H . VAL 224 224 ? A 31.372 9.818 -0.515 1.000 1 A VAL 32.660 1
ATOM 3483 H HA . VAL 224 224 ? A 32.008 11.119 -3.140 1.000 1 A VAL 32.660 1
ATOM 3484 H HB . VAL 224 224 ? A 29.475 9.608 -2.396 1.000 1 A VAL 32.660 1
ATOM 3485 H HG11 . VAL 224 224 ? A 29.114 11.405 -4.062 1.000 1 A VAL 32.660 1
ATOM 3486 H HG12 . VAL 224 224 ? A 30.446 10.770 -5.052 1.000 1 A VAL 32.660 1
ATOM 3487 H HG13 . VAL 224 224 ? A 28.966 9.814 -4.809 1.000 1 A VAL 32.660 1
ATOM 3488 H HG21 . VAL 224 224 ? A 31.800 8.774 -4.188 1.000 1 A VAL 32.660 1
ATOM 3489 H HG22 . VAL 224 224 ? A 31.310 8.009 -2.654 1.000 1 A VAL 32.660 1
ATOM 3490 H HG23 . VAL 224 224 ? A 30.238 7.929 -4.049 1.000 1 A VAL 32.660 1
ATOM 3491 N N . SER 225 225 ? A 30.901 13.217 -2.487 1.000 1 A SER 32.340 1
ATOM 3492 C CA . SER 225 225 ? A 30.232 14.495 -2.240 1.000 1 A SER 32.340 1
ATOM 3493 C C . SER 225 225 ? A 29.446 14.897 -3.486 1.000 1 A SER 32.340 1
ATOM 3494 O O . SER 225 225 ? A 30.025 15.059 -4.565 1.000 1 A SER 32.340 1
ATOM 3495 C CB . SER 225 225 ? A 31.245 15.579 -1.855 1.000 1 A SER 32.340 1
ATOM 3496 O OG . SER 225 225 ? A 31.886 15.253 -0.633 1.000 1 A SER 32.340 1
ATOM 3497 H H . SER 225 225 ? A 31.612 13.204 -3.204 1.000 1 A SER 32.340 1
ATOM 3498 H HA . SER 225 225 ? A 29.529 14.393 -1.414 1.000 1 A SER 32.340 1
ATOM 3499 H HB2 . SER 225 225 ? A 30.730 16.533 -1.747 1.000 1 A SER 32.340 1
ATOM 3500 H HB3 . SER 225 225 ? A 31.993 15.670 -2.642 1.000 1 A SER 32.340 1
ATOM 3501 H HG . SER 225 225 ? A 31.241 15.272 0.077 1.000 1 A SER 32.340 1
ATOM 3502 N N . LEU 226 226 ? A 28.130 15.039 -3.320 1.000 1 A LEU 30.110 1
ATOM 3503 C CA . LEU 226 226 ? A 27.184 15.455 -4.356 1.000 1 A LEU 30.110 1
ATOM 3504 C C . LEU 226 226 ? A 26.729 16.885 -4.052 1.000 1 A LEU 30.110 1
ATOM 3505 O O . LEU 226 226 ? A 26.287 17.157 -2.937 1.000 1 A LEU 30.110 1
ATOM 3506 C CB . LEU 226 226 ? A 25.993 14.470 -4.383 1.000 1 A LEU 30.110 1
ATOM 3507 C CG . LEU 226 226 ? A 26.349 13.051 -4.869 1.000 1 A LEU 30.110 1
ATOM 3508 C CD1 . LEU 226 226 ? A 25.265 12.048 -4.477 1.000 1 A LEU 30.110 1
ATOM 3509 C CD2 . LEU 226 226 ? A 26.512 13.003 -6.388 1.000 1 A LEU 30.110 1
ATOM 3510 H H . LEU 226 226 ? A 27.749 14.913 -2.394 1.000 1 A LEU 30.110 1
ATOM 3511 H HA . LEU 226 226 ? A 27.670 15.457 -5.333 1.000 1 A LEU 30.110 1
ATOM 3512 H HB2 . LEU 226 226 ? A 25.586 14.406 -3.374 1.000 1 A LEU 30.110 1
ATOM 3513 H HB3 . LEU 226 226 ? A 25.209 14.874 -5.023 1.000 1 A LEU 30.110 1
ATOM 3514 H HG . LEU 226 226 ? A 27.281 12.730 -4.404 1.000 1 A LEU 30.110 1
ATOM 3515 H HD11 . LEU 226 226 ? A 24.312 12.337 -4.920 1.000 1 A LEU 30.110 1
ATOM 3516 H HD12 . LEU 226 226 ? A 25.159 12.025 -3.392 1.000 1 A LEU 30.110 1
ATOM 3517 H HD13 . LEU 226 226 ? A 25.534 11.051 -4.825 1.000 1 A LEU 30.110 1
ATOM 3518 H HD21 . LEU 226 226 ? A 26.807 12.000 -6.698 1.000 1 A LEU 30.110 1
ATOM 3519 H HD22 . LEU 226 226 ? A 27.282 13.712 -6.694 1.000 1 A LEU 30.110 1
ATOM 3520 H HD23 . LEU 226 226 ? A 25.572 13.267 -6.872 1.000 1 A LEU 30.110 1
ATOM 3521 N N . GLN 227 227 ? A 26.849 17.791 -5.025 1.000 1 A GLN 30.770 1
ATOM 3522 C CA . GLN 227 227 ? A 26.209 19.107 -4.973 1.000 1 A GLN 30.770 1
ATOM 3523 C C . GLN 227 227 ? A 25.009 19.106 -5.918 1.000 1 A GLN 30.770 1
ATOM 3524 O O . GLN 227 227 ? A 25.168 18.919 -7.126 1.000 1 A GLN 30.770 1
ATOM 3525 C CB . GLN 227 227 ? A 27.204 20.224 -5.327 1.000 1 A GLN 30.770 1
ATOM 3526 C CG . GLN 227 227 ? A 28.102 20.590 -4.138 1.000 1 A GLN 30.770 1
ATOM 3527 C CD . GLN 227 227 ? A 29.030 21.770 -4.428 1.000 1 A GLN 30.770 1
ATOM 3528 O OE1 . GLN 227 227 ? A 29.379 22.097 -5.551 1.000 1 A GLN 30.770 1
ATOM 3529 N NE2 . GLN 227 227 ? A 29.489 22.461 -3.407 1.000 1 A GLN 30.770 1
ATOM 3530 H H . GLN 227 227 ? A 27.250 17.516 -5.910 1.000 1 A GLN 30.770 1
ATOM 3531 H HA . GLN 227 227 ? A 25.830 19.302 -3.969 1.000 1 A GLN 30.770 1
ATOM 3532 H HB2 . GLN 227 227 ? A 27.812 19.918 -6.178 1.000 1 A GLN 30.770 1
ATOM 3533 H HB3 . GLN 227 227 ? A 26.642 21.114 -5.609 1.000 1 A GLN 30.770 1
ATOM 3534 H HG2 . GLN 227 227 ? A 27.470 20.846 -3.288 1.000 1 A GLN 30.770 1
ATOM 3535 H HG3 . GLN 227 227 ? A 28.711 19.729 -3.863 1.000 1 A GLN 30.770 1
ATOM 3536 H HE21 . GLN 227 227 ? A 30.062 23.259 -3.641 1.000 1 A GLN 30.770 1
ATOM 3537 H HE22 . GLN 227 227 ? A 29.173 22.256 -2.469 1.000 1 A GLN 30.770 1
ATOM 3538 N N . ALA 228 228 ? A 23.816 19.306 -5.360 1.000 1 A ALA 30.880 1
ATOM 3539 C CA . ALA 228 228 ? A 22.576 19.450 -6.109 1.000 1 A ALA 30.880 1
ATOM 3540 C C . ALA 228 228 ? A 21.723 20.573 -5.501 1.000 1 A ALA 30.880 1
ATOM 3541 O O . ALA 228 228 ? A 21.705 20.748 -4.285 1.000 1 A ALA 30.880 1
ATOM 3542 C CB . ALA 228 228 ? A 21.839 18.108 -6.130 1.000 1 A ALA 30.880 1
ATOM 3543 H H . ALA 228 228 ? A 23.756 19.459 -4.363 1.000 1 A ALA 30.880 1
ATOM 3544 H HA . ALA 228 228 ? A 22.809 19.727 -7.137 1.000 1 A ALA 30.880 1
ATOM 3545 H HB1 . ALA 228 228 ? A 22.495 17.327 -6.515 1.000 1 A ALA 30.880 1
ATOM 3546 H HB2 . ALA 228 228 ? A 20.978 18.204 -6.791 1.000 1 A ALA 30.880 1
ATOM 3547 H HB3 . ALA 228 228 ? A 21.503 17.847 -5.126 1.000 1 A ALA 30.880 1
ATOM 3548 N N . GLU 229 229 ? A 21.030 21.344 -6.342 1.000 1 A GLU 27.080 1
ATOM 3549 C CA . GLU 229 229 ? A 20.205 22.479 -5.893 1.000 1 A GLU 27.080 1
ATOM 3550 C C . GLU 229 229 ? A 18.823 22.056 -5.352 1.000 1 A GLU 27.080 1
ATOM 3551 O O . GLU 229 229 ? A 18.141 22.875 -4.740 1.000 1 A GLU 27.080 1
ATOM 3552 C CB . GLU 229 229 ? A 20.054 23.509 -7.033 1.000 1 A GLU 27.080 1
ATOM 3553 C CG . GLU 229 229 ? A 21.349 24.287 -7.336 1.000 1 A GLU 27.080 1
ATOM 3554 C CD . GLU 229 229 ? A 21.173 25.377 -8.414 1.000 1 A GLU 27.080 1
ATOM 3555 O OE1 . GLU 229 229 ? A 22.071 26.246 -8.510 1.000 1 A GLU 27.080 1
ATOM 3556 O OE2 . GLU 229 229 ? A 20.174 25.322 -9.170 1.000 1 A GLU 27.080 1
ATOM 3557 H H . GLU 229 229 ? A 21.116 21.188 -7.337 1.000 1 A GLU 27.080 1
ATOM 3558 H HA . GLU 229 229 ? A 20.705 22.977 -5.062 1.000 1 A GLU 27.080 1
ATOM 3559 H HB2 . GLU 229 229 ? A 19.291 24.233 -6.748 1.000 1 A GLU 27.080 1
ATOM 3560 H HB3 . GLU 229 229 ? A 19.714 22.993 -7.931 1.000 1 A GLU 27.080 1
ATOM 3561 H HG2 . GLU 229 229 ? A 21.698 24.749 -6.413 1.000 1 A GLU 27.080 1
ATOM 3562 H HG3 . GLU 229 229 ? A 22.112 23.583 -7.667 1.000 1 A GLU 27.080 1
ATOM 3563 N N . ARG 230 230 ? A 18.380 20.804 -5.574 1.000 1 A ARG 28.580 1
ATOM 3564 C CA . ARG 230 230 ? A 17.059 20.277 -5.163 1.000 1 A ARG 28.580 1
ATOM 3565 C C . ARG 230 230 ? A 17.114 18.795 -4.769 1.000 1 A ARG 28.580 1
ATOM 3566 O O . ARG 230 230 ? A 18.113 18.121 -5.013 1.000 1 A ARG 28.580 1
ATOM 3567 C CB . ARG 230 230 ? A 16.033 20.495 -6.294 1.000 1 A ARG 28.580 1
ATOM 3568 C CG . ARG 230 230 ? A 15.721 21.981 -6.510 1.000 1 A ARG 28.580 1
ATOM 3569 C CD . ARG 230 230 ? A 14.567 22.172 -7.493 1.000 1 A ARG 28.580 1
ATOM 3570 N NE . ARG 230 230 ? A 14.263 23.604 -7.654 1.000 1 A ARG 28.580 1
ATOM 3571 C CZ . ARG 230 230 ? A 13.325 24.126 -8.420 1.000 1 A ARG 28.580 1
ATOM 3572 N NH1 . ARG 230 230 ? A 12.553 23.380 -9.163 1.000 1 A ARG 28.580 1
ATOM 3573 N NH2 . ARG 230 230 ? A 13.146 25.417 -8.451 1.000 1 A ARG 28.580 1
ATOM 3574 H H . ARG 230 230 ? A 19.016 20.153 -6.010 1.000 1 A ARG 28.580 1
ATOM 3575 H HA . ARG 230 230 ? A 16.730 20.814 -4.274 1.000 1 A ARG 28.580 1
ATOM 3576 H HB2 . ARG 230 230 ? A 15.104 19.988 -6.032 1.000 1 A ARG 28.580 1
ATOM 3577 H HB3 . ARG 230 230 ? A 16.410 20.058 -7.218 1.000 1 A ARG 28.580 1
ATOM 3578 H HG2 . ARG 230 230 ? A 15.452 22.433 -5.555 1.000 1 A ARG 28.580 1
ATOM 3579 H HG3 . ARG 230 230 ? A 16.600 22.487 -6.909 1.000 1 A ARG 28.580 1
ATOM 3580 H HD2 . ARG 230 230 ? A 13.691 21.650 -7.109 1.000 1 A ARG 28.580 1
ATOM 3581 H HD3 . ARG 230 230 ? A 14.852 21.740 -8.452 1.000 1 A ARG 28.580 1
ATOM 3582 H HE . ARG 230 230 ? A 14.834 24.237 -7.111 1.000 1 A ARG 28.580 1
ATOM 3583 H HH11 . ARG 230 230 ? A 12.684 22.380 -9.120 1.000 1 A ARG 28.580 1
ATOM 3584 H HH12 . ARG 230 230 ? A 11.829 23.788 -9.736 1.000 1 A ARG 28.580 1
ATOM 3585 H HH21 . ARG 230 230 ? A 13.744 26.010 -7.893 1.000 1 A ARG 28.580 1
ATOM 3586 H HH22 . ARG 230 230 ? A 12.409 25.821 -9.010 1.000 1 A ARG 28.580 1
ATOM 3587 N N . GLU 231 231 ? A 16.029 18.290 -4.177 1.000 1 A GLU 29.120 1
ATOM 3588 C CA . GLU 231 231 ? A 15.839 16.863 -3.888 1.000 1 A GLU 29.120 1
ATOM 3589 C C . GLU 231 231 ? A 15.891 16.029 -5.176 1.000 1 A GLU 29.120 1
ATOM 3590 O O . GLU 231 231 ? A 15.125 16.247 -6.117 1.000 1 A GLU 29.120 1
ATOM 3591 C CB . GLU 231 231 ? A 14.499 16.620 -3.179 1.000 1 A GLU 29.120 1
ATOM 3592 C CG . GLU 231 231 ? A 14.473 17.161 -1.742 1.000 1 A GLU 29.120 1
ATOM 3593 C CD . GLU 231 231 ? A 13.151 16.856 -1.018 1.000 1 A GLU 29.120 1
ATOM 3594 O OE1 . GLU 231 231 ? A 13.134 17.016 0.219 1.000 1 A GLU 29.120 1
ATOM 3595 O OE2 . GLU 231 231 ? A 12.171 16.486 -1.705 1.000 1 A GLU 29.120 1
ATOM 3596 H H . GLU 231 231 ? A 15.254 18.905 -3.973 1.000 1 A GLU 29.120 1
ATOM 3597 H HA . GLU 231 231 ? A 16.637 16.528 -3.225 1.000 1 A GLU 29.120 1
ATOM 3598 H HB2 . GLU 231 231 ? A 13.702 17.083 -3.761 1.000 1 A GLU 29.120 1
ATOM 3599 H HB3 . GLU 231 231 ? A 14.324 15.544 -3.142 1.000 1 A GLU 29.120 1
ATOM 3600 H HG2 . GLU 231 231 ? A 14.625 18.240 -1.770 1.000 1 A GLU 29.120 1
ATOM 3601 H HG3 . GLU 231 231 ? A 15.302 16.715 -1.192 1.000 1 A GLU 29.120 1
ATOM 3602 N N . HIS 232 232 ? A 16.803 15.058 -5.213 1.000 1 A HIS 27.640 1
ATOM 3603 C CA . HIS 232 232 ? A 16.962 14.136 -6.331 1.000 1 A HIS 27.640 1
ATOM 3604 C C . HIS 232 232 ? A 17.130 12.705 -5.832 1.000 1 A HIS 27.640 1
ATOM 3605 O O . HIS 232 232 ? A 17.860 12.432 -4.880 1.000 1 A HIS 27.640 1
ATOM 3606 C CB . HIS 232 232 ? A 18.155 14.538 -7.209 1.000 1 A HIS 27.640 1
ATOM 3607 C CG . HIS 232 232 ? A 17.923 15.780 -8.029 1.000 1 A HIS 27.640 1
ATOM 3608 N ND1 . HIS 232 232 ? A 17.119 15.894 -9.140 1.000 1 A HIS 27.640 1
ATOM 3609 C CD2 . HIS 232 232 ? A 18.476 17.010 -7.813 1.000 1 A HIS 27.640 1
ATOM 3610 C CE1 . HIS 232 232 ? A 17.190 17.163 -9.575 1.000 1 A HIS 27.640 1
ATOM 3611 N NE2 . HIS 232 232 ? A 18.018 17.884 -8.806 1.000 1 A HIS 27.640 1
ATOM 3612 H H . HIS 232 232 ? A 17.393 14.917 -4.405 1.000 1 A HIS 27.640 1
ATOM 3613 H HA . HIS 232 232 ? A 16.062 14.167 -6.946 1.000 1 A HIS 27.640 1
ATOM 3614 H HB2 . HIS 232 232 ? A 18.383 13.723 -7.896 1.000 1 A HIS 27.640 1
ATOM 3615 H HB3 . HIS 232 232 ? A 19.029 14.690 -6.574 1.000 1 A HIS 27.640 1
ATOM 3616 H HD1 . HIS 232 232 ? A 16.507 15.182 -9.513 1.000 1 A HIS 27.640 1
ATOM 3617 H HD2 . HIS 232 232 ? A 19.144 17.253 -7.001 1.000 1 A HIS 27.640 1
ATOM 3618 H HE1 . HIS 232 232 ? A 16.645 17.557 -10.420 1.000 1 A HIS 27.640 1
ATOM 3619 N N . TYR 233 233 ? A 16.505 11.775 -6.548 1.000 1 A TYR 31.390 1
ATOM 3620 C CA . TYR 233 233 ? A 16.717 10.346 -6.372 1.000 1 A TYR 31.390 1
ATOM 3621 C C . TYR 233 233 ? A 17.848 9.888 -7.292 1.000 1 A TYR 31.390 1
ATOM 3622 O O . TYR 233 233 ? A 17.733 9.966 -8.521 1.000 1 A TYR 31.390 1
ATOM 3623 C CB . TYR 233 233 ? A 15.417 9.596 -6.662 1.000 1 A TYR 31.390 1
ATOM 3624 C CG . TYR 233 233 ? A 14.280 9.930 -5.728 1.000 1 A TYR 31.390 1
ATOM 3625 C CD1 . TYR 233 233 ? A 14.131 9.230 -4.517 1.000 1 A TYR 31.390 1
ATOM 3626 C CD2 . TYR 233 233 ? A 13.366 10.943 -6.078 1.000 1 A TYR 31.390 1
ATOM 3627 C CE1 . TYR 233 233 ? A 13.065 9.544 -3.652 1.000 1 A TYR 31.390 1
ATOM 3628 C CE2 . TYR 233 233 ? A 12.302 11.259 -5.217 1.000 1 A TYR 31.390 1
ATOM 3629 C CZ . TYR 233 233 ? A 12.148 10.559 -4.005 1.000 1 A TYR 31.390 1
ATOM 3630 O OH . TYR 233 233 ? A 11.110 10.867 -3.188 1.000 1 A TYR 31.390 1
ATOM 3631 H H . TYR 233 233 ? A 15.891 12.075 -7.292 1.000 1 A TYR 31.390 1
ATOM 3632 H HA . TYR 233 233 ? A 16.993 10.143 -5.337 1.000 1 A TYR 31.390 1
ATOM 3633 H HB2 . TYR 233 233 ? A 15.092 9.859 -7.669 1.000 1 A TYR 31.390 1
ATOM 3634 H HB3 . TYR 233 233 ? A 15.603 8.523 -6.628 1.000 1 A TYR 31.390 1
ATOM 3635 H HD1 . TYR 233 233 ? A 14.833 8.455 -4.246 1.000 1 A TYR 31.390 1
ATOM 3636 H HD2 . TYR 233 233 ? A 13.476 11.481 -7.007 1.000 1 A TYR 31.390 1
ATOM 3637 H HE1 . TYR 233 233 ? A 12.946 9.015 -2.719 1.000 1 A TYR 31.390 1
ATOM 3638 H HE2 . TYR 233 233 ? A 11.597 12.040 -5.464 1.000 1 A TYR 31.390 1
ATOM 3639 H HH . TYR 233 233 ? A 11.152 10.418 -2.340 1.000 1 A TYR 31.390 1
ATOM 3640 N N . PHE 234 234 ? A 18.925 9.387 -6.689 1.000 1 A PHE 29.330 1
ATOM 3641 C CA . PHE 234 234 ? A 20.079 8.841 -7.393 1.000 1 A PHE 29.330 1
ATOM 3642 C C . PHE 234 234 ? A 20.017 7.319 -7.413 1.000 1 A PHE 29.330 1
ATOM 3643 O O . PHE 234 234 ? A 19.791 6.680 -6.389 1.000 1 A PHE 29.330 1
ATOM 3644 C CB . PHE 234 234 ? A 21.378 9.318 -6.733 1.000 1 A PHE 29.330 1
ATOM 3645 C CG . PHE 234 234 ? A 21.567 10.818 -6.785 1.000 1 A PHE 29.330 1
ATOM 3646 C CD1 . PHE 234 234 ? A 22.203 11.407 -7.893 1.000 1 A PHE 29.330 1
ATOM 3647 C CD2 . PHE 234 234 ? A 21.088 11.630 -5.739 1.000 1 A PHE 29.330 1
ATOM 3648 C CE1 . PHE 234 234 ? A 22.367 12.801 -7.948 1.000 1 A PHE 29.330 1
ATOM 3649 C CE2 . PHE 234 234 ? A 21.242 13.024 -5.802 1.000 1 A PHE 29.330 1
ATOM 3650 C CZ . PHE 234 234 ? A 21.881 13.612 -6.907 1.000 1 A PHE 29.330 1
ATOM 3651 H H . PHE 234 234 ? A 18.936 9.356 -5.680 1.000 1 A PHE 29.330 1
ATOM 3652 H HA . PHE 234 234 ? A 20.080 9.199 -8.422 1.000 1 A PHE 29.330 1
ATOM 3653 H HB2 . PHE 234 234 ? A 22.221 8.843 -7.236 1.000 1 A PHE 29.330 1
ATOM 3654 H HB3 . PHE 234 234 ? A 21.395 8.991 -5.693 1.000 1 A PHE 29.330 1
ATOM 3655 H HD1 . PHE 234 234 ? A 22.567 10.791 -8.702 1.000 1 A PHE 29.330 1
ATOM 3656 H HD2 . PHE 234 234 ? A 20.582 11.191 -4.892 1.000 1 A PHE 29.330 1
ATOM 3657 H HE1 . PHE 234 234 ? A 22.872 13.247 -8.792 1.000 1 A PHE 29.330 1
ATOM 3658 H HE2 . PHE 234 234 ? A 20.857 13.643 -5.005 1.000 1 A PHE 29.330 1
ATOM 3659 H HZ . PHE 234 234 ? A 21.996 14.685 -6.956 1.000 1 A PHE 29.330 1
ATOM 3660 N N . THR 235 235 ? A 20.290 6.734 -8.574 1.000 1 A THR 31.190 1
ATOM 3661 C CA . THR 235 235 ? A 20.641 5.317 -8.674 1.000 1 A THR 31.190 1
ATOM 3662 C C . THR 235 235 ? A 22.146 5.230 -8.843 1.000 1 A THR 31.190 1
ATOM 3663 O O . THR 235 235 ? A 22.674 5.720 -9.838 1.000 1 A THR 31.190 1
ATOM 3664 C CB . THR 235 235 ? A 19.918 4.650 -9.846 1.000 1 A THR 31.190 1
ATOM 3665 O OG1 . THR 235 235 ? A 18.533 4.830 -9.689 1.000 1 A THR 31.190 1
ATOM 3666 C CG2 . THR 235 235 ? A 20.174 3.144 -9.892 1.000 1 A THR 31.190 1
ATOM 3667 H H . THR 235 235 ? A 20.458 7.315 -9.383 1.000 1 A THR 31.190 1
ATOM 3668 H HA . THR 235 235 ? A 20.352 4.788 -7.766 1.000 1 A THR 31.190 1
ATOM 3669 H HB . THR 235 235 ? A 20.234 5.106 -10.785 1.000 1 A THR 31.190 1
ATOM 3670 H HG1 . THR 235 235 ? A 18.389 5.746 -9.441 1.000 1 A THR 31.190 1
ATOM 3671 H HG21 . THR 235 235 ? A 19.862 2.684 -8.954 1.000 1 A THR 31.190 1
ATOM 3672 H HG22 . THR 235 235 ? A 19.597 2.710 -10.709 1.000 1 A THR 31.190 1
ATOM 3673 H HG23 . THR 235 235 ? A 21.231 2.944 -10.068 1.000 1 A THR 31.190 1
ATOM 3674 N N . CYS 236 236 ? A 22.845 4.630 -7.881 1.000 1 A CYS 30.160 1
ATOM 3675 C CA . CYS 236 236 ? A 24.285 4.420 -7.965 1.000 1 A CYS 30.160 1
ATOM 3676 C C . CYS 236 236 ? A 24.591 2.957 -8.300 1.000 1 A CYS 30.160 1
ATOM 3677 O O . CYS 236 236 ? A 24.184 2.037 -7.593 1.000 1 A CYS 30.160 1
ATOM 3678 C CB . CYS 236 236 ? A 24.956 4.904 -6.680 1.000 1 A CYS 30.160 1
ATOM 3679 S SG . CYS 236 236 ? A 24.910 6.702 -6.411 1.000 1 A CYS 30.160 1
ATOM 3680 H H . CYS 236 236 ? A 22.354 4.257 -7.081 1.000 1 A CYS 30.160 1
ATOM 3681 H HA . CYS 236 236 ? A 24.699 5.027 -8.770 1.000 1 A CYS 30.160 1
ATOM 3682 H HB2 . CYS 236 236 ? A 24.483 4.410 -5.831 1.000 1 A CYS 30.160 1
ATOM 3683 H HB3 . CYS 236 236 ? A 26.003 4.601 -6.707 1.000 1 A CYS 30.160 1
ATOM 3684 N N . MET 237 237 ? A 25.323 2.749 -9.389 1.000 1 A MET 29.310 1
ATOM 3685 C CA . MET 237 237 ? A 25.805 1.454 -9.852 1.000 1 A MET 29.310 1
ATOM 3686 C C . MET 237 237 ? A 27.303 1.331 -9.590 1.000 1 A MET 29.310 1
ATOM 3687 O O . MET 237 237 ? A 28.086 2.203 -9.965 1.000 1 A MET 29.310 1
ATOM 3688 C CB . MET 237 237 ? A 25.512 1.275 -11.346 1.000 1 A MET 29.310 1
ATOM 3689 C CG . MET 237 237 ? A 24.012 1.174 -11.637 1.000 1 A MET 29.310 1
ATOM 3690 S SD . MET 237 237 ? A 23.629 0.709 -13.348 1.000 1 A MET 29.310 1
ATOM 3691 C CE . MET 237 237 ? A 24.252 2.171 -14.229 1.000 1 A MET 29.310 1
ATOM 3692 H H . MET 237 237 ? A 25.613 3.557 -9.921 1.000 1 A MET 29.310 1
ATOM 3693 H HA . MET 237 237 ? A 25.295 0.659 -9.309 1.000 1 A MET 29.310 1
ATOM 3694 H HB2 . MET 237 237 ? A 25.989 0.357 -11.687 1.000 1 A MET 29.310 1
ATOM 3695 H HB3 . MET 237 237 ? A 25.939 2.112 -11.899 1.000 1 A MET 29.310 1
ATOM 3696 H HG2 . MET 237 237 ? A 23.578 0.420 -10.980 1.000 1 A MET 29.310 1
ATOM 3697 H HG3 . MET 237 237 ? A 23.537 2.130 -11.418 1.000 1 A MET 29.310 1
ATOM 3698 H HE1 . MET 237 237 ? A 23.780 3.069 -13.833 1.000 1 A MET 29.310 1
ATOM 3699 H HE2 . MET 237 237 ? A 24.015 2.083 -15.289 1.000 1 A MET 29.310 1
ATOM 3700 H HE3 . MET 237 237 ? A 25.333 2.249 -14.115 1.000 1 A MET 29.310 1
ATOM 3701 N N . LEU 238 238 ? A 27.703 0.220 -8.974 1.000 1 A LEU 27.560 1
ATOM 3702 C CA . LEU 238 238 ? A 29.098 -0.162 -8.790 1.000 1 A LEU 27.560 1
ATOM 3703 C C . LEU 238 238 ? A 29.485 -1.138 -9.914 1.000 1 A LEU 27.560 1
ATOM 3704 O O . LEU 238 238 ? A 28.930 -2.233 -9.999 1.000 1 A LEU 27.560 1
ATOM 3705 C CB . LEU 238 238 ? A 29.247 -0.779 -7.384 1.000 1 A LEU 27.560 1
ATOM 3706 C CG . LEU 238 238 ? A 30.682 -0.692 -6.840 1.000 1 A LEU 27.560 1
ATOM 3707 C CD1 . LEU 238 238 ? A 30.911 0.627 -6.099 1.000 1 A LEU 27.560 1
ATOM 3708 C CD2 . LEU 238 238 ? A 30.970 -1.831 -5.869 1.000 1 A LEU 27.560 1
ATOM 3709 H H . LEU 238 238 ? A 27.000 -0.449 -8.696 1.000 1 A LEU 27.560 1
ATOM 3710 H HA . LEU 238 238 ? A 29.729 0.724 -8.857 1.000 1 A LEU 27.560 1
ATOM 3711 H HB2 . LEU 238 238 ? A 28.581 -0.273 -6.685 1.000 1 A LEU 27.560 1
ATOM 3712 H HB3 . LEU 238 238 ? A 28.934 -1.822 -7.426 1.000 1 A LEU 27.560 1
ATOM 3713 H HG . LEU 238 238 ? A 31.376 -0.775 -7.677 1.000 1 A LEU 27.560 1
ATOM 3714 H HD11 . LEU 238 238 ? A 31.926 0.655 -5.702 1.000 1 A LEU 27.560 1
ATOM 3715 H HD12 . LEU 238 238 ? A 30.790 1.455 -6.797 1.000 1 A LEU 27.560 1
ATOM 3716 H HD13 . LEU 238 238 ? A 30.204 0.730 -5.275 1.000 1 A LEU 27.560 1
ATOM 3717 H HD21 . LEU 238 238 ? A 30.911 -2.785 -6.392 1.000 1 A LEU 27.560 1
ATOM 3718 H HD22 . LEU 238 238 ? A 31.970 -1.724 -5.448 1.000 1 A LEU 27.560 1
ATOM 3719 H HD23 . LEU 238 238 ? A 30.244 -1.820 -5.056 1.000 1 A LEU 27.560 1
ATOM 3720 N N . SER 239 239 ? A 30.419 -0.753 -10.781 1.000 1 A SER 30.770 1
ATOM 3721 C CA . SER 239 239 ? A 30.925 -1.591 -11.876 1.000 1 A SER 30.770 1
ATOM 3722 C C . SER 239 239 ? A 32.411 -1.903 -11.672 1.000 1 A SER 30.770 1
ATOM 3723 O O . SER 239 239 ? A 33.167 -1.053 -11.208 1.000 1 A SER 30.770 1
ATOM 3724 C CB . SER 239 239 ? A 30.637 -0.934 -13.232 1.000 1 A SER 30.770 1
ATOM 3725 O OG . SER 239 239 ? A 31.429 0.215 -13.440 1.000 1 A SER 30.770 1
ATOM 3726 H H . SER 239 239 ? A 30.834 0.160 -10.661 1.000 1 A SER 30.770 1
ATOM 3727 H HA . SER 239 239 ? A 30.393 -2.542 -11.872 1.000 1 A SER 30.770 1
ATOM 3728 H HB2 . SER 239 239 ? A 29.583 -0.661 -13.285 1.000 1 A SER 30.770 1
ATOM 3729 H HB3 . SER 239 239 ? A 30.848 -1.649 -14.027 1.000 1 A SER 30.770 1
ATOM 3730 H HG . SER 239 239 ? A 31.347 0.807 -12.689 1.000 1 A SER 30.770 1
ATOM 3731 N N . SER 240 240 ? A 32.859 -3.129 -11.963 1.000 1 A SER 27.580 1
ATOM 3732 C CA . SER 240 240 ? A 34.290 -3.459 -11.919 1.000 1 A SER 27.580 1
ATOM 3733 C C . SER 240 240 ? A 34.968 -2.893 -13.166 1.000 1 A SER 27.580 1
ATOM 3734 O O . SER 240 240 ? A 34.689 -3.358 -14.276 1.000 1 A SER 27.580 1
ATOM 3735 C CB . SER 240 240 ? A 34.519 -4.973 -11.806 1.000 1 A SER 27.580 1
ATOM 3736 O OG . SER 240 240 ? A 34.049 -5.651 -12.954 1.000 1 A SER 27.580 1
ATOM 3737 H H . SER 240 240 ? A 32.224 -3.819 -12.339 1.000 1 A SER 27.580 1
ATOM 3738 H HA . SER 240 240 ? A 34.742 -2.997 -11.042 1.000 1 A SER 27.580 1
ATOM 3739 H HB2 . SER 240 240 ? A 35.587 -5.159 -11.697 1.000 1 A SER 27.580 1
ATOM 3740 H HB3 . SER 240 240 ? A 34.009 -5.354 -10.921 1.000 1 A SER 27.580 1
ATOM 3741 H HG . SER 240 240 ? A 34.287 -5.113 -13.713 1.000 1 A SER 27.580 1
ATOM 3742 N N . SER 241 241 ? A 35.842 -1.901 -13.010 1.000 1 A SER 26.500 1
ATOM 3743 C CA . SER 241 241 ? A 36.537 -1.317 -14.152 1.000 1 A SER 26.500 1
ATOM 3744 C C . SER 241 241 ? A 37.818 -2.080 -14.462 1.000 1 A SER 26.500 1
ATOM 3745 O O . SER 241 241 ? A 38.748 -2.176 -13.662 1.000 1 A SER 26.500 1
ATOM 3746 C CB . SER 241 241 ? A 36.752 0.184 -13.997 1.000 1 A SER 26.500 1
ATOM 3747 O OG . SER 241 241 ? A 37.599 0.543 -12.924 1.000 1 A SER 26.500 1
ATOM 3748 H H . SER 241 241 ? A 36.087 -1.575 -12.086 1.000 1 A SER 26.500 1
ATOM 3749 H HA . SER 241 241 ? A 35.882 -1.405 -15.019 1.000 1 A SER 26.500 1
ATOM 3750 H HB2 . SER 241 241 ? A 35.773 0.637 -13.841 1.000 1 A SER 26.500 1
ATOM 3751 H HB3 . SER 241 241 ? A 37.168 0.579 -14.924 1.000 1 A SER 26.500 1
ATOM 3752 H HG . SER 241 241 ? A 37.606 1.502 -12.941 1.000 1 A SER 26.500 1
ATOM 3753 N N . GLY 242 242 ? A 37.870 -2.606 -15.683 1.000 1 A GLY 23.590 1
ATOM 3754 C CA . GLY 242 242 ? A 39.091 -3.136 -16.267 1.000 1 A GLY 23.590 1
ATOM 3755 C C . GLY 242 242 ? A 39.391 -4.590 -15.906 1.000 1 A GLY 23.590 1
ATOM 3756 O O . GLY 242 242 ? A 39.403 -5.003 -14.755 1.000 1 A GLY 23.590 1
ATOM 3757 H H . GLY 242 242 ? A 37.035 -2.553 -16.248 1.000 1 A GLY 23.590 1
ATOM 3758 H HA2 . GLY 242 242 ? A 39.017 -3.036 -17.350 1.000 1 A GLY 23.590 1
ATOM 3759 H HA3 . GLY 242 242 ? A 39.937 -2.533 -15.938 1.000 1 A GLY 23.590 1
ATOM 3760 N N . GLN 243 243 ? A 39.747 -5.327 -16.954 1.000 1 A GLN 21.890 1
ATOM 3761 C CA . GLN 243 243 ? A 40.071 -6.750 -16.995 1.000 1 A GLN 21.890 1
ATOM 3762 C C . GLN 243 243 ? A 38.846 -7.659 -16.946 1.000 1 A GLN 21.890 1
ATOM 3763 O O . GLN 243 243 ? A 38.095 -7.725 -15.981 1.000 1 A GLN 21.890 1
ATOM 3764 C CB . GLN 243 243 ? A 41.195 -7.151 -16.028 1.000 1 A GLN 21.890 1
ATOM 3765 C CG . GLN 243 243 ? A 42.432 -6.267 -16.254 1.000 1 A GLN 21.890 1
ATOM 3766 C CD . GLN 243 243 ? A 43.675 -6.746 -15.521 1.000 1 A GLN 21.890 1
ATOM 3767 O OE1 . GLN 243 243 ? A 43.689 -7.712 -14.780 1.000 1 A GLN 21.890 1
ATOM 3768 N NE2 . GLN 243 243 ? A 44.798 -6.093 -15.725 1.000 1 A GLN 21.890 1
ATOM 3769 H H . GLN 243 243 ? A 39.712 -4.854 -17.846 1.000 1 A GLN 21.890 1
ATOM 3770 H HA . GLN 243 243 ? A 40.505 -6.900 -17.983 1.000 1 A GLN 21.890 1
ATOM 3771 H HB2 . GLN 243 243 ? A 40.864 -7.075 -14.992 1.000 1 A GLN 21.890 1
ATOM 3772 H HB3 . GLN 243 243 ? A 41.459 -8.190 -16.225 1.000 1 A GLN 21.890 1
ATOM 3773 H HG2 . GLN 243 243 ? A 42.222 -5.250 -15.920 1.000 1 A GLN 21.890 1
ATOM 3774 H HG3 . GLN 243 243 ? A 42.664 -6.239 -17.319 1.000 1 A GLN 21.890 1
ATOM 3775 H HE21 . GLN 243 243 ? A 44.826 -5.281 -16.325 1.000 1 A GLN 21.890 1
ATOM 3776 H HE22 . GLN 243 243 ? A 45.596 -6.447 -15.217 1.000 1 A GLN 21.890 1
ATOM 3777 N N . SER 244 244 ? A 38.679 -8.371 -18.057 1.000 1 A SER 22.720 1
ATOM 3778 C CA . SER 244 244 ? A 37.732 -9.449 -18.289 1.000 1 A SER 22.720 1
ATOM 3779 C C . SER 244 244 ? A 37.957 -10.587 -17.294 1.000 1 A SER 22.720 1
ATOM 3780 O O . SER 244 244 ? A 38.480 -11.646 -17.637 1.000 1 A SER 22.720 1
ATOM 3781 C CB . SER 244 244 ? A 37.935 -9.934 -19.731 1.000 1 A SER 22.720 1
ATOM 3782 O OG . SER 244 244 ? A 39.298 -10.281 -19.923 1.000 1 A SER 22.720 1
ATOM 3783 H H . SER 244 244 ? A 39.368 -8.261 -18.787 1.000 1 A SER 22.720 1
ATOM 3784 H HA . SER 244 244 ? A 36.714 -9.076 -18.172 1.000 1 A SER 22.720 1
ATOM 3785 H HB2 . SER 244 244 ? A 37.667 -9.136 -20.423 1.000 1 A SER 22.720 1
ATOM 3786 H HB3 . SER 244 244 ? A 37.300 -10.798 -19.927 1.000 1 A SER 22.720 1
ATOM 3787 H HG . SER 244 244 ? A 39.468 -11.028 -19.345 1.000 1 A SER 22.720 1
ATOM 3788 N N . VAL 245 245 ? A 37.581 -10.381 -16.039 1.000 1 A VAL 20.840 1
ATOM 3789 C CA . VAL 245 245 ? A 37.380 -11.478 -15.114 1.000 1 A VAL 20.840 1
ATOM 3790 C C . VAL 245 245 ? A 35.991 -12.002 -15.451 1.000 1 A VAL 20.840 1
ATOM 3791 O O . VAL 245 245 ? A 34.983 -11.421 -15.068 1.000 1 A VAL 20.840 1
ATOM 3792 C CB . VAL 245 245 ? A 37.561 -11.054 -13.641 1.000 1 A VAL 20.840 1
ATOM 3793 C CG1 . VAL 245 245 ? A 37.655 -12.307 -12.761 1.000 1 A VAL 20.840 1
ATOM 3794 C CG2 . VAL 245 245 ? A 38.859 -10.264 -13.420 1.000 1 A VAL 20.840 1
ATOM 3795 H H . VAL 245 245 ? A 37.296 -9.452 -15.763 1.000 1 A VAL 20.840 1
ATOM 3796 H HA . VAL 245 245 ? A 38.113 -12.258 -15.317 1.000 1 A VAL 20.840 1
ATOM 3797 H HB . VAL 245 245 ? A 36.717 -10.445 -13.318 1.000 1 A VAL 20.840 1
ATOM 3798 H HG11 . VAL 245 245 ? A 37.656 -12.010 -11.712 1.000 1 A VAL 20.840 1
ATOM 3799 H HG12 . VAL 245 245 ? A 36.798 -12.953 -12.949 1.000 1 A VAL 20.840 1
ATOM 3800 H HG13 . VAL 245 245 ? A 38.571 -12.855 -12.983 1.000 1 A VAL 20.840 1
ATOM 3801 H HG21 . VAL 245 245 ? A 38.997 -10.067 -12.356 1.000 1 A VAL 20.840 1
ATOM 3802 H HG22 . VAL 245 245 ? A 38.800 -9.300 -13.925 1.000 1 A VAL 20.840 1
ATOM 3803 H HG23 . VAL 245 245 ? A 39.716 -10.818 -13.801 1.000 1 A VAL 20.840 1
ATOM 3804 N N . GLN 246 246 ? A 35.924 -13.119 -16.178 1.000 1 A GLN 21.500 1
ATOM 3805 C CA . GLN 246 246 ? A 34.710 -13.938 -16.340 1.000 1 A GLN 21.500 1
ATOM 3806 C C . GLN 246 246 ? A 34.255 -14.574 -15.005 1.000 1 A GLN 21.500 1
ATOM 3807 O O . GLN 246 246 ? A 33.742 -15.687 -14.959 1.000 1 A GLN 21.500 1
ATOM 3808 C CB . GLN 246 246 ? A 34.927 -15.004 -17.428 1.000 1 A GLN 21.500 1
ATOM 3809 C CG . GLN 246 246 ? A 34.837 -14.474 -18.863 1.000 1 A GLN 21.500 1
ATOM 3810 C CD . GLN 246 246 ? A 34.927 -15.624 -19.866 1.000 1 A GLN 21.500 1
ATOM 3811 O OE1 . GLN 246 246 ? A 35.612 -16.612 -19.666 1.000 1 A GLN 21.500 1
ATOM 3812 N NE2 . GLN 246 246 ? A 34.244 -15.553 -20.987 1.000 1 A GLN 21.500 1
ATOM 3813 H H . GLN 246 246 ? A 36.788 -13.484 -16.553 1.000 1 A GLN 21.500 1
ATOM 3814 H HA . GLN 246 246 ? A 33.894 -13.286 -16.655 1.000 1 A GLN 21.500 1
ATOM 3815 H HB2 . GLN 246 246 ? A 34.154 -15.767 -17.345 1.000 1 A GLN 21.500 1
ATOM 3816 H HB3 . GLN 246 246 ? A 35.891 -15.488 -17.269 1.000 1 A GLN 21.500 1
ATOM 3817 H HG2 . GLN 246 246 ? A 35.649 -13.772 -19.054 1.000 1 A GLN 21.500 1
ATOM 3818 H HG3 . GLN 246 246 ? A 33.887 -13.957 -18.994 1.000 1 A GLN 21.500 1
ATOM 3819 H HE21 . GLN 246 246 ? A 34.328 -16.353 -21.597 1.000 1 A GLN 21.500 1
ATOM 3820 H HE22 . GLN 246 246 ? A 33.645 -14.764 -21.187 1.000 1 A GLN 21.500 1
ATOM 3821 N N . LYS 247 247 ? A 34.445 -13.866 -13.892 1.000 1 A LYS 21.090 1
ATOM 3822 C CA . LYS 247 247 ? A 33.692 -14.043 -12.665 1.000 1 A LYS 21.090 1
ATOM 3823 C C . LYS 247 247 ? A 32.732 -12.873 -12.660 1.000 1 A LYS 21.090 1
ATOM 3824 O O . LYS 247 247 ? A 33.121 -11.763 -12.317 1.000 1 A LYS 21.090 1
ATOM 3825 C CB . LYS 247 247 ? A 34.613 -14.049 -11.436 1.000 1 A LYS 21.090 1
ATOM 3826 C CG . LYS 247 247 ? A 35.556 -15.260 -11.426 1.000 1 A LYS 21.090 1
ATOM 3827 C CD . LYS 247 247 ? A 36.386 -15.268 -10.139 1.000 1 A LYS 21.090 1
ATOM 3828 C CE . LYS 247 247 ? A 37.267 -16.519 -10.077 1.000 1 A LYS 21.090 1
ATOM 3829 N NZ . LYS 247 247 ? A 38.004 -16.592 -8.791 1.000 1 A LYS 21.090 1
ATOM 3830 H H . LYS 247 247 ? A 34.808 -12.933 -14.026 1.000 1 A LYS 21.090 1
ATOM 3831 H HA . LYS 247 247 ? A 33.117 -14.968 -12.688 1.000 1 A LYS 21.090 1
ATOM 3832 H HB2 . LYS 247 247 ? A 33.985 -14.086 -10.546 1.000 1 A LYS 21.090 1
ATOM 3833 H HB3 . LYS 247 247 ? A 35.190 -13.126 -11.395 1.000 1 A LYS 21.090 1
ATOM 3834 H HG2 . LYS 247 247 ? A 34.963 -16.174 -11.478 1.000 1 A LYS 21.090 1
ATOM 3835 H HG3 . LYS 247 247 ? A 36.224 -15.225 -12.287 1.000 1 A LYS 21.090 1
ATOM 3836 H HD2 . LYS 247 247 ? A 35.710 -15.258 -9.284 1.000 1 A LYS 21.090 1
ATOM 3837 H HD3 . LYS 247 247 ? A 37.008 -14.373 -10.107 1.000 1 A LYS 21.090 1
ATOM 3838 H HE2 . LYS 247 247 ? A 36.630 -17.396 -10.194 1.000 1 A LYS 21.090 1
ATOM 3839 H HE3 . LYS 247 247 ? A 37.964 -16.497 -10.915 1.000 1 A LYS 21.090 1
ATOM 3840 H HZ1 . LYS 247 247 ? A 37.358 -16.618 -8.015 1.000 1 A LYS 21.090 1
ATOM 3841 H HZ2 . LYS 247 247 ? A 38.580 -17.420 -8.749 1.000 1 A LYS 21.090 1
ATOM 3842 H HZ3 . LYS 247 247 ? A 38.595 -15.781 -8.671 1.000 1 A LYS 21.090 1
ATOM 3843 N N . THR 248 248 ? A 31.505 -13.111 -13.106 1.000 1 A THR 19.830 1
ATOM 3844 C CA . THR 248 248 ? A 30.372 -12.227 -12.841 1.000 1 A THR 19.830 1
ATOM 3845 C C . THR 248 248 ? A 30.291 -12.032 -11.330 1.000 1 A THR 19.830 1
ATOM 3846 O O . THR 248 248 ? A 29.669 -12.817 -10.619 1.000 1 A THR 19.830 1
ATOM 3847 C CB . THR 248 248 ? A 29.061 -12.830 -13.392 1.000 1 A THR 19.830 1
ATOM 3848 O OG1 . THR 248 248 ? A 29.153 -14.238 -13.494 1.000 1 A THR 19.830 1
ATOM 3849 C CG2 . THR 248 248 ? A 28.743 -12.303 -14.787 1.000 1 A THR 19.830 1
ATOM 3850 H H . THR 248 248 ? A 31.274 -14.032 -13.450 1.000 1 A THR 19.830 1
ATOM 3851 H HA . THR 248 248 ? A 30.541 -11.254 -13.302 1.000 1 A THR 19.830 1
ATOM 3852 H HB . THR 248 248 ? A 28.227 -12.567 -12.741 1.000 1 A THR 19.830 1
ATOM 3853 H HG1 . THR 248 248 ? A 28.762 -14.589 -12.690 1.000 1 A THR 19.830 1
ATOM 3854 H HG21 . THR 248 248 ? A 29.557 -12.544 -15.471 1.000 1 A THR 19.830 1
ATOM 3855 H HG22 . THR 248 248 ? A 28.607 -11.222 -14.750 1.000 1 A THR 19.830 1
ATOM 3856 H HG23 . THR 248 248 ? A 27.822 -12.761 -15.147 1.000 1 A THR 19.830 1
ATOM 3857 N N . ALA 249 249 ? A 30.993 -11.020 -10.820 1.000 1 A ALA 21.480 1
ATOM 3858 C CA . ALA 249 249 ? A 30.710 -10.444 -9.526 1.000 1 A ALA 21.480 1
ATOM 3859 C C . ALA 249 249 ? A 29.288 -9.908 -9.664 1.000 1 A ALA 21.480 1
ATOM 3860 O O . ALA 249 249 ? A 29.037 -8.941 -10.381 1.000 1 A ALA 21.480 1
ATOM 3861 C CB . ALA 249 249 ? A 31.757 -9.373 -9.197 1.000 1 A ALA 21.480 1
ATOM 3862 H H . ALA 249 249 ? A 31.634 -10.525 -11.424 1.000 1 A ALA 21.480 1
ATOM 3863 H HA . ALA 249 249 ? A 30.741 -11.217 -8.759 1.000 1 A ALA 21.480 1
ATOM 3864 H HB1 . ALA 249 249 ? A 31.755 -8.594 -9.960 1.000 1 A ALA 21.480 1
ATOM 3865 H HB2 . ALA 249 249 ? A 31.525 -8.920 -8.232 1.000 1 A ALA 21.480 1
ATOM 3866 H HB3 . ALA 249 249 ? A 32.748 -9.824 -9.149 1.000 1 A ALA 21.480 1
ATOM 3867 N N . ASN 250 250 ? A 28.346 -10.668 -9.113 1.000 1 A ASN 20.970 1
ATOM 3868 C CA . ASN 250 250 ? A 26.927 -10.397 -9.203 1.000 1 A ASN 20.970 1
ATOM 3869 C C . ASN 250 250 ? A 26.670 -8.984 -8.681 1.000 1 A ASN 20.970 1
ATOM 3870 O O . ASN 250 250 ? A 26.771 -8.723 -7.485 1.000 1 A ASN 20.970 1
ATOM 3871 C CB . ASN 250 250 ? A 26.170 -11.478 -8.414 1.000 1 A ASN 20.970 1
ATOM 3872 C CG . ASN 250 250 ? A 26.136 -12.807 -9.147 1.000 1 A ASN 20.970 1
ATOM 3873 O OD1 . ASN 250 250 ? A 25.961 -12.874 -10.351 1.000 1 A ASN 20.970 1
ATOM 3874 N ND2 . ASN 250 250 ? A 26.272 -13.909 -8.448 1.000 1 A ASN 20.970 1
ATOM 3875 H H . ASN 250 250 ? A 28.639 -11.521 -8.660 1.000 1 A ASN 20.970 1
ATOM 3876 H HA . ASN 250 250 ? A 26.621 -10.439 -10.248 1.000 1 A ASN 20.970 1
ATOM 3877 H HB2 . ASN 250 250 ? A 26.620 -11.599 -7.429 1.000 1 A ASN 20.970 1
ATOM 3878 H HB3 . ASN 250 250 ? A 25.136 -11.163 -8.277 1.000 1 A ASN 20.970 1
ATOM 3879 H HD21 . ASN 250 250 ? A 26.244 -14.771 -8.972 1.000 1 A ASN 20.970 1
ATOM 3880 H HD22 . ASN 250 250 ? A 26.408 -13.877 -7.447 1.000 1 A ASN 20.970 1
ATOM 3881 N N . VAL 251 251 ? A 26.357 -8.089 -9.615 1.000 1 A VAL 20.830 1
ATOM 3882 C CA . VAL 251 251 ? A 25.989 -6.696 -9.385 1.000 1 A VAL 20.830 1
ATOM 3883 C C . VAL 251 251 ? A 24.839 -6.674 -8.375 1.000 1 A VAL 20.830 1
ATOM 3884 O O . VAL 251 251 ? A 23.743 -7.186 -8.635 1.000 1 A VAL 20.830 1
ATOM 3885 C CB . VAL 251 251 ? A 25.607 -6.043 -10.732 1.000 1 A VAL 20.830 1
ATOM 3886 C CG1 . VAL 251 251 ? A 25.219 -4.571 -10.566 1.000 1 A VAL 20.830 1
ATOM 3887 C CG2 . VAL 251 251 ? A 26.770 -6.114 -11.737 1.000 1 A VAL 20.830 1
ATOM 3888 H H . VAL 251 251 ? A 26.443 -8.384 -10.577 1.000 1 A VAL 20.830 1
ATOM 3889 H HA . VAL 251 251 ? A 26.845 -6.163 -8.970 1.000 1 A VAL 20.830 1
ATOM 3890 H HB . VAL 251 251 ? A 24.756 -6.574 -11.159 1.000 1 A VAL 20.830 1
ATOM 3891 H HG11 . VAL 251 251 ? A 24.354 -4.475 -9.909 1.000 1 A VAL 20.830 1
ATOM 3892 H HG12 . VAL 251 251 ? A 24.957 -4.144 -11.533 1.000 1 A VAL 20.830 1
ATOM 3893 H HG13 . VAL 251 251 ? A 26.053 -4.008 -10.146 1.000 1 A VAL 20.830 1
ATOM 3894 H HG21 . VAL 251 251 ? A 27.650 -5.626 -11.321 1.000 1 A VAL 20.830 1
ATOM 3895 H HG22 . VAL 251 251 ? A 27.017 -7.148 -11.980 1.000 1 A VAL 20.830 1
ATOM 3896 H HG23 . VAL 251 251 ? A 26.490 -5.607 -12.661 1.000 1 A VAL 20.830 1
ATOM 3897 N N . ALA 252 252 ? A 25.106 -6.160 -7.179 1.000 1 A ALA 22.720 1
ATOM 3898 C CA . ALA 252 252 ? A 24.102 -5.905 -6.159 1.000 1 A ALA 22.720 1
ATOM 3899 C C . ALA 252 252 ? A 23.637 -4.454 -6.326 1.000 1 A ALA 22.720 1
ATOM 3900 O O . ALA 252 252 ? A 24.383 -3.518 -6.052 1.000 1 A ALA 22.720 1
ATOM 3901 C CB . ALA 252 252 ? A 24.688 -6.229 -4.781 1.000 1 A ALA 22.720 1
ATOM 3902 H H . ALA 252 252 ? A 26.040 -5.821 -6.998 1.000 1 A ALA 22.720 1
ATOM 3903 H HA . ALA 252 252 ? A 23.241 -6.557 -6.305 1.000 1 A ALA 22.720 1
ATOM 3904 H HB1 . ALA 252 252 ? A 25.561 -5.604 -4.593 1.000 1 A ALA 22.720 1
ATOM 3905 H HB2 . ALA 252 252 ? A 23.936 -6.039 -4.015 1.000 1 A ALA 22.720 1
ATOM 3906 H HB3 . ALA 252 252 ? A 24.983 -7.277 -4.737 1.000 1 A ALA 22.720 1
ATOM 3907 N N . CYS 253 253 ? A 22.426 -4.277 -6.851 1.000 1 A CYS 21.250 1
ATOM 3908 C CA . CYS 253 253 ? A 21.752 -2.985 -6.872 1.000 1 A CYS 21.250 1
ATOM 3909 C C . CYS 253 253 ? A 21.190 -2.754 -5.469 1.000 1 A CYS 21.250 1
ATOM 3910 O O . CYS 253 253 ? A 20.328 -3.515 -5.031 1.000 1 A CYS 21.250 1
ATOM 3911 C CB . CYS 253 253 ? A 20.635 -2.995 -7.927 1.000 1 A CYS 21.250 1
ATOM 3912 S SG . CYS 253 253 ? A 21.309 -3.290 -9.589 1.000 1 A CYS 21.250 1
ATOM 3913 H H . CYS 253 253 ? A 21.872 -5.087 -7.094 1.000 1 A CYS 21.250 1
ATOM 3914 H HA . CYS 253 253 ? A 22.462 -2.193 -7.110 1.000 1 A CYS 21.250 1
ATOM 3915 H HB2 . CYS 253 253 ? A 20.115 -2.037 -7.914 1.000 1 A CYS 21.250 1
ATOM 3916 H HB3 . CYS 253 253 ? A 19.909 -3.768 -7.679 1.000 1 A CYS 21.250 1
ATOM 3917 H HG . CYS 253 253 ? A 21.492 -2.010 -9.925 1.000 1 A CYS 21.250 1
ATOM 3918 N N . TYR 254 254 ? A 21.690 -1.739 -4.774 1.000 1 A TYR 23.310 1
ATOM 3919 C CA . TYR 254 254 ? A 21.112 -1.279 -3.519 1.000 1 A TYR 23.310 1
ATOM 3920 C C . TYR 254 254 ? A 20.348 0.007 -3.814 1.000 1 A TYR 23.310 1
ATOM 3921 O O . TYR 254 254 ? A 20.939 0.986 -4.269 1.000 1 A TYR 23.310 1
ATOM 3922 C CB . TYR 254 254 ? A 22.209 -1.092 -2.462 1.000 1 A TYR 23.310 1
ATOM 3923 C CG . TYR 254 254 ? A 22.943 -2.374 -2.104 1.000 1 A TYR 23.310 1
ATOM 3924 C CD1 . TYR 254 254 ? A 22.376 -3.279 -1.185 1.000 1 A TYR 23.310 1
ATOM 3925 C CD2 . TYR 254 254 ? A 24.187 -2.665 -2.696 1.000 1 A TYR 23.310 1
ATOM 3926 C CE1 . TYR 254 254 ? A 23.049 -4.473 -0.860 1.000 1 A TYR 23.310 1
ATOM 3927 C CE2 . TYR 254 254 ? A 24.874 -3.846 -2.357 1.000 1 A TYR 23.310 1
ATOM 3928 C CZ . TYR 254 254 ? A 24.300 -4.757 -1.443 1.000 1 A TYR 23.310 1
ATOM 3929 O OH . TYR 254 254 ? A 24.947 -5.912 -1.134 1.000 1 A TYR 23.310 1
ATOM 3930 H H . TYR 254 254 ? A 22.405 -1.160 -5.189 1.000 1 A TYR 23.310 1
ATOM 3931 H HA . TYR 254 254 ? A 20.408 -2.016 -3.133 1.000 1 A TYR 23.310 1
ATOM 3932 H HB2 . TYR 254 254 ? A 21.754 -0.690 -1.557 1.000 1 A TYR 23.310 1
ATOM 3933 H HB3 . TYR 254 254 ? A 22.928 -0.355 -2.818 1.000 1 A TYR 23.310 1
ATOM 3934 H HD1 . TYR 254 254 ? A 21.423 -3.058 -0.727 1.000 1 A TYR 23.310 1
ATOM 3935 H HD2 . TYR 254 254 ? A 24.618 -1.977 -3.408 1.000 1 A TYR 23.310 1
ATOM 3936 H HE1 . TYR 254 254 ? A 22.621 -5.169 -0.154 1.000 1 A TYR 23.310 1
ATOM 3937 H HE2 . TYR 254 254 ? A 25.836 -4.052 -2.802 1.000 1 A TYR 23.310 1
ATOM 3938 H HH . TYR 254 254 ? A 25.832 -5.936 -1.504 1.000 1 A TYR 23.310 1
ATOM 3939 N N . ASN 255 255 ? A 19.039 0.004 -3.562 1.000 1 A ASN 22.730 1
ATOM 3940 C CA . ASN 255 255 ? A 18.281 1.243 -3.452 1.000 1 A ASN 22.730 1
ATOM 3941 C C . ASN 255 255 ? A 18.716 1.906 -2.147 1.000 1 A ASN 22.730 1
ATOM 3942 O O . ASN 255 255 ? A 18.257 1.542 -1.068 1.000 1 A ASN 22.730 1
ATOM 3943 C CB . ASN 255 255 ? A 16.769 0.954 -3.497 1.000 1 A ASN 22.730 1
ATOM 3944 C CG . ASN 255 255 ? A 16.240 0.730 -4.903 1.000 1 A ASN 22.730 1
ATOM 3945 O OD1 . ASN 255 255 ? A 16.898 0.983 -5.899 1.000 1 A ASN 22.730 1
ATOM 3946 N ND2 . ASN 255 255 ? A 15.026 0.252 -5.029 1.000 1 A ASN 22.730 1
ATOM 3947 H H . ASN 255 255 ? A 18.604 -0.841 -3.220 1.000 1 A ASN 22.730 1
ATOM 3948 H HA . ASN 255 255 ? A 18.535 1.915 -4.272 1.000 1 A ASN 22.730 1
ATOM 3949 H HB2 . ASN 255 255 ? A 16.531 0.091 -2.875 1.000 1 A ASN 22.730 1
ATOM 3950 H HB3 . ASN 255 255 ? A 16.233 1.812 -3.091 1.000 1 A ASN 22.730 1
ATOM 3951 H HD21 . ASN 255 255 ? A 14.664 0.169 -5.968 1.000 1 A ASN 22.730 1
ATOM 3952 H HD22 . ASN 255 255 ? A 14.448 0.078 -4.218 1.000 1 A ASN 22.730 1
ATOM 3953 N N . VAL 256 256 ? A 19.665 2.833 -2.238 1.000 1 A VAL 23.050 1
ATOM 3954 C CA . VAL 256 256 ? A 20.048 3.660 -1.098 1.000 1 A VAL 23.050 1
ATOM 3955 C C . VAL 256 256 ? A 19.071 4.827 -1.063 1.000 1 A VAL 23.050 1
ATOM 3956 O O . VAL 256 256 ? A 19.250 5.821 -1.763 1.000 1 A VAL 23.050 1
ATOM 3957 C CB . VAL 256 256 ? A 21.523 4.096 -1.165 1.000 1 A VAL 23.050 1
ATOM 3958 C CG1 . VAL 256 256 ? A 21.917 4.837 0.119 1.000 1 A VAL 23.050 1
ATOM 3959 C CG2 . VAL 256 256 ? A 22.460 2.886 -1.307 1.000 1 A VAL 23.050 1
ATOM 3960 H H . VAL 256 256 ? A 20.063 3.035 -3.145 1.000 1 A VAL 23.050 1
ATOM 3961 H HA . VAL 256 256 ? A 19.924 3.088 -0.179 1.000 1 A VAL 23.050 1
ATOM 3962 H HB . VAL 256 256 ? A 21.679 4.754 -2.020 1.000 1 A VAL 23.050 1
ATOM 3963 H HG11 . VAL 256 256 ? A 21.285 5.715 0.253 1.000 1 A VAL 23.050 1
ATOM 3964 H HG12 . VAL 256 256 ? A 21.799 4.184 0.984 1.000 1 A VAL 23.050 1
ATOM 3965 H HG13 . VAL 256 256 ? A 22.954 5.167 0.054 1.000 1 A VAL 23.050 1
ATOM 3966 H HG21 . VAL 256 256 ? A 23.498 3.218 -1.281 1.000 1 A VAL 23.050 1
ATOM 3967 H HG22 . VAL 256 256 ? A 22.285 2.180 -0.495 1.000 1 A VAL 23.050 1
ATOM 3968 H HG23 . VAL 256 256 ? A 22.285 2.387 -2.261 1.000 1 A VAL 23.050 1
ATOM 3969 N N . SER 257 257 ? A 18.003 4.695 -0.276 1.000 1 A SER 23.170 1
ATOM 3970 C CA . SER 257 257 ? A 17.155 5.833 0.067 1.000 1 A SER 23.170 1
ATOM 3971 C C . SER 257 257 ? A 17.925 6.720 1.041 1.000 1 A SER 23.170 1
ATOM 3972 O O . SER 257 257 ? A 17.991 6.441 2.237 1.000 1 A SER 23.170 1
ATOM 3973 C CB . SER 257 257 ? A 15.809 5.380 0.647 1.000 1 A SER 23.170 1
ATOM 3974 O OG . SER 257 257 ? A 15.986 4.596 1.807 1.000 1 A SER 23.170 1
ATOM 3975 H H . SER 257 257 ? A 17.850 3.830 0.222 1.000 1 A SER 23.170 1
ATOM 3976 H HA . SER 257 257 ? A 16.944 6.409 -0.834 1.000 1 A SER 23.170 1
ATOM 3977 H HB2 . SER 257 257 ? A 15.274 4.796 -0.101 1.000 1 A SER 23.170 1
ATOM 3978 H HB3 . SER 257 257 ? A 15.212 6.258 0.895 1.000 1 A SER 23.170 1
ATOM 3979 H HG . SER 257 257 ? A 16.502 5.100 2.441 1.000 1 A SER 23.170 1
ATOM 3980 N N . VAL 258 258 ? A 18.540 7.785 0.533 1.000 1 A VAL 21.750 1
ATOM 3981 C CA . VAL 258 258 ? A 19.047 8.871 1.375 1.000 1 A VAL 21.750 1
ATOM 3982 C C . VAL 258 258 ? A 17.858 9.781 1.672 1.000 1 A VAL 21.750 1
ATOM 3983 O O . VAL 258 258 ? A 17.687 10.810 1.034 1.000 1 A VAL 21.750 1
ATOM 3984 C CB . VAL 258 258 ? A 20.234 9.616 0.725 1.000 1 A VAL 21.750 1
ATOM 3985 C CG1 . VAL 258 258 ? A 20.876 10.592 1.722 1.000 1 A VAL 21.750 1
ATOM 3986 C CG2 . VAL 258 258 ? A 21.331 8.646 0.265 1.000 1 A VAL 21.750 1
ATOM 3987 H H . VAL 258 258 ? A 18.529 7.916 -0.469 1.000 1 A VAL 21.750 1
ATOM 3988 H HA . VAL 258 258 ? A 19.397 8.461 2.322 1.000 1 A VAL 21.750 1
ATOM 3989 H HB . VAL 258 258 ? A 19.893 10.168 -0.150 1.000 1 A VAL 21.750 1
ATOM 3990 H HG11 . VAL 258 258 ? A 21.236 10.056 2.599 1.000 1 A VAL 21.750 1
ATOM 3991 H HG12 . VAL 258 258 ? A 21.706 11.115 1.246 1.000 1 A VAL 21.750 1
ATOM 3992 H HG13 . VAL 258 258 ? A 20.143 11.336 2.034 1.000 1 A VAL 21.750 1
ATOM 3993 H HG21 . VAL 258 258 ? A 21.664 8.034 1.103 1.000 1 A VAL 21.750 1
ATOM 3994 H HG22 . VAL 258 258 ? A 20.952 8.004 -0.530 1.000 1 A VAL 21.750 1
ATOM 3995 H HG23 . VAL 258 258 ? A 22.174 9.211 -0.132 1.000 1 A VAL 21.750 1
ATOM 3996 N N . MET 259 259 ? A 16.980 9.359 2.583 1.000 1 A MET 21.530 1
ATOM 3997 C CA . MET 259 259 ? A 16.115 10.315 3.268 1.000 1 A MET 21.530 1
ATOM 3998 C C . MET 259 259 ? A 16.849 10.795 4.507 1.000 1 A MET 21.530 1
ATOM 3999 O O . MET 259 259 ? A 17.527 10.019 5.187 1.000 1 A MET 21.530 1
ATOM 4000 C CB . MET 259 259 ? A 14.744 9.743 3.630 1.000 1 A MET 21.530 1
ATOM 4001 C CG . MET 259 259 ? A 13.872 9.508 2.392 1.000 1 A MET 21.530 1
ATOM 4002 S SD . MET 259 259 ? A 12.092 9.354 2.723 1.000 1 A MET 21.530 1
ATOM 4003 C CE . MET 259 259 ? A 12.083 8.359 4.240 1.000 1 A MET 21.530 1
ATOM 4004 H H . MET 259 259 ? A 17.163 8.482 3.049 1.000 1 A MET 21.530 1
ATOM 4005 H HA . MET 259 259 ? A 15.942 11.183 2.632 1.000 1 A MET 21.530 1
ATOM 4006 H HB2 . MET 259 259 ? A 14.237 10.466 4.268 1.000 1 A MET 21.530 1
ATOM 4007 H HB3 . MET 259 259 ? A 14.868 8.813 4.184 1.000 1 A MET 21.530 1
ATOM 4008 H HG2 . MET 259 259 ? A 14.216 8.600 1.896 1.000 1 A MET 21.530 1
ATOM 4009 H HG3 . MET 259 259 ? A 14.006 10.340 1.701 1.000 1 A MET 21.530 1
ATOM 4010 H HE1 . MET 259 259 ? A 12.518 8.927 5.062 1.000 1 A MET 21.530 1
ATOM 4011 H HE2 . MET 259 259 ? A 11.054 8.105 4.495 1.000 1 A MET 21.530 1
ATOM 4012 H HE3 . MET 259 259 ? A 12.652 7.442 4.085 1.000 1 A MET 21.530 1
ATOM 4013 N N . GLU 260 260 ? A 16.728 12.084 4.785 1.000 1 A GLU 20.030 1
ATOM 4014 C CA . GLU 260 260 ? A 17.253 12.683 5.997 1.000 1 A GLU 20.030 1
ATOM 4015 C C . GLU 260 260 ? A 16.742 11.893 7.220 1.000 1 A GLU 20.030 1
ATOM 4016 O O . GLU 260 260 ? A 15.544 11.743 7.447 1.000 1 A GLU 20.030 1
ATOM 4017 C CB . GLU 260 260 ? A 16.856 14.170 5.999 1.000 1 A GLU 20.030 1
ATOM 4018 C CG . GLU 260 260 ? A 17.940 15.058 6.621 1.000 1 A GLU 20.030 1
ATOM 4019 C CD . GLU 260 260 ? A 17.656 16.560 6.455 1.000 1 A GLU 20.030 1
ATOM 4020 O OE1 . GLU 260 260 ? A 18.625 17.327 6.662 1.000 1 A GLU 20.030 1
ATOM 4021 O OE2 . GLU 260 260 ? A 16.509 16.915 6.115 1.000 1 A GLU 20.030 1
ATOM 4022 H H . GLU 260 260 ? A 16.142 12.665 4.202 1.000 1 A GLU 20.030 1
ATOM 4023 H HA . GLU 260 260 ? A 18.340 12.614 5.958 1.000 1 A GLU 20.030 1
ATOM 4024 H HB2 . GLU 260 260 ? A 16.719 14.499 4.969 1.000 1 A GLU 20.030 1
ATOM 4025 H HB3 . GLU 260 260 ? A 15.912 14.301 6.528 1.000 1 A GLU 20.030 1
ATOM 4026 H HG2 . GLU 260 260 ? A 18.032 14.812 7.678 1.000 1 A GLU 20.030 1
ATOM 4027 H HG3 . GLU 260 260 ? A 18.891 14.824 6.142 1.000 1 A GLU 20.030 1
ATOM 4028 N N . GLY 261 261 ? A 17.666 11.300 7.978 1.000 1 A GLY 20.980 1
ATOM 4029 C CA . GLY 261 261 ? A 17.403 10.839 9.337 1.000 1 A GLY 20.980 1
ATOM 4030 C C . GLY 261 261 ? A 16.839 9.433 9.587 1.000 1 A GLY 20.980 1
ATOM 4031 O O . GLY 261 261 ? A 16.755 9.115 10.771 1.000 1 A GLY 20.980 1
ATOM 4032 H H . GLY 261 261 ? A 18.627 11.360 7.673 1.000 1 A GLY 20.980 1
ATOM 4033 H HA2 . GLY 261 261 ? A 16.706 11.539 9.797 1.000 1 A GLY 20.980 1
ATOM 4034 H HA3 . GLY 261 261 ? A 18.334 10.910 9.899 1.000 1 A GLY 20.980 1
ATOM 4035 N N . ARG 262 262 ? A 16.492 8.555 8.619 1.000 1 A ARG 21.940 1
ATOM 4036 C CA . ARG 262 262 ? A 16.022 7.177 8.959 1.000 1 A ARG 21.940 1
ATOM 4037 C C . ARG 262 262 ? A 16.301 6.039 7.955 1.000 1 A ARG 21.940 1
ATOM 4038 O O . ARG 262 262 ? A 16.001 6.135 6.775 1.000 1 A ARG 21.940 1
ATOM 4039 C CB . ARG 262 262 ? A 14.515 7.169 9.317 1.000 1 A ARG 21.940 1
ATOM 4040 C CG . ARG 262 262 ? A 14.216 7.863 10.656 1.000 1 A ARG 21.940 1
ATOM 4041 C CD . ARG 262 262 ? A 12.820 7.611 11.209 1.000 1 A ARG 21.940 1
ATOM 4042 N NE . ARG 262 262 ? A 12.636 8.383 12.452 1.000 1 A ARG 21.940 1
ATOM 4043 C CZ . ARG 262 262 ? A 11.577 8.364 13.239 1.000 1 A ARG 21.940 1
ATOM 4044 N NH1 . ARG 262 262 ? A 10.564 7.577 13.020 1.000 1 A ARG 21.940 1
ATOM 4045 N NH2 . ARG 262 262 ? A 11.506 9.150 14.269 1.000 1 A ARG 21.940 1
ATOM 4046 H H . ARG 262 262 ? A 16.529 8.852 7.654 1.000 1 A ARG 21.940 1
ATOM 4047 H HA . ARG 262 262 ? A 16.554 6.897 9.868 1.000 1 A ARG 21.940 1
ATOM 4048 H HB2 . ARG 262 262 ? A 13.945 7.647 8.520 1.000 1 A ARG 21.940 1
ATOM 4049 H HB3 . ARG 262 262 ? A 14.180 6.135 9.395 1.000 1 A ARG 21.940 1
ATOM 4050 H HG2 . ARG 262 262 ? A 14.314 8.940 10.518 1.000 1 A ARG 21.940 1
ATOM 4051 H HG3 . ARG 262 262 ? A 14.929 7.517 11.404 1.000 1 A ARG 21.940 1
ATOM 4052 H HD2 . ARG 262 262 ? A 12.703 6.545 11.406 1.000 1 A ARG 21.940 1
ATOM 4053 H HD3 . ARG 262 262 ? A 12.085 7.925 10.469 1.000 1 A ARG 21.940 1
ATOM 4054 H HE . ARG 262 262 ? A 13.372 9.034 12.687 1.000 1 A ARG 21.940 1
ATOM 4055 H HH11 . ARG 262 262 ? A 9.765 7.596 13.638 1.000 1 A ARG 21.940 1
ATOM 4056 H HH12 . ARG 262 262 ? A 10.574 6.986 12.200 1.000 1 A ARG 21.940 1
ATOM 4057 H HH21 . ARG 262 262 ? A 12.234 9.828 14.442 1.000 1 A ARG 21.940 1
ATOM 4058 H HH22 . ARG 262 262 ? A 10.706 9.112 14.885 1.000 1 A ARG 21.940 1
ATOM 4059 N N . GLN 263 263 ? A 16.746 4.935 8.577 1.000 1 A GLN 21.160 1
ATOM 4060 C CA . GLN 263 263 ? A 16.625 3.484 8.324 1.000 1 A GLN 21.160 1
ATOM 4061 C C . GLN 263 263 ? A 17.192 2.822 7.053 1.000 1 A GLN 21.160 1
ATOM 4062 O O . GLN 263 263 ? A 16.817 3.084 5.917 1.000 1 A GLN 21.160 1
ATOM 4063 C CB . GLN 263 263 ? A 15.221 2.968 8.681 1.000 1 A GLN 21.160 1
ATOM 4064 C CG . GLN 263 263 ? A 14.993 3.001 10.205 1.000 1 A GLN 21.160 1
ATOM 4065 C CD . GLN 263 263 ? A 13.656 2.409 10.641 1.000 1 A GLN 21.160 1
ATOM 4066 O OE1 . GLN 263 263 ? A 12.794 2.066 9.854 1.000 1 A GLN 21.160 1
ATOM 4067 N NE2 . GLN 263 263 ? A 13.424 2.277 11.929 1.000 1 A GLN 21.160 1
ATOM 4068 H H . GLN 263 263 ? A 17.056 5.137 9.517 1.000 1 A GLN 21.160 1
ATOM 4069 H HA . GLN 263 263 ? A 17.257 3.070 9.110 1.000 1 A GLN 21.160 1
ATOM 4070 H HB2 . GLN 263 263 ? A 15.128 1.935 8.345 1.000 1 A GLN 21.160 1
ATOM 4071 H HB3 . GLN 263 263 ? A 14.466 3.566 8.171 1.000 1 A GLN 21.160 1
ATOM 4072 H HG2 . GLN 263 263 ? A 15.038 4.031 10.561 1.000 1 A GLN 21.160 1
ATOM 4073 H HG3 . GLN 263 263 ? A 15.782 2.434 10.698 1.000 1 A GLN 21.160 1
ATOM 4074 H HE21 . GLN 263 263 ? A 12.548 1.836 12.168 1.000 1 A GLN 21.160 1
ATOM 4075 H HE22 . GLN 263 263 ? A 14.130 2.493 12.618 1.000 1 A GLN 21.160 1
ATOM 4076 N N . VAL 264 264 ? A 18.054 1.836 7.329 1.000 1 A VAL 21.610 1
ATOM 4077 C CA . VAL 264 264 ? A 18.650 0.871 6.403 1.000 1 A VAL 21.610 1
ATOM 4078 C C . VAL 264 264 ? A 17.703 -0.322 6.265 1.000 1 A VAL 21.610 1
ATOM 4079 O O . VAL 264 264 ? A 17.494 -1.070 7.219 1.000 1 A VAL 21.610 1
ATOM 4080 C CB . VAL 264 264 ? A 20.026 0.419 6.944 1.000 1 A VAL 21.610 1
ATOM 4081 C CG1 . VAL 264 264 ? A 20.713 -0.591 6.018 1.000 1 A VAL 21.610 1
ATOM 4082 C CG2 . VAL 264 264 ? A 20.980 1.610 7.120 1.000 1 A VAL 21.610 1
ATOM 4083 H H . VAL 264 264 ? A 18.246 1.664 8.306 1.000 1 A VAL 21.610 1
ATOM 4084 H HA . VAL 264 264 ? A 18.787 1.339 5.428 1.000 1 A VAL 21.610 1
ATOM 4085 H HB . VAL 264 264 ? A 19.892 -0.050 7.919 1.000 1 A VAL 21.610 1
ATOM 4086 H HG11 . VAL 264 264 ? A 20.893 -0.141 5.041 1.000 1 A VAL 21.610 1
ATOM 4087 H HG12 . VAL 264 264 ? A 20.085 -1.473 5.892 1.000 1 A VAL 21.610 1
ATOM 4088 H HG13 . VAL 264 264 ? A 21.662 -0.905 6.451 1.000 1 A VAL 21.610 1
ATOM 4089 H HG21 . VAL 264 264 ? A 21.952 1.257 7.463 1.000 1 A VAL 21.610 1
ATOM 4090 H HG22 . VAL 264 264 ? A 20.591 2.304 7.866 1.000 1 A VAL 21.610 1
ATOM 4091 H HG23 . VAL 264 264 ? A 21.101 2.135 6.173 1.000 1 A VAL 21.610 1
ATOM 4092 N N . LEU 265 265 ? A 17.142 -0.511 5.074 1.000 1 A LEU 21.550 1
ATOM 4093 C CA . LEU 265 265 ? A 16.332 -1.677 4.734 1.000 1 A LEU 21.550 1
ATOM 4094 C C . LEU 265 265 ? A 17.248 -2.779 4.175 1.000 1 A LEU 21.550 1
ATOM 4095 O O . LEU 265 265 ? A 17.830 -2.623 3.102 1.000 1 A LEU 21.550 1
ATOM 4096 C CB . LEU 265 265 ? A 15.243 -1.242 3.732 1.000 1 A LEU 21.550 1
ATOM 4097 C CG . LEU 265 265 ? A 14.010 -2.164 3.747 1.000 1 A LEU 21.550 1
ATOM 4098 C CD1 . LEU 265 265 ? A 12.969 -1.655 4.746 1.000 1 A LEU 21.550 1
ATOM 4099 C CD2 . LEU 265 265 ? A 13.359 -2.228 2.367 1.000 1 A LEU 21.550 1
ATOM 4100 H H . LEU 265 265 ? A 17.309 0.172 4.349 1.000 1 A LEU 21.550 1
ATOM 4101 H HA . LEU 265 265 ? A 15.843 -2.042 5.638 1.000 1 A LEU 21.550 1
ATOM 4102 H HB2 . LEU 265 265 ? A 15.677 -1.222 2.732 1.000 1 A LEU 21.550 1
ATOM 4103 H HB3 . LEU 265 265 ? A 14.919 -0.226 3.955 1.000 1 A LEU 21.550 1
ATOM 4104 H HG . LEU 265 265 ? A 14.312 -3.175 4.024 1.000 1 A LEU 21.550 1
ATOM 4105 H HD11 . LEU 265 265 ? A 12.619 -0.664 4.455 1.000 1 A LEU 21.550 1
ATOM 4106 H HD12 . LEU 265 265 ? A 13.406 -1.598 5.743 1.000 1 A LEU 21.550 1
ATOM 4107 H HD13 . LEU 265 265 ? A 12.119 -2.337 4.774 1.000 1 A LEU 21.550 1
ATOM 4108 H HD21 . LEU 265 265 ? A 12.494 -2.890 2.393 1.000 1 A LEU 21.550 1
ATOM 4109 H HD22 . LEU 265 265 ? A 13.035 -1.233 2.062 1.000 1 A LEU 21.550 1
ATOM 4110 H HD23 . LEU 265 265 ? A 14.071 -2.608 1.635 1.000 1 A LEU 21.550 1
ATOM 4111 N N . LEU 266 266 ? A 17.388 -3.898 4.890 1.000 1 A LEU 21.660 1
ATOM 4112 C CA . LEU 266 266 ? A 18.112 -5.078 4.405 1.000 1 A LEU 21.660 1
ATOM 4113 C C . LEU 266 266 ? A 17.104 -6.133 3.942 1.000 1 A LEU 21.660 1
ATOM 4114 O O . LEU 266 266 ? A 16.590 -6.912 4.739 1.000 1 A LEU 21.660 1
ATOM 4115 C CB . LEU 266 266 ? A 19.072 -5.613 5.485 1.000 1 A LEU 21.660 1
ATOM 4116 C CG . LEU 266 266 ? A 20.247 -4.679 5.829 1.000 1 A LEU 21.660 1
ATOM 4117 C CD1 . LEU 266 266 ? A 21.032 -5.254 7.008 1.000 1 A LEU 21.660 1
ATOM 4118 C CD2 . LEU 266 266 ? A 21.219 -4.495 4.658 1.000 1 A LEU 21.660 1
ATOM 4119 H H . LEU 266 266 ? A 16.922 -3.958 5.784 1.000 1 A LEU 21.660 1
ATOM 4120 H HA . LEU 266 266 ? A 18.711 -4.814 3.533 1.000 1 A LEU 21.660 1
ATOM 4121 H HB2 . LEU 266 266 ? A 18.497 -5.801 6.392 1.000 1 A LEU 21.660 1
ATOM 4122 H HB3 . LEU 266 266 ? A 19.477 -6.567 5.149 1.000 1 A LEU 21.660 1
ATOM 4123 H HG . LEU 266 266 ? A 19.857 -3.706 6.127 1.000 1 A LEU 21.660 1
ATOM 4124 H HD11 . LEU 266 266 ? A 20.371 -5.369 7.867 1.000 1 A LEU 21.660 1
ATOM 4125 H HD12 . LEU 266 266 ? A 21.836 -4.572 7.284 1.000 1 A LEU 21.660 1
ATOM 4126 H HD13 . LEU 266 266 ? A 21.454 -6.224 6.746 1.000 1 A LEU 21.660 1
ATOM 4127 H HD21 . LEU 266 266 ? A 21.582 -5.463 4.314 1.000 1 A LEU 21.660 1
ATOM 4128 H HD22 . LEU 266 266 ? A 22.064 -3.885 4.980 1.000 1 A LEU 21.660 1
ATOM 4129 H HD23 . LEU 266 266 ? A 20.721 -3.974 3.841 1.000 1 A LEU 21.660 1
ATOM 4130 N N . GLN 267 267 ? A 16.823 -6.160 2.641 1.000 1 A GLN 21.910 1
ATOM 4131 C CA . GLN 267 267 ? A 16.083 -7.252 2.011 1.000 1 A GLN 21.910 1
ATOM 4132 C C . GLN 267 267 ? A 17.067 -8.342 1.555 1.000 1 A GLN 21.910 1
ATOM 4133 O O . GLN 267 267 ? A 17.949 -8.066 0.734 1.000 1 A GLN 21.910 1
ATOM 4134 C CB . GLN 267 267 ? A 15.265 -6.732 0.824 1.000 1 A GLN 21.910 1
ATOM 4135 C CG . GLN 267 267 ? A 14.009 -5.959 1.257 1.000 1 A GLN 21.910 1
ATOM 4136 C CD . GLN 267 267 ? A 13.200 -5.487 0.050 1.000 1 A GLN 21.910 1
ATOM 4137 O OE1 . GLN 267 267 ? A 13.731 -5.272 -1.028 1.000 1 A GLN 21.910 1
ATOM 4138 N NE2 . GLN 267 267 ? A 11.902 -5.322 0.176 1.000 1 A GLN 21.910 1
ATOM 4139 H H . GLN 267 267 ? A 17.236 -5.458 2.043 1.000 1 A GLN 21.910 1
ATOM 4140 H HA . GLN 267 267 ? A 15.378 -7.669 2.730 1.000 1 A GLN 21.910 1
ATOM 4141 H HB2 . GLN 267 267 ? A 15.897 -6.098 0.202 1.000 1 A GLN 21.910 1
ATOM 4142 H HB3 . GLN 267 267 ? A 14.943 -7.584 0.226 1.000 1 A GLN 21.910 1
ATOM 4143 H HG2 . GLN 267 267 ? A 13.384 -6.608 1.870 1.000 1 A GLN 21.910 1
ATOM 4144 H HG3 . GLN 267 267 ? A 14.292 -5.090 1.850 1.000 1 A GLN 21.910 1
ATOM 4145 H HE21 . GLN 267 267 ? A 11.411 -5.541 1.031 1.000 1 A GLN 21.910 1
ATOM 4146 H HE22 . GLN 267 267 ? A 11.395 -5.103 -0.670 1.000 1 A GLN 21.910 1
ATOM 4147 N N . PRO 268 268 ? A 16.953 -9.589 2.040 1.000 1 A PRO 22.090 1
ATOM 4148 C CA . PRO 268 268 ? A 17.764 -10.674 1.515 1.000 1 A PRO 22.090 1
ATOM 4149 C C . PRO 268 268 ? A 17.333 -11.023 0.083 1.000 1 A PRO 22.090 1
ATOM 4150 O O . PRO 268 268 ? A 16.193 -11.401 -0.181 1.000 1 A PRO 22.090 1
ATOM 4151 C CB . PRO 268 268 ? A 17.633 -11.830 2.510 1.000 1 A PRO 22.090 1
ATOM 4152 C CG . PRO 268 268 ? A 16.384 -11.517 3.337 1.000 1 A PRO 22.090 1
ATOM 4153 C CD . PRO 268 268 ? A 16.115 -10.026 3.144 1.000 1 A PRO 22.090 1
ATOM 4154 H HA . PRO 268 268 ? A 18.808 -10.361 1.499 1.000 1 A PRO 22.090 1
ATOM 4155 H HB2 . PRO 268 268 ? A 17.542 -12.792 2.006 1.000 1 A PRO 22.090 1
ATOM 4156 H HB3 . PRO 268 268 ? A 18.504 -11.835 3.166 1.000 1 A PRO 22.090 1
ATOM 4157 H HG2 . PRO 268 268 ? A 15.539 -12.088 2.952 1.000 1 A PRO 22.090 1
ATOM 4158 H HG3 . PRO 268 268 ? A 16.543 -11.751 4.390 1.000 1 A PRO 22.090 1
ATOM 4159 H HD2 . PRO 268 268 ? A 15.061 -9.871 2.913 1.000 1 A PRO 22.090 1
ATOM 4160 H HD3 . PRO 268 268 ? A 16.383 -9.481 4.050 1.000 1 A PRO 22.090 1
ATOM 4161 N N . ARG 269 269 ? A 18.282 -10.924 -0.856 1.000 1 A ARG 23.380 1
ATOM 4162 C CA . ARG 269 269 ? A 18.155 -11.457 -2.222 1.000 1 A ARG 23.380 1
ATOM 4163 C C . ARG 269 269 ? A 17.956 -12.975 -2.184 1.000 1 A ARG 23.380 1
ATOM 4164 O O . ARG 269 269 ? A 18.522 -13.659 -1.337 1.000 1 A ARG 23.380 1
ATOM 4165 C CB . ARG 269 269 ? A 19.409 -11.110 -3.057 1.000 1 A ARG 23.380 1
ATOM 4166 C CG . ARG 269 269 ? A 19.137 -10.099 -4.181 1.000 1 A ARG 23.380 1
ATOM 4167 C CD . ARG 269 269 ? A 20.404 -9.910 -5.030 1.000 1 A ARG 23.380 1
ATOM 4168 N NE . ARG 269 269 ? A 20.217 -8.927 -6.118 1.000 1 A ARG 23.380 1
ATOM 4169 C CZ . ARG 269 269 ? A 21.131 -8.561 -7.003 1.000 1 A ARG 23.380 1
ATOM 4170 N NH1 . ARG 269 269 ? A 22.327 -9.077 -7.032 1.000 1 A ARG 23.380 1
ATOM 4171 N NH2 . ARG 269 269 ? A 20.894 -7.635 -7.887 1.000 1 A ARG 23.380 1
ATOM 4172 H H . ARG 269 269 ? A 19.167 -10.534 -0.565 1.000 1 A ARG 23.380 1
ATOM 4173 H HA . ARG 269 269 ? A 17.263 -11.015 -2.667 1.000 1 A ARG 23.380 1
ATOM 4174 H HB2 . ARG 269 269 ? A 19.800 -12.020 -3.511 1.000 1 A ARG 23.380 1
ATOM 4175 H HB3 . ARG 269 269 ? A 20.192 -10.717 -2.408 1.000 1 A ARG 23.380 1
ATOM 4176 H HG2 . ARG 269 269 ? A 18.331 -10.469 -4.815 1.000 1 A ARG 23.380 1
ATOM 4177 H HG3 . ARG 269 269 ? A 18.840 -9.145 -3.744 1.000 1 A ARG 23.380 1
ATOM 4178 H HD2 . ARG 269 269 ? A 21.208 -9.571 -4.376 1.000 1 A ARG 23.380 1
ATOM 4179 H HD3 . ARG 269 269 ? A 20.684 -10.873 -5.456 1.000 1 A ARG 23.380 1
ATOM 4180 H HE . ARG 269 269 ? A 19.340 -8.426 -6.131 1.000 1 A ARG 23.380 1
ATOM 4181 H HH11 . ARG 269 269 ? A 23.008 -8.662 -7.651 1.000 1 A ARG 23.380 1
ATOM 4182 H HH12 . ARG 269 269 ? A 22.595 -9.756 -6.334 1.000 1 A ARG 23.380 1
ATOM 4183 H HH21 . ARG 269 269 ? A 21.641 -7.363 -8.511 1.000 1 A ARG 23.380 1
ATOM 4184 H HH22 . ARG 269 269 ? A 19.993 -7.182 -7.940 1.000 1 A ARG 23.380 1
ATOM 4185 N N . LYS 270 270 ? A 17.243 -13.502 -3.184 1.000 1 A LYS 25.690 1
ATOM 4186 C CA . LYS 270 270 ? A 17.189 -14.933 -3.532 1.000 1 A LYS 25.690 1
ATOM 4187 C C . LYS 270 270 ? A 18.605 -15.535 -3.540 1.000 1 A LYS 25.690 1
ATOM 4188 O O . LYS 270 270 ? A 19.442 -15.106 -4.332 1.000 1 A LYS 25.690 1
ATOM 4189 C CB . LYS 270 270 ? A 16.535 -15.089 -4.923 1.000 1 A LYS 25.690 1
ATOM 4190 C CG . LYS 270 270 ? A 15.035 -14.739 -4.932 1.000 1 A LYS 25.690 1
ATOM 4191 C CD . LYS 270 270 ? A 14.409 -14.853 -6.335 1.000 1 A LYS 25.690 1
ATOM 4192 C CE . LYS 270 270 ? A 12.900 -14.566 -6.245 1.000 1 A LYS 25.690 1
ATOM 4193 N NZ . LYS 270 270 ? A 12.204 -14.635 -7.558 1.000 1 A LYS 25.690 1
ATOM 4194 H H . LYS 270 270 ? A 16.774 -12.847 -3.793 1.000 1 A LYS 25.690 1
ATOM 4195 H HA . LYS 270 270 ? A 16.596 -15.461 -2.787 1.000 1 A LYS 25.690 1
ATOM 4196 H HB2 . LYS 270 270 ? A 16.644 -16.126 -5.242 1.000 1 A LYS 25.690 1
ATOM 4197 H HB3 . LYS 270 270 ? A 17.059 -14.459 -5.641 1.000 1 A LYS 25.690 1
ATOM 4198 H HG2 . LYS 270 270 ? A 14.898 -13.720 -4.572 1.000 1 A LYS 25.690 1
ATOM 4199 H HG3 . LYS 270 270 ? A 14.516 -15.417 -4.254 1.000 1 A LYS 25.690 1
ATOM 4200 H HD2 . LYS 270 270 ? A 14.884 -14.133 -7.001 1.000 1 A LYS 25.690 1
ATOM 4201 H HD3 . LYS 270 270 ? A 14.568 -15.861 -6.719 1.000 1 A LYS 25.690 1
ATOM 4202 H HE2 . LYS 270 270 ? A 12.453 -15.283 -5.557 1.000 1 A LYS 25.690 1
ATOM 4203 H HE3 . LYS 270 270 ? A 12.760 -13.578 -5.808 1.000 1 A LYS 25.690 1
ATOM 4204 H HZ1 . LYS 270 270 ? A 12.560 -13.942 -8.201 1.000 1 A LYS 25.690 1
ATOM 4205 H HZ2 . LYS 270 270 ? A 11.220 -14.447 -7.429 1.000 1 A LYS 25.690 1
ATOM 4206 H HZ3 . LYS 270 270 ? A 12.280 -15.555 -7.968 1.000 1 A LYS 25.690 1
ATOM 4207 N N . TRP 271 271 ? A 18.864 -16.518 -2.678 1.000 1 A TRP 23.200 1
ATOM 4208 C CA . TRP 271 271 ? A 20.132 -17.253 -2.641 1.000 1 A TRP 23.200 1
ATOM 4209 C C . TRP 271 271 ? A 20.113 -18.379 -3.686 1.000 1 A TRP 23.200 1
ATOM 4210 O O . TRP 271 271 ? A 19.274 -19.276 -3.593 1.000 1 A TRP 23.200 1
ATOM 4211 C CB . TRP 271 271 ? A 20.389 -17.822 -1.237 1.000 1 A TRP 23.200 1
ATOM 4212 C CG . TRP 271 271 ? A 20.946 -16.850 -0.242 1.000 1 A TRP 23.200 1
ATOM 4213 C CD1 . TRP 271 271 ? A 20.319 -15.747 0.224 1.000 1 A TRP 23.200 1
ATOM 4214 C CD2 . TRP 271 271 ? A 22.233 -16.890 0.454 1.000 1 A TRP 23.200 1
ATOM 4215 N NE1 . TRP 271 271 ? A 21.135 -15.080 1.114 1.000 1 A TRP 23.200 1
ATOM 4216 C CE2 . TRP 271 271 ? A 22.323 -15.747 1.305 1.000 1 A TRP 23.200 1
ATOM 4217 C CE3 . TRP 271 271 ? A 23.324 -17.787 0.468 1.000 1 A TRP 23.200 1
ATOM 4218 C CZ2 . TRP 271 271 ? A 23.436 -15.499 2.120 1.000 1 A TRP 23.200 1
ATOM 4219 C CZ3 . TRP 271 271 ? A 24.446 -17.551 1.287 1.000 1 A TRP 23.200 1
ATOM 4220 C CH2 . TRP 271 271 ? A 24.503 -16.411 2.110 1.000 1 A TRP 23.200 1
ATOM 4221 H H . TRP 271 271 ? A 18.144 -16.793 -2.025 1.000 1 A TRP 23.200 1
ATOM 4222 H HA . TRP 271 271 ? A 20.949 -16.565 -2.859 1.000 1 A TRP 23.200 1
ATOM 4223 H HB2 . TRP 271 271 ? A 21.107 -18.638 -1.327 1.000 1 A TRP 23.200 1
ATOM 4224 H HB3 . TRP 271 271 ? A 19.469 -18.250 -0.840 1.000 1 A TRP 23.200 1
ATOM 4225 H HD1 . TRP 271 271 ? A 19.321 -15.440 -0.052 1.000 1 A TRP 23.200 1
ATOM 4226 H HE1 . TRP 271 271 ? A 20.857 -14.238 1.598 1.000 1 A TRP 23.200 1
ATOM 4227 H HE3 . TRP 271 271 ? A 23.288 -18.673 -0.149 1.000 1 A TRP 23.200 1
ATOM 4228 H HZ2 . TRP 271 271 ? A 23.463 -14.628 2.759 1.000 1 A TRP 23.200 1
ATOM 4229 H HZ3 . TRP 271 271 ? A 25.267 -18.252 1.290 1.000 1 A TRP 23.200 1
ATOM 4230 H HH2 . TRP 271 271 ? A 25.362 -16.241 2.743 1.000 1 A TRP 23.200 1
ATOM 4231 N N . PRO 272 272 ? A 21.021 -18.389 -4.676 1.000 1 A PRO 25.660 1
ATOM 4232 C CA . PRO 272 272 ? A 21.172 -19.521 -5.575 1.000 1 A PRO 25.660 1
ATOM 4233 C C . PRO 272 272 ? A 22.101 -20.551 -4.916 1.000 1 A PRO 25.660 1
ATOM 4234 O O . PRO 272 272 ? A 23.309 -20.538 -5.129 1.000 1 A PRO 25.660 1
ATOM 4235 C CB . PRO 272 272 ? A 21.713 -18.910 -6.870 1.000 1 A PRO 25.660 1
ATOM 4236 C CG . PRO 272 272 ? A 22.569 -17.738 -6.383 1.000 1 A PRO 25.660 1
ATOM 4237 C CD . PRO 272 272 ? A 21.929 -17.315 -5.059 1.000 1 A PRO 25.660 1
ATOM 4238 H HA . PRO 272 272 ? A 20.211 -19.992 -5.781 1.000 1 A PRO 25.660 1
ATOM 4239 H HB2 . PRO 272 272 ? A 22.293 -19.623 -7.456 1.000 1 A PRO 25.660 1
ATOM 4240 H HB3 . PRO 272 272 ? A 20.881 -18.526 -7.460 1.000 1 A PRO 25.660 1
ATOM 4241 H HG2 . PRO 272 272 ? A 22.571 -16.921 -7.104 1.000 1 A PRO 25.660 1
ATOM 4242 H HG3 . PRO 272 272 ? A 23.588 -18.078 -6.199 1.000 1 A PRO 25.660 1
ATOM 4243 H HD2 . PRO 272 272 ? A 21.369 -16.393 -5.212 1.000 1 A PRO 25.660 1
ATOM 4244 H HD3 . PRO 272 272 ? A 22.697 -17.167 -4.299 1.000 1 A PRO 25.660 1
ATOM 4245 N N . GLY 273 273 ? A 21.558 -21.428 -4.071 1.000 1 A GLY 29.090 1
ATOM 4246 C CA . GLY 273 273 ? A 22.348 -22.474 -3.414 1.000 1 A GLY 29.090 1
ATOM 4247 C C . GLY 273 273 ? A 21.539 -23.329 -2.438 1.000 1 A GLY 29.090 1
ATOM 4248 O O . GLY 273 273 ? A 20.572 -22.858 -1.847 1.000 1 A GLY 29.090 1
ATOM 4249 H H . GLY 273 273 ? A 20.589 -21.321 -3.808 1.000 1 A GLY 29.090 1
ATOM 4250 H HA2 . GLY 273 273 ? A 23.166 -22.014 -2.860 1.000 1 A GLY 29.090 1
ATOM 4251 H HA3 . GLY 273 273 ? A 22.782 -23.119 -4.177 1.000 1 A GLY 29.090 1
ATOM 4252 N N . LYS 274 274 ? A 21.921 -24.605 -2.290 1.000 1 A LYS 28.730 1
ATOM 4253 C CA . LYS 274 274 ? A 21.281 -25.576 -1.385 1.000 1 A LYS 28.730 1
ATOM 4254 C C . LYS 274 274 ? A 21.754 -25.332 0.057 1.000 1 A LYS 28.730 1
ATOM 4255 O O . LYS 274 274 ? A 22.820 -25.805 0.442 1.000 1 A LYS 28.730 1
ATOM 4256 C CB . LYS 274 274 ? A 21.607 -27.016 -1.835 1.000 1 A LYS 28.730 1
ATOM 4257 C CG . LYS 274 274 ? A 21.009 -27.412 -3.197 1.000 1 A LYS 28.730 1
ATOM 4258 C CD . LYS 274 274 ? A 21.398 -28.858 -3.543 1.000 1 A LYS 28.730 1
ATOM 4259 C CE . LYS 274 274 ? A 20.826 -29.283 -4.901 1.000 1 A LYS 28.730 1
ATOM 4260 N NZ . LYS 274 274 ? A 21.189 -30.687 -5.220 1.000 1 A LYS 28.730 1
ATOM 4261 H H . LYS 274 274 ? A 22.775 -24.892 -2.746 1.000 1 A LYS 28.730 1
ATOM 4262 H HA . LYS 274 274 ? A 20.200 -25.437 -1.400 1.000 1 A LYS 28.730 1
ATOM 4263 H HB2 . LYS 274 274 ? A 22.689 -27.140 -1.872 1.000 1 A LYS 28.730 1
ATOM 4264 H HB3 . LYS 274 274 ? A 21.222 -27.702 -1.080 1.000 1 A LYS 28.730 1
ATOM 4265 H HG2 . LYS 274 274 ? A 21.387 -26.745 -3.971 1.000 1 A LYS 28.730 1
ATOM 4266 H HG3 . LYS 274 274 ? A 19.923 -27.327 -3.153 1.000 1 A LYS 28.730 1
ATOM 4267 H HD2 . LYS 274 274 ? A 21.017 -29.519 -2.765 1.000 1 A LYS 28.730 1
ATOM 4268 H HD3 . LYS 274 274 ? A 22.485 -28.936 -3.564 1.000 1 A LYS 28.730 1
ATOM 4269 H HE2 . LYS 274 274 ? A 21.208 -28.608 -5.667 1.000 1 A LYS 28.730 1
ATOM 4270 H HE3 . LYS 274 274 ? A 19.742 -29.173 -4.868 1.000 1 A LYS 28.730 1
ATOM 4271 H HZ1 . LYS 274 274 ? A 20.829 -31.308 -4.510 1.000 1 A LYS 28.730 1
ATOM 4272 H HZ2 . LYS 274 274 ? A 22.193 -30.797 -5.247 1.000 1 A LYS 28.730 1
ATOM 4273 H HZ3 . LYS 274 274 ? A 20.800 -30.966 -6.110 1.000 1 A LYS 28.730 1
ATOM 4274 N N . VAL 275 275 ? A 20.984 -24.586 0.846 1.000 1 A VAL 29.390 1
ATOM 4275 C CA . VAL 275 275 ? A 21.193 -24.470 2.302 1.000 1 A VAL 29.390 1
ATOM 4276 C C . VAL 275 275 ? A 20.493 -25.657 2.963 1.000 1 A VAL 29.390 1
ATOM 4277 O O . VAL 275 275 ? A 19.275 -25.758 2.845 1.000 1 A VAL 29.390 1
ATOM 4278 C CB . VAL 275 275 ? A 20.662 -23.127 2.845 1.000 1 A VAL 29.390 1
ATOM 4279 C CG1 . VAL 275 275 ? A 20.913 -22.995 4.352 1.000 1 A VAL 29.390 1
ATOM 4280 C CG2 . VAL 275 275 ? A 21.325 -21.936 2.140 1.000 1 A VAL 29.390 1
ATOM 4281 H H . VAL 275 275 ? A 20.151 -24.172 0.452 1.000 1 A VAL 29.390 1
ATOM 4282 H HA . VAL 275 275 ? A 22.257 -24.524 2.530 1.000 1 A VAL 29.390 1
ATOM 4283 H HB . VAL 275 275 ? A 19.589 -23.063 2.666 1.000 1 A VAL 29.390 1
ATOM 4284 H HG11 . VAL 275 275 ? A 20.516 -22.046 4.714 1.000 1 A VAL 29.390 1
ATOM 4285 H HG12 . VAL 275 275 ? A 20.420 -23.796 4.903 1.000 1 A VAL 29.390 1
ATOM 4286 H HG13 . VAL 275 275 ? A 21.981 -23.036 4.565 1.000 1 A VAL 29.390 1
ATOM 4287 H HG21 . VAL 275 275 ? A 20.959 -21.005 2.571 1.000 1 A VAL 29.390 1
ATOM 4288 H HG22 . VAL 275 275 ? A 21.083 -21.938 1.078 1.000 1 A VAL 29.390 1
ATOM 4289 H HG23 . VAL 275 275 ? A 22.407 -21.984 2.266 1.000 1 A VAL 29.390 1
ATOM 4290 N N . ILE 276 276 ? A 21.249 -26.561 3.593 1.000 1 A ILE 30.300 1
ATOM 4291 C CA . ILE 276 276 ? A 20.703 -27.800 4.180 1.000 1 A ILE 30.300 1
ATOM 4292 C C . ILE 276 276 ? A 20.359 -27.610 5.661 1.000 1 A ILE 30.300 1
ATOM 4293 O O . ILE 276 276 ? A 19.299 -28.071 6.086 1.000 1 A ILE 30.300 1
ATOM 4294 C CB . ILE 276 276 ? A 21.643 -29.003 3.907 1.000 1 A ILE 30.300 1
ATOM 4295 C CG1 . ILE 276 276 ? A 21.700 -29.242 2.378 1.000 1 A ILE 30.300 1
ATOM 4296 C CG2 . ILE 276 276 ? A 21.169 -30.281 4.618 1.000 1 A ILE 30.300 1
ATOM 4297 C CD1 . ILE 276 276 ? A 22.387 -30.542 1.928 1.000 1 A ILE 30.300 1
ATOM 4298 H H . ILE 276 276 ? A 22.237 -26.381 3.704 1.000 1 A ILE 30.300 1
ATOM 4299 H HA . ILE 276 276 ? A 19.754 -28.027 3.695 1.000 1 A ILE 30.300 1
ATOM 4300 H HB . ILE 276 276 ? A 22.642 -28.764 4.271 1.000 1 A ILE 30.300 1
ATOM 4301 H HG12 . ILE 276 276 ? A 22.210 -28.394 1.921 1.000 1 A ILE 30.300 1
ATOM 4302 H HG13 . ILE 276 276 ? A 20.683 -29.261 1.985 1.000 1 A ILE 30.300 1
ATOM 4303 H HG21 . ILE 276 276 ? A 21.055 -30.115 5.689 1.000 1 A ILE 30.300 1
ATOM 4304 H HG22 . ILE 276 276 ? A 21.899 -31.083 4.504 1.000 1 A ILE 30.300 1
ATOM 4305 H HG23 . ILE 276 276 ? A 20.210 -30.594 4.205 1.000 1 A ILE 30.300 1
ATOM 4306 H HD11 . ILE 276 276 ? A 23.356 -30.662 2.411 1.000 1 A ILE 30.300 1
ATOM 4307 H HD12 . ILE 276 276 ? A 21.763 -31.398 2.185 1.000 1 A ILE 30.300 1
ATOM 4308 H HD13 . ILE 276 276 ? A 22.504 -30.538 0.844 1.000 1 A ILE 30.300 1
ATOM 4309 N N . ASP 277 277 ? A 21.183 -26.864 6.405 1.000 1 A ASP 30.230 1
ATOM 4310 C CA . ASP 277 277 ? A 21.000 -26.655 7.842 1.000 1 A ASP 30.230 1
ATOM 4311 C C . ASP 277 277 ? A 21.160 -25.174 8.226 1.000 1 A ASP 30.230 1
ATOM 4312 O O . ASP 277 277 ? A 22.119 -24.497 7.841 1.000 1 A ASP 30.230 1
ATOM 4313 C CB . ASP 277 277 ? A 21.977 -27.547 8.634 1.000 1 A ASP 30.230 1
ATOM 4314 C CG . ASP 277 277 ? A 21.584 -29.030 8.729 1.000 1 A ASP 30.230 1
ATOM 4315 O OD1 . ASP 277 277 ? A 20.401 -29.367 8.528 1.000 1 A ASP 30.230 1
ATOM 4316 O OD2 . ASP 277 277 ? A 22.462 -29.847 9.087 1.000 1 A ASP 30.230 1
ATOM 4317 H H . ASP 277 277 ? A 22.019 -26.472 5.995 1.000 1 A ASP 30.230 1
ATOM 4318 H HA . ASP 277 277 ? A 19.989 -26.949 8.124 1.000 1 A ASP 30.230 1
ATOM 4319 H HB2 . ASP 277 277 ? A 22.046 -27.162 9.652 1.000 1 A ASP 30.230 1
ATOM 4320 H HB3 . ASP 277 277 ? A 22.967 -27.478 8.183 1.000 1 A ASP 30.230 1
ATOM 4321 N N . ALA 278 278 ? A 20.216 -24.683 9.028 1.000 1 A ALA 36.340 1
ATOM 4322 C CA . ALA 278 278 ? A 20.297 -23.396 9.710 1.000 1 A ALA 36.340 1
ATOM 4323 C C . ALA 278 278 ? A 20.102 -23.631 11.211 1.000 1 A ALA 36.340 1
ATOM 4324 O O . ALA 278 278 ? A 19.072 -24.178 11.623 1.000 1 A ALA 36.340 1
ATOM 4325 C CB . ALA 278 278 ? A 19.260 -22.430 9.121 1.000 1 A ALA 36.340 1
ATOM 4326 H H . ALA 278 278 ? A 19.468 -25.304 9.302 1.000 1 A ALA 36.340 1
ATOM 4327 H HA . ALA 278 278 ? A 21.285 -22.961 9.561 1.000 1 A ALA 36.340 1
ATOM 4328 H HB1 . ALA 278 278 ? A 18.255 -22.829 9.260 1.000 1 A ALA 36.340 1
ATOM 4329 H HB2 . ALA 278 278 ? A 19.449 -22.295 8.056 1.000 1 A ALA 36.340 1
ATOM 4330 H HB3 . ALA 278 278 ? A 19.335 -21.464 9.620 1.000 1 A ALA 36.340 1
ATOM 4331 N N . THR 279 279 ? A 21.092 -23.218 12.005 1.000 1 A THR 32.910 1
ATOM 4332 C CA . THR 279 279 ? A 21.048 -23.283 13.470 1.000 1 A THR 32.910 1
ATOM 4333 C C . THR 279 279 ? A 21.135 -21.864 14.018 1.000 1 A THR 32.910 1
ATOM 4334 O O . THR 279 279 ? A 22.122 -21.159 13.808 1.000 1 A THR 32.910 1
ATOM 4335 C CB . THR 279 279 ? A 22.170 -24.160 14.048 1.000 1 A THR 32.910 1
ATOM 4336 O OG1 . THR 279 279 ? A 22.168 -25.436 13.445 1.000 1 A THR 32.910 1
ATOM 4337 C CG2 . THR 279 279 ? A 21.990 -24.394 15.549 1.000 1 A THR 32.910 1
ATOM 4338 H H . THR 279 279 ? A 21.895 -22.769 11.588 1.000 1 A THR 32.910 1
ATOM 4339 H HA . THR 279 279 ? A 20.102 -23.719 13.788 1.000 1 A THR 32.910 1
ATOM 4340 H HB . THR 279 279 ? A 23.135 -23.687 13.864 1.000 1 A THR 32.910 1
ATOM 4341 H HG1 . THR 279 279 ? A 23.055 -25.789 13.546 1.000 1 A THR 32.910 1
ATOM 4342 H HG21 . THR 279 279 ? A 21.024 -24.859 15.742 1.000 1 A THR 32.910 1
ATOM 4343 H HG22 . THR 279 279 ? A 22.781 -25.048 15.917 1.000 1 A THR 32.910 1
ATOM 4344 H HG23 . THR 279 279 ? A 22.051 -23.449 16.088 1.000 1 A THR 32.910 1
ATOM 4345 N N . TYR 280 280 ? A 20.090 -21.439 14.728 1.000 1 A TYR 36.970 1
ATOM 4346 C CA . TYR 280 280 ? A 20.023 -20.123 15.359 1.000 1 A TYR 36.970 1
ATOM 4347 C C . TYR 280 280 ? A 20.352 -20.250 16.838 1.000 1 A TYR 36.970 1
ATOM 4348 O O . TYR 280 280 ? A 19.583 -20.837 17.606 1.000 1 A TYR 36.970 1
ATOM 4349 C CB . TYR 280 280 ? A 18.643 -19.495 15.154 1.000 1 A TYR 36.970 1
ATOM 4350 C CG . TYR 280 280 ? A 18.338 -19.194 13.704 1.000 1 A TYR 36.970 1
ATOM 4351 C CD1 . TYR 280 280 ? A 18.663 -17.937 13.160 1.000 1 A TYR 36.970 1
ATOM 4352 C CD2 . TYR 280 280 ? A 17.748 -20.184 12.897 1.000 1 A TYR 36.970 1
ATOM 4353 C CE1 . TYR 280 280 ? A 18.378 -17.662 11.809 1.000 1 A TYR 36.970 1
ATOM 4354 C CE2 . TYR 280 280 ? A 17.464 -19.915 11.547 1.000 1 A TYR 36.970 1
ATOM 4355 C CZ . TYR 280 280 ? A 17.774 -18.653 11.003 1.000 1 A TYR 36.970 1
ATOM 4356 O OH . TYR 280 280 ? A 17.490 -18.396 9.700 1.000 1 A TYR 36.970 1
ATOM 4357 H H . TYR 280 280 ? A 19.305 -22.062 14.845 1.000 1 A TYR 36.970 1
ATOM 4358 H HA . TYR 280 280 ? A 20.754 -19.458 14.899 1.000 1 A TYR 36.970 1
ATOM 4359 H HB2 . TYR 280 280 ? A 17.877 -20.162 15.549 1.000 1 A TYR 36.970 1
ATOM 4360 H HB3 . TYR 280 280 ? A 18.592 -18.566 15.721 1.000 1 A TYR 36.970 1
ATOM 4361 H HD1 . TYR 280 280 ? A 19.124 -17.182 13.779 1.000 1 A TYR 36.970 1
ATOM 4362 H HD2 . TYR 280 280 ? A 17.518 -21.156 13.309 1.000 1 A TYR 36.970 1
ATOM 4363 H HE1 . TYR 280 280 ? A 18.619 -16.694 11.393 1.000 1 A TYR 36.970 1
ATOM 4364 H HE2 . TYR 280 280 ? A 17.009 -20.666 10.920 1.000 1 A TYR 36.970 1
ATOM 4365 H HH . TYR 280 280 ? A 17.725 -17.497 9.457 1.000 1 A TYR 36.970 1
ATOM 4366 N N . THR 281 281 ? A 21.476 -19.665 17.244 1.000 1 A THR 29.910 1
ATOM 4367 C CA . THR 281 281 ? A 21.949 -19.745 18.626 1.000 1 A THR 29.910 1
ATOM 4368 C C . THR 281 281 ? A 22.119 -18.347 19.201 1.000 1 A THR 29.910 1
ATOM 4369 O O . THR 281 281 ? A 22.853 -17.524 18.663 1.000 1 A THR 29.910 1
ATOM 4370 C CB . THR 281 281 ? A 23.250 -20.561 18.774 1.000 1 A THR 29.910 1
ATOM 4371 O OG1 . THR 281 281 ? A 23.498 -21.416 17.681 1.000 1 A THR 29.910 1
ATOM 4372 C CG2 . THR 281 281 ? A 23.143 -21.480 19.992 1.000 1 A THR 29.910 1
ATOM 4373 H H . THR 281 281 ? A 22.038 -19.159 16.575 1.000 1 A THR 29.910 1
ATOM 4374 H HA . THR 281 281 ? A 21.187 -20.245 19.224 1.000 1 A THR 29.910 1
ATOM 4375 H HB . THR 281 281 ? A 24.100 -19.891 18.896 1.000 1 A THR 29.910 1
ATOM 4376 H HG1 . THR 281 281 ? A 23.806 -20.897 16.935 1.000 1 A THR 29.910 1
ATOM 4377 H HG21 . THR 281 281 ? A 22.426 -22.275 19.790 1.000 1 A THR 29.910 1
ATOM 4378 H HG22 . THR 281 281 ? A 22.808 -20.912 20.860 1.000 1 A THR 29.910 1
ATOM 4379 H HG23 . THR 281 281 ? A 24.118 -21.925 20.193 1.000 1 A THR 29.910 1
ATOM 4380 N N . ARG 282 282 ? A 21.464 -18.078 20.333 1.000 1 A ARG 35.030 1
ATOM 4381 C CA . ARG 282 282 ? A 21.706 -16.873 21.133 1.000 1 A ARG 35.030 1
ATOM 4382 C C . ARG 282 282 ? A 22.748 -17.205 22.185 1.000 1 A ARG 35.030 1
ATOM 4383 O O . ARG 282 282 ? A 22.504 -18.070 23.026 1.000 1 A ARG 35.030 1
ATOM 4384 C CB . ARG 282 282 ? A 20.400 -16.423 21.790 1.000 1 A ARG 35.030 1
ATOM 4385 C CG . ARG 282 282 ? A 20.491 -15.105 22.576 1.000 1 A ARG 35.030 1
ATOM 4386 C CD . ARG 282 282 ? A 19.152 -14.836 23.279 1.000 1 A ARG 35.030 1
ATOM 4387 N NE . ARG 282 282 ? A 19.193 -13.642 24.147 1.000 1 A ARG 35.030 1
ATOM 4388 C CZ . ARG 282 282 ? A 18.179 -13.177 24.862 1.000 1 A ARG 35.030 1
ATOM 4389 N NH1 . ARG 282 282 ? A 17.046 -13.813 24.941 1.000 1 A ARG 35.030 1
ATOM 4390 N NH2 . ARG 282 282 ? A 18.261 -12.041 25.493 1.000 1 A ARG 35.030 1
ATOM 4391 H H . ARG 282 282 ? A 20.877 -18.801 20.725 1.000 1 A ARG 35.030 1
ATOM 4392 H HA . ARG 282 282 ? A 22.078 -16.072 20.495 1.000 1 A ARG 35.030 1
ATOM 4393 H HB2 . ARG 282 282 ? A 19.627 -16.330 21.026 1.000 1 A ARG 35.030 1
ATOM 4394 H HB3 . ARG 282 282 ? A 20.130 -17.212 22.492 1.000 1 A ARG 35.030 1
ATOM 4395 H HG2 . ARG 282 282 ? A 21.278 -15.174 23.326 1.000 1 A ARG 35.030 1
ATOM 4396 H HG3 . ARG 282 282 ? A 20.718 -14.286 21.893 1.000 1 A ARG 35.030 1
ATOM 4397 H HD2 . ARG 282 282 ? A 18.382 -14.702 22.519 1.000 1 A ARG 35.030 1
ATOM 4398 H HD3 . ARG 282 282 ? A 18.896 -15.705 23.885 1.000 1 A ARG 35.030 1
ATOM 4399 H HE . ARG 282 282 ? A 19.995 -13.034 24.061 1.000 1 A ARG 35.030 1
ATOM 4400 H HH11 . ARG 282 282 ? A 16.930 -14.629 24.358 1.000 1 A ARG 35.030 1
ATOM 4401 H HH12 . ARG 282 282 ? A 16.235 -13.288 25.235 1.000 1 A ARG 35.030 1
ATOM 4402 H HH21 . ARG 282 282 ? A 19.043 -11.421 25.336 1.000 1 A ARG 35.030 1
ATOM 4403 H HH22 . ARG 282 282 ? A 17.439 -11.623 25.905 1.000 1 A ARG 35.030 1
ATOM 4404 N N . CYS 283 283 ? A 23.861 -16.485 22.191 1.000 1 A CYS 27.590 1
ATOM 4405 C CA . CYS 283 283 ? A 24.839 -16.554 23.268 1.000 1 A CYS 27.590 1
ATOM 4406 C C . CYS 283 283 ? A 24.740 -15.264 24.083 1.000 1 A CYS 27.590 1
ATOM 4407 O O . CYS 283 283 ? A 25.250 -14.217 23.700 1.000 1 A CYS 27.590 1
ATOM 4408 C CB . CYS 283 283 ? A 26.226 -16.815 22.678 1.000 1 A CYS 27.590 1
ATOM 4409 S SG . CYS 283 283 ? A 26.391 -18.378 21.759 1.000 1 A CYS 27.590 1
ATOM 4410 H H . CYS 283 283 ? A 24.004 -15.794 21.469 1.000 1 A CYS 27.590 1
ATOM 4411 H HA . CYS 283 283 ? A 24.620 -17.387 23.935 1.000 1 A CYS 27.590 1
ATOM 4412 H HB2 . CYS 283 283 ? A 26.470 -15.995 22.003 1.000 1 A CYS 27.590 1
ATOM 4413 H HB3 . CYS 283 283 ? A 26.961 -16.808 23.482 1.000 1 A CYS 27.590 1
ATOM 4414 N N . LEU 284 284 ? A 24.037 -15.324 25.212 1.000 1 A LEU 28.390 1
ATOM 4415 C CA . LEU 284 284 ? A 24.093 -14.249 26.198 1.000 1 A LEU 28.390 1
ATOM 4416 C C . LEU 284 284 ? A 25.516 -14.212 26.776 1.000 1 A LEU 28.390 1
ATOM 4417 O O . LEU 284 284 ? A 26.045 -15.259 27.152 1.000 1 A LEU 28.390 1
ATOM 4418 C CB . LEU 284 284 ? A 23.030 -14.517 27.275 1.000 1 A LEU 28.390 1
ATOM 4419 C CG . LEU 284 284 ? A 21.596 -14.148 26.875 1.000 1 A LEU 28.390 1
ATOM 4420 C CD1 . LEU 284 284 ? A 20.625 -14.672 27.934 1.000 1 A LEU 28.390 1
ATOM 4421 C CD2 . LEU 284 284 ? A 21.442 -12.633 26.761 1.000 1 A LEU 28.390 1
ATOM 4422 H H . LEU 284 284 ? A 23.664 -16.218 25.498 1.000 1 A LEU 28.390 1
ATOM 4423 H HA . LEU 284 284 ? A 23.900 -13.292 25.712 1.000 1 A LEU 28.390 1
ATOM 4424 H HB2 . LEU 284 284 ? A 23.294 -13.977 28.184 1.000 1 A LEU 28.390 1
ATOM 4425 H HB3 . LEU 284 284 ? A 23.034 -15.585 27.491 1.000 1 A LEU 28.390 1
ATOM 4426 H HG . LEU 284 284 ? A 21.345 -14.611 25.921 1.000 1 A LEU 28.390 1
ATOM 4427 H HD11 . LEU 284 284 ? A 20.843 -14.214 28.899 1.000 1 A LEU 28.390 1
ATOM 4428 H HD12 . LEU 284 284 ? A 19.602 -14.427 27.649 1.000 1 A LEU 28.390 1
ATOM 4429 H HD13 . LEU 284 284 ? A 20.717 -15.755 28.021 1.000 1 A LEU 28.390 1
ATOM 4430 H HD21 . LEU 284 284 ? A 20.387 -12.359 26.779 1.000 1 A LEU 28.390 1
ATOM 4431 H HD22 . LEU 284 284 ? A 21.913 -12.141 27.612 1.000 1 A LEU 28.390 1
ATOM 4432 H HD23 . LEU 284 284 ? A 21.898 -12.268 25.840 1.000 1 A LEU 28.390 1
ATOM 4433 N N . ARG 285 285 ? A 26.145 -13.031 26.848 1.000 1 A ARG 27.910 1
ATOM 4434 C CA . ARG 285 285 ? A 27.497 -12.879 27.419 1.000 1 A ARG 27.910 1
ATOM 4435 C C . ARG 285 285 ? A 27.574 -13.571 28.786 1.000 1 A ARG 27.910 1
ATOM 4436 O O . ARG 285 285 ? A 26.825 -13.230 29.695 1.000 1 A ARG 27.910 1
ATOM 4437 C CB . ARG 285 285 ? A 27.874 -11.387 27.545 1.000 1 A ARG 27.910 1
ATOM 4438 C CG . ARG 285 285 ? A 28.889 -10.949 26.481 1.000 1 A ARG 27.910 1
ATOM 4439 C CD . ARG 285 285 ? A 29.299 -9.489 26.703 1.000 1 A ARG 27.910 1
ATOM 4440 N NE . ARG 285 285 ? A 30.235 -9.040 25.660 1.000 1 A ARG 27.910 1
ATOM 4441 C CZ . ARG 285 285 ? A 30.810 -7.857 25.564 1.000 1 A ARG 27.910 1
ATOM 4442 N NH1 . ARG 285 285 ? A 30.641 -6.919 26.458 1.000 1 A ARG 27.910 1
ATOM 4443 N NH2 . ARG 285 285 ? A 31.546 -7.603 24.523 1.000 1 A ARG 27.910 1
ATOM 4444 H H . ARG 285 285 ? A 25.670 -12.214 26.491 1.000 1 A ARG 27.910 1
ATOM 4445 H HA . ARG 285 285 ? A 28.201 -13.377 26.753 1.000 1 A ARG 27.910 1
ATOM 4446 H HB2 . ARG 285 285 ? A 26.981 -10.766 27.477 1.000 1 A ARG 27.910 1
ATOM 4447 H HB3 . ARG 285 285 ? A 28.320 -11.211 28.523 1.000 1 A ARG 27.910 1
ATOM 4448 H HG2 . ARG 285 285 ? A 28.444 -11.057 25.492 1.000 1 A ARG 27.910 1
ATOM 4449 H HG3 . ARG 285 285 ? A 29.775 -11.581 26.542 1.000 1 A ARG 27.910 1
ATOM 4450 H HD2 . ARG 285 285 ? A 28.405 -8.867 26.673 1.000 1 A ARG 27.910 1
ATOM 4451 H HD3 . ARG 285 285 ? A 29.766 -9.395 27.683 1.000 1 A ARG 27.910 1
ATOM 4452 H HE . ARG 285 285 ? A 30.327 -9.624 24.840 1.000 1 A ARG 27.910 1
ATOM 4453 H HH11 . ARG 285 285 ? A 29.978 -7.080 27.204 1.000 1 A ARG 27.910 1
ATOM 4454 H HH12 . ARG 285 285 ? A 31.015 -5.997 26.287 1.000 1 A ARG 27.910 1
ATOM 4455 H HH21 . ARG 285 285 ? A 31.465 -8.228 23.734 1.000 1 A ARG 27.910 1
ATOM 4456 H HH22 . ARG 285 285 ? A 31.909 -6.677 24.346 1.000 1 A ARG 27.910 1
ATOM 4457 N N . GLY 286 286 ? A 28.472 -14.550 28.921 1.000 1 A GLY 31.190 1
ATOM 4458 C CA . GLY 286 286 ? A 28.686 -15.297 30.169 1.000 1 A GLY 31.190 1
ATOM 4459 C C . GLY 286 286 ? A 27.657 -16.392 30.491 1.000 1 A GLY 31.190 1
ATOM 4460 O O . GLY 286 286 ? A 27.774 -17.033 31.533 1.000 1 A GLY 31.190 1
ATOM 4461 H H . GLY 286 286 ? A 28.993 -14.825 28.101 1.000 1 A GLY 31.190 1
ATOM 4462 H HA2 . GLY 286 286 ? A 28.684 -14.595 31.003 1.000 1 A GLY 31.190 1
ATOM 4463 H HA3 . GLY 286 286 ? A 29.667 -15.770 30.128 1.000 1 A GLY 31.190 1
ATOM 4464 N N . HIS 287 287 ? A 26.684 -16.651 29.616 1.000 1 A HIS 29.830 1
ATOM 4465 C CA . HIS 287 287 ? A 25.679 -17.700 29.786 1.000 1 A HIS 29.830 1
ATOM 4466 C C . HIS 287 287 ? A 25.777 -18.767 28.688 1.000 1 A HIS 29.830 1
ATOM 4467 O O . HIS 287 287 ? A 26.303 -18.529 27.601 1.000 1 A HIS 29.830 1
ATOM 4468 C CB . HIS 287 287 ? A 24.289 -17.061 29.840 1.000 1 A HIS 29.830 1
ATOM 4469 C CG . HIS 287 287 ? A 24.030 -16.281 31.102 1.000 1 A HIS 29.830 1
ATOM 4470 N ND1 . HIS 287 287 ? A 23.837 -16.818 32.355 1.000 1 A HIS 29.830 1
ATOM 4471 C CD2 . HIS 287 287 ? A 23.958 -14.919 31.232 1.000 1 A HIS 29.830 1
ATOM 4472 C CE1 . HIS 287 287 ? A 23.649 -15.806 33.217 1.000 1 A HIS 29.830 1
ATOM 4473 N NE2 . HIS 287 287 ? A 23.703 -14.632 32.577 1.000 1 A HIS 29.830 1
ATOM 4474 H H . HIS 287 287 ? A 26.647 -16.123 28.756 1.000 1 A HIS 29.830 1
ATOM 4475 H HA . HIS 287 287 ? A 25.842 -18.210 30.735 1.000 1 A HIS 29.830 1
ATOM 4476 H HB2 . HIS 287 287 ? A 24.204 -16.388 28.986 1.000 1 A HIS 29.830 1
ATOM 4477 H HB3 . HIS 287 287 ? A 23.524 -17.832 29.748 1.000 1 A HIS 29.830 1
ATOM 4478 H HD1 . HIS 287 287 ? A 23.875 -17.797 32.600 1.000 1 A HIS 29.830 1
ATOM 4479 H HD2 . HIS 287 287 ? A 24.093 -14.193 30.444 1.000 1 A HIS 29.830 1
ATOM 4480 H HE1 . HIS 287 287 ? A 23.484 -15.912 34.279 1.000 1 A HIS 29.830 1
ATOM 4481 N N . ALA 288 288 ? A 25.264 -19.966 28.984 1.000 1 A ALA 27.330 1
ATOM 4482 C CA . ALA 288 288 ? A 25.158 -21.039 28.001 1.000 1 A ALA 27.330 1
ATOM 4483 C C . ALA 288 288 ? A 24.294 -20.587 26.814 1.000 1 A ALA 27.330 1
ATOM 4484 O O . ALA 288 288 ? A 23.225 -20.000 27.009 1.000 1 A ALA 27.330 1
ATOM 4485 C CB . ALA 288 288 ? A 24.586 -22.291 28.680 1.000 1 A ALA 27.330 1
ATOM 4486 H H . ALA 288 288 ? A 24.817 -20.098 29.880 1.000 1 A ALA 27.330 1
ATOM 4487 H HA . ALA 288 288 ? A 26.157 -21.269 27.632 1.000 1 A ALA 27.330 1
ATOM 4488 H HB1 . ALA 288 288 ? A 24.521 -23.100 27.952 1.000 1 A ALA 27.330 1
ATOM 4489 H HB2 . ALA 288 288 ? A 23.587 -22.083 29.063 1.000 1 A ALA 27.330 1
ATOM 4490 H HB3 . ALA 288 288 ? A 25.235 -22.601 29.498 1.000 1 A ALA 27.330 1
ATOM 4491 N N . CYS 289 289 ? A 24.760 -20.860 25.595 1.000 1 A CYS 32.250 1
ATOM 4492 C CA . CYS 289 289 ? A 24.021 -20.506 24.394 1.000 1 A CYS 32.250 1
ATOM 4493 C C . CYS 289 289 ? A 22.709 -21.300 24.331 1.000 1 A CYS 32.250 1
ATOM 4494 O O . CYS 289 289 ? A 22.685 -22.505 24.589 1.000 1 A CYS 32.250 1
ATOM 4495 C CB . CYS 289 289 ? A 24.884 -20.709 23.143 1.000 1 A CYS 32.250 1
ATOM 4496 S SG . CYS 289 289 ? A 26.499 -19.877 23.153 1.000 1 A CYS 32.250 1
ATOM 4497 H H . CYS 289 289 ? A 25.659 -21.308 25.488 1.000 1 A CYS 32.250 1
ATOM 4498 H HA . CYS 289 289 ? A 23.782 -19.446 24.471 1.000 1 A CYS 32.250 1
ATOM 4499 H HB2 . CYS 289 289 ? A 24.332 -20.338 22.280 1.000 1 A CYS 32.250 1
ATOM 4500 H HB3 . CYS 289 289 ? A 25.050 -21.777 23.000 1.000 1 A CYS 32.250 1
ATOM 4501 N N . LYS 290 290 ? A 21.616 -20.615 23.996 1.000 1 A LYS 33.380 1
ATOM 4502 C CA . LYS 290 290 ? A 20.298 -21.220 23.808 1.000 1 A LYS 33.380 1
ATOM 4503 C C . LYS 290 290 ? A 19.996 -21.281 22.313 1.000 1 A LYS 33.380 1
ATOM 4504 O O . LYS 290 290 ? A 20.020 -20.254 21.636 1.000 1 A LYS 33.380 1
ATOM 4505 C CB . LYS 290 290 ? A 19.257 -20.437 24.622 1.000 1 A LYS 33.380 1
ATOM 4506 C CG . LYS 290 290 ? A 17.914 -21.176 24.697 1.000 1 A LYS 33.380 1
ATOM 4507 C CD . LYS 290 290 ? A 16.910 -20.390 25.548 1.000 1 A LYS 33.380 1
ATOM 4508 C CE . LYS 290 290 ? A 15.574 -21.137 25.590 1.000 1 A LYS 33.380 1
ATOM 4509 N NZ . LYS 290 290 ? A 14.535 -20.350 26.297 1.000 1 A LYS 33.380 1
ATOM 4510 H H . LYS 290 290 ? A 21.736 -19.643 23.752 1.000 1 A LYS 33.380 1
ATOM 4511 H HA . LYS 290 290 ? A 20.321 -22.242 24.184 1.000 1 A LYS 33.380 1
ATOM 4512 H HB2 . LYS 290 290 ? A 19.637 -20.303 25.635 1.000 1 A LYS 33.380 1
ATOM 4513 H HB3 . LYS 290 290 ? A 19.113 -19.453 24.175 1.000 1 A LYS 33.380 1
ATOM 4514 H HG2 . LYS 290 290 ? A 17.512 -21.297 23.692 1.000 1 A LYS 33.380 1
ATOM 4515 H HG3 . LYS 290 290 ? A 18.068 -22.161 25.138 1.000 1 A LYS 33.380 1
ATOM 4516 H HD2 . LYS 290 290 ? A 17.303 -20.271 26.558 1.000 1 A LYS 33.380 1
ATOM 4517 H HD3 . LYS 290 290 ? A 16.766 -19.407 25.099 1.000 1 A LYS 33.380 1
ATOM 4518 H HE2 . LYS 290 290 ? A 15.725 -22.103 26.073 1.000 1 A LYS 33.380 1
ATOM 4519 H HE3 . LYS 290 290 ? A 15.262 -21.327 24.563 1.000 1 A LYS 33.380 1
ATOM 4520 H HZ1 . LYS 290 290 ? A 13.655 -20.846 26.292 1.000 1 A LYS 33.380 1
ATOM 4521 H HZ2 . LYS 290 290 ? A 14.394 -19.472 25.819 1.000 1 A LYS 33.380 1
ATOM 4522 H HZ3 . LYS 290 290 ? A 14.811 -20.160 27.250 1.000 1 A LYS 33.380 1
ATOM 4523 N N . GLU 291 291 ? A 19.732 -22.479 21.811 1.000 1 A GLU 33.220 1
ATOM 4524 C CA . GLU 291 291 ? A 19.255 -22.715 20.447 1.000 1 A GLU 33.220 1
ATOM 4525 C C . GLU 291 291 ? A 17.768 -22.328 20.363 1.000 1 A GLU 33.220 1
ATOM 4526 O O . GLU 291 291 ? A 16.976 -22.750 21.209 1.000 1 A GLU 33.220 1
ATOM 4527 C CB . GLU 291 291 ? A 19.506 -24.192 20.106 1.000 1 A GLU 33.220 1
ATOM 4528 C CG . GLU 291 291 ? A 19.304 -24.537 18.625 1.000 1 A GLU 33.220 1
ATOM 4529 C CD . GLU 291 291 ? A 19.494 -26.042 18.375 1.000 1 A GLU 33.220 1
ATOM 4530 O OE1 . GLU 291 291 ? A 18.697 -26.605 17.591 1.000 1 A GLU 33.220 1
ATOM 4531 O OE2 . GLU 291 291 ? A 20.399 -26.647 18.993 1.000 1 A GLU 33.220 1
ATOM 4532 H H . GLU 291 291 ? A 19.771 -23.283 22.421 1.000 1 A GLU 33.220 1
ATOM 4533 H HA . GLU 291 291 ? A 19.826 -22.104 19.748 1.000 1 A GLU 33.220 1
ATOM 4534 H HB2 . GLU 291 291 ? A 18.849 -24.814 20.714 1.000 1 A GLU 33.220 1
ATOM 4535 H HB3 . GLU 291 291 ? A 20.537 -24.428 20.372 1.000 1 A GLU 33.220 1
ATOM 4536 H HG2 . GLU 291 291 ? A 20.020 -23.973 18.027 1.000 1 A GLU 33.220 1
ATOM 4537 H HG3 . GLU 291 291 ? A 18.300 -24.237 18.325 1.000 1 A GLU 33.220 1
ATOM 4538 N N . TYR 292 292 ? A 17.397 -21.488 19.393 1.000 1 A TYR 37.810 1
ATOM 4539 C CA . TYR 292 292 ? A 16.009 -21.035 19.197 1.000 1 A TYR 37.810 1
ATOM 4540 C C . TYR 292 292 ? A 15.304 -21.799 18.077 1.000 1 A TYR 37.810 1
ATOM 4541 O O . TYR 292 292 ? A 14.115 -22.081 18.189 1.000 1 A TYR 37.810 1
ATOM 4542 C CB . TYR 292 292 ? A 15.972 -19.519 18.959 1.000 1 A TYR 37.810 1
ATOM 4543 C CG . TYR 292 292 ? A 16.022 -18.715 20.244 1.000 1 A TYR 37.810 1
ATOM 4544 C CD1 . TYR 292 292 ? A 14.831 -18.216 20.806 1.000 1 A TYR 37.810 1
ATOM 4545 C CD2 . TYR 292 292 ? A 17.246 -18.495 20.901 1.000 1 A TYR 37.810 1
ATOM 4546 C CE1 . TYR 292 292 ? A 14.863 -17.452 21.987 1.000 1 A TYR 37.810 1
ATOM 4547 C CE2 . TYR 292 292 ? A 17.269 -17.779 22.113 1.000 1 A TYR 37.810 1
ATOM 4548 C CZ . TYR 292 292 ? A 16.091 -17.216 22.633 1.000 1 A TYR 37.810 1
ATOM 4549 O OH . TYR 292 292 ? A 16.127 -16.455 23.761 1.000 1 A TYR 37.810 1
ATOM 4550 H H . TYR 292 292 ? A 18.102 -21.172 18.743 1.000 1 A TYR 37.810 1
ATOM 4551 H HA . TYR 292 292 ? A 15.429 -21.235 20.098 1.000 1 A TYR 37.810 1
ATOM 4552 H HB2 . TYR 292 292 ? A 16.795 -19.225 18.308 1.000 1 A TYR 37.810 1
ATOM 4553 H HB3 . TYR 292 292 ? A 15.047 -19.269 18.440 1.000 1 A TYR 37.810 1
ATOM 4554 H HD1 . TYR 292 292 ? A 13.894 -18.377 20.293 1.000 1 A TYR 37.810 1
ATOM 4555 H HD2 . TYR 292 292 ? A 18.156 -18.906 20.490 1.000 1 A TYR 37.810 1
ATOM 4556 H HE1 . TYR 292 292 ? A 13.949 -17.016 22.362 1.000 1 A TYR 37.810 1
ATOM 4557 H HE2 . TYR 292 292 ? A 18.186 -17.668 22.673 1.000 1 A TYR 37.810 1
ATOM 4558 H HH . TYR 292 292 ? A 15.268 -16.043 23.873 1.000 1 A TYR 37.810 1
ATOM 4559 N N . ALA 293 293 ? A 16.043 -22.184 17.036 1.000 1 A ALA 33.410 1
ATOM 4560 C CA . ALA 293 293 ? A 15.539 -23.018 15.958 1.000 1 A ALA 33.410 1
ATOM 4561 C C . ALA 293 293 ? A 16.693 -23.781 15.294 1.000 1 A ALA 33.410 1
ATOM 4562 O O . ALA 293 293 ? A 17.715 -23.183 14.948 1.000 1 A ALA 33.410 1
ATOM 4563 C CB . ALA 293 293 ? A 14.797 -22.127 14.950 1.000 1 A ALA 33.410 1
ATOM 4564 H H . ALA 293 293 ? A 17.021 -21.933 17.009 1.000 1 A ALA 33.410 1
ATOM 4565 H HA . ALA 293 293 ? A 14.833 -23.742 16.365 1.000 1 A ALA 33.410 1
ATOM 4566 H HB1 . ALA 293 293 ? A 14.441 -22.731 14.115 1.000 1 A ALA 33.410 1
ATOM 4567 H HB2 . ALA 293 293 ? A 13.938 -21.657 15.428 1.000 1 A ALA 33.410 1
ATOM 4568 H HB3 . ALA 293 293 ? A 15.462 -21.350 14.571 1.000 1 A ALA 33.410 1
ATOM 4569 N N . SER 294 294 ? A 16.494 -25.081 15.069 1.000 1 A SER 31.520 1
ATOM 4570 C CA . SER 294 294 ? A 17.236 -25.859 14.077 1.000 1 A SER 31.520 1
ATOM 4571 C C . SER 294 294 ? A 16.273 -26.422 13.041 1.000 1 A SER 31.520 1
ATOM 4572 O O . SER 294 294 ? A 15.265 -27.058 13.354 1.000 1 A SER 31.520 1
ATOM 4573 C CB . SER 294 294 ? A 18.104 -26.969 14.676 1.000 1 A SER 31.520 1
ATOM 4574 O OG . SER 294 294 ? A 17.422 -27.746 15.637 1.000 1 A SER 31.520 1
ATOM 4575 H H . SER 294 294 ? A 15.684 -25.533 15.470 1.000 1 A SER 31.520 1
ATOM 4576 H HA . SER 294 294 ? A 17.922 -25.191 13.556 1.000 1 A SER 31.520 1
ATOM 4577 H HB2 . SER 294 294 ? A 18.981 -26.514 15.137 1.000 1 A SER 31.520 1
ATOM 4578 H HB3 . SER 294 294 ? A 18.455 -27.617 13.873 1.000 1 A SER 31.520 1
ATOM 4579 H HG . SER 294 294 ? A 17.787 -27.425 16.464 1.000 1 A SER 31.520 1
ATOM 4580 N N . SER 295 295 ? A 16.591 -26.176 11.776 1.000 1 A SER 35.380 1
ATOM 4581 C CA . SER 295 295 ? A 15.921 -26.791 10.636 1.000 1 A SER 35.380 1
ATOM 4582 C C . SER 295 295 ? A 16.897 -27.773 10.007 1.000 1 A SER 35.380 1
ATOM 4583 O O . SER 295 295 ? A 17.795 -27.342 9.289 1.000 1 A SER 35.380 1
ATOM 4584 C CB . SER 295 295 ? A 15.472 -25.703 9.655 1.000 1 A SER 35.380 1
ATOM 4585 O OG . SER 295 295 ? A 15.178 -26.254 8.388 1.000 1 A SER 35.380 1
ATOM 4586 H H . SER 295 295 ? A 17.415 -25.621 11.597 1.000 1 A SER 35.380 1
ATOM 4587 H HA . SER 295 295 ? A 15.032 -27.336 10.955 1.000 1 A SER 35.380 1
ATOM 4588 H HB2 . SER 295 295 ? A 16.270 -24.969 9.537 1.000 1 A SER 35.380 1
ATOM 4589 H HB3 . SER 295 295 ? A 14.591 -25.200 10.053 1.000 1 A SER 35.380 1
ATOM 4590 H HG . SER 295 295 ? A 16.017 -26.420 7.952 1.000 1 A SER 35.380 1
ATOM 4591 N N . ARG 296 296 ? A 16.707 -29.074 10.269 1.000 1 A ARG 30.270 1
ATOM 4592 C CA . ARG 296 296 ? A 17.362 -30.144 9.507 1.000 1 A ARG 30.270 1
ATOM 4593 C C . ARG 296 296 ? A 16.515 -30.498 8.304 1.000 1 A ARG 30.270 1
ATOM 4594 O O . ARG 296 296 ? A 15.495 -31.175 8.454 1.000 1 A ARG 30.270 1
ATOM 4595 C CB . ARG 296 296 ? A 17.661 -31.384 10.362 1.000 1 A ARG 30.270 1
ATOM 4596 C CG . ARG 296 296 ? A 18.942 -31.218 11.184 1.000 1 A ARG 30.270 1
ATOM 4597 C CD . ARG 296 296 ? A 19.258 -32.533 11.900 1.000 1 A ARG 30.270 1
ATOM 4598 N NE . ARG 296 296 ? A 20.494 -32.417 12.687 1.000 1 A ARG 30.270 1
ATOM 4599 C CZ . ARG 296 296 ? A 21.004 -33.329 13.491 1.000 1 A ARG 30.270 1
ATOM 4600 N NH1 . ARG 296 296 ? A 20.454 -34.505 13.637 1.000 1 A ARG 30.270 1
ATOM 4601 N NH2 . ARG 296 296 ? A 22.087 -33.069 14.168 1.000 1 A ARG 30.270 1
ATOM 4602 H H . ARG 296 296 ? A 15.958 -29.322 10.900 1.000 1 A ARG 30.270 1
ATOM 4603 H HA . ARG 296 296 ? A 18.305 -29.767 9.111 1.000 1 A ARG 30.270 1
ATOM 4604 H HB2 . ARG 296 296 ? A 16.817 -31.596 11.018 1.000 1 A ARG 30.270 1
ATOM 4605 H HB3 . ARG 296 296 ? A 17.802 -32.233 9.694 1.000 1 A ARG 30.270 1
ATOM 4606 H HG2 . ARG 296 296 ? A 18.811 -30.418 11.912 1.000 1 A ARG 30.270 1
ATOM 4607 H HG3 . ARG 296 296 ? A 19.771 -30.966 10.522 1.000 1 A ARG 30.270 1
ATOM 4608 H HD2 . ARG 296 296 ? A 19.376 -33.315 11.151 1.000 1 A ARG 30.270 1
ATOM 4609 H HD3 . ARG 296 296 ? A 18.423 -32.781 12.555 1.000 1 A ARG 30.270 1
ATOM 4610 H HE . ARG 296 296 ? A 21.009 -31.558 12.560 1.000 1 A ARG 30.270 1
ATOM 4611 H HH11 . ARG 296 296 ? A 19.625 -34.698 13.093 1.000 1 A ARG 30.270 1
ATOM 4612 H HH12 . ARG 296 296 ? A 20.865 -35.193 14.250 1.000 1 A ARG 30.270 1
ATOM 4613 H HH21 . ARG 296 296 ? A 22.488 -33.747 14.800 1.000 1 A ARG 30.270 1
ATOM 4614 H HH22 . ARG 296 296 ? A 22.511 -32.159 14.063 1.000 1 A ARG 30.270 1
ATOM 4615 N N . THR 297 297 ? A 16.922 -30.063 7.118 1.000 1 A THR 33.690 1
ATOM 4616 C CA . THR 297 297 ? A 16.302 -30.570 5.890 1.000 1 A THR 33.690 1
ATOM 4617 C C . THR 297 297 ? A 17.083 -31.789 5.414 1.000 1 A THR 33.690 1
ATOM 4618 O O . THR 297 297 ? A 18.295 -31.741 5.237 1.000 1 A THR 33.690 1
ATOM 4619 C CB . THR 297 297 ? A 16.097 -29.497 4.813 1.000 1 A THR 33.690 1
ATOM 4620 O OG1 . THR 297 297 ? A 17.285 -28.872 4.403 1.000 1 A THR 33.690 1
ATOM 4621 C CG2 . THR 297 297 ? A 15.123 -28.416 5.286 1.000 1 A THR 33.690 1
ATOM 4622 H H . THR 297 297 ? A 17.795 -29.559 7.061 1.000 1 A THR 33.690 1
ATOM 4623 H HA . THR 297 297 ? A 15.297 -30.920 6.123 1.000 1 A THR 33.690 1
ATOM 4624 H HB . THR 297 297 ? A 15.656 -29.979 3.941 1.000 1 A THR 33.690 1
ATOM 4625 H HG1 . THR 297 297 ? A 17.824 -28.632 5.160 1.000 1 A THR 33.690 1
ATOM 4626 H HG21 . THR 297 297 ? A 15.545 -27.877 6.134 1.000 1 A THR 33.690 1
ATOM 4627 H HG22 . THR 297 297 ? A 14.173 -28.867 5.575 1.000 1 A THR 33.690 1
ATOM 4628 H HG23 . THR 297 297 ? A 14.950 -27.712 4.472 1.000 1 A THR 33.690 1
ATOM 4629 N N . GLY 298 298 ? A 16.398 -32.925 5.250 1.000 1 A GLY 27.190 1
ATOM 4630 C CA . GLY 298 298 ? A 16.985 -34.078 4.568 1.000 1 A GLY 27.190 1
ATOM 4631 C C . GLY 298 298 ? A 17.448 -33.665 3.169 1.000 1 A GLY 27.190 1
ATOM 4632 O O . GLY 298 298 ? A 16.794 -32.832 2.528 1.000 1 A GLY 27.190 1
ATOM 4633 H H . GLY 298 298 ? A 15.405 -32.925 5.436 1.000 1 A GLY 27.190 1
ATOM 4634 H HA2 . GLY 298 298 ? A 17.840 -34.439 5.140 1.000 1 A GLY 27.190 1
ATOM 4635 H HA3 . GLY 298 298 ? A 16.251 -34.879 4.474 1.000 1 A GLY 27.190 1
ATOM 4636 N N . GLU 299 299 ? A 18.585 -34.215 2.736 1.000 1 A GLU 25.020 1
ATOM 4637 C CA . GLU 299 299 ? A 19.253 -33.899 1.470 1.000 1 A GLU 25.020 1
ATOM 4638 C C . GLU 299 299 ? A 18.254 -33.646 0.329 1.000 1 A GLU 25.020 1
ATOM 4639 O O . GLU 299 299 ? A 17.512 -34.533 -0.086 1.000 1 A GLU 25.020 1
ATOM 4640 C CB . GLU 299 299 ? A 20.186 -35.052 1.056 1.000 1 A GLU 25.020 1
ATOM 4641 C CG . GLU 299 299 ? A 21.454 -35.187 1.912 1.000 1 A GLU 25.020 1
ATOM 4642 C CD . GLU 299 299 ? A 22.396 -36.281 1.372 1.000 1 A GLU 25.020 1
ATOM 4643 O OE1 . GLU 299 299 ? A 23.626 -36.114 1.521 1.000 1 A GLU 25.020 1
ATOM 4644 O OE2 . GLU 299 299 ? A 21.887 -37.273 0.802 1.000 1 A GLU 25.020 1
ATOM 4645 H H . GLU 299 299 ? A 19.061 -34.864 3.346 1.000 1 A GLU 25.020 1
ATOM 4646 H HA . GLU 299 299 ? A 19.857 -33.002 1.609 1.000 1 A GLU 25.020 1
ATOM 4647 H HB2 . GLU 299 299 ? A 20.502 -34.875 0.028 1.000 1 A GLU 25.020 1
ATOM 4648 H HB3 . GLU 299 299 ? A 19.624 -35.985 1.084 1.000 1 A GLU 25.020 1
ATOM 4649 H HG2 . GLU 299 299 ? A 21.969 -34.227 1.919 1.000 1 A GLU 25.020 1
ATOM 4650 H HG3 . GLU 299 299 ? A 21.168 -35.428 2.936 1.000 1 A GLU 25.020 1
ATOM 4651 N N . GLY 300 300 ? A 18.246 -32.419 -0.200 1.000 1 A GLY 25.200 1
ATOM 4652 C CA . GLY 300 300 ? A 17.509 -32.090 -1.422 1.000 1 A GLY 25.200 1
ATOM 4653 C C . GLY 300 300 ? A 16.102 -31.512 -1.252 1.000 1 A GLY 25.200 1
ATOM 4654 O O . GLY 300 300 ? A 15.402 -31.391 -2.256 1.000 1 A GLY 25.200 1
ATOM 4655 H H . GLY 300 300 ? A 18.788 -31.701 0.259 1.000 1 A GLY 25.200 1
ATOM 4656 H HA2 . GLY 300 300 ? A 17.420 -32.983 -2.040 1.000 1 A GLY 25.200 1
ATOM 4657 H HA3 . GLY 300 300 ? A 18.090 -31.355 -1.980 1.000 1 A GLY 25.200 1
ATOM 4658 N N . THR 301 301 ? A 15.693 -31.097 -0.051 1.000 1 A THR 23.170 1
ATOM 4659 C CA . THR 301 301 ? A 14.385 -30.445 0.138 1.000 1 A THR 23.170 1
ATOM 4660 C C . THR 301 301 ? A 14.511 -28.919 0.060 1.000 1 A THR 23.170 1
ATOM 4661 O O . THR 301 301 ? A 15.206 -28.300 0.859 1.000 1 A THR 23.170 1
ATOM 4662 C CB . THR 301 301 ? A 13.685 -30.895 1.430 1.000 1 A THR 23.170 1
ATOM 4663 O OG1 . THR 301 301 ? A 13.981 -32.241 1.747 1.000 1 A THR 23.170 1
ATOM 4664 C CG2 . THR 301 301 ? A 12.165 -30.827 1.259 1.000 1 A THR 23.170 1
ATOM 4665 H H . THR 301 301 ? A 16.289 -31.242 0.752 1.000 1 A THR 23.170 1
ATOM 4666 H HA . THR 301 301 ? A 13.734 -30.761 -0.677 1.000 1 A THR 23.170 1
ATOM 4667 H HB . THR 301 301 ? A 13.994 -30.263 2.263 1.000 1 A THR 23.170 1
ATOM 4668 H HG1 . THR 301 301 ? A 14.922 -32.326 1.917 1.000 1 A THR 23.170 1
ATOM 4669 H HG21 . THR 301 301 ? A 11.685 -31.138 2.187 1.000 1 A THR 23.170 1
ATOM 4670 H HG22 . THR 301 301 ? A 11.861 -29.804 1.037 1.000 1 A THR 23.170 1
ATOM 4671 H HG23 . THR 301 301 ? A 11.845 -31.489 0.454 1.000 1 A THR 23.170 1
ATOM 4672 N N . TYR 302 302 ? A 13.850 -28.309 -0.927 1.000 1 A TYR 28.220 1
ATOM 4673 C CA . TYR 302 302 ? A 13.691 -26.858 -1.055 1.000 1 A TYR 28.220 1
ATOM 4674 C C . TYR 302 302 ? A 12.844 -26.318 0.109 1.000 1 A TYR 28.220 1
ATOM 4675 O O . TYR 302 302 ? A 11.933 -27.005 0.570 1.000 1 A TYR 28.220 1
ATOM 4676 C CB . TYR 302 302 ? A 13.029 -26.541 -2.409 1.000 1 A TYR 28.220 1
ATOM 4677 C CG . TYR 302 302 ? A 13.871 -26.898 -3.625 1.000 1 A TYR 28.220 1
ATOM 4678 C CD1 . TYR 302 302 ? A 14.643 -25.902 -4.255 1.000 1 A TYR 28.220 1
ATOM 4679 C CD2 . TYR 302 302 ? A 13.895 -28.217 -4.123 1.000 1 A TYR 28.220 1
ATOM 4680 C CE1 . TYR 302 302 ? A 15.445 -26.222 -5.368 1.000 1 A TYR 28.220 1
ATOM 4681 C CE2 . TYR 302 302 ? A 14.708 -28.546 -5.225 1.000 1 A TYR 28.220 1
ATOM 4682 C CZ . TYR 302 302 ? A 15.484 -27.548 -5.849 1.000 1 A TYR 28.220 1
ATOM 4683 O OH . TYR 302 302 ? A 16.271 -27.860 -6.914 1.000 1 A TYR 28.220 1
ATOM 4684 H H . TYR 302 302 ? A 13.307 -28.888 -1.551 1.000 1 A TYR 28.220 1
ATOM 4685 H HA . TYR 302 302 ? A 14.673 -26.386 -1.016 1.000 1 A TYR 28.220 1
ATOM 4686 H HB2 . TYR 302 302 ? A 12.804 -25.475 -2.443 1.000 1 A TYR 28.220 1
ATOM 4687 H HB3 . TYR 302 302 ? A 12.077 -27.069 -2.473 1.000 1 A TYR 28.220 1
ATOM 4688 H HD1 . TYR 302 302 ? A 14.615 -24.888 -3.884 1.000 1 A TYR 28.220 1
ATOM 4689 H HD2 . TYR 302 302 ? A 13.296 -28.986 -3.657 1.000 1 A TYR 28.220 1
ATOM 4690 H HE1 . TYR 302 302 ? A 16.027 -25.448 -5.847 1.000 1 A TYR 28.220 1
ATOM 4691 H HE2 . TYR 302 302 ? A 14.735 -29.558 -5.601 1.000 1 A TYR 28.220 1
ATOM 4692 H HH . TYR 302 302 ? A 16.633 -27.066 -7.313 1.000 1 A TYR 28.220 1
ATOM 4693 N N . TYR 303 303 ? A 13.110 -25.092 0.569 1.000 1 A TYR 25.280 1
ATOM 4694 C CA . TYR 303 303 ? A 12.260 -24.426 1.561 1.000 1 A TYR 25.280 1
ATOM 4695 C C . TYR 303 303 ? A 10.850 -24.253 0.986 1.000 1 A TYR 25.280 1
ATOM 4696 O O . TYR 303 303 ? A 10.623 -23.423 0.109 1.000 1 A TYR 25.280 1
ATOM 4697 C CB . TYR 303 303 ? A 12.861 -23.074 1.979 1.000 1 A TYR 25.280 1
ATOM 4698 C CG . TYR 303 303 ? A 14.120 -23.191 2.816 1.000 1 A TYR 25.280 1
ATOM 4699 C CD1 . TYR 303 303 ? A 14.033 -23.233 4.222 1.000 1 A TYR 25.280 1
ATOM 4700 C CD2 . TYR 303 303 ? A 15.377 -23.286 2.188 1.000 1 A TYR 25.280 1
ATOM 4701 C CE1 . TYR 303 303 ? A 15.199 -23.381 4.998 1.000 1 A TYR 25.280 1
ATOM 4702 C CE2 . TYR 303 303 ? A 16.538 -23.469 2.960 1.000 1 A TYR 25.280 1
ATOM 4703 C CZ . TYR 303 303 ? A 16.453 -23.516 4.368 1.000 1 A TYR 25.280 1
ATOM 4704 O OH . TYR 303 303 ? A 17.566 -23.721 5.115 1.000 1 A TYR 25.280 1
ATOM 4705 H H . TYR 303 303 ? A 13.885 -24.573 0.182 1.000 1 A TYR 25.280 1
ATOM 4706 H HA . TYR 303 303 ? A 12.195 -25.055 2.449 1.000 1 A TYR 25.280 1
ATOM 4707 H HB2 . TYR 303 303 ? A 13.073 -22.479 1.090 1.000 1 A TYR 25.280 1
ATOM 4708 H HB3 . TYR 303 303 ? A 12.116 -22.530 2.559 1.000 1 A TYR 25.280 1
ATOM 4709 H HD1 . TYR 303 303 ? A 13.074 -23.150 4.711 1.000 1 A TYR 25.280 1
ATOM 4710 H HD2 . TYR 303 303 ? A 15.451 -23.250 1.111 1.000 1 A TYR 25.280 1
ATOM 4711 H HE1 . TYR 303 303 ? A 15.147 -23.422 6.076 1.000 1 A TYR 25.280 1
ATOM 4712 H HE2 . TYR 303 303 ? A 17.494 -23.604 2.475 1.000 1 A TYR 25.280 1
ATOM 4713 H HH . TYR 303 303 ? A 18.301 -24.027 4.578 1.000 1 A TYR 25.280 1
ATOM 4714 N N . THR 304 304 ? A 9.909 -25.068 1.453 1.000 1 A THR 27.020 1
ATOM 4715 C CA . THR 304 304 ? A 8.485 -24.954 1.127 1.000 1 A THR 27.020 1
ATOM 4716 C C . THR 304 304 ? A 7.835 -23.852 1.972 1.000 1 A THR 27.020 1
ATOM 4717 O O . THR 304 304 ? A 8.221 -23.654 3.124 1.000 1 A THR 27.020 1
ATOM 4718 C CB . THR 304 304 ? A 7.782 -26.309 1.320 1.000 1 A THR 27.020 1
ATOM 4719 O OG1 . THR 304 304 ? A 8.092 -26.870 2.580 1.000 1 A THR 27.020 1
ATOM 4720 C CG2 . THR 304 304 ? A 8.230 -27.327 0.268 1.000 1 A THR 27.020 1
ATOM 4721 H H . THR 304 304 ? A 10.183 -25.827 2.061 1.000 1 A THR 27.020 1
ATOM 4722 H HA . THR 304 304 ? A 8.385 -24.668 0.080 1.000 1 A THR 27.020 1
ATOM 4723 H HB . THR 304 304 ? A 6.704 -26.169 1.240 1.000 1 A THR 27.020 1
ATOM 4724 H HG1 . THR 304 304 ? A 7.869 -26.236 3.266 1.000 1 A THR 27.020 1
ATOM 4725 H HG21 . THR 304 304 ? A 7.679 -28.257 0.410 1.000 1 A THR 27.020 1
ATOM 4726 H HG22 . THR 304 304 ? A 8.023 -26.941 -0.731 1.000 1 A THR 27.020 1
ATOM 4727 H HG23 . THR 304 304 ? A 9.297 -27.528 0.364 1.000 1 A THR 27.020 1
ATOM 4728 N N . GLU 305 305 ? A 6.835 -23.150 1.424 1.000 1 A GLU 26.230 1
ATOM 4729 C CA . GLU 305 305 ? A 6.143 -21.988 2.030 1.000 1 A GLU 26.230 1
ATOM 4730 C C . GLU 305 305 ? A 5.674 -22.206 3.481 1.000 1 A GLU 26.230 1
ATOM 4731 O O . GLU 305 305 ? A 5.727 -21.298 4.310 1.000 1 A GLU 26.230 1
ATOM 4732 C CB . GLU 305 305 ? A 4.906 -21.650 1.182 1.000 1 A GLU 26.230 1
ATOM 4733 C CG . GLU 305 305 ? A 5.255 -21.010 -0.168 1.000 1 A GLU 26.230 1
ATOM 4734 C CD . GLU 305 305 ? A 4.005 -20.724 -1.013 1.000 1 A GLU 26.230 1
ATOM 4735 O OE1 . GLU 305 305 ? A 4.038 -19.723 -1.759 1.000 1 A GLU 26.230 1
ATOM 4736 O OE2 . GLU 305 305 ? A 3.057 -21.537 -0.925 1.000 1 A GLU 26.230 1
ATOM 4737 H H . GLU 305 305 ? A 6.586 -23.343 0.464 1.000 1 A GLU 26.230 1
ATOM 4738 H HA . GLU 305 305 ? A 6.807 -21.124 2.033 1.000 1 A GLU 26.230 1
ATOM 4739 H HB2 . GLU 305 305 ? A 4.284 -20.945 1.734 1.000 1 A GLU 26.230 1
ATOM 4740 H HB3 . GLU 305 305 ? A 4.333 -22.565 1.030 1.000 1 A GLU 26.230 1
ATOM 4741 H HG2 . GLU 305 305 ? A 5.908 -21.687 -0.721 1.000 1 A GLU 26.230 1
ATOM 4742 H HG3 . GLU 305 305 ? A 5.806 -20.088 0.017 1.000 1 A GLU 26.230 1
ATOM 4743 N N . THR 306 306 ? A 5.287 -23.430 3.838 1.000 1 A THR 25.300 1
ATOM 4744 C CA . THR 306 306 ? A 4.869 -23.798 5.199 1.000 1 A THR 25.300 1
ATOM 4745 C C . THR 306 306 ? A 6.002 -23.746 6.228 1.000 1 A THR 25.300 1
ATOM 4746 O O . THR 306 306 ? A 5.752 -23.440 7.394 1.000 1 A THR 25.300 1
ATOM 4747 C CB . THR 306 306 ? A 4.224 -25.197 5.210 1.000 1 A THR 25.300 1
ATOM 4748 O OG1 . THR 306 306 ? A 4.564 -25.948 4.058 1.000 1 A THR 25.300 1
ATOM 4749 C CG2 . THR 306 306 ? A 2.702 -25.095 5.239 1.000 1 A THR 25.300 1
ATOM 4750 H H . THR 306 306 ? A 5.241 -24.150 3.132 1.000 1 A THR 25.300 1
ATOM 4751 H HA . THR 306 306 ? A 4.130 -23.070 5.532 1.000 1 A THR 25.300 1
ATOM 4752 H HB . THR 306 306 ? A 4.542 -25.745 6.097 1.000 1 A THR 25.300 1
ATOM 4753 H HG1 . THR 306 306 ? A 3.907 -26.640 3.955 1.000 1 A THR 25.300 1
ATOM 4754 H HG21 . THR 306 306 ? A 2.261 -26.092 5.250 1.000 1 A THR 25.300 1
ATOM 4755 H HG22 . THR 306 306 ? A 2.351 -24.551 4.363 1.000 1 A THR 25.300 1
ATOM 4756 H HG23 . THR 306 306 ? A 2.389 -24.563 6.137 1.000 1 A THR 25.300 1
ATOM 4757 N N . SER 307 307 ? A 7.249 -23.993 5.823 1.000 1 A SER 24.940 1
ATOM 4758 C CA . SER 307 307 ? A 8.437 -23.867 6.682 1.000 1 A SER 24.940 1
ATOM 4759 C C . SER 307 307 ? A 8.773 -22.398 6.947 1.000 1 A SER 24.940 1
ATOM 4760 O O . SER 307 307 ? A 9.233 -22.044 8.033 1.000 1 A SER 24.940 1
ATOM 4761 C CB . SER 307 307 ? A 9.652 -24.533 6.019 1.000 1 A SER 24.940 1
ATOM 4762 O OG . SER 307 307 ? A 9.300 -25.753 5.391 1.000 1 A SER 24.940 1
ATOM 4763 H H . SER 307 307 ? A 7.407 -24.202 4.847 1.000 1 A SER 24.940 1
ATOM 4764 H HA . SER 307 307 ? A 8.247 -24.357 7.637 1.000 1 A SER 24.940 1
ATOM 4765 H HB2 . SER 307 307 ? A 10.053 -23.865 5.257 1.000 1 A SER 24.940 1
ATOM 4766 H HB3 . SER 307 307 ? A 10.422 -24.707 6.770 1.000 1 A SER 24.940 1
ATOM 4767 H HG . SER 307 307 ? A 10.092 -26.157 5.030 1.000 1 A SER 24.940 1
ATOM 4768 N N . PHE 308 308 ? A 8.497 -21.532 5.966 1.000 1 A PHE 26.970 1
ATOM 4769 C CA . PHE 308 308 ? A 8.775 -20.101 6.039 1.000 1 A PHE 26.970 1
ATOM 4770 C C . PHE 308 308 ? A 7.886 -19.405 7.071 1.000 1 A PHE 26.970 1
ATOM 4771 O O . PHE 308 308 ? A 8.382 -18.600 7.851 1.000 1 A PHE 26.970 1
ATOM 4772 C CB . PHE 308 308 ? A 8.615 -19.484 4.643 1.000 1 A PHE 26.970 1
ATOM 4773 C CG . PHE 308 308 ? A 9.471 -18.252 4.435 1.000 1 A PHE 26.970 1
ATOM 4774 C CD1 . PHE 308 308 ? A 8.932 -16.961 4.590 1.000 1 A PHE 26.970 1
ATOM 4775 C CD2 . PHE 308 308 ? A 10.822 -18.407 4.071 1.000 1 A PHE 26.970 1
ATOM 4776 C CE1 . PHE 308 308 ? A 9.740 -15.832 4.362 1.000 1 A PHE 26.970 1
ATOM 4777 C CE2 . PHE 308 308 ? A 11.632 -17.278 3.860 1.000 1 A PHE 26.970 1
ATOM 4778 C CZ . PHE 308 308 ? A 11.090 -15.990 4.005 1.000 1 A PHE 26.970 1
ATOM 4779 H H . PHE 308 308 ? A 8.070 -21.885 5.122 1.000 1 A PHE 26.970 1
ATOM 4780 H HA . PHE 308 308 ? A 9.809 -19.968 6.356 1.000 1 A PHE 26.970 1
ATOM 4781 H HB2 . PHE 308 308 ? A 8.908 -20.216 3.891 1.000 1 A PHE 26.970 1
ATOM 4782 H HB3 . PHE 308 308 ? A 7.568 -19.240 4.462 1.000 1 A PHE 26.970 1
ATOM 4783 H HD1 . PHE 308 308 ? A 7.893 -16.832 4.857 1.000 1 A PHE 26.970 1
ATOM 4784 H HD2 . PHE 308 308 ? A 11.240 -19.395 3.950 1.000 1 A PHE 26.970 1
ATOM 4785 H HE1 . PHE 308 308 ? A 9.322 -14.840 4.441 1.000 1 A PHE 26.970 1
ATOM 4786 H HE2 . PHE 308 308 ? A 12.669 -17.398 3.583 1.000 1 A PHE 26.970 1
ATOM 4787 H HZ . PHE 308 308 ? A 11.705 -15.119 3.834 1.000 1 A PHE 26.970 1
ATOM 4788 N N . ALA 309 309 ? A 6.605 -19.782 7.163 1.000 1 A ALA 25.830 1
ATOM 4789 C CA . ALA 309 309 ? A 5.685 -19.227 8.159 1.000 1 A ALA 25.830 1
ATOM 4790 C C . ALA 309 309 ? A 6.162 -19.446 9.610 1.000 1 A ALA 25.830 1
ATOM 4791 O O . ALA 309 309 ? A 5.984 -18.570 10.455 1.000 1 A ALA 25.830 1
ATOM 4792 C CB . ALA 309 309 ? A 4.301 -19.845 7.929 1.000 1 A ALA 25.830 1
ATOM 4793 H H . ALA 309 309 ? A 6.240 -20.412 6.463 1.000 1 A ALA 25.830 1
ATOM 4794 H HA . ALA 309 309 ? A 5.613 -18.151 8.002 1.000 1 A ALA 25.830 1
ATOM 4795 H HB1 . ALA 309 309 ? A 4.343 -20.925 8.069 1.000 1 A ALA 25.830 1
ATOM 4796 H HB2 . ALA 309 309 ? A 3.590 -19.418 8.635 1.000 1 A ALA 25.830 1
ATOM 4797 H HB3 . ALA 309 309 ? A 3.965 -19.628 6.915 1.000 1 A ALA 25.830 1
ATOM 4798 N N . ARG 310 310 ? A 6.809 -20.587 9.892 1.000 1 A ARG 25.530 1
ATOM 4799 C CA . ARG 310 310 ? A 7.340 -20.906 11.228 1.000 1 A ARG 25.530 1
ATOM 4800 C C . ARG 310 310 ? A 8.615 -20.121 11.546 1.000 1 A ARG 25.530 1
ATOM 4801 O O . ARG 310 310 ? A 8.741 -19.584 12.638 1.000 1 A ARG 25.530 1
ATOM 4802 C CB . ARG 310 310 ? A 7.536 -22.426 11.356 1.000 1 A ARG 25.530 1
ATOM 4803 C CG . ARG 310 310 ? A 7.057 -22.932 12.722 1.000 1 A ARG 25.530 1
[truncated: 219,332 more chars]
