# Supplementary material for: Viro3D: a comprehensive database of virus protein structure predictions
Source: Mol Syst Biol. 2025 Sep 16;21(11):9. doi: 10.1038/s44320-025-00147-9 (PMC12583693; doi:10.1038/s44320-025-00147-9)
Supplement: Supplementary file 8 — Source data Fig. 1 [file 44320_2025_147_MOESM8_ESM.zip › Figure 1/1F/Equine mastadenovirus B hORF1 ESMFold prediction EF-AKT26014.1_12145.cif]

data_EF-AKT260141_12145
_entry.id EF-AKT26014.1_12145
_struct.entry_id EF-AKT26014.1_12145
_struct.pdbx_model_details
;Model was generated using ESMFold module of ESM-2 (v.1.0.3) with default settings and subjected to relaxation in the Amber force field with 2,000 iterations, tolerance of 2.39, and stiffness of 10.0. 

Note: .
;
_struct.pdbx_structure_determination_methodology computational
_struct.title 'ESMFold model for hypothetical protein (AKT26014.1) from Equine mastadenovirus B (KT160425.1)'
_audit_conform.dict_location https://raw.githubusercontent.com/ihmwg/ModelCIF/d18ba38/base/mmcif_ma-core.dic
_audit_conform.dict_name mmcif_ma.dic
_audit_conform.dict_version 1.4.6
#
loop_
_citation.id
_citation.title
_citation.journal_abbrev
_citation.journal_volume
_citation.page_first
_citation.page_last
_citation.year
_citation.pdbx_database_id_PubMed
_citation.pdbx_database_id_DOI
1
'Evolutionary-scale prediction of atomic-level protein structure with a language model'
Science 379 1123 1130 2023 36927031 10.1126/science.ade2574
#
#
loop_
_citation_author.citation_id
_citation_author.name
_citation_author.ordinal
1 'Lin, Z.' 1
1 'Akin, H.' 2
1 'Rao, R.' 3
1 'Hie, B.' 4
1 'Zhu, Z.' 5
1 'Lu W.' 6
1 'Smetanin, N.' 7
1 'Verkuil, R.' 8
1 'Kabeli, O.' 9
1 'Shmueli, Y.' 10
1 'Dos Santos Costa, A.' 11
1 'Fazel-Zarandi, M.' 12
1 'Sercu, T.' 13
1 'Candido, S.' 14
1 'Rives, A.' 15
#
#
loop_
_software.pdbx_ordinal
_software.name
_software.classification
_software.description
_software.version
_software.type
_software.location
_software.citation_id
1 ESMFold 'model building' 'Structure prediction' v.1.0.3 package
https://github.com/facebookresearch/esm 1
#
#
loop_
_ma_software_group.ordinal_id
_ma_software_group.group_id
_ma_software_group.software_id
_ma_software_group.parameter_group_id
1 1 1 .
#
#
loop_
_audit_author.name
_audit_author.pdbx_ordinal
'Litvin, Ulad' 1
'Lytras, Spyros' 2
'Grove, Joe' 3
'Hughes, Joseph' 4
#
#
loop_
_chem_comp.id
_chem_comp.type
_chem_comp.name
_chem_comp.formula
_chem_comp.formula_weight
_chem_comp.ma_provenance
ALA 'L-peptide linking' ALANINE 'C3 H7 N O2' 89.094 'CCD Core'
ARG 'L-peptide linking' ARGININE 'C6 H15 N4 O2 1' 175.212 'CCD Core'
ASN 'L-peptide linking' ASPARAGINE 'C4 H8 N2 O3' 132.119 'CCD Core'
ASP 'L-peptide linking' 'ASPARTIC ACID' 'C4 H7 N O4' 133.103 'CCD Core'
CYS 'L-peptide linking' CYSTEINE 'C3 H7 N O2 S' 121.154 'CCD Core'
GLN 'L-peptide linking' GLUTAMINE 'C5 H10 N2 O3' 146.146 'CCD Core'
GLU 'L-peptide linking' 'GLUTAMIC ACID' 'C5 H9 N O4' 147.130 'CCD Core'
GLY 'peptide linking' GLYCINE 'C2 H5 N O2' 75.067 'CCD Core'
HIS 'L-peptide linking' HISTIDINE 'C6 H10 N3 O2 1' 156.165 'CCD Core'
ILE 'L-peptide linking' ISOLEUCINE 'C6 H13 N O2' 131.175 'CCD Core'
LEU 'L-peptide linking' LEUCINE 'C6 H13 N O2' 131.175 'CCD Core'
LYS 'L-peptide linking' LYSINE 'C6 H15 N2 O2 1' 147.198 'CCD Core'
MET 'L-peptide linking' METHIONINE 'C5 H11 N O2 S' 149.208 'CCD Core'
PHE 'L-peptide linking' PHENYLALANINE 'C9 H11 N O2' 165.192 'CCD Core'
PRO 'L-peptide linking' PROLINE 'C5 H9 N O2' 115.132 'CCD Core'
SER 'L-peptide linking' SERINE 'C3 H7 N O3' 105.093 'CCD Core'
THR 'L-peptide linking' THREONINE 'C4 H9 N O3' 119.120 'CCD Core'
TRP 'L-peptide linking' TRYPTOPHAN 'C11 H12 N2 O2' 204.229 'CCD Core'
TYR 'L-peptide linking' TYROSINE 'C9 H11 N O3' 181.191 'CCD Core'
VAL 'L-peptide linking' VALINE 'C5 H11 N O2' 117.148 'CCD Core'
#
#
loop_
_entity.id
_entity.type
_entity.src_method
_entity.pdbx_description
_entity.formula_weight
_entity.pdbx_number_of_molecules
_entity.details
1 polymer nat
'hypothetical protein (AKT26014.1) from Equine mastadenovirus B (KT160425.1)'
62487.744 1 .
#
#
loop_
_entity_src_nat.entity_id
_entity_src_nat.pdbx_src_id
_entity_src_nat.pdbx_ncbi_taxonomy_id
_entity_src_nat.pdbx_organism_scientific
_entity_src_nat.common_name
_entity_src_nat.strain
1 1 67603 'Equine mastadenovirus B' . .
#
#
loop_
_struct_ref.id
_struct_ref.entity_id
_struct_ref.db_name
_struct_ref.db_code
_struct_ref.pdbx_db_accession
_struct_ref.pdbx_align_begin
_struct_ref.pdbx_seq_one_letter_code
_struct_ref.details
1 1 NCBI 908309871 AKT26014.1 1
;MSLTRVSSMILSVVCLIGVVGGKALWTPQPENQFTPIKQYEHQNLVLQVQVDKSQLTIGSWIYYASEEGQ
DNIEIADIMQDFIVYHNKAGFSATVLDDLSLSMVNVLLNYTGFYVCHMVLTNNKYVTYGWNVTILPMSAG
PTSKPFLLTTPKPVASTPFVTEDVSSIVPTTQPETLYSPTISVTFLEHCRFELQCSPSFADIEKNISYTW
SWSNQSSEGARINVSLQAEREHYFTCMLSSSGQSVQKTANVACYNVSVMEGRQVLLQPRKWPGKVIDATY
TRCLRGHACKEYASSRTGEGTYYTETSFARIHSDFSALLTDLVSGDSGEYNIELIQSDGTVGKNWAVEVE
EKLREPETTVTVAATSLGCEARLQCEMNSKNTLDGSIIYWDIRNQTVTGGEYLVNMSFGAYETFLCFIEN
GRQSAETVAEALCLEQAAYHHGRSHVPVYIVLAIATLMAVCGVIYYVLKRKNPLPPAAEQAPML
;
.
#
#
loop_
_struct_ref_seq.align_id
_struct_ref_seq.ref_id
_struct_ref_seq.seq_align_beg
_struct_ref_seq.seq_align_end
_struct_ref_seq.db_align_beg
_struct_ref_seq.db_align_end
1 1 1 484 1 484
#
#
loop_
_ma_target_ref_db_details.target_entity_id
_ma_target_ref_db_details.db_name
_ma_target_ref_db_details.db_name_other_details
_ma_target_ref_db_details.db_code
_ma_target_ref_db_details.db_accession
_ma_target_ref_db_details.seq_db_isoform
_ma_target_ref_db_details.seq_db_align_begin
_ma_target_ref_db_details.seq_db_align_end
_ma_target_ref_db_details.ncbi_taxonomy_id
_ma_target_ref_db_details.organism_scientific
_ma_target_ref_db_details.seq_db_sequence_version_date
_ma_target_ref_db_details.seq_db_sequence_checksum
1 NCBI . 908309871 AKT26014.1 . 1 484 67603 . 2015-08-04 .
#
#
loop_
_entity_poly.entity_id
_entity_poly.type
_entity_poly.nstd_linkage
_entity_poly.nstd_monomer
_entity_poly.pdbx_strand_id
_entity_poly.pdbx_seq_one_letter_code
_entity_poly.pdbx_seq_one_letter_code_can
1 polypeptide(L) no no A
;MSLTRVSSMILSVVCLIGVVGGKALWTPQPENQFTPIKQYEHQNLVLQVQVDKSQLTIGSWIYYASEEGQ
DNIEIADIMQDFIVYHNKAGFSATVLDDLSLSMVNVLLNYTGFYVCHMVLTNNKYVTYGWNVTILPMSAG
PTSKPFLLTTPKPVASTPFVTEDVSSIVPTTQPETLYSPTISVTFLEHCRFELQCSPSFADIEKNISYTW
SWSNQSSEGARINVSLQAEREHYFTCMLSSSGQSVQKTANVACYNVSVMEGRQVLLQPRKWPGKVIDATY
TRCLRGHACKEYASSRTGEGTYYTETSFARIHSDFSALLTDLVSGDSGEYNIELIQSDGTVGKNWAVEVE
EKLREPETTVTVAATSLGCEARLQCEMNSKNTLDGSIIYWDIRNQTVTGGEYLVNMSFGAYETFLCFIEN
GRQSAETVAEALCLEQAAYHHGRSHVPVYIVLAIATLMAVCGVIYYVLKRKNPLPPAAEQAPML
;

;MSLTRVSSMILSVVCLIGVVGGKALWTPQPENQFTPIKQYEHQNLVLQVQVDKSQLTIGSWIYYASEEGQ
DNIEIADIMQDFIVYHNKAGFSATVLDDLSLSMVNVLLNYTGFYVCHMVLTNNKYVTYGWNVTILPMSAG
PTSKPFLLTTPKPVASTPFVTEDVSSIVPTTQPETLYSPTISVTFLEHCRFELQCSPSFADIEKNISYTW
SWSNQSSEGARINVSLQAEREHYFTCMLSSSGQSVQKTANVACYNVSVMEGRQVLLQPRKWPGKVIDATY
TRCLRGHACKEYASSRTGEGTYYTETSFARIHSDFSALLTDLVSGDSGEYNIELIQSDGTVGKNWAVEVE
EKLREPETTVTVAATSLGCEARLQCEMNSKNTLDGSIIYWDIRNQTVTGGEYLVNMSFGAYETFLCFIEN
GRQSAETVAEALCLEQAAYHHGRSHVPVYIVLAIATLMAVCGVIYYVLKRKNPLPPAAEQAPML
;

#
#
loop_
_entity_poly_seq.entity_id
_entity_poly_seq.num
_entity_poly_seq.mon_id
_entity_poly_seq.hetero
1 1 MET .
1 2 SER .
1 3 LEU .
1 4 THR .
1 5 ARG .
1 6 VAL .
1 7 SER .
1 8 SER .
1 9 MET .
1 10 ILE .
1 11 LEU .
1 12 SER .
1 13 VAL .
1 14 VAL .
1 15 CYS .
1 16 LEU .
1 17 ILE .
1 18 GLY .
1 19 VAL .
1 20 VAL .
1 21 GLY .
1 22 GLY .
1 23 LYS .
1 24 ALA .
1 25 LEU .
1 26 TRP .
1 27 THR .
1 28 PRO .
1 29 GLN .
1 30 PRO .
1 31 GLU .
1 32 ASN .
1 33 GLN .
1 34 PHE .
1 35 THR .
1 36 PRO .
1 37 ILE .
1 38 LYS .
1 39 GLN .
1 40 TYR .
1 41 GLU .
1 42 HIS .
1 43 GLN .
1 44 ASN .
1 45 LEU .
1 46 VAL .
1 47 LEU .
1 48 GLN .
1 49 VAL .
1 50 GLN .
1 51 VAL .
1 52 ASP .
1 53 LYS .
1 54 SER .
1 55 GLN .
1 56 LEU .
1 57 THR .
1 58 ILE .
1 59 GLY .
1 60 SER .
1 61 TRP .
1 62 ILE .
1 63 TYR .
1 64 TYR .
1 65 ALA .
1 66 SER .
1 67 GLU .
1 68 GLU .
1 69 GLY .
1 70 GLN .
1 71 ASP .
1 72 ASN .
1 73 ILE .
1 74 GLU .
1 75 ILE .
1 76 ALA .
1 77 ASP .
1 78 ILE .
1 79 MET .
1 80 GLN .
1 81 ASP .
1 82 PHE .
1 83 ILE .
1 84 VAL .
1 85 TYR .
1 86 HIS .
1 87 ASN .
1 88 LYS .
1 89 ALA .
1 90 GLY .
1 91 PHE .
1 92 SER .
1 93 ALA .
1 94 THR .
1 95 VAL .
1 96 LEU .
1 97 ASP .
1 98 ASP .
1 99 LEU .
1 100 SER .
1 101 LEU .
1 102 SER .
1 103 MET .
1 104 VAL .
1 105 ASN .
1 106 VAL .
1 107 LEU .
1 108 LEU .
1 109 ASN .
1 110 TYR .
1 111 THR .
1 112 GLY .
1 113 PHE .
1 114 TYR .
1 115 VAL .
1 116 CYS .
1 117 HIS .
1 118 MET .
1 119 VAL .
1 120 LEU .
1 121 THR .
1 122 ASN .
1 123 ASN .
1 124 LYS .
1 125 TYR .
1 126 VAL .
1 127 THR .
1 128 TYR .
1 129 GLY .
1 130 TRP .
1 131 ASN .
1 132 VAL .
1 133 THR .
1 134 ILE .
1 135 LEU .
1 136 PRO .
1 137 MET .
1 138 SER .
1 139 ALA .
1 140 GLY .
1 141 PRO .
1 142 THR .
1 143 SER .
1 144 LYS .
1 145 PRO .
1 146 PHE .
1 147 LEU .
1 148 LEU .
1 149 THR .
1 150 THR .
1 151 PRO .
1 152 LYS .
1 153 PRO .
1 154 VAL .
1 155 ALA .
1 156 SER .
1 157 THR .
1 158 PRO .
1 159 PHE .
1 160 VAL .
1 161 THR .
1 162 GLU .
1 163 ASP .
1 164 VAL .
1 165 SER .
1 166 SER .
1 167 ILE .
1 168 VAL .
1 169 PRO .
1 170 THR .
1 171 THR .
1 172 GLN .
1 173 PRO .
1 174 GLU .
1 175 THR .
1 176 LEU .
1 177 TYR .
1 178 SER .
1 179 PRO .
1 180 THR .
1 181 ILE .
1 182 SER .
1 183 VAL .
1 184 THR .
1 185 PHE .
1 186 LEU .
1 187 GLU .
1 188 HIS .
1 189 CYS .
1 190 ARG .
1 191 PHE .
1 192 GLU .
1 193 LEU .
1 194 GLN .
1 195 CYS .
1 196 SER .
1 197 PRO .
1 198 SER .
1 199 PHE .
1 200 ALA .
1 201 ASP .
1 202 ILE .
1 203 GLU .
1 204 LYS .
1 205 ASN .
1 206 ILE .
1 207 SER .
1 208 TYR .
1 209 THR .
1 210 TRP .
1 211 SER .
1 212 TRP .
1 213 SER .
1 214 ASN .
1 215 GLN .
1 216 SER .
1 217 SER .
1 218 GLU .
1 219 GLY .
1 220 ALA .
1 221 ARG .
1 222 ILE .
1 223 ASN .
1 224 VAL .
1 225 SER .
1 226 LEU .
1 227 GLN .
1 228 ALA .
1 229 GLU .
1 230 ARG .
1 231 GLU .
1 232 HIS .
1 233 TYR .
1 234 PHE .
1 235 THR .
1 236 CYS .
1 237 MET .
1 238 LEU .
1 239 SER .
1 240 SER .
1 241 SER .
1 242 GLY .
1 243 GLN .
1 244 SER .
1 245 VAL .
1 246 GLN .
1 247 LYS .
1 248 THR .
1 249 ALA .
1 250 ASN .
1 251 VAL .
1 252 ALA .
1 253 CYS .
1 254 TYR .
1 255 ASN .
1 256 VAL .
1 257 SER .
1 258 VAL .
1 259 MET .
1 260 GLU .
1 261 GLY .
1 262 ARG .
1 263 GLN .
1 264 VAL .
1 265 LEU .
1 266 LEU .
1 267 GLN .
1 268 PRO .
1 269 ARG .
1 270 LYS .
1 271 TRP .
1 272 PRO .
1 273 GLY .
1 274 LYS .
1 275 VAL .
1 276 ILE .
1 277 ASP .
1 278 ALA .
1 279 THR .
1 280 TYR .
1 281 THR .
1 282 ARG .
1 283 CYS .
1 284 LEU .
1 285 ARG .
1 286 GLY .
1 287 HIS .
1 288 ALA .
1 289 CYS .
1 290 LYS .
1 291 GLU .
1 292 TYR .
1 293 ALA .
1 294 SER .
1 295 SER .
1 296 ARG .
1 297 THR .
1 298 GLY .
1 299 GLU .
1 300 GLY .
1 301 THR .
1 302 TYR .
1 303 TYR .
1 304 THR .
1 305 GLU .
1 306 THR .
1 307 SER .
1 308 PHE .
1 309 ALA .
1 310 ARG .
1 311 ILE .
1 312 HIS .
1 313 SER .
1 314 ASP .
1 315 PHE .
1 316 SER .
1 317 ALA .
1 318 LEU .
1 319 LEU .
1 320 THR .
1 321 ASP .
1 322 LEU .
1 323 VAL .
1 324 SER .
1 325 GLY .
1 326 ASP .
1 327 SER .
1 328 GLY .
1 329 GLU .
1 330 TYR .
1 331 ASN .
1 332 ILE .
1 333 GLU .
1 334 LEU .
1 335 ILE .
1 336 GLN .
1 337 SER .
1 338 ASP .
1 339 GLY .
1 340 THR .
1 341 VAL .
1 342 GLY .
1 343 LYS .
1 344 ASN .
1 345 TRP .
1 346 ALA .
1 347 VAL .
1 348 GLU .
1 349 VAL .
1 350 GLU .
1 351 GLU .
1 352 LYS .
1 353 LEU .
1 354 ARG .
1 355 GLU .
1 356 PRO .
1 357 GLU .
1 358 THR .
1 359 THR .
1 360 VAL .
1 361 THR .
1 362 VAL .
1 363 ALA .
1 364 ALA .
1 365 THR .
1 366 SER .
1 367 LEU .
1 368 GLY .
1 369 CYS .
1 370 GLU .
1 371 ALA .
1 372 ARG .
1 373 LEU .
1 374 GLN .
1 375 CYS .
1 376 GLU .
1 377 MET .
1 378 ASN .
1 379 SER .
1 380 LYS .
1 381 ASN .
1 382 THR .
1 383 LEU .
1 384 ASP .
1 385 GLY .
1 386 SER .
1 387 ILE .
1 388 ILE .
1 389 TYR .
1 390 TRP .
1 391 ASP .
1 392 ILE .
1 393 ARG .
1 394 ASN .
1 395 GLN .
1 396 THR .
1 397 VAL .
1 398 THR .
1 399 GLY .
1 400 GLY .
1 401 GLU .
1 402 TYR .
1 403 LEU .
1 404 VAL .
1 405 ASN .
1 406 MET .
1 407 SER .
1 408 PHE .
1 409 GLY .
1 410 ALA .
1 411 TYR .
1 412 GLU .
1 413 THR .
1 414 PHE .
1 415 LEU .
1 416 CYS .
1 417 PHE .
1 418 ILE .
1 419 GLU .
1 420 ASN .
1 421 GLY .
1 422 ARG .
1 423 GLN .
1 424 SER .
1 425 ALA .
1 426 GLU .
1 427 THR .
1 428 VAL .
1 429 ALA .
1 430 GLU .
1 431 ALA .
1 432 LEU .
1 433 CYS .
1 434 LEU .
1 435 GLU .
1 436 GLN .
1 437 ALA .
1 438 ALA .
1 439 TYR .
1 440 HIS .
1 441 HIS .
1 442 GLY .
1 443 ARG .
1 444 SER .
1 445 HIS .
1 446 VAL .
1 447 PRO .
1 448 VAL .
1 449 TYR .
1 450 ILE .
1 451 VAL .
1 452 LEU .
1 453 ALA .
1 454 ILE .
1 455 ALA .
1 456 THR .
1 457 LEU .
1 458 MET .
1 459 ALA .
1 460 VAL .
1 461 CYS .
1 462 GLY .
1 463 VAL .
1 464 ILE .
1 465 TYR .
1 466 TYR .
1 467 VAL .
1 468 LEU .
1 469 LYS .
1 470 ARG .
1 471 LYS .
1 472 ASN .
1 473 PRO .
1 474 LEU .
1 475 PRO .
1 476 PRO .
1 477 ALA .
1 478 ALA .
1 479 GLU .
1 480 GLN .
1 481 ALA .
1 482 PRO .
1 483 MET .
1 484 LEU .
#
#
loop_
_struct_asym.id
_struct_asym.entity_id
_struct_asym.details
A 1 .
#
#
loop_
_pdbx_poly_seq_scheme.asym_id
_pdbx_poly_seq_scheme.entity_id
_pdbx_poly_seq_scheme.seq_id
_pdbx_poly_seq_scheme.mon_id
_pdbx_poly_seq_scheme.pdb_seq_num
_pdbx_poly_seq_scheme.auth_seq_num
_pdbx_poly_seq_scheme.pdb_mon_id
_pdbx_poly_seq_scheme.auth_mon_id
_pdbx_poly_seq_scheme.pdb_strand_id
_pdbx_poly_seq_scheme.pdb_ins_code
A 1 1 MET 1 1 MET MET A .
A 1 2 SER 2 2 SER SER A .
A 1 3 LEU 3 3 LEU LEU A .
A 1 4 THR 4 4 THR THR A .
A 1 5 ARG 5 5 ARG ARG A .
A 1 6 VAL 6 6 VAL VAL A .
A 1 7 SER 7 7 SER SER A .
A 1 8 SER 8 8 SER SER A .
A 1 9 MET 9 9 MET MET A .
A 1 10 ILE 10 10 ILE ILE A .
A 1 11 LEU 11 11 LEU LEU A .
A 1 12 SER 12 12 SER SER A .
A 1 13 VAL 13 13 VAL VAL A .
A 1 14 VAL 14 14 VAL VAL A .
A 1 15 CYS 15 15 CYS CYS A .
A 1 16 LEU 16 16 LEU LEU A .
A 1 17 ILE 17 17 ILE ILE A .
A 1 18 GLY 18 18 GLY GLY A .
A 1 19 VAL 19 19 VAL VAL A .
A 1 20 VAL 20 20 VAL VAL A .
A 1 21 GLY 21 21 GLY GLY A .
A 1 22 GLY 22 22 GLY GLY A .
A 1 23 LYS 23 23 LYS LYS A .
A 1 24 ALA 24 24 ALA ALA A .
A 1 25 LEU 25 25 LEU LEU A .
A 1 26 TRP 26 26 TRP TRP A .
A 1 27 THR 27 27 THR THR A .
A 1 28 PRO 28 28 PRO PRO A .
A 1 29 GLN 29 29 GLN GLN A .
A 1 30 PRO 30 30 PRO PRO A .
A 1 31 GLU 31 31 GLU GLU A .
A 1 32 ASN 32 32 ASN ASN A .
A 1 33 GLN 33 33 GLN GLN A .
A 1 34 PHE 34 34 PHE PHE A .
A 1 35 THR 35 35 THR THR A .
A 1 36 PRO 36 36 PRO PRO A .
A 1 37 ILE 37 37 ILE ILE A .
A 1 38 LYS 38 38 LYS LYS A .
A 1 39 GLN 39 39 GLN GLN A .
A 1 40 TYR 40 40 TYR TYR A .
A 1 41 GLU 41 41 GLU GLU A .
A 1 42 HIS 42 42 HIS HIS A .
A 1 43 GLN 43 43 GLN GLN A .
A 1 44 ASN 44 44 ASN ASN A .
A 1 45 LEU 45 45 LEU LEU A .
A 1 46 VAL 46 46 VAL VAL A .
A 1 47 LEU 47 47 LEU LEU A .
A 1 48 GLN 48 48 GLN GLN A .
A 1 49 VAL 49 49 VAL VAL A .
A 1 50 GLN 50 50 GLN GLN A .
A 1 51 VAL 51 51 VAL VAL A .
A 1 52 ASP 52 52 ASP ASP A .
A 1 53 LYS 53 53 LYS LYS A .
A 1 54 SER 54 54 SER SER A .
A 1 55 GLN 55 55 GLN GLN A .
A 1 56 LEU 56 56 LEU LEU A .
A 1 57 THR 57 57 THR THR A .
A 1 58 ILE 58 58 ILE ILE A .
A 1 59 GLY 59 59 GLY GLY A .
A 1 60 SER 60 60 SER SER A .
A 1 61 TRP 61 61 TRP TRP A .
A 1 62 ILE 62 62 ILE ILE A .
A 1 63 TYR 63 63 TYR TYR A .
A 1 64 TYR 64 64 TYR TYR A .
A 1 65 ALA 65 65 ALA ALA A .
A 1 66 SER 66 66 SER SER A .
A 1 67 GLU 67 67 GLU GLU A .
A 1 68 GLU 68 68 GLU GLU A .
A 1 69 GLY 69 69 GLY GLY A .
A 1 70 GLN 70 70 GLN GLN A .
A 1 71 ASP 71 71 ASP ASP A .
A 1 72 ASN 72 72 ASN ASN A .
A 1 73 ILE 73 73 ILE ILE A .
A 1 74 GLU 74 74 GLU GLU A .
A 1 75 ILE 75 75 ILE ILE A .
A 1 76 ALA 76 76 ALA ALA A .
A 1 77 ASP 77 77 ASP ASP A .
A 1 78 ILE 78 78 ILE ILE A .
A 1 79 MET 79 79 MET MET A .
A 1 80 GLN 80 80 GLN GLN A .
A 1 81 ASP 81 81 ASP ASP A .
A 1 82 PHE 82 82 PHE PHE A .
A 1 83 ILE 83 83 ILE ILE A .
A 1 84 VAL 84 84 VAL VAL A .
A 1 85 TYR 85 85 TYR TYR A .
A 1 86 HIS 86 86 HIS HIS A .
A 1 87 ASN 87 87 ASN ASN A .
A 1 88 LYS 88 88 LYS LYS A .
A 1 89 ALA 89 89 ALA ALA A .
A 1 90 GLY 90 90 GLY GLY A .
A 1 91 PHE 91 91 PHE PHE A .
A 1 92 SER 92 92 SER SER A .
A 1 93 ALA 93 93 ALA ALA A .
A 1 94 THR 94 94 THR THR A .
A 1 95 VAL 95 95 VAL VAL A .
A 1 96 LEU 96 96 LEU LEU A .
A 1 97 ASP 97 97 ASP ASP A .
A 1 98 ASP 98 98 ASP ASP A .
A 1 99 LEU 99 99 LEU LEU A .
A 1 100 SER 100 100 SER SER A .
A 1 101 LEU 101 101 LEU LEU A .
A 1 102 SER 102 102 SER SER A .
A 1 103 MET 103 103 MET MET A .
A 1 104 VAL 104 104 VAL VAL A .
A 1 105 ASN 105 105 ASN ASN A .
A 1 106 VAL 106 106 VAL VAL A .
A 1 107 LEU 107 107 LEU LEU A .
A 1 108 LEU 108 108 LEU LEU A .
A 1 109 ASN 109 109 ASN ASN A .
A 1 110 TYR 110 110 TYR TYR A .
A 1 111 THR 111 111 THR THR A .
A 1 112 GLY 112 112 GLY GLY A .
A 1 113 PHE 113 113 PHE PHE A .
A 1 114 TYR 114 114 TYR TYR A .
A 1 115 VAL 115 115 VAL VAL A .
A 1 116 CYS 116 116 CYS CYS A .
A 1 117 HIS 117 117 HIS HIS A .
A 1 118 MET 118 118 MET MET A .
A 1 119 VAL 119 119 VAL VAL A .
A 1 120 LEU 120 120 LEU LEU A .
A 1 121 THR 121 121 THR THR A .
A 1 122 ASN 122 122 ASN ASN A .
A 1 123 ASN 123 123 ASN ASN A .
A 1 124 LYS 124 124 LYS LYS A .
A 1 125 TYR 125 125 TYR TYR A .
A 1 126 VAL 126 126 VAL VAL A .
A 1 127 THR 127 127 THR THR A .
A 1 128 TYR 128 128 TYR TYR A .
A 1 129 GLY 129 129 GLY GLY A .
A 1 130 TRP 130 130 TRP TRP A .
A 1 131 ASN 131 131 ASN ASN A .
A 1 132 VAL 132 132 VAL VAL A .
A 1 133 THR 133 133 THR THR A .
A 1 134 ILE 134 134 ILE ILE A .
A 1 135 LEU 135 135 LEU LEU A .
A 1 136 PRO 136 136 PRO PRO A .
A 1 137 MET 137 137 MET MET A .
A 1 138 SER 138 138 SER SER A .
A 1 139 ALA 139 139 ALA ALA A .
A 1 140 GLY 140 140 GLY GLY A .
A 1 141 PRO 141 141 PRO PRO A .
A 1 142 THR 142 142 THR THR A .
A 1 143 SER 143 143 SER SER A .
A 1 144 LYS 144 144 LYS LYS A .
A 1 145 PRO 145 145 PRO PRO A .
A 1 146 PHE 146 146 PHE PHE A .
A 1 147 LEU 147 147 LEU LEU A .
A 1 148 LEU 148 148 LEU LEU A .
A 1 149 THR 149 149 THR THR A .
A 1 150 THR 150 150 THR THR A .
A 1 151 PRO 151 151 PRO PRO A .
A 1 152 LYS 152 152 LYS LYS A .
A 1 153 PRO 153 153 PRO PRO A .
A 1 154 VAL 154 154 VAL VAL A .
A 1 155 ALA 155 155 ALA ALA A .
A 1 156 SER 156 156 SER SER A .
A 1 157 THR 157 157 THR THR A .
A 1 158 PRO 158 158 PRO PRO A .
A 1 159 PHE 159 159 PHE PHE A .
A 1 160 VAL 160 160 VAL VAL A .
A 1 161 THR 161 161 THR THR A .
A 1 162 GLU 162 162 GLU GLU A .
A 1 163 ASP 163 163 ASP ASP A .
A 1 164 VAL 164 164 VAL VAL A .
A 1 165 SER 165 165 SER SER A .
A 1 166 SER 166 166 SER SER A .
A 1 167 ILE 167 167 ILE ILE A .
A 1 168 VAL 168 168 VAL VAL A .
A 1 169 PRO 169 169 PRO PRO A .
A 1 170 THR 170 170 THR THR A .
A 1 171 THR 171 171 THR THR A .
A 1 172 GLN 172 172 GLN GLN A .
A 1 173 PRO 173 173 PRO PRO A .
A 1 174 GLU 174 174 GLU GLU A .
A 1 175 THR 175 175 THR THR A .
A 1 176 LEU 176 176 LEU LEU A .
A 1 177 TYR 177 177 TYR TYR A .
A 1 178 SER 178 178 SER SER A .
A 1 179 PRO 179 179 PRO PRO A .
A 1 180 THR 180 180 THR THR A .
A 1 181 ILE 181 181 ILE ILE A .
A 1 182 SER 182 182 SER SER A .
A 1 183 VAL 183 183 VAL VAL A .
A 1 184 THR 184 184 THR THR A .
A 1 185 PHE 185 185 PHE PHE A .
A 1 186 LEU 186 186 LEU LEU A .
A 1 187 GLU 187 187 GLU GLU A .
A 1 188 HIS 188 188 HIS HIS A .
A 1 189 CYS 189 189 CYS CYS A .
A 1 190 ARG 190 190 ARG ARG A .
A 1 191 PHE 191 191 PHE PHE A .
A 1 192 GLU 192 192 GLU GLU A .
A 1 193 LEU 193 193 LEU LEU A .
A 1 194 GLN 194 194 GLN GLN A .
A 1 195 CYS 195 195 CYS CYS A .
A 1 196 SER 196 196 SER SER A .
A 1 197 PRO 197 197 PRO PRO A .
A 1 198 SER 198 198 SER SER A .
A 1 199 PHE 199 199 PHE PHE A .
A 1 200 ALA 200 200 ALA ALA A .
A 1 201 ASP 201 201 ASP ASP A .
A 1 202 ILE 202 202 ILE ILE A .
A 1 203 GLU 203 203 GLU GLU A .
A 1 204 LYS 204 204 LYS LYS A .
A 1 205 ASN 205 205 ASN ASN A .
A 1 206 ILE 206 206 ILE ILE A .
A 1 207 SER 207 207 SER SER A .
A 1 208 TYR 208 208 TYR TYR A .
A 1 209 THR 209 209 THR THR A .
A 1 210 TRP 210 210 TRP TRP A .
A 1 211 SER 211 211 SER SER A .
A 1 212 TRP 212 212 TRP TRP A .
A 1 213 SER 213 213 SER SER A .
A 1 214 ASN 214 214 ASN ASN A .
A 1 215 GLN 215 215 GLN GLN A .
A 1 216 SER 216 216 SER SER A .
A 1 217 SER 217 217 SER SER A .
A 1 218 GLU 218 218 GLU GLU A .
A 1 219 GLY 219 219 GLY GLY A .
A 1 220 ALA 220 220 ALA ALA A .
A 1 221 ARG 221 221 ARG ARG A .
A 1 222 ILE 222 222 ILE ILE A .
A 1 223 ASN 223 223 ASN ASN A .
A 1 224 VAL 224 224 VAL VAL A .
A 1 225 SER 225 225 SER SER A .
A 1 226 LEU 226 226 LEU LEU A .
A 1 227 GLN 227 227 GLN GLN A .
A 1 228 ALA 228 228 ALA ALA A .
A 1 229 GLU 229 229 GLU GLU A .
A 1 230 ARG 230 230 ARG ARG A .
A 1 231 GLU 231 231 GLU GLU A .
A 1 232 HIS 232 232 HIS HIS A .
A 1 233 TYR 233 233 TYR TYR A .
A 1 234 PHE 234 234 PHE PHE A .
A 1 235 THR 235 235 THR THR A .
A 1 236 CYS 236 236 CYS CYS A .
A 1 237 MET 237 237 MET MET A .
A 1 238 LEU 238 238 LEU LEU A .
A 1 239 SER 239 239 SER SER A .
A 1 240 SER 240 240 SER SER A .
A 1 241 SER 241 241 SER SER A .
A 1 242 GLY 242 242 GLY GLY A .
A 1 243 GLN 243 243 GLN GLN A .
A 1 244 SER 244 244 SER SER A .
A 1 245 VAL 245 245 VAL VAL A .
A 1 246 GLN 246 246 GLN GLN A .
A 1 247 LYS 247 247 LYS LYS A .
A 1 248 THR 248 248 THR THR A .
A 1 249 ALA 249 249 ALA ALA A .
A 1 250 ASN 250 250 ASN ASN A .
A 1 251 VAL 251 251 VAL VAL A .
A 1 252 ALA 252 252 ALA ALA A .
A 1 253 CYS 253 253 CYS CYS A .
A 1 254 TYR 254 254 TYR TYR A .
A 1 255 ASN 255 255 ASN ASN A .
A 1 256 VAL 256 256 VAL VAL A .
A 1 257 SER 257 257 SER SER A .
A 1 258 VAL 258 258 VAL VAL A .
A 1 259 MET 259 259 MET MET A .
A 1 260 GLU 260 260 GLU GLU A .
A 1 261 GLY 261 261 GLY GLY A .
A 1 262 ARG 262 262 ARG ARG A .
A 1 263 GLN 263 263 GLN GLN A .
A 1 264 VAL 264 264 VAL VAL A .
A 1 265 LEU 265 265 LEU LEU A .
A 1 266 LEU 266 266 LEU LEU A .
A 1 267 GLN 267 267 GLN GLN A .
A 1 268 PRO 268 268 PRO PRO A .
A 1 269 ARG 269 269 ARG ARG A .
A 1 270 LYS 270 270 LYS LYS A .
A 1 271 TRP 271 271 TRP TRP A .
A 1 272 PRO 272 272 PRO PRO A .
A 1 273 GLY 273 273 GLY GLY A .
A 1 274 LYS 274 274 LYS LYS A .
A 1 275 VAL 275 275 VAL VAL A .
A 1 276 ILE 276 276 ILE ILE A .
A 1 277 ASP 277 277 ASP ASP A .
A 1 278 ALA 278 278 ALA ALA A .
A 1 279 THR 279 279 THR THR A .
A 1 280 TYR 280 280 TYR TYR A .
A 1 281 THR 281 281 THR THR A .
A 1 282 ARG 282 282 ARG ARG A .
A 1 283 CYS 283 283 CYS CYS A .
A 1 284 LEU 284 284 LEU LEU A .
A 1 285 ARG 285 285 ARG ARG A .
A 1 286 GLY 286 286 GLY GLY A .
A 1 287 HIS 287 287 HIS HIS A .
A 1 288 ALA 288 288 ALA ALA A .
A 1 289 CYS 289 289 CYS CYS A .
A 1 290 LYS 290 290 LYS LYS A .
A 1 291 GLU 291 291 GLU GLU A .
A 1 292 TYR 292 292 TYR TYR A .
A 1 293 ALA 293 293 ALA ALA A .
A 1 294 SER 294 294 SER SER A .
A 1 295 SER 295 295 SER SER A .
A 1 296 ARG 296 296 ARG ARG A .
A 1 297 THR 297 297 THR THR A .
A 1 298 GLY 298 298 GLY GLY A .
A 1 299 GLU 299 299 GLU GLU A .
A 1 300 GLY 300 300 GLY GLY A .
A 1 301 THR 301 301 THR THR A .
A 1 302 TYR 302 302 TYR TYR A .
A 1 303 TYR 303 303 TYR TYR A .
A 1 304 THR 304 304 THR THR A .
A 1 305 GLU 305 305 GLU GLU A .
A 1 306 THR 306 306 THR THR A .
A 1 307 SER 307 307 SER SER A .
A 1 308 PHE 308 308 PHE PHE A .
A 1 309 ALA 309 309 ALA ALA A .
A 1 310 ARG 310 310 ARG ARG A .
A 1 311 ILE 311 311 ILE ILE A .
A 1 312 HIS 312 312 HIS HIS A .
A 1 313 SER 313 313 SER SER A .
A 1 314 ASP 314 314 ASP ASP A .
A 1 315 PHE 315 315 PHE PHE A .
A 1 316 SER 316 316 SER SER A .
A 1 317 ALA 317 317 ALA ALA A .
A 1 318 LEU 318 318 LEU LEU A .
A 1 319 LEU 319 319 LEU LEU A .
A 1 320 THR 320 320 THR THR A .
A 1 321 ASP 321 321 ASP ASP A .
A 1 322 LEU 322 322 LEU LEU A .
A 1 323 VAL 323 323 VAL VAL A .
A 1 324 SER 324 324 SER SER A .
A 1 325 GLY 325 325 GLY GLY A .
A 1 326 ASP 326 326 ASP ASP A .
A 1 327 SER 327 327 SER SER A .
A 1 328 GLY 328 328 GLY GLY A .
A 1 329 GLU 329 329 GLU GLU A .
A 1 330 TYR 330 330 TYR TYR A .
A 1 331 ASN 331 331 ASN ASN A .
A 1 332 ILE 332 332 ILE ILE A .
A 1 333 GLU 333 333 GLU GLU A .
A 1 334 LEU 334 334 LEU LEU A .
A 1 335 ILE 335 335 ILE ILE A .
A 1 336 GLN 336 336 GLN GLN A .
A 1 337 SER 337 337 SER SER A .
A 1 338 ASP 338 338 ASP ASP A .
A 1 339 GLY 339 339 GLY GLY A .
A 1 340 THR 340 340 THR THR A .
A 1 341 VAL 341 341 VAL VAL A .
A 1 342 GLY 342 342 GLY GLY A .
A 1 343 LYS 343 343 LYS LYS A .
A 1 344 ASN 344 344 ASN ASN A .
A 1 345 TRP 345 345 TRP TRP A .
A 1 346 ALA 346 346 ALA ALA A .
A 1 347 VAL 347 347 VAL VAL A .
A 1 348 GLU 348 348 GLU GLU A .
A 1 349 VAL 349 349 VAL VAL A .
A 1 350 GLU 350 350 GLU GLU A .
A 1 351 GLU 351 351 GLU GLU A .
A 1 352 LYS 352 352 LYS LYS A .
A 1 353 LEU 353 353 LEU LEU A .
A 1 354 ARG 354 354 ARG ARG A .
A 1 355 GLU 355 355 GLU GLU A .
A 1 356 PRO 356 356 PRO PRO A .
A 1 357 GLU 357 357 GLU GLU A .
A 1 358 THR 358 358 THR THR A .
A 1 359 THR 359 359 THR THR A .
A 1 360 VAL 360 360 VAL VAL A .
A 1 361 THR 361 361 THR THR A .
A 1 362 VAL 362 362 VAL VAL A .
A 1 363 ALA 363 363 ALA ALA A .
A 1 364 ALA 364 364 ALA ALA A .
A 1 365 THR 365 365 THR THR A .
A 1 366 SER 366 366 SER SER A .
A 1 367 LEU 367 367 LEU LEU A .
A 1 368 GLY 368 368 GLY GLY A .
A 1 369 CYS 369 369 CYS CYS A .
A 1 370 GLU 370 370 GLU GLU A .
A 1 371 ALA 371 371 ALA ALA A .
A 1 372 ARG 372 372 ARG ARG A .
A 1 373 LEU 373 373 LEU LEU A .
A 1 374 GLN 374 374 GLN GLN A .
A 1 375 CYS 375 375 CYS CYS A .
A 1 376 GLU 376 376 GLU GLU A .
A 1 377 MET 377 377 MET MET A .
A 1 378 ASN 378 378 ASN ASN A .
A 1 379 SER 379 379 SER SER A .
A 1 380 LYS 380 380 LYS LYS A .
A 1 381 ASN 381 381 ASN ASN A .
A 1 382 THR 382 382 THR THR A .
A 1 383 LEU 383 383 LEU LEU A .
A 1 384 ASP 384 384 ASP ASP A .
A 1 385 GLY 385 385 GLY GLY A .
A 1 386 SER 386 386 SER SER A .
A 1 387 ILE 387 387 ILE ILE A .
A 1 388 ILE 388 388 ILE ILE A .
A 1 389 TYR 389 389 TYR TYR A .
A 1 390 TRP 390 390 TRP TRP A .
A 1 391 ASP 391 391 ASP ASP A .
A 1 392 ILE 392 392 ILE ILE A .
A 1 393 ARG 393 393 ARG ARG A .
A 1 394 ASN 394 394 ASN ASN A .
A 1 395 GLN 395 395 GLN GLN A .
A 1 396 THR 396 396 THR THR A .
A 1 397 VAL 397 397 VAL VAL A .
A 1 398 THR 398 398 THR THR A .
A 1 399 GLY 399 399 GLY GLY A .
A 1 400 GLY 400 400 GLY GLY A .
A 1 401 GLU 401 401 GLU GLU A .
A 1 402 TYR 402 402 TYR TYR A .
A 1 403 LEU 403 403 LEU LEU A .
A 1 404 VAL 404 404 VAL VAL A .
A 1 405 ASN 405 405 ASN ASN A .
A 1 406 MET 406 406 MET MET A .
A 1 407 SER 407 407 SER SER A .
A 1 408 PHE 408 408 PHE PHE A .
A 1 409 GLY 409 409 GLY GLY A .
A 1 410 ALA 410 410 ALA ALA A .
A 1 411 TYR 411 411 TYR TYR A .
A 1 412 GLU 412 412 GLU GLU A .
A 1 413 THR 413 413 THR THR A .
A 1 414 PHE 414 414 PHE PHE A .
A 1 415 LEU 415 415 LEU LEU A .
A 1 416 CYS 416 416 CYS CYS A .
A 1 417 PHE 417 417 PHE PHE A .
A 1 418 ILE 418 418 ILE ILE A .
A 1 419 GLU 419 419 GLU GLU A .
A 1 420 ASN 420 420 ASN ASN A .
A 1 421 GLY 421 421 GLY GLY A .
A 1 422 ARG 422 422 ARG ARG A .
A 1 423 GLN 423 423 GLN GLN A .
A 1 424 SER 424 424 SER SER A .
A 1 425 ALA 425 425 ALA ALA A .
A 1 426 GLU 426 426 GLU GLU A .
A 1 427 THR 427 427 THR THR A .
A 1 428 VAL 428 428 VAL VAL A .
A 1 429 ALA 429 429 ALA ALA A .
A 1 430 GLU 430 430 GLU GLU A .
A 1 431 ALA 431 431 ALA ALA A .
A 1 432 LEU 432 432 LEU LEU A .
A 1 433 CYS 433 433 CYS CYS A .
A 1 434 LEU 434 434 LEU LEU A .
A 1 435 GLU 435 435 GLU GLU A .
A 1 436 GLN 436 436 GLN GLN A .
A 1 437 ALA 437 437 ALA ALA A .
A 1 438 ALA 438 438 ALA ALA A .
A 1 439 TYR 439 439 TYR TYR A .
A 1 440 HIS 440 440 HIS HIS A .
A 1 441 HIS 441 441 HIS HIS A .
A 1 442 GLY 442 442 GLY GLY A .
A 1 443 ARG 443 443 ARG ARG A .
A 1 444 SER 444 444 SER SER A .
A 1 445 HIS 445 445 HIS HIS A .
A 1 446 VAL 446 446 VAL VAL A .
A 1 447 PRO 447 447 PRO PRO A .
A 1 448 VAL 448 448 VAL VAL A .
A 1 449 TYR 449 449 TYR TYR A .
A 1 450 ILE 450 450 ILE ILE A .
A 1 451 VAL 451 451 VAL VAL A .
A 1 452 LEU 452 452 LEU LEU A .
A 1 453 ALA 453 453 ALA ALA A .
A 1 454 ILE 454 454 ILE ILE A .
A 1 455 ALA 455 455 ALA ALA A .
A 1 456 THR 456 456 THR THR A .
A 1 457 LEU 457 457 LEU LEU A .
A 1 458 MET 458 458 MET MET A .
A 1 459 ALA 459 459 ALA ALA A .
A 1 460 VAL 460 460 VAL VAL A .
A 1 461 CYS 461 461 CYS CYS A .
A 1 462 GLY 462 462 GLY GLY A .
A 1 463 VAL 463 463 VAL VAL A .
A 1 464 ILE 464 464 ILE ILE A .
A 1 465 TYR 465 465 TYR TYR A .
A 1 466 TYR 466 466 TYR TYR A .
A 1 467 VAL 467 467 VAL VAL A .
A 1 468 LEU 468 468 LEU LEU A .
A 1 469 LYS 469 469 LYS LYS A .
A 1 470 ARG 470 470 ARG ARG A .
A 1 471 LYS 471 471 LYS LYS A .
A 1 472 ASN 472 472 ASN ASN A .
A 1 473 PRO 473 473 PRO PRO A .
A 1 474 LEU 474 474 LEU LEU A .
A 1 475 PRO 475 475 PRO PRO A .
A 1 476 PRO 476 476 PRO PRO A .
A 1 477 ALA 477 477 ALA ALA A .
A 1 478 ALA 478 478 ALA ALA A .
A 1 479 GLU 479 479 GLU GLU A .
A 1 480 GLN 480 480 GLN GLN A .
A 1 481 ALA 481 481 ALA ALA A .
A 1 482 PRO 482 482 PRO PRO A .
A 1 483 MET 483 483 MET MET A .
A 1 484 LEU 484 484 LEU LEU A .
#
#
loop_
_ma_data.id
_ma_data.name
_ma_data.content_type
_ma_data.content_type_other_details
1 'hypothetical protein (AKT26014.1) from Equine mastadenovirus B (KT160425.1)'
target .
2 'Direct from sequence model' 'model coordinates' .
#
#
loop_
_ma_data_group.ordinal_id
_ma_data_group.group_id
_ma_data_group.data_id
1 1 1
2 2 2
#
#
loop_
_ma_target_entity.entity_id
_ma_target_entity.data_id
_ma_target_entity.origin
1 1 'reference database'
#
#
loop_
_ma_target_entity_instance.asym_id
_ma_target_entity_instance.entity_id
_ma_target_entity_instance.details
A 1 .
#
#
loop_
_ma_protocol_step.ordinal_id
_ma_protocol_step.protocol_id
_ma_protocol_step.step_id
_ma_protocol_step.method_type
_ma_protocol_step.step_name
_ma_protocol_step.details
_ma_protocol_step.software_group_id
_ma_protocol_step.input_data_group_id
_ma_protocol_step.output_data_group_id
1 1 1 modeling .
'Model was generated using ESMFold module of ESM-2 (v.1.0.3) with default settings and subjected to relaxation in the Amber force field with 2,000 iterations, tolerance of 2.39, and stiffness of 10.0. '
1 1 2
#
#
loop_
_ma_model_list.ordinal_id
_ma_model_list.model_id
_ma_model_list.model_group_id
_ma_model_list.model_name
_ma_model_list.model_group_name
_ma_model_list.data_id
_ma_model_list.model_type
_ma_model_list.model_type_other_details
1 1 1 'Direct from sequence model' . 2 'Ab initio model' .
#
#
loop_
_atom_site.group_PDB
_atom_site.id
_atom_site.type_symbol
_atom_site.label_atom_id
_atom_site.label_alt_id
_atom_site.label_comp_id
_atom_site.label_seq_id
_atom_site.auth_seq_id
_atom_site.pdbx_PDB_ins_code
_atom_site.label_asym_id
_atom_site.Cartn_x
_atom_site.Cartn_y
_atom_site.Cartn_z
_atom_site.occupancy
_atom_site.label_entity_id
_atom_site.auth_asym_id
_atom_site.auth_comp_id
_atom_site.B_iso_or_equiv
_atom_site.pdbx_PDB_model_num
ATOM 1 N N . MET 1 1 ? A 43.932 14.895 45.758 1.000 1 A MET 63.240 1
ATOM 2 C CA . MET 1 1 ? A 43.397 13.871 44.832 1.000 1 A MET 63.240 1
ATOM 3 C C . MET 1 1 ? A 42.037 14.337 44.318 1.000 1 A MET 63.240 1
ATOM 4 O O . MET 1 1 ? A 41.029 14.024 44.930 1.000 1 A MET 63.240 1
ATOM 5 C CB . MET 1 1 ? A 43.258 12.515 45.548 1.000 1 A MET 63.240 1
ATOM 6 C CG . MET 1 1 ? A 44.584 11.786 45.770 1.000 1 A MET 63.240 1
ATOM 7 S SD . MET 1 1 ? A 44.377 10.351 46.852 1.000 1 A MET 63.240 1
ATOM 8 C CE . MET 1 1 ? A 45.882 9.411 46.480 1.000 1 A MET 63.240 1
ATOM 9 H H . MET 1 1 ? A 44.046 15.782 45.290 1.000 1 A MET 63.240 1
ATOM 10 H H2 . MET 1 1 ? A 44.821 14.599 46.136 1.000 1 A MET 63.240 1
ATOM 11 H HA . MET 1 1 ? A 44.062 13.746 43.977 1.000 1 A MET 63.240 1
ATOM 12 H HB2 . MET 1 1 ? A 42.624 11.859 44.951 1.000 1 A MET 63.240 1
ATOM 13 H HB3 . MET 1 1 ? A 42.770 12.666 46.511 1.000 1 A MET 63.240 1
ATOM 14 H HG2 . MET 1 1 ? A 45.311 12.458 46.227 1.000 1 A MET 63.240 1
ATOM 15 H HG3 . MET 1 1 ? A 44.969 11.453 44.806 1.000 1 A MET 63.240 1
ATOM 16 H HE1 . MET 1 1 ? A 46.762 10.010 46.717 1.000 1 A MET 63.240 1
ATOM 17 H HE2 . MET 1 1 ? A 45.898 9.139 45.425 1.000 1 A MET 63.240 1
ATOM 18 H HE3 . MET 1 1 ? A 45.898 8.502 47.081 1.000 1 A MET 63.240 1
ATOM 19 H H3 . MET 1 1 ? A 43.286 15.019 46.524 1.000 1 A MET 63.240 1
ATOM 20 N N . SER 2 2 ? A 41.994 15.160 43.269 1.000 1 A SER 62.290 1
ATOM 21 C CA . SER 2 2 ? A 40.718 15.708 42.756 1.000 1 A SER 62.290 1
ATOM 22 C C . SER 2 2 ? A 40.708 16.033 41.255 1.000 1 A SER 62.290 1
ATOM 23 O O . SER 2 2 ? A 39.633 16.175 40.684 1.000 1 A SER 62.290 1
ATOM 24 C CB . SER 2 2 ? A 40.307 16.955 43.555 1.000 1 A SER 62.290 1
ATOM 25 O OG . SER 2 2 ? A 41.380 17.878 43.602 1.000 1 A SER 62.290 1
ATOM 26 H H . SER 2 2 ? A 42.846 15.488 42.838 1.000 1 A SER 62.290 1
ATOM 27 H HA . SER 2 2 ? A 39.934 14.965 42.898 1.000 1 A SER 62.290 1
ATOM 28 H HB2 . SER 2 2 ? A 40.041 16.663 44.571 1.000 1 A SER 62.290 1
ATOM 29 H HB3 . SER 2 2 ? A 39.439 17.419 43.088 1.000 1 A SER 62.290 1
ATOM 30 H HG . SER 2 2 ? A 41.020 18.748 43.789 1.000 1 A SER 62.290 1
ATOM 31 N N . LEU 3 3 ? A 41.864 16.081 40.581 1.000 1 A LEU 65.810 1
ATOM 32 C CA . LEU 3 3 ? A 41.947 16.439 39.156 1.000 1 A LEU 65.810 1
ATOM 33 C C . LEU 3 3 ? A 41.423 15.358 38.193 1.000 1 A LEU 65.810 1
ATOM 34 O O . LEU 3 3 ? A 40.926 15.691 37.121 1.000 1 A LEU 65.810 1
ATOM 35 C CB . LEU 3 3 ? A 43.401 16.831 38.832 1.000 1 A LEU 65.810 1
ATOM 36 C CG . LEU 3 3 ? A 43.683 18.320 39.134 1.000 1 A LEU 65.810 1
ATOM 37 C CD1 . LEU 3 3 ? A 44.951 18.489 39.969 1.000 1 A LEU 65.810 1
ATOM 38 C CD2 . LEU 3 3 ? A 43.840 19.109 37.835 1.000 1 A LEU 65.810 1
ATOM 39 H H . LEU 3 3 ? A 42.735 16.011 41.089 1.000 1 A LEU 65.810 1
ATOM 40 H HA . LEU 3 3 ? A 41.312 17.306 38.976 1.000 1 A LEU 65.810 1
ATOM 41 H HB2 . LEU 3 3 ? A 43.588 16.646 37.774 1.000 1 A LEU 65.810 1
ATOM 42 H HB3 . LEU 3 3 ? A 44.087 16.188 39.383 1.000 1 A LEU 65.810 1
ATOM 43 H HG . LEU 3 3 ? A 42.857 18.748 39.703 1.000 1 A LEU 65.810 1
ATOM 44 H HD11 . LEU 3 3 ? A 44.839 17.980 40.926 1.000 1 A LEU 65.810 1
ATOM 45 H HD12 . LEU 3 3 ? A 45.123 19.549 40.156 1.000 1 A LEU 65.810 1
ATOM 46 H HD13 . LEU 3 3 ? A 45.808 18.083 39.432 1.000 1 A LEU 65.810 1
ATOM 47 H HD21 . LEU 3 3 ? A 44.694 18.743 37.266 1.000 1 A LEU 65.810 1
ATOM 48 H HD22 . LEU 3 3 ? A 43.991 20.165 38.060 1.000 1 A LEU 65.810 1
ATOM 49 H HD23 . LEU 3 3 ? A 42.938 19.011 37.231 1.000 1 A LEU 65.810 1
ATOM 50 N N . THR 4 4 ? A 41.456 14.077 38.572 1.000 1 A THR 64.330 1
ATOM 51 C CA . THR 4 4 ? A 40.994 12.973 37.708 1.000 1 A THR 64.330 1
ATOM 52 C C . THR 4 4 ? A 39.488 12.984 37.439 1.000 1 A THR 64.330 1
ATOM 53 O O . THR 4 4 ? A 39.056 12.433 36.432 1.000 1 A THR 64.330 1
ATOM 54 C CB . THR 4 4 ? A 41.396 11.606 38.286 1.000 1 A THR 64.330 1
ATOM 55 O OG1 . THR 4 4 ? A 41.231 11.585 39.691 1.000 1 A THR 64.330 1
ATOM 56 C CG2 . THR 4 4 ? A 42.865 11.294 38.008 1.000 1 A THR 64.330 1
ATOM 57 H H . THR 4 4 ? A 41.831 13.828 39.476 1.000 1 A THR 64.330 1
ATOM 58 H HA . THR 4 4 ? A 41.468 13.074 36.731 1.000 1 A THR 64.330 1
ATOM 59 H HB . THR 4 4 ? A 40.785 10.824 37.836 1.000 1 A THR 64.330 1
ATOM 60 H HG1 . THR 4 4 ? A 41.321 10.665 39.953 1.000 1 A THR 64.330 1
ATOM 61 H HG21 . THR 4 4 ? A 43.506 12.054 38.455 1.000 1 A THR 64.330 1
ATOM 62 H HG22 . THR 4 4 ? A 43.119 10.316 38.417 1.000 1 A THR 64.330 1
ATOM 63 H HG23 . THR 4 4 ? A 43.034 11.271 36.931 1.000 1 A THR 64.330 1
ATOM 64 N N . ARG 5 5 ? A 38.675 13.644 38.279 1.000 1 A ARG 64.830 1
ATOM 65 C CA . ARG 5 5 ? A 37.220 13.733 38.054 1.000 1 A ARG 64.830 1
ATOM 66 C C . ARG 5 5 ? A 36.833 14.739 36.967 1.000 1 A ARG 64.830 1
ATOM 67 O O . ARG 5 5 ? A 35.824 14.534 36.304 1.000 1 A ARG 64.830 1
ATOM 68 C CB . ARG 5 5 ? A 36.480 14.016 39.370 1.000 1 A ARG 64.830 1
ATOM 69 C CG . ARG 5 5 ? A 36.420 12.769 40.266 1.000 1 A ARG 64.830 1
ATOM 70 C CD . ARG 5 5 ? A 35.526 13.025 41.485 1.000 1 A ARG 64.830 1
ATOM 71 N NE . ARG 5 5 ? A 35.346 11.807 42.301 1.000 1 A ARG 64.830 1
ATOM 72 C CZ . ARG 5 5 ? A 34.542 11.679 43.344 1.000 1 A ARG 64.830 1
ATOM 73 N NH1 . ARG 5 5 ? A 33.827 12.674 43.793 1.000 1 A ARG 64.830 1
ATOM 74 N NH2 . ARG 5 5 ? A 34.433 10.535 43.961 1.000 1 A ARG 64.830 1
ATOM 75 H H . ARG 5 5 ? A 39.086 14.127 39.064 1.000 1 A ARG 64.830 1
ATOM 76 H HA . ARG 5 5 ? A 36.865 12.779 37.665 1.000 1 A ARG 64.830 1
ATOM 77 H HB2 . ARG 5 5 ? A 36.958 14.840 39.899 1.000 1 A ARG 64.830 1
ATOM 78 H HB3 . ARG 5 5 ? A 35.458 14.311 39.131 1.000 1 A ARG 64.830 1
ATOM 79 H HG2 . ARG 5 5 ? A 36.005 11.940 39.693 1.000 1 A ARG 64.830 1
ATOM 80 H HG3 . ARG 5 5 ? A 37.425 12.505 40.597 1.000 1 A ARG 64.830 1
ATOM 81 H HD2 . ARG 5 5 ? A 35.972 13.813 42.092 1.000 1 A ARG 64.830 1
ATOM 82 H HD3 . ARG 5 5 ? A 34.552 13.363 41.132 1.000 1 A ARG 64.830 1
ATOM 83 H HE . ARG 5 5 ? A 35.828 10.974 41.992 1.000 1 A ARG 64.830 1
ATOM 84 H HH11 . ARG 5 5 ? A 33.846 13.553 43.297 1.000 1 A ARG 64.830 1
ATOM 85 H HH12 . ARG 5 5 ? A 33.174 12.540 44.552 1.000 1 A ARG 64.830 1
ATOM 86 H HH21 . ARG 5 5 ? A 34.917 9.718 43.617 1.000 1 A ARG 64.830 1
ATOM 87 H HH22 . ARG 5 5 ? A 33.785 10.436 44.729 1.000 1 A ARG 64.830 1
ATOM 88 N N . VAL 6 6 ? A 37.634 15.784 36.746 1.000 1 A VAL 61.320 1
ATOM 89 C CA . VAL 6 6 ? A 37.307 16.833 35.761 1.000 1 A VAL 61.320 1
ATOM 90 C C . VAL 6 6 ? A 37.545 16.344 34.329 1.000 1 A VAL 61.320 1
ATOM 91 O O . VAL 6 6 ? A 36.728 16.590 33.447 1.000 1 A VAL 61.320 1
ATOM 92 C CB . VAL 6 6 ? A 38.088 18.132 36.047 1.000 1 A VAL 61.320 1
ATOM 93 C CG1 . VAL 6 6 ? A 37.666 19.259 35.098 1.000 1 A VAL 61.320 1
ATOM 94 C CG2 . VAL 6 6 ? A 37.857 18.616 37.486 1.000 1 A VAL 61.320 1
ATOM 95 H H . VAL 6 6 ? A 38.479 15.874 37.290 1.000 1 A VAL 61.320 1
ATOM 96 H HA . VAL 6 6 ? A 36.245 17.066 35.839 1.000 1 A VAL 61.320 1
ATOM 97 H HB . VAL 6 6 ? A 39.154 17.945 35.915 1.000 1 A VAL 61.320 1
ATOM 98 H HG11 . VAL 6 6 ? A 37.917 19.006 34.067 1.000 1 A VAL 61.320 1
ATOM 99 H HG12 . VAL 6 6 ? A 38.190 20.180 35.354 1.000 1 A VAL 61.320 1
ATOM 100 H HG13 . VAL 6 6 ? A 36.592 19.431 35.168 1.000 1 A VAL 61.320 1
ATOM 101 H HG21 . VAL 6 6 ? A 36.791 18.759 37.664 1.000 1 A VAL 61.320 1
ATOM 102 H HG22 . VAL 6 6 ? A 38.252 17.896 38.203 1.000 1 A VAL 61.320 1
ATOM 103 H HG23 . VAL 6 6 ? A 38.371 19.565 37.642 1.000 1 A VAL 61.320 1
ATOM 104 N N . SER 7 7 ? A 38.620 15.583 34.097 1.000 1 A SER 60.110 1
ATOM 105 C CA . SER 7 7 ? A 38.935 15.057 32.760 1.000 1 A SER 60.110 1
ATOM 106 C C . SER 7 7 ? A 37.866 14.088 32.238 1.000 1 A SER 60.110 1
ATOM 107 O O . SER 7 7 ? A 37.547 14.132 31.051 1.000 1 A SER 60.110 1
ATOM 108 C CB . SER 7 7 ? A 40.314 14.397 32.781 1.000 1 A SER 60.110 1
ATOM 109 O OG . SER 7 7 ? A 40.648 13.846 31.526 1.000 1 A SER 60.110 1
ATOM 110 H H . SER 7 7 ? A 39.260 15.406 34.858 1.000 1 A SER 60.110 1
ATOM 111 H HA . SER 7 7 ? A 38.974 15.896 32.065 1.000 1 A SER 60.110 1
ATOM 112 H HB2 . SER 7 7 ? A 41.061 15.144 33.049 1.000 1 A SER 60.110 1
ATOM 113 H HB3 . SER 7 7 ? A 40.329 13.605 33.529 1.000 1 A SER 60.110 1
ATOM 114 H HG . SER 7 7 ? A 40.131 14.255 30.828 1.000 1 A SER 60.110 1
ATOM 115 N N . SER 8 8 ? A 37.260 13.278 33.114 1.000 1 A SER 62.900 1
ATOM 116 C CA . SER 8 8 ? A 36.171 12.371 32.726 1.000 1 A SER 62.900 1
ATOM 117 C C . SER 8 8 ? A 34.910 13.117 32.279 1.000 1 A SER 62.900 1
ATOM 118 O O . SER 8 8 ? A 34.223 12.633 31.386 1.000 1 A SER 62.900 1
ATOM 119 C CB . SER 8 8 ? A 35.819 11.443 33.889 1.000 1 A SER 62.900 1
ATOM 120 O OG . SER 8 8 ? A 34.896 10.455 33.480 1.000 1 A SER 62.900 1
ATOM 121 H H . SER 8 8 ? A 37.569 13.280 34.076 1.000 1 A SER 62.900 1
ATOM 122 H HA . SER 8 8 ? A 36.508 11.758 31.891 1.000 1 A SER 62.900 1
ATOM 123 H HB2 . SER 8 8 ? A 35.390 12.026 34.704 1.000 1 A SER 62.900 1
ATOM 124 H HB3 . SER 8 8 ? A 36.723 10.950 34.248 1.000 1 A SER 62.900 1
ATOM 125 H HG . SER 8 8 ? A 34.277 10.821 32.844 1.000 1 A SER 62.900 1
ATOM 126 N N . MET 9 9 ? A 34.611 14.283 32.867 1.000 1 A MET 63.120 1
ATOM 127 C CA . MET 9 9 ? A 33.453 15.097 32.471 1.000 1 A MET 63.120 1
ATOM 128 C C . MET 9 9 ? A 33.643 15.750 31.098 1.000 1 A MET 63.120 1
ATOM 129 O O . MET 9 9 ? A 32.696 15.836 30.322 1.000 1 A MET 63.120 1
ATOM 130 C CB . MET 9 9 ? A 33.169 16.177 33.527 1.000 1 A MET 63.120 1
ATOM 131 C CG . MET 9 9 ? A 32.263 15.663 34.647 1.000 1 A MET 63.120 1
ATOM 132 S SD . MET 9 9 ? A 31.893 16.928 35.895 1.000 1 A MET 63.120 1
ATOM 133 C CE . MET 9 9 ? A 30.266 16.351 36.450 1.000 1 A MET 63.120 1
ATOM 134 H H . MET 9 9 ? A 35.221 14.643 33.586 1.000 1 A MET 63.120 1
ATOM 135 H HA . MET 9 9 ? A 32.577 14.453 32.387 1.000 1 A MET 63.120 1
ATOM 136 H HB2 . MET 9 9 ? A 32.655 17.012 33.052 1.000 1 A MET 63.120 1
ATOM 137 H HB3 . MET 9 9 ? A 34.102 16.551 33.949 1.000 1 A MET 63.120 1
ATOM 138 H HG2 . MET 9 9 ? A 31.327 15.332 34.198 1.000 1 A MET 63.120 1
ATOM 139 H HG3 . MET 9 9 ? A 32.734 14.810 35.135 1.000 1 A MET 63.120 1
ATOM 140 H HE1 . MET 9 9 ? A 29.897 17.004 37.241 1.000 1 A MET 63.120 1
ATOM 141 H HE2 . MET 9 9 ? A 29.566 16.374 35.615 1.000 1 A MET 63.120 1
ATOM 142 H HE3 . MET 9 9 ? A 30.344 15.331 36.828 1.000 1 A MET 63.120 1
ATOM 143 N N . ILE 10 10 ? A 34.861 16.187 30.767 1.000 1 A ILE 57.730 1
ATOM 144 C CA . ILE 10 10 ? A 35.134 16.791 29.454 1.000 1 A ILE 57.730 1
ATOM 145 C C . ILE 10 10 ? A 35.006 15.734 28.351 1.000 1 A ILE 57.730 1
ATOM 146 O O . ILE 10 10 ? A 34.381 15.997 27.326 1.000 1 A ILE 57.730 1
ATOM 147 C CB . ILE 10 10 ? A 36.504 17.506 29.444 1.000 1 A ILE 57.730 1
ATOM 148 C CG1 . ILE 10 10 ? A 36.494 18.675 30.459 1.000 1 A ILE 57.730 1
ATOM 149 C CG2 . ILE 10 10 ? A 36.841 18.026 28.033 1.000 1 A ILE 57.730 1
ATOM 150 C CD1 . ILE 10 10 ? A 37.863 19.327 30.684 1.000 1 A ILE 57.730 1
ATOM 151 H H . ILE 10 10 ? A 35.606 16.118 31.446 1.000 1 A ILE 57.730 1
ATOM 152 H HA . ILE 10 10 ? A 34.368 17.540 29.252 1.000 1 A ILE 57.730 1
ATOM 153 H HB . ILE 10 10 ? A 37.271 16.789 29.739 1.000 1 A ILE 57.730 1
ATOM 154 H HG12 . ILE 10 10 ? A 36.154 18.314 31.430 1.000 1 A ILE 57.730 1
ATOM 155 H HG13 . ILE 10 10 ? A 35.790 19.437 30.126 1.000 1 A ILE 57.730 1
ATOM 156 H HG21 . ILE 10 10 ? A 36.904 17.203 27.321 1.000 1 A ILE 57.730 1
ATOM 157 H HG22 . ILE 10 10 ? A 36.073 18.723 27.696 1.000 1 A ILE 57.730 1
ATOM 158 H HG23 . ILE 10 10 ? A 37.808 18.529 28.025 1.000 1 A ILE 57.730 1
ATOM 159 H HD11 . ILE 10 10 ? A 38.597 18.566 30.950 1.000 1 A ILE 57.730 1
ATOM 160 H HD12 . ILE 10 10 ? A 37.787 20.046 31.500 1.000 1 A ILE 57.730 1
ATOM 161 H HD13 . ILE 10 10 ? A 38.190 19.856 29.789 1.000 1 A ILE 57.730 1
ATOM 162 N N . LEU 11 11 ? A 35.524 14.519 28.575 1.000 1 A LEU 59.700 1
ATOM 163 C CA . LEU 11 11 ? A 35.426 13.439 27.590 1.000 1 A LEU 59.700 1
ATOM 164 C C . LEU 11 11 ? A 33.966 13.044 27.306 1.000 1 A LEU 59.700 1
ATOM 165 O O . LEU 11 11 ? A 33.602 12.844 26.150 1.000 1 A LEU 59.700 1
ATOM 166 C CB . LEU 11 11 ? A 36.247 12.218 28.053 1.000 1 A LEU 59.700 1
ATOM 167 C CG . LEU 11 11 ? A 37.089 11.630 26.905 1.000 1 A LEU 59.700 1
ATOM 168 C CD1 . LEU 11 11 ? A 38.457 12.318 26.846 1.000 1 A LEU 59.700 1
ATOM 169 C CD2 . LEU 11 11 ? A 37.310 10.132 27.100 1.000 1 A LEU 59.700 1
ATOM 170 H H . LEU 11 11 ? A 36.016 14.347 29.440 1.000 1 A LEU 59.700 1
ATOM 171 H HA . LEU 11 11 ? A 35.837 13.813 26.652 1.000 1 A LEU 59.700 1
ATOM 172 H HB2 . LEU 11 11 ? A 36.906 12.486 28.879 1.000 1 A LEU 59.700 1
ATOM 173 H HB3 . LEU 11 11 ? A 35.561 11.458 28.427 1.000 1 A LEU 59.700 1
ATOM 174 H HG . LEU 11 11 ? A 36.573 11.771 25.955 1.000 1 A LEU 59.700 1
ATOM 175 H HD11 . LEU 11 11 ? A 39.024 11.924 26.003 1.000 1 A LEU 59.700 1
ATOM 176 H HD12 . LEU 11 11 ? A 39.010 12.140 27.768 1.000 1 A LEU 59.700 1
ATOM 177 H HD13 . LEU 11 11 ? A 38.320 13.390 26.704 1.000 1 A LEU 59.700 1
ATOM 178 H HD21 . LEU 11 11 ? A 37.812 9.943 28.049 1.000 1 A LEU 59.700 1
ATOM 179 H HD22 . LEU 11 11 ? A 36.349 9.619 27.089 1.000 1 A LEU 59.700 1
ATOM 180 H HD23 . LEU 11 11 ? A 37.916 9.741 26.283 1.000 1 A LEU 59.700 1
ATOM 181 N N . SER 12 12 ? A 33.112 12.995 28.336 1.000 1 A SER 63.160 1
ATOM 182 C CA . SER 12 12 ? A 31.691 12.673 28.156 1.000 1 A SER 63.160 1
ATOM 183 C C . SER 12 12 ? A 30.928 13.755 27.386 1.000 1 A SER 63.160 1
ATOM 184 O O . SER 12 12 ? A 30.041 13.427 26.604 1.000 1 A SER 63.160 1
ATOM 185 C CB . SER 12 12 ? A 31.025 12.377 29.505 1.000 1 A SER 63.160 1
ATOM 186 O OG . SER 12 12 ? A 31.184 13.436 30.429 1.000 1 A SER 63.160 1
ATOM 187 H H . SER 12 12 ? A 33.448 13.156 29.275 1.000 1 A SER 63.160 1
ATOM 188 H HA . SER 12 12 ? A 31.624 11.764 27.558 1.000 1 A SER 63.160 1
ATOM 189 H HB2 . SER 12 12 ? A 29.966 12.176 29.347 1.000 1 A SER 63.160 1
ATOM 190 H HB3 . SER 12 12 ? A 31.483 11.485 29.931 1.000 1 A SER 63.160 1
ATOM 191 H HG . SER 12 12 ? A 30.906 14.263 30.028 1.000 1 A SER 63.160 1
ATOM 192 N N . VAL 13 13 ? A 31.292 15.034 27.547 1.000 1 A VAL 57.750 1
ATOM 193 C CA . VAL 13 13 ? A 30.685 16.133 26.773 1.000 1 A VAL 57.750 1
ATOM 194 C C . VAL 13 13 ? A 31.122 16.081 25.305 1.000 1 A VAL 57.750 1
ATOM 195 O O . VAL 13 13 ? A 30.295 16.273 24.418 1.000 1 A VAL 57.750 1
ATOM 196 C CB . VAL 13 13 ? A 30.994 17.501 27.413 1.000 1 A VAL 57.750 1
ATOM 197 C CG1 . VAL 13 13 ? A 30.496 18.677 26.563 1.000 1 A VAL 57.750 1
ATOM 198 C CG2 . VAL 13 13 ? A 30.312 17.625 28.782 1.000 1 A VAL 57.750 1
ATOM 199 H H . VAL 13 13 ? A 32.046 15.250 28.183 1.000 1 A VAL 57.750 1
ATOM 200 H HA . VAL 13 13 ? A 29.602 16.006 26.777 1.000 1 A VAL 57.750 1
ATOM 201 H HB . VAL 13 13 ? A 32.071 17.600 27.547 1.000 1 A VAL 57.750 1
ATOM 202 H HG11 . VAL 13 13 ? A 29.432 18.565 26.352 1.000 1 A VAL 57.750 1
ATOM 203 H HG12 . VAL 13 13 ? A 31.041 18.722 25.620 1.000 1 A VAL 57.750 1
ATOM 204 H HG13 . VAL 13 13 ? A 30.660 19.616 27.091 1.000 1 A VAL 57.750 1
ATOM 205 H HG21 . VAL 13 13 ? A 30.609 18.559 29.259 1.000 1 A VAL 57.750 1
ATOM 206 H HG22 . VAL 13 13 ? A 30.591 16.797 29.434 1.000 1 A VAL 57.750 1
ATOM 207 H HG23 . VAL 13 13 ? A 29.229 17.617 28.659 1.000 1 A VAL 57.750 1
ATOM 208 N N . VAL 14 14 ? A 32.390 15.760 25.024 1.000 1 A VAL 53.440 1
ATOM 209 C CA . VAL 14 14 ? A 32.884 15.640 23.639 1.000 1 A VAL 53.440 1
ATOM 210 C C . VAL 14 14 ? A 32.227 14.460 22.910 1.000 1 A VAL 53.440 1
ATOM 211 O O . VAL 14 14 ? A 31.835 14.608 21.753 1.000 1 A VAL 53.440 1
ATOM 212 C CB . VAL 14 14 ? A 34.422 15.558 23.603 1.000 1 A VAL 53.440 1
ATOM 213 C CG1 . VAL 14 14 ? A 34.962 15.335 22.184 1.000 1 A VAL 53.440 1
ATOM 214 C CG2 . VAL 14 14 ? A 35.050 16.864 24.113 1.000 1 A VAL 53.440 1
ATOM 215 H H . VAL 14 14 ? A 33.036 15.616 25.787 1.000 1 A VAL 53.440 1
ATOM 216 H HA . VAL 14 14 ? A 32.589 16.535 23.092 1.000 1 A VAL 53.440 1
ATOM 217 H HB . VAL 14 14 ? A 34.755 14.736 24.237 1.000 1 A VAL 53.440 1
ATOM 218 H HG11 . VAL 14 14 ? A 36.052 15.376 22.187 1.000 1 A VAL 53.440 1
ATOM 219 H HG12 . VAL 14 14 ? A 34.575 16.099 21.510 1.000 1 A VAL 53.440 1
ATOM 220 H HG13 . VAL 14 14 ? A 34.663 14.353 21.816 1.000 1 A VAL 53.440 1
ATOM 221 H HG21 . VAL 14 14 ? A 34.681 17.109 25.109 1.000 1 A VAL 53.440 1
ATOM 222 H HG22 . VAL 14 14 ? A 36.133 16.758 24.160 1.000 1 A VAL 53.440 1
ATOM 223 H HG23 . VAL 14 14 ? A 34.797 17.684 23.441 1.000 1 A VAL 53.440 1
ATOM 224 N N . CYS 15 15 ? A 32.023 13.321 23.584 1.000 1 A CYS 56.180 1
ATOM 225 C CA . CYS 15 15 ? A 31.263 12.204 23.012 1.000 1 A CYS 56.180 1
ATOM 226 C C . CYS 15 15 ? A 29.793 12.561 22.741 1.000 1 A CYS 56.180 1
ATOM 227 O O . CYS 15 15 ? A 29.246 12.109 21.740 1.000 1 A CYS 56.180 1
ATOM 228 C CB . CYS 15 15 ? A 31.365 10.981 23.933 1.000 1 A CYS 56.180 1
ATOM 229 S SG . CYS 15 15 ? A 32.991 10.195 23.753 1.000 1 A CYS 56.180 1
ATOM 230 H H . CYS 15 15 ? A 32.412 13.218 24.511 1.000 1 A CYS 56.180 1
ATOM 231 H HA . CYS 15 15 ? A 31.691 11.945 22.044 1.000 1 A CYS 56.180 1
ATOM 232 H HB2 . CYS 15 15 ? A 31.202 11.280 24.969 1.000 1 A CYS 56.180 1
ATOM 233 H HB3 . CYS 15 15 ? A 30.597 10.259 23.655 1.000 1 A CYS 56.180 1
ATOM 234 H HG . CYS 15 15 ? A 32.857 9.843 22.471 1.000 1 A CYS 56.180 1
ATOM 235 N N . LEU 16 16 ? A 29.165 13.396 23.576 1.000 1 A LEU 62.060 1
ATOM 236 C CA . LEU 16 16 ? A 27.787 13.856 23.362 1.000 1 A LEU 62.060 1
ATOM 237 C C . LEU 16 16 ? A 27.649 14.760 22.131 1.000 1 A LEU 62.060 1
ATOM 238 O O . LEU 16 16 ? A 26.674 14.637 21.397 1.000 1 A LEU 62.060 1
ATOM 239 C CB . LEU 16 16 ? A 27.286 14.552 24.644 1.000 1 A LEU 62.060 1
ATOM 240 C CG . LEU 16 16 ? A 26.393 13.626 25.488 1.000 1 A LEU 62.060 1
ATOM 241 C CD1 . LEU 16 16 ? A 26.483 13.984 26.971 1.000 1 A LEU 62.060 1
ATOM 242 C CD2 . LEU 16 16 ? A 24.932 13.745 25.050 1.000 1 A LEU 62.060 1
ATOM 243 H H . LEU 16 16 ? A 29.652 13.717 24.400 1.000 1 A LEU 62.060 1
ATOM 244 H HA . LEU 16 16 ? A 27.158 12.989 23.159 1.000 1 A LEU 62.060 1
ATOM 245 H HB2 . LEU 16 16 ? A 28.141 14.877 25.236 1.000 1 A LEU 62.060 1
ATOM 246 H HB3 . LEU 16 16 ? A 26.723 15.449 24.384 1.000 1 A LEU 62.060 1
ATOM 247 H HG . LEU 16 16 ? A 26.721 12.593 25.376 1.000 1 A LEU 62.060 1
ATOM 248 H HD11 . LEU 16 16 ? A 27.509 13.857 27.316 1.000 1 A LEU 62.060 1
ATOM 249 H HD12 . LEU 16 16 ? A 26.171 15.017 27.123 1.000 1 A LEU 62.060 1
ATOM 250 H HD13 . LEU 16 16 ? A 25.834 13.322 27.545 1.000 1 A LEU 62.060 1
ATOM 251 H HD21 . LEU 16 16 ? A 24.317 13.049 25.621 1.000 1 A LEU 62.060 1
ATOM 252 H HD22 . LEU 16 16 ? A 24.844 13.500 23.992 1.000 1 A LEU 62.060 1
ATOM 253 H HD23 . LEU 16 16 ? A 24.567 14.760 25.209 1.000 1 A LEU 62.060 1
ATOM 254 N N . ILE 17 17 ? A 28.633 15.623 21.860 1.000 1 A ILE 58.350 1
ATOM 255 C CA . ILE 17 17 ? A 28.609 16.496 20.673 1.000 1 A ILE 58.350 1
ATOM 256 C C . ILE 17 17 ? A 28.770 15.677 19.383 1.000 1 A ILE 58.350 1
ATOM 257 O O . ILE 17 17 ? A 28.122 15.974 18.382 1.000 1 A ILE 58.350 1
ATOM 258 C CB . ILE 17 17 ? A 29.676 17.609 20.803 1.000 1 A ILE 58.350 1
ATOM 259 C CG1 . ILE 17 17 ? A 29.340 18.540 21.993 1.000 1 A ILE 58.350 1
ATOM 260 C CG2 . ILE 17 17 ? A 29.775 18.442 19.509 1.000 1 A ILE 58.350 1
ATOM 261 C CD1 . ILE 17 17 ? A 30.490 19.470 22.401 1.000 1 A ILE 58.350 1
ATOM 262 H H . ILE 17 17 ? A 29.395 15.704 22.518 1.000 1 A ILE 58.350 1
ATOM 263 H HA . ILE 17 17 ? A 27.631 16.973 20.614 1.000 1 A ILE 58.350 1
ATOM 264 H HB . ILE 17 17 ? A 30.643 17.139 20.984 1.000 1 A ILE 58.350 1
ATOM 265 H HG12 . ILE 17 17 ? A 28.466 19.142 21.746 1.000 1 A ILE 58.350 1
ATOM 266 H HG13 . ILE 17 17 ? A 29.084 17.945 22.870 1.000 1 A ILE 58.350 1
ATOM 267 H HG21 . ILE 17 17 ? A 30.508 19.242 19.616 1.000 1 A ILE 58.350 1
ATOM 268 H HG22 . ILE 17 17 ? A 28.804 18.874 19.267 1.000 1 A ILE 58.350 1
ATOM 269 H HG23 . ILE 17 17 ? A 30.100 17.819 18.675 1.000 1 A ILE 58.350 1
ATOM 270 H HD11 . ILE 17 17 ? A 30.208 20.008 23.306 1.000 1 A ILE 58.350 1
ATOM 271 H HD12 . ILE 17 17 ? A 30.697 20.198 21.617 1.000 1 A ILE 58.350 1
ATOM 272 H HD13 . ILE 17 17 ? A 31.385 18.883 22.605 1.000 1 A ILE 58.350 1
ATOM 273 N N . GLY 18 18 ? A 29.597 14.626 19.403 1.000 1 A GLY 54.940 1
ATOM 274 C CA . GLY 18 18 ? A 29.878 13.809 18.217 1.000 1 A GLY 54.940 1
ATOM 275 C C . GLY 18 18 ? A 28.672 13.038 17.666 1.000 1 A GLY 54.940 1
ATOM 276 O O . GLY 18 18 ? A 28.615 12.790 16.466 1.000 1 A GLY 54.940 1
ATOM 277 H H . GLY 18 18 ? A 30.099 14.428 20.256 1.000 1 A GLY 54.940 1
ATOM 278 H HA2 . GLY 18 18 ? A 30.648 13.081 18.470 1.000 1 A GLY 54.940 1
ATOM 279 H HA3 . GLY 18 18 ? A 30.257 14.451 17.422 1.000 1 A GLY 54.940 1
ATOM 280 N N . VAL 19 19 ? A 27.695 12.685 18.510 1.000 1 A VAL 61.160 1
ATOM 281 C CA . VAL 19 19 ? A 26.533 11.869 18.101 1.000 1 A VAL 61.160 1
ATOM 282 C C . VAL 19 19 ? A 25.415 12.714 17.469 1.000 1 A VAL 61.160 1
ATOM 283 O O . VAL 19 19 ? A 24.634 12.202 16.673 1.000 1 A VAL 61.160 1
ATOM 284 C CB . VAL 19 19 ? A 26.035 11.005 19.280 1.000 1 A VAL 61.160 1
ATOM 285 C CG1 . VAL 19 19 ? A 24.855 10.098 18.906 1.000 1 A VAL 61.160 1
ATOM 286 C CG2 . VAL 19 19 ? A 27.150 10.074 19.782 1.000 1 A VAL 61.160 1
ATOM 287 H H . VAL 19 19 ? A 27.794 12.926 19.486 1.000 1 A VAL 61.160 1
ATOM 288 H HA . VAL 19 19 ? A 26.856 11.181 17.320 1.000 1 A VAL 61.160 1
ATOM 289 H HB . VAL 19 19 ? A 25.730 11.658 20.098 1.000 1 A VAL 61.160 1
ATOM 290 H HG11 . VAL 19 19 ? A 24.602 9.444 19.740 1.000 1 A VAL 61.160 1
ATOM 291 H HG12 . VAL 19 19 ? A 23.975 10.699 18.679 1.000 1 A VAL 61.160 1
ATOM 292 H HG13 . VAL 19 19 ? A 25.105 9.492 18.035 1.000 1 A VAL 61.160 1
ATOM 293 H HG21 . VAL 19 19 ? A 26.791 9.490 20.629 1.000 1 A VAL 61.160 1
ATOM 294 H HG22 . VAL 19 19 ? A 28.016 10.649 20.110 1.000 1 A VAL 61.160 1
ATOM 295 H HG23 . VAL 19 19 ? A 27.457 9.397 18.984 1.000 1 A VAL 61.160 1
ATOM 296 N N . VAL 20 20 ? A 25.371 14.026 17.729 1.000 1 A VAL 60.630 1
ATOM 297 C CA . VAL 20 20 ? A 24.359 14.933 17.142 1.000 1 A VAL 60.630 1
ATOM 298 C C . VAL 20 20 ? A 24.665 15.278 15.671 1.000 1 A VAL 60.630 1
ATOM 299 O O . VAL 20 20 ? A 23.808 15.783 14.955 1.000 1 A VAL 60.630 1
ATOM 300 C CB . VAL 20 20 ? A 24.185 16.194 18.022 1.000 1 A VAL 60.630 1
ATOM 301 C CG1 . VAL 20 20 ? A 23.042 17.109 17.558 1.000 1 A VAL 60.630 1
ATOM 302 C CG2 . VAL 20 20 ? A 23.862 15.816 19.477 1.000 1 A VAL 60.630 1
ATOM 303 H H . VAL 20 20 ? A 26.056 14.415 18.360 1.000 1 A VAL 60.630 1
ATOM 304 H HA . VAL 20 20 ? A 23.402 14.411 17.137 1.000 1 A VAL 60.630 1
ATOM 305 H HB . VAL 20 20 ? A 25.114 16.765 18.013 1.000 1 A VAL 60.630 1
ATOM 306 H HG11 . VAL 20 20 ? A 23.289 17.571 16.602 1.000 1 A VAL 60.630 1
ATOM 307 H HG12 . VAL 20 20 ? A 22.885 17.912 18.278 1.000 1 A VAL 60.630 1
ATOM 308 H HG13 . VAL 20 20 ? A 22.121 16.536 17.454 1.000 1 A VAL 60.630 1
ATOM 309 H HG21 . VAL 20 20 ? A 23.731 16.716 20.077 1.000 1 A VAL 60.630 1
ATOM 310 H HG22 . VAL 20 20 ? A 22.948 15.224 19.514 1.000 1 A VAL 60.630 1
ATOM 311 H HG23 . VAL 20 20 ? A 24.677 15.240 19.914 1.000 1 A VAL 60.630 1
ATOM 312 N N . GLY 21 21 ? A 25.868 14.973 15.173 1.000 1 A GLY 52.520 1
ATOM 313 C CA . GLY 21 21 ? A 26.325 15.361 13.830 1.000 1 A GLY 52.520 1
ATOM 314 C C . GLY 21 21 ? A 25.890 14.451 12.673 1.000 1 A GLY 52.520 1
ATOM 315 O O . GLY 21 21 ? A 26.485 14.540 11.603 1.000 1 A GLY 52.520 1
ATOM 316 H H . GLY 21 21 ? A 26.526 14.507 15.781 1.000 1 A GLY 52.520 1
ATOM 317 H HA2 . GLY 21 21 ? A 27.414 15.393 13.831 1.000 1 A GLY 52.520 1
ATOM 318 H HA3 . GLY 21 21 ? A 25.961 16.364 13.610 1.000 1 A GLY 52.520 1
ATOM 319 N N . GLY 22 22 ? A 24.927 13.545 12.887 1.000 1 A GLY 55.840 1
ATOM 320 C CA . GLY 22 22 ? A 24.733 12.371 12.028 1.000 1 A GLY 55.840 1
ATOM 321 C C . GLY 22 22 ? A 23.353 12.134 11.417 1.000 1 A GLY 55.840 1
ATOM 322 O O . GLY 22 22 ? A 23.230 11.187 10.644 1.000 1 A GLY 55.840 1
ATOM 323 H H . GLY 22 22 ? A 24.485 13.550 13.795 1.000 1 A GLY 55.840 1
ATOM 324 H HA2 . GLY 22 22 ? A 25.443 12.396 11.201 1.000 1 A GLY 55.840 1
ATOM 325 H HA3 . GLY 22 22 ? A 24.969 11.488 12.621 1.000 1 A GLY 55.840 1
ATOM 326 N N . LYS 23 23 ? A 22.334 12.978 11.646 1.000 1 A LYS 58.130 1
ATOM 327 C CA . LYS 23 23 ? A 21.350 13.148 10.568 1.000 1 A LYS 58.130 1
ATOM 328 C C . LYS 23 23 ? A 22.117 13.885 9.483 1.000 1 A LYS 58.130 1
ATOM 329 O O . LYS 23 23 ? A 22.240 15.107 9.536 1.000 1 A LYS 58.130 1
ATOM 330 C CB . LYS 23 23 ? A 20.061 13.890 10.989 1.000 1 A LYS 58.130 1
ATOM 331 C CG . LYS 23 23 ? A 19.072 12.983 11.744 1.000 1 A LYS 58.130 1
ATOM 332 C CD . LYS 23 23 ? A 17.726 13.681 12.028 1.000 1 A LYS 58.130 1
ATOM 333 C CE . LYS 23 23 ? A 16.791 12.740 12.812 1.000 1 A LYS 58.130 1
ATOM 334 N NZ . LYS 23 23 ? A 15.465 13.346 13.118 1.000 1 A LYS 58.130 1
ATOM 335 H H . LYS 23 23 ? A 22.484 13.747 12.283 1.000 1 A LYS 58.130 1
ATOM 336 H HA . LYS 23 23 ? A 21.059 12.178 10.166 1.000 1 A LYS 58.130 1
ATOM 337 H HB2 . LYS 23 23 ? A 20.316 14.754 11.603 1.000 1 A LYS 58.130 1
ATOM 338 H HB3 . LYS 23 23 ? A 19.566 14.250 10.087 1.000 1 A LYS 58.130 1
ATOM 339 H HG2 . LYS 23 23 ? A 19.523 12.678 12.688 1.000 1 A LYS 58.130 1
ATOM 340 H HG3 . LYS 23 23 ? A 18.883 12.092 11.147 1.000 1 A LYS 58.130 1
ATOM 341 H HD2 . LYS 23 23 ? A 17.259 13.954 11.081 1.000 1 A LYS 58.130 1
ATOM 342 H HD3 . LYS 23 23 ? A 17.907 14.584 12.610 1.000 1 A LYS 58.130 1
ATOM 343 H HE2 . LYS 23 23 ? A 17.286 12.456 13.740 1.000 1 A LYS 58.130 1
ATOM 344 H HE3 . LYS 23 23 ? A 16.650 11.830 12.229 1.000 1 A LYS 58.130 1
ATOM 345 H HZ1 . LYS 23 23 ? A 15.559 14.178 13.682 1.000 1 A LYS 58.130 1
ATOM 346 H HZ2 . LYS 23 23 ? A 14.961 13.574 12.273 1.000 1 A LYS 58.130 1
ATOM 347 H HZ3 . LYS 23 23 ? A 14.895 12.696 13.639 1.000 1 A LYS 58.130 1
ATOM 348 N N . ALA 24 24 ? A 22.615 13.147 8.491 1.000 1 A ALA 56.550 1
ATOM 349 C CA . ALA 24 24 ? A 22.571 13.697 7.155 1.000 1 A ALA 56.550 1
ATOM 350 C C . ALA 24 24 ? A 21.100 14.063 6.952 1.000 1 A ALA 56.550 1
ATOM 351 O O . ALA 24 24 ? A 20.282 13.227 6.572 1.000 1 A ALA 56.550 1
ATOM 352 C CB . ALA 24 24 ? A 23.096 12.678 6.133 1.000 1 A ALA 56.550 1
ATOM 353 H H . ALA 24 24 ? A 22.584 12.142 8.589 1.000 1 A ALA 56.550 1
ATOM 354 H HA . ALA 24 24 ? A 23.178 14.600 7.098 1.000 1 A ALA 56.550 1
ATOM 355 H HB1 . ALA 24 24 ? A 23.006 13.094 5.130 1.000 1 A ALA 56.550 1
ATOM 356 H HB2 . ALA 24 24 ? A 22.516 11.756 6.186 1.000 1 A ALA 56.550 1
ATOM 357 H HB3 . ALA 24 24 ? A 24.144 12.457 6.336 1.000 1 A ALA 56.550 1
ATOM 358 N N . LEU 25 25 ? A 20.750 15.312 7.286 1.000 1 A LEU 55.730 1
ATOM 359 C CA . LEU 25 25 ? A 19.743 15.999 6.521 1.000 1 A LEU 55.730 1
ATOM 360 C C . LEU 25 25 ? A 20.161 15.683 5.103 1.000 1 A LEU 55.730 1
ATOM 361 O O . LEU 25 25 ? A 21.259 16.048 4.672 1.000 1 A LEU 55.730 1
ATOM 362 C CB . LEU 25 25 ? A 19.774 17.516 6.777 1.000 1 A LEU 55.730 1
ATOM 363 C CG . LEU 25 25 ? A 19.036 17.944 8.054 1.000 1 A LEU 55.730 1
ATOM 364 C CD1 . LEU 25 25 ? A 19.410 19.383 8.404 1.000 1 A LEU 55.730 1
ATOM 365 C CD2 . LEU 25 25 ? A 17.517 17.875 7.875 1.000 1 A LEU 55.730 1
ATOM 366 H H . LEU 25 25 ? A 21.440 15.874 7.764 1.000 1 A LEU 55.730 1
ATOM 367 H HA . LEU 25 25 ? A 18.754 15.584 6.718 1.000 1 A LEU 55.730 1
ATOM 368 H HB2 . LEU 25 25 ? A 20.813 17.841 6.828 1.000 1 A LEU 55.730 1
ATOM 369 H HB3 . LEU 25 25 ? A 19.314 18.025 5.931 1.000 1 A LEU 55.730 1
ATOM 370 H HG . LEU 25 25 ? A 19.331 17.299 8.882 1.000 1 A LEU 55.730 1
ATOM 371 H HD11 . LEU 25 25 ? A 20.483 19.452 8.582 1.000 1 A LEU 55.730 1
ATOM 372 H HD12 . LEU 25 25 ? A 18.885 19.691 9.308 1.000 1 A LEU 55.730 1
ATOM 373 H HD13 . LEU 25 25 ? A 19.135 20.049 7.586 1.000 1 A LEU 55.730 1
ATOM 374 H HD21 . LEU 25 25 ? A 17.022 18.218 8.784 1.000 1 A LEU 55.730 1
ATOM 375 H HD22 . LEU 25 25 ? A 17.202 16.850 7.678 1.000 1 A LEU 55.730 1
ATOM 376 H HD23 . LEU 25 25 ? A 17.205 18.508 7.045 1.000 1 A LEU 55.730 1
ATOM 377 N N . TRP 26 26 ? A 19.325 14.910 4.434 1.000 1 A TRP 59.170 1
ATOM 378 C CA . TRP 26 26 ? A 19.314 14.905 3.001 1.000 1 A TRP 59.170 1
ATOM 379 C C . TRP 26 26 ? A 18.907 16.330 2.635 1.000 1 A TRP 59.170 1
ATOM 380 O O . TRP 26 26 ? A 17.744 16.613 2.379 1.000 1 A TRP 59.170 1
ATOM 381 C CB . TRP 26 26 ? A 18.369 13.792 2.532 1.000 1 A TRP 59.170 1
ATOM 382 C CG . TRP 26 26 ? A 18.759 13.164 1.240 1.000 1 A TRP 59.170 1
ATOM 383 C CD1 . TRP 26 26 ? A 19.651 12.157 1.109 1.000 1 A TRP 59.170 1
ATOM 384 C CD2 . TRP 26 26 ? A 18.266 13.449 -0.101 1.000 1 A TRP 59.170 1
ATOM 385 N NE1 . TRP 26 26 ? A 19.737 11.788 -0.217 1.000 1 A TRP 59.170 1
ATOM 386 C CE2 . TRP 26 26 ? A 18.897 12.544 -1.006 1.000 1 A TRP 59.170 1
ATOM 387 C CE3 . TRP 26 26 ? A 17.334 14.361 -0.641 1.000 1 A TRP 59.170 1
ATOM 388 C CZ2 . TRP 26 26 ? A 18.614 12.535 -2.378 1.000 1 A TRP 59.170 1
ATOM 389 C CZ3 . TRP 26 26 ? A 17.036 14.355 -2.017 1.000 1 A TRP 59.170 1
ATOM 390 C CH2 . TRP 26 26 ? A 17.674 13.448 -2.883 1.000 1 A TRP 59.170 1
ATOM 391 H H . TRP 26 26 ? A 18.526 14.521 4.914 1.000 1 A TRP 59.170 1
ATOM 392 H HA . TRP 26 26 ? A 20.317 14.710 2.622 1.000 1 A TRP 59.170 1
ATOM 393 H HB2 . TRP 26 26 ? A 18.365 12.993 3.273 1.000 1 A TRP 59.170 1
ATOM 394 H HB3 . TRP 26 26 ? A 17.343 14.156 2.464 1.000 1 A TRP 59.170 1
ATOM 395 H HD1 . TRP 26 26 ? A 20.182 11.697 1.929 1.000 1 A TRP 59.170 1
ATOM 396 H HE1 . TRP 26 26 ? A 20.306 11.021 -0.549 1.000 1 A TRP 59.170 1
ATOM 397 H HE3 . TRP 26 26 ? A 16.830 15.052 0.020 1.000 1 A TRP 59.170 1
ATOM 398 H HZ2 . TRP 26 26 ? A 19.100 11.826 -3.032 1.000 1 A TRP 59.170 1
ATOM 399 H HZ3 . TRP 26 26 ? A 16.293 15.038 -2.402 1.000 1 A TRP 59.170 1
ATOM 400 H HH2 . TRP 26 26 ? A 17.434 13.443 -3.936 1.000 1 A TRP 59.170 1
ATOM 401 N N . THR 27 27 ? A 19.850 17.268 2.757 1.000 1 A THR 57.190 1
ATOM 402 C CA . THR 27 27 ? A 19.778 18.539 2.080 1.000 1 A THR 57.190 1
ATOM 403 C C . THR 27 27 ? A 19.751 18.114 0.625 1.000 1 A THR 57.190 1
ATOM 404 O O . THR 27 27 ? A 20.767 17.593 0.148 1.000 1 A THR 57.190 1
ATOM 405 C CB . THR 27 27 ? A 20.987 19.447 2.380 1.000 1 A THR 57.190 1
ATOM 406 O OG1 . THR 27 27 ? A 22.204 18.738 2.482 1.000 1 A THR 57.190 1
ATOM 407 C CG2 . THR 27 27 ? A 20.823 20.168 3.716 1.000 1 A THR 57.190 1
ATOM 408 H H . THR 27 27 ? A 20.764 16.989 3.085 1.000 1 A THR 57.190 1
ATOM 409 H HA . THR 27 27 ? A 18.863 19.055 2.369 1.000 1 A THR 57.190 1
ATOM 410 H HB . THR 27 27 ? A 21.071 20.194 1.590 1.000 1 A THR 57.190 1
ATOM 411 H HG1 . THR 27 27 ? A 22.906 19.308 2.159 1.000 1 A THR 57.190 1
ATOM 412 H HG21 . THR 27 27 ? A 21.667 20.837 3.880 1.000 1 A THR 57.190 1
ATOM 413 H HG22 . THR 27 27 ? A 20.777 19.439 4.525 1.000 1 A THR 57.190 1
ATOM 414 H HG23 . THR 27 27 ? A 19.904 20.755 3.706 1.000 1 A THR 57.190 1
ATOM 415 N N . PRO 28 28 ? A 18.605 18.217 -0.075 1.000 1 A PRO 58.670 1
ATOM 416 C CA . PRO 28 28 ? A 18.622 18.006 -1.511 1.000 1 A PRO 58.670 1
ATOM 417 C C . PRO 28 28 ? A 19.742 18.900 -2.035 1.000 1 A PRO 58.670 1
ATOM 418 O O . PRO 28 28 ? A 19.739 20.098 -1.748 1.000 1 A PRO 58.670 1
ATOM 419 C CB . PRO 28 28 ? A 17.233 18.421 -2.007 1.000 1 A PRO 58.670 1
ATOM 420 C CG . PRO 28 28 ? A 16.720 19.380 -0.933 1.000 1 A PRO 58.670 1
ATOM 421 C CD . PRO 28 28 ? A 17.346 18.829 0.340 1.000 1 A PRO 58.670 1
ATOM 422 H HA . PRO 28 28 ? A 18.819 16.961 -1.750 1.000 1 A PRO 58.670 1
ATOM 423 H HB2 . PRO 28 28 ? A 16.587 17.543 -2.040 1.000 1 A PRO 58.670 1
ATOM 424 H HB3 . PRO 28 28 ? A 17.271 18.896 -2.987 1.000 1 A PRO 58.670 1
ATOM 425 H HG2 . PRO 28 28 ? A 17.095 20.385 -1.124 1.000 1 A PRO 58.670 1
ATOM 426 H HG3 . PRO 28 28 ? A 15.631 19.383 -0.879 1.000 1 A PRO 58.670 1
ATOM 427 H HD2 . PRO 28 28 ? A 17.482 19.651 1.043 1.000 1 A PRO 58.670 1
ATOM 428 H HD3 . PRO 28 28 ? A 16.683 18.073 0.759 1.000 1 A PRO 58.670 1
ATOM 429 N N . GLN 29 29 ? A 20.768 18.311 -2.660 1.000 1 A GLN 60.430 1
ATOM 430 C CA . GLN 29 29 ? A 21.960 19.070 -3.027 1.000 1 A GLN 60.430 1
ATOM 431 C C . GLN 29 29 ? A 21.483 20.232 -3.918 1.000 1 A GLN 60.430 1
ATOM 432 O O . GLN 29 29 ? A 20.964 19.974 -5.008 1.000 1 A GLN 60.430 1
ATOM 433 C CB . GLN 29 29 ? A 22.999 18.158 -3.705 1.000 1 A GLN 60.430 1
ATOM 434 C CG . GLN 29 29 ? A 24.359 18.860 -3.870 1.000 1 A GLN 60.430 1
ATOM 435 C CD . GLN 29 29 ? A 25.389 18.028 -4.636 1.000 1 A GLN 60.430 1
ATOM 436 O OE1 . GLN 29 29 ? A 25.360 16.808 -4.667 1.000 1 A GLN 60.430 1
ATOM 437 N NE2 . GLN 29 29 ? A 26.351 18.650 -5.286 1.000 1 A GLN 60.430 1
ATOM 438 H H . GLN 29 29 ? A 20.768 17.307 -2.768 1.000 1 A GLN 60.430 1
ATOM 439 H HA . GLN 29 29 ? A 22.397 19.449 -2.103 1.000 1 A GLN 60.430 1
ATOM 440 H HB2 . GLN 29 29 ? A 22.628 17.845 -4.681 1.000 1 A GLN 60.430 1
ATOM 441 H HB3 . GLN 29 29 ? A 23.142 17.269 -3.090 1.000 1 A GLN 60.430 1
ATOM 442 H HG2 . GLN 29 29 ? A 24.210 19.793 -4.414 1.000 1 A GLN 60.430 1
ATOM 443 H HG3 . GLN 29 29 ? A 24.768 19.101 -2.889 1.000 1 A GLN 60.430 1
ATOM 444 H HE21 . GLN 29 29 ? A 26.368 19.650 -5.426 1.000 1 A GLN 60.430 1
ATOM 445 H HE22 . GLN 29 29 ? A 26.969 18.068 -5.832 1.000 1 A GLN 60.430 1
ATOM 446 N N . PRO 30 30 ? A 21.598 21.500 -3.473 1.000 1 A PRO 53.470 1
ATOM 447 C CA . PRO 30 30 ? A 20.896 22.627 -4.099 1.000 1 A PRO 53.470 1
ATOM 448 C C . PRO 30 30 ? A 21.467 22.989 -5.473 1.000 1 A PRO 53.470 1
ATOM 449 O O . PRO 30 30 ? A 20.999 23.908 -6.134 1.000 1 A PRO 53.470 1
ATOM 450 C CB . PRO 30 30 ? A 21.021 23.782 -3.100 1.000 1 A PRO 53.470 1
ATOM 451 C CG . PRO 30 30 ? A 22.325 23.471 -2.370 1.000 1 A PRO 53.470 1
ATOM 452 C CD . PRO 30 30 ? A 22.301 21.948 -2.279 1.000 1 A PRO 53.470 1
ATOM 453 H HA . PRO 30 30 ? A 19.843 22.378 -4.229 1.000 1 A PRO 53.470 1
ATOM 454 H HB2 . PRO 30 30 ? A 20.191 23.739 -2.395 1.000 1 A PRO 53.470 1
ATOM 455 H HB3 . PRO 30 30 ? A 21.049 24.758 -3.586 1.000 1 A PRO 53.470 1
ATOM 456 H HG2 . PRO 30 30 ? A 22.358 23.935 -1.384 1.000 1 A PRO 53.470 1
ATOM 457 H HG3 . PRO 30 30 ? A 23.173 23.791 -2.977 1.000 1 A PRO 53.470 1
ATOM 458 H HD2 . PRO 30 30 ? A 21.746 21.645 -1.391 1.000 1 A PRO 53.470 1
ATOM 459 H HD3 . PRO 30 30 ? A 23.317 21.557 -2.244 1.000 1 A PRO 53.470 1
ATOM 460 N N . GLU 31 31 ? A 22.496 22.272 -5.917 1.000 1 A GLU 62.080 1
ATOM 461 C CA . GLU 31 31 ? A 23.101 22.454 -7.228 1.000 1 A GLU 62.080 1
ATOM 462 C C . GLU 31 31 ? A 22.265 21.843 -8.361 1.000 1 A GLU 62.080 1
ATOM 463 O O . GLU 31 31 ? A 22.565 22.052 -9.537 1.000 1 A GLU 62.080 1
ATOM 464 C CB . GLU 31 31 ? A 24.528 21.907 -7.175 1.000 1 A GLU 62.080 1
ATOM 465 C CG . GLU 31 31 ? A 25.480 22.796 -7.981 1.000 1 A GLU 62.080 1
ATOM 466 C CD . GLU 31 31 ? A 26.948 22.403 -7.781 1.000 1 A GLU 62.080 1
ATOM 467 O OE1 . GLU 31 31 ? A 27.208 21.326 -7.189 1.000 1 A GLU 62.080 1
ATOM 468 O OE2 . GLU 31 31 ? A 27.809 23.207 -8.207 1.000 1 A GLU 62.080 1
ATOM 469 H H . GLU 31 31 ? A 22.810 21.493 -5.355 1.000 1 A GLU 62.080 1
ATOM 470 H HA . GLU 31 31 ? A 23.145 23.525 -7.425 1.000 1 A GLU 62.080 1
ATOM 471 H HB2 . GLU 31 31 ? A 24.871 21.904 -6.141 1.000 1 A GLU 62.080 1
ATOM 472 H HB3 . GLU 31 31 ? A 24.549 20.883 -7.547 1.000 1 A GLU 62.080 1
ATOM 473 H HG2 . GLU 31 31 ? A 25.350 23.830 -7.661 1.000 1 A GLU 62.080 1
ATOM 474 H HG3 . GLU 31 31 ? A 25.227 22.732 -9.039 1.000 1 A GLU 62.080 1
ATOM 475 N N . ASN 32 32 ? A 21.173 21.149 -8.027 1.000 1 A ASN 62.550 1
ATOM 476 C CA . ASN 32 32 ? A 20.126 20.846 -8.990 1.000 1 A ASN 62.550 1
ATOM 477 C C . ASN 32 32 ? A 19.430 22.147 -9.393 1.000 1 A ASN 62.550 1
ATOM 478 O O . ASN 32 32 ? A 18.463 22.578 -8.767 1.000 1 A ASN 62.550 1
ATOM 479 C CB . ASN 32 32 ? A 19.160 19.808 -8.402 1.000 1 A ASN 62.550 1
ATOM 480 C CG . ASN 32 32 ? A 19.762 18.418 -8.350 1.000 1 A ASN 62.550 1
ATOM 481 O OD1 . ASN 32 32 ? A 20.674 18.060 -9.077 1.000 1 A ASN 62.550 1
ATOM 482 N ND2 . ASN 32 32 ? A 19.247 17.567 -7.495 1.000 1 A ASN 62.550 1
ATOM 483 H H . ASN 32 32 ? A 20.983 20.993 -7.048 1.000 1 A ASN 62.550 1
ATOM 484 H HA . ASN 32 32 ? A 20.579 20.423 -9.887 1.000 1 A ASN 62.550 1
ATOM 485 H HB2 . ASN 32 32 ? A 18.858 20.118 -7.402 1.000 1 A ASN 62.550 1
ATOM 486 H HB3 . ASN 32 32 ? A 18.266 19.754 -9.024 1.000 1 A ASN 62.550 1
ATOM 487 H HD21 . ASN 32 32 ? A 19.699 16.666 -7.441 1.000 1 A ASN 62.550 1
ATOM 488 H HD22 . ASN 32 32 ? A 18.534 17.875 -6.849 1.000 1 A ASN 62.550 1
ATOM 489 N N . GLN 33 33 ? A 19.931 22.762 -10.466 1.000 1 A GLN 77.980 1
ATOM 490 C CA . GLN 33 33 ? A 19.255 23.848 -11.162 1.000 1 A GLN 77.980 1
ATOM 491 C C . GLN 33 33 ? A 17.855 23.384 -11.563 1.000 1 A GLN 77.980 1
ATOM 492 O O . GLN 33 33 ? A 17.672 22.719 -12.585 1.000 1 A GLN 77.980 1
ATOM 493 C CB . GLN 33 33 ? A 20.045 24.279 -12.410 1.000 1 A GLN 77.980 1
ATOM 494 C CG . GLN 33 33 ? A 21.372 24.967 -12.072 1.000 1 A GLN 77.980 1
ATOM 495 C CD . GLN 33 33 ? A 22.091 25.511 -13.305 1.000 1 A GLN 77.980 1
ATOM 496 O OE1 . GLN 33 33 ? A 21.645 25.442 -14.440 1.000 1 A GLN 77.980 1
ATOM 497 N NE2 . GLN 33 33 ? A 23.253 26.098 -13.128 1.000 1 A GLN 77.980 1
ATOM 498 H H . GLN 33 33 ? A 20.808 22.416 -10.828 1.000 1 A GLN 77.980 1
ATOM 499 H HA . GLN 33 33 ? A 19.159 24.701 -10.490 1.000 1 A GLN 77.980 1
ATOM 500 H HB2 . GLN 33 33 ? A 19.430 24.980 -12.974 1.000 1 A GLN 77.980 1
ATOM 501 H HB3 . GLN 33 33 ? A 20.241 23.411 -13.039 1.000 1 A GLN 77.980 1
ATOM 502 H HG2 . GLN 33 33 ? A 21.182 25.796 -11.391 1.000 1 A GLN 77.980 1
ATOM 503 H HG3 . GLN 33 33 ? A 22.030 24.258 -11.571 1.000 1 A GLN 77.980 1
ATOM 504 H HE21 . GLN 33 33 ? A 23.722 26.406 -13.967 1.000 1 A GLN 77.980 1
ATOM 505 H HE22 . GLN 33 33 ? A 23.673 26.115 -12.210 1.000 1 A GLN 77.980 1
ATOM 506 N N . PHE 34 34 ? A 16.861 23.750 -10.755 1.000 1 A PHE 88.560 1
ATOM 507 C CA . PHE 34 34 ? A 15.468 23.617 -11.133 1.000 1 A PHE 88.560 1
ATOM 508 C C . PHE 34 34 ? A 15.267 24.357 -12.449 1.000 1 A PHE 88.560 1
ATOM 509 O O . PHE 34 34 ? A 15.434 25.575 -12.520 1.000 1 A PHE 88.560 1
ATOM 510 C CB . PHE 34 34 ? A 14.557 24.189 -10.047 1.000 1 A PHE 88.560 1
ATOM 511 C CG . PHE 34 34 ? A 14.483 23.334 -8.804 1.000 1 A PHE 88.560 1
ATOM 512 C CD1 . PHE 34 34 ? A 13.558 22.277 -8.741 1.000 1 A PHE 88.560 1
ATOM 513 C CD2 . PHE 34 34 ? A 15.304 23.610 -7.697 1.000 1 A PHE 88.560 1
ATOM 514 C CE1 . PHE 34 34 ? A 13.447 21.506 -7.576 1.000 1 A PHE 88.560 1
ATOM 515 C CE2 . PHE 34 34 ? A 15.197 22.831 -6.532 1.000 1 A PHE 88.560 1
ATOM 516 C CZ . PHE 34 34 ? A 14.268 21.778 -6.470 1.000 1 A PHE 88.560 1
ATOM 517 H H . PHE 34 34 ? A 17.091 24.111 -9.840 1.000 1 A PHE 88.560 1
ATOM 518 H HA . PHE 34 34 ? A 15.237 22.561 -11.269 1.000 1 A PHE 88.560 1
ATOM 519 H HB2 . PHE 34 34 ? A 14.888 25.193 -9.780 1.000 1 A PHE 88.560 1
ATOM 520 H HB3 . PHE 34 34 ? A 13.550 24.275 -10.454 1.000 1 A PHE 88.560 1
ATOM 521 H HD1 . PHE 34 34 ? A 12.885 22.090 -9.564 1.000 1 A PHE 88.560 1
ATOM 522 H HD2 . PHE 34 34 ? A 16.015 24.422 -7.727 1.000 1 A PHE 88.560 1
ATOM 523 H HE1 . PHE 34 34 ? A 12.689 20.738 -7.512 1.000 1 A PHE 88.560 1
ATOM 524 H HE2 . PHE 34 34 ? A 15.817 23.054 -5.676 1.000 1 A PHE 88.560 1
ATOM 525 H HZ . PHE 34 34 ? A 14.166 21.200 -5.563 1.000 1 A PHE 88.560 1
ATOM 526 N N . THR 35 35 ? A 14.918 23.624 -13.502 1.000 1 A THR 88.500 1
ATOM 527 C CA . THR 35 35 ? A 14.661 24.235 -14.805 1.000 1 A THR 88.500 1
ATOM 528 C C . THR 35 35 ? A 13.406 25.105 -14.680 1.000 1 A THR 88.500 1
ATOM 529 O O . THR 35 35 ? A 12.343 24.564 -14.359 1.000 1 A THR 88.500 1
ATOM 530 C CB . THR 35 35 ? A 14.504 23.158 -15.880 1.000 1 A THR 88.500 1
ATOM 531 O OG1 . THR 35 35 ? A 15.719 22.460 -16.016 1.000 1 A THR 88.500 1
ATOM 532 C CG2 . THR 35 35 ? A 14.185 23.747 -17.255 1.000 1 A THR 88.500 1
ATOM 533 H H . THR 35 35 ? A 14.804 22.628 -13.379 1.000 1 A THR 88.500 1
ATOM 534 H HA . THR 35 35 ? A 15.521 24.848 -15.075 1.000 1 A THR 88.500 1
ATOM 535 H HB . THR 35 35 ? A 13.720 22.459 -15.589 1.000 1 A THR 88.500 1
ATOM 536 H HG1 . THR 35 35 ? A 15.991 22.155 -15.147 1.000 1 A THR 88.500 1
ATOM 537 H HG21 . THR 35 35 ? A 14.165 22.944 -17.992 1.000 1 A THR 88.500 1
ATOM 538 H HG22 . THR 35 35 ? A 14.949 24.472 -17.535 1.000 1 A THR 88.500 1
ATOM 539 H HG23 . THR 35 35 ? A 13.208 24.230 -17.242 1.000 1 A THR 88.500 1
ATOM 540 N N . PRO 36 36 ? A 13.480 26.436 -14.884 1.000 1 A PRO 89.500 1
ATOM 541 C CA . PRO 36 36 ? A 12.313 27.295 -14.754 1.000 1 A PRO 89.500 1
ATOM 542 C C . PRO 36 36 ? A 11.380 27.086 -15.948 1.000 1 A PRO 89.500 1
ATOM 543 O O . PRO 36 36 ? A 11.763 27.302 -17.099 1.000 1 A PRO 89.500 1
ATOM 544 C CB . PRO 36 36 ? A 12.860 28.721 -14.672 1.000 1 A PRO 89.500 1
ATOM 545 C CG . PRO 36 36 ? A 14.154 28.648 -15.483 1.000 1 A PRO 89.500 1
ATOM 546 C CD . PRO 36 36 ? A 14.658 27.228 -15.221 1.000 1 A PRO 89.500 1
ATOM 547 H HA . PRO 36 36 ? A 11.780 27.066 -13.831 1.000 1 A PRO 89.500 1
ATOM 548 H HB2 . PRO 36 36 ? A 13.096 28.956 -13.634 1.000 1 A PRO 89.500 1
ATOM 549 H HB3 . PRO 36 36 ? A 12.164 29.455 -15.078 1.000 1 A PRO 89.500 1
ATOM 550 H HG2 . PRO 36 36 ? A 13.935 28.769 -16.544 1.000 1 A PRO 89.500 1
ATOM 551 H HG3 . PRO 36 36 ? A 14.877 29.396 -15.157 1.000 1 A PRO 89.500 1
ATOM 552 H HD2 . PRO 36 36 ? A 15.348 27.239 -14.378 1.000 1 A PRO 89.500 1
ATOM 553 H HD3 . PRO 36 36 ? A 15.156 26.837 -16.109 1.000 1 A PRO 89.500 1
ATOM 554 N N . ILE 37 37 ? A 10.137 26.706 -15.676 1.000 1 A ILE 92.360 1
ATOM 555 C CA . ILE 37 37 ? A 9.085 26.517 -16.673 1.000 1 A ILE 92.360 1
ATOM 556 C C . ILE 37 37 ? A 7.948 27.490 -16.383 1.000 1 A ILE 92.360 1
ATOM 557 O O . ILE 37 37 ? A 7.490 27.623 -15.251 1.000 1 A ILE 92.360 1
ATOM 558 C CB . ILE 37 37 ? A 8.620 25.045 -16.718 1.000 1 A ILE 92.360 1
ATOM 559 C CG1 . ILE 37 37 ? A 9.777 24.160 -17.237 1.000 1 A ILE 92.360 1
ATOM 560 C CG2 . ILE 37 37 ? A 7.374 24.908 -17.618 1.000 1 A ILE 92.360 1
ATOM 561 C CD1 . ILE 37 37 ? A 9.451 22.667 -17.330 1.000 1 A ILE 92.360 1
ATOM 562 H H . ILE 37 37 ? A 9.889 26.559 -14.708 1.000 1 A ILE 92.360 1
ATOM 563 H HA . ILE 37 37 ? A 9.479 26.761 -17.660 1.000 1 A ILE 92.360 1
ATOM 564 H HB . ILE 37 37 ? A 8.355 24.727 -15.710 1.000 1 A ILE 92.360 1
ATOM 565 H HG12 . ILE 37 37 ? A 10.634 24.261 -16.570 1.000 1 A ILE 92.360 1
ATOM 566 H HG13 . ILE 37 37 ? A 10.079 24.507 -18.225 1.000 1 A ILE 92.360 1
ATOM 567 H HG21 . ILE 37 37 ? A 7.044 23.870 -17.652 1.000 1 A ILE 92.360 1
ATOM 568 H HG22 . ILE 37 37 ? A 7.593 25.240 -18.633 1.000 1 A ILE 92.360 1
ATOM 569 H HG23 . ILE 37 37 ? A 6.535 25.475 -17.215 1.000 1 A ILE 92.360 1
ATOM 570 H HD11 . ILE 37 37 ? A 10.332 22.129 -17.680 1.000 1 A ILE 92.360 1
ATOM 571 H HD12 . ILE 37 37 ? A 8.652 22.478 -18.047 1.000 1 A ILE 92.360 1
ATOM 572 H HD13 . ILE 37 37 ? A 9.164 22.303 -16.343 1.000 1 A ILE 92.360 1
ATOM 573 N N . LYS 38 38 ? A 7.458 28.154 -17.432 1.000 1 A LYS 90.540 1
ATOM 574 C CA . LYS 38 38 ? A 6.241 28.966 -17.387 1.000 1 A LYS 90.540 1
ATOM 575 C C . LYS 38 38 ? A 5.184 28.326 -18.272 1.000 1 A LYS 90.540 1
ATOM 576 O O . LYS 38 38 ? A 5.423 28.157 -19.465 1.000 1 A LYS 90.540 1
ATOM 577 C CB . LYS 38 38 ? A 6.526 30.409 -17.817 1.000 1 A LYS 90.540 1
ATOM 578 C CG . LYS 38 38 ? A 7.443 31.126 -16.820 1.000 1 A LYS 90.540 1
ATOM 579 C CD . LYS 38 38 ? A 7.639 32.589 -17.227 1.000 1 A LYS 90.540 1
ATOM 580 C CE . LYS 38 38 ? A 8.515 33.278 -16.180 1.000 1 A LYS 90.540 1
ATOM 581 N NZ . LYS 38 38 ? A 8.678 34.722 -16.469 1.000 1 A LYS 90.540 1
ATOM 582 H H . LYS 38 38 ? A 7.840 27.937 -18.342 1.000 1 A LYS 90.540 1
ATOM 583 H HA . LYS 38 38 ? A 5.848 28.985 -16.370 1.000 1 A LYS 90.540 1
ATOM 584 H HB2 . LYS 38 38 ? A 5.578 30.945 -17.872 1.000 1 A LYS 90.540 1
ATOM 585 H HB3 . LYS 38 38 ? A 6.984 30.411 -18.806 1.000 1 A LYS 90.540 1
ATOM 586 H HG2 . LYS 38 38 ? A 8.413 30.630 -16.786 1.000 1 A LYS 90.540 1
ATOM 587 H HG3 . LYS 38 38 ? A 6.991 31.088 -15.828 1.000 1 A LYS 90.540 1
ATOM 588 H HD2 . LYS 38 38 ? A 6.666 33.078 -17.276 1.000 1 A LYS 90.540 1
ATOM 589 H HD3 . LYS 38 38 ? A 8.118 32.630 -18.205 1.000 1 A LYS 90.540 1
ATOM 590 H HE2 . LYS 38 38 ? A 8.054 33.139 -15.202 1.000 1 A LYS 90.540 1
ATOM 591 H HE3 . LYS 38 38 ? A 9.484 32.780 -16.154 1.000 1 A LYS 90.540 1
ATOM 592 H HZ1 . LYS 38 38 ? A 7.776 35.177 -16.469 1.000 1 A LYS 90.540 1
ATOM 593 H HZ2 . LYS 38 38 ? A 9.120 34.853 -17.367 1.000 1 A LYS 90.540 1
ATOM 594 H HZ3 . LYS 38 38 ? A 9.249 35.149 -15.754 1.000 1 A LYS 90.540 1
ATOM 595 N N . GLN 39 39 ? A 4.029 28.026 -17.696 1.000 1 A GLN 91.330 1
ATOM 596 C CA . GLN 39 39 ? A 2.861 27.498 -18.400 1.000 1 A GLN 91.330 1
ATOM 597 C C . GLN 39 39 ? A 1.654 28.394 -18.105 1.000 1 A GLN 91.330 1
ATOM 598 O O . GLN 39 39 ? A 1.649 29.095 -17.097 1.000 1 A GLN 91.330 1
ATOM 599 C CB . GLN 39 39 ? A 2.630 26.041 -17.961 1.000 1 A GLN 91.330 1
ATOM 600 C CG . GLN 39 39 ? A 1.697 25.257 -18.895 1.000 1 A GLN 91.330 1
ATOM 601 C CD . GLN 39 39 ? A 2.295 25.074 -20.285 1.000 1 A GLN 91.330 1
ATOM 602 O OE1 . GLN 39 39 ? A 3.463 24.783 -20.462 1.000 1 A GLN 91.330 1
ATOM 603 N NE2 . GLN 39 39 ? A 1.562 25.287 -21.345 1.000 1 A GLN 91.330 1
ATOM 604 H H . GLN 39 39 ? A 3.912 28.249 -16.717 1.000 1 A GLN 91.330 1
ATOM 605 H HA . GLN 39 39 ? A 3.048 27.518 -19.474 1.000 1 A GLN 91.330 1
ATOM 606 H HB2 . GLN 39 39 ? A 2.203 26.040 -16.958 1.000 1 A GLN 91.330 1
ATOM 607 H HB3 . GLN 39 39 ? A 3.587 25.520 -17.915 1.000 1 A GLN 91.330 1
ATOM 608 H HG2 . GLN 39 39 ? A 1.522 24.267 -18.475 1.000 1 A GLN 91.330 1
ATOM 609 H HG3 . GLN 39 39 ? A 0.728 25.752 -18.965 1.000 1 A GLN 91.330 1
ATOM 610 H HE21 . GLN 39 39 ? A 2.021 25.096 -22.224 1.000 1 A GLN 91.330 1
ATOM 611 H HE22 . GLN 39 39 ? A 0.649 25.717 -21.300 1.000 1 A GLN 91.330 1
ATOM 612 N N . TYR 40 40 ? A 0.633 28.396 -18.959 1.000 1 A TYR 88.760 1
ATOM 613 C CA . TYR 40 40 ? A -0.631 29.068 -18.651 1.000 1 A TYR 88.760 1
ATOM 614 C C . TYR 40 40 ? A -1.654 28.085 -18.080 1.000 1 A TYR 88.760 1
ATOM 615 O O . TYR 40 40 ? A -1.653 26.903 -18.426 1.000 1 A TYR 88.760 1
ATOM 616 C CB . TYR 40 40 ? A -1.175 29.805 -19.876 1.000 1 A TYR 88.760 1
ATOM 617 C CG . TYR 40 40 ? A -0.238 30.870 -20.410 1.000 1 A TYR 88.760 1
ATOM 618 C CD1 . TYR 40 40 ? A -0.269 32.166 -19.860 1.000 1 A TYR 88.760 1
ATOM 619 C CD2 . TYR 40 40 ? A 0.692 30.556 -21.420 1.000 1 A TYR 88.760 1
ATOM 620 C CE1 . TYR 40 40 ? A 0.628 33.147 -20.323 1.000 1 A TYR 88.760 1
ATOM 621 C CE2 . TYR 40 40 ? A 1.578 31.537 -21.899 1.000 1 A TYR 88.760 1
ATOM 622 C CZ . TYR 40 40 ? A 1.542 32.838 -21.352 1.000 1 A TYR 88.760 1
ATOM 623 O OH . TYR 40 40 ? A 2.402 33.784 -21.812 1.000 1 A TYR 88.760 1
ATOM 624 H H . TYR 40 40 ? A 0.657 27.796 -19.771 1.000 1 A TYR 88.760 1
ATOM 625 H HA . TYR 40 40 ? A -0.455 29.827 -17.889 1.000 1 A TYR 88.760 1
ATOM 626 H HB2 . TYR 40 40 ? A -1.396 29.084 -20.663 1.000 1 A TYR 88.760 1
ATOM 627 H HB3 . TYR 40 40 ? A -2.119 30.279 -19.604 1.000 1 A TYR 88.760 1
ATOM 628 H HD1 . TYR 40 40 ? A -0.964 32.398 -19.068 1.000 1 A TYR 88.760 1
ATOM 629 H HD2 . TYR 40 40 ? A 0.735 29.551 -21.815 1.000 1 A TYR 88.760 1
ATOM 630 H HE1 . TYR 40 40 ? A 0.630 34.131 -19.879 1.000 1 A TYR 88.760 1
ATOM 631 H HE2 . TYR 40 40 ? A 2.291 31.285 -22.670 1.000 1 A TYR 88.760 1
ATOM 632 H HH . TYR 40 40 ? A 2.996 33.411 -22.468 1.000 1 A TYR 88.760 1
ATOM 633 N N . GLU 41 41 ? A -2.546 28.595 -17.237 1.000 1 A GLU 89.550 1
ATOM 634 C CA . GLU 41 41 ? A -3.717 27.875 -16.743 1.000 1 A GLU 89.550 1
ATOM 635 C C . GLU 41 41 ? A -4.535 27.265 -17.900 1.000 1 A GLU 89.550 1
ATOM 636 O O . GLU 41 41 ? A -4.626 27.835 -18.992 1.000 1 A GLU 89.550 1
ATOM 637 C CB . GLU 41 41 ? A -4.540 28.848 -15.886 1.000 1 A GLU 89.550 1
ATOM 638 C CG . GLU 41 41 ? A -5.668 28.163 -15.107 1.000 1 A GLU 89.550 1
ATOM 639 C CD . GLU 41 41 ? A -6.315 29.113 -14.090 1.000 1 A GLU 89.550 1
ATOM 640 O OE1 . GLU 41 41 ? A -6.441 30.321 -14.414 1.000 1 A GLU 89.550 1
ATOM 641 O OE2 . GLU 41 41 ? A -6.592 28.634 -12.964 1.000 1 A GLU 89.550 1
ATOM 642 H H . GLU 41 41 ? A -2.432 29.555 -16.943 1.000 1 A GLU 89.550 1
ATOM 643 H HA . GLU 41 41 ? A -3.374 27.062 -16.103 1.000 1 A GLU 89.550 1
ATOM 644 H HB2 . GLU 41 41 ? A -4.955 29.626 -16.526 1.000 1 A GLU 89.550 1
ATOM 645 H HB3 . GLU 41 41 ? A -3.870 29.317 -15.165 1.000 1 A GLU 89.550 1
ATOM 646 H HG2 . GLU 41 41 ? A -6.423 27.803 -15.806 1.000 1 A GLU 89.550 1
ATOM 647 H HG3 . GLU 41 41 ? A -5.247 27.303 -14.586 1.000 1 A GLU 89.550 1
ATOM 648 N N . HIS 42 42 ? A -5.102 26.083 -17.659 1.000 1 A HIS 87.180 1
ATOM 649 C CA . HIS 42 42 ? A -5.854 25.246 -18.601 1.000 1 A HIS 87.180 1
ATOM 650 C C . HIS 42 42 ? A -5.076 24.667 -19.791 1.000 1 A HIS 87.180 1
ATOM 651 O O . HIS 42 42 ? A -5.663 24.017 -20.656 1.000 1 A HIS 87.180 1
ATOM 652 C CB . HIS 42 42 ? A -7.156 25.938 -19.033 1.000 1 A HIS 87.180 1
ATOM 653 C CG . HIS 42 42 ? A -8.005 26.371 -17.873 1.000 1 A HIS 87.180 1
ATOM 654 N ND1 . HIS 42 42 ? A -8.410 25.561 -16.843 1.000 1 A HIS 87.180 1
ATOM 655 C CD2 . HIS 42 42 ? A -8.497 27.623 -17.628 1.000 1 A HIS 87.180 1
ATOM 656 C CE1 . HIS 42 42 ? A -9.121 26.307 -15.983 1.000 1 A HIS 87.180 1
ATOM 657 N NE2 . HIS 42 42 ? A -9.228 27.567 -16.437 1.000 1 A HIS 87.180 1
ATOM 658 H H . HIS 42 42 ? A -4.975 25.701 -16.733 1.000 1 A HIS 87.180 1
ATOM 659 H HA . HIS 42 42 ? A -6.141 24.369 -18.020 1.000 1 A HIS 87.180 1
ATOM 660 H HB2 . HIS 42 42 ? A -6.923 26.803 -19.655 1.000 1 A HIS 87.180 1
ATOM 661 H HB3 . HIS 42 42 ? A -7.745 25.244 -19.633 1.000 1 A HIS 87.180 1
ATOM 662 H HD1 . HIS 42 42 ? A -8.208 24.574 -16.779 1.000 1 A HIS 87.180 1
ATOM 663 H HD2 . HIS 42 42 ? A -8.343 28.498 -18.241 1.000 1 A HIS 87.180 1
ATOM 664 H HE1 . HIS 42 42 ? A -9.555 25.951 -15.061 1.000 1 A HIS 87.180 1
ATOM 665 N N . GLN 43 43 ? A -3.756 24.844 -19.851 1.000 1 A GLN 86.980 1
ATOM 666 C CA . GLN 43 43 ? A -2.921 24.166 -20.845 1.000 1 A GLN 86.980 1
ATOM 667 C C . GLN 43 43 ? A -2.409 22.813 -20.329 1.000 1 A GLN 86.980 1
ATOM 668 O O . GLN 43 43 ? A -2.555 22.473 -19.155 1.000 1 A GLN 86.980 1
ATOM 669 C CB . GLN 43 43 ? A -1.796 25.099 -21.306 1.000 1 A GLN 86.980 1
ATOM 670 C CG . GLN 43 43 ? A -2.365 26.348 -21.999 1.000 1 A GLN 86.980 1
ATOM 671 C CD . GLN 43 43 ? A -1.288 27.245 -22.589 1.000 1 A GLN 86.980 1
ATOM 672 O OE1 . GLN 43 43 ? A -0.133 27.235 -22.203 1.000 1 A GLN 86.980 1
ATOM 673 N NE2 . GLN 43 43 ? A -1.620 28.088 -23.540 1.000 1 A GLN 86.980 1
ATOM 674 H H . GLN 43 43 ? A -3.309 25.395 -19.132 1.000 1 A GLN 86.980 1
ATOM 675 H HA . GLN 43 43 ? A -3.526 23.942 -21.723 1.000 1 A GLN 86.980 1
ATOM 676 H HB2 . GLN 43 43 ? A -1.186 25.388 -20.450 1.000 1 A GLN 86.980 1
ATOM 677 H HB3 . GLN 43 43 ? A -1.165 24.568 -22.019 1.000 1 A GLN 86.980 1
ATOM 678 H HG2 . GLN 43 43 ? A -3.034 26.033 -22.800 1.000 1 A GLN 86.980 1
ATOM 679 H HG3 . GLN 43 43 ? A -2.941 26.938 -21.287 1.000 1 A GLN 86.980 1
ATOM 680 H HE21 . GLN 43 43 ? A -2.586 28.168 -23.822 1.000 1 A GLN 86.980 1
ATOM 681 H HE22 . GLN 43 43 ? A -0.888 28.702 -23.869 1.000 1 A GLN 86.980 1
ATOM 682 N N . ASN 44 44 ? A -1.796 22.032 -21.217 1.000 1 A ASN 87.930 1
ATOM 683 C CA . ASN 44 44 ? A -1.083 20.817 -20.833 1.000 1 A ASN 87.930 1
ATOM 684 C C . ASN 44 44 ? A 0.380 21.156 -20.533 1.000 1 A ASN 87.930 1
ATOM 685 O O . ASN 44 44 ? A 0.991 21.945 -21.255 1.000 1 A ASN 87.930 1
ATOM 686 C CB . ASN 44 44 ? A -1.206 19.753 -21.934 1.000 1 A ASN 87.930 1
ATOM 687 C CG . ASN 44 44 ? A -2.631 19.292 -22.180 1.000 1 A ASN 87.930 1
ATOM 688 O OD1 . ASN 44 44 ? A -3.574 19.626 -21.483 1.000 1 A ASN 87.930 1
ATOM 689 N ND2 . ASN 44 44 ? A -2.838 18.492 -23.200 1.000 1 A ASN 87.930 1
ATOM 690 H H . ASN 44 44 ? A -1.670 22.373 -22.159 1.000 1 A ASN 87.930 1
ATOM 691 H HA . ASN 44 44 ? A -1.527 20.412 -19.924 1.000 1 A ASN 87.930 1
ATOM 692 H HB2 . ASN 44 44 ? A -0.790 20.144 -22.863 1.000 1 A ASN 87.930 1
ATOM 693 H HB3 . ASN 44 44 ? A -0.624 18.880 -21.640 1.000 1 A ASN 87.930 1
ATOM 694 H HD21 . ASN 44 44 ? A -3.784 18.154 -23.305 1.000 1 A ASN 87.930 1
ATOM 695 H HD22 . ASN 44 44 ? A -2.058 18.137 -23.735 1.000 1 A ASN 87.930 1
ATOM 696 N N . LEU 45 45 ? A 0.943 20.524 -19.509 1.000 1 A LEU 91.040 1
ATOM 697 C CA . LEU 45 45 ? A 2.347 20.634 -19.121 1.000 1 A LEU 91.040 1
ATOM 698 C C . LEU 45 45 ? A 3.005 19.260 -19.233 1.000 1 A LEU 91.040 1
ATOM 699 O O . LEU 45 45 ? A 2.429 18.272 -18.795 1.000 1 A LEU 91.040 1
ATOM 700 C CB . LEU 45 45 ? A 2.406 21.195 -17.692 1.000 1 A LEU 91.040 1
ATOM 701 C CG . LEU 45 45 ? A 3.801 21.250 -17.048 1.000 1 A LEU 91.040 1
ATOM 702 C CD1 . LEU 45 45 ? A 4.809 22.057 -17.865 1.000 1 A LEU 91.040 1
ATOM 703 C CD2 . LEU 45 45 ? A 3.690 21.931 -15.687 1.000 1 A LEU 91.040 1
ATOM 704 H H . LEU 45 45 ? A 0.383 19.851 -19.006 1.000 1 A LEU 91.040 1
ATOM 705 H HA . LEU 45 45 ? A 2.864 21.324 -19.789 1.000 1 A LEU 91.040 1
ATOM 706 H HB2 . LEU 45 45 ? A 1.980 22.198 -17.698 1.000 1 A LEU 91.040 1
ATOM 707 H HB3 . LEU 45 45 ? A 1.778 20.568 -17.060 1.000 1 A LEU 91.040 1
ATOM 708 H HG . LEU 45 45 ? A 4.178 20.237 -16.907 1.000 1 A LEU 91.040 1
ATOM 709 H HD11 . LEU 45 45 ? A 4.435 23.065 -18.044 1.000 1 A LEU 91.040 1
ATOM 710 H HD12 . LEU 45 45 ? A 5.012 21.576 -18.822 1.000 1 A LEU 91.040 1
ATOM 711 H HD13 . LEU 45 45 ? A 5.747 22.106 -17.311 1.000 1 A LEU 91.040 1
ATOM 712 H HD21 . LEU 45 45 ? A 4.608 21.771 -15.122 1.000 1 A LEU 91.040 1
ATOM 713 H HD22 . LEU 45 45 ? A 2.848 21.535 -15.119 1.000 1 A LEU 91.040 1
ATOM 714 H HD23 . LEU 45 45 ? A 3.524 23.001 -15.818 1.000 1 A LEU 91.040 1
ATOM 715 N N . VAL 46 46 ? A 4.214 19.196 -19.789 1.000 1 A VAL 91.350 1
ATOM 716 C CA . VAL 46 46 ? A 5.025 17.973 -19.818 1.000 1 A VAL 91.350 1
ATOM 717 C C . VAL 46 46 ? A 6.401 18.277 -19.236 1.000 1 A VAL 91.350 1
ATOM 718 O O . VAL 46 46 ? A 7.123 19.125 -19.759 1.000 1 A VAL 91.350 1
ATOM 719 C CB . VAL 46 46 ? A 5.127 17.372 -21.234 1.000 1 A VAL 91.350 1
ATOM 720 C CG1 . VAL 46 46 ? A 5.882 16.036 -21.204 1.000 1 A VAL 91.350 1
ATOM 721 C CG2 . VAL 46 46 ? A 3.742 17.111 -21.845 1.000 1 A VAL 91.350 1
ATOM 722 H H . VAL 46 46 ? A 4.647 20.048 -20.116 1.000 1 A VAL 91.350 1
ATOM 723 H HA . VAL 46 46 ? A 4.554 17.218 -19.188 1.000 1 A VAL 91.350 1
ATOM 724 H HB . VAL 46 46 ? A 5.663 18.063 -21.884 1.000 1 A VAL 91.350 1
ATOM 725 H HG11 . VAL 46 46 ? A 5.923 15.606 -22.205 1.000 1 A VAL 91.350 1
ATOM 726 H HG12 . VAL 46 46 ? A 5.377 15.335 -20.540 1.000 1 A VAL 91.350 1
ATOM 727 H HG13 . VAL 46 46 ? A 6.904 16.182 -20.853 1.000 1 A VAL 91.350 1
ATOM 728 H HG21 . VAL 46 46 ? A 3.849 16.632 -22.818 1.000 1 A VAL 91.350 1
ATOM 729 H HG22 . VAL 46 46 ? A 3.206 18.051 -21.980 1.000 1 A VAL 91.350 1
ATOM 730 H HG23 . VAL 46 46 ? A 3.162 16.463 -21.188 1.000 1 A VAL 91.350 1
ATOM 731 N N . LEU 47 47 ? A 6.762 17.584 -18.159 1.000 1 A LEU 91.570 1
ATOM 732 C CA . LEU 47 47 ? A 8.071 17.656 -17.514 1.000 1 A LEU 91.570 1
ATOM 733 C C . LEU 47 47 ? A 8.915 16.475 -17.989 1.000 1 A LEU 91.570 1
ATOM 734 O O . LEU 47 47 ? A 8.681 15.336 -17.587 1.000 1 A LEU 91.570 1
ATOM 735 C CB . LEU 47 47 ? A 7.904 17.659 -15.987 1.000 1 A LEU 91.570 1
ATOM 736 C CG . LEU 47 47 ? A 6.987 18.760 -15.432 1.000 1 A LEU 91.570 1
ATOM 737 C CD1 . LEU 47 47 ? A 6.979 18.682 -13.911 1.000 1 A LEU 91.570 1
ATOM 738 C CD2 . LEU 47 47 ? A 7.467 20.154 -15.825 1.000 1 A LEU 91.570 1
ATOM 739 H H . LEU 47 47 ? A 6.103 16.916 -17.786 1.000 1 A LEU 91.570 1
ATOM 740 H HA . LEU 47 47 ? A 8.579 18.576 -17.803 1.000 1 A LEU 91.570 1
ATOM 741 H HB2 . LEU 47 47 ? A 8.891 17.759 -15.536 1.000 1 A LEU 91.570 1
ATOM 742 H HB3 . LEU 47 47 ? A 7.498 16.696 -15.680 1.000 1 A LEU 91.570 1
ATOM 743 H HG . LEU 47 47 ? A 5.968 18.617 -15.792 1.000 1 A LEU 91.570 1
ATOM 744 H HD11 . LEU 47 47 ? A 6.660 17.689 -13.594 1.000 1 A LEU 91.570 1
ATOM 745 H HD12 . LEU 47 47 ? A 6.289 19.420 -13.503 1.000 1 A LEU 91.570 1
ATOM 746 H HD13 . LEU 47 47 ? A 7.983 18.867 -13.530 1.000 1 A LEU 91.570 1
ATOM 747 H HD21 . LEU 47 47 ? A 7.388 20.287 -16.904 1.000 1 A LEU 91.570 1
ATOM 748 H HD22 . LEU 47 47 ? A 8.505 20.277 -15.513 1.000 1 A LEU 91.570 1
ATOM 749 H HD23 . LEU 47 47 ? A 6.851 20.907 -15.334 1.000 1 A LEU 91.570 1
ATOM 750 N N . GLN 48 48 ? A 9.852 16.748 -18.898 1.000 1 A GLN 91.200 1
ATOM 751 C CA . GLN 48 48 ? A 10.579 15.704 -19.616 1.000 1 A GLN 91.200 1
ATOM 752 C C . GLN 48 48 ? A 11.760 15.137 -18.834 1.000 1 A GLN 91.200 1
ATOM 753 O O . GLN 48 48 ? A 12.683 15.875 -18.488 1.000 1 A GLN 91.200 1
ATOM 754 C CB . GLN 48 48 ? A 11.049 16.196 -20.986 1.000 1 A GLN 91.200 1
ATOM 755 C CG . GLN 48 48 ? A 9.882 16.349 -21.965 1.000 1 A GLN 91.200 1
ATOM 756 C CD . GLN 48 48 ? A 10.352 16.727 -23.364 1.000 1 A GLN 91.200 1
ATOM 757 O OE1 . GLN 48 48 ? A 11.439 17.233 -23.598 1.000 1 A GLN 91.200 1
ATOM 758 N NE2 . GLN 48 48 ? A 9.533 16.507 -24.368 1.000 1 A GLN 91.200 1
ATOM 759 H H . GLN 48 48 ? A 9.989 17.709 -19.179 1.000 1 A GLN 91.200 1
ATOM 760 H HA . GLN 48 48 ? A 9.877 14.889 -19.789 1.000 1 A GLN 91.200 1
ATOM 761 H HB2 . GLN 48 48 ? A 11.574 17.144 -20.877 1.000 1 A GLN 91.200 1
ATOM 762 H HB3 . GLN 48 48 ? A 11.741 15.462 -21.399 1.000 1 A GLN 91.200 1
ATOM 763 H HG2 . GLN 48 48 ? A 9.343 15.404 -22.022 1.000 1 A GLN 91.200 1
ATOM 764 H HG3 . GLN 48 48 ? A 9.196 17.118 -21.609 1.000 1 A GLN 91.200 1
ATOM 765 H HE21 . GLN 48 48 ? A 8.678 15.995 -24.206 1.000 1 A GLN 91.200 1
ATOM 766 H HE22 . GLN 48 48 ? A 9.903 16.705 -25.287 1.000 1 A GLN 91.200 1
ATOM 767 N N . VAL 49 49 ? A 11.780 13.819 -18.651 1.000 1 A VAL 91.530 1
ATOM 768 C CA . VAL 49 49 ? A 12.906 13.087 -18.058 1.000 1 A VAL 91.530 1
ATOM 769 C C . VAL 49 49 ? A 13.784 12.494 -19.161 1.000 1 A VAL 91.530 1
ATOM 770 O O . VAL 49 49 ? A 13.292 12.004 -20.171 1.000 1 A VAL 91.530 1
ATOM 771 C CB . VAL 49 49 ? A 12.385 12.022 -17.078 1.000 1 A VAL 91.530 1
ATOM 772 C CG1 . VAL 49 49 ? A 13.482 11.064 -16.617 1.000 1 A VAL 91.530 1
ATOM 773 C CG2 . VAL 49 49 ? A 11.835 12.701 -15.821 1.000 1 A VAL 91.530 1
ATOM 774 H H . VAL 49 49 ? A 11.027 13.274 -19.044 1.000 1 A VAL 91.530 1
ATOM 775 H HA . VAL 49 49 ? A 13.523 13.780 -17.486 1.000 1 A VAL 91.530 1
ATOM 776 H HB . VAL 49 49 ? A 11.590 11.446 -17.552 1.000 1 A VAL 91.530 1
ATOM 777 H HG11 . VAL 49 49 ? A 13.082 10.411 -15.841 1.000 1 A VAL 91.530 1
ATOM 778 H HG12 . VAL 49 49 ? A 14.334 11.628 -16.238 1.000 1 A VAL 91.530 1
ATOM 779 H HG13 . VAL 49 49 ? A 13.787 10.427 -17.447 1.000 1 A VAL 91.530 1
ATOM 780 H HG21 . VAL 49 49 ? A 12.650 13.146 -15.251 1.000 1 A VAL 91.530 1
ATOM 781 H HG22 . VAL 49 49 ? A 11.331 11.957 -15.203 1.000 1 A VAL 91.530 1
ATOM 782 H HG23 . VAL 49 49 ? A 11.119 13.476 -16.097 1.000 1 A VAL 91.530 1
ATOM 783 N N . GLN 50 50 ? A 15.106 12.530 -18.977 1.000 1 A GLN 86.960 1
ATOM 784 C CA . GLN 50 50 ? A 16.076 11.951 -19.917 1.000 1 A GLN 86.960 1
ATOM 785 C C . GLN 50 50 ? A 16.791 10.745 -19.301 1.000 1 A GLN 86.960 1
ATOM 786 O O . GLN 50 50 ? A 17.996 10.786 -19.052 1.000 1 A GLN 86.960 1
ATOM 787 C CB . GLN 50 50 ? A 17.058 13.020 -20.418 1.000 1 A GLN 86.960 1
ATOM 788 C CG . GLN 50 50 ? A 16.375 14.089 -21.281 1.000 1 A GLN 86.960 1
ATOM 789 C CD . GLN 50 50 ? A 17.372 15.050 -21.923 1.000 1 A GLN 86.960 1
ATOM 790 O OE1 . GLN 50 50 ? A 18.577 14.998 -21.735 1.000 1 A GLN 86.960 1
ATOM 791 N NE2 . GLN 50 50 ? A 16.902 15.980 -22.723 1.000 1 A GLN 86.960 1
ATOM 792 H H . GLN 50 50 ? A 15.452 12.932 -18.117 1.000 1 A GLN 86.960 1
ATOM 793 H HA . GLN 50 50 ? A 15.550 11.567 -20.791 1.000 1 A GLN 86.960 1
ATOM 794 H HB2 . GLN 50 50 ? A 17.816 12.529 -21.028 1.000 1 A GLN 86.960 1
ATOM 795 H HB3 . GLN 50 50 ? A 17.550 13.496 -19.570 1.000 1 A GLN 86.960 1
ATOM 796 H HG2 . GLN 50 50 ? A 15.680 14.664 -20.670 1.000 1 A GLN 86.960 1
ATOM 797 H HG3 . GLN 50 50 ? A 15.808 13.601 -22.074 1.000 1 A GLN 86.960 1
ATOM 798 H HE21 . GLN 50 50 ? A 17.582 16.621 -23.107 1.000 1 A GLN 86.960 1
ATOM 799 H HE22 . GLN 50 50 ? A 15.906 16.062 -22.874 1.000 1 A GLN 86.960 1
ATOM 800 N N . VAL 51 51 ? A 16.036 9.677 -19.039 1.000 1 A VAL 89.910 1
ATOM 801 C CA . VAL 51 51 ? A 16.548 8.403 -18.514 1.000 1 A VAL 89.910 1
ATOM 802 C C . VAL 51 51 ? A 16.075 7.260 -19.401 1.000 1 A VAL 89.910 1
ATOM 803 O O . VAL 51 51 ? A 14.919 7.210 -19.809 1.000 1 A VAL 89.910 1
ATOM 804 C CB . VAL 51 51 ? A 16.124 8.181 -17.048 1.000 1 A VAL 89.910 1
ATOM 805 C CG1 . VAL 51 51 ? A 16.528 6.810 -16.496 1.000 1 A VAL 89.910 1
ATOM 806 C CG2 . VAL 51 51 ? A 16.786 9.229 -16.153 1.000 1 A VAL 89.910 1
ATOM 807 H H . VAL 51 51 ? A 15.058 9.706 -19.289 1.000 1 A VAL 89.910 1
ATOM 808 H HA . VAL 51 51 ? A 17.638 8.412 -18.546 1.000 1 A VAL 89.910 1
ATOM 809 H HB . VAL 51 51 ? A 15.041 8.280 -16.963 1.000 1 A VAL 89.910 1
ATOM 810 H HG11 . VAL 51 51 ? A 15.990 6.021 -17.022 1.000 1 A VAL 89.910 1
ATOM 811 H HG12 . VAL 51 51 ? A 17.602 6.653 -16.593 1.000 1 A VAL 89.910 1
ATOM 812 H HG13 . VAL 51 51 ? A 16.238 6.739 -15.448 1.000 1 A VAL 89.910 1
ATOM 813 H HG21 . VAL 51 51 ? A 16.604 8.994 -15.104 1.000 1 A VAL 89.910 1
ATOM 814 H HG22 . VAL 51 51 ? A 17.862 9.252 -16.329 1.000 1 A VAL 89.910 1
ATOM 815 H HG23 . VAL 51 51 ? A 16.358 10.205 -16.379 1.000 1 A VAL 89.910 1
ATOM 816 N N . ASP 52 52 ? A 16.969 6.318 -19.683 1.000 1 A ASP 86.140 1
ATOM 817 C CA . ASP 52 52 ? A 16.594 5.052 -20.304 1.000 1 A ASP 86.140 1
ATOM 818 C C . ASP 52 52 ? A 15.816 4.196 -19.294 1.000 1 A ASP 86.140 1
ATOM 819 O O . ASP 52 52 ? A 16.368 3.760 -18.282 1.000 1 A ASP 86.140 1
ATOM 820 C CB . ASP 52 52 ? A 17.867 4.360 -20.805 1.000 1 A ASP 86.140 1
ATOM 821 C CG . ASP 52 52 ? A 17.624 3.015 -21.495 1.000 1 A ASP 86.140 1
ATOM 822 O OD1 . ASP 52 52 ? A 16.500 2.463 -21.426 1.000 1 A ASP 86.140 1
ATOM 823 O OD2 . ASP 52 52 ? A 18.608 2.492 -22.053 1.000 1 A ASP 86.140 1
ATOM 824 H H . ASP 52 52 ? A 17.895 6.387 -19.285 1.000 1 A ASP 86.140 1
ATOM 825 H HA . ASP 52 52 ? A 15.954 5.246 -21.165 1.000 1 A ASP 86.140 1
ATOM 826 H HB2 . ASP 52 52 ? A 18.367 5.024 -21.510 1.000 1 A ASP 86.140 1
ATOM 827 H HB3 . ASP 52 52 ? A 18.541 4.203 -19.963 1.000 1 A ASP 86.140 1
ATOM 828 N N . LYS 53 53 ? A 14.537 3.934 -19.582 1.000 1 A LYS 85.800 1
ATOM 829 C CA . LYS 53 53 ? A 13.640 3.121 -18.747 1.000 1 A LYS 85.800 1
ATOM 830 C C . LYS 53 53 ? A 14.192 1.722 -18.447 1.000 1 A LYS 85.800 1
ATOM 831 O O . LYS 53 53 ? A 13.889 1.179 -17.392 1.000 1 A LYS 85.800 1
ATOM 832 C CB . LYS 53 53 ? A 12.266 3.069 -19.436 1.000 1 A LYS 85.800 1
ATOM 833 C CG . LYS 53 53 ? A 11.190 2.304 -18.644 1.000 1 A LYS 85.800 1
ATOM 834 C CD . LYS 53 53 ? A 9.816 2.566 -19.272 1.000 1 A LYS 85.800 1
ATOM 835 C CE . LYS 53 53 ? A 8.674 1.829 -18.564 1.000 1 A LYS 85.800 1
ATOM 836 N NZ . LYS 53 53 ? A 7.360 2.270 -19.110 1.000 1 A LYS 85.800 1
ATOM 837 H H . LYS 53 53 ? A 14.156 4.369 -20.410 1.000 1 A LYS 85.800 1
ATOM 838 H HA . LYS 53 53 ? A 13.527 3.615 -17.782 1.000 1 A LYS 85.800 1
ATOM 839 H HB2 . LYS 53 53 ? A 12.372 2.609 -20.419 1.000 1 A LYS 85.800 1
ATOM 840 H HB3 . LYS 53 53 ? A 11.927 4.095 -19.578 1.000 1 A LYS 85.800 1
ATOM 841 H HG2 . LYS 53 53 ? A 11.403 1.235 -18.666 1.000 1 A LYS 85.800 1
ATOM 842 H HG3 . LYS 53 53 ? A 11.184 2.646 -17.609 1.000 1 A LYS 85.800 1
ATOM 843 H HD2 . LYS 53 53 ? A 9.837 2.283 -20.324 1.000 1 A LYS 85.800 1
ATOM 844 H HD3 . LYS 53 53 ? A 9.625 3.637 -19.204 1.000 1 A LYS 85.800 1
ATOM 845 H HE2 . LYS 53 53 ? A 8.728 2.047 -17.498 1.000 1 A LYS 85.800 1
ATOM 846 H HE3 . LYS 53 53 ? A 8.809 0.754 -18.687 1.000 1 A LYS 85.800 1
ATOM 847 H HZ1 . LYS 53 53 ? A 7.253 3.266 -18.988 1.000 1 A LYS 85.800 1
ATOM 848 H HZ2 . LYS 53 53 ? A 6.590 1.818 -18.638 1.000 1 A LYS 85.800 1
ATOM 849 H HZ3 . LYS 53 53 ? A 7.279 2.105 -20.103 1.000 1 A LYS 85.800 1
ATOM 850 N N . SER 54 54 ? A 15.038 1.152 -19.312 1.000 1 A SER 85.700 1
ATOM 851 C CA . SER 54 54 ? A 15.692 -0.143 -19.058 1.000 1 A SER 85.700 1
ATOM 852 C C . SER 54 54 ? A 16.731 -0.101 -17.929 1.000 1 A SER 85.700 1
ATOM 853 O O . SER 54 54 ? A 17.125 -1.144 -17.409 1.000 1 A SER 85.700 1
ATOM 854 C CB . SER 54 54 ? A 16.345 -0.671 -20.337 1.000 1 A SER 85.700 1
ATOM 855 O OG . SER 54 54 ? A 17.507 0.056 -20.672 1.000 1 A SER 85.700 1
ATOM 856 H H . SER 54 54 ? A 15.335 1.686 -20.116 1.000 1 A SER 85.700 1
ATOM 857 H HA . SER 54 54 ? A 14.928 -0.858 -18.753 1.000 1 A SER 85.700 1
ATOM 858 H HB2 . SER 54 54 ? A 15.633 -0.624 -21.161 1.000 1 A SER 85.700 1
ATOM 859 H HB3 . SER 54 54 ? A 16.624 -1.712 -20.178 1.000 1 A SER 85.700 1
ATOM 860 H HG . SER 54 54 ? A 17.259 0.885 -21.088 1.000 1 A SER 85.700 1
ATOM 861 N N . GLN 55 55 ? A 17.166 1.099 -17.538 1.000 1 A GLN 88.990 1
ATOM 862 C CA . GLN 55 55 ? A 18.080 1.327 -16.425 1.000 1 A GLN 88.990 1
ATOM 863 C C . GLN 55 55 ? A 17.351 1.688 -15.133 1.000 1 A GLN 88.990 1
ATOM 864 O O . GLN 55 55 ? A 18.022 1.832 -14.121 1.000 1 A GLN 88.990 1
ATOM 865 C CB . GLN 55 55 ? A 19.091 2.431 -16.774 1.000 1 A GLN 88.990 1
ATOM 866 C CG . GLN 55 55 ? A 19.898 2.112 -18.035 1.000 1 A GLN 88.990 1
ATOM 867 C CD . GLN 55 55 ? A 20.935 3.178 -18.367 1.000 1 A GLN 88.990 1
ATOM 868 O OE1 . GLN 55 55 ? A 21.333 4.018 -17.571 1.000 1 A GLN 88.990 1
ATOM 869 N NE2 . GLN 55 55 ? A 21.431 3.172 -19.583 1.000 1 A GLN 88.990 1
ATOM 870 H H . GLN 55 55 ? A 16.811 1.916 -18.015 1.000 1 A GLN 88.990 1
ATOM 871 H HA . GLN 55 55 ? A 18.635 0.411 -16.226 1.000 1 A GLN 88.990 1
ATOM 872 H HB2 . GLN 55 55 ? A 18.569 3.378 -16.913 1.000 1 A GLN 88.990 1
ATOM 873 H HB3 . GLN 55 55 ? A 19.783 2.545 -15.940 1.000 1 A GLN 88.990 1
ATOM 874 H HG2 . GLN 55 55 ? A 20.413 1.160 -17.904 1.000 1 A GLN 88.990 1
ATOM 875 H HG3 . GLN 55 55 ? A 19.224 2.017 -18.886 1.000 1 A GLN 88.990 1
ATOM 876 H HE21 . GLN 55 55 ? A 22.051 3.934 -19.817 1.000 1 A GLN 88.990 1
ATOM 877 H HE22 . GLN 55 55 ? A 20.987 2.597 -20.284 1.000 1 A GLN 88.990 1
ATOM 878 N N . LEU 56 56 ? A 16.029 1.863 -15.131 1.000 1 A LEU 87.760 1
ATOM 879 C CA . LEU 56 56 ? A 15.281 2.228 -13.930 1.000 1 A LEU 87.760 1
ATOM 880 C C . LEU 56 56 ? A 15.030 1.002 -13.040 1.000 1 A LEU 87.760 1
ATOM 881 O O . LEU 56 56 ? A 14.529 -0.013 -13.516 1.000 1 A LEU 87.760 1
ATOM 882 C CB . LEU 56 56 ? A 13.956 2.889 -14.346 1.000 1 A LEU 87.760 1
ATOM 883 C CG . LEU 56 56 ? A 13.169 3.450 -13.148 1.000 1 A LEU 87.760 1
ATOM 884 C CD1 . LEU 56 56 ? A 13.804 4.734 -12.615 1.000 1 A LEU 87.760 1
ATOM 885 C CD2 . LEU 56 56 ? A 11.729 3.742 -13.543 1.000 1 A LEU 87.760 1
ATOM 886 H H . LEU 56 56 ? A 15.502 1.654 -15.967 1.000 1 A LEU 87.760 1
ATOM 887 H HA . LEU 56 56 ? A 15.868 2.950 -13.363 1.000 1 A LEU 87.760 1
ATOM 888 H HB2 . LEU 56 56 ? A 14.153 3.692 -15.055 1.000 1 A LEU 87.760 1
ATOM 889 H HB3 . LEU 56 56 ? A 13.345 2.138 -14.848 1.000 1 A LEU 87.760 1
ATOM 890 H HG . LEU 56 56 ? A 13.134 2.717 -12.342 1.000 1 A LEU 87.760 1
ATOM 891 H HD11 . LEU 56 56 ? A 13.180 5.144 -11.821 1.000 1 A LEU 87.760 1
ATOM 892 H HD12 . LEU 56 56 ? A 13.892 5.470 -13.415 1.000 1 A LEU 87.760 1
ATOM 893 H HD13 . LEU 56 56 ? A 14.788 4.523 -12.196 1.000 1 A LEU 87.760 1
ATOM 894 H HD21 . LEU 56 56 ? A 11.203 4.122 -12.667 1.000 1 A LEU 87.760 1
ATOM 895 H HD22 . LEU 56 56 ? A 11.692 4.481 -14.344 1.000 1 A LEU 87.760 1
ATOM 896 H HD23 . LEU 56 56 ? A 11.241 2.823 -13.867 1.000 1 A LEU 87.760 1
ATOM 897 N N . THR 57 57 ? A 15.296 1.138 -11.740 1.000 1 A THR 82.790 1
ATOM 898 C CA . THR 57 57 ? A 14.825 0.200 -10.707 1.000 1 A THR 82.790 1
ATOM 899 C C . THR 57 57 ? A 13.535 0.723 -10.072 1.000 1 A THR 82.790 1
ATOM 900 O O . THR 57 57 ? A 12.502 0.058 -10.086 1.000 1 A THR 82.790 1
ATOM 901 C CB . THR 57 57 ? A 15.895 0 -9.620 1.000 1 A THR 82.790 1
ATOM 902 O OG1 . THR 57 57 ? A 17.137 -0.360 -10.181 1.000 1 A THR 82.790 1
ATOM 903 C CG2 . THR 57 57 ? A 15.521 -1.095 -8.624 1.000 1 A THR 82.790 1
ATOM 904 H H . THR 57 57 ? A 15.768 1.974 -11.427 1.000 1 A THR 82.790 1
ATOM 905 H HA . THR 57 57 ? A 14.609 -0.770 -11.156 1.000 1 A THR 82.790 1
ATOM 906 H HB . THR 57 57 ? A 16.033 0.934 -9.075 1.000 1 A THR 82.790 1
ATOM 907 H HG1 . THR 57 57 ? A 17.798 -0.245 -9.495 1.000 1 A THR 82.790 1
ATOM 908 H HG21 . THR 57 57 ? A 15.359 -2.035 -9.152 1.000 1 A THR 82.790 1
ATOM 909 H HG22 . THR 57 57 ? A 14.609 -0.825 -8.093 1.000 1 A THR 82.790 1
ATOM 910 H HG23 . THR 57 57 ? A 16.323 -1.223 -7.896 1.000 1 A THR 82.790 1
ATOM 911 N N . ILE 58 58 ? A 13.600 1.945 -9.537 1.000 1 A ILE 86.030 1
ATOM 912 C CA . ILE 58 58 ? A 12.495 2.651 -8.881 1.000 1 A ILE 86.030 1
ATOM 913 C C . ILE 58 58 ? A 12.676 4.158 -9.074 1.000 1 A ILE 86.030 1
ATOM 914 O O . ILE 58 58 ? A 13.798 4.639 -9.224 1.000 1 A ILE 86.030 1
ATOM 915 C CB . ILE 58 58 ? A 12.398 2.258 -7.383 1.000 1 A ILE 86.030 1
ATOM 916 C CG1 . ILE 58 58 ? A 11.137 2.854 -6.717 1.000 1 A ILE 86.030 1
ATOM 917 C CG2 . ILE 58 58 ? A 13.670 2.628 -6.597 1.000 1 A ILE 86.030 1
ATOM 918 C CD1 . ILE 58 58 ? A 10.797 2.239 -5.354 1.000 1 A ILE 86.030 1
ATOM 919 H H . ILE 58 58 ? A 14.464 2.461 -9.628 1.000 1 A ILE 86.030 1
ATOM 920 H HA . ILE 58 58 ? A 11.565 2.360 -9.369 1.000 1 A ILE 86.030 1
ATOM 921 H HB . ILE 58 58 ? A 12.294 1.173 -7.347 1.000 1 A ILE 86.030 1
ATOM 922 H HG12 . ILE 58 58 ? A 10.282 2.685 -7.371 1.000 1 A ILE 86.030 1
ATOM 923 H HG13 . ILE 58 58 ? A 11.257 3.929 -6.583 1.000 1 A ILE 86.030 1
ATOM 924 H HG21 . ILE 58 58 ? A 13.832 3.706 -6.614 1.000 1 A ILE 86.030 1
ATOM 925 H HG22 . ILE 58 58 ? A 13.580 2.303 -5.560 1.000 1 A ILE 86.030 1
ATOM 926 H HG23 . ILE 58 58 ? A 14.525 2.107 -7.027 1.000 1 A ILE 86.030 1
ATOM 927 H HD11 . ILE 58 58 ? A 11.557 2.493 -4.614 1.000 1 A ILE 86.030 1
ATOM 928 H HD12 . ILE 58 58 ? A 10.718 1.156 -5.443 1.000 1 A ILE 86.030 1
ATOM 929 H HD13 . ILE 58 58 ? A 9.840 2.634 -5.014 1.000 1 A ILE 86.030 1
ATOM 930 N N . GLY 59 59 ? A 11.595 4.919 -9.043 1.000 1 A GLY 88.100 1
ATOM 931 C CA . GLY 59 59 ? A 11.598 6.367 -8.962 1.000 1 A GLY 88.100 1
ATOM 932 C C . GLY 59 59 ? A 10.303 6.901 -8.366 1.000 1 A GLY 88.100 1
ATOM 933 O O . GLY 59 59 ? A 9.357 6.151 -8.159 1.000 1 A GLY 88.100 1
ATOM 934 H H . GLY 59 59 ? A 10.694 4.469 -8.958 1.000 1 A GLY 88.100 1
ATOM 935 H HA2 . GLY 59 59 ? A 11.735 6.800 -9.952 1.000 1 A GLY 88.100 1
ATOM 936 H HA3 . GLY 59 59 ? A 12.414 6.679 -8.311 1.000 1 A GLY 88.100 1
ATOM 937 N N . SER 60 60 ? A 10.261 8.198 -8.102 1.000 1 A SER 89.010 1
ATOM 938 C CA . SER 60 60 ? A 9.074 8.895 -7.628 1.000 1 A SER 89.010 1
ATOM 939 C C . SER 60 60 ? A 9.035 10.323 -8.165 1.000 1 A SER 89.010 1
ATOM 940 O O . SER 60 60 ? A 10.053 11.012 -8.268 1.000 1 A SER 89.010 1
ATOM 941 C CB . SER 60 60 ? A 8.975 8.864 -6.097 1.000 1 A SER 89.010 1
ATOM 942 O OG . SER 60 60 ? A 10.083 9.493 -5.473 1.000 1 A SER 89.010 1
ATOM 943 H H . SER 60 60 ? A 11.090 8.753 -8.260 1.000 1 A SER 89.010 1
ATOM 944 H HA . SER 60 60 ? A 8.199 8.370 -8.010 1.000 1 A SER 89.010 1
ATOM 945 H HB2 . SER 60 60 ? A 8.057 9.362 -5.787 1.000 1 A SER 89.010 1
ATOM 946 H HB3 . SER 60 60 ? A 8.919 7.827 -5.766 1.000 1 A SER 89.010 1
ATOM 947 H HG . SER 60 60 ? A 9.910 9.405 -4.533 1.000 1 A SER 89.010 1
ATOM 948 N N . TRP 61 61 ? A 7.835 10.766 -8.524 1.000 1 A TRP 90.100 1
ATOM 949 C CA . TRP 61 61 ? A 7.512 12.154 -8.815 1.000 1 A TRP 90.100 1
ATOM 950 C C . TRP 61 61 ? A 6.928 12.801 -7.570 1.000 1 A TRP 90.100 1
ATOM 951 O O . TRP 61 61 ? A 5.899 12.357 -7.064 1.000 1 A TRP 90.100 1
ATOM 952 C CB . TRP 61 61 ? A 6.524 12.238 -9.978 1.000 1 A TRP 90.100 1
ATOM 953 C CG . TRP 61 61 ? A 7.158 12.118 -11.320 1.000 1 A TRP 90.100 1
ATOM 954 C CD1 . TRP 61 61 ? A 7.229 10.999 -12.069 1.000 1 A TRP 90.100 1
ATOM 955 C CD2 . TRP 61 61 ? A 7.802 13.164 -12.096 1.000 1 A TRP 90.100 1
ATOM 956 N NE1 . TRP 61 61 ? A 7.878 11.278 -13.260 1.000 1 A TRP 90.100 1
ATOM 957 C CE2 . TRP 61 61 ? A 8.240 12.600 -13.329 1.000 1 A TRP 90.100 1
ATOM 958 C CE3 . TRP 61 61 ? A 8.016 14.544 -11.899 1.000 1 A TRP 90.100 1
ATOM 959 C CZ2 . TRP 61 61 ? A 8.838 13.368 -14.331 1.000 1 A TRP 90.100 1
ATOM 960 C CZ3 . TRP 61 61 ? A 8.585 15.330 -12.915 1.000 1 A TRP 90.100 1
ATOM 961 C CH2 . TRP 61 61 ? A 8.998 14.745 -14.127 1.000 1 A TRP 90.100 1
ATOM 962 H H . TRP 61 61 ? A 7.063 10.125 -8.410 1.000 1 A TRP 90.100 1
ATOM 963 H HA . TRP 61 61 ? A 8.417 12.693 -9.096 1.000 1 A TRP 90.100 1
ATOM 964 H HB2 . TRP 61 61 ? A 6.031 13.210 -9.943 1.000 1 A TRP 90.100 1
ATOM 965 H HB3 . TRP 61 61 ? A 5.753 11.477 -9.863 1.000 1 A TRP 90.100 1
ATOM 966 H HD1 . TRP 61 61 ? A 6.831 10.044 -11.760 1.000 1 A TRP 90.100 1
ATOM 967 H HE1 . TRP 61 61 ? A 8.043 10.607 -13.997 1.000 1 A TRP 90.100 1
ATOM 968 H HE3 . TRP 61 61 ? A 7.703 14.998 -10.970 1.000 1 A TRP 90.100 1
ATOM 969 H HZ2 . TRP 61 61 ? A 9.112 12.906 -15.267 1.000 1 A TRP 90.100 1
ATOM 970 H HZ3 . TRP 61 61 ? A 8.697 16.394 -12.767 1.000 1 A TRP 90.100 1
ATOM 971 H HH2 . TRP 61 61 ? A 9.419 15.356 -14.912 1.000 1 A TRP 90.100 1
ATOM 972 N N . ILE 62 62 ? A 7.550 13.881 -7.113 1.000 1 A ILE 89.310 1
ATOM 973 C CA . ILE 62 62 ? A 7.163 14.635 -5.924 1.000 1 A ILE 89.310 1
ATOM 974 C C . ILE 62 62 ? A 6.932 16.092 -6.321 1.000 1 A ILE 89.310 1
ATOM 975 O O . ILE 62 62 ? A 7.706 16.677 -7.079 1.000 1 A ILE 89.310 1
ATOM 976 C CB . ILE 62 62 ? A 8.227 14.496 -4.808 1.000 1 A ILE 89.310 1
ATOM 977 C CG1 . ILE 62 62 ? A 8.592 13.011 -4.555 1.000 1 A ILE 89.310 1
ATOM 978 C CG2 . ILE 62 62 ? A 7.717 15.168 -3.518 1.000 1 A ILE 89.310 1
ATOM 979 C CD1 . ILE 62 62 ? A 9.601 12.790 -3.422 1.000 1 A ILE 89.310 1
ATOM 980 H H . ILE 62 62 ? A 8.389 14.178 -7.590 1.000 1 A ILE 89.310 1
ATOM 981 H HA . ILE 62 62 ? A 6.224 14.240 -5.538 1.000 1 A ILE 89.310 1
ATOM 982 H HB . ILE 62 62 ? A 9.132 15.014 -5.127 1.000 1 A ILE 89.310 1
ATOM 983 H HG12 . ILE 62 62 ? A 7.688 12.444 -4.334 1.000 1 A ILE 89.310 1
ATOM 984 H HG13 . ILE 62 62 ? A 9.040 12.595 -5.458 1.000 1 A ILE 89.310 1
ATOM 985 H HG21 . ILE 62 62 ? A 7.515 16.226 -3.684 1.000 1 A ILE 89.310 1
ATOM 986 H HG22 . ILE 62 62 ? A 6.809 14.674 -3.170 1.000 1 A ILE 89.310 1
ATOM 987 H HG23 . ILE 62 62 ? A 8.475 15.114 -2.737 1.000 1 A ILE 89.310 1
ATOM 988 H HD11 . ILE 62 62 ? A 9.118 12.932 -2.456 1.000 1 A ILE 89.310 1
ATOM 989 H HD12 . ILE 62 62 ? A 9.977 11.768 -3.469 1.000 1 A ILE 89.310 1
ATOM 990 H HD13 . ILE 62 62 ? A 10.432 13.488 -3.517 1.000 1 A ILE 89.310 1
ATOM 991 N N . TYR 63 63 ? A 5.866 16.682 -5.798 1.000 1 A TYR 90.740 1
ATOM 992 C CA . TYR 63 63 ? A 5.586 18.110 -5.849 1.000 1 A TYR 90.740 1
ATOM 993 C C . TYR 63 63 ? A 5.832 18.751 -4.485 1.000 1 A TYR 90.740 1
ATOM 994 O O . TYR 63 63 ? A 5.483 18.181 -3.454 1.000 1 A TYR 90.740 1
ATOM 995 C CB . TYR 63 63 ? A 4.151 18.320 -6.334 1.000 1 A TYR 90.740 1
ATOM 996 C CG . TYR 63 63 ? A 3.594 19.710 -6.126 1.000 1 A TYR 90.740 1
ATOM 997 C CD1 . TYR 63 63 ? A 3.940 20.743 -7.016 1.000 1 A TYR 90.740 1
ATOM 998 C CD2 . TYR 63 63 ? A 2.730 19.968 -5.047 1.000 1 A TYR 90.740 1
ATOM 999 C CE1 . TYR 63 63 ? A 3.402 22.033 -6.841 1.000 1 A TYR 90.740 1
ATOM 1000 C CE2 . TYR 63 63 ? A 2.187 21.252 -4.872 1.000 1 A TYR 90.740 1
ATOM 1001 C CZ . TYR 63 63 ? A 2.523 22.287 -5.765 1.000 1 A TYR 90.740 1
ATOM 1002 O OH . TYR 63 63 ? A 2.000 23.523 -5.558 1.000 1 A TYR 90.740 1
ATOM 1003 H H . TYR 63 63 ? A 5.263 16.130 -5.205 1.000 1 A TYR 90.740 1
ATOM 1004 H HA . TYR 63 63 ? A 6.251 18.587 -6.570 1.000 1 A TYR 90.740 1
ATOM 1005 H HB2 . TYR 63 63 ? A 3.491 17.598 -5.852 1.000 1 A TYR 90.740 1
ATOM 1006 H HB3 . TYR 63 63 ? A 4.152 18.129 -7.407 1.000 1 A TYR 90.740 1
ATOM 1007 H HD1 . TYR 63 63 ? A 4.617 20.544 -7.834 1.000 1 A TYR 90.740 1
ATOM 1008 H HD2 . TYR 63 63 ? A 2.495 19.186 -4.340 1.000 1 A TYR 90.740 1
ATOM 1009 H HE1 . TYR 63 63 ? A 3.651 22.824 -7.532 1.000 1 A TYR 90.740 1
ATOM 1010 H HE2 . TYR 63 63 ? A 1.525 21.462 -4.045 1.000 1 A TYR 90.740 1
ATOM 1011 H HH . TYR 63 63 ? A 2.345 24.200 -6.145 1.000 1 A TYR 90.740 1
ATOM 1012 N N . TYR 64 64 ? A 6.389 19.957 -4.489 1.000 1 A TYR 88.530 1
ATOM 1013 C CA . TYR 64 64 ? A 6.543 20.810 -3.318 1.000 1 A TYR 88.530 1
ATOM 1014 C C . TYR 64 64 ? A 5.867 22.153 -3.595 1.000 1 A TYR 88.530 1
ATOM 1015 O O . TYR 64 64 ? A 6.211 22.845 -4.561 1.000 1 A TYR 88.530 1
ATOM 1016 C CB . TYR 64 64 ? A 8.027 21.002 -2.982 1.000 1 A TYR 88.530 1
ATOM 1017 C CG . TYR 64 64 ? A 8.818 19.726 -2.772 1.000 1 A TYR 88.530 1
ATOM 1018 C CD1 . TYR 64 64 ? A 8.980 19.212 -1.471 1.000 1 A TYR 88.530 1
ATOM 1019 C CD2 . TYR 64 64 ? A 9.401 19.060 -3.868 1.000 1 A TYR 88.530 1
ATOM 1020 C CE1 . TYR 64 64 ? A 9.764 18.064 -1.254 1.000 1 A TYR 88.530 1
ATOM 1021 C CE2 . TYR 64 64 ? A 10.150 17.887 -3.658 1.000 1 A TYR 88.530 1
ATOM 1022 C CZ . TYR 64 64 ? A 10.347 17.398 -2.352 1.000 1 A TYR 88.530 1
ATOM 1023 O OH . TYR 64 64 ? A 11.091 16.279 -2.160 1.000 1 A TYR 88.530 1
ATOM 1024 H H . TYR 64 64 ? A 6.668 20.343 -5.379 1.000 1 A TYR 88.530 1
ATOM 1025 H HA . TYR 64 64 ? A 6.059 20.347 -2.457 1.000 1 A TYR 88.530 1
ATOM 1026 H HB2 . TYR 64 64 ? A 8.500 21.575 -3.779 1.000 1 A TYR 88.530 1
ATOM 1027 H HB3 . TYR 64 64 ? A 8.095 21.606 -2.077 1.000 1 A TYR 88.530 1
ATOM 1028 H HD1 . TYR 64 64 ? A 8.498 19.696 -0.635 1.000 1 A TYR 88.530 1
ATOM 1029 H HD2 . TYR 64 64 ? A 9.256 19.439 -4.869 1.000 1 A TYR 88.530 1
ATOM 1030 H HE1 . TYR 64 64 ? A 9.909 17.696 -0.250 1.000 1 A TYR 88.530 1
ATOM 1031 H HE2 . TYR 64 64 ? A 10.579 17.344 -4.487 1.000 1 A TYR 88.530 1
ATOM 1032 H HH . TYR 64 64 ? A 11.170 16.044 -1.233 1.000 1 A TYR 88.530 1
ATOM 1033 N N . ALA 65 65 ? A 4.924 22.540 -2.733 1.000 1 A ALA 88.880 1
ATOM 1034 C CA . ALA 65 65 ? A 4.206 23.810 -2.864 1.000 1 A ALA 88.880 1
ATOM 1035 C C . ALA 65 65 ? A 5.091 25.039 -2.573 1.000 1 A ALA 88.880 1
ATOM 1036 O O . ALA 65 65 ? A 4.814 26.137 -3.057 1.000 1 A ALA 88.880 1
ATOM 1037 C CB . ALA 65 65 ? A 2.981 23.763 -1.944 1.000 1 A ALA 88.880 1
ATOM 1038 H H . ALA 65 65 ? A 4.665 21.915 -1.983 1.000 1 A ALA 88.880 1
ATOM 1039 H HA . ALA 65 65 ? A 3.860 23.911 -3.892 1.000 1 A ALA 88.880 1
ATOM 1040 H HB1 . ALA 65 65 ? A 2.357 22.907 -2.198 1.000 1 A ALA 88.880 1
ATOM 1041 H HB2 . ALA 65 65 ? A 2.396 24.675 -2.069 1.000 1 A ALA 88.880 1
ATOM 1042 H HB3 . ALA 65 65 ? A 3.294 23.682 -0.903 1.000 1 A ALA 88.880 1
ATOM 1043 N N . SER 66 66 ? A 6.171 24.859 -1.808 1.000 1 A SER 83.960 1
ATOM 1044 C CA . SER 66 66 ? A 7.144 25.894 -1.455 1.000 1 A SER 83.960 1
ATOM 1045 C C . SER 66 66 ? A 8.579 25.361 -1.528 1.000 1 A SER 83.960 1
ATOM 1046 O O . SER 66 66 ? A 8.814 24.155 -1.467 1.000 1 A SER 83.960 1
ATOM 1047 C CB . SER 66 66 ? A 6.837 26.446 -0.056 1.000 1 A SER 83.960 1
ATOM 1048 O OG . SER 66 66 ? A 7.151 25.497 0.946 1.000 1 A SER 83.960 1
ATOM 1049 H H . SER 66 66 ? A 6.352 23.932 -1.450 1.000 1 A SER 83.960 1
ATOM 1050 H HA . SER 66 66 ? A 7.060 26.716 -2.167 1.000 1 A SER 83.960 1
ATOM 1051 H HB2 . SER 66 66 ? A 5.780 26.707 0.004 1.000 1 A SER 83.960 1
ATOM 1052 H HB3 . SER 66 66 ? A 7.428 27.346 0.115 1.000 1 A SER 83.960 1
ATOM 1053 H HG . SER 66 66 ? A 6.760 25.777 1.778 1.000 1 A SER 83.960 1
ATOM 1054 N N . GLU 67 67 ? A 9.554 26.268 -1.636 1.000 1 A GLU 79.170 1
ATOM 1055 C CA . GLU 67 67 ? A 10.988 25.928 -1.662 1.000 1 A GLU 79.170 1
ATOM 1056 C C . GLU 67 67 ? A 11.481 25.358 -0.320 1.000 1 A GLU 79.170 1
ATOM 1057 O O . GLU 67 67 ? A 12.445 24.600 -0.274 1.000 1 A GLU 79.170 1
ATOM 1058 C CB . GLU 67 67 ? A 11.768 27.196 -2.051 1.000 1 A GLU 79.170 1
ATOM 1059 C CG . GLU 67 67 ? A 13.231 26.930 -2.444 1.000 1 A GLU 79.170 1
ATOM 1060 C CD . GLU 67 67 ? A 13.926 28.157 -3.067 1.000 1 A GLU 79.170 1
ATOM 1061 O OE1 . GLU 67 67 ? A 13.303 29.244 -3.129 1.000 1 A GLU 79.170 1
ATOM 1062 O OE2 . GLU 67 67 ? A 15.084 28.000 -3.518 1.000 1 A GLU 79.170 1
ATOM 1063 H H . GLU 67 67 ? A 9.310 27.247 -1.682 1.000 1 A GLU 79.170 1
ATOM 1064 H HA . GLU 67 67 ? A 11.159 25.165 -2.421 1.000 1 A GLU 79.170 1
ATOM 1065 H HB2 . GLU 67 67 ? A 11.736 27.906 -1.225 1.000 1 A GLU 79.170 1
ATOM 1066 H HB3 . GLU 67 67 ? A 11.265 27.651 -2.904 1.000 1 A GLU 79.170 1
ATOM 1067 H HG2 . GLU 67 67 ? A 13.252 26.114 -3.165 1.000 1 A GLU 79.170 1
ATOM 1068 H HG3 . GLU 67 67 ? A 13.786 26.619 -1.559 1.000 1 A GLU 79.170 1
ATOM 1069 N N . GLU 68 68 ? A 10.783 25.672 0.776 1.000 1 A GLU 73.840 1
ATOM 1070 C CA . GLU 68 68 ? A 11.088 25.177 2.125 1.000 1 A GLU 73.840 1
ATOM 1071 C C . GLU 68 68 ? A 10.751 23.687 2.309 1.000 1 A GLU 73.840 1
ATOM 1072 O O . GLU 68 68 ? A 11.135 23.091 3.314 1.000 1 A GLU 73.840 1
ATOM 1073 C CB . GLU 68 68 ? A 10.338 26.022 3.168 1.000 1 A GLU 73.840 1
ATOM 1074 C CG . GLU 68 68 ? A 10.712 27.514 3.116 1.000 1 A GLU 73.840 1
ATOM 1075 C CD . GLU 68 68 ? A 10.032 28.353 4.212 1.000 1 A GLU 73.840 1
ATOM 1076 O OE1 . GLU 68 68 ? A 9.129 27.826 4.899 1.000 1 A GLU 73.840 1
ATOM 1077 O OE2 . GLU 68 68 ? A 10.425 29.534 4.353 1.000 1 A GLU 73.840 1
ATOM 1078 H H . GLU 68 68 ? A 9.978 26.273 0.671 1.000 1 A GLU 73.840 1
ATOM 1079 H HA . GLU 68 68 ? A 12.159 25.281 2.302 1.000 1 A GLU 73.840 1
ATOM 1080 H HB2 . GLU 68 68 ? A 9.265 25.913 3.004 1.000 1 A GLU 73.840 1
ATOM 1081 H HB3 . GLU 68 68 ? A 10.577 25.639 4.160 1.000 1 A GLU 73.840 1
ATOM 1082 H HG2 . GLU 68 68 ? A 11.794 27.602 3.218 1.000 1 A GLU 73.840 1
ATOM 1083 H HG3 . GLU 68 68 ? A 10.429 27.921 2.145 1.000 1 A GLU 73.840 1
ATOM 1084 N N . GLY 69 69 ? A 10.034 23.078 1.356 1.000 1 A GLY 72.760 1
ATOM 1085 C CA . GLY 69 69 ? A 9.810 21.634 1.292 1.000 1 A GLY 72.760 1
ATOM 1086 C C . GLY 69 69 ? A 8.899 21.042 2.375 1.000 1 A GLY 72.760 1
ATOM 1087 O O . GLY 69 69 ? A 8.839 19.819 2.484 1.000 1 A GLY 72.760 1
ATOM 1088 H H . GLY 69 69 ? A 9.765 23.628 0.553 1.000 1 A GLY 72.760 1
ATOM 1089 H HA2 . GLY 69 69 ? A 9.364 21.416 0.321 1.000 1 A GLY 72.760 1
ATOM 1090 H HA3 . GLY 69 69 ? A 10.772 21.126 1.350 1.000 1 A GLY 72.760 1
ATOM 1091 N N . GLN 70 70 ? A 8.203 21.867 3.167 1.000 1 A GLN 73.100 1
ATOM 1092 C CA . GLN 70 70 ? A 7.366 21.398 4.284 1.000 1 A GLN 73.100 1
ATOM 1093 C C . GLN 70 70 ? A 6.127 20.614 3.823 1.000 1 A GLN 73.100 1
ATOM 1094 O O . GLN 70 70 ? A 5.774 19.618 4.447 1.000 1 A GLN 73.100 1
ATOM 1095 C CB . GLN 70 70 ? A 6.953 22.579 5.179 1.000 1 A GLN 73.100 1
ATOM 1096 C CG . GLN 70 70 ? A 8.157 23.215 5.893 1.000 1 A GLN 73.100 1
ATOM 1097 C CD . GLN 70 70 ? A 7.771 24.265 6.934 1.000 1 A GLN 73.100 1
ATOM 1098 O OE1 . GLN 70 70 ? A 6.621 24.538 7.232 1.000 1 A GLN 73.100 1
ATOM 1099 N NE2 . GLN 70 70 ? A 8.738 24.910 7.544 1.000 1 A GLN 73.100 1
ATOM 1100 H H . GLN 70 70 ? A 8.339 22.861 3.047 1.000 1 A GLN 73.100 1
ATOM 1101 H HA . GLN 70 70 ? A 7.954 20.707 4.888 1.000 1 A GLN 73.100 1
ATOM 1102 H HB2 . GLN 70 70 ? A 6.260 22.207 5.934 1.000 1 A GLN 73.100 1
ATOM 1103 H HB3 . GLN 70 70 ? A 6.438 23.333 4.583 1.000 1 A GLN 73.100 1
ATOM 1104 H HG2 . GLN 70 70 ? A 8.725 22.434 6.397 1.000 1 A GLN 73.100 1
ATOM 1105 H HG3 . GLN 70 70 ? A 8.808 23.686 5.156 1.000 1 A GLN 73.100 1
ATOM 1106 H HE21 . GLN 70 70 ? A 9.675 24.841 7.174 1.000 1 A GLN 73.100 1
ATOM 1107 H HE22 . GLN 70 70 ? A 8.425 25.713 8.071 1.000 1 A GLN 73.100 1
ATOM 1108 N N . ASP 71 71 ? A 5.521 21.013 2.703 1.000 1 A ASP 81.500 1
ATOM 1109 C CA . ASP 71 71 ? A 4.343 20.360 2.126 1.000 1 A ASP 81.500 1
ATOM 1110 C C . ASP 71 71 ? A 4.733 19.590 0.860 1.000 1 A ASP 81.500 1
ATOM 1111 O O . ASP 71 71 ? A 4.567 20.072 -0.268 1.000 1 A ASP 81.500 1
ATOM 1112 C CB . ASP 71 71 ? A 3.245 21.397 1.853 1.000 1 A ASP 81.500 1
ATOM 1113 C CG . ASP 71 71 ? A 2.721 22.067 3.123 1.000 1 A ASP 81.500 1
ATOM 1114 O OD1 . ASP 71 71 ? A 2.457 21.341 4.106 1.000 1 A ASP 81.500 1
ATOM 1115 O OD2 . ASP 71 71 ? A 2.551 23.306 3.074 1.000 1 A ASP 81.500 1
ATOM 1116 H H . ASP 71 71 ? A 5.848 21.862 2.264 1.000 1 A ASP 81.500 1
ATOM 1117 H HA . ASP 71 71 ? A 3.934 19.642 2.837 1.000 1 A ASP 81.500 1
ATOM 1118 H HB2 . ASP 71 71 ? A 3.633 22.158 1.175 1.000 1 A ASP 81.500 1
ATOM 1119 H HB3 . ASP 71 71 ? A 2.409 20.901 1.360 1.000 1 A ASP 81.500 1
ATOM 1120 N N . ASN 72 72 ? A 5.299 18.395 1.049 1.000 1 A ASN 85.160 1
ATOM 1121 C CA . ASN 72 72 ? A 5.566 17.482 -0.054 1.000 1 A ASN 85.160 1
ATOM 1122 C C . ASN 72 72 ? A 4.313 16.667 -0.413 1.000 1 A ASN 85.160 1
ATOM 1123 O O . ASN 72 72 ? A 3.559 16.183 0.431 1.000 1 A ASN 85.160 1
ATOM 1124 C CB . ASN 72 72 ? A 6.843 16.659 0.199 1.000 1 A ASN 85.160 1
ATOM 1125 C CG . ASN 72 72 ? A 6.772 15.591 1.281 1.000 1 A ASN 85.160 1
ATOM 1126 O OD1 . ASN 72 72 ? A 5.753 15.243 1.841 1.000 1 A ASN 85.160 1
ATOM 1127 N ND2 . ASN 72 72 ? A 7.892 14.995 1.610 1.000 1 A ASN 85.160 1
ATOM 1128 H H . ASN 72 72 ? A 5.392 18.053 1.995 1.000 1 A ASN 85.160 1
ATOM 1129 H HA . ASN 72 72 ? A 5.789 18.095 -0.927 1.000 1 A ASN 85.160 1
ATOM 1130 H HB2 . ASN 72 72 ? A 7.638 17.352 0.473 1.000 1 A ASN 85.160 1
ATOM 1131 H HB3 . ASN 72 72 ? A 7.128 16.169 -0.732 1.000 1 A ASN 85.160 1
ATOM 1132 H HD21 . ASN 72 72 ? A 8.768 15.269 1.189 1.000 1 A ASN 85.160 1
ATOM 1133 H HD22 . ASN 72 72 ? A 7.811 14.297 2.335 1.000 1 A ASN 85.160 1
ATOM 1134 N N . ILE 73 73 ? A 4.072 16.520 -1.709 1.000 1 A ILE 85.750 1
ATOM 1135 C CA . ILE 73 73 ? A 2.980 15.720 -2.245 1.000 1 A ILE 85.750 1
ATOM 1136 C C . ILE 73 73 ? A 3.575 14.803 -3.294 1.000 1 A ILE 85.750 1
ATOM 1137 O O . ILE 73 73 ? A 3.917 15.220 -4.397 1.000 1 A ILE 85.750 1
ATOM 1138 C CB . ILE 73 73 ? A 1.833 16.591 -2.798 1.000 1 A ILE 85.750 1
ATOM 1139 C CG1 . ILE 73 73 ? A 1.379 17.633 -1.748 1.000 1 A ILE 85.750 1
ATOM 1140 C CG2 . ILE 73 73 ? A 0.677 15.666 -3.210 1.000 1 A ILE 85.750 1
ATOM 1141 C CD1 . ILE 73 73 ? A 0.185 18.498 -2.159 1.000 1 A ILE 85.750 1
ATOM 1142 H H . ILE 73 73 ? A 4.672 17.004 -2.361 1.000 1 A ILE 85.750 1
ATOM 1143 H HA . ILE 73 73 ? A 2.566 15.099 -1.451 1.000 1 A ILE 85.750 1
ATOM 1144 H HB . ILE 73 73 ? A 2.185 17.118 -3.685 1.000 1 A ILE 85.750 1
ATOM 1145 H HG12 . ILE 73 73 ? A 2.205 18.317 -1.553 1.000 1 A ILE 85.750 1
ATOM 1146 H HG13 . ILE 73 73 ? A 1.135 17.127 -0.814 1.000 1 A ILE 85.750 1
ATOM 1147 H HG21 . ILE 73 73 ? A -0.139 16.246 -3.641 1.000 1 A ILE 85.750 1
ATOM 1148 H HG22 . ILE 73 73 ? A 1.007 14.951 -3.963 1.000 1 A ILE 85.750 1
ATOM 1149 H HG23 . ILE 73 73 ? A 0.322 15.132 -2.328 1.000 1 A ILE 85.750 1
ATOM 1150 H HD11 . ILE 73 73 ? A 0.104 19.342 -1.474 1.000 1 A ILE 85.750 1
ATOM 1151 H HD12 . ILE 73 73 ? A 0.323 18.875 -3.172 1.000 1 A ILE 85.750 1
ATOM 1152 H HD13 . ILE 73 73 ? A -0.732 17.912 -2.086 1.000 1 A ILE 85.750 1
ATOM 1153 N N . GLU 74 74 ? A 3.699 13.534 -2.944 1.000 1 A GLU 84.050 1
ATOM 1154 C CA . GLU 74 74 ? A 3.990 12.486 -3.910 1.000 1 A GLU 84.050 1
ATOM 1155 C C . GLU 74 74 ? A 2.872 12.448 -4.963 1.000 1 A GLU 84.050 1
ATOM 1156 O O . GLU 74 74 ? A 1.691 12.467 -4.612 1.000 1 A GLU 84.050 1
ATOM 1157 C CB . GLU 74 74 ? A 4.131 11.182 -3.129 1.000 1 A GLU 84.050 1
ATOM 1158 C CG . GLU 74 74 ? A 4.906 10.091 -3.869 1.000 1 A GLU 84.050 1
ATOM 1159 C CD . GLU 74 74 ? A 5.392 9.058 -2.842 1.000 1 A GLU 84.050 1
ATOM 1160 O OE1 . GLU 74 74 ? A 4.603 8.758 -1.907 1.000 1 A GLU 84.050 1
ATOM 1161 O OE2 . GLU 74 74 ? A 6.591 8.727 -2.913 1.000 1 A GLU 84.050 1
ATOM 1162 H H . GLU 74 74 ? A 3.487 13.261 -1.995 1.000 1 A GLU 84.050 1
ATOM 1163 H HA . GLU 74 74 ? A 4.939 12.705 -4.399 1.000 1 A GLU 84.050 1
ATOM 1164 H HB2 . GLU 74 74 ? A 3.144 10.814 -2.846 1.000 1 A GLU 84.050 1
ATOM 1165 H HB3 . GLU 74 74 ? A 4.680 11.410 -2.216 1.000 1 A GLU 84.050 1
ATOM 1166 H HG2 . GLU 74 74 ? A 4.270 9.634 -4.626 1.000 1 A GLU 84.050 1
ATOM 1167 H HG3 . GLU 74 74 ? A 5.761 10.545 -4.372 1.000 1 A GLU 84.050 1
ATOM 1168 N N . ILE 75 75 ? A 3.245 12.461 -6.245 1.000 1 A ILE 85.880 1
ATOM 1169 C CA . ILE 75 75 ? A 2.338 12.424 -7.401 1.000 1 A ILE 85.880 1
ATOM 1170 C C . ILE 75 75 ? A 2.260 11.006 -7.952 1.000 1 A ILE 85.880 1
ATOM 1171 O O . ILE 75 75 ? A 1.171 10.521 -8.263 1.000 1 A ILE 85.880 1
ATOM 1172 C CB . ILE 75 75 ? A 2.802 13.396 -8.517 1.000 1 A ILE 85.880 1
ATOM 1173 C CG1 . ILE 75 75 ? A 2.774 14.859 -8.029 1.000 1 A ILE 85.880 1
ATOM 1174 C CG2 . ILE 75 75 ? A 1.901 13.234 -9.765 1.000 1 A ILE 85.880 1
ATOM 1175 C CD1 . ILE 75 75 ? A 3.448 15.847 -8.990 1.000 1 A ILE 85.880 1
ATOM 1176 H H . ILE 75 75 ? A 4.238 12.480 -6.431 1.000 1 A ILE 85.880 1
ATOM 1177 H HA . ILE 75 75 ? A 1.335 12.709 -7.085 1.000 1 A ILE 85.880 1
ATOM 1178 H HB . ILE 75 75 ? A 3.825 13.146 -8.796 1.000 1 A ILE 85.880 1
ATOM 1179 H HG12 . ILE 75 75 ? A 1.737 15.161 -7.881 1.000 1 A ILE 85.880 1
ATOM 1180 H HG13 . ILE 75 75 ? A 3.285 14.943 -7.070 1.000 1 A ILE 85.880 1
ATOM 1181 H HG21 . ILE 75 75 ? A 2.011 12.239 -10.194 1.000 1 A ILE 85.880 1
ATOM 1182 H HG22 . ILE 75 75 ? A 2.170 13.941 -10.550 1.000 1 A ILE 85.880 1
ATOM 1183 H HG23 . ILE 75 75 ? A 0.858 13.391 -9.491 1.000 1 A ILE 85.880 1
ATOM 1184 H HD11 . ILE 75 75 ? A 4.531 15.727 -8.952 1.000 1 A ILE 85.880 1
ATOM 1185 H HD12 . ILE 75 75 ? A 3.099 15.724 -10.015 1.000 1 A ILE 85.880 1
ATOM 1186 H HD13 . ILE 75 75 ? A 3.167 16.859 -8.698 1.000 1 A ILE 85.880 1
ATOM 1187 N N . ALA 76 76 ? A 3.410 10.349 -8.105 1.000 1 A ALA 85.800 1
ATOM 1188 C CA . ALA 76 76 ? A 3.476 8.992 -8.619 1.000 1 A ALA 85.800 1
ATOM 1189 C C . ALA 76 76 ? A 4.752 8.277 -8.177 1.000 1 A ALA 85.800 1
ATOM 1190 O O . ALA 76 76 ? A 5.839 8.817 -8.368 1.000 1 A ALA 85.800 1
ATOM 1191 C CB . ALA 76 76 ? A 3.388 9.022 -10.153 1.000 1 A ALA 85.800 1
ATOM 1192 H H . ALA 76 76 ? A 4.271 10.778 -7.799 1.000 1 A ALA 85.800 1
ATOM 1193 H HA . ALA 76 76 ? A 2.617 8.450 -8.223 1.000 1 A ALA 85.800 1
ATOM 1194 H HB1 . ALA 76 76 ? A 4.234 9.571 -10.565 1.000 1 A ALA 85.800 1
ATOM 1195 H HB2 . ALA 76 76 ? A 3.407 7.999 -10.529 1.000 1 A ALA 85.800 1
ATOM 1196 H HB3 . ALA 76 76 ? A 2.458 9.494 -10.468 1.000 1 A ALA 85.800 1
ATOM 1197 N N . ASP 77 77 ? A 4.624 7.044 -7.699 1.000 1 A ASP 77.700 1
ATOM 1198 C CA . ASP 77 77 ? A 5.734 6.096 -7.673 1.000 1 A ASP 77.700 1
ATOM 1199 C C . ASP 77 77 ? A 5.868 5.435 -9.037 1.000 1 A ASP 77.700 1
ATOM 1200 O O . ASP 77 77 ? A 4.886 5.055 -9.675 1.000 1 A ASP 77.700 1
ATOM 1201 C CB . ASP 77 77 ? A 5.555 5.017 -6.605 1.000 1 A ASP 77.700 1
ATOM 1202 C CG . ASP 77 77 ? A 5.672 5.592 -5.205 1.000 1 A ASP 77.700 1
ATOM 1203 O OD1 . ASP 77 77 ? A 6.666 6.312 -4.996 1.000 1 A ASP 77.700 1
ATOM 1204 O OD2 . ASP 77 77 ? A 4.764 5.297 -4.394 1.000 1 A ASP 77.700 1
ATOM 1205 H H . ASP 77 77 ? A 3.695 6.660 -7.600 1.000 1 A ASP 77.700 1
ATOM 1206 H HA . ASP 77 77 ? A 6.659 6.628 -7.453 1.000 1 A ASP 77.700 1
ATOM 1207 H HB2 . ASP 77 77 ? A 4.592 4.524 -6.737 1.000 1 A ASP 77.700 1
ATOM 1208 H HB3 . ASP 77 77 ? A 6.334 4.265 -6.729 1.000 1 A ASP 77.700 1
ATOM 1209 N N . ILE 78 78 ? A 7.105 5.272 -9.472 1.000 1 A ILE 82.510 1
ATOM 1210 C CA . ILE 78 78 ? A 7.481 4.596 -10.699 1.000 1 A ILE 82.510 1
ATOM 1211 C C . ILE 78 78 ? A 8.304 3.379 -10.305 1.000 1 A ILE 82.510 1
ATOM 1212 O O . ILE 78 78 ? A 9.397 3.499 -9.767 1.000 1 A ILE 82.510 1
ATOM 1213 C CB . ILE 78 78 ? A 8.288 5.525 -11.627 1.000 1 A ILE 82.510 1
ATOM 1214 C CG1 . ILE 78 78 ? A 7.586 6.874 -11.897 1.000 1 A ILE 82.510 1
ATOM 1215 C CG2 . ILE 78 78 ? A 8.519 4.784 -12.958 1.000 1 A ILE 82.510 1
ATOM 1216 C CD1 . ILE 78 78 ? A 8.472 7.860 -12.669 1.000 1 A ILE 82.510 1
ATOM 1217 H H . ILE 78 78 ? A 7.852 5.566 -8.859 1.000 1 A ILE 82.510 1
ATOM 1218 H HA . ILE 78 78 ? A 6.589 4.263 -11.230 1.000 1 A ILE 82.510 1
ATOM 1219 H HB . ILE 78 78 ? A 9.252 5.729 -11.163 1.000 1 A ILE 82.510 1
ATOM 1220 H HG12 . ILE 78 78 ? A 6.670 6.695 -12.461 1.000 1 A ILE 82.510 1
ATOM 1221 H HG13 . ILE 78 78 ? A 7.312 7.355 -10.958 1.000 1 A ILE 82.510 1
ATOM 1222 H HG21 . ILE 78 78 ? A 7.604 4.766 -13.550 1.000 1 A ILE 82.510 1
ATOM 1223 H HG22 . ILE 78 78 ? A 8.841 3.756 -12.794 1.000 1 A ILE 82.510 1
ATOM 1224 H HG23 . ILE 78 78 ? A 9.318 5.278 -13.513 1.000 1 A ILE 82.510 1
ATOM 1225 H HD11 . ILE 78 78 ? A 9.233 8.275 -12.009 1.000 1 A ILE 82.510 1
ATOM 1226 H HD12 . ILE 78 78 ? A 7.844 8.657 -13.068 1.000 1 A ILE 82.510 1
ATOM 1227 H HD13 . ILE 78 78 ? A 8.953 7.392 -13.528 1.000 1 A ILE 82.510 1
ATOM 1228 N N . MET 79 79 ? A 7.825 2.194 -10.638 1.000 1 A MET 76.880 1
ATOM 1229 C CA . MET 79 79 ? A 8.636 0.982 -10.629 1.000 1 A MET 76.880 1
ATOM 1230 C C . MET 79 79 ? A 8.895 0.562 -12.075 1.000 1 A MET 76.880 1
ATOM 1231 O O . MET 79 79 ? A 8.218 1.034 -12.992 1.000 1 A MET 76.880 1
ATOM 1232 C CB . MET 79 79 ? A 7.967 -0.086 -9.755 1.000 1 A MET 76.880 1
ATOM 1233 C CG . MET 79 79 ? A 7.697 0.476 -8.349 1.000 1 A MET 76.880 1
ATOM 1234 S SD . MET 79 79 ? A 7.544 -0.755 -7.034 1.000 1 A MET 76.880 1
ATOM 1235 C CE . MET 79 79 ? A 6.718 0.241 -5.765 1.000 1 A MET 76.880 1
ATOM 1236 H H . MET 79 79 ? A 6.932 2.147 -11.107 1.000 1 A MET 76.880 1
ATOM 1237 H HA . MET 79 79 ? A 9.610 1.184 -10.185 1.000 1 A MET 76.880 1
ATOM 1238 H HB2 . MET 79 79 ? A 7.027 -0.407 -10.205 1.000 1 A MET 76.880 1
ATOM 1239 H HB3 . MET 79 79 ? A 8.634 -0.944 -9.676 1.000 1 A MET 76.880 1
ATOM 1240 H HG2 . MET 79 79 ? A 8.510 1.146 -8.069 1.000 1 A MET 76.880 1
ATOM 1241 H HG3 . MET 79 79 ? A 6.779 1.062 -8.388 1.000 1 A MET 76.880 1
ATOM 1242 H HE1 . MET 79 79 ? A 6.537 -0.370 -4.881 1.000 1 A MET 76.880 1
ATOM 1243 H HE2 . MET 79 79 ? A 5.767 0.613 -6.145 1.000 1 A MET 76.880 1
ATOM 1244 H HE3 . MET 79 79 ? A 7.350 1.087 -5.495 1.000 1 A MET 76.880 1
ATOM 1245 N N . GLN 80 80 ? A 9.883 -0.308 -12.305 1.000 1 A GLN 73.370 1
ATOM 1246 C CA . GLN 80 80 ? A 10.261 -0.754 -13.655 1.000 1 A GLN 73.370 1
ATOM 1247 C C . GLN 80 80 ? A 9.036 -1.125 -14.511 1.000 1 A GLN 73.370 1
ATOM 1248 O O . GLN 80 80 ? A 8.944 -0.738 -15.687 1.000 1 A GLN 73.370 1
ATOM 1249 C CB . GLN 80 80 ? A 11.213 -1.952 -13.515 1.000 1 A GLN 73.370 1
ATOM 1250 C CG . GLN 80 80 ? A 11.743 -2.433 -14.873 1.000 1 A GLN 73.370 1
ATOM 1251 C CD . GLN 80 80 ? A 12.775 -3.551 -14.761 1.000 1 A GLN 73.370 1
ATOM 1252 O OE1 . GLN 80 80 ? A 13.142 -4.045 -13.709 1.000 1 A GLN 73.370 1
ATOM 1253 N NE2 . GLN 80 80 ? A 13.319 -3.993 -15.873 1.000 1 A GLN 73.370 1
ATOM 1254 H H . GLN 80 80 ? A 10.451 -0.615 -11.528 1.000 1 A GLN 73.370 1
ATOM 1255 H HA . GLN 80 80 ? A 10.788 0.058 -14.156 1.000 1 A GLN 73.370 1
ATOM 1256 H HB2 . GLN 80 80 ? A 12.061 -1.652 -12.899 1.000 1 A GLN 73.370 1
ATOM 1257 H HB3 . GLN 80 80 ? A 10.698 -2.775 -13.020 1.000 1 A GLN 73.370 1
ATOM 1258 H HG2 . GLN 80 80 ? A 12.205 -1.593 -15.391 1.000 1 A GLN 73.370 1
ATOM 1259 H HG3 . GLN 80 80 ? A 10.916 -2.802 -15.479 1.000 1 A GLN 73.370 1
ATOM 1260 H HE21 . GLN 80 80 ? A 13.992 -4.736 -15.749 1.000 1 A GLN 73.370 1
ATOM 1261 H HE22 . GLN 80 80 ? A 13.005 -3.630 -16.762 1.000 1 A GLN 73.370 1
ATOM 1262 N N . ASP 81 81 ? A 8.069 -1.818 -13.892 1.000 1 A ASP 65.380 1
ATOM 1263 C CA . ASP 81 81 ? A 6.915 -2.356 -14.591 1.000 1 A ASP 65.380 1
ATOM 1264 C C . ASP 81 81 ? A 5.564 -1.649 -14.388 1.000 1 A ASP 65.380 1
ATOM 1265 O O . ASP 81 81 ? A 4.638 -1.851 -15.180 1.000 1 A ASP 65.380 1
ATOM 1266 C CB . ASP 81 81 ? A 6.888 -3.883 -14.536 1.000 1 A ASP 65.380 1
ATOM 1267 C CG . ASP 81 81 ? A 7.983 -4.425 -15.468 1.000 1 A ASP 65.380 1
ATOM 1268 O OD1 . ASP 81 81 ? A 7.940 -4.060 -16.678 1.000 1 A ASP 65.380 1
ATOM 1269 O OD2 . ASP 81 81 ? A 8.879 -5.135 -14.982 1.000 1 A ASP 65.380 1
ATOM 1270 H H . ASP 81 81 ? A 8.244 -2.133 -12.949 1.000 1 A ASP 65.380 1
ATOM 1271 H HA . ASP 81 81 ? A 7.160 -2.169 -15.636 1.000 1 A ASP 65.380 1
ATOM 1272 H HB2 . ASP 81 81 ? A 7.035 -4.225 -13.512 1.000 1 A ASP 65.380 1
ATOM 1273 H HB3 . ASP 81 81 ? A 5.923 -4.244 -14.893 1.000 1 A ASP 65.380 1
ATOM 1274 N N . PHE 82 82 ? A 5.448 -0.726 -13.439 1.000 1 A PHE 69.060 1
ATOM 1275 C CA . PHE 82 82 ? A 4.173 -0.077 -13.129 1.000 1 A PHE 69.060 1
ATOM 1276 C C . PHE 82 82 ? A 4.351 1.313 -12.525 1.000 1 A PHE 69.060 1
ATOM 1277 O O . PHE 82 82 ? A 5.419 1.668 -12.039 1.000 1 A PHE 69.060 1
ATOM 1278 C CB . PHE 82 82 ? A 3.357 -0.984 -12.200 1.000 1 A PHE 69.060 1
ATOM 1279 C CG . PHE 82 82 ? A 4.046 -1.327 -10.897 1.000 1 A PHE 69.060 1
ATOM 1280 C CD1 . PHE 82 82 ? A 4.875 -2.463 -10.818 1.000 1 A PHE 69.060 1
ATOM 1281 C CD2 . PHE 82 82 ? A 3.824 -0.535 -9.756 1.000 1 A PHE 69.060 1
ATOM 1282 C CE1 . PHE 82 82 ? A 5.432 -2.841 -9.588 1.000 1 A PHE 69.060 1
ATOM 1283 C CE2 . PHE 82 82 ? A 4.372 -0.920 -8.523 1.000 1 A PHE 69.060 1
ATOM 1284 C CZ . PHE 82 82 ? A 5.141 -2.093 -8.438 1.000 1 A PHE 69.060 1
ATOM 1285 H H . PHE 82 82 ? A 6.254 -0.472 -12.886 1.000 1 A PHE 69.060 1
ATOM 1286 H HA . PHE 82 82 ? A 3.602 0.051 -14.049 1.000 1 A PHE 69.060 1
ATOM 1287 H HB2 . PHE 82 82 ? A 2.402 -0.507 -11.981 1.000 1 A PHE 69.060 1
ATOM 1288 H HB3 . PHE 82 82 ? A 3.130 -1.911 -12.725 1.000 1 A PHE 69.060 1
ATOM 1289 H HD1 . PHE 82 82 ? A 5.050 -3.078 -11.689 1.000 1 A PHE 69.060 1
ATOM 1290 H HD2 . PHE 82 82 ? A 3.197 0.342 -9.817 1.000 1 A PHE 69.060 1
ATOM 1291 H HE1 . PHE 82 82 ? A 6.028 -3.739 -9.513 1.000 1 A PHE 69.060 1
ATOM 1292 H HE2 . PHE 82 82 ? A 4.169 -0.344 -7.632 1.000 1 A PHE 69.060 1
ATOM 1293 H HZ . PHE 82 82 ? A 5.504 -2.435 -7.480 1.000 1 A PHE 69.060 1
ATOM 1294 N N . ILE 83 83 ? A 3.279 2.102 -12.569 1.000 1 A ILE 73.480 1
ATOM 1295 C CA . ILE 83 83 ? A 3.219 3.446 -11.997 1.000 1 A ILE 73.480 1
ATOM 1296 C C . ILE 83 83 ? A 2.060 3.471 -10.997 1.000 1 A ILE 73.480 1
ATOM 1297 O O . ILE 83 83 ? A 0.931 3.138 -11.360 1.000 1 A ILE 73.480 1
ATOM 1298 C CB . ILE 83 83 ? A 3.052 4.501 -13.113 1.000 1 A ILE 73.480 1
ATOM 1299 C CG1 . ILE 83 83 ? A 4.243 4.517 -14.106 1.000 1 A ILE 73.480 1
ATOM 1300 C CG2 . ILE 83 83 ? A 2.907 5.906 -12.505 1.000 1 A ILE 73.480 1
ATOM 1301 C CD1 . ILE 83 83 ? A 3.814 4.920 -15.522 1.000 1 A ILE 73.480 1
ATOM 1302 H H . ILE 83 83 ? A 2.411 1.723 -12.918 1.000 1 A ILE 73.480 1
ATOM 1303 H HA . ILE 83 83 ? A 4.145 3.659 -11.462 1.000 1 A ILE 73.480 1
ATOM 1304 H HB . ILE 83 83 ? A 2.140 4.266 -13.661 1.000 1 A ILE 73.480 1
ATOM 1305 H HG12 . ILE 83 83 ? A 4.711 3.535 -14.177 1.000 1 A ILE 73.480 1
ATOM 1306 H HG13 . ILE 83 83 ? A 5.006 5.209 -13.750 1.000 1 A ILE 73.480 1
ATOM 1307 H HG21 . ILE 83 83 ? A 3.783 6.140 -11.901 1.000 1 A ILE 73.480 1
ATOM 1308 H HG22 . ILE 83 83 ? A 2.809 6.652 -13.294 1.000 1 A ILE 73.480 1
ATOM 1309 H HG23 . ILE 83 83 ? A 2.018 5.968 -11.878 1.000 1 A ILE 73.480 1
ATOM 1310 H HD11 . ILE 83 83 ? A 3.117 5.758 -15.498 1.000 1 A ILE 73.480 1
ATOM 1311 H HD12 . ILE 83 83 ? A 3.309 4.079 -15.998 1.000 1 A ILE 73.480 1
ATOM 1312 H HD13 . ILE 83 83 ? A 4.691 5.187 -16.112 1.000 1 A ILE 73.480 1
ATOM 1313 N N . VAL 84 84 ? A 2.325 3.868 -9.754 1.000 1 A VAL 71.630 1
ATOM 1314 C CA . VAL 84 84 ? A 1.304 4.067 -8.716 1.000 1 A VAL 71.630 1
ATOM 1315 C C . VAL 84 84 ? A 1.067 5.561 -8.560 1.000 1 A VAL 71.630 1
ATOM 1316 O O . VAL 84 84 ? A 1.952 6.282 -8.123 1.000 1 A VAL 71.630 1
ATOM 1317 C CB . VAL 84 84 ? A 1.710 3.451 -7.362 1.000 1 A VAL 71.630 1
ATOM 1318 C CG1 . VAL 84 84 ? A 0.568 3.570 -6.344 1.000 1 A VAL 71.630 1
ATOM 1319 C CG2 . VAL 84 84 ? A 2.092 1.974 -7.498 1.000 1 A VAL 71.630 1
ATOM 1320 H H . VAL 84 84 ? A 3.264 4.179 -9.549 1.000 1 A VAL 71.630 1
ATOM 1321 H HA . VAL 84 84 ? A 0.373 3.593 -9.026 1.000 1 A VAL 71.630 1
ATOM 1322 H HB . VAL 84 84 ? A 2.569 3.989 -6.961 1.000 1 A VAL 71.630 1
ATOM 1323 H HG11 . VAL 84 84 ? A -0.323 3.057 -6.706 1.000 1 A VAL 71.630 1
ATOM 1324 H HG12 . VAL 84 84 ? A 0.879 3.122 -5.400 1.000 1 A VAL 71.630 1
ATOM 1325 H HG13 . VAL 84 84 ? A 0.338 4.618 -6.151 1.000 1 A VAL 71.630 1
ATOM 1326 H HG21 . VAL 84 84 ? A 1.287 1.415 -7.975 1.000 1 A VAL 71.630 1
ATOM 1327 H HG22 . VAL 84 84 ? A 3.004 1.890 -8.090 1.000 1 A VAL 71.630 1
ATOM 1328 H HG23 . VAL 84 84 ? A 2.293 1.552 -6.513 1.000 1 A VAL 71.630 1
ATOM 1329 N N . TYR 85 85 ? A -0.126 6.043 -8.897 1.000 1 A TYR 71.510 1
ATOM 1330 C CA . TYR 85 85 ? A -0.467 7.461 -8.769 1.000 1 A TYR 71.510 1
ATOM 1331 C C . TYR 85 85 ? A -1.014 7.796 -7.378 1.000 1 A TYR 71.510 1
ATOM 1332 O O . TYR 85 85 ? A -2.005 7.218 -6.928 1.000 1 A TYR 71.510 1
ATOM 1333 C CB . TYR 85 85 ? A -1.465 7.863 -9.856 1.000 1 A TYR 71.510 1
ATOM 1334 C CG . TYR 85 85 ? A -0.904 7.759 -11.258 1.000 1 A TYR 71.510 1
ATOM 1335 C CD1 . TYR 85 85 ? A -0.160 8.830 -11.786 1.000 1 A TYR 71.510 1
ATOM 1336 C CD2 . TYR 85 85 ? A -1.111 6.595 -12.023 1.000 1 A TYR 71.510 1
ATOM 1337 C CE1 . TYR 85 85 ? A 0.365 8.743 -13.086 1.000 1 A TYR 71.510 1
ATOM 1338 C CE2 . TYR 85 85 ? A -0.589 6.505 -13.325 1.000 1 A TYR 71.510 1
ATOM 1339 C CZ . TYR 85 85 ? A 0.141 7.584 -13.861 1.000 1 A TYR 71.510 1
ATOM 1340 O OH . TYR 85 85 ? A 0.638 7.498 -15.121 1.000 1 A TYR 71.510 1
ATOM 1341 H H . TYR 85 85 ? A -0.822 5.406 -9.258 1.000 1 A TYR 71.510 1
ATOM 1342 H HA . TYR 85 85 ? A 0.433 8.055 -8.928 1.000 1 A TYR 71.510 1
ATOM 1343 H HB2 . TYR 85 85 ? A -1.769 8.895 -9.685 1.000 1 A TYR 71.510 1
ATOM 1344 H HB3 . TYR 85 85 ? A -2.358 7.241 -9.777 1.000 1 A TYR 71.510 1
ATOM 1345 H HD1 . TYR 85 85 ? A 0.009 9.716 -11.191 1.000 1 A TYR 71.510 1
ATOM 1346 H HD2 . TYR 85 85 ? A -1.669 5.765 -11.614 1.000 1 A TYR 71.510 1
ATOM 1347 H HE1 . TYR 85 85 ? A 0.941 9.566 -13.483 1.000 1 A TYR 71.510 1
ATOM 1348 H HE2 . TYR 85 85 ? A -0.744 5.610 -13.910 1.000 1 A TYR 71.510 1
ATOM 1349 H HH . TYR 85 85 ? A 0.445 6.648 -15.524 1.000 1 A TYR 71.510 1
ATOM 1350 N N . HIS 86 86 ? A -0.449 8.819 -6.744 1.000 1 A HIS 69.230 1
ATOM 1351 C CA . HIS 86 86 ? A -0.896 9.393 -5.476 1.000 1 A HIS 69.230 1
ATOM 1352 C C . HIS 86 86 ? A -1.697 10.673 -5.742 1.000 1 A HIS 69.230 1
ATOM 1353 O O . HIS 86 86 ? A -1.174 11.784 -5.705 1.000 1 A HIS 69.230 1
ATOM 1354 C CB . HIS 86 86 ? A 0.328 9.663 -4.596 1.000 1 A HIS 69.230 1
ATOM 1355 C CG . HIS 86 86 ? A 1.050 8.435 -4.119 1.000 1 A HIS 69.230 1
ATOM 1356 N ND1 . HIS 86 86 ? A 0.772 7.723 -2.941 1.000 1 A HIS 69.230 1
ATOM 1357 C CD2 . HIS 86 86 ? A 2.152 7.915 -4.725 1.000 1 A HIS 69.230 1
ATOM 1358 C CE1 . HIS 86 86 ? A 1.752 6.794 -2.880 1.000 1 A HIS 69.230 1
ATOM 1359 N NE2 . HIS 86 86 ? A 2.582 6.889 -3.927 1.000 1 A HIS 69.230 1
ATOM 1360 H H . HIS 86 86 ? A 0.317 9.286 -7.208 1.000 1 A HIS 69.230 1
ATOM 1361 H HA . HIS 86 86 ? A -1.536 8.684 -4.949 1.000 1 A HIS 69.230 1
ATOM 1362 H HB2 . HIS 86 86 ? A 1.038 10.241 -5.187 1.000 1 A HIS 69.230 1
ATOM 1363 H HB3 . HIS 86 86 ? A 0.035 10.252 -3.727 1.000 1 A HIS 69.230 1
ATOM 1364 H HD2 . HIS 86 86 ? A 2.644 8.281 -5.614 1.000 1 A HIS 69.230 1
ATOM 1365 H HE1 . HIS 86 86 ? A 1.901 6.085 -2.079 1.000 1 A HIS 69.230 1
ATOM 1366 H HE2 . HIS 86 86 ? A 3.444 6.372 -4.028 1.000 1 A HIS 69.230 1
ATOM 1367 N N . ASN 87 87 ? A -3.001 10.552 -5.999 1.000 1 A ASN 62.580 1
ATOM 1368 C CA . ASN 87 87 ? A -3.868 11.701 -6.297 1.000 1 A ASN 62.580 1
ATOM 1369 C C . ASN 87 87 ? A -4.241 12.529 -5.044 1.000 1 A ASN 62.580 1
ATOM 1370 O O . ASN 87 87 ? A -5.407 12.833 -4.805 1.000 1 A ASN 62.580 1
ATOM 1371 C CB . ASN 87 87 ? A -5.082 11.218 -7.105 1.000 1 A ASN 62.580 1
ATOM 1372 C CG . ASN 87 87 ? A -5.899 12.350 -7.697 1.000 1 A ASN 62.580 1
ATOM 1373 O OD1 . ASN 87 87 ? A -5.507 13.507 -7.725 1.000 1 A ASN 62.580 1
ATOM 1374 N ND2 . ASN 87 87 ? A -7.055 12.035 -8.229 1.000 1 A ASN 62.580 1
ATOM 1375 H H . ASN 87 87 ? A -3.401 9.626 -6.049 1.000 1 A ASN 62.580 1
ATOM 1376 H HA . ASN 87 87 ? A -3.304 12.374 -6.943 1.000 1 A ASN 62.580 1
ATOM 1377 H HB2 . ASN 87 87 ? A -4.734 10.619 -7.946 1.000 1 A ASN 62.580 1
ATOM 1378 H HB3 . ASN 87 87 ? A -5.730 10.618 -6.465 1.000 1 A ASN 62.580 1
ATOM 1379 H HD21 . ASN 87 87 ? A -7.387 11.082 -8.183 1.000 1 A ASN 62.580 1
ATOM 1380 H HD22 . ASN 87 87 ? A -7.563 12.791 -8.664 1.000 1 A ASN 62.580 1
ATOM 1381 N N . LYS 88 88 ? A -3.261 12.892 -4.210 1.000 1 A LYS 65.840 1
ATOM 1382 C CA . LYS 88 88 ? A -3.483 13.674 -2.980 1.000 1 A LYS 65.840 1
ATOM 1383 C C . LYS 88 88 ? A -3.832 15.145 -3.245 1.000 1 A LYS 65.840 1
ATOM 1384 O O . LYS 88 88 ? A -4.474 15.770 -2.411 1.000 1 A LYS 65.840 1
ATOM 1385 C CB . LYS 88 88 ? A -2.244 13.581 -2.081 1.000 1 A LYS 65.840 1
ATOM 1386 C CG . LYS 88 88 ? A -2.099 12.235 -1.355 1.000 1 A LYS 65.840 1
ATOM 1387 C CD . LYS 88 88 ? A -0.882 12.314 -0.422 1.000 1 A LYS 65.840 1
ATOM 1388 C CE . LYS 88 88 ? A -0.682 11.028 0.380 1.000 1 A LYS 65.840 1
ATOM 1389 N NZ . LYS 88 88 ? A 0.552 11.112 1.206 1.000 1 A LYS 65.840 1
ATOM 1390 H H . LYS 88 88 ? A -2.318 12.632 -4.464 1.000 1 A LYS 65.840 1
ATOM 1391 H HA . LYS 88 88 ? A -4.340 13.267 -2.444 1.000 1 A LYS 65.840 1
ATOM 1392 H HB2 . LYS 88 88 ? A -2.302 14.369 -1.330 1.000 1 A LYS 65.840 1
ATOM 1393 H HB3 . LYS 88 88 ? A -1.359 13.752 -2.693 1.000 1 A LYS 65.840 1
ATOM 1394 H HG2 . LYS 88 88 ? A -1.954 11.436 -2.083 1.000 1 A LYS 65.840 1
ATOM 1395 H HG3 . LYS 88 88 ? A -2.996 12.035 -0.770 1.000 1 A LYS 65.840 1
ATOM 1396 H HD2 . LYS 88 88 ? A 0.006 12.503 -1.025 1.000 1 A LYS 65.840 1
ATOM 1397 H HD3 . LYS 88 88 ? A -1.016 13.146 0.269 1.000 1 A LYS 65.840 1
ATOM 1398 H HE2 . LYS 88 88 ? A -1.557 10.864 1.010 1.000 1 A LYS 65.840 1
ATOM 1399 H HE3 . LYS 88 88 ? A -0.603 10.201 -0.326 1.000 1 A LYS 65.840 1
ATOM 1400 H HZ1 . LYS 88 88 ? A 0.660 10.308 1.809 1.000 1 A LYS 65.840 1
ATOM 1401 H HZ2 . LYS 88 88 ? A 1.370 11.179 0.618 1.000 1 A LYS 65.840 1
ATOM 1402 H HZ3 . LYS 88 88 ? A 0.542 11.940 1.784 1.000 1 A LYS 65.840 1
ATOM 1403 N N . ALA 89 89 ? A -3.426 15.696 -4.388 1.000 1 A ALA 67.740 1
ATOM 1404 C CA . ALA 89 89 ? A -3.581 17.119 -4.719 1.000 1 A ALA 67.740 1
ATOM 1405 C C . ALA 89 89 ? A -4.584 17.404 -5.852 1.000 1 A ALA 67.740 1
ATOM 1406 O O . ALA 89 89 ? A -4.675 18.530 -6.342 1.000 1 A ALA 67.740 1
ATOM 1407 C CB . ALA 89 89 ? A -2.189 17.683 -4.988 1.000 1 A ALA 67.740 1
ATOM 1408 H H . ALA 89 89 ? A -2.873 15.120 -5.007 1.000 1 A ALA 67.740 1
ATOM 1409 H HA . ALA 89 89 ? A -3.975 17.651 -3.853 1.000 1 A ALA 67.740 1
ATOM 1410 H HB1 . ALA 89 89 ? A -2.234 18.564 -5.629 1.000 1 A ALA 67.740 1
ATOM 1411 H HB2 . ALA 89 89 ? A -1.739 17.977 -4.040 1.000 1 A ALA 67.740 1
ATOM 1412 H HB3 . ALA 89 89 ? A -1.573 16.909 -5.445 1.000 1 A ALA 67.740 1
ATOM 1413 N N . GLY 90 90 ? A -5.342 16.393 -6.290 1.000 1 A GLY 72.480 1
ATOM 1414 C CA . GLY 90 90 ? A -6.290 16.539 -7.395 1.000 1 A GLY 72.480 1
ATOM 1415 C C . GLY 90 90 ? A -5.626 16.711 -8.765 1.000 1 A GLY 72.480 1
ATOM 1416 O O . GLY 90 90 ? A -6.293 17.149 -9.700 1.000 1 A GLY 72.480 1
ATOM 1417 H H . GLY 90 90 ? A -5.262 15.487 -5.852 1.000 1 A GLY 72.480 1
ATOM 1418 H HA2 . GLY 90 90 ? A -6.927 17.404 -7.215 1.000 1 A GLY 72.480 1
ATOM 1419 H HA3 . GLY 90 90 ? A -6.919 15.649 -7.437 1.000 1 A GLY 72.480 1
ATOM 1420 N N . PHE 91 91 ? A -4.328 16.410 -8.893 1.000 1 A PHE 77.600 1
ATOM 1421 C CA . PHE 91 91 ? A -3.601 16.475 -10.159 1.000 1 A PHE 77.600 1
ATOM 1422 C C . PHE 91 91 ? A -4.151 15.451 -11.159 1.000 1 A PHE 77.600 1
ATOM 1423 O O . PHE 91 91 ? A -4.084 14.245 -10.926 1.000 1 A PHE 77.600 1
ATOM 1424 C CB . PHE 91 91 ? A -2.100 16.216 -9.946 1.000 1 A PHE 77.600 1
ATOM 1425 C CG . PHE 91 91 ? A -1.347 17.236 -9.115 1.000 1 A PHE 77.600 1
ATOM 1426 C CD1 . PHE 91 91 ? A -1.161 18.546 -9.594 1.000 1 A PHE 77.600 1
ATOM 1427 C CD2 . PHE 91 91 ? A -0.725 16.849 -7.914 1.000 1 A PHE 77.600 1
ATOM 1428 C CE1 . PHE 91 91 ? A -0.401 19.468 -8.853 1.000 1 A PHE 77.600 1
ATOM 1429 C CE2 . PHE 91 91 ? A 0.047 17.773 -7.184 1.000 1 A PHE 77.600 1
ATOM 1430 C CZ . PHE 91 91 ? A 0.182 19.093 -7.636 1.000 1 A PHE 77.600 1
ATOM 1431 H H . PHE 91 91 ? A -3.850 16.025 -8.091 1.000 1 A PHE 77.600 1
ATOM 1432 H HA . PHE 91 91 ? A -3.713 17.471 -10.587 1.000 1 A PHE 77.600 1
ATOM 1433 H HB2 . PHE 91 91 ? A -1.623 16.187 -10.925 1.000 1 A PHE 77.600 1
ATOM 1434 H HB3 . PHE 91 91 ? A -1.974 15.229 -9.501 1.000 1 A PHE 77.600 1
ATOM 1435 H HD1 . PHE 91 91 ? A -1.571 18.839 -10.549 1.000 1 A PHE 77.600 1
ATOM 1436 H HD2 . PHE 91 91 ? A -0.803 15.830 -7.565 1.000 1 A PHE 77.600 1
ATOM 1437 H HE1 . PHE 91 91 ? A -0.217 20.460 -9.239 1.000 1 A PHE 77.600 1
ATOM 1438 H HE2 . PHE 91 91 ? A 0.555 17.467 -6.281 1.000 1 A PHE 77.600 1
ATOM 1439 H HZ . PHE 91 91 ? A 0.783 19.800 -7.084 1.000 1 A PHE 77.600 1
ATOM 1440 N N . SER 92 92 ? A -4.583 15.913 -12.334 1.000 1 A SER 79.220 1
ATOM 1441 C CA . SER 92 92 ? A -4.756 15.041 -13.504 1.000 1 A SER 79.220 1
ATOM 1442 C C . SER 92 92 ? A -3.403 14.803 -14.184 1.000 1 A SER 79.220 1
ATOM 1443 O O . SER 92 92 ? A -3.143 15.312 -15.280 1.000 1 A SER 79.220 1
ATOM 1444 C CB . SER 92 92 ? A -5.805 15.607 -14.462 1.000 1 A SER 79.220 1
ATOM 1445 O OG . SER 92 92 ? A -6.041 14.674 -15.498 1.000 1 A SER 79.220 1
ATOM 1446 H H . SER 92 92 ? A -4.673 16.912 -12.451 1.000 1 A SER 79.220 1
ATOM 1447 H HA . SER 92 92 ? A -5.127 14.073 -13.168 1.000 1 A SER 79.220 1
ATOM 1448 H HB2 . SER 92 92 ? A -5.459 16.551 -14.883 1.000 1 A SER 79.220 1
ATOM 1449 H HB3 . SER 92 92 ? A -6.733 15.780 -13.918 1.000 1 A SER 79.220 1
ATOM 1450 H HG . SER 92 92 ? A -5.224 14.587 -15.994 1.000 1 A SER 79.220 1
ATOM 1451 N N . ALA 93 93 ? A -2.527 14.067 -13.500 1.000 1 A ALA 85.520 1
ATOM 1452 C CA . ALA 93 93 ? A -1.189 13.733 -13.968 1.000 1 A ALA 85.520 1
ATOM 1453 C C . ALA 93 93 ? A -1.106 12.302 -14.526 1.000 1 A ALA 85.520 1
ATOM 1454 O O . ALA 93 93 ? A -1.817 11.397 -14.099 1.000 1 A ALA 85.520 1
ATOM 1455 C CB . ALA 93 93 ? A -0.188 13.971 -12.835 1.000 1 A ALA 85.520 1
ATOM 1456 H H . ALA 93 93 ? A -2.826 13.678 -12.617 1.000 1 A ALA 85.520 1
ATOM 1457 H HA . ALA 93 93 ? A -0.924 14.414 -14.776 1.000 1 A ALA 85.520 1
ATOM 1458 H HB1 . ALA 93 93 ? A -0.361 13.260 -12.027 1.000 1 A ALA 85.520 1
ATOM 1459 H HB2 . ALA 93 93 ? A 0.821 13.840 -13.225 1.000 1 A ALA 85.520 1
ATOM 1460 H HB3 . ALA 93 93 ? A -0.285 14.986 -12.449 1.000 1 A ALA 85.520 1
ATOM 1461 N N . THR 94 94 ? A -0.204 12.093 -15.478 1.000 1 A THR 83.230 1
ATOM 1462 C CA . THR 94 94 ? A 0.113 10.806 -16.098 1.000 1 A THR 83.230 1
ATOM 1463 C C . THR 94 94 ? A 1.612 10.757 -16.357 1.000 1 A THR 83.230 1
ATOM 1464 O O . THR 94 94 ? A 2.156 11.646 -17.008 1.000 1 A THR 83.230 1
ATOM 1465 C CB . THR 94 94 ? A -0.649 10.618 -17.418 1.000 1 A THR 83.230 1
ATOM 1466 O OG1 . THR 94 94 ? A -2.030 10.817 -17.214 1.000 1 A THR 83.230 1
ATOM 1467 C CG2 . THR 94 94 ? A -0.480 9.214 -17.997 1.000 1 A THR 83.230 1
ATOM 1468 H H . THR 94 94 ? A 0.302 12.896 -15.823 1.000 1 A THR 83.230 1
ATOM 1469 H HA . THR 94 94 ? A -0.165 9.993 -15.427 1.000 1 A THR 83.230 1
ATOM 1470 H HB . THR 94 94 ? A -0.298 11.347 -18.148 1.000 1 A THR 83.230 1
ATOM 1471 H HG1 . THR 94 94 ? A -2.207 10.657 -16.284 1.000 1 A THR 83.230 1
ATOM 1472 H HG21 . THR 94 94 ? A -1.072 9.125 -18.907 1.000 1 A THR 83.230 1
ATOM 1473 H HG22 . THR 94 94 ? A -0.820 8.468 -17.279 1.000 1 A THR 83.230 1
ATOM 1474 H HG23 . THR 94 94 ? A 0.566 9.028 -18.244 1.000 1 A THR 83.230 1
ATOM 1475 N N . VAL 95 95 ? A 2.289 9.725 -15.867 1.000 1 A VAL 85.080 1
ATOM 1476 C CA . VAL 95 95 ? A 3.678 9.445 -16.234 1.000 1 A VAL 85.080 1
ATOM 1477 C C . VAL 95 95 ? A 3.673 8.733 -17.587 1.000 1 A VAL 85.080 1
ATOM 1478 O O . VAL 95 95 ? A 2.960 7.751 -17.785 1.000 1 A VAL 85.080 1
ATOM 1479 C CB . VAL 95 95 ? A 4.400 8.634 -15.146 1.000 1 A VAL 85.080 1
ATOM 1480 C CG1 . VAL 95 95 ? A 5.853 8.344 -15.531 1.000 1 A VAL 85.080 1
ATOM 1481 C CG2 . VAL 95 95 ? A 4.406 9.369 -13.798 1.000 1 A VAL 85.080 1
ATOM 1482 H H . VAL 95 95 ? A 1.776 8.982 -15.416 1.000 1 A VAL 85.080 1
ATOM 1483 H HA . VAL 95 95 ? A 4.213 10.389 -16.339 1.000 1 A VAL 85.080 1
ATOM 1484 H HB . VAL 95 95 ? A 3.880 7.687 -15.008 1.000 1 A VAL 85.080 1
ATOM 1485 H HG11 . VAL 95 95 ? A 6.336 7.771 -14.739 1.000 1 A VAL 85.080 1
ATOM 1486 H HG12 . VAL 95 95 ? A 5.889 7.748 -16.442 1.000 1 A VAL 85.080 1
ATOM 1487 H HG13 . VAL 95 95 ? A 6.391 9.279 -15.686 1.000 1 A VAL 85.080 1
ATOM 1488 H HG21 . VAL 95 95 ? A 4.932 8.768 -13.056 1.000 1 A VAL 85.080 1
ATOM 1489 H HG22 . VAL 95 95 ? A 4.905 10.332 -13.900 1.000 1 A VAL 85.080 1
ATOM 1490 H HG23 . VAL 95 95 ? A 3.387 9.524 -13.444 1.000 1 A VAL 85.080 1
ATOM 1491 N N . LEU 96 96 ? A 4.437 9.265 -18.535 1.000 1 A LEU 83.220 1
ATOM 1492 C CA . LEU 96 96 ? A 4.568 8.764 -19.898 1.000 1 A LEU 83.220 1
ATOM 1493 C C . LEU 96 96 ? A 5.584 7.609 -19.983 1.000 1 A LEU 83.220 1
ATOM 1494 O O . LEU 96 96 ? A 6.325 7.321 -19.043 1.000 1 A LEU 83.220 1
ATOM 1495 C CB . LEU 96 96 ? A 4.958 9.945 -20.806 1.000 1 A LEU 83.220 1
ATOM 1496 C CG . LEU 96 96 ? A 3.957 11.111 -20.893 1.000 1 A LEU 83.220 1
ATOM 1497 C CD1 . LEU 96 96 ? A 4.480 12.156 -21.884 1.000 1 A LEU 83.220 1
ATOM 1498 C CD2 . LEU 96 96 ? A 2.570 10.666 -21.363 1.000 1 A LEU 83.220 1
ATOM 1499 H H . LEU 96 96 ? A 5.006 10.060 -18.279 1.000 1 A LEU 83.220 1
ATOM 1500 H HA . LEU 96 96 ? A 3.608 8.362 -20.224 1.000 1 A LEU 83.220 1
ATOM 1501 H HB2 . LEU 96 96 ? A 5.152 9.574 -21.812 1.000 1 A LEU 83.220 1
ATOM 1502 H HB3 . LEU 96 96 ? A 5.886 10.357 -20.410 1.000 1 A LEU 83.220 1
ATOM 1503 H HG . LEU 96 96 ? A 3.858 11.583 -19.916 1.000 1 A LEU 83.220 1
ATOM 1504 H HD11 . LEU 96 96 ? A 4.583 11.712 -22.874 1.000 1 A LEU 83.220 1
ATOM 1505 H HD12 . LEU 96 96 ? A 5.458 12.506 -21.555 1.000 1 A LEU 83.220 1
ATOM 1506 H HD13 . LEU 96 96 ? A 3.798 13.005 -21.932 1.000 1 A LEU 83.220 1
ATOM 1507 H HD21 . LEU 96 96 ? A 2.122 10.015 -20.612 1.000 1 A LEU 83.220 1
ATOM 1508 H HD22 . LEU 96 96 ? A 1.925 11.535 -21.488 1.000 1 A LEU 83.220 1
ATOM 1509 H HD23 . LEU 96 96 ? A 2.650 10.129 -22.309 1.000 1 A LEU 83.220 1
ATOM 1510 N N . ASP 97 97 ? A 5.642 6.947 -21.141 1.000 1 A ASP 81.540 1
ATOM 1511 C CA . ASP 97 97 ? A 6.532 5.799 -21.381 1.000 1 A ASP 81.540 1
ATOM 1512 C C . ASP 97 97 ? A 8.033 6.123 -21.251 1.000 1 A ASP 81.540 1
ATOM 1513 O O . ASP 97 97 ? A 8.829 5.221 -20.992 1.000 1 A ASP 81.540 1
ATOM 1514 C CB . ASP 97 97 ? A 6.247 5.213 -22.780 1.000 1 A ASP 81.540 1
ATOM 1515 C CG . ASP 97 97 ? A 5.197 4.096 -22.799 1.000 1 A ASP 81.540 1
ATOM 1516 O OD1 . ASP 97 97 ? A 5.066 3.395 -21.767 1.000 1 A ASP 81.540 1
ATOM 1517 O OD2 . ASP 97 97 ? A 4.629 3.862 -23.893 1.000 1 A ASP 81.540 1
ATOM 1518 H H . ASP 97 97 ? A 5.002 7.212 -21.876 1.000 1 A ASP 81.540 1
ATOM 1519 H HA . ASP 97 97 ? A 6.324 5.046 -20.621 1.000 1 A ASP 81.540 1
ATOM 1520 H HB2 . ASP 97 97 ? A 5.951 6.012 -23.460 1.000 1 A ASP 81.540 1
ATOM 1521 H HB3 . ASP 97 97 ? A 7.167 4.781 -23.175 1.000 1 A ASP 81.540 1
ATOM 1522 N N . ASP 98 98 ? A 8.409 7.392 -21.400 1.000 1 A ASP 85.270 1
ATOM 1523 C CA . ASP 98 98 ? A 9.757 7.949 -21.221 1.000 1 A ASP 85.270 1
ATOM 1524 C C . ASP 98 98 ? A 10.014 8.463 -19.788 1.000 1 A ASP 85.270 1
ATOM 1525 O O . ASP 98 98 ? A 11.004 9.147 -19.541 1.000 1 A ASP 85.270 1
ATOM 1526 C CB . ASP 98 98 ? A 9.974 9.059 -22.267 1.000 1 A ASP 85.270 1
ATOM 1527 C CG . ASP 98 98 ? A 9.098 10.293 -22.016 1.000 1 A ASP 85.270 1
ATOM 1528 O OD1 . ASP 98 98 ? A 8.106 10.185 -21.265 1.000 1 A ASP 85.270 1
ATOM 1529 O OD2 . ASP 98 98 ? A 9.388 11.376 -22.568 1.000 1 A ASP 85.270 1
ATOM 1530 H H . ASP 98 98 ? A 7.686 8.087 -21.519 1.000 1 A ASP 85.270 1
ATOM 1531 H HA . ASP 98 98 ? A 10.488 7.162 -21.408 1.000 1 A ASP 85.270 1
ATOM 1532 H HB2 . ASP 98 98 ? A 9.756 8.664 -23.259 1.000 1 A ASP 85.270 1
ATOM 1533 H HB3 . ASP 98 98 ? A 11.022 9.358 -22.252 1.000 1 A ASP 85.270 1
ATOM 1534 N N . LEU 99 99 ? A 9.126 8.128 -18.842 1.000 1 A LEU 88.670 1
ATOM 1535 C CA . LEU 99 99 ? A 9.131 8.556 -17.436 1.000 1 A LEU 88.670 1
ATOM 1536 C C . LEU 99 99 ? A 8.809 10.045 -17.211 1.000 1 A LEU 88.670 1
ATOM 1537 O O . LEU 99 99 ? A 8.816 10.501 -16.065 1.000 1 A LEU 88.670 1
ATOM 1538 C CB . LEU 99 99 ? A 10.430 8.116 -16.725 1.000 1 A LEU 88.670 1
ATOM 1539 C CG . LEU 99 99 ? A 10.882 6.669 -16.993 1.000 1 A LEU 88.670 1
ATOM 1540 C CD1 . LEU 99 99 ? A 12.197 6.410 -16.261 1.000 1 A LEU 88.670 1
ATOM 1541 C CD2 . LEU 99 99 ? A 9.825 5.659 -16.542 1.000 1 A LEU 88.670 1
ATOM 1542 H H . LEU 99 99 ? A 8.306 7.626 -19.152 1.000 1 A LEU 88.670 1
ATOM 1543 H HA . LEU 99 99 ? A 8.312 8.019 -16.958 1.000 1 A LEU 88.670 1
ATOM 1544 H HB2 . LEU 99 99 ? A 11.234 8.787 -17.028 1.000 1 A LEU 88.670 1
ATOM 1545 H HB3 . LEU 99 99 ? A 10.294 8.249 -15.652 1.000 1 A LEU 88.670 1
ATOM 1546 H HG . LEU 99 99 ? A 11.072 6.517 -18.056 1.000 1 A LEU 88.670 1
ATOM 1547 H HD11 . LEU 99 99 ? A 12.071 6.587 -15.192 1.000 1 A LEU 88.670 1
ATOM 1548 H HD12 . LEU 99 99 ? A 12.527 5.386 -16.433 1.000 1 A LEU 88.670 1
ATOM 1549 H HD13 . LEU 99 99 ? A 12.958 7.091 -16.642 1.000 1 A LEU 88.670 1
ATOM 1550 H HD21 . LEU 99 99 ? A 9.498 5.911 -15.533 1.000 1 A LEU 88.670 1
ATOM 1551 H HD22 . LEU 99 99 ? A 8.967 5.707 -17.212 1.000 1 A LEU 88.670 1
ATOM 1552 H HD23 . LEU 99 99 ? A 10.237 4.650 -16.556 1.000 1 A LEU 88.670 1
ATOM 1553 N N . SER 100 100 ? A 8.482 10.795 -18.267 1.000 1 A SER 90.670 1
ATOM 1554 C CA . SER 100 100 ? A 8.081 12.203 -18.191 1.000 1 A SER 90.670 1
ATOM 1555 C C . SER 100 100 ? A 6.719 12.375 -17.514 1.000 1 A SER 90.670 1
ATOM 1556 O O . SER 100 100 ? A 5.804 11.587 -17.746 1.000 1 A SER 90.670 1
ATOM 1557 C CB . SER 100 100 ? A 8.009 12.802 -19.597 1.000 1 A SER 90.670 1
ATOM 1558 O OG . SER 100 100 ? A 9.273 12.744 -20.230 1.000 1 A SER 90.670 1
ATOM 1559 H H . SER 100 100 ? A 8.503 10.371 -19.184 1.000 1 A SER 90.670 1
ATOM 1560 H HA . SER 100 100 ? A 8.830 12.752 -17.620 1.000 1 A SER 90.670 1
ATOM 1561 H HB2 . SER 100 100 ? A 7.693 13.843 -19.529 1.000 1 A SER 90.670 1
ATOM 1562 H HB3 . SER 100 100 ? A 7.273 12.259 -20.190 1.000 1 A SER 90.670 1
ATOM 1563 H HG . SER 100 100 ? A 9.207 12.174 -21.000 1.000 1 A SER 90.670 1
ATOM 1564 N N . LEU 101 101 ? A 6.531 13.442 -16.734 1.000 1 A LEU 89.790 1
ATOM 1565 C CA . LEU 101 101 ? A 5.236 13.761 -16.126 1.000 1 A LEU 89.790 1
ATOM 1566 C C . LEU 101 101 ? A 4.409 14.645 -17.061 1.000 1 A LEU 89.790 1
ATOM 1567 O O . LEU 101 101 ? A 4.742 15.809 -17.276 1.000 1 A LEU 89.790 1
ATOM 1568 C CB . LEU 101 101 ? A 5.447 14.432 -14.760 1.000 1 A LEU 89.790 1
ATOM 1569 C CG . LEU 101 101 ? A 4.163 14.591 -13.933 1.000 1 A LEU 89.790 1
ATOM 1570 C CD1 . LEU 101 101 ? A 3.688 13.236 -13.403 1.000 1 A LEU 89.790 1
ATOM 1571 C CD2 . LEU 101 101 ? A 4.417 15.513 -12.742 1.000 1 A LEU 89.790 1
ATOM 1572 H H . LEU 101 101 ? A 7.300 14.085 -16.608 1.000 1 A LEU 89.790 1
ATOM 1573 H HA . LEU 101 101 ? A 4.693 12.830 -15.962 1.000 1 A LEU 89.790 1
ATOM 1574 H HB2 . LEU 101 101 ? A 6.146 13.831 -14.178 1.000 1 A LEU 89.790 1
ATOM 1575 H HB3 . LEU 101 101 ? A 5.893 15.414 -14.914 1.000 1 A LEU 89.790 1
ATOM 1576 H HG . LEU 101 101 ? A 3.378 15.035 -14.545 1.000 1 A LEU 89.790 1
ATOM 1577 H HD11 . LEU 101 101 ? A 2.885 13.377 -12.679 1.000 1 A LEU 89.790 1
ATOM 1578 H HD12 . LEU 101 101 ? A 4.508 12.724 -12.900 1.000 1 A LEU 89.790 1
ATOM 1579 H HD13 . LEU 101 101 ? A 3.321 12.616 -14.220 1.000 1 A LEU 89.790 1
ATOM 1580 H HD21 . LEU 101 101 ? A 3.475 15.692 -12.223 1.000 1 A LEU 89.790 1
ATOM 1581 H HD22 . LEU 101 101 ? A 4.804 16.471 -13.088 1.000 1 A LEU 89.790 1
ATOM 1582 H HD23 . LEU 101 101 ? A 5.133 15.057 -12.060 1.000 1 A LEU 89.790 1
ATOM 1583 N N . SER 102 102 ? A 3.312 14.114 -17.587 1.000 1 A SER 89.080 1
ATOM 1584 C CA . SER 102 102 ? A 2.294 14.868 -18.316 1.000 1 A SER 89.080 1
ATOM 1585 C C . SER 102 102 ? A 1.164 15.269 -17.373 1.000 1 A SER 89.080 1
ATOM 1586 O O . SER 102 102 ? A 0.604 14.429 -16.678 1.000 1 A SER 89.080 1
ATOM 1587 C CB . SER 102 102 ? A 1.751 14.017 -19.462 1.000 1 A SER 89.080 1
ATOM 1588 O OG . SER 102 102 ? A 0.828 14.755 -20.241 1.000 1 A SER 89.080 1
ATOM 1589 H H . SER 102 102 ? A 3.098 13.153 -17.361 1.000 1 A SER 89.080 1
ATOM 1590 H HA . SER 102 102 ? A 2.736 15.766 -18.746 1.000 1 A SER 89.080 1
ATOM 1591 H HB2 . SER 102 102 ? A 1.261 13.133 -19.056 1.000 1 A SER 89.080 1
ATOM 1592 H HB3 . SER 102 102 ? A 2.580 13.701 -20.095 1.000 1 A SER 89.080 1
ATOM 1593 H HG . SER 102 102 ? A 0.112 14.160 -20.476 1.000 1 A SER 89.080 1
ATOM 1594 N N . MET 103 103 ? A 0.791 16.542 -17.356 1.000 1 A MET 89.590 1
ATOM 1595 C CA . MET 103 103 ? A -0.359 17.064 -16.623 1.000 1 A MET 89.590 1
ATOM 1596 C C . MET 103 103 ? A -1.318 17.729 -17.601 1.000 1 A MET 89.590 1
ATOM 1597 O O . MET 103 103 ? A -0.923 18.585 -18.396 1.000 1 A MET 89.590 1
ATOM 1598 C CB . MET 103 103 ? A 0.091 18.050 -15.543 1.000 1 A MET 89.590 1
ATOM 1599 C CG . MET 103 103 ? A 0.855 17.363 -14.411 1.000 1 A MET 89.590 1
ATOM 1600 S SD . MET 103 103 ? A 1.459 18.529 -13.168 1.000 1 A MET 89.590 1
ATOM 1601 C CE . MET 103 103 ? A 2.976 19.078 -13.989 1.000 1 A MET 89.590 1
ATOM 1602 H H . MET 103 103 ? A 1.294 17.183 -17.953 1.000 1 A MET 89.590 1
ATOM 1603 H HA . MET 103 103 ? A -0.892 16.249 -16.133 1.000 1 A MET 89.590 1
ATOM 1604 H HB2 . MET 103 103 ? A -0.791 18.528 -15.115 1.000 1 A MET 89.590 1
ATOM 1605 H HB3 . MET 103 103 ? A 0.717 18.819 -15.996 1.000 1 A MET 89.590 1
ATOM 1606 H HG2 . MET 103 103 ? A 1.700 16.805 -14.814 1.000 1 A MET 89.590 1
ATOM 1607 H HG3 . MET 103 103 ? A 0.180 16.661 -13.923 1.000 1 A MET 89.590 1
ATOM 1608 H HE1 . MET 103 103 ? A 2.754 19.364 -15.017 1.000 1 A MET 89.590 1
ATOM 1609 H HE2 . MET 103 103 ? A 3.697 18.260 -14.001 1.000 1 A MET 89.590 1
ATOM 1610 H HE3 . MET 103 103 ? A 3.402 19.919 -13.441 1.000 1 A MET 89.590 1
ATOM 1611 N N . VAL 104 104 ? A -2.587 17.336 -17.539 1.000 1 A VAL 85.880 1
ATOM 1612 C CA . VAL 104 104 ? A -3.649 17.870 -18.399 1.000 1 A VAL 85.880 1
ATOM 1613 C C . VAL 104 104 ? A -4.400 18.966 -17.651 1.000 1 A VAL 85.880 1
ATOM 1614 O O . VAL 104 104 ? A -4.730 18.783 -16.482 1.000 1 A VAL 85.880 1
ATOM 1615 C CB . VAL 104 104 ? A -4.601 16.748 -18.861 1.000 1 A VAL 85.880 1
ATOM 1616 C CG1 . VAL 104 104 ? A -5.651 17.261 -19.857 1.000 1 A VAL 85.880 1
ATOM 1617 C CG2 . VAL 104 104 ? A -3.830 15.612 -19.551 1.000 1 A VAL 85.880 1
ATOM 1618 H H . VAL 104 104 ? A -2.845 16.669 -16.825 1.000 1 A VAL 85.880 1
ATOM 1619 H HA . VAL 104 104 ? A -3.200 18.311 -19.289 1.000 1 A VAL 85.880 1
ATOM 1620 H HB . VAL 104 104 ? A -5.117 16.335 -17.995 1.000 1 A VAL 85.880 1
ATOM 1621 H HG11 . VAL 104 104 ? A -6.287 18.008 -19.381 1.000 1 A VAL 85.880 1
ATOM 1622 H HG12 . VAL 104 104 ? A -5.164 17.697 -20.729 1.000 1 A VAL 85.880 1
ATOM 1623 H HG13 . VAL 104 104 ? A -6.286 16.435 -20.175 1.000 1 A VAL 85.880 1
ATOM 1624 H HG21 . VAL 104 104 ? A -3.248 16.005 -20.384 1.000 1 A VAL 85.880 1
ATOM 1625 H HG22 . VAL 104 104 ? A -4.528 14.858 -19.916 1.000 1 A VAL 85.880 1
ATOM 1626 H HG23 . VAL 104 104 ? A -3.160 15.127 -18.841 1.000 1 A VAL 85.880 1
ATOM 1627 N N . ASN 105 105 ? A -4.712 20.073 -18.336 1.000 1 A ASN 86.360 1
ATOM 1628 C CA . ASN 105 105 ? A -5.522 21.171 -17.790 1.000 1 A ASN 86.360 1
ATOM 1629 C C . ASN 105 105 ? A -4.973 21.720 -16.453 1.000 1 A ASN 86.360 1
ATOM 1630 O O . ASN 105 105 ? A -5.661 21.702 -15.432 1.000 1 A ASN 86.360 1
ATOM 1631 C CB . ASN 105 105 ? A -6.990 20.699 -17.731 1.000 1 A ASN 86.360 1
ATOM 1632 C CG . ASN 105 105 ? A -7.951 21.777 -17.267 1.000 1 A ASN 86.360 1
ATOM 1633 O OD1 . ASN 105 105 ? A -7.972 22.888 -17.765 1.000 1 A ASN 86.360 1
ATOM 1634 N ND2 . ASN 105 105 ? A -8.801 21.487 -16.312 1.000 1 A ASN 86.360 1
ATOM 1635 H H . ASN 105 105 ? A -4.386 20.152 -19.288 1.000 1 A ASN 86.360 1
ATOM 1636 H HA . ASN 105 105 ? A -5.472 21.999 -18.498 1.000 1 A ASN 86.360 1
ATOM 1637 H HB2 . ASN 105 105 ? A -7.310 20.375 -18.721 1.000 1 A ASN 86.360 1
ATOM 1638 H HB3 . ASN 105 105 ? A -7.064 19.850 -17.051 1.000 1 A ASN 86.360 1
ATOM 1639 H HD21 . ASN 105 105 ? A -8.673 20.626 -15.799 1.000 1 A ASN 86.360 1
ATOM 1640 H HD22 . ASN 105 105 ? A -9.393 22.234 -15.978 1.000 1 A ASN 86.360 1
ATOM 1641 N N . VAL 106 106 ? A -3.719 22.185 -16.451 1.000 1 A VAL 91.330 1
ATOM 1642 C CA . VAL 106 106 ? A -3.053 22.677 -15.231 1.000 1 A VAL 91.330 1
ATOM 1643 C C . VAL 106 106 ? A -3.765 23.890 -14.625 1.000 1 A VAL 91.330 1
ATOM 1644 O O . VAL 106 106 ? A -4.225 24.772 -15.348 1.000 1 A VAL 91.330 1
ATOM 1645 C CB . VAL 106 106 ? A -1.559 22.987 -15.449 1.000 1 A VAL 91.330 1
ATOM 1646 C CG1 . VAL 106 106 ? A -0.798 21.734 -15.895 1.000 1 A VAL 91.330 1
ATOM 1647 C CG2 . VAL 106 106 ? A -1.299 24.124 -16.447 1.000 1 A VAL 91.330 1
ATOM 1648 H H . VAL 106 106 ? A -3.206 22.196 -17.321 1.000 1 A VAL 91.330 1
ATOM 1649 H HA . VAL 106 106 ? A -3.117 21.876 -14.495 1.000 1 A VAL 91.330 1
ATOM 1650 H HB . VAL 106 106 ? A -1.137 23.290 -14.491 1.000 1 A VAL 91.330 1
ATOM 1651 H HG11 . VAL 106 106 ? A -1.089 21.445 -16.905 1.000 1 A VAL 91.330 1
ATOM 1652 H HG12 . VAL 106 106 ? A -1.009 20.913 -15.210 1.000 1 A VAL 91.330 1
ATOM 1653 H HG13 . VAL 106 106 ? A 0.272 21.939 -15.868 1.000 1 A VAL 91.330 1
ATOM 1654 H HG21 . VAL 106 106 ? A -1.849 23.967 -17.374 1.000 1 A VAL 91.330 1
ATOM 1655 H HG22 . VAL 106 106 ? A -1.619 25.072 -16.015 1.000 1 A VAL 91.330 1
ATOM 1656 H HG23 . VAL 106 106 ? A -0.234 24.186 -16.672 1.000 1 A VAL 91.330 1
ATOM 1657 N N . LEU 107 107 ? A -3.828 23.953 -13.295 1.000 1 A LEU 91.580 1
ATOM 1658 C CA . LEU 107 107 ? A -4.475 25.027 -12.532 1.000 1 A LEU 91.580 1
ATOM 1659 C C . LEU 107 107 ? A -3.435 25.922 -11.839 1.000 1 A LEU 91.580 1
ATOM 1660 O O . LEU 107 107 ? A -2.296 25.508 -11.636 1.000 1 A LEU 91.580 1
ATOM 1661 C CB . LEU 107 107 ? A -5.437 24.389 -11.520 1.000 1 A LEU 91.580 1
ATOM 1662 C CG . LEU 107 107 ? A -6.591 23.562 -12.115 1.000 1 A LEU 91.580 1
ATOM 1663 C CD1 . LEU 107 107 ? A -7.455 23.020 -10.975 1.000 1 A LEU 91.580 1
ATOM 1664 C CD2 . LEU 107 107 ? A -7.480 24.379 -13.056 1.000 1 A LEU 91.580 1
ATOM 1665 H H . LEU 107 107 ? A -3.411 23.207 -12.757 1.000 1 A LEU 91.580 1
ATOM 1666 H HA . LEU 107 107 ? A -5.055 25.666 -13.198 1.000 1 A LEU 91.580 1
ATOM 1667 H HB2 . LEU 107 107 ? A -5.859 25.175 -10.894 1.000 1 A LEU 91.580 1
ATOM 1668 H HB3 . LEU 107 107 ? A -4.851 23.720 -10.889 1.000 1 A LEU 91.580 1
ATOM 1669 H HG . LEU 107 107 ? A -6.185 22.714 -12.666 1.000 1 A LEU 91.580 1
ATOM 1670 H HD11 . LEU 107 107 ? A -8.243 22.387 -11.380 1.000 1 A LEU 91.580 1
ATOM 1671 H HD12 . LEU 107 107 ? A -7.895 23.845 -10.414 1.000 1 A LEU 91.580 1
ATOM 1672 H HD13 . LEU 107 107 ? A -6.835 22.422 -10.308 1.000 1 A LEU 91.580 1
ATOM 1673 H HD21 . LEU 107 107 ? A -8.335 23.779 -13.366 1.000 1 A LEU 91.580 1
ATOM 1674 H HD22 . LEU 107 107 ? A -6.915 24.655 -13.946 1.000 1 A LEU 91.580 1
ATOM 1675 H HD23 . LEU 107 107 ? A -7.825 25.284 -12.556 1.000 1 A LEU 91.580 1
ATOM 1676 N N . LEU 108 108 ? A -3.801 27.146 -11.439 1.000 1 A LEU 92.620 1
ATOM 1677 C CA . LEU 108 108 ? A -2.873 28.086 -10.776 1.000 1 A LEU 92.620 1
ATOM 1678 C C . LEU 108 108 ? A -2.177 27.511 -9.529 1.000 1 A LEU 92.620 1
ATOM 1679 O O . LEU 108 108 ? A -0.994 27.779 -9.301 1.000 1 A LEU 92.620 1
ATOM 1680 C CB . LEU 108 108 ? A -3.647 29.357 -10.385 1.000 1 A LEU 92.620 1
ATOM 1681 C CG . LEU 108 108 ? A -3.947 30.283 -11.571 1.000 1 A LEU 92.620 1
ATOM 1682 C CD1 . LEU 108 108 ? A -4.963 31.346 -11.153 1.000 1 A LEU 92.620 1
ATOM 1683 C CD2 . LEU 108 108 ? A -2.689 30.995 -12.063 1.000 1 A LEU 92.620 1
ATOM 1684 H H . LEU 108 108 ? A -4.729 27.469 -11.674 1.000 1 A LEU 92.620 1
ATOM 1685 H HA . LEU 108 108 ? A -2.080 28.345 -11.478 1.000 1 A LEU 92.620 1
ATOM 1686 H HB2 . LEU 108 108 ? A -3.069 29.918 -9.650 1.000 1 A LEU 92.620 1
ATOM 1687 H HB3 . LEU 108 108 ? A -4.583 29.061 -9.912 1.000 1 A LEU 92.620 1
ATOM 1688 H HG . LEU 108 108 ? A -4.350 29.701 -12.399 1.000 1 A LEU 92.620 1
ATOM 1689 H HD11 . LEU 108 108 ? A -5.875 30.851 -10.821 1.000 1 A LEU 92.620 1
ATOM 1690 H HD12 . LEU 108 108 ? A -5.223 31.954 -12.019 1.000 1 A LEU 92.620 1
ATOM 1691 H HD13 . LEU 108 108 ? A -4.562 31.969 -10.353 1.000 1 A LEU 92.620 1
ATOM 1692 H HD21 . LEU 108 108 ? A -2.973 31.692 -12.851 1.000 1 A LEU 92.620 1
ATOM 1693 H HD22 . LEU 108 108 ? A -2.213 31.539 -11.247 1.000 1 A LEU 92.620 1
ATOM 1694 H HD23 . LEU 108 108 ? A -1.982 30.275 -12.476 1.000 1 A LEU 92.620 1
ATOM 1695 N N . ASN 109 109 ? A -2.890 26.689 -8.752 1.000 1 A ASN 91.030 1
ATOM 1696 C CA . ASN 109 109 ? A -2.378 26.007 -7.559 1.000 1 A ASN 91.030 1
ATOM 1697 C C . ASN 109 109 ? A -1.382 24.875 -7.869 1.000 1 A ASN 91.030 1
ATOM 1698 O O . ASN 109 109 ? A -0.877 24.258 -6.942 1.000 1 A ASN 91.030 1
ATOM 1699 C CB . ASN 109 109 ? A -3.554 25.503 -6.697 1.000 1 A ASN 91.030 1
ATOM 1700 C CG . ASN 109 109 ? A -4.351 24.389 -7.354 1.000 1 A ASN 91.030 1
ATOM 1701 O OD1 . ASN 109 109 ? A -4.574 24.385 -8.549 1.000 1 A ASN 91.030 1
ATOM 1702 N ND2 . ASN 109 109 ? A -4.837 23.431 -6.603 1.000 1 A ASN 91.030 1
ATOM 1703 H H . ASN 109 109 ? A -3.813 26.426 -9.067 1.000 1 A ASN 91.030 1
ATOM 1704 H HA . ASN 109 109 ? A -1.823 26.736 -6.969 1.000 1 A ASN 91.030 1
ATOM 1705 H HB2 . ASN 109 109 ? A -3.151 25.134 -5.754 1.000 1 A ASN 91.030 1
ATOM 1706 H HB3 . ASN 109 109 ? A -4.231 26.327 -6.473 1.000 1 A ASN 91.030 1
ATOM 1707 H HD21 . ASN 109 109 ? A -4.584 23.371 -5.627 1.000 1 A ASN 91.030 1
ATOM 1708 H HD22 . ASN 109 109 ? A -5.320 22.684 -7.081 1.000 1 A ASN 91.030 1
ATOM 1709 N N . TYR 110 110 ? A -1.085 24.605 -9.143 1.000 1 A TYR 93.160 1
ATOM 1710 C CA . TYR 110 110 ? A -0.035 23.669 -9.562 1.000 1 A TYR 93.160 1
ATOM 1711 C C . TYR 110 110 ? A 1.327 24.362 -9.740 1.000 1 A TYR 93.160 1
ATOM 1712 O O . TYR 110 110 ? A 2.287 23.740 -10.195 1.000 1 A TYR 93.160 1
ATOM 1713 C CB . TYR 110 110 ? A -0.478 22.932 -10.834 1.000 1 A TYR 93.160 1
ATOM 1714 C CG . TYR 110 110 ? A -1.725 22.065 -10.752 1.000 1 A TYR 93.160 1
ATOM 1715 C CD1 . TYR 110 110 ? A -2.451 21.872 -9.554 1.000 1 A TYR 93.160 1
ATOM 1716 C CD2 . TYR 110 110 ? A -2.115 21.378 -11.915 1.000 1 A TYR 93.160 1
ATOM 1717 C CE1 . TYR 110 110 ? A -3.568 21.019 -9.527 1.000 1 A TYR 93.160 1
ATOM 1718 C CE2 . TYR 110 110 ? A -3.249 20.547 -11.902 1.000 1 A TYR 93.160 1
ATOM 1719 C CZ . TYR 110 110 ? A -3.974 20.368 -10.708 1.000 1 A TYR 93.160 1
ATOM 1720 O OH . TYR 110 110 ? A -5.045 19.539 -10.717 1.000 1 A TYR 93.160 1
ATOM 1721 H H . TYR 110 110 ? A -1.598 25.077 -9.873 1.000 1 A TYR 93.160 1
ATOM 1722 H HA . TYR 110 110 ? A 0.110 22.923 -8.781 1.000 1 A TYR 93.160 1
ATOM 1723 H HB2 . TYR 110 110 ? A -0.616 23.659 -11.635 1.000 1 A TYR 93.160 1
ATOM 1724 H HB3 . TYR 110 110 ? A 0.332 22.279 -11.158 1.000 1 A TYR 93.160 1
ATOM 1725 H HD1 . TYR 110 110 ? A -2.138 22.327 -8.626 1.000 1 A TYR 93.160 1
ATOM 1726 H HD2 . TYR 110 110 ? A -1.522 21.474 -12.813 1.000 1 A TYR 93.160 1
ATOM 1727 H HE1 . TYR 110 110 ? A -4.096 20.846 -8.601 1.000 1 A TYR 93.160 1
ATOM 1728 H HE2 . TYR 110 110 ? A -3.563 20.024 -12.792 1.000 1 A TYR 93.160 1
ATOM 1729 H HH . TYR 110 110 ? A -5.422 19.380 -9.848 1.000 1 A TYR 93.160 1
ATOM 1730 N N . THR 111 111 ? A 1.422 25.649 -9.390 1.000 1 A THR 94.040 1
ATOM 1731 C CA . THR 111 111 ? A 2.694 26.370 -9.254 1.000 1 A THR 94.040 1
ATOM 1732 C C . THR 111 111 ? A 3.508 25.785 -8.103 1.000 1 A THR 94.040 1
ATOM 1733 O O . THR 111 111 ? A 2.966 25.557 -7.025 1.000 1 A THR 94.040 1
ATOM 1734 C CB . THR 111 111 ? A 2.439 27.862 -9.003 1.000 1 A THR 94.040 1
ATOM 1735 O OG1 . THR 111 111 ? A 1.798 28.413 -10.132 1.000 1 A THR 94.040 1
ATOM 1736 C CG2 . THR 111 111 ? A 3.705 28.680 -8.743 1.000 1 A THR 94.040 1
ATOM 1737 H H . THR 111 111 ? A 0.588 26.098 -9.039 1.000 1 A THR 94.040 1
ATOM 1738 H HA . THR 111 111 ? A 3.262 26.261 -10.178 1.000 1 A THR 94.040 1
ATOM 1739 H HB . THR 111 111 ? A 1.778 27.975 -8.143 1.000 1 A THR 94.040 1
ATOM 1740 H HG1 . THR 111 111 ? A 0.856 28.311 -9.974 1.000 1 A THR 94.040 1
ATOM 1741 H HG21 . THR 111 111 ? A 3.470 29.744 -8.785 1.000 1 A THR 94.040 1
ATOM 1742 H HG22 . THR 111 111 ? A 4.474 28.445 -9.479 1.000 1 A THR 94.040 1
ATOM 1743 H HG23 . THR 111 111 ? A 4.090 28.452 -7.749 1.000 1 A THR 94.040 1
ATOM 1744 N N . GLY 112 112 ? A 4.800 25.552 -8.317 1.000 1 A GLY 92.200 1
ATOM 1745 C CA . GLY 112 112 ? A 5.703 25.000 -7.310 1.000 1 A GLY 92.200 1
ATOM 1746 C C . GLY 112 112 ? A 6.863 24.231 -7.933 1.000 1 A GLY 92.200 1
ATOM 1747 O O . GLY 112 112 ? A 7.153 24.357 -9.127 1.000 1 A GLY 92.200 1
ATOM 1748 H H . GLY 112 112 ? A 5.191 25.759 -9.225 1.000 1 A GLY 92.200 1
ATOM 1749 H HA2 . GLY 112 112 ? A 5.162 24.328 -6.644 1.000 1 A GLY 92.200 1
ATOM 1750 H HA3 . GLY 112 112 ? A 6.112 25.807 -6.703 1.000 1 A GLY 92.200 1
ATOM 1751 N N . PHE 113 113 ? A 7.527 23.421 -7.117 1.000 1 A PHE 91.290 1
ATOM 1752 C CA . PHE 113 113 ? A 8.677 22.630 -7.535 1.000 1 A PHE 91.290 1
ATOM 1753 C C . PHE 113 113 ? A 8.258 21.190 -7.786 1.000 1 A PHE 91.290 1
ATOM 1754 O O . PHE 113 113 ? A 7.622 20.563 -6.946 1.000 1 A PHE 91.290 1
ATOM 1755 C CB . PHE 113 113 ? A 9.802 22.720 -6.504 1.000 1 A PHE 91.290 1
ATOM 1756 C CG . PHE 113 113 ? A 10.280 24.134 -6.256 1.000 1 A PHE 91.290 1
ATOM 1757 C CD1 . PHE 113 113 ? A 11.376 24.644 -6.974 1.000 1 A PHE 91.290 1
ATOM 1758 C CD2 . PHE 113 113 ? A 9.624 24.944 -5.310 1.000 1 A PHE 91.290 1
ATOM 1759 C CE1 . PHE 113 113 ? A 11.837 25.948 -6.727 1.000 1 A PHE 91.290 1
ATOM 1760 C CE2 . PHE 113 113 ? A 10.062 26.260 -5.093 1.000 1 A PHE 91.290 1
ATOM 1761 C CZ . PHE 113 113 ? A 11.179 26.758 -5.786 1.000 1 A PHE 91.290 1
ATOM 1762 H H . PHE 113 113 ? A 7.184 23.295 -6.175 1.000 1 A PHE 91.290 1
ATOM 1763 H HA . PHE 113 113 ? A 9.069 23.039 -8.466 1.000 1 A PHE 91.290 1
ATOM 1764 H HB2 . PHE 113 113 ? A 10.641 22.117 -6.849 1.000 1 A PHE 91.290 1
ATOM 1765 H HB3 . PHE 113 113 ? A 9.462 22.292 -5.561 1.000 1 A PHE 91.290 1
ATOM 1766 H HD1 . PHE 113 113 ? A 11.888 24.018 -7.689 1.000 1 A PHE 91.290 1
ATOM 1767 H HD2 . PHE 113 113 ? A 8.789 24.553 -4.747 1.000 1 A PHE 91.290 1
ATOM 1768 H HE1 . PHE 113 113 ? A 12.721 26.314 -7.229 1.000 1 A PHE 91.290 1
ATOM 1769 H HE2 . PHE 113 113 ? A 9.557 26.882 -4.369 1.000 1 A PHE 91.290 1
ATOM 1770 H HZ . PHE 113 113 ? A 11.549 27.749 -5.570 1.000 1 A PHE 91.290 1
ATOM 1771 N N . TYR 114 114 ? A 8.647 20.658 -8.936 1.000 1 A TYR 92.000 1
ATOM 1772 C CA . TYR 114 114 ? A 8.457 19.257 -9.283 1.000 1 A TYR 92.000 1
ATOM 1773 C C . TYR 114 114 ? A 9.818 18.589 -9.291 1.000 1 A TYR 92.000 1
ATOM 1774 O O . TYR 114 114 ? A 10.773 19.131 -9.852 1.000 1 A TYR 92.000 1
ATOM 1775 C CB . TYR 114 114 ? A 7.763 19.124 -10.638 1.000 1 A TYR 92.000 1
ATOM 1776 C CG . TYR 114 114 ? A 6.328 19.606 -10.637 1.000 1 A TYR 92.000 1
ATOM 1777 C CD1 . TYR 114 114 ? A 5.266 18.680 -10.622 1.000 1 A TYR 92.000 1
ATOM 1778 C CD2 . TYR 114 114 ? A 6.056 20.987 -10.629 1.000 1 A TYR 92.000 1
ATOM 1779 C CE1 . TYR 114 114 ? A 3.934 19.138 -10.606 1.000 1 A TYR 92.000 1
ATOM 1780 C CE2 . TYR 114 114 ? A 4.729 21.444 -10.592 1.000 1 A TYR 92.000 1
ATOM 1781 C CZ . TYR 114 114 ? A 3.668 20.522 -10.588 1.000 1 A TYR 92.000 1
ATOM 1782 O OH . TYR 114 114 ? A 2.396 20.982 -10.552 1.000 1 A TYR 92.000 1
ATOM 1783 H H . TYR 114 114 ? A 9.207 21.225 -9.557 1.000 1 A TYR 92.000 1
ATOM 1784 H HA . TYR 114 114 ? A 7.834 18.764 -8.537 1.000 1 A TYR 92.000 1
ATOM 1785 H HB2 . TYR 114 114 ? A 8.326 19.693 -11.378 1.000 1 A TYR 92.000 1
ATOM 1786 H HB3 . TYR 114 114 ? A 7.782 18.076 -10.937 1.000 1 A TYR 92.000 1
ATOM 1787 H HD1 . TYR 114 114 ? A 5.469 17.619 -10.611 1.000 1 A TYR 92.000 1
ATOM 1788 H HD2 . TYR 114 114 ? A 6.865 21.703 -10.614 1.000 1 A TYR 92.000 1
ATOM 1789 H HE1 . TYR 114 114 ? A 3.107 18.444 -10.586 1.000 1 A TYR 92.000 1
ATOM 1790 H HE2 . TYR 114 114 ? A 4.513 22.501 -10.532 1.000 1 A TYR 92.000 1
ATOM 1791 H HH . TYR 114 114 ? A 2.384 21.937 -10.447 1.000 1 A TYR 92.000 1
ATOM 1792 N N . VAL 115 115 ? A 9.900 17.415 -8.682 1.000 1 A VAL 89.850 1
ATOM 1793 C CA . VAL 115 115 ? A 11.125 16.633 -8.586 1.000 1 A VAL 89.850 1
ATOM 1794 C C . VAL 115 115 ? A 10.831 15.205 -9.004 1.000 1 A VAL 89.850 1
ATOM 1795 O O . VAL 115 115 ? A 9.875 14.600 -8.531 1.000 1 A VAL 89.850 1
ATOM 1796 C CB . VAL 115 115 ? A 11.727 16.696 -7.172 1.000 1 A VAL 89.850 1
ATOM 1797 C CG1 . VAL 115 115 ? A 13.082 15.988 -7.144 1.000 1 A VAL 89.850 1
ATOM 1798 C CG2 . VAL 115 115 ? A 11.993 18.144 -6.743 1.000 1 A VAL 89.850 1
ATOM 1799 H H . VAL 115 115 ? A 9.084 17.056 -8.208 1.000 1 A VAL 89.850 1
ATOM 1800 H HA . VAL 115 115 ? A 11.859 17.048 -9.277 1.000 1 A VAL 89.850 1
ATOM 1801 H HB . VAL 115 115 ? A 11.054 16.223 -6.458 1.000 1 A VAL 89.850 1
ATOM 1802 H HG11 . VAL 115 115 ? A 13.736 16.401 -7.912 1.000 1 A VAL 89.850 1
ATOM 1803 H HG12 . VAL 115 115 ? A 12.950 14.918 -7.303 1.000 1 A VAL 89.850 1
ATOM 1804 H HG13 . VAL 115 115 ? A 13.543 16.131 -6.167 1.000 1 A VAL 89.850 1
ATOM 1805 H HG21 . VAL 115 115 ? A 12.661 18.605 -7.471 1.000 1 A VAL 89.850 1
ATOM 1806 H HG22 . VAL 115 115 ? A 11.060 18.704 -6.684 1.000 1 A VAL 89.850 1
ATOM 1807 H HG23 . VAL 115 115 ? A 12.463 18.163 -5.760 1.000 1 A VAL 89.850 1
ATOM 1808 N N . CYS 116 116 ? A 11.662 14.666 -9.888 1.000 1 A CYS 91.380 1
ATOM 1809 C CA . CYS 116 116 ? A 11.675 13.248 -10.216 1.000 1 A CYS 91.380 1
ATOM 1810 C C . CYS 116 116 ? A 12.945 12.635 -9.628 1.000 1 A CYS 91.380 1
ATOM 1811 O O . CYS 116 116 ? A 14.051 12.926 -10.097 1.000 1 A CYS 91.380 1
ATOM 1812 C CB . CYS 116 116 ? A 11.553 13.080 -11.732 1.000 1 A CYS 91.380 1
ATOM 1813 S SG . CYS 116 116 ? A 11.420 11.318 -12.135 1.000 1 A CYS 91.380 1
ATOM 1814 H H . CYS 116 116 ? A 12.430 15.234 -10.214 1.000 1 A CYS 91.380 1
ATOM 1815 H HA . CYS 116 116 ? A 10.815 12.752 -9.767 1.000 1 A CYS 91.380 1
ATOM 1816 H HB2 . CYS 116 116 ? A 12.422 13.509 -12.232 1.000 1 A CYS 91.380 1
ATOM 1817 H HB3 . CYS 116 116 ? A 10.652 13.592 -12.071 1.000 1 A CYS 91.380 1
ATOM 1818 H HG . CYS 116 116 ? A 10.578 11.448 -13.163 1.000 1 A CYS 91.380 1
ATOM 1819 N N . HIS 117 117 ? A 12.791 11.818 -8.588 1.000 1 A HIS 88.090 1
ATOM 1820 C CA . HIS 117 117 ? A 13.865 11.011 -8.018 1.000 1 A HIS 88.090 1
ATOM 1821 C C . HIS 117 117 ? A 13.866 9.634 -8.667 1.000 1 A HIS 88.090 1
ATOM 1822 O O . HIS 117 117 ? A 12.816 9.031 -8.837 1.000 1 A HIS 88.090 1
ATOM 1823 C CB . HIS 117 117 ? A 13.688 10.880 -6.504 1.000 1 A HIS 88.090 1
ATOM 1824 C CG . HIS 117 117 ? A 13.877 12.178 -5.772 1.000 1 A HIS 88.090 1
ATOM 1825 N ND1 . HIS 117 117 ? A 15.042 12.907 -5.679 1.000 1 A HIS 88.090 1
ATOM 1826 C CD2 . HIS 117 117 ? A 12.921 12.845 -5.058 1.000 1 A HIS 88.090 1
ATOM 1827 C CE1 . HIS 117 117 ? A 14.792 13.979 -4.913 1.000 1 A HIS 88.090 1
ATOM 1828 N NE2 . HIS 117 117 ? A 13.515 13.987 -4.513 1.000 1 A HIS 88.090 1
ATOM 1829 H H . HIS 117 117 ? A 11.850 11.602 -8.294 1.000 1 A HIS 88.090 1
ATOM 1830 H HA . HIS 117 117 ? A 14.827 11.486 -8.214 1.000 1 A HIS 88.090 1
ATOM 1831 H HB2 . HIS 117 117 ? A 14.417 10.167 -6.120 1.000 1 A HIS 88.090 1
ATOM 1832 H HB3 . HIS 117 117 ? A 12.694 10.487 -6.291 1.000 1 A HIS 88.090 1
ATOM 1833 H HD1 . HIS 117 117 ? A 15.916 12.728 -6.154 1.000 1 A HIS 88.090 1
ATOM 1834 H HD2 . HIS 117 117 ? A 11.895 12.531 -4.939 1.000 1 A HIS 88.090 1
ATOM 1835 H HE1 . HIS 117 117 ? A 15.506 14.753 -4.675 1.000 1 A HIS 88.090 1
ATOM 1836 N N . MET 118 118 ? A 15.038 9.110 -9.015 1.000 1 A MET 89.650 1
ATOM 1837 C CA . MET 118 118 ? A 15.176 7.779 -9.605 1.000 1 A MET 89.650 1
ATOM 1838 C C . MET 118 118 ? A 16.419 7.070 -9.084 1.000 1 A MET 89.650 1
ATOM 1839 O O . MET 118 118 ? A 17.482 7.674 -8.929 1.000 1 A MET 89.650 1
ATOM 1840 C CB . MET 118 118 ? A 15.239 7.877 -11.133 1.000 1 A MET 89.650 1
ATOM 1841 C CG . MET 118 118 ? A 13.894 8.267 -11.756 1.000 1 A MET 89.650 1
ATOM 1842 S SD . MET 118 118 ? A 13.987 8.525 -13.540 1.000 1 A MET 89.650 1
ATOM 1843 C CE . MET 118 118 ? A 14.730 10.164 -13.472 1.000 1 A MET 89.650 1
ATOM 1844 H H . MET 118 118 ? A 15.872 9.672 -8.925 1.000 1 A MET 89.650 1
ATOM 1845 H HA . MET 118 118 ? A 14.314 7.167 -9.339 1.000 1 A MET 89.650 1
ATOM 1846 H HB2 . MET 118 118 ? A 15.530 6.909 -11.541 1.000 1 A MET 89.650 1
ATOM 1847 H HB3 . MET 118 118 ? A 16.006 8.602 -11.406 1.000 1 A MET 89.650 1
ATOM 1848 H HG2 . MET 118 118 ? A 13.172 7.475 -11.557 1.000 1 A MET 89.650 1
ATOM 1849 H HG3 . MET 118 118 ? A 13.521 9.185 -11.301 1.000 1 A MET 89.650 1
ATOM 1850 H HE1 . MET 118 118 ? A 15.674 10.126 -12.929 1.000 1 A MET 89.650 1
ATOM 1851 H HE2 . MET 118 118 ? A 14.907 10.512 -14.489 1.000 1 A MET 89.650 1
ATOM 1852 H HE3 . MET 118 118 ? A 14.052 10.853 -12.968 1.000 1 A MET 89.650 1
ATOM 1853 N N . VAL 119 119 ? A 16.290 5.764 -8.882 1.000 1 A VAL 86.260 1
ATOM 1854 C CA . VAL 119 119 ? A 17.371 4.819 -8.621 1.000 1 A VAL 86.260 1
ATOM 1855 C C . VAL 119 119 ? A 17.527 3.946 -9.853 1.000 1 A VAL 86.260 1
ATOM 1856 O O . VAL 119 119 ? A 16.588 3.271 -10.283 1.000 1 A VAL 86.260 1
ATOM 1857 C CB . VAL 119 119 ? A 17.090 3.942 -7.390 1.000 1 A VAL 86.260 1
ATOM 1858 C CG1 . VAL 119 119 ? A 18.324 3.106 -7.029 1.000 1 A VAL 86.260 1
ATOM 1859 C CG2 . VAL 119 119 ? A 16.699 4.780 -6.169 1.000 1 A VAL 86.260 1
ATOM 1860 H H . VAL 119 119 ? A 15.376 5.363 -9.036 1.000 1 A VAL 86.260 1
ATOM 1861 H HA . VAL 119 119 ? A 18.298 5.366 -8.446 1.000 1 A VAL 86.260 1
ATOM 1862 H HB . VAL 119 119 ? A 16.270 3.262 -7.620 1.000 1 A VAL 86.260 1
ATOM 1863 H HG11 . VAL 119 119 ? A 18.109 2.495 -6.153 1.000 1 A VAL 86.260 1
ATOM 1864 H HG12 . VAL 119 119 ? A 19.169 3.758 -6.809 1.000 1 A VAL 86.260 1
ATOM 1865 H HG13 . VAL 119 119 ? A 18.584 2.438 -7.851 1.000 1 A VAL 86.260 1
ATOM 1866 H HG21 . VAL 119 119 ? A 15.745 5.277 -6.344 1.000 1 A VAL 86.260 1
ATOM 1867 H HG22 . VAL 119 119 ? A 17.466 5.533 -5.984 1.000 1 A VAL 86.260 1
ATOM 1868 H HG23 . VAL 119 119 ? A 16.591 4.139 -5.295 1.000 1 A VAL 86.260 1
ATOM 1869 N N . LEU 120 120 ? A 18.725 3.964 -10.423 1.000 1 A LEU 85.890 1
ATOM 1870 C CA . LEU 120 120 ? A 19.061 3.148 -11.578 1.000 1 A LEU 85.890 1
ATOM 1871 C C . LEU 120 120 ? A 19.572 1.758 -11.162 1.000 1 A LEU 85.890 1
ATOM 1872 O O . LEU 120 120 ? A 20.010 1.554 -10.029 1.000 1 A LEU 85.890 1
ATOM 1873 C CB . LEU 120 120 ? A 20.062 3.908 -12.463 1.000 1 A LEU 85.890 1
ATOM 1874 C CG . LEU 120 120 ? A 19.621 5.305 -12.937 1.000 1 A LEU 85.890 1
ATOM 1875 C CD1 . LEU 120 120 ? A 20.683 5.857 -13.894 1.000 1 A LEU 85.890 1
ATOM 1876 C CD2 . LEU 120 120 ? A 18.274 5.317 -13.655 1.000 1 A LEU 85.890 1
ATOM 1877 H H . LEU 120 120 ? A 19.439 4.562 -10.031 1.000 1 A LEU 85.890 1
ATOM 1878 H HA . LEU 120 120 ? A 18.145 2.993 -12.147 1.000 1 A LEU 85.890 1
ATOM 1879 H HB2 . LEU 120 120 ? A 20.287 3.295 -13.335 1.000 1 A LEU 85.890 1
ATOM 1880 H HB3 . LEU 120 120 ? A 20.976 4.039 -11.883 1.000 1 A LEU 85.890 1
ATOM 1881 H HG . LEU 120 120 ? A 19.556 5.975 -12.080 1.000 1 A LEU 85.890 1
ATOM 1882 H HD11 . LEU 120 120 ? A 21.640 5.917 -13.376 1.000 1 A LEU 85.890 1
ATOM 1883 H HD12 . LEU 120 120 ? A 20.385 6.847 -14.238 1.000 1 A LEU 85.890 1
ATOM 1884 H HD13 . LEU 120 120 ? A 20.774 5.199 -14.758 1.000 1 A LEU 85.890 1
ATOM 1885 H HD21 . LEU 120 120 ? A 18.297 4.648 -14.515 1.000 1 A LEU 85.890 1
ATOM 1886 H HD22 . LEU 120 120 ? A 18.046 6.331 -13.986 1.000 1 A LEU 85.890 1
ATOM 1887 H HD23 . LEU 120 120 ? A 17.483 4.999 -12.976 1.000 1 A LEU 85.890 1
ATOM 1888 N N . THR 121 121 ? A 19.598 0.811 -12.097 1.000 1 A THR 86.500 1
ATOM 1889 C CA . THR 121 121 ? A 20.036 -0.589 -11.916 1.000 1 A THR 86.500 1
ATOM 1890 C C . THR 121 121 ? A 21.491 -0.738 -11.464 1.000 1 A THR 86.500 1
ATOM 1891 O O . THR 121 121 ? A 21.891 -1.791 -10.975 1.000 1 A THR 86.500 1
ATOM 1892 C CB . THR 121 121 ? A 19.842 -1.383 -13.218 1.000 1 A THR 86.500 1
ATOM 1893 O OG1 . THR 121 121 ? A 20.416 -0.703 -14.316 1.000 1 A THR 86.500 1
ATOM 1894 C CG2 . THR 121 121 ? A 18.368 -1.616 -13.546 1.000 1 A THR 86.500 1
ATOM 1895 H H . THR 121 121 ? A 19.188 1.044 -12.991 1.000 1 A THR 86.500 1
ATOM 1896 H HA . THR 121 121 ? A 19.421 -1.054 -11.146 1.000 1 A THR 86.500 1
ATOM 1897 H HB . THR 121 121 ? A 20.320 -2.357 -13.121 1.000 1 A THR 86.500 1
ATOM 1898 H HG1 . THR 121 121 ? A 19.939 -1.010 -15.090 1.000 1 A THR 86.500 1
ATOM 1899 H HG21 . THR 121 121 ? A 17.911 -2.213 -12.756 1.000 1 A THR 86.500 1
ATOM 1900 H HG22 . THR 121 121 ? A 18.268 -2.153 -14.489 1.000 1 A THR 86.500 1
ATOM 1901 H HG23 . THR 121 121 ? A 17.824 -0.674 -13.609 1.000 1 A THR 86.500 1
ATOM 1902 N N . ASN 122 122 ? A 22.293 0.322 -11.581 1.000 1 A ASN 84.030 1
ATOM 1903 C CA . ASN 122 122 ? A 23.658 0.421 -11.059 1.000 1 A ASN 84.030 1
ATOM 1904 C C . ASN 122 122 ? A 23.736 1.106 -9.675 1.000 1 A ASN 84.030 1
ATOM 1905 O O . ASN 122 122 ? A 24.805 1.584 -9.295 1.000 1 A ASN 84.030 1
ATOM 1906 C CB . ASN 122 122 ? A 24.536 1.107 -12.123 1.000 1 A ASN 84.030 1
ATOM 1907 C CG . ASN 122 122 ? A 24.132 2.544 -12.396 1.000 1 A ASN 84.030 1
ATOM 1908 O OD1 . ASN 122 122 ? A 23.194 3.083 -11.842 1.000 1 A ASN 84.030 1
ATOM 1909 N ND2 . ASN 122 122 ? A 24.804 3.217 -13.299 1.000 1 A ASN 84.030 1
ATOM 1910 H H . ASN 122 122 ? A 21.877 1.159 -11.962 1.000 1 A ASN 84.030 1
ATOM 1911 H HA . ASN 122 122 ? A 24.041 -0.589 -10.913 1.000 1 A ASN 84.030 1
ATOM 1912 H HB2 . ASN 122 122 ? A 24.469 0.545 -13.054 1.000 1 A ASN 84.030 1
ATOM 1913 H HB3 . ASN 122 122 ? A 25.574 1.099 -11.789 1.000 1 A ASN 84.030 1
ATOM 1914 H HD21 . ASN 122 122 ? A 25.527 2.750 -13.828 1.000 1 A ASN 84.030 1
ATOM 1915 H HD22 . ASN 122 122 ? A 24.387 4.094 -13.576 1.000 1 A ASN 84.030 1
ATOM 1916 N N . ASN 123 123 ? A 22.615 1.199 -8.951 1.000 1 A ASN 76.480 1
ATOM 1917 C CA . ASN 123 123 ? A 22.438 1.924 -7.685 1.000 1 A ASN 76.480 1
ATOM 1918 C C . ASN 123 123 ? A 22.796 3.421 -7.749 1.000 1 A ASN 76.480 1
ATOM 1919 O O . ASN 123 123 ? A 23.020 4.059 -6.718 1.000 1 A ASN 76.480 1
ATOM 1920 C CB . ASN 123 123 ? A 23.137 1.175 -6.534 1.000 1 A ASN 76.480 1
ATOM 1921 C CG . ASN 123 123 ? A 22.588 -0.218 -6.301 1.000 1 A ASN 76.480 1
ATOM 1922 O OD1 . ASN 123 123 ? A 21.473 -0.557 -6.649 1.000 1 A ASN 76.480 1
ATOM 1923 N ND2 . ASN 123 123 ? A 23.354 -1.081 -5.677 1.000 1 A ASN 76.480 1
ATOM 1924 H H . ASN 123 123 ? A 21.770 0.812 -9.347 1.000 1 A ASN 76.480 1
ATOM 1925 H HA . ASN 123 123 ? A 21.369 1.907 -7.471 1.000 1 A ASN 76.480 1
ATOM 1926 H HB2 . ASN 123 123 ? A 22.998 1.731 -5.606 1.000 1 A ASN 76.480 1
ATOM 1927 H HB3 . ASN 123 123 ? A 24.206 1.116 -6.736 1.000 1 A ASN 76.480 1
ATOM 1928 H HD21 . ASN 123 123 ? A 24.270 -0.811 -5.347 1.000 1 A ASN 76.480 1
ATOM 1929 H HD22 . ASN 123 123 ? A 22.937 -1.987 -5.519 1.000 1 A ASN 76.480 1
ATOM 1930 N N . LYS 124 124 ? A 22.857 4.013 -8.948 1.000 1 A LYS 81.790 1
ATOM 1931 C CA . LYS 124 124 ? A 23.042 5.455 -9.107 1.000 1 A LYS 81.790 1
ATOM 1932 C C . LYS 124 124 ? A 21.714 6.167 -8.881 1.000 1 A LYS 81.790 1
ATOM 1933 O O . LYS 124 124 ? A 20.737 5.902 -9.578 1.000 1 A LYS 81.790 1
ATOM 1934 C CB . LYS 124 124 ? A 23.624 5.765 -10.490 1.000 1 A LYS 81.790 1
ATOM 1935 C CG . LYS 124 124 ? A 23.976 7.247 -10.646 1.000 1 A LYS 81.790 1
ATOM 1936 C CD . LYS 124 124 ? A 24.488 7.531 -12.060 1.000 1 A LYS 81.790 1
ATOM 1937 C CE . LYS 124 124 ? A 24.741 9.034 -12.195 1.000 1 A LYS 81.790 1
ATOM 1938 N NZ . LYS 124 124 ? A 25.079 9.404 -13.590 1.000 1 A LYS 81.790 1
ATOM 1939 H H . LYS 124 124 ? A 22.679 3.454 -9.770 1.000 1 A LYS 81.790 1
ATOM 1940 H HA . LYS 124 124 ? A 23.749 5.794 -8.350 1.000 1 A LYS 81.790 1
ATOM 1941 H HB2 . LYS 124 124 ? A 22.887 5.502 -11.249 1.000 1 A LYS 81.790 1
ATOM 1942 H HB3 . LYS 124 124 ? A 24.523 5.168 -10.641 1.000 1 A LYS 81.790 1
ATOM 1943 H HG2 . LYS 124 124 ? A 23.084 7.851 -10.478 1.000 1 A LYS 81.790 1
ATOM 1944 H HG3 . LYS 124 124 ? A 24.737 7.522 -9.916 1.000 1 A LYS 81.790 1
ATOM 1945 H HD2 . LYS 124 124 ? A 23.729 7.220 -12.778 1.000 1 A LYS 81.790 1
ATOM 1946 H HD3 . LYS 124 124 ? A 25.408 6.973 -12.236 1.000 1 A LYS 81.790 1
ATOM 1947 H HE2 . LYS 124 124 ? A 23.840 9.559 -11.879 1.000 1 A LYS 81.790 1
ATOM 1948 H HE3 . LYS 124 124 ? A 25.541 9.320 -11.512 1.000 1 A LYS 81.790 1
ATOM 1949 H HZ1 . LYS 124 124 ? A 25.915 8.925 -13.895 1.000 1 A LYS 81.790 1
ATOM 1950 H HZ2 . LYS 124 124 ? A 24.315 9.157 -14.203 1.000 1 A LYS 81.790 1
ATOM 1951 H HZ3 . LYS 124 124 ? A 25.222 10.401 -13.658 1.000 1 A LYS 81.790 1
ATOM 1952 N N . TYR 125 125 ? A 21.721 7.132 -7.973 1.000 1 A TYR 84.120 1
ATOM 1953 C CA . TYR 125 125 ? A 20.630 8.083 -7.809 1.000 1 A TYR 84.120 1
ATOM 1954 C C . TYR 125 125 ? A 20.725 9.176 -8.876 1.000 1 A TYR 84.120 1
ATOM 1955 O O . TYR 125 125 ? A 21.800 9.732 -9.122 1.000 1 A TYR 84.120 1
ATOM 1956 C CB . TYR 125 125 ? A 20.651 8.665 -6.392 1.000 1 A TYR 84.120 1
ATOM 1957 C CG . TYR 125 125 ? A 20.430 7.620 -5.315 1.000 1 A TYR 84.120 1
ATOM 1958 C CD1 . TYR 125 125 ? A 19.133 7.387 -4.820 1.000 1 A TYR 84.120 1
ATOM 1959 C CD2 . TYR 125 125 ? A 21.512 6.855 -4.833 1.000 1 A TYR 84.120 1
ATOM 1960 C CE1 . TYR 125 125 ? A 18.914 6.395 -3.844 1.000 1 A TYR 84.120 1
ATOM 1961 C CE2 . TYR 125 125 ? A 21.293 5.852 -3.871 1.000 1 A TYR 84.120 1
ATOM 1962 C CZ . TYR 125 125 ? A 19.996 5.620 -3.373 1.000 1 A TYR 84.120 1
ATOM 1963 O OH . TYR 125 125 ? A 19.800 4.651 -2.442 1.000 1 A TYR 84.120 1
ATOM 1964 H H . TYR 125 125 ? A 22.544 7.252 -7.400 1.000 1 A TYR 84.120 1
ATOM 1965 H HA . TYR 125 125 ? A 19.686 7.553 -7.932 1.000 1 A TYR 84.120 1
ATOM 1966 H HB2 . TYR 125 125 ? A 19.867 9.418 -6.313 1.000 1 A TYR 84.120 1
ATOM 1967 H HB3 . TYR 125 125 ? A 21.603 9.165 -6.219 1.000 1 A TYR 84.120 1
ATOM 1968 H HD1 . TYR 125 125 ? A 18.298 7.962 -5.192 1.000 1 A TYR 84.120 1
ATOM 1969 H HD2 . TYR 125 125 ? A 22.511 7.019 -5.207 1.000 1 A TYR 84.120 1
ATOM 1970 H HE1 . TYR 125 125 ? A 17.917 6.221 -3.467 1.000 1 A TYR 84.120 1
ATOM 1971 H HE2 . TYR 125 125 ? A 22.111 5.243 -3.513 1.000 1 A TYR 84.120 1
ATOM 1972 H HH . TYR 125 125 ? A 18.878 4.576 -2.183 1.000 1 A TYR 84.120 1
ATOM 1973 N N . VAL 126 126 ? A 19.599 9.495 -9.504 1.000 1 A VAL 86.370 1
ATOM 1974 C CA . VAL 126 126 ? A 19.447 10.628 -10.420 1.000 1 A VAL 86.370 1
ATOM 1975 C C . VAL 126 126 ? A 18.242 11.439 -9.964 1.000 1 A VAL 86.370 1
ATOM 1976 O O . VAL 126 126 ? A 17.231 10.883 -9.548 1.000 1 A VAL 86.370 1
ATOM 1977 C CB . VAL 126 126 ? A 19.317 10.179 -11.889 1.000 1 A VAL 86.370 1
ATOM 1978 C CG1 . VAL 126 126 ? A 19.402 11.390 -12.825 1.000 1 A VAL 86.370 1
ATOM 1979 C CG2 . VAL 126 126 ? A 20.449 9.225 -12.300 1.000 1 A VAL 86.370 1
ATOM 1980 H H . VAL 126 126 ? A 18.767 8.969 -9.277 1.000 1 A VAL 86.370 1
ATOM 1981 H HA . VAL 126 126 ? A 20.328 11.265 -10.341 1.000 1 A VAL 86.370 1
ATOM 1982 H HB . VAL 126 126 ? A 18.361 9.676 -12.039 1.000 1 A VAL 86.370 1
ATOM 1983 H HG11 . VAL 126 126 ? A 18.591 12.089 -12.616 1.000 1 A VAL 86.370 1
ATOM 1984 H HG12 . VAL 126 126 ? A 20.353 11.907 -12.696 1.000 1 A VAL 86.370 1
ATOM 1985 H HG13 . VAL 126 126 ? A 19.312 11.065 -13.861 1.000 1 A VAL 86.370 1
ATOM 1986 H HG21 . VAL 126 126 ? A 21.415 9.675 -12.071 1.000 1 A VAL 86.370 1
ATOM 1987 H HG22 . VAL 126 126 ? A 20.379 9.015 -13.367 1.000 1 A VAL 86.370 1
ATOM 1988 H HG23 . VAL 126 126 ? A 20.350 8.284 -11.759 1.000 1 A VAL 86.370 1
ATOM 1989 N N . THR 127 127 ? A 18.360 12.762 -9.984 1.000 1 A THR 86.590 1
ATOM 1990 C CA . THR 127 127 ? A 17.277 13.678 -9.617 1.000 1 A THR 86.590 1
ATOM 1991 C C . THR 127 127 ? A 17.129 14.730 -10.706 1.000 1 A THR 86.590 1
ATOM 1992 O O . THR 127 127 ? A 18.117 15.339 -11.107 1.000 1 A THR 86.590 1
ATOM 1993 C CB . THR 127 127 ? A 17.541 14.317 -8.247 1.000 1 A THR 86.590 1
ATOM 1994 O OG1 . THR 127 127 ? A 17.603 13.294 -7.275 1.000 1 A THR 86.590 1
ATOM 1995 C CG2 . THR 127 127 ? A 16.432 15.269 -7.815 1.000 1 A THR 86.590 1
ATOM 1996 H H . THR 127 127 ? A 19.198 13.181 -10.364 1.000 1 A THR 86.590 1
ATOM 1997 H HA . THR 127 127 ? A 16.338 13.130 -9.545 1.000 1 A THR 86.590 1
ATOM 1998 H HB . THR 127 127 ? A 18.491 14.850 -8.269 1.000 1 A THR 86.590 1
ATOM 1999 H HG1 . THR 127 127 ? A 17.924 12.509 -7.724 1.000 1 A THR 86.590 1
ATOM 2000 H HG21 . THR 127 127 ? A 16.411 16.146 -8.462 1.000 1 A THR 86.590 1
ATOM 2001 H HG22 . THR 127 127 ? A 16.607 15.598 -6.791 1.000 1 A THR 86.590 1
ATOM 2002 H HG23 . THR 127 127 ? A 15.472 14.754 -7.871 1.000 1 A THR 86.590 1
ATOM 2003 N N . TYR 128 128 ? A 15.902 14.935 -11.174 1.000 1 A TYR 88.860 1
ATOM 2004 C CA . TYR 128 128 ? A 15.531 16.013 -12.091 1.000 1 A TYR 88.860 1
ATOM 2005 C C . TYR 128 128 ? A 14.595 16.974 -11.364 1.000 1 A TYR 88.860 1
ATOM 2006 O O . TYR 128 128 ? A 13.744 16.525 -10.600 1.000 1 A TYR 88.860 1
ATOM 2007 C CB . TYR 128 128 ? A 14.851 15.452 -13.343 1.000 1 A TYR 88.860 1
ATOM 2008 C CG . TYR 128 128 ? A 15.713 14.551 -14.199 1.000 1 A TYR 88.860 1
ATOM 2009 C CD1 . TYR 128 128 ? A 16.330 15.053 -15.363 1.000 1 A TYR 88.860 1
ATOM 2010 C CD2 . TYR 128 128 ? A 15.907 13.212 -13.822 1.000 1 A TYR 88.860 1
ATOM 2011 C CE1 . TYR 128 128 ? A 17.157 14.221 -16.144 1.000 1 A TYR 88.860 1
ATOM 2012 C CE2 . TYR 128 128 ? A 16.756 12.392 -14.585 1.000 1 A TYR 88.860 1
ATOM 2013 C CZ . TYR 128 128 ? A 17.382 12.889 -15.740 1.000 1 A TYR 88.860 1
ATOM 2014 O OH . TYR 128 128 ? A 18.208 12.070 -16.439 1.000 1 A TYR 88.860 1
ATOM 2015 H H . TYR 128 128 ? A 15.149 14.383 -10.789 1.000 1 A TYR 88.860 1
ATOM 2016 H HA . TYR 128 128 ? A 16.420 16.562 -12.400 1.000 1 A TYR 88.860 1
ATOM 2017 H HB2 . TYR 128 128 ? A 14.524 16.294 -13.952 1.000 1 A TYR 88.860 1
ATOM 2018 H HB3 . TYR 128 128 ? A 13.967 14.893 -13.035 1.000 1 A TYR 88.860 1
ATOM 2019 H HD1 . TYR 128 128 ? A 16.172 16.081 -15.653 1.000 1 A TYR 88.860 1
ATOM 2020 H HD2 . TYR 128 128 ? A 15.433 12.831 -12.930 1.000 1 A TYR 88.860 1
ATOM 2021 H HE1 . TYR 128 128 ? A 17.640 14.610 -17.028 1.000 1 A TYR 88.860 1
ATOM 2022 H HE2 . TYR 128 128 ? A 16.959 11.375 -14.286 1.000 1 A TYR 88.860 1
ATOM 2023 H HH . TYR 128 128 ? A 18.461 12.402 -17.304 1.000 1 A TYR 88.860 1
ATOM 2024 N N . GLY 129 129 ? A 14.747 18.278 -11.596 1.000 1 A GLY 89.190 1
ATOM 2025 C CA . GLY 129 129 ? A 13.961 19.310 -10.922 1.000 1 A GLY 89.190 1
ATOM 2026 C C . GLY 129 129 ? A 13.472 20.395 -11.877 1.000 1 A GLY 89.190 1
ATOM 2027 O O . GLY 129 129 ? A 14.225 20.879 -12.727 1.000 1 A GLY 89.190 1
ATOM 2028 H H . GLY 129 129 ? A 15.436 18.584 -12.268 1.000 1 A GLY 89.190 1
ATOM 2029 H HA2 . GLY 129 129 ? A 14.568 19.781 -10.149 1.000 1 A GLY 89.190 1
ATOM 2030 H HA3 . GLY 129 129 ? A 13.099 18.857 -10.433 1.000 1 A GLY 89.190 1
ATOM 2031 N N . TRP 130 130 ? A 12.227 20.828 -11.693 1.000 1 A TRP 91.990 1
ATOM 2032 C CA . TRP 130 130 ? A 11.609 21.939 -12.418 1.000 1 A TRP 91.990 1
ATOM 2033 C C . TRP 130 130 ? A 10.944 22.912 -11.447 1.000 1 A TRP 91.990 1
ATOM 2034 O O . TRP 130 130 ? A 10.238 22.488 -10.536 1.000 1 A TRP 91.990 1
ATOM 2035 C CB . TRP 130 130 ? A 10.582 21.418 -13.429 1.000 1 A TRP 91.990 1
ATOM 2036 C CG . TRP 130 130 ? A 11.105 20.395 -14.386 1.000 1 A TRP 91.990 1
ATOM 2037 C CD1 . TRP 130 130 ? A 11.615 20.636 -15.613 1.000 1 A TRP 91.990 1
ATOM 2038 C CD2 . TRP 130 130 ? A 11.252 18.962 -14.169 1.000 1 A TRP 91.990 1
ATOM 2039 N NE1 . TRP 130 130 ? A 12.027 19.449 -16.188 1.000 1 A TRP 91.990 1
ATOM 2040 C CE2 . TRP 130 130 ? A 11.845 18.389 -15.330 1.000 1 A TRP 91.990 1
ATOM 2041 C CE3 . TRP 130 130 ? A 10.991 18.099 -13.086 1.000 1 A TRP 91.990 1
ATOM 2042 C CZ2 . TRP 130 130 ? A 12.142 17.026 -15.416 1.000 1 A TRP 91.990 1
ATOM 2043 C CZ3 . TRP 130 130 ? A 11.322 16.737 -13.151 1.000 1 A TRP 91.990 1
ATOM 2044 C CH2 . TRP 130 130 ? A 11.862 16.193 -14.325 1.000 1 A TRP 91.990 1
ATOM 2045 H H . TRP 130 130 ? A 11.667 20.362 -10.993 1.000 1 A TRP 91.990 1
ATOM 2046 H HA . TRP 130 130 ? A 12.376 22.479 -12.972 1.000 1 A TRP 91.990 1
ATOM 2047 H HB2 . TRP 130 130 ? A 10.192 22.263 -13.997 1.000 1 A TRP 91.990 1
ATOM 2048 H HB3 . TRP 130 130 ? A 9.746 20.974 -12.887 1.000 1 A TRP 91.990 1
ATOM 2049 H HD1 . TRP 130 130 ? A 11.704 21.618 -16.054 1.000 1 A TRP 91.990 1
ATOM 2050 H HE1 . TRP 130 130 ? A 12.474 19.381 -17.091 1.000 1 A TRP 91.990 1
ATOM 2051 H HE3 . TRP 130 130 ? A 10.547 18.500 -12.187 1.000 1 A TRP 91.990 1
ATOM 2052 H HZ2 . TRP 130 130 ? A 12.615 16.621 -16.299 1.000 1 A TRP 91.990 1
ATOM 2053 H HZ3 . TRP 130 130 ? A 11.136 16.098 -12.300 1.000 1 A TRP 91.990 1
ATOM 2054 H HH2 . TRP 130 130 ? A 12.077 15.136 -14.376 1.000 1 A TRP 91.990 1
ATOM 2055 N N . ASN 131 131 ? A 11.130 24.212 -11.667 1.000 1 A ASN 90.830 1
ATOM 2056 C CA . ASN 131 131 ? A 10.354 25.256 -10.999 1.000 1 A ASN 90.830 1
ATOM 2057 C C . ASN 131 131 ? A 9.250 25.691 -11.965 1.000 1 A ASN 90.830 1
ATOM 2058 O O . ASN 131 131 ? A 9.515 26.385 -12.948 1.000 1 A ASN 90.830 1
ATOM 2059 C CB . ASN 131 131 ? A 11.282 26.400 -10.559 1.000 1 A ASN 90.830 1
ATOM 2060 C CG . ASN 131 131 ? A 10.540 27.541 -9.876 1.000 1 A ASN 90.830 1
ATOM 2061 O OD1 . ASN 131 131 ? A 9.331 27.681 -9.931 1.000 1 A ASN 90.830 1
ATOM 2062 N ND2 . ASN 131 131 ? A 11.252 28.425 -9.220 1.000 1 A ASN 90.830 1
ATOM 2063 H H . ASN 131 131 ? A 11.658 24.479 -12.485 1.000 1 A ASN 90.830 1
ATOM 2064 H HA . ASN 131 131 ? A 9.876 24.860 -10.103 1.000 1 A ASN 90.830 1
ATOM 2065 H HB2 . ASN 131 131 ? A 12.014 26.005 -9.855 1.000 1 A ASN 90.830 1
ATOM 2066 H HB3 . ASN 131 131 ? A 11.812 26.804 -11.422 1.000 1 A ASN 90.830 1
ATOM 2067 H HD21 . ASN 131 131 ? A 12.235 28.263 -9.053 1.000 1 A ASN 90.830 1
ATOM 2068 H HD22 . ASN 131 131 ? A 10.718 29.082 -8.671 1.000 1 A ASN 90.830 1
ATOM 2069 N N . VAL 132 132 ? A 8.031 25.227 -11.717 1.000 1 A VAL 93.910 1
ATOM 2070 C CA . VAL 132 132 ? A 6.873 25.456 -12.577 1.000 1 A VAL 93.910 1
ATOM 2071 C C . VAL 132 132 ? A 6.089 26.646 -12.043 1.000 1 A VAL 93.910 1
ATOM 2072 O O . VAL 132 132 ? A 5.550 26.611 -10.942 1.000 1 A VAL 93.910 1
ATOM 2073 C CB . VAL 132 132 ? A 5.995 24.199 -12.642 1.000 1 A VAL 93.910 1
ATOM 2074 C CG1 . VAL 132 132 ? A 4.718 24.432 -13.458 1.000 1 A VAL 93.910 1
ATOM 2075 C CG2 . VAL 132 132 ? A 6.755 23.023 -13.273 1.000 1 A VAL 93.910 1
ATOM 2076 H H . VAL 132 132 ? A 7.867 24.759 -10.837 1.000 1 A VAL 93.910 1
ATOM 2077 H HA . VAL 132 132 ? A 7.207 25.682 -13.590 1.000 1 A VAL 93.910 1
ATOM 2078 H HB . VAL 132 132 ? A 5.711 23.928 -11.625 1.000 1 A VAL 93.910 1
ATOM 2079 H HG11 . VAL 132 132 ? A 4.964 24.703 -14.485 1.000 1 A VAL 93.910 1
ATOM 2080 H HG12 . VAL 132 132 ? A 4.120 23.521 -13.444 1.000 1 A VAL 93.910 1
ATOM 2081 H HG13 . VAL 132 132 ? A 4.116 25.215 -12.999 1.000 1 A VAL 93.910 1
ATOM 2082 H HG21 . VAL 132 132 ? A 6.122 22.136 -13.266 1.000 1 A VAL 93.910 1
ATOM 2083 H HG22 . VAL 132 132 ? A 7.036 23.261 -14.299 1.000 1 A VAL 93.910 1
ATOM 2084 H HG23 . VAL 132 132 ? A 7.652 22.799 -12.696 1.000 1 A VAL 93.910 1
ATOM 2085 N N . THR 133 133 ? A 5.966 27.689 -12.856 1.000 1 A THR 93.300 1
ATOM 2086 C CA . THR 133 133 ? A 5.078 28.828 -12.604 1.000 1 A THR 93.300 1
ATOM 2087 C C . THR 133 133 ? A 3.880 28.765 -13.547 1.000 1 A THR 93.300 1
ATOM 2088 O O . THR 133 133 ? A 4.043 28.919 -14.762 1.000 1 A THR 93.300 1
ATOM 2089 C CB . THR 133 133 ? A 5.837 30.147 -12.783 1.000 1 A THR 93.300 1
ATOM 2090 O OG1 . THR 133 133 ? A 6.997 30.192 -11.983 1.000 1 A THR 93.300 1
ATOM 2091 C CG2 . THR 133 133 ? A 4.995 31.361 -12.395 1.000 1 A THR 93.300 1
ATOM 2092 H H . THR 133 133 ? A 6.467 27.660 -13.732 1.000 1 A THR 93.300 1
ATOM 2093 H HA . THR 133 133 ? A 4.705 28.795 -11.581 1.000 1 A THR 93.300 1
ATOM 2094 H HB . THR 133 133 ? A 6.140 30.243 -13.825 1.000 1 A THR 93.300 1
ATOM 2095 H HG1 . THR 133 133 ? A 7.208 29.297 -11.706 1.000 1 A THR 93.300 1
ATOM 2096 H HG21 . THR 133 133 ? A 4.673 31.270 -11.358 1.000 1 A THR 93.300 1
ATOM 2097 H HG22 . THR 133 133 ? A 5.591 32.267 -12.507 1.000 1 A THR 93.300 1
ATOM 2098 H HG23 . THR 133 133 ? A 4.116 31.433 -13.037 1.000 1 A THR 93.300 1
ATOM 2099 N N . ILE 134 134 ? A 2.676 28.576 -12.999 1.000 1 A ILE 93.330 1
ATOM 2100 C CA . ILE 134 134 ? A 1.426 28.652 -13.762 1.000 1 A ILE 93.330 1
ATOM 2101 C C . ILE 134 134 ? A 0.932 30.101 -13.761 1.000 1 A ILE 93.330 1
ATOM 2102 O O . ILE 134 134 ? A 0.703 30.701 -12.714 1.000 1 A ILE 93.330 1
ATOM 2103 C CB . ILE 134 134 ? A 0.358 27.668 -13.235 1.000 1 A ILE 93.330 1
ATOM 2104 C CG1 . ILE 134 134 ? A 0.887 26.225 -13.070 1.000 1 A ILE 93.330 1
ATOM 2105 C CG2 . ILE 134 134 ? A -0.871 27.684 -14.167 1.000 1 A ILE 93.330 1
ATOM 2106 C CD1 . ILE 134 134 ? A 1.491 25.596 -14.331 1.000 1 A ILE 93.330 1
ATOM 2107 H H . ILE 134 134 ? A 2.595 28.485 -11.997 1.000 1 A ILE 93.330 1
ATOM 2108 H HA . ILE 134 134 ? A 1.636 28.364 -14.792 1.000 1 A ILE 93.330 1
ATOM 2109 H HB . ILE 134 134 ? A 0.036 28.005 -12.249 1.000 1 A ILE 93.330 1
ATOM 2110 H HG12 . ILE 134 134 ? A 0.066 25.591 -12.736 1.000 1 A ILE 93.330 1
ATOM 2111 H HG13 . ILE 134 134 ? A 1.642 26.207 -12.284 1.000 1 A ILE 93.330 1
ATOM 2112 H HG21 . ILE 134 134 ? A -0.578 27.474 -15.195 1.000 1 A ILE 93.330 1
ATOM 2113 H HG22 . ILE 134 134 ? A -1.590 26.931 -13.845 1.000 1 A ILE 93.330 1
ATOM 2114 H HG23 . ILE 134 134 ? A -1.362 28.656 -14.134 1.000 1 A ILE 93.330 1
ATOM 2115 H HD11 . ILE 134 134 ? A 1.748 24.557 -14.124 1.000 1 A ILE 93.330 1
ATOM 2116 H HD12 . ILE 134 134 ? A 0.768 25.622 -15.146 1.000 1 A ILE 93.330 1
ATOM 2117 H HD13 . ILE 134 134 ? A 2.394 26.132 -14.622 1.000 1 A ILE 93.330 1
ATOM 2118 N N . LEU 135 135 ? A 0.787 30.681 -14.948 1.000 1 A LEU 90.740 1
ATOM 2119 C CA . LEU 135 135 ? A 0.276 32.033 -15.158 1.000 1 A LEU 90.740 1
ATOM 2120 C C . LEU 135 135 ? A -1.230 31.985 -15.459 1.000 1 A LEU 90.740 1
ATOM 2121 O O . LEU 135 135 ? A -1.661 31.110 -16.214 1.000 1 A LEU 90.740 1
ATOM 2122 C CB . LEU 135 135 ? A 1.050 32.699 -16.309 1.000 1 A LEU 90.740 1
ATOM 2123 C CG . LEU 135 135 ? A 2.564 32.846 -16.075 1.000 1 A LEU 90.740 1
ATOM 2124 C CD1 . LEU 135 135 ? A 3.212 33.452 -17.323 1.000 1 A LEU 90.740 1
ATOM 2125 C CD2 . LEU 135 135 ? A 2.885 33.755 -14.886 1.000 1 A LEU 90.740 1
ATOM 2126 H H . LEU 135 135 ? A 0.996 30.122 -15.763 1.000 1 A LEU 90.740 1
ATOM 2127 H HA . LEU 135 135 ? A 0.425 32.609 -14.244 1.000 1 A LEU 90.740 1
ATOM 2128 H HB2 . LEU 135 135 ? A 0.623 33.685 -16.491 1.000 1 A LEU 90.740 1
ATOM 2129 H HB3 . LEU 135 135 ? A 0.898 32.100 -17.207 1.000 1 A LEU 90.740 1
ATOM 2130 H HG . LEU 135 135 ? A 3.013 31.867 -15.904 1.000 1 A LEU 90.740 1
ATOM 2131 H HD11 . LEU 135 135 ? A 3.022 32.800 -18.176 1.000 1 A LEU 90.740 1
ATOM 2132 H HD12 . LEU 135 135 ? A 4.288 33.535 -17.174 1.000 1 A LEU 90.740 1
ATOM 2133 H HD13 . LEU 135 135 ? A 2.787 34.435 -17.524 1.000 1 A LEU 90.740 1
ATOM 2134 H HD21 . LEU 135 135 ? A 3.965 33.877 -14.793 1.000 1 A LEU 90.740 1
ATOM 2135 H HD22 . LEU 135 135 ? A 2.412 34.728 -15.017 1.000 1 A LEU 90.740 1
ATOM 2136 H HD23 . LEU 135 135 ? A 2.520 33.297 -13.967 1.000 1 A LEU 90.740 1
ATOM 2137 N N . PRO 136 136 ? A -2.042 32.934 -14.959 1.000 1 A PRO 89.870 1
ATOM 2138 C CA . PRO 136 136 ? A -3.460 32.971 -15.300 1.000 1 A PRO 89.870 1
ATOM 2139 C C . PRO 136 136 ? A -3.620 33.252 -16.796 1.000 1 A PRO 89.870 1
ATOM 2140 O O . PRO 136 136 ? A -2.858 34.034 -17.372 1.000 1 A PRO 89.870 1
ATOM 2141 C CB . PRO 136 136 ? A -4.063 34.071 -14.423 1.000 1 A PRO 89.870 1
ATOM 2142 C CG . PRO 136 136 ? A -2.889 35.022 -14.192 1.000 1 A PRO 89.870 1
ATOM 2143 C CD . PRO 136 136 ? A -1.678 34.087 -14.147 1.000 1 A PRO 89.870 1
ATOM 2144 H HA . PRO 136 136 ? A -3.934 32.018 -15.062 1.000 1 A PRO 89.870 1
ATOM 2145 H HB2 . PRO 136 136 ? A -4.374 33.645 -13.469 1.000 1 A PRO 89.870 1
ATOM 2146 H HB3 . PRO 136 136 ? A -4.906 34.567 -14.904 1.000 1 A PRO 89.870 1
ATOM 2147 H HG2 . PRO 136 136 ? A -3.000 35.584 -13.265 1.000 1 A PRO 89.870 1
ATOM 2148 H HG3 . PRO 136 136 ? A -2.809 35.697 -15.044 1.000 1 A PRO 89.870 1
ATOM 2149 H HD2 . PRO 136 136 ? A -0.798 34.593 -14.543 1.000 1 A PRO 89.870 1
ATOM 2150 H HD3 . PRO 136 136 ? A -1.499 33.761 -13.122 1.000 1 A PRO 89.870 1
ATOM 2151 N N . MET 137 137 ? A -4.633 32.663 -17.436 1.000 1 A MET 87.500 1
ATOM 2152 C CA . MET 137 137 ? A -4.871 32.844 -18.878 1.000 1 A MET 87.500 1
ATOM 2153 C C . MET 137 137 ? A -5.045 34.328 -19.267 1.000 1 A MET 87.500 1
ATOM 2154 O O . MET 137 137 ? A -4.689 34.735 -20.371 1.000 1 A MET 87.500 1
ATOM 2155 C CB . MET 137 137 ? A -6.095 32.006 -19.279 1.000 1 A MET 87.500 1
ATOM 2156 C CG . MET 137 137 ? A -6.264 31.903 -20.799 1.000 1 A MET 87.500 1
ATOM 2157 S SD . MET 137 137 ? A -7.720 30.944 -21.297 1.000 1 A MET 87.500 1
ATOM 2158 C CE . MET 137 137 ? A -7.488 30.934 -23.091 1.000 1 A MET 87.500 1
ATOM 2159 H H . MET 137 137 ? A -5.199 32.000 -16.926 1.000 1 A MET 87.500 1
ATOM 2160 H HA . MET 137 137 ? A -4.002 32.463 -19.414 1.000 1 A MET 87.500 1
ATOM 2161 H HB2 . MET 137 137 ? A -5.981 30.997 -18.884 1.000 1 A MET 87.500 1
ATOM 2162 H HB3 . MET 137 137 ? A -6.994 32.444 -18.845 1.000 1 A MET 87.500 1
ATOM 2163 H HG2 . MET 137 137 ? A -6.354 32.903 -21.223 1.000 1 A MET 87.500 1
ATOM 2164 H HG3 . MET 137 137 ? A -5.376 31.428 -21.214 1.000 1 A MET 87.500 1
ATOM 2165 H HE1 . MET 137 137 ? A -7.480 31.958 -23.464 1.000 1 A MET 87.500 1
ATOM 2166 H HE2 . MET 137 137 ? A -8.305 30.383 -23.556 1.000 1 A MET 87.500 1
ATOM 2167 H HE3 . MET 137 137 ? A -6.542 30.448 -23.331 1.000 1 A MET 87.500 1
ATOM 2168 N N . SER 138 138 ? A -5.523 35.159 -18.333 1.000 1 A SER 83.220 1
ATOM 2169 C CA . SER 138 138 ? A -5.659 36.615 -18.478 1.000 1 A SER 83.220 1
ATOM 2170 C C . SER 138 138 ? A -4.331 37.381 -18.551 1.000 1 A SER 83.220 1
ATOM 2171 O O . SER 138 138 ? A -4.320 38.511 -19.035 1.000 1 A SER 83.220 1
ATOM 2172 C CB . SER 138 138 ? A -6.482 37.155 -17.304 1.000 1 A SER 83.220 1
ATOM 2173 O OG . SER 138 138 ? A -5.888 36.779 -16.074 1.000 1 A SER 83.220 1
ATOM 2174 H H . SER 138 138 ? A -5.738 34.770 -17.427 1.000 1 A SER 83.220 1
ATOM 2175 H HA . SER 138 138 ? A -6.199 36.825 -19.401 1.000 1 A SER 83.220 1
ATOM 2176 H HB2 . SER 138 138 ? A -6.544 38.241 -17.368 1.000 1 A SER 83.220 1
ATOM 2177 H HB3 . SER 138 138 ? A -7.489 36.741 -17.356 1.000 1 A SER 83.220 1
ATOM 2178 H HG . SER 138 138 ? A -6.456 37.056 -15.351 1.000 1 A SER 83.220 1
ATOM 2179 N N . ALA 139 139 ? A -3.221 36.793 -18.091 1.000 1 A ALA 78.100 1
ATOM 2180 C CA . ALA 139 139 ? A -1.881 37.380 -18.161 1.000 1 A ALA 78.100 1
ATOM 2181 C C . ALA 139 139 ? A -1.130 37.024 -19.451 1.000 1 A ALA 78.100 1
ATOM 2182 O O . ALA 139 139 ? A -0.020 37.516 -19.671 1.000 1 A ALA 78.100 1
ATOM 2183 C CB . ALA 139 139 ? A -1.080 36.949 -16.927 1.000 1 A ALA 78.100 1
ATOM 2184 H H . ALA 139 139 ? A -3.297 35.858 -17.714 1.000 1 A ALA 78.100 1
ATOM 2185 H HA . ALA 139 139 ? A -1.971 38.466 -18.142 1.000 1 A ALA 78.100 1
ATOM 2186 H HB1 . ALA 139 139 ? A -1.574 37.312 -16.026 1.000 1 A ALA 78.100 1
ATOM 2187 H HB2 . ALA 139 139 ? A -0.994 35.863 -16.893 1.000 1 A ALA 78.100 1
ATOM 2188 H HB3 . ALA 139 139 ? A -0.080 37.382 -16.969 1.000 1 A ALA 78.100 1
ATOM 2189 N N . GLY 140 140 ? A -1.698 36.165 -20.302 1.000 1 A GLY 71.390 1
ATOM 2190 C CA . GLY 140 140 ? A -1.106 35.892 -21.601 1.000 1 A GLY 71.390 1
ATOM 2191 C C . GLY 140 140 ? A -0.976 37.180 -22.418 1.000 1 A GLY 71.390 1
ATOM 2192 O O . GLY 140 140 ? A -1.858 38.044 -22.346 1.000 1 A GLY 71.390 1
ATOM 2193 H H . GLY 140 140 ? A -2.617 35.800 -20.098 1.000 1 A GLY 71.390 1
ATOM 2194 H HA2 . GLY 140 140 ? A -1.723 35.183 -22.152 1.000 1 A GLY 71.390 1
ATOM 2195 H HA3 . GLY 140 140 ? A -0.117 35.461 -21.444 1.000 1 A GLY 71.390 1
ATOM 2196 N N . PRO 141 141 ? A 0.059 37.318 -23.274 1.000 1 A PRO 66.830 1
ATOM 2197 C CA . PRO 141 141 ? A -0.123 38.184 -24.430 1.000 1 A PRO 66.830 1
ATOM 2198 C C . PRO 141 141 ? A -1.418 37.721 -25.103 1.000 1 A PRO 66.830 1
ATOM 2199 O O . PRO 141 141 ? A -1.677 36.512 -25.102 1.000 1 A PRO 66.830 1
ATOM 2200 C CB . PRO 141 141 ? A 1.114 37.968 -25.309 1.000 1 A PRO 66.830 1
ATOM 2201 C CG . PRO 141 141 ? A 1.544 36.537 -24.979 1.000 1 A PRO 66.830 1
ATOM 2202 C CD . PRO 141 141 ? A 1.142 36.369 -23.513 1.000 1 A PRO 66.830 1
ATOM 2203 H HA . PRO 141 141 ? A -0.207 39.227 -24.126 1.000 1 A PRO 66.830 1
ATOM 2204 H HB2 . PRO 141 141 ? A 0.893 38.091 -26.369 1.000 1 A PRO 66.830 1
ATOM 2205 H HB3 . PRO 141 141 ? A 1.897 38.660 -25.000 1.000 1 A PRO 66.830 1
ATOM 2206 H HG2 . PRO 141 141 ? A 0.984 35.832 -25.593 1.000 1 A PRO 66.830 1
ATOM 2207 H HG3 . PRO 141 141 ? A 2.616 36.394 -25.119 1.000 1 A PRO 66.830 1
ATOM 2208 H HD2 . PRO 141 141 ? A 1.982 36.612 -22.863 1.000 1 A PRO 66.830 1
ATOM 2209 H HD3 . PRO 141 141 ? A 0.824 35.339 -23.348 1.000 1 A PRO 66.830 1
ATOM 2210 N N . THR 142 142 ? A -2.214 38.642 -25.658 1.000 1 A THR 65.990 1
ATOM 2211 C CA . THR 142 142 ? A -3.362 38.364 -26.545 1.000 1 A THR 65.990 1
ATOM 2212 C C . THR 142 142 ? A -2.873 37.637 -27.799 1.000 1 A THR 65.990 1
ATOM 2213 O O . THR 142 142 ? A -2.883 38.118 -28.930 1.000 1 A THR 65.990 1
ATOM 2214 C CB . THR 142 142 ? A -4.138 39.647 -26.898 1.000 1 A THR 65.990 1
ATOM 2215 O OG1 . THR 142 142 ? A -3.273 40.762 -26.935 1.000 1 A THR 65.990 1
ATOM 2216 C CG2 . THR 142 142 ? A -5.216 39.958 -25.865 1.000 1 A THR 65.990 1
ATOM 2217 H H . THR 142 142 ? A -1.968 39.616 -25.556 1.000 1 A THR 65.990 1
ATOM 2218 H HA . THR 142 142 ? A -4.042 37.685 -26.029 1.000 1 A THR 65.990 1
ATOM 2219 H HB . THR 142 142 ? A -4.631 39.534 -27.864 1.000 1 A THR 65.990 1
ATOM 2220 H HG1 . THR 142 142 ? A -3.821 41.546 -27.022 1.000 1 A THR 65.990 1
ATOM 2221 H HG21 . THR 142 142 ? A -4.764 40.081 -24.881 1.000 1 A THR 65.990 1
ATOM 2222 H HG22 . THR 142 142 ? A -5.932 39.137 -25.823 1.000 1 A THR 65.990 1
ATOM 2223 H HG23 . THR 142 142 ? A -5.746 40.871 -26.139 1.000 1 A THR 65.990 1
ATOM 2224 N N . SER 143 143 ? A -2.352 36.449 -27.554 1.000 1 A SER 61.100 1
ATOM 2225 C CA . SER 143 143 ? A -1.812 35.493 -28.468 1.000 1 A SER 61.100 1
ATOM 2226 C C . SER 143 143 ? A -3.036 34.929 -29.136 1.000 1 A SER 61.100 1
ATOM 2227 O O . SER 143 143 ? A -3.927 34.367 -28.496 1.000 1 A SER 61.100 1
ATOM 2228 C CB . SER 143 143 ? A -0.951 34.438 -27.745 1.000 1 A SER 61.100 1
ATOM 2229 O OG . SER 143 143 ? A -1.480 34.006 -26.504 1.000 1 A SER 61.100 1
ATOM 2230 H H . SER 143 143 ? A -2.445 36.126 -26.602 1.000 1 A SER 61.100 1
ATOM 2231 H HA . SER 143 143 ? A -1.189 36.002 -29.203 1.000 1 A SER 61.100 1
ATOM 2232 H HB2 . SER 143 143 ? A 0.035 34.866 -27.561 1.000 1 A SER 61.100 1
ATOM 2233 H HB3 . SER 143 143 ? A -0.828 33.574 -28.399 1.000 1 A SER 61.100 1
ATOM 2234 H HG . SER 143 143 ? A -1.495 34.734 -25.877 1.000 1 A SER 61.100 1
ATOM 2235 N N . LYS 144 144 ? A -3.091 35.146 -30.452 1.000 1 A LYS 66.570 1
ATOM 2236 C CA . LYS 144 144 ? A -3.965 34.376 -31.327 1.000 1 A LYS 66.570 1
ATOM 2237 C C . LYS 144 144 ? A -3.903 32.931 -30.834 1.000 1 A LYS 66.570 1
ATOM 2238 O O . LYS 144 144 ? A -2.776 32.465 -30.633 1.000 1 A LYS 66.570 1
ATOM 2239 C CB . LYS 144 144 ? A -3.461 34.447 -32.770 1.000 1 A LYS 66.570 1
ATOM 2240 C CG . LYS 144 144 ? A -3.667 35.841 -33.369 1.000 1 A LYS 66.570 1
ATOM 2241 C CD . LYS 144 144 ? A -3.104 35.880 -34.791 1.000 1 A LYS 66.570 1
ATOM 2242 C CE . LYS 144 144 ? A -3.380 37.251 -35.411 1.000 1 A LYS 66.570 1
ATOM 2243 N NZ . LYS 144 144 ? A -2.828 37.338 -36.784 1.000 1 A LYS 66.570 1
ATOM 2244 H H . LYS 144 144 ? A -2.349 35.696 -30.861 1.000 1 A LYS 66.570 1
ATOM 2245 H HA . LYS 144 144 ? A -4.980 34.762 -31.239 1.000 1 A LYS 66.570 1
ATOM 2246 H HB2 . LYS 144 144 ? A -4.011 33.721 -33.368 1.000 1 A LYS 66.570 1
ATOM 2247 H HB3 . LYS 144 144 ? A -2.404 34.183 -32.799 1.000 1 A LYS 66.570 1
ATOM 2248 H HG2 . LYS 144 144 ? A -3.155 36.588 -32.762 1.000 1 A LYS 66.570 1
ATOM 2249 H HG3 . LYS 144 144 ? A -4.733 36.068 -33.390 1.000 1 A LYS 66.570 1
ATOM 2250 H HD2 . LYS 144 144 ? A -2.031 35.695 -34.756 1.000 1 A LYS 66.570 1
ATOM 2251 H HD3 . LYS 144 144 ? A -3.583 35.104 -35.388 1.000 1 A LYS 66.570 1
ATOM 2252 H HE2 . LYS 144 144 ? A -4.457 37.418 -35.422 1.000 1 A LYS 66.570 1
ATOM 2253 H HE3 . LYS 144 144 ? A -2.932 38.015 -34.775 1.000 1 A LYS 66.570 1
ATOM 2254 H HZ1 . LYS 144 144 ? A -3.019 38.246 -37.184 1.000 1 A LYS 66.570 1
ATOM 2255 H HZ2 . LYS 144 144 ? A -1.828 37.197 -36.770 1.000 1 A LYS 66.570 1
ATOM 2256 H HZ3 . LYS 144 144 ? A -3.243 36.632 -37.375 1.000 1 A LYS 66.570 1
ATOM 2257 N N . PRO 145 145 ? A -5.058 32.283 -30.593 1.000 1 A PRO 62.480 1
ATOM 2258 C CA . PRO 145 145 ? A -5.097 30.938 -30.043 1.000 1 A PRO 62.480 1
ATOM 2259 C C . PRO 145 145 ? A -4.055 30.122 -30.785 1.000 1 A PRO 62.480 1
ATOM 2260 O O . PRO 145 145 ? A -4.074 30.102 -32.021 1.000 1 A PRO 62.480 1
ATOM 2261 C CB . PRO 145 145 ? A -6.521 30.422 -30.292 1.000 1 A PRO 62.480 1
ATOM 2262 C CG . PRO 145 145 ? A -7.044 31.318 -31.415 1.000 1 A PRO 62.480 1
ATOM 2263 C CD . PRO 145 145 ? A -6.360 32.647 -31.119 1.000 1 A PRO 62.480 1
ATOM 2264 H HA . PRO 145 145 ? A -4.879 30.953 -28.975 1.000 1 A PRO 62.480 1
ATOM 2265 H HB2 . PRO 145 145 ? A -7.121 30.579 -29.396 1.000 1 A PRO 62.480 1
ATOM 2266 H HB3 . PRO 145 145 ? A -6.537 29.369 -30.574 1.000 1 A PRO 62.480 1
ATOM 2267 H HG2 . PRO 145 145 ? A -6.711 30.937 -32.381 1.000 1 A PRO 62.480 1
ATOM 2268 H HG3 . PRO 145 145 ? A -8.130 31.407 -31.390 1.000 1 A PRO 62.480 1
ATOM 2269 H HD2 . PRO 145 145 ? A -6.290 33.229 -32.038 1.000 1 A PRO 62.480 1
ATOM 2270 H HD3 . PRO 145 145 ? A -6.918 33.194 -30.360 1.000 1 A PRO 62.480 1
ATOM 2271 N N . PHE 146 146 ? A -3.094 29.563 -30.047 1.000 1 A PHE 61.770 1
ATOM 2272 C CA . PHE 146 146 ? A -2.126 28.666 -30.647 1.000 1 A PHE 61.770 1
ATOM 2273 C C . PHE 146 146 ? A -2.974 27.535 -31.208 1.000 1 A PHE 61.770 1
ATOM 2274 O O . PHE 146 146 ? A -3.487 26.705 -30.458 1.000 1 A PHE 61.770 1
ATOM 2275 C CB . PHE 146 146 ? A -1.076 28.207 -29.619 1.000 1 A PHE 61.770 1
ATOM 2276 C CG . PHE 146 146 ? A 0.278 27.868 -30.220 1.000 1 A PHE 61.770 1
ATOM 2277 C CD1 . PHE 146 146 ? A 0.555 26.577 -30.708 1.000 1 A PHE 61.770 1
ATOM 2278 C CD2 . PHE 146 146 ? A 1.278 28.859 -30.272 1.000 1 A PHE 61.770 1
ATOM 2279 C CE1 . PHE 146 146 ? A 1.828 26.278 -31.231 1.000 1 A PHE 61.770 1
ATOM 2280 C CE2 . PHE 146 146 ? A 2.550 28.561 -30.793 1.000 1 A PHE 61.770 1
ATOM 2281 C CZ . PHE 146 146 ? A 2.827 27.268 -31.269 1.000 1 A PHE 61.770 1
ATOM 2282 H H . PHE 146 146 ? A -3.101 29.673 -29.044 1.000 1 A PHE 61.770 1
ATOM 2283 H HA . PHE 146 146 ? A -1.618 29.184 -31.460 1.000 1 A PHE 61.770 1
ATOM 2284 H HB2 . PHE 146 146 ? A -0.921 29.012 -28.900 1.000 1 A PHE 61.770 1
ATOM 2285 H HB3 . PHE 146 146 ? A -1.446 27.352 -29.053 1.000 1 A PHE 61.770 1
ATOM 2286 H HD1 . PHE 146 146 ? A -0.206 25.811 -30.677 1.000 1 A PHE 61.770 1
ATOM 2287 H HD2 . PHE 146 146 ? A 1.075 29.850 -29.894 1.000 1 A PHE 61.770 1
ATOM 2288 H HE1 . PHE 146 146 ? A 2.038 25.284 -31.598 1.000 1 A PHE 61.770 1
ATOM 2289 H HE2 . PHE 146 146 ? A 3.318 29.319 -30.815 1.000 1 A PHE 61.770 1
ATOM 2290 H HZ . PHE 146 146 ? A 3.805 27.031 -31.661 1.000 1 A PHE 61.770 1
ATOM 2291 N N . LEU 147 147 ? A -3.217 27.574 -32.520 1.000 1 A LEU 62.780 1
ATOM 2292 C CA . LEU 147 147 ? A -3.682 26.423 -33.254 1.000 1 A LEU 62.780 1
ATOM 2293 C C . LEU 147 147 ? A -2.654 25.370 -32.893 1.000 1 A LEU 62.780 1
ATOM 2294 O O . LEU 147 147 ? A -1.526 25.423 -33.384 1.000 1 A LEU 62.780 1
ATOM 2295 C CB . LEU 147 147 ? A -3.700 26.716 -34.770 1.000 1 A LEU 62.780 1
ATOM 2296 C CG . LEU 147 147 ? A -5.000 27.375 -35.260 1.000 1 A LEU 62.780 1
ATOM 2297 C CD1 . LEU 147 147 ? A -4.766 28.075 -36.601 1.000 1 A LEU 62.780 1
ATOM 2298 C CD2 . LEU 147 147 ? A -6.107 26.336 -35.458 1.000 1 A LEU 62.780 1
ATOM 2299 H H . LEU 147 147 ? A -2.919 28.393 -33.031 1.000 1 A LEU 62.780 1
ATOM 2300 H HA . LEU 147 147 ? A -4.666 26.109 -32.906 1.000 1 A LEU 62.780 1
ATOM 2301 H HB2 . LEU 147 147 ? A -2.850 27.354 -35.010 1.000 1 A LEU 62.780 1
ATOM 2302 H HB3 . LEU 147 147 ? A -3.562 25.781 -35.313 1.000 1 A LEU 62.780 1
ATOM 2303 H HG . LEU 147 147 ? A -5.329 28.122 -34.537 1.000 1 A LEU 62.780 1
ATOM 2304 H HD11 . LEU 147 147 ? A -4.011 28.851 -36.480 1.000 1 A LEU 62.780 1
ATOM 2305 H HD12 . LEU 147 147 ? A -5.694 28.535 -36.940 1.000 1 A LEU 62.780 1
ATOM 2306 H HD13 . LEU 147 147 ? A -4.427 27.352 -37.343 1.000 1 A LEU 62.780 1
ATOM 2307 H HD21 . LEU 147 147 ? A -7.020 26.827 -35.794 1.000 1 A LEU 62.780 1
ATOM 2308 H HD22 . LEU 147 147 ? A -5.805 25.594 -36.196 1.000 1 A LEU 62.780 1
ATOM 2309 H HD23 . LEU 147 147 ? A -6.315 25.831 -34.514 1.000 1 A LEU 62.780 1
ATOM 2310 N N . LEU 148 148 ? A -3.035 24.461 -31.992 1.000 1 A LEU 60.110 1
ATOM 2311 C CA . LEU 148 148 ? A -2.478 23.131 -31.974 1.000 1 A LEU 60.110 1
ATOM 2312 C C . LEU 148 148 ? A -2.532 22.724 -33.435 1.000 1 A LEU 60.110 1
ATOM 2313 O O . LEU 148 148 ? A -3.600 22.415 -33.965 1.000 1 A LEU 60.110 1
ATOM 2314 C CB . LEU 148 148 ? A -3.340 22.204 -31.091 1.000 1 A LEU 60.110 1
ATOM 2315 C CG . LEU 148 148 ? A -2.924 22.197 -29.610 1.000 1 A LEU 60.110 1
ATOM 2316 C CD1 . LEU 148 148 ? A -4.079 21.708 -28.738 1.000 1 A LEU 60.110 1
ATOM 2317 C CD2 . LEU 148 148 ? A -1.729 21.267 -29.384 1.000 1 A LEU 60.110 1
ATOM 2318 H H . LEU 148 148 ? A -3.891 24.631 -31.483 1.000 1 A LEU 60.110 1
ATOM 2319 H HA . LEU 148 148 ? A -1.444 23.146 -31.631 1.000 1 A LEU 60.110 1
ATOM 2320 H HB2 . LEU 148 148 ? A -3.273 21.184 -31.470 1.000 1 A LEU 60.110 1
ATOM 2321 H HB3 . LEU 148 148 ? A -4.383 22.507 -31.178 1.000 1 A LEU 60.110 1
ATOM 2322 H HG . LEU 148 148 ? A -2.661 23.208 -29.300 1.000 1 A LEU 60.110 1
ATOM 2323 H HD11 . LEU 148 148 ? A -3.769 21.689 -27.693 1.000 1 A LEU 60.110 1
ATOM 2324 H HD12 . LEU 148 148 ? A -4.927 22.386 -28.832 1.000 1 A LEU 60.110 1
ATOM 2325 H HD13 . LEU 148 148 ? A -4.383 20.705 -29.039 1.000 1 A LEU 60.110 1
ATOM 2326 H HD21 . LEU 148 148 ? A -0.878 21.595 -29.980 1.000 1 A LEU 60.110 1
ATOM 2327 H HD22 . LEU 148 148 ? A -1.443 21.293 -28.332 1.000 1 A LEU 60.110 1
ATOM 2328 H HD23 . LEU 148 148 ? A -1.988 20.243 -29.654 1.000 1 A LEU 60.110 1
ATOM 2329 N N . THR 149 149 ? A -1.392 22.820 -34.112 1.000 1 A THR 57.160 1
ATOM 2330 C CA . THR 149 149 ? A -1.155 22.065 -35.317 1.000 1 A THR 57.160 1
ATOM 2331 C C . THR 149 149 ? A -1.283 20.637 -34.841 1.000 1 A THR 57.160 1
ATOM 2332 O O . THR 149 149 ? A -0.297 20.030 -34.425 1.000 1 A THR 57.160 1
ATOM 2333 C CB . THR 149 149 ? A 0.231 22.348 -35.920 1.000 1 A THR 57.160 1
ATOM 2334 O OG1 . THR 149 149 ? A 1.218 22.392 -34.916 1.000 1 A THR 57.160 1
ATOM 2335 C CG2 . THR 149 149 ? A 0.266 23.684 -36.658 1.000 1 A THR 57.160 1
ATOM 2336 H H . THR 149 149 ? A -0.604 23.285 -33.683 1.000 1 A THR 57.160 1
ATOM 2337 H HA . THR 149 149 ? A -1.927 22.270 -36.058 1.000 1 A THR 57.160 1
ATOM 2338 H HB . THR 149 149 ? A 0.477 21.558 -36.630 1.000 1 A THR 57.160 1
ATOM 2339 H HG1 . THR 149 149 ? A 1.188 21.541 -34.473 1.000 1 A THR 57.160 1
ATOM 2340 H HG21 . THR 149 149 ? A -0.465 23.679 -37.467 1.000 1 A THR 57.160 1
ATOM 2341 H HG22 . THR 149 149 ? A 0.033 24.493 -35.965 1.000 1 A THR 57.160 1
ATOM 2342 H HG23 . THR 149 149 ? A 1.262 23.844 -37.071 1.000 1 A THR 57.160 1
ATOM 2343 N N . THR 150 150 ? A -2.521 20.127 -34.852 1.000 1 A THR 58.020 1
ATOM 2344 C CA . THR 150 150 ? A -2.793 18.706 -34.977 1.000 1 A THR 58.020 1
ATOM 2345 C C . THR 150 150 ? A -1.743 18.236 -35.962 1.000 1 A THR 58.020 1
ATOM 2346 O O . THR 150 150 ? A -1.705 18.829 -37.055 1.000 1 A THR 58.020 1
ATOM 2347 C CB . THR 150 150 ? A -4.185 18.439 -35.577 1.000 1 A THR 58.020 1
ATOM 2348 O OG1 . THR 150 150 ? A -4.419 19.279 -36.688 1.000 1 A THR 58.020 1
ATOM 2349 C CG2 . THR 150 150 ? A -5.297 18.687 -34.564 1.000 1 A THR 58.020 1
ATOM 2350 H H . THR 150 150 ? A -3.290 20.759 -35.022 1.000 1 A THR 58.020 1
ATOM 2351 H HA . THR 150 150 ? A -2.697 18.222 -34.005 1.000 1 A THR 58.020 1
ATOM 2352 H HB . THR 150 150 ? A -4.236 17.398 -35.899 1.000 1 A THR 58.020 1
ATOM 2353 H HG1 . THR 150 150 ? A -3.612 19.253 -37.208 1.000 1 A THR 58.020 1
ATOM 2354 H HG21 . THR 150 150 ? A -5.279 19.726 -34.234 1.000 1 A THR 58.020 1
ATOM 2355 H HG22 . THR 150 150 ? A -5.168 18.032 -33.703 1.000 1 A THR 58.020 1
ATOM 2356 H HG23 . THR 150 150 ? A -6.261 18.477 -35.027 1.000 1 A THR 58.020 1
ATOM 2357 N N . PRO 151 151 ? A -0.829 17.326 -35.576 1.000 1 A PRO 56.400 1
ATOM 2358 C CA . PRO 151 151 ? A 0.175 16.842 -36.506 1.000 1 A PRO 56.400 1
ATOM 2359 C C . PRO 151 151 ? A -0.593 16.501 -37.771 1.000 1 A PRO 56.400 1
ATOM 2360 O O . PRO 151 151 ? A -1.559 15.736 -37.696 1.000 1 A PRO 56.400 1
ATOM 2361 C CB . PRO 151 151 ? A 0.822 15.624 -35.841 1.000 1 A PRO 56.400 1
ATOM 2362 C CG . PRO 151 151 ? A -0.195 15.193 -34.783 1.000 1 A PRO 56.400 1
ATOM 2363 C CD . PRO 151 151 ? A -0.850 16.508 -34.375 1.000 1 A PRO 56.400 1
ATOM 2364 H HA . PRO 151 151 ? A 0.922 17.611 -36.703 1.000 1 A PRO 56.400 1
ATOM 2365 H HB2 . PRO 151 151 ? A 1.743 15.934 -35.347 1.000 1 A PRO 56.400 1
ATOM 2366 H HB3 . PRO 151 151 ? A 1.027 14.825 -36.552 1.000 1 A PRO 56.400 1
ATOM 2367 H HG2 . PRO 151 151 ? A -0.940 14.538 -35.235 1.000 1 A PRO 56.400 1
ATOM 2368 H HG3 . PRO 151 151 ? A 0.284 14.701 -33.937 1.000 1 A PRO 56.400 1
ATOM 2369 H HD2 . PRO 151 151 ? A -1.862 16.308 -34.025 1.000 1 A PRO 56.400 1
ATOM 2370 H HD3 . PRO 151 151 ? A -0.263 16.994 -33.594 1.000 1 A PRO 56.400 1
ATOM 2371 N N . LYS 152 152 ? A -0.293 17.230 -38.861 1.000 1 A LYS 59.660 1
ATOM 2372 C CA . LYS 152 152 ? A -1.095 17.183 -40.086 1.000 1 A LYS 59.660 1
ATOM 2373 C C . LYS 152 152 ? A -1.315 15.701 -40.352 1.000 1 A LYS 59.660 1
ATOM 2374 O O . LYS 152 152 ? A -0.294 15.008 -40.379 1.000 1 A LYS 59.660 1
ATOM 2375 C CB . LYS 152 152 ? A -0.331 17.862 -41.233 1.000 1 A LYS 59.660 1
ATOM 2376 C CG . LYS 152 152 ? A -1.142 17.938 -42.535 1.000 1 A LYS 59.660 1
ATOM 2377 C CD . LYS 152 152 ? A -0.282 18.537 -43.655 1.000 1 A LYS 59.660 1
ATOM 2378 C CE . LYS 152 152 ? A -1.103 18.693 -44.938 1.000 1 A LYS 59.660 1
ATOM 2379 N NZ . LYS 152 152 ? A -0.271 19.206 -46.055 1.000 1 A LYS 59.660 1
ATOM 2380 H H . LYS 152 152 ? A 0.467 17.892 -38.792 1.000 1 A LYS 59.660 1
ATOM 2381 H HA . LYS 152 152 ? A -2.044 17.686 -39.898 1.000 1 A LYS 59.660 1
ATOM 2382 H HB2 . LYS 152 152 ? A 0.595 17.316 -41.416 1.000 1 A LYS 59.660 1
ATOM 2383 H HB3 . LYS 152 152 ? A -0.072 18.875 -40.926 1.000 1 A LYS 59.660 1
ATOM 2384 H HG2 . LYS 152 152 ? A -1.463 16.939 -42.830 1.000 1 A LYS 59.660 1
ATOM 2385 H HG3 . LYS 152 152 ? A -2.022 18.561 -42.374 1.000 1 A LYS 59.660 1
ATOM 2386 H HD2 . LYS 152 152 ? A 0.565 17.874 -43.838 1.000 1 A LYS 59.660 1
ATOM 2387 H HD3 . LYS 152 152 ? A 0.091 19.511 -43.339 1.000 1 A LYS 59.660 1
ATOM 2388 H HE2 . LYS 152 152 ? A -1.934 19.369 -44.740 1.000 1 A LYS 59.660 1
ATOM 2389 H HE3 . LYS 152 152 ? A -1.522 17.720 -45.197 1.000 1 A LYS 59.660 1
ATOM 2390 H HZ1 . LYS 152 152 ? A -0.826 19.298 -46.894 1.000 1 A LYS 59.660 1
ATOM 2391 H HZ2 . LYS 152 152 ? A 0.120 20.108 -45.821 1.000 1 A LYS 59.660 1
ATOM 2392 H HZ3 . LYS 152 152 ? A 0.487 18.566 -46.246 1.000 1 A LYS 59.660 1
ATOM 2393 N N . PRO 153 153 ? A -2.568 15.208 -40.456 1.000 1 A PRO 58.600 1
ATOM 2394 C CA . PRO 153 153 ? A -2.786 13.792 -40.694 1.000 1 A PRO 58.600 1
ATOM 2395 C C . PRO 153 153 ? A -1.878 13.430 -41.858 1.000 1 A PRO 58.600 1
ATOM 2396 O O . PRO 153 153 ? A -1.971 14.063 -42.918 1.000 1 A PRO 58.600 1
ATOM 2397 C CB . PRO 153 153 ? A -4.277 13.632 -41.015 1.000 1 A PRO 58.600 1
ATOM 2398 C CG . PRO 153 153 ? A -4.719 15.038 -41.425 1.000 1 A PRO 58.600 1
ATOM 2399 C CD . PRO 153 153 ? A -3.814 15.943 -40.590 1.000 1 A PRO 58.600 1
ATOM 2400 H HA . PRO 153 153 ? A -2.524 13.208 -39.812 1.000 1 A PRO 58.600 1
ATOM 2401 H HB2 . PRO 153 153 ? A -4.453 12.905 -41.808 1.000 1 A PRO 58.600 1
ATOM 2402 H HB3 . PRO 153 153 ? A -4.808 13.337 -40.110 1.000 1 A PRO 58.600 1
ATOM 2403 H HG2 . PRO 153 153 ? A -4.513 15.193 -42.484 1.000 1 A PRO 58.600 1
ATOM 2404 H HG3 . PRO 153 153 ? A -5.773 15.210 -41.209 1.000 1 A PRO 58.600 1
ATOM 2405 H HD2 . PRO 153 153 ? A -4.249 16.096 -39.602 1.000 1 A PRO 58.600 1
ATOM 2406 H HD3 . PRO 153 153 ? A -3.676 16.897 -41.098 1.000 1 A PRO 58.600 1
ATOM 2407 N N . VAL 154 154 ? A -0.907 12.542 -41.608 1.000 1 A VAL 62.910 1
ATOM 2408 C CA . VAL 154 154 ? A -0.040 12.027 -42.665 1.000 1 A VAL 62.910 1
ATOM 2409 C C . VAL 154 154 ? A -1.020 11.536 -43.703 1.000 1 A VAL 62.910 1
ATOM 2410 O O . VAL 154 154 ? A -1.835 10.671 -43.387 1.000 1 A VAL 62.910 1
ATOM 2411 C CB . VAL 154 154 ? A 0.870 10.888 -42.173 1.000 1 A VAL 62.910 1
ATOM 2412 C CG1 . VAL 154 154 ? A 1.657 10.266 -43.334 1.000 1 A VAL 62.910 1
ATOM 2413 C CG2 . VAL 154 154 ? A 1.872 11.418 -41.142 1.000 1 A VAL 62.910 1
ATOM 2414 H H . VAL 154 154 ? A -0.840 12.138 -40.685 1.000 1 A VAL 62.910 1
ATOM 2415 H HA . VAL 154 154 ? A 0.570 12.833 -43.072 1.000 1 A VAL 62.910 1
ATOM 2416 H HB . VAL 154 154 ? A 0.266 10.111 -41.704 1.000 1 A VAL 62.910 1
ATOM 2417 H HG11 . VAL 154 154 ? A 0.977 9.799 -44.046 1.000 1 A VAL 62.910 1
ATOM 2418 H HG12 . VAL 154 154 ? A 2.322 9.492 -42.952 1.000 1 A VAL 62.910 1
ATOM 2419 H HG13 . VAL 154 154 ? A 2.250 11.027 -43.843 1.000 1 A VAL 62.910 1
ATOM 2420 H HG21 . VAL 154 154 ? A 2.511 10.604 -40.799 1.000 1 A VAL 62.910 1
ATOM 2421 H HG22 . VAL 154 154 ? A 1.346 11.826 -40.279 1.000 1 A VAL 62.910 1
ATOM 2422 H HG23 . VAL 154 154 ? A 2.492 12.199 -41.583 1.000 1 A VAL 62.910 1
ATOM 2423 N N . ALA 155 155 ? A -1.047 12.218 -44.851 1.000 1 A ALA 64.990 1
ATOM 2424 C CA . ALA 155 155 ? A -2.112 12.049 -45.818 1.000 1 A ALA 64.990 1
ATOM 2425 C C . ALA 155 155 ? A -2.214 10.558 -46.105 1.000 1 A ALA 64.990 1
ATOM 2426 O O . ALA 155 155 ? A -1.264 9.968 -46.622 1.000 1 A ALA 64.990 1
ATOM 2427 C CB . ALA 155 155 ? A -1.804 12.871 -47.076 1.000 1 A ALA 64.990 1
ATOM 2428 H H . ALA 155 155 ? A -0.383 12.968 -44.987 1.000 1 A ALA 64.990 1
ATOM 2429 H HA . ALA 155 155 ? A -3.049 12.396 -45.382 1.000 1 A ALA 64.990 1
ATOM 2430 H HB1 . ALA 155 155 ? A -0.858 12.548 -47.510 1.000 1 A ALA 64.990 1
ATOM 2431 H HB2 . ALA 155 155 ? A -2.598 12.717 -47.808 1.000 1 A ALA 64.990 1
ATOM 2432 H HB3 . ALA 155 155 ? A -1.751 13.930 -46.823 1.000 1 A ALA 64.990 1
ATOM 2433 N N . SER 156 156 ? A -3.337 9.956 -45.718 1.000 1 A SER 62.400 1
ATOM 2434 C CA . SER 156 156 ? A -3.692 8.628 -46.165 1.000 1 A SER 62.400 1
ATOM 2435 C C . SER 156 156 ? A -3.694 8.698 -47.683 1.000 1 A SER 62.400 1
ATOM 2436 O O . SER 156 156 ? A -4.583 9.295 -48.292 1.000 1 A SER 62.400 1
ATOM 2437 C CB . SER 156 156 ? A -5.053 8.204 -45.594 1.000 1 A SER 62.400 1
ATOM 2438 O OG . SER 156 156 ? A -5.967 9.289 -45.528 1.000 1 A SER 62.400 1
ATOM 2439 H H . SER 156 156 ? A -4.052 10.477 -45.229 1.000 1 A SER 62.400 1
ATOM 2440 H HA . SER 156 156 ? A -2.937 7.913 -45.839 1.000 1 A SER 62.400 1
ATOM 2441 H HB2 . SER 156 156 ? A -4.903 7.821 -44.584 1.000 1 A SER 62.400 1
ATOM 2442 H HB3 . SER 156 156 ? A -5.468 7.404 -46.207 1.000 1 A SER 62.400 1
ATOM 2443 H HG . SER 156 156 ? A -6.841 8.958 -45.749 1.000 1 A SER 62.400 1
ATOM 2444 N N . THR 157 157 ? A -2.641 8.156 -48.294 1.000 1 A THR 70.730 1
ATOM 2445 C CA . THR 157 157 ? A -2.620 7.863 -49.722 1.000 1 A THR 70.730 1
ATOM 2446 C C . THR 157 157 ? A -3.945 7.185 -50.039 1.000 1 A THR 70.730 1
ATOM 2447 O O . THR 157 157 ? A -4.248 6.179 -49.386 1.000 1 A THR 70.730 1
ATOM 2448 C CB . THR 157 157 ? A -1.467 6.912 -50.077 1.000 1 A THR 70.730 1
ATOM 2449 O OG1 . THR 157 157 ? A -1.319 5.917 -49.089 1.000 1 A THR 70.730 1
ATOM 2450 C CG2 . THR 157 157 ? A -0.141 7.663 -50.168 1.000 1 A THR 70.730 1
ATOM 2451 H H . THR 157 157 ? A -1.883 7.795 -47.732 1.000 1 A THR 70.730 1
ATOM 2452 H HA . THR 157 157 ? A -2.512 8.794 -50.279 1.000 1 A THR 70.730 1
ATOM 2453 H HB . THR 157 157 ? A -1.668 6.441 -51.039 1.000 1 A THR 70.730 1
ATOM 2454 H HG1 . THR 157 157 ? A -2.151 5.439 -49.048 1.000 1 A THR 70.730 1
ATOM 2455 H HG21 . THR 157 157 ? A 0.649 6.960 -50.432 1.000 1 A THR 70.730 1
ATOM 2456 H HG22 . THR 157 157 ? A -0.204 8.434 -50.936 1.000 1 A THR 70.730 1
ATOM 2457 H HG23 . THR 157 157 ? A 0.096 8.120 -49.207 1.000 1 A THR 70.730 1
ATOM 2458 N N . PRO 158 158 ? A -4.769 7.736 -50.951 1.000 1 A PRO 67.150 1
ATOM 2459 C CA . PRO 158 158 ? A -6.021 7.092 -51.293 1.000 1 A PRO 67.150 1
ATOM 2460 C C . PRO 158 158 ? A -5.678 5.685 -51.771 1.000 1 A PRO 67.150 1
ATOM 2461 O O . PRO 158 158 ? A -4.923 5.520 -52.730 1.000 1 A PRO 67.150 1
ATOM 2462 C CB . PRO 158 158 ? A -6.663 7.960 -52.381 1.000 1 A PRO 67.150 1
ATOM 2463 C CG . PRO 158 158 ? A -5.474 8.687 -53.011 1.000 1 A PRO 67.150 1
ATOM 2464 C CD . PRO 158 158 ? A -4.509 8.861 -51.838 1.000 1 A PRO 67.150 1
ATOM 2465 H HA . PRO 158 158 ? A -6.677 7.043 -50.424 1.000 1 A PRO 67.150 1
ATOM 2466 H HB2 . PRO 158 158 ? A -7.209 7.366 -53.113 1.000 1 A PRO 67.150 1
ATOM 2467 H HB3 . PRO 158 158 ? A -7.326 8.689 -51.916 1.000 1 A PRO 67.150 1
ATOM 2468 H HG2 . PRO 158 158 ? A -5.768 9.645 -53.439 1.000 1 A PRO 67.150 1
ATOM 2469 H HG3 . PRO 158 158 ? A -5.018 8.054 -53.772 1.000 1 A PRO 67.150 1
ATOM 2470 H HD2 . PRO 158 158 ? A -3.484 8.858 -52.208 1.000 1 A PRO 67.150 1
ATOM 2471 H HD3 . PRO 158 158 ? A -4.725 9.792 -51.314 1.000 1 A PRO 67.150 1
ATOM 2472 N N . PHE 159 159 ? A -6.193 4.676 -51.070 1.000 1 A PHE 72.160 1
ATOM 2473 C CA . PHE 159 159 ? A -6.224 3.328 -51.607 1.000 1 A PHE 72.160 1
ATOM 2474 C C . PHE 159 159 ? A -7.016 3.421 -52.908 1.000 1 A PHE 72.160 1
ATOM 2475 O O . PHE 159 159 ? A -8.205 3.743 -52.891 1.000 1 A PHE 72.160 1
ATOM 2476 C CB . PHE 159 159 ? A -6.864 2.354 -50.602 1.000 1 A PHE 72.160 1
ATOM 2477 C CG . PHE 159 159 ? A -5.954 1.210 -50.206 1.000 1 A PHE 72.160 1
ATOM 2478 C CD1 . PHE 159 159 ? A -5.941 0.023 -50.962 1.000 1 A PHE 72.160 1
ATOM 2479 C CD2 . PHE 159 159 ? A -5.117 1.332 -49.080 1.000 1 A PHE 72.160 1
ATOM 2480 C CE1 . PHE 159 159 ? A -5.104 -1.043 -50.585 1.000 1 A PHE 72.160 1
ATOM 2481 C CE2 . PHE 159 159 ? A -4.281 0.266 -48.704 1.000 1 A PHE 72.160 1
ATOM 2482 C CZ . PHE 159 159 ? A -4.276 -0.923 -49.456 1.000 1 A PHE 72.160 1
ATOM 2483 H H . PHE 159 159 ? A -6.749 4.879 -50.251 1.000 1 A PHE 72.160 1
ATOM 2484 H HA . PHE 159 159 ? A -5.207 3.003 -51.826 1.000 1 A PHE 72.160 1
ATOM 2485 H HB2 . PHE 159 159 ? A -7.165 2.887 -49.700 1.000 1 A PHE 72.160 1
ATOM 2486 H HB3 . PHE 159 159 ? A -7.774 1.931 -51.028 1.000 1 A PHE 72.160 1
ATOM 2487 H HD1 . PHE 159 159 ? A -6.575 -0.076 -51.831 1.000 1 A PHE 72.160 1
ATOM 2488 H HD2 . PHE 159 159 ? A -5.119 2.244 -48.501 1.000 1 A PHE 72.160 1
ATOM 2489 H HE1 . PHE 159 159 ? A -5.100 -1.953 -51.166 1.000 1 A PHE 72.160 1
ATOM 2490 H HE2 . PHE 159 159 ? A -3.643 0.358 -47.838 1.000 1 A PHE 72.160 1
ATOM 2491 H HZ . PHE 159 159 ? A -3.635 -1.743 -49.168 1.000 1 A PHE 72.160 1
ATOM 2492 N N . VAL 160 160 ? A -6.339 3.213 -54.033 1.000 1 A VAL 74.550 1
ATOM 2493 C CA . VAL 160 160 ? A -7.001 3.058 -55.322 1.000 1 A VAL 74.550 1
ATOM 2494 C C . VAL 160 160 ? A -7.871 1.812 -55.201 1.000 1 A VAL 74.550 1
ATOM 2495 O O . VAL 160 160 ? A -7.363 0.694 -55.173 1.000 1 A VAL 74.550 1
ATOM 2496 C CB . VAL 160 160 ? A -5.972 2.940 -56.466 1.000 1 A VAL 74.550 1
ATOM 2497 C CG1 . VAL 160 160 ? A -6.654 2.730 -57.823 1.000 1 A VAL 74.550 1
ATOM 2498 C CG2 . VAL 160 160 ? A -5.120 4.215 -56.566 1.000 1 A VAL 74.550 1
ATOM 2499 H H . VAL 160 160 ? A -5.347 3.029 -53.979 1.000 1 A VAL 74.550 1
ATOM 2500 H HA . VAL 160 160 ? A -7.640 3.920 -55.512 1.000 1 A VAL 74.550 1
ATOM 2501 H HB . VAL 160 160 ? A -5.307 2.099 -56.274 1.000 1 A VAL 74.550 1
ATOM 2502 H HG11 . VAL 160 160 ? A -7.205 1.790 -57.825 1.000 1 A VAL 74.550 1
ATOM 2503 H HG12 . VAL 160 160 ? A -5.902 2.672 -58.610 1.000 1 A VAL 74.550 1
ATOM 2504 H HG13 . VAL 160 160 ? A -7.341 3.548 -58.037 1.000 1 A VAL 74.550 1
ATOM 2505 H HG21 . VAL 160 160 ? A -4.412 4.119 -57.389 1.000 1 A VAL 74.550 1
ATOM 2506 H HG22 . VAL 160 160 ? A -4.556 4.366 -55.645 1.000 1 A VAL 74.550 1
ATOM 2507 H HG23 . VAL 160 160 ? A -5.761 5.080 -56.740 1.000 1 A VAL 74.550 1
ATOM 2508 N N . THR 161 161 ? A -9.183 2.002 -55.088 1.000 1 A THR 69.920 1
ATOM 2509 C CA . THR 161 161 ? A -10.158 0.961 -55.406 1.000 1 A THR 69.920 1
ATOM 2510 C C . THR 161 161 ? A -10.070 0.710 -56.905 1.000 1 A THR 69.920 1
ATOM 2511 O O . THR 161 161 ? A -10.747 1.377 -57.688 1.000 1 A THR 69.920 1
ATOM 2512 C CB . THR 161 161 ? A -11.585 1.379 -55.008 1.000 1 A THR 69.920 1
ATOM 2513 O OG1 . THR 161 161 ? A -11.811 2.734 -55.335 1.000 1 A THR 69.920 1
ATOM 2514 C CG2 . THR 161 161 ? A -11.836 1.214 -53.512 1.000 1 A THR 69.920 1
ATOM 2515 H H . THR 161 161 ? A -9.539 2.937 -54.951 1.000 1 A THR 69.920 1
ATOM 2516 H HA . THR 161 161 ? A -9.906 0.036 -54.888 1.000 1 A THR 69.920 1
ATOM 2517 H HB . THR 161 161 ? A -12.303 0.754 -55.539 1.000 1 A THR 69.920 1
ATOM 2518 H HG1 . THR 161 161 ? A -11.804 2.756 -56.294 1.000 1 A THR 69.920 1
ATOM 2519 H HG21 . THR 161 161 ? A -12.859 1.511 -53.283 1.000 1 A THR 69.920 1
ATOM 2520 H HG22 . THR 161 161 ? A -11.694 0.172 -53.228 1.000 1 A THR 69.920 1
ATOM 2521 H HG23 . THR 161 161 ? A -11.145 1.844 -52.951 1.000 1 A THR 69.920 1
ATOM 2522 N N . GLU 162 162 ? A -9.199 -0.213 -57.315 1.000 1 A GLU 76.260 1
ATOM 2523 C CA . GLU 162 162 ? A -9.357 -0.860 -58.612 1.000 1 A GLU 76.260 1
ATOM 2524 C C . GLU 162 162 ? A -10.702 -1.590 -58.606 1.000 1 A GLU 76.260 1
ATOM 2525 O O . GLU 162 162 ? A -11.006 -2.384 -57.713 1.000 1 A GLU 76.260 1
ATOM 2526 C CB . GLU 162 162 ? A -8.203 -1.821 -58.937 1.000 1 A GLU 76.260 1
ATOM 2527 C CG . GLU 162 162 ? A -6.932 -1.066 -59.354 1.000 1 A GLU 76.260 1
ATOM 2528 C CD . GLU 162 162 ? A -5.812 -2.015 -59.808 1.000 1 A GLU 76.260 1
ATOM 2529 O OE1 . GLU 162 162 ? A -5.564 -3.013 -59.094 1.000 1 A GLU 76.260 1
ATOM 2530 O OE2 . GLU 162 162 ? A -5.190 -1.718 -60.854 1.000 1 A GLU 76.260 1
ATOM 2531 H H . GLU 162 162 ? A -8.584 -0.646 -56.641 1.000 1 A GLU 76.260 1
ATOM 2532 H HA . GLU 162 162 ? A -9.390 -0.096 -59.388 1.000 1 A GLU 76.260 1
ATOM 2533 H HB2 . GLU 162 162 ? A -8.001 -2.456 -58.075 1.000 1 A GLU 76.260 1
ATOM 2534 H HB3 . GLU 162 162 ? A -8.507 -2.453 -59.771 1.000 1 A GLU 76.260 1
ATOM 2535 H HG2 . GLU 162 162 ? A -6.578 -0.472 -58.512 1.000 1 A GLU 76.260 1
ATOM 2536 H HG3 . GLU 162 162 ? A -7.183 -0.382 -60.164 1.000 1 A GLU 76.260 1
ATOM 2537 N N . ASP 163 163 ? A -11.528 -1.260 -59.590 1.000 1 A ASP 73.730 1
ATOM 2538 C CA . ASP 163 163 ? A -12.846 -1.833 -59.801 1.000 1 A ASP 73.730 1
ATOM 2539 C C . ASP 163 163 ? A -12.689 -3.283 -60.293 1.000 1 A ASP 73.730 1
ATOM 2540 O O . ASP 163 163 ? A -12.578 -3.554 -61.491 1.000 1 A ASP 73.730 1
ATOM 2541 C CB . ASP 163 163 ? A -13.596 -0.904 -60.776 1.000 1 A ASP 73.730 1
ATOM 2542 C CG . ASP 163 163 ? A -15.117 -1.039 -60.722 1.000 1 A ASP 73.730 1
ATOM 2543 O OD1 . ASP 163 163 ? A -15.603 -2.097 -60.257 1.000 1 A ASP 73.730 1
ATOM 2544 O OD2 . ASP 163 163 ? A -15.782 -0.076 -61.161 1.000 1 A ASP 73.730 1
ATOM 2545 H H . ASP 163 163 ? A -11.221 -0.572 -60.264 1.000 1 A ASP 73.730 1
ATOM 2546 H HA . ASP 163 163 ? A -13.386 -1.842 -58.854 1.000 1 A ASP 73.730 1
ATOM 2547 H HB2 . ASP 163 163 ? A -13.357 0.128 -60.519 1.000 1 A ASP 73.730 1
ATOM 2548 H HB3 . ASP 163 163 ? A -13.249 -1.069 -61.796 1.000 1 A ASP 73.730 1
ATOM 2549 N N . VAL 164 164 ? A -12.620 -4.236 -59.356 1.000 1 A VAL 70.030 1
ATOM 2550 C CA . VAL 164 164 ? A -12.593 -5.681 -59.646 1.000 1 A VAL 70.030 1
ATOM 2551 C C . VAL 164 164 ? A -14.010 -6.165 -59.981 1.000 1 A VAL 70.030 1
ATOM 2552 O O . VAL 164 164 ? A -14.615 -6.991 -59.295 1.000 1 A VAL 70.030 1
ATOM 2553 C CB . VAL 164 164 ? A -11.897 -6.508 -58.541 1.000 1 A VAL 70.030 1
ATOM 2554 C CG1 . VAL 164 164 ? A -11.673 -7.965 -58.987 1.000 1 A VAL 70.030 1
ATOM 2555 C CG2 . VAL 164 164 ? A -10.509 -5.946 -58.201 1.000 1 A VAL 70.030 1
ATOM 2556 H H . VAL 164 164 ? A -12.565 -3.928 -58.396 1.000 1 A VAL 70.030 1
ATOM 2557 H HA . VAL 164 164 ? A -11.999 -5.816 -60.549 1.000 1 A VAL 70.030 1
ATOM 2558 H HB . VAL 164 164 ? A -12.505 -6.498 -57.636 1.000 1 A VAL 70.030 1
ATOM 2559 H HG11 . VAL 164 164 ? A -12.624 -8.468 -59.166 1.000 1 A VAL 70.030 1
ATOM 2560 H HG12 . VAL 164 164 ? A -11.149 -8.511 -58.203 1.000 1 A VAL 70.030 1
ATOM 2561 H HG13 . VAL 164 164 ? A -11.076 -7.988 -59.898 1.000 1 A VAL 70.030 1
ATOM 2562 H HG21 . VAL 164 164 ? A -10.603 -4.951 -57.767 1.000 1 A VAL 70.030 1
ATOM 2563 H HG22 . VAL 164 164 ? A -9.896 -5.881 -59.100 1.000 1 A VAL 70.030 1
ATOM 2564 H HG23 . VAL 164 164 ? A -10.012 -6.583 -57.470 1.000 1 A VAL 70.030 1
ATOM 2565 N N . SER 165 165 ? A -14.546 -5.646 -61.081 1.000 1 A SER 71.550 1
ATOM 2566 C CA . SER 165 165 ? A -15.812 -6.057 -61.685 1.000 1 A SER 71.550 1
ATOM 2567 C C . SER 165 165 ? A -15.649 -7.337 -62.524 1.000 1 A SER 71.550 1
ATOM 2568 O O . SER 165 165 ? A -15.788 -7.308 -63.743 1.000 1 A SER 71.550 1
ATOM 2569 C CB . SER 165 165 ? A -16.397 -4.889 -62.490 1.000 1 A SER 71.550 1
ATOM 2570 O OG . SER 165 165 ? A -17.019 -3.952 -61.633 1.000 1 A SER 71.550 1
ATOM 2571 H H . SER 165 165 ? A -14.024 -4.908 -61.531 1.000 1 A SER 71.550 1
ATOM 2572 H HA . SER 165 165 ? A -16.521 -6.284 -60.889 1.000 1 A SER 71.550 1
ATOM 2573 H HB2 . SER 165 165 ? A -17.162 -5.270 -63.166 1.000 1 A SER 71.550 1
ATOM 2574 H HB3 . SER 165 165 ? A -15.618 -4.406 -63.081 1.000 1 A SER 71.550 1
ATOM 2575 H HG . SER 165 165 ? A -16.396 -3.364 -61.199 1.000 1 A SER 71.550 1
ATOM 2576 N N . SER 166 166 ? A -15.359 -8.471 -61.865 1.000 1 A SER 71.960 1
ATOM 2577 C CA . SER 166 166 ? A -15.598 -9.839 -62.382 1.000 1 A SER 71.960 1
ATOM 2578 C C . SER 166 166 ? A -15.285 -10.918 -61.328 1.000 1 A SER 71.960 1
ATOM 2579 O O . SER 166 166 ? A -14.369 -11.724 -61.490 1.000 1 A SER 71.960 1
ATOM 2580 C CB . SER 166 166 ? A -14.865 -10.126 -63.711 1.000 1 A SER 71.960 1
ATOM 2581 O OG . SER 166 166 ? A -13.529 -9.680 -63.709 1.000 1 A SER 71.960 1
ATOM 2582 H H . SER 166 166 ? A -15.140 -8.359 -60.886 1.000 1 A SER 71.960 1
ATOM 2583 H HA . SER 166 166 ? A -16.663 -9.921 -62.598 1.000 1 A SER 71.960 1
ATOM 2584 H HB2 . SER 166 166 ? A -15.389 -9.620 -64.521 1.000 1 A SER 71.960 1
ATOM 2585 H HB3 . SER 166 166 ? A -14.896 -11.194 -63.925 1.000 1 A SER 71.960 1
ATOM 2586 H HG . SER 166 166 ? A -13.084 -10.092 -62.965 1.000 1 A SER 71.960 1
ATOM 2587 N N . ILE 167 167 ? A -16.051 -10.947 -60.231 1.000 1 A ILE 63.650 1
ATOM 2588 C CA . ILE 167 167 ? A -16.029 -12.053 -59.261 1.000 1 A ILE 63.650 1
ATOM 2589 C C . ILE 167 167 ? A -16.924 -13.170 -59.810 1.000 1 A ILE 63.650 1
ATOM 2590 O O . ILE 167 167 ? A -18.145 -13.157 -59.651 1.000 1 A ILE 63.650 1
ATOM 2591 C CB . ILE 167 167 ? A -16.409 -11.575 -57.833 1.000 1 A ILE 63.650 1
ATOM 2592 C CG1 . ILE 167 167 ? A -15.387 -10.522 -57.344 1.000 1 A ILE 63.650 1
ATOM 2593 C CG2 . ILE 167 167 ? A -16.471 -12.750 -56.836 1.000 1 A ILE 63.650 1
ATOM 2594 C CD1 . ILE 167 167 ? A -15.742 -9.865 -56.004 1.000 1 A ILE 63.650 1
ATOM 2595 H H . ILE 167 167 ? A -16.766 -10.242 -60.122 1.000 1 A ILE 63.650 1
ATOM 2596 H HA . ILE 167 167 ? A -15.015 -12.448 -59.196 1.000 1 A ILE 63.650 1
ATOM 2597 H HB . ILE 167 167 ? A -17.393 -11.109 -57.874 1.000 1 A ILE 63.650 1
ATOM 2598 H HG12 . ILE 167 167 ? A -14.402 -10.980 -57.262 1.000 1 A ILE 63.650
1
ATOM 2599 H HG13 . ILE 167 167 ? A -15.319 -9.718 -58.077 1.000 1 A ILE 63.650 1
ATOM 2600 H HG21 . ILE 167 167 ? A -17.297 -13.410 -57.102 1.000 1 A ILE 63.650
1
ATOM 2601 H HG22 . ILE 167 167 ? A -15.536 -13.310 -56.845 1.000 1 A ILE 63.650
1
ATOM 2602 H HG23 . ILE 167 167 ? A -16.675 -12.398 -55.825 1.000 1 A ILE 63.650
1
ATOM 2603 H HD11 . ILE 167 167 ? A -15.069 -9.025 -55.830 1.000 1 A ILE 63.650 1
ATOM 2604 H HD12 . ILE 167 167 ? A -15.623 -10.571 -55.182 1.000 1 A ILE 63.650
1
ATOM 2605 H HD13 . ILE 167 167 ? A -16.767 -9.495 -56.029 1.000 1 A ILE 63.650 1
ATOM 2606 N N . VAL 168 168 ? A -16.293 -14.147 -60.472 1.000 1 A VAL 72.400 1
ATOM 2607 C CA . VAL 168 168 ? A -16.802 -15.528 -60.535 1.000 1 A VAL 72.400 1
ATOM 2608 C C . VAL 168 168 ? A -17.305 -15.882 -59.133 1.000 1 A VAL 72.400 1
ATOM 2609 O O . VAL 168 168 ? A -16.608 -15.523 -58.183 1.000 1 A VAL 72.400 1
ATOM 2610 C CB . VAL 168 168 ? A -15.655 -16.497 -60.916 1.000 1 A VAL 72.400 1
ATOM 2611 C CG1 . VAL 168 168 ? A -16.082 -17.971 -60.967 1.000 1 A VAL 72.400 1
ATOM 2612 C CG2 . VAL 168 168 ? A -15.071 -16.141 -62.290 1.000 1 A VAL 72.400 1
ATOM 2613 H H . VAL 168 168 ? A -15.306 -14.009 -60.639 1.000 1 A VAL 72.400 1
ATOM 2614 H HA . VAL 168 168 ? A -17.611 -15.589 -61.262 1.000 1 A VAL 72.400 1
ATOM 2615 H HB . VAL 168 168 ? A -14.856 -16.405 -60.181 1.000 1 A VAL 72.400 1
ATOM 2616 H HG11 . VAL 168 168 ? A -16.886 -18.109 -61.689 1.000 1 A VAL 72.400
1
ATOM 2617 H HG12 . VAL 168 168 ? A -15.232 -18.589 -61.256 1.000 1 A VAL 72.400
1
ATOM 2618 H HG13 . VAL 168 168 ? A -16.410 -18.306 -59.983 1.000 1 A VAL 72.400
1
ATOM 2619 H HG21 . VAL 168 168 ? A -14.293 -16.855 -62.559 1.000 1 A VAL 72.400
1
ATOM 2620 H HG22 . VAL 168 168 ? A -14.620 -15.148 -62.266 1.000 1 A VAL 72.400
1
ATOM 2621 H HG23 . VAL 168 168 ? A -15.855 -16.160 -63.047 1.000 1 A VAL 72.400
1
ATOM 2622 N N . PRO 169 169 ? A -18.447 -16.572 -58.946 1.000 1 A PRO 66.460 1
ATOM 2623 C CA . PRO 169 169 ? A -18.747 -17.199 -57.668 1.000 1 A PRO 66.460 1
ATOM 2624 C C . PRO 169 169 ? A -17.672 -18.256 -57.395 1.000 1 A PRO 66.460 1
ATOM 2625 O O . PRO 169 169 ? A -17.856 -19.447 -57.633 1.000 1 A PRO 66.460 1
ATOM 2626 C CB . PRO 169 169 ? A -20.162 -17.772 -57.805 1.000 1 A PRO 66.460 1
ATOM 2627 C CG . PRO 169 169 ? A -20.254 -18.085 -59.298 1.000 1 A PRO 66.460 1
ATOM 2628 C CD . PRO 169 169 ? A -19.428 -16.969 -59.943 1.000 1 A PRO 66.460 1
ATOM 2629 H HA . PRO 169 169 ? A -18.731 -16.461 -56.866 1.000 1 A PRO 66.460 1
ATOM 2630 H HB2 . PRO 169 169 ? A -20.320 -18.656 -57.188 1.000 1 A PRO 66.460 1
ATOM 2631 H HB3 . PRO 169 169 ? A -20.889 -17.001 -57.551 1.000 1 A PRO 66.460 1
ATOM 2632 H HG2 . PRO 169 169 ? A -19.791 -19.050 -59.503 1.000 1 A PRO 66.460 1
ATOM 2633 H HG3 . PRO 169 169 ? A -21.286 -18.076 -59.649 1.000 1 A PRO 66.460 1
ATOM 2634 H HD2 . PRO 169 169 ? A -18.957 -17.337 -60.854 1.000 1 A PRO 66.460 1
ATOM 2635 H HD3 . PRO 169 169 ? A -20.069 -16.117 -60.169 1.000 1 A PRO 66.460 1
ATOM 2636 N N . THR 170 170 ? A -16.514 -17.805 -56.915 1.000 1 A THR 62.860 1
ATOM 2637 C CA . THR 170 170 ? A -15.623 -18.574 -56.079 1.000 1 A THR 62.860 1
ATOM 2638 C C . THR 170 170 ? A -16.551 -19.075 -54.996 1.000 1 A THR 62.860 1
ATOM 2639 O O . THR 170 170 ? A -17.059 -18.266 -54.218 1.000 1 A THR 62.860 1
ATOM 2640 C CB . THR 170 170 ? A -14.522 -17.677 -55.469 1.000 1 A THR 62.860 1
ATOM 2641 O OG1 . THR 170 170 ? A -13.987 -16.806 -56.439 1.000 1 A THR 62.860 1
ATOM 2642 C CG2 . THR 170 170 ? A -13.352 -18.491 -54.925 1.000 1 A THR 62.860 1
ATOM 2643 H H . THR 170 170 ? A -16.357 -16.807 -56.933 1.000 1 A THR 62.860 1
ATOM 2644 H HA . THR 170 170 ? A -15.184 -19.399 -56.639 1.000 1 A THR 62.860 1
ATOM 2645 H HB . THR 170 170 ? A -14.938 -17.065 -54.669 1.000 1 A THR 62.860 1
ATOM 2646 H HG1 . THR 170 170 ? A -13.473 -16.135 -55.983 1.000 1 A THR 62.860 1
ATOM 2647 H HG21 . THR 170 170 ? A -13.702 -19.156 -54.135 1.000 1 A THR 62.860
1
ATOM 2648 H HG22 . THR 170 170 ? A -12.599 -17.822 -54.509 1.000 1 A THR 62.860
1
ATOM 2649 H HG23 . THR 170 170 ? A -12.907 -19.084 -55.724 1.000 1 A THR 62.860
1
ATOM 2650 N N . THR 171 171 ? A -16.850 -20.375 -54.996 1.000 1 A THR 65.970 1
ATOM 2651 C CA . THR 171 171 ? A -17.279 -21.072 -53.785 1.000 1 A THR 65.970 1
ATOM 2652 C C . THR 171 171 ? A -16.414 -20.506 -52.680 1.000 1 A THR 65.970 1
ATOM 2653 O O . THR 171 171 ? A -15.210 -20.779 -52.682 1.000 1 A THR 65.970 1
ATOM 2654 C CB . THR 171 171 ? A -17.014 -22.586 -53.899 1.000 1 A THR 65.970 1
ATOM 2655 O OG1 . THR 171 171 ? A -15.884 -22.836 -54.712 1.000 1 A THR 65.970 1
ATOM 2656 C CG2 . THR 171 171 ? A -18.198 -23.318 -54.518 1.000 1 A THR 65.970 1
ATOM 2657 H H . THR 171 171 ? A -16.504 -20.954 -55.748 1.000 1 A THR 65.970 1
ATOM 2658 H HA . THR 171 171 ? A -18.330 -20.881 -53.570 1.000 1 A THR 65.970 1
ATOM 2659 H HB . THR 171 171 ? A -16.844 -23.002 -52.906 1.000 1 A THR 65.970 1
ATOM 2660 H HG1 . THR 171 171 ? A -15.134 -22.504 -54.213 1.000 1 A THR 65.970 1
ATOM 2661 H HG21 . THR 171 171 ? A -18.399 -22.922 -55.514 1.000 1 A THR 65.970
1
ATOM 2662 H HG22 . THR 171 171 ? A -19.079 -23.190 -53.890 1.000 1 A THR 65.970
1
ATOM 2663 H HG23 . THR 171 171 ? A -17.967 -24.381 -54.592 1.000 1 A THR 65.970
1
ATOM 2664 N N . GLN 172 172 ? A -16.983 -19.608 -51.860 1.000 1 A GLN 61.720 1
ATOM 2665 C CA . GLN 172 172 ? A -16.243 -18.999 -50.768 1.000 1 A GLN 61.720 1
ATOM 2666 C C . GLN 172 172 ? A -15.651 -20.193 -50.035 1.000 1 A GLN 61.720 1
ATOM 2667 O O . GLN 172 172 ? A -16.435 -21.076 -49.674 1.000 1 A GLN 61.720 1
ATOM 2668 C CB . GLN 172 172 ? A -17.155 -18.189 -49.829 1.000 1 A GLN 61.720 1
ATOM 2669 C CG . GLN 172 172 ? A -17.322 -16.726 -50.264 1.000 1 A GLN 61.720 1
ATOM 2670 C CD . GLN 172 172 ? A -18.169 -15.928 -49.271 1.000 1 A GLN 61.720 1
ATOM 2671 O OE1 . GLN 172 172 ? A -19.144 -16.399 -48.714 1.000 1 A GLN 61.720 1
ATOM 2672 N NE2 . GLN 172 172 ? A -17.849 -14.679 -49.014 1.000 1 A GLN 61.720 1
ATOM 2673 H H . GLN 172 172 ? A -17.951 -19.353 -51.992 1.000 1 A GLN 61.720 1
ATOM 2674 H HA . GLN 172 172 ? A -15.464 -18.357 -51.178 1.000 1 A GLN 61.720 1
ATOM 2675 H HB2 . GLN 172 172 ? A -18.129 -18.672 -49.754 1.000 1 A GLN 61.720 1
ATOM 2676 H HB3 . GLN 172 172 ? A -16.707 -18.184 -48.835 1.000 1 A GLN 61.720 1
ATOM 2677 H HG2 . GLN 172 172 ? A -16.337 -16.266 -50.341 1.000 1 A GLN 61.720 1
ATOM 2678 H HG3 . GLN 172 172 ? A -17.800 -16.686 -51.243 1.000 1 A GLN 61.720 1
ATOM 2679 H HE21 . GLN 172 172 ? A -18.435 -14.218 -48.333 1.000 1 A GLN 61.720
1
ATOM 2680 H HE22 . GLN 172 172 ? A -17.043 -14.245 -49.442 1.000 1 A GLN 61.720
1
ATOM 2681 N N . PRO 173 173 ? A -14.313 -20.310 -49.927 1.000 1 A PRO 61.790 1
ATOM 2682 C CA . PRO 173 173 ? A -13.747 -21.368 -49.110 1.000 1 A PRO 61.790 1
ATOM 2683 C C . PRO 173 173 ? A -14.474 -21.269 -47.775 1.000 1 A PRO 61.790 1
ATOM 2684 O O . PRO 173 173 ? A -14.466 -20.177 -47.198 1.000 1 A PRO 61.790 1
ATOM 2685 C CB . PRO 173 173 ? A -12.248 -21.063 -49.014 1.000 1 A PRO 61.790 1
ATOM 2686 C CG . PRO 173 173 ? A -12.146 -19.569 -49.332 1.000 1 A PRO 61.790 1
ATOM 2687 C CD . PRO 173 173 ? A -13.298 -19.338 -50.303 1.000 1 A PRO 61.790 1
ATOM 2688 H HA . PRO 173 173 ? A -13.914 -22.345 -49.562 1.000 1 A PRO 61.790 1
ATOM 2689 H HB2 . PRO 173 173 ? A -11.845 -21.294 -48.028 1.000 1 A PRO 61.790 1
ATOM 2690 H HB3 . PRO 173 173 ? A -11.719 -21.630 -49.779 1.000 1 A PRO 61.790 1
ATOM 2691 H HG2 . PRO 173 173 ? A -11.184 -19.314 -49.777 1.000 1 A PRO 61.790 1
ATOM 2692 H HG3 . PRO 173 173 ? A -12.312 -18.989 -48.424 1.000 1 A PRO 61.790 1
ATOM 2693 H HD2 . PRO 173 173 ? A -13.649 -18.311 -50.199 1.000 1 A PRO 61.790 1
ATOM 2694 H HD3 . PRO 173 173 ? A -12.972 -19.531 -51.326 1.000 1 A PRO 61.790 1
ATOM 2695 N N . GLU 174 174 ? A -15.202 -22.336 -47.402 1.000 1 A GLU 62.460 1
ATOM 2696 C CA . GLU 174 174 ? A -16.043 -22.373 -46.202 1.000 1 A GLU 62.460 1
ATOM 2697 C C . GLU 174 174 ? A -15.273 -21.672 -45.099 1.000 1 A GLU 62.460 1
ATOM 2698 O O . GLU 174 174 ? A -14.153 -22.078 -44.783 1.000 1 A GLU 62.460 1
ATOM 2699 C CB . GLU 174 174 ? A -16.350 -23.813 -45.766 1.000 1 A GLU 62.460 1
ATOM 2700 C CG . GLU 174 174 ? A -17.487 -24.451 -46.571 1.000 1 A GLU 62.460 1
ATOM 2701 C CD . GLU 174 174 ? A -17.804 -25.875 -46.083 1.000 1 A GLU 62.460 1
ATOM 2702 O OE1 . GLU 174 174 ? A -16.844 -26.614 -45.768 1.000 1 A GLU 62.460 1
ATOM 2703 O OE2 . GLU 174 174 ? A -19.005 -26.228 -46.073 1.000 1 A GLU 62.460 1
ATOM 2704 H H . GLU 174 174 ? A -15.210 -23.155 -47.992 1.000 1 A GLU 62.460 1
ATOM 2705 H HA . GLU 174 174 ? A -16.978 -21.843 -46.385 1.000 1 A GLU 62.460 1
ATOM 2706 H HB2 . GLU 174 174 ? A -16.654 -23.800 -44.719 1.000 1 A GLU 62.460 1
ATOM 2707 H HB3 . GLU 174 174 ? A -15.444 -24.413 -45.854 1.000 1 A GLU 62.460 1
ATOM 2708 H HG2 . GLU 174 174 ? A -18.373 -23.821 -46.483 1.000 1 A GLU 62.460 1
ATOM 2709 H HG3 . GLU 174 174 ? A -17.200 -24.486 -47.622 1.000 1 A GLU 62.460 1
ATOM 2710 N N . THR 175 175 ? A -15.805 -20.527 -44.663 1.000 1 A THR 62.940 1
ATOM 2711 C CA . THR 175 175 ? A -15.054 -19.511 -43.928 1.000 1 A THR 62.940 1
ATOM 2712 C C . THR 175 175 ? A -14.352 -20.161 -42.753 1.000 1 A THR 62.940 1
ATOM 2713 O O . THR 175 175 ? A -15.004 -20.511 -41.769 1.000 1 A THR 62.940 1
ATOM 2714 C CB . THR 175 175 ? A -15.974 -18.387 -43.433 1.000 1 A THR 62.940 1
ATOM 2715 O OG1 . THR 175 175 ? A -17.209 -18.918 -43.009 1.000 1 A THR 62.940 1
ATOM 2716 C CG2 . THR 175 175 ? A -16.263 -17.367 -44.533 1.000 1 A THR 62.940 1
ATOM 2717 H H . THR 175 175 ? A -16.736 -20.278 -44.963 1.000 1 A THR 62.940 1
ATOM 2718 H HA . THR 175 175 ? A -14.302 -19.082 -44.591 1.000 1 A THR 62.940 1
ATOM 2719 H HB . THR 175 175 ? A -15.498 -17.869 -42.601 1.000 1 A THR 62.940 1
ATOM 2720 H HG1 . THR 175 175 ? A -16.995 -19.613 -42.383 1.000 1 A THR 62.940 1
ATOM 2721 H HG21 . THR 175 175 ? A -16.929 -16.597 -44.144 1.000 1 A THR 62.940
1
ATOM 2722 H HG22 . THR 175 175 ? A -16.740 -17.858 -45.381 1.000 1 A THR 62.940
1
ATOM 2723 H HG23 . THR 175 175 ? A -15.332 -16.904 -44.859 1.000 1 A THR 62.940
1
ATOM 2724 N N . LEU 176 176 ? A -13.036 -20.342 -42.916 1.000 1 A LEU 63.520 1
ATOM 2725 C CA . LEU 176 176 ? A -12.141 -21.007 -41.981 1.000 1 A LEU 63.520 1
ATOM 2726 C C . LEU 176 176 ? A -12.503 -20.609 -40.549 1.000 1 A LEU 63.520 1
ATOM 2727 O O . LEU 176 176 ? A -12.474 -19.422 -40.211 1.000 1 A LEU 63.520 1
ATOM 2728 C CB . LEU 176 176 ? A -10.697 -20.597 -42.335 1.000 1 A LEU 63.520 1
ATOM 2729 C CG . LEU 176 176 ? A -10.022 -21.445 -43.428 1.000 1 A LEU 63.520 1
ATOM 2730 C CD1 . LEU 176 176 ? A -8.695 -20.796 -43.832 1.000 1 A LEU 63.520 1
ATOM 2731 C CD2 . LEU 176 176 ? A -9.704 -22.873 -42.985 1.000 1 A LEU 63.520 1
ATOM 2732 H H . LEU 176 176 ? A -12.675 -20.163 -43.842 1.000 1 A LEU 63.520 1
ATOM 2733 H HA . LEU 176 176 ? A -12.264 -22.085 -42.084 1.000 1 A LEU 63.520 1
ATOM 2734 H HB2 . LEU 176 176 ? A -10.700 -19.552 -42.647 1.000 1 A LEU 63.520 1
ATOM 2735 H HB3 . LEU 176 176 ? A -10.080 -20.635 -41.438 1.000 1 A LEU 63.520 1
ATOM 2736 H HG . LEU 176 176 ? A -10.669 -21.480 -44.304 1.000 1 A LEU 63.520 1
ATOM 2737 H HD11 . LEU 176 176 ? A -8.228 -21.379 -44.626 1.000 1 A LEU 63.520 1
ATOM 2738 H HD12 . LEU 176 176 ? A -8.878 -19.787 -44.200 1.000 1 A LEU 63.520 1
ATOM 2739 H HD13 . LEU 176 176 ? A -8.024 -20.752 -42.974 1.000 1 A LEU 63.520 1
ATOM 2740 H HD21 . LEU 176 176 ? A -8.996 -22.876 -42.155 1.000 1 A LEU 63.520 1
ATOM 2741 H HD22 . LEU 176 176 ? A -9.261 -23.410 -43.824 1.000 1 A LEU 63.520 1
ATOM 2742 H HD23 . LEU 176 176 ? A -10.615 -23.399 -42.699 1.000 1 A LEU 63.520
1
ATOM 2743 N N . TYR 177 177 ? A -12.865 -21.615 -39.746 1.000 1 A TYR 75.110 1
ATOM 2744 C CA . TYR 177 177 ? A -13.240 -21.483 -38.340 1.000 1 A TYR 75.110 1
ATOM 2745 C C . TYR 177 177 ? A -12.273 -20.534 -37.645 1.000 1 A TYR 75.110 1
ATOM 2746 O O . TYR 177 177 ? A -11.095 -20.843 -37.508 1.000 1 A TYR 75.110 1
ATOM 2747 C CB . TYR 177 177 ? A -13.182 -22.863 -37.656 1.000 1 A TYR 75.110 1
ATOM 2748 C CG . TYR 177 177 ? A -13.967 -23.933 -38.378 1.000 1 A TYR 75.110 1
ATOM 2749 C CD1 . TYR 177 177 ? A -15.361 -23.979 -38.227 1.000 1 A TYR 75.110 1
ATOM 2750 C CD2 . TYR 177 177 ? A -13.317 -24.821 -39.257 1.000 1 A TYR 75.110 1
ATOM 2751 C CE1 . TYR 177 177 ? A -16.117 -24.877 -38.995 1.000 1 A TYR 75.110 1
ATOM 2752 C CE2 . TYR 177 177 ? A -14.070 -25.732 -40.019 1.000 1 A TYR 75.110 1
ATOM 2753 C CZ . TYR 177 177 ? A -15.475 -25.750 -39.901 1.000 1 A TYR 75.110 1
ATOM 2754 O OH . TYR 177 177 ? A -16.204 -26.572 -40.693 1.000 1 A TYR 75.110 1
ATOM 2755 H H . TYR 177 177 ? A -12.953 -22.534 -40.157 1.000 1 A TYR 75.110 1
ATOM 2756 H HA . TYR 177 177 ? A -14.254 -21.089 -38.276 1.000 1 A TYR 75.110 1
ATOM 2757 H HB2 . TYR 177 177 ? A -13.563 -22.767 -36.639 1.000 1 A TYR 75.110 1
ATOM 2758 H HB3 . TYR 177 177 ? A -12.146 -23.192 -37.585 1.000 1 A TYR 75.110 1
ATOM 2759 H HD1 . TYR 177 177 ? A -15.850 -23.300 -37.544 1.000 1 A TYR 75.110 1
ATOM 2760 H HD2 . TYR 177 177 ? A -12.243 -24.785 -39.370 1.000 1 A TYR 75.110 1
ATOM 2761 H HE1 . TYR 177 177 ? A -17.195 -24.861 -38.929 1.000 1 A TYR 75.110 1
ATOM 2762 H HE2 . TYR 177 177 ? A -13.579 -26.393 -40.719 1.000 1 A TYR 75.110 1
ATOM 2763 H HH . TYR 177 177 ? A -15.686 -26.980 -41.391 1.000 1 A TYR 75.110 1
ATOM 2764 N N . SER 178 178 ? A -12.731 -19.370 -37.199 1.000 1 A SER 82.720 1
ATOM 2765 C CA . SER 178 178 ? A -11.888 -18.571 -36.316 1.000 1 A SER 82.720 1
ATOM 2766 C C . SER 178 178 ? A -11.936 -19.230 -34.939 1.000 1 A SER 82.720 1
ATOM 2767 O O . SER 178 178 ? A -13.028 -19.304 -34.372 1.000 1 A SER 82.720 1
ATOM 2768 C CB . SER 178 178 ? A -12.354 -17.122 -36.283 1.000 1 A SER 82.720 1
ATOM 2769 O OG . SER 178 178 ? A -11.966 -16.508 -37.497 1.000 1 A SER 82.720 1
ATOM 2770 H H . SER 178 178 ? A -13.711 -19.148 -37.298 1.000 1 A SER 82.720 1
ATOM 2771 H HA . SER 178 178 ? A -10.864 -18.566 -36.688 1.000 1 A SER 82.720 1
ATOM 2772 H HB2 . SER 178 178 ? A -13.436 -17.078 -36.159 1.000 1 A SER 82.720 1
ATOM 2773 H HB3 . SER 178 178 ? A -11.877 -16.603 -35.452 1.000 1 A SER 82.720 1
ATOM 2774 H HG . SER 178 178 ? A -12.208 -17.092 -38.219 1.000 1 A SER 82.720 1
ATOM 2775 N N . PRO 179 179 ? A -10.813 -19.732 -34.388 1.000 1 A PRO 87.810 1
ATOM 2776 C CA . PRO 179 179 ? A -10.833 -20.265 -33.036 1.000 1 A PRO 87.810 1
ATOM 2777 C C . PRO 179 179 ? A -11.242 -19.154 -32.072 1.000 1 A PRO 87.810 1
ATOM 2778 O O . PRO 179 179 ? A -10.747 -18.023 -32.169 1.000 1 A PRO 87.810 1
ATOM 2779 C CB . PRO 179 179 ? A -9.422 -20.774 -32.723 1.000 1 A PRO 87.810 1
ATOM 2780 C CG . PRO 179 179 ? A -8.673 -20.701 -34.052 1.000 1 A PRO 87.810 1
ATOM 2781 C CD . PRO 179 179 ? A -9.454 -19.708 -34.907 1.000 1 A PRO 87.810 1
ATOM 2782 H HA . PRO 179 179 ? A -11.541 -21.091 -32.979 1.000 1 A PRO 87.810 1
ATOM 2783 H HB2 . PRO 179 179 ? A -8.936 -20.137 -31.985 1.000 1 A PRO 87.810 1
ATOM 2784 H HB3 . PRO 179 179 ? A -9.452 -21.797 -32.349 1.000 1 A PRO 87.810 1
ATOM 2785 H HG2 . PRO 179 179 ? A -8.717 -21.681 -34.527 1.000 1 A PRO 87.810 1
ATOM 2786 H HG3 . PRO 179 179 ? A -7.632 -20.405 -33.919 1.000 1 A PRO 87.810 1
ATOM 2787 H HD2 . PRO 179 179 ? A -9.405 -20.011 -35.953 1.000 1 A PRO 87.810 1
ATOM 2788 H HD3 . PRO 179 179 ? A -9.039 -18.707 -34.789 1.000 1 A PRO 87.810 1
ATOM 2789 N N . THR 180 180 ? A -12.110 -19.479 -31.123 1.000 1 A THR 86.060 1
ATOM 2790 C CA . THR 180 180 ? A -12.312 -18.669 -29.925 1.000 1 A THR 86.060 1
ATOM 2791 C C . THR 180 180 ? A -11.398 -19.206 -28.831 1.000 1 A THR 86.060 1
ATOM 2792 O O . THR 180 180 ? A -11.305 -20.416 -28.625 1.000 1 A THR 86.060 1
ATOM 2793 C CB . THR 180 180 ? A -13.782 -18.638 -29.482 1.000 1 A THR 86.060 1
ATOM 2794 O OG1 . THR 180 180 ? A -14.306 -19.936 -29.339 1.000 1 A THR 86.060 1
ATOM 2795 C CG2 . THR 180 180 ? A -14.653 -17.914 -30.511 1.000 1 A THR 86.060 1
ATOM 2796 H H . THR 180 180 ? A -12.487 -20.416 -31.100 1.000 1 A THR 86.060 1
ATOM 2797 H HA . THR 180 180 ? A -12.020 -17.639 -30.129 1.000 1 A THR 86.060 1
ATOM 2798 H HB . THR 180 180 ? A -13.856 -18.115 -28.529 1.000 1 A THR 86.060 1
ATOM 2799 H HG1 . THR 180 180 ? A -15.225 -19.860 -29.073 1.000 1 A THR 86.060 1
ATOM 2800 H HG21 . THR 180 180 ? A -15.679 -17.860 -30.149 1.000 1 A THR 86.060
1
ATOM 2801 H HG22 . THR 180 180 ? A -14.280 -16.900 -30.659 1.000 1 A THR 86.060
1
ATOM 2802 H HG23 . THR 180 180 ? A -14.635 -18.447 -31.461 1.000 1 A THR 86.060
1
ATOM 2803 N N . ILE 181 181 ? A -10.691 -18.305 -28.148 1.000 1 A ILE 87.270 1
ATOM 2804 C CA . ILE 181 181 ? A -9.949 -18.632 -26.931 1.000 1 A ILE 87.270 1
ATOM 2805 C C . ILE 181 181 ? A -10.673 -17.956 -25.776 1.000 1 A ILE 87.270 1
ATOM 2806 O O . ILE 181 181 ? A -10.741 -16.730 -25.734 1.000 1 A ILE 87.270 1
ATOM 2807 C CB . ILE 181 181 ? A -8.463 -18.218 -27.010 1.000 1 A ILE 87.270 1
ATOM 2808 C CG1 . ILE 181 181 ? A -7.734 -19.027 -28.105 1.000 1 A ILE 87.270 1
ATOM 2809 C CG2 . ILE 181 181 ? A -7.816 -18.436 -25.625 1.000 1 A ILE 87.270 1
ATOM 2810 C CD1 . ILE 181 181 ? A -6.321 -18.516 -28.408 1.000 1 A ILE 87.270 1
ATOM 2811 H H . ILE 181 181 ? A -10.833 -17.324 -28.339 1.000 1 A ILE 87.270 1
ATOM 2812 H HA . ILE 181 181 ? A -9.974 -19.708 -26.763 1.000 1 A ILE 87.270 1
ATOM 2813 H HB . ILE 181 181 ? A -8.401 -17.159 -27.261 1.000 1 A ILE 87.270 1
ATOM 2814 H HG12 . ILE 181 181 ? A -8.302 -18.977 -29.034 1.000 1 A ILE 87.270 1
ATOM 2815 H HG13 . ILE 181 181 ? A -7.678 -20.073 -27.805 1.000 1 A ILE 87.270 1
ATOM 2816 H HG21 . ILE 181 181 ? A -8.125 -19.395 -25.209 1.000 1 A ILE 87.270 1
ATOM 2817 H HG22 . ILE 181 181 ? A -6.728 -18.397 -25.670 1.000 1 A ILE 87.270 1
ATOM 2818 H HG23 . ILE 181 181 ? A -8.142 -17.652 -24.942 1.000 1 A ILE 87.270 1
ATOM 2819 H HD11 . ILE 181 181 ? A -6.360 -17.475 -28.728 1.000 1 A ILE 87.270 1
ATOM 2820 H HD12 . ILE 181 181 ? A -5.901 -19.127 -29.207 1.000 1 A ILE 87.270 1
ATOM 2821 H HD13 . ILE 181 181 ? A -5.667 -18.607 -27.541 1.000 1 A ILE 87.270 1
ATOM 2822 N N . SER 182 182 ? A -11.194 -18.752 -24.849 1.000 1 A SER 85.890 1
ATOM 2823 C CA . SER 182 182 ? A -11.626 -18.280 -23.537 1.000 1 A SER 85.890 1
ATOM 2824 C C . SER 182 182 ? A -10.485 -18.460 -22.541 1.000 1 A SER 85.890 1
ATOM 2825 O O . SER 182 182 ? A -9.824 -19.503 -22.529 1.000 1 A SER 85.890 1
ATOM 2826 C CB . SER 182 182 ? A -12.892 -19.007 -23.079 1.000 1 A SER 85.890 1
ATOM 2827 O OG . SER 182 182 ? A -12.704 -20.406 -23.093 1.000 1 A SER 85.890 1
ATOM 2828 H H . SER 182 182 ? A -11.092 -19.751 -24.959 1.000 1 A SER 85.890 1
ATOM 2829 H HA . SER 182 182 ? A -11.866 -17.218 -23.593 1.000 1 A SER 85.890 1
ATOM 2830 H HB2 . SER 182 182 ? A -13.155 -18.683 -22.072 1.000 1 A SER 85.890 1
ATOM 2831 H HB3 . SER 182 182 ? A -13.712 -18.753 -23.751 1.000 1 A SER 85.890 1
ATOM 2832 H HG . SER 182 182 ? A -11.980 -20.611 -22.496 1.000 1 A SER 85.890 1
ATOM 2833 N N . VAL 183 183 ? A -10.268 -17.453 -21.699 1.000 1 A VAL 85.970 1
ATOM 2834 C CA . VAL 183 183 ? A -9.259 -17.471 -20.637 1.000 1 A VAL 85.970 1
ATOM 2835 C C . VAL 183 183 ? A -9.989 -17.457 -19.303 1.000 1 A VAL 85.970 1
ATOM 2836 O O . VAL 183 183 ? A -10.603 -16.462 -18.934 1.000 1 A VAL 85.970 1
ATOM 2837 C CB . VAL 183 183 ? A -8.287 -16.280 -20.764 1.000 1 A VAL 85.970 1
ATOM 2838 C CG1 . VAL 183 183 ? A -7.198 -16.342 -19.685 1.000 1 A VAL 85.970 1
ATOM 2839 C CG2 . VAL 183 183 ? A -7.597 -16.267 -22.136 1.000 1 A VAL 85.970 1
ATOM 2840 H H . VAL 183 183 ? A -10.872 -16.645 -21.740 1.000 1 A VAL 85.970 1
ATOM 2841 H HA . VAL 183 183 ? A -8.672 -18.387 -20.692 1.000 1 A VAL 85.970 1
ATOM 2842 H HB . VAL 183 183 ? A -8.835 -15.344 -20.652 1.000 1 A VAL 85.970 1
ATOM 2843 H HG11 . VAL 183 183 ? A -7.649 -16.261 -18.696 1.000 1 A VAL 85.970 1
ATOM 2844 H HG12 . VAL 183 183 ? A -6.648 -17.281 -19.754 1.000 1 A VAL 85.970 1
ATOM 2845 H HG13 . VAL 183 183 ? A -6.508 -15.506 -19.805 1.000 1 A VAL 85.970 1
ATOM 2846 H HG21 . VAL 183 183 ? A -8.333 -16.099 -22.922 1.000 1 A VAL 85.970 1
ATOM 2847 H HG22 . VAL 183 183 ? A -7.092 -17.217 -22.308 1.000 1 A VAL 85.970 1
ATOM 2848 H HG23 . VAL 183 183 ? A -6.871 -15.455 -22.176 1.000 1 A VAL 85.970 1
ATOM 2849 N N . THR 184 184 ? A -9.933 -18.566 -18.577 1.000 1 A THR 84.460 1
ATOM 2850 C CA . THR 184 184 ? A -10.443 -18.656 -17.212 1.000 1 A THR 84.460 1
ATOM 2851 C C . THR 184 184 ? A -9.285 -18.473 -16.246 1.000 1 A THR 84.460 1
ATOM 2852 O O . THR 184 184 ? A -8.321 -19.239 -16.240 1.000 1 A THR 84.460 1
ATOM 2853 C CB . THR 184 184 ? A -11.182 -19.975 -16.978 1.000 1 A THR 84.460 1
ATOM 2854 O OG1 . THR 184 184 ? A -12.264 -20.065 -17.878 1.000 1 A THR 84.460 1
ATOM 2855 C CG2 . THR 184 184 ? A -11.759 -20.078 -15.566 1.000 1 A THR 84.460 1
ATOM 2856 H H . THR 184 184 ? A -9.421 -19.362 -18.930 1.000 1 A THR 84.460 1
ATOM 2857 H HA . THR 184 184 ? A -11.158 -17.852 -17.038 1.000 1 A THR 84.460 1
ATOM 2858 H HB . THR 184 184 ? A -10.506 -20.812 -17.155 1.000 1 A THR 84.460 1
ATOM 2859 H HG1 . THR 184 184 ? A -12.712 -19.216 -17.887 1.000 1 A THR 84.460 1
ATOM 2860 H HG21 . THR 184 184 ? A -10.952 -20.123 -14.836 1.000 1 A THR 84.460
1
ATOM 2861 H HG22 . THR 184 184 ? A -12.395 -19.219 -15.351 1.000 1 A THR 84.460
1
ATOM 2862 H HG23 . THR 184 184 ? A -12.346 -20.993 -15.486 1.000 1 A THR 84.460
1
ATOM 2863 N N . PHE 185 185 ? A -9.383 -17.439 -15.422 1.000 1 A PHE 83.250 1
ATOM 2864 C CA . PHE 185 185 ? A -8.425 -17.187 -14.358 1.000 1 A PHE 83.250 1
ATOM 2865 C C . PHE 185 185 ? A -8.625 -18.206 -13.237 1.000 1 A PHE 83.250 1
ATOM 2866 O O . PHE 185 185 ? A -9.747 -18.479 -12.807 1.000 1 A PHE 83.250 1
ATOM 2867 C CB . PHE 185 185 ? A -8.559 -15.741 -13.874 1.000 1 A PHE 83.250 1
ATOM 2868 C CG . PHE 185 185 ? A -8.369 -14.726 -14.986 1.000 1 A PHE 83.250 1
ATOM 2869 C CD1 . PHE 185 185 ? A -7.105 -14.168 -15.228 1.000 1 A PHE 83.250 1
ATOM 2870 C CD2 . PHE 185 185 ? A -9.461 -14.327 -15.780 1.000 1 A PHE 83.250 1
ATOM 2871 C CE1 . PHE 185 185 ? A -6.948 -13.190 -16.237 1.000 1 A PHE 83.250 1
ATOM 2872 C CE2 . PHE 185 185 ? A -9.290 -13.384 -16.806 1.000 1 A PHE 83.250 1
ATOM 2873 C CZ . PHE 185 185 ? A -8.035 -12.804 -17.025 1.000 1 A PHE 83.250 1
ATOM 2874 H H . PHE 185 185 ? A -10.184 -16.829 -15.487 1.000 1 A PHE 83.250 1
ATOM 2875 H HA . PHE 185 185 ? A -7.417 -17.308 -14.755 1.000 1 A PHE 83.250 1
ATOM 2876 H HB2 . PHE 185 185 ? A -9.543 -15.600 -13.427 1.000 1 A PHE 83.250 1
ATOM 2877 H HB3 . PHE 185 185 ? A -7.819 -15.560 -13.094 1.000 1 A PHE 83.250 1
ATOM 2878 H HD1 . PHE 185 185 ? A -6.276 -14.458 -14.600 1.000 1 A PHE 83.250 1
ATOM 2879 H HD2 . PHE 185 185 ? A -10.443 -14.738 -15.599 1.000 1 A PHE 83.250 1
ATOM 2880 H HE1 . PHE 185 185 ? A -6.005 -12.690 -16.402 1.000 1 A PHE 83.250 1
ATOM 2881 H HE2 . PHE 185 185 ? A -10.137 -13.089 -17.409 1.000 1 A PHE 83.250 1
ATOM 2882 H HZ . PHE 185 185 ? A -7.922 -12.040 -17.780 1.000 1 A PHE 83.250 1
ATOM 2883 N N . LEU 186 186 ? A -7.514 -18.777 -12.794 1.000 1 A LEU 80.910 1
ATOM 2884 C CA . LEU 186 186 ? A -7.398 -19.596 -11.600 1.000 1 A LEU 80.910 1
ATOM 2885 C C . LEU 186 186 ? A -6.486 -18.852 -10.614 1.000 1 A LEU 80.910 1
ATOM 2886 O O . LEU 186 186 ? A -5.713 -17.978 -10.995 1.000 1 A LEU 80.910 1
ATOM 2887 C CB . LEU 186 186 ? A -6.802 -20.972 -11.961 1.000 1 A LEU 80.910 1
ATOM 2888 C CG . LEU 186 186 ? A -7.479 -21.769 -13.089 1.000 1 A LEU 80.910 1
ATOM 2889 C CD1 . LEU 186 186 ? A -6.670 -23.047 -13.332 1.000 1 A LEU 80.910 1
ATOM 2890 C CD2 . LEU 186 186 ? A -8.913 -22.156 -12.739 1.000 1 A LEU 80.910 1
ATOM 2891 H H . LEU 186 186 ? A -6.636 -18.438 -13.160 1.000 1 A LEU 80.910 1
ATOM 2892 H HA . LEU 186 186 ? A -8.376 -19.726 -11.138 1.000 1 A LEU 80.910 1
ATOM 2893 H HB2 . LEU 186 186 ? A -5.774 -20.801 -12.279 1.000 1 A LEU 80.910 1
ATOM 2894 H HB3 . LEU 186 186 ? A -6.777 -21.585 -11.060 1.000 1 A LEU 80.910 1
ATOM 2895 H HG . LEU 186 186 ? A -7.480 -21.184 -14.009 1.000 1 A LEU 80.910 1
ATOM 2896 H HD11 . LEU 186 186 ? A -6.649 -23.662 -12.432 1.000 1 A LEU 80.910 1
ATOM 2897 H HD12 . LEU 186 186 ? A -7.128 -23.613 -14.143 1.000 1 A LEU 80.910 1
ATOM 2898 H HD13 . LEU 186 186 ? A -5.656 -22.788 -13.635 1.000 1 A LEU 80.910 1
ATOM 2899 H HD21 . LEU 186 186 ? A -9.514 -21.254 -12.618 1.000 1 A LEU 80.910 1
ATOM 2900 H HD22 . LEU 186 186 ? A -8.939 -22.736 -11.817 1.000 1 A LEU 80.910 1
ATOM 2901 H HD23 . LEU 186 186 ? A -9.340 -22.741 -13.554 1.000 1 A LEU 80.910 1
ATOM 2902 N N . GLU 187 187 ? A -6.506 -19.257 -9.350 1.000 1 A GLU 81.610 1
ATOM 2903 C CA . GLU 187 187 ? A -5.755 -18.545 -8.312 1.000 1 A GLU 81.610 1
ATOM 2904 C C . GLU 187 187 ? A -4.227 -18.561 -8.539 1.000 1 A GLU 81.610 1
ATOM 2905 O O . GLU 187 187 ? A -3.678 -19.590 -8.951 1.000 1 A GLU 81.610 1
ATOM 2906 C CB . GLU 187 187 ? A -6.024 -19.179 -6.946 1.000 1 A GLU 81.610 1
ATOM 2907 C CG . GLU 187 187 ? A -7.497 -19.404 -6.574 1.000 1 A GLU 81.610 1
ATOM 2908 C CD . GLU 187 187 ? A -7.626 -20.180 -5.254 1.000 1 A GLU 81.610 1
ATOM 2909 O OE1 . GLU 187 187 ? A -6.659 -20.907 -4.907 1.000 1 A GLU 81.610 1
ATOM 2910 O OE2 . GLU 187 187 ? A -8.704 -20.093 -4.627 1.000 1 A GLU 81.610 1
ATOM 2911 H H . GLU 187 187 ? A -7.225 -19.906 -9.063 1.000 1 A GLU 81.610 1
ATOM 2912 H HA . GLU 187 187 ? A -6.108 -17.514 -8.292 1.000 1 A GLU 81.610 1
ATOM 2913 H HB2 . GLU 187 187 ? A -5.507 -20.138 -6.935 1.000 1 A GLU 81.610 1
ATOM 2914 H HB3 . GLU 187 187 ? A -5.582 -18.540 -6.181 1.000 1 A GLU 81.610 1
ATOM 2915 H HG2 . GLU 187 187 ? A -7.994 -18.437 -6.493 1.000 1 A GLU 81.610 1
ATOM 2916 H HG3 . GLU 187 187 ? A -7.989 -19.984 -7.355 1.000 1 A GLU 81.610 1
ATOM 2917 N N . HIS 188 188 ? A -3.531 -17.507 -8.107 1.000 1 A HIS 82.460 1
ATOM 2918 C CA . HIS 188 188 ? A -2.066 -17.370 -8.057 1.000 1 A HIS 82.460 1
ATOM 2919 C C . HIS 188 188 ? A -1.398 -17.380 -9.442 1.000 1 A HIS 82.460 1
ATOM 2920 O O . HIS 188 188 ? A -0.492 -18.176 -9.700 1.000 1 A HIS 82.460 1
ATOM 2921 C CB . HIS 188 188 ? A -1.427 -18.390 -7.090 1.000 1 A HIS 82.460 1
ATOM 2922 C CG . HIS 188 188 ? A -2.036 -18.451 -5.715 1.000 1 A HIS 82.460 1
ATOM 2923 N ND1 . HIS 188 188 ? A -3.137 -19.190 -5.349 1.000 1 A HIS 82.460 1
ATOM 2924 C CD2 . HIS 188 188 ? A -1.589 -17.817 -4.587 1.000 1 A HIS 82.460 1
ATOM 2925 C CE1 . HIS 188 188 ? A -3.369 -18.987 -4.045 1.000 1 A HIS 82.460 1
ATOM 2926 N NE2 . HIS 188 188 ? A -2.437 -18.170 -3.530 1.000 1 A HIS 82.460 1
ATOM 2927 H H . HIS 188 188 ? A -4.077 -16.680 -7.915 1.000 1 A HIS 82.460 1
ATOM 2928 H HA . HIS 188 188 ? A -1.870 -16.381 -7.643 1.000 1 A HIS 82.460 1
ATOM 2929 H HB2 . HIS 188 188 ? A -1.484 -19.386 -7.530 1.000 1 A HIS 82.460 1
ATOM 2930 H HB3 . HIS 188 188 ? A -0.370 -18.146 -6.984 1.000 1 A HIS 82.460 1
ATOM 2931 H HD1 . HIS 188 188 ? A -3.759 -19.685 -5.972 1.000 1 A HIS 82.460 1
ATOM 2932 H HD2 . HIS 188 188 ? A -0.735 -17.159 -4.525 1.000 1 A HIS 82.460 1
ATOM 2933 H HE1 . HIS 188 188 ? A -4.203 -19.398 -3.496 1.000 1 A HIS 82.460 1
ATOM 2934 N N . CYS 189 189 ? A -1.848 -16.504 -10.348 1.000 1 A CYS 86.890 1
ATOM 2935 C CA . CYS 189 189 ? A -1.345 -16.425 -11.727 1.000 1 A CYS 86.890 1
ATOM 2936 C C . CYS 189 189 ? A -1.452 -17.756 -12.494 1.000 1 A CYS 86.890 1
ATOM 2937 O O . CYS 189 189 ? A -0.614 -18.065 -13.353 1.000 1 A CYS 86.890 1
ATOM 2938 C CB . CYS 189 189 ? A 0.094 -15.877 -11.760 1.000 1 A CYS 86.890 1
ATOM 2939 S SG . CYS 189 189 ? A 0.397 -14.263 -11.009 1.000 1 A CYS 86.890 1
ATOM 2940 H H . CYS 189 189 ? A -2.607 -15.893 -10.083 1.000 1 A CYS 86.890 1
ATOM 2941 H HA . CYS 189 189 ? A -1.983 -15.718 -12.257 1.000 1 A CYS 86.890 1
ATOM 2942 H HB2 . CYS 189 189 ? A 0.752 -16.600 -11.278 1.000 1 A CYS 86.890 1
ATOM 2943 H HB3 . CYS 189 189 ? A 0.409 -15.810 -12.802 1.000 1 A CYS 86.890 1
ATOM 2944 N N . ARG 190 190 ? A -2.466 -18.567 -12.181 1.000 1 A ARG 87.810 1
ATOM 2945 C CA . ARG 190 190 ? A -2.791 -19.773 -12.941 1.000 1 A ARG 87.810 1
ATOM 2946 C C . ARG 190 190 ? A -3.945 -19.476 -13.888 1.000 1 A ARG 87.810 1
ATOM 2947 O O . ARG 190 190 ? A -4.824 -18.683 -13.589 1.000 1 A ARG 87.810 1
ATOM 2948 C CB . ARG 190 190 ? A -3.075 -20.951 -12.006 1.000 1 A ARG 87.810 1
ATOM 2949 C CG . ARG 190 190 ? A -1.823 -21.410 -11.242 1.000 1 A ARG 87.810 1
ATOM 2950 C CD . ARG 190 190 ? A -2.123 -22.632 -10.366 1.000 1 A ARG 87.810 1
ATOM 2951 N NE . ARG 190 190 ? A -3.123 -22.308 -9.337 1.000 1 A ARG 87.810 1
ATOM 2952 C CZ . ARG 190 190 ? A -3.750 -23.121 -8.513 1.000 1 A ARG 87.810 1
ATOM 2953 N NH1 . ARG 190 190 ? A -3.512 -24.405 -8.498 1.000 1 A ARG 87.810 1
ATOM 2954 N NH2 . ARG 190 190 ? A -4.634 -22.639 -7.688 1.000 1 A ARG 87.810 1
ATOM 2955 H H . ARG 190 190 ? A -3.150 -18.233 -11.518 1.000 1 A ARG 87.810 1
ATOM 2956 H HA . ARG 190 190 ? A -1.937 -20.037 -13.565 1.000 1 A ARG 87.810 1
ATOM 2957 H HB2 . ARG 190 190 ? A -3.844 -20.651 -11.294 1.000 1 A ARG 87.810 1
ATOM 2958 H HB3 . ARG 190 190 ? A -3.449 -21.787 -12.597 1.000 1 A ARG 87.810 1
ATOM 2959 H HG2 . ARG 190 190 ? A -1.048 -21.677 -11.961 1.000 1 A ARG 87.810 1
ATOM 2960 H HG3 . ARG 190 190 ? A -1.452 -20.600 -10.614 1.000 1 A ARG 87.810 1
ATOM 2961 H HD2 . ARG 190 190 ? A -1.196 -22.944 -9.886 1.000 1 A ARG 87.810 1
ATOM 2962 H HD3 . ARG 190 190 ? A -2.487 -23.439 -11.002 1.000 1 A ARG 87.810 1
ATOM 2963 H HE . ARG 190 190 ? A -3.341 -21.326 -9.244 1.000 1 A ARG 87.810 1
ATOM 2964 H HH11 . ARG 190 190 ? A -2.822 -24.765 -9.140 1.000 1 A ARG 87.810 1
ATOM 2965 H HH12 . ARG 190 190 ? A -4.021 -24.996 -7.856 1.000 1 A ARG 87.810 1
ATOM 2966 H HH21 . ARG 190 190 ? A -5.114 -23.194 -6.994 1.000 1 A ARG 87.810 1
ATOM 2967 H HH22 . ARG 190 190 ? A -4.827 -21.648 -7.718 1.000 1 A ARG 87.810 1
ATOM 2968 N N . PHE 191 191 ? A -3.951 -20.117 -15.044 1.000 1 A PHE 89.140 1
ATOM 2969 C CA . PHE 191 191 ? A -4.958 -19.885 -16.072 1.000 1 A PHE 89.140 1
ATOM 2970 C C . PHE 191 191 ? A -5.349 -21.218 -16.696 1.000 1 A PHE 89.140 1
ATOM 2971 O O . PHE 191 191 ? A -4.473 -22.013 -17.044 1.000 1 A PHE 89.140 1
ATOM 2972 C CB . PHE 191 191 ? A -4.419 -18.911 -17.133 1.000 1 A PHE 89.140 1
ATOM 2973 C CG . PHE 191 191 ? A -3.910 -17.585 -16.596 1.000 1 A PHE 89.140 1
ATOM 2974 C CD1 . PHE 191 191 ? A -4.714 -16.436 -16.671 1.000 1 A PHE 89.140 1
ATOM 2975 C CD2 . PHE 191 191 ? A -2.621 -17.487 -16.033 1.000 1 A PHE 89.140 1
ATOM 2976 C CE1 . PHE 191 191 ? A -4.206 -15.210 -16.211 1.000 1 A PHE 89.140 1
ATOM 2977 C CE2 . PHE 191 191 ? A -2.156 -16.267 -15.512 1.000 1 A PHE 89.140 1
ATOM 2978 C CZ . PHE 191 191 ? A -2.948 -15.118 -15.609 1.000 1 A PHE 89.140 1
ATOM 2979 H H . PHE 191 191 ? A -3.188 -20.743 -15.256 1.000 1 A PHE 89.140 1
ATOM 2980 H HA . PHE 191 191 ? A -5.851 -19.445 -15.628 1.000 1 A PHE 89.140 1
ATOM 2981 H HB2 . PHE 191 191 ? A -5.213 -18.719 -17.855 1.000 1 A PHE 89.140 1
ATOM 2982 H HB3 . PHE 191 191 ? A -3.604 -19.390 -17.675 1.000 1 A PHE 89.140 1
ATOM 2983 H HD1 . PHE 191 191 ? A -5.701 -16.482 -17.107 1.000 1 A PHE 89.140 1
ATOM 2984 H HD2 . PHE 191 191 ? A -1.997 -18.366 -15.964 1.000 1 A PHE 89.140 1
ATOM 2985 H HE1 . PHE 191 191 ? A -4.768 -14.299 -16.353 1.000 1 A PHE 89.140 1
ATOM 2986 H HE2 . PHE 191 191 ? A -1.185 -16.212 -15.044 1.000 1 A PHE 89.140 1
ATOM 2987 H HZ . PHE 191 191 ? A -2.595 -14.167 -15.240 1.000 1 A PHE 89.140 1
ATOM 2988 N N . GLU 192 192 ? A -6.647 -21.439 -16.873 1.000 1 A GLU 90.910 1
ATOM 2989 C CA . GLU 192 192 ? A -7.166 -22.412 -17.828 1.000 1 A GLU 90.910 1
ATOM 2990 C C . GLU 192 192 ? A -7.452 -21.664 -19.135 1.000 1 A GLU 90.910 1
ATOM 2991 O O . GLU 192 192 ? A -8.283 -20.757 -19.176 1.000 1 A GLU 90.910 1
ATOM 2992 C CB . GLU 192 192 ? A -8.405 -23.146 -17.277 1.000 1 A GLU 90.910 1
ATOM 2993 C CG . GLU 192 192 ? A -8.902 -24.216 -18.267 1.000 1 A GLU 90.910 1
ATOM 2994 C CD . GLU 192 192 ? A -10.066 -25.074 -17.733 1.000 1 A GLU 90.910 1
ATOM 2995 O OE1 . GLU 192 192 ? A -9.797 -26.163 -17.171 1.000 1 A GLU 90.910 1
ATOM 2996 O OE2 . GLU 192 192 ? A -11.239 -24.742 -18.014 1.000 1 A GLU 90.910 1
ATOM 2997 H H . GLU 192 192 ? A -7.296 -20.729 -16.564 1.000 1 A GLU 90.910 1
ATOM 2998 H HA . GLU 192 192 ? A -6.408 -23.172 -18.014 1.000 1 A GLU 90.910 1
ATOM 2999 H HB2 . GLU 192 192 ? A -8.146 -23.628 -16.334 1.000 1 A GLU 90.910 1
ATOM 3000 H HB3 . GLU 192 192 ? A -9.206 -22.433 -17.081 1.000 1 A GLU 90.910 1
ATOM 3001 H HG2 . GLU 192 192 ? A -8.068 -24.870 -18.521 1.000 1 A GLU 90.910 1
ATOM 3002 H HG3 . GLU 192 192 ? A -9.216 -23.730 -19.190 1.000 1 A GLU 90.910 1
ATOM 3003 N N . LEU 193 193 ? A -6.759 -22.024 -20.214 1.000 1 A LEU 91.850 1
ATOM 3004 C CA . LEU 193 193 ? A -7.104 -21.548 -21.549 1.000 1 A LEU 91.850 1
ATOM 3005 C C . LEU 193 193 ? A -7.861 -22.653 -22.272 1.000 1 A LEU 91.850 1
ATOM 3006 O O . LEU 193 193 ? A -7.356 -23.770 -22.408 1.000 1 A LEU 91.850 1
ATOM 3007 C CB . LEU 193 193 ? A -5.884 -21.083 -22.355 1.000 1 A LEU 91.850 1
ATOM 3008 C CG . LEU 193 193 ? A -5.066 -19.942 -21.731 1.000 1 A LEU 91.850 1
ATOM 3009 C CD1 . LEU 193 193 ? A -3.932 -20.454 -20.843 1.000 1 A LEU 91.850 1
ATOM 3010 C CD2 . LEU 193 193 ? A -4.428 -19.115 -22.848 1.000 1 A LEU 91.850 1
ATOM 3011 H H . LEU 193 193 ? A -6.110 -22.792 -20.128 1.000 1 A LEU 91.850 1
ATOM 3012 H HA . LEU 193 193 ? A -7.770 -20.690 -21.469 1.000 1 A LEU 91.850 1
ATOM 3013 H HB2 . LEU 193 193 ? A -5.233 -21.929 -22.578 1.000 1 A LEU 91.850 1
ATOM 3014 H HB3 . LEU 193 193 ? A -6.286 -20.719 -23.301 1.000 1 A LEU 91.850 1
ATOM 3015 H HG . LEU 193 193 ? A -5.720 -19.291 -21.150 1.000 1 A LEU 91.850 1
ATOM 3016 H HD11 . LEU 193 193 ? A -3.405 -19.603 -20.412 1.000 1 A LEU 91.850 1
ATOM 3017 H HD12 . LEU 193 193 ? A -3.233 -21.054 -21.424 1.000 1 A LEU 91.850 1
ATOM 3018 H HD13 . LEU 193 193 ? A -4.336 -21.056 -20.029 1.000 1 A LEU 91.850 1
ATOM 3019 H HD21 . LEU 193 193 ? A -3.823 -19.766 -23.479 1.000 1 A LEU 91.850 1
ATOM 3020 H HD22 . LEU 193 193 ? A -5.206 -18.644 -23.448 1.000 1 A LEU 91.850 1
ATOM 3021 H HD23 . LEU 193 193 ? A -3.798 -18.336 -22.418 1.000 1 A LEU 91.850 1
ATOM 3022 N N . GLN 194 194 ? A -9.049 -22.330 -22.774 1.000 1 A GLN 91.520 1
ATOM 3023 C CA . GLN 194 194 ? A -9.843 -23.219 -23.612 1.000 1 A GLN 91.520 1
ATOM 3024 C C . GLN 194 194 ? A -9.954 -22.635 -25.019 1.000 1 A GLN 91.520 1
ATOM 3025 O O . GLN 194 194 ? A -10.342 -21.487 -25.208 1.000 1 A GLN 91.520 1
ATOM 3026 C CB . GLN 194 194 ? A -11.205 -23.515 -22.962 1.000 1 A GLN 91.520 1
ATOM 3027 C CG . GLN 194 194 ? A -12.119 -24.300 -23.920 1.000 1 A GLN 91.520 1
ATOM 3028 C CD . GLN 194 194 ? A -13.456 -24.727 -23.328 1.000 1 A GLN 91.520 1
ATOM 3029 O OE1 . GLN 194 194 ? A -13.660 -24.861 -22.133 1.000 1 A GLN 91.520 1
ATOM 3030 N NE2 . GLN 194 194 ? A -14.411 -25.077 -24.158 1.000 1 A GLN 91.520 1
ATOM 3031 H H . GLN 194 194 ? A -9.381 -21.387 -22.633 1.000 1 A GLN 91.520 1
ATOM 3032 H HA . GLN 194 194 ? A -9.328 -24.176 -23.696 1.000 1 A GLN 91.520 1
ATOM 3033 H HB2 . GLN 194 194 ? A -11.695 -22.584 -22.680 1.000 1 A GLN 91.520 1
ATOM 3034 H HB3 . GLN 194 194 ? A -11.046 -24.087 -22.048 1.000 1 A GLN 91.520 1
ATOM 3035 H HG2 . GLN 194 194 ? A -12.337 -23.677 -24.788 1.000 1 A GLN 91.520 1
ATOM 3036 H HG3 . GLN 194 194 ? A -11.602 -25.194 -24.268 1.000 1 A GLN 91.520 1
ATOM 3037 H HE21 . GLN 194 194 ? A -15.324 -25.268 -23.773 1.000 1 A GLN 91.520
1
ATOM 3038 H HE22 . GLN 194 194 ? A -14.294 -24.939 -25.152 1.000 1 A GLN 91.520
1
ATOM 3039 N N . CYS 195 195 ? A -9.650 -23.461 -26.011 1.000 1 A CYS 92.440 1
ATOM 3040 C CA . CYS 195 195 ? A -9.795 -23.155 -27.420 1.000 1 A CYS 92.440 1
ATOM 3041 C C . CYS 195 195 ? A -10.965 -23.955 -27.976 1.000 1 A CYS 92.440 1
ATOM 3042 O O . CYS 195 195 ? A -11.047 -25.164 -27.762 1.000 1 A CYS 92.440 1
ATOM 3043 C CB . CYS 195 195 ? A -8.487 -23.485 -28.122 1.000 1 A CYS 92.440 1
ATOM 3044 S SG . CYS 195 195 ? A -8.411 -23.059 -29.863 1.000 1 A CYS 92.440 1
ATOM 3045 H H . CYS 195 195 ? A -9.396 -24.409 -25.776 1.000 1 A CYS 92.440 1
ATOM 3046 H HA . CYS 195 195 ? A -9.988 -22.090 -27.549 1.000 1 A CYS 92.440 1
ATOM 3047 H HB2 . CYS 195 195 ? A -7.695 -22.916 -27.636 1.000 1 A CYS 92.440 1
ATOM 3048 H HB3 . CYS 195 195 ? A -8.274 -24.547 -28.006 1.000 1 A CYS 92.440 1
ATOM 3049 N N . SER 196 196 ? A -11.871 -23.283 -28.677 1.000 1 A SER 89.020 1
ATOM 3050 C CA . SER 196 196 ? A -13.060 -23.897 -29.269 1.000 1 A SER 89.020 1
ATOM 3051 C C . SER 196 196 ? A -13.236 -23.411 -30.713 1.000 1 A SER 89.020 1
ATOM 3052 O O . SER 196 196 ? A -12.839 -22.287 -31.036 1.000 1 A SER 89.020 1
ATOM 3053 C CB . SER 196 196 ? A -14.306 -23.578 -28.428 1.000 1 A SER 89.020 1
ATOM 3054 O OG . SER 196 196 ? A -14.086 -23.883 -27.057 1.000 1 A SER 89.020 1
ATOM 3055 H H . SER 196 196 ? A -11.736 -22.292 -28.822 1.000 1 A SER 89.020 1
ATOM 3056 H HA . SER 196 196 ? A -12.937 -24.980 -29.279 1.000 1 A SER 89.020 1
ATOM 3057 H HB2 . SER 196 196 ? A -14.542 -22.518 -28.522 1.000 1 A SER 89.020 1
ATOM 3058 H HB3 . SER 196 196 ? A -15.153 -24.157 -28.798 1.000 1 A SER 89.020 1
ATOM 3059 H HG . SER 196 196 ? A -13.415 -23.263 -26.760 1.000 1 A SER 89.020 1
ATOM 3060 N N . PRO 197 197 ? A -13.816 -24.217 -31.617 1.000 1 A PRO 87.830 1
ATOM 3061 C CA . PRO 197 197 ? A -14.267 -23.711 -32.907 1.000 1 A PRO 87.830 1
ATOM 3062 C C . PRO 197 197 ? A -15.442 -22.741 -32.703 1.000 1 A PRO 87.830 1
ATOM 3063 O O . PRO 197 197 ? A -16.258 -22.923 -31.801 1.000 1 A PRO 87.830 1
ATOM 3064 C CB . PRO 197 197 ? A -14.672 -24.955 -33.702 1.000 1 A PRO 87.830 1
ATOM 3065 C CG . PRO 197 197 ? A -15.146 -25.924 -32.616 1.000 1 A PRO 87.830 1
ATOM 3066 C CD . PRO 197 197 ? A -14.236 -25.601 -31.432 1.000 1 A PRO 87.830 1
ATOM 3067 H HA . PRO 197 197 ? A -13.456 -23.194 -33.420 1.000 1 A PRO 87.830 1
ATOM 3068 H HB2 . PRO 197 197 ? A -13.795 -25.370 -34.200 1.000 1 A PRO 87.830 1
ATOM 3069 H HB3 . PRO 197 197 ? A -15.457 -24.747 -34.429 1.000 1 A PRO 87.830 1
ATOM 3070 H HG2 . PRO 197 197 ? A -16.181 -25.704 -32.352 1.000 1 A PRO 87.830 1
ATOM 3071 H HG3 . PRO 197 197 ? A -15.048 -26.964 -32.928 1.000 1 A PRO 87.830 1
ATOM 3072 H HD2 . PRO 197 197 ? A -14.779 -25.741 -30.497 1.000 1 A PRO 87.830 1
ATOM 3073 H HD3 . PRO 197 197 ? A -13.357 -26.245 -31.458 1.000 1 A PRO 87.830 1
ATOM 3074 N N . SER 198 198 ? A -15.584 -21.739 -33.572 1.000 1 A SER 84.010 1
ATOM 3075 C CA . SER 198 198 ? A -16.715 -20.796 -33.524 1.000 1 A SER 84.010 1
ATOM 3076 C C . SER 198 198 ? A -18.082 -21.430 -33.837 1.000 1 A SER 84.010 1
ATOM 3077 O O . SER 198 198 ? A -19.107 -20.781 -33.651 1.000 1 A SER 84.010 1
ATOM 3078 C CB . SER 198 198 ? A -16.449 -19.625 -34.476 1.000 1 A SER 84.010 1
ATOM 3079 O OG . SER 198 198 ? A -16.244 -20.082 -35.805 1.000 1 A SER 84.010 1
ATOM 3080 H H . SER 198 198 ? A -14.875 -21.578 -34.274 1.000 1 A SER 84.010 1
ATOM 3081 H HA . SER 198 198 ? A -16.781 -20.396 -32.513 1.000 1 A SER 84.010 1
ATOM 3082 H HB2 . SER 198 198 ? A -15.562 -19.091 -34.138 1.000 1 A SER 84.010 1
ATOM 3083 H HB3 . SER 198 198 ? A -17.292 -18.934 -34.453 1.000 1 A SER 84.010 1
ATOM 3084 H HG . SER 198 198 ? A -17.108 -20.171 -36.216 1.000 1 A SER 84.010 1
ATOM 3085 N N . PHE 199 199 ? A -18.111 -22.676 -34.319 1.000 1 A PHE 78.860 1
ATOM 3086 C CA . PHE 199 199 ? A -19.322 -23.420 -34.668 1.000 1 A PHE 78.860 1
ATOM 3087 C C . PHE 199 199 ? A -19.262 -24.830 -34.068 1.000 1 A PHE 78.860 1
ATOM 3088 O O . PHE 199 199 ? A -18.284 -25.548 -34.268 1.000 1 A PHE 78.860 1
ATOM 3089 C CB . PHE 199 199 ? A -19.480 -23.466 -36.195 1.000 1 A PHE 78.860 1
ATOM 3090 C CG . PHE 199 199 ? A -19.620 -22.101 -36.846 1.000 1 A PHE 78.860 1
ATOM 3091 C CD1 . PHE 199 199 ? A -20.837 -21.402 -36.756 1.000 1 A PHE 78.860 1
ATOM 3092 C CD2 . PHE 199 199 ? A -18.539 -21.522 -37.538 1.000 1 A PHE 78.860 1
ATOM 3093 C CE1 . PHE 199 199 ? A -20.971 -20.134 -37.350 1.000 1 A PHE 78.860 1
ATOM 3094 C CE2 . PHE 199 199 ? A -18.668 -20.253 -38.129 1.000 1 A PHE 78.860 1
ATOM 3095 C CZ . PHE 199 199 ? A -19.886 -19.559 -38.035 1.000 1 A PHE 78.860 1
ATOM 3096 H H . PHE 199 199 ? A -17.237 -23.181 -34.370 1.000 1 A PHE 78.860 1
ATOM 3097 H HA . PHE 199 199 ? A -20.190 -22.910 -34.251 1.000 1 A PHE 78.860 1
ATOM 3098 H HB2 . PHE 199 199 ? A -20.367 -24.051 -36.435 1.000 1 A PHE 78.860 1
ATOM 3099 H HB3 . PHE 199 199 ? A -18.624 -23.985 -36.626 1.000 1 A PHE 78.860 1
ATOM 3100 H HD1 . PHE 199 199 ? A -21.672 -21.837 -36.227 1.000 1 A PHE 78.860 1
ATOM 3101 H HD2 . PHE 199 199 ? A -17.609 -22.063 -37.636 1.000 1 A PHE 78.860 1
ATOM 3102 H HE1 . PHE 199 199 ? A -21.908 -19.603 -37.278 1.000 1 A PHE 78.860 1
ATOM 3103 H HE2 . PHE 199 199 ? A -17.843 -19.825 -38.679 1.000 1 A PHE 78.860 1
ATOM 3104 H HZ . PHE 199 199 ? A -19.993 -18.589 -38.498 1.000 1 A PHE 78.860 1
ATOM 3105 N N . ALA 200 200 ? A -20.311 -25.220 -33.338 1.000 1 A ALA 73.220 1
ATOM 3106 C CA . ALA 200 200 ? A -20.333 -26.438 -32.522 1.000 1 A ALA 73.220 1
ATOM 3107 C C . ALA 200 200 ? A -20.499 -27.745 -33.322 1.000 1 A ALA 73.220 1
ATOM 3108 O O . ALA 200 200 ? A -20.071 -28.801 -32.870 1.000 1 A ALA 73.220 1
ATOM 3109 C CB . ALA 200 200 ? A -21.465 -26.285 -31.499 1.000 1 A ALA 73.220 1
ATOM 3110 H H . ALA 200 200 ? A -21.085 -24.581 -33.228 1.000 1 A ALA 73.220 1
ATOM 3111 H HA . ALA 200 200 ? A -19.391 -26.515 -31.980 1.000 1 A ALA 73.220 1
ATOM 3112 H HB1 . ALA 200 200 ? A -22.427 -26.229 -32.008 1.000 1 A ALA 73.220 1
ATOM 3113 H HB2 . ALA 200 200 ? A -21.312 -25.388 -30.900 1.000 1 A ALA 73.220 1
ATOM 3114 H HB3 . ALA 200 200 ? A -21.470 -27.151 -30.837 1.000 1 A ALA 73.220 1
ATOM 3115 N N . ASP 201 201 ? A -21.101 -27.701 -34.513 1.000 1 A ASP 76.600 1
ATOM 3116 C CA . ASP 201 201 ? A -21.580 -28.909 -35.208 1.000 1 A ASP 76.600 1
ATOM 3117 C C . ASP 201 201 ? A -20.469 -29.796 -35.814 1.000 1 A ASP 76.600 1
ATOM 3118 O O . ASP 201 201 ? A -20.754 -30.814 -36.450 1.000 1 A ASP 76.600 1
ATOM 3119 C CB . ASP 201 201 ? A -22.613 -28.496 -36.272 1.000 1 A ASP 76.600 1
ATOM 3120 C CG . ASP 201 201 ? A -23.892 -27.915 -35.660 1.000 1 A ASP 76.600 1
ATOM 3121 O OD1 . ASP 201 201 ? A -24.364 -28.478 -34.647 1.000 1 A ASP 76.600 1
ATOM 3122 O OD2 . ASP 201 201 ? A -24.387 -26.909 -36.213 1.000 1 A ASP 76.600 1
ATOM 3123 H H . ASP 201 201 ? A -21.464 -26.813 -34.830 1.000 1 A ASP 76.600 1
ATOM 3124 H HA . ASP 201 201 ? A -22.093 -29.534 -34.477 1.000 1 A ASP 76.600 1
ATOM 3125 H HB2 . ASP 201 201 ? A -22.896 -29.371 -36.857 1.000 1 A ASP 76.600 1
ATOM 3126 H HB3 . ASP 201 201 ? A -22.160 -27.772 -36.948 1.000 1 A ASP 76.600 1
ATOM 3127 N N . ILE 202 202 ? A -19.195 -29.418 -35.656 1.000 1 A ILE 72.960 1
ATOM 3128 C CA . ILE 202 202 ? A -18.080 -29.921 -36.480 1.000 1 A ILE 72.960 1
ATOM 3129 C C . ILE 202 202 ? A -16.917 -30.449 -35.616 1.000 1 A ILE 72.960 1
ATOM 3130 O O . ILE 202 202 ? A -15.764 -30.473 -36.026 1.000 1 A ILE 72.960 1
ATOM 3131 C CB . ILE 202 202 ? A -17.711 -28.899 -37.598 1.000 1 A ILE 72.960 1
ATOM 3132 C CG1 . ILE 202 202 ? A -19.017 -28.375 -38.263 1.000 1 A ILE 72.960 1
ATOM 3133 C CG2 . ILE 202 202 ? A -16.818 -29.544 -38.682 1.000 1 A ILE 72.960 1
ATOM 3134 C CD1 . ILE 202 202 ? A -18.895 -27.457 -39.475 1.000 1 A ILE 72.960 1
ATOM 3135 H H . ILE 202 202 ? A -19.029 -28.621 -35.058 1.000 1 A ILE 72.960 1
ATOM 3136 H HA . ILE 202 202 ? A -18.441 -30.806 -37.004 1.000 1 A ILE 72.960 1
ATOM 3137 H HB . ILE 202 202 ? A -17.179 -28.057 -37.155 1.000 1 A ILE 72.960 1
ATOM 3138 H HG12 . ILE 202 202 ? A -19.580 -27.798 -37.529 1.000 1 A ILE 72.960
1
ATOM 3139 H HG13 . ILE 202 202 ? A -19.625 -29.228 -38.562 1.000 1 A ILE 72.960
1
ATOM 3140 H HG21 . ILE 202 202 ? A -16.579 -28.814 -39.456 1.000 1 A ILE 72.960
1
ATOM 3141 H HG22 . ILE 202 202 ? A -17.332 -30.390 -39.138 1.000 1 A ILE 72.960
1
ATOM 3142 H HG23 . ILE 202 202 ? A -15.859 -29.873 -38.282 1.000 1 A ILE 72.960
1
ATOM 3143 H HD11 . ILE 202 202 ? A -18.451 -27.981 -40.321 1.000 1 A ILE 72.960
1
ATOM 3144 H HD12 . ILE 202 202 ? A -18.309 -26.581 -39.198 1.000 1 A ILE 72.960
1
ATOM 3145 H HD13 . ILE 202 202 ? A -19.891 -27.124 -39.768 1.000 1 A ILE 72.960
1
ATOM 3146 N N . GLU 203 203 ? A -17.197 -30.966 -34.416 1.000 1 A GLU 65.450 1
ATOM 3147 C CA . GLU 203 203 ? A -16.164 -31.536 -33.523 1.000 1 A GLU 65.450 1
ATOM 3148 C C . GLU 203 203 ? A -15.440 -32.778 -34.082 1.000 1 A GLU 65.450 1
ATOM 3149 O O . GLU 203 203 ? A -14.417 -33.215 -33.549 1.000 1 A GLU 65.450 1
ATOM 3150 C CB . GLU 203 203 ? A -16.784 -31.905 -32.170 1.000 1 A GLU 65.450 1
ATOM 3151 C CG . GLU 203 203 ? A -17.234 -30.679 -31.367 1.000 1 A GLU 65.450 1
ATOM 3152 C CD . GLU 203 203 ? A -17.630 -31.051 -29.929 1.000 1 A GLU 65.450 1
ATOM 3153 O OE1 . GLU 203 203 ? A -18.042 -32.216 -29.711 1.000 1 A GLU 65.450 1
ATOM 3154 O OE2 . GLU 203 203 ? A -17.484 -30.174 -29.050 1.000 1 A GLU 65.450 1
ATOM 3155 H H . GLU 203 203 ? A -18.133 -30.849 -34.055 1.000 1 A GLU 65.450 1
ATOM 3156 H HA . GLU 203 203 ? A -15.396 -30.781 -33.351 1.000 1 A GLU 65.450 1
ATOM 3157 H HB2 . GLU 203 203 ? A -17.629 -32.573 -32.334 1.000 1 A GLU 65.450 1
ATOM 3158 H HB3 . GLU 203 203 ? A -16.035 -32.433 -31.580 1.000 1 A GLU 65.450 1
ATOM 3159 H HG2 . GLU 203 203 ? A -18.082 -30.215 -31.871 1.000 1 A GLU 65.450 1
ATOM 3160 H HG3 . GLU 203 203 ? A -16.415 -29.960 -31.343 1.000 1 A GLU 65.450 1
ATOM 3161 N N . LYS 204 204 ? A -15.944 -33.383 -35.162 1.000 1 A LYS 74.510 1
ATOM 3162 C CA . LYS 204 204 ? A -15.363 -34.609 -35.717 1.000 1 A LYS 74.510 1
ATOM 3163 C C . LYS 204 204 ? A -14.064 -34.305 -36.472 1.000 1 A LYS 74.510 1
ATOM 3164 O O . LYS 204 204 ? A -14.093 -33.784 -37.582 1.000 1 A LYS 74.510 1
ATOM 3165 C CB . LYS 204 204 ? A -16.394 -35.358 -36.573 1.000 1 A LYS 74.510 1
ATOM 3166 C CG . LYS 204 204 ? A -17.539 -35.897 -35.701 1.000 1 A LYS 74.510 1
ATOM 3167 C CD . LYS 204 204 ? A -18.568 -36.654 -36.545 1.000 1 A LYS 74.510 1
ATOM 3168 C CE . LYS 204 204 ? A -19.714 -37.112 -35.639 1.000 1 A LYS 74.510 1
ATOM 3169 N NZ . LYS 204 204 ? A -20.825 -37.693 -36.428 1.000 1 A LYS 74.510 1
ATOM 3170 H H . LYS 204 204 ? A -16.703 -32.918 -35.639 1.000 1 A LYS 74.510 1
ATOM 3171 H HA . LYS 204 204 ? A -15.097 -35.258 -34.883 1.000 1 A LYS 74.510 1
ATOM 3172 H HB2 . LYS 204 204 ? A -16.788 -34.688 -37.337 1.000 1 A LYS 74.510 1
ATOM 3173 H HB3 . LYS 204 204 ? A -15.899 -36.195 -37.065 1.000 1 A LYS 74.510 1
ATOM 3174 H HG2 . LYS 204 204 ? A -17.132 -36.567 -34.944 1.000 1 A LYS 74.510 1
ATOM 3175 H HG3 . LYS 204 204 ? A -18.039 -35.066 -35.202 1.000 1 A LYS 74.510 1
ATOM 3176 H HD2 . LYS 204 204 ? A -18.092 -37.513 -37.017 1.000 1 A LYS 74.510 1
ATOM 3177 H HD3 . LYS 204 204 ? A -18.950 -35.982 -37.313 1.000 1 A LYS 74.510 1
ATOM 3178 H HE2 . LYS 204 204 ? A -20.070 -36.248 -35.078 1.000 1 A LYS 74.510 1
ATOM 3179 H HE3 . LYS 204 204 ? A -19.327 -37.835 -34.920 1.000 1 A LYS 74.510 1
ATOM 3180 H HZ1 . LYS 204 204 ? A -21.578 -37.969 -35.813 1.000 1 A LYS 74.510 1
ATOM 3181 H HZ2 . LYS 204 204 ? A -21.183 -36.996 -37.065 1.000 1 A LYS 74.510 1
ATOM 3182 H HZ3 . LYS 204 204 ? A -20.508 -38.493 -36.958 1.000 1 A LYS 74.510 1
ATOM 3183 N N . ASN 205 205 ? A -12.949 -34.751 -35.886 1.000 1 A ASN 86.640 1
ATOM 3184 C CA . ASN 205 205 ? A -11.573 -34.703 -36.408 1.000 1 A ASN 86.640 1
ATOM 3185 C C . ASN 205 205 ? A -10.875 -33.330 -36.355 1.000 1 A ASN 86.640 1
ATOM 3186 O O . ASN 205 205 ? A -9.987 -33.070 -37.167 1.000 1 A ASN 86.640 1
ATOM 3187 C CB . ASN 205 205 ? A -11.467 -35.375 -37.792 1.000 1 A ASN 86.640 1
ATOM 3188 C CG . ASN 205 205 ? A -12.083 -36.755 -37.868 1.000 1 A ASN 86.640 1
ATOM 3189 O OD1 . ASN 205 205 ? A -12.100 -37.530 -36.927 1.000 1 A ASN 86.640 1
ATOM 3190 N ND2 . ASN 205 205 ? A -12.610 -37.118 -39.014 1.000 1 A ASN 86.640 1
ATOM 3191 H H . ASN 205 205 ? A -13.063 -35.112 -34.950 1.000 1 A ASN 86.640 1
ATOM 3192 H HA . ASN 205 205 ? A -10.985 -35.322 -35.731 1.000 1 A ASN 86.640 1
ATOM 3193 H HB2 . ASN 205 205 ? A -10.415 -35.474 -38.061 1.000 1 A ASN 86.640 1
ATOM 3194 H HB3 . ASN 205 205 ? A -11.931 -34.728 -38.536 1.000 1 A ASN 86.640 1
ATOM 3195 H HD21 . ASN 205 205 ? A -12.626 -36.463 -39.782 1.000 1 A ASN 86.640
1
ATOM 3196 H HD22 . ASN 205 205 ? A -12.994 -38.051 -39.057 1.000 1 A ASN 86.640
1
ATOM 3197 N N . ILE 206 206 ? A -11.225 -32.473 -35.392 1.000 1 A ILE 88.560 1
ATOM 3198 C CA . ILE 206 206 ? A -10.416 -31.288 -35.069 1.000 1 A ILE 88.560 1
ATOM 3199 C C . ILE 206 206 ? A -9.303 -31.688 -34.092 1.000 1 A ILE 88.560 1
ATOM 3200 O O . ILE 206 206 ? A -9.581 -32.157 -32.989 1.000 1 A ILE 88.560 1
ATOM 3201 C CB . ILE 206 206 ? A -11.283 -30.134 -34.513 1.000 1 A ILE 88.560 1
ATOM 3202 C CG1 . ILE 206 206 ? A -12.363 -29.725 -35.544 1.000 1 A ILE 88.560 1
ATOM 3203 C CG2 . ILE 206 206 ? A -10.386 -28.929 -34.161 1.000 1 A ILE 88.560 1
ATOM 3204 C CD1 . ILE 206 206 ? A -13.312 -28.619 -35.064 1.000 1 A ILE 88.560 1
ATOM 3205 H H . ILE 206 206 ? A -11.972 -32.721 -34.758 1.000 1 A ILE 88.560 1
ATOM 3206 H HA . ILE 206 206 ? A -9.945 -30.923 -35.982 1.000 1 A ILE 88.560 1
ATOM 3207 H HB . ILE 206 206 ? A -11.780 -30.473 -33.604 1.000 1 A ILE 88.560 1
ATOM 3208 H HG12 . ILE 206 206 ? A -11.879 -29.390 -36.461 1.000 1 A ILE 88.560
1
ATOM 3209 H HG13 . ILE 206 206 ? A -12.978 -30.592 -35.785 1.000 1 A ILE 88.560
1
ATOM 3210 H HG21 . ILE 206 206 ? A -10.980 -28.127 -33.721 1.000 1 A ILE 88.560
1
ATOM 3211 H HG22 . ILE 206 206 ? A -9.641 -29.202 -33.414 1.000 1 A ILE 88.560 1
ATOM 3212 H HG23 . ILE 206 206 ? A -9.881 -28.563 -35.055 1.000 1 A ILE 88.560 1
ATOM 3213 H HD11 . ILE 206 206 ? A -13.786 -28.915 -34.128 1.000 1 A ILE 88.560
1
ATOM 3214 H HD12 . ILE 206 206 ? A -14.082 -28.453 -35.817 1.000 1 A ILE 88.560
1
ATOM 3215 H HD13 . ILE 206 206 ? A -12.776 -27.680 -34.925 1.000 1 A ILE 88.560
1
ATOM 3216 N N . SER 207 207 ? A -8.045 -31.468 -34.471 1.000 1 A SER 91.470 1
ATOM 3217 C CA . SER 207 207 ? A -6.909 -31.505 -33.545 1.000 1 A SER 91.470 1
ATOM 3218 C C . SER 207 207 ? A -6.606 -30.104 -33.018 1.000 1 A SER 91.470 1
ATOM 3219 O O . SER 207 207 ? A -6.575 -29.148 -33.794 1.000 1 A SER 91.470 1
ATOM 3220 C CB . SER 207 207 ? A -5.666 -32.106 -34.205 1.000 1 A SER 91.470 1
ATOM 3221 O OG . SER 207 207 ? A -5.265 -31.318 -35.302 1.000 1 A SER 91.470 1
ATOM 3222 H H . SER 207 207 ? A -7.880 -31.112 -35.401 1.000 1 A SER 91.470 1
ATOM 3223 H HA . SER 207 207 ? A -7.160 -32.143 -32.697 1.000 1 A SER 91.470 1
ATOM 3224 H HB2 . SER 207 207 ? A -4.856 -32.148 -33.477 1.000 1 A SER 91.470 1
ATOM 3225 H HB3 . SER 207 207 ? A -5.885 -33.118 -34.546 1.000 1 A SER 91.470 1
ATOM 3226 H HG . SER 207 207 ? A -5.377 -30.396 -35.057 1.000 1 A SER 91.470 1
ATOM 3227 N N . TYR 208 208 ? A -6.325 -30.006 -31.722 1.000 1 A TYR 93.090 1
ATOM 3228 C CA . TYR 208 208 ? A -5.994 -28.765 -31.027 1.000 1 A TYR 93.090 1
ATOM 3229 C C . TYR 208 208 ? A -4.523 -28.804 -30.617 1.000 1 A TYR 93.090 1
ATOM 3230 O O . TYR 208 208 ? A -4.109 -29.733 -29.920 1.000 1 A TYR 93.090 1
ATOM 3231 C CB . TYR 208 208 ? A -6.873 -28.625 -29.776 1.000 1 A TYR 93.090 1
ATOM 3232 C CG . TYR 208 208 ? A -8.370 -28.617 -30.011 1.000 1 A TYR 93.090 1
ATOM 3233 C CD1 . TYR 208 208 ? A -9.087 -27.411 -29.940 1.000 1 A TYR 93.090 1
ATOM 3234 C CD2 . TYR 208 208 ? A -9.055 -29.823 -30.264 1.000 1 A TYR 93.090 1
ATOM 3235 C CE1 . TYR 208 208 ? A -10.475 -27.401 -30.174 1.000 1 A TYR 93.090 1
ATOM 3236 C CE2 . TYR 208 208 ? A -10.441 -29.817 -30.504 1.000 1 A TYR 93.090 1
ATOM 3237 C CZ . TYR 208 208 ? A -11.152 -28.600 -30.471 1.000 1 A TYR 93.090 1
ATOM 3238 O OH . TYR 208 208 ? A -12.487 -28.576 -30.715 1.000 1 A TYR 93.090 1
ATOM 3239 H H . TYR 208 208 ? A -6.304 -30.853 -31.171 1.000 1 A TYR 93.090 1
ATOM 3240 H HA . TYR 208 208 ? A -6.168 -27.906 -31.675 1.000 1 A TYR 93.090 1
ATOM 3241 H HB2 . TYR 208 208 ? A -6.590 -27.709 -29.256 1.000 1 A TYR 93.090 1
ATOM 3242 H HB3 . TYR 208 208 ? A -6.652 -29.463 -29.116 1.000 1 A TYR 93.090 1
ATOM 3243 H HD1 . TYR 208 208 ? A -8.578 -26.486 -29.711 1.000 1 A TYR 93.090 1
ATOM 3244 H HD2 . TYR 208 208 ? A -8.520 -30.761 -30.300 1.000 1 A TYR 93.090 1
ATOM 3245 H HE1 . TYR 208 208 ? A -11.034 -26.479 -30.120 1.000 1 A TYR 93.090 1
ATOM 3246 H HE2 . TYR 208 208 ? A -10.953 -30.740 -30.734 1.000 1 A TYR 93.090 1
ATOM 3247 H HH . TYR 208 208 ? A -12.861 -29.453 -30.827 1.000 1 A TYR 93.090 1
ATOM 3248 N N . THR 209 209 ? A -3.751 -27.793 -31.004 1.000 1 A THR 94.500 1
ATOM 3249 C CA . THR 209 209 ? A -2.354 -27.637 -30.590 1.000 1 A THR 94.500 1
ATOM 3250 C C . THR 209 209 ? A -2.135 -26.233 -30.053 1.000 1 A THR 94.500 1
ATOM 3251 O O . THR 209 209 ? A -2.334 -25.247 -30.755 1.000 1 A THR 94.500 1
ATOM 3252 C CB . THR 209 209 ? A -1.382 -27.913 -31.746 1.000 1 A THR 94.500 1
ATOM 3253 O OG1 . THR 209 209 ? A -1.646 -29.162 -32.342 1.000 1 A THR 94.500 1
ATOM 3254 C CG2 . THR 209 209 ? A 0.073 -27.940 -31.275 1.000 1 A THR 94.500 1
ATOM 3255 H H . THR 209 209 ? A -4.142 -27.097 -31.623 1.000 1 A THR 94.500 1
ATOM 3256 H HA . THR 209 209 ? A -2.127 -28.343 -29.791 1.000 1 A THR 94.500 1
ATOM 3257 H HB . THR 209 209 ? A -1.496 -27.140 -32.506 1.000 1 A THR 94.500 1
ATOM 3258 H HG1 . THR 209 209 ? A -1.569 -29.841 -31.668 1.000 1 A THR 94.500 1
ATOM 3259 H HG21 . THR 209 209 ? A 0.370 -26.956 -30.911 1.000 1 A THR 94.500 1
ATOM 3260 H HG22 . THR 209 209 ? A 0.719 -28.210 -32.111 1.000 1 A THR 94.500 1
ATOM 3261 H HG23 . THR 209 209 ? A 0.196 -28.671 -30.476 1.000 1 A THR 94.500 1
ATOM 3262 N N . TRP 210 210 ? A -1.690 -26.138 -28.810 1.000 1 A TRP 94.470 1
ATOM 3263 C CA . TRP 210 210 ? A -1.266 -24.898 -28.180 1.000 1 A TRP 94.470 1
ATOM 3264 C C . TRP 210 210 ? A 0.237 -24.709 -28.317 1.000 1 A TRP 94.470 1
ATOM 3265 O O . TRP 210 210 ? A 0.995 -25.676 -28.262 1.000 1 A TRP 94.470 1
ATOM 3266 C CB . TRP 210 210 ? A -1.656 -24.926 -26.711 1.000 1 A TRP 94.470 1
ATOM 3267 C CG . TRP 210 210 ? A -3.119 -24.843 -26.469 1.000 1 A TRP 94.470 1
ATOM 3268 C CD1 . TRP 210 210 ? A -3.964 -25.892 -26.380 1.000 1 A TRP 94.470 1
ATOM 3269 C CD2 . TRP 210 210 ? A -3.926 -23.648 -26.278 1.000 1 A TRP 94.470 1
ATOM 3270 N NE1 . TRP 210 210 ? A -5.228 -25.437 -26.083 1.000 1 A TRP 94.470 1
ATOM 3271 C CE2 . TRP 210 210 ? A -5.253 -24.064 -25.974 1.000 1 A TRP 94.470 1
ATOM 3272 C CE3 . TRP 210 210 ? A -3.663 -22.260 -26.305 1.000 1 A TRP 94.470 1
ATOM 3273 C CZ2 . TRP 210 210 ? A -6.253 -23.150 -25.647 1.000 1 A TRP 94.470 1
ATOM 3274 C CZ3 . TRP 210 210 ? A -4.687 -21.329 -26.046 1.000 1 A TRP 94.470 1
ATOM 3275 C CH2 . TRP 210 210 ? A -5.979 -21.776 -25.720 1.000 1 A TRP 94.470 1
ATOM 3276 H H . TRP 210 210 ? A -1.535 -26.992 -28.293 1.000 1 A TRP 94.470 1
ATOM 3277 H HA . TRP 210 210 ? A -1.772 -24.055 -28.651 1.000 1 A TRP 94.470 1
ATOM 3278 H HB2 . TRP 210 210 ? A -1.187 -24.079 -26.211 1.000 1 A TRP 94.470 1
ATOM 3279 H HB3 . TRP 210 210 ? A -1.279 -25.843 -26.258 1.000 1 A TRP 94.470 1
ATOM 3280 H HD1 . TRP 210 210 ? A -3.686 -26.931 -26.483 1.000 1 A TRP 94.470 1
ATOM 3281 H HE1 . TRP 210 210 ? A -6.011 -26.063 -25.959 1.000 1 A TRP 94.470 1
ATOM 3282 H HE3 . TRP 210 210 ? A -2.665 -21.916 -26.533 1.000 1 A TRP 94.470 1
ATOM 3283 H HZ2 . TRP 210 210 ? A -7.222 -23.512 -25.335 1.000 1 A TRP 94.470 1
ATOM 3284 H HZ3 . TRP 210 210 ? A -4.479 -20.270 -26.078 1.000 1 A TRP 94.470 1
ATOM 3285 H HH2 . TRP 210 210 ? A -6.762 -21.065 -25.500 1.000 1 A TRP 94.470 1
ATOM 3286 N N . SER 211 211 ? A 0.674 -23.457 -28.419 1.000 1 A SER 94.240 1
ATOM 3287 C CA . SER 211 211 ? A 2.084 -23.074 -28.372 1.000 1 A SER 94.240 1
ATOM 3288 C C . SER 211 211 ? A 2.278 -21.779 -27.580 1.000 1 A SER 94.240 1
ATOM 3289 O O . SER 211 211 ? A 1.495 -20.836 -27.715 1.000 1 A SER 94.240 1
ATOM 3290 C CB . SER 211 211 ? A 2.649 -22.964 -29.790 1.000 1 A SER 94.240 1
ATOM 3291 O OG . SER 211 211 ? A 1.996 -21.943 -30.515 1.000 1 A SER 94.240 1
ATOM 3292 H H . SER 211 211 ? A -0.011 -22.721 -28.519 1.000 1 A SER 94.240 1
ATOM 3293 H HA . SER 211 211 ? A 2.635 -23.861 -27.858 1.000 1 A SER 94.240 1
ATOM 3294 H HB2 . SER 211 211 ? A 3.718 -22.756 -29.739 1.000 1 A SER 94.240 1
ATOM 3295 H HB3 . SER 211 211 ? A 2.501 -23.912 -30.307 1.000 1 A SER 94.240 1
ATOM 3296 H HG . SER 211 211 ? A 1.057 -22.140 -30.520 1.000 1 A SER 94.240 1
ATOM 3297 N N . TRP 212 212 ? A 3.302 -21.747 -26.725 1.000 1 A TRP 89.550 1
ATOM 3298 C CA . TRP 212 212 ? A 3.683 -20.583 -25.913 1.000 1 A TRP 89.550 1
ATOM 3299 C C . TRP 212 212 ? A 5.130 -20.729 -25.438 1.000 1 A TRP 89.550 1
ATOM 3300 O O . TRP 212 212 ? A 5.539 -21.824 -25.079 1.000 1 A TRP 89.550 1
ATOM 3301 C CB . TRP 212 212 ? A 2.763 -20.456 -24.691 1.000 1 A TRP 89.550 1
ATOM 3302 C CG . TRP 212 212 ? A 2.893 -21.542 -23.663 1.000 1 A TRP 89.550 1
ATOM 3303 C CD1 . TRP 212 212 ? A 3.625 -21.462 -22.526 1.000 1 A TRP 89.550 1
ATOM 3304 C CD2 . TRP 212 212 ? A 2.319 -22.886 -23.674 1.000 1 A TRP 89.550 1
ATOM 3305 N NE1 . TRP 212 212 ? A 3.556 -22.661 -21.845 1.000 1 A TRP 89.550 1
ATOM 3306 C CE2 . TRP 212 212 ? A 2.752 -23.564 -22.496 1.000 1 A TRP 89.550 1
ATOM 3307 C CE3 . TRP 212 212 ? A 1.483 -23.608 -24.554 1.000 1 A TRP 89.550 1
ATOM 3308 C CZ2 . TRP 212 212 ? A 2.381 -24.878 -22.200 1.000 1 A TRP 89.550 1
ATOM 3309 C CZ3 . TRP 212 212 ? A 1.112 -24.937 -24.271 1.000 1 A TRP 89.550 1
ATOM 3310 C CH2 . TRP 212 212 ? A 1.548 -25.564 -23.092 1.000 1 A TRP 89.550 1
ATOM 3311 H H . TRP 212 212 ? A 3.862 -22.581 -26.618 1.000 1 A TRP 89.550 1
ATOM 3312 H HA . TRP 212 212 ? A 3.586 -19.678 -26.514 1.000 1 A TRP 89.550 1
ATOM 3313 H HB2 . TRP 212 212 ? A 2.960 -19.499 -24.208 1.000 1 A TRP 89.550 1
ATOM 3314 H HB3 . TRP 212 212 ? A 1.730 -20.429 -25.039 1.000 1 A TRP 89.550 1
ATOM 3315 H HD1 . TRP 212 212 ? A 4.200 -20.600 -22.223 1.000 1 A TRP 89.550 1
ATOM 3316 H HE1 . TRP 212 212 ? A 4.113 -22.896 -21.036 1.000 1 A TRP 89.550 1
ATOM 3317 H HE3 . TRP 212 212 ? A 1.115 -23.125 -25.448 1.000 1 A TRP 89.550 1
ATOM 3318 H HZ2 . TRP 212 212 ? A 2.740 -25.353 -21.298 1.000 1 A TRP 89.550 1
ATOM 3319 H HZ3 . TRP 212 212 ? A 0.477 -25.481 -24.955 1.000 1 A TRP 89.550 1
ATOM 3320 H HH2 . TRP 212 212 ? A 1.243 -26.573 -22.856 1.000 1 A TRP 89.550 1
ATOM 3321 N N . SER 213 213 ? A 5.923 -19.653 -25.409 1.000 1 A SER 85.300 1
ATOM 3322 C CA . SER 213 213 ? A 7.284 -19.646 -24.822 1.000 1 A SER 85.300 1
ATOM 3323 C C . SER 213 213 ? A 8.167 -20.872 -25.178 1.000 1 A SER 85.300 1
ATOM 3324 O O . SER 213 213 ? A 8.857 -21.408 -24.314 1.000 1 A SER 85.300 1
ATOM 3325 C CB . SER 213 213 ? A 7.196 -19.439 -23.299 1.000 1 A SER 85.300 1
ATOM 3326 O OG . SER 213 213 ? A 6.521 -18.231 -22.975 1.000 1 A SER 85.300 1
ATOM 3327 H H . SER 213 213 ? A 5.509 -18.765 -25.656 1.000 1 A SER 85.300 1
ATOM 3328 H HA . SER 213 213 ? A 7.805 -18.782 -25.234 1.000 1 A SER 85.300 1
ATOM 3329 H HB2 . SER 213 213 ? A 6.661 -20.279 -22.856 1.000 1 A SER 85.300 1
ATOM 3330 H HB3 . SER 213 213 ? A 8.199 -19.406 -22.874 1.000 1 A SER 85.300 1
ATOM 3331 H HG . SER 213 213 ? A 7.094 -17.491 -23.187 1.000 1 A SER 85.300 1
ATOM 3332 N N . ASN 214 214 ? A 8.146 -21.323 -26.442 1.000 1 A ASN 87.000 1
ATOM 3333 C CA . ASN 214 214 ? A 8.820 -22.533 -26.969 1.000 1 A ASN 87.000 1
ATOM 3334 C C . ASN 214 214 ? A 8.308 -23.892 -26.441 1.000 1 A ASN 87.000 1
ATOM 3335 O O . ASN 214 214 ? A 8.912 -24.928 -26.710 1.000 1 A ASN 87.000 1
ATOM 3336 C CB . ASN 214 214 ? A 10.351 -22.412 -26.841 1.000 1 A ASN 87.000 1
ATOM 3337 C CG . ASN 214 214 ? A 10.917 -21.127 -27.404 1.000 1 A ASN 87.000 1
ATOM 3338 O OD1 . ASN 214 214 ? A 10.405 -20.534 -28.338 1.000 1 A ASN 87.000 1
ATOM 3339 N ND2 . ASN 214 214 ? A 12.007 -20.648 -26.853 1.000 1 A ASN 87.000 1
ATOM 3340 H H . ASN 214 214 ? A 7.564 -20.818 -27.095 1.000 1 A ASN 87.000 1
ATOM 3341 H HA . ASN 214 214 ? A 8.602 -22.557 -28.036 1.000 1 A ASN 87.000 1
ATOM 3342 H HB2 . ASN 214 214 ? A 10.821 -23.239 -27.374 1.000 1 A ASN 87.000 1
ATOM 3343 H HB3 . ASN 214 214 ? A 10.629 -22.499 -25.791 1.000 1 A ASN 87.000 1
ATOM 3344 H HD21 . ASN 214 214 ? A 12.364 -19.791 -27.251 1.000 1 A ASN 87.000 1
ATOM 3345 H HD22 . ASN 214 214 ? A 12.425 -21.120 -26.064 1.000 1 A ASN 87.000 1
ATOM 3346 N N . GLN 215 215 ? A 7.199 -23.905 -25.711 1.000 1 A GLN 90.880 1
ATOM 3347 C CA . GLN 215 215 ? A 6.450 -25.090 -25.308 1.000 1 A GLN 90.880 1
ATOM 3348 C C . GLN 215 215 ? A 5.262 -25.315 -26.247 1.000 1 A GLN 90.880 1
ATOM 3349 O O . GLN 215 215 ? A 4.797 -24.400 -26.934 1.000 1 A GLN 90.880 1
ATOM 3350 C CB . GLN 215 215 ? A 5.969 -24.950 -23.855 1.000 1 A GLN 90.880 1
ATOM 3351 C CG . GLN 215 215 ? A 7.138 -24.784 -22.874 1.000 1 A GLN 90.880 1
ATOM 3352 C CD . GLN 215 215 ? A 6.699 -24.696 -21.416 1.000 1 A GLN 90.880 1
ATOM 3353 O OE1 . GLN 215 215 ? A 5.541 -24.790 -21.045 1.000 1 A GLN 90.880 1
ATOM 3354 N NE2 . GLN 215 215 ? A 7.625 -24.502 -20.505 1.000 1 A GLN 90.880 1
ATOM 3355 H H . GLN 215 215 ? A 6.749 -23.021 -25.521 1.000 1 A GLN 90.880 1
ATOM 3356 H HA . GLN 215 215 ? A 7.096 -25.965 -25.370 1.000 1 A GLN 90.880 1
ATOM 3357 H HB2 . GLN 215 215 ? A 5.407 -25.842 -23.581 1.000 1 A GLN 90.880 1
ATOM 3358 H HB3 . GLN 215 215 ? A 5.305 -24.090 -23.774 1.000 1 A GLN 90.880 1
ATOM 3359 H HG2 . GLN 215 215 ? A 7.816 -25.631 -22.979 1.000 1 A GLN 90.880 1
ATOM 3360 H HG3 . GLN 215 215 ? A 7.687 -23.873 -23.111 1.000 1 A GLN 90.880 1
ATOM 3361 H HE21 . GLN 215 215 ? A 8.594 -24.399 -20.771 1.000 1 A GLN 90.880 1
ATOM 3362 H HE22 . GLN 215 215 ? A 7.296 -24.459 -19.551 1.000 1 A GLN 90.880 1
ATOM 3363 N N . SER 216 216 ? A 4.762 -26.548 -26.253 1.000 1 A SER 93.790 1
ATOM 3364 C CA . SER 216 216 ? A 3.519 -26.913 -26.924 1.000 1 A SER 93.790 1
ATOM 3365 C C . SER 216 216 ? A 2.754 -27.946 -26.109 1.000 1 A SER 93.790 1
ATOM 3366 O O . SER 216 216 ? A 3.346 -28.671 -25.308 1.000 1 A SER 93.790 1
ATOM 3367 C CB . SER 216 216 ? A 3.780 -27.415 -28.349 1.000 1 A SER 93.790 1
ATOM 3368 O OG . SER 216 216 ? A 4.614 -28.558 -28.342 1.000 1 A SER 93.790 1
ATOM 3369 H H . SER 216 216 ? A 5.124 -27.224 -25.596 1.000 1 A SER 93.790 1
ATOM 3370 H HA . SER 216 216 ? A 2.898 -26.019 -26.976 1.000 1 A SER 93.790 1
ATOM 3371 H HB2 . SER 216 216 ? A 2.833 -27.662 -28.830 1.000 1 A SER 93.790 1
ATOM 3372 H HB3 . SER 216 216 ? A 4.261 -26.621 -28.922 1.000 1 A SER 93.790 1
ATOM 3373 H HG . SER 216 216 ? A 5.330 -28.404 -27.722 1.000 1 A SER 93.790 1
ATOM 3374 N N . SER 217 217 ? A 1.442 -28.006 -26.312 1.000 1 A SER 94.810 1
ATOM 3375 C CA . SER 217 217 ? A 0.578 -29.038 -25.742 1.000 1 A SER 94.810 1
ATOM 3376 C C . SER 217 217 ? A -0.563 -29.340 -26.694 1.000 1 A SER 94.810 1
ATOM 3377 O O . SER 217 217 ? A -1.031 -28.466 -27.420 1.000 1 A SER 94.810 1
ATOM 3378 C CB . SER 217 217 ? A 0.021 -28.603 -24.385 1.000 1 A SER 94.810 1
ATOM 3379 O OG . SER 217 217 ? A -0.775 -29.610 -23.787 1.000 1 A SER 94.810 1
ATOM 3380 H H . SER 217 217 ? A 1.037 -27.385 -26.999 1.000 1 A SER 94.810 1
ATOM 3381 H HA . SER 217 217 ? A 1.155 -29.951 -25.596 1.000 1 A SER 94.810 1
ATOM 3382 H HB2 . SER 217 217 ? A 0.866 -28.418 -23.723 1.000 1 A SER 94.810 1
ATOM 3383 H HB3 . SER 217 217 ? A -0.559 -27.687 -24.501 1.000 1 A SER 94.810 1
ATOM 3384 H HG . SER 217 217 ? A -1.614 -29.709 -24.244 1.000 1 A SER 94.810 1
ATOM 3385 N N . GLU 218 218 ? A -1.039 -30.573 -26.659 1.000 1 A GLU 95.320 1
ATOM 3386 C CA . GLU 218 218 ? A -2.233 -30.987 -27.382 1.000 1 A GLU 95.320 1
ATOM 3387 C C . GLU 218 218 ? A -3.471 -30.881 -26.490 1.000 1 A GLU 95.320 1
ATOM 3388 O O . GLU 218 218 ? A -3.379 -30.961 -25.263 1.000 1 A GLU 95.320 1
ATOM 3389 C CB . GLU 218 218 ? A -2.050 -32.406 -27.929 1.000 1 A GLU 95.320 1
ATOM 3390 C CG . GLU 218 218 ? A -0.909 -32.466 -28.957 1.000 1 A GLU 95.320 1
ATOM 3391 C CD . GLU 218 218 ? A -0.745 -33.852 -29.596 1.000 1 A GLU 95.320 1
ATOM 3392 O OE1 . GLU 218 218 ? A -1.382 -34.817 -29.113 1.000 1 A GLU 95.320 1
ATOM 3393 O OE2 . GLU 218 218 ? A 0.028 -33.933 -30.576 1.000 1 A GLU 95.320 1
ATOM 3394 H H . GLU 218 218 ? A -0.633 -31.237 -26.014 1.000 1 A GLU 95.320 1
ATOM 3395 H HA . GLU 218 218 ? A -2.387 -30.328 -28.236 1.000 1 A GLU 95.320 1
ATOM 3396 H HB2 . GLU 218 218 ? A -2.977 -32.713 -28.413 1.000 1 A GLU 95.320 1
ATOM 3397 H HB3 . GLU 218 218 ? A -1.841 -33.085 -27.102 1.000 1 A GLU 95.320 1
ATOM 3398 H HG2 . GLU 218 218 ? A -1.110 -31.732 -29.738 1.000 1 A GLU 95.320 1
ATOM 3399 H HG3 . GLU 218 218 ? A 0.029 -32.193 -28.473 1.000 1 A GLU 95.320 1
ATOM 3400 N N . GLY 219 219 ? A -4.631 -30.719 -27.124 1.000 1 A GLY 94.540 1
ATOM 3401 C CA . GLY 219 219 ? A -5.933 -30.716 -26.462 1.000 1 A GLY 94.540 1
ATOM 3402 C C . GLY 219 219 ? A -6.625 -29.354 -26.467 1.000 1 A GLY 94.540 1
ATOM 3403 O O . GLY 219 219 ? A -6.004 -28.303 -26.606 1.000 1 A GLY 94.540 1
ATOM 3404 H H . GLY 219 219 ? A -4.596 -30.567 -28.122 1.000 1 A GLY 94.540 1
ATOM 3405 H HA2 . GLY 219 219 ? A -6.576 -31.435 -26.970 1.000 1 A GLY 94.540 1
ATOM 3406 H HA3 . GLY 219 219 ? A -5.832 -31.038 -25.426 1.000 1 A GLY 94.540 1
ATOM 3407 N N . ALA 220 220 ? A -7.951 -29.376 -26.328 1.000 1 A ALA 93.090 1
ATOM 3408 C CA . ALA 220 220 ? A -8.777 -28.168 -26.364 1.000 1 A ALA 93.090 1
ATOM 3409 C C . ALA 220 220 ? A -8.554 -27.244 -25.153 1.000 1 A ALA 93.090 1
ATOM 3410 O O . ALA 220 220 ? A -8.889 -26.064 -25.217 1.000 1 A ALA 93.090 1
ATOM 3411 C CB . ALA 220 220 ? A -10.244 -28.596 -26.483 1.000 1 A ALA 93.090 1
ATOM 3412 H H . ALA 220 220 ? A -8.423 -30.266 -26.260 1.000 1 A ALA 93.090 1
ATOM 3413 H HA . ALA 220 220 ? A -8.520 -27.592 -27.254 1.000 1 A ALA 93.090 1
ATOM 3414 H HB1 . ALA 220 220 ? A -10.873 -27.711 -26.572 1.000 1 A ALA 93.090 1
ATOM 3415 H HB2 . ALA 220 220 ? A -10.383 -29.204 -27.377 1.000 1 A ALA 93.090 1
ATOM 3416 H HB3 . ALA 220 220 ? A -10.549 -29.163 -25.603 1.000 1 A ALA 93.090 1
ATOM 3417 N N . ARG 221 221 ? A -7.976 -27.759 -24.060 1.000 1 A ARG 94.780 1
ATOM 3418 C CA . ARG 221 221 ? A -7.708 -27.022 -22.820 1.000 1 A ARG 94.780 1
ATOM 3419 C C . ARG 221 221 ? A -6.270 -27.201 -22.364 1.000 1 A ARG 94.780 1
ATOM 3420 O O . ARG 221 221 ? A -5.746 -28.312 -22.431 1.000 1 A ARG 94.780 1
ATOM 3421 C CB . ARG 221 221 ? A -8.647 -27.472 -21.693 1.000 1 A ARG 94.780 1
ATOM 3422 C CG . ARG 221 221 ? A -10.118 -27.204 -22.014 1.000 1 A ARG 94.780 1
ATOM 3423 C CD . ARG 221 221 ? A -10.970 -27.508 -20.783 1.000 1 A ARG 94.780 1
ATOM 3424 N NE . ARG 221 221 ? A -12.383 -27.210 -21.040 1.000 1 A ARG 94.780 1
ATOM 3425 C CZ . ARG 221 221 ? A -13.381 -27.437 -20.216 1.000 1 A ARG 94.780 1
ATOM 3426 N NH1 . ARG 221 221 ? A -13.201 -27.992 -19.051 1.000 1 A ARG 94.780 1
ATOM 3427 N NH2 . ARG 221 221 ? A -14.574 -27.048 -20.553 1.000 1 A ARG 94.780 1
ATOM 3428 H H . ARG 221 221 ? A -7.634 -28.708 -24.108 1.000 1 A ARG 94.780 1
ATOM 3429 H HA . ARG 221 221 ? A -7.865 -25.958 -22.995 1.000 1 A ARG 94.780 1
ATOM 3430 H HB2 . ARG 221 221 ? A -8.507 -28.536 -21.503 1.000 1 A ARG 94.780 1
ATOM 3431 H HB3 . ARG 221 221 ? A -8.384 -26.924 -20.789 1.000 1 A ARG 94.780 1
ATOM 3432 H HG2 . ARG 221 221 ? A -10.443 -27.830 -22.845 1.000 1 A ARG 94.780 1
ATOM 3433 H HG3 . ARG 221 221 ? A -10.235 -26.155 -22.286 1.000 1 A ARG 94.780 1
ATOM 3434 H HD2 . ARG 221 221 ? A -10.853 -28.559 -20.519 1.000 1 A ARG 94.780 1
ATOM 3435 H HD3 . ARG 221 221 ? A -10.623 -26.895 -19.952 1.000 1 A ARG 94.780 1
ATOM 3436 H HE . ARG 221 221 ? A -12.596 -26.564 -21.787 1.000 1 A ARG 94.780 1
ATOM 3437 H HH11 . ARG 221 221 ? A -12.253 -27.945 -18.705 1.000 1 A ARG 94.780
1
ATOM 3438 H HH12 . ARG 221 221 ? A -13.946 -27.970 -18.370 1.000 1 A ARG 94.780
1
ATOM 3439 H HH21 . ARG 221 221 ? A -14.590 -26.328 -21.261 1.000 1 A ARG 94.780
1
ATOM 3440 H HH22 . ARG 221 221 ? A -15.329 -27.096 -19.884 1.000 1 A ARG 94.780
1
ATOM 3441 N N . ILE 222 222 ? A -5.682 -26.137 -21.830 1.000 1 A ILE 93.720 1
ATOM 3442 C CA . ILE 222 222 ? A -4.402 -26.171 -21.118 1.000 1 A ILE 93.720 1
ATOM 3443 C C . ILE 222 222 ? A -4.520 -25.433 -19.787 1.000 1 A ILE 93.720 1
ATOM 3444 O O . ILE 222 222 ? A -5.177 -24.401 -19.702 1.000 1 A ILE 93.720 1
ATOM 3445 C CB . ILE 222 222 ? A -3.240 -25.610 -21.969 1.000 1 A ILE 93.720 1
ATOM 3446 C CG1 . ILE 222 222 ? A -3.498 -24.166 -22.458 1.000 1 A ILE 93.720 1
ATOM 3447 C CG2 . ILE 222 222 ? A -2.955 -26.570 -23.135 1.000 1 A ILE 93.720 1
ATOM 3448 C CD1 . ILE 222 222 ? A -2.274 -23.489 -23.085 1.000 1 A ILE 93.720 1
ATOM 3449 H H . ILE 222 222 ? A -6.194 -25.266 -21.825 1.000 1 A ILE 93.720 1
ATOM 3450 H HA . ILE 222 222 ? A -4.163 -27.208 -20.883 1.000 1 A ILE 93.720 1
ATOM 3451 H HB . ILE 222 222 ? A -2.351 -25.594 -21.338 1.000 1 A ILE 93.720 1
ATOM 3452 H HG12 . ILE 222 222 ? A -4.311 -24.164 -23.184 1.000 1 A ILE 93.720 1
ATOM 3453 H HG13 . ILE 222 222 ? A -3.795 -23.547 -21.613 1.000 1 A ILE 93.720 1
ATOM 3454 H HG21 . ILE 222 222 ? A -3.814 -26.611 -23.805 1.000 1 A ILE 93.720 1
ATOM 3455 H HG22 . ILE 222 222 ? A -2.763 -27.573 -22.753 1.000 1 A ILE 93.720 1
ATOM 3456 H HG23 . ILE 222 222 ? A -2.080 -26.237 -23.693 1.000 1 A ILE 93.720 1
ATOM 3457 H HD11 . ILE 222 222 ? A -1.446 -23.480 -22.375 1.000 1 A ILE 93.720 1
ATOM 3458 H HD12 . ILE 222 222 ? A -2.527 -22.464 -23.353 1.000 1 A ILE 93.720 1
ATOM 3459 H HD13 . ILE 222 222 ? A -1.963 -24.017 -23.987 1.000 1 A ILE 93.720 1
ATOM 3460 N N . ASN 223 223 ? A -3.836 -25.952 -18.768 1.000 1 A ASN 93.600 1
ATOM 3461 C CA . ASN 223 223 ? A -3.626 -25.265 -17.499 1.000 1 A ASN 93.600 1
ATOM 3462 C C . ASN 223 223 ? A -2.184 -24.778 -17.437 1.000 1 A ASN 93.600 1
ATOM 3463 O O . ASN 223 223 ? A -1.254 -25.569 -17.604 1.000 1 A ASN 93.600 1
ATOM 3464 C CB . ASN 223 223 ? A -3.958 -26.203 -16.329 1.000 1 A ASN 93.600 1
ATOM 3465 C CG . ASN 223 223 ? A -5.454 -26.350 -16.158 1.000 1 A ASN 93.600 1
ATOM 3466 O OD1 . ASN 223 223 ? A -6.181 -25.382 -16.123 1.000 1 A ASN 93.600 1
ATOM 3467 N ND2 . ASN 223 223 ? A -5.973 -27.546 -16.031 1.000 1 A ASN 93.600 1
ATOM 3468 H H . ASN 223 223 ? A -3.279 -26.777 -18.940 1.000 1 A ASN 93.600 1
ATOM 3469 H HA . ASN 223 223 ? A -4.279 -24.395 -17.436 1.000 1 A ASN 93.600 1
ATOM 3470 H HB2 . ASN 223 223 ? A -3.491 -27.175 -16.483 1.000 1 A ASN 93.600 1
ATOM 3471 H HB3 . ASN 223 223 ? A -3.573 -25.773 -15.405 1.000 1 A ASN 93.600 1
ATOM 3472 H HD21 . ASN 223 223 ? A -5.409 -28.382 -16.099 1.000 1 A ASN 93.600 1
ATOM 3473 H HD22 . ASN 223 223 ? A -6.982 -27.543 -15.999 1.000 1 A ASN 93.600 1
ATOM 3474 N N . VAL 224 224 ? A -1.996 -23.489 -17.183 1.000 1 A VAL 92.130 1
ATOM 3475 C CA . VAL 224 224 ? A -0.678 -22.852 -17.157 1.000 1 A VAL 92.130 1
ATOM 3476 C C . VAL 224 224 ? A -0.511 -22.046 -15.882 1.000 1 A VAL 92.130 1
ATOM 3477 O O . VAL 224 224 ? A -1.449 -21.413 -15.411 1.000 1 A VAL 92.130 1
ATOM 3478 C CB . VAL 224 224 ? A -0.429 -22.004 -18.419 1.000 1 A VAL 92.130 1
ATOM 3479 C CG1 . VAL 224 224 ? A -0.512 -22.892 -19.666 1.000 1 A VAL 92.130 1
ATOM 3480 C CG2 . VAL 224 224 ? A -1.412 -20.841 -18.566 1.000 1 A VAL 92.130 1
ATOM 3481 H H . VAL 224 224 ? A -2.809 -22.901 -17.063 1.000 1 A VAL 92.130 1
ATOM 3482 H HA . VAL 224 224 ? A 0.088 -23.628 -17.144 1.000 1 A VAL 92.130 1
ATOM 3483 H HB . VAL 224 224 ? A 0.579 -21.594 -18.365 1.000 1 A VAL 92.130 1
ATOM 3484 H HG11 . VAL 224 224 ? A -0.250 -22.315 -20.553 1.000 1 A VAL 92.130 1
ATOM 3485 H HG12 . VAL 224 224 ? A 0.175 -23.733 -19.576 1.000 1 A VAL 92.130 1
ATOM 3486 H HG13 . VAL 224 224 ? A -1.527 -23.267 -19.801 1.000 1 A VAL 92.130 1
ATOM 3487 H HG21 . VAL 224 224 ? A -1.279 -20.128 -17.753 1.000 1 A VAL 92.130 1
ATOM 3488 H HG22 . VAL 224 224 ? A -2.436 -21.215 -18.555 1.000 1 A VAL 92.130 1
ATOM 3489 H HG23 . VAL 224 224 ? A -1.240 -20.323 -19.510 1.000 1 A VAL 92.130 1
ATOM 3490 N N . SER 225 225 ? A 0.694 -22.066 -15.320 1.000 1 A SER 91.080 1
ATOM 3491 C CA . SER 225 225 ? A 1.097 -21.176 -14.231 1.000 1 A SER 91.080 1
ATOM 3492 C C . SER 225 225 ? A 2.097 -20.185 -14.802 1.000 1 A SER 91.080 1
ATOM 3493 O O . SER 225 225 ? A 3.132 -20.596 -15.332 1.000 1 A SER 91.080 1
ATOM 3494 C CB . SER 225 225 ? A 1.714 -21.977 -13.083 1.000 1 A SER 91.080 1
ATOM 3495 O OG . SER 225 225 ? A 1.758 -21.220 -11.891 1.000 1 A SER 91.080 1
ATOM 3496 H H . SER 225 225 ? A 1.427 -22.587 -15.779 1.000 1 A SER 91.080 1
ATOM 3497 H HA . SER 225 225 ? A 0.236 -20.632 -13.844 1.000 1 A SER 91.080 1
ATOM 3498 H HB2 . SER 225 225 ? A 1.104 -22.861 -12.899 1.000 1 A SER 91.080 1
ATOM 3499 H HB3 . SER 225 225 ? A 2.719 -22.302 -13.353 1.000 1 A SER 91.080 1
ATOM 3500 H HG . SER 225 225 ? A 2.082 -20.331 -12.055 1.000 1 A SER 91.080 1
ATOM 3501 N N . LEU 226 226 ? A 1.782 -18.898 -14.726 1.000 1 A LEU 87.430 1
ATOM 3502 C CA . LEU 226 226 ? A 2.663 -17.839 -15.197 1.000 1 A LEU 87.430 1
ATOM 3503 C C . LEU 226 226 ? A 3.562 -17.340 -14.069 1.000 1 A LEU 87.430 1
ATOM 3504 O O . LEU 226 226 ? A 3.208 -17.399 -12.893 1.000 1 A LEU 87.430 1
ATOM 3505 C CB . LEU 226 226 ? A 1.845 -16.700 -15.830 1.000 1 A LEU 87.430 1
ATOM 3506 C CG . LEU 226 226 ? A 1.022 -17.120 -17.061 1.000 1 A LEU 87.430 1
ATOM 3507 C CD1 . LEU 226 226 ? A 0.395 -15.890 -17.720 1.000 1 A LEU 87.430 1
ATOM 3508 C CD2 . LEU 226 226 ? A 1.889 -17.826 -18.104 1.000 1 A LEU 87.430 1
ATOM 3509 H H . LEU 226 226 ? A 0.934 -18.626 -14.248 1.000 1 A LEU 87.430 1
ATOM 3510 H HA . LEU 226 226 ? A 3.326 -18.242 -15.963 1.000 1 A LEU 87.430 1
ATOM 3511 H HB2 . LEU 226 226 ? A 1.174 -16.286 -15.077 1.000 1 A LEU 87.430 1
ATOM 3512 H HB3 . LEU 226 226 ? A 2.531 -15.909 -16.129 1.000 1 A LEU 87.430 1
ATOM 3513 H HG . LEU 226 226 ? A 0.222 -17.795 -16.757 1.000 1 A LEU 87.430 1
ATOM 3514 H HD11 . LEU 226 226 ? A 1.167 -15.260 -18.163 1.000 1 A LEU 87.430 1
ATOM 3515 H HD12 . LEU 226 226 ? A -0.308 -16.205 -18.491 1.000 1 A LEU 87.430 1
ATOM 3516 H HD13 . LEU 226 226 ? A -0.142 -15.298 -16.979 1.000 1 A LEU 87.430 1
ATOM 3517 H HD21 . LEU 226 226 ? A 1.426 -17.717 -19.085 1.000 1 A LEU 87.430 1
ATOM 3518 H HD22 . LEU 226 226 ? A 1.988 -18.881 -17.850 1.000 1 A LEU 87.430 1
ATOM 3519 H HD23 . LEU 226 226 ? A 2.875 -17.364 -18.143 1.000 1 A LEU 87.430 1
ATOM 3520 N N . GLN 227 227 ? A 4.728 -16.821 -14.445 1.000 1 A GLN 81.570 1
ATOM 3521 C CA . GLN 227 227 ? A 5.479 -15.936 -13.561 1.000 1 A GLN 81.570 1
ATOM 3522 C C . GLN 227 227 ? A 4.791 -14.567 -13.565 1.000 1 A GLN 81.570 1
ATOM 3523 O O . GLN 227 227 ? A 4.349 -14.108 -14.620 1.000 1 A GLN 81.570 1
ATOM 3524 C CB . GLN 227 227 ? A 6.943 -15.837 -14.016 1.000 1 A GLN 81.570 1
ATOM 3525 C CG . GLN 227 227 ? A 7.686 -17.166 -13.807 1.000 1 A GLN 81.570 1
ATOM 3526 C CD . GLN 227 227 ? A 9.157 -17.124 -14.217 1.000 1 A GLN 81.570 1
ATOM 3527 O OE1 . GLN 227 227 ? A 9.639 -16.271 -14.951 1.000 1 A GLN 81.570 1
ATOM 3528 N NE2 . GLN 227 227 ? A 9.938 -18.089 -13.782 1.000 1 A GLN 81.570 1
ATOM 3529 H H . GLN 227 227 ? A 4.893 -16.720 -15.437 1.000 1 A GLN 81.570 1
ATOM 3530 H HA . GLN 227 227 ? A 5.453 -16.325 -12.544 1.000 1 A GLN 81.570 1
ATOM 3531 H HB2 . GLN 227 227 ? A 7.442 -15.063 -13.434 1.000 1 A GLN 81.570 1
ATOM 3532 H HB3 . GLN 227 227 ? A 6.979 -15.554 -15.068 1.000 1 A GLN 81.570 1
ATOM 3533 H HG2 . GLN 227 227 ? A 7.629 -17.433 -12.752 1.000 1 A GLN 81.570 1
ATOM 3534 H HG3 . GLN 227 227 ? A 7.199 -17.954 -14.382 1.000 1 A GLN 81.570 1
ATOM 3535 H HE21 . GLN 227 227 ? A 9.570 -18.787 -13.151 1.000 1 A GLN 81.570 1
ATOM 3536 H HE22 . GLN 227 227 ? A 10.918 -18.017 -14.016 1.000 1 A GLN 81.570 1
ATOM 3537 N N . ALA 228 228 ? A 4.707 -13.925 -12.400 1.000 1 A ALA 77.660 1
ATOM 3538 C CA . ALA 228 228 ? A 4.209 -12.559 -12.298 1.000 1 A ALA 77.660 1
ATOM 3539 C C . ALA 228 228 ? A 5.051 -11.586 -13.149 1.000 1 A ALA 77.660 1
ATOM 3540 O O . ALA 228 228 ? A 6.194 -11.873 -13.512 1.000 1 A ALA 77.660 1
ATOM 3541 C CB . ALA 228 228 ? A 4.171 -12.152 -10.819 1.000 1 A ALA 77.660 1
ATOM 3542 H H . ALA 228 228 ? A 5.076 -14.352 -11.563 1.000 1 A ALA 77.660 1
ATOM 3543 H HA . ALA 228 228 ? A 3.188 -12.534 -12.681 1.000 1 A ALA 77.660 1
ATOM 3544 H HB1 . ALA 228 228 ? A 3.551 -12.849 -10.256 1.000 1 A ALA 77.660 1
ATOM 3545 H HB2 . ALA 228 228 ? A 5.181 -12.140 -10.407 1.000 1 A ALA 77.660 1
ATOM 3546 H HB3 . ALA 228 228 ? A 3.741 -11.155 -10.722 1.000 1 A ALA 77.660 1
ATOM 3547 N N . GLU 229 229 ? A 4.459 -10.433 -13.453 1.000 1 A GLU 74.850 1
ATOM 3548 C CA . GLU 229 229 ? A 5.067 -9.274 -14.123 1.000 1 A GLU 74.850 1
ATOM 3549 C C . GLU 229 229 ? A 5.420 -9.478 -15.608 1.000 1 A GLU 74.850 1
ATOM 3550 O O . GLU 229 229 ? A 6.012 -8.602 -16.237 1.000 1 A GLU 74.850 1
ATOM 3551 C CB . GLU 229 229 ? A 6.237 -8.712 -13.293 1.000 1 A GLU 74.850 1
ATOM 3552 C CG . GLU 229 229 ? A 5.837 -8.410 -11.837 1.000 1 A GLU 74.850 1
ATOM 3553 C CD . GLU 229 229 ? A 7.010 -7.938 -10.970 1.000 1 A GLU 74.850 1
ATOM 3554 O OE1 . GLU 229 229 ? A 8.176 -8.219 -11.329 1.000 1 A GLU 74.850 1
ATOM 3555 O OE2 . GLU 229 229 ? A 6.712 -7.358 -9.903 1.000 1 A GLU 74.850 1
ATOM 3556 H H . GLU 229 229 ? A 3.482 -10.348 -13.213 1.000 1 A GLU 74.850 1
ATOM 3557 H HA . GLU 229 229 ? A 4.308 -8.491 -14.130 1.000 1 A GLU 74.850 1
ATOM 3558 H HB2 . GLU 229 229 ? A 6.585 -7.787 -13.752 1.000 1 A GLU 74.850 1
ATOM 3559 H HB3 . GLU 229 229 ? A 7.058 -9.430 -13.310 1.000 1 A GLU 74.850 1
ATOM 3560 H HG2 . GLU 229 229 ? A 5.054 -7.651 -11.847 1.000 1 A GLU 74.850 1
ATOM 3561 H HG3 . GLU 229 229 ? A 5.424 -9.304 -11.369 1.000 1 A GLU 74.850 1
ATOM 3562 N N . ARG 230 230 ? A 5.013 -10.595 -16.225 1.000 1 A ARG 80.330 1
ATOM 3563 C CA . ARG 230 230 ? A 5.287 -10.888 -17.642 1.000 1 A ARG 80.330 1
ATOM 3564 C C . ARG 230 230 ? A 4.020 -11.088 -18.463 1.000 1 A ARG 80.330 1
ATOM 3565 O O . ARG 230 230 ? A 3.056 -11.710 -18.022 1.000 1 A ARG 80.330 1
ATOM 3566 C CB . ARG 230 230 ? A 6.230 -12.092 -17.755 1.000 1 A ARG 80.330 1
ATOM 3567 C CG . ARG 230 230 ? A 7.616 -11.750 -17.194 1.000 1 A ARG 80.330 1
ATOM 3568 C CD . ARG 230 230 ? A 8.572 -12.924 -17.388 1.000 1 A ARG 80.330 1
ATOM 3569 N NE . ARG 230 230 ? A 9.922 -12.572 -16.919 1.000 1 A ARG 80.330 1
ATOM 3570 C CZ . ARG 230 230 ? A 10.984 -13.351 -16.948 1.000 1 A ARG 80.330 1
ATOM 3571 N NH1 . ARG 230 230 ? A 10.924 -14.572 -17.399 1.000 1 A ARG 80.330 1
ATOM 3572 N NH2 . ARG 230 230 ? A 12.129 -12.915 -16.503 1.000 1 A ARG 80.330 1
ATOM 3573 H H . ARG 230 230 ? A 4.525 -11.283 -15.670 1.000 1 A ARG 80.330 1
ATOM 3574 H HA . ARG 230 230 ? A 5.796 -10.030 -18.081 1.000 1 A ARG 80.330 1
ATOM 3575 H HB2 . ARG 230 230 ? A 5.809 -12.937 -17.210 1.000 1 A ARG 80.330 1
ATOM 3576 H HB3 . ARG 230 230 ? A 6.329 -12.369 -18.805 1.000 1 A ARG 80.330 1
ATOM 3577 H HG2 . ARG 230 230 ? A 7.541 -11.527 -16.129 1.000 1 A ARG 80.330 1
ATOM 3578 H HG3 . ARG 230 230 ? A 8.008 -10.874 -17.711 1.000 1 A ARG 80.330 1
ATOM 3579 H HD2 . ARG 230 230 ? A 8.192 -13.774 -16.822 1.000 1 A ARG 80.330 1
ATOM 3580 H HD3 . ARG 230 230 ? A 8.604 -13.182 -18.447 1.000 1 A ARG 80.330 1
ATOM 3581 H HE . ARG 230 230 ? A 10.012 -11.667 -16.480 1.000 1 A ARG 80.330 1
ATOM 3582 H HH11 . ARG 230 230 ? A 9.992 -14.946 -17.510 1.000 1 A ARG 80.330 1
ATOM 3583 H HH12 . ARG 230 230 ? A 11.695 -15.205 -17.244 1.000 1 A ARG 80.330 1
ATOM 3584 H HH21 . ARG 230 230 ? A 12.940 -13.517 -16.487 1.000 1 A ARG 80.330 1
ATOM 3585 H HH22 . ARG 230 230 ? A 12.168 -11.995 -16.089 1.000 1 A ARG 80.330 1
ATOM 3586 N N . GLU 231 231 ? A 4.057 -10.597 -19.700 1.000 1 A GLU 83.500 1
ATOM 3587 C CA . GLU 231 231 ? A 3.074 -10.950 -20.724 1.000 1 A GLU 83.500 1
ATOM 3588 C C . GLU 231 231 ? A 3.466 -12.254 -21.420 1.000 1 A GLU 83.500 1
ATOM 3589 O O . GLU 231 231 ? A 4.617 -12.446 -21.818 1.000 1 A GLU 83.500 1
ATOM 3590 C CB . GLU 231 231 ? A 2.919 -9.854 -21.786 1.000 1 A GLU 83.500 1
ATOM 3591 C CG . GLU 231 231 ? A 2.545 -8.474 -21.232 1.000 1 A GLU 83.500 1
ATOM 3592 C CD . GLU 231 231 ? A 1.934 -7.574 -22.315 1.000 1 A GLU 83.500 1
ATOM 3593 O OE1 . GLU 231 231 ? A 2.158 -7.824 -23.523 1.000 1 A GLU 83.500 1
ATOM 3594 O OE2 . GLU 231 231 ? A 1.114 -6.707 -21.936 1.000 1 A GLU 83.500 1
ATOM 3595 H H . GLU 231 231 ? A 4.899 -10.125 -19.998 1.000 1 A GLU 83.500 1
ATOM 3596 H HA . GLU 231 231 ? A 2.104 -11.099 -20.251 1.000 1 A GLU 83.500 1
ATOM 3597 H HB2 . GLU 231 231 ? A 2.132 -10.184 -22.464 1.000 1 A GLU 83.500 1
ATOM 3598 H HB3 . GLU 231 231 ? A 3.843 -9.764 -22.356 1.000 1 A GLU 83.500 1
ATOM 3599 H HG2 . GLU 231 231 ? A 1.816 -8.601 -20.431 1.000 1 A GLU 83.500 1
ATOM 3600 H HG3 . GLU 231 231 ? A 3.431 -7.999 -20.812 1.000 1 A GLU 83.500 1
ATOM 3601 N N . HIS 232 232 ? A 2.485 -13.125 -21.620 1.000 1 A HIS 87.750 1
ATOM 3602 C CA . HIS 232 232 ? A 2.629 -14.400 -22.298 1.000 1 A HIS 87.750 1
ATOM 3603 C C . HIS 232 232 ? A 1.623 -14.505 -23.444 1.000 1 A HIS 87.750 1
ATOM 3604 O O . HIS 232 232 ? A 0.437 -14.217 -23.294 1.000 1 A HIS 87.750 1
ATOM 3605 C CB . HIS 232 232 ? A 2.466 -15.538 -21.287 1.000 1 A HIS 87.750 1
ATOM 3606 C CG . HIS 232 232 ? A 3.635 -15.653 -20.343 1.000 1 A HIS 87.750 1
ATOM 3607 N ND1 . HIS 232 232 ? A 4.714 -16.492 -20.504 1.000 1 A HIS 87.750 1
ATOM 3608 C CD2 . HIS 232 232 ? A 3.829 -14.964 -19.173 1.000 1 A HIS 87.750 1
ATOM 3609 C CE1 . HIS 232 232 ? A 5.528 -16.325 -19.450 1.000 1 A HIS 87.750 1
ATOM 3610 N NE2 . HIS 232 232 ? A 5.033 -15.409 -18.609 1.000 1 A HIS 87.750 1
ATOM 3611 H H . HIS 232 232 ? A 1.566 -12.910 -21.258 1.000 1 A HIS 87.750 1
ATOM 3612 H HA . HIS 232 232 ? A 3.630 -14.473 -22.723 1.000 1 A HIS 87.750 1
ATOM 3613 H HB2 . HIS 232 232 ? A 1.552 -15.386 -20.714 1.000 1 A HIS 87.750 1
ATOM 3614 H HB3 . HIS 232 232 ? A 2.371 -16.480 -21.828 1.000 1 A HIS 87.750 1
ATOM 3615 H HD1 . HIS 232 232 ? A 4.856 -17.144 -21.263 1.000 1 A HIS 87.750 1
ATOM 3616 H HD2 . HIS 232 232 ? A 3.170 -14.217 -18.755 1.000 1 A HIS 87.750 1
ATOM 3617 H HE1 . HIS 232 232 ? A 6.449 -16.866 -19.288 1.000 1 A HIS 87.750 1
ATOM 3618 N N . TYR 233 233 ? A 2.113 -14.950 -24.597 1.000 1 A TYR 88.670 1
ATOM 3619 C CA . TYR 233 233 ? A 1.313 -15.154 -25.799 1.000 1 A TYR 88.670 1
ATOM 3620 C C . TYR 233 233 ? A 1.060 -16.648 -25.986 1.000 1 A TYR 88.670 1
ATOM 3621 O O . TYR 233 233 ? A 2.004 -17.426 -26.142 1.000 1 A TYR 88.670 1
ATOM 3622 C CB . TYR 233 233 ? A 2.019 -14.527 -27.008 1.000 1 A TYR 88.670 1
ATOM 3623 C CG . TYR 233 233 ? A 2.154 -13.017 -26.925 1.000 1 A TYR 88.670 1
ATOM 3624 C CD1 . TYR 233 233 ? A 1.197 -12.191 -27.544 1.000 1 A TYR 88.670 1
ATOM 3625 C CD2 . TYR 233 233 ? A 3.222 -12.436 -26.210 1.000 1 A TYR 88.670 1
ATOM 3626 C CE1 . TYR 233 233 ? A 1.309 -10.790 -27.453 1.000 1 A TYR 88.670 1
ATOM 3627 C CE2 . TYR 233 233 ? A 3.312 -11.036 -26.079 1.000 1 A TYR 88.670 1
ATOM 3628 C CZ . TYR 233 233 ? A 2.353 -10.210 -26.702 1.000 1 A TYR 88.670 1
ATOM 3629 O OH . TYR 233 233 ? A 2.388 -8.860 -26.547 1.000 1 A TYR 88.670 1
ATOM 3630 H H . TYR 233 233 ? A 3.089 -15.206 -24.639 1.000 1 A TYR 88.670 1
ATOM 3631 H HA . TYR 233 233 ? A 0.351 -14.653 -25.689 1.000 1 A TYR 88.670 1
ATOM 3632 H HB2 . TYR 233 233 ? A 3.011 -14.967 -27.115 1.000 1 A TYR 88.670 1
ATOM 3633 H HB3 . TYR 233 233 ? A 1.454 -14.778 -27.906 1.000 1 A TYR 88.670 1
ATOM 3634 H HD1 . TYR 233 233 ? A 0.376 -12.629 -28.092 1.000 1 A TYR 88.670 1
ATOM 3635 H HD2 . TYR 233 233 ? A 3.956 -13.062 -25.724 1.000 1 A TYR 88.670 1
ATOM 3636 H HE1 . TYR 233 233 ? A 0.584 -10.150 -27.934 1.000 1 A TYR 88.670 1
ATOM 3637 H HE2 . TYR 233 233 ? A 4.100 -10.593 -25.489 1.000 1 A TYR 88.670 1
ATOM 3638 H HH . TYR 233 233 ? A 2.856 -8.589 -25.755 1.000 1 A TYR 88.670 1
ATOM 3639 N N . PHE 234 234 ? A -0.213 -17.029 -25.986 1.000 1 A PHE 90.900 1
ATOM 3640 C CA . PHE 234 234 ? A -0.682 -18.396 -26.181 1.000 1 A PHE 90.900 1
ATOM 3641 C C . PHE 234 234 ? A -1.381 -18.507 -27.523 1.000 1 A PHE 90.900 1
ATOM 3642 O O . PHE 234 234 ? A -2.443 -17.920 -27.716 1.000 1 A PHE 90.900 1
ATOM 3643 C CB . PHE 234 234 ? A -1.648 -18.771 -25.055 1.000 1 A PHE 90.900 1
ATOM 3644 C CG . PHE 234 234 ? A -0.968 -18.895 -23.717 1.000 1 A PHE 90.900 1
ATOM 3645 C CD1 . PHE 234 234 ? A -0.373 -20.117 -23.367 1.000 1 A PHE 90.900 1
ATOM 3646 C CD2 . PHE 234 234 ? A -0.891 -17.793 -22.846 1.000 1 A PHE 90.900 1
ATOM 3647 C CE1 . PHE 234 234 ? A 0.328 -20.228 -22.162 1.000 1 A PHE 90.900 1
ATOM 3648 C CE2 . PHE 234 234 ? A -0.221 -17.921 -21.617 1.000 1 A PHE 90.900 1
ATOM 3649 C CZ . PHE 234 234 ? A 0.396 -19.140 -21.285 1.000 1 A PHE 90.900 1
ATOM 3650 H H . PHE 234 234 ? A -0.918 -16.322 -25.834 1.000 1 A PHE 90.900 1
ATOM 3651 H HA . PHE 234 234 ? A 0.157 -19.091 -26.163 1.000 1 A PHE 90.900 1
ATOM 3652 H HB2 . PHE 234 234 ? A -2.442 -18.027 -24.989 1.000 1 A PHE 90.900 1
ATOM 3653 H HB3 . PHE 234 234 ? A -2.112 -19.727 -25.296 1.000 1 A PHE 90.900 1
ATOM 3654 H HD1 . PHE 234 234 ? A -0.428 -20.965 -24.035 1.000 1 A PHE 90.900 1
ATOM 3655 H HD2 . PHE 234 234 ? A -1.346 -16.851 -23.115 1.000 1 A PHE 90.900 1
ATOM 3656 H HE1 . PHE 234 234 ? A 0.830 -21.153 -21.918 1.000 1 A PHE 90.900 1
ATOM 3657 H HE2 . PHE 234 234 ? A -0.176 -17.085 -20.935 1.000 1 A PHE 90.900 1
ATOM 3658 H HZ . PHE 234 234 ? A 0.920 -19.268 -20.349 1.000 1 A PHE 90.900 1
ATOM 3659 N N . THR 235 235 ? A -0.807 -19.267 -28.450 1.000 1 A THR 91.940 1
ATOM 3660 C CA . THR 235 235 ? A -1.427 -19.516 -29.754 1.000 1 A THR 91.940 1
ATOM 3661 C C . THR 235 235 ? A -2.063 -20.896 -29.768 1.000 1 A THR 91.940 1
ATOM 3662 O O . THR 235 235 ? A -1.350 -21.894 -29.677 1.000 1 A THR 91.940 1
ATOM 3663 C CB . THR 235 235 ? A -0.429 -19.323 -30.899 1.000 1 A THR 91.940 1
ATOM 3664 O OG1 . THR 235 235 ? A 0.065 -18.001 -30.844 1.000 1 A THR 91.940 1
ATOM 3665 C CG2 . THR 235 235 ? A -1.066 -19.514 -32.273 1.000 1 A THR 91.940 1
ATOM 3666 H H . THR 235 235 ? A 0.050 -19.751 -28.221 1.000 1 A THR 91.940 1
ATOM 3667 H HA . THR 235 235 ? A -2.216 -18.783 -29.920 1.000 1 A THR 91.940 1
ATOM 3668 H HB . THR 235 235 ? A 0.403 -20.019 -30.787 1.000 1 A THR 91.940 1
ATOM 3669 H HG1 . THR 235 235 ? A 0.817 -18.018 -30.247 1.000 1 A THR 91.940 1
ATOM 3670 H HG21 . THR 235 235 ? A -1.419 -20.539 -32.387 1.000 1 A THR 91.940 1
ATOM 3671 H HG22 . THR 235 235 ? A -0.324 -19.321 -33.048 1.000 1 A THR 91.940 1
ATOM 3672 H HG23 . THR 235 235 ? A -1.902 -18.826 -32.398 1.000 1 A THR 91.940 1
ATOM 3673 N N . CYS 236 236 ? A -3.388 -20.949 -29.898 1.000 1 A CYS 93.050 1
ATOM 3674 C CA . CYS 236 236 ? A -4.108 -22.167 -30.248 1.000 1 A CYS 93.050 1
ATOM 3675 C C . CYS 236 236 ? A -4.178 -22.294 -31.768 1.000 1 A CYS 93.050 1
ATOM 3676 O O . CYS 236 236 ? A -4.613 -21.367 -32.451 1.000 1 A CYS 93.050 1
ATOM 3677 C CB . CYS 236 236 ? A -5.528 -22.154 -29.681 1.000 1 A CYS 93.050 1
ATOM 3678 S SG . CYS 236 236 ? A -6.495 -23.588 -30.233 1.000 1 A CYS 93.050 1
ATOM 3679 H H . CYS 236 236 ? A -3.880 -20.075 -30.020 1.000 1 A CYS 93.050 1
ATOM 3680 H HA . CYS 236 236 ? A -3.589 -23.035 -29.841 1.000 1 A CYS 93.050 1
ATOM 3681 H HB2 . CYS 236 236 ? A -5.491 -22.141 -28.592 1.000 1 A CYS 93.050 1
ATOM 3682 H HB3 . CYS 236 236 ? A -6.034 -21.253 -30.027 1.000 1 A CYS 93.050 1
ATOM 3683 N N . MET 237 237 ? A -3.813 -23.460 -32.281 1.000 1 A MET 92.550 1
ATOM 3684 C CA . MET 237 237 ? A -4.034 -23.887 -33.651 1.000 1 A MET 92.550 1
ATOM 3685 C C . MET 237 237 ? A -5.077 -25.008 -33.667 1.000 1 A MET 92.550 1
ATOM 3686 O O . MET 237 237 ? A -4.916 -26.019 -32.982 1.000 1 A MET 92.550 1
ATOM 3687 C CB . MET 237 237 ? A -2.693 -24.321 -34.251 1.000 1 A MET 92.550 1
ATOM 3688 C CG . MET 237 237 ? A -2.809 -24.733 -35.722 1.000 1 A MET 92.550 1
ATOM 3689 S SD . MET 237 237 ? A -1.223 -25.152 -36.500 1.000 1 A MET 92.550 1
ATOM 3690 C CE . MET 237 237 ? A -0.727 -26.585 -35.502 1.000 1 A MET 92.550 1
ATOM 3691 H H . MET 237 237 ? A -3.437 -24.154 -31.650 1.000 1 A MET 92.550 1
ATOM 3692 H HA . MET 237 237 ? A -4.406 -23.046 -34.235 1.000 1 A MET 92.550 1
ATOM 3693 H HB2 . MET 237 237 ? A -2.301 -25.156 -33.670 1.000 1 A MET 92.550 1
ATOM 3694 H HB3 . MET 237 237 ? A -1.990 -23.491 -34.181 1.000 1 A MET 92.550 1
ATOM 3695 H HG2 . MET 237 237 ? A -3.472 -25.594 -35.805 1.000 1 A MET 92.550 1
ATOM 3696 H HG3 . MET 237 237 ? A -3.254 -23.909 -36.280 1.000 1 A MET 92.550 1
ATOM 3697 H HE1 . MET 237 237 ? A -1.543 -27.307 -35.460 1.000 1 A MET 92.550 1
ATOM 3698 H HE2 . MET 237 237 ? A 0.149 -27.054 -35.950 1.000 1 A MET 92.550 1
ATOM 3699 H HE3 . MET 237 237 ? A -0.476 -26.263 -34.491 1.000 1 A MET 92.550 1
ATOM 3700 N N . LEU 238 238 ? A -6.128 -24.834 -34.465 1.000 1 A LEU 90.730 1
ATOM 3701 C CA . LEU 238 238 ? A -7.058 -25.896 -34.834 1.000 1 A LEU 90.730 1
ATOM 3702 C C . LEU 238 238 ? A -6.667 -26.419 -36.209 1.000 1 A LEU 90.730 1
ATOM 3703 O O . LEU 238 238 ? A -6.499 -25.624 -37.135 1.000 1 A LEU 90.730 1
ATOM 3704 C CB . LEU 238 238 ? A -8.515 -25.402 -34.871 1.000 1 A LEU 90.730 1
ATOM 3705 C CG . LEU 238 238 ? A -9.008 -24.644 -33.634 1.000 1 A LEU 90.730 1
ATOM 3706 C CD1 . LEU 238 238 ? A -10.458 -24.199 -33.839 1.000 1 A LEU 90.730 1
ATOM 3707 C CD2 . LEU 238 238 ? A -8.941 -25.548 -32.416 1.000 1 A LEU 90.730 1
ATOM 3708 H H . LEU 238 238 ? A -6.154 -23.992 -35.022 1.000 1 A LEU 90.730 1
ATOM 3709 H HA . LEU 238 238 ? A -6.989 -26.711 -34.113 1.000 1 A LEU 90.730 1
ATOM 3710 H HB2 . LEU 238 238 ? A -9.160 -26.266 -35.030 1.000 1 A LEU 90.730 1
ATOM 3711 H HB3 . LEU 238 238 ? A -8.645 -24.758 -35.741 1.000 1 A LEU 90.730 1
ATOM 3712 H HG . LEU 238 238 ? A -8.391 -23.763 -33.460 1.000 1 A LEU 90.730 1
ATOM 3713 H HD11 . LEU 238 238 ? A -11.095 -25.067 -34.010 1.000 1 A LEU 90.730
1
ATOM 3714 H HD12 . LEU 238 238 ? A -10.812 -23.673 -32.952 1.000 1 A LEU 90.730
1
ATOM 3715 H HD13 . LEU 238 238 ? A -10.521 -23.529 -34.696 1.000 1 A LEU 90.730
1
ATOM 3716 H HD21 . LEU 238 238 ? A -9.448 -26.491 -32.622 1.000 1 A LEU 90.730 1
ATOM 3717 H HD22 . LEU 238 238 ? A -7.901 -25.745 -32.155 1.000 1 A LEU 90.730 1
ATOM 3718 H HD23 . LEU 238 238 ? A -9.429 -25.059 -31.573 1.000 1 A LEU 90.730 1
ATOM 3719 N N . SER 239 239 ? A -6.596 -27.736 -36.361 1.000 1 A SER 88.970 1
ATOM 3720 C CA . SER 239 239 ? A -6.372 -28.369 -37.660 1.000 1 A SER 88.970 1
ATOM 3721 C C . SER 239 239 ? A -7.445 -29.412 -37.946 1.000 1 A SER 88.970 1
ATOM 3722 O O . SER 239 239 ? A -7.771 -30.230 -37.089 1.000 1 A SER 88.970 1
ATOM 3723 C CB . SER 239 239 ? A -4.966 -28.966 -37.776 1.000 1 A SER 88.970 1
ATOM 3724 O OG . SER 239 239 ? A -3.977 -27.985 -37.524 1.000 1 A SER 88.970 1
ATOM 3725 H H . SER 239 239 ? A -6.728 -28.321 -35.548 1.000 1 A SER 88.970 1
ATOM 3726 H HA . SER 239 239 ? A -6.451 -27.604 -38.432 1.000 1 A SER 88.970 1
ATOM 3727 H HB2 . SER 239 239 ? A -4.828 -29.363 -38.781 1.000 1 A SER 88.970 1
ATOM 3728 H HB3 . SER 239 239 ? A -4.851 -29.781 -37.061 1.000 1 A SER 88.970 1
ATOM 3729 H HG . SER 239 239 ? A -3.146 -28.424 -37.328 1.000 1 A SER 88.970 1
ATOM 3730 N N . SER 240 240 ? A -7.993 -29.386 -39.159 1.000 1 A SER 85.360 1
ATOM 3731 C CA . SER 240 240 ? A -8.955 -30.372 -39.656 1.000 1 A SER 85.360 1
ATOM 3732 C C . SER 240 240 ? A -8.796 -30.529 -41.163 1.000 1 A SER 85.360 1
ATOM 3733 O O . SER 240 240 ? A -8.644 -29.550 -41.888 1.000 1 A SER 85.360 1
ATOM 3734 C CB . SER 240 240 ? A -10.389 -29.963 -39.314 1.000 1 A SER 85.360 1
ATOM 3735 O OG . SER 240 240 ? A -11.295 -30.940 -39.801 1.000 1 A SER 85.360 1
ATOM 3736 H H . SER 240 240 ? A -7.673 -28.681 -39.807 1.000 1 A SER 85.360 1
ATOM 3737 H HA . SER 240 240 ? A -8.762 -31.333 -39.178 1.000 1 A SER 85.360 1
ATOM 3738 H HB2 . SER 240 240 ? A -10.617 -28.995 -39.761 1.000 1 A SER 85.360 1
ATOM 3739 H HB3 . SER 240 240 ? A -10.486 -29.890 -38.231 1.000 1 A SER 85.360 1
ATOM 3740 H HG . SER 240 240 ? A -12.112 -30.858 -39.305 1.000 1 A SER 85.360 1
ATOM 3741 N N . SER 241 241 ? A -8.814 -31.773 -41.647 1.000 1 A SER 81.540 1
ATOM 3742 C CA . SER 241 241 ? A -8.803 -32.102 -43.084 1.000 1 A SER 81.540 1
ATOM 3743 C C . SER 241 241 ? A -7.683 -31.428 -43.905 1.000 1 A SER 81.540 1
ATOM 3744 O O . SER 241 241 ? A -7.860 -31.130 -45.083 1.000 1 A SER 81.540 1
ATOM 3745 C CB . SER 241 241 ? A -10.194 -31.862 -43.687 1.000 1 A SER 81.540 1
ATOM 3746 O OG . SER 241 241 ? A -11.169 -32.544 -42.916 1.000 1 A SER 81.540 1
ATOM 3747 H H . SER 241 241 ? A -9.020 -32.516 -40.995 1.000 1 A SER 81.540 1
ATOM 3748 H HA . SER 241 241 ? A -8.617 -33.173 -43.161 1.000 1 A SER 81.540 1
ATOM 3749 H HB2 . SER 241 241 ? A -10.415 -30.795 -43.700 1.000 1 A SER 81.540 1
ATOM 3750 H HB3 . SER 241 241 ? A -10.217 -32.240 -44.709 1.000 1 A SER 81.540 1
ATOM 3751 H HG . SER 241 241 ? A -11.374 -31.999 -42.153 1.000 1 A SER 81.540 1
ATOM 3752 N N . GLY 242 242 ? A -6.519 -31.181 -43.290 1.000 1 A GLY 81.640 1
ATOM 3753 C CA . GLY 242 242 ? A -5.366 -30.524 -43.924 1.000 1 A GLY 81.640 1
ATOM 3754 C C . GLY 242 242 ? A -5.403 -28.990 -43.925 1.000 1 A GLY 81.640 1
ATOM 3755 O O . GLY 242 242 ? A -4.450 -28.367 -44.384 1.000 1 A GLY 81.640 1
ATOM 3756 H H . GLY 242 242 ? A -6.455 -31.403 -42.306 1.000 1 A GLY 81.640 1
ATOM 3757 H HA2 . GLY 242 242 ? A -5.292 -30.852 -44.961 1.000 1 A GLY 81.640 1
ATOM 3758 H HA3 . GLY 242 242 ? A -4.457 -30.831 -43.406 1.000 1 A GLY 81.640 1
ATOM 3759 N N . GLN 243 243 ? A -6.458 -28.377 -43.390 1.000 1 A GLN 82.780 1
ATOM 3760 C CA . GLN 243 243 ? A -6.520 -26.946 -43.110 1.000 1 A GLN 82.780 1
ATOM 3761 C C . GLN 243 243 ? A -6.156 -26.679 -41.650 1.000 1 A GLN 82.780 1
ATOM 3762 O O . GLN 243 243 ? A -6.491 -27.472 -40.770 1.000 1 A GLN 82.780 1
ATOM 3763 C CB . GLN 243 243 ? A -7.920 -26.407 -43.420 1.000 1 A GLN 82.780 1
ATOM 3764 C CG . GLN 243 243 ? A -8.268 -26.518 -44.912 1.000 1 A GLN 82.780 1
ATOM 3765 C CD . GLN 243 243 ? A -9.635 -25.929 -45.235 1.000 1 A GLN 82.780 1
ATOM 3766 O OE1 . GLN 243 243 ? A -10.469 -25.690 -44.383 1.000 1 A GLN 82.780 1
ATOM 3767 N NE2 . GLN 243 243 ? A -9.928 -25.661 -46.487 1.000 1 A GLN 82.780 1
ATOM 3768 H H . GLN 243 243 ? A -7.208 -28.938 -43.012 1.000 1 A GLN 82.780 1
ATOM 3769 H HA . GLN 243 243 ? A -5.803 -26.418 -43.739 1.000 1 A GLN 82.780 1
ATOM 3770 H HB2 . GLN 243 243 ? A -8.658 -26.952 -42.831 1.000 1 A GLN 82.780 1
ATOM 3771 H HB3 . GLN 243 243 ? A -7.958 -25.357 -43.129 1.000 1 A GLN 82.780 1
ATOM 3772 H HG2 . GLN 243 243 ? A -8.272 -27.564 -45.218 1.000 1 A GLN 82.780 1
ATOM 3773 H HG3 . GLN 243 243 ? A -7.512 -25.989 -45.492 1.000 1 A GLN 82.780 1
ATOM 3774 H HE21 . GLN 243 243 ? A -10.862 -25.304 -46.629 1.000 1 A GLN 82.780
1
ATOM 3775 H HE22 . GLN 243 243 ? A -9.284 -25.876 -47.235 1.000 1 A GLN 82.780 1
ATOM 3776 N N . SER 244 244 ? A -5.502 -25.548 -41.397 1.000 1 A SER 86.790 1
ATOM 3777 C CA . SER 244 244 ? A -5.149 -25.086 -40.056 1.000 1 A SER 86.790 1
ATOM 3778 C C . SER 244 244 ? A -5.496 -23.614 -39.885 1.000 1 A SER 86.790 1
ATOM 3779 O O . SER 244 244 ? A -5.226 -22.796 -40.764 1.000 1 A SER 86.790 1
ATOM 3780 C CB . SER 244 244 ? A -3.666 -25.314 -39.759 1.000 1 A SER 86.790 1
ATOM 3781 O OG . SER 244 244 ? A -2.871 -24.617 -40.703 1.000 1 A SER 86.790 1
ATOM 3782 H H . SER 244 244 ? A -5.240 -24.948 -42.166 1.000 1 A SER 86.790 1
ATOM 3783 H HA . SER 244 244 ? A -5.720 -25.662 -39.328 1.000 1 A SER 86.790 1
ATOM 3784 H HB2 . SER 244 244 ? A -3.443 -26.380 -39.813 1.000 1 A SER 86.790 1
ATOM 3785 H HB3 . SER 244 244 ? A -3.439 -24.961 -38.753 1.000 1 A SER 86.790 1
ATOM 3786 H HG . SER 244 244 ? A -3.213 -23.723 -40.777 1.000 1 A SER 86.790 1
ATOM 3787 N N . VAL 245 245 ? A -6.038 -23.276 -38.727 1.000 1 A VAL 87.370 1
ATOM 3788 C CA . VAL 245 245 ? A -6.405 -21.921 -38.311 1.000 1 A VAL 87.370 1
ATOM 3789 C C . VAL 245 245 ? A -5.828 -21.680 -36.936 1.000 1 A VAL 87.370 1
ATOM 3790 O O . VAL 245 245 ? A -5.781 -22.593 -36.117 1.000 1 A VAL 87.370 1
ATOM 3791 C CB . VAL 245 245 ? A -7.928 -21.722 -38.276 1.000 1 A VAL 87.370 1
ATOM 3792 C CG1 . VAL 245 245 ? A -8.482 -21.725 -39.688 1.000 1 A VAL 87.370 1
ATOM 3793 C CG2 . VAL 245 245 ? A -8.639 -22.826 -37.489 1.000 1 A VAL 87.370 1
ATOM 3794 H H . VAL 245 245 ? A -6.196 -24.012 -38.053 1.000 1 A VAL 87.370 1
ATOM 3795 H HA . VAL 245 245 ? A -5.974 -21.192 -38.997 1.000 1 A VAL 87.370 1
ATOM 3796 H HB . VAL 245 245 ? A -8.153 -20.756 -37.824 1.000 1 A VAL 87.370 1
ATOM 3797 H HG11 . VAL 245 245 ? A -9.562 -21.591 -39.628 1.000 1 A VAL 87.370 1
ATOM 3798 H HG12 . VAL 245 245 ? A -8.266 -22.686 -40.155 1.000 1 A VAL 87.370 1
ATOM 3799 H HG13 . VAL 245 245 ? A -8.033 -20.918 -40.269 1.000 1 A VAL 87.370 1
ATOM 3800 H HG21 . VAL 245 245 ? A -9.723 -22.746 -37.576 1.000 1 A VAL 87.370 1
ATOM 3801 H HG22 . VAL 245 245 ? A -8.367 -22.741 -36.437 1.000 1 A VAL 87.370 1
ATOM 3802 H HG23 . VAL 245 245 ? A -8.370 -23.813 -37.865 1.000 1 A VAL 87.370 1
ATOM 3803 N N . GLN 246 246 ? A -5.388 -20.459 -36.665 1.000 1 A GLN 88.360 1
ATOM 3804 C CA . GLN 246 246 ? A -4.777 -20.131 -35.386 1.000 1 A GLN 88.360 1
ATOM 3805 C C . GLN 246 246 ? A -5.367 -18.864 -34.787 1.000 1 A GLN 88.360 1
ATOM 3806 O O . GLN 246 246 ? A -5.792 -17.955 -35.502 1.000 1 A GLN 88.360 1
ATOM 3807 C CB . GLN 246 246 ? A -3.248 -20.088 -35.509 1.000 1 A GLN 88.360 1
ATOM 3808 C CG . GLN 246 246 ? A -2.745 -18.922 -36.374 1.000 1 A GLN 88.360 1
ATOM 3809 C CD . GLN 246 246 ? A -1.228 -18.893 -36.511 1.000 1 A GLN 88.360 1
ATOM 3810 O OE1 . GLN 246 246 ? A -0.505 -19.803 -36.148 1.000 1 A GLN 88.360 1
ATOM 3811 N NE2 . GLN 246 246 ? A -0.676 -17.831 -37.054 1.000 1 A GLN 88.360 1
ATOM 3812 H H . GLN 246 246 ? A -5.507 -19.716 -37.340 1.000 1 A GLN 88.360 1
ATOM 3813 H HA . GLN 246 246 ? A -5.014 -20.932 -34.686 1.000 1 A GLN 88.360 1
ATOM 3814 H HB2 . GLN 246 246 ? A -2.904 -21.031 -35.935 1.000 1 A GLN 88.360 1
ATOM 3815 H HB3 . GLN 246 246 ? A -2.822 -19.996 -34.510 1.000 1 A GLN 88.360 1
ATOM 3816 H HG2 . GLN 246 246 ? A -3.174 -18.991 -37.373 1.000 1 A GLN 88.360 1
ATOM 3817 H HG3 . GLN 246 246 ? A -3.060 -17.978 -35.930 1.000 1 A GLN 88.360 1
ATOM 3818 H HE21 . GLN 246 246 ? A 0.333 -17.846 -37.101 1.000 1 A GLN 88.360 1
ATOM 3819 H HE22 . GLN 246 246 ? A -1.239 -17.041 -37.334 1.000 1 A GLN 88.360 1
ATOM 3820 N N . LYS 247 247 ? A -5.360 -18.810 -33.461 1.000 1 A LYS 87.640 1
ATOM 3821 C CA . LYS 247 247 ? A -5.741 -17.655 -32.658 1.000 1 A LYS 87.640 1
ATOM 3822 C C . LYS 247 247 ? A -4.730 -17.486 -31.542 1.000 1 A LYS 87.640 1
ATOM 3823 O O . LYS 247 247 ? A -4.285 -18.479 -30.974 1.000 1 A LYS 87.640 1
ATOM 3824 C CB . LYS 247 247 ? A -7.145 -17.885 -32.088 1.000 1 A LYS 87.640 1
ATOM 3825 C CG . LYS 247 247 ? A -7.777 -16.629 -31.483 1.000 1 A LYS 87.640 1
ATOM 3826 C CD . LYS 247 247 ? A -8.080 -15.605 -32.584 1.000 1 A LYS 87.640 1
ATOM 3827 C CE . LYS 247 247 ? A -9.239 -14.726 -32.141 1.000 1 A LYS 87.640 1
ATOM 3828 N NZ . LYS 247 247 ? A -9.728 -13.912 -33.273 1.000 1 A LYS 87.640 1
ATOM 3829 H H . LYS 247 247 ? A -5.007 -19.617 -32.966 1.000 1 A LYS 87.640 1
ATOM 3830 H HA . LYS 247 247 ? A -5.727 -16.765 -33.287 1.000 1 A LYS 87.640 1
ATOM 3831 H HB2 . LYS 247 247 ? A -7.800 -18.240 -32.884 1.000 1 A LYS 87.640 1
ATOM 3832 H HB3 . LYS 247 247 ? A -7.101 -18.664 -31.327 1.000 1 A LYS 87.640 1
ATOM 3833 H HG2 . LYS 247 247 ? A -7.129 -16.185 -30.727 1.000 1 A LYS 87.640 1
ATOM 3834 H HG3 . LYS 247 247 ? A -8.703 -16.929 -30.992 1.000 1 A LYS 87.640 1
ATOM 3835 H HD2 . LYS 247 247 ? A -8.372 -16.128 -33.495 1.000 1 A LYS 87.640 1
ATOM 3836 H HD3 . LYS 247 247 ? A -7.199 -14.995 -32.783 1.000 1 A LYS 87.640 1
ATOM 3837 H HE2 . LYS 247 247 ? A -10.040 -15.372 -31.781 1.000 1 A LYS 87.640 1
ATOM 3838 H HE3 . LYS 247 247 ? A -8.911 -14.085 -31.323 1.000 1 A LYS 87.640 1
ATOM 3839 H HZ1 . LYS 247 247 ? A -9.879 -14.468 -34.103 1.000 1 A LYS 87.640 1
ATOM 3840 H HZ2 . LYS 247 247 ? A -10.578 -13.432 -33.015 1.000 1 A LYS 87.640 1
ATOM 3841 H HZ3 . LYS 247 247 ? A -9.040 -13.192 -33.443 1.000 1 A LYS 87.640 1
ATOM 3842 N N . THR 248 248 ? A -4.402 -16.246 -31.207 1.000 1 A THR 85.930 1
ATOM 3843 C CA . THR 248 248 ? A -3.503 -15.930 -30.098 1.000 1 A THR 85.930 1
ATOM 3844 C C . THR 248 248 ? A -4.270 -15.198 -29.005 1.000 1 A THR 85.930 1
ATOM 3845 O O . THR 248 248 ? A -5.003 -14.259 -29.297 1.000 1 A THR 85.930 1
ATOM 3846 C CB . THR 248 248 ? A -2.289 -15.123 -30.580 1.000 1 A THR 85.930 1
ATOM 3847 O OG1 . THR 248 248 ? A -1.645 -15.798 -31.640 1.000 1 A THR 85.930 1
ATOM 3848 C CG2 . THR 248 248 ? A -1.248 -14.904 -29.483 1.000 1 A THR 85.930 1
ATOM 3849 H H . THR 248 248 ? A -4.821 -15.470 -31.699 1.000 1 A THR 85.930 1
ATOM 3850 H HA . THR 248 248 ? A -3.118 -16.858 -29.675 1.000 1 A THR 85.930 1
ATOM 3851 H HB . THR 248 248 ? A -2.629 -14.154 -30.945 1.000 1 A THR 85.930 1
ATOM 3852 H HG1 . THR 248 248 ? A -1.114 -16.516 -31.287 1.000 1 A THR 85.930 1
ATOM 3853 H HG21 . THR 248 248 ? A -1.664 -14.278 -28.693 1.000 1 A THR 85.930 1
ATOM 3854 H HG22 . THR 248 248 ? A -0.380 -14.398 -29.906 1.000 1 A THR 85.930 1
ATOM 3855 H HG23 . THR 248 248 ? A -0.939 -15.859 -29.059 1.000 1 A THR 85.930 1
ATOM 3856 N N . ALA 249 249 ? A -4.078 -15.614 -27.756 1.000 1 A ALA 86.500 1
ATOM 3857 C CA . ALA 249 249 ? A -4.458 -14.868 -26.564 1.000 1 A ALA 86.500 1
ATOM 3858 C C . ALA 249 249 ? A -3.197 -14.285 -25.908 1.000 1 A ALA 86.500 1
ATOM 3859 O O . ALA 249 249 ? A -2.186 -14.980 -25.779 1.000 1 A ALA 86.500 1
ATOM 3860 C CB . ALA 249 249 ? A -5.231 -15.794 -25.618 1.000 1 A ALA 86.500 1
ATOM 3861 H H . ALA 249 249 ? A -3.494 -16.425 -27.610 1.000 1 A ALA 86.500 1
ATOM 3862 H HA . ALA 249 249 ? A -5.118 -14.045 -26.837 1.000 1 A ALA 86.500 1
ATOM 3863 H HB1 . ALA 249 249 ? A -4.626 -16.663 -25.359 1.000 1 A ALA 86.500 1
ATOM 3864 H HB2 . ALA 249 249 ? A -5.491 -15.255 -24.707 1.000 1 A ALA 86.500 1
ATOM 3865 H HB3 . ALA 249 249 ? A -6.151 -16.117 -26.105 1.000 1 A ALA 86.500 1
ATOM 3866 N N . ASN 250 250 ? A -3.251 -13.019 -25.491 1.000 1 A ASN 85.530 1
ATOM 3867 C CA . ASN 250 250 ? A -2.251 -12.426 -24.601 1.000 1 A ASN 85.530 1
ATOM 3868 C C . ASN 250 250 ? A -2.800 -12.489 -23.173 1.000 1 A ASN 85.530 1
ATOM 3869 O O . ASN 250 250 ? A -3.901 -12.004 -22.907 1.000 1 A ASN 85.530 1
ATOM 3870 C CB . ASN 250 250 ? A -1.874 -11.007 -25.080 1.000 1 A ASN 85.530 1
ATOM 3871 C CG . ASN 250 250 ? A -0.870 -10.264 -24.193 1.000 1 A ASN 85.530 1
ATOM 3872 O OD1 . ASN 250 250 ? A -0.766 -10.445 -22.989 1.000 1 A ASN 85.530 1
ATOM 3873 N ND2 . ASN 250 250 ? A -0.134 -9.328 -24.748 1.000 1 A ASN 85.530 1
ATOM 3874 H H . ASN 250 250 ? A -4.123 -12.522 -25.600 1.000 1 A ASN 85.530 1
ATOM 3875 H HA . ASN 250 250 ? A -1.340 -13.022 -24.628 1.000 1 A ASN 85.530 1
ATOM 3876 H HB2 . ASN 250 250 ? A -1.447 -11.092 -26.079 1.000 1 A ASN 85.530 1
ATOM 3877 H HB3 . ASN 250 250 ? A -2.771 -10.393 -25.153 1.000 1 A ASN 85.530 1
ATOM 3878 H HD21 . ASN 250 250 ? A -0.156 -9.175 -25.746 1.000 1 A ASN 85.530 1
ATOM 3879 H HD22 . ASN 250 250 ? A 0.591 -8.877 -24.208 1.000 1 A ASN 85.530 1
ATOM 3880 N N . VAL 251 251 ? A -2.025 -13.104 -22.287 1.000 1 A VAL 87.380 1
ATOM 3881 C CA . VAL 251 251 ? A -2.329 -13.262 -20.869 1.000 1 A VAL 87.380 1
ATOM 3882 C C . VAL 251 251 ? A -1.175 -12.679 -20.064 1.000 1 A VAL 87.380 1
ATOM 3883 O O . VAL 251 251 ? A -0.011 -12.947 -20.356 1.000 1 A VAL 87.380 1
ATOM 3884 C CB . VAL 251 251 ? A -2.565 -14.742 -20.525 1.000 1 A VAL 87.380 1
ATOM 3885 C CG1 . VAL 251 251 ? A -2.991 -14.893 -19.069 1.000 1 A VAL 87.380 1
ATOM 3886 C CG2 . VAL 251 251 ? A -3.666 -15.370 -21.390 1.000 1 A VAL 87.380 1
ATOM 3887 H H . VAL 251 251 ? A -1.124 -13.441 -22.597 1.000 1 A VAL 87.380 1
ATOM 3888 H HA . VAL 251 251 ? A -3.237 -12.710 -20.628 1.000 1 A VAL 87.380 1
ATOM 3889 H HB . VAL 251 251 ? A -1.641 -15.299 -20.679 1.000 1 A VAL 87.380 1
ATOM 3890 H HG11 . VAL 251 251 ? A -3.921 -14.353 -18.893 1.000 1 A VAL 87.380 1
ATOM 3891 H HG12 . VAL 251 251 ? A -3.139 -15.950 -18.849 1.000 1 A VAL 87.380 1
ATOM 3892 H HG13 . VAL 251 251 ? A -2.220 -14.518 -18.396 1.000 1 A VAL 87.380 1
ATOM 3893 H HG21 . VAL 251 251 ? A -3.878 -16.382 -21.046 1.000 1 A VAL 87.380 1
ATOM 3894 H HG22 . VAL 251 251 ? A -3.348 -15.419 -22.432 1.000 1 A VAL 87.380 1
ATOM 3895 H HG23 . VAL 251 251 ? A -4.575 -14.772 -21.322 1.000 1 A VAL 87.380 1
ATOM 3896 N N . ALA 252 252 ? A -1.480 -11.886 -19.042 1.000 1 A ALA 86.000 1
ATOM 3897 C CA . ALA 252 252 ? A -0.483 -11.375 -18.106 1.000 1 A ALA 86.000 1
ATOM 3898 C C . ALA 252 252 ? A -1.011 -11.433 -16.673 1.000 1 A ALA 86.000 1
ATOM 3899 O O . ALA 252 252 ? A -2.216 -11.288 -16.453 1.000 1 A ALA 86.000 1
ATOM 3900 C CB . ALA 252 252 ? A -0.090 -9.950 -18.501 1.000 1 A ALA 86.000 1
ATOM 3901 H H . ALA 252 252 ? A -2.453 -11.727 -18.824 1.000 1 A ALA 86.000 1
ATOM 3902 H HA . ALA 252 252 ? A 0.410 -11.998 -18.152 1.000 1 A ALA 86.000 1
ATOM 3903 H HB1 . ALA 252 252 ? A 0.161 -9.922 -19.562 1.000 1 A ALA 86.000 1
ATOM 3904 H HB2 . ALA 252 252 ? A -0.916 -9.271 -18.290 1.000 1 A ALA 86.000 1
ATOM 3905 H HB3 . ALA 252 252 ? A 0.778 -9.638 -17.919 1.000 1 A ALA 86.000 1
ATOM 3906 N N . CYS 253 253 ? A -0.097 -11.616 -15.724 1.000 1 A CYS 87.070 1
ATOM 3907 C CA . CYS 253 253 ? A -0.378 -11.548 -14.297 1.000 1 A CYS 87.070 1
ATOM 3908 C C . CYS 253 253 ? A 0.528 -10.508 -13.644 1.000 1 A CYS 87.070 1
ATOM 3909 O O . CYS 253 253 ? A 1.736 -10.525 -13.878 1.000 1 A CYS 87.070 1
ATOM 3910 C CB . CYS 253 253 ? A -0.149 -12.916 -13.659 1.000 1 A CYS 87.070 1
ATOM 3911 S SG . CYS 253 253 ? A -0.845 -13.011 -11.996 1.000 1 A CYS 87.070 1
ATOM 3912 H H . CYS 253 253 ? A 0.876 -11.672 -15.992 1.000 1 A CYS 87.070 1
ATOM 3913 H HA . CYS 253 253 ? A -1.418 -11.265 -14.133 1.000 1 A CYS 87.070 1
ATOM 3914 H HB2 . CYS 253 253 ? A 0.923 -13.110 -13.609 1.000 1 A CYS 87.070 1
ATOM 3915 H HB3 . CYS 253 253 ? A -0.612 -13.692 -14.268 1.000 1 A CYS 87.070 1
ATOM 3916 N N . TYR 254 254 ? A -0.031 -9.639 -12.813 1.000 1 A TYR 85.190 1
ATOM 3917 C CA . TYR 254 254 ? A 0.709 -8.616 -12.080 1.000 1 A TYR 85.190 1
ATOM 3918 C C . TYR 254 254 ? A 0.430 -8.749 -10.587 1.000 1 A TYR 85.190 1
ATOM 3919 O O . TYR 254 254 ? A -0.727 -8.850 -10.192 1.000 1 A TYR 85.190 1
ATOM 3920 C CB . TYR 254 254 ? A 0.302 -7.228 -12.588 1.000 1 A TYR 85.190 1
ATOM 3921 C CG . TYR 254 254 ? A 0.477 -7.032 -14.082 1.000 1 A TYR 85.190 1
ATOM 3922 C CD1 . TYR 254 254 ? A 1.755 -6.781 -14.617 1.000 1 A TYR 85.190 1
ATOM 3923 C CD2 . TYR 254 254 ? A -0.637 -7.123 -14.938 1.000 1 A TYR 85.190 1
ATOM 3924 C CE1 . TYR 254 254 ? A 1.925 -6.639 -16.008 1.000 1 A TYR 85.190 1
ATOM 3925 C CE2 . TYR 254 254 ? A -0.476 -6.969 -16.327 1.000 1 A TYR 85.190 1
ATOM 3926 C CZ . TYR 254 254 ? A 0.806 -6.735 -16.865 1.000 1 A TYR 85.190 1
ATOM 3927 O OH . TYR 254 254 ? A 0.957 -6.616 -18.212 1.000 1 A TYR 85.190 1
ATOM 3928 H H . TYR 254 254 ? A -1.034 -9.662 -12.696 1.000 1 A TYR 85.190 1
ATOM 3929 H HA . TYR 254 254 ? A 1.781 -8.736 -12.240 1.000 1 A TYR 85.190 1
ATOM 3930 H HB2 . TYR 254 254 ? A 0.886 -6.473 -12.061 1.000 1 A TYR 85.190 1
ATOM 3931 H HB3 . TYR 254 254 ? A -0.746 -7.072 -12.334 1.000 1 A TYR 85.190 1
ATOM 3932 H HD1 . TYR 254 254 ? A 2.606 -6.705 -13.956 1.000 1 A TYR 85.190 1
ATOM 3933 H HD2 . TYR 254 254 ? A -1.617 -7.312 -14.525 1.000 1 A TYR 85.190 1
ATOM 3934 H HE1 . TYR 254 254 ? A 2.913 -6.463 -16.407 1.000 1 A TYR 85.190 1
ATOM 3935 H HE2 . TYR 254 254 ? A -1.335 -7.031 -16.978 1.000 1 A TYR 85.190 1
ATOM 3936 H HH . TYR 254 254 ? A 1.882 -6.510 -18.445 1.000 1 A TYR 85.190 1
ATOM 3937 N N . ASN 255 255 ? A 1.467 -8.697 -9.757 1.000 1 A ASN 84.650 1
ATOM 3938 C CA . ASN 255 255 ? A 1.289 -8.543 -8.317 1.000 1 A ASN 84.650 1
ATOM 3939 C C . ASN 255 255 ? A 1.266 -7.051 -7.990 1.000 1 A ASN 84.650 1
ATOM 3940 O O . ASN 255 255 ? A 2.133 -6.310 -8.450 1.000 1 A ASN 84.650 1
ATOM 3941 C CB . ASN 255 255 ? A 2.412 -9.274 -7.572 1.000 1 A ASN 84.650 1
ATOM 3942 C CG . ASN 255 255 ? A 2.343 -10.783 -7.704 1.000 1 A ASN 84.650 1
ATOM 3943 O OD1 . ASN 255 255 ? A 1.345 -11.386 -8.056 1.000 1 A ASN 84.650 1
ATOM 3944 N ND2 . ASN 255 255 ? A 3.425 -11.462 -7.415 1.000 1 A ASN 84.650 1
ATOM 3945 H H . ASN 255 255 ? A 2.393 -8.532 -10.127 1.000 1 A ASN 84.650 1
ATOM 3946 H HA . ASN 255 255 ? A 0.338 -8.976 -8.006 1.000 1 A ASN 84.650 1
ATOM 3947 H HB2 . ASN 255 255 ? A 3.377 -8.921 -7.937 1.000 1 A ASN 84.650 1
ATOM 3948 H HB3 . ASN 255 255 ? A 2.345 -9.035 -6.510 1.000 1 A ASN 84.650 1
ATOM 3949 H HD21 . ASN 255 255 ? A 4.261 -10.975 -7.122 1.000 1 A ASN 84.650 1
ATOM 3950 H HD22 . ASN 255 255 ? A 3.338 -12.467 -7.462 1.000 1 A ASN 84.650 1
ATOM 3951 N N . VAL 256 256 ? A 0.291 -6.610 -7.201 1.000 1 A VAL 86.490 1
ATOM 3952 C CA . VAL 256 256 ? A 0.166 -5.211 -6.790 1.000 1 A VAL 86.490 1
ATOM 3953 C C . VAL 256 256 ? A -0.076 -5.142 -5.292 1.000 1 A VAL 86.490 1
ATOM 3954 O O . VAL 256 256 ? A -1.165 -5.457 -4.828 1.000 1 A VAL 86.490 1
ATOM 3955 C CB . VAL 256 256 ? A -0.948 -4.482 -7.562 1.000 1 A VAL 86.490 1
ATOM 3956 C CG1 . VAL 256 256 ? A -0.909 -2.993 -7.201 1.000 1 A VAL 86.490 1
ATOM 3957 C CG2 . VAL 256 256 ? A -0.785 -4.603 -9.083 1.000 1 A VAL 86.490 1
ATOM 3958 H H . VAL 256 256 ? A -0.409 -7.263 -6.880 1.000 1 A VAL 86.490 1
ATOM 3959 H HA . VAL 256 256 ? A 1.102 -4.692 -6.999 1.000 1 A VAL 86.490 1
ATOM 3960 H HB . VAL 256 256 ? A -1.924 -4.890 -7.297 1.000 1 A VAL 86.490 1
ATOM 3961 H HG11 . VAL 256 256 ? A -1.456 -2.418 -7.948 1.000 1 A VAL 86.490 1
ATOM 3962 H HG12 . VAL 256 256 ? A 0.119 -2.630 -7.198 1.000 1 A VAL 86.490 1
ATOM 3963 H HG13 . VAL 256 256 ? A -1.349 -2.833 -6.217 1.000 1 A VAL 86.490 1
ATOM 3964 H HG21 . VAL 256 256 ? A 0.204 -4.252 -9.378 1.000 1 A VAL 86.490 1
ATOM 3965 H HG22 . VAL 256 256 ? A -1.549 -4.005 -9.580 1.000 1 A VAL 86.490 1
ATOM 3966 H HG23 . VAL 256 256 ? A -0.904 -5.643 -9.384 1.000 1 A VAL 86.490 1
ATOM 3967 N N . SER 257 257 ? A 0.932 -4.699 -4.543 1.000 1 A SER 85.050 1
ATOM 3968 C CA . SER 257 257 ? A 0.760 -4.335 -3.134 1.000 1 A SER 85.050 1
ATOM 3969 C C . SER 257 257 ? A 0.238 -2.906 -3.054 1.000 1 A SER 85.050 1
ATOM 3970 O O . SER 257 257 ? A 0.811 -2.003 -3.666 1.000 1 A SER 85.050 1
ATOM 3971 C CB . SER 257 257 ? A 2.073 -4.459 -2.350 1.000 1 A SER 85.050 1
ATOM 3972 O OG . SER 257 257 ? A 1.848 -5.096 -1.112 1.000 1 A SER 85.050 1
ATOM 3973 H H . SER 257 257 ? A 1.795 -4.436 -4.998 1.000 1 A SER 85.050 1
ATOM 3974 H HA . SER 257 257 ? A 0.034 -5.009 -2.679 1.000 1 A SER 85.050 1
ATOM 3975 H HB2 . SER 257 257 ? A 2.520 -3.478 -2.190 1.000 1 A SER 85.050 1
ATOM 3976 H HB3 . SER 257 257 ? A 2.774 -5.069 -2.919 1.000 1 A SER 85.050 1
ATOM 3977 H HG . SER 257 257 ? A 1.964 -4.508 -0.362 1.000 1 A SER 85.050 1
ATOM 3978 N N . VAL 258 258 ? A -0.834 -2.686 -2.303 1.000 1 A VAL 85.600 1
ATOM 3979 C CA . VAL 258 258 ? A -1.413 -1.365 -2.062 1.000 1 A VAL 85.600 1
ATOM 3980 C C . VAL 258 258 ? A -1.788 -1.230 -0.596 1.000 1 A VAL 85.600 1
ATOM 3981 O O . VAL 258 258 ? A -2.193 -2.178 0.062 1.000 1 A VAL 85.600 1
ATOM 3982 C CB . VAL 258 258 ? A -2.592 -1.086 -3.015 1.000 1 A VAL 85.600 1
ATOM 3983 C CG1 . VAL 258 258 ? A -3.766 -2.043 -2.813 1.000 1 A VAL 85.600 1
ATOM 3984 C CG2 . VAL 258 258 ? A -3.113 0.354 -2.902 1.000 1 A VAL 85.600 1
ATOM 3985 H H . VAL 258 258 ? A -1.261 -3.477 -1.843 1.000 1 A VAL 85.600 1
ATOM 3986 H HA . VAL 258 258 ? A -0.648 -0.617 -2.270 1.000 1 A VAL 85.600 1
ATOM 3987 H HB . VAL 258 258 ? A -2.229 -1.218 -4.034 1.000 1 A VAL 85.600 1
ATOM 3988 H HG11 . VAL 258 258 ? A -3.420 -3.076 -2.838 1.000 1 A VAL 85.600 1
ATOM 3989 H HG12 . VAL 258 258 ? A -4.248 -1.849 -1.855 1.000 1 A VAL 85.600 1
ATOM 3990 H HG13 . VAL 258 258 ? A -4.484 -1.906 -3.622 1.000 1 A VAL 85.600 1
ATOM 3991 H HG21 . VAL 258 258 ? A -3.847 0.537 -3.686 1.000 1 A VAL 85.600 1
ATOM 3992 H HG22 . VAL 258 258 ? A -3.600 0.506 -1.938 1.000 1 A VAL 85.600 1
ATOM 3993 H HG23 . VAL 258 258 ? A -2.291 1.058 -3.024 1.000 1 A VAL 85.600 1
ATOM 3994 N N . MET 259 259 ? A -1.642 -0.027 -0.072 1.000 1 A MET 84.550 1
ATOM 3995 C CA . MET 259 259 ? A -2.013 0.297 1.297 1.000 1 A MET 84.550 1
ATOM 3996 C C . MET 259 259 ? A -3.522 0.485 1.442 1.000 1 A MET 84.550 1
ATOM 3997 O O . MET 259 259 ? A -4.158 1.096 0.581 1.000 1 A MET 84.550 1
ATOM 3998 C CB . MET 259 259 ? A -1.299 1.595 1.652 1.000 1 A MET 84.550 1
ATOM 3999 C CG . MET 259 259 ? A 0.208 1.421 1.832 1.000 1 A MET 84.550 1
ATOM 4000 S SD . MET 259 259 ? A 0.657 0.421 3.249 1.000 1 A MET 84.550 1
ATOM 4001 C CE . MET 259 259 ? A -0.136 1.401 4.562 1.000 1 A MET 84.550 1
ATOM 4002 H H . MET 259 259 ? A -1.314 0.716 -0.672 1.000 1 A MET 84.550 1
ATOM 4003 H HA . MET 259 259 ? A -1.697 -0.498 1.973 1.000 1 A MET 84.550 1
ATOM 4004 H HB2 . MET 259 259 ? A -1.760 2.033 2.538 1.000 1 A MET 84.550 1
ATOM 4005 H HB3 . MET 259 259 ? A -1.439 2.292 0.826 1.000 1 A MET 84.550 1
ATOM 4006 H HG2 . MET 259 259 ? A 0.634 0.965 0.939 1.000 1 A MET 84.550 1
ATOM 4007 H HG3 . MET 259 259 ? A 0.660 2.406 1.953 1.000 1 A MET 84.550 1
ATOM 4008 H HE1 . MET 259 259 ? A -0.529 2.341 4.172 1.000 1 A MET 84.550 1
ATOM 4009 H HE2 . MET 259 259 ? A 0.588 1.679 5.327 1.000 1 A MET 84.550 1
ATOM 4010 H HE3 . MET 259 259 ? A -0.946 0.822 5.005 1.000 1 A MET 84.550 1
ATOM 4011 N N . GLU 260 260 ? A -4.080 0.074 2.576 1.000 1 A GLU 87.750 1
ATOM 4012 C CA . GLU 260 260 ? A -5.454 0.406 2.942 1.000 1 A GLU 87.750 1
ATOM 4013 C C . GLU 260 260 ? A -5.709 1.932 2.925 1.000 1 A GLU 87.750 1
ATOM 4014 O O . GLU 260 260 ? A -4.879 2.745 3.348 1.000 1 A GLU 87.750 1
ATOM 4015 C CB . GLU 260 260 ? A -5.783 -0.252 4.285 1.000 1 A GLU 87.750 1
ATOM 4016 C CG . GLU 260 260 ? A -7.129 0.164 4.894 1.000 1 A GLU 87.750 1
ATOM 4017 C CD . GLU 260 260 ? A -7.509 -0.713 6.091 1.000 1 A GLU 87.750 1
ATOM 4018 O OE1 . GLU 260 260 ? A -6.583 -1.266 6.728 1.000 1 A GLU 87.750 1
ATOM 4019 O OE2 . GLU 260 260 ? A -8.725 -0.831 6.363 1.000 1 A GLU 87.750 1
ATOM 4020 H H . GLU 260 260 ? A -3.562 -0.535 3.193 1.000 1 A GLU 87.750 1
ATOM 4021 H HA . GLU 260 260 ? A -6.099 -0.050 2.191 1.000 1 A GLU 87.750 1
ATOM 4022 H HB2 . GLU 260 260 ? A -5.787 -1.332 4.134 1.000 1 A GLU 87.750 1
ATOM 4023 H HB3 . GLU 260 260 ? A -4.990 -0.007 4.992 1.000 1 A GLU 87.750 1
ATOM 4024 H HG2 . GLU 260 260 ? A -7.906 0.108 4.132 1.000 1 A GLU 87.750 1
ATOM 4025 H HG3 . GLU 260 260 ? A -7.061 1.200 5.224 1.000 1 A GLU 87.750 1
ATOM 4026 N N . GLY 261 261 ? A -6.860 2.330 2.377 1.000 1 A GLY 84.980 1
ATOM 4027 C CA . GLY 261 261 ? A -7.254 3.716 2.126 1.000 1 A GLY 84.980 1
ATOM 4028 C C . GLY 261 261 ? A -6.540 4.380 0.944 1.000 1 A GLY 84.980 1
ATOM 4029 O O . GLY 261 261 ? A -6.746 5.569 0.699 1.000 1 A GLY 84.980 1
ATOM 4030 H H . GLY 261 261 ? A -7.496 1.604 2.077 1.000 1 A GLY 84.980 1
ATOM 4031 H HA2 . GLY 261 261 ? A -8.325 3.740 1.925 1.000 1 A GLY 84.980 1
ATOM 4032 H HA3 . GLY 261 261 ? A -7.058 4.310 3.019 1.000 1 A GLY 84.980 1
ATOM 4033 N N . ARG 262 262 ? A -5.680 3.664 0.207 1.000 1 A ARG 83.510 1
ATOM 4034 C CA . ARG 262 262 ? A -5.081 4.170 -1.035 1.000 1 A ARG 83.510 1
ATOM 4035 C C . ARG 262 262 ? A -5.863 3.717 -2.260 1.000 1 A ARG 83.510 1
ATOM 4036 O O . ARG 262 262 ? A -6.801 2.926 -2.200 1.000 1 A ARG 83.510 1
ATOM 4037 C CB . ARG 262 262 ? A -3.582 3.828 -1.121 1.000 1 A ARG 83.510 1
ATOM 4038 C CG . ARG 262 262 ? A -2.752 4.401 0.034 1.000 1 A ARG 83.510 1
ATOM 4039 C CD . ARG 262 262 ? A -2.935 5.909 0.227 1.000 1 A ARG 83.510 1
ATOM 4040 N NE . ARG 262 262 ? A -1.896 6.456 1.125 1.000 1 A ARG 83.510 1
ATOM 4041 C CZ . ARG 262 262 ? A -0.917 7.273 0.786 1.000 1 A ARG 83.510 1
ATOM 4042 N NH1 . ARG 262 262 ? A -0.890 7.855 -0.380 1.000 1 A ARG 83.510 1
ATOM 4043 N NH2 . ARG 262 262 ? A 0.076 7.499 1.601 1.000 1 A ARG 83.510 1
ATOM 4044 H H . ARG 262 262 ? A -5.524 2.698 0.457 1.000 1 A ARG 83.510 1
ATOM 4045 H HA . ARG 262 262 ? A -5.180 5.256 -1.046 1.000 1 A ARG 83.510 1
ATOM 4046 H HB2 . ARG 262 262 ? A -3.452 2.746 -1.154 1.000 1 A ARG 83.510 1
ATOM 4047 H HB3 . ARG 262 262 ? A -3.173 4.227 -2.050 1.000 1 A ARG 83.510 1
ATOM 4048 H HG2 . ARG 262 262 ? A -1.702 4.211 -0.188 1.000 1 A ARG 83.510 1
ATOM 4049 H HG3 . ARG 262 262 ? A -3.022 3.897 0.962 1.000 1 A ARG 83.510 1
ATOM 4050 H HD2 . ARG 262 262 ? A -3.916 6.090 0.666 1.000 1 A ARG 83.510 1
ATOM 4051 H HD3 . ARG 262 262 ? A -2.914 6.390 -0.751 1.000 1 A ARG 83.510 1
ATOM 4052 H HE . ARG 262 262 ? A -1.869 6.054 2.052 1.000 1 A ARG 83.510 1
ATOM 4053 H HH11 . ARG 262 262 ? A -1.626 7.609 -1.027 1.000 1 A ARG 83.510 1
ATOM 4054 H HH12 . ARG 262 262 ? A -0.007 8.062 -0.826 1.000 1 A ARG 83.510 1
ATOM 4055 H HH21 . ARG 262 262 ? A 0.120 6.981 2.467 1.000 1 A ARG 83.510 1
ATOM 4056 H HH22 . ARG 262 262 ? A 0.952 7.803 1.199 1.000 1 A ARG 83.510 1
ATOM 4057 N N . GLN 263 263 ? A -5.460 4.295 -3.382 1.000 1 A GLN 84.490 1
ATOM 4058 C CA . GLN 263 263 ? A -5.970 3.988 -4.704 1.000 1 A GLN 84.490 1
ATOM 4059 C C . GLN 263 263 ? A -4.915 3.237 -5.517 1.000 1 A GLN 84.490 1
ATOM 4060 O O . GLN 263 263 ? A -3.715 3.418 -5.310 1.000 1 A GLN 84.490 1
ATOM 4061 C CB . GLN 263 263 ? A -6.433 5.281 -5.394 1.000 1 A GLN 84.490 1
ATOM 4062 C CG . GLN 263 263 ? A -5.298 6.306 -5.542 1.000 1 A GLN 84.490 1
ATOM 4063 C CD . GLN 263 263 ? A -5.668 7.502 -6.402 1.000 1 A GLN 84.490 1
ATOM 4064 O OE1 . GLN 263 263 ? A -6.802 7.935 -6.523 1.000 1 A GLN 84.490 1
ATOM 4065 N NE2 . GLN 263 263 ? A -4.688 8.087 -7.049 1.000 1 A GLN 84.490 1
ATOM 4066 H H . GLN 263 263 ? A -4.624 4.860 -3.342 1.000 1 A GLN 84.490 1
ATOM 4067 H HA . GLN 263 263 ? A -6.832 3.329 -4.595 1.000 1 A GLN 84.490 1
ATOM 4068 H HB2 . GLN 263 263 ? A -6.813 5.034 -6.385 1.000 1 A GLN 84.490 1
ATOM 4069 H HB3 . GLN 263 263 ? A -7.246 5.724 -4.818 1.000 1 A GLN 84.490 1
ATOM 4070 H HG2 . GLN 263 263 ? A -4.435 5.825 -6.002 1.000 1 A GLN 84.490 1
ATOM 4071 H HG3 . GLN 263 263 ? A -4.997 6.676 -4.561 1.000 1 A GLN 84.490 1
ATOM 4072 H HE21 . GLN 263 263 ? A -3.776 7.653 -7.040 1.000 1 A GLN 84.490 1
ATOM 4073 H HE22 . GLN 263 263 ? A -4.962 8.756 -7.754 1.000 1 A GLN 84.490 1
ATOM 4074 N N . VAL 264 264 ? A -5.366 2.448 -6.483 1.000 1 A VAL 85.840 1
ATOM 4075 C CA . VAL 264 264 ? A -4.514 1.756 -7.450 1.000 1 A VAL 85.840 1
ATOM 4076 C C . VAL 264 264 ? A -5.138 1.869 -8.831 1.000 1 A VAL 85.840 1
ATOM 4077 O O . VAL 264 264 ? A -6.334 1.653 -9.002 1.000 1 A VAL 85.840 1
ATOM 4078 C CB . VAL 264 264 ? A -4.262 0.293 -7.039 1.000 1 A VAL 85.840 1
ATOM 4079 C CG1 . VAL 264 264 ? A -5.537 -0.526 -6.866 1.000 1 A VAL 85.840 1
ATOM 4080 C CG2 . VAL 264 264 ? A -3.374 -0.441 -8.039 1.000 1 A VAL 85.840 1
ATOM 4081 H H . VAL 264 264 ? A -6.366 2.380 -6.605 1.000 1 A VAL 85.840 1
ATOM 4082 H HA . VAL 264 264 ? A -3.543 2.251 -7.481 1.000 1 A VAL 85.840 1
ATOM 4083 H HB . VAL 264 264 ? A -3.742 0.299 -6.081 1.000 1 A VAL 85.840 1
ATOM 4084 H HG11 . VAL 264 264 ? A -6.070 -0.624 -7.812 1.000 1 A VAL 85.840 1
ATOM 4085 H HG12 . VAL 264 264 ? A -5.294 -1.518 -6.485 1.000 1 A VAL 85.840 1
ATOM 4086 H HG13 . VAL 264 264 ? A -6.158 -0.019 -6.128 1.000 1 A VAL 85.840 1
ATOM 4087 H HG21 . VAL 264 264 ? A -3.798 -0.408 -9.043 1.000 1 A VAL 85.840 1
ATOM 4088 H HG22 . VAL 264 264 ? A -2.375 -0.007 -8.043 1.000 1 A VAL 85.840 1
ATOM 4089 H HG23 . VAL 264 264 ? A -3.319 -1.487 -7.735 1.000 1 A VAL 85.840 1
ATOM 4090 N N . LEU 265 265 ? A -4.325 2.205 -9.828 1.000 1 A LEU 84.140 1
ATOM 4091 C CA . LEU 265 265 ? A -4.745 2.201 -11.222 1.000 1 A LEU 84.140 1
ATOM 4092 C C . LEU 265 265 ? A -4.311 0.886 -11.873 1.000 1 A LEU 84.140 1
ATOM 4093 O O . LEU 265 265 ? A -3.138 0.697 -12.190 1.000 1 A LEU 84.140 1
ATOM 4094 C CB . LEU 265 265 ? A -4.169 3.441 -11.924 1.000 1 A LEU 84.140 1
ATOM 4095 C CG . LEU 265 265 ? A -4.690 3.605 -13.363 1.000 1 A LEU 84.140 1
ATOM 4096 C CD1 . LEU 265 265 ? A -6.168 3.991 -13.384 1.000 1 A LEU 84.140 1
ATOM 4097 C CD2 . LEU 265 265 ? A -3.889 4.691 -14.076 1.000 1 A LEU 84.140 1
ATOM 4098 H H . LEU 265 265 ? A -3.343 2.333 -9.634 1.000 1 A LEU 84.140 1
ATOM 4099 H HA . LEU 265 265 ? A -5.833 2.258 -11.271 1.000 1 A LEU 84.140 1
ATOM 4100 H HB2 . LEU 265 265 ? A -3.083 3.356 -11.946 1.000 1 A LEU 84.140 1
ATOM 4101 H HB3 . LEU 265 265 ? A -4.426 4.332 -11.351 1.000 1 A LEU 84.140 1
ATOM 4102 H HG . LEU 265 265 ? A -4.568 2.670 -13.910 1.000 1 A LEU 84.140 1
ATOM 4103 H HD11 . LEU 265 265 ? A -6.470 4.239 -14.402 1.000 1 A LEU 84.140 1
ATOM 4104 H HD12 . LEU 265 265 ? A -6.782 3.159 -13.041 1.000 1 A LEU 84.140 1
ATOM 4105 H HD13 . LEU 265 265 ? A -6.339 4.864 -12.755 1.000 1 A LEU 84.140 1
ATOM 4106 H HD21 . LEU 265 265 ? A -2.841 4.396 -14.128 1.000 1 A LEU 84.140 1
ATOM 4107 H HD22 . LEU 265 265 ? A -3.978 5.639 -13.546 1.000 1 A LEU 84.140 1
ATOM 4108 H HD23 . LEU 265 265 ? A -4.261 4.812 -15.094 1.000 1 A LEU 84.140 1
ATOM 4109 N N . LEU 266 266 ? A -5.261 -0.016 -12.103 1.000 1 A LEU 86.260 1
ATOM 4110 C CA . LEU 266 266 ? A -5.045 -1.210 -12.912 1.000 1 A LEU 86.260 1
ATOM 4111 C C . LEU 266 266 ? A -5.032 -0.791 -14.383 1.000 1 A LEU 86.260 1
ATOM 4112 O O . LEU 266 266 ? A -6.072 -0.758 -15.047 1.000 1 A LEU 86.260 1
ATOM 4113 C CB . LEU 266 266 ? A -6.106 -2.282 -12.606 1.000 1 A LEU 86.260 1
ATOM 4114 C CG . LEU 266 266 ? A -6.299 -2.628 -11.118 1.000 1 A LEU 86.260 1
ATOM 4115 C CD1 . LEU 266 266 ? A -7.253 -3.816 -11.013 1.000 1 A LEU 86.260 1
ATOM 4116 C CD2 . LEU 266 266 ? A -4.999 -2.992 -10.401 1.000 1 A LEU 86.260 1
ATOM 4117 H H . LEU 266 266 ? A -6.205 0.196 -11.813 1.000 1 A LEU 86.260 1
ATOM 4118 H HA . LEU 266 266 ? A -4.068 -1.632 -12.676 1.000 1 A LEU 86.260 1
ATOM 4119 H HB2 . LEU 266 266 ? A -5.829 -3.187 -13.147 1.000 1 A LEU 86.260 1
ATOM 4120 H HB3 . LEU 266 266 ? A -7.067 -1.947 -12.997 1.000 1 A LEU 86.260 1
ATOM 4121 H HG . LEU 266 266 ? A -6.747 -1.777 -10.605 1.000 1 A LEU 86.260 1
ATOM 4122 H HD11 . LEU 266 266 ? A -8.231 -3.544 -11.410 1.000 1 A LEU 86.260 1
ATOM 4123 H HD12 . LEU 266 266 ? A -6.859 -4.664 -11.573 1.000 1 A LEU 86.260 1
ATOM 4124 H HD13 . LEU 266 266 ? A -7.361 -4.111 -9.969 1.000 1 A LEU 86.260 1
ATOM 4125 H HD21 . LEU 266 266 ? A -4.290 -2.166 -10.449 1.000 1 A LEU 86.260 1
ATOM 4126 H HD22 . LEU 266 266 ? A -5.209 -3.206 -9.352 1.000 1 A LEU 86.260 1
ATOM 4127 H HD23 . LEU 266 266 ? A -4.556 -3.875 -10.862 1.000 1 A LEU 86.260 1
ATOM 4128 N N . GLN 267 267 ? A -3.852 -0.394 -14.869 1.000 1 A GLN 83.130 1
ATOM 4129 C CA . GLN 267 267 ? A -3.669 0.049 -16.245 1.000 1 A GLN 83.130 1
ATOM 4130 C C . GLN 267 267 ? A -3.083 -1.068 -17.125 1.000 1 A GLN 83.130 1
ATOM 4131 O O . GLN 267 267 ? A -1.947 -1.504 -16.924 1.000 1 A GLN 83.130 1
ATOM 4132 C CB . GLN 267 267 ? A -2.846 1.337 -16.336 1.000 1 A GLN 83.130 1
ATOM 4133 C CG . GLN 267 267 ? A -2.925 1.918 -17.760 1.000 1 A GLN 83.130 1
ATOM 4134 C CD . GLN 267 267 ? A -2.322 3.311 -17.853 1.000 1 A GLN 83.130 1
ATOM 4135 O OE1 . GLN 267 267 ? A -1.334 3.633 -17.211 1.000 1 A GLN 83.130 1
ATOM 4136 N NE2 . GLN 267 267 ? A -2.885 4.196 -18.646 1.000 1 A GLN 83.130 1
ATOM 4137 H H . GLN 267 267 ? A -3.074 -0.330 -14.229 1.000 1 A GLN 83.130 1
ATOM 4138 H HA . GLN 267 267 ? A -4.657 0.339 -16.601 1.000 1 A GLN 83.130 1
ATOM 4139 H HB2 . GLN 267 267 ? A -3.254 2.070 -15.640 1.000 1 A GLN 83.130 1
ATOM 4140 H HB3 . GLN 267 267 ? A -1.808 1.141 -16.069 1.000 1 A GLN 83.130 1
ATOM 4141 H HG2 . GLN 267 267 ? A -3.967 1.976 -18.076 1.000 1 A GLN 83.130 1
ATOM 4142 H HG3 . GLN 267 267 ? A -2.394 1.272 -18.459 1.000 1 A GLN 83.130 1
ATOM 4143 H HE21 . GLN 267 267 ? A -3.804 4.047 -19.039 1.000 1 A GLN 83.130 1
ATOM 4144 H HE22 . GLN 267 267 ? A -2.483 5.122 -18.635 1.000 1 A GLN 83.130 1
ATOM 4145 N N . PRO 268 268 ? A -3.814 -1.515 -18.150 1.000 1 A PRO 79.530 1
ATOM 4146 C CA . PRO 268 268 ? A -3.283 -2.395 -19.183 1.000 1 A PRO 79.530 1
ATOM 4147 C C . PRO 268 268 ? A -2.312 -1.620 -20.093 1.000 1 A PRO 79.530 1
ATOM 4148 O O . PRO 268 268 ? A -2.696 -0.653 -20.744 1.000 1 A PRO 79.530 1
ATOM 4149 C CB . PRO 268 268 ? A -4.527 -2.868 -19.926 1.000 1 A PRO 79.530 1
ATOM 4150 C CG . PRO 268 268 ? A -5.471 -1.661 -19.795 1.000 1 A PRO 79.530 1
ATOM 4151 C CD . PRO 268 268 ? A -5.187 -1.138 -18.420 1.000 1 A PRO 79.530 1
ATOM 4152 H HA . PRO 268 268 ? A -2.774 -3.249 -18.737 1.000 1 A PRO 79.530 1
ATOM 4153 H HB2 . PRO 268 268 ? A -4.954 -3.726 -19.407 1.000 1 A PRO 79.530 1
ATOM 4154 H HB3 . PRO 268 268 ? A -4.306 -3.112 -20.965 1.000 1 A PRO 79.530 1
ATOM 4155 H HG2 . PRO 268 268 ? A -5.215 -0.896 -20.529 1.000 1 A PRO 79.530 1
ATOM 4156 H HG3 . PRO 268 268 ? A -6.537 -1.884 -19.842 1.000 1 A PRO 79.530 1
ATOM 4157 H HD2 . PRO 268 268 ? A -5.850 -1.608 -17.694 1.000 1 A PRO 79.530 1
ATOM 4158 H HD3 . PRO 268 268 ? A -5.330 -0.057 -18.436 1.000 1 A PRO 79.530 1
ATOM 4159 N N . ARG 269 269 ? A -1.041 -2.041 -20.165 1.000 1 A ARG 73.380 1
ATOM 4160 C CA . ARG 269 269 ? A 0.031 -1.277 -20.843 1.000 1 A ARG 73.380 1
ATOM 4161 C C . ARG 269 269 ? A -0.251 -0.939 -22.310 1.000 1 A ARG 73.380 1
ATOM 4162 O O . ARG 269 269 ? A 0.086 0.159 -22.742 1.000 1 A ARG 73.380 1
ATOM 4163 C CB . ARG 269 269 ? A 1.365 -2.033 -20.727 1.000 1 A ARG 73.380 1
ATOM 4164 C CG . ARG 269 269 ? A 2.014 -1.838 -19.352 1.000 1 A ARG 73.380 1
ATOM 4165 C CD . ARG 269 269 ? A 3.312 -2.652 -19.254 1.000 1 A ARG 73.380 1
ATOM 4166 N NE . ARG 269 269 ? A 4.169 -2.134 -18.182 1.000 1 A ARG 73.380 1
ATOM 4167 C CZ . ARG 269 269 ? A 5.472 -2.287 -18.074 1.000 1 A ARG 73.380 1
ATOM 4168 N NH1 . ARG 269 269 ? A 6.142 -3.269 -18.593 1.000 1 A ARG 73.380 1
ATOM 4169 N NH2 . ARG 269 269 ? A 6.148 -1.394 -17.440 1.000 1 A ARG 73.380 1
ATOM 4170 H H . ARG 269 269 ? A -0.778 -2.806 -19.560 1.000 1 A ARG 73.380 1
ATOM 4171 H HA . ARG 269 269 ? A 0.125 -0.308 -20.353 1.000 1 A ARG 73.380 1
ATOM 4172 H HB2 . ARG 269 269 ? A 1.208 -3.094 -20.920 1.000 1 A ARG 73.380 1
ATOM 4173 H HB3 . ARG 269 269 ? A 2.055 -1.648 -21.478 1.000 1 A ARG 73.380 1
ATOM 4174 H HG2 . ARG 269 269 ? A 2.240 -0.780 -19.225 1.000 1 A ARG 73.380 1
ATOM 4175 H HG3 . ARG 269 269 ? A 1.331 -2.150 -18.562 1.000 1 A ARG 73.380 1
ATOM 4176 H HD2 . ARG 269 269 ? A 3.066 -3.697 -19.068 1.000 1 A ARG 73.380 1
ATOM 4177 H HD3 . ARG 269 269 ? A 3.850 -2.578 -20.199 1.000 1 A ARG 73.380 1
ATOM 4178 H HE . ARG 269 269 ? A 3.745 -1.518 -17.502 1.000 1 A ARG 73.380 1
ATOM 4179 H HH11 . ARG 269 269 ? A 6.985 -3.517 -18.096 1.000 1 A ARG 73.380 1
ATOM 4180 H HH12 . ARG 269 269 ? A 5.621 -4.046 -18.973 1.000 1 A ARG 73.380 1
ATOM 4181 H HH21 . ARG 269 269 ? A 7.118 -1.612 -17.261 1.000 1 A ARG 73.380 1
ATOM 4182 H HH22 . ARG 269 269 ? A 5.646 -0.903 -16.715 1.000 1 A ARG 73.380 1
ATOM 4183 N N . LYS 270 270 ? A -0.805 -1.876 -23.090 1.000 1 A LYS 74.350 1
ATOM 4184 C CA . LYS 270 270 ? A -1.184 -1.687 -24.503 1.000 1 A LYS 74.350 1
ATOM 4185 C C . LYS 270 270 ? A -2.321 -2.627 -24.884 1.000 1 A LYS 74.350 1
ATOM 4186 O O . LYS 270 270 ? A -2.244 -3.824 -24.616 1.000 1 A LYS 74.350 1
ATOM 4187 C CB . LYS 270 270 ? A 0.009 -1.938 -25.455 1.000 1 A LYS 74.350 1
ATOM 4188 C CG . LYS 270 270 ? A 1.126 -0.902 -25.278 1.000 1 A LYS 74.350 1
ATOM 4189 C CD . LYS 270 270 ? A 2.264 -0.984 -26.293 1.000 1 A LYS 74.350 1
ATOM 4190 C CE . LYS 270 270 ? A 3.232 0.144 -25.908 1.000 1 A LYS 74.350 1
ATOM 4191 N NZ . LYS 270 270 ? A 4.479 0.142 -26.705 1.000 1 A LYS 74.350 1
ATOM 4192 H H . LYS 270 270 ? A -1.051 -2.752 -22.651 1.000 1 A LYS 74.350 1
ATOM 4193 H HA . LYS 270 270 ? A -1.535 -0.663 -24.630 1.000 1 A LYS 74.350 1
ATOM 4194 H HB2 . LYS 270 270 ? A 0.410 -2.937 -25.284 1.000 1 A LYS 74.350 1
ATOM 4195 H HB3 . LYS 270 270 ? A -0.350 -1.884 -26.483 1.000 1 A LYS 74.350 1
ATOM 4196 H HG2 . LYS 270 270 ? A 1.577 -1.049 -24.297 1.000 1 A LYS 74.350 1
ATOM 4197 H HG3 . LYS 270 270 ? A 0.687 0.095 -25.330 1.000 1 A LYS 74.350 1
ATOM 4198 H HD2 . LYS 270 270 ? A 1.879 -0.833 -27.301 1.000 1 A LYS 74.350 1
ATOM 4199 H HD3 . LYS 270 270 ? A 2.752 -1.956 -26.214 1.000 1 A LYS 74.350 1
ATOM 4200 H HE2 . LYS 270 270 ? A 2.718 1.099 -26.016 1.000 1 A LYS 74.350 1
ATOM 4201 H HE3 . LYS 270 270 ? A 3.475 0.047 -24.850 1.000 1 A LYS 74.350 1
ATOM 4202 H HZ1 . LYS 270 270 ? A 4.988 -0.718 -26.561 1.000 1 A LYS 74.350 1
ATOM 4203 H HZ2 . LYS 270 270 ? A 5.053 0.911 -26.392 1.000 1 A LYS 74.350 1
ATOM 4204 H HZ3 . LYS 270 270 ? A 4.273 0.270 -27.686 1.000 1 A LYS 74.350 1
ATOM 4205 N N . TRP 271 271 ? A -3.306 -2.101 -25.606 1.000 1 A TRP 75.080 1
ATOM 4206 C CA . TRP 271 271 ? A -4.321 -2.903 -26.284 1.000 1 A TRP 75.080 1
ATOM 4207 C C . TRP 271 271 ? A -4.032 -2.960 -27.787 1.000 1 A TRP 75.080 1
ATOM 4208 O O . TRP 271 271 ? A -3.999 -1.910 -28.436 1.000 1 A TRP 75.080 1
ATOM 4209 C CB . TRP 271 271 ? A -5.710 -2.334 -26.002 1.000 1 A TRP 75.080 1
ATOM 4210 C CG . TRP 271 271 ? A -6.083 -2.329 -24.556 1.000 1 A TRP 75.080 1
ATOM 4211 C CD1 . TRP 271 271 ? A -6.468 -1.244 -23.850 1.000 1 A TRP 75.080 1
ATOM 4212 C CD2 . TRP 271 271 ? A -6.141 -3.457 -23.627 1.000 1 A TRP 75.080 1
ATOM 4213 N NE1 . TRP 271 271 ? A -6.818 -1.625 -22.575 1.000 1 A TRP 75.080 1
ATOM 4214 C CE2 . TRP 271 271 ? A -6.668 -2.988 -22.388 1.000 1 A TRP 75.080 1
ATOM 4215 C CE3 . TRP 271 271 ? A -5.886 -4.846 -23.726 1.000 1 A TRP 75.080 1
ATOM 4216 C CZ2 . TRP 271 271 ? A -6.994 -3.869 -21.339 1.000 1 A TRP 75.080 1
ATOM 4217 C CZ3 . TRP 271 271 ? A -6.141 -5.710 -22.645 1.000 1 A TRP 75.080 1
ATOM 4218 C CH2 . TRP 271 271 ? A -6.693 -5.230 -21.452 1.000 1 A TRP 75.080 1
ATOM 4219 H H . TRP 271 271 ? A -3.318 -1.103 -25.761 1.000 1 A TRP 75.080 1
ATOM 4220 H HA . TRP 271 271 ? A -4.309 -3.913 -25.876 1.000 1 A TRP 75.080 1
ATOM 4221 H HB2 . TRP 271 271 ? A -6.447 -2.935 -26.535 1.000 1 A TRP 75.080 1
ATOM 4222 H HB3 . TRP 271 271 ? A -5.769 -1.317 -26.389 1.000 1 A TRP 75.080 1
ATOM 4223 H HD1 . TRP 271 271 ? A -6.542 -0.237 -24.234 1.000 1 A TRP 75.080 1
ATOM 4224 H HE1 . TRP 271 271 ? A -7.164 -0.968 -21.891 1.000 1 A TRP 75.080 1
ATOM 4225 H HE3 . TRP 271 271 ? A -5.530 -5.260 -24.658 1.000 1 A TRP 75.080 1
ATOM 4226 H HZ2 . TRP 271 271 ? A -7.535 -3.531 -20.467 1.000 1 A TRP 75.080 1
ATOM 4227 H HZ3 . TRP 271 271 ? A -5.975 -6.773 -22.743 1.000 1 A TRP 75.080 1
ATOM 4228 H HH2 . TRP 271 271 ? A -6.958 -5.914 -20.659 1.000 1 A TRP 75.080 1
ATOM 4229 N N . PRO 272 272 ? A -3.811 -4.148 -28.372 1.000 1 A PRO 70.370 1
ATOM 4230 C CA . PRO 272 272 ? A -3.712 -4.277 -29.817 1.000 1 A PRO 70.370 1
ATOM 4231 C C . PRO 272 272 ? A -5.121 -4.238 -30.421 1.000 1 A PRO 70.370 1
ATOM 4232 O O . PRO 272 272 ? A -5.845 -5.213 -30.345 1.000 1 A PRO 70.370 1
ATOM 4233 C CB . PRO 272 272 ? A -2.992 -5.611 -30.038 1.000 1 A PRO 70.370 1
ATOM 4234 C CG . PRO 272 272 ? A -3.417 -6.464 -28.840 1.000 1 A PRO 70.370 1
ATOM 4235 C CD . PRO 272 272 ? A -3.639 -5.445 -27.721 1.000 1 A PRO 70.370 1
ATOM 4236 H HA . PRO 272 272 ? A -3.113 -3.471 -30.242 1.000 1 A PRO 70.370 1
ATOM 4237 H HB2 . PRO 272 272 ? A -3.268 -6.077 -30.983 1.000 1 A PRO 70.370 1
ATOM 4238 H HB3 . PRO 272 272 ? A -1.914 -5.449 -29.999 1.000 1 A PRO 70.370 1
ATOM 4239 H HG2 . PRO 272 272 ? A -2.651 -7.193 -28.574 1.000 1 A PRO 70.370 1
ATOM 4240 H HG3 . PRO 272 272 ? A -4.355 -6.972 -29.062 1.000 1 A PRO 70.370 1
ATOM 4241 H HD2 . PRO 272 272 ? A -2.765 -5.415 -27.071 1.000 1 A PRO 70.370 1
ATOM 4242 H HD3 . PRO 272 272 ? A -4.526 -5.719 -27.150 1.000 1 A PRO 70.370 1
ATOM 4243 N N . GLY 273 273 ? A -5.539 -3.114 -31.006 1.000 1 A GLY 80.600 1
ATOM 4244 C CA . GLY 273 273 ? A -6.781 -3.044 -31.792 1.000 1 A GLY 80.600 1
ATOM 4245 C C . GLY 273 273 ? A -7.988 -2.415 -31.088 1.000 1 A GLY 80.600 1
ATOM 4246 O O . GLY 273 273 ? A -7.876 -1.784 -30.037 1.000 1 A GLY 80.600 1
ATOM 4247 H H . GLY 273 273 ? A -4.983 -2.280 -30.889 1.000 1 A GLY 80.600 1
ATOM 4248 H HA2 . GLY 273 273 ? A -7.065 -4.048 -32.109 1.000 1 A GLY 80.600 1
ATOM 4249 H HA3 . GLY 273 273 ? A -6.586 -2.468 -32.697 1.000 1 A GLY 80.600 1
ATOM 4250 N N . LYS 274 274 ? A -9.161 -2.529 -31.725 1.000 1 A LYS 82.290 1
ATOM 4251 C CA . LYS 274 274 ? A -10.409 -1.904 -31.266 1.000 1 A LYS 82.290 1
ATOM 4252 C C . LYS 274 274 ? A -11.152 -2.832 -30.306 1.000 1 A LYS 82.290 1
ATOM 4253 O O . LYS 274 274 ? A -11.665 -3.872 -30.713 1.000 1 A LYS 82.290 1
ATOM 4254 C CB . LYS 274 274 ? A -11.279 -1.500 -32.470 1.000 1 A LYS 82.290 1
ATOM 4255 C CG . LYS 274 274 ? A -12.543 -0.746 -32.022 1.000 1 A LYS 82.290 1
ATOM 4256 C CD . LYS 274 274 ? A -13.450 -0.379 -33.201 1.000 1 A LYS 82.290 1
ATOM 4257 C CE . LYS 274 274 ? A -14.708 0.305 -32.653 1.000 1 A LYS 82.290 1
ATOM 4258 N NZ . LYS 274 274 ? A -15.716 0.553 -33.712 1.000 1 A LYS 82.290 1
ATOM 4259 H H . LYS 274 274 ? A -9.202 -3.151 -32.520 1.000 1 A LYS 82.290 1
ATOM 4260 H HA . LYS 274 274 ? A -10.156 -0.996 -30.719 1.000 1 A LYS 82.290 1
ATOM 4261 H HB2 . LYS 274 274 ? A -10.698 -0.858 -33.131 1.000 1 A LYS 82.290 1
ATOM 4262 H HB3 . LYS 274 274 ? A -11.568 -2.395 -33.021 1.000 1 A LYS 82.290 1
ATOM 4263 H HG2 . LYS 274 274 ? A -12.251 0.161 -31.492 1.000 1 A LYS 82.290 1
ATOM 4264 H HG3 . LYS 274 274 ? A -13.116 -1.379 -31.345 1.000 1 A LYS 82.290 1
ATOM 4265 H HD2 . LYS 274 274 ? A -12.919 0.291 -33.878 1.000 1 A LYS 82.290 1
ATOM 4266 H HD3 . LYS 274 274 ? A -13.724 -1.291 -33.730 1.000 1 A LYS 82.290 1
ATOM 4267 H HE2 . LYS 274 274 ? A -15.134 -0.337 -31.881 1.000 1 A LYS 82.290 1
ATOM 4268 H HE3 . LYS 274 274 ? A -14.420 1.239 -32.170 1.000 1 A LYS 82.290 1
ATOM 4269 H HZ1 . LYS 274 274 ? A -15.994 -0.324 -34.130 1.000 1 A LYS 82.290 1
ATOM 4270 H HZ2 . LYS 274 274 ? A -15.347 1.165 -34.425 1.000 1 A LYS 82.290 1
ATOM 4271 H HZ3 . LYS 274 274 ? A -16.539 0.972 -33.303 1.000 1 A LYS 82.290 1
ATOM 4272 N N . VAL 275 275 ? A -11.263 -2.400 -29.056 1.000 1 A VAL 83.560 1
ATOM 4273 C CA . VAL 275 275 ? A -12.116 -3.030 -28.041 1.000 1 A VAL 83.560 1
ATOM 4274 C C . VAL 275 275 ? A -13.594 -2.870 -28.431 1.000 1 A VAL 83.560 1
ATOM 4275 O O . VAL 275 275 ? A -14.013 -1.823 -28.934 1.000 1 A VAL 83.560 1
ATOM 4276 C CB . VAL 275 275 ? A -11.816 -2.441 -26.649 1.000 1 A VAL 83.560 1
ATOM 4277 C CG1 . VAL 275 275 ? A -12.567 -3.183 -25.539 1.000 1 A VAL 83.560 1
ATOM 4278 C CG2 . VAL 275 275 ? A -10.310 -2.494 -26.336 1.000 1 A VAL 83.560 1
ATOM 4279 H H . VAL 275 275 ? A -10.770 -1.558 -28.796 1.000 1 A VAL 83.560 1
ATOM 4280 H HA . VAL 275 275 ? A -11.893 -4.096 -28.007 1.000 1 A VAL 83.560 1
ATOM 4281 H HB . VAL 275 275 ? A -12.126 -1.396 -26.646 1.000 1 A VAL 83.560 1
ATOM 4282 H HG11 . VAL 275 275 ? A -12.320 -4.244 -25.549 1.000 1 A VAL 83.560 1
ATOM 4283 H HG12 . VAL 275 275 ? A -12.297 -2.769 -24.567 1.000 1 A VAL 83.560 1
ATOM 4284 H HG13 . VAL 275 275 ? A -13.644 -3.067 -25.655 1.000 1 A VAL 83.560 1
ATOM 4285 H HG21 . VAL 275 275 ? A -10.131 -2.048 -25.358 1.000 1 A VAL 83.560 1
ATOM 4286 H HG22 . VAL 275 275 ? A -9.730 -1.919 -27.058 1.000 1 A VAL 83.560 1
ATOM 4287 H HG23 . VAL 275 275 ? A -9.963 -3.527 -26.328 1.000 1 A VAL 83.560 1
ATOM 4288 N N . ILE 276 276 ? A -14.377 -3.923 -28.231 1.000 1 A ILE 82.950 1
ATOM 4289 C CA . ILE 276 276 ? A -15.828 -4.005 -28.450 1.000 1 A ILE 82.950 1
ATOM 4290 C C . ILE 276 276 ? A -16.548 -3.998 -27.097 1.000 1 A ILE 82.950 1
ATOM 4291 O O . ILE 276 276 ? A -17.486 -3.228 -26.903 1.000 1 A ILE 82.950 1
ATOM 4292 C CB . ILE 276 276 ? A -16.185 -5.264 -29.277 1.000 1 A ILE 82.950 1
ATOM 4293 C CG1 . ILE 276 276 ? A -15.481 -5.229 -30.654 1.000 1 A ILE 82.950 1
ATOM 4294 C CG2 . ILE 276 276 ? A -17.714 -5.373 -29.449 1.000 1 A ILE 82.950 1
ATOM 4295 C CD1 . ILE 276 276 ? A -15.713 -6.474 -31.520 1.000 1 A ILE 82.950 1
ATOM 4296 H H . ILE 276 276 ? A -13.945 -4.738 -27.820 1.000 1 A ILE 82.950 1
ATOM 4297 H HA . ILE 276 276 ? A -16.172 -3.136 -29.011 1.000 1 A ILE 82.950 1
ATOM 4298 H HB . ILE 276 276 ? A -15.842 -6.147 -28.737 1.000 1 A ILE 82.950 1
ATOM 4299 H HG12 . ILE 276 276 ? A -14.404 -5.144 -30.507 1.000 1 A ILE 82.950 1
ATOM 4300 H HG13 . ILE 276 276 ? A -15.813 -4.350 -31.206 1.000 1 A ILE 82.950 1
ATOM 4301 H HG21 . ILE 276 276 ? A -18.206 -5.428 -28.478 1.000 1 A ILE 82.950 1
ATOM 4302 H HG22 . ILE 276 276 ? A -17.978 -6.287 -29.981 1.000 1 A ILE 82.950 1
ATOM 4303 H HG23 . ILE 276 276 ? A -18.098 -4.507 -29.989 1.000 1 A ILE 82.950 1
ATOM 4304 H HD11 . ILE 276 276 ? A -16.759 -6.551 -31.817 1.000 1 A ILE 82.950 1
ATOM 4305 H HD12 . ILE 276 276 ? A -15.111 -6.391 -32.425 1.000 1 A ILE 82.950 1
ATOM 4306 H HD13 . ILE 276 276 ? A -15.418 -7.369 -30.972 1.000 1 A ILE 82.950 1
ATOM 4307 N N . ASP 277 277 ? A -16.079 -4.818 -26.160 1.000 1 A ASP 83.000 1
ATOM 4308 C CA . ASP 277 277 ? A -16.620 -4.930 -24.804 1.000 1 A ASP 83.000 1
ATOM 4309 C C . ASP 277 277 ? A -15.478 -5.156 -23.803 1.000 1 A ASP 83.000 1
ATOM 4310 O O . ASP 277 277 ? A -14.391 -5.606 -24.181 1.000 1 A ASP 83.000 1
ATOM 4311 C CB . ASP 277 277 ? A -17.670 -6.062 -24.743 1.000 1 A ASP 83.000 1
ATOM 4312 C CG . ASP 277 277 ? A -18.762 -5.853 -23.678 1.000 1 A ASP 83.000 1
ATOM 4313 O OD1 . ASP 277 277 ? A -18.585 -4.967 -22.816 1.000 1 A ASP 83.000 1
ATOM 4314 O OD2 . ASP 277 277 ? A -19.836 -6.494 -23.795 1.000 1 A ASP 83.000 1
ATOM 4315 H H . ASP 277 277 ? A -15.263 -5.381 -26.354 1.000 1 A ASP 83.000 1
ATOM 4316 H HA . ASP 277 277 ? A -17.106 -3.990 -24.542 1.000 1 A ASP 83.000 1
ATOM 4317 H HB2 . ASP 277 277 ? A -17.164 -7.009 -24.557 1.000 1 A ASP 83.000 1
ATOM 4318 H HB3 . ASP 277 277 ? A -18.168 -6.134 -25.711 1.000 1 A ASP 83.000 1
ATOM 4319 N N . ALA 278 278 ? A -15.723 -4.833 -22.541 1.000 1 A ALA 86.000 1
ATOM 4320 C CA . ALA 278 278 ? A -14.774 -4.946 -21.446 1.000 1 A ALA 86.000 1
ATOM 4321 C C . ALA 278 278 ? A -15.501 -5.410 -20.185 1.000 1 A ALA 86.000 1
ATOM 4322 O O . ALA 278 278 ? A -16.328 -4.673 -19.648 1.000 1 A ALA 86.000 1
ATOM 4323 C CB . ALA 278 278 ? A -14.124 -3.575 -21.225 1.000 1 A ALA 86.000 1
ATOM 4324 H H . ALA 278 278 ? A -16.656 -4.512 -22.325 1.000 1 A ALA 86.000 1
ATOM 4325 H HA . ALA 278 278 ? A -14.002 -5.672 -21.700 1.000 1 A ALA 86.000 1
ATOM 4326 H HB1 . ALA 278 278 ? A -14.888 -2.866 -20.904 1.000 1 A ALA 86.000 1
ATOM 4327 H HB2 . ALA 278 278 ? A -13.360 -3.644 -20.451 1.000 1 A ALA 86.000 1
ATOM 4328 H HB3 . ALA 278 278 ? A -13.693 -3.208 -22.156 1.000 1 A ALA 86.000 1
ATOM 4329 N N . THR 279 279 ? A -15.168 -6.594 -19.684 1.000 1 A THR 86.060 1
ATOM 4330 C CA . THR 279 279 ? A -15.716 -7.145 -18.444 1.000 1 A THR 86.060 1
ATOM 4331 C C . THR 279 279 ? A -14.656 -7.107 -17.354 1.000 1 A THR 86.060 1
ATOM 4332 O O . THR 279 279 ? A -13.517 -7.533 -17.546 1.000 1 A THR 86.060 1
ATOM 4333 C CB . THR 279 279 ? A -16.254 -8.566 -18.653 1.000 1 A THR 86.060 1
ATOM 4334 O OG1 . THR 279 279 ? A -17.237 -8.555 -19.661 1.000 1 A THR 86.060 1
ATOM 4335 C CG2 . THR 279 279 ? A -16.939 -9.116 -17.404 1.000 1 A THR 86.060 1
ATOM 4336 H H . THR 279 279 ? A -14.476 -7.145 -20.170 1.000 1 A THR 86.060 1
ATOM 4337 H HA . THR 279 279 ? A -16.558 -6.535 -18.118 1.000 1 A THR 86.060 1
ATOM 4338 H HB . THR 279 279 ? A -15.441 -9.229 -18.949 1.000 1 A THR 86.060 1
ATOM 4339 H HG1 . THR 279 279 ? A -18.088 -8.455 -19.228 1.000 1 A THR 86.060 1
ATOM 4340 H HG21 . THR 279 279 ? A -16.222 -9.204 -16.588 1.000 1 A THR 86.060 1
ATOM 4341 H HG22 . THR 279 279 ? A -17.341 -10.106 -17.616 1.000 1 A THR 86.060
1
ATOM 4342 H HG23 . THR 279 279 ? A -17.753 -8.457 -17.098 1.000 1 A THR 86.060 1
ATOM 4343 N N . TYR 280 280 ? A -15.043 -6.607 -16.187 1.000 1 A TYR 88.350 1
ATOM 4344 C CA . TYR 280 280 ? A -14.181 -6.449 -15.028 1.000 1 A TYR 88.350 1
ATOM 4345 C C . TYR 280 280 ? A -14.686 -7.352 -13.906 1.000 1 A TYR 88.350 1
ATOM 4346 O O . TYR 280 280 ? A -15.784 -7.149 -13.379 1.000 1 A TYR 88.350 1
ATOM 4347 C CB . TYR 280 280 ? A -14.168 -4.985 -14.591 1.000 1 A TYR 88.350 1
ATOM 4348 C CG . TYR 280 280 ? A -13.646 -3.989 -15.605 1.000 1 A TYR 88.350 1
ATOM 4349 C CD1 . TYR 280 280 ? A -12.346 -3.471 -15.466 1.000 1 A TYR 88.350 1
ATOM 4350 C CD2 . TYR 280 280 ? A -14.455 -3.569 -16.678 1.000 1 A TYR 88.350 1
ATOM 4351 C CE1 . TYR 280 280 ? A -11.830 -2.591 -16.433 1.000 1 A TYR 88.350 1
ATOM 4352 C CE2 . TYR 280 280 ? A -13.946 -2.683 -17.643 1.000 1 A TYR 88.350 1
ATOM 4353 C CZ . TYR 280 280 ? A -12.622 -2.215 -17.534 1.000 1 A TYR 88.350 1
ATOM 4354 O OH . TYR 280 280 ? A -12.097 -1.409 -18.489 1.000 1 A TYR 88.350 1
ATOM 4355 H H . TYR 280 280 ? A -15.994 -6.280 -16.091 1.000 1 A TYR 88.350 1
ATOM 4356 H HA . TYR 280 280 ? A -13.158 -6.726 -15.282 1.000 1 A TYR 88.350 1
ATOM 4357 H HB2 . TYR 280 280 ? A -15.170 -4.693 -14.277 1.000 1 A TYR 88.350 1
ATOM 4358 H HB3 . TYR 280 280 ? A -13.520 -4.934 -13.716 1.000 1 A TYR 88.350 1
ATOM 4359 H HD1 . TYR 280 280 ? A -11.735 -3.773 -14.628 1.000 1 A TYR 88.350 1
ATOM 4360 H HD2 . TYR 280 280 ? A -15.458 -3.957 -16.785 1.000 1 A TYR 88.350 1
ATOM 4361 H HE1 . TYR 280 280 ? A -10.830 -2.194 -16.337 1.000 1 A TYR 88.350 1
ATOM 4362 H HE2 . TYR 280 280 ? A -14.551 -2.391 -18.488 1.000 1 A TYR 88.350 1
ATOM 4363 H HH . TYR 280 280 ? A -11.165 -1.251 -18.320 1.000 1 A TYR 88.350 1
ATOM 4364 N N . THR 281 281 ? A -13.895 -8.354 -13.525 1.000 1 A THR 88.080 1
ATOM 4365 C CA . THR 281 281 ? A -14.260 -9.300 -12.460 1.000 1 A THR 88.080 1
ATOM 4366 C C . THR 281 281 ? A -13.272 -9.252 -11.305 1.000 1 A THR 88.080 1
ATOM 4367 O O . THR 281 281 ? A -12.086 -9.007 -11.492 1.000 1 A THR 88.080 1
ATOM 4368 C CB . THR 281 281 ? A -14.452 -10.742 -12.954 1.000 1 A THR 88.080 1
ATOM 4369 O OG1 . THR 281 281 ? A -13.249 -11.314 -13.391 1.000 1 A THR 88.080 1
ATOM 4370 C CG2 . THR 281 281 ? A -15.431 -10.863 -14.119 1.000 1 A THR 88.080 1
ATOM 4371 H H . THR 281 281 ? A -12.971 -8.412 -13.930 1.000 1 A THR 88.080 1
ATOM 4372 H HA . THR 281 281 ? A -15.221 -8.996 -12.047 1.000 1 A THR 88.080 1
ATOM 4373 H HB . THR 281 281 ? A -14.831 -11.336 -12.123 1.000 1 A THR 88.080 1
ATOM 4374 H HG1 . THR 281 281 ? A -13.208 -11.154 -14.337 1.000 1 A THR 88.080 1
ATOM 4375 H HG21 . THR 281 281 ? A -16.388 -10.413 -13.852 1.000 1 A THR 88.080
1
ATOM 4376 H HG22 . THR 281 281 ? A -15.035 -10.361 -15.002 1.000 1 A THR 88.080
1
ATOM 4377 H HG23 . THR 281 281 ? A -15.595 -11.915 -14.352 1.000 1 A THR 88.080
1
ATOM 4378 N N . ARG 282 282 ? A -13.762 -9.480 -10.088 1.000 1 A ARG 89.580 1
ATOM 4379 C CA . ARG 282 282 ? A -12.975 -9.531 -8.857 1.000 1 A ARG 89.580 1
ATOM 4380 C C . ARG 282 282 ? A -13.227 -10.858 -8.153 1.000 1 A ARG 89.580 1
ATOM 4381 O O . ARG 282 282 ? A -14.371 -11.180 -7.834 1.000 1 A ARG 89.580 1
ATOM 4382 C CB . ARG 282 282 ? A -13.322 -8.313 -7.988 1.000 1 A ARG 89.580 1
ATOM 4383 C CG . ARG 282 282 ? A -12.665 -8.336 -6.600 1.000 1 A ARG 89.580 1
ATOM 4384 C CD . ARG 282 282 ? A -13.153 -7.124 -5.799 1.000 1 A ARG 89.580 1
ATOM 4385 N NE . ARG 282 282 ? A -12.902 -7.275 -4.360 1.000 1 A ARG 89.580 1
ATOM 4386 C CZ . ARG 282 282 ? A -13.189 -6.378 -3.436 1.000 1 A ARG 89.580 1
ATOM 4387 N NH1 . ARG 282 282 ? A -13.388 -5.126 -3.680 1.000 1 A ARG 89.580 1
ATOM 4388 N NH2 . ARG 282 282 ? A -13.331 -6.699 -2.193 1.000 1 A ARG 89.580 1
ATOM 4389 H H . ARG 282 282 ? A -14.757 -9.634 -10.010 1.000 1 A ARG 89.580 1
ATOM 4390 H HA . ARG 282 282 ? A -11.915 -9.473 -9.103 1.000 1 A ARG 89.580 1
ATOM 4391 H HB2 . ARG 282 282 ? A -13.000 -7.410 -8.508 1.000 1 A ARG 89.580 1
ATOM 4392 H HB3 . ARG 282 282 ? A -14.404 -8.271 -7.865 1.000 1 A ARG 89.580 1
ATOM 4393 H HG2 . ARG 282 282 ? A -11.579 -8.310 -6.693 1.000 1 A ARG 89.580 1
ATOM 4394 H HG3 . ARG 282 282 ? A -12.959 -9.243 -6.072 1.000 1 A ARG 89.580 1
ATOM 4395 H HD2 . ARG 282 282 ? A -12.674 -6.220 -6.176 1.000 1 A ARG 89.580 1
ATOM 4396 H HD3 . ARG 282 282 ? A -14.228 -7.016 -5.941 1.000 1 A ARG 89.580 1
ATOM 4397 H HE . ARG 282 282 ? A -12.557 -8.166 -4.034 1.000 1 A ARG 89.580 1
ATOM 4398 H HH11 . ARG 282 282 ? A -13.392 -4.524 -2.869 1.000 1 A ARG 89.580 1
ATOM 4399 H HH12 . ARG 282 282 ? A -13.109 -4.733 -4.567 1.000 1 A ARG 89.580 1
ATOM 4400 H HH21 . ARG 282 282 ? A -13.115 -7.616 -1.830 1.000 1 A ARG 89.580 1
ATOM 4401 H HH22 . ARG 282 282 ? A -13.358 -5.923 -1.548 1.000 1 A ARG 89.580 1
ATOM 4402 N N . CYS 283 283 ? A -12.166 -11.599 -7.872 1.000 1 A CYS 87.190 1
ATOM 4403 C CA . CYS 283 283 ? A -12.167 -12.857 -7.135 1.000 1 A CYS 87.190 1
ATOM 4404 C C . CYS 283 283 ? A -11.476 -12.635 -5.786 1.000 1 A CYS 87.190 1
ATOM 4405 O O . CYS 283 283 ? A -10.252 -12.567 -5.690 1.000 1 A CYS 87.190 1
ATOM 4406 C CB . CYS 283 283 ? A -11.474 -13.941 -7.970 1.000 1 A CYS 87.190 1
ATOM 4407 S SG . CYS 283 283 ? A -11.936 -14.039 -9.722 1.000 1 A CYS 87.190 1
ATOM 4408 H H . CYS 283 283 ? A -11.268 -11.252 -8.177 1.000 1 A CYS 87.190 1
ATOM 4409 H HA . CYS 283 283 ? A -13.190 -13.183 -6.948 1.000 1 A CYS 87.190 1
ATOM 4410 H HB2 . CYS 283 283 ? A -11.634 -14.914 -7.505 1.000 1 A CYS 87.190 1
ATOM 4411 H HB3 . CYS 283 283 ? A -10.400 -13.756 -7.939 1.000 1 A CYS 87.190 1
ATOM 4412 N N . LEU 284 284 ? A -12.270 -12.478 -4.728 1.000 1 A LEU 85.730 1
ATOM 4413 C CA . LEU 284 284 ? A -11.741 -12.366 -3.370 1.000 1 A LEU 85.730 1
ATOM 4414 C C . LEU 284 284 ? A -11.288 -13.722 -2.838 1.000 1 A LEU 85.730 1
ATOM 4415 O O . LEU 284 284 ? A -11.911 -14.737 -3.145 1.000 1 A LEU 85.730 1
ATOM 4416 C CB . LEU 284 284 ? A -12.800 -11.735 -2.454 1.000 1 A LEU 85.730 1
ATOM 4417 C CG . LEU 284 284 ? A -13.041 -10.248 -2.721 1.000 1 A LEU 85.730 1
ATOM 4418 C CD1 . LEU 284 284 ? A -14.109 -9.752 -1.741 1.000 1 A LEU 85.730 1
ATOM 4419 C CD2 . LEU 284 284 ? A -11.693 -9.531 -2.571 1.000 1 A LEU 85.730 1
ATOM 4420 H H . LEU 284 284 ? A -13.265 -12.597 -4.853 1.000 1 A LEU 85.730 1
ATOM 4421 H HA . LEU 284 284 ? A -10.844 -11.746 -3.389 1.000 1 A LEU 85.730 1
ATOM 4422 H HB2 . LEU 284 284 ? A -12.484 -11.855 -1.418 1.000 1 A LEU 85.730 1
ATOM 4423 H HB3 . LEU 284 284 ? A -13.744 -12.264 -2.585 1.000 1 A LEU 85.730 1
ATOM 4424 H HG . LEU 284 284 ? A -13.417 -10.111 -3.734 1.000 1 A LEU 85.730 1
ATOM 4425 H HD11 . LEU 284 284 ? A -13.660 -9.551 -0.768 1.000 1 A LEU 85.730 1
ATOM 4426 H HD12 . LEU 284 284 ? A -14.885 -10.507 -1.615 1.000 1 A LEU 85.730 1
ATOM 4427 H HD13 . LEU 284 284 ? A -14.601 -8.860 -2.130 1.000 1 A LEU 85.730 1
ATOM 4428 H HD21 . LEU 284 284 ? A -11.136 -9.974 -1.746 1.000 1 A LEU 85.730 1
ATOM 4429 H HD22 . LEU 284 284 ? A -11.101 -9.623 -3.482 1.000 1 A LEU 85.730 1
ATOM 4430 H HD23 . LEU 284 284 ? A -11.750 -8.474 -2.310 1.000 1 A LEU 85.730 1
ATOM 4431 N N . ARG 285 285 ? A -10.239 -13.738 -2.003 1.000 1 A ARG 83.110 1
ATOM 4432 C CA . ARG 285 285 ? A -9.709 -14.976 -1.404 1.000 1 A ARG 83.110 1
ATOM 4433 C C . ARG 285 285 ? A -10.838 -15.761 -0.712 1.000 1 A ARG 83.110 1
ATOM 4434 O O . ARG 285 285 ? A -11.445 -15.272 0.236 1.000 1 A ARG 83.110 1
ATOM 4435 C CB . ARG 285 285 ? A -8.563 -14.660 -0.416 1.000 1 A ARG 83.110 1
ATOM 4436 C CG . ARG 285 285 ? A -7.269 -14.138 -1.078 1.000 1 A ARG 83.110 1
ATOM 4437 C CD . ARG 285 285 ? A -6.140 -13.952 -0.040 1.000 1 A ARG 83.110 1
ATOM 4438 N NE . ARG 285 285 ? A -4.879 -13.432 -0.633 1.000 1 A ARG 83.110 1
ATOM 4439 C CZ . ARG 285 285 ? A -3.827 -12.934 0.017 1.000 1 A ARG 83.110 1
ATOM 4440 N NH1 . ARG 285 285 ? A -3.748 -12.909 1.315 1.000 1 A ARG 83.110 1
ATOM 4441 N NH2 . ARG 285 285 ? A -2.810 -12.413 -0.612 1.000 1 A ARG 83.110 1
ATOM 4442 H H . ARG 285 285 ? A -9.802 -12.857 -1.774 1.000 1 A ARG 83.110 1
ATOM 4443 H HA . ARG 285 285 ? A -9.315 -15.603 -2.203 1.000 1 A ARG 83.110 1
ATOM 4444 H HB2 . ARG 285 285 ? A -8.912 -13.929 0.314 1.000 1 A ARG 83.110 1
ATOM 4445 H HB3 . ARG 285 285 ? A -8.319 -15.576 0.121 1.000 1 A ARG 83.110 1
ATOM 4446 H HG2 . ARG 285 285 ? A -6.941 -14.851 -1.835 1.000 1 A ARG 83.110 1
ATOM 4447 H HG3 . ARG 285 285 ? A -7.471 -13.182 -1.561 1.000 1 A ARG 83.110 1
ATOM 4448 H HD2 . ARG 285 285 ? A -5.939 -14.912 0.435 1.000 1 A ARG 83.110 1
ATOM 4449 H HD3 . ARG 285 285 ? A -6.490 -13.254 0.721 1.000 1 A ARG 83.110 1
ATOM 4450 H HE . ARG 285 285 ? A -4.822 -13.408 -1.641 1.000 1 A ARG 83.110 1
ATOM 4451 H HH11 . ARG 285 285 ? A -2.953 -12.429 1.714 1.000 1 A ARG 83.110 1
ATOM 4452 H HH12 . ARG 285 285 ? A -4.517 -13.230 1.886 1.000 1 A ARG 83.110 1
ATOM 4453 H HH21 . ARG 285 285 ? A -2.779 -12.345 -1.619 1.000 1 A ARG 83.110 1
ATOM 4454 H HH22 . ARG 285 285 ? A -2.099 -11.902 -0.109 1.000 1 A ARG 83.110 1
ATOM 4455 N N . GLY 286 286 ? A -11.120 -16.975 -1.193 1.000 1 A GLY 77.950 1
ATOM 4456 C CA . GLY 286 286 ? A -12.168 -17.857 -0.655 1.000 1 A GLY 77.950 1
ATOM 4457 C C . GLY 286 286 ? A -13.606 -17.548 -1.100 1.000 1 A GLY 77.950 1
ATOM 4458 O O . GLY 286 286 ? A -14.540 -18.194 -0.623 1.000 1 A GLY 77.950 1
ATOM 4459 H H . GLY 286 286 ? A -10.613 -17.288 -2.009 1.000 1 A GLY 77.950 1
ATOM 4460 H HA2 . GLY 286 286 ? A -12.143 -17.812 0.434 1.000 1 A GLY 77.950 1
ATOM 4461 H HA3 . GLY 286 286 ? A -11.944 -18.880 -0.956 1.000 1 A GLY 77.950 1
ATOM 4462 N N . HIS 287 287 ? A -13.811 -16.599 -2.014 1.000 1 A HIS 81.430 1
ATOM 4463 C CA . HIS 287 287 ? A -15.123 -16.249 -2.556 1.000 1 A HIS 81.430 1
ATOM 4464 C C . HIS 287 287 ? A -15.195 -16.482 -4.067 1.000 1 A HIS 81.430 1
ATOM 4465 O O . HIS 287 287 ? A -14.194 -16.444 -4.776 1.000 1 A HIS 81.430 1
ATOM 4466 C CB . HIS 287 287 ? A -15.450 -14.794 -2.208 1.000 1 A HIS 81.430 1
ATOM 4467 C CG . HIS 287 287 ? A -15.651 -14.548 -0.734 1.000 1 A HIS 81.430 1
ATOM 4468 N ND1 . HIS 287 287 ? A -16.665 -15.072 0.036 1.000 1 A HIS 81.430 1
ATOM 4469 C CD2 . HIS 287 287 ? A -14.874 -13.780 0.094 1.000 1 A HIS 81.430 1
ATOM 4470 C CE1 . HIS 287 287 ? A -16.509 -14.623 1.292 1.000 1 A HIS 81.430 1
ATOM 4471 N NE2 . HIS 287 287 ? A -15.444 -13.817 1.371 1.000 1 A HIS 81.430 1
ATOM 4472 H H . HIS 287 287 ? A -13.013 -16.123 -2.410 1.000 1 A HIS 81.430 1
ATOM 4473 H HA . HIS 287 287 ? A -15.885 -16.881 -2.100 1.000 1 A HIS 81.430 1
ATOM 4474 H HB2 . HIS 287 287 ? A -16.361 -14.496 -2.726 1.000 1 A HIS 81.430 1
ATOM 4475 H HB3 . HIS 287 287 ? A -14.637 -14.171 -2.579 1.000 1 A HIS 81.430 1
ATOM 4476 H HD1 . HIS 287 287 ? A -17.328 -15.776 -0.254 1.000 1 A HIS 81.430 1
ATOM 4477 H HD2 . HIS 287 287 ? A -13.977 -13.246 -0.185 1.000 1 A HIS 81.430 1
ATOM 4478 H HE1 . HIS 287 287 ? A -17.129 -14.893 2.134 1.000 1 A HIS 81.430 1
ATOM 4479 N N . ALA 288 288 ? A -16.412 -16.688 -4.576 1.000 1 A ALA 81.880 1
ATOM 4480 C CA . ALA 288 288 ? A -16.650 -16.718 -6.013 1.000 1 A ALA 81.880 1
ATOM 4481 C C . ALA 288 288 ? A -16.334 -15.354 -6.647 1.000 1 A ALA 81.880 1
ATOM 4482 O O . ALA 288 288 ? A -16.624 -14.308 -6.058 1.000 1 A ALA 81.880 1
ATOM 4483 C CB . ALA 288 288 ? A -18.100 -17.137 -6.279 1.000 1 A ALA 81.880 1
ATOM 4484 H H . ALA 288 288 ? A -17.211 -16.685 -3.958 1.000 1 A ALA 81.880 1
ATOM 4485 H HA . ALA 288 288 ? A -15.986 -17.461 -6.456 1.000 1 A ALA 81.880 1
ATOM 4486 H HB1 . ALA 288 288 ? A -18.288 -18.121 -5.847 1.000 1 A ALA 81.880 1
ATOM 4487 H HB2 . ALA 288 288 ? A -18.273 -17.184 -7.354 1.000 1 A ALA 81.880 1
ATOM 4488 H HB3 . ALA 288 288 ? A -18.784 -16.408 -5.845 1.000 1 A ALA 81.880 1
ATOM 4489 N N . CYS 289 289 ? A -15.790 -15.381 -7.864 1.000 1 A CYS 85.020 1
ATOM 4490 C CA . CYS 289 289 ? A -15.586 -14.183 -8.665 1.000 1 A CYS 85.020 1
ATOM 4491 C C . CYS 289 289 ? A -16.917 -13.467 -8.916 1.000 1 A CYS 85.020 1
ATOM 4492 O O . CYS 289 289 ? A -17.923 -14.103 -9.239 1.000 1 A CYS 85.020 1
ATOM 4493 C CB . CYS 289 289 ? A -14.926 -14.560 -9.992 1.000 1 A CYS 85.020 1
ATOM 4494 S SG . CYS 289 289 ? A -13.370 -15.473 -9.852 1.000 1 A CYS 85.020 1
ATOM 4495 H H . CYS 289 289 ? A -15.535 -16.268 -8.274 1.000 1 A CYS 85.020 1
ATOM 4496 H HA . CYS 289 289 ? A -14.920 -13.514 -8.121 1.000 1 A CYS 85.020 1
ATOM 4497 H HB2 . CYS 289 289 ? A -14.741 -13.655 -10.572 1.000 1 A CYS 85.020 1
ATOM 4498 H HB3 . CYS 289 289 ? A -15.625 -15.175 -10.559 1.000 1 A CYS 85.020 1
ATOM 4499 N N . LYS 290 290 ? A -16.911 -12.142 -8.794 1.000 1 A LYS 83.970 1
ATOM 4500 C CA . LYS 290 290 ? A -18.044 -11.280 -9.133 1.000 1 A LYS 83.970 1
ATOM 4501 C C . LYS 290 290 ? A -17.631 -10.289 -10.204 1.000 1 A LYS 83.970 1
ATOM 4502 O O . LYS 290 290 ? A -16.555 -9.702 -10.117 1.000 1 A LYS 83.970 1
ATOM 4503 C CB . LYS 290 290 ? A -18.552 -10.541 -7.892 1.000 1 A LYS 83.970 1
ATOM 4504 C CG . LYS 290 290 ? A -19.147 -11.495 -6.850 1.000 1 A LYS 83.970 1
ATOM 4505 C CD . LYS 290 290 ? A -19.775 -10.668 -5.729 1.000 1 A LYS 83.970 1
ATOM 4506 C CE . LYS 290 290 ? A -20.437 -11.573 -4.692 1.000 1 A LYS 83.970 1
ATOM 4507 N NZ . LYS 290 290 ? A -21.164 -10.746 -3.702 1.000 1 A LYS 83.970 1
ATOM 4508 H H . LYS 290 290 ? A -16.052 -11.696 -8.506 1.000 1 A LYS 83.970 1
ATOM 4509 H HA . LYS 290 290 ? A -18.859 -11.878 -9.540 1.000 1 A LYS 83.970 1
ATOM 4510 H HB2 . LYS 290 290 ? A -19.321 -9.836 -8.208 1.000 1 A LYS 83.970 1
ATOM 4511 H HB3 . LYS 290 290 ? A -17.734 -9.975 -7.447 1.000 1 A LYS 83.970 1
ATOM 4512 H HG2 . LYS 290 290 ? A -18.366 -12.135 -6.439 1.000 1 A LYS 83.970 1
ATOM 4513 H HG3 . LYS 290 290 ? A -19.912 -12.114 -7.318 1.000 1 A LYS 83.970 1
ATOM 4514 H HD2 . LYS 290 290 ? A -20.523 -10.005 -6.163 1.000 1 A LYS 83.970 1
ATOM 4515 H HD3 . LYS 290 290 ? A -19.002 -10.063 -5.254 1.000 1 A LYS 83.970 1
ATOM 4516 H HE2 . LYS 290 290 ? A -21.126 -12.240 -5.210 1.000 1 A LYS 83.970 1
ATOM 4517 H HE3 . LYS 290 290 ? A -19.667 -12.178 -4.212 1.000 1 A LYS 83.970 1
ATOM 4518 H HZ1 . LYS 290 290 ? A -21.637 -11.319 -3.018 1.000 1 A LYS 83.970 1
ATOM 4519 H HZ2 . LYS 290 290 ? A -20.522 -10.121 -3.236 1.000 1 A LYS 83.970 1
ATOM 4520 H HZ3 . LYS 290 290 ? A -21.842 -10.171 -4.182 1.000 1 A LYS 83.970 1
ATOM 4521 N N . GLU 291 291 ? A -18.489 -10.091 -11.192 1.000 1 A GLU 83.190 1
ATOM 4522 C CA . GLU 291 291 ? A -18.399 -8.921 -12.058 1.000 1 A GLU 83.190 1
ATOM 4523 C C . GLU 291 291 ? A -18.645 -7.669 -11.212 1.000 1 A GLU 83.190 1
ATOM 4524 O O . GLU 291 291 ? A -19.595 -7.631 -10.433 1.000 1 A GLU 83.190 1
ATOM 4525 C CB . GLU 291 291 ? A -19.409 -9.070 -13.199 1.000 1 A GLU 83.190 1
ATOM 4526 C CG . GLU 291 291 ? A -19.210 -8.011 -14.288 1.000 1 A GLU 83.190 1
ATOM 4527 C CD . GLU 291 291 ? A -20.184 -8.219 -15.456 1.000 1 A GLU 83.190 1
ATOM 4528 O OE1 . GLU 291 291 ? A -20.422 -9.391 -15.828 1.000 1 A GLU 83.190 1
ATOM 4529 O OE2 . GLU 291 291 ? A -20.677 -7.200 -15.982 1.000 1 A GLU 83.190 1
ATOM 4530 H H . GLU 291 291 ? A -19.372 -10.581 -11.185 1.000 1 A GLU 83.190 1
ATOM 4531 H HA . GLU 291 291 ? A -17.402 -8.863 -12.494 1.000 1 A GLU 83.190 1
ATOM 4532 H HB2 . GLU 291 291 ? A -19.270 -10.057 -13.639 1.000 1 A GLU 83.190 1
ATOM 4533 H HB3 . GLU 291 291 ? A -20.423 -9.006 -12.803 1.000 1 A GLU 83.190 1
ATOM 4534 H HG2 . GLU 291 291 ? A -19.354 -7.021 -13.854 1.000 1 A GLU 83.190 1
ATOM 4535 H HG3 . GLU 291 291 ? A -18.187 -8.073 -14.657 1.000 1 A GLU 83.190 1
ATOM 4536 N N . TYR 292 292 ? A -17.758 -6.680 -11.314 1.000 1 A TYR 78.810 1
ATOM 4537 C CA . TYR 292 292 ? A -17.910 -5.394 -10.628 1.000 1 A TYR 78.810 1
ATOM 4538 C C . TYR 292 292 ? A -18.077 -4.233 -11.605 1.000 1 A TYR 78.810 1
ATOM 4539 O O . TYR 292 292 ? A -18.553 -3.174 -11.190 1.000 1 A TYR 78.810 1
ATOM 4540 C CB . TYR 292 292 ? A -16.744 -5.158 -9.660 1.000 1 A TYR 78.810 1
ATOM 4541 C CG . TYR 292 292 ? A -15.401 -4.897 -10.317 1.000 1 A TYR 78.810 1
ATOM 4542 C CD1 . TYR 292 292 ? A -14.503 -5.959 -10.522 1.000 1 A TYR 78.810 1
ATOM 4543 C CD2 . TYR 292 292 ? A -15.042 -3.590 -10.703 1.000 1 A TYR 78.810 1
ATOM 4544 C CE1 . TYR 292 292 ? A -13.230 -5.713 -11.071 1.000 1 A TYR 78.810 1
ATOM 4545 C CE2 . TYR 292 292 ? A -13.777 -3.341 -11.269 1.000 1 A TYR 78.810 1
ATOM 4546 C CZ . TYR 292 292 ? A -12.860 -4.401 -11.428 1.000 1 A TYR 78.810 1
ATOM 4547 O OH . TYR 292 292 ? A -11.637 -4.169 -11.973 1.000 1 A TYR 78.810 1
ATOM 4548 H H . TYR 292 292 ? A -16.986 -6.794 -11.955 1.000 1 A TYR 78.810 1
ATOM 4549 H HA . TYR 292 292 ? A -18.821 -5.414 -10.029 1.000 1 A TYR 78.810 1
ATOM 4550 H HB2 . TYR 292 292 ? A -16.991 -4.301 -9.033 1.000 1 A TYR 78.810 1
ATOM 4551 H HB3 . TYR 292 292 ? A -16.660 -6.019 -8.998 1.000 1 A TYR 78.810 1
ATOM 4552 H HD1 . TYR 292 292 ? A -14.796 -6.962 -10.248 1.000 1 A TYR 78.810 1
ATOM 4553 H HD2 . TYR 292 292 ? A -15.741 -2.779 -10.560 1.000 1 A TYR 78.810 1
ATOM 4554 H HE1 . TYR 292 292 ? A -12.524 -6.515 -11.227 1.000 1 A TYR 78.810 1
ATOM 4555 H HE2 . TYR 292 292 ? A -13.507 -2.340 -11.572 1.000 1 A TYR 78.810 1
ATOM 4556 H HH . TYR 292 292 ? A -11.507 -3.241 -12.179 1.000 1 A TYR 78.810 1
ATOM 4557 N N . ALA 293 293 ? A -17.703 -4.423 -12.878 1.000 1 A ALA 80.940 1
ATOM 4558 C CA . ALA 293 293 ? A -18.030 -3.501 -13.954 1.000 1 A ALA 80.940 1
ATOM 4559 C C . ALA 293 293 ? A -18.072 -4.160 -15.340 1.000 1 A ALA 80.940 1
ATOM 4560 O O . ALA 293 293 ? A -17.387 -5.148 -15.600 1.000 1 A ALA 80.940 1
ATOM 4561 C CB . ALA 293 293 ? A -17.047 -2.315 -13.938 1.000 1 A ALA 80.940 1
ATOM 4562 H H . ALA 293 293 ? A -17.315 -5.315 -13.148 1.000 1 A ALA 80.940 1
ATOM 4563 H HA . ALA 293 293 ? A -19.043 -3.152 -13.754 1.000 1 A ALA 80.940 1
ATOM 4564 H HB1 . ALA 293 293 ? A -17.051 -1.845 -12.954 1.000 1 A ALA 80.940 1
ATOM 4565 H HB2 . ALA 293 293 ? A -17.353 -1.575 -14.677 1.000 1 A ALA 80.940 1
ATOM 4566 H HB3 . ALA 293 293 ? A -16.035 -2.648 -14.168 1.000 1 A ALA 80.940 1
ATOM 4567 N N . SER 294 294 ? A -18.806 -3.527 -16.256 1.000 1 A SER 78.820 1
ATOM 4568 C CA . SER 294 294 ? A -18.766 -3.800 -17.699 1.000 1 A SER 78.820 1
ATOM 4569 C C . SER 294 294 ? A -18.727 -2.489 -18.485 1.000 1 A SER 78.820 1
ATOM 4570 O O . SER 294 294 ? A -19.343 -1.509 -18.054 1.000 1 A SER 78.820 1
ATOM 4571 C CB . SER 294 294 ? A -19.964 -4.642 -18.151 1.000 1 A SER 78.820 1
ATOM 4572 O OG . SER 294 294 ? A -21.159 -3.879 -18.082 1.000 1 A SER 78.820 1
ATOM 4573 H H . SER 294 294 ? A -19.338 -2.725 -15.948 1.000 1 A SER 78.820 1
ATOM 4574 H HA . SER 294 294 ? A -17.864 -4.372 -17.916 1.000 1 A SER 78.820 1
ATOM 4575 H HB2 . SER 294 294 ? A -19.808 -4.962 -19.181 1.000 1 A SER 78.820 1
ATOM 4576 H HB3 . SER 294 294 ? A -20.046 -5.529 -17.523 1.000 1 A SER 78.820 1
ATOM 4577 H HG . SER 294 294 ? A -20.923 -3.005 -17.764 1.000 1 A SER 78.820 1
ATOM 4578 N N . SER 295 295 ? A -18.057 -2.466 -19.638 1.000 1 A SER 79.380 1
ATOM 4579 C CA . SER 295 295 ? A -18.025 -1.320 -20.551 1.000 1 A SER 79.380 1
ATOM 4580 C C . SER 295 295 ? A -18.109 -1.759 -22.011 1.000 1 A SER 79.380 1
ATOM 4581 O O . SER 295 295 ? A -17.153 -2.288 -22.575 1.000 1 A SER 79.380 1
ATOM 4582 C CB . SER 295 295 ? A -16.758 -0.493 -20.329 1.000 1 A SER 79.380 1
ATOM 4583 O OG . SER 295 295 ? A -16.735 0.622 -21.202 1.000 1 A SER 79.380 1
ATOM 4584 H H . SER 295 295 ? A -17.576 -3.308 -19.919 1.000 1 A SER 79.380 1
ATOM 4585 H HA . SER 295 295 ? A -18.874 -0.670 -20.341 1.000 1 A SER 79.380 1
ATOM 4586 H HB2 . SER 295 295 ? A -16.733 -0.148 -19.295 1.000 1 A SER 79.380 1
ATOM 4587 H HB3 . SER 295 295 ? A -15.874 -1.104 -20.511 1.000 1 A SER 79.380 1
ATOM 4588 H HG . SER 295 295 ? A -15.895 1.072 -21.087 1.000 1 A SER 79.380 1
ATOM 4589 N N . ARG 296 296 ? A -19.236 -1.437 -22.652 1.000 1 A ARG 75.070 1
ATOM 4590 C CA . ARG 296 296 ? A -19.433 -1.606 -24.096 1.000 1 A ARG 75.070 1
ATOM 4591 C C . ARG 296 296 ? A -18.980 -0.366 -24.848 1.000 1 A ARG 75.070 1
ATOM 4592 O O . ARG 296 296 ? A -19.363 0.759 -24.510 1.000 1 A ARG 75.070 1
ATOM 4593 C CB . ARG 296 296 ? A -20.894 -1.941 -24.397 1.000 1 A ARG 75.070 1
ATOM 4594 C CG . ARG 296 296 ? A -21.181 -3.377 -23.961 1.000 1 A ARG 75.070 1
ATOM 4595 C CD . ARG 296 296 ? A -22.634 -3.740 -24.218 1.000 1 A ARG 75.070 1
ATOM 4596 N NE . ARG 296 296 ? A -22.876 -5.121 -23.788 1.000 1 A ARG 75.070 1
ATOM 4597 C CZ . ARG 296 296 ? A -24.057 -5.670 -23.594 1.000 1 A ARG 75.070 1
ATOM 4598 N NH1 . ARG 296 296 ? A -25.165 -5.038 -23.887 1.000 1 A ARG 75.070 1
ATOM 4599 N NH2 . ARG 296 296 ? A -24.137 -6.867 -23.093 1.000 1 A ARG 75.070 1
ATOM 4600 H H . ARG 296 296 ? A -19.960 -0.976 -22.118 1.000 1 A ARG 75.070 1
ATOM 4601 H HA . ARG 296 296 ? A -18.815 -2.437 -24.435 1.000 1 A ARG 75.070 1
ATOM 4602 H HB2 . ARG 296 296 ? A -21.553 -1.246 -23.876 1.000 1 A ARG 75.070 1
ATOM 4603 H HB3 . ARG 296 296 ? A -21.070 -1.859 -25.469 1.000 1 A ARG 75.070 1
ATOM 4604 H HG2 . ARG 296 296 ? A -20.961 -3.501 -22.901 1.000 1 A ARG 75.070 1
ATOM 4605 H HG3 . ARG 296 296 ? A -20.548 -4.045 -24.545 1.000 1 A ARG 75.070 1
ATOM 4606 H HD2 . ARG 296 296 ? A -23.266 -3.054 -23.653 1.000 1 A ARG 75.070 1
ATOM 4607 H HD3 . ARG 296 296 ? A -22.846 -3.639 -25.282 1.000 1 A ARG 75.070 1
ATOM 4608 H HE . ARG 296 296 ? A -22.049 -5.663 -23.583 1.000 1 A ARG 75.070 1
ATOM 4609 H HH11 . ARG 296 296 ? A -25.084 -4.090 -24.224 1.000 1 A ARG 75.070 1
ATOM 4610 H HH12 . ARG 296 296 ? A -26.063 -5.448 -23.674 1.000 1 A ARG 75.070 1
ATOM 4611 H HH21 . ARG 296 296 ? A -25.025 -7.288 -22.858 1.000 1 A ARG 75.070 1
ATOM 4612 H HH22 . ARG 296 296 ? A -23.272 -7.313 -22.824 1.000 1 A ARG 75.070 1
ATOM 4613 N N . THR 297 297 ? A -18.182 -0.549 -25.897 1.000 1 A THR 68.440 1
ATOM 4614 C CA . THR 297 297 ? A -17.642 0.591 -26.639 1.000 1 A THR 68.440 1
ATOM 4615 C C . THR 297 297 ? A -18.720 1.339 -27.419 1.000 1 A THR 68.440 1
ATOM 4616 O O . THR 297 297 ? A -19.437 0.779 -28.243 1.000 1 A THR 68.440 1
ATOM 4617 C CB . THR 297 297 ? A -16.438 0.237 -27.519 1.000 1 A THR 68.440 1
ATOM 4618 O OG1 . THR 297 297 ? A -16.683 -0.753 -28.482 1.000 1 A THR 68.440 1
ATOM 4619 C CG2 . THR 297 297 ? A -15.289 -0.253 -26.649 1.000 1 A THR 68.440 1
ATOM 4620 H H . THR 297 297 ? A -17.946 -1.487 -26.190 1.000 1 A THR 68.440 1
ATOM 4621 H HA . THR 297 297 ? A -17.267 1.289 -25.890 1.000 1 A THR 68.440 1
ATOM 4622 H HB . THR 297 297 ? A -16.111 1.144 -28.028 1.000 1 A THR 68.440 1
ATOM 4623 H HG1 . THR 297 297 ? A -15.883 -1.281 -28.524 1.000 1 A THR 68.440 1
ATOM 4624 H HG21 . THR 297 297 ? A -15.249 0.334 -25.732 1.000 1 A THR 68.440 1
ATOM 4625 H HG22 . THR 297 297 ? A -14.345 -0.129 -27.180 1.000 1 A THR 68.440 1
ATOM 4626 H HG23 . THR 297 297 ? A -15.435 -1.297 -26.374 1.000 1 A THR 68.440 1
ATOM 4627 N N . GLY 298 298 ? A -18.803 2.649 -27.166 1.000 1 A GLY 52.130 1
ATOM 4628 C CA . GLY 298 298 ? A -19.720 3.578 -27.833 1.000 1 A GLY 52.130 1
ATOM 4629 C C . GLY 298 298 ? A -20.600 4.381 -26.877 1.000 1 A GLY 52.130 1
ATOM 4630 O O . GLY 298 298 ? A -20.890 5.535 -27.172 1.000 1 A GLY 52.130 1
ATOM 4631 H H . GLY 298 298 ? A -18.225 3.017 -26.424 1.000 1 A GLY 52.130 1
ATOM 4632 H HA2 . GLY 298 298 ? A -19.145 4.279 -28.438 1.000 1 A GLY 52.130 1
ATOM 4633 H HA3 . GLY 298 298 ? A -20.389 3.026 -28.494 1.000 1 A GLY 52.130 1
ATOM 4634 N N . GLU 299 299 ? A -20.965 3.823 -25.719 1.000 1 A GLU 52.080 1
ATOM 4635 C CA . GLU 299 299 ? A -21.969 4.446 -24.837 1.000 1 A GLU 52.080 1
ATOM 4636 C C . GLU 299 299 ? A -21.411 4.973 -23.507 1.000 1 A GLU 52.080 1
ATOM 4637 O O . GLU 299 299 ? A -22.164 5.537 -22.722 1.000 1 A GLU 52.080 1
ATOM 4638 C CB . GLU 299 299 ? A -23.183 3.514 -24.668 1.000 1 A GLU 52.080 1
ATOM 4639 C CG . GLU 299 299 ? A -23.918 3.341 -26.011 1.000 1 A GLU 52.080 1
ATOM 4640 C CD . GLU 299 299 ? A -25.251 2.586 -25.900 1.000 1 A GLU 52.080 1
ATOM 4641 O OE1 . GLU 299 299 ? A -25.379 1.727 -24.999 1.000 1 A GLU 52.080 1
ATOM 4642 O OE2 . GLU 299 299 ? A -26.126 2.850 -26.758 1.000 1 A GLU 52.080 1
ATOM 4643 H H . GLU 299 299 ? A -20.735 2.854 -25.553 1.000 1 A GLU 52.080 1
ATOM 4644 H HA . GLU 299 299 ? A -22.359 5.341 -25.321 1.000 1 A GLU 52.080 1
ATOM 4645 H HB2 . GLU 299 299 ? A -23.876 3.954 -23.950 1.000 1 A GLU 52.080 1
ATOM 4646 H HB3 . GLU 299 299 ? A -22.850 2.546 -24.292 1.000 1 A GLU 52.080 1
ATOM 4647 H HG2 . GLU 299 299 ? A -23.271 2.804 -26.705 1.000 1 A GLU 52.080 1
ATOM 4648 H HG3 . GLU 299 299 ? A -24.106 4.329 -26.430 1.000 1 A GLU 52.080 1
ATOM 4649 N N . GLY 300 300 ? A -20.101 4.845 -23.240 1.000 1 A GLY 55.790 1
ATOM 4650 C CA . GLY 300 300 ? A -19.426 5.466 -22.081 1.000 1 A GLY 55.790 1
ATOM 4651 C C . GLY 300 300 ? A -20.072 5.168 -20.720 1.000 1 A GLY 55.790 1
ATOM 4652 O O . GLY 300 300 ? A -19.867 5.906 -19.758 1.000 1 A GLY 55.790 1
ATOM 4653 H H . GLY 300 300 ? A -19.540 4.341 -23.910 1.000 1 A GLY 55.790 1
ATOM 4654 H HA2 . GLY 300 300 ? A -19.414 6.548 -22.214 1.000 1 A GLY 55.790 1
ATOM 4655 H HA3 . GLY 300 300 ? A -18.398 5.107 -22.040 1.000 1 A GLY 55.790 1
ATOM 4656 N N . THR 301 301 ? A -20.899 4.126 -20.658 1.000 1 A THR 55.760 1
ATOM 4657 C CA . THR 301 301 ? A -21.739 3.816 -19.511 1.000 1 A THR 55.760 1
ATOM 4658 C C . THR 301 301 ? A -21.029 2.747 -18.705 1.000 1 A THR 55.760 1
ATOM 4659 O O . THR 301 301 ? A -21.051 1.569 -19.054 1.000 1 A THR 55.760 1
ATOM 4660 C CB . THR 301 301 ? A -23.144 3.362 -19.933 1.000 1 A THR 55.760 1
ATOM 4661 O OG1 . THR 301 301 ? A -23.716 4.231 -20.883 1.000 1 A THR 55.760 1
ATOM 4662 C CG2 . THR 301 301 ? A -24.103 3.394 -18.743 1.000 1 A THR 55.760 1
ATOM 4663 H H . THR 301 301 ? A -21.006 3.554 -21.484 1.000 1 A THR 55.760 1
ATOM 4664 H HA . THR 301 301 ? A -21.857 4.706 -18.893 1.000 1 A THR 55.760 1
ATOM 4665 H HB . THR 301 301 ? A -23.102 2.359 -20.357 1.000 1 A THR 55.760 1
ATOM 4666 H HG1 . THR 301 301 ? A -23.044 4.609 -21.453 1.000 1 A THR 55.760 1
ATOM 4667 H HG21 . THR 301 301 ? A -25.060 2.971 -19.048 1.000 1 A THR 55.760 1
ATOM 4668 H HG22 . THR 301 301 ? A -24.252 4.419 -18.402 1.000 1 A THR 55.760 1
ATOM 4669 H HG23 . THR 301 301 ? A -23.707 2.792 -17.925 1.000 1 A THR 55.760 1
ATOM 4670 N N . TYR 302 302 ? A -20.367 3.177 -17.638 1.000 1 A TYR 67.870 1
ATOM 4671 C CA . TYR 302 302 ? A -19.719 2.286 -16.691 1.000 1 A TYR 67.870 1
ATOM 4672 C C . TYR 302 302 ? A -20.715 1.939 -15.593 1.000 1 A TYR 67.870 1
ATOM 4673 O O . TYR 302 302 ? A -21.046 2.780 -14.757 1.000 1 A TYR 67.870 1
ATOM 4674 C CB . TYR 302 302 ? A -18.455 2.951 -16.141 1.000 1 A TYR 67.870 1
ATOM 4675 C CG . TYR 302 302 ? A -17.524 3.443 -17.228 1.000 1 A TYR 67.870 1
ATOM 4676 C CD1 . TYR 302 302 ? A -16.752 2.524 -17.960 1.000 1 A TYR 67.870 1
ATOM 4677 C CD2 . TYR 302 302 ? A -17.458 4.816 -17.530 1.000 1 A TYR 67.870 1
ATOM 4678 C CE1 . TYR 302 302 ? A -15.842 2.984 -18.931 1.000 1 A TYR 67.870 1
ATOM 4679 C CE2 . TYR 302 302 ? A -16.579 5.276 -18.526 1.000 1 A TYR 67.870 1
ATOM 4680 C CZ . TYR 302 302 ? A -15.753 4.360 -19.210 1.000 1 A TYR 67.870 1
ATOM 4681 O OH . TYR 302 302 ? A -14.894 4.812 -20.159 1.000 1 A TYR 67.870 1
ATOM 4682 H H . TYR 302 302 ? A -20.326 4.170 -17.459 1.000 1 A TYR 67.870 1
ATOM 4683 H HA . TYR 302 302 ? A -19.420 1.368 -17.198 1.000 1 A TYR 67.870 1
ATOM 4684 H HB2 . TYR 302 302 ? A -17.923 2.233 -15.517 1.000 1 A TYR 67.870 1
ATOM 4685 H HB3 . TYR 302 302 ? A -18.735 3.793 -15.508 1.000 1 A TYR 67.870 1
ATOM 4686 H HD1 . TYR 302 302 ? A -16.828 1.469 -17.743 1.000 1 A TYR 67.870 1
ATOM 4687 H HD2 . TYR 302 302 ? A -18.078 5.519 -16.995 1.000 1 A TYR 67.870 1
ATOM 4688 H HE1 . TYR 302 302 ? A -15.204 2.295 -19.463 1.000 1 A TYR 67.870 1
ATOM 4689 H HE2 . TYR 302 302 ? A -16.529 6.332 -18.750 1.000 1 A TYR 67.870 1
ATOM 4690 H HH . TYR 302 302 ? A -14.914 5.771 -20.192 1.000 1 A TYR 67.870 1
ATOM 4691 N N . TYR 303 303 ? A -21.197 0.701 -15.595 1.000 1 A TYR 60.440 1
ATOM 4692 C CA . TYR 303 303 ? A -21.859 0.158 -14.418 1.000 1 A TYR 60.440 1
ATOM 4693 C C . TYR 303 303 ? A -20.777 -0.243 -13.432 1.000 1 A TYR 60.440 1
ATOM 4694 O O . TYR 303 303 ? A -19.964 -1.099 -13.752 1.000 1 A TYR 60.440 1
ATOM 4695 C CB . TYR 303 303 ? A -22.744 -1.033 -14.792 1.000 1 A TYR 60.440 1
ATOM 4696 C CG . TYR 303 303 ? A -23.918 -0.626 -15.652 1.000 1 A TYR 60.440 1
ATOM 4697 C CD1 . TYR 303 303 ? A -25.076 -0.100 -15.049 1.000 1 A TYR 60.440 1
ATOM 4698 C CD2 . TYR 303 303 ? A -23.832 -0.729 -17.053 1.000 1 A TYR 60.440 1
ATOM 4699 C CE1 . TYR 303 303 ? A -26.157 0.319 -15.847 1.000 1 A TYR 60.440 1
ATOM 4700 C CE2 . TYR 303 303 ? A -24.910 -0.311 -17.855 1.000 1 A TYR 60.440 1
ATOM 4701 C CZ . TYR 303 303 ? A -26.073 0.209 -17.253 1.000 1 A TYR 60.440 1
ATOM 4702 O OH . TYR 303 303 ? A -27.114 0.608 -18.027 1.000 1 A TYR 60.440 1
ATOM 4703 H H . TYR 303 303 ? A -20.912 0.065 -16.326 1.000 1 A TYR 60.440 1
ATOM 4704 H HA . TYR 303 303 ? A -22.490 0.920 -13.960 1.000 1 A TYR 60.440 1
ATOM 4705 H HB2 . TYR 303 303 ? A -23.123 -1.492 -13.879 1.000 1 A TYR 60.440 1
ATOM 4706 H HB3 . TYR 303 303 ? A -22.150 -1.783 -15.315 1.000 1 A TYR 60.440 1
ATOM 4707 H HD1 . TYR 303 303 ? A -25.131 -0.020 -13.973 1.000 1 A TYR 60.440 1
ATOM 4708 H HD2 . TYR 303 303 ? A -22.940 -1.124 -17.516 1.000 1 A TYR 60.440 1
ATOM 4709 H HE1 . TYR 303 303 ? A -27.046 0.719 -15.383 1.000 1 A TYR 60.440 1
ATOM 4710 H HE2 . TYR 303 303 ? A -24.852 -0.382 -18.931 1.000 1 A TYR 60.440 1
ATOM 4711 H HH . TYR 303 303 ? A -27.830 0.967 -17.498 1.000 1 A TYR 60.440 1
ATOM 4712 N N . THR 304 304 ? A -20.759 0.371 -12.257 1.000 1 A THR 68.080 1
ATOM 4713 C CA . THR 304 304 ? A -19.994 -0.125 -11.117 1.000 1 A THR 68.080 1
ATOM 4714 C C . THR 304 304 ? A -20.990 -0.490 -10.027 1.000 1 A THR 68.080 1
ATOM 4715 O O . THR 304 304 ? A -21.729 0.367 -9.546 1.000 1 A THR 68.080 1
ATOM 4716 C CB . THR 304 304 ? A -18.915 0.873 -10.655 1.000 1 A THR 68.080 1
ATOM 4717 O OG1 . THR 304 304 ? A -19.420 2.164 -10.404 1.000 1 A THR 68.080 1
ATOM 4718 C CG2 . THR 304 304 ? A -17.826 1.031 -11.720 1.000 1 A THR 68.080 1
ATOM 4719 H H . THR 304 304 ? A -21.385 1.144 -12.082 1.000 1 A THR 68.080 1
ATOM 4720 H HA . THR 304 304 ? A -19.472 -1.038 -11.403 1.000 1 A THR 68.080 1
ATOM 4721 H HB . THR 304 304 ? A -18.454 0.494 -9.743 1.000 1 A THR 68.080 1
ATOM 4722 H HG1 . THR 304 304 ? A -18.732 2.621 -9.915 1.000 1 A THR 68.080 1
ATOM 4723 H HG21 . THR 304 304 ? A -18.271 1.206 -12.700 1.000 1 A THR 68.080 1
ATOM 4724 H HG22 . THR 304 304 ? A -17.183 1.879 -11.485 1.000 1 A THR 68.080 1
ATOM 4725 H HG23 . THR 304 304 ? A -17.223 0.124 -11.756 1.000 1 A THR 68.080 1
ATOM 4726 N N . GLU 305 305 ? A -21.043 -1.764 -9.620 1.000 1 A GLU 61.470 1
ATOM 4727 C CA . GLU 305 305 ? A -21.858 -2.160 -8.450 1.000 1 A GLU 61.470 1
ATOM 4728 C C . GLU 305 305 ? A -21.343 -1.510 -7.156 1.000 1 A GLU 61.470 1
ATOM 4729 O O . GLU 305 305 ? A -22.001 -1.525 -6.115 1.000 1 A GLU 61.470 1
ATOM 4730 C CB . GLU 305 305 ? A -21.872 -3.687 -8.259 1.000 1 A GLU 61.470 1
ATOM 4731 C CG . GLU 305 305 ? A -22.827 -4.428 -9.206 1.000 1 A GLU 61.470 1
ATOM 4732 C CD . GLU 305 305 ? A -23.221 -5.822 -8.673 1.000 1 A GLU 61.470 1
ATOM 4733 O OE1 . GLU 305 305 ? A -22.469 -6.403 -7.852 1.000 1 A GLU 61.470 1
ATOM 4734 O OE2 . GLU 305 305 ? A -24.327 -6.283 -9.040 1.000 1 A GLU 61.470 1
ATOM 4735 H H . GLU 305 305 ? A -20.460 -2.455 -10.070 1.000 1 A GLU 61.470 1
ATOM 4736 H HA . GLU 305 305 ? A -22.882 -1.814 -8.585 1.000 1 A GLU 61.470 1
ATOM 4737 H HB2 . GLU 305 305 ? A -22.206 -3.887 -7.241 1.000 1 A GLU 61.470 1
ATOM 4738 H HB3 . GLU 305 305 ? A -20.862 -4.084 -8.367 1.000 1 A GLU 61.470 1
ATOM 4739 H HG2 . GLU 305 305 ? A -22.356 -4.519 -10.185 1.000 1 A GLU 61.470 1
ATOM 4740 H HG3 . GLU 305 305 ? A -23.731 -3.830 -9.322 1.000 1 A GLU 61.470 1
ATOM 4741 N N . THR 306 306 ? A -20.133 -0.961 -7.208 1.000 1 A THR 69.490 1
ATOM 4742 C CA . THR 306 306 ? A -19.339 -0.641 -6.039 1.000 1 A THR 69.490 1
ATOM 4743 C C . THR 306 306 ? A -18.626 0.693 -6.205 1.000 1 A THR 69.490 1
ATOM 4744 O O . THR 306 306 ? A -17.956 0.937 -7.209 1.000 1 A THR 69.490 1
ATOM 4745 C CB . THR 306 306 ? A -18.329 -1.764 -5.806 1.000 1 A THR 69.490 1
ATOM 4746 O OG1 . THR 306 306 ? A -17.532 -1.951 -6.958 1.000 1 A THR 69.490 1
ATOM 4747 C CG2 . THR 306 306 ? A -19.017 -3.096 -5.487 1.000 1 A THR 69.490 1
ATOM 4748 H H . THR 306 306 ? A -19.652 -0.995 -8.095 1.000 1 A THR 69.490 1
ATOM 4749 H HA . THR 306 306 ? A -19.985 -0.578 -5.163 1.000 1 A THR 69.490 1
ATOM 4750 H HB . THR 306 306 ? A -17.710 -1.478 -4.956 1.000 1 A THR 69.490 1
ATOM 4751 H HG1 . THR 306 306 ? A -17.199 -1.097 -7.241 1.000 1 A THR 69.490 1
ATOM 4752 H HG21 . THR 306 306 ? A -19.753 -2.954 -4.696 1.000 1 A THR 69.490 1
ATOM 4753 H HG22 . THR 306 306 ? A -19.515 -3.487 -6.374 1.000 1 A THR 69.490 1
ATOM 4754 H HG23 . THR 306 306 ? A -18.288 -3.838 -5.159 1.000 1 A THR 69.490 1
ATOM 4755 N N . SER 307 307 ? A -18.701 1.534 -5.174 1.000 1 A SER 73.110 1
ATOM 4756 C CA . SER 307 307 ? A -18.089 2.869 -5.131 1.000 1 A SER 73.110 1
ATOM 4757 C C . SER 307 307 ? A -16.562 2.873 -5.233 1.000 1 A SER 73.110 1
ATOM 4758 O O . SER 307 307 ? A -15.989 3.925 -5.500 1.000 1 A SER 73.110 1
ATOM 4759 C CB . SER 307 307 ? A -18.504 3.558 -3.826 1.000 1 A SER 73.110 1
ATOM 4760 O OG . SER 307 307 ? A -18.245 2.718 -2.714 1.000 1 A SER 73.110 1
ATOM 4761 H H . SER 307 307 ? A -19.226 1.258 -4.356 1.000 1 A SER 73.110 1
ATOM 4762 H HA . SER 307 307 ? A -18.468 3.455 -5.969 1.000 1 A SER 73.110 1
ATOM 4763 H HB2 . SER 307 307 ? A -19.573 3.764 -3.866 1.000 1 A SER 73.110 1
ATOM 4764 H HB3 . SER 307 307 ? A -17.972 4.503 -3.714 1.000 1 A SER 73.110 1
ATOM 4765 H HG . SER 307 307 ? A -17.381 2.931 -2.355 1.000 1 A SER 73.110 1
ATOM 4766 N N . PHE 308 308 ? A -15.915 1.722 -5.022 1.000 1 A PHE 76.990 1
ATOM 4767 C CA . PHE 308 308 ? A -14.460 1.599 -5.007 1.000 1 A PHE 76.990 1
ATOM 4768 C C . PHE 308 308 ? A -13.832 1.562 -6.402 1.000 1 A PHE 76.990 1
ATOM 4769 O O . PHE 308 308 ? A -12.621 1.653 -6.484 1.000 1 A PHE 76.990 1
ATOM 4770 C CB . PHE 308 308 ? A -14.034 0.371 -4.176 1.000 1 A PHE 76.990 1
ATOM 4771 C CG . PHE 308 308 ? A -14.189 -0.980 -4.857 1.000 1 A PHE 76.990 1
ATOM 4772 C CD1 . PHE 308 308 ? A -15.245 -1.834 -4.509 1.000 1 A PHE 76.990 1
ATOM 4773 C CD2 . PHE 308 308 ? A -13.245 -1.413 -5.809 1.000 1 A PHE 76.990 1
ATOM 4774 C CE1 . PHE 308 308 ? A -15.399 -3.070 -5.163 1.000 1 A PHE 76.990 1
ATOM 4775 C CE2 . PHE 308 308 ? A -13.426 -2.629 -6.491 1.000 1 A PHE 76.990 1
ATOM 4776 C CZ . PHE 308 308 ? A -14.521 -3.448 -6.189 1.000 1 A PHE 76.990 1
ATOM 4777 H H . PHE 308 308 ? A -16.456 0.900 -4.795 1.000 1 A PHE 76.990 1
ATOM 4778 H HA . PHE 308 308 ? A -14.048 2.478 -4.510 1.000 1 A PHE 76.990 1
ATOM 4779 H HB2 . PHE 308 308 ? A -14.573 0.372 -3.229 1.000 1 A PHE 76.990 1
ATOM 4780 H HB3 . PHE 308 308 ? A -12.978 0.478 -3.929 1.000 1 A PHE 76.990 1
ATOM 4781 H HD1 . PHE 308 308 ? A -15.918 -1.557 -3.710 1.000 1 A PHE 76.990 1
ATOM 4782 H HD2 . PHE 308 308 ? A -12.386 -0.799 -6.036 1.000 1 A PHE 76.990 1
ATOM 4783 H HE1 . PHE 308 308 ? A -16.195 -3.740 -4.875 1.000 1 A PHE 76.990 1
ATOM 4784 H HE2 . PHE 308 308 ? A -12.736 -2.922 -7.268 1.000 1 A PHE 76.990 1
ATOM 4785 H HZ . PHE 308 308 ? A -14.675 -4.373 -6.725 1.000 1 A PHE 76.990 1
ATOM 4786 N N . ALA 309 309 ? A -14.582 1.388 -7.495 1.000 1 A ALA 82.020 1
ATOM 4787 C CA . ALA 309 309 ? A -14.003 1.268 -8.836 1.000 1 A ALA 82.020 1
ATOM 4788 C C . ALA 309 309 ? A -14.491 2.384 -9.765 1.000 1 A ALA 82.020 1
ATOM 4789 O O . ALA 309 309 ? A -15.677 2.712 -9.794 1.000 1 A ALA 82.020 1
ATOM 4790 C CB . ALA 309 309 ? A -14.295 -0.126 -9.402 1.000 1 A ALA 82.020 1
ATOM 4791 H H . ALA 309 309 ? A -15.587 1.365 -7.404 1.000 1 A ALA 82.020 1
ATOM 4792 H HA . ALA 309 309 ? A -12.918 1.356 -8.776 1.000 1 A ALA 82.020 1
ATOM 4793 H HB1 . ALA 309 309 ? A -15.371 -0.273 -9.491 1.000 1 A ALA 82.020 1
ATOM 4794 H HB2 . ALA 309 309 ? A -13.837 -0.223 -10.387 1.000 1 A ALA 82.020 1
ATOM 4795 H HB3 . ALA 309 309 ? A -13.880 -0.888 -8.742 1.000 1 A ALA 82.020 1
ATOM 4796 N N . ARG 310 310 ? A -13.583 2.936 -10.572 1.000 1 A ARG 78.860 1
ATOM 4797 C CA . ARG 310 310 ? A -13.880 3.837 -11.692 1.000 1 A ARG 78.860 1
ATOM 4798 C C . ARG 310 310 ? A -13.136 3.355 -12.925 1.000 1 A ARG 78.860 1
[truncated: 217,583 more chars]
