# Supplementary material for: Viro3D: a comprehensive database of virus protein structure predictions
Source: Mol Syst Biol. 2025 Sep 16;21(11):9. doi: 10.1038/s44320-025-00147-9 (PMC12583693; doi:10.1038/s44320-025-00147-9)
Supplement: Supplementary file 8 — Source data Fig. 1 [file 44320_2025_147_MOESM8_ESM.zip › Figure 1/1F/Nangarvirus RdRp ESMFold prediction EF-AVM87326.1.1.1_10228.cif]

data_EF-AVM87326111_10228
_entry.id EF-AVM87326.1.1.1_10228
_struct.entry_id EF-AVM87326.1.1.1_10228
_struct.pdbx_model_details
;Model was generated using ESMFold module of ESM-2 (v.1.0.3) with default settings and subjected to relaxation in the Amber force field with 2,000 iterations, tolerance of 2.39, and stiffness of 10.0. 

Note: .
;
_struct.pdbx_structure_determination_methodology computational
_struct.title 'ESMFold model for region from 1ab protein (AVM87326.1) from Nangarvirus 1 (MG600024.1)'
_audit_conform.dict_location https://raw.githubusercontent.com/ihmwg/ModelCIF/d18ba38/base/mmcif_ma-core.dic
_audit_conform.dict_name mmcif_ma.dic
_audit_conform.dict_version 1.4.6
#
loop_
_citation.id
_citation.title
_citation.journal_abbrev
_citation.journal_volume
_citation.page_first
_citation.page_last
_citation.year
_citation.pdbx_database_id_PubMed
_citation.pdbx_database_id_DOI
1
'Evolutionary-scale prediction of atomic-level protein structure with a language model'
Science 379 1123 1130 2023 36927031 10.1126/science.ade2574
#
#
loop_
_citation_author.citation_id
_citation_author.name
_citation_author.ordinal
1 'Lin, Z.' 1
1 'Akin, H.' 2
1 'Rao, R.' 3
1 'Hie, B.' 4
1 'Zhu, Z.' 5
1 'Lu W.' 6
1 'Smetanin, N.' 7
1 'Verkuil, R.' 8
1 'Kabeli, O.' 9
1 'Shmueli, Y.' 10
1 'Dos Santos Costa, A.' 11
1 'Fazel-Zarandi, M.' 12
1 'Sercu, T.' 13
1 'Candido, S.' 14
1 'Rives, A.' 15
#
#
loop_
_software.pdbx_ordinal
_software.name
_software.classification
_software.description
_software.version
_software.type
_software.location
_software.citation_id
1 ESMFold 'model building' 'Structure prediction' v.1.0.3 package
https://github.com/facebookresearch/esm 1
#
#
loop_
_ma_software_group.ordinal_id
_ma_software_group.group_id
_ma_software_group.software_id
_ma_software_group.parameter_group_id
1 1 1 .
#
#
loop_
_audit_author.name
_audit_author.pdbx_ordinal
'Litvin, Ulad' 1
'Lytras, Spyros' 2
'Grove, Joe' 3
'Hughes, Joseph' 4
#
#
loop_
_chem_comp.id
_chem_comp.type
_chem_comp.name
_chem_comp.formula
_chem_comp.formula_weight
_chem_comp.ma_provenance
ALA 'L-peptide linking' ALANINE 'C3 H7 N O2' 89.094 'CCD Core'
ARG 'L-peptide linking' ARGININE 'C6 H15 N4 O2 1' 175.212 'CCD Core'
ASN 'L-peptide linking' ASPARAGINE 'C4 H8 N2 O3' 132.119 'CCD Core'
ASP 'L-peptide linking' 'ASPARTIC ACID' 'C4 H7 N O4' 133.103 'CCD Core'
CYS 'L-peptide linking' CYSTEINE 'C3 H7 N O2 S' 121.154 'CCD Core'
GLN 'L-peptide linking' GLUTAMINE 'C5 H10 N2 O3' 146.146 'CCD Core'
GLU 'L-peptide linking' 'GLUTAMIC ACID' 'C5 H9 N O4' 147.130 'CCD Core'
GLY 'peptide linking' GLYCINE 'C2 H5 N O2' 75.067 'CCD Core'
HIS 'L-peptide linking' HISTIDINE 'C6 H10 N3 O2 1' 156.165 'CCD Core'
ILE 'L-peptide linking' ISOLEUCINE 'C6 H13 N O2' 131.175 'CCD Core'
LEU 'L-peptide linking' LEUCINE 'C6 H13 N O2' 131.175 'CCD Core'
LYS 'L-peptide linking' LYSINE 'C6 H15 N2 O2 1' 147.198 'CCD Core'
MET 'L-peptide linking' METHIONINE 'C5 H11 N O2 S' 149.208 'CCD Core'
PHE 'L-peptide linking' PHENYLALANINE 'C9 H11 N O2' 165.192 'CCD Core'
PRO 'L-peptide linking' PROLINE 'C5 H9 N O2' 115.132 'CCD Core'
SER 'L-peptide linking' SERINE 'C3 H7 N O3' 105.093 'CCD Core'
THR 'L-peptide linking' THREONINE 'C4 H9 N O3' 119.120 'CCD Core'
TRP 'L-peptide linking' TRYPTOPHAN 'C11 H12 N2 O2' 204.229 'CCD Core'
TYR 'L-peptide linking' TYROSINE 'C9 H11 N O3' 181.191 'CCD Core'
VAL 'L-peptide linking' VALINE 'C5 H11 N O2' 117.148 'CCD Core'
#
#
loop_
_entity.id
_entity.type
_entity.src_method
_entity.pdbx_description
_entity.formula_weight
_entity.pdbx_number_of_molecules
_entity.details
1 polymer nat
'region from 1ab protein (AVM87326.1) from Nangarvirus 1 (MG600024.1)' 26778.995
1 .
#
#
loop_
_entity_src_nat.entity_id
_entity_src_nat.pdbx_src_id
_entity_src_nat.pdbx_ncbi_taxonomy_id
_entity_src_nat.pdbx_organism_scientific
_entity_src_nat.common_name
_entity_src_nat.strain
1 1 2116441 'Nangarvirus 1' . .
#
#
loop_
_struct_ref.id
_struct_ref.entity_id
_struct_ref.db_name
_struct_ref.db_code
_struct_ref.pdbx_db_accession
_struct_ref.pdbx_align_begin
_struct_ref.pdbx_seq_one_letter_code
_struct_ref.details
1 1 NCBI 1359121028 AVM87326.1 1
;GESSGDSQTSYTNSLYSIRIQLALLLRLVMTTEEDVLGLHSCVRAFYIGGNEAAGQAALVGLRKHVRVMI
YSDDVLMFLMTKAAVKVVTPAKLSELLPGLTGIPQPVGKITAHKPSTGAPFLGRLLTLGVDHVELPQWQL
RTDRSRFKAHLTYHPRGGLDVLGEQVVGVLTSAFLESVYDPTWFNRTKDKVEKGLKELEVDYPPLPEFT
;
.
#
#
loop_
_struct_ref_seq.align_id
_struct_ref_seq.ref_id
_struct_ref_seq.seq_align_beg
_struct_ref_seq.seq_align_end
_struct_ref_seq.db_align_beg
_struct_ref_seq.db_align_end
1 1 1 209 1 209
#
#
loop_
_ma_target_ref_db_details.target_entity_id
_ma_target_ref_db_details.db_name
_ma_target_ref_db_details.db_name_other_details
_ma_target_ref_db_details.db_code
_ma_target_ref_db_details.db_accession
_ma_target_ref_db_details.seq_db_isoform
_ma_target_ref_db_details.seq_db_align_begin
_ma_target_ref_db_details.seq_db_align_end
_ma_target_ref_db_details.ncbi_taxonomy_id
_ma_target_ref_db_details.organism_scientific
_ma_target_ref_db_details.seq_db_sequence_version_date
_ma_target_ref_db_details.seq_db_sequence_checksum
1 NCBI . 1359121028 AVM87326.1 . 1 209 2116441 . 2018-11-08 .
#
#
loop_
_entity_poly.entity_id
_entity_poly.type
_entity_poly.nstd_linkage
_entity_poly.nstd_monomer
_entity_poly.pdbx_strand_id
_entity_poly.pdbx_seq_one_letter_code
_entity_poly.pdbx_seq_one_letter_code_can
1 polypeptide(L) no no A
;GESSGDSQTSYTNSLYSIRIQLALLLRLVMTTEEDVLGLHSCVRAFYIGGNEAAGQAALVGLRKHVRVMI
YSDDVLMFLMTKAAVKVVTPAKLSELLPGLTGIPQPVGKITAHKPSTGAPFLGRLLTLGVDHVELPQWQL
RTDRSRFKAHLTYHPRGGLDVLGEQVVGVLTSAFLESVYDPTWFNRTKDKVEKGLKELEVDYPPLPEFT
;

;GESSGDSQTSYTNSLYSIRIQLALLLRLVMTTEEDVLGLHSCVRAFYIGGNEAAGQAALVGLRKHVRVMI
YSDDVLMFLMTKAAVKVVTPAKLSELLPGLTGIPQPVGKITAHKPSTGAPFLGRLLTLGVDHVELPQWQL
RTDRSRFKAHLTYHPRGGLDVLGEQVVGVLTSAFLESVYDPTWFNRTKDKVEKGLKELEVDYPPLPEFT
;

#
#
loop_
_entity_poly_seq.entity_id
_entity_poly_seq.num
_entity_poly_seq.mon_id
_entity_poly_seq.hetero
1 1 GLY .
1 2 GLU .
1 3 SER .
1 4 SER .
1 5 GLY .
1 6 ASP .
1 7 SER .
1 8 GLN .
1 9 THR .
1 10 SER .
1 11 TYR .
1 12 THR .
1 13 ASN .
1 14 SER .
1 15 LEU .
1 16 TYR .
1 17 SER .
1 18 ILE .
1 19 ARG .
1 20 ILE .
1 21 GLN .
1 22 LEU .
1 23 ALA .
1 24 LEU .
1 25 LEU .
1 26 LEU .
1 27 ARG .
1 28 LEU .
1 29 VAL .
1 30 MET .
1 31 THR .
1 32 THR .
1 33 GLU .
1 34 GLU .
1 35 ASP .
1 36 VAL .
1 37 LEU .
1 38 GLY .
1 39 LEU .
1 40 HIS .
1 41 SER .
1 42 CYS .
1 43 VAL .
1 44 ARG .
1 45 ALA .
1 46 PHE .
1 47 TYR .
1 48 ILE .
1 49 GLY .
1 50 GLY .
1 51 ASN .
1 52 GLU .
1 53 ALA .
1 54 ALA .
1 55 GLY .
1 56 GLN .
1 57 ALA .
1 58 ALA .
1 59 LEU .
1 60 VAL .
1 61 GLY .
1 62 LEU .
1 63 ARG .
1 64 LYS .
1 65 HIS .
1 66 VAL .
1 67 ARG .
1 68 VAL .
1 69 MET .
1 70 ILE .
1 71 TYR .
1 72 SER .
1 73 ASP .
1 74 ASP .
1 75 VAL .
1 76 LEU .
1 77 MET .
1 78 PHE .
1 79 LEU .
1 80 MET .
1 81 THR .
1 82 LYS .
1 83 ALA .
1 84 ALA .
1 85 VAL .
1 86 LYS .
1 87 VAL .
1 88 VAL .
1 89 THR .
1 90 PRO .
1 91 ALA .
1 92 LYS .
1 93 LEU .
1 94 SER .
1 95 GLU .
1 96 LEU .
1 97 LEU .
1 98 PRO .
1 99 GLY .
1 100 LEU .
1 101 THR .
1 102 GLY .
1 103 ILE .
1 104 PRO .
1 105 GLN .
1 106 PRO .
1 107 VAL .
1 108 GLY .
1 109 LYS .
1 110 ILE .
1 111 THR .
1 112 ALA .
1 113 HIS .
1 114 LYS .
1 115 PRO .
1 116 SER .
1 117 THR .
1 118 GLY .
1 119 ALA .
1 120 PRO .
1 121 PHE .
1 122 LEU .
1 123 GLY .
1 124 ARG .
1 125 LEU .
1 126 LEU .
1 127 THR .
1 128 LEU .
1 129 GLY .
1 130 VAL .
1 131 ASP .
1 132 HIS .
1 133 VAL .
1 134 GLU .
1 135 LEU .
1 136 PRO .
1 137 GLN .
1 138 TRP .
1 139 GLN .
1 140 LEU .
1 141 ARG .
1 142 THR .
1 143 ASP .
1 144 ARG .
1 145 SER .
1 146 ARG .
1 147 PHE .
1 148 LYS .
1 149 ALA .
1 150 HIS .
1 151 LEU .
1 152 THR .
1 153 TYR .
1 154 HIS .
1 155 PRO .
1 156 ARG .
1 157 GLY .
1 158 GLY .
1 159 LEU .
1 160 ASP .
1 161 VAL .
1 162 LEU .
1 163 GLY .
1 164 GLU .
1 165 GLN .
1 166 VAL .
1 167 VAL .
1 168 GLY .
1 169 VAL .
1 170 LEU .
1 171 THR .
1 172 SER .
1 173 ALA .
1 174 PHE .
1 175 LEU .
1 176 GLU .
1 177 SER .
1 178 VAL .
1 179 TYR .
1 180 ASP .
1 181 PRO .
1 182 THR .
1 183 TRP .
1 184 PHE .
1 185 ASN .
1 186 ARG .
1 187 THR .
1 188 LYS .
1 189 ASP .
1 190 LYS .
1 191 VAL .
1 192 GLU .
1 193 LYS .
1 194 GLY .
1 195 LEU .
1 196 LYS .
1 197 GLU .
1 198 LEU .
1 199 GLU .
1 200 VAL .
1 201 ASP .
1 202 TYR .
1 203 PRO .
1 204 PRO .
1 205 LEU .
1 206 PRO .
1 207 GLU .
1 208 PHE .
1 209 THR .
#
#
loop_
_struct_asym.id
_struct_asym.entity_id
_struct_asym.details
A 1 .
#
#
loop_
_pdbx_poly_seq_scheme.asym_id
_pdbx_poly_seq_scheme.entity_id
_pdbx_poly_seq_scheme.seq_id
_pdbx_poly_seq_scheme.mon_id
_pdbx_poly_seq_scheme.pdb_seq_num
_pdbx_poly_seq_scheme.auth_seq_num
_pdbx_poly_seq_scheme.pdb_mon_id
_pdbx_poly_seq_scheme.auth_mon_id
_pdbx_poly_seq_scheme.pdb_strand_id
_pdbx_poly_seq_scheme.pdb_ins_code
A 1 1 GLY 1 1 GLY GLY A .
A 1 2 GLU 2 2 GLU GLU A .
A 1 3 SER 3 3 SER SER A .
A 1 4 SER 4 4 SER SER A .
A 1 5 GLY 5 5 GLY GLY A .
A 1 6 ASP 6 6 ASP ASP A .
A 1 7 SER 7 7 SER SER A .
A 1 8 GLN 8 8 GLN GLN A .
A 1 9 THR 9 9 THR THR A .
A 1 10 SER 10 10 SER SER A .
A 1 11 TYR 11 11 TYR TYR A .
A 1 12 THR 12 12 THR THR A .
A 1 13 ASN 13 13 ASN ASN A .
A 1 14 SER 14 14 SER SER A .
A 1 15 LEU 15 15 LEU LEU A .
A 1 16 TYR 16 16 TYR TYR A .
A 1 17 SER 17 17 SER SER A .
A 1 18 ILE 18 18 ILE ILE A .
A 1 19 ARG 19 19 ARG ARG A .
A 1 20 ILE 20 20 ILE ILE A .
A 1 21 GLN 21 21 GLN GLN A .
A 1 22 LEU 22 22 LEU LEU A .
A 1 23 ALA 23 23 ALA ALA A .
A 1 24 LEU 24 24 LEU LEU A .
A 1 25 LEU 25 25 LEU LEU A .
A 1 26 LEU 26 26 LEU LEU A .
A 1 27 ARG 27 27 ARG ARG A .
A 1 28 LEU 28 28 LEU LEU A .
A 1 29 VAL 29 29 VAL VAL A .
A 1 30 MET 30 30 MET MET A .
A 1 31 THR 31 31 THR THR A .
A 1 32 THR 32 32 THR THR A .
A 1 33 GLU 33 33 GLU GLU A .
A 1 34 GLU 34 34 GLU GLU A .
A 1 35 ASP 35 35 ASP ASP A .
A 1 36 VAL 36 36 VAL VAL A .
A 1 37 LEU 37 37 LEU LEU A .
A 1 38 GLY 38 38 GLY GLY A .
A 1 39 LEU 39 39 LEU LEU A .
A 1 40 HIS 40 40 HIS HIS A .
A 1 41 SER 41 41 SER SER A .
A 1 42 CYS 42 42 CYS CYS A .
A 1 43 VAL 43 43 VAL VAL A .
A 1 44 ARG 44 44 ARG ARG A .
A 1 45 ALA 45 45 ALA ALA A .
A 1 46 PHE 46 46 PHE PHE A .
A 1 47 TYR 47 47 TYR TYR A .
A 1 48 ILE 48 48 ILE ILE A .
A 1 49 GLY 49 49 GLY GLY A .
A 1 50 GLY 50 50 GLY GLY A .
A 1 51 ASN 51 51 ASN ASN A .
A 1 52 GLU 52 52 GLU GLU A .
A 1 53 ALA 53 53 ALA ALA A .
A 1 54 ALA 54 54 ALA ALA A .
A 1 55 GLY 55 55 GLY GLY A .
A 1 56 GLN 56 56 GLN GLN A .
A 1 57 ALA 57 57 ALA ALA A .
A 1 58 ALA 58 58 ALA ALA A .
A 1 59 LEU 59 59 LEU LEU A .
A 1 60 VAL 60 60 VAL VAL A .
A 1 61 GLY 61 61 GLY GLY A .
A 1 62 LEU 62 62 LEU LEU A .
A 1 63 ARG 63 63 ARG ARG A .
A 1 64 LYS 64 64 LYS LYS A .
A 1 65 HIS 65 65 HIS HIS A .
A 1 66 VAL 66 66 VAL VAL A .
A 1 67 ARG 67 67 ARG ARG A .
A 1 68 VAL 68 68 VAL VAL A .
A 1 69 MET 69 69 MET MET A .
A 1 70 ILE 70 70 ILE ILE A .
A 1 71 TYR 71 71 TYR TYR A .
A 1 72 SER 72 72 SER SER A .
A 1 73 ASP 73 73 ASP ASP A .
A 1 74 ASP 74 74 ASP ASP A .
A 1 75 VAL 75 75 VAL VAL A .
A 1 76 LEU 76 76 LEU LEU A .
A 1 77 MET 77 77 MET MET A .
A 1 78 PHE 78 78 PHE PHE A .
A 1 79 LEU 79 79 LEU LEU A .
A 1 80 MET 80 80 MET MET A .
A 1 81 THR 81 81 THR THR A .
A 1 82 LYS 82 82 LYS LYS A .
A 1 83 ALA 83 83 ALA ALA A .
A 1 84 ALA 84 84 ALA ALA A .
A 1 85 VAL 85 85 VAL VAL A .
A 1 86 LYS 86 86 LYS LYS A .
A 1 87 VAL 87 87 VAL VAL A .
A 1 88 VAL 88 88 VAL VAL A .
A 1 89 THR 89 89 THR THR A .
A 1 90 PRO 90 90 PRO PRO A .
A 1 91 ALA 91 91 ALA ALA A .
A 1 92 LYS 92 92 LYS LYS A .
A 1 93 LEU 93 93 LEU LEU A .
A 1 94 SER 94 94 SER SER A .
A 1 95 GLU 95 95 GLU GLU A .
A 1 96 LEU 96 96 LEU LEU A .
A 1 97 LEU 97 97 LEU LEU A .
A 1 98 PRO 98 98 PRO PRO A .
A 1 99 GLY 99 99 GLY GLY A .
A 1 100 LEU 100 100 LEU LEU A .
A 1 101 THR 101 101 THR THR A .
A 1 102 GLY 102 102 GLY GLY A .
A 1 103 ILE 103 103 ILE ILE A .
A 1 104 PRO 104 104 PRO PRO A .
A 1 105 GLN 105 105 GLN GLN A .
A 1 106 PRO 106 106 PRO PRO A .
A 1 107 VAL 107 107 VAL VAL A .
A 1 108 GLY 108 108 GLY GLY A .
A 1 109 LYS 109 109 LYS LYS A .
A 1 110 ILE 110 110 ILE ILE A .
A 1 111 THR 111 111 THR THR A .
A 1 112 ALA 112 112 ALA ALA A .
A 1 113 HIS 113 113 HIS HIS A .
A 1 114 LYS 114 114 LYS LYS A .
A 1 115 PRO 115 115 PRO PRO A .
A 1 116 SER 116 116 SER SER A .
A 1 117 THR 117 117 THR THR A .
A 1 118 GLY 118 118 GLY GLY A .
A 1 119 ALA 119 119 ALA ALA A .
A 1 120 PRO 120 120 PRO PRO A .
A 1 121 PHE 121 121 PHE PHE A .
A 1 122 LEU 122 122 LEU LEU A .
A 1 123 GLY 123 123 GLY GLY A .
A 1 124 ARG 124 124 ARG ARG A .
A 1 125 LEU 125 125 LEU LEU A .
A 1 126 LEU 126 126 LEU LEU A .
A 1 127 THR 127 127 THR THR A .
A 1 128 LEU 128 128 LEU LEU A .
A 1 129 GLY 129 129 GLY GLY A .
A 1 130 VAL 130 130 VAL VAL A .
A 1 131 ASP 131 131 ASP ASP A .
A 1 132 HIS 132 132 HIS HIS A .
A 1 133 VAL 133 133 VAL VAL A .
A 1 134 GLU 134 134 GLU GLU A .
A 1 135 LEU 135 135 LEU LEU A .
A 1 136 PRO 136 136 PRO PRO A .
A 1 137 GLN 137 137 GLN GLN A .
A 1 138 TRP 138 138 TRP TRP A .
A 1 139 GLN 139 139 GLN GLN A .
A 1 140 LEU 140 140 LEU LEU A .
A 1 141 ARG 141 141 ARG ARG A .
A 1 142 THR 142 142 THR THR A .
A 1 143 ASP 143 143 ASP ASP A .
A 1 144 ARG 144 144 ARG ARG A .
A 1 145 SER 145 145 SER SER A .
A 1 146 ARG 146 146 ARG ARG A .
A 1 147 PHE 147 147 PHE PHE A .
A 1 148 LYS 148 148 LYS LYS A .
A 1 149 ALA 149 149 ALA ALA A .
A 1 150 HIS 150 150 HIS HIS A .
A 1 151 LEU 151 151 LEU LEU A .
A 1 152 THR 152 152 THR THR A .
A 1 153 TYR 153 153 TYR TYR A .
A 1 154 HIS 154 154 HIS HIS A .
A 1 155 PRO 155 155 PRO PRO A .
A 1 156 ARG 156 156 ARG ARG A .
A 1 157 GLY 157 157 GLY GLY A .
A 1 158 GLY 158 158 GLY GLY A .
A 1 159 LEU 159 159 LEU LEU A .
A 1 160 ASP 160 160 ASP ASP A .
A 1 161 VAL 161 161 VAL VAL A .
A 1 162 LEU 162 162 LEU LEU A .
A 1 163 GLY 163 163 GLY GLY A .
A 1 164 GLU 164 164 GLU GLU A .
A 1 165 GLN 165 165 GLN GLN A .
A 1 166 VAL 166 166 VAL VAL A .
A 1 167 VAL 167 167 VAL VAL A .
A 1 168 GLY 168 168 GLY GLY A .
A 1 169 VAL 169 169 VAL VAL A .
A 1 170 LEU 170 170 LEU LEU A .
A 1 171 THR 171 171 THR THR A .
A 1 172 SER 172 172 SER SER A .
A 1 173 ALA 173 173 ALA ALA A .
A 1 174 PHE 174 174 PHE PHE A .
A 1 175 LEU 175 175 LEU LEU A .
A 1 176 GLU 176 176 GLU GLU A .
A 1 177 SER 177 177 SER SER A .
A 1 178 VAL 178 178 VAL VAL A .
A 1 179 TYR 179 179 TYR TYR A .
A 1 180 ASP 180 180 ASP ASP A .
A 1 181 PRO 181 181 PRO PRO A .
A 1 182 THR 182 182 THR THR A .
A 1 183 TRP 183 183 TRP TRP A .
A 1 184 PHE 184 184 PHE PHE A .
A 1 185 ASN 185 185 ASN ASN A .
A 1 186 ARG 186 186 ARG ARG A .
A 1 187 THR 187 187 THR THR A .
A 1 188 LYS 188 188 LYS LYS A .
A 1 189 ASP 189 189 ASP ASP A .
A 1 190 LYS 190 190 LYS LYS A .
A 1 191 VAL 191 191 VAL VAL A .
A 1 192 GLU 192 192 GLU GLU A .
A 1 193 LYS 193 193 LYS LYS A .
A 1 194 GLY 194 194 GLY GLY A .
A 1 195 LEU 195 195 LEU LEU A .
A 1 196 LYS 196 196 LYS LYS A .
A 1 197 GLU 197 197 GLU GLU A .
A 1 198 LEU 198 198 LEU LEU A .
A 1 199 GLU 199 199 GLU GLU A .
A 1 200 VAL 200 200 VAL VAL A .
A 1 201 ASP 201 201 ASP ASP A .
A 1 202 TYR 202 202 TYR TYR A .
A 1 203 PRO 203 203 PRO PRO A .
A 1 204 PRO 204 204 PRO PRO A .
A 1 205 LEU 205 205 LEU LEU A .
A 1 206 PRO 206 206 PRO PRO A .
A 1 207 GLU 207 207 GLU GLU A .
A 1 208 PHE 208 208 PHE PHE A .
A 1 209 THR 209 209 THR THR A .
#
#
loop_
_ma_data.id
_ma_data.name
_ma_data.content_type
_ma_data.content_type_other_details
1 'region from 1ab protein (AVM87326.1) from Nangarvirus 1 (MG600024.1)' target
.
2 'Direct from sequence model' 'model coordinates' .
#
#
loop_
_ma_data_group.ordinal_id
_ma_data_group.group_id
_ma_data_group.data_id
1 1 1
2 2 2
#
#
loop_
_ma_target_entity.entity_id
_ma_target_entity.data_id
_ma_target_entity.origin
1 1 'reference database'
#
#
loop_
_ma_target_entity_instance.asym_id
_ma_target_entity_instance.entity_id
_ma_target_entity_instance.details
A 1 .
#
#
loop_
_ma_protocol_step.ordinal_id
_ma_protocol_step.protocol_id
_ma_protocol_step.step_id
_ma_protocol_step.method_type
_ma_protocol_step.step_name
_ma_protocol_step.details
_ma_protocol_step.software_group_id
_ma_protocol_step.input_data_group_id
_ma_protocol_step.output_data_group_id
1 1 1 modeling .
'Model was generated using ESMFold module of ESM-2 (v.1.0.3) with default settings and subjected to relaxation in the Amber force field with 2,000 iterations, tolerance of 2.39, and stiffness of 10.0. '
1 1 2
#
#
loop_
_ma_model_list.ordinal_id
_ma_model_list.model_id
_ma_model_list.model_group_id
_ma_model_list.model_name
_ma_model_list.model_group_name
_ma_model_list.data_id
_ma_model_list.model_type
_ma_model_list.model_type_other_details
1 1 1 'Direct from sequence model' . 2 'Ab initio model' .
#
#
loop_
_atom_site.group_PDB
_atom_site.id
_atom_site.type_symbol
_atom_site.label_atom_id
_atom_site.label_alt_id
_atom_site.label_comp_id
_atom_site.label_seq_id
_atom_site.auth_seq_id
_atom_site.pdbx_PDB_ins_code
_atom_site.label_asym_id
_atom_site.Cartn_x
_atom_site.Cartn_y
_atom_site.Cartn_z
_atom_site.occupancy
_atom_site.label_entity_id
_atom_site.auth_asym_id
_atom_site.auth_comp_id
_atom_site.B_iso_or_equiv
_atom_site.pdbx_PDB_model_num
ATOM 1 N N . GLY 1 1 ? A 3.638 -21.530 9.040 1.000 1 A GLY 65.660 1
ATOM 2 C CA . GLY 1 1 ? A 3.797 -20.205 9.655 1.000 1 A GLY 65.660 1
ATOM 3 C C . GLY 1 1 ? A 5.265 -19.889 9.643 1.000 1 A GLY 65.660 1
ATOM 4 O O . GLY 1 1 ? A 6.028 -20.682 10.174 1.000 1 A GLY 65.660 1
ATOM 5 H H . GLY 1 1 ? A 4.219 -22.189 9.539 1.000 1 A GLY 65.660 1
ATOM 6 H H2 . GLY 1 1 ? A 3.951 -21.498 8.080 1.000 1 A GLY 65.660 1
ATOM 7 H HA2 . GLY 1 1 ? A 3.456 -20.222 10.690 1.000 1 A GLY 65.660 1
ATOM 8 H HA3 . GLY 1 1 ? A 3.253 -19.448 9.090 1.000 1 A GLY 65.660 1
ATOM 9 H H3 . GLY 1 1 ? A 2.673 -21.825 9.076 1.000 1 A GLY 65.660 1
ATOM 10 N N . GLU 2 2 ? A 5.649 -18.820 8.961 1.000 1 A GLU 80.270 1
ATOM 11 C CA . GLU 2 2 ? A 7.028 -18.327 8.928 1.000 1 A GLU 80.270 1
ATOM 12 C C . GLU 2 2 ? A 7.282 -17.423 10.146 1.000 1 A GLU 80.270 1
ATOM 13 O O . GLU 2 2 ? A 6.338 -16.849 10.694 1.000 1 A GLU 80.270 1
ATOM 14 C CB . GLU 2 2 ? A 7.254 -17.569 7.615 1.000 1 A GLU 80.270 1
ATOM 15 C CG . GLU 2 2 ? A 7.076 -18.441 6.362 1.000 1 A GLU 80.270 1
ATOM 16 C CD . GLU 2 2 ? A 7.261 -17.658 5.052 1.000 1 A GLU 80.270 1
ATOM 17 O OE1 . GLU 2 2 ? A 7.071 -16.422 5.065 1.000 1 A GLU 80.270 1
ATOM 18 O OE2 . GLU 2 2 ? A 7.536 -18.324 4.032 1.000 1 A GLU 80.270 1
ATOM 19 H H . GLU 2 2 ? A 4.966 -18.188 8.568 1.000 1 A GLU 80.270 1
ATOM 20 H HA . GLU 2 2 ? A 7.729 -19.160 8.967 1.000 1 A GLU 80.270 1
ATOM 21 H HB2 . GLU 2 2 ? A 6.551 -16.737 7.584 1.000 1 A GLU 80.270 1
ATOM 22 H HB3 . GLU 2 2 ? A 8.277 -17.193 7.615 1.000 1 A GLU 80.270 1
ATOM 23 H HG2 . GLU 2 2 ? A 6.075 -18.873 6.364 1.000 1 A GLU 80.270 1
ATOM 24 H HG3 . GLU 2 2 ? A 7.791 -19.262 6.409 1.000 1 A GLU 80.270 1
ATOM 25 N N . SER 3 3 ? A 8.535 -17.309 10.597 1.000 1 A SER 80.370 1
ATOM 26 C CA . SER 3 3 ? A 8.861 -16.476 11.761 1.000 1 A SER 80.370 1
ATOM 27 C C . SER 3 3 ? A 8.768 -14.993 11.410 1.000 1 A SER 80.370 1
ATOM 28 O O . SER 3 3 ? A 9.390 -14.533 10.446 1.000 1 A SER 80.370 1
ATOM 29 C CB . SER 3 3 ? A 10.256 -16.793 12.303 1.000 1 A SER 80.370 1
ATOM 30 O OG . SER 3 3 ? A 10.442 -16.095 13.518 1.000 1 A SER 80.370 1
ATOM 31 H H . SER 3 3 ? A 9.290 -17.722 10.069 1.000 1 A SER 80.370 1
ATOM 32 H HA . SER 3 3 ? A 8.144 -16.692 12.553 1.000 1 A SER 80.370 1
ATOM 33 H HB2 . SER 3 3 ? A 11.010 -16.485 11.579 1.000 1 A SER 80.370 1
ATOM 34 H HB3 . SER 3 3 ? A 10.347 -17.864 12.483 1.000 1 A SER 80.370 1
ATOM 35 H HG . SER 3 3 ? A 11.380 -16.056 13.715 1.000 1 A SER 80.370 1
ATOM 36 N N . SER 4 4 ? A 8.025 -14.227 12.209 1.000 1 A SER 76.840 1
ATOM 37 C CA . SER 4 4 ? A 8.002 -12.769 12.114 1.000 1 A SER 76.840 1
ATOM 38 C C . SER 4 4 ? A 9.386 -12.210 12.454 1.000 1 A SER 76.840 1
ATOM 39 O O . SER 4 4 ? A 9.791 -12.236 13.615 1.000 1 A SER 76.840 1
ATOM 40 C CB . SER 4 4 ? A 6.938 -12.191 13.056 1.000 1 A SER 76.840 1
ATOM 41 O OG . SER 4 4 ? A 7.147 -12.643 14.380 1.000 1 A SER 76.840 1
ATOM 42 H H . SER 4 4 ? A 7.570 -14.649 13.006 1.000 1 A SER 76.840 1
ATOM 43 H HA . SER 4 4 ? A 7.744 -12.482 11.094 1.000 1 A SER 76.840 1
ATOM 44 H HB2 . SER 4 4 ? A 5.949 -12.508 12.724 1.000 1 A SER 76.840 1
ATOM 45 H HB3 . SER 4 4 ? A 6.984 -11.103 13.031 1.000 1 A SER 76.840 1
ATOM 46 H HG . SER 4 4 ? A 8.080 -12.520 14.572 1.000 1 A SER 76.840 1
ATOM 47 N N . GLY 5 5 ? A 10.101 -11.706 11.447 1.000 1 A GLY 79.060 1
ATOM 48 C CA . GLY 5 5 ? A 11.423 -11.092 11.605 1.000 1 A GLY 79.060 1
ATOM 49 C C . GLY 5 5 ? A 12.534 -11.721 10.762 1.000 1 A GLY 79.060 1
ATOM 50 O O . GLY 5 5 ? A 13.577 -11.095 10.605 1.000 1 A GLY 79.060 1
ATOM 51 H H . GLY 5 5 ? A 9.731 -11.792 10.511 1.000 1 A GLY 79.060 1
ATOM 52 H HA2 . GLY 5 5 ? A 11.356 -10.039 11.331 1.000 1 A GLY 79.060 1
ATOM 53 H HA3 . GLY 5 5 ? A 11.741 -11.145 12.646 1.000 1 A GLY 79.060 1
ATOM 54 N N . ASP 6 6 ? A 12.327 -12.901 10.167 1.000 1 A ASP 84.930 1
ATOM 55 C CA . ASP 6 6 ? A 13.273 -13.404 9.166 1.000 1 A ASP 84.930 1
ATOM 56 C C . ASP 6 6 ? A 13.133 -12.606 7.855 1.000 1 A ASP 84.930 1
ATOM 57 O O . ASP 6 6 ? A 12.036 -12.387 7.333 1.000 1 A ASP 84.930 1
ATOM 58 C CB . ASP 6 6 ? A 13.127 -14.922 8.976 1.000 1 A ASP 84.930 1
ATOM 59 C CG . ASP 6 6 ? A 14.234 -15.561 8.122 1.000 1 A ASP 84.930 1
ATOM 60 O OD1 . ASP 6 6 ? A 14.997 -14.816 7.455 1.000 1 A ASP 84.930 1
ATOM 61 O OD2 . ASP 6 6 ? A 14.294 -16.804 8.122 1.000 1 A ASP 84.930 1
ATOM 62 H H . ASP 6 6 ? A 11.457 -13.394 10.307 1.000 1 A ASP 84.930 1
ATOM 63 H HA . ASP 6 6 ? A 14.282 -13.240 9.545 1.000 1 A ASP 84.930 1
ATOM 64 H HB2 . ASP 6 6 ? A 13.135 -15.395 9.958 1.000 1 A ASP 84.930 1
ATOM 65 H HB3 . ASP 6 6 ? A 12.166 -15.132 8.507 1.000 1 A ASP 84.930 1
ATOM 66 N N . SER 7 7 ? A 14.265 -12.178 7.298 1.000 1 A SER 83.300 1
ATOM 67 C CA . SER 7 7 ? A 14.347 -11.580 5.963 1.000 1 A SER 83.300 1
ATOM 68 C C . SER 7 7 ? A 13.767 -12.490 4.870 1.000 1 A SER 83.300 1
ATOM 69 O O . SER 7 7 ? A 13.138 -12.000 3.928 1.000 1 A SER 83.300 1
ATOM 70 C CB . SER 7 7 ? A 15.811 -11.252 5.657 1.000 1 A SER 83.300 1
ATOM 71 O OG . SER 7 7 ? A 16.616 -12.419 5.635 1.000 1 A SER 83.300 1
ATOM 72 H H . SER 7 7 ? A 15.119 -12.464 7.754 1.000 1 A SER 83.300 1
ATOM 73 H HA . SER 7 7 ? A 13.778 -10.651 5.959 1.000 1 A SER 83.300 1
ATOM 74 H HB2 . SER 7 7 ? A 16.190 -10.570 6.418 1.000 1 A SER 83.300 1
ATOM 75 H HB3 . SER 7 7 ? A 15.876 -10.759 4.687 1.000 1 A SER 83.300 1
ATOM 76 H HG . SER 7 7 ? A 16.337 -13.032 6.319 1.000 1 A SER 83.300 1
ATOM 77 N N . GLN 8 8 ? A 13.900 -13.812 5.025 1.000 1 A GLN 89.170 1
ATOM 78 C CA . GLN 8 8 ? A 13.324 -14.801 4.116 1.000 1 A GLN 89.170 1
ATOM 79 C C . GLN 8 8 ? A 11.796 -14.809 4.178 1.000 1 A GLN 89.170 1
ATOM 80 O O . GLN 8 8 ? A 11.165 -14.959 3.135 1.000 1 A GLN 89.170 1
ATOM 81 C CB . GLN 8 8 ? A 13.866 -16.202 4.427 1.000 1 A GLN 89.170 1
ATOM 82 C CG . GLN 8 8 ? A 15.391 -16.295 4.270 1.000 1 A GLN 89.170 1
ATOM 83 C CD . GLN 8 8 ? A 15.917 -17.725 4.351 1.000 1 A GLN 89.170 1
ATOM 84 O OE1 . GLN 8 8 ? A 15.206 -18.702 4.500 1.000 1 A GLN 89.170 1
ATOM 85 N NE2 . GLN 8 8 ? A 17.207 -17.917 4.192 1.000 1 A GLN 89.170 1
ATOM 86 H H . GLN 8 8 ? A 14.386 -14.157 5.841 1.000 1 A GLN 89.170 1
ATOM 87 H HA . GLN 8 8 ? A 13.609 -14.543 3.096 1.000 1 A GLN 89.170 1
ATOM 88 H HB2 . GLN 8 8 ? A 13.401 -16.902 3.733 1.000 1 A GLN 89.170 1
ATOM 89 H HB3 . GLN 8 8 ? A 13.587 -16.491 5.440 1.000 1 A GLN 89.170 1
ATOM 90 H HG2 . GLN 8 8 ? A 15.676 -15.882 3.302 1.000 1 A GLN 89.170 1
ATOM 91 H HG3 . GLN 8 8 ? A 15.875 -15.706 5.050 1.000 1 A GLN 89.170 1
ATOM 92 H HE21 . GLN 8 8 ? A 17.510 -18.872 4.315 1.000 1 A GLN 89.170 1
ATOM 93 H HE22 . GLN 8 8 ? A 17.834 -17.126 4.152 1.000 1 A GLN 89.170 1
ATOM 94 N N . THR 9 9 ? A 11.199 -14.573 5.352 1.000 1 A THR 90.020 1
ATOM 95 C CA . THR 9 9 ? A 9.742 -14.444 5.528 1.000 1 A THR 90.020 1
ATOM 96 C C . THR 9 9 ? A 9.198 -13.281 4.703 1.000 1 A THR 90.020 1
ATOM 97 O O . THR 9 9 ? A 8.264 -13.439 3.921 1.000 1 A THR 90.020 1
ATOM 98 C CB . THR 9 9 ? A 9.391 -14.221 7.012 1.000 1 A THR 90.020 1
ATOM 99 O OG1 . THR 9 9 ? A 9.823 -15.298 7.801 1.000 1 A THR 90.020 1
ATOM 100 C CG2 . THR 9 9 ? A 7.909 -14.009 7.300 1.000 1 A THR 90.020 1
ATOM 101 H H . THR 9 9 ? A 11.775 -14.483 6.177 1.000 1 A THR 90.020 1
ATOM 102 H HA . THR 9 9 ? A 9.255 -15.359 5.188 1.000 1 A THR 90.020 1
ATOM 103 H HB . THR 9 9 ? A 9.900 -13.325 7.367 1.000 1 A THR 90.020 1
ATOM 104 H HG1 . THR 9 9 ? A 9.714 -15.032 8.718 1.000 1 A THR 90.020 1
ATOM 105 H HG21 . THR 9 9 ? A 7.321 -14.791 6.820 1.000 1 A THR 90.020 1
ATOM 106 H HG22 . THR 9 9 ? A 7.726 -14.032 8.374 1.000 1 A THR 90.020 1
ATOM 107 H HG23 . THR 9 9 ? A 7.594 -13.038 6.915 1.000 1 A THR 90.020 1
ATOM 108 N N . SER 10 10 ? A 9.808 -12.094 4.813 1.000 1 A SER 88.600 1
ATOM 109 C CA . SER 10 10 ? A 9.359 -10.918 4.050 1.000 1 A SER 88.600 1
ATOM 110 C C . SER 10 10 ? A 9.499 -11.137 2.539 1.000 1 A SER 88.600 1
ATOM 111 O O . SER 10 10 ? A 8.588 -10.817 1.770 1.000 1 A SER 88.600 1
ATOM 112 C CB . SER 10 10 ? A 10.131 -9.671 4.488 1.000 1 A SER 88.600 1
ATOM 113 O OG . SER 10 10 ? A 9.583 -8.529 3.859 1.000 1 A SER 88.600 1
ATOM 114 H H . SER 10 10 ? A 10.596 -12.018 5.440 1.000 1 A SER 88.600 1
ATOM 115 H HA . SER 10 10 ? A 8.302 -10.748 4.260 1.000 1 A SER 88.600 1
ATOM 116 H HB2 . SER 10 10 ? A 11.182 -9.775 4.219 1.000 1 A SER 88.600 1
ATOM 117 H HB3 . SER 10 10 ? A 10.048 -9.559 5.569 1.000 1 A SER 88.600 1
ATOM 118 H HG . SER 10 10 ? A 10.034 -7.743 4.176 1.000 1 A SER 88.600 1
ATOM 119 N N . TYR 11 11 ? A 10.602 -11.754 2.104 1.000 1 A TYR 91.470 1
ATOM 120 C CA . TYR 11 11 ? A 10.831 -12.092 0.700 1.000 1 A TYR 91.470 1
ATOM 121 C C . TYR 11 11 ? A 9.827 -13.131 0.173 1.000 1 A TYR 91.470 1
ATOM 122 O O . TYR 11 11 ? A 9.192 -12.904 -0.859 1.000 1 A TYR 91.470 1
ATOM 123 C CB . TYR 11 11 ? A 12.276 -12.577 0.541 1.000 1 A TYR 91.470 1
ATOM 124 C CG . TYR 11 11 ? A 12.624 -12.992 -0.873 1.000 1 A TYR 91.470 1
ATOM 125 C CD1 . TYR 11 11 ? A 12.863 -12.009 -1.853 1.000 1 A TYR 91.470 1
ATOM 126 C CD2 . TYR 11 11 ? A 12.696 -14.358 -1.211 1.000 1 A TYR 91.470 1
ATOM 127 C CE1 . TYR 11 11 ? A 13.194 -12.387 -3.168 1.000 1 A TYR 91.470 1
ATOM 128 C CE2 . TYR 11 11 ? A 13.036 -14.739 -2.522 1.000 1 A TYR 91.470 1
ATOM 129 C CZ . TYR 11 11 ? A 13.289 -13.755 -3.500 1.000 1 A TYR 91.470 1
ATOM 130 O OH . TYR 11 11 ? A 13.617 -14.123 -4.767 1.000 1 A TYR 91.470 1
ATOM 131 H H . TYR 11 11 ? A 11.312 -12.005 2.777 1.000 1 A TYR 91.470 1
ATOM 132 H HA . TYR 11 11 ? A 10.707 -11.191 0.100 1.000 1 A TYR 91.470 1
ATOM 133 H HB2 . TYR 11 11 ? A 12.446 -13.421 1.210 1.000 1 A TYR 91.470 1
ATOM 134 H HB3 . TYR 11 11 ? A 12.952 -11.779 0.847 1.000 1 A TYR 91.470 1
ATOM 135 H HD1 . TYR 11 11 ? A 12.803 -10.964 -1.587 1.000 1 A TYR 91.470 1
ATOM 136 H HD2 . TYR 11 11 ? A 12.500 -15.112 -0.463 1.000 1 A TYR 91.470 1
ATOM 137 H HE1 . TYR 11 11 ? A 13.385 -11.629 -3.913 1.000 1 A TYR 91.470 1
ATOM 138 H HE2 . TYR 11 11 ? A 13.109 -15.784 -2.785 1.000 1 A TYR 91.470 1
ATOM 139 H HH . TYR 11 11 ? A 13.841 -13.361 -5.306 1.000 1 A TYR 91.470 1
ATOM 140 N N . THR 12 12 ? A 9.633 -14.238 0.890 1.000 1 A THR 91.400 1
ATOM 141 C CA . THR 12 12 ? A 8.738 -15.336 0.493 1.000 1 A THR 91.400 1
ATOM 142 C C . THR 12 12 ? A 7.281 -14.887 0.477 1.000 1 A THR 91.400 1
ATOM 143 O O . THR 12 12 ? A 6.596 -15.111 -0.524 1.000 1 A THR 91.400 1
ATOM 144 C CB . THR 12 12 ? A 8.923 -16.565 1.397 1.000 1 A THR 91.400 1
ATOM 145 O OG1 . THR 12 12 ? A 10.277 -16.952 1.330 1.000 1 A THR 91.400 1
ATOM 146 C CG2 . THR 12 12 ? A 8.089 -17.754 0.923 1.000 1 A THR 91.400 1
ATOM 147 H H . THR 12 12 ? A 10.167 -14.363 1.739 1.000 1 A THR 91.400 1
ATOM 148 H HA . THR 12 12 ? A 8.996 -15.637 -0.522 1.000 1 A THR 91.400 1
ATOM 149 H HB . THR 12 12 ? A 8.664 -16.320 2.427 1.000 1 A THR 91.400 1
ATOM 150 H HG1 . THR 12 12 ? A 10.677 -16.601 2.129 1.000 1 A THR 91.400 1
ATOM 151 H HG21 . THR 12 12 ? A 7.032 -17.555 1.101 1.000 1 A THR 91.400 1
ATOM 152 H HG22 . THR 12 12 ? A 8.264 -17.945 -0.136 1.000 1 A THR 91.400 1
ATOM 153 H HG23 . THR 12 12 ? A 8.365 -18.634 1.503 1.000 1 A THR 91.400 1
ATOM 154 N N . ASN 13 13 ? A 6.829 -14.152 1.499 1.000 1 A ASN 91.970 1
ATOM 155 C CA . ASN 13 13 ? A 5.495 -13.550 1.510 1.000 1 A ASN 91.970 1
ATOM 156 C C . ASN 13 13 ? A 5.316 -12.545 0.372 1.000 1 A ASN 91.970 1
ATOM 157 O O . ASN 13 13 ? A 4.293 -12.585 -0.307 1.000 1 A ASN 91.970 1
ATOM 158 C CB . ASN 13 13 ? A 5.211 -12.910 2.878 1.000 1 A ASN 91.970 1
ATOM 159 C CG . ASN 13 13 ? A 4.972 -13.964 3.941 1.000 1 A ASN 91.970 1
ATOM 160 O OD1 . ASN 13 13 ? A 4.386 -15.004 3.692 1.000 1 A ASN 91.970 1
ATOM 161 N ND2 . ASN 13 13 ? A 5.396 -13.726 5.152 1.000 1 A ASN 91.970 1
ATOM 162 H H . ASN 13 13 ? A 7.407 -14.047 2.321 1.000 1 A ASN 91.970 1
ATOM 163 H HA . ASN 13 13 ? A 4.761 -14.339 1.344 1.000 1 A ASN 91.970 1
ATOM 164 H HB2 . ASN 13 13 ? A 4.307 -12.303 2.819 1.000 1 A ASN 91.970 1
ATOM 165 H HB3 . ASN 13 13 ? A 6.038 -12.261 3.169 1.000 1 A ASN 91.970 1
ATOM 166 H HD21 . ASN 13 13 ? A 5.599 -14.587 5.641 1.000 1 A ASN 91.970 1
ATOM 167 H HD22 . ASN 13 13 ? A 5.939 -12.890 5.313 1.000 1 A ASN 91.970 1
ATOM 168 N N . SER 14 14 ? A 6.320 -11.711 0.077 1.000 1 A SER 93.180 1
ATOM 169 C CA . SER 14 14 ? A 6.257 -10.792 -1.068 1.000 1 A SER 93.180 1
ATOM 170 C C . SER 14 14 ? A 6.128 -11.547 -2.397 1.000 1 A SER 93.180 1
ATOM 171 O O . SER 14 14 ? A 5.298 -11.182 -3.229 1.000 1 A SER 93.180 1
ATOM 172 C CB . SER 14 14 ? A 7.483 -9.876 -1.127 1.000 1 A SER 93.180 1
ATOM 173 O OG . SER 14 14 ? A 7.581 -9.083 0.035 1.000 1 A SER 93.180 1
ATOM 174 H H . SER 14 14 ? A 7.141 -11.711 0.665 1.000 1 A SER 93.180 1
ATOM 175 H HA . SER 14 14 ? A 5.373 -10.164 -0.957 1.000 1 A SER 93.180 1
ATOM 176 H HB2 . SER 14 14 ? A 7.387 -9.216 -1.989 1.000 1 A SER 93.180 1
ATOM 177 H HB3 . SER 14 14 ? A 8.390 -10.470 -1.240 1.000 1 A SER 93.180 1
ATOM 178 H HG . SER 14 14 ? A 7.965 -9.632 0.722 1.000 1 A SER 93.180 1
ATOM 179 N N . LEU 15 15 ? A 6.889 -12.628 -2.605 1.000 1 A LEU 93.930 1
ATOM 180 C CA . LEU 15 15 ? A 6.784 -13.469 -3.805 1.000 1 A LEU 93.930 1
ATOM 181 C C . LEU 15 15 ? A 5.431 -14.180 -3.911 1.000 1 A LEU 93.930 1
ATOM 182 O O . LEU 15 15 ? A 4.850 -14.243 -4.998 1.000 1 A LEU 93.930 1
ATOM 183 C CB . LEU 15 15 ? A 7.900 -14.526 -3.814 1.000 1 A LEU 93.930 1
ATOM 184 C CG . LEU 15 15 ? A 9.318 -14.032 -4.140 1.000 1 A LEU 93.930 1
ATOM 185 C CD1 . LEU 15 15 ? A 10.205 -15.274 -4.231 1.000 1 A LEU 93.930 1
ATOM 186 C CD2 . LEU 15 15 ? A 9.395 -13.290 -5.478 1.000 1 A LEU 93.930 1
ATOM 187 H H . LEU 15 15 ? A 7.554 -12.886 -1.890 1.000 1 A LEU 93.930 1
ATOM 188 H HA . LEU 15 15 ? A 6.869 -12.839 -4.690 1.000 1 A LEU 93.930 1
ATOM 189 H HB2 . LEU 15 15 ? A 7.921 -15.027 -2.846 1.000 1 A LEU 93.930 1
ATOM 190 H HB3 . LEU 15 15 ? A 7.630 -15.275 -4.559 1.000 1 A LEU 93.930 1
ATOM 191 H HG . LEU 15 15 ? A 9.689 -13.376 -3.353 1.000 1 A LEU 93.930 1
ATOM 192 H HD11 . LEU 15 15 ? A 10.297 -15.723 -3.242 1.000 1 A LEU 93.930 1
ATOM 193 H HD12 . LEU 15 15 ? A 9.787 -16.002 -4.925 1.000 1 A LEU 93.930 1
ATOM 194 H HD13 . LEU 15 15 ? A 11.198 -14.998 -4.584 1.000 1 A LEU 93.930 1
ATOM 195 H HD21 . LEU 15 15 ? A 8.958 -13.894 -6.273 1.000 1 A LEU 93.930 1
ATOM 196 H HD22 . LEU 15 15 ? A 10.439 -13.080 -5.712 1.000 1 A LEU 93.930 1
ATOM 197 H HD23 . LEU 15 15 ? A 8.875 -12.335 -5.400 1.000 1 A LEU 93.930 1
ATOM 198 N N . TYR 16 16 ? A 4.923 -14.710 -2.801 1.000 1 A TYR 93.800 1
ATOM 199 C CA . TYR 16 16 ? A 3.602 -15.322 -2.735 1.000 1 A TYR 93.800 1
ATOM 200 C C . TYR 16 16 ? A 2.512 -14.297 -3.074 1.000 1 A TYR 93.800 1
ATOM 201 O O . TYR 16 16 ? A 1.706 -14.530 -3.977 1.000 1 A TYR 93.800 1
ATOM 202 C CB . TYR 16 16 ? A 3.402 -15.940 -1.348 1.000 1 A TYR 93.800 1
ATOM 203 C CG . TYR 16 16 ? A 2.030 -16.550 -1.172 1.000 1 A TYR 93.800 1
ATOM 204 C CD1 . TYR 16 16 ? A 1.735 -17.798 -1.754 1.000 1 A TYR 93.800 1
ATOM 205 C CD2 . TYR 16 16 ? A 1.041 -15.854 -0.451 1.000 1 A TYR 93.800 1
ATOM 206 C CE1 . TYR 16 16 ? A 0.448 -18.352 -1.615 1.000 1 A TYR 93.800 1
ATOM 207 C CE2 . TYR 16 16 ? A -0.242 -16.412 -0.297 1.000 1 A TYR 93.800 1
ATOM 208 C CZ . TYR 16 16 ? A -0.538 -17.663 -0.880 1.000 1 A TYR 93.800 1
ATOM 209 O OH . TYR 16 16 ? A -1.771 -18.211 -0.728 1.000 1 A TYR 93.800 1
ATOM 210 H H . TYR 16 16 ? A 5.462 -14.652 -1.948 1.000 1 A TYR 93.800 1
ATOM 211 H HA . TYR 16 16 ? A 3.543 -16.119 -3.477 1.000 1 A TYR 93.800 1
ATOM 212 H HB2 . TYR 16 16 ? A 3.553 -15.176 -0.586 1.000 1 A TYR 93.800 1
ATOM 213 H HB3 . TYR 16 16 ? A 4.155 -16.712 -1.190 1.000 1 A TYR 93.800 1
ATOM 214 H HD1 . TYR 16 16 ? A 2.500 -18.335 -2.294 1.000 1 A TYR 93.800 1
ATOM 215 H HD2 . TYR 16 16 ? A 1.273 -14.900 -0.002 1.000 1 A TYR 93.800 1
ATOM 216 H HE1 . TYR 16 16 ? A 0.208 -19.313 -2.045 1.000 1 A TYR 93.800 1
ATOM 217 H HE2 . TYR 16 16 ? A -0.991 -15.882 0.273 1.000 1 A TYR 93.800 1
ATOM 218 H HH . TYR 16 16 ? A -2.307 -17.712 -0.107 1.000 1 A TYR 93.800 1
ATOM 219 N N . SER 17 17 ? A 2.553 -13.120 -2.451 1.000 1 A SER 94.700 1
ATOM 220 C CA . SER 17 17 ? A 1.660 -12.001 -2.745 1.000 1 A SER 94.700 1
ATOM 221 C C . SER 17 17 ? A 1.746 -11.574 -4.210 1.000 1 A SER 94.700 1
ATOM 222 O O . SER 17 17 ? A 0.705 -11.454 -4.848 1.000 1 A SER 94.700 1
ATOM 223 C CB . SER 17 17 ? A 1.971 -10.829 -1.815 1.000 1 A SER 94.700 1
ATOM 224 O OG . SER 17 17 ? A 1.539 -11.148 -0.514 1.000 1 A SER 94.700 1
ATOM 225 H H . SER 17 17 ? A 3.208 -12.996 -1.693 1.000 1 A SER 94.700 1
ATOM 226 H HA . SER 17 17 ? A 0.635 -12.316 -2.552 1.000 1 A SER 94.700 1
ATOM 227 H HB2 . SER 17 17 ? A 3.044 -10.637 -1.809 1.000 1 A SER 94.700 1
ATOM 228 H HB3 . SER 17 17 ? A 1.446 -9.935 -2.152 1.000 1 A SER 94.700 1
ATOM 229 H HG . SER 17 17 ? A 2.112 -10.666 0.087 1.000 1 A SER 94.700 1
ATOM 230 N N . ILE 18 18 ? A 2.940 -11.441 -4.805 1.000 1 A ILE 94.260 1
ATOM 231 C CA . ILE 18 18 ? A 3.104 -11.148 -6.245 1.000 1 A ILE 94.260 1
ATOM 232 C C . ILE 18 18 ? A 2.348 -12.171 -7.103 1.000 1 A ILE 94.260 1
ATOM 233 O O . ILE 18 18 ? A 1.603 -11.782 -8.006 1.000 1 A ILE 94.260 1
ATOM 234 C CB . ILE 18 18 ? A 4.606 -11.074 -6.631 1.000 1 A ILE 94.260 1
ATOM 235 C CG1 . ILE 18 18 ? A 5.252 -9.773 -6.102 1.000 1 A ILE 94.260 1
ATOM 236 C CG2 . ILE 18 18 ? A 4.808 -11.141 -8.161 1.000 1 A ILE 94.260 1
ATOM 237 C CD1 . ILE 18 18 ? A 6.783 -9.817 -6.025 1.000 1 A ILE 94.260 1
ATOM 238 H H . ILE 18 18 ? A 3.767 -11.535 -4.233 1.000 1 A ILE 94.260 1
ATOM 239 H HA . ILE 18 18 ? A 2.648 -10.182 -6.461 1.000 1 A ILE 94.260 1
ATOM 240 H HB . ILE 18 18 ? A 5.119 -11.926 -6.186 1.000 1 A ILE 94.260 1
ATOM 241 H HG12 . ILE 18 18 ? A 4.965 -8.940 -6.745 1.000 1 A ILE 94.260 1
ATOM 242 H HG13 . ILE 18 18 ? A 4.882 -9.559 -5.100 1.000 1 A ILE 94.260 1
ATOM 243 H HG21 . ILE 18 18 ? A 4.228 -10.359 -8.650 1.000 1 A ILE 94.260 1
ATOM 244 H HG22 . ILE 18 18 ? A 5.862 -11.014 -8.411 1.000 1 A ILE 94.260 1
ATOM 245 H HG23 . ILE 18 18 ? A 4.502 -12.113 -8.546 1.000 1 A ILE 94.260 1
ATOM 246 H HD11 . ILE 18 18 ? A 7.098 -10.641 -5.384 1.000 1 A ILE 94.260 1
ATOM 247 H HD12 . ILE 18 18 ? A 7.145 -8.884 -5.593 1.000 1 A ILE 94.260 1
ATOM 248 H HD13 . ILE 18 18 ? A 7.222 -9.935 -7.015 1.000 1 A ILE 94.260 1
ATOM 249 N N . ARG 19 19 ? A 2.497 -13.471 -6.815 1.000 1 A ARG 93.530 1
ATOM 250 C CA . ARG 19 19 ? A 1.812 -14.544 -7.554 1.000 1 A ARG 93.530 1
ATOM 251 C C . ARG 19 19 ? A 0.293 -14.460 -7.404 1.000 1 A ARG 93.530 1
ATOM 252 O O . ARG 19 19 ? A -0.411 -14.536 -8.410 1.000 1 A ARG 93.530 1
ATOM 253 C CB . ARG 19 19 ? A 2.328 -15.915 -7.095 1.000 1 A ARG 93.530 1
ATOM 254 C CG . ARG 19 19 ? A 3.764 -16.189 -7.561 1.000 1 A ARG 93.530 1
ATOM 255 C CD . ARG 19 19 ? A 4.274 -17.485 -6.922 1.000 1 A ARG 93.530 1
ATOM 256 N NE . ARG 19 19 ? A 5.625 -17.836 -7.399 1.000 1 A ARG 93.530 1
ATOM 257 C CZ . ARG 19 19 ? A 6.319 -18.906 -7.049 1.000 1 A ARG 93.530 1
ATOM 258 N NH1 . ARG 19 19 ? A 5.850 -19.793 -6.215 1.000 1 A ARG 93.530 1
ATOM 259 N NH2 . ARG 19 19 ? A 7.512 -19.107 -7.534 1.000 1 A ARG 93.530 1
ATOM 260 H H . ARG 19 19 ? A 3.089 -13.713 -6.033 1.000 1 A ARG 93.530 1
ATOM 261 H HA . ARG 19 19 ? A 2.010 -14.427 -8.620 1.000 1 A ARG 93.530 1
ATOM 262 H HB2 . ARG 19 19 ? A 2.280 -15.977 -6.008 1.000 1 A ARG 93.530 1
ATOM 263 H HB3 . ARG 19 19 ? A 1.682 -16.691 -7.505 1.000 1 A ARG 93.530 1
ATOM 264 H HG2 . ARG 19 19 ? A 4.420 -15.367 -7.275 1.000 1 A ARG 93.530 1
ATOM 265 H HG3 . ARG 19 19 ? A 3.775 -16.287 -8.647 1.000 1 A ARG 93.530 1
ATOM 266 H HD2 . ARG 19 19 ? A 3.581 -18.291 -7.165 1.000 1 A ARG 93.530 1
ATOM 267 H HD3 . ARG 19 19 ? A 4.293 -17.351 -5.841 1.000 1 A ARG 93.530 1
ATOM 268 H HE . ARG 19 19 ? A 6.072 -17.180 -8.023 1.000 1 A ARG 93.530 1
ATOM 269 H HH11 . ARG 19 19 ? A 6.406 -20.589 -5.938 1.000 1 A ARG 93.530 1
ATOM 270 H HH12 . ARG 19 19 ? A 4.942 -19.642 -5.799 1.000 1 A ARG 93.530 1
ATOM 271 H HH21 . ARG 19 19 ? A 8.045 -19.913 -7.242 1.000 1 A ARG 93.530 1
ATOM 272 H HH22 . ARG 19 19 ? A 7.924 -18.446 -8.177 1.000 1 A ARG 93.530 1
ATOM 273 N N . ILE 20 20 ? A -0.207 -14.253 -6.185 1.000 1 A ILE 94.650 1
ATOM 274 C CA . ILE 20 20 ? A -1.644 -14.116 -5.913 1.000 1 A ILE 94.650 1
ATOM 275 C C . ILE 20 20 ? A -2.223 -12.880 -6.604 1.000 1 A ILE 94.650 1
ATOM 276 O O . ILE 20 20 ? A -3.253 -12.993 -7.263 1.000 1 A ILE 94.650 1
ATOM 277 C CB . ILE 20 20 ? A -1.914 -14.110 -4.391 1.000 1 A ILE 94.650 1
ATOM 278 C CG1 . ILE 20 20 ? A -1.595 -15.475 -3.734 1.000 1 A ILE 94.650 1
ATOM 279 C CG2 . ILE 20 20 ? A -3.362 -13.701 -4.061 1.000 1 A ILE 94.650 1
ATOM 280 C CD1 . ILE 20 20 ? A -2.426 -16.671 -4.223 1.000 1 A ILE 94.650 1
ATOM 281 H H . ILE 20 20 ? A 0.440 -14.205 -5.411 1.000 1 A ILE 94.650 1
ATOM 282 H HA . ILE 20 20 ? A -2.161 -14.969 -6.352 1.000 1 A ILE 94.650 1
ATOM 283 H HB . ILE 20 20 ? A -1.259 -13.368 -3.933 1.000 1 A ILE 94.650 1
ATOM 284 H HG12 . ILE 20 20 ? A -1.739 -15.380 -2.657 1.000 1 A ILE 94.650 1
ATOM 285 H HG13 . ILE 20 20 ? A -0.544 -15.715 -3.891 1.000 1 A ILE 94.650 1
ATOM 286 H HG21 . ILE 20 20 ? A -4.071 -14.309 -4.624 1.000 1 A ILE 94.650 1
ATOM 287 H HG22 . ILE 20 20 ? A -3.544 -13.829 -2.994 1.000 1 A ILE 94.650 1
ATOM 288 H HG23 . ILE 20 20 ? A -3.525 -12.651 -4.303 1.000 1 A ILE 94.650 1
ATOM 289 H HD11 . ILE 20 20 ? A -2.247 -16.859 -5.282 1.000 1 A ILE 94.650 1
ATOM 290 H HD12 . ILE 20 20 ? A -3.489 -16.498 -4.055 1.000 1 A ILE 94.650 1
ATOM 291 H HD13 . ILE 20 20 ? A -2.132 -17.560 -3.665 1.000 1 A ILE 94.650 1
ATOM 292 N N . GLN 21 21 ? A -1.564 -11.720 -6.524 1.000 1 A GLN 94.680 1
ATOM 293 C CA . GLN 21 21 ? A -2.059 -10.496 -7.159 1.000 1 A GLN 94.680 1
ATOM 294 C C . GLN 21 21 ? A -2.040 -10.587 -8.685 1.000 1 A GLN 94.680 1
ATOM 295 O O . GLN 21 21 ? A -2.968 -10.116 -9.342 1.000 1 A GLN 94.680 1
ATOM 296 C CB . GLN 21 21 ? A -1.269 -9.264 -6.684 1.000 1 A GLN 94.680 1
ATOM 297 C CG . GLN 21 21 ? A -1.376 -8.969 -5.177 1.000 1 A GLN 94.680 1
ATOM 298 C CD . GLN 21 21 ? A -2.790 -9.075 -4.621 1.000 1 A GLN 94.680 1
ATOM 299 O OE1 . GLN 21 21 ? A -3.764 -8.710 -5.248 1.000 1 A GLN 94.680 1
ATOM 300 N NE2 . GLN 21 21 ? A -2.971 -9.586 -3.426 1.000 1 A GLN 94.680 1
ATOM 301 H H . GLN 21 21 ? A -0.713 -11.680 -5.981 1.000 1 A GLN 94.680 1
ATOM 302 H HA . GLN 21 21 ? A -3.107 -10.371 -6.886 1.000 1 A GLN 94.680 1
ATOM 303 H HB2 . GLN 21 21 ? A -1.649 -8.395 -7.221 1.000 1 A GLN 94.680 1
ATOM 304 H HB3 . GLN 21 21 ? A -0.217 -9.383 -6.946 1.000 1 A GLN 94.680 1
ATOM 305 H HG2 . GLN 21 21 ? A -0.994 -7.965 -4.994 1.000 1 A GLN 94.680 1
ATOM 306 H HG3 . GLN 21 21 ? A -0.742 -9.649 -4.609 1.000 1 A GLN 94.680 1
ATOM 307 H HE21 . GLN 21 21 ? A -2.184 -9.870 -2.860 1.000 1 A GLN 94.680 1
ATOM 308 H HE22 . GLN 21 21 ? A -3.920 -9.596 -3.080 1.000 1 A GLN 94.680 1
ATOM 309 N N . LEU 22 22 ? A -1.031 -11.243 -9.264 1.000 1 A LEU 92.840 1
ATOM 310 C CA . LEU 22 22 ? A -1.011 -11.512 -10.696 1.000 1 A LEU 92.840 1
ATOM 311 C C . LEU 22 22 ? A -2.160 -12.446 -11.108 1.000 1 A LEU 92.840 1
ATOM 312 O O . LEU 22 22 ? A -2.907 -12.122 -12.031 1.000 1 A LEU 92.840 1
ATOM 313 C CB . LEU 22 22 ? A 0.368 -12.065 -11.088 1.000 1 A LEU 92.840 1
ATOM 314 C CG . LEU 22 22 ? A 0.452 -12.475 -12.566 1.000 1 A LEU 92.840 1
ATOM 315 C CD1 . LEU 22 22 ? A 0.092 -11.322 -13.504 1.000 1 A LEU 92.840 1
ATOM 316 C CD2 . LEU 22 22 ? A 1.863 -12.969 -12.888 1.000 1 A LEU 92.840 1
ATOM 317 H H . LEU 22 22 ? A -0.271 -11.583 -8.692 1.000 1 A LEU 92.840 1
ATOM 318 H HA . LEU 22 22 ? A -1.169 -10.562 -11.206 1.000 1 A LEU 92.840 1
ATOM 319 H HB2 . LEU 22 22 ? A 1.122 -11.305 -10.881 1.000 1 A LEU 92.840 1
ATOM 320 H HB3 . LEU 22 22 ? A 0.589 -12.938 -10.474 1.000 1 A LEU 92.840 1
ATOM 321 H HG . LEU 22 22 ? A -0.237 -13.300 -12.747 1.000 1 A LEU 92.840 1
ATOM 322 H HD11 . LEU 22 22 ? A -0.910 -10.944 -13.301 1.000 1 A LEU 92.840 1
ATOM 323 H HD12 . LEU 22 22 ? A 0.066 -11.703 -14.525 1.000 1 A LEU 92.840 1
ATOM 324 H HD13 . LEU 22 22 ? A 0.813 -10.510 -13.403 1.000 1 A LEU 92.840 1
ATOM 325 H HD21 . LEU 22 22 ? A 2.122 -13.790 -12.220 1.000 1 A LEU 92.840 1
ATOM 326 H HD22 . LEU 22 22 ? A 1.896 -13.336 -13.913 1.000 1 A LEU 92.840 1
ATOM 327 H HD23 . LEU 22 22 ? A 2.584 -12.161 -12.763 1.000 1 A LEU 92.840 1
ATOM 328 N N . ALA 23 23 ? A -2.343 -13.567 -10.407 1.000 1 A ALA 92.730 1
ATOM 329 C CA . ALA 23 23 ? A -3.441 -14.495 -10.671 1.000 1 A ALA 92.730 1
ATOM 330 C C . ALA 23 23 ? A -4.818 -13.827 -10.497 1.000 1 A ALA 92.730 1
ATOM 331 O O . ALA 23 23 ? A -5.729 -14.080 -11.284 1.000 1 A ALA 92.730 1
ATOM 332 C CB . ALA 23 23 ? A -3.281 -15.710 -9.749 1.000 1 A ALA 92.730 1
ATOM 333 H H . ALA 23 23 ? A -1.707 -13.783 -9.653 1.000 1 A ALA 92.730 1
ATOM 334 H HA . ALA 23 23 ? A -3.371 -14.834 -11.705 1.000 1 A ALA 92.730 1
ATOM 335 H HB1 . ALA 23 23 ? A -4.075 -16.429 -9.951 1.000 1 A ALA 92.730 1
ATOM 336 H HB2 . ALA 23 23 ? A -3.338 -15.399 -8.706 1.000 1 A ALA 92.730 1
ATOM 337 H HB3 . ALA 23 23 ? A -2.317 -16.186 -9.927 1.000 1 A ALA 92.730 1
ATOM 338 N N . LEU 24 24 ? A -4.959 -12.934 -9.514 1.000 1 A LEU 93.870 1
ATOM 339 C CA . LEU 24 24 ? A -6.168 -12.152 -9.257 1.000 1 A LEU 93.870 1
ATOM 340 C C . LEU 24 24 ? A -6.482 -11.194 -10.404 1.000 1 A LEU 93.870 1
ATOM 341 O O . LEU 24 24 ? A -7.606 -11.201 -10.900 1.000 1 A LEU 93.870 1
ATOM 342 C CB . LEU 24 24 ? A -5.997 -11.417 -7.915 1.000 1 A LEU 93.870 1
ATOM 343 C CG . LEU 24 24 ? A -7.216 -10.602 -7.453 1.000 1 A LEU 93.870 1
ATOM 344 C CD1 . LEU 24 24 ? A -8.454 -11.471 -7.240 1.000 1 A LEU 93.870 1
ATOM 345 C CD2 . LEU 24 24 ? A -6.880 -9.929 -6.123 1.000 1 A LEU 93.870 1
ATOM 346 H H . LEU 24 24 ? A -4.188 -12.820 -8.871 1.000 1 A LEU 93.870 1
ATOM 347 H HA . LEU 24 24 ? A -7.014 -12.835 -9.181 1.000 1 A LEU 93.870 1
ATOM 348 H HB2 . LEU 24 24 ? A -5.763 -12.152 -7.145 1.000 1 A LEU 93.870 1
ATOM 349 H HB3 . LEU 24 24 ? A -5.148 -10.737 -7.994 1.000 1 A LEU 93.870 1
ATOM 350 H HG . LEU 24 24 ? A -7.446 -9.831 -8.188 1.000 1 A LEU 93.870 1
ATOM 351 H HD11 . LEU 24 24 ? A -8.781 -11.891 -8.191 1.000 1 A LEU 93.870 1
ATOM 352 H HD12 . LEU 24 24 ? A -8.237 -12.271 -6.533 1.000 1 A LEU 93.870 1
ATOM 353 H HD13 . LEU 24 24 ? A -9.259 -10.856 -6.840 1.000 1 A LEU 93.870 1
ATOM 354 H HD21 . LEU 24 24 ? A -7.764 -9.452 -5.698 1.000 1 A LEU 93.870 1
ATOM 355 H HD22 . LEU 24 24 ? A -6.506 -10.667 -5.414 1.000 1 A LEU 93.870 1
ATOM 356 H HD23 . LEU 24 24 ? A -6.108 -9.176 -6.281 1.000 1 A LEU 93.870 1
ATOM 357 N N . LEU 25 25 ? A -5.499 -10.418 -10.865 1.000 1 A LEU 93.370 1
ATOM 358 C CA . LEU 25 25 ? A -5.671 -9.494 -11.989 1.000 1 A LEU 93.370 1
ATOM 359 C C . LEU 25 25 ? A -5.984 -10.235 -13.293 1.000 1 A LEU 93.370 1
ATOM 360 O O . LEU 25 25 ? A -6.863 -9.815 -14.040 1.000 1 A LEU 93.370 1
ATOM 361 C CB . LEU 25 25 ? A -4.409 -8.628 -12.141 1.000 1 A LEU 93.370 1
ATOM 362 C CG . LEU 25 25 ? A -4.244 -7.557 -11.047 1.000 1 A LEU 93.370 1
ATOM 363 C CD1 . LEU 25 25 ? A -2.871 -6.899 -11.190 1.000 1 A LEU 93.370 1
ATOM 364 C CD2 . LEU 25 25 ? A -5.308 -6.461 -11.147 1.000 1 A LEU 93.370 1
ATOM 365 H H . LEU 25 25 ? A -4.600 -10.461 -10.407 1.000 1 A LEU 93.370 1
ATOM 366 H HA . LEU 25 25 ? A -6.531 -8.855 -11.790 1.000 1 A LEU 93.370 1
ATOM 367 H HB2 . LEU 25 25 ? A -4.442 -8.128 -13.109 1.000 1 A LEU 93.370 1
ATOM 368 H HB3 . LEU 25 25 ? A -3.537 -9.283 -12.138 1.000 1 A LEU 93.370 1
ATOM 369 H HG . LEU 25 25 ? A -4.311 -8.014 -10.060 1.000 1 A LEU 93.370 1
ATOM 370 H HD11 . LEU 25 25 ? A -2.749 -6.148 -10.409 1.000 1 A LEU 93.370 1
ATOM 371 H HD12 . LEU 25 25 ? A -2.095 -7.655 -11.067 1.000 1 A LEU 93.370 1
ATOM 372 H HD13 . LEU 25 25 ? A -2.777 -6.429 -12.169 1.000 1 A LEU 93.370 1
ATOM 373 H HD21 . LEU 25 25 ? A -5.300 -6.014 -12.142 1.000 1 A LEU 93.370 1
ATOM 374 H HD22 . LEU 25 25 ? A -6.296 -6.875 -10.944 1.000 1 A LEU 93.370 1
ATOM 375 H HD23 . LEU 25 25 ? A -5.114 -5.693 -10.398 1.000 1 A LEU 93.370 1
ATOM 376 N N . LEU 26 26 ? A -5.321 -11.361 -13.556 1.000 1 A LEU 91.730 1
ATOM 377 C CA . LEU 26 26 ? A -5.608 -12.176 -14.733 1.000 1 A LEU 91.730 1
ATOM 378 C C . LEU 26 26 ? A -7.007 -12.816 -14.677 1.000 1 A LEU 91.730 1
ATOM 379 O O . LEU 26 26 ? A -7.739 -12.789 -15.666 1.000 1 A LEU 91.730 1
ATOM 380 C CB . LEU 26 26 ? A -4.530 -13.252 -14.865 1.000 1 A LEU 91.730 1
ATOM 381 C CG . LEU 26 26 ? A -3.119 -12.775 -15.257 1.000 1 A LEU 91.730 1
ATOM 382 C CD1 . LEU 26 26 ? A -2.127 -13.935 -15.137 1.000 1 A LEU 91.730 1
ATOM 383 C CD2 . LEU 26 26 ? A -3.050 -12.261 -16.695 1.000 1 A LEU 91.730 1
ATOM 384 H H . LEU 26 26 ? A -4.597 -11.659 -12.918 1.000 1 A LEU 91.730 1
ATOM 385 H HA . LEU 26 26 ? A -5.594 -11.541 -15.619 1.000 1 A LEU 91.730 1
ATOM 386 H HB2 . LEU 26 26 ? A -4.476 -13.811 -13.931 1.000 1 A LEU 91.730 1
ATOM 387 H HB3 . LEU 26 26 ? A -4.901 -13.918 -15.644 1.000 1 A LEU 91.730 1
ATOM 388 H HG . LEU 26 26 ? A -2.802 -11.971 -14.592 1.000 1 A LEU 91.730 1
ATOM 389 H HD11 . LEU 26 26 ? A -1.125 -13.601 -15.406 1.000 1 A LEU 91.730 1
ATOM 390 H HD12 . LEU 26 26 ? A -2.415 -14.756 -15.794 1.000 1 A LEU 91.730 1
ATOM 391 H HD13 . LEU 26 26 ? A -2.114 -14.295 -14.108 1.000 1 A LEU 91.730 1
ATOM 392 H HD21 . LEU 26 26 ? A -3.772 -11.458 -16.848 1.000 1 A LEU 91.730 1
ATOM 393 H HD22 . LEU 26 26 ? A -3.260 -13.075 -17.389 1.000 1 A LEU 91.730 1
ATOM 394 H HD23 . LEU 26 26 ? A -2.050 -11.876 -16.896 1.000 1 A LEU 91.730 1
ATOM 395 N N . ARG 27 27 ? A -7.423 -13.343 -13.518 1.000 1 A ARG 91.680 1
ATOM 396 C CA . ARG 27 27 ? A -8.780 -13.878 -13.308 1.000 1 A ARG 91.680 1
ATOM 397 C C . ARG 27 27 ? A -9.846 -12.791 -13.433 1.000 1 A ARG 91.680 1
ATOM 398 O O . ARG 27 27 ? A -10.917 -13.048 -13.974 1.000 1 A ARG 91.680 1
ATOM 399 C CB . ARG 27 27 ? A -8.838 -14.568 -11.938 1.000 1 A ARG 91.680 1
ATOM 400 C CG . ARG 27 27 ? A -10.185 -15.262 -11.680 1.000 1 A ARG 91.680 1
ATOM 401 C CD . ARG 27 27 ? A -10.115 -16.047 -10.367 1.000 1 A ARG 91.680 1
ATOM 402 N NE . ARG 27 27 ? A -11.345 -16.826 -10.125 1.000 1 A ARG 91.680 1
ATOM 403 C CZ . ARG 27 27 ? A -11.475 -17.820 -9.263 1.000 1 A ARG 91.680 1
ATOM 404 N NH1 . ARG 27 27 ? A -10.477 -18.208 -8.515 1.000 1 A ARG 91.680 1
ATOM 405 N NH2 . ARG 27 27 ? A -12.612 -18.444 -9.142 1.000 1 A ARG 91.680 1
ATOM 406 H H . ARG 27 27 ? A -6.769 -13.375 -12.749 1.000 1 A ARG 91.680 1
ATOM 407 H HA . ARG 27 27 ? A -8.988 -14.611 -14.087 1.000 1 A ARG 91.680 1
ATOM 408 H HB2 . ARG 27 27 ? A -8.655 -13.836 -11.152 1.000 1 A ARG 91.680 1
ATOM 409 H HB3 . ARG 27 27 ? A -8.049 -15.319 -11.900 1.000 1 A ARG 91.680 1
ATOM 410 H HG2 . ARG 27 27 ? A -10.398 -15.948 -12.499 1.000 1 A ARG 91.680 1
ATOM 411 H HG3 . ARG 27 27 ? A -10.983 -14.522 -11.615 1.000 1 A ARG 91.680 1
ATOM 412 H HD2 . ARG 27 27 ? A -9.262 -16.723 -10.418 1.000 1 A ARG 91.680 1
ATOM 413 H HD3 . ARG 27 27 ? A -9.959 -15.349 -9.544 1.000 1 A ARG 91.680 1
ATOM 414 H HE . ARG 27 27 ? A -12.165 -16.566 -10.655 1.000 1 A ARG 91.680 1
ATOM 415 H HH11 . ARG 27 27 ? A -10.534 -18.993 -7.882 1.000 1 A ARG 91.680 1
ATOM 416 H HH12 . ARG 27 27 ? A -9.607 -17.696 -8.552 1.000 1 A ARG 91.680 1
ATOM 417 H HH21 . ARG 27 27 ? A -13.419 -18.149 -9.673 1.000 1 A ARG 91.680 1
ATOM 418 H HH22 . ARG 27 27 ? A -12.698 -19.200 -8.478 1.000 1 A ARG 91.680 1
ATOM 419 N N . LEU 28 28 ? A -9.557 -11.582 -12.962 1.000 1 A LEU 92.120 1
ATOM 420 C CA . LEU 28 28 ? A -10.434 -10.423 -13.097 1.000 1 A LEU 92.120 1
ATOM 421 C C . LEU 28 28 ? A -10.654 -10.053 -14.570 1.000 1 A LEU 92.120 1
ATOM 422 O O . LEU 28 28 ? A -11.799 -9.875 -14.976 1.000 1 A LEU 92.120 1
ATOM 423 C CB . LEU 28 28 ? A -9.813 -9.270 -12.299 1.000 1 A LEU 92.120 1
ATOM 424 C CG . LEU 28 28 ? A -10.642 -7.984 -12.335 1.000 1 A LEU 92.120 1
ATOM 425 C CD1 . LEU 28 28 ? A -11.895 -8.112 -11.484 1.000 1 A LEU 92.120 1
ATOM 426 C CD2 . LEU 28 28 ? A -9.799 -6.848 -11.779 1.000 1 A LEU 92.120 1
ATOM 427 H H . LEU 28 28 ? A -8.684 -11.460 -12.469 1.000 1 A LEU 92.120 1
ATOM 428 H HA . LEU 28 28 ? A -11.407 -10.666 -12.670 1.000 1 A LEU 92.120 1
ATOM 429 H HB2 . LEU 28 28 ? A -8.827 -9.055 -12.710 1.000 1 A LEU 92.120 1
ATOM 430 H HB3 . LEU 28 28 ? A -9.685 -9.579 -11.262 1.000 1 A LEU 92.120 1
ATOM 431 H HG . LEU 28 28 ? A -10.918 -7.739 -13.361 1.000 1 A LEU 92.120 1
ATOM 432 H HD11 . LEU 28 28 ? A -12.535 -8.894 -11.892 1.000 1 A LEU 92.120 1
ATOM 433 H HD12 . LEU 28 28 ? A -11.623 -8.345 -10.454 1.000 1 A LEU 92.120 1
ATOM 434 H HD13 . LEU 28 28 ? A -12.447 -7.173 -11.513 1.000 1 A LEU 92.120 1
ATOM 435 H HD21 . LEU 28 28 ? A -9.503 -7.063 -10.752 1.000 1 A LEU 92.120 1
ATOM 436 H HD22 . LEU 28 28 ? A -8.911 -6.724 -12.399 1.000 1 A LEU 92.120 1
ATOM 437 H HD23 . LEU 28 28 ? A -10.387 -5.931 -11.807 1.000 1 A LEU 92.120 1
ATOM 438 N N . VAL 29 29 ? A -9.586 -10.017 -15.378 1.000 1 A VAL 91.440 1
ATOM 439 C CA . VAL 29 29 ? A -9.694 -9.857 -16.840 1.000 1 A VAL 91.440 1
ATOM 440 C C . VAL 29 29 ? A -10.606 -10.947 -17.415 1.000 1 A VAL 91.440 1
ATOM 441 O O . VAL 29 29 ? A -11.577 -10.635 -18.079 1.000 1 A VAL 91.440 1
ATOM 442 C CB . VAL 29 29 ? A -8.305 -9.879 -17.517 1.000 1 A VAL 91.440 1
ATOM 443 C CG1 . VAL 29 29 ? A -8.401 -9.822 -19.043 1.000 1 A VAL 91.440 1
ATOM 444 C CG2 . VAL 29 29 ? A -7.431 -8.686 -17.113 1.000 1 A VAL 91.440 1
ATOM 445 H H . VAL 29 29 ? A -8.670 -10.144 -14.972 1.000 1 A VAL 91.440 1
ATOM 446 H HA . VAL 29 29 ? A -10.169 -8.901 -17.059 1.000 1 A VAL 91.440 1
ATOM 447 H HB . VAL 29 29 ? A -7.785 -10.796 -17.240 1.000 1 A VAL 91.440 1
ATOM 448 H HG11 . VAL 29 29 ? A -8.928 -10.695 -19.428 1.000 1 A VAL 91.440 1
ATOM 449 H HG12 . VAL 29 29 ? A -7.405 -9.803 -19.487 1.000 1 A VAL 91.440 1
ATOM 450 H HG13 . VAL 29 29 ? A -8.938 -8.918 -19.331 1.000 1 A VAL 91.440 1
ATOM 451 H HG21 . VAL 29 29 ? A -6.400 -8.883 -17.408 1.000 1 A VAL 91.440 1
ATOM 452 H HG22 . VAL 29 29 ? A -7.778 -7.791 -17.629 1.000 1 A VAL 91.440 1
ATOM 453 H HG23 . VAL 29 29 ? A -7.471 -8.512 -16.038 1.000 1 A VAL 91.440 1
ATOM 454 N N . MET 30 30 ? A -10.381 -12.219 -17.080 1.000 1 A MET 89.480 1
ATOM 455 C CA . MET 30 30 ? A -11.178 -13.338 -17.613 1.000 1 A MET 89.480 1
ATOM 456 C C . MET 30 30 ? A -12.651 -13.374 -17.177 1.000 1 A MET 89.480 1
ATOM 457 O O . MET 30 30 ? A -13.447 -14.061 -17.812 1.000 1 A MET 89.480 1
ATOM 458 C CB . MET 30 30 ? A -10.523 -14.663 -17.198 1.000 1 A MET 89.480 1
ATOM 459 C CG . MET 30 30 ? A -9.223 -14.937 -17.954 1.000 1 A MET 89.480 1
ATOM 460 S SD . MET 30 30 ? A -9.352 -15.062 -19.766 1.000 1 A MET 89.480 1
ATOM 461 C CE . MET 30 30 ? A -10.605 -16.361 -19.933 1.000 1 A MET 89.480 1
ATOM 462 H H . MET 30 30 ? A -9.571 -12.428 -16.513 1.000 1 A MET 89.480 1
ATOM 463 H HA . MET 30 30 ? A -11.191 -13.266 -18.701 1.000 1 A MET 89.480 1
ATOM 464 H HB2 . MET 30 30 ? A -10.315 -14.645 -16.128 1.000 1 A MET 89.480 1
ATOM 465 H HB3 . MET 30 30 ? A -11.211 -15.488 -17.380 1.000 1 A MET 89.480 1
ATOM 466 H HG2 . MET 30 30 ? A -8.799 -15.868 -17.579 1.000 1 A MET 89.480 1
ATOM 467 H HG3 . MET 30 30 ? A -8.523 -14.136 -17.717 1.000 1 A MET 89.480 1
ATOM 468 H HE1 . MET 30 30 ? A -10.291 -17.249 -19.384 1.000 1 A MET 89.480 1
ATOM 469 H HE2 . MET 30 30 ? A -11.559 -16.006 -19.544 1.000 1 A MET 89.480 1
ATOM 470 H HE3 . MET 30 30 ? A -10.727 -16.609 -20.987 1.000 1 A MET 89.480 1
ATOM 471 N N . THR 31 31 ? A -13.008 -12.710 -16.076 1.000 1 A THR 90.220 1
ATOM 472 C CA . THR 31 31 ? A -14.370 -12.714 -15.504 1.000 1 A THR 90.220 1
ATOM 473 C C . THR 31 31 ? A -15.127 -11.412 -15.747 1.000 1 A THR 90.220 1
ATOM 474 O O . THR 31 31 ? A -16.266 -11.275 -15.304 1.000 1 A THR 90.220 1
ATOM 475 C CB . THR 31 31 ? A -14.366 -13.046 -14.004 1.000 1 A THR 90.220 1
ATOM 476 O OG1 . THR 31 31 ? A -13.482 -12.218 -13.286 1.000 1 A THR 90.220 1
ATOM 477 C CG2 . THR 31 31 ? A -13.940 -14.488 -13.734 1.000 1 A THR 90.220 1
ATOM 478 H H . THR 31 31 ? A -12.306 -12.137 -15.629 1.000 1 A THR 90.220 1
ATOM 479 H HA . THR 31 31 ? A -14.962 -13.481 -16.003 1.000 1 A THR 90.220 1
ATOM 480 H HB . THR 31 31 ? A -15.371 -12.915 -13.601 1.000 1 A THR 90.220 1
ATOM 481 H HG1 . THR 31 31 ? A -12.602 -12.443 -13.597 1.000 1 A THR 90.220 1
ATOM 482 H HG21 . THR 31 31 ? A -13.955 -14.677 -12.660 1.000 1 A THR 90.220 1
ATOM 483 H HG22 . THR 31 31 ? A -12.940 -14.675 -14.127 1.000 1 A THR 90.220 1
ATOM 484 H HG23 . THR 31 31 ? A -14.641 -15.165 -14.221 1.000 1 A THR 90.220 1
ATOM 485 N N . THR 32 32 ? A -14.508 -10.460 -16.442 1.000 1 A THR 89.080 1
ATOM 486 C CA . THR 32 32 ? A -15.194 -9.284 -16.975 1.000 1 A THR 89.080 1
ATOM 487 C C . THR 32 32 ? A -15.839 -9.681 -18.303 1.000 1 A THR 89.080 1
ATOM 488 O O . THR 32 32 ? A -15.230 -10.402 -19.083 1.000 1 A THR 89.080 1
ATOM 489 C CB . THR 32 32 ? A -14.203 -8.123 -17.140 1.000 1 A THR 89.080 1
ATOM 490 O OG1 . THR 32 32 ? A -13.546 -7.895 -15.909 1.000 1 A THR 89.080 1
ATOM 491 C CG2 . THR 32 32 ? A -14.899 -6.810 -17.487 1.000 1 A THR 89.080 1
ATOM 492 H H . THR 32 32 ? A -13.605 -10.673 -16.842 1.000 1 A THR 89.080 1
ATOM 493 H HA . THR 32 32 ? A -15.976 -8.972 -16.283 1.000 1 A THR 89.080 1
ATOM 494 H HB . THR 32 32 ? A -13.468 -8.367 -17.908 1.000 1 A THR 89.080 1
ATOM 495 H HG1 . THR 32 32 ? A -13.034 -8.683 -15.710 1.000 1 A THR 89.080 1
ATOM 496 H HG21 . THR 32 32 ? A -14.145 -6.039 -17.644 1.000 1 A THR 89.080 1
ATOM 497 H HG22 . THR 32 32 ? A -15.470 -6.921 -18.409 1.000 1 A THR 89.080 1
ATOM 498 H HG23 . THR 32 32 ? A -15.567 -6.513 -16.678 1.000 1 A THR 89.080 1
ATOM 499 N N . GLU 33 33 ? A -17.079 -9.272 -18.566 1.000 1 A GLU 86.120 1
ATOM 500 C CA . GLU 33 33 ? A -17.779 -9.651 -19.808 1.000 1 A GLU 86.120 1
ATOM 501 C C . GLU 33 33 ? A -17.222 -8.902 -21.029 1.000 1 A GLU 86.120 1
ATOM 502 O O . GLU 33 33 ? A -16.993 -9.476 -22.092 1.000 1 A GLU 86.120 1
ATOM 503 C CB . GLU 33 33 ? A -19.280 -9.362 -19.659 1.000 1 A GLU 86.120 1
ATOM 504 C CG . GLU 33 33 ? A -19.936 -10.222 -18.567 1.000 1 A GLU 86.120 1
ATOM 505 C CD . GLU 33 33 ? A -21.435 -9.938 -18.390 1.000 1 A GLU 86.120 1
ATOM 506 O OE1 . GLU 33 33 ? A -21.924 -8.933 -18.952 1.000 1 A GLU 86.120 1
ATOM 507 O OE2 . GLU 33 33 ? A -22.072 -10.723 -17.654 1.000 1 A GLU 86.120 1
ATOM 508 H H . GLU 33 33 ? A -17.603 -8.775 -17.860 1.000 1 A GLU 86.120 1
ATOM 509 H HA . GLU 33 33 ? A -17.649 -10.716 -19.996 1.000 1 A GLU 86.120 1
ATOM 510 H HB2 . GLU 33 33 ? A -19.411 -8.307 -19.420 1.000 1 A GLU 86.120 1
ATOM 511 H HB3 . GLU 33 33 ? A -19.770 -9.570 -20.610 1.000 1 A GLU 86.120 1
ATOM 512 H HG2 . GLU 33 33 ? A -19.792 -11.272 -18.821 1.000 1 A GLU 86.120 1
ATOM 513 H HG3 . GLU 33 33 ? A -19.436 -10.035 -17.616 1.000 1 A GLU 86.120 1
ATOM 514 N N . GLU 34 34 ? A -16.958 -7.611 -20.852 1.000 1 A GLU 86.320 1
ATOM 515 C CA . GLU 34 34 ? A -16.364 -6.734 -21.856 1.000 1 A GLU 86.320 1
ATOM 516 C C . GLU 34 34 ? A -14.834 -6.778 -21.775 1.000 1 A GLU 86.320 1
ATOM 517 O O . GLU 34 34 ? A -14.270 -6.658 -20.687 1.000 1 A GLU 86.320 1
ATOM 518 C CB . GLU 34 34 ? A -16.836 -5.294 -21.605 1.000 1 A GLU 86.320 1
ATOM 519 C CG . GLU 34 34 ? A -18.328 -5.025 -21.838 1.000 1 A GLU 86.320 1
ATOM 520 C CD . GLU 34 34 ? A -18.740 -3.600 -21.402 1.000 1 A GLU 86.320 1
ATOM 521 O OE1 . GLU 34 34 ? A -17.918 -2.843 -20.814 1.000 1 A GLU 86.320 1
ATOM 522 O OE2 . GLU 34 34 ? A -19.913 -3.228 -21.604 1.000 1 A GLU 86.320 1
ATOM 523 H H . GLU 34 34 ? A -17.149 -7.219 -19.941 1.000 1 A GLU 86.320 1
ATOM 524 H HA . GLU 34 34 ? A -16.679 -7.045 -22.852 1.000 1 A GLU 86.320 1
ATOM 525 H HB2 . GLU 34 34 ? A -16.262 -4.623 -22.244 1.000 1 A GLU 86.320 1
ATOM 526 H HB3 . GLU 34 34 ? A -16.620 -5.061 -20.562 1.000 1 A GLU 86.320 1
ATOM 527 H HG2 . GLU 34 34 ? A -18.915 -5.746 -21.270 1.000 1 A GLU 86.320 1
ATOM 528 H HG3 . GLU 34 34 ? A -18.545 -5.162 -22.898 1.000 1 A GLU 86.320 1
ATOM 529 N N . ASP 35 35 ? A -14.144 -6.816 -22.920 1.000 1 A ASP 86.880 1
ATOM 530 C CA . ASP 35 35 ? A -12.685 -6.643 -22.966 1.000 1 A ASP 86.880 1
ATOM 531 C C . ASP 35 35 ? A -12.277 -5.166 -22.799 1.000 1 A ASP 86.880 1
ATOM 532 O O . ASP 35 35 ? A -11.627 -4.562 -23.651 1.000 1 A ASP 86.880 1
ATOM 533 C CB . ASP 35 35 ? A -12.072 -7.306 -24.210 1.000 1 A ASP 86.880 1
ATOM 534 C CG . ASP 35 35 ? A -10.546 -7.430 -24.090 1.000 1 A ASP 86.880 1
ATOM 535 O OD1 . ASP 35 35 ? A -9.993 -7.208 -22.985 1.000 1 A ASP 86.880 1
ATOM 536 O OD2 . ASP 35 35 ? A -9.891 -7.831 -25.076 1.000 1 A ASP 86.880 1
ATOM 537 H H . ASP 35 35 ? A -14.641 -6.924 -23.793 1.000 1 A ASP 86.880 1
ATOM 538 H HA . ASP 35 35 ? A -12.277 -7.165 -22.101 1.000 1 A ASP 86.880 1
ATOM 539 H HB2 . ASP 35 35 ? A -12.489 -8.307 -24.320 1.000 1 A ASP 86.880 1
ATOM 540 H HB3 . ASP 35 35 ? A -12.329 -6.732 -25.100 1.000 1 A ASP 86.880 1
ATOM 541 N N . VAL 36 36 ? A -12.682 -4.560 -21.678 1.000 1 A VAL 82.790 1
ATOM 542 C CA . VAL 36 36 ? A -12.480 -3.133 -21.354 1.000 1 A VAL 82.790 1
ATOM 543 C C . VAL 36 36 ? A -10.990 -2.764 -21.291 1.000 1 A VAL 82.790 1
ATOM 544 O O . VAL 36 36 ? A -10.632 -1.591 -21.397 1.000 1 A VAL 82.790 1
ATOM 545 C CB . VAL 36 36 ? A -13.169 -2.778 -20.013 1.000 1 A VAL 82.790 1
ATOM 546 C CG1 . VAL 36 36 ? A -13.233 -1.270 -19.739 1.000 1 A VAL 82.790 1
ATOM 547 C CG2 . VAL 36 36 ? A -14.622 -3.252 -19.941 1.000 1 A VAL 82.790 1
ATOM 548 H H . VAL 36 36 ? A -13.229 -5.129 -21.048 1.000 1 A VAL 82.790 1
ATOM 549 H HA . VAL 36 36 ? A -12.932 -2.540 -22.149 1.000 1 A VAL 82.790 1
ATOM 550 H HB . VAL 36 36 ? A -12.616 -3.250 -19.201 1.000 1 A VAL 82.790 1
ATOM 551 H HG11 . VAL 36 36 ? A -13.713 -1.088 -18.777 1.000 1 A VAL 82.790 1
ATOM 552 H HG12 . VAL 36 36 ? A -12.228 -0.853 -19.690 1.000 1 A VAL 82.790 1
ATOM 553 H HG13 . VAL 36 36 ? A -13.790 -0.773 -20.533 1.000 1 A VAL 82.790 1
ATOM 554 H HG21 . VAL 36 36 ? A -15.176 -2.913 -20.816 1.000 1 A VAL 82.790 1
ATOM 555 H HG22 . VAL 36 36 ? A -14.641 -4.341 -19.888 1.000 1 A VAL 82.790 1
ATOM 556 H HG23 . VAL 36 36 ? A -15.108 -2.885 -19.037 1.000 1 A VAL 82.790 1
ATOM 557 N N . LEU 37 37 ? A -10.112 -3.756 -21.110 1.000 1 A LEU 84.310 1
ATOM 558 C CA . LEU 37 37 ? A -8.660 -3.582 -21.038 1.000 1 A LEU 84.310 1
ATOM 559 C C . LEU 37 37 ? A -7.936 -3.965 -22.345 1.000 1 A LEU 84.310 1
ATOM 560 O O . LEU 37 37 ? A -6.755 -3.656 -22.481 1.000 1 A LEU 84.310 1
ATOM 561 C CB . LEU 37 37 ? A -8.123 -4.347 -19.807 1.000 1 A LEU 84.310 1
ATOM 562 C CG . LEU 37 37 ? A -8.778 -3.971 -18.458 1.000 1 A LEU 84.310 1
ATOM 563 C CD1 . LEU 37 37 ? A -8.157 -4.769 -17.314 1.000 1 A LEU 84.310 1
ATOM 564 C CD2 . LEU 37 37 ? A -8.620 -2.495 -18.098 1.000 1 A LEU 84.310 1
ATOM 565 H H . LEU 37 37 ? A -10.480 -4.697 -21.109 1.000 1 A LEU 84.310 1
ATOM 566 H HA . LEU 37 37 ? A -8.433 -2.525 -20.898 1.000 1 A LEU 84.310 1
ATOM 567 H HB2 . LEU 37 37 ? A -8.265 -5.414 -19.976 1.000 1 A LEU 84.310 1
ATOM 568 H HB3 . LEU 37 37 ? A -7.052 -4.159 -19.736 1.000 1 A LEU 84.310 1
ATOM 569 H HG . LEU 37 37 ? A -9.843 -4.203 -18.492 1.000 1 A LEU 84.310 1
ATOM 570 H HD11 . LEU 37 37 ? A -8.554 -4.428 -16.358 1.000 1 A LEU 84.310 1
ATOM 571 H HD12 . LEU 37 37 ? A -7.071 -4.673 -17.321 1.000 1 A LEU 84.310 1
ATOM 572 H HD13 . LEU 37 37 ? A -8.444 -5.814 -17.436 1.000 1 A LEU 84.310 1
ATOM 573 H HD21 . LEU 37 37 ? A -9.170 -2.285 -17.180 1.000 1 A LEU 84.310 1
ATOM 574 H HD22 . LEU 37 37 ? A -7.564 -2.264 -17.964 1.000 1 A LEU 84.310 1
ATOM 575 H HD23 . LEU 37 37 ? A -9.030 -1.882 -18.900 1.000 1 A LEU 84.310 1
ATOM 576 N N . GLY 38 38 ? A -8.604 -4.615 -23.306 1.000 1 A GLY 89.570 1
ATOM 577 C CA . GLY 38 38 ? A -7.982 -5.121 -24.539 1.000 1 A GLY 89.570 1
ATOM 578 C C . GLY 38 38 ? A -7.023 -6.297 -24.310 1.000 1 A GLY 89.570 1
ATOM 579 O O . GLY 38 38 ? A -6.004 -6.410 -24.993 1.000 1 A GLY 89.570 1
ATOM 580 H H . GLY 38 38 ? A -9.581 -4.832 -23.168 1.000 1 A GLY 89.570 1
ATOM 581 H HA2 . GLY 38 38 ? A -8.770 -5.458 -25.212 1.000 1 A GLY 89.570 1
ATOM 582 H HA3 . GLY 38 38 ? A -7.431 -4.315 -25.024 1.000 1 A GLY 89.570 1
ATOM 583 N N . LEU 39 39 ? A -7.288 -7.123 -23.295 1.000 1 A LEU 91.800 1
ATOM 584 C CA . LEU 39 39 ? A -6.414 -8.192 -22.806 1.000 1 A LEU 91.800 1
ATOM 585 C C . LEU 39 39 ? A -7.049 -9.587 -22.854 1.000 1 A LEU 91.800 1
ATOM 586 O O . LEU 39 39 ? A -6.322 -10.561 -22.654 1.000 1 A LEU 91.800 1
ATOM 587 C CB . LEU 39 39 ? A -5.957 -7.867 -21.369 1.000 1 A LEU 91.800 1
ATOM 588 C CG . LEU 39 39 ? A -5.258 -6.514 -21.188 1.000 1 A LEU 91.800 1
ATOM 589 C CD1 . LEU 39 39 ? A -4.850 -6.331 -19.729 1.000 1 A LEU 91.800 1
ATOM 590 C CD2 . LEU 39 39 ? A -4.001 -6.357 -22.041 1.000 1 A LEU 91.800 1
ATOM 591 H H . LEU 39 39 ? A -8.212 -7.032 -22.897 1.000 1 A LEU 91.800 1
ATOM 592 H HA . LEU 39 39 ? A -5.535 -8.249 -23.447 1.000 1 A LEU 91.800 1
ATOM 593 H HB2 . LEU 39 39 ? A -5.282 -8.654 -21.033 1.000 1 A LEU 91.800 1
ATOM 594 H HB3 . LEU 39 39 ? A -6.838 -7.878 -20.726 1.000 1 A LEU 91.800 1
ATOM 595 H HG . LEU 39 39 ? A -5.961 -5.719 -21.436 1.000 1 A LEU 91.800 1
ATOM 596 H HD11 . LEU 39 39 ? A -4.116 -7.094 -19.465 1.000 1 A LEU 91.800 1
ATOM 597 H HD12 . LEU 39 39 ? A -4.426 -5.337 -19.591 1.000 1 A LEU 91.800 1
ATOM 598 H HD13 . LEU 39 39 ? A -5.727 -6.434 -19.091 1.000 1 A LEU 91.800 1
ATOM 599 H HD21 . LEU 39 39 ? A -3.647 -5.332 -21.926 1.000 1 A LEU 91.800 1
ATOM 600 H HD22 . LEU 39 39 ? A -3.242 -7.079 -21.743 1.000 1 A LEU 91.800 1
ATOM 601 H HD23 . LEU 39 39 ? A -4.244 -6.494 -23.095 1.000 1 A LEU 91.800 1
ATOM 602 N N . HIS 40 40 ? A -8.356 -9.724 -23.111 1.000 1 A HIS 91.690 1
ATOM 603 C CA . HIS 40 40 ? A -9.050 -11.021 -23.045 1.000 1 A HIS 91.690 1
ATOM 604 C C . HIS 40 40 ? A -8.410 -12.065 -23.959 1.000 1 A HIS 91.690 1
ATOM 605 O O . HIS 40 40 ? A -8.206 -13.203 -23.544 1.000 1 A HIS 91.690 1
ATOM 606 C CB . HIS 40 40 ? A -10.531 -10.885 -23.433 1.000 1 A HIS 91.690 1
ATOM 607 C CG . HIS 40 40 ? A -11.428 -10.354 -22.350 1.000 1 A HIS 91.690 1
ATOM 608 N ND1 . HIS 40 40 ? A -12.795 -10.498 -22.292 1.000 1 A HIS 91.690 1
ATOM 609 C CD2 . HIS 40 40 ? A -11.065 -9.573 -21.290 1.000 1 A HIS 91.690 1
ATOM 610 C CE1 . HIS 40 40 ? A -13.237 -9.812 -21.229 1.000 1 A HIS 91.690 1
ATOM 611 N NE2 . HIS 40 40 ? A -12.213 -9.233 -20.586 1.000 1 A HIS 91.690 1
ATOM 612 H H . HIS 40 40 ? A -8.898 -8.898 -23.321 1.000 1 A HIS 91.690 1
ATOM 613 H HA . HIS 40 40 ? A -8.991 -11.406 -22.027 1.000 1 A HIS 91.690 1
ATOM 614 H HB2 . HIS 40 40 ? A -10.909 -11.875 -23.689 1.000 1 A HIS 91.690 1
ATOM 615 H HB3 . HIS 40 40 ? A -10.627 -10.263 -24.323 1.000 1 A HIS 91.690 1
ATOM 616 H HD1 . HIS 40 40 ? A -13.398 -10.946 -22.967 1.000 1 A HIS 91.690 1
ATOM 617 H HD2 . HIS 40 40 ? A -10.072 -9.196 -21.097 1.000 1 A HIS 91.690 1
ATOM 618 H HE1 . HIS 40 40 ? A -14.279 -9.653 -20.994 1.000 1 A HIS 91.690 1
ATOM 619 N N . SER 41 41 ? A -8.058 -11.687 -25.189 1.000 1 A SER 91.630 1
ATOM 620 C CA . SER 41 41 ? A -7.417 -12.586 -26.155 1.000 1 A SER 91.630 1
ATOM 621 C C . SER 41 41 ? A -6.060 -13.098 -25.656 1.000 1 A SER 91.630 1
ATOM 622 O O . SER 41 41 ? A -5.824 -14.306 -25.667 1.000 1 A SER 91.630 1
ATOM 623 C CB . SER 41 41 ? A -7.275 -11.869 -27.501 1.000 1 A SER 91.630 1
ATOM 624 O OG . SER 41 41 ? A -6.565 -10.657 -27.326 1.000 1 A SER 91.630 1
ATOM 625 H H . SER 41 41 ? A -8.202 -10.723 -25.452 1.000 1 A SER 91.630 1
ATOM 626 H HA . SER 41 41 ? A -8.058 -13.455 -26.302 1.000 1 A SER 91.630 1
ATOM 627 H HB2 . SER 41 41 ? A -6.747 -12.509 -28.208 1.000 1 A SER 91.630 1
ATOM 628 H HB3 . SER 41 41 ? A -8.268 -11.649 -27.893 1.000 1 A SER 91.630 1
ATOM 629 H HG . SER 41 41 ? A -6.727 -10.076 -28.073 1.000 1 A SER 91.630 1
ATOM 630 N N . CYS 42 42 ? A -5.205 -12.205 -25.149 1.000 1 A CYS 92.800 1
ATOM 631 C CA . CYS 42 42 ? A -3.886 -12.538 -24.609 1.000 1 A CYS 92.800 1
ATOM 632 C C . CYS 42 42 ? A -3.985 -13.428 -23.363 1.000 1 A CYS 92.800 1
ATOM 633 O O . CYS 42 42 ? A -3.328 -14.467 -23.288 1.000 1 A CYS 92.800 1
ATOM 634 C CB . CYS 42 42 ? A -3.134 -11.240 -24.282 1.000 1 A CYS 92.800 1
ATOM 635 S SG . CYS 42 42 ? A -2.838 -10.277 -25.791 1.000 1 A CYS 92.800 1
ATOM 636 H H . CYS 42 42 ? A -5.456 -11.230 -25.227 1.000 1 A CYS 92.800 1
ATOM 637 H HA . CYS 42 42 ? A -3.324 -13.088 -25.362 1.000 1 A CYS 92.800 1
ATOM 638 H HB2 . CYS 42 42 ? A -3.719 -10.647 -23.578 1.000 1 A CYS 92.800 1
ATOM 639 H HB3 . CYS 42 42 ? A -2.174 -11.486 -23.827 1.000 1 A CYS 92.800 1
ATOM 640 H HG . CYS 42 42 ? A -2.448 -9.144 -25.201 1.000 1 A CYS 92.800 1
ATOM 641 N N . VAL 43 43 ? A -4.840 -13.059 -22.402 1.000 1 A VAL 90.690 1
ATOM 642 C CA . VAL 43 43 ? A -5.025 -13.831 -21.165 1.000 1 A VAL 90.690 1
ATOM 643 C C . VAL 43 43 ? A -5.627 -15.203 -21.476 1.000 1 A VAL 90.690 1
ATOM 644 O O . VAL 43 43 ? A -5.130 -16.213 -20.983 1.000 1 A VAL 90.690 1
ATOM 645 C CB . VAL 43 43 ? A -5.860 -13.050 -20.129 1.000 1 A VAL 90.690 1
ATOM 646 C CG1 . VAL 43 43 ? A -6.021 -13.854 -18.837 1.000 1 A VAL 90.690 1
ATOM 647 C CG2 . VAL 43 43 ? A -5.151 -11.752 -19.722 1.000 1 A VAL 90.690 1
ATOM 648 H H . VAL 43 43 ? A -5.381 -12.216 -22.535 1.000 1 A VAL 90.690 1
ATOM 649 H HA . VAL 43 43 ? A -4.042 -14.014 -20.730 1.000 1 A VAL 90.690 1
ATOM 650 H HB . VAL 43 43 ? A -6.842 -12.817 -20.539 1.000 1 A VAL 90.690 1
ATOM 651 H HG11 . VAL 43 43 ? A -6.541 -13.254 -18.090 1.000 1 A VAL 90.690 1
ATOM 652 H HG12 . VAL 43 43 ? A -5.043 -14.137 -18.448 1.000 1 A VAL 90.690 1
ATOM 653 H HG13 . VAL 43 43 ? A -6.601 -14.758 -19.023 1.000 1 A VAL 90.690 1
ATOM 654 H HG21 . VAL 43 43 ? A -4.163 -11.990 -19.328 1.000 1 A VAL 90.690 1
ATOM 655 H HG22 . VAL 43 43 ? A -5.724 -11.240 -18.949 1.000 1 A VAL 90.690 1
ATOM 656 H HG23 . VAL 43 43 ? A -5.042 -11.085 -20.577 1.000 1 A VAL 90.690 1
ATOM 657 N N . ARG 44 44 ? A -6.623 -15.284 -22.364 1.000 1 A ARG 90.770 1
ATOM 658 C CA . ARG 44 44 ? A -7.218 -16.559 -22.791 1.000 1 A ARG 90.770 1
ATOM 659 C C . ARG 44 44 ? A -6.211 -17.457 -23.511 1.000 1 A ARG 90.770 1
ATOM 660 O O . ARG 44 44 ? A -6.159 -18.649 -23.218 1.000 1 A ARG 90.770 1
ATOM 661 C CB . ARG 44 44 ? A -8.451 -16.261 -23.654 1.000 1 A ARG 90.770 1
ATOM 662 C CG . ARG 44 44 ? A -9.219 -17.531 -24.023 1.000 1 A ARG 90.770 1
ATOM 663 C CD . ARG 44 44 ? A -10.478 -17.185 -24.823 1.000 1 A ARG 90.770 1
ATOM 664 N NE . ARG 44 44 ? A -11.249 -18.397 -25.160 1.000 1 A ARG 90.770 1
ATOM 665 C CZ . ARG 44 44 ? A -12.395 -18.435 -25.818 1.000 1 A ARG 90.770 1
ATOM 666 N NH1 . ARG 44 44 ? A -12.973 -17.352 -26.260 1.000 1 A ARG 90.770 1
ATOM 667 N NH2 . ARG 44 44 ? A -12.988 -19.573 -26.043 1.000 1 A ARG 90.770 1
ATOM 668 H H . ARG 44 44 ? A -7.005 -14.428 -22.739 1.000 1 A ARG 90.770 1
ATOM 669 H HA . ARG 44 44 ? A -7.534 -17.099 -21.899 1.000 1 A ARG 90.770 1
ATOM 670 H HB2 . ARG 44 44 ? A -9.120 -15.610 -23.091 1.000 1 A ARG 90.770 1
ATOM 671 H HB3 . ARG 44 44 ? A -8.144 -15.746 -24.564 1.000 1 A ARG 90.770 1
ATOM 672 H HG2 . ARG 44 44 ? A -9.507 -18.045 -23.106 1.000 1 A ARG 90.770 1
ATOM 673 H HG3 . ARG 44 44 ? A -8.585 -18.183 -24.625 1.000 1 A ARG 90.770 1
ATOM 674 H HD2 . ARG 44 44 ? A -10.181 -16.671 -25.738 1.000 1 A ARG 90.770 1
ATOM 675 H HD3 . ARG 44 44 ? A -11.095 -16.513 -24.227 1.000 1 A ARG 90.770 1
ATOM 676 H HE . ARG 44 44 ? A -10.868 -19.278 -24.848 1.000 1 A ARG 90.770 1
ATOM 677 H HH11 . ARG 44 44 ? A -13.857 -17.397 -26.748 1.000 1 A ARG 90.770 1
ATOM 678 H HH12 . ARG 44 44 ? A -12.548 -16.457 -26.066 1.000 1 A ARG 90.770 1
ATOM 679 H HH21 . ARG 44 44 ? A -12.581 -20.436 -25.712 1.000 1 A ARG 90.770 1
ATOM 680 H HH22 . ARG 44 44 ? A -13.870 -19.596 -26.534 1.000 1 A ARG 90.770 1
ATOM 681 N N . ALA 45 45 ? A -5.403 -16.911 -24.421 1.000 1 A ALA 91.470 1
ATOM 682 C CA . ALA 45 45 ? A -4.370 -17.670 -25.130 1.000 1 A ALA 91.470 1
ATOM 683 C C . ALA 45 45 ? A -3.277 -18.197 -24.184 1.000 1 A ALA 91.470 1
ATOM 684 O O . ALA 45 45 ? A -2.786 -19.309 -24.378 1.000 1 A ALA 91.470 1
ATOM 685 C CB . ALA 45 45 ? A -3.785 -16.782 -26.234 1.000 1 A ALA 91.470 1
ATOM 686 H H . ALA 45 45 ? A -5.506 -15.930 -24.636 1.000 1 A ALA 91.470 1
ATOM 687 H HA . ALA 45 45 ? A -4.832 -18.537 -25.601 1.000 1 A ALA 91.470 1
ATOM 688 H HB1 . ALA 45 45 ? A -4.564 -16.519 -26.949 1.000 1 A ALA 91.470 1
ATOM 689 H HB2 . ALA 45 45 ? A -3.380 -15.868 -25.800 1.000 1 A ALA 91.470 1
ATOM 690 H HB3 . ALA 45 45 ? A -2.990 -17.317 -26.755 1.000 1 A ALA 91.470 1
ATOM 691 N N . PHE 46 46 ? A -2.944 -17.446 -23.131 1.000 1 A PHE 89.950 1
ATOM 692 C CA . PHE 46 46 ? A -2.050 -17.903 -22.070 1.000 1 A PHE 89.950 1
ATOM 693 C C . PHE 46 46 ? A -2.670 -19.036 -21.234 1.000 1 A PHE 89.950 1
ATOM 694 O O . PHE 46 46 ? A -2.073 -20.103 -21.133 1.000 1 A PHE 89.950 1
ATOM 695 C CB . PHE 46 46 ? A -1.646 -16.699 -21.212 1.000 1 A PHE 89.950 1
ATOM 696 C CG . PHE 46 46 ? A -0.773 -17.052 -20.025 1.000 1 A PHE 89.950 1
ATOM 697 C CD1 . PHE 46 46 ? A 0.502 -17.612 -20.228 1.000 1 A PHE 89.950 1
ATOM 698 C CD2 . PHE 46 46 ? A -1.246 -16.850 -18.714 1.000 1 A PHE 89.950 1
ATOM 699 C CE1 . PHE 46 46 ? A 1.303 -17.964 -19.128 1.000 1 A PHE 89.950 1
ATOM 700 C CE2 . PHE 46 46 ? A -0.445 -17.200 -17.614 1.000 1 A PHE 89.950 1
ATOM 701 C CZ . PHE 46 46 ? A 0.830 -17.757 -17.821 1.000 1 A PHE 89.950 1
ATOM 702 H H . PHE 46 46 ? A -3.327 -16.514 -23.058 1.000 1 A PHE 89.950 1
ATOM 703 H HA . PHE 46 46 ? A -1.145 -18.304 -22.526 1.000 1 A PHE 89.950 1
ATOM 704 H HB2 . PHE 46 46 ? A -2.545 -16.196 -20.853 1.000 1 A PHE 89.950 1
ATOM 705 H HB3 . PHE 46 46 ? A -1.110 -15.990 -21.843 1.000 1 A PHE 89.950 1
ATOM 706 H HD1 . PHE 46 46 ? A 0.865 -17.792 -21.229 1.000 1 A PHE 89.950 1
ATOM 707 H HD2 . PHE 46 46 ? A -2.233 -16.443 -18.549 1.000 1 A PHE 89.950 1
ATOM 708 H HE1 . PHE 46 46 ? A 2.272 -18.412 -19.289 1.000 1 A PHE 89.950 1
ATOM 709 H HE2 . PHE 46 46 ? A -0.816 -17.060 -16.609 1.000 1 A PHE 89.950 1
ATOM 710 H HZ . PHE 46 46 ? A 1.441 -18.044 -16.978 1.000 1 A PHE 89.950 1
ATOM 711 N N . TYR 47 47 ? A -3.882 -18.855 -20.691 1.000 1 A TYR 88.060 1
ATOM 712 C CA . TYR 47 47 ? A -4.510 -19.850 -19.803 1.000 1 A TYR 88.060 1
ATOM 713 C C . TYR 47 47 ? A -4.943 -21.140 -20.500 1.000 1 A TYR 88.060 1
ATOM 714 O O . TYR 47 47 ? A -4.854 -22.205 -19.897 1.000 1 A TYR 88.060 1
ATOM 715 C CB . TYR 47 47 ? A -5.729 -19.251 -19.086 1.000 1 A TYR 88.060 1
ATOM 716 C CG . TYR 47 47 ? A -5.380 -18.586 -17.778 1.000 1 A TYR 88.060 1
ATOM 717 C CD1 . TYR 47 47 ? A -5.263 -19.346 -16.597 1.000 1 A TYR 88.060 1
ATOM 718 C CD2 . TYR 47 47 ? A -5.120 -17.212 -17.752 1.000 1 A TYR 88.060 1
ATOM 719 C CE1 . TYR 47 47 ? A -4.919 -18.719 -15.382 1.000 1 A TYR 88.060 1
ATOM 720 C CE2 . TYR 47 47 ? A -4.737 -16.596 -16.558 1.000 1 A TYR 88.060 1
ATOM 721 C CZ . TYR 47 47 ? A -4.664 -17.331 -15.359 1.000 1 A TYR 88.060 1
ATOM 722 O OH . TYR 47 47 ? A -4.325 -16.708 -14.199 1.000 1 A TYR 88.060 1
ATOM 723 H H . TYR 47 47 ? A -4.334 -17.960 -20.811 1.000 1 A TYR 88.060 1
ATOM 724 H HA . TYR 47 47 ? A -3.782 -20.145 -19.047 1.000 1 A TYR 88.060 1
ATOM 725 H HB2 . TYR 47 47 ? A -6.440 -20.046 -18.862 1.000 1 A TYR 88.060 1
ATOM 726 H HB3 . TYR 47 47 ? A -6.240 -18.547 -19.744 1.000 1 A TYR 88.060 1
ATOM 727 H HD1 . TYR 47 47 ? A -5.437 -20.411 -16.627 1.000 1 A TYR 88.060 1
ATOM 728 H HD2 . TYR 47 47 ? A -5.168 -16.635 -18.664 1.000 1 A TYR 88.060 1
ATOM 729 H HE1 . TYR 47 47 ? A -4.838 -19.305 -14.478 1.000 1 A TYR 88.060 1
ATOM 730 H HE2 . TYR 47 47 ? A -4.441 -15.558 -16.586 1.000 1 A TYR 88.060 1
ATOM 731 H HH . TYR 47 47 ? A -4.293 -17.328 -13.467 1.000 1 A TYR 88.060 1
ATOM 732 N N . ILE 48 48 ? A -5.453 -21.056 -21.731 1.000 1 A ILE 89.340 1
ATOM 733 C CA . ILE 48 48 ? A -5.955 -22.230 -22.462 1.000 1 A ILE 89.340 1
ATOM 734 C C . ILE 48 48 ? A -4.840 -22.878 -23.286 1.000 1 A ILE 89.340 1
ATOM 735 O O . ILE 48 48 ? A -4.751 -24.099 -23.345 1.000 1 A ILE 89.340 1
ATOM 736 C CB . ILE 48 48 ? A -7.175 -21.859 -23.342 1.000 1 A ILE 89.340 1
ATOM 737 C CG1 . ILE 48 48 ? A -8.305 -21.250 -22.476 1.000 1 A ILE 89.340 1
ATOM 738 C CG2 . ILE 48 48 ? A -7.685 -23.091 -24.116 1.000 1 A ILE 89.340 1
ATOM 739 C CD1 . ILE 48 48 ? A -9.592 -20.927 -23.246 1.000 1 A ILE 89.340 1
ATOM 740 H H . ILE 48 48 ? A -5.538 -20.144 -22.157 1.000 1 A ILE 89.340 1
ATOM 741 H HA . ILE 48 48 ? A -6.285 -22.982 -21.745 1.000 1 A ILE 89.340 1
ATOM 742 H HB . ILE 48 48 ? A -6.862 -21.114 -24.073 1.000 1 A ILE 89.340 1
ATOM 743 H HG12 . ILE 48 48 ? A -7.951 -20.321 -22.029 1.000 1 A ILE 89.340 1
ATOM 744 H HG13 . ILE 48 48 ? A -8.549 -21.938 -21.666 1.000 1 A ILE 89.340 1
ATOM 745 H HG21 . ILE 48 48 ? A -8.512 -22.828 -24.776 1.000 1 A ILE 89.340 1
ATOM 746 H HG22 . ILE 48 48 ? A -8.008 -23.863 -23.418 1.000 1 A ILE 89.340 1
ATOM 747 H HG23 . ILE 48 48 ? A -6.900 -23.504 -24.750 1.000 1 A ILE 89.340 1
ATOM 748 H HD11 . ILE 48 48 ? A -10.128 -21.846 -23.483 1.000 1 A ILE 89.340 1
ATOM 749 H HD12 . ILE 48 48 ? A -10.238 -20.307 -22.624 1.000 1 A ILE 89.340 1
ATOM 750 H HD13 . ILE 48 48 ? A -9.349 -20.400 -24.168 1.000 1 A ILE 89.340 1
ATOM 751 N N . GLY 49 49 ? A -4.011 -22.067 -23.947 1.000 1 A GLY 89.890 1
ATOM 752 C CA . GLY 49 49 ? A -3.006 -22.549 -24.895 1.000 1 A GLY 89.890 1
ATOM 753 C C . GLY 49 49 ? A -1.597 -22.694 -24.325 1.000 1 A GLY 89.890 1
ATOM 754 O O . GLY 49 49 ? A -0.709 -23.105 -25.063 1.000 1 A GLY 89.890 1
ATOM 755 H H . GLY 49 49 ? A -4.089 -21.069 -23.813 1.000 1 A GLY 89.890 1
ATOM 756 H HA2 . GLY 49 49 ? A -2.951 -21.847 -25.728 1.000 1 A GLY 89.890 1
ATOM 757 H HA3 . GLY 49 49 ? A -3.304 -23.519 -25.292 1.000 1 A GLY 89.890 1
ATOM 758 N N . GLY 50 50 ? A -1.353 -22.300 -23.069 1.000 1 A GLY 87.450 1
ATOM 759 C CA . GLY 50 50 ? A 0 -22.251 -22.504 1.000 1 A GLY 87.450 1
ATOM 760 C C . GLY 50 50 ? A 0.938 -21.287 -23.245 1.000 1 A GLY 87.450 1
ATOM 761 O O . GLY 50 50 ? A 2.154 -21.429 -23.167 1.000 1 A GLY 87.450 1
ATOM 762 H H . GLY 50 50 ? A -2.112 -21.953 -22.500 1.000 1 A GLY 87.450 1
ATOM 763 H HA2 . GLY 50 50 ? A 0.442 -23.247 -22.536 1.000 1 A GLY 87.450 1
ATOM 764 H HA3 . GLY 50 50 ? A -0.062 -21.929 -21.464 1.000 1 A GLY 87.450 1
ATOM 765 N N . ASN 51 51 ? A 0.400 -20.325 -24.008 1.000 1 A ASN 91.910 1
ATOM 766 C CA . ASN 51 51 ? A 1.199 -19.458 -24.871 1.000 1 A ASN 91.910 1
ATOM 767 C C . ASN 51 51 ? A 1.933 -18.386 -24.048 1.000 1 A ASN 91.910 1
ATOM 768 O O . ASN 51 51 ? A 1.351 -17.365 -23.671 1.000 1 A ASN 91.910 1
ATOM 769 C CB . ASN 51 51 ? A 0.292 -18.880 -25.973 1.000 1 A ASN 91.910 1
ATOM 770 C CG . ASN 51 51 ? A 1.045 -18.034 -26.989 1.000 1 A ASN 91.910 1
ATOM 771 O OD1 . ASN 51 51 ? A 1.992 -17.325 -26.696 1.000 1 A ASN 91.910 1
ATOM 772 N ND2 . ASN 51 51 ? A 0.632 -18.055 -28.233 1.000 1 A ASN 91.910 1
ATOM 773 H H . ASN 51 51 ? A -0.607 -20.247 -24.033 1.000 1 A ASN 91.910 1
ATOM 774 H HA . ASN 51 51 ? A 1.957 -20.071 -25.358 1.000 1 A ASN 91.910 1
ATOM 775 H HB2 . ASN 51 51 ? A -0.188 -19.710 -26.491 1.000 1 A ASN 91.910 1
ATOM 776 H HB3 . ASN 51 51 ? A -0.486 -18.264 -25.522 1.000 1 A ASN 91.910 1
ATOM 777 H HD21 . ASN 51 51 ? A -0.117 -18.672 -28.512 1.000 1 A ASN 91.910 1
ATOM 778 H HD22 . ASN 51 51 ? A 1.172 -17.515 -28.894 1.000 1 A ASN 91.910 1
ATOM 779 N N . GLU 52 52 ? A 3.226 -18.599 -23.800 1.000 1 A GLU 91.410 1
ATOM 780 C CA . GLU 52 52 ? A 4.063 -17.695 -23.003 1.000 1 A GLU 91.410 1
ATOM 781 C C . GLU 52 52 ? A 4.158 -16.281 -23.588 1.000 1 A GLU 91.410 1
ATOM 782 O O . GLU 52 52 ? A 4.107 -15.305 -22.840 1.000 1 A GLU 91.410 1
ATOM 783 C CB . GLU 52 52 ? A 5.480 -18.264 -22.868 1.000 1 A GLU 91.410 1
ATOM 784 C CG . GLU 52 52 ? A 5.523 -19.604 -22.119 1.000 1 A GLU 91.410 1
ATOM 785 C CD . GLU 52 52 ? A 6.957 -20.027 -21.765 1.000 1 A GLU 91.410 1
ATOM 786 O OE1 . GLU 52 52 ? A 7.903 -19.461 -22.360 1.000 1 A GLU 91.410 1
ATOM 787 O OE2 . GLU 52 52 ? A 7.090 -20.887 -20.868 1.000 1 A GLU 91.410 1
ATOM 788 H H . GLU 52 52 ? A 3.601 -19.512 -24.012 1.000 1 A GLU 91.410 1
ATOM 789 H HA . GLU 52 52 ? A 3.636 -17.606 -22.004 1.000 1 A GLU 91.410 1
ATOM 790 H HB2 . GLU 52 52 ? A 5.915 -18.387 -23.860 1.000 1 A GLU 91.410 1
ATOM 791 H HB3 . GLU 52 52 ? A 6.075 -17.538 -22.314 1.000 1 A GLU 91.410 1
ATOM 792 H HG2 . GLU 52 52 ? A 5.058 -20.372 -22.736 1.000 1 A GLU 91.410 1
ATOM 793 H HG3 . GLU 52 52 ? A 4.941 -19.504 -21.202 1.000 1 A GLU 91.410 1
ATOM 794 N N . ALA 53 53 ? A 4.228 -16.140 -24.916 1.000 1 A ALA 93.330 1
ATOM 795 C CA . ALA 53 53 ? A 4.275 -14.833 -25.572 1.000 1 A ALA 93.330 1
ATOM 796 C C . ALA 53 53 ? A 2.977 -14.038 -25.345 1.000 1 A ALA 93.330 1
ATOM 797 O O . ALA 53 53 ? A 3.023 -12.836 -25.071 1.000 1 A ALA 93.330 1
ATOM 798 C CB . ALA 53 53 ? A 4.574 -15.033 -27.063 1.000 1 A ALA 93.330 1
ATOM 799 H H . ALA 53 53 ? A 4.189 -16.970 -25.491 1.000 1 A ALA 93.330 1
ATOM 800 H HA . ALA 53 53 ? A 5.091 -14.258 -25.135 1.000 1 A ALA 93.330 1
ATOM 801 H HB1 . ALA 53 53 ? A 5.513 -15.574 -27.181 1.000 1 A ALA 93.330 1
ATOM 802 H HB2 . ALA 53 53 ? A 4.663 -14.062 -27.549 1.000 1 A ALA 93.330 1
ATOM 803 H HB3 . ALA 53 53 ? A 3.772 -15.596 -27.540 1.000 1 A ALA 93.330 1
ATOM 804 N N . ALA 54 54 ? A 1.822 -14.709 -25.372 1.000 1 A ALA 93.340 1
ATOM 805 C CA . ALA 54 54 ? A 0.540 -14.112 -25.004 1.000 1 A ALA 93.340 1
ATOM 806 C C . ALA 54 54 ? A 0.481 -13.757 -23.508 1.000 1 A ALA 93.340 1
ATOM 807 O O . ALA 54 54 ? A -0.044 -12.702 -23.150 1.000 1 A ALA 93.340 1
ATOM 808 C CB . ALA 54 54 ? A -0.586 -15.069 -25.404 1.000 1 A ALA 93.340 1
ATOM 809 H H . ALA 54 54 ? A 1.853 -15.694 -25.590 1.000 1 A ALA 93.340 1
ATOM 810 H HA . ALA 54 54 ? A 0.415 -13.188 -25.568 1.000 1 A ALA 93.340 1
ATOM 811 H HB1 . ALA 54 54 ? A -0.548 -15.972 -24.796 1.000 1 A ALA 93.340 1
ATOM 812 H HB2 . ALA 54 54 ? A -1.543 -14.573 -25.241 1.000 1 A ALA 93.340 1
ATOM 813 H HB3 . ALA 54 54 ? A -0.497 -15.331 -26.459 1.000 1 A ALA 93.340 1
ATOM 814 N N . GLY 55 55 ? A 1.087 -14.577 -22.643 1.000 1 A GLY 89.710 1
ATOM 815 C CA . GLY 55 55 ? A 1.268 -14.273 -21.221 1.000 1 A GLY 89.710 1
ATOM 816 C C . GLY 55 55 ? A 2.089 -12.999 -20.996 1.000 1 A GLY 89.710 1
ATOM 817 O O . GLY 55 55 ? A 1.659 -12.104 -20.270 1.000 1 A GLY 89.710 1
ATOM 818 H H . GLY 55 55 ? A 1.465 -15.443 -22.998 1.000 1 A GLY 89.710 1
ATOM 819 H HA2 . GLY 55 55 ? A 1.791 -15.104 -20.747 1.000 1 A GLY 89.710 1
ATOM 820 H HA3 . GLY 55 55 ? A 0.294 -14.154 -20.746 1.000 1 A GLY 89.710 1
ATOM 821 N N . GLN 56 56 ? A 3.225 -12.851 -21.683 1.000 1 A GLN 91.470 1
ATOM 822 C CA . GLN 56 56 ? A 4.044 -11.635 -21.631 1.000 1 A GLN 91.470 1
ATOM 823 C C . GLN 56 56 ? A 3.300 -10.413 -22.185 1.000 1 A GLN 91.470 1
ATOM 824 O O . GLN 56 56 ? A 3.322 -9.346 -21.569 1.000 1 A GLN 91.470 1
ATOM 825 C CB . GLN 56 56 ? A 5.367 -11.846 -22.389 1.000 1 A GLN 91.470 1
ATOM 826 C CG . GLN 56 56 ? A 6.303 -12.864 -21.717 1.000 1 A GLN 91.470 1
ATOM 827 C CD . GLN 56 56 ? A 6.748 -12.470 -20.311 1.000 1 A GLN 91.470 1
ATOM 828 O OE1 . GLN 56 56 ? A 6.697 -11.323 -19.889 1.000 1 A GLN 91.470 1
ATOM 829 N NE2 . GLN 56 56 ? A 7.202 -13.418 -19.522 1.000 1 A GLN 91.470 1
ATOM 830 H H . GLN 56 56 ? A 3.537 -13.624 -22.253 1.000 1 A GLN 91.470 1
ATOM 831 H HA . GLN 56 56 ? A 4.268 -11.413 -20.588 1.000 1 A GLN 91.470 1
ATOM 832 H HB2 . GLN 56 56 ? A 5.151 -12.183 -23.403 1.000 1 A GLN 91.470 1
ATOM 833 H HB3 . GLN 56 56 ? A 5.890 -10.893 -22.459 1.000 1 A GLN 91.470 1
ATOM 834 H HG2 . GLN 56 56 ? A 7.193 -12.983 -22.334 1.000 1 A GLN 91.470 1
ATOM 835 H HG3 . GLN 56 56 ? A 5.809 -13.835 -21.665 1.000 1 A GLN 91.470 1
ATOM 836 H HE21 . GLN 56 56 ? A 7.270 -14.368 -19.859 1.000 1 A GLN 91.470 1
ATOM 837 H HE22 . GLN 56 56 ? A 7.521 -13.143 -18.605 1.000 1 A GLN 91.470 1
ATOM 838 N N . ALA 57 57 ? A 2.575 -10.560 -23.298 1.000 1 A ALA 92.880 1
ATOM 839 C CA . ALA 57 57 ? A 1.739 -9.495 -23.847 1.000 1 A ALA 92.880 1
ATOM 840 C C . ALA 57 57 ? A 0.638 -9.063 -22.861 1.000 1 A ALA 92.880 1
ATOM 841 O O . ALA 57 57 ? A 0.431 -7.864 -22.661 1.000 1 A ALA 92.880 1
ATOM 842 C CB . ALA 57 57 ? A 1.156 -9.963 -25.185 1.000 1 A ALA 92.880 1
ATOM 843 H H . ALA 57 57 ? A 2.616 -11.441 -23.791 1.000 1 A ALA 92.880 1
ATOM 844 H HA . ALA 57 57 ? A 2.369 -8.626 -24.036 1.000 1 A ALA 92.880 1
ATOM 845 H HB1 . ALA 57 57 ? A 1.962 -10.242 -25.863 1.000 1 A ALA 92.880 1
ATOM 846 H HB2 . ALA 57 57 ? A 0.576 -9.158 -25.636 1.000 1 A ALA 92.880 1
ATOM 847 H HB3 . ALA 57 57 ? A 0.506 -10.825 -25.032 1.000 1 A ALA 92.880 1
ATOM 848 N N . ALA 58 58 ? A -0.011 -10.015 -22.182 1.000 1 A ALA 92.440 1
ATOM 849 C CA . ALA 58 58 ? A -0.980 -9.737 -21.126 1.000 1 A ALA 92.440 1
ATOM 850 C C . ALA 58 58 ? A -0.345 -8.988 -19.944 1.000 1 A ALA 92.440 1
ATOM 851 O O . ALA 58 58 ? A -0.924 -8.017 -19.467 1.000 1 A ALA 92.440 1
ATOM 852 C CB . ALA 58 58 ? A -1.626 -11.048 -20.667 1.000 1 A ALA 92.440 1
ATOM 853 H H . ALA 58 58 ? A 0.183 -10.982 -22.402 1.000 1 A ALA 92.440 1
ATOM 854 H HA . ALA 58 58 ? A -1.764 -9.098 -21.534 1.000 1 A ALA 92.440 1
ATOM 855 H HB1 . ALA 58 58 ? A -2.327 -10.830 -19.861 1.000 1 A ALA 92.440 1
ATOM 856 H HB2 . ALA 58 58 ? A -0.871 -11.741 -20.296 1.000 1 A ALA 92.440 1
ATOM 857 H HB3 . ALA 58 58 ? A -2.162 -11.517 -21.492 1.000 1 A ALA 92.440 1
ATOM 858 N N . LEU 59 59 ? A 0.861 -9.365 -19.504 1.000 1 A LEU 91.130 1
ATOM 859 C CA . LEU 59 59 ? A 1.593 -8.669 -18.436 1.000 1 A LEU 91.130 1
ATOM 860 C C . LEU 59 59 ? A 1.971 -7.230 -18.818 1.000 1 A LEU 91.130 1
ATOM 861 O O . LEU 59 59 ? A 1.786 -6.303 -18.025 1.000 1 A LEU 91.130 1
ATOM 862 C CB . LEU 59 59 ? A 2.864 -9.465 -18.084 1.000 1 A LEU 91.130 1
ATOM 863 C CG . LEU 59 59 ? A 2.616 -10.787 -17.343 1.000 1 A LEU 91.130 1
ATOM 864 C CD1 . LEU 59 59 ? A 3.935 -11.537 -17.161 1.000 1 A LEU 91.130 1
ATOM 865 C CD2 . LEU 59 59 ? A 2.036 -10.530 -15.961 1.000 1 A LEU 91.130 1
ATOM 866 H H . LEU 59 59 ? A 1.272 -10.193 -19.911 1.000 1 A LEU 91.130 1
ATOM 867 H HA . LEU 59 59 ? A 0.951 -8.598 -17.558 1.000 1 A LEU 91.130 1
ATOM 868 H HB2 . LEU 59 59 ? A 3.505 -8.841 -17.462 1.000 1 A LEU 91.130 1
ATOM 869 H HB3 . LEU 59 59 ? A 3.412 -9.678 -19.002 1.000 1 A LEU 91.130 1
ATOM 870 H HG . LEU 59 59 ? A 1.921 -11.418 -17.898 1.000 1 A LEU 91.130 1
ATOM 871 H HD11 . LEU 59 59 ? A 3.751 -12.496 -16.675 1.000 1 A LEU 91.130 1
ATOM 872 H HD12 . LEU 59 59 ? A 4.632 -10.951 -16.563 1.000 1 A LEU 91.130 1
ATOM 873 H HD13 . LEU 59 59 ? A 4.379 -11.734 -18.137 1.000 1 A LEU 91.130 1
ATOM 874 H HD21 . LEU 59 59 ? A 1.006 -10.184 -16.049 1.000 1 A LEU 91.130 1
ATOM 875 H HD22 . LEU 59 59 ? A 2.634 -9.794 -15.423 1.000 1 A LEU 91.130 1
ATOM 876 H HD23 . LEU 59 59 ? A 2.054 -11.470 -15.410 1.000 1 A LEU 91.130 1
ATOM 877 N N . VAL 60 60 ? A 2.480 -7.018 -20.034 1.000 1 A VAL 93.280 1
ATOM 878 C CA . VAL 60 60 ? A 2.810 -5.683 -20.563 1.000 1 A VAL 93.280 1
ATOM 879 C C . VAL 60 60 ? A 1.548 -4.829 -20.712 1.000 1 A VAL 93.280 1
ATOM 880 O O . VAL 60 60 ? A 1.562 -3.644 -20.377 1.000 1 A VAL 93.280 1
ATOM 881 C CB . VAL 60 60 ? A 3.568 -5.809 -21.901 1.000 1 A VAL 93.280 1
ATOM 882 C CG1 . VAL 60 60 ? A 3.765 -4.453 -22.595 1.000 1 A VAL 93.280 1
ATOM 883 C CG2 . VAL 60 60 ? A 4.963 -6.407 -21.674 1.000 1 A VAL 93.280 1
ATOM 884 H H . VAL 60 60 ? A 2.637 -7.824 -20.623 1.000 1 A VAL 93.280 1
ATOM 885 H HA . VAL 60 60 ? A 3.458 -5.172 -19.851 1.000 1 A VAL 93.280 1
ATOM 886 H HB . VAL 60 60 ? A 3.008 -6.460 -22.573 1.000 1 A VAL 93.280 1
ATOM 887 H HG11 . VAL 60 60 ? A 4.382 -4.585 -23.484 1.000 1 A VAL 93.280 1
ATOM 888 H HG12 . VAL 60 60 ? A 2.804 -4.048 -22.912 1.000 1 A VAL 93.280 1
ATOM 889 H HG13 . VAL 60 60 ? A 4.255 -3.751 -21.920 1.000 1 A VAL 93.280 1
ATOM 890 H HG21 . VAL 60 60 ? A 4.891 -7.373 -21.176 1.000 1 A VAL 93.280 1
ATOM 891 H HG22 . VAL 60 60 ? A 5.569 -5.738 -21.063 1.000 1 A VAL 93.280 1
ATOM 892 H HG23 . VAL 60 60 ? A 5.456 -6.563 -22.633 1.000 1 A VAL 93.280 1
ATOM 893 N N . GLY 61 61 ? A 0.445 -5.426 -21.163 1.000 1 A GLY 93.550 1
ATOM 894 C CA . GLY 61 61 ? A -0.862 -4.784 -21.256 1.000 1 A GLY 93.550 1
ATOM 895 C C . GLY 61 61 ? A -1.446 -4.416 -19.890 1.000 1 A GLY 93.550 1
ATOM 896 O O . GLY 61 61 ? A -1.788 -3.256 -19.673 1.000 1 A GLY 93.550 1
ATOM 897 H H . GLY 61 61 ? A 0.510 -6.390 -21.457 1.000 1 A GLY 93.550 1
ATOM 898 H HA2 . GLY 61 61 ? A -1.533 -5.486 -21.752 1.000 1 A GLY 93.550 1
ATOM 899 H HA3 . GLY 61 61 ? A -0.788 -3.881 -21.862 1.000 1 A GLY 93.550 1
ATOM 900 N N . LEU 62 62 ? A -1.454 -5.341 -18.922 1.000 1 A LEU 93.040 1
ATOM 901 C CA . LEU 62 62 ? A -1.861 -5.087 -17.533 1.000 1 A LEU 93.040 1
ATOM 902 C C . LEU 62 62 ? A -1.076 -3.921 -16.933 1.000 1 A LEU 93.040 1
ATOM 903 O O . LEU 62 62 ? A -1.661 -3.054 -16.287 1.000 1 A LEU 93.040 1
ATOM 904 C CB . LEU 62 62 ? A -1.647 -6.348 -16.668 1.000 1 A LEU 93.040 1
ATOM 905 C CG . LEU 62 62 ? A -2.765 -7.404 -16.739 1.000 1 A LEU 93.040 1
ATOM 906 C CD1 . LEU 62 62 ? A -2.348 -8.640 -15.943 1.000 1 A LEU 93.040 1
ATOM 907 C CD2 . LEU 62 62 ? A -4.078 -6.881 -16.148 1.000 1 A LEU 93.040 1
ATOM 908 H H . LEU 62 62 ? A -1.180 -6.282 -19.166 1.000 1 A LEU 93.040 1
ATOM 909 H HA . LEU 62 62 ? A -2.912 -4.801 -17.517 1.000 1 A LEU 93.040 1
ATOM 910 H HB2 . LEU 62 62 ? A -1.558 -6.041 -15.626 1.000 1 A LEU 93.040 1
ATOM 911 H HB3 . LEU 62 62 ? A -0.701 -6.811 -16.948 1.000 1 A LEU 93.040 1
ATOM 912 H HG . LEU 62 62 ? A -2.926 -7.709 -17.773 1.000 1 A LEU 93.040 1
ATOM 913 H HD11 . LEU 62 62 ? A -3.152 -9.376 -15.962 1.000 1 A LEU 93.040 1
ATOM 914 H HD12 . LEU 62 62 ? A -2.140 -8.374 -14.906 1.000 1 A LEU 93.040 1
ATOM 915 H HD13 . LEU 62 62 ? A -1.460 -9.084 -16.393 1.000 1 A LEU 93.040 1
ATOM 916 H HD21 . LEU 62 62 ? A -4.808 -7.690 -16.105 1.000 1 A LEU 93.040 1
ATOM 917 H HD22 . LEU 62 62 ? A -3.917 -6.503 -15.139 1.000 1 A LEU 93.040 1
ATOM 918 H HD23 . LEU 62 62 ? A -4.493 -6.091 -16.774 1.000 1 A LEU 93.040 1
ATOM 919 N N . ARG 63 63 ? A 0.228 -3.819 -17.223 1.000 1 A ARG 94.070 1
ATOM 920 C CA . ARG 63 63 ? A 1.059 -2.682 -16.812 1.000 1 A ARG 94.070 1
ATOM 921 C C . ARG 63 63 ? A 0.634 -1.346 -17.449 1.000 1 A ARG 94.070 1
ATOM 922 O O . ARG 63 63 ? A 1.082 -0.305 -16.993 1.000 1 A ARG 94.070 1
ATOM 923 C CB . ARG 63 63 ? A 2.542 -2.986 -17.097 1.000 1 A ARG 94.070 1
ATOM 924 C CG . ARG 63 63 ? A 3.179 -3.982 -16.114 1.000 1 A ARG 94.070 1
ATOM 925 C CD . ARG 63 63 ? A 4.588 -4.340 -16.610 1.000 1 A ARG 94.070 1
ATOM 926 N NE . ARG 63 63 ? A 5.266 -5.319 -15.738 1.000 1 A ARG 94.070 1
ATOM 927 C CZ . ARG 63 63 ? A 6.480 -5.815 -15.924 1.000 1 A ARG 94.070 1
ATOM 928 N NH1 . ARG 63 63 ? A 7.235 -5.451 -16.926 1.000 1 A ARG 94.070 1
ATOM 929 N NH2 . ARG 63 63 ? A 6.967 -6.699 -15.101 1.000 1 A ARG 94.070 1
ATOM 930 H H . ARG 63 63 ? A 0.648 -4.576 -17.745 1.000 1 A ARG 94.070 1
ATOM 931 H HA . ARG 63 63 ? A 0.914 -2.570 -15.737 1.000 1 A ARG 94.070 1
ATOM 932 H HB2 . ARG 63 63 ? A 3.118 -2.061 -17.054 1.000 1 A ARG 94.070 1
ATOM 933 H HB3 . ARG 63 63 ? A 2.633 -3.377 -18.110 1.000 1 A ARG 94.070 1
ATOM 934 H HG2 . ARG 63 63 ? A 2.574 -4.886 -16.050 1.000 1 A ARG 94.070 1
ATOM 935 H HG3 . ARG 63 63 ? A 3.240 -3.530 -15.124 1.000 1 A ARG 94.070 1
ATOM 936 H HD2 . ARG 63 63 ? A 4.500 -4.761 -17.612 1.000 1 A ARG 94.070 1
ATOM 937 H HD3 . ARG 63 63 ? A 5.183 -3.429 -16.664 1.000 1 A ARG 94.070 1
ATOM 938 H HE . ARG 63 63 ? A 4.735 -5.687 -14.962 1.000 1 A ARG 94.070 1
ATOM 939 H HH11 . ARG 63 63 ? A 8.143 -5.872 -17.061 1.000 1 A ARG 94.070 1
ATOM 940 H HH12 . ARG 63 63 ? A 6.879 -4.791 -17.602 1.000 1 A ARG 94.070 1
ATOM 941 H HH21 . ARG 63 63 ? A 7.890 -7.080 -15.256 1.000 1 A ARG 94.070 1
ATOM 942 H HH22 . ARG 63 63 ? A 6.426 -7.031 -14.316 1.000 1 A ARG 94.070 1
ATOM 943 N N . LYS 64 64 ? A -0.221 -1.261 -18.455 1.000 1 A LYS 94.420 1
ATOM 944 C CA . LYS 64 64 ? A -0.768 0.048 -18.871 1.000 1 A LYS 94.420 1
ATOM 945 C C . LYS 64 64 ? A -1.917 0.495 -17.964 1.000 1 A LYS 94.420 1
ATOM 946 O O . LYS 64 64 ? A -2.156 1.687 -17.811 1.000 1 A LYS 94.420 1
ATOM 947 C CB . LYS 64 64 ? A -1.176 -0.011 -20.343 1.000 1 A LYS 94.420 1
ATOM 948 C CG . LYS 64 64 ? A 0.043 -0.297 -21.235 1.000 1 A LYS 94.420 1
ATOM 949 C CD . LYS 64 64 ? A -0.391 -0.433 -22.693 1.000 1 A LYS 94.420 1
ATOM 950 C CE . LYS 64 64 ? A 0.814 -0.788 -23.570 1.000 1 A LYS 94.420 1
ATOM 951 N NZ . LYS 64 64 ? A 0.401 -1.004 -24.980 1.000 1 A LYS 94.420 1
ATOM 952 H H . LYS 64 64 ? A -0.585 -2.107 -18.871 1.000 1 A LYS 94.420 1
ATOM 953 H HA . LYS 64 64 ? A -0.009 0.825 -18.782 1.000 1 A LYS 94.420 1
ATOM 954 H HB2 . LYS 64 64 ? A -1.609 0.948 -20.629 1.000 1 A LYS 94.420 1
ATOM 955 H HB3 . LYS 64 64 ? A -1.934 -0.781 -20.484 1.000 1 A LYS 94.420 1
ATOM 956 H HG2 . LYS 64 64 ? A 0.763 0.516 -21.142 1.000 1 A LYS 94.420 1
ATOM 957 H HG3 . LYS 64 64 ? A 0.519 -1.230 -20.934 1.000 1 A LYS 94.420 1
ATOM 958 H HD2 . LYS 64 64 ? A -0.832 0.506 -23.029 1.000 1 A LYS 94.420 1
ATOM 959 H HD3 . LYS 64 64 ? A -1.140 -1.222 -22.766 1.000 1 A LYS 94.420 1
ATOM 960 H HE2 . LYS 64 64 ? A 1.273 -1.693 -23.172 1.000 1 A LYS 94.420 1
ATOM 961 H HE3 . LYS 64 64 ? A 1.544 0.018 -23.507 1.000 1 A LYS 94.420 1
ATOM 962 H HZ1 . LYS 64 64 ? A -0.273 -1.753 -25.041 1.000 1 A LYS 94.420 1
ATOM 963 H HZ2 . LYS 64 64 ? A -0.026 -0.171 -25.360 1.000 1 A LYS 94.420 1
ATOM 964 H HZ3 . LYS 64 64 ? A 1.195 -1.246 -25.556 1.000 1 A LYS 94.420 1
ATOM 965 N N . HIS 65 65 ? A -2.583 -0.462 -17.324 1.000 1 A HIS 95.250 1
ATOM 966 C CA . HIS 65 65 ? A -3.821 -0.266 -16.577 1.000 1 A HIS 95.250 1
ATOM 967 C C . HIS 65 65 ? A -3.630 -0.280 -15.060 1.000 1 A HIS 95.250 1
ATOM 968 O O . HIS 65 65 ? A -4.312 0.468 -14.361 1.000 1 A HIS 95.250 1
ATOM 969 C CB . HIS 65 65 ? A -4.796 -1.356 -17.034 1.000 1 A HIS 95.250 1
ATOM 970 C CG . HIS 65 65 ? A -5.196 -1.165 -18.470 1.000 1 A HIS 95.250 1
ATOM 971 N ND1 . HIS 65 65 ? A -5.978 -0.147 -18.967 1.000 1 A HIS 95.250 1
ATOM 972 C CD2 . HIS 65 65 ? A -4.818 -1.939 -19.532 1.000 1 A HIS 95.250 1
ATOM 973 C CE1 . HIS 65 65 ? A -6.067 -0.303 -20.297 1.000 1 A HIS 95.250 1
ATOM 974 N NE2 . HIS 65 65 ? A -5.347 -1.362 -20.684 1.000 1 A HIS 95.250 1
ATOM 975 H H . HIS 65 65 ? A -2.296 -1.416 -17.490 1.000 1 A HIS 95.250 1
ATOM 976 H HA . HIS 65 65 ? A -4.251 0.702 -16.834 1.000 1 A HIS 95.250 1
ATOM 977 H HB2 . HIS 65 65 ? A -5.696 -1.344 -16.418 1.000 1 A HIS 95.250 1
ATOM 978 H HB3 . HIS 65 65 ? A -4.336 -2.337 -16.914 1.000 1 A HIS 95.250 1
ATOM 979 H HD1 . HIS 65 65 ? A -6.455 0.564 -18.431 1.000 1 A HIS 95.250 1
ATOM 980 H HD2 . HIS 65 65 ? A -4.206 -2.828 -19.493 1.000 1 A HIS 95.250 1
ATOM 981 H HE1 . HIS 65 65 ? A -6.638 0.321 -20.968 1.000 1 A HIS 95.250 1
ATOM 982 N N . VAL 66 66 ? A -2.705 -1.098 -14.554 1.000 1 A VAL 94.850 1
ATOM 983 C CA . VAL 66 66 ? A -2.487 -1.338 -13.125 1.000 1 A VAL 94.850 1
ATOM 984 C C . VAL 66 66 ? A -0.987 -1.342 -12.804 1.000 1 A VAL 94.850 1
ATOM 985 O O . VAL 66 66 ? A -0.169 -1.937 -13.515 1.000 1 A VAL 94.850 1
ATOM 986 C CB . VAL 66 66 ? A -3.172 -2.651 -12.670 1.000 1 A VAL 94.850 1
ATOM 987 C CG1 . VAL 66 66 ? A -3.109 -2.813 -11.146 1.000 1 A VAL 94.850 1
ATOM 988 C CG2 . VAL 66 66 ? A -4.657 -2.702 -13.069 1.000 1 A VAL 94.850 1
ATOM 989 H H . VAL 66 66 ? A -2.210 -1.702 -15.194 1.000 1 A VAL 94.850 1
ATOM 990 H HA . VAL 66 66 ? A -2.951 -0.525 -12.566 1.000 1 A VAL 94.850 1
ATOM 991 H HB . VAL 66 66 ? A -2.665 -3.498 -13.132 1.000 1 A VAL 94.850 1
ATOM 992 H HG11 . VAL 66 66 ? A -3.554 -1.949 -10.653 1.000 1 A VAL 94.850 1
ATOM 993 H HG12 . VAL 66 66 ? A -3.650 -3.709 -10.842 1.000 1 A VAL 94.850 1
ATOM 994 H HG13 . VAL 66 66 ? A -2.075 -2.922 -10.818 1.000 1 A VAL 94.850 1
ATOM 995 H HG21 . VAL 66 66 ? A -5.123 -3.595 -12.653 1.000 1 A VAL 94.850 1
ATOM 996 H HG22 . VAL 66 66 ? A -5.175 -1.821 -12.689 1.000 1 A VAL 94.850 1
ATOM 997 H HG23 . VAL 66 66 ? A -4.759 -2.749 -14.153 1.000 1 A VAL 94.850 1
ATOM 998 N N . ARG 67 67 ? A -0.601 -0.681 -11.711 1.000 1 A ARG 94.860 1
ATOM 999 C CA . ARG 67 67 ? A 0.675 -0.904 -11.006 1.000 1 A ARG 94.860 1
ATOM 1000 C C . ARG 67 67 ? A 0.362 -1.540 -9.662 1.000 1 A ARG 94.860 1
ATOM 1001 O O . ARG 67 67 ? A -0.622 -1.165 -9.034 1.000 1 A ARG 94.860 1
ATOM 1002 C CB . ARG 67 67 ? A 1.440 0.413 -10.785 1.000 1 A ARG 94.860 1
ATOM 1003 C CG . ARG 67 67 ? A 1.955 1.082 -12.060 1.000 1 A ARG 94.860 1
ATOM 1004 C CD . ARG 67 67 ? A 3.320 0.502 -12.458 1.000 1 A ARG 94.860 1
ATOM 1005 N NE . ARG 67 67 ? A 3.688 0.906 -13.825 1.000 1 A ARG 94.860 1
ATOM 1006 C CZ . ARG 67 67 ? A 3.148 0.385 -14.899 1.000 1 A ARG 94.860 1
ATOM 1007 N NH1 . ARG 67 67 ? A 2.353 -0.633 -14.768 1.000 1 A ARG 94.860 1
ATOM 1008 N NH2 . ARG 67 67 ? A 3.361 0.884 -16.083 1.000 1 A ARG 94.860 1
ATOM 1009 H H . ARG 67 67 ? A -1.319 -0.182 -11.206 1.000 1 A ARG 94.860 1
ATOM 1010 H HA . ARG 67 67 ? A 1.297 -1.607 -11.560 1.000 1 A ARG 94.860 1
ATOM 1011 H HB2 . ARG 67 67 ? A 0.778 1.117 -10.281 1.000 1 A ARG 94.860 1
ATOM 1012 H HB3 . ARG 67 67 ? A 2.279 0.239 -10.111 1.000 1 A ARG 94.860 1
ATOM 1013 H HG2 . ARG 67 67 ? A 1.223 0.964 -12.859 1.000 1 A ARG 94.860 1
ATOM 1014 H HG3 . ARG 67 67 ? A 2.077 2.149 -11.874 1.000 1 A ARG 94.860 1
ATOM 1015 H HD2 . ARG 67 67 ? A 4.070 0.873 -11.760 1.000 1 A ARG 94.860 1
ATOM 1016 H HD3 . ARG 67 67 ? A 3.306 -0.584 -12.373 1.000 1 A ARG 94.860 1
ATOM 1017 H HE . ARG 67 67 ? A 4.322 1.684 -13.932 1.000 1 A ARG 94.860 1
ATOM 1018 H HH11 . ARG 67 67 ? A 1.760 -0.843 -15.558 1.000 1 A ARG 94.860 1
ATOM 1019 H HH12 . ARG 67 67 ? A 2.046 -0.930 -13.852 1.000 1 A ARG 94.860 1
ATOM 1020 H HH21 . ARG 67 67 ? A 3.942 1.701 -16.206 1.000 1 A ARG 94.860 1
ATOM 1021 H HH22 . ARG 67 67 ? A 2.746 0.573 -16.821 1.000 1 A ARG 94.860 1
ATOM 1022 N N . VAL 68 68 ? A 1.202 -2.464 -9.217 1.000 1 A VAL 94.630 1
ATOM 1023 C CA . VAL 68 68 ? A 1.072 -3.082 -7.897 1.000 1 A VAL 94.630 1
ATOM 1024 C C . VAL 68 68 ? A 2.376 -2.863 -7.146 1.000 1 A VAL 94.630 1
ATOM 1025 O O . VAL 68 68 ? A 3.446 -3.147 -7.683 1.000 1 A VAL 94.630 1
ATOM 1026 C CB . VAL 68 68 ? A 0.701 -4.577 -7.974 1.000 1 A VAL 94.630 1
ATOM 1027 C CG1 . VAL 68 68 ? A 0.183 -5.052 -6.614 1.000 1 A VAL 94.630 1
ATOM 1028 C CG2 . VAL 68 68 ? A -0.406 -4.864 -9.001 1.000 1 A VAL 94.630 1
ATOM 1029 H H . VAL 68 68 ? A 2.033 -2.688 -9.746 1.000 1 A VAL 94.630 1
ATOM 1030 H HA . VAL 68 68 ? A 0.278 -2.583 -7.340 1.000 1 A VAL 94.630 1
ATOM 1031 H HB . VAL 68 68 ? A 1.580 -5.160 -8.247 1.000 1 A VAL 94.630 1
ATOM 1032 H HG11 . VAL 68 68 ? A -0.017 -6.123 -6.642 1.000 1 A VAL 94.630 1
ATOM 1033 H HG12 . VAL 68 68 ? A 0.916 -4.846 -5.834 1.000 1 A VAL 94.630 1
ATOM 1034 H HG13 . VAL 68 68 ? A -0.736 -4.527 -6.353 1.000 1 A VAL 94.630 1
ATOM 1035 H HG21 . VAL 68 68 ? A -0.048 -4.670 -10.012 1.000 1 A VAL 94.630 1
ATOM 1036 H HG22 . VAL 68 68 ? A -1.277 -4.242 -8.795 1.000 1 A VAL 94.630 1
ATOM 1037 H HG23 . VAL 68 68 ? A -0.697 -5.913 -8.941 1.000 1 A VAL 94.630 1
ATOM 1038 N N . MET 69 69 ? A 2.276 -2.338 -5.932 1.000 1 A MET 93.690 1
ATOM 1039 C CA . MET 69 69 ? A 3.349 -2.296 -4.947 1.000 1 A MET 93.690 1
ATOM 1040 C C . MET 69 69 ? A 3.020 -3.326 -3.868 1.000 1 A MET 93.690 1
ATOM 1041 O O . MET 69 69 ? A 1.877 -3.403 -3.417 1.000 1 A MET 93.690 1
ATOM 1042 C CB . MET 69 69 ? A 3.474 -0.872 -4.397 1.000 1 A MET 93.690 1
ATOM 1043 C CG . MET 69 69 ? A 4.684 -0.698 -3.477 1.000 1 A MET 93.690 1
ATOM 1044 S SD . MET 69 69 ? A 4.884 0.990 -2.845 1.000 1 A MET 93.690 1
ATOM 1045 C CE . MET 69 69 ? A 5.280 1.905 -4.357 1.000 1 A MET 93.690 1
ATOM 1046 H H . MET 69 69 ? A 1.351 -2.128 -5.583 1.000 1 A MET 93.690 1
ATOM 1047 H HA . MET 69 69 ? A 4.293 -2.569 -5.418 1.000 1 A MET 93.690 1
ATOM 1048 H HB2 . MET 69 69 ? A 2.569 -0.612 -3.847 1.000 1 A MET 93.690 1
ATOM 1049 H HB3 . MET 69 69 ? A 3.576 -0.190 -5.240 1.000 1 A MET 93.690 1
ATOM 1050 H HG2 . MET 69 69 ? A 4.577 -1.367 -2.624 1.000 1 A MET 93.690 1
ATOM 1051 H HG3 . MET 69 69 ? A 5.589 -0.977 -4.015 1.000 1 A MET 93.690 1
ATOM 1052 H HE1 . MET 69 69 ? A 6.136 1.445 -4.850 1.000 1 A MET 93.690 1
ATOM 1053 H HE2 . MET 69 69 ? A 5.528 2.933 -4.096 1.000 1 A MET 93.690 1
ATOM 1054 H HE3 . MET 69 69 ? A 4.421 1.907 -5.029 1.000 1 A MET 93.690 1
ATOM 1055 N N . ILE 70 70 ? A 3.998 -4.153 -3.513 1.000 1 A ILE 94.140 1
ATOM 1056 C CA . ILE 70 70 ? A 3.833 -5.275 -2.585 1.000 1 A ILE 94.140 1
ATOM 1057 C C . ILE 70 70 ? A 4.993 -5.250 -1.607 1.000 1 A ILE 94.140 1
ATOM 1058 O O . ILE 70 70 ? A 6.142 -5.081 -2.018 1.000 1 A ILE 94.140 1
ATOM 1059 C CB . ILE 70 70 ? A 3.765 -6.627 -3.336 1.000 1 A ILE 94.140 1
ATOM 1060 C CG1 . ILE 70 70 ? A 2.535 -6.619 -4.270 1.000 1 A ILE 94.140 1
ATOM 1061 C CG2 . ILE 70 70 ? A 3.724 -7.818 -2.359 1.000 1 A ILE 94.140 1
ATOM 1062 C CD1 . ILE 70 70 ? A 2.291 -7.889 -5.080 1.000 1 A ILE 94.140 1
ATOM 1063 H H . ILE 70 70 ? A 4.932 -4.004 -3.868 1.000 1 A ILE 94.140 1
ATOM 1064 H HA . ILE 70 70 ? A 2.911 -5.151 -2.017 1.000 1 A ILE 94.140 1
ATOM 1065 H HB . ILE 70 70 ? A 4.661 -6.731 -3.949 1.000 1 A ILE 94.140 1
ATOM 1066 H HG12 . ILE 70 70 ? A 2.675 -5.821 -5.000 1.000 1 A ILE 94.140 1
ATOM 1067 H HG13 . ILE 70 70 ? A 1.641 -6.399 -3.686 1.000 1 A ILE 94.140 1
ATOM 1068 H HG21 . ILE 70 70 ? A 3.726 -8.758 -2.910 1.000 1 A ILE 94.140 1
ATOM 1069 H HG22 . ILE 70 70 ? A 4.611 -7.834 -1.726 1.000 1 A ILE 94.140 1
ATOM 1070 H HG23 . ILE 70 70 ? A 2.842 -7.759 -1.722 1.000 1 A ILE 94.140 1
ATOM 1071 H HD11 . ILE 70 70 ? A 3.164 -8.087 -5.703 1.000 1 A ILE 94.140 1
ATOM 1072 H HD12 . ILE 70 70 ? A 1.430 -7.742 -5.732 1.000 1 A ILE 94.140 1
ATOM 1073 H HD13 . ILE 70 70 ? A 2.080 -8.732 -4.422 1.000 1 A ILE 94.140 1
ATOM 1074 N N . TYR 71 71 ? A 4.681 -5.454 -0.335 1.000 1 A TYR 91.760 1
ATOM 1075 C CA . TYR 71 71 ? A 5.656 -5.708 0.711 1.000 1 A TYR 91.760 1
ATOM 1076 C C . TYR 71 71 ? A 5.040 -6.695 1.704 1.000 1 A TYR 91.760 1
ATOM 1077 O O . TYR 71 71 ? A 4.086 -6.361 2.400 1.000 1 A TYR 91.760 1
ATOM 1078 C CB . TYR 71 71 ? A 6.006 -4.375 1.365 1.000 1 A TYR 91.760 1
ATOM 1079 C CG . TYR 71 71 ? A 7.075 -4.486 2.434 1.000 1 A TYR 91.760 1
ATOM 1080 C CD1 . TYR 71 71 ? A 8.419 -4.238 2.100 1.000 1 A TYR 91.760 1
ATOM 1081 C CD2 . TYR 71 71 ? A 6.734 -4.848 3.753 1.000 1 A TYR 91.760 1
ATOM 1082 C CE1 . TYR 71 71 ? A 9.421 -4.350 3.081 1.000 1 A TYR 91.760 1
ATOM 1083 C CE2 . TYR 71 71 ? A 7.731 -4.950 4.740 1.000 1 A TYR 91.760 1
ATOM 1084 C CZ . TYR 71 71 ? A 9.078 -4.704 4.402 1.000 1 A TYR 91.760 1
ATOM 1085 O OH . TYR 71 71 ? A 10.051 -4.823 5.341 1.000 1 A TYR 91.760 1
ATOM 1086 H H . TYR 71 71 ? A 3.708 -5.523 -0.076 1.000 1 A TYR 91.760 1
ATOM 1087 H HA . TYR 71 71 ? A 6.560 -6.145 0.288 1.000 1 A TYR 91.760 1
ATOM 1088 H HB2 . TYR 71 71 ? A 6.352 -3.683 0.597 1.000 1 A TYR 91.760 1
ATOM 1089 H HB3 . TYR 71 71 ? A 5.084 -3.966 1.779 1.000 1 A TYR 91.760 1
ATOM 1090 H HD1 . TYR 71 71 ? A 8.683 -3.969 1.087 1.000 1 A TYR 91.760 1
ATOM 1091 H HD2 . TYR 71 71 ? A 5.702 -5.036 4.012 1.000 1 A TYR 91.760 1
ATOM 1092 H HE1 . TYR 71 71 ? A 10.457 -4.165 2.836 1.000 1 A TYR 91.760 1
ATOM 1093 H HE2 . TYR 71 71 ? A 7.459 -5.224 5.749 1.000 1 A TYR 91.760 1
ATOM 1094 H HH . TYR 71 71 ? A 9.685 -5.010 6.209 1.000 1 A TYR 91.760 1
ATOM 1095 N N . SER 72 72 ? A 5.557 -7.924 1.746 1.000 1 A SER 90.870 1
ATOM 1096 C CA . SER 72 72 ? A 4.935 -9.045 2.461 1.000 1 A SER 90.870 1
ATOM 1097 C C . SER 72 72 ? A 3.473 -9.241 2.021 1.000 1 A SER 90.870 1
ATOM 1098 O O . SER 72 72 ? A 3.212 -9.603 0.872 1.000 1 A SER 90.870 1
ATOM 1099 C CB . SER 72 72 ? A 5.147 -8.882 3.979 1.000 1 A SER 90.870 1
ATOM 1100 O OG . SER 72 72 ? A 4.631 -9.981 4.706 1.000 1 A SER 90.870 1
ATOM 1101 H H . SER 72 72 ? A 6.339 -8.134 1.142 1.000 1 A SER 90.870 1
ATOM 1102 H HA . SER 72 72 ? A 5.464 -9.954 2.172 1.000 1 A SER 90.870 1
ATOM 1103 H HB2 . SER 72 72 ? A 6.216 -8.807 4.176 1.000 1 A SER 90.870 1
ATOM 1104 H HB3 . SER 72 72 ? A 4.671 -7.966 4.329 1.000 1 A SER 90.870 1
ATOM 1105 H HG . SER 72 72 ? A 3.841 -9.685 5.163 1.000 1 A SER 90.870 1
ATOM 1106 N N . ASP 73 73 ? A 2.524 -8.996 2.915 1.000 1 A ASP 91.000 1
ATOM 1107 C CA . ASP 73 73 ? A 1.077 -9.117 2.779 1.000 1 A ASP 91.000 1
ATOM 1108 C C . ASP 73 73 ? A 0.382 -7.768 2.524 1.000 1 A ASP 91.000 1
ATOM 1109 O O . ASP 73 73 ? A -0.775 -7.752 2.095 1.000 1 A ASP 91.000 1
ATOM 1110 C CB . ASP 73 73 ? A 0.536 -9.814 4.042 1.000 1 A ASP 91.000 1
ATOM 1111 C CG . ASP 73 73 ? A 0.901 -9.124 5.369 1.000 1 A ASP 91.000 1
ATOM 1112 O OD1 . ASP 73 73 ? A 2.114 -8.857 5.577 1.000 1 A ASP 91.000 1
ATOM 1113 O OD2 . ASP 73 73 ? A -0.031 -8.956 6.189 1.000 1 A ASP 91.000 1
ATOM 1114 H H . ASP 73 73 ? A 2.820 -8.714 3.839 1.000 1 A ASP 91.000 1
ATOM 1115 H HA . ASP 73 73 ? A 0.851 -9.753 1.923 1.000 1 A ASP 91.000 1
ATOM 1116 H HB2 . ASP 73 73 ? A -0.547 -9.895 3.957 1.000 1 A ASP 91.000 1
ATOM 1117 H HB3 . ASP 73 73 ? A 0.933 -10.829 4.067 1.000 1 A ASP 91.000 1
ATOM 1118 N N . ASP 74 74 ? A 1.089 -6.647 2.707 1.000 1 A ASP 92.110 1
ATOM 1119 C CA . ASP 74 74 ? A 0.614 -5.320 2.325 1.000 1 A ASP 92.110 1
ATOM 1120 C C . ASP 74 74 ? A 0.680 -5.161 0.798 1.000 1 A ASP 92.110 1
ATOM 1121 O O . ASP 74 74 ? A 1.738 -5.269 0.166 1.000 1 A ASP 92.110 1
ATOM 1122 C CB . ASP 74 74 ? A 1.413 -4.206 3.031 1.000 1 A ASP 92.110 1
ATOM 1123 C CG . ASP 74 74 ? A 0.882 -3.802 4.412 1.000 1 A ASP 92.110 1
ATOM 1124 O OD1 . ASP 74 74 ? A -0.357 -3.784 4.587 1.000 1 A ASP 92.110 1
ATOM 1125 O OD2 . ASP 74 74 ? A 1.699 -3.325 5.234 1.000 1 A ASP 92.110 1
ATOM 1126 H H . ASP 74 74 ? A 2.051 -6.727 3.004 1.000 1 A ASP 92.110 1
ATOM 1127 H HA . ASP 74 74 ? A -0.429 -5.229 2.626 1.000 1 A ASP 92.110 1
ATOM 1128 H HB2 . ASP 74 74 ? A 2.464 -4.486 3.105 1.000 1 A ASP 92.110 1
ATOM 1129 H HB3 . ASP 74 74 ? A 1.363 -3.309 2.413 1.000 1 A ASP 92.110 1
ATOM 1130 N N . VAL 75 75 ? A -0.472 -4.865 0.194 1.000 1 A VAL 94.900 1
ATOM 1131 C CA . VAL 75 75 ? A -0.633 -4.711 -1.256 1.000 1 A VAL 94.900 1
ATOM 1132 C C . VAL 75 75 ? A -1.327 -3.395 -1.562 1.000 1 A VAL 94.900 1
ATOM 1133 O O . VAL 75 75 ? A -2.439 -3.144 -1.101 1.000 1 A VAL 94.900 1
ATOM 1134 C CB . VAL 75 75 ? A -1.430 -5.882 -1.862 1.000 1 A VAL 94.900 1
ATOM 1135 C CG1 . VAL 75 75 ? A -1.628 -5.707 -3.377 1.000 1 A VAL 94.900 1
ATOM 1136 C CG2 . VAL 75 75 ? A -0.722 -7.221 -1.623 1.000 1 A VAL 94.900 1
ATOM 1137 H H . VAL 75 75 ? A -1.293 -4.778 0.775 1.000 1 A VAL 94.900 1
ATOM 1138 H HA . VAL 75 75 ? A 0.349 -4.696 -1.729 1.000 1 A VAL 94.900 1
ATOM 1139 H HB . VAL 75 75 ? A -2.414 -5.927 -1.395 1.000 1 A VAL 94.900 1
ATOM 1140 H HG11 . VAL 75 75 ? A -0.662 -5.697 -3.881 1.000 1 A VAL 94.900 1
ATOM 1141 H HG12 . VAL 75 75 ? A -2.246 -6.523 -3.753 1.000 1 A VAL 94.900 1
ATOM 1142 H HG13 . VAL 75 75 ? A -2.162 -4.781 -3.591 1.000 1 A VAL 94.900 1
ATOM 1143 H HG21 . VAL 75 75 ? A -0.693 -7.437 -0.555 1.000 1 A VAL 94.900 1
ATOM 1144 H HG22 . VAL 75 75 ? A 0.303 -7.181 -1.991 1.000 1 A VAL 94.900 1
ATOM 1145 H HG23 . VAL 75 75 ? A -1.261 -8.030 -2.115 1.000 1 A VAL 94.900 1
ATOM 1146 N N . LEU 76 76 ? A -0.712 -2.597 -2.431 1.000 1 A LEU 95.280 1
ATOM 1147 C CA . LEU 76 76 ? A -1.293 -1.373 -2.963 1.000 1 A LEU 95.280 1
ATOM 1148 C C . LEU 76 76 ? A -1.389 -1.440 -4.490 1.000 1 A LEU 95.280 1
ATOM 1149 O O . LEU 76 76 ? A -0.385 -1.592 -5.187 1.000 1 A LEU 95.280 1
ATOM 1150 C CB . LEU 76 76 ? A -0.463 -0.189 -2.455 1.000 1 A LEU 95.280 1
ATOM 1151 C CG . LEU 76 76 ? A -1.025 1.174 -2.872 1.000 1 A LEU 95.280 1
ATOM 1152 C CD1 . LEU 76 76 ? A -2.412 1.452 -2.287 1.000 1 A LEU 95.280 1
ATOM 1153 C CD2 . LEU 76 76 ? A -0.090 2.262 -2.374 1.000 1 A LEU 95.280 1
ATOM 1154 H H . LEU 76 76 ? A 0.208 -2.865 -2.752 1.000 1 A LEU 95.280 1
ATOM 1155 H HA . LEU 76 76 ? A -2.303 -1.268 -2.565 1.000 1 A LEU 95.280 1
ATOM 1156 H HB2 . LEU 76 76 ? A -0.422 -0.231 -1.366 1.000 1 A LEU 95.280 1
ATOM 1157 H HB3 . LEU 76 76 ? A 0.555 -0.286 -2.832 1.000 1 A LEU 95.280 1
ATOM 1158 H HG . LEU 76 76 ? A -1.078 1.235 -3.959 1.000 1 A LEU 95.280 1
ATOM 1159 H HD11 . LEU 76 76 ? A -3.148 0.765 -2.704 1.000 1 A LEU 95.280 1
ATOM 1160 H HD12 . LEU 76 76 ? A -2.387 1.337 -1.203 1.000 1 A LEU 95.280 1
ATOM 1161 H HD13 . LEU 76 76 ? A -2.718 2.469 -2.534 1.000 1 A LEU 95.280 1
ATOM 1162 H HD21 . LEU 76 76 ? A -0.462 3.218 -2.740 1.000 1 A LEU 95.280 1
ATOM 1163 H HD22 . LEU 76 76 ? A -0.065 2.269 -1.284 1.000 1 A LEU 95.280 1
ATOM 1164 H HD23 . LEU 76 76 ? A 0.918 2.087 -2.749 1.000 1 A LEU 95.280 1
ATOM 1165 N N . MET 77 77 ? A -2.607 -1.301 -5.018 1.000 1 A MET 95.570 1
ATOM 1166 C CA . MET 77 77 ? A -2.877 -1.261 -6.458 1.000 1 A MET 95.570 1
ATOM 1167 C C . MET 77 77 ? A -3.190 0.163 -6.922 1.000 1 A MET 95.570 1
ATOM 1168 O O . MET 77 77 ? A -4.158 0.773 -6.474 1.000 1 A MET 95.570 1
ATOM 1169 C CB . MET 77 77 ? A -4.043 -2.185 -6.828 1.000 1 A MET 95.570 1
ATOM 1170 C CG . MET 77 77 ? A -3.757 -3.660 -6.562 1.000 1 A MET 95.570 1
ATOM 1171 S SD . MET 77 77 ? A -5.051 -4.723 -7.243 1.000 1 A MET 95.570 1
ATOM 1172 C CE . MET 77 77 ? A -4.505 -6.296 -6.556 1.000 1 A MET 95.570 1
ATOM 1173 H H . MET 77 77 ? A -3.385 -1.161 -4.389 1.000 1 A MET 95.570 1
ATOM 1174 H HA . MET 77 77 ? A -2.000 -1.611 -7.001 1.000 1 A MET 95.570 1
ATOM 1175 H HB2 . MET 77 77 ? A -4.249 -2.066 -7.892 1.000 1 A MET 95.570 1
ATOM 1176 H HB3 . MET 77 77 ? A -4.936 -1.892 -6.275 1.000 1 A MET 95.570 1
ATOM 1177 H HG2 . MET 77 77 ? A -3.687 -3.824 -5.486 1.000 1 A MET 95.570 1
ATOM 1178 H HG3 . MET 77 77 ? A -2.807 -3.930 -7.024 1.000 1 A MET 95.570 1
ATOM 1179 H HE1 . MET 77 77 ? A -4.520 -6.245 -5.467 1.000 1 A MET 95.570 1
ATOM 1180 H HE2 . MET 77 77 ? A -5.176 -7.090 -6.885 1.000 1 A MET 95.570 1
ATOM 1181 H HE3 . MET 77 77 ? A -3.493 -6.521 -6.894 1.000 1 A MET 95.570 1
ATOM 1182 N N . PHE 78 78 ? A -2.419 0.668 -7.882 1.000 1 A PHE 95.120 1
ATOM 1183 C CA . PHE 78 78 ? A -2.682 1.939 -8.553 1.000 1 A PHE 95.120 1
ATOM 1184 C C . PHE 78 78 ? A -3.396 1.678 -9.876 1.000 1 A PHE 95.120 1
ATOM 1185 O O . PHE 78 78 ? A -2.855 1.021 -10.770 1.000 1 A PHE 95.120 1
ATOM 1186 C CB . PHE 78 78 ? A -1.394 2.729 -8.788 1.000 1 A PHE 95.120 1
ATOM 1187 C CG . PHE 78 78 ? A -0.553 2.973 -7.554 1.000 1 A PHE 95.120 1
ATOM 1188 C CD1 . PHE 78 78 ? A -0.621 4.215 -6.896 1.000 1 A PHE 95.120 1
ATOM 1189 C CD2 . PHE 78 78 ? A 0.305 1.967 -7.067 1.000 1 A PHE 95.120 1
ATOM 1190 C CE1 . PHE 78 78 ? A 0.181 4.458 -5.769 1.000 1 A PHE 95.120 1
ATOM 1191 C CE2 . PHE 78 78 ? A 1.097 2.207 -5.934 1.000 1 A PHE 95.120 1
ATOM 1192 C CZ . PHE 78 78 ? A 1.047 3.457 -5.298 1.000 1 A PHE 95.120 1
ATOM 1193 H H . PHE 78 78 ? A -1.664 0.094 -8.230 1.000 1 A PHE 95.120 1
ATOM 1194 H HA . PHE 78 78 ? A -3.325 2.550 -7.919 1.000 1 A PHE 95.120 1
ATOM 1195 H HB2 . PHE 78 78 ? A -1.661 3.691 -9.226 1.000 1 A PHE 95.120 1
ATOM 1196 H HB3 . PHE 78 78 ? A -0.792 2.207 -9.531 1.000 1 A PHE 95.120 1
ATOM 1197 H HD1 . PHE 78 78 ? A -1.284 4.989 -7.255 1.000 1 A PHE 95.120 1
ATOM 1198 H HD2 . PHE 78 78 ? A 0.351 1.004 -7.553 1.000 1 A PHE 95.120 1
ATOM 1199 H HE1 . PHE 78 78 ? A 0.140 5.413 -5.265 1.000 1 A PHE 95.120 1
ATOM 1200 H HE2 . PHE 78 78 ? A 1.744 1.434 -5.547 1.000 1 A PHE 95.120 1
ATOM 1201 H HZ . PHE 78 78 ? A 1.674 3.640 -4.438 1.000 1 A PHE 95.120 1
ATOM 1202 N N . LEU 79 79 ? A -4.608 2.214 -10.002 1.000 1 A LEU 95.550 1
ATOM 1203 C CA . LEU 79 79 ? A -5.440 2.088 -11.195 1.000 1 A LEU 95.550 1
ATOM 1204 C C . LEU 79 79 ? A -5.163 3.272 -12.125 1.000 1 A LEU 95.550 1
ATOM 1205 O O . LEU 79 79 ? A -5.618 4.388 -11.891 1.000 1 A LEU 95.550 1
ATOM 1206 C CB . LEU 79 79 ? A -6.919 1.972 -10.784 1.000 1 A LEU 95.550 1
ATOM 1207 C CG . LEU 79 79 ? A -7.209 0.894 -9.722 1.000 1 A LEU 95.550 1
ATOM 1208 C CD1 . LEU 79 79 ? A -8.714 0.789 -9.500 1.000 1 A LEU 95.550 1
ATOM 1209 C CD2 . LEU 79 79 ? A -6.672 -0.481 -10.117 1.000 1 A LEU 95.550 1
ATOM 1210 H H . LEU 79 79 ? A -4.982 2.733 -9.221 1.000 1 A LEU 95.550 1
ATOM 1211 H HA . LEU 79 79 ? A -5.171 1.176 -11.728 1.000 1 A LEU 95.550 1
ATOM 1212 H HB2 . LEU 79 79 ? A -7.250 2.932 -10.386 1.000 1 A LEU 95.550 1
ATOM 1213 H HB3 . LEU 79 79 ? A -7.508 1.758 -11.676 1.000 1 A LEU 95.550 1
ATOM 1214 H HG . LEU 79 79 ? A -6.750 1.188 -8.778 1.000 1 A LEU 95.550 1
ATOM 1215 H HD11 . LEU 79 79 ? A -9.200 0.410 -10.399 1.000 1 A LEU 95.550 1
ATOM 1216 H HD12 . LEU 79 79 ? A -9.128 1.761 -9.233 1.000 1 A LEU 95.550 1
ATOM 1217 H HD13 . LEU 79 79 ? A -8.914 0.094 -8.684 1.000 1 A LEU 95.550 1
ATOM 1218 H HD21 . LEU 79 79 ? A -5.584 -0.463 -10.187 1.000 1 A LEU 95.550 1
ATOM 1219 H HD22 . LEU 79 79 ? A -6.941 -1.197 -9.341 1.000 1 A LEU 95.550 1
ATOM 1220 H HD23 . LEU 79 79 ? A -7.099 -0.791 -11.070 1.000 1 A LEU 95.550 1
ATOM 1221 N N . MET 80 80 ? A -4.392 3.024 -13.180 1.000 1 A MET 93.650 1
ATOM 1222 C CA . MET 80 80 ? A -3.808 4.058 -14.045 1.000 1 A MET 93.650 1
ATOM 1223 C C . MET 80 80 ? A -4.763 4.568 -15.132 1.000 1 A MET 93.650 1
ATOM 1224 O O . MET 80 80 ? A -4.452 5.527 -15.831 1.000 1 A MET 93.650 1
ATOM 1225 C CB . MET 80 80 ? A -2.526 3.508 -14.694 1.000 1 A MET 93.650 1
ATOM 1226 C CG . MET 80 80 ? A -1.482 3.004 -13.687 1.000 1 A MET 93.650 1
ATOM 1227 S SD . MET 80 80 ? A -0.982 4.174 -12.390 1.000 1 A MET 93.650 1
ATOM 1228 C CE . MET 80 80 ? A -0.357 5.558 -13.385 1.000 1 A MET 93.650 1
ATOM 1229 H H . MET 80 80 ? A -4.094 2.069 -13.323 1.000 1 A MET 93.650 1
ATOM 1230 H HA . MET 80 80 ? A -3.543 4.918 -13.429 1.000 1 A MET 93.650 1
ATOM 1231 H HB2 . MET 80 80 ? A -2.073 4.289 -15.305 1.000 1 A MET 93.650 1
ATOM 1232 H HB3 . MET 80 80 ? A -2.789 2.683 -15.357 1.000 1 A MET 93.650 1
ATOM 1233 H HG2 . MET 80 80 ? A -1.871 2.110 -13.199 1.000 1 A MET 93.650 1
ATOM 1234 H HG3 . MET 80 80 ? A -0.592 2.708 -14.242 1.000 1 A MET 93.650 1
ATOM 1235 H HE1 . MET 80 80 ? A -1.171 5.999 -13.960 1.000 1 A MET 93.650 1
ATOM 1236 H HE2 . MET 80 80 ? A 0.421 5.206 -14.062 1.000 1 A MET 93.650 1
ATOM 1237 H HE3 . MET 80 80 ? A 0.058 6.318 -12.724 1.000 1 A MET 93.650 1
ATOM 1238 N N . THR 81 81 ? A -5.915 3.920 -15.317 1.000 1 A THR 94.230 1
ATOM 1239 C CA . THR 81 81 ? A -6.863 4.226 -16.400 1.000 1 A THR 94.230 1
ATOM 1240 C C . THR 81 81 ? A -8.305 4.168 -15.906 1.000 1 A THR 94.230 1
ATOM 1241 O O . THR 81 81 ? A -8.628 3.377 -15.021 1.000 1 A THR 94.230 1
ATOM 1242 C CB . THR 81 81 ? A -6.699 3.263 -17.591 1.000 1 A THR 94.230 1
ATOM 1243 O OG1 . THR 81 81 ? A -6.967 1.941 -17.186 1.000 1 A THR 94.230 1
ATOM 1244 C CG2 . THR 81 81 ? A -5.301 3.277 -18.204 1.000 1 A THR 94.230 1
ATOM 1245 H H . THR 81 81 ? A -6.172 3.221 -14.634 1.000 1 A THR 94.230 1
ATOM 1246 H HA . THR 81 81 ? A -6.677 5.237 -16.762 1.000 1 A THR 94.230 1
ATOM 1247 H HB . THR 81 81 ? A -7.414 3.540 -18.365 1.000 1 A THR 94.230 1
ATOM 1248 H HG1 . THR 81 81 ? A -6.377 1.766 -16.449 1.000 1 A THR 94.230 1
ATOM 1249 H HG21 . THR 81 81 ? A -5.040 4.294 -18.498 1.000 1 A THR 94.230 1
ATOM 1250 H HG22 . THR 81 81 ? A -5.278 2.644 -19.091 1.000 1 A THR 94.230 1
ATOM 1251 H HG23 . THR 81 81 ? A -4.558 2.920 -17.491 1.000 1 A THR 94.230 1
ATOM 1252 N N . LYS 82 82 ? A -9.206 4.941 -16.531 1.000 1 A LYS 94.270 1
ATOM 1253 C CA . LYS 82 82 ? A -10.658 4.870 -16.259 1.000 1 A LYS 94.270 1
ATOM 1254 C C . LYS 82 82 ? A -11.219 3.456 -16.476 1.000 1 A LYS 94.270 1
ATOM 1255 O O . LYS 82 82 ? A -12.078 3.016 -15.722 1.000 1 A LYS 94.270 1
ATOM 1256 C CB . LYS 82 82 ? A -11.420 5.880 -17.135 1.000 1 A LYS 94.270 1
ATOM 1257 C CG . LYS 82 82 ? A -11.106 7.348 -16.796 1.000 1 A LYS 94.270 1
ATOM 1258 C CD . LYS 82 82 ? A -11.946 8.299 -17.664 1.000 1 A LYS 94.270 1
ATOM 1259 C CE . LYS 82 82 ? A -11.649 9.766 -17.320 1.000 1 A LYS 94.270 1
ATOM 1260 N NZ . LYS 82 82 ? A -12.434 10.705 -18.166 1.000 1 A LYS 94.270 1
ATOM 1261 H H . LYS 82 82 ? A -8.875 5.593 -17.228 1.000 1 A LYS 94.270 1
ATOM 1262 H HA . LYS 82 82 ? A -10.838 5.103 -15.209 1.000 1 A LYS 94.270 1
ATOM 1263 H HB2 . LYS 82 82 ? A -11.191 5.693 -18.184 1.000 1 A LYS 94.270 1
ATOM 1264 H HB3 . LYS 82 82 ? A -12.488 5.718 -16.990 1.000 1 A LYS 94.270 1
ATOM 1265 H HG2 . LYS 82 82 ? A -11.331 7.528 -15.745 1.000 1 A LYS 94.270 1
ATOM 1266 H HG3 . LYS 82 82 ? A -10.048 7.545 -16.969 1.000 1 A LYS 94.270 1
ATOM 1267 H HD2 . LYS 82 82 ? A -13.003 8.094 -17.496 1.000 1 A LYS 94.270 1
ATOM 1268 H HD3 . LYS 82 82 ? A -11.715 8.118 -18.714 1.000 1 A LYS 94.270 1
ATOM 1269 H HE2 . LYS 82 82 ? A -10.583 9.948 -17.455 1.000 1 A LYS 94.270 1
ATOM 1270 H HE3 . LYS 82 82 ? A -11.882 9.930 -16.268 1.000 1 A LYS 94.270 1
ATOM 1271 H HZ1 . LYS 82 82 ? A -12.226 11.663 -17.924 1.000 1 A LYS 94.270 1
ATOM 1272 H HZ2 . LYS 82 82 ? A -13.426 10.560 -18.043 1.000 1 A LYS 94.270 1
ATOM 1273 H HZ3 . LYS 82 82 ? A -12.214 10.579 -19.144 1.000 1 A LYS 94.270 1
ATOM 1274 N N . ALA 83 83 ? A -10.677 2.741 -17.463 1.000 1 A ALA 93.210 1
ATOM 1275 C CA . ALA 83 83 ? A -10.967 1.335 -17.730 1.000 1 A ALA 93.210 1
ATOM 1276 C C . ALA 83 83 ? A -10.636 0.435 -16.523 1.000 1 A ALA 93.210 1
ATOM 1277 O O . ALA 83 83 ? A -11.495 -0.305 -16.052 1.000 1 A ALA 93.210 1
ATOM 1278 C CB . ALA 83 83 ? A -10.164 0.948 -18.977 1.000 1 A ALA 93.210 1
ATOM 1279 H H . ALA 83 83 ? A -9.985 3.187 -18.048 1.000 1 A ALA 93.210 1
ATOM 1280 H HA . ALA 83 83 ? A -12.028 1.216 -17.946 1.000 1 A ALA 93.210 1
ATOM 1281 H HB1 . ALA 83 83 ? A -10.287 -0.116 -19.179 1.000 1 A ALA 93.210 1
ATOM 1282 H HB2 . ALA 83 83 ? A -9.102 1.144 -18.831 1.000 1 A ALA 93.210 1
ATOM 1283 H HB3 . ALA 83 83 ? A -10.522 1.505 -19.843 1.000 1 A ALA 93.210 1
ATOM 1284 N N . ALA 84 84 ? A -9.431 0.565 -15.953 1.000 1 A ALA 94.870 1
ATOM 1285 C CA . ALA 84 84 ? A -9.038 -0.169 -14.750 1.000 1 A ALA 94.870 1
ATOM 1286 C C . ALA 84 84 ? A -9.937 0.155 -13.549 1.000 1 A ALA 94.870 1
ATOM 1287 O O . ALA 84 84 ? A -10.316 -0.752 -12.824 1.000 1 A ALA 94.870 1
ATOM 1288 C CB . ALA 84 84 ? A -7.574 0.137 -14.423 1.000 1 A ALA 94.870 1
ATOM 1289 H H . ALA 84 84 ? A -8.759 1.195 -16.369 1.000 1 A ALA 94.870 1
ATOM 1290 H HA . ALA 84 84 ? A -9.132 -1.237 -14.949 1.000 1 A ALA 94.870 1
ATOM 1291 H HB1 . ALA 84 84 ? A -7.243 -0.505 -13.607 1.000 1 A ALA 94.870 1
ATOM 1292 H HB2 . ALA 84 84 ? A -7.461 1.178 -14.120 1.000 1 A ALA 94.870 1
ATOM 1293 H HB3 . ALA 84 84 ? A -6.954 -0.052 -15.299 1.000 1 A ALA 94.870 1
ATOM 1294 N N . VAL 85 85 ? A -10.328 1.420 -13.362 1.000 1 A VAL 94.830 1
ATOM 1295 C CA . VAL 85 85 ? A -11.234 1.832 -12.272 1.000 1 A VAL 94.830 1
ATOM 1296 C C . VAL 85 85 ? A -12.632 1.206 -12.402 1.000 1 A VAL 94.830 1
ATOM 1297 O O . VAL 85 85 ? A -13.239 0.886 -11.383 1.000 1 A VAL 94.830 1
ATOM 1298 C CB . VAL 85 85 ? A -11.303 3.370 -12.178 1.000 1 A VAL 94.830 1
ATOM 1299 C CG1 . VAL 85 85 ? A -12.285 3.862 -11.108 1.000 1 A VAL 94.830 1
ATOM 1300 C CG2 . VAL 85 85 ? A -9.931 3.966 -11.824 1.000 1 A VAL 94.830 1
ATOM 1301 H H . VAL 85 85 ? A -9.959 2.128 -13.980 1.000 1 A VAL 94.830 1
ATOM 1302 H HA . VAL 85 85 ? A -10.836 1.464 -11.326 1.000 1 A VAL 94.830 1
ATOM 1303 H HB . VAL 85 85 ? A -11.616 3.774 -13.141 1.000 1 A VAL 94.830 1
ATOM 1304 H HG11 . VAL 85 85 ? A -12.233 4.947 -11.018 1.000 1 A VAL 94.830 1
ATOM 1305 H HG12 . VAL 85 85 ? A -13.306 3.593 -11.380 1.000 1 A VAL 94.830 1
ATOM 1306 H HG13 . VAL 85 85 ? A -12.046 3.407 -10.146 1.000 1 A VAL 94.830 1
ATOM 1307 H HG21 . VAL 85 85 ? A -9.987 5.054 -11.821 1.000 1 A VAL 94.830 1
ATOM 1308 H HG22 . VAL 85 85 ? A -9.624 3.624 -10.836 1.000 1 A VAL 94.830 1
ATOM 1309 H HG23 . VAL 85 85 ? A -9.175 3.665 -12.549 1.000 1 A VAL 94.830 1
ATOM 1310 N N . LYS 86 86 ? A -13.138 0.984 -13.627 1.000 1 A LYS 92.830 1
ATOM 1311 C CA . LYS 86 86 ? A -14.422 0.289 -13.869 1.000 1 A LYS 92.830 1
ATOM 1312 C C . LYS 86 86 ? A -14.354 -1.194 -13.476 1.000 1 A LYS 92.830 1
ATOM 1313 O O . LYS 86 86 ? A -15.328 -1.731 -12.963 1.000 1 A LYS 92.830 1
ATOM 1314 C CB . LYS 86 86 ? A -14.843 0.465 -15.350 1.000 1 A LYS 92.830 1
ATOM 1315 C CG . LYS 86 86 ? A -16.250 -0.087 -15.684 1.000 1 A LYS 92.830 1
ATOM 1316 C CD . LYS 86 86 ? A -16.583 -0.049 -17.194 1.000 1 A LYS 92.830 1
ATOM 1317 C CE . LYS 86 86 ? A -17.951 -0.707 -17.493 1.000 1 A LYS 92.830 1
ATOM 1318 N NZ . LYS 86 86 ? A -18.229 -0.930 -18.949 1.000 1 A LYS 92.830 1
ATOM 1319 H H . LYS 86 86 ? A -12.599 1.288 -14.426 1.000 1 A LYS 92.830 1
ATOM 1320 H HA . LYS 86 86 ? A -15.186 0.733 -13.230 1.000 1 A LYS 92.830 1
ATOM 1321 H HB2 . LYS 86 86 ? A -14.823 1.526 -15.598 1.000 1 A LYS 92.830 1
ATOM 1322 H HB3 . LYS 86 86 ? A -14.115 -0.043 -15.983 1.000 1 A LYS 92.830 1
ATOM 1323 H HG2 . LYS 86 86 ? A -16.312 -1.126 -15.360 1.000 1 A LYS 92.830 1
ATOM 1324 H HG3 . LYS 86 86 ? A -16.997 0.488 -15.136 1.000 1 A LYS 92.830 1
ATOM 1325 H HD2 . LYS 86 86 ? A -16.589 0.984 -17.543 1.000 1 A LYS 92.830 1
ATOM 1326 H HD3 . LYS 86 86 ? A -15.811 -0.599 -17.731 1.000 1 A LYS 92.830 1
ATOM 1327 H HE2 . LYS 86 86 ? A -18.737 -0.088 -17.062 1.000 1 A LYS 92.830 1
ATOM 1328 H HE3 . LYS 86 86 ? A -17.984 -1.671 -16.986 1.000 1 A LYS 92.830 1
ATOM 1329 H HZ1 . LYS 86 86 ? A -18.152 -0.105 -19.527 1.000 1 A LYS 92.830 1
ATOM 1330 H HZ2 . LYS 86 86 ? A -17.664 -1.647 -19.382 1.000 1 A LYS 92.830 1
ATOM 1331 H HZ3 . LYS 86 86 ? A -19.142 -1.332 -19.112 1.000 1 A LYS 92.830 1
ATOM 1332 N N . VAL 87 87 ? A -13.219 -1.845 -13.734 1.000 1 A VAL 93.280 1
ATOM 1333 C CA . VAL 87 87 ? A -13.059 -3.306 -13.622 1.000 1 A VAL 93.280 1
ATOM 1334 C C . VAL 87 87 ? A -12.511 -3.735 -12.253 1.000 1 A VAL 93.280 1
ATOM 1335 O O . VAL 87 87 ? A -13.018 -4.665 -11.630 1.000 1 A VAL 93.280 1
ATOM 1336 C CB . VAL 87 87 ? A -12.178 -3.806 -14.787 1.000 1 A VAL 93.280 1
ATOM 1337 C CG1 . VAL 87 87 ? A -11.878 -5.300 -14.686 1.000 1 A VAL 93.280 1
ATOM 1338 C CG2 . VAL 87 87 ? A -12.855 -3.551 -16.142 1.000 1 A VAL 93.280 1
ATOM 1339 H H . VAL 87 87 ? A -12.475 -1.317 -14.168 1.000 1 A VAL 93.280 1
ATOM 1340 H HA . VAL 87 87 ? A -14.034 -3.783 -13.723 1.000 1 A VAL 93.280 1
ATOM 1341 H HB . VAL 87 87 ? A -11.230 -3.269 -14.774 1.000 1 A VAL 93.280 1
ATOM 1342 H HG11 . VAL 87 87 ? A -11.185 -5.479 -13.864 1.000 1 A VAL 93.280 1
ATOM 1343 H HG12 . VAL 87 87 ? A -12.801 -5.852 -14.509 1.000 1 A VAL 93.280 1
ATOM 1344 H HG13 . VAL 87 87 ? A -11.419 -5.664 -15.605 1.000 1 A VAL 93.280 1
ATOM 1345 H HG21 . VAL 87 87 ? A -13.814 -4.068 -16.178 1.000 1 A VAL 93.280 1
ATOM 1346 H HG22 . VAL 87 87 ? A -12.222 -3.929 -16.944 1.000 1 A VAL 93.280 1
ATOM 1347 H HG23 . VAL 87 87 ? A -13.014 -2.485 -16.302 1.000 1 A VAL 93.280 1
ATOM 1348 N N . VAL 88 88 ? A -11.487 -3.045 -11.750 1.000 1 A VAL 94.900 1
ATOM 1349 C CA . VAL 88 88 ? A -10.769 -3.373 -10.510 1.000 1 A VAL 94.900 1
ATOM 1350 C C . VAL 88 88 ? A -11.463 -2.716 -9.317 1.000 1 A VAL 94.900 1
ATOM 1351 O O . VAL 88 88 ? A -11.035 -1.682 -8.805 1.000 1 A VAL 94.900 1
ATOM 1352 C CB . VAL 88 88 ? A -9.275 -2.990 -10.602 1.000 1 A VAL 94.900 1
ATOM 1353 C CG1 . VAL 88 88 ? A -8.506 -3.602 -9.425 1.000 1 A VAL 94.900 1
ATOM 1354 C CG2 . VAL 88 88 ? A -8.569 -3.454 -11.887 1.000 1 A VAL 94.900 1
ATOM 1355 H H . VAL 88 88 ? A -11.166 -2.236 -12.263 1.000 1 A VAL 94.900 1
ATOM 1356 H HA . VAL 88 88 ? A -10.824 -4.449 -10.348 1.000 1 A VAL 94.900 1
ATOM 1357 H HB . VAL 88 88 ? A -9.183 -1.905 -10.563 1.000 1 A VAL 94.900 1
ATOM 1358 H HG11 . VAL 88 88 ? A -8.680 -4.677 -9.386 1.000 1 A VAL 94.900 1
ATOM 1359 H HG12 . VAL 88 88 ? A -7.435 -3.429 -9.535 1.000 1 A VAL 94.900 1
ATOM 1360 H HG13 . VAL 88 88 ? A -8.832 -3.146 -8.490 1.000 1 A VAL 94.900 1
ATOM 1361 H HG21 . VAL 88 88 ? A -7.571 -3.017 -11.924 1.000 1 A VAL 94.900 1
ATOM 1362 H HG22 . VAL 88 88 ? A -8.468 -4.539 -11.899 1.000 1 A VAL 94.900 1
ATOM 1363 H HG23 . VAL 88 88 ? A -9.114 -3.127 -12.773 1.000 1 A VAL 94.900 1
ATOM 1364 N N . THR 89 89 ? A -12.566 -3.318 -8.875 1.000 1 A THR 95.090 1
ATOM 1365 C CA . THR 89 89 ? A -13.338 -2.836 -7.720 1.000 1 A THR 95.090 1
ATOM 1366 C C . THR 89 89 ? A -13.035 -3.652 -6.458 1.000 1 A THR 95.090 1
ATOM 1367 O O . THR 89 89 ? A -12.813 -4.861 -6.560 1.000 1 A THR 95.090 1
ATOM 1368 C CB . THR 89 89 ? A -14.849 -2.825 -7.992 1.000 1 A THR 95.090 1
ATOM 1369 O OG1 . THR 89 89 ? A -15.363 -4.132 -8.077 1.000 1 A THR 95.090 1
ATOM 1370 C CG2 . THR 89 89 ? A -15.216 -2.093 -9.282 1.000 1 A THR 95.090 1
ATOM 1371 H H . THR 89 89 ? A -12.887 -4.140 -9.365 1.000 1 A THR 95.090 1
ATOM 1372 H HA . THR 89 89 ? A -13.056 -1.799 -7.538 1.000 1 A THR 95.090 1
ATOM 1373 H HB . THR 89 89 ? A -15.339 -2.321 -7.158 1.000 1 A THR 95.090 1
ATOM 1374 H HG1 . THR 89 89 ? A -15.482 -4.317 -9.011 1.000 1 A THR 95.090 1
ATOM 1375 H HG21 . THR 89 89 ? A -14.798 -1.086 -9.269 1.000 1 A THR 95.090 1
ATOM 1376 H HG22 . THR 89 89 ? A -16.301 -2.020 -9.366 1.000 1 A THR 95.090 1
ATOM 1377 H HG23 . THR 89 89 ? A -14.830 -2.620 -10.155 1.000 1 A THR 95.090 1
ATOM 1378 N N . PRO 90 90 ? A -13.086 -3.055 -5.248 1.000 1 A PRO 95.690 1
ATOM 1379 C CA . PRO 90 90 ? A -12.904 -3.802 -4.002 1.000 1 A PRO 95.690 1
ATOM 1380 C C . PRO 90 90 ? A -13.838 -5.009 -3.875 1.000 1 A PRO 95.690 1
ATOM 1381 O O . PRO 90 90 ? A -13.389 -6.083 -3.495 1.000 1 A PRO 95.690 1
ATOM 1382 C CB . PRO 90 90 ? A -13.152 -2.792 -2.881 1.000 1 A PRO 95.690 1
ATOM 1383 C CG . PRO 90 90 ? A -12.743 -1.468 -3.513 1.000 1 A PRO 95.690 1
ATOM 1384 C CD . PRO 90 90 ? A -13.192 -1.629 -4.966 1.000 1 A PRO 95.690 1
ATOM 1385 H HA . PRO 90 90 ? A -11.873 -4.151 -3.950 1.000 1 A PRO 95.690 1
ATOM 1386 H HB2 . PRO 90 90 ? A -14.209 -2.757 -2.618 1.000 1 A PRO 95.690 1
ATOM 1387 H HB3 . PRO 90 90 ? A -12.546 -3.024 -2.005 1.000 1 A PRO 95.690 1
ATOM 1388 H HG2 . PRO 90 90 ? A -11.658 -1.369 -3.473 1.000 1 A PRO 95.690 1
ATOM 1389 H HG3 . PRO 90 90 ? A -13.228 -0.621 -3.029 1.000 1 A PRO 95.690 1
ATOM 1390 H HD2 . PRO 90 90 ? A -12.543 -1.040 -5.615 1.000 1 A PRO 95.690 1
ATOM 1391 H HD3 . PRO 90 90 ? A -14.229 -1.311 -5.072 1.000 1 A PRO 95.690 1
ATOM 1392 N N . ALA 91 91 ? A -15.107 -4.858 -4.276 1.000 1 A ALA 94.090 1
ATOM 1393 C CA . ALA 91 91 ? A -16.090 -5.938 -4.260 1.000 1 A ALA 94.090 1
ATOM 1394 C C . ALA 91 91 ? A -15.654 -7.126 -5.132 1.000 1 A ALA 94.090 1
ATOM 1395 O O . ALA 91 91 ? A -15.630 -8.259 -4.655 1.000 1 A ALA 94.090 1
ATOM 1396 C CB . ALA 91 91 ? A -17.445 -5.374 -4.710 1.000 1 A ALA 94.090 1
ATOM 1397 H H . ALA 91 91 ? A -15.405 -3.952 -4.611 1.000 1 A ALA 94.090 1
ATOM 1398 H HA . ALA 91 91 ? A -16.190 -6.307 -3.239 1.000 1 A ALA 94.090 1
ATOM 1399 H HB1 . ALA 91 91 ? A -17.760 -4.580 -4.034 1.000 1 A ALA 94.090 1
ATOM 1400 H HB2 . ALA 91 91 ? A -18.192 -6.168 -4.690 1.000 1 A ALA 94.090 1
ATOM 1401 H HB3 . ALA 91 91 ? A -17.374 -4.981 -5.724 1.000 1 A ALA 94.090 1
ATOM 1402 N N . LYS 92 92 ? A -15.234 -6.871 -6.379 1.000 1 A LYS 94.140 1
ATOM 1403 C CA . LYS 92 92 ? A -14.810 -7.938 -7.295 1.000 1 A LYS 94.140 1
ATOM 1404 C C . LYS 92 92 ? A -13.500 -8.597 -6.857 1.000 1 A LYS 94.140 1
ATOM 1405 O O . LYS 92 92 ? A -13.343 -9.806 -6.998 1.000 1 A LYS 94.140 1
ATOM 1406 C CB . LYS 92 92 ? A -14.736 -7.384 -8.728 1.000 1 A LYS 94.140 1
ATOM 1407 C CG . LYS 92 92 ? A -14.614 -8.473 -9.807 1.000 1 A LYS 94.140 1
ATOM 1408 C CD . LYS 92 92 ? A -15.756 -9.490 -9.753 1.000 1 A LYS 94.140 1
ATOM 1409 C CE . LYS 92 92 ? A -15.824 -10.395 -10.986 1.000 1 A LYS 94.140 1
ATOM 1410 N NZ . LYS 92 92 ? A -16.965 -11.333 -10.839 1.000 1 A LYS 94.140 1
ATOM 1411 H H . LYS 92 92 ? A -15.232 -5.917 -6.711 1.000 1 A LYS 94.140 1
ATOM 1412 H HA . LYS 92 92 ? A -15.572 -8.715 -7.247 1.000 1 A LYS 94.140 1
ATOM 1413 H HB2 . LYS 92 92 ? A -15.645 -6.817 -8.932 1.000 1 A LYS 94.140 1
ATOM 1414 H HB3 . LYS 92 92 ? A -13.889 -6.703 -8.813 1.000 1 A LYS 94.140 1
ATOM 1415 H HG2 . LYS 92 92 ? A -14.624 -7.987 -10.783 1.000 1 A LYS 94.140 1
ATOM 1416 H HG3 . LYS 92 92 ? A -13.675 -9.011 -9.675 1.000 1 A LYS 94.140 1
ATOM 1417 H HD2 . LYS 92 92 ? A -15.613 -10.126 -8.880 1.000 1 A LYS 94.140 1
ATOM 1418 H HD3 . LYS 92 92 ? A -16.704 -8.963 -9.650 1.000 1 A LYS 94.140 1
ATOM 1419 H HE2 . LYS 92 92 ? A -14.890 -10.948 -11.090 1.000 1 A LYS 94.140 1
ATOM 1420 H HE3 . LYS 92 92 ? A -15.961 -9.779 -11.874 1.000 1 A LYS 94.140 1
ATOM 1421 H HZ1 . LYS 92 92 ? A -17.804 -10.847 -10.557 1.000 1 A LYS 94.140 1
ATOM 1422 H HZ2 . LYS 92 92 ? A -17.138 -11.881 -11.669 1.000 1 A LYS 94.140 1
ATOM 1423 H HZ3 . LYS 92 92 ? A -16.834 -11.962 -10.059 1.000 1 A LYS 94.140 1
ATOM 1424 N N . LEU 93 93 ? A -12.577 -7.835 -6.267 1.000 1 A LEU 95.330 1
ATOM 1425 C CA . LEU 93 93 ? A -11.365 -8.400 -5.669 1.000 1 A LEU 95.330 1
ATOM 1426 C C . LEU 93 93 ? A -11.694 -9.281 -4.451 1.000 1 A LEU 95.330 1
ATOM 1427 O O . LEU 93 93 ? A -11.153 -10.380 -4.339 1.000 1 A LEU 95.330 1
ATOM 1428 C CB . LEU 93 93 ? A -10.384 -7.271 -5.306 1.000 1 A LEU 95.330 1
ATOM 1429 C CG . LEU 93 93 ? A -9.849 -6.445 -6.493 1.000 1 A LEU 95.330 1
ATOM 1430 C CD1 . LEU 93 93 ? A -8.961 -5.324 -5.951 1.000 1 A LEU 95.330 1
ATOM 1431 C CD2 . LEU 93 93 ? A -9.027 -7.270 -7.483 1.000 1 A LEU 95.330 1
ATOM 1432 H H . LEU 93 93 ? A -12.752 -6.844 -6.190 1.000 1 A LEU 95.330 1
ATOM 1433 H HA . LEU 93 93 ? A -10.889 -9.057 -6.397 1.000 1 A LEU 95.330 1
ATOM 1434 H HB2 . LEU 93 93 ? A -9.532 -7.717 -4.792 1.000 1 A LEU 95.330 1
ATOM 1435 H HB3 . LEU 93 93 ? A -10.882 -6.597 -4.609 1.000 1 A LEU 95.330 1
ATOM 1436 H HG . LEU 93 93 ? A -10.676 -5.999 -7.044 1.000 1 A LEU 95.330 1
ATOM 1437 H HD11 . LEU 93 93 ? A -9.554 -4.657 -5.324 1.000 1 A LEU 95.330 1
ATOM 1438 H HD12 . LEU 93 93 ? A -8.141 -5.739 -5.365 1.000 1 A LEU 95.330 1
ATOM 1439 H HD13 . LEU 93 93 ? A -8.545 -4.746 -6.776 1.000 1 A LEU 95.330 1
ATOM 1440 H HD21 . LEU 93 93 ? A -9.615 -8.098 -7.879 1.000 1 A LEU 95.330 1
ATOM 1441 H HD22 . LEU 93 93 ? A -8.720 -6.641 -8.318 1.000 1 A LEU 95.330 1
ATOM 1442 H HD23 . LEU 93 93 ? A -8.128 -7.645 -6.993 1.000 1 A LEU 95.330 1
ATOM 1443 N N . SER 94 94 ? A -12.610 -8.852 -3.576 1.000 1 A SER 94.390 1
ATOM 1444 C CA . SER 94 94 ? A -13.068 -9.636 -2.419 1.000 1 A SER 94.390 1
ATOM 1445 C C . SER 94 94 ? A -13.825 -10.906 -2.818 1.000 1 A SER 94.390 1
ATOM 1446 O O . SER 94 94 ? A -13.704 -11.912 -2.126 1.000 1 A SER 94.390 1
ATOM 1447 C CB . SER 94 94 ? A -13.964 -8.786 -1.511 1.000 1 A SER 94.390 1
ATOM 1448 O OG . SER 94 94 ? A -13.223 -7.751 -0.891 1.000 1 A SER 94.390 1
ATOM 1449 H H . SER 94 94 ? A -12.990 -7.923 -3.687 1.000 1 A SER 94.390 1
ATOM 1450 H HA . SER 94 94 ? A -12.197 -9.955 -1.845 1.000 1 A SER 94.390 1
ATOM 1451 H HB2 . SER 94 94 ? A -14.393 -9.422 -0.737 1.000 1 A SER 94.390 1
ATOM 1452 H HB3 . SER 94 94 ? A -14.777 -8.354 -2.096 1.000 1 A SER 94.390 1
ATOM 1453 H HG . SER 94 94 ? A -12.460 -8.144 -0.461 1.000 1 A SER 94.390 1
ATOM 1454 N N . GLU 95 95 ? A -14.560 -10.884 -3.933 1.000 1 A GLU 93.800 1
ATOM 1455 C CA . GLU 95 95 ? A -15.222 -12.056 -4.522 1.000 1 A GLU 93.800 1
ATOM 1456 C C . GLU 95 95 ? A -14.200 -13.089 -5.032 1.000 1 A GLU 93.800 1
ATOM 1457 O O . GLU 95 95 ? A -14.310 -14.282 -4.753 1.000 1 A GLU 93.800 1
ATOM 1458 C CB . GLU 95 95 ? A -16.123 -11.566 -5.674 1.000 1 A GLU 93.800 1
ATOM 1459 C CG . GLU 95 95 ? A -17.005 -12.645 -6.326 1.000 1 A GLU 93.800 1
ATOM 1460 C CD . GLU 95 95 ? A -17.406 -12.247 -7.758 1.000 1 A GLU 93.800 1
ATOM 1461 O OE1 . GLU 95 95 ? A -17.827 -11.093 -7.996 1.000 1 A GLU 93.800 1
ATOM 1462 O OE2 . GLU 95 95 ? A -17.180 -13.043 -8.699 1.000 1 A GLU 93.800 1
ATOM 1463 H H . GLU 95 95 ? A -14.702 -9.993 -4.388 1.000 1 A GLU 93.800 1
ATOM 1464 H HA . GLU 95 95 ? A -15.843 -12.542 -3.769 1.000 1 A GLU 93.800 1
ATOM 1465 H HB2 . GLU 95 95 ? A -16.774 -10.773 -5.306 1.000 1 A GLU 93.800 1
ATOM 1466 H HB3 . GLU 95 95 ? A -15.482 -11.136 -6.444 1.000 1 A GLU 93.800 1
ATOM 1467 H HG2 . GLU 95 95 ? A -17.894 -12.801 -5.715 1.000 1 A GLU 93.800 1
ATOM 1468 H HG3 . GLU 95 95 ? A -16.457 -13.587 -6.368 1.000 1 A GLU 93.800 1
ATOM 1469 N N . LEU 96 96 ? A -13.182 -12.639 -5.772 1.000 1 A LEU 94.010 1
ATOM 1470 C CA . LEU 96 96 ? A -12.254 -13.524 -6.481 1.000 1 A LEU 94.010 1
ATOM 1471 C C . LEU 96 96 ? A -11.110 -14.070 -5.606 1.000 1 A LEU 94.010 1
ATOM 1472 O O . LEU 96 96 ? A -10.620 -15.174 -5.859 1.000 1 A LEU 94.010 1
ATOM 1473 C CB . LEU 96 96 ? A -11.697 -12.762 -7.695 1.000 1 A LEU 94.010 1
ATOM 1474 C CG . LEU 96 96 ? A -12.704 -12.470 -8.825 1.000 1 A LEU 94.010 1
ATOM 1475 C CD1 . LEU 96 96 ? A -11.983 -11.687 -9.924 1.000 1 A LEU 94.010 1
ATOM 1476 C CD2 . LEU 96 96 ? A -13.289 -13.753 -9.420 1.000 1 A LEU 94.010 1
ATOM 1477 H H . LEU 96 96 ? A -13.153 -11.650 -5.975 1.000 1 A LEU 94.010 1
ATOM 1478 H HA . LEU 96 96 ? A -12.808 -14.394 -6.836 1.000 1 A LEU 94.010 1
ATOM 1479 H HB2 . LEU 96 96 ? A -10.871 -13.338 -8.113 1.000 1 A LEU 94.010 1
ATOM 1480 H HB3 . LEU 96 96 ? A -11.297 -11.811 -7.342 1.000 1 A LEU 94.010 1
ATOM 1481 H HG . LEU 96 96 ? A -13.530 -11.862 -8.456 1.000 1 A LEU 94.010 1
ATOM 1482 H HD11 . LEU 96 96 ? A -11.596 -10.756 -9.508 1.000 1 A LEU 94.010 1
ATOM 1483 H HD12 . LEU 96 96 ? A -12.685 -11.440 -10.720 1.000 1 A LEU 94.010 1
ATOM 1484 H HD13 . LEU 96 96 ? A -11.158 -12.269 -10.334 1.000 1 A LEU 94.010 1
ATOM 1485 H HD21 . LEU 96 96 ? A -13.623 -13.578 -10.443 1.000 1 A LEU 94.010 1
ATOM 1486 H HD22 . LEU 96 96 ? A -14.156 -14.049 -8.829 1.000 1 A LEU 94.010 1
ATOM 1487 H HD23 . LEU 96 96 ? A -12.545 -14.549 -9.401 1.000 1 A LEU 94.010 1
ATOM 1488 N N . LEU 97 97 ? A -10.662 -13.316 -4.597 1.000 1 A LEU 94.810 1
ATOM 1489 C CA . LEU 97 97 ? A -9.466 -13.629 -3.802 1.000 1 A LEU 94.810 1
ATOM 1490 C C . LEU 97 97 ? A -9.573 -14.912 -2.940 1.000 1 A LEU 94.810 1
ATOM 1491 O O . LEU 97 97 ? A -8.596 -15.673 -2.906 1.000 1 A LEU 94.810 1
ATOM 1492 C CB . LEU 97 97 ? A -9.080 -12.373 -2.994 1.000 1 A LEU 94.810 1
ATOM 1493 C CG . LEU 97 97 ? A -7.829 -12.511 -2.112 1.000 1 A LEU 94.810 1
ATOM 1494 C CD1 . LEU 97 97 ? A -6.578 -12.841 -2.927 1.000 1 A LEU 94.810 1
ATOM 1495 C CD2 . LEU 97 97 ? A -7.548 -11.194 -1.389 1.000 1 A LEU 94.810 1
ATOM 1496 H H . LEU 97 97 ? A -11.101 -12.417 -4.456 1.000 1 A LEU 94.810 1
ATOM 1497 H HA . LEU 97 97 ? A -8.663 -13.816 -4.515 1.000 1 A LEU 94.810 1
ATOM 1498 H HB2 . LEU 97 97 ? A -8.905 -11.559 -3.698 1.000 1 A LEU 94.810 1
ATOM 1499 H HB3 . LEU 97 97 ? A -9.918 -12.082 -2.360 1.000 1 A LEU 94.810 1
ATOM 1500 H HG . LEU 97 97 ? A -7.995 -13.289 -1.366 1.000 1 A LEU 94.810 1
ATOM 1501 H HD11 . LEU 97 97 ? A -6.403 -12.074 -3.680 1.000 1 A LEU 94.810 1
ATOM 1502 H HD12 . LEU 97 97 ? A -5.716 -12.889 -2.261 1.000 1 A LEU 94.810 1
ATOM 1503 H HD13 . LEU 97 97 ? A -6.688 -13.807 -3.420 1.000 1 A LEU 94.810 1
ATOM 1504 H HD21 . LEU 97 97 ? A -7.178 -10.451 -2.095 1.000 1 A LEU 94.810 1
ATOM 1505 H HD22 . LEU 97 97 ? A -6.802 -11.352 -0.610 1.000 1 A LEU 94.810 1
ATOM 1506 H HD23 . LEU 97 97 ? A -8.461 -10.799 -0.944 1.000 1 A LEU 94.810 1
ATOM 1507 N N . PRO 98 98 ? A -10.709 -15.237 -2.285 1.000 1 A PRO 94.310 1
ATOM 1508 C CA . PRO 98 98 ? A -10.861 -16.508 -1.570 1.000 1 A PRO 94.310 1
ATOM 1509 C C . PRO 98 98 ? A -10.691 -17.723 -2.490 1.000 1 A PRO 94.310 1
ATOM 1510 O O . PRO 98 98 ? A -10.064 -18.704 -2.107 1.000 1 A PRO 94.310 1
ATOM 1511 C CB . PRO 98 98 ? A -12.258 -16.469 -0.940 1.000 1 A PRO 94.310 1
ATOM 1512 C CG . PRO 98 98 ? A -12.528 -14.975 -0.783 1.000 1 A PRO 94.310 1
ATOM 1513 C CD . PRO 98 98 ? A -11.864 -14.389 -2.026 1.000 1 A PRO 94.310 1
ATOM 1514 H HA . PRO 98 98 ? A -10.116 -16.558 -0.776 1.000 1 A PRO 94.310 1
ATOM 1515 H HB2 . PRO 98 98 ? A -12.995 -16.897 -1.620 1.000 1 A PRO 94.310 1
ATOM 1516 H HB3 . PRO 98 98 ? A -12.278 -16.986 0.019 1.000 1 A PRO 94.310 1
ATOM 1517 H HG2 . PRO 98 98 ? A -12.028 -14.602 0.111 1.000 1 A PRO 94.310 1
ATOM 1518 H HG3 . PRO 98 98 ? A -13.595 -14.753 -0.753 1.000 1 A PRO 94.310 1
ATOM 1519 H HD2 . PRO 98 98 ? A -12.554 -14.439 -2.868 1.000 1 A PRO 94.310 1
ATOM 1520 H HD3 . PRO 98 98 ? A -11.578 -13.355 -1.835 1.000 1 A PRO 94.310 1
ATOM 1521 N N . GLY 99 99 ? A -11.146 -17.623 -3.744 1.000 1 A GLY 94.360 1
ATOM 1522 C CA . GLY 99 99 ? A -10.983 -18.666 -4.760 1.000 1 A GLY 94.360 1
ATOM 1523 C C . GLY 99 99 ? A -9.556 -18.833 -5.302 1.000 1 A GLY 94.360 1
ATOM 1524 O O . GLY 99 99 ? A -9.365 -19.647 -6.202 1.000 1 A GLY 94.360 1
ATOM 1525 H H . GLY 99 99 ? A -11.607 -16.766 -4.015 1.000 1 A GLY 94.360 1
ATOM 1526 H HA2 . GLY 99 99 ? A -11.639 -18.435 -5.599 1.000 1 A GLY 94.360 1
ATOM 1527 H HA3 . GLY 99 99 ? A -11.290 -19.621 -4.334 1.000 1 A GLY 94.360 1
ATOM 1528 N N . LEU 100 100 ? A -8.586 -18.048 -4.819 1.000 1 A LEU 92.590 1
ATOM 1529 C CA . LEU 100 100 ? A -7.153 -18.169 -5.130 1.000 1 A LEU 92.590 1
ATOM 1530 C C . LEU 100 100 ? A -6.312 -18.540 -3.904 1.000 1 A LEU 92.590 1
ATOM 1531 O O . LEU 100 100 ? A -5.288 -19.197 -4.043 1.000 1 A LEU 92.590 1
ATOM 1532 C CB . LEU 100 100 ? A -6.640 -16.836 -5.701 1.000 1 A LEU 92.590 1
ATOM 1533 C CG . LEU 100 100 ? A -7.222 -16.460 -7.069 1.000 1 A LEU 92.590 1
ATOM 1534 C CD1 . LEU 100 100 ? A -6.736 -15.070 -7.454 1.000 1 A LEU 92.590 1
ATOM 1535 C CD2 . LEU 100 100 ? A -6.795 -17.431 -8.172 1.000 1 A LEU 92.590 1
ATOM 1536 H H . LEU 100 100 ? A -8.857 -17.345 -4.146 1.000 1 A LEU 92.590 1
ATOM 1537 H HA . LEU 100 100 ? A -6.992 -18.965 -5.857 1.000 1 A LEU 92.590 1
ATOM 1538 H HB2 . LEU 100 100 ? A -5.555 -16.892 -5.793 1.000 1 A LEU 92.590 1
ATOM 1539 H HB3 . LEU 100 100 ? A -6.867 -16.042 -4.989 1.000 1 A LEU 92.590 1
ATOM 1540 H HG . LEU 100 100 ? A -8.310 -16.441 -7.021 1.000 1 A LEU 92.590 1
ATOM 1541 H HD11 . LEU 100 100 ? A -5.647 -15.047 -7.504 1.000 1 A LEU 92.590 1
ATOM 1542 H HD12 . LEU 100 100 ? A -7.153 -14.808 -8.426 1.000 1 A LEU 92.590 1
ATOM 1543 H HD13 . LEU 100 100 ? A -7.074 -14.346 -6.712 1.000 1 A LEU 92.590 1
ATOM 1544 H HD21 . LEU 100 100 ? A -5.708 -17.515 -8.188 1.000 1 A LEU 92.590 1
ATOM 1545 H HD22 . LEU 100 100 ? A -7.134 -17.072 -9.144 1.000 1 A LEU 92.590 1
ATOM 1546 H HD23 . LEU 100 100 ? A -7.220 -18.418 -7.990 1.000 1 A LEU 92.590 1
ATOM 1547 N N . THR 101 101 ? A -6.729 -18.103 -2.717 1.000 1 A THR 92.890 1
ATOM 1548 C CA . THR 101 101 ? A -5.978 -18.294 -1.465 1.000 1 A THR 92.890 1
ATOM 1549 C C . THR 101 101 ? A -6.536 -19.411 -0.587 1.000 1 A THR 92.890 1
ATOM 1550 O O . THR 101 101 ? A -5.850 -19.857 0.325 1.000 1 A THR 92.890 1
ATOM 1551 C CB . THR 101 101 ? A -5.946 -16.993 -0.651 1.000 1 A THR 92.890 1
ATOM 1552 O OG1 . THR 101 101 ? A -7.260 -16.543 -0.398 1.000 1 A THR 92.890 1
ATOM 1553 C CG2 . THR 101 101 ? A -5.207 -15.869 -1.375 1.000 1 A THR 92.890 1
ATOM 1554 H H . THR 101 101 ? A -7.568 -17.541 -2.686 1.000 1 A THR 92.890 1
ATOM 1555 H HA . THR 101 101 ? A -4.948 -18.569 -1.692 1.000 1 A THR 92.890 1
ATOM 1556 H HB . THR 101 101 ? A -5.445 -17.179 0.299 1.000 1 A THR 92.890 1
ATOM 1557 H HG1 . THR 101 101 ? A -7.585 -16.125 -1.199 1.000 1 A THR 92.890 1
ATOM 1558 H HG21 . THR 101 101 ? A -5.186 -14.982 -0.742 1.000 1 A THR 92.890 1
ATOM 1559 H HG22 . THR 101 101 ? A -4.182 -16.180 -1.576 1.000 1 A THR 92.890 1
ATOM 1560 H HG23 . THR 101 101 ? A -5.696 -15.633 -2.320 1.000 1 A THR 92.890 1
ATOM 1561 N N . GLY 102 102 ? A -7.790 -19.824 -0.802 1.000 1 A GLY 93.260 1
ATOM 1562 C CA . GLY 102 102 ? A -8.541 -20.682 0.120 1.000 1 A GLY 93.260 1
ATOM 1563 C C . GLY 102 102 ? A -8.939 -19.989 1.431 1.000 1 A GLY 93.260 1
ATOM 1564 O O . GLY 102 102 ? A -9.580 -20.611 2.272 1.000 1 A GLY 93.260 1
ATOM 1565 H H . GLY 102 102 ? A -8.314 -19.412 -1.561 1.000 1 A GLY 93.260 1
ATOM 1566 H HA2 . GLY 102 102 ? A -7.938 -21.555 0.369 1.000 1 A GLY 93.260 1
ATOM 1567 H HA3 . GLY 102 102 ? A -9.453 -21.017 -0.374 1.000 1 A GLY 93.260 1
ATOM 1568 N N . ILE 103 103 ? A -8.582 -18.712 1.617 1.000 1 A ILE 89.970 1
ATOM 1569 C CA . ILE 103 103 ? A -8.783 -17.962 2.860 1.000 1 A ILE 89.970 1
ATOM 1570 C C . ILE 103 103 ? A -9.947 -16.980 2.667 1.000 1 A ILE 89.970 1
ATOM 1571 O O . ILE 103 103 ? A -9.812 -16.026 1.888 1.000 1 A ILE 89.970 1
ATOM 1572 C CB . ILE 103 103 ? A -7.482 -17.240 3.287 1.000 1 A ILE 89.970 1
ATOM 1573 C CG1 . ILE 103 103 ? A -6.327 -18.247 3.499 1.000 1 A ILE 89.970 1
ATOM 1574 C CG2 . ILE 103 103 ? A -7.720 -16.439 4.584 1.000 1 A ILE 89.970 1
ATOM 1575 C CD1 . ILE 103 103 ? A -4.954 -17.596 3.705 1.000 1 A ILE 89.970 1
ATOM 1576 H H . ILE 103 103 ? A -8.092 -18.242 0.869 1.000 1 A ILE 89.970 1
ATOM 1577 H HA . ILE 103 103 ? A -9.021 -18.662 3.660 1.000 1 A ILE 89.970 1
ATOM 1578 H HB . ILE 103 103 ? A -7.194 -16.545 2.498 1.000 1 A ILE 89.970 1
ATOM 1579 H HG12 . ILE 103 103 ? A -6.238 -18.892 2.624 1.000 1 A ILE 89.970 1
ATOM 1580 H HG13 . ILE 103 103 ? A -6.552 -18.885 4.354 1.000 1 A ILE 89.970 1
ATOM 1581 H HG21 . ILE 103 103 ? A -6.813 -15.915 4.883 1.000 1 A ILE 89.970 1
ATOM 1582 H HG22 . ILE 103 103 ? A -8.496 -15.687 4.438 1.000 1 A ILE 89.970 1
ATOM 1583 H HG23 . ILE 103 103 ? A -8.024 -17.111 5.387 1.000 1 A ILE 89.970 1
ATOM 1584 H HD11 . ILE 103 103 ? A -4.188 -18.371 3.705 1.000 1 A ILE 89.970 1
ATOM 1585 H HD12 . ILE 103 103 ? A -4.748 -16.897 2.895 1.000 1 A ILE 89.970 1
ATOM 1586 H HD13 . ILE 103 103 ? A -4.913 -17.074 4.662 1.000 1 A ILE 89.970 1
ATOM 1587 N N . PRO 104 104 ? A -11.075 -17.152 3.387 1.000 1 A PRO 90.040 1
ATOM 1588 C CA . PRO 104 104 ? A -12.139 -16.156 3.420 1.000 1 A PRO 90.040 1
ATOM 1589 C C . PRO 104 104 ? A -11.593 -14.789 3.842 1.000 1 A PRO 90.040 1
ATOM 1590 O O . PRO 104 104 ? A -10.908 -14.669 4.857 1.000 1 A PRO 90.040 1
ATOM 1591 C CB . PRO 104 104 ? A -13.178 -16.682 4.418 1.000 1 A PRO 90.040 1
ATOM 1592 C CG . PRO 104 104 ? A -12.943 -18.192 4.415 1.000 1 A PRO 90.040 1
ATOM 1593 C CD . PRO 104 104 ? A -11.434 -18.297 4.214 1.000 1 A PRO 90.040 1
ATOM 1594 H HA . PRO 104 104 ? A -12.589 -16.090 2.430 1.000 1 A PRO 90.040 1
ATOM 1595 H HB2 . PRO 104 104 ? A -12.979 -16.294 5.417 1.000 1 A PRO 90.040 1
ATOM 1596 H HB3 . PRO 104 104 ? A -14.194 -16.432 4.112 1.000 1 A PRO 90.040 1
ATOM 1597 H HG2 . PRO 104 104 ? A -13.261 -18.655 5.349 1.000 1 A PRO 90.040 1
ATOM 1598 H HG3 . PRO 104 104 ? A -13.457 -18.642 3.566 1.000 1 A PRO 90.040 1
ATOM 1599 H HD2 . PRO 104 104 ? A -10.924 -18.225 5.175 1.000 1 A PRO 90.040 1
ATOM 1600 H HD3 . PRO 104 104 ? A -11.192 -19.241 3.725 1.000 1 A PRO 90.040 1
ATOM 1601 N N . GLN 105 105 ? A -11.893 -13.748 3.066 1.000 1 A GLN 88.970 1
ATOM 1602 C CA . GLN 105 105 ? A -11.517 -12.383 3.422 1.000 1 A GLN 88.970 1
ATOM 1603 C C . GLN 105 105 ? A -12.649 -11.708 4.201 1.000 1 A GLN 88.970 1
ATOM 1604 O O . GLN 105 105 ? A -13.797 -11.761 3.755 1.000 1 A GLN 88.970 1
ATOM 1605 C CB . GLN 105 105 ? A -11.160 -11.561 2.179 1.000 1 A GLN 88.970 1
ATOM 1606 C CG . GLN 105 105 ? A -9.906 -12.075 1.465 1.000 1 A GLN 88.970 1
ATOM 1607 C CD . GLN 105 105 ? A -8.663 -12.109 2.354 1.000 1 A GLN 88.970 1
ATOM 1608 O OE1 . GLN 105 105 ? A -8.246 -11.126 2.954 1.000 1 A GLN 88.970 1
ATOM 1609 N NE2 . GLN 105 105 ? A -8.039 -13.258 2.495 1.000 1 A GLN 88.970 1
ATOM 1610 H H . GLN 105 105 ? A -12.499 -13.885 2.270 1.000 1 A GLN 88.970 1
ATOM 1611 H HA . GLN 105 105 ? A -10.626 -12.419 4.050 1.000 1 A GLN 88.970 1
ATOM 1612 H HB2 . GLN 105 105 ? A -10.986 -10.528 2.481 1.000 1 A GLN 88.970 1
ATOM 1613 H HB3 . GLN 105 105 ? A -11.997 -11.573 1.482 1.000 1 A GLN 88.970 1
ATOM 1614 H HG2 . GLN 105 105 ? A -10.100 -13.071 1.066 1.000 1 A GLN 88.970 1
ATOM 1615 H HG3 . GLN 105 105 ? A -9.715 -11.411 0.622 1.000 1 A GLN 88.970 1
ATOM 1616 H HE21 . GLN 105 105 ? A -8.434 -14.096 2.092 1.000 1 A GLN 88.970 1
ATOM 1617 H HE22 . GLN 105 105 ? A -7.233 -13.295 3.101 1.000 1 A GLN 88.970 1
ATOM 1618 N N . PRO 106 106 ? A -12.351 -11.023 5.318 1.000 1 A PRO 86.570 1
ATOM 1619 C CA . PRO 106 106 ? A -13.316 -10.146 5.960 1.000 1 A PRO 86.570 1
ATOM 1620 C C . PRO 106 106 ? A -13.803 -9.056 5.000 1.000 1 A PRO 86.570 1
ATOM 1621 O O . PRO 106 106 ? A -13.012 -8.444 4.272 1.000 1 A PRO 86.570 1
ATOM 1622 C CB . PRO 106 106 ? A -12.600 -9.550 7.176 1.000 1 A PRO 86.570 1
ATOM 1623 C CG . PRO 106 106 ? A -11.501 -10.569 7.476 1.000 1 A PRO 86.570 1
ATOM 1624 C CD . PRO 106 106 ? A -11.119 -11.076 6.089 1.000 1 A PRO 86.570 1
ATOM 1625 H HA . PRO 106 106 ? A -14.161 -10.746 6.298 1.000 1 A PRO 86.570 1
ATOM 1626 H HB2 . PRO 106 106 ? A -13.277 -9.426 8.022 1.000 1 A PRO 86.570 1
ATOM 1627 H HB3 . PRO 106 106 ? A -12.142 -8.596 6.916 1.000 1 A PRO 86.570 1
ATOM 1628 H HG2 . PRO 106 106 ? A -11.913 -11.389 8.065 1.000 1 A PRO 86.570 1
ATOM 1629 H HG3 . PRO 106 106 ? A -10.654 -10.114 7.989 1.000 1 A PRO 86.570 1
ATOM 1630 H HD2 . PRO 106 106 ? A -10.732 -12.092 6.163 1.000 1 A PRO 86.570 1
ATOM 1631 H HD3 . PRO 106 106 ? A -10.379 -10.415 5.637 1.000 1 A PRO 86.570 1
ATOM 1632 N N . VAL 107 107 ? A -15.108 -8.784 5.034 1.000 1 A VAL 82.100 1
ATOM 1633 C CA . VAL 107 107 ? A -15.717 -7.668 4.300 1.000 1 A VAL 82.100 1
ATOM 1634 C C . VAL 107 107 ? A -15.027 -6.363 4.703 1.000 1 A VAL 82.100 1
ATOM 1635 O O . VAL 107 107 ? A -14.799 -6.112 5.883 1.000 1 A VAL 82.100 1
ATOM 1636 C CB . VAL 107 107 ? A -17.235 -7.593 4.560 1.000 1 A VAL 82.100 1
ATOM 1637 C CG1 . VAL 107 107 ? A -17.889 -6.441 3.785 1.000 1 A VAL 82.100 1
ATOM 1638 C CG2 . VAL 107 107 ? A -17.933 -8.894 4.138 1.000 1 A VAL 82.100 1
ATOM 1639 H H . VAL 107 107 ? A -15.695 -9.322 5.656 1.000 1 A VAL 82.100 1
ATOM 1640 H HA . VAL 107 107 ? A -15.558 -7.833 3.234 1.000 1 A VAL 82.100 1
ATOM 1641 H HB . VAL 107 107 ? A -17.409 -7.438 5.625 1.000 1 A VAL 82.100 1
ATOM 1642 H HG11 . VAL 107 107 ? A -17.512 -5.482 4.138 1.000 1 A VAL 82.100 1
ATOM 1643 H HG12 . VAL 107 107 ? A -18.967 -6.454 3.951 1.000 1 A VAL 82.100 1
ATOM 1644 H HG13 . VAL 107 107 ? A -17.695 -6.545 2.718 1.000 1 A VAL 82.100 1
ATOM 1645 H HG21 . VAL 107 107 ? A -17.752 -9.093 3.082 1.000 1 A VAL 82.100 1
ATOM 1646 H HG22 . VAL 107 107 ? A -17.567 -9.735 4.728 1.000 1 A VAL 82.100 1
ATOM 1647 H HG23 . VAL 107 107 ? A -19.006 -8.809 4.306 1.000 1 A VAL 82.100 1
ATOM 1648 N N . GLY 108 108 ? A -14.676 -5.536 3.716 1.000 1 A GLY 89.560 1
ATOM 1649 C CA . GLY 108 108 ? A -14.038 -4.236 3.946 1.000 1 A GLY 89.560 1
ATOM 1650 C C . GLY 108 108 ? A -12.521 -4.269 4.158 1.000 1 A GLY 89.560 1
ATOM 1651 O O . GLY 108 108 ? A -11.930 -3.204 4.300 1.000 1 A GLY 89.560 1
ATOM 1652 H H . GLY 108 108 ? A -14.882 -5.804 2.765 1.000 1 A GLY 89.560 1
ATOM 1653 H HA2 . GLY 108 108 ? A -14.482 -3.768 4.824 1.000 1 A GLY 89.560 1
ATOM 1654 H HA3 . GLY 108 108 ? A -14.233 -3.593 3.088 1.000 1 A GLY 89.560 1
ATOM 1655 N N . LYS 109 109 ? A -11.860 -5.440 4.126 1.000 1 A LYS 90.650 1
ATOM 1656 C CA . LYS 109 109 ? A -10.385 -5.505 4.169 1.000 1 A LYS 90.650 1
ATOM 1657 C C . LYS 109 109 ? A -9.729 -4.942 2.899 1.000 1 A LYS 90.650 1
ATOM 1658 O O . LYS 109 109 ? A -8.622 -4.423 2.962 1.000 1 A LYS 90.650 1
ATOM 1659 C CB . LYS 109 109 ? A -9.932 -6.945 4.468 1.000 1 A LYS 90.650 1
ATOM 1660 C CG . LYS 109 109 ? A -8.415 -7.014 4.718 1.000 1 A LYS 90.650 1
ATOM 1661 C CD . LYS 109 109 ? A -7.963 -8.411 5.149 1.000 1 A LYS 90.650 1
ATOM 1662 C CE . LYS 109 109 ? A -6.432 -8.430 5.264 1.000 1 A LYS 90.650 1
ATOM 1663 N NZ . LYS 109 109 ? A -5.905 -9.800 5.478 1.000 1 A LYS 90.650 1
ATOM 1664 H H . LYS 109 109 ? A -12.392 -6.298 4.100 1.000 1 A LYS 90.650 1
ATOM 1665 H HA . LYS 109 109 ? A -10.044 -4.863 4.981 1.000 1 A LYS 90.650 1
ATOM 1666 H HB2 . LYS 109 109 ? A -10.450 -7.296 5.360 1.000 1 A LYS 90.650 1
ATOM 1667 H HB3 . LYS 109 109 ? A -10.196 -7.595 3.635 1.000 1 A LYS 90.650 1
ATOM 1668 H HG2 . LYS 109 109 ? A -7.887 -6.757 3.800 1.000 1 A LYS 90.650 1
ATOM 1669 H HG3 . LYS 109 109 ? A -8.143 -6.298 5.494 1.000 1 A LYS 90.650 1
ATOM 1670 H HD2 . LYS 109 109 ? A -8.415 -8.667 6.108 1.000 1 A LYS 90.650 1
ATOM 1671 H HD3 . LYS 109 109 ? A -8.288 -9.127 4.394 1.000 1 A LYS 90.650 1
ATOM 1672 H HE2 . LYS 109 109 ? A -6.125 -7.771 6.076 1.000 1 A LYS 90.650 1
ATOM 1673 H HE3 . LYS 109 109 ? A -6.016 -8.023 4.342 1.000 1 A LYS 90.650 1
ATOM 1674 H HZ1 . LYS 109 109 ? A -6.217 -10.403 4.730 1.000 1 A LYS 90.650 1
ATOM 1675 H HZ2 . LYS 109 109 ? A -4.896 -9.780 5.472 1.000 1 A LYS 90.650 1
ATOM 1676 H HZ3 . LYS 109 109 ? A -6.213 -10.173 6.364 1.000 1 A LYS 90.650 1
ATOM 1677 N N . ILE 110 110 ? A -10.410 -5.036 1.756 1.000 1 A ILE 95.130 1
ATOM 1678 C CA . ILE 110 110 ? A -9.994 -4.389 0.507 1.000 1 A ILE 95.130 1
ATOM 1679 C C . ILE 110 110 ? A -10.738 -3.059 0.399 1.000 1 A ILE 95.130 1
ATOM 1680 O O . ILE 110 110 ? A -11.970 -3.035 0.401 1.000 1 A ILE 95.130 1
ATOM 1681 C CB . ILE 110 110 ? A -10.230 -5.295 -0.724 1.000 1 A ILE 95.130 1
ATOM 1682 C CG1 . ILE 110 110 ? A -9.599 -6.692 -0.502 1.000 1 A ILE 95.130 1
ATOM 1683 C CG2 . ILE 110 110 ? A -9.654 -4.619 -1.983 1.000 1 A ILE 95.130 1
ATOM 1684 C CD1 . ILE 110 110 ? A -9.713 -7.636 -1.703 1.000 1 A ILE 95.130 1
ATOM 1685 H H . ILE 110 110 ? A -11.342 -5.424 1.800 1.000 1 A ILE 95.130 1
ATOM 1686 H HA . ILE 110 110 ? A -8.926 -4.177 0.555 1.000 1 A ILE 95.130 1
ATOM 1687 H HB . ILE 110 110 ? A -11.304 -5.424 -0.864 1.000 1 A ILE 95.130 1
ATOM 1688 H HG12 . ILE 110 110 ? A -8.545 -6.578 -0.248 1.000 1 A ILE 95.130 1
ATOM 1689 H HG13 . ILE 110 110 ? A -10.098 -7.179 0.335 1.000 1 A ILE 95.130 1
ATOM 1690 H HG21 . ILE 110 110 ? A -9.899 -5.203 -2.870 1.000 1 A ILE 95.130 1
ATOM 1691 H HG22 . ILE 110 110 ? A -8.571 -4.531 -1.899 1.000 1 A ILE 95.130 1
ATOM 1692 H HG23 . ILE 110 110 ? A -10.079 -3.624 -2.118 1.000 1 A ILE 95.130 1
ATOM 1693 H HD11 . ILE 110 110 ? A -10.731 -7.612 -2.093 1.000 1 A ILE 95.130 1
ATOM 1694 H HD12 . ILE 110 110 ? A -9.470 -8.652 -1.392 1.000 1 A ILE 95.130 1
ATOM 1695 H HD13 . ILE 110 110 ? A -9.014 -7.334 -2.483 1.000 1 A ILE 95.130 1
ATOM 1696 N N . THR 111 111 ? A -9.998 -1.959 0.286 1.000 1 A THR 94.890 1
ATOM 1697 C CA . THR 111 111 ? A -10.538 -0.596 0.227 1.000 1 A THR 94.890 1
ATOM 1698 C C . THR 111 111 ? A -10.052 0.136 -1.021 1.000 1 A THR 94.890 1
ATOM 1699 O O . THR 111 111 ? A -8.953 -0.097 -1.521 1.000 1 A THR 94.890 1
ATOM 1700 C CB . THR 111 111 ? A -10.170 0.202 1.488 1.000 1 A THR 94.890 1
ATOM 1701 O OG1 . THR 111 111 ? A -8.781 0.161 1.695 1.000 1 A THR 94.890 1
ATOM 1702 C CG2 . THR 111 111 ? A -10.838 -0.363 2.740 1.000 1 A THR 94.890 1
ATOM 1703 H H . THR 111 111 ? A -8.994 -2.035 0.357 1.000 1 A THR 94.890 1
ATOM 1704 H HA . THR 111 111 ? A -11.626 -0.642 0.177 1.000 1 A THR 94.890 1
ATOM 1705 H HB . THR 111 111 ? A -10.487 1.237 1.359 1.000 1 A THR 94.890 1
ATOM 1706 H HG1 . THR 111 111 ? A -8.477 1.059 1.847 1.000 1 A THR 94.890 1
ATOM 1707 H HG21 . THR 111 111 ? A -11.918 -0.419 2.598 1.000 1 A THR 94.890 1
ATOM 1708 H HG22 . THR 111 111 ? A -10.622 0.283 3.591 1.000 1 A THR 94.890 1
ATOM 1709 H HG23 . THR 111 111 ? A -10.453 -1.360 2.952 1.000 1 A THR 94.890 1
ATOM 1710 N N . ALA 112 112 ? A -10.882 1.043 -1.541 1.000 1 A ALA 95.730 1
ATOM 1711 C CA . ALA 112 112 ? A -10.496 1.961 -2.608 1.000 1 A ALA 95.730 1
ATOM 1712 C C . ALA 112 112 ? A -10.283 3.362 -2.033 1.000 1 A ALA 95.730 1
ATOM 1713 O O . ALA 112 112 ? A -11.120 3.873 -1.290 1.000 1 A ALA 95.730 1
ATOM 1714 C CB . ALA 112 112 ? A -11.545 1.950 -3.724 1.000 1 A ALA 95.730 1
ATOM 1715 H H . ALA 112 112 ? A -11.752 1.232 -1.063 1.000 1 A ALA 95.730 1
ATOM 1716 H HA . ALA 112 112 ? A -9.554 1.634 -3.049 1.000 1 A ALA 95.730 1
ATOM 1717 H HB1 . ALA 112 112 ? A -11.283 2.691 -4.480 1.000 1 A ALA 95.730 1
ATOM 1718 H HB2 . ALA 112 112 ? A -12.528 2.189 -3.317 1.000 1 A ALA 95.730 1
ATOM 1719 H HB3 . ALA 112 112 ? A -11.569 0.969 -4.198 1.000 1 A ALA 95.730 1
ATOM 1720 N N . HIS 113 113 ? A -9.179 3.992 -2.421 1.000 1 A HIS 94.390 1
ATOM 1721 C CA . HIS 113 113 ? A -8.780 5.316 -1.959 1.000 1 A HIS 94.390 1
ATOM 1722 C C . HIS 113 113 ? A -8.580 6.253 -3.148 1.000 1 A HIS 94.390 1
ATOM 1723 O O . HIS 113 113 ? A -8.129 5.834 -4.216 1.000 1 A HIS 94.390 1
ATOM 1724 C CB . HIS 113 113 ? A -7.507 5.193 -1.114 1.000 1 A HIS 94.390 1
ATOM 1725 C CG . HIS 113 113 ? A -7.747 4.464 0.184 1.000 1 A HIS 94.390 1
ATOM 1726 N ND1 . HIS 113 113 ? A -8.033 5.054 1.392 1.000 1 A HIS 94.390 1
ATOM 1727 C CD2 . HIS 113 113 ? A -7.759 3.110 0.383 1.000 1 A HIS 94.390 1
ATOM 1728 C CE1 . HIS 113 113 ? A -8.244 4.083 2.293 1.000 1 A HIS 94.390 1
ATOM 1729 N NE2 . HIS 113 113 ? A -8.086 2.880 1.724 1.000 1 A HIS 94.390 1
ATOM 1730 H H . HIS 113 113 ? A -8.557 3.526 -3.066 1.000 1 A HIS 94.390 1
ATOM 1731 H HA . HIS 113 113 ? A -9.560 5.739 -1.326 1.000 1 A HIS 94.390 1
ATOM 1732 H HB2 . HIS 113 113 ? A -7.132 6.191 -0.891 1.000 1 A HIS 94.390 1
ATOM 1733 H HB3 . HIS 113 113 ? A -6.743 4.667 -1.686 1.000 1 A HIS 94.390 1
ATOM 1734 H HD1 . HIS 113 113 ? A -7.864 6.024 1.614 1.000 1 A HIS 94.390 1
ATOM 1735 H HD2 . HIS 113 113 ? A -7.576 2.351 -0.364 1.000 1 A HIS 94.390 1
ATOM 1736 H HE1 . HIS 113 113 ? A -8.435 4.241 3.344 1.000 1 A HIS 94.390 1
ATOM 1737 N N . LYS 114 114 ? A -8.885 7.540 -2.965 1.000 1 A LYS 92.400 1
ATOM 1738 C CA . LYS 114 114 ? A -8.464 8.576 -3.913 1.000 1 A LYS 92.400 1
ATOM 1739 C C . LYS 114 114 ? A -7.014 8.967 -3.597 1.000 1 A LYS 92.400 1
ATOM 1740 O O . LYS 114 114 ? A -6.663 9.021 -2.417 1.000 1 A LYS 92.400 1
ATOM 1741 C CB . LYS 114 114 ? A -9.398 9.793 -3.847 1.000 1 A LYS 92.400 1
ATOM 1742 C CG . LYS 114 114 ? A -10.817 9.468 -4.337 1.000 1 A LYS 92.400 1
ATOM 1743 C CD . LYS 114 114 ? A -11.719 10.706 -4.245 1.000 1 A LYS 92.400 1
ATOM 1744 C CE . LYS 114 114 ? A -13.138 10.368 -4.720 1.000 1 A LYS 92.400 1
ATOM 1745 N NZ . LYS 114 114 ? A -14.055 11.530 -4.586 1.000 1 A LYS 92.400 1
ATOM 1746 H H . LYS 114 114 ? A -9.157 7.836 -2.038 1.000 1 A LYS 92.400 1
ATOM 1747 H HA . LYS 114 114 ? A -8.504 8.159 -4.920 1.000 1 A LYS 92.400 1
ATOM 1748 H HB2 . LYS 114 114 ? A -9.440 10.155 -2.819 1.000 1 A LYS 92.400 1
ATOM 1749 H HB3 . LYS 114 114 ? A -8.986 10.587 -4.469 1.000 1 A LYS 92.400 1
ATOM 1750 H HG2 . LYS 114 114 ? A -11.243 8.674 -3.724 1.000 1 A LYS 92.400 1
ATOM 1751 H HG3 . LYS 114 114 ? A -10.771 9.129 -5.372 1.000 1 A LYS 92.400 1
ATOM 1752 H HD2 . LYS 114 114 ? A -11.302 11.501 -4.863 1.000 1 A LYS 92.400 1
ATOM 1753 H HD3 . LYS 114 114 ? A -11.751 11.041 -3.208 1.000 1 A LYS 92.400 1
ATOM 1754 H HE2 . LYS 114 114 ? A -13.090 10.042 -5.759 1.000 1 A LYS 92.400 1
ATOM 1755 H HE3 . LYS 114 114 ? A -13.509 9.532 -4.128 1.000 1 A LYS 92.400 1
ATOM 1756 H HZ1 . LYS 114 114 ? A -14.117 11.821 -3.621 1.000 1 A LYS 92.400 1
ATOM 1757 H HZ2 . LYS 114 114 ? A -14.985 11.286 -4.897 1.000 1 A LYS 92.400 1
ATOM 1758 H HZ3 . LYS 114 114 ? A -13.729 12.312 -5.136 1.000 1 A LYS 92.400 1
ATOM 1759 N N . PRO 115 115 ? A -6.192 9.338 -4.594 1.000 1 A PRO 88.690 1
ATOM 1760 C CA . PRO 115 115 ? A -4.835 9.828 -4.342 1.000 1 A PRO 88.690 1
ATOM 1761 C C . PRO 115 115 ? A -4.785 10.971 -3.313 1.000 1 A PRO 88.690 1
ATOM 1762 O O . PRO 115 115 ? A -3.908 10.988 -2.457 1.000 1 A PRO 88.690 1
ATOM 1763 C CB . PRO 115 115 ? A -4.312 10.258 -5.716 1.000 1 A PRO 88.690 1
ATOM 1764 C CG . PRO 115 115 ? A -5.073 9.359 -6.687 1.000 1 A PRO 88.690 1
ATOM 1765 C CD . PRO 115 115 ? A -6.441 9.219 -6.025 1.000 1 A PRO 88.690 1
ATOM 1766 H HA . PRO 115 115 ? A -4.228 9.001 -3.972 1.000 1 A PRO 88.690 1
ATOM 1767 H HB2 . PRO 115 115 ? A -4.564 11.300 -5.911 1.000 1 A PRO 88.690 1
ATOM 1768 H HB3 . PRO 115 115 ? A -3.237 10.101 -5.804 1.000 1 A PRO 88.690 1
ATOM 1769 H HG2 . PRO 115 115 ? A -4.590 8.383 -6.738 1.000 1 A PRO 88.690 1
ATOM 1770 H HG3 . PRO 115 115 ? A -5.146 9.803 -7.680 1.000 1 A PRO 88.690 1
ATOM 1771 H HD2 . PRO 115 115 ? A -7.096 10.026 -6.352 1.000 1 A PRO 88.690 1
ATOM 1772 H HD3 . PRO 115 115 ? A -6.870 8.250 -6.281 1.000 1 A PRO 88.690 1
ATOM 1773 N N . SER 116 116 ? A -5.778 11.867 -3.328 1.000 1 A SER 84.770 1
ATOM 1774 C CA . SER 116 116 ? A -5.882 13.006 -2.406 1.000 1 A SER 84.770 1
ATOM 1775 C C . SER 116 116 ? A -6.302 12.656 -0.973 1.000 1 A SER 84.770 1
ATOM 1776 O O . SER 116 116 ? A -5.983 13.408 -0.058 1.000 1 A SER 84.770 1
ATOM 1777 C CB . SER 116 116 ? A -6.872 14.024 -2.977 1.000 1 A SER 84.770 1
ATOM 1778 O OG . SER 116 116 ? A -8.129 13.420 -3.263 1.000 1 A SER 84.770 1
ATOM 1779 H H . SER 116 116 ? A -6.491 11.795 -4.039 1.000 1 A SER 84.770 1
ATOM 1780 H HA . SER 116 116 ? A -4.907 13.490 -2.339 1.000 1 A SER 84.770 1
ATOM 1781 H HB2 . SER 116 116 ? A -7.008 14.832 -2.259 1.000 1 A SER 84.770 1
ATOM 1782 H HB3 . SER 116 116 ? A -6.460 14.444 -3.894 1.000 1 A SER 84.770 1
ATOM 1783 H HG . SER 116 116 ? A -8.748 14.141 -3.396 1.000 1 A SER 84.770 1
ATOM 1784 N N . THR 117 117 ? A -7.011 11.544 -0.745 1.000 1 A THR 86.460 1
ATOM 1785 C CA . THR 117 117 ? A -7.369 11.087 0.616 1.000 1 A THR 86.460 1
ATOM 1786 C C . THR 117 117 ? A -6.260 10.257 1.252 1.000 1 A THR 86.460 1
ATOM 1787 O O . THR 117 117 ? A -6.200 10.133 2.471 1.000 1 A THR 86.460 1
ATOM 1788 C CB . THR 117 117 ? A -8.670 10.267 0.628 1.000 1 A THR 86.460 1
ATOM 1789 O OG1 . THR 117 117 ? A -8.606 9.157 -0.248 1.000 1 A THR 86.460 1
ATOM 1790 C CG2 . THR 117 117 ? A -9.871 11.113 0.203 1.000 1 A THR 86.460 1
ATOM 1791 H H . THR 117 117 ? A -7.222 10.930 -1.520 1.000 1 A THR 86.460 1
ATOM 1792 H HA . THR 117 117 ? A -7.516 11.953 1.261 1.000 1 A THR 86.460 1
ATOM 1793 H HB . THR 117 117 ? A -8.848 9.903 1.640 1.000 1 A THR 86.460 1
ATOM 1794 H HG1 . THR 117 117 ? A -7.860 8.623 0.035 1.000 1 A THR 86.460 1
ATOM 1795 H HG21 . THR 117 117 ? A -10.773 10.504 0.248 1.000 1 A THR 86.460 1
ATOM 1796 H HG22 . THR 117 117 ? A -9.733 11.488 -0.811 1.000 1 A THR 86.460 1
ATOM 1797 H HG23 . THR 117 117 ? A -9.979 11.955 0.887 1.000 1 A THR 86.460 1
ATOM 1798 N N . GLY 118 118 ? A -5.402 9.679 0.412 1.000 1 A GLY 87.990 1
ATOM 1799 C CA . GLY 118 118 ? A -4.362 8.743 0.798 1.000 1 A GLY 87.990 1
ATOM 1800 C C . GLY 118 118 ? A -4.865 7.319 0.996 1.000 1 A GLY 87.990 1
ATOM 1801 O O . GLY 118 118 ? A -6.036 7.097 1.316 1.000 1 A GLY 87.990 1
ATOM 1802 H H . GLY 118 118 ? A -5.526 9.846 -0.576 1.000 1 A GLY 87.990 1
ATOM 1803 H HA2 . GLY 118 118 ? A -3.632 8.750 -0.011 1.000 1 A GLY 87.990 1
ATOM 1804 H HA3 . GLY 118 118 ? A -3.880 9.058 1.723 1.000 1 A GLY 87.990 1
ATOM 1805 N N . ALA 119 119 ? A -3.964 6.362 0.789 1.000 1 A ALA 91.310 1
ATOM 1806 C CA . ALA 119 119 ? A -4.168 4.938 1.032 1.000 1 A ALA 91.310 1
ATOM 1807 C C . ALA 119 119 ? A -3.275 4.467 2.195 1.000 1 A ALA 91.310 1
ATOM 1808 O O . ALA 119 119 ? A -2.097 4.832 2.219 1.000 1 A ALA 91.310 1
ATOM 1809 C CB . ALA 119 119 ? A -3.857 4.168 -0.257 1.000 1 A ALA 91.310 1
ATOM 1810 H H . ALA 119 119 ? A -3.035 6.645 0.514 1.000 1 A ALA 91.310 1
ATOM 1811 H HA . ALA 119 119 ? A -5.214 4.766 1.286 1.000 1 A ALA 91.310 1
ATOM 1812 H HB1 . ALA 119 119 ? A -2.805 4.289 -0.516 1.000 1 A ALA 91.310 1
ATOM 1813 H HB2 . ALA 119 119 ? A -4.472 4.540 -1.076 1.000 1 A ALA 91.310 1
ATOM 1814 H HB3 . ALA 119 119 ? A -4.063 3.109 -0.105 1.000 1 A ALA 91.310 1
ATOM 1815 N N . PRO 120 120 ? A -3.785 3.667 3.148 1.000 1 A PRO 89.890 1
ATOM 1816 C CA . PRO 120 120 ? A -2.942 3.053 4.163 1.000 1 A PRO 89.890 1
ATOM 1817 C C . PRO 120 120 ? A -1.993 2.036 3.513 1.000 1 A PRO 89.890 1
ATOM 1818 O O . PRO 120 120 ? A -2.433 1.176 2.753 1.000 1 A PRO 89.890 1
ATOM 1819 C CB . PRO 120 120 ? A -3.903 2.412 5.166 1.000 1 A PRO 89.890 1
ATOM 1820 C CG . PRO 120 120 ? A -5.121 2.065 4.310 1.000 1 A PRO 89.890 1
ATOM 1821 C CD . PRO 120 120 ? A -5.149 3.178 3.262 1.000 1 A PRO 89.890 1
ATOM 1822 H HA . PRO 120 120 ? A -2.366 3.826 4.672 1.000 1 A PRO 89.890 1
ATOM 1823 H HB2 . PRO 120 120 ? A -4.185 3.148 5.918 1.000 1 A PRO 89.890 1
ATOM 1824 H HB3 . PRO 120 120 ? A -3.475 1.528 5.640 1.000 1 A PRO 89.890 1
ATOM 1825 H HG2 . PRO 120 120 ? A -6.038 2.043 4.899 1.000 1 A PRO 89.890 1
ATOM 1826 H HG3 . PRO 120 120 ? A -4.963 1.105 3.818 1.000 1 A PRO 89.890 1
ATOM 1827 H HD2 . PRO 120 120 ? A -5.498 2.774 2.311 1.000 1 A PRO 89.890 1
ATOM 1828 H HD3 . PRO 120 120 ? A -5.795 3.988 3.600 1.000 1 A PRO 89.890 1
ATOM 1829 N N . PHE 121 121 ? A -0.697 2.136 3.800 1.000 1 A PHE 89.860 1
ATOM 1830 C CA . PHE 121 121 ? A 0.330 1.211 3.315 1.000 1 A PHE 89.860 1
ATOM 1831 C C . PHE 121 121 ? A 1.535 1.227 4.261 1.000 1 A PHE 89.860 1
ATOM 1832 O O . PHE 121 121 ? A 1.995 2.309 4.628 1.000 1 A PHE 89.860 1
ATOM 1833 C CB . PHE 121 121 ? A 0.746 1.619 1.891 1.000 1 A PHE 89.860 1
ATOM 1834 C CG . PHE 121 121 ? A 1.692 0.640 1.224 1.000 1 A PHE 89.860 1
ATOM 1835 C CD1 . PHE 121 121 ? A 1.259 -0.671 0.947 1.000 1 A PHE 89.860 1
ATOM 1836 C CD2 . PHE 121 121 ? A 3.003 1.027 0.887 1.000 1 A PHE 89.860 1
ATOM 1837 C CE1 . PHE 121 121 ? A 2.135 -1.593 0.349 1.000 1 A PHE 89.860 1
ATOM 1838 C CE2 . PHE 121 121 ? A 3.879 0.100 0.295 1.000 1 A PHE 89.860 1
ATOM 1839 C CZ . PHE 121 121 ? A 3.449 -1.212 0.035 1.000 1 A PHE 89.860 1
ATOM 1840 H H . PHE 121 121 ? A -0.396 2.900 4.389 1.000 1 A PHE 89.860 1
ATOM 1841 H HA . PHE 121 121 ? A -0.081 0.202 3.291 1.000 1 A PHE 89.860 1
ATOM 1842 H HB2 . PHE 121 121 ? A 1.202 2.608 1.922 1.000 1 A PHE 89.860 1
ATOM 1843 H HB3 . PHE 121 121 ? A -0.147 1.690 1.269 1.000 1 A PHE 89.860 1
ATOM 1844 H HD1 . PHE 121 121 ? A 0.255 -0.978 1.201 1.000 1 A PHE 89.860 1
ATOM 1845 H HD2 . PHE 121 121 ? A 3.347 2.028 1.104 1.000 1 A PHE 89.860 1
ATOM 1846 H HE1 . PHE 121 121 ? A 1.808 -2.603 0.150 1.000 1 A PHE 89.860 1
ATOM 1847 H HE2 . PHE 121 121 ? A 4.893 0.389 0.062 1.000 1 A PHE 89.860 1
ATOM 1848 H HZ . PHE 121 121 ? A 4.130 -1.935 -0.389 1.000 1 A PHE 89.860 1
ATOM 1849 N N . LEU 122 122 ? A 2.037 0.060 4.683 1.000 1 A LEU 86.650 1
ATOM 1850 C CA . LEU 122 122 ? A 3.188 -0.063 5.597 1.000 1 A LEU 86.650 1
ATOM 1851 C C . LEU 122 122 ? A 3.038 0.731 6.906 1.000 1 A LEU 86.650 1
ATOM 1852 O O . LEU 122 122 ? A 3.987 1.312 7.428 1.000 1 A LEU 86.650 1
ATOM 1853 C CB . LEU 122 122 ? A 4.493 0.271 4.848 1.000 1 A LEU 86.650 1
ATOM 1854 C CG . LEU 122 122 ? A 4.783 -0.660 3.669 1.000 1 A LEU 86.650 1
ATOM 1855 C CD1 . LEU 122 122 ? A 6.068 -0.222 2.965 1.000 1 A LEU 86.650 1
ATOM 1856 C CD2 . LEU 122 122 ? A 4.957 -2.086 4.161 1.000 1 A LEU 86.650 1
ATOM 1857 H H . LEU 122 122 ? A 1.627 -0.805 4.360 1.000 1 A LEU 86.650 1
ATOM 1858 H HA . LEU 122 122 ? A 3.232 -1.106 5.910 1.000 1 A LEU 86.650 1
ATOM 1859 H HB2 . LEU 122 122 ? A 5.328 0.203 5.546 1.000 1 A LEU 86.650 1
ATOM 1860 H HB3 . LEU 122 122 ? A 4.447 1.299 4.489 1.000 1 A LEU 86.650 1
ATOM 1861 H HG . LEU 122 122 ? A 3.962 -0.629 2.953 1.000 1 A LEU 86.650 1
ATOM 1862 H HD11 . LEU 122 122 ? A 6.255 -0.872 2.110 1.000 1 A LEU 86.650 1
ATOM 1863 H HD12 . LEU 122 122 ? A 6.911 -0.287 3.653 1.000 1 A LEU 86.650 1
ATOM 1864 H HD13 . LEU 122 122 ? A 5.963 0.804 2.613 1.000 1 A LEU 86.650 1
ATOM 1865 H HD21 . LEU 122 122 ? A 5.388 -2.669 3.347 1.000 1 A LEU 86.650 1
ATOM 1866 H HD22 . LEU 122 122 ? A 3.996 -2.525 4.425 1.000 1 A LEU 86.650 1
ATOM 1867 H HD23 . LEU 122 122 ? A 5.633 -2.125 5.016 1.000 1 A LEU 86.650 1
ATOM 1868 N N . GLY 123 123 ? A 1.807 0.820 7.413 1.000 1 A GLY 83.270 1
ATOM 1869 C CA . GLY 123 123 ? A 1.473 1.627 8.589 1.000 1 A GLY 83.270 1
ATOM 1870 C C . GLY 123 123 ? A 1.569 3.146 8.401 1.000 1 A GLY 83.270 1
ATOM 1871 O O . GLY 123 123 ? A 1.516 3.885 9.384 1.000 1 A GLY 83.270 1
ATOM 1872 H H . GLY 123 123 ? A 1.080 0.308 6.935 1.000 1 A GLY 83.270 1
ATOM 1873 H HA2 . GLY 123 123 ? A 0.435 1.415 8.845 1.000 1 A GLY 83.270 1
ATOM 1874 H HA3 . GLY 123 123 ? A 2.123 1.345 9.417 1.000 1 A GLY 83.270 1
ATOM 1875 N N . ARG 124 124 ? A 1.680 3.611 7.155 1.000 1 A ARG 85.210 1
ATOM 1876 C CA . ARG 124 124 ? A 1.671 5.018 6.734 1.000 1 A ARG 85.210 1
ATOM 1877 C C . ARG 124 124 ? A 0.444 5.316 5.879 1.000 1 A ARG 85.210 1
ATOM 1878 O O . ARG 124 124 ? A -0.295 4.411 5.501 1.000 1 A ARG 85.210 1
ATOM 1879 C CB . ARG 124 124 ? A 2.960 5.326 5.945 1.000 1 A ARG 85.210 1
ATOM 1880 C CG . ARG 124 124 ? A 4.263 4.935 6.655 1.000 1 A ARG 85.210 1
ATOM 1881 C CD . ARG 124 124 ? A 4.390 5.561 8.044 1.000 1 A ARG 85.210 1
ATOM 1882 N NE . ARG 124 124 ? A 5.631 5.118 8.697 1.000 1 A ARG 85.210 1
ATOM 1883 C CZ . ARG 124 124 ? A 5.868 5.145 9.994 1.000 1 A ARG 85.210 1
ATOM 1884 N NH1 . ARG 124 124 ? A 4.940 5.365 10.879 1.000 1 A ARG 85.210 1
ATOM 1885 N NH2 . ARG 124 124 ? A 7.088 5.069 10.439 1.000 1 A ARG 85.210 1
ATOM 1886 H H . ARG 124 124 ? A 1.757 2.930 6.413 1.000 1 A ARG 85.210 1
ATOM 1887 H HA . ARG 124 124 ? A 1.614 5.670 7.606 1.000 1 A ARG 85.210 1
ATOM 1888 H HB2 . ARG 124 124 ? A 2.926 4.797 4.993 1.000 1 A ARG 85.210 1
ATOM 1889 H HB3 . ARG 124 124 ? A 3.001 6.393 5.725 1.000 1 A ARG 85.210 1
ATOM 1890 H HG2 . ARG 124 124 ? A 4.317 3.850 6.743 1.000 1 A ARG 85.210 1
ATOM 1891 H HG3 . ARG 124 124 ? A 5.101 5.262 6.040 1.000 1 A ARG 85.210 1
ATOM 1892 H HD2 . ARG 124 124 ? A 4.393 6.647 7.950 1.000 1 A ARG 85.210 1
ATOM 1893 H HD3 . ARG 124 124 ? A 3.535 5.264 8.651 1.000 1 A ARG 85.210 1
ATOM 1894 H HE . ARG 124 124 ? A 6.420 4.917 8.100 1.000 1 A ARG 85.210 1
ATOM 1895 H HH11 . ARG 124 124 ? A 4.056 5.658 10.489 1.000 1 A ARG 85.210 1
ATOM 1896 H HH12 . ARG 124 124 ? A 5.283 5.958 11.621 1.000 1 A ARG 85.210 1
ATOM 1897 H HH21 . ARG 124 124 ? A 7.233 5.516 11.333 1.000 1 A ARG 85.210 1
ATOM 1898 H HH22 . ARG 124 124 ? A 7.871 4.989 9.807 1.000 1 A ARG 85.210 1
ATOM 1899 N N . LEU 125 125 ? A 0.251 6.586 5.545 1.000 1 A LEU 86.040 1
ATOM 1900 C CA . LEU 125 125 ? A -0.694 7.043 4.531 1.000 1 A LEU 86.040 1
ATOM 1901 C C . LEU 125 125 ? A 0.079 7.495 3.293 1.000 1 A LEU 86.040 1
ATOM 1902 O O . LEU 125 125 ? A 0.760 8.518 3.321 1.000 1 A LEU 86.040 1
ATOM 1903 C CB . LEU 125 125 ? A -1.553 8.184 5.102 1.000 1 A LEU 86.040 1
ATOM 1904 C CG . LEU 125 125 ? A -2.479 7.771 6.258 1.000 1 A LEU 86.040 1
ATOM 1905 C CD1 . LEU 125 125 ? A -3.188 9.013 6.800 1.000 1 A LEU 86.040 1
ATOM 1906 C CD2 . LEU 125 125 ? A -3.542 6.763 5.816 1.000 1 A LEU 86.040 1
ATOM 1907 H H . LEU 125 125 ? A 0.895 7.270 5.917 1.000 1 A LEU 86.040 1
ATOM 1908 H HA . LEU 125 125 ? A -1.348 6.225 4.232 1.000 1 A LEU 86.040 1
ATOM 1909 H HB2 . LEU 125 125 ? A -2.163 8.595 4.297 1.000 1 A LEU 86.040 1
ATOM 1910 H HB3 . LEU 125 125 ? A -0.889 8.973 5.453 1.000 1 A LEU 86.040 1
ATOM 1911 H HG . LEU 125 125 ? A -1.890 7.336 7.066 1.000 1 A LEU 86.040 1
ATOM 1912 H HD11 . LEU 125 125 ? A -3.795 9.469 6.019 1.000 1 A LEU 86.040 1
ATOM 1913 H HD12 . LEU 125 125 ? A -3.825 8.730 7.638 1.000 1 A LEU 86.040 1
ATOM 1914 H HD13 . LEU 125 125 ? A -2.445 9.729 7.152 1.000 1 A LEU 86.040 1
ATOM 1915 H HD21 . LEU 125 125 ? A -4.221 6.562 6.645 1.000 1 A LEU 86.040 1
ATOM 1916 H HD22 . LEU 125 125 ? A -3.067 5.822 5.539 1.000 1 A LEU 86.040 1
ATOM 1917 H HD23 . LEU 125 125 ? A -4.108 7.154 4.970 1.000 1 A LEU 86.040 1
ATOM 1918 N N . LEU 126 126 ? A -0.047 6.755 2.194 1.000 1 A LEU 88.690 1
ATOM 1919 C CA . LEU 126 126 ? A 0.458 7.183 0.897 1.000 1 A LEU 88.690 1
ATOM 1920 C C . LEU 126 126 ? A -0.548 8.139 0.247 1.000 1 A LEU 88.690 1
ATOM 1921 O O . LEU 126 126 ? A -1.607 7.711 -0.207 1.000 1 A LEU 88.690 1
ATOM 1922 C CB . LEU 126 126 ? A 0.738 5.955 0.016 1.000 1 A LEU 88.690 1
ATOM 1923 C CG . LEU 126 126 ? A 1.449 6.379 -1.280 1.000 1 A LEU 88.690 1
ATOM 1924 C CD1 . LEU 126 126 ? A 2.933 6.661 -1.060 1.000 1 A LEU 88.690 1
ATOM 1925 C CD2 . LEU 126 126 ? A 1.334 5.306 -2.345 1.000 1 A LEU 88.690 1
ATOM 1926 H H . LEU 126 126 ? A -0.620 5.924 2.233 1.000 1 A LEU 88.690 1
ATOM 1927 H HA . LEU 126 126 ? A 1.396 7.715 1.053 1.000 1 A LEU 88.690 1
ATOM 1928 H HB2 . LEU 126 126 ? A 1.359 5.242 0.557 1.000 1 A LEU 88.690 1
ATOM 1929 H HB3 . LEU 126 126 ? A -0.207 5.467 -0.224 1.000 1 A LEU 88.690 1
ATOM 1930 H HG . LEU 126 126 ? A 0.983 7.281 -1.675 1.000 1 A LEU 88.690 1
ATOM 1931 H HD11 . LEU 126 126 ? A 3.422 5.773 -0.658 1.000 1 A LEU 88.690 1
ATOM 1932 H HD12 . LEU 126 126 ? A 3.412 6.915 -2.005 1.000 1 A LEU 88.690 1
ATOM 1933 H HD13 . LEU 126 126 ? A 3.066 7.495 -0.371 1.000 1 A LEU 88.690 1
ATOM 1934 H HD21 . LEU 126 126 ? A 1.723 4.361 -1.965 1.000 1 A LEU 88.690 1
ATOM 1935 H HD22 . LEU 126 126 ? A 0.284 5.217 -2.625 1.000 1 A LEU 88.690 1
ATOM 1936 H HD23 . LEU 126 126 ? A 1.898 5.611 -3.227 1.000 1 A LEU 88.690 1
ATOM 1937 N N . THR 127 127 ? A -0.212 9.423 0.181 1.000 1 A THR 87.080 1
ATOM 1938 C CA . THR 127 127 ? A -1.036 10.500 -0.397 1.000 1 A THR 87.080 1
ATOM 1939 C C . THR 127 127 ? A -0.371 11.100 -1.628 1.000 1 A THR 87.080 1
ATOM 1940 O O . THR 127 127 ? A 0.849 11.216 -1.663 1.000 1 A THR 87.080 1
ATOM 1941 C CB . THR 127 127 ? A -1.261 11.635 0.614 1.000 1 A THR 87.080 1
ATOM 1942 O OG1 . THR 127 127 ? A -0.037 12.081 1.150 1.000 1 A THR 87.080 1
ATOM 1943 C CG2 . THR 127 127 ? A -2.140 11.232 1.794 1.000 1 A THR 87.080 1
ATOM 1944 H H . THR 127 127 ? A 0.680 9.683 0.578 1.000 1 A THR 87.080 1
ATOM 1945 H HA . THR 127 127 ? A -2.009 10.112 -0.698 1.000 1 A THR 87.080 1
ATOM 1946 H HB . THR 127 127 ? A -1.738 12.472 0.105 1.000 1 A THR 87.080 1
ATOM 1947 H HG1 . THR 127 127 ? A 0.651 11.903 0.504 1.000 1 A THR 87.080 1
ATOM 1948 H HG21 . THR 127 127 ? A -2.125 12.022 2.544 1.000 1 A THR 87.080 1
ATOM 1949 H HG22 . THR 127 127 ? A -3.168 11.122 1.448 1.000 1 A THR 87.080 1
ATOM 1950 H HG23 . THR 127 127 ? A -1.782 10.305 2.242 1.000 1 A THR 87.080 1
ATOM 1951 N N . LEU 128 128 ? A -1.149 11.563 -2.603 1.000 1 A LEU 84.900 1
ATOM 1952 C CA . LEU 128 128 ? A -0.654 12.485 -3.622 1.000 1 A LEU 84.900 1
ATOM 1953 C C . LEU 128 128 ? A -0.722 13.906 -3.057 1.000 1 A LEU 84.900 1
ATOM 1954 O O . LEU 128 128 ? A -1.811 14.433 -2.823 1.000 1 A LEU 84.900 1
ATOM 1955 C CB . LEU 128 128 ? A -1.466 12.317 -4.914 1.000 1 A LEU 84.900 1
ATOM 1956 C CG . LEU 128 128 ? A -0.916 13.129 -6.102 1.000 1 A LEU 84.900 1
ATOM 1957 C CD1 . LEU 128 128 ? A 0.388 12.530 -6.633 1.000 1 A LEU 84.900 1
ATOM 1958 C CD2 . LEU 128 128 ? A -1.936 13.114 -7.242 1.000 1 A LEU 84.900 1
ATOM 1959 H H . LEU 128 128 ? A -2.150 11.458 -2.514 1.000 1 A LEU 84.900 1
ATOM 1960 H HA . LEU 128 128 ? A 0.387 12.247 -3.840 1.000 1 A LEU 84.900 1
ATOM 1961 H HB2 . LEU 128 128 ? A -1.456 11.261 -5.185 1.000 1 A LEU 84.900 1
ATOM 1962 H HB3 . LEU 128 128 ? A -2.495 12.618 -4.718 1.000 1 A LEU 84.900 1
ATOM 1963 H HG . LEU 128 128 ? A -0.746 14.163 -5.804 1.000 1 A LEU 84.900 1
ATOM 1964 H HD11 . LEU 128 128 ? A 0.248 11.485 -6.909 1.000 1 A LEU 84.900 1
ATOM 1965 H HD12 . LEU 128 128 ? A 1.163 12.598 -5.869 1.000 1 A LEU 84.900 1
ATOM 1966 H HD13 . LEU 128 128 ? A 0.729 13.092 -7.501 1.000 1 A LEU 84.900 1
ATOM 1967 H HD21 . LEU 128 128 ? A -1.549 13.694 -8.079 1.000 1 A LEU 84.900 1
ATOM 1968 H HD22 . LEU 128 128 ? A -2.122 12.090 -7.566 1.000 1 A LEU 84.900 1
ATOM 1969 H HD23 . LEU 128 128 ? A -2.865 13.574 -6.904 1.000 1 A LEU 84.900 1
ATOM 1970 N N . GLY 129 129 ? A 0.446 14.488 -2.811 1.000 1 A GLY 81.110 1
ATOM 1971 C CA . GLY 129 129 ? A 0.607 15.878 -2.410 1.000 1 A GLY 81.110 1
ATOM 1972 C C . GLY 129 129 ? A 1.274 16.694 -3.508 1.000 1 A GLY 81.110 1
ATOM 1973 O O . GLY 129 129 ? A 1.553 16.198 -4.597 1.000 1 A GLY 81.110 1
ATOM 1974 H H . GLY 129 129 ? A 1.285 14.003 -3.095 1.000 1 A GLY 81.110 1
ATOM 1975 H HA2 . GLY 129 129 ? A 1.229 15.924 -1.516 1.000 1 A GLY 81.110 1
ATOM 1976 H HA3 . GLY 129 129 ? A -0.358 16.330 -2.181 1.000 1 A GLY 81.110 1
ATOM 1977 N N . VAL 130 130 ? A 1.531 17.952 -3.186 1.000 1 A VAL 78.390 1
ATOM 1978 C CA . VAL 130 130 ? A 2.360 18.855 -3.977 1.000 1 A VAL 78.390 1
ATOM 1979 C C . VAL 130 130 ? A 3.715 18.949 -3.274 1.000 1 A VAL 78.390 1
ATOM 1980 O O . VAL 130 130 ? A 3.752 18.996 -2.039 1.000 1 A VAL 78.390 1
ATOM 1981 C CB . VAL 130 130 ? A 1.647 20.211 -4.110 1.000 1 A VAL 78.390 1
ATOM 1982 C CG1 . VAL 130 130 ? A 2.446 21.146 -4.985 1.000 1 A VAL 78.390 1
ATOM 1983 C CG2 . VAL 130 130 ? A 0.264 20.070 -4.765 1.000 1 A VAL 78.390 1
ATOM 1984 H H . VAL 130 130 ? A 1.320 18.265 -2.249 1.000 1 A VAL 78.390 1
ATOM 1985 H HA . VAL 130 130 ? A 2.520 18.451 -4.977 1.000 1 A VAL 78.390 1
ATOM 1986 H HB . VAL 130 130 ? A 1.523 20.660 -3.125 1.000 1 A VAL 78.390 1
ATOM 1987 H HG11 . VAL 130 130 ? A 1.916 22.088 -5.129 1.000 1 A VAL 78.390 1
ATOM 1988 H HG12 . VAL 130 130 ? A 3.395 21.362 -4.495 1.000 1 A VAL 78.390 1
ATOM 1989 H HG13 . VAL 130 130 ? A 2.618 20.670 -5.951 1.000 1 A VAL 78.390 1
ATOM 1990 H HG21 . VAL 130 130 ? A -0.182 21.055 -4.895 1.000 1 A VAL 78.390 1
ATOM 1991 H HG22 . VAL 130 130 ? A -0.397 19.472 -4.138 1.000 1 A VAL 78.390 1
ATOM 1992 H HG23 . VAL 130 130 ? A 0.367 19.596 -5.742 1.000 1 A VAL 78.390 1
ATOM 1993 N N . ASP 131 131 ? A 4.811 18.883 -4.023 1.000 1 A ASP 71.690 1
ATOM 1994 C CA . ASP 131 131 ? A 6.161 19.078 -3.490 1.000 1 A ASP 71.690 1
ATOM 1995 C C . ASP 131 131 ? A 6.546 20.572 -3.407 1.000 1 A ASP 71.690 1
ATOM 1996 O O . ASP 131 131 ? A 5.713 21.465 -3.555 1.000 1 A ASP 71.690 1
ATOM 1997 C CB . ASP 131 131 ? A 7.158 18.205 -4.278 1.000 1 A ASP 71.690 1
ATOM 1998 C CG . ASP 131 131 ? A 7.459 18.680 -5.701 1.000 1 A ASP 71.690 1
ATOM 1999 O OD1 . ASP 131 131 ? A 7.019 19.793 -6.057 1.000 1 A ASP 71.690 1
ATOM 2000 O OD2 . ASP 131 131 ? A 8.183 17.946 -6.404 1.000 1 A ASP 71.690 1
ATOM 2001 H H . ASP 131 131 ? A 4.725 18.827 -5.028 1.000 1 A ASP 71.690 1
ATOM 2002 H HA . ASP 131 131 ? A 6.179 18.707 -2.465 1.000 1 A ASP 71.690 1
ATOM 2003 H HB2 . ASP 131 131 ? A 8.096 18.166 -3.724 1.000 1 A ASP 71.690 1
ATOM 2004 H HB3 . ASP 131 131 ? A 6.764 17.190 -4.323 1.000 1 A ASP 71.690 1
ATOM 2005 N N . HIS 132 132 ? A 7.822 20.851 -3.134 1.000 1 A HIS 69.910 1
ATOM 2006 C CA . HIS 132 132 ? A 8.358 22.211 -3.024 1.000 1 A HIS 69.910 1
ATOM 2007 C C . HIS 132 132 ? A 8.548 22.923 -4.379 1.000 1 A HIS 69.910 1
ATOM 2008 O O . HIS 132 132 ? A 8.822 24.120 -4.390 1.000 1 A HIS 69.910 1
ATOM 2009 C CB . HIS 132 132 ? A 9.678 22.153 -2.241 1.000 1 A HIS 69.910 1
ATOM 2010 C CG . HIS 132 132 ? A 10.758 21.369 -2.947 1.000 1 A HIS 69.910 1
ATOM 2011 N ND1 . HIS 132 132 ? A 10.897 19.998 -2.966 1.000 1 A HIS 69.910 1
ATOM 2012 C CD2 . HIS 132 132 ? A 11.756 21.885 -3.730 1.000 1 A HIS 69.910 1
ATOM 2013 C CE1 . HIS 132 132 ? A 11.938 19.698 -3.760 1.000 1 A HIS 69.910 1
ATOM 2014 N NE2 . HIS 132 132 ? A 12.502 20.816 -4.237 1.000 1 A HIS 69.910 1
ATOM 2015 H H . HIS 132 132 ? A 8.484 20.089 -3.129 1.000 1 A HIS 69.910 1
ATOM 2016 H HA . HIS 132 132 ? A 7.653 22.816 -2.455 1.000 1 A HIS 69.910 1
ATOM 2017 H HB2 . HIS 132 132 ? A 10.033 23.170 -2.075 1.000 1 A HIS 69.910 1
ATOM 2018 H HB3 . HIS 132 132 ? A 9.496 21.705 -1.264 1.000 1 A HIS 69.910 1
ATOM 2019 H HD1 . HIS 132 132 ? A 10.347 19.327 -2.451 1.000 1 A HIS 69.910 1
ATOM 2020 H HD2 . HIS 132 132 ? A 11.915 22.932 -3.945 1.000 1 A HIS 69.910 1
ATOM 2021 H HE1 . HIS 132 132 ? A 12.287 18.700 -3.978 1.000 1 A HIS 69.910 1
ATOM 2022 N N . VAL 133 133 ? A 8.412 22.213 -5.505 1.000 1 A VAL 66.210 1
ATOM 2023 C CA . VAL 133 133 ? A 8.433 22.760 -6.876 1.000 1 A VAL 66.210 1
ATOM 2024 C C . VAL 133 133 ? A 7.050 22.691 -7.536 1.000 1 A VAL 66.210 1
ATOM 2025 O O . VAL 133 133 ? A 6.926 22.732 -8.757 1.000 1 A VAL 66.210 1
ATOM 2026 C CB . VAL 133 133 ? A 9.527 22.116 -7.753 1.000 1 A VAL 66.210 1
ATOM 2027 C CG1 . VAL 133 133 ? A 10.923 22.488 -7.251 1.000 1 A VAL 66.210 1
ATOM 2028 C CG2 . VAL 133 133 ? A 9.448 20.590 -7.834 1.000 1 A VAL 66.210 1
ATOM 2029 H H . VAL 133 133 ? A 8.116 21.250 -5.436 1.000 1 A VAL 66.210 1
ATOM 2030 H HA . VAL 133 133 ? A 8.659 23.825 -6.818 1.000 1 A VAL 66.210 1
ATOM 2031 H HB . VAL 133 133 ? A 9.445 22.515 -8.765 1.000 1 A VAL 66.210 1
ATOM 2032 H HG11 . VAL 133 133 ? A 11.676 22.124 -7.951 1.000 1 A VAL 66.210 1
ATOM 2033 H HG12 . VAL 133 133 ? A 11.096 22.033 -6.276 1.000 1 A VAL 66.210 1
ATOM 2034 H HG13 . VAL 133 133 ? A 11.009 23.571 -7.165 1.000 1 A VAL 66.210 1
ATOM 2035 H HG21 . VAL 133 133 ? A 8.450 20.287 -8.148 1.000 1 A VAL 66.210 1
ATOM 2036 H HG22 . VAL 133 133 ? A 10.173 20.218 -8.559 1.000 1 A VAL 66.210 1
ATOM 2037 H HG23 . VAL 133 133 ? A 9.662 20.148 -6.861 1.000 1 A VAL 66.210 1
ATOM 2038 N N . GLU 134 134 ? A 6.007 22.595 -6.714 1.000 1 A GLU 76.240 1
ATOM 2039 C CA . GLU 134 134 ? A 4.602 22.522 -7.110 1.000 1 A GLU 76.240 1
ATOM 2040 C C . GLU 134 134 ? A 4.208 21.292 -7.955 1.000 1 A GLU 76.240 1
ATOM 2041 O O . GLU 134 134 ? A 3.100 21.220 -8.498 1.000 1 A GLU 76.240 1
ATOM 2042 C CB . GLU 134 134 ? A 4.084 23.853 -7.670 1.000 1 A GLU 76.240 1
ATOM 2043 C CG . GLU 134 134 ? A 4.294 25.015 -6.685 1.000 1 A GLU 76.240 1
ATOM 2044 C CD . GLU 134 134 ? A 3.500 26.267 -7.083 1.000 1 A GLU 76.240 1
ATOM 2045 O OE1 . GLU 134 134 ? A 3.240 26.457 -8.294 1.000 1 A GLU 76.240 1
ATOM 2046 O OE2 . GLU 134 134 ? A 3.128 27.026 -6.158 1.000 1 A GLU 76.240 1
ATOM 2047 H H . GLU 134 134 ? A 6.209 22.502 -5.729 1.000 1 A GLU 76.240 1
ATOM 2048 H HA . GLU 134 134 ? A 4.074 22.415 -6.162 1.000 1 A GLU 76.240 1
ATOM 2049 H HB2 . GLU 134 134 ? A 3.013 23.752 -7.849 1.000 1 A GLU 76.240 1
ATOM 2050 H HB3 . GLU 134 134 ? A 4.573 24.076 -8.618 1.000 1 A GLU 76.240 1
ATOM 2051 H HG2 . GLU 134 134 ? A 5.355 25.262 -6.635 1.000 1 A GLU 76.240 1
ATOM 2052 H HG3 . GLU 134 134 ? A 3.974 24.692 -5.694 1.000 1 A GLU 76.240 1
ATOM 2053 N N . LEU 135 135 ? A 5.064 20.269 -8.033 1.000 1 A LEU 78.420 1
ATOM 2054 C CA . LEU 135 135 ? A 4.780 19.053 -8.784 1.000 1 A LEU 78.420 1
ATOM 2055 C C . LEU 135 135 ? A 3.990 18.042 -7.935 1.000 1 A LEU 78.420 1
ATOM 2056 O O . LEU 135 135 ? A 4.303 17.820 -6.761 1.000 1 A LEU 78.420 1
ATOM 2057 C CB . LEU 135 135 ? A 6.071 18.446 -9.356 1.000 1 A LEU 78.420 1
ATOM 2058 C CG . LEU 135 135 ? A 6.773 19.319 -10.414 1.000 1 A LEU 78.420 1
ATOM 2059 C CD1 . LEU 135 135 ? A 8.043 18.608 -10.885 1.000 1 A LEU 78.420 1
ATOM 2060 C CD2 . LEU 135 135 ? A 5.899 19.575 -11.648 1.000 1 A LEU 78.420 1
ATOM 2061 H H . LEU 135 135 ? A 5.908 20.306 -7.480 1.000 1 A LEU 78.420 1
ATOM 2062 H HA . LEU 135 135 ? A 4.164 19.345 -9.635 1.000 1 A LEU 78.420 1
ATOM 2063 H HB2 . LEU 135 135 ? A 6.762 18.266 -8.533 1.000 1 A LEU 78.420 1
ATOM 2064 H HB3 . LEU 135 135 ? A 5.831 17.482 -9.804 1.000 1 A LEU 78.420 1
ATOM 2065 H HG . LEU 135 135 ? A 7.053 20.279 -9.981 1.000 1 A LEU 78.420 1
ATOM 2066 H HD11 . LEU 135 135 ? A 8.683 18.421 -10.023 1.000 1 A LEU 78.420 1
ATOM 2067 H HD12 . LEU 135 135 ? A 8.583 19.250 -11.582 1.000 1 A LEU 78.420 1
ATOM 2068 H HD13 . LEU 135 135 ? A 7.794 17.661 -11.363 1.000 1 A LEU 78.420 1
ATOM 2069 H HD21 . LEU 135 135 ? A 5.069 20.228 -11.377 1.000 1 A LEU 78.420 1
ATOM 2070 H HD22 . LEU 135 135 ? A 6.487 20.091 -12.406 1.000 1 A LEU 78.420 1
ATOM 2071 H HD23 . LEU 135 135 ? A 5.522 18.633 -12.048 1.000 1 A LEU 78.420 1
ATOM 2072 N N . PRO 136 136 ? A 2.972 17.371 -8.513 1.000 1 A PRO 77.150 1
ATOM 2073 C CA . PRO 136 136 ? A 2.278 16.284 -7.835 1.000 1 A PRO 77.150 1
ATOM 2074 C C . PRO 136 136 ? A 3.226 15.117 -7.522 1.000 1 A PRO 77.150 1
ATOM 2075 O O . PRO 136 136 ? A 3.675 14.411 -8.427 1.000 1 A PRO 77.150 1
ATOM 2076 C CB . PRO 136 136 ? A 1.127 15.874 -8.763 1.000 1 A PRO 77.150 1
ATOM 2077 C CG . PRO 136 136 ? A 0.890 17.122 -9.609 1.000 1 A PRO 77.150 1
ATOM 2078 C CD . PRO 136 136 ? A 2.290 17.708 -9.754 1.000 1 A PRO 77.150 1
ATOM 2079 H HA . PRO 136 136 ? A 1.857 16.683 -6.912 1.000 1 A PRO 77.150 1
ATOM 2080 H HB2 . PRO 136 136 ? A 0.237 15.601 -8.195 1.000 1 A PRO 77.150 1
ATOM 2081 H HB3 . PRO 136 136 ? A 1.425 15.055 -9.418 1.000 1 A PRO 77.150 1
ATOM 2082 H HG2 . PRO 136 136 ? A 0.259 17.821 -9.062 1.000 1 A PRO 77.150 1
ATOM 2083 H HG3 . PRO 136 136 ? A 0.451 16.881 -10.577 1.000 1 A PRO 77.150 1
ATOM 2084 H HD2 . PRO 136 136 ? A 2.212 18.786 -9.896 1.000 1 A PRO 77.150 1
ATOM 2085 H HD3 . PRO 136 136 ? A 2.811 17.246 -10.593 1.000 1 A PRO 77.150 1
ATOM 2086 N N . GLN 137 137 ? A 3.482 14.868 -6.238 1.000 1 A GLN 83.650 1
ATOM 2087 C CA . GLN 137 137 ? A 4.362 13.802 -5.763 1.000 1 A GLN 83.650 1
ATOM 2088 C C . GLN 137 137 ? A 3.638 12.883 -4.776 1.000 1 A GLN 83.650 1
ATOM 2089 O O . GLN 137 137 ? A 2.838 13.313 -3.942 1.000 1 A GLN 83.650 1
ATOM 2090 C CB . GLN 137 137 ? A 5.644 14.398 -5.154 1.000 1 A GLN 83.650 1
ATOM 2091 C CG . GLN 137 137 ? A 6.749 13.335 -4.996 1.000 1 A GLN 83.650 1
ATOM 2092 C CD . GLN 137 137 ? A 8.017 13.848 -4.322 1.000 1 A GLN 83.650 1
ATOM 2093 O OE1 . GLN 137 137 ? A 8.081 14.911 -3.737 1.000 1 A GLN 83.650 1
ATOM 2094 N NE2 . GLN 137 137 ? A 9.078 13.070 -4.315 1.000 1 A GLN 83.650 1
ATOM 2095 H H . GLN 137 137 ? A 3.070 15.486 -5.553 1.000 1 A GLN 83.650 1
ATOM 2096 H HA . GLN 137 137 ? A 4.663 13.199 -6.619 1.000 1 A GLN 83.650 1
ATOM 2097 H HB2 . GLN 137 137 ? A 6.019 15.186 -5.808 1.000 1 A GLN 83.650 1
ATOM 2098 H HB3 . GLN 137 137 ? A 5.410 14.838 -4.184 1.000 1 A GLN 83.650 1
ATOM 2099 H HG2 . GLN 137 137 ? A 6.384 12.504 -4.392 1.000 1 A GLN 83.650 1
ATOM 2100 H HG3 . GLN 137 137 ? A 7.012 12.954 -5.983 1.000 1 A GLN 83.650 1
ATOM 2101 H HE21 . GLN 137 137 ? A 9.074 12.174 -4.781 1.000 1 A GLN 83.650 1
ATOM 2102 H HE22 . GLN 137 137 ? A 9.905 13.483 -3.908 1.000 1 A GLN 83.650 1
ATOM 2103 N N . TRP 138 138 ? A 3.944 11.589 -4.850 1.000 1 A TRP 84.050 1
ATOM 2104 C CA . TRP 138 138 ? A 3.548 10.636 -3.821 1.000 1 A TRP 84.050 1
ATOM 2105 C C . TRP 138 138 ? A 4.345 10.873 -2.538 1.000 1 A TRP 84.050 1
ATOM 2106 O O . TRP 138 138 ? A 5.571 10.804 -2.531 1.000 1 A TRP 84.050 1
ATOM 2107 C CB . TRP 138 138 ? A 3.724 9.209 -4.332 1.000 1 A TRP 84.050 1
ATOM 2108 C CG . TRP 138 138 ? A 2.720 8.809 -5.363 1.000 1 A TRP 84.050 1
ATOM 2109 C CD1 . TRP 138 138 ? A 2.958 8.637 -6.681 1.000 1 A TRP 84.050 1
ATOM 2110 C CD2 . TRP 138 138 ? A 1.298 8.543 -5.173 1.000 1 A TRP 84.050 1
ATOM 2111 N NE1 . TRP 138 138 ? A 1.789 8.269 -7.317 1.000 1 A TRP 84.050 1
ATOM 2112 C CE2 . TRP 138 138 ? A 0.735 8.181 -6.431 1.000 1 A TRP 84.050 1
ATOM 2113 C CE3 . TRP 138 138 ? A 0.428 8.578 -4.065 1.000 1 A TRP 84.050 1
ATOM 2114 C CZ2 . TRP 138 138 ? A -0.617 7.838 -6.577 1.000 1 A TRP 84.050 1
ATOM 2115 C CZ3 . TRP 138 138 ? A -0.926 8.213 -4.190 1.000 1 A TRP 84.050 1
ATOM 2116 C CH2 . TRP 138 138 ? A -1.447 7.836 -5.441 1.000 1 A TRP 84.050 1
ATOM 2117 H H . TRP 138 138 ? A 4.622 11.293 -5.537 1.000 1 A TRP 84.050 1
ATOM 2118 H HA . TRP 138 138 ? A 2.492 10.784 -3.595 1.000 1 A TRP 84.050 1
ATOM 2119 H HB2 . TRP 138 138 ? A 3.616 8.528 -3.488 1.000 1 A TRP 84.050 1
ATOM 2120 H HB3 . TRP 138 138 ? A 4.732 9.084 -4.728 1.000 1 A TRP 84.050 1
ATOM 2121 H HD1 . TRP 138 138 ? A 3.920 8.772 -7.154 1.000 1 A TRP 84.050 1
ATOM 2122 H HE1 . TRP 138 138 ? A 1.730 8.103 -8.312 1.000 1 A TRP 84.050 1
ATOM 2123 H HE3 . TRP 138 138 ? A 0.820 8.891 -3.108 1.000 1 A TRP 84.050 1
ATOM 2124 H HZ2 . TRP 138 138 ? A -1.007 7.566 -7.547 1.000 1 A TRP 84.050 1
ATOM 2125 H HZ3 . TRP 138 138 ? A -1.563 8.223 -3.318 1.000 1 A TRP 84.050 1
ATOM 2126 H HH2 . TRP 138 138 ? A -2.484 7.548 -5.526 1.000 1 A TRP 84.050 1
ATOM 2127 N N . GLN 139 139 ? A 3.623 11.125 -1.455 1.000 1 A GLN 84.550 1
ATOM 2128 C CA . GLN 139 139 ? A 4.140 11.407 -0.125 1.000 1 A GLN 84.550 1
ATOM 2129 C C . GLN 139 139 ? A 3.718 10.287 0.823 1.000 1 A GLN 84.550 1
ATOM 2130 O O . GLN 139 139 ? A 2.538 9.932 0.880 1.000 1 A GLN 84.550 1
ATOM 2131 C CB . GLN 139 139 ? A 3.583 12.754 0.359 1.000 1 A GLN 84.550 1
ATOM 2132 C CG . GLN 139 139 ? A 4.069 13.933 -0.496 1.000 1 A GLN 84.550 1
ATOM 2133 C CD . GLN 139 139 ? A 3.492 15.274 -0.056 1.000 1 A GLN 84.550 1
ATOM 2134 O OE1 . GLN 139 139 ? A 2.589 15.368 0.772 1.000 1 A GLN 84.550 1
ATOM 2135 N NE2 . GLN 139 139 ? A 3.959 16.352 -0.648 1.000 1 A GLN 84.550 1
ATOM 2136 H H . GLN 139 139 ? A 2.620 11.161 -1.564 1.000 1 A GLN 84.550 1
ATOM 2137 H HA . GLN 139 139 ? A 5.228 11.465 -0.146 1.000 1 A GLN 84.550 1
ATOM 2138 H HB2 . GLN 139 139 ? A 2.494 12.720 0.329 1.000 1 A GLN 84.550 1
ATOM 2139 H HB3 . GLN 139 139 ? A 3.891 12.916 1.392 1.000 1 A GLN 84.550 1
ATOM 2140 H HG2 . GLN 139 139 ? A 5.157 13.982 -0.451 1.000 1 A GLN 84.550 1
ATOM 2141 H HG3 . GLN 139 139 ? A 3.786 13.779 -1.537 1.000 1 A GLN 84.550 1
ATOM 2142 H HE21 . GLN 139 139 ? A 3.624 17.273 -0.403 1.000 1 A GLN 84.550 1
ATOM 2143 H HE22 . GLN 139 139 ? A 4.690 16.279 -1.341 1.000 1 A GLN 84.550 1
ATOM 2144 N N . LEU 140 140 ? A 4.668 9.759 1.591 1.000 1 A LEU 82.420 1
ATOM 2145 C CA . LEU 140 140 ? A 4.388 8.890 2.730 1.000 1 A LEU 82.420 1
ATOM 2146 C C . LEU 140 140 ? A 4.219 9.765 3.969 1.000 1 A LEU 82.420 1
ATOM 2147 O O . LEU 140 140 ? A 5.175 10.383 4.423 1.000 1 A LEU 82.420 1
ATOM 2148 C CB . LEU 140 140 ? A 5.532 7.878 2.913 1.000 1 A LEU 82.420 1
ATOM 2149 C CG . LEU 140 140 ? A 5.552 6.755 1.864 1.000 1 A LEU 82.420 1
ATOM 2150 C CD1 . LEU 140 140 ? A 6.849 5.959 1.995 1.000 1 A LEU 82.420 1
ATOM 2151 C CD2 . LEU 140 140 ? A 4.383 5.782 2.054 1.000 1 A LEU 82.420 1
ATOM 2152 H H . LEU 140 140 ? A 5.608 10.120 1.505 1.000 1 A LEU 82.420 1
ATOM 2153 H HA . LEU 140 140 ? A 3.453 8.351 2.573 1.000 1 A LEU 82.420 1
ATOM 2154 H HB2 . LEU 140 140 ? A 5.448 7.426 3.901 1.000 1 A LEU 82.420 1
ATOM 2155 H HB3 . LEU 140 140 ? A 6.479 8.416 2.883 1.000 1 A LEU 82.420 1
ATOM 2156 H HG . LEU 140 140 ? A 5.506 7.182 0.862 1.000 1 A LEU 82.420 1
ATOM 2157 H HD11 . LEU 140 140 ? A 6.922 5.515 2.988 1.000 1 A LEU 82.420 1
ATOM 2158 H HD12 . LEU 140 140 ? A 7.702 6.619 1.836 1.000 1 A LEU 82.420 1
ATOM 2159 H HD13 . LEU 140 140 ? A 6.877 5.169 1.244 1.000 1 A LEU 82.420 1
ATOM 2160 H HD21 . LEU 140 140 ? A 4.465 4.968 1.334 1.000 1 A LEU 82.420 1
ATOM 2161 H HD22 . LEU 140 140 ? A 3.431 6.289 1.900 1.000 1 A LEU 82.420 1
ATOM 2162 H HD23 . LEU 140 140 ? A 4.408 5.361 3.059 1.000 1 A LEU 82.420 1
ATOM 2163 N N . ARG 141 141 ? A 2.998 9.831 4.494 1.000 1 A ARG 81.790 1
ATOM 2164 C CA . ARG 141 141 ? A 2.654 10.613 5.684 1.000 1 A ARG 81.790 1
ATOM 2165 C C . ARG 141 141 ? A 2.394 9.700 6.874 1.000 1 A ARG 81.790 1
ATOM 2166 O O . ARG 141 141 ? A 1.866 8.597 6.714 1.000 1 A ARG 81.790 1
ATOM 2167 C CB . ARG 141 141 ? A 1.437 11.502 5.388 1.000 1 A ARG 81.790 1
ATOM 2168 C CG . ARG 141 141 ? A 1.710 12.530 4.279 1.000 1 A ARG 81.790 1
ATOM 2169 C CD . ARG 141 141 ? A 0.500 13.455 4.126 1.000 1 A ARG 81.790 1
ATOM 2170 N NE . ARG 141 141 ? A 0.738 14.506 3.121 1.000 1 A ARG 81.790 1
ATOM 2171 C CZ . ARG 141 141 ? A 0.042 15.613 2.959 1.000 1 A ARG 81.790 1
ATOM 2172 N NH1 . ARG 141 141 ? A -1.000 15.892 3.695 1.000 1 A ARG 81.790 1
ATOM 2173 N NH2 . ARG 141 141 ? A 0.395 16.469 2.051 1.000 1 A ARG 81.790 1
ATOM 2174 H H . ARG 141 141 ? A 2.259 9.312 4.041 1.000 1 A ARG 81.790 1
ATOM 2175 H HA . ARG 141 141 ? A 3.497 11.249 5.952 1.000 1 A ARG 81.790 1
ATOM 2176 H HB2 . ARG 141 141 ? A 0.595 10.875 5.094 1.000 1 A ARG 81.790 1
ATOM 2177 H HB3 . ARG 141 141 ? A 1.168 12.033 6.301 1.000 1 A ARG 81.790 1
ATOM 2178 H HG2 . ARG 141 141 ? A 2.587 13.123 4.543 1.000 1 A ARG 81.790 1
ATOM 2179 H HG3 . ARG 141 141 ? A 1.895 12.021 3.333 1.000 1 A ARG 81.790 1
ATOM 2180 H HD2 . ARG 141 141 ? A -0.361 12.858 3.828 1.000 1 A ARG 81.790 1
ATOM 2181 H HD3 . ARG 141 141 ? A 0.300 13.917 5.092 1.000 1 A ARG 81.790 1
ATOM 2182 H HE . ARG 141 141 ? A 1.508 14.378 2.480 1.000 1 A ARG 81.790 1
ATOM 2183 H HH11 . ARG 141 141 ? A -1.231 15.249 4.439 1.000 1 A ARG 81.790 1
ATOM 2184 H HH12 . ARG 141 141 ? A -1.471 16.777 3.575 1.000 1 A ARG 81.790 1
ATOM 2185 H HH21 . ARG 141 141 ? A -0.018 17.388 1.985 1.000 1 A ARG 81.790 1
ATOM 2186 H HH22 . ARG 141 141 ? A 1.231 16.255 1.527 1.000 1 A ARG 81.790 1
ATOM 2187 N N . THR 142 142 ? A 2.691 10.180 8.077 1.000 1 A THR 80.050 1
ATOM 2188 C CA . THR 142 142 ? A 2.354 9.470 9.316 1.000 1 A THR 80.050 1
ATOM 2189 C C . THR 142 142 ? A 0.853 9.244 9.437 1.000 1 A THR 80.050 1
ATOM 2190 O O . THR 142 142 ? A 0.051 10.180 9.348 1.000 1 A THR 80.050 1
ATOM 2191 C CB . THR 142 142 ? A 2.836 10.241 10.550 1.000 1 A THR 80.050 1
ATOM 2192 O OG1 . THR 142 142 ? A 4.196 10.493 10.416 1.000 1 A THR 80.050 1
ATOM 2193 C CG2 . THR 142 142 ? A 2.669 9.469 11.857 1.000 1 A THR 80.050 1
ATOM 2194 H H . THR 142 142 ? A 3.232 11.029 8.154 1.000 1 A THR 80.050 1
ATOM 2195 H HA . THR 142 142 ? A 2.856 8.503 9.303 1.000 1 A THR 80.050 1
ATOM 2196 H HB . THR 142 142 ? A 2.313 11.194 10.623 1.000 1 A THR 80.050 1
ATOM 2197 H HG1 . THR 142 142 ? A 4.626 9.638 10.346 1.000 1 A THR 80.050 1
ATOM 2198 H HG21 . THR 142 142 ? A 1.617 9.438 12.141 1.000 1 A THR 80.050 1
ATOM 2199 H HG22 . THR 142 142 ? A 3.052 8.454 11.746 1.000 1 A THR 80.050 1
ATOM 2200 H HG23 . THR 142 142 ? A 3.234 9.966 12.646 1.000 1 A THR 80.050 1
ATOM 2201 N N . ASP 143 143 ? A 0.463 8.005 9.732 1.000 1 A ASP 81.290 1
ATOM 2202 C CA . ASP 143 143 ? A -0.868 7.731 10.258 1.000 1 A ASP 81.290 1
ATOM 2203 C C . ASP 143 143 ? A -0.958 8.288 11.687 1.000 1 A ASP 81.290 1
ATOM 2204 O O . ASP 143 143 ? A -0.531 7.678 12.672 1.000 1 A ASP 81.290 1
ATOM 2205 C CB . ASP 143 143 ? A -1.186 6.235 10.176 1.000 1 A ASP 81.290 1
ATOM 2206 C CG . ASP 143 143 ? A -2.598 5.900 10.676 1.000 1 A ASP 81.290 1
ATOM 2207 O OD1 . ASP 143 143 ? A -3.276 6.796 11.248 1.000 1 A ASP 81.290 1
ATOM 2208 O OD2 . ASP 143 143 ? A -2.982 4.719 10.539 1.000 1 A ASP 81.290 1
ATOM 2209 H H . ASP 143 143 ? A 1.156 7.272 9.793 1.000 1 A ASP 81.290 1
ATOM 2210 H HA . ASP 143 143 ? A -1.604 8.245 9.640 1.000 1 A ASP 81.290 1
ATOM 2211 H HB2 . ASP 143 143 ? A -0.459 5.681 10.770 1.000 1 A ASP 81.290 1
ATOM 2212 H HB3 . ASP 143 143 ? A -1.096 5.911 9.139 1.000 1 A ASP 81.290 1
ATOM 2213 N N . ARG 144 144 ? A -1.521 9.494 11.793 1.000 1 A ARG 82.430 1
ATOM 2214 C CA . ARG 144 144 ? A -1.659 10.241 13.050 1.000 1 A ARG 82.430 1
ATOM 2215 C C . ARG 144 144 ? A -2.484 9.503 14.109 1.000 1 A ARG 82.430 1
ATOM 2216 O O . ARG 144 144 ? A -2.400 9.861 15.284 1.000 1 A ARG 82.430 1
ATOM 2217 C CB . ARG 144 144 ? A -2.302 11.603 12.770 1.000 1 A ARG 82.430 1
ATOM 2218 C CG . ARG 144 144 ? A -1.546 12.472 11.753 1.000 1 A ARG 82.430 1
ATOM 2219 C CD . ARG 144 144 ? A -2.289 13.806 11.677 1.000 1 A ARG 82.430 1
ATOM 2220 N NE . ARG 144 144 ? A -1.664 14.786 10.774 1.000 1 A ARG 82.430 1
ATOM 2221 C CZ . ARG 144 144 ? A -2.231 15.919 10.409 1.000 1 A ARG 82.430 1
ATOM 2222 N NH1 . ARG 144 144 ? A -3.418 16.267 10.823 1.000 1 A ARG 82.430 1
ATOM 2223 N NH2 . ARG 144 144 ? A -1.676 16.755 9.608 1.000 1 A ARG 82.430 1
ATOM 2224 H H . ARG 144 144 ? A -1.734 9.955 10.920 1.000 1 A ARG 82.430 1
ATOM 2225 H HA . ARG 144 144 ? A -0.666 10.391 13.473 1.000 1 A ARG 82.430 1
ATOM 2226 H HB2 . ARG 144 144 ? A -2.359 12.145 13.714 1.000 1 A ARG 82.430 1
ATOM 2227 H HB3 . ARG 144 144 ? A -3.318 11.441 12.411 1.000 1 A ARG 82.430 1
ATOM 2228 H HG2 . ARG 144 144 ? A -0.516 12.625 12.076 1.000 1 A ARG 82.430 1
ATOM 2229 H HG3 . ARG 144 144 ? A -1.549 12.001 10.770 1.000 1 A ARG 82.430 1
ATOM 2230 H HD2 . ARG 144 144 ? A -3.303 13.603 11.334 1.000 1 A ARG 82.430 1
ATOM 2231 H HD3 . ARG 144 144 ? A -2.340 14.236 12.677 1.000 1 A ARG 82.430 1
ATOM 2232 H HE . ARG 144 144 ? A -0.719 14.618 10.458 1.000 1 A ARG 82.430 1
ATOM 2233 H HH11 . ARG 144 144 ? A -3.850 17.088 10.425 1.000 1 A ARG 82.430 1
ATOM 2234 H HH12 . ARG 144 144 ? A -3.929 15.614 11.400 1.000 1 A ARG 82.430 1
ATOM 2235 H HH21 . ARG 144 144 ? A -2.094 17.621 9.299 1.000 1 A ARG 82.430 1
ATOM 2236 H HH22 . ARG 144 144 ? A -0.744 16.618 9.242 1.000 1 A ARG 82.430 1
ATOM 2237 N N . SER 145 145 ? A -3.299 8.518 13.720 1.000 1 A SER 79.760 1
ATOM 2238 C CA . SER 145 145 ? A -4.035 7.685 14.675 1.000 1 A SER 79.760 1
ATOM 2239 C C . SER 145 145 ? A -3.090 6.727 15.407 1.000 1 A SER 79.760 1
ATOM 2240 O O . SER 145 145 ? A -3.101 6.680 16.637 1.000 1 A SER 79.760 1
ATOM 2241 C CB . SER 145 145 ? A -5.188 6.948 13.981 1.000 1 A SER 79.760 1
ATOM 2242 O OG . SER 145 145 ? A -4.747 5.865 13.195 1.000 1 A SER 79.760 1
ATOM 2243 H H . SER 145 145 ? A -3.268 8.216 12.757 1.000 1 A SER 79.760 1
ATOM 2244 H HA . SER 145 145 ? A -4.479 8.333 15.430 1.000 1 A SER 79.760 1
ATOM 2245 H HB2 . SER 145 145 ? A -5.755 7.644 13.362 1.000 1 A SER 79.760 1
ATOM 2246 H HB3 . SER 145 145 ? A -5.853 6.552 14.749 1.000 1 A SER 79.760 1
ATOM 2247 H HG . SER 145 145 ? A -4.306 6.173 12.400 1.000 1 A SER 79.760 1
ATOM 2248 N N . ARG 146 146 ? A -2.185 6.067 14.670 1.000 1 A ARG 78.860 1
ATOM 2249 C CA . ARG 146 146 ? A -1.160 5.162 15.215 1.000 1 A ARG 78.860 1
ATOM 2250 C C . ARG 146 146 ? A -0.151 5.899 16.074 1.000 1 A ARG 78.860 1
ATOM 2251 O O . ARG 146 146 ? A 0.181 5.429 17.156 1.000 1 A ARG 78.860 1
ATOM 2252 C CB . ARG 146 146 ? A -0.417 4.447 14.081 1.000 1 A ARG 78.860 1
ATOM 2253 C CG . ARG 146 146 ? A -1.335 3.514 13.292 1.000 1 A ARG 78.860 1
ATOM 2254 C CD . ARG 146 146 ? A -0.524 2.830 12.192 1.000 1 A ARG 78.860 1
ATOM 2255 N NE . ARG 146 146 ? A -1.395 2.013 11.333 1.000 1 A ARG 78.860 1
ATOM 2256 C CZ . ARG 146 146 ? A -1.126 0.812 10.853 1.000 1 A ARG 78.860 1
ATOM 2257 N NH1 . ARG 146 146 ? A 0.010 0.208 11.081 1.000 1 A ARG 78.860 1
ATOM 2258 N NH2 . ARG 146 146 ? A -1.991 0.192 10.104 1.000 1 A ARG 78.860 1
ATOM 2259 H H . ARG 146 146 ? A -2.238 6.177 13.668 1.000 1 A ARG 78.860 1
ATOM 2260 H HA . ARG 146 146 ? A -1.632 4.419 15.858 1.000 1 A ARG 78.860 1
ATOM 2261 H HB2 . ARG 146 146 ? A 0.392 3.857 14.511 1.000 1 A ARG 78.860 1
ATOM 2262 H HB3 . ARG 146 146 ? A 0.020 5.183 13.406 1.000 1 A ARG 78.860 1
ATOM 2263 H HG2 . ARG 146 146 ? A -1.750 2.759 13.959 1.000 1 A ARG 78.860 1
ATOM 2264 H HG3 . ARG 146 146 ? A -2.153 4.083 12.851 1.000 1 A ARG 78.860 1
ATOM 2265 H HD2 . ARG 146 146 ? A -0.042 3.590 11.577 1.000 1 A ARG 78.860 1
ATOM 2266 H HD3 . ARG 146 146 ? A 0.252 2.226 12.662 1.000 1 A ARG 78.860 1
ATOM 2267 H HE . ARG 146 146 ? A -2.231 2.483 11.017 1.000 1 A ARG 78.860 1
ATOM 2268 H HH11 . ARG 146 146 ? A 0.702 0.675 11.649 1.000 1 A ARG 78.860 1
ATOM 2269 H HH12 . ARG 146 146 ? A 0.197 -0.711 10.704 1.000 1 A ARG 78.860 1
ATOM 2270 H HH21 . ARG 146 146 ? A -1.780 -0.718 9.721 1.000 1 A ARG 78.860 1
ATOM 2271 H HH22 . ARG 146 146 ? A -2.870 0.644 9.896 1.000 1 A ARG 78.860 1
ATOM 2272 N N . PHE 147 147 ? A 0.280 7.083 15.639 1.000 1 A PHE 80.910 1
ATOM 2273 C CA . PHE 147 147 ? A 1.223 7.899 16.405 1.000 1 A PHE 80.910 1
ATOM 2274 C C . PHE 147 147 ? A 0.748 8.135 17.854 1.000 1 A PHE 80.910 1
ATOM 2275 O O . PHE 147 147 ? A 1.516 7.969 18.799 1.000 1 A PHE 80.910 1
ATOM 2276 C CB . PHE 147 147 ? A 1.456 9.213 15.655 1.000 1 A PHE 80.910 1
ATOM 2277 C CG . PHE 147 147 ? A 2.400 10.118 16.406 1.000 1 A PHE 80.910 1
ATOM 2278 C CD1 . PHE 147 147 ? A 3.789 9.912 16.333 1.000 1 A PHE 80.910 1
ATOM 2279 C CD2 . PHE 147 147 ? A 1.877 11.078 17.287 1.000 1 A PHE 80.910 1
ATOM 2280 C CE1 . PHE 147 147 ? A 4.654 10.676 17.137 1.000 1 A PHE 80.910 1
ATOM 2281 C CE2 . PHE 147 147 ? A 2.743 11.810 18.106 1.000 1 A PHE 80.910 1
ATOM 2282 C CZ . PHE 147 147 ? A 4.130 11.622 18.026 1.000 1 A PHE 80.910 1
ATOM 2283 H H . PHE 147 147 ? A 0.011 7.372 14.710 1.000 1 A PHE 80.910 1
ATOM 2284 H HA . PHE 147 147 ? A 2.175 7.372 16.468 1.000 1 A PHE 80.910 1
ATOM 2285 H HB2 . PHE 147 147 ? A 1.879 8.994 14.674 1.000 1 A PHE 80.910 1
ATOM 2286 H HB3 . PHE 147 147 ? A 0.505 9.725 15.508 1.000 1 A PHE 80.910 1
ATOM 2287 H HD1 . PHE 147 147 ? A 4.194 9.148 15.686 1.000 1 A PHE 80.910 1
ATOM 2288 H HD2 . PHE 147 147 ? A 0.810 11.212 17.381 1.000 1 A PHE 80.910 1
ATOM 2289 H HE1 . PHE 147 147 ? A 5.720 10.505 17.110 1.000 1 A PHE 80.910 1
ATOM 2290 H HE2 . PHE 147 147 ? A 2.335 12.498 18.832 1.000 1 A PHE 80.910 1
ATOM 2291 H HZ . PHE 147 147 ? A 4.788 12.168 18.687 1.000 1 A PHE 80.910 1
ATOM 2292 N N . LYS 148 148 ? A -0.548 8.420 18.056 1.000 1 A LYS 79.100 1
ATOM 2293 C CA . LYS 148 148 ? A -1.131 8.565 19.402 1.000 1 A LYS 79.100 1
ATOM 2294 C C . LYS 148 148 ? A -1.114 7.265 20.213 1.000 1 A LYS 79.100 1
ATOM 2295 O O . LYS 148 148 ? A -0.910 7.313 21.424 1.000 1 A LYS 79.100 1
ATOM 2296 C CB . LYS 148 148 ? A -2.572 9.069 19.301 1.000 1 A LYS 79.100 1
ATOM 2297 C CG . LYS 148 148 ? A -2.666 10.519 18.815 1.000 1 A LYS 79.100 1
ATOM 2298 C CD . LYS 148 148 ? A -4.141 10.925 18.797 1.000 1 A LYS 79.100 1
ATOM 2299 C CE . LYS 148 148 ? A -4.304 12.384 18.377 1.000 1 A LYS 79.100 1
ATOM 2300 N NZ . LYS 148 148 ? A -5.727 12.790 18.492 1.000 1 A LYS 79.100 1
ATOM 2301 H H . LYS 148 148 ? A -1.153 8.479 17.249 1.000 1 A LYS 79.100 1
ATOM 2302 H HA . LYS 148 148 ? A -0.536 9.276 19.975 1.000 1 A LYS 79.100 1
ATOM 2303 H HB2 . LYS 148 148 ? A -3.137 8.419 18.634 1.000 1 A LYS 79.100 1
ATOM 2304 H HB3 . LYS 148 148 ? A -3.023 9.010 20.292 1.000 1 A LYS 79.100 1
ATOM 2305 H HG2 . LYS 148 148 ? A -2.244 10.611 17.814 1.000 1 A LYS 79.100 1
ATOM 2306 H HG3 . LYS 148 148 ? A -2.115 11.167 19.497 1.000 1 A LYS 79.100 1
ATOM 2307 H HD2 . LYS 148 148 ? A -4.678 10.280 18.102 1.000 1 A LYS 79.100 1
ATOM 2308 H HD3 . LYS 148 148 ? A -4.552 10.787 19.797 1.000 1 A LYS 79.100 1
ATOM 2309 H HE2 . LYS 148 148 ? A -3.678 12.999 19.023 1.000 1 A LYS 79.100 1
ATOM 2310 H HE3 . LYS 148 148 ? A -3.948 12.490 17.352 1.000 1 A LYS 79.100 1
ATOM 2311 H HZ1 . LYS 148 148 ? A -6.036 12.678 19.447 1.000 1 A LYS 79.100 1
ATOM 2312 H HZ2 . LYS 148 148 ? A -6.304 12.196 17.914 1.000 1 A LYS 79.100 1
ATOM 2313 H HZ3 . LYS 148 148 ? A -5.858 13.753 18.218 1.000 1 A LYS 79.100 1
ATOM 2314 N N . ALA 149 149 ? A -1.322 6.118 19.569 1.000 1 A ALA 79.540 1
ATOM 2315 C CA . ALA 149 149 ? A -1.268 4.819 20.238 1.000 1 A ALA 79.540 1
ATOM 2316 C C . ALA 149 149 ? A 0.148 4.508 20.754 1.000 1 A ALA 79.540 1
ATOM 2317 O O . ALA 149 149 ? A 0.302 4.011 21.864 1.000 1 A ALA 79.540 1
ATOM 2318 C CB . ALA 149 149 ? A -1.789 3.742 19.280 1.000 1 A ALA 79.540 1
ATOM 2319 H H . ALA 149 149 ? A -1.441 6.133 18.566 1.000 1 A ALA 79.540 1
ATOM 2320 H HA . ALA 149 149 ? A -1.931 4.840 21.104 1.000 1 A ALA 79.540 1
ATOM 2321 H HB1 . ALA 149 149 ? A -1.849 2.791 19.811 1.000 1 A ALA 79.540 1
ATOM 2322 H HB2 . ALA 149 149 ? A -1.114 3.623 18.433 1.000 1 A ALA 79.540 1
ATOM 2323 H HB3 . ALA 149 149 ? A -2.783 4.008 18.922 1.000 1 A ALA 79.540 1
ATOM 2324 N N . HIS 150 150 ? A 1.190 4.876 20.002 1.000 1 A HIS 78.810 1
ATOM 2325 C CA . HIS 150 150 ? A 2.578 4.683 20.434 1.000 1 A HIS 78.810 1
ATOM 2326 C C . HIS 150 150 ? A 2.968 5.543 21.644 1.000 1 A HIS 78.810 1
ATOM 2327 O O . HIS 150 150 ? A 3.706 5.066 22.500 1.000 1 A HIS 78.810 1
ATOM 2328 C CB . HIS 150 150 ? A 3.521 4.938 19.254 1.000 1 A HIS 78.810 1
ATOM 2329 C CG . HIS 150 150 ? A 3.403 3.891 18.179 1.000 1 A HIS 78.810 1
ATOM 2330 N ND1 . HIS 150 150 ? A 3.768 2.571 18.299 1.000 1 A HIS 78.810 1
ATOM 2331 C CD2 . HIS 150 150 ? A 2.927 4.062 16.908 1.000 1 A HIS 78.810 1
ATOM 2332 C CE1 . HIS 150 150 ? A 3.507 1.960 17.132 1.000 1 A HIS 78.810 1
ATOM 2333 N NE2 . HIS 150 150 ? A 2.977 2.827 16.253 1.000 1 A HIS 78.810 1
ATOM 2334 H H . HIS 150 150 ? A 1.016 5.247 19.079 1.000 1 A HIS 78.810 1
ATOM 2335 H HA . HIS 150 150 ? A 2.700 3.646 20.747 1.000 1 A HIS 78.810 1
ATOM 2336 H HB2 . HIS 150 150 ? A 3.332 5.925 18.832 1.000 1 A HIS 78.810 1
ATOM 2337 H HB3 . HIS 150 150 ? A 4.547 4.919 19.621 1.000 1 A HIS 78.810 1
ATOM 2338 H HD1 . HIS 150 150 ? A 4.194 2.142 19.108 1.000 1 A HIS 78.810 1
ATOM 2339 H HD2 . HIS 150 150 ? A 2.583 4.993 16.483 1.000 1 A HIS 78.810 1
ATOM 2340 H HE1 . HIS 150 150 ? A 3.701 0.919 16.922 1.000 1 A HIS 78.810 1
ATOM 2341 N N . LEU 151 151 ? A 2.447 6.772 21.746 1.000 1 A LEU 75.130 1
ATOM 2342 C CA . LEU 151 151 ? A 2.687 7.655 22.898 1.000 1 A LEU 75.130 1
ATOM 2343 C C . LEU 151 151 ? A 1.925 7.249 24.167 1.000 1 A LEU 75.130 1
ATOM 2344 O O . LEU 151 151 ? A 2.308 7.648 25.259 1.000 1 A LEU 75.130 1
ATOM 2345 C CB . LEU 151 151 ? A 2.282 9.091 22.532 1.000 1 A LEU 75.130 1
ATOM 2346 C CG . LEU 151 151 ? A 3.186 9.806 21.518 1.000 1 A LEU 75.130 1
ATOM 2347 C CD1 . LEU 151 151 ? A 2.592 11.196 21.298 1.000 1 A LEU 75.130 1
ATOM 2348 C CD2 . LEU 151 151 ? A 4.623 9.976 22.013 1.000 1 A LEU 75.130 1
ATOM 2349 H H . LEU 151 151 ? A 1.896 7.123 20.975 1.000 1 A LEU 75.130 1
ATOM 2350 H HA . LEU 151 151 ? A 3.744 7.628 23.162 1.000 1 A LEU 75.130 1
ATOM 2351 H HB2 . LEU 151 151 ? A 1.260 9.078 22.154 1.000 1 A LEU 75.130 1
ATOM 2352 H HB3 . LEU 151 151 ? A 2.284 9.680 23.449 1.000 1 A LEU 75.130 1
ATOM 2353 H HG . LEU 151 151 ? A 3.192 9.267 20.571 1.000 1 A LEU 75.130 1
ATOM 2354 H HD11 . LEU 151 151 ? A 2.427 11.686 22.257 1.000 1 A LEU 75.130 1
ATOM 2355 H HD12 . LEU 151 151 ? A 1.647 11.108 20.761 1.000 1 A LEU 75.130 1
ATOM 2356 H HD13 . LEU 151 151 ? A 3.297 11.799 20.726 1.000 1 A LEU 75.130 1
ATOM 2357 H HD21 . LEU 151 151 ? A 5.100 9.004 22.138 1.000 1 A LEU 75.130 1
ATOM 2358 H HD22 . LEU 151 151 ? A 5.206 10.542 21.286 1.000 1 A LEU 75.130 1
ATOM 2359 H HD23 . LEU 151 151 ? A 4.634 10.503 22.967 1.000 1 A LEU 75.130 1
ATOM 2360 N N . THR 152 152 ? A 0.826 6.506 24.028 1.000 1 A THR 74.440 1
ATOM 2361 C CA . THR 152 152 ? A -0.018 6.064 25.158 1.000 1 A THR 74.440 1
ATOM 2362 C C . THR 152 152 ? A 0.297 4.644 25.615 1.000 1 A THR 74.440 1
ATOM 2363 O O . THR 152 152 ? A -0.231 4.174 26.622 1.000 1 A THR 74.440 1
ATOM 2364 C CB . THR 152 152 ? A -1.510 6.187 24.822 1.000 1 A THR 74.440 1
ATOM 2365 O OG1 . THR 152 152 ? A -1.809 5.619 23.567 1.000 1 A THR 74.440 1
ATOM 2366 C CG2 . THR 152 152 ? A -1.949 7.647 24.734 1.000 1 A THR 74.440 1
ATOM 2367 H H . THR 152 152 ? A 0.581 6.190 23.101 1.000 1 A THR 74.440 1
ATOM 2368 H HA . THR 152 152 ? A 0.177 6.697 26.023 1.000 1 A THR 74.440 1
ATOM 2369 H HB . THR 152 152 ? A -2.102 5.692 25.592 1.000 1 A THR 74.440 1
ATOM 2370 H HG1 . THR 152 152 ? A -1.437 6.210 22.909 1.000 1 A THR 74.440 1
ATOM 2371 H HG21 . THR 152 152 ? A -1.374 8.176 23.975 1.000 1 A THR 74.440 1
ATOM 2372 H HG22 . THR 152 152 ? A -3.011 7.693 24.493 1.000 1 A THR 74.440 1
ATOM 2373 H HG23 . THR 152 152 ? A -1.786 8.126 25.699 1.000 1 A THR 74.440 1
ATOM 2374 N N . TYR 153 153 ? A 1.164 3.946 24.884 1.000 1 A TYR 70.350 1
ATOM 2375 C CA . TYR 153 153 ? A 1.662 2.647 25.288 1.000 1 A TYR 70.350 1
ATOM 2376 C C . TYR 153 153 ? A 2.711 2.826 26.385 1.000 1 A TYR 70.350 1
ATOM 2377 O O . TYR 153 153 ? A 3.838 3.209 26.098 1.000 1 A TYR 70.350 1
ATOM 2378 C CB . TYR 153 153 ? A 2.221 1.920 24.061 1.000 1 A TYR 70.350 1
ATOM 2379 C CG . TYR 153 153 ? A 2.694 0.521 24.389 1.000 1 A TYR 70.350 1
ATOM 2380 C CD1 . TYR 153 153 ? A 4.062 0.265 24.601 1.000 1 A TYR 70.350 1
ATOM 2381 C CD2 . TYR 153 153 ? A 1.751 -0.515 24.526 1.000 1 A TYR 70.350 1
ATOM 2382 C CE1 . TYR 153 153 ? A 4.493 -1.033 24.931 1.000 1 A TYR 70.350 1
ATOM 2383 C CE2 . TYR 153 153 ? A 2.176 -1.813 24.862 1.000 1 A TYR 70.350 1
ATOM 2384 C CZ . TYR 153 153 ? A 3.548 -2.074 25.061 1.000 1 A TYR 70.350 1
ATOM 2385 O OH . TYR 153 153 ? A 3.958 -3.330 25.374 1.000 1 A TYR 70.350 1
ATOM 2386 H H . TYR 153 153 ? A 1.577 4.381 24.072 1.000 1 A TYR 70.350 1
ATOM 2387 H HA . TYR 153 153 ? A 0.839 2.055 25.688 1.000 1 A TYR 70.350 1
ATOM 2388 H HB2 . TYR 153 153 ? A 3.044 2.496 23.638 1.000 1 A TYR 70.350 1
ATOM 2389 H HB3 . TYR 153 153 ? A 1.441 1.855 23.303 1.000 1 A TYR 70.350 1
ATOM 2390 H HD1 . TYR 153 153 ? A 4.779 1.069 24.527 1.000 1 A TYR 70.350 1
ATOM 2391 H HD2 . TYR 153 153 ? A 0.700 -0.310 24.378 1.000 1 A TYR 70.350 1
ATOM 2392 H HE1 . TYR 153 153 ? A 5.544 -1.221 25.095 1.000 1 A TYR 70.350 1
ATOM 2393 H HE2 . TYR 153 153 ? A 1.463 -2.617 24.972 1.000 1 A TYR 70.350 1
ATOM 2394 H HH . TYR 153 153 ? A 4.914 -3.369 25.452 1.000 1 A TYR 70.350 1
ATOM 2395 N N . HIS 154 154 ? A 2.353 2.533 27.631 1.000 1 A HIS 66.770 1
ATOM 2396 C CA . HIS 154 154 ? A 3.309 2.497 28.733 1.000 1 A HIS 66.770 1
ATOM 2397 C C . HIS 154 154 ? A 3.947 1.100 28.829 1.000 1 A HIS 66.770 1
ATOM 2398 O O . HIS 154 154 ? A 3.253 0.139 29.184 1.000 1 A HIS 66.770 1
ATOM 2399 C CB . HIS 154 154 ? A 2.621 2.903 30.040 1.000 1 A HIS 66.770 1
ATOM 2400 C CG . HIS 154 154 ? A 2.257 4.364 30.066 1.000 1 A HIS 66.770 1
ATOM 2401 N ND1 . HIS 154 154 ? A 3.134 5.410 30.248 1.000 1 A HIS 66.770 1
ATOM 2402 C CD2 . HIS 154 154 ? A 1.016 4.909 29.878 1.000 1 A HIS 66.770 1
ATOM 2403 C CE1 . HIS 154 154 ? A 2.437 6.555 30.175 1.000 1 A HIS 66.770 1
ATOM 2404 N NE2 . HIS 154 154 ? A 1.136 6.300 29.957 1.000 1 A HIS 66.770 1
ATOM 2405 H H . HIS 154 154 ? A 1.387 2.311 27.823 1.000 1 A HIS 66.770 1
ATOM 2406 H HA . HIS 154 154 ? A 4.081 3.245 28.551 1.000 1 A HIS 66.770 1
ATOM 2407 H HB2 . HIS 154 154 ? A 3.304 2.711 30.868 1.000 1 A HIS 66.770 1
ATOM 2408 H HB3 . HIS 154 154 ? A 1.728 2.297 30.194 1.000 1 A HIS 66.770 1
ATOM 2409 H HD1 . HIS 154 154 ? A 4.128 5.337 30.410 1.000 1 A HIS 66.770 1
ATOM 2410 H HD2 . HIS 154 154 ? A 0.105 4.362 29.685 1.000 1 A HIS 66.770 1
ATOM 2411 H HE1 . HIS 154 154 ? A 2.859 7.544 30.276 1.000 1 A HIS 66.770 1
ATOM 2412 N N . PRO 155 155 ? A 5.251 0.936 28.538 1.000 1 A PRO 62.910 1
ATOM 2413 C CA . PRO 155 155 ? A 5.982 -0.246 28.960 1.000 1 A PRO 62.910 1
ATOM 2414 C C . PRO 155 155 ? A 5.974 -0.309 30.490 1.000 1 A PRO 62.910 1
ATOM 2415 O O . PRO 155 155 ? A 5.782 0.695 31.170 1.000 1 A PRO 62.910 1
ATOM 2416 C CB . PRO 155 155 ? A 7.391 -0.101 28.375 1.000 1 A PRO 62.910 1
ATOM 2417 C CG . PRO 155 155 ? A 7.576 1.409 28.270 1.000 1 A PRO 62.910 1
ATOM 2418 C CD . PRO 155 155 ? A 6.166 1.904 27.970 1.000 1 A PRO 62.910 1
ATOM 2419 H HA . PRO 155 155 ? A 5.507 -1.142 28.560 1.000 1 A PRO 62.910 1
ATOM 2420 H HB2 . PRO 155 155 ? A 8.155 -0.557 29.006 1.000 1 A PRO 62.910 1
ATOM 2421 H HB3 . PRO 155 155 ? A 7.415 -0.536 27.375 1.000 1 A PRO 62.910 1
ATOM 2422 H HG2 . PRO 155 155 ? A 8.276 1.680 27.480 1.000 1 A PRO 62.910 1
ATOM 2423 H HG3 . PRO 155 155 ? A 7.902 1.807 29.230 1.000 1 A PRO 62.910 1
ATOM 2424 H HD2 . PRO 155 155 ? A 6.005 1.916 26.892 1.000 1 A PRO 62.910 1
ATOM 2425 H HD3 . PRO 155 155 ? A 6.045 2.900 28.395 1.000 1 A PRO 62.910 1
ATOM 2426 N N . ARG 156 156 ? A 6.213 -1.501 31.044 1.000 1 A ARG 73.160 1
ATOM 2427 C CA . ARG 156 156 ? A 6.281 -1.757 32.497 1.000 1 A ARG 73.160 1
ATOM 2428 C C . ARG 156 156 ? A 7.509 -1.109 33.183 1.000 1 A ARG 73.160 1
ATOM 2429 O O . ARG 156 156 ? A 8.059 -1.698 34.108 1.000 1 A ARG 73.160 1
ATOM 2430 C CB . ARG 156 156 ? A 6.225 -3.274 32.760 1.000 1 A ARG 73.160 1
ATOM 2431 C CG . ARG 156 156 ? A 4.938 -3.966 32.292 1.000 1 A ARG 73.160 1
ATOM 2432 C CD . ARG 156 156 ? A 5.036 -5.456 32.646 1.000 1 A ARG 73.160 1
ATOM 2433 N NE . ARG 156 156 ? A 3.803 -6.193 32.308 1.000 1 A ARG 73.160 1
ATOM 2434 C CZ . ARG 156 156 ? A 3.616 -7.492 32.457 1.000 1 A ARG 73.160 1
ATOM 2435 N NH1 . ARG 156 156 ? A 4.554 -8.278 32.911 1.000 1 A ARG 73.160 1
ATOM 2436 N NH2 . ARG 156 156 ? A 2.470 -8.033 32.152 1.000 1 A ARG 73.160 1
ATOM 2437 H H . ARG 156 156 ? A 6.415 -2.265 30.415 1.000 1 A ARG 73.160 1
ATOM 2438 H HA . ARG 156 156 ? A 5.421 -1.281 32.968 1.000 1 A ARG 73.160 1
ATOM 2439 H HB2 . ARG 156 156 ? A 7.084 -3.744 32.280 1.000 1 A ARG 73.160 1
ATOM 2440 H HB3 . ARG 156 156 ? A 6.309 -3.442 33.834 1.000 1 A ARG 73.160 1
ATOM 2441 H HG2 . ARG 156 156 ? A 4.083 -3.520 32.800 1.000 1 A ARG 73.160 1
ATOM 2442 H HG3 . ARG 156 156 ? A 4.820 -3.854 31.215 1.000 1 A ARG 73.160 1
ATOM 2443 H HD2 . ARG 156 156 ? A 5.224 -5.546 33.716 1.000 1 A ARG 73.160 1
ATOM 2444 H HD3 . ARG 156 156 ? A 5.880 -5.884 32.106 1.000 1 A ARG 73.160 1
ATOM 2445 H HE . ARG 156 156 ? A 3.033 -5.643 31.955 1.000 1 A ARG 73.160 1
ATOM 2446 H HH11 . ARG 156 156 ? A 4.403 -9.271 33.018 1.000 1 A ARG 73.160 1
ATOM 2447 H HH12 . ARG 156 156 ? A 5.442 -7.869 33.166 1.000 1 A ARG 73.160 1
ATOM 2448 H HH21 . ARG 156 156 ? A 2.325 -9.024 32.283 1.000 1 A ARG 73.160 1
ATOM 2449 H HH22 . ARG 156 156 ? A 1.719 -7.455 31.802 1.000 1 A ARG 73.160 1
ATOM 2450 N N . GLY 157 157 ? A 7.974 0.037 32.692 1.000 1 A GLY 75.590 1
ATOM 2451 C CA . GLY 157 157 ? A 9.093 0.815 33.217 1.000 1 A GLY 75.590 1
ATOM 2452 C C . GLY 157 157 ? A 8.629 2.027 34.024 1.000 1 A GLY 75.590 1
ATOM 2453 O O . GLY 157 157 ? A 7.431 2.296 34.127 1.000 1 A GLY 75.590 1
ATOM 2454 H H . GLY 157 157 ? A 7.363 0.528 32.056 1.000 1 A GLY 75.590 1
ATOM 2455 H HA2 . GLY 157 157 ? A 9.696 1.178 32.384 1.000 1 A GLY 75.590 1
ATOM 2456 H HA3 . GLY 157 157 ? A 9.726 0.196 33.852 1.000 1 A GLY 75.590 1
ATOM 2457 N N . GLY 158 158 ? A 9.589 2.739 34.611 1.000 1 A GLY 79.520 1
ATOM 2458 C CA . GLY 158 158 ? A 9.341 4.004 35.291 1.000 1 A GLY 79.520 1
ATOM 2459 C C . GLY 158 158 ? A 9.210 5.182 34.320 1.000 1 A GLY 79.520 1
ATOM 2460 O O . GLY 158 158 ? A 9.094 5.022 33.102 1.000 1 A GLY 79.520 1
ATOM 2461 H H . GLY 158 158 ? A 10.558 2.523 34.426 1.000 1 A GLY 79.520 1
ATOM 2462 H HA2 . GLY 158 158 ? A 10.175 4.207 35.964 1.000 1 A GLY 79.520 1
ATOM 2463 H HA3 . GLY 158 158 ? A 8.429 3.939 35.884 1.000 1 A GLY 79.520 1
ATOM 2464 N N . LEU 159 159 ? A 9.223 6.389 34.890 1.000 1 A LEU 81.720 1
ATOM 2465 C CA . LEU 159 159 ? A 9.205 7.654 34.147 1.000 1 A LEU 81.720 1
ATOM 2466 C C . LEU 159 159 ? A 10.460 7.847 33.275 1.000 1 A LEU 81.720 1
ATOM 2467 O O . LEU 159 159 ? A 10.390 8.490 32.233 1.000 1 A LEU 81.720 1
ATOM 2468 C CB . LEU 159 159 ? A 9.065 8.801 35.165 1.000 1 A LEU 81.720 1
ATOM 2469 C CG . LEU 159 159 ? A 7.690 8.911 35.855 1.000 1 A LEU 81.720 1
ATOM 2470 C CD1 . LEU 159 159 ? A 7.704 10.074 36.845 1.000 1 A LEU 81.720 1
ATOM 2471 C CD2 . LEU 159 159 ? A 6.531 9.131 34.878 1.000 1 A LEU 81.720 1
ATOM 2472 H H . LEU 159 159 ? A 9.369 6.438 35.888 1.000 1 A LEU 81.720 1
ATOM 2473 H HA . LEU 159 159 ? A 8.358 7.661 33.461 1.000 1 A LEU 81.720 1
ATOM 2474 H HB2 . LEU 159 159 ? A 9.279 9.742 34.658 1.000 1 A LEU 81.720 1
ATOM 2475 H HB3 . LEU 159 159 ? A 9.833 8.685 35.929 1.000 1 A LEU 81.720 1
ATOM 2476 H HG . LEU 159 159 ? A 7.500 7.994 36.413 1.000 1 A LEU 81.720 1
ATOM 2477 H HD11 . LEU 159 159 ? A 8.507 9.941 37.571 1.000 1 A LEU 81.720 1
ATOM 2478 H HD12 . LEU 159 159 ? A 7.868 11.015 36.319 1.000 1 A LEU 81.720 1
ATOM 2479 H HD13 . LEU 159 159 ? A 6.754 10.133 37.376 1.000 1 A LEU 81.720 1
ATOM 2480 H HD21 . LEU 159 159 ? A 6.415 8.267 34.224 1.000 1 A LEU 81.720 1
ATOM 2481 H HD22 . LEU 159 159 ? A 6.718 10.023 34.280 1.000 1 A LEU 81.720 1
ATOM 2482 H HD23 . LEU 159 159 ? A 5.605 9.272 35.436 1.000 1 A LEU 81.720 1
ATOM 2483 N N . ASP 160 160 ? A 11.575 7.228 33.653 1.000 1 A ASP 78.550 1
ATOM 2484 C CA . ASP 160 160 ? A 12.819 7.139 32.886 1.000 1 A ASP 78.550 1
ATOM 2485 C C . ASP 160 160 ? A 12.599 6.504 31.502 1.000 1 A ASP 78.550 1
ATOM 2486 O O . ASP 160 160 ? A 12.912 7.100 30.469 1.000 1 A ASP 78.550 1
ATOM 2487 C CB . ASP 160 160 ? A 13.852 6.348 33.725 1.000 1 A ASP 78.550 1
ATOM 2488 C CG . ASP 160 160 ? A 13.414 4.933 34.165 1.000 1 A ASP 78.550 1
ATOM 2489 O OD1 . ASP 160 160 ? A 12.218 4.740 34.503 1.000 1 A ASP 78.550 1
ATOM 2490 O OD2 . ASP 160 160 ? A 14.264 4.021 34.175 1.000 1 A ASP 78.550 1
ATOM 2491 H H . ASP 160 160 ? A 11.517 6.595 34.438 1.000 1 A ASP 78.550 1
ATOM 2492 H HA . ASP 160 160 ? A 13.207 8.144 32.721 1.000 1 A ASP 78.550 1
ATOM 2493 H HB2 . ASP 160 160 ? A 14.773 6.272 33.147 1.000 1 A ASP 78.550 1
ATOM 2494 H HB3 . ASP 160 160 ? A 14.077 6.926 34.621 1.000 1 A ASP 78.550 1
ATOM 2495 N N . VAL 161 161 ? A 11.956 5.333 31.464 1.000 1 A VAL 83.520 1
ATOM 2496 C CA . VAL 161 161 ? A 11.666 4.611 30.214 1.000 1 A VAL 83.520 1
ATOM 2497 C C . VAL 161 161 ? A 10.663 5.378 29.344 1.000 1 A VAL 83.520 1
ATOM 2498 O O . VAL 161 161 ? A 10.698 5.283 28.115 1.000 1 A VAL 83.520 1
ATOM 2499 C CB . VAL 161 161 ? A 11.161 3.186 30.521 1.000 1 A VAL 83.520 1
ATOM 2500 C CG1 . VAL 161 161 ? A 10.950 2.356 29.247 1.000 1 A VAL 83.520 1
ATOM 2501 C CG2 . VAL 161 161 ? A 12.157 2.413 31.399 1.000 1 A VAL 83.520 1
ATOM 2502 H H . VAL 161 161 ? A 11.713 4.913 32.350 1.000 1 A VAL 83.520 1
ATOM 2503 H HA . VAL 161 161 ? A 12.593 4.533 29.644 1.000 1 A VAL 83.520 1
ATOM 2504 H HB . VAL 161 161 ? A 10.211 3.247 31.051 1.000 1 A VAL 83.520 1
ATOM 2505 H HG11 . VAL 161 161 ? A 11.880 2.313 28.681 1.000 1 A VAL 83.520 1
ATOM 2506 H HG12 . VAL 161 161 ? A 10.180 2.813 28.625 1.000 1 A VAL 83.520 1
ATOM 2507 H HG13 . VAL 161 161 ? A 10.634 1.345 29.506 1.000 1 A VAL 83.520 1
ATOM 2508 H HG21 . VAL 161 161 ? A 12.227 2.869 32.387 1.000 1 A VAL 83.520 1
ATOM 2509 H HG22 . VAL 161 161 ? A 13.146 2.436 30.942 1.000 1 A VAL 83.520 1
ATOM 2510 H HG23 . VAL 161 161 ? A 11.844 1.376 31.521 1.000 1 A VAL 83.520 1
ATOM 2511 N N . LEU 162 162 ? A 9.781 6.169 29.965 1.000 1 A LEU 84.120 1
ATOM 2512 C CA . LEU 162 162 ? A 8.823 7.011 29.250 1.000 1 A LEU 84.120 1
ATOM 2513 C C . LEU 162 162 ? A 9.529 8.102 28.433 1.000 1 A LEU 84.120 1
ATOM 2514 O O . LEU 162 162 ? A 9.170 8.300 27.272 1.000 1 A LEU 84.120 1
ATOM 2515 C CB . LEU 162 162 ? A 7.816 7.600 30.257 1.000 1 A LEU 84.120 1
ATOM 2516 C CG . LEU 162 162 ? A 6.754 8.525 29.638 1.000 1 A LEU 84.120 1
ATOM 2517 C CD1 . LEU 162 162 ? A 5.843 7.776 28.663 1.000 1 A LEU 84.120 1
ATOM 2518 C CD2 . LEU 162 162 ? A 5.885 9.115 30.750 1.000 1 A LEU 84.120 1
ATOM 2519 H H . LEU 162 162 ? A 9.841 6.241 30.971 1.000 1 A LEU 84.120 1
ATOM 2520 H HA . LEU 162 162 ? A 8.286 6.377 28.545 1.000 1 A LEU 84.120 1
ATOM 2521 H HB2 . LEU 162 162 ? A 8.361 8.187 30.996 1.000 1 A LEU 84.120 1
ATOM 2522 H HB3 . LEU 162 162 ? A 7.321 6.781 30.779 1.000 1 A LEU 84.120 1
ATOM 2523 H HG . LEU 162 162 ? A 7.237 9.350 29.114 1.000 1 A LEU 84.120 1
ATOM 2524 H HD11 . LEU 162 162 ? A 5.386 6.918 29.156 1.000 1 A LEU 84.120 1
ATOM 2525 H HD12 . LEU 162 162 ? A 6.426 7.425 27.811 1.000 1 A LEU 84.120 1
ATOM 2526 H HD13 . LEU 162 162 ? A 5.068 8.446 28.292 1.000 1 A LEU 84.120 1
ATOM 2527 H HD21 . LEU 162 162 ? A 5.163 9.812 30.325 1.000 1 A LEU 84.120 1
ATOM 2528 H HD22 . LEU 162 162 ? A 6.517 9.657 31.454 1.000 1 A LEU 84.120 1
ATOM 2529 H HD23 . LEU 162 162 ? A 5.362 8.322 31.285 1.000 1 A LEU 84.120 1
ATOM 2530 N N . GLY 163 163 ? A 10.534 8.777 29.001 1.000 1 A GLY 84.140 1
ATOM 2531 C CA . GLY 163 163 ? A 11.302 9.813 28.305 1.000 1 A GLY 84.140 1
ATOM 2532 C C . GLY 163 163 ? A 11.965 9.280 27.032 1.000 1 A GLY 84.140 1
ATOM 2533 O O . GLY 163 163 ? A 11.712 9.787 25.935 1.000 1 A GLY 84.140 1
ATOM 2534 H H . GLY 163 163 ? A 10.800 8.546 29.948 1.000 1 A GLY 84.140 1
ATOM 2535 H HA2 . GLY 163 163 ? A 10.646 10.643 28.042 1.000 1 A GLY 84.140 1
ATOM 2536 H HA3 . GLY 163 163 ? A 12.082 10.182 28.972 1.000 1 A GLY 84.140 1
ATOM 2537 N N . GLU 164 164 ? A 12.745 8.201 27.153 1.000 1 A GLU 84.900 1
ATOM 2538 C CA . GLU 164 164 ? A 13.433 7.561 26.021 1.000 1 A GLU 84.900 1
ATOM 2539 C C . GLU 164 164 ? A 12.459 7.067 24.943 1.000 1 A GLU 84.900 1
ATOM 2540 O O . GLU 164 164 ? A 12.661 7.306 23.747 1.000 1 A GLU 84.900 1
ATOM 2541 C CB . GLU 164 164 ? A 14.263 6.364 26.504 1.000 1 A GLU 84.900 1
ATOM 2542 C CG . GLU 164 164 ? A 15.431 6.756 27.419 1.000 1 A GLU 84.900 1
ATOM 2543 C CD . GLU 164 164 ? A 16.369 5.569 27.701 1.000 1 A GLU 84.900 1
ATOM 2544 O OE1 . GLU 164 164 ? A 15.922 4.406 27.556 1.000 1 A GLU 84.900 1
ATOM 2545 O OE2 . GLU 164 164 ? A 17.552 5.837 28.006 1.000 1 A GLU 84.900 1
ATOM 2546 H H . GLU 164 164 ? A 12.900 7.827 28.079 1.000 1 A GLU 84.900 1
ATOM 2547 H HA . GLU 164 164 ? A 14.103 8.283 25.553 1.000 1 A GLU 84.900 1
ATOM 2548 H HB2 . GLU 164 164 ? A 13.612 5.663 27.026 1.000 1 A GLU 84.900 1
ATOM 2549 H HB3 . GLU 164 164 ? A 14.671 5.865 25.624 1.000 1 A GLU 84.900 1
ATOM 2550 H HG2 . GLU 164 164 ? A 15.036 7.142 28.359 1.000 1 A GLU 84.900 1
ATOM 2551 H HG3 . GLU 164 164 ? A 15.993 7.554 26.933 1.000 1 A GLU 84.900 1
ATOM 2552 N N . GLN 165 165 ? A 11.366 6.418 25.348 1.000 1 A GLN 84.540 1
ATOM 2553 C CA . GLN 165 165 ? A 10.356 5.929 24.417 1.000 1 A GLN 84.540 1
ATOM 2554 C C . GLN 165 165 ? A 9.697 7.071 23.645 1.000 1 A GLN 84.540 1
ATOM 2555 O O . GLN 165 165 ? A 9.529 6.982 22.427 1.000 1 A GLN 84.540 1
ATOM 2556 C CB . GLN 165 165 ? A 9.301 5.153 25.200 1.000 1 A GLN 84.540 1
ATOM 2557 C CG . GLN 165 165 ? A 8.203 4.595 24.281 1.000 1 A GLN 84.540 1
ATOM 2558 C CD . GLN 165 165 ? A 7.058 4.016 25.080 1.000 1 A GLN 84.540 1
ATOM 2559 O OE1 . GLN 165 165 ? A 7.073 3.965 26.292 1.000 1 A GLN 84.540 1
ATOM 2560 N NE2 . GLN 165 165 ? A 6.000 3.593 24.430 1.000 1 A GLN 84.540 1
ATOM 2561 H H . GLN 165 165 ? A 11.248 6.238 26.335 1.000 1 A GLN 84.540 1
ATOM 2562 H HA . GLN 165 165 ? A 10.833 5.260 23.700 1.000 1 A GLN 84.540 1
ATOM 2563 H HB2 . GLN 165 165 ? A 9.777 4.326 25.726 1.000 1 A GLN 84.540 1
ATOM 2564 H HB3 . GLN 165 165 ? A 8.852 5.821 25.936 1.000 1 A GLN 84.540 1
ATOM 2565 H HG2 . GLN 165 165 ? A 7.785 5.381 23.653 1.000 1 A GLN 84.540 1
ATOM 2566 H HG3 . GLN 165 165 ? A 8.624 3.821 23.640 1.000 1 A GLN 84.540 1
ATOM 2567 H HE21 . GLN 165 165 ? A 5.215 3.429 25.043 1.000 1 A GLN 84.540 1
ATOM 2568 H HE22 . GLN 165 165 ? A 5.855 3.859 23.467 1.000 1 A GLN 84.540 1
ATOM 2569 N N . VAL 166 166 ? A 9.307 8.139 24.339 1.000 1 A VAL 86.230 1
ATOM 2570 C CA . VAL 166 166 ? A 8.664 9.298 23.722 1.000 1 A VAL 86.230 1
ATOM 2571 C C . VAL 166 166 ? A 9.597 9.953 22.705 1.000 1 A VAL 86.230 1
ATOM 2572 O O . VAL 166 166 ? A 9.152 10.276 21.599 1.000 1 A VAL 86.230 1
ATOM 2573 C CB . VAL 166 166 ? A 8.201 10.272 24.815 1.000 1 A VAL 86.230 1
ATOM 2574 C CG1 . VAL 166 166 ? A 7.824 11.619 24.220 1.000 1 A VAL 86.230 1
ATOM 2575 C CG2 . VAL 166 166 ? A 6.944 9.726 25.510 1.000 1 A VAL 86.230 1
ATOM 2576 H H . VAL 166 166 ? A 9.481 8.158 25.334 1.000 1 A VAL 86.230 1
ATOM 2577 H HA . VAL 166 166 ? A 7.786 8.961 23.171 1.000 1 A VAL 86.230 1
ATOM 2578 H HB . VAL 166 166 ? A 8.993 10.423 25.549 1.000 1 A VAL 86.230 1
ATOM 2579 H HG11 . VAL 166 166 ? A 7.156 11.459 23.374 1.000 1 A VAL 86.230 1
ATOM 2580 H HG12 . VAL 166 166 ? A 7.328 12.208 24.991 1.000 1 A VAL 86.230 1
ATOM 2581 H HG13 . VAL 166 166 ? A 8.717 12.154 23.897 1.000 1 A VAL 86.230 1
ATOM 2582 H HG21 . VAL 166 166 ? A 6.693 10.355 26.364 1.000 1 A VAL 86.230 1
ATOM 2583 H HG22 . VAL 166 166 ? A 7.124 8.715 25.874 1.000 1 A VAL 86.230 1
ATOM 2584 H HG23 . VAL 166 166 ? A 6.103 9.699 24.817 1.000 1 A VAL 86.230 1
ATOM 2585 N N . VAL 167 167 ? A 10.893 10.066 23.013 1.000 1 A VAL 86.640 1
ATOM 2586 C CA . VAL 167 167 ? A 11.898 10.545 22.053 1.000 1 A VAL 86.640 1
ATOM 2587 C C . VAL 167 167 ? A 12.015 9.601 20.857 1.000 1 A VAL 86.640 1
ATOM 2588 O O . VAL 167 167 ? A 12.027 10.074 19.721 1.000 1 A VAL 86.640 1
ATOM 2589 C CB . VAL 167 167 ? A 13.267 10.759 22.725 1.000 1 A VAL 86.640 1
ATOM 2590 C CG1 . VAL 167 167 ? A 14.324 11.165 21.683 1.000 1 A VAL 86.640 1
ATOM 2591 C CG2 . VAL 167 167 ? A 13.156 11.831 23.822 1.000 1 A VAL 86.640 1
ATOM 2592 H H . VAL 167 167 ? A 11.197 9.799 23.938 1.000 1 A VAL 86.640 1
ATOM 2593 H HA . VAL 167 167 ? A 11.570 11.509 21.665 1.000 1 A VAL 86.640 1
ATOM 2594 H HB . VAL 167 167 ? A 13.590 9.826 23.184 1.000 1 A VAL 86.640 1
ATOM 2595 H HG11 . VAL 167 167 ? A 13.987 12.034 21.118 1.000 1 A VAL 86.640 1
ATOM 2596 H HG12 . VAL 167 167 ? A 15.268 11.417 22.166 1.000 1 A VAL 86.640 1
ATOM 2597 H HG13 . VAL 167 167 ? A 14.527 10.342 20.999 1.000 1 A VAL 86.640 1
ATOM 2598 H HG21 . VAL 167 167 ? A 13.838 12.661 23.642 1.000 1 A VAL 86.640 1
ATOM 2599 H HG22 . VAL 167 167 ? A 13.399 11.373 24.781 1.000 1 A VAL 86.640 1
ATOM 2600 H HG23 . VAL 167 167 ? A 12.145 12.231 23.900 1.000 1 A VAL 86.640 1
ATOM 2601 N N . GLY 168 168 ? A 12.034 8.282 21.062 1.000 1 A GLY 85.090 1
ATOM 2602 C CA . GLY 168 168 ? A 12.060 7.299 19.970 1.000 1 A GLY 85.090 1
ATOM 2603 C C . GLY 168 168 ? A 10.839 7.392 19.043 1.000 1 A GLY 85.090 1
ATOM 2604 O O . GLY 168 168 ? A 10.970 7.362 17.814 1.000 1 A GLY 85.090 1
ATOM 2605 H H . GLY 168 168 ? A 12.068 7.948 22.014 1.000 1 A GLY 85.090 1
ATOM 2606 H HA2 . GLY 168 168 ? A 12.079 6.301 20.408 1.000 1 A GLY 85.090 1
ATOM 2607 H HA3 . GLY 168 168 ? A 12.964 7.439 19.378 1.000 1 A GLY 85.090 1
ATOM 2608 N N . VAL 169 169 ? A 9.647 7.581 19.616 1.000 1 A VAL 85.200 1
ATOM 2609 C CA . VAL 169 169 ? A 8.390 7.769 18.873 1.000 1 A VAL 85.200 1
ATOM 2610 C C . VAL 169 169 ? A 8.391 9.095 18.108 1.000 1 A VAL 85.200 1
ATOM 2611 O O . VAL 169 169 ? A 8.021 9.119 16.932 1.000 1 A VAL 85.200 1
ATOM 2612 C CB . VAL 169 169 ? A 7.179 7.655 19.825 1.000 1 A VAL 85.200 1
ATOM 2613 C CG1 . VAL 169 169 ? A 5.856 8.031 19.147 1.000 1 A VAL 85.200 1
ATOM 2614 C CG2 . VAL 169 169 ? A 7.024 6.216 20.334 1.000 1 A VAL 85.200 1
ATOM 2615 H H . VAL 169 169 ? A 9.614 7.583 20.625 1.000 1 A VAL 85.200 1
ATOM 2616 H HA . VAL 169 169 ? A 8.306 6.978 18.128 1.000 1 A VAL 85.200 1
ATOM 2617 H HB . VAL 169 169 ? A 7.326 8.316 20.680 1.000 1 A VAL 85.200 1
ATOM 2618 H HG11 . VAL 169 169 ? A 5.834 9.108 18.977 1.000 1 A VAL 85.200 1
ATOM 2619 H HG12 . VAL 169 169 ? A 5.750 7.502 18.199 1.000 1 A VAL 85.200 1
ATOM 2620 H HG13 . VAL 169 169 ? A 5.019 7.780 19.798 1.000 1 A VAL 85.200 1
ATOM 2621 H HG21 . VAL 169 169 ? A 6.211 6.164 21.057 1.000 1 A VAL 85.200 1
ATOM 2622 H HG22 . VAL 169 169 ? A 7.937 5.888 20.830 1.000 1 A VAL 85.200 1
ATOM 2623 H HG23 . VAL 169 169 ? A 6.826 5.544 19.499 1.000 1 A VAL 85.200 1
ATOM 2624 N N . LEU 170 170 ? A 8.848 10.189 18.723 1.000 1 A LEU 87.090 1
ATOM 2625 C CA . LEU 170 170 ? A 8.971 11.487 18.055 1.000 1 A LEU 87.090 1
ATOM 2626 C C . LEU 170 170 ? A 10.053 11.484 16.973 1.000 1 A LEU 87.090 1
ATOM 2627 O O . LEU 170 170 ? A 9.828 12.040 15.908 1.000 1 A LEU 87.090 1
ATOM 2628 C CB . LEU 170 170 ? A 9.229 12.592 19.093 1.000 1 A LEU 87.090 1
ATOM 2629 C CG . LEU 170 170 ? A 7.965 13.044 19.848 1.000 1 A LEU 87.090 1
ATOM 2630 C CD1 . LEU 170 170 ? A 8.366 14.002 20.962 1.000 1 A LEU 87.090 1
ATOM 2631 C CD2 . LEU 170 170 ? A 6.996 13.816 18.943 1.000 1 A LEU 87.090 1
ATOM 2632 H H . LEU 170 170 ? A 9.134 10.118 19.690 1.000 1 A LEU 87.090 1
ATOM 2633 H HA . LEU 170 170 ? A 8.036 11.694 17.534 1.000 1 A LEU 87.090 1
ATOM 2634 H HB2 . LEU 170 170 ? A 9.649 13.461 18.586 1.000 1 A LEU 87.090 1
ATOM 2635 H HB3 . LEU 170 170 ? A 9.974 12.240 19.807 1.000 1 A LEU 87.090 1
ATOM 2636 H HG . LEU 170 170 ? A 7.451 12.184 20.276 1.000 1 A LEU 87.090 1
ATOM 2637 H HD11 . LEU 170 170 ? A 8.958 14.816 20.544 1.000 1 A LEU 87.090 1
ATOM 2638 H HD12 . LEU 170 170 ? A 8.953 13.467 21.709 1.000 1 A LEU 87.090 1
ATOM 2639 H HD13 . LEU 170 170 ? A 7.483 14.424 21.442 1.000 1 A LEU 87.090 1
ATOM 2640 H HD21 . LEU 170 170 ? A 6.120 14.117 19.517 1.000 1 A LEU 87.090 1
ATOM 2641 H HD22 . LEU 170 170 ? A 7.488 14.707 18.554 1.000 1 A LEU 87.090 1
ATOM 2642 H HD23 . LEU 170 170 ? A 6.679 13.203 18.099 1.000 1 A LEU 87.090 1
ATOM 2643 N N . THR 171 171 ? A 11.176 10.802 17.178 1.000 1 A THR 86.000 1
ATOM 2644 C CA . THR 171 171 ? A 12.232 10.636 16.165 1.000 1 A THR 86.000 1
ATOM 2645 C C . THR 171 171 ? A 11.727 9.864 14.955 1.000 1 A THR 86.000 1
ATOM 2646 O O . THR 171 171 ? A 11.958 10.269 13.817 1.000 1 A THR 86.000 1
ATOM 2647 C CB . THR 171 171 ? A 13.461 9.945 16.769 1.000 1 A THR 86.000 1
ATOM 2648 O OG1 . THR 171 171 ? A 13.942 10.717 17.841 1.000 1 A THR 86.000 1
ATOM 2649 C CG2 . THR 171 171 ? A 14.610 9.800 15.773 1.000 1 A THR 86.000 1
ATOM 2650 H H . THR 171 171 ? A 11.320 10.396 18.092 1.000 1 A THR 86.000 1
ATOM 2651 H HA . THR 171 171 ? A 12.535 11.615 15.791 1.000 1 A THR 86.000 1
ATOM 2652 H HB . THR 171 171 ? A 13.184 8.958 17.139 1.000 1 A THR 86.000 1
ATOM 2653 H HG1 . THR 171 171 ? A 13.347 10.591 18.584 1.000 1 A THR 86.000 1
ATOM 2654 H HG21 . THR 171 171 ? A 14.349 9.081 14.997 1.000 1 A THR 86.000 1
ATOM 2655 H HG22 . THR 171 171 ? A 14.832 10.766 15.319 1.000 1 A THR 86.000 1
ATOM 2656 H HG23 . THR 171 171 ? A 15.496 9.440 16.295 1.000 1 A THR 86.000 1
ATOM 2657 N N . SER 172 172 ? A 10.955 8.803 15.186 1.000 1 A SER 81.730 1
ATOM 2658 C CA . SER 172 172 ? A 10.288 8.072 14.107 1.000 1 A SER 81.730 1
ATOM 2659 C C . SER 172 172 ? A 9.319 8.982 13.348 1.000 1 A SER 81.730 1
ATOM 2660 O O . SER 172 172 ? A 9.388 9.071 12.126 1.000 1 A SER 81.730 1
ATOM 2661 C CB . SER 172 172 ? A 9.551 6.855 14.666 1.000 1 A SER 81.730 1
ATOM 2662 O OG . SER 172 172 ? A 10.454 5.992 15.330 1.000 1 A SER 81.730 1
ATOM 2663 H H . SER 172 172 ? A 10.802 8.515 16.142 1.000 1 A SER 81.730 1
ATOM 2664 H HA . SER 172 172 ? A 11.039 7.724 13.398 1.000 1 A SER 81.730 1
ATOM 2665 H HB2 . SER 172 172 ? A 8.777 7.176 15.363 1.000 1 A SER 81.730 1
ATOM 2666 H HB3 . SER 172 172 ? A 9.082 6.315 13.843 1.000 1 A SER 81.730 1
ATOM 2667 H HG . SER 172 172 ? A 10.731 6.405 16.151 1.000 1 A SER 81.730 1
ATOM 2668 N N . ALA 173 173 ? A 8.478 9.733 14.064 1.000 1 A ALA 83.680 1
ATOM 2669 C CA . ALA 173 173 ? A 7.523 10.646 13.446 1.000 1 A ALA 83.680 1
ATOM 2670 C C . ALA 173 173 ? A 8.183 11.828 12.731 1.000 1 A ALA 83.680 1
ATOM 2671 O O . ALA 173 173 ? A 7.651 12.280 11.724 1.000 1 A ALA 83.680 1
ATOM 2672 C CB . ALA 173 173 ? A 6.552 11.132 14.513 1.000 1 A ALA 83.680 1
ATOM 2673 H H . ALA 173 173 ? A 8.472 9.638 15.070 1.000 1 A ALA 83.680 1
ATOM 2674 H HA . ALA 173 173 ? A 6.957 10.092 12.696 1.000 1 A ALA 83.680 1
ATOM 2675 H HB1 . ALA 173 173 ? A 6.058 10.251 14.924 1.000 1 A ALA 83.680 1
ATOM 2676 H HB2 . ALA 173 173 ? A 7.085 11.668 15.298 1.000 1 A ALA 83.680 1
ATOM 2677 H HB3 . ALA 173 173 ? A 5.806 11.786 14.063 1.000 1 A ALA 83.680 1
ATOM 2678 N N . PHE 174 174 ? A 9.330 12.316 13.202 1.000 1 A PHE 85.360 1
ATOM 2679 C CA . PHE 174 174 ? A 10.094 13.382 12.559 1.000 1 A PHE 85.360 1
ATOM 2680 C C . PHE 174 174 ? A 10.463 12.994 11.125 1.000 1 A PHE 85.360 1
ATOM 2681 O O . PHE 174 174 ? A 10.102 13.697 10.182 1.000 1 A PHE 85.360 1
ATOM 2682 C CB . PHE 174 174 ? A 11.349 13.668 13.393 1.000 1 A PHE 85.360 1
ATOM 2683 C CG . PHE 174 174 ? A 12.282 14.658 12.739 1.000 1 A PHE 85.360 1
ATOM 2684 C CD1 . PHE 174 174 ? A 11.909 16.007 12.647 1.000 1 A PHE 85.360 1
ATOM 2685 C CD2 . PHE 174 174 ? A 13.499 14.224 12.180 1.000 1 A PHE 85.360 1
ATOM 2686 C CE1 . PHE 174 174 ? A 12.756 16.918 12.003 1.000 1 A PHE 85.360 1
ATOM 2687 C CE2 . PHE 174 174 ? A 14.351 15.146 11.546 1.000 1 A PHE 85.360 1
ATOM 2688 C CZ . PHE 174 174 ? A 13.981 16.498 11.463 1.000 1 A PHE 85.360 1
ATOM 2689 H H . PHE 174 174 ? A 9.691 11.939 14.067 1.000 1 A PHE 85.360 1
ATOM 2690 H HA . PHE 174 174 ? A 9.491 14.289 12.511 1.000 1 A PHE 85.360 1
ATOM 2691 H HB2 . PHE 174 174 ? A 11.895 12.741 13.566 1.000 1 A PHE 85.360 1
ATOM 2692 H HB3 . PHE 174 174 ? A 11.054 14.055 14.368 1.000 1 A PHE 85.360 1
ATOM 2693 H HD1 . PHE 174 174 ? A 10.965 16.345 13.047 1.000 1 A PHE 85.360 1
ATOM 2694 H HD2 . PHE 174 174 ? A 13.786 13.185 12.241 1.000 1 A PHE 85.360 1
ATOM 2695 H HE1 . PHE 174 174 ? A 12.455 17.951 11.907 1.000 1 A PHE 85.360 1
ATOM 2696 H HE2 . PHE 174 174 ? A 15.293 14.820 11.130 1.000 1 A PHE 85.360 1
ATOM 2697 H HZ . PHE 174 174 ? A 14.633 17.217 10.990 1.000 1 A PHE 85.360 1
ATOM 2698 N N . LEU 175 175 ? A 11.067 11.815 10.950 1.000 1 A LEU 79.490 1
ATOM 2699 C CA . LEU 175 175 ? A 11.463 11.289 9.638 1.000 1 A LEU 79.490 1
ATOM 2700 C C . LEU 175 175 ? A 10.278 11.144 8.672 1.000 1 A LEU 79.490 1
ATOM 2701 O O . LEU 175 175 ? A 10.420 11.300 7.463 1.000 1 A LEU 79.490 1
ATOM 2702 C CB . LEU 175 175 ? A 12.143 9.924 9.841 1.000 1 A LEU 79.490 1
ATOM 2703 C CG . LEU 175 175 ? A 13.453 9.971 10.646 1.000 1 A LEU 79.490 1
ATOM 2704 C CD1 . LEU 175 175 ? A 13.954 8.546 10.884 1.000 1 A LEU 79.490 1
ATOM 2705 C CD2 . LEU 175 175 ? A 14.543 10.756 9.916 1.000 1 A LEU 79.490 1
ATOM 2706 H H . LEU 175 175 ? A 11.286 11.269 11.772 1.000 1 A LEU 79.490 1
ATOM 2707 H HA . LEU 175 175 ? A 12.161 11.983 9.171 1.000 1 A LEU 79.490 1
ATOM 2708 H HB2 . LEU 175 175 ? A 11.442 9.261 10.348 1.000 1 A LEU 79.490 1
ATOM 2709 H HB3 . LEU 175 175 ? A 12.354 9.493 8.862 1.000 1 A LEU 79.490 1
ATOM 2710 H HG . LEU 175 175 ? A 13.279 10.443 11.613 1.000 1 A LEU 79.490 1
ATOM 2711 H HD11 . LEU 175 175 ? A 14.868 8.579 11.477 1.000 1 A LEU 79.490 1
ATOM 2712 H HD12 . LEU 175 175 ? A 14.152 8.053 9.933 1.000 1 A LEU 79.490 1
ATOM 2713 H HD13 . LEU 175 175 ? A 13.201 7.989 11.441 1.000 1 A LEU 79.490 1
ATOM 2714 H HD21 . LEU 175 175 ? A 15.475 10.697 10.478 1.000 1 A LEU 79.490 1
ATOM 2715 H HD22 . LEU 175 175 ? A 14.699 10.348 8.917 1.000 1 A LEU 79.490 1
ATOM 2716 H HD23 . LEU 175 175 ? A 14.263 11.807 9.840 1.000 1 A LEU 79.490 1
ATOM 2717 N N . GLU 176 176 ? A 9.093 10.868 9.204 1.000 1 A GLU 77.580 1
ATOM 2718 C CA . GLU 176 176 ? A 7.864 10.730 8.425 1.000 1 A GLU 77.580 1
ATOM 2719 C C . GLU 176 176 ? A 7.118 12.047 8.178 1.000 1 A GLU 77.580 1
ATOM 2720 O O . GLU 176 176 ? A 6.247 12.126 7.309 1.000 1 A GLU 77.580 1
ATOM 2721 C CB . GLU 176 176 ? A 6.915 9.862 9.215 1.000 1 A GLU 77.580 1
ATOM 2722 C CG . GLU 176 176 ? A 7.374 8.456 9.575 1.000 1 A GLU 77.580 1
ATOM 2723 C CD . GLU 176 176 ? A 6.305 7.950 10.529 1.000 1 A GLU 77.580 1
ATOM 2724 O OE1 . GLU 176 176 ? A 6.554 7.494 11.661 1.000 1 A GLU 77.580 1
ATOM 2725 O OE2 . GLU 176 176 ? A 5.139 7.907 10.094 1.000 1 A GLU 77.580 1
ATOM 2726 H H . GLU 176 176 ? A 9.052 10.725 10.203 1.000 1 A GLU 77.580 1
ATOM 2727 H HA . GLU 176 176 ? A 8.072 10.267 7.460 1.000 1 A GLU 77.580 1
ATOM 2728 H HB2 . GLU 176 176 ? A 6.705 10.389 10.146 1.000 1 A GLU 77.580 1
ATOM 2729 H HB3 . GLU 176 176 ? A 5.997 9.779 8.634 1.000 1 A GLU 77.580 1
ATOM 2730 H HG2 . GLU 176 176 ? A 8.361 8.448 10.036 1.000 1 A GLU 77.580 1
ATOM 2731 H HG3 . GLU 176 176 ? A 7.401 7.838 8.678 1.000 1 A GLU 77.580 1
ATOM 2732 N N . SER 177 177 ? A 7.416 13.079 8.965 1.000 1 A SER 80.810 1
ATOM 2733 C CA . SER 177 177 ? A 6.706 14.359 8.947 1.000 1 A SER 80.810 1
ATOM 2734 C C . SER 177 177 ? A 7.370 15.392 8.049 1.000 1 A SER 80.810 1
ATOM 2735 O O . SER 177 177 ? A 6.996 16.560 8.094 1.000 1 A SER 80.810 1
ATOM 2736 C CB . SER 177 177 ? A 6.538 14.927 10.348 1.000 1 A SER 80.810 1
ATOM 2737 O OG . SER 177 177 ? A 5.807 14.040 11.157 1.000 1 A SER 80.810 1
ATOM 2738 H H . SER 177 177 ? A 8.147 12.955 9.651 1.000 1 A SER 80.810 1
ATOM 2739 H HA . SER 177 177 ? A 5.705 14.198 8.548 1.000 1 A SER 80.810 1
ATOM 2740 H HB2 . SER 177 177 ? A 7.515 15.115 10.795 1.000 1 A SER 80.810 1
ATOM 2741 H HB3 . SER 177 177 ? A 5.986 15.864 10.274 1.000 1 A SER 80.810 1
ATOM 2742 H HG . SER 177 177 ? A 6.391 13.297 11.319 1.000 1 A SER 80.810 1
ATOM 2743 N N . VAL 178 178 ? A 8.317 14.980 7.200 1.000 1 A VAL 81.000 1
ATOM 2744 C CA . VAL 178 178 ? A 8.988 15.854 6.222 1.000 1 A VAL 81.000 1
ATOM 2745 C C . VAL 178 178 ? A 7.994 16.610 5.323 1.000 1 A VAL 81.000 1
ATOM 2746 O O . VAL 178 178 ? A 8.271 17.719 4.881 1.000 1 A VAL 81.000 1
ATOM 2747 C CB . VAL 178 178 ? A 10.004 15.024 5.410 1.000 1 A VAL 81.000 1
ATOM 2748 C CG1 . VAL 178 178 ? A 9.340 14.007 4.471 1.000 1 A VAL 81.000 1
ATOM 2749 C CG2 . VAL 178 178 ? A 10.949 15.912 4.597 1.000 1 A VAL 81.000 1
ATOM 2750 H H . VAL 178 178 ? A 8.622 14.020 7.271 1.000 1 A VAL 81.000 1
ATOM 2751 H HA . VAL 178 178 ? A 9.542 16.612 6.776 1.000 1 A VAL 81.000 1
ATOM 2752 H HB . VAL 178 178 ? A 10.617 14.469 6.119 1.000 1 A VAL 81.000 1
ATOM 2753 H HG11 . VAL 178 178 ? A 8.797 14.522 3.679 1.000 1 A VAL 81.000 1
ATOM 2754 H HG12 . VAL 178 178 ? A 8.659 13.362 5.028 1.000 1 A VAL 81.000 1
ATOM 2755 H HG13 . VAL 178 178 ? A 10.108 13.380 4.018 1.000 1 A VAL 81.000 1
ATOM 2756 H HG21 . VAL 178 178 ? A 11.432 16.633 5.256 1.000 1 A VAL 81.000 1
ATOM 2757 H HG22 . VAL 178 178 ? A 10.402 16.450 3.823 1.000 1 A VAL 81.000 1
ATOM 2758 H HG23 . VAL 178 178 ? A 11.719 15.298 4.130 1.000 1 A VAL 81.000 1
ATOM 2759 N N . TYR 179 179 ? A 6.798 16.048 5.111 1.000 1 A TYR 79.910 1
ATOM 2760 C CA . TYR 179 179 ? A 5.702 16.661 4.348 1.000 1 A TYR 79.910 1
ATOM 2761 C C . TYR 179 179 ? A 4.645 17.378 5.210 1.000 1 A TYR 79.910 1
ATOM 2762 O O . TYR 179 179 ? A 3.637 17.846 4.681 1.000 1 A TYR 79.910 1
ATOM 2763 C CB . TYR 179 179 ? A 5.046 15.583 3.475 1.000 1 A TYR 79.910 1
ATOM 2764 C CG . TYR 179 179 ? A 6.009 14.836 2.576 1.000 1 A TYR 79.910 1
ATOM 2765 C CD1 . TYR 179 179 ? A 6.666 15.522 1.535 1.000 1 A TYR 79.910 1
ATOM 2766 C CD2 . TYR 179 179 ? A 6.263 13.467 2.790 1.000 1 A TYR 79.910 1
ATOM 2767 C CE1 . TYR 179 179 ? A 7.564 14.839 0.694 1.000 1 A TYR 79.910 1
ATOM 2768 C CE2 . TYR 179 179 ? A 7.161 12.781 1.951 1.000 1 A TYR 79.910 1
ATOM 2769 C CZ . TYR 179 179 ? A 7.809 13.464 0.901 1.000 1 A TYR 79.910 1
ATOM 2770 O OH . TYR 179 179 ? A 8.657 12.793 0.083 1.000 1 A TYR 79.910 1
ATOM 2771 H H . TYR 179 179 ? A 6.653 15.126 5.498 1.000 1 A TYR 79.910 1
ATOM 2772 H HA . TYR 179 179 ? A 6.122 17.418 3.686 1.000 1 A TYR 79.910 1
ATOM 2773 H HB2 . TYR 179 179 ? A 4.293 16.055 2.843 1.000 1 A TYR 79.910 1
ATOM 2774 H HB3 . TYR 179 179 ? A 4.532 14.872 4.123 1.000 1 A TYR 79.910 1
ATOM 2775 H HD1 . TYR 179 179 ? A 6.487 16.577 1.386 1.000 1 A TYR 79.910 1
ATOM 2776 H HD2 . TYR 179 179 ? A 5.797 12.943 3.612 1.000 1 A TYR 79.910 1
ATOM 2777 H HE1 . TYR 179 179 ? A 8.066 15.365 -0.104 1.000 1 A TYR 79.910 1
ATOM 2778 H HE2 . TYR 179 179 ? A 7.388 11.740 2.126 1.000 1 A TYR 79.910 1
ATOM 2779 H HH . TYR 179 179 ? A 9.033 13.372 -0.584 1.000 1 A TYR 79.910 1
ATOM 2780 N N . ASP 180 180 ? A 4.821 17.423 6.532 1.000 1 A ASP 82.340 1
ATOM 2781 C CA . ASP 180 180 ? A 3.915 18.089 7.473 1.000 1 A ASP 82.340 1
ATOM 2782 C C . ASP 180 180 ? A 4.636 18.563 8.756 1.000 1 A ASP 82.340 1
ATOM 2783 O O . ASP 180 180 ? A 4.298 18.148 9.877 1.000 1 A ASP 82.340 1
ATOM 2784 C CB . ASP 180 180 ? A 2.741 17.163 7.784 1.000 1 A ASP 82.340 1
ATOM 2785 C CG . ASP 180 180 ? A 1.545 17.912 8.365 1.000 1 A ASP 82.340 1
ATOM 2786 O OD1 . ASP 180 180 ? A 1.647 19.047 8.894 1.000 1 A ASP 82.340 1
ATOM 2787 O OD2 . ASP 180 180 ? A 0.459 17.299 8.303 1.000 1 A ASP 82.340 1
ATOM 2788 H H . ASP 180 180 ? A 5.691 17.072 6.905 1.000 1 A ASP 82.340 1
ATOM 2789 H HA . ASP 180 180 ? A 3.511 18.975 6.983 1.000 1 A ASP 82.340 1
ATOM 2790 H HB2 . ASP 180 180 ? A 2.412 16.684 6.862 1.000 1 A ASP 82.340 1
ATOM 2791 H HB3 . ASP 180 180 ? A 3.053 16.373 8.467 1.000 1 A ASP 82.340 1
ATOM 2792 N N . PRO 181 181 ? A 5.629 19.461 8.620 1.000 1 A PRO 85.060 1
ATOM 2793 C CA . PRO 181 181 ? A 6.392 19.969 9.760 1.000 1 A PRO 85.060 1
ATOM 2794 C C . PRO 181 181 ? A 5.495 20.710 10.764 1.000 1 A PRO 85.060 1
ATOM 2795 O O . PRO 181 181 ? A 5.729 20.674 11.970 1.000 1 A PRO 85.060 1
ATOM 2796 C CB . PRO 181 181 ? A 7.461 20.880 9.144 1.000 1 A PRO 85.060 1
ATOM 2797 C CG . PRO 181 181 ? A 6.842 21.338 7.823 1.000 1 A PRO 85.060 1
ATOM 2798 C CD . PRO 181 181 ? A 6.063 20.103 7.384 1.000 1 A PRO 85.060 1
ATOM 2799 H HA . PRO 181 181 ? A 6.879 19.141 10.275 1.000 1 A PRO 85.060 1
ATOM 2800 H HB2 . PRO 181 181 ? A 7.713 21.720 9.790 1.000 1 A PRO 85.060 1
ATOM 2801 H HB3 . PRO 181 181 ? A 8.353 20.291 8.929 1.000 1 A PRO 85.060 1
ATOM 2802 H HG2 . PRO 181 181 ? A 7.603 21.616 7.094 1.000 1 A PRO 85.060 1
ATOM 2803 H HG3 . PRO 181 181 ? A 6.157 22.167 8.000 1.000 1 A PRO 85.060 1
ATOM 2804 H HD2 . PRO 181 181 ? A 6.727 19.430 6.842 1.000 1 A PRO 85.060 1
ATOM 2805 H HD3 . PRO 181 181 ? A 5.224 20.396 6.754 1.000 1 A PRO 85.060 1
ATOM 2806 N N . THR 182 182 ? A 4.403 21.333 10.302 1.000 1 A THR 86.030 1
ATOM 2807 C CA . THR 182 182 ? A 3.443 22.037 11.164 1.000 1 A THR 86.030 1
ATOM 2808 C C . THR 182 182 ? A 2.669 21.087 12.077 1.000 1 A THR 86.030 1
ATOM 2809 O O . THR 182 182 ? A 2.361 21.438 13.219 1.000 1 A THR 86.030 1
ATOM 2810 C CB . THR 182 182 ? A 2.437 22.831 10.319 1.000 1 A THR 86.030 1
ATOM 2811 O OG1 . THR 182 182 ? A 3.089 23.594 9.336 1.000 1 A THR 86.030 1
ATOM 2812 C CG2 . THR 182 182 ? A 1.599 23.805 11.148 1.000 1 A THR 86.030 1
ATOM 2813 H H . THR 182 182 ? A 4.246 21.333 9.304 1.000 1 A THR 86.030 1
ATOM 2814 H HA . THR 182 182 ? A 3.995 22.730 11.799 1.000 1 A THR 86.030 1
ATOM 2815 H HB . THR 182 182 ? A 1.768 22.135 9.814 1.000 1 A THR 86.030 1
ATOM 2816 H HG1 . THR 182 182 ? A 3.778 24.124 9.742 1.000 1 A THR 86.030 1
ATOM 2817 H HG21 . THR 182 182 ? A 2.252 24.467 11.715 1.000 1 A THR 86.030 1
ATOM 2818 H HG22 . THR 182 182 ? A 0.981 24.405 10.480 1.000 1 A THR 86.030 1
ATOM 2819 H HG23 . THR 182 182 ? A 0.949 23.262 11.834 1.000 1 A THR 86.030 1
ATOM 2820 N N . TRP 183 183 ? A 2.277 19.897 11.615 1.000 1 A TRP 86.440 1
ATOM 2821 C CA . TRP 183 183 ? A 1.704 18.879 12.498 1.000 1 A TRP 86.440 1
ATOM 2822 C C . TRP 183 183 ? A 2.742 18.325 13.473 1.000 1 A TRP 86.440 1
ATOM 2823 O O . TRP 183 183 ? A 2.414 18.191 14.655 1.000 1 A TRP 86.440 1
ATOM 2824 C CB . TRP 183 183 ? A 1.081 17.749 11.682 1.000 1 A TRP 86.440 1
ATOM 2825 C CG . TRP 183 183 ? A 0.646 16.583 12.509 1.000 1 A TRP 86.440 1
ATOM 2826 C CD1 . TRP 183 183 ? A -0.391 16.566 13.375 1.000 1 A TRP 86.440 1
ATOM 2827 C CD2 . TRP 183 183 ? A 1.345 15.313 12.686 1.000 1 A TRP 86.440 1
ATOM 2828 N NE1 . TRP 183 183 ? A -0.380 15.379 14.081 1.000 1 A TRP 86.440 1
ATOM 2829 C CE2 . TRP 183 183 ? A 0.664 14.570 13.695 1.000 1 A TRP 86.440 1
ATOM 2830 C CE3 . TRP 183 183 ? A 2.508 14.733 12.138 1.000 1 A TRP 86.440 1
ATOM 2831 C CZ2 . TRP 183 183 ? A 1.108 13.319 14.145 1.000 1 A TRP 86.440 1
ATOM 2832 C CZ3 . TRP 183 183 ? A 2.947 13.466 12.569 1.000 1 A TRP 86.440 1
ATOM 2833 C CH2 . TRP 183 183 ? A 2.262 12.766 13.573 1.000 1 A TRP 86.440 1
ATOM 2834 H H . TRP 183 183 ? A 2.502 19.629 10.668 1.000 1 A TRP 86.440 1
ATOM 2835 H HA . TRP 183 183 ? A 0.921 19.323 13.114 1.000 1 A TRP 86.440 1
ATOM 2836 H HB2 . TRP 183 183 ? A 1.826 17.383 10.976 1.000 1 A TRP 86.440 1
ATOM 2837 H HB3 . TRP 183 183 ? A 0.231 18.136 11.120 1.000 1 A TRP 86.440 1
ATOM 2838 H HD1 . TRP 183 183 ? A -1.047 17.404 13.559 1.000 1 A TRP 86.440 1
ATOM 2839 H HE1 . TRP 183 183 ? A -0.888 15.237 14.942 1.000 1 A TRP 86.440 1
ATOM 2840 H HE3 . TRP 183 183 ? A 3.083 15.262 11.392 1.000 1 A TRP 86.440 1
ATOM 2841 H HZ2 . TRP 183 183 ? A 0.601 12.803 14.947 1.000 1 A TRP 86.440 1
ATOM 2842 H HZ3 . TRP 183 183 ? A 3.833 13.024 12.138 1.000 1 A TRP 86.440 1
ATOM 2843 H HH2 . TRP 183 183 ? A 2.648 11.820 13.922 1.000 1 A TRP 86.440 1
ATOM 2844 N N . PHE 184 184 ? A 3.963 18.057 13.007 1.000 1 A PHE 87.650 1
ATOM 2845 C CA . PHE 184 184 ? A 5.041 17.552 13.853 1.000 1 A PHE 87.650 1
ATOM 2846 C C . PHE 184 184 ? A 5.367 18.512 14.994 1.000 1 A PHE 87.650 1
ATOM 2847 O O . PHE 184 184 ? A 5.239 18.116 16.147 1.000 1 A PHE 87.650 1
ATOM 2848 C CB . PHE 184 184 ? A 6.277 17.276 13.009 1.000 1 A PHE 87.650 1
ATOM 2849 C CG . PHE 184 184 ? A 7.453 16.802 13.834 1.000 1 A PHE 87.650 1
ATOM 2850 C CD1 . PHE 184 184 ? A 7.515 15.466 14.265 1.000 1 A PHE 87.650 1
ATOM 2851 C CD2 . PHE 184 184 ? A 8.445 17.715 14.233 1.000 1 A PHE 87.650 1
ATOM 2852 C CE1 . PHE 184 184 ? A 8.544 15.063 15.130 1.000 1 A PHE 87.650 1
ATOM 2853 C CE2 . PHE 184 184 ? A 9.484 17.305 15.082 1.000 1 A PHE 87.650 1
ATOM 2854 C CZ . PHE 184 184 ? A 9.524 15.982 15.542 1.000 1 A PHE 87.650 1
ATOM 2855 H H . PHE 184 184 ? A 4.153 18.173 12.021 1.000 1 A PHE 87.650 1
ATOM 2856 H HA . PHE 184 184 ? A 4.726 16.610 14.300 1.000 1 A PHE 87.650 1
ATOM 2857 H HB2 . PHE 184 184 ? A 6.557 18.177 12.462 1.000 1 A PHE 87.650 1
ATOM 2858 H HB3 . PHE 184 184 ? A 6.013 16.501 12.290 1.000 1 A PHE 87.650 1
ATOM 2859 H HD1 . PHE 184 184 ? A 6.760 14.757 13.957 1.000 1 A PHE 87.650 1
ATOM 2860 H HD2 . PHE 184 184 ? A 8.406 18.743 13.903 1.000 1 A PHE 87.650 1
ATOM 2861 H HE1 . PHE 184 184 ? A 8.573 14.046 15.493 1.000 1 A PHE 87.650 1
ATOM 2862 H HE2 . PHE 184 184 ? A 10.244 18.007 15.393 1.000 1 A PHE 87.650 1
ATOM 2863 H HZ . PHE 184 184 ? A 10.304 15.680 16.225 1.000 1 A PHE 87.650 1
ATOM 2864 N N . ASN 185 185 ? A 5.660 19.784 14.700 1.000 1 A ASN 89.540 1
ATOM 2865 C CA . ASN 185 185 ? A 5.995 20.782 15.720 1.000 1 A ASN 89.540 1
ATOM 2866 C C . ASN 185 185 ? A 4.868 20.906 16.760 1.000 1 A ASN 89.540 1
ATOM 2867 O O . ASN 185 185 ? A 5.096 20.679 17.941 1.000 1 A ASN 89.540 1
ATOM 2868 C CB . ASN 185 185 ? A 6.341 22.122 15.039 1.000 1 A ASN 89.540 1
ATOM 2869 C CG . ASN 185 185 ? A 7.668 22.094 14.289 1.000 1 A ASN 89.540 1
ATOM 2870 O OD1 . ASN 185 185 ? A 8.439 21.156 14.359 1.000 1 A ASN 89.540 1
ATOM 2871 N ND2 . ASN 185 185 ? A 7.988 23.131 13.551 1.000 1 A ASN 89.540 1
ATOM 2872 H H . ASN 185 185 ? A 5.795 20.032 13.731 1.000 1 A ASN 89.540 1
ATOM 2873 H HA . ASN 185 185 ? A 6.876 20.442 16.264 1.000 1 A ASN 89.540 1
ATOM 2874 H HB2 . ASN 185 185 ? A 5.547 22.405 14.348 1.000 1 A ASN 89.540 1
ATOM 2875 H HB3 . ASN 185 185 ? A 6.422 22.890 15.808 1.000 1 A ASN 89.540 1
ATOM 2876 H HD21 . ASN 185 185 ? A 8.909 23.102 13.136 1.000 1 A ASN 89.540 1
ATOM 2877 H HD22 . ASN 185 185 ? A 7.435 23.976 13.560 1.000 1 A ASN 89.540 1
ATOM 2878 N N . ARG 186 186 ? A 3.605 21.061 16.330 1.000 1 A ARG 89.780 1
ATOM 2879 C CA . ARG 186 186 ? A 2.441 21.091 17.249 1.000 1 A ARG 89.780 1
ATOM 2880 C C . ARG 186 186 ? A 2.263 19.823 18.087 1.000 1 A ARG 89.780 1
ATOM 2881 O O . ARG 186 186 ? A 1.527 19.841 19.075 1.000 1 A ARG 89.780 1
ATOM 2882 C CB . ARG 186 186 ? A 1.149 21.296 16.453 1.000 1 A ARG 89.780 1
ATOM 2883 C CG . ARG 186 186 ? A 0.995 22.724 15.922 1.000 1 A ARG 89.780 1
ATOM 2884 C CD . ARG 186 186 ? A -0.324 22.867 15.151 1.000 1 A ARG 89.780 1
ATOM 2885 N NE . ARG 186 186 ? A -0.342 22.005 13.954 1.000 1 A ARG 89.780 1
ATOM 2886 C CZ . ARG 186 186 ? A -1.322 21.862 13.085 1.000 1 A ARG 89.780 1
ATOM 2887 N NH1 . ARG 186 186 ? A -2.469 22.466 13.246 1.000 1 A ARG 89.780 1
ATOM 2888 N NH2 . ARG 186 186 ? A -1.157 21.126 12.020 1.000 1 A ARG 89.780 1
ATOM 2889 H H . ARG 186 186 ? A 3.466 21.180 15.337 1.000 1 A ARG 89.780 1
ATOM 2890 H HA . ARG 186 186 ? A 2.591 21.902 17.961 1.000 1 A ARG 89.780 1
ATOM 2891 H HB2 . ARG 186 186 ? A 0.296 21.094 17.102 1.000 1 A ARG 89.780 1
ATOM 2892 H HB3 . ARG 186 186 ? A 1.128 20.578 15.634 1.000 1 A ARG 89.780 1
ATOM 2893 H HG2 . ARG 186 186 ? A 1.832 22.980 15.272 1.000 1 A ARG 89.780 1
ATOM 2894 H HG3 . ARG 186 186 ? A 0.992 23.419 16.762 1.000 1 A ARG 89.780 1
ATOM 2895 H HD2 . ARG 186 186 ? A -0.425 23.909 14.848 1.000 1 A ARG 89.780 1
ATOM 2896 H HD3 . ARG 186 186 ? A -1.151 22.611 15.814 1.000 1 A ARG 89.780 1
ATOM 2897 H HE . ARG 186 186 ? A 0.554 21.605 13.715 1.000 1 A ARG 89.780 1
ATOM 2898 H HH11 . ARG 186 186 ? A -2.547 23.124 14.008 1.000 1 A ARG 89.780 1
ATOM 2899 H HH12 . ARG 186 186 ? A -3.169 22.443 12.518 1.000 1 A ARG 89.780 1
ATOM 2900 H HH21 . ARG 186 186 ? A -1.837 21.144 11.274 1.000 1 A ARG 89.780 1
ATOM 2901 H HH22 . ARG 186 186 ? A -0.247 20.732 11.828 1.000 1 A ARG 89.780 1
ATOM 2902 N N . THR 187 187 ? A 2.818 18.705 17.642 1.000 1 A THR 88.670 1
ATOM 2903 C CA . THR 187 187 ? A 2.772 17.428 18.350 1.000 1 A THR 88.670 1
ATOM 2904 C C . THR 187 187 ? A 3.938 17.325 19.329 1.000 1 A THR 88.670 1
ATOM 2905 O O . THR 187 187 ? A 3.692 17.018 20.493 1.000 1 A THR 88.670 1
ATOM 2906 C CB . THR 187 187 ? A 2.736 16.277 17.345 1.000 1 A THR 88.670 1
ATOM 2907 O OG1 . THR 187 187 ? A 1.577 16.403 16.544 1.000 1 A THR 88.670 1
ATOM 2908 C CG2 . THR 187 187 ? A 2.648 14.927 18.020 1.000 1 A THR 88.670 1
ATOM 2909 H H . THR 187 187 ? A 3.426 18.773 16.838 1.000 1 A THR 88.670 1
ATOM 2910 H HA . THR 187 187 ? A 1.859 17.373 18.942 1.000 1 A THR 88.670 1
ATOM 2911 H HB . THR 187 187 ? A 3.620 16.295 16.707 1.000 1 A THR 88.670 1
ATOM 2912 H HG1 . THR 187 187 ? A 1.851 16.973 15.822 1.000 1 A THR 88.670 1
ATOM 2913 H HG21 . THR 187 187 ? A 3.573 14.717 18.557 1.000 1 A THR 88.670 1
ATOM 2914 H HG22 . THR 187 187 ? A 1.804 14.899 18.708 1.000 1 A THR 88.670 1
ATOM 2915 H HG23 . THR 187 187 ? A 2.518 14.186 17.231 1.000 1 A THR 88.670 1
ATOM 2916 N N . LYS 188 188 ? A 5.154 17.687 18.900 1.000 1 A LYS 90.320 1
ATOM 2917 C CA . LYS 188 188 ? A 6.342 17.869 19.741 1.000 1 A LYS 90.320 1
ATOM 2918 C C . LYS 188 188 ? A 6.025 18.776 20.930 1.000 1 A LYS 90.320 1
ATOM 2919 O O . LYS 188 188 ? A 6.133 18.331 22.063 1.000 1 A LYS 90.320 1
ATOM 2920 C CB . LYS 188 188 ? A 7.487 18.450 18.884 1.000 1 A LYS 90.320 1
ATOM 2921 C CG . LYS 188 188 ? A 8.844 18.401 19.605 1.000 1 A LYS 90.320 1
ATOM 2922 C CD . LYS 188 188 ? A 9.916 19.285 18.945 1.000 1 A LYS 90.320 1
ATOM 2923 C CE . LYS 188 188 ? A 9.742 20.762 19.337 1.000 1 A LYS 90.320 1
ATOM 2924 N NZ . LYS 188 188 ? A 10.820 21.622 18.785 1.000 1 A LYS 90.320 1
ATOM 2925 H H . LYS 188 188 ? A 5.252 17.951 17.930 1.000 1 A LYS 90.320 1
ATOM 2926 H HA . LYS 188 188 ? A 6.655 16.905 20.143 1.000 1 A LYS 90.320 1
ATOM 2927 H HB2 . LYS 188 188 ? A 7.259 19.484 18.624 1.000 1 A LYS 90.320 1
ATOM 2928 H HB3 . LYS 188 188 ? A 7.575 17.882 17.957 1.000 1 A LYS 90.320 1
ATOM 2929 H HG2 . LYS 188 188 ? A 9.192 17.368 19.593 1.000 1 A LYS 90.320 1
ATOM 2930 H HG3 . LYS 188 188 ? A 8.733 18.708 20.646 1.000 1 A LYS 90.320 1
ATOM 2931 H HD2 . LYS 188 188 ? A 10.893 18.953 19.297 1.000 1 A LYS 90.320 1
ATOM 2932 H HD3 . LYS 188 188 ? A 9.884 19.168 17.862 1.000 1 A LYS 90.320 1
ATOM 2933 H HE2 . LYS 188 188 ? A 9.763 20.826 20.425 1.000 1 A LYS 90.320 1
ATOM 2934 H HE3 . LYS 188 188 ? A 8.767 21.120 19.007 1.000 1 A LYS 90.320 1
ATOM 2935 H HZ1 . LYS 188 188 ? A 10.922 21.550 17.783 1.000 1 A LYS 90.320 1
ATOM 2936 H HZ2 . LYS 188 188 ? A 10.694 22.591 19.040 1.000 1 A LYS 90.320 1
ATOM 2937 H HZ3 . LYS 188 188 ? A 11.729 21.419 19.175 1.000 1 A LYS 90.320 1
ATOM 2938 N N . ASP 189 189 ? A 5.491 19.971 20.684 1.000 1 A ASP 91.620 1
ATOM 2939 C CA . ASP 189 189 ? A 5.197 20.973 21.719 1.000 1 A ASP 91.620 1
ATOM 2940 C C . ASP 189 189 ? A 4.219 20.450 22.787 1.000 1 A ASP 91.620 1
ATOM 2941 O O . ASP 189 189 ? A 4.372 20.711 23.981 1.000 1 A ASP 91.620 1
ATOM 2942 C CB . ASP 189 189 ? A 4.584 22.226 21.066 1.000 1 A ASP 91.620 1
ATOM 2943 C CG . ASP 189 189 ? A 5.418 22.870 19.950 1.000 1 A ASP 91.620 1
ATOM 2944 O OD1 . ASP 189 189 ? A 6.643 22.621 19.890 1.000 1 A ASP 91.620 1
ATOM 2945 O OD2 . ASP 189 189 ? A 4.781 23.580 19.135 1.000 1 A ASP 91.620 1
ATOM 2946 H H . ASP 189 189 ? A 5.516 20.299 19.729 1.000 1 A ASP 91.620 1
ATOM 2947 H HA . ASP 189 189 ? A 6.127 21.257 22.211 1.000 1 A ASP 91.620 1
ATOM 2948 H HB2 . ASP 189 189 ? A 3.610 21.958 20.655 1.000 1 A ASP 91.620 1
ATOM 2949 H HB3 . ASP 189 189 ? A 4.418 22.973 21.842 1.000 1 A ASP 91.620 1
ATOM 2950 N N . LYS 190 190 ? A 3.205 19.675 22.373 1.000 1 A LYS 89.850 1
ATOM 2951 C CA . LYS 190 190 ? A 2.238 19.049 23.292 1.000 1 A LYS 89.850 1
ATOM 2952 C C . LYS 190 190 ? A 2.869 17.949 24.133 1.000 1 A LYS 89.850 1
ATOM 2953 O O . LYS 190 190 ? A 2.518 17.802 25.299 1.000 1 A LYS 89.850 1
ATOM 2954 C CB . LYS 190 190 ? A 1.068 18.450 22.507 1.000 1 A LYS 89.850 1
ATOM 2955 C CG . LYS 190 190 ? A 0.118 19.538 22.013 1.000 1 A LYS 89.850 1
ATOM 2956 C CD . LYS 190 190 ? A -0.966 18.901 21.145 1.000 1 A LYS 89.850 1
ATOM 2957 C CE . LYS 190 190 ? A -1.854 20.018 20.608 1.000 1 A LYS 89.850 1
ATOM 2958 N NZ . LYS 190 190 ? A -2.989 19.465 19.839 1.000 1 A LYS 89.850 1
ATOM 2959 H H . LYS 190 190 ? A 3.177 19.452 21.388 1.000 1 A LYS 89.850 1
ATOM 2960 H HA . LYS 190 190 ? A 1.876 19.794 24.001 1.000 1 A LYS 89.850 1
ATOM 2961 H HB2 . LYS 190 190 ? A 1.452 17.875 21.665 1.000 1 A LYS 89.850 1
ATOM 2962 H HB3 . LYS 190 190 ? A 0.510 17.777 23.158 1.000 1 A LYS 89.850 1
ATOM 2963 H HG2 . LYS 190 190 ? A -0.341 20.032 22.869 1.000 1 A LYS 89.850 1
ATOM 2964 H HG3 . LYS 190 190 ? A 0.669 20.280 21.435 1.000 1 A LYS 89.850 1
ATOM 2965 H HD2 . LYS 190 190 ? A -0.499 18.368 20.318 1.000 1 A LYS 89.850 1
ATOM 2966 H HD3 . LYS 190 190 ? A -1.548 18.207 21.752 1.000 1 A LYS 89.850 1
ATOM 2967 H HE2 . LYS 190 190 ? A -2.212 20.611 21.450 1.000 1 A LYS 89.850 1
ATOM 2968 H HE3 . LYS 190 190 ? A -1.237 20.665 19.984 1.000 1 A LYS 89.850 1
ATOM 2969 H HZ1 . LYS 190 190 ? A -3.543 18.875 20.443 1.000 1 A LYS 89.850 1
ATOM 2970 H HZ2 . LYS 190 190 ? A -2.627 18.923 19.067 1.000 1 A LYS 89.850 1
ATOM 2971 H HZ3 . LYS 190 190 ? A -3.562 20.220 19.491 1.000 1 A LYS 89.850 1
ATOM 2972 N N . VAL 191 191 ? A 3.750 17.166 23.524 1.000 1 A VAL 88.620 1
ATOM 2973 C CA . VAL 191 191 ? A 4.440 16.063 24.185 1.000 1 A VAL 88.620 1
ATOM 2974 C C . VAL 191 191 ? A 5.486 16.596 25.160 1.000 1 A VAL 88.620 1
ATOM 2975 O O . VAL 191 191 ? A 5.478 16.193 26.316 1.000 1 A VAL 88.620 1
ATOM 2976 C CB . VAL 191 191 ? A 5.034 15.127 23.127 1.000 1 A VAL 88.620 1
ATOM 2977 C CG1 . VAL 191 191 ? A 5.938 14.084 23.758 1.000 1 A VAL 88.620 1
ATOM 2978 C CG2 . VAL 191 191 ? A 3.927 14.361 22.388 1.000 1 A VAL 88.620 1
ATOM 2979 H H . VAL 191 191 ? A 4.011 17.383 22.573 1.000 1 A VAL 88.620 1
ATOM 2980 H HA . VAL 191 191 ? A 3.726 15.493 24.779 1.000 1 A VAL 88.620 1
ATOM 2981 H HB . VAL 191 191 ? A 5.612 15.702 22.403 1.000 1 A VAL 88.620 1
ATOM 2982 H HG11 . VAL 191 191 ? A 6.847 14.547 24.141 1.000 1 A VAL 88.620 1
ATOM 2983 H HG12 . VAL 191 191 ? A 6.214 13.361 22.991 1.000 1 A VAL 88.620 1
ATOM 2984 H HG13 . VAL 191 191 ? A 5.421 13.574 24.571 1.000 1 A VAL 88.620 1
ATOM 2985 H HG21 . VAL 191 191 ? A 3.416 13.697 23.085 1.000 1 A VAL 88.620 1
ATOM 2986 H HG22 . VAL 191 191 ? A 4.370 13.776 21.583 1.000 1 A VAL 88.620 1
ATOM 2987 H HG23 . VAL 191 191 ? A 3.199 15.051 21.961 1.000 1 A VAL 88.620 1
ATOM 2988 N N . GLU 192 192 ? A 6.304 17.568 24.753 1.000 1 A GLU 90.790 1
ATOM 2989 C CA . GLU 192 192 ? A 7.245 18.263 25.638 1.000 1 A GLU 90.790 1
ATOM 2990 C C . GLU 192 192 ? A 6.553 18.889 26.842 1.000 1 A GLU 90.790 1
ATOM 2991 O O . GLU 192 192 ? A 7.044 18.777 27.962 1.000 1 A GLU 90.790 1
ATOM 2992 C CB . GLU 192 192 ? A 7.925 19.420 24.910 1.000 1 A GLU 90.790 1
ATOM 2993 C CG . GLU 192 192 ? A 9.069 18.968 24.013 1.000 1 A GLU 90.790 1
ATOM 2994 C CD . GLU 192 192 ? A 9.919 20.152 23.533 1.000 1 A GLU 90.790 1
ATOM 2995 O OE1 . GLU 192 192 ? A 9.914 21.195 24.239 1.000 1 A GLU 90.790 1
ATOM 2996 O OE2 . GLU 192 192 ? A 10.600 19.998 22.498 1.000 1 A GLU 90.790 1
ATOM 2997 H H . GLU 192 192 ? A 6.279 17.851 23.783 1.000 1 A GLU 90.790 1
ATOM 2998 H HA . GLU 192 192 ? A 7.997 17.568 26.013 1.000 1 A GLU 90.790 1
ATOM 2999 H HB2 . GLU 192 192 ? A 7.196 19.984 24.328 1.000 1 A GLU 90.790 1
ATOM 3000 H HB3 . GLU 192 192 ? A 8.331 20.078 25.678 1.000 1 A GLU 90.790 1
ATOM 3001 H HG2 . GLU 192 192 ? A 9.704 18.294 24.588 1.000 1 A GLU 90.790 1
ATOM 3002 H HG3 . GLU 192 192 ? A 8.650 18.430 23.162 1.000 1 A GLU 90.790 1
ATOM 3003 N N . LYS 193 193 ? A 5.410 19.549 26.621 1.000 1 A LYS 91.980 1
ATOM 3004 C CA . LYS 193 193 ? A 4.607 20.092 27.713 1.000 1 A LYS 91.980 1
ATOM 3005 C C . LYS 193 193 ? A 4.209 18.990 28.701 1.000 1 A LYS 91.980 1
ATOM 3006 O O . LYS 193 193 ? A 4.399 19.177 29.895 1.000 1 A LYS 91.980 1
ATOM 3007 C CB . LYS 193 193 ? A 3.407 20.847 27.127 1.000 1 A LYS 91.980 1
ATOM 3008 C CG . LYS 193 193 ? A 2.510 21.373 28.248 1.000 1 A LYS 91.980 1
ATOM 3009 C CD . LYS 193 193 ? A 1.350 22.218 27.723 1.000 1 A LYS 91.980 1
ATOM 3010 C CE . LYS 193 193 ? A 0.456 22.426 28.942 1.000 1 A LYS 91.980 1
ATOM 3011 N NZ . LYS 193 193 ? A -0.705 23.302 28.708 1.000 1 A LYS 91.980 1
ATOM 3012 H H . LYS 193 193 ? A 5.097 19.668 25.668 1.000 1 A LYS 91.980 1
ATOM 3013 H HA . LYS 193 193 ? A 5.219 20.792 28.282 1.000 1 A LYS 91.980 1
ATOM 3014 H HB2 . LYS 193 193 ? A 2.828 20.180 26.488 1.000 1 A LYS 91.980 1
ATOM 3015 H HB3 . LYS 193 193 ? A 3.769 21.683 26.530 1.000 1 A LYS 91.980 1
ATOM 3016 H HG2 . LYS 193 193 ? A 3.106 21.971 28.938 1.000 1 A LYS 91.980 1
ATOM 3017 H HG3 . LYS 193 193 ? A 2.098 20.522 28.791 1.000 1 A LYS 91.980 1
ATOM 3018 H HD2 . LYS 193 193 ? A 1.726 23.168 27.342 1.000 1 A LYS 91.980 1
ATOM 3019 H HD3 . LYS 193 193 ? A 0.812 21.674 26.947 1.000 1 A LYS 91.980 1
ATOM 3020 H HE2 . LYS 193 193 ? A 1.060 22.809 29.764 1.000 1 A LYS 91.980 1
ATOM 3021 H HE3 . LYS 193 193 ? A 0.113 21.446 29.275 1.000 1 A LYS 91.980 1
ATOM 3022 H HZ1 . LYS 193 193 ? A -0.394 24.232 28.469 1.000 1 A LYS 91.980 1
ATOM 3023 H HZ2 . LYS 193 193 ? A -1.301 22.903 27.996 1.000 1 A LYS 91.980 1
ATOM 3024 H HZ3 . LYS 193 193 ? A -1.212 23.336 29.581 1.000 1 A LYS 91.980 1
ATOM 3025 N N . GLY 194 194 ? A 3.724 17.847 28.212 1.000 1 A GLY 88.540 1
ATOM 3026 C CA . GLY 194 194 ? A 3.350 16.712 29.060 1.000 1 A GLY 88.540 1
ATOM 3027 C C . GLY 194 194 ? A 4.529 16.086 29.816 1.000 1 A GLY 88.540 1
ATOM 3028 O O . GLY 194 194 ? A 4.383 15.750 30.983 1.000 1 A GLY 88.540 1
ATOM 3029 H H . GLY 194 194 ? A 3.630 17.753 27.211 1.000 1 A GLY 88.540 1
ATOM 3030 H HA2 . GLY 194 194 ? A 2.906 15.937 28.436 1.000 1 A GLY 88.540 1
ATOM 3031 H HA3 . GLY 194 194 ? A 2.609 17.036 29.791 1.000 1 A GLY 88.540 1
ATOM 3032 N N . LEU 195 195 ? A 5.707 15.975 29.193 1.000 1 A LEU 87.800 1
ATOM 3033 C CA . LEU 195 195 ? A 6.923 15.493 29.864 1.000 1 A LEU 87.800 1
ATOM 3034 C C . LEU 195 195 ? A 7.361 16.445 30.987 1.000 1 A LEU 87.800 1
ATOM 3035 O O . LEU 195 195 ? A 7.660 15.991 32.088 1.000 1 A LEU 87.800 1
ATOM 3036 C CB . LEU 195 195 ? A 8.055 15.310 28.836 1.000 1 A LEU 87.800 1
ATOM 3037 C CG . LEU 195 195 ? A 7.860 14.154 27.837 1.000 1 A LEU 87.800 1
ATOM 3038 C CD1 . LEU 195 195 ? A 8.972 14.217 26.790 1.000 1 A LEU 87.800 1
ATOM 3039 C CD2 . LEU 195 195 ? A 7.914 12.780 28.508 1.000 1 A LEU 87.800 1
ATOM 3040 H H . LEU 195 195 ? A 5.767 16.240 28.220 1.000 1 A LEU 87.800 1
ATOM 3041 H HA . LEU 195 195 ? A 6.715 14.536 30.342 1.000 1 A LEU 87.800 1
ATOM 3042 H HB2 . LEU 195 195 ? A 8.174 16.242 28.282 1.000 1 A LEU 87.800 1
ATOM 3043 H HB3 . LEU 195 195 ? A 8.985 15.136 29.378 1.000 1 A LEU 87.800 1
ATOM 3044 H HG . LEU 195 195 ? A 6.901 14.256 27.329 1.000 1 A LEU 87.800 1
ATOM 3045 H HD11 . LEU 195 195 ? A 9.940 14.138 27.285 1.000 1 A LEU 87.800 1
ATOM 3046 H HD12 . LEU 195 195 ? A 8.925 15.163 26.250 1.000 1 A LEU 87.800 1
ATOM 3047 H HD13 . LEU 195 195 ? A 8.882 13.391 26.085 1.000 1 A LEU 87.800 1
ATOM 3048 H HD21 . LEU 195 195 ? A 7.098 12.671 29.222 1.000 1 A LEU 87.800 1
ATOM 3049 H HD22 . LEU 195 195 ? A 7.831 11.995 27.757 1.000 1 A LEU 87.800 1
ATOM 3050 H HD23 . LEU 195 195 ? A 8.865 12.666 29.028 1.000 1 A LEU 87.800 1
ATOM 3051 N N . LYS 196 196 ? A 7.318 17.762 30.739 1.000 1 A LYS 91.480 1
ATOM 3052 C CA . LYS 196 196 ? A 7.605 18.805 31.740 1.000 1 A LYS 91.480 1
ATOM 3053 C C . LYS 196 196 ? A 6.588 18.800 32.890 1.000 1 A LYS 91.480 1
ATOM 3054 O O . LYS 196 196 ? A 6.982 18.954 34.038 1.000 1 A LYS 91.480 1
ATOM 3055 C CB . LYS 196 196 ? A 7.659 20.184 31.052 1.000 1 A LYS 91.480 1
ATOM 3056 C CG . LYS 196 196 ? A 8.911 20.367 30.174 1.000 1 A LYS 91.480 1
ATOM 3057 C CD . LYS 196 196 ? A 8.769 21.539 29.185 1.000 1 A LYS 91.480 1
ATOM 3058 C CE . LYS 196 196 ? A 10.055 21.657 28.350 1.000 1 A LYS 91.480 1
ATOM 3059 N NZ . LYS 196 196 ? A 9.857 22.277 27.007 1.000 1 A LYS 91.480 1
ATOM 3060 H H . LYS 196 196 ? A 7.075 18.050 29.802 1.000 1 A LYS 91.480 1
ATOM 3061 H HA . LYS 196 196 ? A 8.570 18.596 32.202 1.000 1 A LYS 91.480 1
ATOM 3062 H HB2 . LYS 196 196 ? A 7.659 20.963 31.815 1.000 1 A LYS 91.480 1
ATOM 3063 H HB3 . LYS 196 196 ? A 6.762 20.308 30.445 1.000 1 A LYS 91.480 1
ATOM 3064 H HG2 . LYS 196 196 ? A 9.773 20.533 30.819 1.000 1 A LYS 91.480 1
ATOM 3065 H HG3 . LYS 196 196 ? A 9.088 19.458 29.600 1.000 1 A LYS 91.480 1
ATOM 3066 H HD2 . LYS 196 196 ? A 7.923 21.332 28.530 1.000 1 A LYS 91.480 1
ATOM 3067 H HD3 . LYS 196 196 ? A 8.589 22.467 29.728 1.000 1 A LYS 91.480 1
ATOM 3068 H HE2 . LYS 196 196 ? A 10.446 20.649 28.214 1.000 1 A LYS 91.480 1
ATOM 3069 H HE3 . LYS 196 196 ? A 10.800 22.208 28.925 1.000 1 A LYS 91.480 1
ATOM 3070 H HZ1 . LYS 196 196 ? A 9.300 21.690 26.402 1.000 1 A LYS 91.480 1
ATOM 3071 H HZ2 . LYS 196 196 ? A 10.726 22.320 26.495 1.000 1 A LYS 91.480 1
ATOM 3072 H HZ3 . LYS 196 196 ? A 9.450 23.201 27.052 1.000 1 A LYS 91.480 1
ATOM 3073 N N . GLU 197 197 ? A 5.301 18.595 32.600 1.000 1 A GLU 91.540 1
ATOM 3074 C CA . GLU 197 197 ? A 4.230 18.466 33.608 1.000 1 A GLU 91.540 1
ATOM 3075 C C . GLU 197 197 ? A 4.353 17.194 34.469 1.000 1 A GLU 91.540 1
ATOM 3076 O O . GLU 197 197 ? A 3.812 17.155 35.571 1.000 1 A GLU 91.540 1
ATOM 3077 C CB . GLU 197 197 ? A 2.852 18.490 32.909 1.000 1 A GLU 91.540 1
ATOM 3078 C CG . GLU 197 197 ? A 2.427 19.901 32.461 1.000 1 A GLU 91.540 1
ATOM 3079 C CD . GLU 197 197 ? A 1.138 19.952 31.612 1.000 1 A GLU 91.540 1
ATOM 3080 O OE1 . GLU 197 197 ? A 0.640 18.908 31.134 1.000 1 A GLU 91.540 1
ATOM 3081 O OE2 . GLU 197 197 ? A 0.648 21.085 31.368 1.000 1 A GLU 91.540 1
ATOM 3082 H H . GLU 197 197 ? A 5.042 18.520 31.626 1.000 1 A GLU 91.540 1
ATOM 3083 H HA . GLU 197 197 ? A 4.286 19.303 34.303 1.000 1 A GLU 91.540 1
ATOM 3084 H HB2 . GLU 197 197 ? A 2.881 17.822 32.049 1.000 1 A GLU 91.540 1
ATOM 3085 H HB3 . GLU 197 197 ? A 2.093 18.120 33.599 1.000 1 A GLU 91.540 1
ATOM 3086 H HG2 . GLU 197 197 ? A 2.284 20.511 33.354 1.000 1 A GLU 91.540 1
ATOM 3087 H HG3 . GLU 197 197 ? A 3.234 20.359 31.890 1.000 1 A GLU 91.540 1
ATOM 3088 N N . LEU 198 198 ? A 5.057 16.169 33.979 1.000 1 A LEU 87.310 1
ATOM 3089 C CA . LEU 198 198 ? A 5.332 14.911 34.682 1.000 1 A LEU 87.310 1
ATOM 3090 C C . LEU 198 198 ? A 6.737 14.855 35.310 1.000 1 A LEU 87.310 1
ATOM 3091 O O . LEU 198 198 ? A 7.109 13.806 35.831 1.000 1 A LEU 87.310 1
ATOM 3092 C CB . LEU 198 198 ? A 5.118 13.742 33.699 1.000 1 A LEU 87.310 1
ATOM 3093 C CG . LEU 198 198 ? A 3.665 13.484 33.277 1.000 1 A LEU 87.310 1
ATOM 3094 C CD1 . LEU 198 198 ? A 3.648 12.415 32.179 1.000 1 A LEU 87.310 1
ATOM 3095 C CD2 . LEU 198 198 ? A 2.811 12.979 34.443 1.000 1 A LEU 87.310 1
ATOM 3096 H H . LEU 198 198 ? A 5.441 16.265 33.050 1.000 1 A LEU 87.310 1
ATOM 3097 H HA . LEU 198 198 ? A 4.640 14.807 35.517 1.000 1 A LEU 87.310 1
ATOM 3098 H HB2 . LEU 198 198 ? A 5.712 13.941 32.806 1.000 1 A LEU 87.310 1
ATOM 3099 H HB3 . LEU 198 198 ? A 5.494 12.825 34.152 1.000 1 A LEU 87.310 1
ATOM 3100 H HG . LEU 198 198 ? A 3.214 14.395 32.885 1.000 1 A LEU 87.310 1
ATOM 3101 H HD11 . LEU 198 198 ? A 4.095 11.493 32.550 1.000 1 A LEU 87.310 1
ATOM 3102 H HD12 . LEU 198 198 ? A 2.622 12.229 31.863 1.000 1 A LEU 87.310 1
ATOM 3103 H HD13 . LEU 198 198 ? A 4.221 12.775 31.325 1.000 1 A LEU 87.310 1
ATOM 3104 H HD21 . LEU 198 198 ? A 2.730 13.760 35.199 1.000 1 A LEU 87.310 1
ATOM 3105 H HD22 . LEU 198 198 ? A 3.269 12.096 34.888 1.000 1 A LEU 87.310 1
ATOM 3106 H HD23 . LEU 198 198 ? A 1.808 12.738 34.089 1.000 1 A LEU 87.310 1
ATOM 3107 N N . GLU 199 199 ? A 7.511 15.944 35.235 1.000 1 A GLU 91.080 1
ATOM 3108 C CA . GLU 199 199 ? A 8.904 16.024 35.711 1.000 1 A GLU 91.080 1
ATOM 3109 C C . GLU 199 199 ? A 9.812 14.913 35.137 1.000 1 A GLU 91.080 1
ATOM 3110 O O . GLU 199 199 ? A 10.707 14.400 35.806 1.000 1 A GLU 91.080 1
ATOM 3111 C CB . GLU 199 199 ? A 8.959 16.142 37.249 1.000 1 A GLU 91.080 1
ATOM 3112 C CG . GLU 199 199 ? A 8.142 17.333 37.783 1.000 1 A GLU 91.080 1
ATOM 3113 C CD . GLU 199 199 ? A 8.293 17.551 39.299 1.000 1 A GLU 91.080 1
ATOM 3114 O OE1 . GLU 199 199 ? A 8.545 16.570 40.037 1.000 1 A GLU 91.080 1
ATOM 3115 O OE2 . GLU 199 199 ? A 8.122 18.717 39.729 1.000 1 A GLU 91.080 1
ATOM 3116 H H . GLU 199 199 ? A 7.109 16.781 34.838 1.000 1 A GLU 91.080 1
ATOM 3117 H HA . GLU 199 199 ? A 9.318 16.953 35.319 1.000 1 A GLU 91.080 1
ATOM 3118 H HB2 . GLU 199 199 ? A 9.997 16.281 37.549 1.000 1 A GLU 91.080 1
ATOM 3119 H HB3 . GLU 199 199 ? A 8.588 15.220 37.695 1.000 1 A GLU 91.080 1
ATOM 3120 H HG2 . GLU 199 199 ? A 7.086 17.177 37.560 1.000 1 A GLU 91.080 1
ATOM 3121 H HG3 . GLU 199 199 ? A 8.464 18.232 37.257 1.000 1 A GLU 91.080 1
ATOM 3122 N N . VAL 200 200 ? A 9.573 14.521 33.881 1.000 1 A VAL 88.730 1
ATOM 3123 C CA . VAL 200 200 ? A 10.336 13.474 33.184 1.000 1 A VAL 88.730 1
ATOM 3124 C C . VAL 200 200 ? A 11.563 14.082 32.516 1.000 1 A VAL 88.730 1
ATOM 3125 O O . VAL 200 200 ? A 11.419 14.967 31.674 1.000 1 A VAL 88.730 1
ATOM 3126 C CB . VAL 200 200 ? A 9.463 12.758 32.134 1.000 1 A VAL 88.730 1
ATOM 3127 C CG1 . VAL 200 200 ? A 10.239 11.673 31.378 1.000 1 A VAL 88.730 1
ATOM 3128 C CG2 . VAL 200 200 ? A 8.245 12.089 32.771 1.000 1 A VAL 88.730 1
ATOM 3129 H H . VAL 200 200 ? A 8.846 15.002 33.371 1.000 1 A VAL 88.730 1
ATOM 3130 H HA . VAL 200 200 ? A 10.669 12.736 33.913 1.000 1 A VAL 88.730 1
ATOM 3131 H HB . VAL 200 200 ? A 9.100 13.488 31.411 1.000 1 A VAL 88.730 1
ATOM 3132 H HG11 . VAL 200 200 ? A 10.780 11.041 32.083 1.000 1 A VAL 88.730 1
ATOM 3133 H HG12 . VAL 200 200 ? A 9.563 11.055 30.789 1.000 1 A VAL 88.730 1
ATOM 3134 H HG13 . VAL 200 200 ? A 10.958 12.138 30.702 1.000 1 A VAL 88.730 1
ATOM 3135 H HG21 . VAL 200 200 ? A 7.683 12.825 33.347 1.000 1 A VAL 88.730 1
ATOM 3136 H HG22 . VAL 200 200 ? A 7.600 11.675 31.997 1.000 1 A VAL 88.730 1
ATOM 3137 H HG23 . VAL 200 200 ? A 8.576 11.301 33.447 1.000 1 A VAL 88.730 1
ATOM 3138 N N . ASP 201 201 ? A 12.753 13.562 32.816 1.000 1 A ASP 87.980 1
ATOM 3139 C CA . ASP 201 201 ? A 13.966 13.851 32.045 1.000 1 A ASP 87.980 1
ATOM 3140 C C . ASP 201 201 ? A 13.917 13.171 30.666 1.000 1 A ASP 87.980 1
ATOM 3141 O O . ASP 201 201 ? A 13.538 12.005 30.535 1.000 1 A ASP 87.980 1
ATOM 3142 C CB . ASP 201 201 ? A 15.223 13.410 32.813 1.000 1 A ASP 87.980 1
ATOM 3143 C CG . ASP 201 201 ? A 15.627 14.373 33.934 1.000 1 A ASP 87.980 1
ATOM 3144 O OD1 . ASP 201 201 ? A 15.560 15.600 33.695 1.000 1 A ASP 87.980 1
ATOM 3145 O OD2 . ASP 201 201 ? A 16.077 13.870 34.988 1.000 1 A ASP 87.980 1
ATOM 3146 H H . ASP 201 201 ? A 12.819 12.889 33.566 1.000 1 A ASP 87.980 1
ATOM 3147 H HA . ASP 201 201 ? A 14.027 14.928 31.884 1.000 1 A ASP 87.980 1
ATOM 3148 H HB2 . ASP 201 201 ? A 16.056 13.359 32.113 1.000 1 A ASP 87.980 1
ATOM 3149 H HB3 . ASP 201 201 ? A 15.068 12.408 33.215 1.000 1 A ASP 87.980 1
ATOM 3150 N N . TYR 202 202 ? A 14.318 13.892 29.616 1.000 1 A TYR 87.960 1
ATOM 3151 C CA . TYR 202 202 ? A 14.355 13.375 28.246 1.000 1 A TYR 87.960 1
ATOM 3152 C C . TYR 202 202 ? A 15.508 13.994 27.437 1.000 1 A TYR 87.960 1
ATOM 3153 O O . TYR 202 202 ? A 15.829 15.173 27.615 1.000 1 A TYR 87.960 1
ATOM 3154 C CB . TYR 202 202 ? A 12.997 13.593 27.552 1.000 1 A TYR 87.960 1
ATOM 3155 C CG . TYR 202 202 ? A 12.567 15.044 27.403 1.000 1 A TYR 87.960 1
ATOM 3156 C CD1 . TYR 202 202 ? A 11.940 15.707 28.472 1.000 1 A TYR 87.960 1
ATOM 3157 C CD2 . TYR 202 202 ? A 12.776 15.731 26.194 1.000 1 A TYR 87.960 1
ATOM 3158 C CE1 . TYR 202 202 ? A 11.547 17.054 28.356 1.000 1 A TYR 87.960 1
ATOM 3159 C CE2 . TYR 202 202 ? A 12.394 17.079 26.066 1.000 1 A TYR 87.960 1
ATOM 3160 C CZ . TYR 202 202 ? A 11.783 17.745 27.150 1.000 1 A TYR 87.960 1
ATOM 3161 O OH . TYR 202 202 ? A 11.408 19.044 26.995 1.000 1 A TYR 87.960 1
ATOM 3162 H H . TYR 202 202 ? A 14.617 14.844 29.766 1.000 1 A TYR 87.960 1
ATOM 3163 H HA . TYR 202 202 ? A 14.521 12.299 28.314 1.000 1 A TYR 87.960 1
ATOM 3164 H HB2 . TYR 202 202 ? A 12.232 13.063 28.118 1.000 1 A TYR 87.960 1
ATOM 3165 H HB3 . TYR 202 202 ? A 13.034 13.135 26.564 1.000 1 A TYR 87.960 1
ATOM 3166 H HD1 . TYR 202 202 ? A 11.770 15.170 29.394 1.000 1 A TYR 87.960 1
ATOM 3167 H HD2 . TYR 202 202 ? A 13.239 15.220 25.364 1.000 1 A TYR 87.960 1
ATOM 3168 H HE1 . TYR 202 202 ? A 11.082 17.554 29.193 1.000 1 A TYR 87.960 1
ATOM 3169 H HE2 . TYR 202 202 ? A 12.573 17.598 25.136 1.000 1 A TYR 87.960 1
ATOM 3170 H HH . TYR 202 202 ? A 11.643 19.330 26.109 1.000 1 A TYR 87.960 1
ATOM 3171 N N . PRO 203 203 ? A 16.147 13.230 26.530 1.000 1 A PRO 87.760 1
ATOM 3172 C CA . PRO 203 203 ? A 17.158 13.767 25.621 1.000 1 A PRO 87.760 1
ATOM 3173 C C . PRO 203 203 ? A 16.562 14.792 24.635 1.000 1 A PRO 87.760 1
ATOM 3174 O O . PRO 203 203 ? A 15.356 14.770 24.380 1.000 1 A PRO 87.760 1
ATOM 3175 C CB . PRO 203 203 ? A 17.743 12.548 24.898 1.000 1 A PRO 87.760 1
ATOM 3176 C CG . PRO 203 203 ? A 16.607 11.531 24.948 1.000 1 A PRO 87.760 1
ATOM 3177 C CD . PRO 203 203 ? A 15.952 11.808 26.295 1.000 1 A PRO 87.760 1
ATOM 3178 H HA . PRO 203 203 ? A 17.937 14.245 26.213 1.000 1 A PRO 87.760 1
ATOM 3179 H HB2 . PRO 203 203 ? A 18.595 12.167 25.462 1.000 1 A PRO 87.760 1
ATOM 3180 H HB3 . PRO 203 203 ? A 18.037 12.772 23.873 1.000 1 A PRO 87.760 1
ATOM 3181 H HG2 . PRO 203 203 ? A 16.968 10.505 24.873 1.000 1 A PRO 87.760 1
ATOM 3182 H HG3 . PRO 203 203 ? A 15.896 11.756 24.153 1.000 1 A PRO 87.760 1
ATOM 3183 H HD2 . PRO 203 203 ? A 16.463 11.243 27.075 1.000 1 A PRO 87.760 1
ATOM 3184 H HD3 . PRO 203 203 ? A 14.897 11.534 26.274 1.000 1 A PRO 87.760 1
ATOM 3185 N N . PRO 204 204 ? A 17.388 15.665 24.024 1.000 1 A PRO 87.440 1
ATOM 3186 C CA . PRO 204 204 ? A 16.921 16.656 23.055 1.000 1 A PRO 87.440 1
ATOM 3187 C C . PRO 204 204 ? A 16.072 16.045 21.932 1.000 1 A PRO 87.440 1
ATOM 3188 O O . PRO 204 204 ? A 16.466 15.064 21.300 1.000 1 A PRO 87.440 1
ATOM 3189 C CB . PRO 204 204 ? A 18.186 17.321 22.505 1.000 1 A PRO 87.440 1
ATOM 3190 C CG . PRO 204 204 ? A 19.182 17.173 23.653 1.000 1 A PRO 87.440 1
ATOM 3191 C CD . PRO 204 204 ? A 18.818 15.817 24.252 1.000 1 A PRO 87.440 1
ATOM 3192 H HA . PRO 204 204 ? A 16.332 17.400 23.590 1.000 1 A PRO 87.440 1
ATOM 3193 H HB2 . PRO 204 204 ? A 18.555 16.774 21.637 1.000 1 A PRO 87.440 1
ATOM 3194 H HB3 . PRO 204 204 ? A 18.013 18.367 22.249 1.000 1 A PRO 87.440 1
ATOM 3195 H HG2 . PRO 204 204 ? A 19.009 17.957 24.390 1.000 1 A PRO 87.440 1
ATOM 3196 H HG3 . PRO 204 204 ? A 20.214 17.196 23.301 1.000 1 A PRO 87.440 1
ATOM 3197 H HD2 . PRO 204 204 ? A 19.064 15.809 25.314 1.000 1 A PRO 87.440 1
ATOM 3198 H HD3 . PRO 204 204 ? A 19.355 15.025 23.730 1.000 1 A PRO 87.440 1
ATOM 3199 N N . LEU 205 205 ? A 14.907 16.642 21.676 1.000 1 A LEU 85.450 1
ATOM 3200 C CA . LEU 205 205 ? A 13.995 16.204 20.622 1.000 1 A LEU 85.450 1
ATOM 3201 C C . LEU 205 205 ? A 14.438 16.722 19.247 1.000 1 A LEU 85.450 1
ATOM 3202 O O . LEU 205 205 ? A 15.001 17.813 19.158 1.000 1 A LEU 85.450 1
ATOM 3203 C CB . LEU 205 205 ? A 12.566 16.656 20.956 1.000 1 A LEU 85.450 1
ATOM 3204 C CG . LEU 205 205 ? A 11.968 15.918 22.165 1.000 1 A LEU 85.450 1
ATOM 3205 C CD1 . LEU 205 205 ? A 10.621 16.532 22.493 1.000 1 A LEU 85.450 1
ATOM 3206 C CD2 . LEU 205 205 ? A 11.757 14.431 21.897 1.000 1 A LEU 85.450 1
ATOM 3207 H H . LEU 205 205 ? A 14.664 17.471 22.200 1.000 1 A LEU 85.450 1
ATOM 3208 H HA . LEU 205 205 ? A 14.030 15.115 20.589 1.000 1 A LEU 85.450 1
ATOM 3209 H HB2 . LEU 205 205 ? A 11.924 16.491 20.090 1.000 1 A LEU 85.450 1
ATOM 3210 H HB3 . LEU 205 205 ? A 12.579 17.727 21.154 1.000 1 A LEU 85.450 1
ATOM 3211 H HG . LEU 205 205 ? A 12.617 16.036 23.032 1.000 1 A LEU 85.450 1
ATOM 3212 H HD11 . LEU 205 205 ? A 9.935 16.455 21.650 1.000 1 A LEU 85.450 1
ATOM 3213 H HD12 . LEU 205 205 ? A 10.810 17.585 22.703 1.000 1 A LEU 85.450 1
ATOM 3214 H HD13 . LEU 205 205 ? A 10.197 16.059 23.378 1.000 1 A LEU 85.450 1
ATOM 3215 H HD21 . LEU 205 205 ? A 11.175 13.993 22.709 1.000 1 A LEU 85.450 1
ATOM 3216 H HD22 . LEU 205 205 ? A 11.244 14.283 20.946 1.000 1 A LEU 85.450 1
ATOM 3217 H HD23 . LEU 205 205 ? A 12.726 13.932 21.868 1.000 1 A LEU 85.450 1
ATOM 3218 N N . PRO 206 206 ? A 14.162 15.978 18.161 1.000 1 A PRO 82.930 1
ATOM 3219 C CA . PRO 206 206 ? A 14.492 16.427 16.816 1.000 1 A PRO 82.930 1
ATOM 3220 C C . PRO 206 206 ? A 13.619 17.612 16.395 1.000 1 A PRO 82.930 1
ATOM 3221 O O . PRO 206 206 ? A 12.446 17.716 16.767 1.000 1 A PRO 82.930 1
ATOM 3222 C CB . PRO 206 206 ? A 14.291 15.210 15.915 1.000 1 A PRO 82.930 1
ATOM 3223 C CG . PRO 206 206 ? A 13.231 14.398 16.653 1.000 1 A PRO 82.930 1
ATOM 3224 C CD . PRO 206 206 ? A 13.484 14.691 18.128 1.000 1 A PRO 82.930 1
ATOM 3225 H HA . PRO 206 206 ? A 15.537 16.733 16.778 1.000 1 A PRO 82.930 1
ATOM 3226 H HB2 . PRO 206 206 ? A 15.218 14.639 15.870 1.000 1 A PRO 82.930 1
ATOM 3227 H HB3 . PRO 206 206 ? A 13.969 15.489 14.912 1.000 1 A PRO 82.930 1
ATOM 3228 H HG2 . PRO 206 206 ? A 13.357 13.335 16.448 1.000 1 A PRO 82.930 1
ATOM 3229 H HG3 . PRO 206 206 ? A 12.236 14.742 16.370 1.000 1 A PRO 82.930 1
ATOM 3230 H HD2 . PRO 206 206 ? A 12.539 14.721 18.671 1.000 1 A PRO 82.930 1
ATOM 3231 H HD3 . PRO 206 206 ? A 14.137 13.927 18.548 1.000 1 A PRO 82.930 1
ATOM 3232 N N . GLU 207 207 ? A 14.185 18.481 15.563 1.000 1 A GLU 83.370 1
ATOM 3233 C CA . GLU 207 207 ? A 13.529 19.681 15.049 1.000 1 A GLU 83.370 1
ATOM 3234 C C . GLU 207 207 ? A 13.674 19.773 13.532 1.000 1 A GLU 83.370 1
ATOM 3235 O O . GLU 207 207 ? A 14.697 19.384 12.967 1.000 1 A GLU 83.370 1
ATOM 3236 C CB . GLU 207 207 ? A 14.093 20.949 15.708 1.000 1 A GLU 83.370 1
ATOM 3237 C CG . GLU 207 207 ? A 13.968 20.913 17.236 1.000 1 A GLU 83.370 1
ATOM 3238 C CD . GLU 207 207 ? A 14.105 22.295 17.881 1.000 1 A GLU 83.370 1
ATOM 3239 O OE1 . GLU 207 207 ? A 14.883 23.130 17.376 1.000 1 A GLU 83.370 1
ATOM 3240 O OE2 . GLU 207 207 ? A 13.338 22.520 18.849 1.000 1 A GLU 83.370 1
ATOM 3241 H H . GLU 207 207 ? A 15.138 18.327 15.264 1.000 1 A GLU 83.370 1
ATOM 3242 H HA . GLU 207 207 ? A 12.464 19.633 15.275 1.000 1 A GLU 83.370 1
ATOM 3243 H HB2 . GLU 207 207 ? A 15.140 21.075 15.433 1.000 1 A GLU 83.370 1
ATOM 3244 H HB3 . GLU 207 207 ? A 13.528 21.801 15.329 1.000 1 A GLU 83.370 1
ATOM 3245 H HG2 . GLU 207 207 ? A 14.727 20.246 17.645 1.000 1 A GLU 83.370 1
ATOM 3246 H HG3 . GLU 207 207 ? A 12.989 20.505 17.488 1.000 1 A GLU 83.370 1
ATOM 3247 N N . PHE 208 208 ? A 12.647 20.313 12.871 1.000 1 A PHE 81.150 1
ATOM 3248 C CA . PHE 208 208 ? A 12.799 20.776 11.497 1.000 1 A PHE 81.150 1
ATOM 3249 C C . PHE 208 208 ? A 13.521 22.115 11.530 1.000 1 A PHE 81.150 1
ATOM 3250 O O . PHE 208 208 ? A 12.977 23.086 12.058 1.000 1 A PHE 81.150 1
ATOM 3251 C CB . PHE 208 208 ? A 11.443 20.895 10.791 1.000 1 A PHE 81.150 1
ATOM 3252 C CG . PHE 208 208 ? A 10.841 19.559 10.421 1.000 1 A PHE 81.150 1
ATOM 3253 C CD1 . PHE 208 208 ? A 11.407 18.814 9.370 1.000 1 A PHE 81.150 1
ATOM 3254 C CD2 . PHE 208 208 ? A 9.756 19.039 11.149 1.000 1 A PHE 81.150 1
ATOM 3255 C CE1 . PHE 208 208 ? A 10.909 17.538 9.064 1.000 1 A PHE 81.150 1
ATOM 3256 C CE2 . PHE 208 208 ? A 9.253 17.766 10.831 1.000 1 A PHE 81.150 1
ATOM 3257 C CZ . PHE 208 208 ? A 9.837 17.014 9.801 1.000 1 A PHE 81.150 1
ATOM 3258 H H . PHE 208 208 ? A 11.859 20.664 13.395 1.000 1 A PHE 81.150 1
ATOM 3259 H HA . PHE 208 208 ? A 13.415 20.072 10.936 1.000 1 A PHE 81.150 1
ATOM 3260 H HB2 . PHE 208 208 ? A 11.583 21.463 9.871 1.000 1 A PHE 81.150 1
ATOM 3261 H HB3 . PHE 208 208 ? A 10.752 21.457 11.420 1.000 1 A PHE 81.150 1
ATOM 3262 H HD1 . PHE 208 208 ? A 12.246 19.212 8.818 1.000 1 A PHE 81.150 1
ATOM 3263 H HD2 . PHE 208 208 ? A 9.329 19.609 11.961 1.000 1 A PHE 81.150 1
ATOM 3264 H HE1 . PHE 208 208 ? A 11.374 16.949 8.287 1.000 1 A PHE 81.150 1
ATOM 3265 H HE2 . PHE 208 208 ? A 8.437 17.340 11.396 1.000 1 A PHE 81.150 1
ATOM 3266 H HZ . PHE 208 208 ? A 9.482 16.016 9.589 1.000 1 A PHE 81.150 1
ATOM 3267 N N . THR 209 209 ? A 14.728 22.128 10.974 1.000 1 A THR 76.480 1
ATOM 3268 C CA . THR 209 209 ? A 15.490 23.341 10.661 1.000 1 A THR 76.480 1
ATOM 3269 C C . THR 209 209 ? A 14.961 24.011 9.408 1.000 1 A THR 76.480 1
ATOM 3270 O O . THR 209 209 ? A 14.726 23.263 8.428 1.000 1 A THR 76.480 1
ATOM 3271 C CB . THR 209 209 ? A 16.966 23.019 10.458 1.000 1 A THR 76.480 1
ATOM 3272 O OG1 . THR 209 209 ? A 17.054 22.038 9.450 1.000 1 A THR 76.480 1
ATOM 3273 C CG2 . THR 209 209 ? A 17.624 22.495 11.735 1.000 1 A THR 76.480 1
ATOM 3274 O OXT . THR 209 209 ? A 14.867 25.252 9.440 1.000 1 A THR 76.480 1
ATOM 3275 H H . THR 209 209 ? A 15.107 21.264 10.615 1.000 1 A THR 76.480 1
ATOM 3276 H HA . THR 209 209 ? A 15.389 24.063 11.472 1.000 1 A THR 76.480 1
ATOM 3277 H HB . THR 209 209 ? A 17.487 23.919 10.133 1.000 1 A THR 76.480 1
ATOM 3278 H HG1 . THR 209 209 ? A 16.359 22.291 8.838 1.000 1 A THR 76.480 1
ATOM 3279 H HG21 . THR 209 209 ? A 17.158 21.559 12.045 1.000 1 A THR 76.480 1
ATOM 3280 H HG22 . THR 209 209 ? A 17.515 23.231 12.531 1.000 1 A THR 76.480 1
ATOM 3281 H HG23 . THR 209 209 ? A 18.684 22.322 11.548 1.000 1 A THR 76.480 1
#
#
loop_
_atom_type.symbol
C
H
N
O
S
#
#
loop_
_ma_qa_metric.id
_ma_qa_metric.name
_ma_qa_metric.description
_ma_qa_metric.type
_ma_qa_metric.mode
_ma_qa_metric.type_other_details
_ma_qa_metric.software_group_id
1 pLDDT 'Predicted accuracy according to the CA-only lDDT in [0,100]' pLDDT
global . .
2 pLDDT 'Predicted accuracy according to the CA-only lDDT in [0,100]' pLDDT
local . .
#
#
loop_
_ma_qa_metric_global.ordinal_id
_ma_qa_metric_global.model_id
_ma_qa_metric_global.metric_id
_ma_qa_metric_global.metric_value
1 1 1 87.678
#
#
loop_
_ma_qa_metric_local.ordinal_id
_ma_qa_metric_local.model_id
_ma_qa_metric_local.label_asym_id
_ma_qa_metric_local.label_seq_id
_ma_qa_metric_local.label_comp_id
_ma_qa_metric_local.metric_id
_ma_qa_metric_local.metric_value
1 1 A 1 GLY 2 65.660
2 1 A 2 GLU 2 80.270
3 1 A 3 SER 2 80.370
4 1 A 4 SER 2 76.840
5 1 A 5 GLY 2 79.060
6 1 A 6 ASP 2 84.930
7 1 A 7 SER 2 83.300
8 1 A 8 GLN 2 89.170
9 1 A 9 THR 2 90.020
10 1 A 10 SER 2 88.600
11 1 A 11 TYR 2 91.470
12 1 A 12 THR 2 91.400
13 1 A 13 ASN 2 91.970
14 1 A 14 SER 2 93.180
15 1 A 15 LEU 2 93.930
16 1 A 16 TYR 2 93.800
17 1 A 17 SER 2 94.700
18 1 A 18 ILE 2 94.260
19 1 A 19 ARG 2 93.530
20 1 A 20 ILE 2 94.650
21 1 A 21 GLN 2 94.680
22 1 A 22 LEU 2 92.840
23 1 A 23 ALA 2 92.730
24 1 A 24 LEU 2 93.870
25 1 A 25 LEU 2 93.370
26 1 A 26 LEU 2 91.730
27 1 A 27 ARG 2 91.680
28 1 A 28 LEU 2 92.120
29 1 A 29 VAL 2 91.440
30 1 A 30 MET 2 89.480
31 1 A 31 THR 2 90.220
32 1 A 32 THR 2 89.080
33 1 A 33 GLU 2 86.120
34 1 A 34 GLU 2 86.320
35 1 A 35 ASP 2 86.880
36 1 A 36 VAL 2 82.790
37 1 A 37 LEU 2 84.310
38 1 A 38 GLY 2 89.570
39 1 A 39 LEU 2 91.800
40 1 A 40 HIS 2 91.690
41 1 A 41 SER 2 91.630
42 1 A 42 CYS 2 92.800
43 1 A 43 VAL 2 90.690
44 1 A 44 ARG 2 90.770
45 1 A 45 ALA 2 91.470
46 1 A 46 PHE 2 89.950
47 1 A 47 TYR 2 88.060
48 1 A 48 ILE 2 89.340
49 1 A 49 GLY 2 89.890
50 1 A 50 GLY 2 87.450
51 1 A 51 ASN 2 91.910
52 1 A 52 GLU 2 91.410
53 1 A 53 ALA 2 93.330
54 1 A 54 ALA 2 93.340
55 1 A 55 GLY 2 89.710
56 1 A 56 GLN 2 91.470
57 1 A 57 ALA 2 92.880
58 1 A 58 ALA 2 92.440
59 1 A 59 LEU 2 91.130
60 1 A 60 VAL 2 93.280
61 1 A 61 GLY 2 93.550
62 1 A 62 LEU 2 93.040
63 1 A 63 ARG 2 94.070
64 1 A 64 LYS 2 94.420
65 1 A 65 HIS 2 95.250
66 1 A 66 VAL 2 94.850
67 1 A 67 ARG 2 94.860
68 1 A 68 VAL 2 94.630
69 1 A 69 MET 2 93.690
70 1 A 70 ILE 2 94.140
71 1 A 71 TYR 2 91.760
72 1 A 72 SER 2 90.870
73 1 A 73 ASP 2 91.000
74 1 A 74 ASP 2 92.110
75 1 A 75 VAL 2 94.900
76 1 A 76 LEU 2 95.280
77 1 A 77 MET 2 95.570
78 1 A 78 PHE 2 95.120
79 1 A 79 LEU 2 95.550
80 1 A 80 MET 2 93.650
81 1 A 81 THR 2 94.230
82 1 A 82 LYS 2 94.270
83 1 A 83 ALA 2 93.210
84 1 A 84 ALA 2 94.870
85 1 A 85 VAL 2 94.830
86 1 A 86 LYS 2 92.830
87 1 A 87 VAL 2 93.280
88 1 A 88 VAL 2 94.900
89 1 A 89 THR 2 95.090
90 1 A 90 PRO 2 95.690
91 1 A 91 ALA 2 94.090
92 1 A 92 LYS 2 94.140
93 1 A 93 LEU 2 95.330
94 1 A 94 SER 2 94.390
95 1 A 95 GLU 2 93.800
96 1 A 96 LEU 2 94.010
97 1 A 97 LEU 2 94.810
98 1 A 98 PRO 2 94.310
99 1 A 99 GLY 2 94.360
100 1 A 100 LEU 2 92.590
101 1 A 101 THR 2 92.890
102 1 A 102 GLY 2 93.260
103 1 A 103 ILE 2 89.970
104 1 A 104 PRO 2 90.040
105 1 A 105 GLN 2 88.970
106 1 A 106 PRO 2 86.570
107 1 A 107 VAL 2 82.100
108 1 A 108 GLY 2 89.560
109 1 A 109 LYS 2 90.650
110 1 A 110 ILE 2 95.130
111 1 A 111 THR 2 94.890
112 1 A 112 ALA 2 95.730
113 1 A 113 HIS 2 94.390
114 1 A 114 LYS 2 92.400
115 1 A 115 PRO 2 88.690
116 1 A 116 SER 2 84.770
117 1 A 117 THR 2 86.460
118 1 A 118 GLY 2 87.990
119 1 A 119 ALA 2 91.310
120 1 A 120 PRO 2 89.890
121 1 A 121 PHE 2 89.860
122 1 A 122 LEU 2 86.650
123 1 A 123 GLY 2 83.270
124 1 A 124 ARG 2 85.210
125 1 A 125 LEU 2 86.040
126 1 A 126 LEU 2 88.690
127 1 A 127 THR 2 87.080
128 1 A 128 LEU 2 84.900
129 1 A 129 GLY 2 81.110
130 1 A 130 VAL 2 78.390
131 1 A 131 ASP 2 71.690
132 1 A 132 HIS 2 69.910
133 1 A 133 VAL 2 66.210
134 1 A 134 GLU 2 76.240
135 1 A 135 LEU 2 78.420
136 1 A 136 PRO 2 77.150
137 1 A 137 GLN 2 83.650
138 1 A 138 TRP 2 84.050
139 1 A 139 GLN 2 84.550
140 1 A 140 LEU 2 82.420
141 1 A 141 ARG 2 81.790
142 1 A 142 THR 2 80.050
143 1 A 143 ASP 2 81.290
144 1 A 144 ARG 2 82.430
145 1 A 145 SER 2 79.760
146 1 A 146 ARG 2 78.860
147 1 A 147 PHE 2 80.910
148 1 A 148 LYS 2 79.100
149 1 A 149 ALA 2 79.540
150 1 A 150 HIS 2 78.810
151 1 A 151 LEU 2 75.130
152 1 A 152 THR 2 74.440
153 1 A 153 TYR 2 70.350
154 1 A 154 HIS 2 66.770
155 1 A 155 PRO 2 62.910
156 1 A 156 ARG 2 73.160
157 1 A 157 GLY 2 75.590
158 1 A 158 GLY 2 79.520
159 1 A 159 LEU 2 81.720
160 1 A 160 ASP 2 78.550
161 1 A 161 VAL 2 83.520
162 1 A 162 LEU 2 84.120
163 1 A 163 GLY 2 84.140
164 1 A 164 GLU 2 84.900
165 1 A 165 GLN 2 84.540
166 1 A 166 VAL 2 86.230
167 1 A 167 VAL 2 86.640
168 1 A 168 GLY 2 85.090
169 1 A 169 VAL 2 85.200
170 1 A 170 LEU 2 87.090
171 1 A 171 THR 2 86.000
172 1 A 172 SER 2 81.730
173 1 A 173 ALA 2 83.680
174 1 A 174 PHE 2 85.360
175 1 A 175 LEU 2 79.490
176 1 A 176 GLU 2 77.580
177 1 A 177 SER 2 80.810
178 1 A 178 VAL 2 81.000
179 1 A 179 TYR 2 79.910
180 1 A 180 ASP 2 82.340
181 1 A 181 PRO 2 85.060
182 1 A 182 THR 2 86.030
183 1 A 183 TRP 2 86.440
184 1 A 184 PHE 2 87.650
185 1 A 185 ASN 2 89.540
186 1 A 186 ARG 2 89.780
187 1 A 187 THR 2 88.670
188 1 A 188 LYS 2 90.320
189 1 A 189 ASP 2 91.620
190 1 A 190 LYS 2 89.850
191 1 A 191 VAL 2 88.620
192 1 A 192 GLU 2 90.790
193 1 A 193 LYS 2 91.980
194 1 A 194 GLY 2 88.540
195 1 A 195 LEU 2 87.800
196 1 A 196 LYS 2 91.480
197 1 A 197 GLU 2 91.540
198 1 A 198 LEU 2 87.310
199 1 A 199 GLU 2 91.080
200 1 A 200 VAL 2 88.730
201 1 A 201 ASP 2 87.980
202 1 A 202 TYR 2 87.960
203 1 A 203 PRO 2 87.760
204 1 A 204 PRO 2 87.440
205 1 A 205 LEU 2 85.450
206 1 A 206 PRO 2 82.930
207 1 A 207 GLU 2 83.370
208 1 A 208 PHE 2 81.150
209 1 A 209 THR 2 76.480
#
