# Supplementary material for: Viro3D: a comprehensive database of virus protein structure predictions
Source: Mol Syst Biol. 2025 Sep 16;21(11):9. doi: 10.1038/s44320-025-00147-9 (PMC12583693; doi:10.1038/s44320-025-00147-9)
Supplement: Supplementary file 8 — Source data Fig. 1 [file 44320_2025_147_MOESM8_ESM.zip › Figure 1/1F/Nangarvirus RdRp ColabFold prediction CF-AVM87326.1.1.1_10228.cif]

data_CF-AVM87326111_10228
_entry.id CF-AVM87326.1.1.1_10228
_struct.entry_id CF-AVM87326.1.1.1_10228
_struct.pdbx_model_details
;Model generated using LocalColabFold (v.1.5.2) producing 5 models with 3 recycles each, with AMBER relaxation, without templates, ranked by pLDDT, starting from an MSA with uniref30, pdb100 and colabfold_envdb setting.

Note: .
;
_struct.pdbx_structure_determination_methodology computational
_struct.title 'ColabFold model for region from 1ab protein (AVM87326.1) from Nangarvirus 1 (MG600024.1)'
_audit_conform.dict_location https://raw.githubusercontent.com/ihmwg/ModelCIF/d18ba38/base/mmcif_ma-core.dic
_audit_conform.dict_name mmcif_ma.dic
_audit_conform.dict_version 1.4.6
#
loop_
_citation.id
_citation.title
_citation.journal_abbrev
_citation.journal_volume
_citation.page_first
_citation.page_last
_citation.year
_citation.pdbx_database_id_PubMed
_citation.pdbx_database_id_DOI
1 'ColabFold: making protein folding accessible to all.' 'Nature Methods' 19 679
682 2022 35637307 10.1038/s41592-022-01488-1
2 'Highly accurate protein structure prediction with AlphaFold.' Nature 596 583
589 2021 34265844 10.1038/s41586-021-03819-2
#
#
loop_
_citation_author.citation_id
_citation_author.name
_citation_author.ordinal
1 'Mirdita, M.' 1
1 'Schuetze, K.' 2
1 'Moriwaki, Y.' 3
1 'Heo, L.' 4
1 'Ovchinnikov, S.' 5
1 'Steinegger, M.' 6
2 'Jumper, J.' 7
2 'Evans, R.' 8
2 'Pritzel, A.' 9
2 'Green, T.' 10
2 'Figurnov, M.' 11
2 'Ronneberger, O.' 12
2 'Tunyasuvunakool, K.' 13
2 'Bates, R.' 14
2 'Zidek, A.' 15
2 'Potapenko, A.' 16
2 'Bridgland, A.' 17
2 'Meyer, C.' 18
2 'Kohl, S.A.A.' 19
2 'Ballard, A.J.' 20
2 'Cowie, A.' 21
2 'Romera-Paredes, B.' 22
2 'Nikolov, S.' 23
2 'Jain, R.' 24
2 'Adler, J.' 25
2 'Back, T.' 26
2 'Petersen, S.' 27
2 'Reiman, D.' 28
2 'Clancy, E.' 29
2 'Zielinski, M.' 30
2 'Steinegger, M.' 31
2 'Pacholska, M.' 32
2 'Berghammer, T.' 33
2 'Bodenstein, S.' 34
2 'Silver, D.' 35
2 'Vinyals, O.' 36
2 'Senior, A.W.' 37
2 'Kavukcuoglu, K.' 38
2 'Kohli, P.' 39
2 'Hassabis, D.' 40
#
#
loop_
_software.pdbx_ordinal
_software.name
_software.classification
_software.description
_software.version
_software.type
_software.location
_software.citation_id
1 LocalColabFold 'model building' 'Structure prediction' v.1.5.2 package
https://github.com/YoshitakaMo/localcolabfold 1
2 AlphaFold 'model building' 'Structure prediction' 2.2.0 package
https://github.com/deepmind/alphafold 2
#
#
loop_
_ma_software_group.ordinal_id
_ma_software_group.group_id
_ma_software_group.software_id
_ma_software_group.parameter_group_id
1 1 1 .
2 1 2 .
#
#
loop_
_audit_author.name
_audit_author.pdbx_ordinal
'Litvin, Ulad' 1
'Lytras, Spyros' 2
'Grove, Joe' 3
'Hughes, Joseph' 4
#
#
loop_
_chem_comp.id
_chem_comp.type
_chem_comp.name
_chem_comp.formula
_chem_comp.formula_weight
_chem_comp.ma_provenance
ALA 'L-peptide linking' ALANINE 'C3 H7 N O2' 89.094 'CCD Core'
ARG 'L-peptide linking' ARGININE 'C6 H15 N4 O2 1' 175.212 'CCD Core'
ASN 'L-peptide linking' ASPARAGINE 'C4 H8 N2 O3' 132.119 'CCD Core'
ASP 'L-peptide linking' 'ASPARTIC ACID' 'C4 H7 N O4' 133.103 'CCD Core'
CYS 'L-peptide linking' CYSTEINE 'C3 H7 N O2 S' 121.154 'CCD Core'
GLN 'L-peptide linking' GLUTAMINE 'C5 H10 N2 O3' 146.146 'CCD Core'
GLU 'L-peptide linking' 'GLUTAMIC ACID' 'C5 H9 N O4' 147.130 'CCD Core'
GLY 'peptide linking' GLYCINE 'C2 H5 N O2' 75.067 'CCD Core'
HIS 'L-peptide linking' HISTIDINE 'C6 H10 N3 O2 1' 156.165 'CCD Core'
ILE 'L-peptide linking' ISOLEUCINE 'C6 H13 N O2' 131.175 'CCD Core'
LEU 'L-peptide linking' LEUCINE 'C6 H13 N O2' 131.175 'CCD Core'
LYS 'L-peptide linking' LYSINE 'C6 H15 N2 O2 1' 147.198 'CCD Core'
MET 'L-peptide linking' METHIONINE 'C5 H11 N O2 S' 149.208 'CCD Core'
PHE 'L-peptide linking' PHENYLALANINE 'C9 H11 N O2' 165.192 'CCD Core'
PRO 'L-peptide linking' PROLINE 'C5 H9 N O2' 115.132 'CCD Core'
SER 'L-peptide linking' SERINE 'C3 H7 N O3' 105.093 'CCD Core'
THR 'L-peptide linking' THREONINE 'C4 H9 N O3' 119.120 'CCD Core'
TRP 'L-peptide linking' TRYPTOPHAN 'C11 H12 N2 O2' 204.229 'CCD Core'
TYR 'L-peptide linking' TYROSINE 'C9 H11 N O3' 181.191 'CCD Core'
VAL 'L-peptide linking' VALINE 'C5 H11 N O2' 117.148 'CCD Core'
#
#
loop_
_entity.id
_entity.type
_entity.src_method
_entity.pdbx_description
_entity.formula_weight
_entity.pdbx_number_of_molecules
_entity.details
1 polymer nat
'region from 1ab protein (AVM87326.1) from Nangarvirus 1 (MG600024.1)' 26778.995
1 .
#
#
loop_
_entity_src_nat.entity_id
_entity_src_nat.pdbx_src_id
_entity_src_nat.pdbx_ncbi_taxonomy_id
_entity_src_nat.pdbx_organism_scientific
_entity_src_nat.common_name
_entity_src_nat.strain
1 1 2116441 'Nangarvirus 1' . .
#
#
loop_
_struct_ref.id
_struct_ref.entity_id
_struct_ref.db_name
_struct_ref.db_code
_struct_ref.pdbx_db_accession
_struct_ref.pdbx_align_begin
_struct_ref.pdbx_seq_one_letter_code
_struct_ref.details
1 1 NCBI 1359121028 AVM87326.1 1
;GESSGDSQTSYTNSLYSIRIQLALLLRLVMTTEEDVLGLHSCVRAFYIGGNEAAGQAALVGLRKHVRVMI
YSDDVLMFLMTKAAVKVVTPAKLSELLPGLTGIPQPVGKITAHKPSTGAPFLGRLLTLGVDHVELPQWQL
RTDRSRFKAHLTYHPRGGLDVLGEQVVGVLTSAFLESVYDPTWFNRTKDKVEKGLKELEVDYPPLPEFT
;
.
#
#
loop_
_struct_ref_seq.align_id
_struct_ref_seq.ref_id
_struct_ref_seq.seq_align_beg
_struct_ref_seq.seq_align_end
_struct_ref_seq.db_align_beg
_struct_ref_seq.db_align_end
1 1 1 209 1 209
#
#
loop_
_ma_target_ref_db_details.target_entity_id
_ma_target_ref_db_details.db_name
_ma_target_ref_db_details.db_name_other_details
_ma_target_ref_db_details.db_code
_ma_target_ref_db_details.db_accession
_ma_target_ref_db_details.seq_db_isoform
_ma_target_ref_db_details.seq_db_align_begin
_ma_target_ref_db_details.seq_db_align_end
_ma_target_ref_db_details.ncbi_taxonomy_id
_ma_target_ref_db_details.organism_scientific
_ma_target_ref_db_details.seq_db_sequence_version_date
_ma_target_ref_db_details.seq_db_sequence_checksum
1 NCBI . 1359121028 AVM87326.1 . 1 209 2116441 . 2018-11-08 .
#
#
loop_
_entity_poly.entity_id
_entity_poly.type
_entity_poly.nstd_linkage
_entity_poly.nstd_monomer
_entity_poly.pdbx_strand_id
_entity_poly.pdbx_seq_one_letter_code
_entity_poly.pdbx_seq_one_letter_code_can
1 polypeptide(L) no no A
;GESSGDSQTSYTNSLYSIRIQLALLLRLVMTTEEDVLGLHSCVRAFYIGGNEAAGQAALVGLRKHVRVMI
YSDDVLMFLMTKAAVKVVTPAKLSELLPGLTGIPQPVGKITAHKPSTGAPFLGRLLTLGVDHVELPQWQL
RTDRSRFKAHLTYHPRGGLDVLGEQVVGVLTSAFLESVYDPTWFNRTKDKVEKGLKELEVDYPPLPEFT
;

;GESSGDSQTSYTNSLYSIRIQLALLLRLVMTTEEDVLGLHSCVRAFYIGGNEAAGQAALVGLRKHVRVMI
YSDDVLMFLMTKAAVKVVTPAKLSELLPGLTGIPQPVGKITAHKPSTGAPFLGRLLTLGVDHVELPQWQL
RTDRSRFKAHLTYHPRGGLDVLGEQVVGVLTSAFLESVYDPTWFNRTKDKVEKGLKELEVDYPPLPEFT
;

#
#
loop_
_entity_poly_seq.entity_id
_entity_poly_seq.num
_entity_poly_seq.mon_id
_entity_poly_seq.hetero
1 1 GLY .
1 2 GLU .
1 3 SER .
1 4 SER .
1 5 GLY .
1 6 ASP .
1 7 SER .
1 8 GLN .
1 9 THR .
1 10 SER .
1 11 TYR .
1 12 THR .
1 13 ASN .
1 14 SER .
1 15 LEU .
1 16 TYR .
1 17 SER .
1 18 ILE .
1 19 ARG .
1 20 ILE .
1 21 GLN .
1 22 LEU .
1 23 ALA .
1 24 LEU .
1 25 LEU .
1 26 LEU .
1 27 ARG .
1 28 LEU .
1 29 VAL .
1 30 MET .
1 31 THR .
1 32 THR .
1 33 GLU .
1 34 GLU .
1 35 ASP .
1 36 VAL .
1 37 LEU .
1 38 GLY .
1 39 LEU .
1 40 HIS .
1 41 SER .
1 42 CYS .
1 43 VAL .
1 44 ARG .
1 45 ALA .
1 46 PHE .
1 47 TYR .
1 48 ILE .
1 49 GLY .
1 50 GLY .
1 51 ASN .
1 52 GLU .
1 53 ALA .
1 54 ALA .
1 55 GLY .
1 56 GLN .
1 57 ALA .
1 58 ALA .
1 59 LEU .
1 60 VAL .
1 61 GLY .
1 62 LEU .
1 63 ARG .
1 64 LYS .
1 65 HIS .
1 66 VAL .
1 67 ARG .
1 68 VAL .
1 69 MET .
1 70 ILE .
1 71 TYR .
1 72 SER .
1 73 ASP .
1 74 ASP .
1 75 VAL .
1 76 LEU .
1 77 MET .
1 78 PHE .
1 79 LEU .
1 80 MET .
1 81 THR .
1 82 LYS .
1 83 ALA .
1 84 ALA .
1 85 VAL .
1 86 LYS .
1 87 VAL .
1 88 VAL .
1 89 THR .
1 90 PRO .
1 91 ALA .
1 92 LYS .
1 93 LEU .
1 94 SER .
1 95 GLU .
1 96 LEU .
1 97 LEU .
1 98 PRO .
1 99 GLY .
1 100 LEU .
1 101 THR .
1 102 GLY .
1 103 ILE .
1 104 PRO .
1 105 GLN .
1 106 PRO .
1 107 VAL .
1 108 GLY .
1 109 LYS .
1 110 ILE .
1 111 THR .
1 112 ALA .
1 113 HIS .
1 114 LYS .
1 115 PRO .
1 116 SER .
1 117 THR .
1 118 GLY .
1 119 ALA .
1 120 PRO .
1 121 PHE .
1 122 LEU .
1 123 GLY .
1 124 ARG .
1 125 LEU .
1 126 LEU .
1 127 THR .
1 128 LEU .
1 129 GLY .
1 130 VAL .
1 131 ASP .
1 132 HIS .
1 133 VAL .
1 134 GLU .
1 135 LEU .
1 136 PRO .
1 137 GLN .
1 138 TRP .
1 139 GLN .
1 140 LEU .
1 141 ARG .
1 142 THR .
1 143 ASP .
1 144 ARG .
1 145 SER .
1 146 ARG .
1 147 PHE .
1 148 LYS .
1 149 ALA .
1 150 HIS .
1 151 LEU .
1 152 THR .
1 153 TYR .
1 154 HIS .
1 155 PRO .
1 156 ARG .
1 157 GLY .
1 158 GLY .
1 159 LEU .
1 160 ASP .
1 161 VAL .
1 162 LEU .
1 163 GLY .
1 164 GLU .
1 165 GLN .
1 166 VAL .
1 167 VAL .
1 168 GLY .
1 169 VAL .
1 170 LEU .
1 171 THR .
1 172 SER .
1 173 ALA .
1 174 PHE .
1 175 LEU .
1 176 GLU .
1 177 SER .
1 178 VAL .
1 179 TYR .
1 180 ASP .
1 181 PRO .
1 182 THR .
1 183 TRP .
1 184 PHE .
1 185 ASN .
1 186 ARG .
1 187 THR .
1 188 LYS .
1 189 ASP .
1 190 LYS .
1 191 VAL .
1 192 GLU .
1 193 LYS .
1 194 GLY .
1 195 LEU .
1 196 LYS .
1 197 GLU .
1 198 LEU .
1 199 GLU .
1 200 VAL .
1 201 ASP .
1 202 TYR .
1 203 PRO .
1 204 PRO .
1 205 LEU .
1 206 PRO .
1 207 GLU .
1 208 PHE .
1 209 THR .
#
#
loop_
_struct_asym.id
_struct_asym.entity_id
_struct_asym.details
A 1 .
#
#
loop_
_pdbx_poly_seq_scheme.asym_id
_pdbx_poly_seq_scheme.entity_id
_pdbx_poly_seq_scheme.seq_id
_pdbx_poly_seq_scheme.mon_id
_pdbx_poly_seq_scheme.pdb_seq_num
_pdbx_poly_seq_scheme.auth_seq_num
_pdbx_poly_seq_scheme.pdb_mon_id
_pdbx_poly_seq_scheme.auth_mon_id
_pdbx_poly_seq_scheme.pdb_strand_id
_pdbx_poly_seq_scheme.pdb_ins_code
A 1 1 GLY 1 1 GLY GLY A .
A 1 2 GLU 2 2 GLU GLU A .
A 1 3 SER 3 3 SER SER A .
A 1 4 SER 4 4 SER SER A .
A 1 5 GLY 5 5 GLY GLY A .
A 1 6 ASP 6 6 ASP ASP A .
A 1 7 SER 7 7 SER SER A .
A 1 8 GLN 8 8 GLN GLN A .
A 1 9 THR 9 9 THR THR A .
A 1 10 SER 10 10 SER SER A .
A 1 11 TYR 11 11 TYR TYR A .
A 1 12 THR 12 12 THR THR A .
A 1 13 ASN 13 13 ASN ASN A .
A 1 14 SER 14 14 SER SER A .
A 1 15 LEU 15 15 LEU LEU A .
A 1 16 TYR 16 16 TYR TYR A .
A 1 17 SER 17 17 SER SER A .
A 1 18 ILE 18 18 ILE ILE A .
A 1 19 ARG 19 19 ARG ARG A .
A 1 20 ILE 20 20 ILE ILE A .
A 1 21 GLN 21 21 GLN GLN A .
A 1 22 LEU 22 22 LEU LEU A .
A 1 23 ALA 23 23 ALA ALA A .
A 1 24 LEU 24 24 LEU LEU A .
A 1 25 LEU 25 25 LEU LEU A .
A 1 26 LEU 26 26 LEU LEU A .
A 1 27 ARG 27 27 ARG ARG A .
A 1 28 LEU 28 28 LEU LEU A .
A 1 29 VAL 29 29 VAL VAL A .
A 1 30 MET 30 30 MET MET A .
A 1 31 THR 31 31 THR THR A .
A 1 32 THR 32 32 THR THR A .
A 1 33 GLU 33 33 GLU GLU A .
A 1 34 GLU 34 34 GLU GLU A .
A 1 35 ASP 35 35 ASP ASP A .
A 1 36 VAL 36 36 VAL VAL A .
A 1 37 LEU 37 37 LEU LEU A .
A 1 38 GLY 38 38 GLY GLY A .
A 1 39 LEU 39 39 LEU LEU A .
A 1 40 HIS 40 40 HIS HIS A .
A 1 41 SER 41 41 SER SER A .
A 1 42 CYS 42 42 CYS CYS A .
A 1 43 VAL 43 43 VAL VAL A .
A 1 44 ARG 44 44 ARG ARG A .
A 1 45 ALA 45 45 ALA ALA A .
A 1 46 PHE 46 46 PHE PHE A .
A 1 47 TYR 47 47 TYR TYR A .
A 1 48 ILE 48 48 ILE ILE A .
A 1 49 GLY 49 49 GLY GLY A .
A 1 50 GLY 50 50 GLY GLY A .
A 1 51 ASN 51 51 ASN ASN A .
A 1 52 GLU 52 52 GLU GLU A .
A 1 53 ALA 53 53 ALA ALA A .
A 1 54 ALA 54 54 ALA ALA A .
A 1 55 GLY 55 55 GLY GLY A .
A 1 56 GLN 56 56 GLN GLN A .
A 1 57 ALA 57 57 ALA ALA A .
A 1 58 ALA 58 58 ALA ALA A .
A 1 59 LEU 59 59 LEU LEU A .
A 1 60 VAL 60 60 VAL VAL A .
A 1 61 GLY 61 61 GLY GLY A .
A 1 62 LEU 62 62 LEU LEU A .
A 1 63 ARG 63 63 ARG ARG A .
A 1 64 LYS 64 64 LYS LYS A .
A 1 65 HIS 65 65 HIS HIS A .
A 1 66 VAL 66 66 VAL VAL A .
A 1 67 ARG 67 67 ARG ARG A .
A 1 68 VAL 68 68 VAL VAL A .
A 1 69 MET 69 69 MET MET A .
A 1 70 ILE 70 70 ILE ILE A .
A 1 71 TYR 71 71 TYR TYR A .
A 1 72 SER 72 72 SER SER A .
A 1 73 ASP 73 73 ASP ASP A .
A 1 74 ASP 74 74 ASP ASP A .
A 1 75 VAL 75 75 VAL VAL A .
A 1 76 LEU 76 76 LEU LEU A .
A 1 77 MET 77 77 MET MET A .
A 1 78 PHE 78 78 PHE PHE A .
A 1 79 LEU 79 79 LEU LEU A .
A 1 80 MET 80 80 MET MET A .
A 1 81 THR 81 81 THR THR A .
A 1 82 LYS 82 82 LYS LYS A .
A 1 83 ALA 83 83 ALA ALA A .
A 1 84 ALA 84 84 ALA ALA A .
A 1 85 VAL 85 85 VAL VAL A .
A 1 86 LYS 86 86 LYS LYS A .
A 1 87 VAL 87 87 VAL VAL A .
A 1 88 VAL 88 88 VAL VAL A .
A 1 89 THR 89 89 THR THR A .
A 1 90 PRO 90 90 PRO PRO A .
A 1 91 ALA 91 91 ALA ALA A .
A 1 92 LYS 92 92 LYS LYS A .
A 1 93 LEU 93 93 LEU LEU A .
A 1 94 SER 94 94 SER SER A .
A 1 95 GLU 95 95 GLU GLU A .
A 1 96 LEU 96 96 LEU LEU A .
A 1 97 LEU 97 97 LEU LEU A .
A 1 98 PRO 98 98 PRO PRO A .
A 1 99 GLY 99 99 GLY GLY A .
A 1 100 LEU 100 100 LEU LEU A .
A 1 101 THR 101 101 THR THR A .
A 1 102 GLY 102 102 GLY GLY A .
A 1 103 ILE 103 103 ILE ILE A .
A 1 104 PRO 104 104 PRO PRO A .
A 1 105 GLN 105 105 GLN GLN A .
A 1 106 PRO 106 106 PRO PRO A .
A 1 107 VAL 107 107 VAL VAL A .
A 1 108 GLY 108 108 GLY GLY A .
A 1 109 LYS 109 109 LYS LYS A .
A 1 110 ILE 110 110 ILE ILE A .
A 1 111 THR 111 111 THR THR A .
A 1 112 ALA 112 112 ALA ALA A .
A 1 113 HIS 113 113 HIS HIS A .
A 1 114 LYS 114 114 LYS LYS A .
A 1 115 PRO 115 115 PRO PRO A .
A 1 116 SER 116 116 SER SER A .
A 1 117 THR 117 117 THR THR A .
A 1 118 GLY 118 118 GLY GLY A .
A 1 119 ALA 119 119 ALA ALA A .
A 1 120 PRO 120 120 PRO PRO A .
A 1 121 PHE 121 121 PHE PHE A .
A 1 122 LEU 122 122 LEU LEU A .
A 1 123 GLY 123 123 GLY GLY A .
A 1 124 ARG 124 124 ARG ARG A .
A 1 125 LEU 125 125 LEU LEU A .
A 1 126 LEU 126 126 LEU LEU A .
A 1 127 THR 127 127 THR THR A .
A 1 128 LEU 128 128 LEU LEU A .
A 1 129 GLY 129 129 GLY GLY A .
A 1 130 VAL 130 130 VAL VAL A .
A 1 131 ASP 131 131 ASP ASP A .
A 1 132 HIS 132 132 HIS HIS A .
A 1 133 VAL 133 133 VAL VAL A .
A 1 134 GLU 134 134 GLU GLU A .
A 1 135 LEU 135 135 LEU LEU A .
A 1 136 PRO 136 136 PRO PRO A .
A 1 137 GLN 137 137 GLN GLN A .
A 1 138 TRP 138 138 TRP TRP A .
A 1 139 GLN 139 139 GLN GLN A .
A 1 140 LEU 140 140 LEU LEU A .
A 1 141 ARG 141 141 ARG ARG A .
A 1 142 THR 142 142 THR THR A .
A 1 143 ASP 143 143 ASP ASP A .
A 1 144 ARG 144 144 ARG ARG A .
A 1 145 SER 145 145 SER SER A .
A 1 146 ARG 146 146 ARG ARG A .
A 1 147 PHE 147 147 PHE PHE A .
A 1 148 LYS 148 148 LYS LYS A .
A 1 149 ALA 149 149 ALA ALA A .
A 1 150 HIS 150 150 HIS HIS A .
A 1 151 LEU 151 151 LEU LEU A .
A 1 152 THR 152 152 THR THR A .
A 1 153 TYR 153 153 TYR TYR A .
A 1 154 HIS 154 154 HIS HIS A .
A 1 155 PRO 155 155 PRO PRO A .
A 1 156 ARG 156 156 ARG ARG A .
A 1 157 GLY 157 157 GLY GLY A .
A 1 158 GLY 158 158 GLY GLY A .
A 1 159 LEU 159 159 LEU LEU A .
A 1 160 ASP 160 160 ASP ASP A .
A 1 161 VAL 161 161 VAL VAL A .
A 1 162 LEU 162 162 LEU LEU A .
A 1 163 GLY 163 163 GLY GLY A .
A 1 164 GLU 164 164 GLU GLU A .
A 1 165 GLN 165 165 GLN GLN A .
A 1 166 VAL 166 166 VAL VAL A .
A 1 167 VAL 167 167 VAL VAL A .
A 1 168 GLY 168 168 GLY GLY A .
A 1 169 VAL 169 169 VAL VAL A .
A 1 170 LEU 170 170 LEU LEU A .
A 1 171 THR 171 171 THR THR A .
A 1 172 SER 172 172 SER SER A .
A 1 173 ALA 173 173 ALA ALA A .
A 1 174 PHE 174 174 PHE PHE A .
A 1 175 LEU 175 175 LEU LEU A .
A 1 176 GLU 176 176 GLU GLU A .
A 1 177 SER 177 177 SER SER A .
A 1 178 VAL 178 178 VAL VAL A .
A 1 179 TYR 179 179 TYR TYR A .
A 1 180 ASP 180 180 ASP ASP A .
A 1 181 PRO 181 181 PRO PRO A .
A 1 182 THR 182 182 THR THR A .
A 1 183 TRP 183 183 TRP TRP A .
A 1 184 PHE 184 184 PHE PHE A .
A 1 185 ASN 185 185 ASN ASN A .
A 1 186 ARG 186 186 ARG ARG A .
A 1 187 THR 187 187 THR THR A .
A 1 188 LYS 188 188 LYS LYS A .
A 1 189 ASP 189 189 ASP ASP A .
A 1 190 LYS 190 190 LYS LYS A .
A 1 191 VAL 191 191 VAL VAL A .
A 1 192 GLU 192 192 GLU GLU A .
A 1 193 LYS 193 193 LYS LYS A .
A 1 194 GLY 194 194 GLY GLY A .
A 1 195 LEU 195 195 LEU LEU A .
A 1 196 LYS 196 196 LYS LYS A .
A 1 197 GLU 197 197 GLU GLU A .
A 1 198 LEU 198 198 LEU LEU A .
A 1 199 GLU 199 199 GLU GLU A .
A 1 200 VAL 200 200 VAL VAL A .
A 1 201 ASP 201 201 ASP ASP A .
A 1 202 TYR 202 202 TYR TYR A .
A 1 203 PRO 203 203 PRO PRO A .
A 1 204 PRO 204 204 PRO PRO A .
A 1 205 LEU 205 205 LEU LEU A .
A 1 206 PRO 206 206 PRO PRO A .
A 1 207 GLU 207 207 GLU GLU A .
A 1 208 PHE 208 208 PHE PHE A .
A 1 209 THR 209 209 THR THR A .
#
#
loop_
_ma_data.id
_ma_data.name
_ma_data.content_type
_ma_data.content_type_other_details
1 'region from 1ab protein (AVM87326.1) from Nangarvirus 1 (MG600024.1)' target
.
2 'Top ranked model' 'model coordinates' .
3 Colabfold_envdb 'reference database' .
4 UniRef30 'reference database' .
5 PDB100 'reference database' .
#
#
loop_
_ma_data_group.ordinal_id
_ma_data_group.group_id
_ma_data_group.data_id
1 1 1
2 1 3
3 1 4
4 1 5
5 2 2
#
#
loop_
_ma_data_ref_db.data_id
_ma_data_ref_db.name
_ma_data_ref_db.location_url
_ma_data_ref_db.version
_ma_data_ref_db.release_date
3 Colabfold_envdb
https://wwwuser.gwdg.de/~compbiol/colabfold/colabfold_envdb_202108.tar.gz 202108
.
4 UniRef30 https://wwwuser.gwdg.de/~compbiol/colabfold/uniref30_2302.tar.gz 2302
.
5 PDB100 https://wwwuser.gwdg.de/~compbiol/colabfold/pdb100_230517.fasta.gz
230517 .
#
#
loop_
_ma_target_entity.entity_id
_ma_target_entity.data_id
_ma_target_entity.origin
1 1 'reference database'
#
#
loop_
_ma_target_entity_instance.asym_id
_ma_target_entity_instance.entity_id
_ma_target_entity_instance.details
A 1 .
#
#
loop_
_ma_protocol_step.ordinal_id
_ma_protocol_step.protocol_id
_ma_protocol_step.step_id
_ma_protocol_step.method_type
_ma_protocol_step.step_name
_ma_protocol_step.details
_ma_protocol_step.software_group_id
_ma_protocol_step.input_data_group_id
_ma_protocol_step.output_data_group_id
1 1 1 modeling .
'Model generated using LocalColabFold (v.1.5.2) producing 5 models with 3 recycles each, with AMBER relaxation, without templates, ranked by pLDDT, starting from an MSA with uniref30, pdb100 and colabfold_envdb setting.'
1 1 2
#
#
loop_
_ma_model_list.ordinal_id
_ma_model_list.model_id
_ma_model_list.model_group_id
_ma_model_list.model_name
_ma_model_list.model_group_name
_ma_model_list.data_id
_ma_model_list.model_type
_ma_model_list.model_type_other_details
1 1 1 'Top ranked model' . 2 'Ab initio model' .
#
#
loop_
_atom_site.group_PDB
_atom_site.id
_atom_site.type_symbol
_atom_site.label_atom_id
_atom_site.label_alt_id
_atom_site.label_comp_id
_atom_site.label_seq_id
_atom_site.auth_seq_id
_atom_site.pdbx_PDB_ins_code
_atom_site.label_asym_id
_atom_site.Cartn_x
_atom_site.Cartn_y
_atom_site.Cartn_z
_atom_site.occupancy
_atom_site.label_entity_id
_atom_site.auth_asym_id
_atom_site.auth_comp_id
_atom_site.B_iso_or_equiv
_atom_site.pdbx_PDB_model_num
ATOM 1 N N . GLY 1 1 ? A 4.819 -44.060 -18.219 1.000 1 A GLY 28.160 1
ATOM 2 C CA . GLY 1 1 ? A 3.697 -43.105 -18.165 1.000 1 A GLY 28.160 1
ATOM 3 C C . GLY 1 1 ? A 3.235 -43.036 -16.724 1.000 1 A GLY 28.160 1
ATOM 4 O O . GLY 1 1 ? A 3.434 -44.014 -16.029 1.000 1 A GLY 28.160 1
ATOM 5 H H . GLY 1 1 ? A 5.589 -43.712 -17.665 1.000 1 A GLY 28.160 1
ATOM 6 H H2 . GLY 1 1 ? A 5.111 -44.211 -19.174 1.000 1 A GLY 28.160 1
ATOM 7 H HA2 . GLY 1 1 ? A 2.871 -43.465 -18.779 1.000 1 A GLY 28.160 1
ATOM 8 H HA3 . GLY 1 1 ? A 4.011 -42.116 -18.497 1.000 1 A GLY 28.160 1
ATOM 9 H H3 . GLY 1 1 ? A 4.511 -44.930 -17.810 1.000 1 A GLY 28.160 1
ATOM 10 N N . GLU 2 2 ? A 2.712 -41.944 -16.187 1.000 1 A GLU 29.120 1
ATOM 11 C CA . GLU 2 2 ? A 2.035 -40.805 -16.805 1.000 1 A GLU 29.120 1
ATOM 12 C C . GLU 2 2 ? A 2.153 -39.572 -15.886 1.000 1 A GLU 29.120 1
ATOM 13 O O . GLU 2 2 ? A 2.117 -39.688 -14.666 1.000 1 A GLU 29.120 1
ATOM 14 C CB . GLU 2 2 ? A 0.543 -41.157 -16.982 1.000 1 A GLU 29.120 1
ATOM 15 C CG . GLU 2 2 ? A 0.308 -42.110 -18.167 1.000 1 A GLU 29.120 1
ATOM 16 C CD . GLU 2 2 ? A -1.064 -42.789 -18.160 1.000 1 A GLU 29.120 1
ATOM 17 O OE1 . GLU 2 2 ? A -1.614 -42.938 -19.272 1.000 1 A GLU 29.120 1
ATOM 18 O OE2 . GLU 2 2 ? A -1.481 -43.236 -17.072 1.000 1 A GLU 29.120 1
ATOM 19 H H . GLU 2 2 ? A 2.535 -42.012 -15.195 1.000 1 A GLU 29.120 1
ATOM 20 H HA . GLU 2 2 ? A 2.465 -40.566 -17.777 1.000 1 A GLU 29.120 1
ATOM 21 H HB2 . GLU 2 2 ? A -0.021 -40.243 -17.168 1.000 1 A GLU 29.120 1
ATOM 22 H HB3 . GLU 2 2 ? A 0.179 -41.599 -16.054 1.000 1 A GLU 29.120 1
ATOM 23 H HG2 . GLU 2 2 ? A 1.047 -42.911 -18.147 1.000 1 A GLU 29.120 1
ATOM 24 H HG3 . GLU 2 2 ? A 0.462 -41.555 -19.092 1.000 1 A GLU 29.120 1
ATOM 25 N N . SER 3 3 ? A 2.325 -38.412 -16.525 1.000 1 A SER 27.780 1
ATOM 26 C CA . SER 3 3 ? A 1.846 -37.071 -16.159 1.000 1 A SER 27.780 1
ATOM 27 C C . SER 3 3 ? A 1.737 -36.676 -14.673 1.000 1 A SER 27.780 1
ATOM 28 O O . SER 3 3 ? A 0.676 -36.771 -14.060 1.000 1 A SER 27.780 1
ATOM 29 C CB . SER 3 3 ? A 0.501 -36.871 -16.866 1.000 1 A SER 27.780 1
ATOM 30 O OG . SER 3 3 ? A 0.180 -35.500 -16.893 1.000 1 A SER 27.780 1
ATOM 31 H H . SER 3 3 ? A 2.492 -38.501 -17.517 1.000 1 A SER 27.780 1
ATOM 32 H HA . SER 3 3 ? A 2.531 -36.357 -16.615 1.000 1 A SER 27.780 1
ATOM 33 H HB2 . SER 3 3 ? A -0.281 -37.436 -16.359 1.000 1 A SER 27.780 1
ATOM 34 H HB3 . SER 3 3 ? A 0.574 -37.224 -17.895 1.000 1 A SER 27.780 1
ATOM 35 H HG . SER 3 3 ? A -0.578 -35.364 -16.320 1.000 1 A SER 27.780 1
ATOM 36 N N . SER 4 4 ? A 2.792 -36.055 -14.138 1.000 1 A SER 28.170 1
ATOM 37 C CA . SER 4 4 ? A 2.703 -35.134 -12.996 1.000 1 A SER 28.170 1
ATOM 38 C C . SER 4 4 ? A 2.096 -33.804 -13.470 1.000 1 A SER 28.170 1
ATOM 39 O O . SER 4 4 ? A 2.815 -32.879 -13.850 1.000 1 A SER 28.170 1
ATOM 40 C CB . SER 4 4 ? A 4.096 -34.949 -12.382 1.000 1 A SER 28.170 1
ATOM 41 O OG . SER 4 4 ? A 5.015 -34.544 -13.380 1.000 1 A SER 28.170 1
ATOM 42 H H . SER 4 4 ? A 3.656 -36.026 -14.662 1.000 1 A SER 28.170 1
ATOM 43 H HA . SER 4 4 ? A 2.051 -35.560 -12.234 1.000 1 A SER 28.170 1
ATOM 44 H HB2 . SER 4 4 ? A 4.426 -35.897 -11.956 1.000 1 A SER 28.170 1
ATOM 45 H HB3 . SER 4 4 ? A 4.055 -34.201 -11.591 1.000 1 A SER 28.170 1
ATOM 46 H HG . SER 4 4 ? A 4.679 -33.713 -13.724 1.000 1 A SER 28.170 1
ATOM 47 N N . GLY 5 5 ? A 0.766 -33.765 -13.540 1.000 1 A GLY 27.520 1
ATOM 48 C CA . GLY 5 5 ? A -0.021 -32.707 -14.173 1.000 1 A GLY 27.520 1
ATOM 49 C C . GLY 5 5 ? A -0.734 -31.746 -13.224 1.000 1 A GLY 27.520 1
ATOM 50 O O . GLY 5 5 ? A -1.770 -31.238 -13.619 1.000 1 A GLY 27.520 1
ATOM 51 H H . GLY 5 5 ? A 0.265 -34.595 -13.258 1.000 1 A GLY 27.520 1
ATOM 52 H HA2 . GLY 5 5 ? A -0.783 -33.172 -14.798 1.000 1 A GLY 27.520 1
ATOM 53 H HA3 . GLY 5 5 ? A 0.621 -32.112 -14.824 1.000 1 A GLY 27.520 1
ATOM 54 N N . ASP 6 6 ? A -0.213 -31.468 -12.025 1.000 1 A ASP 26.410 1
ATOM 55 C CA . ASP 6 6 ? A -0.823 -30.495 -11.106 1.000 1 A ASP 26.410 1
ATOM 56 C C . ASP 6 6 ? A 0.225 -29.502 -10.580 1.000 1 A ASP 26.410 1
ATOM 57 O O . ASP 6 6 ? A 1.037 -29.842 -9.724 1.000 1 A ASP 26.410 1
ATOM 58 C CB . ASP 6 6 ? A -1.523 -31.218 -9.940 1.000 1 A ASP 26.410 1
ATOM 59 C CG . ASP 6 6 ? A -2.846 -31.889 -10.326 1.000 1 A ASP 26.410 1
ATOM 60 O OD1 . ASP 6 6 ? A -3.589 -31.286 -11.130 1.000 1 A ASP 26.410 1
ATOM 61 O OD2 . ASP 6 6 ? A -3.122 -32.968 -9.760 1.000 1 A ASP 26.410 1
ATOM 62 H H . ASP 6 6 ? A 0.621 -31.952 -11.725 1.000 1 A ASP 26.410 1
ATOM 63 H HA . ASP 6 6 ? A -1.586 -29.916 -11.626 1.000 1 A ASP 26.410 1
ATOM 64 H HB2 . ASP 6 6 ? A -1.746 -30.485 -9.165 1.000 1 A ASP 26.410 1
ATOM 65 H HB3 . ASP 6 6 ? A -0.844 -31.957 -9.513 1.000 1 A ASP 26.410 1
ATOM 66 N N . SER 7 7 ? A 0.245 -28.268 -11.101 1.000 1 A SER 30.230 1
ATOM 67 C CA . SER 7 7 ? A 0.764 -27.084 -10.365 1.000 1 A SER 30.230 1
ATOM 68 C C . SER 7 7 ? A 0.578 -25.725 -11.070 1.000 1 A SER 30.230 1
ATOM 69 O O . SER 7 7 ? A 1.064 -24.710 -10.571 1.000 1 A SER 30.230 1
ATOM 70 C CB . SER 7 7 ? A 2.236 -27.225 -9.915 1.000 1 A SER 30.230 1
ATOM 71 O OG . SER 7 7 ? A 3.052 -27.768 -10.927 1.000 1 A SER 30.230 1
ATOM 72 H H . SER 7 7 ? A -0.398 -28.114 -11.865 1.000 1 A SER 30.230 1
ATOM 73 H HA . SER 7 7 ? A 0.177 -27.009 -9.449 1.000 1 A SER 30.230 1
ATOM 74 H HB2 . SER 7 7 ? A 2.285 -27.874 -9.041 1.000 1 A SER 30.230 1
ATOM 75 H HB3 . SER 7 7 ? A 2.640 -26.259 -9.610 1.000 1 A SER 30.230 1
ATOM 76 H HG . SER 7 7 ? A 2.836 -28.703 -10.954 1.000 1 A SER 30.230 1
ATOM 77 N N . GLN 8 8 ? A -0.154 -25.625 -12.188 1.000 1 A GLN 27.610 1
ATOM 78 C CA . GLN 8 8 ? A -0.215 -24.368 -12.957 1.000 1 A GLN 27.610 1
ATOM 79 C C . GLN 8 8 ? A -1.162 -23.263 -12.437 1.000 1 A GLN 27.610 1
ATOM 80 O O . GLN 8 8 ? A -1.213 -22.201 -13.051 1.000 1 A GLN 27.610 1
ATOM 81 C CB . GLN 8 8 ? A -0.410 -24.654 -14.462 1.000 1 A GLN 27.610 1
ATOM 82 C CG . GLN 8 8 ? A 0.941 -24.737 -15.195 1.000 1 A GLN 27.610 1
ATOM 83 C CD . GLN 8 8 ? A 0.822 -24.559 -16.707 1.000 1 A GLN 27.610 1
ATOM 84 O OE1 . GLN 8 8 ? A -0.236 -24.604 -17.306 1.000 1 A GLN 27.610 1
ATOM 85 N NE2 . GLN 8 8 ? A 1.919 -24.332 -17.396 1.000 1 A GLN 27.610 1
ATOM 86 H H . GLN 8 8 ? A -0.586 -26.449 -12.581 1.000 1 A GLN 27.610 1
ATOM 87 H HA . GLN 8 8 ? A 0.765 -23.901 -12.857 1.000 1 A GLN 27.610 1
ATOM 88 H HB2 . GLN 8 8 ? A -0.984 -23.843 -14.910 1.000 1 A GLN 27.610 1
ATOM 89 H HB3 . GLN 8 8 ? A -0.975 -25.575 -14.609 1.000 1 A GLN 27.610 1
ATOM 90 H HG2 . GLN 8 8 ? A 1.415 -25.695 -14.981 1.000 1 A GLN 27.610 1
ATOM 91 H HG3 . GLN 8 8 ? A 1.597 -23.945 -14.834 1.000 1 A GLN 27.610 1
ATOM 92 H HE21 . GLN 8 8 ? A 2.821 -24.302 -16.944 1.000 1 A GLN 27.610 1
ATOM 93 H HE22 . GLN 8 8 ? A 1.785 -24.230 -18.392 1.000 1 A GLN 27.610 1
ATOM 94 N N . THR 9 9 ? A -1.876 -23.418 -11.316 1.000 1 A THR 24.330 1
ATOM 95 C CA . THR 9 9 ? A -2.983 -22.495 -10.964 1.000 1 A THR 24.330 1
ATOM 96 C C . THR 9 9 ? A -2.814 -21.583 -9.739 1.000 1 A THR 24.330 1
ATOM 97 O O . THR 9 9 ? A -3.769 -20.885 -9.415 1.000 1 A THR 24.330 1
ATOM 98 C CB . THR 9 9 ? A -4.340 -23.229 -10.964 1.000 1 A THR 24.330 1
ATOM 99 O OG1 . THR 9 9 ? A -4.182 -24.553 -10.504 1.000 1 A THR 24.330 1
ATOM 100 C CG2 . THR 9 9 ? A -4.918 -23.298 -12.378 1.000 1 A THR 24.330 1
ATOM 101 H H . THR 9 9 ? A -1.865 -24.316 -10.854 1.000 1 A THR 24.330 1
ATOM 102 H HA . THR 9 9 ? A -3.075 -21.762 -11.766 1.000 1 A THR 24.330 1
ATOM 103 H HB . THR 9 9 ? A -5.063 -22.715 -10.330 1.000 1 A THR 24.330 1
ATOM 104 H HG1 . THR 9 9 ? A -5.038 -24.985 -10.543 1.000 1 A THR 24.330 1
ATOM 105 H HG21 . THR 9 9 ? A -5.868 -23.832 -12.362 1.000 1 A THR 24.330 1
ATOM 106 H HG22 . THR 9 9 ? A -5.092 -22.290 -12.755 1.000 1 A THR 24.330 1
ATOM 107 H HG23 . THR 9 9 ? A -4.226 -23.816 -13.042 1.000 1 A THR 24.330 1
ATOM 108 N N . SER 10 10 ? A -1.646 -21.463 -9.083 1.000 1 A SER 29.810 1
ATOM 109 C CA . SER 10 10 ? A -1.515 -20.533 -7.926 1.000 1 A SER 29.810 1
ATOM 110 C C . SER 10 10 ? A -0.561 -19.336 -8.088 1.000 1 A SER 29.810 1
ATOM 111 O O . SER 10 10 ? A -0.623 -18.399 -7.289 1.000 1 A SER 29.810 1
ATOM 112 C CB . SER 10 10 ? A -1.247 -21.297 -6.628 1.000 1 A SER 29.810 1
ATOM 113 O OG . SER 10 10 ? A 0.118 -21.635 -6.517 1.000 1 A SER 29.810 1
ATOM 114 H H . SER 10 10 ? A -0.881 -22.079 -9.319 1.000 1 A SER 29.810 1
ATOM 115 H HA . SER 10 10 ? A -2.479 -20.057 -7.749 1.000 1 A SER 29.810 1
ATOM 116 H HB2 . SER 10 10 ? A -1.516 -20.659 -5.786 1.000 1 A SER 29.810 1
ATOM 117 H HB3 . SER 10 10 ? A -1.858 -22.199 -6.593 1.000 1 A SER 29.810 1
ATOM 118 H HG . SER 10 10 ? A 0.257 -22.092 -5.684 1.000 1 A SER 29.810 1
ATOM 119 N N . TYR 11 11 ? A 0.277 -19.291 -9.130 1.000 1 A TYR 28.160 1
ATOM 120 C CA . TYR 11 11 ? A 1.350 -18.283 -9.246 1.000 1 A TYR 28.160 1
ATOM 121 C C . TYR 11 11 ? A 0.873 -16.878 -9.630 1.000 1 A TYR 28.160 1
ATOM 122 O O . TYR 11 11 ? A 1.521 -15.886 -9.295 1.000 1 A TYR 28.160 1
ATOM 123 C CB . TYR 11 11 ? A 2.421 -18.780 -10.220 1.000 1 A TYR 28.160 1
ATOM 124 C CG . TYR 11 11 ? A 3.303 -19.849 -9.611 1.000 1 A TYR 28.160 1
ATOM 125 C CD1 . TYR 11 11 ? A 4.461 -19.477 -8.896 1.000 1 A TYR 28.160 1
ATOM 126 C CD2 . TYR 11 11 ? A 2.951 -21.207 -9.724 1.000 1 A TYR 28.160 1
ATOM 127 C CE1 . TYR 11 11 ? A 5.282 -20.465 -8.315 1.000 1 A TYR 28.160 1
ATOM 128 C CE2 . TYR 11 11 ? A 3.751 -22.191 -9.117 1.000 1 A TYR 28.160 1
ATOM 129 C CZ . TYR 11 11 ? A 4.921 -21.826 -8.422 1.000 1 A TYR 28.160 1
ATOM 130 O OH . TYR 11 11 ? A 5.695 -22.804 -7.883 1.000 1 A TYR 28.160 1
ATOM 131 H H . TYR 11 11 ? A 0.284 -20.074 -9.768 1.000 1 A TYR 28.160 1
ATOM 132 H HA . TYR 11 11 ? A 1.820 -18.179 -8.268 1.000 1 A TYR 28.160 1
ATOM 133 H HB2 . TYR 11 11 ? A 3.057 -17.942 -10.507 1.000 1 A TYR 28.160 1
ATOM 134 H HB3 . TYR 11 11 ? A 1.951 -19.157 -11.128 1.000 1 A TYR 28.160 1
ATOM 135 H HD1 . TYR 11 11 ? A 4.725 -18.434 -8.803 1.000 1 A TYR 28.160 1
ATOM 136 H HD2 . TYR 11 11 ? A 2.067 -21.506 -10.267 1.000 1 A TYR 28.160 1
ATOM 137 H HE1 . TYR 11 11 ? A 6.179 -20.188 -7.782 1.000 1 A TYR 28.160 1
ATOM 138 H HE2 . TYR 11 11 ? A 3.485 -23.235 -9.196 1.000 1 A TYR 28.160 1
ATOM 139 H HH . TYR 11 11 ? A 6.621 -22.570 -7.788 1.000 1 A TYR 28.160 1
ATOM 140 N N . THR 12 12 ? A -0.277 -16.767 -10.289 1.000 1 A THR 25.690 1
ATOM 141 C CA . THR 12 12 ? A -0.868 -15.476 -10.650 1.000 1 A THR 25.690 1
ATOM 142 C C . THR 12 12 ? A -1.504 -14.775 -9.450 1.000 1 A THR 25.690 1
ATOM 143 O O . THR 12 12 ? A -1.727 -13.583 -9.527 1.000 1 A THR 25.690 1
ATOM 144 C CB . THR 12 12 ? A -1.889 -15.610 -11.800 1.000 1 A THR 25.690 1
ATOM 145 O OG1 . THR 12 12 ? A -1.838 -16.889 -12.395 1.000 1 A THR 25.690 1
ATOM 146 C CG2 . THR 12 12 ? A -1.611 -14.609 -12.920 1.000 1 A THR 25.690 1
ATOM 147 H H . THR 12 12 ? A -0.744 -17.597 -10.626 1.000 1 A THR 25.690 1
ATOM 148 H HA . THR 12 12 ? A -0.062 -14.827 -10.993 1.000 1 A THR 25.690 1
ATOM 149 H HB . THR 12 12 ? A -2.897 -15.455 -11.415 1.000 1 A THR 25.690 1
ATOM 150 H HG1 . THR 12 12 ? A -2.575 -16.958 -13.006 1.000 1 A THR 25.690 1
ATOM 151 H HG21 . THR 12 12 ? A -0.585 -14.712 -13.271 1.000 1 A THR 25.690 1
ATOM 152 H HG22 . THR 12 12 ? A -2.299 -14.780 -13.748 1.000 1 A THR 25.690 1
ATOM 153 H HG23 . THR 12 12 ? A -1.781 -13.603 -12.537 1.000 1 A THR 25.690 1
ATOM 154 N N . ASN 13 13 ? A -1.755 -15.437 -8.316 1.000 1 A ASN 25.620 1
ATOM 155 C CA . ASN 13 13 ? A -2.452 -14.789 -7.196 1.000 1 A ASN 25.620 1
ATOM 156 C C . ASN 13 13 ? A -1.516 -14.083 -6.200 1.000 1 A ASN 25.620 1
ATOM 157 O O . ASN 13 13 ? A -1.899 -13.055 -5.650 1.000 1 A ASN 25.620 1
ATOM 158 C CB . ASN 13 13 ? A -3.396 -15.804 -6.528 1.000 1 A ASN 25.620 1
ATOM 159 C CG . ASN 13 13 ? A -4.683 -16.014 -7.314 1.000 1 A ASN 25.620 1
ATOM 160 O OD1 . ASN 13 13 ? A -5.052 -15.251 -8.188 1.000 1 A ASN 25.620 1
ATOM 161 N ND2 . ASN 13 13 ? A -5.423 -17.057 -7.022 1.000 1 A ASN 25.620 1
ATOM 162 H H . ASN 13 13 ? A -1.534 -16.421 -8.256 1.000 1 A ASN 25.620 1
ATOM 163 H HA . ASN 13 13 ? A -3.079 -13.987 -7.586 1.000 1 A ASN 25.620 1
ATOM 164 H HB2 . ASN 13 13 ? A -2.888 -16.759 -6.390 1.000 1 A ASN 25.620 1
ATOM 165 H HB3 . ASN 13 13 ? A -3.688 -15.428 -5.547 1.000 1 A ASN 25.620 1
ATOM 166 H HD21 . ASN 13 13 ? A -5.167 -17.692 -6.280 1.000 1 A ASN 25.620 1
ATOM 167 H HD22 . ASN 13 13 ? A -6.279 -17.150 -7.549 1.000 1 A ASN 25.620 1
ATOM 168 N N . SER 14 14 ? A -0.288 -14.563 -5.970 1.000 1 A SER 28.980 1
ATOM 169 C CA . SER 14 14 ? A 0.571 -14.034 -4.890 1.000 1 A SER 28.980 1
ATOM 170 C C . SER 14 14 ? A 1.273 -12.719 -5.245 1.000 1 A SER 28.980 1
ATOM 171 O O . SER 14 14 ? A 1.215 -11.760 -4.476 1.000 1 A SER 28.980 1
ATOM 172 C CB . SER 14 14 ? A 1.594 -15.086 -4.455 1.000 1 A SER 28.980 1
ATOM 173 O OG . SER 14 14 ? A 2.431 -15.435 -5.541 1.000 1 A SER 28.980 1
ATOM 174 H H . SER 14 14 ? A 0.022 -15.384 -6.469 1.000 1 A SER 28.980 1
ATOM 175 H HA . SER 14 14 ? A -0.056 -13.828 -4.023 1.000 1 A SER 28.980 1
ATOM 176 H HB2 . SER 14 14 ? A 2.198 -14.687 -3.641 1.000 1 A SER 28.980 1
ATOM 177 H HB3 . SER 14 14 ? A 1.068 -15.974 -4.103 1.000 1 A SER 28.980 1
ATOM 178 H HG . SER 14 14 ? A 3.043 -16.117 -5.255 1.000 1 A SER 28.980 1
ATOM 179 N N . LEU 15 15 ? A 1.881 -12.638 -6.433 1.000 1 A LEU 25.380 1
ATOM 180 C CA . LEU 15 15 ? A 2.486 -11.400 -6.937 1.000 1 A LEU 25.380 1
ATOM 181 C C . LEU 15 15 ? A 1.424 -10.325 -7.154 1.000 1 A LEU 25.380 1
ATOM 182 O O . LEU 15 15 ? A 1.663 -9.166 -6.836 1.000 1 A LEU 25.380 1
ATOM 183 C CB . LEU 15 15 ? A 3.267 -11.693 -8.234 1.000 1 A LEU 25.380 1
ATOM 184 C CG . LEU 15 15 ? A 4.778 -11.821 -7.972 1.000 1 A LEU 25.380 1
ATOM 185 C CD1 . LEU 15 15 ? A 5.436 -12.660 -9.064 1.000 1 A LEU 25.380 1
ATOM 186 C CD2 . LEU 15 15 ? A 5.449 -10.445 -7.950 1.000 1 A LEU 25.380 1
ATOM 187 H H . LEU 15 15 ? A 1.961 -13.489 -6.970 1.000 1 A LEU 25.380 1
ATOM 188 H HA . LEU 15 15 ? A 3.168 -11.011 -6.181 1.000 1 A LEU 25.380 1
ATOM 189 H HB2 . LEU 15 15 ? A 2.890 -12.614 -8.679 1.000 1 A LEU 25.380 1
ATOM 190 H HB3 . LEU 15 15 ? A 3.102 -10.896 -8.958 1.000 1 A LEU 25.380 1
ATOM 191 H HG . LEU 15 15 ? A 4.942 -12.320 -7.016 1.000 1 A LEU 25.380 1
ATOM 192 H HD11 . LEU 15 15 ? A 6.505 -12.737 -8.868 1.000 1 A LEU 25.380 1
ATOM 193 H HD12 . LEU 15 15 ? A 5.013 -13.664 -9.058 1.000 1 A LEU 25.380 1
ATOM 194 H HD13 . LEU 15 15 ? A 5.278 -12.205 -10.042 1.000 1 A LEU 25.380 1
ATOM 195 H HD21 . LEU 15 15 ? A 4.971 -9.810 -7.203 1.000 1 A LEU 25.380 1
ATOM 196 H HD22 . LEU 15 15 ? A 5.391 -9.977 -8.932 1.000 1 A LEU 25.380 1
ATOM 197 H HD23 . LEU 15 15 ? A 6.497 -10.563 -7.674 1.000 1 A LEU 25.380 1
ATOM 198 N N . TYR 16 16 ? A 0.242 -10.710 -7.638 1.000 1 A TYR 26.390 1
ATOM 199 C CA . TYR 16 16 ? A -0.897 -9.806 -7.725 1.000 1 A TYR 26.390 1
ATOM 200 C C . TYR 16 16 ? A -1.315 -9.338 -6.324 1.000 1 A TYR 26.390 1
ATOM 201 O O . TYR 16 16 ? A -1.305 -8.135 -6.094 1.000 1 A TYR 26.390 1
ATOM 202 C CB . TYR 16 16 ? A -2.008 -10.464 -8.552 1.000 1 A TYR 26.390 1
ATOM 203 C CG . TYR 16 16 ? A -1.807 -10.314 -10.057 1.000 1 A TYR 26.390 1
ATOM 204 C CD1 . TYR 16 16 ? A -2.471 -9.291 -10.758 1.000 1 A TYR 26.390 1
ATOM 205 C CD2 . TYR 16 16 ? A -0.949 -11.175 -10.768 1.000 1 A TYR 26.390 1
ATOM 206 C CE1 . TYR 16 16 ? A -2.354 -9.190 -12.158 1.000 1 A TYR 26.390 1
ATOM 207 C CE2 . TYR 16 16 ? A -0.871 -11.121 -12.170 1.000 1 A TYR 26.390 1
ATOM 208 C CZ . TYR 16 16 ? A -1.595 -10.139 -12.872 1.000 1 A TYR 26.390 1
ATOM 209 O OH . TYR 16 16 ? A -1.527 -10.084 -14.226 1.000 1 A TYR 26.390 1
ATOM 210 H H . TYR 16 16 ? A 0.091 -11.688 -7.841 1.000 1 A TYR 26.390 1
ATOM 211 H HA . TYR 16 16 ? A -0.589 -8.907 -8.260 1.000 1 A TYR 26.390 1
ATOM 212 H HB2 . TYR 16 16 ? A -2.976 -10.034 -8.293 1.000 1 A TYR 26.390 1
ATOM 213 H HB3 . TYR 16 16 ? A -2.083 -11.517 -8.280 1.000 1 A TYR 26.390 1
ATOM 214 H HD1 . TYR 16 16 ? A -3.106 -8.601 -10.221 1.000 1 A TYR 26.390 1
ATOM 215 H HD2 . TYR 16 16 ? A -0.350 -11.898 -10.234 1.000 1 A TYR 26.390 1
ATOM 216 H HE1 . TYR 16 16 ? A -2.890 -8.427 -12.702 1.000 1 A TYR 26.390 1
ATOM 217 H HE2 . TYR 16 16 ? A -0.245 -11.821 -12.704 1.000 1 A TYR 26.390 1
ATOM 218 H HH . TYR 16 16 ? A -1.086 -10.849 -14.605 1.000 1 A TYR 26.390 1
ATOM 219 N N . SER 17 17 ? A -1.550 -10.232 -5.359 1.000 1 A SER 27.980 1
ATOM 220 C CA . SER 17 17 ? A -1.959 -9.867 -3.990 1.000 1 A SER 27.980 1
ATOM 221 C C . SER 17 17 ? A -1.026 -8.841 -3.319 1.000 1 A SER 27.980 1
ATOM 222 O O . SER 17 17 ? A -1.501 -7.831 -2.799 1.000 1 A SER 27.980 1
ATOM 223 C CB . SER 17 17 ? A -2.075 -11.136 -3.139 1.000 1 A SER 27.980 1
ATOM 224 O OG . SER 17 17 ? A -2.607 -10.822 -1.871 1.000 1 A SER 27.980 1
ATOM 225 H H . SER 17 17 ? A -1.543 -11.214 -5.594 1.000 1 A SER 27.980 1
ATOM 226 H HA . SER 17 17 ? A -2.950 -9.415 -4.039 1.000 1 A SER 27.980 1
ATOM 227 H HB2 . SER 17 17 ? A -2.749 -11.839 -3.629 1.000 1 A SER 27.980 1
ATOM 228 H HB3 . SER 17 17 ? A -1.094 -11.597 -3.024 1.000 1 A SER 27.980 1
ATOM 229 H HG . SER 17 17 ? A -2.669 -11.618 -1.338 1.000 1 A SER 27.980 1
ATOM 230 N N . ILE 18 18 ? A 0.302 -9.007 -3.428 1.000 1 A ILE 30.340 1
ATOM 231 C CA . ILE 18 18 ? A 1.282 -8.048 -2.875 1.000 1 A ILE 30.340 1
ATOM 232 C C . ILE 18 18 ? A 1.253 -6.707 -3.635 1.000 1 A ILE 30.340 1
ATOM 233 O O . ILE 18 18 ? A 1.228 -5.644 -3.011 1.000 1 A ILE 30.340 1
ATOM 234 C CB . ILE 18 18 ? A 2.702 -8.670 -2.853 1.000 1 A ILE 30.340 1
ATOM 235 C CG1 . ILE 18 18 ? A 2.743 -9.892 -1.903 1.000 1 A ILE 30.340 1
ATOM 236 C CG2 . ILE 18 18 ? A 3.760 -7.633 -2.421 1.000 1 A ILE 30.340 1
ATOM 237 C CD1 . ILE 18 18 ? A 4.036 -10.716 -1.991 1.000 1 A ILE 30.340 1
ATOM 238 H H . ILE 18 18 ? A 0.641 -9.857 -3.856 1.000 1 A ILE 30.340 1
ATOM 239 H HA . ILE 18 18 ? A 1.001 -7.826 -1.846 1.000 1 A ILE 30.340 1
ATOM 240 H HB . ILE 18 18 ? A 2.943 -9.005 -3.862 1.000 1 A ILE 30.340 1
ATOM 241 H HG12 . ILE 18 18 ? A 1.920 -10.567 -2.138 1.000 1 A ILE 30.340 1
ATOM 242 H HG13 . ILE 18 18 ? A 2.607 -9.556 -0.875 1.000 1 A ILE 30.340 1
ATOM 243 H HG21 . ILE 18 18 ? A 3.795 -6.796 -3.118 1.000 1 A ILE 30.340 1
ATOM 244 H HG22 . ILE 18 18 ? A 4.755 -8.077 -2.409 1.000 1 A ILE 30.340 1
ATOM 245 H HG23 . ILE 18 18 ? A 3.528 -7.255 -1.426 1.000 1 A ILE 30.340 1
ATOM 246 H HD11 . ILE 18 18 ? A 3.929 -11.615 -1.384 1.000 1 A ILE 30.340 1
ATOM 247 H HD12 . ILE 18 18 ? A 4.222 -11.006 -3.025 1.000 1 A ILE 30.340 1
ATOM 248 H HD13 . ILE 18 18 ? A 4.884 -10.147 -1.609 1.000 1 A ILE 30.340 1
ATOM 249 N N . ARG 19 19 ? A 1.200 -6.741 -4.981 1.000 1 A ARG 31.800 1
ATOM 250 C CA . ARG 19 19 ? A 1.084 -5.539 -5.842 1.000 1 A ARG 31.800 1
ATOM 251 C C . ARG 19 19 ? A -0.168 -4.713 -5.513 1.000 1 A ARG 31.800 1
ATOM 252 O O . ARG 19 19 ? A -0.164 -3.492 -5.637 1.000 1 A ARG 31.800 1
ATOM 253 C CB . ARG 19 19 ? A 1.037 -5.962 -7.326 1.000 1 A ARG 31.800 1
ATOM 254 C CG . ARG 19 19 ? A 2.380 -6.454 -7.894 1.000 1 A ARG 31.800 1
ATOM 255 C CD . ARG 19 19 ? A 2.147 -7.203 -9.218 1.000 1 A ARG 31.800 1
ATOM 256 N NE . ARG 19 19 ? A 3.380 -7.831 -9.731 1.000 1 A ARG 31.800 1
ATOM 257 C CZ . ARG 19 19 ? A 3.508 -8.471 -10.880 1.000 1 A ARG 31.800 1
ATOM 258 N NH1 . ARG 19 19 ? A 2.495 -8.665 -11.679 1.000 1 A ARG 31.800 1
ATOM 259 N NH2 . ARG 19 19 ? A 4.669 -8.929 -11.259 1.000 1 A ARG 31.800 1
ATOM 260 H H . ARG 19 19 ? A 1.180 -7.649 -5.423 1.000 1 A ARG 31.800 1
ATOM 261 H HA . ARG 19 19 ? A 1.935 -4.880 -5.670 1.000 1 A ARG 31.800 1
ATOM 262 H HB2 . ARG 19 19 ? A 0.284 -6.740 -7.446 1.000 1 A ARG 31.800 1
ATOM 263 H HB3 . ARG 19 19 ? A 0.718 -5.109 -7.925 1.000 1 A ARG 31.800 1
ATOM 264 H HG2 . ARG 19 19 ? A 3.028 -5.595 -8.071 1.000 1 A ARG 31.800 1
ATOM 265 H HG3 . ARG 19 19 ? A 2.883 -7.103 -7.177 1.000 1 A ARG 31.800 1
ATOM 266 H HD2 . ARG 19 19 ? A 1.396 -7.977 -9.059 1.000 1 A ARG 31.800 1
ATOM 267 H HD3 . ARG 19 19 ? A 1.761 -6.494 -9.950 1.000 1 A ARG 31.800 1
ATOM 268 H HE . ARG 19 19 ? A 4.202 -7.740 -9.151 1.000 1 A ARG 31.800 1
ATOM 269 H HH11 . ARG 19 19 ? A 1.584 -8.335 -11.395 1.000 1 A ARG 31.800 1
ATOM 270 H HH12 . ARG 19 19 ? A 2.612 -9.130 -12.569 1.000 1 A ARG 31.800 1
ATOM 271 H HH21 . ARG 19 19 ? A 5.489 -8.748 -10.697 1.000 1 A ARG 31.800 1
ATOM 272 H HH22 . ARG 19 19 ? A 4.776 -9.370 -12.161 1.000 1 A ARG 31.800 1
ATOM 273 N N . ILE 20 20 ? A -1.225 -5.401 -5.098 1.000 1 A ILE 30.970 1
ATOM 274 C CA . ILE 20 20 ? A -2.581 -4.903 -4.876 1.000 1 A ILE 30.970 1
ATOM 275 C C . ILE 20 20 ? A -2.761 -4.318 -3.477 1.000 1 A ILE 30.970 1
ATOM 276 O O . ILE 20 20 ? A -3.303 -3.222 -3.349 1.000 1 A ILE 30.970 1
ATOM 277 C CB . ILE 20 20 ? A -3.499 -6.100 -5.160 1.000 1 A ILE 30.970 1
ATOM 278 C CG1 . ILE 20 20 ? A -3.693 -6.230 -6.688 1.000 1 A ILE 30.970 1
ATOM 279 C CG2 . ILE 20 20 ? A -4.830 -6.054 -4.438 1.000 1 A ILE 30.970 1
ATOM 280 C CD1 . ILE 20 20 ? A -3.970 -7.654 -7.184 1.000 1 A ILE 30.970 1
ATOM 281 H H . ILE 20 20 ? A -1.105 -6.403 -5.062 1.000 1 A ILE 30.970 1
ATOM 282 H HA . ILE 20 20 ? A -2.804 -4.105 -5.583 1.000 1 A ILE 30.970 1
ATOM 283 H HB . ILE 20 20 ? A -3.012 -6.998 -4.779 1.000 1 A ILE 30.970 1
ATOM 284 H HG12 . ILE 20 20 ? A -2.795 -5.890 -7.203 1.000 1 A ILE 30.970 1
ATOM 285 H HG13 . ILE 20 20 ? A -4.494 -5.562 -7.006 1.000 1 A ILE 30.970 1
ATOM 286 H HG21 . ILE 20 20 ? A -5.451 -5.240 -4.812 1.000 1 A ILE 30.970 1
ATOM 287 H HG22 . ILE 20 20 ? A -5.282 -7.031 -4.612 1.000 1 A ILE 30.970 1
ATOM 288 H HG23 . ILE 20 20 ? A -4.710 -5.968 -3.358 1.000 1 A ILE 30.970 1
ATOM 289 H HD11 . ILE 20 20 ? A -4.219 -8.335 -6.370 1.000 1 A ILE 30.970 1
ATOM 290 H HD12 . ILE 20 20 ? A -3.082 -7.989 -7.720 1.000 1 A ILE 30.970 1
ATOM 291 H HD13 . ILE 20 20 ? A -4.745 -7.667 -7.950 1.000 1 A ILE 30.970 1
ATOM 292 N N . GLN 21 21 ? A -2.267 -4.999 -2.438 1.000 1 A GLN 34.380 1
ATOM 293 C CA . GLN 21 21 ? A -2.338 -4.500 -1.063 1.000 1 A GLN 34.380 1
ATOM 294 C C . GLN 21 21 ? A -1.539 -3.200 -0.902 1.000 1 A GLN 34.380 1
ATOM 295 O O . GLN 21 21 ? A -2.020 -2.266 -0.264 1.000 1 A GLN 34.380 1
ATOM 296 C CB . GLN 21 21 ? A -1.831 -5.579 -0.096 1.000 1 A GLN 34.380 1
ATOM 297 C CG . GLN 21 21 ? A -2.828 -6.740 0.073 1.000 1 A GLN 34.380 1
ATOM 298 C CD . GLN 21 21 ? A -2.303 -7.833 1.002 1.000 1 A GLN 34.380 1
ATOM 299 O OE1 . GLN 21 21 ? A -1.169 -7.828 1.448 1.000 1 A GLN 34.380 1
ATOM 300 N NE2 . GLN 21 21 ? A -3.115 -8.808 1.347 1.000 1 A GLN 34.380 1
ATOM 301 H H . GLN 21 21 ? A -1.862 -5.910 -2.598 1.000 1 A GLN 34.380 1
ATOM 302 H HA . GLN 21 21 ? A -3.375 -4.271 -0.817 1.000 1 A GLN 34.380 1
ATOM 303 H HB2 . GLN 21 21 ? A -1.671 -5.125 0.882 1.000 1 A GLN 34.380 1
ATOM 304 H HB3 . GLN 21 21 ? A -0.876 -5.963 -0.455 1.000 1 A GLN 34.380 1
ATOM 305 H HG2 . GLN 21 21 ? A -3.057 -7.187 -0.894 1.000 1 A GLN 34.380 1
ATOM 306 H HG3 . GLN 21 21 ? A -3.756 -6.349 0.490 1.000 1 A GLN 34.380 1
ATOM 307 H HE21 . GLN 21 21 ? A -4.056 -8.862 0.985 1.000 1 A GLN 34.380 1
ATOM 308 H HE22 . GLN 21 21 ? A -2.748 -9.462 2.023 1.000 1 A GLN 34.380 1
ATOM 309 N N . LEU 22 22 ? A -0.370 -3.100 -1.549 1.000 1 A LEU 36.530 1
ATOM 310 C CA . LEU 22 22 ? A 0.498 -1.921 -1.499 1.000 1 A LEU 36.530 1
ATOM 311 C C . LEU 22 22 ? A -0.133 -0.704 -2.190 1.000 1 A LEU 36.530 1
ATOM 312 O O . LEU 22 22 ? A -0.150 0.392 -1.634 1.000 1 A LEU 36.530 1
ATOM 313 C CB . LEU 22 22 ? A 1.843 -2.301 -2.144 1.000 1 A LEU 36.530 1
ATOM 314 C CG . LEU 22 22 ? A 2.952 -1.252 -1.948 1.000 1 A LEU 36.530 1
ATOM 315 C CD1 . LEU 22 22 ? A 3.427 -1.209 -0.493 1.000 1 A LEU 36.530 1
ATOM 316 C CD2 . LEU 22 22 ? A 4.139 -1.593 -2.846 1.000 1 A LEU 36.530 1
ATOM 317 H H . LEU 22 22 ? A -0.032 -3.916 -2.039 1.000 1 A LEU 36.530 1
ATOM 318 H HA . LEU 22 22 ? A 0.656 -1.662 -0.452 1.000 1 A LEU 36.530 1
ATOM 319 H HB2 . LEU 22 22 ? A 2.187 -3.247 -1.724 1.000 1 A LEU 36.530 1
ATOM 320 H HB3 . LEU 22 22 ? A 1.683 -2.457 -3.211 1.000 1 A LEU 36.530 1
ATOM 321 H HG . LEU 22 22 ? A 2.584 -0.268 -2.237 1.000 1 A LEU 36.530 1
ATOM 322 H HD11 . LEU 22 22 ? A 2.630 -0.839 0.153 1.000 1 A LEU 36.530 1
ATOM 323 H HD12 . LEU 22 22 ? A 3.728 -2.205 -0.169 1.000 1 A LEU 36.530 1
ATOM 324 H HD13 . LEU 22 22 ? A 4.286 -0.543 -0.405 1.000 1 A LEU 36.530 1
ATOM 325 H HD21 . LEU 22 22 ? A 4.915 -0.836 -2.734 1.000 1 A LEU 36.530 1
ATOM 326 H HD22 . LEU 22 22 ? A 4.554 -2.562 -2.567 1.000 1 A LEU 36.530 1
ATOM 327 H HD23 . LEU 22 22 ? A 3.824 -1.621 -3.890 1.000 1 A LEU 36.530 1
ATOM 328 N N . ALA 23 23 ? A -0.692 -0.893 -3.386 1.000 1 A ALA 33.880 1
ATOM 329 C CA . ALA 23 23 ? A -1.349 0.186 -4.110 1.000 1 A ALA 33.880 1
ATOM 330 C C . ALA 23 23 ? A -2.660 0.640 -3.455 1.000 1 A ALA 33.880 1
ATOM 331 O O . ALA 23 23 ? A -2.978 1.829 -3.486 1.000 1 A ALA 33.880 1
ATOM 332 C CB . ALA 23 23 ? A -1.602 -0.288 -5.526 1.000 1 A ALA 33.880 1
ATOM 333 H H . ALA 23 23 ? A -0.654 -1.809 -3.810 1.000 1 A ALA 33.880 1
ATOM 334 H HA . ALA 23 23 ? A -0.683 1.049 -4.148 1.000 1 A ALA 33.880 1
ATOM 335 H HB1 . ALA 23 23 ? A -2.122 0.527 -6.030 1.000 1 A ALA 33.880 1
ATOM 336 H HB2 . ALA 23 23 ? A -0.660 -0.502 -6.031 1.000 1 A ALA 33.880 1
ATOM 337 H HB3 . ALA 23 23 ? A -2.233 -1.177 -5.526 1.000 1 A ALA 33.880 1
ATOM 338 N N . LEU 24 24 ? A -3.397 -0.284 -2.829 1.000 1 A LEU 34.280 1
ATOM 339 C CA . LEU 24 24 ? A -4.604 0.029 -2.066 1.000 1 A LEU 34.280 1
ATOM 340 C C . LEU 24 24 ? A -4.307 0.816 -0.797 1.000 1 A LEU 34.280 1
ATOM 341 O O . LEU 24 24 ? A -4.966 1.825 -0.551 1.000 1 A LEU 34.280 1
ATOM 342 C CB . LEU 24 24 ? A -5.359 -1.269 -1.732 1.000 1 A LEU 34.280 1
ATOM 343 C CG . LEU 24 24 ? A -6.190 -1.749 -2.923 1.000 1 A LEU 34.280 1
ATOM 344 C CD1 . LEU 24 24 ? A -6.678 -3.185 -2.730 1.000 1 A LEU 34.280 1
ATOM 345 C CD2 . LEU 24 24 ? A -7.402 -0.842 -3.078 1.000 1 A LEU 34.280 1
ATOM 346 H H . LEU 24 24 ? A -3.112 -1.251 -2.886 1.000 1 A LEU 34.280 1
ATOM 347 H HA . LEU 24 24 ? A -5.221 0.688 -2.678 1.000 1 A LEU 34.280 1
ATOM 348 H HB2 . LEU 24 24 ? A -6.027 -1.098 -0.887 1.000 1 A LEU 34.280 1
ATOM 349 H HB3 . LEU 24 24 ? A -4.646 -2.038 -1.435 1.000 1 A LEU 34.280 1
ATOM 350 H HG . LEU 24 24 ? A -5.593 -1.705 -3.834 1.000 1 A LEU 34.280 1
ATOM 351 H HD11 . LEU 24 24 ? A -7.311 -3.255 -1.846 1.000 1 A LEU 34.280 1
ATOM 352 H HD12 . LEU 24 24 ? A -5.820 -3.847 -2.609 1.000 1 A LEU 34.280 1
ATOM 353 H HD13 . LEU 24 24 ? A -7.241 -3.502 -3.608 1.000 1 A LEU 34.280 1
ATOM 354 H HD21 . LEU 24 24 ? A -7.858 -1.079 -4.039 1.000 1 A LEU 34.280 1
ATOM 355 H HD22 . LEU 24 24 ? A -7.132 0.213 -3.119 1.000 1 A LEU 34.280 1
ATOM 356 H HD23 . LEU 24 24 ? A -8.079 -0.988 -2.236 1.000 1 A LEU 34.280 1
ATOM 357 N N . LEU 25 25 ? A -3.281 0.413 -0.043 1.000 1 A LEU 37.310 1
ATOM 358 C CA . LEU 25 25 ? A -2.792 1.179 1.105 1.000 1 A LEU 37.310 1
ATOM 359 C C . LEU 25 25 ? A -2.354 2.584 0.699 1.000 1 A LEU 37.310 1
ATOM 360 O O . LEU 25 25 ? A -2.583 3.536 1.437 1.000 1 A LEU 37.310 1
ATOM 361 C CB . LEU 25 25 ? A -1.624 0.422 1.766 1.000 1 A LEU 37.310 1
ATOM 362 C CG . LEU 25 25 ? A -2.024 -0.174 3.127 1.000 1 A LEU 37.310 1
ATOM 363 C CD1 . LEU 25 25 ? A -1.485 -1.589 3.285 1.000 1 A LEU 37.310 1
ATOM 364 C CD2 . LEU 25 25 ? A -1.476 0.689 4.265 1.000 1 A LEU 37.310 1
ATOM 365 H H . LEU 25 25 ? A -2.809 -0.447 -0.281 1.000 1 A LEU 37.310 1
ATOM 366 H HA . LEU 25 25 ? A -3.609 1.310 1.814 1.000 1 A LEU 37.310 1
ATOM 367 H HB2 . LEU 25 25 ? A -0.780 1.098 1.907 1.000 1 A LEU 37.310 1
ATOM 368 H HB3 . LEU 25 25 ? A -1.260 -0.361 1.101 1.000 1 A LEU 37.310 1
ATOM 369 H HG . LEU 25 25 ? A -3.109 -0.228 3.216 1.000 1 A LEU 37.310 1
ATOM 370 H HD11 . LEU 25 25 ? A -1.785 -1.969 4.261 1.000 1 A LEU 37.310 1
ATOM 371 H HD12 . LEU 25 25 ? A -1.909 -2.231 2.512 1.000 1 A LEU 37.310 1
ATOM 372 H HD13 . LEU 25 25 ? A -0.398 -1.594 3.206 1.000 1 A LEU 37.310 1
ATOM 373 H HD21 . LEU 25 25 ? A -1.855 1.706 4.164 1.000 1 A LEU 37.310 1
ATOM 374 H HD22 . LEU 25 25 ? A -0.386 0.704 4.239 1.000 1 A LEU 37.310 1
ATOM 375 H HD23 . LEU 25 25 ? A -1.807 0.286 5.222 1.000 1 A LEU 37.310 1
ATOM 376 N N . LEU 26 26 ? A -1.767 2.732 -0.486 1.000 1 A LEU 35.470 1
ATOM 377 C CA . LEU 26 26 ? A -1.337 4.038 -0.963 1.000 1 A LEU 35.470 1
ATOM 378 C C . LEU 26 26 ? A -2.498 4.892 -1.451 1.000 1 A LEU 35.470 1
ATOM 379 O O . LEU 26 26 ? A -2.560 6.068 -1.109 1.000 1 A LEU 35.470 1
ATOM 380 C CB . LEU 26 26 ? A -0.267 3.849 -2.036 1.000 1 A LEU 35.470 1
ATOM 381 C CG . LEU 26 26 ? A 1.040 3.374 -1.403 1.000 1 A LEU 35.470 1
ATOM 382 C CD1 . LEU 26 26 ? A 1.949 2.751 -2.457 1.000 1 A LEU 35.470 1
ATOM 383 C CD2 . LEU 26 26 ? A 1.708 4.557 -0.693 1.000 1 A LEU 35.470 1
ATOM 384 H H . LEU 26 26 ? A -1.537 1.906 -1.020 1.000 1 A LEU 35.470 1
ATOM 385 H HA . LEU 26 26 ? A -0.914 4.582 -0.118 1.000 1 A LEU 35.470 1
ATOM 386 H HB2 . LEU 26 26 ? A -0.089 4.807 -2.524 1.000 1 A LEU 35.470 1
ATOM 387 H HB3 . LEU 26 26 ? A -0.628 3.128 -2.768 1.000 1 A LEU 35.470 1
ATOM 388 H HG . LEU 26 26 ? A 0.828 2.607 -0.658 1.000 1 A LEU 35.470 1
ATOM 389 H HD11 . LEU 26 26 ? A 2.675 2.121 -1.943 1.000 1 A LEU 35.470 1
ATOM 390 H HD12 . LEU 26 26 ? A 2.457 3.526 -3.031 1.000 1 A LEU 35.470 1
ATOM 391 H HD13 . LEU 26 26 ? A 1.376 2.108 -3.124 1.000 1 A LEU 35.470 1
ATOM 392 H HD21 . LEU 26 26 ? A 0.997 5.347 -0.453 1.000 1 A LEU 35.470 1
ATOM 393 H HD22 . LEU 26 26 ? A 2.113 4.209 0.257 1.000 1 A LEU 35.470 1
ATOM 394 H HD23 . LEU 26 26 ? A 2.473 5.006 -1.327 1.000 1 A LEU 35.470 1
ATOM 395 N N . ARG 27 27 ? A -3.461 4.316 -2.177 1.000 1 A ARG 32.380 1
ATOM 396 C CA . ARG 27 27 ? A -4.621 5.066 -2.671 1.000 1 A ARG 32.380 1
ATOM 397 C C . ARG 27 27 ? A -5.593 5.467 -1.562 1.000 1 A ARG 32.380 1
ATOM 398 O O . ARG 27 27 ? A -6.181 6.534 -1.663 1.000 1 A ARG 32.380 1
ATOM 399 C CB . ARG 27 27 ? A -5.301 4.289 -3.803 1.000 1 A ARG 32.380 1
ATOM 400 C CG . ARG 27 27 ? A -6.300 5.192 -4.542 1.000 1 A ARG 32.380 1
ATOM 401 C CD . ARG 27 27 ? A -6.582 4.648 -5.942 1.000 1 A ARG 32.380 1
ATOM 402 N NE . ARG 27 27 ? A -7.385 5.605 -6.720 1.000 1 A ARG 32.380 1
ATOM 403 C CZ . ARG 27 27 ? A -7.382 5.742 -8.031 1.000 1 A ARG 32.380 1
ATOM 404 N NH1 . ARG 27 27 ? A -6.721 4.945 -8.826 1.000 1 A ARG 32.380 1
ATOM 405 N NH2 . ARG 27 27 ? A -8.042 6.713 -8.582 1.000 1 A ARG 32.380 1
ATOM 406 H H . ARG 27 27 ? A -3.352 3.345 -2.434 1.000 1 A ARG 32.380 1
ATOM 407 H HA . ARG 27 27 ? A -4.249 6.005 -3.080 1.000 1 A ARG 32.380 1
ATOM 408 H HB2 . ARG 27 27 ? A -4.528 3.968 -4.501 1.000 1 A ARG 32.380 1
ATOM 409 H HB3 . ARG 27 27 ? A -5.806 3.407 -3.411 1.000 1 A ARG 32.380 1
ATOM 410 H HG2 . ARG 27 27 ? A -5.875 6.190 -4.644 1.000 1 A ARG 32.380 1
ATOM 411 H HG3 . ARG 27 27 ? A -7.227 5.262 -3.974 1.000 1 A ARG 32.380 1
ATOM 412 H HD2 . ARG 27 27 ? A -5.628 4.478 -6.441 1.000 1 A ARG 32.380 1
ATOM 413 H HD3 . ARG 27 27 ? A -7.112 3.700 -5.858 1.000 1 A ARG 32.380 1
ATOM 414 H HE . ARG 27 27 ? A -7.911 6.287 -6.191 1.000 1 A ARG 32.380 1
ATOM 415 H HH11 . ARG 27 27 ? A -6.729 5.081 -9.826 1.000 1 A ARG 32.380 1
ATOM 416 H HH12 . ARG 27 27 ? A -6.228 4.154 -8.438 1.000 1 A ARG 32.380 1
ATOM 417 H HH21 . ARG 27 27 ? A -8.628 7.327 -8.035 1.000 1 A ARG 32.380 1
ATOM 418 H HH22 . ARG 27 27 ? A -8.046 6.839 -9.584 1.000 1 A ARG 32.380 1
ATOM 419 N N . LEU 28 28 ? A -5.723 4.669 -0.499 1.000 1 A LEU 34.720 1
ATOM 420 C CA . LEU 28 28 ? A -6.536 5.016 0.677 1.000 1 A LEU 34.720 1
ATOM 421 C C . LEU 28 28 ? A -6.004 6.234 1.449 1.000 1 A LEU 34.720 1
ATOM 422 O O . LEU 28 28 ? A -6.748 6.827 2.227 1.000 1 A LEU 34.720 1
ATOM 423 C CB . LEU 28 28 ? A -6.632 3.790 1.607 1.000 1 A LEU 34.720 1
ATOM 424 C CG . LEU 28 28 ? A -7.714 2.782 1.178 1.000 1 A LEU 34.720 1
ATOM 425 C CD1 . LEU 28 28 ? A -7.500 1.445 1.887 1.000 1 A LEU 34.720 1
ATOM 426 C CD2 . LEU 28 28 ? A -9.119 3.283 1.534 1.000 1 A LEU 34.720 1
ATOM 427 H H . LEU 28 28 ? A -5.241 3.781 -0.501 1.000 1 A LEU 34.720 1
ATOM 428 H HA . LEU 28 28 ? A -7.535 5.296 0.341 1.000 1 A LEU 34.720 1
ATOM 429 H HB2 . LEU 28 28 ? A -6.861 4.120 2.620 1.000 1 A LEU 34.720 1
ATOM 430 H HB3 . LEU 28 28 ? A -5.660 3.299 1.643 1.000 1 A LEU 34.720 1
ATOM 431 H HG . LEU 28 28 ? A -7.656 2.615 0.103 1.000 1 A LEU 34.720 1
ATOM 432 H HD11 . LEU 28 28 ? A -6.521 1.045 1.622 1.000 1 A LEU 34.720 1
ATOM 433 H HD12 . LEU 28 28 ? A -8.266 0.735 1.574 1.000 1 A LEU 34.720 1
ATOM 434 H HD13 . LEU 28 28 ? A -7.553 1.582 2.967 1.000 1 A LEU 34.720 1
ATOM 435 H HD21 . LEU 28 28 ? A -9.199 3.450 2.608 1.000 1 A LEU 34.720 1
ATOM 436 H HD22 . LEU 28 28 ? A -9.334 4.217 1.015 1.000 1 A LEU 34.720 1
ATOM 437 H HD23 . LEU 28 28 ? A -9.861 2.544 1.233 1.000 1 A LEU 34.720 1
ATOM 438 N N . VAL 29 29 ? A -4.737 6.610 1.250 1.000 1 A VAL 34.910 1
ATOM 439 C CA . VAL 29 29 ? A -4.097 7.708 1.992 1.000 1 A VAL 34.910 1
ATOM 440 C C . VAL 29 29 ? A -3.646 8.851 1.063 1.000 1 A VAL 34.910 1
ATOM 441 O O . VAL 29 29 ? A -3.414 9.968 1.523 1.000 1 A VAL 34.910 1
ATOM 442 C CB . VAL 29 29 ? A -2.976 7.146 2.896 1.000 1 A VAL 34.910 1
ATOM 443 C CG1 . VAL 29 29 ? A -2.579 8.151 3.989 1.000 1 A VAL 34.910 1
ATOM 444 C CG2 . VAL 29 29 ? A -3.382 5.890 3.681 1.000 1 A VAL 34.910 1
ATOM 445 H H . VAL 29 29 ? A -4.168 6.052 0.630 1.000 1 A VAL 34.910 1
ATOM 446 H HA . VAL 29 29 ? A -4.837 8.155 2.656 1.000 1 A VAL 34.910 1
ATOM 447 H HB . VAL 29 29 ? A -2.117 6.875 2.281 1.000 1 A VAL 34.910 1
ATOM 448 H HG11 . VAL 29 29 ? A -1.693 7.796 4.515 1.000 1 A VAL 34.910 1
ATOM 449 H HG12 . VAL 29 29 ? A -2.392 9.142 3.576 1.000 1 A VAL 34.910 1
ATOM 450 H HG13 . VAL 29 29 ? A -3.394 8.256 4.704 1.000 1 A VAL 34.910 1
ATOM 451 H HG21 . VAL 29 29 ? A -2.554 5.551 4.305 1.000 1 A VAL 34.910 1
ATOM 452 H HG22 . VAL 29 29 ? A -3.644 5.076 3.005 1.000 1 A VAL 34.910 1
ATOM 453 H HG23 . VAL 29 29 ? A -4.248 6.100 4.308 1.000 1 A VAL 34.910 1
ATOM 454 N N . MET 30 30 ? A -3.561 8.620 -0.250 1.000 1 A MET 38.060 1
ATOM 455 C CA . MET 30 30 ? A -3.297 9.657 -1.249 1.000 1 A MET 38.060 1
ATOM 456 C C . MET 30 30 ? A -4.513 10.565 -1.431 1.000 1 A MET 38.060 1
ATOM 457 O O . MET 30 30 ? A -5.575 10.137 -1.872 1.000 1 A MET 38.060 1
ATOM 458 C CB . MET 30 30 ? A -2.871 9.019 -2.576 1.000 1 A MET 38.060 1
ATOM 459 C CG . MET 30 30 ? A -1.392 8.649 -2.494 1.000 1 A MET 38.060 1
ATOM 460 S SD . MET 30 30 ? A -0.705 7.920 -3.992 1.000 1 A MET 38.060 1
ATOM 461 C CE . MET 30 30 ? A 1.034 8.282 -3.654 1.000 1 A MET 38.060 1
ATOM 462 H H . MET 30 30 ? A -3.744 7.685 -0.586 1.000 1 A MET 38.060 1
ATOM 463 H HA . MET 30 30 ? A -2.476 10.281 -0.895 1.000 1 A MET 38.060 1
ATOM 464 H HB2 . MET 30 30 ? A -3.005 9.735 -3.386 1.000 1 A MET 38.060 1
ATOM 465 H HB3 . MET 30 30 ? A -3.477 8.138 -2.789 1.000 1 A MET 38.060 1
ATOM 466 H HG2 . MET 30 30 ? A -1.213 7.976 -1.655 1.000 1 A MET 38.060 1
ATOM 467 H HG3 . MET 30 30 ? A -0.846 9.570 -2.290 1.000 1 A MET 38.060 1
ATOM 468 H HE1 . MET 30 30 ? A 1.152 9.352 -3.482 1.000 1 A MET 38.060 1
ATOM 469 H HE2 . MET 30 30 ? A 1.353 7.717 -2.778 1.000 1 A MET 38.060 1
ATOM 470 H HE3 . MET 30 30 ? A 1.661 7.997 -4.498 1.000 1 A MET 38.060 1
ATOM 471 N N . THR 31 31 ? A -4.344 11.838 -1.077 1.000 1 A THR 41.810 1
ATOM 472 C CA . THR 31 31 ? A -5.440 12.812 -1.002 1.000 1 A THR 41.810 1
ATOM 473 C C . THR 31 31 ? A -5.760 13.495 -2.329 1.000 1 A THR 41.810 1
ATOM 474 O O . THR 31 31 ? A -6.834 14.079 -2.448 1.000 1 A THR 41.810 1
ATOM 475 C CB . THR 31 31 ? A -5.134 13.879 0.060 1.000 1 A THR 41.810 1
ATOM 476 O OG1 . THR 31 31 ? A -3.823 14.398 -0.077 1.000 1 A THR 41.810 1
ATOM 477 C CG2 . THR 31 31 ? A -5.220 13.304 1.474 1.000 1 A THR 41.810 1
ATOM 478 H H . THR 31 31 ? A -3.448 12.118 -0.706 1.000 1 A THR 41.810 1
ATOM 479 H HA . THR 31 31 ? A -6.351 12.293 -0.703 1.000 1 A THR 41.810 1
ATOM 480 H HB . THR 31 31 ? A -5.854 14.693 -0.027 1.000 1 A THR 41.810 1
ATOM 481 H HG1 . THR 31 31 ? A -3.620 14.504 -1.010 1.000 1 A THR 41.810 1
ATOM 482 H HG21 . THR 31 31 ? A -6.215 12.891 1.640 1.000 1 A THR 41.810 1
ATOM 483 H HG22 . THR 31 31 ? A -5.039 14.096 2.200 1.000 1 A THR 41.810 1
ATOM 484 H HG23 . THR 31 31 ? A -4.480 12.515 1.608 1.000 1 A THR 41.810 1
ATOM 485 N N . THR 32 32 ? A -4.851 13.470 -3.311 1.000 1 A THR 47.250 1
ATOM 486 C CA . THR 32 32 ? A -5.027 14.198 -4.577 1.000 1 A THR 47.250 1
ATOM 487 C C . THR 32 32 ? A -4.936 13.286 -5.800 1.000 1 A THR 47.250 1
ATOM 488 O O . THR 32 32 ? A -4.279 12.246 -5.784 1.000 1 A THR 47.250 1
ATOM 489 C CB . THR 32 32 ? A -4.060 15.387 -4.704 1.000 1 A THR 47.250 1
ATOM 490 O OG1 . THR 32 32 ? A -2.758 14.955 -4.996 1.000 1 A THR 47.250 1
ATOM 491 C CG2 . THR 32 32 ? A -4.013 16.278 -3.461 1.000 1 A THR 47.250 1
ATOM 492 H H . THR 32 32 ? A -3.986 12.964 -3.182 1.000 1 A THR 47.250 1
ATOM 493 H HA . THR 32 32 ? A -6.030 14.625 -4.597 1.000 1 A THR 47.250 1
ATOM 494 H HB . THR 32 32 ? A -4.400 15.997 -5.541 1.000 1 A THR 47.250 1
ATOM 495 H HG1 . THR 32 32 ? A -2.345 14.598 -4.207 1.000 1 A THR 47.250 1
ATOM 496 H HG21 . THR 32 32 ? A -3.527 15.754 -2.637 1.000 1 A THR 47.250 1
ATOM 497 H HG22 . THR 32 32 ? A -3.435 17.173 -3.692 1.000 1 A THR 47.250 1
ATOM 498 H HG23 . THR 32 32 ? A -5.023 16.567 -3.172 1.000 1 A THR 47.250 1
ATOM 499 N N . GLU 33 33 ? A -5.605 13.679 -6.886 1.000 1 A GLU 48.970 1
ATOM 500 C CA . GLU 33 33 ? A -5.538 12.977 -8.174 1.000 1 A GLU 48.970 1
ATOM 501 C C . GLU 33 33 ? A -4.102 12.937 -8.727 1.000 1 A GLU 48.970 1
ATOM 502 O O . GLU 33 33 ? A -3.691 11.926 -9.294 1.000 1 A GLU 48.970 1
ATOM 503 C CB . GLU 33 33 ? A -6.509 13.671 -9.142 1.000 1 A GLU 48.970 1
ATOM 504 C CG . GLU 33 33 ? A -6.679 12.929 -10.477 1.000 1 A GLU 48.970 1
ATOM 505 C CD . GLU 33 33 ? A -7.738 13.567 -11.393 1.000 1 A GLU 48.970 1
ATOM 506 O OE1 . GLU 33 33 ? A -7.826 13.115 -12.556 1.000 1 A GLU 48.970 1
ATOM 507 O OE2 . GLU 33 33 ? A -8.484 14.458 -10.921 1.000 1 A GLU 48.970 1
ATOM 508 H H . GLU 33 33 ? A -6.150 14.529 -6.847 1.000 1 A GLU 48.970 1
ATOM 509 H HA . GLU 33 33 ? A -5.862 11.946 -8.034 1.000 1 A GLU 48.970 1
ATOM 510 H HB2 . GLU 33 33 ? A -6.159 14.686 -9.334 1.000 1 A GLU 48.970 1
ATOM 511 H HB3 . GLU 33 33 ? A -7.480 13.727 -8.651 1.000 1 A GLU 48.970 1
ATOM 512 H HG2 . GLU 33 33 ? A -6.966 11.899 -10.265 1.000 1 A GLU 48.970 1
ATOM 513 H HG3 . GLU 33 33 ? A -5.720 12.913 -10.995 1.000 1 A GLU 48.970 1
ATOM 514 N N . GLU 34 34 ? A -3.311 13.988 -8.486 1.000 1 A GLU 52.380 1
ATOM 515 C CA . GLU 34 34 ? A -1.894 14.054 -8.859 1.000 1 A GLU 52.380 1
ATOM 516 C C . GLU 34 34 ? A -1.063 12.983 -8.136 1.000 1 A GLU 52.380 1
ATOM 517 O O . GLU 34 34 ? A -0.253 12.308 -8.771 1.000 1 A GLU 52.380 1
ATOM 518 C CB . GLU 34 34 ? A -1.366 15.471 -8.573 1.000 1 A GLU 52.380 1
ATOM 519 C CG . GLU 34 34 ? A 0.037 15.707 -9.161 1.000 1 A GLU 52.380 1
ATOM 520 C CD . GLU 34 34 ? A 0.580 17.133 -8.935 1.000 1 A GLU 52.380 1
ATOM 521 O OE1 . GLU 34 34 ? A 1.763 17.362 -9.290 1.000 1 A GLU 52.380 1
ATOM 522 O OE2 . GLU 34 34 ? A -0.170 18.000 -8.433 1.000 1 A GLU 52.380 1
ATOM 523 H H . GLU 34 34 ? A -3.688 14.768 -7.968 1.000 1 A GLU 52.380 1
ATOM 524 H HA . GLU 34 34 ? A -1.806 13.866 -9.930 1.000 1 A GLU 52.380 1
ATOM 525 H HB2 . GLU 34 34 ? A -2.053 16.188 -9.022 1.000 1 A GLU 52.380 1
ATOM 526 H HB3 . GLU 34 34 ? A -1.343 15.638 -7.496 1.000 1 A GLU 52.380 1
ATOM 527 H HG2 . GLU 34 34 ? A 0.001 15.508 -10.232 1.000 1 A GLU 52.380 1
ATOM 528 H HG3 . GLU 34 34 ? A 0.731 14.995 -8.713 1.000 1 A GLU 52.380 1
ATOM 529 N N . ASP 35 35 ? A -1.320 12.750 -6.844 1.000 1 A ASP 48.940 1
ATOM 530 C CA . ASP 35 35 ? A -0.659 11.688 -6.075 1.000 1 A ASP 48.940 1
ATOM 531 C C . ASP 35 35 ? A -0.981 10.307 -6.647 1.000 1 A ASP 48.940 1
ATOM 532 O O . ASP 35 35 ? A -0.106 9.464 -6.834 1.000 1 A ASP 48.940 1
ATOM 533 C CB . ASP 35 35 ? A -1.100 11.725 -4.605 1.000 1 A ASP 48.940 1
ATOM 534 C CG . ASP 35 35 ? A -0.720 13.011 -3.894 1.000 1 A ASP 48.940 1
ATOM 535 O OD1 . ASP 35 35 ? A 0.406 13.478 -4.154 1.000 1 A ASP 48.940 1
ATOM 536 O OD2 . ASP 35 35 ? A -1.548 13.493 -3.077 1.000 1 A ASP 48.940 1
ATOM 537 H H . ASP 35 35 ? A -1.967 13.362 -6.367 1.000 1 A ASP 48.940 1
ATOM 538 H HA . ASP 35 35 ? A 0.420 11.835 -6.123 1.000 1 A ASP 48.940 1
ATOM 539 H HB2 . ASP 35 35 ? A -2.178 11.575 -4.536 1.000 1 A ASP 48.940 1
ATOM 540 H HB3 . ASP 35 35 ? A -0.608 10.905 -4.083 1.000 1 A ASP 48.940 1
ATOM 541 N N . VAL 36 36 ? A -2.245 10.077 -6.998 1.000 1 A VAL 48.340 1
ATOM 542 C CA . VAL 36 36 ? A -2.669 8.812 -7.599 1.000 1 A VAL 48.340 1
ATOM 543 C C . VAL 36 36 ? A -2.012 8.603 -8.967 1.000 1 A VAL 48.340 1
ATOM 544 O O . VAL 36 36 ? A -1.519 7.508 -9.247 1.000 1 A VAL 48.340 1
ATOM 545 C CB . VAL 36 36 ? A -4.196 8.781 -7.707 1.000 1 A VAL 48.340 1
ATOM 546 C CG1 . VAL 36 36 ? A -4.685 7.551 -8.468 1.000 1 A VAL 48.340 1
ATOM 547 C CG2 . VAL 36 36 ? A -4.854 8.763 -6.319 1.000 1 A VAL 48.340 1
ATOM 548 H H . VAL 36 36 ? A -2.916 10.817 -6.849 1.000 1 A VAL 48.340 1
ATOM 549 H HA . VAL 36 36 ? A -2.347 7.993 -6.956 1.000 1 A VAL 48.340 1
ATOM 550 H HB . VAL 36 36 ? A -4.540 9.665 -8.243 1.000 1 A VAL 48.340 1
ATOM 551 H HG11 . VAL 36 36 ? A -4.227 7.484 -9.455 1.000 1 A VAL 48.340 1
ATOM 552 H HG12 . VAL 36 36 ? A -5.753 7.693 -8.634 1.000 1 A VAL 48.340 1
ATOM 553 H HG13 . VAL 36 36 ? A -4.480 6.643 -7.902 1.000 1 A VAL 48.340 1
ATOM 554 H HG21 . VAL 36 36 ? A -4.594 9.667 -5.769 1.000 1 A VAL 48.340 1
ATOM 555 H HG22 . VAL 36 36 ? A -5.939 8.730 -6.417 1.000 1 A VAL 48.340 1
ATOM 556 H HG23 . VAL 36 36 ? A -4.506 7.902 -5.748 1.000 1 A VAL 48.340 1
ATOM 557 N N . LEU 37 37 ? A -1.984 9.631 -9.820 1.000 1 A LEU 51.220 1
ATOM 558 C CA . LEU 37 37 ? A -1.365 9.568 -11.148 1.000 1 A LEU 51.220 1
ATOM 559 C C . LEU 37 37 ? A 0.160 9.417 -11.065 1.000 1 A LEU 51.220 1
ATOM 560 O O . LEU 37 37 ? A 0.754 8.672 -11.852 1.000 1 A LEU 51.220 1
ATOM 561 C CB . LEU 37 37 ? A -1.741 10.832 -11.941 1.000 1 A LEU 51.220 1
ATOM 562 C CG . LEU 37 37 ? A -3.213 10.904 -12.389 1.000 1 A LEU 51.220 1
ATOM 563 C CD1 . LEU 37 37 ? A -3.484 12.278 -13.000 1.000 1 A LEU 51.220 1
ATOM 564 C CD2 . LEU 37 37 ? A -3.552 9.837 -13.434 1.000 1 A LEU 51.220 1
ATOM 565 H H . LEU 37 37 ? A -2.405 10.502 -9.530 1.000 1 A LEU 51.220 1
ATOM 566 H HA . LEU 37 37 ? A -1.738 8.688 -11.673 1.000 1 A LEU 51.220 1
ATOM 567 H HB2 . LEU 37 37 ? A -1.112 10.887 -12.830 1.000 1 A LEU 51.220 1
ATOM 568 H HB3 . LEU 37 37 ? A -1.515 11.703 -11.326 1.000 1 A LEU 51.220 1
ATOM 569 H HG . LEU 37 37 ? A -3.875 10.762 -11.534 1.000 1 A LEU 51.220 1
ATOM 570 H HD11 . LEU 37 37 ? A -3.290 13.050 -12.255 1.000 1 A LEU 51.220 1
ATOM 571 H HD12 . LEU 37 37 ? A -2.851 12.443 -13.872 1.000 1 A LEU 51.220 1
ATOM 572 H HD13 . LEU 37 37 ? A -4.533 12.350 -13.290 1.000 1 A LEU 51.220 1
ATOM 573 H HD21 . LEU 37 37 ? A -2.882 9.924 -14.289 1.000 1 A LEU 51.220 1
ATOM 574 H HD22 . LEU 37 37 ? A -3.469 8.841 -12.998 1.000 1 A LEU 51.220 1
ATOM 575 H HD23 . LEU 37 37 ? A -4.580 9.978 -13.768 1.000 1 A LEU 51.220 1
ATOM 576 N N . GLY 38 38 ? A 0.797 10.070 -10.092 1.000 1 A GLY 55.940 1
ATOM 577 C CA . GLY 38 38 ? A 2.220 9.921 -9.798 1.000 1 A GLY 55.940 1
ATOM 578 C C . GLY 38 38 ? A 2.557 8.505 -9.336 1.000 1 A GLY 55.940 1
ATOM 579 O O . GLY 38 38 ? A 3.535 7.922 -9.808 1.000 1 A GLY 55.940 1
ATOM 580 H H . GLY 38 38 ? A 0.265 10.712 -9.522 1.000 1 A GLY 55.940 1
ATOM 581 H HA2 . GLY 38 38 ? A 2.485 10.619 -9.004 1.000 1 A GLY 55.940 1
ATOM 582 H HA3 . GLY 38 38 ? A 2.806 10.157 -10.686 1.000 1 A GLY 55.940 1
ATOM 583 N N . LEU 39 39 ? A 1.712 7.905 -8.489 1.000 1 A LEU 53.810 1
ATOM 584 C CA . LEU 39 39 ? A 1.875 6.522 -8.043 1.000 1 A LEU 53.810 1
ATOM 585 C C . LEU 39 39 ? A 1.679 5.553 -9.189 1.000 1 A LEU 53.810 1
ATOM 586 O O . LEU 39 39 ? A 2.486 4.647 -9.361 1.000 1 A LEU 53.810 1
ATOM 587 C CB . LEU 39 39 ? A 0.896 6.197 -6.913 1.000 1 A LEU 53.810 1
ATOM 588 C CG . LEU 39 39 ? A 1.091 4.777 -6.352 1.000 1 A LEU 53.810 1
ATOM 589 C CD1 . LEU 39 39 ? A 2.432 4.606 -5.634 1.000 1 A LEU 53.810 1
ATOM 590 C CD2 . LEU 39 39 ? A -0.040 4.460 -5.388 1.000 1 A LEU 53.810 1
ATOM 591 H H . LEU 39 39 ? A 0.949 8.446 -8.107 1.000 1 A LEU 53.810 1
ATOM 592 H HA . LEU 39 39 ? A 2.894 6.382 -7.681 1.000 1 A LEU 53.810 1
ATOM 593 H HB2 . LEU 39 39 ? A 1.027 6.926 -6.113 1.000 1 A LEU 53.810 1
ATOM 594 H HB3 . LEU 39 39 ? A -0.124 6.298 -7.285 1.000 1 A LEU 53.810 1
ATOM 595 H HG . LEU 39 39 ? A 1.035 4.044 -7.158 1.000 1 A LEU 53.810 1
ATOM 596 H HD11 . LEU 39 39 ? A 2.496 5.295 -4.792 1.000 1 A LEU 53.810 1
ATOM 597 H HD12 . LEU 39 39 ? A 3.262 4.781 -6.318 1.000 1 A LEU 53.810 1
ATOM 598 H HD13 . LEU 39 39 ? A 2.516 3.579 -5.278 1.000 1 A LEU 53.810 1
ATOM 599 H HD21 . LEU 39 39 ? A -0.070 5.223 -4.610 1.000 1 A LEU 53.810 1
ATOM 600 H HD22 . LEU 39 39 ? A -0.991 4.470 -5.920 1.000 1 A LEU 53.810 1
ATOM 601 H HD23 . LEU 39 39 ? A 0.109 3.472 -4.953 1.000 1 A LEU 53.810 1
ATOM 602 N N . HIS 40 40 ? A 0.637 5.756 -9.989 1.000 1 A HIS 48.410 1
ATOM 603 C CA . HIS 40 40 ? A 0.380 4.953 -11.176 1.000 1 A HIS 48.410 1
ATOM 604 C C . HIS 40 40 ? A 1.572 4.987 -12.133 1.000 1 A HIS 48.410 1
ATOM 605 O O . HIS 40 40 ? A 2.063 3.935 -12.536 1.000 1 A HIS 48.410 1
ATOM 606 C CB . HIS 40 40 ? A -0.886 5.483 -11.843 1.000 1 A HIS 48.410 1
ATOM 607 C CG . HIS 40 40 ? A -1.313 4.665 -13.024 1.000 1 A HIS 48.410 1
ATOM 608 N ND1 . HIS 40 40 ? A -0.714 4.673 -14.288 1.000 1 A HIS 48.410 1
ATOM 609 C CD2 . HIS 40 40 ? A -2.430 3.892 -13.064 1.000 1 A HIS 48.410 1
ATOM 610 C CE1 . HIS 40 40 ? A -1.500 3.915 -15.063 1.000 1 A HIS 48.410 1
ATOM 611 N NE2 . HIS 40 40 ? A -2.552 3.477 -14.366 1.000 1 A HIS 48.410 1
ATOM 612 H H . HIS 40 40 ? A -0 6.506 -9.762 1.000 1 A HIS 48.410 1
ATOM 613 H HA . HIS 40 40 ? A 0.221 3.913 -10.888 1.000 1 A HIS 48.410 1
ATOM 614 H HB2 . HIS 40 40 ? A -1.696 5.487 -11.114 1.000 1 A HIS 48.410 1
ATOM 615 H HB3 . HIS 40 40 ? A -0.729 6.509 -12.175 1.000 1 A HIS 48.410 1
ATOM 616 H HD2 . HIS 40 40 ? A -3.141 3.738 -12.266 1.000 1 A HIS 48.410 1
ATOM 617 H HE1 . HIS 40 40 ? A -1.344 3.724 -16.115 1.000 1 A HIS 48.410 1
ATOM 618 H HE2 . HIS 40 40 ? A -3.338 2.970 -14.747 1.000 1 A HIS 48.410 1
ATOM 619 N N . SER 41 41 ? A 2.111 6.178 -12.403 1.000 1 A SER 53.000 1
ATOM 620 C CA . SER 41 41 ? A 3.298 6.359 -13.244 1.000 1 A SER 53.000 1
ATOM 621 C C . SER 41 41 ? A 4.529 5.677 -12.649 1.000 1 A SER 53.000 1
ATOM 622 O O . SER 41 41 ? A 5.278 5.021 -13.369 1.000 1 A SER 53.000 1
ATOM 623 C CB . SER 41 41 ? A 3.590 7.848 -13.437 1.000 1 A SER 53.000 1
ATOM 624 O OG . SER 41 41 ? A 2.502 8.472 -14.085 1.000 1 A SER 53.000 1
ATOM 625 H H . SER 41 41 ? A 1.645 6.998 -12.043 1.000 1 A SER 53.000 1
ATOM 626 H HA . SER 41 41 ? A 3.109 5.917 -14.223 1.000 1 A SER 53.000 1
ATOM 627 H HB2 . SER 41 41 ? A 3.764 8.324 -12.473 1.000 1 A SER 53.000 1
ATOM 628 H HB3 . SER 41 41 ? A 4.481 7.960 -14.054 1.000 1 A SER 53.000 1
ATOM 629 H HG . SER 41 41 ? A 1.806 8.607 -13.437 1.000 1 A SER 53.000 1
ATOM 630 N N . CYS 42 42 ? A 4.715 5.779 -11.332 1.000 1 A CYS 52.030 1
ATOM 631 C CA . CYS 42 42 ? A 5.791 5.125 -10.597 1.000 1 A CYS 52.030 1
ATOM 632 C C . CYS 42 42 ? A 5.688 3.593 -10.677 1.000 1 A CYS 52.030 1
ATOM 633 O O . CYS 42 42 ? A 6.644 2.930 -11.080 1.000 1 A CYS 52.030 1
ATOM 634 C CB . CYS 42 42 ? A 5.726 5.646 -9.157 1.000 1 A CYS 52.030 1
ATOM 635 S SG . CYS 42 42 ? A 7.004 4.871 -8.152 1.000 1 A CYS 52.030 1
ATOM 636 H H . CYS 42 42 ? A 4.069 6.350 -10.806 1.000 1 A CYS 52.030 1
ATOM 637 H HA . CYS 42 42 ? A 6.749 5.404 -11.036 1.000 1 A CYS 52.030 1
ATOM 638 H HB2 . CYS 42 42 ? A 5.860 6.728 -9.147 1.000 1 A CYS 52.030 1
ATOM 639 H HB3 . CYS 42 42 ? A 4.753 5.416 -8.723 1.000 1 A CYS 52.030 1
ATOM 640 H HG . CYS 42 42 ? A 8.053 5.401 -8.786 1.000 1 A CYS 52.030 1
ATOM 641 N N . VAL 43 43 ? A 4.511 3.036 -10.378 1.000 1 A VAL 48.940 1
ATOM 642 C CA . VAL 43 43 ? A 4.229 1.597 -10.451 1.000 1 A VAL 48.940 1
ATOM 643 C C . VAL 43 43 ? A 4.391 1.100 -11.883 1.000 1 A VAL 48.940 1
ATOM 644 O O . VAL 43 43 ? A 5.036 0.081 -12.114 1.000 1 A VAL 48.940 1
ATOM 645 C CB . VAL 43 43 ? A 2.816 1.284 -9.913 1.000 1 A VAL 48.940 1
ATOM 646 C CG1 . VAL 43 43 ? A 2.370 -0.162 -10.181 1.000 1 A VAL 48.940 1
ATOM 647 C CG2 . VAL 43 43 ? A 2.759 1.495 -8.394 1.000 1 A VAL 48.940 1
ATOM 648 H H . VAL 43 43 ? A 3.768 3.647 -10.072 1.000 1 A VAL 48.940 1
ATOM 649 H HA . VAL 43 43 ? A 4.961 1.078 -9.832 1.000 1 A VAL 48.940 1
ATOM 650 H HB . VAL 43 43 ? A 2.098 1.953 -10.387 1.000 1 A VAL 48.940 1
ATOM 651 H HG11 . VAL 43 43 ? A 1.389 -0.330 -9.735 1.000 1 A VAL 48.940 1
ATOM 652 H HG12 . VAL 43 43 ? A 2.284 -0.346 -11.252 1.000 1 A VAL 48.940 1
ATOM 653 H HG13 . VAL 43 43 ? A 3.079 -0.866 -9.746 1.000 1 A VAL 48.940 1
ATOM 654 H HG21 . VAL 43 43 ? A 3.082 2.503 -8.133 1.000 1 A VAL 48.940 1
ATOM 655 H HG22 . VAL 43 43 ? A 1.738 1.359 -8.039 1.000 1 A VAL 48.940 1
ATOM 656 H HG23 . VAL 43 43 ? A 3.412 0.781 -7.891 1.000 1 A VAL 48.940 1
ATOM 657 N N . ARG 44 44 ? A 3.874 1.832 -12.872 1.000 1 A ARG 46.590 1
ATOM 658 C CA . ARG 44 44 ? A 4.040 1.489 -14.283 1.000 1 A ARG 46.590 1
ATOM 659 C C . ARG 44 44 ? A 5.511 1.509 -14.683 1.000 1 A ARG 46.590 1
ATOM 660 O O . ARG 44 44 ? A 5.954 0.582 -15.349 1.000 1 A ARG 46.590 1
ATOM 661 C CB . ARG 44 44 ? A 3.185 2.434 -15.135 1.000 1 A ARG 46.590 1
ATOM 662 C CG . ARG 44 44 ? A 3.244 2.073 -16.623 1.000 1 A ARG 46.590 1
ATOM 663 C CD . ARG 44 44 ? A 2.249 2.914 -17.418 1.000 1 A ARG 46.590 1
ATOM 664 N NE . ARG 44 44 ? A 2.250 2.520 -18.839 1.000 1 A ARG 46.590 1
ATOM 665 C CZ . ARG 44 44 ? A 1.350 2.867 -19.739 1.000 1 A ARG 46.590 1
ATOM 666 N NH1 . ARG 44 44 ? A 0.356 3.659 -19.447 1.000 1 A ARG 46.590 1
ATOM 667 N NH2 . ARG 44 44 ? A 1.432 2.421 -20.961 1.000 1 A ARG 46.590 1
ATOM 668 H H . ARG 44 44 ? A 3.337 2.653 -12.630 1.000 1 A ARG 46.590 1
ATOM 669 H HA . ARG 44 44 ? A 3.690 0.466 -14.427 1.000 1 A ARG 46.590 1
ATOM 670 H HB2 . ARG 44 44 ? A 3.524 3.462 -14.999 1.000 1 A ARG 46.590 1
ATOM 671 H HB3 . ARG 44 44 ? A 2.151 2.364 -14.797 1.000 1 A ARG 46.590 1
ATOM 672 H HG2 . ARG 44 44 ? A 4.249 2.249 -17.007 1.000 1 A ARG 46.590 1
ATOM 673 H HG3 . ARG 44 44 ? A 2.992 1.021 -16.758 1.000 1 A ARG 46.590 1
ATOM 674 H HD2 . ARG 44 44 ? A 1.256 2.764 -16.994 1.000 1 A ARG 46.590 1
ATOM 675 H HD3 . ARG 44 44 ? A 2.516 3.966 -17.323 1.000 1 A ARG 46.590 1
ATOM 676 H HE . ARG 44 44 ? A 2.997 1.911 -19.141 1.000 1 A ARG 46.590 1
ATOM 677 H HH11 . ARG 44 44 ? A -0.353 3.886 -20.129 1.000 1 A ARG 46.590 1
ATOM 678 H HH12 . ARG 44 44 ? A 0.278 4.009 -18.502 1.000 1 A ARG 46.590 1
ATOM 679 H HH21 . ARG 44 44 ? A 0.723 2.673 -21.635 1.000 1 A ARG 46.590 1
ATOM 680 H HH22 . ARG 44 44 ? A 2.174 1.789 -21.225 1.000 1 A ARG 46.590 1
ATOM 681 N N . ALA 45 45 ? A 6.275 2.517 -14.280 1.000 1 A ALA 48.090 1
ATOM 682 C CA . ALA 45 45 ? A 7.685 2.614 -14.633 1.000 1 A ALA 48.090 1
ATOM 683 C C . ALA 45 45 ? A 8.521 1.492 -13.997 1.000 1 A ALA 48.090 1
ATOM 684 O O . ALA 45 45 ? A 9.248 0.823 -14.727 1.000 1 A ALA 48.090 1
ATOM 685 C CB . ALA 45 45 ? A 8.182 4.005 -14.262 1.000 1 A ALA 48.090 1
ATOM 686 H H . ALA 45 45 ? A 5.862 3.264 -13.741 1.000 1 A ALA 48.090 1
ATOM 687 H HA . ALA 45 45 ? A 7.782 2.505 -15.713 1.000 1 A ALA 48.090 1
ATOM 688 H HB1 . ALA 45 45 ? A 7.994 4.188 -13.204 1.000 1 A ALA 48.090 1
ATOM 689 H HB2 . ALA 45 45 ? A 9.250 4.063 -14.470 1.000 1 A ALA 48.090 1
ATOM 690 H HB3 . ALA 45 45 ? A 7.659 4.759 -14.851 1.000 1 A ALA 48.090 1
ATOM 691 N N . PHE 46 46 ? A 8.358 1.215 -12.698 1.000 1 A PHE 46.340 1
ATOM 692 C CA . PHE 46 46 ? A 9.065 0.114 -12.033 1.000 1 A PHE 46.340 1
ATOM 693 C C . PHE 46 46 ? A 8.616 -1.262 -12.537 1.000 1 A PHE 46.340 1
ATOM 694 O O . PHE 46 46 ? A 9.448 -2.072 -12.933 1.000 1 A PHE 46.340 1
ATOM 695 C CB . PHE 46 46 ? A 8.884 0.203 -10.509 1.000 1 A PHE 46.340 1
ATOM 696 C CG . PHE 46 46 ? A 9.764 1.233 -9.831 1.000 1 A PHE 46.340 1
ATOM 697 C CD1 . PHE 46 46 ? A 11.165 1.101 -9.885 1.000 1 A PHE 46.340 1
ATOM 698 C CD2 . PHE 46 46 ? A 9.193 2.289 -9.101 1.000 1 A PHE 46.340 1
ATOM 699 C CE1 . PHE 46 46 ? A 11.991 2.032 -9.232 1.000 1 A PHE 46.340 1
ATOM 700 C CE2 . PHE 46 46 ? A 10.020 3.213 -8.440 1.000 1 A PHE 46.340 1
ATOM 701 C CZ . PHE 46 46 ? A 11.414 3.088 -8.508 1.000 1 A PHE 46.340 1
ATOM 702 H H . PHE 46 46 ? A 7.749 1.800 -12.143 1.000 1 A PHE 46.340 1
ATOM 703 H HA . PHE 46 46 ? A 10.128 0.190 -12.261 1.000 1 A PHE 46.340 1
ATOM 704 H HB2 . PHE 46 46 ? A 9.137 -0.764 -10.074 1.000 1 A PHE 46.340 1
ATOM 705 H HB3 . PHE 46 46 ? A 7.836 0.395 -10.277 1.000 1 A PHE 46.340 1
ATOM 706 H HD1 . PHE 46 46 ? A 11.612 0.269 -10.408 1.000 1 A PHE 46.340 1
ATOM 707 H HD2 . PHE 46 46 ? A 8.119 2.374 -9.027 1.000 1 A PHE 46.340 1
ATOM 708 H HE1 . PHE 46 46 ? A 13.064 1.915 -9.268 1.000 1 A PHE 46.340 1
ATOM 709 H HE2 . PHE 46 46 ? A 9.582 4.015 -7.866 1.000 1 A PHE 46.340 1
ATOM 710 H HZ . PHE 46 46 ? A 12.038 3.795 -7.981 1.000 1 A PHE 46.340 1
ATOM 711 N N . TYR 47 47 ? A 7.309 -1.530 -12.548 1.000 1 A TYR 41.280 1
ATOM 712 C CA . TYR 47 47 ? A 6.790 -2.897 -12.665 1.000 1 A TYR 41.280 1
ATOM 713 C C . TYR 47 47 ? A 6.313 -3.284 -14.068 1.000 1 A TYR 41.280 1
ATOM 714 O O . TYR 47 47 ? A 6.306 -4.471 -14.384 1.000 1 A TYR 41.280 1
ATOM 715 C CB . TYR 47 47 ? A 5.671 -3.113 -11.637 1.000 1 A TYR 41.280 1
ATOM 716 C CG . TYR 47 47 ? A 6.120 -3.002 -10.191 1.000 1 A TYR 41.280 1
ATOM 717 C CD1 . TYR 47 47 ? A 6.768 -4.092 -9.581 1.000 1 A TYR 41.280 1
ATOM 718 C CD2 . TYR 47 47 ? A 5.901 -1.822 -9.457 1.000 1 A TYR 41.280 1
ATOM 719 C CE1 . TYR 47 47 ? A 7.187 -4.006 -8.239 1.000 1 A TYR 41.280 1
ATOM 720 C CE2 . TYR 47 47 ? A 6.315 -1.729 -8.115 1.000 1 A TYR 41.280 1
ATOM 721 C CZ . TYR 47 47 ? A 6.959 -2.824 -7.502 1.000 1 A TYR 41.280 1
ATOM 722 O OH . TYR 47 47 ? A 7.363 -2.739 -6.208 1.000 1 A TYR 41.280 1
ATOM 723 H H . TYR 47 47 ? A 6.670 -0.813 -12.235 1.000 1 A TYR 41.280 1
ATOM 724 H HA . TYR 47 47 ? A 7.589 -3.595 -12.417 1.000 1 A TYR 41.280 1
ATOM 725 H HB2 . TYR 47 47 ? A 5.265 -4.114 -11.780 1.000 1 A TYR 41.280 1
ATOM 726 H HB3 . TYR 47 47 ? A 4.854 -2.416 -11.825 1.000 1 A TYR 41.280 1
ATOM 727 H HD1 . TYR 47 47 ? A 6.977 -4.985 -10.150 1.000 1 A TYR 41.280 1
ATOM 728 H HD2 . TYR 47 47 ? A 5.414 -0.982 -9.930 1.000 1 A TYR 41.280 1
ATOM 729 H HE1 . TYR 47 47 ? A 7.710 -4.831 -7.779 1.000 1 A TYR 41.280 1
ATOM 730 H HE2 . TYR 47 47 ? A 6.155 -0.826 -7.544 1.000 1 A TYR 41.280 1
ATOM 731 H HH . TYR 47 47 ? A 7.867 -3.512 -5.945 1.000 1 A TYR 41.280 1
ATOM 732 N N . ILE 48 48 ? A 5.903 -2.324 -14.907 1.000 1 A ILE 39.340 1
ATOM 733 C CA . ILE 48 48 ? A 5.477 -2.597 -16.294 1.000 1 A ILE 39.340 1
ATOM 734 C C . ILE 48 48 ? A 6.606 -2.273 -17.275 1.000 1 A ILE 39.340 1
ATOM 735 O O . ILE 48 48 ? A 6.860 -3.035 -18.201 1.000 1 A ILE 39.340 1
ATOM 736 C CB . ILE 48 48 ? A 4.161 -1.855 -16.646 1.000 1 A ILE 39.340 1
ATOM 737 C CG1 . ILE 48 48 ? A 3.020 -2.297 -15.698 1.000 1 A ILE 39.340 1
ATOM 738 C CG2 . ILE 48 48 ? A 3.771 -2.088 -18.119 1.000 1 A ILE 39.340 1
ATOM 739 C CD1 . ILE 48 48 ? A 1.682 -1.564 -15.872 1.000 1 A ILE 39.340 1
ATOM 740 H H . ILE 48 48 ? A 5.944 -1.366 -14.590 1.000 1 A ILE 39.340 1
ATOM 741 H HA . ILE 48 48 ? A 5.280 -3.664 -16.406 1.000 1 A ILE 39.340 1
ATOM 742 H HB . ILE 48 48 ? A 4.316 -0.783 -16.518 1.000 1 A ILE 39.340 1
ATOM 743 H HG12 . ILE 48 48 ? A 3.330 -2.141 -14.665 1.000 1 A ILE 39.340 1
ATOM 744 H HG13 . ILE 48 48 ? A 2.847 -3.365 -15.832 1.000 1 A ILE 39.340 1
ATOM 745 H HG21 . ILE 48 48 ? A 3.611 -3.151 -18.295 1.000 1 A ILE 39.340 1
ATOM 746 H HG22 . ILE 48 48 ? A 4.557 -1.737 -18.788 1.000 1 A ILE 39.340 1
ATOM 747 H HG23 . ILE 48 48 ? A 2.863 -1.540 -18.371 1.000 1 A ILE 39.340 1
ATOM 748 H HD11 . ILE 48 48 ? A 1.265 -1.731 -16.866 1.000 1 A ILE 39.340 1
ATOM 749 H HD12 . ILE 48 48 ? A 0.974 -1.957 -15.142 1.000 1 A ILE 39.340 1
ATOM 750 H HD13 . ILE 48 48 ? A 1.803 -0.497 -15.688 1.000 1 A ILE 39.340 1
ATOM 751 N N . GLY 49 49 ? A 7.277 -1.137 -17.087 1.000 1 A GLY 42.030 1
ATOM 752 C CA . GLY 49 49 ? A 8.332 -0.666 -17.978 1.000 1 A GLY 42.030 1
ATOM 753 C C . GLY 49 49 ? A 9.723 -1.208 -17.655 1.000 1 A GLY 42.030 1
ATOM 754 O O . GLY 49 49 ? A 10.593 -1.126 -18.515 1.000 1 A GLY 42.030 1
ATOM 755 H H . GLY 49 49 ? A 7.006 -0.547 -16.313 1.000 1 A GLY 42.030 1
ATOM 756 H HA2 . GLY 49 49 ? A 8.095 -0.938 -19.007 1.000 1 A GLY 42.030 1
ATOM 757 H HA3 . GLY 49 49 ? A 8.381 0.421 -17.912 1.000 1 A GLY 42.030 1
ATOM 758 N N . GLY 50 50 ? A 9.958 -1.707 -16.434 1.000 1 A GLY 41.940 1
ATOM 759 C CA . GLY 50 50 ? A 11.305 -2.054 -15.960 1.000 1 A GLY 41.940 1
ATOM 760 C C . GLY 50 50 ? A 12.271 -0.860 -15.960 1.000 1 A GLY 41.940 1
ATOM 761 O O . GLY 50 50 ? A 13.484 -1.035 -16.028 1.000 1 A GLY 41.940 1
ATOM 762 H H . GLY 50 50 ? A 9.204 -1.739 -15.762 1.000 1 A GLY 41.940 1
ATOM 763 H HA2 . GLY 50 50 ? A 11.725 -2.834 -16.595 1.000 1 A GLY 41.940 1
ATOM 764 H HA3 . GLY 50 50 ? A 11.236 -2.431 -14.940 1.000 1 A GLY 41.940 1
ATOM 765 N N . ASN 51 51 ? A 11.742 0.366 -15.944 1.000 1 A ASN 47.410 1
ATOM 766 C CA . ASN 51 51 ? A 12.504 1.604 -16.016 1.000 1 A ASN 47.410 1
ATOM 767 C C . ASN 51 51 ? A 12.601 2.219 -14.618 1.000 1 A ASN 47.410 1
ATOM 768 O O . ASN 51 51 ? A 11.803 3.078 -14.232 1.000 1 A ASN 47.410 1
ATOM 769 C CB . ASN 51 51 ? A 11.884 2.524 -17.079 1.000 1 A ASN 47.410 1
ATOM 770 C CG . ASN 51 51 ? A 12.736 3.755 -17.348 1.000 1 A ASN 47.410 1
ATOM 771 O OD1 . ASN 51 51 ? A 13.536 4.210 -16.546 1.000 1 A ASN 47.410 1
ATOM 772 N ND2 . ASN 51 51 ? A 12.582 4.357 -18.504 1.000 1 A ASN 47.410 1
ATOM 773 H H . ASN 51 51 ? A 10.750 0.436 -15.767 1.000 1 A ASN 47.410 1
ATOM 774 H HA . ASN 51 51 ? A 13.520 1.377 -16.339 1.000 1 A ASN 47.410 1
ATOM 775 H HB2 . ASN 51 51 ? A 11.788 1.960 -18.007 1.000 1 A ASN 47.410 1
ATOM 776 H HB3 . ASN 51 51 ? A 10.891 2.842 -16.761 1.000 1 A ASN 47.410 1
ATOM 777 H HD21 . ASN 51 51 ? A 13.185 5.148 -18.679 1.000 1 A ASN 47.410 1
ATOM 778 H HD22 . ASN 51 51 ? A 11.957 3.973 -19.198 1.000 1 A ASN 47.410 1
ATOM 779 N N . GLU 52 52 ? A 13.596 1.761 -13.861 1.000 1 A GLU 47.090 1
ATOM 780 C CA . GLU 52 52 ? A 13.847 2.205 -12.490 1.000 1 A GLU 47.090 1
ATOM 781 C C . GLU 52 52 ? A 14.074 3.714 -12.393 1.000 1 A GLU 47.090 1
ATOM 782 O O . GLU 52 52 ? A 13.549 4.349 -11.485 1.000 1 A GLU 47.090 1
ATOM 783 C CB . GLU 52 52 ? A 15.085 1.499 -11.936 1.000 1 A GLU 47.090 1
ATOM 784 C CG . GLU 52 52 ? A 14.872 -0.005 -11.725 1.000 1 A GLU 47.090 1
ATOM 785 C CD . GLU 52 52 ? A 16.136 -0.694 -11.193 1.000 1 A GLU 47.090 1
ATOM 786 O OE1 . GLU 52 52 ? A 16.070 -1.927 -11.024 1.000 1 A GLU 47.090 1
ATOM 787 O OE2 . GLU 52 52 ? A 17.151 0.014 -10.991 1.000 1 A GLU 47.090 1
ATOM 788 H H . GLU 52 52 ? A 14.145 0.988 -14.210 1.000 1 A GLU 47.090 1
ATOM 789 H HA . GLU 52 52 ? A 12.989 1.957 -11.865 1.000 1 A GLU 47.090 1
ATOM 790 H HB2 . GLU 52 52 ? A 15.333 1.950 -10.975 1.000 1 A GLU 47.090 1
ATOM 791 H HB3 . GLU 52 52 ? A 15.916 1.660 -12.623 1.000 1 A GLU 47.090 1
ATOM 792 H HG2 . GLU 52 52 ? A 14.052 -0.144 -11.020 1.000 1 A GLU 47.090 1
ATOM 793 H HG3 . GLU 52 52 ? A 14.588 -0.460 -12.674 1.000 1 A GLU 47.090 1
ATOM 794 N N . ALA 53 53 ? A 14.794 4.319 -13.341 1.000 1 A ALA 51.880 1
ATOM 795 C CA . ALA 53 53 ? A 15.057 5.757 -13.331 1.000 1 A ALA 51.880 1
ATOM 796 C C . ALA 53 53 ? A 13.760 6.575 -13.460 1.000 1 A ALA 51.880 1
ATOM 797 O O . ALA 53 53 ? A 13.556 7.536 -12.716 1.000 1 A ALA 51.880 1
ATOM 798 C CB . ALA 53 53 ? A 16.050 6.081 -14.453 1.000 1 A ALA 51.880 1
ATOM 799 H H . ALA 53 53 ? A 15.172 3.755 -14.090 1.000 1 A ALA 51.880 1
ATOM 800 H HA . ALA 53 53 ? A 15.516 6.019 -12.378 1.000 1 A ALA 51.880 1
ATOM 801 H HB1 . ALA 53 53 ? A 15.626 5.813 -15.420 1.000 1 A ALA 51.880 1
ATOM 802 H HB2 . ALA 53 53 ? A 16.276 7.147 -14.443 1.000 1 A ALA 51.880 1
ATOM 803 H HB3 . ALA 53 53 ? A 16.973 5.522 -14.299 1.000 1 A ALA 51.880 1
ATOM 804 N N . ALA 54 54 ? A 12.853 6.164 -14.353 1.000 1 A ALA 52.310 1
ATOM 805 C CA . ALA 54 54 ? A 11.535 6.782 -14.481 1.000 1 A ALA 52.310 1
ATOM 806 C C . ALA 54 54 ? A 10.656 6.518 -13.246 1.000 1 A ALA 52.310 1
ATOM 807 O O . ALA 54 54 ? A 9.950 7.420 -12.795 1.000 1 A ALA 52.310 1
ATOM 808 C CB . ALA 54 54 ? A 10.878 6.281 -15.771 1.000 1 A ALA 52.310 1
ATOM 809 H H . ALA 54 54 ? A 13.070 5.361 -14.926 1.000 1 A ALA 52.310 1
ATOM 810 H HA . ALA 54 54 ? A 11.662 7.861 -14.563 1.000 1 A ALA 52.310 1
ATOM 811 H HB1 . ALA 54 54 ? A 10.781 5.196 -15.746 1.000 1 A ALA 52.310 1
ATOM 812 H HB2 . ALA 54 54 ? A 9.890 6.729 -15.876 1.000 1 A ALA 52.310 1
ATOM 813 H HB3 . ALA 54 54 ? A 11.490 6.565 -16.628 1.000 1 A ALA 52.310 1
ATOM 814 N N . GLY 55 55 ? A 10.743 5.319 -12.659 1.000 1 A GLY 50.840 1
ATOM 815 C CA . GLY 55 55 ? A 10.047 4.963 -11.422 1.000 1 A GLY 50.840 1
ATOM 816 C C . GLY 55 55 ? A 10.484 5.833 -10.249 1.000 1 A GLY 50.840 1
ATOM 817 O O . GLY 55 55 ? A 9.638 6.392 -9.552 1.000 1 A GLY 50.840 1
ATOM 818 H H . GLY 55 55 ? A 11.323 4.615 -13.093 1.000 1 A GLY 50.840 1
ATOM 819 H HA2 . GLY 55 55 ? A 8.971 5.084 -11.546 1.000 1 A GLY 50.840 1
ATOM 820 H HA3 . GLY 55 55 ? A 10.265 3.922 -11.184 1.000 1 A GLY 50.840 1
ATOM 821 N N . GLN 56 56 ? A 11.794 6.026 -10.086 1.000 1 A GLN 49.910 1
ATOM 822 C CA . GLN 56 56 ? A 12.382 6.917 -9.088 1.000 1 A GLN 49.910 1
ATOM 823 C C . GLN 56 56 ? A 11.996 8.378 -9.335 1.000 1 A GLN 49.910 1
ATOM 824 O O . GLN 56 56 ? A 11.659 9.081 -8.387 1.000 1 A GLN 49.910 1
ATOM 825 C CB . GLN 56 56 ? A 13.914 6.792 -9.101 1.000 1 A GLN 49.910 1
ATOM 826 C CG . GLN 56 56 ? A 14.444 5.449 -8.582 1.000 1 A GLN 49.910 1
ATOM 827 C CD . GLN 56 56 ? A 14.224 5.201 -7.098 1.000 1 A GLN 49.910 1
ATOM 828 O OE1 . GLN 56 56 ? A 13.901 6.078 -6.304 1.000 1 A GLN 49.910 1
ATOM 829 N NE2 . GLN 56 56 ? A 14.410 3.969 -6.683 1.000 1 A GLN 49.910 1
ATOM 830 H H . GLN 56 56 ? A 12.419 5.510 -10.688 1.000 1 A GLN 49.910 1
ATOM 831 H HA . GLN 56 56 ? A 12.012 6.641 -8.100 1.000 1 A GLN 49.910 1
ATOM 832 H HB2 . GLN 56 56 ? A 14.272 6.933 -10.122 1.000 1 A GLN 49.910 1
ATOM 833 H HB3 . GLN 56 56 ? A 14.342 7.587 -8.492 1.000 1 A GLN 49.910 1
ATOM 834 H HG2 . GLN 56 56 ? A 15.516 5.402 -8.774 1.000 1 A GLN 49.910 1
ATOM 835 H HG3 . GLN 56 56 ? A 13.981 4.628 -9.130 1.000 1 A GLN 49.910 1
ATOM 836 H HE21 . GLN 56 56 ? A 14.278 3.772 -5.701 1.000 1 A GLN 49.910 1
ATOM 837 H HE22 . GLN 56 56 ? A 14.700 3.247 -7.327 1.000 1 A GLN 49.910 1
ATOM 838 N N . ALA 57 57 ? A 12.004 8.845 -10.586 1.000 1 A ALA 55.250 1
ATOM 839 C CA . ALA 57 57 ? A 11.615 10.215 -10.917 1.000 1 A ALA 55.250 1
ATOM 840 C C . ALA 57 57 ? A 10.135 10.488 -10.590 1.000 1 A ALA 55.250 1
ATOM 841 O O . ALA 57 57 ? A 9.824 11.484 -9.934 1.000 1 A ALA 55.250 1
ATOM 842 C CB . ALA 57 57 ? A 11.937 10.477 -12.392 1.000 1 A ALA 55.250 1
ATOM 843 H H . ALA 57 57 ? A 12.337 8.248 -11.330 1.000 1 A ALA 55.250 1
ATOM 844 H HA . ALA 57 57 ? A 12.211 10.900 -10.313 1.000 1 A ALA 55.250 1
ATOM 845 H HB1 . ALA 57 57 ? A 11.361 9.806 -13.029 1.000 1 A ALA 55.250 1
ATOM 846 H HB2 . ALA 57 57 ? A 11.687 11.508 -12.643 1.000 1 A ALA 55.250 1
ATOM 847 H HB3 . ALA 57 57 ? A 12.999 10.316 -12.572 1.000 1 A ALA 55.250 1
ATOM 848 N N . ALA 58 58 ? A 9.233 9.572 -10.962 1.000 1 A ALA 52.560 1
ATOM 849 C CA . ALA 58 58 ? A 7.816 9.648 -10.599 1.000 1 A ALA 52.560 1
ATOM 850 C C . ALA 58 58 ? A 7.624 9.626 -9.071 1.000 1 A ALA 52.560 1
ATOM 851 O O . ALA 58 58 ? A 6.836 10.392 -8.519 1.000 1 A ALA 52.560 1
ATOM 852 C CB . ALA 58 58 ? A 7.088 8.483 -11.279 1.000 1 A ALA 52.560 1
ATOM 853 H H . ALA 58 58 ? A 9.541 8.782 -11.511 1.000 1 A ALA 52.560 1
ATOM 854 H HA . ALA 58 58 ? A 7.401 10.585 -10.972 1.000 1 A ALA 52.560 1
ATOM 855 H HB1 . ALA 58 58 ? A 7.520 7.537 -10.954 1.000 1 A ALA 52.560 1
ATOM 856 H HB2 . ALA 58 58 ? A 7.187 8.566 -12.361 1.000 1 A ALA 52.560 1
ATOM 857 H HB3 . ALA 58 58 ? A 6.031 8.511 -11.016 1.000 1 A ALA 52.560 1
ATOM 858 N N . LEU 59 59 ? A 8.415 8.811 -8.373 1.000 1 A LEU 47.780 1
ATOM 859 C CA . LEU 59 59 ? A 8.414 8.698 -6.917 1.000 1 A LEU 47.780 1
ATOM 860 C C . LEU 59 59 ? A 8.948 9.955 -6.220 1.000 1 A LEU 47.780 1
ATOM 861 O O . LEU 59 59 ? A 8.437 10.329 -5.171 1.000 1 A LEU 47.780 1
ATOM 862 C CB . LEU 59 59 ? A 9.211 7.435 -6.599 1.000 1 A LEU 47.780 1
ATOM 863 C CG . LEU 59 59 ? A 9.157 6.902 -5.164 1.000 1 A LEU 47.780 1
ATOM 864 C CD1 . LEU 59 59 ? A 9.182 5.381 -5.251 1.000 1 A LEU 47.780 1
ATOM 865 C CD2 . LEU 59 59 ? A 10.376 7.373 -4.365 1.000 1 A LEU 47.780 1
ATOM 866 H H . LEU 59 59 ? A 9.014 8.185 -8.890 1.000 1 A LEU 47.780 1
ATOM 867 H HA . LEU 59 59 ? A 7.385 8.552 -6.588 1.000 1 A LEU 47.780 1
ATOM 868 H HB2 . LEU 59 59 ? A 8.792 6.661 -7.242 1.000 1 A LEU 47.780 1
ATOM 869 H HB3 . LEU 59 59 ? A 10.247 7.562 -6.912 1.000 1 A LEU 47.780 1
ATOM 870 H HG . LEU 59 59 ? A 8.239 7.220 -4.670 1.000 1 A LEU 47.780 1
ATOM 871 H HD11 . LEU 59 59 ? A 9.936 5.062 -5.970 1.000 1 A LEU 47.780 1
ATOM 872 H HD12 . LEU 59 59 ? A 8.201 5.017 -5.558 1.000 1 A LEU 47.780 1
ATOM 873 H HD13 . LEU 59 59 ? A 9.446 4.934 -4.293 1.000 1 A LEU 47.780 1
ATOM 874 H HD21 . LEU 59 59 ? A 11.276 7.272 -4.972 1.000 1 A LEU 47.780 1
ATOM 875 H HD22 . LEU 59 59 ? A 10.521 6.756 -3.478 1.000 1 A LEU 47.780 1
ATOM 876 H HD23 . LEU 59 59 ? A 10.229 8.415 -4.082 1.000 1 A LEU 47.780 1
ATOM 877 N N . VAL 60 60 ? A 9.927 10.655 -6.796 1.000 1 A VAL 48.720 1
ATOM 878 C CA . VAL 60 60 ? A 10.354 11.981 -6.318 1.000 1 A VAL 48.720 1
ATOM 879 C C . VAL 60 60 ? A 9.232 13.010 -6.479 1.000 1 A VAL 48.720 1
ATOM 880 O O . VAL 60 60 ? A 9.054 13.832 -5.582 1.000 1 A VAL 48.720 1
ATOM 881 C CB . VAL 60 60 ? A 11.652 12.439 -7.014 1.000 1 A VAL 48.720 1
ATOM 882 C CG1 . VAL 60 60 ? A 12.008 13.901 -6.706 1.000 1 A VAL 48.720 1
ATOM 883 C CG2 . VAL 60 60 ? A 12.843 11.596 -6.536 1.000 1 A VAL 48.720 1
ATOM 884 H H . VAL 60 60 ? A 10.349 10.279 -7.634 1.000 1 A VAL 48.720 1
ATOM 885 H HA . VAL 60 60 ? A 10.555 11.915 -5.249 1.000 1 A VAL 48.720 1
ATOM 886 H HB . VAL 60 60 ? A 11.548 12.326 -8.093 1.000 1 A VAL 48.720 1
ATOM 887 H HG11 . VAL 60 60 ? A 12.980 14.143 -7.136 1.000 1 A VAL 48.720 1
ATOM 888 H HG12 . VAL 60 60 ? A 12.033 14.068 -5.630 1.000 1 A VAL 48.720 1
ATOM 889 H HG13 . VAL 60 60 ? A 11.272 14.567 -7.156 1.000 1 A VAL 48.720 1
ATOM 890 H HG21 . VAL 60 60 ? A 13.723 11.840 -7.131 1.000 1 A VAL 48.720 1
ATOM 891 H HG22 . VAL 60 60 ? A 12.635 10.532 -6.656 1.000 1 A VAL 48.720 1
ATOM 892 H HG23 . VAL 60 60 ? A 13.048 11.797 -5.485 1.000 1 A VAL 48.720 1
ATOM 893 N N . GLY 61 61 ? A 8.436 12.932 -7.550 1.000 1 A GLY 48.030 1
ATOM 894 C CA . GLY 61 61 ? A 7.207 13.724 -7.692 1.000 1 A GLY 48.030 1
ATOM 895 C C . GLY 61 61 ? A 6.218 13.464 -6.550 1.000 1 A GLY 48.030 1
ATOM 896 O O . GLY 61 61 ? A 5.748 14.408 -5.916 1.000 1 A GLY 48.030 1
ATOM 897 H H . GLY 61 61 ? A 8.648 12.251 -8.265 1.000 1 A GLY 48.030 1
ATOM 898 H HA2 . GLY 61 61 ? A 6.719 13.459 -8.630 1.000 1 A GLY 48.030 1
ATOM 899 H HA3 . GLY 61 61 ? A 7.452 14.786 -7.708 1.000 1 A GLY 48.030 1
ATOM 900 N N . LEU 62 62 ? A 6.015 12.186 -6.204 1.000 1 A LEU 43.440 1
ATOM 901 C CA . LEU 62 62 ? A 5.166 11.751 -5.085 1.000 1 A LEU 43.440 1
ATOM 902 C C . LEU 62 62 ? A 5.663 12.201 -3.710 1.000 1 A LEU 43.440 1
ATOM 903 O O . LEU 62 62 ? A 4.844 12.420 -2.817 1.000 1 A LEU 43.440 1
ATOM 904 C CB . LEU 62 62 ? A 5.085 10.218 -5.066 1.000 1 A LEU 43.440 1
ATOM 905 C CG . LEU 62 62 ? A 4.287 9.631 -6.225 1.000 1 A LEU 43.440 1
ATOM 906 C CD1 . LEU 62 62 ? A 4.447 8.110 -6.226 1.000 1 A LEU 43.440 1
ATOM 907 C CD2 . LEU 62 62 ? A 2.829 10.042 -6.075 1.000 1 A LEU 43.440 1
ATOM 908 H H . LEU 62 62 ? A 6.402 11.477 -6.811 1.000 1 A LEU 43.440 1
ATOM 909 H HA . LEU 62 62 ? A 4.169 12.173 -5.212 1.000 1 A LEU 43.440 1
ATOM 910 H HB2 . LEU 62 62 ? A 6.093 9.805 -5.077 1.000 1 A LEU 43.440 1
ATOM 911 H HB3 . LEU 62 62 ? A 4.625 9.895 -4.132 1.000 1 A LEU 43.440 1
ATOM 912 H HG . LEU 62 62 ? A 4.670 10.010 -7.173 1.000 1 A LEU 43.440 1
ATOM 913 H HD11 . LEU 62 62 ? A 3.705 7.642 -5.579 1.000 1 A LEU 43.440 1
ATOM 914 H HD12 . LEU 62 62 ? A 4.341 7.760 -7.253 1.000 1 A LEU 43.440 1
ATOM 915 H HD13 . LEU 62 62 ? A 5.441 7.815 -5.889 1.000 1 A LEU 43.440 1
ATOM 916 H HD21 . LEU 62 62 ? A 2.192 9.241 -6.449 1.000 1 A LEU 43.440 1
ATOM 917 H HD22 . LEU 62 62 ? A 2.564 10.224 -5.033 1.000 1 A LEU 43.440 1
ATOM 918 H HD23 . LEU 62 62 ? A 2.636 10.954 -6.640 1.000 1 A LEU 43.440 1
ATOM 919 N N . ARG 63 63 ? A 6.984 12.362 -3.516 1.000 1 A ARG 39.690 1
ATOM 920 C CA . ARG 63 63 ? A 7.588 12.722 -2.213 1.000 1 A ARG 39.690 1
ATOM 921 C C . ARG 63 63 ? A 7.016 13.995 -1.595 1.000 1 A ARG 39.690 1
ATOM 922 O O . ARG 63 63 ? A 7.156 14.172 -0.385 1.000 1 A ARG 39.690 1
ATOM 923 C CB . ARG 63 63 ? A 9.117 12.849 -2.295 1.000 1 A ARG 39.690 1
ATOM 924 C CG . ARG 63 63 ? A 9.837 11.497 -2.314 1.000 1 A ARG 39.690 1
ATOM 925 C CD . ARG 63 63 ? A 11.350 11.720 -2.388 1.000 1 A ARG 39.690 1
ATOM 926 N NE . ARG 63 63 ? A 12.062 10.490 -2.778 1.000 1 A ARG 39.690 1
ATOM 927 C CZ . ARG 63 63 ? A 13.370 10.308 -2.777 1.000 1 A ARG 39.690 1
ATOM 928 N NH1 . ARG 63 63 ? A 14.191 11.212 -2.316 1.000 1 A ARG 39.690 1
ATOM 929 N NH2 . ARG 63 63 ? A 13.882 9.210 -3.256 1.000 1 A ARG 39.690 1
ATOM 930 H H . ARG 63 63 ? A 7.586 12.131 -4.293 1.000 1 A ARG 39.690 1
ATOM 931 H HA . ARG 63 63 ? A 7.349 11.938 -1.495 1.000 1 A ARG 39.690 1
ATOM 932 H HB2 . ARG 63 63 ? A 9.471 13.388 -1.416 1.000 1 A ARG 39.690 1
ATOM 933 H HB3 . ARG 63 63 ? A 9.390 13.437 -3.170 1.000 1 A ARG 39.690 1
ATOM 934 H HG2 . ARG 63 63 ? A 9.594 10.932 -1.414 1.000 1 A ARG 39.690 1
ATOM 935 H HG3 . ARG 63 63 ? A 9.515 10.921 -3.182 1.000 1 A ARG 39.690 1
ATOM 936 H HD2 . ARG 63 63 ? A 11.555 12.489 -3.133 1.000 1 A ARG 39.690 1
ATOM 937 H HD3 . ARG 63 63 ? A 11.697 12.070 -1.416 1.000 1 A ARG 39.690 1
ATOM 938 H HE . ARG 63 63 ? A 11.498 9.737 -3.146 1.000 1 A ARG 39.690 1
ATOM 939 H HH11 . ARG 63 63 ? A 15.188 11.055 -2.346 1.000 1 A ARG 39.690 1
ATOM 940 H HH12 . ARG 63 63 ? A 13.809 12.079 -1.966 1.000 1 A ARG 39.690 1
ATOM 941 H HH21 . ARG 63 63 ? A 13.287 8.507 -3.672 1.000 1 A ARG 39.690 1
ATOM 942 H HH22 . ARG 63 63 ? A 14.881 9.068 -3.291 1.000 1 A ARG 39.690 1
ATOM 943 N N . LYS 64 64 ? A 6.385 14.870 -2.387 1.000 1 A LYS 41.660 1
ATOM 944 C CA . LYS 64 64 ? A 5.707 16.065 -1.868 1.000 1 A LYS 41.660 1
ATOM 945 C C . LYS 64 64 ? A 4.541 15.727 -0.932 1.000 1 A LYS 41.660 1
ATOM 946 O O . LYS 64 64 ? A 4.330 16.457 0.032 1.000 1 A LYS 41.660 1
ATOM 947 C CB . LYS 64 64 ? A 5.232 16.942 -3.031 1.000 1 A LYS 41.660 1
ATOM 948 C CG . LYS 64 64 ? A 6.409 17.612 -3.755 1.000 1 A LYS 41.660 1
ATOM 949 C CD . LYS 64 64 ? A 5.861 18.583 -4.803 1.000 1 A LYS 41.660 1
ATOM 950 C CE . LYS 64 64 ? A 6.984 19.305 -5.551 1.000 1 A LYS 41.660 1
ATOM 951 N NZ . LYS 64 64 ? A 6.406 20.183 -6.598 1.000 1 A LYS 41.660 1
ATOM 952 H H . LYS 64 64 ? A 6.284 14.636 -3.364 1.000 1 A LYS 41.660 1
ATOM 953 H HA . LYS 64 64 ? A 6.406 16.639 -1.260 1.000 1 A LYS 41.660 1
ATOM 954 H HB2 . LYS 64 64 ? A 4.655 16.341 -3.735 1.000 1 A LYS 41.660 1
ATOM 955 H HB3 . LYS 64 64 ? A 4.577 17.717 -2.633 1.000 1 A LYS 41.660 1
ATOM 956 H HG2 . LYS 64 64 ? A 7.016 18.163 -3.036 1.000 1 A LYS 41.660 1
ATOM 957 H HG3 . LYS 64 64 ? A 7.024 16.856 -4.244 1.000 1 A LYS 41.660 1
ATOM 958 H HD2 . LYS 64 64 ? A 5.221 19.316 -4.312 1.000 1 A LYS 41.660 1
ATOM 959 H HD3 . LYS 64 64 ? A 5.256 18.019 -5.513 1.000 1 A LYS 41.660 1
ATOM 960 H HE2 . LYS 64 64 ? A 7.632 18.555 -6.004 1.000 1 A LYS 41.660 1
ATOM 961 H HE3 . LYS 64 64 ? A 7.569 19.886 -4.838 1.000 1 A LYS 41.660 1
ATOM 962 H HZ1 . LYS 64 64 ? A 7.123 20.650 -7.136 1.000 1 A LYS 41.660 1
ATOM 963 H HZ2 . LYS 64 64 ? A 5.841 19.632 -7.229 1.000 1 A LYS 41.660 1
ATOM 964 H HZ3 . LYS 64 64 ? A 5.789 20.869 -6.189 1.000 1 A LYS 41.660 1
ATOM 965 N N . HIS 65 65 ? A 3.851 14.611 -1.158 1.000 1 A HIS 36.500 1
ATOM 966 C CA . HIS 65 65 ? A 2.670 14.212 -0.385 1.000 1 A HIS 36.500 1
ATOM 967 C C . HIS 65 65 ? A 2.841 12.858 0.310 1.000 1 A HIS 36.500 1
ATOM 968 O O . HIS 65 65 ? A 2.260 12.623 1.369 1.000 1 A HIS 36.500 1
ATOM 969 C CB . HIS 65 65 ? A 1.475 14.211 -1.337 1.000 1 A HIS 36.500 1
ATOM 970 C CG . HIS 65 65 ? A 1.231 15.576 -1.938 1.000 1 A HIS 36.500 1
ATOM 971 N ND1 . HIS 65 65 ? A 0.733 16.665 -1.262 1.000 1 A HIS 36.500 1
ATOM 972 C CD2 . HIS 65 65 ? A 1.546 16.001 -3.203 1.000 1 A HIS 36.500 1
ATOM 973 C CE1 . HIS 65 65 ? A 0.749 17.716 -2.096 1.000 1 A HIS 36.500 1
ATOM 974 N NE2 . HIS 65 65 ? A 1.278 17.374 -3.276 1.000 1 A HIS 36.500 1
ATOM 975 H H . HIS 65 65 ? A 4.073 14.075 -1.985 1.000 1 A HIS 36.500 1
ATOM 976 H HA . HIS 65 65 ? A 2.469 14.944 0.398 1.000 1 A HIS 36.500 1
ATOM 977 H HB2 . HIS 65 65 ? A 0.577 13.896 -0.805 1.000 1 A HIS 36.500 1
ATOM 978 H HB3 . HIS 65 65 ? A 1.676 13.485 -2.125 1.000 1 A HIS 36.500 1
ATOM 979 H HD1 . HIS 65 65 ? A 0.313 16.643 -0.344 1.000 1 A HIS 36.500 1
ATOM 980 H HD2 . HIS 65 65 ? A 1.963 15.392 -3.992 1.000 1 A HIS 36.500 1
ATOM 981 H HE1 . HIS 65 65 ? A 0.380 18.704 -1.862 1.000 1 A HIS 36.500 1
ATOM 982 N N . VAL 66 66 ? A 3.689 11.988 -0.243 1.000 1 A VAL 36.690 1
ATOM 983 C CA . VAL 66 66 ? A 3.842 10.592 0.167 1.000 1 A VAL 36.690 1
ATOM 984 C C . VAL 66 66 ? A 5.317 10.258 0.321 1.000 1 A VAL 36.690 1
ATOM 985 O O . VAL 66 66 ? A 6.078 10.242 -0.643 1.000 1 A VAL 36.690 1
ATOM 986 C CB . VAL 66 66 ? A 3.145 9.689 -0.868 1.000 1 A VAL 36.690 1
ATOM 987 C CG1 . VAL 66 66 ? A 3.452 8.203 -0.629 1.000 1 A VAL 36.690 1
ATOM 988 C CG2 . VAL 66 66 ? A 1.640 10.001 -0.865 1.000 1 A VAL 36.690 1
ATOM 989 H H . VAL 66 66 ? A 4.112 12.247 -1.122 1.000 1 A VAL 36.690 1
ATOM 990 H HA . VAL 66 66 ? A 3.356 10.431 1.129 1.000 1 A VAL 36.690 1
ATOM 991 H HB . VAL 66 66 ? A 3.519 9.929 -1.863 1.000 1 A VAL 36.690 1
ATOM 992 H HG11 . VAL 66 66 ? A 2.626 7.570 -0.952 1.000 1 A VAL 36.690 1
ATOM 993 H HG12 . VAL 66 66 ? A 3.678 7.999 0.417 1.000 1 A VAL 36.690 1
ATOM 994 H HG13 . VAL 66 66 ? A 4.323 7.949 -1.233 1.000 1 A VAL 36.690 1
ATOM 995 H HG21 . VAL 66 66 ? A 1.325 10.385 0.105 1.000 1 A VAL 36.690 1
ATOM 996 H HG22 . VAL 66 66 ? A 1.048 9.110 -1.074 1.000 1 A VAL 36.690 1
ATOM 997 H HG23 . VAL 66 66 ? A 1.423 10.765 -1.611 1.000 1 A VAL 36.690 1
ATOM 998 N N . ARG 67 67 ? A 5.761 9.988 1.551 1.000 1 A ARG 36.160 1
ATOM 999 C CA . ARG 67 67 ? A 7.155 9.600 1.790 1.000 1 A ARG 36.160 1
ATOM 1000 C C . ARG 67 67 ? A 7.344 8.123 1.525 1.000 1 A ARG 36.160 1
ATOM 1001 O O . ARG 67 67 ? A 6.714 7.263 2.130 1.000 1 A ARG 36.160 1
ATOM 1002 C CB . ARG 67 67 ? A 7.604 9.985 3.185 1.000 1 A ARG 36.160 1
ATOM 1003 C CG . ARG 67 67 ? A 7.789 11.504 3.238 1.000 1 A ARG 36.160 1
ATOM 1004 C CD . ARG 67 67 ? A 7.029 11.993 4.442 1.000 1 A ARG 36.160 1
ATOM 1005 N NE . ARG 67 67 ? A 7.309 13.406 4.709 1.000 1 A ARG 36.160 1
ATOM 1006 C CZ . ARG 67 67 ? A 7.663 13.870 5.872 1.000 1 A ARG 36.160 1
ATOM 1007 N NH1 . ARG 67 67 ? A 8.011 13.037 6.800 1.000 1 A ARG 36.160 1
ATOM 1008 N NH2 . ARG 67 67 ? A 7.644 15.155 6.062 1.000 1 A ARG 36.160 1
ATOM 1009 H H . ARG 67 67 ? A 5.092 9.934 2.306 1.000 1 A ARG 36.160 1
ATOM 1010 H HA . ARG 67 67 ? A 7.790 10.132 1.082 1.000 1 A ARG 36.160 1
ATOM 1011 H HB2 . ARG 67 67 ? A 8.554 9.497 3.405 1.000 1 A ARG 36.160 1
ATOM 1012 H HB3 . ARG 67 67 ? A 6.866 9.632 3.905 1.000 1 A ARG 36.160 1
ATOM 1013 H HG2 . ARG 67 67 ? A 7.392 11.998 2.351 1.000 1 A ARG 36.160 1
ATOM 1014 H HG3 . ARG 67 67 ? A 8.849 11.744 3.321 1.000 1 A ARG 36.160 1
ATOM 1015 H HD2 . ARG 67 67 ? A 5.966 11.887 4.228 1.000 1 A ARG 36.160 1
ATOM 1016 H HD3 . ARG 67 67 ? A 7.249 11.341 5.287 1.000 1 A ARG 36.160 1
ATOM 1017 H HE . ARG 67 67 ? A 7.038 14.063 3.992 1.000 1 A ARG 36.160 1
ATOM 1018 H HH11 . ARG 67 67 ? A 7.740 12.071 6.682 1.000 1 A ARG 36.160 1
ATOM 1019 H HH12 . ARG 67 67 ? A 8.254 13.292 7.747 1.000 1 A ARG 36.160 1
ATOM 1020 H HH21 . ARG 67 67 ? A 7.244 15.749 5.350 1.000 1 A ARG 36.160 1
ATOM 1021 H HH22 . ARG 67 67 ? A 7.737 15.506 7.005 1.000 1 A ARG 36.160 1
ATOM 1022 N N . VAL 68 68 ? A 8.232 7.841 0.589 1.000 1 A VAL 34.310 1
ATOM 1023 C CA . VAL 68 68 ? A 8.471 6.492 0.094 1.000 1 A VAL 34.310 1
ATOM 1024 C C . VAL 68 68 ? A 9.834 6.024 0.568 1.000 1 A VAL 34.310 1
ATOM 1025 O O . VAL 68 68 ? A 10.829 6.727 0.391 1.000 1 A VAL 34.310 1
ATOM 1026 C CB . VAL 68 68 ? A 8.355 6.437 -1.430 1.000 1 A VAL 34.310 1
ATOM 1027 C CG1 . VAL 68 68 ? A 8.298 4.969 -1.856 1.000 1 A VAL 34.310 1
ATOM 1028 C CG2 . VAL 68 68 ? A 7.158 7.246 -1.940 1.000 1 A VAL 34.310 1
ATOM 1029 H H . VAL 68 68 ? A 8.694 8.606 0.118 1.000 1 A VAL 34.310 1
ATOM 1030 H HA . VAL 68 68 ? A 7.713 5.824 0.502 1.000 1 A VAL 34.310 1
ATOM 1031 H HB . VAL 68 68 ? A 9.248 6.898 -1.851 1.000 1 A VAL 34.310 1
ATOM 1032 H HG11 . VAL 68 68 ? A 9.294 4.526 -1.830 1.000 1 A VAL 34.310 1
ATOM 1033 H HG12 . VAL 68 68 ? A 7.887 4.883 -2.862 1.000 1 A VAL 34.310 1
ATOM 1034 H HG13 . VAL 68 68 ? A 7.649 4.394 -1.195 1.000 1 A VAL 34.310 1
ATOM 1035 H HG21 . VAL 68 68 ? A 7.419 8.304 -1.983 1.000 1 A VAL 34.310 1
ATOM 1036 H HG22 . VAL 68 68 ? A 6.322 7.133 -1.250 1.000 1 A VAL 34.310 1
ATOM 1037 H HG23 . VAL 68 68 ? A 6.870 6.935 -2.944 1.000 1 A VAL 34.310 1
ATOM 1038 N N . MET 69 69 ? A 9.872 4.845 1.179 1.000 1 A MET 32.410 1
ATOM 1039 C CA . MET 69 69 ? A 11.069 4.205 1.708 1.000 1 A MET 32.410 1
ATOM 1040 C C . MET 69 69 ? A 11.289 2.905 0.934 1.000 1 A MET 32.410 1
ATOM 1041 O O . MET 69 69 ? A 10.804 1.841 1.298 1.000 1 A MET 32.410 1
ATOM 1042 C CB . MET 69 69 ? A 10.916 4.000 3.229 1.000 1 A MET 32.410 1
ATOM 1043 C CG . MET 69 69 ? A 11.767 5.012 4.004 1.000 1 A MET 32.410 1
ATOM 1044 S SD . MET 69 69 ? A 11.442 5.119 5.788 1.000 1 A MET 32.410 1
ATOM 1045 C CE . MET 69 69 ? A 11.891 3.480 6.418 1.000 1 A MET 32.410 1
ATOM 1046 H H . MET 69 69 ? A 9.042 4.269 1.169 1.000 1 A MET 32.410 1
ATOM 1047 H HA . MET 69 69 ? A 11.942 4.833 1.530 1.000 1 A MET 32.410 1
ATOM 1048 H HB2 . MET 69 69 ? A 9.871 4.110 3.518 1.000 1 A MET 32.410 1
ATOM 1049 H HB3 . MET 69 69 ? A 11.225 2.993 3.508 1.000 1 A MET 32.410 1
ATOM 1050 H HG2 . MET 69 69 ? A 12.820 4.776 3.853 1.000 1 A MET 32.410 1
ATOM 1051 H HG3 . MET 69 69 ? A 11.580 6.000 3.583 1.000 1 A MET 32.410 1
ATOM 1052 H HE1 . MET 69 69 ? A 12.974 3.366 6.380 1.000 1 A MET 32.410 1
ATOM 1053 H HE2 . MET 69 69 ? A 11.585 3.408 7.462 1.000 1 A MET 32.410 1
ATOM 1054 H HE3 . MET 69 69 ? A 11.380 2.699 5.855 1.000 1 A MET 32.410 1
ATOM 1055 N N . ILE 70 70 ? A 12.017 2.999 -0.173 1.000 1 A ILE 28.590 1
ATOM 1056 C CA . ILE 70 70 ? A 12.357 1.831 -0.989 1.000 1 A ILE 28.590 1
ATOM 1057 C C . ILE 70 70 ? A 13.382 1.002 -0.210 1.000 1 A ILE 28.590 1
ATOM 1058 O O . ILE 70 70 ? A 14.467 1.504 0.087 1.000 1 A ILE 28.590 1
ATOM 1059 C CB . ILE 70 70 ? A 12.884 2.269 -2.372 1.000 1 A ILE 28.590 1
ATOM 1060 C CG1 . ILE 70 70 ? A 11.913 3.287 -3.022 1.000 1 A ILE 28.590 1
ATOM 1061 C CG2 . ILE 70 70 ? A 13.109 1.029 -3.257 1.000 1 A ILE 28.590 1
ATOM 1062 C CD1 . ILE 70 70 ? A 12.405 3.810 -4.364 1.000 1 A ILE 28.590 1
ATOM 1063 H H . ILE 70 70 ? A 12.414 3.893 -0.424 1.000 1 A ILE 28.590 1
ATOM 1064 H HA . ILE 70 70 ? A 11.462 1.228 -1.139 1.000 1 A ILE 28.590 1
ATOM 1065 H HB . ILE 70 70 ? A 13.845 2.765 -2.233 1.000 1 A ILE 28.590 1
ATOM 1066 H HG12 . ILE 70 70 ? A 11.811 4.162 -2.379 1.000 1 A ILE 28.590 1
ATOM 1067 H HG13 . ILE 70 70 ? A 10.923 2.847 -3.142 1.000 1 A ILE 28.590 1
ATOM 1068 H HG21 . ILE 70 70 ? A 13.800 0.334 -2.780 1.000 1 A ILE 28.590 1
ATOM 1069 H HG22 . ILE 70 70 ? A 12.169 0.506 -3.435 1.000 1 A ILE 28.590 1
ATOM 1070 H HG23 . ILE 70 70 ? A 13.546 1.306 -4.216 1.000 1 A ILE 28.590 1
ATOM 1071 H HD11 . ILE 70 70 ? A 11.801 4.664 -4.673 1.000 1 A ILE 28.590 1
ATOM 1072 H HD12 . ILE 70 70 ? A 12.333 3.032 -5.124 1.000 1 A ILE 28.590 1
ATOM 1073 H HD13 . ILE 70 70 ? A 13.435 4.147 -4.244 1.000 1 A ILE 28.590 1
ATOM 1074 N N . TYR 71 71 ? A 13.042 -0.240 0.136 1.000 1 A TYR 32.380 1
ATOM 1075 C CA . TYR 71 71 ? A 13.963 -1.174 0.779 1.000 1 A TYR 32.380 1
ATOM 1076 C C . TYR 71 71 ? A 14.186 -2.366 -0.142 1.000 1 A TYR 32.380 1
ATOM 1077 O O . TYR 71 71 ? A 13.383 -3.283 -0.181 1.000 1 A TYR 32.380 1
ATOM 1078 C CB . TYR 71 71 ? A 13.470 -1.601 2.171 1.000 1 A TYR 32.380 1
ATOM 1079 C CG . TYR 71 71 ? A 13.892 -0.644 3.264 1.000 1 A TYR 32.380 1
ATOM 1080 C CD1 . TYR 71 71 ? A 15.086 -0.854 3.986 1.000 1 A TYR 32.380 1
ATOM 1081 C CD2 . TYR 71 71 ? A 13.125 0.502 3.506 1.000 1 A TYR 32.380 1
ATOM 1082 C CE1 . TYR 71 71 ? A 15.494 0.065 4.974 1.000 1 A TYR 32.380 1
ATOM 1083 C CE2 . TYR 71 71 ? A 13.563 1.443 4.447 1.000 1 A TYR 32.380 1
ATOM 1084 C CZ . TYR 71 71 ? A 14.724 1.221 5.211 1.000 1 A TYR 32.380 1
ATOM 1085 O OH . TYR 71 71 ? A 15.108 2.130 6.146 1.000 1 A TYR 32.380 1
ATOM 1086 H H . TYR 71 71 ? A 12.175 -0.632 -0.202 1.000 1 A TYR 32.380 1
ATOM 1087 H HA . TYR 71 71 ? A 14.932 -0.697 0.924 1.000 1 A TYR 32.380 1
ATOM 1088 H HB2 . TYR 71 71 ? A 12.385 -1.705 2.159 1.000 1 A TYR 32.380 1
ATOM 1089 H HB3 . TYR 71 71 ? A 13.885 -2.581 2.407 1.000 1 A TYR 32.380 1
ATOM 1090 H HD1 . TYR 71 71 ? A 15.681 -1.732 3.784 1.000 1 A TYR 32.380 1
ATOM 1091 H HD2 . TYR 71 71 ? A 12.235 0.680 2.922 1.000 1 A TYR 32.380 1
ATOM 1092 H HE1 . TYR 71 71 ? A 16.398 -0.114 5.539 1.000 1 A TYR 32.380 1
ATOM 1093 H HE2 . TYR 71 71 ? A 13.040 2.384 4.533 1.000 1 A TYR 32.380 1
ATOM 1094 H HH . TYR 71 71 ? A 15.913 1.866 6.598 1.000 1 A TYR 32.380 1
ATOM 1095 N N . SER 72 72 ? A 15.341 -2.351 -0.805 1.000 1 A SER 28.280 1
ATOM 1096 C CA . SER 72 72 ? A 15.863 -3.413 -1.673 1.000 1 A SER 28.280 1
ATOM 1097 C C . SER 72 72 ? A 15.049 -3.705 -2.939 1.000 1 A SER 28.280 1
ATOM 1098 O O . SER 72 72 ? A 13.885 -3.336 -3.067 1.000 1 A SER 28.280 1
ATOM 1099 C CB . SER 72 72 ? A 16.243 -4.669 -0.865 1.000 1 A SER 28.280 1
ATOM 1100 O OG . SER 72 72 ? A 15.331 -5.743 -0.971 1.000 1 A SER 28.280 1
ATOM 1101 H H . SER 72 72 ? A 15.888 -1.505 -0.747 1.000 1 A SER 28.280 1
ATOM 1102 H HA . SER 72 72 ? A 16.809 -3.025 -2.049 1.000 1 A SER 28.280 1
ATOM 1103 H HB2 . SER 72 72 ? A 17.210 -5.022 -1.224 1.000 1 A SER 28.280 1
ATOM 1104 H HB3 . SER 72 72 ? A 16.358 -4.405 0.186 1.000 1 A SER 28.280 1
ATOM 1105 H HG . SER 72 72 ? A 15.296 -6.050 -1.880 1.000 1 A SER 28.280 1
ATOM 1106 N N . ASP 73 73 ? A 15.723 -4.364 -3.883 1.000 1 A ASP 30.090 1
ATOM 1107 C CA . ASP 73 73 ? A 15.350 -4.465 -5.302 1.000 1 A ASP 30.090 1
ATOM 1108 C C . ASP 73 73 ? A 13.940 -5.032 -5.574 1.000 1 A ASP 30.090 1
ATOM 1109 O O . ASP 73 73 ? A 13.369 -4.766 -6.627 1.000 1 A ASP 30.090 1
ATOM 1110 C CB . ASP 73 73 ? A 16.446 -5.282 -6.026 1.000 1 A ASP 30.090 1
ATOM 1111 C CG . ASP 73 73 ? A 17.862 -4.697 -5.863 1.000 1 A ASP 30.090 1
ATOM 1112 O OD1 . ASP 73 73 ? A 17.977 -3.471 -5.635 1.000 1 A ASP 30.090 1
ATOM 1113 O OD2 . ASP 73 73 ? A 18.829 -5.494 -5.843 1.000 1 A ASP 30.090 1
ATOM 1114 H H . ASP 73 73 ? A 16.704 -4.541 -3.719 1.000 1 A ASP 30.090 1
ATOM 1115 H HA . ASP 73 73 ? A 15.362 -3.462 -5.728 1.000 1 A ASP 30.090 1
ATOM 1116 H HB2 . ASP 73 73 ? A 16.432 -6.301 -5.640 1.000 1 A ASP 30.090 1
ATOM 1117 H HB3 . ASP 73 73 ? A 16.210 -5.321 -7.089 1.000 1 A ASP 30.090 1
ATOM 1118 N N . ASP 74 74 ? A 13.328 -5.727 -4.608 1.000 1 A ASP 28.920 1
ATOM 1119 C CA . ASP 74 74 ? A 12.003 -6.344 -4.752 1.000 1 A ASP 28.920 1
ATOM 1120 C C . ASP 74 74 ? A 10.891 -5.690 -3.906 1.000 1 A ASP 28.920 1
ATOM 1121 O O . ASP 74 74 ? A 9.715 -6.025 -4.077 1.000 1 A ASP 28.920 1
ATOM 1122 C CB . ASP 74 74 ? A 12.119 -7.839 -4.427 1.000 1 A ASP 28.920 1
ATOM 1123 C CG . ASP 74 74 ? A 12.999 -8.607 -5.419 1.000 1 A ASP 28.920 1
ATOM 1124 O OD1 . ASP 74 74 ? A 12.810 -8.422 -6.641 1.000 1 A ASP 28.920 1
ATOM 1125 O OD2 . ASP 74 74 ? A 13.803 -9.439 -4.937 1.000 1 A ASP 28.920 1
ATOM 1126 H H . ASP 74 74 ? A 13.843 -5.888 -3.754 1.000 1 A ASP 28.920 1
ATOM 1127 H HA . ASP 74 74 ? A 11.682 -6.266 -5.791 1.000 1 A ASP 28.920 1
ATOM 1128 H HB2 . ASP 74 74 ? A 12.513 -7.953 -3.417 1.000 1 A ASP 28.920 1
ATOM 1129 H HB3 . ASP 74 74 ? A 11.126 -8.287 -4.449 1.000 1 A ASP 28.920 1
ATOM 1130 N N . VAL 75 75 ? A 11.212 -4.770 -2.983 1.000 1 A VAL 30.420 1
ATOM 1131 C CA . VAL 75 75 ? A 10.241 -4.261 -1.997 1.000 1 A VAL 30.420 1
ATOM 1132 C C . VAL 75 75 ? A 10.246 -2.730 -1.935 1.000 1 A VAL 30.420 1
ATOM 1133 O O . VAL 75 75 ? A 10.996 -2.077 -1.207 1.000 1 A VAL 30.420 1
ATOM 1134 C CB . VAL 75 75 ? A 10.412 -4.931 -0.613 1.000 1 A VAL 30.420 1
ATOM 1135 C CG1 . VAL 75 75 ? A 9.266 -4.535 0.330 1.000 1 A VAL 30.420 1
ATOM 1136 C CG2 . VAL 75 75 ? A 10.409 -6.466 -0.695 1.000 1 A VAL 30.420 1
ATOM 1137 H H . VAL 75 75 ? A 12.167 -4.445 -2.934 1.000 1 A VAL 30.420 1
ATOM 1138 H HA . VAL 75 75 ? A 9.241 -4.541 -2.328 1.000 1 A VAL 30.420 1
ATOM 1139 H HB . VAL 75 75 ? A 11.352 -4.623 -0.156 1.000 1 A VAL 30.420 1
ATOM 1140 H HG11 . VAL 75 75 ? A 9.427 -4.978 1.312 1.000 1 A VAL 30.420 1
ATOM 1141 H HG12 . VAL 75 75 ? A 9.243 -3.451 0.439 1.000 1 A VAL 30.420 1
ATOM 1142 H HG13 . VAL 75 75 ? A 8.312 -4.876 -0.072 1.000 1 A VAL 30.420 1
ATOM 1143 H HG21 . VAL 75 75 ? A 9.513 -6.813 -1.210 1.000 1 A VAL 30.420 1
ATOM 1144 H HG22 . VAL 75 75 ? A 11.288 -6.807 -1.240 1.000 1 A VAL 30.420 1
ATOM 1145 H HG23 . VAL 75 75 ? A 10.446 -6.896 0.306 1.000 1 A VAL 30.420 1
ATOM 1146 N N . LEU 76 76 ? A 9.298 -2.118 -2.646 1.000 1 A LEU 28.980 1
ATOM 1147 C CA . LEU 76 76 ? A 8.878 -0.760 -2.316 1.000 1 A LEU 28.980 1
ATOM 1148 C C . LEU 76 76 ? A 8.028 -0.797 -1.041 1.000 1 A LEU 28.980 1
ATOM 1149 O O . LEU 76 76 ? A 6.892 -1.262 -1.062 1.000 1 A LEU 28.980 1
ATOM 1150 C CB . LEU 76 76 ? A 8.109 -0.110 -3.482 1.000 1 A LEU 28.980 1
ATOM 1151 C CG . LEU 76 76 ? A 8.972 0.818 -4.355 1.000 1 A LEU 28.980 1
ATOM 1152 C CD1 . LEU 76 76 ? A 9.351 0.197 -5.693 1.000 1 A LEU 28.980 1
ATOM 1153 C CD2 . LEU 76 76 ? A 8.230 2.116 -4.648 1.000 1 A LEU 28.980 1
ATOM 1154 H H . LEU 76 76 ? A 8.709 -2.676 -3.248 1.000 1 A LEU 28.980 1
ATOM 1155 H HA . LEU 76 76 ? A 9.759 -0.156 -2.098 1.000 1 A LEU 28.980 1
ATOM 1156 H HB2 . LEU 76 76 ? A 7.612 -0.866 -4.090 1.000 1 A LEU 28.980 1
ATOM 1157 H HB3 . LEU 76 76 ? A 7.322 0.496 -3.032 1.000 1 A LEU 28.980 1
ATOM 1158 H HG . LEU 76 76 ? A 9.892 1.071 -3.827 1.000 1 A LEU 28.980 1
ATOM 1159 H HD11 . LEU 76 76 ? A 9.894 -0.733 -5.520 1.000 1 A LEU 28.980 1
ATOM 1160 H HD12 . LEU 76 76 ? A 9.996 0.871 -6.257 1.000 1 A LEU 28.980 1
ATOM 1161 H HD13 . LEU 76 76 ? A 8.458 -0.022 -6.278 1.000 1 A LEU 28.980 1
ATOM 1162 H HD21 . LEU 76 76 ? A 8.044 2.650 -3.716 1.000 1 A LEU 28.980 1
ATOM 1163 H HD22 . LEU 76 76 ? A 8.847 2.730 -5.304 1.000 1 A LEU 28.980 1
ATOM 1164 H HD23 . LEU 76 76 ? A 7.292 1.896 -5.156 1.000 1 A LEU 28.980 1
ATOM 1165 N N . MET 77 77 ? A 8.548 -0.261 0.062 1.000 1 A MET 31.860 1
ATOM 1166 C CA . MET 77 77 ? A 7.712 0.146 1.189 1.000 1 A MET 31.860 1
ATOM 1167 C C . MET 77 77 ? A 7.421 1.644 1.094 1.000 1 A MET 31.860 1
ATOM 1168 O O . MET 77 77 ? A 8.265 2.470 0.754 1.000 1 A MET 31.860 1
ATOM 1169 C CB . MET 77 77 ? A 8.333 -0.245 2.536 1.000 1 A MET 31.860 1
ATOM 1170 C CG . MET 77 77 ? A 8.096 -1.723 2.868 1.000 1 A MET 31.860 1
ATOM 1171 S SD . MET 77 77 ? A 8.507 -2.178 4.573 1.000 1 A MET 31.860 1
ATOM 1172 C CE . MET 77 77 ? A 10.285 -1.818 4.583 1.000 1 A MET 31.860 1
ATOM 1173 H H . MET 77 77 ? A 9.500 0.076 0.045 1.000 1 A MET 31.860 1
ATOM 1174 H HA . MET 77 77 ? A 6.749 -0.362 1.127 1.000 1 A MET 31.860 1
ATOM 1175 H HB2 . MET 77 77 ? A 7.863 0.350 3.320 1.000 1 A MET 31.860 1
ATOM 1176 H HB3 . MET 77 77 ? A 9.401 -0.027 2.530 1.000 1 A MET 31.860 1
ATOM 1177 H HG2 . MET 77 77 ? A 7.044 -1.958 2.705 1.000 1 A MET 31.860 1
ATOM 1178 H HG3 . MET 77 77 ? A 8.691 -2.336 2.191 1.000 1 A MET 31.860 1
ATOM 1179 H HE1 . MET 77 77 ? A 10.707 -2.116 5.543 1.000 1 A MET 31.860 1
ATOM 1180 H HE2 . MET 77 77 ? A 10.775 -2.385 3.792 1.000 1 A MET 31.860 1
ATOM 1181 H HE3 . MET 77 77 ? A 10.457 -0.752 4.433 1.000 1 A MET 31.860 1
ATOM 1182 N N . PHE 78 78 ? A 6.193 2.028 1.400 1.000 1 A PHE 31.660 1
ATOM 1183 C CA . PHE 78 78 ? A 5.798 3.427 1.468 1.000 1 A PHE 31.660 1
ATOM 1184 C C . PHE 78 78 ? A 5.442 3.732 2.919 1.000 1 A PHE 31.660 1
ATOM 1185 O O . PHE 78 78 ? A 4.584 3.071 3.498 1.000 1 A PHE 31.660 1
ATOM 1186 C CB . PHE 78 78 ? A 4.648 3.676 0.501 1.000 1 A PHE 31.660 1
ATOM 1187 C CG . PHE 78 78 ? A 4.986 3.613 -0.983 1.000 1 A PHE 31.660 1
ATOM 1188 C CD1 . PHE 78 78 ? A 5.005 4.796 -1.741 1.000 1 A PHE 31.660 1
ATOM 1189 C CD2 . PHE 78 78 ? A 5.154 2.382 -1.643 1.000 1 A PHE 31.660 1
ATOM 1190 C CE1 . PHE 78 78 ? A 5.200 4.762 -3.133 1.000 1 A PHE 31.660 1
ATOM 1191 C CE2 . PHE 78 78 ? A 5.302 2.343 -3.042 1.000 1 A PHE 31.660 1
ATOM 1192 C CZ . PHE 78 78 ? A 5.347 3.532 -3.786 1.000 1 A PHE 31.660 1
ATOM 1193 H H . PHE 78 78 ? A 5.518 1.337 1.693 1.000 1 A PHE 31.660 1
ATOM 1194 H HA . PHE 78 78 ? A 6.618 4.084 1.178 1.000 1 A PHE 31.660 1
ATOM 1195 H HB2 . PHE 78 78 ? A 4.254 4.668 0.724 1.000 1 A PHE 31.660 1
ATOM 1196 H HB3 . PHE 78 78 ? A 3.866 2.946 0.707 1.000 1 A PHE 31.660 1
ATOM 1197 H HD1 . PHE 78 78 ? A 4.785 5.733 -1.251 1.000 1 A PHE 31.660 1
ATOM 1198 H HD2 . PHE 78 78 ? A 5.109 1.457 -1.089 1.000 1 A PHE 31.660 1
ATOM 1199 H HE1 . PHE 78 78 ? A 5.167 5.673 -3.712 1.000 1 A PHE 31.660 1
ATOM 1200 H HE2 . PHE 78 78 ? A 5.363 1.392 -3.551 1.000 1 A PHE 31.660 1
ATOM 1201 H HZ . PHE 78 78 ? A 5.452 3.498 -4.861 1.000 1 A PHE 31.660 1
ATOM 1202 N N . LEU 79 79 ? A 6.125 4.704 3.521 1.000 1 A LEU 28.190 1
ATOM 1203 C CA . LEU 79 79 ? A 5.920 5.100 4.911 1.000 1 A LEU 28.190 1
ATOM 1204 C C . LEU 79 79 ? A 5.246 6.475 4.905 1.000 1 A LEU 28.190 1
ATOM 1205 O O . LEU 79 79 ? A 5.888 7.524 4.887 1.000 1 A LEU 28.190 1
ATOM 1206 C CB . LEU 79 79 ? A 7.254 4.987 5.689 1.000 1 A LEU 28.190 1
ATOM 1207 C CG . LEU 79 79 ? A 7.155 4.025 6.893 1.000 1 A LEU 28.190 1
ATOM 1208 C CD1 . LEU 79 79 ? A 8.508 3.391 7.205 1.000 1 A LEU 28.190 1
ATOM 1209 C CD2 . LEU 79 79 ? A 6.667 4.754 8.146 1.000 1 A LEU 28.190 1
ATOM 1210 H H . LEU 79 79 ? A 6.718 5.301 2.962 1.000 1 A LEU 28.190 1
ATOM 1211 H HA . LEU 79 79 ? A 5.209 4.416 5.373 1.000 1 A LEU 28.190 1
ATOM 1212 H HB2 . LEU 79 79 ? A 7.592 5.966 6.026 1.000 1 A LEU 28.190 1
ATOM 1213 H HB3 . LEU 79 79 ? A 8.021 4.607 5.013 1.000 1 A LEU 28.190 1
ATOM 1214 H HG . LEU 79 79 ? A 6.465 3.213 6.660 1.000 1 A LEU 28.190 1
ATOM 1215 H HD11 . LEU 79 79 ? A 8.401 2.691 8.033 1.000 1 A LEU 28.190 1
ATOM 1216 H HD12 . LEU 79 79 ? A 8.869 2.846 6.333 1.000 1 A LEU 28.190 1
ATOM 1217 H HD13 . LEU 79 79 ? A 9.222 4.167 7.480 1.000 1 A LEU 28.190 1
ATOM 1218 H HD21 . LEU 79 79 ? A 5.686 5.191 7.956 1.000 1 A LEU 28.190 1
ATOM 1219 H HD22 . LEU 79 79 ? A 7.367 5.542 8.422 1.000 1 A LEU 28.190 1
ATOM 1220 H HD23 . LEU 79 79 ? A 6.577 4.046 8.970 1.000 1 A LEU 28.190 1
ATOM 1221 N N . MET 80 80 ? A 3.915 6.455 4.865 1.000 1 A MET 29.190 1
ATOM 1222 C CA . MET 80 80 ? A 3.068 7.646 4.897 1.000 1 A MET 29.190 1
ATOM 1223 C C . MET 80 80 ? A 3.142 8.301 6.281 1.000 1 A MET 29.190 1
ATOM 1224 O O . MET 80 80 ? A 2.412 7.922 7.191 1.000 1 A MET 29.190 1
ATOM 1225 C CB . MET 80 80 ? A 1.612 7.251 4.579 1.000 1 A MET 29.190 1
ATOM 1226 C CG . MET 80 80 ? A 1.379 6.803 3.133 1.000 1 A MET 29.190 1
ATOM 1227 S SD . MET 80 80 ? A 1.459 8.144 1.930 1.000 1 A MET 29.190 1
ATOM 1228 C CE . MET 80 80 ? A -0.129 8.966 2.146 1.000 1 A MET 29.190 1
ATOM 1229 H H . MET 80 80 ? A 3.460 5.553 4.846 1.000 1 A MET 29.190 1
ATOM 1230 H HA . MET 80 80 ? A 3.411 8.362 4.150 1.000 1 A MET 29.190 1
ATOM 1231 H HB2 . MET 80 80 ? A 0.959 8.098 4.791 1.000 1 A MET 29.190 1
ATOM 1232 H HB3 . MET 80 80 ? A 1.314 6.435 5.238 1.000 1 A MET 29.190 1
ATOM 1233 H HG2 . MET 80 80 ? A 0.395 6.341 3.063 1.000 1 A MET 29.190 1
ATOM 1234 H HG3 . MET 80 80 ? A 2.121 6.050 2.867 1.000 1 A MET 29.190 1
ATOM 1235 H HE1 . MET 80 80 ? A -0.311 9.118 3.210 1.000 1 A MET 29.190 1
ATOM 1236 H HE2 . MET 80 80 ? A -0.110 9.945 1.666 1.000 1 A MET 29.190 1
ATOM 1237 H HE3 . MET 80 80 ? A -0.912 8.380 1.663 1.000 1 A MET 29.190 1
ATOM 1238 N N . THR 81 81 ? A 3.995 9.307 6.463 1.000 1 A THR 24.120 1
ATOM 1239 C CA . THR 81 81 ? A 3.900 10.206 7.624 1.000 1 A THR 24.120 1
ATOM 1240 C C . THR 81 81 ? A 4.026 11.657 7.175 1.000 1 A THR 24.120 1
ATOM 1241 O O . THR 81 81 ? A 4.985 12.037 6.506 1.000 1 A THR 24.120 1
ATOM 1242 C CB . THR 81 81 ? A 4.906 9.863 8.741 1.000 1 A THR 24.120 1
ATOM 1243 O OG1 . THR 81 81 ? A 6.238 9.983 8.300 1.000 1 A THR 24.120 1
ATOM 1244 C CG2 . THR 81 81 ? A 4.734 8.449 9.295 1.000 1 A THR 24.120 1
ATOM 1245 H H . THR 81 81 ? A 4.707 9.476 5.767 1.000 1 A THR 24.120 1
ATOM 1246 H HA . THR 81 81 ? A 2.909 10.097 8.065 1.000 1 A THR 24.120 1
ATOM 1247 H HB . THR 81 81 ? A 4.754 10.565 9.561 1.000 1 A THR 24.120 1
ATOM 1248 H HG1 . THR 81 81 ? A 6.777 9.486 8.919 1.000 1 A THR 24.120 1
ATOM 1249 H HG21 . THR 81 81 ? A 5.392 8.303 10.152 1.000 1 A THR 24.120 1
ATOM 1250 H HG22 . THR 81 81 ? A 4.972 7.709 8.530 1.000 1 A THR 24.120 1
ATOM 1251 H HG23 . THR 81 81 ? A 3.704 8.303 9.620 1.000 1 A THR 24.120 1
ATOM 1252 N N . LYS 82 82 ? A 3.072 12.515 7.559 1.000 1 A LYS 25.170 1
ATOM 1253 C CA . LYS 82 82 ? A 3.120 13.966 7.284 1.000 1 A LYS 25.170 1
ATOM 1254 C C . LYS 82 82 ? A 4.293 14.700 7.983 1.000 1 A LYS 25.170 1
ATOM 1255 O O . LYS 82 82 ? A 4.488 15.882 7.732 1.000 1 A LYS 25.170 1
ATOM 1256 C CB . LYS 82 82 ? A 1.747 14.616 7.603 1.000 1 A LYS 25.170 1
ATOM 1257 C CG . LYS 82 82 ? A 0.837 14.792 6.368 1.000 1 A LYS 25.170 1
ATOM 1258 C CD . LYS 82 82 ? A -0.472 15.522 6.732 1.000 1 A LYS 25.170 1
ATOM 1259 C CE . LYS 82 82 ? A -1.321 15.829 5.486 1.000 1 A LYS 25.170 1
ATOM 1260 N NZ . LYS 82 82 ? A -2.598 16.511 5.832 1.000 1 A LYS 25.170 1
ATOM 1261 H H . LYS 82 82 ? A 2.284 12.150 8.074 1.000 1 A LYS 25.170 1
ATOM 1262 H HA . LYS 82 82 ? A 3.314 14.100 6.219 1.000 1 A LYS 25.170 1
ATOM 1263 H HB2 . LYS 82 82 ? A 1.916 15.607 8.024 1.000 1 A LYS 25.170 1
ATOM 1264 H HB3 . LYS 82 82 ? A 1.225 14.033 8.362 1.000 1 A LYS 25.170 1
ATOM 1265 H HG2 . LYS 82 82 ? A 0.603 13.814 5.948 1.000 1 A LYS 25.170 1
ATOM 1266 H HG3 . LYS 82 82 ? A 1.371 15.378 5.620 1.000 1 A LYS 25.170 1
ATOM 1267 H HD2 . LYS 82 82 ? A -0.229 16.458 7.234 1.000 1 A LYS 25.170 1
ATOM 1268 H HD3 . LYS 82 82 ? A -1.044 14.897 7.418 1.000 1 A LYS 25.170 1
ATOM 1269 H HE2 . LYS 82 82 ? A -0.736 16.452 4.810 1.000 1 A LYS 25.170 1
ATOM 1270 H HE3 . LYS 82 82 ? A -1.531 14.892 4.969 1.000 1 A LYS 25.170 1
ATOM 1271 H HZ1 . LYS 82 82 ? A -3.161 15.930 6.438 1.000 1 A LYS 25.170 1
ATOM 1272 H HZ2 . LYS 82 82 ? A -3.138 16.696 4.999 1.000 1 A LYS 25.170 1
ATOM 1273 H HZ3 . LYS 82 82 ? A -2.427 17.388 6.303 1.000 1 A LYS 25.170 1
ATOM 1274 N N . ALA 83 83 ? A 5.122 14.041 8.803 1.000 1 A ALA 23.110 1
ATOM 1275 C CA . ALA 83 83 ? A 6.102 14.685 9.698 1.000 1 A ALA 23.110 1
ATOM 1276 C C . ALA 83 83 ? A 7.570 14.363 9.338 1.000 1 A ALA 23.110 1
ATOM 1277 O O . ALA 83 83 ? A 7.961 13.207 9.411 1.000 1 A ALA 23.110 1
ATOM 1278 C CB . ALA 83 83 ? A 5.771 14.236 11.123 1.000 1 A ALA 23.110 1
ATOM 1279 H H . ALA 83 83 ? A 4.985 13.046 8.913 1.000 1 A ALA 23.110 1
ATOM 1280 H HA . ALA 83 83 ? A 5.973 15.767 9.666 1.000 1 A ALA 23.110 1
ATOM 1281 H HB1 . ALA 83 83 ? A 5.873 13.155 11.215 1.000 1 A ALA 23.110 1
ATOM 1282 H HB2 . ALA 83 83 ? A 4.752 14.523 11.382 1.000 1 A ALA 23.110 1
ATOM 1283 H HB3 . ALA 83 83 ? A 6.454 14.711 11.828 1.000 1 A ALA 23.110 1
ATOM 1284 N N . ALA 84 84 ? A 8.339 15.354 8.840 1.000 1 A ALA 21.580 1
ATOM 1285 C CA . ALA 84 84 ? A 9.730 15.356 8.281 1.000 1 A ALA 21.580 1
ATOM 1286 C C . ALA 84 84 ? A 10.535 14.017 8.172 1.000 1 A ALA 21.580 1
ATOM 1287 O O . ALA 84 84 ? A 10.808 13.392 9.186 1.000 1 A ALA 21.580 1
ATOM 1288 C CB . ALA 84 84 ? A 10.502 16.380 9.114 1.000 1 A ALA 21.580 1
ATOM 1289 H H . ALA 84 84 ? A 7.944 16.274 8.971 1.000 1 A ALA 21.580 1
ATOM 1290 H HA . ALA 84 84 ? A 9.704 15.773 7.274 1.000 1 A ALA 21.580 1
ATOM 1291 H HB1 . ALA 84 84 ? A 10.568 16.041 10.149 1.000 1 A ALA 21.580 1
ATOM 1292 H HB2 . ALA 84 84 ? A 10.005 17.350 9.086 1.000 1 A ALA 21.580 1
ATOM 1293 H HB3 . ALA 84 84 ? A 11.512 16.493 8.720 1.000 1 A ALA 21.580 1
ATOM 1294 N N . VAL 85 85 ? A 10.995 13.585 6.976 1.000 1 A VAL 28.440 1
ATOM 1295 C CA . VAL 85 85 ? A 11.898 12.406 6.849 1.000 1 A VAL 28.440 1
ATOM 1296 C C . VAL 85 85 ? A 13.358 12.844 6.940 1.000 1 A VAL 28.440 1
ATOM 1297 O O . VAL 85 85 ? A 13.838 13.590 6.088 1.000 1 A VAL 28.440 1
ATOM 1298 C CB . VAL 85 85 ? A 11.686 11.563 5.564 1.000 1 A VAL 28.440 1
ATOM 1299 C CG1 . VAL 85 85 ? A 12.710 10.428 5.400 1.000 1 A VAL 28.440 1
ATOM 1300 C CG2 . VAL 85 85 ? A 10.323 10.879 5.576 1.000 1 A VAL 28.440 1
ATOM 1301 H H . VAL 85 85 ? A 10.821 14.136 6.148 1.000 1 A VAL 28.440 1
ATOM 1302 H HA . VAL 85 85 ? A 11.709 11.733 7.685 1.000 1 A VAL 28.440 1
ATOM 1303 H HB . VAL 85 85 ? A 11.745 12.212 4.690 1.000 1 A VAL 28.440 1
ATOM 1304 H HG11 . VAL 85 85 ? A 13.709 10.836 5.246 1.000 1 A VAL 28.440 1
ATOM 1305 H HG12 . VAL 85 85 ? A 12.709 9.786 6.280 1.000 1 A VAL 28.440 1
ATOM 1306 H HG13 . VAL 85 85 ? A 12.469 9.824 4.525 1.000 1 A VAL 28.440 1
ATOM 1307 H HG21 . VAL 85 85 ? A 10.241 10.188 4.737 1.000 1 A VAL 28.440 1
ATOM 1308 H HG22 . VAL 85 85 ? A 9.555 11.646 5.474 1.000 1 A VAL 28.440 1
ATOM 1309 H HG23 . VAL 85 85 ? A 10.178 10.327 6.505 1.000 1 A VAL 28.440 1
ATOM 1310 N N . LYS 86 86 ? A 14.089 12.304 7.920 1.000 1 A LYS 22.880 1
ATOM 1311 C CA . LYS 86 86 ? A 15.542 12.107 7.825 1.000 1 A LYS 22.880 1
ATOM 1312 C C . LYS 86 86 ? A 15.796 10.726 7.225 1.000 1 A LYS 22.880 1
ATOM 1313 O O . LYS 86 86 ? A 15.122 9.770 7.587 1.000 1 A LYS 22.880 1
ATOM 1314 C CB . LYS 86 86 ? A 16.215 12.249 9.204 1.000 1 A LYS 22.880 1
ATOM 1315 C CG . LYS 86 86 ? A 16.505 13.716 9.556 1.000 1 A LYS 22.880 1
ATOM 1316 C CD . LYS 86 86 ? A 17.186 13.842 10.928 1.000 1 A LYS 22.880 1
ATOM 1317 C CE . LYS 86 86 ? A 17.565 15.305 11.200 1.000 1 A LYS 22.880 1
ATOM 1318 N NZ . LYS 86 86 ? A 18.115 15.496 12.567 1.000 1 A LYS 22.880 1
ATOM 1319 H H . LYS 86 86 ? A 13.595 11.726 8.585 1.000 1 A LYS 22.880 1
ATOM 1320 H HA . LYS 86 86 ? A 15.966 12.843 7.142 1.000 1 A LYS 22.880 1
ATOM 1321 H HB2 . LYS 86 86 ? A 17.163 11.712 9.185 1.000 1 A LYS 22.880 1
ATOM 1322 H HB3 . LYS 86 86 ? A 15.586 11.795 9.969 1.000 1 A LYS 22.880 1
ATOM 1323 H HG2 . LYS 86 86 ? A 17.159 14.139 8.793 1.000 1 A LYS 22.880 1
ATOM 1324 H HG3 . LYS 86 86 ? A 15.571 14.277 9.566 1.000 1 A LYS 22.880 1
ATOM 1325 H HD2 . LYS 86 86 ? A 16.496 13.489 11.694 1.000 1 A LYS 22.880 1
ATOM 1326 H HD3 . LYS 86 86 ? A 18.084 13.224 10.944 1.000 1 A LYS 22.880 1
ATOM 1327 H HE2 . LYS 86 86 ? A 16.672 15.918 11.075 1.000 1 A LYS 22.880 1
ATOM 1328 H HE3 . LYS 86 86 ? A 18.291 15.624 10.452 1.000 1 A LYS 22.880 1
ATOM 1329 H HZ1 . LYS 86 86 ? A 18.339 16.468 12.726 1.000 1 A LYS 22.880 1
ATOM 1330 H HZ2 . LYS 86 86 ? A 18.952 14.948 12.702 1.000 1 A LYS 22.880 1
ATOM 1331 H HZ3 . LYS 86 86 ? A 17.435 15.222 13.262 1.000 1 A LYS 22.880 1
ATOM 1332 N N . VAL 87 87 ? A 16.772 10.609 6.328 1.000 1 A VAL 29.340 1
ATOM 1333 C CA . VAL 87 87 ? A 17.306 9.304 5.916 1.000 1 A VAL 29.340 1
ATOM 1334 C C . VAL 87 87 ? A 18.010 8.715 7.135 1.000 1 A VAL 29.340 1
ATOM 1335 O O . VAL 87 87 ? A 19.042 9.228 7.566 1.000 1 A VAL 29.340 1
ATOM 1336 C CB . VAL 87 87 ? A 18.265 9.446 4.717 1.000 1 A VAL 29.340 1
ATOM 1337 C CG1 . VAL 87 87 ? A 18.874 8.098 4.312 1.000 1 A VAL 29.340 1
ATOM 1338 C CG2 . VAL 87 87 ? A 17.527 10.020 3.500 1.000 1 A VAL 29.340 1
ATOM 1339 H H . VAL 87 87 ? A 17.284 11.438 6.060 1.000 1 A VAL 29.340 1
ATOM 1340 H HA . VAL 87 87 ? A 16.486 8.647 5.628 1.000 1 A VAL 29.340 1
ATOM 1341 H HB . VAL 87 87 ? A 19.074 10.128 4.979 1.000 1 A VAL 29.340 1
ATOM 1342 H HG11 . VAL 87 87 ? A 18.086 7.384 4.071 1.000 1 A VAL 29.340 1
ATOM 1343 H HG12 . VAL 87 87 ? A 19.485 7.699 5.122 1.000 1 A VAL 29.340 1
ATOM 1344 H HG13 . VAL 87 87 ? A 19.515 8.229 3.440 1.000 1 A VAL 29.340 1
ATOM 1345 H HG21 . VAL 87 87 ? A 17.146 11.018 3.719 1.000 1 A VAL 29.340 1
ATOM 1346 H HG22 . VAL 87 87 ? A 18.214 10.095 2.657 1.000 1 A VAL 29.340 1
ATOM 1347 H HG23 . VAL 87 87 ? A 16.696 9.370 3.226 1.000 1 A VAL 29.340 1
ATOM 1348 N N . VAL 88 88 ? A 17.416 7.695 7.744 1.000 1 A VAL 26.080 1
ATOM 1349 C CA . VAL 88 88 ? A 17.950 7.070 8.953 1.000 1 A VAL 26.080 1
ATOM 1350 C C . VAL 88 88 ? A 18.662 5.786 8.539 1.000 1 A VAL 26.080 1
ATOM 1351 O O . VAL 88 88 ? A 18.034 4.834 8.082 1.000 1 A VAL 26.080 1
ATOM 1352 C CB . VAL 88 88 ? A 16.831 6.846 9.985 1.000 1 A VAL 26.080 1
ATOM 1353 C CG1 . VAL 88 88 ? A 17.391 6.316 11.289 1.000 1 A VAL 26.080 1
ATOM 1354 C CG2 . VAL 88 88 ? A 16.096 8.139 10.358 1.000 1 A VAL 26.080 1
ATOM 1355 H H . VAL 88 88 ? A 16.539 7.351 7.382 1.000 1 A VAL 26.080 1
ATOM 1356 H HA . VAL 88 88 ? A 18.682 7.730 9.418 1.000 1 A VAL 26.080 1
ATOM 1357 H HB . VAL 88 88 ? A 16.109 6.130 9.592 1.000 1 A VAL 26.080 1
ATOM 1358 H HG11 . VAL 88 88 ? A 17.950 7.091 11.813 1.000 1 A VAL 26.080 1
ATOM 1359 H HG12 . VAL 88 88 ? A 16.561 5.988 11.914 1.000 1 A VAL 26.080 1
ATOM 1360 H HG13 . VAL 88 88 ? A 18.016 5.448 11.079 1.000 1 A VAL 26.080 1
ATOM 1361 H HG21 . VAL 88 88 ? A 16.804 8.931 10.602 1.000 1 A VAL 26.080 1
ATOM 1362 H HG22 . VAL 88 88 ? A 15.434 7.963 11.206 1.000 1 A VAL 26.080 1
ATOM 1363 H HG23 . VAL 88 88 ? A 15.461 8.444 9.526 1.000 1 A VAL 26.080 1
ATOM 1364 N N . THR 89 89 ? A 19.990 5.765 8.662 1.000 1 A THR 31.520 1
ATOM 1365 C CA . THR 89 89 ? A 20.773 4.533 8.488 1.000 1 A THR 31.520 1
ATOM 1366 C C . THR 89 89 ? A 20.390 3.517 9.571 1.000 1 A THR 31.520 1
ATOM 1367 O O . THR 89 89 ? A 19.945 3.933 10.641 1.000 1 A THR 31.520 1
ATOM 1368 C CB . THR 89 89 ? A 22.286 4.807 8.534 1.000 1 A THR 31.520 1
ATOM 1369 O OG1 . THR 89 89 ? A 22.667 5.348 9.777 1.000 1 A THR 31.520 1
ATOM 1370 C CG2 . THR 89 89 ? A 22.733 5.791 7.455 1.000 1 A THR 31.520 1
ATOM 1371 H H . THR 89 89 ? A 20.461 6.573 9.043 1.000 1 A THR 31.520 1
ATOM 1372 H HA . THR 89 89 ? A 20.528 4.113 7.512 1.000 1 A THR 31.520 1
ATOM 1373 H HB . THR 89 89 ? A 22.821 3.868 8.385 1.000 1 A THR 31.520 1
ATOM 1374 H HG1 . THR 89 89 ? A 23.601 5.563 9.723 1.000 1 A THR 31.520 1
ATOM 1375 H HG21 . THR 89 89 ? A 23.819 5.877 7.461 1.000 1 A THR 31.520 1
ATOM 1376 H HG22 . THR 89 89 ? A 22.295 6.775 7.627 1.000 1 A THR 31.520 1
ATOM 1377 H HG23 . THR 89 89 ? A 22.418 5.428 6.477 1.000 1 A THR 31.520 1
ATOM 1378 N N . PRO 90 90 ? A 20.587 2.201 9.371 1.000 1 A PRO 34.340 1
ATOM 1379 C CA . PRO 90 90 ? A 20.236 1.190 10.376 1.000 1 A PRO 34.340 1
ATOM 1380 C C . PRO 90 90 ? A 20.785 1.498 11.780 1.000 1 A PRO 34.340 1
ATOM 1381 O O . PRO 90 90 ? A 20.061 1.385 12.761 1.000 1 A PRO 34.340 1
ATOM 1382 C CB . PRO 90 90 ? A 20.786 -0.128 9.821 1.000 1 A PRO 34.340 1
ATOM 1383 C CG . PRO 90 90 ? A 20.740 0.083 8.308 1.000 1 A PRO 34.340 1
ATOM 1384 C CD . PRO 90 90 ? A 21.058 1.567 8.148 1.000 1 A PRO 34.340 1
ATOM 1385 H HA . PRO 90 90 ? A 19.150 1.125 10.437 1.000 1 A PRO 34.340 1
ATOM 1386 H HB2 . PRO 90 90 ? A 21.821 -0.269 10.133 1.000 1 A PRO 34.340 1
ATOM 1387 H HB3 . PRO 90 90 ? A 20.177 -0.978 10.130 1.000 1 A PRO 34.340 1
ATOM 1388 H HG2 . PRO 90 90 ? A 19.731 -0.114 7.945 1.000 1 A PRO 34.340 1
ATOM 1389 H HG3 . PRO 90 90 ? A 21.463 -0.545 7.788 1.000 1 A PRO 34.340 1
ATOM 1390 H HD2 . PRO 90 90 ? A 22.136 1.701 8.056 1.000 1 A PRO 34.340 1
ATOM 1391 H HD3 . PRO 90 90 ? A 20.549 1.959 7.267 1.000 1 A PRO 34.340 1
ATOM 1392 N N . ALA 91 91 ? A 22.024 2.000 11.870 1.000 1 A ALA 33.410 1
ATOM 1393 C CA . ALA 91 91 ? A 22.638 2.433 13.129 1.000 1 A ALA 33.410 1
ATOM 1394 C C . ALA 91 91 ? A 21.916 3.634 13.766 1.000 1 A ALA 33.410 1
ATOM 1395 O O . ALA 91 91 ? A 21.669 3.656 14.969 1.000 1 A ALA 33.410 1
ATOM 1396 C CB . ALA 91 91 ? A 24.108 2.765 12.844 1.000 1 A ALA 33.410 1
ATOM 1397 H H . ALA 91 91 ? A 22.574 2.070 11.026 1.000 1 A ALA 33.410 1
ATOM 1398 H HA . ALA 91 91 ? A 22.594 1.612 13.845 1.000 1 A ALA 33.410 1
ATOM 1399 H HB1 . ALA 91 91 ? A 24.594 3.066 13.772 1.000 1 A ALA 33.410 1
ATOM 1400 H HB2 . ALA 91 91 ? A 24.184 3.580 12.124 1.000 1 A ALA 33.410 1
ATOM 1401 H HB3 . ALA 91 91 ? A 24.619 1.884 12.456 1.000 1 A ALA 33.410 1
ATOM 1402 N N . LYS 92 92 ? A 21.520 4.614 12.945 1.000 1 A LYS 33.840 1
ATOM 1403 C CA . LYS 92 92 ? A 20.748 5.780 13.384 1.000 1 A LYS 33.840 1
ATOM 1404 C C . LYS 92 92 ? A 19.319 5.389 13.796 1.000 1 A LYS 33.840 1
ATOM 1405 O O . LYS 92 92 ? A 18.726 6.060 14.628 1.000 1 A LYS 33.840 1
ATOM 1406 C CB . LYS 92 92 ? A 20.786 6.827 12.252 1.000 1 A LYS 33.840 1
ATOM 1407 C CG . LYS 92 92 ? A 20.616 8.277 12.733 1.000 1 A LYS 33.840 1
ATOM 1408 C CD . LYS 92 92 ? A 21.998 8.804 13.133 1.000 1 A LYS 33.840 1
ATOM 1409 C CE . LYS 92 92 ? A 21.942 10.138 13.874 1.000 1 A LYS 33.840 1
ATOM 1410 N NZ . LYS 92 92 ? A 23.061 10.185 14.842 1.000 1 A LYS 33.840 1
ATOM 1411 H H . LYS 92 92 ? A 21.669 4.492 11.954 1.000 1 A LYS 33.840 1
ATOM 1412 H HA . LYS 92 92 ? A 21.225 6.185 14.276 1.000 1 A LYS 33.840 1
ATOM 1413 H HB2 . LYS 92 92 ? A 21.744 6.760 11.737 1.000 1 A LYS 33.840 1
ATOM 1414 H HB3 . LYS 92 92 ? A 20.032 6.583 11.504 1.000 1 A LYS 33.840 1
ATOM 1415 H HG2 . LYS 92 92 ? A 19.927 8.319 13.576 1.000 1 A LYS 33.840 1
ATOM 1416 H HG3 . LYS 92 92 ? A 20.223 8.888 11.920 1.000 1 A LYS 33.840 1
ATOM 1417 H HD2 . LYS 92 92 ? A 22.633 8.902 12.252 1.000 1 A LYS 33.840 1
ATOM 1418 H HD3 . LYS 92 92 ? A 22.448 8.060 13.790 1.000 1 A LYS 33.840 1
ATOM 1419 H HE2 . LYS 92 92 ? A 21.984 10.965 13.165 1.000 1 A LYS 33.840 1
ATOM 1420 H HE3 . LYS 92 92 ? A 21.004 10.180 14.427 1.000 1 A LYS 33.840 1
ATOM 1421 H HZ1 . LYS 92 92 ? A 23.968 10.078 14.411 1.000 1 A LYS 33.840 1
ATOM 1422 H HZ2 . LYS 92 92 ? A 23.039 10.995 15.446 1.000 1 A LYS 33.840 1
ATOM 1423 H HZ3 . LYS 92 92 ? A 22.973 9.394 15.464 1.000 1 A LYS 33.840 1
ATOM 1424 N N . LEU 93 93 ? A 18.769 4.302 13.245 1.000 1 A LEU 34.160 1
ATOM 1425 C CA . LEU 93 93 ? A 17.437 3.793 13.583 1.000 1 A LEU 34.160 1
ATOM 1426 C C . LEU 93 93 ? A 17.452 3.108 14.951 1.000 1 A LEU 34.160 1
ATOM 1427 O O . LEU 93 93 ? A 16.563 3.358 15.758 1.000 1 A LEU 34.160 1
ATOM 1428 C CB . LEU 93 93 ? A 16.949 2.847 12.468 1.000 1 A LEU 34.160 1
ATOM 1429 C CG . LEU 93 93 ? A 15.444 2.529 12.549 1.000 1 A LEU 34.160 1
ATOM 1430 C CD1 . LEU 93 93 ? A 14.583 3.709 12.087 1.000 1 A LEU 34.160 1
ATOM 1431 C CD2 . LEU 93 93 ? A 15.122 1.338 11.650 1.000 1 A LEU 34.160 1
ATOM 1432 H H . LEU 93 93 ? A 19.298 3.819 12.533 1.000 1 A LEU 34.160 1
ATOM 1433 H HA . LEU 93 93 ? A 16.752 4.637 13.663 1.000 1 A LEU 34.160 1
ATOM 1434 H HB2 . LEU 93 93 ? A 17.509 1.914 12.541 1.000 1 A LEU 34.160 1
ATOM 1435 H HB3 . LEU 93 93 ? A 17.161 3.282 11.491 1.000 1 A LEU 34.160 1
ATOM 1436 H HG . LEU 93 93 ? A 15.174 2.265 13.571 1.000 1 A LEU 34.160 1
ATOM 1437 H HD11 . LEU 93 93 ? A 13.532 3.423 12.112 1.000 1 A LEU 34.160 1
ATOM 1438 H HD12 . LEU 93 93 ? A 14.715 4.552 12.765 1.000 1 A LEU 34.160 1
ATOM 1439 H HD13 . LEU 93 93 ? A 14.854 4.004 11.073 1.000 1 A LEU 34.160 1
ATOM 1440 H HD21 . LEU 93 93 ? A 15.682 0.464 11.982 1.000 1 A LEU 34.160 1
ATOM 1441 H HD22 . LEU 93 93 ? A 15.372 1.565 10.614 1.000 1 A LEU 34.160 1
ATOM 1442 H HD23 . LEU 93 93 ? A 14.057 1.119 11.729 1.000 1 A LEU 34.160 1
ATOM 1443 N N . SER 94 94 ? A 18.500 2.329 15.238 1.000 1 A SER 33.190 1
ATOM 1444 C CA . SER 94 94 ? A 18.746 1.777 16.575 1.000 1 A SER 33.190 1
ATOM 1445 C C . SER 94 94 ? A 18.992 2.863 17.631 1.000 1 A SER 33.190 1
ATOM 1446 O O . SER 94 94 ? A 18.586 2.684 18.774 1.000 1 A SER 33.190 1
ATOM 1447 C CB . SER 94 94 ? A 19.942 0.821 16.540 1.000 1 A SER 33.190 1
ATOM 1448 O OG . SER 94 94 ? A 19.693 -0.264 15.665 1.000 1 A SER 33.190 1
ATOM 1449 H H . SER 94 94 ? A 19.156 2.097 14.506 1.000 1 A SER 33.190 1
ATOM 1450 H HA . SER 94 94 ? A 17.865 1.220 16.893 1.000 1 A SER 33.190 1
ATOM 1451 H HB2 . SER 94 94 ? A 20.829 1.359 16.205 1.000 1 A SER 33.190 1
ATOM 1452 H HB3 . SER 94 94 ? A 20.124 0.436 17.544 1.000 1 A SER 33.190 1
ATOM 1453 H HG . SER 94 94 ? A 18.923 -0.738 15.987 1.000 1 A SER 33.190 1
ATOM 1454 N N . GLU 95 95 ? A 19.605 3.997 17.262 1.000 1 A GLU 34.030 1
ATOM 1455 C CA . GLU 95 95 ? A 19.713 5.175 18.144 1.000 1 A GLU 34.030 1
ATOM 1456 C C . GLU 95 95 ? A 18.364 5.873 18.379 1.000 1 A GLU 34.030 1
ATOM 1457 O O . GLU 95 95 ? A 18.101 6.325 19.489 1.000 1 A GLU 34.030 1
ATOM 1458 C CB . GLU 95 95 ? A 20.680 6.226 17.561 1.000 1 A GLU 34.030 1
ATOM 1459 C CG . GLU 95 95 ? A 22.167 5.969 17.826 1.000 1 A GLU 34.030 1
ATOM 1460 C CD . GLU 95 95 ? A 23.064 7.128 17.331 1.000 1 A GLU 34.030 1
ATOM 1461 O OE1 . GLU 95 95 ? A 24.204 7.234 17.827 1.000 1 A GLU 34.030 1
ATOM 1462 O OE2 . GLU 95 95 ? A 22.663 7.921 16.429 1.000 1 A GLU 34.030 1
ATOM 1463 H H . GLU 95 95 ? A 20.028 4.041 16.346 1.000 1 A GLU 34.030 1
ATOM 1464 H HA . GLU 95 95 ? A 20.079 4.867 19.124 1.000 1 A GLU 34.030 1
ATOM 1465 H HB2 . GLU 95 95 ? A 20.443 7.191 18.008 1.000 1 A GLU 34.030 1
ATOM 1466 H HB3 . GLU 95 95 ? A 20.513 6.315 16.488 1.000 1 A GLU 34.030 1
ATOM 1467 H HG2 . GLU 95 95 ? A 22.310 5.833 18.898 1.000 1 A GLU 34.030 1
ATOM 1468 H HG3 . GLU 95 95 ? A 22.460 5.047 17.324 1.000 1 A GLU 34.030 1
ATOM 1469 N N . LEU 96 96 ? A 17.523 6.008 17.345 1.000 1 A LEU 32.660 1
ATOM 1470 C CA . LEU 96 96 ? A 16.249 6.738 17.434 1.000 1 A LEU 32.660 1
ATOM 1471 C C . LEU 96 96 ? A 15.138 5.940 18.126 1.000 1 A LEU 32.660 1
ATOM 1472 O O . LEU 96 96 ? A 14.195 6.539 18.637 1.000 1 A LEU 32.660 1
ATOM 1473 C CB . LEU 96 96 ? A 15.802 7.173 16.028 1.000 1 A LEU 32.660 1
ATOM 1474 C CG . LEU 96 96 ? A 16.609 8.342 15.437 1.000 1 A LEU 32.660 1
ATOM 1475 C CD1 . LEU 96 96 ? A 16.202 8.546 13.979 1.000 1 A LEU 32.660 1
ATOM 1476 C CD2 . LEU 96 96 ? A 16.369 9.666 16.164 1.000 1 A LEU 32.660 1
ATOM 1477 H H . LEU 96 96 ? A 17.813 5.648 16.446 1.000 1 A LEU 32.660 1
ATOM 1478 H HA . LEU 96 96 ? A 16.397 7.622 18.054 1.000 1 A LEU 32.660 1
ATOM 1479 H HB2 . LEU 96 96 ? A 14.754 7.471 16.070 1.000 1 A LEU 32.660 1
ATOM 1480 H HB3 . LEU 96 96 ? A 15.869 6.309 15.366 1.000 1 A LEU 32.660 1
ATOM 1481 H HG . LEU 96 96 ? A 17.677 8.129 15.477 1.000 1 A LEU 32.660 1
ATOM 1482 H HD11 . LEU 96 96 ? A 16.834 9.303 13.516 1.000 1 A LEU 32.660 1
ATOM 1483 H HD12 . LEU 96 96 ? A 15.155 8.844 13.923 1.000 1 A LEU 32.660 1
ATOM 1484 H HD13 . LEU 96 96 ? A 16.328 7.599 13.454 1.000 1 A LEU 32.660 1
ATOM 1485 H HD21 . LEU 96 96 ? A 16.739 9.596 17.187 1.000 1 A LEU 32.660 1
ATOM 1486 H HD22 . LEU 96 96 ? A 16.902 10.472 15.660 1.000 1 A LEU 32.660 1
ATOM 1487 H HD23 . LEU 96 96 ? A 15.302 9.889 16.192 1.000 1 A LEU 32.660 1
ATOM 1488 N N . LEU 97 97 ? A 15.240 4.612 18.144 1.000 1 A LEU 30.810 1
ATOM 1489 C CA . LEU 97 97 ? A 14.294 3.711 18.802 1.000 1 A LEU 30.810 1
ATOM 1490 C C . LEU 97 97 ? A 15.059 2.721 19.700 1.000 1 A LEU 30.810 1
ATOM 1491 O O . LEU 97 97 ? A 15.153 1.529 19.381 1.000 1 A LEU 30.810 1
ATOM 1492 C CB . LEU 97 97 ? A 13.437 3.021 17.730 1.000 1 A LEU 30.810 1
ATOM 1493 C CG . LEU 97 97 ? A 12.497 3.953 16.946 1.000 1 A LEU 30.810 1
ATOM 1494 C CD1 . LEU 97 97 ? A 11.875 3.191 15.775 1.000 1 A LEU 30.810 1
ATOM 1495 C CD2 . LEU 97 97 ? A 11.360 4.497 17.813 1.000 1 A LEU 30.810 1
ATOM 1496 H H . LEU 97 97 ? A 16.020 4.195 17.657 1.000 1 A LEU 30.810 1
ATOM 1497 H HA . LEU 97 97 ? A 13.628 4.277 19.453 1.000 1 A LEU 30.810 1
ATOM 1498 H HB2 . LEU 97 97 ? A 14.119 2.544 17.026 1.000 1 A LEU 30.810 1
ATOM 1499 H HB3 . LEU 97 97 ? A 12.835 2.249 18.210 1.000 1 A LEU 30.810 1
ATOM 1500 H HG . LEU 97 97 ? A 13.061 4.788 16.531 1.000 1 A LEU 30.810 1
ATOM 1501 H HD11 . LEU 97 97 ? A 11.237 2.392 16.151 1.000 1 A LEU 30.810 1
ATOM 1502 H HD12 . LEU 97 97 ? A 12.661 2.768 15.150 1.000 1 A LEU 30.810 1
ATOM 1503 H HD13 . LEU 97 97 ? A 11.273 3.873 15.175 1.000 1 A LEU 30.810 1
ATOM 1504 H HD21 . LEU 97 97 ? A 10.682 5.095 17.203 1.000 1 A LEU 30.810 1
ATOM 1505 H HD22 . LEU 97 97 ? A 11.765 5.138 18.596 1.000 1 A LEU 30.810 1
ATOM 1506 H HD23 . LEU 97 97 ? A 10.806 3.677 18.270 1.000 1 A LEU 30.810 1
ATOM 1507 N N . PRO 98 98 ? A 15.646 3.202 20.811 1.000 1 A PRO 27.830 1
ATOM 1508 C CA . PRO 98 98 ? A 16.364 2.345 21.742 1.000 1 A PRO 27.830 1
ATOM 1509 C C . PRO 98 98 ? A 15.388 1.324 22.343 1.000 1 A PRO 27.830 1
ATOM 1510 O O . PRO 98 98 ? A 14.382 1.693 22.942 1.000 1 A PRO 27.830 1
ATOM 1511 C CB . PRO 98 98 ? A 16.981 3.290 22.779 1.000 1 A PRO 27.830 1
ATOM 1512 C CG . PRO 98 98 ? A 16.076 4.522 22.750 1.000 1 A PRO 27.830 1
ATOM 1513 C CD . PRO 98 98 ? A 15.581 4.570 21.308 1.000 1 A PRO 27.830 1
ATOM 1514 H HA . PRO 98 98 ? A 17.162 1.821 21.216 1.000 1 A PRO 27.830 1
ATOM 1515 H HB2 . PRO 98 98 ? A 17.980 3.575 22.451 1.000 1 A PRO 27.830 1
ATOM 1516 H HB3 . PRO 98 98 ? A 17.022 2.842 23.772 1.000 1 A PRO 27.830 1
ATOM 1517 H HG2 . PRO 98 98 ? A 15.229 4.368 23.418 1.000 1 A PRO 27.830 1
ATOM 1518 H HG3 . PRO 98 98 ? A 16.617 5.428 23.020 1.000 1 A PRO 27.830 1
ATOM 1519 H HD2 . PRO 98 98 ? A 14.565 4.965 21.281 1.000 1 A PRO 27.830 1
ATOM 1520 H HD3 . PRO 98 98 ? A 16.245 5.202 20.718 1.000 1 A PRO 27.830 1
ATOM 1521 N N . GLY 99 99 ? A 15.674 0.035 22.150 1.000 1 A GLY 28.420 1
ATOM 1522 C CA . GLY 99 99 ? A 14.817 -1.076 22.592 1.000 1 A GLY 28.420 1
ATOM 1523 C C . GLY 99 99 ? A 14.397 -2.037 21.479 1.000 1 A GLY 28.420 1
ATOM 1524 O O . GLY 99 99 ? A 13.978 -3.148 21.779 1.000 1 A GLY 28.420 1
ATOM 1525 H H . GLY 99 99 ? A 16.506 -0.187 21.622 1.000 1 A GLY 28.420 1
ATOM 1526 H HA2 . GLY 99 99 ? A 13.904 -0.688 23.043 1.000 1 A GLY 28.420 1
ATOM 1527 H HA3 . GLY 99 99 ? A 15.346 -1.653 23.350 1.000 1 A GLY 28.420 1
ATOM 1528 N N . LEU 100 100 ? A 14.595 -1.677 20.203 1.000 1 A LEU 27.330 1
ATOM 1529 C CA . LEU 100 100 ? A 14.428 -2.587 19.059 1.000 1 A LEU 27.330 1
ATOM 1530 C C . LEU 100 100 ? A 15.605 -3.574 18.928 1.000 1 A LEU 27.330 1
ATOM 1531 O O . LEU 100 100 ? A 16.296 -3.647 17.911 1.000 1 A LEU 27.330 1
ATOM 1532 C CB . LEU 100 100 ? A 14.169 -1.763 17.782 1.000 1 A LEU 27.330 1
ATOM 1533 C CG . LEU 100 100 ? A 12.710 -1.307 17.645 1.000 1 A LEU 27.330 1
ATOM 1534 C CD1 . LEU 100 100 ? A 12.568 -0.283 16.524 1.000 1 A LEU 27.330 1
ATOM 1535 C CD2 . LEU 100 100 ? A 11.821 -2.464 17.240 1.000 1 A LEU 27.330 1
ATOM 1536 H H . LEU 100 100 ? A 14.871 -0.724 20.014 1.000 1 A LEU 27.330 1
ATOM 1537 H HA . LEU 100 100 ? A 13.554 -3.210 19.253 1.000 1 A LEU 27.330 1
ATOM 1538 H HB2 . LEU 100 100 ? A 14.418 -2.355 16.902 1.000 1 A LEU 27.330 1
ATOM 1539 H HB3 . LEU 100 100 ? A 14.826 -0.894 17.793 1.000 1 A LEU 27.330 1
ATOM 1540 H HG . LEU 100 100 ? A 12.359 -0.865 18.577 1.000 1 A LEU 27.330 1
ATOM 1541 H HD11 . LEU 100 100 ? A 13.283 0.524 16.683 1.000 1 A LEU 27.330 1
ATOM 1542 H HD12 . LEU 100 100 ? A 12.777 -0.745 15.559 1.000 1 A LEU 27.330 1
ATOM 1543 H HD13 . LEU 100 100 ? A 11.554 0.116 16.526 1.000 1 A LEU 27.330 1
ATOM 1544 H HD21 . LEU 100 100 ? A 10.810 -2.098 17.058 1.000 1 A LEU 27.330 1
ATOM 1545 H HD22 . LEU 100 100 ? A 11.767 -3.211 18.032 1.000 1 A LEU 27.330 1
ATOM 1546 H HD23 . LEU 100 100 ? A 12.213 -2.928 16.335 1.000 1 A LEU 27.330 1
ATOM 1547 N N . THR 101 101 ? A 15.869 -4.334 19.987 1.000 1 A THR 26.110 1
ATOM 1548 C CA . THR 101 101 ? A 16.736 -5.513 19.953 1.000 1 A THR 26.110 1
ATOM 1549 C C . THR 101 101 ? A 15.904 -6.693 19.468 1.000 1 A THR 26.110 1
ATOM 1550 O O . THR 101 101 ? A 15.010 -7.131 20.180 1.000 1 A THR 26.110 1
ATOM 1551 C CB . THR 101 101 ? A 17.315 -5.823 21.342 1.000 1 A THR 26.110 1
ATOM 1552 O OG1 . THR 101 101 ? A 16.309 -5.847 22.324 1.000 1 A THR 26.110 1
ATOM 1553 C CG2 . THR 101 101 ? A 18.336 -4.771 21.771 1.000 1 A THR 26.110 1
ATOM 1554 H H . THR 101 101 ? A 15.271 -4.225 20.794 1.000 1 A THR 26.110 1
ATOM 1555 H HA . THR 101 101 ? A 17.563 -5.350 19.263 1.000 1 A THR 26.110 1
ATOM 1556 H HB . THR 101 101 ? A 17.809 -6.794 21.310 1.000 1 A THR 26.110 1
ATOM 1557 H HG1 . THR 101 101 ? A 15.562 -6.332 21.965 1.000 1 A THR 26.110 1
ATOM 1558 H HG21 . THR 101 101 ? A 18.745 -5.047 22.743 1.000 1 A THR 26.110 1
ATOM 1559 H HG22 . THR 101 101 ? A 17.858 -3.794 21.851 1.000 1 A THR 26.110 1
ATOM 1560 H HG23 . THR 101 101 ? A 19.144 -4.722 21.042 1.000 1 A THR 26.110 1
ATOM 1561 N N . GLY 102 102 ? A 16.177 -7.213 18.271 1.000 1 A GLY 28.220 1
ATOM 1562 C CA . GLY 102 102 ? A 15.458 -8.386 17.761 1.000 1 A GLY 28.220 1
ATOM 1563 C C . GLY 102 102 ? A 15.126 -8.355 16.278 1.000 1 A GLY 28.220 1
ATOM 1564 O O . GLY 102 102 ? A 14.720 -9.385 15.754 1.000 1 A GLY 28.220 1
ATOM 1565 H H . GLY 102 102 ? A 16.915 -6.805 17.715 1.000 1 A GLY 28.220 1
ATOM 1566 H HA2 . GLY 102 102 ? A 14.509 -8.503 18.286 1.000 1 A GLY 28.220 1
ATOM 1567 H HA3 . GLY 102 102 ? A 16.056 -9.276 17.954 1.000 1 A GLY 28.220 1
ATOM 1568 N N . ILE 103 103 ? A 15.357 -7.236 15.577 1.000 1 A ILE 28.800 1
ATOM 1569 C CA . ILE 103 103 ? A 15.306 -7.221 14.110 1.000 1 A ILE 28.800 1
ATOM 1570 C C . ILE 103 103 ? A 16.402 -8.176 13.624 1.000 1 A ILE 28.800 1
ATOM 1571 O O . ILE 103 103 ? A 17.585 -7.870 13.820 1.000 1 A ILE 28.800 1
ATOM 1572 C CB . ILE 103 103 ? A 15.495 -5.803 13.519 1.000 1 A ILE 28.800 1
ATOM 1573 C CG1 . ILE 103 103 ? A 14.473 -4.812 14.122 1.000 1 A ILE 28.800 1
ATOM 1574 C CG2 . ILE 103 103 ? A 15.360 -5.865 11.982 1.000 1 A ILE 28.800 1
ATOM 1575 C CD1 . ILE 103 103 ? A 14.635 -3.364 13.641 1.000 1 A ILE 28.800 1
ATOM 1576 H H . ILE 103 103 ? A 15.624 -6.395 16.069 1.000 1 A ILE 28.800 1
ATOM 1577 H HA . ILE 103 103 ? A 14.326 -7.583 13.800 1.000 1 A ILE 28.800 1
ATOM 1578 H HB . ILE 103 103 ? A 16.496 -5.450 13.766 1.000 1 A ILE 28.800 1
ATOM 1579 H HG12 . ILE 103 103 ? A 13.462 -5.149 13.892 1.000 1 A ILE 28.800 1
ATOM 1580 H HG13 . ILE 103 103 ? A 14.580 -4.796 15.206 1.000 1 A ILE 28.800 1
ATOM 1581 H HG21 . ILE 103 103 ? A 14.354 -6.181 11.706 1.000 1 A ILE 28.800 1
ATOM 1582 H HG22 . ILE 103 103 ? A 16.079 -6.566 11.560 1.000 1 A ILE 28.800 1
ATOM 1583 H HG23 . ILE 103 103 ? A 15.566 -4.889 11.543 1.000 1 A ILE 28.800 1
ATOM 1584 H HD11 . ILE 103 103 ? A 13.967 -2.722 14.215 1.000 1 A ILE 28.800 1
ATOM 1585 H HD12 . ILE 103 103 ? A 15.662 -3.033 13.794 1.000 1 A ILE 28.800 1
ATOM 1586 H HD13 . ILE 103 103 ? A 14.370 -3.277 12.587 1.000 1 A ILE 28.800 1
ATOM 1587 N N . PRO 104 104 ? A 16.069 -9.326 13.008 1.000 1 A PRO 28.450 1
ATOM 1588 C CA . PRO 104 104 ? A 17.087 -10.170 12.420 1.000 1 A PRO 28.450 1
ATOM 1589 C C . PRO 104 104 ? A 17.757 -9.326 11.340 1.000 1 A PRO 28.450 1
ATOM 1590 O O . PRO 104 104 ? A 17.110 -8.934 10.365 1.000 1 A PRO 28.450 1
ATOM 1591 C CB . PRO 104 104 ? A 16.366 -11.411 11.869 1.000 1 A PRO 28.450 1
ATOM 1592 C CG . PRO 104 104 ? A 14.979 -11.353 12.512 1.000 1 A PRO 28.450 1
ATOM 1593 C CD . PRO 104 104 ? A 14.751 -9.860 12.712 1.000 1 A PRO 28.450 1
ATOM 1594 H HA . PRO 104 104 ? A 17.808 -10.466 13.182 1.000 1 A PRO 28.450 1
ATOM 1595 H HB2 . PRO 104 104 ? A 16.263 -11.350 10.786 1.000 1 A PRO 28.450 1
ATOM 1596 H HB3 . PRO 104 104 ? A 16.889 -12.327 12.143 1.000 1 A PRO 28.450 1
ATOM 1597 H HG2 . PRO 104 104 ? A 15.003 -11.846 13.484 1.000 1 A PRO 28.450 1
ATOM 1598 H HG3 . PRO 104 104 ? A 14.214 -11.795 11.874 1.000 1 A PRO 28.450 1
ATOM 1599 H HD2 . PRO 104 104 ? A 14.026 -9.696 13.510 1.000 1 A PRO 28.450 1
ATOM 1600 H HD3 . PRO 104 104 ? A 14.387 -9.414 11.787 1.000 1 A PRO 28.450 1
ATOM 1601 N N . GLN 105 105 ? A 19.043 -9.010 11.518 1.000 1 A GLN 27.090 1
ATOM 1602 C CA . GLN 105 105 ? A 19.844 -8.550 10.390 1.000 1 A GLN 27.090 1
ATOM 1603 C C . GLN 105 105 ? A 19.655 -9.579 9.275 1.000 1 A GLN 27.090 1
ATOM 1604 O O . GLN 105 105 ? A 19.589 -10.765 9.599 1.000 1 A GLN 27.090 1
ATOM 1605 C CB . GLN 105 105 ? A 21.330 -8.430 10.750 1.000 1 A GLN 27.090 1
ATOM 1606 C CG . GLN 105 105 ? A 21.590 -7.282 11.737 1.000 1 A GLN 27.090 1
ATOM 1607 C CD . GLN 105 105 ? A 22.997 -6.698 11.626 1.000 1 A GLN 27.090 1
ATOM 1608 O OE1 . GLN 105 105 ? A 23.856 -7.148 10.888 1.000 1 A GLN 27.090 1
ATOM 1609 N NE2 . GLN 105 105 ? A 23.282 -5.635 12.344 1.000 1 A GLN 27.090 1
ATOM 1610 H H . GLN 105 105 ? A 19.500 -9.283 12.376 1.000 1 A GLN 27.090 1
ATOM 1611 H HA . GLN 105 105 ? A 19.463 -7.582 10.064 1.000 1 A GLN 27.090 1
ATOM 1612 H HB2 . GLN 105 105 ? A 21.702 -9.367 11.164 1.000 1 A GLN 27.090 1
ATOM 1613 H HB3 . GLN 105 105 ? A 21.864 -8.230 9.820 1.000 1 A GLN 27.090 1
ATOM 1614 H HG2 . GLN 105 105 ? A 20.887 -6.472 11.540 1.000 1 A GLN 27.090 1
ATOM 1615 H HG3 . GLN 105 105 ? A 21.422 -7.632 12.755 1.000 1 A GLN 27.090 1
ATOM 1616 H HE21 . GLN 105 105 ? A 22.605 -5.244 12.983 1.000 1 A GLN 27.090 1
ATOM 1617 H HE22 . GLN 105 105 ? A 24.230 -5.294 12.263 1.000 1 A GLN 27.090 1
ATOM 1618 N N . PRO 106 106 ? A 19.507 -9.184 8.002 1.000 1 A PRO 28.550 1
ATOM 1619 C CA . PRO 106 106 ? A 19.360 -10.149 6.924 1.000 1 A PRO 28.550 1
ATOM 1620 C C . PRO 106 106 ? A 20.580 -11.078 6.934 1.000 1 A PRO 28.550 1
ATOM 1621 O O . PRO 106 106 ? A 21.658 -10.732 6.452 1.000 1 A PRO 28.550 1
ATOM 1622 C CB . PRO 106 106 ? A 19.195 -9.321 5.644 1.000 1 A PRO 28.550 1
ATOM 1623 C CG . PRO 106 106 ? A 19.780 -7.953 6.001 1.000 1 A PRO 28.550 1
ATOM 1624 C CD . PRO 106 106 ? A 19.525 -7.825 7.500 1.000 1 A PRO 28.550 1
ATOM 1625 H HA . PRO 106 106 ? A 18.460 -10.744 7.080 1.000 1 A PRO 28.550 1
ATOM 1626 H HB2 . PRO 106 106 ? A 18.133 -9.208 5.427 1.000 1 A PRO 28.550 1
ATOM 1627 H HB3 . PRO 106 106 ? A 19.705 -9.768 4.791 1.000 1 A PRO 28.550 1
ATOM 1628 H HG2 . PRO 106 106 ? A 19.303 -7.149 5.440 1.000 1 A PRO 28.550 1
ATOM 1629 H HG3 . PRO 106 106 ? A 20.854 -7.961 5.817 1.000 1 A PRO 28.550 1
ATOM 1630 H HD2 . PRO 106 106 ? A 20.315 -7.233 7.962 1.000 1 A PRO 28.550 1
ATOM 1631 H HD3 . PRO 106 106 ? A 18.552 -7.364 7.673 1.000 1 A PRO 28.550 1
ATOM 1632 N N . VAL 107 107 ? A 20.432 -12.251 7.556 1.000 1 A VAL 21.590 1
ATOM 1633 C CA . VAL 107 107 ? A 21.471 -13.273 7.618 1.000 1 A VAL 21.590 1
ATOM 1634 C C . VAL 107 107 ? A 21.403 -13.995 6.285 1.000 1 A VAL 21.590 1
ATOM 1635 O O . VAL 107 107 ? A 20.755 -15.024 6.131 1.000 1 A VAL 21.590 1
ATOM 1636 C CB . VAL 107 107 ? A 21.351 -14.226 8.829 1.000 1 A VAL 21.590 1
ATOM 1637 C CG1 . VAL 107 107 ? A 22.677 -14.983 8.997 1.000 1 A VAL 21.590 1
ATOM 1638 C CG2 . VAL 107 107 ? A 21.064 -13.506 10.150 1.000 1 A VAL 21.590 1
ATOM 1639 H H . VAL 107 107 ? A 19.591 -12.387 8.098 1.000 1 A VAL 21.590 1
ATOM 1640 H HA . VAL 107 107 ? A 22.437 -12.774 7.693 1.000 1 A VAL 21.590 1
ATOM 1641 H HB . VAL 107 107 ? A 20.548 -14.945 8.666 1.000 1 A VAL 21.590 1
ATOM 1642 H HG11 . VAL 107 107 ? A 22.902 -15.544 8.090 1.000 1 A VAL 21.590 1
ATOM 1643 H HG12 . VAL 107 107 ? A 22.594 -15.690 9.822 1.000 1 A VAL 21.590 1
ATOM 1644 H HG13 . VAL 107 107 ? A 23.488 -14.285 9.204 1.000 1 A VAL 21.590 1
ATOM 1645 H HG21 . VAL 107 107 ? A 21.741 -12.661 10.276 1.000 1 A VAL 21.590 1
ATOM 1646 H HG22 . VAL 107 107 ? A 21.182 -14.194 10.988 1.000 1 A VAL 21.590 1
ATOM 1647 H HG23 . VAL 107 107 ? A 20.033 -13.152 10.156 1.000 1 A VAL 21.590 1
ATOM 1648 N N . GLY 108 108 ? A 21.988 -13.365 5.277 1.000 1 A GLY 21.860 1
ATOM 1649 C CA . GLY 108 108 ? A 22.011 -13.871 3.919 1.000 1 A GLY 21.860 1
ATOM 1650 C C . GLY 108 108 ? A 22.416 -12.773 2.953 1.000 1 A GLY 21.860 1
ATOM 1651 O O . GLY 108 108 ? A 21.706 -11.784 2.792 1.000 1 A GLY 21.860 1
ATOM 1652 H H . GLY 108 108 ? A 22.312 -12.424 5.450 1.000 1 A GLY 21.860 1
ATOM 1653 H HA2 . GLY 108 108 ? A 22.704 -14.710 3.852 1.000 1 A GLY 21.860 1
ATOM 1654 H HA3 . GLY 108 108 ? A 21.017 -14.220 3.638 1.000 1 A GLY 21.860 1
ATOM 1655 N N . LYS 109 109 ? A 23.546 -12.970 2.265 1.000 1 A LYS 21.300 1
ATOM 1656 C CA . LYS 109 109 ? A 23.767 -12.333 0.965 1.000 1 A LYS 21.300 1
ATOM 1657 C C . LYS 109 109 ? A 22.584 -12.741 0.086 1.000 1 A LYS 21.300 1
ATOM 1658 O O . LYS 109 109 ? A 22.495 -13.910 -0.275 1.000 1 A LYS 21.300 1
ATOM 1659 C CB . LYS 109 109 ? A 25.073 -12.844 0.324 1.000 1 A LYS 21.300 1
ATOM 1660 C CG . LYS 109 109 ? A 26.333 -12.070 0.731 1.000 1 A LYS 21.300 1
ATOM 1661 C CD . LYS 109 109 ? A 27.560 -12.672 0.025 1.000 1 A LYS 21.300 1
ATOM 1662 C CE . LYS 109 109 ? A 28.807 -11.813 0.258 1.000 1 A LYS 21.300 1
ATOM 1663 N NZ . LYS 109 109 ? A 30.009 -12.410 -0.380 1.000 1 A LYS 21.300 1
ATOM 1664 H H . LYS 109 109 ? A 24.062 -13.815 2.464 1.000 1 A LYS 21.300 1
ATOM 1665 H HA . LYS 109 109 ? A 23.775 -11.247 1.058 1.000 1 A LYS 21.300 1
ATOM 1666 H HB2 . LYS 109 109 ? A 25.199 -13.903 0.550 1.000 1 A LYS 21.300 1
ATOM 1667 H HB3 . LYS 109 109 ? A 24.974 -12.752 -0.757 1.000 1 A LYS 21.300 1
ATOM 1668 H HG2 . LYS 109 109 ? A 26.219 -11.027 0.437 1.000 1 A LYS 21.300 1
ATOM 1669 H HG3 . LYS 109 109 ? A 26.467 -12.126 1.811 1.000 1 A LYS 21.300 1
ATOM 1670 H HD2 . LYS 109 109 ? A 27.362 -12.729 -1.045 1.000 1 A LYS 21.300 1
ATOM 1671 H HD3 . LYS 109 109 ? A 27.726 -13.680 0.406 1.000 1 A LYS 21.300 1
ATOM 1672 H HE2 . LYS 109 109 ? A 28.621 -10.817 -0.146 1.000 1 A LYS 21.300 1
ATOM 1673 H HE3 . LYS 109 109 ? A 28.963 -11.712 1.332 1.000 1 A LYS 21.300 1
ATOM 1674 H HZ1 . LYS 109 109 ? A 29.871 -12.499 -1.377 1.000 1 A LYS 21.300 1
ATOM 1675 H HZ2 . LYS 109 109 ? A 30.819 -11.829 -0.222 1.000 1 A LYS 21.300 1
ATOM 1676 H HZ3 . LYS 109 109 ? A 30.193 -13.327 0.001 1.000 1 A LYS 21.300 1
ATOM 1677 N N . ILE 110 110 ? A 21.683 -11.819 -0.242 1.000 1 A ILE 24.750 1
ATOM 1678 C CA . ILE 110 110 ? A 20.695 -12.066 -1.293 1.000 1 A ILE 24.750 1
ATOM 1679 C C . ILE 110 110 ? A 21.482 -12.030 -2.603 1.000 1 A ILE 24.750 1
ATOM 1680 O O . ILE 110 110 ? A 21.786 -10.971 -3.144 1.000 1 A ILE 24.750 1
ATOM 1681 C CB . ILE 110 110 ? A 19.509 -11.073 -1.234 1.000 1 A ILE 24.750 1
ATOM 1682 C CG1 . ILE 110 110 ? A 18.807 -11.168 0.144 1.000 1 A ILE 24.750 1
ATOM 1683 C CG2 . ILE 110 110 ? A 18.518 -11.383 -2.373 1.000 1 A ILE 24.750 1
ATOM 1684 C CD1 . ILE 110 110 ? A 17.624 -10.208 0.326 1.000 1 A ILE 24.750 1
ATOM 1685 H H . ILE 110 110 ? A 21.740 -10.898 0.167 1.000 1 A ILE 24.750 1
ATOM 1686 H HA . ILE 110 110 ? A 20.284 -13.068 -1.173 1.000 1 A ILE 24.750 1
ATOM 1687 H HB . ILE 110 110 ? A 19.887 -10.060 -1.366 1.000 1 A ILE 24.750 1
ATOM 1688 H HG12 . ILE 110 110 ? A 18.456 -12.187 0.301 1.000 1 A ILE 24.750 1
ATOM 1689 H HG13 . ILE 110 110 ? A 19.528 -10.937 0.929 1.000 1 A ILE 24.750 1
ATOM 1690 H HG21 . ILE 110 110 ? A 19.015 -11.332 -3.342 1.000 1 A ILE 24.750 1
ATOM 1691 H HG22 . ILE 110 110 ? A 18.083 -12.375 -2.246 1.000 1 A ILE 24.750 1
ATOM 1692 H HG23 . ILE 110 110 ? A 17.718 -10.643 -2.394 1.000 1 A ILE 24.750 1
ATOM 1693 H HD11 . ILE 110 110 ? A 17.932 -9.189 0.091 1.000 1 A ILE 24.750 1
ATOM 1694 H HD12 . ILE 110 110 ? A 17.286 -10.247 1.361 1.000 1 A ILE 24.750 1
ATOM 1695 H HD13 . ILE 110 110 ? A 16.794 -10.497 -0.318 1.000 1 A ILE 24.750 1
ATOM 1696 N N . THR 111 111 ? A 21.926 -13.196 -3.066 1.000 1 A THR 20.090 1
ATOM 1697 C CA . THR 111 111 ? A 22.374 -13.361 -4.443 1.000 1 A THR 20.090 1
ATOM 1698 C C . THR 111 111 ? A 21.161 -13.139 -5.330 1.000 1 A THR 20.090 1
ATOM 1699 O O . THR 111 111 ? A 20.176 -13.863 -5.214 1.000 1 A THR 20.090 1
ATOM 1700 C CB . THR 111 111 ? A 22.995 -14.751 -4.685 1.000 1 A THR 20.090 1
ATOM 1701 O OG1 . THR 111 111 ? A 22.408 -15.753 -3.883 1.000 1 A THR 20.090 1
ATOM 1702 C CG2 . THR 111 111 ? A 24.481 -14.732 -4.323 1.000 1 A THR 20.090 1
ATOM 1703 H H . THR 111 111 ? A 21.749 -14.038 -2.536 1.000 1 A THR 20.090 1
ATOM 1704 H HA . THR 111 111 ? A 23.116 -12.597 -4.678 1.000 1 A THR 20.090 1
ATOM 1705 H HB . THR 111 111 ? A 22.900 -15.021 -5.737 1.000 1 A THR 20.090 1
ATOM 1706 H HG1 . THR 111 111 ? A 21.760 -16.227 -4.410 1.000 1 A THR 20.090 1
ATOM 1707 H HG21 . THR 111 111 ? A 24.599 -14.460 -3.274 1.000 1 A THR 20.090 1
ATOM 1708 H HG22 . THR 111 111 ? A 24.904 -15.723 -4.487 1.000 1 A THR 20.090 1
ATOM 1709 H HG23 . THR 111 111 ? A 25.005 -14.012 -4.951 1.000 1 A THR 20.090 1
ATOM 1710 N N . ALA 112 112 ? A 21.223 -12.123 -6.191 1.000 1 A ALA 21.470 1
ATOM 1711 C CA . ALA 112 112 ? A 20.232 -11.874 -7.227 1.000 1 A ALA 21.470 1
ATOM 1712 C C . ALA 112 112 ? A 20.083 -13.137 -8.089 1.000 1 A ALA 21.470 1
ATOM 1713 O O . ALA 112 112 ? A 20.893 -13.409 -8.978 1.000 1 A ALA 21.470 1
ATOM 1714 C CB . ALA 112 112 ? A 20.690 -10.657 -8.044 1.000 1 A ALA 21.470 1
ATOM 1715 H H . ALA 112 112 ? A 22.000 -11.480 -6.130 1.000 1 A ALA 21.470 1
ATOM 1716 H HA . ALA 112 112 ? A 19.273 -11.644 -6.764 1.000 1 A ALA 21.470 1
ATOM 1717 H HB1 . ALA 112 112 ? A 19.963 -10.454 -8.831 1.000 1 A ALA 21.470 1
ATOM 1718 H HB2 . ALA 112 112 ? A 21.663 -10.844 -8.497 1.000 1 A ALA 21.470 1
ATOM 1719 H HB3 . ALA 112 112 ? A 20.752 -9.781 -7.399 1.000 1 A ALA 21.470 1
ATOM 1720 N N . HIS 113 113 ? A 19.076 -13.957 -7.801 1.000 1 A HIS 20.300 1
ATOM 1721 C CA . HIS 113 113 ? A 18.764 -15.101 -8.636 1.000 1 A HIS 20.300 1
ATOM 1722 C C . HIS 113 113 ? A 17.907 -14.602 -9.791 1.000 1 A HIS 20.300 1
ATOM 1723 O O . HIS 113 113 ? A 16.708 -14.374 -9.657 1.000 1 A HIS 20.300 1
ATOM 1724 C CB . HIS 113 113 ? A 18.155 -16.251 -7.825 1.000 1 A HIS 20.300 1
ATOM 1725 C CG . HIS 113 113 ? A 19.224 -17.048 -7.115 1.000 1 A HIS 20.300 1
ATOM 1726 N ND1 . HIS 113 113 ? A 20.030 -18.009 -7.685 1.000 1 A HIS 20.300 1
ATOM 1727 C CD2 . HIS 113 113 ? A 19.629 -16.903 -5.816 1.000 1 A HIS 20.300 1
ATOM 1728 C CE1 . HIS 113 113 ? A 20.900 -18.430 -6.751 1.000 1 A HIS 20.300 1
ATOM 1729 N NE2 . HIS 113 113 ? A 20.707 -17.771 -5.598 1.000 1 A HIS 20.300 1
ATOM 1730 H H . HIS 113 113 ? A 18.490 -13.754 -7.003 1.000 1 A HIS 20.300 1
ATOM 1731 H HA . HIS 113 113 ? A 19.686 -15.493 -9.065 1.000 1 A HIS 20.300 1
ATOM 1732 H HB2 . HIS 113 113 ? A 17.627 -16.922 -8.503 1.000 1 A HIS 20.300 1
ATOM 1733 H HB3 . HIS 113 113 ? A 17.433 -15.862 -7.106 1.000 1 A HIS 20.300 1
ATOM 1734 H HD1 . HIS 113 113 ? A 19.938 -18.384 -8.618 1.000 1 A HIS 20.300 1
ATOM 1735 H HD2 . HIS 113 113 ? A 19.212 -16.212 -5.098 1.000 1 A HIS 20.300 1
ATOM 1736 H HE1 . HIS 113 113 ? A 21.645 -19.198 -6.897 1.000 1 A HIS 20.300 1
ATOM 1737 N N . LYS 114 114 ? A 18.556 -14.441 -10.950 1.000 1 A LYS 21.890 1
ATOM 1738 C CA . LYS 114 114 ? A 17.891 -14.376 -12.257 1.000 1 A LYS 21.890 1
ATOM 1739 C C . LYS 114 114 ? A 16.819 -15.483 -12.280 1.000 1 A LYS 21.890 1
ATOM 1740 O O . LYS 114 114 ? A 17.180 -16.630 -11.990 1.000 1 A LYS 21.890 1
ATOM 1741 C CB . LYS 114 114 ? A 18.953 -14.585 -13.357 1.000 1 A LYS 21.890 1
ATOM 1742 C CG . LYS 114 114 ? A 18.845 -13.564 -14.495 1.000 1 A LYS 21.890 1
ATOM 1743 C CD . LYS 114 114 ? A 19.989 -13.781 -15.496 1.000 1 A LYS 21.890 1
ATOM 1744 C CE . LYS 114 114 ? A 19.972 -12.691 -16.573 1.000 1 A LYS 21.890 1
ATOM 1745 N NZ . LYS 114 114 ? A 21.089 -12.856 -17.536 1.000 1 A LYS 21.890 1
ATOM 1746 H H . LYS 114 114 ? A 19.561 -14.526 -10.919 1.000 1 A LYS 21.890 1
ATOM 1747 H HA . LYS 114 114 ? A 17.423 -13.396 -12.345 1.000 1 A LYS 21.890 1
ATOM 1748 H HB2 . LYS 114 114 ? A 18.872 -15.591 -13.766 1.000 1 A LYS 21.890 1
ATOM 1749 H HB3 . LYS 114 114 ? A 19.947 -14.490 -12.921 1.000 1 A LYS 21.890 1
ATOM 1750 H HG2 . LYS 114 114 ? A 18.914 -12.558 -14.080 1.000 1 A LYS 21.890 1
ATOM 1751 H HG3 . LYS 114 114 ? A 17.886 -13.678 -15.001 1.000 1 A LYS 21.890 1
ATOM 1752 H HD2 . LYS 114 114 ? A 19.877 -14.762 -15.958 1.000 1 A LYS 21.890 1
ATOM 1753 H HD3 . LYS 114 114 ? A 20.939 -13.745 -14.964 1.000 1 A LYS 21.890 1
ATOM 1754 H HE2 . LYS 114 114 ? A 19.014 -12.731 -17.092 1.000 1 A LYS 21.890 1
ATOM 1755 H HE3 . LYS 114 114 ? A 20.041 -11.721 -16.082 1.000 1 A LYS 21.890 1
ATOM 1756 H HZ1 . LYS 114 114 ? A 21.977 -12.804 -17.057 1.000 1 A LYS 21.890 1
ATOM 1757 H HZ2 . LYS 114 114 ? A 21.024 -13.748 -18.007 1.000 1 A LYS 21.890 1
ATOM 1758 H HZ3 . LYS 114 114 ? A 21.062 -12.124 -18.231 1.000 1 A LYS 21.890 1
ATOM 1759 N N . PRO 115 115 ? A 15.540 -15.177 -12.565 1.000 1 A PRO 26.190 1
ATOM 1760 C CA . PRO 115 115 ? A 14.438 -16.107 -12.348 1.000 1 A PRO 26.190 1
ATOM 1761 C C . PRO 115 115 ? A 14.647 -17.353 -13.207 1.000 1 A PRO 26.190 1
ATOM 1762 O O . PRO 115 115 ? A 14.458 -17.343 -14.421 1.000 1 A PRO 26.190 1
ATOM 1763 C CB . PRO 115 115 ? A 13.154 -15.332 -12.671 1.000 1 A PRO 26.190 1
ATOM 1764 C CG . PRO 115 115 ? A 13.628 -14.197 -13.577 1.000 1 A PRO 26.190 1
ATOM 1765 C CD . PRO 115 115 ? A 15.043 -13.915 -13.081 1.000 1 A PRO 26.190 1
ATOM 1766 H HA . PRO 115 115 ? A 14.412 -16.399 -11.298 1.000 1 A PRO 26.190 1
ATOM 1767 H HB2 . PRO 115 115 ? A 12.750 -14.910 -11.751 1.000 1 A PRO 26.190 1
ATOM 1768 H HB3 . PRO 115 115 ? A 12.404 -15.954 -13.159 1.000 1 A PRO 26.190 1
ATOM 1769 H HG2 . PRO 115 115 ? A 12.989 -13.319 -13.494 1.000 1 A PRO 26.190 1
ATOM 1770 H HG3 . PRO 115 115 ? A 13.667 -14.546 -14.609 1.000 1 A PRO 26.190 1
ATOM 1771 H HD2 . PRO 115 115 ? A 15.008 -13.185 -12.272 1.000 1 A PRO 26.190 1
ATOM 1772 H HD3 . PRO 115 115 ? A 15.660 -13.544 -13.899 1.000 1 A PRO 26.190 1
ATOM 1773 N N . SER 116 116 ? A 15.090 -18.423 -12.559 1.000 1 A SER 21.660 1
ATOM 1774 C CA . SER 116 116 ? A 15.237 -19.752 -13.125 1.000 1 A SER 21.660 1
ATOM 1775 C C . SER 116 116 ? A 14.351 -20.672 -12.295 1.000 1 A SER 21.660 1
ATOM 1776 O O . SER 116 116 ? A 14.500 -20.780 -11.083 1.000 1 A SER 21.660 1
ATOM 1777 C CB . SER 116 116 ? A 16.708 -20.202 -13.192 1.000 1 A SER 21.660 1
ATOM 1778 O OG . SER 116 116 ? A 17.448 -19.845 -12.041 1.000 1 A SER 21.660 1
ATOM 1779 H H . SER 116 116 ? A 15.262 -18.337 -11.567 1.000 1 A SER 21.660 1
ATOM 1780 H HA . SER 116 116 ? A 14.860 -19.754 -14.148 1.000 1 A SER 21.660 1
ATOM 1781 H HB2 . SER 116 116 ? A 17.173 -19.726 -14.055 1.000 1 A SER 21.660 1
ATOM 1782 H HB3 . SER 116 116 ? A 16.749 -21.282 -13.330 1.000 1 A SER 21.660 1
ATOM 1783 H HG . SER 116 116 ? A 17.383 -18.893 -11.931 1.000 1 A SER 21.660 1
ATOM 1784 N N . THR 117 117 ? A 13.376 -21.282 -12.968 1.000 1 A THR 24.250 1
ATOM 1785 C CA . THR 117 117 ? A 12.656 -22.485 -12.523 1.000 1 A THR 24.250 1
ATOM 1786 C C . THR 117 117 ? A 11.983 -22.429 -11.138 1.000 1 A THR 24.250 1
ATOM 1787 O O . THR 117 117 ? A 12.492 -22.948 -10.152 1.000 1 A THR 24.250 1
ATOM 1788 C CB . THR 117 117 ? A 13.558 -23.725 -12.682 1.000 1 A THR 24.250 1
ATOM 1789 O OG1 . THR 117 117 ? A 14.772 -23.581 -11.987 1.000 1 A THR 24.250 1
ATOM 1790 C CG2 . THR 117 117 ? A 13.935 -23.955 -14.150 1.000 1 A THR 24.250 1
ATOM 1791 H H . THR 117 117 ? A 13.301 -21.053 -13.949 1.000 1 A THR 24.250 1
ATOM 1792 H HA . THR 117 117 ? A 11.837 -22.634 -13.227 1.000 1 A THR 24.250 1
ATOM 1793 H HB . THR 117 117 ? A 13.029 -24.603 -12.312 1.000 1 A THR 24.250 1
ATOM 1794 H HG1 . THR 117 117 ? A 14.564 -23.235 -11.115 1.000 1 A THR 24.250 1
ATOM 1795 H HG21 . THR 117 117 ? A 14.502 -24.882 -14.227 1.000 1 A THR 24.250 1
ATOM 1796 H HG22 . THR 117 117 ? A 14.554 -23.139 -14.522 1.000 1 A THR 24.250 1
ATOM 1797 H HG23 . THR 117 117 ? A 13.035 -24.045 -14.758 1.000 1 A THR 24.250 1
ATOM 1798 N N . GLY 118 118 ? A 10.758 -21.896 -11.099 1.000 1 A GLY 24.830 1
ATOM 1799 C CA . GLY 118 118 ? A 9.609 -22.583 -10.480 1.000 1 A GLY 24.830 1
ATOM 1800 C C . GLY 118 118 ? A 9.488 -22.705 -8.953 1.000 1 A GLY 24.830 1
ATOM 1801 O O . GLY 118 118 ? A 8.466 -23.216 -8.503 1.000 1 A GLY 24.830 1
ATOM 1802 H H . GLY 118 118 ? A 10.515 -21.291 -11.870 1.000 1 A GLY 24.830 1
ATOM 1803 H HA2 . GLY 118 118 ? A 9.582 -23.602 -10.868 1.000 1 A GLY 24.830 1
ATOM 1804 H HA3 . GLY 118 118 ? A 8.701 -22.088 -10.822 1.000 1 A GLY 24.830 1
ATOM 1805 N N . ALA 119 119 ? A 10.430 -22.239 -8.133 1.000 1 A ALA 20.720 1
ATOM 1806 C CA . ALA 119 119 ? A 10.282 -22.320 -6.674 1.000 1 A ALA 20.720 1
ATOM 1807 C C . ALA 119 119 ? A 9.525 -21.097 -6.091 1.000 1 A ALA 20.720 1
ATOM 1808 O O . ALA 119 119 ? A 9.862 -19.959 -6.421 1.000 1 A ALA 20.720 1
ATOM 1809 C CB . ALA 119 119 ? A 11.652 -22.541 -6.032 1.000 1 A ALA 20.720 1
ATOM 1810 H H . ALA 119 119 ? A 11.292 -21.887 -8.524 1.000 1 A ALA 20.720 1
ATOM 1811 H HA . ALA 119 119 ? A 9.713 -23.224 -6.457 1.000 1 A ALA 20.720 1
ATOM 1812 H HB1 . ALA 119 119 ? A 11.538 -22.667 -4.955 1.000 1 A ALA 20.720 1
ATOM 1813 H HB2 . ALA 119 119 ? A 12.117 -23.435 -6.448 1.000 1 A ALA 20.720 1
ATOM 1814 H HB3 . ALA 119 119 ? A 12.293 -21.680 -6.223 1.000 1 A ALA 20.720 1
ATOM 1815 N N . PRO 120 120 ? A 8.504 -21.293 -5.231 1.000 1 A PRO 24.750 1
ATOM 1816 C CA . PRO 120 120 ? A 7.694 -20.214 -4.665 1.000 1 A PRO 24.750 1
ATOM 1817 C C . PRO 120 120 ? A 8.501 -19.353 -3.680 1.000 1 A PRO 24.750 1
ATOM 1818 O O . PRO 120 120 ? A 8.825 -19.793 -2.578 1.000 1 A PRO 24.750 1
ATOM 1819 C CB . PRO 120 120 ? A 6.503 -20.915 -3.993 1.000 1 A PRO 24.750 1
ATOM 1820 C CG . PRO 120 120 ? A 7.044 -22.300 -3.639 1.000 1 A PRO 24.750 1
ATOM 1821 C CD . PRO 120 120 ? A 8.028 -22.586 -4.768 1.000 1 A PRO 24.750 1
ATOM 1822 H HA . PRO 120 120 ? A 7.321 -19.575 -5.465 1.000 1 A PRO 24.750 1
ATOM 1823 H HB2 . PRO 120 120 ? A 5.696 -21.022 -4.717 1.000 1 A PRO 24.750 1
ATOM 1824 H HB3 . PRO 120 120 ? A 6.149 -20.382 -3.111 1.000 1 A PRO 24.750 1
ATOM 1825 H HG2 . PRO 120 120 ? A 6.251 -23.046 -3.597 1.000 1 A PRO 24.750 1
ATOM 1826 H HG3 . PRO 120 120 ? A 7.579 -22.256 -2.691 1.000 1 A PRO 24.750 1
ATOM 1827 H HD2 . PRO 120 120 ? A 8.845 -23.202 -4.395 1.000 1 A PRO 24.750 1
ATOM 1828 H HD3 . PRO 120 120 ? A 7.512 -23.096 -5.582 1.000 1 A PRO 24.750 1
ATOM 1829 N N . PHE 121 121 ? A 8.782 -18.102 -4.049 1.000 1 A PHE 22.310 1
ATOM 1830 C CA . PHE 121 121 ? A 9.279 -17.090 -3.118 1.000 1 A PHE 22.310 1
ATOM 1831 C C . PHE 121 121 ? A 8.094 -16.253 -2.620 1.000 1 A PHE 22.310 1
ATOM 1832 O O . PHE 121 121 ? A 7.562 -15.401 -3.331 1.000 1 A PHE 22.310 1
ATOM 1833 C CB . PHE 121 121 ? A 10.407 -16.264 -3.758 1.000 1 A PHE 22.310 1
ATOM 1834 C CG . PHE 121 121 ? A 11.338 -15.614 -2.747 1.000 1 A PHE 22.310 1
ATOM 1835 C CD1 . PHE 121 121 ? A 11.185 -14.261 -2.391 1.000 1 A PHE 22.310 1
ATOM 1836 C CD2 . PHE 121 121 ? A 12.382 -16.369 -2.175 1.000 1 A PHE 22.310 1
ATOM 1837 C CE1 . PHE 121 121 ? A 12.076 -13.665 -1.479 1.000 1 A PHE 22.310 1
ATOM 1838 C CE2 . PHE 121 121 ? A 13.270 -15.775 -1.261 1.000 1 A PHE 22.310 1
ATOM 1839 C CZ . PHE 121 121 ? A 13.119 -14.421 -0.915 1.000 1 A PHE 22.310 1
ATOM 1840 H H . PHE 121 121 ? A 8.576 -17.814 -4.996 1.000 1 A PHE 22.310 1
ATOM 1841 H HA . PHE 121 121 ? A 9.719 -17.591 -2.256 1.000 1 A PHE 22.310 1
ATOM 1842 H HB2 . PHE 121 121 ? A 11.012 -16.924 -4.381 1.000 1 A PHE 22.310 1
ATOM 1843 H HB3 . PHE 121 121 ? A 9.985 -15.504 -4.416 1.000 1 A PHE 22.310 1
ATOM 1844 H HD1 . PHE 121 121 ? A 10.401 -13.669 -2.840 1.000 1 A PHE 22.310 1
ATOM 1845 H HD2 . PHE 121 121 ? A 12.512 -17.404 -2.454 1.000 1 A PHE 22.310 1
ATOM 1846 H HE1 . PHE 121 121 ? A 11.977 -12.617 -1.238 1.000 1 A PHE 22.310 1
ATOM 1847 H HE2 . PHE 121 121 ? A 14.081 -16.352 -0.841 1.000 1 A PHE 22.310 1
ATOM 1848 H HZ . PHE 121 121 ? A 13.815 -13.953 -0.234 1.000 1 A PHE 22.310 1
ATOM 1849 N N . LEU 122 122 ? A 7.645 -16.526 -1.393 1.000 1 A LEU 21.390 1
ATOM 1850 C CA . LEU 122 122 ? A 6.798 -15.614 -0.625 1.000 1 A LEU 21.390 1
ATOM 1851 C C . LEU 122 122 ? A 7.658 -14.384 -0.319 1.000 1 A LEU 21.390 1
ATOM 1852 O O . LEU 122 122 ? A 8.478 -14.415 0.598 1.000 1 A LEU 21.390 1
ATOM 1853 C CB . LEU 122 122 ? A 6.297 -16.336 0.653 1.000 1 A LEU 21.390 1
ATOM 1854 C CG . LEU 122 122 ? A 4.786 -16.644 0.653 1.000 1 A LEU 21.390 1
ATOM 1855 C CD1 . LEU 122 122 ? A 4.518 -18.040 1.217 1.000 1 A LEU 21.390 1
ATOM 1856 C CD2 . LEU 122 122 ? A 4.022 -15.630 1.507 1.000 1 A LEU 21.390 1
ATOM 1857 H H . LEU 122 122 ? A 8.093 -17.280 -0.892 1.000 1 A LEU 21.390 1
ATOM 1858 H HA . LEU 122 122 ? A 5.949 -15.296 -1.231 1.000 1 A LEU 21.390 1
ATOM 1859 H HB2 . LEU 122 122 ? A 6.856 -17.263 0.778 1.000 1 A LEU 21.390 1
ATOM 1860 H HB3 . LEU 122 122 ? A 6.525 -15.732 1.532 1.000 1 A LEU 21.390 1
ATOM 1861 H HG . LEU 122 122 ? A 4.400 -16.617 -0.366 1.000 1 A LEU 21.390 1
ATOM 1862 H HD11 . LEU 122 122 ? A 4.890 -18.111 2.239 1.000 1 A LEU 21.390 1
ATOM 1863 H HD12 . LEU 122 122 ? A 3.446 -18.237 1.212 1.000 1 A LEU 21.390 1
ATOM 1864 H HD13 . LEU 122 122 ? A 5.011 -18.788 0.596 1.000 1 A LEU 21.390 1
ATOM 1865 H HD21 . LEU 122 122 ? A 4.196 -14.623 1.127 1.000 1 A LEU 21.390 1
ATOM 1866 H HD22 . LEU 122 122 ? A 2.953 -15.838 1.459 1.000 1 A LEU 21.390 1
ATOM 1867 H HD23 . LEU 122 122 ? A 4.347 -15.682 2.546 1.000 1 A LEU 21.390 1
ATOM 1868 N N . GLY 123 123 ? A 7.523 -13.330 -1.126 1.000 1 A GLY 23.330 1
ATOM 1869 C CA . GLY 123 123 ? A 8.160 -12.044 -0.866 1.000 1 A GLY 23.330 1
ATOM 1870 C C . GLY 123 123 ? A 7.685 -11.520 0.485 1.000 1 A GLY 23.330 1
ATOM 1871 O O . GLY 123 123 ? A 6.587 -10.984 0.599 1.000 1 A GLY 23.330 1
ATOM 1872 H H . GLY 123 123 ? A 6.929 -13.418 -1.938 1.000 1 A GLY 23.330 1
ATOM 1873 H HA2 . GLY 123 123 ? A 9.245 -12.154 -0.863 1.000 1 A GLY 23.330 1
ATOM 1874 H HA3 . GLY 123 123 ? A 7.880 -11.326 -1.637 1.000 1 A GLY 23.330 1
ATOM 1875 N N . ARG 124 124 ? A 8.487 -11.746 1.528 1.000 1 A ARG 21.970 1
ATOM 1876 C CA . ARG 124 124 ? A 8.268 -11.198 2.864 1.000 1 A ARG 21.970 1
ATOM 1877 C C . ARG 124 124 ? A 8.392 -9.686 2.756 1.000 1 A ARG 21.970 1
ATOM 1878 O O . ARG 124 124 ? A 9.485 -9.182 2.511 1.000 1 A ARG 21.970 1
ATOM 1879 C CB . ARG 124 124 ? A 9.308 -11.750 3.855 1.000 1 A ARG 21.970 1
ATOM 1880 C CG . ARG 124 124 ? A 9.039 -13.200 4.280 1.000 1 A ARG 21.970 1
ATOM 1881 C CD . ARG 124 124 ? A 10.129 -13.648 5.263 1.000 1 A ARG 21.970 1
ATOM 1882 N NE . ARG 124 124 ? A 9.811 -14.946 5.887 1.000 1 A ARG 21.970 1
ATOM 1883 C CZ . ARG 124 124 ? A 10.541 -15.569 6.795 1.000 1 A ARG 21.970 1
ATOM 1884 N NH1 . ARG 124 124 ? A 11.683 -15.092 7.209 1.000 1 A ARG 21.970 1
ATOM 1885 N NH2 . ARG 124 124 ? A 10.136 -16.698 7.307 1.000 1 A ARG 21.970 1
ATOM 1886 H H . ARG 124 124 ? A 9.318 -12.293 1.354 1.000 1 A ARG 21.970 1
ATOM 1887 H HA . ARG 124 124 ? A 7.260 -11.434 3.207 1.000 1 A ARG 21.970 1
ATOM 1888 H HB2 . ARG 124 124 ? A 9.289 -11.126 4.748 1.000 1 A ARG 21.970 1
ATOM 1889 H HB3 . ARG 124 124 ? A 10.302 -11.676 3.415 1.000 1 A ARG 21.970 1
ATOM 1890 H HG2 . ARG 124 124 ? A 8.064 -13.250 4.765 1.000 1 A ARG 21.970 1
ATOM 1891 H HG3 . ARG 124 124 ? A 9.041 -13.853 3.408 1.000 1 A ARG 21.970 1
ATOM 1892 H HD2 . ARG 124 124 ? A 11.074 -13.714 4.725 1.000 1 A ARG 21.970 1
ATOM 1893 H HD3 . ARG 124 124 ? A 10.220 -12.893 6.044 1.000 1 A ARG 21.970 1
ATOM 1894 H HE . ARG 124 124 ? A 8.939 -15.373 5.609 1.000 1 A ARG 21.970 1
ATOM 1895 H HH11 . ARG 124 124 ? A 11.998 -14.212 6.827 1.000 1 A ARG 21.970 1
ATOM 1896 H HH12 . ARG 124 124 ? A 12.236 -15.572 7.905 1.000 1 A ARG 21.970 1
ATOM 1897 H HH21 . ARG 124 124 ? A 10.712 -17.182 7.981 1.000 1 A ARG 21.970 1
ATOM 1898 H HH22 . ARG 124 124 ? A 9.266 -17.102 6.991 1.000 1 A ARG 21.970 1
ATOM 1899 N N . LEU 125 125 ? A 7.298 -8.967 2.979 1.000 1 A LEU 25.530 1
ATOM 1900 C CA . LEU 125 125 ? A 7.399 -7.565 3.351 1.000 1 A LEU 25.530 1
ATOM 1901 C C . LEU 125 125 ? A 8.151 -7.546 4.692 1.000 1 A LEU 25.530 1
ATOM 1902 O O . LEU 125 125 ? A 7.627 -7.992 5.710 1.000 1 A LEU 25.530 1
ATOM 1903 C CB . LEU 125 125 ? A 5.987 -6.938 3.425 1.000 1 A LEU 25.530 1
ATOM 1904 C CG . LEU 125 125 ? A 5.907 -5.540 2.773 1.000 1 A LEU 25.530 1
ATOM 1905 C CD1 . LEU 125 125 ? A 5.110 -5.596 1.467 1.000 1 A LEU 25.530 1
ATOM 1906 C CD2 . LEU 125 125 ? A 5.239 -4.530 3.704 1.000 1 A LEU 25.530 1
ATOM 1907 H H . LEU 125 125 ? A 6.415 -9.439 3.117 1.000 1 A LEU 25.530 1
ATOM 1908 H HA . LEU 125 125 ? A 7.993 -7.051 2.595 1.000 1 A LEU 25.530 1
ATOM 1909 H HB2 . LEU 125 125 ? A 5.677 -6.877 4.468 1.000 1 A LEU 25.530 1
ATOM 1910 H HB3 . LEU 125 125 ? A 5.266 -7.594 2.938 1.000 1 A LEU 25.530 1
ATOM 1911 H HG . LEU 125 125 ? A 6.909 -5.170 2.554 1.000 1 A LEU 25.530 1
ATOM 1912 H HD11 . LEU 125 125 ? A 5.577 -6.305 0.784 1.000 1 A LEU 25.530 1
ATOM 1913 H HD12 . LEU 125 125 ? A 5.104 -4.612 0.997 1.000 1 A LEU 25.530 1
ATOM 1914 H HD13 . LEU 125 125 ? A 4.084 -5.906 1.664 1.000 1 A LEU 25.530 1
ATOM 1915 H HD21 . LEU 125 125 ? A 5.826 -4.432 4.617 1.000 1 A LEU 25.530 1
ATOM 1916 H HD22 . LEU 125 125 ? A 5.185 -3.557 3.216 1.000 1 A LEU 25.530 1
ATOM 1917 H HD23 . LEU 125 125 ? A 4.232 -4.863 3.956 1.000 1 A LEU 25.530 1
ATOM 1918 N N . LEU 126 126 ? A 9.419 -7.135 4.689 1.000 1 A LEU 23.160 1
ATOM 1919 C CA . LEU 126 126 ? A 10.181 -6.908 5.916 1.000 1 A LEU 23.160 1
ATOM 1920 C C . LEU 126 126 ? A 9.607 -5.660 6.589 1.000 1 A LEU 23.160 1
ATOM 1921 O O . LEU 126 126 ? A 10.119 -4.556 6.432 1.000 1 A LEU 23.160 1
ATOM 1922 C CB . LEU 126 126 ? A 11.689 -6.793 5.599 1.000 1 A LEU 23.160 1
ATOM 1923 C CG . LEU 126 126 ? A 12.433 -8.140 5.634 1.000 1 A LEU 23.160 1
ATOM 1924 C CD1 . LEU 126 126 ? A 13.732 -8.050 4.833 1.000 1 A LEU 23.160 1
ATOM 1925 C CD2 . LEU 126 126 ? A 12.797 -8.540 7.069 1.000 1 A LEU 23.160 1
ATOM 1926 H H . LEU 126 126 ? A 9.841 -6.889 3.805 1.000 1 A LEU 23.160 1
ATOM 1927 H HA . LEU 126 126 ? A 10.027 -7.742 6.601 1.000 1 A LEU 23.160 1
ATOM 1928 H HB2 . LEU 126 126 ? A 12.164 -6.128 6.321 1.000 1 A LEU 23.160 1
ATOM 1929 H HB3 . LEU 126 126 ? A 11.804 -6.331 4.618 1.000 1 A LEU 23.160 1
ATOM 1930 H HG . LEU 126 126 ? A 11.809 -8.916 5.191 1.000 1 A LEU 23.160 1
ATOM 1931 H HD11 . LEU 126 126 ? A 14.256 -9.005 4.864 1.000 1 A LEU 23.160 1
ATOM 1932 H HD12 . LEU 126 126 ? A 13.503 -7.815 3.793 1.000 1 A LEU 23.160 1
ATOM 1933 H HD13 . LEU 126 126 ? A 14.372 -7.269 5.242 1.000 1 A LEU 23.160 1
ATOM 1934 H HD21 . LEU 126 126 ? A 13.310 -9.502 7.066 1.000 1 A LEU 23.160 1
ATOM 1935 H HD22 . LEU 126 126 ? A 11.892 -8.623 7.672 1.000 1 A LEU 23.160 1
ATOM 1936 H HD23 . LEU 126 126 ? A 13.449 -7.789 7.514 1.000 1 A LEU 23.160 1
ATOM 1937 N N . THR 127 127 ? A 8.514 -5.828 7.329 1.000 1 A THR 23.340 1
ATOM 1938 C CA . THR 127 127 ? A 8.072 -4.829 8.297 1.000 1 A THR 23.340 1
ATOM 1939 C C . THR 127 127 ? A 9.194 -4.635 9.309 1.000 1 A THR 23.340 1
ATOM 1940 O O . THR 127 127 ? A 9.661 -5.609 9.906 1.000 1 A THR 23.340 1
ATOM 1941 C CB . THR 127 127 ? A 6.778 -5.256 9.008 1.000 1 A THR 23.340 1
ATOM 1942 O OG1 . THR 127 127 ? A 6.837 -6.618 9.372 1.000 1 A THR 23.340 1
ATOM 1943 C CG2 . THR 127 127 ? A 5.561 -5.065 8.105 1.000 1 A THR 23.340 1
ATOM 1944 H H . THR 127 127 ? A 8.052 -6.726 7.326 1.000 1 A THR 23.340 1
ATOM 1945 H HA . THR 127 127 ? A 7.894 -3.885 7.782 1.000 1 A THR 23.340 1
ATOM 1946 H HB . THR 127 127 ? A 6.643 -4.649 9.904 1.000 1 A THR 23.340 1
ATOM 1947 H HG1 . THR 127 127 ? A 7.625 -6.726 9.909 1.000 1 A THR 23.340 1
ATOM 1948 H HG21 . THR 127 127 ? A 5.472 -4.018 7.814 1.000 1 A THR 23.340 1
ATOM 1949 H HG22 . THR 127 127 ? A 4.661 -5.362 8.644 1.000 1 A THR 23.340 1
ATOM 1950 H HG23 . THR 127 127 ? A 5.657 -5.683 7.212 1.000 1 A THR 23.340 1
ATOM 1951 N N . LEU 128 128 ? A 9.632 -3.383 9.488 1.000 1 A LEU 23.470 1
ATOM 1952 C CA . LEU 128 128 ? A 10.477 -2.976 10.611 1.000 1 A LEU 23.470 1
ATOM 1953 C C . LEU 128 128 ? A 9.896 -3.615 11.871 1.000 1 A LEU 23.470 1
ATOM 1954 O O . LEU 128 128 ? A 8.698 -3.477 12.109 1.000 1 A LEU 23.470 1
ATOM 1955 C CB . LEU 128 128 ? A 10.472 -1.439 10.728 1.000 1 A LEU 23.470 1
ATOM 1956 C CG . LEU 128 128 ? A 11.252 -0.723 9.611 1.000 1 A LEU 23.470 1
ATOM 1957 C CD1 . LEU 128 128 ? A 10.945 0.774 9.633 1.000 1 A LEU 23.470 1
ATOM 1958 C CD2 . LEU 128 128 ? A 12.760 -0.916 9.781 1.000 1 A LEU 23.470 1
ATOM 1959 H H . LEU 128 128 ? A 9.240 -2.659 8.903 1.000 1 A LEU 23.470 1
ATOM 1960 H HA . LEU 128 128 ? A 11.491 -3.347 10.460 1.000 1 A LEU 23.470 1
ATOM 1961 H HB2 . LEU 128 128 ? A 9.437 -1.098 10.718 1.000 1 A LEU 23.470 1
ATOM 1962 H HB3 . LEU 128 128 ? A 10.896 -1.155 11.691 1.000 1 A LEU 23.470 1
ATOM 1963 H HG . LEU 128 128 ? A 10.949 -1.113 8.640 1.000 1 A LEU 23.470 1
ATOM 1964 H HD11 . LEU 128 128 ? A 11.483 1.271 8.825 1.000 1 A LEU 23.470 1
ATOM 1965 H HD12 . LEU 128 128 ? A 11.246 1.204 10.588 1.000 1 A LEU 23.470 1
ATOM 1966 H HD13 . LEU 128 128 ? A 9.876 0.932 9.489 1.000 1 A LEU 23.470 1
ATOM 1967 H HD21 . LEU 128 128 ? A 13.297 -0.288 9.070 1.000 1 A LEU 23.470 1
ATOM 1968 H HD22 . LEU 128 128 ? A 13.060 -0.660 10.797 1.000 1 A LEU 23.470 1
ATOM 1969 H HD23 . LEU 128 128 ? A 13.022 -1.956 9.583 1.000 1 A LEU 23.470 1
ATOM 1970 N N . GLY 129 129 ? A 10.725 -4.369 12.593 1.000 1 A GLY 21.300 1
ATOM 1971 C CA . GLY 129 129 ? A 10.338 -5.216 13.719 1.000 1 A GLY 21.300 1
ATOM 1972 C C . GLY 129 129 ? A 9.867 -4.432 14.935 1.000 1 A GLY 21.300 1
ATOM 1973 O O . GLY 129 129 ? A 10.445 -4.566 15.997 1.000 1 A GLY 21.300 1
ATOM 1974 H H . GLY 129 129 ? A 11.680 -4.447 12.276 1.000 1 A GLY 21.300 1
ATOM 1975 H HA2 . GLY 129 129 ? A 11.179 -5.840 14.020 1.000 1 A GLY 21.300 1
ATOM 1976 H HA3 . GLY 129 129 ? A 9.524 -5.871 13.409 1.000 1 A GLY 21.300 1
ATOM 1977 N N . VAL 130 130 ? A 8.843 -3.602 14.779 1.000 1 A VAL 22.940 1
ATOM 1978 C CA . VAL 130 130 ? A 8.097 -3.016 15.877 1.000 1 A VAL 22.940 1
ATOM 1979 C C . VAL 130 130 ? A 7.169 -4.115 16.369 1.000 1 A VAL 22.940 1
ATOM 1980 O O . VAL 130 130 ? A 6.193 -4.429 15.693 1.000 1 A VAL 22.940 1
ATOM 1981 C CB . VAL 130 130 ? A 7.327 -1.755 15.432 1.000 1 A VAL 22.940 1
ATOM 1982 C CG1 . VAL 130 130 ? A 6.927 -0.957 16.677 1.000 1 A VAL 22.940 1
ATOM 1983 C CG2 . VAL 130 130 ? A 8.146 -0.822 14.527 1.000 1 A VAL 22.940 1
ATOM 1984 H H . VAL 130 130 ? A 8.425 -3.549 13.861 1.000 1 A VAL 22.940 1
ATOM 1985 H HA . VAL 130 130 ? A 8.782 -2.748 16.681 1.000 1 A VAL 22.940 1
ATOM 1986 H HB . VAL 130 130 ? A 6.435 -2.045 14.878 1.000 1 A VAL 22.940 1
ATOM 1987 H HG11 . VAL 130 130 ? A 6.295 -1.568 17.321 1.000 1 A VAL 22.940 1
ATOM 1988 H HG12 . VAL 130 130 ? A 7.813 -0.658 17.236 1.000 1 A VAL 22.940 1
ATOM 1989 H HG13 . VAL 130 130 ? A 6.371 -0.063 16.395 1.000 1 A VAL 22.940 1
ATOM 1990 H HG21 . VAL 130 130 ? A 7.584 0.093 14.339 1.000 1 A VAL 22.940 1
ATOM 1991 H HG22 . VAL 130 130 ? A 9.092 -0.573 15.010 1.000 1 A VAL 22.940 1
ATOM 1992 H HG23 . VAL 130 130 ? A 8.340 -1.302 13.568 1.000 1 A VAL 22.940 1
ATOM 1993 N N . ASP 131 131 ? A 7.493 -4.717 17.515 1.000 1 A ASP 24.750 1
ATOM 1994 C CA . ASP 131 131 ? A 6.729 -5.834 18.093 1.000 1 A ASP 24.750 1
ATOM 1995 C C . ASP 131 131 ? A 5.243 -5.504 18.313 1.000 1 A ASP 24.750 1
ATOM 1996 O O . ASP 131 131 ? A 4.417 -6.403 18.429 1.000 1 A ASP 24.750 1
ATOM 1997 C CB . ASP 131 131 ? A 7.388 -6.283 19.411 1.000 1 A ASP 24.750 1
ATOM 1998 C CG . ASP 131 131 ? A 8.642 -7.142 19.199 1.000 1 A ASP 24.750 1
ATOM 1999 O OD1 . ASP 131 131 ? A 8.660 -7.932 18.228 1.000 1 A ASP 24.750 1
ATOM 2000 O OD2 . ASP 131 131 ? A 9.568 -7.014 20.028 1.000 1 A ASP 24.750 1
ATOM 2001 H H . ASP 131 131 ? A 8.392 -4.516 17.929 1.000 1 A ASP 24.750 1
ATOM 2002 H HA . ASP 131 131 ? A 6.749 -6.669 17.393 1.000 1 A ASP 24.750 1
ATOM 2003 H HB2 . ASP 131 131 ? A 6.675 -6.886 19.973 1.000 1 A ASP 24.750 1
ATOM 2004 H HB3 . ASP 131 131 ? A 7.627 -5.407 20.013 1.000 1 A ASP 24.750 1
ATOM 2005 N N . HIS 132 132 ? A 4.881 -4.221 18.307 1.000 1 A HIS 22.890 1
ATOM 2006 C CA . HIS 132 132 ? A 3.508 -3.749 18.240 1.000 1 A HIS 22.890 1
ATOM 2007 C C . HIS 132 132 ? A 3.497 -2.314 17.700 1.000 1 A HIS 22.890 1
ATOM 2008 O O . HIS 132 132 ? A 3.911 -1.385 18.390 1.000 1 A HIS 22.890 1
ATOM 2009 C CB . HIS 132 132 ? A 2.891 -3.812 19.652 1.000 1 A HIS 22.890 1
ATOM 2010 C CG . HIS 132 132 ? A 1.933 -4.957 19.844 1.000 1 A HIS 22.890 1
ATOM 2011 N ND1 . HIS 132 132 ? A 0.589 -4.920 19.555 1.000 1 A HIS 22.890 1
ATOM 2012 C CD2 . HIS 132 132 ? A 2.195 -6.188 20.389 1.000 1 A HIS 22.890 1
ATOM 2013 C CE1 . HIS 132 132 ? A 0.054 -6.096 19.919 1.000 1 A HIS 22.890 1
ATOM 2014 N NE2 . HIS 132 132 ? A 0.992 -6.906 20.432 1.000 1 A HIS 22.890 1
ATOM 2015 H H . HIS 132 132 ? A 5.619 -3.536 18.232 1.000 1 A HIS 22.890 1
ATOM 2016 H HA . HIS 132 132 ? A 2.934 -4.385 17.567 1.000 1 A HIS 22.890 1
ATOM 2017 H HB2 . HIS 132 132 ? A 2.329 -2.897 19.842 1.000 1 A HIS 22.890 1
ATOM 2018 H HB3 . HIS 132 132 ? A 3.672 -3.864 20.410 1.000 1 A HIS 22.890 1
ATOM 2019 H HD1 . HIS 132 132 ? A 0.072 -4.116 19.231 1.000 1 A HIS 22.890 1
ATOM 2020 H HD2 . HIS 132 132 ? A 3.159 -6.536 20.729 1.000 1 A HIS 22.890 1
ATOM 2021 H HE1 . HIS 132 132 ? A -0.994 -6.345 19.848 1.000 1 A HIS 22.890 1
ATOM 2022 N N . VAL 133 133 ? A 2.981 -2.094 16.491 1.000 1 A VAL 24.950 1
ATOM 2023 C CA . VAL 133 133 ? A 2.254 -0.845 16.236 1.000 1 A VAL 24.950 1
ATOM 2024 C C . VAL 133 133 ? A 0.795 -1.227 16.381 1.000 1 A VAL 24.950 1
ATOM 2025 O O . VAL 133 133 ? A 0.261 -1.941 15.533 1.000 1 A VAL 24.950 1
ATOM 2026 C CB . VAL 133 133 ? A 2.570 -0.201 14.870 1.000 1 A VAL 24.950 1
ATOM 2027 C CG1 . VAL 133 133 ? A 1.802 1.115 14.676 1.000 1 A VAL 24.950 1
ATOM 2028 C CG2 . VAL 133 133 ? A 4.057 0.140 14.750 1.000 1 A VAL 24.950 1
ATOM 2029 H H . VAL 133 133 ? A 2.725 -2.897 15.934 1.000 1 A VAL 24.950 1
ATOM 2030 H HA . VAL 133 133 ? A 2.487 -0.104 17.000 1.000 1 A VAL 24.950 1
ATOM 2031 H HB . VAL 133 133 ? A 2.305 -0.888 14.066 1.000 1 A VAL 24.950 1
ATOM 2032 H HG11 . VAL 133 133 ? A 2.067 1.564 13.719 1.000 1 A VAL 24.950 1
ATOM 2033 H HG12 . VAL 133 133 ? A 0.729 0.924 14.675 1.000 1 A VAL 24.950 1
ATOM 2034 H HG13 . VAL 133 133 ? A 2.036 1.812 15.481 1.000 1 A VAL 24.950 1
ATOM 2035 H HG21 . VAL 133 133 ? A 4.257 0.619 13.792 1.000 1 A VAL 24.950 1
ATOM 2036 H HG22 . VAL 133 133 ? A 4.634 -0.783 14.801 1.000 1 A VAL 24.950 1
ATOM 2037 H HG23 . VAL 133 133 ? A 4.353 0.803 15.563 1.000 1 A VAL 24.950 1
ATOM 2038 N N . GLU 134 134 ? A 0.149 -0.792 17.463 1.000 1 A GLU 23.440 1
ATOM 2039 C CA . GLU 134 134 ? A -1.304 -0.662 17.431 1.000 1 A GLU 23.440 1
ATOM 2040 C C . GLU 134 134 ? A -1.614 0.364 16.341 1.000 1 A GLU 23.440 1
ATOM 2041 O O . GLU 134 134 ? A -1.618 1.574 16.557 1.000 1 A GLU 23.440 1
ATOM 2042 C CB . GLU 134 134 ? A -1.889 -0.242 18.789 1.000 1 A GLU 23.440 1
ATOM 2043 C CG . GLU 134 134 ? A -1.979 -1.413 19.779 1.000 1 A GLU 23.440 1
ATOM 2044 C CD . GLU 134 134 ? A -2.780 -1.059 21.046 1.000 1 A GLU 23.440 1
ATOM 2045 O OE1 . GLU 134 134 ? A -3.272 -2.015 21.688 1.000 1 A GLU 23.440 1
ATOM 2046 O OE2 . GLU 134 134 ? A -2.907 0.146 21.356 1.000 1 A GLU 23.440 1
ATOM 2047 H H . GLU 134 134 ? A 0.647 -0.260 18.163 1.000 1 A GLU 23.440 1
ATOM 2048 H HA . GLU 134 134 ? A -1.762 -1.607 17.141 1.000 1 A GLU 23.440 1
ATOM 2049 H HB2 . GLU 134 134 ? A -2.900 0.127 18.616 1.000 1 A GLU 23.440 1
ATOM 2050 H HB3 . GLU 134 134 ? A -1.290 0.563 19.214 1.000 1 A GLU 23.440 1
ATOM 2051 H HG2 . GLU 134 134 ? A -0.972 -1.723 20.055 1.000 1 A GLU 23.440 1
ATOM 2052 H HG3 . GLU 134 134 ? A -2.460 -2.253 19.277 1.000 1 A GLU 23.440 1
ATOM 2053 N N . LEU 135 135 ? A -1.808 -0.122 15.115 1.000 1 A LEU 25.620 1
ATOM 2054 C CA . LEU 135 135 ? A -2.557 0.644 14.141 1.000 1 A LEU 25.620 1
ATOM 2055 C C . LEU 135 135 ? A -3.924 0.874 14.791 1.000 1 A LEU 25.620 1
ATOM 2056 O O . LEU 135 135 ? A -4.453 -0.066 15.401 1.000 1 A LEU 25.620 1
ATOM 2057 C CB . LEU 135 135 ? A -2.653 -0.116 12.808 1.000 1 A LEU 25.620 1
ATOM 2058 C CG . LEU 135 135 ? A -1.297 -0.285 12.096 1.000 1 A LEU 25.620 1
ATOM 2059 C CD1 . LEU 135 135 ? A -1.462 -1.203 10.885 1.000 1 A LEU 25.620 1
ATOM 2060 C CD2 . LEU 135 135 ? A -0.730 1.051 11.605 1.000 1 A LEU 25.620 1
ATOM 2061 H H . LEU 135 135 ? A -1.665 -1.111 14.965 1.000 1 A LEU 25.620 1
ATOM 2062 H HA . LEU 135 135 ? A -2.055 1.600 13.991 1.000 1 A LEU 25.620 1
ATOM 2063 H HB2 . LEU 135 135 ? A -3.338 0.416 12.148 1.000 1 A LEU 25.620 1
ATOM 2064 H HB3 . LEU 135 135 ? A -3.079 -1.100 13.003 1.000 1 A LEU 25.620 1
ATOM 2065 H HG . LEU 135 135 ? A -0.578 -0.746 12.773 1.000 1 A LEU 25.620 1
ATOM 2066 H HD11 . LEU 135 135 ? A -1.833 -2.174 11.213 1.000 1 A LEU 25.620 1
ATOM 2067 H HD12 . LEU 135 135 ? A -0.498 -1.347 10.396 1.000 1 A LEU 25.620 1
ATOM 2068 H HD13 . LEU 135 135 ? A -2.168 -0.769 10.177 1.000 1 A LEU 25.620 1
ATOM 2069 H HD21 . LEU 135 135 ? A 0.194 0.874 11.054 1.000 1 A LEU 25.620 1
ATOM 2070 H HD22 . LEU 135 135 ? A -1.450 1.547 10.954 1.000 1 A LEU 25.620 1
ATOM 2071 H HD23 . LEU 135 135 ? A -0.500 1.694 12.454 1.000 1 A LEU 25.620 1
ATOM 2072 N N . PRO 136 136 ? A -4.503 2.085 14.696 1.000 1 A PRO 25.980 1
ATOM 2073 C CA . PRO 136 136 ? A -5.876 2.278 15.126 1.000 1 A PRO 25.980 1
ATOM 2074 C C . PRO 136 136 ? A -6.705 1.131 14.533 1.000 1 A PRO 25.980 1
ATOM 2075 O O . PRO 136 136 ? A -6.451 0.694 13.409 1.000 1 A PRO 25.980 1
ATOM 2076 C CB . PRO 136 136 ? A -6.288 3.668 14.625 1.000 1 A PRO 25.980 1
ATOM 2077 C CG . PRO 136 136 ? A -4.961 4.383 14.354 1.000 1 A PRO 25.980 1
ATOM 2078 C CD . PRO 136 136 ? A -3.977 3.262 14.035 1.000 1 A PRO 25.980 1
ATOM 2079 H HA . PRO 136 136 ? A -5.913 2.247 16.215 1.000 1 A PRO 25.980 1
ATOM 2080 H HB2 . PRO 136 136 ? A -6.853 3.588 13.696 1.000 1 A PRO 25.980 1
ATOM 2081 H HB3 . PRO 136 136 ? A -6.879 4.200 15.371 1.000 1 A PRO 25.980 1
ATOM 2082 H HG2 . PRO 136 136 ? A -5.046 5.094 13.532 1.000 1 A PRO 25.980 1
ATOM 2083 H HG3 . PRO 136 136 ? A -4.638 4.892 15.262 1.000 1 A PRO 25.980 1
ATOM 2084 H HD2 . PRO 136 136 ? A -2.988 3.519 14.414 1.000 1 A PRO 25.980 1
ATOM 2085 H HD3 . PRO 136 136 ? A -3.941 3.089 12.959 1.000 1 A PRO 25.980 1
ATOM 2086 N N . GLN 137 137 ? A -7.636 0.560 15.285 1.000 1 A GLN 25.660 1
ATOM 2087 C CA . GLN 137 137 ? A -8.521 -0.452 14.718 1.000 1 A GLN 25.660 1
ATOM 2088 C C . GLN 137 137 ? A -9.463 0.263 13.747 1.000 1 A GLN 25.660 1
ATOM 2089 O O . GLN 137 137 ? A -10.449 0.856 14.175 1.000 1 A GLN 25.660 1
ATOM 2090 C CB . GLN 137 137 ? A -9.289 -1.178 15.829 1.000 1 A GLN 25.660 1
ATOM 2091 C CG . GLN 137 137 ? A -8.406 -2.154 16.619 1.000 1 A GLN 25.660 1
ATOM 2092 C CD . GLN 137 137 ? A -9.192 -2.919 17.681 1.000 1 A GLN 25.660 1
ATOM 2093 O OE1 . GLN 137 137 ? A -10.362 -2.688 17.947 1.000 1 A GLN 25.660 1
ATOM 2094 N NE2 . GLN 137 137 ? A -8.583 -3.891 18.322 1.000 1 A GLN 25.660 1
ATOM 2095 H H . GLN 137 137 ? A -7.792 0.889 16.227 1.000 1 A GLN 25.660 1
ATOM 2096 H HA . GLN 137 137 ? A -7.939 -1.185 14.159 1.000 1 A GLN 25.660 1
ATOM 2097 H HB2 . GLN 137 137 ? A -9.729 -0.448 16.508 1.000 1 A GLN 25.660 1
ATOM 2098 H HB3 . GLN 137 137 ? A -10.095 -1.750 15.369 1.000 1 A GLN 25.660 1
ATOM 2099 H HG2 . GLN 137 137 ? A -7.959 -2.871 15.931 1.000 1 A GLN 25.660 1
ATOM 2100 H HG3 . GLN 137 137 ? A -7.602 -1.606 17.110 1.000 1 A GLN 25.660 1
ATOM 2101 H HE21 . GLN 137 137 ? A -9.081 -4.284 19.108 1.000 1 A GLN 25.660 1
ATOM 2102 H HE22 . GLN 137 137 ? A -7.589 -4.021 18.204 1.000 1 A GLN 25.660 1
ATOM 2103 N N . TRP 138 138 ? A -9.155 0.257 12.448 1.000 1 A TRP 27.200 1
ATOM 2104 C CA . TRP 138 138 ? A -10.038 0.849 11.442 1.000 1 A TRP 27.200 1
ATOM 2105 C C . TRP 138 138 ? A -11.201 -0.134 11.278 1.000 1 A TRP 27.200 1
ATOM 2106 O O . TRP 138 138 ? A -11.082 -1.147 10.589 1.000 1 A TRP 27.200 1
ATOM 2107 C CB . TRP 138 138 ? A -9.297 1.162 10.121 1.000 1 A TRP 27.200 1
ATOM 2108 C CG . TRP 138 138 ? A -8.183 2.183 10.149 1.000 1 A TRP 27.200 1
ATOM 2109 C CD1 . TRP 138 138 ? A -7.400 2.466 11.205 1.000 1 A TRP 27.200 1
ATOM 2110 C CD2 . TRP 138 138 ? A -7.777 3.172 9.150 1.000 1 A TRP 27.200 1
ATOM 2111 N NE1 . TRP 138 138 ? A -6.417 3.370 10.887 1.000 1 A TRP 27.200 1
ATOM 2112 C CE2 . TRP 138 138 ? A -6.646 3.897 9.647 1.000 1 A TRP 27.200 1
ATOM 2113 C CE3 . TRP 138 138 ? A -8.296 3.594 7.911 1.000 1 A TRP 27.200 1
ATOM 2114 C CZ2 . TRP 138 138 ? A -6.039 4.947 8.949 1.000 1 A TRP 27.200 1
ATOM 2115 C CZ3 . TRP 138 138 ? A -7.715 4.668 7.209 1.000 1 A TRP 27.200 1
ATOM 2116 C CH2 . TRP 138 138 ? A -6.586 5.337 7.718 1.000 1 A TRP 27.200 1
ATOM 2117 H H . TRP 138 138 ? A -8.272 -0.135 12.154 1.000 1 A TRP 27.200 1
ATOM 2118 H HA . TRP 138 138 ? A -10.440 1.790 11.816 1.000 1 A TRP 27.200 1
ATOM 2119 H HB2 . TRP 138 138 ? A -10.039 1.510 9.402 1.000 1 A TRP 27.200 1
ATOM 2120 H HB3 . TRP 138 138 ? A -8.883 0.233 9.727 1.000 1 A TRP 27.200 1
ATOM 2121 H HD1 . TRP 138 138 ? A -7.567 2.063 12.192 1.000 1 A TRP 27.200 1
ATOM 2122 H HE1 . TRP 138 138 ? A -5.717 3.687 11.542 1.000 1 A TRP 27.200 1
ATOM 2123 H HE3 . TRP 138 138 ? A -9.176 3.108 7.515 1.000 1 A TRP 27.200 1
ATOM 2124 H HZ2 . TRP 138 138 ? A -5.192 5.469 9.368 1.000 1 A TRP 27.200 1
ATOM 2125 H HZ3 . TRP 138 138 ? A -8.146 4.983 6.270 1.000 1 A TRP 27.200 1
ATOM 2126 H HH2 . TRP 138 138 ? A -6.152 6.157 7.165 1.000 1 A TRP 27.200 1
ATOM 2127 N N . GLN 139 139 ? A -12.309 0.093 11.990 1.000 1 A GLN 24.980 1
ATOM 2128 C CA . GLN 139 139 ? A -13.542 -0.654 11.754 1.000 1 A GLN 24.980 1
ATOM 2129 C C . GLN 139 139 ? A -14.153 -0.158 10.442 1.000 1 A GLN 24.980 1
ATOM 2130 O O . GLN 139 139 ? A -14.877 0.827 10.430 1.000 1 A GLN 24.980 1
ATOM 2131 C CB . GLN 139 139 ? A -14.545 -0.516 12.921 1.000 1 A GLN 24.980 1
ATOM 2132 C CG . GLN 139 139 ? A -14.236 -1.454 14.095 1.000 1 A GLN 24.980 1
ATOM 2133 C CD . GLN 139 139 ? A -15.316 -1.476 15.183 1.000 1 A GLN 24.980 1
ATOM 2134 O OE1 . GLN 139 139 ? A -16.409 -0.922 15.102 1.000 1 A GLN 24.980 1
ATOM 2135 N NE2 . GLN 139 139 ? A -15.060 -2.173 16.270 1.000 1 A GLN 24.980 1
ATOM 2136 H H . GLN 139 139 ? A -12.336 0.906 12.589 1.000 1 A GLN 24.980 1
ATOM 2137 H HA . GLN 139 139 ? A -13.309 -1.711 11.627 1.000 1 A GLN 24.980 1
ATOM 2138 H HB2 . GLN 139 139 ? A -15.535 -0.776 12.547 1.000 1 A GLN 24.980 1
ATOM 2139 H HB3 . GLN 139 139 ? A -14.574 0.517 13.268 1.000 1 A GLN 24.980 1
ATOM 2140 H HG2 . GLN 139 139 ? A -13.291 -1.149 14.545 1.000 1 A GLN 24.980 1
ATOM 2141 H HG3 . GLN 139 139 ? A -14.117 -2.470 13.717 1.000 1 A GLN 24.980 1
ATOM 2142 H HE21 . GLN 139 139 ? A -14.102 -2.447 16.431 1.000 1 A GLN 24.980 1
ATOM 2143 H HE22 . GLN 139 139 ? A -15.691 -2.007 17.041 1.000 1 A GLN 24.980 1
ATOM 2144 N N . LEU 140 140 ? A -13.880 -0.860 9.344 1.000 1 A LEU 25.000 1
ATOM 2145 C CA . LEU 140 140 ? A -14.677 -0.751 8.121 1.000 1 A LEU 25.000 1
ATOM 2146 C C . LEU 140 140 ? A -16.099 -1.247 8.439 1.000 1 A LEU 25.000 1
ATOM 2147 O O . LEU 140 140 ? A -16.280 -2.420 8.782 1.000 1 A LEU 25.000 1
ATOM 2148 C CB . LEU 140 140 ? A -13.984 -1.573 7.014 1.000 1 A LEU 25.000 1
ATOM 2149 C CG . LEU 140 140 ? A -12.781 -0.822 6.402 1.000 1 A LEU 25.000 1
ATOM 2150 C CD1 . LEU 140 140 ? A -11.617 -1.762 6.083 1.000 1 A LEU 25.000 1
ATOM 2151 C CD2 . LEU 140 140 ? A -13.176 -0.137 5.096 1.000 1 A LEU 25.000 1
ATOM 2152 H H . LEU 140 140 ? A -13.173 -1.579 9.399 1.000 1 A LEU 25.000 1
ATOM 2153 H HA . LEU 140 140 ? A -14.745 0.292 7.811 1.000 1 A LEU 25.000 1
ATOM 2154 H HB2 . LEU 140 140 ? A -14.706 -1.798 6.229 1.000 1 A LEU 25.000 1
ATOM 2155 H HB3 . LEU 140 140 ? A -13.659 -2.524 7.436 1.000 1 A LEU 25.000 1
ATOM 2156 H HG . LEU 140 140 ? A -12.421 -0.067 7.100 1.000 1 A LEU 25.000 1
ATOM 2157 H HD11 . LEU 140 140 ? A -10.814 -1.198 5.608 1.000 1 A LEU 25.000 1
ATOM 2158 H HD12 . LEU 140 140 ? A -11.234 -2.183 7.012 1.000 1 A LEU 25.000 1
ATOM 2159 H HD13 . LEU 140 140 ? A -11.946 -2.557 5.414 1.000 1 A LEU 25.000 1
ATOM 2160 H HD21 . LEU 140 140 ? A -13.292 -0.880 4.307 1.000 1 A LEU 25.000 1
ATOM 2161 H HD22 . LEU 140 140 ? A -12.402 0.573 4.806 1.000 1 A LEU 25.000 1
ATOM 2162 H HD23 . LEU 140 140 ? A -14.117 0.397 5.230 1.000 1 A LEU 25.000 1
ATOM 2163 N N . ARG 141 141 ? A -17.102 -0.365 8.389 1.000 1 A ARG 22.280 1
ATOM 2164 C CA . ARG 141 141 ? A -18.515 -0.707 8.610 1.000 1 A ARG 22.280 1
ATOM 2165 C C . ARG 141 141 ? A -19.254 -0.581 7.284 1.000 1 A ARG 22.280 1
ATOM 2166 O O . ARG 141 141 ? A -19.491 0.514 6.813 1.000 1 A ARG 22.280 1
ATOM 2167 C CB . ARG 141 141 ? A -19.134 0.211 9.682 1.000 1 A ARG 22.280 1
ATOM 2168 C CG . ARG 141 141 ? A -18.652 -0.129 11.098 1.000 1 A ARG 22.280 1
ATOM 2169 C CD . ARG 141 141 ? A -19.398 0.722 12.131 1.000 1 A ARG 22.280 1
ATOM 2170 N NE . ARG 141 141 ? A -19.026 0.342 13.508 1.000 1 A ARG 22.280 1
ATOM 2171 C CZ . ARG 141 141 ? A -19.559 0.833 14.607 1.000 1 A ARG 22.280 1
ATOM 2172 N NH1 . ARG 141 141 ? A -20.551 1.680 14.579 1.000 1 A ARG 22.280 1
ATOM 2173 N NH2 . ARG 141 141 ? A -19.059 0.478 15.757 1.000 1 A ARG 22.280 1
ATOM 2174 H H . ARG 141 141 ? A -16.900 0.583 8.105 1.000 1 A ARG 22.280 1
ATOM 2175 H HA . ARG 141 141 ? A -18.609 -1.741 8.942 1.000 1 A ARG 22.280 1
ATOM 2176 H HB2 . ARG 141 141 ? A -20.218 0.100 9.647 1.000 1 A ARG 22.280 1
ATOM 2177 H HB3 . ARG 141 141 ? A -18.897 1.251 9.454 1.000 1 A ARG 22.280 1
ATOM 2178 H HG2 . ARG 141 141 ? A -18.841 -1.184 11.297 1.000 1 A ARG 22.280 1
ATOM 2179 H HG3 . ARG 141 141 ? A -17.582 0.065 11.174 1.000 1 A ARG 22.280 1
ATOM 2180 H HD2 . ARG 141 141 ? A -19.149 1.769 11.958 1.000 1 A ARG 22.280 1
ATOM 2181 H HD3 . ARG 141 141 ? A -20.471 0.592 11.985 1.000 1 A ARG 22.280 1
ATOM 2182 H HE . ARG 141 141 ? A -18.163 -0.171 13.616 1.000 1 A ARG 22.280 1
ATOM 2183 H HH11 . ARG 141 141 ? A -20.827 2.192 15.404 1.000 1 A ARG 22.280 1
ATOM 2184 H HH12 . ARG 141 141 ? A -20.783 2.072 13.677 1.000 1 A ARG 22.280 1
ATOM 2185 H HH21 . ARG 141 141 ? A -18.167 0.005 15.725 1.000 1 A ARG 22.280 1
ATOM 2186 H HH22 . ARG 141 141 ? A -19.339 0.983 16.586 1.000 1 A ARG 22.280 1
ATOM 2187 N N . THR 142 142 ? A -19.631 -1.709 6.683 1.000 1 A THR 25.470 1
ATOM 2188 C CA . THR 142 142 ? A -20.604 -1.710 5.579 1.000 1 A THR 25.470 1
ATOM 2189 C C . THR 142 142 ? A -21.994 -1.965 6.140 1.000 1 A THR 25.470 1
ATOM 2190 O O . THR 142 142 ? A -22.185 -2.831 7.000 1.000 1 A THR 25.470 1
ATOM 2191 C CB . THR 142 142 ? A -20.268 -2.702 4.460 1.000 1 A THR 25.470 1
ATOM 2192 O OG1 . THR 142 142 ? A -20.066 -4.006 4.949 1.000 1 A THR 25.470 1
ATOM 2193 C CG2 . THR 142 142 ? A -18.968 -2.345 3.765 1.000 1 A THR 25.470 1
ATOM 2194 H H . THR 142 142 ? A -19.429 -2.590 7.133 1.000 1 A THR 25.470 1
ATOM 2195 H HA . THR 142 142 ? A -20.626 -0.722 5.118 1.000 1 A THR 25.470 1
ATOM 2196 H HB . THR 142 142 ? A -21.077 -2.708 3.729 1.000 1 A THR 25.470 1
ATOM 2197 H HG1 . THR 142 142 ? A -19.134 -4.058 5.175 1.000 1 A THR 25.470 1
ATOM 2198 H HG21 . THR 142 142 ? A -19.061 -1.348 3.334 1.000 1 A THR 25.470 1
ATOM 2199 H HG22 . THR 142 142 ? A -18.151 -2.376 4.486 1.000 1 A THR 25.470 1
ATOM 2200 H HG23 . THR 142 142 ? A -18.778 -3.052 2.958 1.000 1 A THR 25.470 1
ATOM 2201 N N . ASP 143 143 ? A -22.972 -1.202 5.670 1.000 1 A ASP 33.560 1
ATOM 2202 C CA . ASP 143 143 ? A -24.312 -1.086 6.248 1.000 1 A ASP 33.560 1
ATOM 2203 C C . ASP 143 143 ? A -25.178 -2.361 6.185 1.000 1 A ASP 33.560 1
ATOM 2204 O O . ASP 143 143 ? A -26.272 -2.367 6.751 1.000 1 A ASP 33.560 1
ATOM 2205 C CB . ASP 143 143 ? A -25.023 0.137 5.626 1.000 1 A ASP 33.560 1
ATOM 2206 C CG . ASP 143 143 ? A -25.425 -0.054 4.157 1.000 1 A ASP 33.560 1
ATOM 2207 O OD1 . ASP 143 143 ? A -24.713 -0.798 3.444 1.000 1 A ASP 33.560 1
ATOM 2208 O OD2 . ASP 143 143 ? A -26.512 0.442 3.775 1.000 1 A ASP 33.560 1
ATOM 2209 H H . ASP 143 143 ? A -22.763 -0.557 4.921 1.000 1 A ASP 33.560 1
ATOM 2210 H HA . ASP 143 143 ? A -24.182 -0.862 7.306 1.000 1 A ASP 33.560 1
ATOM 2211 H HB2 . ASP 143 143 ? A -24.369 1.006 5.702 1.000 1 A ASP 33.560 1
ATOM 2212 H HB3 . ASP 143 143 ? A -25.917 0.348 6.212 1.000 1 A ASP 33.560 1
ATOM 2213 N N . ARG 144 144 ? A -24.745 -3.469 5.555 1.000 1 A ARG 25.700 1
ATOM 2214 C CA . ARG 144 144 ? A -25.616 -4.664 5.401 1.000 1 A ARG 25.700 1
ATOM 2215 C C . ARG 144 144 ? A -25.017 -6.036 5.681 1.000 1 A ARG 25.700 1
ATOM 2216 O O . ARG 144 144 ? A -25.723 -7.038 5.605 1.000 1 A ARG 25.700 1
ATOM 2217 C CB . ARG 144 144 ? A -26.367 -4.591 4.066 1.000 1 A ARG 25.700 1
ATOM 2218 C CG . ARG 144 144 ? A -27.337 -3.407 4.122 1.000 1 A ARG 25.700 1
ATOM 2219 C CD . ARG 144 144 ? A -28.298 -3.365 2.953 1.000 1 A ARG 25.700 1
ATOM 2220 N NE . ARG 144 144 ? A -29.128 -2.163 3.087 1.000 1 A ARG 25.700 1
ATOM 2221 C CZ . ARG 144 144 ? A -30.265 -1.925 2.477 1.000 1 A ARG 25.700 1
ATOM 2222 N NH1 . ARG 144 144 ? A -30.747 -2.751 1.590 1.000 1 A ARG 25.700 1
ATOM 2223 N NH2 . ARG 144 144 ? A -30.932 -0.841 2.745 1.000 1 A ARG 25.700 1
ATOM 2224 H H . ARG 144 144 ? A -23.883 -3.382 5.036 1.000 1 A ARG 25.700 1
ATOM 2225 H HA . ARG 144 144 ? A -26.377 -4.613 6.179 1.000 1 A ARG 25.700 1
ATOM 2226 H HB2 . ARG 144 144 ? A -26.941 -5.506 3.915 1.000 1 A ARG 25.700 1
ATOM 2227 H HB3 . ARG 144 144 ? A -25.666 -4.467 3.241 1.000 1 A ARG 25.700 1
ATOM 2228 H HG2 . ARG 144 144 ? A -26.772 -2.475 4.106 1.000 1 A ARG 25.700 1
ATOM 2229 H HG3 . ARG 144 144 ? A -27.926 -3.457 5.038 1.000 1 A ARG 25.700 1
ATOM 2230 H HD2 . ARG 144 144 ? A -28.912 -4.265 2.965 1.000 1 A ARG 25.700 1
ATOM 2231 H HD3 . ARG 144 144 ? A -27.724 -3.314 2.028 1.000 1 A ARG 25.700 1
ATOM 2232 H HE . ARG 144 144 ? A -28.707 -1.411 3.615 1.000 1 A ARG 25.700 1
ATOM 2233 H HH11 . ARG 144 144 ? A -30.181 -3.552 1.349 1.000 1 A ARG 25.700 1
ATOM 2234 H HH12 . ARG 144 144 ? A -31.614 -2.550 1.113 1.000 1 A ARG 25.700 1
ATOM 2235 H HH21 . ARG 144 144 ? A -30.502 -0.172 3.368 1.000 1 A ARG 25.700 1
ATOM 2236 H HH22 . ARG 144 144 ? A -31.786 -0.612 2.258 1.000 1 A ARG 25.700 1
ATOM 2237 N N . SER 145 145 ? A -23.780 -6.107 6.139 1.000 1 A SER 24.780 1
ATOM 2238 C CA . SER 145 145 ? A -23.214 -7.326 6.722 1.000 1 A SER 24.780 1
ATOM 2239 C C . SER 145 145 ? A -21.940 -6.924 7.433 1.000 1 A SER 24.780 1
ATOM 2240 O O . SER 145 145 ? A -21.105 -6.265 6.829 1.000 1 A SER 24.780 1
ATOM 2241 C CB . SER 145 145 ? A -22.918 -8.385 5.647 1.000 1 A SER 24.780 1
ATOM 2242 O OG . SER 145 145 ? A -22.321 -7.804 4.508 1.000 1 A SER 24.780 1
ATOM 2243 H H . SER 145 145 ? A -23.241 -5.253 6.180 1.000 1 A SER 24.780 1
ATOM 2244 H HA . SER 145 145 ? A -23.917 -7.746 7.442 1.000 1 A SER 24.780 1
ATOM 2245 H HB2 . SER 145 145 ? A -23.848 -8.864 5.344 1.000 1 A SER 24.780 1
ATOM 2246 H HB3 . SER 145 145 ? A -22.255 -9.147 6.057 1.000 1 A SER 24.780 1
ATOM 2247 H HG . SER 145 145 ? A -21.800 -7.046 4.781 1.000 1 A SER 24.780 1
ATOM 2248 N N . ARG 146 146 ? A -21.788 -7.285 8.710 1.000 1 A ARG 21.450 1
ATOM 2249 C CA . ARG 146 146 ? A -20.600 -6.980 9.521 1.000 1 A ARG 21.450 1
ATOM 2250 C C . ARG 146 146 ? A -19.337 -7.623 8.921 1.000 1 A ARG 21.450 1
ATOM 2251 O O . ARG 146 146 ? A -18.844 -8.610 9.457 1.000 1 A ARG 21.450 1
ATOM 2252 C CB . ARG 146 146 ? A -20.811 -7.483 10.964 1.000 1 A ARG 21.450 1
ATOM 2253 C CG . ARG 146 146 ? A -21.896 -6.772 11.779 1.000 1 A ARG 21.450 1
ATOM 2254 C CD . ARG 146 146 ? A -21.985 -7.463 13.149 1.000 1 A ARG 21.450 1
ATOM 2255 N NE . ARG 146 146 ? A -23.004 -6.854 14.021 1.000 1 A ARG 21.450 1
ATOM 2256 C CZ . ARG 146 146 ? A -23.327 -7.254 15.239 1.000 1 A ARG 21.450 1
ATOM 2257 N NH1 . ARG 146 146 ? A -22.752 -8.278 15.808 1.000 1 A ARG 21.450 1
ATOM 2258 N NH2 . ARG 146 146 ? A -24.247 -6.627 15.916 1.000 1 A ARG 21.450 1
ATOM 2259 H H . ARG 146 146 ? A -22.525 -7.836 9.124 1.000 1 A ARG 21.450 1
ATOM 2260 H HA . ARG 146 146 ? A -20.435 -5.902 9.524 1.000 1 A ARG 21.450 1
ATOM 2261 H HB2 . ARG 146 146 ? A -21.041 -8.548 10.926 1.000 1 A ARG 21.450 1
ATOM 2262 H HB3 . ARG 146 146 ? A -19.870 -7.365 11.502 1.000 1 A ARG 21.450 1
ATOM 2263 H HG2 . ARG 146 146 ? A -22.856 -6.848 11.268 1.000 1 A ARG 21.450 1
ATOM 2264 H HG3 . ARG 146 146 ? A -21.633 -5.722 11.904 1.000 1 A ARG 21.450 1
ATOM 2265 H HD2 . ARG 146 146 ? A -22.229 -8.514 12.991 1.000 1 A ARG 21.450 1
ATOM 2266 H HD3 . ARG 146 146 ? A -21.011 -7.399 13.634 1.000 1 A ARG 21.450 1
ATOM 2267 H HE . ARG 146 146 ? A -23.504 -6.059 13.648 1.000 1 A ARG 21.450 1
ATOM 2268 H HH11 . ARG 146 146 ? A -22.088 -8.820 15.273 1.000 1 A ARG 21.450 1
ATOM 2269 H HH12 . ARG 146 146 ? A -23.048 -8.591 16.722 1.000 1 A ARG 21.450 1
ATOM 2270 H HH21 . ARG 146 146 ? A -24.507 -6.934 16.843 1.000 1 A ARG 21.450 1
ATOM 2271 H HH22 . ARG 146 146 ? A -24.728 -5.838 15.508 1.000 1 A ARG 21.450 1
ATOM 2272 N N . PHE 147 147 ? A -18.782 -7.082 7.844 1.000 1 A PHE 23.970 1
ATOM 2273 C CA . PHE 147 147 ? A -17.433 -7.409 7.409 1.000 1 A PHE 23.970 1
ATOM 2274 C C . PHE 147 147 ? A -16.478 -6.569 8.243 1.000 1 A PHE 23.970 1
ATOM 2275 O O . PHE 147 147 ? A -16.073 -5.481 7.851 1.000 1 A PHE 23.970 1
ATOM 2276 C CB . PHE 147 147 ? A -17.267 -7.224 5.896 1.000 1 A PHE 23.970 1
ATOM 2277 C CG . PHE 147 147 ? A -17.801 -8.401 5.106 1.000 1 A PHE 23.970 1
ATOM 2278 C CD1 . PHE 147 147 ? A -17.032 -9.577 4.988 1.000 1 A PHE 23.970 1
ATOM 2279 C CD2 . PHE 147 147 ? A -19.065 -8.330 4.498 1.000 1 A PHE 23.970 1
ATOM 2280 C CE1 . PHE 147 147 ? A -17.527 -10.674 4.261 1.000 1 A PHE 23.970 1
ATOM 2281 C CE2 . PHE 147 147 ? A -19.560 -9.428 3.771 1.000 1 A PHE 23.970 1
ATOM 2282 C CZ . PHE 147 147 ? A -18.791 -10.598 3.651 1.000 1 A PHE 23.970 1
ATOM 2283 H H . PHE 147 147 ? A -19.291 -6.361 7.353 1.000 1 A PHE 23.970 1
ATOM 2284 H HA . PHE 147 147 ? A -17.217 -8.456 7.624 1.000 1 A PHE 23.970 1
ATOM 2285 H HB2 . PHE 147 147 ? A -16.206 -7.128 5.668 1.000 1 A PHE 23.970 1
ATOM 2286 H HB3 . PHE 147 147 ? A -17.754 -6.302 5.578 1.000 1 A PHE 23.970 1
ATOM 2287 H HD1 . PHE 147 147 ? A -16.059 -9.636 5.452 1.000 1 A PHE 23.970 1
ATOM 2288 H HD2 . PHE 147 147 ? A -19.648 -7.424 4.569 1.000 1 A PHE 23.970 1
ATOM 2289 H HE1 . PHE 147 147 ? A -16.935 -11.572 4.162 1.000 1 A PHE 23.970 1
ATOM 2290 H HE2 . PHE 147 147 ? A -20.519 -9.361 3.279 1.000 1 A PHE 23.970 1
ATOM 2291 H HZ . PHE 147 147 ? A -19.164 -11.428 3.070 1.000 1 A PHE 23.970 1
ATOM 2292 N N . LYS 148 148 ? A -16.131 -7.075 9.432 1.000 1 A LYS 24.160 1
ATOM 2293 C CA . LYS 148 148 ? A -14.938 -6.595 10.122 1.000 1 A LYS 24.160 1
ATOM 2294 C C . LYS 148 148 ? A -13.741 -7.040 9.289 1.000 1 A LYS 24.160 1
ATOM 2295 O O . LYS 148 148 ? A -13.262 -8.156 9.462 1.000 1 A LYS 24.160 1
ATOM 2296 C CB . LYS 148 148 ? A -14.828 -7.155 11.547 1.000 1 A LYS 24.160 1
ATOM 2297 C CG . LYS 148 148 ? A -15.815 -6.562 12.560 1.000 1 A LYS 24.160 1
ATOM 2298 C CD . LYS 148 148 ? A -15.415 -7.075 13.948 1.000 1 A LYS 24.160 1
ATOM 2299 C CE . LYS 148 148 ? A -16.322 -6.606 15.081 1.000 1 A LYS 24.160 1
ATOM 2300 N NZ . LYS 148 148 ? A -15.846 -7.171 16.370 1.000 1 A LYS 24.160 1
ATOM 2301 H H . LYS 148 148 ? A -16.528 -7.965 9.698 1.000 1 A LYS 24.160 1
ATOM 2302 H HA . LYS 148 148 ? A -14.937 -5.506 10.156 1.000 1 A LYS 24.160 1
ATOM 2303 H HB2 . LYS 148 148 ? A -13.820 -6.927 11.894 1.000 1 A LYS 24.160 1
ATOM 2304 H HB3 . LYS 148 148 ? A -14.939 -8.239 11.523 1.000 1 A LYS 24.160 1
ATOM 2305 H HG2 . LYS 148 148 ? A -15.757 -5.473 12.541 1.000 1 A LYS 24.160 1
ATOM 2306 H HG3 . LYS 148 148 ? A -16.829 -6.880 12.319 1.000 1 A LYS 24.160 1
ATOM 2307 H HD2 . LYS 148 148 ? A -14.411 -6.706 14.155 1.000 1 A LYS 24.160 1
ATOM 2308 H HD3 . LYS 148 148 ? A -15.403 -8.165 13.926 1.000 1 A LYS 24.160 1
ATOM 2309 H HE2 . LYS 148 148 ? A -17.339 -6.935 14.869 1.000 1 A LYS 24.160 1
ATOM 2310 H HE3 . LYS 148 148 ? A -16.310 -5.517 15.110 1.000 1 A LYS 24.160 1
ATOM 2311 H HZ1 . LYS 148 148 ? A -15.801 -8.178 16.314 1.000 1 A LYS 24.160 1
ATOM 2312 H HZ2 . LYS 148 148 ? A -14.912 -6.839 16.563 1.000 1 A LYS 24.160 1
ATOM 2313 H HZ3 . LYS 148 148 ? A -16.446 -6.900 17.136 1.000 1 A LYS 24.160 1
ATOM 2314 N N . ALA 149 149 ? A -13.259 -6.177 8.404 1.000 1 A ALA 28.810 1
ATOM 2315 C CA . ALA 149 149 ? A -11.887 -6.293 7.946 1.000 1 A ALA 28.810 1
ATOM 2316 C C . ALA 149 149 ? A -10.994 -5.987 9.150 1.000 1 A ALA 28.810 1
ATOM 2317 O O . ALA 149 149 ? A -10.689 -4.838 9.456 1.000 1 A ALA 28.810 1
ATOM 2318 C CB . ALA 149 149 ? A -11.661 -5.397 6.731 1.000 1 A ALA 28.810 1
ATOM 2319 H H . ALA 149 149 ? A -13.770 -5.325 8.221 1.000 1 A ALA 28.810 1
ATOM 2320 H HA . ALA 149 149 ? A -11.689 -7.320 7.638 1.000 1 A ALA 28.810 1
ATOM 2321 H HB1 . ALA 149 149 ? A -10.616 -5.447 6.426 1.000 1 A ALA 28.810 1
ATOM 2322 H HB2 . ALA 149 149 ? A -12.293 -5.726 5.906 1.000 1 A ALA 28.810 1
ATOM 2323 H HB3 . ALA 149 149 ? A -11.913 -4.368 6.991 1.000 1 A ALA 28.810 1
ATOM 2324 N N . HIS 150 150 ? A -10.658 -7.027 9.910 1.000 1 A HIS 27.300 1
ATOM 2325 C CA . HIS 150 150 ? A -9.637 -6.926 10.933 1.000 1 A HIS 27.300 1
ATOM 2326 C C . HIS 150 150 ? A -8.310 -6.814 10.203 1.000 1 A HIS 27.300 1
ATOM 2327 O O . HIS 150 150 ? A -7.824 -7.812 9.685 1.000 1 A HIS 27.300 1
ATOM 2328 C CB . HIS 150 150 ? A -9.664 -8.154 11.849 1.000 1 A HIS 27.300 1
ATOM 2329 C CG . HIS 150 150 ? A -10.831 -8.177 12.791 1.000 1 A HIS 27.300 1
ATOM 2330 N ND1 . HIS 150 150 ? A -10.868 -7.542 14.007 1.000 1 A HIS 27.300 1
ATOM 2331 C CD2 . HIS 150 150 ? A -11.990 -8.892 12.662 1.000 1 A HIS 27.300 1
ATOM 2332 C CE1 . HIS 150 150 ? A -12.010 -7.884 14.613 1.000 1 A HIS 27.300 1
ATOM 2333 N NE2 . HIS 150 150 ? A -12.744 -8.692 13.831 1.000 1 A HIS 27.300 1
ATOM 2334 H H . HIS 150 150 ? A -11.012 -7.939 9.658 1.000 1 A HIS 27.300 1
ATOM 2335 H HA . HIS 150 150 ? A -9.791 -6.030 11.534 1.000 1 A HIS 27.300 1
ATOM 2336 H HB2 . HIS 150 150 ? A -9.658 -9.066 11.252 1.000 1 A HIS 27.300 1
ATOM 2337 H HB3 . HIS 150 150 ? A -8.760 -8.143 12.456 1.000 1 A HIS 27.300 1
ATOM 2338 H HD1 . HIS 150 150 ? A -10.108 -7.015 14.411 1.000 1 A HIS 27.300 1
ATOM 2339 H HD2 . HIS 150 150 ? A -12.256 -9.520 11.824 1.000 1 A HIS 27.300 1
ATOM 2340 H HE1 . HIS 150 150 ? A -12.277 -7.587 15.617 1.000 1 A HIS 27.300 1
ATOM 2341 N N . LEU 151 151 ? A -7.745 -5.610 10.163 1.000 1 A LEU 29.080 1
ATOM 2342 C CA . LEU 151 151 ? A -6.320 -5.419 9.934 1.000 1 A LEU 29.080 1
ATOM 2343 C C . LEU 151 151 ? A -5.591 -6.033 11.129 1.000 1 A LEU 29.080 1
ATOM 2344 O O . LEU 151 151 ? A -5.336 -5.363 12.128 1.000 1 A LEU 29.080 1
ATOM 2345 C CB . LEU 151 151 ? A -6.047 -3.912 9.794 1.000 1 A LEU 29.080 1
ATOM 2346 C CG . LEU 151 151 ? A -6.371 -3.391 8.386 1.000 1 A LEU 29.080 1
ATOM 2347 C CD1 . LEU 151 151 ? A -6.587 -1.881 8.400 1.000 1 A LEU 29.080 1
ATOM 2348 C CD2 . LEU 151 151 ? A -5.196 -3.671 7.469 1.000 1 A LEU 29.080 1
ATOM 2349 H H . LEU 151 151 ? A -8.282 -4.818 10.487 1.000 1 A LEU 29.080 1
ATOM 2350 H HA . LEU 151 151 ? A -6.005 -5.946 9.034 1.000 1 A LEU 29.080 1
ATOM 2351 H HB2 . LEU 151 151 ? A -5.001 -3.706 10.023 1.000 1 A LEU 29.080 1
ATOM 2352 H HB3 . LEU 151 151 ? A -6.645 -3.376 10.531 1.000 1 A LEU 29.080 1
ATOM 2353 H HG . LEU 151 151 ? A -7.270 -3.870 7.997 1.000 1 A LEU 29.080 1
ATOM 2354 H HD11 . LEU 151 151 ? A -5.704 -1.374 8.788 1.000 1 A LEU 29.080 1
ATOM 2355 H HD12 . LEU 151 151 ? A -6.795 -1.526 7.391 1.000 1 A LEU 29.080 1
ATOM 2356 H HD13 . LEU 151 151 ? A -7.442 -1.642 9.032 1.000 1 A LEU 29.080 1
ATOM 2357 H HD21 . LEU 151 151 ? A -5.376 -3.231 6.488 1.000 1 A LEU 29.080 1
ATOM 2358 H HD22 . LEU 151 151 ? A -4.312 -3.216 7.915 1.000 1 A LEU 29.080 1
ATOM 2359 H HD23 . LEU 151 151 ? A -5.048 -4.746 7.367 1.000 1 A LEU 29.080 1
ATOM 2360 N N . THR 152 152 ? A -5.346 -7.338 11.073 1.000 1 A THR 27.270 1
ATOM 2361 C CA . THR 152 152 ? A -4.632 -8.021 12.152 1.000 1 A THR 27.270 1
ATOM 2362 C C . THR 152 152 ? A -3.161 -8.013 11.781 1.000 1 A THR 27.270 1
ATOM 2363 O O . THR 152 152 ? A -2.754 -8.643 10.806 1.000 1 A THR 27.270 1
ATOM 2364 C CB . THR 152 152 ? A -5.164 -9.432 12.447 1.000 1 A THR 27.270 1
ATOM 2365 O OG1 . THR 152 152 ? A -6.568 -9.464 12.318 1.000 1 A THR 27.270 1
ATOM 2366 C CG2 . THR 152 152 ? A -4.849 -9.830 13.891 1.000 1 A THR 27.270 1
ATOM 2367 H H . THR 152 152 ? A -5.583 -7.840 10.230 1.000 1 A THR 27.270 1
ATOM 2368 H HA . THR 152 152 ? A -4.754 -7.452 13.073 1.000 1 A THR 27.270 1
ATOM 2369 H HB . THR 152 152 ? A -4.723 -10.153 11.759 1.000 1 A THR 27.270 1
ATOM 2370 H HG1 . THR 152 152 ? A -6.762 -9.250 11.402 1.000 1 A THR 27.270 1
ATOM 2371 H HG21 . THR 152 152 ? A -3.769 -9.872 14.032 1.000 1 A THR 27.270 1
ATOM 2372 H HG22 . THR 152 152 ? A -5.282 -9.113 14.589 1.000 1 A THR 27.270 1
ATOM 2373 H HG23 . THR 152 152 ? A -5.260 -10.819 14.088 1.000 1 A THR 27.270 1
ATOM 2374 N N . TYR 153 153 ? A -2.368 -7.252 12.537 1.000 1 A TYR 27.230 1
ATOM 2375 C CA . TYR 153 153 ? A -0.915 -7.343 12.487 1.000 1 A TYR 27.230 1
ATOM 2376 C C . TYR 153 153 ? A -0.518 -8.750 12.936 1.000 1 A TYR 27.230 1
ATOM 2377 O O . TYR 153 153 ? A -0.723 -9.123 14.093 1.000 1 A TYR 27.230 1
ATOM 2378 C CB . TYR 153 153 ? A -0.295 -6.263 13.389 1.000 1 A TYR 27.230 1
ATOM 2379 C CG . TYR 153 153 ? A 1.215 -6.352 13.521 1.000 1 A TYR 27.230 1
ATOM 2380 C CD1 . TYR 153 153 ? A 1.791 -6.991 14.638 1.000 1 A TYR 27.230 1
ATOM 2381 C CD2 . TYR 153 153 ? A 2.045 -5.793 12.528 1.000 1 A TYR 27.230 1
ATOM 2382 C CE1 . TYR 153 153 ? A 3.190 -7.082 14.758 1.000 1 A TYR 27.230 1
ATOM 2383 C CE2 . TYR 153 153 ? A 3.447 -5.874 12.650 1.000 1 A TYR 27.230 1
ATOM 2384 C CZ . TYR 153 153 ? A 4.020 -6.529 13.762 1.000 1 A TYR 27.230 1
ATOM 2385 O OH . TYR 153 153 ? A 5.367 -6.644 13.875 1.000 1 A TYR 27.230 1
ATOM 2386 H H . TYR 153 153 ? A -2.784 -6.708 13.279 1.000 1 A TYR 27.230 1
ATOM 2387 H HA . TYR 153 153 ? A -0.571 -7.189 11.465 1.000 1 A TYR 27.230 1
ATOM 2388 H HB2 . TYR 153 153 ? A -0.553 -5.282 12.989 1.000 1 A TYR 27.230 1
ATOM 2389 H HB3 . TYR 153 153 ? A -0.735 -6.333 14.384 1.000 1 A TYR 27.230 1
ATOM 2390 H HD1 . TYR 153 153 ? A 1.160 -7.407 15.410 1.000 1 A TYR 27.230 1
ATOM 2391 H HD2 . TYR 153 153 ? A 1.605 -5.299 11.675 1.000 1 A TYR 27.230 1
ATOM 2392 H HE1 . TYR 153 153 ? A 3.642 -7.543 15.623 1.000 1 A TYR 27.230 1
ATOM 2393 H HE2 . TYR 153 153 ? A 4.086 -5.452 11.888 1.000 1 A TYR 27.230 1
ATOM 2394 H HH . TYR 153 153 ? A 5.836 -5.997 13.345 1.000 1 A TYR 27.230 1
ATOM 2395 N N . HIS 154 154 ? A 0.034 -9.544 12.024 1.000 1 A HIS 25.230 1
ATOM 2396 C CA . HIS 154 154 ? A 0.668 -10.794 12.400 1.000 1 A HIS 25.230 1
ATOM 2397 C C . HIS 154 154 ? A 2.121 -10.517 12.812 1.000 1 A HIS 25.230 1
ATOM 2398 O O . HIS 154 154 ? A 2.867 -9.947 12.013 1.000 1 A HIS 25.230 1
ATOM 2399 C CB . HIS 154 154 ? A 0.546 -11.841 11.282 1.000 1 A HIS 25.230 1
ATOM 2400 C CG . HIS 154 154 ? A -0.598 -12.790 11.534 1.000 1 A HIS 25.230 1
ATOM 2401 N ND1 . HIS 154 154 ? A -0.626 -13.767 12.508 1.000 1 A HIS 25.230 1
ATOM 2402 C CD2 . HIS 154 154 ? A -1.818 -12.811 10.908 1.000 1 A HIS 25.230 1
ATOM 2403 C CE1 . HIS 154 154 ? A -1.830 -14.357 12.473 1.000 1 A HIS 25.230 1
ATOM 2404 N NE2 . HIS 154 154 ? A -2.589 -13.804 11.525 1.000 1 A HIS 25.230 1
ATOM 2405 H H . HIS 154 154 ? A 0.087 -9.233 11.065 1.000 1 A HIS 25.230 1
ATOM 2406 H HA . HIS 154 154 ? A 0.118 -11.184 13.257 1.000 1 A HIS 25.230 1
ATOM 2407 H HB2 . HIS 154 154 ? A 1.461 -12.431 11.236 1.000 1 A HIS 25.230 1
ATOM 2408 H HB3 . HIS 154 154 ? A 0.413 -11.355 10.316 1.000 1 A HIS 25.230 1
ATOM 2409 H HD1 . HIS 154 154 ? A 0.106 -13.977 13.172 1.000 1 A HIS 25.230 1
ATOM 2410 H HD2 . HIS 154 154 ? A -2.140 -12.166 10.104 1.000 1 A HIS 25.230 1
ATOM 2411 H HE1 . HIS 154 154 ? A -2.164 -15.147 13.129 1.000 1 A HIS 25.230 1
ATOM 2412 N N . PRO 155 155 ? A 2.590 -11.025 13.972 1.000 1 A PRO 27.360 1
ATOM 2413 C CA . PRO 155 155 ? A 3.975 -10.861 14.443 1.000 1 A PRO 27.360 1
ATOM 2414 C C . PRO 155 155 ? A 5.038 -11.489 13.519 1.000 1 A PRO 27.360 1
ATOM 2415 O O . PRO 155 155 ? A 6.230 -11.437 13.797 1.000 1 A PRO 27.360 1
ATOM 2416 C CB . PRO 155 155 ? A 4.000 -11.458 15.858 1.000 1 A PRO 27.360 1
ATOM 2417 C CG . PRO 155 155 ? A 2.803 -12.404 15.900 1.000 1 A PRO 27.360 1
ATOM 2418 C CD . PRO 155 155 ? A 1.801 -11.741 14.965 1.000 1 A PRO 27.360 1
ATOM 2419 H HA . PRO 155 155 ? A 4.202 -9.797 14.509 1.000 1 A PRO 27.360 1
ATOM 2420 H HB2 . PRO 155 155 ? A 4.931 -11.979 16.079 1.000 1 A PRO 27.360 1
ATOM 2421 H HB3 . PRO 155 155 ? A 3.846 -10.656 16.580 1.000 1 A PRO 27.360 1
ATOM 2422 H HG2 . PRO 155 155 ? A 2.405 -12.509 16.910 1.000 1 A PRO 27.360 1
ATOM 2423 H HG3 . PRO 155 155 ? A 3.091 -13.374 15.495 1.000 1 A PRO 27.360 1
ATOM 2424 H HD2 . PRO 155 155 ? A 1.191 -11.029 15.520 1.000 1 A PRO 27.360 1
ATOM 2425 H HD3 . PRO 155 155 ? A 1.169 -12.506 14.513 1.000 1 A PRO 27.360 1
ATOM 2426 N N . ARG 156 156 ? A 4.627 -12.102 12.401 1.000 1 A ARG 27.050 1
ATOM 2427 C CA . ARG 156 156 ? A 5.512 -12.606 11.341 1.000 1 A ARG 27.050 1
ATOM 2428 C C . ARG 156 156 ? A 5.409 -11.810 10.031 1.000 1 A ARG 27.050 1
ATOM 2429 O O . ARG 156 156 ? A 5.789 -12.327 8.985 1.000 1 A ARG 27.050 1
ATOM 2430 C CB . ARG 156 156 ? A 5.354 -14.126 11.189 1.000 1 A ARG 27.050 1
ATOM 2431 C CG . ARG 156 156 ? A 5.747 -14.854 12.485 1.000 1 A ARG 27.050 1
ATOM 2432 C CD . ARG 156 156 ? A 5.754 -16.369 12.271 1.000 1 A ARG 27.050 1
ATOM 2433 N NE . ARG 156 156 ? A 6.031 -17.085 13.530 1.000 1 A ARG 27.050 1
ATOM 2434 C CZ . ARG 156 156 ? A 6.141 -18.393 13.680 1.000 1 A ARG 27.050 1
ATOM 2435 N NH1 . ARG 156 156 ? A 6.050 -19.212 12.668 1.000 1 A ARG 27.050 1
ATOM 2436 N NH2 . ARG 156 156 ? A 6.341 -18.907 14.860 1.000 1 A ARG 27.050 1
ATOM 2437 H H . ARG 156 156 ? A 3.640 -12.032 12.198 1.000 1 A ARG 27.050 1
ATOM 2438 H HA . ARG 156 156 ? A 6.541 -12.423 11.651 1.000 1 A ARG 27.050 1
ATOM 2439 H HB2 . ARG 156 156 ? A 4.323 -14.363 10.925 1.000 1 A ARG 27.050 1
ATOM 2440 H HB3 . ARG 156 156 ? A 6.007 -14.471 10.387 1.000 1 A ARG 27.050 1
ATOM 2441 H HG2 . ARG 156 156 ? A 5.033 -14.610 13.272 1.000 1 A ARG 27.050 1
ATOM 2442 H HG3 . ARG 156 156 ? A 6.740 -14.532 12.797 1.000 1 A ARG 27.050 1
ATOM 2443 H HD2 . ARG 156 156 ? A 4.778 -16.670 11.890 1.000 1 A ARG 27.050 1
ATOM 2444 H HD3 . ARG 156 156 ? A 6.515 -16.614 11.530 1.000 1 A ARG 27.050 1
ATOM 2445 H HE . ARG 156 156 ? A 6.126 -16.515 14.358 1.000 1 A ARG 27.050 1
ATOM 2446 H HH11 . ARG 156 156 ? A 5.835 -18.831 11.758 1.000 1 A ARG 27.050 1
ATOM 2447 H HH12 . ARG 156 156 ? A 6.097 -20.211 12.809 1.000 1 A ARG 27.050 1
ATOM 2448 H HH21 . ARG 156 156 ? A 6.405 -18.305 15.668 1.000 1 A ARG 27.050 1
ATOM 2449 H HH22 . ARG 156 156 ? A 6.415 -19.906 14.981 1.000 1 A ARG 27.050 1
ATOM 2450 N N . GLY 157 157 ? A 4.953 -10.556 10.107 1.000 1 A GLY 28.030 1
ATOM 2451 C CA . GLY 157 157 ? A 5.099 -9.551 9.046 1.000 1 A GLY 28.030 1
ATOM 2452 C C . GLY 157 157 ? A 3.976 -9.511 8.011 1.000 1 A GLY 28.030 1
ATOM 2453 O O . GLY 157 157 ? A 4.199 -9.072 6.887 1.000 1 A GLY 28.030 1
ATOM 2454 H H . GLY 157 157 ? A 4.605 -10.229 10.997 1.000 1 A GLY 28.030 1
ATOM 2455 H HA2 . GLY 157 157 ? A 5.135 -8.569 9.517 1.000 1 A GLY 28.030 1
ATOM 2456 H HA3 . GLY 157 157 ? A 6.041 -9.702 8.519 1.000 1 A GLY 28.030 1
ATOM 2457 N N . GLY 158 158 ? A 2.779 -9.983 8.367 1.000 1 A GLY 27.880 1
ATOM 2458 C CA . GLY 158 158 ? A 1.600 -9.932 7.503 1.000 1 A GLY 27.880 1
ATOM 2459 C C . GLY 158 158 ? A 0.591 -8.917 8.019 1.000 1 A GLY 27.880 1
ATOM 2460 O O . GLY 158 158 ? A 0.248 -8.931 9.200 1.000 1 A GLY 27.880 1
ATOM 2461 H H . GLY 158 158 ? A 2.641 -10.242 9.333 1.000 1 A GLY 27.880 1
ATOM 2462 H HA2 . GLY 158 158 ? A 1.116 -10.909 7.486 1.000 1 A GLY 27.880 1
ATOM 2463 H HA3 . GLY 158 158 ? A 1.878 -9.680 6.480 1.000 1 A GLY 27.880 1
ATOM 2464 N N . LEU 159 159 ? A 0.112 -8.047 7.138 1.000 1 A LEU 30.230 1
ATOM 2465 C CA . LEU 159 159 ? A -1.111 -7.293 7.364 1.000 1 A LEU 30.230 1
ATOM 2466 C C . LEU 159 159 ? A -2.231 -8.120 6.730 1.000 1 A LEU 30.230 1
ATOM 2467 O O . LEU 159 159 ? A -2.494 -7.996 5.534 1.000 1 A LEU 30.230 1
ATOM 2468 C CB . LEU 159 159 ? A -0.927 -5.898 6.747 1.000 1 A LEU 30.230 1
ATOM 2469 C CG . LEU 159 159 ? A -1.903 -4.836 7.286 1.000 1 A LEU 30.230 1
ATOM 2470 C CD1 . LEU 159 159 ? A -1.190 -3.892 8.258 1.000 1 A LEU 30.230 1
ATOM 2471 C CD2 . LEU 159 159 ? A -2.406 -4.005 6.110 1.000 1 A LEU 30.230 1
ATOM 2472 H H . LEU 159 159 ? A 0.447 -8.096 6.186 1.000 1 A LEU 30.230 1
ATOM 2473 H HA . LEU 159 159 ? A -1.304 -7.191 8.432 1.000 1 A LEU 30.230 1
ATOM 2474 H HB2 . LEU 159 159 ? A 0.091 -5.560 6.938 1.000 1 A LEU 30.230 1
ATOM 2475 H HB3 . LEU 159 159 ? A -1.016 -5.988 5.664 1.000 1 A LEU 30.230 1
ATOM 2476 H HG . LEU 159 159 ? A -2.748 -5.308 7.789 1.000 1 A LEU 30.230 1
ATOM 2477 H HD11 . LEU 159 159 ? A -0.384 -3.363 7.750 1.000 1 A LEU 30.230 1
ATOM 2478 H HD12 . LEU 159 159 ? A -0.781 -4.468 9.088 1.000 1 A LEU 30.230 1
ATOM 2479 H HD13 . LEU 159 159 ? A -1.902 -3.168 8.654 1.000 1 A LEU 30.230 1
ATOM 2480 H HD21 . LEU 159 159 ? A -1.571 -3.804 5.439 1.000 1 A LEU 30.230 1
ATOM 2481 H HD22 . LEU 159 159 ? A -3.163 -4.567 5.563 1.000 1 A LEU 30.230 1
ATOM 2482 H HD23 . LEU 159 159 ? A -2.802 -3.041 6.430 1.000 1 A LEU 30.230 1
ATOM 2483 N N . ASP 160 160 ? A -2.838 -9.023 7.497 1.000 1 A ASP 31.020 1
ATOM 2484 C CA . ASP 160 160 ? A -4.008 -9.733 6.989 1.000 1 A ASP 31.020 1
ATOM 2485 C C . ASP 160 160 ? A -5.170 -8.745 6.980 1.000 1 A ASP 31.020 1
ATOM 2486 O O . ASP 160 160 ? A -5.680 -8.351 8.026 1.000 1 A ASP 31.020 1
ATOM 2487 C CB . ASP 160 160 ? A -4.320 -11.007 7.795 1.000 1 A ASP 31.020 1
ATOM 2488 C CG . ASP 160 160 ? A -3.632 -12.261 7.236 1.000 1 A ASP 31.020 1
ATOM 2489 O OD1 . ASP 160 160 ? A -3.419 -12.323 6.004 1.000 1 A ASP 31.020 1
ATOM 2490 O OD2 . ASP 160 160 ? A -3.334 -13.162 8.046 1.000 1 A ASP 31.020 1
ATOM 2491 H H . ASP 160 160 ? A -2.598 -9.113 8.474 1.000 1 A ASP 31.020 1
ATOM 2492 H HA . ASP 160 160 ? A -3.829 -10.024 5.955 1.000 1 A ASP 31.020 1
ATOM 2493 H HB2 . ASP 160 160 ? A -5.395 -11.187 7.751 1.000 1 A ASP 31.020 1
ATOM 2494 H HB3 . ASP 160 160 ? A -4.051 -10.859 8.841 1.000 1 A ASP 31.020 1
ATOM 2495 N N . VAL 161 161 ? A -5.578 -8.311 5.788 1.000 1 A VAL 32.910 1
ATOM 2496 C CA . VAL 161 161 ? A -6.891 -7.699 5.588 1.000 1 A VAL 32.910 1
ATOM 2497 C C . VAL 161 161 ? A -7.872 -8.862 5.488 1.000 1 A VAL 32.910 1
ATOM 2498 O O . VAL 161 161 ? A -8.104 -9.394 4.403 1.000 1 A VAL 32.910 1
ATOM 2499 C CB . VAL 161 161 ? A -6.933 -6.785 4.344 1.000 1 A VAL 32.910 1
ATOM 2500 C CG1 . VAL 161 161 ? A -8.304 -6.102 4.214 1.000 1 A VAL 32.910 1
ATOM 2501 C CG2 . VAL 161 161 ? A -5.880 -5.675 4.411 1.000 1 A VAL 32.910 1
ATOM 2502 H H . VAL 161 161 ? A -5.043 -8.597 4.980 1.000 1 A VAL 32.910 1
ATOM 2503 H HA . VAL 161 161 ? A -7.149 -7.098 6.459 1.000 1 A VAL 32.910 1
ATOM 2504 H HB . VAL 161 161 ? A -6.740 -7.375 3.448 1.000 1 A VAL 32.910 1
ATOM 2505 H HG11 . VAL 161 161 ? A -8.310 -5.454 3.338 1.000 1 A VAL 32.910 1
ATOM 2506 H HG12 . VAL 161 161 ? A -9.088 -6.849 4.090 1.000 1 A VAL 32.910 1
ATOM 2507 H HG13 . VAL 161 161 ? A -8.510 -5.505 5.102 1.000 1 A VAL 32.910 1
ATOM 2508 H HG21 . VAL 161 161 ? A -5.918 -5.072 3.504 1.000 1 A VAL 32.910 1
ATOM 2509 H HG22 . VAL 161 161 ? A -4.881 -6.104 4.498 1.000 1 A VAL 32.910 1
ATOM 2510 H HG23 . VAL 161 161 ? A -6.079 -5.039 5.274 1.000 1 A VAL 32.910 1
ATOM 2511 N N . LEU 162 162 ? A -8.418 -9.301 6.625 1.000 1 A LEU 28.250 1
ATOM 2512 C CA . LEU 162 162 ? A -9.443 -10.350 6.662 1.000 1 A LEU 28.250 1
ATOM 2513 C C . LEU 162 162 ? A -10.763 -9.820 6.085 1.000 1 A LEU 28.250 1
ATOM 2514 O O . LEU 162 162 ? A -11.683 -9.446 6.801 1.000 1 A LEU 28.250 1
ATOM 2515 C CB . LEU 162 162 ? A -9.593 -10.907 8.091 1.000 1 A LEU 28.250 1
ATOM 2516 C CG . LEU 162 162 ? A -8.580 -12.018 8.419 1.000 1 A LEU 28.250 1
ATOM 2517 C CD1 . LEU 162 162 ? A -8.545 -12.242 9.930 1.000 1 A LEU 28.250 1
ATOM 2518 C CD2 . LEU 162 162 ? A -8.953 -13.347 7.752 1.000 1 A LEU 28.250 1
ATOM 2519 H H . LEU 162 162 ? A -8.089 -8.907 7.495 1.000 1 A LEU 28.250 1
ATOM 2520 H HA . LEU 162 162 ? A -9.124 -11.163 6.010 1.000 1 A LEU 28.250 1
ATOM 2521 H HB2 . LEU 162 162 ? A -10.593 -11.320 8.220 1.000 1 A LEU 28.250 1
ATOM 2522 H HB3 . LEU 162 162 ? A -9.483 -10.085 8.799 1.000 1 A LEU 28.250 1
ATOM 2523 H HG . LEU 162 162 ? A -7.586 -11.713 8.090 1.000 1 A LEU 28.250 1
ATOM 2524 H HD11 . LEU 162 162 ? A -7.812 -13.014 10.164 1.000 1 A LEU 28.250 1
ATOM 2525 H HD12 . LEU 162 162 ? A -9.527 -12.547 10.292 1.000 1 A LEU 28.250 1
ATOM 2526 H HD13 . LEU 162 162 ? A -8.238 -11.322 10.429 1.000 1 A LEU 28.250 1
ATOM 2527 H HD21 . LEU 162 162 ? A -9.943 -13.671 8.072 1.000 1 A LEU 28.250 1
ATOM 2528 H HD22 . LEU 162 162 ? A -8.935 -13.246 6.666 1.000 1 A LEU 28.250 1
ATOM 2529 H HD23 . LEU 162 162 ? A -8.220 -14.105 8.027 1.000 1 A LEU 28.250 1
ATOM 2530 N N . GLY 163 163 ? A -10.840 -9.759 4.762 1.000 1 A GLY 28.500 1
ATOM 2531 C CA . GLY 163 163 ? A -12.026 -9.379 4.015 1.000 1 A GLY 28.500 1
ATOM 2532 C C . GLY 163 163 ? A -11.791 -9.644 2.538 1.000 1 A GLY 28.500 1
ATOM 2533 O O . GLY 163 163 ? A -11.617 -8.700 1.772 1.000 1 A GLY 28.500 1
ATOM 2534 H H . GLY 163 163 ? A -9.990 -9.955 4.253 1.000 1 A GLY 28.500 1
ATOM 2535 H HA2 . GLY 163 163 ? A -12.229 -8.318 4.161 1.000 1 A GLY 28.500 1
ATOM 2536 H HA3 . GLY 163 163 ? A -12.883 -9.959 4.358 1.000 1 A GLY 28.500 1
ATOM 2537 N N . GLU 164 164 ? A -11.760 -10.923 2.148 1.000 1 A GLU 26.110 1
ATOM 2538 C CA . GLU 164 164 ? A -11.512 -11.381 0.767 1.000 1 A GLU 26.110 1
ATOM 2539 C C . GLU 164 164 ? A -12.306 -10.585 -0.280 1.000 1 A GLU 26.110 1
ATOM 2540 O O . GLU 164 164 ? A -11.799 -10.299 -1.362 1.000 1 A GLU 26.110 1
ATOM 2541 C CB . GLU 164 164 ? A -11.908 -12.862 0.637 1.000 1 A GLU 26.110 1
ATOM 2542 C CG . GLU 164 164 ? A -10.973 -13.826 1.381 1.000 1 A GLU 26.110 1
ATOM 2543 C CD . GLU 164 164 ? A -11.362 -15.299 1.155 1.000 1 A GLU 26.110 1
ATOM 2544 O OE1 . GLU 164 164 ? A -10.453 -16.153 1.237 1.000 1 A GLU 26.110 1
ATOM 2545 O OE2 . GLU 164 164 ? A -12.565 -15.553 0.915 1.000 1 A GLU 26.110 1
ATOM 2546 H H . GLU 164 164 ? A -11.847 -11.641 2.853 1.000 1 A GLU 26.110 1
ATOM 2547 H HA . GLU 164 164 ? A -10.454 -11.276 0.527 1.000 1 A GLU 26.110 1
ATOM 2548 H HB2 . GLU 164 164 ? A -11.890 -13.128 -0.420 1.000 1 A GLU 26.110 1
ATOM 2549 H HB3 . GLU 164 164 ? A -12.928 -12.981 1.001 1.000 1 A GLU 26.110 1
ATOM 2550 H HG2 . GLU 164 164 ? A -11.010 -13.603 2.448 1.000 1 A GLU 26.110 1
ATOM 2551 H HG3 . GLU 164 164 ? A -9.954 -13.656 1.033 1.000 1 A GLU 26.110 1
ATOM 2552 N N . GLN 165 165 ? A -13.529 -10.160 0.055 1.000 1 A GLN 26.340 1
ATOM 2553 C CA . GLN 165 165 ? A -14.384 -9.387 -0.845 1.000 1 A GLN 26.340 1
ATOM 2554 C C . GLN 165 165 ? A -13.955 -7.923 -1.001 1.000 1 A GLN 26.340 1
ATOM 2555 O O . GLN 165 165 ? A -13.949 -7.418 -2.121 1.000 1 A GLN 26.340 1
ATOM 2556 C CB . GLN 165 165 ? A -15.839 -9.475 -0.372 1.000 1 A GLN 26.340 1
ATOM 2557 C CG . GLN 165 165 ? A -16.412 -10.885 -0.573 1.000 1 A GLN 26.340 1
ATOM 2558 C CD . GLN 165 165 ? A -17.902 -10.962 -0.264 1.000 1 A GLN 26.340 1
ATOM 2559 O OE1 . GLN 165 165 ? A -18.508 -10.077 0.311 1.000 1 A GLN 26.340 1
ATOM 2560 N NE2 . GLN 165 165 ? A -18.558 -12.039 -0.633 1.000 1 A GLN 26.340 1
ATOM 2561 H H . GLN 165 165 ? A -13.890 -10.434 0.958 1.000 1 A GLN 26.340 1
ATOM 2562 H HA . GLN 165 165 ? A -14.328 -9.828 -1.840 1.000 1 A GLN 26.340 1
ATOM 2563 H HB2 . GLN 165 165 ? A -16.434 -8.777 -0.961 1.000 1 A GLN 26.340 1
ATOM 2564 H HB3 . GLN 165 165 ? A -15.909 -9.187 0.678 1.000 1 A GLN 26.340 1
ATOM 2565 H HG2 . GLN 165 165 ? A -15.890 -11.596 0.067 1.000 1 A GLN 26.340 1
ATOM 2566 H HG3 . GLN 165 165 ? A -16.261 -11.184 -1.611 1.000 1 A GLN 26.340 1
ATOM 2567 H HE21 . GLN 165 165 ? A -19.542 -12.050 -0.405 1.000 1 A GLN 26.340 1
ATOM 2568 H HE22 . GLN 165 165 ? A -18.083 -12.805 -1.088 1.000 1 A GLN 26.340 1
ATOM 2569 N N . VAL 166 166 ? A -13.564 -7.236 0.080 1.000 1 A VAL 32.060 1
ATOM 2570 C CA . VAL 166 166 ? A -13.116 -5.831 0.006 1.000 1 A VAL 32.060 1
ATOM 2571 C C . VAL 166 166 ? A -11.780 -5.753 -0.714 1.000 1 A VAL 32.060 1
ATOM 2572 O O . VAL 166 166 ? A -11.610 -4.913 -1.598 1.000 1 A VAL 32.060 1
ATOM 2573 C CB . VAL 166 166 ? A -13.018 -5.181 1.400 1.000 1 A VAL 32.060 1
ATOM 2574 C CG1 . VAL 166 166 ? A -12.476 -3.747 1.333 1.000 1 A VAL 32.060 1
ATOM 2575 C CG2 . VAL 166 166 ? A -14.398 -5.124 2.066 1.000 1 A VAL 32.060 1
ATOM 2576 H H . VAL 166 166 ? A -13.474 -7.729 0.957 1.000 1 A VAL 32.060 1
ATOM 2577 H HA . VAL 166 166 ? A -13.833 -5.260 -0.585 1.000 1 A VAL 32.060 1
ATOM 2578 H HB . VAL 166 166 ? A -12.354 -5.774 2.028 1.000 1 A VAL 32.060 1
ATOM 2579 H HG11 . VAL 166 166 ? A -13.066 -3.154 0.634 1.000 1 A VAL 32.060 1
ATOM 2580 H HG12 . VAL 166 166 ? A -12.523 -3.284 2.319 1.000 1 A VAL 32.060 1
ATOM 2581 H HG13 . VAL 166 166 ? A -11.433 -3.755 1.018 1.000 1 A VAL 32.060 1
ATOM 2582 H HG21 . VAL 166 166 ? A -15.085 -4.537 1.456 1.000 1 A VAL 32.060 1
ATOM 2583 H HG22 . VAL 166 166 ? A -14.316 -4.663 3.050 1.000 1 A VAL 32.060 1
ATOM 2584 H HG23 . VAL 166 166 ? A -14.802 -6.128 2.193 1.000 1 A VAL 32.060 1
ATOM 2585 N N . VAL 167 167 ? A -10.870 -6.686 -0.403 1.000 1 A VAL 33.880 1
ATOM 2586 C CA . VAL 167 167 ? A -9.637 -6.844 -1.171 1.000 1 A VAL 33.880 1
ATOM 2587 C C . VAL 167 167 ? A -10.017 -7.100 -2.624 1.000 1 A VAL 33.880 1
ATOM 2588 O O . VAL 167 167 ? A -9.679 -6.266 -3.446 1.000 1 A VAL 33.880 1
ATOM 2589 C CB . VAL 167 167 ? A -8.700 -7.919 -0.586 1.000 1 A VAL 33.880 1
ATOM 2590 C CG1 . VAL 167 167 ? A -7.410 -8.045 -1.408 1.000 1 A VAL 33.880 1
ATOM 2591 C CG2 . VAL 167 167 ? A -8.296 -7.558 0.850 1.000 1 A VAL 33.880 1
ATOM 2592 H H . VAL 167 167 ? A -11.089 -7.360 0.316 1.000 1 A VAL 33.880 1
ATOM 2593 H HA . VAL 167 167 ? A -9.102 -5.895 -1.145 1.000 1 A VAL 33.880 1
ATOM 2594 H HB . VAL 167 167 ? A -9.212 -8.882 -0.577 1.000 1 A VAL 33.880 1
ATOM 2595 H HG11 . VAL 167 167 ? A -6.912 -7.079 -1.487 1.000 1 A VAL 33.880 1
ATOM 2596 H HG12 . VAL 167 167 ? A -7.636 -8.415 -2.408 1.000 1 A VAL 33.880 1
ATOM 2597 H HG13 . VAL 167 167 ? A -6.737 -8.759 -0.933 1.000 1 A VAL 33.880 1
ATOM 2598 H HG21 . VAL 167 167 ? A -7.785 -6.595 0.870 1.000 1 A VAL 33.880 1
ATOM 2599 H HG22 . VAL 167 167 ? A -9.177 -7.512 1.491 1.000 1 A VAL 33.880 1
ATOM 2600 H HG23 . VAL 167 167 ? A -7.635 -8.327 1.250 1.000 1 A VAL 33.880 1
ATOM 2601 N N . GLY 168 168 ? A -10.801 -8.128 -2.964 1.000 1 A GLY 29.120 1
ATOM 2602 C CA . GLY 168 168 ? A -11.132 -8.480 -4.355 1.000 1 A GLY 29.120 1
ATOM 2603 C C . GLY 168 168 ? A -11.793 -7.371 -5.195 1.000 1 A GLY 29.120 1
ATOM 2604 O O . GLY 168 168 ? A -11.405 -7.163 -6.350 1.000 1 A GLY 29.120 1
ATOM 2605 H H . GLY 168 168 ? A -11.103 -8.768 -2.243 1.000 1 A GLY 29.120 1
ATOM 2606 H HA2 . GLY 168 168 ? A -11.818 -9.326 -4.331 1.000 1 A GLY 29.120 1
ATOM 2607 H HA3 . GLY 168 168 ? A -10.223 -8.799 -4.864 1.000 1 A GLY 29.120 1
ATOM 2608 N N . VAL 169 169 ? A -12.745 -6.620 -4.631 1.000 1 A VAL 32.310 1
ATOM 2609 C CA . VAL 169 169 ? A -13.421 -5.510 -5.333 1.000 1 A VAL 32.310 1
ATOM 2610 C C . VAL 169 169 ? A -12.453 -4.356 -5.578 1.000 1 A VAL 32.310 1
ATOM 2611 O O . VAL 169 169 ? A -12.334 -3.876 -6.707 1.000 1 A VAL 32.310 1
ATOM 2612 C CB . VAL 169 169 ? A -14.664 -5.028 -4.555 1.000 1 A VAL 32.310 1
ATOM 2613 C CG1 . VAL 169 169 ? A -15.277 -3.750 -5.148 1.000 1 A VAL 32.310 1
ATOM 2614 C CG2 . VAL 169 169 ? A -15.760 -6.101 -4.575 1.000 1 A VAL 32.310 1
ATOM 2615 H H . VAL 169 169 ? A -13.038 -6.844 -3.690 1.000 1 A VAL 32.310 1
ATOM 2616 H HA . VAL 169 169 ? A -13.750 -5.860 -6.311 1.000 1 A VAL 32.310 1
ATOM 2617 H HB . VAL 169 169 ? A -14.385 -4.828 -3.521 1.000 1 A VAL 32.310 1
ATOM 2618 H HG11 . VAL 169 169 ? A -16.199 -3.504 -4.621 1.000 1 A VAL 32.310 1
ATOM 2619 H HG12 . VAL 169 169 ? A -15.496 -3.893 -6.206 1.000 1 A VAL 32.310 1
ATOM 2620 H HG13 . VAL 169 169 ? A -14.594 -2.909 -5.031 1.000 1 A VAL 32.310 1
ATOM 2621 H HG21 . VAL 169 169 ? A -15.382 -7.044 -4.181 1.000 1 A VAL 32.310 1
ATOM 2622 H HG22 . VAL 169 169 ? A -16.108 -6.264 -5.596 1.000 1 A VAL 32.310 1
ATOM 2623 H HG23 . VAL 169 169 ? A -16.598 -5.783 -3.955 1.000 1 A VAL 32.310 1
ATOM 2624 N N . LEU 170 170 ? A -11.717 -3.937 -4.547 1.000 1 A LEU 35.810 1
ATOM 2625 C CA . LEU 170 170 ? A -10.775 -2.828 -4.672 1.000 1 A LEU 35.810 1
ATOM 2626 C C . LEU 170 170 ? A -9.527 -3.220 -5.490 1.000 1 A LEU 35.810 1
ATOM 2627 O O . LEU 170 170 ? A -8.941 -2.390 -6.182 1.000 1 A LEU 35.810 1
ATOM 2628 C CB . LEU 170 170 ? A -10.404 -2.329 -3.276 1.000 1 A LEU 35.810 1
ATOM 2629 C CG . LEU 170 170 ? A -11.520 -1.798 -2.367 1.000 1 A LEU 35.810 1
ATOM 2630 C CD1 . LEU 170 170 ? A -10.927 -1.484 -0.991 1.000 1 A LEU 35.810 1
ATOM 2631 C CD2 . LEU 170 170 ? A -12.114 -0.503 -2.927 1.000 1 A LEU 35.810 1
ATOM 2632 H H . LEU 170 170 ? A -11.813 -4.391 -3.650 1.000 1 A LEU 35.810 1
ATOM 2633 H HA . LEU 170 170 ? A -11.266 -2.013 -5.203 1.000 1 A LEU 35.810 1
ATOM 2634 H HB2 . LEU 170 170 ? A -9.838 -3.103 -2.757 1.000 1 A LEU 35.810 1
ATOM 2635 H HB3 . LEU 170 170 ? A -9.774 -1.457 -3.454 1.000 1 A LEU 35.810 1
ATOM 2636 H HG . LEU 170 170 ? A -12.314 -2.536 -2.257 1.000 1 A LEU 35.810 1
ATOM 2637 H HD11 . LEU 170 170 ? A -10.184 -0.690 -1.066 1.000 1 A LEU 35.810 1
ATOM 2638 H HD12 . LEU 170 170 ? A -11.721 -1.165 -0.316 1.000 1 A LEU 35.810 1
ATOM 2639 H HD13 . LEU 170 170 ? A -10.456 -2.379 -0.584 1.000 1 A LEU 35.810 1
ATOM 2640 H HD21 . LEU 170 170 ? A -12.595 -0.700 -3.885 1.000 1 A LEU 35.810 1
ATOM 2641 H HD22 . LEU 170 170 ? A -12.869 -0.124 -2.239 1.000 1 A LEU 35.810 1
ATOM 2642 H HD23 . LEU 170 170 ? A -11.339 0.252 -3.054 1.000 1 A LEU 35.810 1
ATOM 2643 N N . THR 171 171 ? A -9.168 -4.504 -5.460 1.000 1 A THR 35.660 1
ATOM 2644 C CA . THR 171 171 ? A -8.139 -5.146 -6.285 1.000 1 A THR 35.660 1
ATOM 2645 C C . THR 171 171 ? A -8.467 -5.025 -7.761 1.000 1 A THR 35.660 1
ATOM 2646 O O . THR 171 171 ? A -7.650 -4.530 -8.536 1.000 1 A THR 35.660 1
ATOM 2647 C CB . THR 171 171 ? A -8.047 -6.647 -5.964 1.000 1 A THR 35.660 1
ATOM 2648 O OG1 . THR 171 171 ? A -7.589 -6.852 -4.669 1.000 1 A THR 35.660 1
ATOM 2649 C CG2 . THR 171 171 ? A -7.125 -7.393 -6.904 1.000 1 A THR 35.660 1
ATOM 2650 H H . THR 171 171 ? A -9.679 -5.092 -4.818 1.000 1 A THR 35.660 1
ATOM 2651 H HA . THR 171 171 ? A -7.173 -4.672 -6.110 1.000 1 A THR 35.660 1
ATOM 2652 H HB . THR 171 171 ? A -9.032 -7.106 -6.039 1.000 1 A THR 35.660 1
ATOM 2653 H HG1 . THR 171 171 ? A -8.306 -6.569 -4.097 1.000 1 A THR 35.660 1
ATOM 2654 H HG21 . THR 171 171 ? A -6.654 -8.236 -6.400 1.000 1 A THR 35.660 1
ATOM 2655 H HG22 . THR 171 171 ? A -7.695 -7.767 -7.754 1.000 1 A THR 35.660 1
ATOM 2656 H HG23 . THR 171 171 ? A -6.391 -6.675 -7.271 1.000 1 A THR 35.660 1
ATOM 2657 N N . SER 172 172 ? A -9.666 -5.471 -8.144 1.000 1 A SER 33.880 1
ATOM 2658 C CA . SER 172 172 ? A -10.117 -5.437 -9.536 1.000 1 A SER 33.880 1
ATOM 2659 C C . SER 172 172 ? A -10.200 -3.993 -10.016 1.000 1 A SER 33.880 1
ATOM 2660 O O . SER 172 172 ? A -9.663 -3.660 -11.066 1.000 1 A SER 33.880 1
ATOM 2661 C CB . SER 172 172 ? A -11.471 -6.136 -9.681 1.000 1 A SER 33.880 1
ATOM 2662 O OG . SER 172 172 ? A -11.375 -7.471 -9.217 1.000 1 A SER 33.880 1
ATOM 2663 H H . SER 172 172 ? A -10.284 -5.870 -7.451 1.000 1 A SER 33.880 1
ATOM 2664 H HA . SER 172 172 ? A -9.395 -5.959 -10.165 1.000 1 A SER 33.880 1
ATOM 2665 H HB2 . SER 172 172 ? A -12.231 -5.605 -9.109 1.000 1 A SER 33.880 1
ATOM 2666 H HB3 . SER 172 172 ? A -11.757 -6.141 -10.733 1.000 1 A SER 33.880 1
ATOM 2667 H HG . SER 172 172 ? A -11.433 -7.467 -8.258 1.000 1 A SER 33.880 1
ATOM 2668 N N . ALA 173 173 ? A -10.743 -3.111 -9.175 1.000 1 A ALA 35.620 1
ATOM 2669 C CA . ALA 173 173 ? A -10.791 -1.679 -9.422 1.000 1 A ALA 35.620 1
ATOM 2670 C C . ALA 173 173 ? A -9.408 -1.054 -9.676 1.000 1 A ALA 35.620 1
ATOM 2671 O O . ALA 173 173 ? A -9.212 -0.318 -10.645 1.000 1 A ALA 35.620 1
ATOM 2672 C CB . ALA 173 173 ? A -11.467 -1.044 -8.200 1.000 1 A ALA 35.620 1
ATOM 2673 H H . ALA 173 173 ? A -11.165 -3.453 -8.324 1.000 1 A ALA 35.620 1
ATOM 2674 H HA . ALA 173 173 ? A -11.391 -1.512 -10.317 1.000 1 A ALA 35.620 1
ATOM 2675 H HB1 . ALA 173 173 ? A -11.313 0.035 -8.197 1.000 1 A ALA 35.620 1
ATOM 2676 H HB2 . ALA 173 173 ? A -11.018 -1.430 -7.285 1.000 1 A ALA 35.620 1
ATOM 2677 H HB3 . ALA 173 173 ? A -12.531 -1.280 -8.197 1.000 1 A ALA 35.620 1
ATOM 2678 N N . PHE 174 174 ? A -8.425 -1.346 -8.818 1.000 1 A PHE 40.160 1
ATOM 2679 C CA . PHE 174 174 ? A -7.078 -0.812 -8.984 1.000 1 A PHE 40.160 1
ATOM 2680 C C . PHE 174 174 ? A -6.402 -1.369 -10.237 1.000 1 A PHE 40.160 1
ATOM 2681 O O . PHE 174 174 ? A -5.872 -0.580 -11.016 1.000 1 A PHE 40.160 1
ATOM 2682 C CB . PHE 174 174 ? A -6.219 -1.065 -7.740 1.000 1 A PHE 40.160 1
ATOM 2683 C CG . PHE 174 174 ? A -4.802 -0.555 -7.929 1.000 1 A PHE 40.160 1
ATOM 2684 C CD1 . PHE 174 174 ? A -3.759 -1.455 -8.216 1.000 1 A PHE 40.160 1
ATOM 2685 C CD2 . PHE 174 174 ? A -4.546 0.830 -7.920 1.000 1 A PHE 40.160 1
ATOM 2686 C CE1 . PHE 174 174 ? A -2.469 -0.972 -8.499 1.000 1 A PHE 40.160 1
ATOM 2687 C CE2 . PHE 174 174 ? A -3.262 1.316 -8.223 1.000 1 A PHE 40.160 1
ATOM 2688 C CZ . PHE 174 174 ? A -2.225 0.414 -8.524 1.000 1 A PHE 40.160 1
ATOM 2689 H H . PHE 174 174 ? A -8.625 -1.930 -8.019 1.000 1 A PHE 40.160 1
ATOM 2690 H HA . PHE 174 174 ? A -7.157 0.267 -9.118 1.000 1 A PHE 40.160 1
ATOM 2691 H HB2 . PHE 174 174 ? A -6.669 -0.562 -6.884 1.000 1 A PHE 40.160 1
ATOM 2692 H HB3 . PHE 174 174 ? A -6.196 -2.133 -7.527 1.000 1 A PHE 40.160 1
ATOM 2693 H HD1 . PHE 174 174 ? A -3.950 -2.518 -8.232 1.000 1 A PHE 40.160 1
ATOM 2694 H HD2 . PHE 174 174 ? A -5.349 1.521 -7.710 1.000 1 A PHE 40.160 1
ATOM 2695 H HE1 . PHE 174 174 ? A -1.669 -1.666 -8.711 1.000 1 A PHE 40.160 1
ATOM 2696 H HE2 . PHE 174 174 ? A -3.069 2.378 -8.232 1.000 1 A PHE 40.160 1
ATOM 2697 H HZ . PHE 174 174 ? A -1.236 0.783 -8.754 1.000 1 A PHE 40.160 1
ATOM 2698 N N . LEU 175 175 ? A -6.447 -2.686 -10.462 1.000 1 A LEU 35.810 1
ATOM 2699 C CA . LEU 175 175 ? A -5.864 -3.300 -11.656 1.000 1 A LEU 35.810 1
ATOM 2700 C C . LEU 175 175 ? A -6.472 -2.716 -12.931 1.000 1 A LEU 35.810 1
ATOM 2701 O O . LEU 175 175 ? A -5.731 -2.301 -13.819 1.000 1 A LEU 35.810 1
ATOM 2702 C CB . LEU 175 175 ? A -6.085 -4.818 -11.632 1.000 1 A LEU 35.810 1
ATOM 2703 C CG . LEU 175 175 ? A -5.240 -5.601 -10.617 1.000 1 A LEU 35.810 1
ATOM 2704 C CD1 . LEU 175 175 ? A -5.683 -7.062 -10.704 1.000 1 A LEU 35.810 1
ATOM 2705 C CD2 . LEU 175 175 ? A -3.738 -5.518 -10.906 1.000 1 A LEU 35.810 1
ATOM 2706 H H . LEU 175 175 ? A -6.945 -3.274 -9.809 1.000 1 A LEU 35.810 1
ATOM 2707 H HA . LEU 175 175 ? A -4.797 -3.080 -11.690 1.000 1 A LEU 35.810 1
ATOM 2708 H HB2 . LEU 175 175 ? A -7.141 -5.008 -11.437 1.000 1 A LEU 35.810 1
ATOM 2709 H HB3 . LEU 175 175 ? A -5.864 -5.207 -12.626 1.000 1 A LEU 35.810 1
ATOM 2710 H HG . LEU 175 175 ? A -5.419 -5.234 -9.606 1.000 1 A LEU 35.810 1
ATOM 2711 H HD11 . LEU 175 175 ? A -6.730 -7.140 -10.414 1.000 1 A LEU 35.810 1
ATOM 2712 H HD12 . LEU 175 175 ? A -5.094 -7.689 -10.034 1.000 1 A LEU 35.810 1
ATOM 2713 H HD13 . LEU 175 175 ? A -5.569 -7.432 -11.723 1.000 1 A LEU 35.810 1
ATOM 2714 H HD21 . LEU 175 175 ? A -3.393 -4.491 -10.786 1.000 1 A LEU 35.810 1
ATOM 2715 H HD22 . LEU 175 175 ? A -3.533 -5.855 -11.922 1.000 1 A LEU 35.810 1
ATOM 2716 H HD23 . LEU 175 175 ? A -3.197 -6.143 -10.196 1.000 1 A LEU 35.810 1
ATOM 2717 N N . GLU 176 176 ? A -7.798 -2.607 -12.998 1.000 1 A GLU 38.720 1
ATOM 2718 C CA . GLU 176 176 ? A -8.475 -1.994 -14.140 1.000 1 A GLU 38.720 1
ATOM 2719 C C . GLU 176 176 ? A -8.042 -0.531 -14.322 1.000 1 A GLU 38.720 1
ATOM 2720 O O . GLU 176 176 ? A -7.782 -0.121 -15.449 1.000 1 A GLU 38.720 1
ATOM 2721 C CB . GLU 176 176 ? A -10.000 -2.141 -14.005 1.000 1 A GLU 38.720 1
ATOM 2722 C CG . GLU 176 176 ? A -10.459 -3.592 -14.246 1.000 1 A GLU 38.720 1
ATOM 2723 C CD . GLU 176 176 ? A -11.979 -3.819 -14.117 1.000 1 A GLU 38.720 1
ATOM 2724 O OE1 . GLU 176 176 ? A -12.387 -4.999 -14.123 1.000 1 A GLU 38.720 1
ATOM 2725 O OE2 . GLU 176 176 ? A -12.758 -2.840 -14.052 1.000 1 A GLU 38.720 1
ATOM 2726 H H . GLU 176 176 ? A -8.370 -2.969 -12.249 1.000 1 A GLU 38.720 1
ATOM 2727 H HA . GLU 176 176 ? A -8.174 -2.514 -15.049 1.000 1 A GLU 38.720 1
ATOM 2728 H HB2 . GLU 176 176 ? A -10.458 -1.517 -14.772 1.000 1 A GLU 38.720 1
ATOM 2729 H HB3 . GLU 176 176 ? A -10.322 -1.795 -13.023 1.000 1 A GLU 38.720 1
ATOM 2730 H HG2 . GLU 176 176 ? A -10.154 -3.876 -15.253 1.000 1 A GLU 38.720 1
ATOM 2731 H HG3 . GLU 176 176 ? A -9.940 -4.257 -13.557 1.000 1 A GLU 38.720 1
ATOM 2732 N N . SER 177 177 ? A -7.816 0.222 -13.237 1.000 1 A SER 36.220 1
ATOM 2733 C CA . SER 177 177 ? A -7.248 1.580 -13.311 1.000 1 A SER 36.220 1
ATOM 2734 C C . SER 177 177 ? A -5.775 1.627 -13.746 1.000 1 A SER 36.220 1
ATOM 2735 O O . SER 177 177 ? A -5.342 2.593 -14.377 1.000 1 A SER 36.220 1
ATOM 2736 C CB . SER 177 177 ? A -7.452 2.320 -11.983 1.000 1 A SER 36.220 1
ATOM 2737 O OG . SER 177 177 ? A -6.461 2.042 -11.009 1.000 1 A SER 36.220 1
ATOM 2738 H H . SER 177 177 ? A -8.096 -0.148 -12.339 1.000 1 A SER 36.220 1
ATOM 2739 H HA . SER 177 177 ? A -7.806 2.124 -14.074 1.000 1 A SER 36.220 1
ATOM 2740 H HB2 . SER 177 177 ? A -8.427 2.056 -11.572 1.000 1 A SER 36.220 1
ATOM 2741 H HB3 . SER 177 177 ? A -7.442 3.392 -12.183 1.000 1 A SER 36.220 1
ATOM 2742 H HG . SER 177 177 ? A -6.272 1.102 -11.040 1.000 1 A SER 36.220 1
ATOM 2743 N N . VAL 178 178 ? A -4.986 0.592 -13.427 1.000 1 A VAL 37.120 1
ATOM 2744 C CA . VAL 178 178 ? A -3.591 0.465 -13.874 1.000 1 A VAL 37.120 1
ATOM 2745 C C . VAL 178 178 ? A -3.531 0.270 -15.387 1.000 1 A VAL 37.120 1
ATOM 2746 O O . VAL 178 178 ? A -2.729 0.918 -16.063 1.000 1 A VAL 37.120 1
ATOM 2747 C CB . VAL 178 178 ? A -2.799 -0.610 -13.115 1.000 1 A VAL 37.120 1
ATOM 2748 C CG1 . VAL 178 178 ? A -1.409 -0.847 -13.726 1.000 1 A VAL 37.120 1
ATOM 2749 C CG2 . VAL 178 178 ? A -2.546 -0.145 -11.680 1.000 1 A VAL 37.120 1
ATOM 2750 H H . VAL 178 178 ? A -5.393 -0.169 -12.903 1.000 1 A VAL 37.120 1
ATOM 2751 H HA . VAL 178 178 ? A -3.075 1.392 -13.626 1.000 1 A VAL 37.120 1
ATOM 2752 H HB . VAL 178 178 ? A -3.346 -1.552 -13.104 1.000 1 A VAL 37.120 1
ATOM 2753 H HG11 . VAL 178 178 ? A -0.840 -1.534 -13.099 1.000 1 A VAL 37.120 1
ATOM 2754 H HG12 . VAL 178 178 ? A -1.509 -1.301 -14.712 1.000 1 A VAL 37.120 1
ATOM 2755 H HG13 . VAL 178 178 ? A -0.869 0.096 -13.815 1.000 1 A VAL 37.120 1
ATOM 2756 H HG21 . VAL 178 178 ? A -2.014 -0.930 -11.142 1.000 1 A VAL 37.120 1
ATOM 2757 H HG22 . VAL 178 178 ? A -3.489 0.050 -11.170 1.000 1 A VAL 37.120 1
ATOM 2758 H HG23 . VAL 178 178 ? A -1.949 0.766 -11.673 1.000 1 A VAL 37.120 1
ATOM 2759 N N . TYR 179 179 ? A -4.402 -0.588 -15.916 1.000 1 A TYR 36.500 1
ATOM 2760 C CA . TYR 179 179 ? A -4.465 -0.895 -17.343 1.000 1 A TYR 36.500 1
ATOM 2761 C C . TYR 179 179 ? A -5.211 0.167 -18.161 1.000 1 A TYR 36.500 1
ATOM 2762 O O . TYR 179 179 ? A -4.843 0.407 -19.311 1.000 1 A TYR 36.500 1
ATOM 2763 C CB . TYR 179 179 ? A -5.062 -2.296 -17.525 1.000 1 A TYR 36.500 1
ATOM 2764 C CG . TYR 179 179 ? A -4.143 -3.400 -17.031 1.000 1 A TYR 36.500 1
ATOM 2765 C CD1 . TYR 179 179 ? A -2.935 -3.654 -17.708 1.000 1 A TYR 36.500 1
ATOM 2766 C CD2 . TYR 179 179 ? A -4.480 -4.168 -15.901 1.000 1 A TYR 36.500 1
ATOM 2767 C CE1 . TYR 179 179 ? A -2.057 -4.653 -17.244 1.000 1 A TYR 36.500 1
ATOM 2768 C CE2 . TYR 179 179 ? A -3.595 -5.146 -15.412 1.000 1 A TYR 36.500 1
ATOM 2769 C CZ . TYR 179 179 ? A -2.383 -5.392 -16.085 1.000 1 A TYR 36.500 1
ATOM 2770 O OH . TYR 179 179 ? A -1.536 -6.351 -15.628 1.000 1 A TYR 36.500 1
ATOM 2771 H H . TYR 179 179 ? A -5.024 -1.082 -15.293 1.000 1 A TYR 36.500 1
ATOM 2772 H HA . TYR 179 179 ? A -3.448 -0.914 -17.736 1.000 1 A TYR 36.500 1
ATOM 2773 H HB2 . TYR 179 179 ? A -5.248 -2.462 -18.586 1.000 1 A TYR 36.500 1
ATOM 2774 H HB3 . TYR 179 179 ? A -6.022 -2.349 -17.010 1.000 1 A TYR 36.500 1
ATOM 2775 H HD1 . TYR 179 179 ? A -2.686 -3.080 -18.589 1.000 1 A TYR 36.500 1
ATOM 2776 H HD2 . TYR 179 179 ? A -5.435 -4.019 -15.417 1.000 1 A TYR 36.500 1
ATOM 2777 H HE1 . TYR 179 179 ? A -1.134 -4.846 -17.770 1.000 1 A TYR 36.500 1
ATOM 2778 H HE2 . TYR 179 179 ? A -3.852 -5.731 -14.541 1.000 1 A TYR 36.500 1
ATOM 2779 H HH . TYR 179 179 ? A -0.784 -6.463 -16.214 1.000 1 A TYR 36.500 1
ATOM 2780 N N . ASP 180 180 ? A -6.198 0.843 -17.574 1.000 1 A ASP 41.750 1
ATOM 2781 C CA . ASP 180 180 ? A -6.963 1.914 -18.205 1.000 1 A ASP 41.750 1
ATOM 2782 C C . ASP 180 180 ? A -7.045 3.150 -17.287 1.000 1 A ASP 41.750 1
ATOM 2783 O O . ASP 180 180 ? A -7.874 3.212 -16.377 1.000 1 A ASP 41.750 1
ATOM 2784 C CB . ASP 180 180 ? A -8.345 1.392 -18.609 1.000 1 A ASP 41.750 1
ATOM 2785 C CG . ASP 180 180 ? A -9.230 2.492 -19.200 1.000 1 A ASP 41.750 1
ATOM 2786 O OD1 . ASP 180 180 ? A -8.737 3.599 -19.530 1.000 1 A ASP 41.750 1
ATOM 2787 O OD2 . ASP 180 180 ? A -10.449 2.262 -19.315 1.000 1 A ASP 41.750 1
ATOM 2788 H H . ASP 180 180 ? A -6.513 0.545 -16.662 1.000 1 A ASP 41.750 1
ATOM 2789 H HA . ASP 180 180 ? A -6.485 2.201 -19.142 1.000 1 A ASP 41.750 1
ATOM 2790 H HB2 . ASP 180 180 ? A -8.838 0.954 -17.741 1.000 1 A ASP 41.750 1
ATOM 2791 H HB3 . ASP 180 180 ? A -8.219 0.606 -19.353 1.000 1 A ASP 41.750 1
ATOM 2792 N N . PRO 181 181 ? A -6.239 4.194 -17.549 1.000 1 A PRO 42.060 1
ATOM 2793 C CA . PRO 181 181 ? A -6.271 5.437 -16.779 1.000 1 A PRO 42.060 1
ATOM 2794 C C . PRO 181 181 ? A -7.645 6.128 -16.782 1.000 1 A PRO 42.060 1
ATOM 2795 O O . PRO 181 181 ? A -7.974 6.849 -15.841 1.000 1 A PRO 42.060 1
ATOM 2796 C CB . PRO 181 181 ? A -5.212 6.336 -17.429 1.000 1 A PRO 42.060 1
ATOM 2797 C CG . PRO 181 181 ? A -4.274 5.362 -18.139 1.000 1 A PRO 42.060 1
ATOM 2798 C CD . PRO 181 181 ? A -5.199 4.229 -18.559 1.000 1 A PRO 42.060 1
ATOM 2799 H HA . PRO 181 181 ? A -5.985 5.218 -15.750 1.000 1 A PRO 42.060 1
ATOM 2800 H HB2 . PRO 181 181 ? A -4.684 6.932 -16.685 1.000 1 A PRO 42.060 1
ATOM 2801 H HB3 . PRO 181 181 ? A -5.676 6.985 -18.171 1.000 1 A PRO 42.060 1
ATOM 2802 H HG2 . PRO 181 181 ? A -3.783 5.822 -18.997 1.000 1 A PRO 42.060 1
ATOM 2803 H HG3 . PRO 181 181 ? A -3.538 4.984 -17.430 1.000 1 A PRO 42.060 1
ATOM 2804 H HD2 . PRO 181 181 ? A -4.642 3.293 -18.595 1.000 1 A PRO 42.060 1
ATOM 2805 H HD3 . PRO 181 181 ? A -5.644 4.447 -19.529 1.000 1 A PRO 42.060 1
ATOM 2806 N N . THR 182 182 ? A -8.468 5.908 -17.817 1.000 1 A THR 45.590 1
ATOM 2807 C CA . THR 182 182 ? A -9.819 6.489 -17.923 1.000 1 A THR 45.590 1
ATOM 2808 C C . THR 182 182 ? A -10.862 5.717 -17.121 1.000 1 A THR 45.590 1
ATOM 2809 O O . THR 182 182 ? A -11.968 6.220 -16.904 1.000 1 A THR 45.590 1
ATOM 2810 C CB . THR 182 182 ? A -10.304 6.600 -19.377 1.000 1 A THR 45.590 1
ATOM 2811 O OG1 . THR 182 182 ? A -10.643 5.345 -19.923 1.000 1 A THR 45.590 1
ATOM 2812 C CG2 . THR 182 182 ? A -9.291 7.279 -20.298 1.000 1 A THR 45.590 1
ATOM 2813 H H . THR 182 182 ? A -8.201 5.216 -18.503 1.000 1 A THR 45.590 1
ATOM 2814 H HA . THR 182 182 ? A -9.789 7.498 -17.511 1.000 1 A THR 45.590 1
ATOM 2815 H HB . THR 182 182 ? A -11.206 7.212 -19.376 1.000 1 A THR 45.590 1
ATOM 2816 H HG1 . THR 182 182 ? A -9.896 4.748 -19.836 1.000 1 A THR 45.590 1
ATOM 2817 H HG21 . THR 182 182 ? A -9.004 8.246 -19.885 1.000 1 A THR 45.590 1
ATOM 2818 H HG22 . THR 182 182 ? A -9.744 7.428 -21.279 1.000 1 A THR 45.590 1
ATOM 2819 H HG23 . THR 182 182 ? A -8.406 6.654 -20.413 1.000 1 A THR 45.590 1
ATOM 2820 N N . TRP 183 183 ? A -10.523 4.510 -16.659 1.000 1 A TRP 44.810 1
ATOM 2821 C CA . TRP 183 183 ? A -11.391 3.676 -15.841 1.000 1 A TRP 44.810 1
ATOM 2822 C C . TRP 183 183 ? A -11.829 4.409 -14.580 1.000 1 A TRP 44.810 1
ATOM 2823 O O . TRP 183 183 ? A -13.018 4.422 -14.278 1.000 1 A TRP 44.810 1
ATOM 2824 C CB . TRP 183 183 ? A -10.653 2.394 -15.471 1.000 1 A TRP 44.810 1
ATOM 2825 C CG . TRP 183 183 ? A -11.458 1.453 -14.656 1.000 1 A TRP 44.810 1
ATOM 2826 C CD1 . TRP 183 183 ? A -12.234 0.468 -15.147 1.000 1 A TRP 44.810 1
ATOM 2827 C CD2 . TRP 183 183 ? A -11.581 1.387 -13.205 1.000 1 A TRP 44.810 1
ATOM 2828 N NE1 . TRP 183 183 ? A -12.827 -0.203 -14.103 1.000 1 A TRP 44.810 1
ATOM 2829 C CE2 . TRP 183 183 ? A -12.496 0.345 -12.891 1.000 1 A TRP 44.810 1
ATOM 2830 C CE3 . TRP 183 183 ? A -11.033 2.107 -12.123 1.000 1 A TRP 44.810 1
ATOM 2831 C CZ2 . TRP 183 183 ? A -12.906 0.073 -11.583 1.000 1 A TRP 44.810 1
ATOM 2832 C CZ3 . TRP 183 183 ? A -11.438 1.849 -10.799 1.000 1 A TRP 44.810 1
ATOM 2833 C CH2 . TRP 183 183 ? A -12.416 0.873 -10.542 1.000 1 A TRP 44.810 1
ATOM 2834 H H . TRP 183 183 ? A -9.606 4.147 -16.876 1.000 1 A TRP 44.810 1
ATOM 2835 H HA . TRP 183 183 ? A -12.283 3.410 -16.409 1.000 1 A TRP 44.810 1
ATOM 2836 H HB2 . TRP 183 183 ? A -9.764 2.648 -14.894 1.000 1 A TRP 44.810 1
ATOM 2837 H HB3 . TRP 183 183 ? A -10.342 1.886 -16.384 1.000 1 A TRP 44.810 1
ATOM 2838 H HD1 . TRP 183 183 ? A -12.312 0.198 -16.190 1.000 1 A TRP 44.810 1
ATOM 2839 H HE1 . TRP 183 183 ? A -13.150 -1.156 -14.191 1.000 1 A TRP 44.810 1
ATOM 2840 H HE3 . TRP 183 183 ? A -10.319 2.891 -12.328 1.000 1 A TRP 44.810 1
ATOM 2841 H HZ2 . TRP 183 183 ? A -13.611 -0.723 -11.397 1.000 1 A TRP 44.810 1
ATOM 2842 H HZ3 . TRP 183 183 ? A -11.035 2.433 -9.985 1.000 1 A TRP 44.810 1
ATOM 2843 H HH2 . TRP 183 183 ? A -12.805 0.741 -9.543 1.000 1 A TRP 44.810 1
ATOM 2844 N N . PHE 184 184 ? A -10.901 5.107 -13.908 1.000 1 A PHE 41.440 1
ATOM 2845 C CA . PHE 184 184 ? A -11.231 5.849 -12.694 1.000 1 A PHE 41.440 1
ATOM 2846 C C . PHE 184 184 ? A -12.310 6.895 -12.953 1.000 1 A PHE 41.440 1
ATOM 2847 O O . PHE 184 184 ? A -13.256 6.958 -12.191 1.000 1 A PHE 41.440 1
ATOM 2848 C CB . PHE 184 184 ? A -9.989 6.498 -12.078 1.000 1 A PHE 41.440 1
ATOM 2849 C CG . PHE 184 184 ? A -10.296 7.206 -10.768 1.000 1 A PHE 41.440 1
ATOM 2850 C CD1 . PHE 184 184 ? A -10.210 8.609 -10.669 1.000 1 A PHE 41.440 1
ATOM 2851 C CD2 . PHE 184 184 ? A -10.708 6.458 -9.647 1.000 1 A PHE 41.440 1
ATOM 2852 C CE1 . PHE 184 184 ? A -10.484 9.249 -9.446 1.000 1 A PHE 41.440 1
ATOM 2853 C CE2 . PHE 184 184 ? A -10.979 7.100 -8.422 1.000 1 A PHE 41.440 1
ATOM 2854 C CZ . PHE 184 184 ? A -10.856 8.496 -8.319 1.000 1 A PHE 41.440 1
ATOM 2855 H H . PHE 184 184 ? A -9.951 5.103 -14.252 1.000 1 A PHE 41.440 1
ATOM 2856 H HA . PHE 184 184 ? A -11.648 5.144 -11.975 1.000 1 A PHE 41.440 1
ATOM 2857 H HB2 . PHE 184 184 ? A -9.563 7.207 -12.788 1.000 1 A PHE 41.440 1
ATOM 2858 H HB3 . PHE 184 184 ? A -9.244 5.725 -11.888 1.000 1 A PHE 41.440 1
ATOM 2859 H HD1 . PHE 184 184 ? A -9.933 9.202 -11.527 1.000 1 A PHE 41.440 1
ATOM 2860 H HD2 . PHE 184 184 ? A -10.827 5.387 -9.725 1.000 1 A PHE 41.440 1
ATOM 2861 H HE1 . PHE 184 184 ? A -10.409 10.325 -9.381 1.000 1 A PHE 41.440 1
ATOM 2862 H HE2 . PHE 184 184 ? A -11.319 6.525 -7.573 1.000 1 A PHE 41.440 1
ATOM 2863 H HZ . PHE 184 184 ? A -11.091 8.995 -7.390 1.000 1 A PHE 41.440 1
ATOM 2864 N N . ASN 185 185 ? A -12.266 7.641 -14.057 1.000 1 A ASN 45.840 1
ATOM 2865 C CA . ASN 185 185 ? A -13.328 8.606 -14.365 1.000 1 A ASN 45.840 1
ATOM 2866 C C . ASN 185 185 ? A -14.695 7.940 -14.596 1.000 1 A ASN 45.840 1
ATOM 2867 O O . ASN 185 185 ? A -15.725 8.553 -14.340 1.000 1 A ASN 45.840 1
ATOM 2868 C CB . ASN 185 185 ? A -12.895 9.461 -15.567 1.000 1 A ASN 45.840 1
ATOM 2869 C CG . ASN 185 185 ? A -11.786 10.428 -15.196 1.000 1 A ASN 45.840 1
ATOM 2870 O OD1 . ASN 185 185 ? A -11.606 10.790 -14.050 1.000 1 A ASN 45.840 1
ATOM 2871 N ND2 . ASN 185 185 ? A -11.003 10.878 -16.146 1.000 1 A ASN 45.840 1
ATOM 2872 H H . ASN 185 185 ? A -11.490 7.537 -14.695 1.000 1 A ASN 45.840 1
ATOM 2873 H HA . ASN 185 185 ? A -13.465 9.261 -13.504 1.000 1 A ASN 45.840 1
ATOM 2874 H HB2 . ASN 185 185 ? A -13.742 10.059 -15.904 1.000 1 A ASN 45.840 1
ATOM 2875 H HB3 . ASN 185 185 ? A -12.573 8.819 -16.386 1.000 1 A ASN 45.840 1
ATOM 2876 H HD21 . ASN 185 185 ? A -10.287 11.518 -15.832 1.000 1 A ASN 45.840 1
ATOM 2877 H HD22 . ASN 185 185 ? A -11.146 10.634 -17.115 1.000 1 A ASN 45.840 1
ATOM 2878 N N . ARG 186 186 ? A -14.719 6.679 -15.042 1.000 1 A ARG 46.060 1
ATOM 2879 C CA . ARG 186 186 ? A -15.954 5.910 -15.271 1.000 1 A ARG 46.060 1
ATOM 2880 C C . ARG 186 186 ? A -16.477 5.209 -14.020 1.000 1 A ARG 46.060 1
ATOM 2881 O O . ARG 186 186 ? A -17.666 4.904 -13.941 1.000 1 A ARG 46.060 1
ATOM 2882 C CB . ARG 186 186 ? A -15.717 4.898 -16.400 1.000 1 A ARG 46.060 1
ATOM 2883 C CG . ARG 186 186 ? A -15.503 5.613 -17.740 1.000 1 A ARG 46.060 1
ATOM 2884 C CD . ARG 186 186 ? A -15.466 4.630 -18.914 1.000 1 A ARG 46.060 1
ATOM 2885 N NE . ARG 186 186 ? A -14.110 4.147 -19.238 1.000 1 A ARG 46.060 1
ATOM 2886 C CZ . ARG 186 186 ? A -13.827 3.325 -20.234 1.000 1 A ARG 46.060 1
ATOM 2887 N NH1 . ARG 186 186 ? A -14.763 2.752 -20.941 1.000 1 A ARG 46.060 1
ATOM 2888 N NH2 . ARG 186 186 ? A -12.614 3.045 -20.574 1.000 1 A ARG 46.060 1
ATOM 2889 H H . ARG 186 186 ? A -13.832 6.216 -15.183 1.000 1 A ARG 46.060 1
ATOM 2890 H HA . ARG 186 186 ? A -16.749 6.595 -15.565 1.000 1 A ARG 46.060 1
ATOM 2891 H HB2 . ARG 186 186 ? A -16.596 4.259 -16.481 1.000 1 A ARG 46.060 1
ATOM 2892 H HB3 . ARG 186 186 ? A -14.855 4.271 -16.173 1.000 1 A ARG 46.060 1
ATOM 2893 H HG2 . ARG 186 186 ? A -16.343 6.289 -17.900 1.000 1 A ARG 46.060 1
ATOM 2894 H HG3 . ARG 186 186 ? A -14.590 6.207 -17.724 1.000 1 A ARG 46.060 1
ATOM 2895 H HD2 . ARG 186 186 ? A -15.852 5.153 -19.788 1.000 1 A ARG 46.060 1
ATOM 2896 H HD3 . ARG 186 186 ? A -16.127 3.789 -18.702 1.000 1 A ARG 46.060 1
ATOM 2897 H HE . ARG 186 186 ? A -13.319 4.558 -18.762 1.000 1 A ARG 46.060 1
ATOM 2898 H HH11 . ARG 186 186 ? A -14.500 2.128 -21.691 1.000 1 A ARG 46.060 1
ATOM 2899 H HH12 . ARG 186 186 ? A -15.729 2.930 -20.706 1.000 1 A ARG 46.060 1
ATOM 2900 H HH21 . ARG 186 186 ? A -12.393 2.343 -21.266 1.000 1 A ARG 46.060 1
ATOM 2901 H HH22 . ARG 186 186 ? A -11.831 3.260 -19.973 1.000 1 A ARG 46.060 1
ATOM 2902 N N . THR 187 187 ? A -15.606 4.915 -13.062 1.000 1 A THR 38.220 1
ATOM 2903 C CA . THR 187 187 ? A -15.951 4.160 -11.852 1.000 1 A THR 38.220 1
ATOM 2904 C C . THR 187 187 ? A -15.804 4.962 -10.575 1.000 1 A THR 38.220 1
ATOM 2905 O O . THR 187 187 ? A -16.220 4.458 -9.540 1.000 1 A THR 38.220 1
ATOM 2906 C CB . THR 187 187 ? A -15.130 2.878 -11.748 1.000 1 A THR 38.220 1
ATOM 2907 O OG1 . THR 187 187 ? A -13.785 3.262 -11.703 1.000 1 A THR 38.220 1
ATOM 2908 C CG2 . THR 187 187 ? A -15.400 1.966 -12.946 1.000 1 A THR 38.220 1
ATOM 2909 H H . THR 187 187 ? A -14.625 5.071 -13.248 1.000 1 A THR 38.220 1
ATOM 2910 H HA . THR 187 187 ? A -17.000 3.867 -11.891 1.000 1 A THR 38.220 1
ATOM 2911 H HB . THR 187 187 ? A -15.395 2.346 -10.834 1.000 1 A THR 38.220 1
ATOM 2912 H HG1 . THR 187 187 ? A -13.237 2.474 -11.732 1.000 1 A THR 38.220 1
ATOM 2913 H HG21 . THR 187 187 ? A -15.155 0.935 -12.688 1.000 1 A THR 38.220 1
ATOM 2914 H HG22 . THR 187 187 ? A -14.802 2.279 -13.801 1.000 1 A THR 38.220 1
ATOM 2915 H HG23 . THR 187 187 ? A -16.456 2.001 -13.214 1.000 1 A THR 38.220 1
ATOM 2916 N N . LYS 188 188 ? A -15.304 6.202 -10.630 1.000 1 A LYS 44.660 1
ATOM 2917 C CA . LYS 188 188 ? A -15.170 7.126 -9.498 1.000 1 A LYS 44.660 1
ATOM 2918 C C . LYS 188 188 ? A -16.462 7.183 -8.709 1.000 1 A LYS 44.660 1
ATOM 2919 O O . LYS 188 188 ? A -16.418 6.900 -7.527 1.000 1 A LYS 44.660 1
ATOM 2920 C CB . LYS 188 188 ? A -14.749 8.520 -9.993 1.000 1 A LYS 44.660 1
ATOM 2921 C CG . LYS 188 188 ? A -14.671 9.558 -8.871 1.000 1 A LYS 44.660 1
ATOM 2922 C CD . LYS 188 188 ? A -14.177 10.892 -9.438 1.000 1 A LYS 44.660 1
ATOM 2923 C CE . LYS 188 188 ? A -14.144 11.917 -8.307 1.000 1 A LYS 44.660 1
ATOM 2924 N NZ . LYS 188 188 ? A -13.703 13.251 -8.768 1.000 1 A LYS 44.660 1
ATOM 2925 H H . LYS 188 188 ? A -14.896 6.499 -11.505 1.000 1 A LYS 44.660 1
ATOM 2926 H HA . LYS 188 188 ? A -14.400 6.753 -8.822 1.000 1 A LYS 44.660 1
ATOM 2927 H HB2 . LYS 188 188 ? A -13.751 8.457 -10.426 1.000 1 A LYS 44.660 1
ATOM 2928 H HB3 . LYS 188 188 ? A -15.447 8.864 -10.757 1.000 1 A LYS 44.660 1
ATOM 2929 H HG2 . LYS 188 188 ? A -15.659 9.706 -8.433 1.000 1 A LYS 44.660 1
ATOM 2930 H HG3 . LYS 188 188 ? A -13.984 9.211 -8.099 1.000 1 A LYS 44.660 1
ATOM 2931 H HD2 . LYS 188 188 ? A -14.861 11.227 -10.217 1.000 1 A LYS 44.660 1
ATOM 2932 H HD3 . LYS 188 188 ? A -13.179 10.765 -9.858 1.000 1 A LYS 44.660 1
ATOM 2933 H HE2 . LYS 188 188 ? A -13.496 11.549 -7.512 1.000 1 A LYS 44.660 1
ATOM 2934 H HE3 . LYS 188 188 ? A -15.142 11.981 -7.875 1.000 1 A LYS 44.660 1
ATOM 2935 H HZ1 . LYS 188 188 ? A -13.702 13.882 -7.979 1.000 1 A LYS 44.660 1
ATOM 2936 H HZ2 . LYS 188 188 ? A -14.344 13.597 -9.467 1.000 1 A LYS 44.660 1
ATOM 2937 H HZ3 . LYS 188 188 ? A -12.773 13.205 -9.159 1.000 1 A LYS 44.660 1
ATOM 2938 N N . ASP 189 189 ? A -17.605 7.382 -9.360 1.000 1 A ASP 46.750 1
ATOM 2939 C CA . ASP 189 189 ? A -18.899 7.410 -8.670 1.000 1 A ASP 46.750 1
ATOM 2940 C C . ASP 189 189 ? A -19.227 6.080 -7.977 1.000 1 A ASP 46.750 1
ATOM 2941 O O . ASP 189 189 ? A -19.780 6.075 -6.884 1.000 1 A ASP 46.750 1
ATOM 2942 C CB . ASP 189 189 ? A -20.018 7.737 -9.667 1.000 1 A ASP 46.750 1
ATOM 2943 C CG . ASP 189 189 ? A -19.903 9.124 -10.300 1.000 1 A ASP 46.750 1
ATOM 2944 O OD1 . ASP 189 189 ? A -19.207 9.986 -9.723 1.000 1 A ASP 46.750 1
ATOM 2945 O OD2 . ASP 189 189 ? A -20.506 9.285 -11.382 1.000 1 A ASP 46.750 1
ATOM 2946 H H . ASP 189 189 ? A -17.562 7.738 -10.305 1.000 1 A ASP 46.750 1
ATOM 2947 H HA . ASP 189 189 ? A -18.877 8.189 -7.908 1.000 1 A ASP 46.750 1
ATOM 2948 H HB2 . ASP 189 189 ? A -20.974 7.682 -9.146 1.000 1 A ASP 46.750 1
ATOM 2949 H HB3 . ASP 189 189 ? A -20.022 6.981 -10.453 1.000 1 A ASP 46.750 1
ATOM 2950 N N . LYS 190 190 ? A -18.866 4.936 -8.574 1.000 1 A LYS 43.220 1
ATOM 2951 C CA . LYS 190 190 ? A -19.083 3.603 -7.981 1.000 1 A LYS 43.220 1
ATOM 2952 C C . LYS 190 190 ? A -18.122 3.321 -6.828 1.000 1 A LYS 43.220 1
ATOM 2953 O O . LYS 190 190 ? A -18.526 2.707 -5.849 1.000 1 A LYS 43.220 1
ATOM 2954 C CB . LYS 190 190 ? A -18.948 2.497 -9.038 1.000 1 A LYS 43.220 1
ATOM 2955 C CG . LYS 190 190 ? A -20.031 2.558 -10.121 1.000 1 A LYS 43.220 1
ATOM 2956 C CD . LYS 190 190 ? A -19.849 1.386 -11.093 1.000 1 A LYS 43.220 1
ATOM 2957 C CE . LYS 190 190 ? A -20.919 1.426 -12.187 1.000 1 A LYS 43.220 1
ATOM 2958 N NZ . LYS 190 190 ? A -20.725 0.326 -13.164 1.000 1 A LYS 43.220 1
ATOM 2959 H H . LYS 190 190 ? A -18.294 5.017 -9.403 1.000 1 A LYS 43.220 1
ATOM 2960 H HA . LYS 190 190 ? A -20.084 3.566 -7.552 1.000 1 A LYS 43.220 1
ATOM 2961 H HB2 . LYS 190 190 ? A -17.964 2.553 -9.504 1.000 1 A LYS 43.220 1
ATOM 2962 H HB3 . LYS 190 190 ? A -19.022 1.535 -8.531 1.000 1 A LYS 43.220 1
ATOM 2963 H HG2 . LYS 190 190 ? A -21.015 2.496 -9.654 1.000 1 A LYS 43.220 1
ATOM 2964 H HG3 . LYS 190 190 ? A -19.952 3.497 -10.668 1.000 1 A LYS 43.220 1
ATOM 2965 H HD2 . LYS 190 190 ? A -18.860 1.456 -11.547 1.000 1 A LYS 43.220 1
ATOM 2966 H HD3 . LYS 190 190 ? A -19.922 0.448 -10.542 1.000 1 A LYS 43.220 1
ATOM 2967 H HE2 . LYS 190 190 ? A -21.901 1.353 -11.719 1.000 1 A LYS 43.220 1
ATOM 2968 H HE3 . LYS 190 190 ? A -20.859 2.391 -12.691 1.000 1 A LYS 43.220 1
ATOM 2969 H HZ1 . LYS 190 190 ? A -19.818 0.407 -13.602 1.000 1 A LYS 43.220 1
ATOM 2970 H HZ2 . LYS 190 190 ? A -21.431 0.361 -13.885 1.000 1 A LYS 43.220 1
ATOM 2971 H HZ3 . LYS 190 190 ? A -20.772 -0.572 -12.702 1.000 1 A LYS 43.220 1
ATOM 2972 N N . VAL 191 191 ? A -16.872 3.762 -6.945 1.000 1 A VAL 43.280 1
ATOM 2973 C CA . VAL 191 191 ? A -15.833 3.625 -5.921 1.000 1 A VAL 43.280 1
ATOM 2974 C C . VAL 191 191 ? A -16.115 4.578 -4.768 1.000 1 A VAL 43.280 1
ATOM 2975 O O . VAL 191 191 ? A -16.111 4.142 -3.632 1.000 1 A VAL 43.280 1
ATOM 2976 C CB . VAL 191 191 ? A -14.430 3.859 -6.517 1.000 1 A VAL 43.280 1
ATOM 2977 C CG1 . VAL 191 191 ? A -13.338 3.874 -5.439 1.000 1 A VAL 43.280 1
ATOM 2978 C CG2 . VAL 191 191 ? A -14.063 2.753 -7.517 1.000 1 A VAL 43.280 1
ATOM 2979 H H . VAL 191 191 ? A -16.638 4.265 -7.789 1.000 1 A VAL 43.280 1
ATOM 2980 H HA . VAL 191 191 ? A -15.865 2.615 -5.513 1.000 1 A VAL 43.280 1
ATOM 2981 H HB . VAL 191 191 ? A -14.414 4.817 -7.036 1.000 1 A VAL 43.280 1
ATOM 2982 H HG11 . VAL 191 191 ? A -12.355 3.939 -5.903 1.000 1 A VAL 43.280 1
ATOM 2983 H HG12 . VAL 191 191 ? A -13.394 2.969 -4.834 1.000 1 A VAL 43.280 1
ATOM 2984 H HG13 . VAL 191 191 ? A -13.464 4.743 -4.793 1.000 1 A VAL 43.280 1
ATOM 2985 H HG21 . VAL 191 191 ? A -13.094 2.970 -7.967 1.000 1 A VAL 43.280 1
ATOM 2986 H HG22 . VAL 191 191 ? A -14.019 1.790 -7.009 1.000 1 A VAL 43.280 1
ATOM 2987 H HG23 . VAL 191 191 ? A -14.804 2.698 -8.314 1.000 1 A VAL 43.280 1
ATOM 2988 N N . GLU 192 192 ? A -16.432 5.843 -5.033 1.000 1 A GLU 44.440 1
ATOM 2989 C CA . GLU 192 192 ? A -16.862 6.822 -4.033 1.000 1 A GLU 44.440 1
ATOM 2990 C C . GLU 192 192 ? A -18.156 6.393 -3.356 1.000 1 A GLU 44.440 1
ATOM 2991 O O . GLU 192 192 ? A -18.270 6.531 -2.143 1.000 1 A GLU 44.440 1
ATOM 2992 C CB . GLU 192 192 ? A -17.097 8.201 -4.664 1.000 1 A GLU 44.440 1
ATOM 2993 C CG . GLU 192 192 ? A -15.795 8.932 -5.014 1.000 1 A GLU 44.440 1
ATOM 2994 C CD . GLU 192 192 ? A -16.041 10.359 -5.530 1.000 1 A GLU 44.440 1
ATOM 2995 O OE1 . GLU 192 192 ? A -15.029 11.046 -5.802 1.000 1 A GLU 44.440 1
ATOM 2996 O OE2 . GLU 192 192 ? A -17.214 10.787 -5.617 1.000 1 A GLU 44.440 1
ATOM 2997 H H . GLU 192 192 ? A -16.415 6.153 -5.994 1.000 1 A GLU 44.440 1
ATOM 2998 H HA . GLU 192 192 ? A -16.102 6.914 -3.257 1.000 1 A GLU 44.440 1
ATOM 2999 H HB2 . GLU 192 192 ? A -17.635 8.810 -3.938 1.000 1 A GLU 44.440 1
ATOM 3000 H HB3 . GLU 192 192 ? A -17.724 8.097 -5.550 1.000 1 A GLU 44.440 1
ATOM 3001 H HG2 . GLU 192 192 ? A -15.182 8.985 -4.115 1.000 1 A GLU 44.440 1
ATOM 3002 H HG3 . GLU 192 192 ? A -15.239 8.364 -5.760 1.000 1 A GLU 44.440 1
ATOM 3003 N N . LYS 193 193 ? A -19.115 5.835 -4.106 1.000 1 A LYS 44.060 1
ATOM 3004 C CA . LYS 193 193 ? A -20.310 5.224 -3.523 1.000 1 A LYS 44.060 1
ATOM 3005 C C . LYS 193 193 ? A -19.934 4.050 -2.622 1.000 1 A LYS 44.060 1
ATOM 3006 O O . LYS 193 193 ? A -20.338 4.058 -1.471 1.000 1 A LYS 44.060 1
ATOM 3007 C CB . LYS 193 193 ? A -21.299 4.848 -4.630 1.000 1 A LYS 44.060 1
ATOM 3008 C CG . LYS 193 193 ? A -22.560 4.204 -4.059 1.000 1 A LYS 44.060 1
ATOM 3009 C CD . LYS 193 193 ? A -23.602 3.966 -5.152 1.000 1 A LYS 44.060 1
ATOM 3010 C CE . LYS 193 193 ? A -24.737 3.197 -4.483 1.000 1 A LYS 44.060 1
ATOM 3011 N NZ . LYS 193 193 ? A -25.867 2.911 -5.386 1.000 1 A LYS 44.060 1
ATOM 3012 H H . LYS 193 193 ? A -19.012 5.837 -5.111 1.000 1 A LYS 44.060 1
ATOM 3013 H HA . LYS 193 193 ? A -20.788 5.955 -2.871 1.000 1 A LYS 44.060 1
ATOM 3014 H HB2 . LYS 193 193 ? A -21.588 5.755 -5.161 1.000 1 A LYS 44.060 1
ATOM 3015 H HB3 . LYS 193 193 ? A -20.828 4.154 -5.326 1.000 1 A LYS 44.060 1
ATOM 3016 H HG2 . LYS 193 193 ? A -22.292 3.246 -3.613 1.000 1 A LYS 44.060 1
ATOM 3017 H HG3 . LYS 193 193 ? A -22.983 4.848 -3.289 1.000 1 A LYS 44.060 1
ATOM 3018 H HD2 . LYS 193 193 ? A -23.956 4.922 -5.537 1.000 1 A LYS 44.060 1
ATOM 3019 H HD3 . LYS 193 193 ? A -23.166 3.371 -5.954 1.000 1 A LYS 44.060 1
ATOM 3020 H HE2 . LYS 193 193 ? A -24.326 2.264 -4.098 1.000 1 A LYS 44.060 1
ATOM 3021 H HE3 . LYS 193 193 ? A -25.071 3.749 -3.604 1.000 1 A LYS 44.060 1
ATOM 3022 H HZ1 . LYS 193 193 ? A -26.548 2.388 -4.854 1.000 1 A LYS 44.060 1
ATOM 3023 H HZ2 . LYS 193 193 ? A -25.547 2.346 -6.159 1.000 1 A LYS 44.060 1
ATOM 3024 H HZ3 . LYS 193 193 ? A -26.279 3.775 -5.709 1.000 1 A LYS 44.060 1
ATOM 3025 N N . GLY 194 194 ? A -19.101 3.120 -3.089 1.000 1 A GLY 40.840 1
ATOM 3026 C CA . GLY 194 194 ? A -18.625 1.996 -2.279 1.000 1 A GLY 40.840 1
ATOM 3027 C C . GLY 194 194 ? A -17.844 2.437 -1.035 1.000 1 A GLY 40.840 1
ATOM 3028 O O . GLY 194 194 ? A -18.030 1.867 0.029 1.000 1 A GLY 40.840 1
ATOM 3029 H H . GLY 194 194 ? A -18.814 3.168 -4.057 1.000 1 A GLY 40.840 1
ATOM 3030 H HA2 . GLY 194 194 ? A -17.970 1.373 -2.888 1.000 1 A GLY 40.840 1
ATOM 3031 H HA3 . GLY 194 194 ? A -19.478 1.399 -1.956 1.000 1 A GLY 40.840 1
ATOM 3032 N N . LEU 195 195 ? A -17.019 3.484 -1.134 1.000 1 A LEU 37.780 1
ATOM 3033 C CA . LEU 195 195 ? A -16.250 4.059 -0.024 1.000 1 A LEU 37.780 1
ATOM 3034 C C . LEU 195 195 ? A -17.134 4.825 0.969 1.000 1 A LEU 37.780 1
ATOM 3035 O O . LEU 195 195 ? A -16.895 4.744 2.169 1.000 1 A LEU 37.780 1
ATOM 3036 C CB . LEU 195 195 ? A -15.141 4.977 -0.572 1.000 1 A LEU 37.780 1
ATOM 3037 C CG . LEU 195 195 ? A -13.957 4.257 -1.245 1.000 1 A LEU 37.780 1
ATOM 3038 C CD1 . LEU 195 195 ? A -13.048 5.297 -1.904 1.000 1 A LEU 37.780 1
ATOM 3039 C CD2 . LEU 195 195 ? A -13.112 3.453 -0.255 1.000 1 A LEU 37.780 1
ATOM 3040 H H . LEU 195 195 ? A -16.893 3.890 -2.051 1.000 1 A LEU 37.780 1
ATOM 3041 H HA . LEU 195 195 ? A -15.785 3.254 0.544 1.000 1 A LEU 37.780 1
ATOM 3042 H HB2 . LEU 195 195 ? A -14.746 5.570 0.254 1.000 1 A LEU 37.780 1
ATOM 3043 H HB3 . LEU 195 195 ? A -15.591 5.671 -1.282 1.000 1 A LEU 37.780 1
ATOM 3044 H HG . LEU 195 195 ? A -14.316 3.570 -2.013 1.000 1 A LEU 37.780 1
ATOM 3045 H HD11 . LEU 195 195 ? A -13.620 5.872 -2.632 1.000 1 A LEU 37.780 1
ATOM 3046 H HD12 . LEU 195 195 ? A -12.647 5.972 -1.149 1.000 1 A LEU 37.780 1
ATOM 3047 H HD13 . LEU 195 195 ? A -12.225 4.796 -2.415 1.000 1 A LEU 37.780 1
ATOM 3048 H HD21 . LEU 195 195 ? A -12.756 4.100 0.546 1.000 1 A LEU 37.780 1
ATOM 3049 H HD22 . LEU 195 195 ? A -13.706 2.647 0.176 1.000 1 A LEU 37.780 1
ATOM 3050 H HD23 . LEU 195 195 ? A -12.258 3.012 -0.770 1.000 1 A LEU 37.780 1
ATOM 3051 N N . LYS 196 196 ? A -18.164 5.538 0.493 1.000 1 A LYS 38.940 1
ATOM 3052 C CA . LYS 196 196 ? A -19.187 6.161 1.350 1.000 1 A LYS 38.940 1
ATOM 3053 C C . LYS 196 196 ? A -20.044 5.105 2.049 1.000 1 A LYS 38.940 1
ATOM 3054 O O . LYS 196 196 ? A -20.345 5.266 3.222 1.000 1 A LYS 38.940 1
ATOM 3055 C CB . LYS 196 196 ? A -20.069 7.120 0.534 1.000 1 A LYS 38.940 1
ATOM 3056 C CG . LYS 196 196 ? A -19.377 8.464 0.262 1.000 1 A LYS 38.940 1
ATOM 3057 C CD . LYS 196 196 ? A -20.244 9.344 -0.646 1.000 1 A LYS 38.940 1
ATOM 3058 C CE . LYS 196 196 ? A -19.547 10.688 -0.882 1.000 1 A LYS 38.940 1
ATOM 3059 N NZ . LYS 196 196 ? A -20.251 11.503 -1.902 1.000 1 A LYS 38.940 1
ATOM 3060 H H . LYS 196 196 ? A -18.280 5.595 -0.509 1.000 1 A LYS 38.940 1
ATOM 3061 H HA . LYS 196 196 ? A -18.698 6.712 2.153 1.000 1 A LYS 38.940 1
ATOM 3062 H HB2 . LYS 196 196 ? A -20.354 6.643 -0.403 1.000 1 A LYS 38.940 1
ATOM 3063 H HB3 . LYS 196 196 ? A -20.979 7.320 1.100 1.000 1 A LYS 38.940 1
ATOM 3064 H HG2 . LYS 196 196 ? A -18.412 8.294 -0.215 1.000 1 A LYS 38.940 1
ATOM 3065 H HG3 . LYS 196 196 ? A -19.210 8.975 1.210 1.000 1 A LYS 38.940 1
ATOM 3066 H HD2 . LYS 196 196 ? A -20.382 8.829 -1.597 1.000 1 A LYS 38.940 1
ATOM 3067 H HD3 . LYS 196 196 ? A -21.215 9.505 -0.178 1.000 1 A LYS 38.940 1
ATOM 3068 H HE2 . LYS 196 196 ? A -18.529 10.487 -1.214 1.000 1 A LYS 38.940 1
ATOM 3069 H HE3 . LYS 196 196 ? A -19.489 11.222 0.067 1.000 1 A LYS 38.940 1
ATOM 3070 H HZ1 . LYS 196 196 ? A -21.207 11.679 -1.628 1.000 1 A LYS 38.940 1
ATOM 3071 H HZ2 . LYS 196 196 ? A -20.240 11.018 -2.788 1.000 1 A LYS 38.940 1
ATOM 3072 H HZ3 . LYS 196 196 ? A -19.769 12.380 -2.041 1.000 1 A LYS 38.940 1
ATOM 3073 N N . GLU 197 197 ? A -20.387 4.021 1.354 1.000 1 A GLU 37.620 1
ATOM 3074 C CA . GLU 197 197 ? A -21.097 2.859 1.912 1.000 1 A GLU 37.620 1
ATOM 3075 C C . GLU 197 197 ? A -20.229 2.046 2.895 1.000 1 A GLU 37.620 1
ATOM 3076 O O . GLU 197 197 ? A -20.765 1.302 3.711 1.000 1 A GLU 37.620 1
ATOM 3077 C CB . GLU 197 197 ? A -21.595 1.959 0.759 1.000 1 A GLU 37.620 1
ATOM 3078 C CG . GLU 197 197 ? A -22.790 2.563 -0.006 1.000 1 A GLU 37.620 1
ATOM 3079 C CD . GLU 197 197 ? A -23.203 1.785 -1.274 1.000 1 A GLU 37.620 1
ATOM 3080 O OE1 . GLU 197 197 ? A -24.200 2.209 -1.917 1.000 1 A GLU 37.620 1
ATOM 3081 O OE2 . GLU 197 197 ? A -22.521 0.817 -1.682 1.000 1 A GLU 37.620 1
ATOM 3082 H H . GLU 197 197 ? A -20.156 3.990 0.371 1.000 1 A GLU 37.620 1
ATOM 3083 H HA . GLU 197 197 ? A -21.961 3.199 2.483 1.000 1 A GLU 37.620 1
ATOM 3084 H HB2 . GLU 197 197 ? A -21.910 0.999 1.168 1.000 1 A GLU 37.620 1
ATOM 3085 H HB3 . GLU 197 197 ? A -20.769 1.778 0.072 1.000 1 A GLU 37.620 1
ATOM 3086 H HG2 . GLU 197 197 ? A -23.642 2.605 0.673 1.000 1 A GLU 37.620 1
ATOM 3087 H HG3 . GLU 197 197 ? A -22.562 3.590 -0.289 1.000 1 A GLU 37.620 1
ATOM 3088 N N . LEU 198 198 ? A -18.899 2.197 2.843 1.000 1 A LEU 33.840 1
ATOM 3089 C CA . LEU 198 198 ? A -17.935 1.564 3.752 1.000 1 A LEU 33.840 1
ATOM 3090 C C . LEU 198 198 ? A -17.774 2.290 5.104 1.000 1 A LEU 33.840 1
ATOM 3091 O O . LEU 198 198 ? A -16.973 1.801 5.906 1.000 1 A LEU 33.840 1
ATOM 3092 C CB . LEU 198 198 ? A -16.581 1.390 3.015 1.000 1 A LEU 33.840 1
ATOM 3093 C CG . LEU 198 198 ? A -16.494 0.135 2.125 1.000 1 A LEU 33.840 1
ATOM 3094 C CD1 . LEU 198 198 ? A -15.388 0.256 1.068 1.000 1 A LEU 33.840 1
ATOM 3095 C CD2 . LEU 198 198 ? A -16.138 -1.104 2.947 1.000 1 A LEU 33.840 1
ATOM 3096 H H . LEU 198 198 ? A -18.529 2.779 2.105 1.000 1 A LEU 33.840 1
ATOM 3097 H HA . LEU 198 198 ? A -18.317 0.579 4.020 1.000 1 A LEU 33.840 1
ATOM 3098 H HB2 . LEU 198 198 ? A -16.405 2.275 2.404 1.000 1 A LEU 33.840 1
ATOM 3099 H HB3 . LEU 198 198 ? A -15.765 1.348 3.737 1.000 1 A LEU 33.840 1
ATOM 3100 H HG . LEU 198 198 ? A -17.450 -0.040 1.631 1.000 1 A LEU 33.840 1
ATOM 3101 H HD11 . LEU 198 198 ? A -15.308 -0.678 0.513 1.000 1 A LEU 33.840 1
ATOM 3102 H HD12 . LEU 198 198 ? A -15.640 1.050 0.366 1.000 1 A LEU 33.840 1
ATOM 3103 H HD13 . LEU 198 198 ? A -14.437 0.489 1.546 1.000 1 A LEU 33.840 1
ATOM 3104 H HD21 . LEU 198 198 ? A -16.498 -1.996 2.435 1.000 1 A LEU 33.840 1
ATOM 3105 H HD22 . LEU 198 198 ? A -16.580 -1.020 3.940 1.000 1 A LEU 33.840 1
ATOM 3106 H HD23 . LEU 198 198 ? A -15.058 -1.181 3.073 1.000 1 A LEU 33.840 1
ATOM 3107 N N . GLU 199 199 ? A -18.481 3.417 5.329 1.000 1 A GLU 33.340 1
ATOM 3108 C CA . GLU 199 199 ? A -18.475 4.258 6.550 1.000 1 A GLU 33.340 1
ATOM 3109 C C . GLU 199 199 ? A -17.157 4.153 7.337 1.000 1 A GLU 33.340 1
ATOM 3110 O O . GLU 199 199 ? A -17.095 3.644 8.459 1.000 1 A GLU 33.340 1
ATOM 3111 C CB . GLU 199 199 ? A -19.706 4.028 7.454 1.000 1 A GLU 33.340 1
ATOM 3112 C CG . GLU 199 199 ? A -21.016 4.611 6.895 1.000 1 A GLU 33.340 1
ATOM 3113 C CD . GLU 199 199 ? A -22.175 4.600 7.918 1.000 1 A GLU 33.340 1
ATOM 3114 O OE1 . GLU 199 199 ? A -23.157 5.345 7.682 1.000 1 A GLU 33.340 1
ATOM 3115 O OE2 . GLU 199 199 ? A -22.104 3.852 8.925 1.000 1 A GLU 33.340 1
ATOM 3116 H H . GLU 199 199 ? A -19.155 3.673 4.621 1.000 1 A GLU 33.340 1
ATOM 3117 H HA . GLU 199 199 ? A -18.531 5.297 6.226 1.000 1 A GLU 33.340 1
ATOM 3118 H HB2 . GLU 199 199 ? A -19.521 4.529 8.404 1.000 1 A GLU 33.340 1
ATOM 3119 H HB3 . GLU 199 199 ? A -19.828 2.962 7.650 1.000 1 A GLU 33.340 1
ATOM 3120 H HG2 . GLU 199 199 ? A -20.828 5.640 6.586 1.000 1 A GLU 33.340 1
ATOM 3121 H HG3 . GLU 199 199 ? A -21.305 4.043 6.011 1.000 1 A GLU 33.340 1
ATOM 3122 N N . VAL 200 200 ? A -16.056 4.569 6.702 1.000 1 A VAL 33.970 1
ATOM 3123 C CA . VAL 200 200 ? A -14.736 4.558 7.339 1.000 1 A VAL 33.970 1
ATOM 3124 C C . VAL 200 200 ? A -14.694 5.698 8.352 1.000 1 A VAL 33.970 1
ATOM 3125 O O . VAL 200 200 ? A -14.416 6.845 7.999 1.000 1 A VAL 33.970 1
ATOM 3126 C CB . VAL 200 200 ? A -13.586 4.637 6.314 1.000 1 A VAL 33.970 1
ATOM 3127 C CG1 . VAL 200 200 ? A -12.216 4.524 7.002 1.000 1 A VAL 33.970 1
ATOM 3128 C CG2 . VAL 200 200 ? A -13.680 3.493 5.296 1.000 1 A VAL 33.970 1
ATOM 3129 H H . VAL 200 200 ? A -16.148 4.918 5.759 1.000 1 A VAL 33.970 1
ATOM 3130 H HA . VAL 200 200 ? A -14.628 3.621 7.885 1.000 1 A VAL 33.970 1
ATOM 3131 H HB . VAL 200 200 ? A -13.635 5.582 5.773 1.000 1 A VAL 33.970 1
ATOM 3132 H HG11 . VAL 200 200 ? A -12.151 3.591 7.562 1.000 1 A VAL 33.970 1
ATOM 3133 H HG12 . VAL 200 200 ? A -12.074 5.362 7.685 1.000 1 A VAL 33.970 1
ATOM 3134 H HG13 . VAL 200 200 ? A -11.422 4.562 6.256 1.000 1 A VAL 33.970 1
ATOM 3135 H HG21 . VAL 200 200 ? A -12.829 3.524 4.616 1.000 1 A VAL 33.970 1
ATOM 3136 H HG22 . VAL 200 200 ? A -13.696 2.543 5.830 1.000 1 A VAL 33.970 1
ATOM 3137 H HG23 . VAL 200 200 ? A -14.594 3.586 4.710 1.000 1 A VAL 33.970 1
ATOM 3138 N N . ASP 201 201 ? A -14.974 5.378 9.614 1.000 1 A ASP 31.620 1
ATOM 3139 C CA . ASP 201 201 ? A -14.757 6.283 10.741 1.000 1 A ASP 31.620 1
ATOM 3140 C C . ASP 201 201 ? A -13.248 6.518 10.897 1.000 1 A ASP 31.620 1
ATOM 3141 O O . ASP 201 201 ? A -12.525 5.748 11.536 1.000 1 A ASP 31.620 1
ATOM 3142 C CB . ASP 201 201 ? A -15.374 5.716 12.036 1.000 1 A ASP 31.620 1
ATOM 3143 C CG . ASP 201 201 ? A -16.883 5.950 12.188 1.000 1 A ASP 31.620 1
ATOM 3144 O OD1 . ASP 201 201 ? A -17.374 6.976 11.666 1.000 1 A ASP 31.620 1
ATOM 3145 O OD2 . ASP 201 201 ? A -17.512 5.139 12.913 1.000 1 A ASP 31.620 1
ATOM 3146 H H . ASP 201 201 ? A -15.406 4.482 9.790 1.000 1 A ASP 31.620 1
ATOM 3147 H HA . ASP 201 201 ? A -15.227 7.243 10.529 1.000 1 A ASP 31.620 1
ATOM 3148 H HB2 . ASP 201 201 ? A -15.157 4.650 12.104 1.000 1 A ASP 31.620 1
ATOM 3149 H HB3 . ASP 201 201 ? A -14.894 6.203 12.885 1.000 1 A ASP 31.620 1
ATOM 3150 N N . TYR 202 202 ? A -12.744 7.585 10.279 1.000 1 A TYR 28.300 1
ATOM 3151 C CA . TYR 202 202 ? A -11.400 8.070 10.559 1.000 1 A TYR 28.300 1
ATOM 3152 C C . TYR 202 202 ? A -11.372 8.555 12.013 1.000 1 A TYR 28.300 1
ATOM 3153 O O . TYR 202 202 ? A -12.145 9.457 12.352 1.000 1 A TYR 28.300 1
ATOM 3154 C CB . TYR 202 202 ? A -11.016 9.209 9.604 1.000 1 A TYR 28.300 1
ATOM 3155 C CG . TYR 202 202 ? A -10.771 8.768 8.174 1.000 1 A TYR 28.300 1
ATOM 3156 C CD1 . TYR 202 202 ? A -9.488 8.343 7.779 1.000 1 A TYR 28.300 1
ATOM 3157 C CD2 . TYR 202 202 ? A -11.826 8.773 7.242 1.000 1 A TYR 28.300 1
ATOM 3158 C CE1 . TYR 202 202 ? A -9.254 7.934 6.450 1.000 1 A TYR 28.300 1
ATOM 3159 C CE2 . TYR 202 202 ? A -11.599 8.359 5.916 1.000 1 A TYR 28.300 1
ATOM 3160 C CZ . TYR 202 202 ? A -10.313 7.942 5.516 1.000 1 A TYR 28.300 1
ATOM 3161 O OH . TYR 202 202 ? A -10.098 7.553 4.230 1.000 1 A TYR 28.300 1
ATOM 3162 H H . TYR 202 202 ? A -13.354 8.115 9.672 1.000 1 A TYR 28.300 1
ATOM 3163 H HA . TYR 202 202 ? A -10.699 7.248 10.418 1.000 1 A TYR 28.300 1
ATOM 3164 H HB2 . TYR 202 202 ? A -10.105 9.676 9.977 1.000 1 A TYR 28.300 1
ATOM 3165 H HB3 . TYR 202 202 ? A -11.796 9.970 9.619 1.000 1 A TYR 28.300 1
ATOM 3166 H HD1 . TYR 202 202 ? A -8.685 8.321 8.501 1.000 1 A TYR 28.300 1
ATOM 3167 H HD2 . TYR 202 202 ? A -12.821 9.062 7.549 1.000 1 A TYR 28.300 1
ATOM 3168 H HE1 . TYR 202 202 ? A -8.271 7.606 6.148 1.000 1 A TYR 28.300 1
ATOM 3169 H HE2 . TYR 202 202 ? A -12.411 8.339 5.205 1.000 1 A TYR 28.300 1
ATOM 3170 H HH . TYR 202 202 ? A -9.183 7.322 4.059 1.000 1 A TYR 28.300 1
ATOM 3171 N N . PRO 203 203 ? A -10.491 8.035 12.889 1.000 1 A PRO 29.780 1
ATOM 3172 C CA . PRO 203 203 ? A -10.246 8.731 14.138 1.000 1 A PRO 29.780 1
ATOM 3173 C C . PRO 203 203 ? A -9.771 10.155 13.799 1.000 1 A PRO 29.780 1
ATOM 3174 O O . PRO 203 203 ? A -8.981 10.323 12.860 1.000 1 A PRO 29.780 1
ATOM 3175 C CB . PRO 203 203 ? A -9.210 7.904 14.899 1.000 1 A PRO 29.780 1
ATOM 3176 C CG . PRO 203 203 ? A -8.500 7.113 13.799 1.000 1 A PRO 29.780 1
ATOM 3177 C CD . PRO 203 203 ? A -9.562 6.931 12.714 1.000 1 A PRO 29.780 1
ATOM 3178 H HA . PRO 203 203 ? A -11.175 8.761 14.707 1.000 1 A PRO 29.780 1
ATOM 3179 H HB2 . PRO 203 203 ? A -9.724 7.211 15.565 1.000 1 A PRO 29.780 1
ATOM 3180 H HB3 . PRO 203 203 ? A -8.517 8.529 15.461 1.000 1 A PRO 29.780 1
ATOM 3181 H HG2 . PRO 203 203 ? A -7.679 7.709 13.401 1.000 1 A PRO 29.780 1
ATOM 3182 H HG3 . PRO 203 203 ? A -8.132 6.154 14.164 1.000 1 A PRO 29.780 1
ATOM 3183 H HD2 . PRO 203 203 ? A -10.092 5.990 12.861 1.000 1 A PRO 29.780 1
ATOM 3184 H HD3 . PRO 203 203 ? A -9.088 6.950 11.732 1.000 1 A PRO 29.780 1
ATOM 3185 N N . PRO 204 204 ? A -10.262 11.184 14.512 1.000 1 A PRO 27.640 1
ATOM 3186 C CA . PRO 204 204 ? A -9.819 12.548 14.286 1.000 1 A PRO 27.640 1
ATOM 3187 C C . PRO 204 204 ? A -8.296 12.606 14.403 1.000 1 A PRO 27.640 1
ATOM 3188 O O . PRO 204 204 ? A -7.698 11.992 15.290 1.000 1 A PRO 27.640 1
ATOM 3189 C CB . PRO 204 204 ? A -10.551 13.418 15.313 1.000 1 A PRO 27.640 1
ATOM 3190 C CG . PRO 204 204 ? A -10.981 12.429 16.396 1.000 1 A PRO 27.640 1
ATOM 3191 C CD . PRO 204 204 ? A -11.175 11.119 15.639 1.000 1 A PRO 27.640 1
ATOM 3192 H HA . PRO 204 204 ? A -10.113 12.858 13.282 1.000 1 A PRO 27.640 1
ATOM 3193 H HB2 . PRO 204 204 ? A -11.438 13.851 14.850 1.000 1 A PRO 27.640 1
ATOM 3194 H HB3 . PRO 204 204 ? A -9.914 14.204 15.716 1.000 1 A PRO 27.640 1
ATOM 3195 H HG2 . PRO 204 204 ? A -11.895 12.747 16.897 1.000 1 A PRO 27.640 1
ATOM 3196 H HG3 . PRO 204 204 ? A -10.172 12.312 17.118 1.000 1 A PRO 27.640 1
ATOM 3197 H HD2 . PRO 204 204 ? A -12.198 11.049 15.270 1.000 1 A PRO 27.640 1
ATOM 3198 H HD3 . PRO 204 204 ? A -10.949 10.279 16.296 1.000 1 A PRO 27.640 1
ATOM 3199 N N . LEU 205 205 ? A -7.675 13.302 13.450 1.000 1 A LEU 26.220 1
ATOM 3200 C CA . LEU 205 205 ? A -6.228 13.487 13.410 1.000 1 A LEU 26.220 1
ATOM 3201 C C . LEU 205 205 ? A -5.759 14.033 14.767 1.000 1 A LEU 26.220 1
ATOM 3202 O O . LEU 205 205 ? A -6.400 14.955 15.274 1.000 1 A LEU 26.220 1
ATOM 3203 C CB . LEU 205 205 ? A -5.872 14.473 12.281 1.000 1 A LEU 26.220 1
ATOM 3204 C CG . LEU 205 205 ? A -6.023 13.884 10.868 1.000 1 A LEU 26.220 1
ATOM 3205 C CD1 . LEU 205 205 ? A -6.062 15.006 9.829 1.000 1 A LEU 26.220 1
ATOM 3206 C CD2 . LEU 205 205 ? A -4.850 12.963 10.520 1.000 1 A LEU 26.220 1
ATOM 3207 H H . LEU 205 205 ? A -8.244 13.780 12.766 1.000 1 A LEU 26.220 1
ATOM 3208 H HA . LEU 205 205 ? A -5.765 12.519 13.222 1.000 1 A LEU 26.220 1
ATOM 3209 H HB2 . LEU 205 205 ? A -4.844 14.811 12.416 1.000 1 A LEU 26.220 1
ATOM 3210 H HB3 . LEU 205 205 ? A -6.514 15.348 12.382 1.000 1 A LEU 26.220 1
ATOM 3211 H HG . LEU 205 205 ? A -6.954 13.322 10.795 1.000 1 A LEU 26.220 1
ATOM 3212 H HD11 . LEU 205 205 ? A -5.148 15.596 9.883 1.000 1 A LEU 26.220 1
ATOM 3213 H HD12 . LEU 205 205 ? A -6.180 14.579 8.833 1.000 1 A LEU 26.220 1
ATOM 3214 H HD13 . LEU 205 205 ? A -6.917 15.651 10.032 1.000 1 A LEU 26.220 1
ATOM 3215 H HD21 . LEU 205 205 ? A -4.832 12.120 11.211 1.000 1 A LEU 26.220 1
ATOM 3216 H HD22 . LEU 205 205 ? A -3.908 13.507 10.592 1.000 1 A LEU 26.220 1
ATOM 3217 H HD23 . LEU 205 205 ? A -4.979 12.571 9.511 1.000 1 A LEU 26.220 1
ATOM 3218 N N . PRO 206 206 ? A -4.658 13.516 15.347 1.000 1 A PRO 25.620 1
ATOM 3219 C CA . PRO 206 206 ? A -4.080 14.131 16.531 1.000 1 A PRO 25.620 1
ATOM 3220 C C . PRO 206 206 ? A -3.801 15.605 16.231 1.000 1 A PRO 25.620 1
ATOM 3221 O O . PRO 206 206 ? A -3.098 15.920 15.265 1.000 1 A PRO 25.620 1
ATOM 3222 C CB . PRO 206 206 ? A -2.797 13.350 16.844 1.000 1 A PRO 25.620 1
ATOM 3223 C CG . PRO 206 206 ? A -2.981 12.025 16.105 1.000 1 A PRO 25.620 1
ATOM 3224 C CD . PRO 206 206 ? A -3.861 12.386 14.911 1.000 1 A PRO 25.620 1
ATOM 3225 H HA . PRO 206 206 ? A -4.780 14.040 17.361 1.000 1 A PRO 25.620 1
ATOM 3226 H HB2 . PRO 206 206 ? A -2.675 13.199 17.917 1.000 1 A PRO 25.620 1
ATOM 3227 H HB3 . PRO 206 206 ? A -1.927 13.866 16.439 1.000 1 A PRO 25.620 1
ATOM 3228 H HG2 . PRO 206 206 ? A -3.517 11.326 16.748 1.000 1 A PRO 25.620 1
ATOM 3229 H HG3 . PRO 206 206 ? A -2.027 11.600 15.792 1.000 1 A PRO 25.620 1
ATOM 3230 H HD2 . PRO 206 206 ? A -4.487 11.534 14.644 1.000 1 A PRO 25.620 1
ATOM 3231 H HD3 . PRO 206 206 ? A -3.239 12.687 14.068 1.000 1 A PRO 25.620 1
ATOM 3232 N N . GLU 207 207 ? A -4.381 16.499 17.028 1.000 1 A GLU 22.270 1
ATOM 3233 C CA . GLU 207 207 ? A -4.013 17.909 17.005 1.000 1 A GLU 22.270 1
ATOM 3234 C C . GLU 207 207 ? A -2.552 18.009 17.451 1.000 1 A GLU 22.270 1
ATOM 3235 O O . GLU 207 207 ? A -2.194 17.594 18.553 1.000 1 A GLU 22.270 1
ATOM 3236 C CB . GLU 207 207 ? A -4.940 18.746 17.903 1.000 1 A GLU 22.270 1
ATOM 3237 C CG . GLU 207 207 ? A -6.360 18.873 17.323 1.000 1 A GLU 22.270 1
ATOM 3238 C CD . GLU 207 207 ? A -7.269 19.820 18.128 1.000 1 A GLU 22.270 1
ATOM 3239 O OE1 . GLU 207 207 ? A -8.323 20.205 17.571 1.000 1 A GLU 22.270 1
ATOM 3240 O OE2 . GLU 207 207 ? A -6.920 20.153 19.283 1.000 1 A GLU 22.270 1
ATOM 3241 H H . GLU 207 207 ? A -5.012 16.190 17.753 1.000 1 A GLU 22.270 1
ATOM 3242 H HA . GLU 207 207 ? A -4.094 18.287 15.985 1.000 1 A GLU 22.270 1
ATOM 3243 H HB2 . GLU 207 207 ? A -4.513 19.745 17.990 1.000 1 A GLU 22.270 1
ATOM 3244 H HB3 . GLU 207 207 ? A -4.985 18.296 18.895 1.000 1 A GLU 22.270 1
ATOM 3245 H HG2 . GLU 207 207 ? A -6.817 17.884 17.290 1.000 1 A GLU 22.270 1
ATOM 3246 H HG3 . GLU 207 207 ? A -6.280 19.240 16.300 1.000 1 A GLU 22.270 1
ATOM 3247 N N . PHE 208 208 ? A -1.685 18.503 16.570 1.000 1 A PHE 26.530 1
ATOM 3248 C CA . PHE 208 208 ? A -0.299 18.781 16.924 1.000 1 A PHE 26.530 1
ATOM 3249 C C . PHE 208 208 ? A -0.212 20.203 17.472 1.000 1 A PHE 26.530 1
ATOM 3250 O O . PHE 208 208 ? A -0.501 21.160 16.752 1.000 1 A PHE 26.530 1
ATOM 3251 C CB . PHE 208 208 ? A 0.631 18.568 15.721 1.000 1 A PHE 26.530 1
ATOM 3252 C CG . PHE 208 208 ? A 0.908 17.112 15.394 1.000 1 A PHE 26.530 1
ATOM 3253 C CD1 . PHE 208 208 ? A 1.977 16.444 16.022 1.000 1 A PHE 26.530 1
ATOM 3254 C CD2 . PHE 208 208 ? A 0.096 16.416 14.480 1.000 1 A PHE 26.530 1
ATOM 3255 C CE1 . PHE 208 208 ? A 2.236 15.092 15.732 1.000 1 A PHE 26.530 1
ATOM 3256 C CE2 . PHE 208 208 ? A 0.354 15.065 14.188 1.000 1 A PHE 26.530 1
ATOM 3257 C CZ . PHE 208 208 ? A 1.426 14.402 14.812 1.000 1 A PHE 26.530 1
ATOM 3258 H H . PHE 208 208 ? A -2.026 18.830 15.677 1.000 1 A PHE 26.530 1
ATOM 3259 H HA . PHE 208 208 ? A 0.025 18.100 17.711 1.000 1 A PHE 26.530 1
ATOM 3260 H HB2 . PHE 208 208 ? A 1.583 19.051 15.940 1.000 1 A PHE 26.530 1
ATOM 3261 H HB3 . PHE 208 208 ? A 0.212 19.068 14.847 1.000 1 A PHE 26.530 1
ATOM 3262 H HD1 . PHE 208 208 ? A 2.586 16.970 16.742 1.000 1 A PHE 26.530 1
ATOM 3263 H HD2 . PHE 208 208 ? A -0.755 16.911 14.036 1.000 1 A PHE 26.530 1
ATOM 3264 H HE1 . PHE 208 208 ? A 3.043 14.581 16.236 1.000 1 A PHE 26.530 1
ATOM 3265 H HE2 . PHE 208 208 ? A -0.302 14.529 13.518 1.000 1 A PHE 26.530 1
ATOM 3266 H HZ . PHE 208 208 ? A 1.606 13.356 14.612 1.000 1 A PHE 26.530 1
ATOM 3267 N N . THR 209 209 ? A 0.212 20.321 18.728 1.000 1 A THR 29.920 1
ATOM 3268 C CA . THR 209 209 ? A 0.915 21.507 19.237 1.000 1 A THR 29.920 1
ATOM 3269 C C . THR 209 209 ? A 2.360 21.511 18.771 1.000 1 A THR 29.920 1
ATOM 3270 O O . THR 209 209 ? A 2.967 20.413 18.797 1.000 1 A THR 29.920 1
ATOM 3271 C CB . THR 209 209 ? A 0.902 21.561 20.761 1.000 1 A THR 29.920 1
ATOM 3272 O OG1 . THR 209 209 ? A 1.336 20.311 21.242 1.000 1 A THR 29.920 1
ATOM 3273 C CG2 . THR 209 209 ? A -0.485 21.881 21.313 1.000 1 A THR 29.920 1
ATOM 3274 O OXT . THR 209 209 ? A 2.839 22.615 18.453 1.000 1 A THR 29.920 1
ATOM 3275 H H . THR 209 209 ? A 0.330 19.477 19.270 1.000 1 A THR 29.920 1
ATOM 3276 H HA . THR 209 209 ? A 0.455 22.414 18.842 1.000 1 A THR 29.920 1
ATOM 3277 H HB . THR 209 209 ? A 1.594 22.335 21.095 1.000 1 A THR 29.920 1
ATOM 3278 H HG1 . THR 209 209 ? A 2.046 20.074 20.641 1.000 1 A THR 29.920 1
ATOM 3279 H HG21 . THR 209 209 ? A -0.819 22.844 20.927 1.000 1 A THR 29.920 1
ATOM 3280 H HG22 . THR 209 209 ? A -0.439 21.924 22.401 1.000 1 A THR 29.920 1
ATOM 3281 H HG23 . THR 209 209 ? A -1.193 21.108 21.014 1.000 1 A THR 29.920 1
#
#
loop_
_atom_type.symbol
C
H
N
O
S
#
#
loop_
_ma_qa_metric.id
_ma_qa_metric.name
_ma_qa_metric.description
_ma_qa_metric.type
_ma_qa_metric.mode
_ma_qa_metric.type_other_details
_ma_qa_metric.software_group_id
1 pLDDT 'Predicted accuracy according to the CA-only lDDT in [0,100]' pLDDT
global . .
2 pLDDT 'Predicted accuracy according to the CA-only lDDT in [0,100]' pLDDT
local . .
#
#
loop_
_ma_qa_metric_global.ordinal_id
_ma_qa_metric_global.model_id
_ma_qa_metric_global.metric_id
_ma_qa_metric_global.metric_value
1 1 1 32.937
#
#
loop_
_ma_qa_metric_local.ordinal_id
_ma_qa_metric_local.model_id
_ma_qa_metric_local.label_asym_id
_ma_qa_metric_local.label_seq_id
_ma_qa_metric_local.label_comp_id
_ma_qa_metric_local.metric_id
_ma_qa_metric_local.metric_value
1 1 A 1 GLY 2 28.160
2 1 A 2 GLU 2 29.120
3 1 A 3 SER 2 27.780
4 1 A 4 SER 2 28.170
5 1 A 5 GLY 2 27.520
6 1 A 6 ASP 2 26.410
7 1 A 7 SER 2 30.230
8 1 A 8 GLN 2 27.610
9 1 A 9 THR 2 24.330
10 1 A 10 SER 2 29.810
11 1 A 11 TYR 2 28.160
12 1 A 12 THR 2 25.690
13 1 A 13 ASN 2 25.620
14 1 A 14 SER 2 28.980
15 1 A 15 LEU 2 25.380
16 1 A 16 TYR 2 26.390
17 1 A 17 SER 2 27.980
18 1 A 18 ILE 2 30.340
19 1 A 19 ARG 2 31.800
20 1 A 20 ILE 2 30.970
21 1 A 21 GLN 2 34.380
22 1 A 22 LEU 2 36.530
23 1 A 23 ALA 2 33.880
24 1 A 24 LEU 2 34.280
25 1 A 25 LEU 2 37.310
26 1 A 26 LEU 2 35.470
27 1 A 27 ARG 2 32.380
28 1 A 28 LEU 2 34.720
29 1 A 29 VAL 2 34.910
30 1 A 30 MET 2 38.060
31 1 A 31 THR 2 41.810
32 1 A 32 THR 2 47.250
33 1 A 33 GLU 2 48.970
34 1 A 34 GLU 2 52.380
35 1 A 35 ASP 2 48.940
36 1 A 36 VAL 2 48.340
37 1 A 37 LEU 2 51.220
38 1 A 38 GLY 2 55.940
39 1 A 39 LEU 2 53.810
40 1 A 40 HIS 2 48.410
41 1 A 41 SER 2 53.000
42 1 A 42 CYS 2 52.030
43 1 A 43 VAL 2 48.940
44 1 A 44 ARG 2 46.590
45 1 A 45 ALA 2 48.090
46 1 A 46 PHE 2 46.340
47 1 A 47 TYR 2 41.280
48 1 A 48 ILE 2 39.340
49 1 A 49 GLY 2 42.030
50 1 A 50 GLY 2 41.940
51 1 A 51 ASN 2 47.410
52 1 A 52 GLU 2 47.090
53 1 A 53 ALA 2 51.880
54 1 A 54 ALA 2 52.310
55 1 A 55 GLY 2 50.840
56 1 A 56 GLN 2 49.910
57 1 A 57 ALA 2 55.250
58 1 A 58 ALA 2 52.560
59 1 A 59 LEU 2 47.780
60 1 A 60 VAL 2 48.720
61 1 A 61 GLY 2 48.030
62 1 A 62 LEU 2 43.440
63 1 A 63 ARG 2 39.690
64 1 A 64 LYS 2 41.660
65 1 A 65 HIS 2 36.500
66 1 A 66 VAL 2 36.690
67 1 A 67 ARG 2 36.160
68 1 A 68 VAL 2 34.310
69 1 A 69 MET 2 32.410
70 1 A 70 ILE 2 28.590
71 1 A 71 TYR 2 32.380
72 1 A 72 SER 2 28.280
73 1 A 73 ASP 2 30.090
74 1 A 74 ASP 2 28.920
75 1 A 75 VAL 2 30.420
76 1 A 76 LEU 2 28.980
77 1 A 77 MET 2 31.860
78 1 A 78 PHE 2 31.660
79 1 A 79 LEU 2 28.190
80 1 A 80 MET 2 29.190
81 1 A 81 THR 2 24.120
82 1 A 82 LYS 2 25.170
83 1 A 83 ALA 2 23.110
84 1 A 84 ALA 2 21.580
85 1 A 85 VAL 2 28.440
86 1 A 86 LYS 2 22.880
87 1 A 87 VAL 2 29.340
88 1 A 88 VAL 2 26.080
89 1 A 89 THR 2 31.520
90 1 A 90 PRO 2 34.340
91 1 A 91 ALA 2 33.410
92 1 A 92 LYS 2 33.840
93 1 A 93 LEU 2 34.160
94 1 A 94 SER 2 33.190
95 1 A 95 GLU 2 34.030
96 1 A 96 LEU 2 32.660
97 1 A 97 LEU 2 30.810
98 1 A 98 PRO 2 27.830
99 1 A 99 GLY 2 28.420
100 1 A 100 LEU 2 27.330
101 1 A 101 THR 2 26.110
102 1 A 102 GLY 2 28.220
103 1 A 103 ILE 2 28.800
104 1 A 104 PRO 2 28.450
105 1 A 105 GLN 2 27.090
106 1 A 106 PRO 2 28.550
107 1 A 107 VAL 2 21.590
108 1 A 108 GLY 2 21.860
109 1 A 109 LYS 2 21.300
110 1 A 110 ILE 2 24.750
111 1 A 111 THR 2 20.090
112 1 A 112 ALA 2 21.470
113 1 A 113 HIS 2 20.300
114 1 A 114 LYS 2 21.890
115 1 A 115 PRO 2 26.190
116 1 A 116 SER 2 21.660
117 1 A 117 THR 2 24.250
118 1 A 118 GLY 2 24.830
119 1 A 119 ALA 2 20.720
120 1 A 120 PRO 2 24.750
121 1 A 121 PHE 2 22.310
122 1 A 122 LEU 2 21.390
123 1 A 123 GLY 2 23.330
124 1 A 124 ARG 2 21.970
125 1 A 125 LEU 2 25.530
126 1 A 126 LEU 2 23.160
127 1 A 127 THR 2 23.340
128 1 A 128 LEU 2 23.470
129 1 A 129 GLY 2 21.300
130 1 A 130 VAL 2 22.940
131 1 A 131 ASP 2 24.750
132 1 A 132 HIS 2 22.890
133 1 A 133 VAL 2 24.950
134 1 A 134 GLU 2 23.440
135 1 A 135 LEU 2 25.620
136 1 A 136 PRO 2 25.980
137 1 A 137 GLN 2 25.660
138 1 A 138 TRP 2 27.200
139 1 A 139 GLN 2 24.980
140 1 A 140 LEU 2 25.000
141 1 A 141 ARG 2 22.280
142 1 A 142 THR 2 25.470
143 1 A 143 ASP 2 33.560
144 1 A 144 ARG 2 25.700
145 1 A 145 SER 2 24.780
146 1 A 146 ARG 2 21.450
147 1 A 147 PHE 2 23.970
148 1 A 148 LYS 2 24.160
149 1 A 149 ALA 2 28.810
150 1 A 150 HIS 2 27.300
151 1 A 151 LEU 2 29.080
152 1 A 152 THR 2 27.270
153 1 A 153 TYR 2 27.230
154 1 A 154 HIS 2 25.230
155 1 A 155 PRO 2 27.360
156 1 A 156 ARG 2 27.050
157 1 A 157 GLY 2 28.030
158 1 A 158 GLY 2 27.880
159 1 A 159 LEU 2 30.230
160 1 A 160 ASP 2 31.020
161 1 A 161 VAL 2 32.910
162 1 A 162 LEU 2 28.250
163 1 A 163 GLY 2 28.500
164 1 A 164 GLU 2 26.110
165 1 A 165 GLN 2 26.340
166 1 A 166 VAL 2 32.060
167 1 A 167 VAL 2 33.880
168 1 A 168 GLY 2 29.120
169 1 A 169 VAL 2 32.310
170 1 A 170 LEU 2 35.810
171 1 A 171 THR 2 35.660
172 1 A 172 SER 2 33.880
173 1 A 173 ALA 2 35.620
174 1 A 174 PHE 2 40.160
175 1 A 175 LEU 2 35.810
176 1 A 176 GLU 2 38.720
177 1 A 177 SER 2 36.220
178 1 A 178 VAL 2 37.120
179 1 A 179 TYR 2 36.500
180 1 A 180 ASP 2 41.750
181 1 A 181 PRO 2 42.060
182 1 A 182 THR 2 45.590
183 1 A 183 TRP 2 44.810
184 1 A 184 PHE 2 41.440
185 1 A 185 ASN 2 45.840
186 1 A 186 ARG 2 46.060
187 1 A 187 THR 2 38.220
188 1 A 188 LYS 2 44.660
189 1 A 189 ASP 2 46.750
190 1 A 190 LYS 2 43.220
191 1 A 191 VAL 2 43.280
192 1 A 192 GLU 2 44.440
193 1 A 193 LYS 2 44.060
194 1 A 194 GLY 2 40.840
195 1 A 195 LEU 2 37.780
196 1 A 196 LYS 2 38.940
197 1 A 197 GLU 2 37.620
198 1 A 198 LEU 2 33.840
199 1 A 199 GLU 2 33.340
200 1 A 200 VAL 2 33.970
201 1 A 201 ASP 2 31.620
202 1 A 202 TYR 2 28.300
203 1 A 203 PRO 2 29.780
204 1 A 204 PRO 2 27.640
205 1 A 205 LEU 2 26.220
206 1 A 206 PRO 2 25.620
207 1 A 207 GLU 2 22.270
208 1 A 208 PHE 2 26.530
209 1 A 209 THR 2 29.920
#
