# Supplementary material for: Viro3D: a comprehensive database of virus protein structure predictions
Source: Mol Syst Biol. 2025 Sep 16;21(11):9. doi: 10.1038/s44320-025-00147-9 (PMC12583693; doi:10.1038/s44320-025-00147-9)
Supplement: Supplementary file 8 — Source data Fig. 1 [file 44320_2025_147_MOESM8_ESM.zip › Figure 1/1G/Rubella virus p150 Macro Domain ColabFold prediction CF-AEN94545.1.1_6591.cif]

data_CF-AEN9454511_6591
_entry.id CF-AEN94545.1.1_6591
_struct.entry_id CF-AEN94545.1.1_6591
_struct.pdbx_model_details
;Model generated using LocalColabFold (v.1.5.2) producing 5 models with 3 recycles each, with AMBER relaxation, without templates, ranked by pLDDT, starting from an MSA with uniref30, pdb100 and colabfold_envdb setting.

Note: .
;
_struct.pdbx_structure_determination_methodology computational
_struct.title 'ColabFold model for mature peptide from non-structural polyprotein p200 (AEN94545.1) from Rubivirus rubellae (JN635296.1)'
_audit_conform.dict_location https://raw.githubusercontent.com/ihmwg/ModelCIF/d18ba38/base/mmcif_ma-core.dic
_audit_conform.dict_name mmcif_ma.dic
_audit_conform.dict_version 1.4.6
#
loop_
_citation.id
_citation.title
_citation.journal_abbrev
_citation.journal_volume
_citation.page_first
_citation.page_last
_citation.year
_citation.pdbx_database_id_PubMed
_citation.pdbx_database_id_DOI
1 'ColabFold: making protein folding accessible to all.' 'Nature Methods' 19 679
682 2022 35637307 10.1038/s41592-022-01488-1
2 'Highly accurate protein structure prediction with AlphaFold.' Nature 596 583
589 2021 34265844 10.1038/s41586-021-03819-2
#
#
loop_
_citation_author.citation_id
_citation_author.name
_citation_author.ordinal
1 'Mirdita, M.' 1
1 'Schuetze, K.' 2
1 'Moriwaki, Y.' 3
1 'Heo, L.' 4
1 'Ovchinnikov, S.' 5
1 'Steinegger, M.' 6
2 'Jumper, J.' 7
2 'Evans, R.' 8
2 'Pritzel, A.' 9
2 'Green, T.' 10
2 'Figurnov, M.' 11
2 'Ronneberger, O.' 12
2 'Tunyasuvunakool, K.' 13
2 'Bates, R.' 14
2 'Zidek, A.' 15
2 'Potapenko, A.' 16
2 'Bridgland, A.' 17
2 'Meyer, C.' 18
2 'Kohl, S.A.A.' 19
2 'Ballard, A.J.' 20
2 'Cowie, A.' 21
2 'Romera-Paredes, B.' 22
2 'Nikolov, S.' 23
2 'Jain, R.' 24
2 'Adler, J.' 25
2 'Back, T.' 26
2 'Petersen, S.' 27
2 'Reiman, D.' 28
2 'Clancy, E.' 29
2 'Zielinski, M.' 30
2 'Steinegger, M.' 31
2 'Pacholska, M.' 32
2 'Berghammer, T.' 33
2 'Bodenstein, S.' 34
2 'Silver, D.' 35
2 'Vinyals, O.' 36
2 'Senior, A.W.' 37
2 'Kavukcuoglu, K.' 38
2 'Kohli, P.' 39
2 'Hassabis, D.' 40
#
#
loop_
_software.pdbx_ordinal
_software.name
_software.classification
_software.description
_software.version
_software.type
_software.location
_software.citation_id
1 LocalColabFold 'model building' 'Structure prediction' v.1.5.2 package
https://github.com/YoshitakaMo/localcolabfold 1
2 AlphaFold 'model building' 'Structure prediction' 2.2.0 package
https://github.com/deepmind/alphafold 2
#
#
loop_
_ma_software_group.ordinal_id
_ma_software_group.group_id
_ma_software_group.software_id
_ma_software_group.parameter_group_id
1 1 1 .
2 1 2 .
#
#
loop_
_audit_author.name
_audit_author.pdbx_ordinal
'Litvin, Ulad' 1
'Lytras, Spyros' 2
'Grove, Joe' 3
'Hughes, Joseph' 4
#
#
loop_
_chem_comp.id
_chem_comp.type
_chem_comp.name
_chem_comp.formula
_chem_comp.formula_weight
_chem_comp.ma_provenance
ALA 'L-peptide linking' ALANINE 'C3 H7 N O2' 89.094 'CCD Core'
ARG 'L-peptide linking' ARGININE 'C6 H15 N4 O2 1' 175.212 'CCD Core'
ASN 'L-peptide linking' ASPARAGINE 'C4 H8 N2 O3' 132.119 'CCD Core'
ASP 'L-peptide linking' 'ASPARTIC ACID' 'C4 H7 N O4' 133.103 'CCD Core'
CYS 'L-peptide linking' CYSTEINE 'C3 H7 N O2 S' 121.154 'CCD Core'
GLN 'L-peptide linking' GLUTAMINE 'C5 H10 N2 O3' 146.146 'CCD Core'
GLU 'L-peptide linking' 'GLUTAMIC ACID' 'C5 H9 N O4' 147.130 'CCD Core'
GLY 'peptide linking' GLYCINE 'C2 H5 N O2' 75.067 'CCD Core'
HIS 'L-peptide linking' HISTIDINE 'C6 H10 N3 O2 1' 156.165 'CCD Core'
ILE 'L-peptide linking' ISOLEUCINE 'C6 H13 N O2' 131.175 'CCD Core'
LEU 'L-peptide linking' LEUCINE 'C6 H13 N O2' 131.175 'CCD Core'
LYS 'L-peptide linking' LYSINE 'C6 H15 N2 O2 1' 147.198 'CCD Core'
MET 'L-peptide linking' METHIONINE 'C5 H11 N O2 S' 149.208 'CCD Core'
PHE 'L-peptide linking' PHENYLALANINE 'C9 H11 N O2' 165.192 'CCD Core'
PRO 'L-peptide linking' PROLINE 'C5 H9 N O2' 115.132 'CCD Core'
SER 'L-peptide linking' SERINE 'C3 H7 N O3' 105.093 'CCD Core'
THR 'L-peptide linking' THREONINE 'C4 H9 N O3' 119.120 'CCD Core'
TRP 'L-peptide linking' TRYPTOPHAN 'C11 H12 N2 O2' 204.229 'CCD Core'
TYR 'L-peptide linking' TYROSINE 'C9 H11 N O3' 181.191 'CCD Core'
VAL 'L-peptide linking' VALINE 'C5 H11 N O2' 117.148 'CCD Core'
#
#
loop_
_entity.id
_entity.type
_entity.src_method
_entity.pdbx_description
_entity.formula_weight
_entity.pdbx_number_of_molecules
_entity.details
1 polymer nat
'mature peptide from non-structural polyprotein p200 (AEN94545.1) from Rubivirus rubellae (JN635296.1)'
163974.323 1 .
#
#
loop_
_entity_src_nat.entity_id
_entity_src_nat.pdbx_src_id
_entity_src_nat.pdbx_ncbi_taxonomy_id
_entity_src_nat.pdbx_organism_scientific
_entity_src_nat.common_name
_entity_src_nat.strain
1 1 11041 'Rubivirus rubellae' . .
#
#
loop_
_struct_ref.id
_struct_ref.entity_id
_struct_ref.db_name
_struct_ref.db_code
_struct_ref.pdbx_db_accession
_struct_ref.pdbx_align_begin
_struct_ref.pdbx_seq_one_letter_code
_struct_ref.details
1 1 NCBI 345452665 AEN94545.1 1
;MEKLLDEVLAPGGPYNLTVGSWVRDHVRSIVEGAWEVRDVVTAAQKRAIVAVIPRPVFTQMQVSDHPALH
AISRYTRRHWIEWGPKEALHVLIDPSPGLLREVARVERRWVALCLHRTARKLATALAETAGEAWHADYVC
ALRGAPSGPFYVHPEDVPHGGRAVADRCLLYYTPMQMCELMRTIDATLLVAVDLWPVALAAHVGDDWDDL
GIAWHLDHDGGCPADCRGAGAGPTPGYTRPCTTRIYQVLPDTAHPGRLYRCGPRLWTRDCAVAELSWEVA
QHCGHQARIRAVRCALAIRHVRSLQPSARVRLPDLVHLAEVGRWRWFSLPRPVFQRMLSYCKTLSPDAYY
SERVFKFKNALSHSITLAGNVLQEGWKGTCAEEDALCAYVAFRAWQSNARLAGIMKGAKRCAADSLSVAG
WLDTIWDAIKRFFGSVPLAERMEEWEQDAAVAAFDRGPLEDGGHHLVTVQPPKPPPRPEIAATWIVHAAS
ADRHCACAPRCDVPRERPSAPPGPPDDEALIPPWLFAEHRALRCREWDFEALRARADTAATPAPLAPRPA
RHPTVLYRHPAHHGPWLTLDEPGEADAALVLCDPLGQPLRGPERHFTAGAHMCAQARGLQAFVRVVPPPE
RPWADGGARTWAKFFRSCAWAQRLLGEPAVMHLPYTDGDVPQLIALALRTLAQQGAALALSVRDLPGGAA
FDANAVTAAVRAGSSQPAPAAPPPDNSSPPRRARRSRRPPDTRGPPPSAPARDPPPPAPSPPTPPRARGP
APATLEEPADRARDAEQEVACDPSGPAAPTRADPNSDIVESYARAAGPVHLRVRDIMDPPPGCKVVVNAA
NEGLLAGSGVCGAIFAKAAAALAEDCRRLAPCPTGEAVATPGHGCGYAHIIHAVAPRRPPDPAALEQREA
LLERAYRSIVALAAARGWACVACPLLGAGVYGWSAAESLRAALAATRAEPAERVSLHICHPDRATLTHAS
VLVGAGLAARRVSPPPTEPLAPRPVGDPGRSTQRSASPPATPSGEATAPESRGCQGCELCRYTRVTNDRA
YVNLWLERDRGATGWAMRIPEVVVYGPEHLAAHFPLNHYSVLKPAEVRPPRGMCGSDMWRCRGWQGMPQV
RCTPSNAHAALCRTGVPPRVSTRGDERDPNTCWLRAAANVAQAARACGAYTSAGCPRCAYGRALSEARTH
EDFAALSQRWSASHADASPDGTGDPLDPLMETVGCACSRVWVGSEHEAPPDHLLVSLHRAPNGPWGVVLE
VRARPEGGNPTGHFVCAVGGGPRRVSDRPHLWLAVPLSRGG
;
.
#
#
loop_
_struct_ref_seq.align_id
_struct_ref_seq.ref_id
_struct_ref_seq.seq_align_beg
_struct_ref_seq.seq_align_end
_struct_ref_seq.db_align_beg
_struct_ref_seq.db_align_end
1 1 1 1301 1 1301
#
#
loop_
_ma_target_ref_db_details.target_entity_id
_ma_target_ref_db_details.db_name
_ma_target_ref_db_details.db_name_other_details
_ma_target_ref_db_details.db_code
_ma_target_ref_db_details.db_accession
_ma_target_ref_db_details.seq_db_isoform
_ma_target_ref_db_details.seq_db_align_begin
_ma_target_ref_db_details.seq_db_align_end
_ma_target_ref_db_details.ncbi_taxonomy_id
_ma_target_ref_db_details.organism_scientific
_ma_target_ref_db_details.seq_db_sequence_version_date
_ma_target_ref_db_details.seq_db_sequence_checksum
1 NCBI . 345452665 AEN94545.1 . 1 1301 11041 . 2012-01-26 .
#
#
loop_
_entity_poly.entity_id
_entity_poly.type
_entity_poly.nstd_linkage
_entity_poly.nstd_monomer
_entity_poly.pdbx_strand_id
_entity_poly.pdbx_seq_one_letter_code
_entity_poly.pdbx_seq_one_letter_code_can
1 polypeptide(L) no no A
;MEKLLDEVLAPGGPYNLTVGSWVRDHVRSIVEGAWEVRDVVTAAQKRAIVAVIPRPVFTQMQVSDHPALH
AISRYTRRHWIEWGPKEALHVLIDPSPGLLREVARVERRWVALCLHRTARKLATALAETAGEAWHADYVC
ALRGAPSGPFYVHPEDVPHGGRAVADRCLLYYTPMQMCELMRTIDATLLVAVDLWPVALAAHVGDDWDDL
GIAWHLDHDGGCPADCRGAGAGPTPGYTRPCTTRIYQVLPDTAHPGRLYRCGPRLWTRDCAVAELSWEVA
QHCGHQARIRAVRCALAIRHVRSLQPSARVRLPDLVHLAEVGRWRWFSLPRPVFQRMLSYCKTLSPDAYY
SERVFKFKNALSHSITLAGNVLQEGWKGTCAEEDALCAYVAFRAWQSNARLAGIMKGAKRCAADSLSVAG
WLDTIWDAIKRFFGSVPLAERMEEWEQDAAVAAFDRGPLEDGGHHLVTVQPPKPPPRPEIAATWIVHAAS
ADRHCACAPRCDVPRERPSAPPGPPDDEALIPPWLFAEHRALRCREWDFEALRARADTAATPAPLAPRPA
RHPTVLYRHPAHHGPWLTLDEPGEADAALVLCDPLGQPLRGPERHFTAGAHMCAQARGLQAFVRVVPPPE
RPWADGGARTWAKFFRSCAWAQRLLGEPAVMHLPYTDGDVPQLIALALRTLAQQGAALALSVRDLPGGAA
FDANAVTAAVRAGSSQPAPAAPPPDNSSPPRRARRSRRPPDTRGPPPSAPARDPPPPAPSPPTPPRARGP
APATLEEPADRARDAEQEVACDPSGPAAPTRADPNSDIVESYARAAGPVHLRVRDIMDPPPGCKVVVNAA
NEGLLAGSGVCGAIFAKAAAALAEDCRRLAPCPTGEAVATPGHGCGYAHIIHAVAPRRPPDPAALEQREA
LLERAYRSIVALAAARGWACVACPLLGAGVYGWSAAESLRAALAATRAEPAERVSLHICHPDRATLTHAS
VLVGAGLAARRVSPPPTEPLAPRPVGDPGRSTQRSASPPATPSGEATAPESRGCQGCELCRYTRVTNDRA
YVNLWLERDRGATGWAMRIPEVVVYGPEHLAAHFPLNHYSVLKPAEVRPPRGMCGSDMWRCRGWQGMPQV
RCTPSNAHAALCRTGVPPRVSTRGDERDPNTCWLRAAANVAQAARACGAYTSAGCPRCAYGRALSEARTH
EDFAALSQRWSASHADASPDGTGDPLDPLMETVGCACSRVWVGSEHEAPPDHLLVSLHRAPNGPWGVVLE
VRARPEGGNPTGHFVCAVGGGPRRVSDRPHLWLAVPLSRGG
;

;MEKLLDEVLAPGGPYNLTVGSWVRDHVRSIVEGAWEVRDVVTAAQKRAIVAVIPRPVFTQMQVSDHPALH
AISRYTRRHWIEWGPKEALHVLIDPSPGLLREVARVERRWVALCLHRTARKLATALAETAGEAWHADYVC
ALRGAPSGPFYVHPEDVPHGGRAVADRCLLYYTPMQMCELMRTIDATLLVAVDLWPVALAAHVGDDWDDL
GIAWHLDHDGGCPADCRGAGAGPTPGYTRPCTTRIYQVLPDTAHPGRLYRCGPRLWTRDCAVAELSWEVA
QHCGHQARIRAVRCALAIRHVRSLQPSARVRLPDLVHLAEVGRWRWFSLPRPVFQRMLSYCKTLSPDAYY
SERVFKFKNALSHSITLAGNVLQEGWKGTCAEEDALCAYVAFRAWQSNARLAGIMKGAKRCAADSLSVAG
WLDTIWDAIKRFFGSVPLAERMEEWEQDAAVAAFDRGPLEDGGHHLVTVQPPKPPPRPEIAATWIVHAAS
ADRHCACAPRCDVPRERPSAPPGPPDDEALIPPWLFAEHRALRCREWDFEALRARADTAATPAPLAPRPA
RHPTVLYRHPAHHGPWLTLDEPGEADAALVLCDPLGQPLRGPERHFTAGAHMCAQARGLQAFVRVVPPPE
RPWADGGARTWAKFFRSCAWAQRLLGEPAVMHLPYTDGDVPQLIALALRTLAQQGAALALSVRDLPGGAA
FDANAVTAAVRAGSSQPAPAAPPPDNSSPPRRARRSRRPPDTRGPPPSAPARDPPPPAPSPPTPPRARGP
APATLEEPADRARDAEQEVACDPSGPAAPTRADPNSDIVESYARAAGPVHLRVRDIMDPPPGCKVVVNAA
NEGLLAGSGVCGAIFAKAAAALAEDCRRLAPCPTGEAVATPGHGCGYAHIIHAVAPRRPPDPAALEQREA
LLERAYRSIVALAAARGWACVACPLLGAGVYGWSAAESLRAALAATRAEPAERVSLHICHPDRATLTHAS
VLVGAGLAARRVSPPPTEPLAPRPVGDPGRSTQRSASPPATPSGEATAPESRGCQGCELCRYTRVTNDRA
YVNLWLERDRGATGWAMRIPEVVVYGPEHLAAHFPLNHYSVLKPAEVRPPRGMCGSDMWRCRGWQGMPQV
RCTPSNAHAALCRTGVPPRVSTRGDERDPNTCWLRAAANVAQAARACGAYTSAGCPRCAYGRALSEARTH
EDFAALSQRWSASHADASPDGTGDPLDPLMETVGCACSRVWVGSEHEAPPDHLLVSLHRAPNGPWGVVLE
VRARPEGGNPTGHFVCAVGGGPRRVSDRPHLWLAVPLSRGG
;

#
#
loop_
_entity_poly_seq.entity_id
_entity_poly_seq.num
_entity_poly_seq.mon_id
_entity_poly_seq.hetero
1 1 MET .
1 2 GLU .
1 3 LYS .
1 4 LEU .
1 5 LEU .
1 6 ASP .
1 7 GLU .
1 8 VAL .
1 9 LEU .
1 10 ALA .
1 11 PRO .
1 12 GLY .
1 13 GLY .
1 14 PRO .
1 15 TYR .
1 16 ASN .
1 17 LEU .
1 18 THR .
1 19 VAL .
1 20 GLY .
1 21 SER .
1 22 TRP .
1 23 VAL .
1 24 ARG .
1 25 ASP .
1 26 HIS .
1 27 VAL .
1 28 ARG .
1 29 SER .
1 30 ILE .
1 31 VAL .
1 32 GLU .
1 33 GLY .
1 34 ALA .
1 35 TRP .
1 36 GLU .
1 37 VAL .
1 38 ARG .
1 39 ASP .
1 40 VAL .
1 41 VAL .
1 42 THR .
1 43 ALA .
1 44 ALA .
1 45 GLN .
1 46 LYS .
1 47 ARG .
1 48 ALA .
1 49 ILE .
1 50 VAL .
1 51 ALA .
1 52 VAL .
1 53 ILE .
1 54 PRO .
1 55 ARG .
1 56 PRO .
1 57 VAL .
1 58 PHE .
1 59 THR .
1 60 GLN .
1 61 MET .
1 62 GLN .
1 63 VAL .
1 64 SER .
1 65 ASP .
1 66 HIS .
1 67 PRO .
1 68 ALA .
1 69 LEU .
1 70 HIS .
1 71 ALA .
1 72 ILE .
1 73 SER .
1 74 ARG .
1 75 TYR .
1 76 THR .
1 77 ARG .
1 78 ARG .
1 79 HIS .
1 80 TRP .
1 81 ILE .
1 82 GLU .
1 83 TRP .
1 84 GLY .
1 85 PRO .
1 86 LYS .
1 87 GLU .
1 88 ALA .
1 89 LEU .
1 90 HIS .
1 91 VAL .
1 92 LEU .
1 93 ILE .
1 94 ASP .
1 95 PRO .
1 96 SER .
1 97 PRO .
1 98 GLY .
1 99 LEU .
1 100 LEU .
1 101 ARG .
1 102 GLU .
1 103 VAL .
1 104 ALA .
1 105 ARG .
1 106 VAL .
1 107 GLU .
1 108 ARG .
1 109 ARG .
1 110 TRP .
1 111 VAL .
1 112 ALA .
1 113 LEU .
1 114 CYS .
1 115 LEU .
1 116 HIS .
1 117 ARG .
1 118 THR .
1 119 ALA .
1 120 ARG .
1 121 LYS .
1 122 LEU .
1 123 ALA .
1 124 THR .
1 125 ALA .
1 126 LEU .
1 127 ALA .
1 128 GLU .
1 129 THR .
1 130 ALA .
1 131 GLY .
1 132 GLU .
1 133 ALA .
1 134 TRP .
1 135 HIS .
1 136 ALA .
1 137 ASP .
1 138 TYR .
1 139 VAL .
1 140 CYS .
1 141 ALA .
1 142 LEU .
1 143 ARG .
1 144 GLY .
1 145 ALA .
1 146 PRO .
1 147 SER .
1 148 GLY .
1 149 PRO .
1 150 PHE .
1 151 TYR .
1 152 VAL .
1 153 HIS .
1 154 PRO .
1 155 GLU .
1 156 ASP .
1 157 VAL .
1 158 PRO .
1 159 HIS .
1 160 GLY .
1 161 GLY .
1 162 ARG .
1 163 ALA .
1 164 VAL .
1 165 ALA .
1 166 ASP .
1 167 ARG .
1 168 CYS .
1 169 LEU .
1 170 LEU .
1 171 TYR .
1 172 TYR .
1 173 THR .
1 174 PRO .
1 175 MET .
1 176 GLN .
1 177 MET .
1 178 CYS .
1 179 GLU .
1 180 LEU .
1 181 MET .
1 182 ARG .
1 183 THR .
1 184 ILE .
1 185 ASP .
1 186 ALA .
1 187 THR .
1 188 LEU .
1 189 LEU .
1 190 VAL .
1 191 ALA .
1 192 VAL .
1 193 ASP .
1 194 LEU .
1 195 TRP .
1 196 PRO .
1 197 VAL .
1 198 ALA .
1 199 LEU .
1 200 ALA .
1 201 ALA .
1 202 HIS .
1 203 VAL .
1 204 GLY .
1 205 ASP .
1 206 ASP .
1 207 TRP .
1 208 ASP .
1 209 ASP .
1 210 LEU .
1 211 GLY .
1 212 ILE .
1 213 ALA .
1 214 TRP .
1 215 HIS .
1 216 LEU .
1 217 ASP .
1 218 HIS .
1 219 ASP .
1 220 GLY .
1 221 GLY .
1 222 CYS .
1 223 PRO .
1 224 ALA .
1 225 ASP .
1 226 CYS .
1 227 ARG .
1 228 GLY .
1 229 ALA .
1 230 GLY .
1 231 ALA .
1 232 GLY .
1 233 PRO .
1 234 THR .
1 235 PRO .
1 236 GLY .
1 237 TYR .
1 238 THR .
1 239 ARG .
1 240 PRO .
1 241 CYS .
1 242 THR .
1 243 THR .
1 244 ARG .
1 245 ILE .
1 246 TYR .
1 247 GLN .
1 248 VAL .
1 249 LEU .
1 250 PRO .
1 251 ASP .
1 252 THR .
1 253 ALA .
1 254 HIS .
1 255 PRO .
1 256 GLY .
1 257 ARG .
1 258 LEU .
1 259 TYR .
1 260 ARG .
1 261 CYS .
1 262 GLY .
1 263 PRO .
1 264 ARG .
1 265 LEU .
1 266 TRP .
1 267 THR .
1 268 ARG .
1 269 ASP .
1 270 CYS .
1 271 ALA .
1 272 VAL .
1 273 ALA .
1 274 GLU .
1 275 LEU .
1 276 SER .
1 277 TRP .
1 278 GLU .
1 279 VAL .
1 280 ALA .
1 281 GLN .
1 282 HIS .
1 283 CYS .
1 284 GLY .
1 285 HIS .
1 286 GLN .
1 287 ALA .
1 288 ARG .
1 289 ILE .
1 290 ARG .
1 291 ALA .
1 292 VAL .
1 293 ARG .
1 294 CYS .
1 295 ALA .
1 296 LEU .
1 297 ALA .
1 298 ILE .
1 299 ARG .
1 300 HIS .
1 301 VAL .
1 302 ARG .
1 303 SER .
1 304 LEU .
1 305 GLN .
1 306 PRO .
1 307 SER .
1 308 ALA .
1 309 ARG .
1 310 VAL .
1 311 ARG .
1 312 LEU .
1 313 PRO .
1 314 ASP .
1 315 LEU .
1 316 VAL .
1 317 HIS .
1 318 LEU .
1 319 ALA .
1 320 GLU .
1 321 VAL .
1 322 GLY .
1 323 ARG .
1 324 TRP .
1 325 ARG .
1 326 TRP .
1 327 PHE .
1 328 SER .
1 329 LEU .
1 330 PRO .
1 331 ARG .
1 332 PRO .
1 333 VAL .
1 334 PHE .
1 335 GLN .
1 336 ARG .
1 337 MET .
1 338 LEU .
1 339 SER .
1 340 TYR .
1 341 CYS .
1 342 LYS .
1 343 THR .
1 344 LEU .
1 345 SER .
1 346 PRO .
1 347 ASP .
1 348 ALA .
1 349 TYR .
1 350 TYR .
1 351 SER .
1 352 GLU .
1 353 ARG .
1 354 VAL .
1 355 PHE .
1 356 LYS .
1 357 PHE .
1 358 LYS .
1 359 ASN .
1 360 ALA .
1 361 LEU .
1 362 SER .
1 363 HIS .
1 364 SER .
1 365 ILE .
1 366 THR .
1 367 LEU .
1 368 ALA .
1 369 GLY .
1 370 ASN .
1 371 VAL .
1 372 LEU .
1 373 GLN .
1 374 GLU .
1 375 GLY .
1 376 TRP .
1 377 LYS .
1 378 GLY .
1 379 THR .
1 380 CYS .
1 381 ALA .
1 382 GLU .
1 383 GLU .
1 384 ASP .
1 385 ALA .
1 386 LEU .
1 387 CYS .
1 388 ALA .
1 389 TYR .
1 390 VAL .
1 391 ALA .
1 392 PHE .
1 393 ARG .
1 394 ALA .
1 395 TRP .
1 396 GLN .
1 397 SER .
1 398 ASN .
1 399 ALA .
1 400 ARG .
1 401 LEU .
1 402 ALA .
1 403 GLY .
1 404 ILE .
1 405 MET .
1 406 LYS .
1 407 GLY .
1 408 ALA .
1 409 LYS .
1 410 ARG .
1 411 CYS .
1 412 ALA .
1 413 ALA .
1 414 ASP .
1 415 SER .
1 416 LEU .
1 417 SER .
1 418 VAL .
1 419 ALA .
1 420 GLY .
1 421 TRP .
1 422 LEU .
1 423 ASP .
1 424 THR .
1 425 ILE .
1 426 TRP .
1 427 ASP .
1 428 ALA .
1 429 ILE .
1 430 LYS .
1 431 ARG .
1 432 PHE .
1 433 PHE .
1 434 GLY .
1 435 SER .
1 436 VAL .
1 437 PRO .
1 438 LEU .
1 439 ALA .
1 440 GLU .
1 441 ARG .
1 442 MET .
1 443 GLU .
1 444 GLU .
1 445 TRP .
1 446 GLU .
1 447 GLN .
1 448 ASP .
1 449 ALA .
1 450 ALA .
1 451 VAL .
1 452 ALA .
1 453 ALA .
1 454 PHE .
1 455 ASP .
1 456 ARG .
1 457 GLY .
1 458 PRO .
1 459 LEU .
1 460 GLU .
1 461 ASP .
1 462 GLY .
1 463 GLY .
1 464 HIS .
1 465 HIS .
1 466 LEU .
1 467 VAL .
1 468 THR .
1 469 VAL .
1 470 GLN .
1 471 PRO .
1 472 PRO .
1 473 LYS .
1 474 PRO .
1 475 PRO .
1 476 PRO .
1 477 ARG .
1 478 PRO .
1 479 GLU .
1 480 ILE .
1 481 ALA .
1 482 ALA .
1 483 THR .
1 484 TRP .
1 485 ILE .
1 486 VAL .
1 487 HIS .
1 488 ALA .
1 489 ALA .
1 490 SER .
1 491 ALA .
1 492 ASP .
1 493 ARG .
1 494 HIS .
1 495 CYS .
1 496 ALA .
1 497 CYS .
1 498 ALA .
1 499 PRO .
1 500 ARG .
1 501 CYS .
1 502 ASP .
1 503 VAL .
1 504 PRO .
1 505 ARG .
1 506 GLU .
1 507 ARG .
1 508 PRO .
1 509 SER .
1 510 ALA .
1 511 PRO .
1 512 PRO .
1 513 GLY .
1 514 PRO .
1 515 PRO .
1 516 ASP .
1 517 ASP .
1 518 GLU .
1 519 ALA .
1 520 LEU .
1 521 ILE .
1 522 PRO .
1 523 PRO .
1 524 TRP .
1 525 LEU .
1 526 PHE .
1 527 ALA .
1 528 GLU .
1 529 HIS .
1 530 ARG .
1 531 ALA .
1 532 LEU .
1 533 ARG .
1 534 CYS .
1 535 ARG .
1 536 GLU .
1 537 TRP .
1 538 ASP .
1 539 PHE .
1 540 GLU .
1 541 ALA .
1 542 LEU .
1 543 ARG .
1 544 ALA .
1 545 ARG .
1 546 ALA .
1 547 ASP .
1 548 THR .
1 549 ALA .
1 550 ALA .
1 551 THR .
1 552 PRO .
1 553 ALA .
1 554 PRO .
1 555 LEU .
1 556 ALA .
1 557 PRO .
1 558 ARG .
1 559 PRO .
1 560 ALA .
1 561 ARG .
1 562 HIS .
1 563 PRO .
1 564 THR .
1 565 VAL .
1 566 LEU .
1 567 TYR .
1 568 ARG .
1 569 HIS .
1 570 PRO .
1 571 ALA .
1 572 HIS .
1 573 HIS .
1 574 GLY .
1 575 PRO .
1 576 TRP .
1 577 LEU .
1 578 THR .
1 579 LEU .
1 580 ASP .
1 581 GLU .
1 582 PRO .
1 583 GLY .
1 584 GLU .
1 585 ALA .
1 586 ASP .
1 587 ALA .
1 588 ALA .
1 589 LEU .
1 590 VAL .
1 591 LEU .
1 592 CYS .
1 593 ASP .
1 594 PRO .
1 595 LEU .
1 596 GLY .
1 597 GLN .
1 598 PRO .
1 599 LEU .
1 600 ARG .
1 601 GLY .
1 602 PRO .
1 603 GLU .
1 604 ARG .
1 605 HIS .
1 606 PHE .
1 607 THR .
1 608 ALA .
1 609 GLY .
1 610 ALA .
1 611 HIS .
1 612 MET .
1 613 CYS .
1 614 ALA .
1 615 GLN .
1 616 ALA .
1 617 ARG .
1 618 GLY .
1 619 LEU .
1 620 GLN .
1 621 ALA .
1 622 PHE .
1 623 VAL .
1 624 ARG .
1 625 VAL .
1 626 VAL .
1 627 PRO .
1 628 PRO .
1 629 PRO .
1 630 GLU .
1 631 ARG .
1 632 PRO .
1 633 TRP .
1 634 ALA .
1 635 ASP .
1 636 GLY .
1 637 GLY .
1 638 ALA .
1 639 ARG .
1 640 THR .
1 641 TRP .
1 642 ALA .
1 643 LYS .
1 644 PHE .
1 645 PHE .
1 646 ARG .
1 647 SER .
1 648 CYS .
1 649 ALA .
1 650 TRP .
1 651 ALA .
1 652 GLN .
1 653 ARG .
1 654 LEU .
1 655 LEU .
1 656 GLY .
1 657 GLU .
1 658 PRO .
1 659 ALA .
1 660 VAL .
1 661 MET .
1 662 HIS .
1 663 LEU .
1 664 PRO .
1 665 TYR .
1 666 THR .
1 667 ASP .
1 668 GLY .
1 669 ASP .
1 670 VAL .
1 671 PRO .
1 672 GLN .
1 673 LEU .
1 674 ILE .
1 675 ALA .
1 676 LEU .
1 677 ALA .
1 678 LEU .
1 679 ARG .
1 680 THR .
1 681 LEU .
1 682 ALA .
1 683 GLN .
1 684 GLN .
1 685 GLY .
1 686 ALA .
1 687 ALA .
1 688 LEU .
1 689 ALA .
1 690 LEU .
1 691 SER .
1 692 VAL .
1 693 ARG .
1 694 ASP .
1 695 LEU .
1 696 PRO .
1 697 GLY .
1 698 GLY .
1 699 ALA .
1 700 ALA .
1 701 PHE .
1 702 ASP .
1 703 ALA .
1 704 ASN .
1 705 ALA .
1 706 VAL .
1 707 THR .
1 708 ALA .
1 709 ALA .
1 710 VAL .
1 711 ARG .
1 712 ALA .
1 713 GLY .
1 714 SER .
1 715 SER .
1 716 GLN .
1 717 PRO .
1 718 ALA .
1 719 PRO .
1 720 ALA .
1 721 ALA .
1 722 PRO .
1 723 PRO .
1 724 PRO .
1 725 ASP .
1 726 ASN .
1 727 SER .
1 728 SER .
1 729 PRO .
1 730 PRO .
1 731 ARG .
1 732 ARG .
1 733 ALA .
1 734 ARG .
1 735 ARG .
1 736 SER .
1 737 ARG .
1 738 ARG .
1 739 PRO .
1 740 PRO .
1 741 ASP .
1 742 THR .
1 743 ARG .
1 744 GLY .
1 745 PRO .
1 746 PRO .
1 747 PRO .
1 748 SER .
1 749 ALA .
1 750 PRO .
1 751 ALA .
1 752 ARG .
1 753 ASP .
1 754 PRO .
1 755 PRO .
1 756 PRO .
1 757 PRO .
1 758 ALA .
1 759 PRO .
1 760 SER .
1 761 PRO .
1 762 PRO .
1 763 THR .
1 764 PRO .
1 765 PRO .
1 766 ARG .
1 767 ALA .
1 768 ARG .
1 769 GLY .
1 770 PRO .
1 771 ALA .
1 772 PRO .
1 773 ALA .
1 774 THR .
1 775 LEU .
1 776 GLU .
1 777 GLU .
1 778 PRO .
1 779 ALA .
1 780 ASP .
1 781 ARG .
1 782 ALA .
1 783 ARG .
1 784 ASP .
1 785 ALA .
1 786 GLU .
1 787 GLN .
1 788 GLU .
1 789 VAL .
1 790 ALA .
1 791 CYS .
1 792 ASP .
1 793 PRO .
1 794 SER .
1 795 GLY .
1 796 PRO .
1 797 ALA .
1 798 ALA .
1 799 PRO .
1 800 THR .
1 801 ARG .
1 802 ALA .
1 803 ASP .
1 804 PRO .
1 805 ASN .
1 806 SER .
1 807 ASP .
1 808 ILE .
1 809 VAL .
1 810 GLU .
1 811 SER .
1 812 TYR .
1 813 ALA .
1 814 ARG .
1 815 ALA .
1 816 ALA .
1 817 GLY .
1 818 PRO .
1 819 VAL .
1 820 HIS .
1 821 LEU .
1 822 ARG .
1 823 VAL .
1 824 ARG .
1 825 ASP .
1 826 ILE .
1 827 MET .
1 828 ASP .
1 829 PRO .
1 830 PRO .
1 831 PRO .
1 832 GLY .
1 833 CYS .
1 834 LYS .
1 835 VAL .
1 836 VAL .
1 837 VAL .
1 838 ASN .
1 839 ALA .
1 840 ALA .
1 841 ASN .
1 842 GLU .
1 843 GLY .
1 844 LEU .
1 845 LEU .
1 846 ALA .
1 847 GLY .
1 848 SER .
1 849 GLY .
1 850 VAL .
1 851 CYS .
1 852 GLY .
1 853 ALA .
1 854 ILE .
1 855 PHE .
1 856 ALA .
1 857 LYS .
1 858 ALA .
1 859 ALA .
1 860 ALA .
1 861 ALA .
1 862 LEU .
1 863 ALA .
1 864 GLU .
1 865 ASP .
1 866 CYS .
1 867 ARG .
1 868 ARG .
1 869 LEU .
1 870 ALA .
1 871 PRO .
1 872 CYS .
1 873 PRO .
1 874 THR .
1 875 GLY .
1 876 GLU .
1 877 ALA .
1 878 VAL .
1 879 ALA .
1 880 THR .
1 881 PRO .
1 882 GLY .
1 883 HIS .
1 884 GLY .
1 885 CYS .
1 886 GLY .
1 887 TYR .
1 888 ALA .
1 889 HIS .
1 890 ILE .
1 891 ILE .
1 892 HIS .
1 893 ALA .
1 894 VAL .
1 895 ALA .
1 896 PRO .
1 897 ARG .
1 898 ARG .
1 899 PRO .
1 900 PRO .
1 901 ASP .
1 902 PRO .
1 903 ALA .
1 904 ALA .
1 905 LEU .
1 906 GLU .
1 907 GLN .
1 908 ARG .
1 909 GLU .
1 910 ALA .
1 911 LEU .
1 912 LEU .
1 913 GLU .
1 914 ARG .
1 915 ALA .
1 916 TYR .
1 917 ARG .
1 918 SER .
1 919 ILE .
1 920 VAL .
1 921 ALA .
1 922 LEU .
1 923 ALA .
1 924 ALA .
1 925 ALA .
1 926 ARG .
1 927 GLY .
1 928 TRP .
1 929 ALA .
1 930 CYS .
1 931 VAL .
1 932 ALA .
1 933 CYS .
1 934 PRO .
1 935 LEU .
1 936 LEU .
1 937 GLY .
1 938 ALA .
1 939 GLY .
1 940 VAL .
1 941 TYR .
1 942 GLY .
1 943 TRP .
1 944 SER .
1 945 ALA .
1 946 ALA .
1 947 GLU .
1 948 SER .
1 949 LEU .
1 950 ARG .
1 951 ALA .
1 952 ALA .
1 953 LEU .
1 954 ALA .
1 955 ALA .
1 956 THR .
1 957 ARG .
1 958 ALA .
1 959 GLU .
1 960 PRO .
1 961 ALA .
1 962 GLU .
1 963 ARG .
1 964 VAL .
1 965 SER .
1 966 LEU .
1 967 HIS .
1 968 ILE .
1 969 CYS .
1 970 HIS .
1 971 PRO .
1 972 ASP .
1 973 ARG .
1 974 ALA .
1 975 THR .
1 976 LEU .
1 977 THR .
1 978 HIS .
1 979 ALA .
1 980 SER .
1 981 VAL .
1 982 LEU .
1 983 VAL .
1 984 GLY .
1 985 ALA .
1 986 GLY .
1 987 LEU .
1 988 ALA .
1 989 ALA .
1 990 ARG .
1 991 ARG .
1 992 VAL .
1 993 SER .
1 994 PRO .
1 995 PRO .
1 996 PRO .
1 997 THR .
1 998 GLU .
1 999 PRO .
1 1000 LEU .
1 1001 ALA .
1 1002 PRO .
1 1003 ARG .
1 1004 PRO .
1 1005 VAL .
1 1006 GLY .
1 1007 ASP .
1 1008 PRO .
1 1009 GLY .
1 1010 ARG .
1 1011 SER .
1 1012 THR .
1 1013 GLN .
1 1014 ARG .
1 1015 SER .
1 1016 ALA .
1 1017 SER .
1 1018 PRO .
1 1019 PRO .
1 1020 ALA .
1 1021 THR .
1 1022 PRO .
1 1023 SER .
1 1024 GLY .
1 1025 GLU .
1 1026 ALA .
1 1027 THR .
1 1028 ALA .
1 1029 PRO .
1 1030 GLU .
1 1031 SER .
1 1032 ARG .
1 1033 GLY .
1 1034 CYS .
1 1035 GLN .
1 1036 GLY .
1 1037 CYS .
1 1038 GLU .
1 1039 LEU .
1 1040 CYS .
1 1041 ARG .
1 1042 TYR .
1 1043 THR .
1 1044 ARG .
1 1045 VAL .
1 1046 THR .
1 1047 ASN .
1 1048 ASP .
1 1049 ARG .
1 1050 ALA .
1 1051 TYR .
1 1052 VAL .
1 1053 ASN .
1 1054 LEU .
1 1055 TRP .
1 1056 LEU .
1 1057 GLU .
1 1058 ARG .
1 1059 ASP .
1 1060 ARG .
1 1061 GLY .
1 1062 ALA .
1 1063 THR .
1 1064 GLY .
1 1065 TRP .
1 1066 ALA .
1 1067 MET .
1 1068 ARG .
1 1069 ILE .
1 1070 PRO .
1 1071 GLU .
1 1072 VAL .
1 1073 VAL .
1 1074 VAL .
1 1075 TYR .
1 1076 GLY .
1 1077 PRO .
1 1078 GLU .
1 1079 HIS .
1 1080 LEU .
1 1081 ALA .
1 1082 ALA .
1 1083 HIS .
1 1084 PHE .
1 1085 PRO .
1 1086 LEU .
1 1087 ASN .
1 1088 HIS .
1 1089 TYR .
1 1090 SER .
1 1091 VAL .
1 1092 LEU .
1 1093 LYS .
1 1094 PRO .
1 1095 ALA .
1 1096 GLU .
1 1097 VAL .
1 1098 ARG .
1 1099 PRO .
1 1100 PRO .
1 1101 ARG .
1 1102 GLY .
1 1103 MET .
1 1104 CYS .
1 1105 GLY .
1 1106 SER .
1 1107 ASP .
1 1108 MET .
1 1109 TRP .
1 1110 ARG .
1 1111 CYS .
1 1112 ARG .
1 1113 GLY .
1 1114 TRP .
1 1115 GLN .
1 1116 GLY .
1 1117 MET .
1 1118 PRO .
1 1119 GLN .
1 1120 VAL .
1 1121 ARG .
1 1122 CYS .
1 1123 THR .
1 1124 PRO .
1 1125 SER .
1 1126 ASN .
1 1127 ALA .
1 1128 HIS .
1 1129 ALA .
1 1130 ALA .
1 1131 LEU .
1 1132 CYS .
1 1133 ARG .
1 1134 THR .
1 1135 GLY .
1 1136 VAL .
1 1137 PRO .
1 1138 PRO .
1 1139 ARG .
1 1140 VAL .
1 1141 SER .
1 1142 THR .
1 1143 ARG .
1 1144 GLY .
1 1145 ASP .
1 1146 GLU .
1 1147 ARG .
1 1148 ASP .
1 1149 PRO .
1 1150 ASN .
1 1151 THR .
1 1152 CYS .
1 1153 TRP .
1 1154 LEU .
1 1155 ARG .
1 1156 ALA .
1 1157 ALA .
1 1158 ALA .
1 1159 ASN .
1 1160 VAL .
1 1161 ALA .
1 1162 GLN .
1 1163 ALA .
1 1164 ALA .
1 1165 ARG .
1 1166 ALA .
1 1167 CYS .
1 1168 GLY .
1 1169 ALA .
1 1170 TYR .
1 1171 THR .
1 1172 SER .
1 1173 ALA .
1 1174 GLY .
1 1175 CYS .
1 1176 PRO .
1 1177 ARG .
1 1178 CYS .
1 1179 ALA .
1 1180 TYR .
1 1181 GLY .
1 1182 ARG .
1 1183 ALA .
1 1184 LEU .
1 1185 SER .
1 1186 GLU .
1 1187 ALA .
1 1188 ARG .
1 1189 THR .
1 1190 HIS .
1 1191 GLU .
1 1192 ASP .
1 1193 PHE .
1 1194 ALA .
1 1195 ALA .
1 1196 LEU .
1 1197 SER .
1 1198 GLN .
1 1199 ARG .
1 1200 TRP .
1 1201 SER .
1 1202 ALA .
1 1203 SER .
1 1204 HIS .
1 1205 ALA .
1 1206 ASP .
1 1207 ALA .
1 1208 SER .
1 1209 PRO .
1 1210 ASP .
1 1211 GLY .
1 1212 THR .
1 1213 GLY .
1 1214 ASP .
1 1215 PRO .
1 1216 LEU .
1 1217 ASP .
1 1218 PRO .
1 1219 LEU .
1 1220 MET .
1 1221 GLU .
1 1222 THR .
1 1223 VAL .
1 1224 GLY .
1 1225 CYS .
1 1226 ALA .
1 1227 CYS .
1 1228 SER .
1 1229 ARG .
1 1230 VAL .
1 1231 TRP .
1 1232 VAL .
1 1233 GLY .
1 1234 SER .
1 1235 GLU .
1 1236 HIS .
1 1237 GLU .
1 1238 ALA .
1 1239 PRO .
1 1240 PRO .
1 1241 ASP .
1 1242 HIS .
1 1243 LEU .
1 1244 LEU .
1 1245 VAL .
1 1246 SER .
1 1247 LEU .
1 1248 HIS .
1 1249 ARG .
1 1250 ALA .
1 1251 PRO .
1 1252 ASN .
1 1253 GLY .
1 1254 PRO .
1 1255 TRP .
1 1256 GLY .
1 1257 VAL .
1 1258 VAL .
1 1259 LEU .
1 1260 GLU .
1 1261 VAL .
1 1262 ARG .
1 1263 ALA .
1 1264 ARG .
1 1265 PRO .
1 1266 GLU .
1 1267 GLY .
1 1268 GLY .
1 1269 ASN .
1 1270 PRO .
1 1271 THR .
1 1272 GLY .
1 1273 HIS .
1 1274 PHE .
1 1275 VAL .
1 1276 CYS .
1 1277 ALA .
1 1278 VAL .
1 1279 GLY .
1 1280 GLY .
1 1281 GLY .
1 1282 PRO .
1 1283 ARG .
1 1284 ARG .
1 1285 VAL .
1 1286 SER .
1 1287 ASP .
1 1288 ARG .
1 1289 PRO .
1 1290 HIS .
1 1291 LEU .
1 1292 TRP .
1 1293 LEU .
1 1294 ALA .
1 1295 VAL .
1 1296 PRO .
1 1297 LEU .
1 1298 SER .
1 1299 ARG .
1 1300 GLY .
1 1301 GLY .
#
#
loop_
_struct_asym.id
_struct_asym.entity_id
_struct_asym.details
A 1 .
#
#
loop_
_pdbx_poly_seq_scheme.asym_id
_pdbx_poly_seq_scheme.entity_id
_pdbx_poly_seq_scheme.seq_id
_pdbx_poly_seq_scheme.mon_id
_pdbx_poly_seq_scheme.pdb_seq_num
_pdbx_poly_seq_scheme.auth_seq_num
_pdbx_poly_seq_scheme.pdb_mon_id
_pdbx_poly_seq_scheme.auth_mon_id
_pdbx_poly_seq_scheme.pdb_strand_id
_pdbx_poly_seq_scheme.pdb_ins_code
A 1 1 MET 1 1 MET MET A .
A 1 2 GLU 2 2 GLU GLU A .
A 1 3 LYS 3 3 LYS LYS A .
A 1 4 LEU 4 4 LEU LEU A .
A 1 5 LEU 5 5 LEU LEU A .
A 1 6 ASP 6 6 ASP ASP A .
A 1 7 GLU 7 7 GLU GLU A .
A 1 8 VAL 8 8 VAL VAL A .
A 1 9 LEU 9 9 LEU LEU A .
A 1 10 ALA 10 10 ALA ALA A .
A 1 11 PRO 11 11 PRO PRO A .
A 1 12 GLY 12 12 GLY GLY A .
A 1 13 GLY 13 13 GLY GLY A .
A 1 14 PRO 14 14 PRO PRO A .
A 1 15 TYR 15 15 TYR TYR A .
A 1 16 ASN 16 16 ASN ASN A .
A 1 17 LEU 17 17 LEU LEU A .
A 1 18 THR 18 18 THR THR A .
A 1 19 VAL 19 19 VAL VAL A .
A 1 20 GLY 20 20 GLY GLY A .
A 1 21 SER 21 21 SER SER A .
A 1 22 TRP 22 22 TRP TRP A .
A 1 23 VAL 23 23 VAL VAL A .
A 1 24 ARG 24 24 ARG ARG A .
A 1 25 ASP 25 25 ASP ASP A .
A 1 26 HIS 26 26 HIS HIS A .
A 1 27 VAL 27 27 VAL VAL A .
A 1 28 ARG 28 28 ARG ARG A .
A 1 29 SER 29 29 SER SER A .
A 1 30 ILE 30 30 ILE ILE A .
A 1 31 VAL 31 31 VAL VAL A .
A 1 32 GLU 32 32 GLU GLU A .
A 1 33 GLY 33 33 GLY GLY A .
A 1 34 ALA 34 34 ALA ALA A .
A 1 35 TRP 35 35 TRP TRP A .
A 1 36 GLU 36 36 GLU GLU A .
A 1 37 VAL 37 37 VAL VAL A .
A 1 38 ARG 38 38 ARG ARG A .
A 1 39 ASP 39 39 ASP ASP A .
A 1 40 VAL 40 40 VAL VAL A .
A 1 41 VAL 41 41 VAL VAL A .
A 1 42 THR 42 42 THR THR A .
A 1 43 ALA 43 43 ALA ALA A .
A 1 44 ALA 44 44 ALA ALA A .
A 1 45 GLN 45 45 GLN GLN A .
A 1 46 LYS 46 46 LYS LYS A .
A 1 47 ARG 47 47 ARG ARG A .
A 1 48 ALA 48 48 ALA ALA A .
A 1 49 ILE 49 49 ILE ILE A .
A 1 50 VAL 50 50 VAL VAL A .
A 1 51 ALA 51 51 ALA ALA A .
A 1 52 VAL 52 52 VAL VAL A .
A 1 53 ILE 53 53 ILE ILE A .
A 1 54 PRO 54 54 PRO PRO A .
A 1 55 ARG 55 55 ARG ARG A .
A 1 56 PRO 56 56 PRO PRO A .
A 1 57 VAL 57 57 VAL VAL A .
A 1 58 PHE 58 58 PHE PHE A .
A 1 59 THR 59 59 THR THR A .
A 1 60 GLN 60 60 GLN GLN A .
A 1 61 MET 61 61 MET MET A .
A 1 62 GLN 62 62 GLN GLN A .
A 1 63 VAL 63 63 VAL VAL A .
A 1 64 SER 64 64 SER SER A .
A 1 65 ASP 65 65 ASP ASP A .
A 1 66 HIS 66 66 HIS HIS A .
A 1 67 PRO 67 67 PRO PRO A .
A 1 68 ALA 68 68 ALA ALA A .
A 1 69 LEU 69 69 LEU LEU A .
A 1 70 HIS 70 70 HIS HIS A .
A 1 71 ALA 71 71 ALA ALA A .
A 1 72 ILE 72 72 ILE ILE A .
A 1 73 SER 73 73 SER SER A .
A 1 74 ARG 74 74 ARG ARG A .
A 1 75 TYR 75 75 TYR TYR A .
A 1 76 THR 76 76 THR THR A .
A 1 77 ARG 77 77 ARG ARG A .
A 1 78 ARG 78 78 ARG ARG A .
A 1 79 HIS 79 79 HIS HIS A .
A 1 80 TRP 80 80 TRP TRP A .
A 1 81 ILE 81 81 ILE ILE A .
A 1 82 GLU 82 82 GLU GLU A .
A 1 83 TRP 83 83 TRP TRP A .
A 1 84 GLY 84 84 GLY GLY A .
A 1 85 PRO 85 85 PRO PRO A .
A 1 86 LYS 86 86 LYS LYS A .
A 1 87 GLU 87 87 GLU GLU A .
A 1 88 ALA 88 88 ALA ALA A .
A 1 89 LEU 89 89 LEU LEU A .
A 1 90 HIS 90 90 HIS HIS A .
A 1 91 VAL 91 91 VAL VAL A .
A 1 92 LEU 92 92 LEU LEU A .
A 1 93 ILE 93 93 ILE ILE A .
A 1 94 ASP 94 94 ASP ASP A .
A 1 95 PRO 95 95 PRO PRO A .
A 1 96 SER 96 96 SER SER A .
A 1 97 PRO 97 97 PRO PRO A .
A 1 98 GLY 98 98 GLY GLY A .
A 1 99 LEU 99 99 LEU LEU A .
A 1 100 LEU 100 100 LEU LEU A .
A 1 101 ARG 101 101 ARG ARG A .
A 1 102 GLU 102 102 GLU GLU A .
A 1 103 VAL 103 103 VAL VAL A .
A 1 104 ALA 104 104 ALA ALA A .
A 1 105 ARG 105 105 ARG ARG A .
A 1 106 VAL 106 106 VAL VAL A .
A 1 107 GLU 107 107 GLU GLU A .
A 1 108 ARG 108 108 ARG ARG A .
A 1 109 ARG 109 109 ARG ARG A .
A 1 110 TRP 110 110 TRP TRP A .
A 1 111 VAL 111 111 VAL VAL A .
A 1 112 ALA 112 112 ALA ALA A .
A 1 113 LEU 113 113 LEU LEU A .
A 1 114 CYS 114 114 CYS CYS A .
A 1 115 LEU 115 115 LEU LEU A .
A 1 116 HIS 116 116 HIS HIS A .
A 1 117 ARG 117 117 ARG ARG A .
A 1 118 THR 118 118 THR THR A .
A 1 119 ALA 119 119 ALA ALA A .
A 1 120 ARG 120 120 ARG ARG A .
A 1 121 LYS 121 121 LYS LYS A .
A 1 122 LEU 122 122 LEU LEU A .
A 1 123 ALA 123 123 ALA ALA A .
A 1 124 THR 124 124 THR THR A .
A 1 125 ALA 125 125 ALA ALA A .
A 1 126 LEU 126 126 LEU LEU A .
A 1 127 ALA 127 127 ALA ALA A .
A 1 128 GLU 128 128 GLU GLU A .
A 1 129 THR 129 129 THR THR A .
A 1 130 ALA 130 130 ALA ALA A .
A 1 131 GLY 131 131 GLY GLY A .
A 1 132 GLU 132 132 GLU GLU A .
A 1 133 ALA 133 133 ALA ALA A .
A 1 134 TRP 134 134 TRP TRP A .
A 1 135 HIS 135 135 HIS HIS A .
A 1 136 ALA 136 136 ALA ALA A .
A 1 137 ASP 137 137 ASP ASP A .
A 1 138 TYR 138 138 TYR TYR A .
A 1 139 VAL 139 139 VAL VAL A .
A 1 140 CYS 140 140 CYS CYS A .
A 1 141 ALA 141 141 ALA ALA A .
A 1 142 LEU 142 142 LEU LEU A .
A 1 143 ARG 143 143 ARG ARG A .
A 1 144 GLY 144 144 GLY GLY A .
A 1 145 ALA 145 145 ALA ALA A .
A 1 146 PRO 146 146 PRO PRO A .
A 1 147 SER 147 147 SER SER A .
A 1 148 GLY 148 148 GLY GLY A .
A 1 149 PRO 149 149 PRO PRO A .
A 1 150 PHE 150 150 PHE PHE A .
A 1 151 TYR 151 151 TYR TYR A .
A 1 152 VAL 152 152 VAL VAL A .
A 1 153 HIS 153 153 HIS HIS A .
A 1 154 PRO 154 154 PRO PRO A .
A 1 155 GLU 155 155 GLU GLU A .
A 1 156 ASP 156 156 ASP ASP A .
A 1 157 VAL 157 157 VAL VAL A .
A 1 158 PRO 158 158 PRO PRO A .
A 1 159 HIS 159 159 HIS HIS A .
A 1 160 GLY 160 160 GLY GLY A .
A 1 161 GLY 161 161 GLY GLY A .
A 1 162 ARG 162 162 ARG ARG A .
A 1 163 ALA 163 163 ALA ALA A .
A 1 164 VAL 164 164 VAL VAL A .
A 1 165 ALA 165 165 ALA ALA A .
A 1 166 ASP 166 166 ASP ASP A .
A 1 167 ARG 167 167 ARG ARG A .
A 1 168 CYS 168 168 CYS CYS A .
A 1 169 LEU 169 169 LEU LEU A .
A 1 170 LEU 170 170 LEU LEU A .
A 1 171 TYR 171 171 TYR TYR A .
A 1 172 TYR 172 172 TYR TYR A .
A 1 173 THR 173 173 THR THR A .
A 1 174 PRO 174 174 PRO PRO A .
A 1 175 MET 175 175 MET MET A .
A 1 176 GLN 176 176 GLN GLN A .
A 1 177 MET 177 177 MET MET A .
A 1 178 CYS 178 178 CYS CYS A .
A 1 179 GLU 179 179 GLU GLU A .
A 1 180 LEU 180 180 LEU LEU A .
A 1 181 MET 181 181 MET MET A .
A 1 182 ARG 182 182 ARG ARG A .
A 1 183 THR 183 183 THR THR A .
A 1 184 ILE 184 184 ILE ILE A .
A 1 185 ASP 185 185 ASP ASP A .
A 1 186 ALA 186 186 ALA ALA A .
A 1 187 THR 187 187 THR THR A .
A 1 188 LEU 188 188 LEU LEU A .
A 1 189 LEU 189 189 LEU LEU A .
A 1 190 VAL 190 190 VAL VAL A .
A 1 191 ALA 191 191 ALA ALA A .
A 1 192 VAL 192 192 VAL VAL A .
A 1 193 ASP 193 193 ASP ASP A .
A 1 194 LEU 194 194 LEU LEU A .
A 1 195 TRP 195 195 TRP TRP A .
A 1 196 PRO 196 196 PRO PRO A .
A 1 197 VAL 197 197 VAL VAL A .
A 1 198 ALA 198 198 ALA ALA A .
A 1 199 LEU 199 199 LEU LEU A .
A 1 200 ALA 200 200 ALA ALA A .
A 1 201 ALA 201 201 ALA ALA A .
A 1 202 HIS 202 202 HIS HIS A .
A 1 203 VAL 203 203 VAL VAL A .
A 1 204 GLY 204 204 GLY GLY A .
A 1 205 ASP 205 205 ASP ASP A .
A 1 206 ASP 206 206 ASP ASP A .
A 1 207 TRP 207 207 TRP TRP A .
A 1 208 ASP 208 208 ASP ASP A .
A 1 209 ASP 209 209 ASP ASP A .
A 1 210 LEU 210 210 LEU LEU A .
A 1 211 GLY 211 211 GLY GLY A .
A 1 212 ILE 212 212 ILE ILE A .
A 1 213 ALA 213 213 ALA ALA A .
A 1 214 TRP 214 214 TRP TRP A .
A 1 215 HIS 215 215 HIS HIS A .
A 1 216 LEU 216 216 LEU LEU A .
A 1 217 ASP 217 217 ASP ASP A .
A 1 218 HIS 218 218 HIS HIS A .
A 1 219 ASP 219 219 ASP ASP A .
A 1 220 GLY 220 220 GLY GLY A .
A 1 221 GLY 221 221 GLY GLY A .
A 1 222 CYS 222 222 CYS CYS A .
A 1 223 PRO 223 223 PRO PRO A .
A 1 224 ALA 224 224 ALA ALA A .
A 1 225 ASP 225 225 ASP ASP A .
A 1 226 CYS 226 226 CYS CYS A .
A 1 227 ARG 227 227 ARG ARG A .
A 1 228 GLY 228 228 GLY GLY A .
A 1 229 ALA 229 229 ALA ALA A .
A 1 230 GLY 230 230 GLY GLY A .
A 1 231 ALA 231 231 ALA ALA A .
A 1 232 GLY 232 232 GLY GLY A .
A 1 233 PRO 233 233 PRO PRO A .
A 1 234 THR 234 234 THR THR A .
A 1 235 PRO 235 235 PRO PRO A .
A 1 236 GLY 236 236 GLY GLY A .
A 1 237 TYR 237 237 TYR TYR A .
A 1 238 THR 238 238 THR THR A .
A 1 239 ARG 239 239 ARG ARG A .
A 1 240 PRO 240 240 PRO PRO A .
A 1 241 CYS 241 241 CYS CYS A .
A 1 242 THR 242 242 THR THR A .
A 1 243 THR 243 243 THR THR A .
A 1 244 ARG 244 244 ARG ARG A .
A 1 245 ILE 245 245 ILE ILE A .
A 1 246 TYR 246 246 TYR TYR A .
A 1 247 GLN 247 247 GLN GLN A .
A 1 248 VAL 248 248 VAL VAL A .
A 1 249 LEU 249 249 LEU LEU A .
A 1 250 PRO 250 250 PRO PRO A .
A 1 251 ASP 251 251 ASP ASP A .
A 1 252 THR 252 252 THR THR A .
A 1 253 ALA 253 253 ALA ALA A .
A 1 254 HIS 254 254 HIS HIS A .
A 1 255 PRO 255 255 PRO PRO A .
A 1 256 GLY 256 256 GLY GLY A .
A 1 257 ARG 257 257 ARG ARG A .
A 1 258 LEU 258 258 LEU LEU A .
A 1 259 TYR 259 259 TYR TYR A .
A 1 260 ARG 260 260 ARG ARG A .
A 1 261 CYS 261 261 CYS CYS A .
A 1 262 GLY 262 262 GLY GLY A .
A 1 263 PRO 263 263 PRO PRO A .
A 1 264 ARG 264 264 ARG ARG A .
A 1 265 LEU 265 265 LEU LEU A .
A 1 266 TRP 266 266 TRP TRP A .
A 1 267 THR 267 267 THR THR A .
A 1 268 ARG 268 268 ARG ARG A .
A 1 269 ASP 269 269 ASP ASP A .
A 1 270 CYS 270 270 CYS CYS A .
A 1 271 ALA 271 271 ALA ALA A .
A 1 272 VAL 272 272 VAL VAL A .
A 1 273 ALA 273 273 ALA ALA A .
A 1 274 GLU 274 274 GLU GLU A .
A 1 275 LEU 275 275 LEU LEU A .
A 1 276 SER 276 276 SER SER A .
A 1 277 TRP 277 277 TRP TRP A .
A 1 278 GLU 278 278 GLU GLU A .
A 1 279 VAL 279 279 VAL VAL A .
A 1 280 ALA 280 280 ALA ALA A .
A 1 281 GLN 281 281 GLN GLN A .
A 1 282 HIS 282 282 HIS HIS A .
A 1 283 CYS 283 283 CYS CYS A .
A 1 284 GLY 284 284 GLY GLY A .
A 1 285 HIS 285 285 HIS HIS A .
A 1 286 GLN 286 286 GLN GLN A .
A 1 287 ALA 287 287 ALA ALA A .
A 1 288 ARG 288 288 ARG ARG A .
A 1 289 ILE 289 289 ILE ILE A .
A 1 290 ARG 290 290 ARG ARG A .
A 1 291 ALA 291 291 ALA ALA A .
A 1 292 VAL 292 292 VAL VAL A .
A 1 293 ARG 293 293 ARG ARG A .
A 1 294 CYS 294 294 CYS CYS A .
A 1 295 ALA 295 295 ALA ALA A .
A 1 296 LEU 296 296 LEU LEU A .
A 1 297 ALA 297 297 ALA ALA A .
A 1 298 ILE 298 298 ILE ILE A .
A 1 299 ARG 299 299 ARG ARG A .
A 1 300 HIS 300 300 HIS HIS A .
A 1 301 VAL 301 301 VAL VAL A .
A 1 302 ARG 302 302 ARG ARG A .
A 1 303 SER 303 303 SER SER A .
A 1 304 LEU 304 304 LEU LEU A .
A 1 305 GLN 305 305 GLN GLN A .
A 1 306 PRO 306 306 PRO PRO A .
A 1 307 SER 307 307 SER SER A .
A 1 308 ALA 308 308 ALA ALA A .
A 1 309 ARG 309 309 ARG ARG A .
A 1 310 VAL 310 310 VAL VAL A .
A 1 311 ARG 311 311 ARG ARG A .
A 1 312 LEU 312 312 LEU LEU A .
A 1 313 PRO 313 313 PRO PRO A .
A 1 314 ASP 314 314 ASP ASP A .
A 1 315 LEU 315 315 LEU LEU A .
A 1 316 VAL 316 316 VAL VAL A .
A 1 317 HIS 317 317 HIS HIS A .
A 1 318 LEU 318 318 LEU LEU A .
A 1 319 ALA 319 319 ALA ALA A .
A 1 320 GLU 320 320 GLU GLU A .
A 1 321 VAL 321 321 VAL VAL A .
A 1 322 GLY 322 322 GLY GLY A .
A 1 323 ARG 323 323 ARG ARG A .
A 1 324 TRP 324 324 TRP TRP A .
A 1 325 ARG 325 325 ARG ARG A .
A 1 326 TRP 326 326 TRP TRP A .
A 1 327 PHE 327 327 PHE PHE A .
A 1 328 SER 328 328 SER SER A .
A 1 329 LEU 329 329 LEU LEU A .
A 1 330 PRO 330 330 PRO PRO A .
A 1 331 ARG 331 331 ARG ARG A .
A 1 332 PRO 332 332 PRO PRO A .
A 1 333 VAL 333 333 VAL VAL A .
A 1 334 PHE 334 334 PHE PHE A .
A 1 335 GLN 335 335 GLN GLN A .
A 1 336 ARG 336 336 ARG ARG A .
A 1 337 MET 337 337 MET MET A .
A 1 338 LEU 338 338 LEU LEU A .
A 1 339 SER 339 339 SER SER A .
A 1 340 TYR 340 340 TYR TYR A .
A 1 341 CYS 341 341 CYS CYS A .
A 1 342 LYS 342 342 LYS LYS A .
A 1 343 THR 343 343 THR THR A .
A 1 344 LEU 344 344 LEU LEU A .
A 1 345 SER 345 345 SER SER A .
A 1 346 PRO 346 346 PRO PRO A .
A 1 347 ASP 347 347 ASP ASP A .
A 1 348 ALA 348 348 ALA ALA A .
A 1 349 TYR 349 349 TYR TYR A .
A 1 350 TYR 350 350 TYR TYR A .
A 1 351 SER 351 351 SER SER A .
A 1 352 GLU 352 352 GLU GLU A .
A 1 353 ARG 353 353 ARG ARG A .
A 1 354 VAL 354 354 VAL VAL A .
A 1 355 PHE 355 355 PHE PHE A .
A 1 356 LYS 356 356 LYS LYS A .
A 1 357 PHE 357 357 PHE PHE A .
A 1 358 LYS 358 358 LYS LYS A .
A 1 359 ASN 359 359 ASN ASN A .
A 1 360 ALA 360 360 ALA ALA A .
A 1 361 LEU 361 361 LEU LEU A .
A 1 362 SER 362 362 SER SER A .
A 1 363 HIS 363 363 HIS HIS A .
A 1 364 SER 364 364 SER SER A .
A 1 365 ILE 365 365 ILE ILE A .
A 1 366 THR 366 366 THR THR A .
A 1 367 LEU 367 367 LEU LEU A .
A 1 368 ALA 368 368 ALA ALA A .
A 1 369 GLY 369 369 GLY GLY A .
A 1 370 ASN 370 370 ASN ASN A .
A 1 371 VAL 371 371 VAL VAL A .
A 1 372 LEU 372 372 LEU LEU A .
A 1 373 GLN 373 373 GLN GLN A .
A 1 374 GLU 374 374 GLU GLU A .
A 1 375 GLY 375 375 GLY GLY A .
A 1 376 TRP 376 376 TRP TRP A .
A 1 377 LYS 377 377 LYS LYS A .
A 1 378 GLY 378 378 GLY GLY A .
A 1 379 THR 379 379 THR THR A .
A 1 380 CYS 380 380 CYS CYS A .
A 1 381 ALA 381 381 ALA ALA A .
A 1 382 GLU 382 382 GLU GLU A .
A 1 383 GLU 383 383 GLU GLU A .
A 1 384 ASP 384 384 ASP ASP A .
A 1 385 ALA 385 385 ALA ALA A .
A 1 386 LEU 386 386 LEU LEU A .
A 1 387 CYS 387 387 CYS CYS A .
A 1 388 ALA 388 388 ALA ALA A .
A 1 389 TYR 389 389 TYR TYR A .
A 1 390 VAL 390 390 VAL VAL A .
A 1 391 ALA 391 391 ALA ALA A .
A 1 392 PHE 392 392 PHE PHE A .
A 1 393 ARG 393 393 ARG ARG A .
A 1 394 ALA 394 394 ALA ALA A .
A 1 395 TRP 395 395 TRP TRP A .
A 1 396 GLN 396 396 GLN GLN A .
A 1 397 SER 397 397 SER SER A .
A 1 398 ASN 398 398 ASN ASN A .
A 1 399 ALA 399 399 ALA ALA A .
A 1 400 ARG 400 400 ARG ARG A .
A 1 401 LEU 401 401 LEU LEU A .
A 1 402 ALA 402 402 ALA ALA A .
A 1 403 GLY 403 403 GLY GLY A .
A 1 404 ILE 404 404 ILE ILE A .
A 1 405 MET 405 405 MET MET A .
A 1 406 LYS 406 406 LYS LYS A .
A 1 407 GLY 407 407 GLY GLY A .
A 1 408 ALA 408 408 ALA ALA A .
A 1 409 LYS 409 409 LYS LYS A .
A 1 410 ARG 410 410 ARG ARG A .
A 1 411 CYS 411 411 CYS CYS A .
A 1 412 ALA 412 412 ALA ALA A .
A 1 413 ALA 413 413 ALA ALA A .
A 1 414 ASP 414 414 ASP ASP A .
A 1 415 SER 415 415 SER SER A .
A 1 416 LEU 416 416 LEU LEU A .
A 1 417 SER 417 417 SER SER A .
A 1 418 VAL 418 418 VAL VAL A .
A 1 419 ALA 419 419 ALA ALA A .
A 1 420 GLY 420 420 GLY GLY A .
A 1 421 TRP 421 421 TRP TRP A .
A 1 422 LEU 422 422 LEU LEU A .
A 1 423 ASP 423 423 ASP ASP A .
A 1 424 THR 424 424 THR THR A .
A 1 425 ILE 425 425 ILE ILE A .
A 1 426 TRP 426 426 TRP TRP A .
A 1 427 ASP 427 427 ASP ASP A .
A 1 428 ALA 428 428 ALA ALA A .
A 1 429 ILE 429 429 ILE ILE A .
A 1 430 LYS 430 430 LYS LYS A .
A 1 431 ARG 431 431 ARG ARG A .
A 1 432 PHE 432 432 PHE PHE A .
A 1 433 PHE 433 433 PHE PHE A .
A 1 434 GLY 434 434 GLY GLY A .
A 1 435 SER 435 435 SER SER A .
A 1 436 VAL 436 436 VAL VAL A .
A 1 437 PRO 437 437 PRO PRO A .
A 1 438 LEU 438 438 LEU LEU A .
A 1 439 ALA 439 439 ALA ALA A .
A 1 440 GLU 440 440 GLU GLU A .
A 1 441 ARG 441 441 ARG ARG A .
A 1 442 MET 442 442 MET MET A .
A 1 443 GLU 443 443 GLU GLU A .
A 1 444 GLU 444 444 GLU GLU A .
A 1 445 TRP 445 445 TRP TRP A .
A 1 446 GLU 446 446 GLU GLU A .
A 1 447 GLN 447 447 GLN GLN A .
A 1 448 ASP 448 448 ASP ASP A .
A 1 449 ALA 449 449 ALA ALA A .
A 1 450 ALA 450 450 ALA ALA A .
A 1 451 VAL 451 451 VAL VAL A .
A 1 452 ALA 452 452 ALA ALA A .
A 1 453 ALA 453 453 ALA ALA A .
A 1 454 PHE 454 454 PHE PHE A .
A 1 455 ASP 455 455 ASP ASP A .
A 1 456 ARG 456 456 ARG ARG A .
A 1 457 GLY 457 457 GLY GLY A .
A 1 458 PRO 458 458 PRO PRO A .
A 1 459 LEU 459 459 LEU LEU A .
A 1 460 GLU 460 460 GLU GLU A .
A 1 461 ASP 461 461 ASP ASP A .
A 1 462 GLY 462 462 GLY GLY A .
A 1 463 GLY 463 463 GLY GLY A .
A 1 464 HIS 464 464 HIS HIS A .
A 1 465 HIS 465 465 HIS HIS A .
A 1 466 LEU 466 466 LEU LEU A .
A 1 467 VAL 467 467 VAL VAL A .
A 1 468 THR 468 468 THR THR A .
A 1 469 VAL 469 469 VAL VAL A .
A 1 470 GLN 470 470 GLN GLN A .
A 1 471 PRO 471 471 PRO PRO A .
A 1 472 PRO 472 472 PRO PRO A .
A 1 473 LYS 473 473 LYS LYS A .
A 1 474 PRO 474 474 PRO PRO A .
A 1 475 PRO 475 475 PRO PRO A .
A 1 476 PRO 476 476 PRO PRO A .
A 1 477 ARG 477 477 ARG ARG A .
A 1 478 PRO 478 478 PRO PRO A .
A 1 479 GLU 479 479 GLU GLU A .
A 1 480 ILE 480 480 ILE ILE A .
A 1 481 ALA 481 481 ALA ALA A .
A 1 482 ALA 482 482 ALA ALA A .
A 1 483 THR 483 483 THR THR A .
A 1 484 TRP 484 484 TRP TRP A .
A 1 485 ILE 485 485 ILE ILE A .
A 1 486 VAL 486 486 VAL VAL A .
A 1 487 HIS 487 487 HIS HIS A .
A 1 488 ALA 488 488 ALA ALA A .
A 1 489 ALA 489 489 ALA ALA A .
A 1 490 SER 490 490 SER SER A .
A 1 491 ALA 491 491 ALA ALA A .
A 1 492 ASP 492 492 ASP ASP A .
A 1 493 ARG 493 493 ARG ARG A .
A 1 494 HIS 494 494 HIS HIS A .
A 1 495 CYS 495 495 CYS CYS A .
A 1 496 ALA 496 496 ALA ALA A .
A 1 497 CYS 497 497 CYS CYS A .
A 1 498 ALA 498 498 ALA ALA A .
A 1 499 PRO 499 499 PRO PRO A .
A 1 500 ARG 500 500 ARG ARG A .
A 1 501 CYS 501 501 CYS CYS A .
A 1 502 ASP 502 502 ASP ASP A .
A 1 503 VAL 503 503 VAL VAL A .
A 1 504 PRO 504 504 PRO PRO A .
A 1 505 ARG 505 505 ARG ARG A .
A 1 506 GLU 506 506 GLU GLU A .
A 1 507 ARG 507 507 ARG ARG A .
A 1 508 PRO 508 508 PRO PRO A .
A 1 509 SER 509 509 SER SER A .
A 1 510 ALA 510 510 ALA ALA A .
A 1 511 PRO 511 511 PRO PRO A .
A 1 512 PRO 512 512 PRO PRO A .
A 1 513 GLY 513 513 GLY GLY A .
A 1 514 PRO 514 514 PRO PRO A .
A 1 515 PRO 515 515 PRO PRO A .
A 1 516 ASP 516 516 ASP ASP A .
A 1 517 ASP 517 517 ASP ASP A .
A 1 518 GLU 518 518 GLU GLU A .
A 1 519 ALA 519 519 ALA ALA A .
A 1 520 LEU 520 520 LEU LEU A .
A 1 521 ILE 521 521 ILE ILE A .
A 1 522 PRO 522 522 PRO PRO A .
A 1 523 PRO 523 523 PRO PRO A .
A 1 524 TRP 524 524 TRP TRP A .
A 1 525 LEU 525 525 LEU LEU A .
A 1 526 PHE 526 526 PHE PHE A .
A 1 527 ALA 527 527 ALA ALA A .
A 1 528 GLU 528 528 GLU GLU A .
A 1 529 HIS 529 529 HIS HIS A .
A 1 530 ARG 530 530 ARG ARG A .
A 1 531 ALA 531 531 ALA ALA A .
A 1 532 LEU 532 532 LEU LEU A .
A 1 533 ARG 533 533 ARG ARG A .
A 1 534 CYS 534 534 CYS CYS A .
A 1 535 ARG 535 535 ARG ARG A .
A 1 536 GLU 536 536 GLU GLU A .
A 1 537 TRP 537 537 TRP TRP A .
A 1 538 ASP 538 538 ASP ASP A .
A 1 539 PHE 539 539 PHE PHE A .
A 1 540 GLU 540 540 GLU GLU A .
A 1 541 ALA 541 541 ALA ALA A .
A 1 542 LEU 542 542 LEU LEU A .
A 1 543 ARG 543 543 ARG ARG A .
A 1 544 ALA 544 544 ALA ALA A .
A 1 545 ARG 545 545 ARG ARG A .
A 1 546 ALA 546 546 ALA ALA A .
A 1 547 ASP 547 547 ASP ASP A .
A 1 548 THR 548 548 THR THR A .
A 1 549 ALA 549 549 ALA ALA A .
A 1 550 ALA 550 550 ALA ALA A .
A 1 551 THR 551 551 THR THR A .
A 1 552 PRO 552 552 PRO PRO A .
A 1 553 ALA 553 553 ALA ALA A .
A 1 554 PRO 554 554 PRO PRO A .
A 1 555 LEU 555 555 LEU LEU A .
A 1 556 ALA 556 556 ALA ALA A .
A 1 557 PRO 557 557 PRO PRO A .
A 1 558 ARG 558 558 ARG ARG A .
A 1 559 PRO 559 559 PRO PRO A .
A 1 560 ALA 560 560 ALA ALA A .
A 1 561 ARG 561 561 ARG ARG A .
A 1 562 HIS 562 562 HIS HIS A .
A 1 563 PRO 563 563 PRO PRO A .
A 1 564 THR 564 564 THR THR A .
A 1 565 VAL 565 565 VAL VAL A .
A 1 566 LEU 566 566 LEU LEU A .
A 1 567 TYR 567 567 TYR TYR A .
A 1 568 ARG 568 568 ARG ARG A .
A 1 569 HIS 569 569 HIS HIS A .
A 1 570 PRO 570 570 PRO PRO A .
A 1 571 ALA 571 571 ALA ALA A .
A 1 572 HIS 572 572 HIS HIS A .
A 1 573 HIS 573 573 HIS HIS A .
A 1 574 GLY 574 574 GLY GLY A .
A 1 575 PRO 575 575 PRO PRO A .
A 1 576 TRP 576 576 TRP TRP A .
A 1 577 LEU 577 577 LEU LEU A .
A 1 578 THR 578 578 THR THR A .
A 1 579 LEU 579 579 LEU LEU A .
A 1 580 ASP 580 580 ASP ASP A .
A 1 581 GLU 581 581 GLU GLU A .
A 1 582 PRO 582 582 PRO PRO A .
A 1 583 GLY 583 583 GLY GLY A .
A 1 584 GLU 584 584 GLU GLU A .
A 1 585 ALA 585 585 ALA ALA A .
A 1 586 ASP 586 586 ASP ASP A .
A 1 587 ALA 587 587 ALA ALA A .
A 1 588 ALA 588 588 ALA ALA A .
A 1 589 LEU 589 589 LEU LEU A .
A 1 590 VAL 590 590 VAL VAL A .
A 1 591 LEU 591 591 LEU LEU A .
A 1 592 CYS 592 592 CYS CYS A .
A 1 593 ASP 593 593 ASP ASP A .
A 1 594 PRO 594 594 PRO PRO A .
A 1 595 LEU 595 595 LEU LEU A .
A 1 596 GLY 596 596 GLY GLY A .
A 1 597 GLN 597 597 GLN GLN A .
A 1 598 PRO 598 598 PRO PRO A .
A 1 599 LEU 599 599 LEU LEU A .
A 1 600 ARG 600 600 ARG ARG A .
A 1 601 GLY 601 601 GLY GLY A .
A 1 602 PRO 602 602 PRO PRO A .
A 1 603 GLU 603 603 GLU GLU A .
A 1 604 ARG 604 604 ARG ARG A .
A 1 605 HIS 605 605 HIS HIS A .
A 1 606 PHE 606 606 PHE PHE A .
A 1 607 THR 607 607 THR THR A .
A 1 608 ALA 608 608 ALA ALA A .
A 1 609 GLY 609 609 GLY GLY A .
A 1 610 ALA 610 610 ALA ALA A .
A 1 611 HIS 611 611 HIS HIS A .
A 1 612 MET 612 612 MET MET A .
A 1 613 CYS 613 613 CYS CYS A .
A 1 614 ALA 614 614 ALA ALA A .
A 1 615 GLN 615 615 GLN GLN A .
A 1 616 ALA 616 616 ALA ALA A .
A 1 617 ARG 617 617 ARG ARG A .
A 1 618 GLY 618 618 GLY GLY A .
A 1 619 LEU 619 619 LEU LEU A .
A 1 620 GLN 620 620 GLN GLN A .
A 1 621 ALA 621 621 ALA ALA A .
A 1 622 PHE 622 622 PHE PHE A .
A 1 623 VAL 623 623 VAL VAL A .
A 1 624 ARG 624 624 ARG ARG A .
A 1 625 VAL 625 625 VAL VAL A .
A 1 626 VAL 626 626 VAL VAL A .
A 1 627 PRO 627 627 PRO PRO A .
A 1 628 PRO 628 628 PRO PRO A .
A 1 629 PRO 629 629 PRO PRO A .
A 1 630 GLU 630 630 GLU GLU A .
A 1 631 ARG 631 631 ARG ARG A .
A 1 632 PRO 632 632 PRO PRO A .
A 1 633 TRP 633 633 TRP TRP A .
A 1 634 ALA 634 634 ALA ALA A .
A 1 635 ASP 635 635 ASP ASP A .
A 1 636 GLY 636 636 GLY GLY A .
A 1 637 GLY 637 637 GLY GLY A .
A 1 638 ALA 638 638 ALA ALA A .
A 1 639 ARG 639 639 ARG ARG A .
A 1 640 THR 640 640 THR THR A .
A 1 641 TRP 641 641 TRP TRP A .
A 1 642 ALA 642 642 ALA ALA A .
A 1 643 LYS 643 643 LYS LYS A .
A 1 644 PHE 644 644 PHE PHE A .
A 1 645 PHE 645 645 PHE PHE A .
A 1 646 ARG 646 646 ARG ARG A .
A 1 647 SER 647 647 SER SER A .
A 1 648 CYS 648 648 CYS CYS A .
A 1 649 ALA 649 649 ALA ALA A .
A 1 650 TRP 650 650 TRP TRP A .
A 1 651 ALA 651 651 ALA ALA A .
A 1 652 GLN 652 652 GLN GLN A .
A 1 653 ARG 653 653 ARG ARG A .
A 1 654 LEU 654 654 LEU LEU A .
A 1 655 LEU 655 655 LEU LEU A .
A 1 656 GLY 656 656 GLY GLY A .
A 1 657 GLU 657 657 GLU GLU A .
A 1 658 PRO 658 658 PRO PRO A .
A 1 659 ALA 659 659 ALA ALA A .
A 1 660 VAL 660 660 VAL VAL A .
A 1 661 MET 661 661 MET MET A .
A 1 662 HIS 662 662 HIS HIS A .
A 1 663 LEU 663 663 LEU LEU A .
A 1 664 PRO 664 664 PRO PRO A .
A 1 665 TYR 665 665 TYR TYR A .
A 1 666 THR 666 666 THR THR A .
A 1 667 ASP 667 667 ASP ASP A .
A 1 668 GLY 668 668 GLY GLY A .
A 1 669 ASP 669 669 ASP ASP A .
A 1 670 VAL 670 670 VAL VAL A .
A 1 671 PRO 671 671 PRO PRO A .
A 1 672 GLN 672 672 GLN GLN A .
A 1 673 LEU 673 673 LEU LEU A .
A 1 674 ILE 674 674 ILE ILE A .
A 1 675 ALA 675 675 ALA ALA A .
A 1 676 LEU 676 676 LEU LEU A .
A 1 677 ALA 677 677 ALA ALA A .
A 1 678 LEU 678 678 LEU LEU A .
A 1 679 ARG 679 679 ARG ARG A .
A 1 680 THR 680 680 THR THR A .
A 1 681 LEU 681 681 LEU LEU A .
A 1 682 ALA 682 682 ALA ALA A .
A 1 683 GLN 683 683 GLN GLN A .
A 1 684 GLN 684 684 GLN GLN A .
A 1 685 GLY 685 685 GLY GLY A .
A 1 686 ALA 686 686 ALA ALA A .
A 1 687 ALA 687 687 ALA ALA A .
A 1 688 LEU 688 688 LEU LEU A .
A 1 689 ALA 689 689 ALA ALA A .
A 1 690 LEU 690 690 LEU LEU A .
A 1 691 SER 691 691 SER SER A .
A 1 692 VAL 692 692 VAL VAL A .
A 1 693 ARG 693 693 ARG ARG A .
A 1 694 ASP 694 694 ASP ASP A .
A 1 695 LEU 695 695 LEU LEU A .
A 1 696 PRO 696 696 PRO PRO A .
A 1 697 GLY 697 697 GLY GLY A .
A 1 698 GLY 698 698 GLY GLY A .
A 1 699 ALA 699 699 ALA ALA A .
A 1 700 ALA 700 700 ALA ALA A .
A 1 701 PHE 701 701 PHE PHE A .
A 1 702 ASP 702 702 ASP ASP A .
A 1 703 ALA 703 703 ALA ALA A .
A 1 704 ASN 704 704 ASN ASN A .
A 1 705 ALA 705 705 ALA ALA A .
A 1 706 VAL 706 706 VAL VAL A .
A 1 707 THR 707 707 THR THR A .
A 1 708 ALA 708 708 ALA ALA A .
A 1 709 ALA 709 709 ALA ALA A .
A 1 710 VAL 710 710 VAL VAL A .
A 1 711 ARG 711 711 ARG ARG A .
A 1 712 ALA 712 712 ALA ALA A .
A 1 713 GLY 713 713 GLY GLY A .
A 1 714 SER 714 714 SER SER A .
A 1 715 SER 715 715 SER SER A .
A 1 716 GLN 716 716 GLN GLN A .
A 1 717 PRO 717 717 PRO PRO A .
A 1 718 ALA 718 718 ALA ALA A .
A 1 719 PRO 719 719 PRO PRO A .
A 1 720 ALA 720 720 ALA ALA A .
A 1 721 ALA 721 721 ALA ALA A .
A 1 722 PRO 722 722 PRO PRO A .
A 1 723 PRO 723 723 PRO PRO A .
A 1 724 PRO 724 724 PRO PRO A .
A 1 725 ASP 725 725 ASP ASP A .
A 1 726 ASN 726 726 ASN ASN A .
A 1 727 SER 727 727 SER SER A .
A 1 728 SER 728 728 SER SER A .
A 1 729 PRO 729 729 PRO PRO A .
A 1 730 PRO 730 730 PRO PRO A .
A 1 731 ARG 731 731 ARG ARG A .
A 1 732 ARG 732 732 ARG ARG A .
A 1 733 ALA 733 733 ALA ALA A .
A 1 734 ARG 734 734 ARG ARG A .
A 1 735 ARG 735 735 ARG ARG A .
A 1 736 SER 736 736 SER SER A .
A 1 737 ARG 737 737 ARG ARG A .
A 1 738 ARG 738 738 ARG ARG A .
A 1 739 PRO 739 739 PRO PRO A .
A 1 740 PRO 740 740 PRO PRO A .
A 1 741 ASP 741 741 ASP ASP A .
A 1 742 THR 742 742 THR THR A .
A 1 743 ARG 743 743 ARG ARG A .
A 1 744 GLY 744 744 GLY GLY A .
A 1 745 PRO 745 745 PRO PRO A .
A 1 746 PRO 746 746 PRO PRO A .
A 1 747 PRO 747 747 PRO PRO A .
A 1 748 SER 748 748 SER SER A .
A 1 749 ALA 749 749 ALA ALA A .
A 1 750 PRO 750 750 PRO PRO A .
A 1 751 ALA 751 751 ALA ALA A .
A 1 752 ARG 752 752 ARG ARG A .
A 1 753 ASP 753 753 ASP ASP A .
A 1 754 PRO 754 754 PRO PRO A .
A 1 755 PRO 755 755 PRO PRO A .
A 1 756 PRO 756 756 PRO PRO A .
A 1 757 PRO 757 757 PRO PRO A .
A 1 758 ALA 758 758 ALA ALA A .
A 1 759 PRO 759 759 PRO PRO A .
A 1 760 SER 760 760 SER SER A .
A 1 761 PRO 761 761 PRO PRO A .
A 1 762 PRO 762 762 PRO PRO A .
A 1 763 THR 763 763 THR THR A .
A 1 764 PRO 764 764 PRO PRO A .
A 1 765 PRO 765 765 PRO PRO A .
A 1 766 ARG 766 766 ARG ARG A .
A 1 767 ALA 767 767 ALA ALA A .
A 1 768 ARG 768 768 ARG ARG A .
A 1 769 GLY 769 769 GLY GLY A .
A 1 770 PRO 770 770 PRO PRO A .
A 1 771 ALA 771 771 ALA ALA A .
A 1 772 PRO 772 772 PRO PRO A .
A 1 773 ALA 773 773 ALA ALA A .
A 1 774 THR 774 774 THR THR A .
A 1 775 LEU 775 775 LEU LEU A .
A 1 776 GLU 776 776 GLU GLU A .
A 1 777 GLU 777 777 GLU GLU A .
A 1 778 PRO 778 778 PRO PRO A .
A 1 779 ALA 779 779 ALA ALA A .
A 1 780 ASP 780 780 ASP ASP A .
A 1 781 ARG 781 781 ARG ARG A .
A 1 782 ALA 782 782 ALA ALA A .
A 1 783 ARG 783 783 ARG ARG A .
A 1 784 ASP 784 784 ASP ASP A .
A 1 785 ALA 785 785 ALA ALA A .
A 1 786 GLU 786 786 GLU GLU A .
A 1 787 GLN 787 787 GLN GLN A .
A 1 788 GLU 788 788 GLU GLU A .
A 1 789 VAL 789 789 VAL VAL A .
A 1 790 ALA 790 790 ALA ALA A .
A 1 791 CYS 791 791 CYS CYS A .
A 1 792 ASP 792 792 ASP ASP A .
A 1 793 PRO 793 793 PRO PRO A .
A 1 794 SER 794 794 SER SER A .
A 1 795 GLY 795 795 GLY GLY A .
A 1 796 PRO 796 796 PRO PRO A .
A 1 797 ALA 797 797 ALA ALA A .
A 1 798 ALA 798 798 ALA ALA A .
A 1 799 PRO 799 799 PRO PRO A .
A 1 800 THR 800 800 THR THR A .
A 1 801 ARG 801 801 ARG ARG A .
A 1 802 ALA 802 802 ALA ALA A .
A 1 803 ASP 803 803 ASP ASP A .
A 1 804 PRO 804 804 PRO PRO A .
A 1 805 ASN 805 805 ASN ASN A .
A 1 806 SER 806 806 SER SER A .
A 1 807 ASP 807 807 ASP ASP A .
A 1 808 ILE 808 808 ILE ILE A .
A 1 809 VAL 809 809 VAL VAL A .
A 1 810 GLU 810 810 GLU GLU A .
A 1 811 SER 811 811 SER SER A .
A 1 812 TYR 812 812 TYR TYR A .
A 1 813 ALA 813 813 ALA ALA A .
A 1 814 ARG 814 814 ARG ARG A .
A 1 815 ALA 815 815 ALA ALA A .
A 1 816 ALA 816 816 ALA ALA A .
A 1 817 GLY 817 817 GLY GLY A .
A 1 818 PRO 818 818 PRO PRO A .
A 1 819 VAL 819 819 VAL VAL A .
A 1 820 HIS 820 820 HIS HIS A .
A 1 821 LEU 821 821 LEU LEU A .
A 1 822 ARG 822 822 ARG ARG A .
A 1 823 VAL 823 823 VAL VAL A .
A 1 824 ARG 824 824 ARG ARG A .
A 1 825 ASP 825 825 ASP ASP A .
A 1 826 ILE 826 826 ILE ILE A .
A 1 827 MET 827 827 MET MET A .
A 1 828 ASP 828 828 ASP ASP A .
A 1 829 PRO 829 829 PRO PRO A .
A 1 830 PRO 830 830 PRO PRO A .
A 1 831 PRO 831 831 PRO PRO A .
A 1 832 GLY 832 832 GLY GLY A .
A 1 833 CYS 833 833 CYS CYS A .
A 1 834 LYS 834 834 LYS LYS A .
A 1 835 VAL 835 835 VAL VAL A .
A 1 836 VAL 836 836 VAL VAL A .
A 1 837 VAL 837 837 VAL VAL A .
A 1 838 ASN 838 838 ASN ASN A .
A 1 839 ALA 839 839 ALA ALA A .
A 1 840 ALA 840 840 ALA ALA A .
A 1 841 ASN 841 841 ASN ASN A .
A 1 842 GLU 842 842 GLU GLU A .
A 1 843 GLY 843 843 GLY GLY A .
A 1 844 LEU 844 844 LEU LEU A .
A 1 845 LEU 845 845 LEU LEU A .
A 1 846 ALA 846 846 ALA ALA A .
A 1 847 GLY 847 847 GLY GLY A .
A 1 848 SER 848 848 SER SER A .
A 1 849 GLY 849 849 GLY GLY A .
A 1 850 VAL 850 850 VAL VAL A .
A 1 851 CYS 851 851 CYS CYS A .
A 1 852 GLY 852 852 GLY GLY A .
A 1 853 ALA 853 853 ALA ALA A .
A 1 854 ILE 854 854 ILE ILE A .
A 1 855 PHE 855 855 PHE PHE A .
A 1 856 ALA 856 856 ALA ALA A .
A 1 857 LYS 857 857 LYS LYS A .
A 1 858 ALA 858 858 ALA ALA A .
A 1 859 ALA 859 859 ALA ALA A .
A 1 860 ALA 860 860 ALA ALA A .
A 1 861 ALA 861 861 ALA ALA A .
A 1 862 LEU 862 862 LEU LEU A .
A 1 863 ALA 863 863 ALA ALA A .
A 1 864 GLU 864 864 GLU GLU A .
A 1 865 ASP 865 865 ASP ASP A .
A 1 866 CYS 866 866 CYS CYS A .
A 1 867 ARG 867 867 ARG ARG A .
A 1 868 ARG 868 868 ARG ARG A .
A 1 869 LEU 869 869 LEU LEU A .
A 1 870 ALA 870 870 ALA ALA A .
A 1 871 PRO 871 871 PRO PRO A .
A 1 872 CYS 872 872 CYS CYS A .
A 1 873 PRO 873 873 PRO PRO A .
A 1 874 THR 874 874 THR THR A .
A 1 875 GLY 875 875 GLY GLY A .
A 1 876 GLU 876 876 GLU GLU A .
A 1 877 ALA 877 877 ALA ALA A .
A 1 878 VAL 878 878 VAL VAL A .
A 1 879 ALA 879 879 ALA ALA A .
A 1 880 THR 880 880 THR THR A .
A 1 881 PRO 881 881 PRO PRO A .
A 1 882 GLY 882 882 GLY GLY A .
A 1 883 HIS 883 883 HIS HIS A .
A 1 884 GLY 884 884 GLY GLY A .
A 1 885 CYS 885 885 CYS CYS A .
A 1 886 GLY 886 886 GLY GLY A .
A 1 887 TYR 887 887 TYR TYR A .
A 1 888 ALA 888 888 ALA ALA A .
A 1 889 HIS 889 889 HIS HIS A .
A 1 890 ILE 890 890 ILE ILE A .
A 1 891 ILE 891 891 ILE ILE A .
A 1 892 HIS 892 892 HIS HIS A .
A 1 893 ALA 893 893 ALA ALA A .
A 1 894 VAL 894 894 VAL VAL A .
A 1 895 ALA 895 895 ALA ALA A .
A 1 896 PRO 896 896 PRO PRO A .
A 1 897 ARG 897 897 ARG ARG A .
A 1 898 ARG 898 898 ARG ARG A .
A 1 899 PRO 899 899 PRO PRO A .
A 1 900 PRO 900 900 PRO PRO A .
A 1 901 ASP 901 901 ASP ASP A .
A 1 902 PRO 902 902 PRO PRO A .
A 1 903 ALA 903 903 ALA ALA A .
A 1 904 ALA 904 904 ALA ALA A .
A 1 905 LEU 905 905 LEU LEU A .
A 1 906 GLU 906 906 GLU GLU A .
A 1 907 GLN 907 907 GLN GLN A .
A 1 908 ARG 908 908 ARG ARG A .
A 1 909 GLU 909 909 GLU GLU A .
A 1 910 ALA 910 910 ALA ALA A .
A 1 911 LEU 911 911 LEU LEU A .
A 1 912 LEU 912 912 LEU LEU A .
A 1 913 GLU 913 913 GLU GLU A .
A 1 914 ARG 914 914 ARG ARG A .
A 1 915 ALA 915 915 ALA ALA A .
A 1 916 TYR 916 916 TYR TYR A .
A 1 917 ARG 917 917 ARG ARG A .
A 1 918 SER 918 918 SER SER A .
A 1 919 ILE 919 919 ILE ILE A .
A 1 920 VAL 920 920 VAL VAL A .
A 1 921 ALA 921 921 ALA ALA A .
A 1 922 LEU 922 922 LEU LEU A .
A 1 923 ALA 923 923 ALA ALA A .
A 1 924 ALA 924 924 ALA ALA A .
A 1 925 ALA 925 925 ALA ALA A .
A 1 926 ARG 926 926 ARG ARG A .
A 1 927 GLY 927 927 GLY GLY A .
A 1 928 TRP 928 928 TRP TRP A .
A 1 929 ALA 929 929 ALA ALA A .
A 1 930 CYS 930 930 CYS CYS A .
A 1 931 VAL 931 931 VAL VAL A .
A 1 932 ALA 932 932 ALA ALA A .
A 1 933 CYS 933 933 CYS CYS A .
A 1 934 PRO 934 934 PRO PRO A .
A 1 935 LEU 935 935 LEU LEU A .
A 1 936 LEU 936 936 LEU LEU A .
A 1 937 GLY 937 937 GLY GLY A .
A 1 938 ALA 938 938 ALA ALA A .
A 1 939 GLY 939 939 GLY GLY A .
A 1 940 VAL 940 940 VAL VAL A .
A 1 941 TYR 941 941 TYR TYR A .
A 1 942 GLY 942 942 GLY GLY A .
A 1 943 TRP 943 943 TRP TRP A .
A 1 944 SER 944 944 SER SER A .
A 1 945 ALA 945 945 ALA ALA A .
A 1 946 ALA 946 946 ALA ALA A .
A 1 947 GLU 947 947 GLU GLU A .
A 1 948 SER 948 948 SER SER A .
A 1 949 LEU 949 949 LEU LEU A .
A 1 950 ARG 950 950 ARG ARG A .
A 1 951 ALA 951 951 ALA ALA A .
A 1 952 ALA 952 952 ALA ALA A .
A 1 953 LEU 953 953 LEU LEU A .
A 1 954 ALA 954 954 ALA ALA A .
A 1 955 ALA 955 955 ALA ALA A .
A 1 956 THR 956 956 THR THR A .
A 1 957 ARG 957 957 ARG ARG A .
A 1 958 ALA 958 958 ALA ALA A .
A 1 959 GLU 959 959 GLU GLU A .
A 1 960 PRO 960 960 PRO PRO A .
A 1 961 ALA 961 961 ALA ALA A .
A 1 962 GLU 962 962 GLU GLU A .
A 1 963 ARG 963 963 ARG ARG A .
A 1 964 VAL 964 964 VAL VAL A .
A 1 965 SER 965 965 SER SER A .
A 1 966 LEU 966 966 LEU LEU A .
A 1 967 HIS 967 967 HIS HIS A .
A 1 968 ILE 968 968 ILE ILE A .
A 1 969 CYS 969 969 CYS CYS A .
A 1 970 HIS 970 970 HIS HIS A .
A 1 971 PRO 971 971 PRO PRO A .
A 1 972 ASP 972 972 ASP ASP A .
A 1 973 ARG 973 973 ARG ARG A .
A 1 974 ALA 974 974 ALA ALA A .
A 1 975 THR 975 975 THR THR A .
A 1 976 LEU 976 976 LEU LEU A .
A 1 977 THR 977 977 THR THR A .
A 1 978 HIS 978 978 HIS HIS A .
A 1 979 ALA 979 979 ALA ALA A .
A 1 980 SER 980 980 SER SER A .
A 1 981 VAL 981 981 VAL VAL A .
A 1 982 LEU 982 982 LEU LEU A .
A 1 983 VAL 983 983 VAL VAL A .
A 1 984 GLY 984 984 GLY GLY A .
A 1 985 ALA 985 985 ALA ALA A .
A 1 986 GLY 986 986 GLY GLY A .
A 1 987 LEU 987 987 LEU LEU A .
A 1 988 ALA 988 988 ALA ALA A .
A 1 989 ALA 989 989 ALA ALA A .
A 1 990 ARG 990 990 ARG ARG A .
A 1 991 ARG 991 991 ARG ARG A .
A 1 992 VAL 992 992 VAL VAL A .
A 1 993 SER 993 993 SER SER A .
A 1 994 PRO 994 994 PRO PRO A .
A 1 995 PRO 995 995 PRO PRO A .
A 1 996 PRO 996 996 PRO PRO A .
A 1 997 THR 997 997 THR THR A .
A 1 998 GLU 998 998 GLU GLU A .
A 1 999 PRO 999 999 PRO PRO A .
A 1 1000 LEU 1000 1000 LEU LEU A .
A 1 1001 ALA 1001 1001 ALA ALA A .
A 1 1002 PRO 1002 1002 PRO PRO A .
A 1 1003 ARG 1003 1003 ARG ARG A .
A 1 1004 PRO 1004 1004 PRO PRO A .
A 1 1005 VAL 1005 1005 VAL VAL A .
A 1 1006 GLY 1006 1006 GLY GLY A .
A 1 1007 ASP 1007 1007 ASP ASP A .
A 1 1008 PRO 1008 1008 PRO PRO A .
A 1 1009 GLY 1009 1009 GLY GLY A .
A 1 1010 ARG 1010 1010 ARG ARG A .
A 1 1011 SER 1011 1011 SER SER A .
A 1 1012 THR 1012 1012 THR THR A .
A 1 1013 GLN 1013 1013 GLN GLN A .
A 1 1014 ARG 1014 1014 ARG ARG A .
A 1 1015 SER 1015 1015 SER SER A .
A 1 1016 ALA 1016 1016 ALA ALA A .
A 1 1017 SER 1017 1017 SER SER A .
A 1 1018 PRO 1018 1018 PRO PRO A .
A 1 1019 PRO 1019 1019 PRO PRO A .
A 1 1020 ALA 1020 1020 ALA ALA A .
A 1 1021 THR 1021 1021 THR THR A .
A 1 1022 PRO 1022 1022 PRO PRO A .
A 1 1023 SER 1023 1023 SER SER A .
A 1 1024 GLY 1024 1024 GLY GLY A .
A 1 1025 GLU 1025 1025 GLU GLU A .
A 1 1026 ALA 1026 1026 ALA ALA A .
A 1 1027 THR 1027 1027 THR THR A .
A 1 1028 ALA 1028 1028 ALA ALA A .
A 1 1029 PRO 1029 1029 PRO PRO A .
A 1 1030 GLU 1030 1030 GLU GLU A .
A 1 1031 SER 1031 1031 SER SER A .
A 1 1032 ARG 1032 1032 ARG ARG A .
A 1 1033 GLY 1033 1033 GLY GLY A .
A 1 1034 CYS 1034 1034 CYS CYS A .
A 1 1035 GLN 1035 1035 GLN GLN A .
A 1 1036 GLY 1036 1036 GLY GLY A .
A 1 1037 CYS 1037 1037 CYS CYS A .
A 1 1038 GLU 1038 1038 GLU GLU A .
A 1 1039 LEU 1039 1039 LEU LEU A .
A 1 1040 CYS 1040 1040 CYS CYS A .
A 1 1041 ARG 1041 1041 ARG ARG A .
A 1 1042 TYR 1042 1042 TYR TYR A .
A 1 1043 THR 1043 1043 THR THR A .
A 1 1044 ARG 1044 1044 ARG ARG A .
A 1 1045 VAL 1045 1045 VAL VAL A .
A 1 1046 THR 1046 1046 THR THR A .
A 1 1047 ASN 1047 1047 ASN ASN A .
A 1 1048 ASP 1048 1048 ASP ASP A .
A 1 1049 ARG 1049 1049 ARG ARG A .
A 1 1050 ALA 1050 1050 ALA ALA A .
A 1 1051 TYR 1051 1051 TYR TYR A .
A 1 1052 VAL 1052 1052 VAL VAL A .
A 1 1053 ASN 1053 1053 ASN ASN A .
A 1 1054 LEU 1054 1054 LEU LEU A .
A 1 1055 TRP 1055 1055 TRP TRP A .
A 1 1056 LEU 1056 1056 LEU LEU A .
A 1 1057 GLU 1057 1057 GLU GLU A .
A 1 1058 ARG 1058 1058 ARG ARG A .
A 1 1059 ASP 1059 1059 ASP ASP A .
A 1 1060 ARG 1060 1060 ARG ARG A .
A 1 1061 GLY 1061 1061 GLY GLY A .
A 1 1062 ALA 1062 1062 ALA ALA A .
A 1 1063 THR 1063 1063 THR THR A .
A 1 1064 GLY 1064 1064 GLY GLY A .
A 1 1065 TRP 1065 1065 TRP TRP A .
A 1 1066 ALA 1066 1066 ALA ALA A .
A 1 1067 MET 1067 1067 MET MET A .
A 1 1068 ARG 1068 1068 ARG ARG A .
A 1 1069 ILE 1069 1069 ILE ILE A .
A 1 1070 PRO 1070 1070 PRO PRO A .
A 1 1071 GLU 1071 1071 GLU GLU A .
A 1 1072 VAL 1072 1072 VAL VAL A .
A 1 1073 VAL 1073 1073 VAL VAL A .
A 1 1074 VAL 1074 1074 VAL VAL A .
A 1 1075 TYR 1075 1075 TYR TYR A .
A 1 1076 GLY 1076 1076 GLY GLY A .
A 1 1077 PRO 1077 1077 PRO PRO A .
A 1 1078 GLU 1078 1078 GLU GLU A .
A 1 1079 HIS 1079 1079 HIS HIS A .
A 1 1080 LEU 1080 1080 LEU LEU A .
A 1 1081 ALA 1081 1081 ALA ALA A .
A 1 1082 ALA 1082 1082 ALA ALA A .
A 1 1083 HIS 1083 1083 HIS HIS A .
A 1 1084 PHE 1084 1084 PHE PHE A .
A 1 1085 PRO 1085 1085 PRO PRO A .
A 1 1086 LEU 1086 1086 LEU LEU A .
A 1 1087 ASN 1087 1087 ASN ASN A .
A 1 1088 HIS 1088 1088 HIS HIS A .
A 1 1089 TYR 1089 1089 TYR TYR A .
A 1 1090 SER 1090 1090 SER SER A .
A 1 1091 VAL 1091 1091 VAL VAL A .
A 1 1092 LEU 1092 1092 LEU LEU A .
A 1 1093 LYS 1093 1093 LYS LYS A .
A 1 1094 PRO 1094 1094 PRO PRO A .
A 1 1095 ALA 1095 1095 ALA ALA A .
A 1 1096 GLU 1096 1096 GLU GLU A .
A 1 1097 VAL 1097 1097 VAL VAL A .
A 1 1098 ARG 1098 1098 ARG ARG A .
A 1 1099 PRO 1099 1099 PRO PRO A .
A 1 1100 PRO 1100 1100 PRO PRO A .
A 1 1101 ARG 1101 1101 ARG ARG A .
A 1 1102 GLY 1102 1102 GLY GLY A .
A 1 1103 MET 1103 1103 MET MET A .
A 1 1104 CYS 1104 1104 CYS CYS A .
A 1 1105 GLY 1105 1105 GLY GLY A .
A 1 1106 SER 1106 1106 SER SER A .
A 1 1107 ASP 1107 1107 ASP ASP A .
A 1 1108 MET 1108 1108 MET MET A .
A 1 1109 TRP 1109 1109 TRP TRP A .
A 1 1110 ARG 1110 1110 ARG ARG A .
A 1 1111 CYS 1111 1111 CYS CYS A .
A 1 1112 ARG 1112 1112 ARG ARG A .
A 1 1113 GLY 1113 1113 GLY GLY A .
A 1 1114 TRP 1114 1114 TRP TRP A .
A 1 1115 GLN 1115 1115 GLN GLN A .
A 1 1116 GLY 1116 1116 GLY GLY A .
A 1 1117 MET 1117 1117 MET MET A .
A 1 1118 PRO 1118 1118 PRO PRO A .
A 1 1119 GLN 1119 1119 GLN GLN A .
A 1 1120 VAL 1120 1120 VAL VAL A .
A 1 1121 ARG 1121 1121 ARG ARG A .
A 1 1122 CYS 1122 1122 CYS CYS A .
A 1 1123 THR 1123 1123 THR THR A .
A 1 1124 PRO 1124 1124 PRO PRO A .
A 1 1125 SER 1125 1125 SER SER A .
A 1 1126 ASN 1126 1126 ASN ASN A .
A 1 1127 ALA 1127 1127 ALA ALA A .
A 1 1128 HIS 1128 1128 HIS HIS A .
A 1 1129 ALA 1129 1129 ALA ALA A .
A 1 1130 ALA 1130 1130 ALA ALA A .
A 1 1131 LEU 1131 1131 LEU LEU A .
A 1 1132 CYS 1132 1132 CYS CYS A .
A 1 1133 ARG 1133 1133 ARG ARG A .
A 1 1134 THR 1134 1134 THR THR A .
A 1 1135 GLY 1135 1135 GLY GLY A .
A 1 1136 VAL 1136 1136 VAL VAL A .
A 1 1137 PRO 1137 1137 PRO PRO A .
A 1 1138 PRO 1138 1138 PRO PRO A .
A 1 1139 ARG 1139 1139 ARG ARG A .
A 1 1140 VAL 1140 1140 VAL VAL A .
A 1 1141 SER 1141 1141 SER SER A .
A 1 1142 THR 1142 1142 THR THR A .
A 1 1143 ARG 1143 1143 ARG ARG A .
A 1 1144 GLY 1144 1144 GLY GLY A .
A 1 1145 ASP 1145 1145 ASP ASP A .
A 1 1146 GLU 1146 1146 GLU GLU A .
A 1 1147 ARG 1147 1147 ARG ARG A .
A 1 1148 ASP 1148 1148 ASP ASP A .
A 1 1149 PRO 1149 1149 PRO PRO A .
A 1 1150 ASN 1150 1150 ASN ASN A .
A 1 1151 THR 1151 1151 THR THR A .
A 1 1152 CYS 1152 1152 CYS CYS A .
A 1 1153 TRP 1153 1153 TRP TRP A .
A 1 1154 LEU 1154 1154 LEU LEU A .
A 1 1155 ARG 1155 1155 ARG ARG A .
A 1 1156 ALA 1156 1156 ALA ALA A .
A 1 1157 ALA 1157 1157 ALA ALA A .
A 1 1158 ALA 1158 1158 ALA ALA A .
A 1 1159 ASN 1159 1159 ASN ASN A .
A 1 1160 VAL 1160 1160 VAL VAL A .
A 1 1161 ALA 1161 1161 ALA ALA A .
A 1 1162 GLN 1162 1162 GLN GLN A .
A 1 1163 ALA 1163 1163 ALA ALA A .
A 1 1164 ALA 1164 1164 ALA ALA A .
A 1 1165 ARG 1165 1165 ARG ARG A .
A 1 1166 ALA 1166 1166 ALA ALA A .
A 1 1167 CYS 1167 1167 CYS CYS A .
A 1 1168 GLY 1168 1168 GLY GLY A .
A 1 1169 ALA 1169 1169 ALA ALA A .
A 1 1170 TYR 1170 1170 TYR TYR A .
A 1 1171 THR 1171 1171 THR THR A .
A 1 1172 SER 1172 1172 SER SER A .
A 1 1173 ALA 1173 1173 ALA ALA A .
A 1 1174 GLY 1174 1174 GLY GLY A .
A 1 1175 CYS 1175 1175 CYS CYS A .
A 1 1176 PRO 1176 1176 PRO PRO A .
A 1 1177 ARG 1177 1177 ARG ARG A .
A 1 1178 CYS 1178 1178 CYS CYS A .
A 1 1179 ALA 1179 1179 ALA ALA A .
A 1 1180 TYR 1180 1180 TYR TYR A .
A 1 1181 GLY 1181 1181 GLY GLY A .
A 1 1182 ARG 1182 1182 ARG ARG A .
A 1 1183 ALA 1183 1183 ALA ALA A .
A 1 1184 LEU 1184 1184 LEU LEU A .
A 1 1185 SER 1185 1185 SER SER A .
A 1 1186 GLU 1186 1186 GLU GLU A .
A 1 1187 ALA 1187 1187 ALA ALA A .
A 1 1188 ARG 1188 1188 ARG ARG A .
A 1 1189 THR 1189 1189 THR THR A .
A 1 1190 HIS 1190 1190 HIS HIS A .
A 1 1191 GLU 1191 1191 GLU GLU A .
A 1 1192 ASP 1192 1192 ASP ASP A .
A 1 1193 PHE 1193 1193 PHE PHE A .
A 1 1194 ALA 1194 1194 ALA ALA A .
A 1 1195 ALA 1195 1195 ALA ALA A .
A 1 1196 LEU 1196 1196 LEU LEU A .
A 1 1197 SER 1197 1197 SER SER A .
A 1 1198 GLN 1198 1198 GLN GLN A .
A 1 1199 ARG 1199 1199 ARG ARG A .
A 1 1200 TRP 1200 1200 TRP TRP A .
A 1 1201 SER 1201 1201 SER SER A .
A 1 1202 ALA 1202 1202 ALA ALA A .
A 1 1203 SER 1203 1203 SER SER A .
A 1 1204 HIS 1204 1204 HIS HIS A .
A 1 1205 ALA 1205 1205 ALA ALA A .
A 1 1206 ASP 1206 1206 ASP ASP A .
A 1 1207 ALA 1207 1207 ALA ALA A .
A 1 1208 SER 1208 1208 SER SER A .
A 1 1209 PRO 1209 1209 PRO PRO A .
A 1 1210 ASP 1210 1210 ASP ASP A .
A 1 1211 GLY 1211 1211 GLY GLY A .
A 1 1212 THR 1212 1212 THR THR A .
A 1 1213 GLY 1213 1213 GLY GLY A .
A 1 1214 ASP 1214 1214 ASP ASP A .
A 1 1215 PRO 1215 1215 PRO PRO A .
A 1 1216 LEU 1216 1216 LEU LEU A .
A 1 1217 ASP 1217 1217 ASP ASP A .
A 1 1218 PRO 1218 1218 PRO PRO A .
A 1 1219 LEU 1219 1219 LEU LEU A .
A 1 1220 MET 1220 1220 MET MET A .
A 1 1221 GLU 1221 1221 GLU GLU A .
A 1 1222 THR 1222 1222 THR THR A .
A 1 1223 VAL 1223 1223 VAL VAL A .
A 1 1224 GLY 1224 1224 GLY GLY A .
A 1 1225 CYS 1225 1225 CYS CYS A .
A 1 1226 ALA 1226 1226 ALA ALA A .
A 1 1227 CYS 1227 1227 CYS CYS A .
A 1 1228 SER 1228 1228 SER SER A .
A 1 1229 ARG 1229 1229 ARG ARG A .
A 1 1230 VAL 1230 1230 VAL VAL A .
A 1 1231 TRP 1231 1231 TRP TRP A .
A 1 1232 VAL 1232 1232 VAL VAL A .
A 1 1233 GLY 1233 1233 GLY GLY A .
A 1 1234 SER 1234 1234 SER SER A .
A 1 1235 GLU 1235 1235 GLU GLU A .
A 1 1236 HIS 1236 1236 HIS HIS A .
A 1 1237 GLU 1237 1237 GLU GLU A .
A 1 1238 ALA 1238 1238 ALA ALA A .
A 1 1239 PRO 1239 1239 PRO PRO A .
A 1 1240 PRO 1240 1240 PRO PRO A .
A 1 1241 ASP 1241 1241 ASP ASP A .
A 1 1242 HIS 1242 1242 HIS HIS A .
A 1 1243 LEU 1243 1243 LEU LEU A .
A 1 1244 LEU 1244 1244 LEU LEU A .
A 1 1245 VAL 1245 1245 VAL VAL A .
A 1 1246 SER 1246 1246 SER SER A .
A 1 1247 LEU 1247 1247 LEU LEU A .
A 1 1248 HIS 1248 1248 HIS HIS A .
A 1 1249 ARG 1249 1249 ARG ARG A .
A 1 1250 ALA 1250 1250 ALA ALA A .
A 1 1251 PRO 1251 1251 PRO PRO A .
A 1 1252 ASN 1252 1252 ASN ASN A .
A 1 1253 GLY 1253 1253 GLY GLY A .
A 1 1254 PRO 1254 1254 PRO PRO A .
A 1 1255 TRP 1255 1255 TRP TRP A .
A 1 1256 GLY 1256 1256 GLY GLY A .
A 1 1257 VAL 1257 1257 VAL VAL A .
A 1 1258 VAL 1258 1258 VAL VAL A .
A 1 1259 LEU 1259 1259 LEU LEU A .
A 1 1260 GLU 1260 1260 GLU GLU A .
A 1 1261 VAL 1261 1261 VAL VAL A .
A 1 1262 ARG 1262 1262 ARG ARG A .
A 1 1263 ALA 1263 1263 ALA ALA A .
A 1 1264 ARG 1264 1264 ARG ARG A .
A 1 1265 PRO 1265 1265 PRO PRO A .
A 1 1266 GLU 1266 1266 GLU GLU A .
A 1 1267 GLY 1267 1267 GLY GLY A .
A 1 1268 GLY 1268 1268 GLY GLY A .
A 1 1269 ASN 1269 1269 ASN ASN A .
A 1 1270 PRO 1270 1270 PRO PRO A .
A 1 1271 THR 1271 1271 THR THR A .
A 1 1272 GLY 1272 1272 GLY GLY A .
A 1 1273 HIS 1273 1273 HIS HIS A .
A 1 1274 PHE 1274 1274 PHE PHE A .
A 1 1275 VAL 1275 1275 VAL VAL A .
A 1 1276 CYS 1276 1276 CYS CYS A .
A 1 1277 ALA 1277 1277 ALA ALA A .
A 1 1278 VAL 1278 1278 VAL VAL A .
A 1 1279 GLY 1279 1279 GLY GLY A .
A 1 1280 GLY 1280 1280 GLY GLY A .
A 1 1281 GLY 1281 1281 GLY GLY A .
A 1 1282 PRO 1282 1282 PRO PRO A .
A 1 1283 ARG 1283 1283 ARG ARG A .
A 1 1284 ARG 1284 1284 ARG ARG A .
A 1 1285 VAL 1285 1285 VAL VAL A .
A 1 1286 SER 1286 1286 SER SER A .
A 1 1287 ASP 1287 1287 ASP ASP A .
A 1 1288 ARG 1288 1288 ARG ARG A .
A 1 1289 PRO 1289 1289 PRO PRO A .
A 1 1290 HIS 1290 1290 HIS HIS A .
A 1 1291 LEU 1291 1291 LEU LEU A .
A 1 1292 TRP 1292 1292 TRP TRP A .
A 1 1293 LEU 1293 1293 LEU LEU A .
A 1 1294 ALA 1294 1294 ALA ALA A .
A 1 1295 VAL 1295 1295 VAL VAL A .
A 1 1296 PRO 1296 1296 PRO PRO A .
A 1 1297 LEU 1297 1297 LEU LEU A .
A 1 1298 SER 1298 1298 SER SER A .
A 1 1299 ARG 1299 1299 ARG ARG A .
A 1 1300 GLY 1300 1300 GLY GLY A .
A 1 1301 GLY 1301 1301 GLY GLY A .
#
#
loop_
_ma_data.id
_ma_data.name
_ma_data.content_type
_ma_data.content_type_other_details
1
'mature peptide from non-structural polyprotein p200 (AEN94545.1) from Rubivirus rubellae (JN635296.1)'
target .
2 'Top ranked model' 'model coordinates' .
3 Colabfold_envdb 'reference database' .
4 UniRef30 'reference database' .
5 PDB100 'reference database' .
#
#
loop_
_ma_data_group.ordinal_id
_ma_data_group.group_id
_ma_data_group.data_id
1 1 1
2 1 3
3 1 4
4 1 5
5 2 2
#
#
loop_
_ma_data_ref_db.data_id
_ma_data_ref_db.name
_ma_data_ref_db.location_url
_ma_data_ref_db.version
_ma_data_ref_db.release_date
3 Colabfold_envdb
https://wwwuser.gwdg.de/~compbiol/colabfold/colabfold_envdb_202108.tar.gz 202108
.
4 UniRef30 https://wwwuser.gwdg.de/~compbiol/colabfold/uniref30_2302.tar.gz 2302
.
5 PDB100 https://wwwuser.gwdg.de/~compbiol/colabfold/pdb100_230517.fasta.gz
230517 .
#
#
loop_
_ma_target_entity.entity_id
_ma_target_entity.data_id
_ma_target_entity.origin
1 1 'reference database'
#
#
loop_
_ma_target_entity_instance.asym_id
_ma_target_entity_instance.entity_id
_ma_target_entity_instance.details
A 1 .
#
#
loop_
_ma_protocol_step.ordinal_id
_ma_protocol_step.protocol_id
_ma_protocol_step.step_id
_ma_protocol_step.method_type
_ma_protocol_step.step_name
_ma_protocol_step.details
_ma_protocol_step.software_group_id
_ma_protocol_step.input_data_group_id
_ma_protocol_step.output_data_group_id
1 1 1 modeling .
'Model generated using LocalColabFold (v.1.5.2) producing 5 models with 3 recycles each, with AMBER relaxation, without templates, ranked by pLDDT, starting from an MSA with uniref30, pdb100 and colabfold_envdb setting.'
1 1 2
#
#
loop_
_ma_model_list.ordinal_id
_ma_model_list.model_id
_ma_model_list.model_group_id
_ma_model_list.model_name
_ma_model_list.model_group_name
_ma_model_list.data_id
_ma_model_list.model_type
_ma_model_list.model_type_other_details
1 1 1 'Top ranked model' . 2 'Ab initio model' .
#
#
loop_
_atom_site.group_PDB
_atom_site.id
_atom_site.type_symbol
_atom_site.label_atom_id
_atom_site.label_alt_id
_atom_site.label_comp_id
_atom_site.label_seq_id
_atom_site.auth_seq_id
_atom_site.pdbx_PDB_ins_code
_atom_site.label_asym_id
_atom_site.Cartn_x
_atom_site.Cartn_y
_atom_site.Cartn_z
_atom_site.occupancy
_atom_site.label_entity_id
_atom_site.auth_asym_id
_atom_site.auth_comp_id
_atom_site.B_iso_or_equiv
_atom_site.pdbx_PDB_model_num
ATOM 1 N N . MET 1 1 ? A 4.222 -17.615 -40.183 1.000 1 A MET 33.380 1
ATOM 2 C CA . MET 1 1 ? A 5.360 -16.763 -40.568 1.000 1 A MET 33.380 1
ATOM 3 C C . MET 1 1 ? A 4.961 -15.824 -41.689 1.000 1 A MET 33.380 1
ATOM 4 O O . MET 1 1 ? A 4.838 -14.656 -41.375 1.000 1 A MET 33.380 1
ATOM 5 C CB . MET 1 1 ? A 6.643 -17.555 -40.852 1.000 1 A MET 33.380 1
ATOM 6 C CG . MET 1 1 ? A 7.219 -18.171 -39.568 1.000 1 A MET 33.380 1
ATOM 7 S SD . MET 1 1 ? A 7.356 -17.012 -38.175 1.000 1 A MET 33.380 1
ATOM 8 C CE . MET 1 1 ? A 8.550 -17.896 -37.130 1.000 1 A MET 33.380 1
ATOM 9 H H . MET 1 1 ? A 4.473 -18.170 -39.378 1.000 1 A MET 33.380 1
ATOM 10 H H2 . MET 1 1 ? A 3.977 -18.225 -40.950 1.000 1 A MET 33.380 1
ATOM 11 H HA . MET 1 1 ? A 5.583 -16.100 -39.733 1.000 1 A MET 33.380 1
ATOM 12 H HB2 . MET 1 1 ? A 7.388 -16.872 -41.261 1.000 1 A MET 33.380 1
ATOM 13 H HB3 . MET 1 1 ? A 6.453 -18.338 -41.586 1.000 1 A MET 33.380 1
ATOM 14 H HG2 . MET 1 1 ? A 6.601 -19.015 -39.259 1.000 1 A MET 33.380 1
ATOM 15 H HG3 . MET 1 1 ? A 8.213 -18.554 -39.799 1.000 1 A MET 33.380 1
ATOM 16 H HE1 . MET 1 1 ? A 8.739 -17.321 -36.223 1.000 1 A MET 33.380 1
ATOM 17 H HE2 . MET 1 1 ? A 8.157 -18.876 -36.859 1.000 1 A MET 33.380 1
ATOM 18 H HE3 . MET 1 1 ? A 9.488 -18.022 -37.670 1.000 1 A MET 33.380 1
ATOM 19 H H3 . MET 1 1 ? A 3.428 -17.032 -39.956 1.000 1 A MET 33.380 1
ATOM 20 N N . GLU 2 2 ? A 4.641 -16.304 -42.898 1.000 1 A GLU 36.340 1
ATOM 21 C CA . GLU 2 2 ? A 4.238 -15.473 -44.062 1.000 1 A GLU 36.340 1
ATOM 22 C C . GLU 2 2 ? A 3.223 -14.378 -43.703 1.000 1 A GLU 36.340 1
ATOM 23 O O . GLU 2 2 ? A 3.599 -13.217 -43.672 1.000 1 A GLU 36.340 1
ATOM 24 C CB . GLU 2 2 ? A 3.681 -16.378 -45.170 1.000 1 A GLU 36.340 1
ATOM 25 C CG . GLU 2 2 ? A 4.754 -17.334 -45.726 1.000 1 A GLU 36.340 1
ATOM 26 C CD . GLU 2 2 ? A 4.180 -18.691 -46.148 1.000 1 A GLU 36.340 1
ATOM 27 O OE1 . GLU 2 2 ? A 4.620 -19.217 -47.193 1.000 1 A GLU 36.340 1
ATOM 28 O OE2 . GLU 2 2 ? A 3.395 -19.242 -45.338 1.000 1 A GLU 36.340 1
ATOM 29 H H . GLU 2 2 ? A 4.814 -17.272 -43.131 1.000 1 A GLU 36.340 1
ATOM 30 H HA . GLU 2 2 ? A 5.109 -14.959 -44.467 1.000 1 A GLU 36.340 1
ATOM 31 H HB2 . GLU 2 2 ? A 3.303 -15.765 -45.988 1.000 1 A GLU 36.340 1
ATOM 32 H HB3 . GLU 2 2 ? A 2.840 -16.931 -44.752 1.000 1 A GLU 36.340 1
ATOM 33 H HG2 . GLU 2 2 ? A 5.514 -17.527 -44.967 1.000 1 A GLU 36.340 1
ATOM 34 H HG3 . GLU 2 2 ? A 5.255 -16.849 -46.564 1.000 1 A GLU 36.340 1
ATOM 35 N N . LYS 3 3 ? A 2.017 -14.726 -43.224 1.000 1 A LYS 42.160 1
ATOM 36 C CA . LYS 3 3 ? A 1.033 -13.722 -42.760 1.000 1 A LYS 42.160 1
ATOM 37 C C . LYS 3 3 ? A 1.546 -12.727 -41.706 1.000 1 A LYS 42.160 1
ATOM 38 O O . LYS 3 3 ? A 1.027 -11.627 -41.634 1.000 1 A LYS 42.160 1
ATOM 39 C CB . LYS 3 3 ? A -0.251 -14.399 -42.242 1.000 1 A LYS 42.160 1
ATOM 40 C CG . LYS 3 3 ? A -1.335 -14.455 -43.324 1.000 1 A LYS 42.160 1
ATOM 41 C CD . LYS 3 3 ? A -2.667 -14.943 -42.733 1.000 1 A LYS 42.160 1
ATOM 42 C CE . LYS 3 3 ? A -3.819 -14.861 -43.744 1.000 1 A LYS 42.160 1
ATOM 43 N NZ . LYS 3 3 ? A -4.125 -13.455 -44.101 1.000 1 A LYS 42.160 1
ATOM 44 H H . LYS 3 3 ? A 1.711 -15.673 -43.394 1.000 1 A LYS 42.160 1
ATOM 45 H HA . LYS 3 3 ? A 0.786 -13.095 -43.617 1.000 1 A LYS 42.160 1
ATOM 46 H HB2 . LYS 3 3 ? A -0.033 -15.401 -41.872 1.000 1 A LYS 42.160 1
ATOM 47 H HB3 . LYS 3 3 ? A -0.648 -13.813 -41.412 1.000 1 A LYS 42.160 1
ATOM 48 H HG2 . LYS 3 3 ? A -1.020 -15.123 -44.126 1.000 1 A LYS 42.160 1
ATOM 49 H HG3 . LYS 3 3 ? A -1.467 -13.453 -43.732 1.000 1 A LYS 42.160 1
ATOM 50 H HD2 . LYS 3 3 ? A -2.551 -15.976 -42.407 1.000 1 A LYS 42.160 1
ATOM 51 H HD3 . LYS 3 3 ? A -2.919 -14.333 -41.865 1.000 1 A LYS 42.160 1
ATOM 52 H HE2 . LYS 3 3 ? A -3.549 -15.422 -44.638 1.000 1 A LYS 42.160 1
ATOM 53 H HE3 . LYS 3 3 ? A -4.702 -15.319 -43.298 1.000 1 A LYS 42.160 1
ATOM 54 H HZ1 . LYS 3 3 ? A -4.953 -13.332 -44.665 1.000 1 A LYS 42.160 1
ATOM 55 H HZ2 . LYS 3 3 ? A -3.342 -13.019 -44.567 1.000 1 A LYS 42.160 1
ATOM 56 H HZ3 . LYS 3 3 ? A -4.192 -12.871 -43.280 1.000 1 A LYS 42.160 1
ATOM 57 N N . LEU 4 4 ? A 2.544 -13.074 -40.888 1.000 1 A LEU 40.470 1
ATOM 58 C CA . LEU 4 4 ? A 3.147 -12.122 -39.944 1.000 1 A LEU 40.470 1
ATOM 59 C C . LEU 4 4 ? A 4.150 -11.186 -40.640 1.000 1 A LEU 40.470 1
ATOM 60 O O . LEU 4 4 ? A 4.335 -10.059 -40.204 1.000 1 A LEU 40.470 1
ATOM 61 C CB . LEU 4 4 ? A 3.813 -12.877 -38.776 1.000 1 A LEU 40.470 1
ATOM 62 C CG . LEU 4 4 ? A 3.998 -11.988 -37.528 1.000 1 A LEU 40.470 1
ATOM 63 C CD1 . LEU 4 4 ? A 2.708 -11.921 -36.705 1.000 1 A LEU 40.470 1
ATOM 64 C CD2 . LEU 4 4 ? A 5.096 -12.548 -36.623 1.000 1 A LEU 40.470 1
ATOM 65 H H . LEU 4 4 ? A 3.079 -13.892 -41.141 1.000 1 A LEU 40.470 1
ATOM 66 H HA . LEU 4 4 ? A 2.351 -11.493 -39.545 1.000 1 A LEU 40.470 1
ATOM 67 H HB2 . LEU 4 4 ? A 3.211 -13.744 -38.505 1.000 1 A LEU 40.470 1
ATOM 68 H HB3 . LEU 4 4 ? A 4.787 -13.231 -39.112 1.000 1 A LEU 40.470 1
ATOM 69 H HG . LEU 4 4 ? A 4.289 -10.977 -37.816 1.000 1 A LEU 40.470 1
ATOM 70 H HD11 . LEU 4 4 ? A 1.890 -11.565 -37.331 1.000 1 A LEU 40.470 1
ATOM 71 H HD12 . LEU 4 4 ? A 2.455 -12.907 -36.315 1.000 1 A LEU 40.470 1
ATOM 72 H HD13 . LEU 4 4 ? A 2.844 -11.219 -35.882 1.000 1 A LEU 40.470 1
ATOM 73 H HD21 . LEU 4 4 ? A 4.848 -13.561 -36.304 1.000 1 A LEU 40.470 1
ATOM 74 H HD22 . LEU 4 4 ? A 5.213 -11.909 -35.748 1.000 1 A LEU 40.470 1
ATOM 75 H HD23 . LEU 4 4 ? A 6.041 -12.561 -37.166 1.000 1 A LEU 40.470 1
ATOM 76 N N . LEU 5 5 ? A 4.792 -11.621 -41.723 1.000 1 A LEU 43.780 1
ATOM 77 C CA . LEU 5 5 ? A 5.524 -10.717 -42.604 1.000 1 A LEU 43.780 1
ATOM 78 C C . LEU 5 5 ? A 4.519 -9.821 -43.338 1.000 1 A LEU 43.780 1
ATOM 79 O O . LEU 5 5 ? A 4.552 -8.610 -43.147 1.000 1 A LEU 43.780 1
ATOM 80 C CB . LEU 5 5 ? A 6.439 -11.521 -43.547 1.000 1 A LEU 43.780 1
ATOM 81 C CG . LEU 5 5 ? A 7.616 -12.185 -42.808 1.000 1 A LEU 43.780 1
ATOM 82 C CD1 . LEU 5 5 ? A 8.122 -13.393 -43.589 1.000 1 A LEU 43.780 1
ATOM 83 C CD2 . LEU 5 5 ? A 8.780 -11.207 -42.633 1.000 1 A LEU 43.780 1
ATOM 84 H H . LEU 5 5 ? A 4.559 -12.531 -42.093 1.000 1 A LEU 43.780 1
ATOM 85 H HA . LEU 5 5 ? A 6.149 -10.063 -41.996 1.000 1 A LEU 43.780 1
ATOM 86 H HB2 . LEU 5 5 ? A 6.829 -10.857 -44.318 1.000 1 A LEU 43.780 1
ATOM 87 H HB3 . LEU 5 5 ? A 5.850 -12.283 -44.057 1.000 1 A LEU 43.780 1
ATOM 88 H HG . LEU 5 5 ? A 7.298 -12.534 -41.826 1.000 1 A LEU 43.780 1
ATOM 89 H HD11 . LEU 5 5 ? A 8.998 -13.810 -43.092 1.000 1 A LEU 43.780 1
ATOM 90 H HD12 . LEU 5 5 ? A 7.341 -14.152 -43.645 1.000 1 A LEU 43.780 1
ATOM 91 H HD13 . LEU 5 5 ? A 8.400 -13.094 -44.600 1.000 1 A LEU 43.780 1
ATOM 92 H HD21 . LEU 5 5 ? A 9.156 -10.896 -43.608 1.000 1 A LEU 43.780 1
ATOM 93 H HD22 . LEU 5 5 ? A 8.454 -10.327 -42.080 1.000 1 A LEU 43.780 1
ATOM 94 H HD23 . LEU 5 5 ? A 9.587 -11.694 -42.085 1.000 1 A LEU 43.780 1
ATOM 95 N N . ASP 6 6 ? A 3.568 -10.410 -44.061 1.000 1 A ASP 47.280 1
ATOM 96 C CA . ASP 6 6 ? A 2.616 -9.709 -44.933 1.000 1 A ASP 47.280 1
ATOM 97 C C . ASP 6 6 ? A 1.716 -8.707 -44.182 1.000 1 A ASP 47.280 1
ATOM 98 O O . ASP 6 6 ? A 1.554 -7.573 -44.624 1.000 1 A ASP 47.280 1
ATOM 99 C CB . ASP 6 6 ? A 1.753 -10.740 -45.684 1.000 1 A ASP 47.280 1
ATOM 100 C CG . ASP 6 6 ? A 2.563 -11.804 -46.435 1.000 1 A ASP 47.280 1
ATOM 101 O OD1 . ASP 6 6 ? A 3.622 -11.449 -47.000 1.000 1 A ASP 47.280 1
ATOM 102 O OD2 . ASP 6 6 ? A 2.119 -12.977 -46.397 1.000 1 A ASP 47.280 1
ATOM 103 H H . ASP 6 6 ? A 3.616 -11.414 -44.162 1.000 1 A ASP 47.280 1
ATOM 104 H HA . ASP 6 6 ? A 3.177 -9.152 -45.682 1.000 1 A ASP 47.280 1
ATOM 105 H HB2 . ASP 6 6 ? A 1.097 -11.233 -44.966 1.000 1 A ASP 47.280 1
ATOM 106 H HB3 . ASP 6 6 ? A 1.124 -10.212 -46.400 1.000 1 A ASP 47.280 1
ATOM 107 N N . GLU 7 7 ? A 1.161 -9.084 -43.022 1.000 1 A GLU 43.060 1
ATOM 108 C CA . GLU 7 7 ? A 0.206 -8.256 -42.261 1.000 1 A GLU 43.060 1
ATOM 109 C C . GLU 7 7 ? A 0.873 -7.326 -41.227 1.000 1 A GLU 43.060 1
ATOM 110 O O . GLU 7 7 ? A 0.173 -6.561 -40.565 1.000 1 A GLU 43.060 1
ATOM 111 C CB . GLU 7 7 ? A -0.850 -9.137 -41.550 1.000 1 A GLU 43.060 1
ATOM 112 C CG . GLU 7 7 ? A -1.649 -10.077 -42.473 1.000 1 A GLU 43.060 1
ATOM 113 C CD . GLU 7 7 ? A -2.589 -11.049 -41.729 1.000 1 A GLU 43.060 1
ATOM 114 O OE1 . GLU 7 7 ? A -3.490 -11.610 -42.402 1.000 1 A GLU 43.060 1
ATOM 115 O OE2 . GLU 7 7 ? A -2.406 -11.349 -40.528 1.000 1 A GLU 43.060 1
ATOM 116 H H . GLU 7 7 ? A 1.305 -10.033 -42.707 1.000 1 A GLU 43.060 1
ATOM 117 H HA . GLU 7 7 ? A -0.326 -7.608 -42.959 1.000 1 A GLU 43.060 1
ATOM 118 H HB2 . GLU 7 7 ? A -0.349 -9.717 -40.775 1.000 1 A GLU 43.060 1
ATOM 119 H HB3 . GLU 7 7 ? A -1.567 -8.487 -41.049 1.000 1 A GLU 43.060 1
ATOM 120 H HG2 . GLU 7 7 ? A -2.236 -9.466 -43.158 1.000 1 A GLU 43.060 1
ATOM 121 H HG3 . GLU 7 7 ? A -0.964 -10.672 -43.078 1.000 1 A GLU 43.060 1
ATOM 122 N N . VAL 8 8 ? A 2.198 -7.399 -41.011 1.000 1 A VAL 41.280 1
ATOM 123 C CA . VAL 8 8 ? A 2.863 -6.700 -39.881 1.000 1 A VAL 41.280 1
ATOM 124 C C . VAL 8 8 ? A 4.179 -6.010 -40.267 1.000 1 A VAL 41.280 1
ATOM 125 O O . VAL 8 8 ? A 4.418 -4.889 -39.812 1.000 1 A VAL 41.280 1
ATOM 126 C CB . VAL 8 8 ? A 3.083 -7.646 -38.670 1.000 1 A VAL 41.280 1
ATOM 127 C CG1 . VAL 8 8 ? A 3.304 -6.898 -37.357 1.000 1 A VAL 41.280 1
ATOM 128 C CG2 . VAL 8 8 ? A 1.911 -8.604 -38.400 1.000 1 A VAL 41.280 1
ATOM 129 H H . VAL 8 8 ? A 2.725 -8.038 -41.590 1.000 1 A VAL 41.280 1
ATOM 130 H HA . VAL 8 8 ? A 2.203 -5.904 -39.537 1.000 1 A VAL 41.280 1
ATOM 131 H HB . VAL 8 8 ? A 3.995 -8.222 -38.827 1.000 1 A VAL 41.280 1
ATOM 132 H HG11 . VAL 8 8 ? A 4.113 -6.176 -37.470 1.000 1 A VAL 41.280 1
ATOM 133 H HG12 . VAL 8 8 ? A 2.378 -6.398 -37.071 1.000 1 A VAL 41.280 1
ATOM 134 H HG13 . VAL 8 8 ? A 3.583 -7.603 -36.574 1.000 1 A VAL 41.280 1
ATOM 135 H HG21 . VAL 8 8 ? A 1.797 -9.296 -39.235 1.000 1 A VAL 41.280 1
ATOM 136 H HG22 . VAL 8 8 ? A 2.099 -9.183 -37.496 1.000 1 A VAL 41.280 1
ATOM 137 H HG23 . VAL 8 8 ? A 0.986 -8.038 -38.286 1.000 1 A VAL 41.280 1
ATOM 138 N N . LEU 9 9 ? A 5.017 -6.640 -41.102 1.000 1 A LEU 41.440 1
ATOM 139 C CA . LEU 9 9 ? A 6.394 -6.207 -41.412 1.000 1 A LEU 41.440 1
ATOM 140 C C . LEU 9 9 ? A 6.632 -5.821 -42.886 1.000 1 A LEU 41.440 1
ATOM 141 O O . LEU 9 9 ? A 7.657 -5.213 -43.194 1.000 1 A LEU 41.440 1
ATOM 142 C CB . LEU 9 9 ? A 7.375 -7.327 -41.006 1.000 1 A LEU 41.440 1
ATOM 143 C CG . LEU 9 9 ? A 7.354 -7.734 -39.521 1.000 1 A LEU 41.440 1
ATOM 144 C CD1 . LEU 9 9 ? A 8.279 -8.931 -39.289 1.000 1 A LEU 41.440 1
ATOM 145 C CD2 . LEU 9 9 ? A 7.820 -6.592 -38.617 1.000 1 A LEU 41.440 1
ATOM 146 H H . LEU 9 9 ? A 4.718 -7.524 -41.489 1.000 1 A LEU 41.440 1
ATOM 147 H HA . LEU 9 9 ? A 6.630 -5.314 -40.833 1.000 1 A LEU 41.440 1
ATOM 148 H HB2 . LEU 9 9 ? A 7.153 -8.204 -41.614 1.000 1 A LEU 41.440 1
ATOM 149 H HB3 . LEU 9 9 ? A 8.387 -7.009 -41.258 1.000 1 A LEU 41.440 1
ATOM 150 H HG . LEU 9 9 ? A 6.346 -8.027 -39.227 1.000 1 A LEU 41.440 1
ATOM 151 H HD11 . LEU 9 9 ? A 7.914 -9.784 -39.861 1.000 1 A LEU 41.440 1
ATOM 152 H HD12 . LEU 9 9 ? A 9.294 -8.690 -39.604 1.000 1 A LEU 41.440 1
ATOM 153 H HD13 . LEU 9 9 ? A 8.280 -9.200 -38.233 1.000 1 A LEU 41.440 1
ATOM 154 H HD21 . LEU 9 9 ? A 7.848 -6.930 -37.581 1.000 1 A LEU 41.440 1
ATOM 155 H HD22 . LEU 9 9 ? A 7.124 -5.756 -38.688 1.000 1 A LEU 41.440 1
ATOM 156 H HD23 . LEU 9 9 ? A 8.814 -6.266 -38.921 1.000 1 A LEU 41.440 1
ATOM 157 N N . ALA 10 10 ? A 5.720 -6.174 -43.791 1.000 1 A ALA 47.030 1
ATOM 158 C CA . ALA 10 10 ? A 5.802 -5.885 -45.219 1.000 1 A ALA 47.030 1
ATOM 159 C C . ALA 10 10 ? A 5.562 -4.390 -45.536 1.000 1 A ALA 47.030 1
ATOM 160 O O . ALA 10 10 ? A 5.074 -3.651 -44.672 1.000 1 A ALA 47.030 1
ATOM 161 C CB . ALA 10 10 ? A 4.800 -6.799 -45.937 1.000 1 A ALA 47.030 1
ATOM 162 H H . ALA 10 10 ? A 4.951 -6.755 -43.488 1.000 1 A ALA 47.030 1
ATOM 163 H HA . ALA 10 10 ? A 6.806 -6.152 -45.549 1.000 1 A ALA 47.030 1
ATOM 164 H HB1 . ALA 10 10 ? A 4.836 -6.647 -47.016 1.000 1 A ALA 47.030 1
ATOM 165 H HB2 . ALA 10 10 ? A 5.043 -7.842 -45.732 1.000 1 A ALA 47.030 1
ATOM 166 H HB3 . ALA 10 10 ? A 3.789 -6.588 -45.589 1.000 1 A ALA 47.030 1
ATOM 167 N N . PRO 11 11 ? A 5.872 -3.919 -46.764 1.000 1 A PRO 37.560 1
ATOM 168 C CA . PRO 11 11 ? A 5.662 -2.530 -47.190 1.000 1 A PRO 37.560 1
ATOM 169 C C . PRO 11 11 ? A 4.192 -2.068 -47.117 1.000 1 A PRO 37.560 1
ATOM 170 O O . PRO 11 11 ? A 3.449 -2.137 -48.089 1.000 1 A PRO 37.560 1
ATOM 171 C CB . PRO 11 11 ? A 6.256 -2.436 -48.606 1.000 1 A PRO 37.560 1
ATOM 172 C CG . PRO 11 11 ? A 7.304 -3.544 -48.619 1.000 1 A PRO 37.560 1
ATOM 173 C CD . PRO 11 11 ? A 6.621 -4.629 -47.794 1.000 1 A PRO 37.560 1
ATOM 174 H HA . PRO 11 11 ? A 6.257 -1.893 -46.536 1.000 1 A PRO 37.560 1
ATOM 175 H HB2 . PRO 11 11 ? A 6.700 -1.458 -48.792 1.000 1 A PRO 37.560 1
ATOM 176 H HB3 . PRO 11 11 ? A 5.507 -2.662 -49.365 1.000 1 A PRO 37.560 1
ATOM 177 H HG2 . PRO 11 11 ? A 8.209 -3.207 -48.113 1.000 1 A PRO 37.560 1
ATOM 178 H HG3 . PRO 11 11 ? A 7.526 -3.883 -49.631 1.000 1 A PRO 37.560 1
ATOM 179 H HD2 . PRO 11 11 ? A 7.375 -5.296 -47.376 1.000 1 A PRO 37.560 1
ATOM 180 H HD3 . PRO 11 11 ? A 5.931 -5.188 -48.427 1.000 1 A PRO 37.560 1
ATOM 181 N N . GLY 12 12 ? A 3.784 -1.581 -45.942 1.000 1 A GLY 42.220 1
ATOM 182 C CA . GLY 12 12 ? A 2.418 -1.138 -45.634 1.000 1 A GLY 42.220 1
ATOM 183 C C . GLY 12 12 ? A 1.907 -1.591 -44.260 1.000 1 A GLY 42.220 1
ATOM 184 O O . GLY 12 12 ? A 1.010 -0.955 -43.715 1.000 1 A GLY 42.220 1
ATOM 185 H H . GLY 12 12 ? A 4.424 -1.704 -45.170 1.000 1 A GLY 42.220 1
ATOM 186 H HA2 . GLY 12 12 ? A 1.730 -1.537 -46.379 1.000 1 A GLY 42.220 1
ATOM 187 H HA3 . GLY 12 12 ? A 2.371 -0.050 -45.677 1.000 1 A GLY 42.220 1
ATOM 188 N N . GLY 13 13 ? A 2.501 -2.633 -43.664 1.000 1 A GLY 42.560 1
ATOM 189 C CA . GLY 13 13 ? A 2.065 -3.181 -42.375 1.000 1 A GLY 42.560 1
ATOM 190 C C . GLY 13 13 ? A 2.254 -2.216 -41.187 1.000 1 A GLY 42.560 1
ATOM 191 O O . GLY 13 13 ? A 3.183 -1.401 -41.193 1.000 1 A GLY 42.560 1
ATOM 192 H H . GLY 13 13 ? A 3.244 -3.112 -44.151 1.000 1 A GLY 42.560 1
ATOM 193 H HA2 . GLY 13 13 ? A 2.614 -4.099 -42.165 1.000 1 A GLY 42.560 1
ATOM 194 H HA3 . GLY 13 13 ? A 1.009 -3.438 -42.467 1.000 1 A GLY 42.560 1
ATOM 195 N N . PRO 14 14 ? A 1.434 -2.320 -40.121 1.000 1 A PRO 37.060 1
ATOM 196 C CA . PRO 14 14 ? A 1.377 -1.352 -39.017 1.000 1 A PRO 37.060 1
ATOM 197 C C . PRO 14 14 ? A 2.658 -1.217 -38.172 1.000 1 A PRO 37.060 1
ATOM 198 O O . PRO 14 14 ? A 2.739 -0.300 -37.356 1.000 1 A PRO 37.060 1
ATOM 199 C CB . PRO 14 14 ? A 0.161 -1.764 -38.171 1.000 1 A PRO 37.060 1
ATOM 200 C CG . PRO 14 14 ? A -0.068 -3.234 -38.516 1.000 1 A PRO 37.060 1
ATOM 201 C CD . PRO 14 14 ? A 0.382 -3.311 -39.970 1.000 1 A PRO 37.060 1
ATOM 202 H HA . PRO 14 14 ? A 1.177 -0.368 -39.439 1.000 1 A PRO 37.060 1
ATOM 203 H HB2 . PRO 14 14 ? A 0.330 -1.627 -37.103 1.000 1 A PRO 37.060 1
ATOM 204 H HB3 . PRO 14 14 ? A -0.706 -1.184 -38.487 1.000 1 A PRO 37.060 1
ATOM 205 H HG2 . PRO 14 14 ? A -1.114 -3.519 -38.403 1.000 1 A PRO 37.060 1
ATOM 206 H HG3 . PRO 14 14 ? A 0.570 -3.868 -37.900 1.000 1 A PRO 37.060 1
ATOM 207 H HD2 . PRO 14 14 ? A 0.762 -4.308 -40.194 1.000 1 A PRO 37.060 1
ATOM 208 H HD3 . PRO 14 14 ? A -0.451 -3.066 -40.628 1.000 1 A PRO 37.060 1
ATOM 209 N N . TYR 15 15 ? A 3.671 -2.074 -38.366 1.000 1 A TYR 40.910 1
ATOM 210 C CA . TYR 15 15 ? A 4.977 -1.978 -37.694 1.000 1 A TYR 40.910 1
ATOM 211 C C . TYR 15 15 ? A 6.144 -1.699 -38.663 1.000 1 A TYR 40.910 1
ATOM 212 O O . TYR 15 15 ? A 7.259 -1.430 -38.210 1.000 1 A TYR 40.910 1
ATOM 213 C CB . TYR 15 15 ? A 5.222 -3.227 -36.833 1.000 1 A TYR 40.910 1
ATOM 214 C CG . TYR 15 15 ? A 4.195 -3.459 -35.733 1.000 1 A TYR 40.910 1
ATOM 215 C CD1 . TYR 15 15 ? A 4.507 -3.159 -34.392 1.000 1 A TYR 40.910 1
ATOM 216 C CD2 . TYR 15 15 ? A 2.928 -3.983 -36.049 1.000 1 A TYR 40.910 1
ATOM 217 C CE1 . TYR 15 15 ? A 3.565 -3.409 -33.373 1.000 1 A TYR 40.910 1
ATOM 218 C CE2 . TYR 15 15 ? A 1.984 -4.244 -35.038 1.000 1 A TYR 40.910 1
ATOM 219 C CZ . TYR 15 15 ? A 2.305 -3.961 -33.696 1.000 1 A TYR 40.910 1
ATOM 220 O OH . TYR 15 15 ? A 1.405 -4.221 -32.710 1.000 1 A TYR 40.910 1
ATOM 221 H H . TYR 15 15 ? A 3.543 -2.820 -39.034 1.000 1 A TYR 40.910 1
ATOM 222 H HA . TYR 15 15 ? A 4.958 -1.130 -37.010 1.000 1 A TYR 40.910 1
ATOM 223 H HB2 . TYR 15 15 ? A 6.205 -3.138 -36.371 1.000 1 A TYR 40.910 1
ATOM 224 H HB3 . TYR 15 15 ? A 5.255 -4.105 -37.478 1.000 1 A TYR 40.910 1
ATOM 225 H HD1 . TYR 15 15 ? A 5.470 -2.736 -34.150 1.000 1 A TYR 40.910 1
ATOM 226 H HD2 . TYR 15 15 ? A 2.683 -4.189 -37.080 1.000 1 A TYR 40.910 1
ATOM 227 H HE1 . TYR 15 15 ? A 3.813 -3.177 -32.348 1.000 1 A TYR 40.910 1
ATOM 228 H HE2 . TYR 15 15 ? A 1.013 -4.648 -35.283 1.000 1 A TYR 40.910 1
ATOM 229 H HH . TYR 15 15 ? A 1.738 -3.927 -31.859 1.000 1 A TYR 40.910 1
ATOM 230 N N . ASN 16 16 ? A 5.904 -1.663 -39.981 1.000 1 A ASN 39.810 1
ATOM 231 C CA . ASN 16 16 ? A 6.907 -1.349 -41.014 1.000 1 A ASN 39.810 1
ATOM 232 C C . ASN 16 16 ? A 7.535 0.055 -40.842 1.000 1 A ASN 39.810 1
ATOM 233 O O . ASN 16 16 ? A 8.674 0.284 -41.241 1.000 1 A ASN 39.810 1
ATOM 234 C CB . ASN 16 16 ? A 6.213 -1.513 -42.378 1.000 1 A ASN 39.810 1
ATOM 235 C CG . ASN 16 16 ? A 7.093 -1.162 -43.567 1.000 1 A ASN 39.810 1
ATOM 236 O OD1 . ASN 16 16 ? A 8.211 -1.618 -43.727 1.000 1 A ASN 39.810 1
ATOM 237 N ND2 . ASN 16 16 ? A 6.622 -0.297 -44.439 1.000 1 A ASN 39.810 1
ATOM 238 H H . ASN 16 16 ? A 4.962 -1.844 -40.297 1.000 1 A ASN 39.810 1
ATOM 239 H HA . ASN 16 16 ? A 7.720 -2.073 -40.956 1.000 1 A ASN 39.810 1
ATOM 240 H HB2 . ASN 16 16 ? A 5.327 -0.878 -42.408 1.000 1 A ASN 39.810 1
ATOM 241 H HB3 . ASN 16 16 ? A 5.892 -2.548 -42.493 1.000 1 A ASN 39.810 1
ATOM 242 H HD21 . ASN 16 16 ? A 7.242 -0.051 -45.197 1.000 1 A ASN 39.810 1
ATOM 243 H HD22 . ASN 16 16 ? A 5.716 0.128 -44.303 1.000 1 A ASN 39.810 1
ATOM 244 N N . LEU 17 17 ? A 6.825 0.981 -40.186 1.000 1 A LEU 34.810 1
ATOM 245 C CA . LEU 17 17 ? A 7.314 2.327 -39.842 1.000 1 A LEU 34.810 1
ATOM 246 C C . LEU 17 17 ? A 8.236 2.370 -38.605 1.000 1 A LEU 34.810 1
ATOM 247 O O . LEU 17 17 ? A 8.797 3.419 -38.302 1.000 1 A LEU 34.810 1
ATOM 248 C CB . LEU 17 17 ? A 6.103 3.259 -39.642 1.000 1 A LEU 34.810 1
ATOM 249 C CG . LEU 17 17 ? A 5.236 3.481 -40.896 1.000 1 A LEU 34.810 1
ATOM 250 C CD1 . LEU 17 17 ? A 4.017 4.325 -40.525 1.000 1 A LEU 34.810 1
ATOM 251 C CD2 . LEU 17 17 ? A 5.998 4.205 -42.009 1.000 1 A LEU 34.810 1
ATOM 252 H H . LEU 17 17 ? A 5.891 0.727 -39.897 1.000 1 A LEU 34.810 1
ATOM 253 H HA . LEU 17 17 ? A 7.916 2.702 -40.669 1.000 1 A LEU 34.810 1
ATOM 254 H HB2 . LEU 17 17 ? A 5.479 2.846 -38.849 1.000 1 A LEU 34.810 1
ATOM 255 H HB3 . LEU 17 17 ? A 6.464 4.231 -39.304 1.000 1 A LEU 34.810 1
ATOM 256 H HG . LEU 17 17 ? A 4.883 2.521 -41.274 1.000 1 A LEU 34.810 1
ATOM 257 H HD11 . LEU 17 17 ? A 4.331 5.301 -40.156 1.000 1 A LEU 34.810 1
ATOM 258 H HD12 . LEU 17 17 ? A 3.437 3.814 -39.756 1.000 1 A LEU 34.810 1
ATOM 259 H HD13 . LEU 17 17 ? A 3.383 4.457 -41.402 1.000 1 A LEU 34.810 1
ATOM 260 H HD21 . LEU 17 17 ? A 6.809 3.577 -42.378 1.000 1 A LEU 34.810 1
ATOM 261 H HD22 . LEU 17 17 ? A 6.406 5.144 -41.636 1.000 1 A LEU 34.810 1
ATOM 262 H HD23 . LEU 17 17 ? A 5.323 4.411 -42.840 1.000 1 A LEU 34.810 1
ATOM 263 N N . THR 18 18 ? A 8.375 1.261 -37.874 1.000 1 A THR 39.310 1
ATOM 264 C CA . THR 18 18 ? A 9.121 1.179 -36.599 1.000 1 A THR 39.310 1
ATOM 265 C C . THR 18 18 ? A 10.162 0.060 -36.558 1.000 1 A THR 39.310 1
ATOM 266 O O . THR 18 18 ? A 10.945 -0.013 -35.616 1.000 1 A THR 39.310 1
ATOM 267 C CB . THR 18 18 ? A 8.157 1.039 -35.410 1.000 1 A THR 39.310 1
ATOM 268 O OG1 . THR 18 18 ? A 7.163 0.062 -35.648 1.000 1 A THR 39.310 1
ATOM 269 C CG2 . THR 18 18 ? A 7.420 2.351 -35.145 1.000 1 A THR 39.310 1
ATOM 270 H H . THR 18 18 ? A 7.845 0.449 -38.157 1.000 1 A THR 39.310 1
ATOM 271 H HA . THR 18 18 ? A 9.685 2.100 -36.454 1.000 1 A THR 39.310 1
ATOM 272 H HB . THR 18 18 ? A 8.715 0.771 -34.513 1.000 1 A THR 39.310 1
ATOM 273 H HG1 . THR 18 18 ? A 7.545 -0.648 -36.169 1.000 1 A THR 39.310 1
ATOM 274 H HG21 . THR 18 18 ? A 6.894 2.678 -36.041 1.000 1 A THR 39.310 1
ATOM 275 H HG22 . THR 18 18 ? A 8.132 3.118 -34.841 1.000 1 A THR 39.310 1
ATOM 276 H HG23 . THR 18 18 ? A 6.689 2.196 -34.352 1.000 1 A THR 39.310 1
ATOM 277 N N . VAL 19 19 ? A 10.199 -0.803 -37.577 1.000 1 A VAL 38.970 1
ATOM 278 C CA . VAL 19 19 ? A 11.195 -1.869 -37.731 1.000 1 A VAL 38.970 1
ATOM 279 C C . VAL 19 19 ? A 12.220 -1.427 -38.777 1.000 1 A VAL 38.970 1
ATOM 280 O O . VAL 19 19 ? A 11.916 -1.352 -39.973 1.000 1 A VAL 38.970 1
ATOM 281 C CB . VAL 19 19 ? A 10.511 -3.209 -38.068 1.000 1 A VAL 38.970 1
ATOM 282 C CG1 . VAL 19 19 ? A 11.526 -4.336 -38.269 1.000 1 A VAL 38.970 1
ATOM 283 C CG2 . VAL 19 19 ? A 9.595 -3.643 -36.911 1.000 1 A VAL 38.970 1
ATOM 284 H H . VAL 19 19 ? A 9.524 -0.690 -38.320 1.000 1 A VAL 38.970 1
ATOM 285 H HA . VAL 19 19 ? A 11.722 -2.013 -36.787 1.000 1 A VAL 38.970 1
ATOM 286 H HB . VAL 19 19 ? A 9.917 -3.100 -38.975 1.000 1 A VAL 38.970 1
ATOM 287 H HG11 . VAL 19 19 ? A 11.012 -5.259 -38.538 1.000 1 A VAL 38.970 1
ATOM 288 H HG12 . VAL 19 19 ? A 12.072 -4.496 -37.340 1.000 1 A VAL 38.970 1
ATOM 289 H HG13 . VAL 19 19 ? A 12.224 -4.091 -39.070 1.000 1 A VAL 38.970 1
ATOM 290 H HG21 . VAL 19 19 ? A 9.140 -4.607 -37.138 1.000 1 A VAL 38.970 1
ATOM 291 H HG22 . VAL 19 19 ? A 10.171 -3.733 -35.990 1.000 1 A VAL 38.970 1
ATOM 292 H HG23 . VAL 19 19 ? A 8.797 -2.916 -36.760 1.000 1 A VAL 38.970 1
ATOM 293 N N . GLY 20 20 ? A 13.425 -1.093 -38.304 1.000 1 A GLY 36.160 1
ATOM 294 C CA . GLY 20 20 ? A 14.544 -0.661 -39.146 1.000 1 A GLY 36.160 1
ATOM 295 C C . GLY 20 20 ? A 14.975 -1.735 -40.149 1.000 1 A GLY 36.160 1
ATOM 296 O O . GLY 20 20 ? A 14.721 -2.920 -39.926 1.000 1 A GLY 36.160 1
ATOM 297 H H . GLY 20 20 ? A 13.578 -1.158 -37.308 1.000 1 A GLY 36.160 1
ATOM 298 H HA2 . GLY 20 20 ? A 15.400 -0.409 -38.520 1.000 1 A GLY 36.160 1
ATOM 299 H HA3 . GLY 20 20 ? A 14.247 0.232 -39.697 1.000 1 A GLY 36.160 1
ATOM 300 N N . SER 21 21 ? A 15.638 -1.319 -41.236 1.000 1 A SER 39.660 1
ATOM 301 C CA . SER 21 21 ? A 16.095 -2.214 -42.314 1.000 1 A SER 39.660 1
ATOM 302 C C . SER 21 21 ? A 16.838 -3.423 -41.762 1.000 1 A SER 39.660 1
ATOM 303 O O . SER 21 21 ? A 16.378 -4.532 -41.973 1.000 1 A SER 39.660 1
ATOM 304 C CB . SER 21 21 ? A 16.981 -1.478 -43.324 1.000 1 A SER 39.660 1
ATOM 305 O OG . SER 21 21 ? A 17.949 -0.682 -42.659 1.000 1 A SER 39.660 1
ATOM 306 H H . SER 21 21 ? A 15.897 -0.346 -41.320 1.000 1 A SER 39.660 1
ATOM 307 H HA . SER 21 21 ? A 15.228 -2.597 -42.852 1.000 1 A SER 39.660 1
ATOM 308 H HB2 . SER 21 21 ? A 17.476 -2.203 -43.970 1.000 1 A SER 39.660 1
ATOM 309 H HB3 . SER 21 21 ? A 16.359 -0.832 -43.944 1.000 1 A SER 39.660 1
ATOM 310 H HG . SER 21 21 ? A 18.713 -0.628 -43.238 1.000 1 A SER 39.660 1
ATOM 311 N N . TRP 22 22 ? A 17.849 -3.215 -40.910 1.000 1 A TRP 39.750 1
ATOM 312 C CA . TRP 22 22 ? A 18.600 -4.301 -40.269 1.000 1 A TRP 39.750 1
ATOM 313 C C . TRP 22 22 ? A 17.705 -5.392 -39.656 1.000 1 A TRP 39.750 1
ATOM 314 O O . TRP 22 22 ? A 17.887 -6.559 -39.970 1.000 1 A TRP 39.750 1
ATOM 315 C CB . TRP 22 22 ? A 19.548 -3.718 -39.213 1.000 1 A TRP 39.750 1
ATOM 316 C CG . TRP 22 22 ? A 20.430 -4.733 -38.551 1.000 1 A TRP 39.750 1
ATOM 317 C CD1 . TRP 22 22 ? A 21.561 -5.247 -39.084 1.000 1 A TRP 39.750 1
ATOM 318 C CD2 . TRP 22 22 ? A 20.251 -5.417 -37.268 1.000 1 A TRP 39.750 1
ATOM 319 N NE1 . TRP 22 22 ? A 22.091 -6.193 -38.228 1.000 1 A TRP 39.750 1
ATOM 320 C CE2 . TRP 22 22 ? A 21.316 -6.352 -37.102 1.000 1 A TRP 39.750 1
ATOM 321 C CE3 . TRP 22 22 ? A 19.297 -5.347 -36.230 1.000 1 A TRP 39.750 1
ATOM 322 C CZ2 . TRP 22 22 ? A 21.420 -7.184 -35.978 1.000 1 A TRP 39.750 1
ATOM 323 C CZ3 . TRP 22 22 ? A 19.389 -6.177 -35.094 1.000 1 A TRP 39.750 1
ATOM 324 C CH2 . TRP 22 22 ? A 20.447 -7.096 -34.968 1.000 1 A TRP 39.750 1
ATOM 325 H H . TRP 22 22 ? A 18.191 -2.269 -40.822 1.000 1 A TRP 39.750 1
ATOM 326 H HA . TRP 22 22 ? A 19.202 -4.793 -41.034 1.000 1 A TRP 39.750 1
ATOM 327 H HB2 . TRP 22 22 ? A 20.185 -2.972 -39.687 1.000 1 A TRP 39.750 1
ATOM 328 H HB3 . TRP 22 22 ? A 18.962 -3.214 -38.444 1.000 1 A TRP 39.750 1
ATOM 329 H HD1 . TRP 22 22 ? A 21.972 -4.975 -40.045 1.000 1 A TRP 39.750 1
ATOM 330 H HE1 . TRP 22 22 ? A 22.928 -6.723 -38.426 1.000 1 A TRP 39.750 1
ATOM 331 H HE3 . TRP 22 22 ? A 18.493 -4.629 -36.309 1.000 1 A TRP 39.750 1
ATOM 332 H HZ2 . TRP 22 22 ? A 22.238 -7.883 -35.887 1.000 1 A TRP 39.750 1
ATOM 333 H HZ3 . TRP 22 22 ? A 18.656 -6.100 -34.305 1.000 1 A TRP 39.750 1
ATOM 334 H HH2 . TRP 22 22 ? A 20.523 -7.723 -34.092 1.000 1 A TRP 39.750 1
ATOM 335 N N . VAL 23 23 ? A 16.683 -5.045 -38.862 1.000 1 A VAL 40.750 1
ATOM 336 C CA . VAL 23 23 ? A 15.769 -6.048 -38.275 1.000 1 A VAL 40.750 1
ATOM 337 C C . VAL 23 23 ? A 14.892 -6.705 -39.346 1.000 1 A VAL 40.750 1
ATOM 338 O O . VAL 23 23 ? A 14.624 -7.901 -39.270 1.000 1 A VAL 40.750 1
ATOM 339 C CB . VAL 23 23 ? A 14.879 -5.432 -37.177 1.000 1 A VAL 40.750 1
ATOM 340 C CG1 . VAL 23 23 ? A 13.950 -6.468 -36.524 1.000 1 A VAL 40.750 1
ATOM 341 C CG2 . VAL 23 23 ? A 15.700 -4.796 -36.050 1.000 1 A VAL 40.750 1
ATOM 342 H H . VAL 23 23 ? A 16.489 -4.063 -38.730 1.000 1 A VAL 40.750 1
ATOM 343 H HA . VAL 23 23 ? A 16.368 -6.838 -37.823 1.000 1 A VAL 40.750 1
ATOM 344 H HB . VAL 23 23 ? A 14.275 -4.644 -37.626 1.000 1 A VAL 40.750 1
ATOM 345 H HG11 . VAL 23 23 ? A 14.539 -7.294 -36.125 1.000 1 A VAL 40.750 1
ATOM 346 H HG12 . VAL 23 23 ? A 13.385 -6.009 -35.713 1.000 1 A VAL 40.750 1
ATOM 347 H HG13 . VAL 23 23 ? A 13.239 -6.858 -37.253 1.000 1 A VAL 40.750 1
ATOM 348 H HG21 . VAL 23 23 ? A 15.037 -4.402 -35.280 1.000 1 A VAL 40.750 1
ATOM 349 H HG22 . VAL 23 23 ? A 16.356 -5.544 -35.604 1.000 1 A VAL 40.750 1
ATOM 350 H HG23 . VAL 23 23 ? A 16.295 -3.969 -36.439 1.000 1 A VAL 40.750 1
ATOM 351 N N . ARG 24 24 ? A 14.450 -5.949 -40.356 1.000 1 A ARG 45.440 1
ATOM 352 C CA . ARG 24 24 ? A 13.641 -6.463 -41.471 1.000 1 A ARG 45.440 1
ATOM 353 C C . ARG 24 24 ? A 14.431 -7.455 -42.326 1.000 1 A ARG 45.440 1
ATOM 354 O O . ARG 24 24 ? A 13.909 -8.514 -42.653 1.000 1 A ARG 45.440 1
ATOM 355 C CB . ARG 24 24 ? A 13.150 -5.269 -42.301 1.000 1 A ARG 45.440 1
ATOM 356 C CG . ARG 24 24 ? A 11.919 -5.605 -43.155 1.000 1 A ARG 45.440 1
ATOM 357 C CD . ARG 24 24 ? A 11.548 -4.431 -44.071 1.000 1 A ARG 45.440 1
ATOM 358 N NE . ARG 24 24 ? A 11.378 -3.174 -43.313 1.000 1 A ARG 45.440 1
ATOM 359 C CZ . ARG 24 24 ? A 11.557 -1.944 -43.750 1.000 1 A ARG 45.440 1
ATOM 360 N NH1 . ARG 24 24 ? A 11.831 -1.691 -45.001 1.000 1 A ARG 45.440 1
ATOM 361 N NH2 . ARG 24 24 ? A 11.495 -0.943 -42.918 1.000 1 A ARG 45.440 1
ATOM 362 H H . ARG 24 24 ? A 14.787 -4.998 -40.410 1.000 1 A ARG 45.440 1
ATOM 363 H HA . ARG 24 24 ? A 12.789 -7.008 -41.065 1.000 1 A ARG 45.440 1
ATOM 364 H HB2 . ARG 24 24 ? A 12.889 -4.462 -41.616 1.000 1 A ARG 45.440 1
ATOM 365 H HB3 . ARG 24 24 ? A 13.954 -4.919 -42.948 1.000 1 A ARG 45.440 1
ATOM 366 H HG2 . ARG 24 24 ? A 11.077 -5.833 -42.502 1.000 1 A ARG 45.440 1
ATOM 367 H HG3 . ARG 24 24 ? A 12.129 -6.477 -43.774 1.000 1 A ARG 45.440 1
ATOM 368 H HD2 . ARG 24 24 ? A 12.343 -4.321 -44.809 1.000 1 A ARG 45.440 1
ATOM 369 H HD3 . ARG 24 24 ? A 10.618 -4.670 -44.588 1.000 1 A ARG 45.440 1
ATOM 370 H HE . ARG 24 24 ? A 11.103 -3.262 -42.345 1.000 1 A ARG 45.440 1
ATOM 371 H HH11 . ARG 24 24 ? A 11.914 -2.476 -45.631 1.000 1 A ARG 45.440 1
ATOM 372 H HH12 . ARG 24 24 ? A 12.012 -0.746 -45.307 1.000 1 A ARG 45.440 1
ATOM 373 H HH21 . ARG 24 24 ? A 11.471 0.009 -43.255 1.000 1 A ARG 45.440 1
ATOM 374 H HH22 . ARG 24 24 ? A 11.341 -1.117 -41.935 1.000 1 A ARG 45.440 1
ATOM 375 N N . ASP 25 25 ? A 15.685 -7.131 -42.610 1.000 1 A ASP 44.750 1
ATOM 376 C CA . ASP 25 25 ? A 16.614 -7.904 -43.426 1.000 1 A ASP 44.750 1
ATOM 377 C C . ASP 25 25 ? A 17.147 -9.120 -42.649 1.000 1 A ASP 44.750 1
ATOM 378 O O . ASP 25 25 ? A 17.282 -10.196 -43.220 1.000 1 A ASP 44.750 1
ATOM 379 C CB . ASP 25 25 ? A 17.741 -6.976 -43.923 1.000 1 A ASP 44.750 1
ATOM 380 C CG . ASP 25 25 ? A 17.228 -5.758 -44.718 1.000 1 A ASP 44.750 1
ATOM 381 O OD1 . ASP 25 25 ? A 16.194 -5.893 -45.417 1.000 1 A ASP 44.750 1
ATOM 382 O OD2 . ASP 25 25 ? A 17.844 -4.673 -44.592 1.000 1 A ASP 44.750 1
ATOM 383 H H . ASP 25 25 ? A 15.999 -6.215 -42.321 1.000 1 A ASP 44.750 1
ATOM 384 H HA . ASP 25 25 ? A 16.087 -8.275 -44.306 1.000 1 A ASP 44.750 1
ATOM 385 H HB2 . ASP 25 25 ? A 18.312 -6.628 -43.063 1.000 1 A ASP 44.750 1
ATOM 386 H HB3 . ASP 25 25 ? A 18.411 -7.552 -44.562 1.000 1 A ASP 44.750 1
ATOM 387 N N . HIS 26 26 ? A 17.346 -9.010 -41.328 1.000 1 A HIS 42.880 1
ATOM 388 C CA . HIS 26 26 ? A 17.727 -10.142 -40.475 1.000 1 A HIS 42.880 1
ATOM 389 C C . HIS 26 26 ? A 16.553 -11.105 -40.227 1.000 1 A HIS 42.880 1
ATOM 390 O O . HIS 26 26 ? A 16.733 -12.315 -40.303 1.000 1 A HIS 42.880 1
ATOM 391 C CB . HIS 26 26 ? A 18.357 -9.632 -39.165 1.000 1 A HIS 42.880 1
ATOM 392 C CG . HIS 26 26 ? A 19.520 -10.451 -38.676 1.000 1 A HIS 42.880 1
ATOM 393 N ND1 . HIS 26 26 ? A 20.703 -10.642 -39.355 1.000 1 A HIS 42.880 1
ATOM 394 C CD2 . HIS 26 26 ? A 19.675 -11.008 -37.435 1.000 1 A HIS 42.880 1
ATOM 395 C CE1 . HIS 26 26 ? A 21.543 -11.311 -38.549 1.000 1 A HIS 42.880 1
ATOM 396 N NE2 . HIS 26 26 ? A 20.961 -11.555 -37.365 1.000 1 A HIS 42.880 1
ATOM 397 H H . HIS 26 26 ? A 17.297 -8.092 -40.911 1.000 1 A HIS 42.880 1
ATOM 398 H HA . HIS 26 26 ? A 18.490 -10.709 -41.009 1.000 1 A HIS 42.880 1
ATOM 399 H HB2 . HIS 26 26 ? A 17.598 -9.544 -38.388 1.000 1 A HIS 42.880 1
ATOM 400 H HB3 . HIS 26 26 ? A 18.785 -8.643 -39.331 1.000 1 A HIS 42.880 1
ATOM 401 H HD1 . HIS 26 26 ? A 20.900 -10.356 -40.303 1.000 1 A HIS 42.880 1
ATOM 402 H HD2 . HIS 26 26 ? A 18.951 -10.988 -36.635 1.000 1 A HIS 42.880 1
ATOM 403 H HE1 . HIS 26 26 ? A 22.542 -11.625 -38.815 1.000 1 A HIS 42.880 1
ATOM 404 N N . VAL 27 27 ? A 15.325 -10.609 -40.013 1.000 1 A VAL 43.750 1
ATOM 405 C CA . VAL 27 27 ? A 14.123 -11.468 -39.936 1.000 1 A VAL 43.750 1
ATOM 406 C C . VAL 27 27 ? A 13.810 -12.101 -41.294 1.000 1 A VAL 43.750 1
ATOM 407 O O . VAL 27 27 ? A 13.431 -13.270 -41.339 1.000 1 A VAL 43.750 1
ATOM 408 C CB . VAL 27 27 ? A 12.909 -10.702 -39.371 1.000 1 A VAL 43.750 1
ATOM 409 C CG1 . VAL 27 27 ? A 11.592 -11.487 -39.468 1.000 1 A VAL 43.750 1
ATOM 410 C CG2 . VAL 27 27 ? A 13.119 -10.395 -37.881 1.000 1 A VAL 43.750 1
ATOM 411 H H . VAL 27 27 ? A 15.213 -9.608 -39.934 1.000 1 A VAL 43.750 1
ATOM 412 H HA . VAL 27 27 ? A 14.337 -12.295 -39.259 1.000 1 A VAL 43.750 1
ATOM 413 H HB . VAL 27 27 ? A 12.787 -9.767 -39.918 1.000 1 A VAL 43.750 1
ATOM 414 H HG11 . VAL 27 27 ? A 11.321 -11.630 -40.515 1.000 1 A VAL 43.750 1
ATOM 415 H HG12 . VAL 27 27 ? A 11.703 -12.462 -38.994 1.000 1 A VAL 43.750 1
ATOM 416 H HG13 . VAL 27 27 ? A 10.790 -10.932 -38.982 1.000 1 A VAL 43.750 1
ATOM 417 H HG21 . VAL 27 27 ? A 12.303 -9.775 -37.511 1.000 1 A VAL 43.750 1
ATOM 418 H HG22 . VAL 27 27 ? A 14.055 -9.856 -37.734 1.000 1 A VAL 43.750 1
ATOM 419 H HG23 . VAL 27 27 ? A 13.163 -11.323 -37.310 1.000 1 A VAL 43.750 1
ATOM 420 N N . ARG 28 28 ? A 14.017 -11.377 -42.402 1.000 1 A ARG 44.280 1
ATOM 421 C CA . ARG 28 28 ? A 13.952 -11.936 -43.757 1.000 1 A ARG 44.280 1
ATOM 422 C C . ARG 28 28 ? A 15.002 -13.033 -43.949 1.000 1 A ARG 44.280 1
ATOM 423 O O . ARG 28 28 ? A 14.618 -14.137 -44.302 1.000 1 A ARG 44.280 1
ATOM 424 C CB . ARG 28 28 ? A 14.054 -10.799 -44.789 1.000 1 A ARG 44.280 1
ATOM 425 C CG . ARG 28 28 ? A 14.235 -11.338 -46.208 1.000 1 A ARG 44.280 1
ATOM 426 C CD . ARG 28 28 ? A 14.163 -10.261 -47.290 1.000 1 A ARG 44.280 1
ATOM 427 N NE . ARG 28 28 ? A 12.769 -9.945 -47.653 1.000 1 A ARG 44.280 1
ATOM 428 C CZ . ARG 28 28 ? A 12.399 -9.040 -48.537 1.000 1 A ARG 44.280 1
ATOM 429 N NH1 . ARG 28 28 ? A 13.258 -8.222 -49.078 1.000 1 A ARG 44.280 1
ATOM 430 N NH2 . ARG 28 28 ? A 11.150 -8.945 -48.904 1.000 1 A ARG 44.280 1
ATOM 431 H H . ARG 28 28 ? A 14.283 -10.407 -42.304 1.000 1 A ARG 44.280 1
ATOM 432 H HA . ARG 28 28 ? A 12.991 -12.432 -43.891 1.000 1 A ARG 44.280 1
ATOM 433 H HB2 . ARG 28 28 ? A 14.913 -10.170 -44.554 1.000 1 A ARG 44.280 1
ATOM 434 H HB3 . ARG 28 28 ? A 13.149 -10.193 -44.739 1.000 1 A ARG 44.280 1
ATOM 435 H HG2 . ARG 28 28 ? A 15.229 -11.781 -46.265 1.000 1 A ARG 44.280 1
ATOM 436 H HG3 . ARG 28 28 ? A 13.490 -12.109 -46.403 1.000 1 A ARG 44.280 1
ATOM 437 H HD2 . ARG 28 28 ? A 14.671 -10.655 -48.170 1.000 1 A ARG 44.280 1
ATOM 438 H HD3 . ARG 28 28 ? A 14.693 -9.372 -46.948 1.000 1 A ARG 44.280 1
ATOM 439 H HE . ARG 28 28 ? A 12.090 -10.641 -47.378 1.000 1 A ARG 44.280 1
ATOM 440 H HH11 . ARG 28 28 ? A 14.226 -8.337 -48.812 1.000 1 A ARG 44.280 1
ATOM 441 H HH12 . ARG 28 28 ? A 13.002 -7.587 -49.820 1.000 1 A ARG 44.280 1
ATOM 442 H HH21 . ARG 28 28 ? A 10.495 -9.636 -48.565 1.000 1 A ARG 44.280 1
ATOM 443 H HH22 . ARG 28 28 ? A 10.894 -8.312 -49.647 1.000 1 A ARG 44.280 1
ATOM 444 N N . SER 29 29 ? A 16.267 -12.783 -43.614 1.000 1 A SER 43.880 1
ATOM 445 C CA . SER 29 29 ? A 17.363 -13.760 -43.697 1.000 1 A SER 43.880 1
ATOM 446 C C . SER 29 29 ? A 17.123 -15.006 -42.830 1.000 1 A SER 43.880 1
ATOM 447 O O . SER 29 29 ? A 17.350 -16.119 -43.295 1.000 1 A SER 43.880 1
ATOM 448 C CB . SER 29 29 ? A 18.671 -13.060 -43.314 1.000 1 A SER 43.880 1
ATOM 449 O OG . SER 29 29 ? A 19.751 -13.963 -43.202 1.000 1 A SER 43.880 1
ATOM 450 H H . SER 29 29 ? A 16.508 -11.833 -43.371 1.000 1 A SER 43.880 1
ATOM 451 H HA . SER 29 29 ? A 17.447 -14.093 -44.732 1.000 1 A SER 43.880 1
ATOM 452 H HB2 . SER 29 29 ? A 18.543 -12.560 -42.354 1.000 1 A SER 43.880 1
ATOM 453 H HB3 . SER 29 29 ? A 18.906 -12.308 -44.067 1.000 1 A SER 43.880 1
ATOM 454 H HG . SER 29 29 ? A 19.815 -14.480 -44.009 1.000 1 A SER 43.880 1
ATOM 455 N N . ILE 30 30 ? A 16.577 -14.856 -41.617 1.000 1 A ILE 41.840 1
ATOM 456 C CA . ILE 30 30 ? A 16.171 -15.986 -40.761 1.000 1 A ILE 41.840 1
ATOM 457 C C . ILE 30 30 ? A 15.035 -16.799 -41.405 1.000 1 A ILE 41.840 1
ATOM 458 O O . ILE 30 30 ? A 14.999 -18.019 -41.265 1.000 1 A ILE 41.840 1
ATOM 459 C CB . ILE 30 30 ? A 15.803 -15.468 -39.346 1.000 1 A ILE 41.840 1
ATOM 460 C CG1 . ILE 30 30 ? A 17.084 -15.034 -38.592 1.000 1 A ILE 41.840 1
ATOM 461 C CG2 . ILE 30 30 ? A 15.047 -16.516 -38.503 1.000 1 A ILE 41.840 1
ATOM 462 C CD1 . ILE 30 30 ? A 16.819 -14.159 -37.358 1.000 1 A ILE 41.840 1
ATOM 463 H H . ILE 30 30 ? A 16.480 -13.919 -41.254 1.000 1 A ILE 41.840 1
ATOM 464 H HA . ILE 30 30 ? A 17.017 -16.668 -40.664 1.000 1 A ILE 41.840 1
ATOM 465 H HB . ILE 30 30 ? A 15.151 -14.602 -39.461 1.000 1 A ILE 41.840 1
ATOM 466 H HG12 . ILE 30 30 ? A 17.642 -15.919 -38.287 1.000 1 A ILE 41.840 1
ATOM 467 H HG13 . ILE 30 30 ? A 17.729 -14.464 -39.261 1.000 1 A ILE 41.840 1
ATOM 468 H HG21 . ILE 30 30 ? A 14.091 -16.760 -38.966 1.000 1 A ILE 41.840 1
ATOM 469 H HG22 . ILE 30 30 ? A 14.841 -16.135 -37.503 1.000 1 A ILE 41.840 1
ATOM 470 H HG23 . ILE 30 30 ? A 15.643 -17.425 -38.422 1.000 1 A ILE 41.840 1
ATOM 471 H HD11 . ILE 30 30 ? A 17.771 -13.804 -36.962 1.000 1 A ILE 41.840 1
ATOM 472 H HD12 . ILE 30 30 ? A 16.211 -13.298 -37.635 1.000 1 A ILE 41.840 1
ATOM 473 H HD13 . ILE 30 30 ? A 16.314 -14.731 -36.580 1.000 1 A ILE 41.840 1
ATOM 474 N N . VAL 31 31 ? A 14.107 -16.156 -42.121 1.000 1 A VAL 40.880 1
ATOM 475 C CA . VAL 31 31 ? A 13.007 -16.847 -42.816 1.000 1 A VAL 40.880 1
ATOM 476 C C . VAL 31 31 ? A 13.464 -17.483 -44.132 1.000 1 A VAL 40.880 1
ATOM 477 O O . VAL 31 31 ? A 13.049 -18.599 -44.421 1.000 1 A VAL 40.880 1
ATOM 478 C CB . VAL 31 31 ? A 11.798 -15.906 -42.989 1.000 1 A VAL 40.880 1
ATOM 479 C CG1 . VAL 31 31 ? A 10.708 -16.482 -43.906 1.000 1 A VAL 40.880 1
ATOM 480 C CG2 . VAL 31 31 ? A 11.148 -15.664 -41.615 1.000 1 A VAL 40.880 1
ATOM 481 H H . VAL 31 31 ? A 14.188 -15.155 -42.225 1.000 1 A VAL 40.880 1
ATOM 482 H HA . VAL 31 31 ? A 12.680 -17.679 -42.191 1.000 1 A VAL 40.880 1
ATOM 483 H HB . VAL 31 31 ? A 12.128 -14.953 -43.402 1.000 1 A VAL 40.880 1
ATOM 484 H HG11 . VAL 31 31 ? A 10.417 -17.475 -43.564 1.000 1 A VAL 40.880 1
ATOM 485 H HG12 . VAL 31 31 ? A 11.088 -16.560 -44.925 1.000 1 A VAL 40.880 1
ATOM 486 H HG13 . VAL 31 31 ? A 9.839 -15.825 -43.923 1.000 1 A VAL 40.880 1
ATOM 487 H HG21 . VAL 31 31 ? A 10.750 -16.598 -41.220 1.000 1 A VAL 40.880 1
ATOM 488 H HG22 . VAL 31 31 ? A 10.349 -14.928 -41.704 1.000 1 A VAL 40.880 1
ATOM 489 H HG23 . VAL 31 31 ? A 11.888 -15.276 -40.915 1.000 1 A VAL 40.880 1
ATOM 490 N N . GLU 32 32 ? A 14.339 -16.828 -44.892 1.000 1 A GLU 41.250 1
ATOM 491 C CA . GLU 32 32 ? A 14.906 -17.330 -46.150 1.000 1 A GLU 41.250 1
ATOM 492 C C . GLU 32 32 ? A 15.880 -18.494 -45.897 1.000 1 A GLU 41.250 1
ATOM 493 O O . GLU 32 32 ? A 15.760 -19.534 -46.542 1.000 1 A GLU 41.250 1
ATOM 494 C CB . GLU 32 32 ? A 15.535 -16.157 -46.933 1.000 1 A GLU 41.250 1
ATOM 495 C CG . GLU 32 32 ? A 14.432 -15.262 -47.544 1.000 1 A GLU 41.250 1
ATOM 496 C CD . GLU 32 32 ? A 14.900 -13.904 -48.099 1.000 1 A GLU 41.250 1
ATOM 497 O OE1 . GLU 32 32 ? A 14.033 -13.194 -48.671 1.000 1 A GLU 41.250 1
ATOM 498 O OE2 . GLU 32 32 ? A 16.063 -13.507 -47.867 1.000 1 A GLU 41.250 1
ATOM 499 H H . GLU 32 32 ? A 14.620 -15.902 -44.603 1.000 1 A GLU 41.250 1
ATOM 500 H HA . GLU 32 32 ? A 14.100 -17.736 -46.762 1.000 1 A GLU 41.250 1
ATOM 501 H HB2 . GLU 32 32 ? A 16.152 -16.550 -47.741 1.000 1 A GLU 41.250 1
ATOM 502 H HB3 . GLU 32 32 ? A 16.166 -15.580 -46.258 1.000 1 A GLU 41.250 1
ATOM 503 H HG2 . GLU 32 32 ? A 13.676 -15.062 -46.785 1.000 1 A GLU 41.250 1
ATOM 504 H HG3 . GLU 32 32 ? A 13.942 -15.824 -48.339 1.000 1 A GLU 41.250 1
ATOM 505 N N . GLY 33 33 ? A 16.731 -18.414 -44.867 1.000 1 A GLY 35.060 1
ATOM 506 C CA . GLY 33 33 ? A 17.540 -19.549 -44.400 1.000 1 A GLY 35.060 1
ATOM 507 C C . GLY 33 33 ? A 16.695 -20.696 -43.826 1.000 1 A GLY 35.060 1
ATOM 508 O O . GLY 33 33 ? A 17.012 -21.867 -44.020 1.000 1 A GLY 35.060 1
ATOM 509 H H . GLY 33 33 ? A 16.819 -17.535 -44.377 1.000 1 A GLY 35.060 1
ATOM 510 H HA2 . GLY 33 33 ? A 18.220 -19.201 -43.622 1.000 1 A GLY 35.060 1
ATOM 511 H HA3 . GLY 33 33 ? A 18.131 -19.938 -45.228 1.000 1 A GLY 35.060 1
ATOM 512 N N . ALA 34 34 ? A 15.546 -20.398 -43.208 1.000 1 A ALA 32.720 1
ATOM 513 C CA . ALA 34 34 ? A 14.554 -21.417 -42.848 1.000 1 A ALA 32.720 1
ATOM 514 C C . ALA 34 34 ? A 13.749 -21.954 -44.056 1.000 1 A ALA 32.720 1
ATOM 515 O O . ALA 34 34 ? A 12.919 -22.851 -43.884 1.000 1 A ALA 32.720 1
ATOM 516 C CB . ALA 34 34 ? A 13.641 -20.865 -41.746 1.000 1 A ALA 32.720 1
ATOM 517 H H . ALA 34 34 ? A 15.330 -19.428 -43.026 1.000 1 A ALA 32.720 1
ATOM 518 H HA . ALA 34 34 ? A 15.088 -22.271 -42.433 1.000 1 A ALA 32.720 1
ATOM 519 H HB1 . ALA 34 34 ? A 12.948 -21.641 -41.422 1.000 1 A ALA 32.720 1
ATOM 520 H HB2 . ALA 34 34 ? A 14.245 -20.554 -40.893 1.000 1 A ALA 32.720 1
ATOM 521 H HB3 . ALA 34 34 ? A 13.078 -20.011 -42.123 1.000 1 A ALA 32.720 1
ATOM 522 N N . TRP 35 35 ? A 13.955 -21.420 -45.267 1.000 1 A TRP 29.390 1
ATOM 523 C CA . TRP 35 35 ? A 13.291 -21.846 -46.504 1.000 1 A TRP 29.390 1
ATOM 524 C C . TRP 35 35 ? A 14.183 -22.676 -47.435 1.000 1 A TRP 29.390 1
ATOM 525 O O . TRP 35 35 ? A 13.632 -23.344 -48.305 1.000 1 A TRP 29.390 1
ATOM 526 C CB . TRP 35 35 ? A 12.660 -20.646 -47.232 1.000 1 A TRP 29.390 1
ATOM 527 C CG . TRP 35 35 ? A 11.307 -20.209 -46.753 1.000 1 A TRP 29.390 1
ATOM 528 C CD1 . TRP 35 35 ? A 10.812 -20.364 -45.503 1.000 1 A TRP 29.390 1
ATOM 529 C CD2 . TRP 35 35 ? A 10.263 -19.520 -47.506 1.000 1 A TRP 29.390 1
ATOM 530 N NE1 . TRP 35 35 ? A 9.526 -19.870 -45.443 1.000 1 A TRP 29.390 1
ATOM 531 C CE2 . TRP 35 35 ? A 9.128 -19.358 -46.657 1.000 1 A TRP 29.390 1
ATOM 532 C CE3 . TRP 35 35 ? A 10.155 -19.013 -48.820 1.000 1 A TRP 29.390 1
ATOM 533 C CZ2 . TRP 35 35 ? A 7.933 -18.785 -47.104 1.000 1 A TRP 29.390 1
ATOM 534 C CZ3 . TRP 35 35 ? A 8.970 -18.393 -49.267 1.000 1 A TRP 29.390 1
ATOM 535 C CH2 . TRP 35 35 ? A 7.853 -18.295 -48.417 1.000 1 A TRP 29.390 1
ATOM 536 H H . TRP 35 35 ? A 14.622 -20.666 -45.349 1.000 1 A TRP 29.390 1
ATOM 537 H HA . TRP 35 35 ? A 12.475 -22.521 -46.247 1.000 1 A TRP 29.390 1
ATOM 538 H HB2 . TRP 35 35 ? A 13.337 -19.793 -47.194 1.000 1 A TRP 29.390 1
ATOM 539 H HB3 . TRP 35 35 ? A 12.550 -20.907 -48.285 1.000 1 A TRP 29.390 1
ATOM 540 H HD1 . TRP 35 35 ? A 11.361 -20.797 -44.680 1.000 1 A TRP 29.390 1
ATOM 541 H HE1 . TRP 35 35 ? A 8.983 -19.853 -44.592 1.000 1 A TRP 29.390 1
ATOM 542 H HE3 . TRP 35 35 ? A 11.016 -19.071 -49.470 1.000 1 A TRP 29.390 1
ATOM 543 H HZ2 . TRP 35 35 ? A 7.082 -18.705 -46.444 1.000 1 A TRP 29.390 1
ATOM 544 H HZ3 . TRP 35 35 ? A 8.927 -17.971 -50.261 1.000 1 A TRP 29.390 1
ATOM 545 H HH2 . TRP 35 35 ? A 6.942 -17.824 -48.757 1.000 1 A TRP 29.390 1
ATOM 546 N N . GLU 36 36 ? A 15.501 -22.749 -47.229 1.000 1 A GLU 27.190 1
ATOM 547 C CA . GLU 36 36 ? A 16.344 -23.738 -47.930 1.000 1 A GLU 27.190 1
ATOM 548 C C . GLU 36 36 ? A 16.024 -25.185 -47.498 1.000 1 A GLU 27.190 1
ATOM 549 O O . GLU 36 36 ? A 16.192 -26.126 -48.269 1.000 1 A GLU 27.190 1
ATOM 550 C CB . GLU 36 36 ? A 17.836 -23.411 -47.760 1.000 1 A GLU 27.190 1
ATOM 551 C CG . GLU 36 36 ? A 18.221 -22.145 -48.542 1.000 1 A GLU 27.190 1
ATOM 552 C CD . GLU 36 36 ? A 19.742 -21.957 -48.608 1.000 1 A GLU 27.190 1
ATOM 553 O OE1 . GLU 36 36 ? A 20.272 -21.918 -49.742 1.000 1 A GLU 27.190 1
ATOM 554 O OE2 . GLU 36 36 ? A 20.355 -21.849 -47.522 1.000 1 A GLU 27.190 1
ATOM 555 H H . GLU 36 36 ? A 15.945 -22.109 -46.586 1.000 1 A GLU 27.190 1
ATOM 556 H HA . GLU 36 36 ? A 16.125 -23.693 -48.997 1.000 1 A GLU 27.190 1
ATOM 557 H HB2 . GLU 36 36 ? A 18.418 -24.245 -48.149 1.000 1 A GLU 27.190 1
ATOM 558 H HB3 . GLU 36 36 ? A 18.068 -23.287 -46.702 1.000 1 A GLU 27.190 1
ATOM 559 H HG2 . GLU 36 36 ? A 17.818 -22.220 -49.552 1.000 1 A GLU 27.190 1
ATOM 560 H HG3 . GLU 36 36 ? A 17.765 -21.277 -48.065 1.000 1 A GLU 27.190 1
ATOM 561 N N . VAL 37 37 ? A 15.418 -25.385 -46.320 1.000 1 A VAL 29.880 1
ATOM 562 C CA . VAL 37 37 ? A 14.950 -26.700 -45.821 1.000 1 A VAL 29.880 1
ATOM 563 C C . VAL 37 37 ? A 13.629 -27.160 -46.490 1.000 1 A VAL 29.880 1
ATOM 564 O O . VAL 37 37 ? A 12.802 -27.845 -45.883 1.000 1 A VAL 29.880 1
ATOM 565 C CB . VAL 37 37 ? A 14.877 -26.731 -44.271 1.000 1 A VAL 29.880 1
ATOM 566 C CG1 . VAL 37 37 ? A 15.029 -28.163 -43.731 1.000 1 A VAL 29.880 1
ATOM 567 C CG2 . VAL 37 37 ? A 15.977 -25.900 -43.588 1.000 1 A VAL 29.880 1
ATOM 568 H H . VAL 37 37 ? A 15.316 -24.578 -45.723 1.000 1 A VAL 29.880 1
ATOM 569 H HA . VAL 37 37 ? A 15.709 -27.424 -46.117 1.000 1 A VAL 29.880 1
ATOM 570 H HB . VAL 37 37 ? A 13.916 -26.330 -43.950 1.000 1 A VAL 29.880 1
ATOM 571 H HG11 . VAL 37 37 ? A 16.006 -28.560 -44.005 1.000 1 A VAL 29.880 1
ATOM 572 H HG12 . VAL 37 37 ? A 14.939 -28.160 -42.645 1.000 1 A VAL 29.880 1
ATOM 573 H HG13 . VAL 37 37 ? A 14.256 -28.817 -44.135 1.000 1 A VAL 29.880 1
ATOM 574 H HG21 . VAL 37 37 ? A 15.839 -24.838 -43.792 1.000 1 A VAL 29.880 1
ATOM 575 H HG22 . VAL 37 37 ? A 15.938 -26.035 -42.507 1.000 1 A VAL 29.880 1
ATOM 576 H HG23 . VAL 37 37 ? A 16.959 -26.206 -43.951 1.000 1 A VAL 29.880 1
ATOM 577 N N . ARG 38 38 ? A 13.361 -26.754 -47.739 1.000 1 A ARG 27.030 1
ATOM 578 C CA . ARG 38 38 ? A 12.041 -26.915 -48.389 1.000 1 A ARG 27.030 1
ATOM 579 C C . ARG 38 38 ? A 11.737 -28.312 -48.938 1.000 1 A ARG 27.030 1
ATOM 580 O O . ARG 38 38 ? A 10.557 -28.692 -48.955 1.000 1 A ARG 27.030 1
ATOM 581 C CB . ARG 38 38 ? A 11.847 -25.822 -49.459 1.000 1 A ARG 27.030 1
ATOM 582 C CG . ARG 38 38 ? A 10.920 -24.729 -48.907 1.000 1 A ARG 27.030 1
ATOM 583 C CD . ARG 38 38 ? A 10.769 -23.541 -49.862 1.000 1 A ARG 27.030 1
ATOM 584 N NE . ARG 38 38 ? A 9.703 -22.635 -49.387 1.000 1 A ARG 27.030 1
ATOM 585 C CZ . ARG 38 38 ? A 8.947 -21.847 -50.130 1.000 1 A ARG 27.030 1
ATOM 586 N NH1 . ARG 38 38 ? A 9.194 -21.653 -51.395 1.000 1 A ARG 27.030 1
ATOM 587 N NH2 . ARG 38 38 ? A 7.917 -21.241 -49.611 1.000 1 A ARG 27.030 1
ATOM 588 H H . ARG 38 38 ? A 14.089 -26.245 -48.220 1.000 1 A ARG 27.030 1
ATOM 589 H HA . ARG 38 38 ? A 11.288 -26.777 -47.613 1.000 1 A ARG 27.030 1
ATOM 590 H HB2 . ARG 38 38 ? A 12.807 -25.397 -49.751 1.000 1 A ARG 27.030 1
ATOM 591 H HB3 . ARG 38 38 ? A 11.389 -26.251 -50.351 1.000 1 A ARG 27.030 1
ATOM 592 H HG2 . ARG 38 38 ? A 11.302 -24.370 -47.952 1.000 1 A ARG 27.030 1
ATOM 593 H HG3 . ARG 38 38 ? A 9.937 -25.169 -48.738 1.000 1 A ARG 27.030 1
ATOM 594 H HD2 . ARG 38 38 ? A 10.525 -23.927 -50.852 1.000 1 A ARG 27.030 1
ATOM 595 H HD3 . ARG 38 38 ? A 11.717 -23.005 -49.922 1.000 1 A ARG 27.030 1
ATOM 596 H HE . ARG 38 38 ? A 9.563 -22.592 -48.388 1.000 1 A ARG 27.030 1
ATOM 597 H HH11 . ARG 38 38 ? A 10.032 -22.063 -51.781 1.000 1 A ARG 27.030 1
ATOM 598 H HH12 . ARG 38 38 ? A 8.633 -21.015 -51.941 1.000 1 A ARG 27.030 1
ATOM 599 H HH21 . ARG 38 38 ? A 7.425 -20.540 -50.148 1.000 1 A ARG 27.030 1
ATOM 600 H HH22 . ARG 38 38 ? A 7.804 -21.203 -48.608 1.000 1 A ARG 27.030 1
ATOM 601 N N . ASP 39 39 ? A 12.769 -29.073 -49.303 1.000 1 A ASP 27.920 1
ATOM 602 C CA . ASP 39 39 ? A 12.632 -30.279 -50.138 1.000 1 A ASP 27.920 1
ATOM 603 C C . ASP 39 39 ? A 12.684 -31.617 -49.375 1.000 1 A ASP 27.920 1
ATOM 604 O O . ASP 39 39 ? A 12.418 -32.667 -49.954 1.000 1 A ASP 27.920 1
ATOM 605 C CB . ASP 39 39 ? A 13.653 -30.207 -51.289 1.000 1 A ASP 27.920 1
ATOM 606 C CG . ASP 39 39 ? A 13.347 -29.069 -52.277 1.000 1 A ASP 27.920 1
ATOM 607 O OD1 . ASP 39 39 ? A 12.181 -28.601 -52.294 1.000 1 A ASP 27.920 1
ATOM 608 O OD2 . ASP 39 39 ? A 14.282 -28.670 -52.998 1.000 1 A ASP 27.920 1
ATOM 609 H H . ASP 39 39 ? A 13.677 -28.631 -49.290 1.000 1 A ASP 27.920 1
ATOM 610 H HA . ASP 39 39 ? A 11.647 -30.266 -50.603 1.000 1 A ASP 27.920 1
ATOM 611 H HB2 . ASP 39 39 ? A 13.632 -31.146 -51.843 1.000 1 A ASP 27.920 1
ATOM 612 H HB3 . ASP 39 39 ? A 14.653 -30.079 -50.874 1.000 1 A ASP 27.920 1
ATOM 613 N N . VAL 40 40 ? A 12.941 -31.605 -48.060 1.000 1 A VAL 27.950 1
ATOM 614 C CA . VAL 40 40 ? A 13.138 -32.832 -47.243 1.000 1 A VAL 27.950 1
ATOM 615 C C . VAL 40 40 ? A 11.992 -33.087 -46.239 1.000 1 A VAL 27.950 1
ATOM 616 O O . VAL 40 40 ? A 12.115 -33.893 -45.319 1.000 1 A VAL 27.950 1
ATOM 617 C CB . VAL 40 40 ? A 14.537 -32.848 -46.568 1.000 1 A VAL 27.950 1
ATOM 618 C CG1 . VAL 40 40 ? A 15.040 -34.283 -46.336 1.000 1 A VAL 27.950 1
ATOM 619 C CG2 . VAL 40 40 ? A 15.630 -32.154 -47.401 1.000 1 A VAL 27.950 1
ATOM 620 H H . VAL 40 40 ? A 13.171 -30.711 -47.650 1.000 1 A VAL 27.950 1
ATOM 621 H HA . VAL 40 40 ? A 13.123 -33.683 -47.923 1.000 1 A VAL 27.950 1
ATOM 622 H HB . VAL 40 40 ? A 14.473 -32.334 -45.610 1.000 1 A VAL 27.950 1
ATOM 623 H HG11 . VAL 40 40 ? A 15.139 -34.803 -47.289 1.000 1 A VAL 27.950 1
ATOM 624 H HG12 . VAL 40 40 ? A 16.012 -34.259 -45.843 1.000 1 A VAL 27.950 1
ATOM 625 H HG13 . VAL 40 40 ? A 14.354 -34.839 -45.697 1.000 1 A VAL 27.950 1
ATOM 626 H HG21 . VAL 40 40 ? A 15.674 -32.587 -48.400 1.000 1 A VAL 27.950 1
ATOM 627 H HG22 . VAL 40 40 ? A 15.432 -31.085 -47.479 1.000 1 A VAL 27.950 1
ATOM 628 H HG23 . VAL 40 40 ? A 16.601 -32.272 -46.921 1.000 1 A VAL 27.950 1
ATOM 629 N N . VAL 41 41 ? A 10.861 -32.375 -46.361 1.000 1 A VAL 29.080 1
ATOM 630 C CA . VAL 41 41 ? A 9.869 -32.242 -45.270 1.000 1 A VAL 29.080 1
ATOM 631 C C . VAL 41 41 ? A 8.430 -32.522 -45.737 1.000 1 A VAL 29.080 1
ATOM 632 O O . VAL 41 41 ? A 7.857 -31.781 -46.540 1.000 1 A VAL 29.080 1
ATOM 633 C CB . VAL 41 41 ? A 10.009 -30.856 -44.601 1.000 1 A VAL 29.080 1
ATOM 634 C CG1 . VAL 41 41 ? A 9.153 -30.760 -43.336 1.000 1 A VAL 29.080 1
ATOM 635 C CG2 . VAL 41 41 ? A 11.452 -30.555 -44.165 1.000 1 A VAL 29.080 1
ATOM 636 H H . VAL 41 41 ? A 10.799 -31.755 -47.156 1.000 1 A VAL 29.080 1
ATOM 637 H HA . VAL 41 41 ? A 10.099 -32.979 -44.500 1.000 1 A VAL 29.080 1
ATOM 638 H HB . VAL 41 41 ? A 9.687 -30.084 -45.299 1.000 1 A VAL 29.080 1
ATOM 639 H HG11 . VAL 41 41 ? A 8.107 -30.955 -43.569 1.000 1 A VAL 29.080 1
ATOM 640 H HG12 . VAL 41 41 ? A 9.522 -31.480 -42.605 1.000 1 A VAL 29.080 1
ATOM 641 H HG13 . VAL 41 41 ? A 9.234 -29.758 -42.915 1.000 1 A VAL 29.080 1
ATOM 642 H HG21 . VAL 41 41 ? A 11.837 -31.355 -43.533 1.000 1 A VAL 29.080 1
ATOM 643 H HG22 . VAL 41 41 ? A 12.098 -30.449 -45.037 1.000 1 A VAL 29.080 1
ATOM 644 H HG23 . VAL 41 41 ? A 11.495 -29.612 -43.621 1.000 1 A VAL 29.080 1
ATOM 645 N N . THR 42 42 ? A 7.807 -33.579 -45.201 1.000 1 A THR 29.590 1
ATOM 646 C CA . THR 42 42 ? A 6.458 -34.045 -45.595 1.000 1 A THR 29.590 1
ATOM 647 C C . THR 42 42 ? A 5.318 -33.134 -45.114 1.000 1 A THR 29.590 1
ATOM 648 O O . THR 42 42 ? A 5.475 -32.330 -44.196 1.000 1 A THR 29.590 1
ATOM 649 C CB . THR 42 42 ? A 6.169 -35.472 -45.096 1.000 1 A THR 29.590 1
ATOM 650 O OG1 . THR 42 42 ? A 6.074 -35.474 -43.690 1.000 1 A THR 29.590 1
ATOM 651 C CG2 . THR 42 42 ? A 7.203 -36.506 -45.535 1.000 1 A THR 29.590 1
ATOM 652 H H . THR 42 42 ? A 8.320 -34.132 -44.530 1.000 1 A THR 29.590 1
ATOM 653 H HA . THR 42 42 ? A 6.422 -34.067 -46.685 1.000 1 A THR 29.590 1
ATOM 654 H HB . THR 42 42 ? A 5.204 -35.782 -45.496 1.000 1 A THR 29.590 1
ATOM 655 H HG1 . THR 42 42 ? A 6.980 -35.490 -43.373 1.000 1 A THR 29.590 1
ATOM 656 H HG21 . THR 42 42 ? A 8.189 -36.269 -45.136 1.000 1 A THR 29.590 1
ATOM 657 H HG22 . THR 42 42 ? A 6.906 -37.493 -45.178 1.000 1 A THR 29.590 1
ATOM 658 H HG23 . THR 42 42 ? A 7.260 -36.531 -46.623 1.000 1 A THR 29.590 1
ATOM 659 N N . ALA 43 43 ? A 4.108 -33.298 -45.667 1.000 1 A ALA 29.020 1
ATOM 660 C CA . ALA 43 43 ? A 2.917 -32.511 -45.303 1.000 1 A ALA 29.020 1
ATOM 661 C C . ALA 43 43 ? A 2.417 -32.692 -43.845 1.000 1 A ALA 29.020 1
ATOM 662 O O . ALA 43 43 ? A 1.579 -31.913 -43.374 1.000 1 A ALA 29.020 1
ATOM 663 C CB . ALA 43 43 ? A 1.811 -32.839 -46.312 1.000 1 A ALA 29.020 1
ATOM 664 H H . ALA 43 43 ? A 4.014 -33.968 -46.416 1.000 1 A ALA 29.020 1
ATOM 665 H HA . ALA 43 43 ? A 3.168 -31.456 -45.418 1.000 1 A ALA 29.020 1
ATOM 666 H HB1 . ALA 43 43 ? A 0.940 -32.213 -46.120 1.000 1 A ALA 29.020 1
ATOM 667 H HB2 . ALA 43 43 ? A 2.161 -32.645 -47.326 1.000 1 A ALA 29.020 1
ATOM 668 H HB3 . ALA 43 43 ? A 1.523 -33.887 -46.227 1.000 1 A ALA 29.020 1
ATOM 669 N N . ALA 44 44 ? A 2.920 -33.697 -43.119 1.000 1 A ALA 27.470 1
ATOM 670 C CA . ALA 44 44 ? A 2.744 -33.814 -41.672 1.000 1 A ALA 27.470 1
ATOM 671 C C . ALA 44 44 ? A 3.747 -32.915 -40.926 1.000 1 A ALA 27.470 1
ATOM 672 O O . ALA 44 44 ? A 3.353 -32.100 -40.092 1.000 1 A ALA 27.470 1
ATOM 673 C CB . ALA 44 44 ? A 2.877 -35.291 -41.280 1.000 1 A ALA 27.470 1
ATOM 674 H H . ALA 44 44 ? A 3.584 -34.318 -43.559 1.000 1 A ALA 27.470 1
ATOM 675 H HA . ALA 44 44 ? A 1.742 -33.483 -41.398 1.000 1 A ALA 27.470 1
ATOM 676 H HB1 . ALA 44 44 ? A 3.861 -35.670 -41.554 1.000 1 A ALA 27.470 1
ATOM 677 H HB2 . ALA 44 44 ? A 2.745 -35.400 -40.203 1.000 1 A ALA 27.470 1
ATOM 678 H HB3 . ALA 44 44 ? A 2.115 -35.881 -41.789 1.000 1 A ALA 27.470 1
ATOM 679 N N . GLN 45 45 ? A 5.030 -32.996 -41.296 1.000 1 A GLN 29.330 1
ATOM 680 C CA . GLN 45 45 ? A 6.116 -32.203 -40.710 1.000 1 A GLN 29.330 1
ATOM 681 C C . GLN 45 45 ? A 6.008 -30.704 -41.054 1.000 1 A GLN 29.330 1
ATOM 682 O O . GLN 45 45 ? A 6.317 -29.868 -40.212 1.000 1 A GLN 29.330 1
ATOM 683 C CB . GLN 45 45 ? A 7.456 -32.774 -41.188 1.000 1 A GLN 29.330 1
ATOM 684 C CG . GLN 45 45 ? A 7.760 -34.204 -40.707 1.000 1 A GLN 29.330 1
ATOM 685 C CD . GLN 45 45 ? A 8.806 -34.857 -41.605 1.000 1 A GLN 29.330 1
ATOM 686 O OE1 . GLN 45 45 ? A 8.560 -35.076 -42.781 1.000 1 A GLN 29.330 1
ATOM 687 N NE2 . GLN 45 45 ? A 9.986 -35.170 -41.125 1.000 1 A GLN 29.330 1
ATOM 688 H H . GLN 45 45 ? A 5.276 -33.643 -42.031 1.000 1 A GLN 29.330 1
ATOM 689 H HA . GLN 45 45 ? A 6.076 -32.287 -39.625 1.000 1 A GLN 29.330 1
ATOM 690 H HB2 . GLN 45 45 ? A 8.258 -32.125 -40.836 1.000 1 A GLN 29.330 1
ATOM 691 H HB3 . GLN 45 45 ? A 7.450 -32.763 -42.278 1.000 1 A GLN 29.330 1
ATOM 692 H HG2 . GLN 45 45 ? A 8.112 -34.173 -39.676 1.000 1 A GLN 29.330 1
ATOM 693 H HG3 . GLN 45 45 ? A 6.863 -34.822 -40.745 1.000 1 A GLN 29.330 1
ATOM 694 H HE21 . GLN 45 45 ? A 10.244 -34.960 -40.171 1.000 1 A GLN 29.330 1
ATOM 695 H HE22 . GLN 45 45 ? A 10.653 -35.549 -41.782 1.000 1 A GLN 29.330 1
ATOM 696 N N . LYS 46 46 ? A 5.441 -30.329 -42.213 1.000 1 A LYS 27.380 1
ATOM 697 C CA . LYS 46 46 ? A 5.121 -28.928 -42.577 1.000 1 A LYS 27.380 1
ATOM 698 C C . LYS 46 46 ? A 4.104 -28.249 -41.636 1.000 1 A LYS 27.380 1
ATOM 699 O O . LYS 46 46 ? A 3.881 -27.047 -41.748 1.000 1 A LYS 27.380 1
ATOM 700 C CB . LYS 46 46 ? A 4.713 -28.832 -44.071 1.000 1 A LYS 27.380 1
ATOM 701 C CG . LYS 46 46 ? A 5.945 -28.954 -44.991 1.000 1 A LYS 27.380 1
ATOM 702 C CD . LYS 46 46 ? A 5.689 -28.842 -46.510 1.000 1 A LYS 27.380 1
ATOM 703 C CE . LYS 46 46 ? A 7.076 -28.782 -47.188 1.000 1 A LYS 27.380 1
ATOM 704 N NZ . LYS 46 46 ? A 7.083 -28.885 -48.671 1.000 1 A LYS 27.380 1
ATOM 705 H H . LYS 46 46 ? A 5.290 -31.052 -42.902 1.000 1 A LYS 27.380 1
ATOM 706 H HA . LYS 46 46 ? A 6.030 -28.341 -42.447 1.000 1 A LYS 27.380 1
ATOM 707 H HB2 . LYS 46 46 ? A 3.987 -29.610 -44.308 1.000 1 A LYS 27.380 1
ATOM 708 H HB3 . LYS 46 46 ? A 4.252 -27.862 -44.256 1.000 1 A LYS 27.380 1
ATOM 709 H HG2 . LYS 46 46 ? A 6.430 -29.911 -44.803 1.000 1 A LYS 27.380 1
ATOM 710 H HG3 . LYS 46 46 ? A 6.645 -28.169 -44.707 1.000 1 A LYS 27.380 1
ATOM 711 H HD2 . LYS 46 46 ? A 5.128 -27.934 -46.731 1.000 1 A LYS 27.380 1
ATOM 712 H HD3 . LYS 46 46 ? A 5.137 -29.718 -46.849 1.000 1 A LYS 27.380 1
ATOM 713 H HE2 . LYS 46 46 ? A 7.568 -27.857 -46.887 1.000 1 A LYS 27.380 1
ATOM 714 H HE3 . LYS 46 46 ? A 7.685 -29.592 -46.786 1.000 1 A LYS 27.380 1
ATOM 715 H HZ1 . LYS 46 46 ? A 6.570 -28.135 -49.113 1.000 1 A LYS 27.380 1
ATOM 716 H HZ2 . LYS 46 46 ? A 6.736 -29.784 -48.973 1.000 1 A LYS 27.380 1
ATOM 717 H HZ3 . LYS 46 46 ? A 8.039 -28.835 -48.993 1.000 1 A LYS 27.380 1
ATOM 718 N N . ARG 47 47 ? A 3.512 -28.976 -40.674 1.000 1 A ARG 25.160 1
ATOM 719 C CA . ARG 47 47 ? A 2.694 -28.419 -39.573 1.000 1 A ARG 25.160 1
ATOM 720 C C . ARG 47 47 ? A 3.489 -28.167 -38.279 1.000 1 A ARG 25.160 1
ATOM 721 O O . ARG 47 47 ? A 2.908 -27.701 -37.302 1.000 1 A ARG 25.160 1
ATOM 722 C CB . ARG 47 47 ? A 1.461 -29.302 -39.309 1.000 1 A ARG 25.160 1
ATOM 723 C CG . ARG 47 47 ? A 0.674 -29.625 -40.588 1.000 1 A ARG 25.160 1
ATOM 724 C CD . ARG 47 47 ? A -0.616 -30.387 -40.268 1.000 1 A ARG 25.160 1
ATOM 725 N NE . ARG 47 47 ? A -1.102 -31.105 -41.460 1.000 1 A ARG 25.160 1
ATOM 726 C CZ . ARG 47 47 ? A -2.294 -31.647 -41.637 1.000 1 A ARG 25.160 1
ATOM 727 N NH1 . ARG 47 47 ? A -3.260 -31.518 -40.768 1.000 1 A ARG 25.160 1
ATOM 728 N NH2 . ARG 47 47 ? A -2.535 -32.351 -42.705 1.000 1 A ARG 25.160 1
ATOM 729 H H . ARG 47 47 ? A 3.738 -29.960 -40.640 1.000 1 A ARG 25.160 1
ATOM 730 H HA . ARG 47 47 ? A 2.337 -27.435 -39.877 1.000 1 A ARG 25.160 1
ATOM 731 H HB2 . ARG 47 47 ? A 1.784 -30.235 -38.847 1.000 1 A ARG 25.160 1
ATOM 732 H HB3 . ARG 47 47 ? A 0.804 -28.785 -38.610 1.000 1 A ARG 25.160 1
ATOM 733 H HG2 . ARG 47 47 ? A 1.295 -30.248 -41.231 1.000 1 A ARG 25.160 1
ATOM 734 H HG3 . ARG 47 47 ? A 0.429 -28.705 -41.119 1.000 1 A ARG 25.160 1
ATOM 735 H HD2 . ARG 47 47 ? A -0.407 -31.118 -39.488 1.000 1 A ARG 25.160 1
ATOM 736 H HD3 . ARG 47 47 ? A -1.362 -29.680 -39.906 1.000 1 A ARG 25.160 1
ATOM 737 H HE . ARG 47 47 ? A -0.415 -31.274 -42.181 1.000 1 A ARG 25.160 1
ATOM 738 H HH11 . ARG 47 47 ? A -4.142 -31.985 -40.919 1.000 1 A ARG 25.160 1
ATOM 739 H HH12 . ARG 47 47 ? A -3.078 -31.008 -39.915 1.000 1 A ARG 25.160 1
ATOM 740 H HH21 . ARG 47 47 ? A -1.802 -32.494 -43.385 1.000 1 A ARG 25.160 1
ATOM 741 H HH22 . ARG 47 47 ? A -3.433 -32.791 -42.846 1.000 1 A ARG 25.160 1
ATOM 742 N N . ALA 48 48 ? A 4.788 -28.461 -38.272 1.000 1 A ALA 23.770 1
ATOM 743 C CA . ALA 48 48 ? A 5.717 -28.288 -37.159 1.000 1 A ALA 23.770 1
ATOM 744 C C . ALA 48 48 ? A 6.923 -27.433 -37.599 1.000 1 A ALA 23.770 1
ATOM 745 O O . ALA 48 48 ? A 8.049 -27.912 -37.689 1.000 1 A ALA 23.770 1
ATOM 746 C CB . ALA 48 48 ? A 6.107 -29.677 -36.629 1.000 1 A ALA 23.770 1
ATOM 747 H H . ALA 48 48 ? A 5.191 -28.857 -39.110 1.000 1 A ALA 23.770 1
ATOM 748 H HA . ALA 48 48 ? A 5.223 -27.749 -36.351 1.000 1 A ALA 23.770 1
ATOM 749 H HB1 . ALA 48 48 ? A 6.789 -29.567 -35.785 1.000 1 A ALA 23.770 1
ATOM 750 H HB2 . ALA 48 48 ? A 6.610 -30.246 -37.410 1.000 1 A ALA 23.770 1
ATOM 751 H HB3 . ALA 48 48 ? A 5.219 -30.217 -36.302 1.000 1 A ALA 23.770 1
ATOM 752 N N . ILE 49 49 ? A 6.675 -26.153 -37.893 1.000 1 A ILE 24.730 1
ATOM 753 C CA . ILE 49 49 ? A 7.743 -25.183 -38.174 1.000 1 A ILE 24.730 1
ATOM 754 C C . ILE 49 49 ? A 8.440 -24.843 -36.850 1.000 1 A ILE 24.730 1
ATOM 755 O O . ILE 49 49 ? A 7.880 -24.123 -36.020 1.000 1 A ILE 24.730 1
ATOM 756 C CB . ILE 49 49 ? A 7.195 -23.930 -38.903 1.000 1 A ILE 24.730 1
ATOM 757 C CG1 . ILE 49 49 ? A 6.551 -24.333 -40.253 1.000 1 A ILE 24.730 1
ATOM 758 C CG2 . ILE 49 49 ? A 8.320 -22.899 -39.125 1.000 1 A ILE 24.730 1
ATOM 759 C CD1 . ILE 49 49 ? A 5.891 -23.178 -41.018 1.000 1 A ILE 24.730 1
ATOM 760 H H . ILE 49 49 ? A 5.731 -25.807 -37.794 1.000 1 A ILE 24.730 1
ATOM 761 H HA . ILE 49 49 ? A 8.478 -25.649 -38.830 1.000 1 A ILE 24.730 1
ATOM 762 H HB . ILE 49 49 ? A 6.429 -23.472 -38.277 1.000 1 A ILE 24.730 1
ATOM 763 H HG12 . ILE 49 49 ? A 5.777 -25.079 -40.076 1.000 1 A ILE 24.730 1
ATOM 764 H HG13 . ILE 49 49 ? A 7.309 -24.786 -40.893 1.000 1 A ILE 24.730 1
ATOM 765 H HG21 . ILE 49 49 ? A 9.096 -23.320 -39.764 1.000 1 A ILE 24.730 1
ATOM 766 H HG22 . ILE 49 49 ? A 7.930 -21.992 -39.589 1.000 1 A ILE 24.730 1
ATOM 767 H HG23 . ILE 49 49 ? A 8.774 -22.609 -38.178 1.000 1 A ILE 24.730 1
ATOM 768 H HD11 . ILE 49 49 ? A 5.353 -23.580 -41.877 1.000 1 A ILE 24.730 1
ATOM 769 H HD12 . ILE 49 49 ? A 6.644 -22.479 -41.383 1.000 1 A ILE 24.730 1
ATOM 770 H HD13 . ILE 49 49 ? A 5.185 -22.657 -40.371 1.000 1 A ILE 24.730 1
ATOM 771 N N . VAL 50 50 ? A 9.645 -25.380 -36.656 1.000 1 A VAL 27.220 1
ATOM 772 C CA . VAL 50 50 ? A 10.519 -25.073 -35.515 1.000 1 A VAL 27.220 1
ATOM 773 C C . VAL 50 50 ? A 11.188 -23.718 -35.750 1.000 1 A VAL 27.220 1
ATOM 774 O O . VAL 50 50 ? A 11.749 -23.475 -36.815 1.000 1 A VAL 27.220 1
ATOM 775 C CB . VAL 50 50 ? A 11.567 -26.187 -35.298 1.000 1 A VAL 27.220 1
ATOM 776 C CG1 . VAL 50 50 ? A 12.465 -25.893 -34.089 1.000 1 A VAL 27.220 1
ATOM 777 C CG2 . VAL 50 50 ? A 10.884 -27.541 -35.052 1.000 1 A VAL 27.220 1
ATOM 778 H H . VAL 50 50 ? A 10.012 -25.996 -37.366 1.000 1 A VAL 27.220 1
ATOM 779 H HA . VAL 50 50 ? A 9.911 -25.007 -34.613 1.000 1 A VAL 27.220 1
ATOM 780 H HB . VAL 50 50 ? A 12.192 -26.271 -36.186 1.000 1 A VAL 27.220 1
ATOM 781 H HG11 . VAL 50 50 ? A 13.157 -26.721 -33.935 1.000 1 A VAL 27.220 1
ATOM 782 H HG12 . VAL 50 50 ? A 13.059 -24.996 -34.261 1.000 1 A VAL 27.220 1
ATOM 783 H HG13 . VAL 50 50 ? A 11.867 -25.770 -33.187 1.000 1 A VAL 27.220 1
ATOM 784 H HG21 . VAL 50 50 ? A 11.642 -28.301 -34.861 1.000 1 A VAL 27.220 1
ATOM 785 H HG22 . VAL 50 50 ? A 10.224 -27.478 -34.187 1.000 1 A VAL 27.220 1
ATOM 786 H HG23 . VAL 50 50 ? A 10.313 -27.847 -35.929 1.000 1 A VAL 27.220 1
ATOM 787 N N . ALA 51 51 ? A 11.123 -22.824 -34.763 1.000 1 A ALA 28.420 1
ATOM 788 C CA . ALA 51 51 ? A 11.761 -21.511 -34.821 1.000 1 A ALA 28.420 1
ATOM 789 C C . ALA 51 51 ? A 13.085 -21.537 -34.042 1.000 1 A ALA 28.420 1
ATOM 790 O O . ALA 51 51 ? A 13.115 -21.240 -32.848 1.000 1 A ALA 28.420 1
ATOM 791 C CB . ALA 51 51 ? A 10.768 -20.455 -34.316 1.000 1 A ALA 28.420 1
ATOM 792 H H . ALA 51 51 ? A 10.679 -23.091 -33.896 1.000 1 A ALA 28.420 1
ATOM 793 H HA . ALA 51 51 ? A 11.999 -21.262 -35.855 1.000 1 A ALA 28.420 1
ATOM 794 H HB1 . ALA 51 51 ? A 10.492 -20.666 -33.283 1.000 1 A ALA 28.420 1
ATOM 795 H HB2 . ALA 51 51 ? A 11.233 -19.470 -34.363 1.000 1 A ALA 28.420 1
ATOM 796 H HB3 . ALA 51 51 ? A 9.874 -20.461 -34.940 1.000 1 A ALA 28.420 1
ATOM 797 N N . VAL 52 52 ? A 14.177 -21.903 -34.718 1.000 1 A VAL 28.160 1
ATOM 798 C CA . VAL 52 52 ? A 15.529 -21.833 -34.145 1.000 1 A VAL 28.160 1
ATOM 799 C C . VAL 52 52 ? A 15.960 -20.366 -34.085 1.000 1 A VAL 28.160 1
ATOM 800 O O . VAL 52 52 ? A 16.133 -19.721 -35.116 1.000 1 A VAL 28.160 1
ATOM 801 C CB . VAL 52 52 ? A 16.537 -22.686 -34.943 1.000 1 A VAL 28.160 1
ATOM 802 C CG1 . VAL 52 52 ? A 17.925 -22.656 -34.289 1.000 1 A VAL 28.160 1
ATOM 803 C CG2 . VAL 52 52 ? A 16.086 -24.152 -35.021 1.000 1 A VAL 28.160 1
ATOM 804 H H . VAL 52 52 ? A 14.088 -22.154 -35.693 1.000 1 A VAL 28.160 1
ATOM 805 H HA . VAL 52 52 ? A 15.498 -22.227 -33.129 1.000 1 A VAL 28.160 1
ATOM 806 H HB . VAL 52 52 ? A 16.618 -22.298 -35.958 1.000 1 A VAL 28.160 1
ATOM 807 H HG11 . VAL 52 52 ? A 18.610 -23.289 -34.853 1.000 1 A VAL 28.160 1
ATOM 808 H HG12 . VAL 52 52 ? A 17.870 -23.021 -33.263 1.000 1 A VAL 28.160 1
ATOM 809 H HG13 . VAL 52 52 ? A 18.325 -21.642 -34.294 1.000 1 A VAL 28.160 1
ATOM 810 H HG21 . VAL 52 52 ? A 16.837 -24.740 -35.550 1.000 1 A VAL 28.160 1
ATOM 811 H HG22 . VAL 52 52 ? A 15.149 -24.234 -35.571 1.000 1 A VAL 28.160 1
ATOM 812 H HG23 . VAL 52 52 ? A 15.957 -24.563 -34.020 1.000 1 A VAL 28.160 1
ATOM 813 N N . ILE 53 53 ? A 16.120 -19.829 -32.874 1.000 1 A ILE 30.890 1
ATOM 814 C CA . ILE 53 53 ? A 16.637 -18.474 -32.640 1.000 1 A ILE 30.890 1
ATOM 815 C C . ILE 53 53 ? A 18.120 -18.606 -32.255 1.000 1 A ILE 30.890 1
ATOM 816 O O . ILE 53 53 ? A 18.405 -19.158 -31.191 1.000 1 A ILE 30.890 1
ATOM 817 C CB . ILE 53 53 ? A 15.802 -17.742 -31.563 1.000 1 A ILE 30.890 1
ATOM 818 C CG1 . ILE 53 53 ? A 14.327 -17.595 -32.011 1.000 1 A ILE 30.890 1
ATOM 819 C CG2 . ILE 53 53 ? A 16.417 -16.363 -31.257 1.000 1 A ILE 30.890 1
ATOM 820 C CD1 . ILE 53 53 ? A 13.404 -16.962 -30.961 1.000 1 A ILE 30.890 1
ATOM 821 H H . ILE 53 53 ? A 15.952 -20.413 -32.067 1.000 1 A ILE 30.890 1
ATOM 822 H HA . ILE 53 53 ? A 16.546 -17.894 -33.558 1.000 1 A ILE 30.890 1
ATOM 823 H HB . ILE 53 53 ? A 15.823 -18.340 -30.652 1.000 1 A ILE 30.890 1
ATOM 824 H HG12 . ILE 53 53 ? A 14.284 -17.000 -32.923 1.000 1 A ILE 30.890 1
ATOM 825 H HG13 . ILE 53 53 ? A 13.923 -18.582 -32.238 1.000 1 A ILE 30.890 1
ATOM 826 H HG21 . ILE 53 53 ? A 17.447 -16.473 -30.917 1.000 1 A ILE 30.890 1
ATOM 827 H HG22 . ILE 53 53 ? A 15.874 -15.869 -30.451 1.000 1 A ILE 30.890 1
ATOM 828 H HG23 . ILE 53 53 ? A 16.398 -15.735 -32.148 1.000 1 A ILE 30.890 1
ATOM 829 H HD11 . ILE 53 53 ? A 13.647 -15.909 -30.820 1.000 1 A ILE 30.890 1
ATOM 830 H HD12 . ILE 53 53 ? A 12.371 -17.035 -31.301 1.000 1 A ILE 30.890 1
ATOM 831 H HD13 . ILE 53 53 ? A 13.502 -17.491 -30.013 1.000 1 A ILE 30.890 1
ATOM 832 N N . PRO 54 54 ? A 19.075 -18.145 -33.085 1.000 1 A PRO 24.440 1
ATOM 833 C CA . PRO 54 54 ? A 20.497 -18.323 -32.808 1.000 1 A PRO 24.440 1
ATOM 834 C C . PRO 54 54 ? A 20.965 -17.464 -31.619 1.000 1 A PRO 24.440 1
ATOM 835 O O . PRO 54 54 ? A 20.467 -16.357 -31.396 1.000 1 A PRO 24.440 1
ATOM 836 C CB . PRO 54 54 ? A 21.211 -17.989 -34.123 1.000 1 A PRO 24.440 1
ATOM 837 C CG . PRO 54 54 ? A 20.267 -16.995 -34.797 1.000 1 A PRO 24.440 1
ATOM 838 C CD . PRO 54 54 ? A 18.885 -17.492 -34.374 1.000 1 A PRO 24.440 1
ATOM 839 H HA . PRO 54 54 ? A 20.685 -19.369 -32.568 1.000 1 A PRO 24.440 1
ATOM 840 H HB2 . PRO 54 54 ? A 21.279 -18.889 -34.735 1.000 1 A PRO 24.440 1
ATOM 841 H HB3 . PRO 54 54 ? A 22.204 -17.567 -33.967 1.000 1 A PRO 24.440 1
ATOM 842 H HG2 . PRO 54 54 ? A 20.381 -16.995 -35.881 1.000 1 A PRO 24.440 1
ATOM 843 H HG3 . PRO 54 54 ? A 20.437 -15.997 -34.393 1.000 1 A PRO 24.440 1
ATOM 844 H HD2 . PRO 54 54 ? A 18.517 -18.219 -35.098 1.000 1 A PRO 24.440 1
ATOM 845 H HD3 . PRO 54 54 ? A 18.197 -16.650 -34.299 1.000 1 A PRO 24.440 1
ATOM 846 N N . ARG 55 55 ? A 21.967 -17.967 -30.879 1.000 1 A ARG 26.110 1
ATOM 847 C CA . ARG 55 55 ? A 22.476 -17.408 -29.605 1.000 1 A ARG 26.110 1
ATOM 848 C C . ARG 55 55 ? A 22.692 -15.876 -29.587 1.000 1 A ARG 26.110 1
ATOM 849 O O . ARG 55 55 ? A 22.274 -15.283 -28.594 1.000 1 A ARG 26.110 1
ATOM 850 C CB . ARG 55 55 ? A 23.724 -18.214 -29.166 1.000 1 A ARG 26.110 1
ATOM 851 C CG . ARG 55 55 ? A 24.234 -17.921 -27.737 1.000 1 A ARG 26.110 1
ATOM 852 C CD . ARG 55 55 ? A 25.295 -18.959 -27.307 1.000 1 A ARG 26.110 1
ATOM 853 N NE . ARG 55 55 ? A 25.897 -18.657 -25.986 1.000 1 A ARG 26.110 1
ATOM 854 C CZ . ARG 55 55 ? A 26.557 -19.492 -25.188 1.000 1 A ARG 26.110 1
ATOM 855 N NH1 . ARG 55 55 ? A 26.719 -20.757 -25.464 1.000 1 A ARG 26.110 1
ATOM 856 N NH2 . ARG 55 55 ? A 27.085 -19.071 -24.074 1.000 1 A ARG 26.110 1
ATOM 857 H H . ARG 55 55 ? A 22.315 -18.874 -31.154 1.000 1 A ARG 26.110 1
ATOM 858 H HA . ARG 55 55 ? A 21.704 -17.582 -28.856 1.000 1 A ARG 26.110 1
ATOM 859 H HB2 . ARG 55 55 ? A 23.468 -19.272 -29.215 1.000 1 A ARG 26.110 1
ATOM 860 H HB3 . ARG 55 55 ? A 24.538 -18.037 -29.868 1.000 1 A ARG 26.110 1
ATOM 861 H HG2 . ARG 55 55 ? A 23.399 -17.961 -27.039 1.000 1 A ARG 26.110 1
ATOM 862 H HG3 . ARG 55 55 ? A 24.669 -16.922 -27.708 1.000 1 A ARG 26.110 1
ATOM 863 H HD2 . ARG 55 55 ? A 24.821 -19.940 -27.275 1.000 1 A ARG 26.110 1
ATOM 864 H HD3 . ARG 55 55 ? A 26.087 -18.983 -28.055 1.000 1 A ARG 26.110 1
ATOM 865 H HE . ARG 55 55 ? A 25.851 -17.699 -25.671 1.000 1 A ARG 26.110 1
ATOM 866 H HH11 . ARG 55 55 ? A 27.282 -21.332 -24.854 1.000 1 A ARG 26.110 1
ATOM 867 H HH12 . ARG 55 55 ? A 26.313 -21.152 -26.300 1.000 1 A ARG 26.110 1
ATOM 868 H HH21 . ARG 55 55 ? A 27.574 -19.713 -23.467 1.000 1 A ARG 26.110 1
ATOM 869 H HH22 . ARG 55 55 ? A 26.987 -18.114 -23.767 1.000 1 A ARG 26.110 1
ATOM 870 N N . PRO 56 56 ? A 23.219 -15.204 -30.639 1.000 1 A PRO 24.440 1
ATOM 871 C CA . PRO 56 56 ? A 23.405 -13.745 -30.636 1.000 1 A PRO 24.440 1
ATOM 872 C C . PRO 56 56 ? A 22.122 -12.926 -30.417 1.000 1 A PRO 24.440 1
ATOM 873 O O . PRO 56 56 ? A 22.176 -11.832 -29.863 1.000 1 A PRO 24.440 1
ATOM 874 C CB . PRO 56 56 ? A 24.032 -13.405 -31.995 1.000 1 A PRO 24.440 1
ATOM 875 C CG . PRO 56 56 ? A 24.752 -14.693 -32.386 1.000 1 A PRO 24.440 1
ATOM 876 C CD . PRO 56 56 ? A 23.805 -15.762 -31.852 1.000 1 A PRO 24.440 1
ATOM 877 H HA . PRO 56 56 ? A 24.112 -13.489 -29.847 1.000 1 A PRO 24.440 1
ATOM 878 H HB2 . PRO 56 56 ? A 24.720 -12.564 -31.919 1.000 1 A PRO 24.440 1
ATOM 879 H HB3 . PRO 56 56 ? A 23.253 -13.192 -32.728 1.000 1 A PRO 24.440 1
ATOM 880 H HG2 . PRO 56 56 ? A 25.708 -14.753 -31.867 1.000 1 A PRO 24.440 1
ATOM 881 H HG3 . PRO 56 56 ? A 24.888 -14.772 -33.465 1.000 1 A PRO 24.440 1
ATOM 882 H HD2 . PRO 56 56 ? A 24.355 -16.683 -31.659 1.000 1 A PRO 24.440 1
ATOM 883 H HD3 . PRO 56 56 ? A 23.017 -15.935 -32.586 1.000 1 A PRO 24.440 1
ATOM 884 N N . VAL 57 57 ? A 20.957 -13.451 -30.815 1.000 1 A VAL 30.580 1
ATOM 885 C CA . VAL 57 57 ? A 19.663 -12.756 -30.675 1.000 1 A VAL 30.580 1
ATOM 886 C C . VAL 57 57 ? A 19.150 -12.799 -29.228 1.000 1 A VAL 30.580 1
ATOM 887 O O . VAL 57 57 ? A 18.422 -11.901 -28.808 1.000 1 A VAL 30.580 1
ATOM 888 C CB . VAL 57 57 ? A 18.631 -13.344 -31.661 1.000 1 A VAL 30.580 1
ATOM 889 C CG1 . VAL 57 57 ? A 17.271 -12.633 -31.608 1.000 1 A VAL 30.580 1
ATOM 890 C CG2 . VAL 57 57 ? A 19.126 -13.257 -33.113 1.000 1 A VAL 30.580 1
ATOM 891 H H . VAL 57 57 ? A 20.956 -14.377 -31.221 1.000 1 A VAL 30.580 1
ATOM 892 H HA . VAL 57 57 ? A 19.805 -11.705 -30.925 1.000 1 A VAL 30.580 1
ATOM 893 H HB . VAL 57 57 ? A 18.477 -14.396 -31.418 1.000 1 A VAL 30.580 1
ATOM 894 H HG11 . VAL 57 57 ? A 16.801 -12.795 -30.638 1.000 1 A VAL 30.580 1
ATOM 895 H HG12 . VAL 57 57 ? A 16.609 -13.032 -32.376 1.000 1 A VAL 30.580 1
ATOM 896 H HG13 . VAL 57 57 ? A 17.405 -11.562 -31.764 1.000 1 A VAL 30.580 1
ATOM 897 H HG21 . VAL 57 57 ? A 19.320 -12.218 -33.381 1.000 1 A VAL 30.580 1
ATOM 898 H HG22 . VAL 57 57 ? A 20.043 -13.832 -33.238 1.000 1 A VAL 30.580 1
ATOM 899 H HG23 . VAL 57 57 ? A 18.378 -13.670 -33.790 1.000 1 A VAL 30.580 1
ATOM 900 N N . PHE 58 58 ? A 19.549 -13.807 -28.445 1.000 1 A PHE 28.200 1
ATOM 901 C CA . PHE 58 58 ? A 19.191 -13.915 -27.026 1.000 1 A PHE 28.200 1
ATOM 902 C C . PHE 58 58 ? A 20.070 -13.054 -26.111 1.000 1 A PHE 28.200 1
ATOM 903 O O . PHE 58 58 ? A 19.599 -12.631 -25.059 1.000 1 A PHE 28.200 1
ATOM 904 C CB . PHE 58 58 ? A 19.223 -15.389 -26.589 1.000 1 A PHE 28.200 1
ATOM 905 C CG . PHE 58 58 ? A 17.865 -16.061 -26.636 1.000 1 A PHE 28.200 1
ATOM 906 C CD1 . PHE 58 58 ? A 16.924 -15.781 -25.626 1.000 1 A PHE 28.200 1
ATOM 907 C CD2 . PHE 58 58 ? A 17.541 -16.967 -27.663 1.000 1 A PHE 28.200 1
ATOM 908 C CE1 . PHE 58 58 ? A 15.664 -16.405 -25.639 1.000 1 A PHE 28.200 1
ATOM 909 C CE2 . PHE 58 58 ? A 16.283 -17.599 -27.668 1.000 1 A PHE 28.200 1
ATOM 910 C CZ . PHE 58 58 ? A 15.344 -17.316 -26.661 1.000 1 A PHE 28.200 1
ATOM 911 H H . PHE 58 58 ? A 20.210 -14.472 -28.819 1.000 1 A PHE 28.200 1
ATOM 912 H HA . PHE 58 58 ? A 18.175 -13.544 -26.890 1.000 1 A PHE 28.200 1
ATOM 913 H HB2 . PHE 58 58 ? A 19.938 -15.947 -27.194 1.000 1 A PHE 28.200 1
ATOM 914 H HB3 . PHE 58 58 ? A 19.573 -15.446 -25.559 1.000 1 A PHE 28.200 1
ATOM 915 H HD1 . PHE 58 58 ? A 17.178 -15.091 -24.835 1.000 1 A PHE 28.200 1
ATOM 916 H HD2 . PHE 58 58 ? A 18.260 -17.195 -28.435 1.000 1 A PHE 28.200 1
ATOM 917 H HE1 . PHE 58 58 ? A 14.951 -16.194 -24.855 1.000 1 A PHE 28.200 1
ATOM 918 H HE2 . PHE 58 58 ? A 16.050 -18.321 -28.436 1.000 1 A PHE 28.200 1
ATOM 919 H HZ . PHE 58 58 ? A 14.384 -17.812 -26.664 1.000 1 A PHE 28.200 1
ATOM 920 N N . THR 59 59 ? A 21.318 -12.780 -26.499 1.000 1 A THR 27.360 1
ATOM 921 C CA . THR 59 59 ? A 22.290 -12.059 -25.658 1.000 1 A THR 27.360 1
ATOM 922 C C . THR 59 59 ? A 22.305 -10.542 -25.851 1.000 1 A THR 27.360 1
ATOM 923 O O . THR 59 59 ? A 22.976 -9.875 -25.082 1.000 1 A THR 27.360 1
ATOM 924 C CB . THR 59 59 ? A 23.707 -12.626 -25.850 1.000 1 A THR 27.360 1
ATOM 925 O OG1 . THR 59 59 ? A 24.042 -12.675 -27.222 1.000 1 A THR 27.360 1
ATOM 926 C CG2 . THR 59 59 ? A 23.822 -14.054 -25.316 1.000 1 A THR 27.360 1
ATOM 927 H H . THR 59 59 ? A 21.669 -13.187 -27.354 1.000 1 A THR 27.360 1
ATOM 928 H HA . THR 59 59 ? A 22.028 -12.211 -24.611 1.000 1 A THR 27.360 1
ATOM 929 H HB . THR 59 59 ? A 24.430 -12.003 -25.323 1.000 1 A THR 27.360 1
ATOM 930 H HG1 . THR 59 59 ? A 24.223 -11.774 -27.501 1.000 1 A THR 27.360 1
ATOM 931 H HG21 . THR 59 59 ? A 24.851 -14.397 -25.433 1.000 1 A THR 27.360 1
ATOM 932 H HG22 . THR 59 59 ? A 23.155 -14.719 -25.864 1.000 1 A THR 27.360 1
ATOM 933 H HG23 . THR 59 59 ? A 23.564 -14.069 -24.257 1.000 1 A THR 27.360 1
ATOM 934 N N . GLN 60 60 ? A 21.602 -9.988 -26.851 1.000 1 A GLN 25.560 1
ATOM 935 C CA . GLN 60 60 ? A 21.657 -8.549 -27.192 1.000 1 A GLN 25.560 1
ATOM 936 C C . GLN 60 60 ? A 20.284 -7.852 -27.281 1.000 1 A GLN 25.560 1
ATOM 937 O O . GLN 60 60 ? A 20.163 -6.766 -27.849 1.000 1 A GLN 25.560 1
ATOM 938 C CB . GLN 60 60 ? A 22.474 -8.342 -28.481 1.000 1 A GLN 25.560 1
ATOM 939 C CG . GLN 60 60 ? A 23.936 -8.775 -28.316 1.000 1 A GLN 25.560 1
ATOM 940 C CD . GLN 60 60 ? A 24.824 -8.281 -29.452 1.000 1 A GLN 25.560 1
ATOM 941 O OE1 . GLN 60 60 ? A 24.452 -8.209 -30.614 1.000 1 A GLN 25.560 1
ATOM 942 N NE2 . GLN 60 60 ? A 26.059 -7.941 -29.159 1.000 1 A GLN 25.560 1
ATOM 943 H H . GLN 60 60 ? A 21.123 -10.609 -27.488 1.000 1 A GLN 25.560 1
ATOM 944 H HA . GLN 60 60 ? A 22.185 -8.023 -26.396 1.000 1 A GLN 25.560 1
ATOM 945 H HB2 . GLN 60 60 ? A 22.016 -8.891 -29.304 1.000 1 A GLN 25.560 1
ATOM 946 H HB3 . GLN 60 60 ? A 22.475 -7.281 -28.729 1.000 1 A GLN 25.560 1
ATOM 947 H HG2 . GLN 60 60 ? A 24.000 -9.862 -28.275 1.000 1 A GLN 25.560 1
ATOM 948 H HG3 . GLN 60 60 ? A 24.317 -8.376 -27.376 1.000 1 A GLN 25.560 1
ATOM 949 H HE21 . GLN 60 60 ? A 26.333 -7.905 -28.187 1.000 1 A GLN 25.560 1
ATOM 950 H HE22 . GLN 60 60 ? A 26.623 -7.585 -29.917 1.000 1 A GLN 25.560 1
ATOM 951 N N . MET 61 61 ? A 19.211 -8.456 -26.753 1.000 1 A MET 25.580 1
ATOM 952 C CA . MET 61 61 ? A 17.871 -7.849 -26.764 1.000 1 A MET 25.580 1
ATOM 953 C C . MET 61 61 ? A 17.162 -7.986 -25.416 1.000 1 A MET 25.580 1
ATOM 954 O O . MET 61 61 ? A 16.937 -9.091 -24.930 1.000 1 A MET 25.580 1
ATOM 955 C CB . MET 61 61 ? A 17.002 -8.443 -27.888 1.000 1 A MET 25.580 1
ATOM 956 C CG . MET 61 61 ? A 17.533 -8.108 -29.286 1.000 1 A MET 25.580 1
ATOM 957 S SD . MET 61 61 ? A 16.343 -8.405 -30.626 1.000 1 A MET 25.580 1
ATOM 958 C CE . MET 61 61 ? A 17.400 -7.964 -32.031 1.000 1 A MET 25.580 1
ATOM 959 H H . MET 61 61 ? A 19.342 -9.335 -26.274 1.000 1 A MET 25.580 1
ATOM 960 H HA . MET 61 61 ? A 17.966 -6.780 -26.959 1.000 1 A MET 25.580 1
ATOM 961 H HB2 . MET 61 61 ? A 16.938 -9.526 -27.776 1.000 1 A MET 25.580 1
ATOM 962 H HB3 . MET 61 61 ? A 15.998 -8.028 -27.798 1.000 1 A MET 25.580 1
ATOM 963 H HG2 . MET 61 61 ? A 18.428 -8.702 -29.470 1.000 1 A MET 25.580 1
ATOM 964 H HG3 . MET 61 61 ? A 17.815 -7.056 -29.311 1.000 1 A MET 25.580 1
ATOM 965 H HE1 . MET 61 61 ? A 18.268 -8.623 -32.054 1.000 1 A MET 25.580 1
ATOM 966 H HE2 . MET 61 61 ? A 16.840 -8.072 -32.960 1.000 1 A MET 25.580 1
ATOM 967 H HE3 . MET 61 61 ? A 17.737 -6.933 -31.926 1.000 1 A MET 25.580 1
ATOM 968 N N . GLN 62 62 ? A 16.708 -6.867 -24.840 1.000 1 A GLN 24.470 1
ATOM 969 C CA . GLN 62 62 ? A 15.845 -6.893 -23.655 1.000 1 A GLN 24.470 1
ATOM 970 C C . GLN 62 62 ? A 14.465 -7.469 -24.011 1.000 1 A GLN 24.470 1
ATOM 971 O O . GLN 62 62 ? A 13.617 -6.818 -24.623 1.000 1 A GLN 24.470 1
ATOM 972 C CB . GLN 62 62 ? A 15.730 -5.505 -23.009 1.000 1 A GLN 24.470 1
ATOM 973 C CG . GLN 62 62 ? A 17.038 -5.073 -22.323 1.000 1 A GLN 24.470 1
ATOM 974 C CD . GLN 62 62 ? A 16.891 -3.781 -21.522 1.000 1 A GLN 24.470 1
ATOM 975 O OE1 . GLN 62 62 ? A 15.836 -3.170 -21.440 1.000 1 A GLN 24.470 1
ATOM 976 N NE2 . GLN 62 62 ? A 17.944 -3.319 -20.889 1.000 1 A GLN 24.470 1
ATOM 977 H H . GLN 62 62 ? A 16.937 -5.976 -25.259 1.000 1 A GLN 24.470 1
ATOM 978 H HA . GLN 62 62 ? A 16.302 -7.558 -22.921 1.000 1 A GLN 24.470 1
ATOM 979 H HB2 . GLN 62 62 ? A 14.945 -5.547 -22.254 1.000 1 A GLN 24.470 1
ATOM 980 H HB3 . GLN 62 62 ? A 15.447 -4.768 -23.760 1.000 1 A GLN 24.470 1
ATOM 981 H HG2 . GLN 62 62 ? A 17.368 -5.858 -21.642 1.000 1 A GLN 24.470 1
ATOM 982 H HG3 . GLN 62 62 ? A 17.814 -4.929 -23.074 1.000 1 A GLN 24.470 1
ATOM 983 H HE21 . GLN 62 62 ? A 17.855 -2.415 -20.447 1.000 1 A GLN 24.470 1
ATOM 984 H HE22 . GLN 62 62 ? A 18.846 -3.761 -20.997 1.000 1 A GLN 24.470 1
ATOM 985 N N . VAL 63 63 ? A 14.234 -8.717 -23.604 1.000 1 A VAL 27.380 1
ATOM 986 C CA . VAL 63 63 ? A 13.108 -9.560 -24.044 1.000 1 A VAL 27.380 1
ATOM 987 C C . VAL 63 63 ? A 11.752 -9.188 -23.387 1.000 1 A VAL 27.380 1
ATOM 988 O O . VAL 63 63 ? A 10.820 -9.989 -23.366 1.000 1 A VAL 27.380 1
ATOM 989 C CB . VAL 63 63 ? A 13.473 -11.059 -23.877 1.000 1 A VAL 27.380 1
ATOM 990 C CG1 . VAL 63 63 ? A 12.693 -11.958 -24.847 1.000 1 A VAL 27.380 1
ATOM 991 C CG2 . VAL 63 63 ? A 14.949 -11.409 -24.123 1.000 1 A VAL 27.380 1
ATOM 992 H H . VAL 63 63 ? A 15.030 -9.199 -23.211 1.000 1 A VAL 27.380 1
ATOM 993 H HA . VAL 63 63 ? A 12.989 -9.380 -25.112 1.000 1 A VAL 27.380 1
ATOM 994 H HB . VAL 63 63 ? A 13.257 -11.343 -22.847 1.000 1 A VAL 27.380 1
ATOM 995 H HG11 . VAL 63 63 ? A 12.941 -13.004 -24.667 1.000 1 A VAL 27.380 1
ATOM 996 H HG12 . VAL 63 63 ? A 11.617 -11.837 -24.722 1.000 1 A VAL 27.380 1
ATOM 997 H HG13 . VAL 63 63 ? A 12.967 -11.705 -25.871 1.000 1 A VAL 27.380 1
ATOM 998 H HG21 . VAL 63 63 ? A 15.105 -12.485 -24.043 1.000 1 A VAL 27.380 1
ATOM 999 H HG22 . VAL 63 63 ? A 15.254 -11.088 -25.119 1.000 1 A VAL 27.380 1
ATOM 1000 H HG23 . VAL 63 63 ? A 15.595 -10.940 -23.381 1.000 1 A VAL 27.380 1
ATOM 1001 N N . SER 64 64 ? A 11.604 -7.982 -22.825 1.000 1 A SER 27.480 1
ATOM 1002 C CA . SER 64 64 ? A 10.423 -7.556 -22.048 1.000 1 A SER 27.480 1
ATOM 1003 C C . SER 64 64 ? A 9.269 -6.947 -22.856 1.000 1 A SER 27.480 1
ATOM 1004 O O . SER 64 64 ? A 8.152 -6.898 -22.340 1.000 1 A SER 27.480 1
ATOM 1005 C CB . SER 64 64 ? A 10.840 -6.588 -20.936 1.000 1 A SER 27.480 1
ATOM 1006 O OG . SER 64 64 ? A 11.788 -5.637 -21.382 1.000 1 A SER 27.480 1
ATOM 1007 H H . SER 64 64 ? A 12.360 -7.318 -22.910 1.000 1 A SER 27.480 1
ATOM 1008 H HA . SER 64 64 ? A 10.005 -8.436 -21.560 1.000 1 A SER 27.480 1
ATOM 1009 H HB2 . SER 64 64 ? A 11.284 -7.173 -20.130 1.000 1 A SER 27.480 1
ATOM 1010 H HB3 . SER 64 64 ? A 9.960 -6.074 -20.550 1.000 1 A SER 27.480 1
ATOM 1011 H HG . SER 64 64 ? A 11.819 -4.899 -20.768 1.000 1 A SER 27.480 1
ATOM 1012 N N . ASP 65 65 ? A 9.496 -6.500 -24.097 1.000 1 A ASP 27.410 1
ATOM 1013 C CA . ASP 65 65 ? A 8.482 -5.774 -24.892 1.000 1 A ASP 27.410 1
ATOM 1014 C C . ASP 65 65 ? A 8.305 -6.257 -26.345 1.000 1 A ASP 27.410 1
ATOM 1015 O O . ASP 65 65 ? A 7.440 -5.732 -27.048 1.000 1 A ASP 27.410 1
ATOM 1016 C CB . ASP 65 65 ? A 8.802 -4.267 -24.882 1.000 1 A ASP 27.410 1
ATOM 1017 C CG . ASP 65 65 ? A 8.384 -3.570 -23.590 1.000 1 A ASP 27.410 1
ATOM 1018 O OD1 . ASP 65 65 ? A 7.196 -3.183 -23.468 1.000 1 A ASP 27.410 1
ATOM 1019 O OD2 . ASP 65 65 ? A 9.282 -3.318 -22.758 1.000 1 A ASP 27.410 1
ATOM 1020 H H . ASP 65 65 ? A 10.457 -6.491 -24.407 1.000 1 A ASP 27.410 1
ATOM 1021 H HA . ASP 65 65 ? A 7.503 -5.899 -24.430 1.000 1 A ASP 27.410 1
ATOM 1022 H HB2 . ASP 65 65 ? A 9.868 -4.121 -25.058 1.000 1 A ASP 27.410 1
ATOM 1023 H HB3 . ASP 65 65 ? A 8.275 -3.771 -25.697 1.000 1 A ASP 27.410 1
ATOM 1024 N N . HIS 66 66 ? A 9.093 -7.221 -26.844 1.000 1 A HIS 30.160 1
ATOM 1025 C CA . HIS 66 66 ? A 9.150 -7.467 -28.292 1.000 1 A HIS 30.160 1
ATOM 1026 C C . HIS 66 66 ? A 7.846 -8.077 -28.868 1.000 1 A HIS 30.160 1
ATOM 1027 O O . HIS 66 66 ? A 7.523 -9.234 -28.562 1.000 1 A HIS 30.160 1
ATOM 1028 C CB . HIS 66 66 ? A 10.391 -8.285 -28.678 1.000 1 A HIS 30.160 1
ATOM 1029 C CG . HIS 66 66 ? A 10.652 -8.185 -30.161 1.000 1 A HIS 30.160 1
ATOM 1030 N ND1 . HIS 66 66 ? A 10.654 -9.214 -31.075 1.000 1 A HIS 30.160 1
ATOM 1031 C CD2 . HIS 66 66 ? A 10.891 -7.030 -30.859 1.000 1 A HIS 30.160 1
ATOM 1032 C CE1 . HIS 66 66 ? A 10.887 -8.687 -32.291 1.000 1 A HIS 30.160 1
ATOM 1033 N NE2 . HIS 66 66 ? A 10.996 -7.355 -32.211 1.000 1 A HIS 30.160 1
ATOM 1034 H H . HIS 66 66 ? A 9.760 -7.674 -26.236 1.000 1 A HIS 30.160 1
ATOM 1035 H HA . HIS 66 66 ? A 9.306 -6.486 -28.741 1.000 1 A HIS 30.160 1
ATOM 1036 H HB2 . HIS 66 66 ? A 10.255 -9.327 -28.390 1.000 1 A HIS 30.160 1
ATOM 1037 H HB3 . HIS 66 66 ? A 11.262 -7.892 -28.153 1.000 1 A HIS 30.160 1
ATOM 1038 H HD1 . HIS 66 66 ? A 10.712 -10.198 -30.851 1.000 1 A HIS 30.160 1
ATOM 1039 H HD2 . HIS 66 66 ? A 10.960 -6.036 -30.442 1.000 1 A HIS 30.160 1
ATOM 1040 H HE1 . HIS 66 66 ? A 11.025 -9.251 -33.201 1.000 1 A HIS 30.160 1
ATOM 1041 N N . PRO 67 67 ? A 7.103 -7.372 -29.757 1.000 1 A PRO 29.670 1
ATOM 1042 C CA . PRO 67 67 ? A 5.777 -7.819 -30.193 1.000 1 A PRO 29.670 1
ATOM 1043 C C . PRO 67 67 ? A 5.784 -9.145 -30.955 1.000 1 A PRO 29.670 1
ATOM 1044 O O . PRO 67 67 ? A 4.803 -9.882 -30.888 1.000 1 A PRO 29.670 1
ATOM 1045 C CB . PRO 67 67 ? A 5.211 -6.693 -31.067 1.000 1 A PRO 29.670 1
ATOM 1046 C CG . PRO 67 67 ? A 5.951 -5.456 -30.571 1.000 1 A PRO 29.670 1
ATOM 1047 C CD . PRO 67 67 ? A 7.332 -6.014 -30.242 1.000 1 A PRO 29.670 1
ATOM 1048 H HA . PRO 67 67 ? A 5.148 -7.930 -29.310 1.000 1 A PRO 29.670 1
ATOM 1049 H HB2 . PRO 67 67 ? A 4.132 -6.594 -30.946 1.000 1 A PRO 29.670 1
ATOM 1050 H HB3 . PRO 67 67 ? A 5.462 -6.862 -32.114 1.000 1 A PRO 29.670 1
ATOM 1051 H HG2 . PRO 67 67 ? A 6.000 -4.677 -31.332 1.000 1 A PRO 29.670 1
ATOM 1052 H HG3 . PRO 67 67 ? A 5.481 -5.081 -29.661 1.000 1 A PRO 29.670 1
ATOM 1053 H HD2 . PRO 67 67 ? A 7.943 -6.049 -31.144 1.000 1 A PRO 29.670 1
ATOM 1054 H HD3 . PRO 67 67 ? A 7.802 -5.369 -29.499 1.000 1 A PRO 29.670 1
ATOM 1055 N N . ALA 68 68 ? A 6.880 -9.481 -31.648 1.000 1 A ALA 30.500 1
ATOM 1056 C CA . ALA 68 68 ? A 6.966 -10.723 -32.411 1.000 1 A ALA 30.500 1
ATOM 1057 C C . ALA 68 68 ? A 6.920 -11.967 -31.510 1.000 1 A ALA 30.500 1
ATOM 1058 O O . ALA 68 68 ? A 6.239 -12.922 -31.861 1.000 1 A ALA 30.500 1
ATOM 1059 C CB . ALA 68 68 ? A 8.219 -10.708 -33.292 1.000 1 A ALA 30.500 1
ATOM 1060 H H . ALA 68 68 ? A 7.661 -8.840 -31.671 1.000 1 A ALA 30.500 1
ATOM 1061 H HA . ALA 68 68 ? A 6.102 -10.771 -33.073 1.000 1 A ALA 30.500 1
ATOM 1062 H HB1 . ALA 68 68 ? A 9.112 -10.806 -32.675 1.000 1 A ALA 30.500 1
ATOM 1063 H HB2 . ALA 68 68 ? A 8.265 -9.785 -33.870 1.000 1 A ALA 30.500 1
ATOM 1064 H HB3 . ALA 68 68 ? A 8.185 -11.551 -33.981 1.000 1 A ALA 30.500 1
ATOM 1065 N N . LEU 69 69 ? A 7.541 -11.952 -30.323 1.000 1 A LEU 32.810 1
ATOM 1066 C CA . LEU 69 69 ? A 7.461 -13.081 -29.381 1.000 1 A LEU 32.810 1
ATOM 1067 C C . LEU 69 69 ? A 6.035 -13.237 -28.830 1.000 1 A LEU 32.810 1
ATOM 1068 O O . LEU 69 69 ? A 5.492 -14.342 -28.795 1.000 1 A LEU 32.810 1
ATOM 1069 C CB . LEU 69 69 ? A 8.492 -12.891 -28.253 1.000 1 A LEU 32.810 1
ATOM 1070 C CG . LEU 69 69 ? A 9.953 -13.071 -28.710 1.000 1 A LEU 32.810 1
ATOM 1071 C CD1 . LEU 69 69 ? A 10.895 -12.640 -27.594 1.000 1 A LEU 32.810 1
ATOM 1072 C CD2 . LEU 69 69 ? A 10.278 -14.524 -29.067 1.000 1 A LEU 32.810 1
ATOM 1073 H H . LEU 69 69 ? A 8.005 -11.107 -30.024 1.000 1 A LEU 32.810 1
ATOM 1074 H HA . LEU 69 69 ? A 7.685 -14.006 -29.912 1.000 1 A LEU 32.810 1
ATOM 1075 H HB2 . LEU 69 69 ? A 8.367 -11.896 -27.827 1.000 1 A LEU 32.810 1
ATOM 1076 H HB3 . LEU 69 69 ? A 8.289 -13.615 -27.464 1.000 1 A LEU 32.810 1
ATOM 1077 H HG . LEU 69 69 ? A 10.143 -12.439 -29.578 1.000 1 A LEU 32.810 1
ATOM 1078 H HD11 . LEU 69 69 ? A 10.715 -11.598 -27.329 1.000 1 A LEU 32.810 1
ATOM 1079 H HD12 . LEU 69 69 ? A 10.743 -13.264 -26.714 1.000 1 A LEU 32.810 1
ATOM 1080 H HD13 . LEU 69 69 ? A 11.929 -12.741 -27.923 1.000 1 A LEU 32.810 1
ATOM 1081 H HD21 . LEU 69 69 ? A 10.066 -15.177 -28.220 1.000 1 A LEU 32.810 1
ATOM 1082 H HD22 . LEU 69 69 ? A 9.698 -14.849 -29.931 1.000 1 A LEU 32.810 1
ATOM 1083 H HD23 . LEU 69 69 ? A 11.334 -14.611 -29.319 1.000 1 A LEU 32.810 1
ATOM 1084 N N . HIS 70 70 ? A 5.385 -12.114 -28.515 1.000 1 A HIS 33.090 1
ATOM 1085 C CA . HIS 70 70 ? A 3.984 -12.080 -28.092 1.000 1 A HIS 33.090 1
ATOM 1086 C C . HIS 70 70 ? A 2.986 -12.447 -29.208 1.000 1 A HIS 33.090 1
ATOM 1087 O O . HIS 70 70 ? A 1.854 -12.832 -28.914 1.000 1 A HIS 33.090 1
ATOM 1088 C CB . HIS 70 70 ? A 3.668 -10.692 -27.499 1.000 1 A HIS 33.090 1
ATOM 1089 C CG . HIS 70 70 ? A 3.270 -10.736 -26.045 1.000 1 A HIS 33.090 1
ATOM 1090 N ND1 . HIS 70 70 ? A 2.462 -11.677 -25.444 1.000 1 A HIS 33.090 1
ATOM 1091 C CD2 . HIS 70 70 ? A 3.673 -9.865 -25.068 1.000 1 A HIS 33.090 1
ATOM 1092 C CE1 . HIS 70 70 ? A 2.398 -11.390 -24.132 1.000 1 A HIS 33.090 1
ATOM 1093 N NE2 . HIS 70 70 ? A 3.086 -10.272 -23.865 1.000 1 A HIS 33.090 1
ATOM 1094 H H . HIS 70 70 ? A 5.894 -11.243 -28.568 1.000 1 A HIS 33.090 1
ATOM 1095 H HA . HIS 70 70 ? A 3.867 -12.836 -27.316 1.000 1 A HIS 33.090 1
ATOM 1096 H HB2 . HIS 70 70 ? A 2.856 -10.230 -28.059 1.000 1 A HIS 33.090 1
ATOM 1097 H HB3 . HIS 70 70 ? A 4.533 -10.036 -27.598 1.000 1 A HIS 33.090 1
ATOM 1098 H HD1 . HIS 70 70 ? A 2.123 -12.525 -25.877 1.000 1 A HIS 33.090 1
ATOM 1099 H HD2 . HIS 70 70 ? A 4.332 -9.020 -25.198 1.000 1 A HIS 33.090 1
ATOM 1100 H HE1 . HIS 70 70 ? A 1.906 -11.994 -23.385 1.000 1 A HIS 33.090 1
ATOM 1101 N N . ALA 71 71 ? A 3.379 -12.326 -30.480 1.000 1 A ALA 30.890 1
ATOM 1102 C CA . ALA 71 71 ? A 2.608 -12.783 -31.634 1.000 1 A ALA 30.890 1
ATOM 1103 C C . ALA 71 71 ? A 2.862 -14.268 -31.937 1.000 1 A ALA 30.890 1
ATOM 1104 O O . ALA 71 71 ? A 1.912 -15.001 -32.206 1.000 1 A ALA 30.890 1
ATOM 1105 C CB . ALA 71 71 ? A 2.932 -11.888 -32.834 1.000 1 A ALA 30.890 1
ATOM 1106 H H . ALA 71 71 ? A 4.268 -11.882 -30.657 1.000 1 A ALA 30.890 1
ATOM 1107 H HA . ALA 71 71 ? A 1.546 -12.674 -31.416 1.000 1 A ALA 30.890 1
ATOM 1108 H HB1 . ALA 71 71 ? A 2.740 -10.844 -32.584 1.000 1 A ALA 30.890 1
ATOM 1109 H HB2 . ALA 71 71 ? A 3.979 -12.000 -33.117 1.000 1 A ALA 30.890 1
ATOM 1110 H HB3 . ALA 71 71 ? A 2.304 -12.172 -33.678 1.000 1 A ALA 30.890 1
ATOM 1111 N N . ILE 72 72 ? A 4.109 -14.736 -31.827 1.000 1 A ILE 32.880 1
ATOM 1112 C CA . ILE 72 72 ? A 4.484 -16.147 -31.979 1.000 1 A ILE 32.880 1
ATOM 1113 C C . ILE 72 72 ? A 3.693 -16.995 -30.975 1.000 1 A ILE 32.880 1
ATOM 1114 O O . ILE 72 72 ? A 2.966 -17.882 -31.412 1.000 1 A ILE 32.880 1
ATOM 1115 C CB . ILE 72 72 ? A 6.024 -16.310 -31.895 1.000 1 A ILE 32.880 1
ATOM 1116 C CG1 . ILE 72 72 ? A 6.674 -15.775 -33.197 1.000 1 A ILE 32.880 1
ATOM 1117 C CG2 . ILE 72 72 ? A 6.444 -17.776 -31.682 1.000 1 A ILE 32.880 1
ATOM 1118 C CD1 . ILE 72 72 ? A 8.174 -15.475 -33.071 1.000 1 A ILE 32.880 1
ATOM 1119 H H . ILE 72 72 ? A 4.849 -14.078 -31.626 1.000 1 A ILE 32.880 1
ATOM 1120 H HA . ILE 72 72 ? A 4.172 -16.480 -32.969 1.000 1 A ILE 32.880 1
ATOM 1121 H HB . ILE 72 72 ? A 6.387 -15.728 -31.048 1.000 1 A ILE 32.880 1
ATOM 1122 H HG12 . ILE 72 72 ? A 6.182 -14.853 -33.506 1.000 1 A ILE 32.880 1
ATOM 1123 H HG13 . ILE 72 72 ? A 6.525 -16.497 -34.000 1.000 1 A ILE 32.880 1
ATOM 1124 H HG21 . ILE 72 72 ? A 7.530 -17.859 -31.647 1.000 1 A ILE 32.880 1
ATOM 1125 H HG22 . ILE 72 72 ? A 6.064 -18.150 -30.731 1.000 1 A ILE 32.880 1
ATOM 1126 H HG23 . ILE 72 72 ? A 6.067 -18.402 -32.491 1.000 1 A ILE 32.880 1
ATOM 1127 H HD11 . ILE 72 72 ? A 8.735 -16.390 -32.880 1.000 1 A ILE 32.880 1
ATOM 1128 H HD12 . ILE 72 72 ? A 8.347 -14.768 -32.260 1.000 1 A ILE 32.880 1
ATOM 1129 H HD13 . ILE 72 72 ? A 8.532 -15.037 -34.003 1.000 1 A ILE 32.880 1
ATOM 1130 N N . SER 73 73 ? A 3.681 -16.648 -29.679 1.000 1 A SER 33.810 1
ATOM 1131 C CA . SER 73 73 ? A 2.902 -17.386 -28.661 1.000 1 A SER 33.810 1
ATOM 1132 C C . SER 73 73 ? A 1.373 -17.314 -28.831 1.000 1 A SER 33.810 1
ATOM 1133 O O . SER 73 73 ? A 0.643 -18.126 -28.257 1.000 1 A SER 33.810 1
ATOM 1134 C CB . SER 73 73 ? A 3.299 -16.935 -27.250 1.000 1 A SER 33.810 1
ATOM 1135 O OG . SER 73 73 ? A 2.907 -15.600 -26.982 1.000 1 A SER 33.810 1
ATOM 1136 H H . SER 73 73 ? A 4.264 -15.884 -29.369 1.000 1 A SER 33.810 1
ATOM 1137 H HA . SER 73 73 ? A 3.168 -18.440 -28.748 1.000 1 A SER 33.810 1
ATOM 1138 H HB2 . SER 73 73 ? A 4.380 -17.021 -27.140 1.000 1 A SER 33.810 1
ATOM 1139 H HB3 . SER 73 73 ? A 2.829 -17.595 -26.520 1.000 1 A SER 33.810 1
ATOM 1140 H HG . SER 73 73 ? A 3.286 -15.386 -26.126 1.000 1 A SER 33.810 1
ATOM 1141 N N . ARG 74 74 ? A 0.864 -16.375 -29.644 1.000 1 A ARG 29.730 1
ATOM 1142 C CA . ARG 74 74 ? A -0.559 -16.272 -30.021 1.000 1 A ARG 29.730 1
ATOM 1143 C C . ARG 74 74 ? A -0.923 -17.067 -31.276 1.000 1 A ARG 29.730 1
ATOM 1144 O O . ARG 74 74 ? A -2.081 -17.465 -31.407 1.000 1 A ARG 29.730 1
ATOM 1145 C CB . ARG 74 74 ? A -0.943 -14.796 -30.200 1.000 1 A ARG 29.730 1
ATOM 1146 C CG . ARG 74 74 ? A -1.134 -14.084 -28.856 1.000 1 A ARG 29.730 1
ATOM 1147 C CD . ARG 74 74 ? A -1.411 -12.598 -29.105 1.000 1 A ARG 29.730 1
ATOM 1148 N NE . ARG 74 74 ? A -1.739 -11.890 -27.854 1.000 1 A ARG 29.730 1
ATOM 1149 C CZ . ARG 74 74 ? A -2.022 -10.606 -27.742 1.000 1 A ARG 29.730 1
ATOM 1150 N NH1 . ARG 74 74 ? A -2.004 -9.802 -28.769 1.000 1 A ARG 29.730 1
ATOM 1151 N NH2 . ARG 74 74 ? A -2.332 -10.098 -26.582 1.000 1 A ARG 29.730 1
ATOM 1152 H H . ARG 74 74 ? A 1.525 -15.745 -30.076 1.000 1 A ARG 29.730 1
ATOM 1153 H HA . ARG 74 74 ? A -1.168 -16.702 -29.226 1.000 1 A ARG 29.730 1
ATOM 1154 H HB2 . ARG 74 74 ? A -1.882 -14.736 -30.751 1.000 1 A ARG 29.730 1
ATOM 1155 H HB3 . ARG 74 74 ? A -0.177 -14.286 -30.785 1.000 1 A ARG 29.730 1
ATOM 1156 H HG2 . ARG 74 74 ? A -0.241 -14.195 -28.242 1.000 1 A ARG 29.730 1
ATOM 1157 H HG3 . ARG 74 74 ? A -1.979 -14.531 -28.334 1.000 1 A ARG 29.730 1
ATOM 1158 H HD2 . ARG 74 74 ? A -0.527 -12.151 -29.559 1.000 1 A ARG 29.730 1
ATOM 1159 H HD3 . ARG 74 74 ? A -2.246 -12.509 -29.799 1.000 1 A ARG 29.730 1
ATOM 1160 H HE . ARG 74 74 ? A -1.699 -12.437 -27.006 1.000 1 A ARG 29.730 1
ATOM 1161 H HH11 . ARG 74 74 ? A -2.195 -8.816 -28.670 1.000 1 A ARG 29.730 1
ATOM 1162 H HH12 . ARG 74 74 ? A -1.714 -10.177 -29.661 1.000 1 A ARG 29.730 1
ATOM 1163 H HH21 . ARG 74 74 ? A -2.335 -10.688 -25.762 1.000 1 A ARG 29.730 1
ATOM 1164 H HH22 . ARG 74 74 ? A -2.527 -9.111 -26.501 1.000 1 A ARG 29.730 1
ATOM 1165 N N . TYR 75 75 ? A 0.025 -17.291 -32.187 1.000 1 A TYR 31.120 1
ATOM 1166 C CA . TYR 75 75 ? A -0.224 -17.946 -33.475 1.000 1 A TYR 31.120 1
ATOM 1167 C C . TYR 75 75 ? A 0.295 -19.391 -33.562 1.000 1 A TYR 31.120 1
ATOM 1168 O O . TYR 75 75 ? A -0.249 -20.168 -34.352 1.000 1 A TYR 31.120 1
ATOM 1169 C CB . TYR 75 75 ? A 0.279 -17.048 -34.618 1.000 1 A TYR 31.120 1
ATOM 1170 C CG . TYR 75 75 ? A -0.572 -15.805 -34.849 1.000 1 A TYR 31.120 1
ATOM 1171 C CD1 . TYR 75 75 ? A -1.935 -15.944 -35.181 1.000 1 A TYR 31.120 1
ATOM 1172 C CD2 . TYR 75 75 ? A -0.009 -14.515 -34.763 1.000 1 A TYR 31.120 1
ATOM 1173 C CE1 . TYR 75 75 ? A -2.736 -14.807 -35.396 1.000 1 A TYR 31.120 1
ATOM 1174 C CE2 . TYR 75 75 ? A -0.801 -13.372 -35.001 1.000 1 A TYR 31.120 1
ATOM 1175 C CZ . TYR 75 75 ? A -2.171 -13.519 -35.313 1.000 1 A TYR 31.120 1
ATOM 1176 O OH . TYR 75 75 ? A -2.955 -12.434 -35.545 1.000 1 A TYR 31.120 1
ATOM 1177 H H . TYR 75 75 ? A 0.941 -16.901 -32.018 1.000 1 A TYR 31.120 1
ATOM 1178 H HA . TYR 75 75 ? A -1.302 -18.043 -33.607 1.000 1 A TYR 31.120 1
ATOM 1179 H HB2 . TYR 75 75 ? A 1.313 -16.765 -34.423 1.000 1 A TYR 31.120 1
ATOM 1180 H HB3 . TYR 75 75 ? A 0.269 -17.625 -35.543 1.000 1 A TYR 31.120 1
ATOM 1181 H HD1 . TYR 75 75 ? A -2.369 -16.929 -35.273 1.000 1 A TYR 31.120 1
ATOM 1182 H HD2 . TYR 75 75 ? A 1.040 -14.401 -34.528 1.000 1 A TYR 31.120 1
ATOM 1183 H HE1 . TYR 75 75 ? A -3.780 -14.903 -35.657 1.000 1 A TYR 31.120 1
ATOM 1184 H HE2 . TYR 75 75 ? A -0.359 -12.388 -34.957 1.000 1 A TYR 31.120 1
ATOM 1185 H HH . TYR 75 75 ? A -2.438 -11.643 -35.713 1.000 1 A TYR 31.120 1
ATOM 1186 N N . THR 76 76 ? A 1.256 -19.812 -32.732 1.000 1 A THR 29.670 1
ATOM 1187 C CA . THR 76 76 ? A 1.660 -21.225 -32.637 1.000 1 A THR 29.670 1
ATOM 1188 C C . THR 76 76 ? A 0.674 -22.017 -31.769 1.000 1 A THR 29.670 1
ATOM 1189 O O . THR 76 76 ? A 0.638 -21.925 -30.545 1.000 1 A THR 29.670 1
ATOM 1190 C CB . THR 76 76 ? A 3.117 -21.403 -32.166 1.000 1 A THR 29.670 1
ATOM 1191 O OG1 . THR 76 76 ? A 3.356 -20.781 -30.931 1.000 1 A THR 29.670 1
ATOM 1192 C CG2 . THR 76 76 ? A 4.108 -20.812 -33.169 1.000 1 A THR 29.670 1
ATOM 1193 H H . THR 76 76 ? A 1.706 -19.163 -32.103 1.000 1 A THR 29.670 1
ATOM 1194 H HA . THR 76 76 ? A 1.625 -21.656 -33.637 1.000 1 A THR 29.670 1
ATOM 1195 H HB . THR 76 76 ? A 3.323 -22.468 -32.063 1.000 1 A THR 29.670 1
ATOM 1196 H HG1 . THR 76 76 ? A 4.263 -20.967 -30.675 1.000 1 A THR 29.670 1
ATOM 1197 H HG21 . THR 76 76 ? A 3.982 -19.731 -33.232 1.000 1 A THR 29.670 1
ATOM 1198 H HG22 . THR 76 76 ? A 5.126 -21.035 -32.851 1.000 1 A THR 29.670 1
ATOM 1199 H HG23 . THR 76 76 ? A 3.947 -21.255 -34.152 1.000 1 A THR 29.670 1
ATOM 1200 N N . ARG 77 77 ? A -0.166 -22.845 -32.407 1.000 1 A ARG 25.940 1
ATOM 1201 C CA . ARG 77 77 ? A -1.028 -23.815 -31.688 1.000 1 A ARG 25.940 1
ATOM 1202 C C . ARG 77 77 ? A -0.261 -25.059 -31.216 1.000 1 A ARG 25.940 1
ATOM 1203 O O . ARG 77 77 ? A -0.732 -25.768 -30.336 1.000 1 A ARG 25.940 1
ATOM 1204 C CB . ARG 77 77 ? A -2.258 -24.171 -32.538 1.000 1 A ARG 25.940 1
ATOM 1205 C CG . ARG 77 77 ? A -3.213 -22.972 -32.633 1.000 1 A ARG 25.940 1
ATOM 1206 C CD . ARG 77 77 ? A -4.503 -23.347 -33.368 1.000 1 A ARG 25.940 1
ATOM 1207 N NE . ARG 77 77 ? A -5.485 -22.248 -33.297 1.000 1 A ARG 25.940 1
ATOM 1208 C CZ . ARG 77 77 ? A -6.759 -22.309 -33.640 1.000 1 A ARG 25.940 1
ATOM 1209 N NH1 . ARG 77 77 ? A -7.279 -23.374 -34.184 1.000 1 A ARG 25.940 1
ATOM 1210 N NH2 . ARG 77 77 ? A -7.543 -21.289 -33.429 1.000 1 A ARG 25.940 1
ATOM 1211 H H . ARG 77 77 ? A -0.162 -22.825 -33.417 1.000 1 A ARG 25.940 1
ATOM 1212 H HA . ARG 77 77 ? A -1.373 -23.353 -30.763 1.000 1 A ARG 25.940 1
ATOM 1213 H HB2 . ARG 77 77 ? A -2.784 -24.998 -32.062 1.000 1 A ARG 25.940 1
ATOM 1214 H HB3 . ARG 77 77 ? A -1.945 -24.484 -33.534 1.000 1 A ARG 25.940 1
ATOM 1215 H HG2 . ARG 77 77 ? A -2.725 -22.150 -33.158 1.000 1 A ARG 25.940 1
ATOM 1216 H HG3 . ARG 77 77 ? A -3.464 -22.643 -31.625 1.000 1 A ARG 25.940 1
ATOM 1217 H HD2 . ARG 77 77 ? A -4.920 -24.239 -32.901 1.000 1 A ARG 25.940 1
ATOM 1218 H HD3 . ARG 77 77 ? A -4.265 -23.568 -34.409 1.000 1 A ARG 25.940 1
ATOM 1219 H HE . ARG 77 77 ? A -5.146 -21.376 -32.918 1.000 1 A ARG 25.940 1
ATOM 1220 H HH11 . ARG 77 77 ? A -8.263 -23.425 -34.406 1.000 1 A ARG 25.940 1
ATOM 1221 H HH12 . ARG 77 77 ? A -6.683 -24.176 -34.331 1.000 1 A ARG 25.940 1
ATOM 1222 H HH21 . ARG 77 77 ? A -8.528 -21.354 -33.643 1.000 1 A ARG 25.940 1
ATOM 1223 H HH22 . ARG 77 77 ? A -7.173 -20.460 -32.986 1.000 1 A ARG 25.940 1
ATOM 1224 N N . ARG 78 78 ? A 0.903 -25.283 -31.827 1.000 1 A ARG 24.280 1
ATOM 1225 C CA . ARG 78 78 ? A 1.987 -26.253 -31.601 1.000 1 A ARG 24.280 1
ATOM 1226 C C . ARG 78 78 ? A 3.242 -25.543 -32.193 1.000 1 A ARG 24.280 1
ATOM 1227 O O . ARG 78 78 ? A 3.053 -24.822 -33.172 1.000 1 A ARG 24.280 1
ATOM 1228 C CB . ARG 78 78 ? A 1.617 -27.566 -32.339 1.000 1 A ARG 24.280 1
ATOM 1229 C CG . ARG 78 78 ? A 0.310 -28.272 -31.896 1.000 1 A ARG 24.280 1
ATOM 1230 C CD . ARG 78 78 ? A 0.116 -29.630 -32.597 1.000 1 A ARG 24.280 1
ATOM 1231 N NE . ARG 78 78 ? A -1.166 -30.287 -32.243 1.000 1 A ARG 24.280 1
ATOM 1232 C CZ . ARG 78 78 ? A -1.758 -31.288 -32.874 1.000 1 A ARG 24.280 1
ATOM 1233 N NH1 . ARG 78 78 ? A -1.283 -31.802 -33.974 1.000 1 A ARG 24.280 1
ATOM 1234 N NH2 . ARG 78 78 ? A -2.846 -31.807 -32.391 1.000 1 A ARG 24.280 1
ATOM 1235 H H . ARG 78 78 ? A 1.131 -24.606 -32.542 1.000 1 A ARG 24.280 1
ATOM 1236 H HA . ARG 78 78 ? A 2.139 -26.439 -30.538 1.000 1 A ARG 24.280 1
ATOM 1237 H HB2 . ARG 78 78 ? A 2.433 -28.271 -32.178 1.000 1 A ARG 24.280 1
ATOM 1238 H HB3 . ARG 78 78 ? A 1.558 -27.367 -33.409 1.000 1 A ARG 24.280 1
ATOM 1239 H HG2 . ARG 78 78 ? A -0.545 -27.644 -32.147 1.000 1 A ARG 24.280 1
ATOM 1240 H HG3 . ARG 78 78 ? A 0.332 -28.428 -30.817 1.000 1 A ARG 24.280 1
ATOM 1241 H HD2 . ARG 78 78 ? A 0.158 -29.465 -33.674 1.000 1 A ARG 24.280 1
ATOM 1242 H HD3 . ARG 78 78 ? A 0.942 -30.284 -32.317 1.000 1 A ARG 24.280 1
ATOM 1243 H HE . ARG 78 78 ? A -1.602 -30.056 -31.361 1.000 1 A ARG 24.280 1
ATOM 1244 H HH11 . ARG 78 78 ? A -0.358 -31.512 -34.258 1.000 1 A ARG 24.280 1
ATOM 1245 H HH12 . ARG 78 78 ? A -1.704 -32.637 -34.354 1.000 1 A ARG 24.280 1
ATOM 1246 H HH21 . ARG 78 78 ? A -3.100 -31.490 -31.467 1.000 1 A ARG 24.280 1
ATOM 1247 H HH22 . ARG 78 78 ? A -3.275 -32.638 -32.774 1.000 1 A ARG 24.280 1
ATOM 1248 N N . HIS 79 79 ? A 4.487 -25.575 -31.698 1.000 1 A HIS 30.770 1
ATOM 1249 C CA . HIS 79 79 ? A 5.188 -26.442 -30.735 1.000 1 A HIS 30.770 1
ATOM 1250 C C . HIS 79 79 ? A 6.347 -25.692 -29.989 1.000 1 A HIS 30.770 1
ATOM 1251 O O . HIS 79 79 ? A 6.440 -24.470 -30.057 1.000 1 A HIS 30.770 1
ATOM 1252 C CB . HIS 79 79 ? A 5.721 -27.658 -31.536 1.000 1 A HIS 30.770 1
ATOM 1253 C CG . HIS 79 79 ? A 4.878 -28.901 -31.408 1.000 1 A HIS 30.770 1
ATOM 1254 N ND1 . HIS 79 79 ? A 4.422 -29.475 -30.239 1.000 1 A HIS 30.770 1
ATOM 1255 C CD2 . HIS 79 79 ? A 4.444 -29.693 -32.439 1.000 1 A HIS 30.770 1
ATOM 1256 C CE1 . HIS 79 79 ? A 3.699 -30.559 -30.565 1.000 1 A HIS 30.770 1
ATOM 1257 N NE2 . HIS 79 79 ? A 3.655 -30.713 -31.898 1.000 1 A HIS 30.770 1
ATOM 1258 H H . HIS 79 79 ? A 5.100 -24.910 -32.146 1.000 1 A HIS 30.770 1
ATOM 1259 H HA . HIS 79 79 ? A 4.492 -26.787 -29.971 1.000 1 A HIS 30.770 1
ATOM 1260 H HB2 . HIS 79 79 ? A 6.731 -27.923 -31.225 1.000 1 A HIS 30.770 1
ATOM 1261 H HB3 . HIS 79 79 ? A 5.810 -27.398 -32.591 1.000 1 A HIS 30.770 1
ATOM 1262 H HD1 . HIS 79 79 ? A 4.732 -29.262 -29.302 1.000 1 A HIS 30.770 1
ATOM 1263 H HD2 . HIS 79 79 ? A 4.645 -29.533 -33.488 1.000 1 A HIS 30.770 1
ATOM 1264 H HE1 . HIS 79 79 ? A 3.259 -31.244 -29.855 1.000 1 A HIS 30.770 1
ATOM 1265 N N . TRP 80 80 ? A 7.162 -26.459 -29.250 1.000 1 A TRP 31.480 1
ATOM 1266 C CA . TRP 80 80 ? A 8.258 -26.182 -28.288 1.000 1 A TRP 31.480 1
ATOM 1267 C C . TRP 80 80 ? A 9.512 -25.403 -28.748 1.000 1 A TRP 31.480 1
ATOM 1268 O O . TRP 80 80 ? A 9.788 -25.297 -29.941 1.000 1 A TRP 31.480 1
ATOM 1269 C CB . TRP 80 80 ? A 8.703 -27.563 -27.733 1.000 1 A TRP 31.480 1
ATOM 1270 C CG . TRP 80 80 ? A 8.426 -28.757 -28.615 1.000 1 A TRP 31.480 1
ATOM 1271 C CD1 . TRP 80 80 ? A 8.821 -28.903 -29.902 1.000 1 A TRP 31.480 1
ATOM 1272 C CD2 . TRP 80 80 ? A 7.642 -29.953 -28.309 1.000 1 A TRP 31.480 1
ATOM 1273 N NE1 . TRP 80 80 ? A 8.260 -30.049 -30.435 1.000 1 A TRP 31.480 1
ATOM 1274 C CE2 . TRP 80 80 ? A 7.500 -30.723 -29.503 1.000 1 A TRP 31.480 1
ATOM 1275 C CE3 . TRP 80 80 ? A 7.027 -30.461 -27.143 1.000 1 A TRP 31.480 1
ATOM 1276 C CZ2 . TRP 80 80 ? A 6.745 -31.905 -29.549 1.000 1 A TRP 31.480 1
ATOM 1277 C CZ3 . TRP 80 80 ? A 6.295 -31.664 -27.170 1.000 1 A TRP 31.480 1
ATOM 1278 C CH2 . TRP 80 80 ? A 6.141 -32.379 -28.371 1.000 1 A TRP 31.480 1
ATOM 1279 H H . TRP 80 80 ? A 7.033 -27.452 -29.388 1.000 1 A TRP 31.480 1
ATOM 1280 H HA . TRP 80 80 ? A 7.852 -25.597 -27.462 1.000 1 A TRP 31.480 1
ATOM 1281 H HB2 . TRP 80 80 ? A 9.765 -27.557 -27.489 1.000 1 A TRP 31.480 1
ATOM 1282 H HB3 . TRP 80 80 ? A 8.174 -27.720 -26.794 1.000 1 A TRP 31.480 1
ATOM 1283 H HD1 . TRP 80 80 ? A 9.449 -28.204 -30.435 1.000 1 A TRP 31.480 1
ATOM 1284 H HE1 . TRP 80 80 ? A 8.500 -30.397 -31.352 1.000 1 A TRP 31.480 1
ATOM 1285 H HE3 . TRP 80 80 ? A 7.141 -29.923 -26.213 1.000 1 A TRP 31.480 1
ATOM 1286 H HZ2 . TRP 80 80 ? A 6.662 -32.459 -30.472 1.000 1 A TRP 31.480 1
ATOM 1287 H HZ3 . TRP 80 80 ? A 5.845 -32.040 -26.263 1.000 1 A TRP 31.480 1
ATOM 1288 H HH2 . TRP 80 80 ? A 5.578 -33.301 -28.385 1.000 1 A TRP 31.480 1
ATOM 1289 N N . ILE 81 81 ? A 10.304 -24.946 -27.758 1.000 1 A ILE 34.530 1
ATOM 1290 C CA . ILE 81 81 ? A 11.738 -24.623 -27.888 1.000 1 A ILE 34.530 1
ATOM 1291 C C . ILE 81 81 ? A 12.544 -25.885 -27.522 1.000 1 A ILE 34.530 1
ATOM 1292 O O . ILE 81 81 ? A 12.308 -26.489 -26.473 1.000 1 A ILE 34.530 1
ATOM 1293 C CB . ILE 81 81 ? A 12.156 -23.435 -26.973 1.000 1 A ILE 34.530 1
ATOM 1294 C CG1 . ILE 81 81 ? A 11.221 -22.208 -27.117 1.000 1 A ILE 34.530 1
ATOM 1295 C CG2 . ILE 81 81 ? A 13.615 -23.028 -27.260 1.000 1 A ILE 34.530 1
ATOM 1296 C CD1 . ILE 81 81 ? A 11.525 -21.057 -26.145 1.000 1 A ILE 34.530 1
ATOM 1297 H H . ILE 81 81 ? A 10.000 -25.080 -26.804 1.000 1 A ILE 34.530 1
ATOM 1298 H HA . ILE 81 81 ? A 11.952 -24.355 -28.922 1.000 1 A ILE 34.530 1
ATOM 1299 H HB . ILE 81 81 ? A 12.107 -23.771 -25.937 1.000 1 A ILE 34.530 1
ATOM 1300 H HG12 . ILE 81 81 ? A 11.272 -21.834 -28.139 1.000 1 A ILE 34.530 1
ATOM 1301 H HG13 . ILE 81 81 ? A 10.194 -22.517 -26.922 1.000 1 A ILE 34.530 1
ATOM 1302 H HG21 . ILE 81 81 ? A 13.703 -22.616 -28.265 1.000 1 A ILE 34.530 1
ATOM 1303 H HG22 . ILE 81 81 ? A 13.957 -22.290 -26.535 1.000 1 A ILE 34.530 1
ATOM 1304 H HG23 . ILE 81 81 ? A 14.281 -23.887 -27.177 1.000 1 A ILE 34.530 1
ATOM 1305 H HD11 . ILE 81 81 ? A 11.558 -21.432 -25.123 1.000 1 A ILE 34.530 1
ATOM 1306 H HD12 . ILE 81 81 ? A 10.739 -20.305 -26.221 1.000 1 A ILE 34.530 1
ATOM 1307 H HD13 . ILE 81 81 ? A 12.476 -20.585 -26.394 1.000 1 A ILE 34.530 1
ATOM 1308 N N . GLU 82 82 ? A 13.486 -26.290 -28.372 1.000 1 A GLU 29.000 1
ATOM 1309 C CA . GLU 82 82 ? A 14.435 -27.379 -28.094 1.000 1 A GLU 29.000 1
ATOM 1310 C C . GLU 82 82 ? A 15.696 -26.855 -27.392 1.000 1 A GLU 29.000 1
ATOM 1311 O O . GLU 82 82 ? A 16.235 -25.816 -27.770 1.000 1 A GLU 29.000 1
ATOM 1312 C CB . GLU 82 82 ? A 14.770 -28.142 -29.394 1.000 1 A GLU 29.000 1
ATOM 1313 C CG . GLU 82 82 ? A 13.710 -29.226 -29.635 1.000 1 A GLU 29.000 1
ATOM 1314 C CD . GLU 82 82 ? A 13.822 -29.988 -30.966 1.000 1 A GLU 29.000 1
ATOM 1315 O OE1 . GLU 82 82 ? A 13.456 -31.189 -30.959 1.000 1 A GLU 29.000 1
ATOM 1316 O OE2 . GLU 82 82 ? A 14.141 -29.354 -31.994 1.000 1 A GLU 29.000 1
ATOM 1317 H H . GLU 82 82 ? A 13.665 -25.744 -29.203 1.000 1 A GLU 29.000 1
ATOM 1318 H HA . GLU 82 82 ? A 13.976 -28.088 -27.405 1.000 1 A GLU 29.000 1
ATOM 1319 H HB2 . GLU 82 82 ? A 14.809 -27.445 -30.231 1.000 1 A GLU 29.000 1
ATOM 1320 H HB3 . GLU 82 82 ? A 15.741 -28.628 -29.294 1.000 1 A GLU 29.000 1
ATOM 1321 H HG2 . GLU 82 82 ? A 12.717 -28.780 -29.572 1.000 1 A GLU 29.000 1
ATOM 1322 H HG3 . GLU 82 82 ? A 13.809 -29.940 -28.817 1.000 1 A GLU 29.000 1
ATOM 1323 N N . TRP 83 83 ? A 16.159 -27.584 -26.373 1.000 1 A TRP 30.500 1
ATOM 1324 C CA . TRP 83 83 ? A 17.442 -27.383 -25.693 1.000 1 A TRP 30.500 1
ATOM 1325 C C . TRP 83 83 ? A 18.175 -28.730 -25.670 1.000 1 A TRP 30.500 1
ATOM 1326 O O . TRP 83 83 ? A 17.873 -29.609 -24.865 1.000 1 A TRP 30.500 1
ATOM 1327 C CB . TRP 83 83 ? A 17.230 -26.781 -24.292 1.000 1 A TRP 30.500 1
ATOM 1328 C CG . TRP 83 83 ? A 17.368 -25.291 -24.218 1.000 1 A TRP 30.500 1
ATOM 1329 C CD1 . TRP 83 83 ? A 16.545 -24.393 -24.802 1.000 1 A TRP 30.500 1
ATOM 1330 C CD2 . TRP 83 83 ? A 18.417 -24.507 -23.569 1.000 1 A TRP 30.500 1
ATOM 1331 N NE1 . TRP 83 83 ? A 17.008 -23.113 -24.565 1.000 1 A TRP 30.500 1
ATOM 1332 C CE2 . TRP 83 83 ? A 18.169 -23.123 -23.819 1.000 1 A TRP 30.500 1
ATOM 1333 C CE3 . TRP 83 83 ? A 19.566 -24.825 -22.813 1.000 1 A TRP 30.500 1
ATOM 1334 C CZ2 . TRP 83 83 ? A 19.021 -22.108 -23.357 1.000 1 A TRP 30.500 1
ATOM 1335 C CZ3 . TRP 83 83 ? A 20.426 -23.816 -22.340 1.000 1 A TRP 30.500 1
ATOM 1336 C CH2 . TRP 83 83 ? A 20.161 -22.462 -22.614 1.000 1 A TRP 30.500 1
ATOM 1337 H H . TRP 83 83 ? A 15.660 -28.421 -26.108 1.000 1 A TRP 30.500 1
ATOM 1338 H HA . TRP 83 83 ? A 18.056 -26.682 -26.259 1.000 1 A TRP 30.500 1
ATOM 1339 H HB2 . TRP 83 83 ? A 16.245 -27.057 -23.914 1.000 1 A TRP 30.500 1
ATOM 1340 H HB3 . TRP 83 83 ? A 17.967 -27.209 -23.613 1.000 1 A TRP 30.500 1
ATOM 1341 H HD1 . TRP 83 83 ? A 15.686 -24.660 -25.399 1.000 1 A TRP 30.500 1
ATOM 1342 H HE1 . TRP 83 83 ? A 16.579 -22.285 -24.953 1.000 1 A TRP 30.500 1
ATOM 1343 H HE3 . TRP 83 83 ? A 19.786 -25.860 -22.598 1.000 1 A TRP 30.500 1
ATOM 1344 H HZ2 . TRP 83 83 ? A 18.809 -21.071 -23.572 1.000 1 A TRP 30.500 1
ATOM 1345 H HZ3 . TRP 83 83 ? A 21.297 -24.091 -21.763 1.000 1 A TRP 30.500 1
ATOM 1346 H HH2 . TRP 83 83 ? A 20.833 -21.697 -22.254 1.000 1 A TRP 30.500 1
ATOM 1347 N N . GLY 84 84 ? A 19.099 -28.901 -26.619 1.000 1 A GLY 30.640 1
ATOM 1348 C CA . GLY 84 84 ? A 19.684 -30.197 -26.983 1.000 1 A GLY 30.640 1
ATOM 1349 C C . GLY 84 84 ? A 18.789 -31.028 -27.929 1.000 1 A GLY 30.640 1
ATOM 1350 O O . GLY 84 84 ? A 17.659 -30.624 -28.216 1.000 1 A GLY 30.640 1
ATOM 1351 H H . GLY 84 84 ? A 19.256 -28.131 -27.254 1.000 1 A GLY 30.640 1
ATOM 1352 H HA2 . GLY 84 84 ? A 19.877 -30.781 -26.083 1.000 1 A GLY 30.640 1
ATOM 1353 H HA3 . GLY 84 84 ? A 20.639 -30.013 -27.475 1.000 1 A GLY 30.640 1
ATOM 1354 N N . PRO 85 85 ? A 19.269 -32.182 -28.435 1.000 1 A PRO 25.970 1
ATOM 1355 C CA . PRO 85 85 ? A 18.569 -32.985 -29.442 1.000 1 A PRO 25.970 1
ATOM 1356 C C . PRO 85 85 ? A 17.883 -34.254 -28.889 1.000 1 A PRO 25.970 1
ATOM 1357 O O . PRO 85 85 ? A 18.386 -34.897 -27.976 1.000 1 A PRO 25.970 1
ATOM 1358 C CB . PRO 85 85 ? A 19.671 -33.345 -30.436 1.000 1 A PRO 25.970 1
ATOM 1359 C CG . PRO 85 85 ? A 20.869 -33.585 -29.521 1.000 1 A PRO 25.970 1
ATOM 1360 C CD . PRO 85 85 ? A 20.652 -32.635 -28.340 1.000 1 A PRO 25.970 1
ATOM 1361 H HA . PRO 85 85 ? A 17.822 -32.379 -29.955 1.000 1 A PRO 25.970 1
ATOM 1362 H HB2 . PRO 85 85 ? A 19.873 -32.492 -31.085 1.000 1 A PRO 25.970 1
ATOM 1363 H HB3 . PRO 85 85 ? A 19.429 -34.228 -31.028 1.000 1 A PRO 25.970 1
ATOM 1364 H HG2 . PRO 85 85 ? A 20.843 -34.616 -29.169 1.000 1 A PRO 25.970 1
ATOM 1365 H HG3 . PRO 85 85 ? A 21.806 -33.377 -30.038 1.000 1 A PRO 25.970 1
ATOM 1366 H HD2 . PRO 85 85 ? A 20.814 -33.159 -27.398 1.000 1 A PRO 25.970 1
ATOM 1367 H HD3 . PRO 85 85 ? A 21.345 -31.798 -28.431 1.000 1 A PRO 25.970 1
ATOM 1368 N N . LYS 86 86 ? A 16.758 -34.641 -29.514 1.000 1 A LYS 28.300 1
ATOM 1369 C CA . LYS 86 86 ? A 15.995 -35.921 -29.446 1.000 1 A LYS 28.300 1
ATOM 1370 C C . LYS 86 86 ? A 15.722 -36.597 -28.089 1.000 1 A LYS 28.300 1
ATOM 1371 O O . LYS 86 86 ? A 14.555 -36.838 -27.789 1.000 1 A LYS 28.300 1
ATOM 1372 C CB . LYS 86 86 ? A 16.555 -36.940 -30.458 1.000 1 A LYS 28.300 1
ATOM 1373 C CG . LYS 86 86 ? A 15.702 -36.954 -31.734 1.000 1 A LYS 28.300 1
ATOM 1374 C CD . LYS 86 86 ? A 16.202 -38.023 -32.709 1.000 1 A LYS 28.300 1
ATOM 1375 C CE . LYS 86 86 ? A 15.310 -38.072 -33.953 1.000 1 A LYS 28.300 1
ATOM 1376 N NZ . LYS 86 86 ? A 15.837 -39.056 -34.930 1.000 1 A LYS 28.300 1
ATOM 1377 H H . LYS 86 86 ? A 16.407 -33.963 -30.176 1.000 1 A LYS 28.300 1
ATOM 1378 H HA . LYS 86 86 ? A 14.987 -35.662 -29.768 1.000 1 A LYS 28.300 1
ATOM 1379 H HB2 . LYS 86 86 ? A 17.591 -36.705 -30.698 1.000 1 A LYS 28.300 1
ATOM 1380 H HB3 . LYS 86 86 ? A 16.535 -37.938 -30.020 1.000 1 A LYS 28.300 1
ATOM 1381 H HG2 . LYS 86 86 ? A 14.666 -37.173 -31.472 1.000 1 A LYS 28.300 1
ATOM 1382 H HG3 . LYS 86 86 ? A 15.748 -35.976 -32.212 1.000 1 A LYS 28.300 1
ATOM 1383 H HD2 . LYS 86 86 ? A 16.193 -38.993 -32.211 1.000 1 A LYS 28.300 1
ATOM 1384 H HD3 . LYS 86 86 ? A 17.227 -37.785 -32.993 1.000 1 A LYS 28.300 1
ATOM 1385 H HE2 . LYS 86 86 ? A 15.285 -37.076 -34.397 1.000 1 A LYS 28.300 1
ATOM 1386 H HE3 . LYS 86 86 ? A 14.298 -38.337 -33.648 1.000 1 A LYS 28.300 1
ATOM 1387 H HZ1 . LYS 86 86 ? A 16.776 -38.802 -35.201 1.000 1 A LYS 28.300 1
ATOM 1388 H HZ2 . LYS 86 86 ? A 15.264 -39.097 -35.761 1.000 1 A LYS 28.300 1
ATOM 1389 H HZ3 . LYS 86 86 ? A 15.886 -39.974 -34.513 1.000 1 A LYS 28.300 1
ATOM 1390 N N . GLU 87 87 ? A 16.748 -36.943 -27.321 1.000 1 A GLU 38.060 1
ATOM 1391 C CA . GLU 87 87 ? A 16.661 -37.388 -25.918 1.000 1 A GLU 38.060 1
ATOM 1392 C C . GLU 87 87 ? A 16.486 -36.203 -24.950 1.000 1 A GLU 38.060 1
ATOM 1393 O O . GLU 87 87 ? A 16.167 -36.383 -23.776 1.000 1 A GLU 38.060 1
ATOM 1394 C CB . GLU 87 87 ? A 17.955 -38.151 -25.582 1.000 1 A GLU 38.060 1
ATOM 1395 C CG . GLU 87 87 ? A 18.010 -39.528 -26.265 1.000 1 A GLU 38.060 1
ATOM 1396 C CD . GLU 87 87 ? A 19.417 -39.871 -26.769 1.000 1 A GLU 38.060 1
ATOM 1397 O OE1 . GLU 87 87 ? A 19.505 -40.262 -27.956 1.000 1 A GLU 38.060 1
ATOM 1398 O OE2 . GLU 87 87 ? A 20.375 -39.717 -25.981 1.000 1 A GLU 38.060 1
ATOM 1399 H H . GLU 87 87 ? A 17.669 -36.693 -27.653 1.000 1 A GLU 38.060 1
ATOM 1400 H HA . GLU 87 87 ? A 15.809 -38.052 -25.779 1.000 1 A GLU 38.060 1
ATOM 1401 H HB2 . GLU 87 87 ? A 18.025 -38.299 -24.504 1.000 1 A GLU 38.060 1
ATOM 1402 H HB3 . GLU 87 87 ? A 18.801 -37.539 -25.894 1.000 1 A GLU 38.060 1
ATOM 1403 H HG2 . GLU 87 87 ? A 17.672 -40.287 -25.559 1.000 1 A GLU 38.060 1
ATOM 1404 H HG3 . GLU 87 87 ? A 17.318 -39.548 -27.107 1.000 1 A GLU 38.060 1
ATOM 1405 N N . ALA 88 88 ? A 16.719 -34.987 -25.447 1.000 1 A ALA 44.720 1
ATOM 1406 C CA . ALA 88 88 ? A 16.959 -33.805 -24.642 1.000 1 A ALA 44.720 1
ATOM 1407 C C . ALA 88 88 ? A 15.715 -33.082 -24.090 1.000 1 A ALA 44.720 1
ATOM 1408 O O . ALA 88 88 ? A 14.552 -33.436 -24.299 1.000 1 A ALA 44.720 1
ATOM 1409 C CB . ALA 88 88 ? A 17.850 -32.881 -25.468 1.000 1 A ALA 44.720 1
ATOM 1410 H H . ALA 88 88 ? A 17.027 -34.946 -26.408 1.000 1 A ALA 44.720 1
ATOM 1411 H HA . ALA 88 88 ? A 17.540 -34.119 -23.774 1.000 1 A ALA 44.720 1
ATOM 1412 H HB1 . ALA 88 88 ? A 17.260 -32.460 -26.283 1.000 1 A ALA 44.720 1
ATOM 1413 H HB2 . ALA 88 88 ? A 18.241 -32.081 -24.839 1.000 1 A ALA 44.720 1
ATOM 1414 H HB3 . ALA 88 88 ? A 18.701 -33.436 -25.860 1.000 1 A ALA 44.720 1
ATOM 1415 N N . LEU 89 89 ? A 16.020 -32.036 -23.325 1.000 1 A LEU 47.590 1
ATOM 1416 C CA . LEU 89 89 ? A 15.150 -31.381 -22.365 1.000 1 A LEU 47.590 1
ATOM 1417 C C . LEU 89 89 ? A 14.461 -30.169 -23.014 1.000 1 A LEU 47.590 1
ATOM 1418 O O . LEU 89 89 ? A 15.003 -29.071 -23.075 1.000 1 A LEU 47.590 1
ATOM 1419 C CB . LEU 89 89 ? A 16.030 -31.025 -21.148 1.000 1 A LEU 47.590 1
ATOM 1420 C CG . LEU 89 89 ? A 16.755 -32.215 -20.478 1.000 1 A LEU 47.590 1
ATOM 1421 C CD1 . LEU 89 89 ? A 17.480 -31.731 -19.223 1.000 1 A LEU 47.590 1
ATOM 1422 C CD2 . LEU 89 89 ? A 15.837 -33.378 -20.087 1.000 1 A LEU 47.590 1
ATOM 1423 H H . LEU 89 89 ? A 16.976 -31.712 -23.355 1.000 1 A LEU 47.590 1
ATOM 1424 H HA . LEU 89 89 ? A 14.372 -32.074 -22.046 1.000 1 A LEU 47.590 1
ATOM 1425 H HB2 . LEU 89 89 ? A 16.787 -30.309 -21.468 1.000 1 A LEU 47.590 1
ATOM 1426 H HB3 . LEU 89 89 ? A 15.415 -30.516 -20.405 1.000 1 A LEU 47.590 1
ATOM 1427 H HG . LEU 89 89 ? A 17.508 -32.601 -21.165 1.000 1 A LEU 47.590 1
ATOM 1428 H HD11 . LEU 89 89 ? A 18.020 -32.558 -18.763 1.000 1 A LEU 47.590 1
ATOM 1429 H HD12 . LEU 89 89 ? A 16.760 -31.324 -18.513 1.000 1 A LEU 47.590 1
ATOM 1430 H HD13 . LEU 89 89 ? A 18.191 -30.951 -19.494 1.000 1 A LEU 47.590 1
ATOM 1431 H HD21 . LEU 89 89 ? A 15.389 -33.817 -20.979 1.000 1 A LEU 47.590 1
ATOM 1432 H HD22 . LEU 89 89 ? A 16.420 -34.154 -19.592 1.000 1 A LEU 47.590 1
ATOM 1433 H HD23 . LEU 89 89 ? A 15.053 -33.038 -19.410 1.000 1 A LEU 47.590 1
ATOM 1434 N N . HIS 90 90 ? A 13.247 -30.367 -23.523 1.000 1 A HIS 51.620 1
ATOM 1435 C CA . HIS 90 90 ? A 12.463 -29.315 -24.178 1.000 1 A HIS 51.620 1
ATOM 1436 C C . HIS 90 90 ? A 11.979 -28.253 -23.174 1.000 1 A HIS 51.620 1
ATOM 1437 O O . HIS 90 90 ? A 11.653 -28.592 -22.040 1.000 1 A HIS 51.620 1
ATOM 1438 C CB . HIS 90 90 ? A 11.263 -29.960 -24.880 1.000 1 A HIS 51.620 1
ATOM 1439 C CG . HIS 90 90 ? A 11.614 -30.957 -25.955 1.000 1 A HIS 51.620 1
ATOM 1440 N ND1 . HIS 90 90 ? A 11.813 -30.678 -27.287 1.000 1 A HIS 51.620 1
ATOM 1441 C CD2 . HIS 90 90 ? A 11.785 -32.309 -25.803 1.000 1 A HIS 51.620 1
ATOM 1442 C CE1 . HIS 90 90 ? A 12.113 -31.827 -27.916 1.000 1 A HIS 51.620 1
ATOM 1443 N NE2 . HIS 90 90 ? A 12.051 -32.860 -27.062 1.000 1 A HIS 51.620 1
ATOM 1444 H H . HIS 90 90 ? A 12.848 -31.290 -23.437 1.000 1 A HIS 51.620 1
ATOM 1445 H HA . HIS 90 90 ? A 13.087 -28.821 -24.923 1.000 1 A HIS 51.620 1
ATOM 1446 H HB2 . HIS 90 90 ? A 10.664 -30.475 -24.129 1.000 1 A HIS 51.620 1
ATOM 1447 H HB3 . HIS 90 90 ? A 10.652 -29.175 -25.326 1.000 1 A HIS 51.620 1
ATOM 1448 H HD1 . HIS 90 90 ? A 11.875 -29.763 -27.710 1.000 1 A HIS 51.620 1
ATOM 1449 H HD2 . HIS 90 90 ? A 11.732 -32.861 -24.877 1.000 1 A HIS 51.620 1
ATOM 1450 H HE1 . HIS 90 90 ? A 12.377 -31.911 -28.959 1.000 1 A HIS 51.620 1
ATOM 1451 N N . VAL 91 91 ? A 11.821 -26.988 -23.590 1.000 1 A VAL 51.410 1
ATOM 1452 C CA . VAL 91 91 ? A 11.298 -25.910 -22.723 1.000 1 A VAL 51.410 1
ATOM 1453 C C . VAL 91 91 ? A 10.148 -25.143 -23.393 1.000 1 A VAL 51.410 1
ATOM 1454 O O . VAL 91 91 ? A 10.189 -24.799 -24.575 1.000 1 A VAL 51.410 1
ATOM 1455 C CB . VAL 91 91 ? A 12.420 -24.961 -22.234 1.000 1 A VAL 51.410 1
ATOM 1456 C CG1 . VAL 91 91 ? A 11.883 -23.944 -21.212 1.000 1 A VAL 51.410 1
ATOM 1457 C CG2 . VAL 91 91 ? A 13.585 -25.714 -21.574 1.000 1 A VAL 51.410 1
ATOM 1458 H H . VAL 91 91 ? A 12.082 -26.755 -24.537 1.000 1 A VAL 51.410 1
ATOM 1459 H HA . VAL 91 91 ? A 10.876 -26.370 -21.829 1.000 1 A VAL 51.410 1
ATOM 1460 H HB . VAL 91 91 ? A 12.813 -24.411 -23.089 1.000 1 A VAL 51.410 1
ATOM 1461 H HG11 . VAL 91 91 ? A 11.195 -23.251 -21.696 1.000 1 A VAL 51.410 1
ATOM 1462 H HG12 . VAL 91 91 ? A 12.708 -23.362 -20.800 1.000 1 A VAL 51.410 1
ATOM 1463 H HG13 . VAL 91 91 ? A 11.369 -24.457 -20.399 1.000 1 A VAL 51.410 1
ATOM 1464 H HG21 . VAL 91 91 ? A 14.087 -26.349 -22.304 1.000 1 A VAL 51.410 1
ATOM 1465 H HG22 . VAL 91 91 ? A 14.325 -25.010 -21.192 1.000 1 A VAL 51.410 1
ATOM 1466 H HG23 . VAL 91 91 ? A 13.233 -26.341 -20.755 1.000 1 A VAL 51.410 1
ATOM 1467 N N . LEU 92 92 ? A 9.098 -24.853 -22.622 1.000 1 A LEU 53.880 1
ATOM 1468 C CA . LEU 92 92 ? A 7.943 -24.041 -23.011 1.000 1 A LEU 53.880 1
ATOM 1469 C C . LEU 92 92 ? A 7.782 -22.852 -22.065 1.000 1 A LEU 53.880 1
ATOM 1470 O O . LEU 92 92 ? A 7.517 -23.049 -20.886 1.000 1 A LEU 53.880 1
ATOM 1471 C CB . LEU 92 92 ? A 6.678 -24.918 -22.980 1.000 1 A LEU 53.880 1
ATOM 1472 C CG . LEU 92 92 ? A 6.528 -25.848 -24.189 1.000 1 A LEU 53.880 1
ATOM 1473 C CD1 . LEU 92 92 ? A 5.336 -26.778 -23.967 1.000 1 A LEU 53.880 1
ATOM 1474 C CD2 . LEU 92 92 ? A 6.243 -25.046 -25.457 1.000 1 A LEU 53.880 1
ATOM 1475 H H . LEU 92 92 ? A 9.080 -25.266 -21.700 1.000 1 A LEU 53.880 1
ATOM 1476 H HA . LEU 92 92 ? A 8.093 -23.640 -24.014 1.000 1 A LEU 53.880 1
ATOM 1477 H HB2 . LEU 92 92 ? A 5.801 -24.273 -22.927 1.000 1 A LEU 53.880 1
ATOM 1478 H HB3 . LEU 92 92 ? A 6.694 -25.521 -22.072 1.000 1 A LEU 53.880 1
ATOM 1479 H HG . LEU 92 92 ? A 7.431 -26.443 -24.330 1.000 1 A LEU 53.880 1
ATOM 1480 H HD11 . LEU 92 92 ? A 4.417 -26.199 -23.879 1.000 1 A LEU 53.880 1
ATOM 1481 H HD12 . LEU 92 92 ? A 5.488 -27.347 -23.050 1.000 1 A LEU 53.880 1
ATOM 1482 H HD13 . LEU 92 92 ? A 5.253 -27.477 -24.799 1.000 1 A LEU 53.880 1
ATOM 1483 H HD21 . LEU 92 92 ? A 5.426 -24.348 -25.276 1.000 1 A LEU 53.880 1
ATOM 1484 H HD22 . LEU 92 92 ? A 7.129 -24.478 -25.741 1.000 1 A LEU 53.880 1
ATOM 1485 H HD23 . LEU 92 92 ? A 5.976 -25.721 -26.270 1.000 1 A LEU 53.880 1
ATOM 1486 N N . ILE 93 93 ? A 7.885 -21.627 -22.582 1.000 1 A ILE 51.340 1
ATOM 1487 C CA . ILE 93 93 ? A 7.762 -20.385 -21.802 1.000 1 A ILE 51.340 1
ATOM 1488 C C . ILE 93 93 ? A 6.415 -19.716 -22.114 1.000 1 A ILE 51.340 1
ATOM 1489 O O . ILE 93 93 ? A 6.061 -19.558 -23.281 1.000 1 A ILE 51.340 1
ATOM 1490 C CB . ILE 93 93 ? A 8.968 -19.449 -22.058 1.000 1 A ILE 51.340 1
ATOM 1491 C CG1 . ILE 93 93 ? A 10.312 -20.187 -21.832 1.000 1 A ILE 51.340 1
ATOM 1492 C CG2 . ILE 93 93 ? A 8.875 -18.210 -21.148 1.000 1 A ILE 51.340 1
ATOM 1493 C CD1 . ILE 93 93 ? A 11.551 -19.354 -22.177 1.000 1 A ILE 51.340 1
ATOM 1494 H H . ILE 93 93 ? A 8.065 -21.533 -23.571 1.000 1 A ILE 51.340 1
ATOM 1495 H HA . ILE 93 93 ? A 7.771 -20.632 -20.740 1.000 1 A ILE 51.340 1
ATOM 1496 H HB . ILE 93 93 ? A 8.929 -19.119 -23.096 1.000 1 A ILE 51.340 1
ATOM 1497 H HG12 . ILE 93 93 ? A 10.382 -20.515 -20.795 1.000 1 A ILE 51.340 1
ATOM 1498 H HG13 . ILE 93 93 ? A 10.353 -21.070 -22.469 1.000 1 A ILE 51.340 1
ATOM 1499 H HG21 . ILE 93 93 ? A 8.929 -18.507 -20.101 1.000 1 A ILE 51.340 1
ATOM 1500 H HG22 . ILE 93 93 ? A 7.940 -17.675 -21.315 1.000 1 A ILE 51.340 1
ATOM 1501 H HG23 . ILE 93 93 ? A 9.686 -17.514 -21.361 1.000 1 A ILE 51.340 1
ATOM 1502 H HD11 . ILE 93 93 ? A 12.424 -20.005 -22.186 1.000 1 A ILE 51.340 1
ATOM 1503 H HD12 . ILE 93 93 ? A 11.703 -18.569 -21.436 1.000 1 A ILE 51.340 1
ATOM 1504 H HD13 . ILE 93 93 ? A 11.439 -18.910 -23.167 1.000 1 A ILE 51.340 1
ATOM 1505 N N . ASP 94 94 ? A 5.666 -19.371 -21.064 1.000 1 A ASP 49.380 1
ATOM 1506 C CA . ASP 94 94 ? A 4.294 -18.828 -21.070 1.000 1 A ASP 49.380 1
ATOM 1507 C C . ASP 94 94 ? A 3.356 -19.428 -22.153 1.000 1 A ASP 49.380 1
ATOM 1508 O O . ASP 94 94 ? A 2.809 -18.716 -23.003 1.000 1 A ASP 49.380 1
ATOM 1509 C CB . ASP 94 94 ? A 4.303 -17.287 -21.003 1.000 1 A ASP 49.380 1
ATOM 1510 C CG . ASP 94 94 ? A 3.017 -16.738 -20.363 1.000 1 A ASP 49.380 1
ATOM 1511 O OD1 . ASP 94 94 ? A 2.614 -17.299 -19.313 1.000 1 A ASP 49.380 1
ATOM 1512 O OD2 . ASP 94 94 ? A 2.460 -15.737 -20.872 1.000 1 A ASP 49.380 1
ATOM 1513 H H . ASP 94 94 ? A 6.059 -19.573 -20.155 1.000 1 A ASP 49.380 1
ATOM 1514 H HA . ASP 94 94 ? A 3.869 -19.161 -20.123 1.000 1 A ASP 49.380 1
ATOM 1515 H HB2 . ASP 94 94 ? A 4.447 -16.871 -22.000 1.000 1 A ASP 49.380 1
ATOM 1516 H HB3 . ASP 94 94 ? A 5.140 -16.966 -20.383 1.000 1 A ASP 49.380 1
ATOM 1517 N N . PRO 95 95 ? A 3.176 -20.765 -22.172 1.000 1 A PRO 49.160 1
ATOM 1518 C CA . PRO 95 95 ? A 2.393 -21.453 -23.195 1.000 1 A PRO 49.160 1
ATOM 1519 C C . PRO 95 95 ? A 0.906 -21.080 -23.148 1.000 1 A PRO 49.160 1
ATOM 1520 O O . PRO 95 95 ? A 0.286 -20.984 -22.086 1.000 1 A PRO 49.160 1
ATOM 1521 C CB . PRO 95 95 ? A 2.588 -22.947 -22.926 1.000 1 A PRO 49.160 1
ATOM 1522 C CG . PRO 95 95 ? A 2.816 -22.967 -21.418 1.000 1 A PRO 49.160 1
ATOM 1523 C CD . PRO 95 95 ? A 3.660 -21.723 -21.189 1.000 1 A PRO 49.160 1
ATOM 1524 H HA . PRO 95 95 ? A 2.793 -21.208 -24.179 1.000 1 A PRO 49.160 1
ATOM 1525 H HB2 . PRO 95 95 ? A 1.722 -23.543 -23.213 1.000 1 A PRO 49.160 1
ATOM 1526 H HB3 . PRO 95 95 ? A 3.485 -23.299 -23.435 1.000 1 A PRO 49.160 1
ATOM 1527 H HG2 . PRO 95 95 ? A 1.868 -22.858 -20.892 1.000 1 A PRO 49.160 1
ATOM 1528 H HG3 . PRO 95 95 ? A 3.339 -23.872 -21.108 1.000 1 A PRO 49.160 1
ATOM 1529 H HD2 . PRO 95 95 ? A 4.709 -21.950 -21.378 1.000 1 A PRO 49.160 1
ATOM 1530 H HD3 . PRO 95 95 ? A 3.528 -21.361 -20.169 1.000 1 A PRO 49.160 1
ATOM 1531 N N . SER 96 96 ? A 0.287 -20.964 -24.325 1.000 1 A SER 46.440 1
ATOM 1532 C CA . SER 96 96 ? A -1.154 -20.715 -24.417 1.000 1 A SER 46.440 1
ATOM 1533 C C . SER 96 96 ? A -1.976 -21.852 -23.773 1.000 1 A SER 46.440 1
ATOM 1534 O O . SER 96 96 ? A -1.559 -23.013 -23.811 1.000 1 A SER 46.440 1
ATOM 1535 C CB . SER 96 96 ? A -1.582 -20.477 -25.872 1.000 1 A SER 46.440 1
ATOM 1536 O OG . SER 96 96 ? A -1.626 -21.679 -26.625 1.000 1 A SER 46.440 1
ATOM 1537 H H . SER 96 96 ? A 0.840 -21.031 -25.168 1.000 1 A SER 46.440 1
ATOM 1538 H HA . SER 96 96 ? A -1.337 -19.793 -23.865 1.000 1 A SER 46.440 1
ATOM 1539 H HB2 . SER 96 96 ? A -2.577 -20.034 -25.873 1.000 1 A SER 46.440 1
ATOM 1540 H HB3 . SER 96 96 ? A -0.896 -19.772 -26.343 1.000 1 A SER 46.440 1
ATOM 1541 H HG . SER 96 96 ? A -0.906 -21.642 -27.259 1.000 1 A SER 46.440 1
ATOM 1542 N N . PRO 97 97 ? A -3.203 -21.592 -23.274 1.000 1 A PRO 47.530 1
ATOM 1543 C CA . PRO 97 97 ? A -4.092 -22.650 -22.780 1.000 1 A PRO 47.530 1
ATOM 1544 C C . PRO 97 97 ? A -4.456 -23.710 -23.833 1.000 1 A PRO 47.530 1
ATOM 1545 O O . PRO 97 97 ? A -4.935 -24.785 -23.491 1.000 1 A PRO 47.530 1
ATOM 1546 C CB . PRO 97 97 ? A -5.343 -21.929 -22.267 1.000 1 A PRO 47.530 1
ATOM 1547 C CG . PRO 97 97 ? A -4.823 -20.540 -21.902 1.000 1 A PRO 47.530 1
ATOM 1548 C CD . PRO 97 97 ? A -3.760 -20.283 -22.970 1.000 1 A PRO 47.530 1
ATOM 1549 H HA . PRO 97 97 ? A -3.602 -23.149 -21.943 1.000 1 A PRO 47.530 1
ATOM 1550 H HB2 . PRO 97 97 ? A -6.080 -21.838 -23.065 1.000 1 A PRO 47.530 1
ATOM 1551 H HB3 . PRO 97 97 ? A -5.775 -22.437 -21.406 1.000 1 A PRO 47.530 1
ATOM 1552 H HG2 . PRO 97 97 ? A -4.353 -20.572 -20.919 1.000 1 A PRO 47.530 1
ATOM 1553 H HG3 . PRO 97 97 ? A -5.613 -19.789 -21.928 1.000 1 A PRO 47.530 1
ATOM 1554 H HD2 . PRO 97 97 ? A -4.220 -19.862 -23.864 1.000 1 A PRO 47.530 1
ATOM 1555 H HD3 . PRO 97 97 ? A -3.005 -19.605 -22.573 1.000 1 A PRO 47.530 1
ATOM 1556 N N . GLY 98 98 ? A -4.266 -23.427 -25.128 1.000 1 A GLY 46.160 1
ATOM 1557 C CA . GLY 98 98 ? A -4.322 -24.453 -26.173 1.000 1 A GLY 46.160 1
ATOM 1558 C C . GLY 98 98 ? A -3.125 -25.398 -26.083 1.000 1 A GLY 46.160 1
ATOM 1559 O O . GLY 98 98 ? A -3.307 -26.604 -25.971 1.000 1 A GLY 46.160 1
ATOM 1560 H H . GLY 98 98 ? A -3.814 -22.554 -25.357 1.000 1 A GLY 46.160 1
ATOM 1561 H HA2 . GLY 98 98 ? A -4.303 -23.973 -27.151 1.000 1 A GLY 46.160 1
ATOM 1562 H HA3 . GLY 98 98 ? A -5.236 -25.040 -26.083 1.000 1 A GLY 46.160 1
ATOM 1563 N N . LEU 99 99 ? A -1.914 -24.839 -26.046 1.000 1 A LEU 49.340 1
ATOM 1564 C CA . LEU 99 99 ? A -0.664 -25.595 -25.986 1.000 1 A LEU 49.340 1
ATOM 1565 C C . LEU 99 99 ? A -0.524 -26.401 -24.683 1.000 1 A LEU 49.340 1
ATOM 1566 O O . LEU 99 99 ? A -0.112 -27.552 -24.741 1.000 1 A LEU 49.340 1
ATOM 1567 C CB . LEU 99 99 ? A 0.488 -24.601 -26.214 1.000 1 A LEU 49.340 1
ATOM 1568 C CG . LEU 99 99 ? A 1.886 -25.225 -26.379 1.000 1 A LEU 49.340 1
ATOM 1569 C CD1 . LEU 99 99 ? A 1.940 -26.271 -27.494 1.000 1 A LEU 49.340 1
ATOM 1570 C CD2 . LEU 99 99 ? A 2.864 -24.107 -26.743 1.000 1 A LEU 49.340 1
ATOM 1571 H H . LEU 99 99 ? A -1.842 -23.831 -26.041 1.000 1 A LEU 49.340 1
ATOM 1572 H HA . LEU 99 99 ? A -0.676 -26.312 -26.806 1.000 1 A LEU 49.340 1
ATOM 1573 H HB2 . LEU 99 99 ? A 0.266 -24.035 -27.119 1.000 1 A LEU 49.340 1
ATOM 1574 H HB3 . LEU 99 99 ? A 0.519 -23.899 -25.380 1.000 1 A LEU 49.340 1
ATOM 1575 H HG . LEU 99 99 ? A 2.201 -25.682 -25.441 1.000 1 A LEU 49.340 1
ATOM 1576 H HD11 . LEU 99 99 ? A 1.365 -27.151 -27.202 1.000 1 A LEU 49.340 1
ATOM 1577 H HD12 . LEU 99 99 ? A 1.528 -25.854 -28.413 1.000 1 A LEU 49.340 1
ATOM 1578 H HD13 . LEU 99 99 ? A 2.971 -26.584 -27.656 1.000 1 A LEU 49.340 1
ATOM 1579 H HD21 . LEU 99 99 ? A 2.540 -23.594 -27.648 1.000 1 A LEU 49.340 1
ATOM 1580 H HD22 . LEU 99 99 ? A 2.933 -23.389 -25.926 1.000 1 A LEU 49.340 1
ATOM 1581 H HD23 . LEU 99 99 ? A 3.854 -24.525 -26.924 1.000 1 A LEU 49.340 1
ATOM 1582 N N . LEU 100 100 ? A -0.954 -25.864 -23.534 1.000 1 A LEU 54.590 1
ATOM 1583 C CA . LEU 100 100 ? A -1.003 -26.606 -22.262 1.000 1 A LEU 54.590 1
ATOM 1584 C C . LEU 100 100 ? A -1.875 -27.871 -22.340 1.000 1 A LEU 54.590 1
ATOM 1585 O O . LEU 100 100 ? A -1.492 -28.917 -21.821 1.000 1 A LEU 54.590 1
ATOM 1586 C CB . LEU 100 100 ? A -1.528 -25.681 -21.146 1.000 1 A LEU 54.590 1
ATOM 1587 C CG . LEU 100 100 ? A -0.512 -24.634 -20.659 1.000 1 A LEU 54.590 1
ATOM 1588 C CD1 . LEU 100 100 ? A -1.184 -23.684 -19.667 1.000 1 A LEU 54.590 1
ATOM 1589 C CD2 . LEU 100 100 ? A 0.679 -25.305 -19.969 1.000 1 A LEU 54.590 1
ATOM 1590 H H . LEU 100 100 ? A -1.234 -24.893 -23.543 1.000 1 A LEU 54.590 1
ATOM 1591 H HA . LEU 100 100 ? A 0.001 -26.949 -22.012 1.000 1 A LEU 54.590 1
ATOM 1592 H HB2 . LEU 100 100 ? A -1.814 -26.295 -20.292 1.000 1 A LEU 54.590 1
ATOM 1593 H HB3 . LEU 100 100 ? A -2.427 -25.177 -21.501 1.000 1 A LEU 54.590 1
ATOM 1594 H HG . LEU 100 100 ? A -0.155 -24.050 -21.507 1.000 1 A LEU 54.590 1
ATOM 1595 H HD11 . LEU 100 100 ? A -2.009 -23.166 -20.157 1.000 1 A LEU 54.590 1
ATOM 1596 H HD12 . LEU 100 100 ? A -1.557 -24.240 -18.807 1.000 1 A LEU 54.590 1
ATOM 1597 H HD13 . LEU 100 100 ? A -0.462 -22.938 -19.334 1.000 1 A LEU 54.590 1
ATOM 1598 H HD21 . LEU 100 100 ? A 0.335 -26.062 -19.265 1.000 1 A LEU 54.590 1
ATOM 1599 H HD22 . LEU 100 100 ? A 1.271 -24.566 -19.428 1.000 1 A LEU 54.590 1
ATOM 1600 H HD23 . LEU 100 100 ? A 1.320 -25.777 -20.713 1.000 1 A LEU 54.590 1
ATOM 1601 N N . ARG 101 101 ? A -3.022 -27.800 -23.027 1.000 1 A ARG 55.530 1
ATOM 1602 C CA . ARG 101 101 ? A -3.907 -28.959 -23.227 1.000 1 A ARG 55.530 1
ATOM 1603 C C . ARG 101 101 ? A -3.349 -29.969 -24.223 1.000 1 A ARG 55.530 1
ATOM 1604 O O . ARG 101 101 ? A -3.642 -31.149 -24.098 1.000 1 A ARG 55.530 1
ATOM 1605 C CB . ARG 101 101 ? A -5.306 -28.491 -23.637 1.000 1 A ARG 55.530 1
ATOM 1606 C CG . ARG 101 101 ? A -6.032 -27.899 -22.423 1.000 1 A ARG 55.530 1
ATOM 1607 C CD . ARG 101 101 ? A -7.437 -27.428 -22.790 1.000 1 A ARG 55.530 1
ATOM 1608 N NE . ARG 101 101 ? A -7.401 -26.154 -23.532 1.000 1 A ARG 55.530 1
ATOM 1609 C CZ . ARG 101 101 ? A -8.247 -25.157 -23.367 1.000 1 A ARG 55.530 1
ATOM 1610 N NH1 . ARG 101 101 ? A -9.282 -25.277 -22.594 1.000 1 A ARG 55.530 1
ATOM 1611 N NH2 . ARG 101 101 ? A -8.058 -24.020 -23.972 1.000 1 A ARG 55.530 1
ATOM 1612 H H . ARG 101 101 ? A -3.259 -26.924 -23.470 1.000 1 A ARG 55.530 1
ATOM 1613 H HA . ARG 101 101 ? A -3.984 -29.511 -22.290 1.000 1 A ARG 55.530 1
ATOM 1614 H HB2 . ARG 101 101 ? A -5.234 -27.755 -24.438 1.000 1 A ARG 55.530 1
ATOM 1615 H HB3 . ARG 101 101 ? A -5.876 -29.347 -23.999 1.000 1 A ARG 55.530 1
ATOM 1616 H HG2 . ARG 101 101 ? A -6.111 -28.664 -21.652 1.000 1 A ARG 55.530 1
ATOM 1617 H HG3 . ARG 101 101 ? A -5.467 -27.064 -22.007 1.000 1 A ARG 55.530 1
ATOM 1618 H HD2 . ARG 101 101 ? A -7.976 -27.307 -21.850 1.000 1 A ARG 55.530 1
ATOM 1619 H HD3 . ARG 101 101 ? A -7.940 -28.193 -23.381 1.000 1 A ARG 55.530 1
ATOM 1620 H HE . ARG 101 101 ? A -6.511 -25.917 -23.948 1.000 1 A ARG 55.530 1
ATOM 1621 H HH11 . ARG 101 101 ? A -9.728 -24.513 -22.104 1.000 1 A ARG 55.530 1
ATOM 1622 H HH12 . ARG 101 101 ? A -9.413 -26.147 -22.098 1.000 1 A ARG 55.530 1
ATOM 1623 H HH21 . ARG 101 101 ? A -7.221 -23.893 -24.522 1.000 1 A ARG 55.530 1
ATOM 1624 H HH22 . ARG 101 101 ? A -8.740 -23.295 -23.803 1.000 1 A ARG 55.530 1
ATOM 1625 N N . GLU 102 102 ? A -2.532 -29.531 -25.175 1.000 1 A GLU 53.380 1
ATOM 1626 C CA . GLU 102 102 ? A -1.811 -30.435 -26.076 1.000 1 A GLU 53.380 1
ATOM 1627 C C . GLU 102 102 ? A -0.621 -31.102 -25.366 1.000 1 A GLU 53.380 1
ATOM 1628 O O . GLU 102 102 ? A -0.403 -32.291 -25.561 1.000 1 A GLU 53.380 1
ATOM 1629 C CB . GLU 102 102 ? A -1.380 -29.680 -27.341 1.000 1 A GLU 53.380 1
ATOM 1630 C CG . GLU 102 102 ? A -2.566 -29.148 -28.164 1.000 1 A GLU 53.380 1
ATOM 1631 C CD . GLU 102 102 ? A -3.334 -30.256 -28.892 1.000 1 A GLU 53.380 1
ATOM 1632 O OE1 . GLU 102 102 ? A -4.362 -30.750 -28.368 1.000 1 A GLU 53.380 1
ATOM 1633 O OE2 . GLU 102 102 ? A -2.922 -30.570 -30.032 1.000 1 A GLU 53.380 1
ATOM 1634 H H . GLU 102 102 ? A -2.371 -28.537 -25.251 1.000 1 A GLU 53.380 1
ATOM 1635 H HA . GLU 102 102 ? A -2.479 -31.240 -26.381 1.000 1 A GLU 53.380 1
ATOM 1636 H HB2 . GLU 102 102 ? A -0.785 -30.342 -27.971 1.000 1 A GLU 53.380 1
ATOM 1637 H HB3 . GLU 102 102 ? A -0.749 -28.839 -27.053 1.000 1 A GLU 53.380 1
ATOM 1638 H HG2 . GLU 102 102 ? A -2.176 -28.447 -28.902 1.000 1 A GLU 53.380 1
ATOM 1639 H HG3 . GLU 102 102 ? A -3.253 -28.589 -27.529 1.000 1 A GLU 53.380 1
ATOM 1640 N N . VAL 103 103 ? A 0.089 -30.402 -24.473 1.000 1 A VAL 54.970 1
ATOM 1641 C CA . VAL 103 103 ? A 1.120 -31.004 -23.603 1.000 1 A VAL 54.970 1
ATOM 1642 C C . VAL 103 103 ? A 0.514 -32.065 -22.684 1.000 1 A VAL 54.970 1
ATOM 1643 O O . VAL 103 103 ? A 1.043 -33.166 -22.603 1.000 1 A VAL 54.970 1
ATOM 1644 C CB . VAL 103 103 ? A 1.864 -29.924 -22.793 1.000 1 A VAL 54.970 1
ATOM 1645 C CG1 . VAL 103 103 ? A 2.778 -30.511 -21.711 1.000 1 A VAL 54.970 1
ATOM 1646 C CG2 . VAL 103 103 ? A 2.739 -29.077 -23.724 1.000 1 A VAL 54.970 1
ATOM 1647 H H . VAL 103 103 ? A -0.107 -29.416 -24.370 1.000 1 A VAL 54.970 1
ATOM 1648 H HA . VAL 103 103 ? A 1.849 -31.520 -24.228 1.000 1 A VAL 54.970 1
ATOM 1649 H HB . VAL 103 103 ? A 1.140 -29.269 -22.310 1.000 1 A VAL 54.970 1
ATOM 1650 H HG11 . VAL 103 103 ? A 3.406 -29.732 -21.278 1.000 1 A VAL 54.970 1
ATOM 1651 H HG12 . VAL 103 103 ? A 3.411 -31.291 -22.135 1.000 1 A VAL 54.970 1
ATOM 1652 H HG13 . VAL 103 103 ? A 2.181 -30.943 -20.909 1.000 1 A VAL 54.970 1
ATOM 1653 H HG21 . VAL 103 103 ? A 3.500 -29.702 -24.191 1.000 1 A VAL 54.970 1
ATOM 1654 H HG22 . VAL 103 103 ? A 3.214 -28.288 -23.141 1.000 1 A VAL 54.970 1
ATOM 1655 H HG23 . VAL 103 103 ? A 2.137 -28.617 -24.509 1.000 1 A VAL 54.970 1
ATOM 1656 N N . ALA 104 104 ? A -0.647 -31.797 -22.082 1.000 1 A ALA 53.720 1
ATOM 1657 C CA . ALA 104 104 ? A -1.383 -32.779 -21.280 1.000 1 A ALA 53.720 1
ATOM 1658 C C . ALA 104 104 ? A -1.953 -33.974 -22.083 1.000 1 A ALA 53.720 1
ATOM 1659 O O . ALA 104 104 ? A -2.472 -34.913 -21.484 1.000 1 A ALA 53.720 1
ATOM 1660 C CB . ALA 104 104 ? A -2.480 -32.028 -20.519 1.000 1 A ALA 53.720 1
ATOM 1661 H H . ALA 104 104 ? A -1.018 -30.859 -22.142 1.000 1 A ALA 53.720 1
ATOM 1662 H HA . ALA 104 104 ? A -0.694 -33.201 -20.548 1.000 1 A ALA 53.720 1
ATOM 1663 H HB1 . ALA 104 104 ? A -2.028 -31.222 -19.941 1.000 1 A ALA 53.720 1
ATOM 1664 H HB2 . ALA 104 104 ? A -3.206 -31.615 -21.219 1.000 1 A ALA 53.720 1
ATOM 1665 H HB3 . ALA 104 104 ? A -2.987 -32.711 -19.838 1.000 1 A ALA 53.720 1
ATOM 1666 N N . ARG 105 105 ? A -1.866 -33.948 -23.422 1.000 1 A ARG 52.090 1
ATOM 1667 C CA . ARG 105 105 ? A -2.244 -35.043 -24.338 1.000 1 A ARG 52.090 1
ATOM 1668 C C . ARG 105 105 ? A -1.047 -35.791 -24.925 1.000 1 A ARG 52.090 1
ATOM 1669 O O . ARG 105 105 ? A -1.237 -36.820 -25.564 1.000 1 A ARG 52.090 1
ATOM 1670 C CB . ARG 105 105 ? A -3.079 -34.470 -25.488 1.000 1 A ARG 52.090 1
ATOM 1671 C CG . ARG 105 105 ? A -4.499 -34.096 -25.064 1.000 1 A ARG 52.090 1
ATOM 1672 C CD . ARG 105 105 ? A -5.104 -33.225 -26.167 1.000 1 A ARG 52.090 1
ATOM 1673 N NE . ARG 105 105 ? A -6.543 -33.030 -25.957 1.000 1 A ARG 52.090 1
ATOM 1674 C CZ . ARG 105 105 ? A -7.336 -32.351 -26.759 1.000 1 A ARG 52.090 1
ATOM 1675 N NH1 . ARG 105 105 ? A -6.888 -31.627 -27.747 1.000 1 A ARG 52.090 1
ATOM 1676 N NH2 . ARG 105 105 ? A -8.627 -32.404 -26.579 1.000 1 A ARG 52.090 1
ATOM 1677 H H . ARG 105 105 ? A -1.430 -33.136 -23.835 1.000 1 A ARG 52.090 1
ATOM 1678 H HA . ARG 105 105 ? A -2.826 -35.796 -23.805 1.000 1 A ARG 52.090 1
ATOM 1679 H HB2 . ARG 105 105 ? A -2.571 -33.596 -25.895 1.000 1 A ARG 52.090 1
ATOM 1680 H HB3 . ARG 105 105 ? A -3.158 -35.208 -26.286 1.000 1 A ARG 52.090 1
ATOM 1681 H HG2 . ARG 105 105 ? A -5.082 -35.009 -24.943 1.000 1 A ARG 52.090 1
ATOM 1682 H HG3 . ARG 105 105 ? A -4.496 -33.549 -24.121 1.000 1 A ARG 52.090 1
ATOM 1683 H HD2 . ARG 105 105 ? A -4.946 -33.712 -27.129 1.000 1 A ARG 52.090 1
ATOM 1684 H HD3 . ARG 105 105 ? A -4.593 -32.262 -26.182 1.000 1 A ARG 52.090 1
ATOM 1685 H HE . ARG 105 105 ? A -6.952 -33.527 -25.179 1.000 1 A ARG 52.090 1
ATOM 1686 H HH11 . ARG 105 105 ? A -5.892 -31.498 -27.862 1.000 1 A ARG 52.090 1
ATOM 1687 H HH12 . ARG 105 105 ? A -7.504 -31.153 -28.391 1.000 1 A ARG 52.090 1
ATOM 1688 H HH21 . ARG 105 105 ? A -8.998 -33.014 -25.865 1.000 1 A ARG 52.090 1
ATOM 1689 H HH22 . ARG 105 105 ? A -9.248 -31.920 -27.212 1.000 1 A ARG 52.090 1
ATOM 1690 N N . VAL 106 106 ? A 0.166 -35.271 -24.761 1.000 1 A VAL 54.690 1
ATOM 1691 C CA . VAL 106 106 ? A 1.397 -35.933 -25.193 1.000 1 A VAL 54.690 1
ATOM 1692 C C . VAL 106 106 ? A 1.933 -36.721 -24.003 1.000 1 A VAL 54.690 1
ATOM 1693 O O . VAL 106 106 ? A 2.284 -36.132 -22.988 1.000 1 A VAL 54.690 1
ATOM 1694 C CB . VAL 106 106 ? A 2.406 -34.897 -25.734 1.000 1 A VAL 54.690 1
ATOM 1695 C CG1 . VAL 106 106 ? A 3.783 -35.507 -26.014 1.000 1 A VAL 54.690 1
ATOM 1696 C CG2 . VAL 106 106 ? A 1.928 -34.298 -27.065 1.000 1 A VAL 54.690 1
ATOM 1697 H H . VAL 106 106 ? A 0.260 -34.450 -24.180 1.000 1 A VAL 54.690 1
ATOM 1698 H HA . VAL 106 106 ? A 1.178 -36.639 -25.995 1.000 1 A VAL 54.690 1
ATOM 1699 H HB . VAL 106 106 ? A 2.524 -34.091 -25.010 1.000 1 A VAL 54.690 1
ATOM 1700 H HG11 . VAL 106 106 ? A 3.693 -36.342 -26.708 1.000 1 A VAL 54.690 1
ATOM 1701 H HG12 . VAL 106 106 ? A 4.449 -34.750 -26.430 1.000 1 A VAL 54.690 1
ATOM 1702 H HG13 . VAL 106 106 ? A 4.213 -35.862 -25.077 1.000 1 A VAL 54.690 1
ATOM 1703 H HG21 . VAL 106 106 ? A 2.611 -33.511 -27.385 1.000 1 A VAL 54.690 1
ATOM 1704 H HG22 . VAL 106 106 ? A 1.877 -35.074 -27.828 1.000 1 A VAL 54.690 1
ATOM 1705 H HG23 . VAL 106 106 ? A 0.933 -33.867 -26.947 1.000 1 A VAL 54.690 1
ATOM 1706 N N . GLU 107 107 ? A 2.061 -38.042 -24.136 1.000 1 A GLU 51.190 1
ATOM 1707 C CA . GLU 107 107 ? A 2.518 -38.965 -23.072 1.000 1 A GLU 51.190 1
ATOM 1708 C C . GLU 107 107 ? A 4.013 -38.821 -22.698 1.000 1 A GLU 51.190 1
ATOM 1709 O O . GLU 107 107 ? A 4.624 -39.709 -22.106 1.000 1 A GLU 51.190 1
ATOM 1710 C CB . GLU 107 107 ? A 2.167 -40.415 -23.452 1.000 1 A GLU 51.190 1
ATOM 1711 C CG . GLU 107 107 ? A 0.662 -40.620 -23.686 1.000 1 A GLU 51.190 1
ATOM 1712 C CD . GLU 107 107 ? A 0.310 -42.093 -23.928 1.000 1 A GLU 51.190 1
ATOM 1713 O OE1 . GLU 107 107 ? A -0.731 -42.530 -23.389 1.000 1 A GLU 51.190 1
ATOM 1714 O OE2 . GLU 107 107 ? A 1.069 -42.755 -24.670 1.000 1 A GLU 51.190 1
ATOM 1715 H H . GLU 107 107 ? A 1.683 -38.477 -24.966 1.000 1 A GLU 51.190 1
ATOM 1716 H HA . GLU 107 107 ? A 1.963 -38.727 -22.165 1.000 1 A GLU 51.190 1
ATOM 1717 H HB2 . GLU 107 107 ? A 2.477 -41.077 -22.643 1.000 1 A GLU 51.190 1
ATOM 1718 H HB3 . GLU 107 107 ? A 2.719 -40.684 -24.353 1.000 1 A GLU 51.190 1
ATOM 1719 H HG2 . GLU 107 107 ? A 0.124 -40.248 -22.814 1.000 1 A GLU 51.190 1
ATOM 1720 H HG3 . GLU 107 107 ? A 0.348 -40.034 -24.551 1.000 1 A GLU 51.190 1
ATOM 1721 N N . ARG 108 108 ? A 4.628 -37.679 -23.026 1.000 1 A ARG 57.000 1
ATOM 1722 C CA . ARG 108 108 ? A 5.962 -37.306 -22.555 1.000 1 A ARG 57.000 1
ATOM 1723 C C . ARG 108 108 ? A 5.868 -36.791 -21.127 1.000 1 A ARG 57.000 1
ATOM 1724 O O . ARG 108 108 ? A 4.978 -36.018 -20.786 1.000 1 A ARG 57.000 1
ATOM 1725 C CB . ARG 108 108 ? A 6.596 -36.249 -23.466 1.000 1 A ARG 57.000 1
ATOM 1726 C CG . ARG 108 108 ? A 7.027 -36.845 -24.812 1.000 1 A ARG 57.000 1
ATOM 1727 C CD . ARG 108 108 ? A 7.731 -35.775 -25.653 1.000 1 A ARG 57.000 1
ATOM 1728 N NE . ARG 108 108 ? A 8.237 -36.339 -26.922 1.000 1 A ARG 57.000 1
ATOM 1729 C CZ . ARG 108 108 ? A 9.281 -35.888 -27.600 1.000 1 A ARG 57.000 1
ATOM 1730 N NH1 . ARG 108 108 ? A 9.913 -34.809 -27.242 1.000 1 A ARG 57.000 1
ATOM 1731 N NH2 . ARG 108 108 ? A 9.713 -36.523 -28.650 1.000 1 A ARG 57.000 1
ATOM 1732 H H . ARG 108 108 ? A 4.013 -36.935 -23.322 1.000 1 A ARG 57.000 1
ATOM 1733 H HA . ARG 108 108 ? A 6.592 -38.196 -22.545 1.000 1 A ARG 57.000 1
ATOM 1734 H HB2 . ARG 108 108 ? A 7.479 -35.845 -22.970 1.000 1 A ARG 57.000 1
ATOM 1735 H HB3 . ARG 108 108 ? A 5.900 -35.425 -23.620 1.000 1 A ARG 57.000 1
ATOM 1736 H HG2 . ARG 108 108 ? A 6.158 -37.223 -25.351 1.000 1 A ARG 57.000 1
ATOM 1737 H HG3 . ARG 108 108 ? A 7.720 -37.667 -24.635 1.000 1 A ARG 57.000 1
ATOM 1738 H HD2 . ARG 108 108 ? A 7.033 -34.965 -25.864 1.000 1 A ARG 57.000 1
ATOM 1739 H HD3 . ARG 108 108 ? A 8.562 -35.383 -25.068 1.000 1 A ARG 57.000 1
ATOM 1740 H HE . ARG 108 108 ? A 7.799 -37.186 -27.254 1.000 1 A ARG 57.000 1
ATOM 1741 H HH11 . ARG 108 108 ? A 10.781 -34.501 -27.657 1.000 1 A ARG 57.000 1
ATOM 1742 H HH12 . ARG 108 108 ? A 9.652 -34.333 -26.390 1.000 1 A ARG 57.000 1
ATOM 1743 H HH21 . ARG 108 108 ? A 9.377 -37.453 -28.856 1.000 1 A ARG 57.000 1
ATOM 1744 H HH22 . ARG 108 108 ? A 10.549 -36.172 -29.094 1.000 1 A ARG 57.000 1
ATOM 1745 N N . ARG 109 109 ? A 6.834 -37.165 -20.297 1.000 1 A ARG 62.380 1
ATOM 1746 C CA . ARG 109 109 ? A 6.944 -36.660 -18.927 1.000 1 A ARG 62.380 1
ATOM 1747 C C . ARG 109 109 ? A 7.337 -35.178 -18.975 1.000 1 A ARG 62.380 1
ATOM 1748 O O . ARG 109 109 ? A 8.347 -34.835 -19.594 1.000 1 A ARG 62.380 1
ATOM 1749 C CB . ARG 109 109 ? A 7.951 -37.523 -18.158 1.000 1 A ARG 62.380 1
ATOM 1750 C CG . ARG 109 109 ? A 7.563 -39.016 -18.112 1.000 1 A ARG 62.380 1
ATOM 1751 C CD . ARG 109 109 ? A 8.684 -39.753 -17.389 1.000 1 A ARG 62.380 1
ATOM 1752 N NE . ARG 109 109 ? A 8.550 -41.218 -17.350 1.000 1 A ARG 62.380 1
ATOM 1753 C CZ . ARG 109 109 ? A 9.393 -41.943 -16.634 1.000 1 A ARG 62.380 1
ATOM 1754 N NH1 . ARG 109 109 ? A 10.028 -41.442 -15.622 1.000 1 A ARG 62.380 1
ATOM 1755 N NH2 . ARG 109 109 ? A 9.663 -43.178 -16.932 1.000 1 A ARG 62.380 1
ATOM 1756 H H . ARG 109 109 ? A 7.562 -37.767 -20.656 1.000 1 A ARG 62.380 1
ATOM 1757 H HA . ARG 109 109 ? A 5.971 -36.736 -18.441 1.000 1 A ARG 62.380 1
ATOM 1758 H HB2 . ARG 109 109 ? A 8.924 -37.433 -18.642 1.000 1 A ARG 62.380 1
ATOM 1759 H HB3 . ARG 109 109 ? A 8.038 -37.143 -17.140 1.000 1 A ARG 62.380 1
ATOM 1760 H HG2 . ARG 109 109 ? A 6.624 -39.144 -17.574 1.000 1 A ARG 62.380 1
ATOM 1761 H HG3 . ARG 109 109 ? A 7.469 -39.421 -19.120 1.000 1 A ARG 62.380 1
ATOM 1762 H HD2 . ARG 109 109 ? A 8.743 -39.357 -16.375 1.000 1 A ARG 62.380 1
ATOM 1763 H HD3 . ARG 109 109 ? A 9.621 -39.534 -17.901 1.000 1 A ARG 62.380 1
ATOM 1764 H HE . ARG 109 109 ? A 8.080 -41.674 -18.118 1.000 1 A ARG 62.380 1
ATOM 1765 H HH11 . ARG 109 109 ? A 9.952 -40.444 -15.488 1.000 1 A ARG 62.380 1
ATOM 1766 H HH12 . ARG 109 109 ? A 10.982 -41.761 -15.533 1.000 1 A ARG 62.380 1
ATOM 1767 H HH21 . ARG 109 109 ? A 9.331 -43.583 -17.796 1.000 1 A ARG 62.380 1
ATOM 1768 H HH22 . ARG 109 109 ? A 10.458 -43.580 -16.456 1.000 1 A ARG 62.380 1
ATOM 1769 N N . TRP 110 110 ? A 6.530 -34.312 -18.362 1.000 1 A TRP 64.250 1
ATOM 1770 C CA . TRP 110 110 ? A 6.697 -32.855 -18.380 1.000 1 A TRP 64.250 1
ATOM 1771 C C . TRP 110 110 ? A 6.666 -32.250 -16.974 1.000 1 A TRP 64.250 1
ATOM 1772 O O . TRP 110 110 ? A 5.868 -32.675 -16.151 1.000 1 A TRP 64.250 1
ATOM 1773 C CB . TRP 110 110 ? A 5.628 -32.216 -19.286 1.000 1 A TRP 64.250 1
ATOM 1774 C CG . TRP 110 110 ? A 4.184 -32.480 -18.958 1.000 1 A TRP 64.250 1
ATOM 1775 C CD1 . TRP 110 110 ? A 3.400 -33.376 -19.600 1.000 1 A TRP 64.250 1
ATOM 1776 C CD2 . TRP 110 110 ? A 3.311 -31.835 -17.971 1.000 1 A TRP 64.250 1
ATOM 1777 N NE1 . TRP 110 110 ? A 2.124 -33.346 -19.081 1.000 1 A TRP 64.250 1
ATOM 1778 C CE2 . TRP 110 110 ? A 2.005 -32.406 -18.081 1.000 1 A TRP 64.250 1
ATOM 1779 C CE3 . TRP 110 110 ? A 3.481 -30.827 -16.994 1.000 1 A TRP 64.250 1
ATOM 1780 C CZ2 . TRP 110 110 ? A 0.927 -31.993 -17.283 1.000 1 A TRP 64.250 1
ATOM 1781 C CZ3 . TRP 110 110 ? A 2.412 -30.428 -16.166 1.000 1 A TRP 64.250 1
ATOM 1782 C CH2 . TRP 110 110 ? A 1.137 -30.996 -16.317 1.000 1 A TRP 64.250 1
ATOM 1783 H H . TRP 110 110 ? A 5.686 -34.660 -17.931 1.000 1 A TRP 64.250 1
ATOM 1784 H HA . TRP 110 110 ? A 7.677 -32.634 -18.804 1.000 1 A TRP 64.250 1
ATOM 1785 H HB2 . TRP 110 110 ? A 5.780 -31.137 -19.295 1.000 1 A TRP 64.250 1
ATOM 1786 H HB3 . TRP 110 110 ? A 5.800 -32.572 -20.302 1.000 1 A TRP 64.250 1
ATOM 1787 H HD1 . TRP 110 110 ? A 3.717 -34.011 -20.414 1.000 1 A TRP 64.250 1
ATOM 1788 H HE1 . TRP 110 110 ? A 1.387 -33.947 -19.423 1.000 1 A TRP 64.250 1
ATOM 1789 H HE3 . TRP 110 110 ? A 4.459 -30.387 -16.864 1.000 1 A TRP 64.250 1
ATOM 1790 H HZ2 . TRP 110 110 ? A -0.044 -32.449 -17.403 1.000 1 A TRP 64.250 1
ATOM 1791 H HZ3 . TRP 110 110 ? A 2.572 -29.691 -15.393 1.000 1 A TRP 64.250 1
ATOM 1792 H HH2 . TRP 110 110 ? A 0.327 -30.676 -15.680 1.000 1 A TRP 64.250 1
ATOM 1793 N N . VAL 111 111 ? A 7.489 -31.241 -16.687 1.000 1 A VAL 67.500 1
ATOM 1794 C CA . VAL 111 111 ? A 7.523 -30.544 -15.393 1.000 1 A VAL 67.500 1
ATOM 1795 C C . VAL 111 111 ? A 7.141 -29.073 -15.552 1.000 1 A VAL 67.500 1
ATOM 1796 O O . VAL 111 111 ? A 7.762 -28.349 -16.323 1.000 1 A VAL 67.500 1
ATOM 1797 C CB . VAL 111 111 ? A 8.840 -30.792 -14.626 1.000 1 A VAL 67.500 1
ATOM 1798 C CG1 . VAL 111 111 ? A 10.101 -30.538 -15.457 1.000 1 A VAL 67.500 1
ATOM 1799 C CG2 . VAL 111 111 ? A 8.917 -29.961 -13.339 1.000 1 A VAL 67.500 1
ATOM 1800 H H . VAL 111 111 ? A 8.074 -30.882 -17.428 1.000 1 A VAL 67.500 1
ATOM 1801 H HA . VAL 111 111 ? A 6.749 -30.996 -14.772 1.000 1 A VAL 67.500 1
ATOM 1802 H HB . VAL 111 111 ? A 8.854 -31.843 -14.337 1.000 1 A VAL 67.500 1
ATOM 1803 H HG11 . VAL 111 111 ? A 10.986 -30.725 -14.849 1.000 1 A VAL 67.500 1
ATOM 1804 H HG12 . VAL 111 111 ? A 10.129 -31.203 -16.320 1.000 1 A VAL 67.500 1
ATOM 1805 H HG13 . VAL 111 111 ? A 10.116 -29.506 -15.807 1.000 1 A VAL 67.500 1
ATOM 1806 H HG21 . VAL 111 111 ? A 8.985 -28.897 -13.566 1.000 1 A VAL 67.500 1
ATOM 1807 H HG22 . VAL 111 111 ? A 8.038 -30.156 -12.724 1.000 1 A VAL 67.500 1
ATOM 1808 H HG23 . VAL 111 111 ? A 9.802 -30.251 -12.772 1.000 1 A VAL 67.500 1
ATOM 1809 N N . ALA 112 112 ? A 6.098 -28.607 -14.859 1.000 1 A ALA 66.440 1
ATOM 1810 C CA . ALA 112 112 ? A 5.547 -27.262 -15.084 1.000 1 A ALA 66.440 1
ATOM 1811 C C . ALA 112 112 ? A 5.860 -26.261 -13.964 1.000 1 A ALA 66.440 1
ATOM 1812 O O . ALA 112 112 ? A 5.090 -26.127 -13.012 1.000 1 A ALA 66.440 1
ATOM 1813 C CB . ALA 112 112 ? A 4.054 -27.341 -15.417 1.000 1 A ALA 66.440 1
ATOM 1814 H H . ALA 112 112 ? A 5.643 -29.236 -14.213 1.000 1 A ALA 66.440 1
ATOM 1815 H HA . ALA 112 112 ? A 6.022 -26.851 -15.975 1.000 1 A ALA 66.440 1
ATOM 1816 H HB1 . ALA 112 112 ? A 3.494 -27.713 -14.559 1.000 1 A ALA 66.440 1
ATOM 1817 H HB2 . ALA 112 112 ? A 3.691 -26.345 -15.671 1.000 1 A ALA 66.440 1
ATOM 1818 H HB3 . ALA 112 112 ? A 3.899 -27.999 -16.271 1.000 1 A ALA 66.440 1
ATOM 1819 N N . LEU 113 113 ? A 6.971 -25.535 -14.108 1.000 1 A LEU 65.620 1
ATOM 1820 C CA . LEU 113 113 ? A 7.335 -24.398 -13.262 1.000 1 A LEU 65.620 1
ATOM 1821 C C . LEU 113 113 ? A 6.298 -23.270 -13.389 1.000 1 A LEU 65.620 1
ATOM 1822 O O . LEU 113 113 ? A 6.178 -22.620 -14.422 1.000 1 A LEU 65.620 1
ATOM 1823 C CB . LEU 113 113 ? A 8.736 -23.896 -13.671 1.000 1 A LEU 65.620 1
ATOM 1824 C CG . LEU 113 113 ? A 9.926 -24.754 -13.201 1.000 1 A LEU 65.620 1
ATOM 1825 C CD1 . LEU 113 113 ? A 11.222 -24.109 -13.696 1.000 1 A LEU 65.620 1
ATOM 1826 C CD2 . LEU 113 113 ? A 10.046 -24.888 -11.680 1.000 1 A LEU 65.620 1
ATOM 1827 H H . LEU 113 113 ? A 7.527 -25.696 -14.936 1.000 1 A LEU 65.620 1
ATOM 1828 H HA . LEU 113 113 ? A 7.351 -24.715 -12.220 1.000 1 A LEU 65.620 1
ATOM 1829 H HB2 . LEU 113 113 ? A 8.773 -23.821 -14.758 1.000 1 A LEU 65.620 1
ATOM 1830 H HB3 . LEU 113 113 ? A 8.868 -22.884 -13.289 1.000 1 A LEU 65.620 1
ATOM 1831 H HG . LEU 113 113 ? A 9.832 -25.751 -13.631 1.000 1 A LEU 65.620 1
ATOM 1832 H HD11 . LEU 113 113 ? A 12.068 -24.749 -13.444 1.000 1 A LEU 65.620 1
ATOM 1833 H HD12 . LEU 113 113 ? A 11.367 -23.137 -13.225 1.000 1 A LEU 65.620 1
ATOM 1834 H HD13 . LEU 113 113 ? A 11.194 -23.981 -14.778 1.000 1 A LEU 65.620 1
ATOM 1835 H HD21 . LEU 113 113 ? A 9.158 -25.360 -11.259 1.000 1 A LEU 65.620 1
ATOM 1836 H HD22 . LEU 113 113 ? A 10.905 -25.514 -11.437 1.000 1 A LEU 65.620 1
ATOM 1837 H HD23 . LEU 113 113 ? A 10.198 -23.915 -11.213 1.000 1 A LEU 65.620 1
ATOM 1838 N N . CYS 114 114 ? A 5.549 -22.992 -12.330 1.000 1 A CYS 62.120 1
ATOM 1839 C CA . CYS 114 114 ? A 4.543 -21.934 -12.298 1.000 1 A CYS 62.120 1
ATOM 1840 C C . CYS 114 114 ? A 4.652 -21.137 -10.992 1.000 1 A CYS 62.120 1
ATOM 1841 O O . CYS 114 114 ? A 4.966 -21.686 -9.943 1.000 1 A CYS 62.120 1
ATOM 1842 C CB . CYS 114 114 ? A 3.159 -22.551 -12.564 1.000 1 A CYS 62.120 1
ATOM 1843 S SG . CYS 114 114 ? A 2.804 -23.975 -11.490 1.000 1 A CYS 62.120 1
ATOM 1844 H H . CYS 114 114 ? A 5.668 -23.553 -11.498 1.000 1 A CYS 62.120 1
ATOM 1845 H HA . CYS 114 114 ? A 4.738 -21.228 -13.105 1.000 1 A CYS 62.120 1
ATOM 1846 H HB2 . CYS 114 114 ? A 3.144 -22.908 -13.594 1.000 1 A CYS 62.120 1
ATOM 1847 H HB3 . CYS 114 114 ? A 2.389 -21.790 -12.443 1.000 1 A CYS 62.120 1
ATOM 1848 H HG . CYS 114 114 ? A 3.917 -24.665 -11.753 1.000 1 A CYS 62.120 1
ATOM 1849 N N . LEU 115 115 ? A 4.402 -19.824 -11.022 1.000 1 A LEU 58.660 1
ATOM 1850 C CA . LEU 115 115 ? A 4.327 -19.067 -9.770 1.000 1 A LEU 58.660 1
ATOM 1851 C C . LEU 115 115 ? A 3.066 -19.499 -9.013 1.000 1 A LEU 58.660 1
ATOM 1852 O O . LEU 115 115 ? A 2.019 -19.687 -9.626 1.000 1 A LEU 58.660 1
ATOM 1853 C CB . LEU 115 115 ? A 4.338 -17.546 -10.023 1.000 1 A LEU 58.660 1
ATOM 1854 C CG . LEU 115 115 ? A 5.665 -16.996 -10.579 1.000 1 A LEU 58.660 1
ATOM 1855 C CD1 . LEU 115 115 ? A 5.463 -15.552 -11.046 1.000 1 A LEU 58.660 1
ATOM 1856 C CD2 . LEU 115 115 ? A 6.766 -16.969 -9.512 1.000 1 A LEU 58.660 1
ATOM 1857 H H . LEU 115 115 ? A 4.132 -19.388 -11.893 1.000 1 A LEU 58.660 1
ATOM 1858 H HA . LEU 115 115 ? A 5.191 -19.330 -9.159 1.000 1 A LEU 58.660 1
ATOM 1859 H HB2 . LEU 115 115 ? A 4.127 -17.036 -9.083 1.000 1 A LEU 58.660 1
ATOM 1860 H HB3 . LEU 115 115 ? A 3.535 -17.308 -10.720 1.000 1 A LEU 58.660 1
ATOM 1861 H HG . LEU 115 115 ? A 5.986 -17.596 -11.430 1.000 1 A LEU 58.660 1
ATOM 1862 H HD11 . LEU 115 115 ? A 5.218 -14.927 -10.187 1.000 1 A LEU 58.660 1
ATOM 1863 H HD12 . LEU 115 115 ? A 6.389 -15.204 -11.503 1.000 1 A LEU 58.660 1
ATOM 1864 H HD13 . LEU 115 115 ? A 4.684 -15.524 -11.807 1.000 1 A LEU 58.660 1
ATOM 1865 H HD21 . LEU 115 115 ? A 6.493 -16.310 -8.688 1.000 1 A LEU 58.660 1
ATOM 1866 H HD22 . LEU 115 115 ? A 7.697 -16.622 -9.961 1.000 1 A LEU 58.660 1
ATOM 1867 H HD23 . LEU 115 115 ? A 6.926 -17.970 -9.112 1.000 1 A LEU 58.660 1
ATOM 1868 N N . HIS 116 116 ? A 3.093 -19.526 -7.681 1.000 1 A HIS 52.060 1
ATOM 1869 C CA . HIS 116 116 ? A 1.914 -19.790 -6.830 1.000 1 A HIS 52.060 1
ATOM 1870 C C . HIS 116 116 ? A 0.636 -19.016 -7.255 1.000 1 A HIS 52.060 1
ATOM 1871 O O . HIS 116 116 ? A -0.485 -19.503 -7.091 1.000 1 A HIS 52.060 1
ATOM 1872 C CB . HIS 116 116 ? A 2.337 -19.427 -5.399 1.000 1 A HIS 52.060 1
ATOM 1873 C CG . HIS 116 116 ? A 1.325 -19.636 -4.294 1.000 1 A HIS 52.060 1
ATOM 1874 N ND1 . HIS 116 116 ? A 0.019 -19.192 -4.246 1.000 1 A HIS 52.060 1
ATOM 1875 C CD2 . HIS 116 116 ? A 1.607 -20.173 -3.068 1.000 1 A HIS 52.060 1
ATOM 1876 C CE1 . HIS 116 116 ? A -0.459 -19.437 -3.013 1.000 1 A HIS 52.060 1
ATOM 1877 N NE2 . HIS 116 116 ? A 0.485 -20.009 -2.252 1.000 1 A HIS 52.060 1
ATOM 1878 H H . HIS 116 116 ? A 4.008 -19.570 -7.256 1.000 1 A HIS 52.060 1
ATOM 1879 H HA . HIS 116 116 ? A 1.690 -20.856 -6.866 1.000 1 A HIS 52.060 1
ATOM 1880 H HB2 . HIS 116 116 ? A 2.636 -18.379 -5.377 1.000 1 A HIS 52.060 1
ATOM 1881 H HB3 . HIS 116 116 ? A 3.219 -20.019 -5.155 1.000 1 A HIS 52.060 1
ATOM 1882 H HD1 . HIS 116 116 ? A -0.538 -18.923 -5.044 1.000 1 A HIS 52.060 1
ATOM 1883 H HD2 . HIS 116 116 ? A 2.552 -20.604 -2.772 1.000 1 A HIS 52.060 1
ATOM 1884 H HE1 . HIS 116 116 ? A -1.470 -19.248 -2.685 1.000 1 A HIS 52.060 1
ATOM 1885 N N . ARG 117 117 ? A 0.787 -17.808 -7.827 1.000 1 A ARG 51.060 1
ATOM 1886 C CA . ARG 117 117 ? A -0.302 -16.966 -8.374 1.000 1 A ARG 51.060 1
ATOM 1887 C C . ARG 117 117 ? A -0.809 -17.371 -9.770 1.000 1 A ARG 51.060 1
ATOM 1888 O O . ARG 117 117 ? A -1.933 -17.024 -10.121 1.000 1 A ARG 51.060 1
ATOM 1889 C CB . ARG 117 117 ? A 0.113 -15.477 -8.342 1.000 1 A ARG 51.060 1
ATOM 1890 C CG . ARG 117 117 ? A 1.457 -15.172 -9.033 1.000 1 A ARG 51.060 1
ATOM 1891 C CD . ARG 117 117 ? A 1.665 -13.666 -9.256 1.000 1 A ARG 51.060 1
ATOM 1892 N NE . ARG 117 117 ? A 2.937 -13.397 -9.960 1.000 1 A ARG 51.060 1
ATOM 1893 C CZ . ARG 117 117 ? A 3.606 -12.255 -10.008 1.000 1 A ARG 51.060 1
ATOM 1894 N NH1 . ARG 117 117 ? A 3.159 -11.157 -9.462 1.000 1 A ARG 51.060 1
ATOM 1895 N NH2 . ARG 117 117 ? A 4.754 -12.199 -10.625 1.000 1 A ARG 51.060 1
ATOM 1896 H H . ARG 117 117 ? A 1.742 -17.504 -7.950 1.000 1 A ARG 51.060 1
ATOM 1897 H HA . ARG 117 117 ? A -1.172 -17.077 -7.727 1.000 1 A ARG 51.060 1
ATOM 1898 H HB2 . ARG 117 117 ? A -0.675 -14.892 -8.817 1.000 1 A ARG 51.060 1
ATOM 1899 H HB3 . ARG 117 117 ? A 0.180 -15.155 -7.303 1.000 1 A ARG 51.060 1
ATOM 1900 H HG2 . ARG 117 117 ? A 1.501 -15.678 -9.997 1.000 1 A ARG 51.060 1
ATOM 1901 H HG3 . ARG 117 117 ? A 2.271 -15.549 -8.414 1.000 1 A ARG 51.060 1
ATOM 1902 H HD2 . ARG 117 117 ? A 0.839 -13.282 -9.856 1.000 1 A ARG 51.060 1
ATOM 1903 H HD3 . ARG 117 117 ? A 1.660 -13.165 -8.288 1.000 1 A ARG 51.060 1
ATOM 1904 H HE . ARG 117 117 ? A 3.345 -14.164 -10.475 1.000 1 A ARG 51.060 1
ATOM 1905 H HH11 . ARG 117 117 ? A 3.662 -10.290 -9.586 1.000 1 A ARG 51.060 1
ATOM 1906 H HH12 . ARG 117 117 ? A 2.206 -11.123 -9.128 1.000 1 A ARG 51.060 1
ATOM 1907 H HH21 . ARG 117 117 ? A 5.273 -11.334 -10.681 1.000 1 A ARG 51.060 1
ATOM 1908 H HH22 . ARG 117 117 ? A 5.119 -13.004 -11.113 1.000 1 A ARG 51.060 1
ATOM 1909 N N . THR 118 118 ? A -0.008 -18.073 -10.570 1.000 1 A THR 54.410 1
ATOM 1910 C CA . THR 118 118 ? A -0.286 -18.411 -11.981 1.000 1 A THR 54.410 1
ATOM 1911 C C . THR 118 118 ? A -0.465 -19.909 -12.217 1.000 1 A THR 54.410 1
ATOM 1912 O O . THR 118 118 ? A -1.166 -20.294 -13.149 1.000 1 A THR 54.410 1
ATOM 1913 C CB . THR 118 118 ? A 0.787 -17.843 -12.915 1.000 1 A THR 54.410 1
ATOM 1914 O OG1 . THR 118 118 ? A 2.071 -18.308 -12.576 1.000 1 A THR 54.410 1
ATOM 1915 C CG2 . THR 118 118 ? A 0.777 -16.307 -12.862 1.000 1 A THR 54.410 1
ATOM 1916 H H . THR 118 118 ? A 0.889 -18.368 -10.213 1.000 1 A THR 54.410 1
ATOM 1917 H HA . THR 118 118 ? A -1.228 -17.951 -12.279 1.000 1 A THR 54.410 1
ATOM 1918 H HB . THR 118 118 ? A 0.561 -18.177 -13.927 1.000 1 A THR 54.410 1
ATOM 1919 H HG1 . THR 118 118 ? A 2.597 -18.268 -13.378 1.000 1 A THR 54.410 1
ATOM 1920 H HG21 . THR 118 118 ? A 0.104 -15.930 -13.631 1.000 1 A THR 54.410 1
ATOM 1921 H HG22 . THR 118 118 ? A 0.428 -15.926 -11.902 1.000 1 A THR 54.410 1
ATOM 1922 H HG23 . THR 118 118 ? A 1.776 -15.913 -13.047 1.000 1 A THR 54.410 1
ATOM 1923 N N . ALA 119 119 ? A -0.016 -20.745 -11.280 1.000 1 A ALA 56.530 1
ATOM 1924 C CA . ALA 119 119 ? A -0.430 -22.135 -11.109 1.000 1 A ALA 56.530 1
ATOM 1925 C C . ALA 119 119 ? A -1.968 -22.307 -11.132 1.000 1 A ALA 56.530 1
ATOM 1926 O O . ALA 119 119 ? A -2.478 -23.294 -11.652 1.000 1 A ALA 56.530 1
ATOM 1927 C CB . ALA 119 119 ? A 0.167 -22.589 -9.775 1.000 1 A ALA 56.530 1
ATOM 1928 H H . ALA 119 119 ? A 0.656 -20.388 -10.616 1.000 1 A ALA 56.530 1
ATOM 1929 H HA . ALA 119 119 ? A -0.004 -22.740 -11.909 1.000 1 A ALA 56.530 1
ATOM 1930 H HB1 . ALA 119 119 ? A 1.248 -22.449 -9.776 1.000 1 A ALA 56.530 1
ATOM 1931 H HB2 . ALA 119 119 ? A -0.044 -23.647 -9.621 1.000 1 A ALA 56.530 1
ATOM 1932 H HB3 . ALA 119 119 ? A -0.246 -21.994 -8.961 1.000 1 A ALA 56.530 1
ATOM 1933 N N . ARG 120 120 ? A -2.735 -21.294 -10.696 1.000 1 A ARG 54.810 1
ATOM 1934 C CA . ARG 120 120 ? A -4.204 -21.256 -10.825 1.000 1 A ARG 54.810 1
ATOM 1935 C C . ARG 120 120 ? A -4.694 -21.249 -12.279 1.000 1 A ARG 54.810 1
ATOM 1936 O O . ARG 120 120 ? A -5.736 -21.840 -12.561 1.000 1 A ARG 54.810 1
ATOM 1937 C CB . ARG 120 120 ? A -4.747 -20.046 -10.045 1.000 1 A ARG 54.810 1
ATOM 1938 C CG . ARG 120 120 ? A -6.279 -20.066 -9.931 1.000 1 A ARG 54.810 1
ATOM 1939 C CD . ARG 120 120 ? A -6.756 -18.976 -8.967 1.000 1 A ARG 54.810 1
ATOM 1940 N NE . ARG 120 120 ? A -8.228 -18.902 -8.931 1.000 1 A ARG 54.810 1
ATOM 1941 C CZ . ARG 120 120 ? A -8.970 -18.353 -7.987 1.000 1 A ARG 54.810 1
ATOM 1942 N NH1 . ARG 120 120 ? A -8.446 -17.785 -6.934 1.000 1 A ARG 54.810 1
ATOM 1943 N NH2 . ARG 120 120 ? A -10.268 -18.365 -8.092 1.000 1 A ARG 54.810 1
ATOM 1944 H H . ARG 120 120 ? A -2.267 -20.538 -10.216 1.000 1 A ARG 54.810 1
ATOM 1945 H HA . ARG 120 120 ? A -4.595 -22.170 -10.379 1.000 1 A ARG 54.810 1
ATOM 1946 H HB2 . ARG 120 120 ? A -4.431 -19.125 -10.533 1.000 1 A ARG 54.810 1
ATOM 1947 H HB3 . ARG 120 120 ? A -4.329 -20.054 -9.038 1.000 1 A ARG 54.810 1
ATOM 1948 H HG2 . ARG 120 120 ? A -6.720 -19.894 -10.913 1.000 1 A ARG 54.810 1
ATOM 1949 H HG3 . ARG 120 120 ? A -6.605 -21.038 -9.560 1.000 1 A ARG 54.810 1
ATOM 1950 H HD2 . ARG 120 120 ? A -6.356 -18.016 -9.293 1.000 1 A ARG 54.810 1
ATOM 1951 H HD3 . ARG 120 120 ? A -6.365 -19.202 -7.974 1.000 1 A ARG 54.810 1
ATOM 1952 H HE . ARG 120 120 ? A -8.720 -19.295 -9.721 1.000 1 A ARG 54.810 1
ATOM 1953 H HH11 . ARG 120 120 ? A -7.440 -17.785 -6.841 1.000 1 A ARG 54.810 1
ATOM 1954 H HH12 . ARG 120 120 ? A -9.031 -17.409 -6.202 1.000 1 A ARG 54.810 1
ATOM 1955 H HH21 . ARG 120 120 ? A -10.695 -18.737 -8.929 1.000 1 A ARG 54.810 1
ATOM 1956 H HH22 . ARG 120 120 ? A -10.852 -17.987 -7.360 1.000 1 A ARG 54.810 1
ATOM 1957 N N . LYS 121 121 ? A -3.965 -20.608 -13.205 1.000 1 A LYS 55.220 1
ATOM 1958 C CA . LYS 121 121 ? A -4.255 -20.664 -14.652 1.000 1 A LYS 55.220 1
ATOM 1959 C C . LYS 121 121 ? A -4.064 -22.091 -15.168 1.000 1 A LYS 55.220 1
ATOM 1960 O O . LYS 121 121 ? A -4.932 -22.600 -15.867 1.000 1 A LYS 55.220 1
ATOM 1961 C CB . LYS 121 121 ? A -3.332 -19.743 -15.477 1.000 1 A LYS 55.220 1
ATOM 1962 C CG . LYS 121 121 ? A -3.278 -18.245 -15.124 1.000 1 A LYS 55.220 1
ATOM 1963 C CD . LYS 121 121 ? A -2.259 -17.600 -16.084 1.000 1 A LYS 55.220 1
ATOM 1964 C CE . LYS 121 121 ? A -1.979 -16.110 -15.863 1.000 1 A LYS 55.220 1
ATOM 1965 N NZ . LYS 121 121 ? A -0.866 -15.685 -16.748 1.000 1 A LYS 55.220 1
ATOM 1966 H H . LYS 121 121 ? A -3.070 -20.236 -12.920 1.000 1 A LYS 55.220 1
ATOM 1967 H HA . LYS 121 121 ? A -5.294 -20.391 -14.832 1.000 1 A LYS 55.220 1
ATOM 1968 H HB2 . LYS 121 121 ? A -2.317 -20.138 -15.423 1.000 1 A LYS 55.220 1
ATOM 1969 H HB3 . LYS 121 121 ? A -3.642 -19.829 -16.518 1.000 1 A LYS 55.220 1
ATOM 1970 H HG2 . LYS 121 121 ? A -4.261 -17.793 -15.257 1.000 1 A LYS 55.220 1
ATOM 1971 H HG3 . LYS 121 121 ? A -2.946 -18.115 -14.094 1.000 1 A LYS 55.220 1
ATOM 1972 H HD2 . LYS 121 121 ? A -1.312 -18.129 -15.977 1.000 1 A LYS 55.220 1
ATOM 1973 H HD3 . LYS 121 121 ? A -2.601 -17.740 -17.109 1.000 1 A LYS 55.220 1
ATOM 1974 H HE2 . LYS 121 121 ? A -1.679 -15.968 -14.825 1.000 1 A LYS 55.220 1
ATOM 1975 H HE3 . LYS 121 121 ? A -2.877 -15.522 -16.055 1.000 1 A LYS 55.220 1
ATOM 1976 H HZ1 . LYS 121 121 ? A -1.062 -15.655 -17.738 1.000 1 A LYS 55.220 1
ATOM 1977 H HZ2 . LYS 121 121 ? A -0.372 -14.858 -16.443 1.000 1 A LYS 55.220 1
ATOM 1978 H HZ3 . LYS 121 121 ? A -0.094 -16.328 -16.641 1.000 1 A LYS 55.220 1
ATOM 1979 N N . LEU 122 122 ? A -2.955 -22.724 -14.775 1.000 1 A LEU 58.840 1
ATOM 1980 C CA . LEU 122 122 ? A -2.594 -24.094 -15.145 1.000 1 A LEU 58.840 1
ATOM 1981 C C . LEU 122 122 ? A -3.636 -25.097 -14.622 1.000 1 A LEU 58.840 1
ATOM 1982 O O . LEU 122 122 ? A -4.204 -25.851 -15.404 1.000 1 A LEU 58.840 1
ATOM 1983 C CB . LEU 122 122 ? A -1.163 -24.353 -14.627 1.000 1 A LEU 58.840 1
ATOM 1984 C CG . LEU 122 122 ? A -0.549 -25.707 -15.018 1.000 1 A LEU 58.840 1
ATOM 1985 C CD1 . LEU 122 122 ? A -0.417 -25.854 -16.532 1.000 1 A LEU 58.840 1
ATOM 1986 C CD2 . LEU 122 122 ? A 0.847 -25.823 -14.411 1.000 1 A LEU 58.840 1
ATOM 1987 H H . LEU 122 122 ? A -2.305 -22.214 -14.195 1.000 1 A LEU 58.840 1
ATOM 1988 H HA . LEU 122 122 ? A -2.593 -24.165 -16.232 1.000 1 A LEU 58.840 1
ATOM 1989 H HB2 . LEU 122 122 ? A -0.510 -23.564 -14.999 1.000 1 A LEU 58.840 1
ATOM 1990 H HB3 . LEU 122 122 ? A -1.163 -24.295 -13.538 1.000 1 A LEU 58.840 1
ATOM 1991 H HG . LEU 122 122 ? A -1.168 -26.513 -14.624 1.000 1 A LEU 58.840 1
ATOM 1992 H HD11 . LEU 122 122 ? A -1.404 -25.933 -16.989 1.000 1 A LEU 58.840 1
ATOM 1993 H HD12 . LEU 122 122 ? A 0.137 -26.764 -16.762 1.000 1 A LEU 58.840 1
ATOM 1994 H HD13 . LEU 122 122 ? A 0.122 -25.003 -16.948 1.000 1 A LEU 58.840 1
ATOM 1995 H HD21 . LEU 122 122 ? A 1.513 -25.065 -14.825 1.000 1 A LEU 58.840 1
ATOM 1996 H HD22 . LEU 122 122 ? A 0.803 -25.705 -13.328 1.000 1 A LEU 58.840 1
ATOM 1997 H HD23 . LEU 122 122 ? A 1.253 -26.810 -14.631 1.000 1 A LEU 58.840 1
ATOM 1998 N N . ALA 123 123 ? A -3.990 -25.019 -13.337 1.000 1 A ALA 58.060 1
ATOM 1999 C CA . ALA 123 123 ? A -5.039 -25.836 -12.728 1.000 1 A ALA 58.060 1
ATOM 2000 C C . ALA 123 123 ? A -6.414 -25.646 -13.389 1.000 1 A ALA 58.060 1
ATOM 2001 O O . ALA 123 123 ? A -7.132 -26.620 -13.583 1.000 1 A ALA 58.060 1
ATOM 2002 C CB . ALA 123 123 ? A -5.087 -25.505 -11.235 1.000 1 A ALA 58.060 1
ATOM 2003 H H . ALA 123 123 ? A -3.456 -24.413 -12.730 1.000 1 A ALA 58.060 1
ATOM 2004 H HA . ALA 123 123 ? A -4.776 -26.888 -12.838 1.000 1 A ALA 58.060 1
ATOM 2005 H HB1 . ALA 123 123 ? A -5.402 -24.472 -11.083 1.000 1 A ALA 58.060 1
ATOM 2006 H HB2 . ALA 123 123 ? A -5.783 -26.178 -10.735 1.000 1 A ALA 58.060 1
ATOM 2007 H HB3 . ALA 123 123 ? A -4.095 -25.643 -10.804 1.000 1 A ALA 58.060 1
ATOM 2008 N N . THR 124 124 ? A -6.775 -24.420 -13.789 1.000 1 A THR 56.410 1
ATOM 2009 C CA . THR 124 124 ? A -8.034 -24.168 -14.517 1.000 1 A THR 56.410 1
ATOM 2010 C C . THR 124 124 ? A -7.997 -24.779 -15.922 1.000 1 A THR 56.410 1
ATOM 2011 O O . THR 124 124 ? A -8.914 -25.503 -16.297 1.000 1 A THR 56.410 1
ATOM 2012 C CB . THR 124 124 ? A -8.358 -22.666 -14.586 1.000 1 A THR 56.410 1
ATOM 2013 O OG1 . THR 124 124 ? A -8.357 -22.105 -13.289 1.000 1 A THR 56.410 1
ATOM 2014 C CG2 . THR 124 124 ? A -9.733 -22.383 -15.191 1.000 1 A THR 56.410 1
ATOM 2015 H H . THR 124 124 ? A -6.144 -23.652 -13.611 1.000 1 A THR 56.410 1
ATOM 2016 H HA . THR 124 124 ? A -8.849 -24.656 -13.983 1.000 1 A THR 56.410 1
ATOM 2017 H HB . THR 124 124 ? A -7.599 -22.159 -15.182 1.000 1 A THR 56.410 1
ATOM 2018 H HG1 . THR 124 124 ? A -7.444 -22.086 -12.992 1.000 1 A THR 56.410 1
ATOM 2019 H HG21 . THR 124 124 ? A -10.499 -22.937 -14.649 1.000 1 A THR 56.410
1
ATOM 2020 H HG22 . THR 124 124 ? A -9.756 -22.682 -16.239 1.000 1 A THR 56.410 1
ATOM 2021 H HG23 . THR 124 124 ? A -9.950 -21.316 -15.128 1.000 1 A THR 56.410 1
ATOM 2022 N N . ALA 125 125 ? A -6.915 -24.560 -16.679 1.000 1 A ALA 55.560 1
ATOM 2023 C CA . ALA 125 125 ? A -6.761 -25.082 -18.039 1.000 1 A ALA 55.560 1
ATOM 2024 C C . ALA 125 125 ? A -6.715 -26.620 -18.107 1.000 1 A ALA 55.560 1
ATOM 2025 O O . ALA 125 125 ? A -7.089 -27.188 -19.133 1.000 1 A ALA 55.560 1
ATOM 2026 C CB . ALA 125 125 ? A -5.490 -24.469 -18.644 1.000 1 A ALA 55.560 1
ATOM 2027 H H . ALA 125 125 ? A -6.165 -23.994 -16.308 1.000 1 A ALA 55.560 1
ATOM 2028 H HA . ALA 125 125 ? A -7.619 -24.762 -18.632 1.000 1 A ALA 55.560 1
ATOM 2029 H HB1 . ALA 125 125 ? A -5.372 -24.815 -19.670 1.000 1 A ALA 55.560 1
ATOM 2030 H HB2 . ALA 125 125 ? A -4.619 -24.775 -18.064 1.000 1 A ALA 55.560 1
ATOM 2031 H HB3 . ALA 125 125 ? A -5.564 -23.381 -18.638 1.000 1 A ALA 55.560 1
ATOM 2032 N N . LEU 126 126 ? A -6.271 -27.279 -17.030 1.000 1 A LEU 57.250 1
ATOM 2033 C CA . LEU 126 126 ? A -6.191 -28.738 -16.924 1.000 1 A LEU 57.250 1
ATOM 2034 C C . LEU 126 126 ? A -7.467 -29.356 -16.328 1.000 1 A LEU 57.250 1
ATOM 2035 O O . LEU 126 126 ? A -7.915 -30.392 -16.823 1.000 1 A LEU 57.250 1
ATOM 2036 C CB . LEU 126 126 ? A -4.909 -29.113 -16.158 1.000 1 A LEU 57.250 1
ATOM 2037 C CG . LEU 126 126 ? A -3.621 -28.691 -16.903 1.000 1 A LEU 57.250 1
ATOM 2038 C CD1 . LEU 126 126 ? A -2.392 -28.889 -16.025 1.000 1 A LEU 57.250 1
ATOM 2039 C CD2 . LEU 126 126 ? A -3.400 -29.492 -18.186 1.000 1 A LEU 57.250 1
ATOM 2040 H H . LEU 126 126 ? A -5.888 -26.733 -16.272 1.000 1 A LEU 57.250 1
ATOM 2041 H HA . LEU 126 126 ? A -6.111 -29.154 -17.928 1.000 1 A LEU 57.250 1
ATOM 2042 H HB2 . LEU 126 126 ? A -4.933 -28.636 -15.177 1.000 1 A LEU 57.250 1
ATOM 2043 H HB3 . LEU 126 126 ? A -4.888 -30.192 -16.007 1.000 1 A LEU 57.250 1
ATOM 2044 H HG . LEU 126 126 ? A -3.669 -27.635 -17.169 1.000 1 A LEU 57.250 1
ATOM 2045 H HD11 . LEU 126 126 ? A -2.535 -28.408 -15.058 1.000 1 A LEU 57.250 1
ATOM 2046 H HD12 . LEU 126 126 ? A -1.515 -28.470 -16.518 1.000 1 A LEU 57.250 1
ATOM 2047 H HD13 . LEU 126 126 ? A -2.223 -29.957 -15.888 1.000 1 A LEU 57.250 1
ATOM 2048 H HD21 . LEU 126 126 ? A -2.445 -29.216 -18.632 1.000 1 A LEU 57.250 1
ATOM 2049 H HD22 . LEU 126 126 ? A -4.187 -29.281 -18.910 1.000 1 A LEU 57.250 1
ATOM 2050 H HD23 . LEU 126 126 ? A -3.395 -30.558 -17.959 1.000 1 A LEU 57.250 1
ATOM 2051 N N . ALA 127 127 ? A -8.130 -28.691 -15.373 1.000 1 A ALA 56.030 1
ATOM 2052 C CA . ALA 127 127 ? A -9.463 -29.088 -14.906 1.000 1 A ALA 56.030 1
ATOM 2053 C C . ALA 127 127 ? A -10.519 -29.020 -16.031 1.000 1 A ALA 56.030 1
ATOM 2054 O O . ALA 127 127 ? A -11.389 -29.886 -16.103 1.000 1 A ALA 56.030 1
ATOM 2055 C CB . ALA 127 127 ? A -9.855 -28.221 -13.704 1.000 1 A ALA 56.030 1
ATOM 2056 H H . ALA 127 127 ? A -7.718 -27.861 -14.971 1.000 1 A ALA 56.030 1
ATOM 2057 H HA . ALA 127 127 ? A -9.414 -30.125 -14.574 1.000 1 A ALA 56.030 1
ATOM 2058 H HB1 . ALA 127 127 ? A -9.902 -27.172 -13.998 1.000 1 A ALA 56.030 1
ATOM 2059 H HB2 . ALA 127 127 ? A -10.830 -28.537 -13.335 1.000 1 A ALA 56.030 1
ATOM 2060 H HB3 . ALA 127 127 ? A -9.122 -28.346 -12.907 1.000 1 A ALA 56.030 1
ATOM 2061 N N . GLU 128 128 ? A -10.387 -28.071 -16.971 1.000 1 A GLU 52.340 1
ATOM 2062 C CA . GLU 128 128 ? A -11.170 -28.013 -18.222 1.000 1 A GLU 52.340 1
ATOM 2063 C C . GLU 128 128 ? A -11.004 -29.255 -19.131 1.000 1 A GLU 52.340 1
ATOM 2064 O O . GLU 128 128 ? A -11.806 -29.442 -20.044 1.000 1 A GLU 52.340 1
ATOM 2065 C CB . GLU 128 128 ? A -10.799 -26.742 -19.024 1.000 1 A GLU 52.340 1
ATOM 2066 C CG . GLU 128 128 ? A -11.491 -25.457 -18.533 1.000 1 A GLU 52.340 1
ATOM 2067 C CD . GLU 128 128 ? A -11.105 -24.189 -19.333 1.000 1 A GLU 52.340 1
ATOM 2068 O OE1 . GLU 128 128 ? A -11.465 -23.078 -18.880 1.000 1 A GLU 52.340 1
ATOM 2069 O OE2 . GLU 128 128 ? A -10.472 -24.294 -20.416 1.000 1 A GLU 52.340 1
ATOM 2070 H H . GLU 128 128 ? A -9.701 -27.345 -16.816 1.000 1 A GLU 52.340 1
ATOM 2071 H HA . GLU 128 128 ? A -12.230 -27.965 -17.971 1.000 1 A GLU 52.340 1
ATOM 2072 H HB2 . GLU 128 128 ? A -9.718 -26.604 -18.998 1.000 1 A GLU 52.340 1
ATOM 2073 H HB3 . GLU 128 128 ? A -11.087 -26.887 -20.065 1.000 1 A GLU 52.340 1
ATOM 2074 H HG2 . GLU 128 128 ? A -12.569 -25.601 -18.606 1.000 1 A GLU 52.340 1
ATOM 2075 H HG3 . GLU 128 128 ? A -11.254 -25.305 -17.480 1.000 1 A GLU 52.340 1
ATOM 2076 N N . THR 129 129 ? A -9.991 -30.103 -18.910 1.000 1 A THR 51.720 1
ATOM 2077 C CA . THR 129 129 ? A -9.734 -31.324 -19.706 1.000 1 A THR 51.720 1
ATOM 2078 C C . THR 129 129 ? A -9.771 -32.638 -18.930 1.000 1 A THR 51.720 1
ATOM 2079 O O . THR 129 129 ? A -9.974 -33.677 -19.551 1.000 1 A THR 51.720 1
ATOM 2080 C CB . THR 129 129 ? A -8.396 -31.246 -20.461 1.000 1 A THR 51.720 1
ATOM 2081 O OG1 . THR 129 129 ? A -7.379 -30.608 -19.720 1.000 1 A THR 51.720 1
ATOM 2082 C CG2 . THR 129 129 ? A -8.568 -30.456 -21.753 1.000 1 A THR 51.720 1
ATOM 2083 H H . THR 129 129 ? A -9.334 -29.869 -18.180 1.000 1 A THR 51.720 1
ATOM 2084 H HA . THR 129 129 ? A -10.522 -31.429 -20.452 1.000 1 A THR 51.720 1
ATOM 2085 H HB . THR 129 129 ? A -8.064 -32.251 -20.724 1.000 1 A THR 51.720 1
ATOM 2086 H HG1 . THR 129 129 ? A -7.388 -30.947 -18.822 1.000 1 A THR 51.720 1
ATOM 2087 H HG21 . THR 129 129 ? A -9.307 -30.947 -22.385 1.000 1 A THR 51.720 1
ATOM 2088 H HG22 . THR 129 129 ? A -7.615 -30.424 -22.281 1.000 1 A THR 51.720 1
ATOM 2089 H HG23 . THR 129 129 ? A -8.910 -29.449 -21.514 1.000 1 A THR 51.720 1
ATOM 2090 N N . ALA 130 130 ? A -9.581 -32.616 -17.609 1.000 1 A ALA 46.780 1
ATOM 2091 C CA . ALA 130 130 ? A -9.447 -33.821 -16.784 1.000 1 A ALA 46.780 1
ATOM 2092 C C . ALA 130 130 ? A -10.230 -33.762 -15.451 1.000 1 A ALA 46.780 1
ATOM 2093 O O . ALA 130 130 ? A -10.019 -34.586 -14.562 1.000 1 A ALA 46.780 1
ATOM 2094 C CB . ALA 130 130 ? A -7.951 -34.097 -16.616 1.000 1 A ALA 46.780 1
ATOM 2095 H H . ALA 130 130 ? A -9.347 -31.733 -17.179 1.000 1 A ALA 46.780 1
ATOM 2096 H HA . ALA 130 130 ? A -9.872 -34.666 -17.325 1.000 1 A ALA 46.780 1
ATOM 2097 H HB1 . ALA 130 130 ? A -7.498 -34.283 -17.590 1.000 1 A ALA 46.780 1
ATOM 2098 H HB2 . ALA 130 130 ? A -7.805 -34.979 -15.991 1.000 1 A ALA 46.780 1
ATOM 2099 H HB3 . ALA 130 130 ? A -7.469 -33.231 -16.163 1.000 1 A ALA 46.780 1
ATOM 2100 N N . GLY 131 131 ? A -11.167 -32.816 -15.317 1.000 1 A GLY 51.590 1
ATOM 2101 C CA . GLY 131 131 ? A -12.132 -32.761 -14.217 1.000 1 A GLY 51.590 1
ATOM 2102 C C . GLY 131 131 ? A -11.604 -32.159 -12.910 1.000 1 A GLY 51.590 1
ATOM 2103 O O . GLY 131 131 ? A -10.490 -31.642 -12.825 1.000 1 A GLY 51.590 1
ATOM 2104 H H . GLY 131 131 ? A -11.243 -32.108 -16.033 1.000 1 A GLY 51.590 1
ATOM 2105 H HA2 . GLY 131 131 ? A -12.487 -33.770 -14.007 1.000 1 A GLY 51.590 1
ATOM 2106 H HA3 . GLY 131 131 ? A -12.987 -32.165 -14.536 1.000 1 A GLY 51.590 1
ATOM 2107 N N . GLU 132 132 ? A -12.438 -32.218 -11.868 1.000 1 A GLU 51.310 1
ATOM 2108 C CA . GLU 132 132 ? A -12.222 -31.514 -10.592 1.000 1 A GLU 51.310 1
ATOM 2109 C C . GLU 132 132 ? A -10.963 -31.966 -9.825 1.000 1 A GLU 51.310 1
ATOM 2110 O O . GLU 132 132 ? A -10.449 -31.207 -9.002 1.000 1 A GLU 51.310 1
ATOM 2111 C CB . GLU 132 132 ? A -13.470 -31.654 -9.698 1.000 1 A GLU 51.310 1
ATOM 2112 C CG . GLU 132 132 ? A -14.737 -31.060 -10.343 1.000 1 A GLU 51.310 1
ATOM 2113 C CD . GLU 132 132 ? A -15.951 -31.022 -9.396 1.000 1 A GLU 51.310 1
ATOM 2114 O OE1 . GLU 132 132 ? A -16.833 -30.166 -9.636 1.000 1 A GLU 51.310 1
ATOM 2115 O OE2 . GLU 132 132 ? A -16.001 -31.845 -8.455 1.000 1 A GLU 51.310 1
ATOM 2116 H H . GLU 132 132 ? A -13.340 -32.654 -11.999 1.000 1 A GLU 51.310 1
ATOM 2117 H HA . GLU 132 132 ? A -12.083 -30.454 -10.805 1.000 1 A GLU 51.310 1
ATOM 2118 H HB2 . GLU 132 132 ? A -13.282 -31.130 -8.761 1.000 1 A GLU 51.310 1
ATOM 2119 H HB3 . GLU 132 132 ? A -13.634 -32.709 -9.480 1.000 1 A GLU 51.310 1
ATOM 2120 H HG2 . GLU 132 132 ? A -14.995 -31.645 -11.225 1.000 1 A GLU 51.310 1
ATOM 2121 H HG3 . GLU 132 132 ? A -14.507 -30.046 -10.671 1.000 1 A GLU 51.310 1
ATOM 2122 N N . ALA 133 133 ? A -10.423 -33.154 -10.131 1.000 1 A ALA 55.440 1
ATOM 2123 C CA . ALA 133 133 ? A -9.212 -33.698 -9.512 1.000 1 A ALA 55.440 1
ATOM 2124 C C . ALA 133 133 ? A -8.018 -32.730 -9.599 1.000 1 A ALA 55.440 1
ATOM 2125 O O . ALA 133 133 ? A -7.430 -32.396 -8.576 1.000 1 A ALA 55.440 1
ATOM 2126 C CB . ALA 133 133 ? A -8.894 -35.046 -10.172 1.000 1 A ALA 55.440 1
ATOM 2127 H H . ALA 133 133 ? A -10.869 -33.702 -10.852 1.000 1 A ALA 55.440 1
ATOM 2128 H HA . ALA 133 133 ? A -9.408 -33.873 -8.454 1.000 1 A ALA 55.440 1
ATOM 2129 H HB1 . ALA 133 133 ? A -9.721 -35.740 -10.020 1.000 1 A ALA 55.440 1
ATOM 2130 H HB2 . ALA 133 133 ? A -8.721 -34.916 -11.240 1.000 1 A ALA 55.440 1
ATOM 2131 H HB3 . ALA 133 133 ? A -7.995 -35.466 -9.719 1.000 1 A ALA 55.440 1
ATOM 2132 N N . TRP 134 134 ? A -7.744 -32.161 -10.779 1.000 1 A TRP 61.280 1
ATOM 2133 C CA . TRP 134 134 ? A -6.624 -31.225 -10.977 1.000 1 A TRP 61.280 1
ATOM 2134 C C . TRP 134 134 ? A -6.784 -29.919 -10.180 1.000 1 A TRP 61.280 1
ATOM 2135 O O . TRP 134 134 ? A -5.794 -29.264 -9.855 1.000 1 A TRP 61.280 1
ATOM 2136 C CB . TRP 134 134 ? A -6.461 -30.935 -12.477 1.000 1 A TRP 61.280 1
ATOM 2137 C CG . TRP 134 134 ? A -5.899 -32.075 -13.271 1.000 1 A TRP 61.280 1
ATOM 2138 C CD1 . TRP 134 134 ? A -6.562 -33.208 -13.601 1.000 1 A TRP 61.280 1
ATOM 2139 C CD2 . TRP 134 134 ? A -4.542 -32.248 -13.795 1.000 1 A TRP 61.280 1
ATOM 2140 N NE1 . TRP 134 134 ? A -5.710 -34.068 -14.265 1.000 1 A TRP 61.280 1
ATOM 2141 C CE2 . TRP 134 134 ? A -4.457 -33.525 -14.426 1.000 1 A TRP 61.280 1
ATOM 2142 C CE3 . TRP 134 134 ? A -3.364 -31.470 -13.787 1.000 1 A TRP 61.280 1
ATOM 2143 C CZ2 . TRP 134 134 ? A -3.279 -34.003 -15.020 1.000 1 A TRP 61.280 1
ATOM 2144 C CZ3 . TRP 134 134 ? A -2.164 -31.956 -14.342 1.000 1 A TRP 61.280 1
ATOM 2145 C CH2 . TRP 134 134 ? A -2.120 -33.212 -14.971 1.000 1 A TRP 61.280 1
ATOM 2146 H H . TRP 134 134 ? A -8.309 -32.412 -11.577 1.000 1 A TRP 61.280 1
ATOM 2147 H HA . TRP 134 134 ? A -5.711 -31.699 -10.619 1.000 1 A TRP 61.280 1
ATOM 2148 H HB2 . TRP 134 134 ? A -7.424 -30.647 -12.898 1.000 1 A TRP 61.280 1
ATOM 2149 H HB3 . TRP 134 134 ? A -5.787 -30.087 -12.596 1.000 1 A TRP 61.280 1
ATOM 2150 H HD1 . TRP 134 134 ? A -7.592 -33.422 -13.357 1.000 1 A TRP 61.280 1
ATOM 2151 H HE1 . TRP 134 134 ? A -5.980 -34.994 -14.565 1.000 1 A TRP 61.280 1
ATOM 2152 H HE3 . TRP 134 134 ? A -3.374 -30.496 -13.321 1.000 1 A TRP 61.280 1
ATOM 2153 H HZ2 . TRP 134 134 ? A -3.255 -34.980 -15.480 1.000 1 A TRP 61.280 1
ATOM 2154 H HZ3 . TRP 134 134 ? A -1.263 -31.366 -14.264 1.000 1 A TRP 61.280 1
ATOM 2155 H HH2 . TRP 134 134 ? A -1.193 -33.579 -15.386 1.000 1 A TRP 61.280 1
ATOM 2156 N N . HIS 135 135 ? A -8.017 -29.540 -9.828 1.000 1 A HIS 58.380 1
ATOM 2157 C CA . HIS 135 135 ? A -8.266 -28.411 -8.933 1.000 1 A HIS 58.380 1
ATOM 2158 C C . HIS 135 135 ? A -8.065 -28.798 -7.462 1.000 1 A HIS 58.380 1
ATOM 2159 O O . HIS 135 135 ? A -7.485 -28.021 -6.703 1.000 1 A HIS 58.380 1
ATOM 2160 C CB . HIS 135 135 ? A -9.670 -27.848 -9.185 1.000 1 A HIS 58.380 1
ATOM 2161 C CG . HIS 135 135 ? A -9.868 -26.509 -8.523 1.000 1 A HIS 58.380 1
ATOM 2162 N ND1 . HIS 135 135 ? A -9.438 -25.303 -9.021 1.000 1 A HIS 58.380 1
ATOM 2163 C CD2 . HIS 135 135 ? A -10.456 -26.261 -7.311 1.000 1 A HIS 58.380 1
ATOM 2164 C CE1 . HIS 135 135 ? A -9.763 -24.350 -8.133 1.000 1 A HIS 58.380 1
ATOM 2165 N NE2 . HIS 135 135 ? A -10.388 -24.881 -7.072 1.000 1 A HIS 58.380 1
ATOM 2166 H H . HIS 135 135 ? A -8.785 -30.157 -10.050 1.000 1 A HIS 58.380 1
ATOM 2167 H HA . HIS 135 135 ? A -7.544 -27.626 -9.160 1.000 1 A HIS 58.380 1
ATOM 2168 H HB2 . HIS 135 135 ? A -9.818 -27.725 -10.258 1.000 1 A HIS 58.380 1
ATOM 2169 H HB3 . HIS 135 135 ? A -10.421 -28.547 -8.818 1.000 1 A HIS 58.380 1
ATOM 2170 H HD1 . HIS 135 135 ? A -8.986 -25.167 -9.914 1.000 1 A HIS 58.380 1
ATOM 2171 H HD2 . HIS 135 135 ? A -10.882 -27.003 -6.652 1.000 1 A HIS 58.380 1
ATOM 2172 H HE1 . HIS 135 135 ? A -9.562 -23.296 -8.257 1.000 1 A HIS 58.380 1
ATOM 2173 N N . ALA 136 136 ? A -8.504 -29.994 -7.060 1.000 1 A ALA 61.190 1
ATOM 2174 C CA . ALA 136 136 ? A -8.277 -30.524 -5.717 1.000 1 A ALA 61.190 1
ATOM 2175 C C . ALA 136 136 ? A -6.779 -30.720 -5.426 1.000 1 A ALA 61.190 1
ATOM 2176 O O . ALA 136 136 ? A -6.315 -30.313 -4.360 1.000 1 A ALA 61.190 1
ATOM 2177 C CB . ALA 136 136 ? A -9.067 -31.829 -5.563 1.000 1 A ALA 61.190 1
ATOM 2178 H H . ALA 136 136 ? A -8.952 -30.598 -7.734 1.000 1 A ALA 61.190 1
ATOM 2179 H HA . ALA 136 136 ? A -8.656 -29.805 -4.992 1.000 1 A ALA 61.190 1
ATOM 2180 H HB1 . ALA 136 136 ? A -8.694 -32.579 -6.260 1.000 1 A ALA 61.190 1
ATOM 2181 H HB2 . ALA 136 136 ? A -8.952 -32.208 -4.547 1.000 1 A ALA 61.190 1
ATOM 2182 H HB3 . ALA 136 136 ? A -10.124 -31.650 -5.763 1.000 1 A ALA 61.190 1
ATOM 2183 N N . ASP 137 137 ? A -6.026 -31.254 -6.392 1.000 1 A ASP 60.750 1
ATOM 2184 C CA . ASP 137 137 ? A -4.576 -31.414 -6.307 1.000 1 A ASP 60.750 1
ATOM 2185 C C . ASP 137 137 ? A -3.879 -30.056 -6.181 1.000 1 A ASP 60.750 1
ATOM 2186 O O . ASP 137 137 ? A -3.199 -29.806 -5.191 1.000 1 A ASP 60.750 1
ATOM 2187 C CB . ASP 137 137 ? A -4.055 -32.200 -7.518 1.000 1 A ASP 60.750 1
ATOM 2188 C CG . ASP 137 137 ? A -4.371 -33.698 -7.441 1.000 1 A ASP 60.750 1
ATOM 2189 O OD1 . ASP 137 137 ? A -4.231 -34.268 -6.334 1.000 1 A ASP 60.750 1
ATOM 2190 O OD2 . ASP 137 137 ? A -4.704 -34.270 -8.503 1.000 1 A ASP 60.750 1
ATOM 2191 H H . ASP 137 137 ? A -6.486 -31.636 -7.205 1.000 1 A ASP 60.750 1
ATOM 2192 H HA . ASP 137 137 ? A -4.345 -31.977 -5.403 1.000 1 A ASP 60.750 1
ATOM 2193 H HB2 . ASP 137 137 ? A -2.971 -32.087 -7.559 1.000 1 A ASP 60.750 1
ATOM 2194 H HB3 . ASP 137 137 ? A -4.468 -31.774 -8.433 1.000 1 A ASP 60.750 1
ATOM 2195 N N . TYR 138 138 ? A -4.150 -29.104 -7.083 1.000 1 A TYR 61.030 1
ATOM 2196 C CA . TYR 138 138 ? A -3.605 -27.746 -6.965 1.000 1 A TYR 61.030 1
ATOM 2197 C C . TYR 138 138 ? A -3.898 -27.095 -5.596 1.000 1 A TYR 61.030 1
ATOM 2198 O O . TYR 138 138 ? A -3.027 -26.455 -5.005 1.000 1 A TYR 61.030 1
ATOM 2199 C CB . TYR 138 138 ? A -4.157 -26.881 -8.105 1.000 1 A TYR 61.030 1
ATOM 2200 C CG . TYR 138 138 ? A -3.796 -25.410 -7.993 1.000 1 A TYR 61.030 1
ATOM 2201 C CD1 . TYR 138 138 ? A -4.807 -24.428 -7.954 1.000 1 A TYR 61.030 1
ATOM 2202 C CD2 . TYR 138 138 ? A -2.448 -25.032 -7.859 1.000 1 A TYR 61.030 1
ATOM 2203 C CE1 . TYR 138 138 ? A -4.464 -23.069 -7.805 1.000 1 A TYR 61.030 1
ATOM 2204 C CE2 . TYR 138 138 ? A -2.107 -23.683 -7.662 1.000 1 A TYR 61.030 1
ATOM 2205 C CZ . TYR 138 138 ? A -3.110 -22.693 -7.665 1.000 1 A TYR 61.030 1
ATOM 2206 O OH . TYR 138 138 ? A -2.788 -21.377 -7.518 1.000 1 A TYR 61.030 1
ATOM 2207 H H . TYR 138 138 ? A -4.714 -29.339 -7.887 1.000 1 A TYR 61.030 1
ATOM 2208 H HA . TYR 138 138 ? A -2.521 -27.808 -7.065 1.000 1 A TYR 61.030 1
ATOM 2209 H HB2 . TYR 138 138 ? A -5.242 -26.980 -8.126 1.000 1 A TYR 61.030 1
ATOM 2210 H HB3 . TYR 138 138 ? A -3.770 -27.265 -9.049 1.000 1 A TYR 61.030 1
ATOM 2211 H HD1 . TYR 138 138 ? A -5.842 -24.728 -8.024 1.000 1 A TYR 61.030 1
ATOM 2212 H HD2 . TYR 138 138 ? A -1.676 -25.787 -7.859 1.000 1 A TYR 61.030 1
ATOM 2213 H HE1 . TYR 138 138 ? A -5.234 -22.312 -7.764 1.000 1 A TYR 61.030 1
ATOM 2214 H HE2 . TYR 138 138 ? A -1.074 -23.424 -7.483 1.000 1 A TYR 61.030 1
ATOM 2215 H HH . TYR 138 138 ? A -1.856 -21.242 -7.331 1.000 1 A TYR 61.030 1
ATOM 2216 N N . VAL 139 139 ? A -5.105 -27.283 -5.050 1.000 1 A VAL 59.910 1
ATOM 2217 C CA . VAL 139 139 ? A -5.500 -26.748 -3.733 1.000 1 A VAL 59.910 1
ATOM 2218 C C . VAL 139 139 ? A -4.820 -27.468 -2.557 1.000 1 A VAL 59.910 1
ATOM 2219 O O . VAL 139 139 ? A -4.726 -26.876 -1.478 1.000 1 A VAL 59.910 1
ATOM 2220 C CB . VAL 139 139 ? A -7.039 -26.739 -3.613 1.000 1 A VAL 59.910 1
ATOM 2221 C CG1 . VAL 139 139 ? A -7.575 -26.459 -2.199 1.000 1 A VAL 59.910 1
ATOM 2222 C CG2 . VAL 139 139 ? A -7.617 -25.635 -4.513 1.000 1 A VAL 59.910 1
ATOM 2223 H H . VAL 139 139 ? A -5.777 -27.829 -5.570 1.000 1 A VAL 59.910 1
ATOM 2224 H HA . VAL 139 139 ? A -5.157 -25.715 -3.678 1.000 1 A VAL 59.910 1
ATOM 2225 H HB . VAL 139 139 ? A -7.432 -27.704 -3.934 1.000 1 A VAL 59.910 1
ATOM 2226 H HG11 . VAL 139 139 ? A -7.326 -27.294 -1.545 1.000 1 A VAL 59.910 1
ATOM 2227 H HG12 . VAL 139 139 ? A -7.137 -25.535 -1.819 1.000 1 A VAL 59.910 1
ATOM 2228 H HG13 . VAL 139 139 ? A -8.661 -26.368 -2.235 1.000 1 A VAL 59.910 1
ATOM 2229 H HG21 . VAL 139 139 ? A -7.304 -24.653 -4.159 1.000 1 A VAL 59.910 1
ATOM 2230 H HG22 . VAL 139 139 ? A -7.269 -25.762 -5.538 1.000 1 A VAL 59.910 1
ATOM 2231 H HG23 . VAL 139 139 ? A -8.705 -25.694 -4.523 1.000 1 A VAL 59.910 1
ATOM 2232 N N . CYS 140 140 ? A -4.327 -28.694 -2.733 1.000 1 A CYS 62.620 1
ATOM 2233 C CA . CYS 140 140 ? A -3.459 -29.366 -1.763 1.000 1 A CYS 62.620 1
ATOM 2234 C C . CYS 140 140 ? A -2.002 -28.895 -1.890 1.000 1 A CYS 62.620 1
ATOM 2235 O O . CYS 140 140 ? A -1.408 -28.554 -0.867 1.000 1 A CYS 62.620 1
ATOM 2236 C CB . CYS 140 140 ? A -3.617 -30.881 -1.907 1.000 1 A CYS 62.620 1
ATOM 2237 S SG . CYS 140 140 ? A -5.162 -31.426 -1.110 1.000 1 A CYS 62.620 1
ATOM 2238 H H . CYS 140 140 ? A -4.441 -29.138 -3.633 1.000 1 A CYS 62.620 1
ATOM 2239 H HA . CYS 140 140 ? A -3.768 -29.097 -0.753 1.000 1 A CYS 62.620 1
ATOM 2240 H HB2 . CYS 140 140 ? A -3.632 -31.139 -2.966 1.000 1 A CYS 62.620 1
ATOM 2241 H HB3 . CYS 140 140 ? A -2.769 -31.378 -1.436 1.000 1 A CYS 62.620 1
ATOM 2242 H HG . CYS 140 140 ? A -5.219 -32.588 -1.767 1.000 1 A CYS 62.620 1
ATOM 2243 N N . ALA 141 141 ? A -1.474 -28.733 -3.109 1.000 1 A ALA 57.500 1
ATOM 2244 C CA . ALA 141 141 ? A -0.143 -28.169 -3.335 1.000 1 A ALA 57.500 1
ATOM 2245 C C . ALA 141 141 ? A -0.015 -26.781 -2.693 1.000 1 A ALA 57.500 1
ATOM 2246 O O . ALA 141 141 ? A 0.894 -26.547 -1.904 1.000 1 A ALA 57.500 1
ATOM 2247 C CB . ALA 141 141 ? A 0.142 -28.130 -4.839 1.000 1 A ALA 57.500 1
ATOM 2248 H H . ALA 141 141 ? A -1.960 -29.128 -3.901 1.000 1 A ALA 57.500 1
ATOM 2249 H HA . ALA 141 141 ? A 0.596 -28.819 -2.867 1.000 1 A ALA 57.500 1
ATOM 2250 H HB1 . ALA 141 141 ? A -0.573 -27.482 -5.347 1.000 1 A ALA 57.500 1
ATOM 2251 H HB2 . ALA 141 141 ? A 1.153 -27.763 -5.013 1.000 1 A ALA 57.500 1
ATOM 2252 H HB3 . ALA 141 141 ? A 0.060 -29.139 -5.243 1.000 1 A ALA 57.500 1
ATOM 2253 N N . LEU 142 142 ? A -0.992 -25.886 -2.892 1.000 1 A LEU 54.560 1
ATOM 2254 C CA . LEU 142 142 ? A -1.010 -24.566 -2.239 1.000 1 A LEU 54.560 1
ATOM 2255 C C . LEU 142 142 ? A -0.950 -24.592 -0.697 1.000 1 A LEU 54.560 1
ATOM 2256 O O . LEU 142 142 ? A -0.697 -23.554 -0.088 1.000 1 A LEU 54.560 1
ATOM 2257 C CB . LEU 142 142 ? A -2.271 -23.790 -2.656 1.000 1 A LEU 54.560 1
ATOM 2258 C CG . LEU 142 142 ? A -2.334 -23.249 -4.094 1.000 1 A LEU 54.560 1
ATOM 2259 C CD1 . LEU 142 142 ? A -3.456 -22.205 -4.127 1.000 1 A LEU 54.560 1
ATOM 2260 C CD2 . LEU 142 142 ? A -1.022 -22.609 -4.551 1.000 1 A LEU 54.560 1
ATOM 2261 H H . LEU 142 142 ? A -1.723 -26.127 -3.546 1.000 1 A LEU 54.560 1
ATOM 2262 H HA . LEU 142 142 ? A -0.120 -24.019 -2.551 1.000 1 A LEU 54.560 1
ATOM 2263 H HB2 . LEU 142 142 ? A -2.349 -22.932 -1.988 1.000 1 A LEU 54.560 1
ATOM 2264 H HB3 . LEU 142 142 ? A -3.145 -24.416 -2.477 1.000 1 A LEU 54.560 1
ATOM 2265 H HG . LEU 142 142 ? A -2.588 -24.048 -4.790 1.000 1 A LEU 54.560 1
ATOM 2266 H HD11 . LEU 142 142 ? A -3.594 -21.831 -5.141 1.000 1 A LEU 54.560 1
ATOM 2267 H HD12 . LEU 142 142 ? A -4.387 -22.669 -3.801 1.000 1 A LEU 54.560 1
ATOM 2268 H HD13 . LEU 142 142 ? A -3.209 -21.372 -3.468 1.000 1 A LEU 54.560 1
ATOM 2269 H HD21 . LEU 142 142 ? A -0.307 -23.396 -4.793 1.000 1 A LEU 54.560 1
ATOM 2270 H HD22 . LEU 142 142 ? A -0.613 -22.003 -3.743 1.000 1 A LEU 54.560 1
ATOM 2271 H HD23 . LEU 142 142 ? A -1.177 -21.989 -5.433 1.000 1 A LEU 54.560 1
ATOM 2272 N N . ARG 143 143 ? A -1.200 -25.741 -0.057 1.000 1 A ARG 57.780 1
ATOM 2273 C CA . ARG 143 143 ? A -1.147 -25.933 1.402 1.000 1 A ARG 57.780 1
ATOM 2274 C C . ARG 143 143 ? A 0.168 -26.570 1.873 1.000 1 A ARG 57.780 1
ATOM 2275 O O . ARG 143 143 ? A 0.237 -27.011 3.013 1.000 1 A ARG 57.780 1
ATOM 2276 C CB . ARG 143 143 ? A -2.375 -26.733 1.866 1.000 1 A ARG 57.780 1
ATOM 2277 C CG . ARG 143 143 ? A -3.691 -26.007 1.555 1.000 1 A ARG 57.780 1
ATOM 2278 C CD . ARG 143 143 ? A -4.869 -26.949 1.811 1.000 1 A ARG 57.780 1
ATOM 2279 N NE . ARG 143 143 ? A -6.118 -26.387 1.268 1.000 1 A ARG 57.780 1
ATOM 2280 C CZ . ARG 143 143 ? A -7.261 -26.193 1.901 1.000 1 A ARG 57.780 1
ATOM 2281 N NH1 . ARG 143 143 ? A -7.423 -26.499 3.159 1.000 1 A ARG 57.780 1
ATOM 2282 N NH2 . ARG 143 143 ? A -8.283 -25.685 1.271 1.000 1 A ARG 57.780 1
ATOM 2283 H H . ARG 143 143 ? A -1.333 -26.567 -0.623 1.000 1 A ARG 57.780 1
ATOM 2284 H HA . ARG 143 143 ? A -1.170 -24.959 1.891 1.000 1 A ARG 57.780 1
ATOM 2285 H HB2 . ARG 143 143 ? A -2.365 -27.707 1.378 1.000 1 A ARG 57.780 1
ATOM 2286 H HB3 . ARG 143 143 ? A -2.321 -26.894 2.942 1.000 1 A ARG 57.780 1
ATOM 2287 H HG2 . ARG 143 143 ? A -3.708 -25.694 0.511 1.000 1 A ARG 57.780 1
ATOM 2288 H HG3 . ARG 143 143 ? A -3.779 -25.121 2.184 1.000 1 A ARG 57.780 1
ATOM 2289 H HD2 . ARG 143 143 ? A -4.672 -27.892 1.302 1.000 1 A ARG 57.780 1
ATOM 2290 H HD3 . ARG 143 143 ? A -4.934 -27.143 2.882 1.000 1 A ARG 57.780 1
ATOM 2291 H HE . ARG 143 143 ? A -6.070 -26.168 0.283 1.000 1 A ARG 57.780 1
ATOM 2292 H HH11 . ARG 143 143 ? A -8.283 -26.285 3.643 1.000 1 A ARG 57.780 1
ATOM 2293 H HH12 . ARG 143 143 ? A -6.616 -26.822 3.674 1.000 1 A ARG 57.780 1
ATOM 2294 H HH21 . ARG 143 143 ? A -9.151 -25.516 1.757 1.000 1 A ARG 57.780 1
ATOM 2295 H HH22 . ARG 143 143 ? A -8.189 -25.461 0.290 1.000 1 A ARG 57.780 1
ATOM 2296 N N . GLY 144 144 ? A 1.187 -26.624 1.011 1.000 1 A GLY 48.380 1
ATOM 2297 C CA . GLY 144 144 ? A 2.489 -27.222 1.323 1.000 1 A GLY 48.380 1
ATOM 2298 C C . GLY 144 144 ? A 2.472 -28.750 1.345 1.000 1 A GLY 48.380 1
ATOM 2299 O O . GLY 144 144 ? A 3.280 -29.344 2.050 1.000 1 A GLY 48.380 1
ATOM 2300 H H . GLY 144 144 ? A 1.035 -26.300 0.067 1.000 1 A GLY 48.380 1
ATOM 2301 H HA2 . GLY 144 144 ? A 2.829 -26.874 2.298 1.000 1 A GLY 48.380 1
ATOM 2302 H HA3 . GLY 144 144 ? A 3.216 -26.910 0.573 1.000 1 A GLY 48.380 1
ATOM 2303 N N . ALA 145 145 ? A 1.534 -29.379 0.629 1.000 1 A ALA 52.780 1
ATOM 2304 C CA . ALA 145 145 ? A 1.282 -30.810 0.724 1.000 1 A ALA 52.780 1
ATOM 2305 C C . ALA 145 145 ? A 1.319 -31.494 -0.664 1.000 1 A ALA 52.780 1
ATOM 2306 O O . ALA 145 145 ? A 0.639 -31.031 -1.589 1.000 1 A ALA 52.780 1
ATOM 2307 C CB . ALA 145 145 ? A -0.049 -30.989 1.455 1.000 1 A ALA 52.780 1
ATOM 2308 H H . ALA 145 145 ? A 0.914 -28.835 0.045 1.000 1 A ALA 52.780 1
ATOM 2309 H HA . ALA 145 145 ? A 2.053 -31.253 1.355 1.000 1 A ALA 52.780 1
ATOM 2310 H HB1 . ALA 145 145 ? A -0.882 -30.721 0.806 1.000 1 A ALA 52.780 1
ATOM 2311 H HB2 . ALA 145 145 ? A -0.066 -30.373 2.354 1.000 1 A ALA 52.780 1
ATOM 2312 H HB3 . ALA 145 145 ? A -0.125 -32.033 1.761 1.000 1 A ALA 52.780 1
ATOM 2313 N N . PRO 146 146 ? A 2.078 -32.595 -0.842 1.000 1 A PRO 54.660 1
ATOM 2314 C CA . PRO 146 146 ? A 2.254 -33.239 -2.146 1.000 1 A PRO 54.660 1
ATOM 2315 C C . PRO 146 146 ? A 0.930 -33.821 -2.655 1.000 1 A PRO 54.660 1
ATOM 2316 O O . PRO 146 146 ? A 0.176 -34.431 -1.890 1.000 1 A PRO 54.660 1
ATOM 2317 C CB . PRO 146 146 ? A 3.331 -34.309 -1.937 1.000 1 A PRO 54.660 1
ATOM 2318 C CG . PRO 146 146 ? A 3.216 -34.649 -0.450 1.000 1 A PRO 54.660 1
ATOM 2319 C CD . PRO 146 146 ? A 2.836 -33.309 0.178 1.000 1 A PRO 54.660 1
ATOM 2320 H HA . PRO 146 146 ? A 2.619 -32.508 -2.868 1.000 1 A PRO 54.660 1
ATOM 2321 H HB2 . PRO 146 146 ? A 3.171 -35.186 -2.564 1.000 1 A PRO 54.660 1
ATOM 2322 H HB3 . PRO 146 146 ? A 4.312 -33.878 -2.133 1.000 1 A PRO 54.660 1
ATOM 2323 H HG2 . PRO 146 146 ? A 2.412 -35.368 -0.296 1.000 1 A PRO 54.660 1
ATOM 2324 H HG3 . PRO 146 146 ? A 4.155 -35.030 -0.049 1.000 1 A PRO 54.660 1
ATOM 2325 H HD2 . PRO 146 146 ? A 2.243 -33.475 1.077 1.000 1 A PRO 54.660 1
ATOM 2326 H HD3 . PRO 146 146 ? A 3.737 -32.747 0.421 1.000 1 A PRO 54.660 1
ATOM 2327 N N . SER 147 147 ? A 0.617 -33.594 -3.936 1.000 1 A SER 52.440 1
ATOM 2328 C CA . SER 147 147 ? A -0.739 -33.817 -4.455 1.000 1 A SER 52.440 1
ATOM 2329 C C . SER 147 147 ? A -0.797 -34.040 -5.968 1.000 1 A SER 52.440 1
ATOM 2330 O O . SER 147 147 ? A -0.671 -33.112 -6.763 1.000 1 A SER 52.440 1
ATOM 2331 C CB . SER 147 147 ? A -1.624 -32.636 -4.063 1.000 1 A SER 52.440 1
ATOM 2332 O OG . SER 147 147 ? A -0.974 -31.391 -4.209 1.000 1 A SER 52.440 1
ATOM 2333 H H . SER 147 147 ? A 1.247 -33.065 -4.522 1.000 1 A SER 52.440 1
ATOM 2334 H HA . SER 147 147 ? A -1.162 -34.704 -3.983 1.000 1 A SER 52.440 1
ATOM 2335 H HB2 . SER 147 147 ? A -2.535 -32.654 -4.661 1.000 1 A SER 52.440 1
ATOM 2336 H HB3 . SER 147 147 ? A -1.896 -32.758 -3.014 1.000 1 A SER 52.440 1
ATOM 2337 H HG . SER 147 147 ? A -0.167 -31.396 -3.689 1.000 1 A SER 52.440 1
ATOM 2338 N N . GLY 148 148 ? A -1.012 -35.297 -6.368 1.000 1 A GLY 61.470 1
ATOM 2339 C CA . GLY 148 148 ? A -1.246 -35.677 -7.762 1.000 1 A GLY 61.470 1
ATOM 2340 C C . GLY 148 148 ? A -0.189 -35.104 -8.723 1.000 1 A GLY 61.470 1
ATOM 2341 O O . GLY 148 148 ? A 0.986 -35.463 -8.609 1.000 1 A GLY 61.470 1
ATOM 2342 H H . GLY 148 148 ? A -1.149 -36.003 -5.659 1.000 1 A GLY 61.470 1
ATOM 2343 H HA2 . GLY 148 148 ? A -1.224 -36.764 -7.847 1.000 1 A GLY 61.470 1
ATOM 2344 H HA3 . GLY 148 148 ? A -2.249 -35.349 -8.036 1.000 1 A GLY 61.470 1
ATOM 2345 N N . PRO 149 149 ? A -0.573 -34.234 -9.674 1.000 1 A PRO 60.590 1
ATOM 2346 C CA . PRO 149 149 ? A 0.334 -33.565 -10.596 1.000 1 A PRO 60.590 1
ATOM 2347 C C . PRO 149 149 ? A 0.704 -32.124 -10.176 1.000 1 A PRO 60.590 1
ATOM 2348 O O . PRO 149 149 ? A 1.079 -31.345 -11.048 1.000 1 A PRO 60.590 1
ATOM 2349 C CB . PRO 149 149 ? A -0.411 -33.636 -11.931 1.000 1 A PRO 60.590 1
ATOM 2350 C CG . PRO 149 149 ? A -1.853 -33.375 -11.495 1.000 1 A PRO 60.590 1
ATOM 2351 C CD . PRO 149 149 ? A -1.943 -34.014 -10.114 1.000 1 A PRO 60.590 1
ATOM 2352 H HA . PRO 149 149 ? A 1.263 -34.128 -10.687 1.000 1 A PRO 60.590 1
ATOM 2353 H HB2 . PRO 149 149 ? A -0.330 -34.642 -12.341 1.000 1 A PRO 60.590 1
ATOM 2354 H HB3 . PRO 149 149 ? A -0.058 -32.906 -12.659 1.000 1 A PRO 60.590 1
ATOM 2355 H HG2 . PRO 149 149 ? A -2.026 -32.302 -11.408 1.000 1 A PRO 60.590 1
ATOM 2356 H HG3 . PRO 149 149 ? A -2.570 -33.832 -12.178 1.000 1 A PRO 60.590 1
ATOM 2357 H HD2 . PRO 149 149 ? A -2.460 -33.342 -9.429 1.000 1 A PRO 60.590 1
ATOM 2358 H HD3 . PRO 149 149 ? A -2.475 -34.962 -10.190 1.000 1 A PRO 60.590 1
ATOM 2359 N N . PHE 150 150 ? A 0.610 -31.734 -8.897 1.000 1 A PHE 62.620 1
ATOM 2360 C CA . PHE 150 150 ? A 1.034 -30.419 -8.385 1.000 1 A PHE 62.620 1
ATOM 2361 C C . PHE 150 150 ? A 1.877 -30.513 -7.094 1.000 1 A PHE 62.620 1
ATOM 2362 O O . PHE 150 150 ? A 1.566 -31.251 -6.159 1.000 1 A PHE 62.620 1
ATOM 2363 C CB . PHE 150 150 ? A -0.176 -29.500 -8.145 1.000 1 A PHE 62.620 1
ATOM 2364 C CG . PHE 150 150 ? A -0.875 -28.973 -9.383 1.000 1 A PHE 62.620 1
ATOM 2365 C CD1 . PHE 150 150 ? A -0.413 -27.800 -10.012 1.000 1 A PHE 62.620 1
ATOM 2366 C CD2 . PHE 150 150 ? A -2.022 -29.619 -9.874 1.000 1 A PHE 62.620 1
ATOM 2367 C CE1 . PHE 150 150 ? A -1.073 -27.298 -11.149 1.000 1 A PHE 62.620 1
ATOM 2368 C CE2 . PHE 150 150 ? A -2.694 -29.106 -10.996 1.000 1 A PHE 62.620 1
ATOM 2369 C CZ . PHE 150 150 ? A -2.207 -27.960 -11.649 1.000 1 A PHE 62.620 1
ATOM 2370 H H . PHE 150 150 ? A 0.265 -32.389 -8.209 1.000 1 A PHE 62.620 1
ATOM 2371 H HA . PHE 150 150 ? A 1.662 -29.939 -9.136 1.000 1 A PHE 62.620 1
ATOM 2372 H HB2 . PHE 150 150 ? A 0.170 -28.630 -7.586 1.000 1 A PHE 62.620 1
ATOM 2373 H HB3 . PHE 150 150 ? A -0.895 -30.022 -7.513 1.000 1 A PHE 62.620 1
ATOM 2374 H HD1 . PHE 150 150 ? A 0.464 -27.298 -9.632 1.000 1 A PHE 62.620 1
ATOM 2375 H HD2 . PHE 150 150 ? A -2.389 -30.510 -9.385 1.000 1 A PHE 62.620 1
ATOM 2376 H HE1 . PHE 150 150 ? A -0.701 -26.410 -11.638 1.000 1 A PHE 62.620 1
ATOM 2377 H HE2 . PHE 150 150 ? A -3.589 -29.600 -11.344 1.000 1 A PHE 62.620 1
ATOM 2378 H HZ . PHE 150 150 ? A -2.703 -27.589 -12.534 1.000 1 A PHE 62.620 1
ATOM 2379 N N . TYR 151 151 ? A 2.937 -29.705 -7.033 1.000 1 A TYR 65.380 1
ATOM 2380 C CA . TYR 151 151 ? A 3.950 -29.689 -5.969 1.000 1 A TYR 65.380 1
ATOM 2381 C C . TYR 151 151 ? A 4.376 -28.257 -5.634 1.000 1 A TYR 65.380 1
ATOM 2382 O O . TYR 151 151 ? A 4.114 -27.348 -6.421 1.000 1 A TYR 65.380 1
ATOM 2383 C CB . TYR 151 151 ? A 5.148 -30.522 -6.440 1.000 1 A TYR 65.380 1
ATOM 2384 C CG . TYR 151 151 ? A 4.777 -31.981 -6.597 1.000 1 A TYR 65.380 1
ATOM 2385 C CD1 . TYR 151 151 ? A 4.863 -32.831 -5.483 1.000 1 A TYR 65.380 1
ATOM 2386 C CD2 . TYR 151 151 ? A 4.220 -32.453 -7.801 1.000 1 A TYR 65.380 1
ATOM 2387 C CE1 . TYR 151 151 ? A 4.403 -34.154 -5.563 1.000 1 A TYR 65.380 1
ATOM 2388 C CE2 . TYR 151 151 ? A 3.708 -33.762 -7.869 1.000 1 A TYR 65.380 1
ATOM 2389 C CZ . TYR 151 151 ? A 3.821 -34.619 -6.757 1.000 1 A TYR 65.380 1
ATOM 2390 O OH . TYR 151 151 ? A 3.397 -35.907 -6.824 1.000 1 A TYR 65.380 1
ATOM 2391 H H . TYR 151 151 ? A 3.172 -29.182 -7.865 1.000 1 A TYR 65.380 1
ATOM 2392 H HA . TYR 151 151 ? A 3.546 -30.141 -5.064 1.000 1 A TYR 65.380 1
ATOM 2393 H HB2 . TYR 151 151 ? A 5.959 -30.438 -5.716 1.000 1 A TYR 65.380 1
ATOM 2394 H HB3 . TYR 151 151 ? A 5.510 -30.129 -7.389 1.000 1 A TYR 65.380 1
ATOM 2395 H HD1 . TYR 151 151 ? A 5.294 -32.472 -4.561 1.000 1 A TYR 65.380 1
ATOM 2396 H HD2 . TYR 151 151 ? A 4.127 -31.784 -8.643 1.000 1 A TYR 65.380 1
ATOM 2397 H HE1 . TYR 151 151 ? A 4.526 -34.808 -4.713 1.000 1 A TYR 65.380 1
ATOM 2398 H HE2 . TYR 151 151 ? A 3.205 -34.111 -8.759 1.000 1 A TYR 65.380 1
ATOM 2399 H HH . TYR 151 151 ? A 3.502 -36.322 -5.965 1.000 1 A TYR 65.380 1
ATOM 2400 N N . VAL 152 152 ? A 5.025 -28.033 -4.485 1.000 1 A VAL 59.160 1
ATOM 2401 C CA . VAL 152 152 ? A 5.512 -26.694 -4.089 1.000 1 A VAL 59.160 1
ATOM 2402 C C . VAL 152 152 ? A 6.993 -26.530 -4.389 1.000 1 A VAL 59.160 1
ATOM 2403 O O . VAL 152 152 ? A 7.369 -25.537 -5.008 1.000 1 A VAL 59.160 1
ATOM 2404 C CB . VAL 152 152 ? A 5.231 -26.382 -2.608 1.000 1 A VAL 59.160 1
ATOM 2405 C CG1 . VAL 152 152 ? A 5.609 -24.935 -2.254 1.000 1 A VAL 59.160 1
ATOM 2406 C CG2 . VAL 152 152 ? A 3.745 -26.573 -2.313 1.000 1 A VAL 59.160 1
ATOM 2407 H H . VAL 152 152 ? A 5.272 -28.815 -3.896 1.000 1 A VAL 59.160 1
ATOM 2408 H HA . VAL 152 152 ? A 4.995 -25.934 -4.676 1.000 1 A VAL 59.160 1
ATOM 2409 H HB . VAL 152 152 ? A 5.802 -27.055 -1.967 1.000 1 A VAL 59.160 1
ATOM 2410 H HG11 . VAL 152 152 ? A 5.380 -24.739 -1.207 1.000 1 A VAL 59.160 1
ATOM 2411 H HG12 . VAL 152 152 ? A 5.067 -24.238 -2.894 1.000 1 A VAL 59.160 1
ATOM 2412 H HG13 . VAL 152 152 ? A 6.681 -24.790 -2.393 1.000 1 A VAL 59.160 1
ATOM 2413 H HG21 . VAL 152 152 ? A 3.434 -25.949 -1.474 1.000 1 A VAL 59.160 1
ATOM 2414 H HG22 . VAL 152 152 ? A 3.560 -27.616 -2.056 1.000 1 A VAL 59.160 1
ATOM 2415 H HG23 . VAL 152 152 ? A 3.151 -26.308 -3.187 1.000 1 A VAL 59.160 1
ATOM 2416 N N . HIS 153 153 ? A 7.807 -27.502 -3.981 1.000 1 A HIS 59.530 1
ATOM 2417 C CA . HIS 153 153 ? A 9.252 -27.513 -4.171 1.000 1 A HIS 59.530 1
ATOM 2418 C C . HIS 153 153 ? A 9.664 -28.657 -5.119 1.000 1 A HIS 59.530 1
ATOM 2419 O O . HIS 153 153 ? A 9.021 -29.707 -5.103 1.000 1 A HIS 59.530 1
ATOM 2420 C CB . HIS 153 153 ? A 9.905 -27.648 -2.783 1.000 1 A HIS 59.530 1
ATOM 2421 C CG . HIS 153 153 ? A 11.343 -27.201 -2.732 1.000 1 A HIS 59.530 1
ATOM 2422 N ND1 . HIS 153 153 ? A 12.436 -27.953 -2.353 1.000 1 A HIS 59.530 1
ATOM 2423 C CD2 . HIS 153 153 ? A 11.801 -25.942 -3.017 1.000 1 A HIS 59.530 1
ATOM 2424 C CE1 . HIS 153 153 ? A 13.526 -27.173 -2.441 1.000 1 A HIS 59.530 1
ATOM 2425 N NE2 . HIS 153 153 ? A 13.184 -25.935 -2.834 1.000 1 A HIS 59.530 1
ATOM 2426 H H . HIS 153 153 ? A 7.438 -28.271 -3.440 1.000 1 A HIS 59.530 1
ATOM 2427 H HA . HIS 153 153 ? A 9.554 -26.558 -4.601 1.000 1 A HIS 59.530 1
ATOM 2428 H HB2 . HIS 153 153 ? A 9.837 -28.684 -2.450 1.000 1 A HIS 59.530 1
ATOM 2429 H HB3 . HIS 153 153 ? A 9.354 -27.037 -2.069 1.000 1 A HIS 59.530 1
ATOM 2430 H HD1 . HIS 153 153 ? A 12.438 -28.863 -1.913 1.000 1 A HIS 59.530 1
ATOM 2431 H HD2 . HIS 153 153 ? A 11.204 -25.104 -3.344 1.000 1 A HIS 59.530 1
ATOM 2432 H HE1 . HIS 153 153 ? A 14.527 -27.477 -2.173 1.000 1 A HIS 59.530 1
ATOM 2433 N N . PRO 154 154 ? A 10.741 -28.508 -5.915 1.000 1 A PRO 58.310 1
ATOM 2434 C CA . PRO 154 154 ? A 11.367 -29.590 -6.682 1.000 1 A PRO 58.310 1
ATOM 2435 C C . PRO 154 154 ? A 11.568 -30.902 -5.920 1.000 1 A PRO 58.310 1
ATOM 2436 O O . PRO 154 154 ? A 11.305 -31.974 -6.453 1.000 1 A PRO 58.310 1
ATOM 2437 C CB . PRO 154 154 ? A 12.736 -29.022 -7.059 1.000 1 A PRO 58.310 1
ATOM 2438 C CG . PRO 154 154 ? A 12.410 -27.557 -7.315 1.000 1 A PRO 58.310 1
ATOM 2439 C CD . PRO 154 154 ? A 11.435 -27.257 -6.185 1.000 1 A PRO 58.310 1
ATOM 2440 H HA . PRO 154 154 ? A 10.784 -29.784 -7.582 1.000 1 A PRO 58.310 1
ATOM 2441 H HB2 . PRO 154 154 ? A 13.423 -29.086 -6.216 1.000 1 A PRO 58.310 1
ATOM 2442 H HB3 . PRO 154 154 ? A 13.175 -29.529 -7.918 1.000 1 A PRO 58.310 1
ATOM 2443 H HG2 . PRO 154 154 ? A 13.307 -26.943 -7.240 1.000 1 A PRO 58.310 1
ATOM 2444 H HG3 . PRO 154 154 ? A 11.910 -27.423 -8.275 1.000 1 A PRO 58.310 1
ATOM 2445 H HD2 . PRO 154 154 ? A 12.013 -26.956 -5.312 1.000 1 A PRO 58.310 1
ATOM 2446 H HD3 . PRO 154 154 ? A 10.746 -26.467 -6.481 1.000 1 A PRO 58.310 1
ATOM 2447 N N . GLU 155 155 ? A 12.004 -30.811 -4.663 1.000 1 A GLU 59.970 1
ATOM 2448 C CA . GLU 155 155 ? A 12.307 -31.968 -3.808 1.000 1 A GLU 59.970 1
ATOM 2449 C C . GLU 155 155 ? A 11.056 -32.768 -3.405 1.000 1 A GLU 59.970 1
ATOM 2450 O O . GLU 155 155 ? A 11.170 -33.928 -3.015 1.000 1 A GLU 59.970 1
ATOM 2451 C CB . GLU 155 155 ? A 13.027 -31.473 -2.545 1.000 1 A GLU 59.970 1
ATOM 2452 C CG . GLU 155 155 ? A 14.386 -30.800 -2.823 1.000 1 A GLU 59.970 1
ATOM 2453 C CD . GLU 155 155 ? A 14.970 -30.092 -1.586 1.000 1 A GLU 59.970 1
ATOM 2454 O OE1 . GLU 155 155 ? A 16.110 -29.594 -1.686 1.000 1 A GLU 59.970 1
ATOM 2455 O OE2 . GLU 155 155 ? A 14.246 -29.953 -0.572 1.000 1 A GLU 59.970 1
ATOM 2456 H H . GLU 155 155 ? A 12.220 -29.893 -4.302 1.000 1 A GLU 59.970 1
ATOM 2457 H HA . GLU 155 155 ? A 12.965 -32.653 -4.343 1.000 1 A GLU 59.970 1
ATOM 2458 H HB2 . GLU 155 155 ? A 12.363 -30.767 -2.046 1.000 1 A GLU 59.970 1
ATOM 2459 H HB3 . GLU 155 155 ? A 13.193 -32.317 -1.875 1.000 1 A GLU 59.970 1
ATOM 2460 H HG2 . GLU 155 155 ? A 14.267 -30.055 -3.610 1.000 1 A GLU 59.970 1
ATOM 2461 H HG3 . GLU 155 155 ? A 15.084 -31.557 -3.179 1.000 1 A GLU 59.970 1
ATOM 2462 N N . ASP 156 156 ? A 9.859 -32.178 -3.523 1.000 1 A ASP 60.690 1
ATOM 2463 C CA . ASP 156 156 ? A 8.594 -32.862 -3.237 1.000 1 A ASP 60.690 1
ATOM 2464 C C . ASP 156 156 ? A 8.148 -33.776 -4.398 1.000 1 A ASP 60.690 1
ATOM 2465 O O . ASP 156 156 ? A 7.195 -34.543 -4.238 1.000 1 A ASP 60.690 1
ATOM 2466 C CB . ASP 156 156 ? A 7.470 -31.844 -2.967 1.000 1 A ASP 60.690 1
ATOM 2467 C CG . ASP 156 156 ? A 7.723 -30.797 -1.880 1.000 1 A ASP 60.690 1
ATOM 2468 O OD1 . ASP 156 156 ? A 8.268 -31.157 -0.814 1.000 1 A ASP 60.690 1
ATOM 2469 O OD2 . ASP 156 156 ? A 7.274 -29.644 -2.110 1.000 1 A ASP 60.690 1
ATOM 2470 H H . ASP 156 156 ? A 9.814 -31.237 -3.885 1.000 1 A ASP 60.690 1
ATOM 2471 H HA . ASP 156 156 ? A 8.720 -33.479 -2.347 1.000 1 A ASP 60.690 1
ATOM 2472 H HB2 . ASP 156 156 ? A 6.575 -32.394 -2.678 1.000 1 A ASP 60.690 1
ATOM 2473 H HB3 . ASP 156 156 ? A 7.249 -31.326 -3.901 1.000 1 A ASP 60.690 1
ATOM 2474 N N . VAL 157 157 ? A 8.771 -33.657 -5.581 1.000 1 A VAL 61.090 1
ATOM 2475 C CA . VAL 157 157 ? A 8.272 -34.197 -6.856 1.000 1 A VAL 61.090 1
ATOM 2476 C C . VAL 157 157 ? A 8.814 -35.612 -7.123 1.000 1 A VAL 61.090 1
ATOM 2477 O O . VAL 157 157 ? A 9.999 -35.768 -7.417 1.000 1 A VAL 61.090 1
ATOM 2478 C CB . VAL 157 157 ? A 8.641 -33.276 -8.040 1.000 1 A VAL 61.090 1
ATOM 2479 C CG1 . VAL 157 157 ? A 7.854 -33.695 -9.286 1.000 1 A VAL 61.090 1
ATOM 2480 C CG2 . VAL 157 157 ? A 8.302 -31.801 -7.827 1.000 1 A VAL 61.090 1
ATOM 2481 H H . VAL 157 157 ? A 9.596 -33.076 -5.617 1.000 1 A VAL 61.090 1
ATOM 2482 H HA . VAL 157 157 ? A 7.184 -34.222 -6.803 1.000 1 A VAL 61.090 1
ATOM 2483 H HB . VAL 157 157 ? A 9.709 -33.343 -8.242 1.000 1 A VAL 61.090 1
ATOM 2484 H HG11 . VAL 157 157 ? A 6.791 -33.730 -9.047 1.000 1 A VAL 61.090 1
ATOM 2485 H HG12 . VAL 157 157 ? A 8.003 -32.977 -10.092 1.000 1 A VAL 61.090 1
ATOM 2486 H HG13 . VAL 157 157 ? A 8.204 -34.671 -9.623 1.000 1 A VAL 61.090 1
ATOM 2487 H HG21 . VAL 157 157 ? A 8.747 -31.438 -6.901 1.000 1 A VAL 61.090 1
ATOM 2488 H HG22 . VAL 157 157 ? A 8.726 -31.226 -8.650 1.000 1 A VAL 61.090 1
ATOM 2489 H HG23 . VAL 157 157 ? A 7.221 -31.666 -7.789 1.000 1 A VAL 61.090 1
ATOM 2490 N N . PRO 158 158 ? A 7.978 -36.670 -7.116 1.000 1 A PRO 61.120 1
ATOM 2491 C CA . PRO 158 158 ? A 8.404 -38.004 -7.537 1.000 1 A PRO 61.120 1
ATOM 2492 C C . PRO 158 158 ? A 8.589 -38.062 -9.061 1.000 1 A PRO 61.120 1
ATOM 2493 O O . PRO 158 158 ? A 8.010 -37.260 -9.789 1.000 1 A PRO 61.120 1
ATOM 2494 C CB . PRO 158 158 ? A 7.308 -38.968 -7.059 1.000 1 A PRO 61.120 1
ATOM 2495 C CG . PRO 158 158 ? A 6.420 -38.132 -6.136 1.000 1 A PRO 61.120 1
ATOM 2496 C CD . PRO 158 158 ? A 6.598 -36.721 -6.679 1.000 1 A PRO 61.120 1
ATOM 2497 H HA . PRO 158 158 ? A 9.347 -38.250 -7.048 1.000 1 A PRO 61.120 1
ATOM 2498 H HB2 . PRO 158 158 ? A 7.736 -39.818 -6.528 1.000 1 A PRO 61.120 1
ATOM 2499 H HB3 . PRO 158 158 ? A 6.719 -39.318 -7.907 1.000 1 A PRO 61.120 1
ATOM 2500 H HG2 . PRO 158 158 ? A 6.803 -38.177 -5.117 1.000 1 A PRO 61.120 1
ATOM 2501 H HG3 . PRO 158 158 ? A 5.378 -38.450 -6.174 1.000 1 A PRO 61.120 1
ATOM 2502 H HD2 . PRO 158 158 ? A 5.944 -36.564 -7.537 1.000 1 A PRO 61.120 1
ATOM 2503 H HD3 . PRO 158 158 ? A 6.380 -35.997 -5.895 1.000 1 A PRO 61.120 1
ATOM 2504 N N . HIS 159 159 ? A 9.299 -39.063 -9.580 1.000 1 A HIS 58.160 1
ATOM 2505 C CA . HIS 159 159 ? A 9.520 -39.196 -11.028 1.000 1 A HIS 58.160 1
ATOM 2506 C C . HIS 159 159 ? A 8.196 -39.216 -11.837 1.000 1 A HIS 58.160 1
ATOM 2507 O O . HIS 159 159 ? A 7.208 -39.832 -11.414 1.000 1 A HIS 58.160 1
ATOM 2508 C CB . HIS 159 159 ? A 10.380 -40.438 -11.318 1.000 1 A HIS 58.160 1
ATOM 2509 C CG . HIS 159 159 ? A 11.539 -40.632 -10.365 1.000 1 A HIS 58.160 1
ATOM 2510 N ND1 . HIS 159 159 ? A 12.652 -39.830 -10.227 1.000 1 A HIS 58.160 1
ATOM 2511 C CD2 . HIS 159 159 ? A 11.653 -41.624 -9.428 1.000 1 A HIS 58.160 1
ATOM 2512 C CE1 . HIS 159 159 ? A 13.406 -40.324 -9.234 1.000 1 A HIS 58.160 1
ATOM 2513 N NE2 . HIS 159 159 ? A 12.830 -41.416 -8.706 1.000 1 A HIS 58.160 1
ATOM 2514 H H . HIS 159 159 ? A 9.830 -39.662 -8.963 1.000 1 A HIS 58.160 1
ATOM 2515 H HA . HIS 159 159 ? A 10.089 -38.319 -11.335 1.000 1 A HIS 58.160 1
ATOM 2516 H HB2 . HIS 159 159 ? A 9.746 -41.323 -11.267 1.000 1 A HIS 58.160 1
ATOM 2517 H HB3 . HIS 159 159 ? A 10.771 -40.366 -12.333 1.000 1 A HIS 58.160 1
ATOM 2518 H HD1 . HIS 159 159 ? A 12.899 -39.001 -10.748 1.000 1 A HIS 58.160 1
ATOM 2519 H HD2 . HIS 159 159 ? A 10.944 -42.421 -9.259 1.000 1 A HIS 58.160 1
ATOM 2520 H HE1 . HIS 159 159 ? A 14.339 -39.895 -8.899 1.000 1 A HIS 58.160 1
ATOM 2521 N N . GLY 160 160 ? A 8.143 -38.537 -12.989 1.000 1 A GLY 50.120 1
ATOM 2522 C CA . GLY 160 160 ? A 6.956 -38.423 -13.857 1.000 1 A GLY 50.120 1
ATOM 2523 C C . GLY 160 160 ? A 6.414 -36.995 -14.043 1.000 1 A GLY 50.120 1
ATOM 2524 O O . GLY 160 160 ? A 6.822 -36.064 -13.359 1.000 1 A GLY 50.120 1
ATOM 2525 H H . GLY 160 160 ? A 8.971 -38.022 -13.254 1.000 1 A GLY 50.120 1
ATOM 2526 H HA2 . GLY 160 160 ? A 6.144 -39.040 -13.471 1.000 1 A GLY 50.120 1
ATOM 2527 H HA3 . GLY 160 160 ? A 7.218 -38.810 -14.842 1.000 1 A GLY 50.120 1
ATOM 2528 N N . GLY 161 161 ? A 5.485 -36.812 -14.993 1.000 1 A GLY 51.620 1
ATOM 2529 C CA . GLY 161 161 ? A 5.042 -35.480 -15.435 1.000 1 A GLY 51.620 1
ATOM 2530 C C . GLY 161 161 ? A 4.129 -34.735 -14.443 1.000 1 A GLY 51.620 1
ATOM 2531 O O . GLY 161 161 ? A 3.020 -35.196 -14.174 1.000 1 A GLY 51.620 1
ATOM 2532 H H . GLY 161 161 ? A 5.112 -37.619 -15.472 1.000 1 A GLY 51.620 1
ATOM 2533 H HA2 . GLY 161 161 ? A 5.948 -34.895 -15.593 1.000 1 A GLY 51.620 1
ATOM 2534 H HA3 . GLY 161 161 ? A 4.511 -35.560 -16.383 1.000 1 A GLY 51.620 1
ATOM 2535 N N . ARG 162 162 ? A 4.609 -33.622 -13.864 1.000 1 A ARG 61.250 1
ATOM 2536 C CA . ARG 162 162 ? A 4.074 -32.960 -12.654 1.000 1 A ARG 61.250 1
ATOM 2537 C C . ARG 162 162 ? A 4.403 -31.452 -12.612 1.000 1 A ARG 61.250 1
ATOM 2538 O O . ARG 162 162 ? A 5.509 -31.036 -12.933 1.000 1 A ARG 61.250 1
ATOM 2539 C CB . ARG 162 162 ? A 4.706 -33.642 -11.424 1.000 1 A ARG 61.250 1
ATOM 2540 C CG . ARG 162 162 ? A 4.346 -35.134 -11.235 1.000 1 A ARG 61.250 1
ATOM 2541 C CD . ARG 162 162 ? A 5.276 -35.794 -10.219 1.000 1 A ARG 61.250 1
ATOM 2542 N NE . ARG 162 162 ? A 5.322 -37.254 -10.353 1.000 1 A ARG 61.250 1
ATOM 2543 C CZ . ARG 162 162 ? A 4.579 -38.163 -9.764 1.000 1 A ARG 61.250 1
ATOM 2544 N NH1 . ARG 162 162 ? A 3.567 -37.867 -8.997 1.000 1 A ARG 61.250 1
ATOM 2545 N NH2 . ARG 162 162 ? A 4.866 -39.420 -9.939 1.000 1 A ARG 61.250 1
ATOM 2546 H H . ARG 162 162 ? A 5.472 -33.259 -14.243 1.000 1 A ARG 61.250 1
ATOM 2547 H HA . ARG 162 162 ? A 2.991 -33.076 -12.621 1.000 1 A ARG 61.250 1
ATOM 2548 H HB2 . ARG 162 162 ? A 4.405 -33.096 -10.531 1.000 1 A ARG 61.250 1
ATOM 2549 H HB3 . ARG 162 162 ? A 5.789 -33.551 -11.515 1.000 1 A ARG 61.250 1
ATOM 2550 H HG2 . ARG 162 162 ? A 4.487 -35.683 -12.165 1.000 1 A ARG 61.250 1
ATOM 2551 H HG3 . ARG 162 162 ? A 3.307 -35.240 -10.924 1.000 1 A ARG 61.250 1
ATOM 2552 H HD2 . ARG 162 162 ? A 6.287 -35.447 -10.432 1.000 1 A ARG 61.250 1
ATOM 2553 H HD3 . ARG 162 162 ? A 5.019 -35.497 -9.202 1.000 1 A ARG 61.250 1
ATOM 2554 H HE . ARG 162 162 ? A 6.181 -37.591 -10.764 1.000 1 A ARG 61.250 1
ATOM 2555 H HH11 . ARG 162 162 ? A 3.004 -38.586 -8.566 1.000 1 A ARG 61.250 1
ATOM 2556 H HH12 . ARG 162 162 ? A 3.365 -36.898 -8.793 1.000 1 A ARG 61.250 1
ATOM 2557 H HH21 . ARG 162 162 ? A 4.318 -40.151 -9.509 1.000 1 A ARG 61.250 1
ATOM 2558 H HH22 . ARG 162 162 ? A 5.678 -39.649 -10.495 1.000 1 A ARG 61.250 1
ATOM 2559 N N . ALA 163 163 ? A 3.477 -30.601 -12.179 1.000 1 A ALA 60.190 1
ATOM 2560 C CA . ALA 163 163 ? A 3.680 -29.158 -12.013 1.000 1 A ALA 60.190 1
ATOM 2561 C C . ALA 163 163 ? A 4.345 -28.783 -10.672 1.000 1 A ALA 60.190 1
ATOM 2562 O O . ALA 163 163 ? A 4.083 -29.412 -9.650 1.000 1 A ALA 60.190 1
ATOM 2563 C CB . ALA 163 163 ? A 2.329 -28.457 -12.183 1.000 1 A ALA 60.190 1
ATOM 2564 H H . ALA 163 163 ? A 2.592 -30.977 -11.871 1.000 1 A ALA 60.190 1
ATOM 2565 H HA . ALA 163 163 ? A 4.342 -28.807 -12.805 1.000 1 A ALA 60.190 1
ATOM 2566 H HB1 . ALA 163 163 ? A 1.878 -28.736 -13.135 1.000 1 A ALA 60.190 1
ATOM 2567 H HB2 . ALA 163 163 ? A 2.465 -27.377 -12.144 1.000 1 A ALA 60.190 1
ATOM 2568 H HB3 . ALA 163 163 ? A 1.662 -28.767 -11.378 1.000 1 A ALA 60.190 1
ATOM 2569 N N . VAL 164 164 ? A 5.143 -27.711 -10.665 1.000 1 A VAL 60.380 1
ATOM 2570 C CA . VAL 164 164 ? A 5.884 -27.181 -9.504 1.000 1 A VAL 60.380 1
ATOM 2571 C C . VAL 164 164 ? A 5.540 -25.702 -9.315 1.000 1 A VAL 60.380 1
ATOM 2572 O O . VAL 164 164 ? A 5.733 -24.895 -10.223 1.000 1 A VAL 60.380 1
ATOM 2573 C CB . VAL 164 164 ? A 7.402 -27.381 -9.690 1.000 1 A VAL 60.380 1
ATOM 2574 C CG1 . VAL 164 164 ? A 8.219 -26.774 -8.542 1.000 1 A VAL 60.380 1
ATOM 2575 C CG2 . VAL 164 164 ? A 7.743 -28.870 -9.764 1.000 1 A VAL 60.380 1
ATOM 2576 H H . VAL 164 164 ? A 5.235 -27.189 -11.525 1.000 1 A VAL 60.380 1
ATOM 2577 H HA . VAL 164 164 ? A 5.587 -27.719 -8.603 1.000 1 A VAL 60.380 1
ATOM 2578 H HB . VAL 164 164 ? A 7.706 -26.915 -10.628 1.000 1 A VAL 60.380 1
ATOM 2579 H HG11 . VAL 164 164 ? A 8.093 -25.692 -8.507 1.000 1 A VAL 60.380 1
ATOM 2580 H HG12 . VAL 164 164 ? A 9.279 -26.980 -8.693 1.000 1 A VAL 60.380 1
ATOM 2581 H HG13 . VAL 164 164 ? A 7.911 -27.203 -7.589 1.000 1 A VAL 60.380 1
ATOM 2582 H HG21 . VAL 164 164 ? A 7.400 -29.361 -8.853 1.000 1 A VAL 60.380 1
ATOM 2583 H HG22 . VAL 164 164 ? A 7.260 -29.336 -10.622 1.000 1 A VAL 60.380 1
ATOM 2584 H HG23 . VAL 164 164 ? A 8.821 -29.004 -9.862 1.000 1 A VAL 60.380 1
ATOM 2585 N N . ALA 165 165 ? A 5.005 -25.348 -8.146 1.000 1 A ALA 56.000 1
ATOM 2586 C CA . ALA 165 165 ? A 4.314 -24.088 -7.873 1.000 1 A ALA 56.000 1
ATOM 2587 C C . ALA 165 165 ? A 5.096 -23.149 -6.927 1.000 1 A ALA 56.000 1
ATOM 2588 O O . ALA 165 165 ? A 4.591 -22.744 -5.873 1.000 1 A ALA 56.000 1
ATOM 2589 C CB . ALA 165 165 ? A 2.891 -24.409 -7.393 1.000 1 A ALA 56.000 1
ATOM 2590 H H . ALA 165 165 ? A 4.904 -26.070 -7.446 1.000 1 A ALA 56.000 1
ATOM 2591 H HA . ALA 165 165 ? A 4.200 -23.559 -8.819 1.000 1 A ALA 56.000 1
ATOM 2592 H HB1 . ALA 165 165 ? A 2.393 -25.048 -8.121 1.000 1 A ALA 56.000 1
ATOM 2593 H HB2 . ALA 165 165 ? A 2.326 -23.484 -7.280 1.000 1 A ALA 56.000 1
ATOM 2594 H HB3 . ALA 165 165 ? A 2.933 -24.922 -6.432 1.000 1 A ALA 56.000 1
ATOM 2595 N N . ASP 166 166 ? A 6.325 -22.788 -7.299 1.000 1 A ASP 53.000 1
ATOM 2596 C CA . ASP 166 166 ? A 7.217 -21.989 -6.451 1.000 1 A ASP 53.000 1
ATOM 2597 C C . ASP 166 166 ? A 6.686 -20.556 -6.190 1.000 1 A ASP 53.000 1
ATOM 2598 O O . ASP 166 166 ? A 5.925 -19.957 -6.963 1.000 1 A ASP 53.000 1
ATOM 2599 C CB . ASP 166 166 ? A 8.639 -21.978 -7.040 1.000 1 A ASP 53.000 1
ATOM 2600 C CG . ASP 166 166 ? A 9.714 -21.792 -5.964 1.000 1 A ASP 53.000 1
ATOM 2601 O OD1 . ASP 166 166 ? A 9.649 -20.758 -5.260 1.000 1 A ASP 53.000 1
ATOM 2602 O OD2 . ASP 166 166 ? A 10.592 -22.666 -5.860 1.000 1 A ASP 53.000 1
ATOM 2603 H H . ASP 166 166 ? A 6.677 -23.137 -8.179 1.000 1 A ASP 53.000 1
ATOM 2604 H HA . ASP 166 166 ? A 7.275 -22.503 -5.491 1.000 1 A ASP 53.000 1
ATOM 2605 H HB2 . ASP 166 166 ? A 8.715 -21.160 -7.757 1.000 1 A ASP 53.000 1
ATOM 2606 H HB3 . ASP 166 166 ? A 8.823 -22.916 -7.563 1.000 1 A ASP 53.000 1
ATOM 2607 N N . ARG 167 167 ? A 7.121 -19.947 -5.084 1.000 1 A ARG 46.970 1
ATOM 2608 C CA . ARG 167 167 ? A 6.913 -18.521 -4.796 1.000 1 A ARG 46.970 1
ATOM 2609 C C . ARG 167 167 ? A 7.908 -17.630 -5.564 1.000 1 A ARG 46.970 1
ATOM 2610 O O . ARG 167 167 ? A 7.560 -16.477 -5.843 1.000 1 A ARG 46.970 1
ATOM 2611 C CB . ARG 167 167 ? A 6.942 -18.306 -3.269 1.000 1 A ARG 46.970 1
ATOM 2612 C CG . ARG 167 167 ? A 5.704 -18.929 -2.586 1.000 1 A ARG 46.970 1
ATOM 2613 C CD . ARG 167 167 ? A 5.687 -18.719 -1.061 1.000 1 A ARG 46.970 1
ATOM 2614 N NE . ARG 167 167 ? A 4.400 -19.146 -0.463 1.000 1 A ARG 46.970 1
ATOM 2615 C CZ . ARG 167 167 ? A 4.017 -19.038 0.803 1.000 1 A ARG 46.970 1
ATOM 2616 N NH1 . ARG 167 167 ? A 4.782 -18.526 1.727 1.000 1 A ARG 46.970 1
ATOM 2617 N NH2 . ARG 167 167 ? A 2.836 -19.451 1.170 1.000 1 A ARG 46.970 1
ATOM 2618 H H . ARG 167 167 ? A 7.873 -20.425 -4.609 1.000 1 A ARG 46.970 1
ATOM 2619 H HA . ARG 167 167 ? A 5.928 -18.240 -5.170 1.000 1 A ARG 46.970 1
ATOM 2620 H HB2 . ARG 167 167 ? A 7.851 -18.747 -2.858 1.000 1 A ARG 46.970 1
ATOM 2621 H HB3 . ARG 167 167 ? A 6.956 -17.236 -3.061 1.000 1 A ARG 46.970 1
ATOM 2622 H HG2 . ARG 167 167 ? A 5.675 -19.999 -2.788 1.000 1 A ARG 46.970 1
ATOM 2623 H HG3 . ARG 167 167 ? A 4.809 -18.475 -3.013 1.000 1 A ARG 46.970 1
ATOM 2624 H HD2 . ARG 167 167 ? A 5.849 -17.662 -0.847 1.000 1 A ARG 46.970 1
ATOM 2625 H HD3 . ARG 167 167 ? A 6.504 -19.293 -0.623 1.000 1 A ARG 46.970 1
ATOM 2626 H HE . ARG 167 167 ? A 3.759 -19.642 -1.066 1.000 1 A ARG 46.970 1
ATOM 2627 H HH11 . ARG 167 167 ? A 4.470 -18.513 2.688 1.000 1 A ARG 46.970 1
ATOM 2628 H HH12 . ARG 167 167 ? A 5.744 -18.304 1.513 1.000 1 A ARG 46.970 1
ATOM 2629 H HH21 . ARG 167 167 ? A 2.212 -19.899 0.514 1.000 1 A ARG 46.970 1
ATOM 2630 H HH22 . ARG 167 167 ? A 2.572 -19.433 2.144 1.000 1 A ARG 46.970 1
ATOM 2631 N N . CYS 168 168 ? A 9.080 -18.144 -5.938 1.000 1 A CYS 49.530 1
ATOM 2632 C CA . CYS 168 168 ? A 10.170 -17.442 -6.615 1.000 1 A CYS 49.530 1
ATOM 2633 C C . CYS 168 168 ? A 10.835 -18.317 -7.704 1.000 1 A CYS 49.530 1
ATOM 2634 O O . CYS 168 168 ? A 11.986 -18.712 -7.563 1.000 1 A CYS 49.530 1
ATOM 2635 C CB . CYS 168 168 ? A 11.201 -16.995 -5.562 1.000 1 A CYS 49.530 1
ATOM 2636 S SG . CYS 168 168 ? A 10.536 -15.712 -4.455 1.000 1 A CYS 49.530 1
ATOM 2637 H H . CYS 168 168 ? A 9.278 -19.093 -5.654 1.000 1 A CYS 49.530 1
ATOM 2638 H HA . CYS 168 168 ? A 9.784 -16.553 -7.113 1.000 1 A CYS 49.530 1
ATOM 2639 H HB2 . CYS 168 168 ? A 12.079 -16.598 -6.072 1.000 1 A CYS 49.530 1
ATOM 2640 H HB3 . CYS 168 168 ? A 11.518 -17.864 -4.986 1.000 1 A CYS 49.530 1
ATOM 2641 H HG . CYS 168 168 ? A 11.656 -15.581 -3.737 1.000 1 A CYS 49.530 1
ATOM 2642 N N . LEU 169 169 ? A 10.161 -18.517 -8.847 1.000 1 A LEU 46.970 1
ATOM 2643 C CA . LEU 169 169 ? A 10.702 -19.204 -10.045 1.000 1 A LEU 46.970 1
ATOM 2644 C C . LEU 169 169 ? A 12.025 -18.641 -10.621 1.000 1 A LEU 46.970 1
ATOM 2645 O O . LEU 169 169 ? A 12.518 -19.128 -11.633 1.000 1 A LEU 46.970 1
ATOM 2646 C CB . LEU 169 169 ? A 9.663 -19.127 -11.183 1.000 1 A LEU 46.970 1
ATOM 2647 C CG . LEU 169 169 ? A 8.413 -20.008 -11.102 1.000 1 A LEU 46.970 1
ATOM 2648 C CD1 . LEU 169 169 ? A 7.706 -19.880 -12.455 1.000 1 A LEU 46.970 1
ATOM 2649 C CD2 . LEU 169 169 ? A 8.765 -21.471 -10.866 1.000 1 A LEU 46.970 1
ATOM 2650 H H . LEU 169 169 ? A 9.199 -18.212 -8.886 1.000 1 A LEU 46.970 1
ATOM 2651 H HA . LEU 169 169 ? A 10.898 -20.246 -9.791 1.000 1 A LEU 46.970 1
ATOM 2652 H HB2 . LEU 169 169 ? A 10.166 -19.431 -12.101 1.000 1 A LEU 46.970 1
ATOM 2653 H HB3 . LEU 169 169 ? A 9.361 -18.088 -11.317 1.000 1 A LEU 46.970 1
ATOM 2654 H HG . LEU 169 169 ? A 7.753 -19.662 -10.306 1.000 1 A LEU 46.970 1
ATOM 2655 H HD11 . LEU 169 169 ? A 6.781 -20.456 -12.450 1.000 1 A LEU 46.970 1
ATOM 2656 H HD12 . LEU 169 169 ? A 8.339 -20.276 -13.249 1.000 1 A LEU 46.970 1
ATOM 2657 H HD13 . LEU 169 169 ? A 7.478 -18.837 -12.675 1.000 1 A LEU 46.970 1
ATOM 2658 H HD21 . LEU 169 169 ? A 9.154 -21.614 -9.858 1.000 1 A LEU 46.970 1
ATOM 2659 H HD22 . LEU 169 169 ? A 7.882 -22.099 -10.981 1.000 1 A LEU 46.970 1
ATOM 2660 H HD23 . LEU 169 169 ? A 9.543 -21.770 -11.568 1.000 1 A LEU 46.970 1
ATOM 2661 N N . LEU 170 170 ? A 12.556 -17.569 -10.045 1.000 1 A LEU 41.380 1
ATOM 2662 C CA . LEU 170 170 ? A 13.552 -16.687 -10.652 1.000 1 A LEU 41.380 1
ATOM 2663 C C . LEU 170 170 ? A 14.932 -16.842 -9.990 1.000 1 A LEU 41.380 1
ATOM 2664 O O . LEU 170 170 ? A 15.819 -16.037 -10.236 1.000 1 A LEU 41.380 1
ATOM 2665 C CB . LEU 170 170 ? A 13.005 -15.252 -10.607 1.000 1 A LEU 41.380 1
ATOM 2666 C CG . LEU 170 170 ? A 11.585 -15.109 -11.217 1.000 1 A LEU 41.380 1
ATOM 2667 C CD1 . LEU 170 170 ? A 10.681 -14.361 -10.242 1.000 1 A LEU 41.380 1
ATOM 2668 C CD2 . LEU 170 170 ? A 11.582 -14.447 -12.591 1.000 1 A LEU 41.380 1
ATOM 2669 H H . LEU 170 170 ? A 12.237 -17.344 -9.113 1.000 1 A LEU 41.380 1
ATOM 2670 H HA . LEU 170 170 ? A 13.689 -16.962 -11.698 1.000 1 A LEU 41.380 1
ATOM 2671 H HB2 . LEU 170 170 ? A 13.700 -14.601 -11.137 1.000 1 A LEU 41.380 1
ATOM 2672 H HB3 . LEU 170 170 ? A 13.000 -14.935 -9.564 1.000 1 A LEU 41.380 1
ATOM 2673 H HG . LEU 170 170 ? A 11.114 -16.079 -11.370 1.000 1 A LEU 41.380 1
ATOM 2674 H HD11 . LEU 170 170 ? A 10.475 -15.003 -9.385 1.000 1 A LEU 41.380 1
ATOM 2675 H HD12 . LEU 170 170 ? A 9.747 -14.079 -10.727 1.000 1 A LEU 41.380 1
ATOM 2676 H HD13 . LEU 170 170 ? A 11.210 -13.473 -9.895 1.000 1 A LEU 41.380 1
ATOM 2677 H HD21 . LEU 170 170 ? A 12.105 -13.491 -12.578 1.000 1 A LEU 41.380 1
ATOM 2678 H HD22 . LEU 170 170 ? A 10.559 -14.297 -12.936 1.000 1 A LEU 41.380 1
ATOM 2679 H HD23 . LEU 170 170 ? A 12.093 -15.109 -13.290 1.000 1 A LEU 41.380 1
ATOM 2680 N N . TYR 171 171 ? A 15.078 -17.867 -9.144 1.000 1 A TYR 43.000 1
ATOM 2681 C CA . TYR 171 171 ? A 16.349 -18.335 -8.585 1.000 1 A TYR 43.000 1
ATOM 2682 C C . TYR 171 171 ? A 16.785 -19.688 -9.168 1.000 1 A TYR 43.000 1
ATOM 2683 O O . TYR 171 171 ? A 17.807 -20.215 -8.745 1.000 1 A TYR 43.000 1
ATOM 2684 C CB . TYR 171 171 ? A 16.239 -18.408 -7.053 1.000 1 A TYR 43.000 1
ATOM 2685 C CG . TYR 171 171 ? A 15.943 -17.089 -6.364 1.000 1 A TYR 43.000 1
ATOM 2686 C CD1 . TYR 171 171 ? A 16.782 -15.981 -6.588 1.000 1 A TYR 43.000 1
ATOM 2687 C CD2 . TYR 171 171 ? A 14.849 -16.976 -5.482 1.000 1 A TYR 43.000 1
ATOM 2688 C CE1 . TYR 171 171 ? A 16.522 -14.752 -5.955 1.000 1 A TYR 43.000 1
ATOM 2689 C CE2 . TYR 171 171 ? A 14.594 -15.751 -4.832 1.000 1 A TYR 43.000 1
ATOM 2690 C CZ . TYR 171 171 ? A 15.427 -14.637 -5.074 1.000 1 A TYR 43.000 1
ATOM 2691 O OH . TYR 171 171 ? A 15.165 -13.448 -4.469 1.000 1 A TYR 43.000 1
ATOM 2692 H H . TYR 171 171 ? A 14.267 -18.436 -8.952 1.000 1 A TYR 43.000 1
ATOM 2693 H HA . TYR 171 171 ? A 17.139 -17.630 -8.846 1.000 1 A TYR 43.000 1
ATOM 2694 H HB2 . TYR 171 171 ? A 15.470 -19.136 -6.795 1.000 1 A TYR 43.000 1
ATOM 2695 H HB3 . TYR 171 171 ? A 17.183 -18.778 -6.653 1.000 1 A TYR 43.000 1
ATOM 2696 H HD1 . TYR 171 171 ? A 17.619 -16.066 -7.265 1.000 1 A TYR 43.000 1
ATOM 2697 H HD2 . TYR 171 171 ? A 14.227 -17.839 -5.298 1.000 1 A TYR 43.000 1
ATOM 2698 H HE1 . TYR 171 171 ? A 17.158 -13.904 -6.162 1.000 1 A TYR 43.000 1
ATOM 2699 H HE2 . TYR 171 171 ? A 13.771 -15.656 -4.140 1.000 1 A TYR 43.000 1
ATOM 2700 H HH . TYR 171 171 ? A 15.750 -12.769 -4.816 1.000 1 A TYR 43.000 1
ATOM 2701 N N . TYR 172 172 ? A 16.018 -20.254 -10.109 1.000 1 A TYR 49.410 1
ATOM 2702 C CA . TYR 172 172 ? A 16.377 -21.495 -10.793 1.000 1 A TYR 49.410 1
ATOM 2703 C C . TYR 172 172 ? A 17.337 -21.199 -11.940 1.000 1 A TYR 49.410 1
ATOM 2704 O O . TYR 172 172 ? A 16.921 -20.665 -12.969 1.000 1 A TYR 49.410 1
ATOM 2705 C CB . TYR 172 172 ? A 15.124 -22.227 -11.291 1.000 1 A TYR 49.410 1
ATOM 2706 C CG . TYR 172 172 ? A 14.328 -22.837 -10.162 1.000 1 A TYR 49.410 1
ATOM 2707 C CD1 . TYR 172 172 ? A 14.811 -23.995 -9.528 1.000 1 A TYR 49.410 1
ATOM 2708 C CD2 . TYR 172 172 ? A 13.174 -22.195 -9.679 1.000 1 A TYR 49.410 1
ATOM 2709 C CE1 . TYR 172 172 ? A 14.158 -24.491 -8.387 1.000 1 A TYR 49.410 1
ATOM 2710 C CE2 . TYR 172 172 ? A 12.516 -22.691 -8.538 1.000 1 A TYR 49.410 1
ATOM 2711 C CZ . TYR 172 172 ? A 13.013 -23.838 -7.882 1.000 1 A TYR 49.410 1
ATOM 2712 O OH . TYR 172 172 ? A 12.414 -24.299 -6.755 1.000 1 A TYR 49.410 1
ATOM 2713 H H . TYR 172 172 ? A 15.233 -19.734 -10.474 1.000 1 A TYR 49.410 1
ATOM 2714 H HA . TYR 172 172 ? A 16.883 -22.155 -10.088 1.000 1 A TYR 49.410 1
ATOM 2715 H HB2 . TYR 172 172 ? A 15.432 -23.032 -11.958 1.000 1 A TYR 49.410 1
ATOM 2716 H HB3 . TYR 172 172 ? A 14.499 -21.538 -11.859 1.000 1 A TYR 49.410 1
ATOM 2717 H HD1 . TYR 172 172 ? A 15.717 -24.467 -9.879 1.000 1 A TYR 49.410 1
ATOM 2718 H HD2 . TYR 172 172 ? A 12.826 -21.297 -10.169 1.000 1 A TYR 49.410 1
ATOM 2719 H HE1 . TYR 172 172 ? A 14.573 -25.335 -7.855 1.000 1 A TYR 49.410 1
ATOM 2720 H HE2 . TYR 172 172 ? A 11.653 -22.183 -8.132 1.000 1 A TYR 49.410 1
ATOM 2721 H HH . TYR 172 172 ? A 11.750 -23.696 -6.414 1.000 1 A TYR 49.410 1
ATOM 2722 N N . THR 173 173 ? A 18.601 -21.587 -11.786 1.000 1 A THR 49.220 1
ATOM 2723 C CA . THR 173 173 ? A 19.565 -21.528 -12.892 1.000 1 A THR 49.220 1
ATOM 2724 C C . THR 173 173 ? A 19.161 -22.511 -14.005 1.000 1 A THR 49.220 1
ATOM 2725 O O . THR 173 173 ? A 18.498 -23.514 -13.722 1.000 1 A THR 49.220 1
ATOM 2726 C CB . THR 173 173 ? A 21.019 -21.780 -12.445 1.000 1 A THR 49.220 1
ATOM 2727 O OG1 . THR 173 173 ? A 21.307 -23.153 -12.319 1.000 1 A THR 49.220 1
ATOM 2728 C CG2 . THR 173 173 ? A 21.388 -21.163 -11.097 1.000 1 A THR 49.220 1
ATOM 2729 H H . THR 173 173 ? A 18.884 -21.979 -10.899 1.000 1 A THR 49.220 1
ATOM 2730 H HA . THR 173 173 ? A 19.525 -20.515 -13.292 1.000 1 A THR 49.220 1
ATOM 2731 H HB . THR 173 173 ? A 21.679 -21.362 -13.205 1.000 1 A THR 49.220 1
ATOM 2732 H HG1 . THR 173 173 ? A 22.194 -23.188 -11.953 1.000 1 A THR 49.220 1
ATOM 2733 H HG21 . THR 173 173 ? A 20.951 -20.168 -11.011 1.000 1 A THR 49.220 1
ATOM 2734 H HG22 . THR 173 173 ? A 21.006 -21.769 -10.276 1.000 1 A THR 49.220 1
ATOM 2735 H HG23 . THR 173 173 ? A 22.472 -21.082 -11.012 1.000 1 A THR 49.220 1
ATOM 2736 N N . PRO 174 174 ? A 19.585 -22.314 -15.269 1.000 1 A PRO 47.530 1
ATOM 2737 C CA . PRO 174 174 ? A 19.377 -23.306 -16.328 1.000 1 A PRO 47.530 1
ATOM 2738 C C . PRO 174 174 ? A 19.918 -24.696 -15.955 1.000 1 A PRO 47.530 1
ATOM 2739 O O . PRO 174 174 ? A 19.271 -25.703 -16.231 1.000 1 A PRO 47.530 1
ATOM 2740 C CB . PRO 174 174 ? A 20.069 -22.726 -17.566 1.000 1 A PRO 47.530 1
ATOM 2741 C CG . PRO 174 174 ? A 19.988 -21.218 -17.324 1.000 1 A PRO 47.530 1
ATOM 2742 C CD . PRO 174 174 ? A 20.181 -21.105 -15.814 1.000 1 A PRO 47.530 1
ATOM 2743 H HA . PRO 174 174 ? A 18.307 -23.387 -16.523 1.000 1 A PRO 47.530 1
ATOM 2744 H HB2 . PRO 174 174 ? A 19.562 -23.016 -18.486 1.000 1 A PRO 47.530 1
ATOM 2745 H HB3 . PRO 174 174 ? A 21.116 -23.030 -17.595 1.000 1 A PRO 47.530 1
ATOM 2746 H HG2 . PRO 174 174 ? A 18.996 -20.855 -17.595 1.000 1 A PRO 47.530 1
ATOM 2747 H HG3 . PRO 174 174 ? A 20.759 -20.671 -17.867 1.000 1 A PRO 47.530 1
ATOM 2748 H HD2 . PRO 174 174 ? A 19.682 -20.209 -15.445 1.000 1 A PRO 47.530 1
ATOM 2749 H HD3 . PRO 174 174 ? A 21.244 -21.076 -15.576 1.000 1 A PRO 47.530 1
ATOM 2750 N N . MET 175 175 ? A 21.044 -24.759 -15.233 1.000 1 A MET 49.560 1
ATOM 2751 C CA . MET 175 175 ? A 21.582 -26.007 -14.682 1.000 1 A MET 49.560 1
ATOM 2752 C C . MET 175 175 ? A 20.633 -26.640 -13.654 1.000 1 A MET 49.560 1
ATOM 2753 O O . MET 175 175 ? A 20.371 -27.834 -13.743 1.000 1 A MET 49.560 1
ATOM 2754 C CB . MET 175 175 ? A 22.978 -25.748 -14.096 1.000 1 A MET 49.560 1
ATOM 2755 C CG . MET 175 175 ? A 23.564 -26.991 -13.417 1.000 1 A MET 49.560 1
ATOM 2756 S SD . MET 175 175 ? A 25.311 -26.857 -12.964 1.000 1 A MET 49.560 1
ATOM 2757 C CE . MET 175 175 ? A 25.298 -25.479 -11.783 1.000 1 A MET 49.560 1
ATOM 2758 H H . MET 175 175 ? A 21.525 -23.898 -15.016 1.000 1 A MET 49.560 1
ATOM 2759 H HA . MET 175 175 ? A 21.693 -26.721 -15.498 1.000 1 A MET 49.560 1
ATOM 2760 H HB2 . MET 175 175 ? A 22.927 -24.940 -13.365 1.000 1 A MET 49.560 1
ATOM 2761 H HB3 . MET 175 175 ? A 23.645 -25.442 -14.902 1.000 1 A MET 49.560 1
ATOM 2762 H HG2 . MET 175 175 ? A 23.464 -27.838 -14.095 1.000 1 A MET 49.560 1
ATOM 2763 H HG3 . MET 175 175 ? A 22.995 -27.213 -12.514 1.000 1 A MET 49.560 1
ATOM 2764 H HE1 . MET 175 175 ? A 25.007 -24.559 -12.289 1.000 1 A MET 49.560 1
ATOM 2765 H HE2 . MET 175 175 ? A 24.609 -25.695 -10.967 1.000 1 A MET 49.560 1
ATOM 2766 H HE3 . MET 175 175 ? A 26.303 -25.349 -11.380 1.000 1 A MET 49.560 1
ATOM 2767 N N . GLN 176 176 ? A 20.056 -25.865 -12.730 1.000 1 A GLN 56.840 1
ATOM 2768 C CA . GLN 176 176 ? A 19.064 -26.366 -11.769 1.000 1 A GLN 56.840 1
ATOM 2769 C C . GLN 176 176 ? A 17.747 -26.778 -12.441 1.000 1 A GLN 56.840 1
ATOM 2770 O O . GLN 176 176 ? A 17.111 -27.723 -11.984 1.000 1 A GLN 56.840 1
ATOM 2771 C CB . GLN 176 176 ? A 18.779 -25.300 -10.710 1.000 1 A GLN 56.840 1
ATOM 2772 C CG . GLN 176 176 ? A 19.950 -25.084 -9.738 1.000 1 A GLN 56.840 1
ATOM 2773 C CD . GLN 176 176 ? A 19.733 -23.854 -8.865 1.000 1 A GLN 56.840 1
ATOM 2774 O OE1 . GLN 176 176 ? A 18.930 -22.990 -9.160 1.000 1 A GLN 56.840 1
ATOM 2775 N NE2 . GLN 176 176 ? A 20.449 -23.699 -7.776 1.000 1 A GLN 56.840 1
ATOM 2776 H H . GLN 176 176 ? A 20.274 -24.879 -12.720 1.000 1 A GLN 56.840 1
ATOM 2777 H HA . GLN 176 176 ? A 19.464 -27.251 -11.273 1.000 1 A GLN 56.840 1
ATOM 2778 H HB2 . GLN 176 176 ? A 18.537 -24.368 -11.220 1.000 1 A GLN 56.840 1
ATOM 2779 H HB3 . GLN 176 176 ? A 17.910 -25.601 -10.125 1.000 1 A GLN 56.840 1
ATOM 2780 H HG2 . GLN 176 176 ? A 20.057 -25.964 -9.104 1.000 1 A GLN 56.840 1
ATOM 2781 H HG3 . GLN 176 176 ? A 20.880 -24.944 -10.290 1.000 1 A GLN 56.840 1
ATOM 2782 H HE21 . GLN 176 176 ? A 20.292 -22.835 -7.278 1.000 1 A GLN 56.840 1
ATOM 2783 H HE22 . GLN 176 176 ? A 21.160 -24.369 -7.517 1.000 1 A GLN 56.840 1
ATOM 2784 N N . MET 177 177 ? A 17.344 -26.129 -13.538 1.000 1 A MET 58.090 1
ATOM 2785 C CA . MET 177 177 ? A 16.210 -26.574 -14.358 1.000 1 A MET 58.090 1
ATOM 2786 C C . MET 177 177 ? A 16.513 -27.908 -15.059 1.000 1 A MET 58.090 1
ATOM 2787 O O . MET 177 177 ? A 15.664 -28.798 -15.072 1.000 1 A MET 58.090 1
ATOM 2788 C CB . MET 177 177 ? A 15.817 -25.496 -15.380 1.000 1 A MET 58.090 1
ATOM 2789 C CG . MET 177 177 ? A 15.255 -24.225 -14.731 1.000 1 A MET 58.090 1
ATOM 2790 S SD . MET 177 177 ? A 14.569 -23.041 -15.925 1.000 1 A MET 58.090 1
ATOM 2791 C CE . MET 177 177 ? A 14.120 -21.686 -14.812 1.000 1 A MET 58.090 1
ATOM 2792 H H . MET 177 177 ? A 17.875 -25.324 -13.836 1.000 1 A MET 58.090 1
ATOM 2793 H HA . MET 177 177 ? A 15.354 -26.746 -13.705 1.000 1 A MET 58.090 1
ATOM 2794 H HB2 . MET 177 177 ? A 15.049 -25.913 -16.031 1.000 1 A MET 58.090 1
ATOM 2795 H HB3 . MET 177 177 ? A 16.677 -25.235 -15.997 1.000 1 A MET 58.090 1
ATOM 2796 H HG2 . MET 177 177 ? A 16.049 -23.732 -14.171 1.000 1 A MET 58.090 1
ATOM 2797 H HG3 . MET 177 177 ? A 14.468 -24.506 -14.032 1.000 1 A MET 58.090 1
ATOM 2798 H HE1 . MET 177 177 ? A 13.452 -22.052 -14.032 1.000 1 A MET 58.090 1
ATOM 2799 H HE2 . MET 177 177 ? A 13.626 -20.896 -15.377 1.000 1 A MET 58.090 1
ATOM 2800 H HE3 . MET 177 177 ? A 15.023 -21.282 -14.355 1.000 1 A MET 58.090 1
ATOM 2801 N N . CYS 178 178 ? A 17.730 -28.099 -15.572 1.000 1 A CYS 55.660 1
ATOM 2802 C CA . CYS 178 178 ? A 18.173 -29.383 -16.120 1.000 1 A CYS 55.660 1
ATOM 2803 C C . CYS 178 178 ? A 18.302 -30.472 -15.038 1.000 1 A CYS 55.660 1
ATOM 2804 O O . CYS 178 178 ? A 17.940 -31.619 -15.288 1.000 1 A CYS 55.660 1
ATOM 2805 C CB . CYS 178 178 ? A 19.495 -29.173 -16.869 1.000 1 A CYS 55.660 1
ATOM 2806 S SG . CYS 178 178 ? A 19.181 -28.245 -18.398 1.000 1 A CYS 55.660 1
ATOM 2807 H H . CYS 178 178 ? A 18.369 -27.318 -15.616 1.000 1 A CYS 55.660 1
ATOM 2808 H HA . CYS 178 178 ? A 17.428 -29.734 -16.834 1.000 1 A CYS 55.660 1
ATOM 2809 H HB2 . CYS 178 178 ? A 20.194 -28.625 -16.237 1.000 1 A CYS 55.660 1
ATOM 2810 H HB3 . CYS 178 178 ? A 19.924 -30.141 -17.127 1.000 1 A CYS 55.660 1
ATOM 2811 H HG . CYS 178 178 ? A 20.455 -27.985 -18.707 1.000 1 A CYS 55.660 1
ATOM 2812 N N . GLU 179 179 ? A 18.769 -30.132 -13.834 1.000 1 A GLU 58.970 1
ATOM 2813 C CA . GLU 179 179 ? A 18.865 -31.046 -12.688 1.000 1 A GLU 58.970 1
ATOM 2814 C C . GLU 179 179 ? A 17.476 -31.468 -12.188 1.000 1 A GLU 58.970 1
ATOM 2815 O O . GLU 179 179 ? A 17.223 -32.653 -11.991 1.000 1 A GLU 58.970 1
ATOM 2816 C CB . GLU 179 179 ? A 19.679 -30.373 -11.564 1.000 1 A GLU 58.970 1
ATOM 2817 C CG . GLU 179 179 ? A 20.235 -31.367 -10.533 1.000 1 A GLU 58.970 1
ATOM 2818 C CD . GLU 179 179 ? A 21.220 -32.339 -11.190 1.000 1 A GLU 58.970 1
ATOM 2819 O OE1 . GLU 179 179 ? A 20.957 -33.558 -11.203 1.000 1 A GLU 58.970 1
ATOM 2820 O OE2 . GLU 179 179 ? A 22.163 -31.881 -11.871 1.000 1 A GLU 58.970 1
ATOM 2821 H H . GLU 179 179 ? A 19.133 -29.197 -13.715 1.000 1 A GLU 58.970 1
ATOM 2822 H HA . GLU 179 179 ? A 19.386 -31.949 -13.010 1.000 1 A GLU 58.970 1
ATOM 2823 H HB2 . GLU 179 179 ? A 19.053 -29.643 -11.053 1.000 1 A GLU 58.970 1
ATOM 2824 H HB3 . GLU 179 179 ? A 20.519 -29.834 -12.002 1.000 1 A GLU 58.970 1
ATOM 2825 H HG2 . GLU 179 179 ? A 19.408 -31.911 -10.077 1.000 1 A GLU 58.970 1
ATOM 2826 H HG3 . GLU 179 179 ? A 20.747 -30.808 -9.749 1.000 1 A GLU 58.970 1
ATOM 2827 N N . LEU 180 180 ? A 16.539 -30.518 -12.082 1.000 1 A LEU 60.690 1
ATOM 2828 C CA . LEU 180 180 ? A 15.112 -30.741 -11.826 1.000 1 A LEU 60.690 1
ATOM 2829 C C . LEU 180 180 ? A 14.517 -31.732 -12.838 1.000 1 A LEU 60.690 1
ATOM 2830 O O . LEU 180 180 ? A 13.882 -32.713 -12.456 1.000 1 A LEU 60.690 1
ATOM 2831 C CB . LEU 180 180 ? A 14.426 -29.359 -11.910 1.000 1 A LEU 60.690 1
ATOM 2832 C CG . LEU 180 180 ? A 12.889 -29.339 -11.906 1.000 1 A LEU 60.690 1
ATOM 2833 C CD1 . LEU 180 180 ? A 12.362 -29.558 -10.499 1.000 1 A LEU 60.690 1
ATOM 2834 C CD2 . LEU 180 180 ? A 12.372 -27.978 -12.378 1.000 1 A LEU 60.690 1
ATOM 2835 H H . LEU 180 180 ? A 16.837 -29.562 -12.211 1.000 1 A LEU 60.690 1
ATOM 2836 H HA . LEU 180 180 ? A 14.983 -31.156 -10.827 1.000 1 A LEU 60.690 1
ATOM 2837 H HB2 . LEU 180 180 ? A 14.747 -28.881 -12.835 1.000 1 A LEU 60.690 1
ATOM 2838 H HB3 . LEU 180 180 ? A 14.791 -28.737 -11.092 1.000 1 A LEU 60.690 1
ATOM 2839 H HG . LEU 180 180 ? A 12.491 -30.099 -12.578 1.000 1 A LEU 60.690 1
ATOM 2840 H HD11 . LEU 180 180 ? A 12.703 -28.727 -9.881 1.000 1 A LEU 60.690 1
ATOM 2841 H HD12 . LEU 180 180 ? A 12.749 -30.495 -10.100 1.000 1 A LEU 60.690 1
ATOM 2842 H HD13 . LEU 180 180 ? A 11.272 -29.585 -10.504 1.000 1 A LEU 60.690 1
ATOM 2843 H HD21 . LEU 180 180 ? A 11.283 -27.961 -12.339 1.000 1 A LEU 60.690 1
ATOM 2844 H HD22 . LEU 180 180 ? A 12.776 -27.186 -11.748 1.000 1 A LEU 60.690 1
ATOM 2845 H HD23 . LEU 180 180 ? A 12.690 -27.810 -13.407 1.000 1 A LEU 60.690 1
ATOM 2846 N N . MET 181 181 ? A 14.745 -31.495 -14.131 1.000 1 A MET 62.030 1
ATOM 2847 C CA . MET 181 181 ? A 14.247 -32.351 -15.208 1.000 1 A MET 62.030 1
ATOM 2848 C C . MET 181 181 ? A 14.873 -33.748 -15.194 1.000 1 A MET 62.030 1
ATOM 2849 O O . MET 181 181 ? A 14.149 -34.726 -15.371 1.000 1 A MET 62.030 1
ATOM 2850 C CB . MET 181 181 ? A 14.509 -31.669 -16.549 1.000 1 A MET 62.030 1
ATOM 2851 C CG . MET 181 181 ? A 13.546 -30.507 -16.778 1.000 1 A MET 62.030 1
ATOM 2852 S SD . MET 181 181 ? A 13.882 -29.603 -18.301 1.000 1 A MET 62.030 1
ATOM 2853 C CE . MET 181 181 ? A 12.950 -30.633 -19.463 1.000 1 A MET 62.030 1
ATOM 2854 H H . MET 181 181 ? A 15.270 -30.667 -14.377 1.000 1 A MET 62.030 1
ATOM 2855 H HA . MET 181 181 ? A 13.172 -32.485 -15.088 1.000 1 A MET 62.030 1
ATOM 2856 H HB2 . MET 181 181 ? A 15.535 -31.302 -16.575 1.000 1 A MET 62.030 1
ATOM 2857 H HB3 . MET 181 181 ? A 14.381 -32.395 -17.352 1.000 1 A MET 62.030 1
ATOM 2858 H HG2 . MET 181 181 ? A 12.527 -30.893 -16.811 1.000 1 A MET 62.030 1
ATOM 2859 H HG3 . MET 181 181 ? A 13.615 -29.810 -15.943 1.000 1 A MET 62.030 1
ATOM 2860 H HE1 . MET 181 181 ? A 11.944 -30.798 -19.078 1.000 1 A MET 62.030 1
ATOM 2861 H HE2 . MET 181 181 ? A 12.904 -30.138 -20.433 1.000 1 A MET 62.030 1
ATOM 2862 H HE3 . MET 181 181 ? A 13.445 -31.597 -19.581 1.000 1 A MET 62.030 1
ATOM 2863 N N . ARG 182 182 ? A 16.182 -33.869 -14.934 1.000 1 A ARG 63.910 1
ATOM 2864 C CA . ARG 182 182 ? A 16.861 -35.168 -14.785 1.000 1 A ARG 63.910 1
ATOM 2865 C C . ARG 182 182 ? A 16.382 -35.920 -13.538 1.000 1 A ARG 63.910 1
ATOM 2866 O O . ARG 182 182 ? A 16.074 -37.102 -13.633 1.000 1 A ARG 63.910 1
ATOM 2867 C CB . ARG 182 182 ? A 18.393 -34.982 -14.816 1.000 1 A ARG 63.910 1
ATOM 2868 C CG . ARG 182 182 ? A 18.896 -34.723 -16.251 1.000 1 A ARG 63.910 1
ATOM 2869 C CD . ARG 182 182 ? A 20.429 -34.689 -16.392 1.000 1 A ARG 63.910 1
ATOM 2870 N NE . ARG 182 182 ? A 21.033 -33.407 -15.969 1.000 1 A ARG 63.910 1
ATOM 2871 C CZ . ARG 182 182 ? A 21.564 -33.121 -14.793 1.000 1 A ARG 63.910 1
ATOM 2872 N NH1 . ARG 182 182 ? A 21.600 -33.978 -13.821 1.000 1 A ARG 63.910 1
ATOM 2873 N NH2 . ARG 182 182 ? A 22.063 -31.948 -14.551 1.000 1 A ARG 63.910 1
ATOM 2874 H H . ARG 182 182 ? A 16.726 -33.025 -14.824 1.000 1 A ARG 63.910 1
ATOM 2875 H HA . ARG 182 182 ? A 16.575 -35.811 -15.618 1.000 1 A ARG 63.910 1
ATOM 2876 H HB2 . ARG 182 182 ? A 18.861 -35.897 -14.451 1.000 1 A ARG 63.910 1
ATOM 2877 H HB3 . ARG 182 182 ? A 18.683 -34.162 -14.160 1.000 1 A ARG 63.910 1
ATOM 2878 H HG2 . ARG 182 182 ? A 18.477 -33.793 -16.633 1.000 1 A ARG 63.910 1
ATOM 2879 H HG3 . ARG 182 182 ? A 18.533 -35.532 -16.884 1.000 1 A ARG 63.910 1
ATOM 2880 H HD2 . ARG 182 182 ? A 20.866 -35.526 -15.847 1.000 1 A ARG 63.910 1
ATOM 2881 H HD3 . ARG 182 182 ? A 20.668 -34.836 -17.446 1.000 1 A ARG 63.910 1
ATOM 2882 H HE . ARG 182 182 ? A 21.051 -32.666 -16.655 1.000 1 A ARG 63.910 1
ATOM 2883 H HH11 . ARG 182 182 ? A 21.795 -33.644 -12.888 1.000 1 A ARG 63.910 1
ATOM 2884 H HH12 . ARG 182 182 ? A 21.173 -34.890 -13.904 1.000 1 A ARG 63.910 1
ATOM 2885 H HH21 . ARG 182 182 ? A 22.148 -31.219 -15.245 1.000 1 A ARG 63.910 1
ATOM 2886 H HH22 . ARG 182 182 ? A 22.354 -31.786 -13.598 1.000 1 A ARG 63.910 1
ATOM 2887 N N . THR 183 183 ? A 16.216 -35.234 -12.407 1.000 1 A THR 61.030 1
ATOM 2888 C CA . THR 183 183 ? A 15.724 -35.812 -11.140 1.000 1 A THR 61.030 1
ATOM 2889 C C . THR 183 183 ? A 14.291 -36.335 -11.265 1.000 1 A THR 61.030 1
ATOM 2890 O O . THR 183 183 ? A 13.975 -37.425 -10.789 1.000 1 A THR 61.030 1
ATOM 2891 C CB . THR 183 183 ? A 15.788 -34.768 -10.012 1.000 1 A THR 61.030 1
ATOM 2892 O OG1 . THR 183 183 ? A 17.112 -34.335 -9.835 1.000 1 A THR 61.030 1
ATOM 2893 C CG2 . THR 183 183 ? A 15.346 -35.311 -8.653 1.000 1 A THR 61.030 1
ATOM 2894 H H . THR 183 183 ? A 16.507 -34.267 -12.403 1.000 1 A THR 61.030 1
ATOM 2895 H HA . THR 183 183 ? A 16.362 -36.652 -10.863 1.000 1 A THR 61.030 1
ATOM 2896 H HB . THR 183 183 ? A 15.164 -33.912 -10.269 1.000 1 A THR 61.030 1
ATOM 2897 H HG1 . THR 183 183 ? A 17.337 -33.741 -10.554 1.000 1 A THR 61.030 1
ATOM 2898 H HG21 . THR 183 183 ? A 15.942 -36.185 -8.392 1.000 1 A THR 61.030 1
ATOM 2899 H HG22 . THR 183 183 ? A 15.493 -34.540 -7.896 1.000 1 A THR 61.030 1
ATOM 2900 H HG23 . THR 183 183 ? A 14.290 -35.579 -8.671 1.000 1 A THR 61.030 1
ATOM 2901 N N . ILE 184 184 ? A 13.411 -35.590 -11.936 1.000 1 A ILE 60.380 1
ATOM 2902 C CA . ILE 184 184 ? A 12.000 -35.967 -12.128 1.000 1 A ILE 60.380 1
ATOM 2903 C C . ILE 184 184 ? A 11.831 -36.940 -13.316 1.000 1 A ILE 60.380 1
ATOM 2904 O O . ILE 184 184 ? A 10.751 -37.506 -13.497 1.000 1 A ILE 60.380 1
ATOM 2905 C CB . ILE 184 184 ? A 11.139 -34.678 -12.206 1.000 1 A ILE 60.380 1
ATOM 2906 C CG1 . ILE 184 184 ? A 11.239 -33.908 -10.865 1.000 1 A ILE 60.380 1
ATOM 2907 C CG2 . ILE 184 184 ? A 9.649 -34.955 -12.490 1.000 1 A ILE 60.380 1
ATOM 2908 C CD1 . ILE 184 184 ? A 10.775 -32.453 -10.966 1.000 1 A ILE 60.380 1
ATOM 2909 H H . ILE 184 184 ? A 13.709 -34.686 -12.274 1.000 1 A ILE 60.380 1
ATOM 2910 H HA . ILE 184 184 ? A 11.670 -36.511 -11.243 1.000 1 A ILE 60.380 1
ATOM 2911 H HB . ILE 184 184 ? A 11.531 -34.054 -13.010 1.000 1 A ILE 60.380 1
ATOM 2912 H HG12 . ILE 184 184 ? A 12.270 -33.874 -10.513 1.000 1 A ILE 60.380 1
ATOM 2913 H HG13 . ILE 184 184 ? A 10.658 -34.429 -10.105 1.000 1 A ILE 60.380 1
ATOM 2914 H HG21 . ILE 184 184 ? A 9.064 -34.035 -12.483 1.000 1 A ILE 60.380 1
ATOM 2915 H HG22 . ILE 184 184 ? A 9.524 -35.395 -13.479 1.000 1 A ILE 60.380 1
ATOM 2916 H HG23 . ILE 184 184 ? A 9.245 -35.638 -11.743 1.000 1 A ILE 60.380 1
ATOM 2917 H HD11 . ILE 184 184 ? A 10.881 -31.979 -9.990 1.000 1 A ILE 60.380 1
ATOM 2918 H HD12 . ILE 184 184 ? A 9.734 -32.379 -11.280 1.000 1 A ILE 60.380 1
ATOM 2919 H HD13 . ILE 184 184 ? A 11.393 -31.934 -11.698 1.000 1 A ILE 60.380 1
ATOM 2920 N N . ASP 185 185 ? A 12.889 -37.187 -14.098 1.000 1 A ASP 65.440 1
ATOM 2921 C CA . ASP 185 185 ? A 12.842 -37.905 -15.379 1.000 1 A ASP 65.440 1
ATOM 2922 C C . ASP 185 185 ? A 11.746 -37.292 -16.275 1.000 1 A ASP 65.440 1
ATOM 2923 O O . ASP 185 185 ? A 10.708 -37.891 -16.561 1.000 1 A ASP 65.440 1
ATOM 2924 C CB . ASP 185 185 ? A 12.766 -39.423 -15.119 1.000 1 A ASP 65.440 1
ATOM 2925 C CG . ASP 185 185 ? A 12.830 -40.309 -16.369 1.000 1 A ASP 65.440 1
ATOM 2926 O OD1 . ASP 185 185 ? A 12.994 -39.781 -17.487 1.000 1 A ASP 65.440 1
ATOM 2927 O OD2 . ASP 185 185 ? A 12.591 -41.532 -16.195 1.000 1 A ASP 65.440 1
ATOM 2928 H H . ASP 185 185 ? A 13.772 -36.761 -13.853 1.000 1 A ASP 65.440 1
ATOM 2929 H HA . ASP 185 185 ? A 13.788 -37.728 -15.891 1.000 1 A ASP 65.440 1
ATOM 2930 H HB2 . ASP 185 185 ? A 11.842 -39.646 -14.583 1.000 1 A ASP 65.440 1
ATOM 2931 H HB3 . ASP 185 185 ? A 13.595 -39.701 -14.468 1.000 1 A ASP 65.440 1
ATOM 2932 N N . ALA 186 186 ? A 11.922 -36.008 -16.606 1.000 1 A ALA 65.440 1
ATOM 2933 C CA . ALA 186 186 ? A 10.975 -35.183 -17.344 1.000 1 A ALA 65.440 1
ATOM 2934 C C . ALA 186 186 ? A 11.632 -34.526 -18.564 1.000 1 A ALA 65.440 1
ATOM 2935 O O . ALA 186 186 ? A 12.426 -33.600 -18.452 1.000 1 A ALA 65.440 1
ATOM 2936 C CB . ALA 186 186 ? A 10.352 -34.150 -16.397 1.000 1 A ALA 65.440 1
ATOM 2937 H H . ALA 186 186 ? A 12.772 -35.568 -16.283 1.000 1 A ALA 65.440 1
ATOM 2938 H HA . ALA 186 186 ? A 10.165 -35.815 -17.708 1.000 1 A ALA 65.440 1
ATOM 2939 H HB1 . ALA 186 186 ? A 9.655 -33.519 -16.949 1.000 1 A ALA 65.440 1
ATOM 2940 H HB2 . ALA 186 186 ? A 11.134 -33.532 -15.957 1.000 1 A ALA 65.440 1
ATOM 2941 H HB3 . ALA 186 186 ? A 9.811 -34.665 -15.602 1.000 1 A ALA 65.440 1
ATOM 2942 N N . THR 187 187 ? A 11.216 -34.955 -19.752 1.000 1 A THR 59.880 1
ATOM 2943 C CA . THR 187 187 ? A 11.689 -34.464 -21.060 1.000 1 A THR 59.880 1
ATOM 2944 C C . THR 187 187 ? A 11.199 -33.061 -21.458 1.000 1 A THR 59.880 1
ATOM 2945 O O . THR 187 187 ? A 11.616 -32.553 -22.493 1.000 1 A THR 59.880 1
ATOM 2946 C CB . THR 187 187 ? A 11.274 -35.457 -22.158 1.000 1 A THR 59.880 1
ATOM 2947 O OG1 . THR 187 187 ? A 9.872 -35.684 -22.102 1.000 1 A THR 59.880 1
ATOM 2948 C CG2 . THR 187 187 ? A 11.970 -36.809 -22.007 1.000 1 A THR 59.880 1
ATOM 2949 H H . THR 187 187 ? A 10.593 -35.751 -19.752 1.000 1 A THR 59.880 1
ATOM 2950 H HA . THR 187 187 ? A 12.778 -34.418 -21.043 1.000 1 A THR 59.880 1
ATOM 2951 H HB . THR 187 187 ? A 11.532 -35.051 -23.136 1.000 1 A THR 59.880 1
ATOM 2952 H HG1 . THR 187 187 ? A 9.541 -35.270 -21.301 1.000 1 A THR 59.880 1
ATOM 2953 H HG21 . THR 187 187 ? A 11.710 -37.282 -21.060 1.000 1 A THR 59.880 1
ATOM 2954 H HG22 . THR 187 187 ? A 11.675 -37.464 -22.827 1.000 1 A THR 59.880 1
ATOM 2955 H HG23 . THR 187 187 ? A 13.050 -36.669 -22.051 1.000 1 A THR 59.880 1
ATOM 2956 N N . LEU 188 188 ? A 10.281 -32.431 -20.710 1.000 1 A LEU 60.250 1
ATOM 2957 C CA . LEU 188 188 ? A 9.634 -31.174 -21.128 1.000 1 A LEU 60.250 1
ATOM 2958 C C . LEU 188 188 ? A 9.324 -30.220 -19.958 1.000 1 A LEU 60.250 1
ATOM 2959 O O . LEU 188 188 ? A 8.414 -30.470 -19.178 1.000 1 A LEU 60.250 1
ATOM 2960 C CB . LEU 188 188 ? A 8.374 -31.557 -21.931 1.000 1 A LEU 60.250 1
ATOM 2961 C CG . LEU 188 188 ? A 7.455 -30.390 -22.332 1.000 1 A LEU 60.250 1
ATOM 2962 C CD1 . LEU 188 188 ? A 8.151 -29.372 -23.232 1.000 1 A LEU 60.250 1
ATOM 2963 C CD2 . LEU 188 188 ? A 6.253 -30.931 -23.105 1.000 1 A LEU 60.250 1
ATOM 2964 H H . LEU 188 188 ? A 9.972 -32.879 -19.859 1.000 1 A LEU 60.250 1
ATOM 2965 H HA . LEU 188 188 ? A 10.309 -30.641 -21.798 1.000 1 A LEU 60.250 1
ATOM 2966 H HB2 . LEU 188 188 ? A 7.793 -32.262 -21.336 1.000 1 A LEU 60.250 1
ATOM 2967 H HB3 . LEU 188 188 ? A 8.692 -32.078 -22.835 1.000 1 A LEU 60.250 1
ATOM 2968 H HG . LEU 188 188 ? A 7.084 -29.881 -21.442 1.000 1 A LEU 60.250 1
ATOM 2969 H HD11 . LEU 188 188 ? A 8.997 -28.926 -22.709 1.000 1 A LEU 60.250 1
ATOM 2970 H HD12 . LEU 188 188 ? A 8.493 -29.855 -24.148 1.000 1 A LEU 60.250 1
ATOM 2971 H HD13 . LEU 188 188 ? A 7.454 -28.573 -23.484 1.000 1 A LEU 60.250 1
ATOM 2972 H HD21 . LEU 188 188 ? A 5.586 -30.106 -23.355 1.000 1 A LEU 60.250 1
ATOM 2973 H HD22 . LEU 188 188 ? A 5.716 -31.649 -22.485 1.000 1 A LEU 60.250 1
ATOM 2974 H HD23 . LEU 188 188 ? A 6.589 -31.427 -24.016 1.000 1 A LEU 60.250 1
ATOM 2975 N N . LEU 189 189 ? A 10.026 -29.094 -19.865 1.000 1 A LEU 62.810 1
ATOM 2976 C CA . LEU 189 189 ? A 9.778 -28.015 -18.906 1.000 1 A LEU 62.810 1
ATOM 2977 C C . LEU 189 189 ? A 8.671 -27.078 -19.403 1.000 1 A LEU 62.810 1
ATOM 2978 O O . LEU 189 189 ? A 8.613 -26.749 -20.588 1.000 1 A LEU 62.810 1
ATOM 2979 C CB . LEU 189 189 ? A 11.087 -27.244 -18.701 1.000 1 A LEU 62.810 1
ATOM 2980 C CG . LEU 189 189 ? A 11.147 -26.264 -17.519 1.000 1 A LEU 62.810 1
ATOM 2981 C CD1 . LEU 189 189 ? A 11.026 -26.966 -16.168 1.000 1 A LEU 62.810 1
ATOM 2982 C CD2 . LEU 189 189 ? A 12.499 -25.562 -17.541 1.000 1 A LEU 62.810 1
ATOM 2983 H H . LEU 189 189 ? A 10.753 -28.938 -20.548 1.000 1 A LEU 62.810 1
ATOM 2984 H HA . LEU 189 189 ? A 9.485 -28.465 -17.958 1.000 1 A LEU 62.810 1
ATOM 2985 H HB2 . LEU 189 189 ? A 11.302 -26.697 -19.619 1.000 1 A LEU 62.810 1
ATOM 2986 H HB3 . LEU 189 189 ? A 11.889 -27.970 -18.565 1.000 1 A LEU 62.810 1
ATOM 2987 H HG . LEU 189 189 ? A 10.360 -25.515 -17.610 1.000 1 A LEU 62.810 1
ATOM 2988 H HD11 . LEU 189 189 ? A 11.320 -26.291 -15.364 1.000 1 A LEU 62.810 1
ATOM 2989 H HD12 . LEU 189 189 ? A 9.995 -27.277 -16.000 1.000 1 A LEU 62.810 1
ATOM 2990 H HD13 . LEU 189 189 ? A 11.693 -27.828 -16.141 1.000 1 A LEU 62.810 1
ATOM 2991 H HD21 . LEU 189 189 ? A 13.300 -26.298 -17.466 1.000 1 A LEU 62.810 1
ATOM 2992 H HD22 . LEU 189 189 ? A 12.570 -24.866 -16.705 1.000 1 A LEU 62.810 1
ATOM 2993 H HD23 . LEU 189 189 ? A 12.626 -25.004 -18.468 1.000 1 A LEU 62.810 1
ATOM 2994 N N . VAL 190 190 ? A 7.812 -26.600 -18.503 1.000 1 A VAL 61.780 1
ATOM 2995 C CA . VAL 190 190 ? A 6.652 -25.759 -18.838 1.000 1 A VAL 61.780 1
ATOM 2996 C C . VAL 190 190 ? A 6.553 -24.570 -17.874 1.000 1 A VAL 61.780 1
ATOM 2997 O O . VAL 190 190 ? A 5.893 -24.631 -16.841 1.000 1 A VAL 61.780 1
ATOM 2998 C CB . VAL 190 190 ? A 5.361 -26.605 -18.883 1.000 1 A VAL 61.780 1
ATOM 2999 C CG1 . VAL 190 190 ? A 4.230 -25.816 -19.536 1.000 1 A VAL 61.780 1
ATOM 3000 C CG2 . VAL 190 190 ? A 5.497 -27.918 -19.667 1.000 1 A VAL 61.780 1
ATOM 3001 H H . VAL 190 190 ? A 7.881 -26.977 -17.568 1.000 1 A VAL 61.780 1
ATOM 3002 H HA . VAL 190 190 ? A 6.798 -25.344 -19.835 1.000 1 A VAL 61.780 1
ATOM 3003 H HB . VAL 190 190 ? A 5.054 -26.864 -17.870 1.000 1 A VAL 61.780 1
ATOM 3004 H HG11 . VAL 190 190 ? A 3.310 -26.399 -19.480 1.000 1 A VAL 61.780 1
ATOM 3005 H HG12 . VAL 190 190 ? A 4.485 -25.635 -20.580 1.000 1 A VAL 61.780 1
ATOM 3006 H HG13 . VAL 190 190 ? A 4.078 -24.872 -19.013 1.000 1 A VAL 61.780 1
ATOM 3007 H HG21 . VAL 190 190 ? A 6.201 -28.582 -19.166 1.000 1 A VAL 61.780 1
ATOM 3008 H HG22 . VAL 190 190 ? A 5.854 -27.721 -20.678 1.000 1 A VAL 61.780 1
ATOM 3009 H HG23 . VAL 190 190 ? A 4.535 -28.429 -19.705 1.000 1 A VAL 61.780 1
ATOM 3010 N N . ALA 191 191 ? A 7.243 -23.485 -18.210 1.000 1 A ALA 61.380 1
ATOM 3011 C CA . ALA 191 191 ? A 7.450 -22.307 -17.380 1.000 1 A ALA 61.380 1
ATOM 3012 C C . ALA 191 191 ? A 6.343 -21.238 -17.577 1.000 1 A ALA 61.380 1
ATOM 3013 O O . ALA 191 191 ? A 6.388 -20.430 -18.506 1.000 1 A ALA 61.380 1
ATOM 3014 C CB . ALA 191 191 ? A 8.871 -21.812 -17.662 1.000 1 A ALA 61.380 1
ATOM 3015 H H . ALA 191 191 ? A 7.679 -23.474 -19.121 1.000 1 A ALA 61.380 1
ATOM 3016 H HA . ALA 191 191 ? A 7.442 -22.626 -16.338 1.000 1 A ALA 61.380 1
ATOM 3017 H HB1 . ALA 191 191 ? A 9.574 -22.643 -17.619 1.000 1 A ALA 61.380 1
ATOM 3018 H HB2 . ALA 191 191 ? A 8.928 -21.343 -18.644 1.000 1 A ALA 61.380 1
ATOM 3019 H HB3 . ALA 191 191 ? A 9.151 -21.099 -16.887 1.000 1 A ALA 61.380 1
ATOM 3020 N N . VAL 192 192 ? A 5.326 -21.235 -16.709 1.000 1 A VAL 55.470 1
ATOM 3021 C CA . VAL 192 192 ? A 4.098 -20.414 -16.815 1.000 1 A VAL 55.470 1
ATOM 3022 C C . VAL 192 192 ? A 4.243 -19.075 -16.078 1.000 1 A VAL 55.470 1
ATOM 3023 O O . VAL 192 192 ? A 4.485 -19.050 -14.868 1.000 1 A VAL 55.470 1
ATOM 3024 C CB . VAL 192 192 ? A 2.873 -21.194 -16.293 1.000 1 A VAL 55.470 1
ATOM 3025 C CG1 . VAL 192 192 ? A 1.567 -20.409 -16.479 1.000 1 A VAL 55.470 1
ATOM 3026 C CG2 . VAL 192 192 ? A 2.697 -22.545 -17.003 1.000 1 A VAL 55.470 1
ATOM 3027 H H . VAL 192 192 ? A 5.401 -21.880 -15.935 1.000 1 A VAL 55.470 1
ATOM 3028 H HA . VAL 192 192 ? A 3.921 -20.195 -17.868 1.000 1 A VAL 55.470 1
ATOM 3029 H HB . VAL 192 192 ? A 3.003 -21.384 -15.228 1.000 1 A VAL 55.470 1
ATOM 3030 H HG11 . VAL 192 192 ? A 1.597 -19.492 -15.890 1.000 1 A VAL 55.470 1
ATOM 3031 H HG12 . VAL 192 192 ? A 0.720 -21.006 -16.138 1.000 1 A VAL 55.470 1
ATOM 3032 H HG13 . VAL 192 192 ? A 1.433 -20.150 -17.529 1.000 1 A VAL 55.470 1
ATOM 3033 H HG21 . VAL 192 192 ? A 3.554 -23.188 -16.804 1.000 1 A VAL 55.470 1
ATOM 3034 H HG22 . VAL 192 192 ? A 2.607 -22.394 -18.079 1.000 1 A VAL 55.470 1
ATOM 3035 H HG23 . VAL 192 192 ? A 1.806 -23.051 -16.632 1.000 1 A VAL 55.470 1
ATOM 3036 N N . ASP 193 193 ? A 4.057 -17.959 -16.794 1.000 1 A ASP 49.560 1
ATOM 3037 C CA . ASP 193 193 ? A 4.425 -16.594 -16.375 1.000 1 A ASP 49.560 1
ATOM 3038 C C . ASP 193 193 ? A 5.906 -16.431 -15.958 1.000 1 A ASP 49.560 1
ATOM 3039 O O . ASP 193 193 ? A 6.253 -15.497 -15.228 1.000 1 A ASP 49.560 1
ATOM 3040 C CB . ASP 193 193 ? A 3.458 -16.023 -15.320 1.000 1 A ASP 49.560 1
ATOM 3041 C CG . ASP 193 193 ? A 2.007 -15.907 -15.780 1.000 1 A ASP 49.560 1
ATOM 3042 O OD1 . ASP 193 193 ? A 1.486 -14.771 -15.909 1.000 1 A ASP 49.560 1
ATOM 3043 O OD2 . ASP 193 193 ? A 1.286 -16.930 -15.819 1.000 1 A ASP 49.560 1
ATOM 3044 H H . ASP 193 193 ? A 3.676 -18.036 -17.726 1.000 1 A ASP 49.560 1
ATOM 3045 H HA . ASP 193 193 ? A 4.312 -15.971 -17.262 1.000 1 A ASP 49.560 1
ATOM 3046 H HB2 . ASP 193 193 ? A 3.504 -16.641 -14.423 1.000 1 A ASP 49.560 1
ATOM 3047 H HB3 . ASP 193 193 ? A 3.790 -15.024 -15.039 1.000 1 A ASP 49.560 1
ATOM 3048 N N . LEU 194 194 ? A 6.798 -17.312 -16.427 1.000 1 A LEU 42.380 1
ATOM 3049 C CA . LEU 194 194 ? A 8.242 -17.095 -16.333 1.000 1 A LEU 42.380 1
ATOM 3050 C C . LEU 194 194 ? A 8.646 -16.051 -17.379 1.000 1 A LEU 42.380 1
ATOM 3051 O O . LEU 194 194 ? A 8.436 -16.253 -18.575 1.000 1 A LEU 42.380 1
ATOM 3052 C CB . LEU 194 194 ? A 8.993 -18.420 -16.550 1.000 1 A LEU 42.380 1
ATOM 3053 C CG . LEU 194 194 ? A 10.494 -18.312 -16.193 1.000 1 A LEU 42.380 1
ATOM 3054 C CD1 . LEU 194 194 ? A 10.724 -18.770 -14.755 1.000 1 A LEU 42.380 1
ATOM 3055 C CD2 . LEU 194 194 ? A 11.389 -19.137 -17.117 1.000 1 A LEU 42.380 1
ATOM 3056 H H . LEU 194 194 ? A 6.470 -18.052 -17.030 1.000 1 A LEU 42.380 1
ATOM 3057 H HA . LEU 194 194 ? A 8.480 -16.719 -15.339 1.000 1 A LEU 42.380 1
ATOM 3058 H HB2 . LEU 194 194 ? A 8.527 -19.190 -15.933 1.000 1 A LEU 42.380 1
ATOM 3059 H HB3 . LEU 194 194 ? A 8.883 -18.714 -17.593 1.000 1 A LEU 42.380 1
ATOM 3060 H HG . LEU 194 194 ? A 10.813 -17.273 -16.276 1.000 1 A LEU 42.380 1
ATOM 3061 H HD11 . LEU 194 194 ? A 11.775 -18.646 -14.492 1.000 1 A LEU 42.380 1
ATOM 3062 H HD12 . LEU 194 194 ? A 10.123 -18.164 -14.077 1.000 1 A LEU 42.380 1
ATOM 3063 H HD13 . LEU 194 194 ? A 10.462 -19.822 -14.645 1.000 1 A LEU 42.380 1
ATOM 3064 H HD21 . LEU 194 194 ? A 11.221 -18.847 -18.154 1.000 1 A LEU 42.380 1
ATOM 3065 H HD22 . LEU 194 194 ? A 11.198 -20.203 -16.996 1.000 1 A LEU 42.380 1
ATOM 3066 H HD23 . LEU 194 194 ? A 12.435 -18.950 -16.873 1.000 1 A LEU 42.380 1
ATOM 3067 N N . TRP 195 195 ? A 9.237 -14.935 -16.955 1.000 1 A TRP 37.470 1
ATOM 3068 C CA . TRP 195 195 ? A 9.834 -14.006 -17.912 1.000 1 A TRP 37.470 1
ATOM 3069 C C . TRP 195 195 ? A 11.199 -14.520 -18.386 1.000 1 A TRP 37.470 1
ATOM 3070 O O . TRP 195 195 ? A 11.977 -14.995 -17.558 1.000 1 A TRP 37.470 1
ATOM 3071 C CB . TRP 195 195 ? A 9.971 -12.597 -17.331 1.000 1 A TRP 37.470 1
ATOM 3072 C CG . TRP 195 195 ? A 8.722 -11.780 -17.207 1.000 1 A TRP 37.470 1
ATOM 3073 C CD1 . TRP 195 195 ? A 7.464 -12.157 -17.536 1.000 1 A TRP 37.470 1
ATOM 3074 C CD2 . TRP 195 195 ? A 8.608 -10.423 -16.686 1.000 1 A TRP 37.470 1
ATOM 3075 N NE1 . TRP 195 195 ? A 6.584 -11.134 -17.246 1.000 1 A TRP 37.470 1
ATOM 3076 C CE2 . TRP 195 195 ? A 7.229 -10.059 -16.670 1.000 1 A TRP 37.470 1
ATOM 3077 C CE3 . TRP 195 195 ? A 9.530 -9.484 -16.175 1.000 1 A TRP 37.470 1
ATOM 3078 C CZ2 . TRP 195 195 ? A 6.780 -8.850 -16.115 1.000 1 A TRP 37.470 1
ATOM 3079 C CZ3 . TRP 195 195 ? A 9.094 -8.266 -15.621 1.000 1 A TRP 37.470 1
ATOM 3080 C CH2 . TRP 195 195 ? A 7.723 -7.963 -15.562 1.000 1 A TRP 37.470 1
ATOM 3081 H H . TRP 195 195 ? A 9.401 -14.801 -15.968 1.000 1 A TRP 37.470 1
ATOM 3082 H HA . TRP 195 195 ? A 9.165 -13.948 -18.771 1.000 1 A TRP 37.470 1
ATOM 3083 H HB2 . TRP 195 195 ? A 10.642 -12.031 -17.977 1.000 1 A TRP 37.470 1
ATOM 3084 H HB3 . TRP 195 195 ? A 10.446 -12.661 -16.351 1.000 1 A TRP 37.470 1
ATOM 3085 H HD1 . TRP 195 195 ? A 7.189 -13.120 -17.939 1.000 1 A TRP 37.470 1
ATOM 3086 H HE1 . TRP 195 195 ? A 5.589 -11.212 -17.406 1.000 1 A TRP 37.470 1
ATOM 3087 H HE3 . TRP 195 195 ? A 10.580 -9.733 -16.153 1.000 1 A TRP 37.470 1
ATOM 3088 H HZ2 . TRP 195 195 ? A 5.723 -8.630 -16.092 1.000 1 A TRP 37.470 1
ATOM 3089 H HZ3 . TRP 195 195 ? A 9.817 -7.587 -15.194 1.000 1 A TRP 37.470 1
ATOM 3090 H HH2 . TRP 195 195 ? A 7.407 -7.050 -15.080 1.000 1 A TRP 37.470 1
ATOM 3091 N N . PRO 196 196 ? A 11.559 -14.313 -19.666 1.000 1 A PRO 29.880 1
ATOM 3092 C CA . PRO 196 196 ? A 12.908 -14.575 -20.185 1.000 1 A PRO 29.880 1
ATOM 3093 C C . PRO 196 196 ? A 14.034 -13.817 -19.453 1.000 1 A PRO 29.880 1
ATOM 3094 O O . PRO 196 196 ? A 15.195 -14.171 -19.608 1.000 1 A PRO 29.880 1
ATOM 3095 C CB . PRO 196 196 ? A 12.847 -14.219 -21.676 1.000 1 A PRO 29.880 1
ATOM 3096 C CG . PRO 196 196 ? A 11.645 -13.279 -21.781 1.000 1 A PRO 29.880 1
ATOM 3097 C CD . PRO 196 196 ? A 10.698 -13.810 -20.726 1.000 1 A PRO 29.880 1
ATOM 3098 H HA . PRO 196 196 ? A 13.124 -15.639 -20.089 1.000 1 A PRO 29.880 1
ATOM 3099 H HB2 . PRO 196 196 ? A 12.650 -15.122 -22.254 1.000 1 A PRO 29.880 1
ATOM 3100 H HB3 . PRO 196 196 ? A 13.763 -13.744 -22.029 1.000 1 A PRO 29.880 1
ATOM 3101 H HG2 . PRO 196 196 ? A 11.931 -12.268 -21.489 1.000 1 A PRO 29.880 1
ATOM 3102 H HG3 . PRO 196 196 ? A 11.192 -13.294 -22.772 1.000 1 A PRO 29.880 1
ATOM 3103 H HD2 . PRO 196 196 ? A 10.053 -12.997 -20.392 1.000 1 A PRO 29.880 1
ATOM 3104 H HD3 . PRO 196 196 ? A 10.104 -14.628 -21.133 1.000 1 A PRO 29.880 1
ATOM 3105 N N . VAL 197 197 ? A 13.712 -12.842 -18.592 1.000 1 A VAL 28.620 1
ATOM 3106 C CA . VAL 197 197 ? A 14.660 -12.241 -17.633 1.000 1 A VAL 28.620 1
ATOM 3107 C C . VAL 197 197 ? A 15.320 -13.304 -16.739 1.000 1 A VAL 28.620 1
ATOM 3108 O O . VAL 197 197 ? A 16.504 -13.191 -16.460 1.000 1 A VAL 28.620 1
ATOM 3109 C CB . VAL 197 197 ? A 13.959 -11.175 -16.765 1.000 1 A VAL 28.620 1
ATOM 3110 C CG1 . VAL 197 197 ? A 14.939 -10.431 -15.851 1.000 1 A VAL 28.620 1
ATOM 3111 C CG2 . VAL 197 197 ? A 13.260 -10.119 -17.635 1.000 1 A VAL 28.620 1
ATOM 3112 H H . VAL 197 197 ? A 12.737 -12.596 -18.505 1.000 1 A VAL 28.620 1
ATOM 3113 H HA . VAL 197 197 ? A 15.459 -11.756 -18.193 1.000 1 A VAL 28.620 1
ATOM 3114 H HB . VAL 197 197 ? A 13.203 -11.659 -16.148 1.000 1 A VAL 28.620 1
ATOM 3115 H HG11 . VAL 197 197 ? A 14.425 -9.645 -15.297 1.000 1 A VAL 28.620 1
ATOM 3116 H HG12 . VAL 197 197 ? A 15.746 -9.989 -16.435 1.000 1 A VAL 28.620 1
ATOM 3117 H HG13 . VAL 197 197 ? A 15.374 -11.114 -15.121 1.000 1 A VAL 28.620 1
ATOM 3118 H HG21 . VAL 197 197 ? A 13.990 -9.644 -18.291 1.000 1 A VAL 28.620 1
ATOM 3119 H HG22 . VAL 197 197 ? A 12.469 -10.565 -18.237 1.000 1 A VAL 28.620 1
ATOM 3120 H HG23 . VAL 197 197 ? A 12.815 -9.369 -16.981 1.000 1 A VAL 28.620 1
ATOM 3121 N N . ALA 198 198 ? A 14.611 -14.381 -16.376 1.000 1 A ALA 27.470 1
ATOM 3122 C CA . ALA 198 198 ? A 15.180 -15.508 -15.623 1.000 1 A ALA 27.470 1
ATOM 3123 C C . ALA 198 198 ? A 16.307 -16.242 -16.376 1.000 1 A ALA 27.470 1
ATOM 3124 O O . ALA 198 198 ? A 17.199 -16.807 -15.757 1.000 1 A ALA 27.470 1
ATOM 3125 C CB . ALA 198 198 ? A 14.046 -16.494 -15.320 1.000 1 A ALA 27.470 1
ATOM 3126 H H . ALA 198 198 ? A 13.654 -14.469 -16.688 1.000 1 A ALA 27.470 1
ATOM 3127 H HA . ALA 198 198 ? A 15.596 -15.139 -14.685 1.000 1 A ALA 27.470 1
ATOM 3128 H HB1 . ALA 198 198 ? A 13.201 -15.972 -14.870 1.000 1 A ALA 27.470 1
ATOM 3129 H HB2 . ALA 198 198 ? A 14.406 -17.260 -14.633 1.000 1 A ALA 27.470 1
ATOM 3130 H HB3 . ALA 198 198 ? A 13.714 -16.971 -16.242 1.000 1 A ALA 27.470 1
ATOM 3131 N N . LEU 199 199 ? A 16.268 -16.227 -17.713 1.000 1 A LEU 30.470 1
ATOM 3132 C CA . LEU 199 199 ? A 17.288 -16.833 -18.575 1.000 1 A LEU 30.470 1
ATOM 3133 C C . LEU 199 199 ? A 18.421 -15.851 -18.915 1.000 1 A LEU 30.470 1
ATOM 3134 O O . LEU 199 199 ? A 19.497 -16.286 -19.307 1.000 1 A LEU 30.470 1
ATOM 3135 C CB . LEU 199 199 ? A 16.602 -17.376 -19.843 1.000 1 A LEU 30.470 1
ATOM 3136 C CG . LEU 199 199 ? A 15.672 -18.575 -19.573 1.000 1 A LEU 30.470 1
ATOM 3137 C CD1 . LEU 199 199 ? A 14.754 -18.807 -20.771 1.000 1 A LEU 30.470 1
ATOM 3138 C CD2 . LEU 199 199 ? A 16.458 -19.862 -19.323 1.000 1 A LEU 30.470 1
ATOM 3139 H H . LEU 199 199 ? A 15.544 -15.687 -18.163 1.000 1 A LEU 30.470 1
ATOM 3140 H HA . LEU 199 199 ? A 17.760 -17.662 -18.049 1.000 1 A LEU 30.470 1
ATOM 3141 H HB2 . LEU 199 199 ? A 16.032 -16.569 -20.303 1.000 1 A LEU 30.470 1
ATOM 3142 H HB3 . LEU 199 199 ? A 17.367 -17.682 -20.556 1.000 1 A LEU 30.470 1
ATOM 3143 H HG . LEU 199 199 ? A 15.039 -18.371 -18.710 1.000 1 A LEU 30.470 1
ATOM 3144 H HD11 . LEU 199 199 ? A 14.148 -17.918 -20.949 1.000 1 A LEU 30.470 1
ATOM 3145 H HD12 . LEU 199 199 ? A 14.100 -19.653 -20.559 1.000 1 A LEU 30.470 1
ATOM 3146 H HD13 . LEU 199 199 ? A 15.351 -19.025 -21.657 1.000 1 A LEU 30.470 1
ATOM 3147 H HD21 . LEU 199 199 ? A 15.774 -20.696 -19.169 1.000 1 A LEU 30.470 1
ATOM 3148 H HD22 . LEU 199 199 ? A 17.063 -19.752 -18.423 1.000 1 A LEU 30.470 1
ATOM 3149 H HD23 . LEU 199 199 ? A 17.111 -20.082 -20.167 1.000 1 A LEU 30.470 1
ATOM 3150 N N . ALA 200 200 ? A 18.194 -14.545 -18.741 1.000 1 A ALA 30.060 1
ATOM 3151 C CA . ALA 200 200 ? A 19.205 -13.498 -18.898 1.000 1 A ALA 30.060 1
ATOM 3152 C C . ALA 200 200 ? A 19.969 -13.185 -17.593 1.000 1 A ALA 30.060 1
ATOM 3153 O O . ALA 200 200 ? A 21.041 -12.597 -17.644 1.000 1 A ALA 30.060 1
ATOM 3154 C CB . ALA 200 200 ? A 18.508 -12.254 -19.463 1.000 1 A ALA 30.060 1
ATOM 3155 H H . ALA 200 200 ? A 17.271 -14.261 -18.445 1.000 1 A ALA 30.060 1
ATOM 3156 H HA . ALA 200 200 ? A 19.948 -13.826 -19.625 1.000 1 A ALA 30.060 1
ATOM 3157 H HB1 . ALA 200 200 ? A 17.786 -11.872 -18.742 1.000 1 A ALA 30.060 1
ATOM 3158 H HB2 . ALA 200 200 ? A 18.004 -12.504 -20.397 1.000 1 A ALA 30.060 1
ATOM 3159 H HB3 . ALA 200 200 ? A 19.255 -11.485 -19.660 1.000 1 A ALA 30.060 1
ATOM 3160 N N . ALA 201 201 ? A 19.442 -13.582 -16.428 1.000 1 A ALA 27.440 1
ATOM 3161 C CA . ALA 201 201 ? A 20.023 -13.294 -15.112 1.000 1 A ALA 27.440 1
ATOM 3162 C C . ALA 201 201 ? A 21.243 -14.166 -14.730 1.000 1 A ALA 27.440 1
ATOM 3163 O O . ALA 201 201 ? A 21.792 -13.987 -13.648 1.000 1 A ALA 27.440 1
ATOM 3164 C CB . ALA 201 201 ? A 18.900 -13.389 -14.070 1.000 1 A ALA 27.440 1
ATOM 3165 H H . ALA 201 201 ? A 18.523 -14.001 -16.440 1.000 1 A ALA 27.440 1
ATOM 3166 H HA . ALA 201 201 ? A 20.382 -12.265 -15.119 1.000 1 A ALA 27.440 1
ATOM 3167 H HB1 . ALA 201 201 ? A 18.513 -14.407 -14.032 1.000 1 A ALA 27.440 1
ATOM 3168 H HB2 . ALA 201 201 ? A 18.097 -12.697 -14.322 1.000 1 A ALA 27.440 1
ATOM 3169 H HB3 . ALA 201 201 ? A 19.292 -13.125 -13.087 1.000 1 A ALA 27.440 1
ATOM 3170 N N . HIS 202 202 ? A 21.677 -15.089 -15.597 1.000 1 A HIS 29.080 1
ATOM 3171 C CA . HIS 202 202 ? A 22.826 -15.979 -15.362 1.000 1 A HIS 29.080 1
ATOM 3172 C C . HIS 202 202 ? A 23.994 -15.697 -16.316 1.000 1 A HIS 29.080 1
ATOM 3173 O O . HIS 202 202 ? A 24.470 -16.570 -17.044 1.000 1 A HIS 29.080 1
ATOM 3174 C CB . HIS 202 202 ? A 22.369 -17.444 -15.300 1.000 1 A HIS 29.080 1
ATOM 3175 C CG . HIS 202 202 ? A 21.595 -17.704 -14.033 1.000 1 A HIS 29.080 1
ATOM 3176 N ND1 . HIS 202 202 ? A 22.117 -17.669 -12.759 1.000 1 A HIS 29.080 1
ATOM 3177 C CD2 . HIS 202 202 ? A 20.240 -17.860 -13.912 1.000 1 A HIS 29.080 1
ATOM 3178 C CE1 . HIS 202 202 ? A 21.098 -17.773 -11.894 1.000 1 A HIS 29.080 1
ATOM 3179 N NE2 . HIS 202 202 ? A 19.936 -17.936 -12.549 1.000 1 A HIS 29.080 1
ATOM 3180 H H . HIS 202 202 ? A 21.207 -15.156 -16.488 1.000 1 A HIS 29.080 1
ATOM 3181 H HA . HIS 202 202 ? A 23.236 -15.754 -14.377 1.000 1 A HIS 29.080 1
ATOM 3182 H HB2 . HIS 202 202 ? A 23.243 -18.095 -15.294 1.000 1 A HIS 29.080 1
ATOM 3183 H HB3 . HIS 202 202 ? A 21.763 -17.685 -16.173 1.000 1 A HIS 29.080 1
ATOM 3184 H HD1 . HIS 202 202 ? A 23.086 -17.544 -12.504 1.000 1 A HIS 29.080 1
ATOM 3185 H HD2 . HIS 202 202 ? A 19.524 -17.866 -14.720 1.000 1 A HIS 29.080 1
ATOM 3186 H HE1 . HIS 202 202 ? A 21.202 -17.757 -10.819 1.000 1 A HIS 29.080 1
ATOM 3187 N N . VAL 203 203 ? A 24.456 -14.446 -16.271 1.000 1 A VAL 25.940 1
ATOM 3188 C CA . VAL 203 203 ? A 25.775 -14.017 -16.752 1.000 1 A VAL 25.940 1
ATOM 3189 C C . VAL 203 203 ? A 26.683 -13.926 -15.520 1.000 1 A VAL 25.940 1
ATOM 3190 O O . VAL 203 203 ? A 26.666 -12.913 -14.828 1.000 1 A VAL 25.940 1
ATOM 3191 C CB . VAL 203 203 ? A 25.673 -12.667 -17.502 1.000 1 A VAL 25.940 1
ATOM 3192 C CG1 . VAL 203 203 ? A 27.035 -12.225 -18.053 1.000 1 A VAL 25.940 1
ATOM 3193 C CG2 . VAL 203 203 ? A 24.701 -12.749 -18.688 1.000 1 A VAL 25.940 1
ATOM 3194 H H . VAL 203 203 ? A 23.979 -13.801 -15.658 1.000 1 A VAL 25.940 1
ATOM 3195 H HA . VAL 203 203 ? A 26.187 -14.760 -17.435 1.000 1 A VAL 25.940 1
ATOM 3196 H HB . VAL 203 203 ? A 25.304 -11.898 -16.823 1.000 1 A VAL 25.940 1
ATOM 3197 H HG11 . VAL 203 203 ? A 27.436 -12.980 -18.729 1.000 1 A VAL 25.940 1
ATOM 3198 H HG12 . VAL 203 203 ? A 27.738 -12.069 -17.234 1.000 1 A VAL 25.940 1
ATOM 3199 H HG13 . VAL 203 203 ? A 26.931 -11.281 -18.587 1.000 1 A VAL 25.940 1
ATOM 3200 H HG21 . VAL 203 203 ? A 25.014 -13.537 -19.374 1.000 1 A VAL 25.940 1
ATOM 3201 H HG22 . VAL 203 203 ? A 24.682 -11.795 -19.217 1.000 1 A VAL 25.940 1
ATOM 3202 H HG23 . VAL 203 203 ? A 23.692 -12.959 -18.333 1.000 1 A VAL 25.940 1
ATOM 3203 N N . GLY 204 204 ? A 27.408 -15.001 -15.191 1.000 1 A GLY 26.060 1
ATOM 3204 C CA . GLY 204 204 ? A 28.295 -15.013 -14.018 1.000 1 A GLY 26.060 1
ATOM 3205 C C . GLY 204 204 ? A 28.918 -16.368 -13.676 1.000 1 A GLY 26.060 1
ATOM 3206 O O . GLY 204 204 ? A 30.130 -16.436 -13.521 1.000 1 A GLY 26.060 1
ATOM 3207 H H . GLY 204 204 ? A 27.387 -15.823 -15.777 1.000 1 A GLY 26.060 1
ATOM 3208 H HA2 . GLY 204 204 ? A 27.730 -14.686 -13.145 1.000 1 A GLY 26.060 1
ATOM 3209 H HA3 . GLY 204 204 ? A 29.104 -14.301 -14.177 1.000 1 A GLY 26.060 1
ATOM 3210 N N . ASP 205 205 ? A 28.110 -17.430 -13.595 1.000 1 A ASP 23.110 1
ATOM 3211 C CA . ASP 205 205 ? A 28.574 -18.780 -13.229 1.000 1 A ASP 23.110 1
ATOM 3212 C C . ASP 205 205 ? A 28.890 -19.637 -14.472 1.000 1 A ASP 23.110 1
ATOM 3213 O O . ASP 205 205 ? A 28.270 -19.460 -15.526 1.000 1 A ASP 23.110 1
ATOM 3214 C CB . ASP 205 205 ? A 27.539 -19.475 -12.327 1.000 1 A ASP 23.110 1
ATOM 3215 C CG . ASP 205 205 ? A 27.154 -18.669 -11.078 1.000 1 A ASP 23.110 1
ATOM 3216 O OD1 . ASP 205 205 ? A 28.058 -18.288 -10.304 1.000 1 A ASP 23.110 1
ATOM 3217 O OD2 . ASP 205 205 ? A 25.929 -18.454 -10.898 1.000 1 A ASP 23.110 1
ATOM 3218 H H . ASP 205 205 ? A 27.116 -17.301 -13.717 1.000 1 A ASP 23.110 1
ATOM 3219 H HA . ASP 205 205 ? A 29.492 -18.688 -12.649 1.000 1 A ASP 23.110 1
ATOM 3220 H HB2 . ASP 205 205 ? A 26.643 -19.671 -12.916 1.000 1 A ASP 23.110 1
ATOM 3221 H HB3 . ASP 205 205 ? A 27.941 -20.436 -12.008 1.000 1 A ASP 23.110 1
ATOM 3222 N N . ASP 206 206 ? A 29.846 -20.564 -14.350 1.000 1 A ASP 24.110 1
ATOM 3223 C CA . ASP 206 206 ? A 30.465 -21.284 -15.471 1.000 1 A ASP 24.110 1
ATOM 3224 C C . ASP 206 206 ? A 29.480 -22.088 -16.343 1.000 1 A ASP 24.110 1
ATOM 3225 O O . ASP 206 206 ? A 28.785 -22.999 -15.889 1.000 1 A ASP 24.110 1
ATOM 3226 C CB . ASP 206 206 ? A 31.583 -22.198 -14.947 1.000 1 A ASP 24.110 1
ATOM 3227 C CG . ASP 206 206 ? A 32.695 -21.385 -14.281 1.000 1 A ASP 24.110 1
ATOM 3228 O OD1 . ASP 206 206 ? A 33.436 -20.714 -15.032 1.000 1 A ASP 24.110 1
ATOM 3229 O OD2 . ASP 206 206 ? A 32.749 -21.393 -13.031 1.000 1 A ASP 24.110 1
ATOM 3230 H H . ASP 206 206 ? A 30.322 -20.648 -13.463 1.000 1 A ASP 24.110 1
ATOM 3231 H HA . ASP 206 206 ? A 30.943 -20.540 -16.108 1.000 1 A ASP 24.110 1
ATOM 3232 H HB2 . ASP 206 206 ? A 31.168 -22.914 -14.237 1.000 1 A ASP 24.110 1
ATOM 3233 H HB3 . ASP 206 206 ? A 32.006 -22.755 -15.782 1.000 1 A ASP 24.110 1
ATOM 3234 N N . TRP 207 207 ? A 29.473 -21.789 -17.646 1.000 1 A TRP 26.550 1
ATOM 3235 C CA . TRP 207 207 ? A 28.679 -22.503 -18.658 1.000 1 A TRP 26.550 1
ATOM 3236 C C . TRP 207 207 ? A 29.429 -23.676 -19.320 1.000 1 A TRP 26.550 1
ATOM 3237 O O . TRP 207 207 ? A 28.849 -24.355 -20.170 1.000 1 A TRP 26.550 1
ATOM 3238 C CB . TRP 207 207 ? A 28.137 -21.499 -19.691 1.000 1 A TRP 26.550 1
ATOM 3239 C CG . TRP 207 207 ? A 26.907 -20.736 -19.283 1.000 1 A TRP 26.550 1
ATOM 3240 C CD1 . TRP 207 207 ? A 26.868 -19.670 -18.451 1.000 1 A TRP 26.550 1
ATOM 3241 C CD2 . TRP 207 207 ? A 25.516 -20.991 -19.654 1.000 1 A TRP 26.550 1
ATOM 3242 N NE1 . TRP 207 207 ? A 25.567 -19.219 -18.319 1.000 1 A TRP 26.550 1
ATOM 3243 C CE2 . TRP 207 207 ? A 24.689 -20.007 -19.031 1.000 1 A TRP 26.550 1
ATOM 3244 C CE3 . TRP 207 207 ? A 24.869 -21.965 -20.448 1.000 1 A TRP 26.550 1
ATOM 3245 C CZ2 . TRP 207 207 ? A 23.296 -19.980 -19.203 1.000 1 A TRP 26.550 1
ATOM 3246 C CZ3 . TRP 207 207 ? A 23.472 -21.950 -20.624 1.000 1 A TRP 26.550 1
ATOM 3247 C CH2 . TRP 207 207 ? A 22.685 -20.960 -20.006 1.000 1 A TRP 26.550 1
ATOM 3248 H H . TRP 207 207 ? A 30.078 -21.040 -17.954 1.000 1 A TRP 26.550 1
ATOM 3249 H HA . TRP 207 207 ? A 27.820 -22.956 -18.163 1.000 1 A TRP 26.550 1
ATOM 3250 H HB2 . TRP 207 207 ? A 28.926 -20.795 -19.954 1.000 1 A TRP 26.550 1
ATOM 3251 H HB3 . TRP 207 207 ? A 27.884 -22.039 -20.603 1.000 1 A TRP 26.550 1
ATOM 3252 H HD1 . TRP 207 207 ? A 27.728 -19.254 -17.949 1.000 1 A TRP 26.550 1
ATOM 3253 H HE1 . TRP 207 207 ? A 25.316 -18.432 -17.738 1.000 1 A TRP 26.550 1
ATOM 3254 H HE3 . TRP 207 207 ? A 25.468 -22.742 -20.901 1.000 1 A TRP 26.550 1
ATOM 3255 H HZ2 . TRP 207 207 ? A 22.714 -19.211 -18.718 1.000 1 A TRP 26.550 1
ATOM 3256 H HZ3 . TRP 207 207 ? A 23.007 -22.714 -21.228 1.000 1 A TRP 26.550 1
ATOM 3257 H HH2 . TRP 207 207 ? A 21.613 -20.955 -20.140 1.000 1 A TRP 26.550 1
ATOM 3258 N N . ASP 208 208 ? A 30.685 -23.926 -18.934 1.000 1 A ASP 22.620 1
ATOM 3259 C CA . ASP 208 208 ? A 31.582 -24.882 -19.604 1.000 1 A ASP 22.620 1
ATOM 3260 C C . ASP 208 208 ? A 31.602 -26.290 -18.960 1.000 1 A ASP 22.620 1
ATOM 3261 O O . ASP 208 208 ? A 32.028 -27.249 -19.603 1.000 1 A ASP 22.620 1
ATOM 3262 C CB . ASP 208 208 ? A 32.990 -24.259 -19.710 1.000 1 A ASP 22.620 1
ATOM 3263 C CG . ASP 208 208 ? A 33.087 -23.081 -20.701 1.000 1 A ASP 22.620 1
ATOM 3264 O OD1 . ASP 208 208 ? A 32.215 -22.964 -21.597 1.000 1 A ASP 22.620 1
ATOM 3265 O OD2 . ASP 208 208 ? A 34.060 -22.302 -20.587 1.000 1 A ASP 22.620 1
ATOM 3266 H H . ASP 208 208 ? A 31.093 -23.327 -18.231 1.000 1 A ASP 22.620 1
ATOM 3267 H HA . ASP 208 208 ? A 31.227 -25.036 -20.623 1.000 1 A ASP 22.620 1
ATOM 3268 H HB2 . ASP 208 208 ? A 33.685 -25.028 -20.047 1.000 1 A ASP 22.620 1
ATOM 3269 H HB3 . ASP 208 208 ? A 33.311 -23.932 -18.721 1.000 1 A ASP 22.620 1
ATOM 3270 N N . ASP 209 209 ? A 31.082 -26.455 -17.736 1.000 1 A ASP 21.340 1
ATOM 3271 C CA . ASP 209 209 ? A 31.203 -27.703 -16.948 1.000 1 A ASP 21.340 1
ATOM 3272 C C . ASP 209 209 ? A 30.086 -28.751 -17.189 1.000 1 A ASP 21.340 1
ATOM 3273 O O . ASP 209 209 ? A 30.115 -29.853 -16.635 1.000 1 A ASP 21.340 1
ATOM 3274 C CB . ASP 209 209 ? A 31.381 -27.351 -15.449 1.000 1 A ASP 21.340 1
ATOM 3275 C CG . ASP 209 209 ? A 32.777 -27.643 -14.862 1.000 1 A ASP 21.340 1
ATOM 3276 O OD1 . ASP 209 209 ? A 33.689 -28.066 -15.609 1.000 1 A ASP 21.340 1
ATOM 3277 O OD2 . ASP 209 209 ? A 32.913 -27.472 -13.629 1.000 1 A ASP 21.340 1
ATOM 3278 H H . ASP 209 209 ? A 30.768 -25.627 -17.250 1.000 1 A ASP 21.340 1
ATOM 3279 H HA . ASP 209 209 ? A 32.111 -28.202 -17.287 1.000 1 A ASP 21.340 1
ATOM 3280 H HB2 . ASP 209 209 ? A 30.649 -27.910 -14.865 1.000 1 A ASP 21.340 1
ATOM 3281 H HB3 . ASP 209 209 ? A 31.157 -26.296 -15.292 1.000 1 A ASP 21.340 1
ATOM 3282 N N . LEU 210 210 ? A 29.104 -28.472 -18.059 1.000 1 A LEU 22.050 1
ATOM 3283 C CA . LEU 210 210 ? A 28.113 -29.469 -18.507 1.000 1 A LEU 22.050 1
ATOM 3284 C C . LEU 210 210 ? A 28.565 -30.166 -19.798 1.000 1 A LEU 22.050 1
ATOM 3285 O O . LEU 210 210 ? A 28.011 -29.952 -20.877 1.000 1 A LEU 22.050 1
ATOM 3286 C CB . LEU 210 210 ? A 26.694 -28.868 -18.576 1.000 1 A LEU 22.050 1
ATOM 3287 C CG . LEU 210 210 ? A 25.982 -28.780 -17.212 1.000 1 A LEU 22.050 1
ATOM 3288 C CD1 . LEU 210 210 ? A 24.633 -28.076 -17.392 1.000 1 A LEU 22.050 1
ATOM 3289 C CD2 . LEU 210 210 ? A 25.678 -30.156 -16.599 1.000 1 A LEU 22.050 1
ATOM 3290 H H . LEU 210 210 ? A 29.160 -27.582 -18.532 1.000 1 A LEU 22.050 1
ATOM 3291 H HA . LEU 210 210 ? A 28.082 -30.270 -17.769 1.000 1 A LEU 22.050 1
ATOM 3292 H HB2 . LEU 210 210 ? A 26.080 -29.488 -19.230 1.000 1 A LEU 22.050 1
ATOM 3293 H HB3 . LEU 210 210 ? A 26.758 -27.876 -19.023 1.000 1 A LEU 22.050 1
ATOM 3294 H HG . LEU 210 210 ? A 26.588 -28.201 -16.515 1.000 1 A LEU 22.050 1
ATOM 3295 H HD11 . LEU 210 210 ? A 24.144 -27.972 -16.424 1.000 1 A LEU 22.050 1
ATOM 3296 H HD12 . LEU 210 210 ? A 24.001 -28.640 -18.077 1.000 1 A LEU 22.050 1
ATOM 3297 H HD13 . LEU 210 210 ? A 24.807 -27.079 -17.797 1.000 1 A LEU 22.050 1
ATOM 3298 H HD21 . LEU 210 210 ? A 25.085 -30.030 -15.694 1.000 1 A LEU 22.050 1
ATOM 3299 H HD22 . LEU 210 210 ? A 25.146 -30.783 -17.315 1.000 1 A LEU 22.050 1
ATOM 3300 H HD23 . LEU 210 210 ? A 26.608 -30.643 -16.307 1.000 1 A LEU 22.050 1
ATOM 3301 N N . GLY 211 211 ? A 29.558 -31.048 -19.657 1.000 1 A GLY 20.770 1
ATOM 3302 C CA . GLY 211 211 ? A 30.143 -31.860 -20.731 1.000 1 A GLY 20.770 1
ATOM 3303 C C . GLY 211 211 ? A 29.189 -32.888 -21.359 1.000 1 A GLY 20.770 1
ATOM 3304 O O . GLY 211 211 ? A 29.361 -34.091 -21.180 1.000 1 A GLY 20.770 1
ATOM 3305 H H . GLY 211 211 ? A 29.991 -31.090 -18.745 1.000 1 A GLY 20.770 1
ATOM 3306 H HA2 . GLY 211 211 ? A 30.495 -31.193 -21.517 1.000 1 A GLY 20.770 1
ATOM 3307 H HA3 . GLY 211 211 ? A 31.006 -32.395 -20.335 1.000 1 A GLY 20.770 1
ATOM 3308 N N . ILE 212 212 ? A 28.202 -32.424 -22.130 1.000 1 A ILE 22.440 1
ATOM 3309 C CA . ILE 212 212 ? A 27.310 -33.256 -22.949 1.000 1 A ILE 22.440 1
ATOM 3310 C C . ILE 212 212 ? A 27.706 -33.091 -24.419 1.000 1 A ILE 22.440 1
ATOM 3311 O O . ILE 212 212 ? A 27.245 -32.185 -25.115 1.000 1 A ILE 22.440 1
ATOM 3312 C CB . ILE 212 212 ? A 25.817 -32.948 -22.683 1.000 1 A ILE 22.440 1
ATOM 3313 C CG1 . ILE 212 212 ? A 25.491 -33.058 -21.173 1.000 1 A ILE 22.440 1
ATOM 3314 C CG2 . ILE 212 212 ? A 24.942 -33.927 -23.494 1.000 1 A ILE 22.440 1
ATOM 3315 C CD1 . ILE 212 212 ? A 24.022 -32.801 -20.813 1.000 1 A ILE 22.440 1
ATOM 3316 H H . ILE 212 212 ? A 28.082 -31.421 -22.156 1.000 1 A ILE 22.440 1
ATOM 3317 H HA . ILE 212 212 ? A 27.464 -34.302 -22.686 1.000 1 A ILE 22.440 1
ATOM 3318 H HB . ILE 212 212 ? A 25.602 -31.931 -23.009 1.000 1 A ILE 22.440 1
ATOM 3319 H HG12 . ILE 212 212 ? A 25.769 -34.050 -20.816 1.000 1 A ILE 22.440 1
ATOM 3320 H HG13 . ILE 212 212 ? A 26.085 -32.326 -20.627 1.000 1 A ILE 22.440 1
ATOM 3321 H HG21 . ILE 212 212 ? A 25.232 -33.920 -24.545 1.000 1 A ILE 22.440 1
ATOM 3322 H HG22 . ILE 212 212 ? A 23.893 -33.640 -23.430 1.000 1 A ILE 22.440 1
ATOM 3323 H HG23 . ILE 212 212 ? A 25.063 -34.941 -23.113 1.000 1 A ILE 22.440 1
ATOM 3324 H HD11 . ILE 212 212 ? A 23.699 -31.848 -21.232 1.000 1 A ILE 22.440 1
ATOM 3325 H HD12 . ILE 212 212 ? A 23.921 -32.763 -19.728 1.000 1 A ILE 22.440 1
ATOM 3326 H HD13 . ILE 212 212 ? A 23.388 -33.604 -21.190 1.000 1 A ILE 22.440 1
ATOM 3327 N N . ALA 213 213 ? A 28.581 -33.980 -24.887 1.000 1 A ALA 19.280 1
ATOM 3328 C CA . ALA 213 213 ? A 28.980 -34.033 -26.286 1.000 1 A ALA 19.280 1
ATOM 3329 C C . ALA 213 213 ? A 27.793 -34.410 -27.184 1.000 1 A ALA 19.280 1
ATOM 3330 O O . ALA 213 213 ? A 27.073 -35.367 -26.903 1.000 1 A ALA 19.280 1
ATOM 3331 C CB . ALA 213 213 ? A 30.134 -35.032 -26.440 1.000 1 A ALA 19.280 1
ATOM 3332 H H . ALA 213 213 ? A 28.926 -34.695 -24.262 1.000 1 A ALA 19.280 1
ATOM 3333 H HA . ALA 213 213 ? A 29.337 -33.045 -26.579 1.000 1 A ALA 19.280 1
ATOM 3334 H HB1 . ALA 213 213 ? A 30.971 -34.734 -25.810 1.000 1 A ALA 19.280 1
ATOM 3335 H HB2 . ALA 213 213 ? A 29.803 -36.030 -26.153 1.000 1 A ALA 19.280 1
ATOM 3336 H HB3 . ALA 213 213 ? A 30.464 -35.055 -27.479 1.000 1 A ALA 19.280 1
ATOM 3337 N N . TRP 214 214 ? A 27.649 -33.709 -28.309 1.000 1 A TRP 23.050 1
ATOM 3338 C CA . TRP 214 214 ? A 26.792 -34.140 -29.408 1.000 1 A TRP 23.050 1
ATOM 3339 C C . TRP 214 214 ? A 27.623 -34.285 -30.670 1.000 1 A TRP 23.050 1
ATOM 3340 O O . TRP 214 214 ? A 28.044 -33.299 -31.273 1.000 1 A TRP 23.050 1
ATOM 3341 C CB . TRP 214 214 ? A 25.576 -33.221 -29.549 1.000 1 A TRP 23.050 1
ATOM 3342 C CG . TRP 214 214 ? A 24.543 -33.574 -28.530 1.000 1 A TRP 23.050 1
ATOM 3343 C CD1 . TRP 214 214 ? A 24.365 -32.964 -27.337 1.000 1 A TRP 23.050 1
ATOM 3344 C CD2 . TRP 214 214 ? A 23.695 -34.763 -28.506 1.000 1 A TRP 23.050 1
ATOM 3345 N NE1 . TRP 214 214 ? A 23.449 -33.678 -26.589 1.000 1 A TRP 23.050 1
ATOM 3346 C CE2 . TRP 214 214 ? A 23.028 -34.815 -27.247 1.000 1 A TRP 23.050 1
ATOM 3347 C CE3 . TRP 214 214 ? A 23.456 -35.826 -29.408 1.000 1 A TRP 23.050 1
ATOM 3348 C CZ2 . TRP 214 214 ? A 22.170 -35.868 -26.894 1.000 1 A TRP 23.050 1
ATOM 3349 C CZ3 . TRP 214 214 ? A 22.595 -36.887 -29.064 1.000 1 A TRP 23.050 1
ATOM 3350 C CH2 . TRP 214 214 ? A 21.958 -36.913 -27.810 1.000 1 A TRP 23.050 1
ATOM 3351 H H . TRP 214 214 ? A 28.259 -32.921 -28.472 1.000 1 A TRP 23.050 1
ATOM 3352 H HA . TRP 214 214 ? A 26.398 -35.132 -29.185 1.000 1 A TRP 23.050 1
ATOM 3353 H HB2 . TRP 214 214 ? A 25.138 -33.360 -30.538 1.000 1 A TRP 23.050 1
ATOM 3354 H HB3 . TRP 214 214 ? A 25.875 -32.178 -29.448 1.000 1 A TRP 23.050 1
ATOM 3355 H HD1 . TRP 214 214 ? A 24.937 -32.117 -26.989 1.000 1 A TRP 23.050 1
ATOM 3356 H HE1 . TRP 214 214 ? A 23.257 -33.478 -25.618 1.000 1 A TRP 23.050 1
ATOM 3357 H HE3 . TRP 214 214 ? A 23.963 -35.834 -30.362 1.000 1 A TRP 23.050 1
ATOM 3358 H HZ2 . TRP 214 214 ? A 21.699 -35.897 -25.923 1.000 1 A TRP 23.050 1
ATOM 3359 H HZ3 . TRP 214 214 ? A 22.445 -37.710 -29.748 1.000 1 A TRP 23.050 1
ATOM 3360 H HH2 . TRP 214 214 ? A 21.332 -37.750 -27.540 1.000 1 A TRP 23.050 1
ATOM 3361 N N . HIS 215 215 ? A 27.866 -35.543 -31.039 1.000 1 A HIS 20.030 1
ATOM 3362 C CA . HIS 215 215 ? A 28.509 -35.898 -32.293 1.000 1 A HIS 20.030 1
ATOM 3363 C C . HIS 215 215 ? A 27.707 -35.333 -33.467 1.000 1 A HIS 20.030 1
ATOM 3364 O O . HIS 215 215 ? A 26.545 -35.687 -33.678 1.000 1 A HIS 20.030 1
ATOM 3365 C CB . HIS 215 215 ? A 28.612 -37.426 -32.435 1.000 1 A HIS 20.030 1
ATOM 3366 C CG . HIS 215 215 ? A 29.784 -38.050 -31.725 1.000 1 A HIS 20.030 1
ATOM 3367 N ND1 . HIS 215 215 ? A 30.855 -38.657 -32.339 1.000 1 A HIS 20.030 1
ATOM 3368 C CD2 . HIS 215 215 ? A 29.964 -38.185 -30.374 1.000 1 A HIS 20.030 1
ATOM 3369 C CE1 . HIS 215 215 ? A 31.660 -39.141 -31.383 1.000 1 A HIS 20.030 1
ATOM 3370 N NE2 . HIS 215 215 ? A 31.163 -38.873 -30.163 1.000 1 A HIS 20.030 1
ATOM 3371 H H . HIS 215 215 ? A 27.492 -36.295 -30.477 1.000 1 A HIS 20.030 1
ATOM 3372 H HA . HIS 215 215 ? A 29.515 -35.480 -32.320 1.000 1 A HIS 20.030 1
ATOM 3373 H HB2 . HIS 215 215 ? A 27.689 -37.895 -32.093 1.000 1 A HIS 20.030 1
ATOM 3374 H HB3 . HIS 215 215 ? A 28.720 -37.667 -33.493 1.000 1 A HIS 20.030 1
ATOM 3375 H HD1 . HIS 215 215 ? A 30.998 -38.773 -33.332 1.000 1 A HIS 20.030 1
ATOM 3376 H HD2 . HIS 215 215 ? A 29.290 -37.839 -29.604 1.000 1 A HIS 20.030 1
ATOM 3377 H HE1 . HIS 215 215 ? A 32.575 -39.684 -31.572 1.000 1 A HIS 20.030 1
ATOM 3378 N N . LEU 216 216 ? A 28.380 -34.527 -34.278 1.000 1 A LEU 21.140 1
ATOM 3379 C CA . LEU 216 216 ? A 28.199 -34.579 -35.717 1.000 1 A LEU 21.140 1
ATOM 3380 C C . LEU 216 216 ? A 29.457 -35.251 -36.263 1.000 1 A LEU 21.140 1
ATOM 3381 O O . LEU 216 216 ? A 30.471 -34.593 -36.488 1.000 1 A LEU 21.140 1
ATOM 3382 C CB . LEU 216 216 ? A 27.913 -33.167 -36.273 1.000 1 A LEU 21.140 1
ATOM 3383 C CG . LEU 216 216 ? A 26.493 -33.066 -36.854 1.000 1 A LEU 21.140 1
ATOM 3384 C CD1 . LEU 216 216 ? A 26.096 -31.602 -37.044 1.000 1 A LEU 21.140 1
ATOM 3385 C CD2 . LEU 216 216 ? A 26.388 -33.768 -38.212 1.000 1 A LEU 21.140 1
ATOM 3386 H H . LEU 216 216 ? A 29.284 -34.204 -33.965 1.000 1 A LEU 21.140 1
ATOM 3387 H HA . LEU 216 216 ? A 27.360 -35.230 -35.958 1.000 1 A LEU 21.140 1
ATOM 3388 H HB2 . LEU 216 216 ? A 28.025 -32.434 -35.474 1.000 1 A LEU 21.140 1
ATOM 3389 H HB3 . LEU 216 216 ? A 28.631 -32.912 -37.053 1.000 1 A LEU 21.140 1
ATOM 3390 H HG . LEU 216 216 ? A 25.783 -33.518 -36.162 1.000 1 A LEU 21.140 1
ATOM 3391 H HD11 . LEU 216 216 ? A 25.087 -31.543 -37.452 1.000 1 A LEU 21.140 1
ATOM 3392 H HD12 . LEU 216 216 ? A 26.793 -31.116 -37.727 1.000 1 A LEU 21.140 1
ATOM 3393 H HD13 . LEU 216 216 ? A 26.120 -31.091 -36.082 1.000 1 A LEU 21.140 1
ATOM 3394 H HD21 . LEU 216 216 ? A 27.078 -33.313 -38.923 1.000 1 A LEU 21.140 1
ATOM 3395 H HD22 . LEU 216 216 ? A 26.645 -34.822 -38.111 1.000 1 A LEU 21.140 1
ATOM 3396 H HD23 . LEU 216 216 ? A 25.370 -33.692 -38.593 1.000 1 A LEU 21.140 1
ATOM 3397 N N . ASP 217 217 ? A 29.399 -36.574 -36.415 1.000 1 A ASP 20.830 1
ATOM 3398 C CA . ASP 217 217 ? A 30.400 -37.280 -37.206 1.000 1 A ASP 20.830 1
ATOM 3399 C C . ASP 217 217 ? A 30.331 -36.724 -38.632 1.000 1 A ASP 20.830 1
ATOM 3400 O O . ASP 217 217 ? A 29.309 -36.835 -39.308 1.000 1 A ASP 20.830 1
ATOM 3401 C CB . ASP 217 217 ? A 30.160 -38.804 -37.225 1.000 1 A ASP 20.830 1
ATOM 3402 C CG . ASP 217 217 ? A 30.653 -39.565 -35.988 1.000 1 A ASP 20.830 1
ATOM 3403 O OD1 . ASP 217 217 ? A 31.242 -38.935 -35.078 1.000 1 A ASP 20.830 1
ATOM 3404 O OD2 . ASP 217 217 ? A 30.401 -40.788 -35.940 1.000 1 A ASP 20.830 1
ATOM 3405 H H . ASP 217 217 ? A 28.557 -37.076 -36.170 1.000 1 A ASP 20.830 1
ATOM 3406 H HA . ASP 217 217 ? A 31.393 -37.089 -36.800 1.000 1 A ASP 20.830 1
ATOM 3407 H HB2 . ASP 217 217 ? A 30.686 -39.218 -38.086 1.000 1 A ASP 20.830 1
ATOM 3408 H HB3 . ASP 217 217 ? A 29.097 -38.997 -37.367 1.000 1 A ASP 20.830 1
ATOM 3409 N N . HIS 218 218 ? A 31.423 -36.117 -39.085 1.000 1 A HIS 22.750 1
ATOM 3410 C CA . HIS 218 218 ? A 32.279 -36.818 -40.034 1.000 1 A HIS 22.750 1
ATOM 3411 C C . HIS 218 218 ? A 33.709 -36.275 -40.013 1.000 1 A HIS 22.750 1
ATOM 3412 O O . HIS 218 218 ? A 33.967 -35.110 -39.710 1.000 1 A HIS 22.750 1
ATOM 3413 C CB . HIS 218 218 ? A 31.687 -36.823 -41.453 1.000 1 A HIS 22.750 1
ATOM 3414 C CG . HIS 218 218 ? A 30.814 -38.031 -41.699 1.000 1 A HIS 22.750 1
ATOM 3415 N ND1 . HIS 218 218 ? A 31.178 -39.346 -41.504 1.000 1 A HIS 22.750 1
ATOM 3416 C CD2 . HIS 218 218 ? A 29.502 -38.033 -42.089 1.000 1 A HIS 22.750 1
ATOM 3417 C CE1 . HIS 218 218 ? A 30.107 -40.113 -41.764 1.000 1 A HIS 22.750 1
ATOM 3418 N NE2 . HIS 218 218 ? A 29.064 -39.362 -42.153 1.000 1 A HIS 22.750 1
ATOM 3419 H H . HIS 218 218 ? A 31.954 -35.615 -38.387 1.000 1 A HIS 22.750 1
ATOM 3420 H HA . HIS 218 218 ? A 32.356 -37.853 -39.699 1.000 1 A HIS 22.750 1
ATOM 3421 H HB2 . HIS 218 218 ? A 32.496 -36.853 -42.183 1.000 1 A HIS 22.750 1
ATOM 3422 H HB3 . HIS 218 218 ? A 31.120 -35.907 -41.622 1.000 1 A HIS 22.750 1
ATOM 3423 H HD1 . HIS 218 218 ? A 32.069 -39.676 -41.160 1.000 1 A HIS 22.750 1
ATOM 3424 H HD2 . HIS 218 218 ? A 28.901 -37.155 -42.278 1.000 1 A HIS 22.750 1
ATOM 3425 H HE1 . HIS 218 218 ? A 30.084 -41.189 -41.667 1.000 1 A HIS 22.750 1
ATOM 3426 N N . ASP 219 219 ? A 34.643 -37.169 -40.317 1.000 1 A ASP 23.770 1
ATOM 3427 C CA . ASP 219 219 ? A 36.081 -36.953 -40.275 1.000 1 A ASP 23.770 1
ATOM 3428 C C . ASP 219 219 ? A 36.563 -35.841 -41.222 1.000 1 A ASP 23.770 1
ATOM 3429 O O . ASP 219 219 ? A 36.199 -35.808 -42.397 1.000 1 A ASP 23.770 1
ATOM 3430 C CB . ASP 219 219 ? A 36.772 -38.268 -40.674 1.000 1 A ASP 23.770 1
ATOM 3431 C CG . ASP 219 219 ? A 36.262 -39.467 -39.875 1.000 1 A ASP 23.770 1
ATOM 3432 O OD1 . ASP 219 219 ? A 36.960 -39.834 -38.906 1.000 1 A ASP 23.770 1
ATOM 3433 O OD2 . ASP 219 219 ? A 35.176 -39.977 -40.245 1.000 1 A ASP 23.770 1
ATOM 3434 H H . ASP 219 219 ? A 34.361 -38.122 -40.495 1.000 1 A ASP 23.770 1
ATOM 3435 H HA . ASP 219 219 ? A 36.364 -36.708 -39.252 1.000 1 A ASP 23.770 1
ATOM 3436 H HB2 . ASP 219 219 ? A 37.846 -38.161 -40.528 1.000 1 A ASP 23.770 1
ATOM 3437 H HB3 . ASP 219 219 ? A 36.599 -38.460 -41.733 1.000 1 A ASP 23.770 1
ATOM 3438 N N . GLY 220 220 ? A 37.515 -35.023 -40.752 1.000 1 A GLY 24.220 1
ATOM 3439 C CA . GLY 220 220 ? A 38.509 -34.403 -41.636 1.000 1 A GLY 24.220 1
ATOM 3440 C C . GLY 220 220 ? A 38.684 -32.882 -41.568 1.000 1 A GLY 24.220 1
ATOM 3441 O O . GLY 220 220 ? A 38.010 -32.135 -42.264 1.000 1 A GLY 24.220 1
ATOM 3442 H H . GLY 220 220 ? A 37.697 -35.052 -39.759 1.000 1 A GLY 24.220 1
ATOM 3443 H HA2 . GLY 220 220 ? A 38.266 -34.634 -42.673 1.000 1 A GLY 24.220 1
ATOM 3444 H HA3 . GLY 220 220 ? A 39.473 -34.873 -41.438 1.000 1 A GLY 24.220 1
ATOM 3445 N N . GLY 221 221 ? A 39.758 -32.456 -40.892 1.000 1 A GLY 24.330 1
ATOM 3446 C CA . GLY 221 221 ? A 40.592 -31.333 -41.349 1.000 1 A GLY 24.330 1
ATOM 3447 C C . GLY 221 221 ? A 40.214 -29.914 -40.901 1.000 1 A GLY 24.330 1
ATOM 3448 O O . GLY 221 221 ? A 39.229 -29.333 -41.341 1.000 1 A GLY 24.330 1
ATOM 3449 H H . GLY 221 221 ? A 40.196 -33.128 -40.278 1.000 1 A GLY 24.330 1
ATOM 3450 H HA2 . GLY 221 221 ? A 40.581 -31.323 -42.439 1.000 1 A GLY 24.330 1
ATOM 3451 H HA3 . GLY 221 221 ? A 41.621 -31.528 -41.048 1.000 1 A GLY 24.330 1
ATOM 3452 N N . CYS 222 222 ? A 41.108 -29.285 -40.130 1.000 1 A CYS 25.000 1
ATOM 3453 C CA . CYS 222 222 ? A 41.142 -27.827 -39.980 1.000 1 A CYS 25.000 1
ATOM 3454 C C . CYS 222 222 ? A 41.856 -27.184 -41.192 1.000 1 A CYS 25.000 1
ATOM 3455 O O . CYS 222 222 ? A 43.010 -27.539 -41.447 1.000 1 A CYS 25.000 1
ATOM 3456 C CB . CYS 222 222 ? A 41.874 -27.478 -38.675 1.000 1 A CYS 25.000 1
ATOM 3457 S SG . CYS 222 222 ? A 42.004 -25.671 -38.529 1.000 1 A CYS 25.000 1
ATOM 3458 H H . CYS 222 222 ? A 41.927 -29.797 -39.839 1.000 1 A CYS 25.000 1
ATOM 3459 H HA . CYS 222 222 ? A 40.122 -27.451 -39.904 1.000 1 A CYS 25.000 1
ATOM 3460 H HB2 . CYS 222 222 ? A 41.323 -27.879 -37.824 1.000 1 A CYS 25.000 1
ATOM 3461 H HB3 . CYS 222 222 ? A 42.876 -27.905 -38.695 1.000 1 A CYS 25.000 1
ATOM 3462 H HG . CYS 222 222 ? A 42.772 -25.621 -37.437 1.000 1 A CYS 25.000 1
ATOM 3463 N N . PRO 223 223 ? A 41.246 -26.219 -41.910 1.000 1 A PRO 26.140 1
ATOM 3464 C CA . PRO 223 223 ? A 41.859 -25.552 -43.061 1.000 1 A PRO 26.140 1
ATOM 3465 C C . PRO 223 223 ? A 42.541 -24.207 -42.713 1.000 1 A PRO 26.140 1
ATOM 3466 O O . PRO 223 223 ? A 42.519 -23.279 -43.520 1.000 1 A PRO 26.140 1
ATOM 3467 C CB . PRO 223 223 ? A 40.711 -25.436 -44.069 1.000 1 A PRO 26.140 1
ATOM 3468 C CG . PRO 223 223 ? A 39.525 -25.115 -43.162 1.000 1 A PRO 26.140 1
ATOM 3469 C CD . PRO 223 223 ? A 39.818 -25.920 -41.892 1.000 1 A PRO 26.140 1
ATOM 3470 H HA . PRO 223 223 ? A 42.625 -26.195 -43.495 1.000 1 A PRO 26.140 1
ATOM 3471 H HB2 . PRO 223 223 ? A 40.872 -24.665 -44.823 1.000 1 A PRO 26.140 1
ATOM 3472 H HB3 . PRO 223 223 ? A 40.550 -26.400 -44.550 1.000 1 A PRO 26.140 1
ATOM 3473 H HG2 . PRO 223 223 ? A 39.520 -24.051 -42.926 1.000 1 A PRO 26.140 1
ATOM 3474 H HG3 . PRO 223 223 ? A 38.579 -25.410 -43.616 1.000 1 A PRO 26.140 1
ATOM 3475 H HD2 . PRO 223 223 ? A 39.244 -26.847 -41.922 1.000 1 A PRO 26.140 1
ATOM 3476 H HD3 . PRO 223 223 ? A 39.550 -25.343 -41.007 1.000 1 A PRO 26.140 1
ATOM 3477 N N . ALA 224 224 ? A 43.143 -24.069 -41.523 1.000 1 A ALA 25.020 1
ATOM 3478 C CA . ALA 224 224 ? A 43.946 -22.896 -41.144 1.000 1 A ALA 25.020 1
ATOM 3479 C C . ALA 224 224 ? A 45.081 -23.276 -40.165 1.000 1 A ALA 25.020 1
ATOM 3480 O O . ALA 224 224 ? A 44.884 -23.337 -38.954 1.000 1 A ALA 25.020 1
ATOM 3481 C CB . ALA 224 224 ? A 43.014 -21.817 -40.569 1.000 1 A ALA 25.020 1
ATOM 3482 H H . ALA 224 224 ? A 43.103 -24.840 -40.872 1.000 1 A ALA 25.020 1
ATOM 3483 H HA . ALA 224 224 ? A 44.410 -22.486 -42.041 1.000 1 A ALA 25.020 1
ATOM 3484 H HB1 . ALA 224 224 ? A 43.579 -20.900 -40.398 1.000 1 A ALA 25.020 1
ATOM 3485 H HB2 . ALA 224 224 ? A 42.204 -21.610 -41.268 1.000 1 A ALA 25.020 1
ATOM 3486 H HB3 . ALA 224 224 ? A 42.591 -22.155 -39.623 1.000 1 A ALA 25.020 1
ATOM 3487 N N . ASP 225 225 ? A 46.275 -23.562 -40.694 1.000 1 A ASP 28.170 1
ATOM 3488 C CA . ASP 225 225 ? A 47.420 -24.058 -39.913 1.000 1 A ASP 28.170 1
ATOM 3489 C C . ASP 225 225 ? A 48.098 -22.917 -39.113 1.000 1 A ASP 28.170 1
ATOM 3490 O O . ASP 225 225 ? A 48.719 -22.028 -39.695 1.000 1 A ASP 28.170 1
ATOM 3491 C CB . ASP 225 225 ? A 48.393 -24.798 -40.875 1.000 1 A ASP 28.170 1
ATOM 3492 C CG . ASP 225 225 ? A 49.216 -25.927 -40.226 1.000 1 A ASP 28.170 1
ATOM 3493 O OD1 . ASP 225 225 ? A 49.124 -26.124 -38.998 1.000 1 A ASP 28.170 1
ATOM 3494 O OD2 . ASP 225 225 ? A 49.928 -26.681 -40.930 1.000 1 A ASP 28.170 1
ATOM 3495 H H . ASP 225 225 ? A 46.395 -23.479 -41.693 1.000 1 A ASP 28.170 1
ATOM 3496 H HA . ASP 225 225 ? A 47.039 -24.790 -39.201 1.000 1 A ASP 28.170 1
ATOM 3497 H HB2 . ASP 225 225 ? A 49.068 -24.081 -41.342 1.000 1 A ASP 28.170 1
ATOM 3498 H HB3 . ASP 225 225 ? A 47.808 -25.257 -41.672 1.000 1 A ASP 28.170 1
ATOM 3499 N N . CYS 226 226 ? A 47.994 -22.918 -37.775 1.000 1 A CYS 28.640 1
ATOM 3500 C CA . CYS 226 226 ? A 48.685 -21.955 -36.896 1.000 1 A CYS 28.640 1
ATOM 3501 C C . CYS 226 226 ? A 49.277 -22.612 -35.628 1.000 1 A CYS 28.640 1
ATOM 3502 O O . CYS 226 226 ? A 48.872 -22.358 -34.490 1.000 1 A CYS 28.640 1
ATOM 3503 C CB . CYS 226 226 ? A 47.799 -20.720 -36.636 1.000 1 A CYS 28.640 1
ATOM 3504 S SG . CYS 226 226 ? A 46.319 -21.103 -35.657 1.000 1 A CYS 28.640 1
ATOM 3505 H H . CYS 226 226 ? A 47.371 -23.593 -37.356 1.000 1 A CYS 28.640 1
ATOM 3506 H HA . CYS 226 226 ? A 49.549 -21.582 -37.445 1.000 1 A CYS 28.640 1
ATOM 3507 H HB2 . CYS 226 226 ? A 48.386 -19.972 -36.104 1.000 1 A CYS 28.640 1
ATOM 3508 H HB3 . CYS 226 226 ? A 47.490 -20.301 -37.594 1.000 1 A CYS 28.640 1
ATOM 3509 H HG . CYS 226 226 ? A 46.981 -21.706 -34.666 1.000 1 A CYS 28.640 1
ATOM 3510 N N . ARG 227 227 ? A 50.260 -23.498 -35.829 1.000 1 A ARG 24.970 1
ATOM 3511 C CA . ARG 227 227 ? A 50.914 -24.292 -34.771 1.000 1 A ARG 24.970 1
ATOM 3512 C C . ARG 227 227 ? A 51.862 -23.481 -33.873 1.000 1 A ARG 24.970 1
ATOM 3513 O O . ARG 227 227 ? A 53.062 -23.461 -34.112 1.000 1 A ARG 24.970 1
ATOM 3514 C CB . ARG 227 227 ? A 51.691 -25.470 -35.388 1.000 1 A ARG 24.970 1
ATOM 3515 C CG . ARG 227 227 ? A 50.825 -26.398 -36.232 1.000 1 A ARG 24.970 1
ATOM 3516 C CD . ARG 227 227 ? A 51.689 -27.478 -36.888 1.000 1 A ARG 24.970 1
ATOM 3517 N NE . ARG 227 227 ? A 51.027 -27.981 -38.093 1.000 1 A ARG 24.970 1
ATOM 3518 C CZ . ARG 227 227 ? A 51.294 -29.069 -38.775 1.000 1 A ARG 24.970 1
ATOM 3519 N NH1 . ARG 227 227 ? A 52.157 -29.960 -38.364 1.000 1 A ARG 24.970 1
ATOM 3520 N NH2 . ARG 227 227 ? A 50.689 -29.246 -39.909 1.000 1 A ARG 24.970 1
ATOM 3521 H H . ARG 227 227 ? A 50.529 -23.672 -36.787 1.000 1 A ARG 24.970 1
ATOM 3522 H HA . ARG 227 227 ? A 50.139 -24.706 -34.125 1.000 1 A ARG 24.970 1
ATOM 3523 H HB2 . ARG 227 227 ? A 52.484 -25.071 -36.022 1.000 1 A ARG 24.970 1
ATOM 3524 H HB3 . ARG 227 227 ? A 52.151 -26.051 -34.589 1.000 1 A ARG 24.970 1
ATOM 3525 H HG2 . ARG 227 227 ? A 50.048 -26.859 -35.622 1.000 1 A ARG 24.970 1
ATOM 3526 H HG3 . ARG 227 227 ? A 50.358 -25.792 -37.008 1.000 1 A ARG 24.970 1
ATOM 3527 H HD2 . ARG 227 227 ? A 52.647 -27.048 -37.179 1.000 1 A ARG 24.970 1
ATOM 3528 H HD3 . ARG 227 227 ? A 51.859 -28.280 -36.170 1.000 1 A ARG 24.970 1
ATOM 3529 H HE . ARG 227 227 ? A 50.335 -27.370 -38.505 1.000 1 A ARG 24.970 1
ATOM 3530 H HH11 . ARG 227 227 ? A 52.623 -29.798 -37.482 1.000 1 A ARG 24.970 1
ATOM 3531 H HH12 . ARG 227 227 ? A 52.327 -30.789 -38.915 1.000 1 A ARG 24.970 1
ATOM 3532 H HH21 . ARG 227 227 ? A 50.225 -28.433 -40.289 1.000 1 A ARG 24.970 1
ATOM 3533 H HH22 . ARG 227 227 ? A 50.872 -30.036 -40.511 1.000 1 A ARG 24.970 1
ATOM 3534 N N . GLY 228 228 ? A 51.327 -22.971 -32.766 1.000 1 A GLY 25.750 1
ATOM 3535 C CA . GLY 228 228 ? A 52.009 -22.917 -31.462 1.000 1 A GLY 25.750 1
ATOM 3536 C C . GLY 228 228 ? A 53.151 -21.909 -31.218 1.000 1 A GLY 25.750 1
ATOM 3537 O O . GLY 228 228 ? A 53.717 -21.323 -32.127 1.000 1 A GLY 25.750 1
ATOM 3538 H H . GLY 228 228 ? A 50.322 -22.869 -32.775 1.000 1 A GLY 25.750 1
ATOM 3539 H HA2 . GLY 228 228 ? A 52.417 -23.907 -31.257 1.000 1 A GLY 25.750 1
ATOM 3540 H HA3 . GLY 228 228 ? A 51.245 -22.727 -30.708 1.000 1 A GLY 25.750 1
ATOM 3541 N N . ALA 229 229 ? A 53.480 -21.795 -29.922 1.000 1 A ALA 26.270 1
ATOM 3542 C CA . ALA 229 229 ? A 54.693 -21.242 -29.291 1.000 1 A ALA 26.270 1
ATOM 3543 C C . ALA 229 229 ? A 55.134 -19.782 -29.582 1.000 1 A ALA 26.270 1
ATOM 3544 O O . ALA 229 229 ? A 55.397 -19.385 -30.710 1.000 1 A ALA 26.270 1
ATOM 3545 C CB . ALA 229 229 ? A 55.842 -22.236 -29.504 1.000 1 A ALA 26.270 1
ATOM 3546 H H . ALA 229 229 ? A 52.873 -22.298 -29.290 1.000 1 A ALA 26.270 1
ATOM 3547 H HA . ALA 229 229 ? A 54.485 -21.268 -28.221 1.000 1 A ALA 26.270 1
ATOM 3548 H HB1 . ALA 229 229 ? A 56.102 -22.269 -30.562 1.000 1 A ALA 26.270 1
ATOM 3549 H HB2 . ALA 229 229 ? A 55.548 -23.233 -29.176 1.000 1 A ALA 26.270 1
ATOM 3550 H HB3 . ALA 229 229 ? A 56.717 -21.918 -28.938 1.000 1 A ALA 26.270 1
ATOM 3551 N N . GLY 230 230 ? A 55.376 -19.012 -28.509 1.000 1 A GLY 25.480 1
ATOM 3552 C CA . GLY 230 230 ? A 56.071 -17.715 -28.569 1.000 1 A GLY 25.480 1
ATOM 3553 C C . GLY 230 230 ? A 55.902 -16.879 -27.294 1.000 1 A GLY 25.480 1
ATOM 3554 O O . GLY 230 230 ? A 54.859 -16.267 -27.094 1.000 1 A GLY 25.480 1
ATOM 3555 H H . GLY 230 230 ? A 55.110 -19.360 -27.599 1.000 1 A GLY 25.480 1
ATOM 3556 H HA2 . GLY 230 230 ? A 55.673 -17.134 -29.401 1.000 1 A GLY 25.480 1
ATOM 3557 H HA3 . GLY 230 230 ? A 57.132 -17.881 -28.756 1.000 1 A GLY 25.480 1
ATOM 3558 N N . ALA 231 231 ? A 56.902 -16.867 -26.408 1.000 1 A ALA 26.000 1
ATOM 3559 C CA . ALA 231 231 ? A 56.814 -16.206 -25.100 1.000 1 A ALA 26.000 1
ATOM 3560 C C . ALA 231 231 ? A 56.969 -14.669 -25.159 1.000 1 A ALA 26.000 1
ATOM 3561 O O . ALA 231 231 ? A 57.783 -14.148 -25.917 1.000 1 A ALA 26.000 1
ATOM 3562 C CB . ALA 231 231 ? A 57.862 -16.833 -24.170 1.000 1 A ALA 26.000 1
ATOM 3563 H H . ALA 231 231 ? A 57.770 -17.324 -26.648 1.000 1 A ALA 26.000 1
ATOM 3564 H HA . ALA 231 231 ? A 55.829 -16.418 -24.682 1.000 1 A ALA 26.000 1
ATOM 3565 H HB1 . ALA 231 231 ? A 57.773 -16.402 -23.172 1.000 1 A ALA 26.000 1
ATOM 3566 H HB2 . ALA 231 231 ? A 58.863 -16.635 -24.553 1.000 1 A ALA 26.000 1
ATOM 3567 H HB3 . ALA 231 231 ? A 57.705 -17.910 -24.103 1.000 1 A ALA 26.000 1
ATOM 3568 N N . GLY 232 232 ? A 56.259 -13.954 -24.275 1.000 1 A GLY 26.270 1
ATOM 3569 C CA . GLY 232 232 ? A 56.400 -12.512 -24.027 1.000 1 A GLY 26.270 1
ATOM 3570 C C . GLY 232 232 ? A 55.872 -12.143 -22.625 1.000 1 A GLY 26.270 1
ATOM 3571 O O . GLY 232 232 ? A 54.854 -12.705 -22.219 1.000 1 A GLY 26.270 1
ATOM 3572 H H . GLY 232 232 ? A 55.575 -14.436 -23.709 1.000 1 A GLY 26.270 1
ATOM 3573 H HA2 . GLY 232 232 ? A 55.827 -11.957 -24.770 1.000 1 A GLY 26.270 1
ATOM 3574 H HA3 . GLY 232 232 ? A 57.450 -12.237 -24.135 1.000 1 A GLY 26.270 1
ATOM 3575 N N . PRO 233 233 ? A 56.543 -11.279 -21.833 1.000 1 A PRO 29.380 1
ATOM 3576 C CA . PRO 233 233 ? A 56.310 -11.237 -20.385 1.000 1 A PRO 29.380 1
ATOM 3577 C C . PRO 233 233 ? A 55.292 -10.181 -19.916 1.000 1 A PRO 29.380 1
ATOM 3578 O O . PRO 233 233 ? A 55.618 -9.005 -19.770 1.000 1 A PRO 29.380 1
ATOM 3579 C CB . PRO 233 233 ? A 57.700 -10.993 -19.786 1.000 1 A PRO 29.380 1
ATOM 3580 C CG . PRO 233 233 ? A 58.372 -10.097 -20.827 1.000 1 A PRO 29.380 1
ATOM 3581 C CD . PRO 233 233 ? A 57.807 -10.618 -22.150 1.000 1 A PRO 29.380 1
ATOM 3582 H HA . PRO 233 233 ? A 55.967 -12.211 -20.036 1.000 1 A PRO 29.380 1
ATOM 3583 H HB2 . PRO 233 233 ? A 58.237 -11.939 -19.721 1.000 1 A PRO 29.380 1
ATOM 3584 H HB3 . PRO 233 233 ? A 57.656 -10.518 -18.806 1.000 1 A PRO 29.380 1
ATOM 3585 H HG2 . PRO 233 233 ? A 58.073 -9.059 -20.681 1.000 1 A PRO 29.380 1
ATOM 3586 H HG3 . PRO 233 233 ? A 59.458 -10.186 -20.792 1.000 1 A PRO 29.380 1
ATOM 3587 H HD2 . PRO 233 233 ? A 57.655 -9.797 -22.850 1.000 1 A PRO 29.380 1
ATOM 3588 H HD3 . PRO 233 233 ? A 58.511 -11.340 -22.564 1.000 1 A PRO 29.380 1
ATOM 3589 N N . THR 234 234 ? A 54.087 -10.609 -19.532 1.000 1 A THR 28.170 1
ATOM 3590 C CA . THR 234 234 ? A 53.283 -9.942 -18.484 1.000 1 A THR 28.170 1
ATOM 3591 C C . THR 234 234 ? A 52.371 -10.980 -17.810 1.000 1 A THR 28.170 1
ATOM 3592 O O . THR 234 234 ? A 51.612 -11.642 -18.517 1.000 1 A THR 28.170 1
ATOM 3593 C CB . THR 234 234 ? A 52.412 -8.789 -19.021 1.000 1 A THR 28.170 1
ATOM 3594 O OG1 . THR 234 234 ? A 53.175 -7.861 -19.753 1.000 1 A THR 28.170 1
ATOM 3595 C CG2 . THR 234 234 ? A 51.786 -7.983 -17.879 1.000 1 A THR 28.170 1
ATOM 3596 H H . THR 234 234 ? A 53.799 -11.536 -19.809 1.000 1 A THR 28.170 1
ATOM 3597 H HA . THR 234 234 ? A 53.961 -9.508 -17.750 1.000 1 A THR 28.170 1
ATOM 3598 H HB . THR 234 234 ? A 51.626 -9.186 -19.664 1.000 1 A THR 28.170 1
ATOM 3599 H HG1 . THR 234 234 ? A 54.070 -8.202 -19.826 1.000 1 A THR 28.170 1
ATOM 3600 H HG21 . THR 234 234 ? A 51.088 -8.602 -17.315 1.000 1 A THR 28.170 1
ATOM 3601 H HG22 . THR 234 234 ? A 52.562 -7.605 -17.213 1.000 1 A THR 28.170 1
ATOM 3602 H HG23 . THR 234 234 ? A 51.233 -7.141 -18.296 1.000 1 A THR 28.170 1
ATOM 3603 N N . PRO 235 235 ? A 52.412 -11.173 -16.476 1.000 1 A PRO 25.780 1
ATOM 3604 C CA . PRO 235 235 ? A 51.489 -12.084 -15.800 1.000 1 A PRO 25.780 1
ATOM 3605 C C . PRO 235 235 ? A 50.081 -11.479 -15.720 1.000 1 A PRO 25.780 1
ATOM 3606 O O . PRO 235 235 ? A 49.937 -10.341 -15.280 1.000 1 A PRO 25.780 1
ATOM 3607 C CB . PRO 235 235 ? A 52.073 -12.329 -14.398 1.000 1 A PRO 25.780 1
ATOM 3608 C CG . PRO 235 235 ? A 53.493 -11.767 -14.467 1.000 1 A PRO 25.780 1
ATOM 3609 C CD . PRO 235 235 ? A 53.389 -10.672 -15.524 1.000 1 A PRO 25.780 1
ATOM 3610 H HA . PRO 235 235 ? A 51.455 -13.029 -16.342 1.000 1 A PRO 25.780 1
ATOM 3611 H HB2 . PRO 235 235 ? A 51.508 -11.777 -13.647 1.000 1 A PRO 25.780 1
ATOM 3612 H HB3 . PRO 235 235 ? A 52.080 -13.391 -14.151 1.000 1 A PRO 25.780 1
ATOM 3613 H HG2 . PRO 235 235 ? A 53.820 -11.371 -13.505 1.000 1 A PRO 25.780 1
ATOM 3614 H HG3 . PRO 235 235 ? A 54.176 -12.543 -14.814 1.000 1 A PRO 25.780 1
ATOM 3615 H HD2 . PRO 235 235 ? A 54.368 -10.512 -15.976 1.000 1 A PRO 25.780 1
ATOM 3616 H HD3 . PRO 235 235 ? A 53.018 -9.750 -15.075 1.000 1 A PRO 25.780 1
ATOM 3617 N N . GLY 236 236 ? A 49.047 -12.256 -16.065 1.000 1 A GLY 26.310 1
ATOM 3618 C CA . GLY 236 236 ? A 47.657 -11.913 -15.732 1.000 1 A GLY 26.310 1
ATOM 3619 C C . GLY 236 236 ? A 46.743 -11.441 -16.870 1.000 1 A GLY 26.310 1
ATOM 3620 O O . GLY 236 236 ? A 45.951 -10.538 -16.641 1.000 1 A GLY 26.310 1
ATOM 3621 H H . GLY 236 236 ? A 49.242 -13.173 -16.441 1.000 1 A GLY 26.310 1
ATOM 3622 H HA2 . GLY 236 236 ? A 47.189 -12.797 -15.300 1.000 1 A GLY 26.310 1
ATOM 3623 H HA3 . GLY 236 236 ? A 47.641 -11.141 -14.962 1.000 1 A GLY 26.310 1
ATOM 3624 N N . TYR 237 237 ? A 46.796 -12.059 -18.055 1.000 1 A TYR 23.830 1
ATOM 3625 C CA . TYR 237 237 ? A 45.637 -12.155 -18.962 1.000 1 A TYR 23.830 1
ATOM 3626 C C . TYR 237 237 ? A 45.804 -13.362 -19.901 1.000 1 A TYR 23.830 1
ATOM 3627 O O . TYR 237 237 ? A 46.805 -13.460 -20.607 1.000 1 A TYR 23.830 1
ATOM 3628 C CB . TYR 237 237 ? A 45.424 -10.856 -19.772 1.000 1 A TYR 23.830 1
ATOM 3629 C CG . TYR 237 237 ? A 44.184 -10.071 -19.369 1.000 1 A TYR 23.830 1
ATOM 3630 C CD1 . TYR 237 237 ? A 42.904 -10.531 -19.742 1.000 1 A TYR 23.830 1
ATOM 3631 C CD2 . TYR 237 237 ? A 44.304 -8.887 -18.613 1.000 1 A TYR 23.830 1
ATOM 3632 C CE1 . TYR 237 237 ? A 41.754 -9.814 -19.356 1.000 1 A TYR 23.830 1
ATOM 3633 C CE2 . TYR 237 237 ? A 43.156 -8.166 -18.226 1.000 1 A TYR 23.830 1
ATOM 3634 C CZ . TYR 237 237 ? A 41.876 -8.632 -18.598 1.000 1 A TYR 23.830 1
ATOM 3635 O OH . TYR 237 237 ? A 40.757 -7.949 -18.242 1.000 1 A TYR 23.830 1
ATOM 3636 H H . TYR 237 237 ? A 47.572 -12.677 -18.244 1.000 1 A TYR 23.830 1
ATOM 3637 H HA . TYR 237 237 ? A 44.744 -12.321 -18.360 1.000 1 A TYR 23.830 1
ATOM 3638 H HB2 . TYR 237 237 ? A 45.325 -11.100 -20.829 1.000 1 A TYR 23.830 1
ATOM 3639 H HB3 . TYR 237 237 ? A 46.304 -10.219 -19.682 1.000 1 A TYR 23.830 1
ATOM 3640 H HD1 . TYR 237 237 ? A 42.795 -11.439 -20.316 1.000 1 A TYR 23.830 1
ATOM 3641 H HD2 . TYR 237 237 ? A 45.281 -8.547 -18.301 1.000 1 A TYR 23.830 1
ATOM 3642 H HE1 . TYR 237 237 ? A 40.766 -10.160 -19.622 1.000 1 A TYR 23.830 1
ATOM 3643 H HE2 . TYR 237 237 ? A 43.251 -7.268 -17.634 1.000 1 A TYR 23.830 1
ATOM 3644 H HH . TYR 237 237 ? A 40.927 -7.148 -17.741 1.000 1 A TYR 23.830 1
ATOM 3645 N N . THR 238 238 ? A 44.836 -14.285 -19.923 1.000 1 A THR 25.170 1
ATOM 3646 C CA . THR 238 238 ? A 44.831 -15.447 -20.834 1.000 1 A THR 25.170 1
ATOM 3647 C C . THR 238 238 ? A 43.490 -15.553 -21.561 1.000 1 A THR 25.170 1
ATOM 3648 O O . THR 238 238 ? A 42.476 -15.889 -20.965 1.000 1 A THR 25.170 1
ATOM 3649 C CB . THR 238 238 ? A 45.171 -16.776 -20.123 1.000 1 A THR 25.170 1
ATOM 3650 O OG1 . THR 238 238 ? A 44.605 -16.874 -18.839 1.000 1 A THR 25.170 1
ATOM 3651 C CG2 . THR 238 238 ? A 46.676 -16.957 -19.937 1.000 1 A THR 25.170 1
ATOM 3652 H H . THR 238 238 ? A 44.017 -14.154 -19.347 1.000 1 A THR 25.170 1
ATOM 3653 H HA . THR 238 238 ? A 45.590 -15.302 -21.602 1.000 1 A THR 25.170 1
ATOM 3654 H HB . THR 238 238 ? A 44.808 -17.605 -20.730 1.000 1 A THR 25.170 1
ATOM 3655 H HG1 . THR 238 238 ? A 44.888 -16.121 -18.316 1.000 1 A THR 25.170 1
ATOM 3656 H HG21 . THR 238 238 ? A 47.086 -16.138 -19.346 1.000 1 A THR 25.170 1
ATOM 3657 H HG22 . THR 238 238 ? A 47.165 -16.976 -20.911 1.000 1 A THR 25.170 1
ATOM 3658 H HG23 . THR 238 238 ? A 46.867 -17.902 -19.430 1.000 1 A THR 25.170 1
ATOM 3659 N N . ARG 239 239 ? A 43.489 -15.278 -22.872 1.000 1 A ARG 23.500 1
ATOM 3660 C CA . ARG 239 239 ? A 42.387 -15.596 -23.798 1.000 1 A ARG 23.500 1
ATOM 3661 C C . ARG 239 239 ? A 42.908 -16.572 -24.864 1.000 1 A ARG 23.500 1
ATOM 3662 O O . ARG 239 239 ? A 43.851 -16.205 -25.569 1.000 1 A ARG 23.500 1
ATOM 3663 C CB . ARG 239 239 ? A 41.828 -14.325 -24.476 1.000 1 A ARG 23.500 1
ATOM 3664 C CG . ARG 239 239 ? A 40.776 -13.552 -23.656 1.000 1 A ARG 23.500 1
ATOM 3665 C CD . ARG 239 239 ? A 40.202 -12.398 -24.503 1.000 1 A ARG 23.500 1
ATOM 3666 N NE . ARG 239 239 ? A 39.034 -11.728 -23.885 1.000 1 A ARG 23.500 1
ATOM 3667 C CZ . ARG 239 239 ? A 38.334 -10.724 -24.394 1.000 1 A ARG 23.500 1
ATOM 3668 N NH1 . ARG 239 239 ? A 38.639 -10.170 -25.534 1.000 1 A ARG 23.500 1
ATOM 3669 N NH2 . ARG 239 239 ? A 37.303 -10.244 -23.774 1.000 1 A ARG 23.500 1
ATOM 3670 H H . ARG 239 239 ? A 44.357 -14.977 -23.291 1.000 1 A ARG 23.500 1
ATOM 3671 H HA . ARG 239 239 ? A 41.567 -16.069 -23.258 1.000 1 A ARG 23.500 1
ATOM 3672 H HB2 . ARG 239 239 ? A 41.347 -14.633 -25.405 1.000 1 A ARG 23.500 1
ATOM 3673 H HB3 . ARG 239 239 ? A 42.651 -13.659 -24.736 1.000 1 A ARG 23.500 1
ATOM 3674 H HG2 . ARG 239 239 ? A 39.968 -14.231 -23.383 1.000 1 A ARG 23.500 1
ATOM 3675 H HG3 . ARG 239 239 ? A 41.228 -13.156 -22.747 1.000 1 A ARG 23.500 1
ATOM 3676 H HD2 . ARG 239 239 ? A 39.893 -12.802 -25.467 1.000 1 A ARG 23.500 1
ATOM 3677 H HD3 . ARG 239 239 ? A 40.992 -11.666 -24.669 1.000 1 A ARG 23.500 1
ATOM 3678 H HE . ARG 239 239 ? A 38.688 -12.074 -23.002 1.000 1 A ARG 23.500 1
ATOM 3679 H HH11 . ARG 239 239 ? A 38.055 -9.410 -25.855 1.000 1 A ARG 23.500 1
ATOM 3680 H HH12 . ARG 239 239 ? A 39.434 -10.517 -26.051 1.000 1 A ARG 23.500 1
ATOM 3681 H HH21 . ARG 239 239 ? A 36.934 -10.700 -22.952 1.000 1 A ARG 23.500 1
ATOM 3682 H HH22 . ARG 239 239 ? A 36.692 -9.515 -24.115 1.000 1 A ARG 23.500 1
ATOM 3683 N N . PRO 240 240 ? A 42.335 -17.779 -25.022 1.000 1 A PRO 23.520 1
ATOM 3684 C CA . PRO 240 240 ? A 42.663 -18.670 -26.133 1.000 1 A PRO 23.520 1
ATOM 3685 C C . PRO 240 240 ? A 41.908 -18.309 -27.425 1.000 1 A PRO 23.520 1
ATOM 3686 O O . PRO 240 240 ? A 40.752 -17.912 -27.388 1.000 1 A PRO 23.520 1
ATOM 3687 C CB . PRO 240 240 ? A 42.314 -20.091 -25.663 1.000 1 A PRO 23.520 1
ATOM 3688 C CG . PRO 240 240 ? A 42.062 -19.952 -24.161 1.000 1 A PRO 23.520 1
ATOM 3689 C CD . PRO 240 240 ? A 41.568 -18.515 -24.029 1.000 1 A PRO 23.520 1
ATOM 3690 H HA . PRO 240 240 ? A 43.737 -18.623 -26.315 1.000 1 A PRO 23.520 1
ATOM 3691 H HB2 . PRO 240 240 ? A 43.124 -20.791 -25.866 1.000 1 A PRO 23.520 1
ATOM 3692 H HB3 . PRO 240 240 ? A 41.397 -20.431 -26.144 1.000 1 A PRO 23.520 1
ATOM 3693 H HG2 . PRO 240 240 ? A 43.000 -20.067 -23.617 1.000 1 A PRO 23.520 1
ATOM 3694 H HG3 . PRO 240 240 ? A 41.321 -20.668 -23.805 1.000 1 A PRO 23.520 1
ATOM 3695 H HD2 . PRO 240 240 ? A 40.506 -18.460 -24.271 1.000 1 A PRO 23.520 1
ATOM 3696 H HD3 . PRO 240 240 ? A 41.746 -18.161 -23.014 1.000 1 A PRO 23.520 1
ATOM 3697 N N . CYS 241 241 ? A 42.593 -18.492 -28.558 1.000 1 A CYS 22.470 1
ATOM 3698 C CA . CYS 241 241 ? A 42.096 -18.723 -29.925 1.000 1 A CYS 22.470 1
ATOM 3699 C C . CYS 241 241 ? A 40.685 -18.218 -30.333 1.000 1 A CYS 22.470 1
ATOM 3700 O O . CYS 241 241 ? A 39.663 -18.801 -29.982 1.000 1 A CYS 22.470 1
ATOM 3701 C CB . CYS 241 241 ? A 42.212 -20.232 -30.183 1.000 1 A CYS 22.470 1
ATOM 3702 S SG . CYS 241 241 ? A 42.135 -20.561 -31.966 1.000 1 A CYS 22.470 1
ATOM 3703 H H . CYS 241 241 ? A 43.568 -18.718 -28.422 1.000 1 A CYS 22.470 1
ATOM 3704 H HA . CYS 241 241 ? A 42.803 -18.234 -30.596 1.000 1 A CYS 22.470 1
ATOM 3705 H HB2 . CYS 241 241 ? A 43.153 -20.620 -29.793 1.000 1 A CYS 22.470 1
ATOM 3706 H HB3 . CYS 241 241 ? A 41.389 -20.745 -29.685 1.000 1 A CYS 22.470 1
ATOM 3707 H HG . CYS 241 241 ? A 43.323 -20.066 -32.323 1.000 1 A CYS 22.470 1
ATOM 3708 N N . THR 242 242 ? A 40.644 -17.255 -31.263 1.000 1 A THR 23.800 1
ATOM 3709 C CA . THR 242 242 ? A 39.497 -17.072 -32.176 1.000 1 A THR 23.800 1
ATOM 3710 C C . THR 242 242 ? A 39.825 -17.688 -33.539 1.000 1 A THR 23.800 1
ATOM 3711 O O . THR 242 242 ? A 40.910 -17.460 -34.065 1.000 1 A THR 23.800 1
ATOM 3712 C CB . THR 242 242 ? A 39.101 -15.594 -32.351 1.000 1 A THR 23.800 1
ATOM 3713 O OG1 . THR 242 242 ? A 40.215 -14.764 -32.590 1.000 1 A THR 23.800 1
ATOM 3714 C CG2 . THR 242 242 ? A 38.405 -15.032 -31.116 1.000 1 A THR 23.800 1
ATOM 3715 H H . THR 242 242 ? A 41.524 -16.883 -31.590 1.000 1 A THR 23.800 1
ATOM 3716 H HA . THR 242 242 ? A 38.627 -17.596 -31.779 1.000 1 A THR 23.800 1
ATOM 3717 H HB . THR 242 242 ? A 38.416 -15.513 -33.195 1.000 1 A THR 23.800 1
ATOM 3718 H HG1 . THR 242 242 ? A 40.706 -14.720 -31.766 1.000 1 A THR 23.800 1
ATOM 3719 H HG21 . THR 242 242 ? A 37.490 -15.593 -30.927 1.000 1 A THR 23.800 1
ATOM 3720 H HG22 . THR 242 242 ? A 39.052 -15.115 -30.243 1.000 1 A THR 23.800 1
ATOM 3721 H HG23 . THR 242 242 ? A 38.147 -13.986 -31.282 1.000 1 A THR 23.800 1
ATOM 3722 N N . THR 243 243 ? A 38.890 -18.438 -34.134 1.000 1 A THR 20.720 1
ATOM 3723 C CA . THR 243 243 ? A 38.994 -18.962 -35.513 1.000 1 A THR 20.720 1
ATOM 3724 C C . THR 243 243 ? A 37.674 -18.722 -36.259 1.000 1 A THR 20.720 1
ATOM 3725 O O . THR 243 243 ? A 36.612 -18.678 -35.641 1.000 1 A THR 20.720 1
ATOM 3726 C CB . THR 243 243 ? A 39.422 -20.442 -35.536 1.000 1 A THR 20.720 1
ATOM 3727 O OG1 . THR 243 243 ? A 40.666 -20.584 -34.896 1.000 1 A THR 20.720 1
ATOM 3728 C CG2 . THR 243 243 ? A 39.660 -20.975 -36.950 1.000 1 A THR 20.720 1
ATOM 3729 H H . THR 243 243 ? A 38.015 -18.597 -33.655 1.000 1 A THR 20.720 1
ATOM 3730 H HA . THR 243 243 ? A 39.770 -18.405 -36.038 1.000 1 A THR 20.720 1
ATOM 3731 H HB . THR 243 243 ? A 38.677 -21.057 -35.031 1.000 1 A THR 20.720 1
ATOM 3732 H HG1 . THR 243 243 ? A 40.560 -20.452 -33.951 1.000 1 A THR 20.720 1
ATOM 3733 H HG21 . THR 243 243 ? A 40.080 -21.979 -36.889 1.000 1 A THR 20.720 1
ATOM 3734 H HG22 . THR 243 243 ? A 40.364 -20.335 -37.483 1.000 1 A THR 20.720 1
ATOM 3735 H HG23 . THR 243 243 ? A 38.720 -21.039 -37.498 1.000 1 A THR 20.720 1
ATOM 3736 N N . ARG 244 244 ? A 37.739 -18.474 -37.575 1.000 1 A ARG 21.280 1
ATOM 3737 C CA . ARG 244 244 ? A 36.639 -17.934 -38.403 1.000 1 A ARG 21.280 1
ATOM 3738 C C . ARG 244 244 ? A 36.063 -18.945 -39.398 1.000 1 A ARG 21.280 1
ATOM 3739 O O . ARG 244 244 ? A 36.770 -19.838 -39.849 1.000 1 A ARG 21.280 1
ATOM 3740 C CB . ARG 244 244 ? A 37.158 -16.751 -39.237 1.000 1 A ARG 21.280 1
ATOM 3741 C CG . ARG 244 244 ? A 37.556 -15.496 -38.456 1.000 1 A ARG 21.280 1
ATOM 3742 C CD . ARG 244 244 ? A 38.138 -14.512 -39.477 1.000 1 A ARG 21.280 1
ATOM 3743 N NE . ARG 244 244 ? A 38.403 -13.186 -38.893 1.000 1 A ARG 21.280 1
ATOM 3744 C CZ . ARG 244 244 ? A 39.245 -12.287 -39.372 1.000 1 A ARG 21.280 1
ATOM 3745 N NH1 . ARG 244 244 ? A 40.012 -12.537 -40.399 1.000 1 A ARG 21.280 1
ATOM 3746 N NH2 . ARG 244 244 ? A 39.330 -11.109 -38.822 1.000 1 A ARG 21.280 1
ATOM 3747 H H . ARG 244 244 ? A 38.614 -18.670 -38.040 1.000 1 A ARG 21.280 1
ATOM 3748 H HA . ARG 244 244 ? A 35.822 -17.606 -37.760 1.000 1 A ARG 21.280 1
ATOM 3749 H HB2 . ARG 244 244 ? A 36.386 -16.456 -39.948 1.000 1 A ARG 21.280 1
ATOM 3750 H HB3 . ARG 244 244 ? A 38.015 -17.095 -39.815 1.000 1 A ARG 21.280 1
ATOM 3751 H HG2 . ARG 244 244 ? A 38.307 -15.736 -37.703 1.000 1 A ARG 21.280 1
ATOM 3752 H HG3 . ARG 244 244 ? A 36.674 -15.070 -37.977 1.000 1 A ARG 21.280 1
ATOM 3753 H HD2 . ARG 244 244 ? A 39.058 -14.943 -39.873 1.000 1 A ARG 21.280 1
ATOM 3754 H HD3 . ARG 244 244 ? A 37.433 -14.394 -40.300 1.000 1 A ARG 21.280 1
ATOM 3755 H HE . ARG 244 244 ? A 37.860 -12.933 -38.080 1.000 1 A ARG 21.280 1
ATOM 3756 H HH11 . ARG 244 244 ? A 39.969 -13.457 -40.814 1.000 1 A ARG 21.280 1
ATOM 3757 H HH12 . ARG 244 244 ? A 40.680 -11.855 -40.729 1.000 1 A ARG 21.280 1
ATOM 3758 H HH21 . ARG 244 244 ? A 39.980 -10.425 -39.182 1.000 1 A ARG 21.280 1
ATOM 3759 H HH22 . ARG 244 244 ? A 38.768 -10.892 -38.011 1.000 1 A ARG 21.280 1
ATOM 3760 N N . ILE 245 245 ? A 34.854 -18.646 -39.879 1.000 1 A ILE 19.970 1
ATOM 3761 C CA . ILE 245 245 ? A 34.389 -18.962 -41.242 1.000 1 A ILE 19.970 1
ATOM 3762 C C . ILE 245 245 ? A 34.011 -17.629 -41.941 1.000 1 A ILE 19.970 1
ATOM 3763 O O . ILE 245 245 ? A 33.781 -16.624 -41.265 1.000 1 A ILE 19.970 1
ATOM 3764 C CB . ILE 245 245 ? A 33.275 -20.045 -41.210 1.000 1 A ILE 19.970 1
ATOM 3765 C CG1 . ILE 245 245 ? A 33.845 -21.354 -40.602 1.000 1 A ILE 19.970 1
ATOM 3766 C CG2 . ILE 245 245 ? A 32.700 -20.315 -42.614 1.000 1 A ILE 19.970 1
ATOM 3767 C CD1 . ILE 245 245 ? A 32.865 -22.533 -40.522 1.000 1 A ILE 19.970 1
ATOM 3768 H H . ILE 245 245 ? A 34.357 -17.887 -39.433 1.000 1 A ILE 19.970 1
ATOM 3769 H HA . ILE 245 245 ? A 35.223 -19.381 -41.805 1.000 1 A ILE 19.970 1
ATOM 3770 H HB . ILE 245 245 ? A 32.463 -19.691 -40.575 1.000 1 A ILE 19.970 1
ATOM 3771 H HG12 . ILE 245 245 ? A 34.177 -21.156 -39.583 1.000 1 A ILE 19.970 1
ATOM 3772 H HG13 . ILE 245 245 ? A 34.714 -21.672 -41.179 1.000 1 A ILE 19.970 1
ATOM 3773 H HG21 . ILE 245 245 ? A 31.924 -21.079 -42.567 1.000 1 A ILE 19.970 1
ATOM 3774 H HG22 . ILE 245 245 ? A 32.214 -19.423 -43.008 1.000 1 A ILE 19.970 1
ATOM 3775 H HG23 . ILE 245 245 ? A 33.485 -20.652 -43.292 1.000 1 A ILE 19.970 1
ATOM 3776 H HD11 . ILE 245 245 ? A 33.313 -23.331 -39.929 1.000 1 A ILE 19.970 1
ATOM 3777 H HD12 . ILE 245 245 ? A 32.654 -22.924 -41.517 1.000 1 A ILE 19.970 1
ATOM 3778 H HD13 . ILE 245 245 ? A 31.938 -22.214 -40.045 1.000 1 A ILE 19.970 1
ATOM 3779 N N . TYR 246 246 ? A 34.047 -17.590 -43.278 1.000 1 A TYR 19.750 1
ATOM 3780 C CA . TYR 246 246 ? A 33.853 -16.402 -44.140 1.000 1 A TYR 19.750 1
ATOM 3781 C C . TYR 246 246 ? A 32.387 -16.374 -44.688 1.000 1 A TYR 19.750 1
ATOM 3782 O O . TYR 246 246 ? A 31.529 -16.950 -44.030 1.000 1 A TYR 19.750 1
ATOM 3783 C CB . TYR 246 246 ? A 35.028 -16.397 -45.141 1.000 1 A TYR 19.750 1
ATOM 3784 C CG . TYR 246 246 ? A 36.397 -16.107 -44.526 1.000 1 A TYR 19.750 1
ATOM 3785 C CD1 . TYR 246 246 ? A 37.025 -14.871 -44.781 1.000 1 A TYR 19.750 1
ATOM 3786 C CD2 . TYR 246 246 ? A 37.059 -17.063 -43.725 1.000 1 A TYR 19.750 1
ATOM 3787 C CE1 . TYR 246 246 ? A 38.291 -14.585 -44.234 1.000 1 A TYR 19.750 1
ATOM 3788 C CE2 . TYR 246 246 ? A 38.303 -16.765 -43.135 1.000 1 A TYR 19.750 1
ATOM 3789 C CZ . TYR 246 246 ? A 38.923 -15.525 -43.393 1.000 1 A TYR 19.750 1
ATOM 3790 O OH . TYR 246 246 ? A 40.133 -15.231 -42.845 1.000 1 A TYR 19.750 1
ATOM 3791 H H . TYR 246 246 ? A 34.174 -18.472 -43.754 1.000 1 A TYR 19.750 1
ATOM 3792 H HA . TYR 246 246 ? A 33.955 -15.504 -43.530 1.000 1 A TYR 19.750 1
ATOM 3793 H HB2 . TYR 246 246 ? A 35.071 -17.356 -45.659 1.000 1 A TYR 19.750 1
ATOM 3794 H HB3 . TYR 246 246 ? A 34.854 -15.622 -45.888 1.000 1 A TYR 19.750 1
ATOM 3795 H HD1 . TYR 246 246 ? A 36.543 -14.146 -45.421 1.000 1 A TYR 19.750 1
ATOM 3796 H HD2 . TYR 246 246 ? A 36.623 -18.039 -43.571 1.000 1 A TYR 19.750 1
ATOM 3797 H HE1 . TYR 246 246 ? A 38.772 -13.644 -44.457 1.000 1 A TYR 19.750 1
ATOM 3798 H HE2 . TYR 246 246 ? A 38.809 -17.502 -42.529 1.000 1 A TYR 19.750 1
ATOM 3799 H HH . TYR 246 246 ? A 40.593 -14.575 -43.374 1.000 1 A TYR 19.750 1
ATOM 3800 N N . GLN 247 247 ? A 31.928 -15.755 -45.794 1.000 1 A GLN 20.590 1
ATOM 3801 C CA . GLN 247 247 ? A 32.510 -15.128 -47.002 1.000 1 A GLN 20.590 1
ATOM 3802 C C . GLN 247 247 ? A 31.344 -14.406 -47.755 1.000 1 A GLN 20.590 1
ATOM 3803 O O . GLN 247 247 ? A 30.270 -14.991 -47.811 1.000 1 A GLN 20.590 1
ATOM 3804 C CB . GLN 247 247 ? A 33.046 -16.307 -47.868 1.000 1 A GLN 20.590 1
ATOM 3805 C CG . GLN 247 247 ? A 34.286 -16.029 -48.732 1.000 1 A GLN 20.590 1
ATOM 3806 C CD . GLN 247 247 ? A 35.153 -17.271 -48.904 1.000 1 A GLN 20.590 1
ATOM 3807 O OE1 . GLN 247 247 ? A 36.192 -17.404 -48.282 1.000 1 A GLN 20.590 1
ATOM 3808 N NE2 . GLN 247 247 ? A 34.768 -18.226 -49.720 1.000 1 A GLN 20.590 1
ATOM 3809 H H . GLN 247 247 ? A 30.927 -15.864 -45.871 1.000 1 A GLN 20.590 1
ATOM 3810 H HA . GLN 247 247 ? A 33.291 -14.416 -46.738 1.000 1 A GLN 20.590 1
ATOM 3811 H HB2 . GLN 247 247 ? A 33.309 -17.134 -47.207 1.000 1 A GLN 20.590 1
ATOM 3812 H HB3 . GLN 247 247 ? A 32.251 -16.689 -48.507 1.000 1 A GLN 20.590 1
ATOM 3813 H HG2 . GLN 247 247 ? A 34.908 -15.275 -48.250 1.000 1 A GLN 20.590 1
ATOM 3814 H HG3 . GLN 247 247 ? A 33.975 -15.671 -49.713 1.000 1 A GLN 20.590 1
ATOM 3815 H HE21 . GLN 247 247 ? A 35.379 -19.028 -49.778 1.000 1 A GLN 20.590 1
ATOM 3816 H HE22 . GLN 247 247 ? A 33.897 -18.165 -50.227 1.000 1 A GLN 20.590 1
ATOM 3817 N N . VAL 248 248 ? A 31.402 -13.211 -48.375 1.000 1 A VAL 20.000 1
ATOM 3818 C CA . VAL 248 248 ? A 32.378 -12.092 -48.420 1.000 1 A VAL 20.000 1
ATOM 3819 C C . VAL 248 248 ? A 31.671 -10.801 -48.953 1.000 1 A VAL 20.000 1
ATOM 3820 O O . VAL 248 248 ? A 30.448 -10.724 -48.927 1.000 1 A VAL 20.000 1
ATOM 3821 C CB . VAL 248 248 ? A 33.611 -12.516 -49.251 1.000 1 A VAL 20.000 1
ATOM 3822 C CG1 . VAL 248 248 ? A 33.433 -12.530 -50.770 1.000 1 A VAL 20.000 1
ATOM 3823 C CG2 . VAL 248 248 ? A 34.906 -11.787 -48.866 1.000 1 A VAL 20.000 1
ATOM 3824 H H . VAL 248 248 ? A 30.518 -12.973 -48.800 1.000 1 A VAL 20.000 1
ATOM 3825 H HA . VAL 248 248 ? A 32.705 -11.884 -47.401 1.000 1 A VAL 20.000 1
ATOM 3826 H HB . VAL 248 248 ? A 33.799 -13.552 -48.972 1.000 1 A VAL 20.000 1
ATOM 3827 H HG11 . VAL 248 248 ? A 32.419 -12.829 -51.034 1.000 1 A VAL 20.000 1
ATOM 3828 H HG12 . VAL 248 248 ? A 33.640 -11.545 -51.189 1.000 1 A VAL 20.000 1
ATOM 3829 H HG13 . VAL 248 248 ? A 34.134 -13.236 -51.216 1.000 1 A VAL 20.000 1
ATOM 3830 H HG21 . VAL 248 248 ? A 35.742 -12.252 -49.389 1.000 1 A VAL 20.000 1
ATOM 3831 H HG22 . VAL 248 248 ? A 35.077 -11.883 -47.793 1.000 1 A VAL 20.000 1
ATOM 3832 H HG23 . VAL 248 248 ? A 34.877 -10.733 -49.141 1.000 1 A VAL 20.000 1
ATOM 3833 N N . LEU 249 249 ? A 32.419 -9.777 -49.385 1.000 1 A LEU 30.110 1
ATOM 3834 C CA . LEU 249 249 ? A 31.994 -8.499 -50.020 1.000 1 A LEU 30.110 1
ATOM 3835 C C . LEU 249 249 ? A 31.852 -8.653 -51.571 1.000 1 A LEU 30.110 1
ATOM 3836 O O . LEU 249 249 ? A 32.363 -9.664 -52.054 1.000 1 A LEU 30.110 1
ATOM 3837 C CB . LEU 249 249 ? A 33.078 -7.485 -49.566 1.000 1 A LEU 30.110 1
ATOM 3838 C CG . LEU 249 249 ? A 32.808 -6.862 -48.183 1.000 1 A LEU 30.110 1
ATOM 3839 C CD1 . LEU 249 249 ? A 34.041 -6.076 -47.731 1.000 1 A LEU 30.110 1
ATOM 3840 C CD2 . LEU 249 249 ? A 31.621 -5.895 -48.194 1.000 1 A LEU 30.110 1
ATOM 3841 H H . LEU 249 249 ? A 33.409 -9.966 -49.452 1.000 1 A LEU 30.110 1
ATOM 3842 H HA . LEU 249 249 ? A 31.014 -8.210 -49.643 1.000 1 A LEU 30.110 1
ATOM 3843 H HB2 . LEU 249 249 ? A 33.229 -6.681 -50.287 1.000 1 A LEU 30.110 1
ATOM 3844 H HB3 . LEU 249 249 ? A 34.039 -7.997 -49.534 1.000 1 A LEU 30.110 1
ATOM 3845 H HG . LEU 249 249 ? A 32.618 -7.653 -47.457 1.000 1 A LEU 30.110 1
ATOM 3846 H HD11 . LEU 249 249 ? A 33.866 -5.656 -46.741 1.000 1 A LEU 30.110 1
ATOM 3847 H HD12 . LEU 249 249 ? A 34.249 -5.269 -48.433 1.000 1 A LEU 30.110 1
ATOM 3848 H HD13 . LEU 249 249 ? A 34.904 -6.741 -47.680 1.000 1 A LEU 30.110 1
ATOM 3849 H HD21 . LEU 249 249 ? A 30.701 -6.426 -48.438 1.000 1 A LEU 30.110 1
ATOM 3850 H HD22 . LEU 249 249 ? A 31.500 -5.447 -47.208 1.000 1 A LEU 30.110 1
ATOM 3851 H HD23 . LEU 249 249 ? A 31.781 -5.107 -48.930 1.000 1 A LEU 30.110 1
ATOM 3852 N N . PRO 250 250 ? A 31.252 -7.731 -52.385 1.000 1 A PRO 24.390 1
ATOM 3853 C CA . PRO 250 250 ? A 31.558 -6.284 -52.384 1.000 1 A PRO 24.390 1
ATOM 3854 C C . PRO 250 250 ? A 30.465 -5.289 -52.891 1.000 1 A PRO 24.390 1
ATOM 3855 O O . PRO 250 250 ? A 29.281 -5.599 -52.959 1.000 1 A PRO 24.390 1
ATOM 3856 C CB . PRO 250 250 ? A 32.772 -6.294 -53.337 1.000 1 A PRO 24.390 1
ATOM 3857 C CG . PRO 250 250 ? A 32.322 -7.244 -54.457 1.000 1 A PRO 24.390 1
ATOM 3858 C CD . PRO 250 250 ? A 31.168 -8.025 -53.820 1.000 1 A PRO 24.390 1
ATOM 3859 H HA . PRO 250 250 ? A 31.834 -5.916 -51.396 1.000 1 A PRO 24.390 1
ATOM 3860 H HB2 . PRO 250 250 ? A 33.065 -5.318 -53.724 1.000 1 A PRO 24.390 1
ATOM 3861 H HB3 . PRO 250 250 ? A 33.628 -6.733 -52.824 1.000 1 A PRO 24.390 1
ATOM 3862 H HG2 . PRO 250 250 ? A 31.962 -6.693 -55.326 1.000 1 A PRO 24.390 1
ATOM 3863 H HG3 . PRO 250 250 ? A 33.136 -7.911 -54.739 1.000 1 A PRO 24.390 1
ATOM 3864 H HD2 . PRO 250 250 ? A 30.218 -7.664 -54.215 1.000 1 A PRO 24.390 1
ATOM 3865 H HD3 . PRO 250 250 ? A 31.250 -9.087 -54.051 1.000 1 A PRO 24.390 1
ATOM 3866 N N . ASP 251 251 ? A 30.938 -4.078 -53.229 1.000 1 A ASP 22.750 1
ATOM 3867 C CA . ASP 251 251 ? A 30.355 -3.050 -54.118 1.000 1 A ASP 22.750 1
ATOM 3868 C C . ASP 251 251 ? A 29.649 -1.786 -53.562 1.000 1 A ASP 22.750 1
ATOM 3869 O O . ASP 251 251 ? A 28.557 -1.391 -53.958 1.000 1 A ASP 22.750 1
ATOM 3870 C CB . ASP 251 251 ? A 29.896 -3.610 -55.480 1.000 1 A ASP 22.750 1
ATOM 3871 C CG . ASP 251 251 ? A 31.058 -4.244 -56.273 1.000 1 A ASP 22.750 1
ATOM 3872 O OD1 . ASP 251 251 ? A 32.234 -4.048 -55.872 1.000 1 A ASP 22.750 1
ATOM 3873 O OD2 . ASP 251 251 ? A 30.772 -4.914 -57.286 1.000 1 A ASP 22.750 1
ATOM 3874 H H . ASP 251 251 ? A 31.946 -4.027 -53.204 1.000 1 A ASP 22.750 1
ATOM 3875 H HA . ASP 251 251 ? A 31.274 -2.554 -54.428 1.000 1 A ASP 22.750 1
ATOM 3876 H HB2 . ASP 251 251 ? A 29.495 -2.792 -56.079 1.000 1 A ASP 22.750 1
ATOM 3877 H HB3 . ASP 251 251 ? A 29.099 -4.340 -55.332 1.000 1 A ASP 22.750 1
ATOM 3878 N N . THR 252 252 ? A 30.469 -1.010 -52.833 1.000 1 A THR 23.170 1
ATOM 3879 C CA . THR 252 252 ? A 30.748 0.439 -53.057 1.000 1 A THR 23.170 1
ATOM 3880 C C . THR 252 252 ? A 30.074 1.567 -52.233 1.000 1 A THR 23.170 1
ATOM 3881 O O . THR 252 252 ? A 28.867 1.646 -52.050 1.000 1 A THR 23.170 1
ATOM 3882 C CB . THR 252 252 ? A 30.807 0.861 -54.547 1.000 1 A THR 23.170 1
ATOM 3883 O OG1 . THR 252 252 ? A 29.554 0.812 -55.177 1.000 1 A THR 23.170 1
ATOM 3884 C CG2 . THR 252 252 ? A 31.801 0.077 -55.405 1.000 1 A THR 23.170 1
ATOM 3885 H H . THR 252 252 ? A 31.239 -1.526 -52.431 1.000 1 A THR 23.170 1
ATOM 3886 H HA . THR 252 252 ? A 31.793 0.505 -52.754 1.000 1 A THR 23.170 1
ATOM 3887 H HB . THR 252 252 ? A 31.142 1.898 -54.573 1.000 1 A THR 23.170 1
ATOM 3888 H HG1 . THR 252 252 ? A 29.064 0.070 -54.816 1.000 1 A THR 23.170 1
ATOM 3889 H HG21 . THR 252 252 ? A 32.726 -0.109 -54.859 1.000 1 A THR 23.170 1
ATOM 3890 H HG22 . THR 252 252 ? A 31.366 -0.868 -55.731 1.000 1 A THR 23.170 1
ATOM 3891 H HG23 . THR 252 252 ? A 32.027 0.659 -56.298 1.000 1 A THR 23.170 1
ATOM 3892 N N . ALA 253 253 ? A 30.943 2.533 -51.871 1.000 1 A ALA 23.560 1
ATOM 3893 C CA . ALA 253 253 ? A 30.727 3.992 -51.754 1.000 1 A ALA 23.560 1
ATOM 3894 C C . ALA 253 253 ? A 30.086 4.643 -50.491 1.000 1 A ALA 23.560 1
ATOM 3895 O O . ALA 253 253 ? A 28.929 5.053 -50.462 1.000 1 A ALA 23.560 1
ATOM 3896 C CB . ALA 253 253 ? A 30.162 4.524 -53.077 1.000 1 A ALA 23.560 1
ATOM 3897 H H . ALA 253 253 ? A 31.913 2.281 -51.995 1.000 1 A ALA 23.560 1
ATOM 3898 H HA . ALA 253 253 ? A 31.738 4.400 -51.748 1.000 1 A ALA 23.560 1
ATOM 3899 H HB1 . ALA 253 253 ? A 30.766 4.185 -53.919 1.000 1 A ALA 23.560 1
ATOM 3900 H HB2 . ALA 253 253 ? A 29.137 4.174 -53.205 1.000 1 A ALA 23.560 1
ATOM 3901 H HB3 . ALA 253 253 ? A 30.157 5.613 -53.061 1.000 1 A ALA 23.560 1
ATOM 3902 N N . HIS 254 254 ? A 30.955 4.966 -49.519 1.000 1 A HIS 20.730 1
ATOM 3903 C CA . HIS 254 254 ? A 30.990 6.279 -48.822 1.000 1 A HIS 20.730 1
ATOM 3904 C C . HIS 254 254 ? A 31.225 7.464 -49.821 1.000 1 A HIS 20.730 1
ATOM 3905 O O . HIS 254 254 ? A 31.510 7.155 -50.979 1.000 1 A HIS 20.730 1
ATOM 3906 C CB . HIS 254 254 ? A 32.185 6.196 -47.849 1.000 1 A HIS 20.730 1
ATOM 3907 C CG . HIS 254 254 ? A 32.006 5.396 -46.587 1.000 1 A HIS 20.730 1
ATOM 3908 N ND1 . HIS 254 254 ? A 31.073 5.628 -45.599 1.000 1 A HIS 20.730 1
ATOM 3909 C CD2 . HIS 254 254 ? A 32.896 4.481 -46.089 1.000 1 A HIS 20.730 1
ATOM 3910 C CE1 . HIS 254 254 ? A 31.388 4.860 -44.542 1.000 1 A HIS 20.730 1
ATOM 3911 N NE2 . HIS 254 254 ? A 32.496 4.152 -44.793 1.000 1 A HIS 20.730 1
ATOM 3912 H H . HIS 254 254 ? A 31.846 4.494 -49.573 1.000 1 A HIS 20.730 1
ATOM 3913 H HA . HIS 254 254 ? A 30.057 6.446 -48.283 1.000 1 A HIS 20.730 1
ATOM 3914 H HB2 . HIS 254 254 ? A 33.057 5.823 -48.387 1.000 1 A HIS 20.730 1
ATOM 3915 H HB3 . HIS 254 254 ? A 32.446 7.196 -47.503 1.000 1 A HIS 20.730 1
ATOM 3916 H HD1 . HIS 254 254 ? A 30.237 6.188 -45.684 1.000 1 A HIS 20.730 1
ATOM 3917 H HD2 . HIS 254 254 ? A 33.795 4.136 -46.578 1.000 1 A HIS 20.730 1
ATOM 3918 H HE1 . HIS 254 254 ? A 30.817 4.790 -43.628 1.000 1 A HIS 20.730 1
ATOM 3919 N N . PRO 255 255 ? A 31.249 8.785 -49.450 1.000 1 A PRO 24.030 1
ATOM 3920 C CA . PRO 255 255 ? A 31.147 9.437 -48.118 1.000 1 A PRO 24.030 1
ATOM 3921 C C . PRO 255 255 ? A 30.261 10.727 -48.003 1.000 1 A PRO 24.030 1
ATOM 3922 O O . PRO 255 255 ? A 30.031 11.437 -48.972 1.000 1 A PRO 24.030 1
ATOM 3923 C CB . PRO 255 255 ? A 32.596 9.919 -47.904 1.000 1 A PRO 24.030 1
ATOM 3924 C CG . PRO 255 255 ? A 33.015 10.404 -49.298 1.000 1 A PRO 24.030 1
ATOM 3925 C CD . PRO 255 255 ? A 32.054 9.702 -50.265 1.000 1 A PRO 24.030 1
ATOM 3926 H HA . PRO 255 255 ? A 30.853 8.729 -47.344 1.000 1 A PRO 24.030 1
ATOM 3927 H HB2 . PRO 255 255 ? A 33.253 9.103 -47.604 1.000 1 A PRO 24.030 1
ATOM 3928 H HB3 . PRO 255 255 ? A 32.671 10.720 -47.168 1.000 1 A PRO 24.030 1
ATOM 3929 H HG2 . PRO 255 255 ? A 32.891 11.483 -49.381 1.000 1 A PRO 24.030 1
ATOM 3930 H HG3 . PRO 255 255 ? A 34.048 10.125 -49.504 1.000 1 A PRO 24.030 1
ATOM 3931 H HD2 . PRO 255 255 ? A 31.410 10.429 -50.760 1.000 1 A PRO 24.030 1
ATOM 3932 H HD3 . PRO 255 255 ? A 32.644 9.190 -51.025 1.000 1 A PRO 24.030 1
ATOM 3933 N N . GLY 256 256 ? A 29.988 11.176 -46.762 1.000 1 A GLY 19.580 1
ATOM 3934 C CA . GLY 256 256 ? A 30.300 12.571 -46.357 1.000 1 A GLY 19.580 1
ATOM 3935 C C . GLY 256 256 ? A 29.215 13.679 -46.228 1.000 1 A GLY 19.580 1
ATOM 3936 O O . GLY 256 256 ? A 28.456 13.958 -47.141 1.000 1 A GLY 19.580 1
ATOM 3937 H H . GLY 256 256 ? A 30.028 10.488 -46.024 1.000 1 A GLY 19.580 1
ATOM 3938 H HA2 . GLY 256 256 ? A 31.027 12.964 -47.068 1.000 1 A GLY 19.580 1
ATOM 3939 H HA3 . GLY 256 256 ? A 30.823 12.509 -45.403 1.000 1 A GLY 19.580 1
ATOM 3940 N N . ARG 257 257 ? A 29.326 14.431 -45.111 1.000 1 A ARG 19.720 1
ATOM 3941 C CA . ARG 257 257 ? A 29.056 15.887 -44.898 1.000 1 A ARG 19.720 1
ATOM 3942 C C . ARG 257 257 ? A 27.631 16.504 -45.030 1.000 1 A ARG 19.720 1
ATOM 3943 O O . ARG 257 257 ? A 27.233 16.968 -46.083 1.000 1 A ARG 19.720 1
ATOM 3944 C CB . ARG 257 257 ? A 30.062 16.721 -45.720 1.000 1 A ARG 19.720 1
ATOM 3945 C CG . ARG 257 257 ? A 31.524 16.524 -45.287 1.000 1 A ARG 19.720 1
ATOM 3946 C CD . ARG 257 257 ? A 32.445 17.495 -46.037 1.000 1 A ARG 19.720 1
ATOM 3947 N NE . ARG 257 257 ? A 33.851 17.359 -45.603 1.000 1 A ARG 19.720 1
ATOM 3948 C CZ . ARG 257 257 ? A 34.854 18.158 -45.928 1.000 1 A ARG 19.720 1
ATOM 3949 N NH1 . ARG 257 257 ? A 34.690 19.197 -46.699 1.000 1 A ARG 19.720 1
ATOM 3950 N NH2 . ARG 257 257 ? A 36.057 17.923 -45.483 1.000 1 A ARG 19.720 1
ATOM 3951 H H . ARG 257 257 ? A 29.888 13.998 -44.393 1.000 1 A ARG 19.720 1
ATOM 3952 H HA . ARG 257 257 ? A 29.320 16.079 -43.858 1.000 1 A ARG 19.720 1
ATOM 3953 H HB2 . ARG 257 257 ? A 29.815 17.776 -45.603 1.000 1 A ARG 19.720 1
ATOM 3954 H HB3 . ARG 257 257 ? A 29.957 16.475 -46.776 1.000 1 A ARG 19.720 1
ATOM 3955 H HG2 . ARG 257 257 ? A 31.835 15.501 -45.498 1.000 1 A ARG 19.720 1
ATOM 3956 H HG3 . ARG 257 257 ? A 31.609 16.710 -44.216 1.000 1 A ARG 19.720 1
ATOM 3957 H HD2 . ARG 257 257 ? A 32.102 18.513 -45.851 1.000 1 A ARG 19.720 1
ATOM 3958 H HD3 . ARG 257 257 ? A 32.371 17.292 -47.105 1.000 1 A ARG 19.720 1
ATOM 3959 H HE . ARG 257 257 ? A 34.074 16.566 -45.018 1.000 1 A ARG 19.720 1
ATOM 3960 H HH11 . ARG 257 257 ? A 35.470 19.788 -46.948 1.000 1 A ARG 19.720 1
ATOM 3961 H HH12 . ARG 257 257 ? A 33.778 19.370 -47.096 1.000 1 A ARG 19.720 1
ATOM 3962 H HH21 . ARG 257 257 ? A 36.822 18.526 -45.750 1.000 1 A ARG 19.720 1
ATOM 3963 H HH22 . ARG 257 257 ? A 36.243 17.121 -44.899 1.000 1 A ARG 19.720 1
ATOM 3964 N N . LEU 258 258 ? A 27.047 16.765 -43.847 1.000 1 A LEU 19.030 1
ATOM 3965 C CA . LEU 258 258 ? A 26.647 18.091 -43.295 1.000 1 A LEU 19.030 1
ATOM 3966 C C . LEU 258 258 ? A 25.597 19.032 -43.968 1.000 1 A LEU 19.030 1
ATOM 3967 O O . LEU 258 258 ? A 25.789 19.535 -45.066 1.000 1 A LEU 19.030 1
ATOM 3968 C CB . LEU 258 258 ? A 27.929 18.901 -42.984 1.000 1 A LEU 19.030 1
ATOM 3969 C CG . LEU 258 258 ? A 28.683 18.490 -41.708 1.000 1 A LEU 19.030 1
ATOM 3970 C CD1 . LEU 258 258 ? A 30.102 19.056 -41.725 1.000 1 A LEU 19.030 1
ATOM 3971 C CD2 . LEU 258 258 ? A 27.979 19.015 -40.453 1.000 1 A LEU 19.030 1
ATOM 3972 H H . LEU 258 258 ? A 27.285 16.090 -43.134 1.000 1 A LEU 19.030 1
ATOM 3973 H HA . LEU 258 258 ? A 26.202 17.847 -42.330 1.000 1 A LEU 19.030 1
ATOM 3974 H HB2 . LEU 258 258 ? A 27.666 19.954 -42.883 1.000 1 A LEU 19.030 1
ATOM 3975 H HB3 . LEU 258 258 ? A 28.596 18.839 -43.844 1.000 1 A LEU 19.030 1
ATOM 3976 H HG . LEU 258 258 ? A 28.748 17.403 -41.658 1.000 1 A LEU 19.030 1
ATOM 3977 H HD11 . LEU 258 258 ? A 30.068 20.145 -41.765 1.000 1 A LEU 19.030 1
ATOM 3978 H HD12 . LEU 258 258 ? A 30.642 18.682 -42.595 1.000 1 A LEU 19.030 1
ATOM 3979 H HD13 . LEU 258 258 ? A 30.633 18.751 -40.823 1.000 1 A LEU 19.030 1
ATOM 3980 H HD21 . LEU 258 258 ? A 28.546 18.726 -39.569 1.000 1 A LEU 19.030 1
ATOM 3981 H HD22 . LEU 258 258 ? A 26.977 18.594 -40.374 1.000 1 A LEU 19.030 1
ATOM 3982 H HD23 . LEU 258 258 ? A 27.912 20.102 -40.488 1.000 1 A LEU 19.030 1
ATOM 3983 N N . TYR 259 259 ? A 24.665 19.486 -43.102 1.000 1 A TYR 19.830 1
ATOM 3984 C CA . TYR 259 259 ? A 23.870 20.745 -43.077 1.000 1 A TYR 19.830 1
ATOM 3985 C C . TYR 259 259 ? A 22.389 20.790 -43.543 1.000 1 A TYR 19.830 1
ATOM 3986 O O . TYR 259 259 ? A 21.841 19.868 -44.132 1.000 1 A TYR 19.830 1
ATOM 3987 C CB . TYR 259 259 ? A 24.696 22.002 -43.442 1.000 1 A TYR 19.830 1
ATOM 3988 C CG . TYR 259 259 ? A 25.728 22.399 -42.398 1.000 1 A TYR 19.830 1
ATOM 3989 C CD1 . TYR 259 259 ? A 25.331 22.687 -41.073 1.000 1 A TYR 19.830 1
ATOM 3990 C CD2 . TYR 259 259 ? A 27.085 22.495 -42.754 1.000 1 A TYR 19.830 1
ATOM 3991 C CE1 . TYR 259 259 ? A 26.293 23.019 -40.099 1.000 1 A TYR 19.830 1
ATOM 3992 C CE2 . TYR 259 259 ? A 28.050 22.828 -41.785 1.000 1 A TYR 19.830 1
ATOM 3993 C CZ . TYR 259 259 ? A 27.658 23.082 -40.454 1.000 1 A TYR 19.830 1
ATOM 3994 O OH . TYR 259 259 ? A 28.600 23.378 -39.522 1.000 1 A TYR 19.830 1
ATOM 3995 H H . TYR 259 259 ? A 24.572 18.922 -42.269 1.000 1 A TYR 19.830 1
ATOM 3996 H HA . TYR 259 259 ? A 23.717 20.858 -42.004 1.000 1 A TYR 19.830 1
ATOM 3997 H HB2 . TYR 259 259 ? A 25.174 21.861 -44.412 1.000 1 A TYR 19.830 1
ATOM 3998 H HB3 . TYR 259 259 ? A 24.035 22.860 -43.565 1.000 1 A TYR 19.830 1
ATOM 3999 H HD1 . TYR 259 259 ? A 24.288 22.642 -40.796 1.000 1 A TYR 19.830 1
ATOM 4000 H HD2 . TYR 259 259 ? A 27.389 22.296 -43.772 1.000 1 A TYR 19.830 1
ATOM 4001 H HE1 . TYR 259 259 ? A 25.996 23.219 -39.080 1.000 1 A TYR 19.830 1
ATOM 4002 H HE2 . TYR 259 259 ? A 29.095 22.893 -42.048 1.000 1 A TYR 19.830 1
ATOM 4003 H HH . TYR 259 259 ? A 28.239 23.525 -38.645 1.000 1 A TYR 19.830 1
ATOM 4004 N N . ARG 260 260 ? A 21.722 21.866 -43.073 1.000 1 A ARG 19.230 1
ATOM 4005 C CA . ARG 260 260 ? A 20.280 22.227 -43.120 1.000 1 A ARG 19.230 1
ATOM 4006 C C . ARG 260 260 ? A 19.843 22.582 -44.564 1.000 1 A ARG 19.230 1
ATOM 4007 O O . ARG 260 260 ? A 20.707 22.895 -45.367 1.000 1 A ARG 19.230 1
ATOM 4008 C CB . ARG 260 260 ? A 20.082 23.443 -42.180 1.000 1 A ARG 19.230 1
ATOM 4009 C CG . ARG 260 260 ? A 20.557 23.279 -40.719 1.000 1 A ARG 19.230 1
ATOM 4010 C CD . ARG 260 260 ? A 20.565 24.647 -40.010 1.000 1 A ARG 19.230 1
ATOM 4011 N NE . ARG 260 260 ? A 20.925 24.548 -38.578 1.000 1 A ARG 19.230 1
ATOM 4012 C CZ . ARG 260 260 ? A 21.314 25.540 -37.788 1.000 1 A ARG 19.230 1
ATOM 4013 N NH1 . ARG 260 260 ? A 21.486 26.757 -38.228 1.000 1 A ARG 19.230 1
ATOM 4014 N NH2 . ARG 260 260 ? A 21.542 25.327 -36.522 1.000 1 A ARG 19.230 1
ATOM 4015 H H . ARG 260 260 ? A 22.334 22.592 -42.728 1.000 1 A ARG 19.230 1
ATOM 4016 H HA . ARG 260 260 ? A 19.682 21.374 -42.799 1.000 1 A ARG 19.230 1
ATOM 4017 H HB2 . ARG 260 260 ? A 20.615 24.286 -42.621 1.000 1 A ARG 19.230 1
ATOM 4018 H HB3 . ARG 260 260 ? A 19.024 23.704 -42.151 1.000 1 A ARG 19.230 1
ATOM 4019 H HG2 . ARG 260 260 ? A 21.569 22.874 -40.688 1.000 1 A ARG 19.230 1
ATOM 4020 H HG3 . ARG 260 260 ? A 19.887 22.594 -40.200 1.000 1 A ARG 19.230 1
ATOM 4021 H HD2 . ARG 260 260 ? A 19.573 25.090 -40.095 1.000 1 A ARG 19.230 1
ATOM 4022 H HD3 . ARG 260 260 ? A 21.278 25.291 -40.525 1.000 1 A ARG 19.230 1
ATOM 4023 H HE . ARG 260 260 ? A 20.833 23.638 -38.149 1.000 1 A ARG 19.230 1
ATOM 4024 H HH11 . ARG 260 260 ? A 21.337 26.953 -39.208 1.000 1 A ARG 19.230 1
ATOM 4025 H HH12 . ARG 260 260 ? A 21.796 27.494 -37.612 1.000 1 A ARG 19.230 1
ATOM 4026 H HH21 . ARG 260 260 ? A 21.435 24.404 -36.127 1.000 1 A ARG 19.230 1
ATOM 4027 H HH22 . ARG 260 260 ? A 21.859 26.084 -35.932 1.000 1 A ARG 19.230 1
ATOM 4028 N N . CYS 261 261 ? A 18.563 22.661 -44.950 1.000 1 A CYS 19.970 1
ATOM 4029 C CA . CYS 261 261 ? A 17.296 22.846 -44.212 1.000 1 A CYS 19.970 1
ATOM 4030 C C . CYS 261 261 ? A 16.116 22.061 -44.867 1.000 1 A CYS 19.970 1
ATOM 4031 O O . CYS 261 261 ? A 16.356 21.085 -45.565 1.000 1 A CYS 19.970 1
ATOM 4032 C CB . CYS 261 261 ? A 17.037 24.371 -44.167 1.000 1 A CYS 19.970 1
ATOM 4033 S SG . CYS 261 261 ? A 16.926 25.038 -45.854 1.000 1 A CYS 19.970 1
ATOM 4034 H H . CYS 261 261 ? A 18.474 22.775 -45.950 1.000 1 A CYS 19.970 1
ATOM 4035 H HA . CYS 261 261 ? A 17.397 22.463 -43.196 1.000 1 A CYS 19.970 1
ATOM 4036 H HB2 . CYS 261 261 ? A 17.859 24.874 -43.657 1.000 1 A CYS 19.970 1
ATOM 4037 H HB3 . CYS 261 261 ? A 16.112 24.585 -43.631 1.000 1 A CYS 19.970 1
ATOM 4038 H HG . CYS 261 261 ? A 16.541 26.285 -45.569 1.000 1 A CYS 19.970 1
ATOM 4039 N N . GLY 262 262 ? A 14.845 22.421 -44.611 1.000 1 A GLY 20.970 1
ATOM 4040 C CA . GLY 262 262 ? A 13.663 21.871 -45.327 1.000 1 A GLY 20.970 1
ATOM 4041 C C . GLY 262 262 ? A 13.000 22.935 -46.220 1.000 1 A GLY 20.970 1
ATOM 4042 O O . GLY 262 262 ? A 13.652 23.934 -46.508 1.000 1 A GLY 20.970 1
ATOM 4043 H H . GLY 262 262 ? A 14.705 23.293 -44.123 1.000 1 A GLY 20.970 1
ATOM 4044 H HA2 . GLY 262 262 ? A 12.933 21.519 -44.599 1.000 1 A GLY 20.970 1
ATOM 4045 H HA3 . GLY 262 262 ? A 13.947 21.030 -45.959 1.000 1 A GLY 20.970 1
ATOM 4046 N N . PRO 263 263 ? A 11.682 22.879 -46.503 1.000 1 A PRO 24.700 1
ATOM 4047 C CA . PRO 263 263 ? A 10.795 21.737 -46.784 1.000 1 A PRO 24.700 1
ATOM 4048 C C . PRO 263 263 ? A 10.106 21.864 -48.184 1.000 1 A PRO 24.700 1
ATOM 4049 O O . PRO 263 263 ? A 10.359 22.835 -48.887 1.000 1 A PRO 24.700 1
ATOM 4050 C CB . PRO 263 263 ? A 9.765 21.865 -45.656 1.000 1 A PRO 24.700 1
ATOM 4051 C CG . PRO 263 263 ? A 9.541 23.382 -45.569 1.000 1 A PRO 24.700 1
ATOM 4052 C CD . PRO 263 263 ? A 10.849 23.997 -46.078 1.000 1 A PRO 24.700 1
ATOM 4053 H HA . PRO 263 263 ? A 11.327 20.787 -46.722 1.000 1 A PRO 24.700 1
ATOM 4054 H HB2 . PRO 263 263 ? A 10.204 21.508 -44.724 1.000 1 A PRO 24.700 1
ATOM 4055 H HB3 . PRO 263 263 ? A 8.838 21.329 -45.860 1.000 1 A PRO 24.700 1
ATOM 4056 H HG2 . PRO 263 263 ? A 8.724 23.679 -46.227 1.000 1 A PRO 24.700 1
ATOM 4057 H HG3 . PRO 263 263 ? A 9.332 23.689 -44.544 1.000 1 A PRO 24.700 1
ATOM 4058 H HD2 . PRO 263 263 ? A 11.332 24.556 -45.277 1.000 1 A PRO 24.700 1
ATOM 4059 H HD3 . PRO 263 263 ? A 10.656 24.660 -46.922 1.000 1 A PRO 24.700 1
ATOM 4060 N N . ARG 264 264 ? A 9.133 20.976 -48.508 1.000 1 A ARG 20.340 1
ATOM 4061 C CA . ARG 264 264 ? A 8.206 20.977 -49.693 1.000 1 A ARG 20.340 1
ATOM 4062 C C . ARG 264 264 ? A 8.804 20.507 -51.049 1.000 1 A ARG 20.340 1
ATOM 4063 O O . ARG 264 264 ? A 9.993 20.680 -51.258 1.000 1 A ARG 20.340 1
ATOM 4064 C CB . ARG 264 264 ? A 7.528 22.372 -49.852 1.000 1 A ARG 20.340 1
ATOM 4065 C CG . ARG 264 264 ? A 6.553 22.743 -48.722 1.000 1 A ARG 20.340 1
ATOM 4066 C CD . ARG 264 264 ? A 5.879 24.094 -49.017 1.000 1 A ARG 20.340 1
ATOM 4067 N NE . ARG 264 264 ? A 4.885 24.473 -47.986 1.000 1 A ARG 20.340 1
ATOM 4068 C CZ . ARG 264 264 ? A 4.151 25.579 -47.971 1.000 1 A ARG 20.340 1
ATOM 4069 N NH1 . ARG 264 264 ? A 4.225 26.476 -48.914 1.000 1 A ARG 20.340 1
ATOM 4070 N NH2 . ARG 264 264 ? A 3.316 25.816 -46.996 1.000 1 A ARG 20.340 1
ATOM 4071 H H . ARG 264 264 ? A 9.054 20.184 -47.886 1.000 1 A ARG 20.340 1
ATOM 4072 H HA . ARG 264 264 ? A 7.429 20.245 -49.474 1.000 1 A ARG 20.340 1
ATOM 4073 H HB2 . ARG 264 264 ? A 6.994 22.417 -50.802 1.000 1 A ARG 20.340 1
ATOM 4074 H HB3 . ARG 264 264 ? A 8.278 23.158 -49.945 1.000 1 A ARG 20.340 1
ATOM 4075 H HG2 . ARG 264 264 ? A 5.790 21.969 -48.637 1.000 1 A ARG 20.340 1
ATOM 4076 H HG3 . ARG 264 264 ? A 7.096 22.809 -47.779 1.000 1 A ARG 20.340 1
ATOM 4077 H HD2 . ARG 264 264 ? A 6.652 24.860 -49.074 1.000 1 A ARG 20.340 1
ATOM 4078 H HD3 . ARG 264 264 ? A 5.384 24.031 -49.986 1.000 1 A ARG 20.340 1
ATOM 4079 H HE . ARG 264 264 ? A 4.761 23.836 -47.212 1.000 1 A ARG 20.340 1
ATOM 4080 H HH11 . ARG 264 264 ? A 3.643 27.300 -48.887 1.000 1 A ARG 20.340 1
ATOM 4081 H HH12 . ARG 264 264 ? A 4.847 26.324 -49.696 1.000 1 A ARG 20.340 1
ATOM 4082 H HH21 . ARG 264 264 ? A 2.803 26.686 -46.970 1.000 1 A ARG 20.340 1
ATOM 4083 H HH22 . ARG 264 264 ? A 3.153 25.134 -46.269 1.000 1 A ARG 20.340 1
ATOM 4084 N N . LEU 265 265 ? A 8.055 19.976 -52.042 1.000 1 A LEU 22.080 1
ATOM 4085 C CA . LEU 265 265 ? A 6.779 19.199 -52.115 1.000 1 A LEU 22.080 1
ATOM 4086 C C . LEU 265 265 ? A 6.539 18.758 -53.593 1.000 1 A LEU 22.080 1
ATOM 4087 O O . LEU 265 265 ? A 6.593 19.620 -54.460 1.000 1 A LEU 22.080 1
ATOM 4088 C CB . LEU 265 265 ? A 5.569 20.068 -51.680 1.000 1 A LEU 22.080 1
ATOM 4089 C CG . LEU 265 265 ? A 4.299 19.380 -51.148 1.000 1 A LEU 22.080 1
ATOM 4090 C CD1 . LEU 265 265 ? A 3.350 20.473 -50.640 1.000 1 A LEU 22.080 1
ATOM 4091 C CD2 . LEU 265 265 ? A 3.537 18.547 -52.169 1.000 1 A LEU 22.080 1
ATOM 4092 H H . LEU 265 265 ? A 8.565 19.975 -52.914 1.000 1 A LEU 22.080 1
ATOM 4093 H HA . LEU 265 265 ? A 6.853 18.316 -51.480 1.000 1 A LEU 22.080 1
ATOM 4094 H HB2 . LEU 265 265 ? A 5.302 20.750 -52.487 1.000 1 A LEU 22.080 1
ATOM 4095 H HB3 . LEU 265 265 ? A 5.878 20.684 -50.835 1.000 1 A LEU 22.080 1
ATOM 4096 H HG . LEU 265 265 ? A 4.569 18.743 -50.306 1.000 1 A LEU 22.080 1
ATOM 4097 H HD11 . LEU 265 265 ? A 3.060 21.124 -51.464 1.000 1 A LEU 22.080 1
ATOM 4098 H HD12 . LEU 265 265 ? A 3.830 21.063 -49.859 1.000 1 A LEU 22.080 1
ATOM 4099 H HD13 . LEU 265 265 ? A 2.453 20.014 -50.223 1.000 1 A LEU 22.080 1
ATOM 4100 H HD21 . LEU 265 265 ? A 4.084 17.629 -52.383 1.000 1 A LEU 22.080 1
ATOM 4101 H HD22 . LEU 265 265 ? A 3.398 19.123 -53.084 1.000 1 A LEU 22.080 1
ATOM 4102 H HD23 . LEU 265 265 ? A 2.562 18.262 -51.775 1.000 1 A LEU 22.080 1
ATOM 4103 N N . TRP 266 266 ? A 6.210 17.488 -53.877 1.000 1 A TRP 22.810 1
ATOM 4104 C CA . TRP 266 266 ? A 5.544 17.002 -55.118 1.000 1 A TRP 22.810 1
ATOM 4105 C C . TRP 266 266 ? A 4.556 15.886 -54.684 1.000 1 A TRP 22.810 1
ATOM 4106 O O . TRP 266 266 ? A 4.982 15.017 -53.927 1.000 1 A TRP 22.810 1
ATOM 4107 C CB . TRP 266 266 ? A 6.586 16.480 -56.133 1.000 1 A TRP 22.810 1
ATOM 4108 C CG . TRP 266 266 ? A 7.415 17.508 -56.864 1.000 1 A TRP 22.810 1
ATOM 4109 C CD1 . TRP 266 266 ? A 8.480 18.174 -56.359 1.000 1 A TRP 22.810 1
ATOM 4110 C CD2 . TRP 266 266 ? A 7.287 17.982 -58.246 1.000 1 A TRP 22.810 1
ATOM 4111 N NE1 . TRP 266 266 ? A 8.974 19.062 -57.296 1.000 1 A TRP 22.810 1
ATOM 4112 C CE2 . TRP 266 266 ? A 8.277 18.986 -58.481 1.000 1 A TRP 22.810 1
ATOM 4113 C CE3 . TRP 266 266 ? A 6.443 17.660 -59.332 1.000 1 A TRP 22.810 1
ATOM 4114 C CZ2 . TRP 266 266 ? A 8.407 19.652 -59.709 1.000 1 A TRP 22.810 1
ATOM 4115 C CZ3 . TRP 266 266 ? A 6.572 18.311 -60.577 1.000 1 A TRP 22.810 1
ATOM 4116 C CH2 . TRP 266 266 ? A 7.545 19.310 -60.765 1.000 1 A TRP 22.810 1
ATOM 4117 H H . TRP 266 266 ? A 6.258 16.799 -53.140 1.000 1 A TRP 22.810 1
ATOM 4118 H HA . TRP 266 266 ? A 4.993 17.819 -55.584 1.000 1 A TRP 22.810 1
ATOM 4119 H HB2 . TRP 266 266 ? A 7.257 15.786 -55.627 1.000 1 A TRP 22.810 1
ATOM 4120 H HB3 . TRP 266 266 ? A 6.050 15.904 -56.888 1.000 1 A TRP 22.810 1
ATOM 4121 H HD1 . TRP 266 266 ? A 8.858 18.049 -55.355 1.000 1 A TRP 22.810 1
ATOM 4122 H HE1 . TRP 266 266 ? A 9.758 19.675 -57.126 1.000 1 A TRP 22.810 1
ATOM 4123 H HE3 . TRP 266 266 ? A 5.695 16.892 -59.199 1.000 1 A TRP 22.810 1
ATOM 4124 H HZ2 . TRP 266 266 ? A 9.171 20.403 -59.846 1.000 1 A TRP 22.810 1
ATOM 4125 H HZ3 . TRP 266 266 ? A 5.922 18.039 -61.395 1.000 1 A TRP 22.810 1
ATOM 4126 H HH2 . TRP 266 266 ? A 7.639 19.801 -61.722 1.000 1 A TRP 22.810 1
ATOM 4127 N N . THR 267 267 ? A 3.217 15.946 -54.827 1.000 1 A THR 21.640 1
ATOM 4128 C CA . THR 267 267 ? A 2.319 16.033 -56.019 1.000 1 A THR 21.640 1
ATOM 4129 C C . THR 267 267 ? A 2.399 14.779 -56.909 1.000 1 A THR 21.640 1
ATOM 4130 O O . THR 267 267 ? A 3.476 14.216 -57.061 1.000 1 A THR 21.640 1
ATOM 4131 C CB . THR 267 267 ? A 2.369 17.349 -56.811 1.000 1 A THR 21.640 1
ATOM 4132 O OG1 . THR 267 267 ? A 3.564 17.474 -57.535 1.000 1 A THR 21.640 1
ATOM 4133 C CG2 . THR 267 267 ? A 2.197 18.592 -55.941 1.000 1 A THR 21.640 1
ATOM 4134 H H . THR 267 267 ? A 2.808 15.342 -54.128 1.000 1 A THR 21.640 1
ATOM 4135 H HA . THR 267 267 ? A 1.308 16.005 -55.613 1.000 1 A THR 21.640 1
ATOM 4136 H HB . THR 267 267 ? A 1.540 17.341 -57.518 1.000 1 A THR 21.640 1
ATOM 4137 H HG1 . THR 267 267 ? A 3.593 18.346 -57.936 1.000 1 A THR 21.640 1
ATOM 4138 H HG21 . THR 267 267 ? A 1.286 18.500 -55.350 1.000 1 A THR 21.640 1
ATOM 4139 H HG22 . THR 267 267 ? A 2.110 19.472 -56.579 1.000 1 A THR 21.640 1
ATOM 4140 H HG23 . THR 267 267 ? A 3.052 18.718 -55.277 1.000 1 A THR 21.640 1
ATOM 4141 N N . ARG 268 268 ? A 1.322 14.211 -57.478 1.000 1 A ARG 20.500 1
ATOM 4142 C CA . ARG 268 268 ? A -0.061 14.650 -57.829 1.000 1 A ARG 20.500 1
ATOM 4143 C C . ARG 268 268 ? A -1.080 13.518 -57.510 1.000 1 A ARG 20.500 1
ATOM 4144 O O . ARG 268 268 ? A -0.618 12.410 -57.267 1.000 1 A ARG 20.500 1
ATOM 4145 C CB . ARG 268 268 ? A -0.029 14.872 -59.359 1.000 1 A ARG 20.500 1
ATOM 4146 C CG . ARG 268 268 ? A 0.798 16.088 -59.811 1.000 1 A ARG 20.500 1
ATOM 4147 C CD . ARG 268 268 ? A 0.664 16.348 -61.316 1.000 1 A ARG 20.500 1
ATOM 4148 N NE . ARG 268 268 ? A -0.676 16.869 -61.616 1.000 1 A ARG 20.500 1
ATOM 4149 C CZ . ARG 268 268 ? A -1.286 17.026 -62.768 1.000 1 A ARG 20.500 1
ATOM 4150 N NH1 . ARG 268 268 ? A -0.707 16.794 -63.912 1.000 1 A ARG 20.500 1
ATOM 4151 N NH2 . ARG 268 268 ? A -2.521 17.425 -62.748 1.000 1 A ARG 20.500 1
ATOM 4152 H H . ARG 268 268 ? A 1.534 13.279 -57.804 1.000 1 A ARG 20.500 1
ATOM 4153 H HA . ARG 268 268 ? A -0.368 15.557 -57.308 1.000 1 A ARG 20.500 1
ATOM 4154 H HB2 . ARG 268 268 ? A -1.046 14.978 -59.736 1.000 1 A ARG 20.500 1
ATOM 4155 H HB3 . ARG 268 268 ? A 0.378 13.980 -59.836 1.000 1 A ARG 20.500 1
ATOM 4156 H HG2 . ARG 268 268 ? A 1.849 15.921 -59.578 1.000 1 A ARG 20.500 1
ATOM 4157 H HG3 . ARG 268 268 ? A 0.449 16.975 -59.281 1.000 1 A ARG 20.500 1
ATOM 4158 H HD2 . ARG 268 268 ? A 0.847 15.421 -61.859 1.000 1 A ARG 20.500 1
ATOM 4159 H HD3 . ARG 268 268 ? A 1.410 17.087 -61.610 1.000 1 A ARG 20.500 1
ATOM 4160 H HE . ARG 268 268 ? A -1.259 17.101 -60.825 1.000 1 A ARG 20.500 1
ATOM 4161 H HH11 . ARG 268 268 ? A -1.216 16.924 -64.775 1.000 1 A ARG 20.500 1
ATOM 4162 H HH12 . ARG 268 268 ? A 0.252 16.479 -63.909 1.000 1 A ARG 20.500 1
ATOM 4163 H HH21 . ARG 268 268 ? A -3.072 17.559 -63.583 1.000 1 A ARG 20.500 1
ATOM 4164 H HH22 . ARG 268 268 ? A -2.925 17.538 -61.829 1.000 1 A ARG 20.500 1
ATOM 4165 N N . ASP 269 269 ? A -2.422 13.590 -57.551 1.000 1 A ASP 22.520 1
ATOM 4166 C CA . ASP 269 269 ? A -3.512 14.610 -57.563 1.000 1 A ASP 22.520 1
ATOM 4167 C C . ASP 269 269 ? A -4.865 13.831 -57.375 1.000 1 A ASP 22.520 1
ATOM 4168 O O . ASP 269 269 ? A -4.834 12.613 -57.227 1.000 1 A ASP 22.520 1
ATOM 4169 C CB . ASP 269 269 ? A -3.576 15.354 -58.918 1.000 1 A ASP 22.520 1
ATOM 4170 C CG . ASP 269 269 ? A -2.820 16.683 -58.958 1.000 1 A ASP 22.520 1
ATOM 4171 O OD1 . ASP 269 269 ? A -2.148 17.038 -57.968 1.000 1 A ASP 22.520 1
ATOM 4172 O OD2 . ASP 269 269 ? A -2.857 17.318 -60.037 1.000 1 A ASP 22.520 1
ATOM 4173 H H . ASP 269 269 ? A -2.812 12.667 -57.423 1.000 1 A ASP 22.520 1
ATOM 4174 H HA . ASP 269 269 ? A -3.388 15.309 -56.736 1.000 1 A ASP 22.520 1
ATOM 4175 H HB2 . ASP 269 269 ? A -4.610 15.593 -59.170 1.000 1 A ASP 22.520 1
ATOM 4176 H HB3 . ASP 269 269 ? A -3.226 14.696 -59.714 1.000 1 A ASP 22.520 1
ATOM 4177 N N . CYS 270 270 ? A -6.089 14.373 -57.517 1.000 1 A CYS 22.360 1
ATOM 4178 C CA . CYS 270 270 ? A -6.770 15.488 -56.826 1.000 1 A CYS 22.360 1
ATOM 4179 C C . CYS 270 270 ? A -8.200 15.678 -57.423 1.000 1 A CYS 22.360 1
ATOM 4180 O O . CYS 270 270 ? A -8.303 16.086 -58.578 1.000 1 A CYS 22.360 1
ATOM 4181 C CB . CYS 270 270 ? A -5.992 16.808 -56.977 1.000 1 A CYS 22.360 1
ATOM 4182 S SG . CYS 270 270 ? A -6.781 18.077 -55.947 1.000 1 A CYS 22.360 1
ATOM 4183 H H . CYS 270 270 ? A -6.743 13.671 -57.834 1.000 1 A CYS 22.360 1
ATOM 4184 H HA . CYS 270 270 ? A -6.861 15.251 -55.766 1.000 1 A CYS 22.360 1
ATOM 4185 H HB2 . CYS 270 270 ? A -6.000 17.122 -58.021 1.000 1 A CYS 22.360 1
ATOM 4186 H HB3 . CYS 270 270 ? A -4.960 16.693 -56.645 1.000 1 A CYS 22.360 1
ATOM 4187 H HG . CYS 270 270 ? A -6.055 19.108 -56.391 1.000 1 A CYS 22.360 1
ATOM 4188 N N . ALA 271 271 ? A -9.299 15.418 -56.685 1.000 1 A ALA 20.700 1
ATOM 4189 C CA . ALA 271 271 ? A -10.671 15.771 -57.119 1.000 1 A ALA 20.700 1
ATOM 4190 C C . ALA 271 271 ? A -11.692 15.884 -55.955 1.000 1 A ALA 20.700 1
ATOM 4191 O O . ALA 271 271 ? A -11.932 14.890 -55.281 1.000 1 A ALA 20.700 1
ATOM 4192 C CB . ALA 271 271 ? A -11.171 14.729 -58.137 1.000 1 A ALA 20.700 1
ATOM 4193 H H . ALA 271 271 ? A -9.195 15.038 -55.755 1.000 1 A ALA 20.700 1
ATOM 4194 H HA . ALA 271 271 ? A -10.632 16.735 -57.626 1.000 1 A ALA 20.700 1
ATOM 4195 H HB1 . ALA 271 271 ? A -11.200 13.741 -57.677 1.000 1 A ALA 20.700 1
ATOM 4196 H HB2 . ALA 271 271 ? A -10.512 14.699 -59.005 1.000 1 A ALA 20.700 1
ATOM 4197 H HB3 . ALA 271 271 ? A -12.175 14.991 -58.473 1.000 1 A ALA 20.700 1
ATOM 4198 N N . VAL 272 272 ? A -12.316 17.069 -55.800 1.000 1 A VAL 22.080 1
ATOM 4199 C CA . VAL 272 272 ? A -13.547 17.406 -55.022 1.000 1 A VAL 22.080 1
ATOM 4200 C C . VAL 272 272 ? A -13.594 16.949 -53.539 1.000 1 A VAL 22.080 1
ATOM 4201 O O . VAL 272 272 ? A -13.639 15.761 -53.254 1.000 1 A VAL 22.080 1
ATOM 4202 C CB . VAL 272 272 ? A -14.811 16.888 -55.768 1.000 1 A VAL 22.080 1
ATOM 4203 C CG1 . VAL 272 272 ? A -16.098 17.552 -55.261 1.000 1 A VAL 22.080 1
ATOM 4204 C CG2 . VAL 272 272 ? A -14.780 17.126 -57.289 1.000 1 A VAL 22.080 1
ATOM 4205 H H . VAL 272 272 ? A -11.988 17.805 -56.409 1.000 1 A VAL 22.080 1
ATOM 4206 H HA . VAL 272 272 ? A -13.609 18.495 -55.019 1.000 1 A VAL 22.080 1
ATOM 4207 H HB . VAL 272 272 ? A -14.898 15.813 -55.612 1.000 1 A VAL 22.080 1
ATOM 4208 H HG11 . VAL 272 272 ? A -16.960 17.124 -55.772 1.000 1 A VAL 22.080 1
ATOM 4209 H HG12 . VAL 272 272 ? A -16.074 18.626 -55.449 1.000 1 A VAL 22.080 1
ATOM 4210 H HG13 . VAL 272 272 ? A -16.220 17.365 -54.194 1.000 1 A VAL 22.080 1
ATOM 4211 H HG21 . VAL 272 272 ? A -13.983 16.542 -57.749 1.000 1 A VAL 22.080 1
ATOM 4212 H HG22 . VAL 272 272 ? A -14.630 18.184 -57.501 1.000 1 A VAL 22.080 1
ATOM 4213 H HG23 . VAL 272 272 ? A -15.720 16.802 -57.734 1.000 1 A VAL 22.080 1
ATOM 4214 N N . ALA 273 273 ? A -13.732 17.775 -52.494 1.000 1 A ALA 23.020 1
ATOM 4215 C CA . ALA 273 273 ? A -13.709 19.228 -52.258 1.000 1 A ALA 23.020 1
ATOM 4216 C C . ALA 273 273 ? A -13.757 19.420 -50.708 1.000 1 A ALA 23.020 1
ATOM 4217 O O . ALA 273 273 ? A -14.383 18.606 -50.033 1.000 1 A ALA 23.020 1
ATOM 4218 C CB . ALA 273 273 ? A -14.965 19.847 -52.900 1.000 1 A ALA 23.020 1
ATOM 4219 H H . ALA 273 273 ? A -13.890 17.257 -51.641 1.000 1 A ALA 23.020 1
ATOM 4220 H HA . ALA 273 273 ? A -12.804 19.684 -52.660 1.000 1 A ALA 23.020 1
ATOM 4221 H HB1 . ALA 273 273 ? A -15.835 19.220 -52.704 1.000 1 A ALA 23.020 1
ATOM 4222 H HB2 . ALA 273 273 ? A -14.825 19.962 -53.975 1.000 1 A ALA 23.020 1
ATOM 4223 H HB3 . ALA 273 273 ? A -15.178 20.832 -52.485 1.000 1 A ALA 23.020 1
ATOM 4224 N N . GLU 274 274 ? A -13.172 20.422 -50.041 1.000 1 A GLU 20.550 1
ATOM 4225 C CA . GLU 274 274 ? A -12.174 21.437 -50.423 1.000 1 A GLU 20.550 1
ATOM 4226 C C . GLU 274 274 ? A -11.534 22.047 -49.134 1.000 1 A GLU 20.550 1
ATOM 4227 O O . GLU 274 274 ? A -11.587 21.414 -48.081 1.000 1 A GLU 20.550 1
ATOM 4228 C CB . GLU 274 274 ? A -12.843 22.537 -51.271 1.000 1 A GLU 20.550 1
ATOM 4229 C CG . GLU 274 274 ? A -11.868 23.070 -52.324 1.000 1 A GLU 20.550 1
ATOM 4230 C CD . GLU 274 274 ? A -12.355 24.421 -52.838 1.000 1 A GLU 20.550 1
ATOM 4231 O OE1 . GLU 274 274 ? A -13.052 24.429 -53.875 1.000 1 A GLU 20.550 1
ATOM 4232 O OE2 . GLU 274 274 ? A -12.038 25.412 -52.143 1.000 1 A GLU 20.550 1
ATOM 4233 H H . GLU 274 274 ? A -13.329 20.379 -49.044 1.000 1 A GLU 20.550 1
ATOM 4234 H HA . GLU 274 274 ? A -11.381 20.964 -51.003 1.000 1 A GLU 20.550 1
ATOM 4235 H HB2 . GLU 274 274 ? A -13.715 22.150 -51.798 1.000 1 A GLU 20.550 1
ATOM 4236 H HB3 . GLU 274 274 ? A -13.198 23.341 -50.626 1.000 1 A GLU 20.550 1
ATOM 4237 H HG2 . GLU 274 274 ? A -11.789 22.346 -53.135 1.000 1 A GLU 20.550 1
ATOM 4238 H HG3 . GLU 274 274 ? A -10.876 23.189 -51.888 1.000 1 A GLU 20.550 1
ATOM 4239 N N . LEU 275 275 ? A -11.010 23.284 -49.206 1.000 1 A LEU 20.550 1
ATOM 4240 C CA . LEU 275 275 ? A -10.517 24.168 -48.127 1.000 1 A LEU 20.550 1
ATOM 4241 C C . LEU 275 275 ? A -9.189 23.832 -47.398 1.000 1 A LEU 20.550 1
[truncated: 1,243,462 more chars]
