# Supplementary material for: Viro3D: a comprehensive database of virus protein structure predictions
Source: Mol Syst Biol. 2025 Sep 16;21(11):9. doi: 10.1038/s44320-025-00147-9 (PMC12583693; doi:10.1038/s44320-025-00147-9)
Supplement: Supplementary file 8 — Source data Fig. 1 [file 44320_2025_147_MOESM8_ESM.zip › Figure 1/1G/MPox E5R ColabFold prediction CF-AAL40560.1_12009.cif]

data_CF-AAL405601_12009
_entry.id CF-AAL40560.1_12009
_struct.entry_id CF-AAL40560.1_12009
_struct.pdbx_model_details
;Model generated using LocalColabFold (v.1.5.2) producing 5 models with 3 recycles each, with AMBER relaxation, without templates, ranked by pLDDT, starting from an MSA with uniref30, pdb100 and colabfold_envdb setting.

Note: .
;
_struct.pdbx_structure_determination_methodology computational
_struct.title 'ColabFold model for E5R (AAL40560.1) from Monkeypox virus (AF380138.1)'
_audit_conform.dict_location https://raw.githubusercontent.com/ihmwg/ModelCIF/d18ba38/base/mmcif_ma-core.dic
_audit_conform.dict_name mmcif_ma.dic
_audit_conform.dict_version 1.4.6
#
loop_
_citation.id
_citation.title
_citation.journal_abbrev
_citation.journal_volume
_citation.page_first
_citation.page_last
_citation.year
_citation.pdbx_database_id_PubMed
_citation.pdbx_database_id_DOI
1 'ColabFold: making protein folding accessible to all.' 'Nature Methods' 19 679
682 2022 35637307 10.1038/s41592-022-01488-1
2 'Highly accurate protein structure prediction with AlphaFold.' Nature 596 583
589 2021 34265844 10.1038/s41586-021-03819-2
#
#
loop_
_citation_author.citation_id
_citation_author.name
_citation_author.ordinal
1 'Mirdita, M.' 1
1 'Schuetze, K.' 2
1 'Moriwaki, Y.' 3
1 'Heo, L.' 4
1 'Ovchinnikov, S.' 5
1 'Steinegger, M.' 6
2 'Jumper, J.' 7
2 'Evans, R.' 8
2 'Pritzel, A.' 9
2 'Green, T.' 10
2 'Figurnov, M.' 11
2 'Ronneberger, O.' 12
2 'Tunyasuvunakool, K.' 13
2 'Bates, R.' 14
2 'Zidek, A.' 15
2 'Potapenko, A.' 16
2 'Bridgland, A.' 17
2 'Meyer, C.' 18
2 'Kohl, S.A.A.' 19
2 'Ballard, A.J.' 20
2 'Cowie, A.' 21
2 'Romera-Paredes, B.' 22
2 'Nikolov, S.' 23
2 'Jain, R.' 24
2 'Adler, J.' 25
2 'Back, T.' 26
2 'Petersen, S.' 27
2 'Reiman, D.' 28
2 'Clancy, E.' 29
2 'Zielinski, M.' 30
2 'Steinegger, M.' 31
2 'Pacholska, M.' 32
2 'Berghammer, T.' 33
2 'Bodenstein, S.' 34
2 'Silver, D.' 35
2 'Vinyals, O.' 36
2 'Senior, A.W.' 37
2 'Kavukcuoglu, K.' 38
2 'Kohli, P.' 39
2 'Hassabis, D.' 40
#
#
loop_
_software.pdbx_ordinal
_software.name
_software.classification
_software.description
_software.version
_software.type
_software.location
_software.citation_id
1 LocalColabFold 'model building' 'Structure prediction' v.1.5.2 package
https://github.com/YoshitakaMo/localcolabfold 1
2 AlphaFold 'model building' 'Structure prediction' 2.2.0 package
https://github.com/deepmind/alphafold 2
#
#
loop_
_ma_software_group.ordinal_id
_ma_software_group.group_id
_ma_software_group.software_id
_ma_software_group.parameter_group_id
1 1 1 .
2 1 2 .
#
#
loop_
_audit_author.name
_audit_author.pdbx_ordinal
'Litvin, Ulad' 1
'Lytras, Spyros' 2
'Grove, Joe' 3
'Hughes, Joseph' 4
#
#
loop_
_chem_comp.id
_chem_comp.type
_chem_comp.name
_chem_comp.formula
_chem_comp.formula_weight
_chem_comp.ma_provenance
ALA 'L-peptide linking' ALANINE 'C3 H7 N O2' 89.094 'CCD Core'
ARG 'L-peptide linking' ARGININE 'C6 H15 N4 O2 1' 175.212 'CCD Core'
ASN 'L-peptide linking' ASPARAGINE 'C4 H8 N2 O3' 132.119 'CCD Core'
ASP 'L-peptide linking' 'ASPARTIC ACID' 'C4 H7 N O4' 133.103 'CCD Core'
CYS 'L-peptide linking' CYSTEINE 'C3 H7 N O2 S' 121.154 'CCD Core'
GLN 'L-peptide linking' GLUTAMINE 'C5 H10 N2 O3' 146.146 'CCD Core'
GLU 'L-peptide linking' 'GLUTAMIC ACID' 'C5 H9 N O4' 147.130 'CCD Core'
GLY 'peptide linking' GLYCINE 'C2 H5 N O2' 75.067 'CCD Core'
HIS 'L-peptide linking' HISTIDINE 'C6 H10 N3 O2 1' 156.165 'CCD Core'
ILE 'L-peptide linking' ISOLEUCINE 'C6 H13 N O2' 131.175 'CCD Core'
LEU 'L-peptide linking' LEUCINE 'C6 H13 N O2' 131.175 'CCD Core'
LYS 'L-peptide linking' LYSINE 'C6 H15 N2 O2 1' 147.198 'CCD Core'
MET 'L-peptide linking' METHIONINE 'C5 H11 N O2 S' 149.208 'CCD Core'
PHE 'L-peptide linking' PHENYLALANINE 'C9 H11 N O2' 165.192 'CCD Core'
PRO 'L-peptide linking' PROLINE 'C5 H9 N O2' 115.132 'CCD Core'
SER 'L-peptide linking' SERINE 'C3 H7 N O3' 105.093 'CCD Core'
THR 'L-peptide linking' THREONINE 'C4 H9 N O3' 119.120 'CCD Core'
TRP 'L-peptide linking' TRYPTOPHAN 'C11 H12 N2 O2' 204.229 'CCD Core'
TYR 'L-peptide linking' TYROSINE 'C9 H11 N O3' 181.191 'CCD Core'
VAL 'L-peptide linking' VALINE 'C5 H11 N O2' 117.148 'CCD Core'
#
#
loop_
_entity.id
_entity.type
_entity.src_method
_entity.pdbx_description
_entity.formula_weight
_entity.pdbx_number_of_molecules
_entity.details
1 polymer nat 'E5R (AAL40560.1) from Monkeypox virus (AF380138.1)' 104600.450 1
.
#
#
loop_
_entity_src_nat.entity_id
_entity_src_nat.pdbx_src_id
_entity_src_nat.pdbx_ncbi_taxonomy_id
_entity_src_nat.pdbx_organism_scientific
_entity_src_nat.common_name
_entity_src_nat.strain
1 1 619591 'Monkeypox virus' . .
#
#
loop_
_struct_ref.id
_struct_ref.entity_id
_struct_ref.db_name
_struct_ref.db_code
_struct_ref.pdbx_db_accession
_struct_ref.pdbx_align_begin
_struct_ref.pdbx_seq_one_letter_code
_struct_ref.details
1 1 NCBI 17529882 AAL40560.1 1
;MDAAIRGNDVIFVLKTIGVPSACRQNEDPRFVEAFKCDELERYIDNNPECTLFESLRDEEAYSIVRIFMD
VDLDACLDEIDYLTAIQDFIIEVSNCVARFAFTECGAIHENVIKSMRSNFSLTKSTNRDKTSFHIIFLDT
YTTMDTLIAMKRTLLELSRSSENPLTRSIDTAVYRRKTTLRVVGTRKNPNCDTIHVMQPPHDNIEDYLFT
YVDMNNNSYYFSLQRRLEDLVPDKLWEPGFISFEDAIKRVSKIFINSIINFNDLDENNFTTVPLVIDYVT
PCALCKKRSHKHPHQLSLENGAIRIYKTGNPHSCKVKIVPLDGNKLFNIAQRILDTNSVLLTERGDHIVW
INNSWKFNSEEPLITKLILSIRHQLPKEYSSELLCPRKRKTVEANIRDMLVDSVETDTYPDKLPFKNGVL
DLVDGMFYSGDDAKKYTCTVSTGFKFDDTKFVENSPEMEELMNIINDIQPLTDENKKNRELYEKTLSSCL
CGATKGCLTFFFGETATGKSTTKRLLKSAIGDLFVETGQTILTDVLDKGPNPFIANMHLKRSVFCSELPD
FACSGSKKIRSDNIKKLTEPCVIGRPCFSNKINNRNHATIIIDTNYKPVFDRIDNALMRRIAVVRFRTHF
SQPSGREAAENNDAYDKVKLLDEGLDGKIQNNRYRFAFLYLLVKWYKKYHIPIMKLYPTPEEIPDFAFYL
KIGTLLVSSSVKHIPLMTDLSKKGYILYDNVVTLPLTTFQQKISKYFNSRLFGHDIESFINRHKKFANVS
DEYLQYIFIEDISSP
;
.
#
#
loop_
_struct_ref_seq.align_id
_struct_ref_seq.ref_id
_struct_ref_seq.seq_align_beg
_struct_ref_seq.seq_align_end
_struct_ref_seq.db_align_beg
_struct_ref_seq.db_align_end
1 1 1 785 1 785
#
#
loop_
_ma_target_ref_db_details.target_entity_id
_ma_target_ref_db_details.db_name
_ma_target_ref_db_details.db_name_other_details
_ma_target_ref_db_details.db_code
_ma_target_ref_db_details.db_accession
_ma_target_ref_db_details.seq_db_isoform
_ma_target_ref_db_details.seq_db_align_begin
_ma_target_ref_db_details.seq_db_align_end
_ma_target_ref_db_details.ncbi_taxonomy_id
_ma_target_ref_db_details.organism_scientific
_ma_target_ref_db_details.seq_db_sequence_version_date
_ma_target_ref_db_details.seq_db_sequence_checksum
1 NCBI . 17529882 AAL40560.1 . 1 785 619591 . 2009-03-04 .
#
#
loop_
_entity_poly.entity_id
_entity_poly.type
_entity_poly.nstd_linkage
_entity_poly.nstd_monomer
_entity_poly.pdbx_strand_id
_entity_poly.pdbx_seq_one_letter_code
_entity_poly.pdbx_seq_one_letter_code_can
1 polypeptide(L) no no A
;MDAAIRGNDVIFVLKTIGVPSACRQNEDPRFVEAFKCDELERYIDNNPECTLFESLRDEEAYSIVRIFMD
VDLDACLDEIDYLTAIQDFIIEVSNCVARFAFTECGAIHENVIKSMRSNFSLTKSTNRDKTSFHIIFLDT
YTTMDTLIAMKRTLLELSRSSENPLTRSIDTAVYRRKTTLRVVGTRKNPNCDTIHVMQPPHDNIEDYLFT
YVDMNNNSYYFSLQRRLEDLVPDKLWEPGFISFEDAIKRVSKIFINSIINFNDLDENNFTTVPLVIDYVT
PCALCKKRSHKHPHQLSLENGAIRIYKTGNPHSCKVKIVPLDGNKLFNIAQRILDTNSVLLTERGDHIVW
INNSWKFNSEEPLITKLILSIRHQLPKEYSSELLCPRKRKTVEANIRDMLVDSVETDTYPDKLPFKNGVL
DLVDGMFYSGDDAKKYTCTVSTGFKFDDTKFVENSPEMEELMNIINDIQPLTDENKKNRELYEKTLSSCL
CGATKGCLTFFFGETATGKSTTKRLLKSAIGDLFVETGQTILTDVLDKGPNPFIANMHLKRSVFCSELPD
FACSGSKKIRSDNIKKLTEPCVIGRPCFSNKINNRNHATIIIDTNYKPVFDRIDNALMRRIAVVRFRTHF
SQPSGREAAENNDAYDKVKLLDEGLDGKIQNNRYRFAFLYLLVKWYKKYHIPIMKLYPTPEEIPDFAFYL
KIGTLLVSSSVKHIPLMTDLSKKGYILYDNVVTLPLTTFQQKISKYFNSRLFGHDIESFINRHKKFANVS
DEYLQYIFIEDISSP
;

;MDAAIRGNDVIFVLKTIGVPSACRQNEDPRFVEAFKCDELERYIDNNPECTLFESLRDEEAYSIVRIFMD
VDLDACLDEIDYLTAIQDFIIEVSNCVARFAFTECGAIHENVIKSMRSNFSLTKSTNRDKTSFHIIFLDT
YTTMDTLIAMKRTLLELSRSSENPLTRSIDTAVYRRKTTLRVVGTRKNPNCDTIHVMQPPHDNIEDYLFT
YVDMNNNSYYFSLQRRLEDLVPDKLWEPGFISFEDAIKRVSKIFINSIINFNDLDENNFTTVPLVIDYVT
PCALCKKRSHKHPHQLSLENGAIRIYKTGNPHSCKVKIVPLDGNKLFNIAQRILDTNSVLLTERGDHIVW
INNSWKFNSEEPLITKLILSIRHQLPKEYSSELLCPRKRKTVEANIRDMLVDSVETDTYPDKLPFKNGVL
DLVDGMFYSGDDAKKYTCTVSTGFKFDDTKFVENSPEMEELMNIINDIQPLTDENKKNRELYEKTLSSCL
CGATKGCLTFFFGETATGKSTTKRLLKSAIGDLFVETGQTILTDVLDKGPNPFIANMHLKRSVFCSELPD
FACSGSKKIRSDNIKKLTEPCVIGRPCFSNKINNRNHATIIIDTNYKPVFDRIDNALMRRIAVVRFRTHF
SQPSGREAAENNDAYDKVKLLDEGLDGKIQNNRYRFAFLYLLVKWYKKYHIPIMKLYPTPEEIPDFAFYL
KIGTLLVSSSVKHIPLMTDLSKKGYILYDNVVTLPLTTFQQKISKYFNSRLFGHDIESFINRHKKFANVS
DEYLQYIFIEDISSP
;

#
#
loop_
_entity_poly_seq.entity_id
_entity_poly_seq.num
_entity_poly_seq.mon_id
_entity_poly_seq.hetero
1 1 MET .
1 2 ASP .
1 3 ALA .
1 4 ALA .
1 5 ILE .
1 6 ARG .
1 7 GLY .
1 8 ASN .
1 9 ASP .
1 10 VAL .
1 11 ILE .
1 12 PHE .
1 13 VAL .
1 14 LEU .
1 15 LYS .
1 16 THR .
1 17 ILE .
1 18 GLY .
1 19 VAL .
1 20 PRO .
1 21 SER .
1 22 ALA .
1 23 CYS .
1 24 ARG .
1 25 GLN .
1 26 ASN .
1 27 GLU .
1 28 ASP .
1 29 PRO .
1 30 ARG .
1 31 PHE .
1 32 VAL .
1 33 GLU .
1 34 ALA .
1 35 PHE .
1 36 LYS .
1 37 CYS .
1 38 ASP .
1 39 GLU .
1 40 LEU .
1 41 GLU .
1 42 ARG .
1 43 TYR .
1 44 ILE .
1 45 ASP .
1 46 ASN .
1 47 ASN .
1 48 PRO .
1 49 GLU .
1 50 CYS .
1 51 THR .
1 52 LEU .
1 53 PHE .
1 54 GLU .
1 55 SER .
1 56 LEU .
1 57 ARG .
1 58 ASP .
1 59 GLU .
1 60 GLU .
1 61 ALA .
1 62 TYR .
1 63 SER .
1 64 ILE .
1 65 VAL .
1 66 ARG .
1 67 ILE .
1 68 PHE .
1 69 MET .
1 70 ASP .
1 71 VAL .
1 72 ASP .
1 73 LEU .
1 74 ASP .
1 75 ALA .
1 76 CYS .
1 77 LEU .
1 78 ASP .
1 79 GLU .
1 80 ILE .
1 81 ASP .
1 82 TYR .
1 83 LEU .
1 84 THR .
1 85 ALA .
1 86 ILE .
1 87 GLN .
1 88 ASP .
1 89 PHE .
1 90 ILE .
1 91 ILE .
1 92 GLU .
1 93 VAL .
1 94 SER .
1 95 ASN .
1 96 CYS .
1 97 VAL .
1 98 ALA .
1 99 ARG .
1 100 PHE .
1 101 ALA .
1 102 PHE .
1 103 THR .
1 104 GLU .
1 105 CYS .
1 106 GLY .
1 107 ALA .
1 108 ILE .
1 109 HIS .
1 110 GLU .
1 111 ASN .
1 112 VAL .
1 113 ILE .
1 114 LYS .
1 115 SER .
1 116 MET .
1 117 ARG .
1 118 SER .
1 119 ASN .
1 120 PHE .
1 121 SER .
1 122 LEU .
1 123 THR .
1 124 LYS .
1 125 SER .
1 126 THR .
1 127 ASN .
1 128 ARG .
1 129 ASP .
1 130 LYS .
1 131 THR .
1 132 SER .
1 133 PHE .
1 134 HIS .
1 135 ILE .
1 136 ILE .
1 137 PHE .
1 138 LEU .
1 139 ASP .
1 140 THR .
1 141 TYR .
1 142 THR .
1 143 THR .
1 144 MET .
1 145 ASP .
1 146 THR .
1 147 LEU .
1 148 ILE .
1 149 ALA .
1 150 MET .
1 151 LYS .
1 152 ARG .
1 153 THR .
1 154 LEU .
1 155 LEU .
1 156 GLU .
1 157 LEU .
1 158 SER .
1 159 ARG .
1 160 SER .
1 161 SER .
1 162 GLU .
1 163 ASN .
1 164 PRO .
1 165 LEU .
1 166 THR .
1 167 ARG .
1 168 SER .
1 169 ILE .
1 170 ASP .
1 171 THR .
1 172 ALA .
1 173 VAL .
1 174 TYR .
1 175 ARG .
1 176 ARG .
1 177 LYS .
1 178 THR .
1 179 THR .
1 180 LEU .
1 181 ARG .
1 182 VAL .
1 183 VAL .
1 184 GLY .
1 185 THR .
1 186 ARG .
1 187 LYS .
1 188 ASN .
1 189 PRO .
1 190 ASN .
1 191 CYS .
1 192 ASP .
1 193 THR .
1 194 ILE .
1 195 HIS .
1 196 VAL .
1 197 MET .
1 198 GLN .
1 199 PRO .
1 200 PRO .
1 201 HIS .
1 202 ASP .
1 203 ASN .
1 204 ILE .
1 205 GLU .
1 206 ASP .
1 207 TYR .
1 208 LEU .
1 209 PHE .
1 210 THR .
1 211 TYR .
1 212 VAL .
1 213 ASP .
1 214 MET .
1 215 ASN .
1 216 ASN .
1 217 ASN .
1 218 SER .
1 219 TYR .
1 220 TYR .
1 221 PHE .
1 222 SER .
1 223 LEU .
1 224 GLN .
1 225 ARG .
1 226 ARG .
1 227 LEU .
1 228 GLU .
1 229 ASP .
1 230 LEU .
1 231 VAL .
1 232 PRO .
1 233 ASP .
1 234 LYS .
1 235 LEU .
1 236 TRP .
1 237 GLU .
1 238 PRO .
1 239 GLY .
1 240 PHE .
1 241 ILE .
1 242 SER .
1 243 PHE .
1 244 GLU .
1 245 ASP .
1 246 ALA .
1 247 ILE .
1 248 LYS .
1 249 ARG .
1 250 VAL .
1 251 SER .
1 252 LYS .
1 253 ILE .
1 254 PHE .
1 255 ILE .
1 256 ASN .
1 257 SER .
1 258 ILE .
1 259 ILE .
1 260 ASN .
1 261 PHE .
1 262 ASN .
1 263 ASP .
1 264 LEU .
1 265 ASP .
1 266 GLU .
1 267 ASN .
1 268 ASN .
1 269 PHE .
1 270 THR .
1 271 THR .
1 272 VAL .
1 273 PRO .
1 274 LEU .
1 275 VAL .
1 276 ILE .
1 277 ASP .
1 278 TYR .
1 279 VAL .
1 280 THR .
1 281 PRO .
1 282 CYS .
1 283 ALA .
1 284 LEU .
1 285 CYS .
1 286 LYS .
1 287 LYS .
1 288 ARG .
1 289 SER .
1 290 HIS .
1 291 LYS .
1 292 HIS .
1 293 PRO .
1 294 HIS .
1 295 GLN .
1 296 LEU .
1 297 SER .
1 298 LEU .
1 299 GLU .
1 300 ASN .
1 301 GLY .
1 302 ALA .
1 303 ILE .
1 304 ARG .
1 305 ILE .
1 306 TYR .
1 307 LYS .
1 308 THR .
1 309 GLY .
1 310 ASN .
1 311 PRO .
1 312 HIS .
1 313 SER .
1 314 CYS .
1 315 LYS .
1 316 VAL .
1 317 LYS .
1 318 ILE .
1 319 VAL .
1 320 PRO .
1 321 LEU .
1 322 ASP .
1 323 GLY .
1 324 ASN .
1 325 LYS .
1 326 LEU .
1 327 PHE .
1 328 ASN .
1 329 ILE .
1 330 ALA .
1 331 GLN .
1 332 ARG .
1 333 ILE .
1 334 LEU .
1 335 ASP .
1 336 THR .
1 337 ASN .
1 338 SER .
1 339 VAL .
1 340 LEU .
1 341 LEU .
1 342 THR .
1 343 GLU .
1 344 ARG .
1 345 GLY .
1 346 ASP .
1 347 HIS .
1 348 ILE .
1 349 VAL .
1 350 TRP .
1 351 ILE .
1 352 ASN .
1 353 ASN .
1 354 SER .
1 355 TRP .
1 356 LYS .
1 357 PHE .
1 358 ASN .
1 359 SER .
1 360 GLU .
1 361 GLU .
1 362 PRO .
1 363 LEU .
1 364 ILE .
1 365 THR .
1 366 LYS .
1 367 LEU .
1 368 ILE .
1 369 LEU .
1 370 SER .
1 371 ILE .
1 372 ARG .
1 373 HIS .
1 374 GLN .
1 375 LEU .
1 376 PRO .
1 377 LYS .
1 378 GLU .
1 379 TYR .
1 380 SER .
1 381 SER .
1 382 GLU .
1 383 LEU .
1 384 LEU .
1 385 CYS .
1 386 PRO .
1 387 ARG .
1 388 LYS .
1 389 ARG .
1 390 LYS .
1 391 THR .
1 392 VAL .
1 393 GLU .
1 394 ALA .
1 395 ASN .
1 396 ILE .
1 397 ARG .
1 398 ASP .
1 399 MET .
1 400 LEU .
1 401 VAL .
1 402 ASP .
1 403 SER .
1 404 VAL .
1 405 GLU .
1 406 THR .
1 407 ASP .
1 408 THR .
1 409 TYR .
1 410 PRO .
1 411 ASP .
1 412 LYS .
1 413 LEU .
1 414 PRO .
1 415 PHE .
1 416 LYS .
1 417 ASN .
1 418 GLY .
1 419 VAL .
1 420 LEU .
1 421 ASP .
1 422 LEU .
1 423 VAL .
1 424 ASP .
1 425 GLY .
1 426 MET .
1 427 PHE .
1 428 TYR .
1 429 SER .
1 430 GLY .
1 431 ASP .
1 432 ASP .
1 433 ALA .
1 434 LYS .
1 435 LYS .
1 436 TYR .
1 437 THR .
1 438 CYS .
1 439 THR .
1 440 VAL .
1 441 SER .
1 442 THR .
1 443 GLY .
1 444 PHE .
1 445 LYS .
1 446 PHE .
1 447 ASP .
1 448 ASP .
1 449 THR .
1 450 LYS .
1 451 PHE .
1 452 VAL .
1 453 GLU .
1 454 ASN .
1 455 SER .
1 456 PRO .
1 457 GLU .
1 458 MET .
1 459 GLU .
1 460 GLU .
1 461 LEU .
1 462 MET .
1 463 ASN .
1 464 ILE .
1 465 ILE .
1 466 ASN .
1 467 ASP .
1 468 ILE .
1 469 GLN .
1 470 PRO .
1 471 LEU .
1 472 THR .
1 473 ASP .
1 474 GLU .
1 475 ASN .
1 476 LYS .
1 477 LYS .
1 478 ASN .
1 479 ARG .
1 480 GLU .
1 481 LEU .
1 482 TYR .
1 483 GLU .
1 484 LYS .
1 485 THR .
1 486 LEU .
1 487 SER .
1 488 SER .
1 489 CYS .
1 490 LEU .
1 491 CYS .
1 492 GLY .
1 493 ALA .
1 494 THR .
1 495 LYS .
1 496 GLY .
1 497 CYS .
1 498 LEU .
1 499 THR .
1 500 PHE .
1 501 PHE .
1 502 PHE .
1 503 GLY .
1 504 GLU .
1 505 THR .
1 506 ALA .
1 507 THR .
1 508 GLY .
1 509 LYS .
1 510 SER .
1 511 THR .
1 512 THR .
1 513 LYS .
1 514 ARG .
1 515 LEU .
1 516 LEU .
1 517 LYS .
1 518 SER .
1 519 ALA .
1 520 ILE .
1 521 GLY .
1 522 ASP .
1 523 LEU .
1 524 PHE .
1 525 VAL .
1 526 GLU .
1 527 THR .
1 528 GLY .
1 529 GLN .
1 530 THR .
1 531 ILE .
1 532 LEU .
1 533 THR .
1 534 ASP .
1 535 VAL .
1 536 LEU .
1 537 ASP .
1 538 LYS .
1 539 GLY .
1 540 PRO .
1 541 ASN .
1 542 PRO .
1 543 PHE .
1 544 ILE .
1 545 ALA .
1 546 ASN .
1 547 MET .
1 548 HIS .
1 549 LEU .
1 550 LYS .
1 551 ARG .
1 552 SER .
1 553 VAL .
1 554 PHE .
1 555 CYS .
1 556 SER .
1 557 GLU .
1 558 LEU .
1 559 PRO .
1 560 ASP .
1 561 PHE .
1 562 ALA .
1 563 CYS .
1 564 SER .
1 565 GLY .
1 566 SER .
1 567 LYS .
1 568 LYS .
1 569 ILE .
1 570 ARG .
1 571 SER .
1 572 ASP .
1 573 ASN .
1 574 ILE .
1 575 LYS .
1 576 LYS .
1 577 LEU .
1 578 THR .
1 579 GLU .
1 580 PRO .
1 581 CYS .
1 582 VAL .
1 583 ILE .
1 584 GLY .
1 585 ARG .
1 586 PRO .
1 587 CYS .
1 588 PHE .
1 589 SER .
1 590 ASN .
1 591 LYS .
1 592 ILE .
1 593 ASN .
1 594 ASN .
1 595 ARG .
1 596 ASN .
1 597 HIS .
1 598 ALA .
1 599 THR .
1 600 ILE .
1 601 ILE .
1 602 ILE .
1 603 ASP .
1 604 THR .
1 605 ASN .
1 606 TYR .
1 607 LYS .
1 608 PRO .
1 609 VAL .
1 610 PHE .
1 611 ASP .
1 612 ARG .
1 613 ILE .
1 614 ASP .
1 615 ASN .
1 616 ALA .
1 617 LEU .
1 618 MET .
1 619 ARG .
1 620 ARG .
1 621 ILE .
1 622 ALA .
1 623 VAL .
1 624 VAL .
1 625 ARG .
1 626 PHE .
1 627 ARG .
1 628 THR .
1 629 HIS .
1 630 PHE .
1 631 SER .
1 632 GLN .
1 633 PRO .
1 634 SER .
1 635 GLY .
1 636 ARG .
1 637 GLU .
1 638 ALA .
1 639 ALA .
1 640 GLU .
1 641 ASN .
1 642 ASN .
1 643 ASP .
1 644 ALA .
1 645 TYR .
1 646 ASP .
1 647 LYS .
1 648 VAL .
1 649 LYS .
1 650 LEU .
1 651 LEU .
1 652 ASP .
1 653 GLU .
1 654 GLY .
1 655 LEU .
1 656 ASP .
1 657 GLY .
1 658 LYS .
1 659 ILE .
1 660 GLN .
1 661 ASN .
1 662 ASN .
1 663 ARG .
1 664 TYR .
1 665 ARG .
1 666 PHE .
1 667 ALA .
1 668 PHE .
1 669 LEU .
1 670 TYR .
1 671 LEU .
1 672 LEU .
1 673 VAL .
1 674 LYS .
1 675 TRP .
1 676 TYR .
1 677 LYS .
1 678 LYS .
1 679 TYR .
1 680 HIS .
1 681 ILE .
1 682 PRO .
1 683 ILE .
1 684 MET .
1 685 LYS .
1 686 LEU .
1 687 TYR .
1 688 PRO .
1 689 THR .
1 690 PRO .
1 691 GLU .
1 692 GLU .
1 693 ILE .
1 694 PRO .
1 695 ASP .
1 696 PHE .
1 697 ALA .
1 698 PHE .
1 699 TYR .
1 700 LEU .
1 701 LYS .
1 702 ILE .
1 703 GLY .
1 704 THR .
1 705 LEU .
1 706 LEU .
1 707 VAL .
1 708 SER .
1 709 SER .
1 710 SER .
1 711 VAL .
1 712 LYS .
1 713 HIS .
1 714 ILE .
1 715 PRO .
1 716 LEU .
1 717 MET .
1 718 THR .
1 719 ASP .
1 720 LEU .
1 721 SER .
1 722 LYS .
1 723 LYS .
1 724 GLY .
1 725 TYR .
1 726 ILE .
1 727 LEU .
1 728 TYR .
1 729 ASP .
1 730 ASN .
1 731 VAL .
1 732 VAL .
1 733 THR .
1 734 LEU .
1 735 PRO .
1 736 LEU .
1 737 THR .
1 738 THR .
1 739 PHE .
1 740 GLN .
1 741 GLN .
1 742 LYS .
1 743 ILE .
1 744 SER .
1 745 LYS .
1 746 TYR .
1 747 PHE .
1 748 ASN .
1 749 SER .
1 750 ARG .
1 751 LEU .
1 752 PHE .
1 753 GLY .
1 754 HIS .
1 755 ASP .
1 756 ILE .
1 757 GLU .
1 758 SER .
1 759 PHE .
1 760 ILE .
1 761 ASN .
1 762 ARG .
1 763 HIS .
1 764 LYS .
1 765 LYS .
1 766 PHE .
1 767 ALA .
1 768 ASN .
1 769 VAL .
1 770 SER .
1 771 ASP .
1 772 GLU .
1 773 TYR .
1 774 LEU .
1 775 GLN .
1 776 TYR .
1 777 ILE .
1 778 PHE .
1 779 ILE .
1 780 GLU .
1 781 ASP .
1 782 ILE .
1 783 SER .
1 784 SER .
1 785 PRO .
#
#
loop_
_struct_asym.id
_struct_asym.entity_id
_struct_asym.details
A 1 .
#
#
loop_
_pdbx_poly_seq_scheme.asym_id
_pdbx_poly_seq_scheme.entity_id
_pdbx_poly_seq_scheme.seq_id
_pdbx_poly_seq_scheme.mon_id
_pdbx_poly_seq_scheme.pdb_seq_num
_pdbx_poly_seq_scheme.auth_seq_num
_pdbx_poly_seq_scheme.pdb_mon_id
_pdbx_poly_seq_scheme.auth_mon_id
_pdbx_poly_seq_scheme.pdb_strand_id
_pdbx_poly_seq_scheme.pdb_ins_code
A 1 1 MET 1 1 MET MET A .
A 1 2 ASP 2 2 ASP ASP A .
A 1 3 ALA 3 3 ALA ALA A .
A 1 4 ALA 4 4 ALA ALA A .
A 1 5 ILE 5 5 ILE ILE A .
A 1 6 ARG 6 6 ARG ARG A .
A 1 7 GLY 7 7 GLY GLY A .
A 1 8 ASN 8 8 ASN ASN A .
A 1 9 ASP 9 9 ASP ASP A .
A 1 10 VAL 10 10 VAL VAL A .
A 1 11 ILE 11 11 ILE ILE A .
A 1 12 PHE 12 12 PHE PHE A .
A 1 13 VAL 13 13 VAL VAL A .
A 1 14 LEU 14 14 LEU LEU A .
A 1 15 LYS 15 15 LYS LYS A .
A 1 16 THR 16 16 THR THR A .
A 1 17 ILE 17 17 ILE ILE A .
A 1 18 GLY 18 18 GLY GLY A .
A 1 19 VAL 19 19 VAL VAL A .
A 1 20 PRO 20 20 PRO PRO A .
A 1 21 SER 21 21 SER SER A .
A 1 22 ALA 22 22 ALA ALA A .
A 1 23 CYS 23 23 CYS CYS A .
A 1 24 ARG 24 24 ARG ARG A .
A 1 25 GLN 25 25 GLN GLN A .
A 1 26 ASN 26 26 ASN ASN A .
A 1 27 GLU 27 27 GLU GLU A .
A 1 28 ASP 28 28 ASP ASP A .
A 1 29 PRO 29 29 PRO PRO A .
A 1 30 ARG 30 30 ARG ARG A .
A 1 31 PHE 31 31 PHE PHE A .
A 1 32 VAL 32 32 VAL VAL A .
A 1 33 GLU 33 33 GLU GLU A .
A 1 34 ALA 34 34 ALA ALA A .
A 1 35 PHE 35 35 PHE PHE A .
A 1 36 LYS 36 36 LYS LYS A .
A 1 37 CYS 37 37 CYS CYS A .
A 1 38 ASP 38 38 ASP ASP A .
A 1 39 GLU 39 39 GLU GLU A .
A 1 40 LEU 40 40 LEU LEU A .
A 1 41 GLU 41 41 GLU GLU A .
A 1 42 ARG 42 42 ARG ARG A .
A 1 43 TYR 43 43 TYR TYR A .
A 1 44 ILE 44 44 ILE ILE A .
A 1 45 ASP 45 45 ASP ASP A .
A 1 46 ASN 46 46 ASN ASN A .
A 1 47 ASN 47 47 ASN ASN A .
A 1 48 PRO 48 48 PRO PRO A .
A 1 49 GLU 49 49 GLU GLU A .
A 1 50 CYS 50 50 CYS CYS A .
A 1 51 THR 51 51 THR THR A .
A 1 52 LEU 52 52 LEU LEU A .
A 1 53 PHE 53 53 PHE PHE A .
A 1 54 GLU 54 54 GLU GLU A .
A 1 55 SER 55 55 SER SER A .
A 1 56 LEU 56 56 LEU LEU A .
A 1 57 ARG 57 57 ARG ARG A .
A 1 58 ASP 58 58 ASP ASP A .
A 1 59 GLU 59 59 GLU GLU A .
A 1 60 GLU 60 60 GLU GLU A .
A 1 61 ALA 61 61 ALA ALA A .
A 1 62 TYR 62 62 TYR TYR A .
A 1 63 SER 63 63 SER SER A .
A 1 64 ILE 64 64 ILE ILE A .
A 1 65 VAL 65 65 VAL VAL A .
A 1 66 ARG 66 66 ARG ARG A .
A 1 67 ILE 67 67 ILE ILE A .
A 1 68 PHE 68 68 PHE PHE A .
A 1 69 MET 69 69 MET MET A .
A 1 70 ASP 70 70 ASP ASP A .
A 1 71 VAL 71 71 VAL VAL A .
A 1 72 ASP 72 72 ASP ASP A .
A 1 73 LEU 73 73 LEU LEU A .
A 1 74 ASP 74 74 ASP ASP A .
A 1 75 ALA 75 75 ALA ALA A .
A 1 76 CYS 76 76 CYS CYS A .
A 1 77 LEU 77 77 LEU LEU A .
A 1 78 ASP 78 78 ASP ASP A .
A 1 79 GLU 79 79 GLU GLU A .
A 1 80 ILE 80 80 ILE ILE A .
A 1 81 ASP 81 81 ASP ASP A .
A 1 82 TYR 82 82 TYR TYR A .
A 1 83 LEU 83 83 LEU LEU A .
A 1 84 THR 84 84 THR THR A .
A 1 85 ALA 85 85 ALA ALA A .
A 1 86 ILE 86 86 ILE ILE A .
A 1 87 GLN 87 87 GLN GLN A .
A 1 88 ASP 88 88 ASP ASP A .
A 1 89 PHE 89 89 PHE PHE A .
A 1 90 ILE 90 90 ILE ILE A .
A 1 91 ILE 91 91 ILE ILE A .
A 1 92 GLU 92 92 GLU GLU A .
A 1 93 VAL 93 93 VAL VAL A .
A 1 94 SER 94 94 SER SER A .
A 1 95 ASN 95 95 ASN ASN A .
A 1 96 CYS 96 96 CYS CYS A .
A 1 97 VAL 97 97 VAL VAL A .
A 1 98 ALA 98 98 ALA ALA A .
A 1 99 ARG 99 99 ARG ARG A .
A 1 100 PHE 100 100 PHE PHE A .
A 1 101 ALA 101 101 ALA ALA A .
A 1 102 PHE 102 102 PHE PHE A .
A 1 103 THR 103 103 THR THR A .
A 1 104 GLU 104 104 GLU GLU A .
A 1 105 CYS 105 105 CYS CYS A .
A 1 106 GLY 106 106 GLY GLY A .
A 1 107 ALA 107 107 ALA ALA A .
A 1 108 ILE 108 108 ILE ILE A .
A 1 109 HIS 109 109 HIS HIS A .
A 1 110 GLU 110 110 GLU GLU A .
A 1 111 ASN 111 111 ASN ASN A .
A 1 112 VAL 112 112 VAL VAL A .
A 1 113 ILE 113 113 ILE ILE A .
A 1 114 LYS 114 114 LYS LYS A .
A 1 115 SER 115 115 SER SER A .
A 1 116 MET 116 116 MET MET A .
A 1 117 ARG 117 117 ARG ARG A .
A 1 118 SER 118 118 SER SER A .
A 1 119 ASN 119 119 ASN ASN A .
A 1 120 PHE 120 120 PHE PHE A .
A 1 121 SER 121 121 SER SER A .
A 1 122 LEU 122 122 LEU LEU A .
A 1 123 THR 123 123 THR THR A .
A 1 124 LYS 124 124 LYS LYS A .
A 1 125 SER 125 125 SER SER A .
A 1 126 THR 126 126 THR THR A .
A 1 127 ASN 127 127 ASN ASN A .
A 1 128 ARG 128 128 ARG ARG A .
A 1 129 ASP 129 129 ASP ASP A .
A 1 130 LYS 130 130 LYS LYS A .
A 1 131 THR 131 131 THR THR A .
A 1 132 SER 132 132 SER SER A .
A 1 133 PHE 133 133 PHE PHE A .
A 1 134 HIS 134 134 HIS HIS A .
A 1 135 ILE 135 135 ILE ILE A .
A 1 136 ILE 136 136 ILE ILE A .
A 1 137 PHE 137 137 PHE PHE A .
A 1 138 LEU 138 138 LEU LEU A .
A 1 139 ASP 139 139 ASP ASP A .
A 1 140 THR 140 140 THR THR A .
A 1 141 TYR 141 141 TYR TYR A .
A 1 142 THR 142 142 THR THR A .
A 1 143 THR 143 143 THR THR A .
A 1 144 MET 144 144 MET MET A .
A 1 145 ASP 145 145 ASP ASP A .
A 1 146 THR 146 146 THR THR A .
A 1 147 LEU 147 147 LEU LEU A .
A 1 148 ILE 148 148 ILE ILE A .
A 1 149 ALA 149 149 ALA ALA A .
A 1 150 MET 150 150 MET MET A .
A 1 151 LYS 151 151 LYS LYS A .
A 1 152 ARG 152 152 ARG ARG A .
A 1 153 THR 153 153 THR THR A .
A 1 154 LEU 154 154 LEU LEU A .
A 1 155 LEU 155 155 LEU LEU A .
A 1 156 GLU 156 156 GLU GLU A .
A 1 157 LEU 157 157 LEU LEU A .
A 1 158 SER 158 158 SER SER A .
A 1 159 ARG 159 159 ARG ARG A .
A 1 160 SER 160 160 SER SER A .
A 1 161 SER 161 161 SER SER A .
A 1 162 GLU 162 162 GLU GLU A .
A 1 163 ASN 163 163 ASN ASN A .
A 1 164 PRO 164 164 PRO PRO A .
A 1 165 LEU 165 165 LEU LEU A .
A 1 166 THR 166 166 THR THR A .
A 1 167 ARG 167 167 ARG ARG A .
A 1 168 SER 168 168 SER SER A .
A 1 169 ILE 169 169 ILE ILE A .
A 1 170 ASP 170 170 ASP ASP A .
A 1 171 THR 171 171 THR THR A .
A 1 172 ALA 172 172 ALA ALA A .
A 1 173 VAL 173 173 VAL VAL A .
A 1 174 TYR 174 174 TYR TYR A .
A 1 175 ARG 175 175 ARG ARG A .
A 1 176 ARG 176 176 ARG ARG A .
A 1 177 LYS 177 177 LYS LYS A .
A 1 178 THR 178 178 THR THR A .
A 1 179 THR 179 179 THR THR A .
A 1 180 LEU 180 180 LEU LEU A .
A 1 181 ARG 181 181 ARG ARG A .
A 1 182 VAL 182 182 VAL VAL A .
A 1 183 VAL 183 183 VAL VAL A .
A 1 184 GLY 184 184 GLY GLY A .
A 1 185 THR 185 185 THR THR A .
A 1 186 ARG 186 186 ARG ARG A .
A 1 187 LYS 187 187 LYS LYS A .
A 1 188 ASN 188 188 ASN ASN A .
A 1 189 PRO 189 189 PRO PRO A .
A 1 190 ASN 190 190 ASN ASN A .
A 1 191 CYS 191 191 CYS CYS A .
A 1 192 ASP 192 192 ASP ASP A .
A 1 193 THR 193 193 THR THR A .
A 1 194 ILE 194 194 ILE ILE A .
A 1 195 HIS 195 195 HIS HIS A .
A 1 196 VAL 196 196 VAL VAL A .
A 1 197 MET 197 197 MET MET A .
A 1 198 GLN 198 198 GLN GLN A .
A 1 199 PRO 199 199 PRO PRO A .
A 1 200 PRO 200 200 PRO PRO A .
A 1 201 HIS 201 201 HIS HIS A .
A 1 202 ASP 202 202 ASP ASP A .
A 1 203 ASN 203 203 ASN ASN A .
A 1 204 ILE 204 204 ILE ILE A .
A 1 205 GLU 205 205 GLU GLU A .
A 1 206 ASP 206 206 ASP ASP A .
A 1 207 TYR 207 207 TYR TYR A .
A 1 208 LEU 208 208 LEU LEU A .
A 1 209 PHE 209 209 PHE PHE A .
A 1 210 THR 210 210 THR THR A .
A 1 211 TYR 211 211 TYR TYR A .
A 1 212 VAL 212 212 VAL VAL A .
A 1 213 ASP 213 213 ASP ASP A .
A 1 214 MET 214 214 MET MET A .
A 1 215 ASN 215 215 ASN ASN A .
A 1 216 ASN 216 216 ASN ASN A .
A 1 217 ASN 217 217 ASN ASN A .
A 1 218 SER 218 218 SER SER A .
A 1 219 TYR 219 219 TYR TYR A .
A 1 220 TYR 220 220 TYR TYR A .
A 1 221 PHE 221 221 PHE PHE A .
A 1 222 SER 222 222 SER SER A .
A 1 223 LEU 223 223 LEU LEU A .
A 1 224 GLN 224 224 GLN GLN A .
A 1 225 ARG 225 225 ARG ARG A .
A 1 226 ARG 226 226 ARG ARG A .
A 1 227 LEU 227 227 LEU LEU A .
A 1 228 GLU 228 228 GLU GLU A .
A 1 229 ASP 229 229 ASP ASP A .
A 1 230 LEU 230 230 LEU LEU A .
A 1 231 VAL 231 231 VAL VAL A .
A 1 232 PRO 232 232 PRO PRO A .
A 1 233 ASP 233 233 ASP ASP A .
A 1 234 LYS 234 234 LYS LYS A .
A 1 235 LEU 235 235 LEU LEU A .
A 1 236 TRP 236 236 TRP TRP A .
A 1 237 GLU 237 237 GLU GLU A .
A 1 238 PRO 238 238 PRO PRO A .
A 1 239 GLY 239 239 GLY GLY A .
A 1 240 PHE 240 240 PHE PHE A .
A 1 241 ILE 241 241 ILE ILE A .
A 1 242 SER 242 242 SER SER A .
A 1 243 PHE 243 243 PHE PHE A .
A 1 244 GLU 244 244 GLU GLU A .
A 1 245 ASP 245 245 ASP ASP A .
A 1 246 ALA 246 246 ALA ALA A .
A 1 247 ILE 247 247 ILE ILE A .
A 1 248 LYS 248 248 LYS LYS A .
A 1 249 ARG 249 249 ARG ARG A .
A 1 250 VAL 250 250 VAL VAL A .
A 1 251 SER 251 251 SER SER A .
A 1 252 LYS 252 252 LYS LYS A .
A 1 253 ILE 253 253 ILE ILE A .
A 1 254 PHE 254 254 PHE PHE A .
A 1 255 ILE 255 255 ILE ILE A .
A 1 256 ASN 256 256 ASN ASN A .
A 1 257 SER 257 257 SER SER A .
A 1 258 ILE 258 258 ILE ILE A .
A 1 259 ILE 259 259 ILE ILE A .
A 1 260 ASN 260 260 ASN ASN A .
A 1 261 PHE 261 261 PHE PHE A .
A 1 262 ASN 262 262 ASN ASN A .
A 1 263 ASP 263 263 ASP ASP A .
A 1 264 LEU 264 264 LEU LEU A .
A 1 265 ASP 265 265 ASP ASP A .
A 1 266 GLU 266 266 GLU GLU A .
A 1 267 ASN 267 267 ASN ASN A .
A 1 268 ASN 268 268 ASN ASN A .
A 1 269 PHE 269 269 PHE PHE A .
A 1 270 THR 270 270 THR THR A .
A 1 271 THR 271 271 THR THR A .
A 1 272 VAL 272 272 VAL VAL A .
A 1 273 PRO 273 273 PRO PRO A .
A 1 274 LEU 274 274 LEU LEU A .
A 1 275 VAL 275 275 VAL VAL A .
A 1 276 ILE 276 276 ILE ILE A .
A 1 277 ASP 277 277 ASP ASP A .
A 1 278 TYR 278 278 TYR TYR A .
A 1 279 VAL 279 279 VAL VAL A .
A 1 280 THR 280 280 THR THR A .
A 1 281 PRO 281 281 PRO PRO A .
A 1 282 CYS 282 282 CYS CYS A .
A 1 283 ALA 283 283 ALA ALA A .
A 1 284 LEU 284 284 LEU LEU A .
A 1 285 CYS 285 285 CYS CYS A .
A 1 286 LYS 286 286 LYS LYS A .
A 1 287 LYS 287 287 LYS LYS A .
A 1 288 ARG 288 288 ARG ARG A .
A 1 289 SER 289 289 SER SER A .
A 1 290 HIS 290 290 HIS HIS A .
A 1 291 LYS 291 291 LYS LYS A .
A 1 292 HIS 292 292 HIS HIS A .
A 1 293 PRO 293 293 PRO PRO A .
A 1 294 HIS 294 294 HIS HIS A .
A 1 295 GLN 295 295 GLN GLN A .
A 1 296 LEU 296 296 LEU LEU A .
A 1 297 SER 297 297 SER SER A .
A 1 298 LEU 298 298 LEU LEU A .
A 1 299 GLU 299 299 GLU GLU A .
A 1 300 ASN 300 300 ASN ASN A .
A 1 301 GLY 301 301 GLY GLY A .
A 1 302 ALA 302 302 ALA ALA A .
A 1 303 ILE 303 303 ILE ILE A .
A 1 304 ARG 304 304 ARG ARG A .
A 1 305 ILE 305 305 ILE ILE A .
A 1 306 TYR 306 306 TYR TYR A .
A 1 307 LYS 307 307 LYS LYS A .
A 1 308 THR 308 308 THR THR A .
A 1 309 GLY 309 309 GLY GLY A .
A 1 310 ASN 310 310 ASN ASN A .
A 1 311 PRO 311 311 PRO PRO A .
A 1 312 HIS 312 312 HIS HIS A .
A 1 313 SER 313 313 SER SER A .
A 1 314 CYS 314 314 CYS CYS A .
A 1 315 LYS 315 315 LYS LYS A .
A 1 316 VAL 316 316 VAL VAL A .
A 1 317 LYS 317 317 LYS LYS A .
A 1 318 ILE 318 318 ILE ILE A .
A 1 319 VAL 319 319 VAL VAL A .
A 1 320 PRO 320 320 PRO PRO A .
A 1 321 LEU 321 321 LEU LEU A .
A 1 322 ASP 322 322 ASP ASP A .
A 1 323 GLY 323 323 GLY GLY A .
A 1 324 ASN 324 324 ASN ASN A .
A 1 325 LYS 325 325 LYS LYS A .
A 1 326 LEU 326 326 LEU LEU A .
A 1 327 PHE 327 327 PHE PHE A .
A 1 328 ASN 328 328 ASN ASN A .
A 1 329 ILE 329 329 ILE ILE A .
A 1 330 ALA 330 330 ALA ALA A .
A 1 331 GLN 331 331 GLN GLN A .
A 1 332 ARG 332 332 ARG ARG A .
A 1 333 ILE 333 333 ILE ILE A .
A 1 334 LEU 334 334 LEU LEU A .
A 1 335 ASP 335 335 ASP ASP A .
A 1 336 THR 336 336 THR THR A .
A 1 337 ASN 337 337 ASN ASN A .
A 1 338 SER 338 338 SER SER A .
A 1 339 VAL 339 339 VAL VAL A .
A 1 340 LEU 340 340 LEU LEU A .
A 1 341 LEU 341 341 LEU LEU A .
A 1 342 THR 342 342 THR THR A .
A 1 343 GLU 343 343 GLU GLU A .
A 1 344 ARG 344 344 ARG ARG A .
A 1 345 GLY 345 345 GLY GLY A .
A 1 346 ASP 346 346 ASP ASP A .
A 1 347 HIS 347 347 HIS HIS A .
A 1 348 ILE 348 348 ILE ILE A .
A 1 349 VAL 349 349 VAL VAL A .
A 1 350 TRP 350 350 TRP TRP A .
A 1 351 ILE 351 351 ILE ILE A .
A 1 352 ASN 352 352 ASN ASN A .
A 1 353 ASN 353 353 ASN ASN A .
A 1 354 SER 354 354 SER SER A .
A 1 355 TRP 355 355 TRP TRP A .
A 1 356 LYS 356 356 LYS LYS A .
A 1 357 PHE 357 357 PHE PHE A .
A 1 358 ASN 358 358 ASN ASN A .
A 1 359 SER 359 359 SER SER A .
A 1 360 GLU 360 360 GLU GLU A .
A 1 361 GLU 361 361 GLU GLU A .
A 1 362 PRO 362 362 PRO PRO A .
A 1 363 LEU 363 363 LEU LEU A .
A 1 364 ILE 364 364 ILE ILE A .
A 1 365 THR 365 365 THR THR A .
A 1 366 LYS 366 366 LYS LYS A .
A 1 367 LEU 367 367 LEU LEU A .
A 1 368 ILE 368 368 ILE ILE A .
A 1 369 LEU 369 369 LEU LEU A .
A 1 370 SER 370 370 SER SER A .
A 1 371 ILE 371 371 ILE ILE A .
A 1 372 ARG 372 372 ARG ARG A .
A 1 373 HIS 373 373 HIS HIS A .
A 1 374 GLN 374 374 GLN GLN A .
A 1 375 LEU 375 375 LEU LEU A .
A 1 376 PRO 376 376 PRO PRO A .
A 1 377 LYS 377 377 LYS LYS A .
A 1 378 GLU 378 378 GLU GLU A .
A 1 379 TYR 379 379 TYR TYR A .
A 1 380 SER 380 380 SER SER A .
A 1 381 SER 381 381 SER SER A .
A 1 382 GLU 382 382 GLU GLU A .
A 1 383 LEU 383 383 LEU LEU A .
A 1 384 LEU 384 384 LEU LEU A .
A 1 385 CYS 385 385 CYS CYS A .
A 1 386 PRO 386 386 PRO PRO A .
A 1 387 ARG 387 387 ARG ARG A .
A 1 388 LYS 388 388 LYS LYS A .
A 1 389 ARG 389 389 ARG ARG A .
A 1 390 LYS 390 390 LYS LYS A .
A 1 391 THR 391 391 THR THR A .
A 1 392 VAL 392 392 VAL VAL A .
A 1 393 GLU 393 393 GLU GLU A .
A 1 394 ALA 394 394 ALA ALA A .
A 1 395 ASN 395 395 ASN ASN A .
A 1 396 ILE 396 396 ILE ILE A .
A 1 397 ARG 397 397 ARG ARG A .
A 1 398 ASP 398 398 ASP ASP A .
A 1 399 MET 399 399 MET MET A .
A 1 400 LEU 400 400 LEU LEU A .
A 1 401 VAL 401 401 VAL VAL A .
A 1 402 ASP 402 402 ASP ASP A .
A 1 403 SER 403 403 SER SER A .
A 1 404 VAL 404 404 VAL VAL A .
A 1 405 GLU 405 405 GLU GLU A .
A 1 406 THR 406 406 THR THR A .
A 1 407 ASP 407 407 ASP ASP A .
A 1 408 THR 408 408 THR THR A .
A 1 409 TYR 409 409 TYR TYR A .
A 1 410 PRO 410 410 PRO PRO A .
A 1 411 ASP 411 411 ASP ASP A .
A 1 412 LYS 412 412 LYS LYS A .
A 1 413 LEU 413 413 LEU LEU A .
A 1 414 PRO 414 414 PRO PRO A .
A 1 415 PHE 415 415 PHE PHE A .
A 1 416 LYS 416 416 LYS LYS A .
A 1 417 ASN 417 417 ASN ASN A .
A 1 418 GLY 418 418 GLY GLY A .
A 1 419 VAL 419 419 VAL VAL A .
A 1 420 LEU 420 420 LEU LEU A .
A 1 421 ASP 421 421 ASP ASP A .
A 1 422 LEU 422 422 LEU LEU A .
A 1 423 VAL 423 423 VAL VAL A .
A 1 424 ASP 424 424 ASP ASP A .
A 1 425 GLY 425 425 GLY GLY A .
A 1 426 MET 426 426 MET MET A .
A 1 427 PHE 427 427 PHE PHE A .
A 1 428 TYR 428 428 TYR TYR A .
A 1 429 SER 429 429 SER SER A .
A 1 430 GLY 430 430 GLY GLY A .
A 1 431 ASP 431 431 ASP ASP A .
A 1 432 ASP 432 432 ASP ASP A .
A 1 433 ALA 433 433 ALA ALA A .
A 1 434 LYS 434 434 LYS LYS A .
A 1 435 LYS 435 435 LYS LYS A .
A 1 436 TYR 436 436 TYR TYR A .
A 1 437 THR 437 437 THR THR A .
A 1 438 CYS 438 438 CYS CYS A .
A 1 439 THR 439 439 THR THR A .
A 1 440 VAL 440 440 VAL VAL A .
A 1 441 SER 441 441 SER SER A .
A 1 442 THR 442 442 THR THR A .
A 1 443 GLY 443 443 GLY GLY A .
A 1 444 PHE 444 444 PHE PHE A .
A 1 445 LYS 445 445 LYS LYS A .
A 1 446 PHE 446 446 PHE PHE A .
A 1 447 ASP 447 447 ASP ASP A .
A 1 448 ASP 448 448 ASP ASP A .
A 1 449 THR 449 449 THR THR A .
A 1 450 LYS 450 450 LYS LYS A .
A 1 451 PHE 451 451 PHE PHE A .
A 1 452 VAL 452 452 VAL VAL A .
A 1 453 GLU 453 453 GLU GLU A .
A 1 454 ASN 454 454 ASN ASN A .
A 1 455 SER 455 455 SER SER A .
A 1 456 PRO 456 456 PRO PRO A .
A 1 457 GLU 457 457 GLU GLU A .
A 1 458 MET 458 458 MET MET A .
A 1 459 GLU 459 459 GLU GLU A .
A 1 460 GLU 460 460 GLU GLU A .
A 1 461 LEU 461 461 LEU LEU A .
A 1 462 MET 462 462 MET MET A .
A 1 463 ASN 463 463 ASN ASN A .
A 1 464 ILE 464 464 ILE ILE A .
A 1 465 ILE 465 465 ILE ILE A .
A 1 466 ASN 466 466 ASN ASN A .
A 1 467 ASP 467 467 ASP ASP A .
A 1 468 ILE 468 468 ILE ILE A .
A 1 469 GLN 469 469 GLN GLN A .
A 1 470 PRO 470 470 PRO PRO A .
A 1 471 LEU 471 471 LEU LEU A .
A 1 472 THR 472 472 THR THR A .
A 1 473 ASP 473 473 ASP ASP A .
A 1 474 GLU 474 474 GLU GLU A .
A 1 475 ASN 475 475 ASN ASN A .
A 1 476 LYS 476 476 LYS LYS A .
A 1 477 LYS 477 477 LYS LYS A .
A 1 478 ASN 478 478 ASN ASN A .
A 1 479 ARG 479 479 ARG ARG A .
A 1 480 GLU 480 480 GLU GLU A .
A 1 481 LEU 481 481 LEU LEU A .
A 1 482 TYR 482 482 TYR TYR A .
A 1 483 GLU 483 483 GLU GLU A .
A 1 484 LYS 484 484 LYS LYS A .
A 1 485 THR 485 485 THR THR A .
A 1 486 LEU 486 486 LEU LEU A .
A 1 487 SER 487 487 SER SER A .
A 1 488 SER 488 488 SER SER A .
A 1 489 CYS 489 489 CYS CYS A .
A 1 490 LEU 490 490 LEU LEU A .
A 1 491 CYS 491 491 CYS CYS A .
A 1 492 GLY 492 492 GLY GLY A .
A 1 493 ALA 493 493 ALA ALA A .
A 1 494 THR 494 494 THR THR A .
A 1 495 LYS 495 495 LYS LYS A .
A 1 496 GLY 496 496 GLY GLY A .
A 1 497 CYS 497 497 CYS CYS A .
A 1 498 LEU 498 498 LEU LEU A .
A 1 499 THR 499 499 THR THR A .
A 1 500 PHE 500 500 PHE PHE A .
A 1 501 PHE 501 501 PHE PHE A .
A 1 502 PHE 502 502 PHE PHE A .
A 1 503 GLY 503 503 GLY GLY A .
A 1 504 GLU 504 504 GLU GLU A .
A 1 505 THR 505 505 THR THR A .
A 1 506 ALA 506 506 ALA ALA A .
A 1 507 THR 507 507 THR THR A .
A 1 508 GLY 508 508 GLY GLY A .
A 1 509 LYS 509 509 LYS LYS A .
A 1 510 SER 510 510 SER SER A .
A 1 511 THR 511 511 THR THR A .
A 1 512 THR 512 512 THR THR A .
A 1 513 LYS 513 513 LYS LYS A .
A 1 514 ARG 514 514 ARG ARG A .
A 1 515 LEU 515 515 LEU LEU A .
A 1 516 LEU 516 516 LEU LEU A .
A 1 517 LYS 517 517 LYS LYS A .
A 1 518 SER 518 518 SER SER A .
A 1 519 ALA 519 519 ALA ALA A .
A 1 520 ILE 520 520 ILE ILE A .
A 1 521 GLY 521 521 GLY GLY A .
A 1 522 ASP 522 522 ASP ASP A .
A 1 523 LEU 523 523 LEU LEU A .
A 1 524 PHE 524 524 PHE PHE A .
A 1 525 VAL 525 525 VAL VAL A .
A 1 526 GLU 526 526 GLU GLU A .
A 1 527 THR 527 527 THR THR A .
A 1 528 GLY 528 528 GLY GLY A .
A 1 529 GLN 529 529 GLN GLN A .
A 1 530 THR 530 530 THR THR A .
A 1 531 ILE 531 531 ILE ILE A .
A 1 532 LEU 532 532 LEU LEU A .
A 1 533 THR 533 533 THR THR A .
A 1 534 ASP 534 534 ASP ASP A .
A 1 535 VAL 535 535 VAL VAL A .
A 1 536 LEU 536 536 LEU LEU A .
A 1 537 ASP 537 537 ASP ASP A .
A 1 538 LYS 538 538 LYS LYS A .
A 1 539 GLY 539 539 GLY GLY A .
A 1 540 PRO 540 540 PRO PRO A .
A 1 541 ASN 541 541 ASN ASN A .
A 1 542 PRO 542 542 PRO PRO A .
A 1 543 PHE 543 543 PHE PHE A .
A 1 544 ILE 544 544 ILE ILE A .
A 1 545 ALA 545 545 ALA ALA A .
A 1 546 ASN 546 546 ASN ASN A .
A 1 547 MET 547 547 MET MET A .
A 1 548 HIS 548 548 HIS HIS A .
A 1 549 LEU 549 549 LEU LEU A .
A 1 550 LYS 550 550 LYS LYS A .
A 1 551 ARG 551 551 ARG ARG A .
A 1 552 SER 552 552 SER SER A .
A 1 553 VAL 553 553 VAL VAL A .
A 1 554 PHE 554 554 PHE PHE A .
A 1 555 CYS 555 555 CYS CYS A .
A 1 556 SER 556 556 SER SER A .
A 1 557 GLU 557 557 GLU GLU A .
A 1 558 LEU 558 558 LEU LEU A .
A 1 559 PRO 559 559 PRO PRO A .
A 1 560 ASP 560 560 ASP ASP A .
A 1 561 PHE 561 561 PHE PHE A .
A 1 562 ALA 562 562 ALA ALA A .
A 1 563 CYS 563 563 CYS CYS A .
A 1 564 SER 564 564 SER SER A .
A 1 565 GLY 565 565 GLY GLY A .
A 1 566 SER 566 566 SER SER A .
A 1 567 LYS 567 567 LYS LYS A .
A 1 568 LYS 568 568 LYS LYS A .
A 1 569 ILE 569 569 ILE ILE A .
A 1 570 ARG 570 570 ARG ARG A .
A 1 571 SER 571 571 SER SER A .
A 1 572 ASP 572 572 ASP ASP A .
A 1 573 ASN 573 573 ASN ASN A .
A 1 574 ILE 574 574 ILE ILE A .
A 1 575 LYS 575 575 LYS LYS A .
A 1 576 LYS 576 576 LYS LYS A .
A 1 577 LEU 577 577 LEU LEU A .
A 1 578 THR 578 578 THR THR A .
A 1 579 GLU 579 579 GLU GLU A .
A 1 580 PRO 580 580 PRO PRO A .
A 1 581 CYS 581 581 CYS CYS A .
A 1 582 VAL 582 582 VAL VAL A .
A 1 583 ILE 583 583 ILE ILE A .
A 1 584 GLY 584 584 GLY GLY A .
A 1 585 ARG 585 585 ARG ARG A .
A 1 586 PRO 586 586 PRO PRO A .
A 1 587 CYS 587 587 CYS CYS A .
A 1 588 PHE 588 588 PHE PHE A .
A 1 589 SER 589 589 SER SER A .
A 1 590 ASN 590 590 ASN ASN A .
A 1 591 LYS 591 591 LYS LYS A .
A 1 592 ILE 592 592 ILE ILE A .
A 1 593 ASN 593 593 ASN ASN A .
A 1 594 ASN 594 594 ASN ASN A .
A 1 595 ARG 595 595 ARG ARG A .
A 1 596 ASN 596 596 ASN ASN A .
A 1 597 HIS 597 597 HIS HIS A .
A 1 598 ALA 598 598 ALA ALA A .
A 1 599 THR 599 599 THR THR A .
A 1 600 ILE 600 600 ILE ILE A .
A 1 601 ILE 601 601 ILE ILE A .
A 1 602 ILE 602 602 ILE ILE A .
A 1 603 ASP 603 603 ASP ASP A .
A 1 604 THR 604 604 THR THR A .
A 1 605 ASN 605 605 ASN ASN A .
A 1 606 TYR 606 606 TYR TYR A .
A 1 607 LYS 607 607 LYS LYS A .
A 1 608 PRO 608 608 PRO PRO A .
A 1 609 VAL 609 609 VAL VAL A .
A 1 610 PHE 610 610 PHE PHE A .
A 1 611 ASP 611 611 ASP ASP A .
A 1 612 ARG 612 612 ARG ARG A .
A 1 613 ILE 613 613 ILE ILE A .
A 1 614 ASP 614 614 ASP ASP A .
A 1 615 ASN 615 615 ASN ASN A .
A 1 616 ALA 616 616 ALA ALA A .
A 1 617 LEU 617 617 LEU LEU A .
A 1 618 MET 618 618 MET MET A .
A 1 619 ARG 619 619 ARG ARG A .
A 1 620 ARG 620 620 ARG ARG A .
A 1 621 ILE 621 621 ILE ILE A .
A 1 622 ALA 622 622 ALA ALA A .
A 1 623 VAL 623 623 VAL VAL A .
A 1 624 VAL 624 624 VAL VAL A .
A 1 625 ARG 625 625 ARG ARG A .
A 1 626 PHE 626 626 PHE PHE A .
A 1 627 ARG 627 627 ARG ARG A .
A 1 628 THR 628 628 THR THR A .
A 1 629 HIS 629 629 HIS HIS A .
A 1 630 PHE 630 630 PHE PHE A .
A 1 631 SER 631 631 SER SER A .
A 1 632 GLN 632 632 GLN GLN A .
A 1 633 PRO 633 633 PRO PRO A .
A 1 634 SER 634 634 SER SER A .
A 1 635 GLY 635 635 GLY GLY A .
A 1 636 ARG 636 636 ARG ARG A .
A 1 637 GLU 637 637 GLU GLU A .
A 1 638 ALA 638 638 ALA ALA A .
A 1 639 ALA 639 639 ALA ALA A .
A 1 640 GLU 640 640 GLU GLU A .
A 1 641 ASN 641 641 ASN ASN A .
A 1 642 ASN 642 642 ASN ASN A .
A 1 643 ASP 643 643 ASP ASP A .
A 1 644 ALA 644 644 ALA ALA A .
A 1 645 TYR 645 645 TYR TYR A .
A 1 646 ASP 646 646 ASP ASP A .
A 1 647 LYS 647 647 LYS LYS A .
A 1 648 VAL 648 648 VAL VAL A .
A 1 649 LYS 649 649 LYS LYS A .
A 1 650 LEU 650 650 LEU LEU A .
A 1 651 LEU 651 651 LEU LEU A .
A 1 652 ASP 652 652 ASP ASP A .
A 1 653 GLU 653 653 GLU GLU A .
A 1 654 GLY 654 654 GLY GLY A .
A 1 655 LEU 655 655 LEU LEU A .
A 1 656 ASP 656 656 ASP ASP A .
A 1 657 GLY 657 657 GLY GLY A .
A 1 658 LYS 658 658 LYS LYS A .
A 1 659 ILE 659 659 ILE ILE A .
A 1 660 GLN 660 660 GLN GLN A .
A 1 661 ASN 661 661 ASN ASN A .
A 1 662 ASN 662 662 ASN ASN A .
A 1 663 ARG 663 663 ARG ARG A .
A 1 664 TYR 664 664 TYR TYR A .
A 1 665 ARG 665 665 ARG ARG A .
A 1 666 PHE 666 666 PHE PHE A .
A 1 667 ALA 667 667 ALA ALA A .
A 1 668 PHE 668 668 PHE PHE A .
A 1 669 LEU 669 669 LEU LEU A .
A 1 670 TYR 670 670 TYR TYR A .
A 1 671 LEU 671 671 LEU LEU A .
A 1 672 LEU 672 672 LEU LEU A .
A 1 673 VAL 673 673 VAL VAL A .
A 1 674 LYS 674 674 LYS LYS A .
A 1 675 TRP 675 675 TRP TRP A .
A 1 676 TYR 676 676 TYR TYR A .
A 1 677 LYS 677 677 LYS LYS A .
A 1 678 LYS 678 678 LYS LYS A .
A 1 679 TYR 679 679 TYR TYR A .
A 1 680 HIS 680 680 HIS HIS A .
A 1 681 ILE 681 681 ILE ILE A .
A 1 682 PRO 682 682 PRO PRO A .
A 1 683 ILE 683 683 ILE ILE A .
A 1 684 MET 684 684 MET MET A .
A 1 685 LYS 685 685 LYS LYS A .
A 1 686 LEU 686 686 LEU LEU A .
A 1 687 TYR 687 687 TYR TYR A .
A 1 688 PRO 688 688 PRO PRO A .
A 1 689 THR 689 689 THR THR A .
A 1 690 PRO 690 690 PRO PRO A .
A 1 691 GLU 691 691 GLU GLU A .
A 1 692 GLU 692 692 GLU GLU A .
A 1 693 ILE 693 693 ILE ILE A .
A 1 694 PRO 694 694 PRO PRO A .
A 1 695 ASP 695 695 ASP ASP A .
A 1 696 PHE 696 696 PHE PHE A .
A 1 697 ALA 697 697 ALA ALA A .
A 1 698 PHE 698 698 PHE PHE A .
A 1 699 TYR 699 699 TYR TYR A .
A 1 700 LEU 700 700 LEU LEU A .
A 1 701 LYS 701 701 LYS LYS A .
A 1 702 ILE 702 702 ILE ILE A .
A 1 703 GLY 703 703 GLY GLY A .
A 1 704 THR 704 704 THR THR A .
A 1 705 LEU 705 705 LEU LEU A .
A 1 706 LEU 706 706 LEU LEU A .
A 1 707 VAL 707 707 VAL VAL A .
A 1 708 SER 708 708 SER SER A .
A 1 709 SER 709 709 SER SER A .
A 1 710 SER 710 710 SER SER A .
A 1 711 VAL 711 711 VAL VAL A .
A 1 712 LYS 712 712 LYS LYS A .
A 1 713 HIS 713 713 HIS HIS A .
A 1 714 ILE 714 714 ILE ILE A .
A 1 715 PRO 715 715 PRO PRO A .
A 1 716 LEU 716 716 LEU LEU A .
A 1 717 MET 717 717 MET MET A .
A 1 718 THR 718 718 THR THR A .
A 1 719 ASP 719 719 ASP ASP A .
A 1 720 LEU 720 720 LEU LEU A .
A 1 721 SER 721 721 SER SER A .
A 1 722 LYS 722 722 LYS LYS A .
A 1 723 LYS 723 723 LYS LYS A .
A 1 724 GLY 724 724 GLY GLY A .
A 1 725 TYR 725 725 TYR TYR A .
A 1 726 ILE 726 726 ILE ILE A .
A 1 727 LEU 727 727 LEU LEU A .
A 1 728 TYR 728 728 TYR TYR A .
A 1 729 ASP 729 729 ASP ASP A .
A 1 730 ASN 730 730 ASN ASN A .
A 1 731 VAL 731 731 VAL VAL A .
A 1 732 VAL 732 732 VAL VAL A .
A 1 733 THR 733 733 THR THR A .
A 1 734 LEU 734 734 LEU LEU A .
A 1 735 PRO 735 735 PRO PRO A .
A 1 736 LEU 736 736 LEU LEU A .
A 1 737 THR 737 737 THR THR A .
A 1 738 THR 738 738 THR THR A .
A 1 739 PHE 739 739 PHE PHE A .
A 1 740 GLN 740 740 GLN GLN A .
A 1 741 GLN 741 741 GLN GLN A .
A 1 742 LYS 742 742 LYS LYS A .
A 1 743 ILE 743 743 ILE ILE A .
A 1 744 SER 744 744 SER SER A .
A 1 745 LYS 745 745 LYS LYS A .
A 1 746 TYR 746 746 TYR TYR A .
A 1 747 PHE 747 747 PHE PHE A .
A 1 748 ASN 748 748 ASN ASN A .
A 1 749 SER 749 749 SER SER A .
A 1 750 ARG 750 750 ARG ARG A .
A 1 751 LEU 751 751 LEU LEU A .
A 1 752 PHE 752 752 PHE PHE A .
A 1 753 GLY 753 753 GLY GLY A .
A 1 754 HIS 754 754 HIS HIS A .
A 1 755 ASP 755 755 ASP ASP A .
A 1 756 ILE 756 756 ILE ILE A .
A 1 757 GLU 757 757 GLU GLU A .
A 1 758 SER 758 758 SER SER A .
A 1 759 PHE 759 759 PHE PHE A .
A 1 760 ILE 760 760 ILE ILE A .
A 1 761 ASN 761 761 ASN ASN A .
A 1 762 ARG 762 762 ARG ARG A .
A 1 763 HIS 763 763 HIS HIS A .
A 1 764 LYS 764 764 LYS LYS A .
A 1 765 LYS 765 765 LYS LYS A .
A 1 766 PHE 766 766 PHE PHE A .
A 1 767 ALA 767 767 ALA ALA A .
A 1 768 ASN 768 768 ASN ASN A .
A 1 769 VAL 769 769 VAL VAL A .
A 1 770 SER 770 770 SER SER A .
A 1 771 ASP 771 771 ASP ASP A .
A 1 772 GLU 772 772 GLU GLU A .
A 1 773 TYR 773 773 TYR TYR A .
A 1 774 LEU 774 774 LEU LEU A .
A 1 775 GLN 775 775 GLN GLN A .
A 1 776 TYR 776 776 TYR TYR A .
A 1 777 ILE 777 777 ILE ILE A .
A 1 778 PHE 778 778 PHE PHE A .
A 1 779 ILE 779 779 ILE ILE A .
A 1 780 GLU 780 780 GLU GLU A .
A 1 781 ASP 781 781 ASP ASP A .
A 1 782 ILE 782 782 ILE ILE A .
A 1 783 SER 783 783 SER SER A .
A 1 784 SER 784 784 SER SER A .
A 1 785 PRO 785 785 PRO PRO A .
#
#
loop_
_ma_data.id
_ma_data.name
_ma_data.content_type
_ma_data.content_type_other_details
1 'E5R (AAL40560.1) from Monkeypox virus (AF380138.1)' target .
2 'Top ranked model' 'model coordinates' .
3 Colabfold_envdb 'reference database' .
4 UniRef30 'reference database' .
5 PDB100 'reference database' .
#
#
loop_
_ma_data_group.ordinal_id
_ma_data_group.group_id
_ma_data_group.data_id
1 1 1
2 1 3
3 1 4
4 1 5
5 2 2
#
#
loop_
_ma_data_ref_db.data_id
_ma_data_ref_db.name
_ma_data_ref_db.location_url
_ma_data_ref_db.version
_ma_data_ref_db.release_date
3 Colabfold_envdb
https://wwwuser.gwdg.de/~compbiol/colabfold/colabfold_envdb_202108.tar.gz 202108
.
4 UniRef30 https://wwwuser.gwdg.de/~compbiol/colabfold/uniref30_2302.tar.gz 2302
.
5 PDB100 https://wwwuser.gwdg.de/~compbiol/colabfold/pdb100_230517.fasta.gz
230517 .
#
#
loop_
_ma_target_entity.entity_id
_ma_target_entity.data_id
_ma_target_entity.origin
1 1 'reference database'
#
#
loop_
_ma_target_entity_instance.asym_id
_ma_target_entity_instance.entity_id
_ma_target_entity_instance.details
A 1 .
#
#
loop_
_ma_protocol_step.ordinal_id
_ma_protocol_step.protocol_id
_ma_protocol_step.step_id
_ma_protocol_step.method_type
_ma_protocol_step.step_name
_ma_protocol_step.details
_ma_protocol_step.software_group_id
_ma_protocol_step.input_data_group_id
_ma_protocol_step.output_data_group_id
1 1 1 modeling .
'Model generated using LocalColabFold (v.1.5.2) producing 5 models with 3 recycles each, with AMBER relaxation, without templates, ranked by pLDDT, starting from an MSA with uniref30, pdb100 and colabfold_envdb setting.'
1 1 2
#
#
loop_
_ma_model_list.ordinal_id
_ma_model_list.model_id
_ma_model_list.model_group_id
_ma_model_list.model_name
_ma_model_list.model_group_name
_ma_model_list.data_id
_ma_model_list.model_type
_ma_model_list.model_type_other_details
1 1 1 'Top ranked model' . 2 'Ab initio model' .
#
#
loop_
_atom_site.group_PDB
_atom_site.id
_atom_site.type_symbol
_atom_site.label_atom_id
_atom_site.label_alt_id
_atom_site.label_comp_id
_atom_site.label_seq_id
_atom_site.auth_seq_id
_atom_site.pdbx_PDB_ins_code
_atom_site.label_asym_id
_atom_site.Cartn_x
_atom_site.Cartn_y
_atom_site.Cartn_z
_atom_site.occupancy
_atom_site.label_entity_id
_atom_site.auth_asym_id
_atom_site.auth_comp_id
_atom_site.B_iso_or_equiv
_atom_site.pdbx_PDB_model_num
ATOM 1 N N . MET 1 1 ? A 60.712 2.820 -16.371 1.000 1 A MET 43.810 1
ATOM 2 C CA . MET 1 1 ? A 60.465 1.643 -17.225 1.000 1 A MET 43.810 1
ATOM 3 C C . MET 1 1 ? A 61.242 0.484 -16.658 1.000 1 A MET 43.810 1
ATOM 4 O O . MET 1 1 ? A 62.389 0.692 -16.273 1.000 1 A MET 43.810 1
ATOM 5 C CB . MET 1 1 ? A 60.896 1.882 -18.674 1.000 1 A MET 43.810 1
ATOM 6 C CG . MET 1 1 ? A 59.769 2.529 -19.469 1.000 1 A MET 43.810 1
ATOM 7 S SD . MET 1 1 ? A 60.303 2.962 -21.133 1.000 1 A MET 43.810 1
ATOM 8 C CE . MET 1 1 ? A 58.684 3.135 -21.906 1.000 1 A MET 43.810 1
ATOM 9 H H . MET 1 1 ? A 60.362 2.643 -15.440 1.000 1 A MET 43.810 1
ATOM 10 H H2 . MET 1 1 ? A 60.264 3.638 -16.759 1.000 1 A MET 43.810 1
ATOM 11 H HA . MET 1 1 ? A 59.408 1.375 -17.211 1.000 1 A MET 43.810 1
ATOM 12 H HB2 . MET 1 1 ? A 61.130 0.929 -19.148 1.000 1 A MET 43.810 1
ATOM 13 H HB3 . MET 1 1 ? A 61.787 2.509 -18.703 1.000 1 A MET 43.810 1
ATOM 14 H HG2 . MET 1 1 ? A 58.940 1.824 -19.537 1.000 1 A MET 43.810 1
ATOM 15 H HG3 . MET 1 1 ? A 59.424 3.433 -18.968 1.000 1 A MET 43.810 1
ATOM 16 H HE1 . MET 1 1 ? A 58.811 3.451 -22.941 1.000 1 A MET 43.810 1
ATOM 17 H HE2 . MET 1 1 ? A 58.158 2.180 -21.890 1.000 1 A MET 43.810 1
ATOM 18 H HE3 . MET 1 1 ? A 58.112 3.880 -21.353 1.000 1 A MET 43.810 1
ATOM 19 H H3 . MET 1 1 ? A 61.709 2.966 -16.310 1.000 1 A MET 43.810 1
ATOM 20 N N . ASP 2 2 ? A 60.608 -0.680 -16.574 1.000 1 A ASP 31.170 1
ATOM 21 C CA . ASP 2 2 ? A 61.294 -1.922 -16.235 1.000 1 A ASP 31.170 1
ATOM 22 C C . ASP 2 2 ? A 62.385 -2.209 -17.282 1.000 1 A ASP 31.170 1
ATOM 23 O O . ASP 2 2 ? A 62.212 -1.900 -18.465 1.000 1 A ASP 31.170 1
ATOM 24 C CB . ASP 2 2 ? A 60.256 -3.055 -16.138 1.000 1 A ASP 31.170 1
ATOM 25 C CG . ASP 2 2 ? A 60.673 -4.120 -15.125 1.000 1 A ASP 31.170 1
ATOM 26 O OD1 . ASP 2 2 ? A 61.902 -4.243 -14.912 1.000 1 A ASP 31.170 1
ATOM 27 O OD2 . ASP 2 2 ? A 59.760 -4.737 -14.543 1.000 1 A ASP 31.170 1
ATOM 28 H H . ASP 2 2 ? A 59.678 -0.794 -16.951 1.000 1 A ASP 31.170 1
ATOM 29 H HA . ASP 2 2 ? A 61.767 -1.798 -15.261 1.000 1 A ASP 31.170 1
ATOM 30 H HB2 . ASP 2 2 ? A 60.111 -3.510 -17.118 1.000 1 A ASP 31.170 1
ATOM 31 H HB3 . ASP 2 2 ? A 59.302 -2.638 -15.815 1.000 1 A ASP 31.170 1
ATOM 32 N N . ALA 3 3 ? A 63.532 -2.737 -16.857 1.000 1 A ALA 41.500 1
ATOM 33 C CA . ALA 3 3 ? A 64.687 -2.942 -17.738 1.000 1 A ALA 41.500 1
ATOM 34 C C . ALA 3 3 ? A 64.416 -3.990 -18.835 1.000 1 A ALA 41.500 1
ATOM 35 O O . ALA 3 3 ? A 65.117 -4.014 -19.844 1.000 1 A ALA 41.500 1
ATOM 36 C CB . ALA 3 3 ? A 65.897 -3.314 -16.873 1.000 1 A ALA 41.500 1
ATOM 37 H H . ALA 3 3 ? A 63.547 -3.119 -15.923 1.000 1 A ALA 41.500 1
ATOM 38 H HA . ALA 3 3 ? A 64.905 -2.002 -18.247 1.000 1 A ALA 41.500 1
ATOM 39 H HB1 . ALA 3 3 ? A 66.778 -3.419 -17.505 1.000 1 A ALA 41.500 1
ATOM 40 H HB2 . ALA 3 3 ? A 65.711 -4.262 -16.366 1.000 1 A ALA 41.500 1
ATOM 41 H HB3 . ALA 3 3 ? A 66.079 -2.538 -16.130 1.000 1 A ALA 41.500 1
ATOM 42 N N . ALA 4 4 ? A 63.377 -4.809 -18.654 1.000 1 A ALA 46.340 1
ATOM 43 C CA . ALA 4 4 ? A 62.987 -5.892 -19.549 1.000 1 A ALA 46.340 1
ATOM 44 C C . ALA 4 4 ? A 62.274 -5.449 -20.847 1.000 1 A ALA 46.340 1
ATOM 45 O O . ALA 4 4 ? A 62.006 -6.296 -21.689 1.000 1 A ALA 46.340 1
ATOM 46 C CB . ALA 4 4 ? A 62.138 -6.872 -18.729 1.000 1 A ALA 46.340 1
ATOM 47 H H . ALA 4 4 ? A 62.857 -4.721 -17.792 1.000 1 A ALA 46.340 1
ATOM 48 H HA . ALA 4 4 ? A 63.890 -6.416 -19.863 1.000 1 A ALA 46.340 1
ATOM 49 H HB1 . ALA 4 4 ? A 62.693 -7.213 -17.855 1.000 1 A ALA 46.340 1
ATOM 50 H HB2 . ALA 4 4 ? A 61.884 -7.737 -19.342 1.000 1 A ALA 46.340 1
ATOM 51 H HB3 . ALA 4 4 ? A 61.215 -6.390 -18.406 1.000 1 A ALA 46.340 1
ATOM 52 N N . ILE 5 5 ? A 61.983 -4.154 -21.042 1.000 1 A ILE 56.910 1
ATOM 53 C CA . ILE 5 5 ? A 61.203 -3.652 -22.196 1.000 1 A ILE 56.910 1
ATOM 54 C C . ILE 5 5 ? A 61.948 -2.516 -22.923 1.000 1 A ILE 56.910 1
ATOM 55 O O . ILE 5 5 ? A 61.397 -1.444 -23.163 1.000 1 A ILE 56.910 1
ATOM 56 C CB . ILE 5 5 ? A 59.757 -3.248 -21.794 1.000 1 A ILE 56.910 1
ATOM 57 C CG1 . ILE 5 5 ? A 59.120 -4.166 -20.723 1.000 1 A ILE 56.910 1
ATOM 58 C CG2 . ILE 5 5 ? A 58.867 -3.247 -23.053 1.000 1 A ILE 56.910 1
ATOM 59 C CD1 . ILE 5 5 ? A 57.736 -3.700 -20.252 1.000 1 A ILE 56.910 1
ATOM 60 H H . ILE 5 5 ? A 62.215 -3.502 -20.306 1.000 1 A ILE 56.910 1
ATOM 61 H HA . ILE 5 5 ? A 61.112 -4.460 -22.922 1.000 1 A ILE 56.910 1
ATOM 62 H HB . ILE 5 5 ? A 59.783 -2.241 -21.379 1.000 1 A ILE 56.910 1
ATOM 63 H HG12 . ILE 5 5 ? A 59.753 -4.183 -19.835 1.000 1 A ILE 56.910 1
ATOM 64 H HG13 . ILE 5 5 ? A 59.044 -5.183 -21.107 1.000 1 A ILE 56.910 1
ATOM 65 H HG21 . ILE 5 5 ? A 58.666 -4.272 -23.365 1.000 1 A ILE 56.910 1
ATOM 66 H HG22 . ILE 5 5 ? A 59.353 -2.734 -23.883 1.000 1 A ILE 56.910 1
ATOM 67 H HG23 . ILE 5 5 ? A 57.919 -2.749 -22.848 1.000 1 A ILE 56.910 1
ATOM 68 H HD11 . ILE 5 5 ? A 57.001 -3.818 -21.049 1.000 1 A ILE 56.910 1
ATOM 69 H HD12 . ILE 5 5 ? A 57.778 -2.656 -19.940 1.000 1 A ILE 56.910 1
ATOM 70 H HD13 . ILE 5 5 ? A 57.422 -4.311 -19.406 1.000 1 A ILE 56.910 1
ATOM 71 N N . ARG 6 6 ? A 63.248 -2.690 -23.200 1.000 1 A ARG 59.250 1
ATOM 72 C CA . ARG 6 6 ? A 64.056 -1.685 -23.929 1.000 1 A ARG 59.250 1
ATOM 73 C C . ARG 6 6 ? A 64.340 -2.022 -25.389 1.000 1 A ARG 59.250 1
ATOM 74 O O . ARG 6 6 ? A 64.817 -1.147 -26.102 1.000 1 A ARG 59.250 1
ATOM 75 C CB . ARG 6 6 ? A 65.344 -1.349 -23.168 1.000 1 A ARG 59.250 1
ATOM 76 C CG . ARG 6 6 ? A 65.054 -0.416 -21.988 1.000 1 A ARG 59.250 1
ATOM 77 C CD . ARG 6 6 ? A 66.376 0.104 -21.424 1.000 1 A ARG 59.250 1
ATOM 78 N NE . ARG 6 6 ? A 66.153 1.037 -20.306 1.000 1 A ARG 59.250 1
ATOM 79 C CZ . ARG 6 6 ? A 67.079 1.773 -19.723 1.000 1 A ARG 59.250 1
ATOM 80 N NH1 . ARG 6 6 ? A 68.325 1.734 -20.102 1.000 1 A ARG 59.250 1
ATOM 81 N NH2 . ARG 6 6 ? A 66.767 2.568 -18.738 1.000 1 A ARG 59.250 1
ATOM 82 H H . ARG 6 6 ? A 63.668 -3.571 -22.942 1.000 1 A ARG 59.250 1
ATOM 83 H HA . ARG 6 6 ? A 63.484 -0.762 -24.018 1.000 1 A ARG 59.250 1
ATOM 84 H HB2 . ARG 6 6 ? A 65.825 -2.264 -22.821 1.000 1 A ARG 59.250 1
ATOM 85 H HB3 . ARG 6 6 ? A 66.030 -0.838 -23.844 1.000 1 A ARG 59.250 1
ATOM 86 H HG2 . ARG 6 6 ? A 64.505 -0.958 -21.217 1.000 1 A ARG 59.250 1
ATOM 87 H HG3 . ARG 6 6 ? A 64.457 0.429 -22.329 1.000 1 A ARG 59.250 1
ATOM 88 H HD2 . ARG 6 6 ? A 66.969 -0.745 -21.084 1.000 1 A ARG 59.250 1
ATOM 89 H HD3 . ARG 6 6 ? A 66.913 0.612 -22.225 1.000 1 A ARG 59.250 1
ATOM 90 H HE . ARG 6 6 ? A 65.199 1.116 -19.982 1.000 1 A ARG 59.250 1
ATOM 91 H HH11 . ARG 6 6 ? A 69.030 2.330 -19.692 1.000 1 A ARG 59.250 1
ATOM 92 H HH12 . ARG 6 6 ? A 68.557 1.152 -20.894 1.000 1 A ARG 59.250 1
ATOM 93 H HH21 . ARG 6 6 ? A 67.482 3.142 -18.315 1.000 1 A ARG 59.250 1
ATOM 94 H HH22 . ARG 6 6 ? A 65.807 2.615 -18.428 1.000 1 A ARG 59.250 1
ATOM 95 N N . GLY 7 7 ? A 64.015 -3.228 -25.841 1.000 1 A GLY 74.440 1
ATOM 96 C CA . GLY 7 7 ? A 64.164 -3.585 -27.242 1.000 1 A GLY 74.440 1
ATOM 97 C C . GLY 7 7 ? A 63.392 -4.838 -27.620 1.000 1 A GLY 74.440 1
ATOM 98 O O . GLY 7 7 ? A 63.120 -5.686 -26.769 1.000 1 A GLY 74.440 1
ATOM 99 H H . GLY 7 7 ? A 63.595 -3.912 -25.228 1.000 1 A GLY 74.440 1
ATOM 100 H HA2 . GLY 7 7 ? A 65.215 -3.724 -27.494 1.000 1 A GLY 74.440 1
ATOM 101 H HA3 . GLY 7 7 ? A 63.779 -2.753 -27.831 1.000 1 A GLY 74.440 1
ATOM 102 N N . ASN 8 8 ? A 63.032 -4.918 -28.895 1.000 1 A ASN 86.120 1
ATOM 103 C CA . ASN 8 8 ? A 62.462 -6.094 -29.533 1.000 1 A ASN 86.120 1
ATOM 104 C C . ASN 8 8 ? A 63.120 -6.266 -30.906 1.000 1 A ASN 86.120 1
ATOM 105 O O . ASN 8 8 ? A 62.749 -5.576 -31.855 1.000 1 A ASN 86.120 1
ATOM 106 C CB . ASN 8 8 ? A 60.931 -5.960 -29.645 1.000 1 A ASN 86.120 1
ATOM 107 C CG . ASN 8 8 ? A 60.346 -7.221 -30.255 1.000 1 A ASN 86.120 1
ATOM 108 O OD1 . ASN 8 8 ? A 60.813 -8.320 -30.006 1.000 1 A ASN 86.120 1
ATOM 109 N ND2 . ASN 8 8 ? A 59.334 -7.126 -31.078 1.000 1 A ASN 86.120 1
ATOM 110 H H . ASN 8 8 ? A 63.329 -4.170 -29.506 1.000 1 A ASN 86.120 1
ATOM 111 H HA . ASN 8 8 ? A 62.691 -6.976 -28.935 1.000 1 A ASN 86.120 1
ATOM 112 H HB2 . ASN 8 8 ? A 60.676 -5.103 -30.269 1.000 1 A ASN 86.120 1
ATOM 113 H HB3 . ASN 8 8 ? A 60.493 -5.821 -28.656 1.000 1 A ASN 86.120 1
ATOM 114 H HD21 . ASN 8 8 ? A 59.082 -6.215 -31.435 1.000 1 A ASN 86.120 1
ATOM 115 H HD22 . ASN 8 8 ? A 59.144 -7.975 -31.590 1.000 1 A ASN 86.120 1
ATOM 116 N N . ASP 9 9 ? A 64.095 -7.172 -30.986 1.000 1 A ASP 87.750 1
ATOM 117 C CA . ASP 9 9 ? A 64.839 -7.529 -32.201 1.000 1 A ASP 87.750 1
ATOM 118 C C . ASP 9 9 ? A 64.336 -8.830 -32.850 1.000 1 A ASP 87.750 1
ATOM 119 O O . ASP 9 9 ? A 64.826 -9.231 -33.907 1.000 1 A ASP 87.750 1
ATOM 120 C CB . ASP 9 9 ? A 66.347 -7.600 -31.880 1.000 1 A ASP 87.750 1
ATOM 121 C CG . ASP 9 9 ? A 66.750 -8.767 -30.958 1.000 1 A ASP 87.750 1
ATOM 122 O OD1 . ASP 9 9 ? A 65.929 -9.143 -30.086 1.000 1 A ASP 87.750 1
ATOM 123 O OD2 . ASP 9 9 ? A 67.888 -9.285 -31.099 1.000 1 A ASP 87.750 1
ATOM 124 H H . ASP 9 9 ? A 64.376 -7.679 -30.159 1.000 1 A ASP 87.750 1
ATOM 125 H HA . ASP 9 9 ? A 64.698 -6.740 -32.939 1.000 1 A ASP 87.750 1
ATOM 126 H HB2 . ASP 9 9 ? A 66.654 -6.664 -31.415 1.000 1 A ASP 87.750 1
ATOM 127 H HB3 . ASP 9 9 ? A 66.893 -7.692 -32.819 1.000 1 A ASP 87.750 1
ATOM 128 N N . VAL 10 10 ? A 63.349 -9.488 -32.230 1.000 1 A VAL 90.690 1
ATOM 129 C CA . VAL 10 10 ? A 62.725 -10.714 -32.735 1.000 1 A VAL 90.690 1
ATOM 130 C C . VAL 10 10 ? A 61.346 -10.394 -33.301 1.000 1 A VAL 90.690 1
ATOM 131 O O . VAL 10 10 ? A 60.401 -10.045 -32.591 1.000 1 A VAL 90.690 1
ATOM 132 C CB . VAL 10 10 ? A 62.672 -11.817 -31.666 1.000 1 A VAL 90.690 1
ATOM 133 C CG1 . VAL 10 10 ? A 62.056 -13.100 -32.244 1.000 1 A VAL 90.690 1
ATOM 134 C CG2 . VAL 10 10 ? A 64.074 -12.172 -31.154 1.000 1 A VAL 90.690 1
ATOM 135 H H . VAL 10 10 ? A 62.983 -9.086 -31.379 1.000 1 A VAL 90.690 1
ATOM 136 H HA . VAL 10 10 ? A 63.337 -11.100 -33.550 1.000 1 A VAL 90.690 1
ATOM 137 H HB . VAL 10 10 ? A 62.066 -11.485 -30.822 1.000 1 A VAL 90.690 1
ATOM 138 H HG11 . VAL 10 10 ? A 61.018 -12.920 -32.521 1.000 1 A VAL 90.690 1
ATOM 139 H HG12 . VAL 10 10 ? A 62.615 -13.416 -33.125 1.000 1 A VAL 90.690 1
ATOM 140 H HG13 . VAL 10 10 ? A 62.082 -13.893 -31.496 1.000 1 A VAL 90.690 1
ATOM 141 H HG21 . VAL 10 10 ? A 64.519 -11.306 -30.664 1.000 1 A VAL 90.690 1
ATOM 142 H HG22 . VAL 10 10 ? A 64.017 -12.984 -30.429 1.000 1 A VAL 90.690 1
ATOM 143 H HG23 . VAL 10 10 ? A 64.711 -12.465 -31.989 1.000 1 A VAL 90.690 1
ATOM 144 N N . ILE 11 11 ? A 61.220 -10.562 -34.609 1.000 1 A ILE 94.190 1
ATOM 145 C CA . ILE 11 11 ? A 60.037 -10.218 -35.386 1.000 1 A ILE 94.190 1
ATOM 146 C C . ILE 11 11 ? A 59.181 -11.464 -35.553 1.000 1 A ILE 94.190 1
ATOM 147 O O . ILE 11 11 ? A 59.547 -12.410 -36.254 1.000 1 A ILE 94.190 1
ATOM 148 C CB . ILE 11 11 ? A 60.445 -9.595 -36.734 1.000 1 A ILE 94.190 1
ATOM 149 C CG1 . ILE 11 11 ? A 61.502 -8.483 -36.548 1.000 1 A ILE 94.190 1
ATOM 150 C CG2 . ILE 11 11 ? A 59.196 -9.076 -37.473 1.000 1 A ILE 94.190 1
ATOM 151 C CD1 . ILE 11 11 ? A 61.068 -7.307 -35.659 1.000 1 A ILE 94.190 1
ATOM 152 H H . ILE 11 11 ? A 62.035 -10.871 -35.120 1.000 1 A ILE 94.190 1
ATOM 153 H HA . ILE 11 11 ? A 59.459 -9.472 -34.840 1.000 1 A ILE 94.190 1
ATOM 154 H HB . ILE 11 11 ? A 60.902 -10.370 -37.350 1.000 1 A ILE 94.190 1
ATOM 155 H HG12 . ILE 11 11 ? A 62.411 -8.909 -36.123 1.000 1 A ILE 94.190 1
ATOM 156 H HG13 . ILE 11 11 ? A 61.802 -8.116 -37.530 1.000 1 A ILE 94.190 1
ATOM 157 H HG21 . ILE 11 11 ? A 58.502 -9.893 -37.668 1.000 1 A ILE 94.190 1
ATOM 158 H HG22 . ILE 11 11 ? A 59.490 -8.637 -38.426 1.000 1 A ILE 94.190 1
ATOM 159 H HG23 . ILE 11 11 ? A 58.684 -8.319 -36.878 1.000 1 A ILE 94.190 1
ATOM 160 H HD11 . ILE 11 11 ? A 60.839 -7.646 -34.648 1.000 1 A ILE 94.190 1
ATOM 161 H HD12 . ILE 11 11 ? A 60.201 -6.798 -36.080 1.000 1 A ILE 94.190 1
ATOM 162 H HD13 . ILE 11 11 ? A 61.894 -6.598 -35.601 1.000 1 A ILE 94.190 1
ATOM 163 N N . PHE 12 12 ? A 58.025 -11.464 -34.894 1.000 1 A PHE 94.120 1
ATOM 164 C CA . PHE 12 12 ? A 57.041 -12.529 -35.019 1.000 1 A PHE 94.120 1
ATOM 165 C C . PHE 12 12 ? A 56.152 -12.274 -36.237 1.000 1 A PHE 94.120 1
ATOM 166 O O . PHE 12 12 ? A 55.499 -11.234 -36.352 1.000 1 A PHE 94.120 1
ATOM 167 C CB . PHE 12 12 ? A 56.267 -12.657 -33.708 1.000 1 A PHE 94.120 1
ATOM 168 C CG . PHE 12 12 ? A 55.263 -13.788 -33.691 1.000 1 A PHE 94.120 1
ATOM 169 C CD1 . PHE 12 12 ? A 53.892 -13.536 -33.886 1.000 1 A PHE 94.120 1
ATOM 170 C CD2 . PHE 12 12 ? A 55.708 -15.099 -33.453 1.000 1 A PHE 94.120 1
ATOM 171 C CE1 . PHE 12 12 ? A 52.967 -14.593 -33.806 1.000 1 A PHE 94.120 1
ATOM 172 C CE2 . PHE 12 12 ? A 54.785 -16.154 -33.376 1.000 1 A PHE 94.120 1
ATOM 173 C CZ . PHE 12 12 ? A 53.413 -15.899 -33.537 1.000 1 A PHE 94.120 1
ATOM 174 H H . PHE 12 12 ? A 57.789 -10.650 -34.345 1.000 1 A PHE 94.120 1
ATOM 175 H HA . PHE 12 12 ? A 57.564 -13.472 -35.178 1.000 1 A PHE 94.120 1
ATOM 176 H HB2 . PHE 12 12 ? A 55.765 -11.716 -33.482 1.000 1 A PHE 94.120 1
ATOM 177 H HB3 . PHE 12 12 ? A 56.987 -12.831 -32.908 1.000 1 A PHE 94.120 1
ATOM 178 H HD1 . PHE 12 12 ? A 53.559 -12.525 -34.069 1.000 1 A PHE 94.120 1
ATOM 179 H HD2 . PHE 12 12 ? A 56.761 -15.298 -33.320 1.000 1 A PHE 94.120 1
ATOM 180 H HE1 . PHE 12 12 ? A 51.911 -14.391 -33.917 1.000 1 A PHE 94.120 1
ATOM 181 H HE2 . PHE 12 12 ? A 55.135 -17.156 -33.179 1.000 1 A PHE 94.120 1
ATOM 182 H HZ . PHE 12 12 ? A 52.706 -16.709 -33.433 1.000 1 A PHE 94.120 1
ATOM 183 N N . VAL 13 13 ? A 56.127 -13.231 -37.161 1.000 1 A VAL 95.880 1
ATOM 184 C CA . VAL 13 13 ? A 55.421 -13.110 -38.436 1.000 1 A VAL 95.880 1
ATOM 185 C C . VAL 13 13 ? A 54.404 -14.224 -38.625 1.000 1 A VAL 95.880 1
ATOM 186 O O . VAL 13 13 ? A 54.606 -15.379 -38.256 1.000 1 A VAL 95.880 1
ATOM 187 C CB . VAL 13 13 ? A 56.373 -13.013 -39.643 1.000 1 A VAL 95.880 1
ATOM 188 C CG1 . VAL 13 13 ? A 57.277 -11.780 -39.559 1.000 1 A VAL 95.880 1
ATOM 189 C CG2 . VAL 13 13 ? A 57.256 -14.249 -39.819 1.000 1 A VAL 95.880 1
ATOM 190 H H . VAL 13 13 ? A 56.661 -14.073 -36.996 1.000 1 A VAL 95.880 1
ATOM 191 H HA . VAL 13 13 ? A 54.859 -12.175 -38.421 1.000 1 A VAL 95.880 1
ATOM 192 H HB . VAL 13 13 ? A 55.762 -12.908 -40.540 1.000 1 A VAL 95.880 1
ATOM 193 H HG11 . VAL 13 13 ? A 56.677 -10.881 -39.419 1.000 1 A VAL 95.880 1
ATOM 194 H HG12 . VAL 13 13 ? A 57.970 -11.884 -38.724 1.000 1 A VAL 95.880 1
ATOM 195 H HG13 . VAL 13 13 ? A 57.856 -11.680 -40.477 1.000 1 A VAL 95.880 1
ATOM 196 H HG21 . VAL 13 13 ? A 57.897 -14.383 -38.948 1.000 1 A VAL 95.880 1
ATOM 197 H HG22 . VAL 13 13 ? A 56.650 -15.144 -39.957 1.000 1 A VAL 95.880 1
ATOM 198 H HG23 . VAL 13 13 ? A 57.884 -14.113 -40.701 1.000 1 A VAL 95.880 1
ATOM 199 N N . LEU 14 14 ? A 53.289 -13.872 -39.256 1.000 1 A LEU 94.120 1
ATOM 200 C CA . LEU 14 14 ? A 52.259 -14.797 -39.701 1.000 1 A LEU 94.120 1
ATOM 201 C C . LEU 14 14 ? A 52.431 -15.050 -41.199 1.000 1 A LEU 94.120 1
ATOM 202 O O . LEU 14 14 ? A 52.490 -14.105 -41.984 1.000 1 A LEU 94.120 1
ATOM 203 C CB . LEU 14 14 ? A 50.864 -14.224 -39.400 1.000 1 A LEU 94.120 1
ATOM 204 C CG . LEU 14 14 ? A 50.652 -13.661 -37.983 1.000 1 A LEU 94.120 1
ATOM 205 C CD1 . LEU 14 14 ? A 49.226 -13.122 -37.874 1.000 1 A LEU 94.120 1
ATOM 206 C CD2 . LEU 14 14 ? A 50.823 -14.709 -36.888 1.000 1 A LEU 94.120 1
ATOM 207 H H . LEU 14 14 ? A 53.182 -12.894 -39.483 1.000 1 A LEU 94.120 1
ATOM 208 H HA . LEU 14 14 ? A 52.368 -15.742 -39.168 1.000 1 A LEU 94.120 1
ATOM 209 H HB2 . LEU 14 14 ? A 50.129 -15.008 -39.585 1.000 1 A LEU 94.120 1
ATOM 210 H HB3 . LEU 14 14 ? A 50.670 -13.419 -40.109 1.000 1 A LEU 94.120 1
ATOM 211 H HG . LEU 14 14 ? A 51.340 -12.835 -37.800 1.000 1 A LEU 94.120 1
ATOM 212 H HD11 . LEU 14 14 ? A 48.509 -13.936 -37.973 1.000 1 A LEU 94.120 1
ATOM 213 H HD12 . LEU 14 14 ? A 49.114 -12.616 -36.915 1.000 1 A LEU 94.120 1
ATOM 214 H HD13 . LEU 14 14 ? A 49.070 -12.397 -38.673 1.000 1 A LEU 94.120 1
ATOM 215 H HD21 . LEU 14 14 ? A 51.859 -15.049 -36.881 1.000 1 A LEU 94.120 1
ATOM 216 H HD22 . LEU 14 14 ? A 50.153 -15.551 -37.062 1.000 1 A LEU 94.120 1
ATOM 217 H HD23 . LEU 14 14 ? A 50.618 -14.259 -35.917 1.000 1 A LEU 94.120 1
ATOM 218 N N . LYS 15 15 ? A 52.405 -16.318 -41.611 1.000 1 A LYS 91.380 1
ATOM 219 C CA . LYS 15 15 ? A 52.483 -16.737 -43.021 1.000 1 A LYS 91.380 1
ATOM 220 C C . LYS 15 15 ? A 51.200 -16.451 -43.813 1.000 1 A LYS 91.380 1
ATOM 221 O O . LYS 15 15 ? A 51.145 -16.663 -45.018 1.000 1 A LYS 91.380 1
ATOM 222 C CB . LYS 15 15 ? A 52.886 -18.221 -43.103 1.000 1 A LYS 91.380 1
ATOM 223 C CG . LYS 15 15 ? A 54.298 -18.461 -42.544 1.000 1 A LYS 91.380 1
ATOM 224 C CD . LYS 15 15 ? A 54.718 -19.934 -42.637 1.000 1 A LYS 91.380 1
ATOM 225 C CE . LYS 15 15 ? A 56.147 -20.052 -42.097 1.000 1 A LYS 91.380 1
ATOM 226 N NZ . LYS 15 15 ? A 56.658 -21.440 -42.057 1.000 1 A LYS 91.380 1
ATOM 227 H H . LYS 15 15 ? A 52.373 -17.033 -40.898 1.000 1 A LYS 91.380 1
ATOM 228 H HA . LYS 15 15 ? A 53.265 -16.151 -43.505 1.000 1 A LYS 91.380 1
ATOM 229 H HB2 . LYS 15 15 ? A 52.166 -18.827 -42.552 1.000 1 A LYS 91.380 1
ATOM 230 H HB3 . LYS 15 15 ? A 52.874 -18.535 -44.147 1.000 1 A LYS 91.380 1
ATOM 231 H HG2 . LYS 15 15 ? A 54.335 -18.157 -41.498 1.000 1 A LYS 91.380 1
ATOM 232 H HG3 . LYS 15 15 ? A 55.007 -17.854 -43.106 1.000 1 A LYS 91.380 1
ATOM 233 H HD2 . LYS 15 15 ? A 54.048 -20.543 -42.029 1.000 1 A LYS 91.380 1
ATOM 234 H HD3 . LYS 15 15 ? A 54.686 -20.267 -43.674 1.000 1 A LYS 91.380 1
ATOM 235 H HE2 . LYS 15 15 ? A 56.820 -19.443 -42.701 1.000 1 A LYS 91.380 1
ATOM 236 H HE3 . LYS 15 15 ? A 56.184 -19.635 -41.091 1.000 1 A LYS 91.380 1
ATOM 237 H HZ1 . LYS 15 15 ? A 57.618 -21.389 -41.749 1.000 1 A LYS 91.380 1
ATOM 238 H HZ2 . LYS 15 15 ? A 56.179 -21.994 -41.361 1.000 1 A LYS 91.380 1
ATOM 239 H HZ3 . LYS 15 15 ? A 56.674 -21.877 -42.967 1.000 1 A LYS 91.380 1
ATOM 240 N N . THR 16 16 ? A 50.126 -16.023 -43.147 1.000 1 A THR 85.380 1
ATOM 241 C CA . THR 16 16 ? A 48.849 -15.642 -43.770 1.000 1 A THR 85.380 1
ATOM 242 C C . THR 16 16 ? A 48.016 -14.767 -42.827 1.000 1 A THR 85.380 1
ATOM 243 O O . THR 16 16 ? A 48.249 -14.731 -41.619 1.000 1 A THR 85.380 1
ATOM 244 C CB . THR 16 16 ? A 48.063 -16.893 -44.209 1.000 1 A THR 85.380 1
ATOM 245 O OG1 . THR 16 16 ? A 46.925 -16.518 -44.954 1.000 1 A THR 85.380 1
ATOM 246 C CG2 . THR 16 16 ? A 47.586 -17.776 -43.054 1.000 1 A THR 85.380 1
ATOM 247 H H . THR 16 16 ? A 50.241 -15.837 -42.161 1.000 1 A THR 85.380 1
ATOM 248 H HA . THR 16 16 ? A 49.067 -15.058 -44.664 1.000 1 A THR 85.380 1
ATOM 249 H HB . THR 16 16 ? A 48.699 -17.496 -44.857 1.000 1 A THR 85.380 1
ATOM 250 H HG1 . THR 16 16 ? A 46.475 -17.334 -45.188 1.000 1 A THR 85.380 1
ATOM 251 H HG21 . THR 16 16 ? A 48.437 -18.065 -42.437 1.000 1 A THR 85.380 1
ATOM 252 H HG22 . THR 16 16 ? A 47.125 -18.680 -43.451 1.000 1 A THR 85.380 1
ATOM 253 H HG23 . THR 16 16 ? A 46.860 -17.242 -42.441 1.000 1 A THR 85.380 1
ATOM 254 N N . ILE 17 17 ? A 47.001 -14.081 -43.358 1.000 1 A ILE 80.560 1
ATOM 255 C CA . ILE 17 17 ? A 46.001 -13.363 -42.553 1.000 1 A ILE 80.560 1
ATOM 256 C C . ILE 17 17 ? A 44.985 -14.364 -41.989 1.000 1 A ILE 80.560 1
ATOM 257 O O . ILE 17 17 ? A 44.616 -15.340 -42.637 1.000 1 A ILE 80.560 1
ATOM 258 C CB . ILE 17 17 ? A 45.317 -12.236 -43.367 1.000 1 A ILE 80.560 1
ATOM 259 C CG1 . ILE 17 17 ? A 46.356 -11.172 -43.780 1.000 1 A ILE 80.560 1
ATOM 260 C CG2 . ILE 17 17 ? A 44.169 -11.567 -42.580 1.000 1 A ILE 80.560 1
ATOM 261 C CD1 . ILE 17 17 ? A 45.814 -10.102 -44.740 1.000 1 A ILE 80.560 1
ATOM 262 H H . ILE 17 17 ? A 46.803 -14.252 -44.333 1.000 1 A ILE 80.560 1
ATOM 263 H HA . ILE 17 17 ? A 46.515 -12.897 -41.712 1.000 1 A ILE 80.560 1
ATOM 264 H HB . ILE 17 17 ? A 44.897 -12.678 -44.270 1.000 1 A ILE 80.560 1
ATOM 265 H HG12 . ILE 17 17 ? A 47.177 -11.674 -44.291 1.000 1 A ILE 80.560 1
ATOM 266 H HG13 . ILE 17 17 ? A 46.759 -10.683 -42.892 1.000 1 A ILE 80.560 1
ATOM 267 H HG21 . ILE 17 17 ? A 43.375 -12.284 -42.371 1.000 1 A ILE 80.560 1
ATOM 268 H HG22 . ILE 17 17 ? A 43.712 -10.772 -43.170 1.000 1 A ILE 80.560 1
ATOM 269 H HG23 . ILE 17 17 ? A 44.549 -11.142 -41.651 1.000 1 A ILE 80.560 1
ATOM 270 H HD11 . ILE 17 17 ? A 45.087 -9.461 -44.241 1.000 1 A ILE 80.560 1
ATOM 271 H HD12 . ILE 17 17 ? A 46.631 -9.468 -45.084 1.000 1 A ILE 80.560 1
ATOM 272 H HD13 . ILE 17 17 ? A 45.355 -10.581 -45.605 1.000 1 A ILE 80.560 1
ATOM 273 N N . GLY 18 18 ? A 44.469 -14.086 -40.790 1.000 1 A GLY 75.500 1
ATOM 274 C CA . GLY 18 18 ? A 43.364 -14.859 -40.214 1.000 1 A GLY 75.500 1
ATOM 275 C C . GLY 18 18 ? A 43.793 -16.157 -39.531 1.000 1 A GLY 75.500 1
ATOM 276 O O . GLY 18 18 ? A 42.955 -17.026 -39.313 1.000 1 A GLY 75.500 1
ATOM 277 H H . GLY 18 18 ? A 44.795 -13.257 -40.315 1.000 1 A GLY 75.500 1
ATOM 278 H HA2 . GLY 18 18 ? A 42.851 -14.246 -39.473 1.000 1 A GLY 75.500 1
ATOM 279 H HA3 . GLY 18 18 ? A 42.650 -15.114 -40.997 1.000 1 A GLY 75.500 1
ATOM 280 N N . VAL 19 19 ? A 45.074 -16.285 -39.160 1.000 1 A VAL 76.750 1
ATOM 281 C CA . VAL 19 19 ? A 45.572 -17.415 -38.359 1.000 1 A VAL 76.750 1
ATOM 282 C C . VAL 19 19 ? A 44.773 -17.516 -37.049 1.000 1 A VAL 76.750 1
ATOM 283 O O . VAL 19 19 ? A 44.741 -16.519 -36.310 1.000 1 A VAL 76.750 1
ATOM 284 C CB . VAL 19 19 ? A 47.076 -17.282 -38.051 1.000 1 A VAL 76.750 1
ATOM 285 C CG1 . VAL 19 19 ? A 47.591 -18.459 -37.215 1.000 1 A VAL 76.750 1
ATOM 286 C CG2 . VAL 19 19 ? A 47.890 -17.245 -39.345 1.000 1 A VAL 76.750 1
ATOM 287 H H . VAL 19 19 ? A 45.741 -15.600 -39.486 1.000 1 A VAL 76.750 1
ATOM 288 H HA . VAL 19 19 ? A 45.449 -18.321 -38.953 1.000 1 A VAL 76.750 1
ATOM 289 H HB . VAL 19 19 ? A 47.253 -16.357 -37.501 1.000 1 A VAL 76.750 1
ATOM 290 H HG11 . VAL 19 19 ? A 47.409 -19.400 -37.735 1.000 1 A VAL 76.750 1
ATOM 291 H HG12 . VAL 19 19 ? A 48.663 -18.351 -37.048 1.000 1 A VAL 76.750 1
ATOM 292 H HG13 . VAL 19 19 ? A 47.104 -18.488 -36.241 1.000 1 A VAL 76.750 1
ATOM 293 H HG21 . VAL 19 19 ? A 47.603 -16.381 -39.945 1.000 1 A VAL 76.750 1
ATOM 294 H HG22 . VAL 19 19 ? A 48.952 -17.161 -39.116 1.000 1 A VAL 76.750 1
ATOM 295 H HG23 . VAL 19 19 ? A 47.725 -18.155 -39.922 1.000 1 A VAL 76.750 1
ATOM 296 N N . PRO 20 20 ? A 44.154 -18.677 -36.740 1.000 1 A PRO 77.250 1
ATOM 297 C CA . PRO 20 20 ? A 43.407 -18.891 -35.503 1.000 1 A PRO 77.250 1
ATOM 298 C C . PRO 20 20 ? A 44.248 -18.623 -34.252 1.000 1 A PRO 77.250 1
ATOM 299 O O . PRO 20 20 ? A 45.432 -18.953 -34.214 1.000 1 A PRO 77.250 1
ATOM 300 C CB . PRO 20 20 ? A 42.944 -20.353 -35.541 1.000 1 A PRO 77.250 1
ATOM 301 C CG . PRO 20 20 ? A 42.883 -20.672 -37.031 1.000 1 A PRO 77.250 1
ATOM 302 C CD . PRO 20 20 ? A 44.041 -19.855 -37.596 1.000 1 A PRO 77.250 1
ATOM 303 H HA . PRO 20 20 ? A 42.535 -18.236 -35.510 1.000 1 A PRO 77.250 1
ATOM 304 H HB2 . PRO 20 20 ? A 41.973 -20.482 -35.062 1.000 1 A PRO 77.250 1
ATOM 305 H HB3 . PRO 20 20 ? A 43.687 -20.997 -35.070 1.000 1 A PRO 77.250 1
ATOM 306 H HG2 . PRO 20 20 ? A 41.943 -20.310 -37.447 1.000 1 A PRO 77.250 1
ATOM 307 H HG3 . PRO 20 20 ? A 43.008 -21.737 -37.225 1.000 1 A PRO 77.250 1
ATOM 308 H HD2 . PRO 20 20 ? A 43.818 -19.588 -38.629 1.000 1 A PRO 77.250 1
ATOM 309 H HD3 . PRO 20 20 ? A 44.963 -20.434 -37.543 1.000 1 A PRO 77.250 1
ATOM 310 N N . SER 21 21 ? A 43.628 -18.082 -33.198 1.000 1 A SER 74.810 1
ATOM 311 C CA . SER 21 21 ? A 44.320 -17.737 -31.943 1.000 1 A SER 74.810 1
ATOM 312 C C . SER 21 21 ? A 45.109 -18.906 -31.343 1.000 1 A SER 74.810 1
ATOM 313 O O . SER 21 21 ? A 46.241 -18.697 -30.925 1.000 1 A SER 74.810 1
ATOM 314 C CB . SER 21 21 ? A 43.320 -17.234 -30.896 1.000 1 A SER 74.810 1
ATOM 315 O OG . SER 21 21 ? A 42.774 -15.982 -31.283 1.000 1 A SER 74.810 1
ATOM 316 H H . SER 21 21 ? A 42.664 -17.799 -33.300 1.000 1 A SER 74.810 1
ATOM 317 H HA . SER 21 21 ? A 45.036 -16.941 -32.148 1.000 1 A SER 74.810 1
ATOM 318 H HB2 . SER 21 21 ? A 43.827 -17.119 -29.938 1.000 1 A SER 74.810 1
ATOM 319 H HB3 . SER 21 21 ? A 42.521 -17.965 -30.776 1.000 1 A SER 74.810 1
ATOM 320 H HG . SER 21 21 ? A 41.840 -15.992 -31.057 1.000 1 A SER 74.810 1
ATOM 321 N N . ALA 22 22 ? A 44.555 -20.124 -31.365 1.000 1 A ALA 77.120 1
ATOM 322 C CA . ALA 22 22 ? A 45.226 -21.319 -30.847 1.000 1 A ALA 77.120 1
ATOM 323 C C . ALA 22 22 ? A 46.511 -21.661 -31.623 1.000 1 A ALA 77.120 1
ATOM 324 O O . ALA 22 22 ? A 47.506 -22.056 -31.031 1.000 1 A ALA 77.120 1
ATOM 325 C CB . ALA 22 22 ? A 44.229 -22.484 -30.895 1.000 1 A ALA 77.120 1
ATOM 326 H H . ALA 22 22 ? A 43.616 -20.232 -31.720 1.000 1 A ALA 77.120 1
ATOM 327 H HA . ALA 22 22 ? A 45.509 -21.147 -29.809 1.000 1 A ALA 77.120 1
ATOM 328 H HB1 . ALA 22 22 ? A 43.922 -22.683 -31.922 1.000 1 A ALA 77.120 1
ATOM 329 H HB2 . ALA 22 22 ? A 44.703 -23.377 -30.487 1.000 1 A ALA 77.120 1
ATOM 330 H HB3 . ALA 22 22 ? A 43.355 -22.250 -30.288 1.000 1 A ALA 77.120 1
ATOM 331 N N . CYS 23 23 ? A 46.522 -21.467 -32.946 1.000 1 A CYS 78.380 1
ATOM 332 C CA . CYS 23 23 ? A 47.707 -21.713 -33.771 1.000 1 A CYS 78.380 1
ATOM 333 C C . CYS 23 23 ? A 48.800 -20.664 -33.536 1.000 1 A CYS 78.380 1
ATOM 334 O O . CYS 23 23 ? A 49.977 -20.996 -33.616 1.000 1 A CYS 78.380 1
ATOM 335 C CB . CYS 23 23 ? A 47.304 -21.756 -35.250 1.000 1 A CYS 78.380 1
ATOM 336 S SG . CYS 23 23 ? A 45.989 -22.978 -35.519 1.000 1 A CYS 78.380 1
ATOM 337 H H . CYS 23 23 ? A 45.705 -21.080 -33.396 1.000 1 A CYS 78.380 1
ATOM 338 H HA . CYS 23 23 ? A 48.141 -22.677 -33.502 1.000 1 A CYS 78.380 1
ATOM 339 H HB2 . CYS 23 23 ? A 46.959 -20.774 -35.573 1.000 1 A CYS 78.380 1
ATOM 340 H HB3 . CYS 23 23 ? A 48.178 -22.030 -35.842 1.000 1 A CYS 78.380 1
ATOM 341 H HG . CYS 23 23 ? A 46.363 -23.805 -34.538 1.000 1 A CYS 78.380 1
ATOM 342 N N . ARG 24 24 ? A 48.415 -19.416 -33.220 1.000 1 A ARG 81.190 1
ATOM 343 C CA . ARG 24 24 ? A 49.368 -18.368 -32.820 1.000 1 A ARG 81.190 1
ATOM 344 C C . ARG 24 24 ? A 50.001 -18.681 -31.464 1.000 1 A ARG 81.190 1
ATOM 345 O O . ARG 24 24 ? A 51.210 -18.600 -31.343 1.000 1 A ARG 81.190 1
ATOM 346 C CB . ARG 24 24 ? A 48.716 -16.978 -32.781 1.000 1 A ARG 81.190 1
ATOM 347 C CG . ARG 24 24 ? A 48.102 -16.543 -34.116 1.000 1 A ARG 81.190 1
ATOM 348 C CD . ARG 24 24 ? A 47.655 -15.082 -34.023 1.000 1 A ARG 81.190 1
ATOM 349 N NE . ARG 24 24 ? A 46.755 -14.719 -35.131 1.000 1 A ARG 81.190 1
ATOM 350 C CZ . ARG 24 24 ? A 46.494 -13.498 -35.556 1.000 1 A ARG 81.190 1
ATOM 351 N NH1 . ARG 24 24 ? A 47.030 -12.437 -35.023 1.000 1 A ARG 81.190 1
ATOM 352 N NH2 . ARG 24 24 ? A 45.659 -13.328 -36.537 1.000 1 A ARG 81.190 1
ATOM 353 H H . ARG 24 24 ? A 47.424 -19.223 -33.181 1.000 1 A ARG 81.190 1
ATOM 354 H HA . ARG 24 24 ? A 50.198 -18.352 -33.526 1.000 1 A ARG 81.190 1
ATOM 355 H HB2 . ARG 24 24 ? A 47.944 -16.959 -32.012 1.000 1 A ARG 81.190 1
ATOM 356 H HB3 . ARG 24 24 ? A 49.486 -16.259 -32.503 1.000 1 A ARG 81.190 1
ATOM 357 H HG2 . ARG 24 24 ? A 47.236 -17.169 -34.330 1.000 1 A ARG 81.190 1
ATOM 358 H HG3 . ARG 24 24 ? A 48.834 -16.649 -34.916 1.000 1 A ARG 81.190 1
ATOM 359 H HD2 . ARG 24 24 ? A 47.131 -14.929 -33.080 1.000 1 A ARG 81.190 1
ATOM 360 H HD3 . ARG 24 24 ? A 48.546 -14.454 -34.032 1.000 1 A ARG 81.190 1
ATOM 361 H HE . ARG 24 24 ? A 46.249 -15.472 -35.573 1.000 1 A ARG 81.190 1
ATOM 362 H HH11 . ARG 24 24 ? A 46.880 -11.510 -35.397 1.000 1 A ARG 81.190 1
ATOM 363 H HH12 . ARG 24 24 ? A 47.795 -12.542 -34.372 1.000 1 A ARG 81.190 1
ATOM 364 H HH21 . ARG 24 24 ? A 45.189 -14.143 -36.906 1.000 1 A ARG 81.190 1
ATOM 365 H HH22 . ARG 24 24 ? A 45.489 -12.392 -36.876 1.000 1 A ARG 81.190 1
ATOM 366 N N . GLN 25 25 ? A 49.182 -19.066 -30.482 1.000 1 A GLN 81.380 1
ATOM 367 C CA . GLN 25 25 ? A 49.631 -19.391 -29.121 1.000 1 A GLN 81.380 1
ATOM 368 C C . GLN 25 25 ? A 50.525 -20.634 -29.070 1.000 1 A GLN 81.380 1
ATOM 369 O O . GLN 25 25 ? A 51.492 -20.655 -28.322 1.000 1 A GLN 81.380 1
ATOM 370 C CB . GLN 25 25 ? A 48.405 -19.616 -28.225 1.000 1 A GLN 81.380 1
ATOM 371 C CG . GLN 25 25 ? A 47.713 -18.298 -27.854 1.000 1 A GLN 81.380 1
ATOM 372 C CD . GLN 25 25 ? A 46.413 -18.507 -27.084 1.000 1 A GLN 81.380 1
ATOM 373 O OE1 . GLN 25 25 ? A 45.764 -19.538 -27.130 1.000 1 A GLN 81.380 1
ATOM 374 N NE2 . GLN 25 25 ? A 45.933 -17.500 -26.388 1.000 1 A GLN 81.380 1
ATOM 375 H H . GLN 25 25 ? A 48.191 -19.108 -30.675 1.000 1 A GLN 81.380 1
ATOM 376 H HA . GLN 25 25 ? A 50.222 -18.566 -28.724 1.000 1 A GLN 81.380 1
ATOM 377 H HB2 . GLN 25 25 ? A 48.720 -20.102 -27.302 1.000 1 A GLN 81.380 1
ATOM 378 H HB3 . GLN 25 25 ? A 47.704 -20.277 -28.736 1.000 1 A GLN 81.380 1
ATOM 379 H HG2 . GLN 25 25 ? A 47.488 -17.726 -28.754 1.000 1 A GLN 81.380 1
ATOM 380 H HG3 . GLN 25 25 ? A 48.396 -17.709 -27.241 1.000 1 A GLN 81.380 1
ATOM 381 H HE21 . GLN 25 25 ? A 46.546 -16.727 -26.170 1.000 1 A GLN 81.380 1
ATOM 382 H HE22 . GLN 25 25 ? A 45.165 -17.739 -25.778 1.000 1 A GLN 81.380 1
ATOM 383 N N . ASN 26 26 ? A 50.220 -21.652 -29.877 1.000 1 A ASN 84.750 1
ATOM 384 C CA . ASN 26 26 ? A 51.027 -22.871 -29.967 1.000 1 A ASN 84.750 1
ATOM 385 C C . ASN 26 26 ? A 52.258 -22.721 -30.875 1.000 1 A ASN 84.750 1
ATOM 386 O O . ASN 26 26 ? A 52.945 -23.711 -31.105 1.000 1 A ASN 84.750 1
ATOM 387 C CB . ASN 26 26 ? A 50.131 -24.023 -30.451 1.000 1 A ASN 84.750 1
ATOM 388 C CG . ASN 26 26 ? A 49.062 -24.427 -29.457 1.000 1 A ASN 84.750 1
ATOM 389 O OD1 . ASN 26 26 ? A 49.085 -24.133 -28.278 1.000 1 A ASN 84.750 1
ATOM 390 N ND2 . ASN 26 26 ? A 48.075 -25.169 -29.902 1.000 1 A ASN 84.750 1
ATOM 391 H H . ASN 26 26 ? A 49.362 -21.610 -30.409 1.000 1 A ASN 84.750 1
ATOM 392 H HA . ASN 26 26 ? A 51.410 -23.116 -28.976 1.000 1 A ASN 84.750 1
ATOM 393 H HB2 . ASN 26 26 ? A 49.667 -23.742 -31.396 1.000 1 A ASN 84.750 1
ATOM 394 H HB3 . ASN 26 26 ? A 50.748 -24.904 -30.626 1.000 1 A ASN 84.750 1
ATOM 395 H HD21 . ASN 26 26 ? A 48.063 -25.461 -30.869 1.000 1 A ASN 84.750 1
ATOM 396 H HD22 . ASN 26 26 ? A 47.403 -25.448 -29.202 1.000 1 A ASN 84.750 1
ATOM 397 N N . GLU 27 27 ? A 52.481 -21.531 -31.439 1.000 1 A GLU 85.560 1
ATOM 398 C CA . GLU 27 27 ? A 53.557 -21.245 -32.391 1.000 1 A GLU 85.560 1
ATOM 399 C C . GLU 27 27 ? A 53.666 -22.280 -33.512 1.000 1 A GLU 85.560 1
ATOM 400 O O . GLU 27 27 ? A 54.733 -22.803 -33.819 1.000 1 A GLU 85.560 1
ATOM 401 C CB . GLU 27 27 ? A 54.877 -20.959 -31.669 1.000 1 A GLU 85.560 1
ATOM 402 C CG . GLU 27 27 ? A 54.741 -19.628 -30.933 1.000 1 A GLU 85.560 1
ATOM 403 C CD . GLU 27 27 ? A 55.954 -19.294 -30.078 1.000 1 A GLU 85.560 1
ATOM 404 O OE1 . GLU 27 27 ? A 55.762 -18.484 -29.149 1.000 1 A GLU 85.560 1
ATOM 405 O OE2 . GLU 27 27 ? A 57.081 -19.782 -30.300 1.000 1 A GLU 85.560 1
ATOM 406 H H . GLU 27 27 ? A 51.944 -20.739 -31.114 1.000 1 A GLU 85.560 1
ATOM 407 H HA . GLU 27 27 ? A 53.270 -20.317 -32.885 1.000 1 A GLU 85.560 1
ATOM 408 H HB2 . GLU 27 27 ? A 55.105 -21.762 -30.969 1.000 1 A GLU 85.560 1
ATOM 409 H HB3 . GLU 27 27 ? A 55.683 -20.867 -32.397 1.000 1 A GLU 85.560 1
ATOM 410 H HG2 . GLU 27 27 ? A 54.590 -18.834 -31.664 1.000 1 A GLU 85.560 1
ATOM 411 H HG3 . GLU 27 27 ? A 53.864 -19.656 -30.287 1.000 1 A GLU 85.560 1
ATOM 412 N N . ASP 28 28 ? A 52.521 -22.605 -34.117 1.000 1 A ASP 86.560 1
ATOM 413 C CA . ASP 28 28 ? A 52.461 -23.622 -35.156 1.000 1 A ASP 86.560 1
ATOM 414 C C . ASP 28 28 ? A 53.318 -23.197 -36.367 1.000 1 A ASP 86.560 1
ATOM 415 O O . ASP 28 28 ? A 52.946 -22.241 -37.063 1.000 1 A ASP 86.560 1
ATOM 416 C CB . ASP 28 28 ? A 51.001 -23.859 -35.544 1.000 1 A ASP 86.560 1
ATOM 417 C CG . ASP 28 28 ? A 50.800 -25.028 -36.512 1.000 1 A ASP 86.560 1
ATOM 418 O OD1 . ASP 28 28 ? A 51.687 -25.386 -37.318 1.000 1 A ASP 86.560 1
ATOM 419 O OD2 . ASP 28 28 ? A 49.677 -25.576 -36.508 1.000 1 A ASP 86.560 1
ATOM 420 H H . ASP 28 28 ? A 51.679 -22.124 -33.835 1.000 1 A ASP 86.560 1
ATOM 421 H HA . ASP 28 28 ? A 52.843 -24.546 -34.721 1.000 1 A ASP 86.560 1
ATOM 422 H HB2 . ASP 28 28 ? A 50.591 -22.951 -35.986 1.000 1 A ASP 86.560 1
ATOM 423 H HB3 . ASP 28 28 ? A 50.434 -24.066 -34.636 1.000 1 A ASP 86.560 1
ATOM 424 N N . PRO 29 29 ? A 54.411 -23.920 -36.685 1.000 1 A PRO 87.190 1
ATOM 425 C CA . PRO 29 29 ? A 55.361 -23.526 -37.728 1.000 1 A PRO 87.190 1
ATOM 426 C C . PRO 29 29 ? A 54.739 -23.502 -39.132 1.000 1 A PRO 87.190 1
ATOM 427 O O . PRO 29 29 ? A 55.308 -22.944 -40.076 1.000 1 A PRO 87.190 1
ATOM 428 C CB . PRO 29 29 ? A 56.508 -24.538 -37.623 1.000 1 A PRO 87.190 1
ATOM 429 C CG . PRO 29 29 ? A 55.856 -25.773 -37.005 1.000 1 A PRO 87.190 1
ATOM 430 C CD . PRO 29 29 ? A 54.830 -25.166 -36.058 1.000 1 A PRO 87.190 1
ATOM 431 H HA . PRO 29 29 ? A 55.748 -22.531 -37.510 1.000 1 A PRO 87.190 1
ATOM 432 H HB2 . PRO 29 29 ? A 57.263 -24.150 -36.940 1.000 1 A PRO 87.190 1
ATOM 433 H HB3 . PRO 29 29 ? A 56.959 -24.758 -38.591 1.000 1 A PRO 87.190 1
ATOM 434 H HG2 . PRO 29 29 ? A 56.579 -26.392 -36.474 1.000 1 A PRO 87.190 1
ATOM 435 H HG3 . PRO 29 29 ? A 55.346 -26.347 -37.779 1.000 1 A PRO 87.190 1
ATOM 436 H HD2 . PRO 29 29 ? A 53.996 -25.857 -35.932 1.000 1 A PRO 87.190 1
ATOM 437 H HD3 . PRO 29 29 ? A 55.296 -24.952 -35.096 1.000 1 A PRO 87.190 1
ATOM 438 N N . ARG 30 30 ? A 53.544 -24.084 -39.303 1.000 1 A ARG 86.310 1
ATOM 439 C CA . ARG 30 30 ? A 52.766 -23.983 -40.547 1.000 1 A ARG 86.310 1
ATOM 440 C C . ARG 30 30 ? A 52.217 -22.578 -40.780 1.000 1 A ARG 86.310 1
ATOM 441 O O . ARG 30 30 ? A 51.964 -22.215 -41.926 1.000 1 A ARG 86.310 1
ATOM 442 C CB . ARG 30 30 ? A 51.595 -24.969 -40.505 1.000 1 A ARG 86.310 1
ATOM 443 C CG . ARG 30 30 ? A 52.062 -26.426 -40.369 1.000 1 A ARG 86.310 1
ATOM 444 C CD . ARG 30 30 ? A 50.868 -27.377 -40.291 1.000 1 A ARG 86.310 1
ATOM 445 N NE . ARG 30 30 ? A 50.083 -27.185 -39.056 1.000 1 A ARG 86.310 1
ATOM 446 C CZ . ARG 30 30 ? A 48.946 -27.782 -38.761 1.000 1 A ARG 86.310 1
ATOM 447 N NH1 . ARG 30 30 ? A 48.381 -28.624 -39.583 1.000 1 A ARG 86.310 1
ATOM 448 N NH2 . ARG 30 30 ? A 48.340 -27.559 -37.639 1.000 1 A ARG 86.310 1
ATOM 449 H H . ARG 30 30 ? A 53.110 -24.510 -38.496 1.000 1 A ARG 86.310 1
ATOM 450 H HA . ARG 30 30 ? A 53.409 -24.212 -41.396 1.000 1 A ARG 86.310 1
ATOM 451 H HB2 . ARG 30 30 ? A 50.940 -24.705 -39.676 1.000 1 A ARG 86.310 1
ATOM 452 H HB3 . ARG 30 30 ? A 51.023 -24.872 -41.427 1.000 1 A ARG 86.310 1
ATOM 453 H HG2 . ARG 30 30 ? A 52.665 -26.686 -41.240 1.000 1 A ARG 86.310 1
ATOM 454 H HG3 . ARG 30 30 ? A 52.674 -26.555 -39.477 1.000 1 A ARG 86.310 1
ATOM 455 H HD2 . ARG 30 30 ? A 51.249 -28.398 -40.313 1.000 1 A ARG 86.310 1
ATOM 456 H HD3 . ARG 30 30 ? A 50.237 -27.214 -41.164 1.000 1 A ARG 86.310 1
ATOM 457 H HE . ARG 30 30 ? A 50.467 -26.564 -38.358 1.000 1 A ARG 86.310 1
ATOM 458 H HH11 . ARG 30 30 ? A 47.524 -29.089 -39.320 1.000 1 A ARG 86.310 1
ATOM 459 H HH12 . ARG 30 30 ? A 48.862 -28.825 -40.448 1.000 1 A ARG 86.310 1
ATOM 460 H HH21 . ARG 30 30 ? A 47.487 -28.021 -37.356 1.000 1 A ARG 86.310 1
ATOM 461 H HH22 . ARG 30 30 ? A 48.776 -26.872 -37.041 1.000 1 A ARG 86.310 1
ATOM 462 N N . PHE 31 31 ? A 52.001 -21.810 -39.717 1.000 1 A PHE 88.810 1
ATOM 463 C CA . PHE 31 31 ? A 51.297 -20.532 -39.766 1.000 1 A PHE 88.810 1
ATOM 464 C C . PHE 31 31 ? A 52.112 -19.359 -39.242 1.000 1 A PHE 88.810 1
ATOM 465 O O . PHE 31 31 ? A 51.827 -18.233 -39.649 1.000 1 A PHE 88.810 1
ATOM 466 C CB . PHE 31 31 ? A 49.999 -20.641 -38.962 1.000 1 A PHE 88.810 1
ATOM 467 C CG . PHE 31 31 ? A 49.020 -21.660 -39.500 1.000 1 A PHE 88.810 1
ATOM 468 C CD1 . PHE 31 31 ? A 48.373 -21.434 -40.729 1.000 1 A PHE 88.810 1
ATOM 469 C CD2 . PHE 31 31 ? A 48.766 -22.842 -38.783 1.000 1 A PHE 88.810 1
ATOM 470 C CE1 . PHE 31 31 ? A 47.472 -22.387 -41.236 1.000 1 A PHE 88.810 1
ATOM 471 C CE2 . PHE 31 31 ? A 47.863 -23.793 -39.286 1.000 1 A PHE 88.810 1
ATOM 472 C CZ . PHE 31 31 ? A 47.215 -23.566 -40.512 1.000 1 A PHE 88.810 1
ATOM 473 H H . PHE 31 31 ? A 52.287 -22.163 -38.815 1.000 1 A PHE 88.810 1
ATOM 474 H HA . PHE 31 31 ? A 51.041 -20.290 -40.797 1.000 1 A PHE 88.810 1
ATOM 475 H HB2 . PHE 31 31 ? A 49.511 -19.666 -38.975 1.000 1 A PHE 88.810 1
ATOM 476 H HB3 . PHE 31 31 ? A 50.240 -20.874 -37.925 1.000 1 A PHE 88.810 1
ATOM 477 H HD1 . PHE 31 31 ? A 48.583 -20.536 -41.292 1.000 1 A PHE 88.810 1
ATOM 478 H HD2 . PHE 31 31 ? A 49.273 -23.030 -37.849 1.000 1 A PHE 88.810 1
ATOM 479 H HE1 . PHE 31 31 ? A 46.989 -22.219 -42.187 1.000 1 A PHE 88.810 1
ATOM 480 H HE2 . PHE 31 31 ? A 47.682 -24.698 -38.725 1.000 1 A PHE 88.810 1
ATOM 481 H HZ . PHE 31 31 ? A 46.527 -24.301 -40.904 1.000 1 A PHE 88.810 1
ATOM 482 N N . VAL 32 32 ? A 53.076 -19.593 -38.353 1.000 1 A VAL 91.750 1
ATOM 483 C CA . VAL 32 32 ? A 53.858 -18.530 -37.718 1.000 1 A VAL 91.750 1
ATOM 484 C C . VAL 32 32 ? A 55.339 -18.879 -37.681 1.000 1 A VAL 91.750 1
ATOM 485 O O . VAL 32 32 ? A 55.691 -20.053 -37.638 1.000 1 A VAL 91.750 1
ATOM 486 C CB . VAL 32 32 ? A 53.335 -18.188 -36.311 1.000 1 A VAL 91.750 1
ATOM 487 C CG1 . VAL 32 32 ? A 51.814 -17.964 -36.296 1.000 1 A VAL 91.750 1
ATOM 488 C CG2 . VAL 32 32 ? A 53.623 -19.251 -35.255 1.000 1 A VAL 91.750 1
ATOM 489 H H . VAL 32 32 ? A 53.262 -20.535 -38.039 1.000 1 A VAL 91.750 1
ATOM 490 H HA . VAL 32 32 ? A 53.769 -17.627 -38.321 1.000 1 A VAL 91.750 1
ATOM 491 H HB . VAL 32 32 ? A 53.816 -17.260 -36.001 1.000 1 A VAL 91.750 1
ATOM 492 H HG11 . VAL 32 32 ? A 51.540 -17.348 -37.152 1.000 1 A VAL 91.750 1
ATOM 493 H HG12 . VAL 32 32 ? A 51.530 -17.456 -35.375 1.000 1 A VAL 91.750 1
ATOM 494 H HG13 . VAL 32 32 ? A 51.290 -18.918 -36.359 1.000 1 A VAL 91.750 1
ATOM 495 H HG21 . VAL 32 32 ? A 53.251 -18.876 -34.302 1.000 1 A VAL 91.750 1
ATOM 496 H HG22 . VAL 32 32 ? A 54.696 -19.420 -35.157 1.000 1 A VAL 91.750 1
ATOM 497 H HG23 . VAL 32 32 ? A 53.133 -20.190 -35.510 1.000 1 A VAL 91.750 1
ATOM 498 N N . GLU 33 33 ? A 56.184 -17.855 -37.696 1.000 1 A GLU 93.810 1
ATOM 499 C CA . GLU 33 33 ? A 57.636 -17.942 -37.519 1.000 1 A GLU 93.810 1
ATOM 500 C C . GLU 33 33 ? A 58.135 -16.711 -36.752 1.000 1 A GLU 93.810 1
ATOM 501 O O . GLU 33 33 ? A 57.429 -15.708 -36.632 1.000 1 A GLU 93.810 1
ATOM 502 C CB . GLU 33 33 ? A 58.343 -18.076 -38.884 1.000 1 A GLU 93.810 1
ATOM 503 C CG . GLU 33 33 ? A 58.530 -19.553 -39.271 1.000 1 A GLU 93.810 1
ATOM 504 C CD . GLU 33 33 ? A 59.003 -19.785 -40.707 1.000 1 A GLU 93.810 1
ATOM 505 O OE1 . GLU 33 33 ? A 59.129 -20.977 -41.078 1.000 1 A GLU 93.810 1
ATOM 506 O OE2 . GLU 33 33 ? A 58.942 -18.852 -41.526 1.000 1 A GLU 93.810 1
ATOM 507 H H . GLU 33 33 ? A 55.806 -16.919 -37.719 1.000 1 A GLU 93.810 1
ATOM 508 H HA . GLU 33 33 ? A 57.879 -18.814 -36.912 1.000 1 A GLU 93.810 1
ATOM 509 H HB2 . GLU 33 33 ? A 59.334 -17.625 -38.826 1.000 1 A GLU 93.810 1
ATOM 510 H HB3 . GLU 33 33 ? A 57.764 -17.548 -39.642 1.000 1 A GLU 93.810 1
ATOM 511 H HG2 . GLU 33 33 ? A 59.233 -20.012 -38.576 1.000 1 A GLU 93.810 1
ATOM 512 H HG3 . GLU 33 33 ? A 57.577 -20.073 -39.175 1.000 1 A GLU 93.810 1
ATOM 513 N N . ALA 34 34 ? A 59.350 -16.796 -36.219 1.000 1 A ALA 93.380 1
ATOM 514 C CA . ALA 34 34 ? A 60.032 -15.691 -35.563 1.000 1 A ALA 93.380 1
ATOM 515 C C . ALA 34 34 ? A 61.442 -15.572 -36.138 1.000 1 A ALA 93.380 1
ATOM 516 O O . ALA 34 34 ? A 62.134 -16.581 -36.278 1.000 1 A ALA 93.380 1
ATOM 517 C CB . ALA 34 34 ? A 60.035 -15.923 -34.049 1.000 1 A ALA 93.380 1
ATOM 518 H H . ALA 34 34 ? A 59.916 -17.611 -36.408 1.000 1 A ALA 93.380 1
ATOM 519 H HA . ALA 34 34 ? A 59.499 -14.762 -35.767 1.000 1 A ALA 93.380 1
ATOM 520 H HB1 . ALA 34 34 ? A 60.512 -15.077 -33.554 1.000 1 A ALA 93.380 1
ATOM 521 H HB2 . ALA 34 34 ? A 60.588 -16.833 -33.815 1.000 1 A ALA 93.380 1
ATOM 522 H HB3 . ALA 34 34 ? A 59.011 -16.020 -33.688 1.000 1 A ALA 93.380 1
ATOM 523 N N . PHE 35 35 ? A 61.847 -14.349 -36.460 1.000 1 A PHE 95.060 1
ATOM 524 C CA . PHE 35 35 ? A 63.114 -14.062 -37.122 1.000 1 A PHE 95.060 1
ATOM 525 C C . PHE 35 35 ? A 63.818 -12.896 -36.448 1.000 1 A PHE 95.060 1
ATOM 526 O O . PHE 35 35 ? A 63.162 -11.953 -36.004 1.000 1 A PHE 95.060 1
ATOM 527 C CB . PHE 35 35 ? A 62.836 -13.691 -38.580 1.000 1 A PHE 95.060 1
ATOM 528 C CG . PHE 35 35 ? A 62.252 -14.798 -39.423 1.000 1 A PHE 95.060 1
ATOM 529 C CD1 . PHE 35 35 ? A 63.093 -15.825 -39.881 1.000 1 A PHE 95.060 1
ATOM 530 C CD2 . PHE 35 35 ? A 60.889 -14.791 -39.772 1.000 1 A PHE 95.060 1
ATOM 531 C CE1 . PHE 35 35 ? A 62.586 -16.827 -40.720 1.000 1 A PHE 95.060 1
ATOM 532 C CE2 . PHE 35 35 ? A 60.384 -15.793 -40.619 1.000 1 A PHE 95.060 1
ATOM 533 C CZ . PHE 35 35 ? A 61.238 -16.796 -41.103 1.000 1 A PHE 95.060 1
ATOM 534 H H . PHE 35 35 ? A 61.216 -13.573 -36.321 1.000 1 A PHE 95.060 1
ATOM 535 H HA . PHE 35 35 ? A 63.776 -14.928 -37.092 1.000 1 A PHE 95.060 1
ATOM 536 H HB2 . PHE 35 35 ? A 62.164 -12.833 -38.599 1.000 1 A PHE 95.060 1
ATOM 537 H HB3 . PHE 35 35 ? A 63.775 -13.389 -39.043 1.000 1 A PHE 95.060 1
ATOM 538 H HD1 . PHE 35 35 ? A 64.135 -15.836 -39.594 1.000 1 A PHE 95.060 1
ATOM 539 H HD2 . PHE 35 35 ? A 60.243 -14.008 -39.404 1.000 1 A PHE 95.060 1
ATOM 540 H HE1 . PHE 35 35 ? A 63.237 -17.605 -41.090 1.000 1 A PHE 95.060 1
ATOM 541 H HE2 . PHE 35 35 ? A 59.346 -15.804 -40.918 1.000 1 A PHE 95.060 1
ATOM 542 H HZ . PHE 35 35 ? A 60.868 -17.541 -41.792 1.000 1 A PHE 95.060 1
ATOM 543 N N . LYS 36 36 ? A 65.147 -12.902 -36.455 1.000 1 A LYS 94.690 1
ATOM 544 C CA . LYS 36 36 ? A 65.899 -11.644 -36.393 1.000 1 A LYS 94.690 1
ATOM 545 C C . LYS 36 36 ? A 65.785 -10.889 -37.717 1.000 1 A LYS 94.690 1
ATOM 546 O O . LYS 36 36 ? A 65.501 -11.496 -38.748 1.000 1 A LYS 94.690 1
ATOM 547 C CB . LYS 36 36 ? A 67.355 -11.929 -36.040 1.000 1 A LYS 94.690 1
ATOM 548 C CG . LYS 36 36 ? A 67.439 -12.503 -34.625 1.000 1 A LYS 94.690 1
ATOM 549 C CD . LYS 36 36 ? A 68.894 -12.519 -34.176 1.000 1 A LYS 94.690 1
ATOM 550 C CE . LYS 36 36 ? A 68.925 -12.899 -32.700 1.000 1 A LYS 94.690 1
ATOM 551 N NZ . LYS 36 36 ? A 70.152 -12.376 -32.071 1.000 1 A LYS 94.690 1
ATOM 552 H H . LYS 36 36 ? A 65.633 -13.734 -36.756 1.000 1 A LYS 94.690 1
ATOM 553 H HA . LYS 36 36 ? A 65.472 -11.000 -35.624 1.000 1 A LYS 94.690 1
ATOM 554 H HB2 . LYS 36 36 ? A 67.789 -12.628 -36.755 1.000 1 A LYS 94.690 1
ATOM 555 H HB3 . LYS 36 36 ? A 67.910 -10.993 -36.083 1.000 1 A LYS 94.690 1
ATOM 556 H HG2 . LYS 36 36 ? A 66.865 -11.869 -33.950 1.000 1 A LYS 94.690 1
ATOM 557 H HG3 . LYS 36 36 ? A 67.035 -13.515 -34.600 1.000 1 A LYS 94.690 1
ATOM 558 H HD2 . LYS 36 36 ? A 69.306 -11.519 -34.312 1.000 1 A LYS 94.690 1
ATOM 559 H HD3 . LYS 36 36 ? A 69.461 -13.231 -34.775 1.000 1 A LYS 94.690 1
ATOM 560 H HE2 . LYS 36 36 ? A 68.844 -13.982 -32.610 1.000 1 A LYS 94.690 1
ATOM 561 H HE3 . LYS 36 36 ? A 68.060 -12.445 -32.216 1.000 1 A LYS 94.690 1
ATOM 562 H HZ1 . LYS 36 36 ? A 70.969 -12.690 -32.575 1.000 1 A LYS 94.690 1
ATOM 563 H HZ2 . LYS 36 36 ? A 70.185 -12.631 -31.095 1.000 1 A LYS 94.690 1
ATOM 564 H HZ3 . LYS 36 36 ? A 70.103 -11.368 -32.113 1.000 1 A LYS 94.690 1
ATOM 565 N N . CYS 37 37 ? A 66.015 -9.578 -37.713 1.000 1 A CYS 94.560 1
ATOM 566 C CA . CYS 37 37 ? A 65.890 -8.750 -38.919 1.000 1 A CYS 94.560 1
ATOM 567 C C . CYS 37 37 ? A 66.722 -9.285 -40.104 1.000 1 A CYS 94.560 1
ATOM 568 O O . CYS 37 37 ? A 66.200 -9.421 -41.208 1.000 1 A CYS 94.560 1
ATOM 569 C CB . CYS 37 37 ? A 66.274 -7.305 -38.568 1.000 1 A CYS 94.560 1
ATOM 570 S SG . CYS 37 37 ? A 65.077 -6.623 -37.382 1.000 1 A CYS 94.560 1
ATOM 571 H H . CYS 37 37 ? A 66.179 -9.113 -36.831 1.000 1 A CYS 94.560 1
ATOM 572 H HA . CYS 37 37 ? A 64.849 -8.755 -39.243 1.000 1 A CYS 94.560 1
ATOM 573 H HB2 . CYS 37 37 ? A 66.268 -6.694 -39.471 1.000 1 A CYS 94.560 1
ATOM 574 H HB3 . CYS 37 37 ? A 67.276 -7.272 -38.140 1.000 1 A CYS 94.560 1
ATOM 575 H HG . CYS 37 37 ? A 65.726 -5.481 -37.134 1.000 1 A CYS 94.560 1
ATOM 576 N N . ASP 38 38 ? A 67.971 -9.690 -39.866 1.000 1 A ASP 94.440 1
ATOM 577 C CA . ASP 38 38 ? A 68.862 -10.253 -40.889 1.000 1 A ASP 94.440 1
ATOM 578 C C . ASP 38 38 ? A 68.430 -11.651 -41.373 1.000 1 A ASP 94.440 1
ATOM 579 O O . ASP 38 38 ? A 68.706 -12.053 -42.506 1.000 1 A ASP 94.440 1
ATOM 580 C CB . ASP 38 38 ? A 70.282 -10.322 -40.303 1.000 1 A ASP 94.440 1
ATOM 581 C CG . ASP 38 38 ? A 70.396 -11.363 -39.183 1.000 1 A ASP 94.440 1
ATOM 582 O OD1 . ASP 38 38 ? A 69.696 -11.209 -38.157 1.000 1 A ASP 94.440 1
ATOM 583 O OD2 . ASP 38 38 ? A 71.135 -12.355 -39.392 1.000 1 A ASP 94.440 1
ATOM 584 H H . ASP 38 38 ? A 68.326 -9.667 -38.921 1.000 1 A ASP 94.440 1
ATOM 585 H HA . ASP 38 38 ? A 68.873 -9.587 -41.752 1.000 1 A ASP 94.440 1
ATOM 586 H HB2 . ASP 38 38 ? A 70.564 -9.342 -39.917 1.000 1 A ASP 94.440 1
ATOM 587 H HB3 . ASP 38 38 ? A 70.976 -10.576 -41.104 1.000 1 A ASP 94.440 1
ATOM 588 N N . GLU 39 39 ? A 67.768 -12.427 -40.516 1.000 1 A GLU 96.500 1
ATOM 589 C CA . GLU 39 39 ? A 67.191 -13.725 -40.873 1.000 1 A GLU 96.500 1
ATOM 590 C C . GLU 39 39 ? A 65.913 -13.550 -41.696 1.000 1 A GLU 96.500 1
ATOM 591 O O . GLU 39 39 ? A 65.699 -14.295 -42.652 1.000 1 A GLU 96.500 1
ATOM 592 C CB . GLU 39 39 ? A 66.879 -14.541 -39.612 1.000 1 A GLU 96.500 1
ATOM 593 C CG . GLU 39 39 ? A 68.126 -14.901 -38.794 1.000 1 A GLU 96.500 1
ATOM 594 C CD . GLU 39 39 ? A 67.783 -15.582 -37.461 1.000 1 A GLU 96.500 1
ATOM 595 O OE1 . GLU 39 39 ? A 68.649 -16.350 -36.978 1.000 1 A GLU 96.500 1
ATOM 596 O OE2 . GLU 39 39 ? A 66.678 -15.330 -36.922 1.000 1 A GLU 96.500 1
ATOM 597 H H . GLU 39 39 ? A 67.586 -12.057 -39.594 1.000 1 A GLU 96.500 1
ATOM 598 H HA . GLU 39 39 ? A 67.899 -14.285 -41.484 1.000 1 A GLU 96.500 1
ATOM 599 H HB2 . GLU 39 39 ? A 66.182 -13.975 -38.994 1.000 1 A GLU 96.500 1
ATOM 600 H HB3 . GLU 39 39 ? A 66.394 -15.470 -39.912 1.000 1 A GLU 96.500 1
ATOM 601 H HG2 . GLU 39 39 ? A 68.704 -14.001 -38.584 1.000 1 A GLU 96.500 1
ATOM 602 H HG3 . GLU 39 39 ? A 68.745 -15.569 -39.393 1.000 1 A GLU 96.500 1
ATOM 603 N N . LEU 40 40 ? A 65.094 -12.552 -41.353 1.000 1 A LEU 96.810 1
ATOM 604 C CA . LEU 40 40 ? A 63.862 -12.212 -42.056 1.000 1 A LEU 96.810 1
ATOM 605 C C . LEU 40 40 ? A 64.159 -11.752 -43.483 1.000 1 A LEU 96.810 1
ATOM 606 O O . LEU 40 40 ? A 63.534 -12.238 -44.423 1.000 1 A LEU 96.810 1
ATOM 607 C CB . LEU 40 40 ? A 63.123 -11.116 -41.267 1.000 1 A LEU 96.810 1
ATOM 608 C CG . LEU 40 40 ? A 61.802 -10.652 -41.905 1.000 1 A LEU 96.810 1
ATOM 609 C CD1 . LEU 40 40 ? A 60.786 -11.784 -42.066 1.000 1 A LEU 96.810 1
ATOM 610 C CD2 . LEU 40 40 ? A 61.182 -9.570 -41.021 1.000 1 A LEU 96.810 1
ATOM 611 H H . LEU 40 40 ? A 65.350 -11.992 -40.552 1.000 1 A LEU 96.810 1
ATOM 612 H HA . LEU 40 40 ? A 63.240 -13.105 -42.109 1.000 1 A LEU 96.810 1
ATOM 613 H HB2 . LEU 40 40 ? A 63.776 -10.248 -41.177 1.000 1 A LEU 96.810 1
ATOM 614 H HB3 . LEU 40 40 ? A 62.921 -11.476 -40.259 1.000 1 A LEU 96.810 1
ATOM 615 H HG . LEU 40 40 ? A 61.997 -10.223 -42.888 1.000 1 A LEU 96.810 1
ATOM 616 H HD11 . LEU 40 40 ? A 61.165 -12.525 -42.771 1.000 1 A LEU 96.810 1
ATOM 617 H HD12 . LEU 40 40 ? A 60.606 -12.258 -41.101 1.000 1 A LEU 96.810 1
ATOM 618 H HD13 . LEU 40 40 ? A 59.852 -11.382 -42.458 1.000 1 A LEU 96.810 1
ATOM 619 H HD21 . LEU 40 40 ? A 60.258 -9.198 -41.465 1.000 1 A LEU 96.810 1
ATOM 620 H HD22 . LEU 40 40 ? A 60.974 -9.971 -40.029 1.000 1 A LEU 96.810 1
ATOM 621 H HD23 . LEU 40 40 ? A 61.880 -8.739 -40.927 1.000 1 A LEU 96.810 1
ATOM 622 N N . GLU 41 41 ? A 65.133 -10.859 -43.649 1.000 1 A GLU 95.250 1
ATOM 623 C CA . GLU 41 41 ? A 65.565 -10.377 -44.962 1.000 1 A GLU 95.250 1
ATOM 624 C C . GLU 41 41 ? A 66.067 -11.534 -45.836 1.000 1 A GLU 95.250 1
ATOM 625 O O . GLU 41 41 ? A 65.531 -11.778 -46.918 1.000 1 A GLU 95.250 1
ATOM 626 C CB . GLU 41 41 ? A 66.628 -9.300 -44.740 1.000 1 A GLU 95.250 1
ATOM 627 C CG . GLU 41 41 ? A 67.045 -8.603 -46.038 1.000 1 A GLU 95.250 1
ATOM 628 C CD . GLU 41 41 ? A 67.853 -7.329 -45.755 1.000 1 A GLU 95.250 1
ATOM 629 O OE1 . GLU 41 41 ? A 67.798 -6.419 -46.607 1.000 1 A GLU 95.250 1
ATOM 630 O OE2 . GLU 41 41 ? A 68.486 -7.257 -44.675 1.000 1 A GLU 95.250 1
ATOM 631 H H . GLU 41 41 ? A 65.585 -10.473 -42.833 1.000 1 A GLU 95.250 1
ATOM 632 H HA . GLU 41 41 ? A 64.718 -9.923 -45.476 1.000 1 A GLU 95.250 1
ATOM 633 H HB2 . GLU 41 41 ? A 67.501 -9.740 -44.259 1.000 1 A GLU 95.250 1
ATOM 634 H HB3 . GLU 41 41 ? A 66.204 -8.550 -44.072 1.000 1 A GLU 95.250 1
ATOM 635 H HG2 . GLU 41 41 ? A 67.639 -9.293 -46.637 1.000 1 A GLU 95.250 1
ATOM 636 H HG3 . GLU 41 41 ? A 66.145 -8.343 -46.595 1.000 1 A GLU 95.250 1
ATOM 637 N N . ARG 42 42 ? A 66.978 -12.362 -45.302 1.000 1 A ARG 96.440 1
ATOM 638 C CA . ARG 42 42 ? A 67.444 -13.580 -45.987 1.000 1 A ARG 96.440 1
ATOM 639 C C . ARG 42 42 ? A 66.305 -14.545 -46.308 1.000 1 A ARG 96.440 1
ATOM 640 O O . ARG 42 42 ? A 66.345 -15.220 -47.336 1.000 1 A ARG 96.440 1
ATOM 641 C CB . ARG 42 42 ? A 68.500 -14.291 -45.130 1.000 1 A ARG 96.440 1
ATOM 642 C CG . ARG 42 42 ? A 69.853 -13.572 -45.184 1.000 1 A ARG 96.440 1
ATOM 643 C CD . ARG 42 42 ? A 70.918 -14.327 -44.379 1.000 1 A ARG 96.440 1
ATOM 644 N NE . ARG 42 42 ? A 70.724 -14.194 -42.920 1.000 1 A ARG 96.440 1
ATOM 645 C CZ . ARG 42 42 ? A 71.094 -15.043 -41.978 1.000 1 A ARG 96.440 1
ATOM 646 N NH1 . ARG 42 42 ? A 71.570 -16.226 -42.271 1.000 1 A ARG 96.440 1
ATOM 647 N NH2 . ARG 42 42 ? A 71.006 -14.742 -40.718 1.000 1 A ARG 96.440 1
ATOM 648 H H . ARG 42 42 ? A 67.365 -12.114 -44.403 1.000 1 A ARG 96.440 1
ATOM 649 H HA . ARG 42 42 ? A 67.871 -13.287 -46.947 1.000 1 A ARG 96.440 1
ATOM 650 H HB2 . ARG 42 42 ? A 68.150 -14.357 -44.099 1.000 1 A ARG 96.440 1
ATOM 651 H HB3 . ARG 42 42 ? A 68.637 -15.302 -45.512 1.000 1 A ARG 96.440 1
ATOM 652 H HG2 . ARG 42 42 ? A 70.178 -13.524 -46.224 1.000 1 A ARG 96.440 1
ATOM 653 H HG3 . ARG 42 42 ? A 69.761 -12.551 -44.815 1.000 1 A ARG 96.440 1
ATOM 654 H HD2 . ARG 42 42 ? A 70.906 -15.374 -44.683 1.000 1 A ARG 96.440 1
ATOM 655 H HD3 . ARG 42 42 ? A 71.890 -13.904 -44.634 1.000 1 A ARG 96.440 1
ATOM 656 H HE . ARG 42 42 ? A 70.257 -13.354 -42.610 1.000 1 A ARG 96.440 1
ATOM 657 H HH11 . ARG 42 42 ? A 71.810 -16.850 -41.514 1.000 1 A ARG 96.440 1
ATOM 658 H HH12 . ARG 42 42 ? A 71.617 -16.490 -43.244 1.000 1 A ARG 96.440 1
ATOM 659 H HH21 . ARG 42 42 ? A 71.154 -15.402 -39.968 1.000 1 A ARG 96.440 1
ATOM 660 H HH22 . ARG 42 42 ? A 70.848 -13.791 -40.416 1.000 1 A ARG 96.440 1
ATOM 661 N N . TYR 43 43 ? A 65.309 -14.675 -45.435 1.000 1 A TYR 96.560 1
ATOM 662 C CA . TYR 43 43 ? A 64.158 -15.535 -45.689 1.000 1 A TYR 96.560 1
ATOM 663 C C . TYR 43 43 ? A 63.327 -15.016 -46.865 1.000 1 A TYR 96.560 1
ATOM 664 O O . TYR 43 43 ? A 62.944 -15.814 -47.722 1.000 1 A TYR 96.560 1
ATOM 665 C CB . TYR 43 43 ? A 63.306 -15.685 -44.423 1.000 1 A TYR 96.560 1
ATOM 666 C CG . TYR 43 43 ? A 62.109 -16.593 -44.626 1.000 1 A TYR 96.560 1
ATOM 667 C CD1 . TYR 43 43 ? A 60.912 -16.066 -45.146 1.000 1 A TYR 96.560 1
ATOM 668 C CD2 . TYR 43 43 ? A 62.200 -17.964 -44.320 1.000 1 A TYR 96.560 1
ATOM 669 C CE1 . TYR 43 43 ? A 59.804 -16.904 -45.360 1.000 1 A TYR 96.560 1
ATOM 670 C CE2 . TYR 43 43 ? A 61.089 -18.806 -44.521 1.000 1 A TYR 96.560 1
ATOM 671 C CZ . TYR 43 43 ? A 59.889 -18.277 -45.039 1.000 1 A TYR 96.560 1
ATOM 672 O OH . TYR 43 43 ? A 58.811 -19.080 -45.250 1.000 1 A TYR 96.560 1
ATOM 673 H H . TYR 43 43 ? A 65.342 -14.142 -44.578 1.000 1 A TYR 96.560 1
ATOM 674 H HA . TYR 43 43 ? A 64.520 -16.526 -45.963 1.000 1 A TYR 96.560 1
ATOM 675 H HB2 . TYR 43 43 ? A 62.951 -14.707 -44.097 1.000 1 A TYR 96.560 1
ATOM 676 H HB3 . TYR 43 43 ? A 63.926 -16.091 -43.624 1.000 1 A TYR 96.560 1
ATOM 677 H HD1 . TYR 43 43 ? A 60.855 -15.014 -45.385 1.000 1 A TYR 96.560 1
ATOM 678 H HD2 . TYR 43 43 ? A 63.112 -18.362 -43.901 1.000 1 A TYR 96.560 1
ATOM 679 H HE1 . TYR 43 43 ? A 58.892 -16.489 -45.765 1.000 1 A TYR 96.560 1
ATOM 680 H HE2 . TYR 43 43 ? A 61.132 -19.851 -44.249 1.000 1 A TYR 96.560 1
ATOM 681 H HH . TYR 43 43 ? A 58.077 -18.551 -45.571 1.000 1 A TYR 96.560 1
ATOM 682 N N . ILE 44 44 ? A 63.073 -13.707 -46.930 1.000 1 A ILE 95.940 1
ATOM 683 C CA . ILE 44 44 ? A 62.312 -13.071 -48.014 1.000 1 A ILE 95.940 1
ATOM 684 C C . ILE 44 44 ? A 63.055 -13.215 -49.345 1.000 1 A ILE 95.940 1
ATOM 685 O O . ILE 44 44 ? A 62.444 -13.640 -50.327 1.000 1 A ILE 95.940 1
ATOM 686 C CB . ILE 44 44 ? A 62.014 -11.597 -47.662 1.000 1 A ILE 95.940 1
ATOM 687 C CG1 . ILE 44 44 ? A 61.048 -11.537 -46.456 1.000 1 A ILE 95.940 1
ATOM 688 C CG2 . ILE 44 44 ? A 61.398 -10.844 -48.858 1.000 1 A ILE 95.940 1
ATOM 689 C CD1 . ILE 44 44 ? A 60.997 -10.158 -45.796 1.000 1 A ILE 95.940 1
ATOM 690 H H . ILE 44 44 ? A 63.455 -13.109 -46.211 1.000 1 A ILE 95.940 1
ATOM 691 H HA . ILE 44 44 ? A 61.361 -13.593 -48.128 1.000 1 A ILE 95.940 1
ATOM 692 H HB . ILE 44 44 ? A 62.950 -11.107 -47.394 1.000 1 A ILE 95.940 1
ATOM 693 H HG12 . ILE 44 44 ? A 60.047 -11.823 -46.776 1.000 1 A ILE 95.940 1
ATOM 694 H HG13 . ILE 44 44 ? A 61.353 -12.249 -45.689 1.000 1 A ILE 95.940 1
ATOM 695 H HG21 . ILE 44 44 ? A 62.118 -10.789 -49.675 1.000 1 A ILE 95.940 1
ATOM 696 H HG22 . ILE 44 44 ? A 60.498 -11.351 -49.207 1.000 1 A ILE 95.940 1
ATOM 697 H HG23 . ILE 44 44 ? A 61.157 -9.818 -48.579 1.000 1 A ILE 95.940 1
ATOM 698 H HD11 . ILE 44 44 ? A 60.397 -10.225 -44.889 1.000 1 A ILE 95.940 1
ATOM 699 H HD12 . ILE 44 44 ? A 62.006 -9.843 -45.530 1.000 1 A ILE 95.940 1
ATOM 700 H HD13 . ILE 44 44 ? A 60.548 -9.424 -46.465 1.000 1 A ILE 95.940 1
ATOM 701 N N . ASP 45 45 ? A 64.366 -12.972 -49.362 1.000 1 A ASP 94.500 1
ATOM 702 C CA . ASP 45 45 ? A 65.201 -13.121 -50.561 1.000 1 A ASP 94.500 1
ATOM 703 C C . ASP 45 45 ? A 65.187 -14.554 -51.107 1.000 1 A ASP 94.500 1
ATOM 704 O O . ASP 45 45 ? A 65.086 -14.779 -52.315 1.000 1 A ASP 94.500 1
ATOM 705 C CB . ASP 45 45 ? A 66.647 -12.733 -50.223 1.000 1 A ASP 94.500 1
ATOM 706 C CG . ASP 45 45 ? A 66.871 -11.229 -50.066 1.000 1 A ASP 94.500 1
ATOM 707 O OD1 . ASP 45 45 ? A 65.989 -10.453 -50.502 1.000 1 A ASP 94.500 1
ATOM 708 O OD2 . ASP 45 45 ? A 67.976 -10.899 -49.585 1.000 1 A ASP 94.500 1
ATOM 709 H H . ASP 45 45 ? A 64.787 -12.537 -48.553 1.000 1 A ASP 94.500 1
ATOM 710 H HA . ASP 45 45 ? A 64.830 -12.463 -51.347 1.000 1 A ASP 94.500 1
ATOM 711 H HB2 . ASP 45 45 ? A 66.957 -13.246 -49.313 1.000 1 A ASP 94.500 1
ATOM 712 H HB3 . ASP 45 45 ? A 67.293 -13.076 -51.032 1.000 1 A ASP 94.500 1
ATOM 713 N N . ASN 46 46 ? A 65.234 -15.544 -50.211 1.000 1 A ASN 96.310 1
ATOM 714 C CA . ASN 46 46 ? A 65.165 -16.958 -50.581 1.000 1 A ASN 96.310 1
ATOM 715 C C . ASN 46 46 ? A 63.744 -17.420 -50.947 1.000 1 A ASN 96.310 1
ATOM 716 O O . ASN 46 46 ? A 63.584 -18.460 -51.587 1.000 1 A ASN 96.310 1
ATOM 717 C CB . ASN 46 46 ? A 65.742 -17.790 -49.428 1.000 1 A ASN 96.310 1
ATOM 718 C CG . ASN 46 46 ? A 67.248 -17.645 -49.302 1.000 1 A ASN 96.310 1
ATOM 719 O OD1 . ASN 46 46 ? A 67.999 -17.698 -50.258 1.000 1 A ASN 96.310 1
ATOM 720 N ND2 . ASN 46 46 ? A 67.762 -17.496 -48.109 1.000 1 A ASN 96.310 1
ATOM 721 H H . ASN 46 46 ? A 65.345 -15.287 -49.240 1.000 1 A ASN 96.310 1
ATOM 722 H HA . ASN 46 46 ? A 65.778 -17.117 -51.468 1.000 1 A ASN 96.310 1
ATOM 723 H HB2 . ASN 46 46 ? A 65.257 -17.503 -48.495 1.000 1 A ASN 96.310 1
ATOM 724 H HB3 . ASN 46 46 ? A 65.535 -18.844 -49.609 1.000 1 A ASN 96.310 1
ATOM 725 H HD21 . ASN 46 46 ? A 67.148 -17.050 -47.442 1.000 1 A ASN 96.310 1
ATOM 726 H HD22 . ASN 46 46 ? A 68.745 -17.266 -48.126 1.000 1 A ASN 96.310 1
ATOM 727 N N . ASN 47 47 ? A 62.711 -16.673 -50.547 1.000 1 A ASN 94.880 1
ATOM 728 C CA . ASN 47 47 ? A 61.304 -17.022 -50.742 1.000 1 A ASN 94.880 1
ATOM 729 C C . ASN 47 47 ? A 60.511 -15.817 -51.290 1.000 1 A ASN 94.880 1
ATOM 730 O O . ASN 47 47 ? A 59.609 -15.319 -50.611 1.000 1 A ASN 94.880 1
ATOM 731 C CB . ASN 47 47 ? A 60.706 -17.564 -49.429 1.000 1 A ASN 94.880 1
ATOM 732 C CG . ASN 47 47 ? A 61.426 -18.782 -48.889 1.000 1 A ASN 94.880 1
ATOM 733 O OD1 . ASN 47 47 ? A 61.132 -19.911 -49.246 1.000 1 A ASN 94.880 1
ATOM 734 N ND2 . ASN 47 47 ? A 62.357 -18.586 -47.990 1.000 1 A ASN 94.880 1
ATOM 735 H H . ASN 47 47 ? A 62.916 -15.810 -50.065 1.000 1 A ASN 94.880 1
ATOM 736 H HA . ASN 47 47 ? A 61.235 -17.819 -51.482 1.000 1 A ASN 94.880 1
ATOM 737 H HB2 . ASN 47 47 ? A 60.716 -16.779 -48.673 1.000 1 A ASN 94.880 1
ATOM 738 H HB3 . ASN 47 47 ? A 59.669 -17.850 -49.605 1.000 1 A ASN 94.880 1
ATOM 739 H HD21 . ASN 47 47 ? A 62.585 -17.635 -47.736 1.000 1 A ASN 94.880 1
ATOM 740 H HD22 . ASN 47 47 ? A 62.813 -19.395 -47.594 1.000 1 A ASN 94.880 1
ATOM 741 N N . PRO 48 48 ? A 60.759 -15.369 -52.535 1.000 1 A PRO 88.500 1
ATOM 742 C CA . PRO 48 48 ? A 60.155 -14.149 -53.092 1.000 1 A PRO 88.500 1
ATOM 743 C C . PRO 48 48 ? A 58.624 -14.217 -53.250 1.000 1 A PRO 88.500 1
ATOM 744 O O . PRO 48 48 ? A 57.959 -13.208 -53.480 1.000 1 A PRO 88.500 1
ATOM 745 C CB . PRO 48 48 ? A 60.852 -13.954 -54.443 1.000 1 A PRO 88.500 1
ATOM 746 C CG . PRO 48 48 ? A 61.282 -15.367 -54.841 1.000 1 A PRO 88.500 1
ATOM 747 C CD . PRO 48 48 ? A 61.664 -15.979 -53.498 1.000 1 A PRO 88.500 1
ATOM 748 H HA . PRO 48 48 ? A 60.389 -13.305 -52.443 1.000 1 A PRO 88.500 1
ATOM 749 H HB2 . PRO 48 48 ? A 61.738 -13.336 -54.302 1.000 1 A PRO 88.500 1
ATOM 750 H HB3 . PRO 48 48 ? A 60.197 -13.505 -55.190 1.000 1 A PRO 88.500 1
ATOM 751 H HG2 . PRO 48 48 ? A 60.436 -15.906 -55.267 1.000 1 A PRO 88.500 1
ATOM 752 H HG3 . PRO 48 48 ? A 62.124 -15.355 -55.533 1.000 1 A PRO 88.500 1
ATOM 753 H HD2 . PRO 48 48 ? A 61.557 -17.063 -53.534 1.000 1 A PRO 88.500 1
ATOM 754 H HD3 . PRO 48 48 ? A 62.690 -15.709 -53.250 1.000 1 A PRO 88.500 1
ATOM 755 N N . GLU 49 49 ? A 58.038 -15.412 -53.145 1.000 1 A GLU 90.440 1
ATOM 756 C CA . GLU 49 49 ? A 56.587 -15.621 -53.190 1.000 1 A GLU 90.440 1
ATOM 757 C C . GLU 49 49 ? A 55.926 -15.645 -51.805 1.000 1 A GLU 90.440 1
ATOM 758 O O . GLU 49 49 ? A 54.712 -15.845 -51.704 1.000 1 A GLU 90.440 1
ATOM 759 C CB . GLU 49 49 ? A 56.247 -16.897 -53.968 1.000 1 A GLU 90.440 1
ATOM 760 C CG . GLU 49 49 ? A 56.973 -17.011 -55.315 1.000 1 A GLU 90.440 1
ATOM 761 C CD . GLU 49 49 ? A 56.098 -17.733 -56.341 1.000 1 A GLU 90.440 1
ATOM 762 O OE1 . GLU 49 49 ? A 55.815 -17.095 -57.385 1.000 1 A GLU 90.440 1
ATOM 763 O OE2 . GLU 49 49 ? A 55.627 -18.849 -56.039 1.000 1 A GLU 90.440 1
ATOM 764 H H . GLU 49 49 ? A 58.633 -16.210 -52.975 1.000 1 A GLU 90.440 1
ATOM 765 H HA . GLU 49 49 ? A 56.135 -14.785 -53.724 1.000 1 A GLU 90.440 1
ATOM 766 H HB2 . GLU 49 49 ? A 56.494 -17.769 -53.362 1.000 1 A GLU 90.440 1
ATOM 767 H HB3 . GLU 49 49 ? A 55.170 -16.898 -54.140 1.000 1 A GLU 90.440 1
ATOM 768 H HG2 . GLU 49 49 ? A 57.224 -16.017 -55.683 1.000 1 A GLU 90.440 1
ATOM 769 H HG3 . GLU 49 49 ? A 57.909 -17.552 -55.175 1.000 1 A GLU 90.440 1
ATOM 770 N N . CYS 50 50 ? A 56.702 -15.471 -50.732 1.000 1 A CYS 93.310 1
ATOM 771 C CA . CYS 50 50 ? A 56.182 -15.560 -49.377 1.000 1 A CYS 93.310 1
ATOM 772 C C . CYS 50 50 ? A 55.165 -14.451 -49.068 1.000 1 A CYS 93.310 1
ATOM 773 O O . CYS 50 50 ? A 55.154 -13.359 -49.646 1.000 1 A CYS 93.310 1
ATOM 774 C CB . CYS 50 50 ? A 57.326 -15.627 -48.351 1.000 1 A CYS 93.310 1
ATOM 775 S SG . CYS 50 50 ? A 58.182 -14.036 -48.191 1.000 1 A CYS 93.310 1
ATOM 776 H H . CYS 50 50 ? A 57.682 -15.262 -50.856 1.000 1 A CYS 93.310 1
ATOM 777 H HA . CYS 50 50 ? A 55.643 -16.504 -49.315 1.000 1 A CYS 93.310 1
ATOM 778 H HB2 . CYS 50 50 ? A 58.046 -16.390 -48.646 1.000 1 A CYS 93.310 1
ATOM 779 H HB3 . CYS 50 50 ? A 56.918 -15.891 -47.376 1.000 1 A CYS 93.310 1
ATOM 780 H HG . CYS 50 50 ? A 58.965 -14.164 -49.266 1.000 1 A CYS 93.310 1
ATOM 781 N N . THR 51 51 ? A 54.288 -14.758 -48.117 1.000 1 A THR 94.620 1
ATOM 782 C CA . THR 51 51 ? A 53.265 -13.850 -47.602 1.000 1 A THR 94.620 1
ATOM 783 C C . THR 51 51 ? A 53.473 -13.718 -46.105 1.000 1 A THR 94.620 1
ATOM 784 O O . THR 51 51 ? A 53.116 -14.632 -45.369 1.000 1 A THR 94.620 1
ATOM 785 C CB . THR 51 51 ? A 51.855 -14.375 -47.928 1.000 1 A THR 94.620 1
ATOM 786 O OG1 . THR 51 51 ? A 51.643 -15.711 -47.531 1.000 1 A THR 94.620 1
ATOM 787 C CG2 . THR 51 51 ? A 51.577 -14.398 -49.429 1.000 1 A THR 94.620 1
ATOM 788 H H . THR 51 51 ? A 54.324 -15.681 -47.710 1.000 1 A THR 94.620 1
ATOM 789 H HA . THR 51 51 ? A 53.375 -12.862 -48.049 1.000 1 A THR 94.620 1
ATOM 790 H HB . THR 51 51 ? A 51.113 -13.741 -47.442 1.000 1 A THR 94.620 1
ATOM 791 H HG1 . THR 51 51 ? A 51.789 -15.786 -46.585 1.000 1 A THR 94.620 1
ATOM 792 H HG21 . THR 51 51 ? A 52.402 -14.868 -49.966 1.000 1 A THR 94.620 1
ATOM 793 H HG22 . THR 51 51 ? A 50.678 -14.986 -49.618 1.000 1 A THR 94.620 1
ATOM 794 H HG23 . THR 51 51 ? A 51.443 -13.382 -49.798 1.000 1 A THR 94.620 1
ATOM 795 N N . LEU 52 52 ? A 54.074 -12.620 -45.647 1.000 1 A LEU 96.440 1
ATOM 796 C CA . LEU 52 52 ? A 54.413 -12.438 -44.234 1.000 1 A LEU 96.440 1
ATOM 797 C C . LEU 52 52 ? A 53.737 -11.193 -43.660 1.000 1 A LEU 96.440 1
ATOM 798 O O . LEU 52 52 ? A 53.712 -10.128 -44.280 1.000 1 A LEU 96.440 1
ATOM 799 C CB . LEU 52 52 ? A 55.937 -12.401 -44.034 1.000 1 A LEU 96.440 1
ATOM 800 C CG . LEU 52 52 ? A 56.703 -13.657 -44.496 1.000 1 A LEU 96.440 1
ATOM 801 C CD1 . LEU 52 52 ? A 58.195 -13.446 -44.262 1.000 1 A LEU 96.440 1
ATOM 802 C CD2 . LEU 52 52 ? A 56.285 -14.922 -43.741 1.000 1 A LEU 96.440 1
ATOM 803 H H . LEU 52 52 ? A 54.337 -11.882 -46.284 1.000 1 A LEU 96.440 1
ATOM 804 H HA . LEU 52 52 ? A 54.043 -13.287 -43.660 1.000 1 A LEU 96.440 1
ATOM 805 H HB2 . LEU 52 52 ? A 56.329 -11.534 -44.568 1.000 1 A LEU 96.440 1
ATOM 806 H HB3 . LEU 52 52 ? A 56.142 -12.245 -42.975 1.000 1 A LEU 96.440 1
ATOM 807 H HG . LEU 52 52 ? A 56.538 -13.814 -45.562 1.000 1 A LEU 96.440 1
ATOM 808 H HD11 . LEU 52 52 ? A 58.402 -13.335 -43.198 1.000 1 A LEU 96.440 1
ATOM 809 H HD12 . LEU 52 52 ? A 58.540 -12.554 -44.785 1.000 1 A LEU 96.440 1
ATOM 810 H HD13 . LEU 52 52 ? A 58.754 -14.302 -44.639 1.000 1 A LEU 96.440 1
ATOM 811 H HD21 . LEU 52 52 ? A 56.408 -14.773 -42.668 1.000 1 A LEU 96.440 1
ATOM 812 H HD22 . LEU 52 52 ? A 56.915 -15.756 -44.050 1.000 1 A LEU 96.440 1
ATOM 813 H HD23 . LEU 52 52 ? A 55.246 -15.168 -43.961 1.000 1 A LEU 96.440 1
ATOM 814 N N . PHE 53 53 ? A 53.203 -11.332 -42.449 1.000 1 A PHE 95.940 1
ATOM 815 C CA . PHE 53 53 ? A 52.572 -10.251 -41.699 1.000 1 A PHE 95.940 1
ATOM 816 C C . PHE 53 53 ? A 53.170 -10.174 -40.299 1.000 1 A PHE 95.940 1
ATOM 817 O O . PHE 53 53 ? A 52.997 -11.114 -39.525 1.000 1 A PHE 95.940 1
ATOM 818 C CB . PHE 53 53 ? A 51.054 -10.467 -41.632 1.000 1 A PHE 95.940 1
ATOM 819 C CG . PHE 53 53 ? A 50.376 -10.526 -42.983 1.000 1 A PHE 95.940 1
ATOM 820 C CD1 . PHE 53 53 ? A 49.863 -9.349 -43.555 1.000 1 A PHE 95.940 1
ATOM 821 C CD2 . PHE 53 53 ? A 50.311 -11.742 -43.692 1.000 1 A PHE 95.940 1
ATOM 822 C CE1 . PHE 53 53 ? A 49.304 -9.382 -44.841 1.000 1 A PHE 95.940 1
ATOM 823 C CE2 . PHE 53 53 ? A 49.765 -11.772 -44.986 1.000 1 A PHE 95.940 1
ATOM 824 C CZ . PHE 53 53 ? A 49.267 -10.589 -45.558 1.000 1 A PHE 95.940 1
ATOM 825 H H . PHE 53 53 ? A 53.213 -12.252 -42.032 1.000 1 A PHE 95.940 1
ATOM 826 H HA . PHE 53 53 ? A 52.766 -9.304 -42.203 1.000 1 A PHE 95.940 1
ATOM 827 H HB2 . PHE 53 53 ? A 50.843 -11.391 -41.094 1.000 1 A PHE 95.940 1
ATOM 828 H HB3 . PHE 53 53 ? A 50.624 -9.646 -41.057 1.000 1 A PHE 95.940 1
ATOM 829 H HD1 . PHE 53 53 ? A 49.929 -8.416 -43.016 1.000 1 A PHE 95.940 1
ATOM 830 H HD2 . PHE 53 53 ? A 50.732 -12.638 -43.262 1.000 1 A PHE 95.940 1
ATOM 831 H HE1 . PHE 53 53 ? A 48.925 -8.472 -45.283 1.000 1 A PHE 95.940 1
ATOM 832 H HE2 . PHE 53 53 ? A 49.762 -12.694 -45.549 1.000 1 A PHE 95.940 1
ATOM 833 H HZ . PHE 53 53 ? A 48.861 -10.604 -46.559 1.000 1 A PHE 95.940 1
ATOM 834 N N . GLU 54 54 ? A 53.843 -9.077 -39.965 1.000 1 A GLU 94.810 1
ATOM 835 C CA . GLU 54 54 ? A 54.348 -8.856 -38.611 1.000 1 A GLU 94.810 1
ATOM 836 C C . GLU 54 54 ? A 53.191 -8.659 -37.622 1.000 1 A GLU 94.810 1
ATOM 837 O O . GLU 54 54 ? A 52.150 -8.077 -37.949 1.000 1 A GLU 94.810 1
ATOM 838 C CB . GLU 54 54 ? A 55.374 -7.711 -38.543 1.000 1 A GLU 94.810 1
ATOM 839 C CG . GLU 54 54 ? A 54.844 -6.371 -39.070 1.000 1 A GLU 94.810 1
ATOM 840 C CD . GLU 54 54 ? A 55.708 -5.159 -38.690 1.000 1 A GLU 94.810 1
ATOM 841 O OE1 . GLU 54 54 ? A 55.622 -4.155 -39.426 1.000 1 A GLU 94.810 1
ATOM 842 O OE2 . GLU 54 54 ? A 56.389 -5.175 -37.635 1.000 1 A GLU 94.810 1
ATOM 843 H H . GLU 54 54 ? A 53.834 -8.285 -40.591 1.000 1 A GLU 94.810 1
ATOM 844 H HA . GLU 54 54 ? A 54.881 -9.755 -38.299 1.000 1 A GLU 94.810 1
ATOM 845 H HB2 . GLU 54 54 ? A 55.669 -7.605 -37.499 1.000 1 A GLU 94.810 1
ATOM 846 H HB3 . GLU 54 54 ? A 56.259 -7.990 -39.116 1.000 1 A GLU 94.810 1
ATOM 847 H HG2 . GLU 54 54 ? A 53.835 -6.214 -38.690 1.000 1 A GLU 94.810 1
ATOM 848 H HG3 . GLU 54 54 ? A 54.779 -6.437 -40.156 1.000 1 A GLU 94.810 1
ATOM 849 N N . SER 55 55 ? A 53.366 -9.197 -36.419 1.000 1 A SER 92.310 1
ATOM 850 C CA . SER 55 55 ? A 52.431 -9.141 -35.296 1.000 1 A SER 92.310 1
ATOM 851 C C . SER 55 55 ? A 53.229 -9.250 -34.003 1.000 1 A SER 92.310 1
ATOM 852 O O . SER 55 55 ? A 54.299 -9.846 -33.975 1.000 1 A SER 92.310 1
ATOM 853 C CB . SER 55 55 ? A 51.445 -10.315 -35.394 1.000 1 A SER 92.310 1
ATOM 854 O OG . SER 55 55 ? A 50.526 -10.391 -34.306 1.000 1 A SER 92.310 1
ATOM 855 H H . SER 55 55 ? A 54.240 -9.672 -36.241 1.000 1 A SER 92.310 1
ATOM 856 H HA . SER 55 55 ? A 51.884 -8.198 -35.312 1.000 1 A SER 92.310 1
ATOM 857 H HB2 . SER 55 55 ? A 52.011 -11.245 -35.442 1.000 1 A SER 92.310 1
ATOM 858 H HB3 . SER 55 55 ? A 50.884 -10.214 -36.323 1.000 1 A SER 92.310 1
ATOM 859 H HG . SER 55 55 ? A 51.026 -10.540 -33.500 1.000 1 A SER 92.310 1
ATOM 860 N N . LEU 56 56 ? A 52.682 -8.765 -32.892 1.000 1 A LEU 88.560 1
ATOM 861 C CA . LEU 56 56 ? A 53.256 -9.079 -31.584 1.000 1 A LEU 88.560 1
ATOM 862 C C . LEU 56 56 ? A 53.016 -10.557 -31.243 1.000 1 A LEU 88.560 1
ATOM 863 O O . LEU 56 56 ? A 51.919 -11.076 -31.480 1.000 1 A LEU 88.560 1
ATOM 864 C CB . LEU 56 56 ? A 52.691 -8.127 -30.522 1.000 1 A LEU 88.560 1
ATOM 865 C CG . LEU 56 56 ? A 53.104 -6.656 -30.731 1.000 1 A LEU 88.560 1
ATOM 866 C CD1 . LEU 56 56 ? A 52.390 -5.803 -29.686 1.000 1 A LEU 88.560 1
ATOM 867 C CD2 . LEU 56 56 ? A 54.619 -6.468 -30.631 1.000 1 A LEU 88.560 1
ATOM 868 H H . LEU 56 56 ? A 51.801 -8.275 -32.942 1.000 1 A LEU 88.560 1
ATOM 869 H HA . LEU 56 56 ? A 54.335 -8.936 -31.634 1.000 1 A LEU 88.560 1
ATOM 870 H HB2 . LEU 56 56 ? A 53.041 -8.448 -29.541 1.000 1 A LEU 88.560 1
ATOM 871 H HB3 . LEU 56 56 ? A 51.604 -8.201 -30.529 1.000 1 A LEU 88.560 1
ATOM 872 H HG . LEU 56 56 ? A 52.775 -6.318 -31.714 1.000 1 A LEU 88.560 1
ATOM 873 H HD11 . LEU 56 56 ? A 52.728 -4.769 -29.753 1.000 1 A LEU 88.560 1
ATOM 874 H HD12 . LEU 56 56 ? A 51.311 -5.845 -29.837 1.000 1 A LEU 88.560 1
ATOM 875 H HD13 . LEU 56 56 ? A 52.621 -6.175 -28.688 1.000 1 A LEU 88.560 1
ATOM 876 H HD21 . LEU 56 56 ? A 54.995 -6.927 -29.717 1.000 1 A LEU 88.560 1
ATOM 877 H HD22 . LEU 56 56 ? A 55.124 -6.905 -31.492 1.000 1 A LEU 88.560 1
ATOM 878 H HD23 . LEU 56 56 ? A 54.863 -5.406 -30.598 1.000 1 A LEU 88.560 1
ATOM 879 N N . ARG 57 57 ? A 54.048 -11.216 -30.700 1.000 1 A ARG 83.120 1
ATOM 880 C CA . ARG 57 57 ? A 53.984 -12.593 -30.174 1.000 1 A ARG 83.120 1
ATOM 881 C C . ARG 57 57 ? A 53.083 -12.653 -28.941 1.000 1 A ARG 83.120 1
ATOM 882 O O . ARG 57 57 ? A 52.161 -13.461 -28.876 1.000 1 A ARG 83.120 1
ATOM 883 C CB . ARG 57 57 ? A 55.414 -13.062 -29.846 1.000 1 A ARG 83.120 1
ATOM 884 C CG . ARG 57 57 ? A 55.488 -14.516 -29.352 1.000 1 A ARG 83.120 1
ATOM 885 C CD . ARG 57 57 ? A 56.933 -14.844 -28.958 1.000 1 A ARG 83.120 1
ATOM 886 N NE . ARG 57 57 ? A 57.076 -16.247 -28.549 1.000 1 A ARG 83.120 1
ATOM 887 C CZ . ARG 57 57 ? A 58.155 -16.869 -28.125 1.000 1 A ARG 83.120 1
ATOM 888 N NH1 . ARG 57 57 ? A 59.269 -16.233 -27.889 1.000 1 A ARG 83.120 1
ATOM 889 N NH2 . ARG 57 57 ? A 58.141 -18.154 -27.955 1.000 1 A ARG 83.120 1
ATOM 890 H H . ARG 57 57 ? A 54.923 -10.718 -30.620 1.000 1 A ARG 83.120 1
ATOM 891 H HA . ARG 57 57 ? A 53.550 -13.254 -30.924 1.000 1 A ARG 83.120 1
ATOM 892 H HB2 . ARG 57 57 ? A 55.839 -12.408 -29.086 1.000 1 A ARG 83.120 1
ATOM 893 H HB3 . ARG 57 57 ? A 56.026 -12.973 -30.744 1.000 1 A ARG 83.120 1
ATOM 894 H HG2 . ARG 57 57 ? A 55.162 -15.186 -30.148 1.000 1 A ARG 83.120 1
ATOM 895 H HG3 . ARG 57 57 ? A 54.847 -14.654 -28.482 1.000 1 A ARG 83.120 1
ATOM 896 H HD2 . ARG 57 57 ? A 57.230 -14.192 -28.137 1.000 1 A ARG 83.120 1
ATOM 897 H HD3 . ARG 57 57 ? A 57.583 -14.655 -29.813 1.000 1 A ARG 83.120 1
ATOM 898 H HE . ARG 57 57 ? A 56.309 -16.875 -28.743 1.000 1 A ARG 83.120 1
ATOM 899 H HH11 . ARG 57 57 ? A 60.079 -16.737 -27.559 1.000 1 A ARG 83.120 1
ATOM 900 H HH12 . ARG 57 57 ? A 59.282 -15.232 -28.023 1.000 1 A ARG 83.120 1
ATOM 901 H HH21 . ARG 57 57 ? A 58.989 -18.693 -27.858 1.000 1 A ARG 83.120 1
ATOM 902 H HH22 . ARG 57 57 ? A 57.334 -18.608 -28.358 1.000 1 A ARG 83.120 1
ATOM 903 N N . ASP 58 58 ? A 53.344 -11.744 -28.009 1.000 1 A ASP 78.440 1
ATOM 904 C CA . ASP 58 58 ? A 52.605 -11.542 -26.770 1.000 1 A ASP 78.440 1
ATOM 905 C C . ASP 58 58 ? A 52.439 -10.030 -26.554 1.000 1 A ASP 78.440 1
ATOM 906 O O . ASP 58 58 ? A 53.424 -9.300 -26.441 1.000 1 A ASP 78.440 1
ATOM 907 C CB . ASP 58 58 ? A 53.364 -12.232 -25.627 1.000 1 A ASP 78.440 1
ATOM 908 C CG . ASP 58 58 ? A 52.645 -12.141 -24.280 1.000 1 A ASP 78.440 1
ATOM 909 O OD1 . ASP 58 58 ? A 51.725 -11.302 -24.164 1.000 1 A ASP 78.440 1
ATOM 910 O OD2 . ASP 58 58 ? A 53.033 -12.917 -23.385 1.000 1 A ASP 78.440 1
ATOM 911 H H . ASP 58 58 ? A 54.111 -11.109 -28.174 1.000 1 A ASP 78.440 1
ATOM 912 H HA . ASP 58 58 ? A 51.617 -11.997 -26.843 1.000 1 A ASP 78.440 1
ATOM 913 H HB2 . ASP 58 58 ? A 54.359 -11.796 -25.538 1.000 1 A ASP 78.440 1
ATOM 914 H HB3 . ASP 58 58 ? A 53.486 -13.285 -25.881 1.000 1 A ASP 78.440 1
ATOM 915 N N . GLU 59 59 ? A 51.194 -9.551 -26.556 1.000 1 A GLU 75.690 1
ATOM 916 C CA . GLU 59 59 ? A 50.898 -8.126 -26.375 1.000 1 A GLU 75.690 1
ATOM 917 C C . GLU 59 59 ? A 51.127 -7.644 -24.942 1.000 1 A GLU 75.690 1
ATOM 918 O O . GLU 59 59 ? A 51.307 -6.444 -24.751 1.000 1 A GLU 75.690 1
ATOM 919 C CB . GLU 59 59 ? A 49.450 -7.804 -26.771 1.000 1 A GLU 75.690 1
ATOM 920 C CG . GLU 59 59 ? A 49.176 -8.027 -28.260 1.000 1 A GLU 75.690 1
ATOM 921 C CD . GLU 59 59 ? A 47.829 -7.445 -28.702 1.000 1 A GLU 75.690 1
ATOM 922 O OE1 . GLU 59 59 ? A 47.646 -7.316 -29.930 1.000 1 A GLU 75.690 1
ATOM 923 O OE2 . GLU 59 59 ? A 46.939 -7.148 -27.869 1.000 1 A GLU 75.690 1
ATOM 924 H H . GLU 59 59 ? A 50.432 -10.212 -26.506 1.000 1 A GLU 75.690 1
ATOM 925 H HA . GLU 59 59 ? A 51.570 -7.542 -27.004 1.000 1 A GLU 75.690 1
ATOM 926 H HB2 . GLU 59 59 ? A 49.262 -6.754 -26.547 1.000 1 A GLU 75.690 1
ATOM 927 H HB3 . GLU 59 59 ? A 48.766 -8.412 -26.179 1.000 1 A GLU 75.690 1
ATOM 928 H HG2 . GLU 59 59 ? A 49.192 -9.096 -28.474 1.000 1 A GLU 75.690 1
ATOM 929 H HG3 . GLU 59 59 ? A 49.969 -7.552 -28.836 1.000 1 A GLU 75.690 1
ATOM 930 N N . GLU 60 60 ? A 51.130 -8.536 -23.948 1.000 1 A GLU 70.060 1
ATOM 931 C CA . GLU 60 60 ? A 51.436 -8.176 -22.561 1.000 1 A GLU 70.060 1
ATOM 932 C C . GLU 60 60 ? A 52.947 -8.014 -22.377 1.000 1 A GLU 70.060 1
ATOM 933 O O . GLU 60 60 ? A 53.400 -7.001 -21.838 1.000 1 A GLU 70.060 1
ATOM 934 C CB . GLU 60 60 ? A 50.869 -9.217 -21.578 1.000 1 A GLU 70.060 1
ATOM 935 C CG . GLU 60 60 ? A 49.331 -9.233 -21.557 1.000 1 A GLU 70.060 1
ATOM 936 C CD . GLU 60 60 ? A 48.725 -10.184 -20.505 1.000 1 A GLU 70.060 1
ATOM 937 O OE1 . GLU 60 60 ? A 47.477 -10.174 -20.388 1.000 1 A GLU 70.060 1
ATOM 938 O OE2 . GLU 60 60 ? A 49.480 -10.904 -19.812 1.000 1 A GLU 70.060 1
ATOM 939 H H . GLU 60 60 ? A 51.074 -9.522 -24.157 1.000 1 A GLU 70.060 1
ATOM 940 H HA . GLU 60 60 ? A 50.982 -7.212 -22.329 1.000 1 A GLU 70.060 1
ATOM 941 H HB2 . GLU 60 60 ? A 51.221 -8.961 -20.579 1.000 1 A GLU 70.060 1
ATOM 942 H HB3 . GLU 60 60 ? A 51.246 -10.209 -21.829 1.000 1 A GLU 70.060 1
ATOM 943 H HG2 . GLU 60 60 ? A 48.966 -9.523 -22.543 1.000 1 A GLU 70.060 1
ATOM 944 H HG3 . GLU 60 60 ? A 48.980 -8.220 -21.358 1.000 1 A GLU 70.060 1
ATOM 945 N N . ALA 61 61 ? A 53.737 -8.967 -22.886 1.000 1 A ALA 70.060 1
ATOM 946 C CA . ALA 61 61 ? A 55.196 -8.939 -22.764 1.000 1 A ALA 70.060 1
ATOM 947 C C . ALA 61 61 ? A 55.873 -7.913 -23.699 1.000 1 A ALA 70.060 1
ATOM 948 O O . ALA 61 61 ? A 56.882 -7.316 -23.323 1.000 1 A ALA 70.060 1
ATOM 949 C CB . ALA 61 61 ? A 55.729 -10.357 -22.992 1.000 1 A ALA 70.060 1
ATOM 950 H H . ALA 61 61 ? A 53.290 -9.782 -23.280 1.000 1 A ALA 70.060 1
ATOM 951 H HA . ALA 61 61 ? A 55.446 -8.649 -21.744 1.000 1 A ALA 70.060 1
ATOM 952 H HB1 . ALA 61 61 ? A 55.538 -10.663 -24.021 1.000 1 A ALA 70.060 1
ATOM 953 H HB2 . ALA 61 61 ? A 55.236 -11.055 -22.315 1.000 1 A ALA 70.060 1
ATOM 954 H HB3 . ALA 61 61 ? A 56.803 -10.376 -22.811 1.000 1 A ALA 70.060 1
ATOM 955 N N . TYR 62 62 ? A 55.312 -7.674 -24.891 1.000 1 A TYR 76.880 1
ATOM 956 C CA . TYR 62 62 ? A 55.899 -6.828 -25.942 1.000 1 A TYR 76.880 1
ATOM 957 C C . TYR 62 62 ? A 54.941 -5.718 -26.394 1.000 1 A TYR 76.880 1
ATOM 958 O O . TYR 62 62 ? A 54.755 -5.483 -27.583 1.000 1 A TYR 76.880 1
ATOM 959 C CB . TYR 62 62 ? A 56.388 -7.697 -27.112 1.000 1 A TYR 76.880 1
ATOM 960 C CG . TYR 62 62 ? A 57.391 -8.759 -26.715 1.000 1 A TYR 76.880 1
ATOM 961 C CD1 . TYR 62 62 ? A 58.749 -8.419 -26.565 1.000 1 A TYR 76.880 1
ATOM 962 C CD2 . TYR 62 62 ? A 56.963 -10.078 -26.475 1.000 1 A TYR 76.880 1
ATOM 963 C CE1 . TYR 62 62 ? A 59.683 -9.399 -26.182 1.000 1 A TYR 76.880 1
ATOM 964 C CE2 . TYR 62 62 ? A 57.892 -11.061 -26.087 1.000 1 A TYR 76.880 1
ATOM 965 C CZ . TYR 62 62 ? A 59.254 -10.722 -25.945 1.000 1 A TYR 76.880 1
ATOM 966 O OH . TYR 62 62 ? A 60.156 -11.673 -25.586 1.000 1 A TYR 76.880 1
ATOM 967 H H . TYR 62 62 ? A 54.499 -8.219 -25.143 1.000 1 A TYR 76.880 1
ATOM 968 H HA . TYR 62 62 ? A 56.775 -6.323 -25.535 1.000 1 A TYR 76.880 1
ATOM 969 H HB2 . TYR 62 62 ? A 56.857 -7.053 -27.856 1.000 1 A TYR 76.880 1
ATOM 970 H HB3 . TYR 62 62 ? A 55.532 -8.174 -27.589 1.000 1 A TYR 76.880 1
ATOM 971 H HD1 . TYR 62 62 ? A 59.078 -7.408 -26.753 1.000 1 A TYR 76.880 1
ATOM 972 H HD2 . TYR 62 62 ? A 55.914 -10.322 -26.561 1.000 1 A TYR 76.880 1
ATOM 973 H HE1 . TYR 62 62 ? A 60.726 -9.132 -26.086 1.000 1 A TYR 76.880 1
ATOM 974 H HE2 . TYR 62 62 ? A 57.570 -12.071 -25.878 1.000 1 A TYR 76.880 1
ATOM 975 H HH . TYR 62 62 ? A 61.036 -11.291 -25.544 1.000 1 A TYR 76.880 1
ATOM 976 N N . SER 63 63 ? A 54.300 -5.026 -25.449 1.000 1 A SER 83.620 1
ATOM 977 C CA . SER 63 63 ? A 53.274 -4.017 -25.765 1.000 1 A SER 83.620 1
ATOM 978 C C . SER 63 63 ? A 53.790 -2.788 -26.524 1.000 1 A SER 83.620 1
ATOM 979 O O . SER 63 63 ? A 52.987 -2.099 -27.156 1.000 1 A SER 83.620 1
ATOM 980 C CB . SER 63 63 ? A 52.567 -3.543 -24.490 1.000 1 A SER 83.620 1
ATOM 981 O OG . SER 63 63 ? A 53.460 -2.875 -23.620 1.000 1 A SER 83.620 1
ATOM 982 H H . SER 63 63 ? A 54.410 -5.327 -24.491 1.000 1 A SER 83.620 1
ATOM 983 H HA . SER 63 63 ? A 52.524 -4.494 -26.397 1.000 1 A SER 83.620 1
ATOM 984 H HB2 . SER 63 63 ? A 51.761 -2.862 -24.764 1.000 1 A SER 83.620 1
ATOM 985 H HB3 . SER 63 63 ? A 52.135 -4.389 -23.955 1.000 1 A SER 83.620 1
ATOM 986 H HG . SER 63 63 ? A 53.740 -3.515 -22.962 1.000 1 A SER 83.620 1
ATOM 987 N N . ILE 64 64 ? A 55.090 -2.486 -26.446 1.000 1 A ILE 90.810 1
ATOM 988 C CA . ILE 64 64 ? A 55.689 -1.295 -27.054 1.000 1 A ILE 90.810 1
ATOM 989 C C . ILE 64 64 ? A 55.922 -1.514 -28.549 1.000 1 A ILE 90.810 1
ATOM 990 O O . ILE 64 64 ? A 56.475 -2.527 -28.960 1.000 1 A ILE 90.810 1
ATOM 991 C CB . ILE 64 64 ? A 56.983 -0.862 -26.338 1.000 1 A ILE 90.810 1
ATOM 992 C CG1 . ILE 64 64 ? A 56.712 -0.596 -24.838 1.000 1 A ILE 90.810 1
ATOM 993 C CG2 . ILE 64 64 ? A 57.560 0.388 -27.022 1.000 1 A ILE 90.810 1
ATOM 994 C CD1 . ILE 64 64 ? A 57.905 -0.034 -24.052 1.000 1 A ILE 90.810 1
ATOM 995 H H . ILE 64 64 ? A 55.699 -3.152 -25.992 1.000 1 A ILE 90.810 1
ATOM 996 H HA . ILE 64 64 ? A 54.972 -0.481 -26.942 1.000 1 A ILE 90.810 1
ATOM 997 H HB . ILE 64 64 ? A 57.716 -1.665 -26.421 1.000 1 A ILE 90.810 1
ATOM 998 H HG12 . ILE 64 64 ? A 55.877 0.098 -24.739 1.000 1 A ILE 90.810 1
ATOM 999 H HG13 . ILE 64 64 ? A 56.420 -1.535 -24.366 1.000 1 A ILE 90.810 1
ATOM 1000 H HG21 . ILE 64 64 ? A 58.502 0.645 -26.537 1.000 1 A ILE 90.810 1
ATOM 1001 H HG22 . ILE 64 64 ? A 56.859 1.221 -26.957 1.000 1 A ILE 90.810 1
ATOM 1002 H HG23 . ILE 64 64 ? A 57.805 0.191 -28.065 1.000 1 A ILE 90.810 1
ATOM 1003 H HD11 . ILE 64 64 ? A 57.712 -0.128 -22.983 1.000 1 A ILE 90.810 1
ATOM 1004 H HD12 . ILE 64 64 ? A 58.817 -0.574 -24.305 1.000 1 A ILE 90.810 1
ATOM 1005 H HD13 . ILE 64 64 ? A 58.039 1.023 -24.285 1.000 1 A ILE 90.810 1
ATOM 1006 N N . VAL 65 65 ? A 55.533 -0.526 -29.348 1.000 1 A VAL 93.940 1
ATOM 1007 C CA . VAL 65 65 ? A 55.589 -0.541 -30.810 1.000 1 A VAL 93.940 1
ATOM 1008 C C . VAL 65 65 ? A 55.880 0.853 -31.359 1.000 1 A VAL 93.940 1
ATOM 1009 O O . VAL 65 65 ? A 55.629 1.862 -30.689 1.000 1 A VAL 93.940 1
ATOM 1010 C CB . VAL 65 65 ? A 54.261 -1.057 -31.392 1.000 1 A VAL 93.940 1
ATOM 1011 C CG1 . VAL 65 65 ? A 54.083 -2.558 -31.145 1.000 1 A VAL 93.940 1
ATOM 1012 C CG2 . VAL 65 65 ? A 53.024 -0.338 -30.840 1.000 1 A VAL 93.940 1
ATOM 1013 H H . VAL 65 65 ? A 55.102 0.281 -28.920 1.000 1 A VAL 93.940 1
ATOM 1014 H HA . VAL 65 65 ? A 56.390 -1.201 -31.141 1.000 1 A VAL 93.940 1
ATOM 1015 H HB . VAL 65 65 ? A 54.284 -0.891 -32.469 1.000 1 A VAL 93.940 1
ATOM 1016 H HG11 . VAL 65 65 ? A 54.955 -3.092 -31.524 1.000 1 A VAL 93.940 1
ATOM 1017 H HG12 . VAL 65 65 ? A 53.194 -2.916 -31.662 1.000 1 A VAL 93.940 1
ATOM 1018 H HG13 . VAL 65 65 ? A 53.981 -2.760 -30.079 1.000 1 A VAL 93.940 1
ATOM 1019 H HG21 . VAL 65 65 ? A 52.134 -0.776 -31.291 1.000 1 A VAL 93.940 1
ATOM 1020 H HG22 . VAL 65 65 ? A 53.074 0.725 -31.077 1.000 1 A VAL 93.940 1
ATOM 1021 H HG23 . VAL 65 65 ? A 52.955 -0.465 -29.760 1.000 1 A VAL 93.940 1
ATOM 1022 N N . ARG 66 66 ? A 56.380 0.924 -32.594 1.000 1 A ARG 95.620 1
ATOM 1023 C CA . ARG 66 66 ? A 56.488 2.182 -33.343 1.000 1 A ARG 95.620 1
ATOM 1024 C C . ARG 66 66 ? A 55.120 2.630 -33.839 1.000 1 A ARG 95.620 1
ATOM 1025 O O . ARG 66 66 ? A 54.247 1.816 -34.151 1.000 1 A ARG 95.620 1
ATOM 1026 C CB . ARG 66 66 ? A 57.460 2.031 -34.518 1.000 1 A ARG 95.620 1
ATOM 1027 C CG . ARG 66 66 ? A 58.909 1.873 -34.046 1.000 1 A ARG 95.620 1
ATOM 1028 C CD . ARG 66 66 ? A 59.797 1.577 -35.248 1.000 1 A ARG 95.620 1
ATOM 1029 N NE . ARG 66 66 ? A 61.231 1.604 -34.918 1.000 1 A ARG 95.620 1
ATOM 1030 C CZ . ARG 66 66 ? A 62.174 1.119 -35.704 1.000 1 A ARG 95.620 1
ATOM 1031 N NH1 . ARG 66 66 ? A 61.874 0.477 -36.799 1.000 1 A ARG 95.620 1
ATOM 1032 N NH2 . ARG 66 66 ? A 63.432 1.283 -35.410 1.000 1 A ARG 95.620 1
ATOM 1033 H H . ARG 66 66 ? A 56.548 0.060 -33.090 1.000 1 A ARG 95.620 1
ATOM 1034 H HA . ARG 66 66 ? A 56.872 2.961 -32.684 1.000 1 A ARG 95.620 1
ATOM 1035 H HB2 . ARG 66 66 ? A 57.400 2.918 -35.149 1.000 1 A ARG 95.620 1
ATOM 1036 H HB3 . ARG 66 66 ? A 57.169 1.166 -35.113 1.000 1 A ARG 95.620 1
ATOM 1037 H HG2 . ARG 66 66 ? A 59.234 2.797 -33.567 1.000 1 A ARG 95.620 1
ATOM 1038 H HG3 . ARG 66 66 ? A 58.984 1.042 -33.345 1.000 1 A ARG 95.620 1
ATOM 1039 H HD2 . ARG 66 66 ? A 59.611 2.326 -36.019 1.000 1 A ARG 95.620 1
ATOM 1040 H HD3 . ARG 66 66 ? A 59.522 0.595 -35.634 1.000 1 A ARG 95.620 1
ATOM 1041 H HE . ARG 66 66 ? A 61.529 2.118 -34.101 1.000 1 A ARG 95.620 1
ATOM 1042 H HH11 . ARG 66 66 ? A 62.570 0.013 -37.365 1.000 1 A ARG 95.620 1
ATOM 1043 H HH12 . ARG 66 66 ? A 60.916 0.210 -36.969 1.000 1 A ARG 95.620 1
ATOM 1044 H HH21 . ARG 66 66 ? A 64.136 0.991 -36.073 1.000 1 A ARG 95.620 1
ATOM 1045 H HH22 . ARG 66 66 ? A 63.698 1.776 -34.570 1.000 1 A ARG 95.620 1
ATOM 1046 N N . ILE 67 67 ? A 54.932 3.940 -33.946 1.000 1 A ILE 96.380 1
ATOM 1047 C CA . ILE 67 67 ? A 53.745 4.487 -34.606 1.000 1 A ILE 96.380 1
ATOM 1048 C C . ILE 67 67 ? A 53.856 4.224 -36.104 1.000 1 A ILE 96.380 1
ATOM 1049 O O . ILE 67 67 ? A 54.893 4.479 -36.714 1.000 1 A ILE 96.380 1
ATOM 1050 C CB . ILE 67 67 ? A 53.541 5.977 -34.279 1.000 1 A ILE 96.380 1
ATOM 1051 C CG1 . ILE 67 67 ? A 53.384 6.109 -32.751 1.000 1 A ILE 96.380 1
ATOM 1052 C CG2 . ILE 67 67 ? A 52.313 6.550 -35.019 1.000 1 A ILE 96.380 1
ATOM 1053 C CD1 . ILE 67 67 ? A 53.058 7.520 -32.284 1.000 1 A ILE 96.380 1
ATOM 1054 H H . ILE 67 67 ? A 55.694 4.552 -33.693 1.000 1 A ILE 96.380 1
ATOM 1055 H HA . ILE 67 67 ? A 52.874 3.943 -34.239 1.000 1 A ILE 96.380 1
ATOM 1056 H HB . ILE 67 67 ? A 54.423 6.536 -34.590 1.000 1 A ILE 96.380 1
ATOM 1057 H HG12 . ILE 67 67 ? A 52.597 5.440 -32.400 1.000 1 A ILE 96.380 1
ATOM 1058 H HG13 . ILE 67 67 ? A 54.316 5.816 -32.267 1.000 1 A ILE 96.380 1
ATOM 1059 H HG21 . ILE 67 67 ? A 52.428 6.447 -36.098 1.000 1 A ILE 96.380 1
ATOM 1060 H HG22 . ILE 67 67 ? A 52.209 7.615 -34.812 1.000 1 A ILE 96.380 1
ATOM 1061 H HG23 . ILE 67 67 ? A 51.408 6.031 -34.703 1.000 1 A ILE 96.380 1
ATOM 1062 H HD11 . ILE 67 67 ? A 53.310 7.587 -31.225 1.000 1 A ILE 96.380 1
ATOM 1063 H HD12 . ILE 67 67 ? A 53.643 8.250 -32.843 1.000 1 A ILE 96.380 1
ATOM 1064 H HD13 . ILE 67 67 ? A 51.993 7.708 -32.416 1.000 1 A ILE 96.380 1
ATOM 1065 N N . PHE 68 68 ? A 52.768 3.751 -36.703 1.000 1 A PHE 97.310 1
ATOM 1066 C CA . PHE 68 68 ? A 52.704 3.480 -38.130 1.000 1 A PHE 97.310 1
ATOM 1067 C C . PHE 68 68 ? A 51.344 3.852 -38.718 1.000 1 A PHE 97.310 1
ATOM 1068 O O . PHE 68 68 ? A 50.348 3.940 -37.990 1.000 1 A PHE 97.310 1
ATOM 1069 C CB . PHE 68 68 ? A 53.032 2.007 -38.387 1.000 1 A PHE 97.310 1
ATOM 1070 C CG . PHE 68 68 ? A 51.934 1.034 -38.020 1.000 1 A PHE 97.310 1
ATOM 1071 C CD1 . PHE 68 68 ? A 51.821 0.538 -36.708 1.000 1 A PHE 97.310 1
ATOM 1072 C CD2 . PHE 68 68 ? A 51.010 0.635 -39.005 1.000 1 A PHE 97.310 1
ATOM 1073 C CE1 . PHE 68 68 ? A 50.782 -0.352 -36.384 1.000 1 A PHE 97.310 1
ATOM 1074 C CE2 . PHE 68 68 ? A 49.964 -0.238 -38.676 1.000 1 A PHE 97.310 1
ATOM 1075 C CZ . PHE 68 68 ? A 49.848 -0.726 -37.366 1.000 1 A PHE 97.310 1
ATOM 1076 H H . PHE 68 68 ? A 51.946 3.542 -36.154 1.000 1 A PHE 97.310 1
ATOM 1077 H HA . PHE 68 68 ? A 53.457 4.088 -38.631 1.000 1 A PHE 97.310 1
ATOM 1078 H HB2 . PHE 68 68 ? A 53.949 1.741 -37.861 1.000 1 A PHE 97.310 1
ATOM 1079 H HB3 . PHE 68 68 ? A 53.211 1.897 -39.457 1.000 1 A PHE 97.310 1
ATOM 1080 H HD1 . PHE 68 68 ? A 52.538 0.829 -35.955 1.000 1 A PHE 97.310 1
ATOM 1081 H HD2 . PHE 68 68 ? A 51.102 1.000 -40.017 1.000 1 A PHE 97.310 1
ATOM 1082 H HE1 . PHE 68 68 ? A 50.712 -0.752 -35.383 1.000 1 A PHE 97.310 1
ATOM 1083 H HE2 . PHE 68 68 ? A 49.254 -0.534 -39.433 1.000 1 A PHE 97.310 1
ATOM 1084 H HZ . PHE 68 68 ? A 49.031 -1.391 -37.126 1.000 1 A PHE 97.310 1
ATOM 1085 N N . MET 69 69 ? A 51.303 4.032 -40.038 1.000 1 A MET 97.120 1
ATOM 1086 C CA . MET 69 69 ? A 50.065 4.177 -40.809 1.000 1 A MET 97.120 1
ATOM 1087 C C . MET 69 69 ? A 50.099 3.230 -42.011 1.000 1 A MET 97.120 1
ATOM 1088 O O . MET 69 69 ? A 51.111 3.147 -42.709 1.000 1 A MET 97.120 1
ATOM 1089 C CB . MET 69 69 ? A 49.827 5.628 -41.272 1.000 1 A MET 97.120 1
ATOM 1090 C CG . MET 69 69 ? A 50.037 6.704 -40.197 1.000 1 A MET 97.120 1
ATOM 1091 S SD . MET 69 69 ? A 48.651 6.886 -39.047 1.000 1 A MET 97.120 1
ATOM 1092 C CE . MET 69 69 ? A 49.520 7.355 -37.531 1.000 1 A MET 97.120 1
ATOM 1093 H H . MET 69 69 ? A 52.168 3.941 -40.552 1.000 1 A MET 97.120 1
ATOM 1094 H HA . MET 69 69 ? A 49.221 3.891 -40.182 1.000 1 A MET 97.120 1
ATOM 1095 H HB2 . MET 69 69 ? A 48.810 5.711 -41.653 1.000 1 A MET 97.120 1
ATOM 1096 H HB3 . MET 69 69 ? A 50.486 5.853 -42.111 1.000 1 A MET 97.120 1
ATOM 1097 H HG2 . MET 69 69 ? A 50.952 6.502 -39.641 1.000 1 A MET 97.120 1
ATOM 1098 H HG3 . MET 69 69 ? A 50.173 7.662 -40.699 1.000 1 A MET 97.120 1
ATOM 1099 H HE1 . MET 69 69 ? A 49.998 6.470 -37.112 1.000 1 A MET 97.120 1
ATOM 1100 H HE2 . MET 69 69 ? A 50.288 8.099 -37.742 1.000 1 A MET 97.120 1
ATOM 1101 H HE3 . MET 69 69 ? A 48.806 7.749 -36.808 1.000 1 A MET 97.120 1
ATOM 1102 N N . ASP 70 70 ? A 48.985 2.543 -42.248 1.000 1 A ASP 95.940 1
ATOM 1103 C CA . ASP 70 70 ? A 48.717 1.798 -43.479 1.000 1 A ASP 95.940 1
ATOM 1104 C C . ASP 70 70 ? A 47.801 2.653 -44.361 1.000 1 A ASP 95.940 1
ATOM 1105 O O . ASP 70 70 ? A 46.731 3.075 -43.914 1.000 1 A ASP 95.940 1
ATOM 1106 C CB . ASP 70 70 ? A 48.096 0.432 -43.132 1.000 1 A ASP 95.940 1
ATOM 1107 C CG . ASP 70 70 ? A 47.897 -0.487 -44.348 1.000 1 A ASP 95.940 1
ATOM 1108 O OD1 . ASP 70 70 ? A 48.363 -0.124 -45.451 1.000 1 A ASP 95.940 1
ATOM 1109 O OD2 . ASP 70 70 ? A 47.307 -1.577 -44.157 1.000 1 A ASP 95.940 1
ATOM 1110 H H . ASP 70 70 ? A 48.192 2.680 -41.637 1.000 1 A ASP 95.940 1
ATOM 1111 H HA . ASP 70 70 ? A 49.648 1.616 -44.017 1.000 1 A ASP 95.940 1
ATOM 1112 H HB2 . ASP 70 70 ? A 48.750 -0.076 -42.424 1.000 1 A ASP 95.940 1
ATOM 1113 H HB3 . ASP 70 70 ? A 47.135 0.591 -42.643 1.000 1 A ASP 95.940 1
ATOM 1114 N N . VAL 71 71 ? A 48.243 2.970 -45.577 1.000 1 A VAL 96.000 1
ATOM 1115 C CA . VAL 71 71 ? A 47.517 3.824 -46.521 1.000 1 A VAL 96.000 1
ATOM 1116 C C . VAL 71 71 ? A 47.209 3.026 -47.784 1.000 1 A VAL 96.000 1
ATOM 1117 O O . VAL 71 71 ? A 48.107 2.482 -48.437 1.000 1 A VAL 96.000 1
ATOM 1118 C CB . VAL 71 71 ? A 48.291 5.125 -46.822 1.000 1 A VAL 96.000 1
ATOM 1119 C CG1 . VAL 71 71 ? A 47.517 6.027 -47.795 1.000 1 A VAL 96.000 1
ATOM 1120 C CG2 . VAL 71 71 ? A 48.528 5.935 -45.537 1.000 1 A VAL 96.000 1
ATOM 1121 H H . VAL 71 71 ? A 49.103 2.548 -45.897 1.000 1 A VAL 96.000 1
ATOM 1122 H HA . VAL 71 71 ? A 46.565 4.114 -46.076 1.000 1 A VAL 96.000 1
ATOM 1123 H HB . VAL 71 71 ? A 49.255 4.881 -47.268 1.000 1 A VAL 96.000 1
ATOM 1124 H HG11 . VAL 71 71 ? A 46.535 6.260 -47.381 1.000 1 A VAL 96.000 1
ATOM 1125 H HG12 . VAL 71 71 ? A 48.066 6.956 -47.949 1.000 1 A VAL 96.000 1
ATOM 1126 H HG13 . VAL 71 71 ? A 47.402 5.534 -48.760 1.000 1 A VAL 96.000 1
ATOM 1127 H HG21 . VAL 71 71 ? A 47.576 6.134 -45.044 1.000 1 A VAL 96.000 1
ATOM 1128 H HG22 . VAL 71 71 ? A 49.177 5.376 -44.862 1.000 1 A VAL 96.000 1
ATOM 1129 H HG23 . VAL 71 71 ? A 49.014 6.881 -45.776 1.000 1 A VAL 96.000 1
ATOM 1130 N N . ASP 72 72 ? A 45.929 2.986 -48.158 1.000 1 A ASP 92.940 1
ATOM 1131 C CA . ASP 72 72 ? A 45.444 2.297 -49.360 1.000 1 A ASP 92.940 1
ATOM 1132 C C . ASP 72 72 ? A 44.477 3.194 -50.148 1.000 1 A ASP 92.940 1
ATOM 1133 O O . ASP 72 72 ? A 43.254 3.099 -50.017 1.000 1 A ASP 92.940 1
ATOM 1134 C CB . ASP 72 72 ? A 44.847 0.918 -48.986 1.000 1 A ASP 92.940 1
ATOM 1135 C CG . ASP 72 72 ? A 44.739 -0.052 -50.180 1.000 1 A ASP 92.940 1
ATOM 1136 O OD1 . ASP 72 72 ? A 45.415 0.170 -51.214 1.000 1 A ASP 92.940 1
ATOM 1137 O OD2 . ASP 72 72 ? A 44.114 -1.138 -50.073 1.000 1 A ASP 92.940 1
ATOM 1138 H H . ASP 72 72 ? A 45.247 3.430 -47.560 1.000 1 A ASP 92.940 1
ATOM 1139 H HA . ASP 72 72 ? A 46.297 2.115 -50.014 1.000 1 A ASP 92.940 1
ATOM 1140 H HB2 . ASP 72 72 ? A 43.868 1.046 -48.522 1.000 1 A ASP 92.940 1
ATOM 1141 H HB3 . ASP 72 72 ? A 45.500 0.448 -48.250 1.000 1 A ASP 92.940 1
ATOM 1142 N N . LEU 73 73 ? A 45.030 4.106 -50.954 1.000 1 A LEU 92.440 1
ATOM 1143 C CA . LEU 73 73 ? A 44.257 4.970 -51.847 1.000 1 A LEU 92.440 1
ATOM 1144 C C . LEU 73 73 ? A 44.013 4.253 -53.181 1.000 1 A LEU 92.440 1
ATOM 1145 O O . LEU 73 73 ? A 44.953 4.015 -53.936 1.000 1 A LEU 92.440 1
ATOM 1146 C CB . LEU 73 73 ? A 44.991 6.316 -52.026 1.000 1 A LEU 92.440 1
ATOM 1147 C CG . LEU 73 73 ? A 44.371 7.254 -53.077 1.000 1 A LEU 92.440 1
ATOM 1148 C CD1 . LEU 73 73 ? A 42.962 7.722 -52.709 1.000 1 A LEU 92.440 1
ATOM 1149 C CD2 . LEU 73 73 ? A 45.237 8.498 -53.255 1.000 1 A LEU 92.440 1
ATOM 1150 H H . LEU 73 73 ? A 46.036 4.138 -51.043 1.000 1 A LEU 92.440 1
ATOM 1151 H HA . LEU 73 73 ? A 43.292 5.177 -51.384 1.000 1 A LEU 92.440 1
ATOM 1152 H HB2 . LEU 73 73 ? A 46.016 6.115 -52.339 1.000 1 A LEU 92.440 1
ATOM 1153 H HB3 . LEU 73 73 ? A 45.033 6.830 -51.065 1.000 1 A LEU 92.440 1
ATOM 1154 H HG . LEU 73 73 ? A 44.326 6.741 -54.038 1.000 1 A LEU 92.440 1
ATOM 1155 H HD11 . LEU 73 73 ? A 42.995 8.310 -51.792 1.000 1 A LEU 92.440 1
ATOM 1156 H HD12 . LEU 73 73 ? A 42.304 6.865 -52.568 1.000 1 A LEU 92.440 1
ATOM 1157 H HD13 . LEU 73 73 ? A 42.564 8.338 -53.515 1.000 1 A LEU 92.440 1
ATOM 1158 H HD21 . LEU 73 73 ? A 44.825 9.126 -54.044 1.000 1 A LEU 92.440 1
ATOM 1159 H HD22 . LEU 73 73 ? A 46.246 8.206 -53.545 1.000 1 A LEU 92.440 1
ATOM 1160 H HD23 . LEU 73 73 ? A 45.276 9.061 -52.322 1.000 1 A LEU 92.440 1
ATOM 1161 N N . ASP 74 74 ? A 42.745 3.984 -53.504 1.000 1 A ASP 89.690 1
ATOM 1162 C CA . ASP 74 74 ? A 42.286 3.361 -54.765 1.000 1 A ASP 89.690 1
ATOM 1163 C C . ASP 74 74 ? A 42.299 4.351 -55.952 1.000 1 A ASP 89.690 1
ATOM 1164 O O . ASP 74 74 ? A 41.312 4.542 -56.662 1.000 1 A ASP 89.690 1
ATOM 1165 C CB . ASP 74 74 ? A 40.914 2.695 -54.532 1.000 1 A ASP 89.690 1
ATOM 1166 C CG . ASP 74 74 ? A 40.530 1.632 -55.577 1.000 1 A ASP 89.690 1
ATOM 1167 O OD1 . ASP 74 74 ? A 41.448 0.998 -56.146 1.000 1 A ASP 89.690 1
ATOM 1168 O OD2 . ASP 74 74 ? A 39.311 1.347 -55.694 1.000 1 A ASP 89.690 1
ATOM 1169 H H . ASP 74 74 ? A 42.044 4.173 -52.802 1.000 1 A ASP 89.690 1
ATOM 1170 H HA . ASP 74 74 ? A 42.995 2.572 -55.014 1.000 1 A ASP 89.690 1
ATOM 1171 H HB2 . ASP 74 74 ? A 40.934 2.197 -53.563 1.000 1 A ASP 89.690 1
ATOM 1172 H HB3 . ASP 74 74 ? A 40.142 3.464 -54.485 1.000 1 A ASP 89.690 1
ATOM 1173 N N . ALA 75 75 ? A 43.412 5.067 -56.098 1.000 1 A ALA 87.250 1
ATOM 1174 C CA . ALA 75 75 ? A 43.721 5.982 -57.188 1.000 1 A ALA 87.250 1
ATOM 1175 C C . ALA 75 75 ? A 45.242 6.153 -57.285 1.000 1 A ALA 87.250 1
ATOM 1176 O O . ALA 75 75 ? A 45.940 6.080 -56.275 1.000 1 A ALA 87.250 1
ATOM 1177 C CB . ALA 75 75 ? A 43.039 7.335 -56.939 1.000 1 A ALA 87.250 1
ATOM 1178 H H . ALA 75 75 ? A 44.163 4.879 -55.448 1.000 1 A ALA 87.250 1
ATOM 1179 H HA . ALA 75 75 ? A 43.352 5.556 -58.121 1.000 1 A ALA 87.250 1
ATOM 1180 H HB1 . ALA 75 75 ? A 41.960 7.199 -56.869 1.000 1 A ALA 87.250 1
ATOM 1181 H HB2 . ALA 75 75 ? A 43.408 7.775 -56.012 1.000 1 A ALA 87.250 1
ATOM 1182 H HB3 . ALA 75 75 ? A 43.258 8.013 -57.764 1.000 1 A ALA 87.250 1
ATOM 1183 N N . CYS 76 76 ? A 45.751 6.395 -58.492 1.000 1 A CYS 88.880 1
ATOM 1184 C CA . CYS 76 76 ? A 47.157 6.704 -58.726 1.000 1 A CYS 88.880 1
ATOM 1185 C C . CYS 76 76 ? A 47.344 8.226 -58.760 1.000 1 A CYS 88.880 1
ATOM 1186 O O . CYS 76 76 ? A 46.766 8.895 -59.618 1.000 1 A CYS 88.880 1
ATOM 1187 C CB . CYS 76 76 ? A 47.585 6.005 -60.023 1.000 1 A CYS 88.880 1
ATOM 1188 S SG . CYS 76 76 ? A 49.386 6.056 -60.219 1.000 1 A CYS 88.880 1
ATOM 1189 H H . CYS 76 76 ? A 45.121 6.467 -59.278 1.000 1 A CYS 88.880 1
ATOM 1190 H HA . CYS 76 76 ? A 47.762 6.302 -57.914 1.000 1 A CYS 88.880 1
ATOM 1191 H HB2 . CYS 76 76 ? A 47.109 6.485 -60.879 1.000 1 A CYS 88.880 1
ATOM 1192 H HB3 . CYS 76 76 ? A 47.274 4.961 -59.981 1.000 1 A CYS 88.880 1
ATOM 1193 H HG . CYS 76 76 ? A 49.461 4.930 -60.934 1.000 1 A CYS 88.880 1
ATOM 1194 N N . LEU 77 77 ? A 48.113 8.765 -57.813 1.000 1 A LEU 88.810 1
ATOM 1195 C CA . LEU 77 77 ? A 48.539 10.166 -57.822 1.000 1 A LEU 88.810 1
ATOM 1196 C C . LEU 77 77 ? A 49.755 10.344 -58.735 1.000 1 A LEU 88.810 1
ATOM 1197 O O . LEU 77 77 ? A 50.635 9.477 -58.770 1.000 1 A LEU 88.810 1
ATOM 1198 C CB . LEU 77 77 ? A 48.850 10.641 -56.390 1.000 1 A LEU 88.810 1
ATOM 1199 C CG . LEU 77 77 ? A 47.653 10.609 -55.423 1.000 1 A LEU 88.810 1
ATOM 1200 C CD1 . LEU 77 77 ? A 48.106 11.055 -54.031 1.000 1 A LEU 88.810 1
ATOM 1201 C CD2 . LEU 77 77 ? A 46.510 11.524 -55.868 1.000 1 A LEU 88.810 1
ATOM 1202 H H . LEU 77 77 ? A 48.510 8.155 -57.112 1.000 1 A LEU 88.810 1
ATOM 1203 H HA . LEU 77 77 ? A 47.740 10.785 -58.230 1.000 1 A LEU 88.810 1
ATOM 1204 H HB2 . LEU 77 77 ? A 49.229 11.661 -56.441 1.000 1 A LEU 88.810 1
ATOM 1205 H HB3 . LEU 77 77 ? A 49.645 10.013 -55.986 1.000 1 A LEU 88.810 1
ATOM 1206 H HG . LEU 77 77 ? A 47.277 9.589 -55.346 1.000 1 A LEU 88.810 1
ATOM 1207 H HD11 . LEU 77 77 ? A 47.277 10.975 -53.328 1.000 1 A LEU 88.810 1
ATOM 1208 H HD12 . LEU 77 77 ? A 48.450 12.088 -54.068 1.000 1 A LEU 88.810 1
ATOM 1209 H HD13 . LEU 77 77 ? A 48.924 10.420 -53.691 1.000 1 A LEU 88.810 1
ATOM 1210 H HD21 . LEU 77 77 ? A 46.081 11.158 -56.801 1.000 1 A LEU 88.810 1
ATOM 1211 H HD22 . LEU 77 77 ? A 45.728 11.539 -55.109 1.000 1 A LEU 88.810 1
ATOM 1212 H HD23 . LEU 77 77 ? A 46.883 12.536 -56.021 1.000 1 A LEU 88.810 1
ATOM 1213 N N . ASP 78 78 ? A 49.821 11.471 -59.445 1.000 1 A ASP 89.560 1
ATOM 1214 C CA . ASP 78 78 ? A 51.050 11.852 -60.137 1.000 1 A ASP 89.560 1
ATOM 1215 C C . ASP 78 78 ? A 52.158 12.227 -59.139 1.000 1 A ASP 89.560 1
ATOM 1216 O O . ASP 78 78 ? A 51.934 12.330 -57.935 1.000 1 A ASP 89.560 1
ATOM 1217 C CB . ASP 78 78 ? A 50.785 12.901 -61.229 1.000 1 A ASP 89.560 1
ATOM 1218 C CG . ASP 78 78 ? A 50.544 14.337 -60.754 1.000 1 A ASP 89.560 1
ATOM 1219 O OD1 . ASP 78 78 ? A 51.265 14.778 -59.831 1.000 1 A ASP 89.560 1
ATOM 1220 O OD2 . ASP 78 78 ? A 49.742 15.007 -61.434 1.000 1 A ASP 89.560 1
ATOM 1221 H H . ASP 78 78 ? A 49.115 12.183 -59.322 1.000 1 A ASP 89.560 1
ATOM 1222 H HA . ASP 78 78 ? A 51.407 10.965 -60.661 1.000 1 A ASP 89.560 1
ATOM 1223 H HB2 . ASP 78 78 ? A 51.651 12.917 -61.891 1.000 1 A ASP 89.560 1
ATOM 1224 H HB3 . ASP 78 78 ? A 49.937 12.569 -61.827 1.000 1 A ASP 89.560 1
ATOM 1225 N N . GLU 79 79 ? A 53.390 12.363 -59.623 1.000 1 A GLU 87.500 1
ATOM 1226 C CA . GLU 79 79 ? A 54.551 12.561 -58.753 1.000 1 A GLU 87.500 1
ATOM 1227 C C . GLU 79 79 ? A 54.504 13.887 -57.976 1.000 1 A GLU 87.500 1
ATOM 1228 O O . GLU 79 79 ? A 54.922 13.922 -56.818 1.000 1 A GLU 87.500 1
ATOM 1229 C CB . GLU 79 79 ? A 55.812 12.439 -59.618 1.000 1 A GLU 87.500 1
ATOM 1230 C CG . GLU 79 79 ? A 57.108 12.370 -58.797 1.000 1 A GLU 87.500 1
ATOM 1231 C CD . GLU 79 79 ? A 58.335 12.011 -59.653 1.000 1 A GLU 87.500 1
ATOM 1232 O OE1 . GLU 79 79 ? A 59.376 11.679 -59.042 1.000 1 A GLU 87.500 1
ATOM 1233 O OE2 . GLU 79 79 ? A 58.230 12.024 -60.902 1.000 1 A GLU 87.500 1
ATOM 1234 H H . GLU 79 79 ? A 53.530 12.336 -60.623 1.000 1 A GLU 87.500 1
ATOM 1235 H HA . GLU 79 79 ? A 54.563 11.764 -58.010 1.000 1 A GLU 87.500 1
ATOM 1236 H HB2 . GLU 79 79 ? A 55.860 13.281 -60.308 1.000 1 A GLU 87.500 1
ATOM 1237 H HB3 . GLU 79 79 ? A 55.729 11.520 -60.199 1.000 1 A GLU 87.500 1
ATOM 1238 H HG2 . GLU 79 79 ? A 57.276 13.332 -58.314 1.000 1 A GLU 87.500 1
ATOM 1239 H HG3 . GLU 79 79 ? A 56.985 11.614 -58.021 1.000 1 A GLU 87.500 1
ATOM 1240 N N . ILE 80 80 ? A 53.963 14.955 -58.571 1.000 1 A ILE 88.750 1
ATOM 1241 C CA . ILE 80 80 ? A 53.879 16.275 -57.931 1.000 1 A ILE 88.750 1
ATOM 1242 C C . ILE 80 80 ? A 52.796 16.240 -56.852 1.000 1 A ILE 88.750 1
ATOM 1243 O O . ILE 80 80 ? A 53.069 16.576 -55.698 1.000 1 A ILE 88.750 1
ATOM 1244 C CB . ILE 80 80 ? A 53.623 17.380 -58.984 1.000 1 A ILE 88.750 1
ATOM 1245 C CG1 . ILE 80 80 ? A 54.813 17.458 -59.972 1.000 1 A ILE 88.750 1
ATOM 1246 C CG2 . ILE 80 80 ? A 53.398 18.744 -58.299 1.000 1 A ILE 88.750 1
ATOM 1247 C CD1 . ILE 80 80 ? A 54.605 18.427 -61.142 1.000 1 A ILE 88.750 1
ATOM 1248 H H . ILE 80 80 ? A 53.392 14.801 -59.389 1.000 1 A ILE 88.750 1
ATOM 1249 H HA . ILE 80 80 ? A 54.823 16.487 -57.429 1.000 1 A ILE 88.750 1
ATOM 1250 H HB . ILE 80 80 ? A 52.722 17.128 -59.542 1.000 1 A ILE 88.750 1
ATOM 1251 H HG12 . ILE 80 80 ? A 54.985 16.472 -60.404 1.000 1 A ILE 88.750 1
ATOM 1252 H HG13 . ILE 80 80 ? A 55.714 17.746 -59.430 1.000 1 A ILE 88.750 1
ATOM 1253 H HG21 . ILE 80 80 ? A 53.187 19.515 -59.040 1.000 1 A ILE 88.750 1
ATOM 1254 H HG22 . ILE 80 80 ? A 52.528 18.695 -57.644 1.000 1 A ILE 88.750 1
ATOM 1255 H HG23 . ILE 80 80 ? A 54.271 19.021 -57.709 1.000 1 A ILE 88.750 1
ATOM 1256 H HD11 . ILE 80 80 ? A 53.666 18.200 -61.647 1.000 1 A ILE 88.750 1
ATOM 1257 H HD12 . ILE 80 80 ? A 55.425 18.314 -61.852 1.000 1 A ILE 88.750 1
ATOM 1258 H HD13 . ILE 80 80 ? A 54.594 19.459 -60.790 1.000 1 A ILE 88.750 1
ATOM 1259 N N . ASP 81 81 ? A 51.605 15.756 -57.205 1.000 1 A ASP 89.880 1
ATOM 1260 C CA . ASP 81 81 ? A 50.478 15.614 -56.287 1.000 1 A ASP 89.880 1
ATOM 1261 C C . ASP 81 81 ? A 50.817 14.660 -55.138 1.000 1 A ASP 89.880 1
ATOM 1262 O O . ASP 81 81 ? A 50.477 14.927 -53.986 1.000 1 A ASP 89.880 1
ATOM 1263 C CB . ASP 81 81 ? A 49.251 15.086 -57.050 1.000 1 A ASP 89.880 1
ATOM 1264 C CG . ASP 81 81 ? A 48.517 16.137 -57.895 1.000 1 A ASP 89.880 1
ATOM 1265 O OD1 . ASP 81 81 ? A 48.813 17.347 -57.752 1.000 1 A ASP 89.880 1
ATOM 1266 O OD2 . ASP 81 81 ? A 47.558 15.716 -58.583 1.000 1 A ASP 89.880 1
ATOM 1267 H H . ASP 81 81 ? A 51.452 15.497 -58.169 1.000 1 A ASP 89.880 1
ATOM 1268 H HA . ASP 81 81 ? A 50.237 16.585 -55.853 1.000 1 A ASP 89.880 1
ATOM 1269 H HB2 . ASP 81 81 ? A 48.536 14.707 -56.319 1.000 1 A ASP 89.880 1
ATOM 1270 H HB3 . ASP 81 81 ? A 49.545 14.246 -57.679 1.000 1 A ASP 89.880 1
ATOM 1271 N N . TYR 82 82 ? A 51.534 13.568 -55.419 1.000 1 A TYR 92.500 1
ATOM 1272 C CA . TYR 82 82 ? A 52.003 12.631 -54.402 1.000 1 A TYR 92.500 1
ATOM 1273 C C . TYR 82 82 ? A 52.973 13.291 -53.416 1.000 1 A TYR 92.500 1
ATOM 1274 O O . TYR 82 82 ? A 52.828 13.111 -52.207 1.000 1 A TYR 92.500 1
ATOM 1275 C CB . TYR 82 82 ? A 52.668 11.425 -55.076 1.000 1 A TYR 92.500 1
ATOM 1276 C CG . TYR 82 82 ? A 53.231 10.421 -54.090 1.000 1 A TYR 92.500 1
ATOM 1277 C CD1 . TYR 82 82 ? A 54.609 10.409 -53.794 1.000 1 A TYR 92.500 1
ATOM 1278 C CD2 . TYR 82 82 ? A 52.358 9.542 -53.425 1.000 1 A TYR 92.500 1
ATOM 1279 C CE1 . TYR 82 82 ? A 55.115 9.512 -52.832 1.000 1 A TYR 92.500 1
ATOM 1280 C CE2 . TYR 82 82 ? A 52.859 8.640 -52.470 1.000 1 A TYR 92.500 1
ATOM 1281 C CZ . TYR 82 82 ? A 54.236 8.627 -52.171 1.000 1 A TYR 92.500 1
ATOM 1282 O OH . TYR 82 82 ? A 54.704 7.749 -51.249 1.000 1 A TYR 92.500 1
ATOM 1283 H H . TYR 82 82 ? A 51.759 13.389 -56.388 1.000 1 A TYR 92.500 1
ATOM 1284 H HA . TYR 82 82 ? A 51.144 12.281 -53.830 1.000 1 A TYR 92.500 1
ATOM 1285 H HB2 . TYR 82 82 ? A 53.472 11.775 -55.724 1.000 1 A TYR 92.500 1
ATOM 1286 H HB3 . TYR 82 82 ? A 51.933 10.921 -55.703 1.000 1 A TYR 92.500 1
ATOM 1287 H HD1 . TYR 82 82 ? A 55.266 11.114 -54.282 1.000 1 A TYR 92.500 1
ATOM 1288 H HD2 . TYR 82 82 ? A 51.299 9.589 -53.635 1.000 1 A TYR 92.500 1
ATOM 1289 H HE1 . TYR 82 82 ? A 56.166 9.522 -52.586 1.000 1 A TYR 92.500 1
ATOM 1290 H HE2 . TYR 82 82 ? A 52.197 7.979 -51.930 1.000 1 A TYR 92.500 1
ATOM 1291 H HH . TYR 82 82 ? A 55.623 7.907 -51.020 1.000 1 A TYR 92.500 1
ATOM 1292 N N . LEU 83 83 ? A 53.950 14.060 -53.908 1.000 1 A LEU 92.120 1
ATOM 1293 C CA . LEU 83 83 ? A 54.931 14.746 -53.063 1.000 1 A LEU 92.120 1
ATOM 1294 C C . LEU 83 83 ? A 54.286 15.834 -52.193 1.000 1 A LEU 92.120 1
ATOM 1295 O O . LEU 83 83 ? A 54.624 15.958 -51.015 1.000 1 A LEU 92.120 1
ATOM 1296 C CB . LEU 83 83 ? A 56.037 15.347 -53.942 1.000 1 A LEU 92.120 1
ATOM 1297 C CG . LEU 83 83 ? A 57.059 14.316 -54.450 1.000 1 A LEU 92.120 1
ATOM 1298 C CD1 . LEU 83 83 ? A 57.981 14.995 -55.463 1.000 1 A LEU 92.120 1
ATOM 1299 C CD2 . LEU 83 83 ? A 57.895 13.715 -53.309 1.000 1 A LEU 92.120 1
ATOM 1300 H H . LEU 83 83 ? A 53.998 14.198 -54.908 1.000 1 A LEU 92.120 1
ATOM 1301 H HA . LEU 83 83 ? A 55.377 14.016 -52.387 1.000 1 A LEU 92.120 1
ATOM 1302 H HB2 . LEU 83 83 ? A 55.575 15.850 -54.791 1.000 1 A LEU 92.120 1
ATOM 1303 H HB3 . LEU 83 83 ? A 56.573 16.104 -53.369 1.000 1 A LEU 92.120 1
ATOM 1304 H HG . LEU 83 83 ? A 56.544 13.495 -54.950 1.000 1 A LEU 92.120 1
ATOM 1305 H HD11 . LEU 83 83 ? A 58.681 14.263 -55.867 1.000 1 A LEU 92.120 1
ATOM 1306 H HD12 . LEU 83 83 ? A 58.527 15.814 -54.994 1.000 1 A LEU 92.120 1
ATOM 1307 H HD13 . LEU 83 83 ? A 57.382 15.377 -56.290 1.000 1 A LEU 92.120 1
ATOM 1308 H HD21 . LEU 83 83 ? A 58.955 13.710 -53.566 1.000 1 A LEU 92.120 1
ATOM 1309 H HD22 . LEU 83 83 ? A 57.761 14.283 -52.388 1.000 1 A LEU 92.120 1
ATOM 1310 H HD23 . LEU 83 83 ? A 57.577 12.686 -53.140 1.000 1 A LEU 92.120 1
ATOM 1311 N N . THR 84 84 ? A 53.343 16.602 -52.736 1.000 1 A THR 92.690 1
ATOM 1312 C CA . THR 84 84 ? A 52.584 17.578 -51.943 1.000 1 A THR 92.690 1
ATOM 1313 C C . THR 84 84 ? A 51.698 16.868 -50.920 1.000 1 A THR 92.690 1
ATOM 1314 O O . THR 84 84 ? A 51.753 17.179 -49.729 1.000 1 A THR 92.690 1
ATOM 1315 C CB . THR 84 84 ? A 51.760 18.491 -52.859 1.000 1 A THR 92.690 1
ATOM 1316 O OG1 . THR 84 84 ? A 52.638 19.196 -53.707 1.000 1 A THR 92.690 1
ATOM 1317 C CG2 . THR 84 84 ? A 50.976 19.549 -52.086 1.000 1 A THR 92.690 1
ATOM 1318 H H . THR 84 84 ? A 53.142 16.518 -53.722 1.000 1 A THR 92.690 1
ATOM 1319 H HA . THR 84 84 ? A 53.281 18.199 -51.380 1.000 1 A THR 92.690 1
ATOM 1320 H HB . THR 84 84 ? A 51.075 17.895 -53.462 1.000 1 A THR 92.690 1
ATOM 1321 H HG1 . THR 84 84 ? A 53.217 19.716 -53.145 1.000 1 A THR 92.690 1
ATOM 1322 H HG21 . THR 84 84 ? A 50.204 19.076 -51.478 1.000 1 A THR 92.690 1
ATOM 1323 H HG22 . THR 84 84 ? A 50.490 20.226 -52.788 1.000 1 A THR 92.690 1
ATOM 1324 H HG23 . THR 84 84 ? A 51.639 20.113 -51.430 1.000 1 A THR 92.690 1
ATOM 1325 N N . ALA 85 85 ? A 50.957 15.841 -51.346 1.000 1 A ALA 94.250 1
ATOM 1326 C CA . ALA 85 85 ? A 50.072 15.100 -50.459 1.000 1 A ALA 94.250 1
ATOM 1327 C C . ALA 85 85 ? A 50.835 14.385 -49.336 1.000 1 A ALA 94.250 1
ATOM 1328 O O . ALA 85 85 ? A 50.328 14.344 -48.218 1.000 1 A ALA 94.250 1
ATOM 1329 C CB . ALA 85 85 ? A 49.231 14.117 -51.278 1.000 1 A ALA 94.250 1
ATOM 1330 H H . ALA 85 85 ? A 50.951 15.606 -52.328 1.000 1 A ALA 94.250 1
ATOM 1331 H HA . ALA 85 85 ? A 49.396 15.814 -49.989 1.000 1 A ALA 94.250 1
ATOM 1332 H HB1 . ALA 85 85 ? A 48.671 14.658 -52.041 1.000 1 A ALA 94.250 1
ATOM 1333 H HB2 . ALA 85 85 ? A 48.523 13.613 -50.620 1.000 1 A ALA 94.250 1
ATOM 1334 H HB3 . ALA 85 85 ? A 49.875 13.381 -51.759 1.000 1 A ALA 94.250 1
ATOM 1335 N N . ILE 86 86 ? A 52.038 13.845 -49.577 1.000 1 A ILE 95.190 1
ATOM 1336 C CA . ILE 86 86 ? A 52.804 13.164 -48.522 1.000 1 A ILE 95.190 1
ATOM 1337 C C . ILE 86 86 ? A 53.348 14.151 -47.480 1.000 1 A ILE 95.190 1
ATOM 1338 O O . ILE 86 86 ? A 53.342 13.842 -46.289 1.000 1 A ILE 95.190 1
ATOM 1339 C CB . ILE 86 86 ? A 53.893 12.229 -49.103 1.000 1 A ILE 95.190 1
ATOM 1340 C CG1 . ILE 86 86 ? A 54.360 11.160 -48.094 1.000 1 A ILE 95.190 1
ATOM 1341 C CG2 . ILE 86 86 ? A 55.139 12.979 -49.587 1.000 1 A ILE 95.190 1
ATOM 1342 C CD1 . ILE 86 86 ? A 53.283 10.118 -47.776 1.000 1 A ILE 95.190 1
ATOM 1343 H H . ILE 86 86 ? A 52.395 13.850 -50.521 1.000 1 A ILE 95.190 1
ATOM 1344 H HA . ILE 86 86 ? A 52.087 12.532 -47.999 1.000 1 A ILE 95.190 1
ATOM 1345 H HB . ILE 86 86 ? A 53.469 11.705 -49.959 1.000 1 A ILE 95.190 1
ATOM 1346 H HG12 . ILE 86 86 ? A 54.684 11.635 -47.168 1.000 1 A ILE 95.190 1
ATOM 1347 H HG13 . ILE 86 86 ? A 55.213 10.625 -48.512 1.000 1 A ILE 95.190 1
ATOM 1348 H HG21 . ILE 86 86 ? A 54.826 13.721 -50.322 1.000 1 A ILE 95.190 1
ATOM 1349 H HG22 . ILE 86 86 ? A 55.821 12.287 -50.080 1.000 1 A ILE 95.190 1
ATOM 1350 H HG23 . ILE 86 86 ? A 55.658 13.466 -48.761 1.000 1 A ILE 95.190 1
ATOM 1351 H HD11 . ILE 86 86 ? A 52.424 10.577 -47.286 1.000 1 A ILE 95.190 1
ATOM 1352 H HD12 . ILE 86 86 ? A 52.963 9.626 -48.695 1.000 1 A ILE 95.190 1
ATOM 1353 H HD13 . ILE 86 86 ? A 53.695 9.372 -47.097 1.000 1 A ILE 95.190 1
ATOM 1354 N N . GLN 87 87 ? A 53.764 15.354 -47.893 1.000 1 A GLN 94.810 1
ATOM 1355 C CA . GLN 87 87 ? A 54.207 16.402 -46.966 1.000 1 A GLN 94.810 1
ATOM 1356 C C . GLN 87 87 ? A 53.066 16.839 -46.045 1.000 1 A GLN 94.810 1
ATOM 1357 O O . GLN 87 87 ? A 53.218 16.831 -44.819 1.000 1 A GLN 94.810 1
ATOM 1358 C CB . GLN 87 87 ? A 54.743 17.608 -47.750 1.000 1 A GLN 94.810 1
ATOM 1359 C CG . GLN 87 87 ? A 56.118 17.326 -48.367 1.000 1 A GLN 94.810 1
ATOM 1360 C CD . GLN 87 87 ? A 56.630 18.473 -49.233 1.000 1 A GLN 94.810 1
ATOM 1361 O OE1 . GLN 87 87 ? A 56.016 19.506 -49.432 1.000 1 A GLN 94.810 1
ATOM 1362 N NE2 . GLN 87 87 ? A 57.822 18.352 -49.773 1.000 1 A GLN 94.810 1
ATOM 1363 H H . GLN 87 87 ? A 53.708 15.577 -48.877 1.000 1 A GLN 94.810 1
ATOM 1364 H HA . GLN 87 87 ? A 55.001 16.009 -46.330 1.000 1 A GLN 94.810 1
ATOM 1365 H HB2 . GLN 87 87 ? A 54.840 18.457 -47.073 1.000 1 A GLN 94.810 1
ATOM 1366 H HB3 . GLN 87 87 ? A 54.036 17.877 -48.535 1.000 1 A GLN 94.810 1
ATOM 1367 H HG2 . GLN 87 87 ? A 56.836 17.151 -47.565 1.000 1 A GLN 94.810 1
ATOM 1368 H HG3 . GLN 87 87 ? A 56.073 16.425 -48.978 1.000 1 A GLN 94.810 1
ATOM 1369 H HE21 . GLN 87 87 ? A 58.329 17.482 -49.696 1.000 1 A GLN 94.810 1
ATOM 1370 H HE22 . GLN 87 87 ? A 58.093 19.107 -50.387 1.000 1 A GLN 94.810 1
ATOM 1371 N N . ASP 88 88 ? A 51.907 17.139 -46.629 1.000 1 A ASP 95.560 1
ATOM 1372 C CA . ASP 88 88 ? A 50.713 17.517 -45.876 1.000 1 A ASP 95.560 1
ATOM 1373 C C . ASP 88 88 ? A 50.231 16.370 -44.982 1.000 1 A ASP 95.560 1
ATOM 1374 O O . ASP 88 88 ? A 49.899 16.587 -43.817 1.000 1 A ASP 95.560 1
ATOM 1375 C CB . ASP 88 88 ? A 49.615 17.954 -46.854 1.000 1 A ASP 95.560 1
ATOM 1376 C CG . ASP 88 88 ? A 49.861 19.330 -47.480 1.000 1 A ASP 95.560 1
ATOM 1377 O OD1 . ASP 88 88 ? A 50.688 20.095 -46.932 1.000 1 A ASP 95.560 1
ATOM 1378 O OD2 . ASP 88 88 ? A 49.172 19.615 -48.483 1.000 1 A ASP 95.560 1
ATOM 1379 H H . ASP 88 88 ? A 51.866 17.190 -47.637 1.000 1 A ASP 95.560 1
ATOM 1380 H HA . ASP 88 88 ? A 50.950 18.358 -45.224 1.000 1 A ASP 95.560 1
ATOM 1381 H HB2 . ASP 88 88 ? A 48.665 17.989 -46.322 1.000 1 A ASP 95.560 1
ATOM 1382 H HB3 . ASP 88 88 ? A 49.534 17.214 -47.651 1.000 1 A ASP 95.560 1
ATOM 1383 N N . PHE 89 89 ? A 50.282 15.131 -45.477 1.000 1 A PHE 97.310 1
ATOM 1384 C CA . PHE 89 89 ? A 49.944 13.932 -44.712 1.000 1 A PHE 97.310 1
ATOM 1385 C C . PHE 89 89 ? A 50.808 13.807 -43.450 1.000 1 A PHE 97.310 1
ATOM 1386 O O . PHE 89 89 ? A 50.280 13.608 -42.354 1.000 1 A PHE 97.310 1
ATOM 1387 C CB . PHE 89 89 ? A 50.110 12.709 -45.622 1.000 1 A PHE 97.310 1
ATOM 1388 C CG . PHE 89 89 ? A 49.991 11.384 -44.913 1.000 1 A PHE 97.310 1
ATOM 1389 C CD1 . PHE 89 89 ? A 51.117 10.800 -44.309 1.000 1 A PHE 97.310 1
ATOM 1390 C CD2 . PHE 89 89 ? A 48.747 10.743 -44.842 1.000 1 A PHE 97.310 1
ATOM 1391 C CE1 . PHE 89 89 ? A 50.987 9.595 -43.605 1.000 1 A PHE 97.310 1
ATOM 1392 C CE2 . PHE 89 89 ? A 48.630 9.505 -44.192 1.000 1 A PHE 97.310 1
ATOM 1393 C CZ . PHE 89 89 ? A 49.748 8.933 -43.563 1.000 1 A PHE 97.310 1
ATOM 1394 H H . PHE 89 89 ? A 50.564 15.016 -46.440 1.000 1 A PHE 97.310 1
ATOM 1395 H HA . PHE 89 89 ? A 48.903 13.991 -44.395 1.000 1 A PHE 97.310 1
ATOM 1396 H HB2 . PHE 89 89 ? A 49.359 12.755 -46.410 1.000 1 A PHE 97.310 1
ATOM 1397 H HB3 . PHE 89 89 ? A 51.092 12.744 -46.094 1.000 1 A PHE 97.310 1
ATOM 1398 H HD1 . PHE 89 89 ? A 52.078 11.289 -44.364 1.000 1 A PHE 97.310 1
ATOM 1399 H HD2 . PHE 89 89 ? A 47.884 11.206 -45.298 1.000 1 A PHE 97.310 1
ATOM 1400 H HE1 . PHE 89 89 ? A 51.850 9.193 -43.096 1.000 1 A PHE 97.310 1
ATOM 1401 H HE2 . PHE 89 89 ? A 47.679 8.994 -44.184 1.000 1 A PHE 97.310 1
ATOM 1402 H HZ . PHE 89 89 ? A 49.652 7.986 -43.052 1.000 1 A PHE 97.310 1
ATOM 1403 N N . ILE 90 90 ? A 52.131 13.975 -43.571 1.000 1 A ILE 97.250 1
ATOM 1404 C CA . ILE 90 90 ? A 53.048 13.922 -42.423 1.000 1 A ILE 97.250 1
ATOM 1405 C C . ILE 90 90 ? A 52.700 15.024 -41.418 1.000 1 A ILE 97.250 1
ATOM 1406 O O . ILE 90 90 ? A 52.676 14.772 -40.209 1.000 1 A ILE 97.250 1
ATOM 1407 C CB . ILE 90 90 ? A 54.518 14.021 -42.892 1.000 1 A ILE 97.250 1
ATOM 1408 C CG1 . ILE 90 90 ? A 54.933 12.749 -43.664 1.000 1 A ILE 97.250 1
ATOM 1409 C CG2 . ILE 90 90 ? A 55.475 14.224 -41.697 1.000 1 A ILE 97.250 1
ATOM 1410 C CD1 . ILE 90 90 ? A 56.139 12.989 -44.577 1.000 1 A ILE 97.250 1
ATOM 1411 H H . ILE 90 90 ? A 52.509 14.146 -44.492 1.000 1 A ILE 97.250 1
ATOM 1412 H HA . ILE 90 90 ? A 52.914 12.967 -41.914 1.000 1 A ILE 97.250 1
ATOM 1413 H HB . ILE 90 90 ? A 54.609 14.882 -43.554 1.000 1 A ILE 97.250 1
ATOM 1414 H HG12 . ILE 90 90 ? A 55.166 11.951 -42.960 1.000 1 A ILE 97.250 1
ATOM 1415 H HG13 . ILE 90 90 ? A 54.114 12.401 -44.294 1.000 1 A ILE 97.250 1
ATOM 1416 H HG21 . ILE 90 90 ? A 55.300 15.196 -41.235 1.000 1 A ILE 97.250 1
ATOM 1417 H HG22 . ILE 90 90 ? A 55.331 13.433 -40.962 1.000 1 A ILE 97.250 1
ATOM 1418 H HG23 . ILE 90 90 ? A 56.514 14.203 -42.029 1.000 1 A ILE 97.250 1
ATOM 1419 H HD11 . ILE 90 90 ? A 55.885 13.722 -45.342 1.000 1 A ILE 97.250 1
ATOM 1420 H HD12 . ILE 90 90 ? A 56.988 13.362 -44.004 1.000 1 A ILE 97.250 1
ATOM 1421 H HD13 . ILE 90 90 ? A 56.412 12.053 -45.065 1.000 1 A ILE 97.250 1
ATOM 1422 N N . ILE 91 91 ? A 52.399 16.239 -41.887 1.000 1 A ILE 96.560 1
ATOM 1423 C CA . ILE 91 91 ? A 52.011 17.367 -41.030 1.000 1 A ILE 96.560 1
ATOM 1424 C C . ILE 91 91 ? A 50.707 17.062 -40.280 1.000 1 A ILE 96.560 1
ATOM 1425 O O . ILE 91 91 ? A 50.663 17.212 -39.055 1.000 1 A ILE 96.560 1
ATOM 1426 C CB . ILE 91 91 ? A 51.924 18.670 -41.860 1.000 1 A ILE 96.560 1
ATOM 1427 C CG1 . ILE 91 91 ? A 53.342 19.093 -42.309 1.000 1 A ILE 96.560 1
ATOM 1428 C CG2 . ILE 91 91 ? A 51.263 19.810 -41.057 1.000 1 A ILE 96.560 1
ATOM 1429 C CD1 . ILE 91 91 ? A 53.350 20.205 -43.366 1.000 1 A ILE 96.560 1
ATOM 1430 H H . ILE 91 91 ? A 52.407 16.376 -42.888 1.000 1 A ILE 96.560 1
ATOM 1431 H HA . ILE 91 91 ? A 52.787 17.505 -40.277 1.000 1 A ILE 96.560 1
ATOM 1432 H HB . ILE 91 91 ? A 51.316 18.484 -42.745 1.000 1 A ILE 96.560 1
ATOM 1433 H HG12 . ILE 91 91 ? A 53.862 18.237 -42.739 1.000 1 A ILE 96.560 1
ATOM 1434 H HG13 . ILE 91 91 ? A 53.916 19.422 -41.443 1.000 1 A ILE 96.560 1
ATOM 1435 H HG21 . ILE 91 91 ? A 51.830 20.013 -40.148 1.000 1 A ILE 96.560 1
ATOM 1436 H HG22 . ILE 91 91 ? A 50.235 19.549 -40.808 1.000 1 A ILE 96.560 1
ATOM 1437 H HG23 . ILE 91 91 ? A 51.213 20.712 -41.666 1.000 1 A ILE 96.560 1
ATOM 1438 H HD11 . ILE 91 91 ? A 52.736 19.911 -44.218 1.000 1 A ILE 96.560 1
ATOM 1439 H HD12 . ILE 91 91 ? A 52.976 21.141 -42.951 1.000 1 A ILE 96.560 1
ATOM 1440 H HD13 . ILE 91 91 ? A 54.372 20.363 -43.710 1.000 1 A ILE 96.560 1
ATOM 1441 N N . GLU 92 92 ? A 49.673 16.607 -40.984 1.000 1 A GLU 97.440 1
ATOM 1442 C CA . GLU 92 92 ? A 48.357 16.294 -40.421 1.000 1 A GLU 97.440 1
ATOM 1443 C C . GLU 92 92 ? A 48.427 15.168 -39.389 1.000 1 A GLU 97.440 1
ATOM 1444 O O . GLU 92 92 ? A 47.949 15.327 -38.260 1.000 1 A GLU 97.440 1
ATOM 1445 C CB . GLU 92 92 ? A 47.388 15.895 -41.543 1.000 1 A GLU 97.440 1
ATOM 1446 C CG . GLU 92 92 ? A 46.894 17.099 -42.358 1.000 1 A GLU 97.440 1
ATOM 1447 C CD . GLU 92 92 ? A 45.835 16.706 -43.402 1.000 1 A GLU 97.440 1
ATOM 1448 O OE1 . GLU 92 92 ? A 45.237 17.615 -44.007 1.000 1 A GLU 97.440 1
ATOM 1449 O OE2 . GLU 92 92 ? A 45.519 15.501 -43.554 1.000 1 A GLU 97.440 1
ATOM 1450 H H . GLU 92 92 ? A 49.784 16.510 -41.983 1.000 1 A GLU 97.440 1
ATOM 1451 H HA . GLU 92 92 ? A 47.959 17.173 -39.915 1.000 1 A GLU 97.440 1
ATOM 1452 H HB2 . GLU 92 92 ? A 46.522 15.417 -41.086 1.000 1 A GLU 97.440 1
ATOM 1453 H HB3 . GLU 92 92 ? A 47.867 15.171 -42.202 1.000 1 A GLU 97.440 1
ATOM 1454 H HG2 . GLU 92 92 ? A 47.735 17.584 -42.851 1.000 1 A GLU 97.440 1
ATOM 1455 H HG3 . GLU 92 92 ? A 46.454 17.818 -41.666 1.000 1 A GLU 97.440 1
ATOM 1456 N N . VAL 93 93 ? A 49.064 14.050 -39.746 1.000 1 A VAL 97.310 1
ATOM 1457 C CA . VAL 93 93 ? A 49.183 12.877 -38.875 1.000 1 A VAL 97.310 1
ATOM 1458 C C . VAL 93 93 ? A 50.019 13.201 -37.640 1.000 1 A VAL 97.310 1
ATOM 1459 O O . VAL 93 93 ? A 49.587 12.908 -36.526 1.000 1 A VAL 97.310 1
ATOM 1460 C CB . VAL 93 93 ? A 49.746 11.680 -39.662 1.000 1 A VAL 97.310 1
ATOM 1461 C CG1 . VAL 93 93 ? A 50.101 10.505 -38.749 1.000 1 A VAL 97.310 1
ATOM 1462 C CG2 . VAL 93 93 ? A 48.708 11.175 -40.672 1.000 1 A VAL 97.310 1
ATOM 1463 H H . VAL 93 93 ? A 49.430 13.989 -40.686 1.000 1 A VAL 97.310 1
ATOM 1464 H HA . VAL 93 93 ? A 48.188 12.605 -38.522 1.000 1 A VAL 97.310 1
ATOM 1465 H HB . VAL 93 93 ? A 50.650 11.983 -40.190 1.000 1 A VAL 97.310 1
ATOM 1466 H HG11 . VAL 93 93 ? A 50.929 10.770 -38.091 1.000 1 A VAL 97.310 1
ATOM 1467 H HG12 . VAL 93 93 ? A 50.419 9.664 -39.363 1.000 1 A VAL 97.310 1
ATOM 1468 H HG13 . VAL 93 93 ? A 49.232 10.218 -38.156 1.000 1 A VAL 97.310 1
ATOM 1469 H HG21 . VAL 93 93 ? A 47.805 10.843 -40.160 1.000 1 A VAL 97.310 1
ATOM 1470 H HG22 . VAL 93 93 ? A 48.449 11.963 -41.379 1.000 1 A VAL 97.310 1
ATOM 1471 H HG23 . VAL 93 93 ? A 49.123 10.343 -41.241 1.000 1 A VAL 97.310 1
ATOM 1472 N N . SER 94 94 ? A 51.166 13.870 -37.799 1.000 1 A SER 97.440 1
ATOM 1473 C CA . SER 94 94 ? A 52.006 14.255 -36.653 1.000 1 A SER 97.440 1
ATOM 1474 C C . SER 94 94 ? A 51.297 15.218 -35.698 1.000 1 A SER 97.440 1
ATOM 1475 O O . SER 94 94 ? A 51.363 15.026 -34.486 1.000 1 A SER 97.440 1
ATOM 1476 C CB . SER 94 94 ? A 53.346 14.845 -37.099 1.000 1 A SER 97.440 1
ATOM 1477 O OG . SER 94 94 ? A 53.149 15.959 -37.949 1.000 1 A SER 97.440 1
ATOM 1478 H H . SER 94 94 ? A 51.464 14.100 -38.736 1.000 1 A SER 97.440 1
ATOM 1479 H HA . SER 94 94 ? A 52.225 13.354 -36.080 1.000 1 A SER 97.440 1
ATOM 1480 H HB2 . SER 94 94 ? A 53.915 14.083 -37.632 1.000 1 A SER 97.440 1
ATOM 1481 H HB3 . SER 94 94 ? A 53.914 15.153 -36.221 1.000 1 A SER 97.440 1
ATOM 1482 H HG . SER 94 94 ? A 52.882 15.583 -38.790 1.000 1 A SER 97.440 1
ATOM 1483 N N . ASN 95 95 ? A 50.556 16.208 -36.211 1.000 1 A ASN 97.190 1
ATOM 1484 C CA . ASN 95 95 ? A 49.755 17.109 -35.375 1.000 1 A ASN 97.190 1
ATOM 1485 C C . ASN 95 95 ? A 48.634 16.354 -34.644 1.000 1 A ASN 97.190 1
ATOM 1486 O O . ASN 95 95 ? A 48.378 16.598 -33.463 1.000 1 A ASN 97.190 1
ATOM 1487 C CB . ASN 95 95 ? A 49.144 18.212 -36.257 1.000 1 A ASN 97.190 1
ATOM 1488 C CG . ASN 95 95 ? A 50.121 19.282 -36.708 1.000 1 A ASN 97.190 1
ATOM 1489 O OD1 . ASN 95 95 ? A 51.156 19.547 -36.118 1.000 1 A ASN 97.190 1
ATOM 1490 N ND2 . ASN 95 95 ? A 49.803 19.970 -37.779 1.000 1 A ASN 97.190 1
ATOM 1491 H H . ASN 95 95 ? A 50.534 16.323 -37.214 1.000 1 A ASN 97.190 1
ATOM 1492 H HA . ASN 95 95 ? A 50.392 17.563 -34.616 1.000 1 A ASN 97.190 1
ATOM 1493 H HB2 . ASN 95 95 ? A 48.363 18.722 -35.694 1.000 1 A ASN 97.190 1
ATOM 1494 H HB3 . ASN 95 95 ? A 48.682 17.757 -37.133 1.000 1 A ASN 97.190 1
ATOM 1495 H HD21 . ASN 95 95 ? A 49.009 19.687 -38.334 1.000 1 A ASN 97.190 1
ATOM 1496 H HD22 . ASN 95 95 ? A 50.421 20.711 -38.079 1.000 1 A ASN 97.190 1
ATOM 1497 N N . CYS 96 96 ? A 47.961 15.435 -35.340 1.000 1 A CYS 97.060 1
ATOM 1498 C CA . CYS 96 96 ? A 46.872 14.637 -34.789 1.000 1 A CYS 97.060 1
ATOM 1499 C C . CYS 96 96 ? A 47.355 13.735 -33.645 1.000 1 A CYS 97.060 1
ATOM 1500 O O . CYS 96 96 ? A 46.796 13.778 -32.545 1.000 1 A CYS 97.060 1
ATOM 1501 C CB . CYS 96 96 ? A 46.262 13.834 -35.939 1.000 1 A CYS 97.060 1
ATOM 1502 S SG . CYS 96 96 ? A 44.802 12.940 -35.356 1.000 1 A CYS 97.060 1
ATOM 1503 H H . CYS 96 96 ? A 48.205 15.295 -36.310 1.000 1 A CYS 97.060 1
ATOM 1504 H HA . CYS 96 96 ? A 46.113 15.305 -34.383 1.000 1 A CYS 97.060 1
ATOM 1505 H HB2 . CYS 96 96 ? A 45.977 14.513 -36.743 1.000 1 A CYS 97.060 1
ATOM 1506 H HB3 . CYS 96 96 ? A 46.994 13.128 -36.329 1.000 1 A CYS 97.060 1
ATOM 1507 H HG . CYS 96 96 ? A 44.524 12.315 -36.504 1.000 1 A CYS 97.060 1
ATOM 1508 N N . VAL 97 97 ? A 48.437 12.990 -33.881 1.000 1 A VAL 97.250 1
ATOM 1509 C CA . VAL 97 97 ? A 49.064 12.109 -32.890 1.000 1 A VAL 97.250 1
ATOM 1510 C C . VAL 97 97 ? A 49.612 12.916 -31.716 1.000 1 A VAL 97.250 1
ATOM 1511 O O . VAL 97 97 ? A 49.347 12.566 -30.570 1.000 1 A VAL 97.250 1
ATOM 1512 C CB . VAL 97 97 ? A 50.164 11.262 -33.554 1.000 1 A VAL 97.250 1
ATOM 1513 C CG1 . VAL 97 97 ? A 50.979 10.467 -32.532 1.000 1 A VAL 97.250 1
ATOM 1514 C CG2 . VAL 97 97 ? A 49.549 10.247 -34.529 1.000 1 A VAL 97.250 1
ATOM 1515 H H . VAL 97 97 ? A 48.845 13.021 -34.804 1.000 1 A VAL 97.250 1
ATOM 1516 H HA . VAL 97 97 ? A 48.311 11.431 -32.489 1.000 1 A VAL 97.250 1
ATOM 1517 H HB . VAL 97 97 ? A 50.837 11.921 -34.103 1.000 1 A VAL 97.250 1
ATOM 1518 H HG11 . VAL 97 97 ? A 50.324 9.816 -31.953 1.000 1 A VAL 97.250 1
ATOM 1519 H HG12 . VAL 97 97 ? A 51.718 9.866 -33.062 1.000 1 A VAL 97.250 1
ATOM 1520 H HG13 . VAL 97 97 ? A 51.521 11.133 -31.862 1.000 1 A VAL 97.250 1
ATOM 1521 H HG21 . VAL 97 97 ? A 48.977 10.753 -35.307 1.000 1 A VAL 97.250 1
ATOM 1522 H HG22 . VAL 97 97 ? A 48.887 9.567 -33.992 1.000 1 A VAL 97.250 1
ATOM 1523 H HG23 . VAL 97 97 ? A 50.338 9.665 -35.006 1.000 1 A VAL 97.250 1
ATOM 1524 N N . ALA 98 98 ? A 50.296 14.036 -31.957 1.000 1 A ALA 96.940 1
ATOM 1525 C CA . ALA 98 98 ? A 50.810 14.884 -30.882 1.000 1 A ALA 96.940 1
ATOM 1526 C C . ALA 98 98 ? A 49.698 15.499 -30.025 1.000 1 A ALA 96.940 1
ATOM 1527 O O . ALA 98 98 ? A 49.860 15.655 -28.813 1.000 1 A ALA 96.940 1
ATOM 1528 C CB . ALA 98 98 ? A 51.677 15.973 -31.504 1.000 1 A ALA 96.940 1
ATOM 1529 H H . ALA 98 98 ? A 50.530 14.279 -32.909 1.000 1 A ALA 96.940 1
ATOM 1530 H HA . ALA 98 98 ? A 51.432 14.280 -30.222 1.000 1 A ALA 96.940 1
ATOM 1531 H HB1 . ALA 98 98 ? A 51.087 16.598 -32.174 1.000 1 A ALA 96.940 1
ATOM 1532 H HB2 . ALA 98 98 ? A 52.488 15.510 -32.067 1.000 1 A ALA 96.940 1
ATOM 1533 H HB3 . ALA 98 98 ? A 52.107 16.593 -30.717 1.000 1 A ALA 96.940 1
ATOM 1534 N N . ARG 99 99 ? A 48.555 15.851 -30.626 1.000 1 A ARG 96.500 1
ATOM 1535 C CA . ARG 99 99 ? A 47.381 16.322 -29.880 1.000 1 A ARG 96.500 1
ATOM 1536 C C . ARG 99 99 ? A 46.799 15.205 -29.020 1.000 1 A ARG 96.500 1
ATOM 1537 O O . ARG 99 99 ? A 46.550 15.435 -27.843 1.000 1 A ARG 96.500 1
ATOM 1538 C CB . ARG 99 99 ? A 46.352 16.902 -30.856 1.000 1 A ARG 96.500 1
ATOM 1539 C CG . ARG 99 99 ? A 45.143 17.498 -30.117 1.000 1 A ARG 96.500 1
ATOM 1540 C CD . ARG 99 99 ? A 44.151 18.133 -31.095 1.000 1 A ARG 96.500 1
ATOM 1541 N NE . ARG 99 99 ? A 43.558 17.129 -32.003 1.000 1 A ARG 96.500 1
ATOM 1542 C CZ . ARG 99 99 ? A 42.590 17.330 -32.877 1.000 1 A ARG 96.500 1
ATOM 1543 N NH1 . ARG 99 99 ? A 42.039 18.502 -33.035 1.000 1 A ARG 96.500 1
ATOM 1544 N NH2 . ARG 99 99 ? A 42.157 16.349 -33.616 1.000 1 A ARG 96.500 1
ATOM 1545 H H . ARG 99 99 ? A 48.497 15.756 -31.629 1.000 1 A ARG 96.500 1
ATOM 1546 H HA . ARG 99 99 ? A 47.690 17.106 -29.188 1.000 1 A ARG 96.500 1
ATOM 1547 H HB2 . ARG 99 99 ? A 46.828 17.690 -31.440 1.000 1 A ARG 96.500 1
ATOM 1548 H HB3 . ARG 99 99 ? A 46.023 16.118 -31.538 1.000 1 A ARG 96.500 1
ATOM 1549 H HG2 . ARG 99 99 ? A 45.492 18.264 -29.424 1.000 1 A ARG 96.500 1
ATOM 1550 H HG3 . ARG 99 99 ? A 44.630 16.724 -29.547 1.000 1 A ARG 96.500 1
ATOM 1551 H HD2 . ARG 99 99 ? A 43.361 18.608 -30.514 1.000 1 A ARG 96.500 1
ATOM 1552 H HD3 . ARG 99 99 ? A 44.667 18.898 -31.675 1.000 1 A ARG 96.500 1
ATOM 1553 H HE . ARG 99 99 ? A 43.934 16.194 -31.948 1.000 1 A ARG 96.500 1
ATOM 1554 H HH11 . ARG 99 99 ? A 42.378 19.275 -32.480 1.000 1 A ARG 96.500 1
ATOM 1555 H HH12 . ARG 99 99 ? A 41.323 18.637 -33.734 1.000 1 A ARG 96.500 1
ATOM 1556 H HH21 . ARG 99 99 ? A 42.572 15.431 -33.544 1.000 1 A ARG 96.500 1
ATOM 1557 H HH22 . ARG 99 99 ? A 41.395 16.483 -34.265 1.000 1 A ARG 96.500 1
ATOM 1558 N N . PHE 100 100 ? A 46.629 14.006 -29.580 1.000 1 A PHE 95.690 1
ATOM 1559 C CA . PHE 100 100 ? A 46.175 12.843 -28.817 1.000 1 A PHE 95.690 1
ATOM 1560 C C . PHE 100 100 ? A 47.121 12.537 -27.650 1.000 1 A PHE 95.690 1
ATOM 1561 O O . PHE 100 100 ? A 46.681 12.437 -26.509 1.000 1 A PHE 95.690 1
ATOM 1562 C CB . PHE 100 100 ? A 46.047 11.634 -29.750 1.000 1 A PHE 95.690 1
ATOM 1563 C CG . PHE 100 100 ? A 45.682 10.368 -29.007 1.000 1 A PHE 95.690 1
ATOM 1564 C CD1 . PHE 100 100 ? A 46.690 9.598 -28.395 1.000 1 A PHE 95.690 1
ATOM 1565 C CD2 . PHE 100 100 ? A 44.336 9.973 -28.893 1.000 1 A PHE 95.690 1
ATOM 1566 C CE1 . PHE 100 100 ? A 46.351 8.453 -27.659 1.000 1 A PHE 95.690 1
ATOM 1567 C CE2 . PHE 100 100 ? A 44.003 8.802 -28.189 1.000 1 A PHE 95.690 1
ATOM 1568 C CZ . PHE 100 100 ? A 45.011 8.045 -27.567 1.000 1 A PHE 95.690 1
ATOM 1569 H H . PHE 100 100 ? A 46.880 13.880 -30.550 1.000 1 A PHE 95.690 1
ATOM 1570 H HA . PHE 100 100 ? A 45.195 13.052 -28.387 1.000 1 A PHE 95.690 1
ATOM 1571 H HB2 . PHE 100 100 ? A 46.990 11.468 -30.271 1.000 1 A PHE 95.690 1
ATOM 1572 H HB3 . PHE 100 100 ? A 45.289 11.843 -30.505 1.000 1 A PHE 95.690 1
ATOM 1573 H HD1 . PHE 100 100 ? A 47.728 9.879 -28.485 1.000 1 A PHE 95.690 1
ATOM 1574 H HD2 . PHE 100 100 ? A 43.555 10.565 -29.346 1.000 1 A PHE 95.690 1
ATOM 1575 H HE1 . PHE 100 100 ? A 47.130 7.885 -27.173 1.000 1 A PHE 95.690 1
ATOM 1576 H HE2 . PHE 100 100 ? A 42.971 8.494 -28.107 1.000 1 A PHE 95.690 1
ATOM 1577 H HZ . PHE 100 100 ? A 44.757 7.153 -27.014 1.000 1 A PHE 95.690 1
ATOM 1578 N N . ALA 101 101 ? A 48.424 12.453 -27.918 1.000 1 A ALA 95.440 1
ATOM 1579 C CA . ALA 101 101 ? A 49.435 12.149 -26.915 1.000 1 A ALA 95.440 1
ATOM 1580 C C . ALA 101 101 ? A 49.463 13.208 -25.799 1.000 1 A ALA 95.440 1
ATOM 1581 O O . ALA 101 101 ? A 49.602 12.874 -24.623 1.000 1 A ALA 95.440 1
ATOM 1582 C CB . ALA 101 101 ? A 50.782 12.037 -27.636 1.000 1 A ALA 95.440 1
ATOM 1583 H H . ALA 101 101 ? A 48.724 12.520 -28.880 1.000 1 A ALA 95.440 1
ATOM 1584 H HA . ALA 101 101 ? A 49.200 11.187 -26.460 1.000 1 A ALA 95.440 1
ATOM 1585 H HB1 . ALA 101 101 ? A 50.707 11.315 -28.449 1.000 1 A ALA 95.440 1
ATOM 1586 H HB2 . ALA 101 101 ? A 51.547 11.691 -26.941 1.000 1 A ALA 95.440 1
ATOM 1587 H HB3 . ALA 101 101 ? A 51.068 13.005 -28.047 1.000 1 A ALA 95.440 1
ATOM 1588 N N . PHE 102 102 ? A 49.280 14.485 -26.135 1.000 1 A PHE 94.810 1
ATOM 1589 C CA . PHE 102 102 ? A 49.156 15.548 -25.139 1.000 1 A PHE 94.810 1
ATOM 1590 C C . PHE 102 102 ? A 47.902 15.374 -24.270 1.000 1 A PHE 94.810 1
ATOM 1591 O O . PHE 102 102 ? A 47.996 15.390 -23.044 1.000 1 A PHE 94.810 1
ATOM 1592 C CB . PHE 102 102 ? A 49.178 16.903 -25.855 1.000 1 A PHE 94.810 1
ATOM 1593 C CG . PHE 102 102 ? A 48.966 18.081 -24.927 1.000 1 A PHE 94.810 1
ATOM 1594 C CD1 . PHE 102 102 ? A 47.713 18.718 -24.860 1.000 1 A PHE 94.810 1
ATOM 1595 C CD2 . PHE 102 102 ? A 50.018 18.527 -24.108 1.000 1 A PHE 94.810 1
ATOM 1596 C CE1 . PHE 102 102 ? A 47.516 19.793 -23.975 1.000 1 A PHE 94.810 1
ATOM 1597 C CE2 . PHE 102 102 ? A 49.822 19.596 -23.219 1.000 1 A PHE 94.810 1
ATOM 1598 C CZ . PHE 102 102 ? A 48.570 20.231 -23.153 1.000 1 A PHE 94.810 1
ATOM 1599 H H . PHE 102 102 ? A 49.222 14.731 -27.113 1.000 1 A PHE 94.810 1
ATOM 1600 H HA . PHE 102 102 ? A 50.013 15.506 -24.467 1.000 1 A PHE 94.810 1
ATOM 1601 H HB2 . PHE 102 102 ? A 48.407 16.918 -26.625 1.000 1 A PHE 94.810 1
ATOM 1602 H HB3 . PHE 102 102 ? A 50.141 17.019 -26.351 1.000 1 A PHE 94.810 1
ATOM 1603 H HD1 . PHE 102 102 ? A 46.901 18.375 -25.485 1.000 1 A PHE 94.810 1
ATOM 1604 H HD2 . PHE 102 102 ? A 50.984 18.047 -24.157 1.000 1 A PHE 94.810 1
ATOM 1605 H HE1 . PHE 102 102 ? A 46.554 20.282 -23.923 1.000 1 A PHE 94.810 1
ATOM 1606 H HE2 . PHE 102 102 ? A 50.635 19.929 -22.591 1.000 1 A PHE 94.810 1
ATOM 1607 H HZ . PHE 102 102 ? A 48.420 21.055 -22.471 1.000 1 A PHE 94.810 1
ATOM 1608 N N . THR 103 103 ? A 46.734 15.173 -24.888 1.000 1 A THR 91.880 1
ATOM 1609 C CA . THR 103 103 ? A 45.446 15.128 -24.178 1.000 1 A THR 91.880 1
ATOM 1610 C C . THR 103 103 ? A 45.241 13.847 -23.365 1.000 1 A THR 91.880 1
ATOM 1611 O O . THR 103 103 ? A 44.781 13.924 -22.229 1.000 1 A THR 91.880 1
ATOM 1612 C CB . THR 103 103 ? A 44.288 15.326 -25.172 1.000 1 A THR 91.880 1
ATOM 1613 O OG1 . THR 103 103 ? A 44.461 16.545 -25.867 1.000 1 A THR 91.880 1
ATOM 1614 C CG2 . THR 103 103 ? A 42.925 15.432 -24.491 1.000 1 A THR 91.880 1
ATOM 1615 H H . THR 103 103 ? A 46.716 15.152 -25.897 1.000 1 A THR 91.880 1
ATOM 1616 H HA . THR 103 103 ? A 45.421 15.949 -23.462 1.000 1 A THR 91.880 1
ATOM 1617 H HB . THR 103 103 ? A 44.271 14.505 -25.890 1.000 1 A THR 91.880 1
ATOM 1618 H HG1 . THR 103 103 ? A 44.615 17.218 -25.199 1.000 1 A THR 91.880 1
ATOM 1619 H HG21 . THR 103 103 ? A 42.164 15.669 -25.234 1.000 1 A THR 91.880 1
ATOM 1620 H HG22 . THR 103 103 ? A 42.664 14.475 -24.039 1.000 1 A THR 91.880 1
ATOM 1621 H HG23 . THR 103 103 ? A 42.943 16.200 -23.718 1.000 1 A THR 91.880 1
ATOM 1622 N N . GLU 104 104 ? A 45.588 12.684 -23.916 1.000 1 A GLU 92.190 1
ATOM 1623 C CA . GLU 104 104 ? A 45.252 11.370 -23.340 1.000 1 A GLU 92.190 1
ATOM 1624 C C . GLU 104 104 ? A 46.440 10.700 -22.621 1.000 1 A GLU 92.190 1
ATOM 1625 O O . GLU 104 104 ? A 46.257 9.820 -21.773 1.000 1 A GLU 92.190 1
ATOM 1626 C CB . GLU 104 104 ? A 44.714 10.455 -24.455 1.000 1 A GLU 92.190 1
ATOM 1627 C CG . GLU 104 104 ? A 43.500 11.009 -25.228 1.000 1 A GLU 92.190 1
ATOM 1628 C CD . GLU 104 104 ? A 42.246 11.245 -24.369 1.000 1 A GLU 92.190 1
ATOM 1629 O OE1 . GLU 104 104 ? A 41.419 12.093 -24.783 1.000 1 A GLU 92.190 1
ATOM 1630 O OE2 . GLU 104 104 ? A 42.079 10.560 -23.334 1.000 1 A GLU 92.190 1
ATOM 1631 H H . GLU 104 104 ? A 45.953 12.692 -24.858 1.000 1 A GLU 92.190 1
ATOM 1632 H HA . GLU 104 104 ? A 44.460 11.484 -22.599 1.000 1 A GLU 92.190 1
ATOM 1633 H HB2 . GLU 104 104 ? A 45.517 10.267 -25.169 1.000 1 A GLU 92.190 1
ATOM 1634 H HB3 . GLU 104 104 ? A 44.436 9.496 -24.018 1.000 1 A GLU 92.190 1
ATOM 1635 H HG2 . GLU 104 104 ? A 43.242 10.291 -26.006 1.000 1 A GLU 92.190 1
ATOM 1636 H HG3 . GLU 104 104 ? A 43.783 11.934 -25.730 1.000 1 A GLU 92.190 1
ATOM 1637 N N . CYS 105 105 ? A 47.674 11.111 -22.939 1.000 1 A CYS 92.500 1
ATOM 1638 C CA . CYS 105 105 ? A 48.903 10.530 -22.382 1.000 1 A CYS 92.500 1
ATOM 1639 C C . CYS 105 105 ? A 49.704 11.522 -21.516 1.000 1 A CYS 92.500 1
ATOM 1640 O O . CYS 105 105 ? A 50.587 11.107 -20.764 1.000 1 A CYS 92.500 1
ATOM 1641 C CB . CYS 105 105 ? A 49.757 9.936 -23.518 1.000 1 A CYS 92.500 1
ATOM 1642 S SG . CYS 105 105 ? A 48.769 8.869 -24.612 1.000 1 A CYS 92.500 1
ATOM 1643 H H . CYS 105 105 ? A 47.767 11.795 -23.676 1.000 1 A CYS 92.500 1
ATOM 1644 H HA . CYS 105 105 ? A 48.644 9.699 -21.727 1.000 1 A CYS 92.500 1
ATOM 1645 H HB2 . CYS 105 105 ? A 50.217 10.725 -24.113 1.000 1 A CYS 92.500 1
ATOM 1646 H HB3 . CYS 105 105 ? A 50.570 9.359 -23.079 1.000 1 A CYS 92.500 1
ATOM 1647 H HG . CYS 105 105 ? A 48.336 8.039 -23.659 1.000 1 A CYS 92.500 1
ATOM 1648 N N . GLY 106 106 ? A 49.410 12.827 -21.587 1.000 1 A GLY 90.310 1
ATOM 1649 C CA . GLY 106 106 ? A 50.197 13.881 -20.935 1.000 1 A GLY 90.310 1
ATOM 1650 C C . GLY 106 106 ? A 51.602 14.053 -21.522 1.000 1 A GLY 90.310 1
ATOM 1651 O O . GLY 106 106 ? A 52.512 14.500 -20.826 1.000 1 A GLY 90.310 1
ATOM 1652 H H . GLY 106 106 ? A 48.669 13.119 -22.208 1.000 1 A GLY 90.310 1
ATOM 1653 H HA2 . GLY 106 106 ? A 49.671 14.828 -21.056 1.000 1 A GLY 90.310 1
ATOM 1654 H HA3 . GLY 106 106 ? A 50.297 13.676 -19.869 1.000 1 A GLY 90.310 1
ATOM 1655 N N . ALA 107 107 ? A 51.794 13.661 -22.782 1.000 1 A ALA 93.190 1
ATOM 1656 C CA . ALA 107 107 ? A 53.048 13.841 -23.500 1.000 1 A ALA 93.190 1
ATOM 1657 C C . ALA 107 107 ? A 53.296 15.316 -23.860 1.000 1 A ALA 93.190 1
ATOM 1658 O O . ALA 107 107 ? A 52.371 16.119 -23.939 1.000 1 A ALA 93.190 1
ATOM 1659 C CB . ALA 107 107 ? A 53.009 12.968 -24.751 1.000 1 A ALA 93.190 1
ATOM 1660 H H . ALA 107 107 ? A 50.994 13.331 -23.302 1.000 1 A ALA 93.190 1
ATOM 1661 H HA . ALA 107 107 ? A 53.867 13.502 -22.865 1.000 1 A ALA 93.190 1
ATOM 1662 H HB1 . ALA 107 107 ? A 52.799 11.933 -24.480 1.000 1 A ALA 93.190 1
ATOM 1663 H HB2 . ALA 107 107 ? A 53.971 13.029 -25.261 1.000 1 A ALA 93.190 1
ATOM 1664 H HB3 . ALA 107 107 ? A 52.238 13.339 -25.427 1.000 1 A ALA 93.190 1
ATOM 1665 N N . ILE 108 108 ? A 54.550 15.669 -24.139 1.000 1 A ILE 93.750 1
ATOM 1666 C CA . ILE 108 108 ? A 54.935 17.009 -24.599 1.000 1 A ILE 93.750 1
ATOM 1667 C C . ILE 108 108 ? A 54.664 17.098 -26.101 1.000 1 A ILE 93.750 1
ATOM 1668 O O . ILE 108 108 ? A 55.316 16.418 -26.897 1.000 1 A ILE 93.750 1
ATOM 1669 C CB . ILE 108 108 ? A 56.405 17.325 -24.249 1.000 1 A ILE 93.750 1
ATOM 1670 C CG1 . ILE 108 108 ? A 56.624 17.255 -22.719 1.000 1 A ILE 93.750 1
ATOM 1671 C CG2 . ILE 108 108 ? A 56.795 18.714 -24.791 1.000 1 A ILE 93.750 1
ATOM 1672 C CD1 . ILE 108 108 ? A 58.091 17.372 -22.287 1.000 1 A ILE 93.750 1
ATOM 1673 H H . ILE 108 108 ? A 55.246 14.938 -24.168 1.000 1 A ILE 93.750 1
ATOM 1674 H HA . ILE 108 108 ? A 54.311 17.746 -24.093 1.000 1 A ILE 93.750 1
ATOM 1675 H HB . ILE 108 108 ? A 57.041 16.578 -24.724 1.000 1 A ILE 93.750 1
ATOM 1676 H HG12 . ILE 108 108 ? A 56.050 18.045 -22.236 1.000 1 A ILE 93.750 1
ATOM 1677 H HG13 . ILE 108 108 ? A 56.261 16.300 -22.339 1.000 1 A ILE 93.750 1
ATOM 1678 H HG21 . ILE 108 108 ? A 57.845 18.929 -24.591 1.000 1 A ILE 93.750 1
ATOM 1679 H HG22 . ILE 108 108 ? A 56.664 18.767 -25.872 1.000 1 A ILE 93.750 1
ATOM 1680 H HG23 . ILE 108 108 ? A 56.181 19.490 -24.337 1.000 1 A ILE 93.750 1
ATOM 1681 H HD11 . ILE 108 108 ? A 58.687 16.605 -22.783 1.000 1 A ILE 93.750 1
ATOM 1682 H HD12 . ILE 108 108 ? A 58.487 18.359 -22.525 1.000 1 A ILE 93.750 1
ATOM 1683 H HD13 . ILE 108 108 ? A 58.159 17.226 -21.209 1.000 1 A ILE 93.750 1
ATOM 1684 N N . HIS 109 109 ? A 53.714 17.954 -26.476 1.000 1 A HIS 94.690 1
ATOM 1685 C CA . HIS 109 109 ? A 53.218 18.095 -27.844 1.000 1 A HIS 94.690 1
ATOM 1686 C C . HIS 109 109 ? A 54.343 18.352 -28.861 1.000 1 A HIS 94.690 1
ATOM 1687 O O . HIS 109 109 ? A 54.432 17.662 -29.878 1.000 1 A HIS 94.690 1
ATOM 1688 C CB . HIS 109 109 ? A 52.192 19.237 -27.849 1.000 1 A HIS 94.690 1
ATOM 1689 C CG . HIS 109 109 ? A 51.465 19.377 -29.158 1.000 1 A HIS 94.690 1
ATOM 1690 N ND1 . HIS 109 109 ? A 50.415 18.594 -29.578 1.000 1 A HIS 94.690 1
ATOM 1691 C CD2 . HIS 109 109 ? A 51.702 20.304 -30.136 1.000 1 A HIS 94.690 1
ATOM 1692 C CE1 . HIS 109 109 ? A 50.029 19.035 -30.787 1.000 1 A HIS 94.690 1
ATOM 1693 N NE2 . HIS 109 109 ? A 50.773 20.086 -31.161 1.000 1 A HIS 94.690 1
ATOM 1694 H H . HIS 109 109 ? A 53.261 18.501 -25.758 1.000 1 A HIS 94.690 1
ATOM 1695 H HA . HIS 109 109 ? A 52.716 17.172 -28.131 1.000 1 A HIS 94.690 1
ATOM 1696 H HB2 . HIS 109 109 ? A 51.451 19.055 -27.071 1.000 1 A HIS 94.690 1
ATOM 1697 H HB3 . HIS 109 109 ? A 52.691 20.177 -27.618 1.000 1 A HIS 94.690 1
ATOM 1698 H HD1 . HIS 109 109 ? A 50.061 17.781 -29.095 1.000 1 A HIS 94.690 1
ATOM 1699 H HD2 . HIS 109 109 ? A 52.456 21.076 -30.110 1.000 1 A HIS 94.690 1
ATOM 1700 H HE1 . HIS 109 109 ? A 49.250 18.596 -31.391 1.000 1 A HIS 94.690 1
ATOM 1701 N N . GLU 110 110 ? A 55.250 19.288 -28.568 1.000 1 A GLU 95.440 1
ATOM 1702 C CA . GLU 110 110 ? A 56.337 19.663 -29.478 1.000 1 A GLU 95.440 1
ATOM 1703 C C . GLU 110 110 ? A 57.342 18.525 -29.699 1.000 1 A GLU 95.440 1
ATOM 1704 O O . GLU 110 110 ? A 57.864 18.369 -30.804 1.000 1 A GLU 95.440 1
ATOM 1705 C CB . GLU 110 110 ? A 57.090 20.899 -28.952 1.000 1 A GLU 95.440 1
ATOM 1706 C CG . GLU 110 110 ? A 56.235 22.172 -28.805 1.000 1 A GLU 95.440 1
ATOM 1707 C CD . GLU 110 110 ? A 55.407 22.254 -27.510 1.000 1 A GLU 95.440 1
ATOM 1708 O OE1 . GLU 110 110 ? A 54.620 23.217 -27.400 1.000 1 A GLU 95.440 1
ATOM 1709 O OE2 . GLU 110 110 ? A 55.533 21.343 -26.656 1.000 1 A GLU 95.440 1
ATOM 1710 H H . GLU 110 110 ? A 55.149 19.830 -27.722 1.000 1 A GLU 95.440 1
ATOM 1711 H HA . GLU 110 110 ? A 55.911 19.909 -30.450 1.000 1 A GLU 95.440 1
ATOM 1712 H HB2 . GLU 110 110 ? A 57.875 21.124 -29.673 1.000 1 A GLU 95.440 1
ATOM 1713 H HB3 . GLU 110 110 ? A 57.585 20.665 -28.010 1.000 1 A GLU 95.440 1
ATOM 1714 H HG2 . GLU 110 110 ? A 55.579 22.255 -29.671 1.000 1 A GLU 95.440 1
ATOM 1715 H HG3 . GLU 110 110 ? A 56.912 23.026 -28.826 1.000 1 A GLU 95.440 1
ATOM 1716 N N . ASN 111 111 ? A 57.594 17.701 -28.678 1.000 1 A ASN 94.560 1
ATOM 1717 C CA . ASN 111 111 ? A 58.542 16.591 -28.776 1.000 1 A ASN 94.560 1
ATOM 1718 C C . ASN 111 111 ? A 58.004 15.460 -29.655 1.000 1 A ASN 94.560 1
ATOM 1719 O O . ASN 111 111 ? A 58.763 14.903 -30.448 1.000 1 A ASN 94.560 1
ATOM 1720 C CB . ASN 111 111 ? A 58.892 16.074 -27.374 1.000 1 A ASN 94.560 1
ATOM 1721 C CG . ASN 111 111 ? A 59.780 17.010 -26.579 1.000 1 A ASN 94.560 1
ATOM 1722 O OD1 . ASN 111 111 ? A 60.332 17.983 -27.060 1.000 1 A ASN 94.560 1
ATOM 1723 N ND2 . ASN 111 111 ? A 59.983 16.719 -25.316 1.000 1 A ASN 94.560 1
ATOM 1724 H H . ASN 111 111 ? A 57.076 17.834 -27.821 1.000 1 A ASN 94.560 1
ATOM 1725 H HA . ASN 111 111 ? A 59.455 16.949 -29.252 1.000 1 A ASN 94.560 1
ATOM 1726 H HB2 . ASN 111 111 ? A 59.437 15.137 -27.486 1.000 1 A ASN 94.560 1
ATOM 1727 H HB3 . ASN 111 111 ? A 57.976 15.870 -26.819 1.000 1 A ASN 94.560 1
ATOM 1728 H HD21 . ASN 111 111 ? A 59.550 15.903 -24.909 1.000 1 A ASN 94.560 1
ATOM 1729 H HD22 . ASN 111 111 ? A 60.580 17.355 -24.807 1.000 1 A ASN 94.560 1
ATOM 1730 N N . VAL 112 112 ? A 56.702 15.161 -29.562 1.000 1 A VAL 96.250 1
ATOM 1731 C CA . VAL 112 112 ? A 56.049 14.172 -30.436 1.000 1 A VAL 96.250 1
ATOM 1732 C C . VAL 112 112 ? A 56.115 14.632 -31.891 1.000 1 A VAL 96.250 1
ATOM 1733 O O . VAL 112 112 ? A 56.556 13.872 -32.750 1.000 1 A VAL 96.250 1
ATOM 1734 C CB . VAL 112 112 ? A 54.584 13.920 -30.029 1.000 1 A VAL 96.250 1
ATOM 1735 C CG1 . VAL 112 112 ? A 53.923 12.883 -30.947 1.000 1 A VAL 96.250 1
ATOM 1736 C CG2 . VAL 112 112 ? A 54.464 13.386 -28.601 1.000 1 A VAL 96.250 1
ATOM 1737 H H . VAL 112 112 ? A 56.140 15.661 -28.888 1.000 1 A VAL 96.250 1
ATOM 1738 H HA . VAL 112 112 ? A 56.591 13.229 -30.367 1.000 1 A VAL 96.250 1
ATOM 1739 H HB . VAL 112 112 ? A 54.027 14.854 -30.090 1.000 1 A VAL 96.250 1
ATOM 1740 H HG11 . VAL 112 112 ? A 53.799 13.285 -31.953 1.000 1 A VAL 96.250 1
ATOM 1741 H HG12 . VAL 112 112 ? A 52.940 12.610 -30.564 1.000 1 A VAL 96.250 1
ATOM 1742 H HG13 . VAL 112 112 ? A 54.537 11.984 -31.004 1.000 1 A VAL 96.250 1
ATOM 1743 H HG21 . VAL 112 112 ? A 53.413 13.322 -28.321 1.000 1 A VAL 96.250 1
ATOM 1744 H HG22 . VAL 112 112 ? A 54.904 12.390 -28.548 1.000 1 A VAL 96.250 1
ATOM 1745 H HG23 . VAL 112 112 ? A 54.964 14.053 -27.898 1.000 1 A VAL 96.250 1
ATOM 1746 N N . ILE 113 113 ? A 55.756 15.895 -32.165 1.000 1 A ILE 96.620 1
ATOM 1747 C CA . ILE 113 113 ? A 55.850 16.467 -33.518 1.000 1 A ILE 96.620 1
ATOM 1748 C C . ILE 113 113 ? A 57.280 16.370 -34.046 1.000 1 A ILE 96.620 1
ATOM 1749 O O . ILE 113 113 ? A 57.489 15.923 -35.175 1.000 1 A ILE 96.620 1
ATOM 1750 C CB . ILE 113 113 ? A 55.359 17.935 -33.543 1.000 1 A ILE 96.620 1
ATOM 1751 C CG1 . ILE 113 113 ? A 53.832 17.950 -33.345 1.000 1 A ILE 96.620 1
ATOM 1752 C CG2 . ILE 113 113 ? A 55.738 18.633 -34.864 1.000 1 A ILE 96.620 1
ATOM 1753 C CD1 . ILE 113 113 ? A 53.176 19.332 -33.372 1.000 1 A ILE 96.620 1
ATOM 1754 H H . ILE 113 113 ? A 55.407 16.472 -31.414 1.000 1 A ILE 96.620 1
ATOM 1755 H HA . ILE 113 113 ? A 55.226 15.877 -34.189 1.000 1 A ILE 96.620 1
ATOM 1756 H HB . ILE 113 113 ? A 55.825 18.484 -32.724 1.000 1 A ILE 96.620 1
ATOM 1757 H HG12 . ILE 113 113 ? A 53.619 17.518 -32.367 1.000 1 A ILE 96.620 1
ATOM 1758 H HG13 . ILE 113 113 ? A 53.360 17.330 -34.108 1.000 1 A ILE 96.620 1
ATOM 1759 H HG21 . ILE 113 113 ? A 55.294 18.082 -35.693 1.000 1 A ILE 96.620 1
ATOM 1760 H HG22 . ILE 113 113 ? A 56.820 18.676 -34.991 1.000 1 A ILE 96.620 1
ATOM 1761 H HG23 . ILE 113 113 ? A 55.388 19.665 -34.872 1.000 1 A ILE 96.620 1
ATOM 1762 H HD11 . ILE 113 113 ? A 52.107 19.207 -33.197 1.000 1 A ILE 96.620 1
ATOM 1763 H HD12 . ILE 113 113 ? A 53.604 19.966 -32.596 1.000 1 A ILE 96.620 1
ATOM 1764 H HD13 . ILE 113 113 ? A 53.289 19.805 -34.347 1.000 1 A ILE 96.620 1
ATOM 1765 N N . LYS 114 114 ? A 58.260 16.794 -33.240 1.000 1 A LYS 95.060 1
ATOM 1766 C CA . LYS 114 114 ? A 59.670 16.786 -33.630 1.000 1 A LYS 95.060 1
ATOM 1767 C C . LYS 114 114 ? A 60.143 15.373 -33.971 1.000 1 A LYS 95.060 1
ATOM 1768 O O . LYS 114 114 ? A 60.749 15.207 -35.021 1.000 1 A LYS 95.060 1
ATOM 1769 C CB . LYS 114 114 ? A 60.503 17.429 -32.514 1.000 1 A LYS 95.060 1
ATOM 1770 C CG . LYS 114 114 ? A 61.983 17.535 -32.902 1.000 1 A LYS 95.060 1
ATOM 1771 C CD . LYS 114 114 ? A 62.799 18.115 -31.746 1.000 1 A LYS 95.060 1
ATOM 1772 C CE . LYS 114 114 ? A 64.280 18.114 -32.135 1.000 1 A LYS 95.060 1
ATOM 1773 N NZ . LYS 114 114 ? A 65.138 18.501 -30.991 1.000 1 A LYS 95.060 1
ATOM 1774 H H . LYS 114 114 ? A 58.009 17.166 -32.335 1.000 1 A LYS 95.060 1
ATOM 1775 H HA . LYS 114 114 ? A 59.783 17.373 -34.541 1.000 1 A LYS 95.060 1
ATOM 1776 H HB2 . LYS 114 114 ? A 60.407 16.834 -31.605 1.000 1 A LYS 95.060 1
ATOM 1777 H HB3 . LYS 114 114 ? A 60.120 18.430 -32.315 1.000 1 A LYS 95.060 1
ATOM 1778 H HG2 . LYS 114 114 ? A 62.374 16.544 -33.136 1.000 1 A LYS 95.060 1
ATOM 1779 H HG3 . LYS 114 114 ? A 62.084 18.173 -33.780 1.000 1 A LYS 95.060 1
ATOM 1780 H HD2 . LYS 114 114 ? A 62.651 17.493 -30.863 1.000 1 A LYS 95.060 1
ATOM 1781 H HD3 . LYS 114 114 ? A 62.463 19.130 -31.533 1.000 1 A LYS 95.060 1
ATOM 1782 H HE2 . LYS 114 114 ? A 64.423 18.793 -32.976 1.000 1 A LYS 95.060 1
ATOM 1783 H HE3 . LYS 114 114 ? A 64.543 17.111 -32.472 1.000 1 A LYS 95.060 1
ATOM 1784 H HZ1 . LYS 114 114 ? A 65.009 17.845 -30.234 1.000 1 A LYS 95.060 1
ATOM 1785 H HZ2 . LYS 114 114 ? A 66.111 18.477 -31.261 1.000 1 A LYS 95.060 1
ATOM 1786 H HZ3 . LYS 114 114 ? A 64.900 19.427 -30.663 1.000 1 A LYS 95.060 1
ATOM 1787 N N . SER 115 115 ? A 59.839 14.391 -33.121 1.000 1 A SER 94.620 1
ATOM 1788 C CA . SER 115 115 ? A 60.238 12.988 -33.299 1.000 1 A SER 94.620 1
ATOM 1789 C C . SER 115 115 ? A 59.617 12.359 -34.552 1.000 1 A SER 94.620 1
ATOM 1790 O O . SER 115 115 ? A 60.328 11.773 -35.363 1.000 1 A SER 94.620 1
ATOM 1791 C CB . SER 115 115 ? A 59.848 12.208 -32.039 1.000 1 A SER 94.620 1
ATOM 1792 O OG . SER 115 115 ? A 60.144 10.834 -32.155 1.000 1 A SER 94.620 1
ATOM 1793 H H . SER 115 115 ? A 59.311 14.627 -32.293 1.000 1 A SER 94.620 1
ATOM 1794 H HA . SER 115 115 ? A 61.320 12.937 -33.414 1.000 1 A SER 94.620 1
ATOM 1795 H HB2 . SER 115 115 ? A 58.777 12.316 -31.869 1.000 1 A SER 94.620 1
ATOM 1796 H HB3 . SER 115 115 ? A 60.378 12.617 -31.179 1.000 1 A SER 94.620 1
ATOM 1797 H HG . SER 115 115 ? A 61.094 10.697 -32.131 1.000 1 A SER 94.620 1
ATOM 1798 N N . MET 116 116 ? A 58.313 12.554 -34.778 1.000 1 A MET 96.250 1
ATOM 1799 C CA . MET 116 116 ? A 57.638 11.994 -35.956 1.000 1 A MET 96.250 1
ATOM 1800 C C . MET 116 116 ? A 58.117 12.628 -37.267 1.000 1 A MET 96.250 1
ATOM 1801 O O . MET 116 116 ? A 58.176 11.968 -38.299 1.000 1 A MET 96.250 1
ATOM 1802 C CB . MET 116 116 ? A 56.123 12.189 -35.832 1.000 1 A MET 96.250 1
ATOM 1803 C CG . MET 116 116 ? A 55.505 11.307 -34.747 1.000 1 A MET 96.250 1
ATOM 1804 S SD . MET 116 116 ? A 53.706 11.472 -34.619 1.000 1 A MET 96.250 1
ATOM 1805 C CE . MET 116 116 ? A 53.204 10.582 -36.115 1.000 1 A MET 96.250 1
ATOM 1806 H H . MET 116 116 ? A 57.756 13.012 -34.072 1.000 1 A MET 96.250 1
ATOM 1807 H HA . MET 116 116 ? A 57.854 10.927 -36.012 1.000 1 A MET 96.250 1
ATOM 1808 H HB2 . MET 116 116 ? A 55.663 11.936 -36.788 1.000 1 A MET 96.250 1
ATOM 1809 H HB3 . MET 116 116 ? A 55.904 13.235 -35.616 1.000 1 A MET 96.250 1
ATOM 1810 H HG2 . MET 116 116 ? A 55.943 11.573 -33.785 1.000 1 A MET 96.250 1
ATOM 1811 H HG3 . MET 116 116 ? A 55.749 10.265 -34.952 1.000 1 A MET 96.250 1
ATOM 1812 H HE1 . MET 116 116 ? A 53.587 11.087 -37.002 1.000 1 A MET 96.250 1
ATOM 1813 H HE2 . MET 116 116 ? A 53.597 9.566 -36.080 1.000 1 A MET 96.250 1
ATOM 1814 H HE3 . MET 116 116 ? A 52.116 10.545 -36.166 1.000 1 A MET 96.250 1
ATOM 1815 N N . ARG 117 117 ? A 58.446 13.923 -37.261 1.000 1 A ARG 95.000 1
ATOM 1816 C CA . ARG 117 117 ? A 58.885 14.626 -38.476 1.000 1 A ARG 95.000 1
ATOM 1817 C C . ARG 117 117 ? A 60.377 14.484 -38.758 1.000 1 A ARG 95.000 1
ATOM 1818 O O . ARG 117 117 ? A 60.787 14.768 -39.878 1.000 1 A ARG 95.000 1
ATOM 1819 C CB . ARG 117 117 ? A 58.484 16.101 -38.408 1.000 1 A ARG 95.000 1
ATOM 1820 C CG . ARG 117 117 ? A 56.963 16.267 -38.446 1.000 1 A ARG 95.000 1
ATOM 1821 C CD . ARG 117 117 ? A 56.605 17.752 -38.464 1.000 1 A ARG 95.000 1
ATOM 1822 N NE . ARG 117 117 ? A 55.149 17.918 -38.407 1.000 1 A ARG 95.000 1
ATOM 1823 C CZ . ARG 117 117 ? A 54.466 19.015 -38.171 1.000 1 A ARG 95.000 1
ATOM 1824 N NH1 . ARG 117 117 ? A 55.027 20.191 -38.124 1.000 1 A ARG 95.000 1
ATOM 1825 N NH2 . ARG 117 117 ? A 53.193 18.912 -37.950 1.000 1 A ARG 95.000 1
ATOM 1826 H H . ARG 117 117 ? A 58.370 14.433 -36.392 1.000 1 A ARG 95.000 1
ATOM 1827 H HA . ARG 117 117 ? A 58.401 14.178 -39.344 1.000 1 A ARG 95.000 1
ATOM 1828 H HB2 . ARG 117 117 ? A 58.887 16.547 -37.498 1.000 1 A ARG 95.000 1
ATOM 1829 H HB3 . ARG 117 117 ? A 58.910 16.622 -39.266 1.000 1 A ARG 95.000 1
ATOM 1830 H HG2 . ARG 117 117 ? A 56.570 15.791 -39.344 1.000 1 A ARG 95.000 1
ATOM 1831 H HG3 . ARG 117 117 ? A 56.511 15.795 -37.573 1.000 1 A ARG 95.000 1
ATOM 1832 H HD2 . ARG 117 117 ? A 57.065 18.234 -37.601 1.000 1 A ARG 95.000 1
ATOM 1833 H HD3 . ARG 117 117 ? A 56.993 18.200 -39.379 1.000 1 A ARG 95.000 1
ATOM 1834 H HE . ARG 117 117 ? A 54.603 17.069 -38.398 1.000 1 A ARG 95.000 1
ATOM 1835 H HH11 . ARG 117 117 ? A 56.011 20.259 -38.343 1.000 1 A ARG 95.000 1
ATOM 1836 H HH12 . ARG 117 117 ? A 54.453 21.009 -37.981 1.000 1 A ARG 95.000 1
ATOM 1837 H HH21 . ARG 117 117 ? A 52.781 17.991 -37.981 1.000 1 A ARG 95.000 1
ATOM 1838 H HH22 . ARG 117 117 ? A 52.674 19.612 -37.440 1.000 1 A ARG 95.000 1
ATOM 1839 N N . SER 118 118 ? A 61.185 14.097 -37.770 1.000 1 A SER 92.310 1
ATOM 1840 C CA . SER 118 118 ? A 62.634 13.982 -37.948 1.000 1 A SER 92.310 1
ATOM 1841 C C . SER 118 118 ? A 63.052 12.722 -38.690 1.000 1 A SER 92.310 1
ATOM 1842 O O . SER 118 118 ? A 64.056 12.764 -39.393 1.000 1 A SER 92.310 1
ATOM 1843 C CB . SER 118 118 ? A 63.373 14.052 -36.607 1.000 1 A SER 92.310 1
ATOM 1844 O OG . SER 118 118 ? A 62.922 13.110 -35.652 1.000 1 A SER 92.310 1
ATOM 1845 H H . SER 118 118 ? A 60.804 13.911 -36.853 1.000 1 A SER 92.310 1
ATOM 1846 H HA . SER 118 118 ? A 62.977 14.822 -38.552 1.000 1 A SER 92.310 1
ATOM 1847 H HB2 . SER 118 118 ? A 64.438 13.898 -36.781 1.000 1 A SER 92.310 1
ATOM 1848 H HB3 . SER 118 118 ? A 63.238 15.050 -36.190 1.000 1 A SER 92.310 1
ATOM 1849 H HG . SER 118 118 ? A 62.990 12.214 -35.990 1.000 1 A SER 92.310 1
ATOM 1850 N N . ASN 119 119 ? A 62.333 11.612 -38.495 1.000 1 A ASN 93.190 1
ATOM 1851 C CA . ASN 119 119 ? A 62.780 10.306 -38.963 1.000 1 A ASN 93.190 1
ATOM 1852 C C . ASN 119 119 ? A 61.600 9.342 -39.162 1.000 1 A ASN 93.190 1
ATOM 1853 O O . ASN 119 119 ? A 60.897 8.992 -38.208 1.000 1 A ASN 93.190 1
ATOM 1854 C CB . ASN 119 119 ? A 63.778 9.771 -37.923 1.000 1 A ASN 93.190 1
ATOM 1855 C CG . ASN 119 119 ? A 64.623 8.635 -38.446 1.000 1 A ASN 93.190 1
ATOM 1856 O OD1 . ASN 119 119 ? A 64.720 8.403 -39.637 1.000 1 A ASN 93.190 1
ATOM 1857 N ND2 . ASN 119 119 ? A 65.272 7.926 -37.557 1.000 1 A ASN 93.190 1
ATOM 1858 H H . ASN 119 119 ? A 61.510 11.641 -37.910 1.000 1 A ASN 93.190 1
ATOM 1859 H HA . ASN 119 119 ? A 63.293 10.426 -39.918 1.000 1 A ASN 93.190 1
ATOM 1860 H HB2 . ASN 119 119 ? A 63.236 9.435 -37.039 1.000 1 A ASN 93.190 1
ATOM 1861 H HB3 . ASN 119 119 ? A 64.472 10.556 -37.620 1.000 1 A ASN 93.190 1
ATOM 1862 H HD21 . ASN 119 119 ? A 65.152 8.146 -36.579 1.000 1 A ASN 93.190 1
ATOM 1863 H HD22 . ASN 119 119 ? A 65.807 7.132 -37.880 1.000 1 A ASN 93.190 1
ATOM 1864 N N . PHE 120 120 ? A 61.376 8.921 -40.403 1.000 1 A PHE 95.880 1
ATOM 1865 C CA . PHE 120 120 ? A 60.340 7.962 -40.768 1.000 1 A PHE 95.880 1
ATOM 1866 C C . PHE 120 120 ? A 60.748 7.201 -42.029 1.000 1 A PHE 95.880 1
ATOM 1867 O O . PHE 120 120 ? A 61.337 7.768 -42.949 1.000 1 A PHE 95.880 1
ATOM 1868 C CB . PHE 120 120 ? A 58.979 8.661 -40.954 1.000 1 A PHE 95.880 1
ATOM 1869 C CG . PHE 120 120 ? A 58.962 9.760 -42.001 1.000 1 A PHE 95.880 1
ATOM 1870 C CD1 . PHE 120 120 ? A 59.193 11.096 -41.620 1.000 1 A PHE 95.880 1
ATOM 1871 C CD2 . PHE 120 120 ? A 58.770 9.444 -43.359 1.000 1 A PHE 95.880 1
ATOM 1872 C CE1 . PHE 120 120 ? A 59.271 12.104 -42.596 1.000 1 A PHE 95.880 1
ATOM 1873 C CE2 . PHE 120 120 ? A 58.849 10.451 -44.336 1.000 1 A PHE 95.880 1
ATOM 1874 C CZ . PHE 120 120 ? A 59.118 11.777 -43.955 1.000 1 A PHE 95.880 1
ATOM 1875 H H . PHE 120 120 ? A 62.024 9.176 -41.135 1.000 1 A PHE 95.880 1
ATOM 1876 H HA . PHE 120 120 ? A 60.242 7.236 -39.962 1.000 1 A PHE 95.880 1
ATOM 1877 H HB2 . PHE 120 120 ? A 58.676 9.084 -39.997 1.000 1 A PHE 95.880 1
ATOM 1878 H HB3 . PHE 120 120 ? A 58.234 7.911 -41.221 1.000 1 A PHE 95.880 1
ATOM 1879 H HD1 . PHE 120 120 ? A 59.349 11.338 -40.580 1.000 1 A PHE 95.880 1
ATOM 1880 H HD2 . PHE 120 120 ? A 58.610 8.418 -43.657 1.000 1 A PHE 95.880 1
ATOM 1881 H HE1 . PHE 120 120 ? A 59.487 13.121 -42.302 1.000 1 A PHE 95.880 1
ATOM 1882 H HE2 . PHE 120 120 ? A 58.739 10.197 -45.380 1.000 1 A PHE 95.880 1
ATOM 1883 H HZ . PHE 120 120 ? A 59.212 12.544 -44.710 1.000 1 A PHE 95.880 1
ATOM 1884 N N . SER 121 121 ? A 60.372 5.930 -42.093 1.000 1 A SER 96.940 1
ATOM 1885 C CA . SER 121 121 ? A 60.527 5.099 -43.282 1.000 1 A SER 96.940 1
ATOM 1886 C C . SER 121 121 ? A 59.204 5.021 -44.038 1.000 1 A SER 96.940 1
ATOM 1887 O O . SER 121 121 ? A 58.122 5.095 -43.447 1.000 1 A SER 96.940 1
ATOM 1888 C CB . SER 121 121 ? A 61.032 3.718 -42.882 1.000 1 A SER 96.940 1
ATOM 1889 O OG . SER 121 121 ? A 59.985 3.032 -42.236 1.000 1 A SER 96.940 1
ATOM 1890 H H . SER 121 121 ? A 59.845 5.538 -41.325 1.000 1 A SER 96.940 1
ATOM 1891 H HA . SER 121 121 ? A 61.277 5.540 -43.938 1.000 1 A SER 96.940 1
ATOM 1892 H HB2 . SER 121 121 ? A 61.347 3.163 -43.766 1.000 1 A SER 96.940 1
ATOM 1893 H HB3 . SER 121 121 ? A 61.884 3.826 -42.212 1.000 1 A SER 96.940 1
ATOM 1894 H HG . SER 121 121 ? A 60.372 2.393 -41.634 1.000 1 A SER 96.940 1
ATOM 1895 N N . LEU 122 122 ? A 59.273 4.883 -45.359 1.000 1 A LEU 96.190 1
ATOM 1896 C CA . LEU 122 122 ? A 58.093 4.782 -46.210 1.000 1 A LEU 96.190 1
ATOM 1897 C C . LEU 122 122 ? A 58.288 3.680 -47.240 1.000 1 A LEU 96.190 1
ATOM 1898 O O . LEU 122 122 ? A 59.290 3.642 -47.943 1.000 1 A LEU 96.190 1
ATOM 1899 C CB . LEU 122 122 ? A 57.798 6.157 -46.831 1.000 1 A LEU 96.190 1
ATOM 1900 C CG . LEU 122 122 ? A 56.542 6.156 -47.726 1.000 1 A LEU 96.190 1
ATOM 1901 C CD1 . LEU 122 122 ? A 55.710 7.415 -47.506 1.000 1 A LEU 96.190 1
ATOM 1902 C CD2 . LEU 122 122 ? A 56.914 6.098 -49.206 1.000 1 A LEU 96.190 1
ATOM 1903 H H . LEU 122 122 ? A 60.181 4.826 -45.797 1.000 1 A LEU 96.190 1
ATOM 1904 H HA . LEU 122 122 ? A 57.236 4.508 -45.595 1.000 1 A LEU 96.190 1
ATOM 1905 H HB2 . LEU 122 122 ? A 57.652 6.858 -46.009 1.000 1 A LEU 96.190 1
ATOM 1906 H HB3 . LEU 122 122 ? A 58.664 6.497 -47.400 1.000 1 A LEU 96.190 1
ATOM 1907 H HG . LEU 122 122 ? A 55.913 5.301 -47.479 1.000 1 A LEU 96.190 1
ATOM 1908 H HD11 . LEU 122 122 ? A 54.831 7.390 -48.151 1.000 1 A LEU 96.190 1
ATOM 1909 H HD12 . LEU 122 122 ? A 55.378 7.454 -46.469 1.000 1 A LEU 96.190 1
ATOM 1910 H HD13 . LEU 122 122 ? A 56.303 8.302 -47.728 1.000 1 A LEU 96.190 1
ATOM 1911 H HD21 . LEU 122 122 ? A 57.518 5.206 -49.376 1.000 1 A LEU 96.190 1
ATOM 1912 H HD22 . LEU 122 122 ? A 57.481 6.984 -49.494 1.000 1 A LEU 96.190 1
ATOM 1913 H HD23 . LEU 122 122 ? A 56.005 6.007 -49.800 1.000 1 A LEU 96.190 1
ATOM 1914 N N . THR 123 123 ? A 57.317 2.786 -47.355 1.000 1 A THR 96.560 1
ATOM 1915 C CA . THR 123 123 ? A 57.300 1.823 -48.456 1.000 1 A THR 96.560 1
ATOM 1916 C C . THR 123 123 ? A 56.508 2.357 -49.639 1.000 1 A THR 96.560 1
ATOM 1917 O O . THR 123 123 ? A 55.683 3.241 -49.481 1.000 1 A THR 96.560 1
ATOM 1918 C CB . THR 123 123 ? A 56.744 0.472 -48.037 1.000 1 A THR 96.560 1
ATOM 1919 O OG1 . THR 123 123 ? A 55.399 0.566 -47.637 1.000 1 A THR 96.560 1
ATOM 1920 C CG2 . THR 123 123 ? A 57.485 -0.186 -46.882 1.000 1 A THR 96.560 1
ATOM 1921 H H . THR 123 123 ? A 56.500 2.894 -46.772 1.000 1 A THR 96.560 1
ATOM 1922 H HA . THR 123 123 ? A 58.324 1.655 -48.791 1.000 1 A THR 96.560 1
ATOM 1923 H HB . THR 123 123 ? A 56.830 -0.161 -48.920 1.000 1 A THR 96.560 1
ATOM 1924 H HG1 . THR 123 123 ? A 55.447 0.770 -46.700 1.000 1 A THR 96.560 1
ATOM 1925 H HG21 . THR 123 123 ? A 57.109 -1.198 -46.731 1.000 1 A THR 96.560 1
ATOM 1926 H HG22 . THR 123 123 ? A 57.339 0.387 -45.967 1.000 1 A THR 96.560 1
ATOM 1927 H HG23 . THR 123 123 ? A 58.549 -0.234 -47.114 1.000 1 A THR 96.560 1
ATOM 1928 N N . LYS 124 124 ? A 56.671 1.799 -50.836 1.000 1 A LYS 93.880 1
ATOM 1929 C CA . LYS 124 124 ? A 55.786 2.092 -51.971 1.000 1 A LYS 93.880 1
ATOM 1930 C C . LYS 124 124 ? A 55.327 0.801 -52.624 1.000 1 A LYS 93.880 1
ATOM 1931 O O . LYS 124 124 ? A 56.142 -0.078 -52.903 1.000 1 A LYS 93.880 1
ATOM 1932 C CB . LYS 124 124 ? A 56.507 3.047 -52.933 1.000 1 A LYS 93.880 1
ATOM 1933 C CG . LYS 124 124 ? A 55.580 3.586 -54.033 1.000 1 A LYS 93.880 1
ATOM 1934 C CD . LYS 124 124 ? A 56.297 4.678 -54.840 1.000 1 A LYS 93.880 1
ATOM 1935 C CE . LYS 124 124 ? A 55.385 5.238 -55.939 1.000 1 A LYS 93.880 1
ATOM 1936 N NZ . LYS 124 124 ? A 56.007 6.404 -56.620 1.000 1 A LYS 93.880 1
ATOM 1937 H H . LYS 124 124 ? A 57.441 1.156 -50.958 1.000 1 A LYS 93.880 1
ATOM 1938 H HA . LYS 124 124 ? A 54.895 2.604 -51.608 1.000 1 A LYS 93.880 1
ATOM 1939 H HB2 . LYS 124 124 ? A 56.883 3.891 -52.355 1.000 1 A LYS 93.880 1
ATOM 1940 H HB3 . LYS 124 124 ? A 57.357 2.537 -53.386 1.000 1 A LYS 93.880 1
ATOM 1941 H HG2 . LYS 124 124 ? A 55.291 2.773 -54.700 1.000 1 A LYS 93.880 1
ATOM 1942 H HG3 . LYS 124 124 ? A 54.686 4.009 -53.577 1.000 1 A LYS 93.880 1
ATOM 1943 H HD2 . LYS 124 124 ? A 56.582 5.482 -54.161 1.000 1 A LYS 93.880 1
ATOM 1944 H HD3 . LYS 124 124 ? A 57.202 4.263 -55.285 1.000 1 A LYS 93.880 1
ATOM 1945 H HE2 . LYS 124 124 ? A 55.170 4.445 -56.655 1.000 1 A LYS 93.880 1
ATOM 1946 H HE3 . LYS 124 124 ? A 54.443 5.541 -55.482 1.000 1 A LYS 93.880 1
ATOM 1947 H HZ1 . LYS 124 124 ? A 55.401 6.775 -57.337 1.000 1 A LYS 93.880 1
ATOM 1948 H HZ2 . LYS 124 124 ? A 56.173 7.148 -55.957 1.000 1 A LYS 93.880 1
ATOM 1949 H HZ3 . LYS 124 124 ? A 56.897 6.160 -57.032 1.000 1 A LYS 93.880 1
ATOM 1950 N N . SER 125 125 ? A 54.023 0.658 -52.848 1.000 1 A SER 94.810 1
ATOM 1951 C CA . SER 125 125 ? A 53.501 -0.514 -53.545 1.000 1 A SER 94.810 1
ATOM 1952 C C . SER 125 125 ? A 53.940 -0.532 -55.012 1.000 1 A SER 94.810 1
ATOM 1953 O O . SER 125 125 ? A 53.964 0.501 -55.677 1.000 1 A SER 94.810 1
ATOM 1954 C CB . SER 125 125 ? A 51.978 -0.613 -53.430 1.000 1 A SER 94.810 1
ATOM 1955 O OG . SER 125 125 ? A 51.563 -1.874 -53.935 1.000 1 A SER 94.810 1
ATOM 1956 H H . SER 125 125 ? A 53.383 1.371 -52.531 1.000 1 A SER 94.810 1
ATOM 1957 H HA . SER 125 125 ? A 53.923 -1.386 -53.045 1.000 1 A SER 94.810 1
ATOM 1958 H HB2 . SER 125 125 ? A 51.690 -0.537 -52.381 1.000 1 A SER 94.810 1
ATOM 1959 H HB3 . SER 125 125 ? A 51.506 0.192 -53.993 1.000 1 A SER 94.810 1
ATOM 1960 H HG . SER 125 125 ? A 52.146 -2.525 -53.538 1.000 1 A SER 94.810 1
ATOM 1961 N N . THR 126 126 ? A 54.226 -1.721 -55.545 1.000 1 A THR 93.810 1
ATOM 1962 C CA . THR 126 126 ? A 54.462 -1.931 -56.983 1.000 1 A THR 93.810 1
ATOM 1963 C C . THR 126 126 ? A 53.175 -1.946 -57.813 1.000 1 A THR 93.810 1
ATOM 1964 O O . THR 126 126 ? A 53.237 -2.038 -59.040 1.000 1 A THR 93.810 1
ATOM 1965 C CB . THR 126 126 ? A 55.253 -3.220 -57.247 1.000 1 A THR 93.810 1
ATOM 1966 O OG1 . THR 126 126 ? A 54.571 -4.363 -56.773 1.000 1 A THR 93.810 1
ATOM 1967 C CG2 . THR 126 126 ? A 56.614 -3.211 -56.564 1.000 1 A THR 93.810 1
ATOM 1968 H H . THR 126 126 ? A 54.294 -2.523 -54.934 1.000 1 A THR 93.810 1
ATOM 1969 H HA . THR 126 126 ? A 55.057 -1.098 -57.355 1.000 1 A THR 93.810 1
ATOM 1970 H HB . THR 126 126 ? A 55.409 -3.323 -58.321 1.000 1 A THR 93.810 1
ATOM 1971 H HG1 . THR 126 126 ? A 55.003 -5.110 -57.194 1.000 1 A THR 93.810 1
ATOM 1972 H HG21 . THR 126 126 ? A 57.197 -4.075 -56.884 1.000 1 A THR 93.810 1
ATOM 1973 H HG22 . THR 126 126 ? A 57.156 -2.303 -56.826 1.000 1 A THR 93.810 1
ATOM 1974 H HG23 . THR 126 126 ? A 56.479 -3.253 -55.483 1.000 1 A THR 93.810 1
ATOM 1975 N N . ASN 127 127 ? A 52.005 -1.862 -57.172 1.000 1 A ASN 92.120 1
ATOM 1976 C CA . ASN 127 127 ? A 50.732 -1.748 -57.868 1.000 1 A ASN 92.120 1
ATOM 1977 C C . ASN 127 127 ? A 50.617 -0.366 -58.532 1.000 1 A ASN 92.120 1
ATOM 1978 O O . ASN 127 127 ? A 50.659 0.650 -57.850 1.000 1 A ASN 92.120 1
ATOM 1979 C CB . ASN 127 127 ? A 49.591 -2.021 -56.876 1.000 1 A ASN 92.120 1
ATOM 1980 C CG . ASN 127 127 ? A 48.269 -2.193 -57.599 1.000 1 A ASN 92.120 1
ATOM 1981 O OD1 . ASN 127 127 ? A 48.027 -1.637 -58.649 1.000 1 A ASN 92.120 1
ATOM 1982 N ND2 . ASN 127 127 ? A 47.369 -2.996 -57.085 1.000 1 A ASN 92.120 1
ATOM 1983 H H . ASN 127 127 ? A 52.016 -1.705 -56.174 1.000 1 A ASN 92.120 1
ATOM 1984 H HA . ASN 127 127 ? A 50.697 -2.506 -58.650 1.000 1 A ASN 92.120 1
ATOM 1985 H HB2 . ASN 127 127 ? A 49.809 -2.921 -56.301 1.000 1 A ASN 92.120 1
ATOM 1986 H HB3 . ASN 127 127 ? A 49.507 -1.186 -56.181 1.000 1 A ASN 92.120 1
ATOM 1987 H HD21 . ASN 127 127 ? A 46.535 -3.074 -57.649 1.000 1 A ASN 92.120 1
ATOM 1988 H HD22 . ASN 127 127 ? A 47.609 -3.623 -56.330 1.000 1 A ASN 92.120 1
ATOM 1989 N N . ARG 128 128 ? A 50.468 -0.339 -59.861 1.000 1 A ARG 87.250 1
ATOM 1990 C CA . ARG 128 128 ? A 50.421 0.902 -60.652 1.000 1 A ARG 87.250 1
ATOM 1991 C C . ARG 128 128 ? A 49.053 1.581 -60.659 1.000 1 A ARG 87.250 1
ATOM 1992 O O . ARG 128 128 ? A 48.975 2.755 -61.004 1.000 1 A ARG 87.250 1
ATOM 1993 C CB . ARG 128 128 ? A 50.873 0.618 -62.089 1.000 1 A ARG 87.250 1
ATOM 1994 C CG . ARG 128 128 ? A 52.338 0.171 -62.150 1.000 1 A ARG 87.250 1
ATOM 1995 C CD . ARG 128 128 ? A 52.761 0.008 -63.610 1.000 1 A ARG 87.250 1
ATOM 1996 N NE . ARG 128 128 ? A 54.173 -0.402 -63.712 1.000 1 A ARG 87.250 1
ATOM 1997 C CZ . ARG 128 128 ? A 54.851 -0.577 -64.829 1.000 1 A ARG 87.250 1
ATOM 1998 N NH1 . ARG 128 128 ? A 54.300 -0.409 -66.000 1.000 1 A ARG 87.250 1
ATOM 1999 N NH2 . ARG 128 128 ? A 56.107 -0.924 -64.790 1.000 1 A ARG 87.250 1
ATOM 2000 H H . ARG 128 128 ? A 50.360 -1.219 -60.343 1.000 1 A ARG 87.250 1
ATOM 2001 H HA . ARG 128 128 ? A 51.092 1.636 -60.204 1.000 1 A ARG 87.250 1
ATOM 2002 H HB2 . ARG 128 128 ? A 50.762 1.531 -62.674 1.000 1 A ARG 87.250 1
ATOM 2003 H HB3 . ARG 128 128 ? A 50.232 -0.147 -62.526 1.000 1 A ARG 87.250 1
ATOM 2004 H HG2 . ARG 128 128 ? A 52.965 0.925 -61.673 1.000 1 A ARG 87.250 1
ATOM 2005 H HG3 . ARG 128 128 ? A 52.461 -0.779 -61.631 1.000 1 A ARG 87.250 1
ATOM 2006 H HD2 . ARG 128 128 ? A 52.124 -0.744 -64.076 1.000 1 A ARG 87.250 1
ATOM 2007 H HD3 . ARG 128 128 ? A 52.618 0.960 -64.122 1.000 1 A ARG 87.250 1
ATOM 2008 H HE . ARG 128 128 ? A 54.657 -0.555 -62.839 1.000 1 A ARG 87.250 1
ATOM 2009 H HH11 . ARG 128 128 ? A 54.832 -0.526 -66.850 1.000 1 A ARG 87.250 1
ATOM 2010 H HH12 . ARG 128 128 ? A 53.331 -0.128 -66.033 1.000 1 A ARG 87.250 1
ATOM 2011 H HH21 . ARG 128 128 ? A 56.564 -1.050 -63.899 1.000 1 A ARG 87.250 1
ATOM 2012 H HH22 . ARG 128 128 ? A 56.632 -1.047 -65.644 1.000 1 A ARG 87.250 1
ATOM 2013 N N . ASP 129 129 ? A 48.007 0.859 -60.272 1.000 1 A ASP 90.060 1
ATOM 2014 C CA . ASP 129 129 ? A 46.625 1.342 -60.341 1.000 1 A ASP 90.060 1
ATOM 2015 C C . ASP 129 129 ? A 46.203 2.094 -59.070 1.000 1 A ASP 90.060 1
ATOM 2016 O O . ASP 129 129 ? A 45.129 2.690 -59.027 1.000 1 A ASP 90.060 1
ATOM 2017 C CB . ASP 129 129 ? A 45.691 0.155 -60.630 1.000 1 A ASP 90.060 1
ATOM 2018 C CG . ASP 129 129 ? A 46.030 -0.583 -61.933 1.000 1 A ASP 90.060 1
ATOM 2019 O OD1 . ASP 129 129 ? A 46.432 0.085 -62.913 1.000 1 A ASP 90.060 1
ATOM 2020 O OD2 . ASP 129 129 ? A 45.891 -1.828 -61.942 1.000 1 A ASP 90.060 1
ATOM 2021 H H . ASP 129 129 ? A 48.149 -0.099 -59.987 1.000 1 A ASP 90.060 1
ATOM 2022 H HA . ASP 129 129 ? A 46.533 2.041 -61.172 1.000 1 A ASP 90.060 1
ATOM 2023 H HB2 . ASP 129 129 ? A 45.737 -0.543 -59.794 1.000 1 A ASP 90.060 1
ATOM 2024 H HB3 . ASP 129 129 ? A 44.668 0.521 -60.703 1.000 1 A ASP 90.060 1
ATOM 2025 N N . LYS 130 130 ? A 47.041 2.077 -58.026 1.000 1 A LYS 92.060 1
ATOM 2026 C CA . LYS 130 130 ? A 46.723 2.632 -56.711 1.000 1 A LYS 92.060 1
ATOM 2027 C C . LYS 130 130 ? A 47.949 3.206 -56.009 1.000 1 A LYS 92.060 1
ATOM 2028 O O . LYS 130 130 ? A 49.066 2.725 -56.195 1.000 1 A LYS 92.060 1
ATOM 2029 C CB . LYS 130 130 ? A 46.027 1.547 -55.874 1.000 1 A LYS 92.060 1
ATOM 2030 C CG . LYS 130 130 ? A 46.951 0.401 -55.450 1.000 1 A LYS 92.060 1
ATOM 2031 C CD . LYS 130 130 ? A 46.152 -0.592 -54.608 1.000 1 A LYS 92.060 1
ATOM 2032 C CE . LYS 130 130 ? A 47.089 -1.547 -53.867 1.000 1 A LYS 92.060 1
ATOM 2033 N NZ . LYS 130 130 ? A 46.500 -1.869 -52.548 1.000 1 A LYS 92.060 1
ATOM 2034 H H . LYS 130 130 ? A 47.947 1.648 -58.152 1.000 1 A LYS 92.060 1
ATOM 2035 H HA . LYS 130 130 ? A 46.016 3.452 -56.840 1.000 1 A LYS 92.060 1
ATOM 2036 H HB2 . LYS 130 130 ? A 45.623 2.000 -54.969 1.000 1 A LYS 92.060 1
ATOM 2037 H HB3 . LYS 130 130 ? A 45.186 1.148 -56.441 1.000 1 A LYS 92.060 1
ATOM 2038 H HG2 . LYS 130 130 ? A 47.355 -0.092 -56.334 1.000 1 A LYS 92.060 1
ATOM 2039 H HG3 . LYS 130 130 ? A 47.768 0.797 -54.847 1.000 1 A LYS 92.060 1
ATOM 2040 H HD2 . LYS 130 130 ? A 45.570 -0.021 -53.884 1.000 1 A LYS 92.060 1
ATOM 2041 H HD3 . LYS 130 130 ? A 45.459 -1.146 -55.241 1.000 1 A LYS 92.060 1
ATOM 2042 H HE2 . LYS 130 130 ? A 47.261 -2.438 -54.470 1.000 1 A LYS 92.060 1
ATOM 2043 H HE3 . LYS 130 130 ? A 48.039 -1.037 -53.714 1.000 1 A LYS 92.060 1
ATOM 2044 H HZ1 . LYS 130 130 ? A 45.588 -2.298 -52.602 1.000 1 A LYS 92.060 1
ATOM 2045 H HZ2 . LYS 130 130 ? A 46.272 -1.001 -52.085 1.000 1 A LYS 92.060 1
ATOM 2046 H HZ3 . LYS 130 130 ? A 47.138 -2.323 -51.910 1.000 1 A LYS 92.060 1
ATOM 2047 N N . THR 131 131 ? A 47.739 4.171 -55.126 1.000 1 A THR 92.880 1
ATOM 2048 C CA . THR 131 131 ? A 48.772 4.709 -54.242 1.000 1 A THR 92.880 1
ATOM 2049 C C . THR 131 131 ? A 48.628 4.061 -52.868 1.000 1 A THR 92.880 1
ATOM 2050 O O . THR 131 131 ? A 47.788 4.443 -52.060 1.000 1 A THR 92.880 1
ATOM 2051 C CB . THR 131 131 ? A 48.700 6.241 -54.192 1.000 1 A THR 92.880 1
ATOM 2052 O OG1 . THR 131 131 ? A 48.916 6.783 -55.480 1.000 1 A THR 92.880 1
ATOM 2053 C CG2 . THR 131 131 ? A 49.783 6.837 -53.298 1.000 1 A THR 92.880 1
ATOM 2054 H H . THR 131 131 ? A 46.805 4.548 -55.047 1.000 1 A THR 92.880 1
ATOM 2055 H HA . THR 131 131 ? A 49.756 4.452 -54.634 1.000 1 A THR 92.880 1
ATOM 2056 H HB . THR 131 131 ? A 47.718 6.550 -53.834 1.000 1 A THR 92.880 1
ATOM 2057 H HG1 . THR 131 131 ? A 49.820 6.596 -55.741 1.000 1 A THR 92.880 1
ATOM 2058 H HG21 . THR 131 131 ? A 50.771 6.502 -53.615 1.000 1 A THR 92.880 1
ATOM 2059 H HG22 . THR 131 131 ? A 49.730 7.924 -53.362 1.000 1 A THR 92.880 1
ATOM 2060 H HG23 . THR 131 131 ? A 49.613 6.550 -52.261 1.000 1 A THR 92.880 1
ATOM 2061 N N . SER 132 132 ? A 49.456 3.050 -52.601 1.000 1 A SER 94.190 1
ATOM 2062 C CA . SER 132 132 ? A 49.464 2.343 -51.319 1.000 1 A SER 94.190 1
ATOM 2063 C C . SER 132 132 ? A 50.869 2.276 -50.737 1.000 1 A SER 94.190 1
ATOM 2064 O O . SER 132 132 ? A 51.832 1.954 -51.444 1.000 1 A SER 94.190 1
ATOM 2065 C CB . SER 132 132 ? A 48.830 0.961 -51.476 1.000 1 A SER 94.190 1
ATOM 2066 O OG . SER 132 132 ? A 48.888 0.200 -50.286 1.000 1 A SER 94.190 1
ATOM 2067 H H . SER 132 132 ? A 50.131 2.778 -53.302 1.000 1 A SER 94.190 1
ATOM 2068 H HA . SER 132 132 ? A 48.851 2.906 -50.615 1.000 1 A SER 94.190 1
ATOM 2069 H HB2 . SER 132 132 ? A 49.350 0.417 -52.264 1.000 1 A SER 94.190 1
ATOM 2070 H HB3 . SER 132 132 ? A 47.788 1.088 -51.770 1.000 1 A SER 94.190 1
ATOM 2071 H HG . SER 132 132 ? A 48.520 0.718 -49.567 1.000 1 A SER 94.190 1
ATOM 2072 N N . PHE 133 133 ? A 50.976 2.582 -49.448 1.000 1 A PHE 96.120 1
ATOM 2073 C CA . PHE 133 133 ? A 52.226 2.588 -48.702 1.000 1 A PHE 96.120 1
ATOM 2074 C C . PHE 133 133 ? A 51.992 2.323 -47.218 1.000 1 A PHE 96.120 1
ATOM 2075 O O . PHE 133 133 ? A 50.918 2.576 -46.683 1.000 1 A PHE 96.120 1
ATOM 2076 C CB . PHE 133 133 ? A 52.963 3.917 -48.884 1.000 1 A PHE 96.120 1
ATOM 2077 C CG . PHE 133 133 ? A 52.250 5.172 -48.468 1.000 1 A PHE 96.120 1
ATOM 2078 C CD1 . PHE 133 133 ? A 51.519 5.910 -49.411 1.000 1 A PHE 96.120 1
ATOM 2079 C CD2 . PHE 133 133 ? A 52.399 5.647 -47.152 1.000 1 A PHE 96.120 1
ATOM 2080 C CE1 . PHE 133 133 ? A 50.925 7.121 -49.031 1.000 1 A PHE 96.120 1
ATOM 2081 C CE2 . PHE 133 133 ? A 51.792 6.853 -46.771 1.000 1 A PHE 96.120 1
ATOM 2082 C CZ . PHE 133 133 ? A 51.050 7.587 -47.709 1.000 1 A PHE 96.120 1
ATOM 2083 H H . PHE 133 133 ? A 50.137 2.786 -48.924 1.000 1 A PHE 96.120 1
ATOM 2084 H HA . PHE 133 133 ? A 52.879 1.804 -49.083 1.000 1 A PHE 96.120 1
ATOM 2085 H HB2 . PHE 133 133 ? A 53.274 4.015 -49.924 1.000 1 A PHE 96.120 1
ATOM 2086 H HB3 . PHE 133 133 ? A 53.850 3.878 -48.251 1.000 1 A PHE 96.120 1
ATOM 2087 H HD1 . PHE 133 133 ? A 51.435 5.560 -50.429 1.000 1 A PHE 96.120 1
ATOM 2088 H HD2 . PHE 133 133 ? A 52.983 5.093 -46.432 1.000 1 A PHE 96.120 1
ATOM 2089 H HE1 . PHE 133 133 ? A 50.393 7.706 -49.766 1.000 1 A PHE 96.120 1
ATOM 2090 H HE2 . PHE 133 133 ? A 51.899 7.219 -45.760 1.000 1 A PHE 96.120 1
ATOM 2091 H HZ . PHE 133 133 ? A 50.590 8.519 -47.413 1.000 1 A PHE 96.120 1
ATOM 2092 N N . HIS 134 134 ? A 53.043 1.855 -46.556 1.000 1 A HIS 97.440 1
ATOM 2093 C CA . HIS 134 134 ? A 53.168 1.918 -45.105 1.000 1 A HIS 97.440 1
ATOM 2094 C C . HIS 134 134 ? A 54.191 2.992 -44.756 1.000 1 A HIS 97.440 1
ATOM 2095 O O . HIS 134 134 ? A 55.208 3.106 -45.444 1.000 1 A HIS 97.440 1
ATOM 2096 C CB . HIS 134 134 ? A 53.622 0.583 -44.512 1.000 1 A HIS 97.440 1
ATOM 2097 C CG . HIS 134 134 ? A 52.845 -0.637 -44.923 1.000 1 A HIS 97.440 1
ATOM 2098 N ND1 . HIS 134 134 ? A 53.334 -1.914 -44.815 1.000 1 A HIS 97.440 1
ATOM 2099 C CD2 . HIS 134 134 ? A 51.568 -0.730 -45.423 1.000 1 A HIS 97.440 1
ATOM 2100 C CE1 . HIS 134 134 ? A 52.391 -2.752 -45.247 1.000 1 A HIS 97.440 1
ATOM 2101 N NE2 . HIS 134 134 ? A 51.301 -2.090 -45.650 1.000 1 A HIS 97.440 1
ATOM 2102 H H . HIS 134 134 ? A 53.894 1.712 -47.080 1.000 1 A HIS 97.440 1
ATOM 2103 H HA . HIS 134 134 ? A 52.208 2.181 -44.662 1.000 1 A HIS 97.440 1
ATOM 2104 H HB2 . HIS 134 134 ? A 54.666 0.418 -44.779 1.000 1 A HIS 97.440 1
ATOM 2105 H HB3 . HIS 134 134 ? A 53.576 0.660 -43.425 1.000 1 A HIS 97.440 1
ATOM 2106 H HD1 . HIS 134 134 ? A 54.201 -2.190 -44.376 1.000 1 A HIS 97.440 1
ATOM 2107 H HD2 . HIS 134 134 ? A 50.888 0.088 -45.609 1.000 1 A HIS 97.440 1
ATOM 2108 H HE1 . HIS 134 134 ? A 52.499 -3.826 -45.238 1.000 1 A HIS 97.440 1
ATOM 2109 N N . ILE 135 135 ? A 53.943 3.722 -43.678 1.000 1 A ILE 97.500 1
ATOM 2110 C CA . ILE 135 135 ? A 54.893 4.660 -43.078 1.000 1 A ILE 97.500 1
ATOM 2111 C C . ILE 135 135 ? A 55.118 4.267 -41.620 1.000 1 A ILE 97.500 1
ATOM 2112 O O . ILE 135 135 ? A 54.144 4.045 -40.894 1.000 1 A ILE 97.500 1
ATOM 2113 C CB . ILE 135 135 ? A 54.423 6.120 -43.263 1.000 1 A ILE 97.500 1
ATOM 2114 C CG1 . ILE 135 135 ? A 55.446 7.139 -42.718 1.000 1 A ILE 97.500 1
ATOM 2115 C CG2 . ILE 135 135 ? A 53.039 6.336 -42.639 1.000 1 A ILE 97.500 1
ATOM 2116 C CD1 . ILE 135 135 ? A 55.124 8.596 -43.076 1.000 1 A ILE 97.500 1
ATOM 2117 H H . ILE 135 135 ? A 53.083 3.551 -43.176 1.000 1 A ILE 97.500 1
ATOM 2118 H HA . ILE 135 135 ? A 55.846 4.560 -43.596 1.000 1 A ILE 97.500 1
ATOM 2119 H HB . ILE 135 135 ? A 54.331 6.289 -44.335 1.000 1 A ILE 97.500 1
ATOM 2120 H HG12 . ILE 135 135 ? A 56.425 6.912 -43.140 1.000 1 A ILE 97.500 1
ATOM 2121 H HG13 . ILE 135 135 ? A 55.515 7.052 -41.634 1.000 1 A ILE 97.500 1
ATOM 2122 H HG21 . ILE 135 135 ? A 52.644 7.302 -42.953 1.000 1 A ILE 97.500 1
ATOM 2123 H HG22 . ILE 135 135 ? A 52.358 5.573 -43.016 1.000 1 A ILE 97.500 1
ATOM 2124 H HG23 . ILE 135 135 ? A 53.089 6.296 -41.551 1.000 1 A ILE 97.500 1
ATOM 2125 H HD11 . ILE 135 135 ? A 55.015 8.701 -44.156 1.000 1 A ILE 97.500 1
ATOM 2126 H HD12 . ILE 135 135 ? A 54.211 8.921 -42.578 1.000 1 A ILE 97.500 1
ATOM 2127 H HD13 . ILE 135 135 ? A 55.939 9.236 -42.739 1.000 1 A ILE 97.500 1
ATOM 2128 N N . ILE 136 136 ? A 56.381 4.172 -41.203 1.000 1 A ILE 97.750 1
ATOM 2129 C CA . ILE 136 136 ? A 56.781 3.854 -39.827 1.000 1 A ILE 97.750 1
ATOM 2130 C C . ILE 136 136 ? A 57.587 5.030 -39.266 1.000 1 A ILE 97.750 1
ATOM 2131 O O . ILE 136 136 ? A 58.567 5.462 -39.868 1.000 1 A ILE 97.750 1
ATOM 2132 C CB . ILE 136 136 ? A 57.609 2.549 -39.746 1.000 1 A ILE 97.750 1
ATOM 2133 C CG1 . ILE 136 136 ? A 57.090 1.353 -40.576 1.000 1 A ILE 97.750 1
ATOM 2134 C CG2 . ILE 136 136 ? A 57.781 2.134 -38.276 1.000 1 A ILE 97.750 1
ATOM 2135 C CD1 . ILE 136 136 ? A 55.680 0.854 -40.260 1.000 1 A ILE 97.750 1
ATOM 2136 H H . ILE 136 136 ? A 57.120 4.380 -41.859 1.000 1 A ILE 97.750 1
ATOM 2137 H HA . ILE 136 136 ? A 55.891 3.722 -39.212 1.000 1 A ILE 97.750 1
ATOM 2138 H HB . ILE 136 136 ? A 58.608 2.769 -40.123 1.000 1 A ILE 97.750 1
ATOM 2139 H HG12 . ILE 136 136 ? A 57.141 1.603 -41.635 1.000 1 A ILE 97.750 1
ATOM 2140 H HG13 . ILE 136 136 ? A 57.776 0.521 -40.416 1.000 1 A ILE 97.750 1
ATOM 2141 H HG21 . ILE 136 136 ? A 58.361 1.213 -38.222 1.000 1 A ILE 97.750 1
ATOM 2142 H HG22 . ILE 136 136 ? A 56.815 1.980 -37.796 1.000 1 A ILE 97.750 1
ATOM 2143 H HG23 . ILE 136 136 ? A 58.326 2.911 -37.738 1.000 1 A ILE 97.750 1
ATOM 2144 H HD11 . ILE 136 136 ? A 55.510 -0.084 -40.790 1.000 1 A ILE 97.750 1
ATOM 2145 H HD12 . ILE 136 136 ? A 54.957 1.586 -40.620 1.000 1 A ILE 97.750 1
ATOM 2146 H HD13 . ILE 136 136 ? A 55.562 0.675 -39.192 1.000 1 A ILE 97.750 1
ATOM 2147 N N . PHE 137 137 ? A 57.198 5.545 -38.100 1.000 1 A PHE 97.310 1
ATOM 2148 C CA . PHE 137 137 ? A 57.912 6.620 -37.406 1.000 1 A PHE 97.310 1
ATOM 2149 C C . PHE 137 137 ? A 58.971 6.021 -36.475 1.000 1 A PHE 97.310 1
ATOM 2150 O O . PHE 137 137 ? A 58.645 5.515 -35.400 1.000 1 A PHE 97.310 1
ATOM 2151 C CB . PHE 137 137 ? A 56.899 7.499 -36.662 1.000 1 A PHE 97.310 1
ATOM 2152 C CG . PHE 137 137 ? A 55.949 8.236 -37.588 1.000 1 A PHE 97.310 1
ATOM 2153 C CD1 . PHE 137 137 ? A 56.384 9.405 -38.227 1.000 1 A PHE 97.310 1
ATOM 2154 C CD2 . PHE 137 137 ? A 54.660 7.743 -37.856 1.000 1 A PHE 97.310 1
ATOM 2155 C CE1 . PHE 137 137 ? A 55.534 10.103 -39.102 1.000 1 A PHE 97.310 1
ATOM 2156 C CE2 . PHE 137 137 ? A 53.805 8.431 -38.737 1.000 1 A PHE 97.310 1
ATOM 2157 C CZ . PHE 137 137 ? A 54.239 9.617 -39.355 1.000 1 A PHE 97.310 1
ATOM 2158 H H . PHE 137 137 ? A 56.408 5.127 -37.630 1.000 1 A PHE 97.310 1
ATOM 2159 H HA . PHE 137 137 ? A 58.423 7.250 -38.134 1.000 1 A PHE 97.310 1
ATOM 2160 H HB2 . PHE 137 137 ? A 57.444 8.234 -36.071 1.000 1 A PHE 97.310 1
ATOM 2161 H HB3 . PHE 137 137 ? A 56.327 6.881 -35.970 1.000 1 A PHE 97.310 1
ATOM 2162 H HD1 . PHE 137 137 ? A 57.399 9.738 -38.069 1.000 1 A PHE 97.310 1
ATOM 2163 H HD2 . PHE 137 137 ? A 54.335 6.818 -37.402 1.000 1 A PHE 97.310 1
ATOM 2164 H HE1 . PHE 137 137 ? A 55.898 10.986 -39.607 1.000 1 A PHE 97.310 1
ATOM 2165 H HE2 . PHE 137 137 ? A 52.824 8.035 -38.956 1.000 1 A PHE 97.310 1
ATOM 2166 H HZ . PHE 137 137 ? A 53.595 10.135 -40.051 1.000 1 A PHE 97.310 1
ATOM 2167 N N . LEU 138 138 ? A 60.237 6.056 -36.901 1.000 1 A LEU 95.250 1
ATOM 2168 C CA . LEU 138 138 ? A 61.314 5.234 -36.329 1.000 1 A LEU 95.250 1
ATOM 2169 C C . LEU 138 138 ? A 61.650 5.577 -34.879 1.000 1 A LEU 95.250 1
ATOM 2170 O O . LEU 138 138 ? A 61.994 4.695 -34.095 1.000 1 A LEU 95.250 1
ATOM 2171 C CB . LEU 138 138 ? A 62.580 5.375 -37.192 1.000 1 A LEU 95.250 1
ATOM 2172 C CG . LEU 138 138 ? A 62.399 4.996 -38.667 1.000 1 A LEU 95.250 1
ATOM 2173 C CD1 . LEU 138 138 ? A 63.738 5.002 -39.388 1.000 1 A LEU 95.250 1
ATOM 2174 C CD2 . LEU 138 138 ? A 61.801 3.610 -38.836 1.000 1 A LEU 95.250 1
ATOM 2175 H H . LEU 138 138 ? A 60.432 6.545 -37.763 1.000 1 A LEU 95.250 1
ATOM 2176 H HA . LEU 138 138 ? A 61.001 4.189 -36.331 1.000 1 A LEU 95.250 1
ATOM 2177 H HB2 . LEU 138 138 ? A 62.929 6.407 -37.141 1.000 1 A LEU 95.250 1
ATOM 2178 H HB3 . LEU 138 138 ? A 63.356 4.739 -36.764 1.000 1 A LEU 95.250 1
ATOM 2179 H HG . LEU 138 138 ? A 61.744 5.721 -39.149 1.000 1 A LEU 95.250 1
ATOM 2180 H HD11 . LEU 138 138 ? A 64.410 4.261 -38.955 1.000 1 A LEU 95.250 1
ATOM 2181 H HD12 . LEU 138 138 ? A 63.590 4.765 -40.442 1.000 1 A LEU 95.250 1
ATOM 2182 H HD13 . LEU 138 138 ? A 64.194 5.989 -39.316 1.000 1 A LEU 95.250 1
ATOM 2183 H HD21 . LEU 138 138 ? A 60.775 3.572 -38.470 1.000 1 A LEU 95.250 1
ATOM 2184 H HD22 . LEU 138 138 ? A 61.787 3.395 -39.904 1.000 1 A LEU 95.250 1
ATOM 2185 H HD23 . LEU 138 138 ? A 62.419 2.869 -38.329 1.000 1 A LEU 95.250 1
ATOM 2186 N N . ASP 139 139 ? A 61.519 6.855 -34.528 1.000 1 A ASP 94.440 1
ATOM 2187 C CA . ASP 139 139 ? A 61.867 7.376 -33.209 1.000 1 A ASP 94.440 1
ATOM 2188 C C . ASP 139 139 ? A 60.639 7.615 -32.318 1.000 1 A ASP 94.440 1
ATOM 2189 O O . ASP 139 139 ? A 60.794 8.094 -31.197 1.000 1 A ASP 94.440 1
ATOM 2190 C CB . ASP 139 139 ? A 62.731 8.636 -33.385 1.000 1 A ASP 94.440 1
ATOM 2191 C CG . ASP 139 139 ? A 64.136 8.301 -33.898 1.000 1 A ASP 94.440 1
ATOM 2192 O OD1 . ASP 139 139 ? A 64.810 7.471 -33.243 1.000 1 A ASP 94.440 1
ATOM 2193 O OD2 . ASP 139 139 ? A 64.555 8.911 -34.908 1.000 1 A ASP 94.440 1
ATOM 2194 H H . ASP 139 139 ? A 61.273 7.511 -35.255 1.000 1 A ASP 94.440 1
ATOM 2195 H HA . ASP 139 139 ? A 62.474 6.637 -32.687 1.000 1 A ASP 94.440 1
ATOM 2196 H HB2 . ASP 139 139 ? A 62.841 9.145 -32.428 1.000 1 A ASP 94.440 1
ATOM 2197 H HB3 . ASP 139 139 ? A 62.234 9.323 -34.070 1.000 1 A ASP 94.440 1
ATOM 2198 N N . THR 140 140 ? A 59.418 7.301 -32.765 1.000 1 A THR 96.060 1
ATOM 2199 C CA . THR 140 140 ? A 58.198 7.548 -31.978 1.000 1 A THR 96.060 1
ATOM 2200 C C . THR 140 140 ? A 57.522 6.244 -31.569 1.000 1 A THR 96.060 1
ATOM 2201 O O . THR 140 140 ? A 56.978 5.513 -32.399 1.000 1 A THR 96.060 1
ATOM 2202 C CB . THR 140 140 ? A 57.208 8.471 -32.697 1.000 1 A THR 96.060 1
ATOM 2203 O OG1 . THR 140 140 ? A 57.842 9.597 -33.257 1.000 1 A THR 96.060 1
ATOM 2204 C CG2 . THR 140 140 ? A 56.183 9.023 -31.705 1.000 1 A THR 96.060 1
ATOM 2205 H H . THR 140 140 ? A 59.335 6.829 -33.653 1.000 1 A THR 96.060 1
ATOM 2206 H HA . THR 140 140 ? A 58.474 8.068 -31.061 1.000 1 A THR 96.060 1
ATOM 2207 H HB . THR 140 140 ? A 56.695 7.925 -33.490 1.000 1 A THR 96.060 1
ATOM 2208 H HG1 . THR 140 140 ? A 58.684 9.732 -32.817 1.000 1 A THR 96.060 1
ATOM 2209 H HG21 . THR 140 140 ? A 55.475 9.660 -32.235 1.000 1 A THR 96.060 1
ATOM 2210 H HG22 . THR 140 140 ? A 55.644 8.203 -31.230 1.000 1 A THR 96.060 1
ATOM 2211 H HG23 . THR 140 140 ? A 56.688 9.610 -30.939 1.000 1 A THR 96.060 1
ATOM 2212 N N . TYR 141 141 ? A 57.504 5.990 -30.262 1.000 1 A TYR 95.060 1
ATOM 2213 C CA . TYR 141 141 ? A 57.044 4.740 -29.668 1.000 1 A TYR 95.060 1
ATOM 2214 C C . TYR 141 141 ? A 55.806 4.935 -28.795 1.000 1 A TYR 95.060 1
ATOM 2215 O O . TYR 141 141 ? A 55.628 5.953 -28.121 1.000 1 A TYR 95.060 1
ATOM 2216 C CB . TYR 141 141 ? A 58.181 4.105 -28.863 1.000 1 A TYR 95.060 1
ATOM 2217 C CG . TYR 141 141 ? A 59.376 3.705 -29.702 1.000 1 A TYR 95.060 1
ATOM 2218 C CD1 . TYR 141 141 ? A 59.392 2.445 -30.326 1.000 1 A TYR 95.060 1
ATOM 2219 C CD2 . TYR 141 141 ? A 60.457 4.592 -29.878 1.000 1 A TYR 95.060 1
ATOM 2220 C CE1 . TYR 141 141 ? A 60.493 2.065 -31.112 1.000 1 A TYR 95.060 1
ATOM 2221 C CE2 . TYR 141 141 ? A 61.566 4.205 -30.661 1.000 1 A TYR 95.060 1
ATOM 2222 C CZ . TYR 141 141 ? A 61.588 2.935 -31.275 1.000 1 A TYR 95.060 1
ATOM 2223 O OH . TYR 141 141 ? A 62.646 2.519 -32.019 1.000 1 A TYR 95.060 1
ATOM 2224 H H . TYR 141 141 ? A 57.912 6.676 -29.643 1.000 1 A TYR 95.060 1
ATOM 2225 H HA . TYR 141 141 ? A 56.782 4.045 -30.465 1.000 1 A TYR 95.060 1
ATOM 2226 H HB2 . TYR 141 141 ? A 58.504 4.802 -28.090 1.000 1 A TYR 95.060 1
ATOM 2227 H HB3 . TYR 141 141 ? A 57.800 3.213 -28.366 1.000 1 A TYR 95.060 1
ATOM 2228 H HD1 . TYR 141 141 ? A 58.555 1.770 -30.217 1.000 1 A TYR 95.060 1
ATOM 2229 H HD2 . TYR 141 141 ? A 60.428 5.575 -29.432 1.000 1 A TYR 95.060 1
ATOM 2230 H HE1 . TYR 141 141 ? A 60.505 1.107 -31.609 1.000 1 A TYR 95.060 1
ATOM 2231 H HE2 . TYR 141 141 ? A 62.393 4.879 -30.827 1.000 1 A TYR 95.060 1
ATOM 2232 H HH . TYR 141 141 ? A 63.401 3.109 -31.958 1.000 1 A TYR 95.060 1
ATOM 2233 N N . THR 142 142 ? A 54.958 3.915 -28.756 1.000 1 A THR 94.060 1
ATOM 2234 C CA . THR 142 142 ? A 53.796 3.867 -27.872 1.000 1 A THR 94.060 1
ATOM 2235 C C . THR 142 142 ? A 53.419 2.423 -27.545 1.000 1 A THR 94.060 1
ATOM 2236 O O . THR 142 142 ? A 54.129 1.503 -27.937 1.000 1 A THR 94.060 1
ATOM 2237 C CB . THR 142 142 ? A 52.650 4.669 -28.503 1.000 1 A THR 94.060 1
ATOM 2238 O OG1 . THR 142 142 ? A 51.681 4.912 -27.520 1.000 1 A THR 94.060 1
ATOM 2239 C CG2 . THR 142 142 ? A 51.987 3.984 -29.692 1.000 1 A THR 94.060 1
ATOM 2240 H H . THR 142 142 ? A 55.154 3.100 -29.321 1.000 1 A THR 94.060 1
ATOM 2241 H HA . THR 142 142 ? A 54.067 4.341 -26.929 1.000 1 A THR 94.060 1
ATOM 2242 H HB . THR 142 142 ? A 53.033 5.635 -28.832 1.000 1 A THR 94.060 1
ATOM 2243 H HG1 . THR 142 142 ? A 52.119 5.431 -26.841 1.000 1 A THR 94.060 1
ATOM 2244 H HG21 . THR 142 142 ? A 51.514 3.057 -29.368 1.000 1 A THR 94.060 1
ATOM 2245 H HG22 . THR 142 142 ? A 51.230 4.651 -30.106 1.000 1 A THR 94.060 1
ATOM 2246 H HG23 . THR 142 142 ? A 52.730 3.764 -30.458 1.000 1 A THR 94.060 1
ATOM 2247 N N . THR 143 143 ? A 52.335 2.198 -26.804 1.000 1 A THR 91.250 1
ATOM 2248 C CA . THR 143 143 ? A 51.817 0.846 -26.553 1.000 1 A THR 91.250 1
ATOM 2249 C C . THR 143 143 ? A 50.730 0.462 -27.555 1.000 1 A THR 91.250 1
ATOM 2250 O O . THR 143 143 ? A 50.015 1.330 -28.063 1.000 1 A THR 91.250 1
ATOM 2251 C CB . THR 143 143 ? A 51.315 0.652 -25.116 1.000 1 A THR 91.250 1
ATOM 2252 O OG1 . THR 143 143 ? A 50.197 1.468 -24.826 1.000 1 A THR 91.250 1
ATOM 2253 C CG2 . THR 143 143 ? A 52.395 0.966 -24.085 1.000 1 A THR 91.250 1
ATOM 2254 H H . THR 143 143 ? A 51.748 2.989 -26.578 1.000 1 A THR 91.250 1
ATOM 2255 H HA . THR 143 143 ? A 52.641 0.144 -26.681 1.000 1 A THR 91.250 1
ATOM 2256 H HB . THR 143 143 ? A 51.019 -0.389 -24.994 1.000 1 A THR 91.250 1
ATOM 2257 H HG1 . THR 143 143 ? A 49.878 1.165 -23.973 1.000 1 A THR 91.250 1
ATOM 2258 H HG21 . THR 143 143 ? A 52.026 0.749 -23.082 1.000 1 A THR 91.250 1
ATOM 2259 H HG22 . THR 143 143 ? A 53.269 0.342 -24.273 1.000 1 A THR 91.250 1
ATOM 2260 H HG23 . THR 143 143 ? A 52.687 2.015 -24.145 1.000 1 A THR 91.250 1
ATOM 2261 N N . MET 144 144 ? A 50.539 -0.838 -27.793 1.000 1 A MET 89.190 1
ATOM 2262 C CA . MET 144 144 ? A 49.444 -1.348 -28.627 1.000 1 A MET 89.190 1
ATOM 2263 C C . MET 144 144 ? A 48.075 -0.834 -28.147 1.000 1 A MET 89.190 1
ATOM 2264 O O . MET 144 144 ? A 47.255 -0.405 -28.953 1.000 1 A MET 89.190 1
ATOM 2265 C CB . MET 144 144 ? A 49.495 -2.886 -28.651 1.000 1 A MET 89.190 1
ATOM 2266 C CG . MET 144 144 ? A 48.504 -3.486 -29.659 1.000 1 A MET 89.190 1
ATOM 2267 S SD . MET 144 144 ? A 48.735 -2.976 -31.389 1.000 1 A MET 89.190 1
ATOM 2268 C CE . MET 144 144 ? A 50.207 -3.942 -31.809 1.000 1 A MET 89.190 1
ATOM 2269 H H . MET 144 144 ? A 51.237 -1.488 -27.463 1.000 1 A MET 89.190 1
ATOM 2270 H HA . MET 144 144 ? A 49.598 -0.977 -29.641 1.000 1 A MET 89.190 1
ATOM 2271 H HB2 . MET 144 144 ? A 49.267 -3.273 -27.658 1.000 1 A MET 89.190 1
ATOM 2272 H HB3 . MET 144 144 ? A 50.502 -3.206 -28.918 1.000 1 A MET 89.190 1
ATOM 2273 H HG2 . MET 144 144 ? A 48.571 -4.573 -29.605 1.000 1 A MET 89.190 1
ATOM 2274 H HG3 . MET 144 144 ? A 47.495 -3.208 -29.356 1.000 1 A MET 89.190 1
ATOM 2275 H HE1 . MET 144 144 ? A 51.042 -3.634 -31.180 1.000 1 A MET 89.190 1
ATOM 2276 H HE2 . MET 144 144 ? A 50.008 -5.004 -31.660 1.000 1 A MET 89.190 1
ATOM 2277 H HE3 . MET 144 144 ? A 50.456 -3.763 -32.855 1.000 1 A MET 89.190 1
ATOM 2278 N N . ASP 145 145 ? A 47.851 -0.768 -26.833 1.000 1 A ASP 88.250 1
ATOM 2279 C CA . ASP 145 145 ? A 46.622 -0.215 -26.243 1.000 1 A ASP 88.250 1
ATOM 2280 C C . ASP 145 145 ? A 46.428 1.266 -26.588 1.000 1 A ASP 88.250 1
ATOM 2281 O O . ASP 145 145 ? A 45.319 1.705 -26.901 1.000 1 A ASP 88.250 1
ATOM 2282 C CB . ASP 145 145 ? A 46.667 -0.389 -24.716 1.000 1 A ASP 88.250 1
ATOM 2283 C CG . ASP 145 145 ? A 46.502 -1.845 -24.276 1.000 1 A ASP 88.250 1
ATOM 2284 O OD1 . ASP 145 145 ? A 46.631 -2.754 -25.121 1.000 1 A ASP 88.250 1
ATOM 2285 O OD2 . ASP 145 145 ? A 46.195 -2.083 -23.096 1.000 1 A ASP 88.250 1
ATOM 2286 H H . ASP 145 145 ? A 48.495 -1.242 -26.217 1.000 1 A ASP 88.250 1
ATOM 2287 H HA . ASP 145 145 ? A 45.761 -0.760 -26.630 1.000 1 A ASP 88.250 1
ATOM 2288 H HB2 . ASP 145 145 ? A 45.855 0.191 -24.278 1.000 1 A ASP 88.250 1
ATOM 2289 H HB3 . ASP 145 145 ? A 47.609 0.002 -24.331 1.000 1 A ASP 88.250 1
ATOM 2290 N N . THR 146 146 ? A 47.520 2.032 -26.590 1.000 1 A THR 90.940 1
ATOM 2291 C CA . THR 146 146 ? A 47.500 3.447 -26.968 1.000 1 A THR 90.940 1
ATOM 2292 C C . THR 146 146 ? A 47.226 3.611 -28.466 1.000 1 A THR 90.940 1
ATOM 2293 O O . THR 146 146 ? A 46.398 4.446 -28.833 1.000 1 A THR 90.940 1
ATOM 2294 C CB . THR 146 146 ? A 48.802 4.141 -26.553 1.000 1 A THR 90.940 1
ATOM 2295 O OG1 . THR 146 146 ? A 49.059 3.950 -25.174 1.000 1 A THR 90.940 1
ATOM 2296 C CG2 . THR 146 146 ? A 48.741 5.649 -26.773 1.000 1 A THR 90.940 1
ATOM 2297 H H . THR 146 146 ? A 48.411 1.591 -26.415 1.000 1 A THR 90.940 1
ATOM 2298 H HA . THR 146 146 ? A 46.681 3.935 -26.439 1.000 1 A THR 90.940 1
ATOM 2299 H HB . THR 146 146 ? A 49.623 3.712 -27.127 1.000 1 A THR 90.940 1
ATOM 2300 H HG1 . THR 146 146 ? A 49.442 3.073 -25.101 1.000 1 A THR 90.940 1
ATOM 2301 H HG21 . THR 146 146 ? A 48.700 5.870 -27.840 1.000 1 A THR 90.940 1
ATOM 2302 H HG22 . THR 146 146 ? A 47.857 6.054 -26.279 1.000 1 A THR 90.940 1
ATOM 2303 H HG23 . THR 146 146 ? A 49.629 6.121 -26.353 1.000 1 A THR 90.940 1
ATOM 2304 N N . LEU 147 147 ? A 47.818 2.777 -29.336 1.000 1 A LEU 91.060 1
ATOM 2305 C CA . LEU 147 147 ? A 47.474 2.731 -30.769 1.000 1 A LEU 91.060 1
ATOM 2306 C C . LEU 147 147 ? A 45.983 2.426 -30.986 1.000 1 A LEU 91.060 1
ATOM 2307 O O . LEU 147 147 ? A 45.324 3.087 -31.789 1.000 1 A LEU 91.060 1
ATOM 2308 C CB . LEU 147 147 ? A 48.300 1.663 -31.516 1.000 1 A LEU 91.060 1
ATOM 2309 C CG . LEU 147 147 ? A 49.775 1.960 -31.827 1.000 1 A LEU 91.060 1
ATOM 2310 C CD1 . LEU 147 147 ? A 50.335 0.809 -32.655 1.000 1 A LEU 91.060 1
ATOM 2311 C CD2 . LEU 147 147 ? A 49.979 3.221 -32.662 1.000 1 A LEU 91.060 1
ATOM 2312 H H . LEU 147 147 ? A 48.488 2.112 -28.979 1.000 1 A LEU 91.060 1
ATOM 2313 H HA . LEU 147 147 ? A 47.661 3.705 -31.220 1.000 1 A LEU 91.060 1
ATOM 2314 H HB2 . LEU 147 147 ? A 48.252 0.727 -30.960 1.000 1 A LEU 91.060 1
ATOM 2315 H HB3 . LEU 147 147 ? A 47.806 1.485 -32.471 1.000 1 A LEU 91.060 1
ATOM 2316 H HG . LEU 147 147 ? A 50.339 2.028 -30.897 1.000 1 A LEU 91.060 1
ATOM 2317 H HD11 . LEU 147 147 ? A 49.832 0.761 -33.621 1.000 1 A LEU 91.060 1
ATOM 2318 H HD12 . LEU 147 147 ? A 50.177 -0.133 -32.130 1.000 1 A LEU 91.060 1
ATOM 2319 H HD13 . LEU 147 147 ? A 51.402 0.953 -32.826 1.000 1 A LEU 91.060 1
ATOM 2320 H HD21 . LEU 147 147 ? A 49.899 4.084 -32.001 1.000 1 A LEU 91.060 1
ATOM 2321 H HD22 . LEU 147 147 ? A 49.247 3.276 -33.468 1.000 1 A LEU 91.060 1
ATOM 2322 H HD23 . LEU 147 147 ? A 50.984 3.229 -33.083 1.000 1 A LEU 91.060 1
ATOM 2323 N N . ILE 148 148 ? A 45.434 1.448 -30.259 1.000 1 A ILE 89.500 1
ATOM 2324 C CA . ILE 148 148 ? A 44.017 1.070 -30.355 1.000 1 A ILE 89.500 1
ATOM 2325 C C . ILE 148 148 ? A 43.116 2.241 -29.943 1.000 1 A ILE 89.500 1
ATOM 2326 O O . ILE 148 148 ? A 42.142 2.534 -30.641 1.000 1 A ILE 89.500 1
ATOM 2327 C CB . ILE 148 148 ? A 43.738 -0.209 -29.531 1.000 1 A ILE 89.500 1
ATOM 2328 C CG1 . ILE 148 148 ? A 44.431 -1.429 -30.181 1.000 1 A ILE 89.500 1
ATOM 2329 C CG2 . ILE 148 148 ? A 42.224 -0.485 -29.424 1.000 1 A ILE 89.500 1
ATOM 2330 C CD1 . ILE 148 148 ? A 44.516 -2.656 -29.261 1.000 1 A ILE 89.500 1
ATOM 2331 H H . ILE 148 148 ? A 46.036 0.923 -29.640 1.000 1 A ILE 89.500 1
ATOM 2332 H HA . ILE 148 148 ? A 43.788 0.854 -31.399 1.000 1 A ILE 89.500 1
ATOM 2333 H HB . ILE 148 148 ? A 44.135 -0.070 -28.525 1.000 1 A ILE 89.500 1
ATOM 2334 H HG12 . ILE 148 148 ? A 43.896 -1.701 -31.091 1.000 1 A ILE 89.500 1
ATOM 2335 H HG13 . ILE 148 148 ? A 45.447 -1.171 -30.480 1.000 1 A ILE 89.500 1
ATOM 2336 H HG21 . ILE 148 148 ? A 41.732 0.317 -28.872 1.000 1 A ILE 89.500 1
ATOM 2337 H HG22 . ILE 148 148 ? A 42.042 -1.405 -28.870 1.000 1 A ILE 89.500 1
ATOM 2338 H HG23 . ILE 148 148 ? A 41.785 -0.561 -30.419 1.000 1 A ILE 89.500 1
ATOM 2339 H HD11 . ILE 148 148 ? A 43.524 -3.057 -29.054 1.000 1 A ILE 89.500 1
ATOM 2340 H HD12 . ILE 148 148 ? A 45.003 -2.385 -28.324 1.000 1 A ILE 89.500 1
ATOM 2341 H HD13 . ILE 148 148 ? A 45.110 -3.429 -29.748 1.000 1 A ILE 89.500 1
ATOM 2342 N N . ALA 149 149 ? A 43.442 2.953 -28.862 1.000 1 A ALA 88.940 1
ATOM 2343 C CA . ALA 149 149 ? A 42.682 4.131 -28.440 1.000 1 A ALA 88.940 1
ATOM 2344 C C . ALA 149 149 ? A 42.760 5.289 -29.451 1.000 1 A ALA 88.940 1
ATOM 2345 O O . ALA 149 149 ? A 41.765 5.988 -29.664 1.000 1 A ALA 88.940 1
ATOM 2346 C CB . ALA 149 149 ? A 43.182 4.564 -27.067 1.000 1 A ALA 88.940 1
ATOM 2347 H H . ALA 149 149 ? A 44.229 2.658 -28.302 1.000 1 A ALA 88.940 1
ATOM 2348 H HA . ALA 149 149 ? A 41.632 3.852 -28.346 1.000 1 A ALA 88.940 1
ATOM 2349 H HB1 . ALA 149 149 ? A 43.036 3.748 -26.359 1.000 1 A ALA 88.940 1
ATOM 2350 H HB2 . ALA 149 149 ? A 44.241 4.816 -27.127 1.000 1 A ALA 88.940 1
ATOM 2351 H HB3 . ALA 149 149 ? A 42.623 5.434 -26.725 1.000 1 A ALA 88.940 1
ATOM 2352 N N . MET 150 150 ? A 43.898 5.454 -30.136 1.000 1 A MET 91.310 1
ATOM 2353 C CA . MET 150 150 ? A 44.068 6.465 -31.190 1.000 1 A MET 91.310 1
ATOM 2354 C C . MET 150 150 ? A 43.168 6.246 -32.409 1.000 1 A MET 91.310 1
ATOM 2355 O O . MET 150 150 ? A 42.915 7.197 -33.153 1.000 1 A MET 91.310 1
ATOM 2356 C CB . MET 150 150 ? A 45.533 6.538 -31.647 1.000 1 A MET 91.310 1
ATOM 2357 C CG . MET 150 150 ? A 46.358 7.317 -30.632 1.000 1 A MET 91.310 1
ATOM 2358 S SD . MET 150 150 ? A 48.025 7.801 -31.140 1.000 1 A MET 91.310 1
ATOM 2359 C CE . MET 150 150 ? A 48.771 6.173 -31.267 1.000 1 A MET 91.310 1
ATOM 2360 H H . MET 150 150 ? A 44.695 4.886 -29.888 1.000 1 A MET 91.310 1
ATOM 2361 H HA . MET 150 150 ? A 43.787 7.436 -30.780 1.000 1 A MET 91.310 1
ATOM 2362 H HB2 . MET 150 150 ? A 45.948 5.540 -31.788 1.000 1 A MET 91.310 1
ATOM 2363 H HB3 . MET 150 150 ? A 45.588 7.072 -32.595 1.000 1 A MET 91.310 1
ATOM 2364 H HG2 . MET 150 150 ? A 46.422 6.747 -29.704 1.000 1 A MET 91.310 1
ATOM 2365 H HG3 . MET 150 150 ? A 45.812 8.240 -30.435 1.000 1 A MET 91.310 1
ATOM 2366 H HE1 . MET 150 150 ? A 49.835 6.287 -31.472 1.000 1 A MET 91.310 1
ATOM 2367 H HE2 . MET 150 150 ? A 48.300 5.630 -32.088 1.000 1 A MET 91.310 1
ATOM 2368 H HE3 . MET 150 150 ? A 48.638 5.631 -30.331 1.000 1 A MET 91.310 1
ATOM 2369 N N . LYS 151 151 ? A 42.625 5.036 -32.604 1.000 1 A LYS 88.810 1
ATOM 2370 C CA . LYS 151 151 ? A 41.773 4.688 -33.751 1.000 1 A LYS 88.810 1
ATOM 2371 C C . LYS 151 151 ? A 40.652 5.695 -34.002 1.000 1 A LYS 88.810 1
ATOM 2372 O O . LYS 151 151 ? A 40.425 6.074 -35.148 1.000 1 A LYS 88.810 1
ATOM 2373 C CB . LYS 151 151 ? A 41.179 3.298 -33.508 1.000 1 A LYS 88.810 1
ATOM 2374 C CG . LYS 151 151 ? A 40.317 2.837 -34.688 1.000 1 A LYS 88.810 1
ATOM 2375 C CD . LYS 151 151 ? A 39.772 1.447 -34.396 1.000 1 A LYS 88.810 1
ATOM 2376 C CE . LYS 151 151 ? A 38.996 0.935 -35.605 1.000 1 A LYS 88.810 1
ATOM 2377 N NZ . LYS 151 151 ? A 38.777 -0.518 -35.459 1.000 1 A LYS 88.810 1
ATOM 2378 H H . LYS 151 151 ? A 42.898 4.301 -31.968 1.000 1 A LYS 88.810 1
ATOM 2379 H HA . LYS 151 151 ? A 42.393 4.662 -34.647 1.000 1 A LYS 88.810 1
ATOM 2380 H HB2 . LYS 151 151 ? A 41.994 2.590 -33.360 1.000 1 A LYS 88.810 1
ATOM 2381 H HB3 . LYS 151 151 ? A 40.568 3.317 -32.605 1.000 1 A LYS 88.810 1
ATOM 2382 H HG2 . LYS 151 151 ? A 40.935 2.806 -35.585 1.000 1 A LYS 88.810 1
ATOM 2383 H HG3 . LYS 151 151 ? A 39.478 3.514 -34.846 1.000 1 A LYS 88.810 1
ATOM 2384 H HD2 . LYS 151 151 ? A 40.618 0.789 -34.197 1.000 1 A LYS 88.810 1
ATOM 2385 H HD3 . LYS 151 151 ? A 39.128 1.475 -33.517 1.000 1 A LYS 88.810 1
ATOM 2386 H HE2 . LYS 151 151 ? A 39.593 1.130 -36.497 1.000 1 A LYS 88.810 1
ATOM 2387 H HE3 . LYS 151 151 ? A 38.057 1.480 -35.694 1.000 1 A LYS 88.810 1
ATOM 2388 H HZ1 . LYS 151 151 ? A 39.682 -0.953 -35.357 1.000 1 A LYS 88.810 1
ATOM 2389 H HZ2 . LYS 151 151 ? A 38.240 -0.712 -34.625 1.000 1 A LYS 88.810 1
ATOM 2390 H HZ3 . LYS 151 151 ? A 38.323 -0.894 -36.279 1.000 1 A LYS 88.810 1
ATOM 2391 N N . ARG 152 152 ? A 39.939 6.124 -32.951 1.000 1 A ARG 83.120 1
ATOM 2392 C CA . ARG 152 152 ? A 38.821 7.077 -33.086 1.000 1 A ARG 83.120 1
ATOM 2393 C C . ARG 152 152 ? A 39.313 8.424 -33.611 1.000 1 A ARG 83.120 1
ATOM 2394 O O . ARG 152 152 ? A 38.731 8.962 -34.545 1.000 1 A ARG 83.120 1
ATOM 2395 C CB . ARG 152 152 ? A 38.083 7.229 -31.745 1.000 1 A ARG 83.120 1
ATOM 2396 C CG . ARG 152 152 ? A 36.867 8.168 -31.871 1.000 1 A ARG 83.120 1
ATOM 2397 C CD . ARG 152 152 ? A 36.088 8.304 -30.557 1.000 1 A ARG 83.120 1
ATOM 2398 N NE . ARG 152 152 ? A 36.873 9.007 -29.522 1.000 1 A ARG 83.120 1
ATOM 2399 C CZ . ARG 152 152 ? A 36.683 8.971 -28.215 1.000 1 A ARG 83.120 1
ATOM 2400 N NH1 . ARG 152 152 ? A 35.698 8.305 -27.677 1.000 1 A ARG 83.120 1
ATOM 2401 N NH2 . ARG 152 152 ? A 37.491 9.604 -27.412 1.000 1 A ARG 83.120 1
ATOM 2402 H H . ARG 152 152 ? A 40.231 5.812 -32.036 1.000 1 A ARG 83.120 1
ATOM 2403 H HA . ARG 152 152 ? A 38.124 6.700 -33.835 1.000 1 A ARG 83.120 1
ATOM 2404 H HB2 . ARG 152 152 ? A 38.772 7.620 -30.997 1.000 1 A ARG 83.120 1
ATOM 2405 H HB3 . ARG 152 152 ? A 37.740 6.248 -31.417 1.000 1 A ARG 83.120 1
ATOM 2406 H HG2 . ARG 152 152 ? A 37.188 9.162 -32.183 1.000 1 A ARG 83.120 1
ATOM 2407 H HG3 . ARG 152 152 ? A 36.193 7.774 -32.632 1.000 1 A ARG 83.120 1
ATOM 2408 H HD2 . ARG 152 152 ? A 35.184 8.879 -30.758 1.000 1 A ARG 83.120 1
ATOM 2409 H HD3 . ARG 152 152 ? A 35.805 7.310 -30.212 1.000 1 A ARG 83.120 1
ATOM 2410 H HE . ARG 152 152 ? A 37.595 9.628 -29.858 1.000 1 A ARG 83.120 1
ATOM 2411 H HH11 . ARG 152 152 ? A 35.059 7.806 -28.280 1.000 1 A ARG 83.120 1
ATOM 2412 H HH12 . ARG 152 152 ? A 35.619 8.233 -26.673 1.000 1 A ARG 83.120 1
ATOM 2413 H HH21 . ARG 152 152 ? A 38.288 10.107 -27.778 1.000 1 A ARG 83.120 1
ATOM 2414 H HH22 . ARG 152 152 ? A 37.389 9.539 -26.410 1.000 1 A ARG 83.120 1
ATOM 2415 N N . THR 153 153 ? A 40.398 8.931 -33.038 1.000 1 A THR 88.750 1
ATOM 2416 C CA . THR 153 153 ? A 40.985 10.223 -33.404 1.000 1 A THR 88.750 1
ATOM 2417 C C . THR 153 153 ? A 41.536 10.214 -34.832 1.000 1 A THR 88.750 1
ATOM 2418 O O . THR 153 153 ? A 41.332 11.175 -35.571 1.000 1 A THR 88.750 1
ATOM 2419 C CB . THR 153 153 ? A 42.077 10.576 -32.386 1.000 1 A THR 88.750 1
ATOM 2420 O OG1 . THR 153 153 ? A 41.533 10.522 -31.087 1.000 1 A THR 88.750 1
ATOM 2421 C CG2 . THR 153 153 ? A 42.612 11.989 -32.562 1.000 1 A THR 88.750 1
ATOM 2422 H H . THR 153 153 ? A 40.846 8.413 -32.296 1.000 1 A THR 88.750 1
ATOM 2423 H HA . THR 153 153 ? A 40.209 10.987 -33.362 1.000 1 A THR 88.750 1
ATOM 2424 H HB . THR 153 153 ? A 42.897 9.862 -32.457 1.000 1 A THR 88.750 1
ATOM 2425 H HG1 . THR 153 153 ? A 41.017 11.322 -30.964 1.000 1 A THR 88.750 1
ATOM 2426 H HG21 . THR 153 153 ? A 41.790 12.705 -32.603 1.000 1 A THR 88.750 1
ATOM 2427 H HG22 . THR 153 153 ? A 43.283 12.236 -31.740 1.000 1 A THR 88.750 1
ATOM 2428 H HG23 . THR 153 153 ? A 43.174 12.030 -33.495 1.000 1 A THR 88.750 1
ATOM 2429 N N . LEU 154 154 ? A 42.158 9.111 -35.263 1.000 1 A LEU 90.810 1
ATOM 2430 C CA . LEU 154 154 ? A 42.600 8.937 -36.651 1.000 1 A LEU 90.810 1
ATOM 2431 C C . LEU 154 154 ? A 41.418 8.808 -37.619 1.000 1 A LEU 90.810 1
ATOM 2432 O O . LEU 154 154 ? A 41.443 9.399 -38.692 1.000 1 A LEU 90.810 1
ATOM 2433 C CB . LEU 154 154 ? A 43.534 7.718 -36.749 1.000 1 A LEU 90.810 1
ATOM 2434 C CG . LEU 154 154 ? A 44.895 7.910 -36.053 1.000 1 A LEU 90.810 1
ATOM 2435 C CD1 . LEU 154 154 ? A 45.665 6.593 -36.067 1.000 1 A LEU 90.810 1
ATOM 2436 C CD2 . LEU 154 154 ? A 45.756 8.974 -36.741 1.000 1 A LEU 90.810 1
ATOM 2437 H H . LEU 154 154 ? A 42.339 8.367 -34.605 1.000 1 A LEU 90.810 1
ATOM 2438 H HA . LEU 154 154 ? A 43.147 9.827 -36.963 1.000 1 A LEU 90.810 1
ATOM 2439 H HB2 . LEU 154 154 ? A 43.717 7.502 -37.801 1.000 1 A LEU 90.810 1
ATOM 2440 H HB3 . LEU 154 154 ? A 43.029 6.855 -36.315 1.000 1 A LEU 90.810 1
ATOM 2441 H HG . LEU 154 154 ? A 44.738 8.203 -35.015 1.000 1 A LEU 90.810 1
ATOM 2442 H HD11 . LEU 154 154 ? A 45.884 6.297 -37.093 1.000 1 A LEU 90.810 1
ATOM 2443 H HD12 . LEU 154 154 ? A 45.085 5.811 -35.576 1.000 1 A LEU 90.810 1
ATOM 2444 H HD13 . LEU 154 154 ? A 46.608 6.710 -35.532 1.000 1 A LEU 90.810 1
ATOM 2445 H HD21 . LEU 154 154 ? A 45.901 8.717 -37.791 1.000 1 A LEU 90.810 1
ATOM 2446 H HD22 . LEU 154 154 ? A 46.730 9.024 -36.255 1.000 1 A LEU 90.810 1
ATOM 2447 H HD23 . LEU 154 154 ? A 45.288 9.956 -36.665 1.000 1 A LEU 90.810 1
ATOM 2448 N N . LEU 155 155 ? A 40.346 8.111 -37.231 1.000 1 A LEU 84.250 1
ATOM 2449 C CA . LEU 155 155 ? A 39.136 8.009 -38.049 1.000 1 A LEU 84.250 1
ATOM 2450 C C . LEU 155 155 ? A 38.454 9.371 -38.241 1.000 1 A LEU 84.250 1
ATOM 2451 O O . LEU 155 155 ? A 37.936 9.654 -39.321 1.000 1 A LEU 84.250 1
ATOM 2452 C CB . LEU 155 155 ? A 38.187 6.990 -37.395 1.000 1 A LEU 84.250 1
ATOM 2453 C CG . LEU 155 155 ? A 36.899 6.727 -38.192 1.000 1 A LEU 84.250 1
ATOM 2454 C CD1 . LEU 155 155 ? A 37.175 6.013 -39.516 1.000 1 A LEU 84.250 1
ATOM 2455 C CD2 . LEU 155 155 ? A 35.954 5.855 -37.364 1.000 1 A LEU 84.250 1
ATOM 2456 H H . LEU 155 155 ? A 40.388 7.608 -36.356 1.000 1 A LEU 84.250 1
ATOM 2457 H HA . LEU 155 155 ? A 39.430 7.651 -39.036 1.000 1 A LEU 84.250 1
ATOM 2458 H HB2 . LEU 155 155 ? A 38.718 6.047 -37.267 1.000 1 A LEU 84.250 1
ATOM 2459 H HB3 . LEU 155 155 ? A 37.914 7.359 -36.406 1.000 1 A LEU 84.250 1
ATOM 2460 H HG . LEU 155 155 ? A 36.382 7.665 -38.394 1.000 1 A LEU 84.250 1
ATOM 2461 H HD11 . LEU 155 155 ? A 37.781 6.651 -40.160 1.000 1 A LEU 84.250 1
ATOM 2462 H HD12 . LEU 155 155 ? A 36.240 5.790 -40.030 1.000 1 A LEU 84.250 1
ATOM 2463 H HD13 . LEU 155 155 ? A 37.718 5.086 -39.331 1.000 1 A LEU 84.250 1
ATOM 2464 H HD21 . LEU 155 155 ? A 36.446 4.912 -37.124 1.000 1 A LEU 84.250 1
ATOM 2465 H HD22 . LEU 155 155 ? A 35.703 6.372 -36.438 1.000 1 A LEU 84.250 1
ATOM 2466 H HD23 . LEU 155 155 ? A 35.040 5.655 -37.923 1.000 1 A LEU 84.250 1
ATOM 2467 N N . GLU 156 156 ? A 38.438 10.213 -37.208 1.000 1 A GLU 85.620 1
ATOM 2468 C CA . GLU 156 156 ? A 37.962 11.595 -37.306 1.000 1 A GLU 85.620 1
ATOM 2469 C C . GLU 156 156 ? A 38.836 12.415 -38.259 1.000 1 A GLU 85.620 1
ATOM 2470 O O . GLU 156 156 ? A 38.289 13.059 -39.155 1.000 1 A GLU 85.620 1
ATOM 2471 C CB . GLU 156 156 ? A 37.915 12.238 -35.913 1.000 1 A GLU 85.620 1
ATOM 2472 C CG . GLU 156 156 ? A 36.734 11.713 -35.081 1.000 1 A GLU 85.620 1
ATOM 2473 C CD . GLU 156 156 ? A 36.790 12.143 -33.605 1.000 1 A GLU 85.620 1
ATOM 2474 O OE1 . GLU 156 156 ? A 35.970 11.598 -32.829 1.000 1 A GLU 85.620 1
ATOM 2475 O OE2 . GLU 156 156 ? A 37.647 12.983 -33.245 1.000 1 A GLU 85.620 1
ATOM 2476 H H . GLU 156 156 ? A 38.827 9.903 -36.329 1.000 1 A GLU 85.620 1
ATOM 2477 H HA . GLU 156 156 ? A 36.955 11.604 -37.722 1.000 1 A GLU 85.620 1
ATOM 2478 H HB2 . GLU 156 156 ? A 37.806 13.317 -36.022 1.000 1 A GLU 85.620 1
ATOM 2479 H HB3 . GLU 156 156 ? A 38.852 12.035 -35.395 1.000 1 A GLU 85.620 1
ATOM 2480 H HG2 . GLU 156 156 ? A 36.714 10.624 -35.127 1.000 1 A GLU 85.620 1
ATOM 2481 H HG3 . GLU 156 156 ? A 35.808 12.074 -35.529 1.000 1 A GLU 85.620 1
ATOM 2482 N N . LEU 157 157 ? A 40.167 12.315 -38.139 1.000 1 A LEU 91.380 1
ATOM 2483 C CA . LEU 157 157 ? A 41.111 12.962 -39.055 1.000 1 A LEU 91.380 1
ATOM 2484 C C . LEU 157 157 ? A 40.856 12.546 -40.513 1.000 1 A LEU 91.380 1
ATOM 2485 O O . LEU 157 157 ? A 40.694 13.408 -41.376 1.000 1 A LEU 91.380 1
ATOM 2486 C CB . LEU 157 157 ? A 42.554 12.642 -38.613 1.000 1 A LEU 91.380 1
ATOM 2487 C CG . LEU 157 157 ? A 43.625 13.235 -39.547 1.000 1 A LEU 91.380 1
ATOM 2488 C CD1 . LEU 157 157 ? A 43.697 14.756 -39.429 1.000 1 A LEU 91.380 1
ATOM 2489 C CD2 . LEU 157 157 ? A 44.999 12.635 -39.257 1.000 1 A LEU 91.380 1
ATOM 2490 H H . LEU 157 157 ? A 40.542 11.758 -37.385 1.000 1 A LEU 91.380 1
ATOM 2491 H HA . LEU 157 157 ? A 40.952 14.039 -38.996 1.000 1 A LEU 91.380 1
ATOM 2492 H HB2 . LEU 157 157 ? A 42.710 13.013 -37.601 1.000 1 A LEU 91.380 1
ATOM 2493 H HB3 . LEU 157 157 ? A 42.684 11.560 -38.599 1.000 1 A LEU 91.380 1
ATOM 2494 H HG . LEU 157 157 ? A 43.374 12.982 -40.578 1.000 1 A LEU 91.380 1
ATOM 2495 H HD11 . LEU 157 157 ? A 44.453 15.134 -40.116 1.000 1 A LEU 91.380 1
ATOM 2496 H HD12 . LEU 157 157 ? A 42.743 15.201 -39.712 1.000 1 A LEU 91.380 1
ATOM 2497 H HD13 . LEU 157 157 ? A 43.957 15.046 -38.411 1.000 1 A LEU 91.380 1
ATOM 2498 H HD21 . LEU 157 157 ? A 45.728 13.046 -39.955 1.000 1 A LEU 91.380 1
ATOM 2499 H HD22 . LEU 157 157 ? A 45.313 12.863 -38.238 1.000 1 A LEU 91.380 1
ATOM 2500 H HD23 . LEU 157 157 ? A 44.966 11.555 -39.398 1.000 1 A LEU 91.380 1
ATOM 2501 N N . SER 158 158 ? A 40.753 11.243 -40.787 1.000 1 A SER 87.190 1
ATOM 2502 C CA . SER 158 158 ? A 40.482 10.717 -42.131 1.000 1 A SER 87.190 1
ATOM 2503 C C . SER 158 158 ? A 39.124 11.148 -42.688 1.000 1 A SER 87.190 1
ATOM 2504 O O . SER 158 158 ? A 38.943 11.181 -43.901 1.000 1 A SER 87.190 1
ATOM 2505 C CB . SER 158 158 ? A 40.531 9.187 -42.120 1.000 1 A SER 87.190 1
ATOM 2506 O OG . SER 158 158 ? A 41.819 8.741 -41.768 1.000 1 A SER 87.190 1
ATOM 2507 H H . SER 158 158 ? A 40.967 10.577 -40.058 1.000 1 A SER 87.190 1
ATOM 2508 H HA . SER 158 158 ? A 41.247 11.084 -42.815 1.000 1 A SER 87.190 1
ATOM 2509 H HB2 . SER 158 158 ? A 40.285 8.805 -43.111 1.000 1 A SER 87.190 1
ATOM 2510 H HB3 . SER 158 158 ? A 39.809 8.802 -41.401 1.000 1 A SER 87.190 1
ATOM 2511 H HG . SER 158 158 ? A 42.426 8.992 -42.467 1.000 1 A SER 87.190 1
ATOM 2512 N N . ARG 159 159 ? A 38.147 11.479 -41.835 1.000 1 A ARG 85.000 1
ATOM 2513 C CA . ARG 159 159 ? A 36.840 11.998 -42.273 1.000 1 A ARG 85.000 1
ATOM 2514 C C . ARG 159 159 ? A 36.866 13.497 -42.558 1.000 1 A ARG 85.000 1
ATOM 2515 O O . ARG 159 159 ? A 36.109 13.938 -43.418 1.000 1 A ARG 85.000 1
ATOM 2516 C CB . ARG 159 159 ? A 35.775 11.680 -41.218 1.000 1 A ARG 85.000 1
ATOM 2517 C CG . ARG 159 159 ? A 35.369 10.202 -41.226 1.000 1 A ARG 85.000 1
ATOM 2518 C CD . ARG 159 159 ? A 34.509 9.920 -39.990 1.000 1 A ARG 85.000 1
ATOM 2519 N NE . ARG 159 159 ? A 34.010 8.532 -39.969 1.000 1 A ARG 85.000 1
ATOM 2520 C CZ . ARG 159 159 ? A 33.180 8.027 -39.073 1.000 1 A ARG 85.000 1
ATOM 2521 N NH1 . ARG 159 159 ? A 32.765 8.718 -38.049 1.000 1 A ARG 85.000 1
ATOM 2522 N NH2 . ARG 159 159 ? A 32.729 6.809 -39.192 1.000 1 A ARG 85.000 1
ATOM 2523 H H . ARG 159 159 ? A 38.352 11.434 -40.847 1.000 1 A ARG 85.000 1
ATOM 2524 H HA . ARG 159 159 ? A 36.564 11.532 -43.219 1.000 1 A ARG 85.000 1
ATOM 2525 H HB2 . ARG 159 159 ? A 34.886 12.278 -41.417 1.000 1 A ARG 85.000 1
ATOM 2526 H HB3 . ARG 159 159 ? A 36.154 11.955 -40.234 1.000 1 A ARG 85.000 1
ATOM 2527 H HG2 . ARG 159 159 ? A 36.251 9.562 -41.210 1.000 1 A ARG 85.000 1
ATOM 2528 H HG3 . ARG 159 159 ? A 34.799 9.992 -42.131 1.000 1 A ARG 85.000 1
ATOM 2529 H HD2 . ARG 159 159 ? A 33.667 10.613 -39.986 1.000 1 A ARG 85.000 1
ATOM 2530 H HD3 . ARG 159 159 ? A 35.118 10.099 -39.105 1.000 1 A ARG 85.000 1
ATOM 2531 H HE . ARG 159 159 ? A 34.370 7.917 -40.685 1.000 1 A ARG 85.000 1
ATOM 2532 H HH11 . ARG 159 159 ? A 32.133 8.313 -37.374 1.000 1 A ARG 85.000 1
ATOM 2533 H HH12 . ARG 159 159 ? A 33.153 9.638 -37.896 1.000 1 A ARG 85.000 1
ATOM 2534 H HH21 . ARG 159 159 ? A 32.001 6.483 -38.572 1.000 1 A ARG 85.000 1
ATOM 2535 H HH22 . ARG 159 159 ? A 33.040 6.226 -39.955 1.000 1 A ARG 85.000 1
ATOM 2536 N N . SER 160 160 ? A 37.670 14.263 -41.821 1.000 1 A SER 89.120 1
ATOM 2537 C CA . SER 160 160 ? A 37.713 15.727 -41.923 1.000 1 A SER 89.120 1
ATOM 2538 C C . SER 160 160 ? A 38.766 16.261 -42.890 1.000 1 A SER 89.120 1
ATOM 2539 O O . SER 160 160 ? A 38.646 17.404 -43.316 1.000 1 A SER 89.120 1
ATOM 2540 C CB . SER 160 160 ? A 37.942 16.347 -40.542 1.000 1 A SER 89.120 1
ATOM 2541 O OG . SER 160 160 ? A 39.174 15.940 -39.972 1.000 1 A SER 89.120 1
ATOM 2542 H H . SER 160 160 ? A 38.219 13.829 -41.093 1.000 1 A SER 89.120 1
ATOM 2543 H HA . SER 160 160 ? A 36.751 16.086 -42.287 1.000 1 A SER 89.120 1
ATOM 2544 H HB2 . SER 160 160 ? A 37.935 17.433 -40.635 1.000 1 A SER 89.120 1
ATOM 2545 H HB3 . SER 160 160 ? A 37.131 16.051 -39.877 1.000 1 A SER 89.120 1
ATOM 2546 H HG . SER 160 160 ? A 39.867 16.003 -40.633 1.000 1 A SER 89.120 1
ATOM 2547 N N . SER 161 161 ? A 39.811 15.486 -43.181 1.000 1 A SER 91.560 1
ATOM 2548 C CA . SER 161 161 ? A 40.910 15.925 -44.041 1.000 1 A SER 91.560 1
ATOM 2549 C C . SER 161 161 ? A 40.480 16.013 -45.508 1.000 1 A SER 91.560 1
ATOM 2550 O O . SER 161 161 ? A 39.714 15.180 -45.998 1.000 1 A SER 91.560 1
ATOM 2551 C CB . SER 161 161 ? A 42.123 15.006 -43.867 1.000 1 A SER 91.560 1
ATOM 2552 O OG . SER 161 161 ? A 43.141 15.417 -44.748 1.000 1 A SER 91.560 1
ATOM 2553 H H . SER 161 161 ? A 39.873 14.566 -42.769 1.000 1 A SER 91.560 1
ATOM 2554 H HA . SER 161 161 ? A 41.217 16.923 -43.728 1.000 1 A SER 91.560 1
ATOM 2555 H HB2 . SER 161 161 ? A 42.484 15.063 -42.840 1.000 1 A SER 91.560 1
ATOM 2556 H HB3 . SER 161 161 ? A 41.845 13.978 -44.098 1.000 1 A SER 91.560 1
ATOM 2557 H HG . SER 161 161 ? A 43.962 15.575 -44.277 1.000 1 A SER 91.560 1
ATOM 2558 N N . GLU 162 162 ? A 40.999 17.015 -46.216 1.000 1 A GLU 91.310 1
ATOM 2559 C CA . GLU 162 162 ? A 40.881 17.130 -47.674 1.000 1 A GLU 91.310 1
ATOM 2560 C C . GLU 162 162 ? A 41.993 16.355 -48.400 1.000 1 A GLU 91.310 1
ATOM 2561 O O . GLU 162 162 ? A 41.839 16.019 -49.576 1.000 1 A GLU 91.310 1
ATOM 2562 C CB . GLU 162 162 ? A 40.857 18.611 -48.091 1.000 1 A GLU 91.310 1
ATOM 2563 C CG . GLU 162 162 ? A 39.637 19.346 -47.505 1.000 1 A GLU 91.310 1
ATOM 2564 C CD . GLU 162 162 ? A 39.407 20.746 -48.099 1.000 1 A GLU 91.310 1
ATOM 2565 O OE1 . GLU 162 162 ? A 38.264 21.241 -47.956 1.000 1 A GLU 91.310 1
ATOM 2566 O OE2 . GLU 162 162 ? A 40.347 21.313 -48.698 1.000 1 A GLU 91.310 1
ATOM 2567 H H . GLU 162 162 ? A 41.618 17.660 -45.747 1.000 1 A GLU 91.310 1
ATOM 2568 H HA . GLU 162 162 ? A 39.937 16.688 -47.992 1.000 1 A GLU 91.310 1
ATOM 2569 H HB2 . GLU 162 162 ? A 40.803 18.656 -49.178 1.000 1 A GLU 91.310 1
ATOM 2570 H HB3 . GLU 162 162 ? A 41.775 19.098 -47.762 1.000 1 A GLU 91.310 1
ATOM 2571 H HG2 . GLU 162 162 ? A 39.758 19.436 -46.425 1.000 1 A GLU 91.310 1
ATOM 2572 H HG3 . GLU 162 162 ? A 38.751 18.739 -47.692 1.000 1 A GLU 91.310 1
ATOM 2573 N N . ASN 163 163 ? A 43.073 15.997 -47.696 1.000 1 A ASN 93.310 1
ATOM 2574 C CA . ASN 163 163 ? A 44.196 15.254 -48.251 1.000 1 A ASN 93.310 1
ATOM 2575 C C . ASN 163 163 ? A 43.776 13.809 -48.607 1.000 1 A ASN 93.310 1
ATOM 2576 O O . ASN 163 163 ? A 43.324 13.054 -47.734 1.000 1 A ASN 93.310 1
ATOM 2577 C CB . ASN 163 163 ? A 45.363 15.309 -47.255 1.000 1 A ASN 93.310 1
ATOM 2578 C CG . ASN 163 163 ? A 46.623 14.645 -47.775 1.000 1 A ASN 93.310 1
ATOM 2579 O OD1 . ASN 163 163 ? A 46.605 13.571 -48.360 1.000 1 A ASN 93.310 1
ATOM 2580 N ND2 . ASN 163 163 ? A 47.752 15.266 -47.574 1.000 1 A ASN 93.310 1
ATOM 2581 H H . ASN 163 163 ? A 43.105 16.212 -46.710 1.000 1 A ASN 93.310 1
ATOM 2582 H HA . ASN 163 163 ? A 44.511 15.784 -49.150 1.000 1 A ASN 93.310 1
ATOM 2583 H HB2 . ASN 163 163 ? A 45.087 14.809 -46.327 1.000 1 A ASN 93.310 1
ATOM 2584 H HB3 . ASN 163 163 ? A 45.578 16.351 -47.017 1.000 1 A ASN 93.310 1
ATOM 2585 H HD21 . ASN 163 163 ? A 47.763 16.167 -47.117 1.000 1 A ASN 93.310 1
ATOM 2586 H HD22 . ASN 163 163 ? A 48.609 14.823 -47.873 1.000 1 A ASN 93.310 1
ATOM 2587 N N . PRO 164 164 ? A 43.939 13.371 -49.871 1.000 1 A PRO 92.810 1
ATOM 2588 C CA . PRO 164 164 ? A 43.497 12.050 -50.314 1.000 1 A PRO 92.810 1
ATOM 2589 C C . PRO 164 164 ? A 44.219 10.892 -49.606 1.000 1 A PRO 92.810 1
ATOM 2590 O O . PRO 164 164 ? A 43.606 9.843 -49.391 1.000 1 A PRO 92.810 1
ATOM 2591 C CB . PRO 164 164 ? A 43.739 12.040 -51.828 1.000 1 A PRO 92.810 1
ATOM 2592 C CG . PRO 164 164 ? A 44.864 13.053 -52.032 1.000 1 A PRO 92.810 1
ATOM 2593 C CD . PRO 164 164 ? A 44.562 14.101 -50.968 1.000 1 A PRO 92.810 1
ATOM 2594 H HA . PRO 164 164 ? A 42.429 11.942 -50.124 1.000 1 A PRO 92.810 1
ATOM 2595 H HB2 . PRO 164 164 ? A 42.842 12.394 -52.337 1.000 1 A PRO 92.810 1
ATOM 2596 H HB3 . PRO 164 164 ? A 44.012 11.052 -52.199 1.000 1 A PRO 92.810 1
ATOM 2597 H HG2 . PRO 164 164 ? A 45.826 12.585 -51.824 1.000 1 A PRO 92.810 1
ATOM 2598 H HG3 . PRO 164 164 ? A 44.854 13.479 -53.036 1.000 1 A PRO 92.810 1
ATOM 2599 H HD2 . PRO 164 164 ? A 43.862 14.840 -51.359 1.000 1 A PRO 92.810 1
ATOM 2600 H HD3 . PRO 164 164 ? A 45.489 14.584 -50.660 1.000 1 A PRO 92.810 1
ATOM 2601 N N . LEU 165 165 ? A 45.479 11.070 -49.199 1.000 1 A LEU 95.560 1
ATOM 2602 C CA . LEU 165 165 ? A 46.243 10.057 -48.465 1.000 1 A LEU 95.560 1
ATOM 2603 C C . LEU 165 165 ? A 45.730 9.916 -47.030 1.000 1 A LEU 95.560 1
ATOM 2604 O O . LEU 165 165 ? A 45.483 8.801 -46.574 1.000 1 A LEU 95.560 1
ATOM 2605 C CB . LEU 165 165 ? A 47.742 10.409 -48.482 1.000 1 A LEU 95.560 1
ATOM 2606 C CG . LEU 165 165 ? A 48.366 10.530 -49.883 1.000 1 A LEU 95.560 1
ATOM 2607 C CD1 . LEU 165 165 ? A 49.858 10.831 -49.757 1.000 1 A LEU 95.560 1
ATOM 2608 C CD2 . LEU 165 165 ? A 48.170 9.252 -50.701 1.000 1 A LEU 95.560 1
ATOM 2609 H H . LEU 165 165 ? A 45.897 11.984 -49.303 1.000 1 A LEU 95.560 1
ATOM 2610 H HA . LEU 165 165 ? A 46.106 9.088 -48.945 1.000 1 A LEU 95.560 1
ATOM 2611 H HB2 . LEU 165 165 ? A 48.277 9.636 -47.929 1.000 1 A LEU 95.560 1
ATOM 2612 H HB3 . LEU 165 165 ? A 47.895 11.350 -47.954 1.000 1 A LEU 95.560 1
ATOM 2613 H HG . LEU 165 165 ? A 47.898 11.355 -50.419 1.000 1 A LEU 95.560 1
ATOM 2614 H HD11 . LEU 165 165 ? A 50.289 11.011 -50.742 1.000 1 A LEU 95.560 1
ATOM 2615 H HD12 . LEU 165 165 ? A 49.994 11.726 -49.150 1.000 1 A LEU 95.560 1
ATOM 2616 H HD13 . LEU 165 165 ? A 50.381 10.003 -49.279 1.000 1 A LEU 95.560 1
ATOM 2617 H HD21 . LEU 165 165 ? A 48.819 9.269 -51.576 1.000 1 A LEU 95.560 1
ATOM 2618 H HD22 . LEU 165 165 ? A 48.382 8.373 -50.093 1.000 1 A LEU 95.560 1
ATOM 2619 H HD23 . LEU 165 165 ? A 47.135 9.197 -51.039 1.000 1 A LEU 95.560 1
ATOM 2620 N N . THR 166 166 ? A 45.472 11.033 -46.342 1.000 1 A THR 94.750 1
ATOM 2621 C CA . THR 166 166 ? A 44.945 11.028 -44.965 1.000 1 A THR 94.750 1
ATOM 2622 C C . THR 166 166 ? A 43.562 10.383 -44.893 1.000 1 A THR 94.750 1
ATOM 2623 O O . THR 166 166 ? A 43.259 9.615 -43.974 1.000 1 A THR 94.750 1
ATOM 2624 C CB . THR 166 166 ? A 44.858 12.453 -44.407 1.000 1 A THR 94.750 1
ATOM 2625 O OG1 . THR 166 166 ? A 46.108 13.084 -44.487 1.000 1 A THR 94.750 1
ATOM 2626 C CG2 . THR 166 166 ? A 44.450 12.448 -42.937 1.000 1 A THR 94.750 1
ATOM 2627 H H . THR 166 166 ? A 45.718 11.923 -46.753 1.000 1 A THR 94.750 1
ATOM 2628 H HA . THR 166 166 ? A 45.622 10.456 -44.331 1.000 1 A THR 94.750 1
ATOM 2629 H HB . THR 166 166 ? A 44.132 13.025 -44.986 1.000 1 A THR 94.750 1
ATOM 2630 H HG1 . THR 166 166 ? A 45.978 13.979 -44.165 1.000 1 A THR 94.750 1
ATOM 2631 H HG21 . THR 166 166 ? A 45.129 11.814 -42.366 1.000 1 A THR 94.750 1
ATOM 2632 H HG22 . THR 166 166 ? A 43.427 12.088 -42.826 1.000 1 A THR 94.750 1
ATOM 2633 H HG23 . THR 166 166 ? A 44.500 13.463 -42.542 1.000 1 A THR 94.750 1
ATOM 2634 N N . ARG 167 167 ? A 42.714 10.642 -45.894 1.000 1 A ARG 91.380 1
ATOM 2635 C CA . ARG 167 167 ? A 41.394 10.004 -46.027 1.000 1 A ARG 91.380 1
ATOM 2636 C C . ARG 167 167 ? A 41.466 8.493 -46.266 1.000 1 A ARG 91.380 1
ATOM 2637 O O . ARG 167 167 ? A 40.473 7.805 -46.036 1.000 1 A ARG 91.380 1
ATOM 2638 C CB . ARG 167 167 ? A 40.636 10.668 -47.177 1.000 1 A ARG 91.380 1
ATOM 2639 C CG . ARG 167 167 ? A 40.247 12.126 -46.877 1.000 1 A ARG 91.380 1
ATOM 2640 C CD . ARG 167 167 ? A 39.573 12.748 -48.098 1.000 1 A ARG 91.380 1
ATOM 2641 N NE . ARG 167 167 ? A 38.313 12.049 -48.413 1.000 1 A ARG 91.380 1
ATOM 2642 C CZ . ARG 167 167 ? A 37.614 12.195 -49.516 1.000 1 A ARG 91.380 1
ATOM 2643 N NH1 . ARG 167 167 ? A 37.943 13.078 -50.415 1.000 1 A ARG 91.380 1
ATOM 2644 N NH2 . ARG 167 167 ? A 36.572 11.442 -49.736 1.000 1 A ARG 91.380 1
ATOM 2645 H H . ARG 167 167 ? A 43.008 11.309 -46.593 1.000 1 A ARG 91.380 1
ATOM 2646 H HA . ARG 167 167 ? A 40.831 10.139 -45.104 1.000 1 A ARG 91.380 1
ATOM 2647 H HB2 . ARG 167 167 ? A 41.252 10.634 -48.076 1.000 1 A ARG 91.380 1
ATOM 2648 H HB3 . ARG 167 167 ? A 39.731 10.091 -47.364 1.000 1 A ARG 91.380 1
ATOM 2649 H HG2 . ARG 167 167 ? A 41.127 12.715 -46.618 1.000 1 A ARG 91.380 1
ATOM 2650 H HG3 . ARG 167 167 ? A 39.555 12.170 -46.037 1.000 1 A ARG 91.380 1
ATOM 2651 H HD2 . ARG 167 167 ? A 39.366 13.800 -47.898 1.000 1 A ARG 91.380 1
ATOM 2652 H HD3 . ARG 167 167 ? A 40.265 12.695 -48.938 1.000 1 A ARG 91.380 1
ATOM 2653 H HE . ARG 167 167 ? A 37.993 11.396 -47.712 1.000 1 A ARG 91.380 1
ATOM 2654 H HH11 . ARG 167 167 ? A 37.431 13.204 -51.276 1.000 1 A ARG 91.380 1
ATOM 2655 H HH12 . ARG 167 167 ? A 38.739 13.668 -50.216 1.000 1 A ARG 91.380 1
ATOM 2656 H HH21 . ARG 167 167 ? A 36.349 10.717 -49.069 1.000 1 A ARG 91.380 1
ATOM 2657 H HH22 . ARG 167 167 ? A 36.074 11.534 -50.610 1.000 1 A ARG 91.380 1
ATOM 2658 N N . SER 168 168 ? A 42.618 8.002 -46.716 1.000 1 A SER 93.750 1
ATOM 2659 C CA . SER 168 168 ? A 42.857 6.608 -47.102 1.000 1 A SER 93.750 1
ATOM 2660 C C . SER 168 168 ? A 43.667 5.819 -46.068 1.000 1 A SER 93.750 1
ATOM 2661 O O . SER 168 168 ? A 44.138 4.725 -46.373 1.000 1 A SER 93.750 1
ATOM 2662 C CB . SER 168 168 ? A 43.509 6.546 -48.486 1.000 1 A SER 93.750 1
ATOM 2663 O OG . SER 168 168 ? A 42.736 7.281 -49.416 1.000 1 A SER 93.750 1
ATOM 2664 H H . SER 168 168 ? A 43.388 8.643 -46.842 1.000 1 A SER 93.750 1
ATOM 2665 H HA . SER 168 168 ? A 41.897 6.098 -47.185 1.000 1 A SER 93.750 1
ATOM 2666 H HB2 . SER 168 168 ? A 43.564 5.507 -48.811 1.000 1 A SER 93.750 1
ATOM 2667 H HB3 . SER 168 168 ? A 44.517 6.959 -48.442 1.000 1 A SER 93.750 1
ATOM 2668 H HG . SER 168 168 ? A 43.047 8.189 -49.399 1.000 1 A SER 93.750 1
ATOM 2669 N N . ILE 169 169 ? A 43.827 6.350 -44.848 1.000 1 A ILE 94.060 1
ATOM 2670 C CA . ILE 169 169 ? A 44.405 5.613 -43.716 1.000 1 A ILE 94.060 1
ATOM 2671 C C . ILE 169 169 ? A 43.465 4.461 -43.332 1.000 1 A ILE 94.060 1
ATOM 2672 O O . ILE 169 169 ? A 42.311 4.686 -42.944 1.000 1 A ILE 94.060 1
ATOM 2673 C CB . ILE 169 169 ? A 44.670 6.547 -42.508 1.000 1 A ILE 94.060 1
ATOM 2674 C CG1 . ILE 169 169 ? A 45.703 7.642 -42.858 1.000 1 A ILE 94.060 1
ATOM 2675 C CG2 . ILE 169 169 ? A 45.161 5.744 -41.285 1.000 1 A ILE 94.060 1
ATOM 2676 C CD1 . ILE 169 169 ? A 45.809 8.762 -41.811 1.000 1 A ILE 94.060 1
ATOM 2677 H H . ILE 169 169 ? A 43.461 7.276 -44.675 1.000 1 A ILE 94.060 1
ATOM 2678 H HA . ILE 169 169 ? A 45.358 5.187 -44.031 1.000 1 A ILE 94.060 1
ATOM 2679 H HB . ILE 169 169 ? A 43.729 7.029 -42.241 1.000 1 A ILE 94.060 1
ATOM 2680 H HG12 . ILE 169 169 ? A 46.684 7.182 -42.983 1.000 1 A ILE 94.060 1
ATOM 2681 H HG13 . ILE 169 169 ? A 45.434 8.106 -43.807 1.000 1 A ILE 94.060 1
ATOM 2682 H HG21 . ILE 169 169 ? A 45.341 6.403 -40.436 1.000 1 A ILE 94.060 1
ATOM 2683 H HG22 . ILE 169 169 ? A 44.414 5.013 -40.976 1.000 1 A ILE 94.060 1
ATOM 2684 H HG23 . ILE 169 169 ? A 46.086 5.222 -41.531 1.000 1 A ILE 94.060 1
ATOM 2685 H HD11 . ILE 169 169 ? A 44.821 9.171 -41.599 1.000 1 A ILE 94.060 1
ATOM 2686 H HD12 . ILE 169 169 ? A 46.445 9.560 -42.194 1.000 1 A ILE 94.060 1
ATOM 2687 H HD13 . ILE 169 169 ? A 46.255 8.386 -40.890 1.000 1 A ILE 94.060 1
ATOM 2688 N N . ASP 170 170 ? A 43.960 3.223 -43.372 1.000 1 A ASP 90.000 1
ATOM 2689 C CA . ASP 170 170 ? A 43.213 2.059 -42.897 1.000 1 A ASP 90.000 1
ATOM 2690 C C . ASP 170 170 ? A 43.248 1.976 -41.366 1.000 1 A ASP 90.000 1
ATOM 2691 O O . ASP 170 170 ? A 44.071 1.306 -40.749 1.000 1 A ASP 90.000 1
ATOM 2692 C CB . ASP 170 170 ? A 43.653 0.738 -43.555 1.000 1 A ASP 90.000 1
ATOM 2693 C CG . ASP 170 170 ? A 42.712 -0.418 -43.146 1.000 1 A ASP 90.000 1
ATOM 2694 O OD1 . ASP 170 170 ? A 41.717 -0.156 -42.418 1.000 1 A ASP 90.000 1
ATOM 2695 O OD2 . ASP 170 170 ? A 42.928 -1.578 -43.563 1.000 1 A ASP 90.000 1
ATOM 2696 H H . ASP 170 170 ? A 44.911 3.086 -43.684 1.000 1 A ASP 90.000 1
ATOM 2697 H HA . ASP 170 170 ? A 42.173 2.200 -43.190 1.000 1 A ASP 90.000 1
ATOM 2698 H HB2 . ASP 170 170 ? A 43.617 0.853 -44.638 1.000 1 A ASP 90.000 1
ATOM 2699 H HB3 . ASP 170 170 ? A 44.677 0.501 -43.265 1.000 1 A ASP 90.000 1
ATOM 2700 N N . THR 171 171 ? A 42.281 2.625 -40.721 1.000 1 A THR 87.380 1
ATOM 2701 C CA . THR 171 171 ? A 42.135 2.570 -39.258 1.000 1 A THR 87.380 1
ATOM 2702 C C . THR 171 171 ? A 41.704 1.195 -38.718 1.000 1 A THR 87.380 1
ATOM 2703 O O . THR 171 171 ? A 41.663 1.000 -37.498 1.000 1 A THR 87.380 1
ATOM 2704 C CB . THR 171 171 ? A 41.176 3.650 -38.745 1.000 1 A THR 87.380 1
ATOM 2705 O OG1 . THR 171 171 ? A 39.889 3.470 -39.294 1.000 1 A THR 87.380 1
ATOM 2706 C CG2 . THR 171 171 ? A 41.643 5.061 -39.093 1.000 1 A THR 87.380 1
ATOM 2707 H H . THR 171 171 ? A 41.720 3.255 -41.277 1.000 1 A THR 87.380 1
ATOM 2708 H HA . THR 171 171 ? A 43.118 2.770 -38.833 1.000 1 A THR 87.380 1
ATOM 2709 H HB . THR 171 171 ? A 41.107 3.576 -37.659 1.000 1 A THR 87.380 1
ATOM 2710 H HG1 . THR 171 171 ? A 39.954 3.763 -40.206 1.000 1 A THR 87.380 1
ATOM 2711 H HG21 . THR 171 171 ? A 40.965 5.788 -38.647 1.000 1 A THR 87.380 1
ATOM 2712 H HG22 . THR 171 171 ? A 42.643 5.225 -38.692 1.000 1 A THR 87.380 1
ATOM 2713 H HG23 . THR 171 171 ? A 41.669 5.214 -40.172 1.000 1 A THR 87.380 1
ATOM 2714 N N . ALA 172 172 ? A 41.366 0.219 -39.572 1.000 1 A ALA 78.380 1
ATOM 2715 C CA . ALA 172 172 ? A 40.997 -1.126 -39.131 1.000 1 A ALA 78.380 1
ATOM 2716 C C . ALA 172 172 ? A 42.197 -1.939 -38.620 1.000 1 A ALA 78.380 1
ATOM 2717 O O . ALA 172 172 ? A 41.980 -2.918 -37.892 1.000 1 A ALA 78.380 1
ATOM 2718 C CB . ALA 172 172 ? A 40.272 -1.864 -40.261 1.000 1 A ALA 78.380 1
ATOM 2719 H H . ALA 172 172 ? A 41.492 0.363 -40.564 1.000 1 A ALA 78.380 1
ATOM 2720 H HA . ALA 172 172 ? A 40.302 -1.026 -38.297 1.000 1 A ALA 78.380 1
ATOM 2721 H HB1 . ALA 172 172 ? A 40.981 -2.119 -41.049 1.000 1 A ALA 78.380 1
ATOM 2722 H HB2 . ALA 172 172 ? A 39.832 -2.785 -39.878 1.000 1 A ALA 78.380 1
ATOM 2723 H HB3 . ALA 172 172 ? A 39.491 -1.231 -40.681 1.000 1 A ALA 78.380 1
ATOM 2724 N N . VAL 173 173 ? A 43.426 -1.531 -38.961 1.000 1 A VAL 85.120 1
ATOM 2725 C CA . VAL 173 173 ? A 44.662 -2.159 -38.470 1.000 1 A VAL 85.120 1
ATOM 2726 C C . VAL 173 173 ? A 44.839 -1.978 -36.963 1.000 1 A VAL 85.120 1
ATOM 2727 O O . VAL 173 173 ? A 45.340 -2.890 -36.319 1.000 1 A VAL 85.120 1
ATOM 2728 C CB . VAL 173 173 ? A 45.911 -1.670 -39.235 1.000 1 A VAL 85.120 1
ATOM 2729 C CG1 . VAL 173 173 ? A 45.750 -1.899 -40.743 1.000 1 A VAL 85.120 1
ATOM 2730 C CG2 . VAL 173 173 ? A 46.262 -0.206 -38.941 1.000 1 A VAL 85.120 1
ATOM 2731 H H . VAL 173 173 ? A 43.521 -0.768 -39.616 1.000 1 A VAL 85.120 1
ATOM 2732 H HA . VAL 173 173 ? A 44.586 -3.231 -38.648 1.000 1 A VAL 85.120 1
ATOM 2733 H HB . VAL 173 173 ? A 46.755 -2.279 -38.911 1.000 1 A VAL 85.120 1
ATOM 2734 H HG11 . VAL 173 173 ? A 46.690 -1.685 -41.250 1.000 1 A VAL 85.120 1
ATOM 2735 H HG12 . VAL 173 173 ? A 44.990 -1.238 -41.161 1.000 1 A VAL 85.120 1
ATOM 2736 H HG13 . VAL 173 173 ? A 45.481 -2.935 -40.948 1.000 1 A VAL 85.120 1
ATOM 2737 H HG21 . VAL 173 173 ? A 46.753 -0.129 -37.971 1.000 1 A VAL 85.120 1
ATOM 2738 H HG22 . VAL 173 173 ? A 46.945 0.175 -39.700 1.000 1 A VAL 85.120 1
ATOM 2739 H HG23 . VAL 173 173 ? A 45.371 0.421 -38.927 1.000 1 A VAL 85.120 1
ATOM 2740 N N . TYR 174 174 ? A 44.344 -0.878 -36.380 1.000 1 A TYR 88.560 1
ATOM 2741 C CA . TYR 174 174 ? A 44.427 -0.596 -34.942 1.000 1 A TYR 88.560 1
ATOM 2742 C C . TYR 174 174 ? A 43.406 -1.429 -34.154 1.000 1 A TYR 88.560 1
ATOM 2743 O O . TYR 174 174 ? A 42.264 -1.017 -33.908 1.000 1 A TYR 88.560 1
ATOM 2744 C CB . TYR 174 174 ? A 44.260 0.910 -34.690 1.000 1 A TYR 88.560 1
ATOM 2745 C CG . TYR 174 174 ? A 45.175 1.782 -35.523 1.000 1 A TYR 88.560 1
ATOM 2746 C CD1 . TYR 174 174 ? A 46.574 1.691 -35.381 1.000 1 A TYR 88.560 1
ATOM 2747 C CD2 . TYR 174 174 ? A 44.617 2.652 -36.478 1.000 1 A TYR 88.560 1
ATOM 2748 C CE1 . TYR 174 174 ? A 47.420 2.462 -36.203 1.000 1 A TYR 88.560 1
ATOM 2749 C CE2 . TYR 174 174 ? A 45.459 3.414 -37.307 1.000 1 A TYR 88.560 1
ATOM 2750 C CZ . TYR 174 174 ? A 46.858 3.321 -37.170 1.000 1 A TYR 88.560 1
ATOM 2751 O OH . TYR 174 174 ? A 47.640 4.064 -37.988 1.000 1 A TYR 88.560 1
ATOM 2752 H H . TYR 174 174 ? A 43.971 -0.156 -36.978 1.000 1 A TYR 88.560 1
ATOM 2753 H HA . TYR 174 174 ? A 45.422 -0.877 -34.598 1.000 1 A TYR 88.560 1
ATOM 2754 H HB2 . TYR 174 174 ? A 43.227 1.189 -34.898 1.000 1 A TYR 88.560 1
ATOM 2755 H HB3 . TYR 174 174 ? A 44.454 1.115 -33.637 1.000 1 A TYR 88.560 1
ATOM 2756 H HD1 . TYR 174 174 ? A 47.006 1.014 -34.658 1.000 1 A TYR 88.560 1
ATOM 2757 H HD2 . TYR 174 174 ? A 43.545 2.727 -36.582 1.000 1 A TYR 88.560 1
ATOM 2758 H HE1 . TYR 174 174 ? A 48.494 2.381 -36.119 1.000 1 A TYR 88.560 1
ATOM 2759 H HE2 . TYR 174 174 ? A 45.059 4.074 -38.062 1.000 1 A TYR 88.560 1
ATOM 2760 H HH . TYR 174 174 ? A 48.583 3.941 -37.855 1.000 1 A TYR 88.560 1
ATOM 2761 N N . ARG 175 175 ? A 43.798 -2.651 -33.797 1.000 1 A ARG 83.810 1
ATOM 2762 C CA . ARG 175 175 ? A 42.988 -3.614 -33.039 1.000 1 A ARG 83.810 1
ATOM 2763 C C . ARG 175 175 ? A 43.889 -4.558 -32.250 1.000 1 A ARG 83.810 1
ATOM 2764 O O . ARG 175 175 ? A 45.075 -4.659 -32.518 1.000 1 A ARG 83.810 1
ATOM 2765 C CB . ARG 175 175 ? A 42.063 -4.386 -34.000 1.000 1 A ARG 83.810 1
ATOM 2766 C CG . ARG 175 175 ? A 42.816 -5.147 -35.103 1.000 1 A ARG 83.810 1
ATOM 2767 C CD . ARG 175 175 ? A 41.828 -5.870 -36.018 1.000 1 A ARG 83.810 1
ATOM 2768 N NE . ARG 175 175 ? A 42.540 -6.570 -37.101 1.000 1 A ARG 83.810 1
ATOM 2769 C CZ . ARG 175 175 ? A 42.082 -6.821 -38.310 1.000 1 A ARG 83.810 1
ATOM 2770 N NH1 . ARG 175 175 ? A 40.854 -6.543 -38.652 1.000 1 A ARG 83.810 1
ATOM 2771 N NH2 . ARG 175 175 ? A 42.862 -7.351 -39.210 1.000 1 A ARG 83.810 1
ATOM 2772 H H . ARG 175 175 ? A 44.729 -2.936 -34.065 1.000 1 A ARG 83.810 1
ATOM 2773 H HA . ARG 175 175 ? A 42.380 -3.069 -32.316 1.000 1 A ARG 83.810 1
ATOM 2774 H HB2 . ARG 175 175 ? A 41.464 -5.093 -33.426 1.000 1 A ARG 83.810 1
ATOM 2775 H HB3 . ARG 175 175 ? A 41.384 -3.674 -34.469 1.000 1 A ARG 83.810 1
ATOM 2776 H HG2 . ARG 175 175 ? A 43.391 -4.446 -35.708 1.000 1 A ARG 83.810 1
ATOM 2777 H HG3 . ARG 175 175 ? A 43.500 -5.872 -34.661 1.000 1 A ARG 83.810 1
ATOM 2778 H HD2 . ARG 175 175 ? A 41.258 -6.589 -35.430 1.000 1 A ARG 83.810 1
ATOM 2779 H HD3 . ARG 175 175 ? A 41.152 -5.122 -36.434 1.000 1 A ARG 83.810 1
ATOM 2780 H HE . ARG 175 175 ? A 43.510 -6.782 -36.916 1.000 1 A ARG 83.810 1
ATOM 2781 H HH11 . ARG 175 175 ? A 40.311 -6.015 -37.983 1.000 1 A ARG 83.810 1
ATOM 2782 H HH12 . ARG 175 175 ? A 40.577 -6.588 -39.622 1.000 1 A ARG 83.810 1
ATOM 2783 H HH21 . ARG 175 175 ? A 43.842 -7.460 -38.994 1.000 1 A ARG 83.810 1
ATOM 2784 H HH22 . ARG 175 175 ? A 42.568 -7.407 -40.174 1.000 1 A ARG 83.810 1
ATOM 2785 N N . ARG 176 176 ? A 43.315 -5.321 -31.321 1.000 1 A ARG 82.310 1
ATOM 2786 C CA . ARG 176 176 ? A 44.037 -6.452 -30.724 1.000 1 A ARG 82.310 1
ATOM 2787 C C . ARG 176 176 ? A 44.521 -7.396 -31.827 1.000 1 A ARG 82.310 1
ATOM 2788 O O . ARG 176 176 ? A 43.776 -7.711 -32.761 1.000 1 A ARG 82.310 1
ATOM 2789 C CB . ARG 176 176 ? A 43.151 -7.191 -29.710 1.000 1 A ARG 82.310 1
ATOM 2790 C CG . ARG 176 176 ? A 42.874 -6.393 -28.424 1.000 1 A ARG 82.310 1
ATOM 2791 C CD . ARG 176 176 ? A 44.131 -6.291 -27.557 1.000 1 A ARG 82.310 1
ATOM 2792 N NE . ARG 176 176 ? A 43.879 -5.660 -26.250 1.000 1 A ARG 82.310 1
ATOM 2793 C CZ . ARG 176 176 ? A 44.839 -5.185 -25.474 1.000 1 A ARG 82.310 1
ATOM 2794 N NH1 . ARG 176 176 ? A 46.095 -5.360 -25.752 1.000 1 A ARG 82.310 1
ATOM 2795 N NH2 . ARG 176 176 ? A 44.553 -4.480 -24.415 1.000 1 A ARG 82.310 1
ATOM 2796 H H . ARG 176 176 ? A 42.332 -5.200 -31.124 1.000 1 A ARG 82.310 1
ATOM 2797 H HA . ARG 176 176 ? A 44.930 -6.082 -30.221 1.000 1 A ARG 82.310 1
ATOM 2798 H HB2 . ARG 176 176 ? A 43.633 -8.129 -29.434 1.000 1 A ARG 82.310 1
ATOM 2799 H HB3 . ARG 176 176 ? A 42.200 -7.435 -30.183 1.000 1 A ARG 82.310 1
ATOM 2800 H HG2 . ARG 176 176 ? A 42.104 -6.914 -27.855 1.000 1 A ARG 82.310 1
ATOM 2801 H HG3 . ARG 176 176 ? A 42.511 -5.394 -28.666 1.000 1 A ARG 82.310 1
ATOM 2802 H HD2 . ARG 176 176 ? A 44.882 -5.711 -28.093 1.000 1 A ARG 82.310 1
ATOM 2803 H HD3 . ARG 176 176 ? A 44.525 -7.293 -27.386 1.000 1 A ARG 82.310 1
ATOM 2804 H HE . ARG 176 176 ? A 42.929 -5.516 -25.937 1.000 1 A ARG 82.310 1
ATOM 2805 H HH11 . ARG 176 176 ? A 46.725 -4.677 -25.356 1.000 1 A ARG 82.310 1
ATOM 2806 H HH12 . ARG 176 176 ? A 46.393 -5.970 -26.499 1.000 1 A ARG 82.310 1
ATOM 2807 H HH21 . ARG 176 176 ? A 43.614 -4.337 -24.071 1.000 1 A ARG 82.310 1
ATOM 2808 H HH22 . ARG 176 176 ? A 45.311 -3.947 -24.013 1.000 1 A ARG 82.310 1
ATOM 2809 N N . LYS 177 177 ? A 45.755 -7.859 -31.689 1.000 1 A LYS 82.310 1
ATOM 2810 C CA . LYS 177 177 ? A 46.506 -8.689 -32.629 1.000 1 A LYS 82.310 1
ATOM 2811 C C . LYS 177 177 ? A 46.651 -8.019 -33.993 1.000 1 A LYS 82.310 1
ATOM 2812 O O . LYS 177 177 ? A 46.373 -8.644 -35.023 1.000 1 A LYS 82.310 1
ATOM 2813 C CB . LYS 177 177 ? A 45.925 -10.107 -32.673 1.000 1 A LYS 82.310 1
ATOM 2814 C CG . LYS 177 177 ? A 45.763 -10.732 -31.283 1.000 1 A LYS 82.310 1
ATOM 2815 C CD . LYS 177 177 ? A 45.175 -12.141 -31.383 1.000 1 A LYS 82.310 1
ATOM 2816 C CE . LYS 177 177 ? A 44.974 -12.653 -29.955 1.000 1 A LYS 82.310 1
ATOM 2817 N NZ . LYS 177 177 ? A 44.528 -14.066 -29.915 1.000 1 A LYS 82.310 1
ATOM 2818 H H . LYS 177 177 ? A 46.278 -7.524 -30.892 1.000 1 A LYS 82.310 1
ATOM 2819 H HA . LYS 177 177 ? A 47.520 -8.758 -32.235 1.000 1 A LYS 82.310 1
ATOM 2820 H HB2 . LYS 177 177 ? A 46.620 -10.723 -33.244 1.000 1 A LYS 82.310 1
ATOM 2821 H HB3 . LYS 177 177 ? A 44.960 -10.091 -33.179 1.000 1 A LYS 82.310 1
ATOM 2822 H HG2 . LYS 177 177 ? A 45.091 -10.125 -30.676 1.000 1 A LYS 82.310 1
ATOM 2823 H HG3 . LYS 177 177 ? A 46.736 -10.775 -30.794 1.000 1 A LYS 82.310 1
ATOM 2824 H HD2 . LYS 177 177 ? A 45.870 -12.785 -31.922 1.000 1 A LYS 82.310 1
ATOM 2825 H HD3 . LYS 177 177 ? A 44.218 -12.105 -31.903 1.000 1 A LYS 82.310 1
ATOM 2826 H HE2 . LYS 177 177 ? A 44.249 -12.011 -29.456 1.000 1 A LYS 82.310 1
ATOM 2827 H HE3 . LYS 177 177 ? A 45.915 -12.548 -29.415 1.000 1 A LYS 82.310 1
ATOM 2828 H HZ1 . LYS 177 177 ? A 45.266 -14.672 -30.242 1.000 1 A LYS 82.310 1
ATOM 2829 H HZ2 . LYS 177 177 ? A 43.704 -14.225 -30.478 1.000 1 A LYS 82.310 1
ATOM 2830 H HZ3 . LYS 177 177 ? A 44.323 -14.324 -28.960 1.000 1 A LYS 82.310 1
ATOM 2831 N N . THR 178 178 ? A 47.022 -6.736 -33.968 1.000 1 A THR 87.750 1
ATOM 2832 C CA . THR 178 178 ? A 47.386 -5.942 -35.149 1.000 1 A THR 87.750 1
ATOM 2833 C C . THR 178 178 ? A 48.361 -6.720 -36.021 1.000 1 A THR 87.750 1
ATOM 2834 O O . THR 178 178 ? A 49.290 -7.353 -35.524 1.000 1 A THR 87.750 1
ATOM 2835 C CB . THR 178 178 ? A 48.043 -4.615 -34.746 1.000 1 A THR 87.750 1
ATOM 2836 O OG1 . THR 178 178 ? A 47.103 -3.795 -34.108 1.000 1 A THR 87.750 1
ATOM 2837 C CG2 . THR 178 178 ? A 48.567 -3.790 -35.915 1.000 1 A THR 87.750 1
ATOM 2838 H H . THR 178 178 ? A 47.136 -6.299 -33.065 1.000 1 A THR 87.750 1
ATOM 2839 H HA . THR 178 178 ? A 46.487 -5.710 -35.720 1.000 1 A THR 87.750 1
ATOM 2840 H HB . THR 178 178 ? A 48.868 -4.819 -34.063 1.000 1 A THR 87.750 1
ATOM 2841 H HG1 . THR 178 178 ? A 47.421 -3.615 -33.220 1.000 1 A THR 87.750 1
ATOM 2842 H HG21 . THR 178 178 ? A 49.417 -4.283 -36.387 1.000 1 A THR 87.750 1
ATOM 2843 H HG22 . THR 178 178 ? A 48.919 -2.836 -35.522 1.000 1 A THR 87.750 1
ATOM 2844 H HG23 . THR 178 178 ? A 47.783 -3.618 -36.653 1.000 1 A THR 87.750 1
ATOM 2845 N N . THR 179 179 ? A 48.136 -6.660 -37.328 1.000 1 A THR 90.750 1
ATOM 2846 C CA . THR 179 179 ? A 49.000 -7.283 -38.327 1.000 1 A THR 90.750 1
ATOM 2847 C C . THR 179 179 ? A 49.309 -6.270 -39.411 1.000 1 A THR 90.750 1
ATOM 2848 O O . THR 179 179 ? A 48.360 -5.707 -39.965 1.000 1 A THR 90.750 1
ATOM 2849 C CB . THR 179 179 ? A 48.349 -8.515 -38.972 1.000 1 A THR 90.750 1
ATOM 2850 O OG1 . THR 179 179 ? A 47.087 -8.182 -39.526 1.000 1 A THR 90.750 1
ATOM 2851 C CG2 . THR 179 179 ? A 48.135 -9.665 -37.993 1.000 1 A THR 90.750 1
ATOM 2852 H H . THR 179 179 ? A 47.416 -6.038 -37.668 1.000 1 A THR 90.750 1
ATOM 2853 H HA . THR 179 179 ? A 49.932 -7.592 -37.855 1.000 1 A THR 90.750 1
ATOM 2854 H HB . THR 179 179 ? A 48.996 -8.866 -39.776 1.000 1 A THR 90.750 1
ATOM 2855 H HG1 . THR 179 179 ? A 47.238 -7.334 -39.950 1.000 1 A THR 90.750 1
ATOM 2856 H HG21 . THR 179 179 ? A 47.680 -10.504 -38.519 1.000 1 A THR 90.750 1
ATOM 2857 H HG22 . THR 179 179 ? A 49.100 -9.969 -37.586 1.000 1 A THR 90.750 1
ATOM 2858 H HG23 . THR 179 179 ? A 47.486 -9.345 -37.178 1.000 1 A THR 90.750 1
ATOM 2859 N N . LEU 180 180 ? A 50.580 -6.109 -39.764 1.000 1 A LEU 94.750 1
ATOM 2860 C CA . LEU 180 180 ? A 51.013 -5.299 -40.903 1.000 1 A LEU 94.750 1
ATOM 2861 C C . LEU 180 180 ? A 51.817 -6.173 -41.864 1.000 1 A LEU 94.750 1
ATOM 2862 O O . LEU 180 180 ? A 52.520 -7.084 -41.438 1.000 1 A LEU 94.750 1
ATOM 2863 C CB . LEU 180 180 ? A 51.814 -4.086 -40.404 1.000 1 A LEU 94.750 1
ATOM 2864 C CG . LEU 180 180 ? A 52.075 -3.007 -41.470 1.000 1 A LEU 94.750 1
ATOM 2865 C CD1 . LEU 180 180 ? A 50.777 -2.339 -41.935 1.000 1 A LEU 94.750 1
ATOM 2866 C CD2 . LEU 180 180 ? A 52.996 -1.932 -40.901 1.000 1 A LEU 94.750 1
ATOM 2867 H H . LEU 180 180 ? A 51.294 -6.623 -39.268 1.000 1 A LEU 94.750 1
ATOM 2868 H HA . LEU 180 180 ? A 50.132 -4.936 -41.433 1.000 1 A LEU 94.750 1
ATOM 2869 H HB2 . LEU 180 180 ? A 52.776 -4.442 -40.036 1.000 1 A LEU 94.750 1
ATOM 2870 H HB3 . LEU 180 180 ? A 51.283 -3.623 -39.572 1.000 1 A LEU 94.750 1
ATOM 2871 H HG . LEU 180 180 ? A 52.567 -3.457 -42.332 1.000 1 A LEU 94.750 1
ATOM 2872 H HD11 . LEU 180 180 ? A 50.225 -1.953 -41.078 1.000 1 A LEU 94.750 1
ATOM 2873 H HD12 . LEU 180 180 ? A 51.011 -1.509 -42.602 1.000 1 A LEU 94.750 1
ATOM 2874 H HD13 . LEU 180 180 ? A 50.149 -3.034 -42.491 1.000 1 A LEU 94.750 1
ATOM 2875 H HD21 . LEU 180 180 ? A 53.163 -1.149 -41.640 1.000 1 A LEU 94.750 1
ATOM 2876 H HD22 . LEU 180 180 ? A 53.959 -2.375 -40.649 1.000 1 A LEU 94.750 1
ATOM 2877 H HD23 . LEU 180 180 ? A 52.562 -1.497 -40.000 1.000 1 A LEU 94.750 1
ATOM 2878 N N . ARG 181 181 ? A 51.679 -5.957 -43.174 1.000 1 A ARG 95.000 1
ATOM 2879 C CA . ARG 181 181 ? A 52.423 -6.752 -44.160 1.000 1 A ARG 95.000 1
ATOM 2880 C C . ARG 181 181 ? A 53.905 -6.368 -44.142 1.000 1 A ARG 95.000 1
ATOM 2881 O O . ARG 181 181 ? A 54.224 -5.188 -44.253 1.000 1 A ARG 95.000 1
ATOM 2882 C CB . ARG 181 181 ? A 51.776 -6.622 -45.543 1.000 1 A ARG 95.000 1
ATOM 2883 C CG . ARG 181 181 ? A 52.618 -7.311 -46.622 1.000 1 A ARG 95.000 1
ATOM 2884 C CD . ARG 181 181 ? A 51.887 -7.387 -47.957 1.000 1 A ARG 95.000 1
ATOM 2885 N NE . ARG 181 181 ? A 51.577 -6.061 -48.545 1.000 1 A ARG 95.000 1
ATOM 2886 C CZ . ARG 181 181 ? A 51.358 -5.851 -49.830 1.000 1 A ARG 95.000 1
ATOM 2887 N NH1 . ARG 181 181 ? A 51.686 -6.745 -50.717 1.000 1 A ARG 95.000 1
ATOM 2888 N NH2 . ARG 181 181 ? A 50.822 -4.752 -50.272 1.000 1 A ARG 95.000 1
ATOM 2889 H H . ARG 181 181 ? A 51.171 -5.137 -43.471 1.000 1 A ARG 95.000 1
ATOM 2890 H HA . ARG 181 181 ? A 52.377 -7.802 -43.872 1.000 1 A ARG 95.000 1
ATOM 2891 H HB2 . ARG 181 181 ? A 51.642 -5.573 -45.806 1.000 1 A ARG 95.000 1
ATOM 2892 H HB3 . ARG 181 181 ? A 50.789 -7.084 -45.507 1.000 1 A ARG 95.000 1
ATOM 2893 H HG2 . ARG 181 181 ? A 52.852 -8.327 -46.302 1.000 1 A ARG 95.000 1
ATOM 2894 H HG3 . ARG 181 181 ? A 53.551 -6.767 -46.771 1.000 1 A ARG 95.000 1
ATOM 2895 H HD2 . ARG 181 181 ? A 50.961 -7.944 -47.808 1.000 1 A ARG 95.000 1
ATOM 2896 H HD3 . ARG 181 181 ? A 52.522 -7.969 -48.625 1.000 1 A ARG 95.000 1
ATOM 2897 H HE . ARG 181 181 ? A 51.422 -5.291 -47.909 1.000 1 A ARG 95.000 1
ATOM 2898 H HH11 . ARG 181 181 ? A 52.350 -7.439 -50.406 1.000 1 A ARG 95.000 1
ATOM 2899 H HH12 . ARG 181 181 ? A 51.633 -6.578 -51.712 1.000 1 A ARG 95.000 1
ATOM 2900 H HH21 . ARG 181 181 ? A 50.787 -3.945 -49.664 1.000 1 A ARG 95.000 1
ATOM 2901 H HH22 . ARG 181 181 ? A 50.786 -4.568 -51.264 1.000 1 A ARG 95.000 1
ATOM 2902 N N . VAL 182 182 ? A 54.781 -7.369 -44.091 1.000 1 A VAL 96.620 1
ATOM 2903 C CA . VAL 182 182 ? A 56.235 -7.168 -44.149 1.000 1 A VAL 96.620 1
ATOM 2904 C C . VAL 182 182 ? A 56.631 -6.686 -45.547 1.000 1 A VAL 96.620 1
ATOM 2905 O O . VAL 182 182 ? A 56.151 -7.216 -46.559 1.000 1 A VAL 96.620 1
ATOM 2906 C CB . VAL 182 182 ? A 56.989 -8.452 -43.753 1.000 1 A VAL 96.620 1
ATOM 2907 C CG1 . VAL 182 182 ? A 58.506 -8.252 -43.770 1.000 1 A VAL 96.620 1
ATOM 2908 C CG2 . VAL 182 182 ? A 56.602 -8.912 -42.340 1.000 1 A VAL 96.620 1
ATOM 2909 H H . VAL 182 182 ? A 54.436 -8.318 -44.068 1.000 1 A VAL 96.620 1
ATOM 2910 H HA . VAL 182 182 ? A 56.503 -6.392 -43.432 1.000 1 A VAL 96.620 1
ATOM 2911 H HB . VAL 182 182 ? A 56.736 -9.244 -44.457 1.000 1 A VAL 96.620 1
ATOM 2912 H HG11 . VAL 182 182 ? A 58.789 -7.415 -43.131 1.000 1 A VAL 96.620 1
ATOM 2913 H HG12 . VAL 182 182 ? A 59.000 -9.155 -43.411 1.000 1 A VAL 96.620 1
ATOM 2914 H HG13 . VAL 182 182 ? A 58.860 -8.065 -44.783 1.000 1 A VAL 96.620 1
ATOM 2915 H HG21 . VAL 182 182 ? A 55.541 -9.157 -42.294 1.000 1 A VAL 96.620 1
ATOM 2916 H HG22 . VAL 182 182 ? A 57.171 -9.802 -42.072 1.000 1 A VAL 96.620 1
ATOM 2917 H HG23 . VAL 182 182 ? A 56.821 -8.124 -41.619 1.000 1 A VAL 96.620 1
ATOM 2918 N N . VAL 183 183 ? A 57.491 -5.668 -45.611 1.000 1 A VAL 95.750 1
ATOM 2919 C CA . VAL 183 183 ? A 58.040 -5.134 -46.866 1.000 1 A VAL 95.750 1
ATOM 2920 C C . VAL 183 183 ? A 58.716 -6.243 -47.689 1.000 1 A VAL 95.750 1
ATOM 2921 O O . VAL 183 183 ? A 59.230 -7.209 -47.141 1.000 1 A VAL 95.750 1
ATOM 2922 C CB . VAL 183 183 ? A 58.972 -3.943 -46.567 1.000 1 A VAL 95.750 1
ATOM 2923 C CG1 . VAL 183 183 ? A 60.223 -4.339 -45.783 1.000 1 A VAL 95.750 1
ATOM 2924 C CG2 . VAL 183 183 ? A 59.378 -3.195 -47.840 1.000 1 A VAL 95.750 1
ATOM 2925 H H . VAL 183 183 ? A 57.861 -5.304 -44.745 1.000 1 A VAL 95.750 1
ATOM 2926 H HA . VAL 183 183 ? A 57.204 -4.754 -47.454 1.000 1 A VAL 95.750 1
ATOM 2927 H HB . VAL 183 183 ? A 58.410 -3.238 -45.954 1.000 1 A VAL 95.750 1
ATOM 2928 H HG11 . VAL 183 183 ? A 60.823 -3.450 -45.585 1.000 1 A VAL 95.750 1
ATOM 2929 H HG12 . VAL 183 183 ? A 59.953 -4.785 -44.826 1.000 1 A VAL 95.750 1
ATOM 2930 H HG13 . VAL 183 183 ? A 60.826 -5.050 -46.349 1.000 1 A VAL 95.750 1
ATOM 2931 H HG21 . VAL 183 183 ? A 60.025 -3.814 -48.461 1.000 1 A VAL 95.750 1
ATOM 2932 H HG22 . VAL 183 183 ? A 59.923 -2.294 -47.560 1.000 1 A VAL 95.750 1
ATOM 2933 H HG23 . VAL 183 183 ? A 58.489 -2.897 -48.397 1.000 1 A VAL 95.750 1
ATOM 2934 N N . GLY 184 184 ? A 58.640 -6.164 -49.018 1.000 1 A GLY 94.810 1
ATOM 2935 C CA . GLY 184 184 ? A 59.151 -7.200 -49.924 1.000 1 A GLY 94.810 1
ATOM 2936 C C . GLY 184 184 ? A 58.224 -8.404 -50.136 1.000 1 A GLY 94.810 1
ATOM 2937 O O . GLY 184 184 ? A 58.452 -9.179 -51.059 1.000 1 A GLY 94.810 1
ATOM 2938 H H . GLY 184 184 ? A 58.304 -5.309 -49.438 1.000 1 A GLY 94.810 1
ATOM 2939 H HA2 . GLY 184 184 ? A 59.354 -6.750 -50.896 1.000 1 A GLY 94.810 1
ATOM 2940 H HA3 . GLY 184 184 ? A 60.096 -7.578 -49.534 1.000 1 A GLY 94.810 1
ATOM 2941 N N . THR 185 185 ? A 57.140 -8.551 -49.361 1.000 1 A THR 95.940 1
ATOM 2942 C CA . THR 185 185 ? A 56.286 -9.757 -49.412 1.000 1 A THR 95.940 1
ATOM 2943 C C . THR 185 185 ? A 54.929 -9.555 -50.099 1.000 1 A THR 95.940 1
ATOM 2944 O O . THR 185 185 ? A 54.381 -8.443 -50.212 1.000 1 A THR 95.940 1
ATOM 2945 C CB . THR 185 185 ? A 56.121 -10.407 -48.031 1.000 1 A THR 95.940 1
ATOM 2946 O OG1 . THR 185 185 ? A 55.218 -9.679 -47.234 1.000 1 A THR 95.940 1
ATOM 2947 C CG2 . THR 185 185 ? A 57.447 -10.551 -47.289 1.000 1 A THR 95.940 1
ATOM 2948 H H . THR 185 185 ? A 57.031 -7.921 -48.580 1.000 1 A THR 95.940 1
ATOM 2949 H HA . THR 185 185 ? A 56.807 -10.509 -50.005 1.000 1 A THR 95.940 1
ATOM 2950 H HB . THR 185 185 ? A 55.706 -11.404 -48.175 1.000 1 A THR 95.940 1
ATOM 2951 H HG1 . THR 185 185 ? A 55.660 -8.873 -46.957 1.000 1 A THR 95.940 1
ATOM 2952 H HG21 . THR 185 185 ? A 57.746 -9.607 -46.833 1.000 1 A THR 95.940 1
ATOM 2953 H HG22 . THR 185 185 ? A 58.225 -10.865 -47.986 1.000 1 A THR 95.940 1
ATOM 2954 H HG23 . THR 185 185 ? A 57.355 -11.316 -46.519 1.000 1 A THR 95.940 1
ATOM 2955 N N . ARG 186 186 ? A 54.343 -10.662 -50.577 1.000 1 A ARG 93.750 1
ATOM 2956 C CA . ARG 186 186 ? A 53.027 -10.681 -51.235 1.000 1 A ARG 93.750 1
ATOM 2957 C C . ARG 186 186 ? A 51.896 -10.582 -50.207 1.000 1 A ARG 93.750 1
ATOM 2958 O O . ARG 186 186 ? A 52.005 -11.032 -49.071 1.000 1 A ARG 93.750 1
ATOM 2959 C CB . ARG 186 186 ? A 52.892 -11.938 -52.115 1.000 1 A ARG 93.750 1
ATOM 2960 C CG . ARG 186 186 ? A 53.902 -11.985 -53.276 1.000 1 A ARG 93.750 1
ATOM 2961 C CD . ARG 186 186 ? A 53.619 -13.185 -54.193 1.000 1 A ARG 93.750 1
ATOM 2962 N NE . ARG 186 186 ? A 54.586 -13.263 -55.303 1.000 1 A ARG 93.750 1
ATOM 2963 C CZ . ARG 186 186 ? A 54.694 -14.255 -56.175 1.000 1 A ARG 93.750 1
ATOM 2964 N NH1 . ARG 186 186 ? A 53.860 -15.251 -56.248 1.000 1 A ARG 93.750 1
ATOM 2965 N NH2 . ARG 186 186 ? A 55.706 -14.325 -56.983 1.000 1 A ARG 93.750 1
ATOM 2966 H H . ARG 186 186 ? A 54.805 -11.545 -50.409 1.000 1 A ARG 93.750 1
ATOM 2967 H HA . ARG 186 186 ? A 52.962 -9.812 -51.890 1.000 1 A ARG 93.750 1
ATOM 2968 H HB2 . ARG 186 186 ? A 51.886 -11.961 -52.535 1.000 1 A ARG 93.750 1
ATOM 2969 H HB3 . ARG 186 186 ? A 53.028 -12.828 -51.500 1.000 1 A ARG 93.750 1
ATOM 2970 H HG2 . ARG 186 186 ? A 53.831 -11.066 -53.858 1.000 1 A ARG 93.750 1
ATOM 2971 H HG3 . ARG 186 186 ? A 54.912 -12.073 -52.878 1.000 1 A ARG 93.750 1
ATOM 2972 H HD2 . ARG 186 186 ? A 52.611 -13.101 -54.600 1.000 1 A ARG 93.750 1
ATOM 2973 H HD3 . ARG 186 186 ? A 53.679 -14.098 -53.600 1.000 1 A ARG 93.750 1
ATOM 2974 H HE . ARG 186 186 ? A 55.319 -12.569 -55.326 1.000 1 A ARG 93.750 1
ATOM 2975 H HH11 . ARG 186 186 ? A 54.120 -16.029 -56.838 1.000 1 A ARG 93.750 1
ATOM 2976 H HH12 . ARG 186 186 ? A 52.976 -15.243 -55.760 1.000 1 A ARG 93.750 1
ATOM 2977 H HH21 . ARG 186 186 ? A 55.833 -15.211 -57.451 1.000 1 A ARG 93.750 1
ATOM 2978 H HH22 . ARG 186 186 ? A 56.456 -13.649 -56.953 1.000 1 A ARG 93.750 1
ATOM 2979 N N . LYS 187 187 ? A 50.747 -10.023 -50.608 1.000 1 A LYS 89.560 1
ATOM 2980 C CA . LYS 187 187 ? A 49.536 -9.979 -49.751 1.000 1 A LYS 89.560 1
ATOM 2981 C C . LYS 187 187 ? A 48.870 -11.351 -49.614 1.000 1 A LYS 89.560 1
ATOM 2982 O O . LYS 187 187 ? A 48.237 -11.657 -48.611 1.000 1 A LYS 89.560 1
ATOM 2983 C CB . LYS 187 187 ? A 48.556 -8.932 -50.309 1.000 1 A LYS 89.560 1
ATOM 2984 C CG . LYS 187 187 ? A 47.276 -8.785 -49.463 1.000 1 A LYS 89.560 1
ATOM 2985 C CD . LYS 187 187 ? A 46.419 -7.609 -49.954 1.000 1 A LYS 89.560 1
ATOM 2986 C CE . LYS 187 187 ? A 45.178 -7.422 -49.067 1.000 1 A LYS 89.560 1
ATOM 2987 N NZ . LYS 187 187 ? A 44.517 -6.108 -49.307 1.000 1 A LYS 89.560 1
ATOM 2988 H H . LYS 187 187 ? A 50.716 -9.664 -51.552 1.000 1 A LYS 89.560 1
ATOM 2989 H HA . LYS 187 187 ? A 49.834 -9.689 -48.744 1.000 1 A LYS 89.560 1
ATOM 2990 H HB2 . LYS 187 187 ? A 49.067 -7.969 -50.341 1.000 1 A LYS 89.560 1
ATOM 2991 H HB3 . LYS 187 187 ? A 48.279 -9.204 -51.328 1.000 1 A LYS 89.560 1
ATOM 2992 H HG2 . LYS 187 187 ? A 47.555 -8.613 -48.424 1.000 1 A LYS 89.560 1
ATOM 2993 H HG3 . LYS 187 187 ? A 46.684 -9.698 -49.525 1.000 1 A LYS 89.560 1
ATOM 2994 H HD2 . LYS 187 187 ? A 47.027 -6.706 -49.912 1.000 1 A LYS 89.560 1
ATOM 2995 H HD3 . LYS 187 187 ? A 46.117 -7.780 -50.987 1.000 1 A LYS 89.560 1
ATOM 2996 H HE2 . LYS 187 187 ? A 44.484 -8.244 -49.241 1.000 1 A LYS 89.560 1
ATOM 2997 H HE3 . LYS 187 187 ? A 45.500 -7.469 -48.026 1.000 1 A LYS 89.560 1
ATOM 2998 H HZ1 . LYS 187 187 ? A 43.733 -5.961 -48.686 1.000 1 A LYS 89.560 1
ATOM 2999 H HZ2 . LYS 187 187 ? A 45.151 -5.351 -49.096 1.000 1 A LYS 89.560 1
ATOM 3000 H HZ3 . LYS 187 187 ? A 44.214 -5.986 -50.263 1.000 1 A LYS 89.560 1
ATOM 3001 N N . ASN 188 188 ? A 48.919 -12.139 -50.676 1.000 1 A ASN 87.940 1
ATOM 3002 C CA . ASN 188 188 ? A 48.457 -13.518 -50.742 1.000 1 A ASN 87.940 1
ATOM 3003 C C . ASN 188 188 ? A 49.183 -14.193 -51.920 1.000 1 A ASN 87.940 1
ATOM 3004 O O . ASN 188 188 ? A 49.734 -13.472 -52.756 1.000 1 A ASN 87.940 1
ATOM 3005 C CB . ASN 188 188 ? A 46.922 -13.563 -50.880 1.000 1 A ASN 87.940 1
ATOM 3006 C CG . ASN 188 188 ? A 46.402 -12.858 -52.114 1.000 1 A ASN 87.940 1
ATOM 3007 O OD1 . ASN 188 188 ? A 46.539 -13.314 -53.230 1.000 1 A ASN 87.940 1
ATOM 3008 N ND2 . ASN 188 188 ? A 45.753 -11.729 -51.953 1.000 1 A ASN 87.940 1
ATOM 3009 H H . ASN 188 188 ? A 49.492 -11.839 -51.452 1.000 1 A ASN 87.940 1
ATOM 3010 H HA . ASN 188 188 ? A 48.739 -14.023 -49.818 1.000 1 A ASN 87.940 1
ATOM 3011 H HB2 . ASN 188 188 ? A 46.585 -14.599 -50.923 1.000 1 A ASN 87.940 1
ATOM 3012 H HB3 . ASN 188 188 ? A 46.476 -13.120 -49.990 1.000 1 A ASN 87.940 1
ATOM 3013 H HD21 . ASN 188 188 ? A 45.722 -11.311 -51.034 1.000 1 A ASN 87.940 1
ATOM 3014 H HD22 . ASN 188 188 ? A 45.507 -11.248 -52.807 1.000 1 A ASN 87.940 1
ATOM 3015 N N . PRO 189 189 ? A 49.153 -15.531 -52.033 1.000 1 A PRO 83.750 1
ATOM 3016 C CA . PRO 189 189 ? A 49.902 -16.236 -53.076 1.000 1 A PRO 83.750 1
ATOM 3017 C C . PRO 189 189 ? A 49.568 -15.805 -54.514 1.000 1 A PRO 83.750 1
ATOM 3018 O O . PRO 189 189 ? A 50.414 -15.914 -55.391 1.000 1 A PRO 83.750 1
ATOM 3019 C CB . PRO 189 189 ? A 49.590 -17.718 -52.848 1.000 1 A PRO 83.750 1
ATOM 3020 C CG . PRO 189 189 ? A 49.326 -17.792 -51.344 1.000 1 A PRO 83.750 1
ATOM 3021 C CD . PRO 189 189 ? A 48.596 -16.481 -51.077 1.000 1 A PRO 83.750 1
ATOM 3022 H HA . PRO 189 189 ? A 50.966 -16.072 -52.909 1.000 1 A PRO 83.750 1
ATOM 3023 H HB2 . PRO 189 189 ? A 48.689 -18.002 -53.391 1.000 1 A PRO 83.750 1
ATOM 3024 H HB3 . PRO 189 189 ? A 50.427 -18.352 -53.142 1.000 1 A PRO 83.750 1
ATOM 3025 H HG2 . PRO 189 189 ? A 50.273 -17.802 -50.804 1.000 1 A PRO 83.750 1
ATOM 3026 H HG3 . PRO 189 189 ? A 48.720 -18.658 -51.079 1.000 1 A PRO 83.750 1
ATOM 3027 H HD2 . PRO 189 189 ? A 47.532 -16.617 -51.275 1.000 1 A PRO 83.750 1
ATOM 3028 H HD3 . PRO 189 189 ? A 48.756 -16.177 -50.043 1.000 1 A PRO 83.750 1
ATOM 3029 N N . ASN 190 190 ? A 48.366 -15.263 -54.749 1.000 1 A ASN 87.560 1
ATOM 3030 C CA . ASN 190 190 ? A 47.875 -14.857 -56.071 1.000 1 A ASN 87.560 1
ATOM 3031 C C . ASN 190 190 ? A 48.089 -13.360 -56.370 1.000 1 A ASN 87.560 1
ATOM 3032 O O . ASN 190 190 ? A 47.453 -12.820 -57.275 1.000 1 A ASN 87.560 1
ATOM 3033 C CB . ASN 190 190 ? A 46.378 -15.207 -56.169 1.000 1 A ASN 87.560 1
ATOM 3034 C CG . ASN 190 190 ? A 46.046 -16.664 -55.925 1.000 1 A ASN 87.560 1
ATOM 3035 O OD1 . ASN 190 190 ? A 46.818 -17.579 -56.109 1.000 1 A ASN 87.560 1
ATOM 3036 N ND2 . ASN 190 190 ? A 44.838 -16.945 -55.495 1.000 1 A ASN 87.560 1
ATOM 3037 H H . ASN 190 190 ? A 47.763 -15.088 -53.958 1.000 1 A ASN 87.560 1
ATOM 3038 H HA . ASN 190 190 ? A 48.418 -15.413 -56.835 1.000 1 A ASN 87.560 1
ATOM 3039 H HB2 . ASN 190 190 ? A 46.027 -14.962 -57.171 1.000 1 A ASN 87.560 1
ATOM 3040 H HB3 . ASN 190 190 ? A 45.830 -14.591 -55.457 1.000 1 A ASN 87.560 1
ATOM 3041 H HD21 . ASN 190 190 ? A 44.162 -16.204 -55.376 1.000 1 A ASN 87.560 1
ATOM 3042 H HD22 . ASN 190 190 ? A 44.660 -17.933 -55.380 1.000 1 A ASN 87.560 1
ATOM 3043 N N . CYS 191 191 ? A 48.864 -12.649 -55.551 1.000 1 A CYS 87.310 1
ATOM 3044 C CA . CYS 191 191 ? A 49.042 -11.206 -55.652 1.000 1 A CYS 87.310 1
ATOM 3045 C C . CYS 191 191 ? A 50.511 -10.871 -55.893 1.000 1 A CYS 87.310 1
ATOM 3046 O O . CYS 191 191 ? A 51.315 -10.938 -54.967 1.000 1 A CYS 87.310 1
ATOM 3047 C CB . CYS 191 191 ? A 48.486 -10.579 -54.368 1.000 1 A CYS 87.310 1
ATOM 3048 S SG . CYS 191 191 ? A 48.653 -8.771 -54.375 1.000 1 A CYS 87.310 1
ATOM 3049 H H . CYS 191 191 ? A 49.396 -13.140 -54.847 1.000 1 A CYS 87.310 1
ATOM 3050 H HA . CYS 191 191 ? A 48.474 -10.819 -56.498 1.000 1 A CYS 87.310 1
ATOM 3051 H HB2 . CYS 191 191 ? A 49.028 -10.990 -53.516 1.000 1 A CYS 87.310 1
ATOM 3052 H HB3 . CYS 191 191 ? A 47.434 -10.852 -54.285 1.000 1 A CYS 87.310 1
ATOM 3053 H HG . CYS 191 191 ? A 48.261 -8.552 -55.633 1.000 1 A CYS 87.310 1
ATOM 3054 N N . ASP 192 192 ? A 50.823 -10.430 -57.109 1.000 1 A ASP 88.000 1
ATOM 3055 C CA . ASP 192 192 ? A 52.200 -10.150 -57.542 1.000 1 A ASP 88.000 1
ATOM 3056 C C . ASP 192 192 ? A 52.717 -8.776 -57.078 1.000 1 A ASP 88.000 1
ATOM 3057 O O . ASP 192 192 ? A 53.865 -8.410 -57.317 1.000 1 A ASP 88.000 1
ATOM 3058 C CB . ASP 192 192 ? A 52.283 -10.286 -59.071 1.000 1 A ASP 88.000 1
ATOM 3059 C CG . ASP 192 192 ? A 51.814 -11.656 -59.575 1.000 1 A ASP 88.000 1
ATOM 3060 O OD1 . ASP 192 192 ? A 51.926 -12.634 -58.803 1.000 1 A ASP 88.000 1
ATOM 3061 O OD2 . ASP 192 192 ? A 51.278 -11.687 -60.703 1.000 1 A ASP 88.000 1
ATOM 3062 H H . ASP 192 192 ? A 50.151 -10.570 -57.851 1.000 1 A ASP 88.000 1
ATOM 3063 H HA . ASP 192 192 ? A 52.859 -10.902 -57.109 1.000 1 A ASP 88.000 1
ATOM 3064 H HB2 . ASP 192 192 ? A 53.315 -10.138 -59.387 1.000 1 A ASP 88.000 1
ATOM 3065 H HB3 . ASP 192 192 ? A 51.673 -9.505 -59.525 1.000 1 A ASP 88.000 1
ATOM 3066 N N . THR 193 193 ? A 51.873 -7.986 -56.409 1.000 1 A THR 92.940 1
ATOM 3067 C CA . THR 193 193 ? A 52.230 -6.642 -55.946 1.000 1 A THR 92.940 1
ATOM 3068 C C . THR 193 193 ? A 52.779 -6.669 -54.523 1.000 1 A THR 92.940 1
ATOM 3069 O O . THR 193 193 ? A 52.100 -7.119 -53.589 1.000 1 A THR 92.940 1
ATOM 3070 C CB . THR 193 193 ? A 51.068 -5.650 -56.055 1.000 1 A THR 92.940 1
ATOM 3071 O OG1 . THR 193 193 ? A 49.998 -6.051 -55.229 1.000 1 A THR 92.940 1
ATOM 3072 C CG2 . THR 193 193 ? A 50.545 -5.531 -57.487 1.000 1 A THR 92.940 1
ATOM 3073 H H . THR 193 193 ? A 50.951 -8.350 -56.216 1.000 1 A THR 92.940 1
ATOM 3074 H HA . THR 193 193 ? A 53.015 -6.264 -56.600 1.000 1 A THR 92.940 1
ATOM 3075 H HB . THR 193 193 ? A 51.414 -4.671 -55.725 1.000 1 A THR 92.940 1
ATOM 3076 H HG1 . THR 193 193 ? A 50.377 -6.654 -54.585 1.000 1 A THR 92.940 1
ATOM 3077 H HG21 . THR 193 193 ? A 49.685 -4.863 -57.520 1.000 1 A THR 92.940 1
ATOM 3078 H HG22 . THR 193 193 ? A 50.238 -6.505 -57.868 1.000 1 A THR 92.940 1
ATOM 3079 H HG23 . THR 193 193 ? A 51.332 -5.132 -58.127 1.000 1 A THR 92.940 1
ATOM 3080 N N . ILE 194 194 ? A 53.960 -6.091 -54.339 1.000 1 A ILE 94.620 1
ATOM 3081 C CA . ILE 194 194 ? A 54.673 -5.996 -53.061 1.000 1 A ILE 94.620 1
ATOM 3082 C C . ILE 194 194 ? A 54.824 -4.530 -52.644 1.000 1 A ILE 94.620 1
ATOM 3083 O O . ILE 194 194 ? A 54.512 -3.628 -53.423 1.000 1 A ILE 94.620 1
ATOM 3084 C CB . ILE 194 194 ? A 56.024 -6.746 -53.132 1.000 1 A ILE 94.620 1
ATOM 3085 C CG1 . ILE 194 194 ? A 56.996 -6.102 -54.146 1.000 1 A ILE 94.620 1
ATOM 3086 C CG2 . ILE 194 194 ? A 55.770 -8.233 -53.447 1.000 1 A ILE 94.620 1
ATOM 3087 C CD1 . ILE 194 194 ? A 58.385 -6.747 -54.155 1.000 1 A ILE 94.620 1
ATOM 3088 H H . ILE 194 194 ? A 54.406 -5.663 -55.138 1.000 1 A ILE 94.620 1
ATOM 3089 H HA . ILE 194 194 ? A 54.091 -6.485 -52.280 1.000 1 A ILE 94.620 1
ATOM 3090 H HB . ILE 194 194 ? A 56.483 -6.697 -52.145 1.000 1 A ILE 94.620 1
ATOM 3091 H HG12 . ILE 194 194 ? A 56.579 -6.162 -55.151 1.000 1 A ILE 94.620 1
ATOM 3092 H HG13 . ILE 194 194 ? A 57.130 -5.050 -53.892 1.000 1 A ILE 94.620 1
ATOM 3093 H HG21 . ILE 194 194 ? A 55.503 -8.367 -54.495 1.000 1 A ILE 94.620 1
ATOM 3094 H HG22 . ILE 194 194 ? A 56.670 -8.812 -53.238 1.000 1 A ILE 94.620 1
ATOM 3095 H HG23 . ILE 194 194 ? A 54.969 -8.624 -52.820 1.000 1 A ILE 94.620 1
ATOM 3096 H HD11 . ILE 194 194 ? A 58.328 -7.774 -54.517 1.000 1 A ILE 94.620 1
ATOM 3097 H HD12 . ILE 194 194 ? A 58.807 -6.738 -53.150 1.000 1 A ILE 94.620 1
ATOM 3098 H HD13 . ILE 194 194 ? A 59.041 -6.181 -54.817 1.000 1 A ILE 94.620 1
ATOM 3099 N N . HIS 195 195 ? A 55.261 -4.292 -51.409 1.000 1 A HIS 95.880 1
ATOM 3100 C CA . HIS 195 195 ? A 55.800 -2.996 -50.987 1.000 1 A HIS 95.880 1
ATOM 3101 C C . HIS 195 195 ? A 57.314 -3.028 -51.118 1.000 1 A HIS 95.880 1
ATOM 3102 O O . HIS 195 195 ? A 57.928 -4.019 -50.733 1.000 1 A HIS 95.880 1
ATOM 3103 C CB . HIS 195 195 ? A 55.400 -2.679 -49.543 1.000 1 A HIS 95.880 1
ATOM 3104 C CG . HIS 195 195 ? A 54.002 -2.155 -49.462 1.000 1 A HIS 95.880 1
ATOM 3105 N ND1 . HIS 195 195 ? A 53.535 -0.871 -49.324 1.000 1 A HIS 95.880 1
ATOM 3106 C CD2 . HIS 195 195 ? A 52.929 -2.959 -49.550 1.000 1 A HIS 95.880 1
ATOM 3107 C CE1 . HIS 195 195 ? A 52.186 -0.924 -49.339 1.000 1 A HIS 95.880 1
ATOM 3108 N NE2 . HIS 195 195 ? A 51.767 -2.191 -49.519 1.000 1 A HIS 95.880 1
ATOM 3109 H H . HIS 195 195 ? A 55.539 -5.086 -50.850 1.000 1 A HIS 95.880 1
ATOM 3110 H HA . HIS 195 195 ? A 55.424 -2.198 -51.628 1.000 1 A HIS 95.880 1
ATOM 3111 H HB2 . HIS 195 195 ? A 55.486 -3.579 -48.934 1.000 1 A HIS 95.880 1
ATOM 3112 H HB3 . HIS 195 195 ? A 56.090 -1.953 -49.114 1.000 1 A HIS 95.880 1
ATOM 3113 H HD1 . HIS 195 195 ? A 54.090 -0.084 -49.018 1.000 1 A HIS 95.880 1
ATOM 3114 H HD2 . HIS 195 195 ? A 53.035 -4.032 -49.625 1.000 1 A HIS 95.880 1
ATOM 3115 H HE1 . HIS 195 195 ? A 51.522 -0.087 -49.178 1.000 1 A HIS 95.880 1
ATOM 3116 N N . VAL 196 196 ? A 57.895 -1.951 -51.631 1.000 1 A VAL 95.440 1
ATOM 3117 C CA . VAL 196 196 ? A 59.344 -1.778 -51.768 1.000 1 A VAL 95.440 1
ATOM 3118 C C . VAL 196 196 ? A 59.798 -0.687 -50.808 1.000 1 A VAL 95.440 1
ATOM 3119 O O . VAL 196 196 ? A 59.086 0.301 -50.624 1.000 1 A VAL 95.440 1
ATOM 3120 C CB . VAL 196 196 ? A 59.729 -1.446 -53.224 1.000 1 A VAL 95.440 1
ATOM 3121 C CG1 . VAL 196 196 ? A 61.245 -1.474 -53.438 1.000 1 A VAL 95.440 1
ATOM 3122 C CG2 . VAL 196 196 ? A 59.124 -2.462 -54.202 1.000 1 A VAL 95.440 1
ATOM 3123 H H . VAL 196 196 ? A 57.315 -1.193 -51.959 1.000 1 A VAL 95.440 1
ATOM 3124 H HA . VAL 196 196 ? A 59.850 -2.703 -51.493 1.000 1 A VAL 95.440 1
ATOM 3125 H HB . VAL 196 196 ? A 59.354 -0.455 -53.481 1.000 1 A VAL 95.440 1
ATOM 3126 H HG11 . VAL 196 196 ? A 61.480 -1.269 -54.483 1.000 1 A VAL 95.440 1
ATOM 3127 H HG12 . VAL 196 196 ? A 61.650 -2.449 -53.168 1.000 1 A VAL 95.440 1
ATOM 3128 H HG13 . VAL 196 196 ? A 61.735 -0.709 -52.836 1.000 1 A VAL 95.440 1
ATOM 3129 H HG21 . VAL 196 196 ? A 59.457 -2.245 -55.216 1.000 1 A VAL 95.440 1
ATOM 3130 H HG22 . VAL 196 196 ? A 58.037 -2.388 -54.173 1.000 1 A VAL 95.440 1
ATOM 3131 H HG23 . VAL 196 196 ? A 59.431 -3.472 -53.929 1.000 1 A VAL 95.440 1
ATOM 3132 N N . MET 197 197 ? A 60.968 -0.875 -50.205 1.000 1 A MET 96.690 1
ATOM 3133 C CA . MET 197 197 ? A 61.653 0.127 -49.383 1.000 1 A MET 96.690 1
ATOM 3134 C C . MET 197 197 ? A 61.915 1.403 -50.201 1.000 1 A MET 96.690 1
ATOM 3135 O O . MET 197 197 ? A 62.101 1.324 -51.419 1.000 1 A MET 96.690 1
ATOM 3136 C CB . MET 197 197 ? A 62.966 -0.487 -48.873 1.000 1 A MET 96.690 1
ATOM 3137 C CG . MET 197 197 ? A 62.729 -1.743 -48.021 1.000 1 A MET 96.690 1
ATOM 3138 S SD . MET 197 197 ? A 64.260 -2.441 -47.372 1.000 1 A MET 96.690 1
ATOM 3139 C CE . MET 197 197 ? A 63.712 -4.063 -46.784 1.000 1 A MET 96.690 1
ATOM 3140 H H . MET 197 197 ? A 61.499 -1.705 -50.426 1.000 1 A MET 96.690 1
ATOM 3141 H HA . MET 197 197 ? A 61.032 0.387 -48.525 1.000 1 A MET 96.690 1
ATOM 3142 H HB2 . MET 197 197 ? A 63.515 0.247 -48.283 1.000 1 A MET 96.690 1
ATOM 3143 H HB3 . MET 197 197 ? A 63.592 -0.755 -49.724 1.000 1 A MET 96.690 1
ATOM 3144 H HG2 . MET 197 197 ? A 62.249 -2.508 -48.631 1.000 1 A MET 96.690 1
ATOM 3145 H HG3 . MET 197 197 ? A 62.073 -1.499 -47.186 1.000 1 A MET 96.690 1
ATOM 3146 H HE1 . MET 197 197 ? A 62.984 -3.935 -45.983 1.000 1 A MET 96.690 1
ATOM 3147 H HE2 . MET 197 197 ? A 64.576 -4.608 -46.404 1.000 1 A MET 96.690 1
ATOM 3148 H HE3 . MET 197 197 ? A 63.273 -4.628 -47.606 1.000 1 A MET 96.690 1
ATOM 3149 N N . GLN 198 198 ? A 61.877 2.581 -49.579 1.000 1 A GLN 94.940 1
ATOM 3150 C CA . GLN 198 198 ? A 62.223 3.847 -50.232 1.000 1 A GLN 94.940 1
ATOM 3151 C C . GLN 198 198 ? A 63.428 4.504 -49.541 1.000 1 A GLN 94.940 1
ATOM 3152 O O . GLN 198 198 ? A 63.483 4.535 -48.312 1.000 1 A GLN 94.940 1
ATOM 3153 C CB . GLN 198 198 ? A 61.045 4.832 -50.277 1.000 1 A GLN 94.940 1
ATOM 3154 C CG . GLN 198 198 ? A 59.804 4.330 -51.030 1.000 1 A GLN 94.940 1
ATOM 3155 C CD . GLN 198 198 ? A 60.036 4.147 -52.522 1.000 1 A GLN 94.940 1
ATOM 3156 O OE1 . GLN 198 198 ? A 59.930 5.067 -53.317 1.000 1 A GLN 94.940 1
ATOM 3157 N NE2 . GLN 198 198 ? A 60.339 2.957 -52.985 1.000 1 A GLN 94.940 1
ATOM 3158 H H . GLN 198 198 ? A 61.818 2.600 -48.570 1.000 1 A GLN 94.940 1
ATOM 3159 H HA . GLN 198 198 ? A 62.496 3.635 -51.266 1.000 1 A GLN 94.940 1
ATOM 3160 H HB2 . GLN 198 198 ? A 61.384 5.747 -50.763 1.000 1 A GLN 94.940 1
ATOM 3161 H HB3 . GLN 198 198 ? A 60.769 5.106 -49.258 1.000 1 A GLN 94.940 1
ATOM 3162 H HG2 . GLN 198 198 ? A 59.450 3.396 -50.593 1.000 1 A GLN 94.940 1
ATOM 3163 H HG3 . GLN 198 198 ? A 59.019 5.079 -50.923 1.000 1 A GLN 94.940 1
ATOM 3164 H HE21 . GLN 198 198 ? A 60.661 2.256 -52.333 1.000 1 A GLN 94.940 1
ATOM 3165 H HE22 . GLN 198 198 ? A 60.624 2.920 -53.953 1.000 1 A GLN 94.940 1
ATOM 3166 N N . PRO 199 199 ? A 64.361 5.103 -50.304 1.000 1 A PRO 90.810 1
ATOM 3167 C CA . PRO 199 199 ? A 65.473 5.854 -49.727 1.000 1 A PRO 90.810 1
ATOM 3168 C C . PRO 199 199 ? A 64.999 6.938 -48.735 1.000 1 A PRO 90.810 1
ATOM 3169 O O . PRO 199 199 ? A 63.927 7.516 -48.940 1.000 1 A PRO 90.810 1
ATOM 3170 C CB . PRO 199 199 ? A 66.208 6.472 -50.921 1.000 1 A PRO 90.810 1
ATOM 3171 C CG . PRO 199 199 ? A 65.868 5.538 -52.079 1.000 1 A PRO 90.810 1
ATOM 3172 C CD . PRO 199 199 ? A 64.447 5.090 -51.757 1.000 1 A PRO 90.810 1
ATOM 3173 H HA . PRO 199 199 ? A 66.128 5.142 -49.226 1.000 1 A PRO 90.810 1
ATOM 3174 H HB2 . PRO 199 199 ? A 65.810 7.465 -51.133 1.000 1 A PRO 90.810 1
ATOM 3175 H HB3 . PRO 199 199 ? A 67.284 6.522 -50.750 1.000 1 A PRO 90.810 1
ATOM 3176 H HG2 . PRO 199 199 ? A 66.534 4.675 -52.056 1.000 1 A PRO 90.810 1
ATOM 3177 H HG3 . PRO 199 199 ? A 65.926 6.044 -53.042 1.000 1 A PRO 90.810 1
ATOM 3178 H HD2 . PRO 199 199 ? A 64.288 4.092 -52.165 1.000 1 A PRO 90.810 1
ATOM 3179 H HD3 . PRO 199 199 ? A 63.729 5.798 -52.171 1.000 1 A PRO 90.810 1
ATOM 3180 N N . PRO 200 200 ? A 65.790 7.269 -47.696 1.000 1 A PRO 92.560 1
ATOM 3181 C CA . PRO 200 200 ? A 67.184 6.860 -47.478 1.000 1 A PRO 92.560 1
ATOM 3182 C C . PRO 200 200 ? A 67.356 5.567 -46.656 1.000 1 A PRO 92.560 1
ATOM 3183 O O . PRO 200 200 ? A 68.485 5.225 -46.324 1.000 1 A PRO 92.560 1
ATOM 3184 C CB . PRO 200 200 ? A 67.798 8.063 -46.754 1.000 1 A PRO 92.560 1
ATOM 3185 C CG . PRO 200 200 ? A 66.654 8.520 -45.850 1.000 1 A PRO 92.560 1
ATOM 3186 C CD . PRO 200 200 ? A 65.418 8.287 -46.719 1.000 1 A PRO 92.560 1
ATOM 3187 H HA . PRO 200 200 ? A 67.702 6.718 -48.426 1.000 1 A PRO 92.560 1
ATOM 3188 H HB2 . PRO 200 200 ? A 68.689 7.805 -46.182 1.000 1 A PRO 92.560 1
ATOM 3189 H HB3 . PRO 200 200 ? A 68.028 8.845 -47.478 1.000 1 A PRO 92.560 1
ATOM 3190 H HG2 . PRO 200 200 ? A 66.755 9.567 -45.564 1.000 1 A PRO 92.560 1
ATOM 3191 H HG3 . PRO 200 200 ? A 66.606 7.885 -44.965 1.000 1 A PRO 92.560 1
ATOM 3192 H HD2 . PRO 200 200 ? A 64.580 7.952 -46.107 1.000 1 A PRO 92.560 1
ATOM 3193 H HD3 . PRO 200 200 ? A 65.155 9.209 -47.237 1.000 1 A PRO 92.560 1
ATOM 3194 N N . HIS 201 201 ? A 66.263 4.894 -46.282 1.000 1 A HIS 94.620 1
ATOM 3195 C CA . HIS 201 201 ? A 66.298 3.720 -45.409 1.000 1 A HIS 94.620 1
ATOM 3196 C C . HIS 201 201 ? A 66.416 2.431 -46.219 1.000 1 A HIS 94.620 1
ATOM 3197 O O . HIS 201 201 ? A 65.500 2.092 -46.973 1.000 1 A HIS 94.620 1
ATOM 3198 C CB . HIS 201 201 ? A 65.043 3.697 -44.528 1.000 1 A HIS 94.620 1
ATOM 3199 C CG . HIS 201 201 ? A 64.984 4.865 -43.590 1.000 1 A HIS 94.620 1
ATOM 3200 N ND1 . HIS 201 201 ? A 65.713 4.989 -42.436 1.000 1 A HIS 94.620 1
ATOM 3201 C CD2 . HIS 201 201 ? A 64.258 6.012 -43.752 1.000 1 A HIS 94.620 1
ATOM 3202 C CE1 . HIS 201 201 ? A 65.456 6.205 -41.925 1.000 1 A HIS 94.620 1
ATOM 3203 N NE2 . HIS 201 201 ? A 64.570 6.865 -42.692 1.000 1 A HIS 94.620 1
ATOM 3204 H H . HIS 201 201 ? A 65.361 5.178 -46.637 1.000 1 A HIS 94.620 1
ATOM 3205 H HA . HIS 201 201 ? A 67.161 3.786 -44.747 1.000 1 A HIS 94.620 1
ATOM 3206 H HB2 . HIS 201 201 ? A 65.034 2.777 -43.944 1.000 1 A HIS 94.620 1
ATOM 3207 H HB3 . HIS 201 201 ? A 64.152 3.711 -45.157 1.000 1 A HIS 94.620 1
ATOM 3208 H HD1 . HIS 201 201 ? A 66.198 4.226 -41.987 1.000 1 A HIS 94.620 1
ATOM 3209 H HD2 . HIS 201 201 ? A 63.593 6.235 -44.573 1.000 1 A HIS 94.620 1
ATOM 3210 H HE1 . HIS 201 201 ? A 65.852 6.577 -40.992 1.000 1 A HIS 94.620 1
ATOM 3211 N N . ASP 202 202 ? A 67.505 1.696 -46.003 1.000 1 A ASP 91.310 1
ATOM 3212 C CA . ASP 202 202 ? A 67.816 0.467 -46.742 1.000 1 A ASP 91.310 1
ATOM 3213 C C . ASP 202 202 ? A 67.681 -0.805 -45.887 1.000 1 A ASP 91.310 1
ATOM 3214 O O . ASP 202 202 ? A 67.690 -1.907 -46.425 1.000 1 A ASP 91.310 1
ATOM 3215 C CB . ASP 202 202 ? A 69.225 0.589 -47.347 1.000 1 A ASP 91.310 1
ATOM 3216 C CG . ASP 202 202 ? A 69.380 1.733 -48.363 1.000 1 A ASP 91.310 1
ATOM 3217 O OD1 . ASP 202 202 ? A 68.388 2.086 -49.046 1.000 1 A ASP 91.310 1
ATOM 3218 O OD2 . ASP 202 202 ? A 70.521 2.237 -48.487 1.000 1 A ASP 91.310 1
ATOM 3219 H H . ASP 202 202 ? A 68.235 2.085 -45.424 1.000 1 A ASP 91.310 1
ATOM 3220 H HA . ASP 202 202 ? A 67.120 0.352 -47.573 1.000 1 A ASP 91.310 1
ATOM 3221 H HB2 . ASP 202 202 ? A 69.470 -0.344 -47.854 1.000 1 A ASP 91.310 1
ATOM 3222 H HB3 . ASP 202 202 ? A 69.942 0.726 -46.537 1.000 1 A ASP 91.310 1
ATOM 3223 N N . ASN 203 203 ? A 67.525 -0.673 -44.565 1.000 1 A ASN 94.310 1
ATOM 3224 C CA . ASN 203 203 ? A 67.424 -1.818 -43.660 1.000 1 A ASN 94.310 1
ATOM 3225 C C . ASN 203 203 ? A 65.964 -2.235 -43.457 1.000 1 A ASN 94.310 1
ATOM 3226 O O . ASN 203 203 ? A 65.098 -1.392 -43.209 1.000 1 A ASN 94.310 1
ATOM 3227 C CB . ASN 203 203 ? A 68.073 -1.478 -42.310 1.000 1 A ASN 94.310 1
ATOM 3228 C CG . ASN 203 203 ? A 69.559 -1.184 -42.371 1.000 1 A ASN 94.310 1
ATOM 3229 O OD1 . ASN 203 203 ? A 70.291 -1.583 -43.261 1.000 1 A ASN 94.310 1
ATOM 3230 N ND2 . ASN 203 203 ? A 70.064 -0.496 -41.377 1.000 1 A ASN 94.310 1
ATOM 3231 H H . ASN 203 203 ? A 67.456 0.255 -44.174 1.000 1 A ASN 94.310 1
ATOM 3232 H HA . ASN 203 203 ? A 67.964 -2.660 -44.094 1.000 1 A ASN 94.310 1
ATOM 3233 H HB2 . ASN 203 203 ? A 67.950 -2.324 -41.634 1.000 1 A ASN 94.310 1
ATOM 3234 H HB3 . ASN 203 203 ? A 67.563 -0.618 -41.875 1.000 1 A ASN 94.310 1
ATOM 3235 H HD21 . ASN 203 203 ? A 69.500 -0.347 -40.553 1.000 1 A ASN 94.310 1
ATOM 3236 H HD22 . ASN 203 203 ? A 71.066 -0.371 -41.377 1.000 1 A ASN 94.310 1
ATOM 3237 N N . ILE 204 204 ? A 65.689 -3.545 -43.442 1.000 1 A ILE 94.940 1
ATOM 3238 C CA . ILE 204 204 ? A 64.337 -4.072 -43.191 1.000 1 A ILE 94.940 1
ATOM 3239 C C . ILE 204 204 ? A 63.754 -3.627 -41.844 1.000 1 A ILE 94.940 1
ATOM 3240 O O . ILE 204 204 ? A 62.551 -3.395 -41.743 1.000 1 A ILE 94.940 1
ATOM 3241 C CB . ILE 204 204 ? A 64.322 -5.610 -43.333 1.000 1 A ILE 94.940 1
ATOM 3242 C CG1 . ILE 204 204 ? A 62.865 -6.115 -43.412 1.000 1 A ILE 94.940 1
ATOM 3243 C CG2 . ILE 204 204 ? A 65.091 -6.309 -42.195 1.000 1 A ILE 94.940 1
ATOM 3244 C CD1 . ILE 204 204 ? A 62.748 -7.568 -43.881 1.000 1 A ILE 94.940 1
ATOM 3245 H H . ILE 204 204 ? A 66.420 -4.188 -43.708 1.000 1 A ILE 94.940 1
ATOM 3246 H HA . ILE 204 204 ? A 63.687 -3.652 -43.959 1.000 1 A ILE 94.940 1
ATOM 3247 H HB . ILE 204 204 ? A 64.814 -5.858 -44.274 1.000 1 A ILE 94.940 1
ATOM 3248 H HG12 . ILE 204 204 ? A 62.387 -6.024 -42.437 1.000 1 A ILE 94.940 1
ATOM 3249 H HG13 . ILE 204 204 ? A 62.314 -5.495 -44.119 1.000 1 A ILE 94.940 1
ATOM 3250 H HG21 . ILE 204 204 ? A 65.188 -7.372 -42.414 1.000 1 A ILE 94.940 1
ATOM 3251 H HG22 . ILE 204 204 ? A 66.100 -5.905 -42.117 1.000 1 A ILE 94.940 1
ATOM 3252 H HG23 . ILE 204 204 ? A 64.573 -6.196 -41.243 1.000 1 A ILE 94.940 1
ATOM 3253 H HD11 . ILE 204 204 ? A 63.236 -8.236 -43.172 1.000 1 A ILE 94.940 1
ATOM 3254 H HD12 . ILE 204 204 ? A 63.212 -7.679 -44.861 1.000 1 A ILE 94.940 1
ATOM 3255 H HD13 . ILE 204 204 ? A 61.694 -7.837 -43.951 1.000 1 A ILE 94.940 1
ATOM 3256 N N . GLU 205 205 ? A 64.600 -3.462 -40.827 1.000 1 A GLU 95.500 1
ATOM 3257 C CA . GLU 205 205 ? A 64.202 -3.081 -39.469 1.000 1 A GLU 95.500 1
ATOM 3258 C C . GLU 205 205 ? A 63.518 -1.710 -39.403 1.000 1 A GLU 95.500 1
ATOM 3259 O O . GLU 205 205 ? A 62.655 -1.489 -38.553 1.000 1 A GLU 95.500 1
ATOM 3260 C CB . GLU 205 205 ? A 65.434 -3.144 -38.555 1.000 1 A GLU 95.500 1
ATOM 3261 C CG . GLU 205 205 ? A 66.429 -1.994 -38.790 1.000 1 A GLU 95.500 1
ATOM 3262 C CD . GLU 205 205 ? A 67.788 -2.206 -38.112 1.000 1 A GLU 95.500 1
ATOM 3263 O OE1 . GLU 205 205 ? A 68.691 -1.381 -38.381 1.000 1 A GLU 95.500 1
ATOM 3264 O OE2 . GLU 205 205 ? A 67.928 -3.194 -37.355 1.000 1 A GLU 95.500 1
ATOM 3265 H H . GLU 205 205 ? A 65.582 -3.623 -41.001 1.000 1 A GLU 95.500 1
ATOM 3266 H HA . GLU 205 205 ? A 63.482 -3.812 -39.101 1.000 1 A GLU 95.500 1
ATOM 3267 H HB2 . GLU 205 205 ? A 65.103 -3.124 -37.517 1.000 1 A GLU 95.500 1
ATOM 3268 H HB3 . GLU 205 205 ? A 65.934 -4.096 -38.735 1.000 1 A GLU 95.500 1
ATOM 3269 H HG2 . GLU 205 205 ? A 65.989 -1.070 -38.413 1.000 1 A GLU 95.500 1
ATOM 3270 H HG3 . GLU 205 205 ? A 66.586 -1.880 -39.863 1.000 1 A GLU 95.500 1
ATOM 3271 N N . ASP 206 206 ? A 63.834 -0.804 -40.332 1.000 1 A ASP 95.940 1
ATOM 3272 C CA . ASP 206 206 ? A 63.205 0.514 -40.417 1.000 1 A ASP 95.940 1
ATOM 3273 C C . ASP 206 206 ? A 61.740 0.409 -40.869 1.000 1 A ASP 95.940 1
ATOM 3274 O O . ASP 206 206 ? A 60.932 1.292 -40.598 1.000 1 A ASP 95.940 1
ATOM 3275 C CB . ASP 206 206 ? A 64.023 1.424 -41.351 1.000 1 A ASP 95.940 1
ATOM 3276 C CG . ASP 206 206 ? A 65.366 1.872 -40.759 1.000 1 A ASP 95.940 1
ATOM 3277 O OD1 . ASP 206 206 ? A 65.474 1.896 -39.512 1.000 1 A ASP 95.940 1
ATOM 3278 O OD2 . ASP 206 206 ? A 66.237 2.296 -41.557 1.000 1 A ASP 95.940 1
ATOM 3279 H H . ASP 206 206 ? A 64.539 -1.033 -41.017 1.000 1 A ASP 95.940 1
ATOM 3280 H HA . ASP 206 206 ? A 63.200 0.966 -39.425 1.000 1 A ASP 95.940 1
ATOM 3281 H HB2 . ASP 206 206 ? A 64.186 0.918 -42.303 1.000 1 A ASP 95.940 1
ATOM 3282 H HB3 . ASP 206 206 ? A 63.442 2.323 -41.555 1.000 1 A ASP 95.940 1
ATOM 3283 N N . TYR 207 207 ? A 61.342 -0.686 -41.512 1.000 1 A TYR 97.120 1
ATOM 3284 C CA . TYR 207 207 ? A 59.999 -0.871 -42.075 1.000 1 A TYR 97.120 1
ATOM 3285 C C . TYR 207 207 ? A 59.081 -1.742 -41.217 1.000 1 A TYR 97.120 1
ATOM 3286 O O . TYR 207 207 ? A 58.000 -2.120 -41.676 1.000 1 A TYR 97.120 1
ATOM 3287 C CB . TYR 207 207 ? A 60.134 -1.405 -43.497 1.000 1 A TYR 97.120 1
ATOM 3288 C CG . TYR 207 207 ? A 60.865 -0.438 -44.392 1.000 1 A TYR 97.120 1
ATOM 3289 C CD1 . TYR 207 207 ? A 60.164 0.635 -44.964 1.000 1 A TYR 97.120 1
ATOM 3290 C CD2 . TYR 207 207 ? A 62.252 -0.564 -44.587 1.000 1 A TYR 97.120 1
ATOM 3291 C CE1 . TYR 207 207 ? A 60.841 1.535 -45.795 1.000 1 A TYR 97.120 1
ATOM 3292 C CE2 . TYR 207 207 ? A 62.941 0.365 -45.384 1.000 1 A TYR 97.120 1
ATOM 3293 C CZ . TYR 207 207 ? A 62.223 1.400 -46.007 1.000 1 A TYR 97.120 1
ATOM 3294 O OH . TYR 207 207 ? A 62.824 2.275 -46.836 1.000 1 A TYR 97.120 1
ATOM 3295 H H . TYR 207 207 ? A 62.022 -1.419 -41.657 1.000 1 A TYR 97.120 1
ATOM 3296 H HA . TYR 207 207 ? A 59.510 0.100 -42.144 1.000 1 A TYR 97.120 1
ATOM 3297 H HB2 . TYR 207 207 ? A 59.145 -1.583 -43.919 1.000 1 A TYR 97.120 1
ATOM 3298 H HB3 . TYR 207 207 ? A 60.663 -2.358 -43.471 1.000 1 A TYR 97.120 1
ATOM 3299 H HD1 . TYR 207 207 ? A 59.122 0.789 -44.725 1.000 1 A TYR 97.120 1
ATOM 3300 H HD2 . TYR 207 207 ? A 62.797 -1.365 -44.110 1.000 1 A TYR 97.120 1
ATOM 3301 H HE1 . TYR 207 207 ? A 60.332 2.381 -46.234 1.000 1 A TYR 97.120 1
ATOM 3302 H HE2 . TYR 207 207 ? A 64.007 0.267 -45.529 1.000 1 A TYR 97.120 1
ATOM 3303 H HH . TYR 207 207 ? A 63.777 2.165 -46.875 1.000 1 A TYR 97.120 1
ATOM 3304 N N . LEU 208 208 ? A 59.499 -2.053 -39.989 1.000 1 A LEU 96.750 1
ATOM 3305 C CA . LEU 208 208 ? A 58.771 -2.907 -39.056 1.000 1 A LEU 96.750 1
ATOM 3306 C C . LEU 208 208 ? A 58.244 -2.086 -37.880 1.000 1 A LEU 96.750 1
ATOM 3307 O O . LEU 208 208 ? A 59.007 -1.390 -37.201 1.000 1 A LEU 96.750 1
ATOM 3308 C CB . LEU 208 208 ? A 59.695 -4.044 -38.594 1.000 1 A LEU 96.750 1
ATOM 3309 C CG . LEU 208 208 ? A 60.176 -4.954 -39.738 1.000 1 A LEU 96.750 1
ATOM 3310 C CD1 . LEU 208 208 ? A 61.200 -5.938 -39.192 1.000 1 A LEU 96.750 1
ATOM 3311 C CD2 . LEU 208 208 ? A 59.044 -5.765 -40.373 1.000 1 A LEU 96.750 1
ATOM 3312 H H . LEU 208 208 ? A 60.401 -1.704 -39.697 1.000 1 A LEU 96.750 1
ATOM 3313 H HA . LEU 208 208 ? A 57.912 -3.348 -39.560 1.000 1 A LEU 96.750 1
ATOM 3314 H HB2 . LEU 208 208 ? A 60.566 -3.599 -38.115 1.000 1 A LEU 96.750 1
ATOM 3315 H HB3 . LEU 208 208 ? A 59.171 -4.649 -37.854 1.000 1 A LEU 96.750 1
ATOM 3316 H HG . LEU 208 208 ? A 60.653 -4.358 -40.517 1.000 1 A LEU 96.750 1
ATOM 3317 H HD11 . LEU 208 208 ? A 62.004 -5.407 -38.682 1.000 1 A LEU 96.750 1
ATOM 3318 H HD12 . LEU 208 208 ? A 60.691 -6.588 -38.481 1.000 1 A LEU 96.750 1
ATOM 3319 H HD13 . LEU 208 208 ? A 61.627 -6.525 -40.005 1.000 1 A LEU 96.750 1
ATOM 3320 H HD21 . LEU 208 208 ? A 59.462 -6.458 -41.103 1.000 1 A LEU 96.750 1
ATOM 3321 H HD22 . LEU 208 208 ? A 58.351 -5.092 -40.877 1.000 1 A LEU 96.750 1
ATOM 3322 H HD23 . LEU 208 208 ? A 58.508 -6.319 -39.601 1.000 1 A LEU 96.750 1
ATOM 3323 N N . PHE 209 209 ? A 56.939 -2.177 -37.612 1.000 1 A PHE 95.750 1
ATOM 3324 C CA . PHE 209 209 ? A 56.334 -1.480 -36.470 1.000 1 A PHE 95.750 1
ATOM 3325 C C . PHE 209 209 ? A 56.592 -2.203 -35.139 1.000 1 A PHE 95.750 1
ATOM 3326 O O . PHE 209 209 ? A 56.540 -1.582 -34.073 1.000 1 A PHE 95.750 1
ATOM 3327 C CB . PHE 209 209 ? A 54.835 -1.229 -36.703 1.000 1 A PHE 95.750 1
ATOM 3328 C CG . PHE 209 209 ? A 53.912 -2.378 -36.333 1.000 1 A PHE 95.750 1
ATOM 3329 C CD1 . PHE 209 209 ? A 53.462 -3.283 -37.305 1.000 1 A PHE 95.750 1
ATOM 3330 C CD2 . PHE 209 209 ? A 53.501 -2.552 -35.001 1.000 1 A PHE 95.750 1
ATOM 3331 C CE1 . PHE 209 209 ? A 52.649 -4.373 -36.944 1.000 1 A PHE 95.750 1
ATOM 3332 C CE2 . PHE 209 209 ? A 52.702 -3.646 -34.633 1.000 1 A PHE 95.750 1
ATOM 3333 C CZ . PHE 209 209 ? A 52.277 -4.564 -35.605 1.000 1 A PHE 95.750 1
ATOM 3334 H H . PHE 209 209 ? A 56.385 -2.810 -38.171 1.000 1 A PHE 95.750 1
ATOM 3335 H HA . PHE 209 209 ? A 56.814 -0.504 -36.400 1.000 1 A PHE 95.750 1
ATOM 3336 H HB2 . PHE 209 209 ? A 54.556 -0.369 -36.095 1.000 1 A PHE 95.750 1
ATOM 3337 H HB3 . PHE 209 209 ? A 54.669 -0.952 -37.744 1.000 1 A PHE 95.750 1
ATOM 3338 H HD1 . PHE 209 209 ? A 53.749 -3.133 -38.336 1.000 1 A PHE 95.750 1
ATOM 3339 H HD2 . PHE 209 209 ? A 53.841 -1.853 -34.251 1.000 1 A PHE 95.750 1
ATOM 3340 H HE1 . PHE 209 209 ? A 52.313 -5.072 -37.695 1.000 1 A PHE 95.750 1
ATOM 3341 H HE2 . PHE 209 209 ? A 52.454 -3.803 -33.594 1.000 1 A PHE 95.750 1
ATOM 3342 H HZ . PHE 209 209 ? A 51.680 -5.421 -35.328 1.000 1 A PHE 95.750 1
ATOM 3343 N N . THR 210 210 ? A 56.846 -3.515 -35.199 1.000 1 A THR 94.560 1
ATOM 3344 C CA . THR 210 210 ? A 57.131 -4.361 -34.029 1.000 1 A THR 94.560 1
ATOM 3345 C C . THR 210 210 ? A 58.594 -4.327 -33.592 1.000 1 A THR 94.560 1
ATOM 3346 O O . THR 210 210 ? A 58.882 -4.699 -32.455 1.000 1 A THR 94.560 1
ATOM 3347 C CB . THR 210 210 ? A 56.724 -5.820 -34.281 1.000 1 A THR 94.560 1
ATOM 3348 O OG1 . THR 210 210 ? A 57.356 -6.347 -35.423 1.000 1 A THR 94.560 1
ATOM 3349 C CG2 . THR 210 210 ? A 55.221 -5.986 -34.478 1.000 1 A THR 94.560 1
ATOM 3350 H H . THR 210 210 ? A 56.804 -3.958 -36.105 1.000 1 A THR 94.560 1
ATOM 3351 H HA . THR 210 210 ? A 56.550 -3.998 -33.182 1.000 1 A THR 94.560 1
ATOM 3352 H HB . THR 210 210 ? A 57.019 -6.417 -33.417 1.000 1 A THR 94.560 1
ATOM 3353 H HG1 . THR 210 210 ? A 57.000 -5.919 -36.205 1.000 1 A THR 94.560 1
ATOM 3354 H HG21 . THR 210 210 ? A 54.688 -5.580 -33.619 1.000 1 A THR 94.560 1
ATOM 3355 H HG22 . THR 210 210 ? A 54.908 -5.467 -35.384 1.000 1 A THR 94.560 1
ATOM 3356 H HG23 . THR 210 210 ? A 54.992 -7.047 -34.579 1.000 1 A THR 94.560 1
ATOM 3357 N N . TYR 211 211 ? A 59.508 -3.869 -34.455 1.000 1 A TYR 94.500 1
ATOM 3358 C CA . TYR 211 211 ? A 60.910 -3.676 -34.096 1.000 1 A TYR 94.500 1
ATOM 3359 C C . TYR 211 211 ? A 61.048 -2.476 -33.155 1.000 1 A TYR 94.500 1
ATOM 3360 O O . TYR 211 211 ? A 60.574 -1.374 -33.455 1.000 1 A TYR 94.500 1
ATOM 3361 C CB . TYR 211 211 ? A 61.770 -3.504 -35.352 1.000 1 A TYR 94.500 1
ATOM 3362 C CG . TYR 211 211 ? A 63.252 -3.377 -35.051 1.000 1 A TYR 94.500 1
ATOM 3363 C CD1 . TYR 211 211 ? A 63.889 -2.130 -35.171 1.000 1 A TYR 94.500 1
ATOM 3364 C CD2 . TYR 211 211 ? A 63.996 -4.497 -34.639 1.000 1 A TYR 94.500 1
ATOM 3365 C CE1 . TYR 211 211 ? A 65.265 -1.993 -34.906 1.000 1 A TYR 94.500 1
ATOM 3366 C CE2 . TYR 211 211 ? A 65.370 -4.366 -34.359 1.000 1 A TYR 94.500 1
ATOM 3367 C CZ . TYR 211 211 ? A 66.010 -3.120 -34.499 1.000 1 A TYR 94.500 1
ATOM 3368 O OH . TYR 211 211 ? A 67.337 -3.025 -34.235 1.000 1 A TYR 94.500 1
ATOM 3369 H H . TYR 211 211 ? A 59.203 -3.547 -35.363 1.000 1 A TYR 94.500 1
ATOM 3370 H HA . TYR 211 211 ? A 61.257 -4.569 -33.576 1.000 1 A TYR 94.500 1
ATOM 3371 H HB2 . TYR 211 211 ? A 61.434 -2.619 -35.893 1.000 1 A TYR 94.500 1
ATOM 3372 H HB3 . TYR 211 211 ? A 61.623 -4.361 -36.009 1.000 1 A TYR 94.500 1
ATOM 3373 H HD1 . TYR 211 211 ? A 63.310 -1.279 -35.499 1.000 1 A TYR 94.500 1
ATOM 3374 H HD2 . TYR 211 211 ? A 63.520 -5.460 -34.533 1.000 1 A TYR 94.500 1
ATOM 3375 H HE1 . TYR 211 211 ? A 65.766 -1.043 -35.019 1.000 1 A TYR 94.500 1
ATOM 3376 H HE2 . TYR 211 211 ? A 65.961 -5.218 -34.055 1.000 1 A TYR 94.500 1
ATOM 3377 H HH . TYR 211 211 ? A 67.730 -2.239 -34.624 1.000 1 A TYR 94.500 1
ATOM 3378 N N . VAL 212 212 ? A 61.688 -2.689 -32.006 1.000 1 A VAL 91.560 1
ATOM 3379 C CA . VAL 212 212 ? A 61.893 -1.646 -30.994 1.000 1 A VAL 91.560 1
ATOM 3380 C C . VAL 212 212 ? A 63.370 -1.547 -30.672 1.000 1 A VAL 91.560 1
ATOM 3381 O O . VAL 212 212 ? A 63.946 -2.483 -30.126 1.000 1 A VAL 91.560 1
ATOM 3382 C CB . VAL 212 212 ? A 61.044 -1.884 -29.727 1.000 1 A VAL 91.560 1
ATOM 3383 C CG1 . VAL 212 212 ? A 61.272 -0.797 -28.662 1.000 1 A VAL 91.560 1
ATOM 3384 C CG2 . VAL 212 212 ? A 59.546 -1.896 -30.048 1.000 1 A VAL 91.560 1
ATOM 3385 H H . VAL 212 212 ? A 62.114 -3.594 -31.866 1.000 1 A VAL 91.560 1
ATOM 3386 H HA . VAL 212 212 ? A 61.593 -0.685 -31.412 1.000 1 A VAL 91.560 1
ATOM 3387 H HB . VAL 212 212 ? A 61.306 -2.847 -29.290 1.000 1 A VAL 91.560 1
ATOM 3388 H HG11 . VAL 212 212 ? A 60.639 -0.992 -27.796 1.000 1 A VAL 91.560 1
ATOM 3389 H HG12 . VAL 212 212 ? A 61.035 0.185 -29.070 1.000 1 A VAL 91.560 1
ATOM 3390 H HG13 . VAL 212 212 ? A 62.311 -0.806 -28.332 1.000 1 A VAL 91.560 1
ATOM 3391 H HG21 . VAL 212 212 ? A 59.250 -0.960 -30.521 1.000 1 A VAL 91.560 1
ATOM 3392 H HG22 . VAL 212 212 ? A 58.977 -2.042 -29.130 1.000 1 A VAL 91.560 1
ATOM 3393 H HG23 . VAL 212 212 ? A 59.314 -2.721 -30.721 1.000 1 A VAL 91.560 1
ATOM 3394 N N . ASP 213 213 ? A 63.945 -0.381 -30.948 1.000 1 A ASP 90.120 1
ATOM 3395 C CA . ASP 213 213 ? A 65.296 -0.008 -30.535 1.000 1 A ASP 90.120 1
ATOM 3396 C C . ASP 213 213 ? A 65.287 1.470 -30.120 1.000 1 A ASP 90.120 1
ATOM 3397 O O . ASP 213 213 ? A 65.338 2.384 -30.950 1.000 1 A ASP 90.120 1
ATOM 3398 C CB . ASP 213 213 ? A 66.299 -0.311 -31.658 1.000 1 A ASP 90.120 1
ATOM 3399 C CG . ASP 213 213 ? A 67.738 -0.015 -31.218 1.000 1 A ASP 90.120 1
ATOM 3400 O OD1 . ASP 213 213 ? A 67.985 -0.002 -29.987 1.000 1 A ASP 90.120 1
ATOM 3401 O OD2 . ASP 213 213 ? A 68.581 0.227 -32.107 1.000 1 A ASP 90.120 1
ATOM 3402 H H . ASP 213 213 ? A 63.419 0.315 -31.456 1.000 1 A ASP 90.120 1
ATOM 3403 H HA . ASP 213 213 ? A 65.586 -0.602 -29.668 1.000 1 A ASP 90.120 1
ATOM 3404 H HB2 . ASP 213 213 ? A 66.052 0.280 -32.540 1.000 1 A ASP 90.120 1
ATOM 3405 H HB3 . ASP 213 213 ? A 66.228 -1.366 -31.921 1.000 1 A ASP 90.120 1
ATOM 3406 N N . MET 214 214 ? A 65.080 1.719 -28.823 1.000 1 A MET 88.620 1
ATOM 3407 C CA . MET 214 214 ? A 64.975 3.082 -28.302 1.000 1 A MET 88.620 1
ATOM 3408 C C . MET 214 214 ? A 66.358 3.699 -28.099 1.000 1 A MET 88.620 1
ATOM 3409 O O . MET 214 214 ? A 67.163 3.221 -27.299 1.000 1 A MET 88.620 1
ATOM 3410 C CB . MET 214 214 ? A 64.191 3.144 -26.988 1.000 1 A MET 88.620 1
ATOM 3411 C CG . MET 214 214 ? A 62.709 2.819 -27.149 1.000 1 A MET 88.620 1
ATOM 3412 S SD . MET 214 214 ? A 61.760 3.269 -25.670 1.000 1 A MET 88.620 1
ATOM 3413 C CE . MET 214 214 ? A 60.226 2.444 -26.104 1.000 1 A MET 88.620 1
ATOM 3414 H H . MET 214 214 ? A 65.127 0.942 -28.179 1.000 1 A MET 88.620 1
ATOM 3415 H HA . MET 214 214 ? A 64.441 3.691 -29.031 1.000 1 A MET 88.620 1
ATOM 3416 H HB2 . MET 214 214 ? A 64.269 4.158 -26.597 1.000 1 A MET 88.620 1
ATOM 3417 H HB3 . MET 214 214 ? A 64.632 2.462 -26.262 1.000 1 A MET 88.620 1
ATOM 3418 H HG2 . MET 214 214 ? A 62.309 3.368 -28.002 1.000 1 A MET 88.620 1
ATOM 3419 H HG3 . MET 214 214 ? A 62.602 1.752 -27.343 1.000 1 A MET 88.620 1
ATOM 3420 H HE1 . MET 214 214 ? A 59.463 2.664 -25.357 1.000 1 A MET 88.620 1
ATOM 3421 H HE2 . MET 214 214 ? A 59.893 2.778 -27.087 1.000 1 A MET 88.620 1
ATOM 3422 H HE3 . MET 214 214 ? A 60.422 1.372 -26.131 1.000 1 A MET 88.620 1
ATOM 3423 N N . ASN 215 215 ? A 66.582 4.838 -28.746 1.000 1 A ASN 87.000 1
ATOM 3424 C CA . ASN 215 215 ? A 67.792 5.642 -28.633 1.000 1 A ASN 87.000 1
ATOM 3425 C C . ASN 215 215 ? A 67.510 6.979 -27.907 1.000 1 A ASN 87.000 1
ATOM 3426 O O . ASN 215 215 ? A 66.398 7.253 -27.456 1.000 1 A ASN 87.000 1
ATOM 3427 C CB . ASN 215 215 ? A 68.391 5.766 -30.050 1.000 1 A ASN 87.000 1
ATOM 3428 C CG . ASN 215 215 ? A 67.535 6.608 -30.982 1.000 1 A ASN 87.000 1
ATOM 3429 O OD1 . ASN 215 215 ? A 67.242 7.746 -30.668 1.000 1 A ASN 87.000 1
ATOM 3430 N ND2 . ASN 215 215 ? A 67.126 6.113 -32.122 1.000 1 A ASN 87.000 1
ATOM 3431 H H . ASN 215 215 ? A 65.843 5.187 -29.339 1.000 1 A ASN 87.000 1
ATOM 3432 H HA . ASN 215 215 ? A 68.517 5.101 -28.025 1.000 1 A ASN 87.000 1
ATOM 3433 H HB2 . ASN 215 215 ? A 68.503 4.769 -30.474 1.000 1 A ASN 87.000 1
ATOM 3434 H HB3 . ASN 215 215 ? A 69.383 6.216 -30.002 1.000 1 A ASN 87.000 1
ATOM 3435 H HD21 . ASN 215 215 ? A 67.289 5.144 -32.358 1.000 1 A ASN 87.000 1
ATOM 3436 H HD22 . ASN 215 215 ? A 66.436 6.642 -32.635 1.000 1 A ASN 87.000 1
ATOM 3437 N N . ASN 216 216 ? A 68.522 7.844 -27.786 1.000 1 A ASN 85.440 1
ATOM 3438 C CA . ASN 216 216 ? A 68.391 9.129 -27.078 1.000 1 A ASN 85.440 1
ATOM 3439 C C . ASN 216 216 ? A 67.477 10.159 -27.776 1.000 1 A ASN 85.440 1
ATOM 3440 O O . ASN 216 216 ? A 67.044 11.114 -27.133 1.000 1 A ASN 85.440 1
ATOM 3441 C CB . ASN 216 216 ? A 69.792 9.728 -26.874 1.000 1 A ASN 85.440 1
ATOM 3442 C CG . ASN 216 216 ? A 70.643 8.961 -25.882 1.000 1 A ASN 85.440 1
ATOM 3443 O OD1 . ASN 216 216 ? A 70.180 8.261 -25.001 1.000 1 A ASN 85.440 1
ATOM 3444 N ND2 . ASN 216 216 ? A 71.945 9.088 -25.978 1.000 1 A ASN 85.440 1
ATOM 3445 H H . ASN 216 216 ? A 69.415 7.586 -28.179 1.000 1 A ASN 85.440 1
ATOM 3446 H HA . ASN 216 216 ? A 67.942 8.942 -26.103 1.000 1 A ASN 85.440 1
ATOM 3447 H HB2 . ASN 216 216 ? A 70.303 9.783 -27.835 1.000 1 A ASN 85.440 1
ATOM 3448 H HB3 . ASN 216 216 ? A 69.690 10.743 -26.490 1.000 1 A ASN 85.440 1
ATOM 3449 H HD21 . ASN 216 216 ? A 72.488 8.532 -25.333 1.000 1 A ASN 85.440 1
ATOM 3450 H HD22 . ASN 216 216 ? A 72.353 9.641 -26.719 1.000 1 A ASN 85.440 1
ATOM 3451 N N . ASN 217 217 ? A 67.206 9.993 -29.071 1.000 1 A ASN 86.060 1
ATOM 3452 C CA . ASN 217 217 ? A 66.277 10.823 -29.841 1.000 1 A ASN 86.060 1
ATOM 3453 C C . ASN 217 217 ? A 64.849 10.262 -29.830 1.000 1 A ASN 86.060 1
ATOM 3454 O O . ASN 217 217 ? A 63.921 10.947 -30.269 1.000 1 A ASN 86.060 1
ATOM 3455 C CB . ASN 217 217 ? A 66.786 10.951 -31.286 1.000 1 A ASN 86.060 1
ATOM 3456 C CG . ASN 217 217 ? A 68.156 11.584 -31.394 1.000 1 A ASN 86.060 1
ATOM 3457 O OD1 . ASN 217 217 ? A 68.557 12.442 -30.620 1.000 1 A ASN 86.060 1
ATOM 3458 N ND2 . ASN 217 217 ? A 68.916 11.198 -32.392 1.000 1 A ASN 86.060 1
ATOM 3459 H H . ASN 217 217 ? A 67.536 9.155 -29.528 1.000 1 A ASN 86.060 1
ATOM 3460 H HA . ASN 217 217 ? A 66.231 11.819 -29.399 1.000 1 A ASN 86.060 1
ATOM 3461 H HB2 . ASN 217 217 ? A 66.798 9.967 -31.755 1.000 1 A ASN 86.060 1
ATOM 3462 H HB3 . ASN 217 217 ? A 66.091 11.566 -31.857 1.000 1 A ASN 86.060 1
ATOM 3463 H HD21 . ASN 217 217 ? A 69.833 11.612 -32.475 1.000 1 A ASN 86.060 1
ATOM 3464 H HD22 . ASN 217 217 ? A 68.575 10.482 -33.018 1.000 1 A ASN 86.060 1
ATOM 3465 N N . SER 218 218 ? A 64.665 9.037 -29.335 1.000 1 A SER 90.810 1
ATOM 3466 C CA . SER 218 218 ? A 63.368 8.386 -29.302 1.000 1 A SER 90.810 1
ATOM 3467 C C . SER 218 218 ? A 62.429 9.046 -28.293 1.000 1 A SER 90.810 1
ATOM 3468 O O . SER 218 218 ? A 62.822 9.439 -27.192 1.000 1 A SER 90.810 1
ATOM 3469 C CB . SER 218 218 ? A 63.508 6.892 -29.024 1.000 1 A SER 90.810 1
ATOM 3470 O OG . SER 218 218 ? A 64.366 6.275 -29.969 1.000 1 A SER 90.810 1
ATOM 3471 H H . SER 218 218 ? A 65.461 8.512 -29.002 1.000 1 A SER 90.810 1
ATOM 3472 H HA . SER 218 218 ? A 62.932 8.495 -30.295 1.000 1 A SER 90.810 1
ATOM 3473 H HB2 . SER 218 218 ? A 62.523 6.430 -29.076 1.000 1 A SER 90.810 1
ATOM 3474 H HB3 . SER 218 218 ? A 63.909 6.740 -28.021 1.000 1 A SER 90.810 1
ATOM 3475 H HG . SER 218 218 ? A 64.379 6.774 -30.790 1.000 1 A SER 90.810 1
ATOM 3476 N N . TYR 219 219 ? A 61.155 9.141 -28.659 1.000 1 A TYR 93.250 1
ATOM 3477 C CA . TYR 219 219 ? A 60.098 9.681 -27.824 1.000 1 A TYR 93.250 1
ATOM 3478 C C . TYR 219 219 ? A 59.012 8.630 -27.599 1.000 1 A TYR 93.250 1
ATOM 3479 O O . TYR 219 219 ? A 58.459 8.080 -28.550 1.000 1 A TYR 93.250 1
ATOM 3480 C CB . TYR 219 219 ? A 59.557 10.972 -28.444 1.000 1 A TYR 93.250 1
ATOM 3481 C CG . TYR 219 219 ? A 58.777 11.780 -27.435 1.000 1 A TYR 93.250 1
ATOM 3482 C CD1 . TYR 219 219 ? A 57.379 11.677 -27.379 1.000 1 A TYR 93.250 1
ATOM 3483 C CD2 . TYR 219 219 ? A 59.471 12.548 -26.482 1.000 1 A TYR 93.250 1
ATOM 3484 C CE1 . TYR 219 219 ? A 56.671 12.352 -26.369 1.000 1 A TYR 93.250 1
ATOM 3485 C CE2 . TYR 219 219 ? A 58.767 13.221 -25.467 1.000 1 A TYR 93.250 1
ATOM 3486 C CZ . TYR 219 219 ? A 57.360 13.129 -25.416 1.000 1 A TYR 93.250 1
ATOM 3487 O OH . TYR 219 219 ? A 56.688 13.749 -24.413 1.000 1 A TYR 93.250 1
ATOM 3488 H H . TYR 219 219 ? A 60.903 8.803 -29.577 1.000 1 A TYR 93.250 1
ATOM 3489 H HA . TYR 219 219 ? A 60.517 9.938 -26.851 1.000 1 A TYR 93.250 1
ATOM 3490 H HB2 . TYR 219 219 ? A 58.934 10.736 -29.307 1.000 1 A TYR 93.250 1
ATOM 3491 H HB3 . TYR 219 219 ? A 60.392 11.578 -28.795 1.000 1 A TYR 93.250 1
ATOM 3492 H HD1 . TYR 219 219 ? A 56.860 11.053 -28.091 1.000 1 A TYR 93.250 1
ATOM 3493 H HD2 . TYR 219 219 ? A 60.550 12.585 -26.515 1.000 1 A TYR 93.250 1
ATOM 3494 H HE1 . TYR 219 219 ? A 55.600 12.233 -26.300 1.000 1 A TYR 93.250 1
ATOM 3495 H HE2 . TYR 219 219 ? A 59.310 13.769 -24.712 1.000 1 A TYR 93.250 1
ATOM 3496 H HH . TYR 219 219 ? A 57.296 14.053 -23.734 1.000 1 A TYR 93.250 1
ATOM 3497 N N . TYR 220 220 ? A 58.701 8.360 -26.331 1.000 1 A TYR 93.120 1
ATOM 3498 C CA . TYR 220 220 ? A 57.712 7.367 -25.919 1.000 1 A TYR 93.120 1
ATOM 3499 C C . TYR 220 220 ? A 56.565 8.011 -25.137 1.000 1 A TYR 93.120 1
ATOM 3500 O O . TYR 220 220 ? A 56.800 8.837 -24.251 1.000 1 A TYR 93.120 1
ATOM 3501 C CB . TYR 220 220 ? A 58.388 6.253 -25.108 1.000 1 A TYR 93.120 1
ATOM 3502 C CG . TYR 220 220 ? A 57.400 5.342 -24.400 1.000 1 A TYR 93.120 1
ATOM 3503 C CD1 . TYR 220 220 ? A 56.988 5.651 -23.088 1.000 1 A TYR 93.120 1
ATOM 3504 C CD2 . TYR 220 220 ? A 56.843 4.234 -25.068 1.000 1 A TYR 93.120 1
ATOM 3505 C CE1 . TYR 220 220 ? A 56.034 4.846 -22.436 1.000 1 A TYR 93.120 1
ATOM 3506 C CE2 . TYR 220 220 ? A 55.916 3.406 -24.406 1.000 1 A TYR 93.120 1
ATOM 3507 C CZ . TYR 220 220 ? A 55.521 3.704 -23.086 1.000 1 A TYR 93.120 1
ATOM 3508 O OH . TYR 220 220 ? A 54.649 2.893 -22.434 1.000 1 A TYR 93.120 1
ATOM 3509 H H . TYR 220 220 ? A 59.165 8.882 -25.602 1.000 1 A TYR 93.120 1
ATOM 3510 H HA . TYR 220 220 ? A 57.285 6.900 -26.807 1.000 1 A TYR 93.120 1
ATOM 3511 H HB2 . TYR 220 220 ? A 59.017 5.660 -25.771 1.000 1 A TYR 93.120 1
ATOM 3512 H HB3 . TYR 220 220 ? A 59.037 6.704 -24.358 1.000 1 A TYR 93.120 1
ATOM 3513 H HD1 . TYR 220 220 ? A 57.384 6.527 -22.596 1.000 1 A TYR 93.120 1
ATOM 3514 H HD2 . TYR 220 220 ? A 57.137 4.009 -26.082 1.000 1 A TYR 93.120 1
ATOM 3515 H HE1 . TYR 220 220 ? A 55.702 5.093 -21.439 1.000 1 A TYR 93.120 1
ATOM 3516 H HE2 . TYR 220 220 ? A 55.503 2.539 -24.901 1.000 1 A TYR 93.120 1
ATOM 3517 H HH . TYR 220 220 ? A 54.326 3.288 -21.621 1.000 1 A TYR 93.120 1
ATOM 3518 N N . PHE 221 221 ? A 55.332 7.580 -25.408 1.000 1 A PHE 93.880 1
ATOM 3519 C CA . PHE 221 221 ? A 54.155 7.942 -24.619 1.000 1 A PHE 93.880 1
ATOM 3520 C C . PHE 221 221 ? A 53.141 6.795 -24.530 1.000 1 A PHE 93.880 1
ATOM 3521 O O . PHE 221 221 ? A 53.050 5.951 -25.421 1.000 1 A PHE 93.880 1
ATOM 3522 C CB . PHE 221 221 ? A 53.514 9.209 -25.201 1.000 1 A PHE 93.880 1
ATOM 3523 C CG . PHE 221 221 ? A 53.010 9.069 -26.624 1.000 1 A PHE 93.880 1
ATOM 3524 C CD1 . PHE 221 221 ? A 53.833 9.434 -27.706 1.000 1 A PHE 93.880 1
ATOM 3525 C CD2 . PHE 221 221 ? A 51.716 8.571 -26.867 1.000 1 A PHE 93.880 1
ATOM 3526 C CE1 . PHE 221 221 ? A 53.350 9.334 -29.021 1.000 1 A PHE 93.880 1
ATOM 3527 C CE2 . PHE 221 221 ? A 51.237 8.459 -28.181 1.000 1 A PHE 93.880 1
ATOM 3528 C CZ . PHE 221 221 ? A 52.047 8.857 -29.254 1.000 1 A PHE 93.880 1
ATOM 3529 H H . PHE 221 221 ? A 55.210 6.917 -26.161 1.000 1 A PHE 93.880 1
ATOM 3530 H HA . PHE 221 221 ? A 54.476 8.166 -23.602 1.000 1 A PHE 93.880 1
ATOM 3531 H HB2 . PHE 221 221 ? A 54.246 10.016 -25.164 1.000 1 A PHE 93.880 1
ATOM 3532 H HB3 . PHE 221 221 ? A 52.680 9.502 -24.563 1.000 1 A PHE 93.880 1
ATOM 3533 H HD1 . PHE 221 221 ? A 54.838 9.787 -27.527 1.000 1 A PHE 93.880 1
ATOM 3534 H HD2 . PHE 221 221 ? A 51.088 8.264 -26.044 1.000 1 A PHE 93.880 1
ATOM 3535 H HE1 . PHE 221 221 ? A 53.977 9.620 -29.852 1.000 1 A PHE 93.880 1
ATOM 3536 H HE2 . PHE 221 221 ? A 50.244 8.075 -28.367 1.000 1 A PHE 93.880 1
ATOM 3537 H HZ . PHE 221 221 ? A 51.661 8.793 -30.260 1.000 1 A PHE 93.880 1
ATOM 3538 N N . SER 222 222 ? A 52.336 6.785 -23.468 1.000 1 A SER 91.940 1
ATOM 3539 C CA . SER 222 222 ? A 51.275 5.796 -23.248 1.000 1 A SER 91.940 1
ATOM 3540 C C . SER 222 222 ? A 50.081 6.408 -22.524 1.000 1 A SER 91.940 1
ATOM 3541 O O . SER 222 222 ? A 50.247 7.359 -21.760 1.000 1 A SER 91.940 1
ATOM 3542 C CB . SER 222 222 ? A 51.808 4.606 -22.444 1.000 1 A SER 91.940 1
ATOM 3543 O OG . SER 222 222 ? A 52.345 5.008 -21.191 1.000 1 A SER 91.940 1
ATOM 3544 H H . SER 222 222 ? A 52.443 7.497 -22.760 1.000 1 A SER 91.940 1
ATOM 3545 H HA . SER 222 222 ? A 50.927 5.425 -24.212 1.000 1 A SER 91.940 1
ATOM 3546 H HB2 . SER 222 222 ? A 51.004 3.889 -22.281 1.000 1 A SER 91.940 1
ATOM 3547 H HB3 . SER 222 222 ? A 52.583 4.121 -23.036 1.000 1 A SER 91.940 1
ATOM 3548 H HG . SER 222 222 ? A 51.641 5.423 -20.687 1.000 1 A SER 91.940 1
ATOM 3549 N N . LEU 223 223 ? A 48.887 5.851 -22.734 1.000 1 A LEU 89.120 1
ATOM 3550 C CA . LEU 223 223 ? A 47.663 6.243 -22.022 1.000 1 A LEU 89.120 1
ATOM 3551 C C . LEU 223 223 ? A 47.863 6.315 -20.501 1.000 1 A LEU 89.120 1
ATOM 3552 O O . LEU 223 223 ? A 48.441 5.412 -19.897 1.000 1 A LEU 89.120 1
ATOM 3553 C CB . LEU 223 223 ? A 46.558 5.219 -22.324 1.000 1 A LEU 89.120 1
ATOM 3554 C CG . LEU 223 223 ? A 45.949 5.343 -23.724 1.000 1 A LEU 89.120 1
ATOM 3555 C CD1 . LEU 223 223 ? A 45.171 4.070 -24.033 1.000 1 A LEU 89.120 1
ATOM 3556 C CD2 . LEU 223 223 ? A 45.012 6.548 -23.821 1.000 1 A LEU 89.120 1
ATOM 3557 H H . LEU 223 223 ? A 48.823 5.100 -23.406 1.000 1 A LEU 89.120 1
ATOM 3558 H HA . LEU 223 223 ? A 47.347 7.229 -22.362 1.000 1 A LEU 89.120 1
ATOM 3559 H HB2 . LEU 223 223 ? A 46.974 4.220 -22.190 1.000 1 A LEU 89.120 1
ATOM 3560 H HB3 . LEU 223 223 ? A 45.755 5.331 -21.595 1.000 1 A LEU 89.120 1
ATOM 3561 H HG . LEU 223 223 ? A 46.745 5.447 -24.462 1.000 1 A LEU 89.120 1
ATOM 3562 H HD11 . LEU 223 223 ? A 44.330 3.964 -23.348 1.000 1 A LEU 89.120 1
ATOM 3563 H HD12 . LEU 223 223 ? A 44.810 4.099 -25.061 1.000 1 A LEU 89.120 1
ATOM 3564 H HD13 . LEU 223 223 ? A 45.823 3.202 -23.935 1.000 1 A LEU 89.120 1
ATOM 3565 H HD21 . LEU 223 223 ? A 44.238 6.489 -23.055 1.000 1 A LEU 89.120 1
ATOM 3566 H HD22 . LEU 223 223 ? A 45.575 7.472 -23.693 1.000 1 A LEU 89.120 1
ATOM 3567 H HD23 . LEU 223 223 ? A 44.533 6.566 -24.800 1.000 1 A LEU 89.120 1
ATOM 3568 N N . GLN 224 224 ? A 47.337 7.376 -19.881 1.000 1 A GLN 82.440 1
ATOM 3569 C CA . GLN 224 224 ? A 47.337 7.517 -18.417 1.000 1 A GLN 82.440 1
ATOM 3570 C C . GLN 224 224 ? A 46.204 6.736 -17.736 1.000 1 A GLN 82.440 1
ATOM 3571 O O . GLN 224 224 ? A 46.300 6.414 -16.553 1.000 1 A GLN 82.440 1
ATOM 3572 C CB . GLN 224 224 ? A 47.217 8.999 -18.037 1.000 1 A GLN 82.440 1
ATOM 3573 C CG . GLN 224 224 ? A 48.462 9.801 -18.425 1.000 1 A GLN 82.440 1
ATOM 3574 C CD . GLN 224 224 ? A 48.414 11.244 -17.938 1.000 1 A GLN 82.440 1
ATOM 3575 O OE1 . GLN 224 224 ? A 47.448 11.732 -17.371 1.000 1 A GLN 82.440 1
ATOM 3576 N NE2 . GLN 224 224 ? A 49.478 11.985 -18.134 1.000 1 A GLN 82.440 1
ATOM 3577 H H . GLN 224 224 ? A 46.923 8.108 -20.439 1.000 1 A GLN 82.440 1
ATOM 3578 H HA . GLN 224 224 ? A 48.274 7.130 -18.017 1.000 1 A GLN 82.440 1
ATOM 3579 H HB2 . GLN 224 224 ? A 46.338 9.431 -18.517 1.000 1 A GLN 82.440 1
ATOM 3580 H HB3 . GLN 224 224 ? A 47.090 9.070 -16.957 1.000 1 A GLN 82.440 1
ATOM 3581 H HG2 . GLN 224 224 ? A 48.564 9.803 -19.510 1.000 1 A GLN 82.440 1
ATOM 3582 H HG3 . GLN 224 224 ? A 49.344 9.323 -18.000 1.000 1 A GLN 82.440 1
ATOM 3583 H HE21 . GLN 224 224 ? A 49.414 12.949 -17.840 1.000 1 A GLN 82.440 1
ATOM 3584 H HE22 . GLN 224 224 ? A 50.206 11.643 -18.744 1.000 1 A GLN 82.440 1
ATOM 3585 N N . ARG 225 225 ? A 45.115 6.468 -18.465 1.000 1 A ARG 71.940 1
ATOM 3586 C CA . ARG 225 225 ? A 43.918 5.760 -17.985 1.000 1 A ARG 71.940 1
ATOM 3587 C C . ARG 225 225 ? A 43.864 4.353 -18.567 1.000 1 A ARG 71.940 1
ATOM 3588 O O . ARG 225 225 ? A 44.431 4.118 -19.636 1.000 1 A ARG 71.940 1
ATOM 3589 C CB . ARG 225 225 ? A 42.653 6.550 -18.344 1.000 1 A ARG 71.940 1
ATOM 3590 C CG . ARG 225 225 ? A 42.632 7.923 -17.660 1.000 1 A ARG 71.940 1
ATOM 3591 C CD . ARG 225 225 ? A 41.340 8.659 -18.008 1.000 1 A ARG 71.940 1
ATOM 3592 N NE . ARG 225 225 ? A 41.324 10.004 -17.406 1.000 1 A ARG 71.940 1
ATOM 3593 C CZ . ARG 225 225 ? A 40.397 10.920 -17.599 1.000 1 A ARG 71.940 1
ATOM 3594 N NH1 . ARG 225 225 ? A 39.347 10.687 -18.337 1.000 1 A ARG 71.940 1
ATOM 3595 N NH2 . ARG 225 225 ? A 40.514 12.098 -17.054 1.000 1 A ARG 71.940 1
ATOM 3596 H H . ARG 225 225 ? A 45.162 6.681 -19.451 1.000 1 A ARG 71.940 1
ATOM 3597 H HA . ARG 225 225 ? A 43.965 5.648 -16.901 1.000 1 A ARG 71.940 1
ATOM 3598 H HB2 . ARG 225 225 ? A 41.780 5.983 -18.021 1.000 1 A ARG 71.940 1
ATOM 3599 H HB3 . ARG 225 225 ? A 42.600 6.677 -19.425 1.000 1 A ARG 71.940 1
ATOM 3600 H HG2 . ARG 225 225 ? A 42.694 7.789 -16.580 1.000 1 A ARG 71.940 1
ATOM 3601 H HG3 . ARG 225 225 ? A 43.479 8.518 -17.998 1.000 1 A ARG 71.940 1
ATOM 3602 H HD2 . ARG 225 225 ? A 40.494 8.076 -17.643 1.000 1 A ARG 71.940 1
ATOM 3603 H HD3 . ARG 225 225 ? A 41.271 8.741 -19.093 1.000 1 A ARG 71.940 1
ATOM 3604 H HE . ARG 225 225 ? A 42.127 10.253 -16.847 1.000 1 A ARG 71.940 1
ATOM 3605 H HH11 . ARG 225 225 ? A 38.676 11.409 -18.555 1.000 1 A ARG 71.940 1
ATOM 3606 H HH12 . ARG 225 225 ? A 39.281 9.784 -18.786 1.000 1 A ARG 71.940 1
ATOM 3607 H HH21 . ARG 225 225 ? A 39.833 12.815 -17.261 1.000 1 A ARG 71.940 1
ATOM 3608 H HH22 . ARG 225 225 ? A 41.356 12.321 -16.543 1.000 1 A ARG 71.940 1
ATOM 3609 N N . ARG 226 226 ? A 43.178 3.423 -17.892 1.000 1 A ARG 59.120 1
ATOM 3610 C CA . ARG 226 226 ? A 42.985 2.076 -18.446 1.000 1 A ARG 59.120 1
ATOM 3611 C C . ARG 226 226 ? A 42.088 2.168 -19.676 1.000 1 A ARG 59.120 1
ATOM 3612 O O . ARG 226 226 ? A 41.183 2.998 -19.725 1.000 1 A ARG 59.120 1
ATOM 3613 C CB . ARG 226 226 ? A 42.396 1.118 -17.400 1.000 1 A ARG 59.120 1
ATOM 3614 C CG . ARG 226 226 ? A 43.352 0.909 -16.221 1.000 1 A ARG 59.120 1
ATOM 3615 C CD . ARG 226 226 ? A 42.775 -0.142 -15.275 1.000 1 A ARG 59.120 1
ATOM 3616 N NE . ARG 226 226 ? A 43.608 -0.284 -14.065 1.000 1 A ARG 59.120 1
ATOM 3617 C CZ . ARG 226 226 ? A 43.393 -1.165 -13.110 1.000 1 A ARG 59.120 1
ATOM 3618 N NH1 . ARG 226 226 ? A 42.418 -2.026 -13.190 1.000 1 A ARG 59.120 1
ATOM 3619 N NH2 . ARG 226 226 ? A 44.165 -1.196 -12.056 1.000 1 A ARG 59.120 1
ATOM 3620 H H . ARG 226 226 ? A 42.584 3.708 -17.126 1.000 1 A ARG 59.120 1
ATOM 3621 H HA . ARG 226 226 ? A 43.948 1.688 -18.777 1.000 1 A ARG 59.120 1
ATOM 3622 H HB2 . ARG 226 226 ? A 41.444 1.507 -17.038 1.000 1 A ARG 59.120 1
ATOM 3623 H HB3 . ARG 226 226 ? A 42.208 0.154 -17.873 1.000 1 A ARG 59.120 1
ATOM 3624 H HG2 . ARG 226 226 ? A 44.321 0.571 -16.588 1.000 1 A ARG 59.120 1
ATOM 3625 H HG3 . ARG 226 226 ? A 43.475 1.849 -15.682 1.000 1 A ARG 59.120 1
ATOM 3626 H HD2 . ARG 226 226 ? A 41.767 0.161 -14.991 1.000 1 A ARG 59.120 1
ATOM 3627 H HD3 . ARG 226 226 ? A 42.708 -1.092 -15.804 1.000 1 A ARG 59.120 1
ATOM 3628 H HE . ARG 226 226 ? A 44.380 0.360 -13.967 1.000 1 A ARG 59.120 1
ATOM 3629 H HH11 . ARG 226 226 ? A 42.257 -2.747 -12.501 1.000 1 A ARG 59.120 1
ATOM 3630 H HH12 . ARG 226 226 ? A 41.866 -2.035 -14.037 1.000 1 A ARG 59.120 1
ATOM 3631 H HH21 . ARG 226 226 ? A 44.945 -0.557 -11.993 1.000 1 A ARG 59.120 1
ATOM 3632 H HH22 . ARG 226 226 ? A 44.003 -1.901 -11.352 1.000 1 A ARG 59.120 1
ATOM 3633 N N . LEU 227 227 ? A 42.317 1.304 -20.665 1.000 1 A LEU 55.470 1
ATOM 3634 C CA . LEU 227 227 ? A 41.461 1.233 -21.854 1.000 1 A LEU 55.470 1
ATOM 3635 C C . LEU 227 227 ? A 39.996 0.932 -21.470 1.000 1 A LEU 55.470 1
ATOM 3636 O O . LEU 227 227 ? A 39.082 1.460 -22.093 1.000 1 A LEU 55.470 1
ATOM 3637 C CB . LEU 227 227 ? A 42.040 0.168 -22.805 1.000 1 A LEU 55.470 1
ATOM 3638 C CG . LEU 227 227 ? A 41.484 0.253 -24.238 1.000 1 A LEU 55.470 1
ATOM 3639 C CD1 . LEU 227 227 ? A 42.117 1.405 -25.024 1.000 1 A LEU 55.470 1
ATOM 3640 C CD2 . LEU 227 227 ? A 41.768 -1.045 -24.994 1.000 1 A LEU 55.470 1
ATOM 3641 H H . LEU 227 227 ? A 43.087 0.656 -20.580 1.000 1 A LEU 55.470 1
ATOM 3642 H HA . LEU 227 227 ? A 41.479 2.207 -22.342 1.000 1 A LEU 55.470 1
ATOM 3643 H HB2 . LEU 227 227 ? A 41.815 -0.814 -22.390 1.000 1 A LEU 55.470 1
ATOM 3644 H HB3 . LEU 227 227 ? A 43.124 0.266 -22.850 1.000 1 A LEU 55.470 1
ATOM 3645 H HG . LEU 227 227 ? A 40.403 0.391 -24.207 1.000 1 A LEU 55.470 1
ATOM 3646 H HD11 . LEU 227 227 ? A 41.716 1.426 -26.038 1.000 1 A LEU 55.470 1
ATOM 3647 H HD12 . LEU 227 227 ? A 41.889 2.355 -24.541 1.000 1 A LEU 55.470 1
ATOM 3648 H HD13 . LEU 227 227 ? A 43.199 1.279 -25.072 1.000 1 A LEU 55.470 1
ATOM 3649 H HD21 . LEU 227 227 ? A 41.373 -0.976 -26.007 1.000 1 A LEU 55.470 1
ATOM 3650 H HD22 . LEU 227 227 ? A 41.283 -1.875 -24.480 1.000 1 A LEU 55.470 1
ATOM 3651 H HD23 . LEU 227 227 ? A 42.843 -1.223 -25.033 1.000 1 A LEU 55.470 1
ATOM 3652 N N . GLU 228 228 ? A 39.794 0.159 -20.399 1.000 1 A GLU 52.940 1
ATOM 3653 C CA . GLU 228 228 ? A 38.501 -0.156 -19.764 1.000 1 A GLU 52.940 1
ATOM 3654 C C . GLU 228 228 ? A 37.758 1.098 -19.256 1.000 1 A GLU 52.940 1
ATOM 3655 O O . GLU 228 228 ? A 36.532 1.128 -19.237 1.000 1 A GLU 52.940 1
ATOM 3656 C CB . GLU 228 228 ? A 38.784 -1.107 -18.585 1.000 1 A GLU 52.940 1
ATOM 3657 C CG . GLU 228 228 ? A 39.363 -2.472 -19.024 1.000 1 A GLU 52.940 1
ATOM 3658 C CD . GLU 228 228 ? A 40.261 -3.164 -17.977 1.000 1 A GLU 52.940 1
ATOM 3659 O OE1 . GLU 228 228 ? A 40.733 -4.277 -18.298 1.000 1 A GLU 52.940 1
ATOM 3660 O OE2 . GLU 228 228 ? A 40.579 -2.563 -16.917 1.000 1 A GLU 52.940 1
ATOM 3661 H H . GLU 228 228 ? A 40.604 -0.262 -19.966 1.000 1 A GLU 52.940 1
ATOM 3662 H HA . GLU 228 228 ? A 37.840 -0.658 -20.470 1.000 1 A GLU 52.940 1
ATOM 3663 H HB2 . GLU 228 228 ? A 37.865 -1.281 -18.024 1.000 1 A GLU 52.940 1
ATOM 3664 H HB3 . GLU 228 228 ? A 39.488 -0.595 -17.929 1.000 1 A GLU 52.940 1
ATOM 3665 H HG2 . GLU 228 228 ? A 39.966 -2.340 -19.923 1.000 1 A GLU 52.940 1
ATOM 3666 H HG3 . GLU 228 228 ? A 38.535 -3.129 -19.292 1.000 1 A GLU 52.940 1
ATOM 3667 N N . ASP 229 229 ? A 38.474 2.181 -18.927 1.000 1 A ASP 50.310 1
ATOM 3668 C CA . ASP 229 229 ? A 37.859 3.456 -18.531 1.000 1 A ASP 50.310 1
ATOM 3669 C C . ASP 229 229 ? A 37.378 4.286 -19.745 1.000 1 A ASP 50.310 1
ATOM 3670 O O . ASP 229 229 ? A 36.652 5.271 -19.581 1.000 1 A ASP 50.310 1
ATOM 3671 C CB . ASP 229 229 ? A 38.845 4.297 -17.696 1.000 1 A ASP 50.310 1
ATOM 3672 C CG . ASP 229 229 ? A 39.352 3.647 -16.402 1.000 1 A ASP 50.310 1
ATOM 3673 O OD1 . ASP 229 229 ? A 38.538 3.032 -15.681 1.000 1 A ASP 50.310 1
ATOM 3674 O OD2 . ASP 229 229 ? A 40.557 3.852 -16.101 1.000 1 A ASP 50.310 1
ATOM 3675 H H . ASP 229 229 ? A 39.482 2.140 -18.986 1.000 1 A ASP 50.310 1
ATOM 3676 H HA . ASP 229 229 ? A 36.989 3.244 -17.909 1.000 1 A ASP 50.310 1
ATOM 3677 H HB2 . ASP 229 229 ? A 38.350 5.228 -17.419 1.000 1 A ASP 50.310 1
ATOM 3678 H HB3 . ASP 229 229 ? A 39.696 4.567 -18.321 1.000 1 A ASP 50.310 1
ATOM 3679 N N . LEU 230 230 ? A 37.805 3.936 -20.968 1.000 1 A LEU 50.190 1
ATOM 3680 C CA . LEU 230 230 ? A 37.525 4.668 -22.216 1.000 1 A LEU 50.190 1
ATOM 3681 C C . LEU 230 230 ? A 36.638 3.885 -23.198 1.000 1 A LEU 50.190 1
ATOM 3682 O O . LEU 230 230 ? A 35.946 4.494 -24.020 1.000 1 A LEU 50.190 1
ATOM 3683 C CB . LEU 230 230 ? A 38.866 5.038 -22.882 1.000 1 A LEU 50.190 1
ATOM 3684 C CG . LEU 230 230 ? A 39.619 6.198 -22.204 1.000 1 A LEU 50.190 1
ATOM 3685 C CD1 . LEU 230 230 ? A 41.059 6.248 -22.719 1.000 1 A LEU 50.190 1
ATOM 3686 C CD2 . LEU 230 230 ? A 38.964 7.551 -22.508 1.000 1 A LEU 50.190 1
ATOM 3687 H H . LEU 230 230 ? A 38.367 3.098 -21.021 1.000 1 A LEU 50.190 1
ATOM 3688 H HA . LEU 230 230 ? A 36.978 5.582 -21.984 1.000 1 A LEU 50.190 1
ATOM 3689 H HB2 . LEU 230 230 ? A 39.500 4.152 -22.883 1.000 1 A LEU 50.190 1
ATOM 3690 H HB3 . LEU 230 230 ? A 38.686 5.308 -23.923 1.000 1 A LEU 50.190 1
ATOM 3691 H HG . LEU 230 230 ? A 39.647 6.047 -21.125 1.000 1 A LEU 50.190 1
ATOM 3692 H HD11 . LEU 230 230 ? A 41.588 7.084 -22.262 1.000 1 A LEU 50.190 1
ATOM 3693 H HD12 . LEU 230 230 ? A 41.071 6.371 -23.802 1.000 1 A LEU 50.190 1
ATOM 3694 H HD13 . LEU 230 230 ? A 41.573 5.324 -22.452 1.000 1 A LEU 50.190 1
ATOM 3695 H HD21 . LEU 230 230 ? A 38.913 7.706 -23.585 1.000 1 A LEU 50.190 1
ATOM 3696 H HD22 . LEU 230 230 ? A 39.562 8.350 -22.069 1.000 1 A LEU 50.190 1
ATOM 3697 H HD23 . LEU 230 230 ? A 37.963 7.581 -22.079 1.000 1 A LEU 50.190 1
ATOM 3698 N N . VAL 231 231 ? A 36.654 2.554 -23.131 1.000 1 A VAL 46.000 1
ATOM 3699 C CA . VAL 231 231 ? A 35.813 1.652 -23.924 1.000 1 A VAL 46.000 1
ATOM 3700 C C . VAL 231 231 ? A 34.692 1.153 -23.012 1.000 1 A VAL 46.000 1
ATOM 3701 O O . VAL 231 231 ? A 34.996 0.507 -22.017 1.000 1 A VAL 46.000 1
ATOM 3702 C CB . VAL 231 231 ? A 36.636 0.479 -24.491 1.000 1 A VAL 46.000 1
ATOM 3703 C CG1 . VAL 231 231 ? A 35.761 -0.448 -25.349 1.000 1 A VAL 46.000 1
ATOM 3704 C CG2 . VAL 231 231 ? A 37.774 0.993 -25.386 1.000 1 A VAL 46.000 1
ATOM 3705 H H . VAL 231 231 ? A 37.251 2.125 -22.438 1.000 1 A VAL 46.000 1
ATOM 3706 H HA . VAL 231 231 ? A 35.396 2.197 -24.771 1.000 1 A VAL 46.000 1
ATOM 3707 H HB . VAL 231 231 ? A 37.071 -0.099 -23.676 1.000 1 A VAL 46.000 1
ATOM 3708 H HG11 . VAL 231 231 ? A 36.373 -1.251 -25.759 1.000 1 A VAL 46.000 1
ATOM 3709 H HG12 . VAL 231 231 ? A 34.988 -0.903 -24.730 1.000 1 A VAL 46.000 1
ATOM 3710 H HG13 . VAL 231 231 ? A 35.294 0.110 -26.160 1.000 1 A VAL 46.000 1
ATOM 3711 H HG21 . VAL 231 231 ? A 37.369 1.588 -26.205 1.000 1 A VAL 46.000 1
ATOM 3712 H HG22 . VAL 231 231 ? A 38.456 1.610 -24.801 1.000 1 A VAL 46.000 1
ATOM 3713 H HG23 . VAL 231 231 ? A 38.336 0.149 -25.786 1.000 1 A VAL 46.000 1
ATOM 3714 N N . PRO 232 232 ? A 33.408 1.435 -23.302 1.000 1 A PRO 47.220 1
ATOM 3715 C CA . PRO 232 232 ? A 32.324 0.964 -22.451 1.000 1 A PRO 47.220 1
ATOM 3716 C C . PRO 232 232 ? A 32.364 -0.563 -22.318 1.000 1 A PRO 47.220 1
ATOM 3717 O O . PRO 232 232 ? A 32.297 -1.263 -23.327 1.000 1 A PRO 47.220 1
ATOM 3718 C CB . PRO 232 232 ? A 31.026 1.448 -23.114 1.000 1 A PRO 47.220 1
ATOM 3719 C CG . PRO 232 232 ? A 31.473 2.608 -24.003 1.000 1 A PRO 47.220 1
ATOM 3720 C CD . PRO 232 232 ? A 32.897 2.231 -24.402 1.000 1 A PRO 47.220 1
ATOM 3721 H HA . PRO 232 232 ? A 32.427 1.424 -21.469 1.000 1 A PRO 47.220 1
ATOM 3722 H HB2 . PRO 232 232 ? A 30.605 0.666 -23.746 1.000 1 A PRO 47.220 1
ATOM 3723 H HB3 . PRO 232 232 ? A 30.292 1.767 -22.374 1.000 1 A PRO 47.220 1
ATOM 3724 H HG2 . PRO 232 232 ? A 31.493 3.525 -23.415 1.000 1 A PRO 47.220 1
ATOM 3725 H HG3 . PRO 232 232 ? A 30.826 2.724 -24.873 1.000 1 A PRO 47.220 1
ATOM 3726 H HD2 . PRO 232 232 ? A 33.486 3.136 -24.553 1.000 1 A PRO 47.220 1
ATOM 3727 H HD3 . PRO 232 232 ? A 32.882 1.626 -25.308 1.000 1 A PRO 47.220 1
ATOM 3728 N N . ASP 233 233 ? A 32.394 -1.060 -21.077 1.000 1 A ASP 48.620 1
ATOM 3729 C CA . ASP 233 233 ? A 32.331 -2.493 -20.721 1.000 1 A ASP 48.620 1
ATOM 3730 C C . ASP 233 233 ? A 31.130 -3.231 -21.337 1.000 1 A ASP 48.620 1
ATOM 3731 O O . ASP 233 233 ? A 31.097 -4.458 -21.398 1.000 1 A ASP 48.620 1
ATOM 3732 C CB . ASP 233 233 ? A 32.232 -2.618 -19.184 1.000 1 A ASP 48.620 1
ATOM 3733 C CG . ASP 233 233 ? A 33.560 -2.855 -18.461 1.000 1 A ASP 48.620 1
ATOM 3734 O OD1 . ASP 233 233 ? A 34.520 -3.312 -19.114 1.000 1 A ASP 48.620 1
ATOM 3735 O OD2 . ASP 233 233 ? A 33.549 -2.634 -17.229 1.000 1 A ASP 48.620 1
ATOM 3736 H H . ASP 233 233 ? A 32.666 -0.433 -20.334 1.000 1 A ASP 48.620 1
ATOM 3737 H HA . ASP 233 233 ? A 33.229 -2.995 -21.082 1.000 1 A ASP 48.620 1
ATOM 3738 H HB2 . ASP 233 233 ? A 31.744 -1.733 -18.776 1.000 1 A ASP 48.620 1
ATOM 3739 H HB3 . ASP 233 233 ? A 31.591 -3.465 -18.936 1.000 1 A ASP 48.620 1
ATOM 3740 N N . LYS 234 234 ? A 30.116 -2.490 -21.794 1.000 1 A LYS 55.590 1
ATOM 3741 C CA . LYS 234 234 ? A 28.959 -3.020 -22.508 1.000 1 A LYS 55.590 1
ATOM 3742 C C . LYS 234 234 ? A 28.716 -2.204 -23.767 1.000 1 A LYS 55.590 1
ATOM 3743 O O . LYS 234 234 ? A 28.396 -1.020 -23.693 1.000 1 A LYS 55.590 1
ATOM 3744 C CB . LYS 234 234 ? A 27.732 -3.040 -21.586 1.000 1 A LYS 55.590 1
ATOM 3745 C CG . LYS 234 234 ? A 27.943 -4.023 -20.426 1.000 1 A LYS 55.590 1
ATOM 3746 C CD . LYS 234 234 ? A 26.662 -4.196 -19.614 1.000 1 A LYS 55.590 1
ATOM 3747 C CE . LYS 234 234 ? A 26.934 -5.212 -18.505 1.000 1 A LYS 55.590 1
ATOM 3748 N NZ . LYS 234 234 ? A 25.675 -5.608 -17.834 1.000 1 A LYS 55.590 1
ATOM 3749 H H . LYS 234 234 ? A 30.245 -1.488 -21.765 1.000 1 A LYS 55.590 1
ATOM 3750 H HA . LYS 234 234 ? A 29.170 -4.045 -22.813 1.000 1 A LYS 55.590 1
ATOM 3751 H HB2 . LYS 234 234 ? A 27.543 -2.040 -21.196 1.000 1 A LYS 55.590 1
ATOM 3752 H HB3 . LYS 234 234 ? A 26.866 -3.356 -22.168 1.000 1 A LYS 55.590 1
ATOM 3753 H HG2 . LYS 234 234 ? A 28.732 -3.657 -19.770 1.000 1 A LYS 55.590 1
ATOM 3754 H HG3 . LYS 234 234 ? A 28.239 -4.992 -20.830 1.000 1 A LYS 55.590 1
ATOM 3755 H HD2 . LYS 234 234 ? A 25.877 -4.565 -20.274 1.000 1 A LYS 55.590 1
ATOM 3756 H HD3 . LYS 234 234 ? A 26.363 -3.238 -19.189 1.000 1 A LYS 55.590 1
ATOM 3757 H HE2 . LYS 234 234 ? A 27.643 -4.783 -17.797 1.000 1 A LYS 55.590 1
ATOM 3758 H HE3 . LYS 234 234 ? A 27.405 -6.085 -18.957 1.000 1 A LYS 55.590 1
ATOM 3759 H HZ1 . LYS 234 234 ? A 25.222 -4.803 -17.426 1.000 1 A LYS 55.590 1
ATOM 3760 H HZ2 . LYS 234 234 ? A 25.058 -6.021 -18.519 1.000 1 A LYS 55.590 1
ATOM 3761 H HZ3 . LYS 234 234 ? A 25.865 -6.300 -17.123 1.000 1 A LYS 55.590 1
ATOM 3762 N N . LEU 235 235 ? A 28.802 -2.867 -24.921 1.000 1 A LEU 64.380 1
ATOM 3763 C CA . LEU 235 235 ? A 28.342 -2.315 -26.200 1.000 1 A LEU 64.380 1
ATOM 3764 C C . LEU 235 235 ? A 26.829 -2.040 -26.176 1.000 1 A LEU 64.380 1
ATOM 3765 O O . LEU 235 235 ? A 26.347 -1.178 -26.904 1.000 1 A LEU 64.380 1
ATOM 3766 C CB . LEU 235 235 ? A 28.670 -3.315 -27.324 1.000 1 A LEU 64.380 1
ATOM 3767 C CG . LEU 235 235 ? A 30.159 -3.420 -27.698 1.000 1 A LEU 64.380 1
ATOM 3768 C CD1 . LEU 235 235 ? A 30.366 -4.657 -28.571 1.000 1 A LEU 64.380 1
ATOM 3769 C CD2 . LEU 235 235 ? A 30.625 -2.200 -28.499 1.000 1 A LEU 64.380 1
ATOM 3770 H H . LEU 235 235 ? A 29.126 -3.823 -24.891 1.000 1 A LEU 64.380 1
ATOM 3771 H HA . LEU 235 235 ? A 28.840 -1.363 -26.385 1.000 1 A LEU 64.380 1
ATOM 3772 H HB2 . LEU 235 235 ? A 28.313 -4.296 -27.013 1.000 1 A LEU 64.380 1
ATOM 3773 H HB3 . LEU 235 235 ? A 28.113 -3.033 -28.218 1.000 1 A LEU 64.380 1
ATOM 3774 H HG . LEU 235 235 ? A 30.766 -3.520 -26.799 1.000 1 A LEU 64.380 1
ATOM 3775 H HD11 . LEU 235 235 ? A 30.079 -5.542 -28.003 1.000 1 A LEU 64.380 1
ATOM 3776 H HD12 . LEU 235 235 ? A 29.744 -4.599 -29.464 1.000 1 A LEU 64.380 1
ATOM 3777 H HD13 . LEU 235 235 ? A 31.419 -4.756 -28.834 1.000 1 A LEU 64.380 1
ATOM 3778 H HD21 . LEU 235 235 ? A 30.019 -2.080 -29.397 1.000 1 A LEU 64.380 1
ATOM 3779 H HD22 . LEU 235 235 ? A 31.673 -2.324 -28.771 1.000 1 A LEU 64.380 1
ATOM 3780 H HD23 . LEU 235 235 ? A 30.538 -1.306 -27.881 1.000 1 A LEU 64.380 1
ATOM 3781 N N . TRP 236 236 ? A 26.073 -2.777 -25.359 1.000 1 A TRP 72.120 1
ATOM 3782 C CA . TRP 236 236 ? A 24.622 -2.661 -25.279 1.000 1 A TRP 72.120 1
ATOM 3783 C C . TRP 236 236 ? A 24.175 -1.656 -24.212 1.000 1 A TRP 72.120 1
ATOM 3784 O O . TRP 236 236 ? A 24.378 -1.863 -23.014 1.000 1 A TRP 72.120 1
ATOM 3785 C CB . TRP 236 236 ? A 24.003 -4.047 -25.077 1.000 1 A TRP 72.120 1
ATOM 3786 C CG . TRP 236 236 ? A 22.746 -4.220 -25.856 1.000 1 A TRP 72.120 1
ATOM 3787 C CD1 . TRP 236 236 ? A 21.484 -4.097 -25.390 1.000 1 A TRP 72.120 1
ATOM 3788 C CD2 . TRP 236 236 ? A 22.630 -4.538 -27.271 1.000 1 A TRP 72.120 1
ATOM 3789 N NE1 . TRP 236 236 ? A 20.591 -4.326 -26.418 1.000 1 A TRP 72.120 1
ATOM 3790 C CE2 . TRP 236 236 ? A 21.246 -4.638 -27.585 1.000 1 A TRP 72.120 1
ATOM 3791 C CE3 . TRP 236 236 ? A 23.555 -4.780 -28.308 1.000 1 A TRP 72.120 1
ATOM 3792 C CZ2 . TRP 236 236 ? A 20.796 -5.032 -28.843 1.000 1 A TRP 72.120 1
ATOM 3793 C CZ3 . TRP 236 236 ? A 23.114 -5.206 -29.575 1.000 1 A TRP 72.120 1
ATOM 3794 C CH2 . TRP 236 236 ? A 21.743 -5.381 -29.817 1.000 1 A TRP 72.120 1
ATOM 3795 H H . TRP 236 236 ? A 26.524 -3.474 -24.783 1.000 1 A TRP 72.120 1
ATOM 3796 H HA . TRP 236 236 ? A 24.267 -2.294 -26.242 1.000 1 A TRP 72.120 1
ATOM 3797 H HB2 . TRP 236 236 ? A 24.698 -4.813 -25.422 1.000 1 A TRP 72.120 1
ATOM 3798 H HB3 . TRP 236 236 ? A 23.816 -4.236 -24.020 1.000 1 A TRP 72.120 1
ATOM 3799 H HD1 . TRP 236 236 ? A 21.226 -3.858 -24.369 1.000 1 A TRP 72.120 1
ATOM 3800 H HE1 . TRP 236 236 ? A 19.588 -4.276 -26.315 1.000 1 A TRP 72.120 1
ATOM 3801 H HE3 . TRP 236 236 ? A 24.611 -4.718 -28.087 1.000 1 A TRP 72.120 1
ATOM 3802 H HZ2 . TRP 236 236 ? A 19.735 -5.153 -29.001 1.000 1 A TRP 72.120 1
ATOM 3803 H HZ3 . TRP 236 236 ? A 23.831 -5.500 -30.327 1.000 1 A TRP 72.120 1
ATOM 3804 H HH2 . TRP 236 236 ? A 21.421 -5.876 -30.721 1.000 1 A TRP 72.120 1
ATOM 3805 N N . GLU 237 237 ? A 23.538 -0.564 -24.640 1.000 1 A GLU 68.120 1
ATOM 3806 C CA . GLU 237 237 ? A 23.018 0.460 -23.734 1.000 1 A GLU 68.120 1
ATOM 3807 C C . GLU 237 237 ? A 21.658 0.054 -23.131 1.000 1 A GLU 68.120 1
ATOM 3808 O O . GLU 237 237 ? A 20.806 -0.489 -23.841 1.000 1 A GLU 68.120 1
ATOM 3809 C CB . GLU 237 237 ? A 22.865 1.814 -24.442 1.000 1 A GLU 68.120 1
ATOM 3810 C CG . GLU 237 237 ? A 24.196 2.411 -24.928 1.000 1 A GLU 68.120 1
ATOM 3811 C CD . GLU 237 237 ? A 24.014 3.764 -25.640 1.000 1 A GLU 68.120 1
ATOM 3812 O OE1 . GLU 237 237 ? A 25.011 4.254 -26.215 1.000 1 A GLU 68.120 1
ATOM 3813 O OE2 . GLU 237 237 ? A 22.882 4.305 -25.625 1.000 1 A GLU 68.120 1
ATOM 3814 H H . GLU 237 237 ? A 23.428 -0.417 -25.633 1.000 1 A GLU 68.120 1
ATOM 3815 H HA . GLU 237 237 ? A 23.754 0.591 -22.941 1.000 1 A GLU 68.120 1
ATOM 3816 H HB2 . GLU 237 237 ? A 22.181 1.698 -25.282 1.000 1 A GLU 68.120 1
ATOM 3817 H HB3 . GLU 237 237 ? A 22.414 2.510 -23.735 1.000 1 A GLU 68.120 1
ATOM 3818 H HG2 . GLU 237 237 ? A 24.672 1.711 -25.614 1.000 1 A GLU 68.120 1
ATOM 3819 H HG3 . GLU 237 237 ? A 24.850 2.544 -24.067 1.000 1 A GLU 68.120 1
ATOM 3820 N N . PRO 238 238 ? A 21.358 0.422 -21.868 1.000 1 A PRO 61.410 1
ATOM 3821 C CA . PRO 238 238 ? A 20.051 0.174 -21.242 1.000 1 A PRO 61.410 1
ATOM 3822 C C . PRO 238 238 ? A 18.849 0.832 -21.947 1.000 1 A PRO 61.410 1
ATOM 3823 O O . PRO 238 238 ? A 17.706 0.587 -21.567 1.000 1 A PRO 61.410 1
ATOM 3824 C CB . PRO 238 238 ? A 20.175 0.723 -19.814 1.000 1 A PRO 61.410 1
ATOM 3825 C CG . PRO 238 238 ? A 21.676 0.737 -19.537 1.000 1 A PRO 61.410 1
ATOM 3826 C CD . PRO 238 238 ? A 22.285 1.002 -20.908 1.000 1 A PRO 61.410 1
ATOM 3827 H HA . PRO 238 238 ? A 19.886 -0.903 -21.207 1.000 1 A PRO 61.410 1
ATOM 3828 H HB2 . PRO 238 238 ? A 19.802 1.746 -19.774 1.000 1 A PRO 61.410 1
ATOM 3829 H HB3 . PRO 238 238 ? A 19.641 0.096 -19.099 1.000 1 A PRO 61.410 1
ATOM 3830 H HG2 . PRO 238 238 ? A 21.950 1.508 -18.817 1.000 1 A PRO 61.410 1
ATOM 3831 H HG3 . PRO 238 238 ? A 21.990 -0.246 -19.187 1.000 1 A PRO 61.410 1
ATOM 3832 H HD2 . PRO 238 238 ? A 22.370 2.074 -21.083 1.000 1 A PRO 61.410 1
ATOM 3833 H HD3 . PRO 238 238 ? A 23.267 0.530 -20.953 1.000 1 A PRO 61.410 1
ATOM 3834 N N . GLY 239 239 ? A 19.082 1.741 -22.901 1.000 1 A GLY 60.940 1
ATOM 3835 C CA . GLY 239 239 ? A 18.036 2.392 -23.695 1.000 1 A GLY 60.940 1
ATOM 3836 C C . GLY 239 239 ? A 17.598 1.598 -24.932 1.000 1 A GLY 60.940 1
ATOM 3837 O O . GLY 239 239 ? A 16.539 1.895 -25.496 1.000 1 A GLY 60.940 1
ATOM 3838 H H . GLY 239 239 ? A 20.042 1.888 -23.181 1.000 1 A GLY 60.940 1
ATOM 3839 H HA2 . GLY 239 239 ? A 17.157 2.567 -23.075 1.000 1 A GLY 60.940 1
ATOM 3840 H HA3 . GLY 239 239 ? A 18.415 3.354 -24.040 1.000 1 A GLY 60.940 1
ATOM 3841 N N . PHE 240 240 ? A 18.385 0.606 -25.355 1.000 1 A PHE 74.940 1
ATOM 3842 C CA . PHE 240 240 ? A 18.104 -0.206 -26.536 1.000 1 A PHE 74.940 1
ATOM 3843 C C . PHE 240 240 ? A 17.041 -1.276 -26.258 1.000 1 A PHE 74.940 1
ATOM 3844 O O . PHE 240 240 ? A 16.769 -1.638 -25.115 1.000 1 A PHE 74.940 1
ATOM 3845 C CB . PHE 240 240 ? A 19.417 -0.812 -27.067 1.000 1 A PHE 74.940 1
ATOM 3846 C CG . PHE 240 240 ? A 20.499 0.178 -27.486 1.000 1 A PHE 74.940 1
ATOM 3847 C CD1 . PHE 240 240 ? A 20.192 1.508 -27.855 1.000 1 A PHE 74.940 1
ATOM 3848 C CD2 . PHE 240 240 ? A 21.843 -0.242 -27.491 1.000 1 A PHE 74.940 1
ATOM 3849 C CE1 . PHE 240 240 ? A 21.219 2.411 -28.174 1.000 1 A PHE 74.940 1
ATOM 3850 C CE2 . PHE 240 240 ? A 22.869 0.659 -27.829 1.000 1 A PHE 74.940 1
ATOM 3851 C CZ . PHE 240 240 ? A 22.558 1.989 -28.159 1.000 1 A PHE 74.940 1
ATOM 3852 H H . PHE 240 240 ? A 19.202 0.358 -24.815 1.000 1 A PHE 74.940 1
ATOM 3853 H HA . PHE 240 240 ? A 17.690 0.441 -27.309 1.000 1 A PHE 74.940 1
ATOM 3854 H HB2 . PHE 240 240 ? A 19.825 -1.459 -26.291 1.000 1 A PHE 74.940 1
ATOM 3855 H HB3 . PHE 240 240 ? A 19.191 -1.448 -27.923 1.000 1 A PHE 74.940 1
ATOM 3856 H HD1 . PHE 240 240 ? A 19.173 1.867 -27.858 1.000 1 A PHE 74.940 1
ATOM 3857 H HD2 . PHE 240 240 ? A 22.087 -1.257 -27.214 1.000 1 A PHE 74.940 1
ATOM 3858 H HE1 . PHE 240 240 ? A 20.990 3.446 -28.378 1.000 1 A PHE 74.940 1
ATOM 3859 H HE2 . PHE 240 240 ? A 23.901 0.341 -27.786 1.000 1 A PHE 74.940 1
ATOM 3860 H HZ . PHE 240 240 ? A 23.351 2.697 -28.346 1.000 1 A PHE 74.940 1
ATOM 3861 N N . ILE 241 241 ? A 16.423 -1.797 -27.321 1.000 1 A ILE 74.440 1
ATOM 3862 C CA . ILE 241 241 ? A 15.639 -3.042 -27.239 1.000 1 A ILE 74.440 1
ATOM 3863 C C . ILE 241 241 ? A 16.507 -4.208 -26.730 1.000 1 A ILE 74.440 1
ATOM 3864 O O . ILE 241 241 ? A 17.735 -4.156 -26.832 1.000 1 A ILE 74.440 1
ATOM 3865 C CB . ILE 241 241 ? A 14.988 -3.387 -28.595 1.000 1 A ILE 74.440 1
ATOM 3866 C CG1 . ILE 241 241 ? A 16.052 -3.606 -29.693 1.000 1 A ILE 74.440 1
ATOM 3867 C CG2 . ILE 241 241 ? A 13.969 -2.302 -28.981 1.000 1 A ILE 74.440 1
ATOM 3868 C CD1 . ILE 241 241 ? A 15.477 -4.000 -31.053 1.000 1 A ILE 74.440 1
ATOM 3869 H H . ILE 241 241 ? A 16.649 -1.413 -28.228 1.000 1 A ILE 74.440 1
ATOM 3870 H HA . ILE 241 241 ? A 14.849 -2.895 -26.503 1.000 1 A ILE 74.440 1
ATOM 3871 H HB . ILE 241 241 ? A 14.437 -4.320 -28.471 1.000 1 A ILE 74.440 1
ATOM 3872 H HG12 . ILE 241 241 ? A 16.645 -2.701 -29.822 1.000 1 A ILE 74.440 1
ATOM 3873 H HG13 . ILE 241 241 ? A 16.718 -4.405 -29.370 1.000 1 A ILE 74.440 1
ATOM 3874 H HG21 . ILE 241 241 ? A 13.314 -2.109 -28.131 1.000 1 A ILE 74.440 1
ATOM 3875 H HG22 . ILE 241 241 ? A 14.489 -1.383 -29.251 1.000 1 A ILE 74.440 1
ATOM 3876 H HG23 . ILE 241 241 ? A 13.359 -2.638 -29.820 1.000 1 A ILE 74.440 1
ATOM 3877 H HD11 . ILE 241 241 ? A 16.295 -4.216 -31.740 1.000 1 A ILE 74.440 1
ATOM 3878 H HD12 . ILE 241 241 ? A 14.844 -4.881 -30.953 1.000 1 A ILE 74.440 1
ATOM 3879 H HD13 . ILE 241 241 ? A 14.909 -3.162 -31.456 1.000 1 A ILE 74.440 1
ATOM 3880 N N . SER 242 242 ? A 15.877 -5.278 -26.227 1.000 1 A SER 79.880 1
ATOM 3881 C CA . SER 242 242 ? A 16.602 -6.479 -25.783 1.000 1 A SER 79.880 1
ATOM 3882 C C . SER 242 242 ? A 17.516 -7.020 -26.893 1.000 1 A SER 79.880 1
ATOM 3883 O O . SER 242 242 ? A 17.173 -6.958 -28.082 1.000 1 A SER 79.880 1
ATOM 3884 C CB . SER 242 242 ? A 15.636 -7.569 -25.288 1.000 1 A SER 79.880 1
ATOM 3885 O OG . SER 242 242 ? A 15.022 -8.247 -26.368 1.000 1 A SER 79.880 1
ATOM 3886 H H . SER 242 242 ? A 14.868 -5.294 -26.189 1.000 1 A SER 79.880 1
ATOM 3887 H HA . SER 242 242 ? A 17.232 -6.192 -24.942 1.000 1 A SER 79.880 1
ATOM 3888 H HB2 . SER 242 242 ? A 14.877 -7.131 -24.640 1.000 1 A SER 79.880 1
ATOM 3889 H HB3 . SER 242 242 ? A 16.203 -8.298 -24.709 1.000 1 A SER 79.880 1
ATOM 3890 H HG . SER 242 242 ? A 14.085 -8.047 -26.421 1.000 1 A SER 79.880 1
ATOM 3891 N N . PHE 243 243 ? A 18.683 -7.550 -26.515 1.000 1 A PHE 81.620 1
ATOM 3892 C CA . PHE 243 243 ? A 19.626 -8.129 -27.474 1.000 1 A PHE 81.620 1
ATOM 3893 C C . PHE 243 243 ? A 18.982 -9.244 -28.301 1.000 1 A PHE 81.620 1
ATOM 3894 O O . PHE 243 243 ? A 19.098 -9.257 -29.528 1.000 1 A PHE 81.620 1
ATOM 3895 C CB . PHE 243 243 ? A 20.853 -8.638 -26.722 1.000 1 A PHE 81.620 1
ATOM 3896 C CG . PHE 243 243 ? A 21.894 -9.237 -27.645 1.000 1 A PHE 81.620 1
ATOM 3897 C CD1 . PHE 243 243 ? A 21.996 -10.630 -27.804 1.000 1 A PHE 81.620 1
ATOM 3898 C CD2 . PHE 243 243 ? A 22.746 -8.391 -28.370 1.000 1 A PHE 81.620 1
ATOM 3899 C CE1 . PHE 243 243 ? A 22.945 -11.167 -28.689 1.000 1 A PHE 81.620 1
ATOM 3900 C CE2 . PHE 243 243 ? A 23.690 -8.922 -29.262 1.000 1 A PHE 81.620 1
ATOM 3901 C CZ . PHE 243 243 ? A 23.795 -10.314 -29.415 1.000 1 A PHE 81.620 1
ATOM 3902 H H . PHE 243 243 ? A 18.955 -7.537 -25.543 1.000 1 A PHE 81.620 1
ATOM 3903 H HA . PHE 243 243 ? A 19.951 -7.357 -28.170 1.000 1 A PHE 81.620 1
ATOM 3904 H HB2 . PHE 243 243 ? A 21.286 -7.793 -26.187 1.000 1 A PHE 81.620 1
ATOM 3905 H HB3 . PHE 243 243 ? A 20.555 -9.380 -25.982 1.000 1 A PHE 81.620 1
ATOM 3906 H HD1 . PHE 243 243 ? A 21.356 -11.292 -27.238 1.000 1 A PHE 81.620 1
ATOM 3907 H HD2 . PHE 243 243 ? A 22.693 -7.325 -28.201 1.000 1 A PHE 81.620 1
ATOM 3908 H HE1 . PHE 243 243 ? A 23.034 -12.238 -28.798 1.000 1 A PHE 81.620 1
ATOM 3909 H HE2 . PHE 243 243 ? A 24.366 -8.264 -29.788 1.000 1 A PHE 81.620 1
ATOM 3910 H HZ . PHE 243 243 ? A 24.545 -10.737 -30.067 1.000 1 A PHE 81.620 1
ATOM 3911 N N . GLU 244 244 ? A 18.202 -10.113 -27.651 1.000 1 A GLU 81.940 1
ATOM 3912 C CA . GLU 244 244 ? A 17.437 -11.157 -28.330 1.000 1 A GLU 81.940 1
ATOM 3913 C C . GLU 244 244 ? A 16.490 -10.598 -29.399 1.000 1 A GLU 81.940 1
ATOM 3914 O O . GLU 244 244 ? A 16.421 -11.139 -30.504 1.000 1 A GLU 81.940 1
ATOM 3915 C CB . GLU 244 244 ? A 16.582 -11.938 -27.334 1.000 1 A GLU 81.940 1
ATOM 3916 C CG . GLU 244 244 ? A 17.374 -12.849 -26.388 1.000 1 A GLU 81.940 1
ATOM 3917 C CD . GLU 244 244 ? A 16.434 -13.778 -25.601 1.000 1 A GLU 81.940 1
ATOM 3918 O OE1 . GLU 244 244 ? A 16.923 -14.412 -24.645 1.000 1 A GLU 81.940 1
ATOM 3919 O OE2 . GLU 244 244 ? A 15.244 -13.896 -26.010 1.000 1 A GLU 81.940 1
ATOM 3920 H H . GLU 244 244 ? A 18.158 -10.060 -26.644 1.000 1 A GLU 81.940 1
ATOM 3921 H HA . GLU 244 244 ? A 18.126 -11.844 -28.822 1.000 1 A GLU 81.940 1
ATOM 3922 H HB2 . GLU 244 244 ? A 15.974 -11.247 -26.750 1.000 1 A GLU 81.940 1
ATOM 3923 H HB3 . GLU 244 244 ? A 15.915 -12.559 -27.932 1.000 1 A GLU 81.940 1
ATOM 3924 H HG2 . GLU 244 244 ? A 17.954 -12.230 -25.704 1.000 1 A GLU 81.940 1
ATOM 3925 H HG3 . GLU 244 244 ? A 18.060 -13.454 -26.980 1.000 1 A GLU 81.940 1
ATOM 3926 N N . ASP 245 245 ? A 15.761 -9.514 -29.114 1.000 1 A ASP 80.000 1
ATOM 3927 C CA . ASP 245 245 ? A 14.848 -8.908 -30.087 1.000 1 A ASP 80.000 1
ATOM 3928 C C . ASP 245 245 ? A 15.598 -8.236 -31.234 1.000 1 A ASP 80.000 1
ATOM 3929 O O . ASP 245 245 ? A 15.180 -8.338 -32.394 1.000 1 A ASP 80.000 1
ATOM 3930 C CB . ASP 245 245 ? A 13.925 -7.885 -29.420 1.000 1 A ASP 80.000 1
ATOM 3931 C CG . ASP 245 245 ? A 12.878 -8.535 -28.520 1.000 1 A ASP 80.000 1
ATOM 3932 O OD1 . ASP 245 245 ? A 12.403 -9.639 -28.883 1.000 1 A ASP 80.000 1
ATOM 3933 O OD2 . ASP 245 245 ? A 12.524 -7.871 -27.521 1.000 1 A ASP 80.000 1
ATOM 3934 H H . ASP 245 245 ? A 15.842 -9.096 -28.198 1.000 1 A ASP 80.000 1
ATOM 3935 H HA . ASP 245 245 ? A 14.229 -9.693 -30.522 1.000 1 A ASP 80.000 1
ATOM 3936 H HB2 . ASP 245 245 ? A 14.518 -7.164 -28.857 1.000 1 A ASP 80.000 1
ATOM 3937 H HB3 . ASP 245 245 ? A 13.394 -7.337 -30.198 1.000 1 A ASP 80.000 1
ATOM 3938 N N . ALA 246 246 ? A 16.713 -7.568 -30.939 1.000 1 A ALA 85.060 1
ATOM 3939 C CA . ALA 246 246 ? A 17.555 -6.958 -31.958 1.000 1 A ALA 85.060 1
ATOM 3940 C C . ALA 246 246 ? A 18.142 -8.010 -32.905 1.000 1 A ALA 85.060 1
ATOM 3941 O O . ALA 246 246 ? A 18.025 -7.880 -34.126 1.000 1 A ALA 85.060 1
ATOM 3942 C CB . ALA 246 246 ? A 18.654 -6.159 -31.272 1.000 1 A ALA 85.060 1
ATOM 3943 H H . ALA 246 246 ? A 17.010 -7.531 -29.974 1.000 1 A ALA 85.060 1
ATOM 3944 H HA . ALA 246 246 ? A 16.951 -6.276 -32.555 1.000 1 A ALA 85.060 1
ATOM 3945 H HB1 . ALA 246 246 ? A 18.215 -5.402 -30.622 1.000 1 A ALA 85.060 1
ATOM 3946 H HB2 . ALA 246 246 ? A 19.278 -6.825 -30.675 1.000 1 A ALA 85.060 1
ATOM 3947 H HB3 . ALA 246 246 ? A 19.263 -5.662 -32.027 1.000 1 A ALA 85.060 1
ATOM 3948 N N . ILE 247 247 ? A 18.692 -9.095 -32.365 1.000 1 A ILE 88.120 1
ATOM 3949 C CA . ILE 247 247 ? A 19.276 -10.184 -33.147 1.000 1 A ILE 88.120 1
ATOM 3950 C C . ILE 247 247 ? A 18.194 -11.001 -33.878 1.000 1 A ILE 88.120 1
ATOM 3951 O O . ILE 247 247 ? A 18.391 -11.370 -35.040 1.000 1 A ILE 88.120 1
ATOM 3952 C CB . ILE 247 247 ? A 20.217 -10.989 -32.227 1.000 1 A ILE 88.120 1
ATOM 3953 C CG1 . ILE 247 247 ? A 21.497 -10.207 -31.875 1.000 1 A ILE 88.120 1
ATOM 3954 C CG2 . ILE 247 247 ? A 20.617 -12.333 -32.817 1.000 1 A ILE 88.120 1
ATOM 3955 C CD1 . ILE 247 247 ? A 22.420 -9.823 -33.042 1.000 1 A ILE 88.120 1
ATOM 3956 H H . ILE 247 247 ? A 18.769 -9.142 -31.359 1.000 1 A ILE 88.120 1
ATOM 3957 H HA . ILE 247 247 ? A 19.887 -9.743 -33.934 1.000 1 A ILE 88.120 1
ATOM 3958 H HB . ILE 247 247 ? A 19.693 -11.200 -31.295 1.000 1 A ILE 88.120 1
ATOM 3959 H HG12 . ILE 247 247 ? A 22.074 -10.840 -31.200 1.000 1 A ILE 88.120 1
ATOM 3960 H HG13 . ILE 247 247 ? A 21.233 -9.303 -31.327 1.000 1 A ILE 88.120 1
ATOM 3961 H HG21 . ILE 247 247 ? A 21.440 -12.771 -32.252 1.000 1 A ILE 88.120 1
ATOM 3962 H HG22 . ILE 247 247 ? A 19.763 -12.999 -32.692 1.000 1 A ILE 88.120 1
ATOM 3963 H HG23 . ILE 247 247 ? A 20.913 -12.235 -33.862 1.000 1 A ILE 88.120 1
ATOM 3964 H HD11 . ILE 247 247 ? A 21.931 -9.106 -33.702 1.000 1 A ILE 88.120 1
ATOM 3965 H HD12 . ILE 247 247 ? A 22.716 -10.706 -33.607 1.000 1 A ILE 88.120 1
ATOM 3966 H HD13 . ILE 247 247 ? A 23.320 -9.356 -32.639 1.000 1 A ILE 88.120 1
ATOM 3967 N N . LYS 248 248 ? A 16.981 -11.157 -33.321 1.000 1 A LYS 84.560 1
ATOM 3968 C CA . LYS 248 248 ? A 15.805 -11.666 -34.064 1.000 1 A LYS 84.560 1
ATOM 3969 C C . LYS 248 248 ? A 15.434 -10.763 -35.248 1.000 1 A LYS 84.560 1
ATOM 3970 O O . LYS 248 248 ? A 15.100 -11.276 -36.320 1.000 1 A LYS 84.560 1
ATOM 3971 C CB . LYS 248 248 ? A 14.595 -11.826 -33.121 1.000 1 A LYS 84.560 1
ATOM 3972 C CG . LYS 248 248 ? A 14.656 -13.089 -32.242 1.000 1 A LYS 84.560 1
ATOM 3973 C CD . LYS 248 248 ? A 13.615 -13.034 -31.105 1.000 1 A LYS 84.560 1
ATOM 3974 C CE . LYS 248 248 ? A 13.853 -14.160 -30.082 1.000 1 A LYS 84.560 1
ATOM 3975 N NZ . LYS 248 248 ? A 13.269 -13.853 -28.744 1.000 1 A LYS 84.560 1
ATOM 3976 H H . LYS 248 248 ? A 16.875 -10.908 -32.348 1.000 1 A LYS 84.560 1
ATOM 3977 H HA . LYS 248 248 ? A 16.054 -12.641 -34.483 1.000 1 A LYS 84.560 1
ATOM 3978 H HB2 . LYS 248 248 ? A 14.525 -10.941 -32.489 1.000 1 A LYS 84.560 1
ATOM 3979 H HB3 . LYS 248 248 ? A 13.683 -11.882 -33.715 1.000 1 A LYS 84.560 1
ATOM 3980 H HG2 . LYS 248 248 ? A 14.477 -13.969 -32.859 1.000 1 A LYS 84.560 1
ATOM 3981 H HG3 . LYS 248 248 ? A 15.652 -13.179 -31.808 1.000 1 A LYS 84.560 1
ATOM 3982 H HD2 . LYS 248 248 ? A 13.725 -12.080 -30.591 1.000 1 A LYS 84.560 1
ATOM 3983 H HD3 . LYS 248 248 ? A 12.604 -13.100 -31.508 1.000 1 A LYS 84.560 1
ATOM 3984 H HE2 . LYS 248 248 ? A 13.476 -15.108 -30.466 1.000 1 A LYS 84.560 1
ATOM 3985 H HE3 . LYS 248 248 ? A 14.931 -14.261 -29.954 1.000 1 A LYS 84.560 1
ATOM 3986 H HZ1 . LYS 248 248 ? A 13.674 -14.431 -28.021 1.000 1 A LYS 84.560 1
ATOM 3987 H HZ2 . LYS 248 248 ? A 13.533 -12.926 -28.443 1.000 1 A LYS 84.560 1
ATOM 3988 H HZ3 . LYS 248 248 ? A 12.262 -13.920 -28.704 1.000 1 A LYS 84.560 1
ATOM 3989 N N . ARG 249 249 ? A 15.491 -9.430 -35.101 1.000 1 A ARG 86.190 1
ATOM 3990 C CA . ARG 249 249 ? A 15.280 -8.487 -36.224 1.000 1 A ARG 86.190 1
ATOM 3991 C C . ARG 249 249 ? A 16.367 -8.641 -37.289 1.000 1 A ARG 86.190 1
ATOM 3992 O O . ARG 249 249 ? A 16.031 -8.641 -38.471 1.000 1 A ARG 86.190 1
ATOM 3993 C CB . ARG 249 249 ? A 15.223 -7.026 -35.743 1.000 1 A ARG 86.190 1
ATOM 3994 C CG . ARG 249 249 ? A 13.953 -6.656 -34.966 1.000 1 A ARG 86.190 1
ATOM 3995 C CD . ARG 249 249 ? A 14.092 -5.226 -34.424 1.000 1 A ARG 86.190 1
ATOM 3996 N NE . ARG 249 249 ? A 12.991 -4.867 -33.512 1.000 1 A ARG 86.190 1
ATOM 3997 C CZ . ARG 249 249 ? A 12.697 -3.649 -33.083 1.000 1 A ARG 86.190 1
ATOM 3998 N NH1 . ARG 249 249 ? A 13.334 -2.581 -33.486 1.000 1 A ARG 86.190 1
ATOM 3999 N NH2 . ARG 249 249 ? A 11.753 -3.482 -32.199 1.000 1 A ARG 86.190 1
ATOM 4000 H H . ARG 249 249 ? A 15.742 -9.071 -34.191 1.000 1 A ARG 86.190 1
ATOM 4001 H HA . ARG 249 249 ? A 14.342 -8.731 -36.723 1.000 1 A ARG 86.190 1
ATOM 4002 H HB2 . ARG 249 249 ? A 15.279 -6.375 -36.616 1.000 1 A ARG 86.190 1
ATOM 4003 H HB3 . ARG 249 249 ? A 16.093 -6.811 -35.123 1.000 1 A ARG 86.190 1
ATOM 4004 H HG2 . ARG 249 249 ? A 13.799 -7.350 -34.139 1.000 1 A ARG 86.190 1
ATOM 4005 H HG3 . ARG 249 249 ? A 13.089 -6.712 -35.629 1.000 1 A ARG 86.190 1
ATOM 4006 H HD2 . ARG 249 249 ? A 14.126 -4.534 -35.265 1.000 1 A ARG 86.190 1
ATOM 4007 H HD3 . ARG 249 249 ? A 15.031 -5.152 -33.875 1.000 1 A ARG 86.190 1
ATOM 4008 H HE . ARG 249 249 ? A 12.521 -5.632 -33.050 1.000 1 A ARG 86.190 1
ATOM 4009 H HH11 . ARG 249 249 ? A 13.187 -1.693 -33.027 1.000 1 A ARG 86.190 1
ATOM 4010 H HH12 . ARG 249 249 ? A 14.197 -2.678 -34.002 1.000 1 A ARG 86.190 1
ATOM 4011 H HH21 . ARG 249 249 ? A 11.582 -2.558 -31.829 1.000 1 A ARG 86.190 1
ATOM 4012 H HH22 . ARG 249 249 ? A 11.325 -4.280 -31.752 1.000 1 A ARG 86.190 1
ATOM 4013 N N . VAL 250 250 ? A 17.628 -8.816 -36.887 1.000 1 A VAL 88.620 1
ATOM 4014 C CA . VAL 250 250 ? A 18.752 -9.093 -37.801 1.000 1 A VAL 88.620 1
ATOM 4015 C C . VAL 250 250 ? A 18.533 -10.406 -38.559 1.000 1 A VAL 88.620 1
ATOM 4016 O O . VAL 250 250 ? A 18.630 -10.419 -39.784 1.000 1 A VAL 88.620 1
ATOM 4017 C CB . VAL 250 250 ? A 20.096 -9.093 -37.045 1.000 1 A VAL 88.620 1
ATOM 4018 C CG1 . VAL 250 250 ? A 21.262 -9.577 -37.914 1.000 1 A VAL 88.620 1
ATOM 4019 C CG2 . VAL 250 250 ? A 20.450 -7.683 -36.549 1.000 1 A VAL 88.620 1
ATOM 4020 H H . VAL 250 250 ? A 17.822 -8.752 -35.898 1.000 1 A VAL 88.620 1
ATOM 4021 H HA . VAL 250 250 ? A 18.799 -8.303 -38.551 1.000 1 A VAL 88.620 1
ATOM 4022 H HB . VAL 250 250 ? A 20.025 -9.758 -36.184 1.000 1 A VAL 88.620 1
ATOM 4023 H HG11 . VAL 250 250 ? A 22.177 -9.556 -37.322 1.000 1 A VAL 88.620 1
ATOM 4024 H HG12 . VAL 250 250 ? A 21.377 -8.941 -38.792 1.000 1 A VAL 88.620 1
ATOM 4025 H HG13 . VAL 250 250 ? A 21.110 -10.610 -38.227 1.000 1 A VAL 88.620 1
ATOM 4026 H HG21 . VAL 250 250 ? A 19.653 -7.279 -35.925 1.000 1 A VAL 88.620 1
ATOM 4027 H HG22 . VAL 250 250 ? A 20.616 -7.012 -37.392 1.000 1 A VAL 88.620 1
ATOM 4028 H HG23 . VAL 250 250 ? A 21.358 -7.728 -35.948 1.000 1 A VAL 88.620 1
ATOM 4029 N N . SER 251 251 ? A 18.161 -11.488 -37.869 1.000 1 A SER 88.380 1
ATOM 4030 C CA . SER 251 251 ? A 17.889 -12.800 -38.480 1.000 1 A SER 88.380 1
ATOM 4031 C C . SER 251 251 ? A 16.814 -12.725 -39.570 1.000 1 A SER 88.380 1
ATOM 4032 O O . SER 251 251 ? A 17.020 -13.167 -40.701 1.000 1 A SER 88.380 1
ATOM 4033 C CB . SER 251 251 ? A 17.459 -13.778 -37.386 1.000 1 A SER 88.380 1
ATOM 4034 O OG . SER 251 251 ? A 17.274 -15.067 -37.920 1.000 1 A SER 88.380 1
ATOM 4035 H H . SER 251 251 ? A 18.153 -11.424 -36.861 1.000 1 A SER 88.380 1
ATOM 4036 H HA . SER 251 251 ? A 18.803 -13.178 -38.937 1.000 1 A SER 88.380 1
ATOM 4037 H HB2 . SER 251 251 ? A 18.233 -13.817 -36.619 1.000 1 A SER 88.380 1
ATOM 4038 H HB3 . SER 251 251 ? A 16.531 -13.442 -36.924 1.000 1 A SER 88.380 1
ATOM 4039 H HG . SER 251 251 ? A 17.596 -15.715 -37.289 1.000 1 A SER 88.380 1
ATOM 4040 N N . LYS 252 252 ? A 15.699 -12.037 -39.284 1.000 1 A LYS 86.620 1
ATOM 4041 C CA . LYS 252 252 ? A 14.591 -11.843 -40.238 1.000 1 A LYS 86.620 1
ATOM 4042 C C . LYS 252 252 ? A 14.996 -11.106 -41.519 1.000 1 A LYS 86.620 1
ATOM 4043 O O . LYS 252 252 ? A 14.308 -11.237 -42.529 1.000 1 A LYS 86.620 1
ATOM 4044 C CB . LYS 252 252 ? A 13.442 -11.097 -39.542 1.000 1 A LYS 86.620 1
ATOM 4045 C CG . LYS 252 252 ? A 12.690 -11.992 -38.548 1.000 1 A LYS 86.620 1
ATOM 4046 C CD . LYS 252 252 ? A 11.621 -11.192 -37.793 1.000 1 A LYS 86.620 1
ATOM 4047 C CE . LYS 252 252 ? A 10.918 -12.109 -36.785 1.000 1 A LYS 86.620 1
ATOM 4048 N NZ . LYS 252 252 ? A 9.864 -11.397 -36.015 1.000 1 A LYS 86.620 1
ATOM 4049 H H . LYS 252 252 ? A 15.601 -11.683 -38.343 1.000 1 A LYS 86.620 1
ATOM 4050 H HA . LYS 252 252 ? A 14.239 -12.822 -40.564 1.000 1 A LYS 86.620 1
ATOM 4051 H HB2 . LYS 252 252 ? A 13.841 -10.222 -39.028 1.000 1 A LYS 86.620 1
ATOM 4052 H HB3 . LYS 252 252 ? A 12.732 -10.756 -40.295 1.000 1 A LYS 86.620 1
ATOM 4053 H HG2 . LYS 252 252 ? A 12.213 -12.806 -39.094 1.000 1 A LYS 86.620 1
ATOM 4054 H HG3 . LYS 252 252 ? A 13.389 -12.425 -37.832 1.000 1 A LYS 86.620 1
ATOM 4055 H HD2 . LYS 252 252 ? A 10.897 -10.797 -38.506 1.000 1 A LYS 86.620 1
ATOM 4056 H HD3 . LYS 252 252 ? A 12.101 -10.368 -37.265 1.000 1 A LYS 86.620 1
ATOM 4057 H HE2 . LYS 252 252 ? A 11.670 -12.510 -36.106 1.000 1 A LYS 86.620 1
ATOM 4058 H HE3 . LYS 252 252 ? A 10.484 -12.950 -37.325 1.000 1 A LYS 86.620 1
ATOM 4059 H HZ1 . LYS 252 252 ? A 9.150 -11.035 -36.631 1.000 1 A LYS 86.620 1
ATOM 4060 H HZ2 . LYS 252 252 ? A 9.425 -12.031 -35.364 1.000 1 A LYS 86.620 1
ATOM 4061 H HZ3 . LYS 252 252 ? A 10.264 -10.638 -35.482 1.000 1 A LYS 86.620 1
ATOM 4062 N N . ILE 253 253 ? A 16.082 -10.330 -41.503 1.000 1 A ILE 87.310 1
ATOM 4063 C CA . ILE 253 253 ? A 16.556 -9.588 -42.680 1.000 1 A ILE 87.310 1
ATOM 4064 C C . ILE 253 253 ? A 17.224 -10.511 -43.702 1.000 1 A ILE 87.310 1
ATOM 4065 O O . ILE 253 253 ? A 17.107 -10.252 -44.900 1.000 1 A ILE 87.310 1
ATOM 4066 C CB . ILE 253 253 ? A 17.479 -8.427 -42.243 1.000 1 A ILE 87.310 1
ATOM 4067 C CG1 . ILE 253 253 ? A 16.620 -7.341 -41.566 1.000 1 A ILE 87.310 1
ATOM 4068 C CG2 . ILE 253 253 ? A 18.260 -7.813 -43.418 1.000 1 A ILE 87.310 1
ATOM 4069 C CD1 . ILE 253 253 ? A 17.419 -6.326 -40.752 1.000 1 A ILE 87.310 1
ATOM 4070 H H . ILE 253 253 ? A 16.629 -10.293 -40.654 1.000 1 A ILE 87.310 1
ATOM 4071 H HA . ILE 253 253 ? A 15.692 -9.158 -43.186 1.000 1 A ILE 87.310 1
ATOM 4072 H HB . ILE 253 253 ? A 18.214 -8.799 -41.530 1.000 1 A ILE 87.310 1
ATOM 4073 H HG12 . ILE 253 253 ? A 15.906 -7.806 -40.886 1.000 1 A ILE 87.310 1
ATOM 4074 H HG13 . ILE 253 253 ? A 16.043 -6.811 -42.324 1.000 1 A ILE 87.310 1
ATOM 4075 H HG21 . ILE 253 253 ? A 17.573 -7.478 -44.196 1.000 1 A ILE 87.310 1
ATOM 4076 H HG22 . ILE 253 253 ? A 18.946 -8.550 -43.833 1.000 1 A ILE 87.310 1
ATOM 4077 H HG23 . ILE 253 253 ? A 18.869 -6.979 -43.069 1.000 1 A ILE 87.310 1
ATOM 4078 H HD11 . ILE 253 253 ? A 18.002 -6.841 -39.989 1.000 1 A ILE 87.310 1
ATOM 4079 H HD12 . ILE 253 253 ? A 18.080 -5.735 -41.387 1.000 1 A ILE 87.310 1
ATOM 4080 H HD13 . ILE 253 253 ? A 16.708 -5.659 -40.264 1.000 1 A ILE 87.310 1
ATOM 4081 N N . PHE 254 254 ? A 17.917 -11.567 -43.265 1.000 1 A PHE 85.440 1
ATOM 4082 C CA . PHE 254 254 ? A 18.715 -12.404 -44.163 1.000 1 A PHE 85.440 1
ATOM 4083 C C . PHE 254 254 ? A 17.915 -13.465 -44.916 1.000 1 A PHE 85.440 1
ATOM 4084 O O . PHE 254 254 ? A 18.374 -13.873 -45.984 1.000 1 A PHE 85.440 1
ATOM 4085 C CB . PHE 254 254 ? A 19.908 -12.997 -43.407 1.000 1 A PHE 85.440 1
ATOM 4086 C CG . PHE 254 254 ? A 21.035 -11.995 -43.277 1.000 1 A PHE 85.440 1
ATOM 4087 C CD1 . PHE 254 254 ? A 21.838 -11.713 -44.398 1.000 1 A PHE 85.440 1
ATOM 4088 C CD2 . PHE 254 254 ? A 21.253 -11.309 -42.070 1.000 1 A PHE 85.440 1
ATOM 4089 C CE1 . PHE 254 254 ? A 22.880 -10.776 -44.305 1.000 1 A PHE 85.440 1
ATOM 4090 C CE2 . PHE 254 254 ? A 22.308 -10.386 -41.970 1.000 1 A PHE 85.440 1
ATOM 4091 C CZ . PHE 254 254 ? A 23.135 -10.141 -43.080 1.000 1 A PHE 85.440 1
ATOM 4092 H H . PHE 254 254 ? A 17.935 -11.772 -42.276 1.000 1 A PHE 85.440 1
ATOM 4093 H HA . PHE 254 254 ? A 19.124 -11.760 -44.942 1.000 1 A PHE 85.440 1
ATOM 4094 H HB2 . PHE 254 254 ? A 19.592 -13.349 -42.424 1.000 1 A PHE 85.440 1
ATOM 4095 H HB3 . PHE 254 254 ? A 20.288 -13.860 -43.952 1.000 1 A PHE 85.440 1
ATOM 4096 H HD1 . PHE 254 254 ? A 21.654 -12.228 -45.330 1.000 1 A PHE 85.440 1
ATOM 4097 H HD2 . PHE 254 254 ? A 20.626 -11.504 -41.213 1.000 1 A PHE 85.440 1
ATOM 4098 H HE1 . PHE 254 254 ? A 23.503 -10.567 -45.162 1.000 1 A PHE 85.440 1
ATOM 4099 H HE2 . PHE 254 254 ? A 22.496 -9.887 -41.031 1.000 1 A PHE 85.440 1
ATOM 4100 H HZ . PHE 254 254 ? A 23.973 -9.466 -42.992 1.000 1 A PHE 85.440 1
ATOM 4101 N N . ILE 255 255 ? A 16.724 -13.843 -44.429 1.000 1 A ILE 81.500 1
ATOM 4102 C CA . ILE 255 255 ? A 15.855 -14.935 -44.928 1.000 1 A ILE 81.500 1
ATOM 4103 C C . ILE 255 255 ? A 16.525 -16.319 -44.824 1.000 1 A ILE 81.500 1
ATOM 4104 O O . ILE 255 255 ? A 15.927 -17.247 -44.290 1.000 1 A ILE 81.500 1
ATOM 4105 C CB . ILE 255 255 ? A 15.298 -14.635 -46.348 1.000 1 A ILE 81.500 1
ATOM 4106 C CG1 . ILE 255 255 ? A 14.549 -13.279 -46.384 1.000 1 A ILE 81.500 1
ATOM 4107 C CG2 . ILE 255 255 ? A 14.375 -15.773 -46.823 1.000 1 A ILE 81.500 1
ATOM 4108 C CD1 . ILE 255 255 ? A 14.074 -12.851 -47.780 1.000 1 A ILE 81.500 1
ATOM 4109 H H . ILE 255 255 ? A 16.468 -13.447 -43.536 1.000 1 A ILE 81.500 1
ATOM 4110 H HA . ILE 255 255 ? A 14.996 -14.983 -44.259 1.000 1 A ILE 81.500 1
ATOM 4111 H HB . ILE 255 255 ? A 16.134 -14.582 -47.046 1.000 1 A ILE 81.500 1
ATOM 4112 H HG12 . ILE 255 255 ? A 15.212 -12.493 -46.022 1.000 1 A ILE 81.500 1
ATOM 4113 H HG13 . ILE 255 255 ? A 13.689 -13.323 -45.715 1.000 1 A ILE 81.500 1
ATOM 4114 H HG21 . ILE 255 255 ? A 14.913 -16.721 -46.840 1.000 1 A ILE 81.500 1
ATOM 4115 H HG22 . ILE 255 255 ? A 13.519 -15.869 -46.154 1.000 1 A ILE 81.500 1
ATOM 4116 H HG23 . ILE 255 255 ? A 14.026 -15.593 -47.840 1.000 1 A ILE 81.500 1
ATOM 4117 H HD11 . ILE 255 255 ? A 13.260 -13.492 -48.119 1.000 1 A ILE 81.500 1
ATOM 4118 H HD12 . ILE 255 255 ? A 14.902 -12.902 -48.487 1.000 1 A ILE 81.500 1
ATOM 4119 H HD13 . ILE 255 255 ? A 13.708 -11.825 -47.734 1.000 1 A ILE 81.500 1
ATOM 4120 N N . ASN 256 256 ? A 17.763 -16.445 -45.297 1.000 1 A ASN 86.810 1
ATOM 4121 C CA . ASN 256 256 ? A 18.665 -17.569 -45.074 1.000 1 A ASN 86.810 1
ATOM 4122 C C . ASN 256 256 ? A 19.035 -17.730 -43.593 1.000 1 A ASN 86.810 1
ATOM 4123 O O . ASN 256 256 ? A 19.077 -16.752 -42.842 1.000 1 A ASN 86.810 1
ATOM 4124 C CB . ASN 256 256 ? A 19.941 -17.308 -45.880 1.000 1 A ASN 86.810 1
ATOM 4125 C CG . ASN 256 256 ? A 19.750 -17.421 -47.376 1.000 1 A ASN 86.810 1
ATOM 4126 O OD1 . ASN 256 256 ? A 19.018 -18.241 -47.908 1.000 1 A ASN 86.810 1
ATOM 4127 N ND2 . ASN 256 256 ? A 20.410 -16.567 -48.120 1.000 1 A ASN 86.810 1
ATOM 4128 H H . ASN 256 256 ? A 18.159 -15.627 -45.737 1.000 1 A ASN 86.810 1
ATOM 4129 H HA . ASN 256 256 ? A 18.194 -18.492 -45.412 1.000 1 A ASN 86.810 1
ATOM 4130 H HB2 . ASN 256 256 ? A 20.705 -18.023 -45.577 1.000 1 A ASN 86.810 1
ATOM 4131 H HB3 . ASN 256 256 ? A 20.313 -16.314 -45.631 1.000 1 A ASN 86.810 1
ATOM 4132 H HD21 . ASN 256 256 ? A 20.321 -16.694 -49.118 1.000 1 A ASN 86.810 1
ATOM 4133 H HD22 . ASN 256 256 ? A 21.106 -15.981 -47.682 1.000 1 A ASN 86.810 1
ATOM 4134 N N . SER 257 257 ? A 19.383 -18.956 -43.204 1.000 1 A SER 88.060 1
ATOM 4135 C CA . SER 257 257 ? A 19.885 -19.277 -41.868 1.000 1 A SER 88.060 1
ATOM 4136 C C . SER 257 257 ? A 21.277 -18.683 -41.624 1.000 1 A SER 88.060 1
ATOM 4137 O O . SER 257 257 ? A 22.163 -18.721 -42.482 1.000 1 A SER 88.060 1
ATOM 4138 C CB . SER 257 257 ? A 19.898 -20.798 -41.647 1.000 1 A SER 88.060 1
ATOM 4139 O OG . SER 257 257 ? A 20.386 -21.452 -42.800 1.000 1 A SER 88.060 1
ATOM 4140 H H . SER 257 257 ? A 19.439 -19.704 -43.881 1.000 1 A SER 88.060 1
ATOM 4141 H HA . SER 257 257 ? A 19.203 -18.844 -41.136 1.000 1 A SER 88.060 1
ATOM 4142 H HB2 . SER 257 257 ? A 20.520 -21.040 -40.786 1.000 1 A SER 88.060 1
ATOM 4143 H HB3 . SER 257 257 ? A 18.881 -21.141 -41.455 1.000 1 A SER 88.060 1
ATOM 4144 H HG . SER 257 257 ? A 20.722 -22.326 -42.590 1.000 1 A SER 88.060 1
ATOM 4145 N N . ILE 258 258 ? A 21.471 -18.144 -40.418 1.000 1 A ILE 89.750 1
ATOM 4146 C CA . ILE 258 258 ? A 22.779 -17.749 -39.888 1.000 1 A ILE 89.750 1
ATOM 4147 C C . ILE 258 258 ? A 23.287 -18.934 -39.062 1.000 1 A ILE 89.750 1
ATOM 4148 O O . ILE 258 258 ? A 22.672 -19.290 -38.061 1.000 1 A ILE 89.750 1
ATOM 4149 C CB . ILE 258 258 ? A 22.676 -16.445 -39.062 1.000 1 A ILE 89.750 1
ATOM 4150 C CG1 . ILE 258 258 ? A 22.098 -15.281 -39.904 1.000 1 A ILE 89.750 1
ATOM 4151 C CG2 . ILE 258 258 ? A 24.062 -16.069 -38.502 1.000 1 A ILE 89.750 1
ATOM 4152 C CD1 . ILE 258 258 ? A 21.761 -14.026 -39.088 1.000 1 A ILE 89.750 1
ATOM 4153 H H . ILE 258 258 ? A 20.704 -18.164 -39.761 1.000 1 A ILE 89.750 1
ATOM 4154 H HA . ILE 258 258 ? A 23.471 -17.573 -40.712 1.000 1 A ILE 89.750 1
ATOM 4155 H HB . ILE 258 258 ? A 22.000 -16.623 -38.225 1.000 1 A ILE 89.750 1
ATOM 4156 H HG12 . ILE 258 258 ? A 21.174 -15.599 -40.386 1.000 1 A ILE 89.750 1
ATOM 4157 H HG13 . ILE 258 258 ? A 22.808 -15.015 -40.687 1.000 1 A ILE 89.750 1
ATOM 4158 H HG21 . ILE 258 258 ? A 24.761 -15.867 -39.312 1.000 1 A ILE 89.750 1
ATOM 4159 H HG22 . ILE 258 258 ? A 24.463 -16.879 -37.893 1.000 1 A ILE 89.750 1
ATOM 4160 H HG23 . ILE 258 258 ? A 23.991 -15.197 -37.851 1.000 1 A ILE 89.750 1
ATOM 4161 H HD11 . ILE 258 258 ? A 21.263 -13.302 -39.733 1.000 1 A ILE 89.750 1
ATOM 4162 H HD12 . ILE 258 258 ? A 22.667 -13.569 -38.689 1.000 1 A ILE 89.750 1
ATOM 4163 H HD13 . ILE 258 258 ? A 21.090 -14.284 -38.269 1.000 1 A ILE 89.750 1
ATOM 4164 N N . ILE 259 259 ? A 24.372 -19.572 -39.499 1.000 1 A ILE 87.690 1
ATOM 4165 C CA . ILE 259 259 ? A 24.884 -20.822 -38.918 1.000 1 A ILE 87.690 1
ATOM 4166 C C . ILE 259 259 ? A 25.398 -20.588 -37.494 1.000 1 A ILE 87.690 1
ATOM 4167 O O . ILE 259 259 ? A 25.081 -21.346 -36.585 1.000 1 A ILE 87.690 1
ATOM 4168 C CB . ILE 259 259 ? A 25.988 -21.426 -39.822 1.000 1 A ILE 87.690 1
ATOM 4169 C CG1 . ILE 259 259 ? A 25.461 -21.657 -41.261 1.000 1 A ILE 87.690 1
ATOM 4170 C CG2 . ILE 259 259 ? A 26.530 -22.736 -39.218 1.000 1 A ILE 87.690 1
ATOM 4171 C CD1 . ILE 259 259 ? A 26.479 -22.306 -42.209 1.000 1 A ILE 87.690 1
ATOM 4172 H H . ILE 259 259 ? A 24.856 -19.184 -40.296 1.000 1 A ILE 87.690 1
ATOM 4173 H HA . ILE 259 259 ? A 24.065 -21.539 -38.850 1.000 1 A ILE 87.690 1
ATOM 4174 H HB . ILE 259 259 ? A 26.814 -20.716 -39.876 1.000 1 A ILE 87.690 1
ATOM 4175 H HG12 . ILE 259 259 ? A 25.185 -20.697 -41.698 1.000 1 A ILE 87.690 1
ATOM 4176 H HG13 . ILE 259 259 ? A 24.569 -22.281 -41.227 1.000 1 A ILE 87.690 1
ATOM 4177 H HG21 . ILE 259 259 ? A 25.741 -23.488 -39.188 1.000 1 A ILE 87.690 1
ATOM 4178 H HG22 . ILE 259 259 ? A 26.901 -22.577 -38.205 1.000 1 A ILE 87.690 1
ATOM 4179 H HG23 . ILE 259 259 ? A 27.367 -23.114 -39.805 1.000 1 A ILE 87.690 1
ATOM 4180 H HD11 . ILE 259 259 ? A 27.449 -21.816 -42.118 1.000 1 A ILE 87.690 1
ATOM 4181 H HD12 . ILE 259 259 ? A 26.138 -22.219 -43.240 1.000 1 A ILE 87.690 1
ATOM 4182 H HD13 . ILE 259 259 ? A 26.588 -23.365 -41.973 1.000 1 A ILE 87.690 1
ATOM 4183 N N . ASN 260 260 ? A 26.147 -19.505 -37.291 1.000 1 A ASN 88.620 1
ATOM 4184 C CA . ASN 260 260 ? A 26.755 -19.141 -36.012 1.000 1 A ASN 88.620 1
ATOM 4185 C C . ASN 260 260 ? A 25.869 -18.212 -35.164 1.000 1 A ASN 88.620 1
ATOM 4186 O O . ASN 260 260 ? A 26.370 -17.393 -34.401 1.000 1 A ASN 88.620 1
ATOM 4187 C CB . ASN 260 260 ? A 28.150 -18.566 -36.280 1.000 1 A ASN 88.620 1
ATOM 4188 C CG . ASN 260 260 ? A 28.148 -17.214 -36.965 1.000 1 A ASN 88.620 1
ATOM 4189 O OD1 . ASN 260 260 ? A 27.372 -16.919 -37.869 1.000 1 A ASN 88.620 1
ATOM 4190 N ND2 . ASN 260 260 ? A 29.091 -16.387 -36.600 1.000 1 A ASN 88.620 1
ATOM 4191 H H . ASN 260 260 ? A 26.324 -18.886 -38.070 1.000 1 A ASN 88.620 1
ATOM 4192 H HA . ASN 260 260 ? A 26.896 -20.045 -35.418 1.000 1 A ASN 88.620 1
ATOM 4193 H HB2 . ASN 260 260 ? A 28.736 -19.266 -36.875 1.000 1 A ASN 88.620 1
ATOM 4194 H HB3 . ASN 260 260 ? A 28.655 -18.458 -35.320 1.000 1 A ASN 88.620 1
ATOM 4195 H HD21 . ASN 260 260 ? A 29.202 -15.511 -37.091 1.000 1 A ASN 88.620 1
ATOM 4196 H HD22 . ASN 260 260 ? A 29.644 -16.614 -35.786 1.000 1 A ASN 88.620 1
ATOM 4197 N N . PHE 261 261 ? A 24.543 -18.286 -35.322 1.000 1 A PHE 85.500 1
ATOM 4198 C CA . PHE 261 261 ? A 23.611 -17.381 -34.641 1.000 1 A PHE 85.500 1
ATOM 4199 C C . PHE 261 261 ? A 23.704 -17.462 -33.112 1.000 1 A PHE 85.500 1
ATOM 4200 O O . PHE 261 261 ? A 23.614 -16.439 -32.443 1.000 1 A PHE 85.500 1
ATOM 4201 C CB . PHE 261 261 ? A 22.192 -17.715 -35.100 1.000 1 A PHE 85.500 1
ATOM 4202 C CG . PHE 261 261 ? A 21.135 -16.744 -34.628 1.000 1 A PHE 85.500 1
ATOM 4203 C CD1 . PHE 261 261 ? A 20.296 -17.070 -33.547 1.000 1 A PHE 85.500 1
ATOM 4204 C CD2 . PHE 261 261 ? A 20.985 -15.513 -35.289 1.000 1 A PHE 85.500 1
ATOM 4205 C CE1 . PHE 261 261 ? A 19.258 -16.198 -33.177 1.000 1 A PHE 85.500 1
ATOM 4206 C CE2 . PHE 261 261 ? A 19.955 -14.640 -34.913 1.000 1 A PHE 85.500 1
ATOM 4207 C CZ . PHE 261 261 ? A 19.060 -15.005 -33.890 1.000 1 A PHE 85.500 1
ATOM 4208 H H . PHE 261 261 ? A 24.172 -18.990 -35.944 1.000 1 A PHE 85.500 1
ATOM 4209 H HA . PHE 261 261 ? A 23.848 -16.355 -34.923 1.000 1 A PHE 85.500 1
ATOM 4210 H HB2 . PHE 261 261 ? A 22.170 -17.712 -36.190 1.000 1 A PHE 85.500 1
ATOM 4211 H HB3 . PHE 261 261 ? A 21.933 -18.721 -34.770 1.000 1 A PHE 85.500 1
ATOM 4212 H HD1 . PHE 261 261 ? A 20.446 -17.990 -33.001 1.000 1 A PHE 85.500 1
ATOM 4213 H HD2 . PHE 261 261 ? A 21.672 -15.239 -36.076 1.000 1 A PHE 85.500 1
ATOM 4214 H HE1 . PHE 261 261 ? A 18.622 -16.451 -32.342 1.000 1 A PHE 85.500 1
ATOM 4215 H HE2 . PHE 261 261 ? A 19.877 -13.673 -35.388 1.000 1 A PHE 85.500 1
ATOM 4216 H HZ . PHE 261 261 ? A 18.259 -14.340 -33.604 1.000 1 A PHE 85.500 1
ATOM 4217 N N . ASN 262 262 ? A 23.920 -18.668 -32.579 1.000 1 A ASN 85.060 1
ATOM 4218 C CA . ASN 262 262 ? A 24.029 -18.916 -31.140 1.000 1 A ASN 85.060 1
ATOM 4219 C C . ASN 262 262 ? A 25.373 -18.468 -30.545 1.000 1 A ASN 85.060 1
ATOM 4220 O O . ASN 262 262 ? A 25.502 -18.436 -29.327 1.000 1 A ASN 85.060 1
ATOM 4221 C CB . ASN 262 262 ? A 23.794 -20.411 -30.875 1.000 1 A ASN 85.060 1
ATOM 4222 C CG . ASN 262 262 ? A 22.406 -20.899 -31.244 1.000 1 A ASN 85.060 1
ATOM 4223 O OD1 . ASN 262 262 ? A 21.445 -20.163 -31.397 1.000 1 A ASN 85.060 1
ATOM 4224 N ND2 . ASN 262 262 ? A 22.255 -22.190 -31.420 1.000 1 A ASN 85.060 1
ATOM 4225 H H . ASN 262 262 ? A 24.026 -19.454 -33.204 1.000 1 A ASN 85.060 1
ATOM 4226 H HA . ASN 262 262 ? A 23.260 -18.343 -30.621 1.000 1 A ASN 85.060 1
ATOM 4227 H HB2 . ASN 262 262 ? A 24.543 -20.989 -31.417 1.000 1 A ASN 85.060 1
ATOM 4228 H HB3 . ASN 262 262 ? A 23.936 -20.603 -29.812 1.000 1 A ASN 85.060 1
ATOM 4229 H HD21 . ASN 262 262 ? A 21.322 -22.508 -31.638 1.000 1 A ASN 85.060 1
ATOM 4230 H HD22 . ASN 262 262 ? A 23.042 -22.807 -31.277 1.000 1 A ASN 85.060 1
ATOM 4231 N N . ASP 263 263 ? A 26.351 -18.116 -31.385 1.000 1 A ASP 84.500 1
ATOM 4232 C CA . ASP 263 263 ? A 27.662 -17.634 -30.940 1.000 1 A ASP 84.500 1
ATOM 4233 C C . ASP 263 263 ? A 27.661 -16.110 -30.713 1.000 1 A ASP 84.500 1
ATOM 4234 O O . ASP 263 263 ? A 28.668 -15.550 -30.282 1.000 1 A ASP 84.500 1
ATOM 4235 C CB . ASP 263 263 ? A 28.747 -18.040 -31.957 1.000 1 A ASP 84.500 1
ATOM 4236 C CG . ASP 263 263 ? A 28.820 -19.543 -32.264 1.000 1 A ASP 84.500 1
ATOM 4237 O OD1 . ASP 263 263 ? A 28.456 -20.366 -31.396 1.000 1 A ASP 84.500 1
ATOM 4238 O OD2 . ASP 263 263 ? A 29.239 -19.866 -33.401 1.000 1 A ASP 84.500 1
ATOM 4239 H H . ASP 263 263 ? A 26.188 -18.151 -32.381 1.000 1 A ASP 84.500 1
ATOM 4240 H HA . ASP 263 263 ? A 27.907 -18.105 -29.988 1.000 1 A ASP 84.500 1
ATOM 4241 H HB2 . ASP 263 263 ? A 29.718 -17.730 -31.571 1.000 1 A ASP 84.500 1
ATOM 4242 H HB3 . ASP 263 263 ? A 28.576 -17.494 -32.885 1.000 1 A ASP 84.500 1
ATOM 4243 N N . LEU 264 264 ? A 26.553 -15.423 -31.029 1.000 1 A LEU 86.000 1
ATOM 4244 C CA . LEU 264 264 ? A 26.407 -13.974 -30.896 1.000 1 A LEU 86.000 1
ATOM 4245 C C . LEU 264 264 ? A 25.846 -13.599 -29.519 1.000 1 A LEU 86.000 1
ATOM 4246 O O . LEU 264 264 ? A 24.770 -14.060 -29.141 1.000 1 A LEU 86.000 1
ATOM 4247 C CB . LEU 264 264 ? A 25.504 -13.420 -32.013 1.000 1 A LEU 86.000 1
ATOM 4248 C CG . LEU 264 264 ? A 25.993 -13.694 -33.445 1.000 1 A LEU 86.000 1
ATOM 4249 C CD1 . LEU 264 264 ? A 24.921 -13.245 -34.440 1.000 1 A LEU 86.000 1
ATOM 4250 C CD2 . LEU 264 264 ? A 27.290 -12.953 -33.778 1.000 1 A LEU 86.000 1
ATOM 4251 H H . LEU 264 264 ? A 25.737 -15.953 -31.300 1.000 1 A LEU 86.000 1
ATOM 4252 H HA . LEU 264 264 ? A 27.391 -13.516 -30.994 1.000 1 A LEU 86.000 1
ATOM 4253 H HB2 . LEU 264 264 ? A 24.516 -13.863 -31.892 1.000 1 A LEU 86.000 1
ATOM 4254 H HB3 . LEU 264 264 ? A 25.404 -12.343 -31.876 1.000 1 A LEU 86.000 1
ATOM 4255 H HG . LEU 264 264 ? A 26.150 -14.764 -33.583 1.000 1 A LEU 86.000 1
ATOM 4256 H HD11 . LEU 264 264 ? A 23.977 -13.729 -34.188 1.000 1 A LEU 86.000 1
ATOM 4257 H HD12 . LEU 264 264 ? A 24.801 -12.162 -34.397 1.000 1 A LEU 86.000 1
ATOM 4258 H HD13 . LEU 264 264 ? A 25.218 -13.560 -35.440 1.000 1 A LEU 86.000 1
ATOM 4259 H HD21 . LEU 264 264 ? A 27.151 -11.877 -33.672 1.000 1 A LEU 86.000 1
ATOM 4260 H HD22 . LEU 264 264 ? A 28.075 -13.282 -33.096 1.000 1 A LEU 86.000 1
ATOM 4261 H HD23 . LEU 264 264 ? A 27.600 -13.186 -34.796 1.000 1 A LEU 86.000 1
ATOM 4262 N N . ASP 265 265 ? A 26.521 -12.687 -28.822 1.000 1 A ASP 82.560 1
ATOM 4263 C CA . ASP 265 265 ? A 26.083 -12.112 -27.546 1.000 1 A ASP 82.560 1
ATOM 4264 C C . ASP 265 265 ? A 26.253 -10.578 -27.503 1.000 1 A ASP 82.560 1
ATOM 4265 O O . ASP 265 265 ? A 26.787 -9.958 -28.431 1.000 1 A ASP 82.560 1
ATOM 4266 C CB . ASP 265 265 ? A 26.774 -12.836 -26.372 1.000 1 A ASP 82.560 1
ATOM 4267 C CG . ASP 265 265 ? A 28.287 -12.604 -26.275 1.000 1 A ASP 82.560 1
ATOM 4268 O OD1 . ASP 265 265 ? A 28.734 -11.461 -26.521 1.000 1 A ASP 82.560 1
ATOM 4269 O OD2 . ASP 265 265 ? A 29.021 -13.551 -25.923 1.000 1 A ASP 82.560 1
ATOM 4270 H H . ASP 265 265 ? A 27.404 -12.364 -29.192 1.000 1 A ASP 82.560 1
ATOM 4271 H HA . ASP 265 265 ? A 25.016 -12.302 -27.429 1.000 1 A ASP 82.560 1
ATOM 4272 H HB2 . ASP 265 265 ? A 26.317 -12.504 -25.440 1.000 1 A ASP 82.560 1
ATOM 4273 H HB3 . ASP 265 265 ? A 26.581 -13.905 -26.463 1.000 1 A ASP 82.560 1
ATOM 4274 N N . GLU 266 266 ? A 25.784 -9.959 -26.413 1.000 1 A GLU 78.560 1
ATOM 4275 C CA . GLU 266 266 ? A 25.826 -8.505 -26.172 1.000 1 A GLU 78.560 1
ATOM 4276 C C . GLU 266 266 ? A 27.234 -7.895 -26.267 1.000 1 A GLU 78.560 1
ATOM 4277 O O . GLU 266 266 ? A 27.367 -6.696 -26.526 1.000 1 A GLU 78.560 1
ATOM 4278 C CB . GLU 266 266 ? A 25.254 -8.205 -24.771 1.000 1 A GLU 78.560 1
ATOM 4279 C CG . GLU 266 266 ? A 23.736 -8.414 -24.717 1.000 1 A GLU 78.560 1
ATOM 4280 C CD . GLU 266 266 ? A 23.086 -8.119 -23.352 1.000 1 A GLU 78.560 1
ATOM 4281 O OE1 . GLU 266 266 ? A 21.867 -8.390 -23.243 1.000 1 A GLU 78.560 1
ATOM 4282 O OE2 . GLU 266 266 ? A 23.773 -7.601 -22.438 1.000 1 A GLU 78.560 1
ATOM 4283 H H . GLU 266 266 ? A 25.359 -10.530 -25.696 1.000 1 A GLU 78.560 1
ATOM 4284 H HA . GLU 266 266 ? A 25.213 -8.000 -26.919 1.000 1 A GLU 78.560 1
ATOM 4285 H HB2 . GLU 266 266 ? A 25.743 -8.843 -24.035 1.000 1 A GLU 78.560 1
ATOM 4286 H HB3 . GLU 266 266 ? A 25.463 -7.164 -24.522 1.000 1 A GLU 78.560 1
ATOM 4287 H HG2 . GLU 266 266 ? A 23.306 -7.739 -25.457 1.000 1 A GLU 78.560 1
ATOM 4288 H HG3 . GLU 266 266 ? A 23.505 -9.440 -25.006 1.000 1 A GLU 78.560 1
ATOM 4289 N N . ASN 267 267 ? A 28.279 -8.705 -26.091 1.000 1 A ASN 75.620 1
ATOM 4290 C CA . ASN 267 267 ? A 29.669 -8.267 -26.019 1.000 1 A ASN 75.620 1
ATOM 4291 C C . ASN 267 267 ? A 30.429 -8.522 -27.326 1.000 1 A ASN 75.620 1
ATOM 4292 O O . ASN 267 267 ? A 31.384 -7.809 -27.631 1.000 1 A ASN 75.620 1
ATOM 4293 C CB . ASN 267 267 ? A 30.335 -8.991 -24.839 1.000 1 A ASN 75.620 1
ATOM 4294 C CG . ASN 267 267 ? A 29.598 -8.775 -23.531 1.000 1 A ASN 75.620 1
ATOM 4295 O OD1 . ASN 267 267 ? A 29.200 -7.679 -23.175 1.000 1 A ASN 75.620 1
ATOM 4296 N ND2 . ASN 267 267 ? A 29.366 -9.827 -22.780 1.000 1 A ASN 75.620 1
ATOM 4297 H H . ASN 267 267 ? A 28.109 -9.698 -26.018 1.000 1 A ASN 75.620 1
ATOM 4298 H HA . ASN 267 267 ? A 29.703 -7.196 -25.823 1.000 1 A ASN 75.620 1
ATOM 4299 H HB2 . ASN 267 267 ? A 31.353 -8.620 -24.716 1.000 1 A ASN 75.620 1
ATOM 4300 H HB3 . ASN 267 267 ? A 30.386 -10.058 -25.055 1.000 1 A ASN 75.620 1
ATOM 4301 H HD21 . ASN 267 267 ? A 29.617 -10.745 -23.118 1.000 1 A ASN 75.620 1
ATOM 4302 H HD22 . ASN 267 267 ? A 28.840 -9.663 -21.934 1.000 1 A ASN 75.620 1
ATOM 4303 N N . ASN 268 268 ? A 30.022 -9.521 -28.114 1.000 1 A ASN 79.310 1
ATOM 4304 C CA . ASN 268 268 ? A 30.805 -10.002 -29.250 1.000 1 A ASN 79.310 1
ATOM 4305 C C . ASN 268 268 ? A 30.181 -9.704 -30.629 1.000 1 A ASN 79.310 1
ATOM 4306 O O . ASN 268 268 ? A 30.891 -9.785 -31.639 1.000 1 A ASN 79.310 1
ATOM 4307 C CB . ASN 268 268 ? A 31.144 -11.481 -28.994 1.000 1 A ASN 79.310 1
ATOM 4308 C CG . ASN 268 268 ? A 30.020 -12.462 -29.281 1.000 1 A ASN 79.310 1
ATOM 4309 O OD1 . ASN 268 268 ? A 29.123 -12.208 -30.068 1.000 1 A ASN 79.310 1
ATOM 4310 N ND2 . ASN 268 268 ? A 30.079 -13.644 -28.730 1.000 1 A ASN 79.310 1
ATOM 4311 H H . ASN 268 268 ? A 29.298 -10.122 -27.746 1.000 1 A ASN 79.310 1
ATOM 4312 H HA . ASN 268 268 ? A 31.761 -9.478 -29.251 1.000 1 A ASN 79.310 1
ATOM 4313 H HB2 . ASN 268 268 ? A 31.453 -11.605 -27.956 1.000 1 A ASN 79.310 1
ATOM 4314 H HB3 . ASN 268 268 ? A 31.986 -11.766 -29.624 1.000 1 A ASN 79.310 1
ATOM 4315 H HD21 . ASN 268 268 ? A 30.397 -13.711 -27.773 1.000 1 A ASN 79.310 1
ATOM 4316 H HD22 . ASN 268 268 ? A 29.409 -14.323 -29.062 1.000 1 A ASN 79.310 1
ATOM 4317 N N . PHE 269 269 ? A 28.901 -9.307 -30.696 1.000 1 A PHE 81.940 1
ATOM 4318 C CA . PHE 269 269 ? A 28.139 -9.248 -31.955 1.000 1 A PHE 81.940 1
ATOM 4319 C C . PHE 269 269 ? A 28.736 -8.337 -33.041 1.000 1 A PHE 81.940 1
ATOM 4320 O O . PHE 269 269 ? A 28.466 -8.537 -34.224 1.000 1 A PHE 81.940 1
ATOM 4321 C CB . PHE 269 269 ? A 26.692 -8.815 -31.674 1.000 1 A PHE 81.940 1
ATOM 4322 C CG . PHE 269 269 ? A 26.519 -7.335 -31.366 1.000 1 A PHE 81.940 1
ATOM 4323 C CD1 . PHE 269 269 ? A 26.802 -6.844 -30.079 1.000 1 A PHE 81.940 1
ATOM 4324 C CD2 . PHE 269 269 ? A 26.097 -6.443 -32.373 1.000 1 A PHE 81.940 1
ATOM 4325 C CE1 . PHE 269 269 ? A 26.669 -5.474 -29.801 1.000 1 A PHE 81.940 1
ATOM 4326 C CE2 . PHE 269 269 ? A 25.952 -5.070 -32.092 1.000 1 A PHE 81.940 1
ATOM 4327 C CZ . PHE 269 269 ? A 26.240 -4.586 -30.802 1.000 1 A PHE 81.940 1
ATOM 4328 H H . PHE 269 269 ? A 28.371 -9.348 -29.837 1.000 1 A PHE 81.940 1
ATOM 4329 H HA . PHE 269 269 ? A 28.115 -10.259 -32.360 1.000 1 A PHE 81.940 1
ATOM 4330 H HB2 . PHE 269 269 ? A 26.089 -9.060 -32.549 1.000 1 A PHE 81.940 1
ATOM 4331 H HB3 . PHE 269 269 ? A 26.296 -9.407 -30.849 1.000 1 A PHE 81.940 1
ATOM 4332 H HD1 . PHE 269 269 ? A 27.115 -7.516 -29.294 1.000 1 A PHE 81.940 1
ATOM 4333 H HD2 . PHE 269 269 ? A 25.889 -6.815 -33.365 1.000 1 A PHE 81.940 1
ATOM 4334 H HE1 . PHE 269 269 ? A 26.880 -5.119 -28.803 1.000 1 A PHE 81.940 1
ATOM 4335 H HE2 . PHE 269 269 ? A 25.623 -4.388 -32.862 1.000 1 A PHE 81.940 1
ATOM 4336 H HZ . PHE 269 269 ? A 26.120 -3.539 -30.567 1.000 1 A PHE 81.940 1
ATOM 4337 N N . THR 270 270 ? A 29.537 -7.335 -32.666 1.000 1 A THR 82.310 1
ATOM 4338 C CA . THR 270 270 ? A 30.215 -6.426 -33.609 1.000 1 A THR 82.310 1
ATOM 4339 C C . THR 270 270 ? A 31.528 -6.981 -34.164 1.000 1 A THR 82.310 1
ATOM 4340 O O . THR 270 270 ? A 32.041 -6.491 -35.170 1.000 1 A THR 82.310 1
ATOM 4341 C CB . THR 270 270 ? A 30.498 -5.064 -32.964 1.000 1 A THR 82.310 1
ATOM 4342 O OG1 . THR 270 270 ? A 31.279 -5.248 -31.807 1.000 1 A THR 82.310 1
ATOM 4343 C CG2 . THR 270 270 ? A 29.226 -4.333 -32.549 1.000 1 A THR 82.310 1
ATOM 4344 H H . THR 270 270 ? A 29.711 -7.212 -31.678 1.000 1 A THR 82.310 1
ATOM 4345 H HA . THR 270 270 ? A 29.555 -6.267 -34.462 1.000 1 A THR 82.310 1
ATOM 4346 H HB . THR 270 270 ? A 31.041 -4.437 -33.670 1.000 1 A THR 82.310 1
ATOM 4347 H HG1 . THR 270 270 ? A 30.917 -4.715 -31.096 1.000 1 A THR 82.310 1
ATOM 4348 H HG21 . THR 270 270 ? A 28.545 -4.270 -33.398 1.000 1 A THR 82.310 1
ATOM 4349 H HG22 . THR 270 270 ? A 28.741 -4.879 -31.739 1.000 1 A THR 82.310 1
ATOM 4350 H HG23 . THR 270 270 ? A 29.472 -3.328 -32.207 1.000 1 A THR 82.310 1
ATOM 4351 N N . THR 271 271 ? A 32.088 -8.007 -33.521 1.000 1 A THR 76.380 1
ATOM 4352 C CA . THR 271 271 ? A 33.389 -8.599 -33.873 1.000 1 A THR 76.380 1
ATOM 4353 C C . THR 271 271 ? A 33.245 -9.929 -34.608 1.000 1 A THR 76.380 1
ATOM 4354 O O . THR 271 271 ? A 34.043 -10.233 -35.499 1.000 1 A THR 76.380 1
ATOM 4355 C CB . THR 271 271 ? A 34.281 -8.768 -32.635 1.000 1 A THR 76.380 1
ATOM 4356 O OG1 . THR 271 271 ? A 33.718 -9.651 -31.693 1.000 1 A THR 76.380 1
ATOM 4357 C CG2 . THR 271 271 ? A 34.572 -7.438 -31.940 1.000 1 A THR 76.380 1
ATOM 4358 H H . THR 271 271 ? A 31.584 -8.387 -32.733 1.000 1 A THR 76.380 1
ATOM 4359 H HA . THR 271 271 ? A 33.914 -7.928 -34.553 1.000 1 A THR 76.380 1
ATOM 4360 H HB . THR 271 271 ? A 35.233 -9.188 -32.960 1.000 1 A THR 76.380 1
ATOM 4361 H HG1 . THR 271 271 ? A 32.802 -9.417 -31.525 1.000 1 A THR 76.380 1
ATOM 4362 H HG21 . THR 271 271 ? A 35.016 -6.741 -32.651 1.000 1 A THR 76.380 1
ATOM 4363 H HG22 . THR 271 271 ? A 35.273 -7.605 -31.122 1.000 1 A THR 76.380 1
ATOM 4364 H HG23 . THR 271 271 ? A 33.657 -7.005 -31.537 1.000 1 A THR 76.380 1
ATOM 4365 N N . VAL 272 272 ? A 32.201 -10.699 -34.292 1.000 1 A VAL 79.750 1
ATOM 4366 C CA . VAL 272 272 ? A 31.930 -12.004 -34.897 1.000 1 A VAL 79.750 1
ATOM 4367 C C . VAL 272 272 ? A 31.217 -11.823 -36.251 1.000 1 A VAL 79.750 1
ATOM 4368 O O . VAL 272 272 ? A 30.142 -11.224 -36.315 1.000 1 A VAL 79.750 1
ATOM 4369 C CB . VAL 272 272 ? A 31.124 -12.890 -33.928 1.000 1 A VAL 79.750 1
ATOM 4370 C CG1 . VAL 272 272 ? A 30.830 -14.263 -34.544 1.000 1 A VAL 79.750 1
ATOM 4371 C CG2 . VAL 272 272 ? A 31.895 -13.125 -32.622 1.000 1 A VAL 79.750 1
ATOM 4372 H H . VAL 272 272 ? A 31.597 -10.398 -33.540 1.000 1 A VAL 79.750 1
ATOM 4373 H HA . VAL 272 272 ? A 32.889 -12.500 -35.044 1.000 1 A VAL 79.750 1
ATOM 4374 H HB . VAL 272 272 ? A 30.182 -12.395 -33.693 1.000 1 A VAL 79.750 1
ATOM 4375 H HG11 . VAL 272 272 ? A 30.293 -14.874 -33.818 1.000 1 A VAL 79.750 1
ATOM 4376 H HG12 . VAL 272 272 ? A 31.757 -14.767 -34.818 1.000 1 A VAL 79.750 1
ATOM 4377 H HG13 . VAL 272 272 ? A 30.192 -14.146 -35.420 1.000 1 A VAL 79.750 1
ATOM 4378 H HG21 . VAL 272 272 ? A 31.298 -13.745 -31.953 1.000 1 A VAL 79.750 1
ATOM 4379 H HG22 . VAL 272 272 ? A 32.844 -13.624 -32.819 1.000 1 A VAL 79.750 1
ATOM 4380 H HG23 . VAL 272 272 ? A 32.083 -12.181 -32.111 1.000 1 A VAL 79.750 1
ATOM 4381 N N . PRO 273 273 ? A 31.782 -12.317 -37.371 1.000 1 A PRO 85.690 1
ATOM 4382 C CA . PRO 273 273 ? A 31.125 -12.249 -38.673 1.000 1 A PRO 85.690 1
ATOM 4383 C C . PRO 273 273 ? A 29.913 -13.187 -38.747 1.000 1 A PRO 85.690 1
ATOM 4384 O O . PRO 273 273 ? A 29.940 -14.295 -38.223 1.000 1 A PRO 85.690 1
ATOM 4385 C CB . PRO 273 273 ? A 32.206 -12.623 -39.688 1.000 1 A PRO 85.690 1
ATOM 4386 C CG . PRO 273 273 ? A 33.149 -13.530 -38.898 1.000 1 A PRO 85.690 1
ATOM 4387 C CD . PRO 273 273 ? A 33.075 -12.977 -37.478 1.000 1 A PRO 85.690 1
ATOM 4388 H HA . PRO 273 273 ? A 30.786 -11.230 -38.864 1.000 1 A PRO 85.690 1
ATOM 4389 H HB2 . PRO 273 273 ? A 32.739 -11.725 -40.002 1.000 1 A PRO 85.690 1
ATOM 4390 H HB3 . PRO 273 273 ? A 31.792 -13.149 -40.549 1.000 1 A PRO 85.690 1
ATOM 4391 H HG2 . PRO 273 273 ? A 32.766 -14.550 -38.909 1.000 1 A PRO 85.690 1
ATOM 4392 H HG3 . PRO 273 273 ? A 34.166 -13.499 -39.290 1.000 1 A PRO 85.690 1
ATOM 4393 H HD2 . PRO 273 273 ? A 33.163 -13.794 -36.762 1.000 1 A PRO 85.690 1
ATOM 4394 H HD3 . PRO 273 273 ? A 33.869 -12.248 -37.319 1.000 1 A PRO 85.690 1
ATOM 4395 N N . LEU 274 274 ? A 28.871 -12.781 -39.471 1.000 1 A LEU 88.750 1
ATOM 4396 C CA . LEU 274 274 ? A 27.694 -13.603 -39.746 1.000 1 A LEU 88.750 1
ATOM 4397 C C . LEU 274 274 ? A 28.002 -14.620 -40.851 1.000 1 A LEU 88.750 1
ATOM 4398 O O . LEU 274 274 ? A 28.219 -14.248 -42.014 1.000 1 A LEU 88.750 1
ATOM 4399 C CB . LEU 274 274 ? A 26.503 -12.717 -40.151 1.000 1 A LEU 88.750 1
ATOM 4400 C CG . LEU 274 274 ? A 26.099 -11.638 -39.134 1.000 1 A LEU 88.750 1
ATOM 4401 C CD1 . LEU 274 274 ? A 24.906 -10.869 -39.698 1.000 1 A LEU 88.750 1
ATOM 4402 C CD2 . LEU 274 274 ? A 25.700 -12.225 -37.785 1.000 1 A LEU 88.750 1
ATOM 4403 H H . LEU 274 274 ? A 28.932 -11.876 -39.917 1.000 1 A LEU 88.750 1
ATOM 4404 H HA . LEU 274 274 ? A 27.427 -14.154 -38.844 1.000 1 A LEU 88.750 1
ATOM 4405 H HB2 . LEU 274 274 ? A 25.646 -13.367 -40.330 1.000 1 A LEU 88.750 1
ATOM 4406 H HB3 . LEU 274 274 ? A 26.749 -12.222 -41.090 1.000 1 A LEU 88.750 1
ATOM 4407 H HG . LEU 274 274 ? A 26.921 -10.937 -38.991 1.000 1 A LEU 88.750 1
ATOM 4408 H HD11 . LEU 274 274 ? A 25.195 -10.364 -40.620 1.000 1 A LEU 88.750 1
ATOM 4409 H HD12 . LEU 274 274 ? A 24.082 -11.555 -39.890 1.000 1 A LEU 88.750 1
ATOM 4410 H HD13 . LEU 274 274 ? A 24.586 -10.127 -38.967 1.000 1 A LEU 88.750 1
ATOM 4411 H HD21 . LEU 274 274 ? A 26.563 -12.701 -37.319 1.000 1 A LEU 88.750 1
ATOM 4412 H HD22 . LEU 274 274 ? A 25.367 -11.432 -37.115 1.000 1 A LEU 88.750 1
ATOM 4413 H HD23 . LEU 274 274 ? A 24.904 -12.960 -37.904 1.000 1 A LEU 88.750 1
ATOM 4414 N N . VAL 275 275 ? A 27.975 -15.903 -40.495 1.000 1 A VAL 88.310 1
ATOM 4415 C CA . VAL 275 275 ? A 28.113 -17.024 -41.428 1.000 1 A VAL 88.310 1
ATOM 4416 C C . VAL 275 275 ? A 26.721 -17.408 -41.914 1.000 1 A VAL 88.310 1
ATOM 4417 O O . VAL 275 275 ? A 25.916 -17.945 -41.162 1.000 1 A VAL 88.310 1
ATOM 4418 C CB . VAL 275 275 ? A 28.834 -18.219 -40.776 1.000 1 A VAL 88.310 1
ATOM 4419 C CG1 . VAL 275 275 ? A 29.088 -19.310 -41.824 1.000 1 A VAL 88.310 1
ATOM 4420 C CG2 . VAL 275 275 ? A 30.192 -17.808 -40.193 1.000 1 A VAL 88.310 1
ATOM 4421 H H . VAL 275 275 ? A 27.797 -16.128 -39.526 1.000 1 A VAL 88.310 1
ATOM 4422 H HA . VAL 275 275 ? A 28.710 -16.705 -42.282 1.000 1 A VAL 88.310 1
ATOM 4423 H HB . VAL 275 275 ? A 28.221 -18.631 -39.974 1.000 1 A VAL 88.310 1
ATOM 4424 H HG11 . VAL 275 275 ? A 29.556 -20.170 -41.345 1.000 1 A VAL 88.310 1
ATOM 4425 H HG12 . VAL 275 275 ? A 28.146 -19.637 -42.265 1.000 1 A VAL 88.310 1
ATOM 4426 H HG13 . VAL 275 275 ? A 29.744 -18.939 -42.611 1.000 1 A VAL 88.310 1
ATOM 4427 H HG21 . VAL 275 275 ? A 30.695 -18.684 -39.782 1.000 1 A VAL 88.310 1
ATOM 4428 H HG22 . VAL 275 275 ? A 30.819 -17.357 -40.963 1.000 1 A VAL 88.310 1
ATOM 4429 H HG23 . VAL 275 275 ? A 30.053 -17.095 -39.380 1.000 1 A VAL 88.310 1
ATOM 4430 N N . ILE 276 276 ? A 26.418 -17.096 -43.172 1.000 1 A ILE 88.560 1
ATOM 4431 C CA . ILE 276 276 ? A 25.089 -17.300 -43.760 1.000 1 A ILE 88.560 1
ATOM 4432 C C . ILE 276 276 ? A 25.131 -18.503 -44.696 1.000 1 A ILE 88.560 1
ATOM 4433 O O . ILE 276 276 ? A 25.965 -18.543 -45.604 1.000 1 A ILE 88.560 1
ATOM 4434 C CB . ILE 276 276 ? A 24.620 -16.025 -44.488 1.000 1 A ILE 88.560 1
ATOM 4435 C CG1 . ILE 276 276 ? A 24.500 -14.835 -43.508 1.000 1 A ILE 88.560 1
ATOM 4436 C CG2 . ILE 276 276 ? A 23.264 -16.244 -45.186 1.000 1 A ILE 88.560 1
ATOM 4437 C CD1 . ILE 276 276 ? A 24.662 -13.496 -44.221 1.000 1 A ILE 88.560 1
ATOM 4438 H H . ILE 276 276 ? A 27.142 -16.706 -43.758 1.000 1 A ILE 88.560 1
ATOM 4439 H HA . ILE 276 276 ? A 24.367 -17.515 -42.972 1.000 1 A ILE 88.560 1
ATOM 4440 H HB . ILE 276 276 ? A 25.365 -15.784 -45.247 1.000 1 A ILE 88.560 1
ATOM 4441 H HG12 . ILE 276 276 ? A 23.534 -14.868 -43.004 1.000 1 A ILE 88.560 1
ATOM 4442 H HG13 . ILE 276 276 ? A 25.272 -14.881 -42.740 1.000 1 A ILE 88.560 1
ATOM 4443 H HG21 . ILE 276 276 ? A 22.899 -15.317 -45.628 1.000 1 A ILE 88.560 1
ATOM 4444 H HG22 . ILE 276 276 ? A 22.538 -16.607 -44.459 1.000 1 A ILE 88.560 1
ATOM 4445 H HG23 . ILE 276 276 ? A 23.364 -16.986 -45.979 1.000 1 A ILE 88.560 1
ATOM 4446 H HD11 . ILE 276 276 ? A 24.564 -12.697 -43.486 1.000 1 A ILE 88.560 1
ATOM 4447 H HD12 . ILE 276 276 ? A 25.659 -13.445 -44.657 1.000 1 A ILE 88.560 1
ATOM 4448 H HD13 . ILE 276 276 ? A 23.914 -13.381 -45.006 1.000 1 A ILE 88.560 1
ATOM 4449 N N . ASP 277 277 ? A 24.197 -19.434 -44.516 1.000 1 A ASP 88.880 1
ATOM 4450 C CA . ASP 277 277 ? A 23.982 -20.539 -45.447 1.000 1 A ASP 88.880 1
ATOM 4451 C C . ASP 277 277 ? A 23.089 -20.082 -46.611 1.000 1 A ASP 88.880 1
ATOM 4452 O O . ASP 277 277 ? A 21.878 -19.899 -46.473 1.000 1 A ASP 88.880 1
ATOM 4453 C CB . ASP 277 277 ? A 23.380 -21.738 -44.708 1.000 1 A ASP 88.880 1
ATOM 4454 C CG . ASP 277 277 ? A 23.282 -22.975 -45.604 1.000 1 A ASP 88.880 1
ATOM 4455 O OD1 . ASP 277 277 ? A 23.885 -22.951 -46.704 1.000 1 A ASP 88.880 1
ATOM 4456 O OD2 . ASP 277 277 ? A 22.599 -23.929 -45.175 1.000 1 A ASP 88.880 1
ATOM 4457 H H . ASP 277 277 ? A 23.526 -19.324 -43.769 1.000 1 A ASP 88.880 1
ATOM 4458 H HA . ASP 277 277 ? A 24.943 -20.857 -45.850 1.000 1 A ASP 88.880 1
ATOM 4459 H HB2 . ASP 277 277 ? A 22.384 -21.470 -44.356 1.000 1 A ASP 88.880 1
ATOM 4460 H HB3 . ASP 277 277 ? A 23.992 -21.979 -43.839 1.000 1 A ASP 88.880 1
ATOM 4461 N N . TYR 278 278 ? A 23.690 -19.818 -47.772 1.000 1 A TYR 87.250 1
ATOM 4462 C CA . TYR 278 278 ? A 22.991 -19.266 -48.937 1.000 1 A TYR 87.250 1
ATOM 4463 C C . TYR 278 278 ? A 22.179 -20.327 -49.699 1.000 1 A TYR 87.250 1
ATOM 4464 O O . TYR 278 278 ? A 22.486 -20.646 -50.850 1.000 1 A TYR 87.250 1
ATOM 4465 C CB . TYR 278 278 ? A 23.966 -18.493 -49.842 1.000 1 A TYR 87.250 1
ATOM 4466 C CG . TYR 278 278 ? A 24.464 -17.184 -49.259 1.000 1 A TYR 87.250 1
ATOM 4467 C CD1 . TYR 278 278 ? A 23.614 -16.062 -49.249 1.000 1 A TYR 87.250 1
ATOM 4468 C CD2 . TYR 278 278 ? A 25.758 -17.093 -48.711 1.000 1 A TYR 87.250 1
ATOM 4469 C CE1 . TYR 278 278 ? A 24.034 -14.864 -48.639 1.000 1 A TYR 87.250 1
ATOM 4470 C CE2 . TYR 278 278 ? A 26.202 -15.883 -48.146 1.000 1 A TYR 87.250 1
ATOM 4471 C CZ . TYR 278 278 ? A 25.328 -14.781 -48.082 1.000 1 A TYR 87.250 1
ATOM 4472 O OH . TYR 278 278 ? A 25.705 -13.640 -47.452 1.000 1 A TYR 87.250 1
ATOM 4473 H H . TYR 278 278 ? A 24.669 -20.054 -47.847 1.000 1 A TYR 87.250 1
ATOM 4474 H HA . TYR 278 278 ? A 22.259 -18.544 -48.573 1.000 1 A TYR 87.250 1
ATOM 4475 H HB2 . TYR 278 278 ? A 23.456 -18.254 -50.775 1.000 1 A TYR 87.250 1
ATOM 4476 H HB3 . TYR 278 278 ? A 24.811 -19.135 -50.090 1.000 1 A TYR 87.250 1
ATOM 4477 H HD1 . TYR 278 278 ? A 22.628 -16.149 -49.682 1.000 1 A TYR 87.250 1
ATOM 4478 H HD2 . TYR 278 278 ? A 26.388 -17.969 -48.670 1.000 1 A TYR 87.250 1
ATOM 4479 H HE1 . TYR 278 278 ? A 23.360 -14.023 -48.575 1.000 1 A TYR 87.250 1
ATOM 4480 H HE2 . TYR 278 278 ? A 27.173 -15.830 -47.675 1.000 1 A TYR 87.250 1
ATOM 4481 H HH . TYR 278 278 ? A 24.926 -13.139 -47.201 1.000 1 A TYR 87.250 1
ATOM 4482 N N . VAL 279 279 ? A 21.096 -20.818 -49.089 1.000 1 A VAL 87.880 1
ATOM 4483 C CA . VAL 279 279 ? A 20.073 -21.644 -49.763 1.000 1 A VAL 87.880 1
ATOM 4484 C C . VAL 279 279 ? A 19.304 -20.812 -50.800 1.000 1 A VAL 87.880 1
ATOM 4485 O O . VAL 279 279 ? A 18.955 -21.295 -51.877 1.000 1 A VAL 87.880 1
ATOM 4486 C CB . VAL 279 279 ? A 19.098 -22.261 -48.738 1.000 1 A VAL 87.880 1
ATOM 4487 C CG1 . VAL 279 279 ? A 18.118 -23.233 -49.412 1.000 1 A VAL 87.880 1
ATOM 4488 C CG2 . VAL 279 279 ? A 19.837 -23.033 -47.638 1.000 1 A VAL 87.880 1
ATOM 4489 H H . VAL 279 279 ? A 20.992 -20.619 -48.104 1.000 1 A VAL 87.880 1
ATOM 4490 H HA . VAL 279 279 ? A 20.575 -22.455 -50.290 1.000 1 A VAL 87.880 1
ATOM 4491 H HB . VAL 279 279 ? A 18.523 -21.463 -48.268 1.000 1 A VAL 87.880 1
ATOM 4492 H HG11 . VAL 279 279 ? A 17.472 -23.684 -48.659 1.000 1 A VAL 87.880 1
ATOM 4493 H HG12 . VAL 279 279 ? A 18.670 -24.021 -49.923 1.000 1 A VAL 87.880 1
ATOM 4494 H HG13 . VAL 279 279 ? A 17.488 -22.707 -50.130 1.000 1 A VAL 87.880 1
ATOM 4495 H HG21 . VAL 279 279 ? A 20.477 -23.800 -48.073 1.000 1 A VAL 87.880 1
ATOM 4496 H HG22 . VAL 279 279 ? A 20.459 -22.363 -47.044 1.000 1 A VAL 87.880 1
ATOM 4497 H HG23 . VAL 279 279 ? A 19.126 -23.506 -46.962 1.000 1 A VAL 87.880 1
ATOM 4498 N N . THR 280 280 ? A 19.085 -19.528 -50.504 1.000 1 A THR 87.750 1
ATOM 4499 C CA . THR 280 280 ? A 18.520 -18.533 -51.427 1.000 1 A THR 87.750 1
ATOM 4500 C C . THR 280 280 ? A 19.504 -17.380 -51.673 1.000 1 A THR 87.750 1
ATOM 4501 O O . THR 280 280 ? A 20.398 -17.144 -50.853 1.000 1 A THR 87.750 1
ATOM 4502 C CB . THR 280 280 ? A 17.160 -18.005 -50.938 1.000 1 A THR 87.750 1
ATOM 4503 O OG1 . THR 280 280 ? A 17.267 -17.274 -49.742 1.000 1 A THR 87.750 1
ATOM 4504 C CG2 . THR 280 280 ? A 16.136 -19.119 -50.734 1.000 1 A THR 87.750 1
ATOM 4505 H H . THR 280 280 ? A 19.382 -19.210 -49.593 1.000 1 A THR 87.750 1
ATOM 4506 H HA . THR 280 280 ? A 18.344 -19.024 -52.384 1.000 1 A THR 87.750 1
ATOM 4507 H HB . THR 280 280 ? A 16.763 -17.332 -51.698 1.000 1 A THR 87.750 1
ATOM 4508 H HG1 . THR 280 280 ? A 17.746 -17.800 -49.096 1.000 1 A THR 87.750 1
ATOM 4509 H HG21 . THR 280 280 ? A 16.442 -19.773 -49.917 1.000 1 A THR 87.750 1
ATOM 4510 H HG22 . THR 280 280 ? A 16.044 -19.708 -51.647 1.000 1 A THR 87.750 1
ATOM 4511 H HG23 . THR 280 280 ? A 15.167 -18.682 -50.490 1.000 1 A THR 87.750 1
ATOM 4512 N N . PRO 281 281 ? A 19.380 -16.625 -52.786 1.000 1 A PRO 89.000 1
ATOM 4513 C CA . PRO 281 281 ? A 20.208 -15.443 -53.014 1.000 1 A PRO 89.000 1
ATOM 4514 C C . PRO 281 281 ? A 20.113 -14.445 -51.853 1.000 1 A PRO 89.000 1
ATOM 4515 O O . PRO 281 281 ? A 19.054 -14.269 -51.255 1.000 1 A PRO 89.000 1
ATOM 4516 C CB . PRO 281 281 ? A 19.714 -14.828 -54.327 1.000 1 A PRO 89.000 1
ATOM 4517 C CG . PRO 281 281 ? A 19.067 -16.005 -55.053 1.000 1 A PRO 89.000 1
ATOM 4518 C CD . PRO 281 281 ? A 18.484 -16.838 -53.913 1.000 1 A PRO 89.000 1
ATOM 4519 H HA . PRO 281 281 ? A 21.242 -15.769 -53.128 1.000 1 A PRO 89.000 1
ATOM 4520 H HB2 . PRO 281 281 ? A 18.958 -14.069 -54.129 1.000 1 A PRO 89.000 1
ATOM 4521 H HB3 . PRO 281 281 ? A 20.536 -14.408 -54.908 1.000 1 A PRO 89.000 1
ATOM 4522 H HG2 . PRO 281 281 ? A 18.297 -15.679 -55.751 1.000 1 A PRO 89.000 1
ATOM 4523 H HG3 . PRO 281 281 ? A 19.835 -16.583 -55.568 1.000 1 A PRO 89.000 1
ATOM 4524 H HD2 . PRO 281 281 ? A 17.488 -16.473 -53.662 1.000 1 A PRO 89.000 1
ATOM 4525 H HD3 . PRO 281 281 ? A 18.441 -17.887 -54.206 1.000 1 A PRO 89.000 1
ATOM 4526 N N . CYS 282 282 ? A 21.212 -13.744 -51.570 1.000 1 A CYS 88.440 1
ATOM 4527 C CA . CYS 282 282 ? A 21.323 -12.766 -50.491 1.000 1 A CYS 88.440 1
ATOM 4528 C C . CYS 282 282 ? A 20.123 -11.806 -50.458 1.000 1 A CYS 88.440 1
ATOM 4529 O O . CYS 282 282 ? A 19.887 -11.062 -51.414 1.000 1 A CYS 88.440 1
ATOM 4530 C CB . CYS 282 282 ? A 22.638 -11.996 -50.686 1.000 1 A CYS 88.440 1
ATOM 4531 S SG . CYS 282 282 ? A 22.804 -10.700 -49.423 1.000 1 A CYS 88.440 1
ATOM 4532 H H . CYS 282 282 ? A 22.024 -13.917 -52.145 1.000 1 A CYS 88.440 1
ATOM 4533 H HA . CYS 282 282 ? A 21.355 -13.301 -49.542 1.000 1 A CYS 88.440 1
ATOM 4534 H HB2 . CYS 282 282 ? A 23.477 -12.688 -50.619 1.000 1 A CYS 88.440 1
ATOM 4535 H HB3 . CYS 282 282 ? A 22.649 -11.541 -51.677 1.000 1 A CYS 88.440 1
ATOM 4536 H HG . CYS 282 282 ? A 24.056 -10.347 -49.728 1.000 1 A CYS 88.440 1
ATOM 4537 N N . ALA 283 283 ? A 19.393 -11.763 -49.341 1.000 1 A ALA 87.000 1
ATOM 4538 C CA . ALA 283 283 ? A 18.180 -10.957 -49.223 1.000 1 A ALA 87.000 1
ATOM 4539 C C . ALA 283 283 ? A 18.414 -9.451 -49.456 1.000 1 A ALA 87.000 1
ATOM 4540 O O . ALA 283 283 ? A 17.525 -8.780 -49.992 1.000 1 A ALA 87.000 1
ATOM 4541 C CB . ALA 283 283 ? A 17.577 -11.220 -47.845 1.000 1 A ALA 87.000 1
ATOM 4542 H H . ALA 283 283 ? A 19.562 -12.452 -48.622 1.000 1 A ALA 87.000 1
ATOM 4543 H HA . ALA 283 283 ? A 17.471 -11.306 -49.973 1.000 1 A ALA 87.000 1
ATOM 4544 H HB1 . ALA 283 283 ? A 18.299 -10.966 -47.068 1.000 1 A ALA 87.000 1
ATOM 4545 H HB2 . ALA 283 283 ? A 17.310 -12.273 -47.754 1.000 1 A ALA 87.000 1
ATOM 4546 H HB3 . ALA 283 283 ? A 16.678 -10.621 -47.704 1.000 1 A ALA 87.000 1
ATOM 4547 N N . LEU 284 284 ? A 19.614 -8.952 -49.131 1.000 1 A LEU 88.500 1
ATOM 4548 C CA . LEU 284 284 ? A 20.002 -7.541 -49.215 1.000 1 A LEU 88.500 1
ATOM 4549 C C . LEU 284 284 ? A 20.286 -7.069 -50.650 1.000 1 A LEU 88.500 1
ATOM 4550 O O . LEU 284 284 ? A 19.791 -6.021 -51.061 1.000 1 A LEU 88.500 1
ATOM 4551 C CB . LEU 284 284 ? A 21.239 -7.321 -48.321 1.000 1 A LEU 88.500 1
ATOM 4552 C CG . LEU 284 284 ? A 21.031 -7.588 -46.819 1.000 1 A LEU 88.500 1
ATOM 4553 C CD1 . LEU 284 284 ? A 22.341 -7.382 -46.063 1.000 1 A LEU 88.500 1
ATOM 4554 C CD2 . LEU 284 284 ? A 19.975 -6.649 -46.242 1.000 1 A LEU 88.500 1
ATOM 4555 H H . LEU 284 284 ? A 20.269 -9.592 -48.706 1.000 1 A LEU 88.500 1
ATOM 4556 H HA . LEU 284 284 ? A 19.183 -6.927 -48.841 1.000 1 A LEU 88.500 1
ATOM 4557 H HB2 . LEU 284 284 ? A 21.580 -6.292 -48.444 1.000 1 A LEU 88.500 1
ATOM 4558 H HB3 . LEU 284 284 ? A 22.036 -7.977 -48.670 1.000 1 A LEU 88.500 1
ATOM 4559 H HG . LEU 284 284 ? A 20.711 -8.619 -46.668 1.000 1 A LEU 88.500 1
ATOM 4560 H HD11 . LEU 284 284 ? A 23.110 -8.034 -46.476 1.000 1 A LEU 88.500 1
ATOM 4561 H HD12 . LEU 284 284 ? A 22.669 -6.345 -46.139 1.000 1 A LEU 88.500 1
ATOM 4562 H HD13 . LEU 284 284 ? A 22.203 -7.639 -45.013 1.000 1 A LEU 88.500 1
ATOM 4563 H HD21 . LEU 284 284 ? A 18.982 -6.960 -46.564 1.000 1 A LEU 88.500 1
ATOM 4564 H HD22 . LEU 284 284 ? A 20.020 -6.684 -45.153 1.000 1 A LEU 88.500 1
ATOM 4565 H HD23 . LEU 284 284 ? A 20.177 -5.629 -46.571 1.000 1 A LEU 88.500 1
ATOM 4566 N N . CYS 285 285 ? A 21.073 -7.823 -51.425 1.000 1 A CYS 89.000 1
ATOM 4567 C CA . CYS 285 285 ? A 21.515 -7.407 -52.768 1.000 1 A CYS 89.000 1
ATOM 4568 C C . CYS 285 285 ? A 21.121 -8.353 -53.911 1.000 1 A CYS 89.000 1
ATOM 4569 O O . CYS 285 285 ? A 21.418 -8.057 -55.065 1.000 1 A CYS 89.000 1
ATOM 4570 C CB . CYS 285 285 ? A 23.025 -7.165 -52.754 1.000 1 A CYS 89.000 1
ATOM 4571 S SG . CYS 285 285 ? A 23.897 -8.750 -52.731 1.000 1 A CYS 89.000 1
ATOM 4572 H H . CYS 285 285 ? A 21.450 -8.673 -51.029 1.000 1 A CYS 89.000 1
ATOM 4573 H HA . CYS 285 285 ? A 21.046 -6.456 -53.018 1.000 1 A CYS 89.000 1
ATOM 4574 H HB2 . CYS 285 285 ? A 23.296 -6.564 -51.886 1.000 1 A CYS 89.000 1
ATOM 4575 H HB3 . CYS 285 285 ? A 23.302 -6.630 -53.662 1.000 1 A CYS 89.000 1
ATOM 4576 H HG . CYS 285 285 ? A 23.996 -8.908 -51.408 1.000 1 A CYS 89.000 1
ATOM 4577 N N . LYS 286 286 ? A 20.468 -9.478 -53.604 1.000 1 A LYS 87.560 1
ATOM 4578 C CA . LYS 286 286 ? A 20.011 -10.516 -54.545 1.000 1 A LYS 87.560 1
ATOM 4579 C C . LYS 286 286 ? A 21.114 -11.292 -55.281 1.000 1 A LYS 87.560 1
ATOM 4580 O O . LYS 286 286 ? A 20.805 -12.074 -56.173 1.000 1 A LYS 87.560 1
ATOM 4581 C CB . LYS 286 286 ? A 18.928 -9.958 -55.496 1.000 1 A LYS 87.560 1
ATOM 4582 C CG . LYS 286 286 ? A 17.793 -9.162 -54.822 1.000 1 A LYS 87.560 1
ATOM 4583 C CD . LYS 286 286 ? A 17.119 -9.936 -53.679 1.000 1 A LYS 87.560 1
ATOM 4584 C CE . LYS 286 286 ? A 15.896 -9.181 -53.149 1.000 1 A LYS 87.560 1
[truncated: 655,499 more chars]
