# Supplementary material for: Viro3D: a comprehensive database of virus protein structure predictions
Source: Mol Syst Biol. 2025 Sep 16;21(11):9. doi: 10.1038/s44320-025-00147-9 (PMC12583693; doi:10.1038/s44320-025-00147-9)
Supplement: Supplementary file 8 — Source data Fig. 1 [file 44320_2025_147_MOESM8_ESM.zip › Figure 1/1G/African swine fever virus I73R ESMFold prediction EF-AIY22488.1_11964.cif]

data_EF-AIY224881_11964
_entry.id EF-AIY22488.1_11964
_struct.entry_id EF-AIY22488.1_11964
_struct.pdbx_model_details
;Model was generated using ESMFold module of ESM-2 (v.1.0.3) with default settings and subjected to relaxation in the Amber force field with 2,000 iterations, tolerance of 2.39, and stiffness of 10.0. 

Note: .
;
_struct.pdbx_structure_determination_methodology computational
_struct.title 'ESMFold model for pI73R (AIY22488.1) from African swine fever virus (KM262845.1)'
_audit_conform.dict_location https://raw.githubusercontent.com/ihmwg/ModelCIF/d18ba38/base/mmcif_ma-core.dic
_audit_conform.dict_name mmcif_ma.dic
_audit_conform.dict_version 1.4.6
#
loop_
_citation.id
_citation.title
_citation.journal_abbrev
_citation.journal_volume
_citation.page_first
_citation.page_last
_citation.year
_citation.pdbx_database_id_PubMed
_citation.pdbx_database_id_DOI
1
'Evolutionary-scale prediction of atomic-level protein structure with a language model'
Science 379 1123 1130 2023 36927031 10.1126/science.ade2574
#
#
loop_
_citation_author.citation_id
_citation_author.name
_citation_author.ordinal
1 'Lin, Z.' 1
1 'Akin, H.' 2
1 'Rao, R.' 3
1 'Hie, B.' 4
1 'Zhu, Z.' 5
1 'Lu W.' 6
1 'Smetanin, N.' 7
1 'Verkuil, R.' 8
1 'Kabeli, O.' 9
1 'Shmueli, Y.' 10
1 'Dos Santos Costa, A.' 11
1 'Fazel-Zarandi, M.' 12
1 'Sercu, T.' 13
1 'Candido, S.' 14
1 'Rives, A.' 15
#
#
loop_
_software.pdbx_ordinal
_software.name
_software.classification
_software.description
_software.version
_software.type
_software.location
_software.citation_id
1 ESMFold 'model building' 'Structure prediction' v.1.0.3 package
https://github.com/facebookresearch/esm 1
#
#
loop_
_ma_software_group.ordinal_id
_ma_software_group.group_id
_ma_software_group.software_id
_ma_software_group.parameter_group_id
1 1 1 .
#
#
loop_
_audit_author.name
_audit_author.pdbx_ordinal
'Litvin, Ulad' 1
'Lytras, Spyros' 2
'Grove, Joe' 3
'Hughes, Joseph' 4
#
#
loop_
_chem_comp.id
_chem_comp.type
_chem_comp.name
_chem_comp.formula
_chem_comp.formula_weight
_chem_comp.ma_provenance
ALA 'L-peptide linking' ALANINE 'C3 H7 N O2' 89.094 'CCD Core'
ARG 'L-peptide linking' ARGININE 'C6 H15 N4 O2 1' 175.212 'CCD Core'
ASN 'L-peptide linking' ASPARAGINE 'C4 H8 N2 O3' 132.119 'CCD Core'
ASP 'L-peptide linking' 'ASPARTIC ACID' 'C4 H7 N O4' 133.103 'CCD Core'
GLN 'L-peptide linking' GLUTAMINE 'C5 H10 N2 O3' 146.146 'CCD Core'
GLU 'L-peptide linking' 'GLUTAMIC ACID' 'C5 H9 N O4' 147.130 'CCD Core'
GLY 'peptide linking' GLYCINE 'C2 H5 N O2' 75.067 'CCD Core'
ILE 'L-peptide linking' ISOLEUCINE 'C6 H13 N O2' 131.175 'CCD Core'
LEU 'L-peptide linking' LEUCINE 'C6 H13 N O2' 131.175 'CCD Core'
LYS 'L-peptide linking' LYSINE 'C6 H15 N2 O2 1' 147.198 'CCD Core'
MET 'L-peptide linking' METHIONINE 'C5 H11 N O2 S' 149.208 'CCD Core'
PHE 'L-peptide linking' PHENYLALANINE 'C9 H11 N O2' 165.192 'CCD Core'
PRO 'L-peptide linking' PROLINE 'C5 H9 N O2' 115.132 'CCD Core'
SER 'L-peptide linking' SERINE 'C3 H7 N O3' 105.093 'CCD Core'
THR 'L-peptide linking' THREONINE 'C4 H9 N O3' 119.120 'CCD Core'
TRP 'L-peptide linking' TRYPTOPHAN 'C11 H12 N2 O2' 204.229 'CCD Core'
TYR 'L-peptide linking' TYROSINE 'C9 H11 N O3' 181.191 'CCD Core'
VAL 'L-peptide linking' VALINE 'C5 H11 N O2' 117.148 'CCD Core'
#
#
loop_
_entity.id
_entity.type
_entity.src_method
_entity.pdbx_description
_entity.formula_weight
_entity.pdbx_number_of_molecules
_entity.details
1 polymer nat 'pI73R (AIY22488.1) from African swine fever virus (KM262845.1)'
9828.154 1 .
#
#
loop_
_entity_src_nat.entity_id
_entity_src_nat.pdbx_src_id
_entity_src_nat.pdbx_ncbi_taxonomy_id
_entity_src_nat.pdbx_organism_scientific
_entity_src_nat.common_name
_entity_src_nat.strain
1 1 10497 'African swine fever virus' . .
#
#
loop_
_struct_ref.id
_struct_ref.entity_id
_struct_ref.db_name
_struct_ref.db_code
_struct_ref.pdbx_db_accession
_struct_ref.pdbx_align_begin
_struct_ref.pdbx_seq_one_letter_code
_struct_ref.details
1 1 NCBI 723633637 AIY22488.1 1
;METQKLISMVKEALEKYQYPLTAKNIKVVIQKEYNVVLPTGSINSILYSNSELFEKIDKTNTIYPPLWIR
KTN
;
.
#
#
loop_
_struct_ref_seq.align_id
_struct_ref_seq.ref_id
_struct_ref_seq.seq_align_beg
_struct_ref_seq.seq_align_end
_struct_ref_seq.db_align_beg
_struct_ref_seq.db_align_end
1 1 1 73 1 73
#
#
loop_
_ma_target_ref_db_details.target_entity_id
_ma_target_ref_db_details.db_name
_ma_target_ref_db_details.db_name_other_details
_ma_target_ref_db_details.db_code
_ma_target_ref_db_details.db_accession
_ma_target_ref_db_details.seq_db_isoform
_ma_target_ref_db_details.seq_db_align_begin
_ma_target_ref_db_details.seq_db_align_end
_ma_target_ref_db_details.ncbi_taxonomy_id
_ma_target_ref_db_details.organism_scientific
_ma_target_ref_db_details.seq_db_sequence_version_date
_ma_target_ref_db_details.seq_db_sequence_checksum
1 NCBI . 723633637 AIY22488.1 . 1 73 10497 . 2015-02-05 .
#
#
loop_
_entity_poly.entity_id
_entity_poly.type
_entity_poly.nstd_linkage
_entity_poly.nstd_monomer
_entity_poly.pdbx_strand_id
_entity_poly.pdbx_seq_one_letter_code
_entity_poly.pdbx_seq_one_letter_code_can
1 polypeptide(L) no no A
;METQKLISMVKEALEKYQYPLTAKNIKVVIQKEYNVVLPTGSINSILYSNSELFEKIDKTNTIYPPLWIR
KTN
;

;METQKLISMVKEALEKYQYPLTAKNIKVVIQKEYNVVLPTGSINSILYSNSELFEKIDKTNTIYPPLWIR
KTN
;

#
#
loop_
_entity_poly_seq.entity_id
_entity_poly_seq.num
_entity_poly_seq.mon_id
_entity_poly_seq.hetero
1 1 MET .
1 2 GLU .
1 3 THR .
1 4 GLN .
1 5 LYS .
1 6 LEU .
1 7 ILE .
1 8 SER .
1 9 MET .
1 10 VAL .
1 11 LYS .
1 12 GLU .
1 13 ALA .
1 14 LEU .
1 15 GLU .
1 16 LYS .
1 17 TYR .
1 18 GLN .
1 19 TYR .
1 20 PRO .
1 21 LEU .
1 22 THR .
1 23 ALA .
1 24 LYS .
1 25 ASN .
1 26 ILE .
1 27 LYS .
1 28 VAL .
1 29 VAL .
1 30 ILE .
1 31 GLN .
1 32 LYS .
1 33 GLU .
1 34 TYR .
1 35 ASN .
1 36 VAL .
1 37 VAL .
1 38 LEU .
1 39 PRO .
1 40 THR .
1 41 GLY .
1 42 SER .
1 43 ILE .
1 44 ASN .
1 45 SER .
1 46 ILE .
1 47 LEU .
1 48 TYR .
1 49 SER .
1 50 ASN .
1 51 SER .
1 52 GLU .
1 53 LEU .
1 54 PHE .
1 55 GLU .
1 56 LYS .
1 57 ILE .
1 58 ASP .
1 59 LYS .
1 60 THR .
1 61 ASN .
1 62 THR .
1 63 ILE .
1 64 TYR .
1 65 PRO .
1 66 PRO .
1 67 LEU .
1 68 TRP .
1 69 ILE .
1 70 ARG .
1 71 LYS .
1 72 THR .
1 73 ASN .
#
#
loop_
_struct_asym.id
_struct_asym.entity_id
_struct_asym.details
A 1 .
#
#
loop_
_pdbx_poly_seq_scheme.asym_id
_pdbx_poly_seq_scheme.entity_id
_pdbx_poly_seq_scheme.seq_id
_pdbx_poly_seq_scheme.mon_id
_pdbx_poly_seq_scheme.pdb_seq_num
_pdbx_poly_seq_scheme.auth_seq_num
_pdbx_poly_seq_scheme.pdb_mon_id
_pdbx_poly_seq_scheme.auth_mon_id
_pdbx_poly_seq_scheme.pdb_strand_id
_pdbx_poly_seq_scheme.pdb_ins_code
A 1 1 MET 1 1 MET MET A .
A 1 2 GLU 2 2 GLU GLU A .
A 1 3 THR 3 3 THR THR A .
A 1 4 GLN 4 4 GLN GLN A .
A 1 5 LYS 5 5 LYS LYS A .
A 1 6 LEU 6 6 LEU LEU A .
A 1 7 ILE 7 7 ILE ILE A .
A 1 8 SER 8 8 SER SER A .
A 1 9 MET 9 9 MET MET A .
A 1 10 VAL 10 10 VAL VAL A .
A 1 11 LYS 11 11 LYS LYS A .
A 1 12 GLU 12 12 GLU GLU A .
A 1 13 ALA 13 13 ALA ALA A .
A 1 14 LEU 14 14 LEU LEU A .
A 1 15 GLU 15 15 GLU GLU A .
A 1 16 LYS 16 16 LYS LYS A .
A 1 17 TYR 17 17 TYR TYR A .
A 1 18 GLN 18 18 GLN GLN A .
A 1 19 TYR 19 19 TYR TYR A .
A 1 20 PRO 20 20 PRO PRO A .
A 1 21 LEU 21 21 LEU LEU A .
A 1 22 THR 22 22 THR THR A .
A 1 23 ALA 23 23 ALA ALA A .
A 1 24 LYS 24 24 LYS LYS A .
A 1 25 ASN 25 25 ASN ASN A .
A 1 26 ILE 26 26 ILE ILE A .
A 1 27 LYS 27 27 LYS LYS A .
A 1 28 VAL 28 28 VAL VAL A .
A 1 29 VAL 29 29 VAL VAL A .
A 1 30 ILE 30 30 ILE ILE A .
A 1 31 GLN 31 31 GLN GLN A .
A 1 32 LYS 32 32 LYS LYS A .
A 1 33 GLU 33 33 GLU GLU A .
A 1 34 TYR 34 34 TYR TYR A .
A 1 35 ASN 35 35 ASN ASN A .
A 1 36 VAL 36 36 VAL VAL A .
A 1 37 VAL 37 37 VAL VAL A .
A 1 38 LEU 38 38 LEU LEU A .
A 1 39 PRO 39 39 PRO PRO A .
A 1 40 THR 40 40 THR THR A .
A 1 41 GLY 41 41 GLY GLY A .
A 1 42 SER 42 42 SER SER A .
A 1 43 ILE 43 43 ILE ILE A .
A 1 44 ASN 44 44 ASN ASN A .
A 1 45 SER 45 45 SER SER A .
A 1 46 ILE 46 46 ILE ILE A .
A 1 47 LEU 47 47 LEU LEU A .
A 1 48 TYR 48 48 TYR TYR A .
A 1 49 SER 49 49 SER SER A .
A 1 50 ASN 50 50 ASN ASN A .
A 1 51 SER 51 51 SER SER A .
A 1 52 GLU 52 52 GLU GLU A .
A 1 53 LEU 53 53 LEU LEU A .
A 1 54 PHE 54 54 PHE PHE A .
A 1 55 GLU 55 55 GLU GLU A .
A 1 56 LYS 56 56 LYS LYS A .
A 1 57 ILE 57 57 ILE ILE A .
A 1 58 ASP 58 58 ASP ASP A .
A 1 59 LYS 59 59 LYS LYS A .
A 1 60 THR 60 60 THR THR A .
A 1 61 ASN 61 61 ASN ASN A .
A 1 62 THR 62 62 THR THR A .
A 1 63 ILE 63 63 ILE ILE A .
A 1 64 TYR 64 64 TYR TYR A .
A 1 65 PRO 65 65 PRO PRO A .
A 1 66 PRO 66 66 PRO PRO A .
A 1 67 LEU 67 67 LEU LEU A .
A 1 68 TRP 68 68 TRP TRP A .
A 1 69 ILE 69 69 ILE ILE A .
A 1 70 ARG 70 70 ARG ARG A .
A 1 71 LYS 71 71 LYS LYS A .
A 1 72 THR 72 72 THR THR A .
A 1 73 ASN 73 73 ASN ASN A .
#
#
loop_
_ma_data.id
_ma_data.name
_ma_data.content_type
_ma_data.content_type_other_details
1 'pI73R (AIY22488.1) from African swine fever virus (KM262845.1)' target .
2 'Direct from sequence model' 'model coordinates' .
#
#
loop_
_ma_data_group.ordinal_id
_ma_data_group.group_id
_ma_data_group.data_id
1 1 1
2 2 2
#
#
loop_
_ma_target_entity.entity_id
_ma_target_entity.data_id
_ma_target_entity.origin
1 1 'reference database'
#
#
loop_
_ma_target_entity_instance.asym_id
_ma_target_entity_instance.entity_id
_ma_target_entity_instance.details
A 1 .
#
#
loop_
_ma_protocol_step.ordinal_id
_ma_protocol_step.protocol_id
_ma_protocol_step.step_id
_ma_protocol_step.method_type
_ma_protocol_step.step_name
_ma_protocol_step.details
_ma_protocol_step.software_group_id
_ma_protocol_step.input_data_group_id
_ma_protocol_step.output_data_group_id
1 1 1 modeling .
'Model was generated using ESMFold module of ESM-2 (v.1.0.3) with default settings and subjected to relaxation in the Amber force field with 2,000 iterations, tolerance of 2.39, and stiffness of 10.0. '
1 1 2
#
#
loop_
_ma_model_list.ordinal_id
_ma_model_list.model_id
_ma_model_list.model_group_id
_ma_model_list.model_name
_ma_model_list.model_group_name
_ma_model_list.data_id
_ma_model_list.model_type
_ma_model_list.model_type_other_details
1 1 1 'Direct from sequence model' . 2 'Ab initio model' .
#
#
loop_
_atom_site.group_PDB
_atom_site.id
_atom_site.type_symbol
_atom_site.label_atom_id
_atom_site.label_alt_id
_atom_site.label_comp_id
_atom_site.label_seq_id
_atom_site.auth_seq_id
_atom_site.pdbx_PDB_ins_code
_atom_site.label_asym_id
_atom_site.Cartn_x
_atom_site.Cartn_y
_atom_site.Cartn_z
_atom_site.occupancy
_atom_site.label_entity_id
_atom_site.auth_asym_id
_atom_site.auth_comp_id
_atom_site.B_iso_or_equiv
_atom_site.pdbx_PDB_model_num
ATOM 1 N N . MET 1 1 ? A -7.275 -14.451 -1.915 1.000 1 A MET 77.590 1
ATOM 2 C CA . MET 1 1 ? A -5.814 -14.366 -1.706 1.000 1 A MET 77.590 1
ATOM 3 C C . MET 1 1 ? A -5.567 -14.384 -0.216 1.000 1 A MET 77.590 1
ATOM 4 O O . MET 1 1 ? A -6.296 -13.706 0.494 1.000 1 A MET 77.590 1
ATOM 5 C CB . MET 1 1 ? A -5.231 -13.096 -2.337 1.000 1 A MET 77.590 1
ATOM 6 C CG . MET 1 1 ? A -3.721 -12.960 -2.106 1.000 1 A MET 77.590 1
ATOM 7 S SD . MET 1 1 ? A -2.924 -11.757 -3.190 1.000 1 A MET 77.590 1
ATOM 8 C CE . MET 1 1 ? A -3.903 -10.295 -2.790 1.000 1 A MET 77.590 1
ATOM 9 H H . MET 1 1 ? A -7.719 -13.706 -1.399 1.000 1 A MET 77.590 1
ATOM 10 H H2 . MET 1 1 ? A -7.623 -15.325 -1.548 1.000 1 A MET 77.590 1
ATOM 11 H HA . MET 1 1 ? A -5.329 -15.238 -2.146 1.000 1 A MET 77.590 1
ATOM 12 H HB2 . MET 1 1 ? A -5.416 -13.132 -3.411 1.000 1 A MET 77.590 1
ATOM 13 H HB3 . MET 1 1 ? A -5.738 -12.224 -1.925 1.000 1 A MET 77.590 1
ATOM 14 H HG2 . MET 1 1 ? A -3.540 -12.668 -1.071 1.000 1 A MET 77.590 1
ATOM 15 H HG3 . MET 1 1 ? A -3.249 -13.927 -2.276 1.000 1 A MET 77.590 1
ATOM 16 H HE1 . MET 1 1 ? A -3.911 -10.129 -1.712 1.000 1 A MET 77.590 1
ATOM 17 H HE2 . MET 1 1 ? A -4.926 -10.426 -3.140 1.000 1 A MET 77.590 1
ATOM 18 H HE3 . MET 1 1 ? A -3.452 -9.441 -3.295 1.000 1 A MET 77.590 1
ATOM 19 H H3 . MET 1 1 ? A -7.507 -14.379 -2.896 1.000 1 A MET 77.590 1
ATOM 20 N N . GLU 2 2 ? A -4.603 -15.172 0.246 1.000 1 A GLU 87.120 1
ATOM 21 C CA . GLU 2 2 ? A -4.280 -15.252 1.670 1.000 1 A GLU 87.120 1
ATOM 22 C C . GLU 2 2 ? A -3.742 -13.915 2.185 1.000 1 A GLU 87.120 1
ATOM 23 O O . GLU 2 2 ? A -2.967 -13.246 1.497 1.000 1 A GLU 87.120 1
ATOM 24 C CB . GLU 2 2 ? A -3.248 -16.357 1.902 1.000 1 A GLU 87.120 1
ATOM 25 C CG . GLU 2 2 ? A -3.828 -17.738 1.562 1.000 1 A GLU 87.120 1
ATOM 26 C CD . GLU 2 2 ? A -2.805 -18.865 1.730 1.000 1 A GLU 87.120 1
ATOM 27 O OE1 . GLU 2 2 ? A -1.604 -18.538 1.851 1.000 1 A GLU 87.120 1
ATOM 28 O OE2 . GLU 2 2 ? A -3.251 -20.028 1.666 1.000 1 A GLU 87.120 1
ATOM 29 H H . GLU 2 2 ? A -4.037 -15.738 -0.369 1.000 1 A GLU 87.120 1
ATOM 30 H HA . GLU 2 2 ? A -5.179 -15.500 2.235 1.000 1 A GLU 87.120 1
ATOM 31 H HB2 . GLU 2 2 ? A -2.945 -16.344 2.948 1.000 1 A GLU 87.120 1
ATOM 32 H HB3 . GLU 2 2 ? A -2.377 -16.152 1.278 1.000 1 A GLU 87.120 1
ATOM 33 H HG2 . GLU 2 2 ? A -4.173 -17.738 0.528 1.000 1 A GLU 87.120 1
ATOM 34 H HG3 . GLU 2 2 ? A -4.689 -17.920 2.205 1.000 1 A GLU 87.120 1
ATOM 35 N N . THR 3 3 ? A -4.138 -13.536 3.402 1.000 1 A THR 90.470 1
ATOM 36 C CA . THR 3 3 ? A -3.716 -12.281 4.040 1.000 1 A THR 90.470 1
ATOM 37 C C . THR 3 3 ? A -2.195 -12.161 4.084 1.000 1 A THR 90.470 1
ATOM 38 O O . THR 3 3 ? A -1.667 -11.103 3.763 1.000 1 A THR 90.470 1
ATOM 39 C CB . THR 3 3 ? A -4.293 -12.196 5.461 1.000 1 A THR 90.470 1
ATOM 40 O OG1 . THR 3 3 ? A -5.690 -12.359 5.388 1.000 1 A THR 90.470 1
ATOM 41 C CG2 . THR 3 3 ? A -4.044 -10.855 6.141 1.000 1 A THR 90.470 1
ATOM 42 H H . THR 3 3 ? A -4.841 -14.075 3.886 1.000 1 A THR 90.470 1
ATOM 43 H HA . THR 3 3 ? A -4.101 -11.441 3.463 1.000 1 A THR 90.470 1
ATOM 44 H HB . THR 3 3 ? A -3.873 -12.993 6.074 1.000 1 A THR 90.470 1
ATOM 45 H HG1 . THR 3 3 ? A -6.048 -12.200 6.265 1.000 1 A THR 90.470 1
ATOM 46 H HG21 . THR 3 3 ? A -4.543 -10.060 5.587 1.000 1 A THR 90.470 1
ATOM 47 H HG22 . THR 3 3 ? A -2.975 -10.647 6.186 1.000 1 A THR 90.470 1
ATOM 48 H HG23 . THR 3 3 ? A -4.431 -10.880 7.160 1.000 1 A THR 90.470 1
ATOM 49 N N . GLN 4 4 ? A -1.484 -13.257 4.375 1.000 1 A GLN 91.650 1
ATOM 50 C CA . GLN 4 4 ? A -0.018 -13.279 4.413 1.000 1 A GLN 91.650 1
ATOM 51 C C . GLN 4 4 ? A 0.609 -12.961 3.054 1.000 1 A GLN 91.650 1
ATOM 52 O O . GLN 4 4 ? A 1.521 -12.145 2.970 1.000 1 A GLN 91.650 1
ATOM 53 C CB . GLN 4 4 ? A 0.467 -14.649 4.917 1.000 1 A GLN 91.650 1
ATOM 54 C CG . GLN 4 4 ? A 0.112 -14.908 6.392 1.000 1 A GLN 91.650 1
ATOM 55 C CD . GLN 4 4 ? A 0.741 -13.896 7.351 1.000 1 A GLN 91.650 1
ATOM 56 O OE1 . GLN 4 4 ? A 1.659 -13.167 7.025 1.000 1 A GLN 91.650 1
ATOM 57 N NE2 . GLN 4 4 ? A 0.257 -13.793 8.567 1.000 1 A GLN 91.650 1
ATOM 58 H H . GLN 4 4 ? A -1.977 -14.110 4.598 1.000 1 A GLN 91.650 1
ATOM 59 H HA . GLN 4 4 ? A 0.329 -12.501 5.093 1.000 1 A GLN 91.650 1
ATOM 60 H HB2 . GLN 4 4 ? A 1.550 -14.704 4.808 1.000 1 A GLN 91.650 1
ATOM 61 H HB3 . GLN 4 4 ? A 0.029 -15.437 4.304 1.000 1 A GLN 91.650 1
ATOM 62 H HG2 . GLN 4 4 ? A -0.970 -14.893 6.518 1.000 1 A GLN 91.650 1
ATOM 63 H HG3 . GLN 4 4 ? A 0.465 -15.901 6.669 1.000 1 A GLN 91.650 1
ATOM 64 H HE21 . GLN 4 4 ? A -0.463 -14.413 8.910 1.000 1 A GLN 91.650 1
ATOM 65 H HE22 . GLN 4 4 ? A 0.713 -13.111 9.156 1.000 1 A GLN 91.650 1
ATOM 66 N N . LYS 5 5 ? A 0.067 -13.522 1.967 1.000 1 A LYS 92.230 1
ATOM 67 C CA . LYS 5 5 ? A 0.528 -13.200 0.612 1.000 1 A LYS 92.230 1
ATOM 68 C C . LYS 5 5 ? A 0.331 -11.717 0.296 1.000 1 A LYS 92.230 1
ATOM 69 O O . LYS 5 5 ? A 1.215 -11.099 -0.288 1.000 1 A LYS 92.230 1
ATOM 70 C CB . LYS 5 5 ? A -0.166 -14.124 -0.400 1.000 1 A LYS 92.230 1
ATOM 71 C CG . LYS 5 5 ? A 0.382 -13.918 -1.819 1.000 1 A LYS 92.230 1
ATOM 72 C CD . LYS 5 5 ? A -0.135 -14.995 -2.780 1.000 1 A LYS 92.230 1
ATOM 73 C CE . LYS 5 5 ? A 0.481 -14.785 -4.168 1.000 1 A LYS 92.230 1
ATOM 74 N NZ . LYS 5 5 ? A 0.144 -15.883 -5.107 1.000 1 A LYS 92.230 1
ATOM 75 H H . LYS 5 5 ? A -0.708 -14.159 2.088 1.000 1 A LYS 92.230 1
ATOM 76 H HA . LYS 5 5 ? A 1.603 -13.377 0.570 1.000 1 A LYS 92.230 1
ATOM 77 H HB2 . LYS 5 5 ? A 0.009 -15.156 -0.099 1.000 1 A LYS 92.230 1
ATOM 78 H HB3 . LYS 5 5 ? A -1.240 -13.939 -0.397 1.000 1 A LYS 92.230 1
ATOM 79 H HG2 . LYS 5 5 ? A 1.471 -13.963 -1.792 1.000 1 A LYS 92.230 1
ATOM 80 H HG3 . LYS 5 5 ? A 0.078 -12.936 -2.184 1.000 1 A LYS 92.230 1
ATOM 81 H HD2 . LYS 5 5 ? A -1.221 -14.941 -2.842 1.000 1 A LYS 92.230 1
ATOM 82 H HD3 . LYS 5 5 ? A 0.155 -15.974 -2.397 1.000 1 A LYS 92.230 1
ATOM 83 H HE2 . LYS 5 5 ? A 0.126 -13.834 -4.565 1.000 1 A LYS 92.230 1
ATOM 84 H HE3 . LYS 5 5 ? A 1.563 -14.715 -4.055 1.000 1 A LYS 92.230 1
ATOM 85 H HZ1 . LYS 5 5 ? A 0.477 -16.765 -4.743 1.000 1 A LYS 92.230 1
ATOM 86 H HZ2 . LYS 5 5 ? A 0.597 -15.732 -5.997 1.000 1 A LYS 92.230 1
ATOM 87 H HZ3 . LYS 5 5 ? A -0.852 -15.947 -5.257 1.000 1 A LYS 92.230 1
ATOM 88 N N . LEU 6 6 ? A -0.797 -11.133 0.710 1.000 1 A LEU 93.410 1
ATOM 89 C CA . LEU 6 6 ? A -1.036 -9.703 0.521 1.000 1 A LEU 93.410 1
ATOM 90 C C . LEU 6 6 ? A -0.100 -8.834 1.379 1.000 1 A LEU 93.410 1
ATOM 91 O O . LEU 6 6 ? A 0.396 -7.827 0.882 1.000 1 A LEU 93.410 1
ATOM 92 C CB . LEU 6 6 ? A -2.512 -9.382 0.795 1.000 1 A LEU 93.410 1
ATOM 93 C CG . LEU 6 6 ? A -2.882 -7.917 0.488 1.000 1 A LEU 93.410 1
ATOM 94 C CD1 . LEU 6 6 ? A -2.491 -7.429 -0.902 1.000 1 A LEU 93.410 1
ATOM 95 C CD2 . LEU 6 6 ? A -4.387 -7.714 0.674 1.000 1 A LEU 93.410 1
ATOM 96 H H . LEU 6 6 ? A -1.468 -11.690 1.219 1.000 1 A LEU 93.410 1
ATOM 97 H HA . LEU 6 6 ? A -0.815 -9.477 -0.522 1.000 1 A LEU 93.410 1
ATOM 98 H HB2 . LEU 6 6 ? A -3.136 -10.054 0.206 1.000 1 A LEU 93.410 1
ATOM 99 H HB3 . LEU 6 6 ? A -2.726 -9.575 1.846 1.000 1 A LEU 93.410 1
ATOM 100 H HG . LEU 6 6 ? A -2.350 -7.263 1.179 1.000 1 A LEU 93.410 1
ATOM 101 H HD11 . LEU 6 6 ? A -2.841 -6.406 -1.039 1.000 1 A LEU 93.410 1
ATOM 102 H HD12 . LEU 6 6 ? A -2.909 -8.088 -1.662 1.000 1 A LEU 93.410 1
ATOM 103 H HD13 . LEU 6 6 ? A -1.406 -7.412 -1.005 1.000 1 A LEU 93.410 1
ATOM 104 H HD21 . LEU 6 6 ? A -4.676 -8.039 1.673 1.000 1 A LEU 93.410 1
ATOM 105 H HD22 . LEU 6 6 ? A -4.939 -8.289 -0.070 1.000 1 A LEU 93.410 1
ATOM 106 H HD23 . LEU 6 6 ? A -4.621 -6.654 0.575 1.000 1 A LEU 93.410 1
ATOM 107 N N . ILE 7 7 ? A 0.170 -9.222 2.630 1.000 1 A ILE 93.230 1
ATOM 108 C CA . ILE 7 7 ? A 1.142 -8.538 3.499 1.000 1 A ILE 93.230 1
ATOM 109 C C . ILE 7 7 ? A 2.521 -8.514 2.830 1.000 1 A ILE 93.230 1
ATOM 110 O O . ILE 7 7 ? A 3.123 -7.443 2.739 1.000 1 A ILE 93.230 1
ATOM 111 C CB . ILE 7 7 ? A 1.188 -9.181 4.908 1.000 1 A ILE 93.230 1
ATOM 112 C CG1 . ILE 7 7 ? A -0.121 -8.906 5.681 1.000 1 A ILE 93.230 1
ATOM 113 C CG2 . ILE 7 7 ? A 2.375 -8.633 5.726 1.000 1 A ILE 93.230 1
ATOM 114 C CD1 . ILE 7 7 ? A -0.340 -9.828 6.888 1.000 1 A ILE 93.230 1
ATOM 115 H H . ILE 7 7 ? A -0.290 -10.045 2.991 1.000 1 A ILE 93.230 1
ATOM 116 H HA . ILE 7 7 ? A 0.837 -7.498 3.615 1.000 1 A ILE 93.230 1
ATOM 117 H HB . ILE 7 7 ? A 1.316 -10.258 4.799 1.000 1 A ILE 93.230 1
ATOM 118 H HG12 . ILE 7 7 ? A -0.115 -7.876 6.036 1.000 1 A ILE 93.230 1
ATOM 119 H HG13 . ILE 7 7 ? A -0.976 -9.023 5.014 1.000 1 A ILE 93.230 1
ATOM 120 H HG21 . ILE 7 7 ? A 3.322 -8.925 5.273 1.000 1 A ILE 93.230 1
ATOM 121 H HG22 . ILE 7 7 ? A 2.368 -9.044 6.736 1.000 1 A ILE 93.230 1
ATOM 122 H HG23 . ILE 7 7 ? A 2.323 -7.546 5.791 1.000 1 A ILE 93.230 1
ATOM 123 H HD11 . ILE 7 7 ? A -1.275 -9.559 7.380 1.000 1 A ILE 93.230 1
ATOM 124 H HD12 . ILE 7 7 ? A -0.394 -10.866 6.559 1.000 1 A ILE 93.230 1
ATOM 125 H HD13 . ILE 7 7 ? A 0.466 -9.721 7.614 1.000 1 A ILE 93.230 1
ATOM 126 N N . SER 8 8 ? A 2.987 -9.649 2.294 1.000 1 A SER 92.740 1
ATOM 127 C CA . SER 8 8 ? A 4.267 -9.728 1.575 1.000 1 A SER 92.740 1
ATOM 128 C C . SER 8 8 ? A 4.293 -8.832 0.337 1.000 1 A SER 92.740 1
ATOM 129 O O . SER 8 8 ? A 5.230 -8.061 0.171 1.000 1 A SER 92.740 1
ATOM 130 C CB . SER 8 8 ? A 4.589 -11.168 1.171 1.000 1 A SER 92.740 1
ATOM 131 O OG . SER 8 8 ? A 4.654 -11.982 2.326 1.000 1 A SER 92.740 1
ATOM 132 H H . SER 8 8 ? A 2.496 -10.513 2.469 1.000 1 A SER 92.740 1
ATOM 133 H HA . SER 8 8 ? A 5.062 -9.387 2.238 1.000 1 A SER 92.740 1
ATOM 134 H HB2 . SER 8 8 ? A 5.551 -11.188 0.658 1.000 1 A SER 92.740 1
ATOM 135 H HB3 . SER 8 8 ? A 3.819 -11.544 0.497 1.000 1 A SER 92.740 1
ATOM 136 H HG . SER 8 8 ? A 4.961 -12.853 2.064 1.000 1 A SER 92.740 1
ATOM 137 N N . MET 9 9 ? A 3.229 -8.828 -0.473 1.000 1 A MET 92.770 1
ATOM 138 C CA . MET 9 9 ? A 3.131 -7.945 -1.645 1.000 1 A MET 92.770 1
ATOM 139 C C . MET 9 9 ? A 3.187 -6.455 -1.277 1.000 1 A MET 92.770 1
ATOM 140 O O . MET 9 9 ? A 3.817 -5.667 -1.979 1.000 1 A MET 92.770 1
ATOM 141 C CB . MET 9 9 ? A 1.818 -8.213 -2.386 1.000 1 A MET 92.770 1
ATOM 142 C CG . MET 9 9 ? A 1.795 -9.549 -3.119 1.000 1 A MET 92.770 1
ATOM 143 S SD . MET 9 9 ? A 0.157 -9.934 -3.791 1.000 1 A MET 92.770 1
ATOM 144 C CE . MET 9 9 ? A 0.616 -11.395 -4.739 1.000 1 A MET 92.770 1
ATOM 145 H H . MET 9 9 ? A 2.487 -9.490 -0.295 1.000 1 A MET 92.770 1
ATOM 146 H HA . MET 9 9 ? A 3.968 -8.145 -2.314 1.000 1 A MET 92.770 1
ATOM 147 H HB2 . MET 9 9 ? A 0.989 -8.178 -1.679 1.000 1 A MET 92.770 1
ATOM 148 H HB3 . MET 9 9 ? A 1.662 -7.431 -3.129 1.000 1 A MET 92.770 1
ATOM 149 H HG2 . MET 9 9 ? A 2.102 -10.349 -2.445 1.000 1 A MET 92.770 1
ATOM 150 H HG3 . MET 9 9 ? A 2.513 -9.509 -3.938 1.000 1 A MET 92.770 1
ATOM 151 H HE1 . MET 9 9 ? A 1.259 -11.096 -5.567 1.000 1 A MET 92.770 1
ATOM 152 H HE2 . MET 9 9 ? A -0.285 -11.867 -5.133 1.000 1 A MET 92.770 1
ATOM 153 H HE3 . MET 9 9 ? A 1.167 -12.080 -4.095 1.000 1 A MET 92.770 1
ATOM 154 N N . VAL 10 10 ? A 2.530 -6.044 -0.185 1.000 1 A VAL 93.300 1
ATOM 155 C CA . VAL 10 10 ? A 2.575 -4.650 0.295 1.000 1 A VAL 93.300 1
ATOM 156 C C . VAL 10 10 ? A 3.973 -4.297 0.806 1.000 1 A VAL 93.300 1
ATOM 157 O O . VAL 10 10 ? A 4.477 -3.214 0.510 1.000 1 A VAL 93.300 1
ATOM 158 C CB . VAL 10 10 ? A 1.502 -4.405 1.378 1.000 1 A VAL 93.300 1
ATOM 159 C CG1 . VAL 10 10 ? A 1.616 -3.020 2.031 1.000 1 A VAL 93.300 1
ATOM 160 C CG2 . VAL 10 10 ? A 0.091 -4.479 0.772 1.000 1 A VAL 93.300 1
ATOM 161 H H . VAL 10 10 ? A 2.017 -6.729 0.350 1.000 1 A VAL 93.300 1
ATOM 162 H HA . VAL 10 10 ? A 2.373 -3.982 -0.542 1.000 1 A VAL 93.300 1
ATOM 163 H HB . VAL 10 10 ? A 1.593 -5.162 2.156 1.000 1 A VAL 93.300 1
ATOM 164 H HG11 . VAL 10 10 ? A 0.813 -2.882 2.755 1.000 1 A VAL 93.300 1
ATOM 165 H HG12 . VAL 10 10 ? A 1.566 -2.237 1.274 1.000 1 A VAL 93.300 1
ATOM 166 H HG13 . VAL 10 10 ? A 2.562 -2.928 2.564 1.000 1 A VAL 93.300 1
ATOM 167 H HG21 . VAL 10 10 ? A -0.653 -4.369 1.560 1.000 1 A VAL 93.300 1
ATOM 168 H HG22 . VAL 10 10 ? A -0.040 -3.687 0.035 1.000 1 A VAL 93.300 1
ATOM 169 H HG23 . VAL 10 10 ? A -0.061 -5.440 0.281 1.000 1 A VAL 93.300 1
ATOM 170 N N . LYS 11 11 ? A 4.615 -5.220 1.531 1.000 1 A LYS 92.560 1
ATOM 171 C CA . LYS 11 11 ? A 5.985 -5.077 2.031 1.000 1 A LYS 92.560 1
ATOM 172 C C . LYS 11 11 ? A 6.987 -4.913 0.884 1.000 1 A LYS 92.560 1
ATOM 173 O O . LYS 11 11 ? A 7.727 -3.936 0.882 1.000 1 A LYS 92.560 1
ATOM 174 C CB . LYS 11 11 ? A 6.277 -6.285 2.931 1.000 1 A LYS 92.560 1
ATOM 175 C CG . LYS 11 11 ? A 7.597 -6.190 3.698 1.000 1 A LYS 92.560 1
ATOM 176 C CD . LYS 11 11 ? A 7.759 -7.453 4.555 1.000 1 A LYS 92.560 1
ATOM 177 C CE . LYS 11 11 ? A 9.151 -7.499 5.175 1.000 1 A LYS 92.560 1
ATOM 178 N NZ . LYS 11 11 ? A 9.359 -8.691 6.024 1.000 1 A LYS 92.560 1
ATOM 179 H H . LYS 11 11 ? A 4.136 -6.090 1.714 1.000 1 A LYS 92.560 1
ATOM 180 H HA . LYS 11 11 ? A 6.057 -4.163 2.621 1.000 1 A LYS 92.560 1
ATOM 181 H HB2 . LYS 11 11 ? A 5.470 -6.378 3.659 1.000 1 A LYS 92.560 1
ATOM 182 H HB3 . LYS 11 11 ? A 6.289 -7.190 2.323 1.000 1 A LYS 92.560 1
ATOM 183 H HG2 . LYS 11 11 ? A 8.425 -6.111 2.994 1.000 1 A LYS 92.560 1
ATOM 184 H HG3 . LYS 11 11 ? A 7.574 -5.315 4.347 1.000 1 A LYS 92.560 1
ATOM 185 H HD2 . LYS 11 11 ? A 7.626 -8.331 3.923 1.000 1 A LYS 92.560 1
ATOM 186 H HD3 . LYS 11 11 ? A 6.998 -7.458 5.336 1.000 1 A LYS 92.560 1
ATOM 187 H HE2 . LYS 11 11 ? A 9.869 -7.513 4.355 1.000 1 A LYS 92.560 1
ATOM 188 H HE3 . LYS 11 11 ? A 9.301 -6.589 5.757 1.000 1 A LYS 92.560 1
ATOM 189 H HZ1 . LYS 11 11 ? A 10.299 -8.704 6.395 1.000 1 A LYS 92.560 1
ATOM 190 H HZ2 . LYS 11 11 ? A 8.701 -8.701 6.790 1.000 1 A LYS 92.560 1
ATOM 191 H HZ3 . LYS 11 11 ? A 9.224 -9.527 5.473 1.000 1 A LYS 92.560 1
ATOM 192 N N . GLU 12 12 ? A 6.932 -5.785 -0.120 1.000 1 A GLU 91.860 1
ATOM 193 C CA . GLU 12 12 ? A 7.804 -5.746 -1.300 1.000 1 A GLU 91.860 1
ATOM 194 C C . GLU 12 12 ? A 7.565 -4.488 -2.152 1.000 1 A GLU 91.860 1
ATOM 195 O O . GLU 12 12 ? A 8.515 -3.866 -2.626 1.000 1 A GLU 91.860 1
ATOM 196 C CB . GLU 12 12 ? A 7.579 -7.018 -2.138 1.000 1 A GLU 91.860 1
ATOM 197 C CG . GLU 12 12 ? A 8.210 -8.264 -1.488 1.000 1 A GLU 91.860 1
ATOM 198 C CD . GLU 12 12 ? A 7.851 -9.581 -2.202 1.000 1 A GLU 91.860 1
ATOM 199 O OE1 . GLU 12 12 ? A 7.918 -9.640 -3.452 1.000 1 A GLU 91.860 1
ATOM 200 O OE2 . GLU 12 12 ? A 7.479 -10.549 -1.502 1.000 1 A GLU 91.860 1
ATOM 201 H H . GLU 12 12 ? A 6.309 -6.575 -0.032 1.000 1 A GLU 91.860 1
ATOM 202 H HA . GLU 12 12 ? A 8.845 -5.726 -0.978 1.000 1 A GLU 91.860 1
ATOM 203 H HB2 . GLU 12 12 ? A 8.027 -6.878 -3.122 1.000 1 A GLU 91.860 1
ATOM 204 H HB3 . GLU 12 12 ? A 6.507 -7.172 -2.265 1.000 1 A GLU 91.860 1
ATOM 205 H HG2 . GLU 12 12 ? A 7.887 -8.323 -0.448 1.000 1 A GLU 91.860 1
ATOM 206 H HG3 . GLU 12 12 ? A 9.293 -8.142 -1.487 1.000 1 A GLU 91.860 1
ATOM 207 N N . ALA 13 13 ? A 6.311 -4.041 -2.296 1.000 1 A ALA 92.170 1
ATOM 208 C CA . ALA 13 13 ? A 5.998 -2.801 -3.009 1.000 1 A ALA 92.170 1
ATOM 209 C C . ALA 13 13 ? A 6.627 -1.558 -2.350 1.000 1 A ALA 92.170 1
ATOM 210 O O . ALA 13 13 ? A 7.101 -0.668 -3.058 1.000 1 A ALA 92.170 1
ATOM 211 C CB . ALA 13 13 ? A 4.474 -2.660 -3.111 1.000 1 A ALA 92.170 1
ATOM 212 H H . ALA 13 13 ? A 5.552 -4.603 -1.937 1.000 1 A ALA 92.170 1
ATOM 213 H HA . ALA 13 13 ? A 6.410 -2.876 -4.015 1.000 1 A ALA 92.170 1
ATOM 214 H HB1 . ALA 13 13 ? A 4.226 -1.731 -3.624 1.000 1 A ALA 92.170 1
ATOM 215 H HB2 . ALA 13 13 ? A 4.065 -3.502 -3.669 1.000 1 A ALA 92.170 1
ATOM 216 H HB3 . ALA 13 13 ? A 4.039 -2.647 -2.112 1.000 1 A ALA 92.170 1
ATOM 217 N N . LEU 14 14 ? A 6.640 -1.505 -1.013 1.000 1 A LEU 92.280 1
ATOM 218 C CA . LEU 14 14 ? A 7.265 -0.431 -0.229 1.000 1 A LEU 92.280 1
ATOM 219 C C . LEU 14 14 ? A 8.793 -0.561 -0.128 1.000 1 A LEU 92.280 1
ATOM 220 O O . LEU 14 14 ? A 9.457 0.414 0.199 1.000 1 A LEU 92.280 1
ATOM 221 C CB . LEU 14 14 ? A 6.631 -0.403 1.174 1.000 1 A LEU 92.280 1
ATOM 222 C CG . LEU 14 14 ? A 5.195 0.150 1.210 1.000 1 A LEU 92.280 1
ATOM 223 C CD1 . LEU 14 14 ? A 4.584 -0.078 2.591 1.000 1 A LEU 92.280 1
ATOM 224 C CD2 . LEU 14 14 ? A 5.163 1.652 0.924 1.000 1 A LEU 92.280 1
ATOM 225 H H . LEU 14 14 ? A 6.238 -2.281 -0.507 1.000 1 A LEU 92.280 1
ATOM 226 H HA . LEU 14 14 ? A 7.090 0.523 -0.726 1.000 1 A LEU 92.280 1
ATOM 227 H HB2 . LEU 14 14 ? A 6.636 -1.417 1.575 1.000 1 A LEU 92.280 1
ATOM 228 H HB3 . LEU 14 14 ? A 7.250 0.210 1.829 1.000 1 A LEU 92.280 1
ATOM 229 H HG . LEU 14 14 ? A 4.577 -0.363 0.473 1.000 1 A LEU 92.280 1
ATOM 230 H HD11 . LEU 14 14 ? A 4.552 -1.149 2.789 1.000 1 A LEU 92.280 1
ATOM 231 H HD12 . LEU 14 14 ? A 5.181 0.419 3.356 1.000 1 A LEU 92.280 1
ATOM 232 H HD13 . LEU 14 14 ? A 3.566 0.311 2.617 1.000 1 A LEU 92.280 1
ATOM 233 H HD21 . LEU 14 14 ? A 5.845 2.172 1.597 1.000 1 A LEU 92.280 1
ATOM 234 H HD22 . LEU 14 14 ? A 5.478 1.848 -0.101 1.000 1 A LEU 92.280 1
ATOM 235 H HD23 . LEU 14 14 ? A 4.158 2.047 1.069 1.000 1 A LEU 92.280 1
ATOM 236 N N . GLU 15 15 ? A 9.364 -1.734 -0.403 1.000 1 A GLU 89.550 1
ATOM 237 C CA . GLU 15 15 ? A 10.819 -1.915 -0.507 1.000 1 A GLU 89.550 1
ATOM 238 C C . GLU 15 15 ? A 11.353 -1.555 -1.891 1.000 1 A GLU 89.550 1
ATOM 239 O O . GLU 15 15 ? A 12.427 -0.966 -2.008 1.000 1 A GLU 89.550 1
ATOM 240 C CB . GLU 15 15 ? A 11.190 -3.369 -0.205 1.000 1 A GLU 89.550 1
ATOM 241 C CG . GLU 15 15 ? A 11.149 -3.654 1.290 1.000 1 A GLU 89.550 1
ATOM 242 C CD . GLU 15 15 ? A 11.517 -5.110 1.557 1.000 1 A GLU 89.550 1
ATOM 243 O OE1 . GLU 15 15 ? A 10.678 -5.991 1.299 1.000 1 A GLU 89.550 1
ATOM 244 O OE2 . GLU 15 15 ? A 12.523 -5.351 2.258 1.000 1 A GLU 89.550 1
ATOM 245 H H . GLU 15 15 ? A 8.771 -2.539 -0.547 1.000 1 A GLU 89.550 1
ATOM 246 H HA . GLU 15 15 ? A 11.329 -1.267 0.206 1.000 1 A GLU 89.550 1
ATOM 247 H HB2 . GLU 15 15 ? A 10.514 -4.040 -0.735 1.000 1 A GLU 89.550 1
ATOM 248 H HB3 . GLU 15 15 ? A 12.206 -3.558 -0.554 1.000 1 A GLU 89.550 1
ATOM 249 H HG2 . GLU 15 15 ? A 11.852 -2.996 1.800 1.000 1 A GLU 89.550 1
ATOM 250 H HG3 . GLU 15 15 ? A 10.157 -3.448 1.691 1.000 1 A GLU 89.550 1
ATOM 251 N N . LYS 16 16 ? A 10.601 -1.887 -2.949 1.000 1 A LYS 88.350 1
ATOM 252 C CA . LYS 16 16 ? A 10.994 -1.610 -4.335 1.000 1 A LYS 88.350 1
ATOM 253 C C . LYS 16 16 ? A 11.174 -0.114 -4.596 1.000 1 A LYS 88.350 1
ATOM 254 O O . LYS 16 16 ? A 12.023 0.280 -5.394 1.000 1 A LYS 88.350 1
ATOM 255 C CB . LYS 16 16 ? A 9.955 -2.233 -5.280 1.000 1 A LYS 88.350 1
ATOM 256 C CG . LYS 16 16 ? A 10.408 -2.096 -6.739 1.000 1 A LYS 88.350 1
ATOM 257 C CD . LYS 16 16 ? A 9.592 -2.961 -7.705 1.000 1 A LYS 88.350 1
ATOM 258 C CE . LYS 16 16 ? A 10.336 -2.942 -9.043 1.000 1 A LYS 88.350 1
ATOM 259 N NZ . LYS 16 16 ? A 9.833 -3.958 -9.991 1.000 1 A LYS 88.350 1
ATOM 260 H H . LYS 16 16 ? A 9.768 -2.432 -2.777 1.000 1 A LYS 88.350 1
ATOM 261 H HA . LYS 16 16 ? A 11.966 -2.072 -4.509 1.000 1 A LYS 88.350 1
ATOM 262 H HB2 . LYS 16 16 ? A 9.857 -3.291 -5.036 1.000 1 A LYS 88.350 1
ATOM 263 H HB3 . LYS 16 16 ? A 8.986 -1.752 -5.146 1.000 1 A LYS 88.350 1
ATOM 264 H HG2 . LYS 16 16 ? A 10.334 -1.054 -7.052 1.000 1 A LYS 88.350 1
ATOM 265 H HG3 . LYS 16 16 ? A 11.452 -2.402 -6.798 1.000 1 A LYS 88.350 1
ATOM 266 H HD2 . LYS 16 16 ? A 8.582 -2.566 -7.813 1.000 1 A LYS 88.350 1
ATOM 267 H HD3 . LYS 16 16 ? A 9.547 -3.982 -7.325 1.000 1 A LYS 88.350 1
ATOM 268 H HE2 . LYS 16 16 ? A 10.270 -1.943 -9.475 1.000 1 A LYS 88.350 1
ATOM 269 H HE3 . LYS 16 16 ? A 11.386 -3.148 -8.836 1.000 1 A LYS 88.350 1
ATOM 270 H HZ1 . LYS 16 16 ? A 8.911 -3.748 -10.346 1.000 1 A LYS 88.350 1
ATOM 271 H HZ2 . LYS 16 16 ? A 10.444 -4.126 -10.777 1.000 1 A LYS 88.350 1
ATOM 272 H HZ3 . LYS 16 16 ? A 9.650 -4.854 -9.563 1.000 1 A LYS 88.350 1
ATOM 273 N N . TYR 17 17 ? A 10.373 0.707 -3.923 1.000 1 A TYR 83.290 1
ATOM 274 C CA . TYR 17 17 ? A 10.451 2.159 -3.968 1.000 1 A TYR 83.290 1
ATOM 275 C C . TYR 17 17 ? A 10.836 2.675 -2.584 1.000 1 A TYR 83.290 1
ATOM 276 O O . TYR 17 17 ? A 10.029 2.640 -1.666 1.000 1 A TYR 83.290 1
ATOM 277 C CB . TYR 17 17 ? A 9.105 2.719 -4.445 1.000 1 A TYR 83.290 1
ATOM 278 C CG . TYR 17 17 ? A 8.751 2.315 -5.865 1.000 1 A TYR 83.290 1
ATOM 279 C CD1 . TYR 17 17 ? A 9.269 3.048 -6.947 1.000 1 A TYR 83.290 1
ATOM 280 C CD2 . TYR 17 17 ? A 7.945 1.186 -6.108 1.000 1 A TYR 83.290 1
ATOM 281 C CE1 . TYR 17 17 ? A 8.956 2.687 -8.269 1.000 1 A TYR 83.290 1
ATOM 282 C CE2 . TYR 17 17 ? A 7.655 0.800 -7.431 1.000 1 A TYR 83.290 1
ATOM 283 C CZ . TYR 17 17 ? A 8.142 1.562 -8.512 1.000 1 A TYR 83.290 1
ATOM 284 O OH . TYR 17 17 ? A 7.845 1.222 -9.795 1.000 1 A TYR 83.290 1
ATOM 285 H H . TYR 17 17 ? A 9.736 0.293 -3.258 1.000 1 A TYR 83.290 1
ATOM 286 H HA . TYR 17 17 ? A 11.217 2.473 -4.677 1.000 1 A TYR 83.290 1
ATOM 287 H HB2 . TYR 17 17 ? A 8.321 2.380 -3.768 1.000 1 A TYR 83.290 1
ATOM 288 H HB3 . TYR 17 17 ? A 9.136 3.807 -4.385 1.000 1 A TYR 83.290 1
ATOM 289 H HD1 . TYR 17 17 ? A 9.910 3.896 -6.758 1.000 1 A TYR 83.290 1
ATOM 290 H HD2 . TYR 17 17 ? A 7.578 0.604 -5.275 1.000 1 A TYR 83.290 1
ATOM 291 H HE1 . TYR 17 17 ? A 9.351 3.273 -9.086 1.000 1 A TYR 83.290 1
ATOM 292 H HE2 . TYR 17 17 ? A 7.073 -0.089 -7.626 1.000 1 A TYR 83.290 1
ATOM 293 H HH . TYR 17 17 ? A 8.247 1.865 -10.383 1.000 1 A TYR 83.290 1
ATOM 294 N N . GLN 18 18 ? A 12.053 3.200 -2.441 1.000 1 A GLN 81.290 1
ATOM 295 C CA . GLN 18 18 ? A 12.593 3.716 -1.172 1.000 1 A GLN 81.290 1
ATOM 296 C C . GLN 18 18 ? A 11.985 5.063 -0.730 1.000 1 A GLN 81.290 1
ATOM 297 O O . GLN 18 18 ? A 12.606 5.826 0.005 1.000 1 A GLN 81.290 1
ATOM 298 C CB . GLN 18 18 ? A 14.122 3.824 -1.274 1.000 1 A GLN 81.290 1
ATOM 299 C CG . GLN 18 18 ? A 14.817 2.473 -1.477 1.000 1 A GLN 81.290 1
ATOM 300 C CD . GLN 18 18 ? A 16.336 2.615 -1.479 1.000 1 A GLN 81.290 1
ATOM 301 O OE1 . GLN 18 18 ? A 16.903 3.681 -1.652 1.000 1 A GLN 81.290 1
ATOM 302 N NE2 . GLN 18 18 ? A 17.064 1.535 -1.306 1.000 1 A GLN 81.290 1
ATOM 303 H H . GLN 18 18 ? A 12.683 3.160 -3.230 1.000 1 A GLN 81.290 1
ATOM 304 H HA . GLN 18 18 ? A 12.352 3.001 -0.386 1.000 1 A GLN 81.290 1
ATOM 305 H HB2 . GLN 18 18 ? A 14.378 4.492 -2.096 1.000 1 A GLN 81.290 1
ATOM 306 H HB3 . GLN 18 18 ? A 14.512 4.252 -0.351 1.000 1 A GLN 81.290 1
ATOM 307 H HG2 . GLN 18 18 ? A 14.510 2.028 -2.423 1.000 1 A GLN 81.290 1
ATOM 308 H HG3 . GLN 18 18 ? A 14.528 1.799 -0.670 1.000 1 A GLN 81.290 1
ATOM 309 H HE21 . GLN 18 18 ? A 18.064 1.676 -1.299 1.000 1 A GLN 81.290 1
ATOM 310 H HE22 . GLN 18 18 ? A 16.627 0.638 -1.152 1.000 1 A GLN 81.290 1
ATOM 311 N N . TYR 19 19 ? A 10.785 5.394 -1.201 1.000 1 A TYR 87.960 1
ATOM 312 C CA . TYR 19 19 ? A 10.069 6.600 -0.818 1.000 1 A TYR 87.960 1
ATOM 313 C C . TYR 19 19 ? A 8.628 6.257 -0.428 1.000 1 A TYR 87.960 1
ATOM 314 O O . TYR 19 19 ? A 8.078 5.257 -0.895 1.000 1 A TYR 87.960 1
ATOM 315 C CB . TYR 19 19 ? A 10.149 7.660 -1.926 1.000 1 A TYR 87.960 1
ATOM 316 C CG . TYR 19 19 ? A 9.543 7.248 -3.252 1.000 1 A TYR 87.960 1
ATOM 317 C CD1 . TYR 19 19 ? A 10.373 6.752 -4.274 1.000 1 A TYR 87.960 1
ATOM 318 C CD2 . TYR 19 19 ? A 8.161 7.390 -3.476 1.000 1 A TYR 87.960 1
ATOM 319 C CE1 . TYR 19 19 ? A 9.820 6.382 -5.512 1.000 1 A TYR 87.960 1
ATOM 320 C CE2 . TYR 19 19 ? A 7.604 7.017 -4.712 1.000 1 A TYR 87.960 1
ATOM 321 C CZ . TYR 19 19 ? A 8.431 6.490 -5.725 1.000 1 A TYR 87.960 1
ATOM 322 O OH . TYR 19 19 ? A 7.893 6.099 -6.910 1.000 1 A TYR 87.960 1
ATOM 323 H H . TYR 19 19 ? A 10.246 4.668 -1.651 1.000 1 A TYR 87.960 1
ATOM 324 H HA . TYR 19 19 ? A 10.566 7.012 0.060 1.000 1 A TYR 87.960 1
ATOM 325 H HB2 . TYR 19 19 ? A 9.652 8.569 -1.589 1.000 1 A TYR 87.960 1
ATOM 326 H HB3 . TYR 19 19 ? A 11.197 7.915 -2.081 1.000 1 A TYR 87.960 1
ATOM 327 H HD1 . TYR 19 19 ? A 11.436 6.664 -4.106 1.000 1 A TYR 87.960 1
ATOM 328 H HD2 . TYR 19 19 ? A 7.531 7.790 -2.695 1.000 1 A TYR 87.960 1
ATOM 329 H HE1 . TYR 19 19 ? A 10.458 6.024 -6.307 1.000 1 A TYR 87.960 1
ATOM 330 H HE2 . TYR 19 19 ? A 6.545 7.148 -4.884 1.000 1 A TYR 87.960 1
ATOM 331 H HH . TYR 19 19 ? A 6.939 6.209 -6.914 1.000 1 A TYR 87.960 1
ATOM 332 N N . PRO 20 20 ? A 7.987 7.086 0.410 1.000 1 A PRO 91.350 1
ATOM 333 C CA . PRO 20 20 ? A 6.635 6.829 0.880 1.000 1 A PRO 91.350 1
ATOM 334 C C . PRO 20 20 ? A 5.615 6.717 -0.260 1.000 1 A PRO 91.350 1
ATOM 335 O O . PRO 20 20 ? A 5.601 7.536 -1.182 1.000 1 A PRO 91.350 1
ATOM 336 C CB . PRO 20 20 ? A 6.304 7.990 1.817 1.000 1 A PRO 91.350 1
ATOM 337 C CG . PRO 20 20 ? A 7.655 8.556 2.239 1.000 1 A PRO 91.350 1
ATOM 338 C CD . PRO 20 20 ? A 8.542 8.274 1.042 1.000 1 A PRO 91.350 1
ATOM 339 H HA . PRO 20 20 ? A 6.652 5.896 1.444 1.000 1 A PRO 91.350 1
ATOM 340 H HB2 . PRO 20 20 ? A 5.778 8.766 1.261 1.000 1 A PRO 91.350 1
ATOM 341 H HB3 . PRO 20 20 ? A 5.724 7.657 2.678 1.000 1 A PRO 91.350 1
ATOM 342 H HG2 . PRO 20 20 ? A 8.034 8.031 3.116 1.000 1 A PRO 91.350 1
ATOM 343 H HG3 . PRO 20 20 ? A 7.603 9.630 2.422 1.000 1 A PRO 91.350 1
ATOM 344 H HD2 . PRO 20 20 ? A 9.563 8.126 1.394 1.000 1 A PRO 91.350 1
ATOM 345 H HD3 . PRO 20 20 ? A 8.496 9.111 0.346 1.000 1 A PRO 91.350 1
ATOM 346 N N . LEU 21 21 ? A 4.701 5.750 -0.173 1.000 1 A LEU 92.690 1
ATOM 347 C CA . LEU 21 21 ? A 3.655 5.529 -1.174 1.000 1 A LEU 92.690 1
ATOM 348 C C . LEU 21 21 ? A 2.258 5.684 -0.579 1.000 1 A LEU 92.690 1
ATOM 349 O O . LEU 21 21 ? A 1.986 5.288 0.550 1.000 1 A LEU 92.690 1
ATOM 350 C CB . LEU 21 21 ? A 3.812 4.140 -1.820 1.000 1 A LEU 92.690 1
ATOM 351 C CG . LEU 21 21 ? A 5.105 3.896 -2.620 1.000 1 A LEU 92.690 1
ATOM 352 C CD1 . LEU 21 21 ? A 5.060 2.490 -3.222 1.000 1 A LEU 92.690 1
ATOM 353 C CD2 . LEU 21 21 ? A 5.255 4.886 -3.775 1.000 1 A LEU 92.690 1
ATOM 354 H H . LEU 21 21 ? A 4.758 5.124 0.617 1.000 1 A LEU 92.690 1
ATOM 355 H HA . LEU 21 21 ? A 3.744 6.281 -1.958 1.000 1 A LEU 92.690 1
ATOM 356 H HB2 . LEU 21 21 ? A 2.966 3.977 -2.487 1.000 1 A LEU 92.690 1
ATOM 357 H HB3 . LEU 21 21 ? A 3.756 3.393 -1.028 1.000 1 A LEU 92.690 1
ATOM 358 H HG . LEU 21 21 ? A 5.969 3.971 -1.960 1.000 1 A LEU 92.690 1
ATOM 359 H HD11 . LEU 21 21 ? A 4.992 1.750 -2.425 1.000 1 A LEU 92.690 1
ATOM 360 H HD12 . LEU 21 21 ? A 4.211 2.380 -3.897 1.000 1 A LEU 92.690 1
ATOM 361 H HD13 . LEU 21 21 ? A 5.983 2.297 -3.769 1.000 1 A LEU 92.690 1
ATOM 362 H HD21 . LEU 21 21 ? A 5.381 5.889 -3.368 1.000 1 A LEU 92.690 1
ATOM 363 H HD22 . LEU 21 21 ? A 4.393 4.838 -4.441 1.000 1 A LEU 92.690 1
ATOM 364 H HD23 . LEU 21 21 ? A 6.159 4.632 -4.329 1.000 1 A LEU 92.690 1
ATOM 365 N N . THR 22 22 ? A 1.320 6.199 -1.373 1.000 1 A THR 92.950 1
ATOM 366 C CA . THR 22 22 ? A -0.106 6.092 -1.038 1.000 1 A THR 92.950 1
ATOM 367 C C . THR 22 22 ? A -0.591 4.659 -1.273 1.000 1 A THR 92.950 1
ATOM 368 O O . THR 22 22 ? A -0.048 3.940 -2.116 1.000 1 A THR 92.950 1
ATOM 369 C CB . THR 22 22 ? A -0.972 7.074 -1.840 1.000 1 A THR 92.950 1
ATOM 370 O OG1 . THR 22 22 ? A -1.010 6.714 -3.206 1.000 1 A THR 92.950 1
ATOM 371 C CG2 . THR 22 22 ? A -0.494 8.521 -1.748 1.000 1 A THR 92.950 1
ATOM 372 H H . THR 22 22 ? A 1.584 6.517 -2.294 1.000 1 A THR 92.950 1
ATOM 373 H HA . THR 22 22 ? A -0.234 6.327 0.018 1.000 1 A THR 92.950 1
ATOM 374 H HB . THR 22 22 ? A -1.989 7.028 -1.450 1.000 1 A THR 92.950 1
ATOM 375 H HG1 . THR 22 22 ? A -0.619 7.441 -3.696 1.000 1 A THR 92.950 1
ATOM 376 H HG21 . THR 22 22 ? A -1.197 9.179 -2.260 1.000 1 A THR 92.950 1
ATOM 377 H HG22 . THR 22 22 ? A 0.494 8.637 -2.194 1.000 1 A THR 92.950 1
ATOM 378 H HG23 . THR 22 22 ? A -0.445 8.821 -0.701 1.000 1 A THR 92.950 1
ATOM 379 N N . ALA 23 23 ? A -1.687 4.254 -0.626 1.000 1 A ALA 93.870 1
ATOM 380 C CA . ALA 23 23 ? A -2.316 2.953 -0.888 1.000 1 A ALA 93.870 1
ATOM 381 C C . ALA 23 23 ? A -2.686 2.750 -2.375 1.000 1 A ALA 93.870 1
ATOM 382 O O . ALA 23 23 ? A -2.615 1.636 -2.895 1.000 1 A ALA 93.870 1
ATOM 383 C CB . ALA 23 23 ? A -3.553 2.836 0.005 1.000 1 A ALA 93.870 1
ATOM 384 H H . ALA 23 23 ? A -2.053 4.825 0.122 1.000 1 A ALA 93.870 1
ATOM 385 H HA . ALA 23 23 ? A -1.619 2.162 -0.612 1.000 1 A ALA 93.870 1
ATOM 386 H HB1 . ALA 23 23 ? A -4.020 1.861 -0.135 1.000 1 A ALA 93.870 1
ATOM 387 H HB2 . ALA 23 23 ? A -4.275 3.617 -0.233 1.000 1 A ALA 93.870 1
ATOM 388 H HB3 . ALA 23 23 ? A -3.257 2.926 1.050 1.000 1 A ALA 93.870 1
ATOM 389 N N . LYS 24 24 ? A -3.035 3.834 -3.087 1.000 1 A LYS 93.790 1
ATOM 390 C CA . LYS 24 24 ? A -3.294 3.804 -4.535 1.000 1 A LYS 93.790 1
ATOM 391 C C . LYS 24 24 ? A -2.018 3.522 -5.335 1.000 1 A LYS 93.790 1
ATOM 392 O O . LYS 24 24 ? A -2.082 2.771 -6.300 1.000 1 A LYS 93.790 1
ATOM 393 C CB . LYS 24 24 ? A -3.957 5.121 -4.974 1.000 1 A LYS 93.790 1
ATOM 394 C CG . LYS 24 24 ? A -4.405 5.088 -6.447 1.000 1 A LYS 93.790 1
ATOM 395 C CD . LYS 24 24 ? A -5.077 6.405 -6.861 1.000 1 A LYS 93.790 1
ATOM 396 C CE . LYS 24 24 ? A -5.466 6.368 -8.346 1.000 1 A LYS 93.790 1
ATOM 397 N NZ . LYS 24 24 ? A -6.068 7.652 -8.794 1.000 1 A LYS 93.790 1
ATOM 398 H H . LYS 24 24 ? A -3.002 4.727 -2.617 1.000 1 A LYS 93.790 1
ATOM 399 H HA . LYS 24 24 ? A -3.973 2.978 -4.745 1.000 1 A LYS 93.790 1
ATOM 400 H HB2 . LYS 24 24 ? A -4.831 5.301 -4.347 1.000 1 A LYS 93.790 1
ATOM 401 H HB3 . LYS 24 24 ? A -3.255 5.942 -4.830 1.000 1 A LYS 93.790 1
ATOM 402 H HG2 . LYS 24 24 ? A -3.538 4.928 -7.089 1.000 1 A LYS 93.790 1
ATOM 403 H HG3 . LYS 24 24 ? A -5.106 4.266 -6.592 1.000 1 A LYS 93.790 1
ATOM 404 H HD2 . LYS 24 24 ? A -5.965 6.565 -6.250 1.000 1 A LYS 93.790 1
ATOM 405 H HD3 . LYS 24 24 ? A -4.378 7.224 -6.691 1.000 1 A LYS 93.790 1
ATOM 406 H HE2 . LYS 24 24 ? A -4.570 6.158 -8.930 1.000 1 A LYS 93.790 1
ATOM 407 H HE3 . LYS 24 24 ? A -6.165 5.547 -8.508 1.000 1 A LYS 93.790 1
ATOM 408 H HZ1 . LYS 24 24 ? A -6.300 7.617 -9.777 1.000 1 A LYS 93.790 1
ATOM 409 H HZ2 . LYS 24 24 ? A -5.416 8.413 -8.666 1.000 1 A LYS 93.790 1
ATOM 410 H HZ3 . LYS 24 24 ? A -6.909 7.867 -8.277 1.000 1 A LYS 93.790 1
ATOM 411 N N . ASN 25 25 ? A -0.874 4.072 -4.935 1.000 1 A ASN 93.010 1
ATOM 412 C CA . ASN 25 25 ? A 0.396 3.789 -5.606 1.000 1 A ASN 93.010 1
ATOM 413 C C . ASN 25 25 ? A 0.861 2.356 -5.328 1.000 1 A ASN 93.010 1
ATOM 414 O O . ASN 25 25 ? A 1.241 1.661 -6.264 1.000 1 A ASN 93.010 1
ATOM 415 C CB . ASN 25 25 ? A 1.447 4.832 -5.202 1.000 1 A ASN 93.010 1
ATOM 416 C CG . ASN 25 25 ? A 1.174 6.211 -5.776 1.000 1 A ASN 93.010 1
ATOM 417 O OD1 . ASN 25 25 ? A 0.254 6.436 -6.545 1.000 1 A ASN 93.010 1
ATOM 418 N ND2 . ASN 25 25 ? A 1.959 7.192 -5.399 1.000 1 A ASN 93.010 1
ATOM 419 H H . ASN 25 25 ? A -0.868 4.671 -4.122 1.000 1 A ASN 93.010 1
ATOM 420 H HA . ASN 25 25 ? A 0.254 3.859 -6.684 1.000 1 A ASN 93.010 1
ATOM 421 H HB2 . ASN 25 25 ? A 1.508 4.897 -4.116 1.000 1 A ASN 93.010 1
ATOM 422 H HB3 . ASN 25 25 ? A 2.415 4.508 -5.585 1.000 1 A ASN 93.010 1
ATOM 423 H HD21 . ASN 25 25 ? A 2.782 7.012 -4.842 1.000 1 A ASN 93.010 1
ATOM 424 H HD22 . ASN 25 25 ? A 1.823 8.080 -5.859 1.000 1 A ASN 93.010 1
ATOM 425 N N . ILE 26 26 ? A 0.728 1.870 -4.089 1.000 1 A ILE 93.970 1
ATOM 426 C CA . ILE 26 26 ? A 1.011 0.467 -3.738 1.000 1 A ILE 93.970 1
ATOM 427 C C . ILE 26 26 ? A 0.171 -0.482 -4.604 1.000 1 A ILE 93.970 1
ATOM 428 O O . ILE 26 26 ? A 0.699 -1.452 -5.138 1.000 1 A ILE 93.970 1
ATOM 429 C CB . ILE 26 26 ? A 0.763 0.229 -2.233 1.000 1 A ILE 93.970 1
ATOM 430 C CG1 . ILE 26 26 ? A 1.754 1.057 -1.385 1.000 1 A ILE 93.970 1
ATOM 431 C CG2 . ILE 26 26 ? A 0.869 -1.264 -1.868 1.000 1 A ILE 93.970 1
ATOM 432 C CD1 . ILE 26 26 ? A 1.375 1.116 0.097 1.000 1 A ILE 93.970 1
ATOM 433 H H . ILE 26 26 ? A 0.447 2.502 -3.353 1.000 1 A ILE 93.970 1
ATOM 434 H HA . ILE 26 26 ? A 2.059 0.254 -3.950 1.000 1 A ILE 93.970 1
ATOM 435 H HB . ILE 26 26 ? A -0.249 0.562 -2.003 1.000 1 A ILE 93.970 1
ATOM 436 H HG12 . ILE 26 26 ? A 1.771 2.085 -1.746 1.000 1 A ILE 93.970 1
ATOM 437 H HG13 . ILE 26 26 ? A 2.761 0.651 -1.484 1.000 1 A ILE 93.970 1
ATOM 438 H HG21 . ILE 26 26 ? A 1.854 -1.647 -2.134 1.000 1 A ILE 93.970 1
ATOM 439 H HG22 . ILE 26 26 ? A 0.106 -1.845 -2.386 1.000 1 A ILE 93.970 1
ATOM 440 H HG23 . ILE 26 26 ? A 0.714 -1.407 -0.799 1.000 1 A ILE 93.970 1
ATOM 441 H HD11 . ILE 26 26 ? A 1.585 0.163 0.583 1.000 1 A ILE 93.970 1
ATOM 442 H HD12 . ILE 26 26 ? A 0.316 1.359 0.194 1.000 1 A ILE 93.970 1
ATOM 443 H HD13 . ILE 26 26 ? A 1.952 1.898 0.590 1.000 1 A ILE 93.970 1
ATOM 444 N N . LYS 27 27 ? A -1.115 -0.169 -4.831 1.000 1 A LYS 93.800 1
ATOM 445 C CA . LYS 27 27 ? A -1.980 -0.935 -5.745 1.000 1 A LYS 93.800 1
ATOM 446 C C . LYS 27 27 ? A -1.386 -1.049 -7.147 1.000 1 A LYS 93.800 1
ATOM 447 O O . LYS 27 27 ? A -1.395 -2.135 -7.716 1.000 1 A LYS 93.800 1
ATOM 448 C CB . LYS 27 27 ? A -3.374 -0.288 -5.820 1.000 1 A LYS 93.800 1
ATOM 449 C CG . LYS 27 27 ? A -4.310 -1.053 -6.762 1.000 1 A LYS 93.800 1
ATOM 450 C CD . LYS 27 27 ? A -5.679 -0.379 -6.854 1.000 1 A LYS 93.800 1
ATOM 451 C CE . LYS 27 27 ? A -6.370 -0.919 -8.111 1.000 1 A LYS 93.800 1
ATOM 452 N NZ . LYS 27 27 ? A -7.841 -0.830 -8.008 1.000 1 A LYS 93.800 1
ATOM 453 H H . LYS 27 27 ? A -1.506 0.611 -4.323 1.000 1 A LYS 93.800 1
ATOM 454 H HA . LYS 27 27 ? A -2.067 -1.956 -5.374 1.000 1 A LYS 93.800 1
ATOM 455 H HB2 . LYS 27 27 ? A -3.819 -0.215 -4.828 1.000 1 A LYS 93.800 1
ATOM 456 H HB3 . LYS 27 27 ? A -3.280 0.726 -6.209 1.000 1 A LYS 93.800 1
ATOM 457 H HG2 . LYS 27 27 ? A -3.877 -1.072 -7.762 1.000 1 A LYS 93.800 1
ATOM 458 H HG3 . LYS 27 27 ? A -4.430 -2.078 -6.411 1.000 1 A LYS 93.800 1
ATOM 459 H HD2 . LYS 27 27 ? A -5.567 0.702 -6.942 1.000 1 A LYS 93.800 1
ATOM 460 H HD3 . LYS 27 27 ? A -6.245 -0.611 -5.952 1.000 1 A LYS 93.800 1
ATOM 461 H HE2 . LYS 27 27 ? A -6.089 -1.966 -8.229 1.000 1 A LYS 93.800 1
ATOM 462 H HE3 . LYS 27 27 ? A -5.999 -0.381 -8.983 1.000 1 A LYS 93.800 1
ATOM 463 H HZ1 . LYS 27 27 ? A -8.269 -1.130 -8.872 1.000 1 A LYS 93.800 1
ATOM 464 H HZ2 . LYS 27 27 ? A -8.120 -1.478 -7.284 1.000 1 A LYS 93.800 1
ATOM 465 H HZ3 . LYS 27 27 ? A -8.139 0.107 -7.779 1.000 1 A LYS 93.800 1
ATOM 466 N N . VAL 28 28 ? A -0.910 0.064 -7.704 1.000 1 A VAL 93.250 1
ATOM 467 C CA . VAL 28 28 ? A -0.323 0.103 -9.052 1.000 1 A VAL 93.250 1
ATOM 468 C C . VAL 28 28 ? A 0.947 -0.742 -9.113 1.000 1 A VAL 93.250 1
ATOM 469 O O . VAL 28 28 ? A 1.128 -1.489 -10.071 1.000 1 A VAL 93.250 1
ATOM 470 C CB . VAL 28 28 ? A -0.050 1.557 -9.488 1.000 1 A VAL 93.250 1
ATOM 471 C CG1 . VAL 28 28 ? A 0.715 1.642 -10.814 1.000 1 A VAL 93.250 1
ATOM 472 C CG2 . VAL 28 28 ? A -1.371 2.317 -9.674 1.000 1 A VAL 93.250 1
ATOM 473 H H . VAL 28 28 ? A -0.912 0.910 -7.152 1.000 1 A VAL 93.250 1
ATOM 474 H HA . VAL 28 28 ? A -1.026 -0.338 -9.759 1.000 1 A VAL 93.250 1
ATOM 475 H HB . VAL 28 28 ? A 0.537 2.065 -8.724 1.000 1 A VAL 93.250 1
ATOM 476 H HG11 . VAL 28 28 ? A 0.191 1.081 -11.587 1.000 1 A VAL 93.250 1
ATOM 477 H HG12 . VAL 28 28 ? A 1.721 1.237 -10.698 1.000 1 A VAL 93.250 1
ATOM 478 H HG13 . VAL 28 28 ? A 0.809 2.683 -11.124 1.000 1 A VAL 93.250 1
ATOM 479 H HG21 . VAL 28 28 ? A -1.161 3.357 -9.924 1.000 1 A VAL 93.250 1
ATOM 480 H HG22 . VAL 28 28 ? A -1.959 2.292 -8.757 1.000 1 A VAL 93.250 1
ATOM 481 H HG23 . VAL 28 28 ? A -1.948 1.863 -10.479 1.000 1 A VAL 93.250 1
ATOM 482 N N . VAL 29 29 ? A 1.790 -0.682 -8.077 1.000 1 A VAL 93.030 1
ATOM 483 C CA . VAL 29 29 ? A 2.989 -1.525 -7.980 1.000 1 A VAL 93.030 1
ATOM 484 C C . VAL 29 29 ? A 2.604 -3.002 -7.919 1.000 1 A VAL 93.030 1
ATOM 485 O O . VAL 29 29 ? A 3.077 -3.779 -8.737 1.000 1 A VAL 93.030 1
ATOM 486 C CB . VAL 29 29 ? A 3.870 -1.120 -6.783 1.000 1 A VAL 93.030 1
ATOM 487 C CG1 . VAL 29 29 ? A 5.111 -2.014 -6.677 1.000 1 A VAL 93.030 1
ATOM 488 C CG2 . VAL 29 29 ? A 4.345 0.331 -6.933 1.000 1 A VAL 93.030 1
ATOM 489 H H . VAL 29 29 ? A 1.591 -0.039 -7.324 1.000 1 A VAL 93.030 1
ATOM 490 H HA . VAL 29 29 ? A 3.581 -1.394 -8.886 1.000 1 A VAL 93.030 1
ATOM 491 H HB . VAL 29 29 ? A 3.297 -1.204 -5.860 1.000 1 A VAL 93.030 1
ATOM 492 H HG11 . VAL 29 29 ? A 5.639 -2.045 -7.630 1.000 1 A VAL 93.030 1
ATOM 493 H HG12 . VAL 29 29 ? A 5.781 -1.631 -5.907 1.000 1 A VAL 93.030 1
ATOM 494 H HG13 . VAL 29 29 ? A 4.825 -3.029 -6.399 1.000 1 A VAL 93.030 1
ATOM 495 H HG21 . VAL 29 29 ? A 3.501 1.020 -6.919 1.000 1 A VAL 93.030 1
ATOM 496 H HG22 . VAL 29 29 ? A 5.004 0.592 -6.105 1.000 1 A VAL 93.030 1
ATOM 497 H HG23 . VAL 29 29 ? A 4.874 0.455 -7.878 1.000 1 A VAL 93.030 1
ATOM 498 N N . ILE 30 30 ? A 1.678 -3.389 -7.037 1.000 1 A ILE 93.210 1
ATOM 499 C CA . ILE 30 30 ? A 1.229 -4.787 -6.924 1.000 1 A ILE 93.210 1
ATOM 500 C C . ILE 30 30 ? A 0.630 -5.290 -8.246 1.000 1 A ILE 93.210 1
ATOM 501 O O . ILE 30 30 ? A 0.916 -6.409 -8.673 1.000 1 A ILE 93.210 1
ATOM 502 C CB . ILE 30 30 ? A 0.238 -4.949 -5.747 1.000 1 A ILE 93.210 1
ATOM 503 C CG1 . ILE 30 30 ? A 0.971 -4.708 -4.406 1.000 1 A ILE 93.210 1
ATOM 504 C CG2 . ILE 30 30 ? A -0.416 -6.347 -5.752 1.000 1 A ILE 93.210 1
ATOM 505 C CD1 . ILE 30 30 ? A 0.050 -4.683 -3.179 1.000 1 A ILE 93.210 1
ATOM 506 H H . ILE 30 30 ? A 1.317 -2.708 -6.385 1.000 1 A ILE 93.210 1
ATOM 507 H HA . ILE 30 30 ? A 2.107 -5.399 -6.717 1.000 1 A ILE 93.210 1
ATOM 508 H HB . ILE 30 30 ? A -0.552 -4.205 -5.853 1.000 1 A ILE 93.210 1
ATOM 509 H HG12 . ILE 30 30 ? A 1.493 -3.752 -4.439 1.000 1 A ILE 93.210 1
ATOM 510 H HG13 . ILE 30 30 ? A 1.731 -5.477 -4.267 1.000 1 A ILE 93.210 1
ATOM 511 H HG21 . ILE 30 30 ? A 0.350 -7.120 -5.696 1.000 1 A ILE 93.210 1
ATOM 512 H HG22 . ILE 30 30 ? A -1.012 -6.495 -6.653 1.000 1 A ILE 93.210 1
ATOM 513 H HG23 . ILE 30 30 ? A -1.087 -6.464 -4.901 1.000 1 A ILE 93.210 1
ATOM 514 H HD11 . ILE 30 30 ? A 0.627 -4.362 -2.312 1.000 1 A ILE 93.210 1
ATOM 515 H HD12 . ILE 30 30 ? A -0.770 -3.983 -3.342 1.000 1 A ILE 93.210 1
ATOM 516 H HD13 . ILE 30 30 ? A -0.347 -5.676 -2.970 1.000 1 A ILE 93.210 1
ATOM 517 N N . GLN 31 31 ? A -0.164 -4.461 -8.929 1.000 1 A GLN 93.140 1
ATOM 518 C CA . GLN 31 31 ? A -0.720 -4.813 -10.232 1.000 1 A GLN 93.140 1
ATOM 519 C C . GLN 31 31 ? A 0.376 -5.041 -11.272 1.000 1 A GLN 93.140 1
ATOM 520 O O . GLN 31 31 ? A 0.301 -6.008 -12.022 1.000 1 A GLN 93.140 1
ATOM 521 C CB . GLN 31 31 ? A -1.710 -3.729 -10.680 1.000 1 A GLN 93.140 1
ATOM 522 C CG . GLN 31 31 ? A -2.356 -4.080 -12.029 1.000 1 A GLN 93.140 1
ATOM 523 C CD . GLN 31 31 ? A -3.383 -3.055 -12.496 1.000 1 A GLN 93.140 1
ATOM 524 O OE1 . GLN 31 31 ? A -3.750 -2.108 -11.813 1.000 1 A GLN 93.140 1
ATOM 525 N NE2 . GLN 31 31 ? A -3.910 -3.227 -13.688 1.000 1 A GLN 93.140 1
ATOM 526 H H . GLN 31 31 ? A -0.395 -3.564 -8.526 1.000 1 A GLN 93.140 1
ATOM 527 H HA . GLN 31 31 ? A -1.256 -5.757 -10.137 1.000 1 A GLN 93.140 1
ATOM 528 H HB2 . GLN 31 31 ? A -1.193 -2.773 -10.767 1.000 1 A GLN 93.140 1
ATOM 529 H HB3 . GLN 31 31 ? A -2.492 -3.638 -9.926 1.000 1 A GLN 93.140 1
ATOM 530 H HG2 . GLN 31 31 ? A -2.847 -5.050 -11.949 1.000 1 A GLN 93.140 1
ATOM 531 H HG3 . GLN 31 31 ? A -1.588 -4.150 -12.799 1.000 1 A GLN 93.140 1
ATOM 532 H HE21 . GLN 31 31 ? A -4.564 -2.529 -14.010 1.000 1 A GLN 93.140 1
ATOM 533 H HE22 . GLN 31 31 ? A -3.605 -3.995 -14.269 1.000 1 A GLN 93.140 1
ATOM 534 N N . LYS 32 32 ? A 1.393 -4.179 -11.314 1.000 1 A LYS 92.320 1
ATOM 535 C CA . LYS 32 32 ? A 2.498 -4.302 -12.265 1.000 1 A LYS 92.320 1
ATOM 536 C C . LYS 32 32 ? A 3.361 -5.539 -12.001 1.000 1 A LYS 92.320 1
ATOM 537 O O . LYS 32 32 ? A 3.727 -6.224 -12.947 1.000 1 A LYS 92.320 1
ATOM 538 C CB . LYS 32 32 ? A 3.319 -3.009 -12.214 1.000 1 A LYS 92.320 1
ATOM 539 C CG . LYS 32 32 ? A 4.447 -3.016 -13.249 1.000 1 A LYS 92.320 1
ATOM 540 C CD . LYS 32 32 ? A 5.265 -1.730 -13.152 1.000 1 A LYS 92.320 1
ATOM 541 C CE . LYS 32 32 ? A 6.448 -1.841 -14.112 1.000 1 A LYS 92.320 1
ATOM 542 N NZ . LYS 32 32 ? A 7.330 -0.656 -14.016 1.000 1 A LYS 92.320 1
ATOM 543 H H . LYS 32 32 ? A 1.404 -3.413 -10.656 1.000 1 A LYS 92.320 1
ATOM 544 H HA . LYS 32 32 ? A 2.089 -4.428 -13.268 1.000 1 A LYS 92.320 1
ATOM 545 H HB2 . LYS 32 32 ? A 3.746 -2.893 -11.218 1.000 1 A LYS 92.320 1
ATOM 546 H HB3 . LYS 32 32 ? A 2.661 -2.162 -12.411 1.000 1 A LYS 92.320 1
ATOM 547 H HG2 . LYS 32 32 ? A 4.026 -3.110 -14.250 1.000 1 A LYS 92.320 1
ATOM 548 H HG3 . LYS 32 32 ? A 5.112 -3.860 -13.062 1.000 1 A LYS 92.320 1
ATOM 549 H HD2 . LYS 32 32 ? A 4.638 -0.876 -13.411 1.000 1 A LYS 92.320 1
ATOM 550 H HD3 . LYS 32 32 ? A 5.632 -1.621 -12.131 1.000 1 A LYS 92.320 1
ATOM 551 H HE2 . LYS 32 32 ? A 6.070 -1.962 -15.128 1.000 1 A LYS 92.320 1
ATOM 552 H HE3 . LYS 32 32 ? A 7.003 -2.743 -13.854 1.000 1 A LYS 92.320 1
ATOM 553 H HZ1 . LYS 32 32 ? A 6.828 0.183 -14.269 1.000 1 A LYS 92.320 1
ATOM 554 H HZ2 . LYS 32 32 ? A 7.666 -0.567 -13.068 1.000 1 A LYS 92.320 1
ATOM 555 H HZ3 . LYS 32 32 ? A 8.124 -0.764 -14.631 1.000 1 A LYS 92.320 1
ATOM 556 N N . GLU 33 33 ? A 3.684 -5.812 -10.740 1.000 1 A GLU 91.050 1
ATOM 557 C CA . GLU 33 33 ? A 4.658 -6.848 -10.369 1.000 1 A GLU 91.050 1
ATOM 558 C C . GLU 33 33 ? A 4.052 -8.252 -10.303 1.000 1 A GLU 91.050 1
ATOM 559 O O . GLU 33 33 ? A 4.690 -9.218 -10.708 1.000 1 A GLU 91.050 1
ATOM 560 C CB . GLU 33 33 ? A 5.296 -6.490 -9.019 1.000 1 A GLU 91.050 1
ATOM 561 C CG . GLU 33 33 ? A 6.058 -5.158 -9.036 1.000 1 A GLU 91.050 1
ATOM 562 C CD . GLU 33 33 ? A 7.177 -5.115 -10.070 1.000 1 A GLU 91.050 1
ATOM 563 O OE1 . GLU 33 33 ? A 8.096 -5.956 -10.002 1.000 1 A GLU 91.050 1
ATOM 564 O OE2 . GLU 33 33 ? A 7.278 -4.107 -10.819 1.000 1 A GLU 91.050 1
ATOM 565 H H . GLU 33 33 ? A 3.375 -5.173 -10.022 1.000 1 A GLU 91.050 1
ATOM 566 H HA . GLU 33 33 ? A 5.448 -6.896 -11.119 1.000 1 A GLU 91.050 1
ATOM 567 H HB2 . GLU 33 33 ? A 4.515 -6.428 -8.262 1.000 1 A GLU 91.050 1
ATOM 568 H HB3 . GLU 33 33 ? A 5.984 -7.284 -8.729 1.000 1 A GLU 91.050 1
ATOM 569 H HG2 . GLU 33 33 ? A 5.375 -4.333 -9.235 1.000 1 A GLU 91.050 1
ATOM 570 H HG3 . GLU 33 33 ? A 6.484 -4.988 -8.047 1.000 1 A GLU 91.050 1
ATOM 571 N N . TYR 34 34 ? A 2.810 -8.376 -9.829 1.000 1 A TYR 90.840 1
ATOM 572 C CA . TYR 34 34 ? A 2.170 -9.680 -9.629 1.000 1 A TYR 90.840 1
ATOM 573 C C . TYR 34 34 ? A 1.018 -9.943 -10.599 1.000 1 A TYR 90.840 1
ATOM 574 O O . TYR 34 34 ? A 0.396 -11.000 -10.522 1.000 1 A TYR 90.840 1
ATOM 575 C CB . TYR 34 34 ? A 1.719 -9.826 -8.171 1.000 1 A TYR 90.840 1
ATOM 576 C CG . TYR 34 34 ? A 2.818 -9.596 -7.156 1.000 1 A TYR 90.840 1
ATOM 577 C CD1 . TYR 34 34 ? A 3.670 -10.644 -6.743 1.000 1 A TYR 90.840 1
ATOM 578 C CD2 . TYR 34 34 ? A 2.986 -8.305 -6.634 1.000 1 A TYR 90.840 1
ATOM 579 C CE1 . TYR 34 34 ? A 4.681 -10.394 -5.788 1.000 1 A TYR 90.840 1
ATOM 580 C CE2 . TYR 34 34 ? A 3.989 -8.052 -5.692 1.000 1 A TYR 90.840 1
ATOM 581 C CZ . TYR 34 34 ? A 4.831 -9.089 -5.267 1.000 1 A TYR 90.840 1
ATOM 582 O OH . TYR 34 34 ? A 5.724 -8.750 -4.318 1.000 1 A TYR 90.840 1
ATOM 583 H H . TYR 34 34 ? A 2.337 -7.550 -9.491 1.000 1 A TYR 90.840 1
ATOM 584 H HA . TYR 34 34 ? A 2.900 -10.469 -9.812 1.000 1 A TYR 90.840 1
ATOM 585 H HB2 . TYR 34 34 ? A 0.906 -9.126 -7.980 1.000 1 A TYR 90.840 1
ATOM 586 H HB3 . TYR 34 34 ? A 1.327 -10.833 -8.025 1.000 1 A TYR 90.840 1
ATOM 587 H HD1 . TYR 34 34 ? A 3.571 -11.628 -7.177 1.000 1 A TYR 90.840 1
ATOM 588 H HD2 . TYR 34 34 ? A 2.344 -7.504 -6.969 1.000 1 A TYR 90.840 1
ATOM 589 H HE1 . TYR 34 34 ? A 5.354 -11.172 -5.459 1.000 1 A TYR 90.840 1
ATOM 590 H HE2 . TYR 34 34 ? A 4.130 -7.063 -5.281 1.000 1 A TYR 90.840 1
ATOM 591 H HH . TYR 34 34 ? A 6.462 -9.337 -4.135 1.000 1 A TYR 90.840 1
ATOM 592 N N . ASN 35 35 ? A 0.701 -8.991 -11.485 1.000 1 A ASN 91.200 1
ATOM 593 C CA . ASN 35 35 ? A -0.474 -9.043 -12.357 1.000 1 A ASN 91.200 1
ATOM 594 C C . ASN 35 35 ? A -1.787 -9.253 -11.570 1.000 1 A ASN 91.200 1
ATOM 595 O O . ASN 35 35 ? A -2.688 -9.972 -12.001 1.000 1 A ASN 91.200 1
ATOM 596 C CB . ASN 35 35 ? A -0.223 -10.051 -13.490 1.000 1 A ASN 91.200 1
ATOM 597 C CG . ASN 35 35 ? A -1.193 -9.879 -14.643 1.000 1 A ASN 91.200 1
ATOM 598 O OD1 . ASN 35 35 ? A -1.660 -8.795 -14.954 1.000 1 A ASN 91.200 1
ATOM 599 N ND2 . ASN 35 35 ? A -1.502 -10.944 -15.344 1.000 1 A ASN 91.200 1
ATOM 600 H H . ASN 35 35 ? A 1.279 -8.164 -11.526 1.000 1 A ASN 91.200 1
ATOM 601 H HA . ASN 35 35 ? A -0.567 -8.064 -12.827 1.000 1 A ASN 91.200 1
ATOM 602 H HB2 . ASN 35 35 ? A 0.783 -9.914 -13.888 1.000 1 A ASN 91.200 1
ATOM 603 H HB3 . ASN 35 35 ? A -0.305 -11.063 -13.096 1.000 1 A ASN 91.200 1
ATOM 604 H HD21 . ASN 35 35 ? A -1.120 -11.845 -15.094 1.000 1 A ASN 91.200 1
ATOM 605 H HD22 . ASN 35 35 ? A -2.145 -10.804 -16.110 1.000 1 A ASN 91.200 1
ATOM 606 N N . VAL 36 36 ? A -1.890 -8.644 -10.379 1.000 1 A VAL 90.350 1
ATOM 607 C CA . VAL 36 36 ? A -3.067 -8.754 -9.503 1.000 1 A VAL 90.350 1
ATOM 608 C C . VAL 36 36 ? A -3.759 -7.404 -9.362 1.000 1 A VAL 90.350 1
ATOM 609 O O . VAL 36 36 ? A -3.178 -6.429 -8.888 1.000 1 A VAL 90.350 1
ATOM 610 C CB . VAL 36 36 ? A -2.722 -9.332 -8.115 1.000 1 A VAL 90.350 1
ATOM 611 C CG1 . VAL 36 36 ? A -3.985 -9.532 -7.266 1.000 1 A VAL 90.350 1
ATOM 612 C CG2 . VAL 36 36 ? A -2.062 -10.710 -8.205 1.000 1 A VAL 90.350 1
ATOM 613 H H . VAL 36 36 ? A -1.106 -8.087 -10.069 1.000 1 A VAL 90.350 1
ATOM 614 H HA . VAL 36 36 ? A -3.778 -9.443 -9.957 1.000 1 A VAL 90.350 1
ATOM 615 H HB . VAL 36 36 ? A -2.050 -8.652 -7.592 1.000 1 A VAL 90.350 1
ATOM 616 H HG11 . VAL 36 36 ? A -4.631 -10.280 -7.726 1.000 1 A VAL 90.350 1
ATOM 617 H HG12 . VAL 36 36 ? A -3.700 -9.866 -6.268 1.000 1 A VAL 90.350 1
ATOM 618 H HG13 . VAL 36 36 ? A -4.541 -8.599 -7.170 1.000 1 A VAL 90.350 1
ATOM 619 H HG21 . VAL 36 36 ? A -1.952 -11.144 -7.211 1.000 1 A VAL 90.350 1
ATOM 620 H HG22 . VAL 36 36 ? A -1.064 -10.600 -8.630 1.000 1 A VAL 90.350 1
ATOM 621 H HG23 . VAL 36 36 ? A -2.648 -11.374 -8.840 1.000 1 A VAL 90.350 1
ATOM 622 N N . VAL 37 37 ? A -5.046 -7.355 -9.698 1.000 1 A VAL 89.010 1
ATOM 623 C CA . VAL 37 37 ? A -5.888 -6.180 -9.452 1.000 1 A VAL 89.010 1
ATOM 624 C C . VAL 37 37 ? A -6.557 -6.312 -8.087 1.000 1 A VAL 89.010 1
ATOM 625 O O . VAL 37 37 ? A -7.350 -7.221 -7.860 1.000 1 A VAL 89.010 1
ATOM 626 C CB . VAL 37 37 ? A -6.921 -5.976 -10.573 1.000 1 A VAL 89.010 1
ATOM 627 C CG1 . VAL 37 37 ? A -7.735 -4.696 -10.332 1.000 1 A VAL 89.010 1
ATOM 628 C CG2 . VAL 37 37 ? A -6.233 -5.843 -11.937 1.000 1 A VAL 89.010 1
ATOM 629 H H . VAL 37 37 ? A -5.476 -8.185 -10.080 1.000 1 A VAL 89.010 1
ATOM 630 H HA . VAL 37 37 ? A -5.254 -5.293 -9.439 1.000 1 A VAL 89.010 1
ATOM 631 H HB . VAL 37 37 ? A -7.600 -6.828 -10.606 1.000 1 A VAL 89.010 1
ATOM 632 H HG11 . VAL 37 37 ? A -7.068 -3.836 -10.274 1.000 1 A VAL 89.010 1
ATOM 633 H HG12 . VAL 37 37 ? A -8.432 -4.554 -11.158 1.000 1 A VAL 89.010 1
ATOM 634 H HG13 . VAL 37 37 ? A -8.315 -4.787 -9.414 1.000 1 A VAL 89.010 1
ATOM 635 H HG21 . VAL 37 37 ? A -6.977 -5.661 -12.713 1.000 1 A VAL 89.010 1
ATOM 636 H HG22 . VAL 37 37 ? A -5.706 -6.763 -12.190 1.000 1 A VAL 89.010 1
ATOM 637 H HG23 . VAL 37 37 ? A -5.521 -5.017 -11.922 1.000 1 A VAL 89.010 1
ATOM 638 N N . LEU 38 38 ? A -6.267 -5.377 -7.182 1.000 1 A LEU 90.100 1
ATOM 639 C CA . LEU 38 38 ? A -6.873 -5.316 -5.848 1.000 1 A LEU 90.100 1
ATOM 640 C C . LEU 38 38 ? A -7.689 -4.036 -5.664 1.000 1 A LEU 90.100 1
ATOM 641 O O . LEU 38 38 ? A -7.339 -2.989 -6.223 1.000 1 A LEU 90.100 1
ATOM 642 C CB . LEU 38 38 ? A -5.781 -5.419 -4.772 1.000 1 A LEU 90.100 1
ATOM 643 C CG . LEU 38 38 ? A -4.977 -6.724 -4.836 1.000 1 A LEU 90.100 1
ATOM 644 C CD1 . LEU 38 38 ? A -3.829 -6.619 -3.846 1.000 1 A LEU 90.100 1
ATOM 645 C CD2 . LEU 38 38 ? A -5.835 -7.947 -4.499 1.000 1 A LEU 90.100 1
ATOM 646 H H . LEU 38 38 ? A -5.548 -4.706 -7.411 1.000 1 A LEU 90.100 1
ATOM 647 H HA . LEU 38 38 ? A -7.556 -6.157 -5.730 1.000 1 A LEU 90.100 1
ATOM 648 H HB2 . LEU 38 38 ? A -6.239 -5.334 -3.787 1.000 1 A LEU 90.100 1
ATOM 649 H HB3 . LEU 38 38 ? A -5.101 -4.577 -4.897 1.000 1 A LEU 90.100 1
ATOM 650 H HG . LEU 38 38 ? A -4.546 -6.838 -5.831 1.000 1 A LEU 90.100 1
ATOM 651 H HD11 . LEU 38 38 ? A -3.158 -7.469 -3.967 1.000 1 A LEU 90.100 1
ATOM 652 H HD12 . LEU 38 38 ? A -4.231 -6.578 -2.834 1.000 1 A LEU 90.100 1
ATOM 653 H HD13 . LEU 38 38 ? A -3.250 -5.715 -4.039 1.000 1 A LEU 90.100 1
ATOM 654 H HD21 . LEU 38 38 ? A -6.670 -8.030 -5.195 1.000 1 A LEU 90.100 1
ATOM 655 H HD22 . LEU 38 38 ? A -5.228 -8.843 -4.629 1.000 1 A LEU 90.100 1
ATOM 656 H HD23 . LEU 38 38 ? A -6.209 -7.885 -3.476 1.000 1 A LEU 90.100 1
ATOM 657 N N . PRO 39 39 ? A -8.766 -4.051 -4.865 1.000 1 A PRO 91.300 1
ATOM 658 C CA . PRO 39 39 ? A -9.369 -2.811 -4.408 1.000 1 A PRO 91.300 1
ATOM 659 C C . PRO 39 39 ? A -8.416 -2.117 -3.425 1.000 1 A PRO 91.300 1
ATOM 660 O O . PRO 39 39 ? A -7.768 -2.758 -2.597 1.000 1 A PRO 91.300 1
ATOM 661 C CB . PRO 39 39 ? A -10.701 -3.218 -3.778 1.000 1 A PRO 91.300 1
ATOM 662 C CG . PRO 39 39 ? A -10.417 -4.620 -3.243 1.000 1 A PRO 91.300 1
ATOM 663 C CD . PRO 39 39 ? A -9.395 -5.199 -4.223 1.000 1 A PRO 91.300 1
ATOM 664 H HA . PRO 39 39 ? A -9.565 -2.150 -5.252 1.000 1 A PRO 91.300 1
ATOM 665 H HB2 . PRO 39 39 ? A -11.012 -2.536 -2.987 1.000 1 A PRO 91.300 1
ATOM 666 H HB3 . PRO 39 39 ? A -11.466 -3.278 -4.552 1.000 1 A PRO 91.300 1
ATOM 667 H HG2 . PRO 39 39 ? A -9.970 -4.522 -2.254 1.000 1 A PRO 91.300 1
ATOM 668 H HG3 . PRO 39 39 ? A -11.321 -5.228 -3.194 1.000 1 A PRO 91.300 1
ATOM 669 H HD2 . PRO 39 39 ? A -8.667 -5.804 -3.683 1.000 1 A PRO 91.300 1
ATOM 670 H HD3 . PRO 39 39 ? A -9.904 -5.804 -4.974 1.000 1 A PRO 91.300 1
ATOM 671 N N . THR 40 40 ? A -8.363 -0.785 -3.471 1.000 1 A THR 92.930 1
ATOM 672 C CA . THR 40 40 ? A -7.537 0.013 -2.545 1.000 1 A THR 92.930 1
ATOM 673 C C . THR 40 40 ? A -7.895 -0.268 -1.078 1.000 1 A THR 92.930 1
ATOM 674 O O . THR 40 40 ? A -7.027 -0.206 -0.213 1.000 1 A THR 92.930 1
ATOM 675 C CB . THR 40 40 ? A -7.708 1.511 -2.841 1.000 1 A THR 92.930 1
ATOM 676 O OG1 . THR 40 40 ? A -7.574 1.753 -4.227 1.000 1 A THR 92.930 1
ATOM 677 C CG2 . THR 40 40 ? A -6.671 2.382 -2.138 1.000 1 A THR 92.930 1
ATOM 678 H H . THR 40 40 ? A -8.869 -0.286 -4.188 1.000 1 A THR 92.930 1
ATOM 679 H HA . THR 40 40 ? A -6.489 -0.250 -2.687 1.000 1 A THR 92.930 1
ATOM 680 H HB . THR 40 40 ? A -8.704 1.826 -2.530 1.000 1 A THR 92.930 1
ATOM 681 H HG1 . THR 40 40 ? A -7.633 2.704 -4.340 1.000 1 A THR 92.930 1
ATOM 682 H HG21 . THR 40 40 ? A -5.667 2.072 -2.429 1.000 1 A THR 92.930 1
ATOM 683 H HG22 . THR 40 40 ? A -6.817 3.428 -2.407 1.000 1 A THR 92.930 1
ATOM 684 H HG23 . THR 40 40 ? A -6.771 2.288 -1.056 1.000 1 A THR 92.930 1
ATOM 685 N N . GLY 41 41 ? A -9.151 -0.645 -0.800 1.000 1 A GLY 92.860 1
ATOM 686 C CA . GLY 41 41 ? A -9.616 -1.051 0.529 1.000 1 A GLY 92.860 1
ATOM 687 C C . GLY 41 41 ? A -8.857 -2.244 1.122 1.000 1 A GLY 92.860 1
ATOM 688 O O . GLY 41 41 ? A -8.531 -2.208 2.303 1.000 1 A GLY 92.860 1
ATOM 689 H H . GLY 41 41 ? A -9.814 -0.690 -1.560 1.000 1 A GLY 92.860 1
ATOM 690 H HA2 . GLY 41 41 ? A -9.526 -0.211 1.218 1.000 1 A GLY 92.860 1
ATOM 691 H HA3 . GLY 41 41 ? A -10.669 -1.326 0.467 1.000 1 A GLY 92.860 1
ATOM 692 N N . SER 42 42 ? A -8.490 -3.252 0.320 1.000 1 A SER 93.150 1
ATOM 693 C CA . SER 42 42 ? A -7.692 -4.391 0.807 1.000 1 A SER 93.150 1
ATOM 694 C C . SER 42 42 ? A -6.287 -3.964 1.225 1.000 1 A SER 93.150 1
ATOM 695 O O . SER 42 42 ? A -5.773 -4.432 2.235 1.000 1 A SER 93.150 1
ATOM 696 C CB . SER 42 42 ? A -7.571 -5.477 -0.266 1.000 1 A SER 93.150 1
ATOM 697 O OG . SER 42 42 ? A -8.844 -5.992 -0.595 1.000 1 A SER 93.150 1
ATOM 698 H H . SER 42 42 ? A -8.732 -3.232 -0.660 1.000 1 A SER 93.150 1
ATOM 699 H HA . SER 42 42 ? A -8.176 -4.821 1.684 1.000 1 A SER 93.150 1
ATOM 700 H HB2 . SER 42 42 ? A -6.947 -6.289 0.109 1.000 1 A SER 93.150 1
ATOM 701 H HB3 . SER 42 42 ? A -7.107 -5.061 -1.160 1.000 1 A SER 93.150 1
ATOM 702 H HG . SER 42 42 ? A -9.185 -6.479 0.159 1.000 1 A SER 93.150 1
ATOM 703 N N . ILE 43 43 ? A -5.683 -3.038 0.479 1.000 1 A ILE 94.120 1
ATOM 704 C CA . ILE 43 43 ? A -4.351 -2.506 0.790 1.000 1 A ILE 94.120 1
ATOM 705 C C . ILE 43 43 ? A -4.414 -1.639 2.047 1.000 1 A ILE 94.120 1
ATOM 706 O O . ILE 43 43 ? A -3.603 -1.822 2.948 1.000 1 A ILE 94.120 1
ATOM 707 C CB . ILE 43 43 ? A -3.792 -1.745 -0.426 1.000 1 A ILE 94.120 1
ATOM 708 C CG1 . ILE 43 43 ? A -3.574 -2.745 -1.583 1.000 1 A ILE 94.120 1
ATOM 709 C CG2 . ILE 43 43 ? A -2.476 -1.022 -0.088 1.000 1 A ILE 94.120 1
ATOM 710 C CD1 . ILE 43 43 ? A -3.460 -2.050 -2.932 1.000 1 A ILE 94.120 1
ATOM 711 H H . ILE 43 43 ? A -6.177 -2.667 -0.320 1.000 1 A ILE 94.120 1
ATOM 712 H HA . ILE 43 43 ? A -3.678 -3.334 1.012 1.000 1 A ILE 94.120 1
ATOM 713 H HB . ILE 43 43 ? A -4.522 -0.996 -0.733 1.000 1 A ILE 94.120 1
ATOM 714 H HG12 . ILE 43 43 ? A -4.412 -3.438 -1.661 1.000 1 A ILE 94.120 1
ATOM 715 H HG13 . ILE 43 43 ? A -2.675 -3.332 -1.400 1.000 1 A ILE 94.120 1
ATOM 716 H HG21 . ILE 43 43 ? A -2.079 -0.518 -0.968 1.000 1 A ILE 94.120 1
ATOM 717 H HG22 . ILE 43 43 ? A -2.645 -0.262 0.675 1.000 1 A ILE 94.120 1
ATOM 718 H HG23 . ILE 43 43 ? A -1.737 -1.733 0.281 1.000 1 A ILE 94.120 1
ATOM 719 H HD11 . ILE 43 43 ? A -4.372 -1.481 -3.114 1.000 1 A ILE 94.120 1
ATOM 720 H HD12 . ILE 43 43 ? A -2.592 -1.392 -2.944 1.000 1 A ILE 94.120 1
ATOM 721 H HD13 . ILE 43 43 ? A -3.352 -2.806 -3.709 1.000 1 A ILE 94.120 1
ATOM 722 N N . ASN 44 44 ? A -5.417 -0.761 2.154 1.000 1 A ASN 94.060 1
ATOM 723 C CA . ASN 44 44 ? A -5.667 -0.004 3.380 1.000 1 A ASN 94.060 1
ATOM 724 C C . ASN 44 44 ? A -5.834 -0.939 4.583 1.000 1 A ASN 94.060 1
ATOM 725 O O . ASN 44 44 ? A -5.210 -0.702 5.609 1.000 1 A ASN 94.060 1
ATOM 726 C CB . ASN 44 44 ? A -6.911 0.883 3.203 1.000 1 A ASN 94.060 1
ATOM 727 C CG . ASN 44 44 ? A -6.652 2.155 2.419 1.000 1 A ASN 94.060 1
ATOM 728 O OD1 . ASN 44 44 ? A -5.566 2.703 2.377 1.000 1 A ASN 94.060 1
ATOM 729 N ND2 . ASN 44 44 ? A -7.673 2.716 1.815 1.000 1 A ASN 94.060 1
ATOM 730 H H . ASN 44 44 ? A -6.047 -0.648 1.372 1.000 1 A ASN 94.060 1
ATOM 731 H HA . ASN 44 44 ? A -4.803 0.625 3.596 1.000 1 A ASN 94.060 1
ATOM 732 H HB2 . ASN 44 44 ? A -7.704 0.310 2.722 1.000 1 A ASN 94.060 1
ATOM 733 H HB3 . ASN 44 44 ? A -7.271 1.188 4.186 1.000 1 A ASN 94.060 1
ATOM 734 H HD21 . ASN 44 44 ? A -7.495 3.614 1.387 1.000 1 A ASN 94.060 1
ATOM 735 H HD22 . ASN 44 44 ? A -8.599 2.328 1.923 1.000 1 A ASN 94.060 1
ATOM 736 N N . SER 45 45 ? A -6.619 -2.015 4.458 1.000 1 A SER 94.120 1
ATOM 737 C CA . SER 45 45 ? A -6.804 -2.977 5.549 1.000 1 A SER 94.120 1
ATOM 738 C C . SER 45 45 ? A -5.471 -3.548 6.030 1.000 1 A SER 94.120 1
ATOM 739 O O . SER 45 45 ? A -5.229 -3.565 7.229 1.000 1 A SER 94.120 1
ATOM 740 C CB . SER 45 45 ? A -7.721 -4.119 5.113 1.000 1 A SER 94.120 1
ATOM 741 O OG . SER 45 45 ? A -8.094 -4.905 6.226 1.000 1 A SER 94.120 1
ATOM 742 H H . SER 45 45 ? A -7.131 -2.155 3.599 1.000 1 A SER 94.120 1
ATOM 743 H HA . SER 45 45 ? A -7.270 -2.464 6.390 1.000 1 A SER 94.120 1
ATOM 744 H HB2 . SER 45 45 ? A -8.622 -3.709 4.658 1.000 1 A SER 94.120 1
ATOM 745 H HB3 . SER 45 45 ? A -7.211 -4.745 4.381 1.000 1 A SER 94.120 1
ATOM 746 H HG . SER 45 45 ? A -7.420 -4.869 6.908 1.000 1 A SER 94.120 1
ATOM 747 N N . ILE 46 46 ? A -4.578 -3.952 5.122 1.000 1 A ILE 94.200 1
ATOM 748 C CA . ILE 46 46 ? A -3.246 -4.432 5.510 1.000 1 A ILE 94.200 1
ATOM 749 C C . ILE 46 46 ? A -2.431 -3.342 6.205 1.000 1 A ILE 94.200 1
ATOM 750 O O . ILE 46 46 ? A -1.877 -3.592 7.273 1.000 1 A ILE 94.200 1
ATOM 751 C CB . ILE 46 46 ? A -2.500 -5.002 4.289 1.000 1 A ILE 94.200 1
ATOM 752 C CG1 . ILE 46 46 ? A -3.139 -6.310 3.784 1.000 1 A ILE 94.200 1
ATOM 753 C CG2 . ILE 46 46 ? A -1.007 -5.242 4.573 1.000 1 A ILE 94.200 1
ATOM 754 C CD1 . ILE 46 46 ? A -3.511 -7.362 4.832 1.000 1 A ILE 94.200 1
ATOM 755 H H . ILE 46 46 ? A -4.818 -3.913 4.142 1.000 1 A ILE 94.200 1
ATOM 756 H HA . ILE 46 46 ? A -3.366 -5.221 6.252 1.000 1 A ILE 94.200 1
ATOM 757 H HB . ILE 46 46 ? A -2.550 -4.276 3.477 1.000 1 A ILE 94.200 1
ATOM 758 H HG12 . ILE 46 46 ? A -4.029 -6.076 3.199 1.000 1 A ILE 94.200 1
ATOM 759 H HG13 . ILE 46 46 ? A -2.410 -6.788 3.129 1.000 1 A ILE 94.200 1
ATOM 760 H HG21 . ILE 46 46 ? A -0.530 -5.731 3.724 1.000 1 A ILE 94.200 1
ATOM 761 H HG22 . ILE 46 46 ? A -0.883 -5.857 5.464 1.000 1 A ILE 94.200 1
ATOM 762 H HG23 . ILE 46 46 ? A -0.491 -4.294 4.726 1.000 1 A ILE 94.200 1
ATOM 763 H HD11 . ILE 46 46 ? A -4.399 -7.049 5.381 1.000 1 A ILE 94.200 1
ATOM 764 H HD12 . ILE 46 46 ? A -3.724 -8.302 4.324 1.000 1 A ILE 94.200 1
ATOM 765 H HD13 . ILE 46 46 ? A -2.687 -7.511 5.530 1.000 1 A ILE 94.200 1
ATOM 766 N N . LEU 47 47 ? A -2.381 -2.141 5.634 1.000 1 A LEU 93.860 1
ATOM 767 C CA . LEU 47 47 ? A -1.591 -1.035 6.173 1.000 1 A LEU 93.860 1
ATOM 768 C C . LEU 47 47 ? A -2.032 -0.632 7.587 1.000 1 A LEU 93.860 1
ATOM 769 O O . LEU 47 47 ? A -1.192 -0.400 8.451 1.000 1 A LEU 93.860 1
ATOM 770 C CB . LEU 47 47 ? A -1.722 0.156 5.216 1.000 1 A LEU 93.860 1
ATOM 771 C CG . LEU 47 47 ? A -0.999 -0.024 3.873 1.000 1 A LEU 93.860 1
ATOM 772 C CD1 . LEU 47 47 ? A -1.475 1.069 2.920 1.000 1 A LEU 93.860 1
ATOM 773 C CD2 . LEU 47 47 ? A 0.520 0.063 4.022 1.000 1 A LEU 93.860 1
ATOM 774 H H . LEU 47 47 ? A -2.873 -2.004 4.762 1.000 1 A LEU 93.860 1
ATOM 775 H HA . LEU 47 47 ? A -0.546 -1.336 6.245 1.000 1 A LEU 93.860 1
ATOM 776 H HB2 . LEU 47 47 ? A -2.781 0.337 5.035 1.000 1 A LEU 93.860 1
ATOM 777 H HB3 . LEU 47 47 ? A -1.317 1.043 5.704 1.000 1 A LEU 93.860 1
ATOM 778 H HG . LEU 47 47 ? A -1.243 -0.992 3.434 1.000 1 A LEU 93.860 1
ATOM 779 H HD11 . LEU 47 47 ? A -1.224 2.045 3.334 1.000 1 A LEU 93.860 1
ATOM 780 H HD12 . LEU 47 47 ? A -0.983 0.949 1.955 1.000 1 A LEU 93.860 1
ATOM 781 H HD13 . LEU 47 47 ? A -2.555 0.997 2.789 1.000 1 A LEU 93.860 1
ATOM 782 H HD21 . LEU 47 47 ? A 0.997 0.034 3.042 1.000 1 A LEU 93.860 1
ATOM 783 H HD22 . LEU 47 47 ? A 0.887 -0.782 4.603 1.000 1 A LEU 93.860 1
ATOM 784 H HD23 . LEU 47 47 ? A 0.798 0.987 4.529 1.000 1 A LEU 93.860 1
ATOM 785 N N . TYR 48 48 ? A -3.342 -0.565 7.836 1.000 1 A TYR 93.310 1
ATOM 786 C CA . TYR 48 48 ? A -3.883 -0.201 9.147 1.000 1 A TYR 93.310 1
ATOM 787 C C . TYR 48 48 ? A -3.792 -1.334 10.172 1.000 1 A TYR 93.310 1
ATOM 788 O O . TYR 48 48 ? A -3.552 -1.060 11.345 1.000 1 A TYR 93.310 1
ATOM 789 C CB . TYR 48 48 ? A -5.335 0.269 8.994 1.000 1 A TYR 93.310 1
ATOM 790 C CG . TYR 48 48 ? A -5.461 1.676 8.446 1.000 1 A TYR 93.310 1
ATOM 791 C CD1 . TYR 48 48 ? A -5.104 2.756 9.267 1.000 1 A TYR 93.310 1
ATOM 792 C CD2 . TYR 48 48 ? A -5.976 1.918 7.159 1.000 1 A TYR 93.310 1
ATOM 793 C CE1 . TYR 48 48 ? A -5.252 4.068 8.797 1.000 1 A TYR 93.310 1
ATOM 794 C CE2 . TYR 48 48 ? A -6.065 3.227 6.654 1.000 1 A TYR 93.310 1
ATOM 795 C CZ . TYR 48 48 ? A -5.697 4.309 7.477 1.000 1 A TYR 93.310 1
ATOM 796 O OH . TYR 48 48 ? A -5.798 5.580 7.005 1.000 1 A TYR 93.310 1
ATOM 797 H H . TYR 48 48 ? A -3.984 -0.768 7.084 1.000 1 A TYR 93.310 1
ATOM 798 H HA . TYR 48 48 ? A -3.294 0.621 9.552 1.000 1 A TYR 93.310 1
ATOM 799 H HB2 . TYR 48 48 ? A -5.882 -0.433 8.365 1.000 1 A TYR 93.310 1
ATOM 800 H HB3 . TYR 48 48 ? A -5.808 0.258 9.976 1.000 1 A TYR 93.310 1
ATOM 801 H HD1 . TYR 48 48 ? A -4.767 2.567 10.275 1.000 1 A TYR 93.310 1
ATOM 802 H HD2 . TYR 48 48 ? A -6.327 1.089 6.562 1.000 1 A TYR 93.310 1
ATOM 803 H HE1 . TYR 48 48 ? A -5.075 4.872 9.496 1.000 1 A TYR 93.310 1
ATOM 804 H HE2 . TYR 48 48 ? A -6.437 3.396 5.654 1.000 1 A TYR 93.310 1
ATOM 805 H HH . TYR 48 48 ? A -6.238 5.587 6.151 1.000 1 A TYR 93.310 1
ATOM 806 N N . SER 49 49 ? A -3.988 -2.588 9.755 1.000 1 A SER 93.380 1
ATOM 807 C CA . SER 49 49 ? A -4.004 -3.734 10.673 1.000 1 A SER 93.380 1
ATOM 808 C C . SER 49 49 ? A -2.617 -4.255 11.053 1.000 1 A SER 93.380 1
ATOM 809 O O . SER 49 49 ? A -2.517 -4.961 12.047 1.000 1 A SER 93.380 1
ATOM 810 C CB . SER 49 49 ? A -4.835 -4.880 10.089 1.000 1 A SER 93.380 1
ATOM 811 O OG . SER 49 49 ? A -6.185 -4.483 9.915 1.000 1 A SER 93.380 1
ATOM 812 H H . SER 49 49 ? A -4.246 -2.756 8.793 1.000 1 A SER 93.380 1
ATOM 813 H HA . SER 49 49 ? A -4.477 -3.426 11.606 1.000 1 A SER 93.380 1
ATOM 814 H HB2 . SER 49 49 ? A -4.413 -5.184 9.131 1.000 1 A SER 93.380 1
ATOM 815 H HB3 . SER 49 49 ? A -4.801 -5.732 10.768 1.000 1 A SER 93.380 1
ATOM 816 H HG . SER 49 49 ? A -6.551 -4.303 10.784 1.000 1 A SER 93.380 1
ATOM 817 N N . ASN 50 50 ? A -1.566 -3.916 10.299 1.000 1 A ASN 93.060 1
ATOM 818 C CA . ASN 50 50 ? A -0.191 -4.380 10.534 1.000 1 A ASN 93.060 1
ATOM 819 C C . ASN 50 50 ? A 0.706 -3.190 10.902 1.000 1 A ASN 93.060 1
ATOM 820 O O . ASN 50 50 ? A 1.667 -2.844 10.208 1.000 1 A ASN 93.060 1
ATOM 821 C CB . ASN 50 50 ? A 0.318 -5.184 9.328 1.000 1 A ASN 93.060 1
ATOM 822 C CG . ASN 50 50 ? A -0.535 -6.395 9.012 1.000 1 A ASN 93.060 1
ATOM 823 O OD1 . ASN 50 50 ? A -0.306 -7.516 9.419 1.000 1 A ASN 93.060 1
ATOM 824 N ND2 . ASN 50 50 ? A -1.566 -6.224 8.222 1.000 1 A ASN 93.060 1
ATOM 825 H H . ASN 50 50 ? A -1.725 -3.328 9.492 1.000 1 A ASN 93.060 1
ATOM 826 H HA . ASN 50 50 ? A -0.169 -5.053 11.391 1.000 1 A ASN 93.060 1
ATOM 827 H HB2 . ASN 50 50 ? A 1.327 -5.536 9.546 1.000 1 A ASN 93.060 1
ATOM 828 H HB3 . ASN 50 50 ? A 0.359 -4.541 8.449 1.000 1 A ASN 93.060 1
ATOM 829 H HD21 . ASN 50 50 ? A -1.776 -5.285 7.913 1.000 1 A ASN 93.060 1
ATOM 830 H HD22 . ASN 50 50 ? A -2.145 -7.039 8.081 1.000 1 A ASN 93.060 1
ATOM 831 N N . SER 51 51 ? A 0.325 -2.499 11.977 1.000 1 A SER 91.290 1
ATOM 832 C CA . SER 51 51 ? A 0.989 -1.275 12.438 1.000 1 A SER 91.290 1
ATOM 833 C C . SER 51 51 ? A 2.429 -1.500 12.914 1.000 1 A SER 91.290 1
ATOM 834 O O . SER 51 51 ? A 3.183 -0.546 13.058 1.000 1 A SER 91.290 1
ATOM 835 C CB . SER 51 51 ? A 0.154 -0.628 13.543 1.000 1 A SER 91.290 1
ATOM 836 O OG . SER 51 51 ? A 0.174 -1.397 14.731 1.000 1 A SER 91.290 1
ATOM 837 H H . SER 51 51 ? A -0.446 -2.878 12.508 1.000 1 A SER 91.290 1
ATOM 838 H HA . SER 51 51 ? A 1.037 -0.581 11.599 1.000 1 A SER 91.290 1
ATOM 839 H HB2 . SER 51 51 ? A -0.874 -0.522 13.198 1.000 1 A SER 91.290 1
ATOM 840 H HB3 . SER 51 51 ? A 0.551 0.364 13.758 1.000 1 A SER 91.290 1
ATOM 841 H HG . SER 51 51 ? A 0.115 -2.332 14.521 1.000 1 A SER 91.290 1
ATOM 842 N N . GLU 52 52 ? A 2.832 -2.741 13.162 1.000 1 A GLU 90.810 1
ATOM 843 C CA . GLU 52 52 ? A 4.200 -3.176 13.447 1.000 1 A GLU 90.810 1
ATOM 844 C C . GLU 52 52 ? A 5.076 -3.268 12.190 1.000 1 A GLU 90.810 1
ATOM 845 O O . GLU 52 52 ? A 6.293 -3.147 12.293 1.000 1 A GLU 90.810 1
ATOM 846 C CB . GLU 52 52 ? A 4.173 -4.502 14.234 1.000 1 A GLU 90.810 1
ATOM 847 C CG . GLU 52 52 ? A 3.784 -5.778 13.458 1.000 1 A GLU 90.810 1
ATOM 848 C CD . GLU 52 52 ? A 2.374 -5.767 12.839 1.000 1 A GLU 90.810 1
ATOM 849 O OE1 . GLU 52 52 ? A 1.480 -5.059 13.361 1.000 1 A GLU 90.810 1
ATOM 850 O OE2 . GLU 52 52 ? A 2.200 -6.407 11.785 1.000 1 A GLU 90.810 1
ATOM 851 H H . GLU 52 52 ? A 2.136 -3.471 13.118 1.000 1 A GLU 90.810 1
ATOM 852 H HA . GLU 52 52 ? A 4.669 -2.435 14.095 1.000 1 A GLU 90.810 1
ATOM 853 H HB2 . GLU 52 52 ? A 5.174 -4.662 14.636 1.000 1 A GLU 90.810 1
ATOM 854 H HB3 . GLU 52 52 ? A 3.506 -4.390 15.088 1.000 1 A GLU 90.810 1
ATOM 855 H HG2 . GLU 52 52 ? A 4.533 -5.948 12.684 1.000 1 A GLU 90.810 1
ATOM 856 H HG3 . GLU 52 52 ? A 3.849 -6.618 14.149 1.000 1 A GLU 90.810 1
ATOM 857 N N . LEU 53 53 ? A 4.475 -3.409 11.003 1.000 1 A LEU 92.380 1
ATOM 858 C CA . LEU 53 53 ? A 5.187 -3.493 9.723 1.000 1 A LEU 92.380 1
ATOM 859 C C . LEU 53 53 ? A 5.134 -2.193 8.918 1.000 1 A LEU 92.380 1
ATOM 860 O O . LEU 53 53 ? A 6.055 -1.912 8.149 1.000 1 A LEU 92.380 1
ATOM 861 C CB . LEU 53 53 ? A 4.590 -4.638 8.888 1.000 1 A LEU 92.380 1
ATOM 862 C CG . LEU 53 53 ? A 4.755 -6.041 9.495 1.000 1 A LEU 92.380 1
ATOM 863 C CD1 . LEU 53 53 ? A 4.083 -7.070 8.586 1.000 1 A LEU 92.380 1
ATOM 864 C CD2 . LEU 53 53 ? A 6.224 -6.436 9.668 1.000 1 A LEU 92.380 1
ATOM 865 H H . LEU 53 53 ? A 3.470 -3.504 10.989 1.000 1 A LEU 92.380 1
ATOM 866 H HA . LEU 53 53 ? A 6.243 -3.696 9.902 1.000 1 A LEU 92.380 1
ATOM 867 H HB2 . LEU 53 53 ? A 5.059 -4.630 7.903 1.000 1 A LEU 92.380 1
ATOM 868 H HB3 . LEU 53 53 ? A 3.527 -4.445 8.749 1.000 1 A LEU 92.380 1
ATOM 869 H HG . LEU 53 53 ? A 4.274 -6.074 10.472 1.000 1 A LEU 92.380 1
ATOM 870 H HD11 . LEU 53 53 ? A 4.543 -7.072 7.598 1.000 1 A LEU 92.380 1
ATOM 871 H HD12 . LEU 53 53 ? A 4.160 -8.058 9.040 1.000 1 A LEU 92.380 1
ATOM 872 H HD13 . LEU 53 53 ? A 3.023 -6.832 8.498 1.000 1 A LEU 92.380 1
ATOM 873 H HD21 . LEU 53 53 ? A 6.278 -7.458 10.043 1.000 1 A LEU 92.380 1
ATOM 874 H HD22 . LEU 53 53 ? A 6.750 -6.355 8.717 1.000 1 A LEU 92.380 1
ATOM 875 H HD23 . LEU 53 53 ? A 6.692 -5.786 10.408 1.000 1 A LEU 92.380 1
ATOM 876 N N . PHE 54 54 ? A 4.066 -1.410 9.072 1.000 1 A PHE 92.700 1
ATOM 877 C CA . PHE 54 54 ? A 3.810 -0.222 8.262 1.000 1 A PHE 92.700 1
ATOM 878 C C . PHE 54 54 ? A 3.504 0.993 9.127 1.000 1 A PHE 92.700 1
ATOM 879 O O . PHE 54 54 ? A 2.853 0.903 10.169 1.000 1 A PHE 92.700 1
ATOM 880 C CB . PHE 54 54 ? A 2.663 -0.492 7.277 1.000 1 A PHE 92.700 1
ATOM 881 C CG . PHE 54 54 ? A 2.823 -1.771 6.480 1.000 1 A PHE 92.700 1
ATOM 882 C CD1 . PHE 54 54 ? A 3.865 -1.897 5.545 1.000 1 A PHE 92.700 1
ATOM 883 C CD2 . PHE 54 54 ? A 1.962 -2.858 6.714 1.000 1 A PHE 92.700 1
ATOM 884 C CE1 . PHE 54 54 ? A 4.048 -3.107 4.854 1.000 1 A PHE 92.700 1
ATOM 885 C CE2 . PHE 54 54 ? A 2.144 -4.069 6.021 1.000 1 A PHE 92.700 1
ATOM 886 C CZ . PHE 54 54 ? A 3.187 -4.194 5.087 1.000 1 A PHE 92.700 1
ATOM 887 H H . PHE 54 54 ? A 3.330 -1.726 9.688 1.000 1 A PHE 92.700 1
ATOM 888 H HA . PHE 54 54 ? A 4.700 0.013 7.678 1.000 1 A PHE 92.700 1
ATOM 889 H HB2 . PHE 54 54 ? A 2.594 0.345 6.582 1.000 1 A PHE 92.700 1
ATOM 890 H HB3 . PHE 54 54 ? A 1.728 -0.534 7.835 1.000 1 A PHE 92.700 1
ATOM 891 H HD1 . PHE 54 54 ? A 4.539 -1.070 5.378 1.000 1 A PHE 92.700 1
ATOM 892 H HD2 . PHE 54 54 ? A 1.177 -2.764 7.449 1.000 1 A PHE 92.700 1
ATOM 893 H HE1 . PHE 54 54 ? A 4.860 -3.201 4.147 1.000 1 A PHE 92.700 1
ATOM 894 H HE2 . PHE 54 54 ? A 1.496 -4.909 6.224 1.000 1 A PHE 92.700 1
ATOM 895 H HZ . PHE 54 54 ? A 3.332 -5.125 4.559 1.000 1 A PHE 92.700 1
ATOM 896 N N . GLU 55 55 ? A 3.932 2.163 8.665 1.000 1 A GLU 91.960 1
ATOM 897 C CA . GLU 55 55 ? A 3.591 3.427 9.305 1.000 1 A GLU 91.960 1
ATOM 898 C C . GLU 55 55 ? A 3.295 4.537 8.315 1.000 1 A GLU 91.960 1
ATOM 899 O O . GLU 55 55 ? A 3.787 4.560 7.187 1.000 1 A GLU 91.960 1
ATOM 900 C CB . GLU 55 55 ? A 4.666 3.875 10.291 1.000 1 A GLU 91.960 1
ATOM 901 C CG . GLU 55 55 ? A 6.042 4.150 9.675 1.000 1 A GLU 91.960 1
ATOM 902 C CD . GLU 55 55 ? A 7.093 4.402 10.761 1.000 1 A GLU 91.960 1
ATOM 903 O OE1 . GLU 55 55 ? A 6.681 4.734 11.902 1.000 1 A GLU 91.960 1
ATOM 904 O OE2 . GLU 55 55 ? A 8.282 4.187 10.454 1.000 1 A GLU 91.960 1
ATOM 905 H H . GLU 55 55 ? A 4.494 2.190 7.826 1.000 1 A GLU 91.960 1
ATOM 906 H HA . GLU 55 55 ? A 2.679 3.278 9.883 1.000 1 A GLU 91.960 1
ATOM 907 H HB2 . GLU 55 55 ? A 4.760 3.096 11.047 1.000 1 A GLU 91.960 1
ATOM 908 H HB3 . GLU 55 55 ? A 4.314 4.776 10.794 1.000 1 A GLU 91.960 1
ATOM 909 H HG2 . GLU 55 55 ? A 5.973 5.022 9.025 1.000 1 A GLU 91.960 1
ATOM 910 H HG3 . GLU 55 55 ? A 6.340 3.285 9.083 1.000 1 A GLU 91.960 1
ATOM 911 N N . LYS 56 56 ? A 2.478 5.479 8.783 1.000 1 A LYS 89.650 1
ATOM 912 C CA . LYS 56 56 ? A 2.222 6.743 8.107 1.000 1 A LYS 89.650 1
ATOM 913 C C . LYS 56 56 ? A 3.275 7.757 8.524 1.000 1 A LYS 89.650 1
ATOM 914 O O . LYS 56 56 ? A 3.468 7.950 9.725 1.000 1 A LYS 89.650 1
ATOM 915 C CB . LYS 56 56 ? A 0.847 7.289 8.484 1.000 1 A LYS 89.650 1
ATOM 916 C CG . LYS 56 56 ? A -0.308 6.341 8.162 1.000 1 A LYS 89.650 1
ATOM 917 C CD . LYS 56 56 ? A -1.578 7.021 8.665 1.000 1 A LYS 89.650 1
ATOM 918 C CE . LYS 56 56 ? A -2.816 6.203 8.346 1.000 1 A LYS 89.650 1
ATOM 919 N NZ . LYS 56 56 ? A -4.020 6.970 8.739 1.000 1 A LYS 89.650 1
ATOM 920 H H . LYS 56 56 ? A 2.188 5.399 9.747 1.000 1 A LYS 89.650 1
ATOM 921 H HA . LYS 56 56 ? A 2.274 6.592 7.028 1.000 1 A LYS 89.650 1
ATOM 922 H HB2 . LYS 56 56 ? A 0.840 7.504 9.553 1.000 1 A LYS 89.650 1
ATOM 923 H HB3 . LYS 56 56 ? A 0.697 8.228 7.951 1.000 1 A LYS 89.650 1
ATOM 924 H HG2 . LYS 56 56 ? A -0.362 6.177 7.086 1.000 1 A LYS 89.650 1
ATOM 925 H HG3 . LYS 56 56 ? A -0.178 5.393 8.683 1.000 1 A LYS 89.650 1
ATOM 926 H HD2 . LYS 56 56 ? A -1.506 7.161 9.744 1.000 1 A LYS 89.650 1
ATOM 927 H HD3 . LYS 56 56 ? A -1.662 7.999 8.192 1.000 1 A LYS 89.650 1
ATOM 928 H HE2 . LYS 56 56 ? A -2.830 6.010 7.274 1.000 1 A LYS 89.650 1
ATOM 929 H HE3 . LYS 56 56 ? A -2.766 5.245 8.865 1.000 1 A LYS 89.650 1
ATOM 930 H HZ1 . LYS 56 56 ? A -4.087 7.059 9.743 1.000 1 A LYS 89.650 1
ATOM 931 H HZ2 . LYS 56 56 ? A -4.849 6.521 8.379 1.000 1 A LYS 89.650 1
ATOM 932 H HZ3 . LYS 56 56 ? A -3.985 7.901 8.349 1.000 1 A LYS 89.650 1
ATOM 933 N N . ILE 57 57 ? A 3.862 8.453 7.556 1.000 1 A ILE 88.130 1
ATOM 934 C CA . ILE 57 57 ? A 4.851 9.503 7.844 1.000 1 A ILE 88.130 1
ATOM 935 C C . ILE 57 57 ? A 4.217 10.806 8.349 1.000 1 A ILE 88.130 1
ATOM 936 O O . ILE 57 57 ? A 4.778 11.466 9.215 1.000 1 A ILE 88.130 1
ATOM 937 C CB . ILE 57 57 ? A 5.761 9.757 6.629 1.000 1 A ILE 88.130 1
ATOM 938 C CG1 . ILE 57 57 ? A 4.983 10.074 5.331 1.000 1 A ILE 88.130 1
ATOM 939 C CG2 . ILE 57 57 ? A 6.665 8.530 6.408 1.000 1 A ILE 88.130 1
ATOM 940 C CD1 . ILE 57 57 ? A 5.820 10.900 4.353 1.000 1 A ILE 88.130 1
ATOM 941 H H . ILE 57 57 ? A 3.661 8.209 6.597 1.000 1 A ILE 88.130 1
ATOM 942 H HA . ILE 57 57 ? A 5.491 9.156 8.656 1.000 1 A ILE 88.130 1
ATOM 943 H HB . ILE 57 57 ? A 6.399 10.606 6.874 1.000 1 A ILE 88.130 1
ATOM 944 H HG12 . ILE 57 57 ? A 4.078 10.643 5.545 1.000 1 A ILE 88.130 1
ATOM 945 H HG13 . ILE 57 57 ? A 4.691 9.141 4.848 1.000 1 A ILE 88.130 1
ATOM 946 H HG21 . ILE 57 57 ? A 6.075 7.657 6.132 1.000 1 A ILE 88.130 1
ATOM 947 H HG22 . ILE 57 57 ? A 7.395 8.730 5.623 1.000 1 A ILE 88.130 1
ATOM 948 H HG23 . ILE 57 57 ? A 7.213 8.307 7.324 1.000 1 A ILE 88.130 1
ATOM 949 H HD11 . ILE 57 57 ? A 6.827 10.491 4.275 1.000 1 A ILE 88.130 1
ATOM 950 H HD12 . ILE 57 57 ? A 5.349 10.899 3.370 1.000 1 A ILE 88.130 1
ATOM 951 H HD13 . ILE 57 57 ? A 5.891 11.926 4.712 1.000 1 A ILE 88.130 1
ATOM 952 N N . ASP 58 58 ? A 3.026 11.150 7.860 1.000 1 A ASP 79.650 1
ATOM 953 C CA . ASP 58 58 ? A 2.292 12.354 8.251 1.000 1 A ASP 79.650 1
ATOM 954 C C . ASP 58 58 ? A 0.940 11.940 8.840 1.000 1 A ASP 79.650 1
ATOM 955 O O . ASP 58 58 ? A -0.008 11.599 8.129 1.000 1 A ASP 79.650 1
ATOM 956 C CB . ASP 58 58 ? A 2.183 13.298 7.048 1.000 1 A ASP 79.650 1
ATOM 957 C CG . ASP 58 58 ? A 1.577 14.653 7.411 1.000 1 A ASP 79.650 1
ATOM 958 O OD1 . ASP 58 58 ? A 1.063 14.787 8.549 1.000 1 A ASP 79.650 1
ATOM 959 O OD2 . ASP 58 58 ? A 1.568 15.514 6.500 1.000 1 A ASP 79.650 1
ATOM 960 H H . ASP 58 58 ? A 2.610 10.564 7.150 1.000 1 A ASP 79.650 1
ATOM 961 H HA . ASP 58 58 ? A 2.843 12.893 9.021 1.000 1 A ASP 79.650 1
ATOM 962 H HB2 . ASP 58 58 ? A 1.579 12.830 6.270 1.000 1 A ASP 79.650 1
ATOM 963 H HB3 . ASP 58 58 ? A 3.182 13.465 6.644 1.000 1 A ASP 79.650 1
ATOM 964 N N . LYS 59 59 ? A 0.892 11.856 10.173 1.000 1 A LYS 77.520 1
ATOM 965 C CA . LYS 59 59 ? A -0.277 11.357 10.913 1.000 1 A LYS 77.520 1
ATOM 966 C C . LYS 59 59 ? A -1.374 12.410 11.076 1.000 1 A LYS 77.520 1
ATOM 967 O O . LYS 59 59 ? A -2.502 12.030 11.381 1.000 1 A LYS 77.520 1
ATOM 968 C CB . LYS 59 59 ? A 0.156 10.818 12.288 1.000 1 A LYS 77.520 1
ATOM 969 C CG . LYS 59 59 ? A 1.054 9.576 12.188 1.000 1 A LYS 77.520 1
ATOM 970 C CD . LYS 59 59 ? A 1.485 9.090 13.580 1.000 1 A LYS 77.520 1
ATOM 971 C CE . LYS 59 59 ? A 2.446 7.904 13.428 1.000 1 A LYS 77.520 1
ATOM 972 N NZ . LYS 59 59 ? A 3.041 7.489 14.724 1.000 1 A LYS 77.520 1
ATOM 973 H H . LYS 59 59 ? A 1.710 12.161 10.680 1.000 1 A LYS 77.520 1
ATOM 974 H HA . LYS 59 59 ? A -0.733 10.549 10.342 1.000 1 A LYS 77.520 1
ATOM 975 H HB2 . LYS 59 59 ? A 0.681 11.606 12.828 1.000 1 A LYS 77.520 1
ATOM 976 H HB3 . LYS 59 59 ? A -0.735 10.553 12.858 1.000 1 A LYS 77.520 1
ATOM 977 H HG2 . LYS 59 59 ? A 0.511 8.779 11.679 1.000 1 A LYS 77.520 1
ATOM 978 H HG3 . LYS 59 59 ? A 1.945 9.818 11.608 1.000 1 A LYS 77.520 1
ATOM 979 H HD2 . LYS 59 59 ? A 1.992 9.906 14.094 1.000 1 A LYS 77.520 1
ATOM 980 H HD3 . LYS 59 59 ? A 0.607 8.793 14.154 1.000 1 A LYS 77.520 1
ATOM 981 H HE2 . LYS 59 59 ? A 1.914 7.071 12.969 1.000 1 A LYS 77.520 1
ATOM 982 H HE3 . LYS 59 59 ? A 3.240 8.195 12.740 1.000 1 A LYS 77.520 1
ATOM 983 H HZ1 . LYS 59 59 ? A 3.547 8.260 15.135 1.000 1 A LYS 77.520 1
ATOM 984 H HZ2 . LYS 59 59 ? A 3.714 6.752 14.568 1.000 1 A LYS 77.520 1
ATOM 985 H HZ3 . LYS 59 59 ? A 2.338 7.168 15.374 1.000 1 A LYS 77.520 1
ATOM 986 N N . THR 60 60 ? A -1.052 13.695 10.930 1.000 1 A THR 78.190 1
ATOM 987 C CA . THR 60 60 ? A -1.967 14.813 11.222 1.000 1 A THR 78.190 1
ATOM 988 C C . THR 60 60 ? A -2.633 15.370 9.972 1.000 1 A THR 78.190 1
ATOM 989 O O . THR 60 60 ? A -3.676 16.014 10.060 1.000 1 A THR 78.190 1
ATOM 990 C CB . THR 60 60 ? A -1.235 15.948 11.948 1.000 1 A THR 78.190 1
ATOM 991 O OG1 . THR 60 60 ? A -0.121 16.350 11.196 1.000 1 A THR 78.190 1
ATOM 992 C CG2 . THR 60 60 ? A -0.713 15.508 13.315 1.000 1 A THR 78.190 1
ATOM 993 H H . THR 60 60 ? A -0.134 13.941 10.588 1.000 1 A THR 78.190 1
ATOM 994 H HA . THR 60 60 ? A -2.772 14.468 11.872 1.000 1 A THR 78.190 1
ATOM 995 H HB . THR 60 60 ? A -1.913 16.792 12.079 1.000 1 A THR 78.190 1
ATOM 996 H HG1 . THR 60 60 ? A 0.172 17.215 11.492 1.000 1 A THR 78.190 1
ATOM 997 H HG21 . THR 60 60 ? A -1.539 15.128 13.918 1.000 1 A THR 78.190 1
ATOM 998 H HG22 . THR 60 60 ? A 0.042 14.730 13.201 1.000 1 A THR 78.190 1
ATOM 999 H HG23 . THR 60 60 ? A -0.270 16.363 13.826 1.000 1 A THR 78.190 1
ATOM 1000 N N . ASN 61 61 ? A -2.067 15.104 8.803 1.000 1 A ASN 77.190 1
ATOM 1001 C CA . ASN 61 61 ? A -2.626 15.525 7.535 1.000 1 A ASN 77.190 1
ATOM 1002 C C . ASN 61 61 ? A -3.884 14.732 7.163 1.000 1 A ASN 77.190 1
ATOM 1003 O O . ASN 61 61 ? A -3.863 13.514 6.980 1.000 1 A ASN 77.190 1
ATOM 1004 C CB . ASN 61 61 ? A -1.489 15.398 6.545 1.000 1 A ASN 77.190 1
ATOM 1005 C CG . ASN 61 61 ? A -1.733 15.876 5.142 1.000 1 A ASN 77.190 1
ATOM 1006 O OD1 . ASN 61 61 ? A -2.842 16.131 4.683 1.000 1 A ASN 77.190 1
ATOM 1007 N ND2 . ASN 61 61 ? A -0.628 16.014 4.450 1.000 1 A ASN 77.190 1
ATOM 1008 H H . ASN 61 61 ? A -1.140 14.703 8.796 1.000 1 A ASN 77.190 1
ATOM 1009 H HA . ASN 61 61 ? A -2.891 16.580 7.606 1.000 1 A ASN 77.190 1
ATOM 1010 H HB2 . ASN 61 61 ? A -1.140 14.366 6.503 1.000 1 A ASN 77.190 1
ATOM 1011 H HB3 . ASN 61 61 ? A -0.697 16.032 6.944 1.000 1 A ASN 77.190 1
ATOM 1012 H HD21 . ASN 61 61 ? A 0.235 15.869 4.955 1.000 1 A ASN 77.190 1
ATOM 1013 H HD22 . ASN 61 61 ? A -0.646 16.358 3.501 1.000 1 A ASN 77.190 1
ATOM 1014 N N . THR 62 62 ? A -4.991 15.460 7.042 1.000 1 A THR 77.240 1
ATOM 1015 C CA . THR 62 62 ? A -6.299 14.952 6.608 1.000 1 A THR 77.240 1
ATOM 1016 C C . THR 62 62 ? A -6.659 15.379 5.187 1.000 1 A THR 77.240 1
ATOM 1017 O O . THR 62 62 ? A -7.674 14.936 4.655 1.000 1 A THR 77.240 1
ATOM 1018 C CB . THR 62 62 ? A -7.398 15.436 7.561 1.000 1 A THR 77.240 1
ATOM 1019 O OG1 . THR 62 62 ? A -7.392 16.846 7.607 1.000 1 A THR 77.240 1
ATOM 1020 C CG2 . THR 62 62 ? A -7.190 14.925 8.986 1.000 1 A THR 77.240 1
ATOM 1021 H H . THR 62 62 ? A -4.958 16.428 7.329 1.000 1 A THR 77.240 1
ATOM 1022 H HA . THR 62 62 ? A -6.292 13.862 6.618 1.000 1 A THR 77.240 1
ATOM 1023 H HB . THR 62 62 ? A -8.367 15.087 7.203 1.000 1 A THR 77.240 1
ATOM 1024 H HG1 . THR 62 62 ? A -8.100 17.125 8.193 1.000 1 A THR 77.240 1
ATOM 1025 H HG21 . THR 62 62 ? A -6.315 15.395 9.433 1.000 1 A THR 77.240 1
ATOM 1026 H HG22 . THR 62 62 ? A -8.067 15.157 9.591 1.000 1 A THR 77.240 1
ATOM 1027 H HG23 . THR 62 62 ? A -7.044 13.845 8.973 1.000 1 A THR 77.240 1
ATOM 1028 N N . ILE 63 63 ? A -5.845 16.239 4.571 1.000 1 A ILE 83.100 1
ATOM 1029 C CA . ILE 63 63 ? A -6.101 16.784 3.236 1.000 1 A ILE 83.100 1
ATOM 1030 C C . ILE 63 63 ? A -5.672 15.769 2.179 1.000 1 A ILE 83.100 1
ATOM 1031 O O . ILE 63 63 ? A -6.396 15.513 1.217 1.000 1 A ILE 83.100 1
ATOM 1032 C CB . ILE 63 63 ? A -5.375 18.140 3.061 1.000 1 A ILE 83.100 1
ATOM 1033 C CG1 . ILE 63 63 ? A -5.892 19.163 4.101 1.000 1 A ILE 83.100 1
ATOM 1034 C CG2 . ILE 63 63 ? A -5.558 18.673 1.627 1.000 1 A ILE 83.100 1
ATOM 1035 C CD1 . ILE 63 63 ? A -5.165 20.513 4.074 1.000 1 A ILE 83.100 1
ATOM 1036 H H . ILE 63 63 ? A -4.979 16.485 5.029 1.000 1 A ILE 83.100 1
ATOM 1037 H HA . ILE 63 63 ? A -7.172 16.948 3.114 1.000 1 A ILE 83.100 1
ATOM 1038 H HB . ILE 63 63 ? A -4.309 17.988 3.230 1.000 1 A ILE 83.100 1
ATOM 1039 H HG12 . ILE 63 63 ? A -5.764 18.757 5.104 1.000 1 A ILE 83.100 1
ATOM 1040 H HG13 . ILE 63 63 ? A -6.957 19.334 3.943 1.000 1 A ILE 83.100 1
ATOM 1041 H HG21 . ILE 63 63 ? A -5.022 19.612 1.495 1.000 1 A ILE 83.100 1
ATOM 1042 H HG22 . ILE 63 63 ? A -5.148 17.973 0.899 1.000 1 A ILE 83.100 1
ATOM 1043 H HG23 . ILE 63 63 ? A -6.617 18.828 1.416 1.000 1 A ILE 83.100 1
ATOM 1044 H HD11 . ILE 63 63 ? A -5.407 21.063 3.164 1.000 1 A ILE 83.100 1
ATOM 1045 H HD12 . ILE 63 63 ? A -4.088 20.357 4.134 1.000 1 A ILE 83.100 1
ATOM 1046 H HD13 . ILE 63 63 ? A -5.484 21.110 4.928 1.000 1 A ILE 83.100 1
ATOM 1047 N N . TYR 64 64 ? A -4.492 15.180 2.359 1.000 1 A TYR 85.970 1
ATOM 1048 C CA . TYR 64 64 ? A -3.900 14.285 1.378 1.000 1 A TYR 85.970 1
ATOM 1049 C C . TYR 64 64 ? A -4.025 12.819 1.799 1.000 1 A TYR 85.970 1
ATOM 1050 O O . TYR 64 64 ? A -4.044 12.507 2.992 1.000 1 A TYR 85.970 1
ATOM 1051 C CB . TYR 64 64 ? A -2.455 14.703 1.105 1.000 1 A TYR 85.970 1
ATOM 1052 C CG . TYR 64 64 ? A -2.352 16.103 0.530 1.000 1 A TYR 85.970 1
ATOM 1053 C CD1 . TYR 64 64 ? A -2.699 16.345 -0.814 1.000 1 A TYR 85.970 1
ATOM 1054 C CD2 . TYR 64 64 ? A -1.959 17.177 1.350 1.000 1 A TYR 85.970 1
ATOM 1055 C CE1 . TYR 64 64 ? A -2.621 17.650 -1.337 1.000 1 A TYR 85.970 1
ATOM 1056 C CE2 . TYR 64 64 ? A -1.854 18.477 0.828 1.000 1 A TYR 85.970 1
ATOM 1057 C CZ . TYR 64 64 ? A -2.185 18.715 -0.521 1.000 1 A TYR 85.970 1
ATOM 1058 O OH . TYR 64 64 ? A -2.101 19.968 -1.034 1.000 1 A TYR 85.970 1
ATOM 1059 H H . TYR 64 64 ? A -3.970 15.391 3.197 1.000 1 A TYR 85.970 1
ATOM 1060 H HA . TYR 64 64 ? A -4.441 14.415 0.440 1.000 1 A TYR 85.970 1
ATOM 1061 H HB2 . TYR 64 64 ? A -1.884 14.640 2.031 1.000 1 A TYR 85.970 1
ATOM 1062 H HB3 . TYR 64 64 ? A -2.009 14.005 0.396 1.000 1 A TYR 85.970 1
ATOM 1063 H HD1 . TYR 64 64 ? A -3.030 15.532 -1.443 1.000 1 A TYR 85.970 1
ATOM 1064 H HD2 . TYR 64 64 ? A -1.780 17.017 2.403 1.000 1 A TYR 85.970 1
ATOM 1065 H HE1 . TYR 64 64 ? A -2.883 17.852 -2.365 1.000 1 A TYR 85.970 1
ATOM 1066 H HE2 . TYR 64 64 ? A -1.550 19.294 1.466 1.000 1 A TYR 85.970 1
ATOM 1067 H HH . TYR 64 64 ? A -1.801 20.606 -0.382 1.000 1 A TYR 85.970 1
ATOM 1068 N N . PRO 65 65 ? A -4.081 11.881 0.835 1.000 1 A PRO 88.190 1
ATOM 1069 C CA . PRO 65 65 ? A -4.004 10.465 1.151 1.000 1 A PRO 88.190 1
ATOM 1070 C C . PRO 65 65 ? A -2.730 10.168 1.954 1.000 1 A PRO 88.190 1
ATOM 1071 O O . PRO 65 65 ? A -1.657 10.639 1.568 1.000 1 A PRO 88.190 1
ATOM 1072 C CB . PRO 65 65 ? A -4.005 9.730 -0.192 1.000 1 A PRO 88.190 1
ATOM 1073 C CG . PRO 65 65 ? A -4.671 10.726 -1.139 1.000 1 A PRO 88.190 1
ATOM 1074 C CD . PRO 65 65 ? A -4.221 12.080 -0.598 1.000 1 A PRO 88.190 1
ATOM 1075 H HA . PRO 65 65 ? A -4.899 10.207 1.716 1.000 1 A PRO 88.190 1
ATOM 1076 H HB2 . PRO 65 65 ? A -2.983 9.551 -0.525 1.000 1 A PRO 88.190 1
ATOM 1077 H HB3 . PRO 65 65 ? A -4.558 8.792 -0.136 1.000 1 A PRO 88.190 1
ATOM 1078 H HG2 . PRO 65 65 ? A -4.354 10.580 -2.172 1.000 1 A PRO 88.190 1
ATOM 1079 H HG3 . PRO 65 65 ? A -5.755 10.644 -1.054 1.000 1 A PRO 88.190 1
ATOM 1080 H HD2 . PRO 65 65 ? A -3.255 12.352 -1.023 1.000 1 A PRO 88.190 1
ATOM 1081 H HD3 . PRO 65 65 ? A -4.970 12.836 -0.832 1.000 1 A PRO 88.190 1
ATOM 1082 N N . PRO 66 66 ? A -2.815 9.362 3.026 1.000 1 A PRO 90.420 1
ATOM 1083 C CA . PRO 66 66 ? A -1.654 9.052 3.840 1.000 1 A PRO 90.420 1
ATOM 1084 C C . PRO 66 66 ? A -0.569 8.387 2.994 1.000 1 A PRO 90.420 1
ATOM 1085 O O . PRO 66 66 ? A -0.841 7.490 2.186 1.000 1 A PRO 90.420 1
ATOM 1086 C CB . PRO 66 66 ? A -2.156 8.153 4.973 1.000 1 A PRO 90.420 1
ATOM 1087 C CG . PRO 66 66 ? A -3.443 7.550 4.408 1.000 1 A PRO 90.420 1
ATOM 1088 C CD . PRO 66 66 ? A -3.987 8.659 3.512 1.000 1 A PRO 90.420 1
ATOM 1089 H HA . PRO 66 66 ? A -1.259 9.975 4.267 1.000 1 A PRO 90.420 1
ATOM 1090 H HB2 . PRO 66 66 ? A -1.431 7.386 5.242 1.000 1 A PRO 90.420 1
ATOM 1091 H HB3 . PRO 66 66 ? A -2.395 8.771 5.838 1.000 1 A PRO 90.420 1
ATOM 1092 H HG2 . PRO 66 66 ? A -4.148 7.285 5.197 1.000 1 A PRO 90.420 1
ATOM 1093 H HG3 . PRO 66 66 ? A -3.208 6.680 3.795 1.000 1 A PRO 90.420 1
ATOM 1094 H HD2 . PRO 66 66 ? A -4.567 8.228 2.696 1.000 1 A PRO 90.420 1
ATOM 1095 H HD3 . PRO 66 66 ? A -4.599 9.346 4.096 1.000 1 A PRO 90.420 1
ATOM 1096 N N . LEU 67 67 ? A 0.659 8.841 3.215 1.000 1 A LEU 92.150 1
ATOM 1097 C CA . LEU 67 67 ? A 1.873 8.252 2.680 1.000 1 A LEU 92.150 1
ATOM 1098 C C . LEU 67 67 ? A 2.412 7.230 3.676 1.000 1 A LEU 92.150 1
ATOM 1099 O O . LEU 67 67 ? A 2.546 7.523 4.866 1.000 1 A LEU 92.150 1
ATOM 1100 C CB . LEU 67 67 ? A 2.886 9.372 2.414 1.000 1 A LEU 92.150 1
ATOM 1101 C CG . LEU 67 67 ? A 2.589 10.244 1.184 1.000 1 A LEU 92.150 1
ATOM 1102 C CD1 . LEU 67 67 ? A 3.562 11.420 1.145 1.000 1 A LEU 92.150 1
ATOM 1103 C CD2 . LEU 67 67 ? A 2.740 9.466 -0.126 1.000 1 A LEU 92.150 1
ATOM 1104 H H . LEU 67 67 ? A 0.770 9.600 3.873 1.000 1 A LEU 92.150 1
ATOM 1105 H HA . LEU 67 67 ? A 1.651 7.729 1.750 1.000 1 A LEU 92.150 1
ATOM 1106 H HB2 . LEU 67 67 ? A 2.929 10.012 3.294 1.000 1 A LEU 92.150 1
ATOM 1107 H HB3 . LEU 67 67 ? A 3.869 8.919 2.289 1.000 1 A LEU 92.150 1
ATOM 1108 H HG . LEU 67 67 ? A 1.574 10.635 1.249 1.000 1 A LEU 92.150 1
ATOM 1109 H HD11 . LEU 67 67 ? A 3.324 12.068 0.302 1.000 1 A LEU 92.150 1
ATOM 1110 H HD12 . LEU 67 67 ? A 3.473 12.005 2.060 1.000 1 A LEU 92.150 1
ATOM 1111 H HD13 . LEU 67 67 ? A 4.588 11.064 1.042 1.000 1 A LEU 92.150 1
ATOM 1112 H HD21 . LEU 67 67 ? A 3.752 9.068 -0.207 1.000 1 A LEU 92.150 1
ATOM 1113 H HD22 . LEU 67 67 ? A 2.556 10.136 -0.966 1.000 1 A LEU 92.150 1
ATOM 1114 H HD23 . LEU 67 67 ? A 2.018 8.650 -0.161 1.000 1 A LEU 92.150 1
ATOM 1115 N N . TRP 68 68 ? A 2.711 6.040 3.172 1.000 1 A TRP 93.130 1
ATOM 1116 C CA . TRP 68 68 ? A 3.118 4.888 3.956 1.000 1 A TRP 93.130 1
ATOM 1117 C C . TRP 68 68 ? A 4.542 4.493 3.629 1.000 1 A TRP 93.130 1
ATOM 1118 O O . TRP 68 68 ? A 4.953 4.536 2.469 1.000 1 A TRP 93.130 1
ATOM 1119 C CB . TRP 68 68 ? A 2.176 3.715 3.694 1.000 1 A TRP 93.130 1
ATOM 1120 C CG . TRP 68 68 ? A 0.757 3.986 4.061 1.000 1 A TRP 93.130 1
ATOM 1121 C CD1 . TRP 68 68 ? A -0.154 4.592 3.270 1.000 1 A TRP 93.130 1
ATOM 1122 C CD2 . TRP 68 68 ? A 0.078 3.696 5.316 1.000 1 A TRP 93.130 1
ATOM 1123 N NE1 . TRP 68 68 ? A -1.360 4.671 3.933 1.000 1 A TRP 93.130 1
ATOM 1124 C CE2 . TRP 68 68 ? A -1.284 4.101 5.187 1.000 1 A TRP 93.130 1
ATOM 1125 C CE3 . TRP 68 68 ? A 0.466 3.101 6.534 1.000 1 A TRP 93.130 1
ATOM 1126 C CZ2 . TRP 68 68 ? A -2.230 3.871 6.195 1.000 1 A TRP 93.130 1
ATOM 1127 C CZ3 . TRP 68 68 ? A -0.473 2.871 7.556 1.000 1 A TRP 93.130 1
ATOM 1128 C CH2 . TRP 68 68 ? A -1.819 3.238 7.382 1.000 1 A TRP 93.130 1
ATOM 1129 H H . TRP 68 68 ? A 2.585 5.884 2.182 1.000 1 A TRP 93.130 1
ATOM 1130 H HA . TRP 68 68 ? A 3.062 5.134 5.016 1.000 1 A TRP 93.130 1
ATOM 1131 H HB2 . TRP 68 68 ? A 2.520 2.856 4.271 1.000 1 A TRP 93.130 1
ATOM 1132 H HB3 . TRP 68 68 ? A 2.223 3.442 2.640 1.000 1 A TRP 93.130 1
ATOM 1133 H HD1 . TRP 68 68 ? A 0.058 4.968 2.279 1.000 1 A TRP 93.130 1
ATOM 1134 H HE1 . TRP 68 68 ? A -2.180 5.099 3.527 1.000 1 A TRP 93.130 1
ATOM 1135 H HE3 . TRP 68 68 ? A 1.490 2.780 6.660 1.000 1 A TRP 93.130 1
ATOM 1136 H HZ2 . TRP 68 68 ? A -3.268 4.125 6.035 1.000 1 A TRP 93.130 1
ATOM 1137 H HZ3 . TRP 68 68 ? A -0.168 2.352 8.453 1.000 1 A TRP 93.130 1
ATOM 1138 H HH2 . TRP 68 68 ? A -2.538 2.988 8.149 1.000 1 A TRP 93.130 1
ATOM 1139 N N . ILE 69 69 ? A 5.254 4.057 4.656 1.000 1 A ILE 92.260 1
ATOM 1140 C CA . ILE 69 69 ? A 6.545 3.393 4.542 1.000 1 A ILE 92.260 1
ATOM 1141 C C . ILE 69 69 ? A 6.485 2.060 5.274 1.000 1 A ILE 92.260 1
ATOM 1142 O O . ILE 69 69 ? A 5.655 1.843 6.165 1.000 1 A ILE 92.260 1
ATOM 1143 C CB . ILE 69 69 ? A 7.700 4.281 5.051 1.000 1 A ILE 92.260 1
ATOM 1144 C CG1 . ILE 69 69 ? A 7.508 4.704 6.521 1.000 1 A ILE 92.260 1
ATOM 1145 C CG2 . ILE 69 69 ? A 7.856 5.487 4.114 1.000 1 A ILE 92.260 1
ATOM 1146 C CD1 . ILE 69 69 ? A 8.696 5.476 7.106 1.000 1 A ILE 92.260 1
ATOM 1147 H H . ILE 69 69 ? A 4.834 4.079 5.574 1.000 1 A ILE 92.260 1
ATOM 1148 H HA . ILE 69 69 ? A 6.743 3.168 3.494 1.000 1 A ILE 92.260 1
ATOM 1149 H HB . ILE 69 69 ? A 8.620 3.699 4.987 1.000 1 A ILE 92.260 1
ATOM 1150 H HG12 . ILE 69 69 ? A 7.383 3.805 7.125 1.000 1 A ILE 92.260 1
ATOM 1151 H HG13 . ILE 69 69 ? A 6.611 5.315 6.621 1.000 1 A ILE 92.260 1
ATOM 1152 H HG21 . ILE 69 69 ? A 7.950 5.139 3.086 1.000 1 A ILE 92.260 1
ATOM 1153 H HG22 . ILE 69 69 ? A 8.764 6.035 4.364 1.000 1 A ILE 92.260 1
ATOM 1154 H HG23 . ILE 69 69 ? A 6.994 6.147 4.208 1.000 1 A ILE 92.260 1
ATOM 1155 H HD11 . ILE 69 69 ? A 9.607 4.886 7.007 1.000 1 A ILE 92.260 1
ATOM 1156 H HD12 . ILE 69 69 ? A 8.515 5.668 8.163 1.000 1 A ILE 92.260 1
ATOM 1157 H HD13 . ILE 69 69 ? A 8.823 6.433 6.599 1.000 1 A ILE 92.260 1
ATOM 1158 N N . ARG 70 70 ? A 7.382 1.158 4.889 1.000 1 A ARG 91.090 1
ATOM 1159 C CA . ARG 70 70 ? A 7.695 0.006 5.720 1.000 1 A ARG 91.090 1
ATOM 1160 C C . ARG 70 70 ? A 8.493 0.498 6.926 1.000 1 A ARG 91.090 1
ATOM 1161 O O . ARG 70 70 ? A 9.456 1.241 6.757 1.000 1 A ARG 91.090 1
ATOM 1162 C CB . ARG 70 70 ? A 8.464 -1.017 4.883 1.000 1 A ARG 91.090 1
ATOM 1163 C CG . ARG 70 70 ? A 8.855 -2.218 5.744 1.000 1 A ARG 91.090 1
ATOM 1164 C CD . ARG 70 70 ? A 9.739 -3.171 4.957 1.000 1 A ARG 91.090 1
ATOM 1165 N NE . ARG 70 70 ? A 10.543 -3.991 5.881 1.000 1 A ARG 91.090 1
ATOM 1166 C CZ . ARG 70 70 ? A 11.300 -4.993 5.499 1.000 1 A ARG 91.090 1
ATOM 1167 N NH1 . ARG 70 70 ? A 11.100 -5.570 4.366 1.000 1 A ARG 91.090 1
ATOM 1168 N NH2 . ARG 70 70 ? A 12.242 -5.481 6.247 1.000 1 A ARG 91.090 1
ATOM 1169 H H . ARG 70 70 ? A 8.052 1.424 4.182 1.000 1 A ARG 91.090 1
ATOM 1170 H HA . ARG 70 70 ? A 6.775 -0.450 6.084 1.000 1 A ARG 91.090 1
ATOM 1171 H HB2 . ARG 70 70 ? A 7.843 -1.352 4.052 1.000 1 A ARG 91.090 1
ATOM 1172 H HB3 . ARG 70 70 ? A 9.364 -0.549 4.484 1.000 1 A ARG 91.090 1
ATOM 1173 H HG2 . ARG 70 70 ? A 7.967 -2.739 6.102 1.000 1 A ARG 91.090 1
ATOM 1174 H HG3 . ARG 70 70 ? A 9.434 -1.867 6.598 1.000 1 A ARG 91.090 1
ATOM 1175 H HD2 . ARG 70 70 ? A 9.118 -3.781 4.301 1.000 1 A ARG 91.090 1
ATOM 1176 H HD3 . ARG 70 70 ? A 10.423 -2.591 4.337 1.000 1 A ARG 91.090 1
ATOM 1177 H HE . ARG 70 70 ? A 10.701 -3.601 6.800 1.000 1 A ARG 91.090 1
ATOM 1178 H HH11 . ARG 70 70 ? A 10.413 -5.176 3.739 1.000 1 A ARG 91.090 1
ATOM 1179 H HH12 . ARG 70 70 ? A 11.889 -5.867 3.811 1.000 1 A ARG 91.090 1
ATOM 1180 H HH21 . ARG 70 70 ? A 12.884 -6.130 5.816 1.000 1 A ARG 91.090 1
ATOM 1181 H HH22 . ARG 70 70 ? A 12.508 -4.992 7.090 1.000 1 A ARG 91.090 1
ATOM 1182 N N . LYS 71 71 ? A 8.126 0.034 8.117 1.000 1 A LYS 89.620 1
ATOM 1183 C CA . LYS 71 71 ? A 8.907 0.270 9.327 1.000 1 A LYS 89.620 1
ATOM 1184 C C . LYS 71 71 ? A 10.272 -0.401 9.225 1.000 1 A LYS 89.620 1
ATOM 1185 O O . LYS 71 71 ? A 10.388 -1.578 8.865 1.000 1 A LYS 89.620 1
ATOM 1186 C CB . LYS 71 71 ? A 8.154 -0.233 10.560 1.000 1 A LYS 89.620 1
ATOM 1187 C CG . LYS 71 71 ? A 7.015 0.724 10.915 1.000 1 A LYS 89.620 1
ATOM 1188 C CD . LYS 71 71 ? A 6.369 0.287 12.225 1.000 1 A LYS 89.620 1
ATOM 1189 C CE . LYS 71 71 ? A 5.464 1.399 12.733 1.000 1 A LYS 89.620 1
ATOM 1190 N NZ . LYS 71 71 ? A 5.000 1.101 14.098 1.000 1 A LYS 89.620 1
ATOM 1191 H H . LYS 71 71 ? A 7.348 -0.608 8.164 1.000 1 A LYS 89.620 1
ATOM 1192 H HA . LYS 71 71 ? A 9.075 1.341 9.433 1.000 1 A LYS 89.620 1
ATOM 1193 H HB2 . LYS 71 71 ? A 8.851 -0.270 11.397 1.000 1 A LYS 89.620 1
ATOM 1194 H HB3 . LYS 71 71 ? A 7.768 -1.237 10.388 1.000 1 A LYS 89.620 1
ATOM 1195 H HG2 . LYS 71 71 ? A 6.270 0.745 10.120 1.000 1 A LYS 89.620 1
ATOM 1196 H HG3 . LYS 71 71 ? A 7.436 1.721 11.048 1.000 1 A LYS 89.620 1
ATOM 1197 H HD2 . LYS 71 71 ? A 5.785 -0.617 12.056 1.000 1 A LYS 89.620 1
ATOM 1198 H HD3 . LYS 71 71 ? A 7.148 0.087 12.961 1.000 1 A LYS 89.620 1
ATOM 1199 H HE2 . LYS 71 71 ? A 6.017 2.338 12.709 1.000 1 A LYS 89.620 1
ATOM 1200 H HE3 . LYS 71 71 ? A 4.608 1.468 12.062 1.000 1 A LYS 89.620 1
ATOM 1201 H HZ1 . LYS 71 71 ? A 4.489 1.885 14.480 1.000 1 A LYS 89.620 1
ATOM 1202 H HZ2 . LYS 71 71 ? A 5.786 0.865 14.686 1.000 1 A LYS 89.620 1
ATOM 1203 H HZ3 . LYS 71 71 ? A 4.378 0.308 14.034 1.000 1 A LYS 89.620 1
ATOM 1204 N N . THR 72 72 ? A 11.300 0.356 9.566 1.000 1 A THR 80.120 1
ATOM 1205 C CA . THR 72 72 ? A 12.644 -0.155 9.823 1.000 1 A THR 80.120 1
ATOM 1206 C C . THR 72 72 ? A 12.776 -0.351 11.327 1.000 1 A THR 80.120 1
ATOM 1207 O O . THR 72 72 ? A 12.561 0.602 12.075 1.000 1 A THR 80.120 1
ATOM 1208 C CB . THR 72 72 ? A 13.706 0.813 9.285 1.000 1 A THR 80.120 1
ATOM 1209 O OG1 . THR 72 72 ? A 13.478 2.114 9.774 1.000 1 A THR 80.120 1
ATOM 1210 C CG2 . THR 72 72 ? A 13.656 0.889 7.756 1.000 1 A THR 80.120 1
ATOM 1211 H H . THR 72 72 ? A 11.132 1.320 9.814 1.000 1 A THR 80.120 1
ATOM 1212 H HA . THR 72 72 ? A 12.787 -1.118 9.333 1.000 1 A THR 80.120 1
ATOM 1213 H HB . THR 72 72 ? A 14.694 0.474 9.595 1.000 1 A THR 80.120 1
ATOM 1214 H HG1 . THR 72 72 ? A 13.428 2.048 10.730 1.000 1 A THR 80.120 1
ATOM 1215 H HG21 . THR 72 72 ? A 14.438 1.562 7.407 1.000 1 A THR 80.120 1
ATOM 1216 H HG22 . THR 72 72 ? A 13.824 -0.101 7.331 1.000 1 A THR 80.120 1
ATOM 1217 H HG23 . THR 72 72 ? A 12.690 1.271 7.426 1.000 1 A THR 80.120 1
ATOM 1218 N N . ASN 73 73 ? A 13.073 -1.579 11.756 1.000 1 A ASN 69.900 1
ATOM 1219 C CA . ASN 73 73 ? A 13.514 -1.833 13.129 1.000 1 A ASN 69.900 1
ATOM 1220 C C . ASN 73 73 ? A 14.946 -1.338 13.318 1.000 1 A ASN 69.900 1
ATOM 1221 O O . ASN 73 73 ? A 15.725 -1.485 12.346 1.000 1 A ASN 69.900 1
ATOM 1222 C CB . ASN 73 73 ? A 13.402 -3.330 13.471 1.000 1 A ASN 69.900 1
ATOM 1223 C CG . ASN 73 73 ? A 11.987 -3.859 13.600 1.000 1 A ASN 69.900 1
ATOM 1224 O OD1 . ASN 73 73 ? A 11.009 -3.161 13.803 1.000 1 A ASN 69.900 1
ATOM 1225 N ND2 . ASN 73 73 ? A 11.824 -5.157 13.499 1.000 1 A ASN 69.900 1
ATOM 1226 O OXT . ASN 73 73 ? A 15.214 -0.884 14.445 1.000 1 A ASN 69.900 1
ATOM 1227 H H . ASN 73 73 ? A 13.309 -2.283 11.071 1.000 1 A ASN 69.900 1
ATOM 1228 H HA . ASN 73 73 ? A 12.907 -1.257 13.828 1.000 1 A ASN 69.900 1
ATOM 1229 H HB2 . ASN 73 73 ? A 13.946 -3.904 12.720 1.000 1 A ASN 69.900 1
ATOM 1230 H HB3 . ASN 73 73 ? A 13.893 -3.491 14.430 1.000 1 A ASN 69.900 1
ATOM 1231 H HD21 . ASN 73 73 ? A 12.633 -5.757 13.423 1.000 1 A ASN 69.900 1
ATOM 1232 H HD22 . ASN 73 73 ? A 10.879 -5.481 13.646 1.000 1 A ASN 69.900 1
#
#
loop_
_atom_type.symbol
C
H
N
O
S
#
#
loop_
_ma_qa_metric.id
_ma_qa_metric.name
_ma_qa_metric.description
_ma_qa_metric.type
_ma_qa_metric.mode
_ma_qa_metric.type_other_details
_ma_qa_metric.software_group_id
1 pLDDT 'Predicted accuracy according to the CA-only lDDT in [0,100]' pLDDT
global . .
2 pLDDT 'Predicted accuracy according to the CA-only lDDT in [0,100]' pLDDT
local . .
#
#
loop_
_ma_qa_metric_global.ordinal_id
_ma_qa_metric_global.model_id
_ma_qa_metric_global.metric_id
_ma_qa_metric_global.metric_value
1 1 1 89.860
#
#
loop_
_ma_qa_metric_local.ordinal_id
_ma_qa_metric_local.model_id
_ma_qa_metric_local.label_asym_id
_ma_qa_metric_local.label_seq_id
_ma_qa_metric_local.label_comp_id
_ma_qa_metric_local.metric_id
_ma_qa_metric_local.metric_value
1 1 A 1 MET 2 77.590
2 1 A 2 GLU 2 87.120
3 1 A 3 THR 2 90.470
4 1 A 4 GLN 2 91.650
5 1 A 5 LYS 2 92.230
6 1 A 6 LEU 2 93.410
7 1 A 7 ILE 2 93.230
8 1 A 8 SER 2 92.740
9 1 A 9 MET 2 92.770
10 1 A 10 VAL 2 93.300
11 1 A 11 LYS 2 92.560
12 1 A 12 GLU 2 91.860
13 1 A 13 ALA 2 92.170
14 1 A 14 LEU 2 92.280
15 1 A 15 GLU 2 89.550
16 1 A 16 LYS 2 88.350
17 1 A 17 TYR 2 83.290
18 1 A 18 GLN 2 81.290
19 1 A 19 TYR 2 87.960
20 1 A 20 PRO 2 91.350
21 1 A 21 LEU 2 92.690
22 1 A 22 THR 2 92.950
23 1 A 23 ALA 2 93.870
24 1 A 24 LYS 2 93.790
25 1 A 25 ASN 2 93.010
26 1 A 26 ILE 2 93.970
27 1 A 27 LYS 2 93.800
28 1 A 28 VAL 2 93.250
29 1 A 29 VAL 2 93.030
30 1 A 30 ILE 2 93.210
31 1 A 31 GLN 2 93.140
32 1 A 32 LYS 2 92.320
33 1 A 33 GLU 2 91.050
34 1 A 34 TYR 2 90.840
35 1 A 35 ASN 2 91.200
36 1 A 36 VAL 2 90.350
37 1 A 37 VAL 2 89.010
38 1 A 38 LEU 2 90.100
39 1 A 39 PRO 2 91.300
40 1 A 40 THR 2 92.930
41 1 A 41 GLY 2 92.860
42 1 A 42 SER 2 93.150
43 1 A 43 ILE 2 94.120
44 1 A 44 ASN 2 94.060
45 1 A 45 SER 2 94.120
46 1 A 46 ILE 2 94.200
47 1 A 47 LEU 2 93.860
48 1 A 48 TYR 2 93.310
49 1 A 49 SER 2 93.380
50 1 A 50 ASN 2 93.060
51 1 A 51 SER 2 91.290
52 1 A 52 GLU 2 90.810
53 1 A 53 LEU 2 92.380
54 1 A 54 PHE 2 92.700
55 1 A 55 GLU 2 91.960
56 1 A 56 LYS 2 89.650
57 1 A 57 ILE 2 88.130
58 1 A 58 ASP 2 79.650
59 1 A 59 LYS 2 77.520
60 1 A 60 THR 2 78.190
61 1 A 61 ASN 2 77.190
62 1 A 62 THR 2 77.240
63 1 A 63 ILE 2 83.100
64 1 A 64 TYR 2 85.970
65 1 A 65 PRO 2 88.190
66 1 A 66 PRO 2 90.420
67 1 A 67 LEU 2 92.150
68 1 A 68 TRP 2 93.130
69 1 A 69 ILE 2 92.260
70 1 A 70 ARG 2 91.090
71 1 A 71 LYS 2 89.620
72 1 A 72 THR 2 80.120
73 1 A 73 ASN 2 69.900
#
