# Supplementary material for: Viro3D: a comprehensive database of virus protein structure predictions
Source: Mol Syst Biol. 2025 Sep 16;21(11):9. doi: 10.1038/s44320-025-00147-9 (PMC12583693; doi:10.1038/s44320-025-00147-9)
Supplement: Supplementary file 8 — Source data Fig. 1 [file 44320_2025_147_MOESM8_ESM.zip › Figure 1/1B/Summary table for description of the target dataset with the number of virus isolates proteins and residues per viral realm.csv]

ICTV Realm	Isolate number	Protein number	AA residue number
Riboviria	2475	8755	8506189
Monodnaviria	1080	4551	1629163
Unclassified	379	21196	6122174
Varidnaviria	327	25195	7717734
Duplodnaviria	132	11511	5235351
Ribozyviria	14	16	3170
