# Supplementary material for: Viro3D: a comprehensive database of virus protein structure predictions
Source: Mol Syst Biol. 2025 Sep 16;21(11):9. doi: 10.1038/s44320-025-00147-9 (PMC12583693; doi:10.1038/s44320-025-00147-9)
Supplement: Supplementary file 8 — Source data Fig. 1 [file 44320_2025_147_MOESM8_ESM.zip › Figure 1/1B/Source data for description of the target dataset with the number of virus isolates proteins and residues per viral realm.csv]

ICTV Sort	ICTV Realm	ICTV Species	Viro3D ID	Viro3D Name	Peptide Category	GenBank Protein ID	Protein Length	ESMFold pLDDT	ESMFold pTM	ColabFold pLDDT	ColabFold pTM
33	Duplodnaviria	Batravirus ranidallo1	ABG25814.1_33	Product: ORF28	protein	ABG25814.1	110	69.4	0.527	81.4	0.61
33	Duplodnaviria	Batravirus ranidallo1	ABG25816.1_33	Product: ORF71	protein	ABG25816.1	112	34.3	0.257	36.4	0.31
33	Duplodnaviria	Batravirus ranidallo1	ABG25803.1_33	Product: ORF29	protein	ABG25803.1	130	39.0	0.256	58.0	0.46
33	Duplodnaviria	Batravirus ranidallo1	ABG25804.1_33	Product: ORF38	protein	ABG25804.1	133	53.5	0.554	39.5	0.36
33	Duplodnaviria	Batravirus ranidallo1	ABG25805.1_33	Product: ORF64	protein	ABG25805.1	135	44.6	0.211	50.7	0.27
33	Duplodnaviria	Batravirus ranidallo1	ABG25815.1_33	Product: ORF51	protein	ABG25815.1	162	41.8	0.297	40.4	0.41
33	Duplodnaviria	Batravirus ranidallo1	ABG25707.1.1.1_33	Transcription termination factor Rho; Provisional	region	ABG25707.1	165	53.7	0.086	52.1	0.1
33	Duplodnaviria	Batravirus ranidallo1	AAD12267.1_33	Product: ORF70	protein	AAD12267.1	167	39.3	0.236	43.9	0.29
33	Duplodnaviria	Batravirus ranidallo1	ABG25798.1_33	Product: ORF16	protein	ABG25798.1	168	36.9	0.236	37.4	0.23
33	Duplodnaviria	Batravirus ranidallo1	ABG25802.1_33	Product: ORF96	protein	ABG25802.1	177	63.7	0.531	60.5	0.5
33	Duplodnaviria	Batravirus ranidallo1	AAD12277.1_33	Product: ORF80	protein	AAD12277.1	180	31.6	0.173	34.9	0.3
33	Duplodnaviria	Batravirus ranidallo1	ABG25801.1_33	Product: ORF106	protein	ABG25801.1	181	39.1	0.27	40.8	0.29
33	Duplodnaviria	Batravirus ranidallo1	ABG25800.1_33	Product: ORF94	protein	ABG25800.1	181	39.5	0.204	39.2	0.27
33	Duplodnaviria	Batravirus ranidallo1	ABG25799.1_33	Product: ORF110	protein	ABG25799.1	182	49.1	0.499	39.0	0.29
33	Duplodnaviria	Batravirus ranidallo1	ABG25797.1_33	Product: ORF101	protein	ABG25797.1	186	69.1	0.673	67.0	0.62
33	Duplodnaviria	Batravirus ranidallo1	ABG25796.1_33	Product: ORF39	protein	ABG25796.1	190	39.5	0.173	53.9	0.22
33	Duplodnaviria	Batravirus ranidallo1	ABG25794.1_33	Product: ORF113	protein	ABG25794.1	194	42.2	0.258	40.3	0.27
33	Duplodnaviria	Batravirus ranidallo1	ABG25795.1_33	Product: ORF50	protein	ABG25795.1	197	37.1	0.188	52.0	0.42
33	Duplodnaviria	Batravirus ranidallo1	AAD12279.1_33	Product: ORF82	protein	AAD12279.1	204	65.1	0.505	44.6	0.27
33	Duplodnaviria	Batravirus ranidallo1	ABG25812.1_33	Product: ORF7	protein	ABG25812.1	206	33.3	0.204	40.2	0.39
33	Duplodnaviria	Batravirus ranidallo1	ABG25793.1_33	Product: ORF105	protein	ABG25793.1	210	36.2	0.243	36.5	0.24
33	Duplodnaviria	Batravirus ranidallo1	AAD12275.1_33	Product: ORF78	protein	AAD12275.1	212	34.5	0.214	46.0	0.35
33	Duplodnaviria	Batravirus ranidallo1	AAD12276.1_33	Product: ORF79	protein	AAD12276.1	212	40.8	0.301	42.0	0.34
33	Duplodnaviria	Batravirus ranidallo1	ABG25792.1_33	Product: ORF112	protein	ABG25792.1	219	62.7	0.367	40.9	0.3
33	Duplodnaviria	Batravirus ranidallo1	ABG25791.1_33	Product: ORF21	protein	ABG25791.1	222	83.2	0.547	80.7	0.55
33	Duplodnaviria	Batravirus ranidallo1	ABG25790.1_33	Product: ORF53	protein	ABG25790.1	229	43.6	0.32	62.7	0.41
33	Duplodnaviria	Batravirus ranidallo1	ABG25789.1_33	Product: ORF103	protein	ABG25789.1	229	35.9	0.224	38.4	0.27
33	Duplodnaviria	Batravirus ranidallo1	ABG25788.1_33	Product: ORF22	protein	ABG25788.1	233	35.4	0.197	33.7	0.25
33	Duplodnaviria	Batravirus ranidallo1	ABG25807.1_33	Product: ORF2	protein	ABG25807.1	236	36.2	0.216	38.9	0.22
33	Duplodnaviria	Batravirus ranidallo1	ABG25787.1_33	Product: ORF23	protein	ABG25787.1	236	29.2	0.181	35.5	0.32
33	Duplodnaviria	Batravirus ranidallo1	AAD12280.1_33	Product: ORF83	protein	AAD12280.1	238	53.5	0.375	66.8	0.57
33	Duplodnaviria	Batravirus ranidallo1	ABG25786.1_33	Product: ORF61	protein	ABG25786.1	240	36.3	0.197	53.7	0.34
33	Duplodnaviria	Batravirus ranidallo1	ABG25785.1_33	Product: ORF124	protein	ABG25785.1	246	33.3	0.194	33.2	0.23
33	Duplodnaviria	Batravirus ranidallo1	ABG25809.1_33	Product: ORF4	protein	ABG25809.1	249	37.1	0.258	36.9	0.24
33	Duplodnaviria	Batravirus ranidallo1	ABG25784.1_33	Product: ORF10	protein	ABG25784.1	249	40.6	0.356	41.4	0.33
33	Duplodnaviria	Batravirus ranidallo1	ABG25783.1_33	Product: ORF40	protein	ABG25783.1	257	76.5	0.832	56.1	0.52
33	Duplodnaviria	Batravirus ranidallo1	ABG25811.1_33	Product: ORF6	protein	ABG25811.1	258	25.3	0.153	43.1	0.48
33	Duplodnaviria	Batravirus ranidallo1	AAD12278.1_33	Product: ORF81	protein	AAD12278.1	258	54.7	0.454	55.9	0.55
33	Duplodnaviria	Batravirus ranidallo1	ABG25782.1_33	Product: ORF55	protein	ABG25782.1	258	49.7	0.378	62.2	0.37
33	Duplodnaviria	Batravirus ranidallo1	ABG25781.1_33	Product: ORF37	protein	ABG25781.1	259	29.2	0.164	39.6	0.41
33	Duplodnaviria	Batravirus ranidallo1	ABG25808.1_33	Product: ORF3	protein	ABG25808.1	260	87.0	0.772	88.4	0.7
33	Duplodnaviria	Batravirus ranidallo1	ABG25780.1_33	Product: ORF62	protein	ABG25780.1	260	32.0	0.148	32.6	0.17
33	Duplodnaviria	Batravirus ranidallo1	ABG25775.1_33	Product: ORF19	protein	ABG25775.1	264	70.2	0.443	29.2	0.24
33	Duplodnaviria	Batravirus ranidallo1	ABG25779.1_33	Product: ORF43	protein	ABG25779.1	264	33.1	0.187	47.9	0.49
33	Duplodnaviria	Batravirus ranidallo1	ABG25752.1_33	Product: ORF15	protein	ABG25752.1	265	30.8	0.155	36.3	0.32
33	Duplodnaviria	Batravirus ranidallo1	ABG25778.1_33	Product: ORF128	protein	ABG25778.1	268	44.3	0.288	50.1	0.47
33	Duplodnaviria	Batravirus ranidallo1	ABG25777.1_33	Product: ORF125	protein	ABG25777.1	270	35.5	0.233	36.0	0.23
33	Duplodnaviria	Batravirus ranidallo1	ABG25776.1_33	Product: ORF104	protein	ABG25776.1	270	38.5	0.235	35.2	0.25
33	Duplodnaviria	Batravirus ranidallo1	ABG25766.1_33	Product: ORF17	protein	ABG25766.1	273	53.9	0.342	36.4	0.25
33	Duplodnaviria	Batravirus ranidallo1	ABG25774.1_33	Product: ORF98	protein	ABG25774.1	277	39.0	0.257	38.6	0.32
33	Duplodnaviria	Batravirus ranidallo1	ABG25773.1_33	Product: ORF92	protein	ABG25773.1	278	51.5	0.302	46.9	0.25
33	Duplodnaviria	Batravirus ranidallo1	ABG25772.1_33	Product: ORF130	protein	ABG25772.1	283	30.9	0.173	48.0	0.49
33	Duplodnaviria	Batravirus ranidallo1	ABG25813.1_33	Product: ORF8	protein	ABG25813.1	284	78.6	0.515	67.7	0.46
33	Duplodnaviria	Batravirus ranidallo1	ABG25771.1_33	Product: ORF57	protein	ABG25771.1	285	28.4	0.167	36.3	0.3
33	Duplodnaviria	Batravirus ranidallo1	ABG25770.1_33	Product: ORF9	protein	ABG25770.1	286	35.5	0.206	38.5	0.3
33	Duplodnaviria	Batravirus ranidallo1	AAD12282.1_33	Product: ORF85	protein	AAD12282.1	286	27.4	0.177	46.0	0.46
33	Duplodnaviria	Batravirus ranidallo1	ABG25768.1_33	Product: ORF129	protein	ABG25768.1	287	33.2	0.184	47.8	0.47
33	Duplodnaviria	Batravirus ranidallo1	ABG25769.1_33	Product: ORF91	protein	ABG25769.1	287	25.5	0.158	35.3	0.34
33	Duplodnaviria	Batravirus ranidallo1	ABG25810.1_33	Product: ORF5	protein	ABG25810.1	300	80.3	0.503	68.0	0.43
33	Duplodnaviria	Batravirus ranidallo1	ABG25765.1_33	Product: ORF18	protein	ABG25765.1	302	35.5	0.197	40.3	0.22
33	Duplodnaviria	Batravirus ranidallo1	ABG25764.1_33	Product: ORF120	protein	ABG25764.1	302	33.9	0.181	42.5	0.42
33	Duplodnaviria	Batravirus ranidallo1	ABG25763.1_33	Product: ORF48	protein	ABG25763.1	302	32.6	0.185	32.7	0.24
33	Duplodnaviria	Batravirus ranidallo1	ABG25762.1_33	Product: ORF126	protein	ABG25762.1	307	32.9	0.187	34.7	0.29
33	Duplodnaviria	Batravirus ranidallo1	ABG25761.1_33	Product: ORF131	protein	ABG25761.1	309	35.8	0.229	31.6	0.22
33	Duplodnaviria	Batravirus ranidallo1	ABG25751.1_33	Product: ORF26	protein	ABG25751.1	316	25.1	0.156	67.5	0.58
33	Duplodnaviria	Batravirus ranidallo1	ABG25760.1_33	Product: ORF20	protein	ABG25760.1	316	48.2	0.338	33.4	0.24
33	Duplodnaviria	Batravirus ranidallo1	ABG25759.1_33	Product: ORF95	protein	ABG25759.1	316	29.4	0.163	75.0	0.66
33	Duplodnaviria	Batravirus ranidallo1	AAD12273.1_33	Product: ORF76	protein	AAD12273.1	318	29.3	0.169	34.8	0.32
33	Duplodnaviria	Batravirus ranidallo1	ABG25758.1_33	Product: ORF127	protein	ABG25758.1	321	33.0	0.251	37.6	0.42
33	Duplodnaviria	Batravirus ranidallo1	ABG25756.1_33	Product: ORF132	protein	ABG25756.1	321	40.1	0.232	39.6	0.4
33	Duplodnaviria	Batravirus ranidallo1	ABG25757.1_33	Product: ORF114	protein	ABG25757.1	321	58.1	0.359	32.8	0.22
33	Duplodnaviria	Batravirus ranidallo1	ABG25806.1_33	Product: ORF1	protein	ABG25806.1	324	34.0	0.208	48.0	0.34
33	Duplodnaviria	Batravirus ranidallo1	ABG25754.1_33	Product: ORF47	protein	ABG25754.1	327	30.8	0.192	35.7	0.29
33	Duplodnaviria	Batravirus ranidallo1	ABG25753.1_33	Product: ORF115	protein	ABG25753.1	327	32.3	0.218	27.5	0.24
33	Duplodnaviria	Batravirus ranidallo1	ABG25755.1_33	Product: ORF123	protein	ABG25755.1	332	27.7	0.191	31.8	0.25
33	Duplodnaviria	Batravirus ranidallo1	ABG25750.1_33	Product: ORF14	protein	ABG25750.1	350	70.0	0.353	35.7	0.25
33	Duplodnaviria	Batravirus ranidallo1	ABG25749.1_33	Product: ORF44	protein	ABG25749.1	354	34.3	0.172	43.7	0.28
33	Duplodnaviria	Batravirus ranidallo1	ABG25748.1_33	Product: ORF117	protein	ABG25748.1	367	62.7	0.7	44.5	0.46
33	Duplodnaviria	Batravirus ranidallo1	ABG25747.1_33	Product: ORF12	protein	ABG25747.1	369	31.4	0.238	31.6	0.3
33	Duplodnaviria	Batravirus ranidallo1	ABG25707.1.1.4_33	EBNA-3B; Provisional	region	ABG25707.1	370	49.0	0.132	51.7	0.19
33	Duplodnaviria	Batravirus ranidallo1	ABG25746.1_33	Product: ORF102	protein	ABG25746.1	374	28.2	0.164	32.0	0.25
33	Duplodnaviria	Batravirus ranidallo1	ABG25745.1_33	Product: ORF118	protein	ABG25745.1	375	40.8	0.358	28.8	0.19
33	Duplodnaviria	Batravirus ranidallo1	ABG25726.1_33	Product: ORF25	protein	ABG25726.1	380	34.1	0.216	40.2	0.28
33	Duplodnaviria	Batravirus ranidallo1	ABG25744.1_33	Product: ORF66	protein	ABG25744.1	381	27.8	0.148	62.8	0.47
33	Duplodnaviria	Batravirus ranidallo1	ABG25743.1_33	Product: ORF59	protein	ABG25743.1	382	29.8	0.165	66.1	0.51
33	Duplodnaviria	Batravirus ranidallo1	ABG25742.1_33	Product: ORF99	protein	ABG25742.1	394	31.8	0.184	32.3	0.24
33	Duplodnaviria	Batravirus ranidallo1	ABG25741.1_33	Product: ORF45	protein	ABG25741.1	398	45.6	0.457	67.4	0.52
33	Duplodnaviria	Batravirus ranidallo1	ABG25729.1_33	Product: ORF24	protein	ABG25729.1	399	25.7	0.147	58.1	0.46
33	Duplodnaviria	Batravirus ranidallo1	AAD12271.1_33	Product: ORF74	protein	AAD12271.1	399	24.6	0.148	32.8	0.3
33	Duplodnaviria	Batravirus ranidallo1	ABG25740.1_33	Product: ORF31	protein	ABG25740.1	399	28.6	0.158	36.6	0.31
33	Duplodnaviria	Batravirus ranidallo1	ABG25739.1_33	Product: ORF41	protein	ABG25739.1	424	47.6	0.362	50.4	0.36
33	Duplodnaviria	Batravirus ranidallo1	ABG25738.1_33	Product: ORF32	protein	ABG25738.1	427	32.0	0.218	32.2	0.24
33	Duplodnaviria	Batravirus ranidallo1	ABG25737.1_33	Product: ORF97	protein	ABG25737.1	429	31.1	0.198	37.9	0.31
33	Duplodnaviria	Batravirus ranidallo1	ABG25736.1_33	Product: ORF122	protein	ABG25736.1	438	30.2	0.17	36.5	0.32
33	Duplodnaviria	Batravirus ranidallo1	ABG25735.1_33	Product: ORF35	protein	ABG25735.1	442	26.9	0.157	31.6	0.21
33	Duplodnaviria	Batravirus ranidallo1	ABG25734.1_33	Product: ORF36	protein	ABG25734.1	443	26.9	0.181	32.1	0.27
33	Duplodnaviria	Batravirus ranidallo1	AAD12281.1_33	Product: ORF84	protein	AAD12281.1	443	55.8	0.574	73.0	0.7
33	Duplodnaviria	Batravirus ranidallo1	ABG25733.1_33	Product: ORF33	protein	ABG25733.1	453	28.7	0.161	32.1	0.2
33	Duplodnaviria	Batravirus ranidallo1	ABG25732.1_33	Product: ORF30	protein	ABG25732.1	454	26.4	0.157	37.5	0.36
33	Duplodnaviria	Batravirus ranidallo1	AAD12274.1_33	Product: ORF77	protein	AAD12274.1	457	37.1	0.214	34.4	0.24
33	Duplodnaviria	Batravirus ranidallo1	ABG25731.1_33	Product: ORF121	protein	ABG25731.1	472	29.7	0.177	36.4	0.38
33	Duplodnaviria	Batravirus ranidallo1	ABG25730.1_33	Product: ORF90	protein	ABG25730.1	478	34.7	0.165	33.0	0.2
33	Duplodnaviria	Batravirus ranidallo1	ABG25707.1.1.3_33	Large tegument protein UL36; Provisional	region	ABG25707.1	509	29.8	0.132	39.4	0.15
33	Duplodnaviria	Batravirus ranidallo1	ABG25728.1_33	Product: ORF49	protein	ABG25728.1	525	26.2	0.157	53.8	0.56
33	Duplodnaviria	Batravirus ranidallo1	ABG25727.1_33	Product: ORF116	protein	ABG25727.1	533	26.3	0.18	31.9	0.28
33	Duplodnaviria	Batravirus ranidallo1	AAD12286.1_33	Product: ORF88	protein	AAD12286.1	534	27.2	0.157	67.5	0.63
33	Duplodnaviria	Batravirus ranidallo1	ABG25707.1.1.2_33	Large tegument protein UL36; Provisional	region	ABG25707.1	538	28.7	0.115	36.6	0.13
33	Duplodnaviria	Batravirus ranidallo1	ABG25725.1_33	Product: ORF100	protein	ABG25725.1	556	26.4	0.202	31.3	0.31
33	Duplodnaviria	Batravirus ranidallo1	ABG25724.1_33	Product: ORF93	protein	ABG25724.1	562	69.9	0.767	82.7	0.76
33	Duplodnaviria	Batravirus ranidallo1	AAD12272.1_33	Product: ORF75	protein	AAD12272.1	564	46.6	0.495	73.9	0.79
33	Duplodnaviria	Batravirus ranidallo1	ABG25723.1_33	Product: ORF52	protein	ABG25723.1	624	29.0	0.168	65.6	0.59
33	Duplodnaviria	Batravirus ranidallo1	ABG25722.1_33	Product: ORF111	protein	ABG25722.1	647	31.4	0.16	30.7	0.2
33	Duplodnaviria	Batravirus ranidallo1	ABG25721.1_33	Product: ORF63	protein	ABG25721.1	658	39.0	0.276	59.8	0.5
33	Duplodnaviria	Batravirus ranidallo1	ABG25720.1_33	Product: ORF60	protein	ABG25720.1	667	25.2	0.184	32.8	0.21
33	Duplodnaviria	Batravirus ranidallo1	ABG25719.1_33	Product: ORF65	protein	ABG25719.1	678	25.0	0.185	44.0	0.29
33	Duplodnaviria	Batravirus ranidallo1	ABG25718.1_33	Product: ORF11	protein	ABG25718.1	696	34.4	0.206	31.4	0.2
33	Duplodnaviria	Batravirus ranidallo1	AAD12265.1_33	Product: ORF68	protein	AAD12265.1	713	40.9	0.422	43.4	0.4
33	Duplodnaviria	Batravirus ranidallo1	AAD12285.1_33	Product: ORF87	protein	AAD12285.1	728	39.6	0.388	60.7	0.47
33	Duplodnaviria	Batravirus ranidallo1	AAD12284.1_33	Product: ORF86	protein	AAD12284.1	739	58.9	0.633	74.3	0.76
33	Duplodnaviria	Batravirus ranidallo1	ABG25767.1_33	Product: ORF42	protein	ABG25767.1	742	65.7	0.521	78.7	0.48
33	Duplodnaviria	Batravirus ranidallo1	ABG25708.1.1.1_33	Chromosome segregation ATPase [Cell cycle control, cell division, chromosome partitioning]; COG1196	region	ABG25708.1	745	74.2	0.464	74.5	0.32
33	Duplodnaviria	Batravirus ranidallo1	AAD12264.2_33	Product: ORF67	protein	AAD12264.2	772	20.4	0.161	29.3	0.22
33	Duplodnaviria	Batravirus ranidallo1	ABG25717.1_33	Product: ORF34	protein	ABG25717.1	842	44.9	0.418	26.6	0.22
33	Duplodnaviria	Batravirus ranidallo1	ABG25716.1_33	Product: ORF58	protein	ABG25716.1	875	21.6	0.166	39.5	0.35
33	Duplodnaviria	Batravirus ranidallo1	ABG25715.1_33	Product: ORF119	protein	ABG25715.1	921	24.0	0.173	49.7	0.35
33	Duplodnaviria	Batravirus ranidallo1	ABG25714.1_33	Product: ORF27	protein	ABG25714.1	934	24.8	0.18	44.7	0.32
33	Duplodnaviria	Batravirus ranidallo1	ABG25713.1_33	Product: ORF108	protein	ABG25713.1	953	22.6	0.164	53.9	0.48
33	Duplodnaviria	Batravirus ranidallo1	ABG25712.1_33	Product: ORF109	protein	ABG25712.1	963	23.4	0.18	40.3	0.34
33	Duplodnaviria	Batravirus ranidallo1	ABG25711.1_33	Product: ORF107	protein	ABG25711.1	999	22.1	0.168	34.4	0.24
33	Duplodnaviria	Batravirus ranidallo1	AAD12266.1_33	Product: ORF69	protein	AAD12266.1	1014	35.0	0.306	27.0	0.25
33	Duplodnaviria	Batravirus ranidallo1	AAD12287.2_33	Product: ORF89	protein	AAD12287.2	1085	39.1	0.206	40.4	0.28
33	Duplodnaviria	Batravirus ranidallo1	ABG25710.1_33	Product: ORF46	protein	ABG25710.1	1186	27.1	0.248	51.3	0.3
33	Duplodnaviria	Batravirus ranidallo1	AAD12270.1_33	Product: ORF73	protein	AAD12270.1	1269	26.9	0.312	64.2	0.55
33	Duplodnaviria	Batravirus ranidallo1	ABG25709.1_33	Product: ORF54	protein	ABG25709.1	1331	18.2	0.173	59.5	0.63
33	Duplodnaviria	Batravirus ranidallo1	AAD12269.1_33	Product: ORF72	protein	AAD12269.1	1474	40.3	0.375	69.3	0.6
34	Duplodnaviria	Batravirus ranidallo2	ABG25571.1_34	Product: ORF8	protein	ABG25571.1	75	53.0	0.243	69.5	0.39
34	Duplodnaviria	Batravirus ranidallo2	ABG25685.1_34	Product: ORF27	protein	ABG25685.1	113	44.8	0.149	56.4	0.27
34	Duplodnaviria	Batravirus ranidallo2	ABG25573.1.1.3_34	OTU (ovarian tumor) domain family; cd22744	region	ABG25573.1	119	78.2	0.8	57.0	0.45
34	Duplodnaviria	Batravirus ranidallo2	ABG25569.1_34	Product: ORF3	protein	ABG25569.1	129	44.8	0.286	71.9	0.42
34	Duplodnaviria	Batravirus ranidallo2	ABG25706.1_34	Product: ORF130	protein	ABG25706.1	131	37.7	0.304	36.3	0.23
34	Duplodnaviria	Batravirus ranidallo2	ABG25687.1_34	Product: ORF29	protein	ABG25687.1	138	55.5	0.229	49.1	0.32
34	Duplodnaviria	Batravirus ranidallo2	ABG25704.1_34	Product: ORF94	protein	ABG25704.1	140	31.9	0.177	49.4	0.43
34	Duplodnaviria	Batravirus ranidallo2	ABG25701.1_34	Product: ORF142	protein	ABG25701.1	140	82.7	0.795	94.3	0.83
34	Duplodnaviria	Batravirus ranidallo2	ABG25694.1_34	Product: ORF66	protein	ABG25694.1	156	37.5	0.321	52.7	0.48
34	Duplodnaviria	Batravirus ranidallo2	ABG25688.1_34	Product: ORF30	protein	ABG25688.1	158	70.4	0.552	86.7	0.65
34	Duplodnaviria	Batravirus ranidallo2	ABG25700.1_34	Product: ORF91	protein	ABG25700.1	166	52.8	0.378	72.8	0.55
34	Duplodnaviria	Batravirus ranidallo2	ABG25705.1_34	Product: ORF108	protein	ABG25705.1	167	38.9	0.236	35.7	0.22
34	Duplodnaviria	Batravirus ranidallo2	ABG25699.1_34	Product: ORF133	protein	ABG25699.1	167	41.5	0.311	36.0	0.25
34	Duplodnaviria	Batravirus ranidallo2	ABG25693.1_34	Product: ORF63	protein	ABG25693.1	170	40.1	0.255	36.6	0.3
34	Duplodnaviria	Batravirus ranidallo2	ABG25703.1_34	Product: ORF87	protein	ABG25703.1	170	33.2	0.178	36.3	0.22
34	Duplodnaviria	Batravirus ranidallo2	ABG25690.1_34	Product: ORF45	protein	ABG25690.1	171	27.9	0.158	32.2	0.21
34	Duplodnaviria	Batravirus ranidallo2	ABG25570.1_34	Product: ORF4	protein	ABG25570.1	172	62.7	0.407	43.9	0.36
34	Duplodnaviria	Batravirus ranidallo2	ABG25684.1_34	Product: ORF25	protein	ABG25684.1	173	31.9	0.184	35.9	0.24
34	Duplodnaviria	Batravirus ranidallo2	ABG25691.1_34	Product: ORF46	protein	ABG25691.1	173	25.7	0.148	38.8	0.36
34	Duplodnaviria	Batravirus ranidallo2	ABG25573.1.1.1_34	EBNA-3B; Provisional	region	ABG25573.1	178	48.6	0.171	61.9	0.21
34	Duplodnaviria	Batravirus ranidallo2	ABG25692.1_34	Product: ORF49	protein	ABG25692.1	178	32.6	0.237	37.7	0.26
34	Duplodnaviria	Batravirus ranidallo2	ABG25683.1_34	Product: ORF24	protein	ABG25683.1	187	35.3	0.207	78.1	0.77
34	Duplodnaviria	Batravirus ranidallo2	ABG25698.1_34	Product: ORF136	protein	ABG25698.1	188	37.7	0.219	43.9	0.37
34	Duplodnaviria	Batravirus ranidallo2	ABG25681.1_34	Product: ORF22	protein	ABG25681.1	190	36.3	0.207	71.4	0.73
34	Duplodnaviria	Batravirus ranidallo2	ABG25686.1_34	Product: ORF28	protein	ABG25686.1	193	49.5	0.348	42.1	0.29
34	Duplodnaviria	Batravirus ranidallo2	ABG25680.1_34	Product: ORF21	protein	ABG25680.1	194	37.9	0.218	79.0	0.75
34	Duplodnaviria	Batravirus ranidallo2	ABG25696.1_34	Product: ORF102	protein	ABG25696.1	195	27.9	0.152	37.1	0.34
34	Duplodnaviria	Batravirus ranidallo2	ABG25682.1_34	Product: ORF23	protein	ABG25682.1	196	37.1	0.237	79.1	0.78
34	Duplodnaviria	Batravirus ranidallo2	ABG25678.1_34	Product: ORF13	protein	ABG25678.1	197	33.5	0.19	73.6	0.76
34	Duplodnaviria	Batravirus ranidallo2	ABG25679.1_34	Product: ORF20	protein	ABG25679.1	199	38.2	0.201	87.9	0.84
34	Duplodnaviria	Batravirus ranidallo2	ABG25695.1_34	Product: ORF77	protein	ABG25695.1	203	44.1	0.206	33.9	0.25
34	Duplodnaviria	Batravirus ranidallo2	ABG25689.1_34	Product: ORF31	protein	ABG25689.1	204	75.9	0.524	50.3	0.33
34	Duplodnaviria	Batravirus ranidallo2	ABG25677.1_34	Product: ORF103	protein	ABG25677.1	209	27.4	0.14	34.5	0.27
34	Duplodnaviria	Batravirus ranidallo2	ABG25676.1_34	Product: ORF116	protein	ABG25676.1	215	66.5	0.462	46.5	0.28
34	Duplodnaviria	Batravirus ranidallo2	ABG25675.1_34	Product: ORF15	protein	ABG25675.1	216	35.4	0.174	82.3	0.79
34	Duplodnaviria	Batravirus ranidallo2	ABG25674.1_34	Product: ORF47	protein	ABG25674.1	216	28.8	0.126	35.2	0.14
34	Duplodnaviria	Batravirus ranidallo2	ABG25673.1_34	Product: ORF16	protein	ABG25673.1	218	33.9	0.206	65.0	0.64
34	Duplodnaviria	Batravirus ranidallo2	ABG25672.1_34	Product: ORF14	protein	ABG25672.1	220	34.4	0.199	81.9	0.81
34	Duplodnaviria	Batravirus ranidallo2	ABG25639.1_34	Product: ORF79	protein	ABG25639.1	230	53.6	0.364	60.7	0.32
34	Duplodnaviria	Batravirus ranidallo2	ABG25671.1_34	Product: ORF19	protein	ABG25671.1	231	40.6	0.227	73.5	0.73
34	Duplodnaviria	Batravirus ranidallo2	ABG25573.1.1.5_34	DNA polymerase III subunits gamma and tau; Validated	region	ABG25573.1	231	42.4	0.119	53.3	0.17
34	Duplodnaviria	Batravirus ranidallo2	ABG25670.1_34	Product: ORF76	protein	ABG25670.1	232	42.2	0.264	47.2	0.35
34	Duplodnaviria	Batravirus ranidallo2	ABG25668.1_34	Product: ORF17	protein	ABG25668.1	232	36.5	0.276	59.6	0.6
34	Duplodnaviria	Batravirus ranidallo2	ABG25573.1.1.4_34	DNA polymerase III subunits gamma and tau; Validated	region	ABG25573.1	233	56.2	0.092	56.3	0.12
34	Duplodnaviria	Batravirus ranidallo2	ABG25702.1_34	Product: ORF86	protein	ABG25702.1	234	42.2	0.241	51.4	0.34
34	Duplodnaviria	Batravirus ranidallo2	ABG25667.1_34	Product: ORF100	protein	ABG25667.1	237	77.6	0.637	89.8	0.8
34	Duplodnaviria	Batravirus ranidallo2	ABG25666.1_34	Product: ORF69	protein	ABG25666.1	244	36.4	0.203	40.0	0.26
34	Duplodnaviria	Batravirus ranidallo2	ABG25665.1_34	Product: ORF99	protein	ABG25665.1	244	76.0	0.593	81.3	0.56
34	Duplodnaviria	Batravirus ranidallo2	ABG25664.1_34	Product: ORF18	protein	ABG25664.1	245	37.9	0.195	77.1	0.73
34	Duplodnaviria	Batravirus ranidallo2	ABG25663.1_34	Product: ORF115	protein	ABG25663.1	252	47.8	0.371	48.8	0.39
34	Duplodnaviria	Batravirus ranidallo2	ABG25562.1_34	Product: ORF5	protein	ABG25562.1	252	38.5	0.198	44.0	0.37
34	Duplodnaviria	Batravirus ranidallo2	ABG25662.1_34	Product: ORF67	protein	ABG25662.1	256	67.8	0.719	74.3	0.72
34	Duplodnaviria	Batravirus ranidallo2	ABG25564.1_34	Product: ORF7	protein	ABG25564.1	264	38.6	0.201	39.8	0.28
34	Duplodnaviria	Batravirus ranidallo2	ABG25661.1_34	Product: ORF81	protein	ABG25661.1	267	62.7	0.496	65.8	0.49
34	Duplodnaviria	Batravirus ranidallo2	ABG25625.1_34	Product: ORF64	protein	ABG25625.1	270	34.0	0.209	45.5	0.49
34	Duplodnaviria	Batravirus ranidallo2	ABG25563.1_34	Product: ORF6	protein	ABG25563.1	270	37.0	0.216	37.2	0.23
34	Duplodnaviria	Batravirus ranidallo2	ABG25660.1_34	Product: ORF104	protein	ABG25660.1	274	38.5	0.23	39.6	0.28
34	Duplodnaviria	Batravirus ranidallo2	ABG25659.1_34	Product: ORF109	protein	ABG25659.1	277	29.1	0.151	32.7	0.24
34	Duplodnaviria	Batravirus ranidallo2	ABG25658.1_34	Product: ORF137	protein	ABG25658.1	277	49.0	0.273	33.8	0.27
34	Duplodnaviria	Batravirus ranidallo2	ABG25657.1_34	Product: ORF57	protein	ABG25657.1	279	28.7	0.177	33.8	0.24
34	Duplodnaviria	Batravirus ranidallo2	ABG25656.1_34	Product: ORF56	protein	ABG25656.1	285	30.0	0.163	37.9	0.28
34	Duplodnaviria	Batravirus ranidallo2	ABG25641.1_34	Product: ORF58	protein	ABG25641.1	288	36.9	0.239	47.2	0.36
34	Duplodnaviria	Batravirus ranidallo2	ABG25655.1_34	Product: ORF55	protein	ABG25655.1	290	34.3	0.199	41.6	0.35
34	Duplodnaviria	Batravirus ranidallo2	ABG25654.1_34	Product: ORF138	protein	ABG25654.1	290	35.6	0.231	33.7	0.31
34	Duplodnaviria	Batravirus ranidallo2	ABG25653.1_34	Product: ORF105	protein	ABG25653.1	291	40.4	0.131	35.3	0.13
34	Duplodnaviria	Batravirus ranidallo2	ABG25652.1_34	Product: ORF132	protein	ABG25652.1	293	36.5	0.352	29.2	0.27
34	Duplodnaviria	Batravirus ranidallo2	ABG25650.1_34	Product: ORF61	protein	ABG25650.1	297	34.5	0.179	41.9	0.3
34	Duplodnaviria	Batravirus ranidallo2	ABG25649.1_34	Product: ORF51	protein	ABG25649.1	297	31.4	0.17	38.7	0.29
34	Duplodnaviria	Batravirus ranidallo2	ABG25651.1_34	Product: ORF36	protein	ABG25651.1	297	74.5	0.677	63.9	0.58
34	Duplodnaviria	Batravirus ranidallo2	ABG25648.1_34	Product: ORF117	protein	ABG25648.1	298	49.8	0.416	43.0	0.28
34	Duplodnaviria	Batravirus ranidallo2	ABG25634.1_34	Product: ORF59	protein	ABG25634.1	305	44.1	0.335	37.4	0.34
34	Duplodnaviria	Batravirus ranidallo2	ABG25647.1_34	Product: ORF114	protein	ABG25647.1	306	27.6	0.163	34.3	0.33
34	Duplodnaviria	Batravirus ranidallo2	ABG25646.1_34	Product: ORF95	protein	ABG25646.1	306	24.6	0.131	59.0	0.56
34	Duplodnaviria	Batravirus ranidallo2	ABG25645.1_34	Product: ORF37	protein	ABG25645.1	310	76.3	0.657	70.0	0.5
34	Duplodnaviria	Batravirus ranidallo2	ABG25643.1_34	Product: ORF53	protein	ABG25643.1	311	35.3	0.21	44.2	0.35
34	Duplodnaviria	Batravirus ranidallo2	ABG25644.1_34	Product: ORF34	protein	ABG25644.1	311	75.6	0.679	41.2	0.29
34	Duplodnaviria	Batravirus ranidallo2	ABG25623.1_34	Product: ORF127	protein	ABG25623.1	312	26.4	0.154	31.6	0.26
34	Duplodnaviria	Batravirus ranidallo2	ABG25642.1_34	Product: ORF52	protein	ABG25642.1	312	34.4	0.193	48.1	0.3
34	Duplodnaviria	Batravirus ranidallo2	ABG25640.1_34	Product: ORF60	protein	ABG25640.1	317	40.6	0.234	45.1	0.29
34	Duplodnaviria	Batravirus ranidallo2	ABG25638.1_34	Product: ORF38	protein	ABG25638.1	322	66.3	0.516	36.8	0.3
34	Duplodnaviria	Batravirus ranidallo2	ABG25637.1_34	Product: ORF140	protein	ABG25637.1	323	57.1	0.575	68.9	0.68
34	Duplodnaviria	Batravirus ranidallo2	ABG25636.1_34	Product: ORF74	protein	ABG25636.1	325	35.6	0.181	42.5	0.33
34	Duplodnaviria	Batravirus ranidallo2	ABG25635.1_34	Product: ORF41	protein	ABG25635.1	328	63.9	0.347	35.9	0.24
34	Duplodnaviria	Batravirus ranidallo2	ABG25604.1_34	Product: ORF131	protein	ABG25604.1	328	28.6	0.217	59.0	0.54
34	Duplodnaviria	Batravirus ranidallo2	ABG25633.1_34	Product: ORF90	protein	ABG25633.1	331	33.6	0.198	46.8	0.28
34	Duplodnaviria	Batravirus ranidallo2	ABG25632.1_34	Product: ORF119	protein	ABG25632.1	332	26.2	0.157	43.6	0.47
34	Duplodnaviria	Batravirus ranidallo2	ABG25631.1_34	Product: ORF39	protein	ABG25631.1	333	36.1	0.164	36.8	0.29
34	Duplodnaviria	Batravirus ranidallo2	ABG25697.1_34	Product: ORF134	protein	ABG25697.1	341	40.7	0.22	33.1	0.24
34	Duplodnaviria	Batravirus ranidallo2	ABG25630.1_34	Product: ORF141	protein	ABG25630.1	343	57.4	0.441	67.4	0.65
34	Duplodnaviria	Batravirus ranidallo2	ABG25629.1_34	Product: ORF35	protein	ABG25629.1	345	58.1	0.366	34.6	0.23
34	Duplodnaviria	Batravirus ranidallo2	ABG25628.1_34	Product: ORF32	protein	ABG25628.1	348	42.6	0.164	40.7	0.2
34	Duplodnaviria	Batravirus ranidallo2	ABG25627.1_34	Product: ORF101	protein	ABG25627.1	349	77.4	0.506	80.9	0.59
34	Duplodnaviria	Batravirus ranidallo2	ABG25560.1_34	Product: ORF1	protein	ABG25560.1	351	53.5	0.41	45.1	0.42
34	Duplodnaviria	Batravirus ranidallo2	ABG25626.1_34	Product: ORF26	protein	ABG25626.1	356	63.0	0.527	31.5	0.22
34	Duplodnaviria	Batravirus ranidallo2	ABG25561.1_34	Product: ORF2	protein	ABG25561.1	361	40.6	0.317	36.9	0.35
34	Duplodnaviria	Batravirus ranidallo2	ABG25624.1_34	Product: ORF73	protein	ABG25624.1	367	31.6	0.128	38.9	0.31
34	Duplodnaviria	Batravirus ranidallo2	ABG25622.1_34	Product: ORF48	protein	ABG25622.1	375	40.3	0.196	41.4	0.36
34	Duplodnaviria	Batravirus ranidallo2	ABG25621.1_34	Product: ORF139	protein	ABG25621.1	380	53.2	0.397	30.8	0.25
34	Duplodnaviria	Batravirus ranidallo2	ABG25620.1_34	Product: ORF70	protein	ABG25620.1	383	30.2	0.185	37.9	0.3
34	Duplodnaviria	Batravirus ranidallo2	ABG25619.1_34	Product: ORF96	protein	ABG25619.1	390	32.5	0.215	39.0	0.26
34	Duplodnaviria	Batravirus ranidallo2	ABG25618.1_34	Product: ORF54	protein	ABG25618.1	393	28.5	0.142	31.1	0.19
34	Duplodnaviria	Batravirus ranidallo2	ABG25617.1_34	Product: ORF128	protein	ABG25617.1	398	50.2	0.232	49.8	0.32
34	Duplodnaviria	Batravirus ranidallo2	ABG25616.1_34	Product: ORF71	protein	ABG25616.1	407	39.0	0.372	65.5	0.5
34	Duplodnaviria	Batravirus ranidallo2	ABG25615.1_34	Product: ORF118	protein	ABG25615.1	408	54.3	0.617	72.9	0.77
34	Duplodnaviria	Batravirus ranidallo2	ABG25614.1_34	Product: ORF85	protein	ABG25614.1	411	28.5	0.154	61.1	0.46
34	Duplodnaviria	Batravirus ranidallo2	ABG25612.1_34	Product: ORF83	protein	ABG25612.1	414	41.0	0.217	48.4	0.36
34	Duplodnaviria	Batravirus ranidallo2	ABG25613.1_34	Product: ORF112	protein	ABG25613.1	414	25.4	0.151	33.4	0.28
34	Duplodnaviria	Batravirus ranidallo2	ABG25611.1_34	Product: ORF89	protein	ABG25611.1	416	37.4	0.217	37.9	0.28
34	Duplodnaviria	Batravirus ranidallo2	ABG25610.1_34	Product: ORF92	protein	ABG25610.1	432	25.0	0.172	37.9	0.33
34	Duplodnaviria	Batravirus ranidallo2	ABG25609.1_34	Product: ORF93	protein	ABG25609.1	433	31.2	0.189	32.6	0.28
34	Duplodnaviria	Batravirus ranidallo2	ABG25608.1_34	Product: ORF125	protein	ABG25608.1	434	32.5	0.156	32.5	0.2
34	Duplodnaviria	Batravirus ranidallo2	ABG25607.1_34	Product: ORF33	protein	ABG25607.1	439	26.2	0.163	32.8	0.32
34	Duplodnaviria	Batravirus ranidallo2	ABG25606.1_34	Product: ORF75	protein	ABG25606.1	440	26.1	0.176	49.4	0.52
34	Duplodnaviria	Batravirus ranidallo2	ABG25605.1_34	Product: ORF143	protein	ABG25605.1	455	29.0	0.18	31.9	0.26
34	Duplodnaviria	Batravirus ranidallo2	ABG25603.1_34	Product: ORF40	protein	ABG25603.1	458	31.7	0.186	30.4	0.19
34	Duplodnaviria	Batravirus ranidallo2	ABG25565.1_34	Product: ORF9	protein	ABG25565.1	460	37.1	0.203	43.6	0.3
34	Duplodnaviria	Batravirus ranidallo2	ABG25602.1_34	Product: ORF145	protein	ABG25602.1	482	33.0	0.19	34.1	0.31
34	Duplodnaviria	Batravirus ranidallo2	ABG25566.1_34	Product: ORF10	protein	ABG25566.1	486	38.6	0.279	38.8	0.23
34	Duplodnaviria	Batravirus ranidallo2	ABG25601.1_34	Product: ORF44	protein	ABG25601.1	491	29.8	0.157	34.4	0.23
34	Duplodnaviria	Batravirus ranidallo2	ABG25600.1_34	Product: ORF129	protein	ABG25600.1	520	75.7	0.811	83.6	0.81
34	Duplodnaviria	Batravirus ranidallo2	ABG25599.1_34	Product: ORF122	protein	ABG25599.1	522	28.3	0.156	72.0	0.69
34	Duplodnaviria	Batravirus ranidallo2	ABG25573.1.1.2_34	Large tegument protein UL36; Provisional	region	ABG25573.1	529	39.1	0.149	34.3	0.17
34	Duplodnaviria	Batravirus ranidallo2	ABG25567.1_34	Product: ORF11	protein	ABG25567.1	534	33.0	0.177	39.5	0.27
34	Duplodnaviria	Batravirus ranidallo2	ABG25598.1_34	Product: ORF135	protein	ABG25598.1	545	25.0	0.167	35.5	0.27
34	Duplodnaviria	Batravirus ranidallo2	ABG25597.1_34	Product: ORF97	protein	ABG25597.1	555	53.9	0.258	45.0	0.25
34	Duplodnaviria	Batravirus ranidallo2	ABG25596.1_34	Product: ORF113	protein	ABG25596.1	585	43.3	0.481	70.6	0.76
34	Duplodnaviria	Batravirus ranidallo2	ABG25568.1_34	Product: ORF12	protein	ABG25568.1	586	38.0	0.187	56.6	0.38
34	Duplodnaviria	Batravirus ranidallo2	ABG25595.1_34	Product: ORF82	protein	ABG25595.1	595	23.3	0.15	30.6	0.19
34	Duplodnaviria	Batravirus ranidallo2	ABG25594.1_34	Product: ORF144	protein	ABG25594.1	609	29.8	0.154	29.9	0.2
34	Duplodnaviria	Batravirus ranidallo2	ABG25593.1_34	Product: ORF88	protein	ABG25593.1	615	48.8	0.296	59.5	0.5
34	Duplodnaviria	Batravirus ranidallo2	ABG25592.1_34	Product: ORF78	protein	ABG25592.1	689	29.1	0.179	63.5	0.55
34	Duplodnaviria	Batravirus ranidallo2	ABG25591.1_34	Product: ORF121	protein	ABG25591.1	717	41.6	0.402	63.1	0.56
34	Duplodnaviria	Batravirus ranidallo2	ABG25669.1_34	Product: ORF68	protein	ABG25669.1	720	66.8	0.542	79.4	0.49
34	Duplodnaviria	Batravirus ranidallo2	ABG25590.1_34	Product: ORF98	protein	ABG25590.1	727	32.3	0.172	30.3	0.22
34	Duplodnaviria	Batravirus ranidallo2	ABG25589.1_34	Product: ORF106	protein	ABG25589.1	838	36.2	0.384	35.6	0.3
34	Duplodnaviria	Batravirus ranidallo2	ABG25588.1_34	Product: ORF120	protein	ABG25588.1	861	55.6	0.617	71.9	0.74
34	Duplodnaviria	Batravirus ranidallo2	ABG25587.1_34	Product: ORF84	protein	ABG25587.1	883	22.7	0.172	38.3	0.32
34	Duplodnaviria	Batravirus ranidallo2	ABG25586.1_34	Product: ORF50	protein	ABG25586.1	885	21.3	0.176	28.3	0.21
34	Duplodnaviria	Batravirus ranidallo2	ABG25585.1_34	Product: ORF62	protein	ABG25585.1	925	24.4	0.215	28.2	0.21
34	Duplodnaviria	Batravirus ranidallo2	ABG25584.1_34	Product: ORF43	protein	ABG25584.1	1008	22.3	0.159	28.5	0.2
34	Duplodnaviria	Batravirus ranidallo2	ABG25583.1_34	Product: ORF42	protein	ABG25583.1	1037	22.6	0.185	29.1	0.23
34	Duplodnaviria	Batravirus ranidallo2	ABG25582.1_34	Product: ORF146	protein	ABG25582.1	1060	30.7	0.192	32.3	0.27
34	Duplodnaviria	Batravirus ranidallo2	ABG25581.1_34	Product: ORF107	protein	ABG25581.1	1158	38.7	0.293	30.2	0.23
34	Duplodnaviria	Batravirus ranidallo2	ABG25580.1_34	Product: ORF147	protein	ABG25580.1	1237	27.4	0.181	30.7	0.25
34	Duplodnaviria	Batravirus ranidallo2	ABG25579.1_34	Product: ORF65	protein	ABG25579.1	1244	27.0	0.183	31.6	0.23
34	Duplodnaviria	Batravirus ranidallo2	ABG25578.1_34	Product: ORF72	protein	ABG25578.1	1259	24.0	0.208	52.8	0.32
34	Duplodnaviria	Batravirus ranidallo2	ABG25577.1_34	Product: ORF111	protein	ABG25577.1	1320	33.8	0.333	58.0	0.48
34	Duplodnaviria	Batravirus ranidallo2	ABG25572.1_34	Product: ORF80	protein	ABG25572.1	1333	18.0	0.178	61.2	0.65
34	Duplodnaviria	Batravirus ranidallo2	ABG25576.1_34	Product: ORF110	protein	ABG25576.1	1489	39.7	0.422	64.7	0.48
34	Duplodnaviria	Batravirus ranidallo2	ABG25575.1_34	Product: ORF124	protein	ABG25575.1	1640	18.0	0.189	26.4	0.26
34	Duplodnaviria	Batravirus ranidallo2	ABG25574.1_34	Product: ORF126	protein	ABG25574.1	1931	27.3	0.197	29.2	0.28
35	Duplodnaviria	Batravirus ranidallo3	ARR28888.1_35	Product: hypothetical protein; Note: ORF74A	protein	ARR28888.1	89	31.0	0.142	39.4	0.23
35	Duplodnaviria	Batravirus ranidallo3	ARR28911.1_35	Product: galactose/binding-like domain protein	protein	ARR28911.1	90	31.0	0.146	43.1	0.36
35	Duplodnaviria	Batravirus ranidallo3	ARR28938.1_35	Product: SacY-like RNA binding domain protein	protein	ARR28938.1	90	29.7	0.167	41.6	0.33
35	Duplodnaviria	Batravirus ranidallo3	ARR28874.1_35	Product: alpha-alpha superhelix protein	protein	ARR28874.1	90	38.2	0.256	46.6	0.32
35	Duplodnaviria	Batravirus ranidallo3	ARR28936.1_35	Product: hypothetical protein; Note: ORF109A	protein	ARR28936.1	91	33.4	0.182	41.6	0.25
35	Duplodnaviria	Batravirus ranidallo3	ARR28853.1_35	Product: surfactant-like protein	protein	ARR28853.1	92	34.2	0.202	43.5	0.33
35	Duplodnaviria	Batravirus ranidallo3	ARR28877.1_35	Product: putative spectrin-like repeat protein	protein	ARR28877.1	93	34.7	0.175	51.1	0.32
35	Duplodnaviria	Batravirus ranidallo3	ARR28826.1_35	Product: ferrodoxin-like motif protein	protein	ARR28826.1	93	32.2	0.206	58.8	0.32
35	Duplodnaviria	Batravirus ranidallo3	ARR28977.1_35	Product: SAM domain-like protein	protein	ARR28977.1	93	31.3	0.138	56.1	0.31
35	Duplodnaviria	Batravirus ranidallo3	ARR28912.1_35	Product: hypothetical protein; Note: ORF88B	protein	ARR28912.1	94	28.8	0.126	40.0	0.27
35	Duplodnaviria	Batravirus ranidallo3	ARR28880.1_35	Product: putative membrane protein	protein	ARR28880.1	97	30.3	0.172	44.9	0.26
35	Duplodnaviria	Batravirus ranidallo3	ARR28870.1_35	Product: transcription activator motif protein	protein	ARR28870.1	97	48.0	0.314	56.4	0.35
35	Duplodnaviria	Batravirus ranidallo3	ARR28892.1_35	Product: glycosyl hydrolase domain protein	protein	ARR28892.1	99	30.4	0.182	50.9	0.42
35	Duplodnaviria	Batravirus ranidallo3	ARR28806.1_35	Product: putative TNF receptor associated factor protein	protein	ARR28806.1	100	36.5	0.075	55.0	0.11
35	Duplodnaviria	Batravirus ranidallo3	ARR28962.1_35	Product: toxin-like motif protein	protein	ARR28962.1	100	28.3	0.159	40.3	0.3
35	Duplodnaviria	Batravirus ranidallo3	ARR28818.1_35	Product: PFL-like glycyl radical enzymes motif protein	protein	ARR28818.1	101	36.3	0.193	48.8	0.28
35	Duplodnaviria	Batravirus ranidallo3	ARR28825.1_35	Product: hydrolase inhibitor motif protein	protein	ARR28825.1	101	33.4	0.226	49.0	0.33
35	Duplodnaviria	Batravirus ranidallo3	ARR28832.1_35	Product: ribosome-like motif protein	protein	ARR28832.1	102	29.4	0.151	53.1	0.37
35	Duplodnaviria	Batravirus ranidallo3	ARR28813.1_35	Product: PMP inhibitor motif protein	protein	ARR28813.1	102	30.3	0.168	42.6	0.34
35	Duplodnaviria	Batravirus ranidallo3	ARR28811.1_35	Product: transcription/RNA binding protein motif protein	protein	ARR28811.1	102	32.4	0.198	46.9	0.29
35	Duplodnaviria	Batravirus ranidallo3	ARR28908.1_35	Product: hypothetical protein; Note: ORF86F; similar to snake-like protein	protein	ARR28908.1	102	33.2	0.209	45.7	0.24
35	Duplodnaviria	Batravirus ranidallo3	ARR28891.1_35	Product: hypothetical protein; Note: ORF76A; similar to a histidine-rich glycoprotein	protein	ARR28891.1	103	28.8	0.151	36.5	0.26
35	Duplodnaviria	Batravirus ranidallo3	ARR28905.1_35	Product: hypothetical protein; Note: ORF86C; similar to Cortexillin-1	protein	ARR28905.1	104	34.2	0.243	51.0	0.36
35	Duplodnaviria	Batravirus ranidallo3	ARR28929.1_35	Product: hypothetical protein; Note: ORF103	protein	ARR28929.1	106	38.5	0.26	53.5	0.41
35	Duplodnaviria	Batravirus ranidallo3	ARR28947.1_35	Product: hypothetical protein; Note: ORF118A	protein	ARR28947.1	107	36.8	0.177	49.4	0.29
35	Duplodnaviria	Batravirus ranidallo3	ARR28922.1_35	Product: hypothetical protein; Note: ORF97A; similar to capsid protein VP1 of food and mouth disease virus	protein	ARR28922.1	108	33.6	0.194	52.5	0.41
35	Duplodnaviria	Batravirus ranidallo3	ARR28863.1_35	Product: hypothetical protein; Note: ORF52A; similar to cysteine proteinases	protein	ARR28863.1	109	34.9	0.227	39.6	0.31
35	Duplodnaviria	Batravirus ranidallo3	ARR28830.1_35	Product: hypothetical protein; Note: ORF23; similar to TNF receptor superfamily	protein	ARR28830.1	112	67.1	0.509	80.7	0.62
35	Duplodnaviria	Batravirus ranidallo3	ARR28903.1_35	Product: hypothetical protein; Note: ORF86A; similar to cyclophillin	protein	ARR28903.1	113	42.1	0.256	51.4	0.32
35	Duplodnaviria	Batravirus ranidallo3	ARR28860.1_35	Product: putative toxin-like protein	protein	ARR28860.1	113	33.0	0.229	36.2	0.22
35	Duplodnaviria	Batravirus ranidallo3	ARR28829.1_35	Product: hypothetical protein; Note: ORF22; similar to BCL-2 superfamily inhibitors of programmed cell death	protein	ARR28829.1	114	67.4	0.619	71.6	0.64
35	Duplodnaviria	Batravirus ranidallo3	ARR28816.1_35	Product: transmembrane helix motif protein	protein	ARR28816.1	117	30.4	0.168	38.5	0.32
35	Duplodnaviria	Batravirus ranidallo3	ARR28906.1_35	Product: antimicrobial peptide motif protein	protein	ARR28906.1	117	41.5	0.189	59.1	0.24
35	Duplodnaviria	Batravirus ranidallo3	ARR28949.1_35	Product: putative DNA binding protein	protein	ARR28949.1	119	31.5	0.177	61.8	0.58
35	Duplodnaviria	Batravirus ranidallo3	ARR28907.1_35	Product: putative structural protein	protein	ARR28907.1	120	31.9	0.204	44.5	0.28
35	Duplodnaviria	Batravirus ranidallo3	ARR28904.1_35	Product: hypothetical protein; Note: ORF86B; similar to putative metal transport protein	protein	ARR28904.1	124	30.7	0.191	38.7	0.27
35	Duplodnaviria	Batravirus ranidallo3	ARR28975.1_35	Product: hypothetical protein; Note: ORF144; similar to Beta-beta-alpha zinc fingers superfamily	protein	ARR28975.1	127	66.5	0.658	55.4	0.46
35	Duplodnaviria	Batravirus ranidallo3	ARR28924.1_35	Product: hypothetical protein; Note: ORF98A; similar to e62 human papillomavirus oncoprotein	protein	ARR28924.1	128	27.9	0.132	33.0	0.24
35	Duplodnaviria	Batravirus ranidallo3	ARR28990.1_35	Product: oxidoreductase-like motif protein	protein	ARR28990.1	134	28.9	0.126	29.1	0.25
35	Duplodnaviria	Batravirus ranidallo3	ARR28986.1_35	Product: putative transferase protein	protein	ARR28986.1	136	40.1	0.196	82.6	0.44
35	Duplodnaviria	Batravirus ranidallo3	ARR28979.1_35	Product: putative transferase protein	protein	ARR28979.1	139	32.1	0.229	44.8	0.35
35	Duplodnaviria	Batravirus ranidallo3	ARR28942.1_35	Product: C-type lectin protein	protein	ARR28942.1	140	59.0	0.46	70.9	0.56
35	Duplodnaviria	Batravirus ranidallo3	ARR28972.1_35	Product: DNA/RNA-binding 3-helical bundle motif protein	protein	ARR28972.1	144	43.0	0.29	47.1	0.36
35	Duplodnaviria	Batravirus ranidallo3	ARR28968.1_35	Product: putative glycoprotein	protein	ARR28968.1	149	66.6	0.632	37.1	0.24
35	Duplodnaviria	Batravirus ranidallo3	ARR28915.1_35	Product: hypothetical protein; Note: ORF91; similar to Ranid Herpesvirus 2 ORF77	protein	ARR28915.1	149	32.5	0.189	40.4	0.3
35	Duplodnaviria	Batravirus ranidallo3	ARR28978.1_35	Product: putative metal binding protein	protein	ARR28978.1	150	36.1	0.356	35.9	0.27
35	Duplodnaviria	Batravirus ranidallo3	ARR28943.1_35	Product: C-type lectin protein	protein	ARR28943.1	151	56.9	0.473	71.1	0.58
35	Duplodnaviria	Batravirus ranidallo3	ARR28976.1_35	Product: putative transcription associated protein motif protein	protein	ARR28976.1	152	40.1	0.24	55.8	0.44
35	Duplodnaviria	Batravirus ranidallo3	ARR28963.1_35	Product: hypothetical protein; Note: ORF132; similar to Epstein-Barr gp42/C-type lectin protein	protein	ARR28963.1	152	77.9	0.661	82.2	0.65
35	Duplodnaviria	Batravirus ranidallo3	ARR28845.1_35	Product: hypothetical protein; Note: ORF36; similar to Forkhead box protein m1 motif/transcription/DNA	protein	ARR28845.1	154	46.6	0.427	36.2	0.29
35	Duplodnaviria	Batravirus ranidallo3	ARR28974.1_35	Product: putative aldolase protein	protein	ARR28974.1	159	46.6	0.336	49.2	0.36
35	Duplodnaviria	Batravirus ranidallo3	ARR28875.1_35	Product: post-AAA+ oligomerization domain-like protein	protein	ARR28875.1	161	33.1	0.205	42.6	0.27
35	Duplodnaviria	Batravirus ranidallo3	ARR28956.1_35	Product: C-type lectin protein	protein	ARR28956.1	165	73.4	0.605	83.9	0.65
35	Duplodnaviria	Batravirus ranidallo3	ARR28987.1_35	Product: toxin-like protein	protein	ARR28987.1	172	32.8	0.2	41.0	0.26
35	Duplodnaviria	Batravirus ranidallo3	ARR28926.1_35	Product: hypothetical protein; Note: ORF100; similar to Ranid Herpesvirus 1 ORF42 and Ranid Herpesvirus ORF8	protein	ARR28926.1	174	60.6	0.35	62.8	0.38
35	Duplodnaviria	Batravirus ranidallo3	ARR28883.1_35	Product: putative isomerase protein	protein	ARR28883.1	175	33.7	0.196	52.6	0.45
35	Duplodnaviria	Batravirus ranidallo3	ARR28941.1_35	Product: C-type lectin protein	protein	ARR28941.1	177	74.2	0.617	72.2	0.66
35	Duplodnaviria	Batravirus ranidallo3	ARR28897.1_35	Product: hypothetical protein; Note: ORF81; similar to Ranid herpesvirus 2 ORF87	protein	ARR28897.1	177	30.4	0.172	36.7	0.29
35	Duplodnaviria	Batravirus ranidallo3	ARR28958.1_35	Product: hypothetical protein; Note: ORF128	protein	ARR28958.1	178	73.6	0.575	48.8	0.38
35	Duplodnaviria	Batravirus ranidallo3	ARR28931.1_35	Product: DNA binding protein motif protein	protein	ARR28931.1	179	36.0	0.187	35.6	0.23
35	Duplodnaviria	Batravirus ranidallo3	ARR28971.1_35	Product: putative metyltransferase protein	protein	ARR28971.1	179	37.1	0.291	43.4	0.44
35	Duplodnaviria	Batravirus ranidallo3	ARR28973.1_35	Product: transcription/RNA binding protein	protein	ARR28973.1	182	44.3	0.36	56.5	0.49
35	Duplodnaviria	Batravirus ranidallo3	ARR28980.1_35	Product: putative proton transport protein motif protein	protein	ARR28980.1	183	40.9	0.382	56.4	0.52
35	Duplodnaviria	Batravirus ranidallo3	ARR28856.1_35	Product: hypothetical protein; Note: ORF46; similar to interferon-alpha/beta binding protein c12r	protein	ARR28856.1	183	70.8	0.578	60.0	0.45
35	Duplodnaviria	Batravirus ranidallo3	ARR28934.1_35	Product: C-type lectin protein	protein	ARR28934.1	184	77.9	0.536	76.0	0.54
35	Duplodnaviria	Batravirus ranidallo3	ARR28857.1_35	Product: lyase-like motif protein	protein	ARR28857.1	185	56.3	0.392	48.7	0.5
35	Duplodnaviria	Batravirus ranidallo3	ARR28991.1_35	Product: immunoglobulin-like motif protein	protein	ARR28991.1	186	37.5	0.15	51.8	0.13
35	Duplodnaviria	Batravirus ranidallo3	ARR28957.1_35	Product: C-type lectin protein	protein	ARR28957.1	188	70.9	0.572	74.5	0.58
35	Duplodnaviria	Batravirus ranidallo3	ARR28916.1_35	Product: thioredoxin-like motif protein	protein	ARR28916.1	188	41.4	0.245	46.8	0.28
35	Duplodnaviria	Batravirus ranidallo3	ARR28984.1_35	Product: lyase-like protein	protein	ARR28984.1	189	39.7	0.291	49.7	0.38
35	Duplodnaviria	Batravirus ranidallo3	ARR28841.1_35	Product: DNA binding protein motif protein	protein	ARR28841.1	203	32.6	0.154	35.1	0.27
35	Duplodnaviria	Batravirus ranidallo3	ARR28919.1_35	Product: centromere-like motif protein	protein	ARR28919.1	206	31.3	0.166	36.3	0.32
35	Duplodnaviria	Batravirus ranidallo3	ARR28898.1_35	Product: hypothetical protein; Note: ORF82; similar to Ranid Herpesvirus 1 ORF61 and Ranid Herpesvirus 2 ORF86	protein	ARR28898.1	208	42.0	0.211	54.0	0.33
35	Duplodnaviria	Batravirus ranidallo3	ARR28933.1_35	Product: C-type lectin protein	protein	ARR28933.1	210	75.7	0.475	64.0	0.5
35	Duplodnaviria	Batravirus ranidallo3	ARR28843.1_35	Product: hypothetical protein; Note: ORF34A; similar to AMMERC1-like superfamily	protein	ARR28843.1	219	29.7	0.124	38.4	0.25
35	Duplodnaviria	Batravirus ranidallo3	ARR28913.1_35	Product: hypothetical protein; Note: ORF89; similar to Ranid Herpesvirus 1 ORF53	protein	ARR28913.1	221	41.1	0.234	42.0	0.25
35	Duplodnaviria	Batravirus ranidallo3	ARR28981.1_35	Product: hypothetical protein; Note: ORF149	protein	ARR28981.1	222	41.8	0.353	62.9	0.59
35	Duplodnaviria	Batravirus ranidallo3	ARR28861.1_35	Product: hypothetical protein; Note: ORF51; similar to Ranid Herpesvirus 1 ORF40	protein	ARR28861.1	225	83.1	0.886	68.7	0.68
35	Duplodnaviria	Batravirus ranidallo3	ARR28954.1_35	Product: C-type lectin protein	protein	ARR28954.1	237	70.1	0.459	65.6	0.41
35	Duplodnaviria	Batravirus ranidallo3	ARR28871.1_35	Product: hypothetical protein; Note: ORF60; contains motif typical of Mss4-like superfamily proteins	protein	ARR28871.1	241	29.9	0.167	32.7	0.19
35	Duplodnaviria	Batravirus ranidallo3	ARR28918.1_35	Product: hypothetical protein; Note: ORF94; similar to Ranid Herpesvirus 1 ORF48	protein	ARR28918.1	244	33.7	0.209	30.8	0.21
35	Duplodnaviria	Batravirus ranidallo3	ARR28881.1_35	Product: hypothetical protein; Note: ORF68; similar to Ranid Herpesvirus 1 ORF82 and Ranid Herpesvirus 2 ORF116	protein	ARR28881.1	244	54.1	0.319	40.2	0.25
35	Duplodnaviria	Batravirus ranidallo3	ARR28834.1_35	Product: putative ubiquitin fold modifier conjugating enzyme motif protein	protein	ARR28834.1	245	34.4	0.168	27.6	0.22
35	Duplodnaviria	Batravirus ranidallo3	ARR28879.1_35	Product: hypothetical protein; Note: ORF66; similar to Ranid Herpesvirus 1 ORF83 and Ranid Herpesvirus 2 ORF117	protein	ARR28879.1	250	50.0	0.327	51.8	0.4
35	Duplodnaviria	Batravirus ranidallo3	ARR28909.1_35	Product: hypothetical protein; Note: ORF87; similar to Ranid Herpesvirus 1 ORF55 and Ranid Herpesvirus 2 ORF81	protein	ARR28909.1	251	43.2	0.307	57.6	0.41
35	Duplodnaviria	Batravirus ranidallo3	ARR28928.1_35	Product: hypothetical protein; Note: ORF102; similar to Ranid Herpesvirus 1 ORF42 and Ranid Herpesvirus 2 ORF68	protein	ARR28928.1	259	27.3	0.155	80.1	0.73
35	Duplodnaviria	Batravirus ranidallo3	ARR28840.1_35	Product: SipA N-terminal domain-like superfamily protein	protein	ARR28840.1	259	66.5	0.385	48.0	0.3
35	Duplodnaviria	Batravirus ranidallo3	ARR28855.1_35	Product: hypothetical protein; Note: ORF45; similar to a putative transport protein	protein	ARR28855.1	264	49.3	0.408	34.9	0.32
35	Duplodnaviria	Batravirus ranidallo3	ARR28872.1_35	Product: coronin-like protein motif protein	protein	ARR28872.1	275	54.5	0.29	49.3	0.23
35	Duplodnaviria	Batravirus ranidallo3	ARR28950.1_35	Product: sulfotransferase-like protein	protein	ARR28950.1	278	82.5	0.89	84.6	0.85
35	Duplodnaviria	Batravirus ranidallo3	ARR28901.1_35	Product: hypothetical protein; Note: ORF85; similar to Ranid Herpesvirus 1 ORF57	protein	ARR28901.1	284	29.7	0.174	41.9	0.33
35	Duplodnaviria	Batravirus ranidallo3	ARR28807.1_35	Product: putative 4-hydroxythreonine-4-phosphate2 dehydrogenase motif protein	protein	ARR28807.1	287	24.1	0.128	33.1	0.24
35	Duplodnaviria	Batravirus ranidallo3	ARR28982.1_35	Product: interleukin 34-like motif protein	protein	ARR28982.1	291	25.3	0.159	35.1	0.26
35	Duplodnaviria	Batravirus ranidallo3	ARR28842.1_35	Product: sialyltransferase motif protein	protein	ARR28842.1	292	34.1	0.165	41.0	0.26
35	Duplodnaviria	Batravirus ranidallo3	ARR28940.1_35	Product: C-type lectin protein	protein	ARR28940.1	292	63.8	0.413	66.7	0.56
35	Duplodnaviria	Batravirus ranidallo3	ARR28835.1_35	Product: glycosyl hydrolase domain protein	protein	ARR28835.1	293	29.4	0.18	35.5	0.26
35	Duplodnaviria	Batravirus ranidallo3	ARR28820.1_35	Product: pili subunit/adhesion motif protein	protein	ARR28820.1	293	26.8	0.149	33.6	0.22
35	Duplodnaviria	Batravirus ranidallo3	ARR28882.1_35	Product: transcriptional regulator-like motif protein	protein	ARR28882.1	300	44.1	0.327	41.9	0.32
35	Duplodnaviria	Batravirus ranidallo3	ARR28824.1_35	Product: hypothetical protein; Note: ORF17; similar to Ranid HV1 ORF101 protein	protein	ARR28824.1	302	76.6	0.664	63.8	0.54
35	Duplodnaviria	Batravirus ranidallo3	ARR28852.1_35	Product: hydrolase-like motif protein	protein	ARR28852.1	303	47.4	0.408	52.8	0.45
35	Duplodnaviria	Batravirus ranidallo3	ARR28952.1_35	Product: C-type lectin protein	protein	ARR28952.1	308	70.1	0.469	31.2	0.2
35	Duplodnaviria	Batravirus ranidallo3	ARR28878.1_35	Product: hypothetical protein; Note: ORF65; similar to Ranid Herpesvirus 1 ORF84 and Ranid Herpesvirus 2 ORF118	protein	ARR28878.1	310	59.1	0.574	80.9	0.82
35	Duplodnaviria	Batravirus ranidallo3	ARR28953.1_35	Product: secretion-chaperone-like protein	protein	ARR28953.1	312	34.3	0.217	35.9	0.27
35	Duplodnaviria	Batravirus ranidallo3	ARR28864.1_35	Product: hypothetical protein; Note: ORF53; similar to Ranid Herpesvirus 1 ORF42 and Ranid Herpesvirus 2 ORF68	protein	ARR28864.1	314	70.1	0.658	71.8	0.62
35	Duplodnaviria	Batravirus ranidallo3	ARR28983.1_35	Product: oxidoreductase motif protein	protein	ARR28983.1	314	36.8	0.26	36.8	0.32
35	Duplodnaviria	Batravirus ranidallo3	ARR28961.1_35	Product: hypothetical protein; Note: ORF131	protein	ARR28961.1	318	73.1	0.628	47.6	0.42
35	Duplodnaviria	Batravirus ranidallo3	ARR28927.1_35	Product: hypothetical protein; Note: ORF101; similar to Ranid Herpesvirus 1 ORF43	protein	ARR28927.1	319	32.3	0.183	37.9	0.25
35	Duplodnaviria	Batravirus ranidallo3	ARR28884.1_35	Product: hypothetical protein; Note: ORF71; similar to Ranid Herpesvirus 1 ORF76	protein	ARR28884.1	320	27.0	0.186	30.7	0.26
35	Duplodnaviria	Batravirus ranidallo3	ARR28951.1_35	Product: C-type lectin protein	protein	ARR28951.1	324	79.4	0.528	66.2	0.46
35	Duplodnaviria	Batravirus ranidallo3	ARR28959.1_35	Product: C-type lectin protein	protein	ARR28959.1	334	78.4	0.588	68.7	0.58
35	Duplodnaviria	Batravirus ranidallo3	ARR28876.1_35	Product: hypothetical protein; Note: ORF64; similar to Ranid Herpesvirus 1 ORF95 and Ranid Herpesvirus 2 ORF131	protein	ARR28876.1	335	27.7	0.18	72.9	0.64
35	Duplodnaviria	Batravirus ranidallo3	ARR28854.1_35	Product: hypothetical protein; Note: ORF44	protein	ARR28854.1	336	39.0	0.327	42.0	0.36
35	Duplodnaviria	Batravirus ranidallo3	ARR28850.1_35	Product: oxidoreductase-like motif protein	protein	ARR28850.1	337	37.2	0.302	51.2	0.55
35	Duplodnaviria	Batravirus ranidallo3	ARR28944.1_35	Product: C-type lectin protein	protein	ARR28944.1	338	55.8	0.352	30.5	0.19
35	Duplodnaviria	Batravirus ranidallo3	ARR28862.1_35	Product: hypothetical protein; Note: ORF52; similar to Ranid Herpesvirus 1 ORF85 and Ranid Herpesvirus 2 ORF119	protein	ARR28862.1	338	29.6	0.163	32.8	0.25
35	Duplodnaviria	Batravirus ranidallo3	ARR28920.1_35	Product: hypothetical protein; Note: ORF96; similar to Ranid Herpesvirus 1 ORF47	protein	ARR28920.1	347	27.8	0.135	30.4	0.26
35	Duplodnaviria	Batravirus ranidallo3	ARR28894.1_35	Product: concanavalin A-like motif protein	protein	ARR28894.1	347	27.8	0.192	35.5	0.35
35	Duplodnaviria	Batravirus ranidallo3	ARR28925.1_35	Product: hypothetical protein; Note: ORF99; similar to Ranid Herpesvirus 1 ORF44	protein	ARR28925.1	348	38.8	0.228	34.9	0.24
35	Duplodnaviria	Batravirus ranidallo3	ARR28858.1_35	Product: hypothetical protein; Note: ORF48; similar to nucleoside triphosphate hydrolases/Sulfotransfease family	protein	ARR28858.1	350	81.6	0.731	81.4	0.8
35	Duplodnaviria	Batravirus ranidallo3	ARR28851.1_35	Product: contractile protein-like motif protein	protein	ARR28851.1	350	47.5	0.357	58.1	0.56
35	Duplodnaviria	Batravirus ranidallo3	ARR28930.1_35	Product: hypothetical protein; Note: ORF104; similar to Ranid Herpesvirus 1 ORF41	protein	ARR28930.1	359	54.9	0.45	63.7	0.45
35	Duplodnaviria	Batravirus ranidallo3	ARR28967.1_35	Product: ROP-like motif protein	protein	ARR28967.1	363	25.3	0.163	30.3	0.24
35	Duplodnaviria	Batravirus ranidallo3	ARR28848.1_35	Product: hypothetical protein; Note: ORF39; similar to propionate kinase protein	protein	ARR28848.1	365	29.7	0.154	32.3	0.19
35	Duplodnaviria	Batravirus ranidallo3	ARR28965.1_35	Product: hypothetical protein; Note: ORF134; similar to Ranid Herpesvirus 1 ORF25	protein	ARR28965.1	366	34.7	0.201	35.1	0.27
35	Duplodnaviria	Batravirus ranidallo3	ARR28837.1_35	Product: cycloviolacin-o2-like motif protein	protein	ARR28837.1	373	35.2	0.206	35.4	0.27
35	Duplodnaviria	Batravirus ranidallo3	ARR28935.1_35	Product: C-type lectin protein	protein	ARR28935.1	386	52.3	0.291	61.0	0.5
35	Duplodnaviria	Batravirus ranidallo3	ARR28847.1_35	Product: surface active protein motif protein	protein	ARR28847.1	389	28.1	0.162	33.7	0.25
35	Duplodnaviria	Batravirus ranidallo3	ARR28899.1_35	Product: hypothetical protein; Note: ORF83; similar to Ranid Herpesvirus 1 ORF59 and Ranid Herpesvirus 2 ORF85	protein	ARR28899.1	390	29.0	0.164	59.5	0.5
35	Duplodnaviria	Batravirus ranidallo3	ARR28966.1_35	Product: hypothetical protein; Note: ORF135; similar to Ranid Herpesvirus 1 ORF26 and Ranid Herpesvirus 2 ORF95	protein	ARR28966.1	390	23.0	0.135	44.8	0.4
35	Duplodnaviria	Batravirus ranidallo3	ARR28937.1_35	Product: C-type lectin protein	protein	ARR28937.1	394	67.1	0.35	54.1	0.41
35	Duplodnaviria	Batravirus ranidallo3	ARR28859.1_35	Product: SAM-like domain protein	protein	ARR28859.1	398	30.3	0.193	32.0	0.26
35	Duplodnaviria	Batravirus ranidallo3	ARR28923.1_35	Product: hypothetical protein; Note: ORF98; similar to Ranid Herpesvirus 1 ORF45 and Ranid Herpesvirus 2 ORF71	protein	ARR28923.1	402	45.9	0.493	56.0	0.41
35	Duplodnaviria	Batravirus ranidallo3	ARR28812.1_35	Product: beta-beta-alpha motif protein	protein	ARR28812.1	405	30.4	0.224	67.9	0.72
35	Duplodnaviria	Batravirus ranidallo3	ARR28839.1_35	Product: hydrolase-like motif protein	protein	ARR28839.1	412	25.8	0.161	37.3	0.36
35	Duplodnaviria	Batravirus ranidallo3	ARR28844.1_35	Product: DNA binding protein motif protein	protein	ARR28844.1	412	39.6	0.102	35.7	0.14
35	Duplodnaviria	Batravirus ranidallo3	ARR28964.1_35	Product: C-type lectin protein	protein	ARR28964.1	413	64.9	0.441	62.7	0.55
35	Duplodnaviria	Batravirus ranidallo3	ARR28817.1_35	Product: DNA binding protein motif protein	protein	ARR28817.1	414	33.6	0.255	31.3	0.22
35	Duplodnaviria	Batravirus ranidallo3	ARR28819.1_35	Product: anticodon-binding domain-like motif protein	protein	ARR28819.1	417	33.5	0.269	29.9	0.21
35	Duplodnaviria	Batravirus ranidallo3	ARR28836.1_35	Product: bromodomain-like motif protein	protein	ARR28836.1	419	29.4	0.194	37.4	0.24
35	Duplodnaviria	Batravirus ranidallo3	ARR28960.1_35	Product: C-type lectin protein	protein	ARR28960.1	420	68.0	0.487	60.5	0.42
35	Duplodnaviria	Batravirus ranidallo3	ARR28886.1_35	Product: putative DNA binding protein motif protein	protein	ARR28886.1	422	23.2	0.151	32.0	0.28
35	Duplodnaviria	Batravirus ranidallo3	ARR28833.1_35	Product: suppressor of cytokine signaling 5 motif protein	protein	ARR28833.1	422	28.1	0.179	31.4	0.2
35	Duplodnaviria	Batravirus ranidallo3	ARR28846.1_35	Product: glucocorticoid receptor-like domain protein	protein	ARR28846.1	426	26.6	0.163	32.5	0.32
35	Duplodnaviria	Batravirus ranidallo3	ARR28988.1_35	Product: heme-binding protein-like protein	protein	ARR28988.1	436	39.5	0.299	32.5	0.28
35	Duplodnaviria	Batravirus ranidallo3	ARR28828.1_35	Product: 16sRNA processing protein motif protein	protein	ARR28828.1	440	28.5	0.167	31.9	0.2
35	Duplodnaviria	Batravirus ranidallo3	ARR28821.1_35	Product: GckA/TtuD-like superfamily motif protein	protein	ARR28821.1	443	35.4	0.269	33.8	0.26
35	Duplodnaviria	Batravirus ranidallo3	ARR28948.1_35	Product: p450 superfamily protein	protein	ARR28948.1	446	87.6	0.937	85.4	0.86
35	Duplodnaviria	Batravirus ranidallo3	ARR28917.1_35	Product: hypothetical protein; Note: ORF93; similar to Ranid Herpesvirus 1 ORF49 and Ranid Herpesvirus 2 ORF75	protein	ARR28917.1	447	27.2	0.148	60.6	0.6
35	Duplodnaviria	Batravirus ranidallo3	ARR28989.1_35	Product: HisI-like family-protein	protein	ARR28989.1	450	41.4	0.34	31.4	0.21
35	Duplodnaviria	Batravirus ranidallo3	ARR28893.1_35	Product: hypothetical protein; Note: ORF77; similar to Ranid Herpesvirus 1 ORF66	protein	ARR28893.1	460	24.4	0.148	54.8	0.48
35	Duplodnaviria	Batravirus ranidallo3	ARR28868.1_35	Product: hypothetical protein; Note: ORF57; similar to Ranid Herpesvirus 1 ORF88 and Ranid Herpesvirus 2 ORF122	protein	ARR28868.1	476	26.8	0.151	68.1	0.62
35	Duplodnaviria	Batravirus ranidallo3	ARR28955.1_35	Product: protein binding motif protein	protein	ARR28955.1	479	30.9	0.206	39.1	0.31
35	Duplodnaviria	Batravirus ranidallo3	ARR28939.1_35	Product: C-type lectin protein	protein	ARR28939.1	481	58.2	0.274	59.3	0.49
35	Duplodnaviria	Batravirus ranidallo3	ARR28810.1_35	Product: chitin binding protein domain protein	protein	ARR28810.1	497	26.1	0.155	47.5	0.38
35	Duplodnaviria	Batravirus ranidallo3	ARR28823.1_35	Product: hypothetical protein; Note: ORF16; similar to Ranid HV2 ORF26 protein	protein	ARR28823.1	504	65.4	0.384	40.5	0.3
35	Duplodnaviria	Batravirus ranidallo3	ARR28873.1_35	Product: hypothetical protein; Note: ORF62; similar to Ranid Herpesvirus 1 ORF93 and Ranid Herpesvirus 2 ORF129	protein	ARR28873.1	504	72.8	0.787	88.0	0.83
35	Duplodnaviria	Batravirus ranidallo3	ARR28822.1_35	Product: hypothetical protein; Note: ORF15	protein	ARR28822.1	517	30.1	0.239	29.5	0.25
35	Duplodnaviria	Batravirus ranidallo3	ARR28809.1_35	Product: Cap-Gly domain protein	protein	ARR28809.1	531	33.8	0.264	60.2	0.63
35	Duplodnaviria	Batravirus ranidallo3	ARR28945.1_35	Product: C-type lectin protein	protein	ARR28945.1	539	55.9	0.325	47.2	0.29
35	Duplodnaviria	Batravirus ranidallo3	ARR28885.1_35	Product: hypothetical protein; Note: ORF72; similar to Ranid Herpesvirus 1 ORF75 and Ranid Herpesvirus 2 ORF113	protein	ARR28885.1	564	43.7	0.493	66.1	0.7
35	Duplodnaviria	Batravirus ranidallo3	ARR28890.1_35	Product: hypothetical protein; Note: ORF76; similar to Ranid Herpesvirus 1 ORF68 and Ranid Herpesvirus 2 ORF106	protein	ARR28890.1	575	49.5	0.531	53.6	0.55
35	Duplodnaviria	Batravirus ranidallo3	ARR28808.1_35	Product: isomerase motif protein	protein	ARR28808.1	584	29.4	0.182	51.5	0.43
35	Duplodnaviria	Batravirus ranidallo3	ARR28814.1_35	Product: protein binding motif protein	protein	ARR28814.1	591	33.0	0.25	56.4	0.61
35	Duplodnaviria	Batravirus ranidallo3	ARR28867.1_35	Product: hypothetical protein; Note: ORF56; similar to Ranid Herpesvirus 1 ORF87 and Ranid Herpesvirus ORF121	protein	ARR28867.1	626	48.7	0.466	51.3	0.43
35	Duplodnaviria	Batravirus ranidallo3	ARR28902.1.1.1_35	Chromosome segregation ATPase [Cell cycle control, cell division, chromosome partitioning]; COG1196	region	ARR28902.1	635	43.0	0.2	56.7	0.22
35	Duplodnaviria	Batravirus ranidallo3	ARR28896.1_35	Product: hypothetical protein; Note: ORF80; similar to Ranid Herpesvirus 1 ORF63 and Ranid Herpesvirus 2 ORF88; Capsid maturation protease	protein	ARR28896.1	644	38.0	0.238	58.8	0.53
35	Duplodnaviria	Batravirus ranidallo3	ARR28831.1_35	Product: signal transduction protein cbl-like motif protein	protein	ARR28831.1	644	29.7	0.204	27.8	0.18
35	Duplodnaviria	Batravirus ranidallo3	ARR28866.1_35	Product: hypothetical protein; Note: ORF55; similar to Ranid Herpesvirus 1 ORF86 and Ranid Herpesvirus 2 ORF120	protein	ARR28866.1	650	53.8	0.605	82.2	0.82
35	Duplodnaviria	Batravirus ranidallo3	ARR28869.1_35	Product: hypothetical protein; Note: ORF58	protein	ARR28869.1	661	28.4	0.171	28.6	0.17
35	Duplodnaviria	Batravirus ranidallo3	ARR28970.1_35	Product: hypothetical protein; Note: ORF139; similar to influenza virus hemagglutinin D esterase	protein	ARR28970.1	667	24.9	0.191	53.1	0.55
35	Duplodnaviria	Batravirus ranidallo3	ARR28865.1_35	Product: hypothetical protein; Note: ORF54; similar to Ranid Herpesvirus 1 ORF86 and Ranid Herpesvirus 2 ORF 120	protein	ARR28865.1	680	56.0	0.621	72.9	0.78
35	Duplodnaviria	Batravirus ranidallo3	ARR28946.1_35	Product: hypothetical protein; Note: ORF118; similar to Influenza virus Hemagglutinin esterase-like protein	protein	ARR28946.1	690	21.0	0.148	49.4	0.52
35	Duplodnaviria	Batravirus ranidallo3	ARR28815.1_35	Product: fibrinogen C-terminal domain-like motif protein	protein	ARR28815.1	715	28.9	0.172	48.3	0.49
35	Duplodnaviria	Batravirus ranidallo3	ARR28914.1_35	Product: hypothetical protein; Note: ORF90; similar to Ranid Herpesvirus 1 ORF52 and Ranid Herpesvirus 2 ORF78	protein	ARR28914.1	731	25.0	0.163	54.8	0.5
35	Duplodnaviria	Batravirus ranidallo3	ARR28849.1_35	Product: glucosyltransferase-si motif protein	protein	ARR28849.1	764	24.9	0.177	32.7	0.22
35	Duplodnaviria	Batravirus ranidallo3	ARR28932.1_35	Product: C-type lectin protein	protein	ARR28932.1	780	63.7	0.279	49.3	0.25
35	Duplodnaviria	Batravirus ranidallo3	ARR28895.1_35	Product: restriction endonuclease-like motif protein	protein	ARR28895.1	807	25.8	0.156	31.8	0.28
35	Duplodnaviria	Batravirus ranidallo3	ARR28827.1_35	Product: hypothetical protein; Note: ORF20; essential protein pcsb from S. pneumoniae-like motif protein	protein	ARR28827.1	812	51.8	0.2	48.0	0.2
35	Duplodnaviria	Batravirus ranidallo3	ARR28900.1_35	Product: putative isomerase motif protein	protein	ARR28900.1	860	22.9	0.161	35.0	0.23
35	Duplodnaviria	Batravirus ranidallo3	ARR28985.1_35	Product: putative hydrolase protein	protein	ARR28985.1	875	58.9	0.622	35.2	0.37
35	Duplodnaviria	Batravirus ranidallo3	ARR28969.1_35	Product: hypothetical protein; Note: ORF138	protein	ARR28969.1	889	21.8	0.164	32.2	0.28
35	Duplodnaviria	Batravirus ranidallo3	ARR28887.1_35	Product: hypothetical protein; Note: ORF74; similar to Ranid Herpesvirus 1 ORF73 and Ranid Herpesvirus 2 ORF111	protein	ARR28887.1	1229	28.1	0.314	60.5	0.51
35	Duplodnaviria	Batravirus ranidallo3	ARR28921.1_35	Product: hypothetical protein; Note: ORF97; similar to Ranid Herpesvirus 1 ORF46 and Ranid Herpesvirus 2 ORF72; TAT binding-like protein	protein	ARR28921.1	1250	26.4	0.203	48.9	0.32
35	Duplodnaviria	Batravirus ranidallo3	ARR28889.1_35	Product: hypothetical protein; Note: ORF75; similar to Ranid Herpesvirus 1 ORF72 and Ranid Herpesvirus 2 ORF110	protein	ARR28889.1	1366	45.9	0.44	67.2	0.61
35	Duplodnaviria	Batravirus ranidallo3	ARR28910.1_35	Product: hypothetical protein; Note: ORF88; similar to Ranid Herpesvirus 1 ORF54 and Ranid Herpesvirus 2 ORF80	protein	ARR28910.1	1439	17.8	0.173	59.3	0.63
35	Duplodnaviria	Batravirus ranidallo3	ARR28838.1_35	Product: hypothetical protein; Note: ORF30; similar to Poxvirus B22-like protein	protein	ARR28838.1	1940	20.4	0.212	40.0	0.41
36	Duplodnaviria	Cyvirus anguillidallo1	ADA57878.1_36	Product: protein ORF115	protein	ADA57878.1	105	59.5	0.299	64.4	0.33
36	Duplodnaviria	Cyvirus anguillidallo1	AFK10176.1_36	Product: membrane protein ORF92A	protein	AFK10176.1	107	47.9	0.267	62.0	0.36
36	Duplodnaviria	Cyvirus anguillidallo1	ADA57846.1.1.1_36	OTU (ovarian tumor) domain family; cd22744	region	ADA57846.1	120	78.2	0.816	87.1	0.83
36	Duplodnaviria	Cyvirus anguillidallo1	ADA57833.1_36	Product: protein ORF70	protein	ADA57833.1	129	37.4	0.248	46.5	0.29
36	Duplodnaviria	Cyvirus anguillidallo1	ADA57832.2_36	Product: protein ORF69	protein	ADA57832.2	145	41.3	0.268	54.3	0.43
36	Duplodnaviria	Cyvirus anguillidallo1	ADA57836.1_36	Product: protein ORF73	protein	ADA57836.1	145	31.4	0.218	38.5	0.29
36	Duplodnaviria	Cyvirus anguillidallo1	ADA57841.1_36	Product: membrane protein ORF78	protein	ADA57841.1	149	51.5	0.241	66.4	0.24
36	Duplodnaviria	Cyvirus anguillidallo1	ADA57796.1_36	Product: protein ORF33	protein	ADA57796.1	155	64.8	0.691	49.4	0.38
36	Duplodnaviria	Cyvirus anguillidallo1	ADA57790.1_36	Product: protein ORF27	protein	ADA57790.1	156	44.1	0.19	52.4	0.23
36	Duplodnaviria	Cyvirus anguillidallo1	ADA57806.1_36	Product: protein ORF43	protein	ADA57806.1	157	33.2	0.183	44.4	0.41
36	Duplodnaviria	Cyvirus anguillidallo1	ADA57789.1_36	Product: protein ORF26	protein	ADA57789.1	164	42.5	0.337	36.9	0.23
36	Duplodnaviria	Cyvirus anguillidallo1	AFK25321.1_36	Product: interleukin-10	protein	AFK25321.1	165	69.8	0.62	90.1	0.83
36	Duplodnaviria	Cyvirus anguillidallo1	ADA57819.1_36	Product: protein ORF56	protein	ADA57819.1	166	69.8	0.68	89.1	0.74
36	Duplodnaviria	Cyvirus anguillidallo1	ADA57904.1_36	Product: deoxyuridine triphosphatase	protein	ADA57904.1	168	73.7	0.71	86.9	0.75
36	Duplodnaviria	Cyvirus anguillidallo1	ADA57768.1_36	Product: deoxyuridine triphosphatase	protein	ADA57768.1	168	73.7	0.71	86.9	0.75
36	Duplodnaviria	Cyvirus anguillidallo1	ADA57847.1_36	Product: protein ORF84	protein	ADA57847.1	169	26.0	0.135	28.2	0.2
36	Duplodnaviria	Cyvirus anguillidallo1	ADA57853.2_36	Product: nucleoside diphosphate kinase	protein	ADA57853.2	170	74.2	0.763	84.3	0.77
36	Duplodnaviria	Cyvirus anguillidallo1	ADA57823.1_36	Product: protein ORF60	protein	ADA57823.1	171	43.1	0.179	61.5	0.33
36	Duplodnaviria	Cyvirus anguillidallo1	ADA57795.1_36	Product: protein ORF32	protein	ADA57795.1	178	37.2	0.259	57.4	0.55
36	Duplodnaviria	Cyvirus anguillidallo1	ADA57877.1_36	Product: protein ORF114	protein	ADA57877.1	180	63.8	0.56	39.6	0.33
36	Duplodnaviria	Cyvirus anguillidallo1	ADA57885.1_36	Product: protein ORF122	protein	ADA57885.1	185	39.2	0.124	41.9	0.17
36	Duplodnaviria	Cyvirus anguillidallo1	ADA57804.1_36	Product: protein ORF41	protein	ADA57804.1	186	26.6	0.148	37.6	0.29
36	Duplodnaviria	Cyvirus anguillidallo1	ADA57822.1_36	Product: protein ORF59	protein	ADA57822.1	188	43.9	0.33	50.8	0.4
36	Duplodnaviria	Cyvirus anguillidallo1	ADA57778.1_36	Product: guanosine triphosphatase	protein	ADA57778.1	188	73.6	0.809	78.5	0.77
36	Duplodnaviria	Cyvirus anguillidallo1	ADA57880.1_36	Product: protein ORF117	protein	ADA57880.1	190	31.7	0.225	30.1	0.28
36	Duplodnaviria	Cyvirus anguillidallo1	ADA57881.1_36	Product: protein ORF118	protein	ADA57881.1	191	47.7	0.148	48.1	0.18
36	Duplodnaviria	Cyvirus anguillidallo1	ADA57889.1_36	Product: protein ORF126	protein	ADA57889.1	205	52.4	0.222	45.3	0.29
36	Duplodnaviria	Cyvirus anguillidallo1	ADA57809.1_36	Product: protein ORF46	protein	ADA57809.1	210	36.0	0.184	42.9	0.35
36	Duplodnaviria	Cyvirus anguillidallo1	ADA57771.2_36	Product: membrane protein ORF8	protein	ADA57771.2	211	74.4	0.573	43.5	0.25
36	Duplodnaviria	Cyvirus anguillidallo1	ADA57866.1_36	Product: protein ORF103	protein	ADA57866.1	212	41.9	0.266	55.0	0.3
36	Duplodnaviria	Cyvirus anguillidallo1	ADA57865.1_36	Product: membrane protein ORF102	protein	ADA57865.1	219	47.5	0.269	42.3	0.38
36	Duplodnaviria	Cyvirus anguillidallo1	ADA57840.2_36	Product: thymidylate kinase	protein	ADA57840.2	221	89.8	0.909	88.5	0.85
36	Duplodnaviria	Cyvirus anguillidallo1	ADA57868.1_36	Product: protein ORF105	protein	ADA57868.1	223	54.6	0.362	61.3	0.26
36	Duplodnaviria	Cyvirus anguillidallo1	ADA57882.1_36	Product: dihydrofolate reductase	protein	ADA57882.1	227	76.9	0.822	70.7	0.73
36	Duplodnaviria	Cyvirus anguillidallo1	ADA57780.1_36	Product: protein ORF17	protein	ADA57780.1	229	27.8	0.163	47.4	0.51
36	Duplodnaviria	Cyvirus anguillidallo1	ADA57812.1_36	Product: membrane protein ORF49	protein	ADA57812.1	229	59.7	0.38	56.1	0.42
36	Duplodnaviria	Cyvirus anguillidallo1	ADA57826.1_36	Product: protein ORF63	protein	ADA57826.1	230	42.4	0.257	43.3	0.24
36	Duplodnaviria	Cyvirus anguillidallo1	ADA57825.1_36	Product: protein ORF62	protein	ADA57825.1	234	34.5	0.169	37.2	0.3
36	Duplodnaviria	Cyvirus anguillidallo1	AFK10177.1_36	Product: protein ORF92B	protein	AFK10177.1	234	56.3	0.237	46.1	0.22
36	Duplodnaviria	Cyvirus anguillidallo1	ADA57814.2_36	Product: membrane protein ORF51	protein	ADA57814.2	239	56.9	0.407	49.0	0.3
36	Duplodnaviria	Cyvirus anguillidallo1	ADA57821.1_36	Product: protein ORF58	protein	ADA57821.1	241	32.4	0.186	34.9	0.35
36	Duplodnaviria	Cyvirus anguillidallo1	ADA57827.1_36	Product: membrane protein ORF64	protein	ADA57827.1	242	37.8	0.19	39.4	0.23
36	Duplodnaviria	Cyvirus anguillidallo1	ADA57813.2_36	Product: membrane protein ORF50	protein	ADA57813.2	250	52.6	0.439	48.3	0.41
36	Duplodnaviria	Cyvirus anguillidallo1	ADA57767.1_36	Product: protein ORF4	protein	ADA57767.1	253	72.7	0.411	67.0	0.38
36	Duplodnaviria	Cyvirus anguillidallo1	ADA57903.1_36	Product: protein ORF4	protein	ADA57903.1	253	72.7	0.411	67.0	0.38
36	Duplodnaviria	Cyvirus anguillidallo1	ADA57787.1_36	Product: protein ORF24	protein	ADA57787.1	262	32.0	0.175	46.1	0.49
36	Duplodnaviria	Cyvirus anguillidallo1	ADA57886.1_36	Product: deoxyguanosine kinase 2	protein	ADA57886.1	263	82.4	0.899	91.5	0.89
36	Duplodnaviria	Cyvirus anguillidallo1	ADA57775.1_36	Product: membrane protein ORF12	protein	ADA57775.1	264	45.0	0.275	40.8	0.27
36	Duplodnaviria	Cyvirus anguillidallo1	ADA57774.2_36	Product: membrane protein ORF11	protein	ADA57774.2	264	43.8	0.227	60.4	0.49
36	Duplodnaviria	Cyvirus anguillidallo1	ADA57816.1_36	Product: protein ORF53	protein	ADA57816.1	267	50.7	0.174	39.0	0.23
36	Duplodnaviria	Cyvirus anguillidallo1	ADA57776.1_36	Product: protein ORF13	protein	ADA57776.1	272	29.1	0.192	42.5	0.48
36	Duplodnaviria	Cyvirus anguillidallo1	ADA57831.1_36	Product: protein ORF68	protein	ADA57831.1	274	37.1	0.197	36.5	0.27
36	Duplodnaviria	Cyvirus anguillidallo1	ADA57887.1_36	Product: membrane protein ORF124	protein	ADA57887.1	276	90.0	0.764	91.2	0.72
36	Duplodnaviria	Cyvirus anguillidallo1	ADA57777.1_36	Product: protein ORF14	protein	ADA57777.1	277	29.0	0.215	31.0	0.24
36	Duplodnaviria	Cyvirus anguillidallo1	ADA57842.1_36	Product: deoxyguanosine kinase 1	protein	ADA57842.1	280	73.9	0.815	87.7	0.85
36	Duplodnaviria	Cyvirus anguillidallo1	ADA57875.2_36	Product: protein ORF112	protein	ADA57875.2	281	64.7	0.456	59.4	0.41
36	Duplodnaviria	Cyvirus anguillidallo1	ADA57839.1_36	Product: protein ORF76	protein	ADA57839.1	285	27.1	0.127	30.2	0.18
36	Duplodnaviria	Cyvirus anguillidallo1	ADA57779.1_36	Product: protein ORF16	protein	ADA57779.1	293	27.6	0.161	43.6	0.56
36	Duplodnaviria	Cyvirus anguillidallo1	ADA57798.1_36	Product: protein ORF35	protein	ADA57798.1	296	51.0	0.561	71.9	0.74
36	Duplodnaviria	Cyvirus anguillidallo1	ADA57902.1_36	Product: protein ORF3	protein	ADA57902.1	297	32.8	0.21	32.1	0.24
36	Duplodnaviria	Cyvirus anguillidallo1	ADA57766.1_36	Product: protein ORF3	protein	ADA57766.1	297	32.8	0.21	32.1	0.24
36	Duplodnaviria	Cyvirus anguillidallo1	ADA57838.1_36	Product: thymidylate synthase	protein	ADA57838.1	301	91.4	0.962	95.1	0.94
36	Duplodnaviria	Cyvirus anguillidallo1	ADA57792.1_36	Product: uracil-DNA glycosylase	protein	ADA57792.1	312	78.2	0.745	80.6	0.74
36	Duplodnaviria	Cyvirus anguillidallo1	ADA57859.1_36	Product: ribonucleotide reductase subunit 2	protein	ADA57859.1	328	88.9	0.894	88.2	0.85
36	Duplodnaviria	Cyvirus anguillidallo1	ADA57856.1_36	Product: membrane protein ORF93	protein	ADA57856.1	331	60.3	0.349	33.3	0.19
36	Duplodnaviria	Cyvirus anguillidallo1	AFK10175.1_36	Product: capsid scaffold protein	protein	AFK10175.1	347	57.8	0.201	43.3	0.17
36	Duplodnaviria	Cyvirus anguillidallo1	ADA57817.1_36	Product: protein ORF54	protein	ADA57817.1	356	45.4	0.173	35.9	0.2
36	Duplodnaviria	Cyvirus anguillidallo1	ADA57857.2_36	Product: membrane protein ORF94	protein	ADA57857.2	360	38.0	0.155	31.7	0.17
36	Duplodnaviria	Cyvirus anguillidallo1	ADA57799.1_36	Product: capsid triplex subunit 2	protein	ADA57799.1	371	26.4	0.259	57.1	0.54
36	Duplodnaviria	Cyvirus anguillidallo1	ADA57815.1_36	Product: protein Allo60	protein	ADA57815.1	372	47.0	0.479	70.7	0.74
36	Duplodnaviria	Cyvirus anguillidallo1	ADA57805.1_36	Product: capsid triplex subunit 1	protein	ADA57805.1	374	25.7	0.162	31.9	0.29
36	Duplodnaviria	Cyvirus anguillidallo1	ADA57858.1_36	Product: membrane protein ORF95	protein	ADA57858.1	375	27.2	0.175	35.2	0.28
36	Duplodnaviria	Cyvirus anguillidallo1	ADA57801.1_36	Product: protein ORF38	protein	ADA57801.1	385	42.8	0.24	47.9	0.3
36	Duplodnaviria	Cyvirus anguillidallo1	ADA57829.1_36	Product: membrane protein ORF66	protein	ADA57829.1	391	52.6	0.271	40.4	0.27
36	Duplodnaviria	Cyvirus anguillidallo1	ADA57884.1_36	Product: protein ORF121	protein	ADA57884.1	394	28.1	0.154	41.0	0.4
36	Duplodnaviria	Cyvirus anguillidallo1	ADA57834.2_36	Product: membrane protein ORF71	protein	ADA57834.2	397	66.3	0.333	54.3	0.36
36	Duplodnaviria	Cyvirus anguillidallo1	ADA57864.2_36	Product: membrane protein ORF101	protein	ADA57864.2	429	62.5	0.433	62.8	0.43
36	Duplodnaviria	Cyvirus anguillidallo1	ADA57862.1_36	Product: protein ORF99	protein	ADA57862.1	457	25.0	0.142	32.2	0.24
36	Duplodnaviria	Cyvirus anguillidallo1	AFK10174.1_36	Product: protein ORF6A	protein	AFK10174.1	462	48.5	0.273	38.6	0.35
36	Duplodnaviria	Cyvirus anguillidallo1	AFK10178.1_36	Product: protein ORF6A	protein	AFK10178.1	462	48.5	0.273	38.6	0.35
36	Duplodnaviria	Cyvirus anguillidallo1	ADA57844.1_36	Product: protein ORF81	protein	ADA57844.1	463	23.6	0.146	33.4	0.34
36	Duplodnaviria	Cyvirus anguillidallo1	ADA57824.1_36	Product: protein ORF61	protein	ADA57824.1	477	39.4	0.251	46.1	0.33
36	Duplodnaviria	Cyvirus anguillidallo1	ADA57860.1_36	Product: protein ORF97	protein	ADA57860.1	488	36.1	0.243	34.9	0.26
36	Duplodnaviria	Cyvirus anguillidallo1	ADA57848.1_36	Product: protein ORF85	protein	ADA57848.1	497	38.3	0.329	30.2	0.18
36	Duplodnaviria	Cyvirus anguillidallo1	ADA57810.2_36	Product: protein ORF47	protein	ADA57810.2	515	30.7	0.176	33.0	0.27
36	Duplodnaviria	Cyvirus anguillidallo1	ADA57791.1_36	Product: protein ORF28	protein	ADA57791.1	521	25.8	0.154	32.5	0.2
36	Duplodnaviria	Cyvirus anguillidallo1	ADA57852.1_36	Product: protein ORF89	protein	ADA57852.1	534	29.5	0.185	30.4	0.17
36	Duplodnaviria	Cyvirus anguillidallo1	ADA57800.1_36	Product: helicase-primase helicase subunit	protein	ADA57800.1	543	72.3	0.824	72.3	0.7
36	Duplodnaviria	Cyvirus anguillidallo1	ADA57851.1_36	Product: protein ORF88	protein	ADA57851.1	554	23.9	0.149	28.9	0.17
36	Duplodnaviria	Cyvirus anguillidallo1	ADA57785.2_36	Product: protein Allo64	protein	ADA57785.2	555	30.3	0.206	66.7	0.65
36	Duplodnaviria	Cyvirus anguillidallo1	ADA57783.1_36	Product: protein ORF20	protein	ADA57783.1	556	31.7	0.206	33.8	0.25
36	Duplodnaviria	Cyvirus anguillidallo1	ADA57802.1_36	Product: protein ORF39	protein	ADA57802.1	558	22.0	0.136	28.0	0.17
36	Duplodnaviria	Cyvirus anguillidallo1	ADA57876.1_36	Product: protein ORF113	protein	ADA57876.1	579	39.2	0.393	29.9	0.2
36	Duplodnaviria	Cyvirus anguillidallo1	ADA57855.2_36	Product: protein ORF92	protein	ADA57855.2	583	30.5	0.158	28.4	0.16
36	Duplodnaviria	Cyvirus anguillidallo1	ADA57874.1_36	Product: protein ORF111	protein	ADA57874.1	658	50.9	0.24	41.2	0.24
36	Duplodnaviria	Cyvirus anguillidallo1	ADA57893.1_36	Product: protein ORF130	protein	ADA57893.1	674	33.6	0.202	31.9	0.24
36	Duplodnaviria	Cyvirus anguillidallo1	ADA57846.1.1.2_36	Chromosome segregation protein SMC, common bacterial type; TIGR02168	region	ADA57846.1	679	63.3	0.224	71.9	0.31
36	Duplodnaviria	Cyvirus anguillidallo1	ADA57863.2_36	Product: protein Allo37	protein	ADA57863.2	691	30.7	0.199	52.4	0.5
36	Duplodnaviria	Cyvirus anguillidallo1	ADA57850.1_36	Product: protein ORF87	protein	ADA57850.1	708	51.9	0.42	44.2	0.37
36	Duplodnaviria	Cyvirus anguillidallo1	ADA57843.1_36	Product: membrane protein ORF80	protein	ADA57843.1	713	36.2	0.332	32.0	0.22
36	Duplodnaviria	Cyvirus anguillidallo1	ADA57820.1_36	Product: capsid maturation protease	protein	ADA57820.1	715	44.2	0.275	44.9	0.4
36	Duplodnaviria	Cyvirus anguillidallo1	ADA57794.1_36	Product: protein ORF31	protein	ADA57794.1	728	27.8	0.169	37.9	0.23
36	Duplodnaviria	Cyvirus anguillidallo1	ADA57828.2_36	Product: membrane protein ORF65	protein	ADA57828.2	738	55.4	0.402	40.4	0.27
36	Duplodnaviria	Cyvirus anguillidallo1	ADA57786.2_36	Product: protein ORF23	protein	ADA57786.2	741	44.4	0.362	29.1	0.21
36	Duplodnaviria	Cyvirus anguillidallo1	ADA57845.1_36	Product: protein Allo54	protein	ADA57845.1	771	38.9	0.405	44.1	0.39
36	Duplodnaviria	Cyvirus anguillidallo1	ADA57872.1_36	Product: membrane protein ORF109	protein	ADA57872.1	783	62.9	0.338	55.7	0.3
36	Duplodnaviria	Cyvirus anguillidallo1	ADA57773.1_36	Product: DNA packaging terminase subunit 1	protein	ADA57773.1	787	63.8	0.528	77.1	0.51
36	Duplodnaviria	Cyvirus anguillidallo1	ADA57784.1_36	Product: helicase-primase primase subunit	protein	ADA57784.1	810	42.3	0.385	51.8	0.48
36	Duplodnaviria	Cyvirus anguillidallo1	ADA57807.1_36	Product: protein ORF44	protein	ADA57807.1	870	25.4	0.176	29.3	0.22
36	Duplodnaviria	Cyvirus anguillidallo1	ADA57782.1_36	Product: protein ORF19	protein	ADA57782.1	885	30.5	0.175	32.5	0.21
36	Duplodnaviria	Cyvirus anguillidallo1	ADA57879.2_36	Product: ribonucleotide reductase subunit 1	protein	ADA57879.2	889	83.1	0.868	84.3	0.84
36	Duplodnaviria	Cyvirus anguillidallo1	ADA57837.1_36	Product: protein ORF74	protein	ADA57837.1	891	24.9	0.164	26.4	0.2
36	Duplodnaviria	Cyvirus anguillidallo1	ADA57811.1_36	Product: protein ORF48	protein	ADA57811.1	913	25.6	0.162	28.3	0.19
36	Duplodnaviria	Cyvirus anguillidallo1	ADA57854.1_36	Product: protein ORF91	protein	ADA57854.1	940	49.8	0.418	26.1	0.23
36	Duplodnaviria	Cyvirus anguillidallo1	ADA57890.2_36	Product: protein ORF127	protein	ADA57890.2	941	28.2	0.158	30.3	0.2
36	Duplodnaviria	Cyvirus anguillidallo1	ADA57900.2_36	Product: protein ORF1	protein	ADA57900.2	988	34.9	0.193	30.5	0.21
36	Duplodnaviria	Cyvirus anguillidallo1	ADA57764.2_36	Product: protein ORF1	protein	ADA57764.2	988	34.9	0.193	30.5	0.21
36	Duplodnaviria	Cyvirus anguillidallo1	ADA57871.2_36	Product: membrane protein ORF108	protein	ADA57871.2	1021	32.1	0.295	31.6	0.24
36	Duplodnaviria	Cyvirus anguillidallo1	ADA57899.2_36	Product: protein ORF134	protein	ADA57899.2	1044	31.7	0.19	34.3	0.25
36	Duplodnaviria	Cyvirus anguillidallo1	ADA57883.1_36	Product: protein ORF120	protein	ADA57883.1	1047	25.5	0.248	28.0	0.26
36	Duplodnaviria	Cyvirus anguillidallo1	ADA57873.1_36	Product: protein ORF110	protein	ADA57873.1	1055	25.9	0.195	27.7	0.21
36	Duplodnaviria	Cyvirus anguillidallo1	ADA57793.1_36	Product: protein ORF30	protein	ADA57793.1	1064	24.5	0.169	27.6	0.21
36	Duplodnaviria	Cyvirus anguillidallo1	ADA57888.1_36	Product: membrane protein ORF125	protein	ADA57888.1	1079	56.1	0.266	41.1	0.24
36	Duplodnaviria	Cyvirus anguillidallo1	ADA57808.2_36	Product: protein ORF45	protein	ADA57808.2	1137	19.6	0.161	27.4	0.21
36	Duplodnaviria	Cyvirus anguillidallo1	ADA57867.1_36	Product: major capsid protein	protein	ADA57867.1	1260	18.3	0.166	53.4	0.54
36	Duplodnaviria	Cyvirus anguillidallo1	ADA57849.1_36	Product: protein ORF86	protein	ADA57849.1	1364	25.0	0.223	27.1	0.23
36	Duplodnaviria	Cyvirus anguillidallo1	ADA57870.1_36	Product: protein ORF107	protein	ADA57870.1	1393	19.5	0.172	25.7	0.21
36	Duplodnaviria	Cyvirus anguillidallo1	ADA57830.1_36	Product: membrane protein ORF67	protein	ADA57830.1	1400	23.5	0.228	27.3	0.23
36	Duplodnaviria	Cyvirus anguillidallo1	ADA57869.1_36	Product: protein ORF106	protein	ADA57869.1	1432	21.6	0.201	27.6	0.26
36	Duplodnaviria	Cyvirus anguillidallo1	ADA57803.1_36	Product: protein ORF40	protein	ADA57803.1	1483	28.1	0.268	26.1	0.22
36	Duplodnaviria	Cyvirus anguillidallo1	ADA57861.1_36	Product: protein Allo56	protein	ADA57861.1	1586	24.8	0.28	36.4	0.37
36	Duplodnaviria	Cyvirus anguillidallo1	ADA57894.2_36	Product: protein ORF131	protein	ADA57894.2	1716	39.5	0.215	31.5	0.29
36	Duplodnaviria	Cyvirus anguillidallo1	ADA57818.1_36	Product: DNA polymerase catalytic subunit	protein	ADA57818.1	1720	31.7	0.33	59.7	0.57
36	Duplodnaviria	Cyvirus anguillidallo1	ADA57797.1_36	Product: protein ORF34	protein	ADA57797.1	1759	24.7	0.194	28.5	0.28
36	Duplodnaviria	Cyvirus anguillidallo1	ADA57781.2_36	Product: protein ORF18	protein	ADA57781.2	2058	17.0	0.202	23.8	0.28
37	Duplodnaviria	Cyvirus cyprinidallo1	AFJ20361.1.1.2_37	LexA regulated protein; Provisional	region	AFJ20361.1	54	68.6	0.398	81.5	0.41
37	Duplodnaviria	Cyvirus cyprinidallo1	AFJ20402.1_37	Product: protein ORF106	protein	AFJ20402.1	64	62.9	0.297	71.2	0.37
37	Duplodnaviria	Cyvirus cyprinidallo1	AFJ20338.1_37	Product: protein ORF34	protein	AFJ20338.1	73	36.7	0.105	58.4	0.28
37	Duplodnaviria	Cyvirus cyprinidallo1	AFJ20343.1.1.1_37	Hypothetical protein; Provisional	region	AFJ20343.1	75	59.6	0.112	73.9	0.16
37	Duplodnaviria	Cyvirus cyprinidallo1	AFJ20331.1_37	Product: protein ORF27A	protein	AFJ20331.1	78	65.3	0.361	71.5	0.33
37	Duplodnaviria	Cyvirus cyprinidallo1	AFJ20429.1_37	Product: protein ORF142	protein	AFJ20429.1	88	49.7	0.3	67.5	0.37
37	Duplodnaviria	Cyvirus cyprinidallo1	AFJ20444.1_37	Product: protein ORF151D	protein	AFJ20444.1	88	77.2	0.513	90.7	0.59
37	Duplodnaviria	Cyvirus cyprinidallo1	AFJ20454.1_37	Product: protein ORF147D	protein	AFJ20454.1	104	56.9	0.279	64.9	0.31
37	Duplodnaviria	Cyvirus cyprinidallo1	AFJ20358.1_37	Product: protein ORF59	protein	AFJ20358.1	104	52.5	0.248	56.3	0.28
37	Duplodnaviria	Cyvirus cyprinidallo1	AFJ20404.1_37	Product: protein ORF108	protein	AFJ20404.1	112	56.4	0.274	64.8	0.37
37	Duplodnaviria	Cyvirus cyprinidallo1	AFJ20443.1_37	Product: protein ORF151B	protein	AFJ20443.1	119	34.0	0.261	63.1	0.28
37	Duplodnaviria	Cyvirus cyprinidallo1	AFJ20370.1_37	Product: protein ORF73	protein	AFJ20370.1	120	34.3	0.221	74.8	0.72
37	Duplodnaviria	Cyvirus cyprinidallo1	AFJ20341.1_37	Product: protein ORF37	protein	AFJ20341.1	121	50.1	0.25	61.7	0.29
37	Duplodnaviria	Cyvirus cyprinidallo1	AFJ20335.1_37	Product: protein ORF31	protein	AFJ20335.1	122	69.8	0.683	77.2	0.68
37	Duplodnaviria	Cyvirus cyprinidallo1	AFJ20407.1_37	Product: protein ORF112	protein	AFJ20407.1	125	74.9	0.457	81.7	0.52
37	Duplodnaviria	Cyvirus cyprinidallo1	AFJ20361.1.1.1_37	OTU (ovarian tumor) domain family; cd22744	region	AFJ20361.1	126	77.1	0.806	92.5	0.87
37	Duplodnaviria	Cyvirus cyprinidallo1	AFJ20455.1_37	Product: protein ORF147E	protein	AFJ20455.1	129	45.4	0.197	58.6	0.26
37	Duplodnaviria	Cyvirus cyprinidallo1	AFJ20322.1_37	Product: protein ORF10B	protein	AFJ20322.1	132	39.0	0.177	60.3	0.42
37	Duplodnaviria	Cyvirus cyprinidallo1	AFJ20334.1_37	Product: protein ORF28A	protein	AFJ20334.1	138	68.5	0.623	41.5	0.31
37	Duplodnaviria	Cyvirus cyprinidallo1	AFJ20426.1_37	Product: protein ORF136A	protein	AFJ20426.1	138	75.8	0.586	87.7	0.66
37	Duplodnaviria	Cyvirus cyprinidallo1	AFJ20340.1_37	Product: protein ORF36	protein	AFJ20340.1	143	38.9	0.279	74.5	0.74
37	Duplodnaviria	Cyvirus cyprinidallo1	AFJ20441.1_37	Product: protein ORF150D	protein	AFJ20441.1	153	64.9	0.546	78.6	0.61
37	Duplodnaviria	Cyvirus cyprinidallo1	AFJ20456.1_37	Product: protein ORF44	protein	AFJ20456.1	160	57.8	0.31	81.0	0.52
37	Duplodnaviria	Cyvirus cyprinidallo1	AFJ20383.1_37	Product: protein ORF86	protein	AFJ20383.1	168	33.7	0.207	40.0	0.33
37	Duplodnaviria	Cyvirus cyprinidallo1	AFJ20412.1_37	Product: deoxyuridine triphosphatase	protein	AFJ20412.1	174	83.0	0.771	87.5	0.77
37	Duplodnaviria	Cyvirus cyprinidallo1	AFJ20440.1_37	Product: membrane protein ORF150C	protein	AFJ20440.1	174	53.7	0.456	69.4	0.55
37	Duplodnaviria	Cyvirus cyprinidallo1	AFJ20355.1_37	Product: thymidine kinase	protein	AFJ20355.1	181	83.0	0.879	92.0	0.89
37	Duplodnaviria	Cyvirus cyprinidallo1	AFJ20371.1_37	Product: protein ORF74	protein	AFJ20371.1	184	40.8	0.249	50.6	0.27
37	Duplodnaviria	Cyvirus cyprinidallo1	AFJ20336.1_37	Product: protein ORF32	protein	AFJ20336.1	189	34.1	0.205	36.5	0.3
37	Duplodnaviria	Cyvirus cyprinidallo1	AFJ20409.1_37	Product: protein ORF127	protein	AFJ20409.1	192	28.6	0.128	47.1	0.38
37	Duplodnaviria	Cyvirus cyprinidallo1	AFJ20418.1_37	Product: protein ORF129	protein	AFJ20418.1	194	33.5	0.234	65.4	0.69
37	Duplodnaviria	Cyvirus cyprinidallo1	AFJ20350.1_37	Product: protein ORF50	protein	AFJ20350.1	194	42.5	0.279	77.5	0.8
37	Duplodnaviria	Cyvirus cyprinidallo1	AFJ20339.1_37	Product: protein ORF35	protein	AFJ20339.1	194	36.1	0.22	51.0	0.54
37	Duplodnaviria	Cyvirus cyprinidallo1	AFJ20364.1_37	Product: protein ORF67	protein	AFJ20364.1	196	25.9	0.136	36.0	0.39
37	Duplodnaviria	Cyvirus cyprinidallo1	AFJ20410.1_37	Product: membrane protein ORF126	protein	AFJ20410.1	201	47.4	0.258	36.2	0.31
37	Duplodnaviria	Cyvirus cyprinidallo1	AFJ20392.1_37	Product: protein ORF95	protein	AFJ20392.1	202	41.0	0.274	58.5	0.52
37	Duplodnaviria	Cyvirus cyprinidallo1	AFJ20352.1_37	Product: protein ORF52	protein	AFJ20352.1	203	45.6	0.163	47.1	0.24
37	Duplodnaviria	Cyvirus cyprinidallo1	AFJ20413.1_37	Product: protein ORF121	protein	AFJ20413.1	207	58.3	0.214	50.8	0.24
37	Duplodnaviria	Cyvirus cyprinidallo1	AFJ20430.1_37	Product: protein ORF143	protein	AFJ20430.1	214	37.3	0.3	43.8	0.42
37	Duplodnaviria	Cyvirus cyprinidallo1	AFJ20453.1_37	Product: protein ORF151C	protein	AFJ20453.1	216	84.4	0.4	90.4	0.33
37	Duplodnaviria	Cyvirus cyprinidallo1	AFJ20380.1_37	Product: membrane protein ORF83	protein	AFJ20380.1	216	58.3	0.4	64.9	0.48
37	Duplodnaviria	Cyvirus cyprinidallo1	AFJ20431.1_37	Product: protein ORF144	protein	AFJ20431.1	218	69.5	0.547	69.7	0.48
37	Duplodnaviria	Cyvirus cyprinidallo1	AFJ20390.1_37	Product: protein ORF93	protein	AFJ20390.1	220	49.4	0.373	59.2	0.35
37	Duplodnaviria	Cyvirus cyprinidallo1	AFJ20442.1_37	Product: protein ORF151	protein	AFJ20442.1	221	33.5	0.188	45.9	0.44
37	Duplodnaviria	Cyvirus cyprinidallo1	AFJ20388.1_37	Product: protein ORF91	protein	AFJ20388.1	224	51.3	0.356	55.9	0.35
37	Duplodnaviria	Cyvirus cyprinidallo1	AFJ20427.1_37	Product: protein ORF136B	protein	AFJ20427.1	225	83.2	0.56	83.2	0.5
37	Duplodnaviria	Cyvirus cyprinidallo1	AFJ20349.1_37	Product: protein ORF49	protein	AFJ20349.1	226	35.3	0.22	45.3	0.51
37	Duplodnaviria	Cyvirus cyprinidallo1	AFJ20325.1_37	Product: deoxyguanosine kinase	protein	AFJ20325.1	232	91.6	0.951	93.1	0.91
37	Duplodnaviria	Cyvirus cyprinidallo1	AFJ20321.1_37	Product: thymidylate kinase	protein	AFJ20321.1	232	92.0	0.926	92.2	0.87
37	Duplodnaviria	Cyvirus cyprinidallo1	AFJ20414.1_37	Product: protein ORF120	protein	AFJ20414.1	233	30.4	0.189	52.3	0.47
37	Duplodnaviria	Cyvirus cyprinidallo1	AFJ20422.1_37	Product: membrane protein ORF132	protein	AFJ20422.1	233	58.7	0.272	44.9	0.22
37	Duplodnaviria	Cyvirus cyprinidallo1	AFJ20372.1_37	Product: protein ORF75	protein	AFJ20372.1	234	30.4	0.184	35.4	0.24
37	Duplodnaviria	Cyvirus cyprinidallo1	AFJ20449.1_37	Product: protein ORF1A	protein	AFJ20449.1	245	31.6	0.171	42.2	0.42
37	Duplodnaviria	Cyvirus cyprinidallo1	AFJ20314.1_37	Product: protein ORF1A	protein	AFJ20314.1	245	31.6	0.171	42.2	0.42
37	Duplodnaviria	Cyvirus cyprinidallo1	AFJ20408.1_37	Product: protein ORF113	protein	AFJ20408.1	249	39.7	0.135	53.8	0.48
37	Duplodnaviria	Cyvirus cyprinidallo1	AFJ20378.1_37	Product: membrane protein ORF81	protein	AFJ20378.1	253	56.2	0.385	53.3	0.43
37	Duplodnaviria	Cyvirus cyprinidallo1	AFJ20405.1_37	Product: protein ORF109	protein	AFJ20405.1	257	30.7	0.206	34.8	0.32
37	Duplodnaviria	Cyvirus cyprinidallo1	AFJ20434.1_37	Product: protein ORF147	protein	AFJ20434.1	258	28.1	0.208	53.0	0.57
37	Duplodnaviria	Cyvirus cyprinidallo1	AFJ20373.1_37	Product: protein ORF76	protein	AFJ20373.1	260	42.7	0.238	55.8	0.44
37	Duplodnaviria	Cyvirus cyprinidallo1	AFJ20374.1_37	Product: protein ORF77	protein	AFJ20374.1	267	49.2	0.295	42.9	0.38
37	Duplodnaviria	Cyvirus cyprinidallo1	AFJ20433.1_37	Product: membrane protein ORF146	protein	AFJ20433.1	274	65.1	0.386	50.0	0.35
37	Duplodnaviria	Cyvirus cyprinidallo1	AFJ20333.1_37	Product: membrane protein ORF30	protein	AFJ20333.1	282	49.5	0.164	46.5	0.28
37	Duplodnaviria	Cyvirus cyprinidallo1	AFJ20411.1_37	Product: membrane protein ORF124	protein	AFJ20411.1	287	47.9	0.298	51.7	0.33
37	Duplodnaviria	Cyvirus cyprinidallo1	AFJ20395.1_37	Product: uracil-DNA glycosylase	protein	AFJ20395.1	293	74.6	0.745	78.4	0.76
37	Duplodnaviria	Cyvirus cyprinidallo1	AFJ20450.1_37	Product: protein ORF5	protein	AFJ20450.1	294	39.4	0.185	39.8	0.32
37	Duplodnaviria	Cyvirus cyprinidallo1	AFJ20317.1_37	Product: protein ORF5	protein	AFJ20317.1	294	39.4	0.185	39.8	0.32
37	Duplodnaviria	Cyvirus cyprinidallo1	AFJ20379.1_37	Product: membrane protein ORF82	protein	AFJ20379.1	296	51.0	0.384	54.3	0.42
37	Duplodnaviria	Cyvirus cyprinidallo1	AFJ20323.1_37	Product: protein ORF17	protein	AFJ20323.1	298	36.3	0.152	38.7	0.29
37	Duplodnaviria	Cyvirus cyprinidallo1	AFJ20386.1_37	Product: protein ORF89	protein	AFJ20386.1	299	40.9	0.155	43.7	0.31
37	Duplodnaviria	Cyvirus cyprinidallo1	AFJ20398.1_37	Product: protein ORF101	protein	AFJ20398.1	299	27.5	0.153	31.4	0.31
37	Duplodnaviria	Cyvirus cyprinidallo1	AFJ20416.1_37	Product: membrane protein ORF114	protein	AFJ20416.1	303	80.7	0.882	72.8	0.74
37	Duplodnaviria	Cyvirus cyprinidallo1	AFJ20421.1_37	Product: membrane protein ORF131	protein	AFJ20421.1	314	47.0	0.19	39.9	0.22
37	Duplodnaviria	Cyvirus cyprinidallo1	AFJ20330.1_37	Product: protein ORF21	protein	AFJ20330.1	315	23.5	0.126	30.9	0.31
37	Duplodnaviria	Cyvirus cyprinidallo1	AFJ20377.1_37	Product: protein Allo60	protein	AFJ20377.1	327	63.1	0.596	79.5	0.78
37	Duplodnaviria	Cyvirus cyprinidallo1	AFJ20319.1_37	Product: protein ORF8	protein	AFJ20319.1	330	47.4	0.241	51.1	0.23
37	Duplodnaviria	Cyvirus cyprinidallo1	AFJ20425.1_37	Product: membrane protein ORF136	protein	AFJ20425.1	330	52.8	0.199	42.4	0.37
37	Duplodnaviria	Cyvirus cyprinidallo1	AFJ20452.1_37	Product: protein ORF8	protein	AFJ20452.1	330	47.4	0.241	51.1	0.23
37	Duplodnaviria	Cyvirus cyprinidallo1	AFJ20424.1_37	Product: protein ORF135	protein	AFJ20424.1	338	30.1	0.233	66.5	0.59
37	Duplodnaviria	Cyvirus cyprinidallo1	AFJ20328.1_37	Product: ribonucleotide reductase subunit 2	protein	AFJ20328.1	340	90.5	0.887	86.4	0.83
37	Duplodnaviria	Cyvirus cyprinidallo1	AFJ20391.1_37	Product: protein ORF94	protein	AFJ20391.1	351	76.3	0.765	77.5	0.76
37	Duplodnaviria	Cyvirus cyprinidallo1	AFJ20369.1_37	Product: putative capsid triplex subunit 2	protein	AFJ20369.1	367	28.5	0.203	67.8	0.61
37	Duplodnaviria	Cyvirus cyprinidallo1	AFJ20332.1_37	Product: protein ORF28	protein	AFJ20332.1	369	67.2	0.808	60.9	0.67
37	Duplodnaviria	Cyvirus cyprinidallo1	AFJ20419.1_37	Product: protein ORF130	protein	AFJ20419.1	378	31.3	0.154	49.7	0.38
37	Duplodnaviria	Cyvirus cyprinidallo1	AFJ20397.1_37	Product: protein ORF100	protein	AFJ20397.1	385	27.2	0.183	42.5	0.51
37	Duplodnaviria	Cyvirus cyprinidallo1	AFJ20363.1_37	Product: putative capsid triplex subunit 1	protein	AFJ20363.1	401	24.1	0.154	38.4	0.44
37	Duplodnaviria	Cyvirus cyprinidallo1	AFJ20382.1_37	Product: protein ORF85	protein	AFJ20382.1	403	30.9	0.202	63.8	0.58
37	Duplodnaviria	Cyvirus cyprinidallo1	AFJ20436.1_37	Product: membrane protein ORF147B	protein	AFJ20436.1	415	37.4	0.148	39.2	0.31
37	Duplodnaviria	Cyvirus cyprinidallo1	AFJ20417.1_37	Product: protein ORF128	protein	AFJ20417.1	417	76.2	0.602	70.9	0.56
37	Duplodnaviria	Cyvirus cyprinidallo1	AFJ20406.1_37	Product: protein ORF111	protein	AFJ20406.1	425	21.6	0.139	29.4	0.29
37	Duplodnaviria	Cyvirus cyprinidallo1	AFJ20367.1_37	Product: protein ORF70	protein	AFJ20367.1	429	50.3	0.356	58.7	0.4
37	Duplodnaviria	Cyvirus cyprinidallo1	AFJ20342.1_37	Product: protein ORF41	protein	AFJ20342.1	438	50.2	0.351	52.5	0.33
37	Duplodnaviria	Cyvirus cyprinidallo1	AFJ20437.1_37	Product: protein ORF150	protein	AFJ20437.1	453	60.4	0.36	52.0	0.36
37	Duplodnaviria	Cyvirus cyprinidallo1	AFJ20357.1_37	Product: protein ORF57	protein	AFJ20357.1	453	41.3	0.366	63.5	0.61
37	Duplodnaviria	Cyvirus cyprinidallo1	AFJ20446.1_37	Product: protein ORF156	protein	AFJ20446.1	457	37.7	0.151	31.8	0.17
37	Duplodnaviria	Cyvirus cyprinidallo1	AFJ20315.1_37	Product: protein ORF2	protein	AFJ20315.1	460	27.6	0.169	64.2	0.52
37	Duplodnaviria	Cyvirus cyprinidallo1	AFJ20448.1_37	Product: protein ORF2	protein	AFJ20448.1	460	27.6	0.169	64.2	0.52
37	Duplodnaviria	Cyvirus cyprinidallo1	AFJ20423.1_37	Product: protein ORF133	protein	AFJ20423.1	465	25.4	0.228	31.6	0.27
37	Duplodnaviria	Cyvirus cyprinidallo1	AFJ20366.1_37	Product: protein ORF69	protein	AFJ20366.1	493	24.2	0.166	34.6	0.28
37	Duplodnaviria	Cyvirus cyprinidallo1	AFJ20399.1_37	Product: protein ORF102	protein	AFJ20399.1	495	45.5	0.254	45.8	0.32
37	Duplodnaviria	Cyvirus cyprinidallo1	AFJ20359.1_37	Product: protein ORF60	protein	AFJ20359.1	506	28.4	0.146	48.0	0.42
37	Duplodnaviria	Cyvirus cyprinidallo1	AFJ20329.1_37	Product: protein ORF22	protein	AFJ20329.1	529	30.1	0.205	73.9	0.67
37	Duplodnaviria	Cyvirus cyprinidallo1	AFJ20439.1_37	Product: protein ORF150B	protein	AFJ20439.1	540	28.3	0.188	60.3	0.56
37	Duplodnaviria	Cyvirus cyprinidallo1	AFJ20368.1_37	Product: putative helicase-primase helicase subunit	protein	AFJ20368.1	555	72.2	0.807	78.5	0.76
37	Duplodnaviria	Cyvirus cyprinidallo1	AFJ20353.1_37	Product: protein ORF53	protein	AFJ20353.1	565	30.3	0.15	51.7	0.47
37	Duplodnaviria	Cyvirus cyprinidallo1	AFJ20347.1_37	Product: protein Allo64	protein	AFJ20347.1	575	29.1	0.158	59.6	0.43
37	Duplodnaviria	Cyvirus cyprinidallo1	AFJ20435.1_37	Product: membrane protein ORF147A	protein	AFJ20435.1	577	66.6	0.49	48.0	0.34
37	Duplodnaviria	Cyvirus cyprinidallo1	AFJ20438.1_37	Product: protein ORF150A	protein	AFJ20438.1	581	28.0	0.19	56.6	0.5
37	Duplodnaviria	Cyvirus cyprinidallo1	AFJ20345.1_37	Product: protein ORF45	protein	AFJ20345.1	591	31.8	0.16	36.1	0.27
37	Duplodnaviria	Cyvirus cyprinidallo1	AFJ20356.1_37	Product: protein ORF56	protein	AFJ20356.1	593	33.6	0.183	42.4	0.31
37	Duplodnaviria	Cyvirus cyprinidallo1	AFJ20401.1_37	Product: protein ORF104	protein	AFJ20401.1	608	52.9	0.541	53.2	0.56
37	Duplodnaviria	Cyvirus cyprinidallo1	AFJ20420.1_37	Product: protein ORF129A	protein	AFJ20420.1	609	52.7	0.386	56.2	0.38
37	Duplodnaviria	Cyvirus cyprinidallo1	AFJ20327.1_37	Product: membrane protein ORF25A	protein	AFJ20327.1	612	52.6	0.337	57.5	0.53
37	Duplodnaviria	Cyvirus cyprinidallo1	AFJ20400.1_37	Product: protein ORF103	protein	AFJ20400.1	621	20.3	0.138	33.0	0.24
37	Duplodnaviria	Cyvirus cyprinidallo1	AFJ20324.1_37	Product: protein ORF18	protein	AFJ20324.1	629	30.1	0.181	42.2	0.34
37	Duplodnaviria	Cyvirus cyprinidallo1	AFJ20354.1_37	Product: protein ORF54	protein	AFJ20354.1	636	28.8	0.194	48.9	0.31
37	Duplodnaviria	Cyvirus cyprinidallo1	AFJ20381.1_37	Product: protein ORF84	protein	AFJ20381.1	679	26.7	0.165	36.1	0.35
37	Duplodnaviria	Cyvirus cyprinidallo1	AFJ20375.1_37	Product: putative capsid maturation protease	protein	AFJ20375.1	682	41.0	0.215	52.7	0.45
37	Duplodnaviria	Cyvirus cyprinidallo1	AFJ20326.1_37	Product: membrane protein ORF25	protein	AFJ20326.1	695	54.6	0.337	66.2	0.37
37	Duplodnaviria	Cyvirus cyprinidallo1	AFJ20387.1_37	Product: protein Allo37	protein	AFJ20387.1	738	29.5	0.176	58.1	0.51
37	Duplodnaviria	Cyvirus cyprinidallo1	AFJ20360.1_37	Product: protein Allo54	protein	AFJ20360.1	760	42.8	0.444	51.8	0.47
37	Duplodnaviria	Cyvirus cyprinidallo1	AFJ20432.1_37	Product: protein ORF145	protein	AFJ20432.1	783	42.2	0.27	42.3	0.23
37	Duplodnaviria	Cyvirus cyprinidallo1	AFJ20337.1_37	Product: DNA packaging terminase subunit 1	protein	AFJ20337.1	783	63.3	0.521	77.1	0.47
37	Duplodnaviria	Cyvirus cyprinidallo1	AFJ20348.1_37	Product: protein ORF48	protein	AFJ20348.1	789	36.6	0.309	39.2	0.3
37	Duplodnaviria	Cyvirus cyprinidallo1	AFJ20428.1_37	Product: ribonucleotide reductase subunit 1	protein	AFJ20428.1	798	88.9	0.935	90.3	0.91
37	Duplodnaviria	Cyvirus cyprinidallo1	AFJ20393.1_37	Product: protein ORF96	protein	AFJ20393.1	805	25.9	0.173	39.1	0.23
37	Duplodnaviria	Cyvirus cyprinidallo1	AFJ20447.1_37	Product: protein ORF3	protein	AFJ20447.1	822	33.6	0.209	36.2	0.28
37	Duplodnaviria	Cyvirus cyprinidallo1	AFJ20316.1_37	Product: protein ORF3	protein	AFJ20316.1	822	33.6	0.209	36.2	0.28
37	Duplodnaviria	Cyvirus cyprinidallo1	AFJ20346.1_37	Product: putative helicase-primase primase subunit	protein	AFJ20346.1	822	41.1	0.372	64.6	0.46
37	Duplodnaviria	Cyvirus cyprinidallo1	AFJ20318.1_37	Product: protein ORF6	protein	AFJ20318.1	823	32.7	0.158	33.3	0.24
37	Duplodnaviria	Cyvirus cyprinidallo1	AFJ20451.1_37	Product: protein ORF6	protein	AFJ20451.1	823	32.7	0.158	33.3	0.24
37	Duplodnaviria	Cyvirus cyprinidallo1	AFJ20385.1_37	Product: protein ORF88	protein	AFJ20385.1	879	26.5	0.177	30.5	0.28
37	Duplodnaviria	Cyvirus cyprinidallo1	AFJ20362.1_37	Product: membrane protein ORF65	protein	AFJ20362.1	898	40.7	0.244	54.6	0.5
37	Duplodnaviria	Cyvirus cyprinidallo1	AFJ20394.1_37	Product: protein ORF97	protein	AFJ20394.1	985	27.0	0.176	34.8	0.32
37	Duplodnaviria	Cyvirus cyprinidallo1	AFJ20344.1_37	Product: protein ORF43	protein	AFJ20344.1	1062	30.5	0.179	44.1	0.32
37	Duplodnaviria	Cyvirus cyprinidallo1	AFJ20415.1_37	Product: membrane protein ORF115	protein	AFJ20415.1	1072	34.9	0.22	35.4	0.24
37	Duplodnaviria	Cyvirus cyprinidallo1	AFJ20384.1_37	Product: protein ORF87	protein	AFJ20384.1	1092	22.0	0.174	32.1	0.27
37	Duplodnaviria	Cyvirus cyprinidallo1	AFJ20365.1_37	Product: protein ORF68	protein	AFJ20365.1	1250	38.4	0.286	39.0	0.32
37	Duplodnaviria	Cyvirus cyprinidallo1	AFJ20389.1_37	Product: major capsid protein	protein	AFJ20389.1	1269	19.2	0.169	53.5	0.51
37	Duplodnaviria	Cyvirus cyprinidallo1	AFJ20445.1_37	Product: protein ORF155	protein	AFJ20445.1	1286	34.3	0.187	34.2	0.24
37	Duplodnaviria	Cyvirus cyprinidallo1	AFJ20320.1_37	Product: protein ORF10	protein	AFJ20320.1	1318	21.2	0.172	27.9	0.29
37	Duplodnaviria	Cyvirus cyprinidallo1	AFJ20351.1_37	Product: protein ORF51	protein	AFJ20351.1	1416	27.3	0.201	37.2	0.29
37	Duplodnaviria	Cyvirus cyprinidallo1	AFJ20396.1_37	Product: membrane protein Allo46	protein	AFJ20396.1	1464	34.2	0.323	41.1	0.28
37	Duplodnaviria	Cyvirus cyprinidallo1	AFJ20403.1_37	Product: protein Allo56	protein	AFJ20403.1	1574	23.2	0.257	38.4	0.33
37	Duplodnaviria	Cyvirus cyprinidallo1	AFJ20376.1_37	Product: DNA polymerase catalytic subunit	protein	AFJ20376.1	1700	39.3	0.37	69.1	0.65
37	Duplodnaviria	Cyvirus cyprinidallo1	AFJ20343.1_37	Product: protein ORF42	protein	AFJ20343.1	2059			27.2	0.28
38	Duplodnaviria	Cyvirus cyprinidallo2	AFJ20597.1_38	Product: protein ORF106	protein	AFJ20597.1	62	59.2	0.294	68.2	0.35
38	Duplodnaviria	Cyvirus cyprinidallo2	AFJ20588.1_38	Product: protein ORF34	protein	AFJ20588.1	86	41.7	0.108	52.5	0.2
38	Duplodnaviria	Cyvirus cyprinidallo2	AFJ20605.1_38	Product: protein ORF119	protein	AFJ20605.1	91	39.1	0.196	57.8	0.22
38	Duplodnaviria	Cyvirus cyprinidallo2	AFJ20606.1_38	Product: protein ORF154	protein	AFJ20606.1	99	66.2	0.382	76.0	0.42
38	Duplodnaviria	Cyvirus cyprinidallo2	AFJ20593.1_38	Product: protein ORF59	protein	AFJ20593.1	114	47.7	0.208	53.7	0.27
38	Duplodnaviria	Cyvirus cyprinidallo2	AFJ20575.1_38	Product: truncated protein ORF151A	protein	AFJ20575.1	121	32.0	0.177	39.1	0.21
38	Duplodnaviria	Cyvirus cyprinidallo2	AFJ20603.1_38	Product: protein ORF31	protein	AFJ20603.1	122	67.8	0.641	68.7	0.58
38	Duplodnaviria	Cyvirus cyprinidallo2	AFJ20494.1.1.1_38	OTU (ovarian tumor) domain family; cd22744	region	AFJ20494.1	129	76.7	0.799	86.7	0.84
38	Duplodnaviria	Cyvirus cyprinidallo2	AFJ20499.1.1.3_38	Macrodomain superfamily; cl00019	region	AFJ20499.1	133	61.5	0.649	50.2	0.42
38	Duplodnaviria	Cyvirus cyprinidallo2	AFJ20602.1_38	Product: protein ORF28A	protein	AFJ20602.1	142	53.0	0.498	63.3	0.6
38	Duplodnaviria	Cyvirus cyprinidallo2	AFJ20503.1_38	Product: protein ORF73	protein	AFJ20503.1	144	32.1	0.159	71.6	0.63
38	Duplodnaviria	Cyvirus cyprinidallo2	AFJ20590.1_38	Product: protein ORF36	protein	AFJ20590.1	145	36.4	0.28	84.6	0.81
38	Duplodnaviria	Cyvirus cyprinidallo2	AFJ20551.1_38	Product: membrane protein ORF138	protein	AFJ20551.1	155	42.1	0.155	49.8	0.23
38	Duplodnaviria	Cyvirus cyprinidallo2	AFJ20562.1_38	Product: protein ORF142	protein	AFJ20562.1	155	36.6	0.207	43.6	0.28
38	Duplodnaviria	Cyvirus cyprinidallo2	AFJ20557.1_38	Product: membrane protein ORF132	protein	AFJ20557.1	156	58.4	0.248	50.6	0.24
38	Duplodnaviria	Cyvirus cyprinidallo2	AFJ20545.1_38	Product: deoxyuridine triphosphatase	protein	AFJ20545.1	157	79.2	0.767	91.0	0.79
38	Duplodnaviria	Cyvirus cyprinidallo2	AFJ20591.1_38	Product: protein ORF37	protein	AFJ20591.1	158	56.3	0.231	57.4	0.27
38	Duplodnaviria	Cyvirus cyprinidallo2	AFJ20579.1_38	Product: membrane protein ORF153A	protein	AFJ20579.1	159	49.8	0.382	57.2	0.48
38	Duplodnaviria	Cyvirus cyprinidallo2	AFJ20538.1_38	Product: protein ORF112	protein	AFJ20538.1	162	61.3	0.355	66.1	0.36
38	Duplodnaviria	Cyvirus cyprinidallo2	AFJ20552.1_38	Product: membrane protein ORF136	protein	AFJ20552.1	162	52.9	0.279	49.1	0.25
38	Duplodnaviria	Cyvirus cyprinidallo2	AFJ20486.1_38	Product: protein ORF52	protein	AFJ20486.1	165	53.6	0.198	53.9	0.22
38	Duplodnaviria	Cyvirus cyprinidallo2	AFJ20547.1_38	Product: protein ORF125	protein	AFJ20547.1	170	60.5	0.23	63.1	0.24
38	Duplodnaviria	Cyvirus cyprinidallo2	AFJ20534.1_38	Product: protein ORF108	protein	AFJ20534.1	173	48.8	0.224	52.1	0.29
38	Duplodnaviria	Cyvirus cyprinidallo2	AFJ20563.1_38	Product: membrane protein ORF142A	protein	AFJ20563.1	175	48.0	0.2	46.3	0.25
38	Duplodnaviria	Cyvirus cyprinidallo2	AFJ20504.1_38	Product: protein ORF74	protein	AFJ20504.1	181	47.0	0.325	45.7	0.25
38	Duplodnaviria	Cyvirus cyprinidallo2	AFJ20549.1_38	Product: protein ORF127	protein	AFJ20549.1	181	29.6	0.143	37.9	0.32
38	Duplodnaviria	Cyvirus cyprinidallo2	AFJ20475.1_38	Product: protein ORF32	protein	AFJ20475.1	194	33.4	0.166	41.2	0.33
38	Duplodnaviria	Cyvirus cyprinidallo2	AFJ20569.1.1.1_38	Poxvirus B22R protein C-terminal; pfam13168	region	AFJ20569.1	198	27.4	0.142	55.6	0.46
38	Duplodnaviria	Cyvirus cyprinidallo2	AFJ20524.1_38	Product: protein ORF95	protein	AFJ20524.1	206	46.4	0.371	79.4	0.77
38	Duplodnaviria	Cyvirus cyprinidallo2	AFJ20604.1_38	Product: protein ORF44	protein	AFJ20604.1	214	68.7	0.401	73.6	0.5
38	Duplodnaviria	Cyvirus cyprinidallo2	AFJ20489.1_38	Product: thymidine kinase	protein	AFJ20489.1	214	90.6	0.878	84.2	0.79
38	Duplodnaviria	Cyvirus cyprinidallo2	AFJ20581.1_38	Product: membrane protein ORF153C	protein	AFJ20581.1	214	57.2	0.261	55.3	0.21
38	Duplodnaviria	Cyvirus cyprinidallo2	AFJ20515.1_38	Product: protein ORF86	protein	AFJ20515.1	216	39.1	0.228	42.4	0.35
38	Duplodnaviria	Cyvirus cyprinidallo2	AFJ20592.1_38	Product: protein ORF50	protein	AFJ20592.1	219	42.3	0.242	76.9	0.76
38	Duplodnaviria	Cyvirus cyprinidallo2	AFJ20600.1_38	Product: protein ORF10A	protein	AFJ20600.1	221	45.5	0.155	42.0	0.2
38	Duplodnaviria	Cyvirus cyprinidallo2	AFJ20512.1_38	Product: membrane protein ORF83	protein	AFJ20512.1	223	55.8	0.376	60.8	0.47
38	Duplodnaviria	Cyvirus cyprinidallo2	AFJ20522.1_38	Product: protein ORF93	protein	AFJ20522.1	227	56.8	0.408	65.1	0.36
38	Duplodnaviria	Cyvirus cyprinidallo2	AFJ20520.1_38	Product: protein ORF91	protein	AFJ20520.1	228	50.8	0.306	59.5	0.35
38	Duplodnaviria	Cyvirus cyprinidallo2	AFJ20565.1_38	Product: protein ORF144	protein	AFJ20565.1	233	62.2	0.416	70.2	0.51
38	Duplodnaviria	Cyvirus cyprinidallo2	AFJ20494.1.1.2_38	MAEBL; Provisional	region	AFJ20494.1	235	68.5	0.346	87.2	0.35
38	Duplodnaviria	Cyvirus cyprinidallo2	AFJ20542.1_38	Product: protein ORF120	protein	AFJ20542.1	236	32.7	0.225	52.5	0.46
38	Duplodnaviria	Cyvirus cyprinidallo2	AFJ20505.1_38	Product: protein ORF75	protein	AFJ20505.1	236	35.1	0.191	35.0	0.21
38	Duplodnaviria	Cyvirus cyprinidallo2	AFJ20484.1_38	Product: protein ORF49	protein	AFJ20484.1	237	37.6	0.284	48.0	0.5
38	Duplodnaviria	Cyvirus cyprinidallo2	AFJ20601.1_38	Product: deoxyguanosine kinase	protein	AFJ20601.1	237	88.7	0.935	93.2	0.9
38	Duplodnaviria	Cyvirus cyprinidallo2	AFJ20544.1_38	Product: protein ORF122	protein	AFJ20544.1	239	26.9	0.161	28.3	0.26
38	Duplodnaviria	Cyvirus cyprinidallo2	AFJ20498.1_38	Product: protein ORF67	protein	AFJ20498.1	239	24.8	0.141	33.4	0.3
38	Duplodnaviria	Cyvirus cyprinidallo2	AFJ20536.1_38	Product: protein ORF110	protein	AFJ20536.1	248	23.8	0.131	29.1	0.29
38	Duplodnaviria	Cyvirus cyprinidallo2	AFJ20507.1_38	Product: protein ORF77	protein	AFJ20507.1	249	39.8	0.194	44.4	0.4
38	Duplodnaviria	Cyvirus cyprinidallo2	AFJ20548.1_38	Product: membrane protein ORF126	protein	AFJ20548.1	250	61.6	0.338	35.6	0.33
38	Duplodnaviria	Cyvirus cyprinidallo2	AFJ20550.1_38	Product: thymidylate kinase	protein	AFJ20550.1	253	89.9	0.926	90.6	0.87
38	Duplodnaviria	Cyvirus cyprinidallo2	AFJ20589.1_38	Product: protein ORF35	protein	AFJ20589.1	256	37.1	0.292	46.4	0.42
38	Duplodnaviria	Cyvirus cyprinidallo2	AFJ20595.1_38	Product: membrane protein ORF81	protein	AFJ20595.1	261	54.7	0.325	45.7	0.38
38	Duplodnaviria	Cyvirus cyprinidallo2	AFJ20580.1_38	Product: membrane protein ORF153B	protein	AFJ20580.1	261	53.2	0.334	51.5	0.37
38	Duplodnaviria	Cyvirus cyprinidallo2	AFJ20571.1_38	Product: protein ORF147C	protein	AFJ20571.1	265	40.5	0.203	33.9	0.16
38	Duplodnaviria	Cyvirus cyprinidallo2	AFJ20543.1_38	Product: protein ORF121	protein	AFJ20543.1	266	55.8	0.268	56.8	0.37
38	Duplodnaviria	Cyvirus cyprinidallo2	AFJ20535.1_38	Product: protein ORF109	protein	AFJ20535.1	270	34.2	0.181	49.1	0.45
38	Duplodnaviria	Cyvirus cyprinidallo2	AFJ20568.1_38	Product: protein ORF147	protein	AFJ20568.1	273	28.1	0.152	57.4	0.6
38	Duplodnaviria	Cyvirus cyprinidallo2	AFJ20546.1_38	Product: membrane protein ORF124	protein	AFJ20546.1	282	45.3	0.299	54.7	0.41
38	Duplodnaviria	Cyvirus cyprinidallo2	AFJ20598.1_38	Product: membrane protein ORF114	protein	AFJ20598.1	284	86.5	0.922	81.4	0.82
38	Duplodnaviria	Cyvirus cyprinidallo2	AFJ20578.1_38	Product: membrane protein ORF153	protein	AFJ20578.1	285	61.0	0.435	47.0	0.3
38	Duplodnaviria	Cyvirus cyprinidallo2	AFJ20463.1_38	Product: protein ORF21	protein	AFJ20463.1	288	25.8	0.204	30.0	0.28
38	Duplodnaviria	Cyvirus cyprinidallo2	AFJ20506.1_38	Product: protein ORF76	protein	AFJ20506.1	293	43.4	0.202	56.6	0.39
38	Duplodnaviria	Cyvirus cyprinidallo2	AFJ20511.1_38	Product: membrane protein ORF82	protein	AFJ20511.1	305	52.2	0.391	47.5	0.35
38	Duplodnaviria	Cyvirus cyprinidallo2	AFJ20599.1_38	Product: protein ORF8	protein	AFJ20599.1	313	50.3	0.255	46.4	0.3
38	Duplodnaviria	Cyvirus cyprinidallo2	AFJ20610.1_38	Product: protein ORF8	protein	AFJ20610.1	313	50.3	0.255	46.4	0.3
38	Duplodnaviria	Cyvirus cyprinidallo2	AFJ20527.1_38	Product: uracil-DNA glycosylase	protein	AFJ20527.1	313	69.4	0.753	81.0	0.75
38	Duplodnaviria	Cyvirus cyprinidallo2	AFJ20474.1_38	Product: membrane protein ORF30	protein	AFJ20474.1	313	58.1	0.181	44.3	0.18
38	Duplodnaviria	Cyvirus cyprinidallo2	AFJ20567.1_38	Product: membrane protein ORF146	protein	AFJ20567.1	319	57.5	0.339	48.7	0.35
38	Duplodnaviria	Cyvirus cyprinidallo2	AFJ20539.1_38	Product: protein ORF113	protein	AFJ20539.1	320	43.2	0.151	48.9	0.38
38	Duplodnaviria	Cyvirus cyprinidallo2	AFJ20554.1_38	Product: protein ORF135A	protein	AFJ20554.1	324	37.5	0.23	36.4	0.26
38	Duplodnaviria	Cyvirus cyprinidallo2	AFJ20558.1_38	Product: membrane protein ORF131	protein	AFJ20558.1	326	37.5	0.181	39.2	0.25
38	Duplodnaviria	Cyvirus cyprinidallo2	AFJ20541.1_38	Product: protein ORF118	protein	AFJ20541.1	336	35.3	0.25	49.5	0.41
38	Duplodnaviria	Cyvirus cyprinidallo2	AFJ20464.1_38	Product: ribonucleotide reductase subunit 2	protein	AFJ20464.1	337	86.2	0.861	85.1	0.82
38	Duplodnaviria	Cyvirus cyprinidallo2	AFJ20584.1_38	Product: protein ORF1	protein	AFJ20584.1	340	40.9	0.203	35.6	0.19
38	Duplodnaviria	Cyvirus cyprinidallo2	AFJ20574.1_38	Product: protein ORF151	protein	AFJ20574.1	344	41.4	0.224	40.1	0.21
38	Duplodnaviria	Cyvirus cyprinidallo2	AFJ20573.1_38	Product: protein ORF4	protein	AFJ20573.1	346	62.8	0.445	74.2	0.56
38	Duplodnaviria	Cyvirus cyprinidallo2	AFJ20470.1_38	Product: membrane protein ORF16	protein	AFJ20470.1	349	72.9	0.785	41.5	0.41
38	Duplodnaviria	Cyvirus cyprinidallo2	AFJ20510.1_38	Product: protein Allo60	protein	AFJ20510.1	351	53.2	0.501	76.5	0.75
38	Duplodnaviria	Cyvirus cyprinidallo2	AFJ20495.1_38	Product: protein ORF63	protein	AFJ20495.1	354	31.0	0.224	40.6	0.33
38	Duplodnaviria	Cyvirus cyprinidallo2	AFJ20461.1_38	Product: protein ORF20	protein	AFJ20461.1	358	57.4	0.689	54.4	0.56
38	Duplodnaviria	Cyvirus cyprinidallo2	AFJ20499.1.1.2_38	Chromosome segregation protein SMC, primarily archaeal type; TIGR02169	region	AFJ20499.1	359	72.9	0.403	68.6	0.29
38	Duplodnaviria	Cyvirus cyprinidallo2	AFJ20499.1.1.1_38	Chromosome segregation ATPase [Cell cycle control, cell division, chromosome partitioning]; COG1196	region	AFJ20499.1	361	72.1	0.268	80.5	0.44
38	Duplodnaviria	Cyvirus cyprinidallo2	AFJ20529.1_38	Product: protein ORF100	protein	AFJ20529.1	364	27.7	0.199	50.6	0.57
38	Duplodnaviria	Cyvirus cyprinidallo2	AFJ20523.1_38	Product: protein ORF94	protein	AFJ20523.1	366	79.7	0.749	70.9	0.69
38	Duplodnaviria	Cyvirus cyprinidallo2	AFJ20607.1_38	Product: protein ORF5	protein	AFJ20607.1	369	38.2	0.171	34.7	0.23
38	Duplodnaviria	Cyvirus cyprinidallo2	AFJ20457.1_38	Product: protein ORF5	protein	AFJ20457.1	369	38.2	0.171	34.7	0.23
38	Duplodnaviria	Cyvirus cyprinidallo2	AFJ20502.1_38	Product: putative capsid triplex subunit 2	protein	AFJ20502.1	370	25.7	0.153	57.1	0.57
38	Duplodnaviria	Cyvirus cyprinidallo2	AFJ20467.1_38	Product: truncated membrane protein ORF25B	protein	AFJ20467.1	378	47.0	0.37	65.0	0.6
38	Duplodnaviria	Cyvirus cyprinidallo2	AFJ20518.1_38	Product: protein ORF89	protein	AFJ20518.1	383	39.7	0.163	42.8	0.29
38	Duplodnaviria	Cyvirus cyprinidallo2	AFJ20473.1_38	Product: protein ORF28	protein	AFJ20473.1	388	66.2	0.775	63.5	0.71
38	Duplodnaviria	Cyvirus cyprinidallo2	AFJ20497.1_38	Product: putative capsid triplex subunit 1	protein	AFJ20497.1	399	24.4	0.147	36.4	0.35
38	Duplodnaviria	Cyvirus cyprinidallo2	AFJ20559.1_38	Product: protein ORF129	protein	AFJ20559.1	413	26.3	0.158	47.0	0.42
38	Duplodnaviria	Cyvirus cyprinidallo2	AFJ20594.1_38	Product: protein ORF70	protein	AFJ20594.1	418	48.6	0.281	54.4	0.31
38	Duplodnaviria	Cyvirus cyprinidallo2	AFJ20564.1_38	Product: protein ORF143	protein	AFJ20564.1	423	42.0	0.207	45.5	0.35
38	Duplodnaviria	Cyvirus cyprinidallo2	AFJ20570.1_38	Product: membrane protein ORF147B	protein	AFJ20570.1	427	35.7	0.181	29.8	0.19
38	Duplodnaviria	Cyvirus cyprinidallo2	AFJ20556.1_38	Product: protein ORF133	protein	AFJ20556.1	440	46.2	0.231	41.0	0.25
38	Duplodnaviria	Cyvirus cyprinidallo2	AFJ20514.1_38	Product: protein ORF85	protein	AFJ20514.1	442	43.7	0.265	62.3	0.55
38	Duplodnaviria	Cyvirus cyprinidallo2	AFJ20560.1_38	Product: protein ORF128	protein	AFJ20560.1	448	70.0	0.542	65.3	0.49
38	Duplodnaviria	Cyvirus cyprinidallo2	AFJ20537.1_38	Product: protein ORF111	protein	AFJ20537.1	454	22.9	0.151	29.1	0.23
38	Duplodnaviria	Cyvirus cyprinidallo2	AFJ20477.1_38	Product: protein ORF41	protein	AFJ20477.1	463	54.0	0.376	48.9	0.33
38	Duplodnaviria	Cyvirus cyprinidallo2	AFJ20500.1_38	Product: protein ORF69	protein	AFJ20500.1	476	22.8	0.154	34.3	0.26
38	Duplodnaviria	Cyvirus cyprinidallo2	AFJ20577.1_38	Product: membrane protein ORF152A	protein	AFJ20577.1	486	43.0	0.31	37.6	0.22
38	Duplodnaviria	Cyvirus cyprinidallo2	AFJ20555.1_38	Product: protein ORF130	protein	AFJ20555.1	490	30.7	0.181	45.5	0.44
38	Duplodnaviria	Cyvirus cyprinidallo2	AFJ20487.1_38	Product: protein ORF53	protein	AFJ20487.1	493	28.2	0.171	42.9	0.36
38	Duplodnaviria	Cyvirus cyprinidallo2	AFJ20553.1_38	Product: protein ORF135	protein	AFJ20553.1	512	35.9	0.186	37.3	0.26
38	Duplodnaviria	Cyvirus cyprinidallo2	AFJ20492.1_38	Product: protein ORF60	protein	AFJ20492.1	533	30.5	0.157	47.0	0.34
38	Duplodnaviria	Cyvirus cyprinidallo2	AFJ20531.1_38	Product: protein ORF102	protein	AFJ20531.1	535	36.7	0.214	49.8	0.36
38	Duplodnaviria	Cyvirus cyprinidallo2	AFJ20576.1_38	Product: protein ORF152	protein	AFJ20576.1	543	29.3	0.224	32.1	0.31
38	Duplodnaviria	Cyvirus cyprinidallo2	AFJ20491.1_38	Product: protein ORF57	protein	AFJ20491.1	578	35.2	0.17	56.1	0.51
38	Duplodnaviria	Cyvirus cyprinidallo2	AFJ20480.1_38	Product: protein ORF45	protein	AFJ20480.1	581	33.2	0.15	36.5	0.19
38	Duplodnaviria	Cyvirus cyprinidallo2	AFJ20465.1_38	Product: protein ORF24	protein	AFJ20465.1	585	30.4	0.176	56.1	0.45
38	Duplodnaviria	Cyvirus cyprinidallo2	AFJ20583.1_38	Product: protein ORF156	protein	AFJ20583.1	592	34.8	0.146	30.5	0.19
38	Duplodnaviria	Cyvirus cyprinidallo2	AFJ20471.1_38	Product: protein ORF17	protein	AFJ20471.1	599	32.9	0.186	32.5	0.26
38	Duplodnaviria	Cyvirus cyprinidallo2	AFJ20572.1_38	Product: protein ORF150	protein	AFJ20572.1	605	49.2	0.269	42.3	0.29
38	Duplodnaviria	Cyvirus cyprinidallo2	AFJ20466.1_38	Product: membrane protein ORF25	protein	AFJ20466.1	606	56.9	0.373	66.1	0.63
38	Duplodnaviria	Cyvirus cyprinidallo2	AFJ20468.1_38	Product: membrane protein ORF25C	protein	AFJ20468.1	616	51.3	0.298	58.6	0.46
38	Duplodnaviria	Cyvirus cyprinidallo2	AFJ20586.1_38	Product: protein ORF2A	protein	AFJ20586.1	628	31.0	0.159	45.0	0.41
38	Duplodnaviria	Cyvirus cyprinidallo2	AFJ20596.1_38	Product: protein ORF104	protein	AFJ20596.1	629	54.0	0.525	53.2	0.55
38	Duplodnaviria	Cyvirus cyprinidallo2	AFJ20482.1_38	Product: protein Allo64	protein	AFJ20482.1	636	28.5	0.163	46.8	0.35
38	Duplodnaviria	Cyvirus cyprinidallo2	AFJ20585.1_38	Product: protein ORF2	protein	AFJ20585.1	648	26.2	0.157	52.0	0.5
38	Duplodnaviria	Cyvirus cyprinidallo2	AFJ20488.1_38	Product: protein ORF54	protein	AFJ20488.1	650	31.6	0.185	42.5	0.32
38	Duplodnaviria	Cyvirus cyprinidallo2	AFJ20532.1_38	Product: protein ORF103	protein	AFJ20532.1	651	23.3	0.145	32.3	0.26
38	Duplodnaviria	Cyvirus cyprinidallo2	AFJ20472.1_38	Product: protein ORF18	protein	AFJ20472.1	660	26.3	0.166	41.9	0.31
38	Duplodnaviria	Cyvirus cyprinidallo2	AFJ20501.1_38	Product: putative helicase-primase helicase subunit	protein	AFJ20501.1	667	67.1	0.709	69.8	0.69
38	Duplodnaviria	Cyvirus cyprinidallo2	AFJ20490.1_38	Product: protein ORF56	protein	AFJ20490.1	712	37.4	0.2	38.6	0.28
38	Duplodnaviria	Cyvirus cyprinidallo2	AFJ20513.1_38	Product: protein ORF84	protein	AFJ20513.1	720	28.7	0.18	37.2	0.31
38	Duplodnaviria	Cyvirus cyprinidallo2	AFJ20508.1_38	Product: putative capsid maturation protease	protein	AFJ20508.1	720	46.1	0.253	50.0	0.46
38	Duplodnaviria	Cyvirus cyprinidallo2	AFJ20496.1_38	Product: membrane protein ORF64	protein	AFJ20496.1	723	66.8	0.602	33.3	0.2
38	Duplodnaviria	Cyvirus cyprinidallo2	AFJ20530.1_38	Product: protein ORF101	protein	AFJ20530.1	741	24.0	0.144	26.0	0.18
38	Duplodnaviria	Cyvirus cyprinidallo2	AFJ20609.1_38	Product: protein ORF7	protein	AFJ20609.1	756	50.0	0.174	46.4	0.21
38	Duplodnaviria	Cyvirus cyprinidallo2	AFJ20459.1_38	Product: protein ORF7	protein	AFJ20459.1	756	50.0	0.174	46.4	0.21
38	Duplodnaviria	Cyvirus cyprinidallo2	AFJ20540.1_38	Product: membrane protein ORF115	protein	AFJ20540.1	759	39.0	0.25	35.3	0.24
38	Duplodnaviria	Cyvirus cyprinidallo2	AFJ20519.1_38	Product: protein Allo37	protein	AFJ20519.1	760	29.3	0.18	53.4	0.48
38	Duplodnaviria	Cyvirus cyprinidallo2	AFJ20566.1_38	Product: protein ORF145	protein	AFJ20566.1	763	43.2	0.267	41.1	0.23
38	Duplodnaviria	Cyvirus cyprinidallo2	AFJ20462.1_38	Product: protein ORF22	protein	AFJ20462.1	769	25.7	0.156	60.1	0.52
38	Duplodnaviria	Cyvirus cyprinidallo2	AFJ20476.1_38	Product: DNA packaging terminase subunit 1	protein	AFJ20476.1	787	66.9	0.516	77.0	0.48
38	Duplodnaviria	Cyvirus cyprinidallo2	AFJ20469.1_38	Product: membrane protein ORF25D	protein	AFJ20469.1	799	44.5	0.24	56.7	0.51
38	Duplodnaviria	Cyvirus cyprinidallo2	AFJ20493.1_38	Product: protein Allo54	protein	AFJ20493.1	810	40.0	0.433	55.8	0.5
38	Duplodnaviria	Cyvirus cyprinidallo2	AFJ20561.1_38	Product: ribonucleotide reductase subunit 1	protein	AFJ20561.1	824	88.3	0.923	89.4	0.9
38	Duplodnaviria	Cyvirus cyprinidallo2	AFJ20525.1_38	Product: protein ORF96	protein	AFJ20525.1	829	26.3	0.191	41.1	0.25
38	Duplodnaviria	Cyvirus cyprinidallo2	AFJ20483.1_38	Product: protein ORF48	protein	AFJ20483.1	840	40.5	0.327	39.2	0.31
38	Duplodnaviria	Cyvirus cyprinidallo2	AFJ20587.1_38	Product: protein ORF3	protein	AFJ20587.1	851	31.3	0.191	34.1	0.24
38	Duplodnaviria	Cyvirus cyprinidallo2	AFJ20481.1_38	Product: putative helicase-primase primase subunit	protein	AFJ20481.1	878	42.5	0.367	60.4	0.47
38	Duplodnaviria	Cyvirus cyprinidallo2	AFJ20517.1_38	Product: protein ORF88	protein	AFJ20517.1	879	26.0	0.183	31.0	0.21
38	Duplodnaviria	Cyvirus cyprinidallo2	AFJ20608.1_38	Product: protein ORF6	protein	AFJ20608.1	1014	38.0	0.161	35.7	0.22
38	Duplodnaviria	Cyvirus cyprinidallo2	AFJ20458.1_38	Product: protein ORF6	protein	AFJ20458.1	1014	38.0	0.161	35.7	0.22
38	Duplodnaviria	Cyvirus cyprinidallo2	AFJ20516.1_38	Product: protein ORF87	protein	AFJ20516.1	1106	21.4	0.163	33.1	0.29
38	Duplodnaviria	Cyvirus cyprinidallo2	AFJ20526.1_38	Product: protein ORF97	protein	AFJ20526.1	1163	29.1	0.182	37.4	0.32
38	Duplodnaviria	Cyvirus cyprinidallo2	AFJ20479.1_38	Product: protein ORF43	protein	AFJ20479.1	1236	27.9	0.184	44.1	0.38
38	Duplodnaviria	Cyvirus cyprinidallo2	AFJ20521.1_38	Product: major capsid protein	protein	AFJ20521.1	1262	18.6	0.167	52.3	0.51
38	Duplodnaviria	Cyvirus cyprinidallo2	AFJ20460.1_38	Product: protein ORF10	protein	AFJ20460.1	1347	21.9	0.17	30.3	0.25
38	Duplodnaviria	Cyvirus cyprinidallo2	AFJ20582.1_38	Product: protein ORF155	protein	AFJ20582.1	1408	35.9	0.18	32.3	0.23
38	Duplodnaviria	Cyvirus cyprinidallo2	AFJ20528.1_38	Product: membrane protein Allo46	protein	AFJ20528.1	1475	33.7	0.326	37.3	0.28
38	Duplodnaviria	Cyvirus cyprinidallo2	AFJ20485.1_38	Product: protein ORF51	protein	AFJ20485.1	1535	27.8	0.203	39.0	0.29
38	Duplodnaviria	Cyvirus cyprinidallo2	AFJ20533.1_38	Product: protein Allo56	protein	AFJ20533.1	1589	24.4	0.276	38.8	0.28
38	Duplodnaviria	Cyvirus cyprinidallo2	AFJ20509.1_38	Product: DNA polymerase catalytic subunit	protein	AFJ20509.1	1674	37.8	0.356	65.3	0.56
38	Duplodnaviria	Cyvirus cyprinidallo2	AFJ20499.1_38	Product: protein ORF68	protein	AFJ20499.1	2026			35.3	0.32
38	Duplodnaviria	Cyvirus cyprinidallo2	AFJ20478.1_38	Product: protein ORF42	protein	AFJ20478.1	2074	17.1	0.203	27.1	0.28
39	Duplodnaviria	Cyvirus cyprinidallo3	AFD97198.1_39	Product: truncated membrane protein ORF26	protein	AFD97198.1	56	61.7	0.348	72.2	0.43
39	Duplodnaviria	Cyvirus cyprinidallo3	ABG42846.1_39	Product: protein ORF15	protein	ABG42846.1	62	67.5	0.407	79.8	0.48
39	Duplodnaviria	Cyvirus cyprinidallo3	AFD97199.1_39	Product: truncated membrane protein ORF27	protein	AFD97199.1	68	40.2	0.127	56.3	0.25
39	Duplodnaviria	Cyvirus cyprinidallo3	ABG42844.1_39	Product: protein ORF13	protein	ABG42844.1	77	63.0	0.38	75.4	0.37
39	Duplodnaviria	Cyvirus cyprinidallo3	ABG42933.1_39	Product: protein ORF106	protein	ABG42933.1	78	55.8	0.235	64.4	0.32
39	Duplodnaviria	Cyvirus cyprinidallo3	ABG42845.1_39	Product: protein ORF14	protein	ABG42845.1	94	49.6	0.222	65.6	0.33
39	Duplodnaviria	Cyvirus cyprinidallo3	ABG42867.1_39	Product: membrane protein ORF39	protein	ABG42867.1	101	47.4	0.268	58.5	0.31
39	Duplodnaviria	Cyvirus cyprinidallo3	ABG42865.1_39	Product: protein ORF37	protein	ABG42865.1	110	48.1	0.216	57.7	0.28
39	Duplodnaviria	Cyvirus cyprinidallo3	ABG42981.1_39	Product: protein ORF154	protein	ABG42981.1	113	58.9	0.323	68.2	0.33
39	Duplodnaviria	Cyvirus cyprinidallo3	ABG42946.2_39	Product: protein ORF119	protein	ABG42946.2	117	39.0	0.139	62.4	0.26
39	Duplodnaviria	Cyvirus cyprinidallo3	ABG42842.1_39	Product: protein ORF11	protein	ABG42842.1	120	40.0	0.096	55.3	0.2
39	Duplodnaviria	Cyvirus cyprinidallo3	ABG42859.1_39	Product: protein ORF31	protein	ABG42859.1	122	64.1	0.611	70.2	0.58
39	Duplodnaviria	Cyvirus cyprinidallo3	ABG42889.1.1.1_39	OTU (ovarian tumor) domain family; cd22744	region	ABG42889.1	127	73.8	0.774	87.6	0.84
39	Duplodnaviria	Cyvirus cyprinidallo3	ABG42843.1_39	Product: protein ORF12	protein	ABG42843.1	128	75.9	0.632	87.8	0.7
39	Duplodnaviria	Cyvirus cyprinidallo3	ABG42944.1_39	Product: protein ORF117	protein	ABG42944.1	135	47.1	0.234	60.3	0.32
39	Duplodnaviria	Cyvirus cyprinidallo3	ABG42886.1_39	Product: protein ORF59	protein	ABG42886.1	136	45.2	0.202	51.1	0.23
39	Duplodnaviria	Cyvirus cyprinidallo3	ABG42900.1_39	Product: protein ORF73	protein	ABG42900.1	136	38.4	0.328	62.5	0.63
39	Duplodnaviria	Cyvirus cyprinidallo3	ABG42866.1_39	Product: protein ORF38	protein	ABG42866.1	143	45.7	0.233	53.4	0.29
39	Duplodnaviria	Cyvirus cyprinidallo3	ABG42862.1_39	Product: protein ORF34	protein	ABG42862.1	151	51.8	0.113	58.8	0.2
39	Duplodnaviria	Cyvirus cyprinidallo3	ABG42963.1_39	Product: membrane protein ORF136	protein	ABG42963.1	153	47.8	0.233	49.7	0.25
39	Duplodnaviria	Cyvirus cyprinidallo3	ABG42864.1_39	Product: protein ORF36	protein	ABG42864.1	159	34.4	0.195	50.9	0.42
39	Duplodnaviria	Cyvirus cyprinidallo3	ABG42959.1_39	Product: membrane protein ORF132	protein	ABG42959.1	170	47.5	0.21	48.2	0.26
39	Duplodnaviria	Cyvirus cyprinidallo3	ABG42969.1_39	Product: protein ORF142	protein	ABG42969.1	170	65.0	0.492	65.2	0.58
39	Duplodnaviria	Cyvirus cyprinidallo3	ABG42961.1_39	Product: interleukin-10	protein	ABG42961.1	179	75.3	0.745	75.6	0.71
39	Duplodnaviria	Cyvirus cyprinidallo3	ABG42966.1.1.1_39	Poxvirus B22R protein C-terminal; pfam13168	region	ABG42966.1	180	28.2	0.177	57.0	0.47
39	Duplodnaviria	Cyvirus cyprinidallo3	AFD97201.1_39	Product: truncated membrane protein ORF40	protein	AFD97201.1	184	76.4	0.591	40.5	0.31
39	Duplodnaviria	Cyvirus cyprinidallo3	ABG42954.1_39	Product: protein ORF127	protein	ABG42954.1	186	28.1	0.155	41.0	0.36
39	Duplodnaviria	Cyvirus cyprinidallo3	ABG42952.1_39	Product: protein ORF125	protein	ABG42952.1	188	55.6	0.253	61.4	0.2
39	Duplodnaviria	Cyvirus cyprinidallo3	ABG42901.1_39	Product: protein ORF74	protein	ABG42901.1	188	43.8	0.254	54.2	0.29
39	Duplodnaviria	Cyvirus cyprinidallo3	ABG42860.1_39	Product: protein ORF32	protein	ABG42860.1	193	38.8	0.279	40.6	0.29
39	Duplodnaviria	Cyvirus cyprinidallo3	ABG42935.1_39	Product: protein ORF108	protein	ABG42935.1	195	52.6	0.236	52.8	0.27
39	Duplodnaviria	Cyvirus cyprinidallo3	ABG42889.1.1.2_39	Family of unknown function (DUF5401); pfam17380	region	ABG42889.1	196	64.7	0.315	75.2	0.31
39	Duplodnaviria	Cyvirus cyprinidallo3	ABG42932.2_39	Product: protein ORF105	protein	ABG42932.2	210	24.7	0.123	29.7	0.22
39	Duplodnaviria	Cyvirus cyprinidallo3	ABG42922.1_39	Product: protein ORF95	protein	ABG42922.1	216	49.8	0.361	71.1	0.72
39	Duplodnaviria	Cyvirus cyprinidallo3	ABG42882.1_39	Product: thymidine kinase	protein	ABG42882.1	216	90.1	0.871	84.9	0.8
39	Duplodnaviria	Cyvirus cyprinidallo3	ABG42877.1_39	Product: protein ORF50	protein	ABG42877.1	218	34.5	0.192	75.4	0.76
39	Duplodnaviria	Cyvirus cyprinidallo3	ABG42920.1_39	Product: protein ORF93	protein	ABG42920.1	220	53.3	0.364	55.2	0.33
39	Duplodnaviria	Cyvirus cyprinidallo3	ABG42980.1_39	Product: membrane protein ORF153	protein	ABG42980.1	223	73.7	0.548	45.1	0.27
39	Duplodnaviria	Cyvirus cyprinidallo3	ABG42918.1_39	Product: protein ORF91	protein	ABG42918.1	228	52.4	0.365	59.9	0.35
39	Duplodnaviria	Cyvirus cyprinidallo3	ABG42910.1_39	Product: membrane protein ORF83	protein	ABG42910.1	228	62.2	0.473	63.7	0.48
39	Duplodnaviria	Cyvirus cyprinidallo3	ABG42913.1_39	Product: protein ORF86	protein	ABG42913.1	230	41.7	0.221	43.7	0.41
39	Duplodnaviria	Cyvirus cyprinidallo3	ABG42967.1_39	Product: thymidylate kinase	protein	ABG42967.1	233	89.3	0.911	90.2	0.86
39	Duplodnaviria	Cyvirus cyprinidallo3	ABG42876.1_39	Product: protein ORF49	protein	ABG42876.1	234	33.0	0.243	49.2	0.52
39	Duplodnaviria	Cyvirus cyprinidallo3	ABG42937.1_39	Product: protein ORF110	protein	ABG42937.1	238	26.4	0.153	31.2	0.29
39	Duplodnaviria	Cyvirus cyprinidallo3	ABG42850.1_39	Product: deoxyguanosine kinase	protein	ABG42850.1	241	91.4	0.954	91.0	0.9
39	Duplodnaviria	Cyvirus cyprinidallo3	ABG42902.1_39	Product: protein ORF75	protein	ABG42902.1	245	38.1	0.215	35.4	0.22
39	Duplodnaviria	Cyvirus cyprinidallo3	ABG42904.1_39	Product: protein ORF77	protein	ABG42904.1	255	37.7	0.193	49.8	0.46
39	Duplodnaviria	Cyvirus cyprinidallo3	ABG42908.1_39	Product: membrane protein ORF81	protein	ABG42908.1	256	50.9	0.302	46.0	0.39
39	Duplodnaviria	Cyvirus cyprinidallo3	ABG42832.1_39	Product: protein ORF1	protein	ABG42832.1	257	37.5	0.219	36.0	0.27
39	Duplodnaviria	Cyvirus cyprinidallo3	ABG42984.1_39	Product: protein ORF1	protein	ABG42984.1	257	37.5	0.219	36.0	0.27
39	Duplodnaviria	Cyvirus cyprinidallo3	ABG42974.1_39	Product: protein ORF147	protein	ABG42974.1	259	28.1	0.188	57.5	0.61
39	Duplodnaviria	Cyvirus cyprinidallo3	ABG42947.1_39	Product: protein ORF120	protein	ABG42947.1	262	32.6	0.214	52.7	0.49
39	Duplodnaviria	Cyvirus cyprinidallo3	AFD97200.1_39	Product: truncated membrane protein ORF30	protein	AFD97200.1	266	37.7	0.133	33.6	0.17
39	Duplodnaviria	Cyvirus cyprinidallo3	ABG42950.1_39	Product: deoxyuridine triphosphatase	protein	ABG42950.1	273	65.4	0.531	62.6	0.51
39	Duplodnaviria	Cyvirus cyprinidallo3	ABG42953.1_39	Product: membrane protein ORF126	protein	ABG42953.1	273	49.6	0.251	37.8	0.28
39	Duplodnaviria	Cyvirus cyprinidallo3	ABG42871.1_39	Product: protein ORF44	protein	ABG42871.1	274	60.3	0.354	50.3	0.29
39	Duplodnaviria	Cyvirus cyprinidallo3	ABG42939.1_39	Product: protein ORF112	protein	ABG42939.1	280	65.6	0.262	60.1	0.27
39	Duplodnaviria	Cyvirus cyprinidallo3	ABG42951.1_39	Product: membrane protein ORF124	protein	ABG42951.1	281	49.7	0.367	56.3	0.37
39	Duplodnaviria	Cyvirus cyprinidallo3	ABG42943.1_39	Product: membrane protein ORF116	protein	ABG42943.1	284	57.1	0.361	37.5	0.26
39	Duplodnaviria	Cyvirus cyprinidallo3	ABG42991.1_39	Product: protein ORF8	protein	ABG42991.1	289	40.6	0.204	49.1	0.42
39	Duplodnaviria	Cyvirus cyprinidallo3	ABG42839.1_39	Product: protein ORF8	protein	ABG42839.1	289	40.6	0.204	49.1	0.42
39	Duplodnaviria	Cyvirus cyprinidallo3	ABG42903.1_39	Product: protein ORF76	protein	ABG42903.1	289	41.9	0.191	55.3	0.33
39	Duplodnaviria	Cyvirus cyprinidallo3	ABG42971.1_39	Product: protein ORF144	protein	ABG42971.1	291	62.6	0.399	63.5	0.51
39	Duplodnaviria	Cyvirus cyprinidallo3	ABG42949.1_39	Product: protein ORF122	protein	ABG42949.1	297	33.3	0.186	34.2	0.23
39	Duplodnaviria	Cyvirus cyprinidallo3	ABG42941.1_39	Product: membrane protein ORF114	protein	ABG42941.1	297	83.8	0.9	79.4	0.79
39	Duplodnaviria	Cyvirus cyprinidallo3	ABG42894.1_39	Product: protein ORF67	protein	ABG42894.1	297	27.2	0.141	32.1	0.34
39	Duplodnaviria	Cyvirus cyprinidallo3	ABG42948.1_39	Product: protein ORF121	protein	ABG42948.1	299	58.6	0.263	49.5	0.26
39	Duplodnaviria	Cyvirus cyprinidallo3	ABG42970.1_39	Product: protein ORF143	protein	ABG42970.1	311	35.2	0.167	37.0	0.31
39	Duplodnaviria	Cyvirus cyprinidallo3	ABG42987.1_39	Product: protein ORF4	protein	ABG42987.1	313	54.7	0.384	72.0	0.58
39	Duplodnaviria	Cyvirus cyprinidallo3	ABG42835.1_39	Product: protein ORF4	protein	ABG42835.1	313	54.7	0.384	72.0	0.58
39	Duplodnaviria	Cyvirus cyprinidallo3	ABG42936.1_39	Product: protein ORF109	protein	ABG42936.1	314	36.7	0.184	53.3	0.45
39	Duplodnaviria	Cyvirus cyprinidallo3	ABG42978.1_39	Product: protein ORF151	protein	ABG42978.1	318	31.2	0.166	37.4	0.33
39	Duplodnaviria	Cyvirus cyprinidallo3	ABG42925.1_39	Product: uracil-DNA glycosylase	protein	ABG42925.1	321	79.0	0.746	81.1	0.76
39	Duplodnaviria	Cyvirus cyprinidallo3	ABG42863.1_39	Product: protein ORF35	protein	ABG42863.1	322	32.0	0.181	36.8	0.31
39	Duplodnaviria	Cyvirus cyprinidallo3	ABG42909.1_39	Product: membrane protein ORF82	protein	ABG42909.1	323	54.0	0.403	45.1	0.31
39	Duplodnaviria	Cyvirus cyprinidallo3	ABG42879.1_39	Product: protein ORF52	protein	ABG42879.1	324	43.7	0.201	40.5	0.18
39	Duplodnaviria	Cyvirus cyprinidallo3	ABG42960.1_39	Product: protein ORF133	protein	ABG42960.1	328	53.5	0.26	46.2	0.29
39	Duplodnaviria	Cyvirus cyprinidallo3	ABG42973.1_39	Product: membrane protein ORF146	protein	ABG42973.1	332	70.8	0.527	60.4	0.49
39	Duplodnaviria	Cyvirus cyprinidallo3	ABG42854.1_39	Product: ribonucleotide reductase subunit 2	protein	ABG42854.1	335	87.8	0.882	86.1	0.83
39	Duplodnaviria	Cyvirus cyprinidallo3	ABG42852.1_39	Product: protein ORF21	protein	ABG42852.1	336	22.8	0.121	27.5	0.18
39	Duplodnaviria	Cyvirus cyprinidallo3	ABG42945.1_39	Product: protein ORF118	protein	ABG42945.1	337	37.5	0.293	51.2	0.45
39	Duplodnaviria	Cyvirus cyprinidallo3	ABG42851.1_39	Product: protein ORF20	protein	ABG42851.1	349	61.1	0.704	56.9	0.61
39	Duplodnaviria	Cyvirus cyprinidallo3	ABG42907.1_39	Product: protein Allo60	protein	ABG42907.1	350	55.9	0.52	78.8	0.77
39	Duplodnaviria	Cyvirus cyprinidallo3	ABG42847.1_39	Product: membrane protein ORF16	protein	ABG42847.1	358	66.5	0.666	34.3	0.25
39	Duplodnaviria	Cyvirus cyprinidallo3	ABG42890.1_39	Product: protein ORF63	protein	ABG42890.1	362	39.3	0.213	43.9	0.34
39	Duplodnaviria	Cyvirus cyprinidallo3	ABG42962.1_39	Product: protein ORF135	protein	ABG42962.1	364	28.4	0.177	41.3	0.37
39	Duplodnaviria	Cyvirus cyprinidallo3	ABG42921.2_39	Product: truncated protein ORF94	protein	ABG42921.2	365	74.1	0.741	63.0	0.64
39	Duplodnaviria	Cyvirus cyprinidallo3	ABG42858.1_39	Product: membrane protein ORF29	protein	ABG42858.1	367	49.8	0.362	38.7	0.25
39	Duplodnaviria	Cyvirus cyprinidallo3	ABG42899.1_39	Product: capsid triplex subunit 2	protein	ABG42899.1	370	24.5	0.147	58.1	0.52
39	Duplodnaviria	Cyvirus cyprinidallo3	ABG42857.1_39	Product: protein ORF28	protein	ABG42857.1	372	69.5	0.814	65.4	0.74
39	Duplodnaviria	Cyvirus cyprinidallo3	ABG42927.1_39	Product: protein ORF100	protein	ABG42927.1	381	32.3	0.225	41.4	0.46
39	Duplodnaviria	Cyvirus cyprinidallo3	ABG42965.1_39	Product: membrane protein ORF138	protein	ABG42965.1	392	57.8	0.584	37.6	0.36
39	Duplodnaviria	Cyvirus cyprinidallo3	ABG42893.1_39	Product: capsid triplex subunit 1	protein	ABG42893.1	396	26.1	0.169	34.8	0.31
39	Duplodnaviria	Cyvirus cyprinidallo3	ABG42940.1_39	Product: protein ORF113	protein	ABG42940.1	398	38.3	0.132	45.2	0.33
39	Duplodnaviria	Cyvirus cyprinidallo3	ABG42956.1_39	Product: protein ORF129	protein	ABG42956.1	422	37.3	0.3	45.5	0.41
39	Duplodnaviria	Cyvirus cyprinidallo3	ABG42912.1_39	Product: protein ORF85	protein	ABG42912.1	427	36.2	0.189	53.9	0.42
39	Duplodnaviria	Cyvirus cyprinidallo3	ABG42958.2_39	Product: membrane protein ORF131	protein	ABG42958.2	429	48.5	0.312	54.6	0.31
39	Duplodnaviria	Cyvirus cyprinidallo3	ABG42988.1_39	Product: protein ORF5	protein	ABG42988.1	447	31.2	0.15	34.4	0.26
39	Duplodnaviria	Cyvirus cyprinidallo3	ABG42836.1_39	Product: protein ORF5	protein	ABG42836.1	447	31.2	0.15	34.4	0.26
39	Duplodnaviria	Cyvirus cyprinidallo3	ABG42897.1_39	Product: protein ORF70	protein	ABG42897.1	448	48.3	0.311	56.2	0.39
39	Duplodnaviria	Cyvirus cyprinidallo3	ABG42895.1.1.1_39	Chromosome segregation protein SMC, common bacterial type; TIGR02168	region	ABG42895.1	448	72.1	0.319	79.5	0.24
39	Duplodnaviria	Cyvirus cyprinidallo3	ABG42955.1_39	Product: protein ORF128	protein	ABG42955.1	452	73.9	0.526	69.7	0.61
39	Duplodnaviria	Cyvirus cyprinidallo3	ABG42884.1_39	Product: protein ORF57	protein	ABG42884.1	473	41.6	0.367	62.0	0.58
39	Duplodnaviria	Cyvirus cyprinidallo3	ABG42938.1_39	Product: protein ORF111	protein	ABG42938.1	477	22.7	0.144	28.4	0.18
39	Duplodnaviria	Cyvirus cyprinidallo3	ABG42916.1_39	Product: protein ORF89	protein	ABG42916.1	485	40.4	0.148	40.2	0.23
39	Duplodnaviria	Cyvirus cyprinidallo3	ABG42957.1_39	Product: protein ORF130	protein	ABG42957.1	498	33.0	0.162	42.7	0.35
39	Duplodnaviria	Cyvirus cyprinidallo3	ABG42983.1_39	Product: protein ORF156	protein	ABG42983.1	501	36.0	0.174	38.1	0.22
39	Duplodnaviria	Cyvirus cyprinidallo3	ABG42868.1_39	Product: protein ORF41	protein	ABG42868.1	508	56.4	0.343	48.2	0.36
39	Duplodnaviria	Cyvirus cyprinidallo3	ABG42896.1_39	Product: protein ORF69	protein	ABG42896.1	526	23.3	0.143	33.8	0.27
39	Duplodnaviria	Cyvirus cyprinidallo3	ABG42887.1_39	Product: protein ORF60	protein	ABG42887.1	539	30.1	0.15	50.2	0.38
39	Duplodnaviria	Cyvirus cyprinidallo3	ABG42979.1_39	Product: protein ORF152	protein	ABG42979.1	539	29.4	0.188	33.3	0.29
39	Duplodnaviria	Cyvirus cyprinidallo3	ABG42929.1_39	Product: protein ORF102	protein	ABG42929.1	554	40.5	0.22	46.9	0.34
39	Duplodnaviria	Cyvirus cyprinidallo3	ABG42880.1_39	Product: protein ORF53	protein	ABG42880.1	572	30.1	0.207	47.6	0.41
39	Duplodnaviria	Cyvirus cyprinidallo3	ABG42855.1_39	Product: protein ORF24	protein	ABG42855.1	579	27.9	0.181	62.6	0.59
39	Duplodnaviria	Cyvirus cyprinidallo3	ABG42853.1_39	Product: protein ORF22	protein	ABG42853.1	588	30.3	0.156	72.4	0.69
39	Duplodnaviria	Cyvirus cyprinidallo3	ABG42892.1_39	Product: membrane protein ORF65	protein	ABG42892.1	596	50.5	0.301	70.4	0.67
39	Duplodnaviria	Cyvirus cyprinidallo3	ABG42840.1_39	Product: protein ORF9	protein	ABG42840.1	598	27.8	0.161	45.8	0.47
39	Duplodnaviria	Cyvirus cyprinidallo3	ABG42856.1_39	Product: membrane protein ORF25	protein	ABG42856.1	601	53.1	0.35	67.1	0.57
39	Duplodnaviria	Cyvirus cyprinidallo3	ABG42964.1_39	Product: protein ORF137	protein	ABG42964.1	606	32.5	0.214	65.0	0.55
39	Duplodnaviria	Cyvirus cyprinidallo3	ABG42975.1_39	Product: membrane protein ORF148	protein	ABG42975.1	607	52.9	0.331	60.9	0.52
39	Duplodnaviria	Cyvirus cyprinidallo3	ABG42833.1_39	Product: protein ORF2	protein	ABG42833.1	622	29.3	0.161	48.6	0.41
39	Duplodnaviria	Cyvirus cyprinidallo3	ABG42985.1_39	Product: protein ORF2	protein	ABG42985.1	622	29.3	0.161	48.6	0.41
39	Duplodnaviria	Cyvirus cyprinidallo3	ABG42977.1_39	Product: protein ORF150	protein	ABG42977.1	628	50.6	0.287	53.4	0.29
39	Duplodnaviria	Cyvirus cyprinidallo3	ABG42872.1_39	Product: protein ORF45	protein	ABG42872.1	632	30.9	0.177	37.8	0.23
39	Duplodnaviria	Cyvirus cyprinidallo3	ABG42898.1_39	Product: helicase-primase helicase subunit	protein	ABG42898.1	640	62.7	0.683	74.9	0.73
39	Duplodnaviria	Cyvirus cyprinidallo3	ABG42931.1_39	Product: protein ORF104	protein	ABG42931.1	658	49.3	0.481	54.7	0.56
39	Duplodnaviria	Cyvirus cyprinidallo3	ABG42874.1_39	Product: protein Allo64	protein	ABG42874.1	668	29.4	0.168	56.5	0.46
39	Duplodnaviria	Cyvirus cyprinidallo3	ABG42848.1_39	Product: protein ORF17	protein	ABG42848.1	674	37.3	0.185	36.1	0.23
39	Duplodnaviria	Cyvirus cyprinidallo3	ABG42881.1_39	Product: protein ORF54	protein	ABG42881.1	676	28.8	0.185	47.3	0.36
39	Duplodnaviria	Cyvirus cyprinidallo3	ABG42976.1_39	Product: membrane protein ORF149	protein	ABG42976.1	686	56.1	0.323	60.2	0.54
39	Duplodnaviria	Cyvirus cyprinidallo3	ABG42891.1_39	Product: membrane protein ORF64	protein	ABG42891.1	722	69.4	0.631	49.0	0.46
39	Duplodnaviria	Cyvirus cyprinidallo3	ABG42930.1_39	Product: protein ORF103	protein	ABG42930.1	724	24.0	0.144	28.4	0.24
39	Duplodnaviria	Cyvirus cyprinidallo3	ABG42837.2_39	Product: protein ORF6	protein	ABG42837.2	725	36.9	0.157	34.8	0.29
39	Duplodnaviria	Cyvirus cyprinidallo3	ABG42989.2_39	Product: protein ORF6	protein	ABG42989.2	725	36.9	0.157	34.8	0.29
39	Duplodnaviria	Cyvirus cyprinidallo3	ABG42849.1_39	Product: protein ORF18	protein	ABG42849.1	745	27.5	0.163	41.1	0.34
39	Duplodnaviria	Cyvirus cyprinidallo3	ABG42905.1_39	Product: capsid maturation protease	protein	ABG42905.1	746	41.4	0.22	50.8	0.42
39	Duplodnaviria	Cyvirus cyprinidallo3	ABG42917.1_39	Product: protein Allo37	protein	ABG42917.1	768	27.1	0.168	54.6	0.49
39	Duplodnaviria	Cyvirus cyprinidallo3	ABG42911.1_39	Product: protein ORF84	protein	ABG42911.1	777	27.3	0.162	35.5	0.29
39	Duplodnaviria	Cyvirus cyprinidallo3	ABG42942.1_39	Product: membrane protein ORF115	protein	ABG42942.1	779	44.1	0.254	36.4	0.25
39	Duplodnaviria	Cyvirus cyprinidallo3	ABG42861.2_39	Product: DNA packaging terminase subunit 1	protein	ABG42861.2	788	66.9	0.514	74.6	0.47
39	Duplodnaviria	Cyvirus cyprinidallo3	ABG42968.1_39	Product: ribonucleotide reductase subunit 1	protein	ABG42968.1	806	88.2	0.93	90.7	0.92
39	Duplodnaviria	Cyvirus cyprinidallo3	ABG42990.1_39	Product: protein ORF7	protein	ABG42990.1	808	49.3	0.168	45.0	0.23
39	Duplodnaviria	Cyvirus cyprinidallo3	ABG42838.1_39	Product: protein ORF7	protein	ABG42838.1	808	49.3	0.168	45.0	0.23
39	Duplodnaviria	Cyvirus cyprinidallo3	ABG42895.1.1.2_39	MAEBL; Provisional	region	ABG42895.1	809	64.0	0.235	70.7	0.21
39	Duplodnaviria	Cyvirus cyprinidallo3	ABG42873.1_39	Product: helicase-primase primase subunit	protein	ABG42873.1	814	44.0	0.399	55.6	0.45
39	Duplodnaviria	Cyvirus cyprinidallo3	ABG42923.1_39	Product: protein ORF96	protein	ABG42923.1	818	27.7	0.171	42.0	0.27
39	Duplodnaviria	Cyvirus cyprinidallo3	ABG42972.1_39	Product: protein ORF145	protein	ABG42972.1	836	41.0	0.25	40.9	0.22
39	Duplodnaviria	Cyvirus cyprinidallo3	ABG42888.1_39	Product: protein Allo54	protein	ABG42888.1	854	39.0	0.4	50.5	0.45
39	Duplodnaviria	Cyvirus cyprinidallo3	ABG42883.2_39	Product: protein ORF56	protein	ABG42883.2	856	28.1	0.152	33.9	0.27
39	Duplodnaviria	Cyvirus cyprinidallo3	ABG42986.1_39	Product: protein ORF3	protein	ABG42986.1	871	32.0	0.197	35.4	0.25
39	Duplodnaviria	Cyvirus cyprinidallo3	ABG42834.1_39	Product: protein ORF3	protein	ABG42834.1	871	32.0	0.197	35.4	0.25
39	Duplodnaviria	Cyvirus cyprinidallo3	ABG42875.1_39	Product: protein ORF48	protein	ABG42875.1	877	45.2	0.326	38.8	0.29
39	Duplodnaviria	Cyvirus cyprinidallo3	ABG42928.1_39	Product: protein ORF101	protein	ABG42928.1	889	26.9	0.151	27.0	0.18
39	Duplodnaviria	Cyvirus cyprinidallo3	ABG42915.1_39	Product: protein ORF88	protein	ABG42915.1	906	26.4	0.184	31.1	0.21
39	Duplodnaviria	Cyvirus cyprinidallo3	ABG42924.1_39	Product: protein ORF97	protein	ABG42924.1	1040	26.2	0.169	37.0	0.34
39	Duplodnaviria	Cyvirus cyprinidallo3	ABG42914.1_39	Product: protein ORF87	protein	ABG42914.1	1161	22.5	0.17	31.5	0.26
39	Duplodnaviria	Cyvirus cyprinidallo3	ABG42919.1_39	Product: major capsid protein	protein	ABG42919.1	1268	18.8	0.165	61.5	0.63
39	Duplodnaviria	Cyvirus cyprinidallo3	ABG42841.1_39	Product: protein ORF10	protein	ABG42841.1	1360	20.9	0.173	29.9	0.24
39	Duplodnaviria	Cyvirus cyprinidallo3	ABG42870.1_39	Product: protein ORF43	protein	ABG42870.1	1453	24.6	0.182	36.5	0.33
39	Duplodnaviria	Cyvirus cyprinidallo3	ABG42878.1_39	Product: protein ORF51	protein	ABG42878.1	1525	28.6	0.201	37.9	0.32
39	Duplodnaviria	Cyvirus cyprinidallo3	ABG42926.1_39	Product: membrane protein Allo46	protein	ABG42926.1	1541	33.8	0.313	39.4	0.35
39	Duplodnaviria	Cyvirus cyprinidallo3	ABG42934.1_39	Product: protein Allo56	protein	ABG42934.1	1622	25.2	0.278	37.6	0.31
39	Duplodnaviria	Cyvirus cyprinidallo3	ABG42982.1_39	Product: protein ORF155	protein	ABG42982.1	1623	36.7	0.194	32.5	0.27
39	Duplodnaviria	Cyvirus cyprinidallo3	ABG42906.1_39	Product: DNA polymerase catalytic subunit	protein	ABG42906.1	1709	37.3	0.356	67.2	0.59
39	Duplodnaviria	Cyvirus cyprinidallo3	ABG42869.1_39	Product: protein ORF42	protein	ABG42869.1	2117	17.9	0.206	26.4	0.3
40	Duplodnaviria	Ictavirus acipenseridallo2	AEF97709.1_40	Product: ORF85	protein	AEF97709.1	71	60.0	0.338	72.6	0.42
40	Duplodnaviria	Ictavirus acipenseridallo2	AEF97694.1_40	Product: ORF36	protein	AEF97694.1	122	37.6	0.303	68.6	0.6
40	Duplodnaviria	Ictavirus acipenseridallo2	AEF97706.1_40	Product: ORF48	protein	AEF97706.1	138	30.2	0.204	38.5	0.3
40	Duplodnaviria	Ictavirus acipenseridallo2	AEF97685.1_40	Product: ORF26	protein	AEF97685.1	138	31.9	0.194	52.2	0.49
40	Duplodnaviria	Ictavirus acipenseridallo2	AEF97711.1_40	Product: ORF87	protein	AEF97711.1	139	56.0	0.443	61.9	0.49
40	Duplodnaviria	Ictavirus acipenseridallo2	AEF97710.1_40	Product: ORF86	protein	AEF97710.1	150	49.3	0.379	47.8	0.34
40	Duplodnaviria	Ictavirus acipenseridallo2	AEF97696.1_40	Product: ORF38	protein	AEF97696.1	155	45.7	0.348	44.1	0.4
40	Duplodnaviria	Ictavirus acipenseridallo2	AEF97707.1_40	Product: ORF84	protein	AEF97707.1	159	33.0	0.165	30.8	0.21
40	Duplodnaviria	Ictavirus acipenseridallo2	AEF97688.1_40	Product: ORF29	protein	AEF97688.1	170	32.6	0.216	39.0	0.33
40	Duplodnaviria	Ictavirus acipenseridallo2	AEF97690.1_40	Product: ORF80	protein	AEF97690.1	184	35.2	0.182	45.2	0.31
40	Duplodnaviria	Ictavirus acipenseridallo2	AEF97700.1_40	Product: ORF82	protein	AEF97700.1	192	44.2	0.133	44.7	0.2
40	Duplodnaviria	Ictavirus acipenseridallo2	AEF97703.1_40	Product: ORF83	protein	AEF97703.1	203	40.5	0.135	38.2	0.16
40	Duplodnaviria	Ictavirus acipenseridallo2	AEF97689.1_40	Product: ORF30	protein	AEF97689.1	209	30.3	0.174	44.5	0.35
40	Duplodnaviria	Ictavirus acipenseridallo2	AEF97698.1_40	Product: ORF81	protein	AEF97698.1	209	69.0	0.614	65.4	0.52
40	Duplodnaviria	Ictavirus acipenseridallo2	AEF97712.1_40	Product: ORF52	protein	AEF97712.1	211	31.2	0.201	61.9	0.6
40	Duplodnaviria	Ictavirus acipenseridallo2	AEF97693.1_40	Product: ORF35	protein	AEF97693.1	217	37.4	0.213	40.8	0.21
40	Duplodnaviria	Ictavirus acipenseridallo2	AEF97683.1_40	Product: ORF73	protein	AEF97683.1	282	77.7	0.816	76.2	0.78
40	Duplodnaviria	Ictavirus acipenseridallo2	AEF97682.1_40	Product: ORF24	protein	AEF97682.1	287	47.2	0.229	41.0	0.24
40	Duplodnaviria	Ictavirus acipenseridallo2	AEF97691.1_40	Product: ORF33	protein	AEF97691.1	291	36.4	0.249	47.8	0.41
40	Duplodnaviria	Ictavirus acipenseridallo2	AEF97686.1_40	Product: ORF27	protein	AEF97686.1	293	29.5	0.175	72.4	0.62
40	Duplodnaviria	Ictavirus acipenseridallo2	AEF97708.1_40	Product: ORF49	protein	AEF97708.1	294	63.7	0.464	64.5	0.47
40	Duplodnaviria	Ictavirus acipenseridallo2	AEF97699.1_40	Product: ORF41	protein	AEF97699.1	296	31.2	0.206	38.2	0.26
40	Duplodnaviria	Ictavirus acipenseridallo2	AEF97713.1_40	Product: ORF53	protein	AEF97713.1	313	29.3	0.186	44.2	0.43
40	Duplodnaviria	Ictavirus acipenseridallo2	ACZ55871.1_40	Product: ORF61	protein	ACZ55871.1	324	30.4	0.175	46.7	0.51
40	Duplodnaviria	Ictavirus acipenseridallo2	AEF97702.1_40	Product: ORF44	protein	AEF97702.1	332	32.2	0.166	71.8	0.46
40	Duplodnaviria	Ictavirus acipenseridallo2	ACZ55870.1_40	Product: ORF60	protein	ACZ55870.1	348	57.8	0.629	81.2	0.84
40	Duplodnaviria	Ictavirus acipenseridallo2	ACZ55869.2_40	Product: ORF59	protein	ACZ55869.2	358	50.1	0.291	51.7	0.34
40	Duplodnaviria	Ictavirus acipenseridallo2	AEF97715.1_40	Product: ORF55	protein	AEF97715.1	397	24.0	0.134	61.0	0.6
40	Duplodnaviria	Ictavirus acipenseridallo2	AEF97705.1_40	Product: ORF47	protein	AEF97705.1	404	80.7	0.906	87.2	0.9
40	Duplodnaviria	Ictavirus acipenseridallo2	AEF97722.1_40	Product: ORF68	protein	AEF97722.1	415	26.3	0.162	37.1	0.26
40	Duplodnaviria	Ictavirus acipenseridallo2	AEF97692.1_40	Product: ORF34	protein	AEF97692.1	450	24.1	0.146	54.1	0.56
40	Duplodnaviria	Ictavirus acipenseridallo2	AEF97720.1_40	Product: ORF66	protein	AEF97720.1	453	37.5	0.171	39.7	0.23
40	Duplodnaviria	Ictavirus acipenseridallo2	ACZ55872.2_40	Product: ORF62	protein	ACZ55872.2	464	60.7	0.656	75.9	0.68
40	Duplodnaviria	Ictavirus acipenseridallo2	AEF97684.1_40	Product: ORF25	protein	AEF97684.1	498	76.2	0.831	88.2	0.82
40	Duplodnaviria	Ictavirus acipenseridallo2	AEF97718.1_40	Product: ORF64	protein	AEF97718.1	500	27.4	0.174	78.4	0.75
40	Duplodnaviria	Ictavirus acipenseridallo2	AEF97714.1_40	Product: ORF54	protein	AEF97714.1	608	42.0	0.447	68.2	0.71
40	Duplodnaviria	Ictavirus acipenseridallo2	AEF97687.1_40	Product: ORF28	protein	AEF97687.1	623	45.1	0.299	55.0	0.47
40	Duplodnaviria	Ictavirus acipenseridallo2	AEF97695.1_40	Product: ORF37	protein	AEF97695.1	627	29.3	0.181	65.0	0.58
40	Duplodnaviria	Ictavirus acipenseridallo2	AEF97717.1_40	Product: ORF63	protein	AEF97717.1	672	48.0	0.42	54.9	0.51
40	Duplodnaviria	Ictavirus acipenseridallo2	AEF97701.1_40	Product: ORF43	protein	AEF97701.1	888	21.4	0.158	32.3	0.28
40	Duplodnaviria	Ictavirus acipenseridallo2	AEF97716.1_40	Product: ORF56	protein	AEF97716.1	1182	29.1	0.298	64.3	0.56
40	Duplodnaviria	Ictavirus acipenseridallo2	AEF97697.1_40	Product: ORF39	protein	AEF97697.1	1190	18.5	0.161	67.3	0.71
40	Duplodnaviria	Ictavirus acipenseridallo2	AEF97704.1_40	Product: ORF46	protein	AEF97704.1	1293	40.5	0.371	51.9	0.42
40	Duplodnaviria	Ictavirus acipenseridallo2	ACZ55868.2_40	Product: ORF57+58	protein	ACZ55868.2	1507	37.4	0.364	86.1	0.75
40	Duplodnaviria	Ictavirus acipenseridallo2	AEF97721.1_40	Product: ORF67	protein	AEF97721.1	1558	17.6	0.186	28.4	0.25
40	Duplodnaviria	Ictavirus acipenseridallo2	AEF97719.1_40	Product: ORF65	protein	AEF97719.1	1927	32.1	0.226	38.2	0.31
41	Duplodnaviria	Ictavirus ictaluridallo1	AAA88194.1_41	Gene: ORF13R; Product: ORF13	protein	AAA88194.1	82	39.7	0.09	52.5	0.13
41	Duplodnaviria	Ictavirus ictaluridallo1	AAA88116.1_41	Gene: ORF13L; Product: ORF13	protein	AAA88116.1	82	39.7	0.09	52.5	0.13
41	Duplodnaviria	Ictavirus ictaluridallo1	AAA88134.1_41	Gene: ORF31	protein	AAA88134.1	82	32.2	0.179	48.1	0.34
41	Duplodnaviria	Ictavirus ictaluridallo1	AAA88123.1_41	Gene: ORF20	protein	AAA88123.1	102	55.2	0.504	65.0	0.61
41	Duplodnaviria	Ictavirus ictaluridallo1	AAA88141.1_41	Gene: ORF38; Note: positional counterpart in RaHV-1, RaHV-2 and CyHV-3	protein	AAA88141.1	121	43.4	0.362	55.7	0.49
41	Duplodnaviria	Ictavirus ictaluridallo1	AAA88145.1_41	Gene: ORF42	protein	AAA88145.1	129	43.8	0.102	55.4	0.15
41	Duplodnaviria	Ictavirus ictaluridallo1	AAA88135.1_41	Gene: ORF32	protein	AAA88135.1	134	29.1	0.149	36.7	0.22
41	Duplodnaviria	Ictavirus ictaluridallo1	AAA88143.1_41	Gene: ORF40	protein	AAA88143.1	136	36.5	0.216	40.9	0.36
41	Duplodnaviria	Ictavirus ictaluridallo1	AAA88187.1_41	Gene: ORF6R; Product: ORF6	protein	AAA88187.1	138	51.7	0.222	58.9	0.23
41	Duplodnaviria	Ictavirus ictaluridallo1	AAA88109.1_41	Gene: ORF6L; Product: ORF6	protein	AAA88109.1	138	51.7	0.222	58.9	0.23
41	Duplodnaviria	Ictavirus ictaluridallo1	AAA88129.1_41	Gene: ORF26; Note: positional counterpart in RaHV-1 and RaHV-2	protein	AAA88129.1	139	39.7	0.248	53.5	0.49
41	Duplodnaviria	Ictavirus ictaluridallo1	AAA88110.1_41	Gene: ORF7L; Product: ORF7	protein	AAA88110.1	140	47.4	0.172	53.5	0.25
41	Duplodnaviria	Ictavirus ictaluridallo1	AAA88188.1_41	Gene: ORF7R; Product: ORF7	protein	AAA88188.1	140	47.4	0.172	53.5	0.25
41	Duplodnaviria	Ictavirus ictaluridallo1	AAA88139.1_41	Gene: ORF36; Note: probably conserved in RaHV-1 and RaHV-2	protein	AAA88139.1	147	41.9	0.36	69.2	0.57
41	Duplodnaviria	Ictavirus ictaluridallo1	AAA88113.1_41	Gene: ORF10L; Product: ORF10	protein	AAA88113.1	151	49.7	0.268	52.7	0.28
41	Duplodnaviria	Ictavirus ictaluridallo1	AAA88191.1_41	Gene: ORF10R; Product: ORF10	protein	AAA88191.1	151	49.7	0.268	52.7	0.28
41	Duplodnaviria	Ictavirus ictaluridallo1	AAA88154.1_41	Gene: ORF51; Note: membrane protein	protein	AAA88154.1	154	49.1	0.381	46.6	0.31
41	Duplodnaviria	Ictavirus ictaluridallo1	AAA88112.1_41	Gene: ORF9L; Product: ORF9	protein	AAA88112.1	158	37.2	0.199	43.8	0.34
41	Duplodnaviria	Ictavirus ictaluridallo1	AAA88190.1_41	Gene: ORF9R; Product: ORF9	protein	AAA88190.1	158	37.2	0.199	43.8	0.34
41	Duplodnaviria	Ictavirus ictaluridallo1	AAA88185.1_41	Gene: ORF4R; Product: ORF4	protein	AAA88185.1	179	29.0	0.148	30.4	0.16
41	Duplodnaviria	Ictavirus ictaluridallo1	AAA88107.1_41	Gene: ORF4L; Product: ORF4	protein	AAA88107.1	179	29.0	0.148	30.4	0.16
41	Duplodnaviria	Ictavirus ictaluridallo1	AAA88181.1_41	Gene: ORF79	protein	AAA88181.1	181	47.3	0.398	47.2	0.48
41	Duplodnaviria	Ictavirus ictaluridallo1	AAA88152.1_41	Gene: ORF49; Note: dUTP diphosphatase; dUTPase; counterparts in RaHV-2 and CyHV-3 perhaps acquired independently	protein	AAA88152.1	188	79.9	0.68	78.3	0.67
41	Duplodnaviria	Ictavirus ictaluridallo1	AAA88122.1_41	Gene: ORF19; Note: membrane protein	protein	AAA88122.1	204	50.9	0.25	50.0	0.24
41	Duplodnaviria	Ictavirus ictaluridallo1	AAA88133.1_41	Gene: ORF30	protein	AAA88133.1	208	52.9	0.448	54.1	0.44
41	Duplodnaviria	Ictavirus ictaluridallo1	AAA88173.1_41	Gene: ORF70; Note: conserved in RaHV-1 and RaHV-2	protein	AAA88173.1	227	36.1	0.23	43.6	0.43
41	Duplodnaviria	Ictavirus ictaluridallo1	AAA88179.1_41	Gene: ORF77; Note: (deoxy)nucleoside-phosphate kinase; member of dNMPK gene family	protein	AAA88179.1	228	82.9	0.867	89.9	0.87
41	Duplodnaviria	Ictavirus ictaluridallo1	AAA88186.1_41	Gene: ORF5R; Product: ORF5	protein	AAA88186.1	228	91.7	0.937	92.7	0.9
41	Duplodnaviria	Ictavirus ictaluridallo1	AAA88108.1_41	Gene: ORF5L; Product: ORF5	protein	AAA88108.1	228	91.7	0.937	92.7	0.9
41	Duplodnaviria	Ictavirus ictaluridallo1	AAA88189.1_41	Gene: ORF8R; Product: ORF8	protein	AAA88189.1	232	57.0	0.233	45.4	0.19
41	Duplodnaviria	Ictavirus ictaluridallo1	AAA88111.1_41	Gene: ORF8L; Product: ORF8	protein	AAA88111.1	232	57.0	0.233	45.4	0.19
41	Duplodnaviria	Ictavirus ictaluridallo1	AAA88138.1_41	Gene: ORF35; Note: probably conserved in RaHV-1 and RaHV-2	protein	AAA88138.1	238	43.9	0.289	47.9	0.2
41	Duplodnaviria	Ictavirus ictaluridallo1	AAA88148.1_41	Gene: ORF45	protein	AAA88148.1	240	36.8	0.102	31.6	0.13
41	Duplodnaviria	Ictavirus ictaluridallo1	AAA88178.1_41	Gene: ORF76; Note: (deoxy)nucleoside-phosphate kinase; member of dNMPK gene family	protein	AAA88178.1	241	75.2	0.793	86.1	0.83
41	Duplodnaviria	Ictavirus ictaluridallo1	AAA88132.1_41	Gene: ORF29; Note: contains predicted signal peptide	protein	AAA88132.1	253	28.9	0.143	39.8	0.3
41	Duplodnaviria	Ictavirus ictaluridallo1	AAA88151.1_41	Gene: ORF48	protein	AAA88151.1	278	39.5	0.238	45.0	0.46
41	Duplodnaviria	Ictavirus ictaluridallo1	AAA88114.1_41	Gene: ORF11L; Product: ORF11	protein	AAA88114.1	281	42.4	0.263	44.0	0.34
41	Duplodnaviria	Ictavirus ictaluridallo1	AAA88192.1_41	Gene: ORF11R; Product: ORF11	protein	AAA88192.1	281	42.4	0.263	44.0	0.34
41	Duplodnaviria	Ictavirus ictaluridallo1	AAA88130.1_41	Gene: ORF27; Note: capsid triplex protein 2; conserved in RaHV-1, RaHV-2 and CyHV-3	protein	AAA88130.1	288	28.9	0.205	70.5	0.64
41	Duplodnaviria	Ictavirus ictaluridallo1	AAA88136.1_41	Gene: ORF33	protein	AAA88136.1	290	30.3	0.181	52.0	0.46
41	Duplodnaviria	Ictavirus ictaluridallo1	AAA88124.1_41	Gene: ORF21	protein	AAA88124.1	296	48.4	0.135	41.8	0.17
41	Duplodnaviria	Ictavirus ictaluridallo1	AAA88120.1_41	Gene: ORF17	protein	AAA88120.1	298	42.4	0.212	39.4	0.28
41	Duplodnaviria	Ictavirus ictaluridallo1	AAA88193.1_41	Gene: ORF12R; Product: ORF12	protein	AAA88193.1	299	41.9	0.306	54.4	0.43
41	Duplodnaviria	Ictavirus ictaluridallo1	AAA88115.1_41	Gene: ORF12L; Product: ORF12	protein	AAA88115.1	299	41.9	0.306	54.4	0.43
41	Duplodnaviria	Ictavirus ictaluridallo1	AAA88144.1_41	Gene: ORF41	protein	AAA88144.1	300	26.8	0.161	49.0	0.47
41	Duplodnaviria	Ictavirus ictaluridallo1	AAA88184.1_41	Gene: ORF3R; Product: ORF3	protein	AAA88184.1	302	39.4	0.152	35.3	0.27
41	Duplodnaviria	Ictavirus ictaluridallo1	AAA88172.2_41	Gene: ORF68; Note: probably conserved in RaHV-1 and RaHV-2	protein	AAA88172.2	302	34.3	0.199	51.4	0.41
41	Duplodnaviria	Ictavirus ictaluridallo1	AAA88106.1_41	Gene: ORF3L; Product: ORF3	protein	AAA88106.1	302	39.4	0.152	35.3	0.27
41	Duplodnaviria	Ictavirus ictaluridallo1	AAA88156.1_41	Gene: ORF53; Note: capsid triplex protein 1; conserved in RaHV-1, RaHV-2 and CyHV-3	protein	AAA88156.1	308	30.4	0.214	39.2	0.33
41	Duplodnaviria	Ictavirus ictaluridallo1	AAA88155.1_41	Gene: ORF52	protein	AAA88155.1	318	27.5	0.164	50.1	0.47
41	Duplodnaviria	Ictavirus ictaluridallo1	AAA88121.1_41	Gene: ORF18	protein	AAA88121.1	318	33.1	0.196	60.1	0.58
41	Duplodnaviria	Ictavirus ictaluridallo1	AAA88164.1_41	Gene: ORF61; Note: probably conserved in RaHV-1 and RaHV-2	protein	AAA88164.1	319	30.6	0.193	57.9	0.66
41	Duplodnaviria	Ictavirus ictaluridallo1	AAA88127.1_41	Gene: ORF24; Note: probably conserved in RaHV-1, RaHV-2 and CyHV-3	protein	AAA88127.1	333	45.3	0.231	47.7	0.24
41	Duplodnaviria	Ictavirus ictaluridallo1	AAA88147.1_41	Gene: ORF44; Note: conserved in RaHV-1 and RaHV-2	protein	AAA88147.1	335	30.4	0.162	71.4	0.46
41	Duplodnaviria	Ictavirus ictaluridallo1	AAA88162.1_41	Gene: ORF59; Note: major envelope protein; multiple transmembrane protein (4 transits); positional counterpart in RaHV-1, RaHV-2 and IcHV-3	protein	AAA88162.1	345	52.3	0.367	56.7	0.41
41	Duplodnaviria	Ictavirus ictaluridallo1	AAA88150.2_41	Gene: ORF47; Note: subtilisin-like proprotein convertase; contains predicted signal peptide	protein	AAA88150.2	371	68.9	0.823	83.6	0.87
41	Duplodnaviria	Ictavirus ictaluridallo1	AAA88118.1_41	Gene: ORF15; Note: protein kinase; member of PK1 gene family	protein	AAA88118.1	380	62.9	0.723	79.3	0.84
41	Duplodnaviria	Ictavirus ictaluridallo1	AAA88119.1_41	Gene: ORF16; Note: protein kinase; member of PK1 gene family	protein	AAA88119.1	387	65.5	0.74	87.1	0.88
41	Duplodnaviria	Ictavirus ictaluridallo1	AAA88158.1_41	Gene: ORF55; Note: probably conserved in RaHV-1 and RaHV-2	protein	AAA88158.1	388	27.0	0.159	55.3	0.54
41	Duplodnaviria	Ictavirus ictaluridallo1	AAA88195.1_41	Gene: ORF14R; Product: ORF14	protein	AAA88195.1	391	64.9	0.75	85.0	0.86
41	Duplodnaviria	Ictavirus ictaluridallo1	AAA88117.1_41	Gene: ORF14L; Product: ORF14	protein	AAA88117.1	391	64.9	0.75	85.0	0.86
41	Duplodnaviria	Ictavirus ictaluridallo1	AAA88163.1_41	Gene: ORF60; Note: conserved in RaHV-1, RaHV-2 and CyHV-3	protein	AAA88163.1	393	56.8	0.574	79.4	0.79
41	Duplodnaviria	Ictavirus ictaluridallo1	AAA88180.1_41	Gene: ORF78; Note: putative Zn-binding protein; conserved in RaHV-1 and RaHV-2	protein	AAA88180.1	400	36.0	0.22	33.7	0.23
41	Duplodnaviria	Ictavirus ictaluridallo1	AAA88183.1_41	Gene: ORF2R; Product: ORF2	protein	AAA88183.1	407	29.1	0.148	42.1	0.46
41	Duplodnaviria	Ictavirus ictaluridallo1	AAA88105.1_41	Gene: ORF2L; Product: ORF2	protein	AAA88105.1	407	29.1	0.148	42.1	0.46
41	Duplodnaviria	Ictavirus ictaluridallo1	AAA88170.1_41	Gene: ORF66	protein	AAA88170.1	411	41.1	0.215	43.7	0.22
41	Duplodnaviria	Ictavirus ictaluridallo1	AAA88126.1_41	Gene: ORF23; Note: positional counterpart in RaHV-1, RaHV-2 and CyHV-3	protein	AAA88126.1	418	26.5	0.185	35.1	0.33
41	Duplodnaviria	Ictavirus ictaluridallo1	AAA88177.1_41	Gene: ORF75; Note: probably conserved in RaHV-1 and RaHV-2	protein	AAA88177.1	423	22.8	0.149	52.8	0.41
41	Duplodnaviria	Ictavirus ictaluridallo1	AAA88137.1_41	Gene: ORF34; Note: conserved in RaHV-1 and RaHV-2	protein	AAA88137.1	441	24.6	0.154	74.9	0.77
41	Duplodnaviria	Ictavirus ictaluridallo1	AAA88128.1_41	Gene: ORF25; Note: helicase; conserved in RaHV-1, RaHV-2 and CyHV-3	protein	AAA88128.1	498	69.5	0.783	88.5	0.81
41	Duplodnaviria	Ictavirus ictaluridallo1	AAA88168.1_41	Gene: ORF64; Note: conserved in RaHV-1, RaHV-2 and CyHV-3	protein	AAA88168.1	514	29.4	0.168	78.0	0.73
41	Duplodnaviria	Ictavirus ictaluridallo1	AAA88131.1_41	Gene: ORF28; Note: putative capsid maturational protease; conserved in RaHV-1, RaHV-2 and CyHV-3	protein	AAA88131.1	590	50.0	0.331	57.0	0.5
41	Duplodnaviria	Ictavirus ictaluridallo1	AAA88157.1_41	Gene: ORF54; Note: conserved in RaHV-1, RaHV-2 and CyHV-3	protein	AAA88157.1	607	39.1	0.429	82.2	0.84
41	Duplodnaviria	Ictavirus ictaluridallo1	AAA88167.1_41	Gene: ORF63; Note: putative primase; conserved in RaHV-1, RaHV-2 and CyHV-3	protein	AAA88167.1	662	44.2	0.378	62.8	0.49
41	Duplodnaviria	Ictavirus ictaluridallo1	AAA88153.2_41	Gene: ORF50; Note: contains predicted signal peptide	protein	AAA88153.2	670	33.7	0.208	43.5	0.38
41	Duplodnaviria	Ictavirus ictaluridallo1	AAA88140.1_41	Gene: ORF37; Note: conserved in RaHV-1, RaHV-2 and CyHV-3	protein	AAA88140.1	670	29.4	0.168	61.3	0.54
41	Duplodnaviria	Ictavirus ictaluridallo1	AAA88176.1_41	Gene: ORF74; Note: protein kinase; tegument-associated protein; member of PK2 gene family	protein	AAA88176.1	673	40.7	0.439	38.8	0.37
41	Duplodnaviria	Ictavirus ictaluridallo1	AAA88166.2_41	Gene: ORF62; Note: putative terminase ATPase subunit; conserved in RaHV-1, RaHV-2 and CyHV-3	protein	AAA88166.2	734	62.1	0.512	76.5	0.52
41	Duplodnaviria	Ictavirus ictaluridallo1	AAA88182.1_41	Gene: ORF1R; Product: ORF1	protein	AAA88182.1	862	31.6	0.162	35.4	0.25
41	Duplodnaviria	Ictavirus ictaluridallo1	AAA88104.1_41	Gene: ORF1L; Product: ORF1	protein	AAA88104.1	862	31.6	0.162	35.4	0.25
41	Duplodnaviria	Ictavirus ictaluridallo1	AAA88146.1_41	Gene: ORF43; Note: conserved in RaHV-1 and RaHV-2	protein	AAA88146.1	891	22.4	0.156	33.9	0.25
41	Duplodnaviria	Ictavirus ictaluridallo1	AAA88175.1_41	Gene: ORF73; Note: protein kinase; tegument-associated protein; member of PK2 gene family	protein	AAA88175.1	962	51.2	0.406	52.7	0.47
41	Duplodnaviria	Ictavirus ictaluridallo1	AAA88142.1_41	Gene: ORF39; Note: major capsid protein; conserved in RaHV-1, RaHV-2 and CyHV-3	protein	AAA88142.1	1123	20.3	0.16	74.7	0.75
41	Duplodnaviria	Ictavirus ictaluridallo1	AAA88159.1_41	Gene: ORF56; Note: conserved in RaHV-1, RaHV-2 and CyHV-3	protein	AAA88159.1	1179	30.1	0.312	64.7	0.54
41	Duplodnaviria	Ictavirus ictaluridallo1	AAA88174.1_41	Gene: ORF72; Note: tegument-associated protein	protein	AAA88174.1	1350	29.4	0.263	29.4	0.25
41	Duplodnaviria	Ictavirus ictaluridallo1	AAA88149.1_41	Gene: ORF46; Note: membrane glycoprotein; conserved in RaHV-1, RaHV-2 and CyHV-3	protein	AAA88149.1	1355	34.3	0.339	52.1	0.33
41	Duplodnaviria	Ictavirus ictaluridallo1	AAA88125.1_41	Gene: ORF22; Note: contains myosin-like domain; probably conserved in RaHV-1, RaHV-2 and CyHV-3	protein	AAA88125.1	1403	44.0	0.191	44.8	0.25
41	Duplodnaviria	Ictavirus ictaluridallo1	AAA88169.1_41	Gene: ORF65; Note: tegument protein; contains OTU-like cysteine protease domain; probably conserved in CyHV-3	protein	AAA88169.1	1434	26.6	0.233	38.5	0.31
41	Duplodnaviria	Ictavirus ictaluridallo1	AAA88160.2_41	Gene: ORF57; Note: DNA polymerase catalytic subunit; conserved in RaHV-1, RaHV-2 and CyHV-3	protein	AAA88160.2	1512	37.3	0.343	88.6	0.76
41	Duplodnaviria	Ictavirus ictaluridallo1	AAA88171.1_41	Gene: ORF67	protein	AAA88171.1	1556	17.2	0.183	33.9	0.28
42	Duplodnaviria	Ictavirus ictaluridallo2	AUG72276.1_42	Product: ORF20	protein	AUG72276.1	120	43.9	0.368	62.5	0.56
42	Duplodnaviria	Ictavirus ictaluridallo2	AUG72291.1_42	Product: ORF38	protein	AUG72291.1	121	45.2	0.419	57.0	0.47
42	Duplodnaviria	Ictavirus ictaluridallo2	AUG72334.1_42	Product: ORF92R	protein	AUG72334.1	140	46.3	0.3	51.2	0.34
42	Duplodnaviria	Ictavirus ictaluridallo2	AUG72264.1_42	Product: ORF92L	protein	AUG72264.1	140	46.3	0.3	51.2	0.34
42	Duplodnaviria	Ictavirus ictaluridallo2	AUG72303.1_42	Product: ORF49	protein	AUG72303.1	143	86.1	0.807	93.6	0.82
42	Duplodnaviria	Ictavirus ictaluridallo2	AUG72267.1_42	Product: ORF10L	protein	AUG72267.1	152	48.9	0.282	50.5	0.27
42	Duplodnaviria	Ictavirus ictaluridallo2	AUG72337.1_42	Product: ORF10R	protein	AUG72337.1	152	48.9	0.282	50.5	0.27
42	Duplodnaviria	Ictavirus ictaluridallo2	AUG72289.1_42	Product: ORF36	protein	AUG72289.1	157	39.1	0.251	70.2	0.56
42	Duplodnaviria	Ictavirus ictaluridallo2	AUG72306.1_42	Product: ORF87	protein	AUG72306.1	167	50.7	0.335	55.5	0.39
42	Duplodnaviria	Ictavirus ictaluridallo2	AUG72305.1_42	Product: ORF51	protein	AUG72305.1	171	50.0	0.361	41.0	0.3
42	Duplodnaviria	Ictavirus ictaluridallo2	AUG72295.1_42	Product: ORF98	protein	AUG72295.1	171	41.4	0.096	55.5	0.16
42	Duplodnaviria	Ictavirus ictaluridallo2	AUG72285.1_42	Product: ORF97	protein	AUG72285.1	183	36.1	0.246	57.6	0.51
42	Duplodnaviria	Ictavirus ictaluridallo2	AUG72325.1_42	Product: ORF79	protein	AUG72325.1	189	44.7	0.386	52.0	0.51
42	Duplodnaviria	Ictavirus ictaluridallo2	AUG72298.1_42	Product: ORF99	protein	AUG72298.1	197	34.7	0.09	40.2	0.12
42	Duplodnaviria	Ictavirus ictaluridallo2	AUG72307.1_42	Product: ORF52	protein	AUG72307.1	199	39.3	0.373	69.3	0.66
42	Duplodnaviria	Ictavirus ictaluridallo2	AUG72275.1_42	Product: ORF95	protein	AUG72275.1	207	42.4	0.2	41.8	0.29
42	Duplodnaviria	Ictavirus ictaluridallo2	AUG72271.1_42	Product: ORF94	protein	AUG72271.1	208	69.8	0.373	61.2	0.3
42	Duplodnaviria	Ictavirus ictaluridallo2	AUG72284.1_42	Product: ORF30	protein	AUG72284.1	208	39.9	0.287	54.1	0.45
42	Duplodnaviria	Ictavirus ictaluridallo2	AUG72283.1_42	Product: ORF29	protein	AUG72283.1	214	33.8	0.169	41.8	0.33
42	Duplodnaviria	Ictavirus ictaluridallo2	AUG72260.1_42	Product: ORF89L	protein	AUG72260.1	215	28.9	0.128	26.6	0.17
42	Duplodnaviria	Ictavirus ictaluridallo2	AUG72330.1_42	Product: ORF89R	protein	AUG72330.1	215	28.9	0.128	26.6	0.17
42	Duplodnaviria	Ictavirus ictaluridallo2	AUG72323.1_42	Product: ORF77	protein	AUG72323.1	221	77.3	0.757	82.0	0.78
42	Duplodnaviria	Ictavirus ictaluridallo2	AUG72322.1_42	Product: ORF76	protein	AUG72322.1	223	82.5	0.866	86.9	0.84
42	Duplodnaviria	Ictavirus ictaluridallo2	AUG72335.1_42	Product: ORF93R	protein	AUG72335.1	224	60.8	0.216	55.8	0.2
42	Duplodnaviria	Ictavirus ictaluridallo2	AUG72265.1_42	Product: ORF93L	protein	AUG72265.1	224	60.8	0.216	55.8	0.2
42	Duplodnaviria	Ictavirus ictaluridallo2	AUG72318.1_42	Product: ORF70	protein	AUG72318.1	227	34.8	0.2	39.3	0.29
42	Duplodnaviria	Ictavirus ictaluridallo2	AUG72288.1_42	Product: ORF35	protein	AUG72288.1	230	39.4	0.252	51.9	0.34
42	Duplodnaviria	Ictavirus ictaluridallo2	AUG72261.1_42	Product: ORF5L	protein	AUG72261.1	232	90.4	0.927	90.8	0.88
42	Duplodnaviria	Ictavirus ictaluridallo2	AUG72331.1_42	Product: ORF5R	protein	AUG72331.1	232	90.4	0.927	90.8	0.88
42	Duplodnaviria	Ictavirus ictaluridallo2	AUG72293.1_42	Product: ORF81	protein	AUG72293.1	237	67.7	0.579	61.0	0.43
42	Duplodnaviria	Ictavirus ictaluridallo2	AUG72262.1_42	Product: ORF90L	protein	AUG72262.1	254	48.3	0.219	36.6	0.18
42	Duplodnaviria	Ictavirus ictaluridallo2	AUG72332.1_42	Product: ORF90R	protein	AUG72332.1	254	48.3	0.219	36.6	0.18
42	Duplodnaviria	Ictavirus ictaluridallo2	AUG72304.1_42	Product: ORF100	protein	AUG72304.1	266	24.6	0.131	30.6	0.25
42	Duplodnaviria	Ictavirus ictaluridallo2	AUG72268.1_42	Product: ORF11L	protein	AUG72268.1	288	42.8	0.303	47.1	0.39
42	Duplodnaviria	Ictavirus ictaluridallo2	AUG72338.1_42	Product: ORF11R	protein	AUG72338.1	288	42.8	0.303	47.1	0.39
42	Duplodnaviria	Ictavirus ictaluridallo2	AUG72302.1_42	Product: ORF48	protein	AUG72302.1	289	37.2	0.182	46.0	0.37
42	Duplodnaviria	Ictavirus ictaluridallo2	AUG72286.1_42	Product: ORF33	protein	AUG72286.1	292	31.9	0.214	46.0	0.38
42	Duplodnaviria	Ictavirus ictaluridallo2	AUG72274.1_42	Product: ORF18b	protein	AUG72274.1	302	27.5	0.148	48.2	0.47
42	Duplodnaviria	Ictavirus ictaluridallo2	AUG72281.1_42	Product: ORF27	protein	AUG72281.1	307	31.7	0.189	68.2	0.62
42	Duplodnaviria	Ictavirus ictaluridallo2	AUG72294.1_42	Product: ORF41	protein	AUG72294.1	307	29.2	0.185	41.7	0.34
42	Duplodnaviria	Ictavirus ictaluridallo2	AUG72308.1_42	Product: ORF53	protein	AUG72308.1	310	29.6	0.175	42.8	0.38
42	Duplodnaviria	Ictavirus ictaluridallo2	ACZ55876.1_42	Product: ORF61	protein	ACZ55876.1	313	30.6	0.161	61.9	0.69
42	Duplodnaviria	Ictavirus ictaluridallo2	AUG72333.1_42	Product: ORF91R	protein	AUG72333.1	315	70.0	0.388	48.1	0.3
42	Duplodnaviria	Ictavirus ictaluridallo2	AUG72263.1_42	Product: ORF91L	protein	AUG72263.1	315	70.0	0.388	48.1	0.3
42	Duplodnaviria	Ictavirus ictaluridallo2	AUG72326.1_42	Product: ORF101	protein	AUG72326.1	330	37.6	0.139	31.3	0.14
42	Duplodnaviria	Ictavirus ictaluridallo2	AUG72280.1_42	Product: ORF24	protein	AUG72280.1	332	49.5	0.238	46.9	0.21
42	Duplodnaviria	Ictavirus ictaluridallo2	AUG72297.1_42	Product: ORF44	protein	AUG72297.1	333	37.5	0.257	71.9	0.55
42	Duplodnaviria	Ictavirus ictaluridallo2	ACZ55874.1_42	Product: ORF59	protein	ACZ55874.1	343	51.7	0.369	60.3	0.47
42	Duplodnaviria	Ictavirus ictaluridallo2	AUG72266.1_42	Product: ORF9L	protein	AUG72266.1	344	40.7	0.22	39.1	0.33
42	Duplodnaviria	Ictavirus ictaluridallo2	AUG72336.1_42	Product: ORF9R	protein	AUG72336.1	344	40.7	0.22	39.1	0.33
42	Duplodnaviria	Ictavirus ictaluridallo2	AUG72269.1_42	Product: ORF12L	protein	AUG72269.1	349	41.7	0.262	55.2	0.43
42	Duplodnaviria	Ictavirus ictaluridallo2	AUG72339.1_42	Product: ORF12R	protein	AUG72339.1	349	41.7	0.262	55.2	0.43
42	Duplodnaviria	Ictavirus ictaluridallo2	AUG72279.1_42	Product: ORF23	protein	AUG72279.1	351	25.1	0.142	36.9	0.35
42	Duplodnaviria	Ictavirus ictaluridallo2	AUG72273.1_42	Product: ORF18a	protein	AUG72273.1	377	30.0	0.155	48.1	0.47
42	Duplodnaviria	Ictavirus ictaluridallo2	AUG72310.1_42	Product: ORF55	protein	AUG72310.1	387	26.7	0.168	55.7	0.5
42	Duplodnaviria	Ictavirus ictaluridallo2	ACZ55875.1_42	Product: ORF60	protein	ACZ55875.1	397	51.4	0.557	80.2	0.79
42	Duplodnaviria	Ictavirus ictaluridallo2	AUG72324.1_42	Product: ORF78	protein	AUG72324.1	399	34.4	0.216	37.1	0.23
42	Duplodnaviria	Ictavirus ictaluridallo2	AUG72317.1_42	Product: ORF68	protein	AUG72317.1	405	27.7	0.171	34.0	0.3
42	Duplodnaviria	Ictavirus ictaluridallo2	AUG72270.1_42	Product: ORF14L	protein	AUG72270.1	406	58.3	0.685	83.0	0.85
42	Duplodnaviria	Ictavirus ictaluridallo2	AUG72340.1_42	Product: ORF14R	protein	AUG72340.1	406	58.3	0.685	83.0	0.85
42	Duplodnaviria	Ictavirus ictaluridallo2	AUG72277.1_42	Product: ORF96	protein	AUG72277.1	407	68.9	0.325	44.6	0.34
42	Duplodnaviria	Ictavirus ictaluridallo2	AUG72315.1_42	Product: ORF66	protein	AUG72315.1	408	38.6	0.19	41.9	0.22
42	Duplodnaviria	Ictavirus ictaluridallo2	AUG72321.1_42	Product: ORF75	protein	AUG72321.1	419	23.6	0.18	39.2	0.31
42	Duplodnaviria	Ictavirus ictaluridallo2	AUG72272.1_42	Product: ORF17	protein	AUG72272.1	424	41.4	0.199	35.1	0.2
42	Duplodnaviria	Ictavirus ictaluridallo2	AUG72300.1_42	Product: ORF47a	protein	AUG72300.1	430	67.3	0.772	66.7	0.71
42	Duplodnaviria	Ictavirus ictaluridallo2	AUG72328.1_42	Product: ORF2R	protein	AUG72328.1	435	29.7	0.169	39.8	0.36
42	Duplodnaviria	Ictavirus ictaluridallo2	AUG72258.1_42	Product: ORF2L	protein	AUG72258.1	435	29.7	0.169	39.8	0.36
42	Duplodnaviria	Ictavirus ictaluridallo2	AUG72287.1_42	Product: ORF34	protein	AUG72287.1	440	23.2	0.16	76.1	0.8
42	Duplodnaviria	Ictavirus ictaluridallo2	AUG72301.1_42	Product: ORF47b	protein	AUG72301.1	441	50.6	0.595	44.6	0.45
42	Duplodnaviria	Ictavirus ictaluridallo2	AUG72259.1_42	Product: ORF88L	protein	AUG72259.1	488	33.4	0.174	33.7	0.22
42	Duplodnaviria	Ictavirus ictaluridallo2	AUG72329.1_42	Product: ORF88R	protein	AUG72329.1	488	33.4	0.174	33.7	0.22
42	Duplodnaviria	Ictavirus ictaluridallo2	AUG72313.1_42	Product: ORF64	protein	AUG72313.1	503	29.4	0.168	73.7	0.73
42	Duplodnaviria	Ictavirus ictaluridallo2	AUG72341.1_42	Product: ORF25	protein	AUG72341.1	514	65.9	0.751	87.5	0.82
42	Duplodnaviria	Ictavirus ictaluridallo2	AUG72309.1_42	Product: ORF54	protein	AUG72309.1	607	45.6	0.522	78.9	0.81
42	Duplodnaviria	Ictavirus ictaluridallo2	AUG72290.1_42	Product: ORF37	protein	AUG72290.1	639	28.5	0.176	61.8	0.56
42	Duplodnaviria	Ictavirus ictaluridallo2	AUG72312.1_42	Product: ORF63	protein	AUG72312.1	661	46.1	0.407	68.1	0.5
42	Duplodnaviria	Ictavirus ictaluridallo2	AUG72282.1_42	Product: ORF28	protein	AUG72282.1	677	43.4	0.297	55.1	0.48
42	Duplodnaviria	Ictavirus ictaluridallo2	AUG72320.1_42	Product: ORF74	protein	AUG72320.1	706	47.5	0.542	34.4	0.32
42	Duplodnaviria	Ictavirus ictaluridallo2	ACZ55877.2_42	Product: ORF62	protein	ACZ55877.2	734	62.2	0.523	74.9	0.51
42	Duplodnaviria	Ictavirus ictaluridallo2	AUG72296.1_42	Product: ORF43	protein	AUG72296.1	891	23.5	0.169	32.7	0.3
42	Duplodnaviria	Ictavirus ictaluridallo2	AUG72257.1_42	Product: ORF1L	protein	AUG72257.1	938	34.8	0.169	47.9	0.35
42	Duplodnaviria	Ictavirus ictaluridallo2	AUG72327.1_42	Product: ORF1R	protein	AUG72327.1	938	34.8	0.169	47.9	0.35
42	Duplodnaviria	Ictavirus ictaluridallo2	AUG72319.1_42	Product: ORF73	protein	AUG72319.1	1015	47.8	0.392	48.0	0.5
42	Duplodnaviria	Ictavirus ictaluridallo2	AUG72292.1_42	Product: ORF39	protein	AUG72292.1	1123	19.2	0.159	72.4	0.73
42	Duplodnaviria	Ictavirus ictaluridallo2	AUG72311.1_42	Product: ORF56	protein	AUG72311.1	1178	30.2	0.302	65.4	0.61
42	Duplodnaviria	Ictavirus ictaluridallo2	AUG72299.1_42	Product: ORF46	protein	AUG72299.1	1384	34.0	0.344	53.4	0.36
42	Duplodnaviria	Ictavirus ictaluridallo2	ACI45241.2_42	Product: ORF72	protein	ACI45241.2	1492	28.3	0.249	28.2	0.25
42	Duplodnaviria	Ictavirus ictaluridallo2	AUG72278.1_42	Product: ORF22	protein	AUG72278.1	1495	37.9	0.186	53.3	0.3
42	Duplodnaviria	Ictavirus ictaluridallo2	ACZ55873.2_42	Product: ORF57	protein	ACZ55873.2	1512	38.0	0.345	86.4	0.73
42	Duplodnaviria	Ictavirus ictaluridallo2	AUG72316.1_42	Product: ORF67	protein	AUG72316.1	1558	17.8	0.197	32.7	0.3
42	Duplodnaviria	Ictavirus ictaluridallo2	AUG72314.1_42	Product: ORF65	protein	AUG72314.1	1629	24.3	0.239	33.3	0.3
43	Duplodnaviria	Salmovirus salmonidallo1	AAC59317.1_43	Gene: ORF 49; Product: dUTPase	protein	AAC59317.1	181	83.9	0.701	87.4	0.7
43	Duplodnaviria	Salmovirus salmonidallo1	AAC59318.1_43	Gene: ORF 48; Note: similar to ictalurid herpesvirus 1 ORF 48 encoded by GenBank Accession Number M75136	protein	AAC59318.1	318	31.9	0.163	29.2	0.22
43	Duplodnaviria	Salmovirus salmonidallo1	AAC59316.1_43	Gene: ORF 57/58; Product: DNA polymerase	protein	AAC59316.1	621	23.2	0.164	84.5	0.8
44	Duplodnaviria	Salmovirus salmonidallo2	ACD84536.1_44	Product: DNA polymerase	protein	ACD84536.1	150	40.2	0.35	91.6	0.78
45	Duplodnaviria	Salmovirus salmonidallo3	ACD84539.1_45	Product: DNA polymerase	protein	ACD84539.1	150	38.6	0.289	90.6	0.76
46	Duplodnaviria	Aurivirus haliotidmalaco1	AFU90097.1_46	Product: hypothetical protein	protein	AFU90097.1	79	41.2	0.237	47.3	0.25
46	Duplodnaviria	Aurivirus haliotidmalaco1	AFU90049.1_46	Product: hypothetical protein; Note: similar to ADL16659.1	protein	AFU90049.1	85	37.7	0.235	63.2	0.47
46	Duplodnaviria	Aurivirus haliotidmalaco1	AFU90063.1_46	Product: hypothetical protein	protein	AFU90063.1	102	40.4	0.197	51.5	0.28
46	Duplodnaviria	Aurivirus haliotidmalaco1	AFU90105.1_46	Product: hypothetical protein; Note: similar to ADL16676.1	protein	AFU90105.1	118	28.3	0.128	41.9	0.33
46	Duplodnaviria	Aurivirus haliotidmalaco1	AFU90116.1_46	Product: hypothetical protein	protein	AFU90116.1	122	52.8	0.236	69.4	0.34
46	Duplodnaviria	Aurivirus haliotidmalaco1	AFU90027.1_46	Product: hypothetical protein	protein	AFU90027.1	127	47.6	0.133	61.1	0.23
46	Duplodnaviria	Aurivirus haliotidmalaco1	AFU90096.1_46	Product: hypothetical protein	protein	AFU90096.1	130	34.1	0.245	46.9	0.36
46	Duplodnaviria	Aurivirus haliotidmalaco1	AFU90013.1_46	Product: putative eukaryotic translation initiation factor	protein	AFU90013.1	137	66.3	0.692	83.9	0.78
46	Duplodnaviria	Aurivirus haliotidmalaco1	AFU90073.1_46	Product: hypothetical protein	protein	AFU90073.1	144	29.4	0.13	34.4	0.16
46	Duplodnaviria	Aurivirus haliotidmalaco1	AFU90126.1_46	Product: hypothetical protein	protein	AFU90126.1	144	29.4	0.13	34.4	0.16
46	Duplodnaviria	Aurivirus haliotidmalaco1	AFU90026.1_46	Product: hypothetical protein; Note: similar to ADP36919.1	protein	AFU90026.1	155	48.9	0.239	58.2	0.25
46	Duplodnaviria	Aurivirus haliotidmalaco1	AFU90127.1_46	Product: hypothetical protein	protein	AFU90127.1	168	29.9	0.154	33.5	0.25
46	Duplodnaviria	Aurivirus haliotidmalaco1	AFU90089.1_46	Product: hypothetical protein	protein	AFU90089.1	168	47.8	0.122	61.6	0.15
46	Duplodnaviria	Aurivirus haliotidmalaco1	AFU90072.1_46	Product: hypothetical protein	protein	AFU90072.1	168	29.9	0.154	33.5	0.25
46	Duplodnaviria	Aurivirus haliotidmalaco1	AFU90079.1_46	Product: hypothetical protein; Note: similar to ADP36925.1	protein	AFU90079.1	169	48.8	0.439	56.8	0.54
46	Duplodnaviria	Aurivirus haliotidmalaco1	AFU90033.1_46	Product: hypothetical protein; Note: similar to ADP36928.1	protein	AFU90033.1	174	34.1	0.235	64.3	0.63
46	Duplodnaviria	Aurivirus haliotidmalaco1	AFU90061.1_46	Product: hypothetical protein	protein	AFU90061.1	179	40.4	0.233	47.0	0.32
46	Duplodnaviria	Aurivirus haliotidmalaco1	AFU90084.1_46	Product: hypothetical protein	protein	AFU90084.1	197	40.5	0.239	46.0	0.39
46	Duplodnaviria	Aurivirus haliotidmalaco1	AFU90059.1_46	Product: hypothetical protein; Note: similar to ADL16669.1	protein	AFU90059.1	199	36.4	0.248	39.1	0.36
46	Duplodnaviria	Aurivirus haliotidmalaco1	AFU90086.1_46	Product: hypothetical protein	protein	AFU90086.1	201	30.5	0.179	47.4	0.26
46	Duplodnaviria	Aurivirus haliotidmalaco1	AFU90112.1_46	Product: hypothetical protein	protein	AFU90112.1	206	59.9	0.407	63.1	0.59
46	Duplodnaviria	Aurivirus haliotidmalaco1	AFU90047.1_46	Product: hypothetical protein; Note: similar to ADL16657.1	protein	AFU90047.1	211	30.3	0.23	35.1	0.36
46	Duplodnaviria	Aurivirus haliotidmalaco1	AFU90025.1_46	Product: hypothetical protein	protein	AFU90025.1	216	34.4	0.181	82.1	0.8
46	Duplodnaviria	Aurivirus haliotidmalaco1	AFU90071.1_46	Product: hypothetical protein	protein	AFU90071.1	221	45.2	0.204	37.3	0.27
46	Duplodnaviria	Aurivirus haliotidmalaco1	AFU90128.1_46	Product: hypothetical protein	protein	AFU90128.1	221	45.2	0.204	37.3	0.27
46	Duplodnaviria	Aurivirus haliotidmalaco1	AFU90023.1_46	Product: hypothetical protein	protein	AFU90023.1	223	30.1	0.184	50.7	0.48
46	Duplodnaviria	Aurivirus haliotidmalaco1	AFU90107.1_46	Product: hypothetical protein	protein	AFU90107.1	224	35.4	0.248	41.1	0.33
46	Duplodnaviria	Aurivirus haliotidmalaco1	AFU90038.1_46	Product: hypothetical protein	protein	AFU90038.1	226	28.3	0.163	34.6	0.31
46	Duplodnaviria	Aurivirus haliotidmalaco1	AFU90018.1_46	Product: hypothetical protein	protein	AFU90018.1	228	62.5	0.381	68.5	0.38
46	Duplodnaviria	Aurivirus haliotidmalaco1	AFU90057.1_46	Product: hypothetical protein; Note: similar to ADL16667.1	protein	AFU90057.1	233	35.2	0.185	61.7	0.67
46	Duplodnaviria	Aurivirus haliotidmalaco1	AFU90090.1_46	Product: hypothetical protein	protein	AFU90090.1	236	50.3	0.124	53.6	0.12
46	Duplodnaviria	Aurivirus haliotidmalaco1	AFU90087.1_46	Product: hypothetical protein	protein	AFU90087.1	244	32.7	0.161	38.7	0.24
46	Duplodnaviria	Aurivirus haliotidmalaco1	AFU90044.1_46	Product: putative deoxyuridine 5'-triphosphate nucleotidohydrolase	protein	AFU90044.1	244	71.5	0.805	76.5	0.78
46	Duplodnaviria	Aurivirus haliotidmalaco1	AFU90091.1_46	Product: putative inhibitor of apoptosis protein	protein	AFU90091.1	246	70.2	0.449	69.5	0.46
46	Duplodnaviria	Aurivirus haliotidmalaco1	AFU90083.1_46	Product: hypothetical protein	protein	AFU90083.1	262	36.4	0.208	37.2	0.24
46	Duplodnaviria	Aurivirus haliotidmalaco1	AFU90016.1_46	Product: hypothetical protein	protein	AFU90016.1	262	42.6	0.212	32.2	0.19
46	Duplodnaviria	Aurivirus haliotidmalaco1	AFU90122.1_46	Product: hypothetical protein	protein	AFU90122.1	263	26.0	0.146	29.2	0.19
46	Duplodnaviria	Aurivirus haliotidmalaco1	AFU90036.1_46	Product: hypothetical protein; Note: similar to ADP36931.1	protein	AFU90036.1	264	57.7	0.601	68.6	0.71
46	Duplodnaviria	Aurivirus haliotidmalaco1	AFU90065.1_46	Product: hypothetical protein; Note: similar to ADL16673.1	protein	AFU90065.1	265	56.9	0.391	47.9	0.43
46	Duplodnaviria	Aurivirus haliotidmalaco1	AFU90039.1_46	Product: hypothetical protein	protein	AFU90039.1	266	34.7	0.177	35.8	0.25
46	Duplodnaviria	Aurivirus haliotidmalaco1	AFU90011.1_46	Product: putative inhibitor of apoptosis protein	protein	AFU90011.1	268	68.8	0.433	66.3	0.6
46	Duplodnaviria	Aurivirus haliotidmalaco1	AFU90068.1_46	Product: putative inhibitor of apoptosis protein	protein	AFU90068.1	268	68.8	0.433	66.3	0.6
46	Duplodnaviria	Aurivirus haliotidmalaco1	AFU90092.1_46	Product: hypothetical protein; Note: similar to ADP36922.1	protein	AFU90092.1	292	45.7	0.306	73.9	0.63
46	Duplodnaviria	Aurivirus haliotidmalaco1	AFU90081.1_46	Product: hypothetical protein; Note: similar to ADP36932.1	protein	AFU90081.1	294	56.0	0.288	51.7	0.48
46	Duplodnaviria	Aurivirus haliotidmalaco1	AFU90123.1_46	Product: putative guanylate kinase	protein	AFU90123.1	313	73.0	0.653	69.3	0.61
46	Duplodnaviria	Aurivirus haliotidmalaco1	AFU90050.1_46	Product: hypothetical protein; Note: similar to ADL16660.1	protein	AFU90050.1	318	46.7	0.372	44.9	0.33
46	Duplodnaviria	Aurivirus haliotidmalaco1	AFU90024.1_46	Product: hypothetical protein	protein	AFU90024.1	322	29.3	0.168	68.8	0.7
46	Duplodnaviria	Aurivirus haliotidmalaco1	AFU90117.1_46	Product: hypothetical protein; Note: similar to ADP36939.1	protein	AFU90117.1	322	69.6	0.754	68.8	0.71
46	Duplodnaviria	Aurivirus haliotidmalaco1	AFU90095.1_46	Product: hypothetical protein; Note: similar to ADP36920.1	protein	AFU90095.1	323	29.9	0.154	52.9	0.54
46	Duplodnaviria	Aurivirus haliotidmalaco1	AFU90029.1_46	Product: hypothetical protein	protein	AFU90029.1	331	28.6	0.216	37.9	0.32
46	Duplodnaviria	Aurivirus haliotidmalaco1	AFU90060.1_46	Product: hypothetical protein; Note: similar to ADL16670.1	protein	AFU90060.1	333	73.5	0.745	74.4	0.73
46	Duplodnaviria	Aurivirus haliotidmalaco1	AFU90102.1_46	Product: putative chloride channel	protein	AFU90102.1	333	69.2	0.402	63.1	0.38
46	Duplodnaviria	Aurivirus haliotidmalaco1	AFU90066.1_46	Product: hypothetical protein	protein	AFU90066.1	339	24.5	0.182	32.6	0.24
46	Duplodnaviria	Aurivirus haliotidmalaco1	AFU90017.1_46	Product: hypothetical protein; Note: similar to ADP36926.1	protein	AFU90017.1	340	27.7	0.149	57.5	0.52
46	Duplodnaviria	Aurivirus haliotidmalaco1	AFU90113.1_46	Product: hypothetical protein; Note: similar to ADP36936.1	protein	AFU90113.1	346	32.3	0.17	57.9	0.47
46	Duplodnaviria	Aurivirus haliotidmalaco1	AFU90021.1_46	Product: hypothetical protein	protein	AFU90021.1	356	24.4	0.139	31.0	0.23
46	Duplodnaviria	Aurivirus haliotidmalaco1	AFU90124.1_46	Product: hypothetical protein	protein	AFU90124.1	368	34.2	0.263	51.7	0.34
46	Duplodnaviria	Aurivirus haliotidmalaco1	AFU90103.1_46	Product: hypothetical protein; Note: similar to ADL16677.1	protein	AFU90103.1	372	41.9	0.189	33.0	0.23
46	Duplodnaviria	Aurivirus haliotidmalaco1	AFU90120.1_46	Product: putative Zn finger protein	protein	AFU90120.1	374	47.5	0.215	42.7	0.22
46	Duplodnaviria	Aurivirus haliotidmalaco1	AFU90101.1_46	Product: hypothetical protein	protein	AFU90101.1	382	26.3	0.138	37.1	0.3
46	Duplodnaviria	Aurivirus haliotidmalaco1	AFU90019.1_46	Product: hypothetical protein	protein	AFU90019.1	395	33.9	0.259	40.3	0.29
46	Duplodnaviria	Aurivirus haliotidmalaco1	AFU90020.1_46	Product: hypothetical protein; Note: similar to ADP36933.1	protein	AFU90020.1	398	30.4	0.179	43.0	0.38
46	Duplodnaviria	Aurivirus haliotidmalaco1	AFU90100.1_46	Product: hypothetical protein	protein	AFU90100.1	403	40.6	0.283	43.9	0.4
46	Duplodnaviria	Aurivirus haliotidmalaco1	AFU90075.1_46	Product: hypothetical protein	protein	AFU90075.1	418	33.3	0.19	47.0	0.34
46	Duplodnaviria	Aurivirus haliotidmalaco1	AFU90062.1_46	Product: hypothetical protein; Note: similar to ADL16671.1	protein	AFU90062.1	420	32.0	0.188	42.4	0.33
46	Duplodnaviria	Aurivirus haliotidmalaco1	AFU90109.1_46	Product: putative tRNA ligase	protein	AFU90109.1	422	70.1	0.714	70.1	0.65
46	Duplodnaviria	Aurivirus haliotidmalaco1	AFU90070.1_46	Product: hypothetical protein	protein	AFU90070.1	425	56.3	0.428	37.7	0.29
46	Duplodnaviria	Aurivirus haliotidmalaco1	AFU90098.1_46	Product: putative methyltransferase	protein	AFU90098.1	446	77.8	0.741	84.7	0.67
46	Duplodnaviria	Aurivirus haliotidmalaco1	AFU90118.1_46	Product: hypothetical protein; Note: similar to ADP36940.1	protein	AFU90118.1	464	26.6	0.146	55.4	0.52
46	Duplodnaviria	Aurivirus haliotidmalaco1	AFU90111.1_46	Product: hypothetical protein	protein	AFU90111.1	471	44.0	0.232	36.3	0.24
46	Duplodnaviria	Aurivirus haliotidmalaco1	AFU90093.1_46	Product: hypothetical protein; Note: similar to ADP36921.1	protein	AFU90093.1	473	26.8	0.141	55.7	0.62
46	Duplodnaviria	Aurivirus haliotidmalaco1	AFU90074.1_46	Product: hypothetical protein	protein	AFU90074.1	478	55.4	0.303	48.4	0.22
46	Duplodnaviria	Aurivirus haliotidmalaco1	AFU90125.1_46	Product: hypothetical protein	protein	AFU90125.1	478	55.4	0.303	48.4	0.22
46	Duplodnaviria	Aurivirus haliotidmalaco1	AFU90022.1_46	Product: hypothetical protein; Note: proline-rich protein	protein	AFU90022.1	497	46.7	0.228	34.1	0.2
46	Duplodnaviria	Aurivirus haliotidmalaco1	AFU90108.1_46	Product: hypothetical protein	protein	AFU90108.1	505	24.0	0.147	39.7	0.28
46	Duplodnaviria	Aurivirus haliotidmalaco1	AFU90121.1_46	Product: hypothetical protein	protein	AFU90121.1	506	22.1	0.142	28.3	0.2
46	Duplodnaviria	Aurivirus haliotidmalaco1	AFU90056.1_46	Product: putative DEAD-box ATP-dependent RNA helicase	protein	AFU90056.1	515	69.2	0.74	67.5	0.53
46	Duplodnaviria	Aurivirus haliotidmalaco1	AFU90069.1_46	Product: hypothetical protein	protein	AFU90069.1	518	42.2	0.173	31.5	0.17
46	Duplodnaviria	Aurivirus haliotidmalaco1	AFU90012.1_46	Product: hypothetical protein	protein	AFU90012.1	560	40.1	0.212	40.7	0.2
46	Duplodnaviria	Aurivirus haliotidmalaco1	AFU90067.1_46	Product: hypothetical protein	protein	AFU90067.1	560	40.1	0.212	40.7	0.2
46	Duplodnaviria	Aurivirus haliotidmalaco1	AFU90034.1_46	Product: hypothetical protein; Note: similar to ADP36929.1	protein	AFU90034.1	565	48.5	0.187	32.9	0.19
46	Duplodnaviria	Aurivirus haliotidmalaco1	AFU90076.1_46	Product: putative phosphodiesterase	protein	AFU90076.1	568	44.2	0.232	62.1	0.36
46	Duplodnaviria	Aurivirus haliotidmalaco1	AFU90014.1_46	Product: hypothetical protein	protein	AFU90014.1	582	39.9	0.192	47.9	0.29
46	Duplodnaviria	Aurivirus haliotidmalaco1	AFU90077.1_46	Product: hypothetical protein; Note: helix-rich protein	protein	AFU90077.1	584	44.0	0.207	53.7	0.35
46	Duplodnaviria	Aurivirus haliotidmalaco1	AFU90094.1_46	Product: hypothetical protein	protein	AFU90094.1	589	51.2	0.369	63.9	0.54
46	Duplodnaviria	Aurivirus haliotidmalaco1	AFU90064.1_46	Product: hypothetical protein; Note: similar to ADL16672.1	protein	AFU90064.1	593	30.0	0.2	48.1	0.35
46	Duplodnaviria	Aurivirus haliotidmalaco1	AFU90031.1_46	Product: hypothetical protein	protein	AFU90031.1	602	42.9	0.221	53.7	0.32
46	Duplodnaviria	Aurivirus haliotidmalaco1	AFU90085.1_46	Product: hypothetical protein; Note: glu-gln-pro-rich protein; similar to ADP36924.1	protein	AFU90085.1	627	49.2	0.304	55.0	0.43
46	Duplodnaviria	Aurivirus haliotidmalaco1	AFU90119.1_46	Product: putative ATP-dependent DNA ligase	protein	AFU90119.1	629	91.0	0.853	89.0	0.79
46	Duplodnaviria	Aurivirus haliotidmalaco1	AFU90110.1_46	Product: hypothetical protein; Note: similar to ADP36935.1	protein	AFU90110.1	636	33.0	0.32	63.0	0.69
46	Duplodnaviria	Aurivirus haliotidmalaco1	AFU90041.1_46	Product: putative ribonucleotide reductase small subunit RNR2	protein	AFU90041.1	642	60.4	0.499	60.4	0.54
46	Duplodnaviria	Aurivirus haliotidmalaco1	AFU90115.1_46	Product: hypothetical protein; Note: similar to ADP36938.1	protein	AFU90115.1	648	25.3	0.179	41.0	0.37
46	Duplodnaviria	Aurivirus haliotidmalaco1	AFU90082.1_46	Product: hypothetical protein	protein	AFU90082.1	665	26.3	0.159	55.2	0.6
46	Duplodnaviria	Aurivirus haliotidmalaco1	AFU90015.1_46	Product: hypothetical protein; Note: similar to ADP36927.1	protein	AFU90015.1	690	26.7	0.149	47.1	0.46
46	Duplodnaviria	Aurivirus haliotidmalaco1	AFU90114.1_46	Product: hypothetical protein; Note: similar to ADP36937.1	protein	AFU90114.1	701	62.1	0.528	65.5	0.48
46	Duplodnaviria	Aurivirus haliotidmalaco1	AFU90099.1_46	Product: hypothetical protein	protein	AFU90099.1	728	25.1	0.167	65.7	0.68
46	Duplodnaviria	Aurivirus haliotidmalaco1	AFU90037.1_46	Product: hypothetical protein	protein	AFU90037.1	741	51.5	0.292	54.9	0.36
46	Duplodnaviria	Aurivirus haliotidmalaco1	AFU90054.1_46	Product: hypothetical protein; Note: similar to ADL16664.1	protein	AFU90054.1	792	51.4	0.265	45.6	0.22
46	Duplodnaviria	Aurivirus haliotidmalaco1	AFU90032.1_46	Product: putative ribonucleotide reductase large subunit RNR1	protein	AFU90032.1	825	77.0	0.897	85.7	0.9
46	Duplodnaviria	Aurivirus haliotidmalaco1	AFU90040.1_46	Product: putative DNA packaging terminase	protein	AFU90040.1	852	42.1	0.381	65.8	0.46
46	Duplodnaviria	Aurivirus haliotidmalaco1	AFU90043.1_46	Product: hypothetical protein; Note: similar to ADL16653.1	protein	AFU90043.1	876	34.6	0.182	64.6	0.54
46	Duplodnaviria	Aurivirus haliotidmalaco1	AFU90088.1_46	Product: hypothetical protein	protein	AFU90088.1	888	38.2	0.17	45.6	0.23
46	Duplodnaviria	Aurivirus haliotidmalaco1	AFU90035.1_46	Product: hypothetical protein; Note: similar to ADP36930.1	protein	AFU90035.1	901	50.8	0.36	55.1	0.33
46	Duplodnaviria	Aurivirus haliotidmalaco1	AFU90078.1_46	Product: hypothetical protein	protein	AFU90078.1	914	26.3	0.191	30.3	0.21
46	Duplodnaviria	Aurivirus haliotidmalaco1	AFU90048.1_46	Product: putative DNA replication origin-binding helicase	protein	AFU90048.1	929	43.8	0.498	43.8	0.41
46	Duplodnaviria	Aurivirus haliotidmalaco1	AFU90051.1_46	Product: hypothetical protein; Note: similar to ADL16661.1	protein	AFU90051.1	935	24.6	0.167	31.8	0.22
46	Duplodnaviria	Aurivirus haliotidmalaco1	AFU90030.1_46	Product: hypothetical protein	protein	AFU90030.1	983	25.3	0.201	28.7	0.22
46	Duplodnaviria	Aurivirus haliotidmalaco1	AFU90045.1_46	Product: hypothetical protein; Note: similar to ADL16655.1	protein	AFU90045.1	987	23.9	0.201	34.3	0.26
46	Duplodnaviria	Aurivirus haliotidmalaco1	AFU90106.1_46	Product: hypothetical protein; Note: similar to ADL16674	protein	AFU90106.1	1077	49.9	0.444	43.8	0.27
46	Duplodnaviria	Aurivirus haliotidmalaco1	AFU90042.1_46	Product: hypothetical protein; Note: similar to ADL16652.1	protein	AFU90042.1	1089	29.8	0.22	34.9	0.27
46	Duplodnaviria	Aurivirus haliotidmalaco1	AFU90055.1_46	Product: hypothetical protein; Note: similar to ADL16665.1; similar to OsHV1 ORF66; used for in situ hybridisation probes (orf66)	protein	AFU90055.1	1138	24.2	0.27	64.3	0.47
46	Duplodnaviria	Aurivirus haliotidmalaco1	AFU90080.1_46	Product: hypothetical protein	protein	AFU90080.1	1188	19.7	0.165	40.4	0.32
46	Duplodnaviria	Aurivirus haliotidmalaco1	AFU90053.1_46	Product: hypothetical protein; Note: similar to ADL16663.1	protein	AFU90053.1	1280	24.7	0.187	30.1	0.24
46	Duplodnaviria	Aurivirus haliotidmalaco1	AFU90058.1_46	Product: hypothetical protein; Note: similar to ADL16668.1	protein	AFU90058.1	1300	24.0	0.214	33.6	0.27
46	Duplodnaviria	Aurivirus haliotidmalaco1	AFU90046.1_46	Product: hypothetical protein; Note: similar to ADL16656.1	protein	AFU90046.1	1408	26.6	0.287	49.7	0.39
46	Duplodnaviria	Aurivirus haliotidmalaco1	AFU90028.1_46	Product: hypothetical protein	protein	AFU90028.1	1557	25.2	0.182	32.2	0.28
46	Duplodnaviria	Aurivirus haliotidmalaco1	AFU90052.1_46	Product: hypothetical protein; Note: similar to ADL16662.1	protein	AFU90052.1	1653	19.8	0.185	39.9	0.35
46	Duplodnaviria	Aurivirus haliotidmalaco1	AFU90104.1_46	Product: putative DNA polymerase	protein	AFU90104.1	1926	31.3	0.302	46.9	0.34
47	Duplodnaviria	Ostreavirus ostreidmalaco1	AAS00927.1_47	Product: ORF36	protein	AAS00927.1	75	59.1	0.315	66.7	0.34
47	Duplodnaviria	Ostreavirus ostreidmalaco1	AAS00928.1_47	Product: ORF37	protein	AAS00928.1	76	33.5	0.245	49.2	0.34
47	Duplodnaviria	Ostreavirus ostreidmalaco1	AAS00908.1_47	Product: ORF16	protein	AAS00908.1	76	36.8	0.215	57.2	0.26
47	Duplodnaviria	Ostreavirus ostreidmalaco1	AAS01009.1_47	Product: ORF120	protein	AAS01009.1	76	49.1	0.325	57.1	0.38
47	Duplodnaviria	Ostreavirus ostreidmalaco1	AAS01016.1_47	Product: ORF120	protein	AAS01016.1	76	49.1	0.325	57.1	0.38
47	Duplodnaviria	Ostreavirus ostreidmalaco1	AAS00910.1_47	Product: ORF18	protein	AAS00910.1	93	58.4	0.217	65.0	0.3
47	Duplodnaviria	Ostreavirus ostreidmalaco1	AAS00905.1_47	Product: ORF13	protein	AAS00905.1	105	38.9	0.199	41.5	0.21
47	Duplodnaviria	Ostreavirus ostreidmalaco1	AAS00909.1_47	Product: ORF17	protein	AAS00909.1	115	34.4	0.214	40.1	0.33
47	Duplodnaviria	Ostreavirus ostreidmalaco1	AAS00966.1_47	Product: ORF80	protein	AAS00966.1	116	52.3	0.208	56.7	0.25
47	Duplodnaviria	Ostreavirus ostreidmalaco1	AAS00970.1_47	Product: ORF84	protein	AAS00970.1	118	54.0	0.241	62.3	0.27
47	Duplodnaviria	Ostreavirus ostreidmalaco1	AAS00960.1_47	Product: ORF74	protein	AAS00960.1	118	28.1	0.124	40.6	0.29
47	Duplodnaviria	Ostreavirus ostreidmalaco1	AAS00925.1_47	Product: ORF34	protein	AAS00925.1	124	35.7	0.255	36.4	0.36
47	Duplodnaviria	Ostreavirus ostreidmalaco1	AAS00972.1_47	Product: ORF86	protein	AAS00972.1	135	38.3	0.271	55.5	0.48
47	Duplodnaviria	Ostreavirus ostreidmalaco1	AAS00945.1_47	Product: ORF55	protein	AAS00945.1	139	38.4	0.242	51.4	0.44
47	Duplodnaviria	Ostreavirus ostreidmalaco1	AAS00965.1_47	Product: ORF79	protein	AAS00965.1	146	41.7	0.117	57.4	0.18
47	Duplodnaviria	Ostreavirus ostreidmalaco1	AAS01003.1_47	Product: ORF1	protein	AAS01003.1	148	73.0	0.727	81.4	0.73
47	Duplodnaviria	Ostreavirus ostreidmalaco1	AAS00894.1_47	Product: ORF1	protein	AAS00894.1	148	73.0	0.727	81.4	0.73
47	Duplodnaviria	Ostreavirus ostreidmalaco1	AAS00926.1_47	Product: ORF35	protein	AAS00926.1	157	37.7	0.242	38.5	0.29
47	Duplodnaviria	Ostreavirus ostreidmalaco1	AAS00939.1_47	Product: ORF48	protein	AAS00939.1	160	67.8	0.696	66.5	0.59
47	Duplodnaviria	Ostreavirus ostreidmalaco1	AAS00895.1_47	Product: ORF2	protein	AAS00895.1	167	39.0	0.219	44.7	0.27
47	Duplodnaviria	Ostreavirus ostreidmalaco1	AAS01002.1_47	Product: ORF2	protein	AAS01002.1	167	39.0	0.219	44.7	0.27
47	Duplodnaviria	Ostreavirus ostreidmalaco1	AAS00973.1_47	Product: ORF87	protein	AAS00973.1	170	74.0	0.516	93.6	0.82
47	Duplodnaviria	Ostreavirus ostreidmalaco1	AAS00942.1_47	Product: ORF52	protein	AAS00942.1	180	32.5	0.223	44.6	0.36
47	Duplodnaviria	Ostreavirus ostreidmalaco1	AAS00983.1_47	Product: ORF97	protein	AAS00983.1	181	61.4	0.375	57.2	0.43
47	Duplodnaviria	Ostreavirus ostreidmalaco1	AAS00923.1_47	Product: ORF31	protein	AAS00923.1	185	33.8	0.189	39.9	0.31
47	Duplodnaviria	Ostreavirus ostreidmalaco1	AAS00959.1_47	Product: ORF72	protein	AAS00959.1	188	44.3	0.246	40.2	0.24
47	Duplodnaviria	Ostreavirus ostreidmalaco1	AAS01017.1_47	Product: ORF119	protein	AAS01017.1	192	60.9	0.58	41.9	0.24
47	Duplodnaviria	Ostreavirus ostreidmalaco1	AAS01008.1_47	Product: ORF119	protein	AAS01008.1	192	60.9	0.58	41.9	0.24
47	Duplodnaviria	Ostreavirus ostreidmalaco1	AAS00929.1_47	Product: ORF38	protein	AAS00929.1	193	41.8	0.272	43.2	0.34
47	Duplodnaviria	Ostreavirus ostreidmalaco1	AAS00906.1_47	Product: ORF14	protein	AAS00906.1	194	32.9	0.192	42.3	0.32
47	Duplodnaviria	Ostreavirus ostreidmalaco1	AAS00930.1_47	Product: ORF39	protein	AAS00930.1	194	34.6	0.199	51.5	0.5
47	Duplodnaviria	Ostreavirus ostreidmalaco1	AAS00904.1_47	Product: ORF12	protein	AAS00904.1	195	48.8	0.332	47.1	0.31
47	Duplodnaviria	Ostreavirus ostreidmalaco1	AAS00957.1_47	Product: ORF70	protein	AAS00957.1	200	35.1	0.181	46.8	0.38
47	Duplodnaviria	Ostreavirus ostreidmalaco1	AAS00921.1_47	Product: ORF29	protein	AAS00921.1	201	45.5	0.165	49.1	0.16
47	Duplodnaviria	Ostreavirus ostreidmalaco1	AAS00935.1_47	Product: ORF43	protein	AAS00935.1	203	31.0	0.154	32.5	0.2
47	Duplodnaviria	Ostreavirus ostreidmalaco1	AAS00987.1_47	Product: ORF101	protein	AAS00987.1	209	27.1	0.157	30.1	0.25
47	Duplodnaviria	Ostreavirus ostreidmalaco1	AAS00967.1_47	Product: ORF81	protein	AAS00967.1	213	30.9	0.196	76.4	0.77
47	Duplodnaviria	Ostreavirus ostreidmalaco1	AAS00907.1_47	Product: ORF15	protein	AAS00907.1	214	33.7	0.141	31.0	0.18
47	Duplodnaviria	Ostreavirus ostreidmalaco1	AAS01010.1_47	Product: ORF121	protein	AAS01010.1	215	41.5	0.275	38.7	0.32
47	Duplodnaviria	Ostreavirus ostreidmalaco1	AAS00937.1_47	Product: ORF46	protein	AAS00937.1	215	29.4	0.153	33.6	0.26
47	Duplodnaviria	Ostreavirus ostreidmalaco1	AAS01015.1_47	Product: ORF121	protein	AAS01015.1	215	41.5	0.275	38.7	0.32
47	Duplodnaviria	Ostreavirus ostreidmalaco1	AAS00917.1_47	Product: ORF25	protein	AAS00917.1	221	55.5	0.402	56.2	0.49
47	Duplodnaviria	Ostreavirus ostreidmalaco1	AAS01007.1_47	Product: ORF118	protein	AAS01007.1	222	46.0	0.241	51.2	0.35
47	Duplodnaviria	Ostreavirus ostreidmalaco1	AAS01018.1_47	Product: ORF118	protein	AAS01018.1	222	46.0	0.241	51.2	0.35
47	Duplodnaviria	Ostreavirus ostreidmalaco1	AAS00978.1_47	Product: ORF92	protein	AAS00978.1	229	43.1	0.243	47.9	0.26
47	Duplodnaviria	Ostreavirus ostreidmalaco1	AAS00961.1_47	Product: ORF75	protein	AAS00961.1	236	56.5	0.604	65.3	0.67
47	Duplodnaviria	Ostreavirus ostreidmalaco1	AAS00982.1_47	Product: ORF96	protein	AAS00982.1	240	55.8	0.308	60.9	0.44
47	Duplodnaviria	Ostreavirus ostreidmalaco1	AAS00936.1_47	Product: ORF45	protein	AAS00936.1	241	37.7	0.336	41.7	0.41
47	Duplodnaviria	Ostreavirus ostreidmalaco1	AAS00975.2_47	Product: ORF89	protein	AAS00975.2	244	39.9	0.21	38.9	0.26
47	Duplodnaviria	Ostreavirus ostreidmalaco1	AAS00922.1_47	Product: ORF30	protein	AAS00922.1	248	35.3	0.188	45.8	0.38
47	Duplodnaviria	Ostreavirus ostreidmalaco1	AAS00985.1_47	Product: ORF99	protein	AAS00985.1	250	68.7	0.371	60.9	0.39
47	Duplodnaviria	Ostreavirus ostreidmalaco1	AAS01004.1_47	Product: ORF115	protein	AAS01004.1	253	44.3	0.387	51.9	0.53
47	Duplodnaviria	Ostreavirus ostreidmalaco1	AAS01001.1_47	Product: ORF3	protein	AAS01001.1	254	57.3	0.355	56.8	0.28
47	Duplodnaviria	Ostreavirus ostreidmalaco1	AAS00896.1_47	Product: ORF3	protein	AAS00896.1	254	57.3	0.355	56.8	0.28
47	Duplodnaviria	Ostreavirus ostreidmalaco1	AAS01005.1_47	Product: ORF116	protein	AAS01005.1	256	55.1	0.432	35.0	0.28
47	Duplodnaviria	Ostreavirus ostreidmalaco1	AAS01020.1_47	Product: ORF116	protein	AAS01020.1	256	55.1	0.432	35.0	0.28
47	Duplodnaviria	Ostreavirus ostreidmalaco1	AAS00995.1_47	Product: ORF110	protein	AAS00995.1	261	32.6	0.157	32.8	0.2
47	Duplodnaviria	Ostreavirus ostreidmalaco1	AAS00919.1_47	Product: ORF27	protein	AAS00919.1	266	55.2	0.468	57.1	0.49
47	Duplodnaviria	Ostreavirus ostreidmalaco1	AAS00993.1_47	Product: ORF108	protein	AAS00993.1	270	36.4	0.184	33.6	0.18
47	Duplodnaviria	Ostreavirus ostreidmalaco1	AAS00946.1_47	Product: ORF56	protein	AAS00946.1	282	41.4	0.18	38.5	0.17
47	Duplodnaviria	Ostreavirus ostreidmalaco1	AAS00996.1_47	Product: ORF111	protein	AAS00996.1	289	53.1	0.409	71.4	0.57
47	Duplodnaviria	Ostreavirus ostreidmalaco1	AAS00976.1_47	Product: ORF90	protein	AAS00976.1	294	46.4	0.17	39.5	0.18
47	Duplodnaviria	Ostreavirus ostreidmalaco1	AAS00968.1_47	Product: ORF82	protein	AAS00968.1	296	28.1	0.173	31.4	0.23
47	Duplodnaviria	Ostreavirus ostreidmalaco1	AAS00924.1_47	Product: ORF33	protein	AAS00924.1	296	70.1	0.411	42.5	0.21
47	Duplodnaviria	Ostreavirus ostreidmalaco1	AAS01012.1_47	Product: ORF123	protein	AAS01012.1	303	38.5	0.185	35.8	0.23
47	Duplodnaviria	Ostreavirus ostreidmalaco1	AAS00934.1_47	Product: ORF44	protein	AAS00934.1	308	62.3	0.709	77.5	0.79
47	Duplodnaviria	Ostreavirus ostreidmalaco1	AAS00981.1_47	Product: ORF95	protein	AAS00981.1	310	78.2	0.8	72.9	0.68
47	Duplodnaviria	Ostreavirus ostreidmalaco1	AAS00947.1_47	Product: ORF57	protein	AAS00947.1	316	69.8	0.428	66.6	0.47
47	Duplodnaviria	Ostreavirus ostreidmalaco1	AAS00998.1_47	Product: ORF113	protein	AAS00998.1	318	29.3	0.157	52.3	0.58
47	Duplodnaviria	Ostreavirus ostreidmalaco1	AAS00900.1_47	Product: ORF8	protein	AAS00900.1	319	27.4	0.188	35.7	0.31
47	Duplodnaviria	Ostreavirus ostreidmalaco1	AAS00902.1_47	Product: ORF10	protein	AAS00902.1	342	31.3	0.184	62.1	0.54
47	Duplodnaviria	Ostreavirus ostreidmalaco1	AAS00980.1_47	Product: ORF94	protein	AAS00980.1	347	29.2	0.162	52.5	0.47
47	Duplodnaviria	Ostreavirus ostreidmalaco1	AAS00897.1_47	Product: ORF4	protein	AAS00897.1	349	42.1	0.345	59.1	0.54
47	Duplodnaviria	Ostreavirus ostreidmalaco1	AAS01000.1_47	Product: ORF4	protein	AAS01000.1	349	42.1	0.345	59.1	0.54
47	Duplodnaviria	Ostreavirus ostreidmalaco1	AAS00977.1_47	Product: ORF91	protein	AAS00977.1	360	27.9	0.193	69.5	0.7
47	Duplodnaviria	Ostreavirus ostreidmalaco1	AAS00933.1_47	Product: ORF42	protein	AAS00933.1	364	81.1	0.587	81.0	0.44
47	Duplodnaviria	Ostreavirus ostreidmalaco1	AAS00969.1_47	Product: ORF83	protein	AAS00969.1	368	43.4	0.323	39.4	0.33
47	Duplodnaviria	Ostreavirus ostreidmalaco1	AAS01006.1_47	Product: ORF117	protein	AAS01006.1	371	48.9	0.204	48.9	0.4
47	Duplodnaviria	Ostreavirus ostreidmalaco1	AAS01019.1_47	Product: ORF117	protein	AAS01019.1	371	48.9	0.204	48.9	0.4
47	Duplodnaviria	Ostreavirus ostreidmalaco1	AAS00916.1_47	Product: ORF24	protein	AAS00916.1	377	33.5	0.169	41.4	0.34
47	Duplodnaviria	Ostreavirus ostreidmalaco1	AAS01014.1_47	Product: ORF122	protein	AAS01014.1	384	45.2	0.174	31.6	0.17
47	Duplodnaviria	Ostreavirus ostreidmalaco1	AAS01011.1_47	Product: ORF122	protein	AAS01011.1	384	45.2	0.174	31.6	0.17
47	Duplodnaviria	Ostreavirus ostreidmalaco1	AAS00918.1_47	Product: ORF26	protein	AAS00918.1	395	37.1	0.213	30.6	0.19
47	Duplodnaviria	Ostreavirus ostreidmalaco1	AAS00952.1_47	Product: ORF64	protein	AAS00952.1	398	69.2	0.709	70.4	0.65
47	Duplodnaviria	Ostreavirus ostreidmalaco1	AAS00911.1_47	Product: ORF19	protein	AAS00911.1	402	30.7	0.26	32.8	0.25
47	Duplodnaviria	Ostreavirus ostreidmalaco1	AAS00979.1_47	Product: ORF93	protein	AAS00979.1	404	30.2	0.192	33.5	0.24
47	Duplodnaviria	Ostreavirus ostreidmalaco1	AAS00950.1_47	Product: ORF60	protein	AAS00950.1	411	28.9	0.159	31.4	0.22
47	Duplodnaviria	Ostreavirus ostreidmalaco1	AAS00989.1_47	Product: ORF103	protein	AAS00989.1	423	55.8	0.438	42.5	0.33
47	Duplodnaviria	Ostreavirus ostreidmalaco1	AAS00958.1_47	Product: ORF71	protein	AAS00958.1	453	28.1	0.181	33.0	0.2
47	Duplodnaviria	Ostreavirus ostreidmalaco1	AAS00997.1_47	Product: ORF112	protein	AAS00997.1	462	26.0	0.144	58.1	0.65
47	Duplodnaviria	Ostreavirus ostreidmalaco1	AAS00956.1_47	Product: ORF69	protein	AAS00956.1	463	29.1	0.161	56.8	0.54
47	Duplodnaviria	Ostreavirus ostreidmalaco1	AAS00991.1_47	Product: ORF106	protein	AAS00991.1	465	59.8	0.311	49.0	0.28
47	Duplodnaviria	Ostreavirus ostreidmalaco1	AAS01013.1_47	Product: ORF124	protein	AAS01013.1	474	54.5	0.394	38.4	0.23
47	Duplodnaviria	Ostreavirus ostreidmalaco1	AAS00999.1_47	Product: ORF114	protein	AAS00999.1	494	32.0	0.151	35.8	0.24
47	Duplodnaviria	Ostreavirus ostreidmalaco1	AAS00943.1_47	Product: ORF53	protein	AAS00943.1	515	47.3	0.196	36.6	0.21
47	Duplodnaviria	Ostreavirus ostreidmalaco1	AAS00948.1_47	Product: ORF58	protein	AAS00948.1	521	29.7	0.185	34.4	0.24
47	Duplodnaviria	Ostreavirus ostreidmalaco1	AAS00931.1_47	Product: ORF40	protein	AAS00931.1	575	26.2	0.154	56.8	0.6
47	Duplodnaviria	Ostreavirus ostreidmalaco1	AAS00951.1_47	Product: ORF61	protein	AAS00951.1	578	29.5	0.177	42.7	0.36
47	Duplodnaviria	Ostreavirus ostreidmalaco1	AAS00912.1_47	Product: ORF20	protein	AAS00912.1	579	70.2	0.543	78.5	0.6
47	Duplodnaviria	Ostreavirus ostreidmalaco1	AAS00984.1_47	Product: ORF98	protein	AAS00984.1	584	34.1	0.266	33.4	0.25
47	Duplodnaviria	Ostreavirus ostreidmalaco1	AAS00901.1_47	Product: ORF9	protein	AAS00901.1	592	29.6	0.168	31.9	0.2
47	Duplodnaviria	Ostreavirus ostreidmalaco1	AAS00954.1_47	Product: ORF67	protein	AAS00954.1	596	60.4	0.67	60.1	0.54
47	Duplodnaviria	Ostreavirus ostreidmalaco1	AAS00971.1_47	Product: ORF85	protein	AAS00971.1	667	25.0	0.149	39.3	0.39
47	Duplodnaviria	Ostreavirus ostreidmalaco1	AAS00898.1_47	Product: ORF6	protein	AAS00898.1	676	28.0	0.155	47.5	0.51
47	Duplodnaviria	Ostreavirus ostreidmalaco1	AAS00962.1_47	Product: ORF76	protein	AAS00962.1	678	30.9	0.325	65.0	0.68
47	Duplodnaviria	Ostreavirus ostreidmalaco1	AAS00992.1_47	Product: ORF107	protein	AAS00992.1	689	42.9	0.282	54.0	0.4
47	Duplodnaviria	Ostreavirus ostreidmalaco1	AAS00955.1_47	Product: ORF68	protein	AAS00955.1	693	62.1	0.482	67.4	0.49
47	Duplodnaviria	Ostreavirus ostreidmalaco1	AAS00974.1_47	Product: ORF88	protein	AAS00974.1	748	27.5	0.201	27.0	0.16
47	Duplodnaviria	Ostreavirus ostreidmalaco1	AAS00988.1_47	Product: ORF102	protein	AAS00988.1	762	26.6	0.151	61.7	0.65
47	Duplodnaviria	Ostreavirus ostreidmalaco1	AAS00944.1_47	Product: ORF54	protein	AAS00944.1	807	53.6	0.39	57.3	0.34
47	Duplodnaviria	Ostreavirus ostreidmalaco1	AAS00941.1_47	Product: ORF51	protein	AAS00941.1	835	76.4	0.874	85.4	0.91
47	Duplodnaviria	Ostreavirus ostreidmalaco1	AAS00920.1_47	Product: ORF28	protein	AAS00920.1	853	32.2	0.182	63.5	0.55
47	Duplodnaviria	Ostreavirus ostreidmalaco1	AAS00994.1_47	Product: ORF109	protein	AAS00994.1	874	52.5	0.488	66.9	0.48
47	Duplodnaviria	Ostreavirus ostreidmalaco1	AAS00932.1_47	Product: ORF41	protein	AAS00932.1	972	32.1	0.215	25.9	0.19
47	Duplodnaviria	Ostreavirus ostreidmalaco1	AAS00913.1_47	Product: ORF21	protein	AAS00913.1	984	22.6	0.164	27.5	0.19
47	Duplodnaviria	Ostreavirus ostreidmalaco1	AAS00949.1_47	Product: ORF59	protein	AAS00949.1	1080	31.3	0.238	27.3	0.26
47	Duplodnaviria	Ostreavirus ostreidmalaco1	AAS00903.1_47	Product: ORF11	protein	AAS00903.1	1095	36.4	0.191	35.4	0.25
47	Duplodnaviria	Ostreavirus ostreidmalaco1	AAS00953.1_47	Product: ORF66	protein	AAS00953.1	1130	30.2	0.308	57.7	0.43
47	Duplodnaviria	Ostreavirus ostreidmalaco1	AAS00940.1_47	Product: ORF49	protein	AAS00940.1	1138	47.7	0.409	47.1	0.35
47	Duplodnaviria	Ostreavirus ostreidmalaco1	AAS00964.1_47	Product: ORF78	protein	AAS00964.1	1151	25.4	0.172	28.4	0.22
47	Duplodnaviria	Ostreavirus ostreidmalaco1	AAS00899.1_47	Product: ORF7	protein	AAS00899.1	1181	45.1	0.405	54.7	0.36
47	Duplodnaviria	Ostreavirus ostreidmalaco1	AAS00990.1_47	Product: ORF104	protein	AAS00990.1	1203	22.2	0.186	38.1	0.29
47	Duplodnaviria	Ostreavirus ostreidmalaco1	AAS00963.1_47	Product: ORF77	protein	AAS00963.1	1264	24.3	0.205	39.0	0.33
47	Duplodnaviria	Ostreavirus ostreidmalaco1	AAS00915.1_47	Product: ORF23	protein	AAS00915.1	1272	25.3	0.168	28.1	0.23
47	Duplodnaviria	Ostreavirus ostreidmalaco1	AAS00938.1_47	Product: ORF47	protein	AAS00938.1	1412	24.9	0.237	58.2	0.46
47	Duplodnaviria	Ostreavirus ostreidmalaco1	AAS00914.1_47	Product: ORF22	protein	AAS00914.1	1632	19.2	0.186	33.1	0.27
47	Duplodnaviria	Ostreavirus ostreidmalaco1	AAS00986.1_47	Product: ORF100	protein	AAS00986.1	1878	35.1	0.362	44.9	0.42
48	Duplodnaviria	Iltovirus cacatuidalpha2	QEG54114.1_48	Product: hypothetical protein	protein	QEG54114.1	87	39.5	0.077	47.2	0.14
48	Duplodnaviria	Iltovirus cacatuidalpha2	QEG54113.1_48	Gene: UL33; Product: DNA packaging protein UL33	protein	QEG54113.1	112	33.9	0.207	81.3	0.4
48	Duplodnaviria	Iltovirus cacatuidalpha2	QEG54112.1_48	Product: hypothetical protein	protein	QEG54112.1	115	38.9	0.085	40.6	0.32
48	Duplodnaviria	Iltovirus cacatuidalpha2	QEG54111.1_48	Product: Envelope glycoprotein N	protein	QEG54111.1	120	43.3	0.214	58.0	0.32
48	Duplodnaviria	Iltovirus cacatuidalpha2	QEG54110.1_48	Product: hypothetical protein	protein	QEG54110.1	125	43.5	0.287	68.9	0.53
48	Duplodnaviria	Iltovirus cacatuidalpha2	QEG54108.1_48	Product: hypothetical protein	protein	QEG54108.1	126	27.7	0.123	41.2	0.24
48	Duplodnaviria	Iltovirus cacatuidalpha2	QEG54109.1_48	Product: hypothetical protein	protein	QEG54109.1	126	50.3	0.218	61.6	0.25
48	Duplodnaviria	Iltovirus cacatuidalpha2	QEG54107.1_48	Product: hypothetical protein	protein	QEG54107.1	132	47.7	0.075	59.0	0.15
48	Duplodnaviria	Iltovirus cacatuidalpha2	QEG54106.1_48	Product: Envelope glycoprotein L	protein	QEG54106.1	149	36.7	0.21	58.1	0.51
48	Duplodnaviria	Iltovirus cacatuidalpha2	QEG54105.1_48	Product: hypothetical protein	protein	QEG54105.1	197	60.0	0.336	56.1	0.34
48	Duplodnaviria	Iltovirus cacatuidalpha2	QEG54104.1_48	Product: Nuclear phosphoprotein UL3	protein	QEG54104.1	197	48.9	0.474	66.7	0.59
48	Duplodnaviria	Iltovirus cacatuidalpha2	QEG54103.1_48	Gene: UL14; Product: tegument protein UL14	protein	QEG54103.1	199	51.6	0.306	77.1	0.43
48	Duplodnaviria	Iltovirus cacatuidalpha2	QEG54102.1_48	Product: hypothetical protein	protein	QEG54102.1	200	31.1	0.194	69.3	0.62
48	Duplodnaviria	Iltovirus cacatuidalpha2	QEG54101.1_48	Product: hypothetical protein	protein	QEG54101.1	204	68.2	0.392	43.3	0.26
48	Duplodnaviria	Iltovirus cacatuidalpha2	QEG54100.1_48	Product: virion protein US2	protein	QEG54100.1	222	57.2	0.659	79.8	0.79
48	Duplodnaviria	Iltovirus cacatuidalpha2	QEG54099.1_48	Product: Tegument protein UL51	protein	QEG54099.1	234	39.3	0.188	63.0	0.52
48	Duplodnaviria	Iltovirus cacatuidalpha2	QEG54098.1_48	Product: hypothetical protein	protein	QEG54098.1	243	49.2	0.332	70.1	0.55
48	Duplodnaviria	Iltovirus cacatuidalpha2	QEG54097.1_48	Product: Cytoplasmic envelopment protein 1	protein	QEG54097.1	248	37.2	0.295	90.6	0.9
48	Duplodnaviria	Iltovirus cacatuidalpha2	QEG54096.1_48	Product: hypothetical protein	protein	QEG54096.1	257	39.0	0.314	75.9	0.81
48	Duplodnaviria	Iltovirus cacatuidalpha2	QEG54095.1_48	Product: hypothetical protein	protein	QEG54095.1	267	35.6	0.198	69.5	0.58
48	Duplodnaviria	Iltovirus cacatuidalpha2	QEG54094.1_48	Product: Envelope protein UL45	protein	QEG54094.1	274	68.6	0.468	62.7	0.46
48	Duplodnaviria	Iltovirus cacatuidalpha2	QEG54093.1_48	Product: Tegument protein VP22	protein	QEG54093.1	276	48.9	0.198	59.9	0.43
48	Duplodnaviria	Iltovirus cacatuidalpha2	QEG54092.1_48	Product: hypothetical protein	protein	QEG54092.1	278	57.6	0.577	76.7	0.7
48	Duplodnaviria	Iltovirus cacatuidalpha2	QEG54091.1_48	Product: hypothetical protein	protein	QEG54091.1	279	57.8	0.499	41.6	0.39
48	Duplodnaviria	Iltovirus cacatuidalpha2	QEG54090.1_48	Product: hypothetical protein	protein	QEG54090.1	294	45.4	0.121	51.5	0.16
48	Duplodnaviria	Iltovirus cacatuidalpha2	QEG54089.1_48	Product: Ribonucleoside-diphosphate reductase small subunit	protein	QEG54089.1	312	85.7	0.903	87.7	0.87
48	Duplodnaviria	Iltovirus cacatuidalpha2	QEG54088.1_48	Product: Uracil-DNA glycosylase	protein	QEG54088.1	317	84.9	0.779	81.5	0.76
48	Duplodnaviria	Iltovirus cacatuidalpha2	QEG54087.1_48	Product: Nuclear egress protein 1	protein	QEG54087.1	319	30.5	0.239	74.1	0.69
48	Duplodnaviria	Iltovirus cacatuidalpha2	QEG54086.1_48	Product: Triplex capsid protein 2	protein	QEG54086.1	320	27.6	0.179	81.4	0.78
48	Duplodnaviria	Iltovirus cacatuidalpha2	QEG54085.1_48	Product: Thymidine kinase	protein	QEG54085.1	341	77.3	0.866	89.9	0.91
48	Duplodnaviria	Iltovirus cacatuidalpha2	QEG54084.1_48	Product: Virion protein US10	protein	QEG54084.1	350	33.9	0.201	32.6	0.27
48	Duplodnaviria	Iltovirus cacatuidalpha2	QEG54083.1_48	Product: Envelope glycoprotein K	protein	QEG54083.1	351	38.3	0.278	78.3	0.69
48	Duplodnaviria	Iltovirus cacatuidalpha2	QEG54082.1_48	Product: Cytoplasmic envelopment protein 2	protein	QEG54082.1	355	23.1	0.13	86.5	0.87
48	Duplodnaviria	Iltovirus cacatuidalpha2	QEG54081.1_48	Product: Envelope glycoprotein I	protein	QEG54081.1	358	62.5	0.437	68.6	0.55
48	Duplodnaviria	Iltovirus cacatuidalpha2	QEG54080.1_48	Product: hypothetical protein	protein	QEG54080.1	362	30.2	0.165	41.2	0.42
48	Duplodnaviria	Iltovirus cacatuidalpha2	QEG54079.1_48	Product: hypothetical protein	protein	QEG54079.1	371	25.7	0.156	56.7	0.59
48	Duplodnaviria	Iltovirus cacatuidalpha2	QEG54078.1_48	Product: hypothetical protein	protein	QEG54078.1	374	32.0	0.159	48.9	0.51
48	Duplodnaviria	Iltovirus cacatuidalpha2	QEG54077.1_48	Product: Envelope glycoprotein D	protein	QEG54077.1	375	52.0	0.428	66.2	0.59
48	Duplodnaviria	Iltovirus cacatuidalpha2	QEG54076.1_48	Product: hypothetical protein	protein	QEG54076.1	377	42.0	0.281	38.0	0.24
48	Duplodnaviria	Iltovirus cacatuidalpha2	QEG54075.1_48	Product: hypothetical protein	protein	QEG54075.1	379	26.6	0.163	41.9	0.53
48	Duplodnaviria	Iltovirus cacatuidalpha2	QEG54074.1_48	Gene: UL13; Product: Serine/threonine-protein kinase UL13	protein	QEG54074.1	391	70.6	0.802	86.8	0.89
48	Duplodnaviria	Iltovirus cacatuidalpha2	QEG54073.1_48	Product: hypothetical protein	protein	QEG54073.1	408	24.4	0.155	39.2	0.4
48	Duplodnaviria	Iltovirus cacatuidalpha2	QEG54072.1_48	Product: Envelope glycoprotein M	protein	QEG54072.1	410	65.7	0.679	78.2	0.76
48	Duplodnaviria	Iltovirus cacatuidalpha2	QEG54071.1_48	Product: Pol polyprotein	protein	QEG54071.1	414	58.4	0.63	73.6	0.75
48	Duplodnaviria	Iltovirus cacatuidalpha2	QEG54070.1_48	Product: Virion host shutoff protein	protein	QEG54070.1	422	60.8	0.666	71.9	0.71
48	Duplodnaviria	Iltovirus cacatuidalpha2	QEG54069.1_48	Product: Envelope glycoprotein C	protein	QEG54069.1	427	76.6	0.639	81.0	0.69
48	Duplodnaviria	Iltovirus cacatuidalpha2	QEG54068.1_48	Product: Serine/threonine-protein kinase US3	protein	QEG54068.1	433	74.3	0.792	74.3	0.75
48	Duplodnaviria	Iltovirus cacatuidalpha2	QEG54067.1_48	Product: hypothetical protein	protein	QEG54067.1	439	69.2	0.65	62.2	0.62
48	Duplodnaviria	Iltovirus cacatuidalpha2	QEG54066.1_48	Product: hypothetical protein	protein	QEG54066.1	451	34.1	0.164	32.8	0.19
48	Duplodnaviria	Iltovirus cacatuidalpha2	QEG54065.1_48	Product: Triplex capsid protein 1	protein	QEG54065.1	453	25.2	0.146	66.4	0.67
48	Duplodnaviria	Iltovirus cacatuidalpha2	QEG54064.1_48	Product: hypothetical protein	protein	QEG54064.1	510	37.4	0.189	39.2	0.32
48	Duplodnaviria	Iltovirus cacatuidalpha2	QEG54062.1_48	Product: Envelope glycoprotein E	protein	QEG54062.1	511	57.9	0.394	65.0	0.43
48	Duplodnaviria	Iltovirus cacatuidalpha2	QEG54063.1_48	Product: Alkaline nuclease	protein	QEG54063.1	511	73.9	0.841	83.4	0.84
48	Duplodnaviria	Iltovirus cacatuidalpha2	QEG54061.1_48	Product: Tegument protein UL21	protein	QEG54061.1	548	27.7	0.17	62.9	0.46
48	Duplodnaviria	Iltovirus cacatuidalpha2	QEG54060.1_48	Product: hypothetical protein	protein	QEG54060.1	555	31.7	0.165	41.1	0.2
48	Duplodnaviria	Iltovirus cacatuidalpha2	QEG54059.1_48	Product: mRNA export factor ICP27	protein	QEG54059.1	555	31.5	0.169	58.6	0.54
48	Duplodnaviria	Iltovirus cacatuidalpha2	QEG54058.1_48	Product: Tegument protein UL46	protein	QEG54058.1	586	31.0	0.205	72.5	0.74
48	Duplodnaviria	Iltovirus cacatuidalpha2	QEG54057.1_48	Product: Packaging protein UL32	protein	QEG54057.1	595	26.6	0.167	81.5	0.87
48	Duplodnaviria	Iltovirus cacatuidalpha2	QEG54056.1_48	Product: Tegument protein UL47	protein	QEG54056.1	600	26.5	0.188	63.1	0.7
48	Duplodnaviria	Iltovirus cacatuidalpha2	QEG54055.1_48	Product: Capsid vertex component 2	protein	QEG54055.1	619	25.2	0.156	70.1	0.69
48	Duplodnaviria	Iltovirus cacatuidalpha2	QEG54054.1_48	Product: Capsid scaffolding protein	protein	QEG54054.1	658	57.3	0.411	57.7	0.44
48	Duplodnaviria	Iltovirus cacatuidalpha2	QEG54053.1_48	Product: hypothetical protein	protein	QEG54053.1	712	50.4	0.256	37.3	0.25
48	Duplodnaviria	Iltovirus cacatuidalpha2	QEG54052.1_48	Product: Capsid vertex component 1	protein	QEG54052.1	761	25.1	0.188	72.3	0.71
48	Duplodnaviria	Iltovirus cacatuidalpha2	QEG54051.1_48	Product: Envelope glycoprotein H	protein	QEG54051.1	768	25.5	0.206	71.3	0.72
48	Duplodnaviria	Iltovirus cacatuidalpha2	QEG54050.1_48	Product: Portal protein	protein	QEG54050.1	769	27.6	0.159	63.2	0.56
48	Duplodnaviria	Iltovirus cacatuidalpha2	QEG54049.1_48	Product: Tripartite terminase subunit 1	protein	QEG54049.1	783	28.0	0.186	79.8	0.77
48	Duplodnaviria	Iltovirus cacatuidalpha2	QEG54037.1_48	Product: DNA packaging terminase subunit 1	protein	QEG54037.1	786	55.9	0.441	72.2	0.6
48	Duplodnaviria	Iltovirus cacatuidalpha2	QEG54048.1_48	Product: Ribonucleoside-diphosphate reductase large subunit	protein	QEG54048.1	793	85.7	0.939	89.4	0.91
48	Duplodnaviria	Iltovirus cacatuidalpha2	QEG54047.1_48	Product: DNA helicase/primase complex-associated protein	protein	QEG54047.1	800	43.2	0.48	79.6	0.84
48	Duplodnaviria	Iltovirus cacatuidalpha2	QEG54046.1_48	Product: hypothetical protein	protein	QEG54046.1	852	52.4	0.587	82.3	0.76
48	Duplodnaviria	Iltovirus cacatuidalpha2	QEG54045.1_48	Product: Envelope glycoprotein B	protein	QEG54045.1	866	55.9	0.34	69.0	0.5
48	Duplodnaviria	Iltovirus cacatuidalpha2	QEG54044.1_48	Product: Replication origin-binding protein	protein	QEG54044.1	875	54.5	0.562	81.0	0.81
48	Duplodnaviria	Iltovirus cacatuidalpha2	QEG54043.1_48	Product: Inner tegument protein	protein	QEG54043.1	1070	28.4	0.187	72.4	0.59
48	Duplodnaviria	Iltovirus cacatuidalpha2	QEG54042.1_48	Product: DNA polymerase catalytic subunit	protein	QEG54042.1	1087	78.4	0.839	86.6	0.85
48	Duplodnaviria	Iltovirus cacatuidalpha2	QEG54041.1_48	Product: DNA primase	protein	QEG54041.1	1120	44.5	0.405	75.2	0.59
48	Duplodnaviria	Iltovirus cacatuidalpha2	QEG54040.1_48	Product: Major DNA-binding protein	protein	QEG54040.1	1180	20.5	0.168	82.4	0.86
48	Duplodnaviria	Iltovirus cacatuidalpha2	QEG54039.1_48	Product: Major capsid protein	protein	QEG54039.1	1409	18.2	0.172	80.2	0.78
48	Duplodnaviria	Iltovirus cacatuidalpha2	QEG54038.1_48	Product: Major viral transcription factor	protein	QEG54038.1	1926	20.7	0.208	36.4	0.37
48	Duplodnaviria	Iltovirus cacatuidalpha2	QEG54036.1.1.1_48	Large tegument protein UL36; Provisional	region	QEG54036.1	2264	25.6	0.236	66.7	0.39
49	Duplodnaviria	Iltovirus gallidalpha1	AER28087.1_49	Gene: UL3.5; Product: protein V57	protein	AER28087.1	72	39.7	0.087	61.1	0.17
49	Duplodnaviria	Iltovirus gallidalpha1	AER28079.1_49	Gene: UL11; Product: myristylated tegument protein	protein	AER28079.1	80	46.2	0.092	61.1	0.15
49	Duplodnaviria	Iltovirus gallidalpha1	AER28036.1_49	Gene: UL49.5; Product: envelope glycoprotein N	protein	AER28036.1	117	47.4	0.306	58.2	0.29
49	Duplodnaviria	Iltovirus gallidalpha1	AER28058.1_49	Gene: UL33; Product: DNA packaging protein UL33	protein	AER28058.1	119	35.2	0.202	80.8	0.49
49	Duplodnaviria	Iltovirus gallidalpha1	AER28060.1_49	Gene: UL35; Product: small capsid protein	protein	AER28060.1	124	47.5	0.338	66.5	0.52
49	Duplodnaviria	Iltovirus gallidalpha1	AER28090.1_49	Gene: UL1; Product: envelope glycoprotein L	protein	AER28090.1	148	34.4	0.202	61.6	0.55
49	Duplodnaviria	Iltovirus gallidalpha1	AER28086.1_49	Gene: UL4; Product: nuclear protein UL4	protein	AER28086.1	178	29.5	0.172	77.0	0.69
49	Duplodnaviria	Iltovirus gallidalpha1	AER28061.1.1.1_49	Herpesvirus tegument protein, N-terminal conserved region; pfam04843	region	AER28061.1	184	60.8	0.702	52.6	0.62
49	Duplodnaviria	Iltovirus gallidalpha1	AER28088.1_49	Gene: UL3; Product: nuclear protein UL3	protein	AER28088.1	196	43.9	0.425	67.6	0.58
49	Duplodnaviria	Iltovirus gallidalpha1	AER28034.1_49	Gene: UL51; Product: tegument protein UL51	protein	AER28034.1	229	37.7	0.184	56.4	0.45
49	Duplodnaviria	Iltovirus gallidalpha1	AER28096.1_49	Gene: US2; Product: virion protein US2	protein	AER28096.1	229	57.0	0.625	79.0	0.78
49	Duplodnaviria	Iltovirus gallidalpha1	AER28071.1_49	Gene: UL20; Product: envelope protein UL20	protein	AER28071.1	232	63.4	0.531	71.6	0.58
49	Duplodnaviria	Iltovirus gallidalpha1	AER28076.1_49	Gene: UL14; Product: tegument protein UL14	protein	AER28076.1	253	42.8	0.2	70.1	0.38
49	Duplodnaviria	Iltovirus gallidalpha1	AER28104.1_49	Gene: US8A; Product: membrane protein US8A	protein	AER28104.1	260	42.3	0.155	43.6	0.21
49	Duplodnaviria	Iltovirus gallidalpha1	AER28037.1_49	Gene: UL49; Product: tegument protein VP22	protein	AER28037.1	266	48.3	0.171	61.3	0.43
49	Duplodnaviria	Iltovirus gallidalpha1	AER28029.1_49	Gene: UL56; Product: membrane protein UL56	protein	AER28029.1	274	52.9	0.17	51.4	0.19
49	Duplodnaviria	Iltovirus gallidalpha1	AER28106.1_49	Gene: US10; Product: virion protein US10	protein	AER28106.1	278	39.1	0.289	40.5	0.4
49	Duplodnaviria	Iltovirus gallidalpha1	AER28094.1_49	Gene: US10; Product: virion protein US10	protein	AER28094.1	278	39.1	0.289	40.5	0.4
49	Duplodnaviria	Iltovirus gallidalpha1	AER28040.1_49	Gene: UL45; Product: membrane protein UL45	protein	AER28040.1	281	69.4	0.437	64.6	0.48
49	Duplodnaviria	Iltovirus gallidalpha1	AER28048.1_49	Gene: UL24; Product: nuclear protein UL24	protein	AER28048.1	287	72.4	0.634	72.9	0.62
49	Duplodnaviria	Iltovirus gallidalpha1	AER28059.1_49	Gene: UL34; Product: nuclear egress membrane protein	protein	AER28059.1	290	36.5	0.174	66.7	0.56
49	Duplodnaviria	Iltovirus gallidalpha1	AER28099.1_49	Gene: US4; Product: envelope glycoprotein G	protein	AER28099.1	292	55.4	0.501	46.8	0.52
49	Duplodnaviria	Iltovirus gallidalpha1	AER28095.1_49	Gene: sORF4/3; Product: protein SORF3	protein	AER28095.1	294	28.9	0.188	71.1	0.72
49	Duplodnaviria	Iltovirus gallidalpha1	AER28105.1_49	Gene: sORF4/3; Product: protein SORF3	protein	AER28105.1	294	28.9	0.188	71.1	0.72
49	Duplodnaviria	Iltovirus gallidalpha1	AER28089.1_49	Gene: UL2; Product: uracil-DNA glycosylase	protein	AER28089.1	297	88.8	0.8	82.5	0.77
49	Duplodnaviria	Iltovirus gallidalpha1	AER28051.1_49	Gene: UL26.5; Product: capsid scaffold protein	protein	AER28051.1	298	53.6	0.182	52.9	0.16
49	Duplodnaviria	Iltovirus gallidalpha1	AER28065.1_49	Gene: UL40; Product: ribonucleotide reductase subunit 2	protein	AER28065.1	310	84.2	0.891	88.7	0.87
49	Duplodnaviria	Iltovirus gallidalpha1	AER28056.1_49	Gene: UL31; Product: nuclear egress lamina protein	protein	AER28056.1	314	32.2	0.198	73.6	0.68
49	Duplodnaviria	Iltovirus gallidalpha1	AER28073.1_49	Gene: UL18; Product: capsid triplex subunit 2	protein	AER28073.1	319	28.2	0.181	79.6	0.73
49	Duplodnaviria	Iltovirus gallidalpha1	AER28043.1_49	Gene: ORF C; Product: protein IC	protein	AER28043.1	335	30.8	0.147	36.2	0.31
49	Duplodnaviria	Iltovirus gallidalpha1	AER28032.1_49	Gene: UL53; Product: envelope glycoprotein K	protein	AER28032.1	339	38.8	0.305	80.0	0.71
49	Duplodnaviria	Iltovirus gallidalpha1	AER28042.1_49	Gene: ORF B; Product: protein IB	protein	AER28042.1	340	26.1	0.145	35.9	0.33
49	Duplodnaviria	Iltovirus gallidalpha1	AER28083.1_49	Gene: UL7; Product: tegument protein UL7	protein	AER28083.1	358	33.1	0.186	77.9	0.75
49	Duplodnaviria	Iltovirus gallidalpha1	AER28102.1_49	Gene: US7; Product: envelope glycoprotein I	protein	AER28102.1	362	60.4	0.463	60.2	0.54
49	Duplodnaviria	Iltovirus gallidalpha1	AER28047.1_49	Gene: UL23; Product: thymidine kinase	protein	AER28047.1	363	83.5	0.898	87.1	0.87
49	Duplodnaviria	Iltovirus gallidalpha1	AER28044.1_49	Gene: ORF D; Product: protein ID	protein	AER28044.1	374	24.2	0.15	29.5	0.24
49	Duplodnaviria	Iltovirus gallidalpha1	AER28041.1_49	Gene: ORF A; Product: protein IA	protein	AER28041.1	376	28.0	0.186	62.7	0.65
49	Duplodnaviria	Iltovirus gallidalpha1	AER28080.1_49	Gene: UL10; Product: envelope glycoprotein M	protein	AER28080.1	393	68.5	0.697	82.5	0.8
49	Duplodnaviria	Iltovirus gallidalpha1	AER28068.1_49	Gene: UL43; Product: envelope protein UL43	protein	AER28068.1	394	43.6	0.328	37.2	0.25
49	Duplodnaviria	Iltovirus gallidalpha1	AER28038.1_49	Gene: UL48; Product: transactivating tegument protein VP16	protein	AER28038.1	396	29.7	0.195	72.3	0.73
49	Duplodnaviria	Iltovirus gallidalpha1	AER28066.1_49	Gene: UL41; Product: tegument host shutoff protein	protein	AER28066.1	398	58.9	0.689	73.5	0.75
49	Duplodnaviria	Iltovirus gallidalpha1	AER28045.1_49	Gene: ORF E; Product: protein IE	protein	AER28045.1	410	26.3	0.183	33.4	0.35
49	Duplodnaviria	Iltovirus gallidalpha1	AER28069.1_49	Gene: UL44; Product: envelope glycoprotein C	protein	AER28069.1	414	78.5	0.661	80.2	0.68
49	Duplodnaviria	Iltovirus gallidalpha1	AER28035.1_49	Gene: UL50; Product: deoxyuridine triphosphatase	protein	AER28035.1	416	59.7	0.645	47.6	0.39
49	Duplodnaviria	Iltovirus gallidalpha1	AER28101.1_49	Gene: US6; Product: envelope glycoprotein D	protein	AER28101.1	434	57.1	0.421	64.6	0.56
49	Duplodnaviria	Iltovirus gallidalpha1	AER28067.1_49	Gene: UL42; Product: DNA polymerase processivity subunit	protein	AER28067.1	436	68.4	0.666	64.4	0.64
49	Duplodnaviria	Iltovirus gallidalpha1	AER28077.1_49	Gene: UL13; Product: tegument serine/threonine protein kinase	protein	AER28077.1	465	65.4	0.75	76.3	0.79
49	Duplodnaviria	Iltovirus gallidalpha1	AER28097.1_49	Gene: US3; Product: serine/threonine protein kinase US3	protein	AER28097.1	476	70.6	0.715	69.9	0.67
49	Duplodnaviria	Iltovirus gallidalpha1	AER28063.1_49	Gene: UL38; Product: capsid triplex subunit 1	protein	AER28063.1	482	27.5	0.168	65.8	0.66
49	Duplodnaviria	Iltovirus gallidalpha1	AER28103.1_49	Gene: US8; Product: envelope glycoprotein E	protein	AER28103.1	499	52.8	0.339	57.9	0.45
49	Duplodnaviria	Iltovirus gallidalpha1	AER28092.1_49	Gene: UL[-1]; Product: protein LORF2	protein	AER28092.1	501	38.0	0.231	43.1	0.42
49	Duplodnaviria	Iltovirus gallidalpha1	AER28091.1_49	Gene: UL0; Product: protein UL0	protein	AER28091.1	506	34.8	0.173	40.7	0.37
49	Duplodnaviria	Iltovirus gallidalpha1	AER28078.1_49	Gene: UL12; Product: deoxyribonuclease	protein	AER28078.1	526	70.7	0.805	81.8	0.82
49	Duplodnaviria	Iltovirus gallidalpha1	AER28070.1_49	Gene: UL21; Product: tegument protein UL21	protein	AER28070.1	532	26.4	0.164	60.6	0.43
49	Duplodnaviria	Iltovirus gallidalpha1	AER28031.1_49	Gene: UL54; Product: multifunctional expression regulator	protein	AER28031.1	544	31.7	0.158	54.7	0.52
49	Duplodnaviria	Iltovirus gallidalpha1	AER28039.1_49	Gene: UL46; Product: tegument protein VP11/12	protein	AER28039.1	557	32.1	0.19	75.7	0.77
49	Duplodnaviria	Iltovirus gallidalpha1	AER28057.1_49	Gene: UL32; Product: DNA packaging protein UL32	protein	AER28057.1	582	25.4	0.161	84.9	0.89
49	Duplodnaviria	Iltovirus gallidalpha1	AER28050.1_49	Gene: UL26; Product: capsid maturation protease	protein	AER28050.1	586	58.0	0.409	60.6	0.45
49	Duplodnaviria	Iltovirus gallidalpha1	AER28049.1_49	Gene: UL25; Product: DNA packaging tegument protein UL25	protein	AER28049.1	592	25.2	0.158	76.5	0.71
49	Duplodnaviria	Iltovirus gallidalpha1	AER28098.1_49	Gene: UL47; Product: tegument protein VP13/14	protein	AER28098.1	624	28.3	0.205	43.0	0.52
49	Duplodnaviria	Iltovirus gallidalpha1	AER28084.1_49	Gene: UL6; Product: capsid portal protein	protein	AER28084.1	713	30.7	0.167	68.1	0.59
49	Duplodnaviria	Iltovirus gallidalpha1	AER28075.1_49	Gene: UL17; Product: DNA packaging tegument protein UL17	protein	AER28075.1	717	24.7	0.177	72.9	0.72
49	Duplodnaviria	Iltovirus gallidalpha1	AER28030.1_49	Gene: ORF F; Product: protein IF	protein	AER28030.1	745	23.7	0.153	28.0	0.25
49	Duplodnaviria	Iltovirus gallidalpha1	AER28053.1_49	Gene: UL28; Product: DNA packaging terminase subunit 2	protein	AER28053.1	764	27.4	0.176	78.8	0.78
49	Duplodnaviria	Iltovirus gallidalpha1	AER28074.1_49	Gene: UL15; Product: DNA packaging terminase subunit 1	protein	AER28074.1	764	55.9	0.432	72.3	0.52
49	Duplodnaviria	Iltovirus gallidalpha1	AER28064.1_49	Gene: UL39; Product: ribonucleotide reductase subunit 1	protein	AER28064.1	786	85.0	0.936	91.2	0.93
49	Duplodnaviria	Iltovirus gallidalpha1	AER28082.1_49	Gene: UL8; Product: helicase-primase subunit	protein	AER28082.1	795	46.5	0.507	80.7	0.83
49	Duplodnaviria	Iltovirus gallidalpha1	AER28046.1_49	Gene: UL22; Product: envelope glycoprotein H	protein	AER28046.1	804	28.2	0.251	70.5	0.7
49	Duplodnaviria	Iltovirus gallidalpha1	AER28085.1_49	Gene: UL5; Product: helicase-primase helicase subunit	protein	AER28085.1	840	45.8	0.541	81.6	0.75
49	Duplodnaviria	Iltovirus gallidalpha1	AER28052.1_49	Gene: UL27; Product: envelope glycoprotein B	protein	AER28052.1	883	57.1	0.383	69.5	0.54
49	Duplodnaviria	Iltovirus gallidalpha1	AER28081.1_49	Gene: UL9; Product: DNA replication origin-binding helicase	protein	AER28081.1	892	56.9	0.536	78.8	0.8
49	Duplodnaviria	Iltovirus gallidalpha1	AER28100.1_49	Gene: US5; Product: envelope glycoprotein J	protein	AER28100.1	995	38.6	0.241	31.7	0.23
49	Duplodnaviria	Iltovirus gallidalpha1	AER28062.1_49	Gene: UL37; Product: tegument protein UL37	protein	AER28062.1	1022	30.0	0.193	77.5	0.72
49	Duplodnaviria	Iltovirus gallidalpha1	AER28055.1_49	Gene: UL30; Product: DNA polymerase catalytic subunit	protein	AER28055.1	1092	77.2	0.829	87.9	0.86
49	Duplodnaviria	Iltovirus gallidalpha1	AER28033.1_49	Gene: UL52; Product: helicase-primase primase subunit	protein	AER28033.1	1110	34.4	0.314	75.6	0.62
49	Duplodnaviria	Iltovirus gallidalpha1	AER28054.1_49	Gene: UL29; Product: single-stranded DNA-binding protein	protein	AER28054.1	1176	21.3	0.18	77.6	0.81
49	Duplodnaviria	Iltovirus gallidalpha1	AER28072.1_49	Gene: UL19; Product: major capsid protein	protein	AER28072.1	1403	18.2	0.173	79.8	0.79
49	Duplodnaviria	Iltovirus gallidalpha1	AER28107.1_49	Gene: ICP4; Product: transcriptional regulator ICP4	protein	AER28107.1	1492	22.9	0.192	42.7	0.35
49	Duplodnaviria	Iltovirus gallidalpha1	AER28093.1_49	Gene: ICP4; Product: transcriptional regulator ICP4	protein	AER28093.1	1492	22.9	0.192	42.7	0.35
49	Duplodnaviria	Iltovirus gallidalpha1	AER28061.1.1.2_49	Large tegument protein UL36; Provisional	region	AER28061.1	1833	28.3	0.232	75.2	0.45
50	Duplodnaviria	Iltovirus psittacidalpha1	AAQ73735.1_50	Gene: UL11; Product: myristylated tegument protein	protein	AAQ73735.1	47	54.2	0.102	69.1	0.17
50	Duplodnaviria	Iltovirus psittacidalpha1	AAQ73749.1_50	Gene: US2; Product: protein kinase	protein	AAQ73749.1	86	35.3	0.132	56.0	0.38
50	Duplodnaviria	Iltovirus psittacidalpha1	AAQ73691.1_50	Gene: UL49.5; Product: glycoprotein N	protein	AAQ73691.1	115	40.5	0.219	58.5	0.31
50	Duplodnaviria	Iltovirus psittacidalpha1	AAQ73712.1_50	Gene: UL33; Product: DNA packaging	protein	AAQ73712.1	124	38.1	0.252	77.6	0.39
50	Duplodnaviria	Iltovirus psittacidalpha1	AAQ73714.1_50	Gene: UL35; Product: VP26	protein	AAQ73714.1	141	37.6	0.196	65.8	0.46
50	Duplodnaviria	Iltovirus psittacidalpha1	AAQ73715.1.1.1_50	Herpesvirus tegument protein, N-terminal conserved region; pfam04843	region	AAQ73715.1	163	56.1	0.617	78.6	0.77
50	Duplodnaviria	Iltovirus psittacidalpha1	AAQ73745.1_50	Gene: UL1; Product: glycoprotein L	protein	AAQ73745.1	182	42.3	0.255	60.1	0.49
50	Duplodnaviria	Iltovirus psittacidalpha1	AAQ73732.1_50	Gene: UL14; Product: minor tegument protein	protein	AAQ73732.1	196	52.5	0.34	78.5	0.43
50	Duplodnaviria	Iltovirus psittacidalpha1	AAQ73743.1_50	Gene: UL3; Product: unknown	protein	AAQ73743.1	200	32.2	0.171	34.8	0.23
50	Duplodnaviria	Iltovirus psittacidalpha1	AAQ73705.1_50	Gene: UL26.5; Product: VP22a	protein	AAQ73705.1	230	59.9	0.184	59.8	0.2
50	Duplodnaviria	Iltovirus psittacidalpha1	AAQ73725.1_50	Gene: UL20; Product: membrane protein	protein	AAQ73725.1	248	54.6	0.433	69.3	0.54
50	Duplodnaviria	Iltovirus psittacidalpha1	AAQ73742.1_50	Gene: UL4; Product: unknown	protein	AAQ73742.1	252	33.8	0.182	63.3	0.55
50	Duplodnaviria	Iltovirus psittacidalpha1	AAQ73689.1_50	Gene: UL51; Product: putative	protein	AAQ73689.1	260	37.0	0.169	54.7	0.48
50	Duplodnaviria	Iltovirus psittacidalpha1	AAQ73715.1.1.3_50	Herpesvirus UL36 tegument protein; pfam03586	region	AAQ73715.1	262	40.2	0.239	88.9	0.81
50	Duplodnaviria	Iltovirus psittacidalpha1	AAQ73713.1_50	Gene: UL34; Product: membrane-associate phosphoprotein	protein	AAQ73713.1	274	33.4	0.143	72.4	0.62
50	Duplodnaviria	Iltovirus psittacidalpha1	AAQ73752.1_50	Gene: US4; Product: glycoprotein G	protein	AAQ73752.1	280	49.7	0.464	50.9	0.53
50	Duplodnaviria	Iltovirus psittacidalpha1	AAQ73748.1_50	Gene: US10; Product: unknown	protein	AAQ73748.1	281	39.5	0.25	44.9	0.35
50	Duplodnaviria	Iltovirus psittacidalpha1	AAQ73692.1_50	Gene: UL49; Product: VP22	protein	AAQ73692.1	284	48.2	0.176	60.4	0.43
50	Duplodnaviria	Iltovirus psittacidalpha1	AAQ73757.1_50	Product: unknown; Note: sORF3/4	protein	AAQ73757.1	290	39.5	0.276	70.2	0.71
50	Duplodnaviria	Iltovirus psittacidalpha1	AAQ73694.1_50	Gene: UL45; Product: membrane protein	protein	AAQ73694.1	301	63.9	0.424	44.0	0.34
50	Duplodnaviria	Iltovirus psittacidalpha1	AAQ73719.1_50	Gene: UL40; Product: unknown	protein	AAQ73719.1	313	84.4	0.889	87.4	0.86
50	Duplodnaviria	Iltovirus psittacidalpha1	AAQ73702.1_50	Gene: UL24; Product: unknown	protein	AAQ73702.1	318	72.1	0.625	74.4	0.61
50	Duplodnaviria	Iltovirus psittacidalpha1	AAQ73727.1_50	Gene: UL18; Product: VP23	protein	AAQ73727.1	321	27.9	0.158	80.0	0.75
50	Duplodnaviria	Iltovirus psittacidalpha1	AAQ73715.1.1.4_50	MSCRAMM family adhesin clumping factor ClfA; NF033609	region	AAQ73715.1	329	36.6	0.099	43.0	0.13
50	Duplodnaviria	Iltovirus psittacidalpha1	AAQ73701.1_50	Gene: UL23; Product: thymidine kinase	protein	AAQ73701.1	339	78.6	0.886	92.0	0.92
50	Duplodnaviria	Iltovirus psittacidalpha1	AAQ73710.1_50	Gene: UL31; Product: nuclear phosphoprotein	protein	AAQ73710.1	345	31.9	0.205	70.9	0.66
50	Duplodnaviria	Iltovirus psittacidalpha1	AAQ73730.1_50	Gene: UL16; Product: tegument protein	protein	AAQ73730.1	355	24.5	0.141	82.3	0.85
50	Duplodnaviria	Iltovirus psittacidalpha1	AAQ73687.1_50	Gene: UL53; Product: glycoprotein K	protein	AAQ73687.1	358	43.6	0.289	78.3	0.69
50	Duplodnaviria	Iltovirus psittacidalpha1	AAQ73744.1_50	Gene: UL2; Product: uracil DNA glycosylate	protein	AAQ73744.1	362	83.8	0.687	76.3	0.65
50	Duplodnaviria	Iltovirus psittacidalpha1	AAQ73698.1_50	Product: hypothetical protein; Note: ORFD	protein	AAQ73698.1	366	28.2	0.19	42.8	0.51
50	Duplodnaviria	Iltovirus psittacidalpha1	AAQ73696.1_50	Product: hypothetical protein; Note: ORFB	protein	AAQ73696.1	367	29.6	0.171	35.4	0.33
50	Duplodnaviria	Iltovirus psittacidalpha1	AAQ73697.1_50	Product: hypothetical protein; Note: ORFC	protein	AAQ73697.1	372	33.8	0.175	40.6	0.41
50	Duplodnaviria	Iltovirus psittacidalpha1	AAQ73754.1_50	Gene: US6; Product: glycoprotein D	protein	AAQ73754.1	383	51.8	0.419	65.6	0.61
50	Duplodnaviria	Iltovirus psittacidalpha1	AAQ73739.1_50	Gene: UL7; Product: unknown	protein	AAQ73739.1	388	32.0	0.167	74.3	0.71
50	Duplodnaviria	Iltovirus psittacidalpha1	AAQ73695.1_50	Product: hypothetical protein; Note: ORFA	protein	AAQ73695.1	396	28.9	0.206	53.0	0.57
50	Duplodnaviria	Iltovirus psittacidalpha1	AAQ73755.1_50	Gene: US7; Product: glycoprotein I	protein	AAQ73755.1	408	39.9	0.183	58.9	0.52
50	Duplodnaviria	Iltovirus psittacidalpha1	AAQ73736.1_50	Gene: UL10; Product: glycoprotein M	protein	AAQ73736.1	413	69.0	0.735	78.2	0.77
50	Duplodnaviria	Iltovirus psittacidalpha1	AAQ73690.1_50	Gene: UL50; Product: dUTPase	protein	AAQ73690.1	414	59.9	0.641	66.7	0.68
50	Duplodnaviria	Iltovirus psittacidalpha1	AAQ73746.1_50	Gene: UL-1; Product: unknown	protein	AAQ73746.1	433	35.8	0.159	41.7	0.32
50	Duplodnaviria	Iltovirus psittacidalpha1	AAQ73720.1_50	Gene: UL41; Product: virion host shut-off	protein	AAQ73720.1	440	63.0	0.658	69.8	0.69
50	Duplodnaviria	Iltovirus psittacidalpha1	AAQ73731.1_50	Gene: UL15b; Product: terminase	protein	AAQ73731.1	450	49.2	0.489	63.1	0.63
50	Duplodnaviria	Iltovirus psittacidalpha1	AAQ73699.1_50	Product: hypothetical protein; Note: ORFE	protein	AAQ73699.1	456	25.0	0.168	36.7	0.4
50	Duplodnaviria	Iltovirus psittacidalpha1	AAQ73733.1_50	Gene: UL13; Product: serine threonine protein kinase	protein	AAQ73733.1	460	73.3	0.805	78.3	0.81
50	Duplodnaviria	Iltovirus psittacidalpha1	AAQ73723.1_50	Gene: UL44; Product: glycoprotein C	protein	AAQ73723.1	462	73.9	0.547	69.3	0.59
50	Duplodnaviria	Iltovirus psittacidalpha1	AAQ73717.1_50	Gene: UL38; Product: ICP32	protein	AAQ73717.1	486	25.2	0.155	66.1	0.65
50	Duplodnaviria	Iltovirus psittacidalpha1	AAQ73750.1_50	Gene: US3; Product: protein kinase	protein	AAQ73750.1	492	70.5	0.701	69.4	0.69
50	Duplodnaviria	Iltovirus psittacidalpha1	AAQ73721.1_50	Gene: UL42; Product: DNA polymerase processivity factor	protein	AAQ73721.1	500	63.1	0.571	64.8	0.6
50	Duplodnaviria	Iltovirus psittacidalpha1	AAQ73728.1_50	Gene: UL15a; Product: terminase	protein	AAQ73728.1	506	59.6	0.544	60.4	0.53
50	Duplodnaviria	Iltovirus psittacidalpha1	AAQ73722.1_50	Gene: UL43; Product: putative membrane protein	protein	AAQ73722.1	508	35.5	0.24	36.4	0.24
50	Duplodnaviria	Iltovirus psittacidalpha1	AAQ73734.1_50	Gene: UL12; Product: ICP18	protein	AAQ73734.1	520	72.2	0.82	81.5	0.83
50	Duplodnaviria	Iltovirus psittacidalpha1	AAQ73704.1_50	Gene: UL26; Product: ICP35	protein	AAQ73704.1	557	53.7	0.419	55.9	0.51
50	Duplodnaviria	Iltovirus psittacidalpha1	AAQ73756.1_50	Gene: US8; Product: glycoprotein E	protein	AAQ73756.1	568	54.9	0.35	62.7	0.45
50	Duplodnaviria	Iltovirus psittacidalpha1	AAQ73724.1_50	Gene: UL21; Product: tegument protein	protein	AAQ73724.1	569	28.9	0.188	53.6	0.42
50	Duplodnaviria	Iltovirus psittacidalpha1	AAQ73751.1_50	Product: gp67	protein	AAQ73751.1	605	29.2	0.22	63.8	0.69
50	Duplodnaviria	Iltovirus psittacidalpha1	AAQ73693.1_50	Gene: UL46; Product: VP11-12	protein	AAQ73693.1	607	30.4	0.179	71.8	0.71
50	Duplodnaviria	Iltovirus psittacidalpha1	AAQ73711.1_50	Gene: UL32; Product: major envelope protein	protein	AAQ73711.1	618	26.3	0.159	79.8	0.84
50	Duplodnaviria	Iltovirus psittacidalpha1	AAQ73703.1_50	Gene: UL25; Product: DNA packaging protein	protein	AAQ73703.1	627	28.1	0.165	70.0	0.68
50	Duplodnaviria	Iltovirus psittacidalpha1	AAQ73686.1_50	Gene: UL54; Product: IE protein ICP27	protein	AAQ73686.1	639	33.5	0.171	55.5	0.49
50	Duplodnaviria	Iltovirus psittacidalpha1	AAQ73738.1_50	Gene: UL8; Product: helicase primase subunit	protein	AAQ73738.1	648	52.9	0.573	66.6	0.67
50	Duplodnaviria	Iltovirus psittacidalpha1	AAQ73740.1_50	Gene: UL6; Product: minor capsid protein	protein	AAQ73740.1	782	28.0	0.168	64.2	0.56
50	Duplodnaviria	Iltovirus psittacidalpha1	AAQ73700.1_50	Gene: UL22; Product: glycoprotein H	protein	AAQ73700.1	806	25.3	0.181	69.9	0.71
50	Duplodnaviria	Iltovirus psittacidalpha1	AAQ73718.1_50	Gene: UL39; Product: ICP6	protein	AAQ73718.1	811	85.1	0.933	89.3	0.91
50	Duplodnaviria	Iltovirus psittacidalpha1	AAQ73729.1_50	Gene: UL17; Product: tegument protein	protein	AAQ73729.1	815	25.3	0.17	68.3	0.67
50	Duplodnaviria	Iltovirus psittacidalpha1	AAQ73741.1_50	Gene: UL5; Product: helicase primase subunit	protein	AAQ73741.1	855	51.7	0.598	81.8	0.75
50	Duplodnaviria	Iltovirus psittacidalpha1	AAQ73707.1_50	Gene: UL28; Product: ICP18.5	protein	AAQ73707.1	859	27.1	0.16	76.3	0.74
50	Duplodnaviria	Iltovirus psittacidalpha1	AAQ73737.1_50	Gene: UL9; Product: ICP9	protein	AAQ73737.1	880	57.8	0.551	82.7	0.83
50	Duplodnaviria	Iltovirus psittacidalpha1	AAQ73706.1_50	Gene: UL27; Product: glycoprotein B	protein	AAQ73706.1	911	56.7	0.327	67.6	0.52
50	Duplodnaviria	Iltovirus psittacidalpha1	AAQ73716.1_50	Gene: UL37; Product: ICP7	protein	AAQ73716.1	970	30.8	0.201	72.7	0.51
50	Duplodnaviria	Iltovirus psittacidalpha1	AAQ73753.1_50	Product: gp60	protein	AAQ73753.1	991	36.4	0.234	31.1	0.23
50	Duplodnaviria	Iltovirus psittacidalpha1	AAQ73709.1_50	Gene: UL30; Product: DNA polymerase	protein	AAQ73709.1	1081	78.9	0.847	86.9	0.85
50	Duplodnaviria	Iltovirus psittacidalpha1	AAQ73708.1_50	Gene: UL29; Product: ICP8	protein	AAQ73708.1	1188	21.2	0.172	79.1	0.85
50	Duplodnaviria	Iltovirus psittacidalpha1	AAQ73688.1_50	Gene: UL52; Product: DNA helicase primase component	protein	AAQ73688.1	1293	38.2	0.319	68.3	0.55
50	Duplodnaviria	Iltovirus psittacidalpha1	AAQ73726.1_50	Gene: UL19; Product: ICP5	protein	AAQ73726.1	1413	18.1	0.176	79.7	0.78
50	Duplodnaviria	Iltovirus psittacidalpha1	AAQ73758.1_50	Gene: ICP4A; Product: regulatory protein	protein	AAQ73758.1	2033			36.5	0.36
50	Duplodnaviria	Iltovirus psittacidalpha1	AAQ73747.1_50	Gene: ICP4B; Product: regulatory protein	protein	AAQ73747.1	2033			36.5	0.36
50	Duplodnaviria	Iltovirus psittacidalpha1	AAQ73758.1.1.1_50	Transcriptional regulator ICP4; Provisional	region	AAQ73758.1	2033	21.1	0.208	36.5	0.36
50	Duplodnaviria	Iltovirus psittacidalpha1	AAQ73747.1.1.1_50	Transcriptional regulator ICP4; Provisional	region	AAQ73747.1	2033	21.1	0.208	36.5	0.36
50	Duplodnaviria	Iltovirus psittacidalpha1	AAQ73715.1.1.2_50	Large tegument protein UL36; Provisional	region	AAQ73715.1	2171	24.4	0.218	68.6	0.48
51	Duplodnaviria	Iltovirus psittacidalpha5	QFU14604.1_51	Gene: hypothetical protein; Note: unique to PsHV5	protein	QFU14604.1	54	38.0	0.103	57.7	0.22
51	Duplodnaviria	Iltovirus psittacidalpha5	QFU14605.1_51	Gene: hypothetical protein; Note: unique to PsHV5	protein	QFU14605.1	58	46.8	0.104	64.6	0.19
51	Duplodnaviria	Iltovirus psittacidalpha5	QFU14623.1_51	Gene: hypothetical protein; Note: unique to PsHV5	protein	QFU14623.1	59	35.6	0.099	47.4	0.12
51	Duplodnaviria	Iltovirus psittacidalpha5	QFU14618.1_51	Gene: hypothetical protein; Note: unique to PsHV5	protein	QFU14618.1	60	40.8	0.228	64.2	0.32
51	Duplodnaviria	Iltovirus psittacidalpha5	QFU14579.1_51	Gene: hypothetical protein; Note: unique to PsHV5	protein	QFU14579.1	61	41.7	0.135	52.9	0.25
51	Duplodnaviria	Iltovirus psittacidalpha5	QFU14546.1_51	Gene: vesicular stomatitis virus matrix protein; Note: 53% (33 residues) have been modelled with 67.3% confidence (detected by Phyre2 search)	protein	QFU14546.1	62	36.1	0.113	51.2	0.26
51	Duplodnaviria	Iltovirus psittacidalpha5	QFU14622.1_51	Gene: hypothetical protein; Note: unique to PsHV5	protein	QFU14622.1	63	41.8	0.121	52.8	0.19
51	Duplodnaviria	Iltovirus psittacidalpha5	QFU14555.1_51	Gene: hypothetical protein; Note: unique to PsHV5	protein	QFU14555.1	66	43.4	0.259	56.0	0.27
51	Duplodnaviria	Iltovirus psittacidalpha5	QFU14547.1_51	Gene: hypothetical protein; Note: unique to PsHV5	protein	QFU14547.1	75	32.6	0.119	38.9	0.1
51	Duplodnaviria	Iltovirus psittacidalpha5	QFU14610.1_51	Gene: hypothetical protein; Note: unique to PsHV5	protein	QFU14610.1	77	40.3	0.138	56.4	0.27
51	Duplodnaviria	Iltovirus psittacidalpha5	QFU14608.1_51	Gene: hypothetical protein; Note: unique to PsHV5	protein	QFU14608.1	87	35.0	0.106	45.7	0.11
51	Duplodnaviria	Iltovirus psittacidalpha5	QFU14545.1_51	Gene: hypothetical protein; Note: unique to PsHV5	protein	QFU14545.1	92	31.3	0.146	46.0	0.32
51	Duplodnaviria	Iltovirus psittacidalpha5	QFU14609.1_51	Gene: hypothetical protein; Note: unique to PsHV5	protein	QFU14609.1	93	28.1	0.12	56.3	0.22
51	Duplodnaviria	Iltovirus psittacidalpha5	QFU14611.1_51	Gene: hypothetical protein; Note: unique to PsHV5	protein	QFU14611.1	104	27.2	0.13	53.7	0.44
51	Duplodnaviria	Iltovirus psittacidalpha5	QFU14617.1_51	Gene: hypothetical protein; Note: unique to PsHV5	protein	QFU14617.1	106	33.7	0.206	35.3	0.22
51	Duplodnaviria	Iltovirus psittacidalpha5	QFU14607.1_51	Gene: hypothetical protein; Note: unique to PsHV5	protein	QFU14607.1	106	35.6	0.182	44.9	0.24
51	Duplodnaviria	Iltovirus psittacidalpha5	QFU14599.1_51	Gene: hypothetical protein; Note: unique to PsHV5	protein	QFU14599.1	111	43.6	0.137	55.0	0.17
51	Duplodnaviria	Iltovirus psittacidalpha5	QFU14570.1_51	Gene: DNA packaging protein; Note: homologs to UL33	protein	QFU14570.1	133	42.1	0.248	73.2	0.37
51	Duplodnaviria	Iltovirus psittacidalpha5	QFU14602.1_51	Gene: envelope glycoprotein L; Note: homologs to UL1	protein	QFU14602.1	146	31.1	0.217	59.3	0.56
51	Duplodnaviria	Iltovirus psittacidalpha5	QFU14572.1_51	Gene: small capsid protein; Note: homologs to UL35	protein	QFU14572.1	177	44.9	0.216	63.0	0.43
51	Duplodnaviria	Iltovirus psittacidalpha5	QFU14598.1_51	Gene: nuclear protein; Note: homologs to UL4	protein	QFU14598.1	180	28.8	0.16	76.2	0.7
51	Duplodnaviria	Iltovirus psittacidalpha5	QFU14550.1_51	Gene: protein IG; Note: homologs to ORFG PsHV1	protein	QFU14550.1	183	60.7	0.432	59.1	0.5
51	Duplodnaviria	Iltovirus psittacidalpha5	QFU14554.1_51	Gene: dUTPase; Note: homologs to UL50	protein	QFU14554.1	185	56.5	0.561	64.7	0.62
51	Duplodnaviria	Iltovirus psittacidalpha5	QFU14553.1_51	Gene: tegument protein; Note: homologs to UL51	protein	QFU14553.1	190	36.7	0.21	60.7	0.56
51	Duplodnaviria	Iltovirus psittacidalpha5	QFU14589.1_51	Gene: tegument protein; Note: homologs to UL14	protein	QFU14589.1	196	46.6	0.334	76.4	0.42
51	Duplodnaviria	Iltovirus psittacidalpha5	QFU14621.1_51	Gene: hypothetical protein; Note: unique to PsHV5	protein	QFU14621.1	202	27.5	0.178	30.4	0.23
51	Duplodnaviria	Iltovirus psittacidalpha5	QFU14600.1_51	Gene: nuclear protein; Note: homologs to UL3	protein	QFU14600.1	210	41.6	0.34	61.9	0.58
51	Duplodnaviria	Iltovirus psittacidalpha5	QFU14556.1_51	Gene: tegument protein VP22; Note: homologs to UL49	protein	QFU14556.1	236	40.3	0.188	58.3	0.48
51	Duplodnaviria	Iltovirus psittacidalpha5	QFU14582.1_51	Gene: envelope protein; Note: homologs to UL20	protein	QFU14582.1	239	50.8	0.348	72.1	0.58
51	Duplodnaviria	Iltovirus psittacidalpha5	QFU14571.1_51	Gene: nuclear egress membrane protein; Note: homologs to UL34	protein	QFU14571.1	273	33.4	0.186	65.3	0.59
51	Duplodnaviria	Iltovirus psittacidalpha5	QFU14561.1_51	Gene: nuclear protein; Note: homologs to UL24	protein	QFU14561.1	287	69.3	0.676	74.8	0.71
51	Duplodnaviria	Iltovirus psittacidalpha5	QFU14616.1_51	Gene: envelope glycoprotein D; Note: homologs to US6	protein	QFU14616.1	290	52.1	0.494	66.3	0.67
51	Duplodnaviria	Iltovirus psittacidalpha5	QFU14595.1_51	Gene: tegument protein; Note: homologs to UL7	protein	QFU14595.1	290	32.3	0.202	84.4	0.87
51	Duplodnaviria	Iltovirus psittacidalpha5	QFU14601.1_51	Gene: uracil-DNA glycosylase; Note: homologs to UL2	protein	QFU14601.1	303	85.1	0.84	83.8	0.81
51	Duplodnaviria	Iltovirus psittacidalpha5	QFU14615.1_51	Gene: envelope glycoprotein D; Note: homologs to US6	protein	QFU14615.1	304	54.1	0.449	70.9	0.66
51	Duplodnaviria	Iltovirus psittacidalpha5	QFU14612.1_51	Gene: hypothetical protein; Note: unique to PsHV5	protein	QFU14612.1	305	52.0	0.194	38.2	0.18
51	Duplodnaviria	Iltovirus psittacidalpha5	QFU14577.1_51	Gene: ribonucleotide reductase subunit 2; Note: homologs to UL40	protein	QFU14577.1	312	84.6	0.895	87.8	0.86
51	Duplodnaviria	Iltovirus psittacidalpha5	QFU14584.1_51	Gene: capsid triplex subunit 2; Note: homologs to UL18	protein	QFU14584.1	317	26.6	0.17	81.2	0.77
51	Duplodnaviria	Iltovirus psittacidalpha5	QFU14568.1_51	Gene: nuclear egress lamina protein; Note: homologs to UL31	protein	QFU14568.1	331	32.3	0.175	74.2	0.66
51	Duplodnaviria	Iltovirus psittacidalpha5	QFU14587.1_51	Gene: tegument protein; Note: homologs to UL16	protein	QFU14587.1	343	24.8	0.166	86.5	0.86
51	Duplodnaviria	Iltovirus psittacidalpha5	QFU14551.1_51	Gene: envelope glycoprotein K; Note: homologs to UL53	protein	QFU14551.1	348	32.2	0.212	74.1	0.61
51	Duplodnaviria	Iltovirus psittacidalpha5	QFU14558.1_51	Gene: hypothetical protein	protein	QFU14558.1	349	29.0	0.184	49.5	0.49
51	Duplodnaviria	Iltovirus psittacidalpha5	QFU14603.1_51	Gene: hypothetical protein; Note: unique to PsHV5	protein	QFU14603.1	350	33.4	0.116	32.4	0.2
51	Duplodnaviria	Iltovirus psittacidalpha5	QFU14614.1_51	Gene: envelope glycoprotein I; Note: homologs to US7	protein	QFU14614.1	358	61.3	0.415	54.4	0.49
51	Duplodnaviria	Iltovirus psittacidalpha5	QFU14578.1_51	Gene: DNA polymerase processivity factor; Note: homologs to UL42	protein	QFU14578.1	371	64.2	0.668	71.5	0.73
51	Duplodnaviria	Iltovirus psittacidalpha5	QFU14560.1_51	Gene: thymidine kinase; Note: homologs to UL23	protein	QFU14560.1	371	77.9	0.867	86.7	0.86
51	Duplodnaviria	Iltovirus psittacidalpha5	QFU14590.1_51	Gene: tegument serine/threonine protein kinase; Note: homologs to UL13	protein	QFU14590.1	374	77.8	0.879	85.5	0.89
51	Duplodnaviria	Iltovirus psittacidalpha5	QFU14619.1_51	Gene: hypothetical protein; Note: unique to PsHV5	protein	QFU14619.1	375	25.7	0.185	30.0	0.23
51	Duplodnaviria	Iltovirus psittacidalpha5	QFU14620.1_51	Gene: hypothetical protein; Note: unique to PsHV5	protein	QFU14620.1	379	53.1	0.38	34.0	0.23
51	Duplodnaviria	Iltovirus psittacidalpha5	QFU14588.1_51	Gene: DNA packaging terminase subunit 1; Note: homologs to UL15b	protein	QFU14588.1	389	50.3	0.445	70.2	0.67
51	Duplodnaviria	Iltovirus psittacidalpha5	QFU14625.1_51	Gene: serine/threonine protein kinase; Note: homologs to US3	protein	QFU14625.1	390	73.2	0.79	74.9	0.75
51	Duplodnaviria	Iltovirus psittacidalpha5	QFU14580.1_51	Gene: envelope glycoprotein C; Note: homologs to UL44	protein	QFU14580.1	415	75.9	0.665	81.5	0.69
51	Duplodnaviria	Iltovirus psittacidalpha5	QFU14585.1_51	Gene: tripartite terminase subunit 3; Note: homologs to UL15a	protein	QFU14585.1	418	69.0	0.628	69.6	0.61
51	Duplodnaviria	Iltovirus psittacidalpha5	QFU14592.1_51	Gene: envelope glycoprotein M; Note: homologs to UL10	protein	QFU14592.1	429	64.3	0.648	77.7	0.74
51	Duplodnaviria	Iltovirus psittacidalpha5	QFU14575.1_51	Gene: capsid triplex subunit 1; Note: homologs to UL38	protein	QFU14575.1	460	26.3	0.174	68.4	0.71
51	Duplodnaviria	Iltovirus psittacidalpha5	QFU14549.1_51	Gene: multifunctional expression regulator; Note: homologs to UL54	protein	QFU14549.1	485	31.6	0.168	58.8	0.52
51	Duplodnaviria	Iltovirus psittacidalpha5	QFU14591.1_51	Gene: deoxyribonuclease; Note: homologs to UL12	protein	QFU14591.1	492	63.1	0.754	87.9	0.89
51	Duplodnaviria	Iltovirus psittacidalpha5	QFU14613.1_51	Gene: envelope glycoprotein E; Note: homologs to US8	protein	QFU14613.1	514	64.4	0.422	61.2	0.48
51	Duplodnaviria	Iltovirus psittacidalpha5	QFU14557.1_51	Gene: transactivating tegument protein VP16; Note: homologs to UL48	protein	QFU14557.1	518	29.5	0.161	66.8	0.67
51	Duplodnaviria	Iltovirus psittacidalpha5	QFU14581.1_51	Gene: tegument protein; Note: homologs to UL21	protein	QFU14581.1	538	27.7	0.17	56.3	0.39
51	Duplodnaviria	Iltovirus psittacidalpha5	QFU14548.1_51	Gene: protein IF	protein	QFU14548.1	549	21.0	0.147	27.7	0.19
51	Duplodnaviria	Iltovirus psittacidalpha5	QFU14624.1_51	Gene: tegument protein; Note: homologs to UL47	protein	QFU14624.1	568	29.1	0.185	66.0	0.71
51	Duplodnaviria	Iltovirus psittacidalpha5	QFU14562.1_51	Gene: DNA packaging tegument protein; Note: homologs to UL25	protein	QFU14562.1	573	29.8	0.176	77.8	0.73
51	Duplodnaviria	Iltovirus psittacidalpha5	QFU14569.1_51	Gene: DNA packaging protein; Note: homologs to UL32	protein	QFU14569.1	584	23.5	0.15	84.5	0.89
51	Duplodnaviria	Iltovirus psittacidalpha5	QFU14563.1_51	Gene: capsid maturation protease; Note: homologs to UL26	protein	QFU14563.1	601	52.9	0.399	58.2	0.45
51	Duplodnaviria	Iltovirus psittacidalpha5	QFU14596.1_51	Gene: capsid portal protein; Note: homologs to UL6	protein	QFU14596.1	712	26.5	0.161	68.1	0.56
51	Duplodnaviria	Iltovirus psittacidalpha5	QFU14594.1_51	Gene: helicase primase subunit; Note: homologs to UL8	protein	QFU14594.1	729	43.1	0.474	76.0	0.78
51	Duplodnaviria	Iltovirus psittacidalpha5	QFU14586.1_51	Gene: DNA packaging tegument protein; Note: homologs to UL17	protein	QFU14586.1	743	23.9	0.166	68.3	0.68
51	Duplodnaviria	Iltovirus psittacidalpha5	QFU14565.1_51	Gene: DNA packaging terminase subunit 2; Note: homologs to UL28	protein	QFU14565.1	760	27.0	0.146	80.0	0.78
51	Duplodnaviria	Iltovirus psittacidalpha5	QFU14559.1_51	Gene: glycoprotein H; Note: homologs to UL22	protein	QFU14559.1	763	27.9	0.239	66.8	0.67
51	Duplodnaviria	Iltovirus psittacidalpha5	QFU14576.1_51	Gene: ribonucleotide reductase subunit 1; Note: homologs to UL39	protein	QFU14576.1	787	85.1	0.932	91.6	0.93
51	Duplodnaviria	Iltovirus psittacidalpha5	QFU14597.1_51	Gene: helicase-primase helicase subunit; Note: homologs to UL5	protein	QFU14597.1	855	43.6	0.512	79.5	0.77
51	Duplodnaviria	Iltovirus psittacidalpha5	QFU14564.1_51	Gene: envelope glycoprotein B; Note: homologs to UL27	protein	QFU14564.1	874	57.5	0.349	69.5	0.51
51	Duplodnaviria	Iltovirus psittacidalpha5	QFU14593.1_51	Gene: DNA replication origin-binding helicase; Note: homologs to UL9	protein	QFU14593.1	902	55.6	0.569	80.3	0.83
51	Duplodnaviria	Iltovirus psittacidalpha5	QFU14574.1_51	Gene: tegument protein; Note: homologs to UL37	protein	QFU14574.1	1001	28.0	0.183	63.7	0.54
51	Duplodnaviria	Iltovirus psittacidalpha5	QFU14606.1_51	Gene: regulatory protein; Note: homologs to ICP4	protein	QFU14606.1	1084	28.2	0.193	37.3	0.31
51	Duplodnaviria	Iltovirus psittacidalpha5	QFU14552.1_51	Gene: helicase-primase primase subunit; Note: homologs to UL52	protein	QFU14552.1	1095	36.9	0.352	75.0	0.63
51	Duplodnaviria	Iltovirus psittacidalpha5	QFU14567.1_51	Gene: DNA polymerase catalytic subunit; Note: homologs to UL30	protein	QFU14567.1	1121	76.9	0.839	85.2	0.83
51	Duplodnaviria	Iltovirus psittacidalpha5	QFU14566.1_51	Gene: single-stranded DNA-binding protein; Note: homologs to UL29	protein	QFU14566.1	1188	20.4	0.17	80.8	0.85
51	Duplodnaviria	Iltovirus psittacidalpha5	QFU14583.1_51	Gene: major capsid protein; Note: homologs to UL19	protein	QFU14583.1	1402	18.1	0.17	79.0	0.79
51	Duplodnaviria	Iltovirus psittacidalpha5	QFU14573.1.1.1_51	Large tegument protein UL36; Provisional	region	QFU14573.1	1474	28.2	0.218	68.6	0.5
51	Duplodnaviria	Iltovirus psittacidalpha5	QFU14573.1_51	Gene: large tegument protein; Note: homologs to UL36	protein	QFU14573.1	2067			59.7	0.43
52	Duplodnaviria	Mardivirus anatidalpha1	AEN80114.1_52	Gene: UL11	protein	AEN80114.1	87	37.6	0.113	59.3	0.3
52	Duplodnaviria	Mardivirus anatidalpha1	AEN80067.1_52	Gene: UL49.5; Product: gN	protein	AEN80067.1	95	43.6	0.237	66.0	0.35
52	Duplodnaviria	Mardivirus anatidalpha1	AEN80108.1_52	Gene: UL17.5	protein	AEN80108.1	102	29.7	0.178	48.4	0.32
52	Duplodnaviria	Mardivirus anatidalpha1	AEN80090.1_52	Gene: UL35	protein	AEN80090.1	117	30.5	0.178	69.7	0.54
52	Duplodnaviria	Mardivirus anatidalpha1	AEN80121.1_52	Gene: UL3.5	protein	AEN80121.1	120	33.5	0.143	43.6	0.18
52	Duplodnaviria	Mardivirus anatidalpha1	AEN80092.1_52	Gene: UL33	protein	AEN80092.1	135	39.2	0.234	62.1	0.4
52	Duplodnaviria	Mardivirus anatidalpha1	AEN80111.1_52	Gene: UL14	protein	AEN80111.1	154	51.8	0.337	85.5	0.53
52	Duplodnaviria	Mardivirus anatidalpha1	AEN80071.1_52	Gene: UL55; Note: virion maturation or assembly	protein	AEN80071.1	186	29.4	0.19	83.5	0.83
52	Duplodnaviria	Mardivirus anatidalpha1	AEN80080.1_52	Gene: UL45	protein	AEN80080.1	223	75.7	0.499	62.3	0.4
52	Duplodnaviria	Mardivirus anatidalpha1	AEN80124.1_52	Gene: UL1	protein	AEN80124.1	236	30.4	0.175	50.3	0.49
52	Duplodnaviria	Mardivirus anatidalpha1	AEN80120.1_52	Gene: UL4	protein	AEN80120.1	238	28.6	0.155	67.6	0.64
52	Duplodnaviria	Mardivirus anatidalpha1	AEN80122.1_52	Gene: UL3	protein	AEN80122.1	239	35.5	0.288	62.6	0.61
52	Duplodnaviria	Mardivirus anatidalpha1	AEN80134.1_52	Gene: US2	protein	AEN80134.1	239	53.2	0.574	79.3	0.79
52	Duplodnaviria	Mardivirus anatidalpha1	AEN80076.1_52	Gene: UL49	protein	AEN80076.1	246	45.4	0.157	61.7	0.43
52	Duplodnaviria	Mardivirus anatidalpha1	AEN80075.1_52	Gene: UL51	protein	AEN80075.1	252	51.3	0.307	62.2	0.47
52	Duplodnaviria	Mardivirus anatidalpha1	AEN80123.1_52	Gene: UL2	protein	AEN80123.1	263	90.4	0.873	90.6	0.85
52	Duplodnaviria	Mardivirus anatidalpha1	AEN80081.1_52	Gene: UL44.5	protein	AEN80081.1	270	28.5	0.185	61.2	0.68
52	Duplodnaviria	Mardivirus anatidalpha1	AEN80105.1_52	Gene: UL20	protein	AEN80105.1	273	51.8	0.338	60.7	0.45
52	Duplodnaviria	Mardivirus anatidalpha1	AEN80091.1_52	Gene: UL34	protein	AEN80091.1	276	35.0	0.153	71.0	0.59
52	Duplodnaviria	Mardivirus anatidalpha1	AEN80135.1_52	Gene: SORF3	protein	AEN80135.1	295	31.5	0.221	72.6	0.75
52	Duplodnaviria	Mardivirus anatidalpha1	AEN80136.1_52	Gene: US10	protein	AEN80136.1	309	45.8	0.315	57.7	0.49
52	Duplodnaviria	Mardivirus anatidalpha1	AEN80094.1_52	Gene: UL31	protein	AEN80094.1	310	33.9	0.185	80.0	0.72
52	Duplodnaviria	Mardivirus anatidalpha1	AEN80117.1_52	Gene: UL7	protein	AEN80117.1	321	36.4	0.31	83.3	0.82
52	Duplodnaviria	Mardivirus anatidalpha1	AEN80107.1_52	Gene: UL18	protein	AEN80107.1	322	26.7	0.153	79.3	0.74
52	Duplodnaviria	Mardivirus anatidalpha1	AEN80065.1_52	Gene: LORF9; Product: unknown	protein	AEN80065.1	322	25.1	0.15	53.3	0.61
52	Duplodnaviria	Mardivirus anatidalpha1	AEN80068.1.1.1_52	Large tegument protein UL36; Provisional	region	AEN80068.1	324	24.2	0.169	72.9	0.77
52	Duplodnaviria	Mardivirus anatidalpha1	AEN80137.1_52	Gene: US1_1	protein	AEN80137.1	329	34.6	0.142	56.1	0.42
52	Duplodnaviria	Mardivirus anatidalpha1	AEN80127.1_52	Gene: US1	protein	AEN80127.1	329	34.6	0.142	56.1	0.42
52	Duplodnaviria	Mardivirus anatidalpha1	AEN80073.1_52	Gene: UL53; Product: gK	protein	AEN80073.1	334	37.5	0.257	78.4	0.68
52	Duplodnaviria	Mardivirus anatidalpha1	AEN80086.1_52	Gene: UL40	protein	AEN80086.1	355	79.8	0.806	81.4	0.78
52	Duplodnaviria	Mardivirus anatidalpha1	AEN80100.1_52	Gene: UL26.5	protein	AEN80100.1	357	43.1	0.173	44.1	0.18
52	Duplodnaviria	Mardivirus anatidalpha1	AEN80069.1_52	Gene: UL23; Product: thymidine kinase	protein	AEN80069.1	358	84.8	0.923	90.6	0.9
52	Duplodnaviria	Mardivirus anatidalpha1	AEN80110.1_52	Gene: UL16	protein	AEN80110.1	362	24.7	0.145	86.0	0.85
52	Duplodnaviria	Mardivirus anatidalpha1	AEN80084.1_52	Gene: UL42	protein	AEN80084.1	363	63.7	0.657	79.2	0.76
52	Duplodnaviria	Mardivirus anatidalpha1	AEN80129.1_52	Gene: US7	protein	AEN80129.1	371	59.9	0.407	66.2	0.56
52	Duplodnaviria	Mardivirus anatidalpha1	AEN80072.1_52	Gene: UL54	protein	AEN80072.1	377	43.6	0.233	71.6	0.65
52	Duplodnaviria	Mardivirus anatidalpha1	AEN80133.1_52	Gene: US3	protein	AEN80133.1	385	75.5	0.788	79.2	0.77
52	Duplodnaviria	Mardivirus anatidalpha1	AEN80131.1_52	Gene: US5	protein	AEN80131.1	398	52.4	0.394	48.4	0.4
52	Duplodnaviria	Mardivirus anatidalpha1	AEN80070.1_52	Gene: UL10; Product: gM	protein	AEN80070.1	406	67.4	0.751	81.3	0.8
52	Duplodnaviria	Mardivirus anatidalpha1	AEN80102.1_52	Gene: UL24	protein	AEN80102.1	409	50.3	0.47	61.2	0.52
52	Duplodnaviria	Mardivirus anatidalpha1	AEN80130.1_52	Gene: US6	protein	AEN80130.1	422	54.4	0.442	66.8	0.59
52	Duplodnaviria	Mardivirus anatidalpha1	AEN80082.1_52	Gene: UL44; Product: gC	protein	AEN80082.1	431	77.6	0.711	73.3	0.63
52	Duplodnaviria	Mardivirus anatidalpha1	AEN80066.1_52	Gene: UL50; Product: dUTPase	protein	AEN80066.1	447	50.7	0.601	83.5	0.84
52	Duplodnaviria	Mardivirus anatidalpha1	AEN80132.1_52	Gene: US4	protein	AEN80132.1	459	43.5	0.329	48.8	0.49
52	Duplodnaviria	Mardivirus anatidalpha1	AEN80088.1_52	Gene: UL38	protein	AEN80088.1	465	24.0	0.16	72.4	0.7
52	Duplodnaviria	Mardivirus anatidalpha1	AEN80125.1_52	Gene: LORF3	protein	AEN80125.1	469	38.5	0.224	44.6	0.39
52	Duplodnaviria	Mardivirus anatidalpha1	AEN80077.1_52	Gene: UL48	protein	AEN80077.1	474	30.4	0.189	73.9	0.72
52	Duplodnaviria	Mardivirus anatidalpha1	AEN80112.1_52	Gene: UL13	protein	AEN80112.1	476	65.8	0.752	81.6	0.82
52	Duplodnaviria	Mardivirus anatidalpha1	AEN80128.1_52	Gene: US8	protein	AEN80128.1	490	58.3	0.485	68.3	0.45
52	Duplodnaviria	Mardivirus anatidalpha1	AEN80085.1_52	Gene: UL41	protein	AEN80085.1	497	62.1	0.668	68.8	0.69
52	Duplodnaviria	Mardivirus anatidalpha1	AEN80083.1_52	Gene: UL43	protein	AEN80083.1	500	40.3	0.257	55.5	0.54
52	Duplodnaviria	Mardivirus anatidalpha1	AEN80104.1_52	Gene: UL21	protein	AEN80104.1	561	29.2	0.196	75.9	0.64
52	Duplodnaviria	Mardivirus anatidalpha1	AEN80113.1_52	Gene: UL12	protein	AEN80113.1	562	67.0	0.768	78.2	0.79
52	Duplodnaviria	Mardivirus anatidalpha1	AEN80101.1_52	Gene: UL25	protein	AEN80101.1	598	30.0	0.185	75.1	0.71
52	Duplodnaviria	Mardivirus anatidalpha1	AEN80126.1_52	Gene: LORF2	protein	AEN80126.1	630	48.8	0.446	74.1	0.8
52	Duplodnaviria	Mardivirus anatidalpha1	AEN80093.1_52	Gene: UL32	protein	AEN80093.1	653	25.9	0.149	79.9	0.84
52	Duplodnaviria	Mardivirus anatidalpha1	AEN80109.1_52	Gene: UL17	protein	AEN80109.1	684	23.9	0.168	76.6	0.74
52	Duplodnaviria	Mardivirus anatidalpha1	AEN80099.1_52	Gene: UL26	protein	AEN80099.1	707	51.9	0.413	54.0	0.43
52	Duplodnaviria	Mardivirus anatidalpha1	AEN80140.1_52	Gene: UL15	protein	AEN80140.1	739	57.0	0.462	72.1	0.53
52	Duplodnaviria	Mardivirus anatidalpha1	AEN80079.1_52	Gene: UL46	protein	AEN80079.1	739	25.6	0.182	61.8	0.59
52	Duplodnaviria	Mardivirus anatidalpha1	AEN80116.1_52	Gene: UL8	protein	AEN80116.1	756	46.4	0.471	88.6	0.87
52	Duplodnaviria	Mardivirus anatidalpha1	AEN80078.1_52	Gene: UL47	protein	AEN80078.1	787	26.3	0.173	63.5	0.66
52	Duplodnaviria	Mardivirus anatidalpha1	AEN80118.1_52	Gene: UL6	protein	AEN80118.1	795	30.4	0.173	67.3	0.54
52	Duplodnaviria	Mardivirus anatidalpha1	AEN80097.1_52	Gene: UL28	protein	AEN80097.1	803	28.6	0.169	77.8	0.74
52	Duplodnaviria	Mardivirus anatidalpha1	AEN80087.1_52	Gene: UL39	protein	AEN80087.1	810	80.2	0.903	90.2	0.92
52	Duplodnaviria	Mardivirus anatidalpha1	AEN80103.1_52	Gene: UL22; Product: gH	protein	AEN80103.1	834	29.6	0.279	72.4	0.73
52	Duplodnaviria	Mardivirus anatidalpha1	AEN80119.1_52	Gene: UL5	protein	AEN80119.1	855	53.8	0.599	81.7	0.78
52	Duplodnaviria	Mardivirus anatidalpha1	AEN80115.1_52	Gene: UL9	protein	AEN80115.1	859	60.3	0.568	83.4	0.79
52	Duplodnaviria	Mardivirus anatidalpha1	AEN80098.1_52	Gene: UL27; Product: gB	protein	AEN80098.1	1000	48.5	0.29	65.5	0.5
52	Duplodnaviria	Mardivirus anatidalpha1	AEN80064.1_52	Gene: LORF11; Product: unknown	protein	AEN80064.1	1056	20.9	0.187	33.3	0.33
52	Duplodnaviria	Mardivirus anatidalpha1	AEN80089.1_52	Gene: UL37	protein	AEN80089.1	1066	29.7	0.199	81.0	0.71
52	Duplodnaviria	Mardivirus anatidalpha1	AEN80074.1_52	Gene: UL52	protein	AEN80074.1	1124	42.9	0.368	74.0	0.58
52	Duplodnaviria	Mardivirus anatidalpha1	AEN80096.1_52	Gene: UL29	protein	AEN80096.1	1194	20.0	0.173	81.9	0.84
52	Duplodnaviria	Mardivirus anatidalpha1	AEN80095.1_52	Gene: UL30; Product: DNA polymerase	protein	AEN80095.1	1206	74.0	0.794	83.5	0.8
52	Duplodnaviria	Mardivirus anatidalpha1	AEN80106.1_52	Gene: UL19; Product: MCP	protein	AEN80106.1	1380	18.7	0.17	79.8	0.78
52	Duplodnaviria	Mardivirus anatidalpha1	AEN80139.1_52	Gene: TRS	protein	AEN80139.1	1626	25.8	0.214	55.5	0.43
52	Duplodnaviria	Mardivirus anatidalpha1	AEN80138.1_52	Gene: IRS	protein	AEN80138.1	1626	25.8	0.214	55.5	0.43
52	Duplodnaviria	Mardivirus anatidalpha1	AEN80068.1.1.2_52	Large tegument protein UL36; Provisional	region	AEN80068.1	3240			51.4	0.4
53	Duplodnaviria	Mardivirus columbidalpha1	ARD71332.1_53	Product: myristylated tegument protein	protein	ARD71332.1	77	41.1	0.115	64.3	0.3
53	Duplodnaviria	Mardivirus columbidalpha1	ARD71377.1_53	Product: envelope glycoprotein N	protein	ARD71377.1	90	41.5	0.271	67.9	0.37
53	Duplodnaviria	Mardivirus columbidalpha1	ARD71347.1_53	Product: hypothetical protein	protein	ARD71347.1	100	32.4	0.177	66.0	0.5
53	Duplodnaviria	Mardivirus columbidalpha1	ARD71339.1_53	Product: hypothetical protein	protein	ARD71339.1	100	33.5	0.086	57.7	0.23
53	Duplodnaviria	Mardivirus columbidalpha1	ARD71317.1_53	Product: hypothetical protein	protein	ARD71317.1	104	29.5	0.14	47.8	0.27
53	Duplodnaviria	Mardivirus columbidalpha1	ARD71341.1_53	Product: hypothetical protein	protein	ARD71341.1	105	42.2	0.075	54.4	0.14
53	Duplodnaviria	Mardivirus columbidalpha1	ARD71427.1_53	Product: hypothetical protein	protein	ARD71427.1	110	30.2	0.136	53.7	0.14
53	Duplodnaviria	Mardivirus columbidalpha1	ARD71411.1_53	Product: hypothetical protein	protein	ARD71411.1	110	30.2	0.136	53.7	0.14
53	Duplodnaviria	Mardivirus columbidalpha1	ARD71400.1_53	Product: hypothetical protein	protein	ARD71400.1	111	29.3	0.118	37.3	0.15
53	Duplodnaviria	Mardivirus columbidalpha1	ARD71423.1_53	Product: hypothetical protein	protein	ARD71423.1	111	45.5	0.22	58.6	0.32
53	Duplodnaviria	Mardivirus columbidalpha1	ARD71438.1_53	Product: hypothetical protein	protein	ARD71438.1	111	29.3	0.118	37.3	0.15
53	Duplodnaviria	Mardivirus columbidalpha1	ARD71318.1_53	Product: hypothetical protein	protein	ARD71318.1	113	46.3	0.188	58.8	0.25
53	Duplodnaviria	Mardivirus columbidalpha1	ARD71403.1_53	Product: hypothetical protein	protein	ARD71403.1	116	31.8	0.14	44.9	0.3
53	Duplodnaviria	Mardivirus columbidalpha1	ARD71435.1_53	Product: hypothetical protein	protein	ARD71435.1	116	31.8	0.14	44.9	0.3
53	Duplodnaviria	Mardivirus columbidalpha1	ARD71407.1_53	Product: hypothetical protein	protein	ARD71407.1	121	34.9	0.079	60.7	0.12
53	Duplodnaviria	Mardivirus columbidalpha1	ARD71431.1_53	Product: hypothetical protein	protein	ARD71431.1	121	34.9	0.079	60.7	0.12
53	Duplodnaviria	Mardivirus columbidalpha1	ARD71405.1_53	Product: hypothetical protein	protein	ARD71405.1	123	27.3	0.142	32.2	0.25
53	Duplodnaviria	Mardivirus columbidalpha1	ARD71433.1_53	Product: hypothetical protein	protein	ARD71433.1	123	27.3	0.142	32.2	0.25
53	Duplodnaviria	Mardivirus columbidalpha1	ARD71406.1_53	Product: hypothetical protein	protein	ARD71406.1	124	27.9	0.144	35.6	0.23
53	Duplodnaviria	Mardivirus columbidalpha1	ARD71409.1_53	Product: hypothetical protein	protein	ARD71409.1	124	27.8	0.172	49.4	0.22
53	Duplodnaviria	Mardivirus columbidalpha1	ARD71432.1_53	Product: hypothetical protein	protein	ARD71432.1	124	27.9	0.144	35.6	0.23
53	Duplodnaviria	Mardivirus columbidalpha1	ARD71429.1_53	Product: hypothetical protein	protein	ARD71429.1	124	27.8	0.172	49.4	0.22
53	Duplodnaviria	Mardivirus columbidalpha1	ARD71437.1_53	Product: hypothetical protein	protein	ARD71437.1	128	30.0	0.176	38.5	0.28
53	Duplodnaviria	Mardivirus columbidalpha1	ARD71416.1_53	Product: hypothetical protein	protein	ARD71416.1	128	36.3	0.175	46.4	0.26
53	Duplodnaviria	Mardivirus columbidalpha1	ARD71358.1_53	Product: DNA packaging protein UL33	protein	ARD71358.1	128	36.5	0.217	70.4	0.44
53	Duplodnaviria	Mardivirus columbidalpha1	ARD71401.1_53	Product: hypothetical protein	protein	ARD71401.1	128	30.0	0.176	38.5	0.28
53	Duplodnaviria	Mardivirus columbidalpha1	ARD71360.1_53	Product: small capsid protein	protein	ARD71360.1	131	32.2	0.187	66.2	0.5
53	Duplodnaviria	Mardivirus columbidalpha1	ARD71430.1_53	Product: hypothetical protein	protein	ARD71430.1	142	31.5	0.176	41.4	0.23
53	Duplodnaviria	Mardivirus columbidalpha1	ARD71408.1_53	Product: hypothetical protein	protein	ARD71408.1	142	31.5	0.176	41.4	0.23
53	Duplodnaviria	Mardivirus columbidalpha1	ARD71391.1_53	Product: hypothetical protein	protein	ARD71391.1	153	28.2	0.113	42.2	0.16
53	Duplodnaviria	Mardivirus columbidalpha1	ARD71441.1_53	Product: hypothetical protein	protein	ARD71441.1	161	37.1	0.075	53.8	0.11
53	Duplodnaviria	Mardivirus columbidalpha1	ARD71397.1_53	Product: hypothetical protein	protein	ARD71397.1	161	37.1	0.075	53.8	0.11
53	Duplodnaviria	Mardivirus columbidalpha1	ARD71402.1_53	Product: hypothetical protein	protein	ARD71402.1	168	30.6	0.102	35.6	0.15
53	Duplodnaviria	Mardivirus columbidalpha1	ARD71436.1_53	Product: hypothetical protein	protein	ARD71436.1	168	30.6	0.102	35.6	0.15
53	Duplodnaviria	Mardivirus columbidalpha1	ARD71389.1_53	Product: hypothetical protein	protein	ARD71389.1	175	49.0	0.173	58.6	0.19
53	Duplodnaviria	Mardivirus columbidalpha1	ARD71388.1_53	Product: hypothetical protein	protein	ARD71388.1	175	41.2	0.207	48.2	0.22
53	Duplodnaviria	Mardivirus columbidalpha1	ARD71404.1_53	Product: hypothetical protein	protein	ARD71404.1	177	30.9	0.134	34.6	0.26
53	Duplodnaviria	Mardivirus columbidalpha1	ARD71434.1_53	Product: hypothetical protein	protein	ARD71434.1	177	30.9	0.134	34.6	0.26
53	Duplodnaviria	Mardivirus columbidalpha1	ARD71384.1_53	Product: nuclear protein UL55	protein	ARD71384.1	179	33.0	0.233	82.8	0.82
53	Duplodnaviria	Mardivirus columbidalpha1	ARD71368.1_53	Product: hypothetical protein; Note: contains Herpes_UL43 domain	protein	ARD71368.1	183	52.9	0.285	47.5	0.26
53	Duplodnaviria	Mardivirus columbidalpha1	ARD71414.1_53	Product: hypothetical protein	protein	ARD71414.1	190	39.2	0.13	49.3	0.18
53	Duplodnaviria	Mardivirus columbidalpha1	ARD71385.1_53	Product: hypothetical protein	protein	ARD71385.1	192	28.9	0.102	31.7	0.11
53	Duplodnaviria	Mardivirus columbidalpha1	ARD71324.1_53	Product: hypothetical protein	protein	ARD71324.1	196	44.5	0.127	47.9	0.16
53	Duplodnaviria	Mardivirus columbidalpha1	ARD71424.1_53	Product: hypothetical protein	protein	ARD71424.1	199	45.1	0.158	49.2	0.18
53	Duplodnaviria	Mardivirus columbidalpha1	ARD71419.1_53	Product: hypothetical protein	protein	ARD71419.1	204	44.5	0.136	37.6	0.21
53	Duplodnaviria	Mardivirus columbidalpha1	ARD71396.1_53	Product: hypothetical protein	protein	ARD71396.1	206	26.3	0.127	26.3	0.15
53	Duplodnaviria	Mardivirus columbidalpha1	ARD71312.1_53	Product: hypothetical protein	protein	ARD71312.1	206	26.3	0.127	26.3	0.15
53	Duplodnaviria	Mardivirus columbidalpha1	ARD71345.1_53	Product: hypothetical protein	protein	ARD71345.1	215	26.2	0.133	28.0	0.16
53	Duplodnaviria	Mardivirus columbidalpha1	ARD71372.1_53	Product: membrane protein UL45	protein	ARD71372.1	233	72.1	0.488	62.9	0.46
53	Duplodnaviria	Mardivirus columbidalpha1	ARD71369.1_53	Product: envelope protein UL43	protein	ARD71369.1	233	40.6	0.237	49.0	0.45
[truncated: 83,163 more rows]
