# Supplementary material for: Viro3D: a comprehensive database of virus protein structure predictions
Source: Mol Syst Biol. 2025 Sep 16;21(11):9. doi: 10.1038/s44320-025-00147-9 (PMC12583693; doi:10.1038/s44320-025-00147-9)
Supplement: Supplementary file 8 — Source data Fig. 1 [file 44320_2025_147_MOESM8_ESM.zip › Figure 1/1E/Source data for the distribution of differences in average pLDDT scores between ColabFold and ESMFold models.csv]

Viro3D ID	Viro3D Name	ESMFold pLDDT	ESMFold pTM	ColabFold pLDDT	ColabFold pTM	pLDDT difference (ESMFold - ColabFold)
ABG25814.1_33	Product: ORF28	69.4	0.527	81.4	0.61	-12.0
ABG25816.1_33	Product: ORF71	34.3	0.257	36.4	0.31	-2.1
ABG25803.1_33	Product: ORF29	39.0	0.256	58.0	0.46	-19.0
ABG25804.1_33	Product: ORF38	53.5	0.554	39.5	0.36	14.0
ABG25805.1_33	Product: ORF64	44.6	0.211	50.7	0.27	-6.1
ABG25815.1_33	Product: ORF51	41.8	0.297	40.4	0.41	1.4
ABG25707.1.1.1_33	Transcription termination factor Rho; Provisional	53.7	0.086	52.1	0.1	1.6
AAD12267.1_33	Product: ORF70	39.3	0.236	43.9	0.29	-4.6
ABG25798.1_33	Product: ORF16	36.9	0.236	37.4	0.23	-0.5
ABG25802.1_33	Product: ORF96	63.7	0.531	60.5	0.5	3.2
AAD12277.1_33	Product: ORF80	31.6	0.173	34.9	0.3	-3.3
ABG25801.1_33	Product: ORF106	39.1	0.27	40.8	0.29	-1.7
ABG25800.1_33	Product: ORF94	39.5	0.204	39.2	0.27	0.3
ABG25799.1_33	Product: ORF110	49.1	0.499	39.0	0.29	10.1
ABG25797.1_33	Product: ORF101	69.1	0.673	67.0	0.62	2.1
ABG25796.1_33	Product: ORF39	39.5	0.173	53.9	0.22	-14.4
ABG25794.1_33	Product: ORF113	42.2	0.258	40.3	0.27	1.9
ABG25795.1_33	Product: ORF50	37.1	0.188	52.0	0.42	-14.9
AAD12279.1_33	Product: ORF82	65.1	0.505	44.6	0.27	20.5
ABG25812.1_33	Product: ORF7	33.3	0.204	40.2	0.39	-6.9
ABG25793.1_33	Product: ORF105	36.2	0.243	36.5	0.24	-0.3
AAD12275.1_33	Product: ORF78	34.5	0.214	46.0	0.35	-11.5
AAD12276.1_33	Product: ORF79	40.8	0.301	42.0	0.34	-1.2
ABG25792.1_33	Product: ORF112	62.7	0.367	40.9	0.3	21.8
ABG25791.1_33	Product: ORF21	83.2	0.547	80.7	0.55	2.5
ABG25790.1_33	Product: ORF53	43.6	0.32	62.7	0.41	-19.1
ABG25789.1_33	Product: ORF103	35.9	0.224	38.4	0.27	-2.5
ABG25788.1_33	Product: ORF22	35.4	0.197	33.7	0.25	1.7
ABG25807.1_33	Product: ORF2	36.2	0.216	38.9	0.22	-2.7
ABG25787.1_33	Product: ORF23	29.2	0.181	35.5	0.32	-6.3
AAD12280.1_33	Product: ORF83	53.5	0.375	66.8	0.57	-13.3
ABG25786.1_33	Product: ORF61	36.3	0.197	53.7	0.34	-17.4
ABG25785.1_33	Product: ORF124	33.3	0.194	33.2	0.23	0.1
ABG25809.1_33	Product: ORF4	37.1	0.258	36.9	0.24	0.2
ABG25784.1_33	Product: ORF10	40.6	0.356	41.4	0.33	-0.8
ABG25783.1_33	Product: ORF40	76.5	0.832	56.1	0.52	20.4
ABG25811.1_33	Product: ORF6	25.3	0.153	43.1	0.48	-17.8
AAD12278.1_33	Product: ORF81	54.7	0.454	55.9	0.55	-1.2
ABG25782.1_33	Product: ORF55	49.7	0.378	62.2	0.37	-12.5
ABG25781.1_33	Product: ORF37	29.2	0.164	39.6	0.41	-10.4
ABG25808.1_33	Product: ORF3	87.0	0.772	88.4	0.7	-1.4
ABG25780.1_33	Product: ORF62	32.0	0.148	32.6	0.17	-0.6
ABG25775.1_33	Product: ORF19	70.2	0.443	29.2	0.24	41.0
ABG25779.1_33	Product: ORF43	33.1	0.187	47.9	0.49	-14.8
ABG25752.1_33	Product: ORF15	30.8	0.155	36.3	0.32	-5.5
ABG25778.1_33	Product: ORF128	44.3	0.288	50.1	0.47	-5.8
ABG25777.1_33	Product: ORF125	35.5	0.233	36.0	0.23	-0.5
ABG25776.1_33	Product: ORF104	38.5	0.235	35.2	0.25	3.3
ABG25766.1_33	Product: ORF17	53.9	0.342	36.4	0.25	17.5
ABG25774.1_33	Product: ORF98	39.0	0.257	38.6	0.32	0.4
ABG25773.1_33	Product: ORF92	51.5	0.302	46.9	0.25	4.6
ABG25772.1_33	Product: ORF130	30.9	0.173	48.0	0.49	-17.1
ABG25813.1_33	Product: ORF8	78.6	0.515	67.7	0.46	10.9
ABG25771.1_33	Product: ORF57	28.4	0.167	36.3	0.3	-7.9
ABG25770.1_33	Product: ORF9	35.5	0.206	38.5	0.3	-3.0
AAD12282.1_33	Product: ORF85	27.4	0.177	46.0	0.46	-18.6
ABG25768.1_33	Product: ORF129	33.2	0.184	47.8	0.47	-14.6
ABG25769.1_33	Product: ORF91	25.5	0.158	35.3	0.34	-9.8
ABG25810.1_33	Product: ORF5	80.3	0.503	68.0	0.43	12.3
ABG25765.1_33	Product: ORF18	35.5	0.197	40.3	0.22	-4.8
ABG25764.1_33	Product: ORF120	33.9	0.181	42.5	0.42	-8.6
ABG25763.1_33	Product: ORF48	32.6	0.185	32.7	0.24	-0.1
ABG25762.1_33	Product: ORF126	32.9	0.187	34.7	0.29	-1.8
ABG25761.1_33	Product: ORF131	35.8	0.229	31.6	0.22	4.2
ABG25751.1_33	Product: ORF26	25.1	0.156	67.5	0.58	-42.4
ABG25760.1_33	Product: ORF20	48.2	0.338	33.4	0.24	14.8
ABG25759.1_33	Product: ORF95	29.4	0.163	75.0	0.66	-45.6
AAD12273.1_33	Product: ORF76	29.3	0.169	34.8	0.32	-5.5
ABG25758.1_33	Product: ORF127	33.0	0.251	37.6	0.42	-4.6
ABG25756.1_33	Product: ORF132	40.1	0.232	39.6	0.4	0.5
ABG25757.1_33	Product: ORF114	58.1	0.359	32.8	0.22	25.3
ABG25806.1_33	Product: ORF1	34.0	0.208	48.0	0.34	-14.0
ABG25754.1_33	Product: ORF47	30.8	0.192	35.7	0.29	-4.9
ABG25753.1_33	Product: ORF115	32.3	0.218	27.5	0.24	4.8
ABG25755.1_33	Product: ORF123	27.7	0.191	31.8	0.25	-4.1
ABG25750.1_33	Product: ORF14	70.0	0.353	35.7	0.25	34.3
ABG25749.1_33	Product: ORF44	34.3	0.172	43.7	0.28	-9.4
ABG25748.1_33	Product: ORF117	62.7	0.7	44.5	0.46	18.2
ABG25747.1_33	Product: ORF12	31.4	0.238	31.6	0.3	-0.2
ABG25707.1.1.4_33	EBNA-3B; Provisional	49.0	0.132	51.7	0.19	-2.7
ABG25746.1_33	Product: ORF102	28.2	0.164	32.0	0.25	-3.8
ABG25745.1_33	Product: ORF118	40.8	0.358	28.8	0.19	12.0
ABG25726.1_33	Product: ORF25	34.1	0.216	40.2	0.28	-6.1
ABG25744.1_33	Product: ORF66	27.8	0.148	62.8	0.47	-35.0
ABG25743.1_33	Product: ORF59	29.8	0.165	66.1	0.51	-36.3
ABG25742.1_33	Product: ORF99	31.8	0.184	32.3	0.24	-0.5
ABG25741.1_33	Product: ORF45	45.6	0.457	67.4	0.52	-21.8
ABG25729.1_33	Product: ORF24	25.7	0.147	58.1	0.46	-32.4
AAD12271.1_33	Product: ORF74	24.6	0.148	32.8	0.3	-8.2
ABG25740.1_33	Product: ORF31	28.6	0.158	36.6	0.31	-8.0
ABG25739.1_33	Product: ORF41	47.6	0.362	50.4	0.36	-2.8
ABG25738.1_33	Product: ORF32	32.0	0.218	32.2	0.24	-0.2
ABG25737.1_33	Product: ORF97	31.1	0.198	37.9	0.31	-6.8
ABG25736.1_33	Product: ORF122	30.2	0.17	36.5	0.32	-6.3
ABG25735.1_33	Product: ORF35	26.9	0.157	31.6	0.21	-4.7
ABG25734.1_33	Product: ORF36	26.9	0.181	32.1	0.27	-5.2
AAD12281.1_33	Product: ORF84	55.8	0.574	73.0	0.7	-17.2
ABG25733.1_33	Product: ORF33	28.7	0.161	32.1	0.2	-3.4
ABG25732.1_33	Product: ORF30	26.4	0.157	37.5	0.36	-11.1
AAD12274.1_33	Product: ORF77	37.1	0.214	34.4	0.24	2.7
ABG25731.1_33	Product: ORF121	29.7	0.177	36.4	0.38	-6.7
ABG25730.1_33	Product: ORF90	34.7	0.165	33.0	0.2	1.7
ABG25707.1.1.3_33	Large tegument protein UL36; Provisional	29.8	0.132	39.4	0.15	-9.6
ABG25728.1_33	Product: ORF49	26.2	0.157	53.8	0.56	-27.6
ABG25727.1_33	Product: ORF116	26.3	0.18	31.9	0.28	-5.6
AAD12286.1_33	Product: ORF88	27.2	0.157	67.5	0.63	-40.3
ABG25707.1.1.2_33	Large tegument protein UL36; Provisional	28.7	0.115	36.6	0.13	-7.9
ABG25725.1_33	Product: ORF100	26.4	0.202	31.3	0.31	-4.9
ABG25724.1_33	Product: ORF93	69.9	0.767	82.7	0.76	-12.8
AAD12272.1_33	Product: ORF75	46.6	0.495	73.9	0.79	-27.3
ABG25723.1_33	Product: ORF52	29.0	0.168	65.6	0.59	-36.6
ABG25722.1_33	Product: ORF111	31.4	0.16	30.7	0.2	0.7
ABG25721.1_33	Product: ORF63	39.0	0.276	59.8	0.5	-20.8
ABG25720.1_33	Product: ORF60	25.2	0.184	32.8	0.21	-7.6
ABG25719.1_33	Product: ORF65	25.0	0.185	44.0	0.29	-19.0
ABG25718.1_33	Product: ORF11	34.4	0.206	31.4	0.2	3.0
AAD12265.1_33	Product: ORF68	40.9	0.422	43.4	0.4	-2.5
AAD12285.1_33	Product: ORF87	39.6	0.388	60.7	0.47	-21.1
AAD12284.1_33	Product: ORF86	58.9	0.633	74.3	0.76	-15.4
ABG25767.1_33	Product: ORF42	65.7	0.521	78.7	0.48	-13.0
ABG25708.1.1.1_33	Chromosome segregation ATPase [Cell cycle control, cell division, chromosome partitioning]; COG1196	74.2	0.464	74.5	0.32	-0.3
AAD12264.2_33	Product: ORF67	20.4	0.161	29.3	0.22	-8.9
ABG25717.1_33	Product: ORF34	44.9	0.418	26.6	0.22	18.3
ABG25716.1_33	Product: ORF58	21.6	0.166	39.5	0.35	-17.9
ABG25715.1_33	Product: ORF119	24.0	0.173	49.7	0.35	-25.7
ABG25714.1_33	Product: ORF27	24.8	0.18	44.7	0.32	-19.9
ABG25713.1_33	Product: ORF108	22.6	0.164	53.9	0.48	-31.3
ABG25712.1_33	Product: ORF109	23.4	0.18	40.3	0.34	-16.9
ABG25711.1_33	Product: ORF107	22.1	0.168	34.4	0.24	-12.3
AAD12266.1_33	Product: ORF69	35.0	0.306	27.0	0.25	8.0
AAD12287.2_33	Product: ORF89	39.1	0.206	40.4	0.28	-1.3
ABG25710.1_33	Product: ORF46	27.1	0.248	51.3	0.3	-24.2
AAD12270.1_33	Product: ORF73	26.9	0.312	64.2	0.55	-37.3
ABG25709.1_33	Product: ORF54	18.2	0.173	59.5	0.63	-41.3
AAD12269.1_33	Product: ORF72	40.3	0.375	69.3	0.6	-29.0
ABG25571.1_34	Product: ORF8	53.0	0.243	69.5	0.39	-16.5
ABG25685.1_34	Product: ORF27	44.8	0.149	56.4	0.27	-11.6
ABG25573.1.1.3_34	OTU (ovarian tumor) domain family; cd22744	78.2	0.8	57.0	0.45	21.2
ABG25569.1_34	Product: ORF3	44.8	0.286	71.9	0.42	-27.1
ABG25706.1_34	Product: ORF130	37.7	0.304	36.3	0.23	1.4
ABG25687.1_34	Product: ORF29	55.5	0.229	49.1	0.32	6.4
ABG25704.1_34	Product: ORF94	31.9	0.177	49.4	0.43	-17.5
ABG25701.1_34	Product: ORF142	82.7	0.795	94.3	0.83	-11.6
ABG25694.1_34	Product: ORF66	37.5	0.321	52.7	0.48	-15.2
ABG25688.1_34	Product: ORF30	70.4	0.552	86.7	0.65	-16.3
ABG25700.1_34	Product: ORF91	52.8	0.378	72.8	0.55	-20.0
ABG25705.1_34	Product: ORF108	38.9	0.236	35.7	0.22	3.2
ABG25699.1_34	Product: ORF133	41.5	0.311	36.0	0.25	5.5
ABG25693.1_34	Product: ORF63	40.1	0.255	36.6	0.3	3.5
ABG25703.1_34	Product: ORF87	33.2	0.178	36.3	0.22	-3.1
ABG25690.1_34	Product: ORF45	27.9	0.158	32.2	0.21	-4.3
ABG25570.1_34	Product: ORF4	62.7	0.407	43.9	0.36	18.8
ABG25684.1_34	Product: ORF25	31.9	0.184	35.9	0.24	-4.0
ABG25691.1_34	Product: ORF46	25.7	0.148	38.8	0.36	-13.1
ABG25573.1.1.1_34	EBNA-3B; Provisional	48.6	0.171	61.9	0.21	-13.3
ABG25692.1_34	Product: ORF49	32.6	0.237	37.7	0.26	-5.1
ABG25683.1_34	Product: ORF24	35.3	0.207	78.1	0.77	-42.8
ABG25698.1_34	Product: ORF136	37.7	0.219	43.9	0.37	-6.2
ABG25681.1_34	Product: ORF22	36.3	0.207	71.4	0.73	-35.1
ABG25686.1_34	Product: ORF28	49.5	0.348	42.1	0.29	7.4
ABG25680.1_34	Product: ORF21	37.9	0.218	79.0	0.75	-41.1
ABG25696.1_34	Product: ORF102	27.9	0.152	37.1	0.34	-9.2
ABG25682.1_34	Product: ORF23	37.1	0.237	79.1	0.78	-42.0
ABG25678.1_34	Product: ORF13	33.5	0.19	73.6	0.76	-40.1
ABG25679.1_34	Product: ORF20	38.2	0.201	87.9	0.84	-49.7
ABG25695.1_34	Product: ORF77	44.1	0.206	33.9	0.25	10.2
ABG25689.1_34	Product: ORF31	75.9	0.524	50.3	0.33	25.6
ABG25677.1_34	Product: ORF103	27.4	0.14	34.5	0.27	-7.1
ABG25676.1_34	Product: ORF116	66.5	0.462	46.5	0.28	20.0
ABG25675.1_34	Product: ORF15	35.4	0.174	82.3	0.79	-46.9
ABG25674.1_34	Product: ORF47	28.8	0.126	35.2	0.14	-6.4
ABG25673.1_34	Product: ORF16	33.9	0.206	65.0	0.64	-31.1
ABG25672.1_34	Product: ORF14	34.4	0.199	81.9	0.81	-47.5
ABG25639.1_34	Product: ORF79	53.6	0.364	60.7	0.32	-7.1
ABG25671.1_34	Product: ORF19	40.6	0.227	73.5	0.73	-32.9
ABG25573.1.1.5_34	DNA polymerase III subunits gamma and tau; Validated	42.4	0.119	53.3	0.17	-10.9
ABG25670.1_34	Product: ORF76	42.2	0.264	47.2	0.35	-5.0
ABG25668.1_34	Product: ORF17	36.5	0.276	59.6	0.6	-23.1
ABG25573.1.1.4_34	DNA polymerase III subunits gamma and tau; Validated	56.2	0.092	56.3	0.12	-0.1
ABG25702.1_34	Product: ORF86	42.2	0.241	51.4	0.34	-9.2
ABG25667.1_34	Product: ORF100	77.6	0.637	89.8	0.8	-12.2
ABG25666.1_34	Product: ORF69	36.4	0.203	40.0	0.26	-3.6
ABG25665.1_34	Product: ORF99	76.0	0.593	81.3	0.56	-5.3
ABG25664.1_34	Product: ORF18	37.9	0.195	77.1	0.73	-39.2
ABG25663.1_34	Product: ORF115	47.8	0.371	48.8	0.39	-1.0
ABG25562.1_34	Product: ORF5	38.5	0.198	44.0	0.37	-5.5
ABG25662.1_34	Product: ORF67	67.8	0.719	74.3	0.72	-6.5
ABG25564.1_34	Product: ORF7	38.6	0.201	39.8	0.28	-1.2
ABG25661.1_34	Product: ORF81	62.7	0.496	65.8	0.49	-3.1
ABG25625.1_34	Product: ORF64	34.0	0.209	45.5	0.49	-11.5
ABG25563.1_34	Product: ORF6	37.0	0.216	37.2	0.23	-0.2
ABG25660.1_34	Product: ORF104	38.5	0.23	39.6	0.28	-1.1
ABG25659.1_34	Product: ORF109	29.1	0.151	32.7	0.24	-3.6
ABG25658.1_34	Product: ORF137	49.0	0.273	33.8	0.27	15.2
ABG25657.1_34	Product: ORF57	28.7	0.177	33.8	0.24	-5.1
ABG25656.1_34	Product: ORF56	30.0	0.163	37.9	0.28	-7.9
ABG25641.1_34	Product: ORF58	36.9	0.239	47.2	0.36	-10.3
ABG25655.1_34	Product: ORF55	34.3	0.199	41.6	0.35	-7.3
ABG25654.1_34	Product: ORF138	35.6	0.231	33.7	0.31	1.9
ABG25653.1_34	Product: ORF105	40.4	0.131	35.3	0.13	5.1
ABG25652.1_34	Product: ORF132	36.5	0.352	29.2	0.27	7.3
ABG25650.1_34	Product: ORF61	34.5	0.179	41.9	0.3	-7.4
ABG25649.1_34	Product: ORF51	31.4	0.17	38.7	0.29	-7.3
ABG25651.1_34	Product: ORF36	74.5	0.677	63.9	0.58	10.6
ABG25648.1_34	Product: ORF117	49.8	0.416	43.0	0.28	6.8
ABG25634.1_34	Product: ORF59	44.1	0.335	37.4	0.34	6.7
ABG25647.1_34	Product: ORF114	27.6	0.163	34.3	0.33	-6.7
ABG25646.1_34	Product: ORF95	24.6	0.131	59.0	0.56	-34.4
ABG25645.1_34	Product: ORF37	76.3	0.657	70.0	0.5	6.3
ABG25643.1_34	Product: ORF53	35.3	0.21	44.2	0.35	-8.9
ABG25644.1_34	Product: ORF34	75.6	0.679	41.2	0.29	34.4
ABG25623.1_34	Product: ORF127	26.4	0.154	31.6	0.26	-5.2
ABG25642.1_34	Product: ORF52	34.4	0.193	48.1	0.3	-13.7
ABG25640.1_34	Product: ORF60	40.6	0.234	45.1	0.29	-4.5
ABG25638.1_34	Product: ORF38	66.3	0.516	36.8	0.3	29.5
ABG25637.1_34	Product: ORF140	57.1	0.575	68.9	0.68	-11.8
ABG25636.1_34	Product: ORF74	35.6	0.181	42.5	0.33	-6.9
ABG25635.1_34	Product: ORF41	63.9	0.347	35.9	0.24	28.0
ABG25604.1_34	Product: ORF131	28.6	0.217	59.0	0.54	-30.4
ABG25633.1_34	Product: ORF90	33.6	0.198	46.8	0.28	-13.2
ABG25632.1_34	Product: ORF119	26.2	0.157	43.6	0.47	-17.4
ABG25631.1_34	Product: ORF39	36.1	0.164	36.8	0.29	-0.7
ABG25697.1_34	Product: ORF134	40.7	0.22	33.1	0.24	7.6
ABG25630.1_34	Product: ORF141	57.4	0.441	67.4	0.65	-10.0
ABG25629.1_34	Product: ORF35	58.1	0.366	34.6	0.23	23.5
ABG25628.1_34	Product: ORF32	42.6	0.164	40.7	0.2	1.9
ABG25627.1_34	Product: ORF101	77.4	0.506	80.9	0.59	-3.5
ABG25560.1_34	Product: ORF1	53.5	0.41	45.1	0.42	8.4
ABG25626.1_34	Product: ORF26	63.0	0.527	31.5	0.22	31.5
ABG25561.1_34	Product: ORF2	40.6	0.317	36.9	0.35	3.7
ABG25624.1_34	Product: ORF73	31.6	0.128	38.9	0.31	-7.3
ABG25622.1_34	Product: ORF48	40.3	0.196	41.4	0.36	-1.1
ABG25621.1_34	Product: ORF139	53.2	0.397	30.8	0.25	22.4
ABG25620.1_34	Product: ORF70	30.2	0.185	37.9	0.3	-7.7
ABG25619.1_34	Product: ORF96	32.5	0.215	39.0	0.26	-6.5
ABG25618.1_34	Product: ORF54	28.5	0.142	31.1	0.19	-2.6
ABG25617.1_34	Product: ORF128	50.2	0.232	49.8	0.32	0.4
ABG25616.1_34	Product: ORF71	39.0	0.372	65.5	0.5	-26.5
ABG25615.1_34	Product: ORF118	54.3	0.617	72.9	0.77	-18.6
ABG25614.1_34	Product: ORF85	28.5	0.154	61.1	0.46	-32.6
ABG25612.1_34	Product: ORF83	41.0	0.217	48.4	0.36	-7.4
ABG25613.1_34	Product: ORF112	25.4	0.151	33.4	0.28	-8.0
ABG25611.1_34	Product: ORF89	37.4	0.217	37.9	0.28	-0.5
ABG25610.1_34	Product: ORF92	25.0	0.172	37.9	0.33	-12.9
ABG25609.1_34	Product: ORF93	31.2	0.189	32.6	0.28	-1.4
ABG25608.1_34	Product: ORF125	32.5	0.156	32.5	0.2	0.0
ABG25607.1_34	Product: ORF33	26.2	0.163	32.8	0.32	-6.6
ABG25606.1_34	Product: ORF75	26.1	0.176	49.4	0.52	-23.3
ABG25605.1_34	Product: ORF143	29.0	0.18	31.9	0.26	-2.9
ABG25603.1_34	Product: ORF40	31.7	0.186	30.4	0.19	1.3
ABG25565.1_34	Product: ORF9	37.1	0.203	43.6	0.3	-6.5
ABG25602.1_34	Product: ORF145	33.0	0.19	34.1	0.31	-1.1
ABG25566.1_34	Product: ORF10	38.6	0.279	38.8	0.23	-0.2
ABG25601.1_34	Product: ORF44	29.8	0.157	34.4	0.23	-4.6
ABG25600.1_34	Product: ORF129	75.7	0.811	83.6	0.81	-7.9
ABG25599.1_34	Product: ORF122	28.3	0.156	72.0	0.69	-43.7
ABG25573.1.1.2_34	Large tegument protein UL36; Provisional	39.1	0.149	34.3	0.17	4.8
ABG25567.1_34	Product: ORF11	33.0	0.177	39.5	0.27	-6.5
ABG25598.1_34	Product: ORF135	25.0	0.167	35.5	0.27	-10.5
ABG25597.1_34	Product: ORF97	53.9	0.258	45.0	0.25	8.9
ABG25596.1_34	Product: ORF113	43.3	0.481	70.6	0.76	-27.3
ABG25568.1_34	Product: ORF12	38.0	0.187	56.6	0.38	-18.6
ABG25595.1_34	Product: ORF82	23.3	0.15	30.6	0.19	-7.3
ABG25594.1_34	Product: ORF144	29.8	0.154	29.9	0.2	-0.1
ABG25593.1_34	Product: ORF88	48.8	0.296	59.5	0.5	-10.7
ABG25592.1_34	Product: ORF78	29.1	0.179	63.5	0.55	-34.4
ABG25591.1_34	Product: ORF121	41.6	0.402	63.1	0.56	-21.5
ABG25669.1_34	Product: ORF68	66.8	0.542	79.4	0.49	-12.6
ABG25590.1_34	Product: ORF98	32.3	0.172	30.3	0.22	2.0
ABG25589.1_34	Product: ORF106	36.2	0.384	35.6	0.3	0.6
ABG25588.1_34	Product: ORF120	55.6	0.617	71.9	0.74	-16.3
ABG25587.1_34	Product: ORF84	22.7	0.172	38.3	0.32	-15.6
ABG25586.1_34	Product: ORF50	21.3	0.176	28.3	0.21	-7.0
ABG25585.1_34	Product: ORF62	24.4	0.215	28.2	0.21	-3.8
ABG25584.1_34	Product: ORF43	22.3	0.159	28.5	0.2	-6.2
ABG25583.1_34	Product: ORF42	22.6	0.185	29.1	0.23	-6.5
ABG25582.1_34	Product: ORF146	30.7	0.192	32.3	0.27	-1.6
ABG25581.1_34	Product: ORF107	38.7	0.293	30.2	0.23	8.5
ABG25580.1_34	Product: ORF147	27.4	0.181	30.7	0.25	-3.3
ABG25579.1_34	Product: ORF65	27.0	0.183	31.6	0.23	-4.6
ABG25578.1_34	Product: ORF72	24.0	0.208	52.8	0.32	-28.8
ABG25577.1_34	Product: ORF111	33.8	0.333	58.0	0.48	-24.2
ABG25572.1_34	Product: ORF80	18.0	0.178	61.2	0.65	-43.2
ABG25576.1_34	Product: ORF110	39.7	0.422	64.7	0.48	-25.0
ABG25575.1_34	Product: ORF124	18.0	0.189	26.4	0.26	-8.4
ABG25574.1_34	Product: ORF126	27.3	0.197	29.2	0.28	-1.9
ARR28888.1_35	Product: hypothetical protein; Note: ORF74A	31.0	0.142	39.4	0.23	-8.4
ARR28911.1_35	Product: galactose/binding-like domain protein	31.0	0.146	43.1	0.36	-12.1
ARR28938.1_35	Product: SacY-like RNA binding domain protein	29.7	0.167	41.6	0.33	-11.9
ARR28874.1_35	Product: alpha-alpha superhelix protein	38.2	0.256	46.6	0.32	-8.4
ARR28936.1_35	Product: hypothetical protein; Note: ORF109A	33.4	0.182	41.6	0.25	-8.2
ARR28853.1_35	Product: surfactant-like protein	34.2	0.202	43.5	0.33	-9.3
ARR28877.1_35	Product: putative spectrin-like repeat protein	34.7	0.175	51.1	0.32	-16.4
ARR28826.1_35	Product: ferrodoxin-like motif protein	32.2	0.206	58.8	0.32	-26.6
ARR28977.1_35	Product: SAM domain-like protein	31.3	0.138	56.1	0.31	-24.8
ARR28912.1_35	Product: hypothetical protein; Note: ORF88B	28.8	0.126	40.0	0.27	-11.2
ARR28880.1_35	Product: putative membrane protein	30.3	0.172	44.9	0.26	-14.6
ARR28870.1_35	Product: transcription activator motif protein	48.0	0.314	56.4	0.35	-8.4
ARR28892.1_35	Product: glycosyl hydrolase domain protein	30.4	0.182	50.9	0.42	-20.5
ARR28806.1_35	Product: putative TNF receptor associated factor protein	36.5	0.075	55.0	0.11	-18.5
ARR28962.1_35	Product: toxin-like motif protein	28.3	0.159	40.3	0.3	-12.0
ARR28818.1_35	Product: PFL-like glycyl radical enzymes motif protein	36.3	0.193	48.8	0.28	-12.5
ARR28825.1_35	Product: hydrolase inhibitor motif protein	33.4	0.226	49.0	0.33	-15.6
ARR28832.1_35	Product: ribosome-like motif protein	29.4	0.151	53.1	0.37	-23.7
ARR28813.1_35	Product: PMP inhibitor motif protein	30.3	0.168	42.6	0.34	-12.3
ARR28811.1_35	Product: transcription/RNA binding protein motif protein	32.4	0.198	46.9	0.29	-14.5
ARR28908.1_35	Product: hypothetical protein; Note: ORF86F; similar to snake-like protein	33.2	0.209	45.7	0.24	-12.5
ARR28891.1_35	Product: hypothetical protein; Note: ORF76A; similar to a histidine-rich glycoprotein	28.8	0.151	36.5	0.26	-7.7
ARR28905.1_35	Product: hypothetical protein; Note: ORF86C; similar to Cortexillin-1	34.2	0.243	51.0	0.36	-16.8
ARR28929.1_35	Product: hypothetical protein; Note: ORF103	38.5	0.26	53.5	0.41	-15.0
ARR28947.1_35	Product: hypothetical protein; Note: ORF118A	36.8	0.177	49.4	0.29	-12.6
ARR28922.1_35	Product: hypothetical protein; Note: ORF97A; similar to capsid protein VP1 of food and mouth disease virus	33.6	0.194	52.5	0.41	-18.9
ARR28863.1_35	Product: hypothetical protein; Note: ORF52A; similar to cysteine proteinases	34.9	0.227	39.6	0.31	-4.7
ARR28830.1_35	Product: hypothetical protein; Note: ORF23; similar to TNF receptor superfamily	67.1	0.509	80.7	0.62	-13.6
ARR28903.1_35	Product: hypothetical protein; Note: ORF86A; similar to cyclophillin	42.1	0.256	51.4	0.32	-9.3
ARR28860.1_35	Product: putative toxin-like protein	33.0	0.229	36.2	0.22	-3.2
ARR28829.1_35	Product: hypothetical protein; Note: ORF22; similar to BCL-2 superfamily inhibitors of programmed cell death	67.4	0.619	71.6	0.64	-4.2
ARR28816.1_35	Product: transmembrane helix motif protein	30.4	0.168	38.5	0.32	-8.1
ARR28906.1_35	Product: antimicrobial peptide motif protein	41.5	0.189	59.1	0.24	-17.6
ARR28949.1_35	Product: putative DNA binding protein	31.5	0.177	61.8	0.58	-30.3
ARR28907.1_35	Product: putative structural protein	31.9	0.204	44.5	0.28	-12.6
ARR28904.1_35	Product: hypothetical protein; Note: ORF86B; similar to putative metal transport protein	30.7	0.191	38.7	0.27	-8.0
ARR28975.1_35	Product: hypothetical protein; Note: ORF144; similar to Beta-beta-alpha zinc fingers superfamily	66.5	0.658	55.4	0.46	11.1
ARR28924.1_35	Product: hypothetical protein; Note: ORF98A; similar to e62 human papillomavirus oncoprotein	27.9	0.132	33.0	0.24	-5.1
ARR28990.1_35	Product: oxidoreductase-like motif protein	28.9	0.126	29.1	0.25	-0.2
ARR28986.1_35	Product: putative transferase protein	40.1	0.196	82.6	0.44	-42.5
ARR28979.1_35	Product: putative transferase protein	32.1	0.229	44.8	0.35	-12.7
ARR28942.1_35	Product: C-type lectin protein	59.0	0.46	70.9	0.56	-11.9
ARR28972.1_35	Product: DNA/RNA-binding 3-helical bundle motif protein	43.0	0.29	47.1	0.36	-4.1
ARR28968.1_35	Product: putative glycoprotein	66.6	0.632	37.1	0.24	29.5
ARR28915.1_35	Product: hypothetical protein; Note: ORF91; similar to Ranid Herpesvirus 2 ORF77	32.5	0.189	40.4	0.3	-7.9
ARR28978.1_35	Product: putative metal binding protein	36.1	0.356	35.9	0.27	0.2
ARR28943.1_35	Product: C-type lectin protein	56.9	0.473	71.1	0.58	-14.2
ARR28976.1_35	Product: putative transcription associated protein motif protein	40.1	0.24	55.8	0.44	-15.7
ARR28963.1_35	Product: hypothetical protein; Note: ORF132; similar to Epstein-Barr gp42/C-type lectin protein	77.9	0.661	82.2	0.65	-4.3
ARR28845.1_35	Product: hypothetical protein; Note: ORF36; similar to Forkhead box protein m1 motif/transcription/DNA	46.6	0.427	36.2	0.29	10.4
ARR28974.1_35	Product: putative aldolase protein	46.6	0.336	49.2	0.36	-2.6
ARR28875.1_35	Product: post-AAA+ oligomerization domain-like protein	33.1	0.205	42.6	0.27	-9.5
ARR28956.1_35	Product: C-type lectin protein	73.4	0.605	83.9	0.65	-10.5
ARR28987.1_35	Product: toxin-like protein	32.8	0.2	41.0	0.26	-8.2
ARR28926.1_35	Product: hypothetical protein; Note: ORF100; similar to Ranid Herpesvirus 1 ORF42 and Ranid Herpesvirus ORF8	60.6	0.35	62.8	0.38	-2.2
ARR28883.1_35	Product: putative isomerase protein	33.7	0.196	52.6	0.45	-18.9
ARR28941.1_35	Product: C-type lectin protein	74.2	0.617	72.2	0.66	2.0
ARR28897.1_35	Product: hypothetical protein; Note: ORF81; similar to Ranid herpesvirus 2 ORF87	30.4	0.172	36.7	0.29	-6.3
ARR28958.1_35	Product: hypothetical protein; Note: ORF128	73.6	0.575	48.8	0.38	24.8
ARR28931.1_35	Product: DNA binding protein motif protein	36.0	0.187	35.6	0.23	0.4
ARR28971.1_35	Product: putative metyltransferase protein	37.1	0.291	43.4	0.44	-6.3
ARR28973.1_35	Product: transcription/RNA binding protein	44.3	0.36	56.5	0.49	-12.2
ARR28980.1_35	Product: putative proton transport protein motif protein	40.9	0.382	56.4	0.52	-15.5
ARR28856.1_35	Product: hypothetical protein; Note: ORF46; similar to interferon-alpha/beta binding protein c12r	70.8	0.578	60.0	0.45	10.8
ARR28934.1_35	Product: C-type lectin protein	77.9	0.536	76.0	0.54	1.9
ARR28857.1_35	Product: lyase-like motif protein	56.3	0.392	48.7	0.5	7.6
ARR28991.1_35	Product: immunoglobulin-like motif protein	37.5	0.15	51.8	0.13	-14.3
ARR28957.1_35	Product: C-type lectin protein	70.9	0.572	74.5	0.58	-3.6
ARR28916.1_35	Product: thioredoxin-like motif protein	41.4	0.245	46.8	0.28	-5.4
ARR28984.1_35	Product: lyase-like protein	39.7	0.291	49.7	0.38	-10.0
ARR28841.1_35	Product: DNA binding protein motif protein	32.6	0.154	35.1	0.27	-2.5
ARR28919.1_35	Product: centromere-like motif protein	31.3	0.166	36.3	0.32	-5.0
ARR28898.1_35	Product: hypothetical protein; Note: ORF82; similar to Ranid Herpesvirus 1 ORF61 and Ranid Herpesvirus 2 ORF86	42.0	0.211	54.0	0.33	-12.0
ARR28933.1_35	Product: C-type lectin protein	75.7	0.475	64.0	0.5	11.7
ARR28843.1_35	Product: hypothetical protein; Note: ORF34A; similar to AMMERC1-like superfamily	29.7	0.124	38.4	0.25	-8.7
ARR28913.1_35	Product: hypothetical protein; Note: ORF89; similar to Ranid Herpesvirus 1 ORF53	41.1	0.234	42.0	0.25	-0.9
ARR28981.1_35	Product: hypothetical protein; Note: ORF149	41.8	0.353	62.9	0.59	-21.1
ARR28861.1_35	Product: hypothetical protein; Note: ORF51; similar to Ranid Herpesvirus 1 ORF40	83.1	0.886	68.7	0.68	14.4
ARR28954.1_35	Product: C-type lectin protein	70.1	0.459	65.6	0.41	4.5
ARR28871.1_35	Product: hypothetical protein; Note: ORF60; contains motif typical of Mss4-like superfamily proteins	29.9	0.167	32.7	0.19	-2.8
ARR28918.1_35	Product: hypothetical protein; Note: ORF94; similar to Ranid Herpesvirus 1 ORF48	33.7	0.209	30.8	0.21	2.9
ARR28881.1_35	Product: hypothetical protein; Note: ORF68; similar to Ranid Herpesvirus 1 ORF82 and Ranid Herpesvirus 2 ORF116	54.1	0.319	40.2	0.25	13.9
ARR28834.1_35	Product: putative ubiquitin fold modifier conjugating enzyme motif protein	34.4	0.168	27.6	0.22	6.8
ARR28879.1_35	Product: hypothetical protein; Note: ORF66; similar to Ranid Herpesvirus 1 ORF83 and Ranid Herpesvirus 2 ORF117	50.0	0.327	51.8	0.4	-1.8
ARR28909.1_35	Product: hypothetical protein; Note: ORF87; similar to Ranid Herpesvirus 1 ORF55 and Ranid Herpesvirus 2 ORF81	43.2	0.307	57.6	0.41	-14.4
ARR28928.1_35	Product: hypothetical protein; Note: ORF102; similar to Ranid Herpesvirus 1 ORF42 and Ranid Herpesvirus 2 ORF68	27.3	0.155	80.1	0.73	-52.8
ARR28840.1_35	Product: SipA N-terminal domain-like superfamily protein	66.5	0.385	48.0	0.3	18.5
ARR28855.1_35	Product: hypothetical protein; Note: ORF45; similar to a putative transport protein	49.3	0.408	34.9	0.32	14.4
ARR28872.1_35	Product: coronin-like protein motif protein	54.5	0.29	49.3	0.23	5.2
ARR28950.1_35	Product: sulfotransferase-like protein	82.5	0.89	84.6	0.85	-2.1
ARR28901.1_35	Product: hypothetical protein; Note: ORF85; similar to Ranid Herpesvirus 1 ORF57	29.7	0.174	41.9	0.33	-12.2
ARR28807.1_35	Product: putative 4-hydroxythreonine-4-phosphate2 dehydrogenase motif protein	24.1	0.128	33.1	0.24	-9.0
ARR28982.1_35	Product: interleukin 34-like motif protein	25.3	0.159	35.1	0.26	-9.8
ARR28842.1_35	Product: sialyltransferase motif protein	34.1	0.165	41.0	0.26	-6.9
ARR28940.1_35	Product: C-type lectin protein	63.8	0.413	66.7	0.56	-2.9
ARR28835.1_35	Product: glycosyl hydrolase domain protein	29.4	0.18	35.5	0.26	-6.1
ARR28820.1_35	Product: pili subunit/adhesion motif protein	26.8	0.149	33.6	0.22	-6.8
ARR28882.1_35	Product: transcriptional regulator-like motif protein	44.1	0.327	41.9	0.32	2.2
ARR28824.1_35	Product: hypothetical protein; Note: ORF17; similar to Ranid HV1 ORF101 protein	76.6	0.664	63.8	0.54	12.8
ARR28852.1_35	Product: hydrolase-like motif protein	47.4	0.408	52.8	0.45	-5.4
ARR28952.1_35	Product: C-type lectin protein	70.1	0.469	31.2	0.2	38.9
ARR28878.1_35	Product: hypothetical protein; Note: ORF65; similar to Ranid Herpesvirus 1 ORF84 and Ranid Herpesvirus 2 ORF118	59.1	0.574	80.9	0.82	-21.8
ARR28953.1_35	Product: secretion-chaperone-like protein	34.3	0.217	35.9	0.27	-1.6
ARR28864.1_35	Product: hypothetical protein; Note: ORF53; similar to Ranid Herpesvirus 1 ORF42 and Ranid Herpesvirus 2 ORF68	70.1	0.658	71.8	0.62	-1.7
ARR28983.1_35	Product: oxidoreductase motif protein	36.8	0.26	36.8	0.32	0.0
ARR28961.1_35	Product: hypothetical protein; Note: ORF131	73.1	0.628	47.6	0.42	25.5
ARR28927.1_35	Product: hypothetical protein; Note: ORF101; similar to Ranid Herpesvirus 1 ORF43	32.3	0.183	37.9	0.25	-5.6
ARR28884.1_35	Product: hypothetical protein; Note: ORF71; similar to Ranid Herpesvirus 1 ORF76	27.0	0.186	30.7	0.26	-3.7
ARR28951.1_35	Product: C-type lectin protein	79.4	0.528	66.2	0.46	13.2
ARR28959.1_35	Product: C-type lectin protein	78.4	0.588	68.7	0.58	9.7
ARR28876.1_35	Product: hypothetical protein; Note: ORF64; similar to Ranid Herpesvirus 1 ORF95 and Ranid Herpesvirus 2 ORF131	27.7	0.18	72.9	0.64	-45.2
ARR28854.1_35	Product: hypothetical protein; Note: ORF44	39.0	0.327	42.0	0.36	-3.0
ARR28850.1_35	Product: oxidoreductase-like motif protein	37.2	0.302	51.2	0.55	-14.0
ARR28944.1_35	Product: C-type lectin protein	55.8	0.352	30.5	0.19	25.3
ARR28862.1_35	Product: hypothetical protein; Note: ORF52; similar to Ranid Herpesvirus 1 ORF85 and Ranid Herpesvirus 2 ORF119	29.6	0.163	32.8	0.25	-3.2
ARR28920.1_35	Product: hypothetical protein; Note: ORF96; similar to Ranid Herpesvirus 1 ORF47	27.8	0.135	30.4	0.26	-2.6
ARR28894.1_35	Product: concanavalin A-like motif protein	27.8	0.192	35.5	0.35	-7.7
ARR28925.1_35	Product: hypothetical protein; Note: ORF99; similar to Ranid Herpesvirus 1 ORF44	38.8	0.228	34.9	0.24	3.9
ARR28858.1_35	Product: hypothetical protein; Note: ORF48; similar to nucleoside triphosphate hydrolases/Sulfotransfease family	81.6	0.731	81.4	0.8	0.2
ARR28851.1_35	Product: contractile protein-like motif protein	47.5	0.357	58.1	0.56	-10.6
ARR28930.1_35	Product: hypothetical protein; Note: ORF104; similar to Ranid Herpesvirus 1 ORF41	54.9	0.45	63.7	0.45	-8.8
ARR28967.1_35	Product: ROP-like motif protein	25.3	0.163	30.3	0.24	-5.0
ARR28848.1_35	Product: hypothetical protein; Note: ORF39; similar to propionate kinase protein	29.7	0.154	32.3	0.19	-2.6
ARR28965.1_35	Product: hypothetical protein; Note: ORF134; similar to Ranid Herpesvirus 1 ORF25	34.7	0.201	35.1	0.27	-0.4
ARR28837.1_35	Product: cycloviolacin-o2-like motif protein	35.2	0.206	35.4	0.27	-0.2
ARR28935.1_35	Product: C-type lectin protein	52.3	0.291	61.0	0.5	-8.7
ARR28847.1_35	Product: surface active protein motif protein	28.1	0.162	33.7	0.25	-5.6
ARR28899.1_35	Product: hypothetical protein; Note: ORF83; similar to Ranid Herpesvirus 1 ORF59 and Ranid Herpesvirus 2 ORF85	29.0	0.164	59.5	0.5	-30.5
ARR28966.1_35	Product: hypothetical protein; Note: ORF135; similar to Ranid Herpesvirus 1 ORF26 and Ranid Herpesvirus 2 ORF95	23.0	0.135	44.8	0.4	-21.8
ARR28937.1_35	Product: C-type lectin protein	67.1	0.35	54.1	0.41	13.0
ARR28859.1_35	Product: SAM-like domain protein	30.3	0.193	32.0	0.26	-1.7
ARR28923.1_35	Product: hypothetical protein; Note: ORF98; similar to Ranid Herpesvirus 1 ORF45 and Ranid Herpesvirus 2 ORF71	45.9	0.493	56.0	0.41	-10.1
ARR28812.1_35	Product: beta-beta-alpha motif protein	30.4	0.224	67.9	0.72	-37.5
ARR28839.1_35	Product: hydrolase-like motif protein	25.8	0.161	37.3	0.36	-11.5
ARR28844.1_35	Product: DNA binding protein motif protein	39.6	0.102	35.7	0.14	3.9
ARR28964.1_35	Product: C-type lectin protein	64.9	0.441	62.7	0.55	2.2
ARR28817.1_35	Product: DNA binding protein motif protein	33.6	0.255	31.3	0.22	2.3
ARR28819.1_35	Product: anticodon-binding domain-like motif protein	33.5	0.269	29.9	0.21	3.6
ARR28836.1_35	Product: bromodomain-like motif protein	29.4	0.194	37.4	0.24	-8.0
ARR28960.1_35	Product: C-type lectin protein	68.0	0.487	60.5	0.42	7.5
ARR28886.1_35	Product: putative DNA binding protein motif protein	23.2	0.151	32.0	0.28	-8.8
ARR28833.1_35	Product: suppressor of cytokine signaling 5 motif protein	28.1	0.179	31.4	0.2	-3.3
ARR28846.1_35	Product: glucocorticoid receptor-like domain protein	26.6	0.163	32.5	0.32	-5.9
ARR28988.1_35	Product: heme-binding protein-like protein	39.5	0.299	32.5	0.28	7.0
ARR28828.1_35	Product: 16sRNA processing protein motif protein	28.5	0.167	31.9	0.2	-3.4
ARR28821.1_35	Product: GckA/TtuD-like superfamily motif protein	35.4	0.269	33.8	0.26	1.6
ARR28948.1_35	Product: p450 superfamily protein	87.6	0.937	85.4	0.86	2.2
ARR28917.1_35	Product: hypothetical protein; Note: ORF93; similar to Ranid Herpesvirus 1 ORF49 and Ranid Herpesvirus 2 ORF75	27.2	0.148	60.6	0.6	-33.4
ARR28989.1_35	Product: HisI-like family-protein	41.4	0.34	31.4	0.21	10.0
ARR28893.1_35	Product: hypothetical protein; Note: ORF77; similar to Ranid Herpesvirus 1 ORF66	24.4	0.148	54.8	0.48	-30.4
ARR28868.1_35	Product: hypothetical protein; Note: ORF57; similar to Ranid Herpesvirus 1 ORF88 and Ranid Herpesvirus 2 ORF122	26.8	0.151	68.1	0.62	-41.3
ARR28955.1_35	Product: protein binding motif protein	30.9	0.206	39.1	0.31	-8.2
ARR28939.1_35	Product: C-type lectin protein	58.2	0.274	59.3	0.49	-1.1
ARR28810.1_35	Product: chitin binding protein domain protein	26.1	0.155	47.5	0.38	-21.4
ARR28823.1_35	Product: hypothetical protein; Note: ORF16; similar to Ranid HV2 ORF26 protein	65.4	0.384	40.5	0.3	24.9
ARR28873.1_35	Product: hypothetical protein; Note: ORF62; similar to Ranid Herpesvirus 1 ORF93 and Ranid Herpesvirus 2 ORF129	72.8	0.787	88.0	0.83	-15.2
ARR28822.1_35	Product: hypothetical protein; Note: ORF15	30.1	0.239	29.5	0.25	0.6
ARR28809.1_35	Product: Cap-Gly domain protein	33.8	0.264	60.2	0.63	-26.4
ARR28945.1_35	Product: C-type lectin protein	55.9	0.325	47.2	0.29	8.7
ARR28885.1_35	Product: hypothetical protein; Note: ORF72; similar to Ranid Herpesvirus 1 ORF75 and Ranid Herpesvirus 2 ORF113	43.7	0.493	66.1	0.7	-22.4
ARR28890.1_35	Product: hypothetical protein; Note: ORF76; similar to Ranid Herpesvirus 1 ORF68 and Ranid Herpesvirus 2 ORF106	49.5	0.531	53.6	0.55	-4.1
ARR28808.1_35	Product: isomerase motif protein	29.4	0.182	51.5	0.43	-22.1
ARR28814.1_35	Product: protein binding motif protein	33.0	0.25	56.4	0.61	-23.4
ARR28867.1_35	Product: hypothetical protein; Note: ORF56; similar to Ranid Herpesvirus 1 ORF87 and Ranid Herpesvirus ORF121	48.7	0.466	51.3	0.43	-2.6
ARR28902.1.1.1_35	Chromosome segregation ATPase [Cell cycle control, cell division, chromosome partitioning]; COG1196	43.0	0.2	56.7	0.22	-13.7
ARR28896.1_35	Product: hypothetical protein; Note: ORF80; similar to Ranid Herpesvirus 1 ORF63 and Ranid Herpesvirus 2 ORF88; Capsid maturation protease	38.0	0.238	58.8	0.53	-20.8
ARR28831.1_35	Product: signal transduction protein cbl-like motif protein	29.7	0.204	27.8	0.18	1.9
ARR28866.1_35	Product: hypothetical protein; Note: ORF55; similar to Ranid Herpesvirus 1 ORF86 and Ranid Herpesvirus 2 ORF120	53.8	0.605	82.2	0.82	-28.4
ARR28869.1_35	Product: hypothetical protein; Note: ORF58	28.4	0.171	28.6	0.17	-0.2
ARR28970.1_35	Product: hypothetical protein; Note: ORF139; similar to influenza virus hemagglutinin D esterase	24.9	0.191	53.1	0.55	-28.2
ARR28865.1_35	Product: hypothetical protein; Note: ORF54; similar to Ranid Herpesvirus 1 ORF86 and Ranid Herpesvirus 2 ORF 120	56.0	0.621	72.9	0.78	-16.9
ARR28946.1_35	Product: hypothetical protein; Note: ORF118; similar to Influenza virus Hemagglutinin esterase-like protein	21.0	0.148	49.4	0.52	-28.4
ARR28815.1_35	Product: fibrinogen C-terminal domain-like motif protein	28.9	0.172	48.3	0.49	-19.4
ARR28914.1_35	Product: hypothetical protein; Note: ORF90; similar to Ranid Herpesvirus 1 ORF52 and Ranid Herpesvirus 2 ORF78	25.0	0.163	54.8	0.5	-29.8
ARR28849.1_35	Product: glucosyltransferase-si motif protein	24.9	0.177	32.7	0.22	-7.8
ARR28932.1_35	Product: C-type lectin protein	63.7	0.279	49.3	0.25	14.4
ARR28895.1_35	Product: restriction endonuclease-like motif protein	25.8	0.156	31.8	0.28	-6.0
ARR28827.1_35	Product: hypothetical protein; Note: ORF20; essential protein pcsb from S. pneumoniae-like motif protein	51.8	0.2	48.0	0.2	3.8
ARR28900.1_35	Product: putative isomerase motif protein	22.9	0.161	35.0	0.23	-12.1
ARR28985.1_35	Product: putative hydrolase protein	58.9	0.622	35.2	0.37	23.7
ARR28969.1_35	Product: hypothetical protein; Note: ORF138	21.8	0.164	32.2	0.28	-10.4
ARR28887.1_35	Product: hypothetical protein; Note: ORF74; similar to Ranid Herpesvirus 1 ORF73 and Ranid Herpesvirus 2 ORF111	28.1	0.314	60.5	0.51	-32.4
ARR28921.1_35	Product: hypothetical protein; Note: ORF97; similar to Ranid Herpesvirus 1 ORF46 and Ranid Herpesvirus 2 ORF72; TAT binding-like protein	26.4	0.203	48.9	0.32	-22.5
ARR28889.1_35	Product: hypothetical protein; Note: ORF75; similar to Ranid Herpesvirus 1 ORF72 and Ranid Herpesvirus 2 ORF110	45.9	0.44	67.2	0.61	-21.3
ARR28910.1_35	Product: hypothetical protein; Note: ORF88; similar to Ranid Herpesvirus 1 ORF54 and Ranid Herpesvirus 2 ORF80	17.8	0.173	59.3	0.63	-41.5
ARR28838.1_35	Product: hypothetical protein; Note: ORF30; similar to Poxvirus B22-like protein	20.4	0.212	40.0	0.41	-19.6
ADA57878.1_36	Product: protein ORF115	59.5	0.299	64.4	0.33	-4.9
AFK10176.1_36	Product: membrane protein ORF92A	47.9	0.267	62.0	0.36	-14.1
ADA57846.1.1.1_36	OTU (ovarian tumor) domain family; cd22744	78.2	0.816	87.1	0.83	-8.9
ADA57833.1_36	Product: protein ORF70	37.4	0.248	46.5	0.29	-9.1
ADA57832.2_36	Product: protein ORF69	41.3	0.268	54.3	0.43	-13.0
ADA57836.1_36	Product: protein ORF73	31.4	0.218	38.5	0.29	-7.1
ADA57841.1_36	Product: membrane protein ORF78	51.5	0.241	66.4	0.24	-14.9
ADA57796.1_36	Product: protein ORF33	64.8	0.691	49.4	0.38	15.4
ADA57790.1_36	Product: protein ORF27	44.1	0.19	52.4	0.23	-8.3
ADA57806.1_36	Product: protein ORF43	33.2	0.183	44.4	0.41	-11.2
ADA57789.1_36	Product: protein ORF26	42.5	0.337	36.9	0.23	5.6
AFK25321.1_36	Product: interleukin-10	69.8	0.62	90.1	0.83	-20.3
ADA57819.1_36	Product: protein ORF56	69.8	0.68	89.1	0.74	-19.3
ADA57904.1_36	Product: deoxyuridine triphosphatase	73.7	0.71	86.9	0.75	-13.2
ADA57768.1_36	Product: deoxyuridine triphosphatase	73.7	0.71	86.9	0.75	-13.2
ADA57847.1_36	Product: protein ORF84	26.0	0.135	28.2	0.2	-2.2
ADA57853.2_36	Product: nucleoside diphosphate kinase	74.2	0.763	84.3	0.77	-10.1
ADA57823.1_36	Product: protein ORF60	43.1	0.179	61.5	0.33	-18.4
ADA57795.1_36	Product: protein ORF32	37.2	0.259	57.4	0.55	-20.2
ADA57877.1_36	Product: protein ORF114	63.8	0.56	39.6	0.33	24.2
ADA57885.1_36	Product: protein ORF122	39.2	0.124	41.9	0.17	-2.7
ADA57804.1_36	Product: protein ORF41	26.6	0.148	37.6	0.29	-11.0
ADA57822.1_36	Product: protein ORF59	43.9	0.33	50.8	0.4	-6.9
ADA57778.1_36	Product: guanosine triphosphatase	73.6	0.809	78.5	0.77	-4.9
ADA57880.1_36	Product: protein ORF117	31.7	0.225	30.1	0.28	1.6
ADA57881.1_36	Product: protein ORF118	47.7	0.148	48.1	0.18	-0.4
ADA57889.1_36	Product: protein ORF126	52.4	0.222	45.3	0.29	7.1
ADA57809.1_36	Product: protein ORF46	36.0	0.184	42.9	0.35	-6.9
ADA57771.2_36	Product: membrane protein ORF8	74.4	0.573	43.5	0.25	30.9
ADA57866.1_36	Product: protein ORF103	41.9	0.266	55.0	0.3	-13.1
ADA57865.1_36	Product: membrane protein ORF102	47.5	0.269	42.3	0.38	5.2
ADA57840.2_36	Product: thymidylate kinase	89.8	0.909	88.5	0.85	1.3
ADA57868.1_36	Product: protein ORF105	54.6	0.362	61.3	0.26	-6.7
ADA57882.1_36	Product: dihydrofolate reductase	76.9	0.822	70.7	0.73	6.2
ADA57780.1_36	Product: protein ORF17	27.8	0.163	47.4	0.51	-19.6
ADA57812.1_36	Product: membrane protein ORF49	59.7	0.38	56.1	0.42	3.6
ADA57826.1_36	Product: protein ORF63	42.4	0.257	43.3	0.24	-0.9
ADA57825.1_36	Product: protein ORF62	34.5	0.169	37.2	0.3	-2.7
AFK10177.1_36	Product: protein ORF92B	56.3	0.237	46.1	0.22	10.2
ADA57814.2_36	Product: membrane protein ORF51	56.9	0.407	49.0	0.3	7.9
ADA57821.1_36	Product: protein ORF58	32.4	0.186	34.9	0.35	-2.5
ADA57827.1_36	Product: membrane protein ORF64	37.8	0.19	39.4	0.23	-1.6
ADA57813.2_36	Product: membrane protein ORF50	52.6	0.439	48.3	0.41	4.3
ADA57767.1_36	Product: protein ORF4	72.7	0.411	67.0	0.38	5.7
ADA57903.1_36	Product: protein ORF4	72.7	0.411	67.0	0.38	5.7
ADA57787.1_36	Product: protein ORF24	32.0	0.175	46.1	0.49	-14.1
ADA57886.1_36	Product: deoxyguanosine kinase 2	82.4	0.899	91.5	0.89	-9.1
ADA57775.1_36	Product: membrane protein ORF12	45.0	0.275	40.8	0.27	4.2
ADA57774.2_36	Product: membrane protein ORF11	43.8	0.227	60.4	0.49	-16.6
ADA57816.1_36	Product: protein ORF53	50.7	0.174	39.0	0.23	11.7
ADA57776.1_36	Product: protein ORF13	29.1	0.192	42.5	0.48	-13.4
ADA57831.1_36	Product: protein ORF68	37.1	0.197	36.5	0.27	0.6
ADA57887.1_36	Product: membrane protein ORF124	90.0	0.764	91.2	0.72	-1.2
ADA57777.1_36	Product: protein ORF14	29.0	0.215	31.0	0.24	-2.0
ADA57842.1_36	Product: deoxyguanosine kinase 1	73.9	0.815	87.7	0.85	-13.8
ADA57875.2_36	Product: protein ORF112	64.7	0.456	59.4	0.41	5.3
ADA57839.1_36	Product: protein ORF76	27.1	0.127	30.2	0.18	-3.1
ADA57779.1_36	Product: protein ORF16	27.6	0.161	43.6	0.56	-16.0
ADA57798.1_36	Product: protein ORF35	51.0	0.561	71.9	0.74	-20.9
ADA57902.1_36	Product: protein ORF3	32.8	0.21	32.1	0.24	0.7
ADA57766.1_36	Product: protein ORF3	32.8	0.21	32.1	0.24	0.7
ADA57838.1_36	Product: thymidylate synthase	91.4	0.962	95.1	0.94	-3.7
ADA57792.1_36	Product: uracil-DNA glycosylase	78.2	0.745	80.6	0.74	-2.4
ADA57859.1_36	Product: ribonucleotide reductase subunit 2	88.9	0.894	88.2	0.85	0.7
ADA57856.1_36	Product: membrane protein ORF93	60.3	0.349	33.3	0.19	27.0
AFK10175.1_36	Product: capsid scaffold protein	57.8	0.201	43.3	0.17	14.5
ADA57817.1_36	Product: protein ORF54	45.4	0.173	35.9	0.2	9.5
ADA57857.2_36	Product: membrane protein ORF94	38.0	0.155	31.7	0.17	6.3
ADA57799.1_36	Product: capsid triplex subunit 2	26.4	0.259	57.1	0.54	-30.7
ADA57815.1_36	Product: protein Allo60	47.0	0.479	70.7	0.74	-23.7
ADA57805.1_36	Product: capsid triplex subunit 1	25.7	0.162	31.9	0.29	-6.2
ADA57858.1_36	Product: membrane protein ORF95	27.2	0.175	35.2	0.28	-8.0
ADA57801.1_36	Product: protein ORF38	42.8	0.24	47.9	0.3	-5.1
ADA57829.1_36	Product: membrane protein ORF66	52.6	0.271	40.4	0.27	12.2
ADA57884.1_36	Product: protein ORF121	28.1	0.154	41.0	0.4	-12.9
ADA57834.2_36	Product: membrane protein ORF71	66.3	0.333	54.3	0.36	12.0
ADA57864.2_36	Product: membrane protein ORF101	62.5	0.433	62.8	0.43	-0.3
ADA57862.1_36	Product: protein ORF99	25.0	0.142	32.2	0.24	-7.2
AFK10174.1_36	Product: protein ORF6A	48.5	0.273	38.6	0.35	9.9
AFK10178.1_36	Product: protein ORF6A	48.5	0.273	38.6	0.35	9.9
ADA57844.1_36	Product: protein ORF81	23.6	0.146	33.4	0.34	-9.8
ADA57824.1_36	Product: protein ORF61	39.4	0.251	46.1	0.33	-6.7
ADA57860.1_36	Product: protein ORF97	36.1	0.243	34.9	0.26	1.2
ADA57848.1_36	Product: protein ORF85	38.3	0.329	30.2	0.18	8.1
ADA57810.2_36	Product: protein ORF47	30.7	0.176	33.0	0.27	-2.3
ADA57791.1_36	Product: protein ORF28	25.8	0.154	32.5	0.2	-6.7
ADA57852.1_36	Product: protein ORF89	29.5	0.185	30.4	0.17	-0.9
ADA57800.1_36	Product: helicase-primase helicase subunit	72.3	0.824	72.3	0.7	0.0
ADA57851.1_36	Product: protein ORF88	23.9	0.149	28.9	0.17	-5.0
ADA57785.2_36	Product: protein Allo64	30.3	0.206	66.7	0.65	-36.4
ADA57783.1_36	Product: protein ORF20	31.7	0.206	33.8	0.25	-2.1
ADA57802.1_36	Product: protein ORF39	22.0	0.136	28.0	0.17	-6.0
ADA57876.1_36	Product: protein ORF113	39.2	0.393	29.9	0.2	9.3
ADA57855.2_36	Product: protein ORF92	30.5	0.158	28.4	0.16	2.1
ADA57874.1_36	Product: protein ORF111	50.9	0.24	41.2	0.24	9.7
ADA57893.1_36	Product: protein ORF130	33.6	0.202	31.9	0.24	1.7
ADA57846.1.1.2_36	Chromosome segregation protein SMC, common bacterial type; TIGR02168	63.3	0.224	71.9	0.31	-8.6
ADA57863.2_36	Product: protein Allo37	30.7	0.199	52.4	0.5	-21.7
ADA57850.1_36	Product: protein ORF87	51.9	0.42	44.2	0.37	7.7
ADA57843.1_36	Product: membrane protein ORF80	36.2	0.332	32.0	0.22	4.2
ADA57820.1_36	Product: capsid maturation protease	44.2	0.275	44.9	0.4	-0.7
ADA57794.1_36	Product: protein ORF31	27.8	0.169	37.9	0.23	-10.1
ADA57828.2_36	Product: membrane protein ORF65	55.4	0.402	40.4	0.27	15.0
ADA57786.2_36	Product: protein ORF23	44.4	0.362	29.1	0.21	15.3
ADA57845.1_36	Product: protein Allo54	38.9	0.405	44.1	0.39	-5.2
ADA57872.1_36	Product: membrane protein ORF109	62.9	0.338	55.7	0.3	7.2
ADA57773.1_36	Product: DNA packaging terminase subunit 1	63.8	0.528	77.1	0.51	-13.3
ADA57784.1_36	Product: helicase-primase primase subunit	42.3	0.385	51.8	0.48	-9.5
ADA57807.1_36	Product: protein ORF44	25.4	0.176	29.3	0.22	-3.9
ADA57782.1_36	Product: protein ORF19	30.5	0.175	32.5	0.21	-2.0
ADA57879.2_36	Product: ribonucleotide reductase subunit 1	83.1	0.868	84.3	0.84	-1.2
ADA57837.1_36	Product: protein ORF74	24.9	0.164	26.4	0.2	-1.5
ADA57811.1_36	Product: protein ORF48	25.6	0.162	28.3	0.19	-2.7
ADA57854.1_36	Product: protein ORF91	49.8	0.418	26.1	0.23	23.7
ADA57890.2_36	Product: protein ORF127	28.2	0.158	30.3	0.2	-2.1
ADA57900.2_36	Product: protein ORF1	34.9	0.193	30.5	0.21	4.4
ADA57764.2_36	Product: protein ORF1	34.9	0.193	30.5	0.21	4.4
ADA57871.2_36	Product: membrane protein ORF108	32.1	0.295	31.6	0.24	0.5
ADA57899.2_36	Product: protein ORF134	31.7	0.19	34.3	0.25	-2.6
ADA57883.1_36	Product: protein ORF120	25.5	0.248	28.0	0.26	-2.5
ADA57873.1_36	Product: protein ORF110	25.9	0.195	27.7	0.21	-1.8
ADA57793.1_36	Product: protein ORF30	24.5	0.169	27.6	0.21	-3.1
ADA57888.1_36	Product: membrane protein ORF125	56.1	0.266	41.1	0.24	15.0
ADA57808.2_36	Product: protein ORF45	19.6	0.161	27.4	0.21	-7.8
ADA57867.1_36	Product: major capsid protein	18.3	0.166	53.4	0.54	-35.1
ADA57849.1_36	Product: protein ORF86	25.0	0.223	27.1	0.23	-2.1
ADA57870.1_36	Product: protein ORF107	19.5	0.172	25.7	0.21	-6.2
ADA57830.1_36	Product: membrane protein ORF67	23.5	0.228	27.3	0.23	-3.8
ADA57869.1_36	Product: protein ORF106	21.6	0.201	27.6	0.26	-6.0
ADA57803.1_36	Product: protein ORF40	28.1	0.268	26.1	0.22	2.0
ADA57861.1_36	Product: protein Allo56	24.8	0.28	36.4	0.37	-11.6
ADA57894.2_36	Product: protein ORF131	39.5	0.215	31.5	0.29	8.0
ADA57818.1_36	Product: DNA polymerase catalytic subunit	31.7	0.33	59.7	0.57	-28.0
ADA57797.1_36	Product: protein ORF34	24.7	0.194	28.5	0.28	-3.8
ADA57781.2_36	Product: protein ORF18	17.0	0.202	23.8	0.28	-6.8
AFJ20361.1.1.2_37	LexA regulated protein; Provisional	68.6	0.398	81.5	0.41	-12.9
AFJ20402.1_37	Product: protein ORF106	62.9	0.297	71.2	0.37	-8.3
AFJ20338.1_37	Product: protein ORF34	36.7	0.105	58.4	0.28	-21.7
AFJ20343.1.1.1_37	Hypothetical protein; Provisional	59.6	0.112	73.9	0.16	-14.3
AFJ20331.1_37	Product: protein ORF27A	65.3	0.361	71.5	0.33	-6.2
AFJ20429.1_37	Product: protein ORF142	49.7	0.3	67.5	0.37	-17.8
AFJ20444.1_37	Product: protein ORF151D	77.2	0.513	90.7	0.59	-13.5
AFJ20454.1_37	Product: protein ORF147D	56.9	0.279	64.9	0.31	-8.0
AFJ20358.1_37	Product: protein ORF59	52.5	0.248	56.3	0.28	-3.8
AFJ20404.1_37	Product: protein ORF108	56.4	0.274	64.8	0.37	-8.4
AFJ20443.1_37	Product: protein ORF151B	34.0	0.261	63.1	0.28	-29.1
AFJ20370.1_37	Product: protein ORF73	34.3	0.221	74.8	0.72	-40.5
AFJ20341.1_37	Product: protein ORF37	50.1	0.25	61.7	0.29	-11.6
AFJ20335.1_37	Product: protein ORF31	69.8	0.683	77.2	0.68	-7.4
AFJ20407.1_37	Product: protein ORF112	74.9	0.457	81.7	0.52	-6.8
AFJ20361.1.1.1_37	OTU (ovarian tumor) domain family; cd22744	77.1	0.806	92.5	0.87	-15.4
AFJ20455.1_37	Product: protein ORF147E	45.4	0.197	58.6	0.26	-13.2
AFJ20322.1_37	Product: protein ORF10B	39.0	0.177	60.3	0.42	-21.3
AFJ20334.1_37	Product: protein ORF28A	68.5	0.623	41.5	0.31	27.0
AFJ20426.1_37	Product: protein ORF136A	75.8	0.586	87.7	0.66	-11.9
AFJ20340.1_37	Product: protein ORF36	38.9	0.279	74.5	0.74	-35.6
AFJ20441.1_37	Product: protein ORF150D	64.9	0.546	78.6	0.61	-13.7
AFJ20456.1_37	Product: protein ORF44	57.8	0.31	81.0	0.52	-23.2
AFJ20383.1_37	Product: protein ORF86	33.7	0.207	40.0	0.33	-6.3
AFJ20412.1_37	Product: deoxyuridine triphosphatase	83.0	0.771	87.5	0.77	-4.5
AFJ20440.1_37	Product: membrane protein ORF150C	53.7	0.456	69.4	0.55	-15.7
AFJ20355.1_37	Product: thymidine kinase	83.0	0.879	92.0	0.89	-9.0
AFJ20371.1_37	Product: protein ORF74	40.8	0.249	50.6	0.27	-9.8
AFJ20336.1_37	Product: protein ORF32	34.1	0.205	36.5	0.3	-2.4
AFJ20409.1_37	Product: protein ORF127	28.6	0.128	47.1	0.38	-18.5
AFJ20418.1_37	Product: protein ORF129	33.5	0.234	65.4	0.69	-31.9
AFJ20350.1_37	Product: protein ORF50	42.5	0.279	77.5	0.8	-35.0
AFJ20339.1_37	Product: protein ORF35	36.1	0.22	51.0	0.54	-14.9
AFJ20364.1_37	Product: protein ORF67	25.9	0.136	36.0	0.39	-10.1
AFJ20410.1_37	Product: membrane protein ORF126	47.4	0.258	36.2	0.31	11.2
AFJ20392.1_37	Product: protein ORF95	41.0	0.274	58.5	0.52	-17.5
AFJ20352.1_37	Product: protein ORF52	45.6	0.163	47.1	0.24	-1.5
AFJ20413.1_37	Product: protein ORF121	58.3	0.214	50.8	0.24	7.5
AFJ20430.1_37	Product: protein ORF143	37.3	0.3	43.8	0.42	-6.5
AFJ20453.1_37	Product: protein ORF151C	84.4	0.4	90.4	0.33	-6.0
AFJ20380.1_37	Product: membrane protein ORF83	58.3	0.4	64.9	0.48	-6.6
AFJ20431.1_37	Product: protein ORF144	69.5	0.547	69.7	0.48	-0.2
AFJ20390.1_37	Product: protein ORF93	49.4	0.373	59.2	0.35	-9.8
AFJ20442.1_37	Product: protein ORF151	33.5	0.188	45.9	0.44	-12.4
AFJ20388.1_37	Product: protein ORF91	51.3	0.356	55.9	0.35	-4.6
AFJ20427.1_37	Product: protein ORF136B	83.2	0.56	83.2	0.5	0.0
AFJ20349.1_37	Product: protein ORF49	35.3	0.22	45.3	0.51	-10.0
AFJ20325.1_37	Product: deoxyguanosine kinase	91.6	0.951	93.1	0.91	-1.5
AFJ20321.1_37	Product: thymidylate kinase	92.0	0.926	92.2	0.87	-0.2
AFJ20414.1_37	Product: protein ORF120	30.4	0.189	52.3	0.47	-21.9
AFJ20422.1_37	Product: membrane protein ORF132	58.7	0.272	44.9	0.22	13.8
AFJ20372.1_37	Product: protein ORF75	30.4	0.184	35.4	0.24	-5.0
AFJ20449.1_37	Product: protein ORF1A	31.6	0.171	42.2	0.42	-10.6
AFJ20314.1_37	Product: protein ORF1A	31.6	0.171	42.2	0.42	-10.6
AFJ20408.1_37	Product: protein ORF113	39.7	0.135	53.8	0.48	-14.1
AFJ20378.1_37	Product: membrane protein ORF81	56.2	0.385	53.3	0.43	2.9
AFJ20405.1_37	Product: protein ORF109	30.7	0.206	34.8	0.32	-4.1
AFJ20434.1_37	Product: protein ORF147	28.1	0.208	53.0	0.57	-24.9
AFJ20373.1_37	Product: protein ORF76	42.7	0.238	55.8	0.44	-13.1
AFJ20374.1_37	Product: protein ORF77	49.2	0.295	42.9	0.38	6.3
AFJ20433.1_37	Product: membrane protein ORF146	65.1	0.386	50.0	0.35	15.1
AFJ20333.1_37	Product: membrane protein ORF30	49.5	0.164	46.5	0.28	3.0
AFJ20411.1_37	Product: membrane protein ORF124	47.9	0.298	51.7	0.33	-3.8
AFJ20395.1_37	Product: uracil-DNA glycosylase	74.6	0.745	78.4	0.76	-3.8
AFJ20450.1_37	Product: protein ORF5	39.4	0.185	39.8	0.32	-0.4
AFJ20317.1_37	Product: protein ORF5	39.4	0.185	39.8	0.32	-0.4
AFJ20379.1_37	Product: membrane protein ORF82	51.0	0.384	54.3	0.42	-3.3
AFJ20323.1_37	Product: protein ORF17	36.3	0.152	38.7	0.29	-2.4
AFJ20386.1_37	Product: protein ORF89	40.9	0.155	43.7	0.31	-2.8
AFJ20398.1_37	Product: protein ORF101	27.5	0.153	31.4	0.31	-3.9
AFJ20416.1_37	Product: membrane protein ORF114	80.7	0.882	72.8	0.74	7.9
AFJ20421.1_37	Product: membrane protein ORF131	47.0	0.19	39.9	0.22	7.1
AFJ20330.1_37	Product: protein ORF21	23.5	0.126	30.9	0.31	-7.4
AFJ20377.1_37	Product: protein Allo60	63.1	0.596	79.5	0.78	-16.4
AFJ20319.1_37	Product: protein ORF8	47.4	0.241	51.1	0.23	-3.7
AFJ20425.1_37	Product: membrane protein ORF136	52.8	0.199	42.4	0.37	10.4
AFJ20452.1_37	Product: protein ORF8	47.4	0.241	51.1	0.23	-3.7
AFJ20424.1_37	Product: protein ORF135	30.1	0.233	66.5	0.59	-36.4
AFJ20328.1_37	Product: ribonucleotide reductase subunit 2	90.5	0.887	86.4	0.83	4.1
AFJ20391.1_37	Product: protein ORF94	76.3	0.765	77.5	0.76	-1.2
AFJ20369.1_37	Product: putative capsid triplex subunit 2	28.5	0.203	67.8	0.61	-39.3
AFJ20332.1_37	Product: protein ORF28	67.2	0.808	60.9	0.67	6.3
AFJ20419.1_37	Product: protein ORF130	31.3	0.154	49.7	0.38	-18.4
AFJ20397.1_37	Product: protein ORF100	27.2	0.183	42.5	0.51	-15.3
AFJ20363.1_37	Product: putative capsid triplex subunit 1	24.1	0.154	38.4	0.44	-14.3
AFJ20382.1_37	Product: protein ORF85	30.9	0.202	63.8	0.58	-32.9
AFJ20436.1_37	Product: membrane protein ORF147B	37.4	0.148	39.2	0.31	-1.8
AFJ20417.1_37	Product: protein ORF128	76.2	0.602	70.9	0.56	5.3
AFJ20406.1_37	Product: protein ORF111	21.6	0.139	29.4	0.29	-7.8
AFJ20367.1_37	Product: protein ORF70	50.3	0.356	58.7	0.4	-8.4
AFJ20342.1_37	Product: protein ORF41	50.2	0.351	52.5	0.33	-2.3
AFJ20437.1_37	Product: protein ORF150	60.4	0.36	52.0	0.36	8.4
AFJ20357.1_37	Product: protein ORF57	41.3	0.366	63.5	0.61	-22.2
AFJ20446.1_37	Product: protein ORF156	37.7	0.151	31.8	0.17	5.9
AFJ20315.1_37	Product: protein ORF2	27.6	0.169	64.2	0.52	-36.6
AFJ20448.1_37	Product: protein ORF2	27.6	0.169	64.2	0.52	-36.6
AFJ20423.1_37	Product: protein ORF133	25.4	0.228	31.6	0.27	-6.2
AFJ20366.1_37	Product: protein ORF69	24.2	0.166	34.6	0.28	-10.4
AFJ20399.1_37	Product: protein ORF102	45.5	0.254	45.8	0.32	-0.3
AFJ20359.1_37	Product: protein ORF60	28.4	0.146	48.0	0.42	-19.6
AFJ20329.1_37	Product: protein ORF22	30.1	0.205	73.9	0.67	-43.8
AFJ20439.1_37	Product: protein ORF150B	28.3	0.188	60.3	0.56	-32.0
AFJ20368.1_37	Product: putative helicase-primase helicase subunit	72.2	0.807	78.5	0.76	-6.3
AFJ20353.1_37	Product: protein ORF53	30.3	0.15	51.7	0.47	-21.4
AFJ20347.1_37	Product: protein Allo64	29.1	0.158	59.6	0.43	-30.5
AFJ20435.1_37	Product: membrane protein ORF147A	66.6	0.49	48.0	0.34	18.6
AFJ20438.1_37	Product: protein ORF150A	28.0	0.19	56.6	0.5	-28.6
AFJ20345.1_37	Product: protein ORF45	31.8	0.16	36.1	0.27	-4.3
AFJ20356.1_37	Product: protein ORF56	33.6	0.183	42.4	0.31	-8.8
AFJ20401.1_37	Product: protein ORF104	52.9	0.541	53.2	0.56	-0.3
AFJ20420.1_37	Product: protein ORF129A	52.7	0.386	56.2	0.38	-3.5
AFJ20327.1_37	Product: membrane protein ORF25A	52.6	0.337	57.5	0.53	-4.9
AFJ20400.1_37	Product: protein ORF103	20.3	0.138	33.0	0.24	-12.7
AFJ20324.1_37	Product: protein ORF18	30.1	0.181	42.2	0.34	-12.1
AFJ20354.1_37	Product: protein ORF54	28.8	0.194	48.9	0.31	-20.1
AFJ20381.1_37	Product: protein ORF84	26.7	0.165	36.1	0.35	-9.4
AFJ20375.1_37	Product: putative capsid maturation protease	41.0	0.215	52.7	0.45	-11.7
AFJ20326.1_37	Product: membrane protein ORF25	54.6	0.337	66.2	0.37	-11.6
AFJ20387.1_37	Product: protein Allo37	29.5	0.176	58.1	0.51	-28.6
AFJ20360.1_37	Product: protein Allo54	42.8	0.444	51.8	0.47	-9.0
AFJ20432.1_37	Product: protein ORF145	42.2	0.27	42.3	0.23	-0.1
AFJ20337.1_37	Product: DNA packaging terminase subunit 1	63.3	0.521	77.1	0.47	-13.8
AFJ20348.1_37	Product: protein ORF48	36.6	0.309	39.2	0.3	-2.6
AFJ20428.1_37	Product: ribonucleotide reductase subunit 1	88.9	0.935	90.3	0.91	-1.4
AFJ20393.1_37	Product: protein ORF96	25.9	0.173	39.1	0.23	-13.2
AFJ20447.1_37	Product: protein ORF3	33.6	0.209	36.2	0.28	-2.6
AFJ20316.1_37	Product: protein ORF3	33.6	0.209	36.2	0.28	-2.6
AFJ20346.1_37	Product: putative helicase-primase primase subunit	41.1	0.372	64.6	0.46	-23.5
AFJ20318.1_37	Product: protein ORF6	32.7	0.158	33.3	0.24	-0.6
AFJ20451.1_37	Product: protein ORF6	32.7	0.158	33.3	0.24	-0.6
AFJ20385.1_37	Product: protein ORF88	26.5	0.177	30.5	0.28	-4.0
AFJ20362.1_37	Product: membrane protein ORF65	40.7	0.244	54.6	0.5	-13.9
AFJ20394.1_37	Product: protein ORF97	27.0	0.176	34.8	0.32	-7.8
AFJ20344.1_37	Product: protein ORF43	30.5	0.179	44.1	0.32	-13.6
AFJ20415.1_37	Product: membrane protein ORF115	34.9	0.22	35.4	0.24	-0.5
AFJ20384.1_37	Product: protein ORF87	22.0	0.174	32.1	0.27	-10.1
AFJ20365.1_37	Product: protein ORF68	38.4	0.286	39.0	0.32	-0.6
AFJ20389.1_37	Product: major capsid protein	19.2	0.169	53.5	0.51	-34.3
AFJ20445.1_37	Product: protein ORF155	34.3	0.187	34.2	0.24	0.1
AFJ20320.1_37	Product: protein ORF10	21.2	0.172	27.9	0.29	-6.7
AFJ20351.1_37	Product: protein ORF51	27.3	0.201	37.2	0.29	-9.9
AFJ20396.1_37	Product: membrane protein Allo46	34.2	0.323	41.1	0.28	-6.9
AFJ20403.1_37	Product: protein Allo56	23.2	0.257	38.4	0.33	-15.2
AFJ20376.1_37	Product: DNA polymerase catalytic subunit	39.3	0.37	69.1	0.65	-29.8
AFJ20343.1_37	Product: protein ORF42			27.2	0.28
AFJ20597.1_38	Product: protein ORF106	59.2	0.294	68.2	0.35	-9.0
AFJ20588.1_38	Product: protein ORF34	41.7	0.108	52.5	0.2	-10.8
AFJ20605.1_38	Product: protein ORF119	39.1	0.196	57.8	0.22	-18.7
AFJ20606.1_38	Product: protein ORF154	66.2	0.382	76.0	0.42	-9.8
AFJ20593.1_38	Product: protein ORF59	47.7	0.208	53.7	0.27	-6.0
AFJ20575.1_38	Product: truncated protein ORF151A	32.0	0.177	39.1	0.21	-7.1
AFJ20603.1_38	Product: protein ORF31	67.8	0.641	68.7	0.58	-0.9
AFJ20494.1.1.1_38	OTU (ovarian tumor) domain family; cd22744	76.7	0.799	86.7	0.84	-10.0
AFJ20499.1.1.3_38	Macrodomain superfamily; cl00019	61.5	0.649	50.2	0.42	11.3
AFJ20602.1_38	Product: protein ORF28A	53.0	0.498	63.3	0.6	-10.3
AFJ20503.1_38	Product: protein ORF73	32.1	0.159	71.6	0.63	-39.5
AFJ20590.1_38	Product: protein ORF36	36.4	0.28	84.6	0.81	-48.2
AFJ20551.1_38	Product: membrane protein ORF138	42.1	0.155	49.8	0.23	-7.7
AFJ20562.1_38	Product: protein ORF142	36.6	0.207	43.6	0.28	-7.0
AFJ20557.1_38	Product: membrane protein ORF132	58.4	0.248	50.6	0.24	7.8
AFJ20545.1_38	Product: deoxyuridine triphosphatase	79.2	0.767	91.0	0.79	-11.8
AFJ20591.1_38	Product: protein ORF37	56.3	0.231	57.4	0.27	-1.1
AFJ20579.1_38	Product: membrane protein ORF153A	49.8	0.382	57.2	0.48	-7.4
AFJ20538.1_38	Product: protein ORF112	61.3	0.355	66.1	0.36	-4.8
AFJ20552.1_38	Product: membrane protein ORF136	52.9	0.279	49.1	0.25	3.8
AFJ20486.1_38	Product: protein ORF52	53.6	0.198	53.9	0.22	-0.3
AFJ20547.1_38	Product: protein ORF125	60.5	0.23	63.1	0.24	-2.6
AFJ20534.1_38	Product: protein ORF108	48.8	0.224	52.1	0.29	-3.3
AFJ20563.1_38	Product: membrane protein ORF142A	48.0	0.2	46.3	0.25	1.7
AFJ20504.1_38	Product: protein ORF74	47.0	0.325	45.7	0.25	1.3
AFJ20549.1_38	Product: protein ORF127	29.6	0.143	37.9	0.32	-8.3
AFJ20475.1_38	Product: protein ORF32	33.4	0.166	41.2	0.33	-7.8
AFJ20569.1.1.1_38	Poxvirus B22R protein C-terminal; pfam13168	27.4	0.142	55.6	0.46	-28.2
AFJ20524.1_38	Product: protein ORF95	46.4	0.371	79.4	0.77	-33.0
AFJ20604.1_38	Product: protein ORF44	68.7	0.401	73.6	0.5	-4.9
AFJ20489.1_38	Product: thymidine kinase	90.6	0.878	84.2	0.79	6.4
AFJ20581.1_38	Product: membrane protein ORF153C	57.2	0.261	55.3	0.21	1.9
AFJ20515.1_38	Product: protein ORF86	39.1	0.228	42.4	0.35	-3.3
AFJ20592.1_38	Product: protein ORF50	42.3	0.242	76.9	0.76	-34.6
AFJ20600.1_38	Product: protein ORF10A	45.5	0.155	42.0	0.2	3.5
AFJ20512.1_38	Product: membrane protein ORF83	55.8	0.376	60.8	0.47	-5.0
AFJ20522.1_38	Product: protein ORF93	56.8	0.408	65.1	0.36	-8.3
AFJ20520.1_38	Product: protein ORF91	50.8	0.306	59.5	0.35	-8.7
AFJ20565.1_38	Product: protein ORF144	62.2	0.416	70.2	0.51	-8.0
AFJ20494.1.1.2_38	MAEBL; Provisional	68.5	0.346	87.2	0.35	-18.7
AFJ20542.1_38	Product: protein ORF120	32.7	0.225	52.5	0.46	-19.8
AFJ20505.1_38	Product: protein ORF75	35.1	0.191	35.0	0.21	0.1
AFJ20484.1_38	Product: protein ORF49	37.6	0.284	48.0	0.5	-10.4
AFJ20601.1_38	Product: deoxyguanosine kinase	88.7	0.935	93.2	0.9	-4.5
AFJ20544.1_38	Product: protein ORF122	26.9	0.161	28.3	0.26	-1.4
AFJ20498.1_38	Product: protein ORF67	24.8	0.141	33.4	0.3	-8.6
AFJ20536.1_38	Product: protein ORF110	23.8	0.131	29.1	0.29	-5.3
AFJ20507.1_38	Product: protein ORF77	39.8	0.194	44.4	0.4	-4.6
AFJ20548.1_38	Product: membrane protein ORF126	61.6	0.338	35.6	0.33	26.0
AFJ20550.1_38	Product: thymidylate kinase	89.9	0.926	90.6	0.87	-0.7
AFJ20589.1_38	Product: protein ORF35	37.1	0.292	46.4	0.42	-9.3
AFJ20595.1_38	Product: membrane protein ORF81	54.7	0.325	45.7	0.38	9.0
AFJ20580.1_38	Product: membrane protein ORF153B	53.2	0.334	51.5	0.37	1.7
AFJ20571.1_38	Product: protein ORF147C	40.5	0.203	33.9	0.16	6.6
AFJ20543.1_38	Product: protein ORF121	55.8	0.268	56.8	0.37	-1.0
AFJ20535.1_38	Product: protein ORF109	34.2	0.181	49.1	0.45	-14.9
AFJ20568.1_38	Product: protein ORF147	28.1	0.152	57.4	0.6	-29.3
AFJ20546.1_38	Product: membrane protein ORF124	45.3	0.299	54.7	0.41	-9.4
AFJ20598.1_38	Product: membrane protein ORF114	86.5	0.922	81.4	0.82	5.1
AFJ20578.1_38	Product: membrane protein ORF153	61.0	0.435	47.0	0.3	14.0
AFJ20463.1_38	Product: protein ORF21	25.8	0.204	30.0	0.28	-4.2
AFJ20506.1_38	Product: protein ORF76	43.4	0.202	56.6	0.39	-13.2
AFJ20511.1_38	Product: membrane protein ORF82	52.2	0.391	47.5	0.35	4.7
AFJ20599.1_38	Product: protein ORF8	50.3	0.255	46.4	0.3	3.9
AFJ20610.1_38	Product: protein ORF8	50.3	0.255	46.4	0.3	3.9
AFJ20527.1_38	Product: uracil-DNA glycosylase	69.4	0.753	81.0	0.75	-11.6
AFJ20474.1_38	Product: membrane protein ORF30	58.1	0.181	44.3	0.18	13.8
AFJ20567.1_38	Product: membrane protein ORF146	57.5	0.339	48.7	0.35	8.8
AFJ20539.1_38	Product: protein ORF113	43.2	0.151	48.9	0.38	-5.7
AFJ20554.1_38	Product: protein ORF135A	37.5	0.23	36.4	0.26	1.1
AFJ20558.1_38	Product: membrane protein ORF131	37.5	0.181	39.2	0.25	-1.7
AFJ20541.1_38	Product: protein ORF118	35.3	0.25	49.5	0.41	-14.2
AFJ20464.1_38	Product: ribonucleotide reductase subunit 2	86.2	0.861	85.1	0.82	1.1
AFJ20584.1_38	Product: protein ORF1	40.9	0.203	35.6	0.19	5.3
AFJ20574.1_38	Product: protein ORF151	41.4	0.224	40.1	0.21	1.3
AFJ20573.1_38	Product: protein ORF4	62.8	0.445	74.2	0.56	-11.4
AFJ20470.1_38	Product: membrane protein ORF16	72.9	0.785	41.5	0.41	31.4
AFJ20510.1_38	Product: protein Allo60	53.2	0.501	76.5	0.75	-23.3
AFJ20495.1_38	Product: protein ORF63	31.0	0.224	40.6	0.33	-9.6
AFJ20461.1_38	Product: protein ORF20	57.4	0.689	54.4	0.56	3.0
AFJ20499.1.1.2_38	Chromosome segregation protein SMC, primarily archaeal type; TIGR02169	72.9	0.403	68.6	0.29	4.3
AFJ20499.1.1.1_38	Chromosome segregation ATPase [Cell cycle control, cell division, chromosome partitioning]; COG1196	72.1	0.268	80.5	0.44	-8.4
AFJ20529.1_38	Product: protein ORF100	27.7	0.199	50.6	0.57	-22.9
AFJ20523.1_38	Product: protein ORF94	79.7	0.749	70.9	0.69	8.8
AFJ20607.1_38	Product: protein ORF5	38.2	0.171	34.7	0.23	3.5
AFJ20457.1_38	Product: protein ORF5	38.2	0.171	34.7	0.23	3.5
AFJ20502.1_38	Product: putative capsid triplex subunit 2	25.7	0.153	57.1	0.57	-31.4
AFJ20467.1_38	Product: truncated membrane protein ORF25B	47.0	0.37	65.0	0.6	-18.0
AFJ20518.1_38	Product: protein ORF89	39.7	0.163	42.8	0.29	-3.1
AFJ20473.1_38	Product: protein ORF28	66.2	0.775	63.5	0.71	2.7
AFJ20497.1_38	Product: putative capsid triplex subunit 1	24.4	0.147	36.4	0.35	-12.0
AFJ20559.1_38	Product: protein ORF129	26.3	0.158	47.0	0.42	-20.7
AFJ20594.1_38	Product: protein ORF70	48.6	0.281	54.4	0.31	-5.8
AFJ20564.1_38	Product: protein ORF143	42.0	0.207	45.5	0.35	-3.5
AFJ20570.1_38	Product: membrane protein ORF147B	35.7	0.181	29.8	0.19	5.9
AFJ20556.1_38	Product: protein ORF133	46.2	0.231	41.0	0.25	5.2
AFJ20514.1_38	Product: protein ORF85	43.7	0.265	62.3	0.55	-18.6
AFJ20560.1_38	Product: protein ORF128	70.0	0.542	65.3	0.49	4.7
AFJ20537.1_38	Product: protein ORF111	22.9	0.151	29.1	0.23	-6.2
AFJ20477.1_38	Product: protein ORF41	54.0	0.376	48.9	0.33	5.1
AFJ20500.1_38	Product: protein ORF69	22.8	0.154	34.3	0.26	-11.5
AFJ20577.1_38	Product: membrane protein ORF152A	43.0	0.31	37.6	0.22	5.4
AFJ20555.1_38	Product: protein ORF130	30.7	0.181	45.5	0.44	-14.8
AFJ20487.1_38	Product: protein ORF53	28.2	0.171	42.9	0.36	-14.7
AFJ20553.1_38	Product: protein ORF135	35.9	0.186	37.3	0.26	-1.4
AFJ20492.1_38	Product: protein ORF60	30.5	0.157	47.0	0.34	-16.5
AFJ20531.1_38	Product: protein ORF102	36.7	0.214	49.8	0.36	-13.1
AFJ20576.1_38	Product: protein ORF152	29.3	0.224	32.1	0.31	-2.8
AFJ20491.1_38	Product: protein ORF57	35.2	0.17	56.1	0.51	-20.9
AFJ20480.1_38	Product: protein ORF45	33.2	0.15	36.5	0.19	-3.3
AFJ20465.1_38	Product: protein ORF24	30.4	0.176	56.1	0.45	-25.7
AFJ20583.1_38	Product: protein ORF156	34.8	0.146	30.5	0.19	4.3
AFJ20471.1_38	Product: protein ORF17	32.9	0.186	32.5	0.26	0.4
AFJ20572.1_38	Product: protein ORF150	49.2	0.269	42.3	0.29	6.9
AFJ20466.1_38	Product: membrane protein ORF25	56.9	0.373	66.1	0.63	-9.2
AFJ20468.1_38	Product: membrane protein ORF25C	51.3	0.298	58.6	0.46	-7.3
AFJ20586.1_38	Product: protein ORF2A	31.0	0.159	45.0	0.41	-14.0
AFJ20596.1_38	Product: protein ORF104	54.0	0.525	53.2	0.55	0.8
AFJ20482.1_38	Product: protein Allo64	28.5	0.163	46.8	0.35	-18.3
AFJ20585.1_38	Product: protein ORF2	26.2	0.157	52.0	0.5	-25.8
AFJ20488.1_38	Product: protein ORF54	31.6	0.185	42.5	0.32	-10.9
AFJ20532.1_38	Product: protein ORF103	23.3	0.145	32.3	0.26	-9.0
AFJ20472.1_38	Product: protein ORF18	26.3	0.166	41.9	0.31	-15.6
AFJ20501.1_38	Product: putative helicase-primase helicase subunit	67.1	0.709	69.8	0.69	-2.7
AFJ20490.1_38	Product: protein ORF56	37.4	0.2	38.6	0.28	-1.2
AFJ20513.1_38	Product: protein ORF84	28.7	0.18	37.2	0.31	-8.5
AFJ20508.1_38	Product: putative capsid maturation protease	46.1	0.253	50.0	0.46	-3.9
AFJ20496.1_38	Product: membrane protein ORF64	66.8	0.602	33.3	0.2	33.5
AFJ20530.1_38	Product: protein ORF101	24.0	0.144	26.0	0.18	-2.0
AFJ20609.1_38	Product: protein ORF7	50.0	0.174	46.4	0.21	3.6
AFJ20459.1_38	Product: protein ORF7	50.0	0.174	46.4	0.21	3.6
AFJ20540.1_38	Product: membrane protein ORF115	39.0	0.25	35.3	0.24	3.7
AFJ20519.1_38	Product: protein Allo37	29.3	0.18	53.4	0.48	-24.1
AFJ20566.1_38	Product: protein ORF145	43.2	0.267	41.1	0.23	2.1
AFJ20462.1_38	Product: protein ORF22	25.7	0.156	60.1	0.52	-34.4
AFJ20476.1_38	Product: DNA packaging terminase subunit 1	66.9	0.516	77.0	0.48	-10.1
AFJ20469.1_38	Product: membrane protein ORF25D	44.5	0.24	56.7	0.51	-12.2
AFJ20493.1_38	Product: protein Allo54	40.0	0.433	55.8	0.5	-15.8
AFJ20561.1_38	Product: ribonucleotide reductase subunit 1	88.3	0.923	89.4	0.9	-1.1
AFJ20525.1_38	Product: protein ORF96	26.3	0.191	41.1	0.25	-14.8
AFJ20483.1_38	Product: protein ORF48	40.5	0.327	39.2	0.31	1.3
AFJ20587.1_38	Product: protein ORF3	31.3	0.191	34.1	0.24	-2.8
AFJ20481.1_38	Product: putative helicase-primase primase subunit	42.5	0.367	60.4	0.47	-17.9
AFJ20517.1_38	Product: protein ORF88	26.0	0.183	31.0	0.21	-5.0
AFJ20608.1_38	Product: protein ORF6	38.0	0.161	35.7	0.22	2.3
AFJ20458.1_38	Product: protein ORF6	38.0	0.161	35.7	0.22	2.3
AFJ20516.1_38	Product: protein ORF87	21.4	0.163	33.1	0.29	-11.7
AFJ20526.1_38	Product: protein ORF97	29.1	0.182	37.4	0.32	-8.3
AFJ20479.1_38	Product: protein ORF43	27.9	0.184	44.1	0.38	-16.2
AFJ20521.1_38	Product: major capsid protein	18.6	0.167	52.3	0.51	-33.7
AFJ20460.1_38	Product: protein ORF10	21.9	0.17	30.3	0.25	-8.4
AFJ20582.1_38	Product: protein ORF155	35.9	0.18	32.3	0.23	3.6
AFJ20528.1_38	Product: membrane protein Allo46	33.7	0.326	37.3	0.28	-3.6
AFJ20485.1_38	Product: protein ORF51	27.8	0.203	39.0	0.29	-11.2
AFJ20533.1_38	Product: protein Allo56	24.4	0.276	38.8	0.28	-14.4
AFJ20509.1_38	Product: DNA polymerase catalytic subunit	37.8	0.356	65.3	0.56	-27.5
AFJ20499.1_38	Product: protein ORF68			35.3	0.32
AFJ20478.1_38	Product: protein ORF42	17.1	0.203	27.1	0.28	-10.0
AFD97198.1_39	Product: truncated membrane protein ORF26	61.7	0.348	72.2	0.43	-10.5
ABG42846.1_39	Product: protein ORF15	67.5	0.407	79.8	0.48	-12.3
AFD97199.1_39	Product: truncated membrane protein ORF27	40.2	0.127	56.3	0.25	-16.1
ABG42844.1_39	Product: protein ORF13	63.0	0.38	75.4	0.37	-12.4
ABG42933.1_39	Product: protein ORF106	55.8	0.235	64.4	0.32	-8.6
ABG42845.1_39	Product: protein ORF14	49.6	0.222	65.6	0.33	-16.0
ABG42867.1_39	Product: membrane protein ORF39	47.4	0.268	58.5	0.31	-11.1
ABG42865.1_39	Product: protein ORF37	48.1	0.216	57.7	0.28	-9.6
ABG42981.1_39	Product: protein ORF154	58.9	0.323	68.2	0.33	-9.3
ABG42946.2_39	Product: protein ORF119	39.0	0.139	62.4	0.26	-23.4
ABG42842.1_39	Product: protein ORF11	40.0	0.096	55.3	0.2	-15.3
ABG42859.1_39	Product: protein ORF31	64.1	0.611	70.2	0.58	-6.1
ABG42889.1.1.1_39	OTU (ovarian tumor) domain family; cd22744	73.8	0.774	87.6	0.84	-13.8
ABG42843.1_39	Product: protein ORF12	75.9	0.632	87.8	0.7	-11.9
ABG42944.1_39	Product: protein ORF117	47.1	0.234	60.3	0.32	-13.2
ABG42886.1_39	Product: protein ORF59	45.2	0.202	51.1	0.23	-5.9
ABG42900.1_39	Product: protein ORF73	38.4	0.328	62.5	0.63	-24.1
ABG42866.1_39	Product: protein ORF38	45.7	0.233	53.4	0.29	-7.7
ABG42862.1_39	Product: protein ORF34	51.8	0.113	58.8	0.2	-7.0
ABG42963.1_39	Product: membrane protein ORF136	47.8	0.233	49.7	0.25	-1.9
ABG42864.1_39	Product: protein ORF36	34.4	0.195	50.9	0.42	-16.5
ABG42959.1_39	Product: membrane protein ORF132	47.5	0.21	48.2	0.26	-0.7
ABG42969.1_39	Product: protein ORF142	65.0	0.492	65.2	0.58	-0.2
ABG42961.1_39	Product: interleukin-10	75.3	0.745	75.6	0.71	-0.3
ABG42966.1.1.1_39	Poxvirus B22R protein C-terminal; pfam13168	28.2	0.177	57.0	0.47	-28.8
AFD97201.1_39	Product: truncated membrane protein ORF40	76.4	0.591	40.5	0.31	35.9
ABG42954.1_39	Product: protein ORF127	28.1	0.155	41.0	0.36	-12.9
ABG42952.1_39	Product: protein ORF125	55.6	0.253	61.4	0.2	-5.8
ABG42901.1_39	Product: protein ORF74	43.8	0.254	54.2	0.29	-10.4
ABG42860.1_39	Product: protein ORF32	38.8	0.279	40.6	0.29	-1.8
ABG42935.1_39	Product: protein ORF108	52.6	0.236	52.8	0.27	-0.2
ABG42889.1.1.2_39	Family of unknown function (DUF5401); pfam17380	64.7	0.315	75.2	0.31	-10.5
ABG42932.2_39	Product: protein ORF105	24.7	0.123	29.7	0.22	-5.0
ABG42922.1_39	Product: protein ORF95	49.8	0.361	71.1	0.72	-21.3
ABG42882.1_39	Product: thymidine kinase	90.1	0.871	84.9	0.8	5.2
ABG42877.1_39	Product: protein ORF50	34.5	0.192	75.4	0.76	-40.9
ABG42920.1_39	Product: protein ORF93	53.3	0.364	55.2	0.33	-1.9
ABG42980.1_39	Product: membrane protein ORF153	73.7	0.548	45.1	0.27	28.6
ABG42918.1_39	Product: protein ORF91	52.4	0.365	59.9	0.35	-7.5
ABG42910.1_39	Product: membrane protein ORF83	62.2	0.473	63.7	0.48	-1.5
ABG42913.1_39	Product: protein ORF86	41.7	0.221	43.7	0.41	-2.0
ABG42967.1_39	Product: thymidylate kinase	89.3	0.911	90.2	0.86	-0.9
ABG42876.1_39	Product: protein ORF49	33.0	0.243	49.2	0.52	-16.2
ABG42937.1_39	Product: protein ORF110	26.4	0.153	31.2	0.29	-4.8
ABG42850.1_39	Product: deoxyguanosine kinase	91.4	0.954	91.0	0.9	0.4
ABG42902.1_39	Product: protein ORF75	38.1	0.215	35.4	0.22	2.7
ABG42904.1_39	Product: protein ORF77	37.7	0.193	49.8	0.46	-12.1
ABG42908.1_39	Product: membrane protein ORF81	50.9	0.302	46.0	0.39	4.9
ABG42832.1_39	Product: protein ORF1	37.5	0.219	36.0	0.27	1.5
ABG42984.1_39	Product: protein ORF1	37.5	0.219	36.0	0.27	1.5
ABG42974.1_39	Product: protein ORF147	28.1	0.188	57.5	0.61	-29.4
ABG42947.1_39	Product: protein ORF120	32.6	0.214	52.7	0.49	-20.1
AFD97200.1_39	Product: truncated membrane protein ORF30	37.7	0.133	33.6	0.17	4.1
ABG42950.1_39	Product: deoxyuridine triphosphatase	65.4	0.531	62.6	0.51	2.8
ABG42953.1_39	Product: membrane protein ORF126	49.6	0.251	37.8	0.28	11.8
ABG42871.1_39	Product: protein ORF44	60.3	0.354	50.3	0.29	10.0
ABG42939.1_39	Product: protein ORF112	65.6	0.262	60.1	0.27	5.5
ABG42951.1_39	Product: membrane protein ORF124	49.7	0.367	56.3	0.37	-6.6
ABG42943.1_39	Product: membrane protein ORF116	57.1	0.361	37.5	0.26	19.6
ABG42991.1_39	Product: protein ORF8	40.6	0.204	49.1	0.42	-8.5
ABG42839.1_39	Product: protein ORF8	40.6	0.204	49.1	0.42	-8.5
ABG42903.1_39	Product: protein ORF76	41.9	0.191	55.3	0.33	-13.4
ABG42971.1_39	Product: protein ORF144	62.6	0.399	63.5	0.51	-0.9
ABG42949.1_39	Product: protein ORF122	33.3	0.186	34.2	0.23	-0.9
ABG42941.1_39	Product: membrane protein ORF114	83.8	0.9	79.4	0.79	4.4
ABG42894.1_39	Product: protein ORF67	27.2	0.141	32.1	0.34	-4.9
ABG42948.1_39	Product: protein ORF121	58.6	0.263	49.5	0.26	9.1
ABG42970.1_39	Product: protein ORF143	35.2	0.167	37.0	0.31	-1.8
ABG42987.1_39	Product: protein ORF4	54.7	0.384	72.0	0.58	-17.3
ABG42835.1_39	Product: protein ORF4	54.7	0.384	72.0	0.58	-17.3
ABG42936.1_39	Product: protein ORF109	36.7	0.184	53.3	0.45	-16.6
ABG42978.1_39	Product: protein ORF151	31.2	0.166	37.4	0.33	-6.2
ABG42925.1_39	Product: uracil-DNA glycosylase	79.0	0.746	81.1	0.76	-2.1
ABG42863.1_39	Product: protein ORF35	32.0	0.181	36.8	0.31	-4.8
ABG42909.1_39	Product: membrane protein ORF82	54.0	0.403	45.1	0.31	8.9
ABG42879.1_39	Product: protein ORF52	43.7	0.201	40.5	0.18	3.2
ABG42960.1_39	Product: protein ORF133	53.5	0.26	46.2	0.29	7.3
ABG42973.1_39	Product: membrane protein ORF146	70.8	0.527	60.4	0.49	10.4
ABG42854.1_39	Product: ribonucleotide reductase subunit 2	87.8	0.882	86.1	0.83	1.7
ABG42852.1_39	Product: protein ORF21	22.8	0.121	27.5	0.18	-4.7
ABG42945.1_39	Product: protein ORF118	37.5	0.293	51.2	0.45	-13.7
ABG42851.1_39	Product: protein ORF20	61.1	0.704	56.9	0.61	4.2
ABG42907.1_39	Product: protein Allo60	55.9	0.52	78.8	0.77	-22.9
ABG42847.1_39	Product: membrane protein ORF16	66.5	0.666	34.3	0.25	32.2
ABG42890.1_39	Product: protein ORF63	39.3	0.213	43.9	0.34	-4.6
ABG42962.1_39	Product: protein ORF135	28.4	0.177	41.3	0.37	-12.9
ABG42921.2_39	Product: truncated protein ORF94	74.1	0.741	63.0	0.64	11.1
ABG42858.1_39	Product: membrane protein ORF29	49.8	0.362	38.7	0.25	11.1
ABG42899.1_39	Product: capsid triplex subunit 2	24.5	0.147	58.1	0.52	-33.6
ABG42857.1_39	Product: protein ORF28	69.5	0.814	65.4	0.74	4.1
ABG42927.1_39	Product: protein ORF100	32.3	0.225	41.4	0.46	-9.1
ABG42965.1_39	Product: membrane protein ORF138	57.8	0.584	37.6	0.36	20.2
ABG42893.1_39	Product: capsid triplex subunit 1	26.1	0.169	34.8	0.31	-8.7
ABG42940.1_39	Product: protein ORF113	38.3	0.132	45.2	0.33	-6.9
ABG42956.1_39	Product: protein ORF129	37.3	0.3	45.5	0.41	-8.2
ABG42912.1_39	Product: protein ORF85	36.2	0.189	53.9	0.42	-17.7
ABG42958.2_39	Product: membrane protein ORF131	48.5	0.312	54.6	0.31	-6.1
ABG42988.1_39	Product: protein ORF5	31.2	0.15	34.4	0.26	-3.2
ABG42836.1_39	Product: protein ORF5	31.2	0.15	34.4	0.26	-3.2
ABG42897.1_39	Product: protein ORF70	48.3	0.311	56.2	0.39	-7.9
ABG42895.1.1.1_39	Chromosome segregation protein SMC, common bacterial type; TIGR02168	72.1	0.319	79.5	0.24	-7.4
ABG42955.1_39	Product: protein ORF128	73.9	0.526	69.7	0.61	4.2
ABG42884.1_39	Product: protein ORF57	41.6	0.367	62.0	0.58	-20.4
ABG42938.1_39	Product: protein ORF111	22.7	0.144	28.4	0.18	-5.7
ABG42916.1_39	Product: protein ORF89	40.4	0.148	40.2	0.23	0.2
ABG42957.1_39	Product: protein ORF130	33.0	0.162	42.7	0.35	-9.7
ABG42983.1_39	Product: protein ORF156	36.0	0.174	38.1	0.22	-2.1
ABG42868.1_39	Product: protein ORF41	56.4	0.343	48.2	0.36	8.2
ABG42896.1_39	Product: protein ORF69	23.3	0.143	33.8	0.27	-10.5
ABG42887.1_39	Product: protein ORF60	30.1	0.15	50.2	0.38	-20.1
ABG42979.1_39	Product: protein ORF152	29.4	0.188	33.3	0.29	-3.9
ABG42929.1_39	Product: protein ORF102	40.5	0.22	46.9	0.34	-6.4
ABG42880.1_39	Product: protein ORF53	30.1	0.207	47.6	0.41	-17.5
ABG42855.1_39	Product: protein ORF24	27.9	0.181	62.6	0.59	-34.7
ABG42853.1_39	Product: protein ORF22	30.3	0.156	72.4	0.69	-42.1
ABG42892.1_39	Product: membrane protein ORF65	50.5	0.301	70.4	0.67	-19.9
ABG42840.1_39	Product: protein ORF9	27.8	0.161	45.8	0.47	-18.0
ABG42856.1_39	Product: membrane protein ORF25	53.1	0.35	67.1	0.57	-14.0
ABG42964.1_39	Product: protein ORF137	32.5	0.214	65.0	0.55	-32.5
ABG42975.1_39	Product: membrane protein ORF148	52.9	0.331	60.9	0.52	-8.0
ABG42833.1_39	Product: protein ORF2	29.3	0.161	48.6	0.41	-19.3
ABG42985.1_39	Product: protein ORF2	29.3	0.161	48.6	0.41	-19.3
ABG42977.1_39	Product: protein ORF150	50.6	0.287	53.4	0.29	-2.8
ABG42872.1_39	Product: protein ORF45	30.9	0.177	37.8	0.23	-6.9
ABG42898.1_39	Product: helicase-primase helicase subunit	62.7	0.683	74.9	0.73	-12.2
ABG42931.1_39	Product: protein ORF104	49.3	0.481	54.7	0.56	-5.4
ABG42874.1_39	Product: protein Allo64	29.4	0.168	56.5	0.46	-27.1
ABG42848.1_39	Product: protein ORF17	37.3	0.185	36.1	0.23	1.2
ABG42881.1_39	Product: protein ORF54	28.8	0.185	47.3	0.36	-18.5
ABG42976.1_39	Product: membrane protein ORF149	56.1	0.323	60.2	0.54	-4.1
ABG42891.1_39	Product: membrane protein ORF64	69.4	0.631	49.0	0.46	20.4
ABG42930.1_39	Product: protein ORF103	24.0	0.144	28.4	0.24	-4.4
ABG42837.2_39	Product: protein ORF6	36.9	0.157	34.8	0.29	2.1
ABG42989.2_39	Product: protein ORF6	36.9	0.157	34.8	0.29	2.1
ABG42849.1_39	Product: protein ORF18	27.5	0.163	41.1	0.34	-13.6
ABG42905.1_39	Product: capsid maturation protease	41.4	0.22	50.8	0.42	-9.4
ABG42917.1_39	Product: protein Allo37	27.1	0.168	54.6	0.49	-27.5
ABG42911.1_39	Product: protein ORF84	27.3	0.162	35.5	0.29	-8.2
ABG42942.1_39	Product: membrane protein ORF115	44.1	0.254	36.4	0.25	7.7
ABG42861.2_39	Product: DNA packaging terminase subunit 1	66.9	0.514	74.6	0.47	-7.7
ABG42968.1_39	Product: ribonucleotide reductase subunit 1	88.2	0.93	90.7	0.92	-2.5
ABG42990.1_39	Product: protein ORF7	49.3	0.168	45.0	0.23	4.3
ABG42838.1_39	Product: protein ORF7	49.3	0.168	45.0	0.23	4.3
ABG42895.1.1.2_39	MAEBL; Provisional	64.0	0.235	70.7	0.21	-6.7
ABG42873.1_39	Product: helicase-primase primase subunit	44.0	0.399	55.6	0.45	-11.6
ABG42923.1_39	Product: protein ORF96	27.7	0.171	42.0	0.27	-14.3
ABG42972.1_39	Product: protein ORF145	41.0	0.25	40.9	0.22	0.1
ABG42888.1_39	Product: protein Allo54	39.0	0.4	50.5	0.45	-11.5
ABG42883.2_39	Product: protein ORF56	28.1	0.152	33.9	0.27	-5.8
ABG42986.1_39	Product: protein ORF3	32.0	0.197	35.4	0.25	-3.4
ABG42834.1_39	Product: protein ORF3	32.0	0.197	35.4	0.25	-3.4
ABG42875.1_39	Product: protein ORF48	45.2	0.326	38.8	0.29	6.4
ABG42928.1_39	Product: protein ORF101	26.9	0.151	27.0	0.18	-0.1
ABG42915.1_39	Product: protein ORF88	26.4	0.184	31.1	0.21	-4.7
ABG42924.1_39	Product: protein ORF97	26.2	0.169	37.0	0.34	-10.8
ABG42914.1_39	Product: protein ORF87	22.5	0.17	31.5	0.26	-9.0
ABG42919.1_39	Product: major capsid protein	18.8	0.165	61.5	0.63	-42.7
ABG42841.1_39	Product: protein ORF10	20.9	0.173	29.9	0.24	-9.0
ABG42870.1_39	Product: protein ORF43	24.6	0.182	36.5	0.33	-11.9
ABG42878.1_39	Product: protein ORF51	28.6	0.201	37.9	0.32	-9.3
ABG42926.1_39	Product: membrane protein Allo46	33.8	0.313	39.4	0.35	-5.6
ABG42934.1_39	Product: protein Allo56	25.2	0.278	37.6	0.31	-12.4
ABG42982.1_39	Product: protein ORF155	36.7	0.194	32.5	0.27	4.2
ABG42906.1_39	Product: DNA polymerase catalytic subunit	37.3	0.356	67.2	0.59	-29.9
ABG42869.1_39	Product: protein ORF42	17.9	0.206	26.4	0.3	-8.5
AEF97709.1_40	Product: ORF85	60.0	0.338	72.6	0.42	-12.6
AEF97694.1_40	Product: ORF36	37.6	0.303	68.6	0.6	-31.0
AEF97706.1_40	Product: ORF48	30.2	0.204	38.5	0.3	-8.3
AEF97685.1_40	Product: ORF26	31.9	0.194	52.2	0.49	-20.3
AEF97711.1_40	Product: ORF87	56.0	0.443	61.9	0.49	-5.9
AEF97710.1_40	Product: ORF86	49.3	0.379	47.8	0.34	1.5
AEF97696.1_40	Product: ORF38	45.7	0.348	44.1	0.4	1.6
AEF97707.1_40	Product: ORF84	33.0	0.165	30.8	0.21	2.2
AEF97688.1_40	Product: ORF29	32.6	0.216	39.0	0.33	-6.4
AEF97690.1_40	Product: ORF80	35.2	0.182	45.2	0.31	-10.0
AEF97700.1_40	Product: ORF82	44.2	0.133	44.7	0.2	-0.5
AEF97703.1_40	Product: ORF83	40.5	0.135	38.2	0.16	2.3
AEF97689.1_40	Product: ORF30	30.3	0.174	44.5	0.35	-14.2
AEF97698.1_40	Product: ORF81	69.0	0.614	65.4	0.52	3.6
AEF97712.1_40	Product: ORF52	31.2	0.201	61.9	0.6	-30.7
AEF97693.1_40	Product: ORF35	37.4	0.213	40.8	0.21	-3.4
AEF97683.1_40	Product: ORF73	77.7	0.816	76.2	0.78	1.5
AEF97682.1_40	Product: ORF24	47.2	0.229	41.0	0.24	6.2
AEF97691.1_40	Product: ORF33	36.4	0.249	47.8	0.41	-11.4
AEF97686.1_40	Product: ORF27	29.5	0.175	72.4	0.62	-42.9
AEF97708.1_40	Product: ORF49	63.7	0.464	64.5	0.47	-0.8
AEF97699.1_40	Product: ORF41	31.2	0.206	38.2	0.26	-7.0
AEF97713.1_40	Product: ORF53	29.3	0.186	44.2	0.43	-14.9
ACZ55871.1_40	Product: ORF61	30.4	0.175	46.7	0.51	-16.3
AEF97702.1_40	Product: ORF44	32.2	0.166	71.8	0.46	-39.6
ACZ55870.1_40	Product: ORF60	57.8	0.629	81.2	0.84	-23.4
ACZ55869.2_40	Product: ORF59	50.1	0.291	51.7	0.34	-1.6
AEF97715.1_40	Product: ORF55	24.0	0.134	61.0	0.6	-37.0
AEF97705.1_40	Product: ORF47	80.7	0.906	87.2	0.9	-6.5
AEF97722.1_40	Product: ORF68	26.3	0.162	37.1	0.26	-10.8
AEF97692.1_40	Product: ORF34	24.1	0.146	54.1	0.56	-30.0
AEF97720.1_40	Product: ORF66	37.5	0.171	39.7	0.23	-2.2
ACZ55872.2_40	Product: ORF62	60.7	0.656	75.9	0.68	-15.2
AEF97684.1_40	Product: ORF25	76.2	0.831	88.2	0.82	-12.0
AEF97718.1_40	Product: ORF64	27.4	0.174	78.4	0.75	-51.0
AEF97714.1_40	Product: ORF54	42.0	0.447	68.2	0.71	-26.2
AEF97687.1_40	Product: ORF28	45.1	0.299	55.0	0.47	-9.9
AEF97695.1_40	Product: ORF37	29.3	0.181	65.0	0.58	-35.7
AEF97717.1_40	Product: ORF63	48.0	0.42	54.9	0.51	-6.9
AEF97701.1_40	Product: ORF43	21.4	0.158	32.3	0.28	-10.9
AEF97716.1_40	Product: ORF56	29.1	0.298	64.3	0.56	-35.2
AEF97697.1_40	Product: ORF39	18.5	0.161	67.3	0.71	-48.8
AEF97704.1_40	Product: ORF46	40.5	0.371	51.9	0.42	-11.4
ACZ55868.2_40	Product: ORF57+58	37.4	0.364	86.1	0.75	-48.7
AEF97721.1_40	Product: ORF67	17.6	0.186	28.4	0.25	-10.8
AEF97719.1_40	Product: ORF65	32.1	0.226	38.2	0.31	-6.1
AAA88194.1_41	Gene: ORF13R; Product: ORF13	39.7	0.09	52.5	0.13	-12.8
AAA88116.1_41	Gene: ORF13L; Product: ORF13	39.7	0.09	52.5	0.13	-12.8
AAA88134.1_41	Gene: ORF31	32.2	0.179	48.1	0.34	-15.9
AAA88123.1_41	Gene: ORF20	55.2	0.504	65.0	0.61	-9.8
AAA88141.1_41	Gene: ORF38; Note: positional counterpart in RaHV-1, RaHV-2 and CyHV-3	43.4	0.362	55.7	0.49	-12.3
AAA88145.1_41	Gene: ORF42	43.8	0.102	55.4	0.15	-11.6
AAA88135.1_41	Gene: ORF32	29.1	0.149	36.7	0.22	-7.6
AAA88143.1_41	Gene: ORF40	36.5	0.216	40.9	0.36	-4.4
AAA88187.1_41	Gene: ORF6R; Product: ORF6	51.7	0.222	58.9	0.23	-7.2
AAA88109.1_41	Gene: ORF6L; Product: ORF6	51.7	0.222	58.9	0.23	-7.2
AAA88129.1_41	Gene: ORF26; Note: positional counterpart in RaHV-1 and RaHV-2	39.7	0.248	53.5	0.49	-13.8
AAA88110.1_41	Gene: ORF7L; Product: ORF7	47.4	0.172	53.5	0.25	-6.1
AAA88188.1_41	Gene: ORF7R; Product: ORF7	47.4	0.172	53.5	0.25	-6.1
AAA88139.1_41	Gene: ORF36; Note: probably conserved in RaHV-1 and RaHV-2	41.9	0.36	69.2	0.57	-27.3
AAA88113.1_41	Gene: ORF10L; Product: ORF10	49.7	0.268	52.7	0.28	-3.0
AAA88191.1_41	Gene: ORF10R; Product: ORF10	49.7	0.268	52.7	0.28	-3.0
AAA88154.1_41	Gene: ORF51; Note: membrane protein	49.1	0.381	46.6	0.31	2.5
AAA88112.1_41	Gene: ORF9L; Product: ORF9	37.2	0.199	43.8	0.34	-6.6
AAA88190.1_41	Gene: ORF9R; Product: ORF9	37.2	0.199	43.8	0.34	-6.6
AAA88185.1_41	Gene: ORF4R; Product: ORF4	29.0	0.148	30.4	0.16	-1.4
AAA88107.1_41	Gene: ORF4L; Product: ORF4	29.0	0.148	30.4	0.16	-1.4
AAA88181.1_41	Gene: ORF79	47.3	0.398	47.2	0.48	0.1
AAA88152.1_41	Gene: ORF49; Note: dUTP diphosphatase; dUTPase; counterparts in RaHV-2 and CyHV-3 perhaps acquired independently	79.9	0.68	78.3	0.67	1.6
AAA88122.1_41	Gene: ORF19; Note: membrane protein	50.9	0.25	50.0	0.24	0.9
AAA88133.1_41	Gene: ORF30	52.9	0.448	54.1	0.44	-1.2
AAA88173.1_41	Gene: ORF70; Note: conserved in RaHV-1 and RaHV-2	36.1	0.23	43.6	0.43	-7.5
AAA88179.1_41	Gene: ORF77; Note: (deoxy)nucleoside-phosphate kinase; member of dNMPK gene family	82.9	0.867	89.9	0.87	-7.0
AAA88186.1_41	Gene: ORF5R; Product: ORF5	91.7	0.937	92.7	0.9	-1.0
AAA88108.1_41	Gene: ORF5L; Product: ORF5	91.7	0.937	92.7	0.9	-1.0
AAA88189.1_41	Gene: ORF8R; Product: ORF8	57.0	0.233	45.4	0.19	11.6
AAA88111.1_41	Gene: ORF8L; Product: ORF8	57.0	0.233	45.4	0.19	11.6
AAA88138.1_41	Gene: ORF35; Note: probably conserved in RaHV-1 and RaHV-2	43.9	0.289	47.9	0.2	-4.0
AAA88148.1_41	Gene: ORF45	36.8	0.102	31.6	0.13	5.2
AAA88178.1_41	Gene: ORF76; Note: (deoxy)nucleoside-phosphate kinase; member of dNMPK gene family	75.2	0.793	86.1	0.83	-10.9
AAA88132.1_41	Gene: ORF29; Note: contains predicted signal peptide	28.9	0.143	39.8	0.3	-10.9
AAA88151.1_41	Gene: ORF48	39.5	0.238	45.0	0.46	-5.5
AAA88114.1_41	Gene: ORF11L; Product: ORF11	42.4	0.263	44.0	0.34	-1.6
AAA88192.1_41	Gene: ORF11R; Product: ORF11	42.4	0.263	44.0	0.34	-1.6
AAA88130.1_41	Gene: ORF27; Note: capsid triplex protein 2; conserved in RaHV-1, RaHV-2 and CyHV-3	28.9	0.205	70.5	0.64	-41.6
AAA88136.1_41	Gene: ORF33	30.3	0.181	52.0	0.46	-21.7
AAA88124.1_41	Gene: ORF21	48.4	0.135	41.8	0.17	6.6
AAA88120.1_41	Gene: ORF17	42.4	0.212	39.4	0.28	3.0
AAA88193.1_41	Gene: ORF12R; Product: ORF12	41.9	0.306	54.4	0.43	-12.5
AAA88115.1_41	Gene: ORF12L; Product: ORF12	41.9	0.306	54.4	0.43	-12.5
AAA88144.1_41	Gene: ORF41	26.8	0.161	49.0	0.47	-22.2
AAA88184.1_41	Gene: ORF3R; Product: ORF3	39.4	0.152	35.3	0.27	4.1
AAA88172.2_41	Gene: ORF68; Note: probably conserved in RaHV-1 and RaHV-2	34.3	0.199	51.4	0.41	-17.1
AAA88106.1_41	Gene: ORF3L; Product: ORF3	39.4	0.152	35.3	0.27	4.1
AAA88156.1_41	Gene: ORF53; Note: capsid triplex protein 1; conserved in RaHV-1, RaHV-2 and CyHV-3	30.4	0.214	39.2	0.33	-8.8
AAA88155.1_41	Gene: ORF52	27.5	0.164	50.1	0.47	-22.6
AAA88121.1_41	Gene: ORF18	33.1	0.196	60.1	0.58	-27.0
AAA88164.1_41	Gene: ORF61; Note: probably conserved in RaHV-1 and RaHV-2	30.6	0.193	57.9	0.66	-27.3
AAA88127.1_41	Gene: ORF24; Note: probably conserved in RaHV-1, RaHV-2 and CyHV-3	45.3	0.231	47.7	0.24	-2.4
AAA88147.1_41	Gene: ORF44; Note: conserved in RaHV-1 and RaHV-2	30.4	0.162	71.4	0.46	-41.0
AAA88162.1_41	Gene: ORF59; Note: major envelope protein; multiple transmembrane protein (4 transits); positional counterpart in RaHV-1, RaHV-2 and IcHV-3	52.3	0.367	56.7	0.41	-4.4
AAA88150.2_41	Gene: ORF47; Note: subtilisin-like proprotein convertase; contains predicted signal peptide	68.9	0.823	83.6	0.87	-14.7
AAA88118.1_41	Gene: ORF15; Note: protein kinase; member of PK1 gene family	62.9	0.723	79.3	0.84	-16.4
AAA88119.1_41	Gene: ORF16; Note: protein kinase; member of PK1 gene family	65.5	0.74	87.1	0.88	-21.6
AAA88158.1_41	Gene: ORF55; Note: probably conserved in RaHV-1 and RaHV-2	27.0	0.159	55.3	0.54	-28.3
AAA88195.1_41	Gene: ORF14R; Product: ORF14	64.9	0.75	85.0	0.86	-20.1
AAA88117.1_41	Gene: ORF14L; Product: ORF14	64.9	0.75	85.0	0.86	-20.1
AAA88163.1_41	Gene: ORF60; Note: conserved in RaHV-1, RaHV-2 and CyHV-3	56.8	0.574	79.4	0.79	-22.6
AAA88180.1_41	Gene: ORF78; Note: putative Zn-binding protein; conserved in RaHV-1 and RaHV-2	36.0	0.22	33.7	0.23	2.3
AAA88183.1_41	Gene: ORF2R; Product: ORF2	29.1	0.148	42.1	0.46	-13.0
AAA88105.1_41	Gene: ORF2L; Product: ORF2	29.1	0.148	42.1	0.46	-13.0
AAA88170.1_41	Gene: ORF66	41.1	0.215	43.7	0.22	-2.6
AAA88126.1_41	Gene: ORF23; Note: positional counterpart in RaHV-1, RaHV-2 and CyHV-3	26.5	0.185	35.1	0.33	-8.6
AAA88177.1_41	Gene: ORF75; Note: probably conserved in RaHV-1 and RaHV-2	22.8	0.149	52.8	0.41	-30.0
AAA88137.1_41	Gene: ORF34; Note: conserved in RaHV-1 and RaHV-2	24.6	0.154	74.9	0.77	-50.3
AAA88128.1_41	Gene: ORF25; Note: helicase; conserved in RaHV-1, RaHV-2 and CyHV-3	69.5	0.783	88.5	0.81	-19.0
AAA88168.1_41	Gene: ORF64; Note: conserved in RaHV-1, RaHV-2 and CyHV-3	29.4	0.168	78.0	0.73	-48.6
AAA88131.1_41	Gene: ORF28; Note: putative capsid maturational protease; conserved in RaHV-1, RaHV-2 and CyHV-3	50.0	0.331	57.0	0.5	-7.0
AAA88157.1_41	Gene: ORF54; Note: conserved in RaHV-1, RaHV-2 and CyHV-3	39.1	0.429	82.2	0.84	-43.1
AAA88167.1_41	Gene: ORF63; Note: putative primase; conserved in RaHV-1, RaHV-2 and CyHV-3	44.2	0.378	62.8	0.49	-18.6
AAA88153.2_41	Gene: ORF50; Note: contains predicted signal peptide	33.7	0.208	43.5	0.38	-9.8
AAA88140.1_41	Gene: ORF37; Note: conserved in RaHV-1, RaHV-2 and CyHV-3	29.4	0.168	61.3	0.54	-31.9
AAA88176.1_41	Gene: ORF74; Note: protein kinase; tegument-associated protein; member of PK2 gene family	40.7	0.439	38.8	0.37	1.9
AAA88166.2_41	Gene: ORF62; Note: putative terminase ATPase subunit; conserved in RaHV-1, RaHV-2 and CyHV-3	62.1	0.512	76.5	0.52	-14.4
AAA88182.1_41	Gene: ORF1R; Product: ORF1	31.6	0.162	35.4	0.25	-3.8
AAA88104.1_41	Gene: ORF1L; Product: ORF1	31.6	0.162	35.4	0.25	-3.8
AAA88146.1_41	Gene: ORF43; Note: conserved in RaHV-1 and RaHV-2	22.4	0.156	33.9	0.25	-11.5
AAA88175.1_41	Gene: ORF73; Note: protein kinase; tegument-associated protein; member of PK2 gene family	51.2	0.406	52.7	0.47	-1.5
AAA88142.1_41	Gene: ORF39; Note: major capsid protein; conserved in RaHV-1, RaHV-2 and CyHV-3	20.3	0.16	74.7	0.75	-54.4
AAA88159.1_41	Gene: ORF56; Note: conserved in RaHV-1, RaHV-2 and CyHV-3	30.1	0.312	64.7	0.54	-34.6
AAA88174.1_41	Gene: ORF72; Note: tegument-associated protein	29.4	0.263	29.4	0.25	0.0
AAA88149.1_41	Gene: ORF46; Note: membrane glycoprotein; conserved in RaHV-1, RaHV-2 and CyHV-3	34.3	0.339	52.1	0.33	-17.8
AAA88125.1_41	Gene: ORF22; Note: contains myosin-like domain; probably conserved in RaHV-1, RaHV-2 and CyHV-3	44.0	0.191	44.8	0.25	-0.8
AAA88169.1_41	Gene: ORF65; Note: tegument protein; contains OTU-like cysteine protease domain; probably conserved in CyHV-3	26.6	0.233	38.5	0.31	-11.9
AAA88160.2_41	Gene: ORF57; Note: DNA polymerase catalytic subunit; conserved in RaHV-1, RaHV-2 and CyHV-3	37.3	0.343	88.6	0.76	-51.3
AAA88171.1_41	Gene: ORF67	17.2	0.183	33.9	0.28	-16.7
AUG72276.1_42	Product: ORF20	43.9	0.368	62.5	0.56	-18.6
AUG72291.1_42	Product: ORF38	45.2	0.419	57.0	0.47	-11.8
AUG72334.1_42	Product: ORF92R	46.3	0.3	51.2	0.34	-4.9
AUG72264.1_42	Product: ORF92L	46.3	0.3	51.2	0.34	-4.9
AUG72303.1_42	Product: ORF49	86.1	0.807	93.6	0.82	-7.5
AUG72267.1_42	Product: ORF10L	48.9	0.282	50.5	0.27	-1.6
AUG72337.1_42	Product: ORF10R	48.9	0.282	50.5	0.27	-1.6
AUG72289.1_42	Product: ORF36	39.1	0.251	70.2	0.56	-31.1
AUG72306.1_42	Product: ORF87	50.7	0.335	55.5	0.39	-4.8
AUG72305.1_42	Product: ORF51	50.0	0.361	41.0	0.3	9.0
AUG72295.1_42	Product: ORF98	41.4	0.096	55.5	0.16	-14.1
AUG72285.1_42	Product: ORF97	36.1	0.246	57.6	0.51	-21.5
AUG72325.1_42	Product: ORF79	44.7	0.386	52.0	0.51	-7.3
AUG72298.1_42	Product: ORF99	34.7	0.09	40.2	0.12	-5.5
AUG72307.1_42	Product: ORF52	39.3	0.373	69.3	0.66	-30.0
AUG72275.1_42	Product: ORF95	42.4	0.2	41.8	0.29	0.6
AUG72271.1_42	Product: ORF94	69.8	0.373	61.2	0.3	8.6
AUG72284.1_42	Product: ORF30	39.9	0.287	54.1	0.45	-14.2
AUG72283.1_42	Product: ORF29	33.8	0.169	41.8	0.33	-8.0
AUG72260.1_42	Product: ORF89L	28.9	0.128	26.6	0.17	2.3
AUG72330.1_42	Product: ORF89R	28.9	0.128	26.6	0.17	2.3
AUG72323.1_42	Product: ORF77	77.3	0.757	82.0	0.78	-4.7
AUG72322.1_42	Product: ORF76	82.5	0.866	86.9	0.84	-4.4
AUG72335.1_42	Product: ORF93R	60.8	0.216	55.8	0.2	5.0
AUG72265.1_42	Product: ORF93L	60.8	0.216	55.8	0.2	5.0
AUG72318.1_42	Product: ORF70	34.8	0.2	39.3	0.29	-4.5
AUG72288.1_42	Product: ORF35	39.4	0.252	51.9	0.34	-12.5
AUG72261.1_42	Product: ORF5L	90.4	0.927	90.8	0.88	-0.4
AUG72331.1_42	Product: ORF5R	90.4	0.927	90.8	0.88	-0.4
AUG72293.1_42	Product: ORF81	67.7	0.579	61.0	0.43	6.7
AUG72262.1_42	Product: ORF90L	48.3	0.219	36.6	0.18	11.7
AUG72332.1_42	Product: ORF90R	48.3	0.219	36.6	0.18	11.7
AUG72304.1_42	Product: ORF100	24.6	0.131	30.6	0.25	-6.0
AUG72268.1_42	Product: ORF11L	42.8	0.303	47.1	0.39	-4.3
AUG72338.1_42	Product: ORF11R	42.8	0.303	47.1	0.39	-4.3
AUG72302.1_42	Product: ORF48	37.2	0.182	46.0	0.37	-8.8
AUG72286.1_42	Product: ORF33	31.9	0.214	46.0	0.38	-14.1
AUG72274.1_42	Product: ORF18b	27.5	0.148	48.2	0.47	-20.7
AUG72281.1_42	Product: ORF27	31.7	0.189	68.2	0.62	-36.5
AUG72294.1_42	Product: ORF41	29.2	0.185	41.7	0.34	-12.5
AUG72308.1_42	Product: ORF53	29.6	0.175	42.8	0.38	-13.2
ACZ55876.1_42	Product: ORF61	30.6	0.161	61.9	0.69	-31.3
AUG72333.1_42	Product: ORF91R	70.0	0.388	48.1	0.3	21.9
AUG72263.1_42	Product: ORF91L	70.0	0.388	48.1	0.3	21.9
AUG72326.1_42	Product: ORF101	37.6	0.139	31.3	0.14	6.3
AUG72280.1_42	Product: ORF24	49.5	0.238	46.9	0.21	2.6
AUG72297.1_42	Product: ORF44	37.5	0.257	71.9	0.55	-34.4
ACZ55874.1_42	Product: ORF59	51.7	0.369	60.3	0.47	-8.6
AUG72266.1_42	Product: ORF9L	40.7	0.22	39.1	0.33	1.6
AUG72336.1_42	Product: ORF9R	40.7	0.22	39.1	0.33	1.6
AUG72269.1_42	Product: ORF12L	41.7	0.262	55.2	0.43	-13.5
AUG72339.1_42	Product: ORF12R	41.7	0.262	55.2	0.43	-13.5
AUG72279.1_42	Product: ORF23	25.1	0.142	36.9	0.35	-11.8
AUG72273.1_42	Product: ORF18a	30.0	0.155	48.1	0.47	-18.1
AUG72310.1_42	Product: ORF55	26.7	0.168	55.7	0.5	-29.0
ACZ55875.1_42	Product: ORF60	51.4	0.557	80.2	0.79	-28.8
AUG72324.1_42	Product: ORF78	34.4	0.216	37.1	0.23	-2.7
AUG72317.1_42	Product: ORF68	27.7	0.171	34.0	0.3	-6.3
AUG72270.1_42	Product: ORF14L	58.3	0.685	83.0	0.85	-24.7
AUG72340.1_42	Product: ORF14R	58.3	0.685	83.0	0.85	-24.7
AUG72277.1_42	Product: ORF96	68.9	0.325	44.6	0.34	24.3
AUG72315.1_42	Product: ORF66	38.6	0.19	41.9	0.22	-3.3
AUG72321.1_42	Product: ORF75	23.6	0.18	39.2	0.31	-15.6
AUG72272.1_42	Product: ORF17	41.4	0.199	35.1	0.2	6.3
AUG72300.1_42	Product: ORF47a	67.3	0.772	66.7	0.71	0.6
AUG72328.1_42	Product: ORF2R	29.7	0.169	39.8	0.36	-10.1
AUG72258.1_42	Product: ORF2L	29.7	0.169	39.8	0.36	-10.1
AUG72287.1_42	Product: ORF34	23.2	0.16	76.1	0.8	-52.9
AUG72301.1_42	Product: ORF47b	50.6	0.595	44.6	0.45	6.0
AUG72259.1_42	Product: ORF88L	33.4	0.174	33.7	0.22	-0.3
AUG72329.1_42	Product: ORF88R	33.4	0.174	33.7	0.22	-0.3
AUG72313.1_42	Product: ORF64	29.4	0.168	73.7	0.73	-44.3
AUG72341.1_42	Product: ORF25	65.9	0.751	87.5	0.82	-21.6
AUG72309.1_42	Product: ORF54	45.6	0.522	78.9	0.81	-33.3
AUG72290.1_42	Product: ORF37	28.5	0.176	61.8	0.56	-33.3
AUG72312.1_42	Product: ORF63	46.1	0.407	68.1	0.5	-22.0
AUG72282.1_42	Product: ORF28	43.4	0.297	55.1	0.48	-11.7
AUG72320.1_42	Product: ORF74	47.5	0.542	34.4	0.32	13.1
ACZ55877.2_42	Product: ORF62	62.2	0.523	74.9	0.51	-12.7
AUG72296.1_42	Product: ORF43	23.5	0.169	32.7	0.3	-9.2
AUG72257.1_42	Product: ORF1L	34.8	0.169	47.9	0.35	-13.1
AUG72327.1_42	Product: ORF1R	34.8	0.169	47.9	0.35	-13.1
AUG72319.1_42	Product: ORF73	47.8	0.392	48.0	0.5	-0.2
AUG72292.1_42	Product: ORF39	19.2	0.159	72.4	0.73	-53.2
AUG72311.1_42	Product: ORF56	30.2	0.302	65.4	0.61	-35.2
AUG72299.1_42	Product: ORF46	34.0	0.344	53.4	0.36	-19.4
ACI45241.2_42	Product: ORF72	28.3	0.249	28.2	0.25	0.1
AUG72278.1_42	Product: ORF22	37.9	0.186	53.3	0.3	-15.4
ACZ55873.2_42	Product: ORF57	38.0	0.345	86.4	0.73	-48.4
AUG72316.1_42	Product: ORF67	17.8	0.197	32.7	0.3	-14.9
AUG72314.1_42	Product: ORF65	24.3	0.239	33.3	0.3	-9.0
AAC59317.1_43	Gene: ORF 49; Product: dUTPase	83.9	0.701	87.4	0.7	-3.5
AAC59318.1_43	Gene: ORF 48; Note: similar to ictalurid herpesvirus 1 ORF 48 encoded by GenBank Accession Number M75136	31.9	0.163	29.2	0.22	2.7
AAC59316.1_43	Gene: ORF 57/58; Product: DNA polymerase	23.2	0.164	84.5	0.8	-61.3
ACD84536.1_44	Product: DNA polymerase	40.2	0.35	91.6	0.78	-51.4
ACD84539.1_45	Product: DNA polymerase	38.6	0.289	90.6	0.76	-52.0
AFU90097.1_46	Product: hypothetical protein	41.2	0.237	47.3	0.25	-6.1
AFU90049.1_46	Product: hypothetical protein; Note: similar to ADL16659.1	37.7	0.235	63.2	0.47	-25.5
AFU90063.1_46	Product: hypothetical protein	40.4	0.197	51.5	0.28	-11.1
AFU90105.1_46	Product: hypothetical protein; Note: similar to ADL16676.1	28.3	0.128	41.9	0.33	-13.6
AFU90116.1_46	Product: hypothetical protein	52.8	0.236	69.4	0.34	-16.6
AFU90027.1_46	Product: hypothetical protein	47.6	0.133	61.1	0.23	-13.5
AFU90096.1_46	Product: hypothetical protein	34.1	0.245	46.9	0.36	-12.8
AFU90013.1_46	Product: putative eukaryotic translation initiation factor	66.3	0.692	83.9	0.78	-17.6
AFU90073.1_46	Product: hypothetical protein	29.4	0.13	34.4	0.16	-5.0
AFU90126.1_46	Product: hypothetical protein	29.4	0.13	34.4	0.16	-5.0
AFU90026.1_46	Product: hypothetical protein; Note: similar to ADP36919.1	48.9	0.239	58.2	0.25	-9.3
AFU90127.1_46	Product: hypothetical protein	29.9	0.154	33.5	0.25	-3.6
AFU90089.1_46	Product: hypothetical protein	47.8	0.122	61.6	0.15	-13.8
AFU90072.1_46	Product: hypothetical protein	29.9	0.154	33.5	0.25	-3.6
AFU90079.1_46	Product: hypothetical protein; Note: similar to ADP36925.1	48.8	0.439	56.8	0.54	-8.0
AFU90033.1_46	Product: hypothetical protein; Note: similar to ADP36928.1	34.1	0.235	64.3	0.63	-30.2
AFU90061.1_46	Product: hypothetical protein	40.4	0.233	47.0	0.32	-6.6
AFU90084.1_46	Product: hypothetical protein	40.5	0.239	46.0	0.39	-5.5
AFU90059.1_46	Product: hypothetical protein; Note: similar to ADL16669.1	36.4	0.248	39.1	0.36	-2.7
AFU90086.1_46	Product: hypothetical protein	30.5	0.179	47.4	0.26	-16.9
AFU90112.1_46	Product: hypothetical protein	59.9	0.407	63.1	0.59	-3.2
AFU90047.1_46	Product: hypothetical protein; Note: similar to ADL16657.1	30.3	0.23	35.1	0.36	-4.8
AFU90025.1_46	Product: hypothetical protein	34.4	0.181	82.1	0.8	-47.7
AFU90071.1_46	Product: hypothetical protein	45.2	0.204	37.3	0.27	7.9
AFU90128.1_46	Product: hypothetical protein	45.2	0.204	37.3	0.27	7.9
AFU90023.1_46	Product: hypothetical protein	30.1	0.184	50.7	0.48	-20.6
AFU90107.1_46	Product: hypothetical protein	35.4	0.248	41.1	0.33	-5.7
AFU90038.1_46	Product: hypothetical protein	28.3	0.163	34.6	0.31	-6.3
AFU90018.1_46	Product: hypothetical protein	62.5	0.381	68.5	0.38	-6.0
AFU90057.1_46	Product: hypothetical protein; Note: similar to ADL16667.1	35.2	0.185	61.7	0.67	-26.5
AFU90090.1_46	Product: hypothetical protein	50.3	0.124	53.6	0.12	-3.3
AFU90087.1_46	Product: hypothetical protein	32.7	0.161	38.7	0.24	-6.0
AFU90044.1_46	Product: putative deoxyuridine 5'-triphosphate nucleotidohydrolase	71.5	0.805	76.5	0.78	-5.0
AFU90091.1_46	Product: putative inhibitor of apoptosis protein	70.2	0.449	69.5	0.46	0.7
AFU90083.1_46	Product: hypothetical protein	36.4	0.208	37.2	0.24	-0.8
AFU90016.1_46	Product: hypothetical protein	42.6	0.212	32.2	0.19	10.4
AFU90122.1_46	Product: hypothetical protein	26.0	0.146	29.2	0.19	-3.2
AFU90036.1_46	Product: hypothetical protein; Note: similar to ADP36931.1	57.7	0.601	68.6	0.71	-10.9
AFU90065.1_46	Product: hypothetical protein; Note: similar to ADL16673.1	56.9	0.391	47.9	0.43	9.0
AFU90039.1_46	Product: hypothetical protein	34.7	0.177	35.8	0.25	-1.1
AFU90011.1_46	Product: putative inhibitor of apoptosis protein	68.8	0.433	66.3	0.6	2.5
AFU90068.1_46	Product: putative inhibitor of apoptosis protein	68.8	0.433	66.3	0.6	2.5
AFU90092.1_46	Product: hypothetical protein; Note: similar to ADP36922.1	45.7	0.306	73.9	0.63	-28.2
AFU90081.1_46	Product: hypothetical protein; Note: similar to ADP36932.1	56.0	0.288	51.7	0.48	4.3
AFU90123.1_46	Product: putative guanylate kinase	73.0	0.653	69.3	0.61	3.7
AFU90050.1_46	Product: hypothetical protein; Note: similar to ADL16660.1	46.7	0.372	44.9	0.33	1.8
AFU90024.1_46	Product: hypothetical protein	29.3	0.168	68.8	0.7	-39.5
AFU90117.1_46	Product: hypothetical protein; Note: similar to ADP36939.1	69.6	0.754	68.8	0.71	0.8
AFU90095.1_46	Product: hypothetical protein; Note: similar to ADP36920.1	29.9	0.154	52.9	0.54	-23.0
AFU90029.1_46	Product: hypothetical protein	28.6	0.216	37.9	0.32	-9.3
AFU90060.1_46	Product: hypothetical protein; Note: similar to ADL16670.1	73.5	0.745	74.4	0.73	-0.9
AFU90102.1_46	Product: putative chloride channel	69.2	0.402	63.1	0.38	6.1
AFU90066.1_46	Product: hypothetical protein	24.5	0.182	32.6	0.24	-8.1
AFU90017.1_46	Product: hypothetical protein; Note: similar to ADP36926.1	27.7	0.149	57.5	0.52	-29.8
AFU90113.1_46	Product: hypothetical protein; Note: similar to ADP36936.1	32.3	0.17	57.9	0.47	-25.6
AFU90021.1_46	Product: hypothetical protein	24.4	0.139	31.0	0.23	-6.6
AFU90124.1_46	Product: hypothetical protein	34.2	0.263	51.7	0.34	-17.5
AFU90103.1_46	Product: hypothetical protein; Note: similar to ADL16677.1	41.9	0.189	33.0	0.23	8.9
AFU90120.1_46	Product: putative Zn finger protein	47.5	0.215	42.7	0.22	4.8
AFU90101.1_46	Product: hypothetical protein	26.3	0.138	37.1	0.3	-10.8
AFU90019.1_46	Product: hypothetical protein	33.9	0.259	40.3	0.29	-6.4
AFU90020.1_46	Product: hypothetical protein; Note: similar to ADP36933.1	30.4	0.179	43.0	0.38	-12.6
AFU90100.1_46	Product: hypothetical protein	40.6	0.283	43.9	0.4	-3.3
AFU90075.1_46	Product: hypothetical protein	33.3	0.19	47.0	0.34	-13.7
AFU90062.1_46	Product: hypothetical protein; Note: similar to ADL16671.1	32.0	0.188	42.4	0.33	-10.4
AFU90109.1_46	Product: putative tRNA ligase	70.1	0.714	70.1	0.65	0.0
AFU90070.1_46	Product: hypothetical protein	56.3	0.428	37.7	0.29	18.6
AFU90098.1_46	Product: putative methyltransferase	77.8	0.741	84.7	0.67	-6.9
AFU90118.1_46	Product: hypothetical protein; Note: similar to ADP36940.1	26.6	0.146	55.4	0.52	-28.8
AFU90111.1_46	Product: hypothetical protein	44.0	0.232	36.3	0.24	7.7
AFU90093.1_46	Product: hypothetical protein; Note: similar to ADP36921.1	26.8	0.141	55.7	0.62	-28.9
AFU90074.1_46	Product: hypothetical protein	55.4	0.303	48.4	0.22	7.0
AFU90125.1_46	Product: hypothetical protein	55.4	0.303	48.4	0.22	7.0
AFU90022.1_46	Product: hypothetical protein; Note: proline-rich protein	46.7	0.228	34.1	0.2	12.6
AFU90108.1_46	Product: hypothetical protein	24.0	0.147	39.7	0.28	-15.7
AFU90121.1_46	Product: hypothetical protein	22.1	0.142	28.3	0.2	-6.2
AFU90056.1_46	Product: putative DEAD-box ATP-dependent RNA helicase	69.2	0.74	67.5	0.53	1.7
AFU90069.1_46	Product: hypothetical protein	42.2	0.173	31.5	0.17	10.7
AFU90012.1_46	Product: hypothetical protein	40.1	0.212	40.7	0.2	-0.6
AFU90067.1_46	Product: hypothetical protein	40.1	0.212	40.7	0.2	-0.6
AFU90034.1_46	Product: hypothetical protein; Note: similar to ADP36929.1	48.5	0.187	32.9	0.19	15.6
AFU90076.1_46	Product: putative phosphodiesterase	44.2	0.232	62.1	0.36	-17.9
AFU90014.1_46	Product: hypothetical protein	39.9	0.192	47.9	0.29	-8.0
AFU90077.1_46	Product: hypothetical protein; Note: helix-rich protein	44.0	0.207	53.7	0.35	-9.7
AFU90094.1_46	Product: hypothetical protein	51.2	0.369	63.9	0.54	-12.7
AFU90064.1_46	Product: hypothetical protein; Note: similar to ADL16672.1	30.0	0.2	48.1	0.35	-18.1
AFU90031.1_46	Product: hypothetical protein	42.9	0.221	53.7	0.32	-10.8
AFU90085.1_46	Product: hypothetical protein; Note: glu-gln-pro-rich protein; similar to ADP36924.1	49.2	0.304	55.0	0.43	-5.8
AFU90119.1_46	Product: putative ATP-dependent DNA ligase	91.0	0.853	89.0	0.79	2.0
AFU90110.1_46	Product: hypothetical protein; Note: similar to ADP36935.1	33.0	0.32	63.0	0.69	-30.0
AFU90041.1_46	Product: putative ribonucleotide reductase small subunit RNR2	60.4	0.499	60.4	0.54	0.0
AFU90115.1_46	Product: hypothetical protein; Note: similar to ADP36938.1	25.3	0.179	41.0	0.37	-15.7
AFU90082.1_46	Product: hypothetical protein	26.3	0.159	55.2	0.6	-28.9
AFU90015.1_46	Product: hypothetical protein; Note: similar to ADP36927.1	26.7	0.149	47.1	0.46	-20.4
AFU90114.1_46	Product: hypothetical protein; Note: similar to ADP36937.1	62.1	0.528	65.5	0.48	-3.4
AFU90099.1_46	Product: hypothetical protein	25.1	0.167	65.7	0.68	-40.6
AFU90037.1_46	Product: hypothetical protein	51.5	0.292	54.9	0.36	-3.4
AFU90054.1_46	Product: hypothetical protein; Note: similar to ADL16664.1	51.4	0.265	45.6	0.22	5.8
AFU90032.1_46	Product: putative ribonucleotide reductase large subunit RNR1	77.0	0.897	85.7	0.9	-8.7
AFU90040.1_46	Product: putative DNA packaging terminase	42.1	0.381	65.8	0.46	-23.7
AFU90043.1_46	Product: hypothetical protein; Note: similar to ADL16653.1	34.6	0.182	64.6	0.54	-30.0
AFU90088.1_46	Product: hypothetical protein	38.2	0.17	45.6	0.23	-7.4
AFU90035.1_46	Product: hypothetical protein; Note: similar to ADP36930.1	50.8	0.36	55.1	0.33	-4.3
AFU90078.1_46	Product: hypothetical protein	26.3	0.191	30.3	0.21	-4.0
AFU90048.1_46	Product: putative DNA replication origin-binding helicase	43.8	0.498	43.8	0.41	0.0
AFU90051.1_46	Product: hypothetical protein; Note: similar to ADL16661.1	24.6	0.167	31.8	0.22	-7.2
AFU90030.1_46	Product: hypothetical protein	25.3	0.201	28.7	0.22	-3.4
AFU90045.1_46	Product: hypothetical protein; Note: similar to ADL16655.1	23.9	0.201	34.3	0.26	-10.4
AFU90106.1_46	Product: hypothetical protein; Note: similar to ADL16674	49.9	0.444	43.8	0.27	6.1
AFU90042.1_46	Product: hypothetical protein; Note: similar to ADL16652.1	29.8	0.22	34.9	0.27	-5.1
AFU90055.1_46	Product: hypothetical protein; Note: similar to ADL16665.1; similar to OsHV1 ORF66; used for in situ hybridisation probes (orf66)	24.2	0.27	64.3	0.47	-40.1
AFU90080.1_46	Product: hypothetical protein	19.7	0.165	40.4	0.32	-20.7
AFU90053.1_46	Product: hypothetical protein; Note: similar to ADL16663.1	24.7	0.187	30.1	0.24	-5.4
AFU90058.1_46	Product: hypothetical protein; Note: similar to ADL16668.1	24.0	0.214	33.6	0.27	-9.6
AFU90046.1_46	Product: hypothetical protein; Note: similar to ADL16656.1	26.6	0.287	49.7	0.39	-23.1
AFU90028.1_46	Product: hypothetical protein	25.2	0.182	32.2	0.28	-7.0
AFU90052.1_46	Product: hypothetical protein; Note: similar to ADL16662.1	19.8	0.185	39.9	0.35	-20.1
AFU90104.1_46	Product: putative DNA polymerase	31.3	0.302	46.9	0.34	-15.6
AAS00927.1_47	Product: ORF36	59.1	0.315	66.7	0.34	-7.6
AAS00928.1_47	Product: ORF37	33.5	0.245	49.2	0.34	-15.7
AAS00908.1_47	Product: ORF16	36.8	0.215	57.2	0.26	-20.4
AAS01009.1_47	Product: ORF120	49.1	0.325	57.1	0.38	-8.0
AAS01016.1_47	Product: ORF120	49.1	0.325	57.1	0.38	-8.0
AAS00910.1_47	Product: ORF18	58.4	0.217	65.0	0.3	-6.6
AAS00905.1_47	Product: ORF13	38.9	0.199	41.5	0.21	-2.6
AAS00909.1_47	Product: ORF17	34.4	0.214	40.1	0.33	-5.7
AAS00966.1_47	Product: ORF80	52.3	0.208	56.7	0.25	-4.4
AAS00970.1_47	Product: ORF84	54.0	0.241	62.3	0.27	-8.3
AAS00960.1_47	Product: ORF74	28.1	0.124	40.6	0.29	-12.5
AAS00925.1_47	Product: ORF34	35.7	0.255	36.4	0.36	-0.7
AAS00972.1_47	Product: ORF86	38.3	0.271	55.5	0.48	-17.2
AAS00945.1_47	Product: ORF55	38.4	0.242	51.4	0.44	-13.0
AAS00965.1_47	Product: ORF79	41.7	0.117	57.4	0.18	-15.7
AAS01003.1_47	Product: ORF1	73.0	0.727	81.4	0.73	-8.4
AAS00894.1_47	Product: ORF1	73.0	0.727	81.4	0.73	-8.4
AAS00926.1_47	Product: ORF35	37.7	0.242	38.5	0.29	-0.8
AAS00939.1_47	Product: ORF48	67.8	0.696	66.5	0.59	1.3
AAS00895.1_47	Product: ORF2	39.0	0.219	44.7	0.27	-5.7
AAS01002.1_47	Product: ORF2	39.0	0.219	44.7	0.27	-5.7
AAS00973.1_47	Product: ORF87	74.0	0.516	93.6	0.82	-19.6
AAS00942.1_47	Product: ORF52	32.5	0.223	44.6	0.36	-12.1
AAS00983.1_47	Product: ORF97	61.4	0.375	57.2	0.43	4.2
AAS00923.1_47	Product: ORF31	33.8	0.189	39.9	0.31	-6.1
AAS00959.1_47	Product: ORF72	44.3	0.246	40.2	0.24	4.1
AAS01017.1_47	Product: ORF119	60.9	0.58	41.9	0.24	19.0
AAS01008.1_47	Product: ORF119	60.9	0.58	41.9	0.24	19.0
AAS00929.1_47	Product: ORF38	41.8	0.272	43.2	0.34	-1.4
AAS00906.1_47	Product: ORF14	32.9	0.192	42.3	0.32	-9.4
AAS00930.1_47	Product: ORF39	34.6	0.199	51.5	0.5	-16.9
AAS00904.1_47	Product: ORF12	48.8	0.332	47.1	0.31	1.7
AAS00957.1_47	Product: ORF70	35.1	0.181	46.8	0.38	-11.7
AAS00921.1_47	Product: ORF29	45.5	0.165	49.1	0.16	-3.6
AAS00935.1_47	Product: ORF43	31.0	0.154	32.5	0.2	-1.5
AAS00987.1_47	Product: ORF101	27.1	0.157	30.1	0.25	-3.0
AAS00967.1_47	Product: ORF81	30.9	0.196	76.4	0.77	-45.5
AAS00907.1_47	Product: ORF15	33.7	0.141	31.0	0.18	2.7
AAS01010.1_47	Product: ORF121	41.5	0.275	38.7	0.32	2.8
AAS00937.1_47	Product: ORF46	29.4	0.153	33.6	0.26	-4.2
AAS01015.1_47	Product: ORF121	41.5	0.275	38.7	0.32	2.8
AAS00917.1_47	Product: ORF25	55.5	0.402	56.2	0.49	-0.7
AAS01007.1_47	Product: ORF118	46.0	0.241	51.2	0.35	-5.2
AAS01018.1_47	Product: ORF118	46.0	0.241	51.2	0.35	-5.2
AAS00978.1_47	Product: ORF92	43.1	0.243	47.9	0.26	-4.8
AAS00961.1_47	Product: ORF75	56.5	0.604	65.3	0.67	-8.8
AAS00982.1_47	Product: ORF96	55.8	0.308	60.9	0.44	-5.1
AAS00936.1_47	Product: ORF45	37.7	0.336	41.7	0.41	-4.0
AAS00975.2_47	Product: ORF89	39.9	0.21	38.9	0.26	1.0
AAS00922.1_47	Product: ORF30	35.3	0.188	45.8	0.38	-10.5
AAS00985.1_47	Product: ORF99	68.7	0.371	60.9	0.39	7.8
AAS01004.1_47	Product: ORF115	44.3	0.387	51.9	0.53	-7.6
AAS01001.1_47	Product: ORF3	57.3	0.355	56.8	0.28	0.5
AAS00896.1_47	Product: ORF3	57.3	0.355	56.8	0.28	0.5
AAS01005.1_47	Product: ORF116	55.1	0.432	35.0	0.28	20.1
AAS01020.1_47	Product: ORF116	55.1	0.432	35.0	0.28	20.1
AAS00995.1_47	Product: ORF110	32.6	0.157	32.8	0.2	-0.2
AAS00919.1_47	Product: ORF27	55.2	0.468	57.1	0.49	-1.9
AAS00993.1_47	Product: ORF108	36.4	0.184	33.6	0.18	2.8
AAS00946.1_47	Product: ORF56	41.4	0.18	38.5	0.17	2.9
AAS00996.1_47	Product: ORF111	53.1	0.409	71.4	0.57	-18.3
AAS00976.1_47	Product: ORF90	46.4	0.17	39.5	0.18	6.9
AAS00968.1_47	Product: ORF82	28.1	0.173	31.4	0.23	-3.3
AAS00924.1_47	Product: ORF33	70.1	0.411	42.5	0.21	27.6
AAS01012.1_47	Product: ORF123	38.5	0.185	35.8	0.23	2.7
AAS00934.1_47	Product: ORF44	62.3	0.709	77.5	0.79	-15.2
AAS00981.1_47	Product: ORF95	78.2	0.8	72.9	0.68	5.3
AAS00947.1_47	Product: ORF57	69.8	0.428	66.6	0.47	3.2
AAS00998.1_47	Product: ORF113	29.3	0.157	52.3	0.58	-23.0
AAS00900.1_47	Product: ORF8	27.4	0.188	35.7	0.31	-8.3
AAS00902.1_47	Product: ORF10	31.3	0.184	62.1	0.54	-30.8
AAS00980.1_47	Product: ORF94	29.2	0.162	52.5	0.47	-23.3
AAS00897.1_47	Product: ORF4	42.1	0.345	59.1	0.54	-17.0
AAS01000.1_47	Product: ORF4	42.1	0.345	59.1	0.54	-17.0
AAS00977.1_47	Product: ORF91	27.9	0.193	69.5	0.7	-41.6
AAS00933.1_47	Product: ORF42	81.1	0.587	81.0	0.44	0.1
AAS00969.1_47	Product: ORF83	43.4	0.323	39.4	0.33	4.0
AAS01006.1_47	Product: ORF117	48.9	0.204	48.9	0.4	0.0
AAS01019.1_47	Product: ORF117	48.9	0.204	48.9	0.4	0.0
AAS00916.1_47	Product: ORF24	33.5	0.169	41.4	0.34	-7.9
AAS01014.1_47	Product: ORF122	45.2	0.174	31.6	0.17	13.6
AAS01011.1_47	Product: ORF122	45.2	0.174	31.6	0.17	13.6
AAS00918.1_47	Product: ORF26	37.1	0.213	30.6	0.19	6.5
AAS00952.1_47	Product: ORF64	69.2	0.709	70.4	0.65	-1.2
AAS00911.1_47	Product: ORF19	30.7	0.26	32.8	0.25	-2.1
AAS00979.1_47	Product: ORF93	30.2	0.192	33.5	0.24	-3.3
AAS00950.1_47	Product: ORF60	28.9	0.159	31.4	0.22	-2.5
AAS00989.1_47	Product: ORF103	55.8	0.438	42.5	0.33	13.3
AAS00958.1_47	Product: ORF71	28.1	0.181	33.0	0.2	-4.9
AAS00997.1_47	Product: ORF112	26.0	0.144	58.1	0.65	-32.1
AAS00956.1_47	Product: ORF69	29.1	0.161	56.8	0.54	-27.7
AAS00991.1_47	Product: ORF106	59.8	0.311	49.0	0.28	10.8
AAS01013.1_47	Product: ORF124	54.5	0.394	38.4	0.23	16.1
AAS00999.1_47	Product: ORF114	32.0	0.151	35.8	0.24	-3.8
AAS00943.1_47	Product: ORF53	47.3	0.196	36.6	0.21	10.7
AAS00948.1_47	Product: ORF58	29.7	0.185	34.4	0.24	-4.7
AAS00931.1_47	Product: ORF40	26.2	0.154	56.8	0.6	-30.6
AAS00951.1_47	Product: ORF61	29.5	0.177	42.7	0.36	-13.2
AAS00912.1_47	Product: ORF20	70.2	0.543	78.5	0.6	-8.3
AAS00984.1_47	Product: ORF98	34.1	0.266	33.4	0.25	0.7
AAS00901.1_47	Product: ORF9	29.6	0.168	31.9	0.2	-2.3
AAS00954.1_47	Product: ORF67	60.4	0.67	60.1	0.54	0.3
AAS00971.1_47	Product: ORF85	25.0	0.149	39.3	0.39	-14.3
AAS00898.1_47	Product: ORF6	28.0	0.155	47.5	0.51	-19.5
AAS00962.1_47	Product: ORF76	30.9	0.325	65.0	0.68	-34.1
AAS00992.1_47	Product: ORF107	42.9	0.282	54.0	0.4	-11.1
AAS00955.1_47	Product: ORF68	62.1	0.482	67.4	0.49	-5.3
AAS00974.1_47	Product: ORF88	27.5	0.201	27.0	0.16	0.5
AAS00988.1_47	Product: ORF102	26.6	0.151	61.7	0.65	-35.1
AAS00944.1_47	Product: ORF54	53.6	0.39	57.3	0.34	-3.7
AAS00941.1_47	Product: ORF51	76.4	0.874	85.4	0.91	-9.0
AAS00920.1_47	Product: ORF28	32.2	0.182	63.5	0.55	-31.3
AAS00994.1_47	Product: ORF109	52.5	0.488	66.9	0.48	-14.4
AAS00932.1_47	Product: ORF41	32.1	0.215	25.9	0.19	6.2
AAS00913.1_47	Product: ORF21	22.6	0.164	27.5	0.19	-4.9
AAS00949.1_47	Product: ORF59	31.3	0.238	27.3	0.26	4.0
AAS00903.1_47	Product: ORF11	36.4	0.191	35.4	0.25	1.0
AAS00953.1_47	Product: ORF66	30.2	0.308	57.7	0.43	-27.5
AAS00940.1_47	Product: ORF49	47.7	0.409	47.1	0.35	0.6
AAS00964.1_47	Product: ORF78	25.4	0.172	28.4	0.22	-3.0
AAS00899.1_47	Product: ORF7	45.1	0.405	54.7	0.36	-9.6
AAS00990.1_47	Product: ORF104	22.2	0.186	38.1	0.29	-15.9
AAS00963.1_47	Product: ORF77	24.3	0.205	39.0	0.33	-14.7
AAS00915.1_47	Product: ORF23	25.3	0.168	28.1	0.23	-2.8
AAS00938.1_47	Product: ORF47	24.9	0.237	58.2	0.46	-33.3
AAS00914.1_47	Product: ORF22	19.2	0.186	33.1	0.27	-13.9
AAS00986.1_47	Product: ORF100	35.1	0.362	44.9	0.42	-9.8
QEG54114.1_48	Product: hypothetical protein	39.5	0.077	47.2	0.14	-7.7
QEG54113.1_48	Gene: UL33; Product: DNA packaging protein UL33	33.9	0.207	81.3	0.4	-47.4
QEG54112.1_48	Product: hypothetical protein	38.9	0.085	40.6	0.32	-1.7
QEG54111.1_48	Product: Envelope glycoprotein N	43.3	0.214	58.0	0.32	-14.7
QEG54110.1_48	Product: hypothetical protein	43.5	0.287	68.9	0.53	-25.4
QEG54108.1_48	Product: hypothetical protein	27.7	0.123	41.2	0.24	-13.5
QEG54109.1_48	Product: hypothetical protein	50.3	0.218	61.6	0.25	-11.3
QEG54107.1_48	Product: hypothetical protein	47.7	0.075	59.0	0.15	-11.3
QEG54106.1_48	Product: Envelope glycoprotein L	36.7	0.21	58.1	0.51	-21.4
QEG54105.1_48	Product: hypothetical protein	60.0	0.336	56.1	0.34	3.9
QEG54104.1_48	Product: Nuclear phosphoprotein UL3	48.9	0.474	66.7	0.59	-17.8
QEG54103.1_48	Gene: UL14; Product: tegument protein UL14	51.6	0.306	77.1	0.43	-25.5
QEG54102.1_48	Product: hypothetical protein	31.1	0.194	69.3	0.62	-38.2
QEG54101.1_48	Product: hypothetical protein	68.2	0.392	43.3	0.26	24.9
QEG54100.1_48	Product: virion protein US2	57.2	0.659	79.8	0.79	-22.6
QEG54099.1_48	Product: Tegument protein UL51	39.3	0.188	63.0	0.52	-23.7
QEG54098.1_48	Product: hypothetical protein	49.2	0.332	70.1	0.55	-20.9
QEG54097.1_48	Product: Cytoplasmic envelopment protein 1	37.2	0.295	90.6	0.9	-53.4
QEG54096.1_48	Product: hypothetical protein	39.0	0.314	75.9	0.81	-36.9
QEG54095.1_48	Product: hypothetical protein	35.6	0.198	69.5	0.58	-33.9
QEG54094.1_48	Product: Envelope protein UL45	68.6	0.468	62.7	0.46	5.9
QEG54093.1_48	Product: Tegument protein VP22	48.9	0.198	59.9	0.43	-11.0
QEG54092.1_48	Product: hypothetical protein	57.6	0.577	76.7	0.7	-19.1
QEG54091.1_48	Product: hypothetical protein	57.8	0.499	41.6	0.39	16.2
QEG54090.1_48	Product: hypothetical protein	45.4	0.121	51.5	0.16	-6.1
QEG54089.1_48	Product: Ribonucleoside-diphosphate reductase small subunit	85.7	0.903	87.7	0.87	-2.0
QEG54088.1_48	Product: Uracil-DNA glycosylase	84.9	0.779	81.5	0.76	3.4
QEG54087.1_48	Product: Nuclear egress protein 1	30.5	0.239	74.1	0.69	-43.6
QEG54086.1_48	Product: Triplex capsid protein 2	27.6	0.179	81.4	0.78	-53.8
QEG54085.1_48	Product: Thymidine kinase	77.3	0.866	89.9	0.91	-12.6
QEG54084.1_48	Product: Virion protein US10	33.9	0.201	32.6	0.27	1.3
QEG54083.1_48	Product: Envelope glycoprotein K	38.3	0.278	78.3	0.69	-40.0
QEG54082.1_48	Product: Cytoplasmic envelopment protein 2	23.1	0.13	86.5	0.87	-63.4
QEG54081.1_48	Product: Envelope glycoprotein I	62.5	0.437	68.6	0.55	-6.1
QEG54080.1_48	Product: hypothetical protein	30.2	0.165	41.2	0.42	-11.0
QEG54079.1_48	Product: hypothetical protein	25.7	0.156	56.7	0.59	-31.0
QEG54078.1_48	Product: hypothetical protein	32.0	0.159	48.9	0.51	-16.9
QEG54077.1_48	Product: Envelope glycoprotein D	52.0	0.428	66.2	0.59	-14.2
QEG54076.1_48	Product: hypothetical protein	42.0	0.281	38.0	0.24	4.0
QEG54075.1_48	Product: hypothetical protein	26.6	0.163	41.9	0.53	-15.3
QEG54074.1_48	Gene: UL13; Product: Serine/threonine-protein kinase UL13	70.6	0.802	86.8	0.89	-16.2
QEG54073.1_48	Product: hypothetical protein	24.4	0.155	39.2	0.4	-14.8
QEG54072.1_48	Product: Envelope glycoprotein M	65.7	0.679	78.2	0.76	-12.5
QEG54071.1_48	Product: Pol polyprotein	58.4	0.63	73.6	0.75	-15.2
QEG54070.1_48	Product: Virion host shutoff protein	60.8	0.666	71.9	0.71	-11.1
QEG54069.1_48	Product: Envelope glycoprotein C	76.6	0.639	81.0	0.69	-4.4
QEG54068.1_48	Product: Serine/threonine-protein kinase US3	74.3	0.792	74.3	0.75	0.0
QEG54067.1_48	Product: hypothetical protein	69.2	0.65	62.2	0.62	7.0
QEG54066.1_48	Product: hypothetical protein	34.1	0.164	32.8	0.19	1.3
QEG54065.1_48	Product: Triplex capsid protein 1	25.2	0.146	66.4	0.67	-41.2
QEG54064.1_48	Product: hypothetical protein	37.4	0.189	39.2	0.32	-1.8
QEG54062.1_48	Product: Envelope glycoprotein E	57.9	0.394	65.0	0.43	-7.1
QEG54063.1_48	Product: Alkaline nuclease	73.9	0.841	83.4	0.84	-9.5
QEG54061.1_48	Product: Tegument protein UL21	27.7	0.17	62.9	0.46	-35.2
QEG54060.1_48	Product: hypothetical protein	31.7	0.165	41.1	0.2	-9.4
QEG54059.1_48	Product: mRNA export factor ICP27	31.5	0.169	58.6	0.54	-27.1
QEG54058.1_48	Product: Tegument protein UL46	31.0	0.205	72.5	0.74	-41.5
QEG54057.1_48	Product: Packaging protein UL32	26.6	0.167	81.5	0.87	-54.9
QEG54056.1_48	Product: Tegument protein UL47	26.5	0.188	63.1	0.7	-36.6
QEG54055.1_48	Product: Capsid vertex component 2	25.2	0.156	70.1	0.69	-44.9
QEG54054.1_48	Product: Capsid scaffolding protein	57.3	0.411	57.7	0.44	-0.4
QEG54053.1_48	Product: hypothetical protein	50.4	0.256	37.3	0.25	13.1
QEG54052.1_48	Product: Capsid vertex component 1	25.1	0.188	72.3	0.71	-47.2
QEG54051.1_48	Product: Envelope glycoprotein H	25.5	0.206	71.3	0.72	-45.8
QEG54050.1_48	Product: Portal protein	27.6	0.159	63.2	0.56	-35.6
QEG54049.1_48	Product: Tripartite terminase subunit 1	28.0	0.186	79.8	0.77	-51.8
QEG54037.1_48	Product: DNA packaging terminase subunit 1	55.9	0.441	72.2	0.6	-16.3
QEG54048.1_48	Product: Ribonucleoside-diphosphate reductase large subunit	85.7	0.939	89.4	0.91	-3.7
QEG54047.1_48	Product: DNA helicase/primase complex-associated protein	43.2	0.48	79.6	0.84	-36.4
QEG54046.1_48	Product: hypothetical protein	52.4	0.587	82.3	0.76	-29.9
QEG54045.1_48	Product: Envelope glycoprotein B	55.9	0.34	69.0	0.5	-13.1
QEG54044.1_48	Product: Replication origin-binding protein	54.5	0.562	81.0	0.81	-26.5
QEG54043.1_48	Product: Inner tegument protein	28.4	0.187	72.4	0.59	-44.0
QEG54042.1_48	Product: DNA polymerase catalytic subunit	78.4	0.839	86.6	0.85	-8.2
QEG54041.1_48	Product: DNA primase	44.5	0.405	75.2	0.59	-30.7
QEG54040.1_48	Product: Major DNA-binding protein	20.5	0.168	82.4	0.86	-61.9
QEG54039.1_48	Product: Major capsid protein	18.2	0.172	80.2	0.78	-62.0
QEG54038.1_48	Product: Major viral transcription factor	20.7	0.208	36.4	0.37	-15.7
QEG54036.1.1.1_48	Large tegument protein UL36; Provisional	25.6	0.236	66.7	0.39	-41.1
AER28087.1_49	Gene: UL3.5; Product: protein V57	39.7	0.087	61.1	0.17	-21.4
AER28079.1_49	Gene: UL11; Product: myristylated tegument protein	46.2	0.092	61.1	0.15	-14.9
AER28036.1_49	Gene: UL49.5; Product: envelope glycoprotein N	47.4	0.306	58.2	0.29	-10.8
AER28058.1_49	Gene: UL33; Product: DNA packaging protein UL33	35.2	0.202	80.8	0.49	-45.6
AER28060.1_49	Gene: UL35; Product: small capsid protein	47.5	0.338	66.5	0.52	-19.0
AER28090.1_49	Gene: UL1; Product: envelope glycoprotein L	34.4	0.202	61.6	0.55	-27.2
AER28086.1_49	Gene: UL4; Product: nuclear protein UL4	29.5	0.172	77.0	0.69	-47.5
AER28061.1.1.1_49	Herpesvirus tegument protein, N-terminal conserved region; pfam04843	60.8	0.702	52.6	0.62	8.2
AER28088.1_49	Gene: UL3; Product: nuclear protein UL3	43.9	0.425	67.6	0.58	-23.7
AER28034.1_49	Gene: UL51; Product: tegument protein UL51	37.7	0.184	56.4	0.45	-18.7
AER28096.1_49	Gene: US2; Product: virion protein US2	57.0	0.625	79.0	0.78	-22.0
AER28071.1_49	Gene: UL20; Product: envelope protein UL20	63.4	0.531	71.6	0.58	-8.2
AER28076.1_49	Gene: UL14; Product: tegument protein UL14	42.8	0.2	70.1	0.38	-27.3
AER28104.1_49	Gene: US8A; Product: membrane protein US8A	42.3	0.155	43.6	0.21	-1.3
AER28037.1_49	Gene: UL49; Product: tegument protein VP22	48.3	0.171	61.3	0.43	-13.0
AER28029.1_49	Gene: UL56; Product: membrane protein UL56	52.9	0.17	51.4	0.19	1.5
AER28106.1_49	Gene: US10; Product: virion protein US10	39.1	0.289	40.5	0.4	-1.4
AER28094.1_49	Gene: US10; Product: virion protein US10	39.1	0.289	40.5	0.4	-1.4
AER28040.1_49	Gene: UL45; Product: membrane protein UL45	69.4	0.437	64.6	0.48	4.8
AER28048.1_49	Gene: UL24; Product: nuclear protein UL24	72.4	0.634	72.9	0.62	-0.5
AER28059.1_49	Gene: UL34; Product: nuclear egress membrane protein	36.5	0.174	66.7	0.56	-30.2
AER28099.1_49	Gene: US4; Product: envelope glycoprotein G	55.4	0.501	46.8	0.52	8.6
AER28095.1_49	Gene: sORF4/3; Product: protein SORF3	28.9	0.188	71.1	0.72	-42.2
AER28105.1_49	Gene: sORF4/3; Product: protein SORF3	28.9	0.188	71.1	0.72	-42.2
AER28089.1_49	Gene: UL2; Product: uracil-DNA glycosylase	88.8	0.8	82.5	0.77	6.3
AER28051.1_49	Gene: UL26.5; Product: capsid scaffold protein	53.6	0.182	52.9	0.16	0.7
AER28065.1_49	Gene: UL40; Product: ribonucleotide reductase subunit 2	84.2	0.891	88.7	0.87	-4.5
AER28056.1_49	Gene: UL31; Product: nuclear egress lamina protein	32.2	0.198	73.6	0.68	-41.4
AER28073.1_49	Gene: UL18; Product: capsid triplex subunit 2	28.2	0.181	79.6	0.73	-51.4
AER28043.1_49	Gene: ORF C; Product: protein IC	30.8	0.147	36.2	0.31	-5.4
AER28032.1_49	Gene: UL53; Product: envelope glycoprotein K	38.8	0.305	80.0	0.71	-41.2
AER28042.1_49	Gene: ORF B; Product: protein IB	26.1	0.145	35.9	0.33	-9.8
AER28083.1_49	Gene: UL7; Product: tegument protein UL7	33.1	0.186	77.9	0.75	-44.8
AER28102.1_49	Gene: US7; Product: envelope glycoprotein I	60.4	0.463	60.2	0.54	0.2
AER28047.1_49	Gene: UL23; Product: thymidine kinase	83.5	0.898	87.1	0.87	-3.6
AER28044.1_49	Gene: ORF D; Product: protein ID	24.2	0.15	29.5	0.24	-5.3
AER28041.1_49	Gene: ORF A; Product: protein IA	28.0	0.186	62.7	0.65	-34.7
AER28080.1_49	Gene: UL10; Product: envelope glycoprotein M	68.5	0.697	82.5	0.8	-14.0
AER28068.1_49	Gene: UL43; Product: envelope protein UL43	43.6	0.328	37.2	0.25	6.4
AER28038.1_49	Gene: UL48; Product: transactivating tegument protein VP16	29.7	0.195	72.3	0.73	-42.6
AER28066.1_49	Gene: UL41; Product: tegument host shutoff protein	58.9	0.689	73.5	0.75	-14.6
AER28045.1_49	Gene: ORF E; Product: protein IE	26.3	0.183	33.4	0.35	-7.1
AER28069.1_49	Gene: UL44; Product: envelope glycoprotein C	78.5	0.661	80.2	0.68	-1.7
AER28035.1_49	Gene: UL50; Product: deoxyuridine triphosphatase	59.7	0.645	47.6	0.39	12.1
AER28101.1_49	Gene: US6; Product: envelope glycoprotein D	57.1	0.421	64.6	0.56	-7.5
AER28067.1_49	Gene: UL42; Product: DNA polymerase processivity subunit	68.4	0.666	64.4	0.64	4.0
AER28077.1_49	Gene: UL13; Product: tegument serine/threonine protein kinase	65.4	0.75	76.3	0.79	-10.9
AER28097.1_49	Gene: US3; Product: serine/threonine protein kinase US3	70.6	0.715	69.9	0.67	0.7
AER28063.1_49	Gene: UL38; Product: capsid triplex subunit 1	27.5	0.168	65.8	0.66	-38.3
AER28103.1_49	Gene: US8; Product: envelope glycoprotein E	52.8	0.339	57.9	0.45	-5.1
AER28092.1_49	Gene: UL[-1]; Product: protein LORF2	38.0	0.231	43.1	0.42	-5.1
AER28091.1_49	Gene: UL0; Product: protein UL0	34.8	0.173	40.7	0.37	-5.9
AER28078.1_49	Gene: UL12; Product: deoxyribonuclease	70.7	0.805	81.8	0.82	-11.1
AER28070.1_49	Gene: UL21; Product: tegument protein UL21	26.4	0.164	60.6	0.43	-34.2
AER28031.1_49	Gene: UL54; Product: multifunctional expression regulator	31.7	0.158	54.7	0.52	-23.0
AER28039.1_49	Gene: UL46; Product: tegument protein VP11/12	32.1	0.19	75.7	0.77	-43.6
AER28057.1_49	Gene: UL32; Product: DNA packaging protein UL32	25.4	0.161	84.9	0.89	-59.5
AER28050.1_49	Gene: UL26; Product: capsid maturation protease	58.0	0.409	60.6	0.45	-2.6
AER28049.1_49	Gene: UL25; Product: DNA packaging tegument protein UL25	25.2	0.158	76.5	0.71	-51.3
AER28098.1_49	Gene: UL47; Product: tegument protein VP13/14	28.3	0.205	43.0	0.52	-14.7
AER28084.1_49	Gene: UL6; Product: capsid portal protein	30.7	0.167	68.1	0.59	-37.4
AER28075.1_49	Gene: UL17; Product: DNA packaging tegument protein UL17	24.7	0.177	72.9	0.72	-48.2
AER28030.1_49	Gene: ORF F; Product: protein IF	23.7	0.153	28.0	0.25	-4.3
AER28053.1_49	Gene: UL28; Product: DNA packaging terminase subunit 2	27.4	0.176	78.8	0.78	-51.4
AER28074.1_49	Gene: UL15; Product: DNA packaging terminase subunit 1	55.9	0.432	72.3	0.52	-16.4
AER28064.1_49	Gene: UL39; Product: ribonucleotide reductase subunit 1	85.0	0.936	91.2	0.93	-6.2
AER28082.1_49	Gene: UL8; Product: helicase-primase subunit	46.5	0.507	80.7	0.83	-34.2
AER28046.1_49	Gene: UL22; Product: envelope glycoprotein H	28.2	0.251	70.5	0.7	-42.3
AER28085.1_49	Gene: UL5; Product: helicase-primase helicase subunit	45.8	0.541	81.6	0.75	-35.8
AER28052.1_49	Gene: UL27; Product: envelope glycoprotein B	57.1	0.383	69.5	0.54	-12.4
AER28081.1_49	Gene: UL9; Product: DNA replication origin-binding helicase	56.9	0.536	78.8	0.8	-21.9
AER28100.1_49	Gene: US5; Product: envelope glycoprotein J	38.6	0.241	31.7	0.23	6.9
AER28062.1_49	Gene: UL37; Product: tegument protein UL37	30.0	0.193	77.5	0.72	-47.5
AER28055.1_49	Gene: UL30; Product: DNA polymerase catalytic subunit	77.2	0.829	87.9	0.86	-10.7
AER28033.1_49	Gene: UL52; Product: helicase-primase primase subunit	34.4	0.314	75.6	0.62	-41.2
AER28054.1_49	Gene: UL29; Product: single-stranded DNA-binding protein	21.3	0.18	77.6	0.81	-56.3
AER28072.1_49	Gene: UL19; Product: major capsid protein	18.2	0.173	79.8	0.79	-61.6
AER28107.1_49	Gene: ICP4; Product: transcriptional regulator ICP4	22.9	0.192	42.7	0.35	-19.8
AER28093.1_49	Gene: ICP4; Product: transcriptional regulator ICP4	22.9	0.192	42.7	0.35	-19.8
AER28061.1.1.2_49	Large tegument protein UL36; Provisional	28.3	0.232	75.2	0.45	-46.9
AAQ73735.1_50	Gene: UL11; Product: myristylated tegument protein	54.2	0.102	69.1	0.17	-14.9
AAQ73749.1_50	Gene: US2; Product: protein kinase	35.3	0.132	56.0	0.38	-20.7
AAQ73691.1_50	Gene: UL49.5; Product: glycoprotein N	40.5	0.219	58.5	0.31	-18.0
AAQ73712.1_50	Gene: UL33; Product: DNA packaging	38.1	0.252	77.6	0.39	-39.5
AAQ73714.1_50	Gene: UL35; Product: VP26	37.6	0.196	65.8	0.46	-28.2
AAQ73715.1.1.1_50	Herpesvirus tegument protein, N-terminal conserved region; pfam04843	56.1	0.617	78.6	0.77	-22.5
AAQ73745.1_50	Gene: UL1; Product: glycoprotein L	42.3	0.255	60.1	0.49	-17.8
AAQ73732.1_50	Gene: UL14; Product: minor tegument protein	52.5	0.34	78.5	0.43	-26.0
AAQ73743.1_50	Gene: UL3; Product: unknown	32.2	0.171	34.8	0.23	-2.6
AAQ73705.1_50	Gene: UL26.5; Product: VP22a	59.9	0.184	59.8	0.2	0.1
AAQ73725.1_50	Gene: UL20; Product: membrane protein	54.6	0.433	69.3	0.54	-14.7
AAQ73742.1_50	Gene: UL4; Product: unknown	33.8	0.182	63.3	0.55	-29.5
AAQ73689.1_50	Gene: UL51; Product: putative	37.0	0.169	54.7	0.48	-17.7
AAQ73715.1.1.3_50	Herpesvirus UL36 tegument protein; pfam03586	40.2	0.239	88.9	0.81	-48.7
AAQ73713.1_50	Gene: UL34; Product: membrane-associate phosphoprotein	33.4	0.143	72.4	0.62	-39.0
AAQ73752.1_50	Gene: US4; Product: glycoprotein G	49.7	0.464	50.9	0.53	-1.2
AAQ73748.1_50	Gene: US10; Product: unknown	39.5	0.25	44.9	0.35	-5.4
AAQ73692.1_50	Gene: UL49; Product: VP22	48.2	0.176	60.4	0.43	-12.2
AAQ73757.1_50	Product: unknown; Note: sORF3/4	39.5	0.276	70.2	0.71	-30.7
AAQ73694.1_50	Gene: UL45; Product: membrane protein	63.9	0.424	44.0	0.34	19.9
AAQ73719.1_50	Gene: UL40; Product: unknown	84.4	0.889	87.4	0.86	-3.0
AAQ73702.1_50	Gene: UL24; Product: unknown	72.1	0.625	74.4	0.61	-2.3
AAQ73727.1_50	Gene: UL18; Product: VP23	27.9	0.158	80.0	0.75	-52.1
AAQ73715.1.1.4_50	MSCRAMM family adhesin clumping factor ClfA; NF033609	36.6	0.099	43.0	0.13	-6.4
AAQ73701.1_50	Gene: UL23; Product: thymidine kinase	78.6	0.886	92.0	0.92	-13.4
AAQ73710.1_50	Gene: UL31; Product: nuclear phosphoprotein	31.9	0.205	70.9	0.66	-39.0
AAQ73730.1_50	Gene: UL16; Product: tegument protein	24.5	0.141	82.3	0.85	-57.8
AAQ73687.1_50	Gene: UL53; Product: glycoprotein K	43.6	0.289	78.3	0.69	-34.7
AAQ73744.1_50	Gene: UL2; Product: uracil DNA glycosylate	83.8	0.687	76.3	0.65	7.5
AAQ73698.1_50	Product: hypothetical protein; Note: ORFD	28.2	0.19	42.8	0.51	-14.6
AAQ73696.1_50	Product: hypothetical protein; Note: ORFB	29.6	0.171	35.4	0.33	-5.8
AAQ73697.1_50	Product: hypothetical protein; Note: ORFC	33.8	0.175	40.6	0.41	-6.8
AAQ73754.1_50	Gene: US6; Product: glycoprotein D	51.8	0.419	65.6	0.61	-13.8
AAQ73739.1_50	Gene: UL7; Product: unknown	32.0	0.167	74.3	0.71	-42.3
AAQ73695.1_50	Product: hypothetical protein; Note: ORFA	28.9	0.206	53.0	0.57	-24.1
AAQ73755.1_50	Gene: US7; Product: glycoprotein I	39.9	0.183	58.9	0.52	-19.0
AAQ73736.1_50	Gene: UL10; Product: glycoprotein M	69.0	0.735	78.2	0.77	-9.2
AAQ73690.1_50	Gene: UL50; Product: dUTPase	59.9	0.641	66.7	0.68	-6.8
AAQ73746.1_50	Gene: UL-1; Product: unknown	35.8	0.159	41.7	0.32	-5.9
AAQ73720.1_50	Gene: UL41; Product: virion host shut-off	63.0	0.658	69.8	0.69	-6.8
AAQ73731.1_50	Gene: UL15b; Product: terminase	49.2	0.489	63.1	0.63	-13.9
AAQ73699.1_50	Product: hypothetical protein; Note: ORFE	25.0	0.168	36.7	0.4	-11.7
AAQ73733.1_50	Gene: UL13; Product: serine threonine protein kinase	73.3	0.805	78.3	0.81	-5.0
AAQ73723.1_50	Gene: UL44; Product: glycoprotein C	73.9	0.547	69.3	0.59	4.6
AAQ73717.1_50	Gene: UL38; Product: ICP32	25.2	0.155	66.1	0.65	-40.9
AAQ73750.1_50	Gene: US3; Product: protein kinase	70.5	0.701	69.4	0.69	1.1
AAQ73721.1_50	Gene: UL42; Product: DNA polymerase processivity factor	63.1	0.571	64.8	0.6	-1.7
AAQ73728.1_50	Gene: UL15a; Product: terminase	59.6	0.544	60.4	0.53	-0.8
AAQ73722.1_50	Gene: UL43; Product: putative membrane protein	35.5	0.24	36.4	0.24	-0.9
AAQ73734.1_50	Gene: UL12; Product: ICP18	72.2	0.82	81.5	0.83	-9.3
AAQ73704.1_50	Gene: UL26; Product: ICP35	53.7	0.419	55.9	0.51	-2.2
AAQ73756.1_50	Gene: US8; Product: glycoprotein E	54.9	0.35	62.7	0.45	-7.8
AAQ73724.1_50	Gene: UL21; Product: tegument protein	28.9	0.188	53.6	0.42	-24.7
AAQ73751.1_50	Product: gp67	29.2	0.22	63.8	0.69	-34.6
AAQ73693.1_50	Gene: UL46; Product: VP11-12	30.4	0.179	71.8	0.71	-41.4
AAQ73711.1_50	Gene: UL32; Product: major envelope protein	26.3	0.159	79.8	0.84	-53.5
AAQ73703.1_50	Gene: UL25; Product: DNA packaging protein	28.1	0.165	70.0	0.68	-41.9
AAQ73686.1_50	Gene: UL54; Product: IE protein ICP27	33.5	0.171	55.5	0.49	-22.0
AAQ73738.1_50	Gene: UL8; Product: helicase primase subunit	52.9	0.573	66.6	0.67	-13.7
AAQ73740.1_50	Gene: UL6; Product: minor capsid protein	28.0	0.168	64.2	0.56	-36.2
AAQ73700.1_50	Gene: UL22; Product: glycoprotein H	25.3	0.181	69.9	0.71	-44.6
AAQ73718.1_50	Gene: UL39; Product: ICP6	85.1	0.933	89.3	0.91	-4.2
AAQ73729.1_50	Gene: UL17; Product: tegument protein	25.3	0.17	68.3	0.67	-43.0
AAQ73741.1_50	Gene: UL5; Product: helicase primase subunit	51.7	0.598	81.8	0.75	-30.1
AAQ73707.1_50	Gene: UL28; Product: ICP18.5	27.1	0.16	76.3	0.74	-49.2
AAQ73737.1_50	Gene: UL9; Product: ICP9	57.8	0.551	82.7	0.83	-24.9
AAQ73706.1_50	Gene: UL27; Product: glycoprotein B	56.7	0.327	67.6	0.52	-10.9
AAQ73716.1_50	Gene: UL37; Product: ICP7	30.8	0.201	72.7	0.51	-41.9
AAQ73753.1_50	Product: gp60	36.4	0.234	31.1	0.23	5.3
AAQ73709.1_50	Gene: UL30; Product: DNA polymerase	78.9	0.847	86.9	0.85	-8.0
AAQ73708.1_50	Gene: UL29; Product: ICP8	21.2	0.172	79.1	0.85	-57.9
AAQ73688.1_50	Gene: UL52; Product: DNA helicase primase component	38.2	0.319	68.3	0.55	-30.1
AAQ73726.1_50	Gene: UL19; Product: ICP5	18.1	0.176	79.7	0.78	-61.6
AAQ73758.1_50	Gene: ICP4A; Product: regulatory protein			36.5	0.36
AAQ73747.1_50	Gene: ICP4B; Product: regulatory protein			36.5	0.36
AAQ73758.1.1.1_50	Transcriptional regulator ICP4; Provisional	21.1	0.208	36.5	0.36	-15.4
AAQ73747.1.1.1_50	Transcriptional regulator ICP4; Provisional	21.1	0.208	36.5	0.36	-15.4
AAQ73715.1.1.2_50	Large tegument protein UL36; Provisional	24.4	0.218	68.6	0.48	-44.2
QFU14604.1_51	Gene: hypothetical protein; Note: unique to PsHV5	38.0	0.103	57.7	0.22	-19.7
QFU14605.1_51	Gene: hypothetical protein; Note: unique to PsHV5	46.8	0.104	64.6	0.19	-17.8
QFU14623.1_51	Gene: hypothetical protein; Note: unique to PsHV5	35.6	0.099	47.4	0.12	-11.8
QFU14618.1_51	Gene: hypothetical protein; Note: unique to PsHV5	40.8	0.228	64.2	0.32	-23.4
QFU14579.1_51	Gene: hypothetical protein; Note: unique to PsHV5	41.7	0.135	52.9	0.25	-11.2
QFU14546.1_51	Gene: vesicular stomatitis virus matrix protein; Note: 53% (33 residues) have been modelled with 67.3% confidence (detected by Phyre2 search)	36.1	0.113	51.2	0.26	-15.1
QFU14622.1_51	Gene: hypothetical protein; Note: unique to PsHV5	41.8	0.121	52.8	0.19	-11.0
QFU14555.1_51	Gene: hypothetical protein; Note: unique to PsHV5	43.4	0.259	56.0	0.27	-12.6
QFU14547.1_51	Gene: hypothetical protein; Note: unique to PsHV5	32.6	0.119	38.9	0.1	-6.3
QFU14610.1_51	Gene: hypothetical protein; Note: unique to PsHV5	40.3	0.138	56.4	0.27	-16.1
QFU14608.1_51	Gene: hypothetical protein; Note: unique to PsHV5	35.0	0.106	45.7	0.11	-10.7
QFU14545.1_51	Gene: hypothetical protein; Note: unique to PsHV5	31.3	0.146	46.0	0.32	-14.7
QFU14609.1_51	Gene: hypothetical protein; Note: unique to PsHV5	28.1	0.12	56.3	0.22	-28.2
QFU14611.1_51	Gene: hypothetical protein; Note: unique to PsHV5	27.2	0.13	53.7	0.44	-26.5
QFU14617.1_51	Gene: hypothetical protein; Note: unique to PsHV5	33.7	0.206	35.3	0.22	-1.6
QFU14607.1_51	Gene: hypothetical protein; Note: unique to PsHV5	35.6	0.182	44.9	0.24	-9.3
QFU14599.1_51	Gene: hypothetical protein; Note: unique to PsHV5	43.6	0.137	55.0	0.17	-11.4
QFU14570.1_51	Gene: DNA packaging protein; Note: homologs to UL33	42.1	0.248	73.2	0.37	-31.1
QFU14602.1_51	Gene: envelope glycoprotein L; Note: homologs to UL1	31.1	0.217	59.3	0.56	-28.2
QFU14572.1_51	Gene: small capsid protein; Note: homologs to UL35	44.9	0.216	63.0	0.43	-18.1
QFU14598.1_51	Gene: nuclear protein; Note: homologs to UL4	28.8	0.16	76.2	0.7	-47.4
QFU14550.1_51	Gene: protein IG; Note: homologs to ORFG PsHV1	60.7	0.432	59.1	0.5	1.6
QFU14554.1_51	Gene: dUTPase; Note: homologs to UL50	56.5	0.561	64.7	0.62	-8.2
QFU14553.1_51	Gene: tegument protein; Note: homologs to UL51	36.7	0.21	60.7	0.56	-24.0
QFU14589.1_51	Gene: tegument protein; Note: homologs to UL14	46.6	0.334	76.4	0.42	-29.8
QFU14621.1_51	Gene: hypothetical protein; Note: unique to PsHV5	27.5	0.178	30.4	0.23	-2.9
QFU14600.1_51	Gene: nuclear protein; Note: homologs to UL3	41.6	0.34	61.9	0.58	-20.3
QFU14556.1_51	Gene: tegument protein VP22; Note: homologs to UL49	40.3	0.188	58.3	0.48	-18.0
QFU14582.1_51	Gene: envelope protein; Note: homologs to UL20	50.8	0.348	72.1	0.58	-21.3
QFU14571.1_51	Gene: nuclear egress membrane protein; Note: homologs to UL34	33.4	0.186	65.3	0.59	-31.9
QFU14561.1_51	Gene: nuclear protein; Note: homologs to UL24	69.3	0.676	74.8	0.71	-5.5
QFU14616.1_51	Gene: envelope glycoprotein D; Note: homologs to US6	52.1	0.494	66.3	0.67	-14.2
QFU14595.1_51	Gene: tegument protein; Note: homologs to UL7	32.3	0.202	84.4	0.87	-52.1
QFU14601.1_51	Gene: uracil-DNA glycosylase; Note: homologs to UL2	85.1	0.84	83.8	0.81	1.3
QFU14615.1_51	Gene: envelope glycoprotein D; Note: homologs to US6	54.1	0.449	70.9	0.66	-16.8
QFU14612.1_51	Gene: hypothetical protein; Note: unique to PsHV5	52.0	0.194	38.2	0.18	13.8
QFU14577.1_51	Gene: ribonucleotide reductase subunit 2; Note: homologs to UL40	84.6	0.895	87.8	0.86	-3.2
QFU14584.1_51	Gene: capsid triplex subunit 2; Note: homologs to UL18	26.6	0.17	81.2	0.77	-54.6
QFU14568.1_51	Gene: nuclear egress lamina protein; Note: homologs to UL31	32.3	0.175	74.2	0.66	-41.9
QFU14587.1_51	Gene: tegument protein; Note: homologs to UL16	24.8	0.166	86.5	0.86	-61.7
QFU14551.1_51	Gene: envelope glycoprotein K; Note: homologs to UL53	32.2	0.212	74.1	0.61	-41.9
QFU14558.1_51	Gene: hypothetical protein	29.0	0.184	49.5	0.49	-20.5
QFU14603.1_51	Gene: hypothetical protein; Note: unique to PsHV5	33.4	0.116	32.4	0.2	1.0
QFU14614.1_51	Gene: envelope glycoprotein I; Note: homologs to US7	61.3	0.415	54.4	0.49	6.9
QFU14578.1_51	Gene: DNA polymerase processivity factor; Note: homologs to UL42	64.2	0.668	71.5	0.73	-7.3
QFU14560.1_51	Gene: thymidine kinase; Note: homologs to UL23	77.9	0.867	86.7	0.86	-8.8
QFU14590.1_51	Gene: tegument serine/threonine protein kinase; Note: homologs to UL13	77.8	0.879	85.5	0.89	-7.7
QFU14619.1_51	Gene: hypothetical protein; Note: unique to PsHV5	25.7	0.185	30.0	0.23	-4.3
QFU14620.1_51	Gene: hypothetical protein; Note: unique to PsHV5	53.1	0.38	34.0	0.23	19.1
QFU14588.1_51	Gene: DNA packaging terminase subunit 1; Note: homologs to UL15b	50.3	0.445	70.2	0.67	-19.9
QFU14625.1_51	Gene: serine/threonine protein kinase; Note: homologs to US3	73.2	0.79	74.9	0.75	-1.7
QFU14580.1_51	Gene: envelope glycoprotein C; Note: homologs to UL44	75.9	0.665	81.5	0.69	-5.6
QFU14585.1_51	Gene: tripartite terminase subunit 3; Note: homologs to UL15a	69.0	0.628	69.6	0.61	-0.6
QFU14592.1_51	Gene: envelope glycoprotein M; Note: homologs to UL10	64.3	0.648	77.7	0.74	-13.4
QFU14575.1_51	Gene: capsid triplex subunit 1; Note: homologs to UL38	26.3	0.174	68.4	0.71	-42.1
QFU14549.1_51	Gene: multifunctional expression regulator; Note: homologs to UL54	31.6	0.168	58.8	0.52	-27.2
QFU14591.1_51	Gene: deoxyribonuclease; Note: homologs to UL12	63.1	0.754	87.9	0.89	-24.8
QFU14613.1_51	Gene: envelope glycoprotein E; Note: homologs to US8	64.4	0.422	61.2	0.48	3.2
QFU14557.1_51	Gene: transactivating tegument protein VP16; Note: homologs to UL48	29.5	0.161	66.8	0.67	-37.3
QFU14581.1_51	Gene: tegument protein; Note: homologs to UL21	27.7	0.17	56.3	0.39	-28.6
QFU14548.1_51	Gene: protein IF	21.0	0.147	27.7	0.19	-6.7
QFU14624.1_51	Gene: tegument protein; Note: homologs to UL47	29.1	0.185	66.0	0.71	-36.9
QFU14562.1_51	Gene: DNA packaging tegument protein; Note: homologs to UL25	29.8	0.176	77.8	0.73	-48.0
QFU14569.1_51	Gene: DNA packaging protein; Note: homologs to UL32	23.5	0.15	84.5	0.89	-61.0
QFU14563.1_51	Gene: capsid maturation protease; Note: homologs to UL26	52.9	0.399	58.2	0.45	-5.3
QFU14596.1_51	Gene: capsid portal protein; Note: homologs to UL6	26.5	0.161	68.1	0.56	-41.6
QFU14594.1_51	Gene: helicase primase subunit; Note: homologs to UL8	43.1	0.474	76.0	0.78	-32.9
QFU14586.1_51	Gene: DNA packaging tegument protein; Note: homologs to UL17	23.9	0.166	68.3	0.68	-44.4
QFU14565.1_51	Gene: DNA packaging terminase subunit 2; Note: homologs to UL28	27.0	0.146	80.0	0.78	-53.0
QFU14559.1_51	Gene: glycoprotein H; Note: homologs to UL22	27.9	0.239	66.8	0.67	-38.9
QFU14576.1_51	Gene: ribonucleotide reductase subunit 1; Note: homologs to UL39	85.1	0.932	91.6	0.93	-6.5
QFU14597.1_51	Gene: helicase-primase helicase subunit; Note: homologs to UL5	43.6	0.512	79.5	0.77	-35.9
QFU14564.1_51	Gene: envelope glycoprotein B; Note: homologs to UL27	57.5	0.349	69.5	0.51	-12.0
QFU14593.1_51	Gene: DNA replication origin-binding helicase; Note: homologs to UL9	55.6	0.569	80.3	0.83	-24.7
QFU14574.1_51	Gene: tegument protein; Note: homologs to UL37	28.0	0.183	63.7	0.54	-35.7
QFU14606.1_51	Gene: regulatory protein; Note: homologs to ICP4	28.2	0.193	37.3	0.31	-9.1
QFU14552.1_51	Gene: helicase-primase primase subunit; Note: homologs to UL52	36.9	0.352	75.0	0.63	-38.1
QFU14567.1_51	Gene: DNA polymerase catalytic subunit; Note: homologs to UL30	76.9	0.839	85.2	0.83	-8.3
QFU14566.1_51	Gene: single-stranded DNA-binding protein; Note: homologs to UL29	20.4	0.17	80.8	0.85	-60.4
QFU14583.1_51	Gene: major capsid protein; Note: homologs to UL19	18.1	0.17	79.0	0.79	-60.9
QFU14573.1.1.1_51	Large tegument protein UL36; Provisional	28.2	0.218	68.6	0.5	-40.4
QFU14573.1_51	Gene: large tegument protein; Note: homologs to UL36			59.7	0.43
AEN80114.1_52	Gene: UL11	37.6	0.113	59.3	0.3	-21.7
AEN80067.1_52	Gene: UL49.5; Product: gN	43.6	0.237	66.0	0.35	-22.4
AEN80108.1_52	Gene: UL17.5	29.7	0.178	48.4	0.32	-18.7
AEN80090.1_52	Gene: UL35	30.5	0.178	69.7	0.54	-39.2
AEN80121.1_52	Gene: UL3.5	33.5	0.143	43.6	0.18	-10.1
AEN80092.1_52	Gene: UL33	39.2	0.234	62.1	0.4	-22.9
AEN80111.1_52	Gene: UL14	51.8	0.337	85.5	0.53	-33.7
AEN80071.1_52	Gene: UL55; Note: virion maturation or assembly	29.4	0.19	83.5	0.83	-54.1
AEN80080.1_52	Gene: UL45	75.7	0.499	62.3	0.4	13.4
AEN80124.1_52	Gene: UL1	30.4	0.175	50.3	0.49	-19.9
AEN80120.1_52	Gene: UL4	28.6	0.155	67.6	0.64	-39.0
AEN80122.1_52	Gene: UL3	35.5	0.288	62.6	0.61	-27.1
AEN80134.1_52	Gene: US2	53.2	0.574	79.3	0.79	-26.1
AEN80076.1_52	Gene: UL49	45.4	0.157	61.7	0.43	-16.3
AEN80075.1_52	Gene: UL51	51.3	0.307	62.2	0.47	-10.9
AEN80123.1_52	Gene: UL2	90.4	0.873	90.6	0.85	-0.2
AEN80081.1_52	Gene: UL44.5	28.5	0.185	61.2	0.68	-32.7
AEN80105.1_52	Gene: UL20	51.8	0.338	60.7	0.45	-8.9
AEN80091.1_52	Gene: UL34	35.0	0.153	71.0	0.59	-36.0
AEN80135.1_52	Gene: SORF3	31.5	0.221	72.6	0.75	-41.1
AEN80136.1_52	Gene: US10	45.8	0.315	57.7	0.49	-11.9
AEN80094.1_52	Gene: UL31	33.9	0.185	80.0	0.72	-46.1
AEN80117.1_52	Gene: UL7	36.4	0.31	83.3	0.82	-46.9
AEN80107.1_52	Gene: UL18	26.7	0.153	79.3	0.74	-52.6
AEN80065.1_52	Gene: LORF9; Product: unknown	25.1	0.15	53.3	0.61	-28.2
AEN80068.1.1.1_52	Large tegument protein UL36; Provisional	24.2	0.169	72.9	0.77	-48.7
AEN80137.1_52	Gene: US1_1	34.6	0.142	56.1	0.42	-21.5
AEN80127.1_52	Gene: US1	34.6	0.142	56.1	0.42	-21.5
AEN80073.1_52	Gene: UL53; Product: gK	37.5	0.257	78.4	0.68	-40.9
AEN80086.1_52	Gene: UL40	79.8	0.806	81.4	0.78	-1.6
AEN80100.1_52	Gene: UL26.5	43.1	0.173	44.1	0.18	-1.0
AEN80069.1_52	Gene: UL23; Product: thymidine kinase	84.8	0.923	90.6	0.9	-5.8
AEN80110.1_52	Gene: UL16	24.7	0.145	86.0	0.85	-61.3
AEN80084.1_52	Gene: UL42	63.7	0.657	79.2	0.76	-15.5
AEN80129.1_52	Gene: US7	59.9	0.407	66.2	0.56	-6.3
AEN80072.1_52	Gene: UL54	43.6	0.233	71.6	0.65	-28.0
AEN80133.1_52	Gene: US3	75.5	0.788	79.2	0.77	-3.7
AEN80131.1_52	Gene: US5	52.4	0.394	48.4	0.4	4.0
AEN80070.1_52	Gene: UL10; Product: gM	67.4	0.751	81.3	0.8	-13.9
AEN80102.1_52	Gene: UL24	50.3	0.47	61.2	0.52	-10.9
AEN80130.1_52	Gene: US6	54.4	0.442	66.8	0.59	-12.4
AEN80082.1_52	Gene: UL44; Product: gC	77.6	0.711	73.3	0.63	4.3
AEN80066.1_52	Gene: UL50; Product: dUTPase	50.7	0.601	83.5	0.84	-32.8
AEN80132.1_52	Gene: US4	43.5	0.329	48.8	0.49	-5.3
AEN80088.1_52	Gene: UL38	24.0	0.16	72.4	0.7	-48.4
AEN80125.1_52	Gene: LORF3	38.5	0.224	44.6	0.39	-6.1
AEN80077.1_52	Gene: UL48	30.4	0.189	73.9	0.72	-43.5
AEN80112.1_52	Gene: UL13	65.8	0.752	81.6	0.82	-15.8
AEN80128.1_52	Gene: US8	58.3	0.485	68.3	0.45	-10.0
AEN80085.1_52	Gene: UL41	62.1	0.668	68.8	0.69	-6.7
AEN80083.1_52	Gene: UL43	40.3	0.257	55.5	0.54	-15.2
AEN80104.1_52	Gene: UL21	29.2	0.196	75.9	0.64	-46.7
AEN80113.1_52	Gene: UL12	67.0	0.768	78.2	0.79	-11.2
AEN80101.1_52	Gene: UL25	30.0	0.185	75.1	0.71	-45.1
AEN80126.1_52	Gene: LORF2	48.8	0.446	74.1	0.8	-25.3
AEN80093.1_52	Gene: UL32	25.9	0.149	79.9	0.84	-54.0
AEN80109.1_52	Gene: UL17	23.9	0.168	76.6	0.74	-52.7
AEN80099.1_52	Gene: UL26	51.9	0.413	54.0	0.43	-2.1
AEN80140.1_52	Gene: UL15	57.0	0.462	72.1	0.53	-15.1
AEN80079.1_52	Gene: UL46	25.6	0.182	61.8	0.59	-36.2
AEN80116.1_52	Gene: UL8	46.4	0.471	88.6	0.87	-42.2
AEN80078.1_52	Gene: UL47	26.3	0.173	63.5	0.66	-37.2
AEN80118.1_52	Gene: UL6	30.4	0.173	67.3	0.54	-36.9
AEN80097.1_52	Gene: UL28	28.6	0.169	77.8	0.74	-49.2
AEN80087.1_52	Gene: UL39	80.2	0.903	90.2	0.92	-10.0
AEN80103.1_52	Gene: UL22; Product: gH	29.6	0.279	72.4	0.73	-42.8
AEN80119.1_52	Gene: UL5	53.8	0.599	81.7	0.78	-27.9
AEN80115.1_52	Gene: UL9	60.3	0.568	83.4	0.79	-23.1
AEN80098.1_52	Gene: UL27; Product: gB	48.5	0.29	65.5	0.5	-17.0
AEN80064.1_52	Gene: LORF11; Product: unknown	20.9	0.187	33.3	0.33	-12.4
AEN80089.1_52	Gene: UL37	29.7	0.199	81.0	0.71	-51.3
AEN80074.1_52	Gene: UL52	42.9	0.368	74.0	0.58	-31.1
AEN80096.1_52	Gene: UL29	20.0	0.173	81.9	0.84	-61.9
AEN80095.1_52	Gene: UL30; Product: DNA polymerase	74.0	0.794	83.5	0.8	-9.5
AEN80106.1_52	Gene: UL19; Product: MCP	18.7	0.17	79.8	0.78	-61.1
AEN80139.1_52	Gene: TRS	25.8	0.214	55.5	0.43	-29.7
AEN80138.1_52	Gene: IRS	25.8	0.214	55.5	0.43	-29.7
AEN80068.1.1.2_52	Large tegument protein UL36; Provisional			51.4	0.4
ARD71332.1_53	Product: myristylated tegument protein	41.1	0.115	64.3	0.3	-23.2
ARD71377.1_53	Product: envelope glycoprotein N	41.5	0.271	67.9	0.37	-26.4
ARD71347.1_53	Product: hypothetical protein	32.4	0.177	66.0	0.5	-33.6
ARD71339.1_53	Product: hypothetical protein	33.5	0.086	57.7	0.23	-24.2
ARD71317.1_53	Product: hypothetical protein	29.5	0.14	47.8	0.27	-18.3
ARD71341.1_53	Product: hypothetical protein	42.2	0.075	54.4	0.14	-12.2
ARD71427.1_53	Product: hypothetical protein	30.2	0.136	53.7	0.14	-23.5
ARD71411.1_53	Product: hypothetical protein	30.2	0.136	53.7	0.14	-23.5
ARD71400.1_53	Product: hypothetical protein	29.3	0.118	37.3	0.15	-8.0
ARD71423.1_53	Product: hypothetical protein	45.5	0.22	58.6	0.32	-13.1
ARD71438.1_53	Product: hypothetical protein	29.3	0.118	37.3	0.15	-8.0
ARD71318.1_53	Product: hypothetical protein	46.3	0.188	58.8	0.25	-12.5
ARD71403.1_53	Product: hypothetical protein	31.8	0.14	44.9	0.3	-13.1
ARD71435.1_53	Product: hypothetical protein	31.8	0.14	44.9	0.3	-13.1
ARD71407.1_53	Product: hypothetical protein	34.9	0.079	60.7	0.12	-25.8
ARD71431.1_53	Product: hypothetical protein	34.9	0.079	60.7	0.12	-25.8
ARD71405.1_53	Product: hypothetical protein	27.3	0.142	32.2	0.25	-4.9
ARD71433.1_53	Product: hypothetical protein	27.3	0.142	32.2	0.25	-4.9
ARD71406.1_53	Product: hypothetical protein	27.9	0.144	35.6	0.23	-7.7
ARD71409.1_53	Product: hypothetical protein	27.8	0.172	49.4	0.22	-21.6
ARD71432.1_53	Product: hypothetical protein	27.9	0.144	35.6	0.23	-7.7
ARD71429.1_53	Product: hypothetical protein	27.8	0.172	49.4	0.22	-21.6
ARD71437.1_53	Product: hypothetical protein	30.0	0.176	38.5	0.28	-8.5
ARD71416.1_53	Product: hypothetical protein	36.3	0.175	46.4	0.26	-10.1
ARD71358.1_53	Product: DNA packaging protein UL33	36.5	0.217	70.4	0.44	-33.9
ARD71401.1_53	Product: hypothetical protein	30.0	0.176	38.5	0.28	-8.5
ARD71360.1_53	Product: small capsid protein	32.2	0.187	66.2	0.5	-34.0
ARD71430.1_53	Product: hypothetical protein	31.5	0.176	41.4	0.23	-9.9
ARD71408.1_53	Product: hypothetical protein	31.5	0.176	41.4	0.23	-9.9
ARD71391.1_53	Product: hypothetical protein	28.2	0.113	42.2	0.16	-14.0
ARD71441.1_53	Product: hypothetical protein	37.1	0.075	53.8	0.11	-16.7
ARD71397.1_53	Product: hypothetical protein	37.1	0.075	53.8	0.11	-16.7
ARD71402.1_53	Product: hypothetical protein	30.6	0.102	35.6	0.15	-5.0
ARD71436.1_53	Product: hypothetical protein	30.6	0.102	35.6	0.15	-5.0
ARD71389.1_53	Product: hypothetical protein	49.0	0.173	58.6	0.19	-9.6
ARD71388.1_53	Product: hypothetical protein	41.2	0.207	48.2	0.22	-7.0
ARD71404.1_53	Product: hypothetical protein	30.9	0.134	34.6	0.26	-3.7
ARD71434.1_53	Product: hypothetical protein	30.9	0.134	34.6	0.26	-3.7
ARD71384.1_53	Product: nuclear protein UL55	33.0	0.233	82.8	0.82	-49.8
ARD71368.1_53	Product: hypothetical protein; Note: contains Herpes_UL43 domain	52.9	0.285	47.5	0.26	5.4
ARD71414.1_53	Product: hypothetical protein	39.2	0.13	49.3	0.18	-10.1
ARD71385.1_53	Product: hypothetical protein	28.9	0.102	31.7	0.11	-2.8
ARD71324.1_53	Product: hypothetical protein	44.5	0.127	47.9	0.16	-3.4
ARD71424.1_53	Product: hypothetical protein	45.1	0.158	49.2	0.18	-4.1
ARD71419.1_53	Product: hypothetical protein	44.5	0.136	37.6	0.21	6.9
ARD71396.1_53	Product: hypothetical protein	26.3	0.127	26.3	0.15	0.0
ARD71312.1_53	Product: hypothetical protein	26.3	0.127	26.3	0.15	0.0
ARD71345.1_53	Product: hypothetical protein	26.2	0.133	28.0	0.16	-1.8
ARD71372.1_53	Product: membrane protein UL45	72.1	0.488	62.9	0.46	9.2
ARD71369.1_53	Product: envelope protein UL43	40.6	0.237	49.0	0.45	-8.4
[truncated: 83,163 more rows]
