# Supplementary material for: Viro3D: a comprehensive database of virus protein structure predictions
Source: Mol Syst Biol. 2025 Sep 16;21(11):9. doi: 10.1038/s44320-025-00147-9 (PMC12583693; doi:10.1038/s44320-025-00147-9)
Supplement: Supplementary file 8 — Source data Fig. 1 [file 44320_2025_147_MOESM8_ESM.zip › Figure 1/1D/Summary table for the difference in pLDDT scores for ColabFold and ESMFold predictions with and without PDB sequence homologs.csv]

Model type	Coverage type	Total AA number	AA number with very low pLDDT	AA number with low pLDDT	AA number with high pLDDT	AA number with very hight pLDDT
ESMFold	PDB homologue	7447996	3106022	798573	1875596	1667805
ESMFold	No PDB homologue	19558844	11122028	3458269	3508407	1470140
ColabFold	PDB homologue	6556565	297114	528031	1933304	3798116
ColabFold	No PDB homologue	20677499	6042909	3114113	5859990	5660487
