# Supplementary material for: Viro3D: a comprehensive database of virus protein structure predictions
Source: Mol Syst Biol. 2025 Sep 16;21(11):9. doi: 10.1038/s44320-025-00147-9 (PMC12583693; doi:10.1038/s44320-025-00147-9)
Supplement: Supplementary file 8 — Source data Fig. 1 [file 44320_2025_147_MOESM8_ESM.zip › Figure 1/1D/README.txt]

Source data for pLDDT scores of ColabFold predictions are available on Zenodo at 10.5281/zenodo.15622906 (colabfold_json_scores.tar.gz). Source data for pLDDT scores of ESMFold predictions are availble on Zenodo at 10.5281/zenodo.15745594 (B-factor column of PDB files in the esmfold_pdb.tar.gz).
