# Supplementary material for: Viro3D: a comprehensive database of virus protein structure predictions
Source: Mol Syst Biol. 2025 Sep 16;21(11):9. doi: 10.1038/s44320-025-00147-9 (PMC12583693; doi:10.1038/s44320-025-00147-9)
Supplement: Supplementary file 8 — Source data Fig. 1 [file 44320_2025_147_MOESM8_ESM.zip › Figure 1/1C/Summary table for percentage of ColabFold and ESMFold models with very high, high, low and very low average pLDDT score.csv]

Model type	Total number of structures	Number of structures with very low pLDDT	Number of structures with low pLDDT	Number of structures with high pLDDT	Number of structures with very high pLDDT
ESMFold	84964	43124	21698	19071	1071
ColabFold	85162	9900	21680	41077	12505
