# Supplementary material for: Viro3D: a comprehensive database of virus protein structure predictions
Source: Mol Syst Biol. 2025 Sep 16;21(11):9. doi: 10.1038/s44320-025-00147-9 (PMC12583693; doi:10.1038/s44320-025-00147-9)
Supplement: Supplementary file 9 — Source data Fig. 2 [file 44320_2025_147_MOESM9_ESM.zip]

Archive with 58 entries (46 files):
- Figure 2/
- Figure 2/.DS_Store
- __MACOSX/Figure 2/._.DS_Store
- Figure 2/2G/
- Figure 2/2A/
- Figure 2/2F/
- Figure 2/2C/
- Figure 2/2D/
- Figure 2/2E/
- Figure 2/2B/
- Figure 2/2G/Source data for the distribution of genome positions of viral protein-coding genes.csv
- __MACOSX/Figure 2/2G/._Source data for the distribution of genome positions of viral protein-coding genes.csv
- Figure 2/2A/Metadata on hallmark viral protein hits.csv
- __MACOSX/Figure 2/2A/._Metadata on hallmark viral protein hits.csv
- Figure 2/2A/Structure similarity network nodes metadata.csv
- __MACOSX/Figure 2/2A/._Structure similarity network nodes metadata.csv
- Figure 2/2A/Structure similarity network edges.csv
- __MACOSX/Figure 2/2A/._Structure similarity network edges.csv
- Figure 2/2F/Source data for the viral protein clusters that have structural similarity to entries in the AFDB.csv
- __MACOSX/Figure 2/2F/._Source data for the viral protein clusters that have structural similarity to entries in the AFDB.csv
- Figure 2/2C/Source data for distribution of hallmark viral proteins across viral realms.csv
- __MACOSX/Figure 2/2C/._Source data for distribution of hallmark viral proteins across viral realms.csv
- Figure 2/2C/Summary table for distribution of hallmark viral proteins across viral realms.csv
- __MACOSX/Figure 2/2C/._Summary table for distribution of hallmark viral proteins across viral realms.csv
- Figure 2/2D/Source data for expansion of function annotation using structural information.csv
- __MACOSX/Figure 2/2D/._Source data for expansion of function annotation using structural information.csv
- Figure 2/2D/Summary table for expansion of function annotation using structural information.csv
- __MACOSX/Figure 2/2D/._Summary table for expansion of function annotation using structural information.csv
- Figure 2/2E/Source data for the viral protein clusters that have structural similarity to entries in the AFDB.csv
- __MACOSX/Figure 2/2E/._Source data for the viral protein clusters that have structural similarity to entries in the AFDB.csv
- Figure 2/2B/Summary table for the number of records identified for each hallmark protein reference using HHblits, Foldseek and Foldseek Network.csv
- __MACOSX/Figure 2/2B/._Summary table for the number of records identified for each hallmark protein reference using HHblits, Foldseek and Foldseek Network.csv
- Figure 2/2B/source data/
- Figure 2/2B/source data/foldseek/
- Figure 2/2B/source data/hhblits/
- Figure 2/2B/source data/foldseek_network/
- Figure 2/2B/source data/foldseek/Foldseek hits for all hallmark proteins.csv
- __MACOSX/Figure 2/2B/source data/foldseek/._Foldseek hits for all hallmark proteins.csv
- Figure 2/2B/source data/hhblits/HHblits hits PolB.txt
- __MACOSX/Figure 2/2B/source data/hhblits/._HHblits hits PolB.txt
- Figure 2/2B/source data/hhblits/HHblits hits DJR.txt
- __MACOSX/Figure 2/2B/source data/hhblits/._HHblits hits DJR.txt
- Figure 2/2B/source data/hhblits/HHblits hits RT.txt
- __MACOSX/Figure 2/2B/source data/hhblits/._HHblits hits RT.txt
- Figure 2/2B/source data/hhblits/HHblits hits Class III FG.txt
- __MACOSX/Figure 2/2B/source data/hhblits/._HHblits hits Class III FG.txt
- Figure 2/2B/source data/hhblits/HHblits hits Class I FG.txt
- __MACOSX/Figure 2/2B/source data/hhblits/._HHblits hits Class I FG.txt
- Figure 2/2B/source data/hhblits/HHblits hits Class II FG.txt
- __MACOSX/Figure 2/2B/source data/hhblits/._HHblits hits Class II FG.txt
- Figure 2/2B/source data/hhblits/HHblits hits SJR.txt
- __MACOSX/Figure 2/2B/source data/hhblits/._HHblits hits SJR.txt
- Figure 2/2B/source data/hhblits/HHblits hits RdRp.txt
- __MACOSX/Figure 2/2B/source data/hhblits/._HHblits hits RdRp.txt
- Figure 2/2B/source data/hhblits/HHblits hits HK97.txt
- __MACOSX/Figure 2/2B/source data/hhblits/._HHblits hits HK97.txt
- Figure 2/2B/source data/foldseek_network/Foldseek network hits for all hallmark proteins.csv
- __MACOSX/Figure 2/2B/source data/foldseek_network/._Foldseek network hits for all hallmark proteins.csv
