# Supplementary material for: Viro3D: a comprehensive database of virus protein structure predictions
Source: Mol Syst Biol. 2025 Sep 16;21(11):9. doi: 10.1038/s44320-025-00147-9 (PMC12583693; doi:10.1038/s44320-025-00147-9)
Supplement: Supplementary file 9 — Source data Fig. 2 [file 44320_2025_147_MOESM9_ESM.zip › Figure 2/2G/Source data for the distribution of genome positions of viral protein-coding genes.csv]

Viro3D ID	Protein Legnth (aa)	GenBank Genome Segment Accession Number	Genome Segment Length (bp)	Gene Coordinates	Gene Centre Coordinates	Normalised Gene Centre Coordinates	Cluster Size	Cluster Type
CAX33877.1.4_11504	11	FM995220.1	3334.0	[1606:1638](+)	1622.0	0.4865	1	singleton
CAX33877.1.2_11504	44	FM995220.1	3334.0	[1453:1584](+)	1518.5	0.4555	1	singleton
CAX33877.1.5_11504	244	FM995220.1	3334.0	[1639:2370](+)	2004.5	0.6012	1	singleton
CAX33877.1.6_11504	287	FM995220.1	3334.0	[2371:3231](+)	2801.0	0.8401	1	singleton
CAX33877.1.1_11504	466	FM995220.1	3334.0	[55:1452](+)	753.5	0.226	4	non-singleton
CAX33877.1_11504	1060	FM995220.1	3334.0	[52:3234](+)	1643.0	0.4928	17	non-singleton
AAT67220.1.6_10459	12	AY563023.1	8289.0	[4311:4346](+)	4328.5	0.5222	1	singleton
AAT67220.1.10_10459	22	AY563023.1	8289.0	[5979:6044](+)	6011.5	0.7252	1	singleton
AAT67220.1.1.8_10459	26	AY563023.1	8289.0	[5751:5828](+)	5789.5	0.6985	1	singleton
AAT67220.1.1.1_10459	68	AY563023.1	8289.0	[1782:1985](+)	1883.5	0.2272	14	non-singleton
AAT67220.1.2_10459	69	AY563023.1	8289.0	[1779:1985](+)	1882.0	0.227	14	non-singleton
AAT67220.1.1.7_10459	99	AY563023.1	8289.0	[5055:5351](+)	5203.0	0.6277	423	non-singleton
AAT67220.1.9_10459	103	AY563023.1	8289.0	[5670:5978](+)	5824.0	0.7026	1	singleton
AAT67220.1.7_10459	108	AY563023.1	8289.0	[4347:4670](+)	4508.5	0.5439	2	non-singleton
AAT67220.1.1.5_10459	110	AY563023.1	8289.0	[4344:4673](+)	4508.5	0.5439	2	non-singleton
AAT67220.1.1.6_10459	126	AY563023.1	8289.0	[4740:5117](+)	4928.5	0.5946	2	non-singleton
AAT67220.1.1.2_10459	155	AY563023.1	8289.0	[2271:2735](+)	2503.0	0.302	25	non-singleton
AAT67220.1.1.9_10459	163	AY563023.1	8289.0	[6060:6548](+)	6304.0	0.7605	104	non-singleton
AAT67220.1.1.3_10459	166	AY563023.1	8289.0	[2931:3428](+)	3179.5	0.3836	111	non-singleton
AAT67220.1.1.4_10459	173	AY563023.1	8289.0	[3699:4217](+)	3958.0	0.4775	514	non-singleton
AAT67220.1.11_10459	185	AY563023.1	8289.0	[6045:6599](+)	6322.0	0.7627	511	non-singleton
AAT67220.1.4_10459	243	AY563023.1	8289.0	[2745:3473](+)	3109.0	0.3751	615	non-singleton
AAT67220.1.3_10459	253	AY563023.1	8289.0	[1986:2744](+)	2365.0	0.2853	615	non-singleton
AAT67220.1.5_10459	279	AY563023.1	8289.0	[3474:4310](+)	3892.0	0.4695	288	non-singleton
AAT67220.1.8_10459	333	AY563023.1	8289.0	[4671:5669](+)	5170.0	0.6237	273	non-singleton
AAT67220.1.1_10459	451	AY563023.1	8289.0	[426:1778](+)	1102.0	0.1329	1	singleton
AAT67220.1.1.10_10459	454	AY563023.1	8289.0	[6627:7988](+)	7307.5	0.8816	767	non-singleton
AAT67220.1.12_10459	463	AY563023.1	8289.0	[6600:7988](+)	7294.0	0.88	767	non-singleton
AAA73159.1_10363	12	M80888.1	966.0	[931:>966](+)	948.5	0.9819	1	singleton
CAD30689.1.5_11499	12	AJ459382.1	3429.0	[1588:1623](+)	1605.5	0.4682	1	singleton
CAD30689.1.2_11499	43	AJ459382.1	3429.0	[1417:1545](+)	1481.0	0.4319	1	singleton
CAD30689.1.6_11499	71	AJ459382.1	3429.0	[1624:1836](+)	1730.0	0.5045	1	singleton
CAD30690.1_11499	139	AJ459382.1	3429.0	[452:871](+)	661.5	0.1929	1	singleton
CAD30689.1.7_11499	234	AJ459382.1	3429.0	[1837:2538](+)	2187.5	0.6379	1	singleton
CAD30689.1.8_11499	278	AJ459382.1	3429.0	[2539:3372](+)	2955.5	0.8619	1	singleton
CAD30689.1.1_11499	416	AJ459382.1	3429.0	[169:1416](+)	792.5	0.2311	4	non-singleton
CAD30689.1_11499	1069	AJ459382.1	3429.0	[166:3375](+)	1770.5	0.5163	17	non-singleton
AGZ63355.1.1.1_10906	12	KF387721.1	7807.0	[595:630](+)	612.5	0.0785	1	singleton
AGZ63355.1.9_10906	29	KF387721.1	7807.0	[5587:5673](+)	5630.0	0.7211	1	singleton
AGZ63355.1.8_10906	78	KF387721.1	7807.0	[5353:5586](+)	5469.5	0.7006	1	singleton
AGZ63355.1.1.7_10906	103	KF387721.1	7807.0	[4726:5034](+)	4880.0	0.6251	161	non-singleton
AGZ63355.1.5_10906	103	KF387721.1	7807.0	[3583:3891](+)	3737.0	0.4787	1	singleton
AGZ63355.1.1_10906	106	KF387721.1	7807.0	[592:909](+)	750.5	0.0961	1	singleton
AGZ63355.1.6_10906	150	KF387721.1	7807.0	[3892:4341](+)	4116.5	0.5273	1	singleton
AGZ63355.1.1.3_10906	164	KF387721.1	7807.0	[1522:2013](+)	1767.5	0.2264	27	non-singleton
AGZ63355.1.1.5_10906	168	KF387721.1	7807.0	[2803:3306](+)	3054.5	0.3913	514	non-singleton
AGZ63355.1.1.4_10906	175	KF387721.1	7807.0	[2158:2682](+)	2420.0	0.31	111	non-singleton
AGZ63355.1.10_10906	190	KF387721.1	7807.0	[5674:6243](+)	5958.5	0.7632	66	non-singleton
AGZ63355.1.3_10906	224	KF387721.1	7807.0	[2026:2697](+)	2361.5	0.3025	22	non-singleton
AGZ63355.1.4_10906	285	KF387721.1	7807.0	[2698:3552](+)	3125.0	0.4003	288	non-singleton
AGZ63355.1.7_10906	337	KF387721.1	7807.0	[4342:5352](+)	4847.0	0.6209	31	non-singleton
AGZ63355.1.2_10906	372	KF387721.1	7807.0	[910:2025](+)	1467.5	0.188	100	non-singleton
AGZ63355.1.1.9_10906	455	KF387721.1	7807.0	[6283:7647](+)	6965.0	0.8921	767	non-singleton
AGZ63355.1.11_10906	468	KF387721.1	7807.0	[6244:7647](+)	6945.5	0.8897	767	non-singleton
AGZ63355.1.1.6_10906	600	KF387721.1	7807.0	[3553:5352](+)	4452.5	0.5703	1	singleton
AGZ63355.1.1.8_10906	765	KF387721.1	7807.0	[5353:7647](+)	6500.0	0.8326	4	non-singleton
AGZ63355.1.1.2_10906	881	KF387721.1	7807.0	[910:3552](+)	2231.0	0.2858	13	non-singleton
CAI74981.1.4_11505	13	AJ920335.1	3579.0	[1595:1633](+)	1614.0	0.451	1	singleton
CAI74981.1.2_11505	41	AJ920335.1	3579.0	[1451:1573](+)	1512.0	0.4225	1	singleton
CAI74981.1.5_11505	106	AJ920335.1	3579.0	[1634:1951](+)	1792.5	0.5008	1	singleton
CAI74981.1.6_11505	212	AJ920335.1	3579.0	[1952:2587](+)	2269.5	0.6341	1	singleton
CAI74981.1.7_11505	284	AJ920335.1	3579.0	[2588:3439](+)	3013.5	0.842	1	singleton
CAI74981.1.1_11505	450	AJ920335.1	3579.0	[101:1450](+)	775.5	0.2167	4	non-singleton
CAI74981.1_11505	1114	AJ920335.1	3579.0	[98:3442](+)	1770.0	0.4946	17	non-singleton
QSH72956.1.11_9614	13	MW685616.1	29782.0	[13388:13426](+)	13407.0	0.4502	1	singleton
QSH72955.1.1.18_9614	22	MW685616.1	29782.0	[9446:9511](+)	9478.5	0.3183	5	non-singleton
QSH72956.1.1.18_9614	22	MW685616.1	29782.0	[9446:9511](+)	9478.5	0.3183	5	non-singleton
QSH72956.1.1.17_9614	22	MW685616.1	29782.0	[9338:9403](+)	9370.5	0.3146	5	non-singleton
QSH72955.1.1.17_9614	22	MW685616.1	29782.0	[9338:9403](+)	9370.5	0.3146	5	non-singleton
QSH72956.1.1.19_9614	23	MW685616.1	29782.0	[9590:9658](+)	9624.0	0.3231	6	non-singleton
QSH72956.1.1.16_9614	23	MW685616.1	29782.0	[8540:8608](+)	8574.0	0.2879	3	non-singleton
QSH72956.1.1.14_9614	23	MW685616.1	29782.0	[7220:7288](+)	7254.0	0.2436	5	non-singleton
QSH72956.1.1.13_9614	23	MW685616.1	29782.0	[6905:6973](+)	6939.0	0.233	4	non-singleton
QSH72955.1.1.19_9614	23	MW685616.1	29782.0	[9590:9658](+)	9624.0	0.3231	6	non-singleton
QSH72955.1.1.16_9614	23	MW685616.1	29782.0	[8540:8608](+)	8574.0	0.2879	3	non-singleton
QSH72955.1.1.14_9614	23	MW685616.1	29782.0	[7220:7288](+)	7254.0	0.2436	5	non-singleton
QSH72955.1.1.13_9614	23	MW685616.1	29782.0	[6905:6973](+)	6939.0	0.233	4	non-singleton
QSH72963.1_9614	25	MW685616.1	29782.0	[<27755:27833](+)	27794.0	0.9332	1	singleton
QSH72966.1_9614	38	MW685616.1	29782.0	[29504:29620](+)	29562.0	0.9926	2	non-singleton
QSH72962.1_9614	39	MW685616.1	29782.0	[27340:>27457](+)	27398.5	0.92	1	singleton
QSH72955.1.1.29_9614	48	MW685616.1	29782.0	[16477:16620](+)	16548.5	0.5557	56	non-singleton
QSH72955.1.1.2_9614	53	MW685616.1	29782.0	[593:751](+)	672.0	0.0226	5	non-singleton
QSH72956.1.1.2_9614	53	MW685616.1	29782.0	[593:751](+)	672.0	0.0226	5	non-singleton
QSH72955.1.1.33_9614	61	MW685616.1	29782.0	[19567:19749](+)	19658.0	0.6601	56	non-singleton
QSH72961.1_9614	61	MW685616.1	29782.0	[27148:27333](+)	27240.5	0.9147	4	non-singleton
QSH72956.1.1.8_9614	66	MW685616.1	29782.0	[4697:4894](+)	4795.5	0.161	5	non-singleton
QSH72955.1.1.8_9614	66	MW685616.1	29782.0	[4697:4894](+)	4795.5	0.161	5	non-singleton
QSH72959.1_9614	75	MW685616.1	29782.0	[26191:26418](+)	26304.5	0.8832	5	non-singleton
QSH72955.1.1.30_9614	79	MW685616.1	29782.0	[16630:16866](+)	16748.0	0.5624	56	non-singleton
QSH72956.1.7_9614	83	MW685616.1	29782.0	[11789:12037](+)	11913.0	0.4	74	non-singleton
QSH72955.1.1.23_9614	83	MW685616.1	29782.0	[11789:12037](+)	11913.0	0.4	74	non-singleton
QSH72955.1.7_9614	83	MW685616.1	29782.0	[11789:12037](+)	11913.0	0.4	74	non-singleton
QSH72956.1.1.23_9614	83	MW685616.1	29782.0	[11789:12037](+)	11913.0	0.4	74	non-singleton
QSH72956.1.1.20_9614	93	MW685616.1	29782.0	[9716:9994](+)	9855.0	0.3309	71	non-singleton
QSH72955.1.1.20_9614	93	MW685616.1	29782.0	[9716:9994](+)	9855.0	0.3309	71	non-singleton
QSH72955.1.1.28_9614	95	MW685616.1	29782.0	[16183:16467](+)	16325.0	0.5481	84	non-singleton
QSH72956.1.1.10_9614	107	MW685616.1	29782.0	[5948:6268](+)	6108.0	0.2051	6	non-singleton
QSH72955.1.1.10_9614	107	MW685616.1	29782.0	[5948:6268](+)	6108.0	0.2051	6	non-singleton
QSH72956.1.9_9614	113	MW685616.1	29782.0	[12632:12970](+)	12801.0	0.4298	79	non-singleton
QSH72956.1.1.25_9614	113	MW685616.1	29782.0	[12632:12970](+)	12801.0	0.4298	79	non-singleton
QSH72955.1.1.25_9614	113	MW685616.1	29782.0	[12632:12970](+)	12801.0	0.4298	79	non-singleton
QSH72955.1.9_9614	113	MW685616.1	29782.0	[12632:12970](+)	12801.0	0.4298	79	non-singleton
QSH72955.1.1.1_9614	115	MW685616.1	29782.0	[248:592](+)	420.0	0.0141	33	non-singleton
QSH72956.1.1.1_9614	115	MW685616.1	29782.0	[248:592](+)	420.0	0.0141	33	non-singleton
QSH72956.1.1.11_9614	116	MW685616.1	29782.0	[6341:6688](+)	6514.5	0.2187	18	non-singleton
QSH72955.1.1.11_9614	116	MW685616.1	29782.0	[6341:6688](+)	6514.5	0.2187	18	non-singleton
QSH72964.1_9614	121	MW685616.1	29782.0	[27840:28205](+)	28022.5	0.9409	2	non-singleton
QSH72955.1.1.5_9614	124	MW685616.1	29782.0	[3371:3742](+)	3556.5	0.1194	126	non-singleton
QSH72956.1.1.5_9614	124	MW685616.1	29782.0	[3371:3742](+)	3556.5	0.1194	126	non-singleton
QSH72955.1.1.6_9614	126	MW685616.1	29782.0	[3908:4285](+)	4096.5	0.1375	5	non-singleton
QSH72955.1.1.7_9614	126	MW685616.1	29782.0	[4313:4690](+)	4501.5	0.1511	15	non-singleton
QSH72956.1.1.6_9614	126	MW685616.1	29782.0	[3908:4285](+)	4096.5	0.1375	5	non-singleton
QSH72956.1.1.7_9614	126	MW685616.1	29782.0	[4313:4690](+)	4501.5	0.1511	15	non-singleton
QSH72956.1.1.26_9614	131	MW685616.1	29782.0	[12971:13363](+)	13167.0	0.4421	79	non-singleton
QSH72955.1.1.26_9614	131	MW685616.1	29782.0	[12971:13363](+)	13167.0	0.4421	79	non-singleton
QSH72955.1.1.34_9614	132	MW685616.1	29782.0	[19759:20154](+)	19956.5	0.6701	9	non-singleton
QSH72956.1.10_9614	139	MW685616.1	29782.0	[12971:13387](+)	13179.0	0.4425	79	non-singleton
QSH72955.1.10_9614	139	MW685616.1	29782.0	[12971:13387](+)	13179.0	0.4425	79	non-singleton
QSH72955.1.1.35_9614	151	MW685616.1	29782.0	[20146:20598](+)	20372.0	0.684	57	non-singleton
QSH72955.1.1.4_9614	171	MW685616.1	29782.0	[2849:3361](+)	3105.0	0.1043	3	non-singleton
QSH72956.1.1.4_9614	171	MW685616.1	29782.0	[2849:3361](+)	3105.0	0.1043	3	non-singleton
QSH72955.1.1_9614	180	MW685616.1	29782.0	[212:751](+)	481.5	0.0162	2	non-singleton
QSH72956.1.1_9614	180	MW685616.1	29782.0	[212:751](+)	481.5	0.0162	2	non-singleton
QSH72956.1.1.24_9614	197	MW685616.1	29782.0	[12038:12628](+)	12333.0	0.4141	79	non-singleton
QSH72955.1.1.24_9614	197	MW685616.1	29782.0	[12038:12628](+)	12333.0	0.4141	79	non-singleton
QSH72956.1.8_9614	198	MW685616.1	29782.0	[12038:12631](+)	12334.5	0.4142	79	non-singleton
QSH72955.1.8_9614	198	MW685616.1	29782.0	[12038:12631](+)	12334.5	0.4142	79	non-singleton
QSH72960.1_9614	222	MW685616.1	29782.0	[26469:27137](+)	26803.0	0.9	77	non-singleton
QSH72958.1_9614	275	MW685616.1	29782.0	[25339:26166](+)	25752.5	0.8647	4	non-singleton
QSH72955.1.1.22_9614	290	MW685616.1	29782.0	[10919:11788](+)	11353.5	0.3812	79	non-singleton
QSH72956.1.1.22_9614	290	MW685616.1	29782.0	[10919:11788](+)	11353.5	0.3812	79	non-singleton
QSH72956.1.6_9614	290	MW685616.1	29782.0	[10919:11788](+)	11353.5	0.3812	79	non-singleton
QSH72955.1.6_9614	290	MW685616.1	29782.0	[10919:11788](+)	11353.5	0.3812	79	non-singleton
QSH72955.1.1.36_9614	296	MW685616.1	29782.0	[20608:21495](+)	21051.5	0.7069	62	non-singleton
QSH72955.1.1.21_9614	297	MW685616.1	29782.0	[10010:10900](+)	10455.0	0.3511	98	non-singleton
QSH72956.1.1.21_9614	297	MW685616.1	29782.0	[10010:10900](+)	10455.0	0.3511	98	non-singleton
QSH72955.1.15_9614	298	MW685616.1	29782.0	[20605:21498](+)	21051.5	0.7069	62	non-singleton
QSH72955.1.1.9_9614	303	MW685616.1	29782.0	[4907:5815](+)	5361.0	0.18	48	non-singleton
QSH72956.1.1.9_9614	303	MW685616.1	29782.0	[4907:5815](+)	5361.0	0.18	48	non-singleton
QSH72955.1.5_9614	306	MW685616.1	29782.0	[10001:10918](+)	10459.5	0.3512	98	non-singleton
QSH72956.1.5_9614	306	MW685616.1	29782.0	[10001:10918](+)	10459.5	0.3512	98	non-singleton
QSH72955.1.1.31_9614	340	MW685616.1	29782.0	[16933:17952](+)	17442.5	0.5857	77	non-singleton
QSH72955.1.14_9614	346	MW685616.1	29782.0	[19567:20604](+)	20085.5	0.6744	6	non-singleton
QSH72956.1.1.15_9614	381	MW685616.1	29782.0	[8540:9682](+)	9111.0	0.3059	72	non-singleton
QSH72955.1.1.15_9614	381	MW685616.1	29782.0	[8540:9682](+)	9111.0	0.3059	72	non-singleton
QSH72955.1.1.32_9614	408	MW685616.1	29782.0	[17998:19221](+)	18609.5	0.6249	1	singleton
QSH72965.1_9614	419	MW685616.1	29782.0	[28220:29479](+)	28849.5	0.9687	18	non-singleton
QSH72955.1.4_9614	500	MW685616.1	29782.0	[8501:10000](+)	9250.5	0.3106	7	non-singleton
QSH72956.1.4_9614	500	MW685616.1	29782.0	[8501:10000](+)	9250.5	0.3106	7	non-singleton
QSH72955.1.13_9614	527	MW685616.1	29782.0	[17986:19566](+)	18776.0	0.6304	61	non-singleton
QSH72955.1.1.12_9614	531	MW685616.1	29782.0	[6905:8497](+)	7701.0	0.2586	72	non-singleton
QSH72956.1.1.12_9614	531	MW685616.1	29782.0	[6905:8497](+)	7701.0	0.2586	72	non-singleton
QSH72955.1.12_9614	601	MW685616.1	29782.0	[16183:17985](+)	17084.0	0.5736	6	non-singleton
QSH72956.1.1.3_9614	637	MW685616.1	29782.0	[755:2665](+)	1710.0	0.0574	25	non-singleton
QSH72955.1.1.3_9614	637	MW685616.1	29782.0	[755:2665](+)	1710.0	0.0574	25	non-singleton
QSH72956.1.2_9614	638	MW685616.1	29782.0	[752:2665](+)	1708.5	0.0574	25	non-singleton
QSH72955.1.2_9614	638	MW685616.1	29782.0	[752:2665](+)	1708.5	0.0574	25	non-singleton
QSH72955.1.1.27_9614	928	MW685616.1	29782.0	join{[13400:13414](+), [13414:16182](+)}	14791.0	0.4966	62	non-singleton
QSH72955.1.11_9614	932	MW685616.1	29782.0	join{[13388:13414](+), [13414:16182](+)}	14785.0	0.4964	62	non-singleton
QSH72957.1_9614	1273	MW685616.1	29782.0	[21509:25330](+)	23419.5	0.7864	45	non-singleton
QSH72956.1.3_9614	1945	MW685616.1	29782.0	[2666:8500](+)	5583.0	0.1875	4	non-singleton
QSH72955.1.3_9614	1945	MW685616.1	29782.0	[2666:8500](+)	5583.0	0.1875	4	non-singleton
AAC82593.1.3_11768	14	AF033819.3	9181.0	[1425:1466](+)	1445.5	0.1574	1	singleton
AAC82593.1.5_11768	52	AF033819.3	9181.0	[1680:1835](+)	1757.5	0.1914	1	singleton
AAC82593.1.4_11768	55	AF033819.3	9181.0	[1467:1631](+)	1549.0	0.1687	1	singleton
AAC82595.1_11768	78	AF033819.3	9181.0	[5105:5341](+)	5223.0	0.5689	1	singleton
AAD20388.1_11768	82	AF033819.3	9181.0	[5608:5856](+)	5732.0	0.6243	1	singleton
AAC82591.1_11768	86	AF033819.3	9181.0	join{[5377:5591](+), [7925:7970](+)}	6673.5	0.7269	1	singleton
AAC82598.2.1_11768	99	AF033819.3	9181.0	[1799:2095](+)	1947.0	0.2121	1	singleton
AAC82592.1_11768	116	AF033819.3	9181.0	join{[5516:5591](+), [7925:8199](+)}	6857.5	0.7469	1	singleton
AAC82597.1_11768	123	AF033819.3	9181.0	[8343:8714](+)	8528.5	0.9289	1	singleton
AAC82593.1.1_11768	131	AF033819.3	9181.0	[339:731](+)	535.0	0.0583	1	singleton
AAC82598.2.3_11768	155	AF033819.3	9181.0	[4175:4639](+)	4407.0	0.48	1	singleton
AAC82594.1_11768	192	AF033819.3	9181.0	[4587:5165](+)	4876.0	0.5311	1	singleton
AAC82593.1.2_11768	231	AF033819.3	9181.0	[732:1424](+)	1078.0	0.1174	4	non-singleton
AAC82596.1.2_11768	345	AF033819.3	9181.0	[7304:8338](+)	7821.0	0.8519	1	singleton
AAC82596.1.1_11768	481	AF033819.3	9181.0	[5861:7303](+)	6582.0	0.7169	1	singleton
AAC82593.1_11768	500	AF033819.3	9181.0	[336:1838](+)	1087.0	0.1184	3	non-singleton
AAC82598.2.2_11768	693	AF033819.3	9181.0	[2096:4174](+)	3135.0	0.3415	1	singleton
AAC82596.1_11768	856	AF033819.3	9181.0	[5771:8341](+)	7056.0	0.7685	3	non-singleton
AAC82598.2_11768	1003	AF033819.3	9181.0	[<1631:4642](+)	3136.5	0.3416	39	non-singleton
AAA67113.1_4989	14	J02275.1	5149.0	[2354:2398](+)	2376.0	0.4614	1	singleton
AAA67110.1_4989	22	J02275.1	5149.0	[2286:2354](+)	2320.0	0.4506	1	singleton
AAA67114.1_4989	587	J02275.1	5149.0	[2794:4557](+)	3675.5	0.7138	29	non-singleton
AAA67109.1_4989	672	J02275.1	5149.0	[261:2279](+)	1270.0	0.2466	42	non-singleton
AAA67108.1_4989	721	J02275.1	5149.0	[114:2279](+)	1196.5	0.2324	42	non-singleton
AAA67111.1_4989	729	J02275.1	5149.0	join{[2286:2316](+), [2399:4557](+)}	3421.5	0.6645	67	non-singleton
AAB39411.1_12044	14	U19239.1	4000.0	[3955:>4000](-)	3977.5	0.9944	1	singleton
AAB39409.1_12044	39	U19239.1	4000.0	[<1:120](+)	60.5	0.0151	1	singleton
AAB39410.1_12044	999	U19239.1	4000.0	[275:3274](+)	1774.5	0.4436	9	non-singleton
AIW68505.1_11911	14	KP056312.1	107772.0	[17399:17443](+)	17421.0	0.1616	1	singleton
AIW68593.1_11911	16	KP056312.1	107772.0	[105898:105948](-)	105923.0	0.9828	1	singleton
AIW68502.1_11911	17	KP056312.1	107772.0	[15589:15642](-)	15615.5	0.1449	1	singleton
AIW68542.1_11911	33	KP056312.1	107772.0	[55468:55569](-)	55518.5	0.5151	1	singleton
AIW68589.1_11911	34	KP056312.1	107772.0	[103801:103905](-)	103853.0	0.9636	1	singleton
AIW68559.1_11911	46	KP056312.1	107772.0	[73057:73197](-)	73127.0	0.6785	5	non-singleton
AIW68545.1_11911	49	KP056312.1	107772.0	[57630:57779](+)	57704.5	0.5354	19	non-singleton
AIW68590.1_11911	58	KP056312.1	107772.0	[103946:104122](+)	104034.0	0.9653	7	non-singleton
AIW68496.1_11911	60	KP056312.1	107772.0	[4844:5026](+)	4935.0	0.0458	21	non-singleton
AIW68591.1_11911	61	KP056312.1	107772.0	[104234:104419](+)	104326.5	0.968	4	non-singleton
AIW68568.1_11911	63	KP056312.1	107772.0	[79266:79457](-)	79361.5	0.7364	21	non-singleton
AIW68592.1_11911	70	KP056312.1	107772.0	[105385:105597](-)	105491.0	0.9788	21	non-singleton
AIW68511.1_11911	71	KP056312.1	107772.0	[25204:25419](+)	25311.5	0.2349	4	non-singleton
AIW68522.1_11911	73	KP056312.1	107772.0	[35434:35655](-)	35544.5	0.3298	21	non-singleton
AIW68528.1_11911	77	KP056312.1	107772.0	[39743:39976](-)	39859.5	0.3699	20	non-singleton
AIW68560.1_11911	78	KP056312.1	107772.0	[74051:74287](-)	74169.0	0.6882	1	singleton
AIW68582.1_11911	78	KP056312.1	107772.0	[99103:99339](+)	99221.0	0.9207	14	non-singleton
AIW68565.1_11911	81	KP056312.1	107772.0	[77995:78240](+)	78117.5	0.7248	2	non-singleton
AIW68523.1_11911	84	KP056312.1	107772.0	[35718:35972](+)	35845.0	0.3326	21	non-singleton
AIW68531.1_11911	84	KP056312.1	107772.0	[40792:41046](+)	40919.0	0.3797	3	non-singleton
AIW68571.1_11911	88	KP056312.1	107772.0	[82621:82887](-)	82754.0	0.7679	4	non-singleton
AIW68530.1_11911	88	KP056312.1	107772.0	[40408:40674](-)	40541.0	0.3762	20	non-singleton
AIW68517.1_11911	92	KP056312.1	107772.0	[29823:30101](-)	29962.0	0.278	26	non-singleton
AIW68515.1_11911	95	KP056312.1	107772.0	[28638:28925](-)	28781.5	0.2671	6	non-singleton
AIW68535.1_11911	95	KP056312.1	107772.0	[44335:44622](-)	44478.5	0.4127	22	non-singleton
AIW68564.1_11911	99	KP056312.1	107772.0	[77610:77909](+)	77759.5	0.7215	5	non-singleton
AIW68553.1_11911	103	KP056312.1	107772.0	[66150:66461](+)	66305.5	0.6152	11	non-singleton
AIW68548.1_11911	106	KP056312.1	107772.0	[58995:59315](+)	59155.0	0.5489	4	non-singleton
AIW68567.1_11911	106	KP056312.1	107772.0	[78804:79124](-)	78964.0	0.7327	19	non-singleton
AIW68534.1_11911	114	KP056312.1	107772.0	[43596:43940](+)	43768.0	0.4061	4	non-singleton
AIW68521.1_11911	115	KP056312.1	107772.0	[35090:35437](+)	35263.5	0.3272	24	non-singleton
AIW68561.1_11911	116	KP056312.1	107772.0	[74303:74653](-)	74478.0	0.6911	23	non-singleton
AIW68588.1_11911	119	KP056312.1	107772.0	[103276:103635](-)	103455.5	0.9599	31	non-singleton
AIW68533.1_11911	120	KP056312.1	107772.0	[43097:43459](+)	43278.0	0.4016	3	non-singleton
AIW68529.1_11911	124	KP056312.1	107772.0	[40016:40390](-)	40203.0	0.373	19	non-singleton
AIW68544.1_11911	134	KP056312.1	107772.0	[57189:57593](-)	57391.0	0.5325	20	non-singleton
AIW68556.1_11911	136	KP056312.1	107772.0	[67587:67997](+)	67792.0	0.629	29	non-singleton
AIW68501.1_11911	137	KP056312.1	107772.0	[14720:15133](+)	14926.5	0.1385	24	non-singleton
AIW68554.1_11911	138	KP056312.1	107772.0	[66464:66880](+)	66672.0	0.6186	26	non-singleton
AIW68570.1_11911	139	KP056312.1	107772.0	[81531:81950](-)	81740.5	0.7585	24	non-singleton
AIW68498.1_11911	142	KP056312.1	107772.0	[7114:7542](-)	7328.0	0.068	12	non-singleton
AIW68595.1_11911	145	KP056312.1	107772.0	[106891:107328](+)	107109.5	0.9939	24	non-singleton
AIW68580.1_11911	148	KP056312.1	107772.0	[96025:96471](-)	96248.0	0.8931	23	non-singleton
AIW68509.1_11911	150	KP056312.1	107772.0	[22549:23001](-)	22775.0	0.2113	30	non-singleton
AIW68504.1_11911	155	KP056312.1	107772.0	[16871:17338](+)	17104.5	0.1587	25	non-singleton
AIW68566.1_11911	155	KP056312.1	107772.0	[78253:78720](+)	78486.5	0.7283	4	non-singleton
AIW68516.1_11911	157	KP056312.1	107772.0	[29221:29694](-)	29457.5	0.2733	24	non-singleton
AIW68527.1_11911	160	KP056312.1	107772.0	[38976:39458](-)	39217.0	0.3639	69	non-singleton
AIW68572.1_11911	162	KP056312.1	107772.0	[83024:83512](-)	83268.0	0.7726	43	non-singleton
AIW68536.1_11911	164	KP056312.1	107772.0	[44717:45211](-)	44964.0	0.4172	34	non-singleton
AIW68584.1_11911	168	KP056312.1	107772.0	[100095:100601](-)	100348.0	0.9311	3	non-singleton
AIW68555.1_11911	175	KP056312.1	107772.0	[67006:67533](+)	67269.5	0.6242	5	non-singleton
AIW68537.1_11911	178	KP056312.1	107772.0	[45329:45865](-)	45597.0	0.4231	14	non-singleton
AIW68512.1_11911	195	KP056312.1	107772.0	[25864:26451](-)	26157.5	0.2427	45	non-singleton
AIW68563.1_11911	211	KP056312.1	107772.0	[76595:77230](-)	76912.5	0.7137	26	non-singleton
AIW68514.1_11911	214	KP056312.1	107772.0	[27627:28271](-)	27949.0	0.2593	32	non-singleton
AIW68579.1_11911	219	KP056312.1	107772.0	[95129:95788](+)	95458.5	0.8857	33	non-singleton
AIW68497.1_11911	220	KP056312.1	107772.0	[5461:6123](+)	5792.0	0.0537	20	non-singleton
AIW68594.1_11911	228	KP056312.1	107772.0	[106139:106825](+)	106482.0	0.988	31	non-singleton
AIW68520.1_11911	229	KP056312.1	107772.0	[33701:34390](+)	34045.5	0.3159	17	non-singleton
AIW68574.1_11911	233	KP056312.1	107772.0	[87102:87803](-)	87452.5	0.8115	5	non-singleton
AIW68526.1_11911	238	KP056312.1	107772.0	[38970:39686](+)	39328.0	0.3649	13	non-singleton
AIW68513.1_11911	245	KP056312.1	107772.0	[26526:27263](-)	26894.5	0.2495	98	non-singleton
AIW68541.1_11911	248	KP056312.1	107772.0	[54454:55200](-)	54827.0	0.5087	1	singleton
AIW68492.1_11911	256	KP056312.1	107772.0	[16:786](+)	401.0	0.0037	29	non-singleton
AIW68586.1_11911	275	KP056312.1	107772.0	[101125:101952](-)	101538.5	0.9422	7	non-singleton
AIW68494.1_11911	279	KP056312.1	107772.0	[2718:3557](-)	3137.5	0.0291	22	non-singleton
AIW68575.1_11911	305	KP056312.1	107772.0	[88127:89044](-)	88585.5	0.822	62	non-singleton
AIW68585.1_11911	315	KP056312.1	107772.0	[100921:101868](+)	101394.5	0.9408	20	non-singleton
AIW68587.1_11911	315	KP056312.1	107772.0	[102232:103179](-)	102705.5	0.953	35	non-singleton
AIW68557.1_11911	324	KP056312.1	107772.0	[68125:69099](+)	68612.0	0.6366	11	non-singleton
AIW68540.1_11911	352	KP056312.1	107772.0	[53087:54145](+)	53616.0	0.4975	105	non-singleton
AIW68550.1_11911	355	KP056312.1	107772.0	[61469:62536](+)	62002.5	0.5753	54	non-singleton
AIW68493.1_11911	361	KP056312.1	107772.0	[1595:2680](-)	2137.5	0.0198	35	non-singleton
AIW68503.1_11911	364	KP056312.1	107772.0	[15683:16777](-)	16230.0	0.1506	46	non-singleton
AIW68576.1_11911	365	KP056312.1	107772.0	[89108:90205](-)	89656.5	0.8319	105	non-singleton
AIW68518.1_11911	371	KP056312.1	107772.0	[30157:31272](+)	30714.5	0.285	26	non-singleton
AIW68547.1_11911	379	KP056312.1	107772.0	[57799:58938](-)	58368.5	0.5416	10	non-singleton
AIW68577.1_11911	382	KP056312.1	107772.0	[90546:91694](-)	91120.0	0.8455	105	non-singleton
AIW68532.1_11911	387	KP056312.1	107772.0	[41879:43042](+)	42460.5	0.394	29	non-singleton
AIW68524.1_11911	393	KP056312.1	107772.0	[36029:37210](+)	36619.5	0.3398	24	non-singleton
AIW68506.1_11911	395	KP056312.1	107772.0	[18370:19557](-)	18963.5	0.176	44	non-singleton
AIW68495.1_11911	404	KP056312.1	107772.0	[3589:4803](+)	4196.0	0.0389	34	non-singleton
AIW68546.1_11911	431	KP056312.1	107772.0	[57787:59082](+)	58434.5	0.5422	98	non-singleton
AIW68508.1_11911	438	KP056312.1	107772.0	[21165:22481](-)	21823.0	0.2025	22	non-singleton
AIW68507.1_11911	463	KP056312.1	107772.0	[19681:21072](-)	20376.5	0.1891	59	non-singleton
AIW68543.1_11911	498	KP056312.1	107772.0	[55652:57148](-)	56400.0	0.5233	39	non-singleton
AIW68583.1_11911	502	KP056312.1	107772.0	[99376:100884](+)	100130.0	0.9291	24	non-singleton
AIW68552.1_11911	514	KP056312.1	107772.0	[64558:66102](+)	65330.0	0.6062	19	non-singleton
AIW68549.1_11911	522	KP056312.1	107772.0	[59565:61133](-)	60349.0	0.56	48	non-singleton
AIW68551.1_11911	561	KP056312.1	107772.0	[62793:64478](-)	63635.5	0.5905	34	non-singleton
AIW68562.1_11911	565	KP056312.1	107772.0	[74759:76456](-)	75607.5	0.7016	42	non-singleton
AIW68519.1_11911	572	KP056312.1	107772.0	[31898:33616](-)	32757.0	0.3039	25	non-singleton
AIW68510.1_11911	605	KP056312.1	107772.0	[23034:24851](+)	23942.5	0.2222	26	non-singleton
AIW68569.1_11911	646	KP056312.1	107772.0	[79541:81481](-)	80511.0	0.747	25	non-singleton
AIW68581.1_11911	931	KP056312.1	107772.0	[96519:99314](-)	97916.5	0.9086	11	non-singleton
AIW68500.1_11911	948	KP056312.1	107772.0	[11858:14704](-)	13281.0	0.1232	62	non-singleton
AIW68578.1_11911	975	KP056312.1	107772.0	[92072:94999](-)	93535.5	0.8679	60	non-singleton
AIW68573.1_11911	976	KP056312.1	107772.0	[83561:86491](-)	85026.0	0.7889	29	non-singleton
AIW68539.1_11911	1013	KP056312.1	107772.0	[49884:52925](-)	51404.5	0.477	164	non-singleton
AIW68558.1_11911	1165	KP056312.1	107772.0	[69489:72986](-)	71237.5	0.661	39	non-singleton
AIW68538.1_11911	1221	KP056312.1	107772.0	[45591:49256](+)	47423.5	0.44	114	non-singleton
ABB76805.1.7_10349	16	DQ272578.1	7782.0	[3898:3945](+)	3921.5	0.5039	3	non-singleton
ABB76805.1.1.1_10349	71	DQ272578.1	7782.0	[1546:1758](+)	1652.0	0.2123	1	singleton
ABB76805.1.3_10349	80	DQ272578.1	7782.0	[1546:1785](+)	1665.5	0.214	11	non-singleton
ABB76805.1.10_10349	95	DQ272578.1	7782.0	[5299:5583](+)	5441.0	0.6992	1	singleton
ABB76805.1.1.5_10349	102	DQ272578.1	7782.0	[4672:4977](+)	4824.5	0.62	423	non-singleton
ABB76805.1.8_10349	136	DQ272578.1	7782.0	[3946:4353](+)	4149.5	0.5332	3	non-singleton
ABB76805.1.1.3_10349	172	DQ272578.1	7782.0	[2629:3144](+)	2886.5	0.3709	514	non-singleton
ABB76805.1.1.2_10349	172	DQ272578.1	7782.0	[1957:2472](+)	2214.5	0.2846	514	non-singleton
ABB76805.1.1.6_10349	181	DQ272578.1	7782.0	[5665:6207](+)	5936.0	0.7628	104	non-singleton
ABB76805.1.2_10349	188	DQ272578.1	7782.0	[982:1545](+)	1263.5	0.1624	4	non-singleton
ABB76805.1.1.4_10349	196	DQ272578.1	7782.0	[3241:3828](+)	3534.5	0.4542	514	non-singleton
ABB76805.1.11_10349	205	DQ272578.1	7782.0	[5656:6270](+)	5963.0	0.7663	66	non-singleton
ABB76805.1.1_10349	209	DQ272578.1	7782.0	[919:1545](+)	1232.0	0.1583	10	non-singleton
ABB76805.1.5_10349	226	DQ272578.1	7782.0	[2476:3153](+)	2814.5	0.3617	615	non-singleton
ABB76805.1.4_10349	230	DQ272578.1	7782.0	[1786:2475](+)	2130.5	0.2738	14	non-singleton
ABB76805.1.6_10349	248	DQ272578.1	7782.0	[3154:3897](+)	3525.5	0.453	615	non-singleton
ABB76805.1.9_10349	315	DQ272578.1	7782.0	[4354:5298](+)	4826.0	0.6201	273	non-singleton
ABB76805.1.1.7_10349	455	DQ272578.1	7782.0	[6289:7653](+)	6971.0	0.8958	767	non-singleton
ABB76805.1.12_10349	464	DQ272578.1	7782.0	[6271:7662](+)	6966.5	0.8952	767	non-singleton
AAK91591.1.6_10416	16	AF361253.1	8821.0	[4185:4232](+)	4208.5	0.4771	3	non-singleton
AAK91591.1.10_10416	21	AF361253.1	8821.0	[6432:6494](+)	6463.0	0.7327	1	singleton
AAK91591.1.1.1_10416	56	AF361253.1	8821.0	[1560:1727](+)	1643.5	0.1863	2	non-singleton
AAK91591.1.2_10416	70	AF361253.1	8821.0	[1560:1769](+)	1664.5	0.1887	2	non-singleton
AAK91591.1.1.5_10416	101	AF361253.1	8821.0	[5397:5699](+)	5548.0	0.629	161	non-singleton
AAK91591.1.9_10416	133	AF361253.1	8821.0	[6033:6431](+)	6232.0	0.7065	1	singleton
AAK91591.1.1.3_10416	163	AF361253.1	8821.0	[2724:3212](+)	2968.0	0.3365	111	non-singleton
AAK91591.1.1.6_10416	191	AF361253.1	8821.0	[6600:7172](+)	6886.0	0.7806	104	non-singleton
AAK91591.1.1.2_10416	198	AF361253.1	8821.0	[1938:2531](+)	2234.5	0.2533	514	non-singleton
AAK91591.1.1.4_10416	216	AF361253.1	8821.0	[3330:3977](+)	3653.5	0.4142	11	non-singleton
AAK91591.1.1_10416	218	AF361253.1	8821.0	[906:1559](+)	1232.5	0.1397	2	non-singleton
AAK91591.1.4_10416	230	AF361253.1	8821.0	[2538:3227](+)	2882.5	0.3268	615	non-singleton
AAK91591.1.11_10416	252	AF361253.1	8821.0	[6495:7250](+)	6872.5	0.7791	4	non-singleton
AAK91591.1.3_10416	256	AF361253.1	8821.0	[1770:2537](+)	2153.5	0.2441	615	non-singleton
AAK91591.1.7_10416	283	AF361253.1	8821.0	[4233:5081](+)	4657.0	0.5279	2	non-singleton
AAK91591.1.8_10416	317	AF361253.1	8821.0	[5082:6032](+)	5557.0	0.63	31	non-singleton
AAK91591.1.5_10416	319	AF361253.1	8821.0	[3228:4184](+)	3706.0	0.4201	6	non-singleton
AAK91591.1.1.7_10416	346	AF361253.1	8821.0	[7548:8585](+)	8066.5	0.9145	122	non-singleton
AAK91591.1.12_10416	468	AF361253.1	8821.0	[7251:8654](+)	7952.5	0.9015	767	non-singleton
CAA65615.1.6_10415	16	X96871.1	8828.0	[4192:4239](+)	4215.5	0.4775	3	non-singleton
CAA65615.1.1.1_10415	56	X96871.1	8828.0	[1552:1719](+)	1635.5	0.1853	2	non-singleton
CAA65615.1.2_10415	71	X96871.1	8828.0	[1552:1764](+)	1658.0	0.1878	2	non-singleton
CAA65615.1.1.5_10415	101	X96871.1	8828.0	[5404:5706](+)	5555.0	0.6292	161	non-singleton
CAA65615.1.1.3_10415	163	X96871.1	8828.0	[2716:3204](+)	2960.0	0.3353	111	non-singleton
CAA65615.1.1.6_10415	191	X96871.1	8828.0	[6607:7179](+)	6893.0	0.7808	104	non-singleton
CAA65615.1.1.2_10415	198	X96871.1	8828.0	[1933:2526](+)	2229.5	0.2525	514	non-singleton
CAA65615.1.1.4_10415	218	X96871.1	8828.0	[3322:3975](+)	3648.5	0.4133	11	non-singleton
CAA65615.1.1_10415	219	X96871.1	8828.0	[895:1551](+)	1223.0	0.1385	2	non-singleton
CAA65615.1.4_10415	229	X96871.1	8828.0	[2533:3219](+)	2876.0	0.3258	615	non-singleton
CAA65615.1.3_10415	256	X96871.1	8828.0	[1765:2532](+)	2148.5	0.2434	615	non-singleton
CAA65615.1.7_10415	283	X96871.1	8828.0	[4240:5088](+)	4664.0	0.5283	2	non-singleton
CAA65615.1.8_10415	317	X96871.1	8828.0	[5089:6039](+)	5564.0	0.6303	31	non-singleton
CAA65615.1.5_10415	324	X96871.1	8828.0	[3220:4191](+)	3705.5	0.4197	6	non-singleton
CAA65615.1.1.7_10415	346	X96871.1	8828.0	[7555:8592](+)	8073.5	0.9145	122	non-singleton
CAA65615.1.9_10415	468	X96871.1	8828.0	[7258:8661](+)	7959.5	0.9016	767	non-singleton
CAO98965.1_12736	16	AM850131.1	15810.0	join{[6334:6373](-), [6255:6265](-)}	6314.0	0.3994	1	singleton
CAO98964.1_12736	29	AM850131.1	15810.0	join{[10472:10505](-), [10172:10227](-)}	10338.5	0.6539	1	singleton
CAO98963.1_12736	38	AM850131.1	15810.0	join{[15310:15394](-), [13202:13233](-)}	14298.0	0.9044	1	singleton
CAO98962.1_12736	114	AM850131.1	15810.0	join{[5364:5461](-), [4871:5117](-)}	5166.0	0.3268	1	singleton
CAO98961.1_12736	150	AM850131.1	15810.0	join{[301:419](+), [544:716](+), [2143:2227](+), [3028:3103](+)}	1702.0	0.1077	1	singleton
CAO98960.1_12736	292	AM850131.1	15810.0	join{[3278:3300](+), [3503:4358](+)}	3818.0	0.2415	1	singleton
AGT21331.1.2_10154	17	KF430219.1	28035.0	[12509:12559](+)	12534.0	0.4471	1	singleton
AGT21335.1_10154	74	KF430219.1	28035.0	[25308:25532](+)	25420.0	0.9067	19	non-singleton
AGT21332.1.7_10154	83	KF430219.1	28035.0	[10943:11191](+)	11067.0	0.3948	74	non-singleton
AGT21332.1.9_10154	108	KF430219.1	28035.0	[11777:12100](+)	11938.5	0.4258	79	non-singleton
AGT21332.1.1_10154	110	KF430219.1	28035.0	[80:409](+)	244.5	0.0087	33	non-singleton
AGT21332.1.10_10154	135	KF430219.1	28035.0	[12101:12505](+)	12303.0	0.4388	79	non-singleton
AGT21331.1.1_10154	136	KF430219.1	28035.0	[12101:12508](+)	12304.5	0.4389	79	non-singleton
AGT21332.1.8_10154	195	KF430219.1	28035.0	[11192:11776](+)	11484.0	0.4096	79	non-singleton
AGT21334.1_10154	225	KF430219.1	28035.0	[24647:25324](+)	24985.5	0.8912	21	non-singleton
AGT21336.1_10154	226	KF430219.1	28035.0	[25539:26219](+)	25879.0	0.9231	77	non-singleton
AGT21332.1.6_10154	277	KF430219.1	28035.0	[10112:10942](+)	10527.0	0.3755	79	non-singleton
AGT21332.1.15_10154	300	KF430219.1	28035.0	[19654:20553](+)	20103.5	0.7171	62	non-singleton
AGT21332.1.5_10154	303	KF430219.1	28035.0	[9203:10111](+)	9657.0	0.3445	98	non-singleton
AGT21332.1.14_10154	339	KF430219.1	28035.0	[18637:19653](+)	19145.0	0.6829	6	non-singleton
AGT21337.1_10154	425	KF430219.1	28035.0	[26230:27507](+)	26868.5	0.9584	40	non-singleton
AGT21332.1.4_10154	483	KF430219.1	28035.0	[7754:9202](+)	8478.0	0.3024	7	non-singleton
AGT21332.1.13_10154	519	KF430219.1	28035.0	[17080:18636](+)	17858.0	0.637	61	non-singleton
AGT21332.1.12_10154	597	KF430219.1	28035.0	[15289:17079](+)	16184.0	0.5773	6	non-singleton
AGT21332.1.2_10154	786	KF430219.1	28035.0	[410:2767](+)	1588.5	0.0567	1	singleton
AGT21332.1.11_10154	928	KF430219.1	28035.0	join{[12506:12532](+), [12532:15288](+)}	13897.0	0.4957	62	non-singleton
AGT21333.1_10154	1364	KF430219.1	28035.0	[20553:24647](+)	22600.0	0.8061	45	non-singleton
AGT21332.1.3_10154	1662	KF430219.1	28035.0	[2768:7753](+)	5260.5	0.1876	4	non-singleton
SNQ27946.1.5_10975	17	LT898422.1	6905.0	[2762:2812](+)	2787.0	0.4036	2	non-singleton
SNQ27946.1.10_10975	25	LT898422.1	6905.0	[4787:4861](+)	4824.0	0.6986	3	non-singleton
SNQ27946.1.1.4_10975	85	LT898422.1	6905.0	[4535:4789](+)	4662.0	0.6752	7	non-singleton
SNQ27946.1.9_10975	90	LT898422.1	6905.0	[4517:4786](+)	4651.5	0.6736	7	non-singleton
SNQ27946.1.1.3_10975	103	LT898422.1	6905.0	[3929:4237](+)	4083.0	0.5913	423	non-singleton
SNQ27946.1.6_10975	112	LT898422.1	6905.0	[2813:3148](+)	2980.5	0.4316	2	non-singleton
SNQ27946.1.7_10975	125	LT898422.1	6905.0	[3149:3523](+)	3336.0	0.4831	10	non-singleton
SNQ27946.1.4_10975	129	LT898422.1	6905.0	[2762:3148](+)	2955.0	0.428	2	non-singleton
SNQ27946.1.1.2_10975	160	LT898422.1	6905.0	[1382:1861](+)	1621.5	0.2348	514	non-singleton
SNQ27946.1.1.1_10975	160	LT898422.1	6905.0	[656:1135](+)	895.5	0.1297	514	non-singleton
SNQ27946.1.1.5_10975	174	LT898422.1	6905.0	[4862:5383](+)	5122.5	0.7419	66	non-singleton
SNQ27946.1.11_10975	191	LT898422.1	6905.0	[4862:5434](+)	5148.0	0.7455	66	non-singleton
SNQ27946.1.2_10975	241	LT898422.1	6905.0	[1163:1885](+)	1524.0	0.2207	615	non-singleton
SNQ27946.1.1_10975	253	LT898422.1	6905.0	[404:1162](+)	783.0	0.1134	615	non-singleton
SNQ27946.1.3_10975	292	LT898422.1	6905.0	[1886:2761](+)	2323.5	0.3365	5	non-singleton
SNQ27946.1.8_10975	331	LT898422.1	6905.0	[3524:4516](+)	4020.0	0.5822	31	non-singleton
SNQ27946.1.1.6_10975	333	LT898422.1	6905.0	[5726:6724](+)	6225.0	0.9015	16	non-singleton
SNQ27946.1.12_10975	455	LT898422.1	6905.0	[5435:6799](+)	6117.0	0.8859	767	non-singleton
AFN70966.1.4_10972	17	JQ316470.1	6916.0	[2740:2790](+)	2765.0	0.3998	2	non-singleton
AFN70966.1.9_10972	25	JQ316470.1	6916.0	[4765:4839](+)	4802.0	0.6943	3	non-singleton
AFN70966.1.1.4_10972	85	JQ316470.1	6916.0	[4513:4767](+)	4640.0	0.6709	7	non-singleton
AFN70966.1.8_10972	90	JQ316470.1	6916.0	[4495:4764](+)	4629.5	0.6694	7	non-singleton
AFN70966.1.1.3_10972	103	JQ316470.1	6916.0	[3907:4215](+)	4061.0	0.5872	423	non-singleton
AFN70966.1.5_10972	112	JQ316470.1	6916.0	[2791:3126](+)	2958.5	0.4278	2	non-singleton
AFN70966.1.6_10972	125	JQ316470.1	6916.0	[3127:3501](+)	3314.0	0.4792	10	non-singleton
AFN70966.1.1.2_10972	158	JQ316470.1	6916.0	[1372:1845](+)	1608.5	0.2326	514	non-singleton
AFN70966.1.1.1_10972	164	JQ316470.1	6916.0	[619:1110](+)	864.5	0.125	514	non-singleton
AFN70966.1.1.5_10972	174	JQ316470.1	6916.0	[4840:5361](+)	5100.5	0.7375	66	non-singleton
AFN70966.1.10_10972	191	JQ316470.1	6916.0	[4840:5412](+)	5126.0	0.7412	66	non-singleton
AFN70966.1.2_10972	244	JQ316470.1	6916.0	[1138:1869](+)	1503.5	0.2174	615	non-singleton
AFN70966.1.1_10972	253	JQ316470.1	6916.0	[379:1137](+)	758.0	0.1096	615	non-singleton
AFN70966.1.3_10972	290	JQ316470.1	6916.0	[1870:2739](+)	2304.5	0.3332	5	non-singleton
AFN70966.1.7_10972	331	JQ316470.1	6916.0	[3502:4494](+)	3998.0	0.5781	31	non-singleton
AFN70966.1.1.6_10972	333	JQ316470.1	6916.0	[5704:6702](+)	6203.0	0.8969	16	non-singleton
AFN70966.1.11_10972	455	JQ316470.1	6916.0	[5413:6777](+)	6095.0	0.8813	767	non-singleton
AFP96991.1.4_10938	17	JX134222.1	8050.0	[2999:3049](+)	3024.0	0.3757	1	singleton
AFP96991.1.9_10938	27	JX134222.1	8050.0	[5576:5656](+)	5616.0	0.6976	1	singleton
AFP96991.1.1.3_10938	99	JX134222.1	8050.0	[4637:4933](+)	4785.0	0.5944	423	non-singleton
AFP96991.1.8_10938	104	JX134222.1	8050.0	[5264:5575](+)	5419.5	0.6732	1	singleton
AFP96991.1.1.2_10938	129	JX134222.1	8050.0	[1712:2098](+)	1905.0	0.2366	14	non-singleton
AFP96991.1.5_10938	136	JX134222.1	8050.0	[3050:3457](+)	3253.5	0.4042	1	singleton
AFP96991.1.1.1_10938	157	JX134222.1	8050.0	[941:1411](+)	1176.0	0.1461	514	non-singleton
AFP96991.1.1.4_10938	171	JX134222.1	8050.0	[5681:6193](+)	5937.0	0.7375	104	non-singleton
AFP96991.1.10_10938	198	JX134222.1	8050.0	[5657:6250](+)	5953.5	0.7396	66	non-singleton
AFP96991.1.2_10938	229	JX134222.1	8050.0	[1427:2113](+)	1770.0	0.2199	615	non-singleton
AFP96991.1.1_10938	238	JX134222.1	8050.0	[713:1426](+)	1069.5	0.1329	615	non-singleton
AFP96991.1.6_10938	260	JX134222.1	8050.0	[3458:4237](+)	3847.5	0.478	1	singleton
AFP96991.1.3_10938	295	JX134222.1	8050.0	[2114:2998](+)	2556.0	0.3175	5	non-singleton
AFP96991.1.7_10938	342	JX134222.1	8050.0	[4238:5263](+)	4750.5	0.5901	31	non-singleton
AFP96991.1.1.5_10938	389	JX134222.1	8050.0	[6545:7711](+)	7128.0	0.8855	122	non-singleton
AFP96991.1.11_10938	490	JX134222.1	8050.0	[6251:7720](+)	6985.5	0.8678	767	non-singleton
QHA24723.1.1.8_10155	18	MN611525.1	28169.0	[6161:6214](+)	6187.5	0.2197	1	singleton
QHA24723.1.1.12_10155	22	MN611525.1	28169.0	[8447:8512](+)	8479.5	0.301	1	singleton
QHA24723.1.1.13_10155	22	MN611525.1	28169.0	[8552:8617](+)	8584.5	0.3047	17	non-singleton
QHA24723.1.1.9_10155	23	MN611525.1	28169.0	[6413:6481](+)	6447.0	0.2289	3	non-singleton
QHA24723.1.1.11_10155	23	MN611525.1	28169.0	[7682:7750](+)	7716.0	0.2739	1	singleton
QHA24723.1.1.14_10155	23	MN611525.1	28169.0	[8690:8758](+)	8724.0	0.3097	10	non-singleton
QHA24723.1.1.24_10155	48	MN611525.1	28169.0	[15466:15609](+)	15537.5	0.5516	56	non-singleton
QHA24723.1.1.28_10155	61	MN611525.1	28169.0	[18517:18699](+)	18608.0	0.6606	56	non-singleton
QHA24726.1_10155	74	MN611525.1	28169.0	[25178:25402](+)	25290.0	0.8978	19	non-singleton
QHA24723.1.1.25_10155	80	MN611525.1	28169.0	[15619:15858](+)	15738.5	0.5587	56	non-singleton
QHA24723.1.1.18_10155	83	MN611525.1	28169.0	[10826:11074](+)	10950.0	0.3887	74	non-singleton
QHA24729.1_10155	83	MN611525.1	28169.0	[27267:27518](+)	27392.5	0.9724	1	singleton
QHA24723.1.1.15_10155	92	MN611525.1	28169.0	[8813:9088](+)	8950.5	0.3177	71	non-singleton
QHA24723.1.1.23_10155	95	MN611525.1	28169.0	[15172:15456](+)	15314.0	0.5436	84	non-singleton
QHA24723.1.1.1_10155	107	MN611525.1	28169.0	[293:613](+)	453.0	0.0161	33	non-singleton
QHA24723.1.1.20_10155	108	MN611525.1	28169.0	[11660:11983](+)	11821.5	0.4197	79	non-singleton
QHA24723.1.1.5_10155	123	MN611525.1	28169.0	[4070:4438](+)	4254.0	0.151	126	non-singleton
QHA24723.1.1.29_10155	124	MN611525.1	28169.0	[18709:19080](+)	18894.5	0.6708	47	non-singleton
QHA24723.1.1.21_10155	130	MN611525.1	28169.0	[11984:12373](+)	12178.5	0.4323	79	non-singleton
QHA24730.1_10155	144	MN611525.1	28169.0	[27506:27940](+)	27723.0	0.9842	1	singleton
QHA24723.1.1.30_10155	152	MN611525.1	28169.0	[19072:19527](+)	19299.5	0.6851	57	non-singleton
QHA24723.1.1.3_10155	156	MN611525.1	28169.0	[2486:2953](+)	2719.5	0.0965	30	non-singleton
QHA24723.1.1.4_10155	174	MN611525.1	28169.0	[3350:3871](+)	3610.5	0.1282	14	non-singleton
QHA24723.1.1.19_10155	195	MN611525.1	28169.0	[11075:11659](+)	11367.0	0.4035	79	non-singleton
QHA24725.1_10155	218	MN611525.1	28169.0	[24497:25153](+)	24825.0	0.8813	21	non-singleton
QHA24727.1_10155	226	MN611525.1	28169.0	[25409:26089](+)	25749.0	0.9141	77	non-singleton
QHA24723.1.1.6_10155	288	MN611525.1	28169.0	[5021:5884](+)	5452.5	0.1936	16	non-singleton
QHA24723.1.1.17_10155	292	MN611525.1	28169.0	[9950:10825](+)	10387.5	0.3688	79	non-singleton
QHA24723.1.1.16_10155	296	MN611525.1	28169.0	[9098:9985](+)	9541.5	0.3387	98	non-singleton
QHA24723.1.1.31_10155	298	MN611525.1	28169.0	[19534:20427](+)	19980.5	0.7093	62	non-singleton
QHA24723.1.1.26_10155	340	MN611525.1	28169.0	[15925:16944](+)	16434.5	0.5834	77	non-singleton
QHA24723.1.1.10_10155	367	MN611525.1	28169.0	[7682:8782](+)	8232.0	0.2922	72	non-singleton
QHA24728.1_10155	385	MN611525.1	28169.0	[26100:27257](+)	26678.5	0.9471	40	non-singleton
QHA24723.1.1.7_10155	497	MN611525.1	28169.0	[6161:7651](+)	6906.0	0.2452	72	non-singleton
QHA24723.1.1.27_10155	510	MN611525.1	28169.0	[16975:18504](+)	17739.5	0.6298	61	non-singleton
QHA24723.1.1.2_10155	607	MN611525.1	28169.0	[614:2434](+)	1524.0	0.0541	24	non-singleton
QHA24723.1.1.22_10155	924	MN611525.1	28169.0	join{[12401:12415](+), [12415:15171](+)}	13786.0	0.4894	62	non-singleton
QHA24724.1_10155	1352	MN611525.1	28169.0	[20439:24497](+)	22468.0	0.7976	45	non-singleton
QGX41956.1.1.7_10167	18	MK472068.1	27435.0	[5541:5594](+)	5567.5	0.2029	1	singleton
QGX41956.1.1.12_10167	22	MK472068.1	27435.0	[7926:7991](+)	7958.5	0.2901	17	non-singleton
QGX41956.1.1.11_10167	22	MK472068.1	27435.0	[7821:7886](+)	7853.5	0.2863	9	non-singleton
QGX41956.1.1.8_10167	23	MK472068.1	27435.0	[5793:5861](+)	5827.0	0.2124	2	non-singleton
QGX41956.1.1.10_10167	23	MK472068.1	27435.0	[7056:7124](+)	7090.0	0.2584	1	singleton
QGX41956.1.1.13_10167	23	MK472068.1	27435.0	[8064:8132](+)	8098.0	0.2952	5	non-singleton
QGX41956.1.1.23_10167	48	MK472068.1	27435.0	[14846:14989](+)	14917.5	0.5437	56	non-singleton
QGX41956.1.1.27_10167	61	MK472068.1	27435.0	[17897:18079](+)	17988.0	0.6557	56	non-singleton
QGX41959.1_10167	76	MK472068.1	27435.0	[24581:24811](+)	24696.0	0.9002	19	non-singleton
QGX41956.1.1.24_10167	80	MK472068.1	27435.0	[14999:15238](+)	15118.5	0.5511	56	non-singleton
QGX41956.1.1.17_10167	83	MK472068.1	27435.0	[10209:10457](+)	10333.0	0.3766	74	non-singleton
QGX41956.1.1.1_10167	91	MK472068.1	27435.0	[441:713](+)	577.0	0.021	4	non-singleton
QGX41956.1.1.14_10167	92	MK472068.1	27435.0	[8187:8462](+)	8324.5	0.3034	71	non-singleton
QGX41956.1.1.22_10167	95	MK472068.1	27435.0	[14552:14836](+)	14694.0	0.5356	84	non-singleton
QGX41956.1.1.19_10167	108	MK472068.1	27435.0	[11043:11366](+)	11204.5	0.4084	79	non-singleton
QGX41956.1.1.28_10167	123	MK472068.1	27435.0	[18092:18460](+)	18276.0	0.6662	47	non-singleton
QGX41956.1.1.4_10167	129	MK472068.1	27435.0	[3408:3794](+)	3601.0	0.1313	126	non-singleton
QGX41956.1.1.20_10167	130	MK472068.1	27435.0	[11367:11756](+)	11561.5	0.4214	79	non-singleton
QGX41956.1.1.29_10167	152	MK472068.1	27435.0	[18452:18907](+)	18679.5	0.6809	57	non-singleton
QGX41956.1.1.3_10167	186	MK472068.1	27435.0	[2661:3218](+)	2939.5	0.1071	11	non-singleton
QGX41956.1.1.18_10167	195	MK472068.1	27435.0	[10458:11042](+)	10750.0	0.3918	79	non-singleton
QGX41958.1_10167	203	MK472068.1	27435.0	[23964:24575](+)	24269.5	0.8846	21	non-singleton
QGX41960.1_10167	225	MK472068.1	27435.0	[24818:25495](+)	25156.5	0.9169	77	non-singleton
QGX41956.1.1.5_10167	288	MK472068.1	27435.0	[4362:5225](+)	4793.5	0.1747	48	non-singleton
QGX41956.1.1.30_10167	291	MK472068.1	27435.0	[18914:19786](+)	19350.0	0.7053	62	non-singleton
QGX41956.1.1.16_10167	295	MK472068.1	27435.0	[9324:10208](+)	9766.0	0.356	79	non-singleton
QGX41956.1.1.15_10167	296	MK472068.1	27435.0	[8472:9359](+)	8915.5	0.325	98	non-singleton
QGX41956.1.1.25_10167	340	MK472068.1	27435.0	[15305:16324](+)	15814.5	0.5764	77	non-singleton
QGX41956.1.1.9_10167	367	MK472068.1	27435.0	[7056:8156](+)	7606.0	0.2772	72	non-singleton
QGX41961.1_10167	419	MK472068.1	27435.0	[25504:26763](+)	26133.5	0.9526	40	non-singleton
QGX41956.1.1.6_10167	497	MK472068.1	27435.0	[5541:7031](+)	6286.0	0.2291	72	non-singleton
QGX41956.1.1.26_10167	510	MK472068.1	27435.0	[16355:17884](+)	17119.5	0.624	61	non-singleton
QGX41956.1.1.2_10167	521	MK472068.1	27435.0	[759:2321](+)	1540.0	0.0561	5	non-singleton
QGX41956.1.1.21_10167	924	MK472068.1	27435.0	join{[11781:11795](+), [11795:14551](+)}	13166.0	0.4799	62	non-singleton
QGX41957.1_10167	1387	MK472068.1	27435.0	[19795:23958](+)	21876.5	0.7974	45	non-singleton
ABF74751.2.6_10353	18	DQ533483.2	8193.0	[3890:3943](+)	3916.5	0.478	1	singleton
ABF74751.2.10_10353	71	DQ533483.2	8193.0	[5819:6031](+)	5925.0	0.7232	1	singleton
ABF74751.2.1.2_10353	84	DQ533483.2	8193.0	[1697:1948](+)	1822.5	0.2224	8	non-singleton
ABF74751.2.2_10353	85	DQ533483.2	8193.0	[1697:1951](+)	1824.0	0.2226	8	non-singleton
ABF74751.2.1.6_10353	102	DQ533483.2	8193.0	[4721:5026](+)	4873.5	0.5948	423	non-singleton
ABF74751.2.1.5_10353	137	DQ533483.2	8193.0	[3260:3670](+)	3465.0	0.4229	210	non-singleton
ABF74751.2.1.4_10353	153	DQ533483.2	8193.0	[2696:3154](+)	2925.0	0.357	235	non-singleton
ABF74751.2.9_10353	153	DQ533483.2	8193.0	[5360:5818](+)	5589.0	0.6822	1	singleton
ABF74751.2.7_10353	154	DQ533483.2	8193.0	[3944:4405](+)	4174.5	0.5095	1	singleton
ABF74751.2.1.3_10353	165	DQ533483.2	8193.0	[2024:2518](+)	2271.0	0.2772	40	non-singleton
ABF74751.2.1.7_10353	185	DQ533483.2	8193.0	[6038:6592](+)	6315.0	0.7708	104	non-singleton
ABF74751.2.1_10353	201	DQ533483.2	8193.0	[1094:1696](+)	1395.0	0.1703	10	non-singleton
ABF74751.2.1.1_10353	201	DQ533483.2	8193.0	[1094:1696](+)	1395.0	0.1703	10	non-singleton
ABF74751.2.5_10353	209	DQ533483.2	8193.0	[3263:3889](+)	3576.0	0.4365	55	non-singleton
ABF74751.2.11_10353	213	DQ533483.2	8193.0	[6032:6670](+)	6351.0	0.7752	66	non-singleton
ABF74751.2.3_10353	218	DQ533483.2	8193.0	[1952:2605](+)	2278.5	0.2781	14	non-singleton
ABF74751.2.4_10353	219	DQ533483.2	8193.0	[2606:3262](+)	2934.0	0.3581	615	non-singleton
ABF74751.2.8_10353	318	DQ533483.2	8193.0	[4406:5359](+)	4882.5	0.5959	273	non-singleton
ABF74751.2.1.8_10353	458	DQ533483.2	8193.0	[6692:8065](+)	7378.5	0.9006	767	non-singleton
ABF74751.2.12_10353	470	DQ533483.2	8193.0	[6671:8080](+)	7375.5	0.9002	767	non-singleton
AIJ50565.1.1.3_10246	19	KJ541759.1	33452.0	[5323:5379](+)	5351.0	0.16	2	non-singleton
AIJ50564.1.1.3_10246	19	KJ541759.1	33452.0	[5323:5379](+)	5351.0	0.16	2	non-singleton
AIJ50564.1.1.2_10246	25	KJ541759.1	33452.0	[5173:5247](+)	5210.0	0.1557	3	non-singleton
AIJ50565.1.1.2_10246	25	KJ541759.1	33452.0	[5173:5247](+)	5210.0	0.1557	3	non-singleton
AIJ50565.1.1.12_10246	45	KJ541759.1	33452.0	[22413:22547](+)	22480.0	0.672	4	non-singleton
AIJ50564.1.1.8_10246	57	KJ541759.1	33452.0	[18127:18297](+)	18212.0	0.5444	5	non-singleton
AIJ50565.1.1.8_10246	57	KJ541759.1	33452.0	[18127:18297](+)	18212.0	0.5444	5	non-singleton
AIJ50565.1.1.13_10246	73	KJ541759.1	33452.0	[23037:23255](+)	23146.0	0.6919	5	non-singleton
AIJ50565.1.1.10_10246	95	KJ541759.1	33452.0	[20985:21269](+)	21127.0	0.6316	84	non-singleton
AIJ50564.1.1.4_10246	114	KJ541759.1	33452.0	[5767:6108](+)	5937.5	0.1775	2	non-singleton
AIJ50565.1.1.4_10246	114	KJ541759.1	33452.0	[5767:6108](+)	5937.5	0.1775	2	non-singleton
AIJ50565.1.1.14_10246	131	KJ541759.1	33452.0	[24087:24479](+)	24283.0	0.7259	43	non-singleton
AIJ50565.1.1.5_10246	147	KJ541759.1	33452.0	[8044:8484](+)	8264.0	0.247	13	non-singleton
AIJ50564.1.1.5_10246	147	KJ541759.1	33452.0	[8044:8484](+)	8264.0	0.247	13	non-singleton
AIJ50569.1_10246	152	KJ541759.1	33452.0	[29637:30095](+)	29866.0	0.8928	7	non-singleton
AIJ50565.1.1.11_10246	158	KJ541759.1	33452.0	[21714:22187](+)	21950.5	0.6562	22	non-singleton
AIJ50564.1.1.7_10246	166	KJ541759.1	33452.0	[8776:9273](+)	9024.5	0.2698	2	non-singleton
AIJ50565.1.1.7_10246	166	KJ541759.1	33452.0	[8776:9273](+)	9024.5	0.2698	2	non-singleton
AIJ50565.1.1.15_10246	187	KJ541759.1	33452.0	[24636:25196](+)	24916.0	0.7448	15	non-singleton
AIJ50568.1_10246	215	KJ541759.1	33452.0	[28977:29624](+)	29300.5	0.8759	77	non-singleton
AIJ50564.1.1.1_10246	245	KJ541759.1	33452.0	[1798:2532](+)	2165.0	0.0647	2	non-singleton
AIJ50565.1.1.1_10246	245	KJ541759.1	33452.0	[1798:2532](+)	2165.0	0.0647	2	non-singleton
AIJ50567.1_10246	252	KJ541759.1	33452.0	[28216:28974](+)	28595.0	0.8548	3	non-singleton
AIJ50570.1_10246	417	KJ541759.1	33452.0	[29845:31098](+)	30471.5	0.9109	1	singleton
AIJ50565.1.1.9_10246	447	KJ541759.1	33452.0	[19551:20891](+)	20221.0	0.6045	35	non-singleton
AIJ50565.1.1.6_10246	476	KJ541759.1	33452.0	[8662:10089](+)	9375.5	0.2803	4	non-singleton
AIJ50564.1.1.6_10246	476	KJ541759.1	33452.0	[8662:10089](+)	9375.5	0.2803	4	non-singleton
AIJ50571.1_10246	499	KJ541759.1	33452.0	[31014:32513](+)	31763.5	0.9495	6	non-singleton
AIJ50566.1_10246	959	KJ541759.1	33452.0	[25340:28219](+)	26779.5	0.8005	9	non-singleton
ACL15191.1.9_10408	19	FJ438908.1	7215.0	[5074:5130](+)	5102.0	0.7071	7	non-singleton
ACL15191.1.5_10408	30	FJ438908.1	7215.0	[3337:3426](+)	3381.5	0.4687	1	singleton
ACL15191.1.1_10408	68	FJ438908.1	7215.0	[748:951](+)	849.5	0.1177	7	non-singleton
ACL15191.1.1.4_10408	101	FJ438908.1	7215.0	[4132:4434](+)	4283.0	0.5936	423	non-singleton
ACL15191.1.8_10408	108	FJ438908.1	7215.0	[4750:5073](+)	4911.5	0.6807	7	non-singleton
ACL15191.1.6_10408	120	FJ438908.1	7215.0	[3427:3786](+)	3606.5	0.4999	6	non-singleton
ACL15191.1.1.5_10408	141	FJ438908.1	7215.0	[5239:5661](+)	5450.0	0.7554	75	non-singleton
ACL15191.1.1.3_10408	148	FJ438908.1	7215.0	[2848:3291](+)	3069.5	0.4254	16	non-singleton
ACL15191.1.1.2_10408	159	FJ438908.1	7215.0	[1969:2445](+)	2207.0	0.3059	111	non-singleton
ACL15191.1.10_10408	203	FJ438908.1	7215.0	[5131:5739](+)	5435.0	0.7533	66	non-singleton
ACL15191.1.1.1_10408	206	FJ438908.1	7215.0	[1129:1746](+)	1437.5	0.1992	514	non-singleton
ACL15191.1.3_10408	231	FJ438908.1	7215.0	[1762:2454](+)	2108.0	0.2922	615	non-singleton
ACL15191.1.2_10408	270	FJ438908.1	7215.0	[952:1761](+)	1356.5	0.188	615	non-singleton
ACL15191.1.4_10408	294	FJ438908.1	7215.0	[2455:3336](+)	2895.5	0.4013	7	non-singleton
ACL15191.1.7_10408	321	FJ438908.1	7215.0	[3787:4749](+)	4268.0	0.5915	273	non-singleton
ACL15191.1.1.6_10408	461	FJ438908.1	7215.0	[5740:7122](+)	6431.0	0.8913	767	non-singleton
ACL15191.1.11_10408	462	FJ438908.1	7215.0	[5740:7125](+)	6432.5	0.8915	767	non-singleton
ACL15190.1.9_10407	19	FJ438907.1	7205.0	[5070:5126](+)	5098.0	0.7076	7	non-singleton
ACL15190.1.5_10407	31	FJ438907.1	7205.0	[3351:3443](+)	3397.0	0.4715	1	singleton
ACL15190.1.1_10407	68	FJ438907.1	7205.0	[750:953](+)	851.5	0.1182	7	non-singleton
ACL15190.1.1.4_10407	101	FJ438907.1	7205.0	[4146:4448](+)	4297.0	0.5964	423	non-singleton
ACL15190.1.8_10407	102	FJ438907.1	7205.0	[4764:5069](+)	4916.5	0.6824	7	non-singleton
ACL15190.1.6_10407	119	FJ438907.1	7205.0	[3444:3800](+)	3622.0	0.5027	6	non-singleton
ACL15190.1.1.5_10407	148	FJ438907.1	7205.0	[5214:5657](+)	5435.5	0.7544	75	non-singleton
ACL15190.1.1.2_10407	162	FJ438907.1	7205.0	[1959:2444](+)	2201.5	0.3056	111	non-singleton
ACL15190.1.1.3_10407	171	FJ438907.1	7205.0	[2781:3293](+)	3037.0	0.4215	25	non-singleton
ACL15190.1.10_10407	203	FJ438907.1	7205.0	[5127:5735](+)	5431.0	0.7538	66	non-singleton
ACL15190.1.1.1_10407	205	FJ438907.1	7205.0	[1128:1742](+)	1435.0	0.1992	514	non-singleton
ACL15190.1.3_10407	230	FJ438907.1	7205.0	[1767:2456](+)	2111.5	0.2931	615	non-singleton
ACL15190.1.2_10407	271	FJ438907.1	7205.0	[954:1766](+)	1360.0	0.1888	615	non-singleton
ACL15190.1.4_10407	298	FJ438907.1	7205.0	[2457:3350](+)	2903.5	0.403	7	non-singleton
ACL15190.1.7_10407	321	FJ438907.1	7205.0	[3801:4763](+)	4282.0	0.5943	273	non-singleton
ACL15190.1.1.6_10407	460	FJ438907.1	7205.0	[5736:7115](+)	6425.5	0.8918	767	non-singleton
ACL15190.1.11_10407	462	FJ438907.1	7205.0	[5736:7121](+)	6428.5	0.8922	767	non-singleton
ACL99815.1.9_10413	19	FJ555055.1	6580.0	[4426:4482](+)	4454.0	0.6769	7	non-singleton
ACL99815.1.5_10413	37	FJ555055.1	6580.0	[2683:2793](+)	2738.0	0.4161	1	singleton
ACL99815.1.1_10413	68	FJ555055.1	6580.0	[139:342](+)	240.5	0.0366	7	non-singleton
ACL99815.1.1.4_10413	101	FJ555055.1	6580.0	[3499:3801](+)	3650.0	0.5547	423	non-singleton
ACL99815.1.8_10413	103	FJ555055.1	6580.0	[4117:4425](+)	4271.0	0.6491	7	non-singleton
ACL99815.1.6_10413	120	FJ555055.1	6580.0	[2794:3153](+)	2973.5	0.4519	6	non-singleton
ACL99815.1.1.3_10413	147	FJ555055.1	6580.0	[2230:2670](+)	2450.0	0.3723	16	non-singleton
ACL99815.1.1.2_10413	163	FJ555055.1	6580.0	[1333:1821](+)	1577.0	0.2397	111	non-singleton
ACL99815.1.1.5_10413	177	FJ555055.1	6580.0	[4483:5013](+)	4748.0	0.7216	104	non-singleton
ACL99815.1.10_10413	203	FJ555055.1	6580.0	[4483:5091](+)	4787.0	0.7275	66	non-singleton
ACL99815.1.1.1_10413	208	FJ555055.1	6580.0	[517:1140](+)	828.5	0.1259	514	non-singleton
ACL99815.1.3_10413	232	FJ555055.1	6580.0	[1153:1848](+)	1500.5	0.228	615	non-singleton
ACL99815.1.2_10413	270	FJ555055.1	6580.0	[343:1152](+)	747.5	0.1136	615	non-singleton
ACL99815.1.4_10413	278	FJ555055.1	6580.0	[1849:2682](+)	2265.5	0.3443	7	non-singleton
ACL99815.1.7_10413	321	FJ555055.1	6580.0	[3154:4116](+)	3635.0	0.5524	273	non-singleton
ACL99815.1.1.6_10413	461	FJ555055.1	6580.0	[5092:6474](+)	5783.0	0.8789	767	non-singleton
ACL99815.1.11_10413	462	FJ555055.1	6580.0	[5092:6477](+)	5784.5	0.8791	767	non-singleton
ADI80512.1.1.8_10162	19	HM245925.1	28941.0	[5925:5981](+)	5953.0	0.2057	2	non-singleton
ADI80511.1.1.8_10162	19	HM245925.1	28941.0	[5925:5981](+)	5953.0	0.2057	2	non-singleton
ADI80512.1.1.11_10162	22	HM245925.1	28941.0	[7458:7523](+)	7490.5	0.2588	2	non-singleton
ADI80511.1.1.11_10162	22	HM245925.1	28941.0	[7458:7523](+)	7490.5	0.2588	2	non-singleton
ADI80511.1.1.12_10162	22	HM245925.1	28941.0	[8262:8327](+)	8294.5	0.2866	2	non-singleton
ADI80511.1.1.13_10162	22	HM245925.1	28941.0	[8367:8432](+)	8399.5	0.2902	2	non-singleton
ADI80512.1.1.12_10162	22	HM245925.1	28941.0	[8262:8327](+)	8294.5	0.2866	2	non-singleton
ADI80512.1.1.13_10162	22	HM245925.1	28941.0	[8367:8432](+)	8399.5	0.2902	2	non-singleton
ADI80512.1.1.14_10162	23	HM245925.1	28941.0	[8505:8573](+)	8539.0	0.295	4	non-singleton
ADI80511.1.1.9_10162	23	HM245925.1	28941.0	[6183:6251](+)	6217.0	0.2148	2	non-singleton
ADI80511.1.1.14_10162	23	HM245925.1	28941.0	[8505:8573](+)	8539.0	0.295	4	non-singleton
ADI80512.1.1.9_10162	23	HM245925.1	28941.0	[6183:6251](+)	6217.0	0.2148	2	non-singleton
ADI80512.1.1.24_10162	48	HM245925.1	28941.0	[15350:15493](+)	15421.5	0.5329	56	non-singleton
ADI80512.1.1.28_10162	61	HM245925.1	28941.0	[18404:18586](+)	18495.0	0.6391	56	non-singleton
ADI80519.1_10162	73	HM245925.1	28941.0	[27870:28091](+)	27980.5	0.9668	1	singleton
ADI80512.1.1.25_10162	80	HM245925.1	28941.0	[15503:15742](+)	15622.5	0.5398	56	non-singleton
ADI80515.1_10162	82	HM245925.1	28941.0	[25368:25616](+)	25492.0	0.8808	2	non-singleton
ADI80512.1.1.18_10162	83	HM245925.1	28941.0	[10698:10946](+)	10822.0	0.3739	74	non-singleton
ADI80511.1.1.18_10162	83	HM245925.1	28941.0	[10698:10946](+)	10822.0	0.3739	74	non-singleton
ADI80512.1.1.15_10162	92	HM245925.1	28941.0	[8628:8903](+)	8765.5	0.3029	71	non-singleton
ADI80511.1.1.15_10162	92	HM245925.1	28941.0	[8628:8903](+)	8765.5	0.3029	71	non-singleton
ADI80512.1.1.23_10162	95	HM245925.1	28941.0	[15056:15340](+)	15198.0	0.5251	84	non-singleton
ADI80518.1_10162	98	HM245925.1	28941.0	[27589:27885](+)	27737.0	0.9584	1	singleton
ADI80512.1.1.1_10162	105	HM245925.1	28941.0	[276:590](+)	433.0	0.015	33	non-singleton
ADI80511.1.1.1_10162	105	HM245925.1	28941.0	[276:590](+)	433.0	0.015	33	non-singleton
ADI80512.1.1.20_10162	111	HM245925.1	28941.0	[11532:11864](+)	11698.0	0.4042	79	non-singleton
ADI80511.1.1.20_10162	111	HM245925.1	28941.0	[11532:11864](+)	11698.0	0.4042	79	non-singleton
ADI80512.1.1.29_10162	124	HM245925.1	28941.0	[18596:18967](+)	18781.5	0.649	47	non-singleton
ADI80512.1.1.5_10162	128	HM245925.1	28941.0	[4365:4748](+)	4556.5	0.1574	126	non-singleton
ADI80511.1.1.5_10162	128	HM245925.1	28941.0	[4365:4748](+)	4556.5	0.1574	126	non-singleton
ADI80512.1.1.21_10162	130	HM245925.1	28941.0	[11865:12254](+)	12059.5	0.4167	79	non-singleton
ADI80511.1.1.21_10162	130	HM245925.1	28941.0	[11865:12254](+)	12059.5	0.4167	79	non-singleton
ADI80512.1.1.3_10162	150	HM245925.1	28941.0	[2454:2903](+)	2678.5	0.0926	30	non-singleton
ADI80511.1.1.3_10162	150	HM245925.1	28941.0	[2454:2903](+)	2678.5	0.0926	30	non-singleton
ADI80512.1.1.30_10162	152	HM245925.1	28941.0	[18959:19414](+)	19186.5	0.663	57	non-singleton
ADI80512.1.1.19_10162	195	HM245925.1	28941.0	[10947:11531](+)	11239.0	0.3883	79	non-singleton
ADI80511.1.1.19_10162	195	HM245925.1	28941.0	[10947:11531](+)	11239.0	0.3883	79	non-singleton
ADI80511.1.1.4_10162	197	HM245925.1	28941.0	[3399:3989](+)	3694.0	0.1276	11	non-singleton
ADI80512.1.1.4_10162	197	HM245925.1	28941.0	[3399:3989](+)	3694.0	0.1276	11	non-singleton
ADI80520.1_10162	204	HM245925.1	28941.0	[28033:28647](+)	28340.0	0.9792	1	singleton
ADI80514.1_10162	247	HM245925.1	28941.0	[24656:25399](+)	25027.5	0.8648	21	non-singleton
ADI80516.1_10162	268	HM245925.1	28941.0	[25633:26439](+)	26036.0	0.8996	77	non-singleton
ADI80512.1.1.6_10162	283	HM245925.1	28941.0	[4782:5630](+)	5206.0	0.1799	48	non-singleton
ADI80511.1.1.6_10162	283	HM245925.1	28941.0	[4782:5630](+)	5206.0	0.1799	48	non-singleton
ADI80512.1.1.16_10162	296	HM245925.1	28941.0	[8913:9800](+)	9356.5	0.3233	98	non-singleton
ADI80511.1.1.16_10162	296	HM245925.1	28941.0	[8913:9800](+)	9356.5	0.3233	98	non-singleton
ADI80512.1.1.31_10162	298	HM245925.1	28941.0	[19421:20314](+)	19867.5	0.6865	62	non-singleton
ADI80511.1.1.17_10162	311	HM245925.1	28941.0	[9765:10697](+)	10231.0	0.3535	79	non-singleton
ADI80512.1.1.17_10162	311	HM245925.1	28941.0	[9765:10697](+)	10231.0	0.3535	79	non-singleton
ADI80512.1.1.26_10162	340	HM245925.1	28941.0	[15809:16828](+)	16318.5	0.5639	77	non-singleton
ADI80517.1_10162	376	HM245925.1	28941.0	[26454:27584](+)	27019.0	0.9336	40	non-singleton
ADI80511.1.1.10_10162	380	HM245925.1	28941.0	[7458:8597](+)	8027.5	0.2774	72	non-singleton
ADI80512.1.1.10_10162	380	HM245925.1	28941.0	[7458:8597](+)	8027.5	0.2774	72	non-singleton
ADI80512.1.1.7_10162	498	HM245925.1	28941.0	[5925:7418](+)	6671.5	0.2305	72	non-singleton
ADI80511.1.1.7_10162	498	HM245925.1	28941.0	[5925:7418](+)	6671.5	0.2305	72	non-singleton
ADI80512.1.1.27_10162	509	HM245925.1	28941.0	[16862:18388](+)	17625.0	0.609	61	non-singleton
ADI80511.1.1.2_10162	603	HM245925.1	28941.0	[603:2411](+)	1507.0	0.0521	24	non-singleton
ADI80512.1.1.2_10162	603	HM245925.1	28941.0	[603:2411](+)	1507.0	0.0521	24	non-singleton
ADI80512.1.1.22_10162	924	HM245925.1	28941.0	join{[12285:12287](+), [12287:15055](+)}	13670.0	0.4723	62	non-singleton
ADI80513.1_10162	1438	HM245925.1	28941.0	[20322:24638](+)	22480.0	0.7768	45	non-singleton
ACL15189.1.3_10386	19	FJ438906.1	2263.0	[718:774](+)	746.0	0.3297	7	non-singleton
ACL15189.1.2_10386	108	FJ438906.1	2263.0	[394:717](+)	555.5	0.2455	7	non-singleton
ACL15189.1.1_10386	131	FJ438906.1	2263.0	[1:393](+)	197.0	0.0871	1	singleton
ACL15189.1.4_10386	203	FJ438906.1	2263.0	[775:1383](+)	1079.0	0.4768	66	non-singleton
ACL15189.1.5_10386	293	FJ438906.1	2263.0	[1384:2262](+)	1823.0	0.8056	3	non-singleton
ACL15189.1_10386	754	FJ438906.1	2263.0	[<1:>2263](+)	1132.0	0.5002	1	singleton
ACL15187.1.9_10385	19	FJ438904.1	6431.0	[4897:4953](+)	4925.0	0.7658	7	non-singleton
ACL15187.1.5_10385	32	FJ438904.1	6431.0	[3151:3246](+)	3198.5	0.4974	3	non-singleton
ACL15187.1.1_10385	68	FJ438904.1	6431.0	[541:744](+)	642.5	0.0999	7	non-singleton
ACL15187.1.8_10385	108	FJ438904.1	6431.0	[4573:4896](+)	4734.5	0.7362	7	non-singleton
ACL15187.1.6_10385	121	FJ438904.1	6431.0	[3247:3609](+)	3428.0	0.533	6	non-singleton
ACL15187.1.10_10385	203	FJ438904.1	6431.0	[4954:5562](+)	5258.0	0.8176	66	non-singleton
ACL15187.1.3_10385	232	FJ438904.1	6431.0	[1558:2253](+)	1905.5	0.2963	615	non-singleton
ACL15187.1.2_10385	271	FJ438904.1	6431.0	[745:1557](+)	1151.0	0.179	615	non-singleton
ACL15187.1.11_10385	289	FJ438904.1	6431.0	[5563:6429](+)	5996.0	0.9324	3	non-singleton
ACL15187.1.4_10385	299	FJ438904.1	6431.0	[2254:3150](+)	2702.0	0.4202	7	non-singleton
ACL15187.1.7_10385	321	FJ438904.1	6431.0	[3610:4572](+)	4091.0	0.6361	273	non-singleton
ACL15187.1_10385	1963	FJ438904.1	6431.0	[541:>6431](+)	3486.0	0.5421	2	non-singleton
AGV08598.1.4_10976	19	KC843627.1	7539.0	[2778:2834](+)	2806.0	0.3722	1	singleton
AGV08598.1.9_10976	20	KC843627.1	7539.0	[5190:5249](+)	5219.5	0.6923	1	singleton
AGV08598.1.1.3_10976	79	KC843627.1	7539.0	[4143:4379](+)	4261.0	0.5652	1	singleton
AGV08598.1.1.4_10976	94	KC843627.1	7539.0	[5523:5804](+)	5663.5	0.7512	5	non-singleton
AGV08598.1.1.1_10976	120	KC843627.1	7539.0	[870:1229](+)	1049.5	0.1392	41	non-singleton
AGV08598.1.6_10976	126	KC843627.1	7539.0	[3255:3632](+)	3443.5	0.4568	10	non-singleton
AGV08598.1.5_10976	140	KC843627.1	7539.0	[2835:3254](+)	3044.5	0.4038	3	non-singleton
AGV08598.1.8_10976	146	KC843627.1	7539.0	[4752:5189](+)	4970.5	0.6593	1	singleton
AGV08598.1.1.2_10976	154	KC843627.1	7539.0	[1443:1904](+)	1673.5	0.222	111	non-singleton
AGV08598.1.10_10976	199	KC843627.1	7539.0	[5250:5846](+)	5548.0	0.7359	66	non-singleton
AGV08598.1.2_10976	232	KC843627.1	7539.0	[1233:1928](+)	1580.5	0.2096	615	non-singleton
AGV08598.1.1_10976	248	KC843627.1	7539.0	[489:1232](+)	860.5	0.1141	22	non-singleton
AGV08598.1.3_10976	283	KC843627.1	7539.0	[1929:2777](+)	2353.0	0.3121	5	non-singleton
AGV08598.1.1.5_10976	349	KC843627.1	7539.0	[6141:7187](+)	6664.0	0.8839	122	non-singleton
AGV08598.1.7_10976	373	KC843627.1	7539.0	[3633:4751](+)	4192.0	0.556	273	non-singleton
AGV08598.1.11_10976	473	KC843627.1	7539.0	[5847:7265](+)	6556.0	0.8696	767	non-singleton
ACL15186.1.9_10384	19	FJ438903.1	7335.0	[5185:5241](+)	5213.0	0.7107	7	non-singleton
ACL15186.1.5_10384	30	FJ438903.1	7335.0	[3445:3534](+)	3489.5	0.4757	3	non-singleton
ACL15186.1.1_10384	68	FJ438903.1	7335.0	[859:1062](+)	960.5	0.1309	7	non-singleton
ACL15186.1.1.4_10384	101	FJ438903.1	7335.0	[4243:4545](+)	4394.0	0.599	423	non-singleton
ACL15186.1.8_10384	108	FJ438903.1	7335.0	[4861:5184](+)	5022.5	0.6847	7	non-singleton
ACL15186.1.6_10384	121	FJ438903.1	7335.0	[3535:3897](+)	3716.0	0.5066	6	non-singleton
ACL15186.1.1.2_10384	143	FJ438903.1	7335.0	[2119:2547](+)	2333.0	0.3181	111	non-singleton
ACL15186.1.1.5_10384	148	FJ438903.1	7335.0	[5329:5772](+)	5550.5	0.7567	75	non-singleton
ACL15186.1.1.3_10384	150	FJ438903.1	7335.0	[2938:3387](+)	3162.5	0.4312	16	non-singleton
ACL15186.1.10_10384	203	FJ438903.1	7335.0	[5242:5850](+)	5546.0	0.7561	66	non-singleton
ACL15186.1.1.1_10384	213	FJ438903.1	7335.0	[1135:1773](+)	1454.0	0.1982	309	non-singleton
ACL15186.1.3_10384	233	FJ438903.1	7335.0	[1861:2559](+)	2210.0	0.3013	615	non-singleton
ACL15186.1.2_10384	266	FJ438903.1	7335.0	[1063:1860](+)	1461.5	0.1993	615	non-singleton
ACL15186.1.4_10384	295	FJ438903.1	7335.0	[2560:3444](+)	3002.0	0.4093	7	non-singleton
ACL15186.1.7_10384	321	FJ438903.1	7335.0	[3898:4860](+)	4379.0	0.597	273	non-singleton
ACL15186.1.1.6_10384	462	FJ438903.1	7335.0	[5851:7236](+)	6543.5	0.8921	767	non-singleton
ACL15186.1.11_10384	463	FJ438903.1	7335.0	[5851:7239](+)	6545.0	0.8923	767	non-singleton
AIW61116.1_9040	19	KJ432573.1	11284.0	[4854:4913](+)	4883.5	0.4328	1	singleton
AIW61123.1_9040	73	KJ432573.1	11284.0	[2872:3093](+)	2982.5	0.2643	2	non-singleton
AIW61120.1_9040	74	KJ432573.1	11284.0	[1466:1690](+)	1578.0	0.1398	1	singleton
AIW61121.1_9040	102	KJ432573.1	11284.0	[1869:2177](+)	2023.0	0.1793	1	singleton
AIW61122.1_9040	178	KJ432573.1	11284.0	[2312:2848](+)	2580.0	0.2286	13	non-singleton
AIW61115.1.1.2_9040	228	KJ432573.1	11284.0	[8133:8816](+)	8474.5	0.751	256	non-singleton
AIW61119.1_9040	291	KJ432573.1	11284.0	[1411:2286](+)	1848.5	0.1638	4	non-singleton
AIW61118.1_9040	425	KJ432573.1	11284.0	[57:1334](+)	695.5	0.0616	204	non-singleton
AIW61117.1_9040	539	KJ432573.1	11284.0	[3207:4826](+)	4016.5	0.3559	133	non-singleton
AIW61115.1.1.3_9040	662	KJ432573.1	11284.0	[8937:10922](+)	9929.5	0.88	167	non-singleton
AIW61115.1.1.1_9040	1012	KJ432573.1	11284.0	[5067:8102](+)	6584.5	0.5835	336	non-singleton
AIW61115.1_9040	2074	KJ432573.1	11284.0	[4971:11195](+)	8083.0	0.7163	83	non-singleton
ACL15185.1.9_10383	19	FJ438902.1	7632.0	[5482:5538](+)	5510.0	0.722	7	non-singleton
ACL15185.1.5_10383	30	FJ438902.1	7632.0	[3742:3831](+)	3786.5	0.4961	3	non-singleton
ACL15185.1.1_10383	68	FJ438902.1	7632.0	[1165:1368](+)	1266.5	0.1659	7	non-singleton
ACL15185.1.1.4_10383	101	FJ438902.1	7632.0	[4540:4842](+)	4691.0	0.6146	423	non-singleton
ACL15185.1.8_10383	108	FJ438902.1	7632.0	[5158:5481](+)	5319.5	0.697	7	non-singleton
ACL15185.1.6_10383	121	FJ438902.1	7632.0	[3832:4194](+)	4013.0	0.5258	6	non-singleton
ACL15185.1.1.3_10383	143	FJ438902.1	7632.0	[3259:3687](+)	3473.0	0.4551	16	non-singleton
ACL15185.1.1.5_10383	148	FJ438902.1	7632.0	[5626:6069](+)	5847.5	0.7662	75	non-singleton
ACL15185.1.1.2_10383	186	FJ438902.1	7632.0	[2293:2850](+)	2571.5	0.3369	514	non-singleton
ACL15185.1.10_10383	203	FJ438902.1	7632.0	[5539:6147](+)	5843.0	0.7656	66	non-singleton
ACL15185.1.1.1_10383	212	FJ438902.1	7632.0	[1441:2076](+)	1758.5	0.2304	309	non-singleton
ACL15185.1.3_10383	233	FJ438902.1	7632.0	[2164:2862](+)	2513.0	0.3293	615	non-singleton
ACL15185.1.2_10383	265	FJ438902.1	7632.0	[1369:2163](+)	1766.0	0.2314	615	non-singleton
ACL15185.1.4_10383	293	FJ438902.1	7632.0	[2863:3741](+)	3302.0	0.4327	7	non-singleton
ACL15185.1.7_10383	321	FJ438902.1	7632.0	[4195:5157](+)	4676.0	0.6127	273	non-singleton
ACL15185.1.1.6_10383	462	FJ438902.1	7632.0	[6148:7533](+)	6840.5	0.8963	767	non-singleton
ACL15185.1.11_10383	463	FJ438902.1	7632.0	[6148:7536](+)	6842.0	0.8965	767	non-singleton
AIY68181.1.10_10457	19	KM873611.1	7093.0	[4800:4856](+)	4828.0	0.6807	1	singleton
AIY68181.1.1_10457	52	KM873611.1	7093.0	[192:347](+)	269.5	0.038	1	singleton
AIY68181.1.2_10457	71	KM873611.1	7093.0	[348:560](+)	454.0	0.064	1	singleton
AIY68181.1.9_10457	85	KM873611.1	7093.0	[4545:4799](+)	4672.0	0.6587	1	singleton
AIY68181.1.1.4_10457	101	KM873611.1	7093.0	[3927:4229](+)	4078.0	0.5749	423	non-singleton
AIY68181.1.7_10457	138	KM873611.1	7093.0	[3135:3548](+)	3341.5	0.4711	1	singleton
AIY68181.1.6_10457	145	KM873611.1	7093.0	[2700:3134](+)	2917.0	0.4113	1	singleton
AIY68181.1.1.2_10457	164	KM873611.1	7093.0	[1461:1952](+)	1706.5	0.2406	111	non-singleton
AIY68181.1.1.5_10457	173	KM873611.1	7093.0	[4866:5384](+)	5125.0	0.7225	104	non-singleton
AIY68181.1.1.1_10457	182	KM873611.1	7093.0	[630:1175](+)	902.5	0.1272	40	non-singleton
AIY68181.1.1.3_10457	186	KM873611.1	7093.0	[2061:2618](+)	2339.5	0.3298	514	non-singleton
AIY68181.1.11_10457	195	KM873611.1	7093.0	[4857:5441](+)	5149.0	0.7259	66	non-singleton
AIY68181.1.4_10457	233	KM873611.1	7093.0	[1266:1964](+)	1615.0	0.2277	615	non-singleton
AIY68181.1.3_10457	235	KM873611.1	7093.0	[561:1265](+)	913.0	0.1287	615	non-singleton
AIY68181.1.5_10457	245	KM873611.1	7093.0	[1965:2699](+)	2332.0	0.3288	615	non-singleton
AIY68181.1.8_10457	332	KM873611.1	7093.0	[3549:4544](+)	4046.5	0.5705	273	non-singleton
AIY68181.1.1.6_10457	458	KM873611.1	7093.0	[5448:6821](+)	6134.5	0.8649	767	non-singleton
AIY68181.1.12_10457	468	KM873611.1	7093.0	[5442:6845](+)	6143.5	0.8661	767	non-singleton
QFU19715.1.1.4_10253	19	MN161561.1	27270.0	[10583:10639](+)	10611.0	0.3891	2	non-singleton
QFU19716.1.1.4_10253	19	MN161561.1	27270.0	[10583:10639](+)	10611.0	0.3891	2	non-singleton
QFU19716.1.1.5_10253	20	MN161561.1	27270.0	[10679:10738](+)	10708.5	0.3927	2	non-singleton
QFU19715.1.1.5_10253	20	MN161561.1	27270.0	[10679:10738](+)	10708.5	0.3927	2	non-singleton
QFU19715.1.1.6_10253	30	MN161561.1	27270.0	[10784:10873](+)	10828.5	0.3971	2	non-singleton
QFU19716.1.1.6_10253	30	MN161561.1	27270.0	[10784:10873](+)	10828.5	0.3971	2	non-singleton
QFU19715.1.1.9_10253	72	MN161561.1	27270.0	[13634:13849](+)	13741.5	0.5039	11	non-singleton
QFU19716.1.1.9_10253	72	MN161561.1	27270.0	[13634:13849](+)	13741.5	0.5039	11	non-singleton
QFU19721.1.1.2_10253	93	MN161561.1	27270.0	[16429:16707](+)	16568.0	0.6076	84	non-singleton
QFU19715.1.1.11_10253	93	MN161561.1	27270.0	[16429:16707](+)	16568.0	0.6076	84	non-singleton
QFU19715.1.1.2_10253	101	MN161561.1	27270.0	[6965:7267](+)	7116.0	0.2609	2	non-singleton
QFU19716.1.1.2_10253	101	MN161561.1	27270.0	[6965:7267](+)	7116.0	0.2609	2	non-singleton
QFU19715.1.1.14_10253	106	MN161561.1	27270.0	[19177:19494](+)	19335.5	0.709	2	non-singleton
QFU19721.1.1.5_10253	106	MN161561.1	27270.0	[19177:19494](+)	19335.5	0.709	2	non-singleton
QFU19715.1.1.7_10253	126	MN161561.1	27270.0	[11252:11629](+)	11440.5	0.4195	3	non-singleton
QFU19716.1.1.7_10253	126	MN161561.1	27270.0	[11252:11629](+)	11440.5	0.4195	3	non-singleton
QFU19716.1.1.1_10253	127	MN161561.1	27270.0	[6368:6748](+)	6558.0	0.2405	5	non-singleton
QFU19715.1.1.1_10253	127	MN161561.1	27270.0	[6368:6748](+)	6558.0	0.2405	5	non-singleton
QFU19715.1.1.15_10253	132	MN161561.1	27270.0	[19489:19884](+)	19686.5	0.7219	43	non-singleton
QFU19721.1.1.6_10253	132	MN161561.1	27270.0	[19489:19884](+)	19686.5	0.7219	43	non-singleton
QFU19720.1_10253	153	MN161561.1	27270.0	[25156:25617](+)	25386.5	0.9309	1	singleton
QFU19715.1.1.3_10253	155	MN161561.1	27270.0	[10433:10897](+)	10665.0	0.3911	3	non-singleton
QFU19716.1.1.3_10253	155	MN161561.1	27270.0	[10433:10897](+)	10665.0	0.3911	3	non-singleton
QFU19721.1.1.3_10253	158	MN161561.1	27270.0	[17131:17604](+)	17367.5	0.6369	22	non-singleton
QFU19715.1.1.12_10253	158	MN161561.1	27270.0	[17131:17604](+)	17367.5	0.6369	22	non-singleton
QFU19721.1.1.7_10253	177	MN161561.1	27270.0	[20017:20547](+)	20282.0	0.7437	11	non-singleton
QFU19715.1.1.16_10253	177	MN161561.1	27270.0	[20017:20547](+)	20282.0	0.7437	11	non-singleton
QFU19719.1_10253	187	MN161561.1	27270.0	[23909:24472](+)	24190.5	0.8871	1	singleton
QFU19715.1.1.8_10253	190	MN161561.1	27270.0	[11984:12553](+)	12268.5	0.4499	2	non-singleton
QFU19716.1.1.8_10253	190	MN161561.1	27270.0	[11984:12553](+)	12268.5	0.4499	2	non-singleton
QFU19718.1_10253	211	MN161561.1	27270.0	[24444:25079](+)	24761.5	0.908	77	non-singleton
QFU19721.1.1.4_10253	278	MN161561.1	27270.0	[17140:17973](+)	17556.5	0.6438	40	non-singleton
QFU19715.1.1.13_10253	278	MN161561.1	27270.0	[17140:17973](+)	17556.5	0.6438	40	non-singleton
QFU19721.1.1.1_10253	444	MN161561.1	27270.0	[15031:16362](+)	15696.5	0.5756	35	non-singleton
QFU19715.1.1.10_10253	444	MN161561.1	27270.0	[15031:16362](+)	15696.5	0.5756	35	non-singleton
QFU19717.1_10253	1071	MN161561.1	27270.0	[20684:23899](+)	22291.5	0.8174	33	non-singleton
AFD29225.1.1.8_10203	19	JQ065047.1	26077.0	[7316:7372](+)	7344.0	0.2816	1	singleton
AFD29225.1.1.5_10203	22	JQ065047.1	26077.0	[4925:4990](+)	4957.5	0.1901	1	singleton
AFD29225.1.1.9_10203	23	JQ065047.1	26077.0	[7412:7480](+)	7446.0	0.2855	1	singleton
AFD29225.1.1.6_10203	23	JQ065047.1	26077.0	[5225:5293](+)	5259.0	0.2017	1	singleton
AFD29225.1.1.10_10203	24	JQ065047.1	26077.0	[7559:7630](+)	7594.5	0.2912	1	singleton
AFD29225.1.1.20_10203	48	JQ065047.1	26077.0	[14380:14523](+)	14451.5	0.5542	56	non-singleton
AFD29225.1.1.24_10203	60	JQ065047.1	26077.0	[17497:17676](+)	17586.5	0.6744	56	non-singleton
AFD29225.1.1.21_10203	78	JQ065047.1	26077.0	[14533:14766](+)	14649.5	0.5618	56	non-singleton
AFD29225.1.1.11_10203	81	JQ065047.1	26077.0	[7688:7930](+)	7809.0	0.2995	71	non-singleton
AFD29227.1_10203	82	JQ065047.1	26077.0	[23069:23317](+)	23193.0	0.8894	1	singleton
AFD29225.1.1.14_10203	83	JQ065047.1	26077.0	[9692:9940](+)	9816.0	0.3764	74	non-singleton
AFD29229.1_10203	92	JQ065047.1	26077.0	[23960:24238](+)	24099.0	0.9241	6	non-singleton
AFD29225.1.1.19_10203	95	JQ065047.1	26077.0	[14086:14370](+)	14228.0	0.5456	84	non-singleton
AFD29232.1_10203	97	JQ065047.1	26077.0	[25583:25876](+)	25729.5	0.9867	1	singleton
AFD29231.1_10203	98	JQ065047.1	26077.0	[25277:25573](+)	25425.0	0.975	1	singleton
AFD29225.1.1.16_10203	110	JQ065047.1	26077.0	[10547:10876](+)	10711.5	0.4108	79	non-singleton
AFD29225.1.1.25_10203	118	JQ065047.1	26077.0	[17686:18039](+)	17862.5	0.685	47	non-singleton
AFD29225.1.1.2_10203	126	JQ065047.1	26077.0	[3260:3637](+)	3448.5	0.1322	126	non-singleton
AFD29225.1.1.17_10203	128	JQ065047.1	26077.0	[10880:11263](+)	11071.5	0.4246	79	non-singleton
AFD29225.1.1.26_10203	150	JQ065047.1	26077.0	[18022:18471](+)	18246.5	0.6997	57	non-singleton
AFD29225.1.1.15_10203	184	JQ065047.1	26077.0	[9944:10495](+)	10219.5	0.3919	79	non-singleton
AFD29228.1_10203	216	JQ065047.1	26077.0	[23310:23960](+)	23635.0	0.9064	77	non-singleton
AFD29225.1.1.27_10203	277	JQ065047.1	26077.0	[18478:19308](+)	18893.0	0.7245	62	non-singleton
AFD29225.1.1.13_10203	295	JQ065047.1	26077.0	[8807:9691](+)	9249.0	0.3547	79	non-singleton
AFD29225.1.1.12_10203	304	JQ065047.1	26077.0	[7934:8845](+)	8389.5	0.3217	98	non-singleton
AFD29225.1.1.3_10203	320	JQ065047.1	26077.0	[3638:4597](+)	4117.5	0.1579	7	non-singleton
AFD29225.1.1.22_10203	340	JQ065047.1	26077.0	[14836:15855](+)	15345.5	0.5885	77	non-singleton
AFD29230.1_10203	342	JQ065047.1	26077.0	[24248:25276](+)	24762.0	0.9496	40	non-singleton
AFD29225.1.1.1_10203	369	JQ065047.1	26077.0	[500:1606](+)	1053.0	0.0404	7	non-singleton
AFD29225.1.1.7_10203	391	JQ065047.1	26077.0	[6464:7636](+)	7050.0	0.2704	72	non-singleton
AFD29225.1.1.4_10203	493	JQ065047.1	26077.0	[4925:6403](+)	5664.0	0.2172	72	non-singleton
AFD29225.1.1.23_10203	506	JQ065047.1	26077.0	[15970:17487](+)	16728.5	0.6415	61	non-singleton
AFD29225.1.1.18_10203	930	JQ065047.1	26077.0	join{[11297:11311](+), [11311:14085](+)}	12691.0	0.4867	62	non-singleton
AFD29226.1_10203	1254	JQ065047.1	26077.0	[19305:23069](+)	21187.0	0.8125	33	non-singleton
QEG08236.1.1.4_10210	19	MK611985.1	36652.0	[8370:8426](+)	8398.0	0.2291	1	singleton
QEG08236.1.1.5_10210	24	MK611985.1	36652.0	[8460:8531](+)	8495.5	0.2318	1	singleton
QEG08236.1.1.1_10210	36	MK611985.1	36652.0	[3348:3455](+)	3401.5	0.0928	1	singleton
QEG08236.1.1.7_10210	80	MK611985.1	36652.0	[11013:11252](+)	11132.5	0.3037	1	singleton
QEG08237.1.1.2_10210	105	MK611985.1	36652.0	[15881:16195](+)	16038.0	0.4376	84	non-singleton
QEG08240.1_10210	132	MK611985.1	36652.0	[32030:32428](+)	32229.0	0.8793	1	singleton
QEG08236.1.1.3_10210	135	MK611985.1	36652.0	[8280:8684](+)	8482.0	0.2314	1	singleton
QEG08237.1.1.5_10210	149	MK611985.1	36652.0	[19547:19993](+)	19770.0	0.5394	57	non-singleton
QEG08236.1.1.8_10210	152	MK611985.1	36652.0	[11736:12191](+)	11963.5	0.3264	1	singleton
QEG08236.1.1.2_10210	174	MK611985.1	36652.0	[4113:4634](+)	4373.5	0.1193	1	singleton
QEG08237.1.1.6_10210	192	MK611985.1	36652.0	[20627:21202](+)	20914.5	0.5706	11	non-singleton
QEG08238.1.1.1_10210	235	MK611985.1	36652.0	[22908:23612](+)	23260.0	0.6346	1	singleton
QEG08236.1.1.6_10210	267	MK611985.1	36652.0	[9096:9896](+)	9496.0	0.2591	2	non-singleton
QEG08237.1.1.3_10210	311	MK611985.1	36652.0	[16688:17620](+)	17154.0	0.468	77	non-singleton
QEG08237.1.1.4_10210	416	MK611985.1	36652.0	[17753:19000](+)	18376.5	0.5014	1	singleton
QEG08241.1_10210	446	MK611985.1	36652.0	[32197:33537](+)	32867.0	0.8967	1	singleton
QEG08242.1_10210	513	MK611985.1	36652.0	[33727:35268](+)	34497.5	0.9412	1	singleton
QEG08237.1.1.1_10210	873	MK611985.1	36652.0	[13259:15877](+)	14568.0	0.3975	62	non-singleton
QEG08239.1_10210	1213	MK611985.1	36652.0	[28378:32019](+)	30198.5	0.8239	6	non-singleton
QEG08238.1_10210	2038	MK611985.1	36652.0	[22047:28163](+)	25105.0	0.685	1	singleton
QBA82298.1.10_10977	20	MK189163.1	8532.0	[6272:6331](+)	6301.5	0.7386	1	singleton
QBA82298.1.4_10977	81	MK189163.1	8532.0	[2732:2974](+)	2853.0	0.3344	1	singleton
QBA82298.1.1.4_10977	103	MK189163.1	8532.0	[6566:6874](+)	6720.0	0.7876	5	non-singleton
QBA82298.1.1.3_10977	106	MK189163.1	8532.0	[4652:4969](+)	4810.5	0.5638	423	non-singleton
QBA82298.1.6_10977	134	MK189163.1	8532.0	[3446:3847](+)	3646.5	0.4274	3	non-singleton
QBA82298.1.7_10977	135	MK189163.1	8532.0	[3848:4252](+)	4050.0	0.4747	2	non-singleton
QBA82298.1.1.1_10977	136	MK189163.1	8532.0	[1013:1420](+)	1216.5	0.1426	111	non-singleton
QBA82298.1.5_10977	157	MK189163.1	8532.0	[2975:3445](+)	3210.0	0.3762	1	singleton
QBA82298.1.1.2_10977	172	MK189163.1	8532.0	[1586:2101](+)	1843.5	0.2161	514	non-singleton
QBA82298.1.3_10977	200	MK189163.1	8532.0	[2132:2731](+)	2431.5	0.285	55	non-singleton
QBA82298.1.11_10977	200	MK189163.1	8532.0	[6332:6931](+)	6631.5	0.7773	66	non-singleton
QBA82298.1.2_10977	232	MK189163.1	8532.0	[1436:2131](+)	1783.5	0.209	615	non-singleton
QBA82298.1.1_10977	243	MK189163.1	8532.0	[707:1435](+)	1071.0	0.1255	22	non-singleton
QBA82298.1.8_10977	336	MK189163.1	8532.0	[4253:5260](+)	4756.5	0.5575	273	non-singleton
QBA82298.1.9_10977	337	MK189163.1	8532.0	[5261:6271](+)	5766.0	0.6758	3	non-singleton
QBA82298.1.1.5_10977	348	MK189163.1	8532.0	[7220:8263](+)	7741.5	0.9073	122	non-singleton
QBA82298.1.12_10977	471	MK189163.1	8532.0	[6932:8344](+)	7638.0	0.8952	767	non-singleton
BAU71153.1.6_10458	20	LC113907.1	7062.0	[3185:3244](+)	3214.5	0.4552	4	non-singleton
BAU71153.1.10_10458	26	LC113907.1	7062.0	[4862:4939](+)	4900.5	0.6939	1	singleton
BAU71153.1.9_10458	51	LC113907.1	7062.0	[4709:4861](+)	4785.0	0.6776	1	singleton
BAU71153.1.1_10458	51	LC113907.1	7062.0	[665:817](+)	741.0	0.1049	1	singleton
BAU71153.1.1.1_10458	74	LC113907.1	7062.0	[818:1039](+)	928.5	0.1315	11	non-singleton
BAU71153.1.2_10458	82	LC113907.1	7062.0	[818:1063](+)	940.5	0.1332	11	non-singleton
BAU71153.1.1.5_10458	101	LC113907.1	7062.0	[4061:4363](+)	4212.0	0.5964	161	non-singleton
BAU71153.1.1.6_10458	124	LC113907.1	7062.0	[5093:5464](+)	5278.5	0.7475	10	non-singleton
BAU71153.1.1.3_10458	136	LC113907.1	7062.0	[2021:2428](+)	2224.5	0.315	14	non-singleton
BAU71153.1.1.4_10458	137	LC113907.1	7062.0	[2711:3121](+)	2916.0	0.4129	2	non-singleton
BAU71153.1.7_10458	162	LC113907.1	7062.0	[3245:3730](+)	3487.5	0.4938	1	singleton
BAU71153.1.1.2_10458	182	LC113907.1	7062.0	[1232:1777](+)	1504.5	0.213	514	non-singleton
BAU71153.1.11_10458	203	LC113907.1	7062.0	[4940:5548](+)	5244.0	0.7426	66	non-singleton
BAU71153.1.4_10458	229	LC113907.1	7062.0	[1787:2473](+)	2130.0	0.3016	615	non-singleton
BAU71153.1.5_10458	237	LC113907.1	7062.0	[2474:3184](+)	2829.0	0.4006	615	non-singleton
BAU71153.1.3_10458	241	LC113907.1	7062.0	[1064:1786](+)	1425.0	0.2018	615	non-singleton
BAU71153.1.8_10458	326	LC113907.1	7062.0	[3731:4708](+)	4219.5	0.5975	31	non-singleton
BAU71153.1.1.7_10458	339	LC113907.1	7062.0	[5837:6853](+)	6345.0	0.8985	122	non-singleton
BAU71153.1.12_10458	463	LC113907.1	7062.0	[5549:6937](+)	6243.0	0.884	767	non-singleton
AMB21237.2.1.6_10960	20	KT319121.2	7077.0	[4904:4963](+)	4933.5	0.6971	13	non-singleton
AMB21237.2.8_10960	20	KT319121.2	7077.0	[4904:4963](+)	4933.5	0.6971	13	non-singleton
AMB21237.2.1.5_10960	97	KT319121.2	7077.0	[4613:4903](+)	4758.0	0.6723	7	non-singleton
AMB21237.2.1.4_10960	100	KT319121.2	7077.0	[3971:4270](+)	4120.5	0.5822	423	non-singleton
AMB21237.2.7_10960	117	KT319121.2	7077.0	[4553:4903](+)	4728.0	0.6681	6	non-singleton
AMB21237.2.5_10960	122	KT319121.2	7077.0	[3200:3565](+)	3382.5	0.478	10	non-singleton
AMB21237.2.1.3_10960	146	KT319121.2	7077.0	[2270:2707](+)	2488.5	0.3516	111	non-singleton
AMB21237.2.4_10960	150	KT319121.2	7077.0	[2750:3199](+)	2974.5	0.4203	9	non-singleton
AMB21237.2.1.2_10960	172	KT319121.2	7077.0	[1532:2047](+)	1789.5	0.2529	514	non-singleton
AMB21237.2.1.7_10960	176	KT319121.2	7077.0	[4982:5509](+)	5245.5	0.7412	104	non-singleton
AMB21237.2.1.1_10960	182	KT319121.2	7077.0	[725:1270](+)	997.5	0.1409	514	non-singleton
AMB21237.2.9_10960	200	KT319121.2	7077.0	[4964:5563](+)	5263.5	0.7437	104	non-singleton
AMB21237.2.3_10960	227	KT319121.2	7077.0	[2069:2749](+)	2409.0	0.3404	55	non-singleton
AMB21237.2.2_10960	256	KT319121.2	7077.0	[1301:2068](+)	1684.5	0.238	615	non-singleton
AMB21237.2.1_10960	289	KT319121.2	7077.0	[434:1300](+)	867.0	0.1225	288	non-singleton
AMB21237.2.6_10960	329	KT319121.2	7077.0	[3566:4552](+)	4059.0	0.5735	31	non-singleton
AMB21237.2.1.8_10960	371	KT319121.2	7077.0	[5855:6967](+)	6411.0	0.9059	122	non-singleton
AMB21237.2.10_10960	469	KT319121.2	7077.0	[5564:6970](+)	6267.0	0.8855	767	non-singleton
AOZ57152.1.1.5_10250	20	KX184715.1	23832.0	[8523:8582](+)	8552.5	0.3589	1	singleton
AOZ57152.1.1.4_10250	20	KX184715.1	23832.0	[8424:8483](+)	8453.5	0.3547	1	singleton
AOZ57152.1.1.7_10250	24	KX184715.1	23832.0	[8646:8717](+)	8681.5	0.3643	1	singleton
AOZ57152.1.1.6_10250	92	KX184715.1	23832.0	[8559:8834](+)	8696.5	0.3649	1	singleton
AOZ57153.1.1.2_10250	95	KX184715.1	23832.0	[14504:14788](+)	14646.0	0.6146	84	non-singleton
AOZ57153.1.1.4_10250	100	KX184715.1	23832.0	[16496:16795](+)	16645.5	0.6985	5	non-singleton
AOZ57153.1.1.5_10250	132	KX184715.1	23832.0	[17627:18022](+)	17824.5	0.7479	43	non-singleton
AOZ57152.1.1.3_10250	133	KX184715.1	23832.0	[8343:8741](+)	8542.0	0.3584	2	non-singleton
AOZ57152.1.1.1_10250	145	KX184715.1	23832.0	[1113:1547](+)	1330.0	0.0558	13	non-singleton
AOZ57153.1.1.6_10250	179	KX184715.1	23832.0	[18209:18745](+)	18477.0	0.7753	15	non-singleton
AOZ57155.1_10250	231	KX184715.1	23832.0	[22820:23515](+)	23167.5	0.9721	77	non-singleton
AOZ57153.1.1.3_10250	308	KX184715.1	23832.0	[15128:16051](+)	15589.5	0.6541	77	non-singleton
AOZ57156.1_10250	335	KX184715.1	23832.0	[21813:22820](+)	22316.5	0.9364	1	singleton
AOZ57152.1.1.2_10250	356	KX184715.1	23832.0	[1668:2735](+)	2201.5	0.0924	1	singleton
AOZ57153.1.1.1_10250	447	KX184715.1	23832.0	[13067:14407](+)	13737.0	0.5764	35	non-singleton
AOZ57154.1_10250	964	KX184715.1	23832.0	[18922:21816](+)	20369.0	0.8547	9	non-singleton
ACF60607.1.8_10951	20	EU716175.1	7353.0	[5161:5220](+)	5190.5	0.7059	13	non-singleton
ACF60607.1.1.5_10951	20	EU716175.1	7353.0	[5161:5220](+)	5190.5	0.7059	13	non-singleton
ACF60607.1.1.4_10951	100	EU716175.1	7353.0	[4228:4527](+)	4377.5	0.5953	423	non-singleton
ACF60607.1.7_10951	117	EU716175.1	7353.0	[4810:5160](+)	4985.0	0.678	6	non-singleton
ACF60607.1.5_10951	122	EU716175.1	7353.0	[3457:3822](+)	3639.5	0.495	10	non-singleton
ACF60607.1.1.3_10951	146	EU716175.1	7353.0	[2524:2961](+)	2742.5	0.373	111	non-singleton
ACF60607.1.4_10951	150	EU716175.1	7353.0	[3007:3456](+)	3231.5	0.4395	9	non-singleton
ACF60607.1.1.2_10951	175	EU716175.1	7353.0	[1786:2310](+)	2048.0	0.2785	514	non-singleton
ACF60607.1.1.6_10951	176	EU716175.1	7353.0	[5239:5766](+)	5502.5	0.7483	104	non-singleton
ACF60607.1.1.1_10951	181	EU716175.1	7353.0	[994:1536](+)	1265.0	0.172	514	non-singleton
ACF60607.1.9_10951	200	EU716175.1	7353.0	[5221:5820](+)	5520.5	0.7508	104	non-singleton
ACF60607.1.3_10951	228	EU716175.1	7353.0	[2323:3006](+)	2664.5	0.3624	55	non-singleton
ACF60607.1.2_10951	251	EU716175.1	7353.0	[1570:2322](+)	1946.0	0.2647	615	non-singleton
ACF60607.1.1_10951	288	EU716175.1	7353.0	[706:1569](+)	1137.5	0.1547	288	non-singleton
ACF60607.1.6_10951	329	EU716175.1	7353.0	[3823:4809](+)	4316.0	0.587	31	non-singleton
ACF60607.1.1.7_10951	371	EU716175.1	7353.0	[6112:7224](+)	6668.0	0.9068	122	non-singleton
ACF60607.1.10_10951	469	EU716175.1	7353.0	[5821:7227](+)	6524.0	0.8873	767	non-singleton
AGH06056.1.8_10927	20	KC614703.1	7373.0	[5137:5196](+)	5166.5	0.7007	1	singleton
AGH06056.1.7_10927	75	KC614703.1	7373.0	[4912:5136](+)	5024.0	0.6814	1	singleton
AGH06056.1.1.3_10927	99	KC614703.1	7373.0	[4336:4632](+)	4484.0	0.6082	423	non-singleton
AGH06056.1.5_10927	106	KC614703.1	7373.0	[3604:3921](+)	3762.5	0.5103	2	non-singleton
AGH06056.1.1.2_10927	135	KC614703.1	7373.0	[1645:2049](+)	1847.0	0.2505	3	non-singleton
AGH06056.1.1.4_10927	151	KC614703.1	7373.0	[5236:5688](+)	5462.0	0.7408	75	non-singleton
AGH06056.1.9_10927	178	KC614703.1	7373.0	[5197:5730](+)	5463.5	0.741	511	non-singleton
AGH06056.1.1.1_10927	189	KC614703.1	7373.0	[793:1359](+)	1076.0	0.1459	514	non-singleton
AGH06056.1.3_10927	225	KC614703.1	7373.0	[2071:2745](+)	2408.0	0.3266	2	non-singleton
AGH06056.1.2_10927	234	KC614703.1	7373.0	[1369:2070](+)	1719.5	0.2332	14	non-singleton
AGH06056.1.1_10927	253	KC614703.1	7373.0	[610:1368](+)	989.0	0.1341	615	non-singleton
AGH06056.1.4_10927	286	KC614703.1	7373.0	[2746:3603](+)	3174.5	0.4306	2	non-singleton
AGH06056.1.6_10927	330	KC614703.1	7373.0	[3922:4911](+)	4416.5	0.599	31	non-singleton
AGH06056.1.1.5_10927	362	KC614703.1	7373.0	[6016:7101](+)	6558.5	0.8895	16	non-singleton
AGH06056.1.10_10927	458	KC614703.1	7373.0	[5731:7104](+)	6417.5	0.8704	767	non-singleton
ACO92357.1.10_10375	20	FJ463617.1	7410.0	[5612:5671](+)	5641.5	0.7613	4	non-singleton
ACO92358.1_10375	41	FJ463617.1	7410.0	[807:932](+)	869.5	0.1173	2	non-singleton
ACO92357.1.1.1_10375	57	FJ463617.1	7410.0	[1070:1240](+)	1155.0	0.1559	13	non-singleton
ACO92357.1.2_10375	72	FJ463617.1	7410.0	[1028:1243](+)	1135.5	0.1532	12	non-singleton
ACO92357.1.9_10375	86	FJ463617.1	7410.0	[5354:5611](+)	5482.5	0.7399	5	non-singleton
ACO92357.1.1.5_10375	101	FJ463617.1	7410.0	[4727:5029](+)	4878.0	0.6583	423	non-singleton
ACO92357.1.1_10375	101	FJ463617.1	7410.0	[725:1027](+)	876.0	0.1182	2	non-singleton
ACO92357.1.7_10375	127	FJ463617.1	7410.0	[3998:4378](+)	4188.0	0.5652	5	non-singleton
ACO92357.1.1.4_10375	136	FJ463617.1	7410.0	[3089:3496](+)	3292.5	0.4443	41	non-singleton
ACO92357.1.6_10375	142	FJ463617.1	7410.0	[3572:3997](+)	3784.5	0.5107	4	non-singleton
ACO92357.1.1.6_10375	176	FJ463617.1	7410.0	[5705:6232](+)	5968.5	0.8055	104	non-singleton
ACO92357.1.1.3_10375	184	FJ463617.1	7410.0	[2186:2737](+)	2461.5	0.3322	514	non-singleton
ACO92357.1.1.2_10375	214	FJ463617.1	7410.0	[1316:1957](+)	1636.5	0.2209	309	non-singleton
ACO92357.1.11_10375	217	FJ463617.1	7410.0	[5672:6322](+)	5997.0	0.8093	66	non-singleton
ACO92357.1.4_10375	232	FJ463617.1	7410.0	[2057:2752](+)	2404.5	0.3245	615	non-singleton
ACO92357.1.3_10375	271	FJ463617.1	7410.0	[1244:2056](+)	1650.0	0.2227	615	non-singleton
ACO92357.1.5_10375	273	FJ463617.1	7410.0	[2753:3571](+)	3162.0	0.4267	615	non-singleton
ACO92357.1.8_10375	325	FJ463617.1	7410.0	[4379:5353](+)	4866.0	0.6567	31	non-singleton
ACO92357.1.1.7_10375	362	FJ463617.1	7410.0	[6323:7408](+)	6865.5	0.9265	12	non-singleton
AIB03157.1_136	20	KJ705001.1	144898.0	[10763:10825](+)	10794.0	0.0745	1	singleton
AIB03192.1_136	63	KJ705001.1	144898.0	[75842:76033](+)	75937.5	0.5241	7	non-singleton
AIB03183.1_136	82	KJ705001.1	144898.0	[67661:67909](+)	67785.0	0.4678	7	non-singleton
AIB03156.1_136	85	KJ705001.1	144898.0	[9835:10092](-)	9963.5	0.0688	1	singleton
AIB03155.1_136	100	KJ705001.1	144898.0	[9512:9814](+)	9663.0	0.0667	1	singleton
AIB03223.1_136	106	KJ705001.1	144898.0	[123959:124279](-)	124119.0	0.8566	7	non-singleton
AIB03208.1_136	107	KJ705001.1	144898.0	[96973:97296](-)	97134.5	0.6704	9	non-singleton
AIB03230.1_136	115	KJ705001.1	144898.0	[141418:141765](-)	141591.5	0.9772	1	singleton
AIB03219.1.1.2_136	130	KJ705001.1	144898.0	[117856:118245](+)	118050.5	0.8147	1	singleton
AIB03207.1_136	138	KJ705001.1	144898.0	[96480:96896](-)	96688.0	0.6673	18	non-singleton
AIB03200.1_136	143	KJ705001.1	144898.0	[85779:86210](-)	85994.5	0.5935	15	non-singleton
AIB03189.1_136	153	KJ705001.1	144898.0	[72754:73215](+)	72984.5	0.5037	30	non-singleton
AIB03152.1_136	164	KJ705001.1	144898.0	[2840:3334](+)	3087.0	0.0213	1	singleton
AIB03158.1_136	170	KJ705001.1	144898.0	[17438:17950](-)	17694.0	0.1221	1	singleton
AIB03160.1_136	173	KJ705001.1	144898.0	[21496:22017](-)	21756.5	0.1502	1	singleton
AIB03228.1_136	173	KJ705001.1	144898.0	[139907:140428](+)	140167.5	0.9674	3	non-singleton
AIB03219.1.1.1_136	174	KJ705001.1	144898.0	[113449:113970](+)	113709.5	0.7848	54	non-singleton
AIB03162.1_136	182	KJ705001.1	144898.0	[28868:29416](+)	29142.0	0.2011	5	non-singleton
AIB03170.1_136	182	KJ705001.1	144898.0	[47040:47588](+)	47314.0	0.3265	1	singleton
AIB03229.1_136	191	KJ705001.1	144898.0	[140836:141411](-)	141123.5	0.974	1	singleton
AIB03220.1_136	203	KJ705001.1	144898.0	[121263:121874](-)	121568.5	0.839	2	non-singleton
AIB03210.1_136	219	KJ705001.1	144898.0	[98298:98957](-)	98627.5	0.6807	60	non-singleton
AIB03153.1_136	221	KJ705001.1	144898.0	[4522:5187](+)	4854.5	0.0335	1	singleton
AIB03184.1_136	223	KJ705001.1	144898.0	[67834:68505](+)	68169.5	0.4705	27	non-singleton
AIB03175.1_136	236	KJ705001.1	144898.0	[52040:52750](-)	52395.0	0.3616	71	non-singleton
AIB03199.1_136	252	KJ705001.1	144898.0	[85040:85798](-)	85419.0	0.5895	61	non-singleton
AIB03205.1_136	259	KJ705001.1	144898.0	[93323:94102](+)	93712.5	0.6467	2	non-singleton
AIB03154.1_136	261	KJ705001.1	144898.0	[8684:9469](-)	9076.5	0.0626	1	singleton
AIB03173.1_136	262	KJ705001.1	144898.0	[49795:50583](+)	50189.0	0.3464	49	non-singleton
AIB03222.1_136	269	KJ705001.1	144898.0	[123140:123949](-)	123544.5	0.8526	16	non-singleton
AIB03204.1_136	272	KJ705001.1	144898.0	join{[90829:91395](+), [91493:91597](+), [91703:91849](+)}	91339.0	0.6304	3	non-singleton
AIB03198.1_136	273	KJ705001.1	144898.0	[84185:85006](-)	84595.5	0.5838	4	non-singleton
AIB03195.1_136	277	KJ705001.1	144898.0	[79286:80119](-)	79702.5	0.5501	33	non-singleton
AIB03172.1_136	284	KJ705001.1	144898.0	[48156:49010](-)	48583.0	0.3353	2	non-singleton
AIB03225.1_136	287	KJ705001.1	144898.0	[125792:126655](+)	126223.5	0.8711	52	non-singleton
AIB03209.1_136	290	KJ705001.1	144898.0	[97382:98254](+)	97818.0	0.6751	29	non-singleton
AIB03182.1_136	304	KJ705001.1	144898.0	[65188:66102](+)	65645.0	0.453	18	non-singleton
AIB03181.1_136	304	KJ705001.1	144898.0	[64264:65178](+)	64721.0	0.4467	108	non-singleton
AIB03215.1_136	305	KJ705001.1	144898.0	[106141:107058](-)	106599.5	0.7357	186	non-singleton
AIB03167.1_136	310	KJ705001.1	144898.0	[41188:42120](+)	41654.0	0.2875	20	non-singleton
AIB03187.1_136	326	KJ705001.1	144898.0	[71796:72776](+)	72286.0	0.4989	43	non-singleton
AIB03202.1_136	329	KJ705001.1	144898.0	[87876:88865](-)	88370.5	0.6099	10	non-singleton
AIB03217.1_136	339	KJ705001.1	144898.0	[109511:110530](-)	110020.5	0.7593	31	non-singleton
AIB03186.1_136	339	KJ705001.1	144898.0	[69874:70893](+)	70383.5	0.4857	106	non-singleton
AIB03213.1_136	351	KJ705001.1	144898.0	[103859:104914](-)	104386.5	0.7204	33	non-singleton
AIB03214.1_136	375	KJ705001.1	144898.0	[104916:106043](-)	105479.5	0.728	57	non-singleton
AIB03193.1_136	377	KJ705001.1	144898.0	[76100:77233](-)	76666.5	0.5291	58	non-singleton
AIB03178.1_136	401	KJ705001.1	144898.0	[56683:57888](-)	57285.5	0.3954	28	non-singleton
AIB03168.1_136	403	KJ705001.1	144898.0	[42184:43395](+)	42789.5	0.2953	23	non-singleton
AIB03169.1_136	414	KJ705001.1	144898.0	[43436:44680](+)	44058.0	0.3041	46	non-singleton
AIB03159.1_136	431	KJ705001.1	144898.0	[20087:21382](+)	20734.5	0.1431	1	singleton
AIB03221.1_136	437	KJ705001.1	144898.0	[121920:123233](-)	122576.5	0.846	38	non-singleton
AIB03226.1_136	443	KJ705001.1	144898.0	[133033:134364](-)	133698.5	0.9227	2	non-singleton
AIB03212.1_136	459	KJ705001.1	144898.0	join{[101595:101646](+), [101753:103080](+)}	102337.5	0.7063	59	non-singleton
AIB03201.1_136	462	KJ705001.1	144898.0	[86218:87606](-)	86912.0	0.5998	7	non-singleton
AIB03190.1_136	463	KJ705001.1	144898.0	[73106:74497](+)	73801.5	0.5093	70	non-singleton
AIB03224.1_136	465	KJ705001.1	144898.0	[124395:125792](+)	125093.5	0.8633	49	non-singleton
AIB03185.1_136	476	KJ705001.1	144898.0	[68454:69884](+)	69169.0	0.4774	42	non-singleton
AIB03191.1_136	485	KJ705001.1	144898.0	[74430:75887](+)	75158.5	0.5187	34	non-singleton
AIB03203.1_136	502	KJ705001.1	144898.0	[88973:90481](+)	89727.0	0.6192	6	non-singleton
AIB03171.1_136	542	KJ705001.1	144898.0	[48156:49784](-)	48970.0	0.338	70	non-singleton
AIB03174.1_136	547	KJ705001.1	144898.0	[50566:52209](-)	51387.5	0.3546	107	non-singleton
AIB03196.1_136	558	KJ705001.1	144898.0	[80088:81764](-)	80926.0	0.5585	35	non-singleton
AIB03176.1_136	562	KJ705001.1	144898.0	[52752:54440](+)	53596.0	0.3699	26	non-singleton
AIB03194.1_136	616	KJ705001.1	144898.0	join{[77373:78671](+), [78752:79303](+)}	78338.0	0.5406	30	non-singleton
AIB03206.1_136	662	KJ705001.1	144898.0	[94108:96096](+)	95102.0	0.6563	7	non-singleton
AIB03164.1_136	683	KJ705001.1	144898.0	[33024:35075](+)	34049.5	0.235	107	non-singleton
AIB03188.1_136	687	KJ705001.1	144898.0	join{[70883:71797](-), [66497:67645](-)}	69147.0	0.4772	96	non-singleton
AIB03177.1_136	736	KJ705001.1	144898.0	[54476:56686](+)	55581.0	0.3836	64	non-singleton
AIB03179.1_136	749	KJ705001.1	144898.0	[57866:60115](-)	58990.5	0.4071	38	non-singleton
AIB03216.1_136	784	KJ705001.1	144898.0	[107137:109491](-)	108314.0	0.7475	153	non-singleton
AIB03197.1_136	787	KJ705001.1	144898.0	[81754:84117](+)	82935.5	0.5724	107	non-singleton
AIB03211.1_136	831	KJ705001.1	144898.0	[98956:101451](+)	100203.5	0.6915	41	non-singleton
AIB03165.1_136	857	KJ705001.1	144898.0	[35068:37641](+)	36354.5	0.2509	109	non-singleton
AIB03218.1_136	929	KJ705001.1	144898.0	[110532:113321](+)	111926.5	0.7725	95	non-singleton
AIB03166.1_136	997	KJ705001.1	144898.0	[37914:40907](+)	39410.5	0.272	164	non-singleton
AIB03163.1_136	1133	KJ705001.1	144898.0	[29569:32970](+)	31269.5	0.2158	106	non-singleton
AIB03227.1_136	1315	KJ705001.1	144898.0	[135121:139068](-)	137094.5	0.9461	53	non-singleton
AIB03180.1_136	1363	KJ705001.1	144898.0	[60117:64208](+)	62162.5	0.429	116	non-singleton
AIB03161.1_136	1379	KJ705001.1	144898.0	[24552:28691](+)	26621.5	0.1837	53	non-singleton
ACO92353.1.10_10374	20	FJ463615.1	7627.0	[5549:5608](+)	5578.5	0.7314	4	non-singleton
ACO92354.1_10374	41	FJ463615.1	7627.0	[744:869](+)	806.5	0.1057	2	non-singleton
ACO92353.1.1.1_10374	57	FJ463615.1	7627.0	[1007:1177](+)	1092.0	0.1432	13	non-singleton
ACO92353.1.2_10374	72	FJ463615.1	7627.0	[965:1180](+)	1072.5	0.1406	12	non-singleton
ACO92353.1.9_10374	86	FJ463615.1	7627.0	[5291:5548](+)	5419.5	0.7106	5	non-singleton
ACO92353.1.1_10374	101	FJ463615.1	7627.0	[662:964](+)	813.0	0.1066	2	non-singleton
ACO92353.1.1.5_10374	101	FJ463615.1	7627.0	[4664:4966](+)	4815.0	0.6313	423	non-singleton
ACO92353.1.7_10374	127	FJ463615.1	7627.0	[3935:4315](+)	4125.0	0.5408	5	non-singleton
ACO92353.1.1.4_10374	136	FJ463615.1	7627.0	[3026:3433](+)	3229.5	0.4234	41	non-singleton
ACO92353.1.6_10374	142	FJ463615.1	7627.0	[3509:3934](+)	3721.5	0.4879	4	non-singleton
ACO92353.1.1.6_10374	176	FJ463615.1	7627.0	[5642:6169](+)	5905.5	0.7743	104	non-singleton
ACO92353.1.1.3_10374	184	FJ463615.1	7627.0	[2123:2674](+)	2398.5	0.3145	514	non-singleton
ACO92353.1.1.2_10374	214	FJ463615.1	7627.0	[1253:1894](+)	1573.5	0.2063	309	non-singleton
ACO92353.1.11_10374	217	FJ463615.1	7627.0	[5609:6259](+)	5934.0	0.778	66	non-singleton
ACO92353.1.4_10374	232	FJ463615.1	7627.0	[1994:2689](+)	2341.5	0.307	615	non-singleton
ACO92353.1.3_10374	271	FJ463615.1	7627.0	[1181:1993](+)	1587.0	0.2081	615	non-singleton
ACO92353.1.5_10374	273	FJ463615.1	7627.0	[2690:3508](+)	3099.0	0.4063	615	non-singleton
ACO92353.1.8_10374	325	FJ463615.1	7627.0	[4316:5290](+)	4803.0	0.6297	31	non-singleton
ACO92353.1.1.7_10374	456	FJ463615.1	7627.0	[6260:7627](+)	6943.5	0.9104	767	non-singleton
ACB29695.1.10_10371	20	EU376394.1	7961.0	[5741:5800](+)	5770.5	0.7248	4	non-singleton
ACB29695.1.1.1_10371	57	EU376394.1	7961.0	[1211:1381](+)	1296.0	0.1628	13	non-singleton
ACB29695.1.1_10371	71	EU376394.1	7961.0	[956:1168](+)	1062.0	0.1334	3	non-singleton
ACB29695.1.2_10371	72	EU376394.1	7961.0	[1169:1384](+)	1276.5	0.1603	12	non-singleton
ACB29695.1.9_10371	86	EU376394.1	7961.0	[5483:5740](+)	5611.5	0.7049	5	non-singleton
ACB29695.1.1.5_10371	101	EU376394.1	7961.0	[4856:5158](+)	5007.0	0.6289	423	non-singleton
ACB29695.1.7_10371	127	EU376394.1	7961.0	[4127:4507](+)	4317.0	0.5423	5	non-singleton
ACB29695.1.1.4_10371	136	EU376394.1	7961.0	[3221:3628](+)	3424.5	0.4302	41	non-singleton
ACB29695.1.6_10371	142	EU376394.1	7961.0	[3701:4126](+)	3913.5	0.4916	4	non-singleton
ACB29695.1.1.6_10371	176	EU376394.1	7961.0	[5834:6361](+)	6097.5	0.7659	104	non-singleton
ACB29695.1.1.3_10371	183	EU376394.1	7961.0	[2318:2866](+)	2592.0	0.3256	514	non-singleton
ACB29695.1.1.2_10371	193	EU376394.1	7961.0	[1514:2092](+)	1803.0	0.2265	309	non-singleton
ACB29695.1.11_10371	217	EU376394.1	7961.0	[5801:6451](+)	6126.0	0.7695	66	non-singleton
ACB29695.1.4_10371	231	EU376394.1	7961.0	[2189:2881](+)	2535.0	0.3184	615	non-singleton
ACB29695.1.3_10371	268	EU376394.1	7961.0	[1385:2188](+)	1786.5	0.2244	615	non-singleton
ACB29695.1.5_10371	273	EU376394.1	7961.0	[2882:3700](+)	3291.0	0.4134	615	non-singleton
ACB29695.1.8_10371	325	EU376394.1	7961.0	[4508:5482](+)	4995.0	0.6274	31	non-singleton
ACB29695.1.1.7_10371	460	EU376394.1	7961.0	[6452:7831](+)	7141.5	0.8971	767	non-singleton
ACB29695.1.12_10371	461	EU376394.1	7961.0	[6452:7834](+)	7143.0	0.8972	767	non-singleton
ABP68884.2.10_10370	20	EF165067.2	8115.0	[5835:5894](+)	5864.5	0.7227	4	non-singleton
ABP68884.2.1.1_10370	57	EF165067.2	8115.0	[1296:1466](+)	1381.0	0.1702	13	non-singleton
ABP68884.2.1_10370	71	EF165067.2	8115.0	[1041:1253](+)	1147.0	0.1413	3	non-singleton
ABP68884.2.2_10370	72	EF165067.2	8115.0	[1254:1469](+)	1361.5	0.1678	12	non-singleton
ABP68884.2.9_10370	86	EF165067.2	8115.0	[5577:5834](+)	5705.5	0.7031	5	non-singleton
ABP68884.2.1.5_10370	101	EF165067.2	8115.0	[4950:5252](+)	5101.0	0.6286	423	non-singleton
ABP68884.2.7_10370	127	EF165067.2	8115.0	[4221:4601](+)	4411.0	0.5436	5	non-singleton
ABP68884.2.1.4_10370	136	EF165067.2	8115.0	[3315:3722](+)	3518.5	0.4336	41	non-singleton
ABP68884.2.6_10370	142	EF165067.2	8115.0	[3795:4220](+)	4007.5	0.4938	4	non-singleton
ABP68884.2.1.3_10370	169	EF165067.2	8115.0	[2448:2954](+)	2701.0	0.3328	514	non-singleton
ABP68884.2.1.6_10370	176	EF165067.2	8115.0	[5928:6455](+)	6191.5	0.763	104	non-singleton
ABP68884.2.1.2_10370	194	EF165067.2	8115.0	[1599:2180](+)	1889.5	0.2328	309	non-singleton
ABP68884.2.11_10370	217	EF165067.2	8115.0	[5895:6545](+)	6220.0	0.7665	66	non-singleton
ABP68884.2.4_10370	231	EF165067.2	8115.0	[2277:2969](+)	2623.0	0.3232	615	non-singleton
ABP68884.2.3_10370	269	EF165067.2	8115.0	[1470:2276](+)	1873.0	0.2308	615	non-singleton
ABP68884.2.5_10370	275	EF165067.2	8115.0	[2970:3794](+)	3382.0	0.4168	615	non-singleton
ABP68884.2.8_10370	325	EF165067.2	8115.0	[4602:5576](+)	5089.0	0.6271	31	non-singleton
ABP68884.2.1.7_10370	460	EF165067.2	8115.0	[6546:7925](+)	7235.5	0.8916	767	non-singleton
ABP68884.2.12_10370	461	EF165067.2	8115.0	[6546:7928](+)	7237.0	0.8918	767	non-singleton
AAA47930.1.8_10362	20	M16020.1	8098.0	[5880:5939](+)	5909.5	0.7297	1	singleton
AAA47930.1.1.1_10362	56	M16020.1	8098.0	[1335:1502](+)	1418.5	0.1752	13	non-singleton
AAA47930.1.1_10362	71	M16020.1	8098.0	[1293:1505](+)	1399.0	0.1728	12	non-singleton
AAA47930.1.7_10362	88	M16020.1	8098.0	[5616:5879](+)	5747.5	0.7097	5	non-singleton
AAA47930.1.1.5_10362	101	M16020.1	8098.0	[4986:5288](+)	5137.0	0.6344	423	non-singleton
AAA47930.1.5_10362	127	M16020.1	8098.0	[4257:4637](+)	4447.0	0.5491	5	non-singleton
AAA47930.1.1.6_10362	176	M16020.1	8098.0	[5973:6500](+)	6236.5	0.7701	104	non-singleton
AAA47930.1.1.3_10362	184	M16020.1	8098.0	[2436:2987](+)	2711.5	0.3348	514	non-singleton
AAA47930.1.1.2_10362	211	M16020.1	8098.0	[1578:2210](+)	1894.0	0.2339	309	non-singleton
AAA47930.1.9_10362	217	M16020.1	8098.0	[5940:6590](+)	6265.0	0.7736	66	non-singleton
AAA47930.1.1.4_10362	220	M16020.1	8098.0	[3099:3758](+)	3428.5	0.4234	11	non-singleton
AAA47930.1.3_10362	232	M16020.1	8098.0	[2307:3002](+)	2654.5	0.3278	615	non-singleton
AAA47930.1.2_10362	267	M16020.1	8098.0	[1506:2306](+)	1906.0	0.2354	615	non-singleton
AAA47930.1.4_10362	276	M16020.1	8098.0	[3003:3830](+)	3416.5	0.4219	615	non-singleton
AAA47930.1.6_10362	326	M16020.1	8098.0	[4638:5615](+)	5126.5	0.6331	31	non-singleton
AAA47930.1.1.7_10362	460	M16020.1	8098.0	[6591:7970](+)	7280.5	0.899	767	non-singleton
AAA47930.1.10_10362	461	M16020.1	8098.0	[6591:7973](+)	7282.0	0.8992	767	non-singleton
AAB23363.1.1.6_10944	20	S45208.1	7339.0	[5183:5242](+)	5212.5	0.7102	13	non-singleton
AAB23363.1.1.5_10944	97	S45208.1	7339.0	[4892:5182](+)	5037.0	0.6863	7	non-singleton
AAB23363.1.1.4_10944	100	S45208.1	7339.0	[4250:4549](+)	4399.5	0.5995	423	non-singleton
AAB23363.1.1.3_10944	146	S45208.1	7339.0	[2537:2974](+)	2755.5	0.3755	111	non-singleton
AAB23363.1.1.2_10944	175	S45208.1	7339.0	[1799:2323](+)	2061.0	0.2808	514	non-singleton
AAB23363.1.1.7_10944	176	S45208.1	7339.0	[5261:5788](+)	5524.5	0.7528	104	non-singleton
AAB23363.1.1.1_10944	181	S45208.1	7339.0	[1001:1543](+)	1272.0	0.1733	514	non-singleton
AAB23363.1.1.8_10944	371	S45208.1	7339.0	[6134:7246](+)	6690.0	0.9116	122	non-singleton
CAA06679.1.1.6_10945	20	AJ005695.1	7348.0	[5173:5232](+)	5202.5	0.708	13	non-singleton
CAA06679.1.1.5_10945	97	AJ005695.1	7348.0	[4882:5172](+)	5027.0	0.6841	7	non-singleton
CAA06679.1.1.4_10945	100	AJ005695.1	7348.0	[4240:4539](+)	4389.5	0.5974	423	non-singleton
CAA06679.1.1.1_10945	137	AJ005695.1	7348.0	[1126:1536](+)	1331.0	0.1811	111	non-singleton
CAA06679.1.1.3_10945	146	AJ005695.1	7348.0	[2530:2967](+)	2748.5	0.374	111	non-singleton
CAA06679.1.1.2_10945	171	AJ005695.1	7348.0	[1795:2307](+)	2051.0	0.2791	514	non-singleton
CAA06679.1.1.7_10945	176	AJ005695.1	7348.0	[5251:5778](+)	5514.5	0.7505	104	non-singleton
CAA06679.1.1.8_10945	371	AJ005695.1	7348.0	[6124:7236](+)	6680.0	0.9091	122	non-singleton
BAC23086.1.8_10946	20	AB084913.1	7321.0	[5164:5223](+)	5193.5	0.7094	13	non-singleton
BAC23086.1.1.6_10946	20	AB084913.1	7321.0	[5164:5223](+)	5193.5	0.7094	13	non-singleton
BAC23086.1.1.5_10946	97	AB084913.1	7321.0	[4873:5163](+)	5018.0	0.6854	7	non-singleton
BAC23086.1.1.4_10946	100	AB084913.1	7321.0	[4231:4530](+)	4380.5	0.5983	423	non-singleton
BAC23086.1.7_10946	117	AB084913.1	7321.0	[4813:5163](+)	4988.0	0.6813	6	non-singleton
BAC23086.1.5_10946	122	AB084913.1	7321.0	[3460:3825](+)	3642.5	0.4975	10	non-singleton
BAC23086.1.1.3_10946	146	AB084913.1	7321.0	[2536:2973](+)	2754.5	0.3762	111	non-singleton
BAC23086.1.4_10946	149	AB084913.1	7321.0	[3013:3459](+)	3236.0	0.442	9	non-singleton
BAC23086.1.1.2_10946	172	AB084913.1	7321.0	[1798:2313](+)	2055.5	0.2808	514	non-singleton
BAC23086.1.1.7_10946	176	AB084913.1	7321.0	[5242:5769](+)	5505.5	0.752	104	non-singleton
BAC23086.1.1.1_10946	182	AB084913.1	7321.0	[991:1536](+)	1263.5	0.1726	514	non-singleton
BAC23086.1.9_10946	200	AB084913.1	7321.0	[5224:5823](+)	5523.5	0.7545	104	non-singleton
BAC23086.1.3_10946	226	AB084913.1	7321.0	[2335:3012](+)	2673.5	0.3652	55	non-singleton
BAC23086.1.2_10946	256	AB084913.1	7321.0	[1567:2334](+)	1950.5	0.2664	615	non-singleton
BAC23086.1.1_10946	289	AB084913.1	7321.0	[700:1566](+)	1133.0	0.1548	288	non-singleton
BAC23086.1.6_10946	329	AB084913.1	7321.0	[3826:4812](+)	4319.0	0.5899	31	non-singleton
BAC23086.1.1.8_10946	371	AB084913.1	7321.0	[6115:7227](+)	6671.0	0.9112	122	non-singleton
BAC23086.1.10_10946	469	AB084913.1	7321.0	[5824:7230](+)	6527.0	0.8915	767	non-singleton
ABC41566.1.1.6_10947	20	DQ315670.1	7366.0	[5191:5250](+)	5220.5	0.7087	13	non-singleton
ABC41566.1.8_10947	26	DQ315670.1	7366.0	[5191:5268](+)	5229.5	0.71	1	singleton
ABC41566.1.1.5_10947	97	DQ315670.1	7366.0	[4900:5190](+)	5045.0	0.6849	7	non-singleton
ABC41566.1.1.4_10947	100	DQ315670.1	7366.0	[4258:4557](+)	4407.5	0.5984	423	non-singleton
ABC41566.1.1.3_10947	113	DQ315670.1	7366.0	[2644:2982](+)	2813.0	0.3819	41	non-singleton
ABC41566.1.7_10947	117	DQ315670.1	7366.0	[4840:5190](+)	5015.0	0.6808	6	non-singleton
ABC41566.1.5_10947	122	DQ315670.1	7366.0	[3487:3852](+)	3669.5	0.4982	10	non-singleton
ABC41566.1.1.1_10947	138	DQ315670.1	7366.0	[1129:1542](+)	1335.5	0.1813	111	non-singleton
ABC41566.1.4_10947	150	DQ315670.1	7366.0	[3037:3486](+)	3261.5	0.4428	9	non-singleton
ABC41566.1.1.2_10947	171	DQ315670.1	7366.0	[1804:2316](+)	2060.0	0.2797	514	non-singleton
ABC41566.1.1.7_10947	176	DQ315670.1	7366.0	[5269:5796](+)	5532.5	0.7511	104	non-singleton
ABC41566.1.9_10947	194	DQ315670.1	7366.0	[5269:5850](+)	5559.5	0.7548	104	non-singleton
ABC41566.1.3_10947	232	DQ315670.1	7366.0	[2341:3036](+)	2688.5	0.365	55	non-singleton
ABC41566.1.2_10947	255	DQ315670.1	7366.0	[1576:2340](+)	1958.0	0.2658	615	non-singleton
ABC41566.1.1_10947	289	DQ315670.1	7366.0	[709:1575](+)	1142.0	0.155	288	non-singleton
ABC41566.1.6_10947	329	DQ315670.1	7366.0	[3853:4839](+)	4346.0	0.59	31	non-singleton
ABC41566.1.1.8_10947	371	DQ315670.1	7366.0	[6142:7254](+)	6698.0	0.9093	122	non-singleton
ABC41566.1.10_10947	469	DQ315670.1	7366.0	[5851:7257](+)	6554.0	0.8898	767	non-singleton
AAC79756.1.1.5_10948	20	AF055846.1	7352.0	[5194:5253](+)	5223.5	0.7105	13	non-singleton
AAC79756.1.1.4_10948	100	AF055846.1	7352.0	[4261:4560](+)	4410.5	0.5999	423	non-singleton
AAC79756.1.1.3_10948	146	AF055846.1	7352.0	[2548:2985](+)	2766.5	0.3763	111	non-singleton
AAC79756.1.1.2_10948	172	AF055846.1	7352.0	[1807:2322](+)	2064.5	0.2808	514	non-singleton
AAC79756.1.1.6_10948	176	AF055846.1	7352.0	[5272:5799](+)	5535.5	0.7529	104	non-singleton
AAC79756.1.1.1_10948	181	AF055846.1	7352.0	[991:1533](+)	1262.0	0.1717	514	non-singleton
AAC79756.1.1.7_10948	371	AF055846.1	7352.0	[6145:7257](+)	6701.0	0.9115	122	non-singleton
BAF63403.1.8_10949	20	AB252582.1	7347.0	[5189:5248](+)	5218.5	0.7103	13	non-singleton
BAF63403.1.1.5_10949	97	AB252582.1	7347.0	[4898:5188](+)	5043.0	0.6864	7	non-singleton
BAF63403.1.1.4_10949	100	AB252582.1	7347.0	[4256:4555](+)	4405.5	0.5996	423	non-singleton
BAF63403.1.7_10949	117	AB252582.1	7347.0	[4838:5188](+)	5013.0	0.6823	6	non-singleton
BAF63403.1.5_10949	122	AB252582.1	7347.0	[3485:3850](+)	3667.5	0.4992	10	non-singleton
BAF63403.1.1.3_10949	146	AB252582.1	7347.0	[2534:2971](+)	2752.5	0.3746	111	non-singleton
BAF63403.1.4_10949	150	AB252582.1	7347.0	[3035:3484](+)	3259.5	0.4437	9	non-singleton
BAF63403.1.1.2_10949	172	AB252582.1	7347.0	[1796:2311](+)	2053.5	0.2795	514	non-singleton
BAF63403.1.1.6_10949	176	AB252582.1	7347.0	[5267:5794](+)	5530.5	0.7528	104	non-singleton
BAF63403.1.1.1_10949	182	AB252582.1	7347.0	[1001:1546](+)	1273.5	0.1733	514	non-singleton
BAF63403.1.9_10949	200	AB252582.1	7347.0	[5249:5848](+)	5548.5	0.7552	104	non-singleton
BAF63403.1.3_10949	234	AB252582.1	7347.0	[2333:3034](+)	2683.5	0.3653	55	non-singleton
BAF63403.1.2_10949	252	AB252582.1	7347.0	[1577:2332](+)	1954.5	0.266	615	non-singleton
BAF63403.1.1_10949	289	AB252582.1	7347.0	[710:1576](+)	1143.0	0.1556	288	non-singleton
BAF63403.1.6_10949	329	AB252582.1	7347.0	[3851:4837](+)	4344.0	0.5913	31	non-singleton
BAF63403.1.1.7_10949	371	AB252582.1	7347.0	[6140:7252](+)	6696.0	0.9114	122	non-singleton
BAF63403.1.10_10949	469	AB252582.1	7347.0	[5849:7255](+)	6552.0	0.8918	767	non-singleton
AFC40221.1.7_10343	20	JN936206.1	7250.0	[3387:3446](+)	3416.5	0.4712	2	non-singleton
AFC40221.1.11_10343	24	JN936206.1	7250.0	[5088:5159](+)	5123.5	0.7067	2	non-singleton
AFC40221.1.1.1_10343	89	JN936206.1	7250.0	[1077:1343](+)	1210.0	0.1669	11	non-singleton
AFC40221.1.3_10343	93	JN936206.1	7250.0	[1077:1355](+)	1216.0	0.1677	11	non-singleton
AFC40221.1.1.5_10343	102	JN936206.1	7250.0	[4143:4448](+)	4295.5	0.5925	423	non-singleton
AFC40221.1.10_10343	109	JN936206.1	7250.0	[4761:5087](+)	4924.0	0.6792	2	non-singleton
AFC40221.1.8_10343	127	JN936206.1	7250.0	[3447:3827](+)	3637.0	0.5017	3	non-singleton
AFC40221.1.1.4_10343	146	JN936206.1	7250.0	[2880:3317](+)	3098.5	0.4274	25	non-singleton
AFC40221.1.1.3_10343	154	JN936206.1	7250.0	[2208:2669](+)	2438.5	0.3363	111	non-singleton
AFC40221.1.1.2_10343	170	JN936206.1	7250.0	[1428:1937](+)	1682.5	0.2321	40	non-singleton
AFC40221.1.2_10343	174	JN936206.1	7250.0	[555:1076](+)	815.5	0.1125	4	non-singleton
AFC40221.1.1_10343	179	JN936206.1	7250.0	[540:1076](+)	808.0	0.1114	4	non-singleton
AFC40221.1.1.6_10343	181	JN936206.1	7250.0	[5166:5708](+)	5437.0	0.7499	104	non-singleton
AFC40221.1.12_10343	209	JN936206.1	7250.0	[5160:5786](+)	5473.0	0.7549	66	non-singleton
AFC40221.1.5_10343	221	JN936206.1	7250.0	[2028:2690](+)	2359.0	0.3254	615	non-singleton
AFC40221.1.4_10343	224	JN936206.1	7250.0	[1356:2027](+)	1691.5	0.2333	14	non-singleton
AFC40221.1.6_10343	232	JN936206.1	7250.0	[2691:3386](+)	3038.5	0.4191	615	non-singleton
AFC40221.1.9_10343	311	JN936206.1	7250.0	[3828:4760](+)	4294.0	0.5923	273	non-singleton
AFC40221.1.1.7_10343	456	JN936206.1	7250.0	[5814:7181](+)	6497.5	0.8962	767	non-singleton
AFC40221.1.13_10343	469	JN936206.1	7250.0	[5787:7193](+)	6490.0	0.8952	767	non-singleton
ACD80088.1.8_10950	20	EU556224.1	7146.0	[4970:5029](+)	4999.5	0.6996	13	non-singleton
ACD80088.1.1.5_10950	20	EU556224.1	7146.0	[4970:5029](+)	4999.5	0.6996	13	non-singleton
ACD80088.1.1.4_10950	97	EU556224.1	7146.0	[4679:4969](+)	4824.0	0.6751	7	non-singleton
ACD80088.1.1.3_10950	100	EU556224.1	7146.0	[4037:4336](+)	4186.5	0.5859	423	non-singleton
ACD80088.1.7_10950	117	EU556224.1	7146.0	[4619:4969](+)	4794.0	0.6709	6	non-singleton
ACD80088.1.5_10950	122	EU556224.1	7146.0	[3266:3631](+)	3448.5	0.4826	10	non-singleton
ACD80088.1.1.1_10950	137	EU556224.1	7146.0	[935:1345](+)	1140.0	0.1595	111	non-singleton
ACD80088.1.4_10950	149	EU556224.1	7146.0	[2819:3265](+)	3042.0	0.4257	9	non-singleton
ACD80088.1.1.2_10950	171	EU556224.1	7146.0	[1604:2116](+)	1860.0	0.2603	514	non-singleton
ACD80088.1.1.6_10950	176	EU556224.1	7146.0	[5048:5575](+)	5311.5	0.7433	104	non-singleton
ACD80088.1.9_10950	200	EU556224.1	7146.0	[5030:5629](+)	5329.5	0.7458	104	non-singleton
ACD80088.1.3_10950	226	EU556224.1	7146.0	[2141:2818](+)	2479.5	0.347	55	non-singleton
ACD80088.1.2_10950	254	EU556224.1	7146.0	[1379:2140](+)	1759.5	0.2462	615	non-singleton
ACD80088.1.1_10950	289	EU556224.1	7146.0	[512:1378](+)	945.0	0.1322	288	non-singleton
ACD80088.1.6_10950	329	EU556224.1	7146.0	[3632:4618](+)	4125.0	0.5772	31	non-singleton
ACD80088.1.1.7_10950	371	EU556224.1	7146.0	[5921:7033](+)	6477.0	0.9064	122	non-singleton
ACD80088.1.10_10950	469	EU556224.1	7146.0	[5630:7036](+)	6333.0	0.8862	767	non-singleton
AJI43724.1.10_10431	20	KP100644.1	8096.0	[5829:5888](+)	5858.5	0.7236	1	singleton
AJI43724.1.6_10431	32	KP100644.1	8096.0	[3882:3977](+)	3929.5	0.4854	1	singleton
AJI43724.1.2_10431	64	KP100644.1	8096.0	[1428:1619](+)	1523.5	0.1882	1	singleton
AJI43724.1.1_10431	88	KP100644.1	8096.0	[1164:1427](+)	1295.5	0.16	1	singleton
AJI43724.1.9_10431	90	KP100644.1	8096.0	[5559:5828](+)	5693.5	0.7032	1	singleton
AJI43724.1.1.4_10431	101	KP100644.1	8096.0	[4887:5189](+)	5038.0	0.6223	423	non-singleton
AJI43724.1.7_10431	163	KP100644.1	8096.0	[3978:4466](+)	4222.0	0.5215	1	singleton
AJI43724.1.1.2_10431	177	KP100644.1	8096.0	[2547:3077](+)	2812.0	0.3473	111	non-singleton
AJI43724.1.1.5_10431	178	KP100644.1	8096.0	[5889:6422](+)	6155.5	0.7603	104	non-singleton
AJI43724.1.1.1_10431	190	KP100644.1	8096.0	[1794:2363](+)	2078.5	0.2567	514	non-singleton
AJI43724.1.1.3_10431	203	KP100644.1	8096.0	[3198:3806](+)	3502.0	0.4326	514	non-singleton
AJI43724.1.11_10431	209	KP100644.1	8096.0	[5889:6515](+)	6202.0	0.7661	66	non-singleton
AJI43724.1.4_10431	229	KP100644.1	8096.0	[2412:3098](+)	2755.0	0.3403	615	non-singleton
AJI43724.1.5_10431	261	KP100644.1	8096.0	[3099:3881](+)	3490.0	0.4311	615	non-singleton
AJI43724.1.3_10431	264	KP100644.1	8096.0	[1620:2411](+)	2015.5	0.249	615	non-singleton
AJI43724.1.8_10431	364	KP100644.1	8096.0	[4467:5558](+)	5012.5	0.6191	2	non-singleton
AJI43724.1.1.6_10431	466	KP100644.1	8096.0	[6516:7913](+)	7214.5	0.8911	767	non-singleton
AJI43724.1.12_10431	467	KP100644.1	8096.0	[6516:7916](+)	7216.0	0.8913	767	non-singleton
AKA20760.1.6_10342	20	KP236128.1	7245.0	[3385:3444](+)	3414.5	0.4713	2	non-singleton
AKA20760.1.10_10342	24	KP236128.1	7245.0	[5086:5157](+)	5121.5	0.7069	2	non-singleton
AKA20760.1.1.1_10342	89	KP236128.1	7245.0	[1075:1341](+)	1208.0	0.1667	11	non-singleton
AKA20760.1.1.4_10342	93	KP236128.1	7245.0	[2689:2967](+)	2828.0	0.3903	1	singleton
AKA20760.1.2_10342	93	KP236128.1	7245.0	[1075:1353](+)	1214.0	0.1676	11	non-singleton
AKA20760.1.1.6_10342	102	KP236128.1	7245.0	[4141:4446](+)	4293.5	0.5926	423	non-singleton
AKA20760.1.9_10342	109	KP236128.1	7245.0	[4759:5085](+)	4922.0	0.6794	2	non-singleton
AKA20760.1.7_10342	127	KP236128.1	7245.0	[3445:3825](+)	3635.0	0.5017	3	non-singleton
AKA20760.1.1.5_10342	146	KP236128.1	7245.0	[2878:3315](+)	3096.5	0.4274	25	non-singleton
AKA20760.1.1.3_10342	168	KP236128.1	7245.0	[2164:2667](+)	2415.5	0.3334	111	non-singleton
AKA20760.1.1.2_10342	170	KP236128.1	7245.0	[1426:1935](+)	1680.5	0.232	40	non-singleton
AKA20760.1.1_10342	179	KP236128.1	7245.0	[538:1074](+)	806.0	0.1112	4	non-singleton
AKA20760.1.1.7_10342	181	KP236128.1	7245.0	[5164:5706](+)	5435.0	0.7502	104	non-singleton
AKA20760.1.11_10342	209	KP236128.1	7245.0	[5158:5784](+)	5471.0	0.7551	66	non-singleton
AKA20760.1.4_10342	221	KP236128.1	7245.0	[2026:2688](+)	2357.0	0.3253	615	non-singleton
AKA20760.1.3_10342	224	KP236128.1	7245.0	[1354:2025](+)	1689.5	0.2332	14	non-singleton
AKA20760.1.5_10342	232	KP236128.1	7245.0	[2689:3384](+)	3036.5	0.4191	615	non-singleton
AKA20760.1.8_10342	311	KP236128.1	7245.0	[3826:4758](+)	4292.0	0.5924	273	non-singleton
AKA20760.1.1.8_10342	456	KP236128.1	7245.0	[5812:7179](+)	6495.5	0.8965	767	non-singleton
AKA20760.1.12_10342	469	KP236128.1	7245.0	[5785:7191](+)	6488.0	0.8955	767	non-singleton
AFK85007.1.10_10429	20	JQ814851.1	8468.0	[6139:6198](+)	6168.5	0.7284	1	singleton
AFK85007.1.6_10429	54	JQ814851.1	8468.0	[4114:4275](+)	4194.5	0.4953	1	singleton
AFK85007.1.2_10429	64	JQ814851.1	8468.0	[1684:1875](+)	1779.5	0.2101	1	singleton
AFK85007.1.1_10429	92	JQ814851.1	8468.0	[1408:1683](+)	1545.5	0.1825	1	singleton
AFK85007.1.9_10429	100	JQ814851.1	8468.0	[5839:6138](+)	5988.5	0.7072	1	singleton
AFK85007.1.1.4_10429	101	JQ814851.1	8468.0	[5221:5523](+)	5372.0	0.6344	423	non-singleton
AFK85007.1.1.5_10429	131	JQ814851.1	8468.0	[6349:6741](+)	6545.0	0.7729	75	non-singleton
AFK85007.1.1.2_10429	185	JQ814851.1	8468.0	[2782:3336](+)	3059.0	0.3612	514	non-singleton
AFK85007.1.7_10429	195	JQ814851.1	8468.0	[4276:4860](+)	4568.0	0.5394	1	singleton
AFK85007.1.1.1_10429	204	JQ814851.1	8468.0	[1948:2559](+)	2253.5	0.2661	309	non-singleton
AFK85007.1.1.3_10429	204	JQ814851.1	8468.0	[3448:4059](+)	3753.5	0.4433	514	non-singleton
AFK85007.1.11_10429	217	JQ814851.1	8468.0	[6199:6849](+)	6524.0	0.7704	66	non-singleton
AFK85007.1.4_10429	232	JQ814851.1	8468.0	[2653:3348](+)	3000.5	0.3543	615	non-singleton
AFK85007.1.5_10429	255	JQ814851.1	8468.0	[3349:4113](+)	3731.0	0.4406	615	non-singleton
AFK85007.1.3_10429	260	JQ814851.1	8468.0	[1876:2655](+)	2265.5	0.2675	615	non-singleton
AFK85007.1.8_10429	326	JQ814851.1	8468.0	[4861:5838](+)	5349.5	0.6317	273	non-singleton
AFK85007.1.1.6_10429	466	JQ814851.1	8468.0	[6850:8247](+)	7548.5	0.8914	767	non-singleton
AFK85007.1.12_10429	467	JQ814851.1	8468.0	[6850:8250](+)	7550.0	0.8916	767	non-singleton
AFO66759.1.10_10359	20	JX257003.1	7606.0	[5403:5462](+)	5432.5	0.7142	1	singleton
AFO66759.1.1.1_10359	32	JX257003.1	7606.0	[552:647](+)	599.5	0.0788	2	non-singleton
AFO66759.1.1_10359	67	JX257003.1	7606.0	[552:752](+)	652.0	0.0857	1	singleton
AFO66759.1.1.2_10359	69	JX257003.1	7606.0	[753:959](+)	856.0	0.1125	12	non-singleton
AFO66759.1.2_10359	69	JX257003.1	7606.0	[753:959](+)	856.0	0.1125	12	non-singleton
AFO66759.1.9_10359	88	JX257003.1	7606.0	[5139:5402](+)	5270.5	0.6929	1	singleton
AFO66759.1.1.6_10359	101	JX257003.1	7606.0	[4503:4805](+)	4654.0	0.6119	423	non-singleton
AFO66759.1.1.5_10359	139	JX257003.1	7606.0	[2766:3182](+)	2974.0	0.391	41	non-singleton
AFO66759.1.7_10359	151	JX257003.1	7606.0	[3711:4163](+)	3937.0	0.5176	2	non-singleton
AFO66759.1.6_10359	153	JX257003.1	7606.0	[3252:3710](+)	3481.0	0.4577	2	non-singleton
AFO66759.1.1.7_10359	177	JX257003.1	7606.0	[5472:6002](+)	5737.0	0.7543	104	non-singleton
AFO66759.1.1.4_10359	182	JX257003.1	7606.0	[1866:2411](+)	2138.5	0.2812	111	non-singleton
AFO66759.1.1.3_10359	202	JX257003.1	7606.0	[1035:1640](+)	1337.5	0.1758	309	non-singleton
AFO66759.1.11_10359	205	JX257003.1	7606.0	[5463:6077](+)	5770.0	0.7586	66	non-singleton
AFO66759.1.4_10359	229	JX257003.1	7606.0	[1740:2426](+)	2083.0	0.2739	615	non-singleton
AFO66759.1.3_10359	260	JX257003.1	7606.0	[960:1739](+)	1349.5	0.1774	615	non-singleton
AFO66759.1.5_10359	275	JX257003.1	7606.0	[2427:3251](+)	2839.0	0.3733	615	non-singleton
AFO66759.1.8_10359	325	JX257003.1	7606.0	[4164:5138](+)	4651.0	0.6115	31	non-singleton
AFO66759.1.1.8_10359	459	JX257003.1	7606.0	[6078:7454](+)	6766.0	0.8896	767	non-singleton
AFO66759.1.12_10359	460	JX257003.1	7606.0	[6078:7457](+)	6767.5	0.8898	767	non-singleton
CAO98975.1_12736	20	AM850133.1	17677.0	join{[9474:9513](-), [9338:9360](-)}	9425.5	0.5332	1	singleton
CAO98977.1_12736	45	AM850133.1	17677.0	join{[15155:15218](-), [13411:13484](-)}	14314.5	0.8098	1	singleton
CAO98976.1_12736	65	AM850133.1	17677.0	join{[10156:10244](+), [10516:10556](+), [10927:10994](+)}	10575.0	0.5982	1	singleton
CAO98974.1_12736	92	AM850133.1	17677.0	join{[8380:8453](-), [8112:8163](-), [7400:7436](-), [7003:7118](-)}	7728.0	0.4372	1	singleton
CAO98973.1_12736	122	AM850133.1	17677.0	join{[1504:1583](+), [2510:2610](+), [3189:3376](+)}	2440.0	0.138	1	singleton
AFD29243.1.1.10_10199	20	JQ065049.1	26223.0	[7177:7236](+)	7206.5	0.2748	1	singleton
AFD29243.1.1.5_10199	22	JQ065049.1	26223.0	[4699:4764](+)	4731.5	0.1804	3	non-singleton
AFD29243.1.1.9_10199	22	JQ065049.1	26223.0	[7072:7137](+)	7104.5	0.2709	1	singleton
AFD29243.1.1.6_10199	23	JQ065049.1	26223.0	[4996:5064](+)	5030.0	0.1918	1	singleton
AFD29243.1.1.8_10199	23	JQ065049.1	26223.0	[6202:6270](+)	6236.0	0.2378	1	singleton
AFD29243.1.1.11_10199	23	JQ065049.1	26223.0	[7318:7386](+)	7352.0	0.2804	1	singleton
AFD29243.1.1.21_10199	48	JQ065049.1	26223.0	[14124:14267](+)	14195.5	0.5413	56	non-singleton
AFD29243.1.1.25_10199	60	JQ065049.1	26223.0	[17286:17465](+)	17375.5	0.6626	56	non-singleton
AFD29250.1_10199	61	JQ065049.1	26223.0	[25391:25576](+)	25483.5	0.9718	1	singleton
AFD29243.1.1.22_10199	79	JQ065049.1	26223.0	[14277:14513](+)	14395.0	0.5489	56	non-singleton
AFD29247.1_10199	81	JQ065049.1	26223.0	[23779:24024](+)	23901.5	0.9115	1	singleton
AFD29245.1_10199	82	JQ065049.1	26223.0	[22723:22971](+)	22847.0	0.8713	5	non-singleton
AFD29243.1.1.12_10199	86	JQ065049.1	26223.0	[7438:7695](+)	7566.5	0.2885	71	non-singleton
AFD29249.1_10199	90	JQ065049.1	26223.0	[25107:25379](+)	25243.0	0.9626	1	singleton
AFD29243.1.1.20_10199	95	JQ065049.1	26223.0	[13830:14114](+)	13972.0	0.5328	84	non-singleton
AFD29243.1.1.15_10199	96	JQ065049.1	26223.0	[9463:9750](+)	9606.5	0.3663	5	non-singleton
AFD29243.1.1.17_10199	109	JQ065049.1	26223.0	[10318:10644](+)	10481.0	0.3997	79	non-singleton
AFD29243.1.1.26_10199	118	JQ065049.1	26223.0	[17475:17828](+)	17651.5	0.6731	47	non-singleton
AFD29243.1.1.2_10199	126	JQ065049.1	26223.0	[3085:3462](+)	3273.5	0.1248	126	non-singleton
AFD29243.1.1.18_10199	128	JQ065049.1	26223.0	[10648:11031](+)	10839.5	0.4134	79	non-singleton
AFD29251.1_10199	138	JQ065049.1	26223.0	[25500:25916](+)	25708.0	0.9804	1	singleton
AFD29243.1.1.27_10199	150	JQ065049.1	26223.0	[17808:18257](+)	18032.5	0.6877	57	non-singleton
AFD29243.1.1.16_10199	189	JQ065049.1	26223.0	[9751:10317](+)	10034.0	0.3826	79	non-singleton
AFD29243.1.1.28_10199	267	JQ065049.1	26223.0	[18276:19076](+)	18676.0	0.7122	62	non-singleton
AFD29246.1_10199	268	JQ065049.1	26223.0	[22973:23779](+)	23376.0	0.8914	3	non-singleton
AFD29243.1.1.14_10199	296	JQ065049.1	26223.0	[8575:9462](+)	9018.5	0.3439	79	non-singleton
AFD29243.1.1.13_10199	302	JQ065049.1	26223.0	[7708:8613](+)	8160.5	0.3112	98	non-singleton
AFD29243.1.1.3_10199	318	JQ065049.1	26223.0	[3463:4416](+)	3939.5	0.1502	7	non-singleton
AFD29243.1.1.23_10199	342	JQ065049.1	26223.0	[14577:15602](+)	15089.5	0.5754	77	non-singleton
AFD29248.1_10199	351	JQ065049.1	26223.0	[24052:25107](+)	24579.5	0.9373	40	non-singleton
AFD29243.1.1.1_10199	371	JQ065049.1	26223.0	[505:1617](+)	1061.0	0.0405	7	non-singleton
AFD29243.1.1.7_10199	395	JQ065049.1	26223.0	[6202:7386](+)	6794.0	0.2591	72	non-singleton
AFD29243.1.1.4_10199	491	JQ065049.1	26223.0	[4699:6171](+)	5435.0	0.2073	72	non-singleton
AFD29243.1.1.24_10199	506	JQ065049.1	26223.0	[15759:17276](+)	16517.5	0.6299	61	non-singleton
AFD29243.1.1.19_10199	928	JQ065049.1	26223.0	join{[11047:11061](+), [11061:13829](+)}	12438.0	0.4743	62	non-singleton
AFD29244.1_10199	1214	JQ065049.1	26223.0	[19085:22729](+)	20907.0	0.7973	33	non-singleton
ACK37385.1.9_10663	21	FJ445129.1	7138.0	[5098:5160](+)	5129.0	0.7185	70	non-singleton
ACK37385.1.1.8_10663	51	FJ445129.1	7138.0	[4855:5007](+)	4931.0	0.6908	79	non-singleton
ACK37385.1.1.1_10663	68	FJ445129.1	7138.0	[616:819](+)	717.5	0.1005	498	non-singleton
ACK37385.1.1_10663	69	FJ445129.1	7138.0	[613:819](+)	716.0	0.1003	498	non-singleton
ACK37385.1.8_10663	77	FJ445129.1	7138.0	[4867:5097](+)	4982.0	0.698	69	non-singleton
ACK37385.1.6_10663	95	FJ445129.1	7138.0	[3616:3900](+)	3758.0	0.5265	497	non-singleton
ACK37385.1.1.7_10663	97	FJ445129.1	7138.0	[4258:4548](+)	4403.0	0.6168	423	non-singleton
ACK37385.1.1.6_10663	97	FJ445129.1	7138.0	[3613:3903](+)	3758.0	0.5265	497	non-singleton
ACK37385.1.1.5_10663	126	FJ445129.1	7138.0	[3235:3612](+)	3423.5	0.4796	279	non-singleton
ACK37385.1.5_10663	142	FJ445129.1	7138.0	[3190:3615](+)	3402.5	0.4767	324	non-singleton
ACK37385.1.1.4_10663	152	FJ445129.1	7138.0	[2470:2925](+)	2697.5	0.3779	210	non-singleton
ACK37385.1.1.3_10663	166	FJ445129.1	7138.0	[1699:2196](+)	1947.5	0.2728	235	non-singleton
ACK37385.1.1.9_10663	166	FJ445129.1	7138.0	[5161:5658](+)	5409.5	0.7578	511	non-singleton
ACK37385.1.10_10663	183	FJ445129.1	7138.0	[5161:5709](+)	5435.0	0.7614	511	non-singleton
ACK37385.1.1.2_10663	208	FJ445129.1	7138.0	[889:1512](+)	1200.5	0.1682	309	non-singleton
ACK37385.1.3_10663	238	FJ445129.1	7138.0	[1618:2331](+)	1974.5	0.2766	615	non-singleton
ACK37385.1.2_10663	266	FJ445129.1	7138.0	[820:1617](+)	1218.5	0.1707	615	non-singleton
ACK37385.1.4_10663	286	FJ445129.1	7138.0	[2332:3189](+)	2760.5	0.3867	288	non-singleton
ACK37385.1.7_10663	322	FJ445129.1	7138.0	[3901:4866](+)	4383.5	0.6141	273	non-singleton
ACK37385.1.1.10_10663	450	FJ445129.1	7138.0	[5740:7089](+)	6414.5	0.8986	767	non-singleton
ACK37385.1.11_10663	460	FJ445129.1	7138.0	[5710:7089](+)	6399.5	0.8965	767	non-singleton
ABF51206.1.9_10655	21	DQ473512.1	7099.0	[5064:5126](+)	5095.0	0.7177	70	non-singleton
ABF51206.1.1.8_10655	53	DQ473512.1	7099.0	[4821:4979](+)	4900.0	0.6902	79	non-singleton
ABF51206.1.1.1_10655	68	DQ473512.1	7099.0	[612:815](+)	713.5	0.1005	498	non-singleton
ABF51206.1.1_10655	69	DQ473512.1	7099.0	[609:815](+)	712.0	0.1003	498	non-singleton
ABF51206.1.8_10655	77	DQ473512.1	7099.0	[4833:5063](+)	4948.0	0.697	69	non-singleton
ABF51206.1.6_10655	95	DQ473512.1	7099.0	[3582:3866](+)	3724.0	0.5246	497	non-singleton
ABF51206.1.1.6_10655	97	DQ473512.1	7099.0	[3579:3869](+)	3724.0	0.5246	497	non-singleton
ABF51206.1.1.7_10655	97	DQ473512.1	7099.0	[4224:4514](+)	4369.0	0.6154	423	non-singleton
ABF51206.1.1.5_10655	126	DQ473512.1	7099.0	[3201:3578](+)	3389.5	0.4775	279	non-singleton
ABF51206.1.5_10655	142	DQ473512.1	7099.0	[3156:3581](+)	3368.5	0.4745	324	non-singleton
ABF51206.1.1.4_10655	151	DQ473512.1	7099.0	[2445:2897](+)	2671.0	0.3763	210	non-singleton
ABF51206.1.1.3_10655	164	DQ473512.1	7099.0	[1680:2171](+)	1925.5	0.2712	235	non-singleton
ABF51206.1.1.9_10655	166	DQ473512.1	7099.0	[5127:5624](+)	5375.5	0.7572	511	non-singleton
ABF51206.1.10_10655	183	DQ473512.1	7099.0	[5127:5675](+)	5401.0	0.7608	511	non-singleton
ABF51206.1.1.2_10655	208	DQ473512.1	7099.0	[885:1508](+)	1196.5	0.1685	309	non-singleton
ABF51206.1.3_10655	236	DQ473512.1	7099.0	[1599:2306](+)	1952.5	0.275	615	non-singleton
ABF51206.1.2_10655	261	DQ473512.1	7099.0	[816:1598](+)	1207.0	0.17	615	non-singleton
ABF51206.1.4_10655	283	DQ473512.1	7099.0	[2307:3155](+)	2731.0	0.3847	288	non-singleton
ABF51206.1.7_10655	322	DQ473512.1	7099.0	[3867:4832](+)	4349.5	0.6127	273	non-singleton
ABF51206.1.1.10_10655	450	DQ473512.1	7099.0	[5706:7055](+)	6380.5	0.8988	767	non-singleton
ABF51206.1.11_10655	460	DQ473512.1	7099.0	[5676:7055](+)	6365.5	0.8967	767	non-singleton
ACK37396.1.9_10675	21	FJ445140.1	7136.0	[5096:5158](+)	5127.0	0.7185	70	non-singleton
ACK37396.1.1.8_10675	51	FJ445140.1	7136.0	[4853:5005](+)	4929.0	0.6907	79	non-singleton
ACK37396.1.1.1_10675	68	FJ445140.1	7136.0	[617:820](+)	718.5	0.1007	498	non-singleton
ACK37396.1.1_10675	69	FJ445140.1	7136.0	[614:820](+)	717.0	0.1005	498	non-singleton
ACK37396.1.8_10675	77	FJ445140.1	7136.0	[4865:5095](+)	4980.0	0.6979	69	non-singleton
ACK37396.1.6_10675	95	FJ445140.1	7136.0	[3614:3898](+)	3756.0	0.5263	497	non-singleton
ACK37396.1.1.7_10675	97	FJ445140.1	7136.0	[4256:4546](+)	4401.0	0.6167	423	non-singleton
ACK37396.1.1.6_10675	97	FJ445140.1	7136.0	[3611:3901](+)	3756.0	0.5263	497	non-singleton
ACK37396.1.1.5_10675	126	FJ445140.1	7136.0	[3233:3610](+)	3421.5	0.4795	279	non-singleton
ACK37396.1.5_10675	142	FJ445140.1	7136.0	[3188:3613](+)	3400.5	0.4765	324	non-singleton
ACK37396.1.1.4_10675	152	FJ445140.1	7136.0	[2468:2923](+)	2695.5	0.3777	210	non-singleton
ACK37396.1.1.9_10675	166	FJ445140.1	7136.0	[5159:5656](+)	5407.5	0.7578	511	non-singleton
ACK37396.1.1.3_10675	166	FJ445140.1	7136.0	[1697:2194](+)	1945.5	0.2726	235	non-singleton
ACK37396.1.10_10675	183	FJ445140.1	7136.0	[5159:5707](+)	5433.0	0.7614	511	non-singleton
ACK37396.1.1.2_10675	207	FJ445140.1	7136.0	[890:1510](+)	1200.0	0.1682	309	non-singleton
ACK37396.1.3_10675	238	FJ445140.1	7136.0	[1616:2329](+)	1972.5	0.2764	615	non-singleton
ACK37396.1.2_10675	265	FJ445140.1	7136.0	[821:1615](+)	1218.0	0.1707	615	non-singleton
ACK37396.1.4_10675	286	FJ445140.1	7136.0	[2330:3187](+)	2758.5	0.3866	288	non-singleton
ACK37396.1.7_10675	322	FJ445140.1	7136.0	[3899:4864](+)	4381.5	0.614	273	non-singleton
ACK37396.1.1.10_10675	450	FJ445140.1	7136.0	[5738:7087](+)	6412.5	0.8986	767	non-singleton
ACK37396.1.11_10675	460	FJ445140.1	7136.0	[5708:7087](+)	6397.5	0.8965	767	non-singleton
ABF51198.1.9_10699	21	DQ473504.1	7143.0	[5110:5172](+)	5141.0	0.7197	70	non-singleton
ABF51198.1.1.8_10699	52	DQ473504.1	7143.0	[4870:5025](+)	4947.5	0.6926	79	non-singleton
ABF51198.1.1.1_10699	68	DQ473504.1	7143.0	[625:828](+)	726.5	0.1017	498	non-singleton
ABF51198.1.1_10699	69	DQ473504.1	7143.0	[622:828](+)	725.0	0.1015	498	non-singleton
ABF51198.1.8_10699	76	DQ473504.1	7143.0	[4882:5109](+)	4995.5	0.6994	69	non-singleton
ABF51198.1.6_10699	95	DQ473504.1	7143.0	[3634:3918](+)	3776.0	0.5286	497	non-singleton
ABF51198.1.1.6_10699	97	DQ473504.1	7143.0	[3631:3921](+)	3776.0	0.5286	497	non-singleton
ABF51198.1.1.7_10699	97	DQ473504.1	7143.0	[4276:4566](+)	4421.0	0.6189	423	non-singleton
ABF51198.1.1.5_10699	126	DQ473504.1	7143.0	[3253:3630](+)	3441.5	0.4818	279	non-singleton
ABF51198.1.5_10699	142	DQ473504.1	7143.0	[3208:3633](+)	3420.5	0.4789	324	non-singleton
ABF51198.1.1.4_10699	153	DQ473504.1	7143.0	[2476:2934](+)	2705.0	0.3787	210	non-singleton
ABF51198.1.1.9_10699	166	DQ473504.1	7143.0	[5173:5670](+)	5421.5	0.759	511	non-singleton
ABF51198.1.1.3_10699	166	DQ473504.1	7143.0	[1705:2202](+)	1953.5	0.2735	235	non-singleton
ABF51198.1.10_10699	183	DQ473504.1	7143.0	[5173:5721](+)	5447.0	0.7626	511	non-singleton
ABF51198.1.1.2_10699	210	DQ473504.1	7143.0	[898:1527](+)	1212.5	0.1697	309	non-singleton
ABF51198.1.3_10699	238	DQ473504.1	7143.0	[1624:2337](+)	1980.5	0.2773	615	non-singleton
ABF51198.1.2_10699	265	DQ473504.1	7143.0	[829:1623](+)	1226.0	0.1716	615	non-singleton
ABF51198.1.4_10699	290	DQ473504.1	7143.0	[2338:3207](+)	2772.5	0.3881	288	non-singleton
ABF51198.1.7_10699	321	DQ473504.1	7143.0	[3919:4881](+)	4400.0	0.616	273	non-singleton
ABF51198.1.1.10_10699	447	DQ473504.1	7143.0	[5761:7101](+)	6431.0	0.9003	767	non-singleton
ABF51198.1.11_10699	460	DQ473504.1	7143.0	[5722:7101](+)	6411.5	0.8976	767	non-singleton
ABF51185.1.9_10664	21	DQ473491.1	7145.0	[5107:5169](+)	5138.0	0.7191	70	non-singleton
ABF51185.1.1.8_10664	51	DQ473491.1	7145.0	[4864:5016](+)	4940.0	0.6914	79	non-singleton
ABF51185.1.1.1_10664	68	DQ473491.1	7145.0	[619:822](+)	720.5	0.1008	498	non-singleton
ABF51185.1.1_10664	69	DQ473491.1	7145.0	[616:822](+)	719.0	0.1006	498	non-singleton
ABF51185.1.8_10664	77	DQ473491.1	7145.0	[4876:5106](+)	4991.0	0.6985	69	non-singleton
ABF51185.1.6_10664	95	DQ473491.1	7145.0	[3625:3909](+)	3767.0	0.5272	497	non-singleton
ABF51185.1.1.6_10664	97	DQ473491.1	7145.0	[3622:3912](+)	3767.0	0.5272	497	non-singleton
ABF51185.1.1.7_10664	97	DQ473491.1	7145.0	[4267:4557](+)	4412.0	0.6175	423	non-singleton
ABF51185.1.1.5_10664	126	DQ473491.1	7145.0	[3244:3621](+)	3432.5	0.4804	279	non-singleton
ABF51185.1.5_10664	142	DQ473491.1	7145.0	[3199:3624](+)	3411.5	0.4775	324	non-singleton
ABF51185.1.1.4_10664	153	DQ473491.1	7145.0	[2464:2922](+)	2693.0	0.3769	210	non-singleton
ABF51185.1.1.9_10664	166	DQ473491.1	7145.0	[5170:5667](+)	5418.5	0.7584	511	non-singleton
ABF51185.1.1.3_10664	166	DQ473491.1	7145.0	[1693:2190](+)	1941.5	0.2717	235	non-singleton
ABF51185.1.10_10664	183	DQ473491.1	7145.0	[5170:5718](+)	5444.0	0.7619	511	non-singleton
ABF51185.1.1.2_10664	208	DQ473491.1	7145.0	[892:1515](+)	1203.5	0.1684	309	non-singleton
ABF51185.1.3_10664	238	DQ473491.1	7145.0	[1612:2325](+)	1968.5	0.2755	615	non-singleton
ABF51185.1.2_10664	263	DQ473491.1	7145.0	[823:1611](+)	1217.0	0.1703	615	non-singleton
ABF51185.1.4_10664	291	DQ473491.1	7145.0	[2326:3198](+)	2762.0	0.3866	288	non-singleton
ABF51185.1.7_10664	322	DQ473491.1	7145.0	[3910:4875](+)	4392.5	0.6148	273	non-singleton
ABF51185.1.1.10_10664	452	DQ473491.1	7145.0	[5743:7098](+)	6420.5	0.8986	767	non-singleton
ABF51185.1.11_10664	460	DQ473491.1	7145.0	[5719:7098](+)	6408.5	0.8969	767	non-singleton
ACK37397.1.9_10676	21	FJ445141.1	7134.0	[5094:5156](+)	5125.0	0.7184	70	non-singleton
ACK37397.1.1.8_10676	52	FJ445141.1	7134.0	[4851:5006](+)	4928.5	0.6908	79	non-singleton
ACK37397.1.1.1_10676	68	FJ445141.1	7134.0	[618:821](+)	719.5	0.1009	498	non-singleton
ACK37397.1.1_10676	69	FJ445141.1	7134.0	[615:821](+)	718.0	0.1006	498	non-singleton
ACK37397.1.8_10676	77	FJ445141.1	7134.0	[4863:5093](+)	4978.0	0.6978	69	non-singleton
ACK37397.1.6_10676	95	FJ445141.1	7134.0	[3612:3896](+)	3754.0	0.5262	497	non-singleton
ACK37397.1.1.6_10676	97	FJ445141.1	7134.0	[3609:3899](+)	3754.0	0.5262	497	non-singleton
ACK37397.1.1.7_10676	97	FJ445141.1	7134.0	[4254:4544](+)	4399.0	0.6166	423	non-singleton
ACK37397.1.1.5_10676	126	FJ445141.1	7134.0	[3231:3608](+)	3419.5	0.4793	279	non-singleton
ACK37397.1.5_10676	142	FJ445141.1	7134.0	[3186:3611](+)	3398.5	0.4764	324	non-singleton
ACK37397.1.1.4_10676	151	FJ445141.1	7134.0	[2460:2912](+)	2686.0	0.3765	210	non-singleton
ACK37397.1.1.3_10676	166	FJ445141.1	7134.0	[1689:2186](+)	1937.5	0.2716	235	non-singleton
ACK37397.1.1.9_10676	166	FJ445141.1	7134.0	[5157:5654](+)	5405.5	0.7577	511	non-singleton
ACK37397.1.10_10676	183	FJ445141.1	7134.0	[5157:5705](+)	5431.0	0.7613	511	non-singleton
ACK37397.1.1.2_10676	208	FJ445141.1	7134.0	[891:1514](+)	1202.5	0.1686	309	non-singleton
ACK37397.1.3_10676	238	FJ445141.1	7134.0	[1608:2321](+)	1964.5	0.2754	615	non-singleton
ACK37397.1.2_10676	262	FJ445141.1	7134.0	[822:1607](+)	1214.5	0.1702	615	non-singleton
ACK37397.1.4_10676	288	FJ445141.1	7134.0	[2322:3185](+)	2753.5	0.386	288	non-singleton
ACK37397.1.7_10676	322	FJ445141.1	7134.0	[3897:4862](+)	4379.5	0.6139	273	non-singleton
ACK37397.1.1.10_10676	450	FJ445141.1	7134.0	[5736:7085](+)	6410.5	0.8986	767	non-singleton
ACK37397.1.11_10676	460	FJ445141.1	7134.0	[5706:7085](+)	6395.5	0.8965	767	non-singleton
ABF51190.1.9_10669	21	DQ473496.1	7106.0	[5071:5133](+)	5102.0	0.718	70	non-singleton
ABF51190.1.1.8_10669	53	DQ473496.1	7106.0	[4828:4986](+)	4907.0	0.6905	79	non-singleton
ABF51190.1.1.1_10669	68	DQ473496.1	7106.0	[616:819](+)	717.5	0.101	498	non-singleton
ABF51190.1.1_10669	69	DQ473496.1	7106.0	[613:819](+)	716.0	0.1008	498	non-singleton
ABF51190.1.8_10669	77	DQ473496.1	7106.0	[4840:5070](+)	4955.0	0.6973	69	non-singleton
ABF51190.1.6_10669	95	DQ473496.1	7106.0	[3589:3873](+)	3731.0	0.525	497	non-singleton
ABF51190.1.1.7_10669	97	DQ473496.1	7106.0	[4231:4521](+)	4376.0	0.6158	423	non-singleton
ABF51190.1.1.6_10669	97	DQ473496.1	7106.0	[3586:3876](+)	3731.0	0.525	497	non-singleton
ABF51190.1.1.5_10669	126	DQ473496.1	7106.0	[3208:3585](+)	3396.5	0.478	279	non-singleton
ABF51190.1.5_10669	142	DQ473496.1	7106.0	[3163:3588](+)	3375.5	0.475	324	non-singleton
ABF51190.1.1.4_10669	151	DQ473496.1	7106.0	[2452:2904](+)	2678.0	0.3769	210	non-singleton
ABF51190.1.1.3_10669	165	DQ473496.1	7106.0	[1684:2178](+)	1931.0	0.2717	235	non-singleton
ABF51190.1.1.9_10669	166	DQ473496.1	7106.0	[5134:5631](+)	5382.5	0.7575	511	non-singleton
ABF51190.1.10_10669	183	DQ473496.1	7106.0	[5134:5682](+)	5408.0	0.761	511	non-singleton
ABF51190.1.1.2_10669	208	DQ473496.1	7106.0	[889:1512](+)	1200.5	0.1689	309	non-singleton
ABF51190.1.3_10669	237	DQ473496.1	7106.0	[1603:2313](+)	1958.0	0.2755	615	non-singleton
ABF51190.1.2_10669	261	DQ473496.1	7106.0	[820:1602](+)	1211.0	0.1704	615	non-singleton
ABF51190.1.4_10669	283	DQ473496.1	7106.0	[2314:3162](+)	2738.0	0.3853	288	non-singleton
ABF51190.1.7_10669	322	DQ473496.1	7106.0	[3874:4839](+)	4356.5	0.6131	273	non-singleton
ABF51190.1.1.10_10669	450	DQ473496.1	7106.0	[5713:7062](+)	6387.5	0.8989	767	non-singleton
ABF51190.1.11_10669	460	DQ473496.1	7106.0	[5683:7062](+)	6372.5	0.8968	767	non-singleton
ACK37427.1.9_10703	21	FJ445171.1	7134.0	[5097:5159](+)	5128.0	0.7188	70	non-singleton
ACK37427.1.1.8_10703	51	FJ445171.1	7134.0	[4854:5006](+)	4930.0	0.6911	79	non-singleton
ACK37427.1.1.1_10703	68	FJ445171.1	7134.0	[621:824](+)	722.5	0.1013	498	non-singleton
ACK37427.1.1_10703	69	FJ445171.1	7134.0	[618:824](+)	721.0	0.1011	498	non-singleton
ACK37427.1.8_10703	77	FJ445171.1	7134.0	[4866:5096](+)	4981.0	0.6982	69	non-singleton
ACK37427.1.6_10703	95	FJ445171.1	7134.0	[3615:3899](+)	3757.0	0.5266	497	non-singleton
ACK37427.1.1.6_10703	97	FJ445171.1	7134.0	[3612:3902](+)	3757.0	0.5266	497	non-singleton
ACK37427.1.1.7_10703	97	FJ445171.1	7134.0	[4257:4547](+)	4402.0	0.617	423	non-singleton
ACK37427.1.1.5_10703	126	FJ445171.1	7134.0	[3234:3611](+)	3422.5	0.4797	279	non-singleton
ACK37427.1.5_10703	142	FJ445171.1	7134.0	[3189:3614](+)	3401.5	0.4768	324	non-singleton
ACK37427.1.1.4_10703	153	FJ445171.1	7134.0	[2460:2918](+)	2689.0	0.3769	210	non-singleton
ACK37427.1.1.9_10703	166	FJ445171.1	7134.0	[5160:5657](+)	5408.5	0.7581	511	non-singleton
ACK37427.1.1.3_10703	166	FJ445171.1	7134.0	[1689:2186](+)	1937.5	0.2716	235	non-singleton
ACK37427.1.10_10703	183	FJ445171.1	7134.0	[5160:5708](+)	5434.0	0.7617	511	non-singleton
ACK37427.1.1.2_10703	209	FJ445171.1	7134.0	[894:1520](+)	1207.0	0.1692	309	non-singleton
ACK37427.1.3_10703	238	FJ445171.1	7134.0	[1608:2321](+)	1964.5	0.2754	615	non-singleton
ACK37427.1.2_10703	261	FJ445171.1	7134.0	[825:1607](+)	1216.0	0.1705	615	non-singleton
ACK37427.1.4_10703	289	FJ445171.1	7134.0	[2322:3188](+)	2755.0	0.3862	288	non-singleton
ACK37427.1.7_10703	322	FJ445171.1	7134.0	[3900:4865](+)	4382.5	0.6143	273	non-singleton
ACK37427.1.1.10_10703	452	FJ445171.1	7134.0	[5733:7088](+)	6410.5	0.8986	767	non-singleton
ACK37427.1.11_10703	460	FJ445171.1	7134.0	[5709:7088](+)	6398.5	0.8969	767	non-singleton
ACK37402.1.9_10682	21	FJ445146.1	7141.0	[5101:5163](+)	5132.0	0.7187	70	non-singleton
ACK37402.1.1.8_10682	51	FJ445146.1	7141.0	[4858:5010](+)	4934.0	0.6909	79	non-singleton
ACK37402.1.1.1_10682	68	FJ445146.1	7141.0	[622:825](+)	723.5	0.1013	498	non-singleton
ACK37402.1.1_10682	69	FJ445146.1	7141.0	[619:825](+)	722.0	0.1011	498	non-singleton
ACK37402.1.8_10682	77	FJ445146.1	7141.0	[4870:5100](+)	4985.0	0.6981	69	non-singleton
ACK37402.1.6_10682	95	FJ445146.1	7141.0	[3619:3903](+)	3761.0	0.5267	497	non-singleton
ACK37402.1.1.7_10682	97	FJ445146.1	7141.0	[4261:4551](+)	4406.0	0.617	423	non-singleton
ACK37402.1.1.6_10682	97	FJ445146.1	7141.0	[3616:3906](+)	3761.0	0.5267	497	non-singleton
ACK37402.1.1.5_10682	126	FJ445146.1	7141.0	[3238:3615](+)	3426.5	0.4798	279	non-singleton
ACK37402.1.5_10682	142	FJ445146.1	7141.0	[3193:3618](+)	3405.5	0.4769	324	non-singleton
ACK37402.1.1.4_10682	152	FJ445146.1	7141.0	[2473:2928](+)	2700.5	0.3782	210	non-singleton
ACK37402.1.1.9_10682	166	FJ445146.1	7141.0	[5164:5661](+)	5412.5	0.7579	511	non-singleton
ACK37402.1.1.3_10682	166	FJ445146.1	7141.0	[1702:2199](+)	1950.5	0.2731	235	non-singleton
ACK37402.1.10_10682	183	FJ445146.1	7141.0	[5164:5712](+)	5438.0	0.7615	511	non-singleton
ACK37402.1.1.2_10682	208	FJ445146.1	7141.0	[895:1518](+)	1206.5	0.169	309	non-singleton
ACK37402.1.3_10682	238	FJ445146.1	7141.0	[1621:2334](+)	1977.5	0.2769	615	non-singleton
ACK37402.1.2_10682	265	FJ445146.1	7141.0	[826:1620](+)	1223.0	0.1713	615	non-singleton
ACK37402.1.4_10682	286	FJ445146.1	7141.0	[2335:3192](+)	2763.5	0.387	288	non-singleton
ACK37402.1.7_10682	322	FJ445146.1	7141.0	[3904:4869](+)	4386.5	0.6143	273	non-singleton
ACK37402.1.1.10_10682	451	FJ445146.1	7141.0	[5740:7092](+)	6416.0	0.8985	767	non-singleton
ACK37402.1.11_10682	460	FJ445146.1	7141.0	[5713:7092](+)	6402.5	0.8966	767	non-singleton
ACK37433.1.9_10638	21	FJ445177.1	7132.0	[5094:5156](+)	5125.0	0.7186	70	non-singleton
ACK37433.1.1.8_10638	51	FJ445177.1	7132.0	[4851:5003](+)	4927.0	0.6908	79	non-singleton
ACK37433.1.1.1_10638	68	FJ445177.1	7132.0	[615:818](+)	716.5	0.1005	498	non-singleton
ACK37433.1.1_10638	69	FJ445177.1	7132.0	[612:818](+)	715.0	0.1003	498	non-singleton
ACK37433.1.8_10638	77	FJ445177.1	7132.0	[4863:5093](+)	4978.0	0.698	69	non-singleton
ACK37433.1.6_10638	95	FJ445177.1	7132.0	[3612:3896](+)	3754.0	0.5264	497	non-singleton
ACK37433.1.1.7_10638	97	FJ445177.1	7132.0	[4254:4544](+)	4399.0	0.6168	423	non-singleton
ACK37433.1.1.6_10638	97	FJ445177.1	7132.0	[3609:3899](+)	3754.0	0.5264	497	non-singleton
ACK37433.1.1.5_10638	126	FJ445177.1	7132.0	[3231:3608](+)	3419.5	0.4795	279	non-singleton
ACK37433.1.5_10638	142	FJ445177.1	7132.0	[3186:3611](+)	3398.5	0.4765	324	non-singleton
ACK37433.1.1.4_10638	153	FJ445177.1	7132.0	[2457:2915](+)	2686.0	0.3766	210	non-singleton
ACK37433.1.1.3_10638	166	FJ445177.1	7132.0	[1686:2183](+)	1934.5	0.2712	235	non-singleton
ACK37433.1.1.9_10638	166	FJ445177.1	7132.0	[5157:5654](+)	5405.5	0.7579	511	non-singleton
ACK37433.1.10_10638	183	FJ445177.1	7132.0	[5157:5705](+)	5431.0	0.7615	511	non-singleton
ACK37433.1.1.2_10638	209	FJ445177.1	7132.0	[888:1514](+)	1201.0	0.1684	309	non-singleton
ACK37433.1.3_10638	238	FJ445177.1	7132.0	[1605:2318](+)	1961.5	0.275	615	non-singleton
ACK37433.1.2_10638	262	FJ445177.1	7132.0	[819:1604](+)	1211.5	0.1699	615	non-singleton
ACK37433.1.4_10638	289	FJ445177.1	7132.0	[2319:3185](+)	2752.0	0.3859	288	non-singleton
ACK37433.1.7_10638	322	FJ445177.1	7132.0	[3897:4862](+)	4379.5	0.6141	273	non-singleton
ACK37433.1.1.10_10638	452	FJ445177.1	7132.0	[5730:7085](+)	6407.5	0.8984	767	non-singleton
ACK37433.1.11_10638	460	FJ445177.1	7132.0	[5706:7085](+)	6395.5	0.8967	767	non-singleton
ABF51192.1.9_10639	21	DQ473498.1	7137.0	[5097:5159](+)	5128.0	0.7185	70	non-singleton
ABF51192.1.1.8_10639	51	DQ473498.1	7137.0	[4854:5006](+)	4930.0	0.6908	79	non-singleton
ABF51192.1.1.1_10639	68	DQ473498.1	7137.0	[612:815](+)	713.5	0.1	498	non-singleton
ABF51192.1.1_10639	69	DQ473498.1	7137.0	[609:815](+)	712.0	0.0998	498	non-singleton
ABF51192.1.8_10639	77	DQ473498.1	7137.0	[4866:5096](+)	4981.0	0.6979	69	non-singleton
ABF51192.1.6_10639	95	DQ473498.1	7137.0	[3615:3899](+)	3757.0	0.5264	497	non-singleton
ABF51192.1.1.6_10639	97	DQ473498.1	7137.0	[3612:3902](+)	3757.0	0.5264	497	non-singleton
ABF51192.1.1.7_10639	97	DQ473498.1	7137.0	[4257:4547](+)	4402.0	0.6168	423	non-singleton
ABF51192.1.1.5_10639	126	DQ473498.1	7137.0	[3234:3611](+)	3422.5	0.4795	279	non-singleton
ABF51192.1.5_10639	142	DQ473498.1	7137.0	[3189:3614](+)	3401.5	0.4766	324	non-singleton
ABF51192.1.1.4_10639	152	DQ473498.1	7137.0	[2463:2918](+)	2690.5	0.377	210	non-singleton
ABF51192.1.1.3_10639	166	DQ473498.1	7137.0	[1692:2189](+)	1940.5	0.2719	235	non-singleton
ABF51192.1.1.9_10639	166	DQ473498.1	7137.0	[5160:5657](+)	5408.5	0.7578	511	non-singleton
ABF51192.1.10_10639	183	DQ473498.1	7137.0	[5160:5708](+)	5434.0	0.7614	511	non-singleton
ABF51192.1.1.2_10639	207	DQ473498.1	7137.0	[885:1505](+)	1195.0	0.1674	309	non-singleton
ABF51192.1.3_10639	238	DQ473498.1	7137.0	[1611:2324](+)	1967.5	0.2757	615	non-singleton
ABF51192.1.2_10639	265	DQ473498.1	7137.0	[816:1610](+)	1213.0	0.17	615	non-singleton
ABF51192.1.4_10639	288	DQ473498.1	7137.0	[2325:3188](+)	2756.5	0.3862	288	non-singleton
ABF51192.1.7_10639	322	DQ473498.1	7137.0	[3900:4865](+)	4382.5	0.6141	273	non-singleton
ABF51192.1.1.10_10639	450	DQ473498.1	7137.0	[5739:7088](+)	6413.5	0.8986	767	non-singleton
ABF51192.1.11_10639	460	DQ473498.1	7137.0	[5709:7088](+)	6398.5	0.8965	767	non-singleton
ACK37384.1.9_10658	21	FJ445128.1	7133.0	[5093:5155](+)	5124.0	0.7184	70	non-singleton
ACK37384.1.1.8_10658	50	FJ445128.1	7133.0	[4850:4999](+)	4924.5	0.6904	79	non-singleton
ACK37384.1.1.1_10658	68	FJ445128.1	7133.0	[623:826](+)	724.5	0.1016	498	non-singleton
ACK37384.1.1_10658	69	FJ445128.1	7133.0	[620:826](+)	723.0	0.1014	498	non-singleton
ACK37384.1.8_10658	77	FJ445128.1	7133.0	[4862:5092](+)	4977.0	0.6977	69	non-singleton
ACK37384.1.6_10658	95	FJ445128.1	7133.0	[3611:3895](+)	3753.0	0.5261	497	non-singleton
ACK37384.1.1.7_10658	97	FJ445128.1	7133.0	[4253:4543](+)	4398.0	0.6166	423	non-singleton
ACK37384.1.1.6_10658	97	FJ445128.1	7133.0	[3608:3898](+)	3753.0	0.5261	497	non-singleton
ACK37384.1.1.5_10658	126	FJ445128.1	7133.0	[3230:3607](+)	3418.5	0.4793	279	non-singleton
ACK37384.1.5_10658	142	FJ445128.1	7133.0	[3185:3610](+)	3397.5	0.4763	324	non-singleton
ACK37384.1.1.4_10658	152	FJ445128.1	7133.0	[2465:2920](+)	2692.5	0.3775	210	non-singleton
ACK37384.1.1.3_10658	166	FJ445128.1	7133.0	[1694:2191](+)	1942.5	0.2723	235	non-singleton
ACK37384.1.1.9_10658	166	FJ445128.1	7133.0	[5156:5653](+)	5404.5	0.7577	511	non-singleton
ACK37384.1.10_10658	183	FJ445128.1	7133.0	[5156:5704](+)	5430.0	0.7613	511	non-singleton
ACK37384.1.1.2_10658	208	FJ445128.1	7133.0	[896:1519](+)	1207.5	0.1693	309	non-singleton
ACK37384.1.3_10658	238	FJ445128.1	7133.0	[1613:2326](+)	1969.5	0.2761	615	non-singleton
ACK37384.1.2_10658	262	FJ445128.1	7133.0	[827:1612](+)	1219.5	0.171	615	non-singleton
ACK37384.1.4_10658	286	FJ445128.1	7133.0	[2327:3184](+)	2755.5	0.3863	288	non-singleton
ACK37384.1.7_10658	322	FJ445128.1	7133.0	[3896:4861](+)	4378.5	0.6138	273	non-singleton
ACK37384.1.1.10_10658	450	FJ445128.1	7133.0	[5735:7084](+)	6409.5	0.8986	767	non-singleton
ACK37384.1.11_10658	460	FJ445128.1	7133.0	[5705:7084](+)	6394.5	0.8965	767	non-singleton
ACK37431.1.9_10704	21	FJ445175.1	7140.0	[5100:5162](+)	5131.0	0.7186	70	non-singleton
ACK37431.1.1.8_10704	51	FJ445175.1	7140.0	[4857:5009](+)	4933.0	0.6909	79	non-singleton
ACK37431.1.1.1_10704	68	FJ445175.1	7140.0	[615:818](+)	716.5	0.1004	498	non-singleton
ACK37431.1.1_10704	69	FJ445175.1	7140.0	[612:818](+)	715.0	0.1001	498	non-singleton
ACK37431.1.8_10704	77	FJ445175.1	7140.0	[4869:5099](+)	4984.0	0.698	69	non-singleton
ACK37431.1.6_10704	95	FJ445175.1	7140.0	[3618:3902](+)	3760.0	0.5266	497	non-singleton
ACK37431.1.1.7_10704	97	FJ445175.1	7140.0	[4260:4550](+)	4405.0	0.6169	423	non-singleton
ACK37431.1.1.6_10704	97	FJ445175.1	7140.0	[3615:3905](+)	3760.0	0.5266	497	non-singleton
ACK37431.1.1.5_10704	126	FJ445175.1	7140.0	[3237:3614](+)	3425.5	0.4798	279	non-singleton
ACK37431.1.5_10704	142	FJ445175.1	7140.0	[3192:3617](+)	3404.5	0.4768	324	non-singleton
ACK37431.1.1.4_10704	152	FJ445175.1	7140.0	[2466:2921](+)	2693.5	0.3772	210	non-singleton
ACK37431.1.1.9_10704	166	FJ445175.1	7140.0	[5163:5660](+)	5411.5	0.7579	511	non-singleton
ACK37431.1.1.3_10704	166	FJ445175.1	7140.0	[1695:2192](+)	1943.5	0.2722	235	non-singleton
ACK37431.1.10_10704	183	FJ445175.1	7140.0	[5163:5711](+)	5437.0	0.7615	511	non-singleton
ACK37431.1.1.2_10704	207	FJ445175.1	7140.0	[888:1508](+)	1198.0	0.1678	309	non-singleton
ACK37431.1.3_10704	238	FJ445175.1	7140.0	[1614:2327](+)	1970.5	0.276	615	non-singleton
ACK37431.1.2_10704	265	FJ445175.1	7140.0	[819:1613](+)	1216.0	0.1703	615	non-singleton
ACK37431.1.4_10704	288	FJ445175.1	7140.0	[2328:3191](+)	2759.5	0.3865	288	non-singleton
ACK37431.1.7_10704	322	FJ445175.1	7140.0	[3903:4868](+)	4385.5	0.6142	273	non-singleton
ACK37431.1.1.10_10704	450	FJ445175.1	7140.0	[5742:7091](+)	6416.5	0.8987	767	non-singleton
ACK37431.1.11_10704	460	FJ445175.1	7140.0	[5712:7091](+)	6401.5	0.8966	767	non-singleton
ABF51202.1.9_10653	21	DQ473508.1	7148.0	[5116:5178](+)	5147.0	0.7201	70	non-singleton
ABF51202.1.1.7_10653	46	DQ473508.1	7148.0	[4204:4341](+)	4272.5	0.5977	5	non-singleton
ABF51202.1.1.9_10653	54	DQ473508.1	7148.0	[4870:5031](+)	4950.5	0.6926	79	non-singleton
ABF51202.1.1.1_10653	68	DQ473508.1	7148.0	[625:828](+)	726.5	0.1016	498	non-singleton
ABF51202.1.1_10653	69	DQ473508.1	7148.0	[622:828](+)	725.0	0.1014	498	non-singleton
ABF51202.1.8_10653	78	DQ473508.1	7148.0	[4882:5115](+)	4998.5	0.6993	69	non-singleton
ABF51202.1.6_10653	95	DQ473508.1	7148.0	[3634:3918](+)	3776.0	0.5283	497	non-singleton
ABF51202.1.1.8_10653	97	DQ473508.1	7148.0	[4276:4566](+)	4421.0	0.6185	423	non-singleton
ABF51202.1.1.6_10653	97	DQ473508.1	7148.0	[3631:3921](+)	3776.0	0.5283	497	non-singleton
ABF51202.1.1.5_10653	127	DQ473508.1	7148.0	[3250:3630](+)	3440.0	0.4813	279	non-singleton
ABF51202.1.5_10653	143	DQ473508.1	7148.0	[3205:3633](+)	3419.0	0.4783	324	non-singleton
ABF51202.1.1.4_10653	164	DQ473508.1	7148.0	[2470:2961](+)	2715.5	0.3799	210	non-singleton
ABF51202.1.1.10_10653	166	DQ473508.1	7148.0	[5179:5676](+)	5427.5	0.7593	511	non-singleton
ABF51202.1.1.3_10653	166	DQ473508.1	7148.0	[1699:2196](+)	1947.5	0.2725	235	non-singleton
ABF51202.1.10_10653	183	DQ473508.1	7148.0	[5179:5727](+)	5453.0	0.7629	511	non-singleton
ABF51202.1.1.2_10653	209	DQ473508.1	7148.0	[898:1524](+)	1211.0	0.1694	309	non-singleton
ABF51202.1.3_10653	238	DQ473508.1	7148.0	[1618:2331](+)	1974.5	0.2762	615	non-singleton
ABF51202.1.2_10653	263	DQ473508.1	7148.0	[829:1617](+)	1223.0	0.1711	615	non-singleton
ABF51202.1.4_10653	291	DQ473508.1	7148.0	[2332:3204](+)	2768.0	0.3872	288	non-singleton
ABF51202.1.7_10653	321	DQ473508.1	7148.0	[3919:4881](+)	4400.0	0.6156	273	non-singleton
ABF51202.1.1.11_10653	451	DQ473508.1	7148.0	[5752:7104](+)	6428.0	0.8993	767	non-singleton
ABF51202.1.11_10653	459	DQ473508.1	7148.0	[5728:7104](+)	6416.0	0.8976	767	non-singleton
ACK37369.1.9_10637	21	FJ445113.1	7108.0	[5077:5139](+)	5108.0	0.7186	70	non-singleton
ACK37369.1.1.8_10637	51	FJ445113.1	7108.0	[4834:4986](+)	4910.0	0.6908	79	non-singleton
ACK37369.1.1.1_10637	68	FJ445113.1	7108.0	[610:813](+)	711.5	0.1001	498	non-singleton
ACK37369.1.1_10637	69	FJ445113.1	7108.0	[607:813](+)	710.0	0.0999	498	non-singleton
ACK37369.1.8_10637	77	FJ445113.1	7108.0	[4846:5076](+)	4961.0	0.6979	69	non-singleton
ACK37369.1.6_10637	95	FJ445113.1	7108.0	[3598:3882](+)	3740.0	0.5262	497	non-singleton
ACK37369.1.1.7_10637	97	FJ445113.1	7108.0	[4240:4530](+)	4385.0	0.6169	423	non-singleton
ACK37369.1.1.6_10637	97	FJ445113.1	7108.0	[3595:3885](+)	3740.0	0.5262	497	non-singleton
ACK37369.1.1.5_10637	120	FJ445113.1	7108.0	[3208:3567](+)	3387.5	0.4766	279	non-singleton
ACK37369.1.5_10637	145	FJ445113.1	7108.0	[3163:3597](+)	3380.0	0.4755	324	non-singleton
ACK37369.1.1.4_10637	150	FJ445113.1	7108.0	[2449:2898](+)	2673.5	0.3761	210	non-singleton
ACK37369.1.1.9_10637	166	FJ445113.1	7108.0	[5140:5637](+)	5388.5	0.7581	511	non-singleton
ACK37369.1.1.3_10637	166	FJ445113.1	7108.0	[1678:2175](+)	1926.5	0.271	235	non-singleton
ACK37369.1.10_10637	183	FJ445113.1	7108.0	[5140:5688](+)	5414.0	0.7617	511	non-singleton
ACK37369.1.1.2_10637	208	FJ445113.1	7108.0	[883:1506](+)	1194.5	0.1681	309	non-singleton
ACK37369.1.3_10637	238	FJ445113.1	7108.0	[1597:2310](+)	1953.5	0.2748	615	non-singleton
ACK37369.1.2_10637	261	FJ445113.1	7108.0	[814:1596](+)	1205.0	0.1695	615	non-singleton
ACK37369.1.4_10637	284	FJ445113.1	7108.0	[2311:3162](+)	2736.5	0.385	288	non-singleton
ACK37369.1.7_10637	321	FJ445113.1	7108.0	[3883:4845](+)	4364.0	0.614	273	non-singleton
ACK37369.1.1.10_10637	452	FJ445113.1	7108.0	[5713:7068](+)	6390.5	0.8991	767	non-singleton
ACK37369.1.11_10637	460	FJ445113.1	7108.0	[5689:7068](+)	6378.5	0.8974	767	non-singleton
ACK37410.1.9_10693	21	FJ445154.1	7136.0	[5096:5158](+)	5127.0	0.7185	70	non-singleton
ACK37410.1.1.8_10693	51	FJ445154.1	7136.0	[4853:5005](+)	4929.0	0.6907	79	non-singleton
ACK37410.1.1.1_10693	68	FJ445154.1	7136.0	[617:820](+)	718.5	0.1007	498	non-singleton
ACK37410.1.1_10693	69	FJ445154.1	7136.0	[614:820](+)	717.0	0.1005	498	non-singleton
ACK37410.1.8_10693	77	FJ445154.1	7136.0	[4865:5095](+)	4980.0	0.6979	69	non-singleton
ACK37410.1.6_10693	95	FJ445154.1	7136.0	[3614:3898](+)	3756.0	0.5263	497	non-singleton
ACK37410.1.1.7_10693	97	FJ445154.1	7136.0	[4256:4546](+)	4401.0	0.6167	423	non-singleton
ACK37410.1.1.6_10693	97	FJ445154.1	7136.0	[3611:3901](+)	3756.0	0.5263	497	non-singleton
ACK37410.1.1.5_10693	126	FJ445154.1	7136.0	[3233:3610](+)	3421.5	0.4795	279	non-singleton
ACK37410.1.5_10693	142	FJ445154.1	7136.0	[3188:3613](+)	3400.5	0.4765	324	non-singleton
ACK37410.1.1.4_10693	152	FJ445154.1	7136.0	[2462:2917](+)	2689.5	0.3769	210	non-singleton
ACK37410.1.1.3_10693	166	FJ445154.1	7136.0	[1691:2188](+)	1939.5	0.2718	235	non-singleton
ACK37410.1.1.9_10693	166	FJ445154.1	7136.0	[5159:5656](+)	5407.5	0.7578	511	non-singleton
ACK37410.1.10_10693	183	FJ445154.1	7136.0	[5159:5707](+)	5433.0	0.7614	511	non-singleton
ACK37410.1.1.2_10693	207	FJ445154.1	7136.0	[890:1510](+)	1200.0	0.1682	309	non-singleton
ACK37410.1.3_10693	238	FJ445154.1	7136.0	[1610:2323](+)	1966.5	0.2756	615	non-singleton
ACK37410.1.2_10693	263	FJ445154.1	7136.0	[821:1609](+)	1215.0	0.1703	615	non-singleton
ACK37410.1.4_10693	288	FJ445154.1	7136.0	[2324:3187](+)	2755.5	0.3861	288	non-singleton
ACK37410.1.7_10693	322	FJ445154.1	7136.0	[3899:4864](+)	4381.5	0.614	273	non-singleton
ACK37410.1.1.10_10693	450	FJ445154.1	7136.0	[5738:7087](+)	6412.5	0.8986	767	non-singleton
ACK37410.1.11_10693	460	FJ445154.1	7136.0	[5708:7087](+)	6397.5	0.8965	767	non-singleton
ACK37398.1.9_10677	21	FJ445142.1	7140.0	[5107:5169](+)	5138.0	0.7196	70	non-singleton
ACK37398.1.1.8_10677	52	FJ445142.1	7140.0	[4867:5022](+)	4944.5	0.6925	79	non-singleton
ACK37398.1.1.1_10677	68	FJ445142.1	7140.0	[622:825](+)	723.5	0.1013	498	non-singleton
ACK37398.1.1_10677	69	FJ445142.1	7140.0	[619:825](+)	722.0	0.1011	498	non-singleton
ACK37398.1.8_10677	76	FJ445142.1	7140.0	[4879:5106](+)	4992.5	0.6992	69	non-singleton
ACK37398.1.6_10677	95	FJ445142.1	7140.0	[3631:3915](+)	3773.0	0.5284	497	non-singleton
ACK37398.1.1.6_10677	97	FJ445142.1	7140.0	[3628:3918](+)	3773.0	0.5284	497	non-singleton
ACK37398.1.1.7_10677	97	FJ445142.1	7140.0	[4273:4563](+)	4418.0	0.6188	423	non-singleton
ACK37398.1.1.5_10677	126	FJ445142.1	7140.0	[3250:3627](+)	3438.5	0.4816	279	non-singleton
ACK37398.1.5_10677	142	FJ445142.1	7140.0	[3205:3630](+)	3417.5	0.4786	324	non-singleton
ACK37398.1.1.4_10677	153	FJ445142.1	7140.0	[2473:2931](+)	2702.0	0.3784	210	non-singleton
ACK37398.1.1.9_10677	166	FJ445142.1	7140.0	[5170:5667](+)	5418.5	0.7589	511	non-singleton
ACK37398.1.1.3_10677	166	FJ445142.1	7140.0	[1702:2199](+)	1950.5	0.2732	235	non-singleton
ACK37398.1.10_10677	183	FJ445142.1	7140.0	[5170:5718](+)	5444.0	0.7625	511	non-singleton
ACK37398.1.1.2_10677	210	FJ445142.1	7140.0	[895:1524](+)	1209.5	0.1694	309	non-singleton
ACK37398.1.3_10677	238	FJ445142.1	7140.0	[1621:2334](+)	1977.5	0.277	615	non-singleton
ACK37398.1.2_10677	265	FJ445142.1	7140.0	[826:1620](+)	1223.0	0.1713	615	non-singleton
ACK37398.1.4_10677	290	FJ445142.1	7140.0	[2335:3204](+)	2769.5	0.3879	288	non-singleton
ACK37398.1.7_10677	321	FJ445142.1	7140.0	[3916:4878](+)	4397.0	0.6158	273	non-singleton
ACK37398.1.1.10_10677	447	FJ445142.1	7140.0	[5758:7098](+)	6428.0	0.9003	767	non-singleton
ACK37398.1.11_10677	460	FJ445142.1	7140.0	[5719:7098](+)	6408.5	0.8975	767	non-singleton
AAL57904.1.1.5_10815	21	AY064708.1	8126.0	[3457:3519](+)	3488.0	0.4292	1	singleton
AAL57904.1.10_10815	21	AY064708.1	8126.0	[6019:6081](+)	6050.0	0.7445	2	non-singleton
AAL57904.1.1.1_10815	56	AY064708.1	8126.0	[1009:1176](+)	1092.5	0.1344	1	singleton
AAL57904.1.2_10815	67	AY064708.1	8126.0	[1006:1206](+)	1106.0	0.1361	14	non-singleton
AAL57904.1.1_10815	88	AY064708.1	8126.0	[742:1005](+)	873.5	0.1075	2	non-singleton
AAL57904.1.9_10815	94	AY064708.1	8126.0	[5737:6018](+)	5877.5	0.7233	2	non-singleton
AAL57904.1.1.6_10815	100	AY064708.1	8126.0	[5122:5421](+)	5271.5	0.6487	423	non-singleton
AAL57904.1.7_10815	112	AY064708.1	8126.0	[4402:4737](+)	4569.5	0.5623	2	non-singleton
AAL57904.1.1.7_10815	165	AY064708.1	8126.0	[6085:6579](+)	6332.0	0.7792	511	non-singleton
AAL57904.1.1.2_10815	177	AY064708.1	8126.0	[1381:1911](+)	1646.0	0.2026	514	non-singleton
AAL57904.1.1.3_10815	183	AY064708.1	8126.0	[2050:2598](+)	2324.0	0.286	514	non-singleton
AAL57904.1.11_10815	183	AY064708.1	8126.0	[6082:6630](+)	6356.0	0.7822	511	non-singleton
AAL57904.1.1.4_10815	192	AY064708.1	8126.0	[2872:3447](+)	3159.5	0.3888	514	non-singleton
AAL57904.1.3_10815	238	AY064708.1	8126.0	[1207:1920](+)	1563.5	0.1924	615	non-singleton
AAL57904.1.4_10815	241	AY064708.1	8126.0	[1921:2643](+)	2282.0	0.2808	615	non-singleton
AAL57904.1.5_10815	284	AY064708.1	8126.0	[2644:3495](+)	3069.5	0.3777	288	non-singleton
AAL57904.1.6_10815	302	AY064708.1	8126.0	[3496:4401](+)	3948.5	0.4859	2	non-singleton
AAL57904.1.8_10815	333	AY064708.1	8126.0	[4738:5736](+)	5237.0	0.6445	273	non-singleton
AAL57904.1.1.8_10815	366	AY064708.1	8126.0	[6931:8028](+)	7479.5	0.9204	122	non-singleton
AAL57904.1.12_10815	466	AY064708.1	8126.0	[6631:8028](+)	7329.5	0.902	767	non-singleton
AAA45466.1.1_10827	21	M14707.1	7478.0	[741:803](+)	772.0	0.1032	2	non-singleton
AAA45465.1.1_10827	23	M14707.1	7478.0	[735:803](+)	769.0	0.1028	2	non-singleton
AAA45466.1.9_10827	23	M14707.1	7478.0	[5223:5291](+)	5257.0	0.703	3	non-singleton
AAA45466.1.8_10827	74	M14707.1	7478.0	[5001:5222](+)	5111.5	0.6835	1	singleton
AAA45465.1.1.4_10827	103	M14707.1	7478.0	[4410:4718](+)	4564.0	0.6103	161	non-singleton
AAA45466.1.1.4_10827	103	M14707.1	7478.0	[4410:4718](+)	4564.0	0.6103	161	non-singleton
AAA45466.1.6_10827	107	M14707.1	7478.0	[3675:3995](+)	3835.0	0.5128	2	non-singleton
AAA45465.1.1.1_10827	166	M14707.1	7478.0	[879:1376](+)	1127.5	0.1508	9	non-singleton
AAA45466.1.1.1_10827	166	M14707.1	7478.0	[879:1376](+)	1127.5	0.1508	9	non-singleton
AAA45465.1.1.3_10827	168	M14707.1	7478.0	[2379:2882](+)	2630.5	0.3518	18	non-singleton
AAA45466.1.1.3_10827	168	M14707.1	7478.0	[2379:2882](+)	2630.5	0.3518	18	non-singleton
AAA45465.1.1.2_10827	182	M14707.1	7478.0	[1632:2177](+)	1904.5	0.2547	514	non-singleton
AAA45466.1.1.2_10827	182	M14707.1	7478.0	[1632:2177](+)	1904.5	0.2547	514	non-singleton
AAA45466.1.5_10827	189	M14707.1	7478.0	[3108:3674](+)	3391.0	0.4535	2	non-singleton
AAA45466.1.10_10827	219	M14707.1	7478.0	[5292:5948](+)	5620.0	0.7515	66	non-singleton
AAA45466.1.2_10827	222	M14707.1	7478.0	[804:1469](+)	1136.5	0.152	22	non-singleton
AAA45466.1.3_10827	246	M14707.1	7478.0	[1470:2207](+)	1838.5	0.2459	615	non-singleton
AAA45466.1.4_10827	300	M14707.1	7478.0	[2208:3107](+)	2657.5	0.3554	288	non-singleton
AAA45466.1.7_10827	335	M14707.1	7478.0	[3996:5000](+)	4498.0	0.6015	273	non-singleton
AAA45465.1.1.5_10827	463	M14707.1	7478.0	[6027:7415](+)	6721.0	0.8988	767	non-singleton
AAA45466.1.1.5_10827	463	M14707.1	7478.0	[6027:7415](+)	6721.0	0.8988	767	non-singleton
AAA45466.1.11_10827	489	M14707.1	7478.0	[5949:7415](+)	6682.0	0.8936	767	non-singleton
ACK37374.1.9_10645	21	FJ445118.1	7119.0	[5079:5141](+)	5110.0	0.7178	70	non-singleton
ACK37374.1.1.8_10645	50	FJ445118.1	7119.0	[4836:4985](+)	4910.5	0.6898	79	non-singleton
ACK37374.1.1.1_10645	68	FJ445118.1	7119.0	[615:818](+)	716.5	0.1006	498	non-singleton
ACK37374.1.1_10645	69	FJ445118.1	7119.0	[612:818](+)	715.0	0.1004	498	non-singleton
ACK37374.1.8_10645	77	FJ445118.1	7119.0	[4848:5078](+)	4963.0	0.6971	69	non-singleton
ACK37374.1.6_10645	95	FJ445118.1	7119.0	[3597:3881](+)	3739.0	0.5252	497	non-singleton
ACK37374.1.1.6_10645	97	FJ445118.1	7119.0	[3594:3884](+)	3739.0	0.5252	497	non-singleton
ACK37374.1.1.7_10645	97	FJ445118.1	7119.0	[4239:4529](+)	4384.0	0.6158	423	non-singleton
ACK37374.1.1.5_10645	126	FJ445118.1	7119.0	[3216:3593](+)	3404.5	0.4782	279	non-singleton
ACK37374.1.5_10645	142	FJ445118.1	7119.0	[3171:3596](+)	3383.5	0.4753	324	non-singleton
ACK37374.1.1.4_10645	153	FJ445118.1	7119.0	[2448:2906](+)	2677.0	0.376	210	non-singleton
ACK37374.1.1.3_10645	166	FJ445118.1	7119.0	[1677:2174](+)	1925.5	0.2705	235	non-singleton
ACK37374.1.1.9_10645	166	FJ445118.1	7119.0	[5142:5639](+)	5390.5	0.7572	511	non-singleton
ACK37374.1.10_10645	183	FJ445118.1	7119.0	[5142:5690](+)	5416.0	0.7608	511	non-singleton
ACK37374.1.1.2_10645	208	FJ445118.1	7119.0	[888:1511](+)	1199.5	0.1685	309	non-singleton
ACK37374.1.3_10645	238	FJ445118.1	7119.0	[1596:2309](+)	1952.5	0.2743	615	non-singleton
ACK37374.1.2_10645	259	FJ445118.1	7119.0	[819:1595](+)	1207.0	0.1695	615	non-singleton
ACK37374.1.4_10645	287	FJ445118.1	7119.0	[2310:3170](+)	2740.0	0.3849	288	non-singleton
ACK37374.1.7_10645	322	FJ445118.1	7119.0	[3882:4847](+)	4364.5	0.6131	273	non-singleton
ACK37374.1.1.10_10645	450	FJ445118.1	7119.0	[5721:7070](+)	6395.5	0.8984	767	non-singleton
ACK37374.1.11_10645	460	FJ445118.1	7119.0	[5691:7070](+)	6380.5	0.8963	767	non-singleton
ACK37382.1.9_10656	21	FJ445126.1	7131.0	[5091:5153](+)	5122.0	0.7183	70	non-singleton
ACK37382.1.1.8_10656	51	FJ445126.1	7131.0	[4848:5000](+)	4924.0	0.6905	79	non-singleton
ACK37382.1.1.1_10656	68	FJ445126.1	7131.0	[615:818](+)	716.5	0.1005	498	non-singleton
ACK37382.1.1_10656	69	FJ445126.1	7131.0	[612:818](+)	715.0	0.1003	498	non-singleton
ACK37382.1.8_10656	77	FJ445126.1	7131.0	[4860:5090](+)	4975.0	0.6977	69	non-singleton
ACK37382.1.6_10656	95	FJ445126.1	7131.0	[3609:3893](+)	3751.0	0.526	497	non-singleton
ACK37382.1.1.7_10656	95	FJ445126.1	7131.0	[4257:4541](+)	4399.0	0.6169	423	non-singleton
ACK37382.1.1.6_10656	97	FJ445126.1	7131.0	[3606:3896](+)	3751.0	0.526	497	non-singleton
ACK37382.1.1.5_10656	126	FJ445126.1	7131.0	[3228:3605](+)	3416.5	0.4791	279	non-singleton
ACK37382.1.5_10656	142	FJ445126.1	7131.0	[3183:3608](+)	3395.5	0.4762	324	non-singleton
ACK37382.1.1.4_10656	149	FJ445126.1	7131.0	[2466:2912](+)	2689.0	0.3771	210	non-singleton
ACK37382.1.1.3_10656	166	FJ445126.1	7131.0	[1695:2192](+)	1943.5	0.2725	235	non-singleton
ACK37382.1.1.9_10656	166	FJ445126.1	7131.0	[5154:5651](+)	5402.5	0.7576	511	non-singleton
ACK37382.1.10_10656	183	FJ445126.1	7131.0	[5154:5702](+)	5428.0	0.7612	511	non-singleton
ACK37382.1.1.2_10656	207	FJ445126.1	7131.0	[888:1508](+)	1198.0	0.168	309	non-singleton
ACK37382.1.3_10656	238	FJ445126.1	7131.0	[1614:2327](+)	1970.5	0.2763	615	non-singleton
ACK37382.1.2_10656	265	FJ445126.1	7131.0	[819:1613](+)	1216.0	0.1705	615	non-singleton
ACK37382.1.4_10656	285	FJ445126.1	7131.0	[2328:3182](+)	2755.0	0.3863	288	non-singleton
ACK37382.1.7_10656	322	FJ445126.1	7131.0	[3894:4859](+)	4376.5	0.6137	273	non-singleton
ACK37382.1.1.10_10656	450	FJ445126.1	7131.0	[5733:7082](+)	6407.5	0.8985	767	non-singleton
ACK37382.1.11_10656	460	FJ445126.1	7131.0	[5703:7082](+)	6392.5	0.8964	767	non-singleton
ACK37419.1.9_10698	21	FJ445163.1	7140.0	[5100:5162](+)	5131.0	0.7186	70	non-singleton
ACK37419.1.1.8_10698	51	FJ445163.1	7140.0	[4857:5009](+)	4933.0	0.6909	79	non-singleton
ACK37419.1.1.1_10698	68	FJ445163.1	7140.0	[618:821](+)	719.5	0.1008	498	non-singleton
ACK37419.1.1_10698	69	FJ445163.1	7140.0	[615:821](+)	718.0	0.1006	498	non-singleton
ACK37419.1.8_10698	77	FJ445163.1	7140.0	[4869:5099](+)	4984.0	0.698	69	non-singleton
ACK37419.1.6_10698	95	FJ445163.1	7140.0	[3618:3902](+)	3760.0	0.5266	497	non-singleton
ACK37419.1.1.6_10698	97	FJ445163.1	7140.0	[3615:3905](+)	3760.0	0.5266	497	non-singleton
ACK37419.1.1.7_10698	97	FJ445163.1	7140.0	[4260:4550](+)	4405.0	0.6169	423	non-singleton
ACK37419.1.1.5_10698	126	FJ445163.1	7140.0	[3237:3614](+)	3425.5	0.4798	279	non-singleton
ACK37419.1.5_10698	142	FJ445163.1	7140.0	[3192:3617](+)	3404.5	0.4768	324	non-singleton
ACK37419.1.1.4_10698	152	FJ445163.1	7140.0	[2472:2927](+)	2699.5	0.3781	210	non-singleton
ACK37419.1.1.3_10698	166	FJ445163.1	7140.0	[1701:2198](+)	1949.5	0.273	235	non-singleton
ACK37419.1.1.9_10698	166	FJ445163.1	7140.0	[5163:5660](+)	5411.5	0.7579	511	non-singleton
ACK37419.1.10_10698	183	FJ445163.1	7140.0	[5163:5711](+)	5437.0	0.7615	511	non-singleton
ACK37419.1.1.2_10698	208	FJ445163.1	7140.0	[891:1514](+)	1202.5	0.1684	309	non-singleton
ACK37419.1.3_10698	238	FJ445163.1	7140.0	[1620:2333](+)	1976.5	0.2768	615	non-singleton
ACK37419.1.2_10698	266	FJ445163.1	7140.0	[822:1619](+)	1220.5	0.1709	615	non-singleton
ACK37419.1.4_10698	286	FJ445163.1	7140.0	[2334:3191](+)	2762.5	0.3869	288	non-singleton
ACK37419.1.7_10698	322	FJ445163.1	7140.0	[3903:4868](+)	4385.5	0.6142	273	non-singleton
ACK37419.1.1.10_10698	450	FJ445163.1	7140.0	[5742:7091](+)	6416.5	0.8987	767	non-singleton
ACK37419.1.11_10698	460	FJ445163.1	7140.0	[5712:7091](+)	6401.5	0.8966	767	non-singleton
ACK37394.1.9_10673	21	FJ445138.1	7134.0	[5094:5156](+)	5125.0	0.7184	70	non-singleton
ACK37394.1.1.8_10673	51	FJ445138.1	7134.0	[4851:5003](+)	4927.0	0.6906	79	non-singleton
ACK37394.1.1.1_10673	68	FJ445138.1	7134.0	[615:818](+)	716.5	0.1004	498	non-singleton
ACK37394.1.1_10673	69	FJ445138.1	7134.0	[612:818](+)	715.0	0.1002	498	non-singleton
ACK37394.1.8_10673	77	FJ445138.1	7134.0	[4863:5093](+)	4978.0	0.6978	69	non-singleton
ACK37394.1.6_10673	95	FJ445138.1	7134.0	[3612:3896](+)	3754.0	0.5262	497	non-singleton
ACK37394.1.1.6_10673	97	FJ445138.1	7134.0	[3609:3899](+)	3754.0	0.5262	497	non-singleton
ACK37394.1.1.7_10673	97	FJ445138.1	7134.0	[4254:4544](+)	4399.0	0.6166	423	non-singleton
ACK37394.1.1.5_10673	126	FJ445138.1	7134.0	[3231:3608](+)	3419.5	0.4793	279	non-singleton
ACK37394.1.5_10673	142	FJ445138.1	7134.0	[3186:3611](+)	3398.5	0.4764	324	non-singleton
ACK37394.1.1.4_10673	152	FJ445138.1	7134.0	[2466:2921](+)	2693.5	0.3776	210	non-singleton
ACK37394.1.1.3_10673	166	FJ445138.1	7134.0	[1695:2192](+)	1943.5	0.2724	235	non-singleton
ACK37394.1.1.9_10673	166	FJ445138.1	7134.0	[5157:5654](+)	5405.5	0.7577	511	non-singleton
ACK37394.1.10_10673	183	FJ445138.1	7134.0	[5157:5705](+)	5431.0	0.7613	511	non-singleton
ACK37394.1.1.2_10673	208	FJ445138.1	7134.0	[888:1511](+)	1199.5	0.1681	309	non-singleton
ACK37394.1.3_10673	238	FJ445138.1	7134.0	[1614:2327](+)	1970.5	0.2762	615	non-singleton
ACK37394.1.2_10673	265	FJ445138.1	7134.0	[819:1613](+)	1216.0	0.1705	615	non-singleton
ACK37394.1.4_10673	286	FJ445138.1	7134.0	[2328:3185](+)	2756.5	0.3864	288	non-singleton
ACK37394.1.7_10673	322	FJ445138.1	7134.0	[3897:4862](+)	4379.5	0.6139	273	non-singleton
ACK37394.1.1.10_10673	450	FJ445138.1	7134.0	[5736:7085](+)	6410.5	0.8986	767	non-singleton
ACK37394.1.11_10673	460	FJ445138.1	7134.0	[5706:7085](+)	6395.5	0.8965	767	non-singleton
ACT89355.1.9_10705	21	GQ415051.1	7130.0	[5098:5160](+)	5129.0	0.7194	70	non-singleton
ACT89355.1.1.8_10705	54	GQ415051.1	7130.0	[4852:5013](+)	4932.5	0.6918	79	non-singleton
ACT89355.1.1.1_10705	68	GQ415051.1	7130.0	[619:822](+)	720.5	0.1011	498	non-singleton
ACT89355.1.1_10705	69	GQ415051.1	7130.0	[616:822](+)	719.0	0.1008	498	non-singleton
ACT89355.1.8_10705	78	GQ415051.1	7130.0	[4864:5097](+)	4980.5	0.6985	69	non-singleton
ACT89355.1.6_10705	95	GQ415051.1	7130.0	[3616:3900](+)	3758.0	0.5271	497	non-singleton
ACT89355.1.1.7_10705	97	GQ415051.1	7130.0	[4258:4548](+)	4403.0	0.6175	423	non-singleton
ACT89355.1.1.6_10705	97	GQ415051.1	7130.0	[3613:3903](+)	3758.0	0.5271	497	non-singleton
ACT89355.1.1.5_10705	127	GQ415051.1	7130.0	[3232:3612](+)	3422.0	0.4799	279	non-singleton
ACT89355.1.5_10705	143	GQ415051.1	7130.0	[3187:3615](+)	3401.0	0.477	324	non-singleton
ACT89355.1.1.4_10705	155	GQ415051.1	7130.0	[2458:2922](+)	2690.0	0.3773	210	non-singleton
ACT89355.1.1.3_10705	166	GQ415051.1	7130.0	[1687:2184](+)	1935.5	0.2715	235	non-singleton
ACT89355.1.1.9_10705	166	GQ415051.1	7130.0	[5161:5658](+)	5409.5	0.7587	511	non-singleton
ACT89355.1.10_10705	183	GQ415051.1	7130.0	[5161:5709](+)	5435.0	0.7623	511	non-singleton
ACT89355.1.1.2_10705	208	GQ415051.1	7130.0	[892:1515](+)	1203.5	0.1688	309	non-singleton
ACT89355.1.3_10705	238	GQ415051.1	7130.0	[1606:2319](+)	1962.5	0.2752	615	non-singleton
ACT89355.1.2_10705	261	GQ415051.1	7130.0	[823:1605](+)	1214.0	0.1703	615	non-singleton
ACT89355.1.4_10705	289	GQ415051.1	7130.0	[2320:3186](+)	2753.0	0.3861	288	non-singleton
ACT89355.1.7_10705	321	GQ415051.1	7130.0	[3901:4863](+)	4382.0	0.6146	273	non-singleton
ACT89355.1.1.10_10705	451	GQ415051.1	7130.0	[5734:7086](+)	6410.0	0.899	767	non-singleton
ACT89355.1.11_10705	459	GQ415051.1	7130.0	[5710:7086](+)	6398.0	0.8973	767	non-singleton
ACK37408.1.9_10688	21	FJ445152.1	7161.0	[5129:5191](+)	5160.0	0.7206	70	non-singleton
ACK37408.1.1.8_10688	54	FJ445152.1	7161.0	[4883:5044](+)	4963.5	0.6931	79	non-singleton
ACK37408.1.1.1_10688	68	FJ445152.1	7161.0	[629:832](+)	730.5	0.102	498	non-singleton
ACK37408.1.1_10688	69	FJ445152.1	7161.0	[626:832](+)	729.0	0.1018	498	non-singleton
ACK37408.1.8_10688	78	FJ445152.1	7161.0	[4895:5128](+)	5011.5	0.6998	69	non-singleton
ACK37408.1.6_10688	95	FJ445152.1	7161.0	[3647:3931](+)	3789.0	0.5291	497	non-singleton
ACK37408.1.1.7_10688	97	FJ445152.1	7161.0	[4289:4579](+)	4434.0	0.6192	423	non-singleton
ACK37408.1.1.6_10688	97	FJ445152.1	7161.0	[3644:3934](+)	3789.0	0.5291	497	non-singleton
ACK37408.1.1.5_10688	126	FJ445152.1	7161.0	[3263:3640](+)	3451.5	0.482	279	non-singleton
ACK37408.1.5_10688	143	FJ445152.1	7161.0	[3218:3646](+)	3432.0	0.4793	324	non-singleton
ACK37408.1.1.4_10688	156	FJ445152.1	7161.0	[2471:2938](+)	2704.5	0.3777	210	non-singleton
ACK37408.1.1.9_10688	166	FJ445152.1	7161.0	[5192:5689](+)	5440.5	0.7597	511	non-singleton
ACK37408.1.1.3_10688	166	FJ445152.1	7161.0	[1700:2197](+)	1948.5	0.2721	235	non-singleton
ACK37408.1.10_10688	183	FJ445152.1	7161.0	[5192:5740](+)	5466.0	0.7633	511	non-singleton
ACK37408.1.1.2_10688	207	FJ445152.1	7161.0	[902:1522](+)	1212.0	0.1693	309	non-singleton
ACK37408.1.3_10688	238	FJ445152.1	7161.0	[1619:2332](+)	1975.5	0.2759	615	non-singleton
ACK37408.1.2_10688	262	FJ445152.1	7161.0	[833:1618](+)	1225.5	0.1711	615	non-singleton
ACK37408.1.4_10688	295	FJ445152.1	7161.0	[2333:3217](+)	2775.0	0.3875	288	non-singleton
ACK37408.1.7_10688	321	FJ445152.1	7161.0	[3932:4894](+)	4413.0	0.6163	273	non-singleton
ACK37408.1.1.10_10688	451	FJ445152.1	7161.0	[5765:7117](+)	6441.0	0.8995	767	non-singleton
ACK37408.1.11_10688	459	FJ445152.1	7161.0	[5741:7117](+)	6429.0	0.8978	767	non-singleton
ACK37400.1.9_10680	21	FJ445144.1	7139.0	[5107:5169](+)	5138.0	0.7197	70	non-singleton
ACK37400.1.1.8_10680	50	FJ445144.1	7139.0	[4864:5013](+)	4938.5	0.6918	79	non-singleton
ACK37400.1.1.1_10680	68	FJ445144.1	7139.0	[622:825](+)	723.5	0.1013	498	non-singleton
ACK37400.1.1_10680	69	FJ445144.1	7139.0	[619:825](+)	722.0	0.1011	498	non-singleton
ACK37400.1.8_10680	77	FJ445144.1	7139.0	[4876:5106](+)	4991.0	0.6991	69	non-singleton
ACK37400.1.6_10680	95	FJ445144.1	7139.0	[3625:3909](+)	3767.0	0.5277	497	non-singleton
ACK37400.1.1.6_10680	97	FJ445144.1	7139.0	[3622:3912](+)	3767.0	0.5277	497	non-singleton
ACK37400.1.1.7_10680	97	FJ445144.1	7139.0	[4267:4557](+)	4412.0	0.618	423	non-singleton
ACK37400.1.1.5_10680	126	FJ445144.1	7139.0	[3244:3621](+)	3432.5	0.4808	279	non-singleton
ACK37400.1.5_10680	142	FJ445144.1	7139.0	[3199:3624](+)	3411.5	0.4779	324	non-singleton
ACK37400.1.1.4_10680	153	FJ445144.1	7139.0	[2461:2919](+)	2690.0	0.3768	210	non-singleton
ACK37400.1.1.3_10680	166	FJ445144.1	7139.0	[1690:2187](+)	1938.5	0.2715	235	non-singleton
ACK37400.1.1.9_10680	166	FJ445144.1	7139.0	[5170:5667](+)	5418.5	0.759	511	non-singleton
ACK37400.1.10_10680	183	FJ445144.1	7139.0	[5170:5718](+)	5444.0	0.7626	511	non-singleton
ACK37400.1.1.2_10680	209	FJ445144.1	7139.0	[895:1521](+)	1208.0	0.1692	309	non-singleton
ACK37400.1.3_10680	238	FJ445144.1	7139.0	[1609:2322](+)	1965.5	0.2753	615	non-singleton
ACK37400.1.2_10680	261	FJ445144.1	7139.0	[826:1608](+)	1217.0	0.1705	615	non-singleton
ACK37400.1.4_10680	292	FJ445144.1	7139.0	[2323:3198](+)	2760.5	0.3867	288	non-singleton
ACK37400.1.7_10680	322	FJ445144.1	7139.0	[3910:4875](+)	4392.5	0.6153	273	non-singleton
ACK37400.1.1.10_10680	452	FJ445144.1	7139.0	[5743:7098](+)	6420.5	0.8994	767	non-singleton
ACK37400.1.11_10680	460	FJ445144.1	7139.0	[5719:7098](+)	6408.5	0.8977	767	non-singleton
ACK37412.1.9_10695	21	FJ445156.1	7138.0	[5107:5169](+)	5138.0	0.7198	70	non-singleton
ACK37412.1.1.8_10695	53	FJ445156.1	7138.0	[4864:5022](+)	4943.0	0.6925	79	non-singleton
ACK37412.1.1.1_10695	68	FJ445156.1	7138.0	[619:822](+)	720.5	0.1009	498	non-singleton
ACK37412.1.1_10695	69	FJ445156.1	7138.0	[616:822](+)	719.0	0.1007	498	non-singleton
ACK37412.1.8_10695	77	FJ445156.1	7138.0	[4876:5106](+)	4991.0	0.6992	69	non-singleton
ACK37412.1.6_10695	95	FJ445156.1	7138.0	[3628:3912](+)	3770.0	0.5282	497	non-singleton
ACK37412.1.1.7_10695	97	FJ445156.1	7138.0	[4270:4560](+)	4415.0	0.6185	423	non-singleton
ACK37412.1.1.6_10695	97	FJ445156.1	7138.0	[3625:3915](+)	3770.0	0.5282	497	non-singleton
ACK37412.1.1.5_10695	126	FJ445156.1	7138.0	[3244:3621](+)	3432.5	0.4809	279	non-singleton
ACK37412.1.5_10695	143	FJ445156.1	7138.0	[3199:3627](+)	3413.0	0.4781	324	non-singleton
ACK37412.1.1.4_10695	155	FJ445156.1	7138.0	[2461:2925](+)	2693.0	0.3773	210	non-singleton
ACK37412.1.1.9_10695	166	FJ445156.1	7138.0	[5170:5667](+)	5418.5	0.7591	511	non-singleton
ACK37412.1.1.3_10695	166	FJ445156.1	7138.0	[1690:2187](+)	1938.5	0.2716	235	non-singleton
ACK37412.1.10_10695	183	FJ445156.1	7138.0	[5170:5718](+)	5444.0	0.7627	511	non-singleton
ACK37412.1.1.2_10695	208	FJ445156.1	7138.0	[892:1515](+)	1203.5	0.1686	309	non-singleton
ACK37412.1.3_10695	238	FJ445156.1	7138.0	[1609:2322](+)	1965.5	0.2754	615	non-singleton
ACK37412.1.2_10695	262	FJ445156.1	7138.0	[823:1608](+)	1215.5	0.1703	615	non-singleton
ACK37412.1.4_10695	292	FJ445156.1	7138.0	[2323:3198](+)	2760.5	0.3867	288	non-singleton
ACK37412.1.7_10695	321	FJ445156.1	7138.0	[3913:4875](+)	4394.0	0.6156	273	non-singleton
ACK37412.1.1.10_10695	451	FJ445156.1	7138.0	[5743:7095](+)	6419.0	0.8993	767	non-singleton
ACK37412.1.11_10695	459	FJ445156.1	7138.0	[5719:7095](+)	6407.0	0.8976	767	non-singleton
ABF51187.1.9_10643	21	DQ473493.1	7134.0	[5101:5163](+)	5132.0	0.7194	70	non-singleton
ABF51187.1.1.8_10643	53	DQ473493.1	7134.0	[4858:5016](+)	4937.0	0.692	79	non-singleton
ABF51187.1.1.1_10643	68	DQ473493.1	7134.0	[619:822](+)	720.5	0.101	498	non-singleton
ABF51187.1.1_10643	69	DQ473493.1	7134.0	[616:822](+)	719.0	0.1008	498	non-singleton
ABF51187.1.8_10643	77	DQ473493.1	7134.0	[4870:5100](+)	4985.0	0.6988	69	non-singleton
ABF51187.1.6_10643	95	DQ473493.1	7134.0	[3619:3903](+)	3761.0	0.5272	497	non-singleton
ABF51187.1.1.6_10643	97	DQ473493.1	7134.0	[3616:3906](+)	3761.0	0.5272	497	non-singleton
ABF51187.1.1.7_10643	97	DQ473493.1	7134.0	[4261:4551](+)	4406.0	0.6176	423	non-singleton
ABF51187.1.1.5_10643	126	DQ473493.1	7134.0	[3238:3615](+)	3426.5	0.4803	279	non-singleton
ABF51187.1.5_10643	142	DQ473493.1	7134.0	[3193:3618](+)	3405.5	0.4774	324	non-singleton
ABF51187.1.1.4_10643	153	DQ473493.1	7134.0	[2461:2919](+)	2690.0	0.3771	210	non-singleton
ABF51187.1.1.3_10643	166	DQ473493.1	7134.0	[1690:2187](+)	1938.5	0.2717	235	non-singleton
ABF51187.1.1.9_10643	166	DQ473493.1	7134.0	[5164:5661](+)	5412.5	0.7587	511	non-singleton
ABF51187.1.10_10643	183	DQ473493.1	7134.0	[5164:5712](+)	5438.0	0.7623	511	non-singleton
ABF51187.1.1.2_10643	208	DQ473493.1	7134.0	[892:1515](+)	1203.5	0.1687	309	non-singleton
ABF51187.1.3_10643	238	DQ473493.1	7134.0	[1609:2322](+)	1965.5	0.2755	615	non-singleton
ABF51187.1.2_10643	262	DQ473493.1	7134.0	[823:1608](+)	1215.5	0.1704	615	non-singleton
ABF51187.1.4_10643	290	DQ473493.1	7134.0	[2323:3192](+)	2757.5	0.3865	288	non-singleton
ABF51187.1.7_10643	322	DQ473493.1	7134.0	[3904:4869](+)	4386.5	0.6149	273	non-singleton
ABF51187.1.1.10_10643	452	DQ473493.1	7134.0	[5737:7092](+)	6414.5	0.8991	767	non-singleton
ABF51187.1.11_10643	460	DQ473493.1	7134.0	[5713:7092](+)	6402.5	0.8975	767	non-singleton
ABO69521.1.9_10706	21	EF155421.1	7160.0	[5110:5172](+)	5141.0	0.718	70	non-singleton
ABO69521.1.1.8_10706	54	EF155421.1	7160.0	[4864:5025](+)	4944.5	0.6906	79	non-singleton
ABO69521.1.1.1_10706	68	EF155421.1	7160.0	[607:810](+)	708.5	0.099	498	non-singleton
ABO69521.1.1_10706	69	EF155421.1	7160.0	[604:810](+)	707.0	0.0987	498	non-singleton
ABO69521.1.8_10706	78	EF155421.1	7160.0	[4876:5109](+)	4992.5	0.6973	69	non-singleton
ABO69521.1.6_10706	95	EF155421.1	7160.0	[3628:3912](+)	3770.0	0.5265	497	non-singleton
ABO69521.1.1.6_10706	97	EF155421.1	7160.0	[3625:3915](+)	3770.0	0.5265	497	non-singleton
ABO69521.1.1.7_10706	97	EF155421.1	7160.0	[4270:4560](+)	4415.0	0.6166	423	non-singleton
ABO69521.1.1.5_10706	126	EF155421.1	7160.0	[3244:3621](+)	3432.5	0.4794	279	non-singleton
ABO69521.1.5_10706	143	EF155421.1	7160.0	[3199:3627](+)	3413.0	0.4767	324	non-singleton
ABO69521.1.1.4_10706	158	EF155421.1	7160.0	[2449:2922](+)	2685.5	0.3751	210	non-singleton
ABO69521.1.1.3_10706	166	EF155421.1	7160.0	[1678:2175](+)	1926.5	0.2691	235	non-singleton
ABO69521.1.1.9_10706	166	EF155421.1	7160.0	[5173:5670](+)	5421.5	0.7572	511	non-singleton
ABO69521.1.10_10706	183	EF155421.1	7160.0	[5173:5721](+)	5447.0	0.7608	511	non-singleton
ABO69521.1.1.2_10706	208	EF155421.1	7160.0	[880:1503](+)	1191.5	0.1664	309	non-singleton
ABO69521.1.3_10706	238	EF155421.1	7160.0	[1597:2310](+)	1953.5	0.2728	615	non-singleton
ABO69521.1.2_10706	262	EF155421.1	7160.0	[811:1596](+)	1203.5	0.1681	615	non-singleton
ABO69521.1.4_10706	296	EF155421.1	7160.0	[2311:3198](+)	2754.5	0.3847	288	non-singleton
ABO69521.1.7_10706	321	EF155421.1	7160.0	[3913:4875](+)	4394.0	0.6137	273	non-singleton
ABO69521.1.1.10_10706	451	EF155421.1	7160.0	[5746:7098](+)	6422.0	0.8969	767	non-singleton
ABO69521.1.11_10706	459	EF155421.1	7160.0	[5722:7098](+)	6410.0	0.8953	767	non-singleton
ACK37401.1.9_10681	21	FJ445145.1	7131.0	[5091:5153](+)	5122.0	0.7183	70	non-singleton
ACK37401.1.1.8_10681	51	FJ445145.1	7131.0	[4848:5000](+)	4924.0	0.6905	79	non-singleton
ACK37401.1.1.1_10681	68	FJ445145.1	7131.0	[618:821](+)	719.5	0.1009	498	non-singleton
ACK37401.1.1_10681	69	FJ445145.1	7131.0	[615:821](+)	718.0	0.1007	498	non-singleton
ACK37401.1.8_10681	77	FJ445145.1	7131.0	[4860:5090](+)	4975.0	0.6977	69	non-singleton
ACK37401.1.6_10681	95	FJ445145.1	7131.0	[3609:3893](+)	3751.0	0.526	497	non-singleton
ACK37401.1.1.7_10681	97	FJ445145.1	7131.0	[4251:4541](+)	4396.0	0.6165	423	non-singleton
ACK37401.1.1.6_10681	97	FJ445145.1	7131.0	[3606:3896](+)	3751.0	0.526	497	non-singleton
ACK37401.1.1.5_10681	126	FJ445145.1	7131.0	[3228:3605](+)	3416.5	0.4791	279	non-singleton
ACK37401.1.5_10681	142	FJ445145.1	7131.0	[3183:3608](+)	3395.5	0.4762	324	non-singleton
ACK37401.1.1.4_10681	149	FJ445145.1	7131.0	[2475:2921](+)	2698.0	0.3783	210	non-singleton
ACK37401.1.1.3_10681	166	FJ445145.1	7131.0	[1704:2201](+)	1952.5	0.2738	235	non-singleton
ACK37401.1.1.9_10681	166	FJ445145.1	7131.0	[5154:5651](+)	5402.5	0.7576	511	non-singleton
ACK37401.1.10_10681	183	FJ445145.1	7131.0	[5154:5702](+)	5428.0	0.7612	511	non-singleton
ACK37401.1.1.2_10681	209	FJ445145.1	7131.0	[891:1517](+)	1204.0	0.1688	309	non-singleton
ACK37401.1.3_10681	238	FJ445145.1	7131.0	[1623:2336](+)	1979.5	0.2776	615	non-singleton
ACK37401.1.2_10681	267	FJ445145.1	7131.0	[822:1622](+)	1222.0	0.1714	615	non-singleton
ACK37401.1.4_10681	282	FJ445145.1	7131.0	[2337:3182](+)	2759.5	0.387	288	non-singleton
ACK37401.1.7_10681	322	FJ445145.1	7131.0	[3894:4859](+)	4376.5	0.6137	273	non-singleton
ACK37401.1.1.10_10681	450	FJ445145.1	7131.0	[5733:7082](+)	6407.5	0.8985	767	non-singleton
ACK37401.1.11_10681	460	FJ445145.1	7131.0	[5703:7082](+)	6392.5	0.8964	767	non-singleton
ACK37376.1.9_10647	21	FJ445120.1	7163.0	[5131:5193](+)	5162.0	0.7206	70	non-singleton
ACK37376.1.1.7_10647	46	FJ445120.1	7163.0	[4219:4356](+)	4287.5	0.5986	5	non-singleton
ACK37376.1.1.9_10647	54	FJ445120.1	7163.0	[4885:5046](+)	4965.5	0.6932	79	non-singleton
ACK37376.1.1.1_10647	68	FJ445120.1	7163.0	[625:828](+)	726.5	0.1014	498	non-singleton
ACK37376.1.1_10647	69	FJ445120.1	7163.0	[622:828](+)	725.0	0.1012	498	non-singleton
ACK37376.1.8_10647	78	FJ445120.1	7163.0	[4897:5130](+)	5013.5	0.6999	69	non-singleton
ACK37376.1.6_10647	95	FJ445120.1	7163.0	[3649:3933](+)	3791.0	0.5292	497	non-singleton
ACK37376.1.1.6_10647	97	FJ445120.1	7163.0	[3646:3936](+)	3791.0	0.5292	497	non-singleton
ACK37376.1.1.8_10647	97	FJ445120.1	7163.0	[4291:4581](+)	4436.0	0.6193	423	non-singleton
ACK37376.1.1.5_10647	127	FJ445120.1	7163.0	[3265:3645](+)	3455.0	0.4823	279	non-singleton
ACK37376.1.5_10647	143	FJ445120.1	7163.0	[3220:3648](+)	3434.0	0.4794	324	non-singleton
ACK37376.1.1.4_10647	164	FJ445120.1	7163.0	[2467:2958](+)	2712.5	0.3787	210	non-singleton
ACK37376.1.1.10_10647	166	FJ445120.1	7163.0	[5194:5691](+)	5442.5	0.7598	511	non-singleton
ACK37376.1.1.3_10647	166	FJ445120.1	7163.0	[1696:2193](+)	1944.5	0.2715	235	non-singleton
ACK37376.1.10_10647	183	FJ445120.1	7163.0	[5194:5742](+)	5468.0	0.7634	511	non-singleton
ACK37376.1.1.2_10647	209	FJ445120.1	7163.0	[898:1524](+)	1211.0	0.1691	309	non-singleton
ACK37376.1.3_10647	238	FJ445120.1	7163.0	[1615:2328](+)	1971.5	0.2752	615	non-singleton
[truncated: 83,163 more rows]
