# Supplementary material for: Viro3D: a comprehensive database of virus protein structure predictions
Source: Mol Syst Biol. 2025 Sep 16;21(11):9. doi: 10.1038/s44320-025-00147-9 (PMC12583693; doi:10.1038/s44320-025-00147-9)
Supplement: Supplementary file 9 — Source data Fig. 2 [file 44320_2025_147_MOESM9_ESM.zip › Figure 2/2A/Metadata on hallmark viral protein hits.csv]

Hallmark probe	Cluster ID	Structure representative	Cluster member	Protein length	pLDDT	pTM	ICTV Realm	ICTV Family	ICTV Species	Genbank protein name	Source
1_4r0e_polio_rdrp	1	CF-BAA24003.1.11_10589_relaxed	CF-AAX47043.1.11_10545_relaxed	462	96.4	0.94	Riboviria	Picornaviridae	Enterovirus B	3D	cluster
1_4r0e_polio_rdrp	1	CF-BAA24003.1.11_10589_relaxed	CF-ABK41188.1.11_10539_relaxed	462	96.5	0.94	Riboviria	Picornaviridae	Enterovirus B	3D	cluster
1_4r0e_polio_rdrp	1	CF-BAA24003.1.11_10589_relaxed	CF-ACZ67658.1.11_10757_relaxed	460	95.7	0.93	Riboviria	Picornaviridae	Rhinovirus C	Polymerase	cluster
1_4r0e_polio_rdrp	1	CF-BAA24003.1.11_10589_relaxed	CF-AGH70290.1.11_10579_relaxed	461	96.4	0.94	Riboviria	Picornaviridae	Enterovirus C	3D	cluster
1_4r0e_polio_rdrp	1	CF-BAA24003.1.11_10589_relaxed	CF-AFQ62099.1.1.10_10580_relaxed	453	96.1	0.94	Riboviria	Picornaviridae	Enterovirus C	RNA-dependent RNA polymerase (RdRp) in the Enterovirus genus of positive-sense single-stranded RNA [(+)ssRNA] viruses, within the family Picornaviridae; cd23213	cluster
1_4r0e_polio_rdrp	1	CF-BAA24003.1.11_10589_relaxed	CF-ABU41835.1.1.10_10574_relaxed	453	95.8	0.94	Riboviria	Picornaviridae	Enterovirus C	RNA-dependent RNA polymerase (RdRp) in the Enterovirus genus of positive-sense single-stranded RNA [(+)ssRNA] viruses, within the family Picornaviridae; cd23213	cluster
1_4r0e_polio_rdrp	1	CF-BAA24003.1.11_10589_relaxed	CF-AWK02671.1.1.7_10800_relaxed	454	95.2	0.94	Riboviria	Picornaviridae	Parabovirus A	Conserved catalytic core domain of RNA-dependent RNA polymerase (RdRp) from the positive-sense single-stranded RNA [(+)ssRNA] viruses and closely related viruses; cl40470	cluster
1_4r0e_polio_rdrp	1	CF-BAA24003.1.11_10589_relaxed	CF-ATY47695.1.1.8_10804_relaxed	447	95.7	0.94	Riboviria	Picornaviridae	Parabovirus B	Conserved catalytic core domain of RNA-dependent RNA polymerase (RdRp) from the positive-sense single-stranded RNA [(+)ssRNA] viruses and closely related viruses; cl40470	cluster
1_4r0e_polio_rdrp	1	CF-BAA24003.1.11_10589_relaxed	CF-ACK37425.1.1.10_10734_relaxed	451	95.6	0.94	Riboviria	Picornaviridae	Rhinovirus B	Conserved catalytic core domain of RNA-dependent RNA polymerase (RdRp) from the positive-sense single-stranded RNA [(+)ssRNA] viruses and closely related viruses; cl40470	cluster
1_4r0e_polio_rdrp	1	CF-BAA24003.1.11_10589_relaxed	CF-ABF51202.1.1.11_10653_relaxed	451	95.3	0.94	Riboviria	Picornaviridae	Rhinovirus A	Conserved catalytic core domain of RNA-dependent RNA polymerase (RdRp) from the positive-sense single-stranded RNA [(+)ssRNA] viruses and closely related viruses; cl40470	cluster
1_4r0e_polio_rdrp	1	CF-BAA24003.1.11_10589_relaxed	CF-ACK37410.1.11_10693_relaxed	460	95.7	0.93	Riboviria	Picornaviridae	Rhinovirus A	3D	cluster
1_4r0e_polio_rdrp	1	CF-BAA24003.1.11_10589_relaxed	CF-ACK37431.1.11_10704_relaxed	460	95.7	0.94	Riboviria	Picornaviridae	Rhinovirus A	3D	cluster
1_4r0e_polio_rdrp	1	CF-BAA24003.1.11_10589_relaxed	CF-ACK37411.1.11_10729_relaxed	460	96.4	0.94	Riboviria	Picornaviridae	Rhinovirus B	3D	cluster
1_4r0e_polio_rdrp	1	CF-BAA24003.1.11_10589_relaxed	CF-AFK79845.1.11_10781_relaxed	460	96.1	0.94	Riboviria	Picornaviridae	Rhinovirus C	3D	cluster
1_4r0e_polio_rdrp	1	CF-BAA24003.1.11_10589_relaxed	CF-AFS33290.1.11_10577_relaxed	461	96.4	0.94	Riboviria	Picornaviridae	Enterovirus C	3D	cluster
1_4r0e_polio_rdrp	1	CF-BAA24003.1.11_10589_relaxed	CF-AAQ73082.1.11_10501_relaxed	462	96.4	0.94	Riboviria	Picornaviridae	Enterovirus B	3D	cluster
1_4r0e_polio_rdrp	1	CF-BAA24003.1.11_10589_relaxed	CF-ACJ66736.1.11_10625_relaxed	462	96.6	0.94	Riboviria	Picornaviridae	Enterovirus J	3D	cluster
1_4r0e_polio_rdrp	1	CF-BAA24003.1.11_10589_relaxed	CF-CAA56365.1.11_10508_relaxed	462	96.2	0.94	Riboviria	Picornaviridae	Enterovirus B	Unnamed	cluster
1_4r0e_polio_rdrp	1	CF-BAA24003.1.11_10589_relaxed	CF-ACG63545.1.12_10816_relaxed	466	96.7	0.94	Riboviria	Picornaviridae	Sapelovirus B	3D	cluster
1_4r0e_polio_rdrp	1	CF-BAA24003.1.11_10589_relaxed	CF-ACK37408.1.1.10_10688_relaxed	451	95.5	0.94	Riboviria	Picornaviridae	Rhinovirus A	Conserved catalytic core domain of RNA-dependent RNA polymerase (RdRp) from the positive-sense single-stranded RNA [(+)ssRNA] viruses and closely related viruses; cl40470	cluster
1_4r0e_polio_rdrp	1	CF-BAA24003.1.11_10589_relaxed	CF-ACK37408.1.11_10688_relaxed	459	95.8	0.94	Riboviria	Picornaviridae	Rhinovirus A	3D	cluster
1_4r0e_polio_rdrp	1	CF-BAA24003.1.11_10589_relaxed	CF-BAA18891.1.15_10585_relaxed	457	96.1	0.94	Riboviria	Picornaviridae	Enterovirus D	RNA polymerase 3D	cluster
1_4r0e_polio_rdrp	1	CF-BAA24003.1.11_10589_relaxed	CF-ABO69371.1.1.11_10641_relaxed	451	95.4	0.93	Riboviria	Picornaviridae	Rhinovirus A	Conserved catalytic core domain of RNA-dependent RNA polymerase (RdRp) from the positive-sense single-stranded RNA [(+)ssRNA] viruses and closely related viruses; cl40470	cluster
1_4r0e_polio_rdrp	1	CF-BAA24003.1.11_10589_relaxed	CF-ABF51201.1.1.10_10672_relaxed	451	95.4	0.94	Riboviria	Picornaviridae	Rhinovirus A	Conserved catalytic core domain of RNA-dependent RNA polymerase (RdRp) from the positive-sense single-stranded RNA [(+)ssRNA] viruses and closely related viruses; cl40470	cluster
1_4r0e_polio_rdrp	1	CF-BAA24003.1.11_10589_relaxed	CF-AEG75268.1.1.11_10707_relaxed	451	95.1	0.94	Riboviria	Picornaviridae	Rhinovirus A	Conserved catalytic core domain of RNA-dependent RNA polymerase (RdRp) from the positive-sense single-stranded RNA [(+)ssRNA] viruses and closely related viruses; cl40470	cluster
1_4r0e_polio_rdrp	1	CF-BAA24003.1.11_10589_relaxed	CF-AAQ02679.1.11_10566_relaxed	461	96.4	0.94	Riboviria	Picornaviridae	Enterovirus C	3D	cluster
1_4r0e_polio_rdrp	1	CF-BAA24003.1.11_10589_relaxed	CF-ACK37411.1.1.10_10729_relaxed	451	95.5	0.94	Riboviria	Picornaviridae	Rhinovirus B	Conserved catalytic core domain of RNA-dependent RNA polymerase (RdRp) from the positive-sense single-stranded RNA [(+)ssRNA] viruses and closely related viruses; cl40470	cluster
1_4r0e_polio_rdrp	1	CF-BAA24003.1.11_10589_relaxed	CF-ABO69373.1.1.10_10683_relaxed	452	95.2	0.93	Riboviria	Picornaviridae	Rhinovirus A	Conserved catalytic core domain of RNA-dependent RNA polymerase (RdRp) from the positive-sense single-stranded RNA [(+)ssRNA] viruses and closely related viruses; cl40470	cluster
1_4r0e_polio_rdrp	1	CF-BAA24003.1.11_10589_relaxed	CF-ABF51185.1.11_10664_relaxed	460	95.6	0.93	Riboviria	Picornaviridae	Rhinovirus A	3D (polymerase)	cluster
1_4r0e_polio_rdrp	1	CF-BAA24003.1.11_10589_relaxed	CF-AAQ02680.1.11_10565_relaxed	461	96.4	0.94	Riboviria	Picornaviridae	Enterovirus C	3D	cluster
1_4r0e_polio_rdrp	1	CF-BAA24003.1.11_10589_relaxed	CF-AAQ73087.1.1.10_10521_relaxed	454	95.8	0.94	Riboviria	Picornaviridae	Enterovirus B	RNA-dependent RNA polymerase (RdRp) in the Enterovirus genus of positive-sense single-stranded RNA [(+)ssRNA] viruses, within the family Picornaviridae; cd23213	cluster
1_4r0e_polio_rdrp	1	CF-BAA24003.1.11_10589_relaxed	CF-AAQ73077.1.11_10511_relaxed	462	96.4	0.94	Riboviria	Picornaviridae	Enterovirus B	3D	cluster
1_4r0e_polio_rdrp	1	CF-BAA24003.1.11_10589_relaxed	CF-ATY47699.1.1.6_10858_relaxed	458	95.6	0.94	Riboviria	Picornaviridae	Aichivirus A	RNA-dependent RNA polymerase (RdRp) in the Kobuvirus genus of positive-sense single-stranded RNA [(+)ssRNA] viruses, within the family Picornaviridae; cd23214	cluster
1_4r0e_polio_rdrp	1	CF-BAA24003.1.11_10589_relaxed	CF-AHH02469.1.1.6_10866_relaxed	458	95.5	0.93	Riboviria	Picornaviridae	Aichivirus C	RNA-dependent RNA polymerase (RdRp) in the Kobuvirus genus of positive-sense single-stranded RNA [(+)ssRNA] viruses, within the family Picornaviridae; cd23214	cluster
1_4r0e_polio_rdrp	1	CF-BAA24003.1.11_10589_relaxed	CF-AGC69961.1.1.7_10367_relaxed	461	96.1	0.93	Riboviria	Picornaviridae	Cardiovirus C	Conserved catalytic core domain of RNA-dependent RNA polymerase (RdRp) from the positive-sense single-stranded RNA [(+)ssRNA] viruses and closely related viruses; cl40470	cluster
1_4r0e_polio_rdrp	1	CF-BAA24003.1.11_10589_relaxed	CF-AWK02683.1.1.7_10369_relaxed	461	96.1	0.93	Riboviria	Picornaviridae	Cardiovirus C	RNA-dependent RNA polymerase (RdRp) in the Cardiovirus genus of positive-sense single-stranded RNA [(+)ssRNA] viruses, within the family Picornaviridae; cd23211	cluster
1_4r0e_polio_rdrp	1	CF-BAA24003.1.11_10589_relaxed	CF-ABB76805.1.1.7_10349_relaxed	455	94.4	0.93	Riboviria	Picornaviridae	Equine rhinitis A virus	RNA-dependent RNA polymerase (RdRp) in the Aphthovirus genus of positive-sense single-stranded RNA [(+)ssRNA] viruses; cd23210	cluster
1_4r0e_polio_rdrp	1	CF-BAA24003.1.11_10589_relaxed	CF-ATY47702.1.1.6_10438_relaxed	465	96	0.94	Riboviria	Picornaviridae	Mupivirus A	Conserved catalytic core domain of RNA-dependent RNA polymerase (RdRp) from the positive-sense single-stranded RNA [(+)ssRNA] viruses and closely related viruses; cl40470	cluster
1_4r0e_polio_rdrp	1	CF-BAA24003.1.11_10589_relaxed	CF-ABB76805.1.12_10349_relaxed	464	95.2	0.93	Riboviria	Picornaviridae	Equine rhinitis A virus	3D	cluster
1_4r0e_polio_rdrp	1	CF-BAA24003.1.11_10589_relaxed	CF-CAA65615.1.9_10415_relaxed	468	94.3	0.93	Riboviria	Picornaviridae	Erbovirus A	3D (RNA polymerase)	cluster
1_4r0e_polio_rdrp	1	CF-BAA24003.1.11_10589_relaxed	CF-AAK91591.1.12_10416_relaxed	468	94	0.92	Riboviria	Picornaviridae	Erbovirus A	3D	cluster
1_4r0e_polio_rdrp	1	CF-BAA24003.1.11_10589_relaxed	CF-ALL35274.1.1.6_10832_relaxed	458	95.2	0.94	Riboviria	Picornaviridae	Hepatovirus E	Conserved catalytic core domain of RNA-dependent RNA polymerase (RdRp) from the positive-sense single-stranded RNA [(+)ssRNA] viruses and closely related viruses; cl40470	cluster
1_4r0e_polio_rdrp	1	CF-BAA24003.1.11_10589_relaxed	CF-ALL35273.1.1.6_10835_relaxed	463	94.7	0.93	Riboviria	Picornaviridae	Hepatovirus G	Conserved catalytic core domain of RNA-dependent RNA polymerase (RdRp) from the positive-sense single-stranded RNA [(+)ssRNA] viruses and closely related viruses; cl40470	cluster
1_4r0e_polio_rdrp	1	CF-BAA24003.1.11_10589_relaxed	CF-ALR95870.1.1.6_10839_relaxed	462	94.6	0.93	Riboviria	Picornaviridae	Hepatovirus H	Conserved catalytic core domain of RNA-dependent RNA polymerase (RdRp) from the positive-sense single-stranded RNA [(+)ssRNA] viruses and closely related viruses; cl40470	cluster
1_4r0e_polio_rdrp	1	CF-BAA24003.1.11_10589_relaxed	CF-AMQ25905.1.1.6_10834_relaxed	464	94.8	0.94	Riboviria	Picornaviridae	Hepatovirus F	Conserved catalytic core domain of RNA-dependent RNA polymerase (RdRp) from the positive-sense single-stranded RNA [(+)ssRNA] viruses and closely related viruses; cl40470	cluster
1_4r0e_polio_rdrp	1	CF-BAA24003.1.11_10589_relaxed	CF-ALL35267.1.1.6_10833_relaxed	464	94.7	0.94	Riboviria	Picornaviridae	Hepatovirus F	Conserved catalytic core domain of RNA-dependent RNA polymerase (RdRp) from the positive-sense single-stranded RNA [(+)ssRNA] viruses and closely related viruses; cl40470	cluster
1_4r0e_polio_rdrp	1	CF-BAA24003.1.11_10589_relaxed	CF-ALL35271.1.1.6_10838_relaxed	462	94.9	0.94	Riboviria	Picornaviridae	Hepatovirus H	Conserved catalytic core domain of RNA-dependent RNA polymerase (RdRp) from the positive-sense single-stranded RNA [(+)ssRNA] viruses and closely related viruses; cl40470	cluster
1_4r0e_polio_rdrp	1	CF-BAA24003.1.11_10589_relaxed	CF-AAA45465.1.1.5_10827_relaxed	463	94.2	0.93	Riboviria	Picornaviridae	Hepatovirus A	RNA-dependent RNA polymerase (RdRp) in the genus Hepatovirus of positive-sense single-stranded RNA [(+)ssRNA] viruses, within the family Picornaviridae; cd23215	cluster
1_4r0e_polio_rdrp	1	CF-BAA24003.1.11_10589_relaxed	CF-AAA45466.1.11_10827_relaxed	489	94.4	0.94	Riboviria	Picornaviridae	Hepatovirus A	3D mature peptide	cluster
1_4r0e_polio_rdrp	1	CF-BAA24003.1.11_10589_relaxed	CF-AFP96991.1.11_10938_relaxed	490	94.3	0.93	Riboviria	Picornaviridae	Limnipivirus A	3D RdRP	cluster
1_4r0e_polio_rdrp	1	CF-BAA24003.1.11_10589_relaxed	CF-ALL35275.1.1.5_10829_relaxed	460	94.3	0.94	Riboviria	Picornaviridae	Hepatovirus C	Conserved catalytic core domain of RNA-dependent RNA polymerase (RdRp) from the positive-sense single-stranded RNA [(+)ssRNA] viruses and closely related viruses; cl40470	cluster
1_4r0e_polio_rdrp	1	CF-BAA24003.1.11_10589_relaxed	CF-AUA17935.1.11_10844_relaxed	484	94	0.93	Riboviria	Picornaviridae	Tremovirus B	Putative 3D; RNA-dependent RNA polymerase	cluster
1_4r0e_polio_rdrp	1	CF-BAA24003.1.11_10589_relaxed	CF-AVM87424.1.1.7_10845_relaxed	432	93.8	0.92	Riboviria	Picornaviridae	Tremovirus B	Conserved catalytic core domain of RNA-dependent RNA polymerase (RdRp) from the positive-sense single-stranded RNA [(+)ssRNA] viruses and closely related viruses; cl40470	cluster
1_4r0e_polio_rdrp	1	CF-BAA24003.1.11_10589_relaxed	CF-AUA17935.1.1.7_10844_relaxed	442	93.7	0.92	Riboviria	Picornaviridae	Tremovirus B	Conserved catalytic core domain of RNA-dependent RNA polymerase (RdRp) from the positive-sense single-stranded RNA [(+)ssRNA] viruses and closely related viruses; cl40470	cluster
1_4r0e_polio_rdrp	1	CF-BAA24003.1.11_10589_relaxed	CF-AUW34302.1.1.6_10826_relaxed	420	94	0.93	Riboviria	Picornaviridae	Gruhelivirus A	Conserved catalytic core domain of RNA-dependent RNA polymerase (RdRp) from the positive-sense single-stranded RNA [(+)ssRNA] viruses and closely related viruses; cl40470	cluster
1_4r0e_polio_rdrp	1	CF-BAA24003.1.11_10589_relaxed	CF-AVM87420.1.1.6_10818_relaxed	424	94.1	0.93	Riboviria	Picornaviridae	Caecilivirus A	Conserved catalytic core domain of RNA-dependent RNA polymerase (RdRp) from the positive-sense single-stranded RNA [(+)ssRNA] viruses and closely related viruses; cl40470	cluster
1_4r0e_polio_rdrp	1	CF-BAA24003.1.11_10589_relaxed	CF-ATY47703.1.1.7_10802_relaxed	447	95.6	0.94	Riboviria	Picornaviridae	Parabovirus A	Conserved catalytic core domain of RNA-dependent RNA polymerase (RdRp) from the positive-sense single-stranded RNA [(+)ssRNA] viruses and closely related viruses; cl40470	cluster
1_4r0e_polio_rdrp	1	CF-BAA24003.1.11_10589_relaxed	CF-AGV08598.1.11_10976_relaxed	473	95.4	0.94	Riboviria	Picornaviridae	Potamipivirus A	3D	cluster
1_4r0e_polio_rdrp	1	CF-BAA24003.1.11_10589_relaxed	CF-QBA82298.1.12_10977_relaxed	471	95.2	0.93	Riboviria	Picornaviridae	Potamipivirus B	3D	cluster
1_4r0e_polio_rdrp	1	CF-BAA24003.1.11_10589_relaxed	CF-ALR95870.1.11_10839_relaxed	490	95.3	0.94	Riboviria	Picornaviridae	Hepatovirus H	3D	cluster
1_4r0e_polio_rdrp	1	CF-BAA24003.1.11_10589_relaxed	CF-ALL35265.1.1.5_10840_relaxed	463	94.4	0.94	Riboviria	Picornaviridae	Hepatovirus I	Conserved catalytic core domain of RNA-dependent RNA polymerase (RdRp) from the positive-sense single-stranded RNA [(+)ssRNA] viruses and closely related viruses; cl40470	cluster
1_4r0e_polio_rdrp	1	CF-BAA24003.1.11_10589_relaxed	CF-ALL35268.1.1.6_10837_relaxed	462	94.7	0.93	Riboviria	Picornaviridae	Hepatovirus H	Conserved catalytic core domain of RNA-dependent RNA polymerase (RdRp) from the positive-sense single-stranded RNA [(+)ssRNA] viruses and closely related viruses; cl40470	cluster
1_4r0e_polio_rdrp	1	CF-BAA24003.1.11_10589_relaxed	CF-ALL35272.1.1.6_10836_relaxed	462	94.4	0.93	Riboviria	Picornaviridae	Hepatovirus G	Conserved catalytic core domain of RNA-dependent RNA polymerase (RdRp) from the positive-sense single-stranded RNA [(+)ssRNA] viruses and closely related viruses; cl40470	cluster
1_4r0e_polio_rdrp	1	CF-BAA24003.1.11_10589_relaxed	CF-ALC78887.1.9_10828_relaxed	489	95	0.94	Riboviria	Picornaviridae	Hepatovirus B	3D	cluster
1_4r0e_polio_rdrp	1	CF-BAA24003.1.11_10589_relaxed	CF-ATY47696.1.1.7_10381_relaxed	459	96.1	0.94	Riboviria	Picornaviridae	Cardiovirus E	Conserved catalytic core domain of RNA-dependent RNA polymerase (RdRp) from the positive-sense single-stranded RNA [(+)ssRNA] viruses and closely related viruses; cl40470	cluster
1_4r0e_polio_rdrp	1	CF-BAA24003.1.11_10589_relaxed	CF-ACO92353.1.1.7_10374_relaxed	456	95.5	0.93	Riboviria	Picornaviridae	Cardiovirus D	RNA-dependent RNA polymerase (RdRp) in the Cardiovirus genus of positive-sense single-stranded RNA [(+)ssRNA] viruses, within the family Picornaviridae; cd23211	cluster
1_4r0e_polio_rdrp	1	CF-BAA24003.1.11_10589_relaxed	CF-AAA43037.1.1.8_10358_relaxed	459	96	0.94	Riboviria	Picornaviridae	Cardiovirus A	RNA-dependent RNA polymerase (RdRp) in the Cardiovirus genus of positive-sense single-stranded RNA [(+)ssRNA] viruses, within the family Picornaviridae; cd23211	cluster
1_4r0e_polio_rdrp	1	CF-BAA24003.1.11_10589_relaxed	CF-AFO66759.1.1.8_10359_relaxed	459	96	0.94	Riboviria	Picornaviridae	Cardiovirus A	RNA-dependent RNA polymerase (RdRp) in the Cardiovirus genus of positive-sense single-stranded RNA [(+)ssRNA] viruses, within the family Picornaviridae; cd23211	cluster
1_4r0e_polio_rdrp	1	CF-BAA24003.1.11_10589_relaxed	CF-AUO15553.1.1.7_10364_relaxed	459	95.4	0.93	Riboviria	Picornaviridae	Cardiovirus B	Conserved catalytic core domain of RNA-dependent RNA polymerase (RdRp) from the positive-sense single-stranded RNA [(+)ssRNA] viruses and closely related viruses; cl40470	cluster
1_4r0e_polio_rdrp	1	CF-BAA24003.1.11_10589_relaxed	CF-ABP68884.2.12_10370_relaxed	461	95.7	0.93	Riboviria	Picornaviridae	Cardiovirus D	Protein 3D	cluster
1_4r0e_polio_rdrp	1	CF-BAA24003.1.11_10589_relaxed	CF-CAA39496.1.1.7_10360_relaxed	460	96.1	0.94	Riboviria	Picornaviridae	Cardiovirus B	RNA-dependent RNA polymerase (RdRp) in the Cardiovirus genus of positive-sense single-stranded RNA [(+)ssRNA] viruses, within the family Picornaviridae; cd23211	cluster
1_4r0e_polio_rdrp	1	CF-BAA24003.1.11_10589_relaxed	CF-AGM61326.1.1.7_10361_relaxed	460	96.1	0.94	Riboviria	Picornaviridae	Cardiovirus B	RNA-dependent RNA polymerase (RdRp) in the Cardiovirus genus of positive-sense single-stranded RNA [(+)ssRNA] viruses, within the family Picornaviridae; cd23211	cluster
1_4r0e_polio_rdrp	1	CF-BAA24003.1.11_10589_relaxed	CF-ABP68884.2.1.7_10370_relaxed	460	95.8	0.94	Riboviria	Picornaviridae	Cardiovirus D	RNA-dependent RNA polymerase (RdRp) in the Cardiovirus genus of positive-sense single-stranded RNA [(+)ssRNA] viruses, within the family Picornaviridae; cd23211	cluster
1_4r0e_polio_rdrp	1	CF-BAA24003.1.11_10589_relaxed	CF-ACI95948.2.1.6_10865_relaxed	458	95.7	0.93	Riboviria	Picornaviridae	Aichivirus C	RNA-dependent RNA polymerase (RdRp) in the Kobuvirus genus of positive-sense single-stranded RNA [(+)ssRNA] viruses, within the family Picornaviridae; cd23214	cluster
1_4r0e_polio_rdrp	1	CF-BAA24003.1.11_10589_relaxed	CF-AIK67137.1.1.6_10856_relaxed	457	95.6	0.94	Riboviria	Picornaviridae	Aichivirus A	Conserved catalytic core domain of RNA-dependent RNA polymerase (RdRp) from the positive-sense single-stranded RNA [(+)ssRNA] viruses and closely related viruses; cl40470	cluster
1_4r0e_polio_rdrp	1	CF-BAA24003.1.11_10589_relaxed	CF-AWB14573.1.1.7_10859_relaxed	458	95.3	0.93	Riboviria	Picornaviridae	Aichivirus A	RNA-dependent RNA polymerase (RdRp) in the Kobuvirus genus of positive-sense single-stranded RNA [(+)ssRNA] viruses, within the family Picornaviridae; cd23214	cluster
1_4r0e_polio_rdrp	1	CF-BAA24003.1.11_10589_relaxed	CF-AUV64577.1.1.6_10873_relaxed	451	95.4	0.93	Riboviria	Picornaviridae	Ludopivirus A	Conserved catalytic core domain of RNA-dependent RNA polymerase (RdRp) from the positive-sense single-stranded RNA [(+)ssRNA] viruses and closely related viruses; cl40470	cluster
1_4r0e_polio_rdrp	1	CF-BAA24003.1.11_10589_relaxed	CF-AIF74250.1.1.6_10870_relaxed	453	94.1	0.93	Riboviria	Picornaviridae	Aichivirus F	Conserved catalytic core domain of RNA-dependent RNA polymerase (RdRp) from the positive-sense single-stranded RNA [(+)ssRNA] viruses and closely related viruses; cl40470	cluster
1_4r0e_polio_rdrp	1	CF-BAA24003.1.11_10589_relaxed	CF-APM87483.1.1.7_10872_relaxed	453	94.7	0.93	Riboviria	Picornaviridae	Livupivirus A	Conserved catalytic core domain of RNA-dependent RNA polymerase (RdRp) from the positive-sense single-stranded RNA [(+)ssRNA] viruses and closely related viruses; cl40470	cluster
1_4r0e_polio_rdrp	1	CF-BAA24003.1.11_10589_relaxed	CF-ADL38959.1.11_10886_relaxed	470	95.9	0.94	Riboviria	Picornaviridae	Oscivirus A	3D	cluster
1_4r0e_polio_rdrp	1	CF-BAA24003.1.11_10589_relaxed	CF-BAM44709.1.1.7_10373_relaxed	460	95.8	0.94	Riboviria	Picornaviridae	Cardiovirus D	RNA-dependent RNA polymerase (RdRp) in the Cardiovirus genus of positive-sense single-stranded RNA [(+)ssRNA] viruses, within the family Picornaviridae; cd23211	cluster
1_4r0e_polio_rdrp	1	CF-BAA24003.1.11_10589_relaxed	CF-ADK91813.1.1.7_10372_relaxed	460	95.7	0.93	Riboviria	Picornaviridae	Cardiovirus D	RNA-dependent RNA polymerase (RdRp) in the Cardiovirus genus of positive-sense single-stranded RNA [(+)ssRNA] viruses, within the family Picornaviridae; cd23211	cluster
1_4r0e_polio_rdrp	1	CF-BAA24003.1.11_10589_relaxed	CF-AAA47930.1.1.7_10362_relaxed	460	96	0.94	Riboviria	Picornaviridae	Cardiovirus B	RNA-dependent RNA polymerase (RdRp) in the Cardiovirus genus of positive-sense single-stranded RNA [(+)ssRNA] viruses, within the family Picornaviridae; cd23211	cluster
1_4r0e_polio_rdrp	1	CF-BAA24003.1.11_10589_relaxed	CF-BAC58035.1.1.7_10365_relaxed	460	96	0.94	Riboviria	Picornaviridae	Cardiovirus B	Conserved catalytic core domain of RNA-dependent RNA polymerase (RdRp) from the positive-sense single-stranded RNA [(+)ssRNA] viruses and closely related viruses; cl40470	cluster
1_4r0e_polio_rdrp	1	CF-BAA24003.1.11_10589_relaxed	CF-BAM44716.1.1.7_10380_relaxed	460	95.8	0.93	Riboviria	Picornaviridae	Cardiovirus D	RNA-dependent RNA polymerase (RdRp) in the Cardiovirus genus of positive-sense single-stranded RNA [(+)ssRNA] viruses, within the family Picornaviridae; cd23211	cluster
1_4r0e_polio_rdrp	1	CF-BAA24003.1.11_10589_relaxed	CF-ATY47698.1.1.7_10382_relaxed	459	96	0.94	Riboviria	Picornaviridae	Cardiovirus F	Conserved catalytic core domain of RNA-dependent RNA polymerase (RdRp) from the positive-sense single-stranded RNA [(+)ssRNA] viruses and closely related viruses; cl40470	cluster
1_4r0e_polio_rdrp	1	CF-BAA24003.1.11_10589_relaxed	CF-ATY47692.1.1.6_10437_relaxed	465	95.9	0.93	Riboviria	Picornaviridae	Mupivirus A	Conserved catalytic core domain of RNA-dependent RNA polymerase (RdRp) from the positive-sense single-stranded RNA [(+)ssRNA] viruses and closely related viruses; cl40470	cluster
1_4r0e_polio_rdrp	1	CF-BAA24003.1.11_10589_relaxed	CF-QEQ92497.1.1.6_10428_relaxed	460	95.3	0.94	Riboviria	Picornaviridae	Marsupivirus A	Conserved catalytic core domain of RNA-dependent RNA polymerase (RdRp) from the positive-sense single-stranded RNA [(+)ssRNA] viruses and closely related viruses; cl40470	cluster
1_4r0e_polio_rdrp	1	CF-BAA24003.1.11_10589_relaxed	CF-ABG23522.1.1.6_10439_relaxed	461	95.7	0.93	Riboviria	Picornaviridae	Senecavirus A	Conserved catalytic core domain of RNA-dependent RNA polymerase (RdRp) from the positive-sense single-stranded RNA [(+)ssRNA] viruses and closely related viruses; cl40470	cluster
1_4r0e_polio_rdrp	1	CF-BAA24003.1.11_10589_relaxed	CF-ALR74732.1.1.7_10460_relaxed	455	95.5	0.93	Riboviria	Picornaviridae	Anativirus B	Conserved catalytic core domain of RNA-dependent RNA polymerase (RdRp) from the positive-sense single-stranded RNA [(+)ssRNA] viruses and closely related viruses; cl40470	cluster
1_4r0e_polio_rdrp	1	CF-BAA24003.1.11_10589_relaxed	CF-AVM87408.1.1.7_10918_relaxed	459	95.6	0.94	Riboviria	Picornaviridae	Symapivirus A	Conserved catalytic core domain of RNA-dependent RNA polymerase (RdRp) from the positive-sense single-stranded RNA [(+)ssRNA] viruses and closely related viruses; cl40470	cluster
1_4r0e_polio_rdrp	1	CF-BAA24003.1.11_10589_relaxed	CF-ADL38959.1.1.6_10886_relaxed	452	96.1	0.94	Riboviria	Picornaviridae	Oscivirus A	Conserved catalytic core domain of RNA-dependent RNA polymerase (RdRp) from the positive-sense single-stranded RNA [(+)ssRNA] viruses and closely related viruses; cl40470	cluster
1_4r0e_polio_rdrp	1	CF-BAA24003.1.11_10589_relaxed	CF-ALL55200.1.11_10911_relaxed	472	95.8	0.93	Riboviria	Picornaviridae	Sicinivirus A	3D	cluster
1_4r0e_polio_rdrp	1	CF-BAA24003.1.11_10589_relaxed	CF-ADL38961.1.11_10887_relaxed	470	95.7	0.94	Riboviria	Picornaviridae	Oscivirus A	3D	cluster
1_4r0e_polio_rdrp	1	CF-BAA24003.1.11_10589_relaxed	CF-BAS53431.1.11_10868_relaxed	474	94.8	0.93	Riboviria	Picornaviridae	Aichivirus D	3D	cluster
1_4r0e_polio_rdrp	1	CF-BAA24003.1.11_10589_relaxed	CF-ADL38957.1.11_10888_relaxed	475	95.9	0.93	Riboviria	Picornaviridae	Passerivirus A	3D	cluster
1_4r0e_polio_rdrp	1	CF-BAA24003.1.11_10589_relaxed	CF-ABI54483.1.1.26_7199_relaxed	567	91.2	0.9	Riboviria	Flaviviridae	Orthoflavivirus saboyaense	Catalytic core domain of RNA-dependent RNA polymerase (RdRp) in the genus Flavivirus, within the family Flaviviridae of positive-sense single-stranded RNA (+ssRNA) viruses; cd23204	cluster
1_4r0e_polio_rdrp	1	CF-BAA24003.1.11_10589_relaxed	CF-CAC82713.1.1.10_7185_relaxed	560	91.8	0.91	Riboviria	Flaviviridae	Orthoflavivirus montanaense	Catalytic core domain of RNA-dependent RNA polymerase (RdRp) in the genus Flavivirus, within the family Flaviviridae of positive-sense single-stranded RNA (+ssRNA) viruses; cd23204	cluster
1_4r0e_polio_rdrp	1	CF-BAA24003.1.11_10589_relaxed	CF-CAA69190.1.1.12_7177_relaxed	564	91.2	0.91	Riboviria	Flaviviridae	Orthoflavivirus loupingi	Catalytic core domain of RNA-dependent RNA polymerase (RdRp) in the genus Flavivirus, within the family Flaviviridae of positive-sense single-stranded RNA (+ssRNA) viruses; cd23204	cluster
1_4r0e_polio_rdrp	1	CF-BAA24003.1.11_10589_relaxed	CF-ABB90675.1.1.12_7181_relaxed	564	92	0.91	Riboviria	Flaviviridae	Orthoflavivirus loupingi	Catalytic core domain of RNA-dependent RNA polymerase (RdRp) in the genus Flavivirus, within the family Flaviviridae of positive-sense single-stranded RNA (+ssRNA) viruses; cd23204	cluster
1_4r0e_polio_rdrp	1	CF-BAA24003.1.11_10589_relaxed	CF-AAF70829.1.1.10_7135_relaxed	560	91.4	0.91	Riboviria	Flaviviridae	Orthoflavivirus apoiense	Catalytic core domain of RNA-dependent RNA polymerase (RdRp) in the genus Flavivirus, within the family Flaviviridae of positive-sense single-stranded RNA (+ssRNA) viruses; cd23204	cluster
1_4r0e_polio_rdrp	1	CF-BAA24003.1.11_10589_relaxed	CF-ABG37975.1.1.12_7176_relaxed	567	91.5	0.91	Riboviria	Flaviviridae	Orthoflavivirus louisense	Catalytic core domain of RNA-dependent RNA polymerase (RdRp) in the genus Flavivirus, within the family Flaviviridae of positive-sense single-stranded RNA (+ssRNA) viruses; cd23204	cluster
1_4r0e_polio_rdrp	1	CF-BAA24003.1.11_10589_relaxed	CF-ABB90674.1.1.12_7200_relaxed	566	91.9	0.91	Riboviria	Flaviviridae	Orthoflavivirus saumarezense	Catalytic core domain of RNA-dependent RNA polymerase (RdRp) in the genus Flavivirus, within the family Flaviviridae of positive-sense single-stranded RNA (+ssRNA) viruses; cd23204	cluster
1_4r0e_polio_rdrp	1	CF-BAA24003.1.11_10589_relaxed	CF-ABI54476.1.1.25_7154_relaxed	567	90.9	0.9	Riboviria	Flaviviridae	Orthoflavivirus edgehillense	Catalytic core domain of RNA-dependent RNA polymerase (RdRp) in the genus Flavivirus, within the family Flaviviridae of positive-sense single-stranded RNA (+ssRNA) viruses; cd23204	cluster
1_4r0e_polio_rdrp	1	CF-BAA24003.1.11_10589_relaxed	CF-ABI23562.1.1.14_7201_relaxed	567	88.9	0.89	Riboviria	Flaviviridae	Orthoflavivirus sepikense	Catalytic core domain of RNA-dependent RNA polymerase (RdRp) in the genus Flavivirus, within the family Flaviviridae of positive-sense single-stranded RNA (+ssRNA) viruses; cd23204	cluster
1_4r0e_polio_rdrp	1	CF-BAA24003.1.11_10589_relaxed	CF-AAQ91607.1.1.12_7173_relaxed	564	91.6	0.91	Riboviria	Flaviviridae	Orthoflavivirus kyasanurense	Catalytic core domain of RNA-dependent RNA polymerase (RdRp) in the genus Flavivirus, within the family Flaviviridae of positive-sense single-stranded RNA (+ssRNA) viruses; cd23204	cluster
1_4r0e_polio_rdrp	1	CF-BAA24003.1.11_10589_relaxed	CF-ABB90677.1.1.12_7182_relaxed	564	91.9	0.91	Riboviria	Flaviviridae	Orthoflavivirus loupingi	Catalytic core domain of RNA-dependent RNA polymerase (RdRp) in the genus Flavivirus, within the family Flaviviridae of positive-sense single-stranded RNA (+ssRNA) viruses; cd23204	cluster
1_4r0e_polio_rdrp	1	CF-BAA24003.1.11_10589_relaxed	CF-AAP29989.1.1.12_7191_relaxed	564	91.7	0.91	Riboviria	Flaviviridae	Orthoflavivirus omskense	Catalytic core domain of RNA-dependent RNA polymerase (RdRp) in the genus Flavivirus, within the family Flaviviridae of positive-sense single-stranded RNA (+ssRNA) viruses; cd23204	cluster
1_4r0e_polio_rdrp	1	CF-BAA24003.1.11_10589_relaxed	CF-CAC82912.1.1.10_7184_relaxed	560	91.6	0.92	Riboviria	Flaviviridae	Orthoflavivirus modocense	Catalytic core domain of RNA-dependent RNA polymerase (RdRp) in the genus Flavivirus, within the family Flaviviridae of positive-sense single-stranded RNA (+ssRNA) viruses; cd23204	cluster
1_4r0e_polio_rdrp	1	CF-BAA24003.1.11_10589_relaxed	CF-AAA86870.1.1.12_7155_relaxed	564	91.9	0.91	Riboviria	Flaviviridae	Orthoflavivirus encephalitidis	Catalytic core domain of RNA-dependent RNA polymerase (RdRp) in the genus Flavivirus, within the family Flaviviridae of positive-sense single-stranded RNA (+ssRNA) viruses; cd23204	cluster
1_4r0e_polio_rdrp	1	CF-BAA24003.1.11_10589_relaxed	CF-ACB29695.1.1.7_10371_relaxed	460	95.6	0.93	Riboviria	Picornaviridae	Cardiovirus D	RNA-dependent RNA polymerase (RdRp) in the Cardiovirus genus of positive-sense single-stranded RNA [(+)ssRNA] viruses, within the family Picornaviridae; cd23211	cluster
1_4r0e_polio_rdrp	1	CF-BAA24003.1.11_10589_relaxed	CF-AHN10843.1.1.6_10879_relaxed	430	95.5	0.93	Riboviria	Picornaviridae	Megrivirus C	RNA-dependent RNA polymerase (RdRp) in the genus Megrivirus of positive-sense single-stranded RNA [(+)ssRNA] viruses, within the family Picornaviridae; cd23223	cluster
1_4r0e_polio_rdrp	1	CF-BAA24003.1.11_10589_relaxed	CF-ARR73563.1.1.6_10883_relaxed	450	93.2	0.93	Riboviria	Picornaviridae	Megrivirus D	Conserved catalytic core domain of RNA-dependent RNA polymerase (RdRp) from the positive-sense single-stranded RNA [(+)ssRNA] viruses and closely related viruses; cl40470	cluster
1_4r0e_polio_rdrp	1	CF-BAA24003.1.11_10589_relaxed	CF-ABV57376.1.11_10922_relaxed	478	91.5	0.9	Riboviria	Picornaviridae	Aquamavirus A	3D	cluster
1_4r0e_polio_rdrp	1	CF-BAA24003.1.11_10589_relaxed	CF-AFB77697.1.7_10847_relaxed	483	94.9	0.93	Riboviria	Picornaviridae	Cadicivirus A	3D	cluster
1_4r0e_polio_rdrp	1	CF-BAA24003.1.11_10589_relaxed	CF-AHC98709.1.11_10939_relaxed	524	91.4	0.9	Riboviria	Picornaviridae	Limnipivirus B	Non-structural protein 3D (RNA-dependent RNA polymerase)	cluster
1_4r0e_polio_rdrp	1	CF-BAA24003.1.11_10589_relaxed	CF-AIK23441.1.10_10928_relaxed	450	95.7	0.94	Riboviria	Picornaviridae	Avisivirus B	3D	cluster
1_4r0e_polio_rdrp	1	CF-BAA24003.1.11_10589_relaxed	CF-AGH06056.1.10_10927_relaxed	458	94.5	0.94	Riboviria	Picornaviridae	Avisivirus A	3D	cluster
1_4r0e_polio_rdrp	1	CF-BAA24003.1.11_10589_relaxed	CF-AIK23442.1.10_10929_relaxed	461	93.2	0.93	Riboviria	Picornaviridae	Avisivirus C	3D	cluster
1_4r0e_polio_rdrp	1	CF-BAA24003.1.11_10589_relaxed	CF-AIY68181.1.12_10457_relaxed	468	96.1	0.94	Riboviria	Picornaviridae	Torchivirus A	3D	cluster
1_4r0e_polio_rdrp	1	CF-BAA24003.1.11_10589_relaxed	CF-AIY68181.1.1.6_10457_relaxed	458	95.5	0.94	Riboviria	Picornaviridae	Torchivirus A	Conserved catalytic core domain of RNA-dependent RNA polymerase (RdRp) from the positive-sense single-stranded RNA [(+)ssRNA] viruses and closely related viruses; cl40470	cluster
1_4r0e_polio_rdrp	1	CF-BAA24003.1.11_10589_relaxed	CF-AKA20760.1.12_10342_relaxed	469	95.7	0.94	Riboviria	Picornaviridae	Bovine rhinitis A virus	3Dpol	cluster
1_4r0e_polio_rdrp	1	CF-BAA24003.1.11_10589_relaxed	CF-ABF74751.2.12_10353_relaxed	470	95.3	0.93	Riboviria	Picornaviridae	Foot-and-mouth disease virus	3D	cluster
1_4r0e_polio_rdrp	1	CF-BAA24003.1.11_10589_relaxed	CF-AKA20760.1.1.8_10342_relaxed	456	94.7	0.93	Riboviria	Picornaviridae	Bovine rhinitis A virus	Conserved catalytic core domain of RNA-dependent RNA polymerase (RdRp) from the positive-sense single-stranded RNA [(+)ssRNA] viruses and closely related viruses; cl40470	cluster
1_4r0e_polio_rdrp	1	CF-BAA24003.1.11_10589_relaxed	CF-AFC40221.1.13_10343_relaxed	469	95.4	0.94	Riboviria	Picornaviridae	Bovine rhinitis A virus	3Dpol	cluster
1_4r0e_polio_rdrp	1	CF-BAA24003.1.11_10589_relaxed	CF-ANB50093.1.1.7_10347_relaxed	455	95.2	0.93	Riboviria	Picornaviridae	Bovine rhinitis B virus	Conserved catalytic core domain of RNA-dependent RNA polymerase (RdRp) from the positive-sense single-stranded RNA [(+)ssRNA] viruses and closely related viruses; cl40470	cluster
1_4r0e_polio_rdrp	1	CF-BAA24003.1.11_10589_relaxed	CF-AJE25834.1.1.7_10346_relaxed	455	95.2	0.93	Riboviria	Picornaviridae	Bovine rhinitis B virus	Conserved catalytic core domain of RNA-dependent RNA polymerase (RdRp) from the positive-sense single-stranded RNA [(+)ssRNA] viruses and closely related viruses; cl40470	cluster
1_4r0e_polio_rdrp	1	CF-BAA24003.1.11_10589_relaxed	CF-ACS32214.2.11_10907_relaxed	474	94	0.93	Riboviria	Picornaviridae	Salivirus A	3D	cluster
1_4r0e_polio_rdrp	1	CF-BAA24003.1.11_10589_relaxed	CF-ABF51206.1.11_10655_relaxed	460	95.7	0.93	Riboviria	Picornaviridae	Rhinovirus A	3D (polymerase)	cluster
1_4r0e_polio_rdrp	1	CF-BAA24003.1.11_10589_relaxed	CF-ACK37381.1.11_10654_relaxed	460	95.7	0.93	Riboviria	Picornaviridae	Rhinovirus A	3D	cluster
1_4r0e_polio_rdrp	1	CF-BAA24003.1.11_10589_relaxed	CF-ACK37379.1.11_10652_relaxed	460	95.5	0.93	Riboviria	Picornaviridae	Rhinovirus A	3D	cluster
1_4r0e_polio_rdrp	1	CF-BAA24003.1.11_10589_relaxed	CF-ABF51191.1.11_10650_relaxed	460	95.6	0.93	Riboviria	Picornaviridae	Rhinovirus A	3D (polymerase)	cluster
1_4r0e_polio_rdrp	1	CF-BAA24003.1.11_10589_relaxed	CF-AAQ02682.1.1.10_10568_relaxed	453	95.6	0.94	Riboviria	Picornaviridae	Enterovirus C	RNA-dependent RNA polymerase (RdRp) in the Enterovirus genus of positive-sense single-stranded RNA [(+)ssRNA] viruses, within the family Picornaviridae; cd23213	cluster
1_4r0e_polio_rdrp	1	CF-BAA24003.1.11_10589_relaxed	CF-ACK37377.1.11_10648_relaxed	460	95.6	0.93	Riboviria	Picornaviridae	Rhinovirus A	3D	cluster
1_4r0e_polio_rdrp	1	CF-BAA24003.1.11_10589_relaxed	CF-ACK37375.1.11_10646_relaxed	460	95.7	0.93	Riboviria	Picornaviridae	Rhinovirus A	3D	cluster
1_4r0e_polio_rdrp	1	CF-BAA24003.1.11_10589_relaxed	CF-ACK37374.1.11_10645_relaxed	460	95.6	0.93	Riboviria	Picornaviridae	Rhinovirus A	3D	cluster
1_4r0e_polio_rdrp	1	CF-BAA24003.1.11_10589_relaxed	CF-ABF51187.1.11_10643_relaxed	460	95.6	0.93	Riboviria	Picornaviridae	Rhinovirus A	3D (polymerase)	cluster
1_4r0e_polio_rdrp	1	CF-BAA24003.1.11_10589_relaxed	CF-ACK37372.1.11_10642_relaxed	460	95.8	0.93	Riboviria	Picornaviridae	Rhinovirus A	3D	cluster
1_4r0e_polio_rdrp	1	CF-BAA24003.1.11_10589_relaxed	CF-ABM54551.1.11_10571_relaxed	461	96.5	0.94	Riboviria	Picornaviridae	Enterovirus C	3d	cluster
1_4r0e_polio_rdrp	1	CF-BAA24003.1.11_10589_relaxed	CF-AAQ02682.1.11_10568_relaxed	461	96.6	0.94	Riboviria	Picornaviridae	Enterovirus C	3D	cluster
1_4r0e_polio_rdrp	1	CF-BAA24003.1.11_10589_relaxed	CF-ABF51195.1.11_10659_relaxed	460	95.7	0.93	Riboviria	Picornaviridae	Rhinovirus A	3D (polymerase)	cluster
1_4r0e_polio_rdrp	1	CF-BAA24003.1.11_10589_relaxed	CF-ACK37384.1.11_10658_relaxed	460	95.5	0.93	Riboviria	Picornaviridae	Rhinovirus A	3D	cluster
1_4r0e_polio_rdrp	1	CF-BAA24003.1.11_10589_relaxed	CF-ACK37383.1.11_10657_relaxed	460	95.6	0.93	Riboviria	Picornaviridae	Rhinovirus A	3D	cluster
1_4r0e_polio_rdrp	1	CF-BAA24003.1.11_10589_relaxed	CF-AHN05554.1.1.6_10909_relaxed	462	95.8	0.93	Riboviria	Picornaviridae	Sicinivirus A	Conserved catalytic core domain of RNA-dependent RNA polymerase (RdRp) from the positive-sense single-stranded RNA [(+)ssRNA] viruses and closely related viruses; cl40470	cluster
1_4r0e_polio_rdrp	1	CF-BAA24003.1.11_10589_relaxed	CF-AIK23440.1.1.6_10913_relaxed	462	95.9	0.93	Riboviria	Picornaviridae	Sicinivirus A	Conserved catalytic core domain of RNA-dependent RNA polymerase (RdRp) from the positive-sense single-stranded RNA [(+)ssRNA] viruses and closely related viruses; cl40470	cluster
1_4r0e_polio_rdrp	1	CF-BAA24003.1.11_10589_relaxed	CF-APR73490.1.1.5_10914_relaxed	462	96	0.94	Riboviria	Picornaviridae	Sicinivirus A	Conserved catalytic core domain of RNA-dependent RNA polymerase (RdRp) from the positive-sense single-stranded RNA [(+)ssRNA] viruses and closely related viruses; cl40470	cluster
1_4r0e_polio_rdrp	1	CF-BAA24003.1.11_10589_relaxed	CF-AVN87697.1.1.5_10915_relaxed	462	96	0.94	Riboviria	Picornaviridae	Sicinivirus A	Conserved catalytic core domain of RNA-dependent RNA polymerase (RdRp) from the positive-sense single-stranded RNA [(+)ssRNA] viruses and closely related viruses; cl40470	cluster
1_4r0e_polio_rdrp	1	CF-BAA24003.1.11_10589_relaxed	CF-APR73491.1.1.5_10912_relaxed	462	96	0.94	Riboviria	Picornaviridae	Sicinivirus A	Conserved catalytic core domain of RNA-dependent RNA polymerase (RdRp) from the positive-sense single-stranded RNA [(+)ssRNA] viruses and closely related viruses; cl40470	cluster
1_4r0e_polio_rdrp	1	CF-BAA24003.1.11_10589_relaxed	CF-ALR74727.1.1.6_10910_relaxed	462	95.8	0.93	Riboviria	Picornaviridae	Sicinivirus A	Conserved catalytic core domain of RNA-dependent RNA polymerase (RdRp) from the positive-sense single-stranded RNA [(+)ssRNA] viruses and closely related viruses; cl40470	cluster
1_4r0e_polio_rdrp	1	CF-BAA24003.1.11_10589_relaxed	CF-ABF74751.2.1.8_10353_relaxed	458	95	0.93	Riboviria	Picornaviridae	Foot-and-mouth disease virus	RNA-dependent RNA polymerase (RdRp) in the Aphthovirus genus of positive-sense single-stranded RNA [(+)ssRNA] viruses; cd23210	cluster
1_4r0e_polio_rdrp	1	CF-BAA24003.1.11_10589_relaxed	CF-AAT01793.1.1.8_10356_relaxed	458	94.7	0.93	Riboviria	Picornaviridae	Foot-and-mouth disease virus	Conserved catalytic core domain of RNA-dependent RNA polymerase (RdRp) from the positive-sense single-stranded RNA [(+)ssRNA] viruses and closely related viruses; cl40470	cluster
1_4r0e_polio_rdrp	1	CF-BAA24003.1.11_10589_relaxed	CF-AAT01792.1.1.8_10355_relaxed	458	94.9	0.93	Riboviria	Picornaviridae	Foot-and-mouth disease virus	Conserved catalytic core domain of RNA-dependent RNA polymerase (RdRp) from the positive-sense single-stranded RNA [(+)ssRNA] viruses and closely related viruses; cl40470	cluster
1_4r0e_polio_rdrp	1	CF-BAA24003.1.11_10589_relaxed	CF-ACA05181.1.1.7_10344_relaxed	455	95.1	0.93	Riboviria	Picornaviridae	Bovine rhinitis B virus	Conserved catalytic core domain of RNA-dependent RNA polymerase (RdRp) from the positive-sense single-stranded RNA [(+)ssRNA] viruses and closely related viruses; cl40470	cluster
1_4r0e_polio_rdrp	1	CF-BAA24003.1.11_10589_relaxed	CF-AQX17368.1.1.7_10345_relaxed	455	94.9	0.93	Riboviria	Picornaviridae	Bovine rhinitis B virus	Conserved catalytic core domain of RNA-dependent RNA polymerase (RdRp) from the positive-sense single-stranded RNA [(+)ssRNA] viruses and closely related viruses; cl40470	cluster
1_4r0e_polio_rdrp	1	CF-BAA24003.1.11_10589_relaxed	CF-AFK85007.1.12_10429_relaxed	467	96.4	0.94	Riboviria	Picornaviridae	Mischivirus A	3D	cluster
1_4r0e_polio_rdrp	1	CF-BAA24003.1.11_10589_relaxed	CF-AJC98114.1.1.6_10430_relaxed	466	95.7	0.93	Riboviria	Picornaviridae	Mischivirus B	RNA-dependent RNA polymerase (RdRp) in the genus Mischivirus of positive-sense single-stranded RNA [(+)ssRNA] viruses, within the family Picornaviridae; cd23227	cluster
1_4r0e_polio_rdrp	1	CF-BAA24003.1.11_10589_relaxed	CF-AJI43724.1.1.6_10431_relaxed	466	96	0.94	Riboviria	Picornaviridae	Mischivirus C	RNA-dependent RNA polymerase (RdRp) in the genus Mischivirus of positive-sense single-stranded RNA [(+)ssRNA] viruses, within the family Picornaviridae; cd23227	cluster
1_4r0e_polio_rdrp	1	CF-BAA24003.1.11_10589_relaxed	CF-AFO66759.1.12_10359_relaxed	460	96	0.93	Riboviria	Picornaviridae	Cardiovirus A	3D protein	cluster
1_4r0e_polio_rdrp	1	CF-BAA24003.1.11_10589_relaxed	CF-ABI54481.1.1.25_7204_relaxed	567	91.1	0.9	Riboviria	Flaviviridae	Orthoflavivirus ugandaense	Catalytic core domain of RNA-dependent RNA polymerase (RdRp) in the genus Flavivirus, within the family Flaviviridae of positive-sense single-stranded RNA (+ssRNA) viruses; cd23204	cluster
1_4r0e_polio_rdrp	1	CF-BAA24003.1.11_10589_relaxed	CF-ABI54472.1.1.26_7142_relaxed	567	91.3	0.9	Riboviria	Flaviviridae	Orthoflavivirus banziense	Catalytic core domain of RNA-dependent RNA polymerase (RdRp) in the genus Flavivirus, within the family Flaviviridae of positive-sense single-stranded RNA (+ssRNA) viruses; cd23204	cluster
1_4r0e_polio_rdrp	1	CF-BAA24003.1.11_10589_relaxed	CF-AAV34156.1.1.12_7169_relaxed	564	91.8	0.91	Riboviria	Flaviviridae	Orthoflavivirus kedougouense	Catalytic core domain of RNA-dependent RNA polymerase (RdRp) in the genus Flavivirus, within the family Flaviviridae of positive-sense single-stranded RNA (+ssRNA) viruses; cd23204	cluster
1_4r0e_polio_rdrp	1	CF-BAA24003.1.11_10589_relaxed	CF-AGK41007.1.1.7_7134_relaxed	509	95.4	0.93	Riboviria	Flaviviridae	Hepacivirus vittatae	RNA-dependent RNA polymerase (RdRp) in the genus Hepacivirus, within the family Flaviviridae of positive-sense single-stranded RNA (+ssRNA) viruses; cd23202	cluster
1_4r0e_polio_rdrp	1	CF-BAA24003.1.11_10589_relaxed	CF-AAA43037.1.10_10358_relaxed	460	95.9	0.93	Riboviria	Picornaviridae	Cardiovirus A	Protein 3D	cluster
1_4r0e_polio_rdrp	1	CF-BAA24003.1.11_10589_relaxed	CF-AJI43724.1.12_10431_relaxed	467	95.9	0.94	Riboviria	Picornaviridae	Mischivirus C	3D	cluster
1_4r0e_polio_rdrp	1	CF-BAA24003.1.11_10589_relaxed	CF-AFK85007.1.1.6_10429_relaxed	466	96.2	0.94	Riboviria	Picornaviridae	Mischivirus A	RNA-dependent RNA polymerase (RdRp) in the genus Mischivirus of positive-sense single-stranded RNA [(+)ssRNA] viruses, within the family Picornaviridae; cd23227	cluster
1_4r0e_polio_rdrp	1	CF-BAA24003.1.11_10589_relaxed	CF-AWK02669.1.1.6_10433_relaxed	466	96.2	0.94	Riboviria	Picornaviridae	Mischivirus E	Conserved catalytic core domain of RNA-dependent RNA polymerase (RdRp) from the positive-sense single-stranded RNA [(+)ssRNA] viruses and closely related viruses; cl40470	cluster
1_4r0e_polio_rdrp	1	CF-BAA24003.1.11_10589_relaxed	CF-BAM44713.1.1.7_10377_relaxed	460	95.9	0.93	Riboviria	Picornaviridae	Cardiovirus D	RNA-dependent RNA polymerase (RdRp) in the Cardiovirus genus of positive-sense single-stranded RNA [(+)ssRNA] viruses, within the family Picornaviridae; cd23211	cluster
1_4r0e_polio_rdrp	1	CF-BAA24003.1.11_10589_relaxed	CF-BAM44712.1.1.7_10376_relaxed	460	95.8	0.93	Riboviria	Picornaviridae	Cardiovirus D	RNA-dependent RNA polymerase (RdRp) in the Cardiovirus genus of positive-sense single-stranded RNA [(+)ssRNA] viruses, within the family Picornaviridae; cd23211	cluster
1_4r0e_polio_rdrp	1	CF-BAA24003.1.11_10589_relaxed	CF-AGO68205.1.1.6_10874_relaxed	432	95	0.93	Riboviria	Picornaviridae	Megrivirus A	RNA-dependent RNA polymerase (RdRp) in the genus Megrivirus of positive-sense single-stranded RNA [(+)ssRNA] viruses, within the family Picornaviridae; cd23223	cluster
1_4r0e_polio_rdrp	1	CF-BAA24003.1.11_10589_relaxed	CF-ADN94255.1.1.6_10882_relaxed	430	95.5	0.93	Riboviria	Picornaviridae	Megrivirus C	RNA-dependent RNA polymerase (RdRp) in the genus Megrivirus of positive-sense single-stranded RNA [(+)ssRNA] viruses, within the family Picornaviridae; cd23223	cluster
1_4r0e_polio_rdrp	1	CF-BAA24003.1.11_10589_relaxed	CF-AGS15016.1.1.6_10878_relaxed	431	95	0.93	Riboviria	Picornaviridae	Megrivirus B	RNA-dependent RNA polymerase (RdRp) in the genus Megrivirus of positive-sense single-stranded RNA [(+)ssRNA] viruses, within the family Picornaviridae; cd23223	cluster
1_4r0e_polio_rdrp	1	CF-BAA24003.1.11_10589_relaxed	CF-AUW36413.1.1.6_10884_relaxed	432	94.7	0.93	Riboviria	Picornaviridae	Megrivirus E	RNA-dependent RNA polymerase (RdRp) in the genus Megrivirus of positive-sense single-stranded RNA [(+)ssRNA] viruses, within the family Picornaviridae; cd23223	cluster
1_4r0e_polio_rdrp	1	CF-BAA24003.1.11_10589_relaxed	CF-AGW95843.1.1.6_10877_relaxed	431	95.2	0.93	Riboviria	Picornaviridae	Megrivirus B	RNA-dependent RNA polymerase (RdRp) in the genus Megrivirus of positive-sense single-stranded RNA [(+)ssRNA] viruses, within the family Picornaviridae; cd23223	cluster
1_4r0e_polio_rdrp	1	CF-BAA24003.1.11_10589_relaxed	CF-ANQ80547.1.1.6_10892_relaxed	439	94.3	0.93	Riboviria	Picornaviridae	Poecivirus A	Conserved catalytic core domain of RNA-dependent RNA polymerase (RdRp) from the positive-sense single-stranded RNA [(+)ssRNA] viruses and closely related viruses; cl40470	cluster
1_4r0e_polio_rdrp	1	CF-BAA24003.1.11_10589_relaxed	CF-AQS23375.1.1.6_10876_relaxed	432	95.1	0.93	Riboviria	Picornaviridae	Megrivirus A	RNA-dependent RNA polymerase (RdRp) in the genus Megrivirus of positive-sense single-stranded RNA [(+)ssRNA] viruses, within the family Picornaviridae; cd23223	cluster
1_4r0e_polio_rdrp	1	CF-BAA24003.1.11_10589_relaxed	CF-AVN87681.1.1.6_10881_relaxed	430	95.3	0.93	Riboviria	Picornaviridae	Megrivirus C	RNA-dependent RNA polymerase (RdRp) in the genus Megrivirus of positive-sense single-stranded RNA [(+)ssRNA] viruses, within the family Picornaviridae; cd23223	cluster
1_4r0e_polio_rdrp	1	CF-BAA24003.1.11_10589_relaxed	CF-AIK23444.1.1.6_10880_relaxed	430	95.5	0.93	Riboviria	Picornaviridae	Megrivirus C	RNA-dependent RNA polymerase (RdRp) in the genus Megrivirus of positive-sense single-stranded RNA [(+)ssRNA] viruses, within the family Picornaviridae; cd23223	cluster
1_4r0e_polio_rdrp	1	CF-BAA24003.1.11_10589_relaxed	CF-ACA05181.1.12_10344_relaxed	467	95.7	0.94	Riboviria	Picornaviridae	Bovine rhinitis B virus	3D	cluster
1_4r0e_polio_rdrp	1	CF-BAA24003.1.11_10589_relaxed	CF-AFC40221.1.1.7_10343_relaxed	456	94.7	0.93	Riboviria	Picornaviridae	Bovine rhinitis A virus	Conserved catalytic core domain of RNA-dependent RNA polymerase (RdRp) from the positive-sense single-stranded RNA [(+)ssRNA] viruses and closely related viruses; cl40470	cluster
1_4r0e_polio_rdrp	1	CF-BAA24003.1.11_10589_relaxed	CF-AAT01783.1.1.8_10354_relaxed	458	94.9	0.93	Riboviria	Picornaviridae	Foot-and-mouth disease virus	Conserved catalytic core domain of RNA-dependent RNA polymerase (RdRp) from the positive-sense single-stranded RNA [(+)ssRNA] viruses and closely related viruses; cl40470	cluster
1_4r0e_polio_rdrp	1	CF-BAA24003.1.11_10589_relaxed	CF-ANN02882.1.1.7_10348_relaxed	455	95	0.93	Riboviria	Picornaviridae	Bovine rhinitis B virus	Conserved catalytic core domain of RNA-dependent RNA polymerase (RdRp) from the positive-sense single-stranded RNA [(+)ssRNA] viruses and closely related viruses; cl40470	cluster
1_4r0e_polio_rdrp	1	CF-BAA24003.1.11_10589_relaxed	CF-AAT01748.1.1.8_10352_relaxed	458	94.9	0.93	Riboviria	Picornaviridae	Foot-and-mouth disease virus	RNA-dependent RNA polymerase (RdRp) in the Aphthovirus genus of positive-sense single-stranded RNA [(+)ssRNA] viruses; cd23210	cluster
1_4r0e_polio_rdrp	1	CF-BAA24003.1.11_10589_relaxed	CF-AAT01695.1.1.8_10351_relaxed	458	94.5	0.93	Riboviria	Picornaviridae	Foot-and-mouth disease virus	RNA-dependent RNA polymerase (RdRp) in the Aphthovirus genus of positive-sense single-stranded RNA [(+)ssRNA] viruses; cd23210	cluster
1_4r0e_polio_rdrp	1	CF-BAA24003.1.11_10589_relaxed	CF-AHV90410.1.11_10894_relaxed	476	94.3	0.92	Riboviria	Picornaviridae	Rafivirus A	3D	cluster
1_4r0e_polio_rdrp	1	CF-BAA24003.1.11_10589_relaxed	CF-AWS20965.1.1.7_10896_relaxed	453	95.4	0.94	Riboviria	Picornaviridae	Rafivirus C	Conserved catalytic core domain of RNA-dependent RNA polymerase (RdRp) from the positive-sense single-stranded RNA [(+)ssRNA] viruses and closely related viruses; cl40470	cluster
1_4r0e_polio_rdrp	1	CF-BAA24003.1.11_10589_relaxed	CF-AHV90410.1.1.9_10894_relaxed	453	95.4	0.93	Riboviria	Picornaviridae	Rafivirus A	Conserved catalytic core domain of RNA-dependent RNA polymerase (RdRp) from the positive-sense single-stranded RNA [(+)ssRNA] viruses and closely related viruses; cl40470	cluster
1_4r0e_polio_rdrp	1	CF-BAA24003.1.11_10589_relaxed	CF-AWS20965.1.10_10896_relaxed	468	95.3	0.94	Riboviria	Picornaviridae	Rafivirus C	3D protein	cluster
1_4r0e_polio_rdrp	1	CF-BAA24003.1.11_10589_relaxed	CF-AVM87457.1.1.6_10890_relaxed	462	94.4	0.93	Riboviria	Picornaviridae	Pemapivirus A	Conserved catalytic core domain of RNA-dependent RNA polymerase (RdRp) from the positive-sense single-stranded RNA [(+)ssRNA] viruses and closely related viruses; cl40470	cluster
1_4r0e_polio_rdrp	1	CF-BAA24003.1.11_10589_relaxed	CF-AVM87423.1.1.5_10891_relaxed	462	94.3	0.93	Riboviria	Picornaviridae	Pemapivirus B	Conserved catalytic core domain of RNA-dependent RNA polymerase (RdRp) from the positive-sense single-stranded RNA [(+)ssRNA] viruses and closely related viruses; cl40470	cluster
1_4r0e_polio_rdrp	1	CF-BAA24003.1.11_10589_relaxed	CF-BAA24003.1.11_10589_relaxed	461	96.8	0.95	Riboviria	Picornaviridae	Enterovirus E	Polymerase(3D)	cluster
1_4r0e_polio_rdrp	1	CF-BAA24003.1.11_10589_relaxed	CF-ACK37378.1.11_10649_relaxed	460	95.5	0.93	Riboviria	Picornaviridae	Rhinovirus A	3D	cluster
1_4r0e_polio_rdrp	1	CF-BAA24003.1.11_10589_relaxed	CF-ACK37382.1.11_10656_relaxed	460	95.6	0.93	Riboviria	Picornaviridae	Rhinovirus A	3D	cluster
1_4r0e_polio_rdrp	1	CF-BAA24003.1.11_10589_relaxed	CF-ABI54482.1.1.25_7166_relaxed	567	90.9	0.9	Riboviria	Flaviviridae	Orthoflavivirus jugraense	Catalytic core domain of RNA-dependent RNA polymerase (RdRp) in the genus Flavivirus, within the family Flaviviridae of positive-sense single-stranded RNA (+ssRNA) viruses; cd23204	cluster
1_4r0e_polio_rdrp	1	CF-BAA24003.1.11_10589_relaxed	CF-AAV34152.1.1.14_7136_relaxed	568	91.5	0.91	Riboviria	Flaviviridae	Orthoflavivirus aroaense	Catalytic core domain of RNA-dependent RNA polymerase (RdRp) in the genus Flavivirus, within the family Flaviviridae of positive-sense single-stranded RNA (+ssRNA) viruses; cd23204	cluster
1_4r0e_polio_rdrp	1	CF-BAA24003.1.11_10589_relaxed	CF-AAF37322.1.1.10_7144_relaxed	560	91.7	0.92	Riboviria	Flaviviridae	Orthoflavivirus bravoense	Catalytic core domain of RNA-dependent RNA polymerase (RdRp) in the genus Flavivirus, within the family Flaviviridae of positive-sense single-stranded RNA (+ssRNA) viruses; cd23204	cluster
1_4r0e_polio_rdrp	1	CF-BAA24003.1.11_10589_relaxed	CF-AIU94740.1.1.14_7146_relaxed	567	91.3	0.91	Riboviria	Flaviviridae	Orthoflavivirus cacipacoreense	Catalytic core domain of RNA-dependent RNA polymerase (RdRp) in the genus Flavivirus, within the family Flaviviridae of positive-sense single-stranded RNA (+ssRNA) viruses; cd23204	cluster
1_4r0e_polio_rdrp	1	CF-BAA24003.1.11_10589_relaxed	CF-ABI54478.1.1.26_7198_relaxed	567	91.2	0.9	Riboviria	Flaviviridae	Orthoflavivirus saboyaense	Catalytic core domain of RNA-dependent RNA polymerase (RdRp) in the genus Flavivirus, within the family Flaviviridae of positive-sense single-stranded RNA (+ssRNA) viruses; cd23204	cluster
1_4r0e_polio_rdrp	1	CF-BAA24003.1.11_10589_relaxed	CF-AAF05296.1.1.12_7186_relaxed	566	91.5	0.91	Riboviria	Flaviviridae	Orthoflavivirus murrayense	Catalytic core domain of RNA-dependent RNA polymerase (RdRp) in the genus Flavivirus, within the family Flaviviridae of positive-sense single-stranded RNA (+ssRNA) viruses; cd23204	cluster
1_4r0e_polio_rdrp	1	CF-BAA24003.1.11_10589_relaxed	CF-AJA91182.1.1.10_7167_relaxed	560	91.9	0.92	Riboviria	Flaviviridae	Orthoflavivirus jutiapaense	Catalytic core domain of RNA-dependent RNA polymerase (RdRp) in the genus Flavivirus, within the family Flaviviridae of positive-sense single-stranded RNA (+ssRNA) viruses; cd23204	cluster
1_4r0e_polio_rdrp	1	CF-BAA24003.1.11_10589_relaxed	CF-BAC79364.1.1.12_7209_relaxed	567	91.9	0.9	Riboviria	Flaviviridae	Orthoflavivirus yokoseense	Catalytic core domain of RNA-dependent RNA polymerase (RdRp) in the genus Flavivirus, within the family Flaviviridae of positive-sense single-stranded RNA (+ssRNA) viruses; cd23204	cluster
1_4r0e_polio_rdrp	1	CF-BAA24003.1.11_10589_relaxed	CF-ABI54473.1.1.24_7143_relaxed	567	90.9	0.9	Riboviria	Flaviviridae	Orthoflavivirus boubouiense	Catalytic core domain of RNA-dependent RNA polymerase (RdRp) in the genus Flavivirus, within the family Flaviviridae of positive-sense single-stranded RNA (+ssRNA) viruses; cd23204	cluster
1_4r0e_polio_rdrp	1	CF-BAA24003.1.11_10589_relaxed	CF-AAS59402.1.1.12_7205_relaxed	567	91.4	0.91	Riboviria	Flaviviridae	Orthoflavivirus usutuense	Catalytic core domain of RNA-dependent RNA polymerase (RdRp) in the genus Flavivirus, within the family Flaviviridae of positive-sense single-stranded RNA (+ssRNA) viruses; cd23204	cluster
1_4r0e_polio_rdrp	1	CF-BAA24003.1.11_10589_relaxed	CF-ABB90670.1.1.11_7168_relaxed	564	91.7	0.91	Riboviria	Flaviviridae	Orthoflavivirus kadamense	Catalytic core domain of RNA-dependent RNA polymerase (RdRp) in the genus Flavivirus, within the family Flaviviridae of positive-sense single-stranded RNA (+ssRNA) viruses; cd23204	cluster
1_4r0e_polio_rdrp	1	CF-BAA24003.1.11_10589_relaxed	CF-AAB58782.1.1.16_7150_relaxed	564	91.5	0.9	Riboviria	Flaviviridae	Orthoflavivirus denguei	Catalytic core domain of RNA-dependent RNA polymerase (RdRp) in the genus Flavivirus, within the family Flaviviridae of positive-sense single-stranded RNA (+ssRNA) viruses; cd23204	cluster
1_4r0e_polio_rdrp	1	CF-BAA24003.1.11_10589_relaxed	CF-AGK41018.1.1.5_7234_relaxed	483	93.4	0.91	Riboviria	Flaviviridae	Pegivirus sturnirae	RNA-dependent RNA polymerase (RdRp) in the genus Pegivirus, within the family Flaviviridae of positive-sense single-stranded RNA (+ssRNA) viruses; cd23203	cluster
1_4r0e_polio_rdrp	1	CF-BAA24003.1.11_10589_relaxed	CF-AAC55951.1.1.7_7219_relaxed	475	93.6	0.91	Riboviria	Flaviviridae	Pegivirus hominis	RNA-dependent RNA polymerase (RdRp) in the genus Pegivirus, within the family Flaviviridae of positive-sense single-stranded RNA (+ssRNA) viruses; cd23203	cluster
1_4r0e_polio_rdrp	1	CF-BAA24003.1.11_10589_relaxed	CF-BAA36518.1.1.7_7224_relaxed	475	93.3	0.91	Riboviria	Flaviviridae	Pegivirus hominis	RNA-dependent RNA polymerase (RdRp) in the genus Pegivirus, within the family Flaviviridae of positive-sense single-stranded RNA (+ssRNA) viruses; cd23203	cluster
1_4r0e_polio_rdrp	1	CF-BAA24003.1.11_10589_relaxed	CF-ADL38961.1.1.5_10887_relaxed	452	95.4	0.93	Riboviria	Picornaviridae	Oscivirus A	Conserved catalytic core domain of RNA-dependent RNA polymerase (RdRp) from the positive-sense single-stranded RNA [(+)ssRNA] viruses and closely related viruses; cl40470	cluster
1_4r0e_polio_rdrp	1	CF-BAA24003.1.11_10589_relaxed	CF-BAB62889.1.1.7_10852_relaxed	458	95.5	0.94	Riboviria	Picornaviridae	Aichivirus A	RNA-dependent RNA polymerase (RdRp) in the Kobuvirus genus of positive-sense single-stranded RNA [(+)ssRNA] viruses, within the family Picornaviridae; cd23214	cluster
1_4r0e_polio_rdrp	1	CF-BAA24003.1.11_10589_relaxed	CF-AEM05831.1.1.6_10854_relaxed	458	95.4	0.94	Riboviria	Picornaviridae	Aichivirus A	RNA-dependent RNA polymerase (RdRp) in the Kobuvirus genus of positive-sense single-stranded RNA [(+)ssRNA] viruses, within the family Picornaviridae; cd23214	cluster
1_4r0e_polio_rdrp	1	CF-BAA24003.1.11_10589_relaxed	CF-AEL19656.1.1.7_10853_relaxed	458	95.5	0.93	Riboviria	Picornaviridae	Aichivirus A	RNA-dependent RNA polymerase (RdRp) in the Kobuvirus genus of positive-sense single-stranded RNA [(+)ssRNA] viruses, within the family Picornaviridae; cd23214	cluster
1_4r0e_polio_rdrp	1	CF-BAA24003.1.11_10589_relaxed	CF-AFO66657.1.1.4_10849_relaxed	466	95.8	0.93	Riboviria	Picornaviridae	Gallivirus A	Conserved catalytic core domain of RNA-dependent RNA polymerase (RdRp) from the positive-sense single-stranded RNA [(+)ssRNA] viruses and closely related viruses; cl40470	cluster
1_4r0e_polio_rdrp	1	CF-BAA24003.1.11_10589_relaxed	CF-AVM87410.1.1.6_10920_relaxed	455	95.7	0.93	Riboviria	Picornaviridae	Tropivirus B	Conserved catalytic core domain of RNA-dependent RNA polymerase (RdRp) from the positive-sense single-stranded RNA [(+)ssRNA] viruses and closely related viruses; cl40470	cluster
1_4r0e_polio_rdrp	1	CF-BAA24003.1.11_10589_relaxed	CF-AVM87415.1.1.5_10851_relaxed	426	95.3	0.94	Riboviria	Picornaviridae	Hemipivirus A	Conserved catalytic core domain of RNA-dependent RNA polymerase (RdRp) from the positive-sense single-stranded RNA [(+)ssRNA] viruses and closely related viruses; cl40470	cluster
1_4r0e_polio_rdrp	1	CF-BAA24003.1.11_10589_relaxed	CF-AVM87448.1.1.5_10895_relaxed	453	95.7	0.94	Riboviria	Picornaviridae	Rafivirus B	Conserved catalytic core domain of RNA-dependent RNA polymerase (RdRp) from the positive-sense single-stranded RNA [(+)ssRNA] viruses and closely related viruses; cl40470	cluster
1_4r0e_polio_rdrp	1	CF-BAA24003.1.11_10589_relaxed	CF-AAT01772.1.1.8_10350_relaxed	458	95.1	0.93	Riboviria	Picornaviridae	Foot-and-mouth disease virus	RNA-dependent RNA polymerase (RdRp) in the Aphthovirus genus of positive-sense single-stranded RNA [(+)ssRNA] viruses; cd23210	cluster
1_4r0e_polio_rdrp	1	CF-BAA24003.1.11_10589_relaxed	CF-ACH70606.1.1.15_7207_relaxed	567	91.2	0.9	Riboviria	Flaviviridae	Orthoflavivirus wesselsbronense	Catalytic core domain of RNA-dependent RNA polymerase (RdRp) in the genus Flavivirus, within the family Flaviviridae of positive-sense single-stranded RNA (+ssRNA) viruses; cd23204	cluster
1_4r0e_polio_rdrp	1	CF-BAA24003.1.11_10589_relaxed	CF-AAV34155.1.1.13_7162_relaxed	567	91.6	0.91	Riboviria	Flaviviridae	Orthoflavivirus ilheusense	Catalytic core domain of RNA-dependent RNA polymerase (RdRp) in the genus Flavivirus, within the family Flaviviridae of positive-sense single-stranded RNA (+ssRNA) viruses; cd23204	cluster
1_4r0e_polio_rdrp	1	CF-BAA24003.1.11_10589_relaxed	CF-AFS89612.2.1.12_7190_relaxed	567	91.3	0.91	Riboviria	Flaviviridae	Orthoflavivirus ntayaense	Catalytic core domain of RNA-dependent RNA polymerase (RdRp) in the genus Flavivirus, within the family Flaviviridae of positive-sense single-stranded RNA (+ssRNA) viruses; cd23204	cluster
1_4r0e_polio_rdrp	1	CF-BAA24003.1.11_10589_relaxed	CF-ABI23561.1.1.11_7158_relaxed	567	90.8	0.9	Riboviria	Flaviviridae	Orthoflavivirus entebbeense	Catalytic core domain of RNA-dependent RNA polymerase (RdRp) in the genus Flavivirus, within the family Flaviviridae of positive-sense single-stranded RNA (+ssRNA) viruses; cd23204	cluster
1_4r0e_polio_rdrp	1	CF-BAA24003.1.11_10589_relaxed	CF-BAA00176.1.1.11_7189_relaxed	567	91.6	0.91	Riboviria	Flaviviridae	Orthoflavivirus nilense	Catalytic core domain of RNA-dependent RNA polymerase (RdRp) in the genus Flavivirus, within the family Flaviviridae of positive-sense single-stranded RNA (+ssRNA) viruses; cd23204	cluster
1_4r0e_polio_rdrp	1	CF-BAA24003.1.11_10589_relaxed	CF-AAL32169.1.1.12_7196_relaxed	564	91.9	0.91	Riboviria	Flaviviridae	Orthoflavivirus powassanense	Catalytic core domain of RNA-dependent RNA polymerase (RdRp) in the genus Flavivirus, within the family Flaviviridae of positive-sense single-stranded RNA (+ssRNA) viruses; cd23204	cluster
1_4r0e_polio_rdrp	1	CF-BAA24003.1.11_10589_relaxed	CF-AAL08421.1.1.12_7174_relaxed	564	92.1	0.91	Riboviria	Flaviviridae	Orthoflavivirus kyasanurense	Catalytic core domain of RNA-dependent RNA polymerase (RdRp) in the genus Flavivirus, within the family Flaviviridae of positive-sense single-stranded RNA (+ssRNA) viruses; cd23204	cluster
1_4r0e_polio_rdrp	1	CF-BAA24003.1.11_10589_relaxed	CF-ABB90669.1.1.11_7161_relaxed	564	91.7	0.91	Riboviria	Flaviviridae	Orthoflavivirus gadgetsense	Catalytic core domain of RNA-dependent RNA polymerase (RdRp) in the genus Flavivirus, within the family Flaviviridae of positive-sense single-stranded RNA (+ssRNA) viruses; cd23204	cluster
1_4r0e_polio_rdrp	1	CF-BAA24003.1.11_10589_relaxed	CF-ACK37396.1.11_10675_relaxed	460	95.5	0.93	Riboviria	Picornaviridae	Rhinovirus A	3D	cluster
1_4r0e_polio_rdrp	1	CF-BAA24003.1.11_10589_relaxed	CF-ACK37387.1.11_10665_relaxed	460	95.5	0.93	Riboviria	Picornaviridae	Rhinovirus A	3D	cluster
1_4r0e_polio_rdrp	1	CF-BAA24003.1.11_10589_relaxed	CF-ABF51194.1.11_10678_relaxed	460	95.2	0.93	Riboviria	Picornaviridae	Rhinovirus A	3D (polymerase)	cluster
1_4r0e_polio_rdrp	1	CF-BAA24003.1.11_10589_relaxed	CF-ABO69370.1.1.10_10640_relaxed	452	94.9	0.93	Riboviria	Picornaviridae	Rhinovirus A	Conserved catalytic core domain of RNA-dependent RNA polymerase (RdRp) from the positive-sense single-stranded RNA [(+)ssRNA] viruses and closely related viruses; cl40470	cluster
1_4r0e_polio_rdrp	1	CF-BAA24003.1.11_10589_relaxed	CF-ABF51185.1.1.10_10664_relaxed	452	95.1	0.93	Riboviria	Picornaviridae	Rhinovirus A	Conserved catalytic core domain of RNA-dependent RNA polymerase (RdRp) from the positive-sense single-stranded RNA [(+)ssRNA] viruses and closely related viruses; cl40470	cluster
1_4r0e_polio_rdrp	1	CF-BAA24003.1.11_10589_relaxed	CF-ACK37433.1.1.10_10638_relaxed	452	95.3	0.93	Riboviria	Picornaviridae	Rhinovirus A	Conserved catalytic core domain of RNA-dependent RNA polymerase (RdRp) from the positive-sense single-stranded RNA [(+)ssRNA] viruses and closely related viruses; cl40470	cluster
1_4r0e_polio_rdrp	1	CF-BAA24003.1.11_10589_relaxed	CF-ACK37387.1.1.10_10665_relaxed	452	95	0.93	Riboviria	Picornaviridae	Rhinovirus A	Conserved catalytic core domain of RNA-dependent RNA polymerase (RdRp) from the positive-sense single-stranded RNA [(+)ssRNA] viruses and closely related viruses; cl40470	cluster
1_4r0e_polio_rdrp	1	CF-BAA24003.1.11_10589_relaxed	CF-ACK37388.1.1.10_10666_relaxed	452	95.7	0.94	Riboviria	Picornaviridae	Rhinovirus A	Conserved catalytic core domain of RNA-dependent RNA polymerase (RdRp) from the positive-sense single-stranded RNA [(+)ssRNA] viruses and closely related viruses; cl40470	cluster
1_4r0e_polio_rdrp	1	CF-BAA24003.1.11_10589_relaxed	CF-ABF51203.1.1.10_10697_relaxed	452	95.3	0.93	Riboviria	Picornaviridae	Rhinovirus A	Conserved catalytic core domain of RNA-dependent RNA polymerase (RdRp) from the positive-sense single-stranded RNA [(+)ssRNA] viruses and closely related viruses; cl40470	cluster
1_4r0e_polio_rdrp	1	CF-BAA24003.1.11_10589_relaxed	CF-ACK37409.1.1.10_10728_relaxed	452	95.9	0.94	Riboviria	Picornaviridae	Rhinovirus B	Conserved catalytic core domain of RNA-dependent RNA polymerase (RdRp) from the positive-sense single-stranded RNA [(+)ssRNA] viruses and closely related viruses; cl40470	cluster
1_4r0e_polio_rdrp	1	CF-BAA24003.1.11_10589_relaxed	CF-ACK37427.1.1.10_10703_relaxed	452	95.3	0.93	Riboviria	Picornaviridae	Rhinovirus A	Conserved catalytic core domain of RNA-dependent RNA polymerase (RdRp) from the positive-sense single-stranded RNA [(+)ssRNA] viruses and closely related viruses; cl40470	cluster
1_4r0e_polio_rdrp	1	CF-BAA24003.1.11_10589_relaxed	CF-ABO69375.1.1.10_10702_relaxed	452	95.1	0.93	Riboviria	Picornaviridae	Rhinovirus A	Conserved catalytic core domain of RNA-dependent RNA polymerase (RdRp) from the positive-sense single-stranded RNA [(+)ssRNA] viruses and closely related viruses; cl40470	cluster
1_4r0e_polio_rdrp	1	CF-BAA24003.1.11_10589_relaxed	CF-BAU71153.1.12_10458_relaxed	463	95.3	0.93	Riboviria	Picornaviridae	Tottorivirus A	3D	cluster
1_4r0e_polio_rdrp	1	CF-BAA24003.1.11_10589_relaxed	CF-AFS33288.1.12_10418_relaxed	456	95.3	0.93	Riboviria	Picornaviridae	Hunnivirus A	3D	cluster
1_4r0e_polio_rdrp	1	CF-BAA24003.1.11_10589_relaxed	CF-ADO85550.2.12_10419_relaxed	456	95	0.93	Riboviria	Picornaviridae	Hunnivirus A	3D	cluster
1_4r0e_polio_rdrp	1	CF-BAA24003.1.11_10589_relaxed	CF-CAB40546.1.12_10440_relaxed	452	95.4	0.93	Riboviria	Picornaviridae	Teschovirus A	3D protein	cluster
1_4r0e_polio_rdrp	1	CF-BAA24003.1.11_10589_relaxed	CF-AAF60952.1_11454_relaxed	527	93.3	0.91	Riboviria	Astroviridae	Avastrovirus 3	Product: RNA polymerase	cluster
1_4r0e_polio_rdrp	1	CF-BAA24003.1.11_10589_relaxed	CF-AUW34301.1.1.4_10819_relaxed	445	92	0.92	Riboviria	Picornaviridae	Crahelivirus A	Conserved catalytic core domain of RNA-dependent RNA polymerase (RdRp) from the positive-sense single-stranded RNA [(+)ssRNA] viruses and closely related viruses; cl40470	cluster
1_4r0e_polio_rdrp	1	CF-BAA24003.1.11_10589_relaxed	CF-ABC41566.1.10_10947_relaxed	469	95.9	0.94	Riboviria	Picornaviridae	Parechovirus A	3D	cluster
1_4r0e_polio_rdrp	1	CF-BAA24003.1.11_10589_relaxed	CF-BAC23086.1.10_10946_relaxed	469	95.9	0.94	Riboviria	Picornaviridae	Parechovirus A	3D	cluster
1_4r0e_polio_rdrp	1	CF-BAA24003.1.11_10589_relaxed	CF-ACF60607.1.10_10951_relaxed	469	95.8	0.94	Riboviria	Picornaviridae	Parechovirus A	3D	cluster
1_4r0e_polio_rdrp	1	CF-BAA24003.1.11_10589_relaxed	CF-ACD80088.1.10_10950_relaxed	469	95.8	0.94	Riboviria	Picornaviridae	Parechovirus A	3D	cluster
1_4r0e_polio_rdrp	1	CF-BAA24003.1.11_10589_relaxed	CF-BAF63403.1.10_10949_relaxed	469	95.9	0.94	Riboviria	Picornaviridae	Parechovirus A	3D	cluster
1_4r0e_polio_rdrp	1	CF-BAA24003.1.11_10589_relaxed	CF-AMB21237.2.10_10960_relaxed	469	95.8	0.94	Riboviria	Picornaviridae	Parechovirus A	3D	cluster
1_4r0e_polio_rdrp	1	CF-BAA24003.1.11_10589_relaxed	CF-AIU36220.1.1.5_7131_relaxed	512	94.3	0.91	Riboviria	Flaviviridae	Hepacivirus ratti	RNA-dependent RNA polymerase (RdRp) in the genus Hepacivirus, within the family Flaviviridae of positive-sense single-stranded RNA (+ssRNA) viruses; cd23202	cluster
1_4r0e_polio_rdrp	1	CF-BAA24003.1.11_10589_relaxed	CF-AAF75259.1.1.12_7175_relaxed	564	92.2	0.91	Riboviria	Flaviviridae	Orthoflavivirus langatense	Catalytic core domain of RNA-dependent RNA polymerase (RdRp) in the genus Flavivirus, within the family Flaviviridae of positive-sense single-stranded RNA (+ssRNA) viruses; cd23204	cluster
1_4r0e_polio_rdrp	1	CF-BAA24003.1.11_10589_relaxed	CF-ABB90668.1.1.11_7183_relaxed	566	91.4	0.91	Riboviria	Flaviviridae	Orthoflavivirus meabanense	Catalytic core domain of RNA-dependent RNA polymerase (RdRp) in the genus Flavivirus, within the family Flaviviridae of positive-sense single-stranded RNA (+ssRNA) viruses; cd23204	cluster
1_4r0e_polio_rdrp	1	CF-BAA24003.1.11_10589_relaxed	CF-ABB90673.1.1.12_7197_relaxed	564	91.5	0.9	Riboviria	Flaviviridae	Orthoflavivirus royalense	Catalytic core domain of RNA-dependent RNA polymerase (RdRp) in the genus Flavivirus, within the family Flaviviridae of positive-sense single-stranded RNA (+ssRNA) viruses; cd23204	cluster
1_4r0e_polio_rdrp	1	CF-BAA24003.1.11_10589_relaxed	CF-AAA99437.1.1.16_7152_relaxed	565	91	0.9	Riboviria	Flaviviridae	Orthoflavivirus denguei	Catalytic core domain of RNA-dependent RNA polymerase (RdRp) in the genus Flavivirus, within the family Flaviviridae of positive-sense single-stranded RNA (+ssRNA) viruses; cd23204	cluster
1_4r0e_polio_rdrp	1	CF-BAA24003.1.11_10589_relaxed	CF-AAK01233.1.1.16_7153_relaxed	565	91.2	0.91	Riboviria	Flaviviridae	Orthoflavivirus denguei	Catalytic core domain of RNA-dependent RNA polymerase (RdRp) in the genus Flavivirus, within the family Flaviviridae of positive-sense single-stranded RNA (+ssRNA) viruses; cd23204	cluster
1_4r0e_polio_rdrp	1	CF-BAA24003.1.11_10589_relaxed	CF-AAA48498.2.1.12_7188_relaxed	567	91.5	0.91	Riboviria	Flaviviridae	Orthoflavivirus nilense	Catalytic core domain of RNA-dependent RNA polymerase (RdRp) in the genus Flavivirus, within the family Flaviviridae of positive-sense single-stranded RNA (+ssRNA) viruses; cd23204	cluster
1_4r0e_polio_rdrp	1	CF-BAA24003.1.11_10589_relaxed	CF-ABB90676.1.1.12_7180_relaxed	564	92.1	0.92	Riboviria	Flaviviridae	Orthoflavivirus loupingi	Catalytic core domain of RNA-dependent RNA polymerase (RdRp) in the genus Flavivirus, within the family Flaviviridae of positive-sense single-stranded RNA (+ssRNA) viruses; cd23204	cluster
1_4r0e_polio_rdrp	1	CF-BAA24003.1.11_10589_relaxed	CF-ACL15185.1.11_10383_relaxed	463	96.2	0.94	Riboviria	Picornaviridae	Cosavirus A	3D	cluster
1_4r0e_polio_rdrp	1	CF-BAA24003.1.11_10589_relaxed	CF-AFJ04539.1.1.6_10414_relaxed	463	96.1	0.94	Riboviria	Picornaviridae	Cosavirus F	RNA-dependent RNA polymerase (RdRp) in the genus Cosavirus of positive-sense single-stranded RNA [(+)ssRNA] viruses, within the family Picornaviridae; cd23226	cluster
1_4r0e_polio_rdrp	1	CF-BAA24003.1.11_10589_relaxed	CF-ACL15191.1.1.6_10408_relaxed	461	96.1	0.94	Riboviria	Picornaviridae	Cosavirus D	RNA-dependent RNA polymerase (RdRp) in the genus Cosavirus of positive-sense single-stranded RNA [(+)ssRNA] viruses, within the family Picornaviridae; cd23226	cluster
1_4r0e_polio_rdrp	1	CF-BAA24003.1.11_10589_relaxed	CF-ALE27082.1.1.5_7216_relaxed	475	93.3	0.91	Riboviria	Flaviviridae	Pegivirus columbiaense	Conserved catalytic core domain of RNA-dependent RNA polymerase (RdRp) from the positive-sense single-stranded RNA [(+)ssRNA] viruses and closely related viruses; cl40470	cluster
1_4r0e_polio_rdrp	1	CF-BAA24003.1.11_10589_relaxed	CF-AGK41006.1.1.7_7233_relaxed	476	94.6	0.92	Riboviria	Flaviviridae	Pegivirus scotophili	RNA-dependent RNA polymerase (RdRp) in the genus Pegivirus, within the family Flaviviridae of positive-sense single-stranded RNA (+ssRNA) viruses; cd23203	cluster
1_4r0e_polio_rdrp	1	CF-BAA24003.1.11_10589_relaxed	CF-AGK41010.1.1.7_7215_relaxed	476	94.4	0.92	Riboviria	Flaviviridae	Pegivirus carolliae	RNA-dependent RNA polymerase (RdRp) in the genus Pegivirus, within the family Flaviviridae of positive-sense single-stranded RNA (+ssRNA) viruses; cd23203	cluster
1_4r0e_polio_rdrp	1	CF-BAA24003.1.11_10589_relaxed	CF-AGJ71780.1.1.6_7228_relaxed	476	94	0.91	Riboviria	Flaviviridae	Pegivirus neotomae	RNA-dependent RNA polymerase (RdRp) in the genus Pegivirus, within the family Flaviviridae of positive-sense single-stranded RNA (+ssRNA) viruses; cd23203	cluster
1_4r0e_polio_rdrp	1	CF-BAA24003.1.11_10589_relaxed	CF-AQV09561.1.1.5_7132_relaxed	512	94.5	0.91	Riboviria	Flaviviridae	Hepacivirus ratti	RNA-dependent RNA polymerase (RdRp) in the genus Hepacivirus, within the family Flaviviridae of positive-sense single-stranded RNA (+ssRNA) viruses; cd23202	cluster
1_4r0e_polio_rdrp	1	CF-BAA24003.1.11_10589_relaxed	CF-ABF51195.1.1.10_10659_relaxed	450	95	0.93	Riboviria	Picornaviridae	Rhinovirus A	Conserved catalytic core domain of RNA-dependent RNA polymerase (RdRp) from the positive-sense single-stranded RNA [(+)ssRNA] viruses and closely related viruses; cl40470	cluster
1_4r0e_polio_rdrp	1	CF-BAA24003.1.11_10589_relaxed	CF-ACK37397.1.11_10676_relaxed	460	95.6	0.93	Riboviria	Picornaviridae	Rhinovirus A	3D	cluster
1_4r0e_polio_rdrp	1	CF-BAA24003.1.11_10589_relaxed	CF-ACK37385.1.11_10663_relaxed	460	95.4	0.93	Riboviria	Picornaviridae	Rhinovirus A	3D	cluster
1_4r0e_polio_rdrp	1	CF-BAA24003.1.11_10589_relaxed	CF-ABF51197.1.11_10636_relaxed	460	95.9	0.94	Riboviria	Picornaviridae	Rhinovirus A	3D (polymerase)	cluster
1_4r0e_polio_rdrp	1	CF-BAA24003.1.11_10589_relaxed	CF-ABF51199.1.11_10660_relaxed	460	95.8	0.94	Riboviria	Picornaviridae	Rhinovirus A	3D (polymerase)	cluster
1_4r0e_polio_rdrp	1	CF-BAA24003.1.11_10589_relaxed	CF-ABF51192.1.1.10_10639_relaxed	450	94.7	0.93	Riboviria	Picornaviridae	Rhinovirus A	Conserved catalytic core domain of RNA-dependent RNA polymerase (RdRp) from the positive-sense single-stranded RNA [(+)ssRNA] viruses and closely related viruses; cl40470	cluster
1_4r0e_polio_rdrp	1	CF-BAA24003.1.11_10589_relaxed	CF-ABF51196.1.1.10_10692_relaxed	450	94.5	0.93	Riboviria	Picornaviridae	Rhinovirus A	Conserved catalytic core domain of RNA-dependent RNA polymerase (RdRp) from the positive-sense single-stranded RNA [(+)ssRNA] viruses and closely related viruses; cl40470	cluster
1_4r0e_polio_rdrp	1	CF-BAA24003.1.11_10589_relaxed	CF-ACL15186.1.1.6_10384_relaxed	462	96.4	0.94	Riboviria	Picornaviridae	Cosavirus A	Conserved catalytic core domain of RNA-dependent RNA polymerase (RdRp) from the positive-sense single-stranded RNA [(+)ssRNA] viruses and closely related viruses; cl40470	cluster
1_4r0e_polio_rdrp	1	CF-BAA24003.1.11_10589_relaxed	CF-ABF51189.1.11_10661_relaxed	460	95.6	0.94	Riboviria	Picornaviridae	Rhinovirus A	3D (polymerase)	cluster
1_4r0e_polio_rdrp	1	CF-BAA24003.1.11_10589_relaxed	CF-SNQ27946.1.12_10975_relaxed	455	95.5	0.94	Riboviria	Picornaviridae	Pasivirus A	3D; RNA-dependent RNA polymerase	cluster
1_4r0e_polio_rdrp	1	CF-BAA24003.1.11_10589_relaxed	CF-AFV31450.1.10_10973_relaxed	455	95.5	0.94	Riboviria	Picornaviridae	Pasivirus A	RNA-dependent RNA polymerase; 3D	cluster
1_4r0e_polio_rdrp	1	CF-BAA24003.1.11_10589_relaxed	CF-AFN70966.1.11_10972_relaxed	455	95.4	0.94	Riboviria	Picornaviridae	Pasivirus A	3D	cluster
1_4r0e_polio_rdrp	1	CF-BAA24003.1.11_10589_relaxed	CF-ACK37419.1.1.10_10698_relaxed	450	95	0.93	Riboviria	Picornaviridae	Rhinovirus A	Conserved catalytic core domain of RNA-dependent RNA polymerase (RdRp) from the positive-sense single-stranded RNA [(+)ssRNA] viruses and closely related viruses; cl40470	cluster
1_4r0e_polio_rdrp	1	CF-BAA24003.1.11_10589_relaxed	CF-ACK37423.1.1.10_10701_relaxed	450	94.6	0.93	Riboviria	Picornaviridae	Rhinovirus A	Conserved catalytic core domain of RNA-dependent RNA polymerase (RdRp) from the positive-sense single-stranded RNA [(+)ssRNA] viruses and closely related viruses; cl40470	cluster
1_4r0e_polio_rdrp	1	CF-BAA24003.1.11_10589_relaxed	CF-ACK37374.1.1.10_10645_relaxed	450	94.8	0.93	Riboviria	Picornaviridae	Rhinovirus A	Conserved catalytic core domain of RNA-dependent RNA polymerase (RdRp) from the positive-sense single-stranded RNA [(+)ssRNA] viruses and closely related viruses; cl40470	cluster
1_4r0e_polio_rdrp	1	CF-BAA24003.1.11_10589_relaxed	CF-ACK37384.1.1.10_10658_relaxed	450	94.7	0.93	Riboviria	Picornaviridae	Rhinovirus A	Conserved catalytic core domain of RNA-dependent RNA polymerase (RdRp) from the positive-sense single-stranded RNA [(+)ssRNA] viruses and closely related viruses; cl40470	cluster
1_4r0e_polio_rdrp	1	CF-BAA24003.1.11_10589_relaxed	CF-AMQ25905.1.11_10834_relaxed	490	95.1	0.94	Riboviria	Picornaviridae	Hepatovirus F	3D	cluster
1_4r0e_polio_rdrp	1	CF-BAA24003.1.11_10589_relaxed	CF-ABF51190.1.11_10669_relaxed	460	95.7	0.93	Riboviria	Picornaviridae	Rhinovirus A	3D (polymerase)	cluster
1_4r0e_polio_rdrp	1	CF-BAA24003.1.11_10589_relaxed	CF-ACK37398.1.11_10677_relaxed	460	95.6	0.94	Riboviria	Picornaviridae	Rhinovirus A	3D	cluster
1_4r0e_polio_rdrp	1	CF-BAA24003.1.11_10589_relaxed	CF-ABF51205.1.11_10674_relaxed	460	95.3	0.93	Riboviria	Picornaviridae	Rhinovirus A	3D (polymerase)	cluster
1_4r0e_polio_rdrp	1	CF-BAA24003.1.11_10589_relaxed	CF-CAA26181.1.11_10635_relaxed	460	95.5	0.93	Riboviria	Picornaviridae	Rhinovirus A	Polymerase	cluster
1_4r0e_polio_rdrp	1	CF-BAA24003.1.11_10589_relaxed	CF-BAA00168.1.11_10634_relaxed	460	95.4	0.93	Riboviria	Picornaviridae	Rhinovirus A	Polymerase	cluster
1_4r0e_polio_rdrp	1	CF-BAA24003.1.11_10589_relaxed	CF-ACK37367.1.11_10633_relaxed	460	95.4	0.94	Riboviria	Picornaviridae	Rhinovirus A	3D	cluster
1_4r0e_polio_rdrp	1	CF-BAA24003.1.11_10589_relaxed	CF-ACK37433.1.11_10638_relaxed	460	95.8	0.93	Riboviria	Picornaviridae	Rhinovirus A	3D	cluster
1_4r0e_polio_rdrp	1	CF-BAA24003.1.11_10589_relaxed	CF-ANN47502.1.1.10_10487_relaxed	454	95.5	0.93	Riboviria	Picornaviridae	Enterovirus A	RNA-dependent RNA polymerase (RdRp) in the Enterovirus genus of positive-sense single-stranded RNA [(+)ssRNA] viruses, within the family Picornaviridae; cd23213	cluster
1_4r0e_polio_rdrp	1	CF-BAA24003.1.11_10589_relaxed	CF-ABV25904.1.1.10_10483_relaxed	454	95.8	0.94	Riboviria	Picornaviridae	Enterovirus A	RNA-dependent RNA polymerase (RdRp) in the Enterovirus genus of positive-sense single-stranded RNA [(+)ssRNA] viruses, within the family Picornaviridae; cd23213	cluster
1_4r0e_polio_rdrp	1	CF-BAA24003.1.11_10589_relaxed	CF-AAQ02676.1.1.10_10563_relaxed	453	95.8	0.94	Riboviria	Picornaviridae	Enterovirus C	RNA-dependent RNA polymerase (RdRp) in the Enterovirus genus of positive-sense single-stranded RNA [(+)ssRNA] viruses, within the family Picornaviridae; cd23213	cluster
1_4r0e_polio_rdrp	1	CF-BAA24003.1.11_10589_relaxed	CF-ACI62174.1_11470_relaxed	511	93.5	0.92	Riboviria	Astroviridae	Mamastrovirus 6	Product: ORF1b	cluster
1_4r0e_polio_rdrp	1	CF-BAA24003.1.11_10589_relaxed	CF-CAB95006.3_11452_relaxed	512	94.3	0.92	Riboviria	Astroviridae	Avastrovirus 1	Product: nonstructural protein, putative RNA-dependant RNA polymerase	cluster
1_4r0e_polio_rdrp	1	CF-BAA24003.1.11_10589_relaxed	CF-ALL35262.1.1.6_10830_relaxed	463	94.7	0.94	Riboviria	Picornaviridae	Hepatovirus D	Conserved catalytic core domain of RNA-dependent RNA polymerase (RdRp) from the positive-sense single-stranded RNA [(+)ssRNA] viruses and closely related viruses; cl40470	cluster
1_4r0e_polio_rdrp	1	CF-BAA24003.1.11_10589_relaxed	CF-ALL35264.1.1.6_10831_relaxed	464	94.8	0.94	Riboviria	Picornaviridae	Hepatovirus D	RNA-dependent RNA polymerase (RdRp) in the genus Hepatovirus of positive-sense single-stranded RNA [(+)ssRNA] viruses, within the family Picornaviridae; cd23215	cluster
1_4r0e_polio_rdrp	1	CF-BAA24003.1.11_10589_relaxed	CF-AAA45466.1.1.5_10827_relaxed	463	94.2	0.93	Riboviria	Picornaviridae	Hepatovirus A	RNA-dependent RNA polymerase (RdRp) in the genus Hepatovirus of positive-sense single-stranded RNA [(+)ssRNA] viruses, within the family Picornaviridae; cd23215	cluster
1_4r0e_polio_rdrp	1	CF-BAA24003.1.11_10589_relaxed	CF-ABF51196.1.11_10692_relaxed	460	95.4	0.93	Riboviria	Picornaviridae	Rhinovirus A	3D (polymerase)	cluster
1_4r0e_polio_rdrp	1	CF-BAA24003.1.11_10589_relaxed	CF-ACK37401.1.11_10681_relaxed	460	95.4	0.93	Riboviria	Picornaviridae	Rhinovirus A	3D	cluster
1_4r0e_polio_rdrp	1	CF-BAA24003.1.11_10589_relaxed	CF-ACK37404.1.11_10685_relaxed	460	95.5	0.93	Riboviria	Picornaviridae	Rhinovirus A	3D	cluster
1_4r0e_polio_rdrp	1	CF-BAA24003.1.11_10589_relaxed	CF-AAQ02683.1.1.10_10570_relaxed	453	96	0.94	Riboviria	Picornaviridae	Enterovirus C	RNA-dependent RNA polymerase (RdRp) in the Enterovirus genus of positive-sense single-stranded RNA [(+)ssRNA] viruses, within the family Picornaviridae; cd23213	cluster
1_4r0e_polio_rdrp	1	CF-BAA24003.1.11_10589_relaxed	CF-AAM33242.1.11_10814_relaxed	461	95.6	0.93	Riboviria	Picornaviridae	Sapelovirus A	Polymerase	cluster
1_4r0e_polio_rdrp	1	CF-BAA24003.1.11_10589_relaxed	CF-AAL69636.2.11_10490_relaxed	462	96.8	0.94	Riboviria	Picornaviridae	Enterovirus A	3D	cluster
1_4r0e_polio_rdrp	1	CF-BAA24003.1.11_10589_relaxed	CF-AAW30682.1.1.10_10479_relaxed	454	95.4	0.94	Riboviria	Picornaviridae	Enterovirus A	RNA-dependent RNA polymerase (RdRp) in the Enterovirus genus of positive-sense single-stranded RNA [(+)ssRNA] viruses, within the family Picornaviridae; cd23213	cluster
1_4r0e_polio_rdrp	1	CF-BAA24003.1.11_10589_relaxed	CF-AAR38842.1.1.10_10469_relaxed	454	96.1	0.94	Riboviria	Picornaviridae	Enterovirus A	RNA-dependent RNA polymerase (RdRp) in the Enterovirus genus of positive-sense single-stranded RNA [(+)ssRNA] viruses, within the family Picornaviridae; cd23213	cluster
1_4r0e_polio_rdrp	1	CF-BAA24003.1.11_10589_relaxed	CF-ABF51188.1.11_10690_relaxed	460	95.8	0.93	Riboviria	Picornaviridae	Rhinovirus A	3D (polymerase)	cluster
1_4r0e_polio_rdrp	1	CF-BAA24003.1.11_10589_relaxed	CF-ABF51204.1.11_10691_relaxed	460	95.7	0.93	Riboviria	Picornaviridae	Rhinovirus A	3D (polymerase)	cluster
1_4r0e_polio_rdrp	1	CF-BAA24003.1.11_10589_relaxed	CF-AGQ22075.1.1.6_7110_relaxed	513	94.8	0.92	Riboviria	Flaviviridae	Hepacivirus colobi	RNA-dependent RNA polymerase (RdRp) in the genus Hepacivirus, within the family Flaviviridae of positive-sense single-stranded RNA (+ssRNA) viruses; cd23202	cluster
1_4r0e_polio_rdrp	1	CF-BAA24003.1.11_10589_relaxed	CF-AAQ02680.1.1.10_10565_relaxed	453	95.7	0.94	Riboviria	Picornaviridae	Enterovirus C	RNA-dependent RNA polymerase (RdRp) in the Enterovirus genus of positive-sense single-stranded RNA [(+)ssRNA] viruses, within the family Picornaviridae; cd23213	cluster
1_4r0e_polio_rdrp	1	CF-BAA24003.1.11_10589_relaxed	CF-ACK37419.1.11_10698_relaxed	460	95.5	0.94	Riboviria	Picornaviridae	Rhinovirus A	3D	cluster
1_4r0e_polio_rdrp	1	CF-BAA24003.1.11_10589_relaxed	CF-ABF51198.1.11_10699_relaxed	460	95.9	0.94	Riboviria	Picornaviridae	Rhinovirus A	3D (polymerase)	cluster
1_4r0e_polio_rdrp	1	CF-BAA24003.1.11_10589_relaxed	CF-ABF51186.1.11_10689_relaxed	460	95.8	0.94	Riboviria	Picornaviridae	Rhinovirus A	3D (polymerase)	cluster
1_4r0e_polio_rdrp	1	CF-BAA24003.1.11_10589_relaxed	CF-ACK37402.1.11_10682_relaxed	460	95.6	0.93	Riboviria	Picornaviridae	Rhinovirus A	3D	cluster
1_4r0e_polio_rdrp	1	CF-BAA24003.1.11_10589_relaxed	CF-AGC52814.1.1.6_7126_relaxed	514	94.3	0.91	Riboviria	Flaviviridae	Hepacivirus myodae	RNA-dependent RNA polymerase (RdRp) in the genus Hepacivirus, within the family Flaviviridae of positive-sense single-stranded RNA (+ssRNA) viruses; cd23202	cluster
1_4r0e_polio_rdrp	1	CF-BAA24003.1.11_10589_relaxed	CF-AGJ71779.1.1.7_7129_relaxed	512	94.3	0.91	Riboviria	Flaviviridae	Hepacivirus peromysci	RNA-dependent RNA polymerase (RdRp) in the genus Hepacivirus, within the family Flaviviridae of positive-sense single-stranded RNA (+ssRNA) viruses; cd23202	cluster
1_4r0e_polio_rdrp	1	CF-BAA24003.1.11_10589_relaxed	CF-AIU36221.1.1.5_7127_relaxed	512	94	0.91	Riboviria	Flaviviridae	Hepacivirus norvegici	RNA-dependent RNA polymerase (RdRp) in the genus Hepacivirus, within the family Flaviviridae of positive-sense single-stranded RNA (+ssRNA) viruses; cd23202	cluster
1_4r0e_polio_rdrp	1	CF-BAA24003.1.11_10589_relaxed	CF-ACK37383.1.1.10_10657_relaxed	452	95.3	0.93	Riboviria	Picornaviridae	Rhinovirus A	Conserved catalytic core domain of RNA-dependent RNA polymerase (RdRp) from the positive-sense single-stranded RNA [(+)ssRNA] viruses and closely related viruses; cl40470	cluster
1_4r0e_polio_rdrp	1	CF-BAA24003.1.11_10589_relaxed	CF-ACK37405.1.11_10686_relaxed	460	95.8	0.94	Riboviria	Picornaviridae	Rhinovirus A	3D	cluster
1_4r0e_polio_rdrp	1	CF-BAA24003.1.11_10589_relaxed	CF-ACK37427.1.11_10703_relaxed	460	95.9	0.94	Riboviria	Picornaviridae	Rhinovirus A	3D	cluster
1_4r0e_polio_rdrp	1	CF-BAA24003.1.11_10589_relaxed	CF-ACK37413.1.11_10696_relaxed	460	95.8	0.93	Riboviria	Picornaviridae	Rhinovirus A	3D	cluster
1_4r0e_polio_rdrp	1	CF-BAA24003.1.11_10589_relaxed	CF-AAA45762.1.11_10700_relaxed	460	95.7	0.94	Riboviria	Picornaviridae	Rhinovirus A	Polymerase	cluster
1_4r0e_polio_rdrp	1	CF-BAA24003.1.11_10589_relaxed	CF-BAA09890.1.1.14_7119_relaxed	518	95.1	0.92	Riboviria	Flaviviridae	Hepacivirus hominis	RNA-dependent RNA polymerase (RdRp) in the genus Hepacivirus, within the family Flaviviridae of positive-sense single-stranded RNA (+ssRNA) viruses; cd23202	cluster
1_4r0e_polio_rdrp	1	CF-BAA24003.1.11_10589_relaxed	CF-AKH10573.1.1.6_7109_relaxed	510	94.9	0.92	Riboviria	Flaviviridae	Hepacivirus bovis	Conserved catalytic core domain of RNA-dependent RNA polymerase (RdRp) from the positive-sense single-stranded RNA [(+)ssRNA] viruses and closely related viruses; cl40470	cluster
1_4r0e_polio_rdrp	1	CF-BAA24003.1.11_10589_relaxed	CF-AAC54059.1.1.5_7130_relaxed	514	95.3	0.92	Riboviria	Flaviviridae	Hepacivirus platyrrhini	RNA-dependent RNA polymerase (RdRp) in the genus Hepacivirus, within the family Flaviviridae of positive-sense single-stranded RNA (+ssRNA) viruses; cd23202	cluster
1_4r0e_polio_rdrp	1	CF-BAA24003.1.11_10589_relaxed	CF-AGC52807.1.1.7_7112_relaxed	514	94.1	0.91	Riboviria	Flaviviridae	Hepacivirus glareoli	RNA-dependent RNA polymerase (RdRp) in the genus Hepacivirus, within the family Flaviviridae of positive-sense single-stranded RNA (+ssRNA) viruses; cd23202	cluster
1_4r0e_polio_rdrp	1	CF-BAA24003.1.11_10589_relaxed	CF-AGH70217.1.1.5_7217_relaxed	479	94.9	0.92	Riboviria	Flaviviridae	Pegivirus equi	RNA-dependent RNA polymerase (RdRp) in the genus Pegivirus, within the family Flaviviridae of positive-sense single-stranded RNA (+ssRNA) viruses; cd23203	cluster
1_4r0e_polio_rdrp	1	CF-BAA24003.1.11_10589_relaxed	CF-ADK12630.1.1.5_7232_relaxed	481	93.8	0.91	Riboviria	Flaviviridae	Pegivirus pteropi	RNA-dependent RNA polymerase (RdRp) in the genus Pegivirus, within the family Flaviviridae of positive-sense single-stranded RNA (+ssRNA) viruses; cd23203	cluster
1_4r0e_polio_rdrp	1	CF-BAA24003.1.11_10589_relaxed	CF-AAA96964.1.1.8_7218_relaxed	494	92.9	0.91	Riboviria	Flaviviridae	Pegivirus hominis	Viral RNA dependent RNA polymerase; pfam00998	cluster
1_4r0e_polio_rdrp	1	CF-BAA24003.1.11_10589_relaxed	CF-BAA22476.1.1.7_7220_relaxed	475	94.5	0.92	Riboviria	Flaviviridae	Pegivirus hominis	RNA-dependent RNA polymerase (RdRp) in the genus Pegivirus, within the family Flaviviridae of positive-sense single-stranded RNA (+ssRNA) viruses; cd23203	cluster
1_4r0e_polio_rdrp	1	CF-BAA24003.1.11_10589_relaxed	CF-ANO81671.1.1.7_7235_relaxed	479	94.5	0.92	Riboviria	Flaviviridae	Pegivirus suis	RNA-dependent RNA polymerase (RdRp) in the genus Pegivirus, within the family Flaviviridae of positive-sense single-stranded RNA (+ssRNA) viruses; cd23203	cluster
1_4r0e_polio_rdrp	1	CF-BAA24003.1.11_10589_relaxed	CF-ADK12629.1.1.5_7231_relaxed	481	93.8	0.91	Riboviria	Flaviviridae	Pegivirus pteropi	RNA-dependent RNA polymerase (RdRp) in the genus Pegivirus, within the family Flaviviridae of positive-sense single-stranded RNA (+ssRNA) viruses; cd23203	cluster
1_4r0e_polio_rdrp	1	CF-BAA24003.1.11_10589_relaxed	CF-AAX68554.1.1.7_7225_relaxed	475	93.7	0.92	Riboviria	Flaviviridae	Pegivirus hominis	RNA-dependent RNA polymerase (RdRp) in the genus Pegivirus, within the family Flaviviridae of positive-sense single-stranded RNA (+ssRNA) viruses; cd23203	cluster
1_4r0e_polio_rdrp	1	CF-BAA24003.1.11_10589_relaxed	CF-AGK41004.1.1.9_7125_relaxed	515	93.4	0.9	Riboviria	Flaviviridae	Hepacivirus macronycteridis	RNA-dependent RNA polymerase (RdRp) in the genus Hepacivirus, within the family Flaviviridae of positive-sense single-stranded RNA (+ssRNA) viruses; cd23202	cluster
1_4r0e_polio_rdrp	1	CF-BAA24003.1.11_10589_relaxed	CF-AGK41008.1.1.8_7128_relaxed	516	93.2	0.91	Riboviria	Flaviviridae	Hepacivirus otomopis	RNA-dependent RNA polymerase (RdRp) in the genus Hepacivirus, within the family Flaviviridae of positive-sense single-stranded RNA (+ssRNA) viruses; cd23202	cluster
1_4r0e_polio_rdrp	1	CF-BAA24003.1.11_10589_relaxed	CF-AGC52836.1.1.5_7133_relaxed	518	94.6	0.92	Riboviria	Flaviviridae	Hepacivirus rhabdomysis	RNA-dependent RNA polymerase (RdRp) in the genus Hepacivirus, within the family Flaviviridae of positive-sense single-stranded RNA (+ssRNA) viruses; cd23202	cluster
1_4r0e_polio_rdrp	1	CF-BAA24003.1.11_10589_relaxed	CF-BAA09891.1.1.14_7123_relaxed	518	95.3	0.92	Riboviria	Flaviviridae	Hepacivirus hominis	RNA-dependent RNA polymerase (RdRp) in the genus Hepacivirus, within the family Flaviviridae of positive-sense single-stranded RNA (+ssRNA) viruses; cd23202	cluster
1_4r0e_polio_rdrp	1	CF-BAA24003.1.11_10589_relaxed	CF-BAA01761.1.1.13_7117_relaxed	518	94.2	0.92	Riboviria	Flaviviridae	Hepacivirus hominis	RNA-dependent RNA polymerase (RdRp) in the genus Hepacivirus, within the family Flaviviridae of positive-sense single-stranded RNA (+ssRNA) viruses; cd23202	cluster
1_4r0e_polio_rdrp	1	CF-BAA24003.1.11_10589_relaxed	CF-ADF97233.1.1.13_7120_relaxed	518	94.9	0.92	Riboviria	Flaviviridae	Hepacivirus hominis	RNA-dependent RNA polymerase (RdRp) in the genus Hepacivirus, within the family Flaviviridae of positive-sense single-stranded RNA (+ssRNA) viruses; cd23202	cluster
1_4r0e_polio_rdrp	1	CF-BAA24003.1.11_10589_relaxed	CF-AAA45756.1.11_10717_relaxed	460	96.2	0.94	Riboviria	Picornaviridae	Rhinovirus B	3D (polymerase)	cluster
1_4r0e_polio_rdrp	1	CF-BAA24003.1.11_10589_relaxed	CF-ABF51203.1.11_10697_relaxed	460	95.7	0.94	Riboviria	Picornaviridae	Rhinovirus A	3D (polymerase)	cluster
1_4r0e_polio_rdrp	1	CF-BAA24003.1.11_10589_relaxed	CF-ADK22846.1.1.10_10578_relaxed	453	96.2	0.94	Riboviria	Picornaviridae	Enterovirus C	RNA-dependent RNA polymerase (RdRp) in the Enterovirus genus of positive-sense single-stranded RNA [(+)ssRNA] viruses, within the family Picornaviridae; cd23213	cluster
1_4r0e_polio_rdrp	1	CF-BAA24003.1.11_10589_relaxed	CF-ABM54551.1.1.10_10571_relaxed	453	95.7	0.94	Riboviria	Picornaviridae	Enterovirus C	RNA-dependent RNA polymerase (RdRp) in the Enterovirus genus of positive-sense single-stranded RNA [(+)ssRNA] viruses, within the family Picornaviridae; cd23213	cluster
1_4r0e_polio_rdrp	1	CF-BAA24003.1.11_10589_relaxed	CF-CAA25246.1.1.10_10559_relaxed	453	95.7	0.94	Riboviria	Picornaviridae	Enterovirus C	RNA-dependent RNA polymerase (RdRp) in the Enterovirus genus of positive-sense single-stranded RNA [(+)ssRNA] viruses, within the family Picornaviridae; cd23213	cluster
1_4r0e_polio_rdrp	1	CF-BAA24003.1.11_10589_relaxed	CF-AAQ02677.1.1.10_10564_relaxed	453	95.8	0.94	Riboviria	Picornaviridae	Enterovirus C	RNA-dependent RNA polymerase (RdRp) in the Enterovirus genus of positive-sense single-stranded RNA [(+)ssRNA] viruses, within the family Picornaviridae; cd23213	cluster
1_4r0e_polio_rdrp	1	CF-BAA24003.1.11_10589_relaxed	CF-CAA24461.1.1.10_10556_relaxed	453	95.9	0.94	Riboviria	Picornaviridae	Enterovirus C	RNA-dependent RNA polymerase (RdRp) in the Enterovirus genus of positive-sense single-stranded RNA [(+)ssRNA] viruses, within the family Picornaviridae; cd23213	cluster
1_4r0e_polio_rdrp	1	CF-BAA24003.1.11_10589_relaxed	CF-AAY60849.1.2_10264_relaxed	480	93.8	0.93	Riboviria	Caliciviridae	Newbury 1 virus	RNA dependent RNA polymerase	cluster
1_4r0e_polio_rdrp	1	CF-BAA24003.1.11_10589_relaxed	CF-ACR54279.1_11471_relaxed	472	94.8	0.93	Riboviria	Astroviridae	Mamastrovirus 7	Product: RNA-dependent RNA polymerase	cluster
1_4r0e_polio_rdrp	1	CF-BAA24003.1.11_10589_relaxed	CF-ACN88707.1_11465_relaxed	522	94.3	0.92	Riboviria	Astroviridae	Mamastrovirus 19	Gene: pol; Product: non-structural polyprotein 1AB	cluster
1_4r0e_polio_rdrp	1	CF-BAA24003.1.11_10589_relaxed	CF-AII82240.1_11466_relaxed	512	93.9	0.92	Riboviria	Astroviridae	Mamastrovirus 2	Product: ORF1b	cluster
1_4r0e_polio_rdrp	1	CF-BAA24003.1.11_10589_relaxed	CF-CAB95003.1_11459_relaxed	523	93.6	0.92	Riboviria	Astroviridae	Mamastrovirus 13	Product: nonstructural protein, putative RNA-dependant RNA polymerase	cluster
1_4r0e_polio_rdrp	1	CF-BAA24003.1.11_10589_relaxed	CF-AAO32082.1_11456_relaxed	518	94	0.92	Riboviria	Astroviridae	Mamastrovirus 10	Gene: ORF1b; Product: putative RNA-dependent RNA polymerase	cluster
1_4r0e_polio_rdrp	1	CF-BAA24003.1.11_10589_relaxed	CF-ACN88711.1_11458_relaxed	546	91.3	0.9	Riboviria	Astroviridae	Mamastrovirus 12	Gene: pol; Product: non-structural polyprotein 1AB	cluster
1_4r0e_polio_rdrp	1	CF-BAA24003.1.11_10589_relaxed	CF-ACN88709.1_11461_relaxed	470	94.6	0.93	Riboviria	Astroviridae	Mamastrovirus 15	Gene: pol; Product: non-structural polyprotein 1AB	cluster
1_4r0e_polio_rdrp	1	CF-BAA24003.1.11_10589_relaxed	CF-CAA73640.1.1.14_7121_relaxed	518	95	0.92	Riboviria	Flaviviridae	Hepacivirus hominis	RNA-dependent RNA polymerase (RdRp) in the genus Hepacivirus, within the family Flaviviridae of positive-sense single-stranded RNA (+ssRNA) viruses; cd23202	cluster
1_4r0e_polio_rdrp	1	CF-BAA24003.1.11_10589_relaxed	CF-BAA04609.1.1.14_7118_relaxed	518	94.8	0.92	Riboviria	Flaviviridae	Hepacivirus hominis	RNA-dependent RNA polymerase (RdRp) in the genus Hepacivirus, within the family Flaviviridae of positive-sense single-stranded RNA (+ssRNA) viruses; cd23202	cluster
1_4r0e_polio_rdrp	1	CF-BAA24003.1.11_10589_relaxed	CF-AAA45676.1.1.15_7114_relaxed	518	95	0.92	Riboviria	Flaviviridae	Hepacivirus hominis	RNA-dependent RNA polymerase (RdRp) in the genus Hepacivirus, within the family Flaviviridae of positive-sense single-stranded RNA (+ssRNA) viruses; cd23202	cluster
1_4r0e_polio_rdrp	1	CF-BAA24003.1.11_10589_relaxed	CF-BAA00792.1.1.13_7116_relaxed	518	94.6	0.92	Riboviria	Flaviviridae	Hepacivirus hominis	RNA-dependent RNA polymerase (RdRp) in the genus Hepacivirus, within the family Flaviviridae of positive-sense single-stranded RNA (+ssRNA) viruses; cd23202	cluster
1_4r0e_polio_rdrp	1	CF-BAA24003.1.11_10589_relaxed	CF-BAA14233.1.1.13_7115_relaxed	518	94.6	0.92	Riboviria	Flaviviridae	Hepacivirus hominis	RNA-dependent RNA polymerase (RdRp) in the genus Hepacivirus, within the family Flaviviridae of positive-sense single-stranded RNA (+ssRNA) viruses; cd23202	cluster
1_4r0e_polio_rdrp	1	CF-BAA24003.1.11_10589_relaxed	CF-AAA46914.1.1.10_10560_relaxed	453	95.8	0.94	Riboviria	Picornaviridae	Enterovirus C	RNA-dependent RNA polymerase (RdRp) in the Enterovirus genus of positive-sense single-stranded RNA [(+)ssRNA] viruses, within the family Picornaviridae; cd23213	cluster
1_4r0e_polio_rdrp	1	CF-BAA24003.1.11_10589_relaxed	CF-ABO69374.1.1.10_10694_relaxed	449	94.8	0.93	Riboviria	Picornaviridae	Rhinovirus A	Conserved catalytic core domain of RNA-dependent RNA polymerase (RdRp) from the positive-sense single-stranded RNA [(+)ssRNA] viruses and closely related viruses; cl40470	cluster
1_4r0e_polio_rdrp	1	CF-BAA24003.1.11_10589_relaxed	CF-AJF44501.1.1.8_7111_relaxed	514	94.5	0.92	Riboviria	Flaviviridae	Hepacivirus equi	RNA-dependent RNA polymerase (RdRp) in the genus Hepacivirus, within the family Flaviviridae of positive-sense single-stranded RNA (+ssRNA) viruses; cd23202	cluster
1_4r0e_polio_rdrp	1	CF-BAA24003.1.11_10589_relaxed	CF-AAO42519.1.1.8_7222_relaxed	494	93.4	0.91	Riboviria	Flaviviridae	Pegivirus hominis	Viral RNA dependent RNA polymerase; pfam00998	cluster
1_4r0e_polio_rdrp	1	CF-BAA24003.1.11_10589_relaxed	CF-AGI04301.1.1.6_7214_relaxed	476	94.4	0.92	Riboviria	Flaviviridae	Pegivirus caballi	RNA-dependent RNA polymerase (RdRp) in the genus Pegivirus, within the family Flaviviridae of positive-sense single-stranded RNA (+ssRNA) viruses; cd23203	cluster
1_4r0e_polio_rdrp	1	CF-BAA24003.1.11_10589_relaxed	CF-AAC55983.1.1.9_7229_relaxed	472	93.5	0.92	Riboviria	Flaviviridae	Pegivirus platyrrhini	RNA-dependent RNA polymerase (RdRp) in the genus Pegivirus, within the family Flaviviridae of positive-sense single-stranded RNA (+ssRNA) viruses; cd23203	cluster
1_4r0e_polio_rdrp	1	CF-BAA24003.1.11_10589_relaxed	CF-AAB71133.1.1.11_7230_relaxed	472	93.2	0.9	Riboviria	Flaviviridae	Pegivirus platyrrhini	RNA-dependent RNA polymerase (RdRp) in the genus Pegivirus, within the family Flaviviridae of positive-sense single-stranded RNA (+ssRNA) viruses; cd23203	cluster
1_4r0e_polio_rdrp	1	CF-BAA24003.1.11_10589_relaxed	CF-AAA96965.1.1.8_7221_relaxed	475	93.7	0.92	Riboviria	Flaviviridae	Pegivirus hominis	RNA-dependent RNA polymerase (RdRp) in the genus Pegivirus, within the family Flaviviridae of positive-sense single-stranded RNA (+ssRNA) viruses; cd23203	cluster
1_4r0e_polio_rdrp	1	CF-BAA24003.1.11_10589_relaxed	CF-AAD31543.1.1.8_7227_relaxed	475	94	0.92	Riboviria	Flaviviridae	Pegivirus hominis	RNA-dependent RNA polymerase (RdRp) in the genus Pegivirus, within the family Flaviviridae of positive-sense single-stranded RNA (+ssRNA) viruses; cd23203	cluster
1_4r0e_polio_rdrp	1	CF-BAA24003.1.11_10589_relaxed	CF-AAB66324.1.1.16_7113_relaxed	518	95	0.92	Riboviria	Flaviviridae	Hepacivirus hominis	RNA-dependent RNA polymerase (RdRp) in the genus Hepacivirus, within the family Flaviviridae of positive-sense single-stranded RNA (+ssRNA) viruses; cd23202	cluster
1_4r0e_polio_rdrp	1	CF-BAA24003.1.11_10589_relaxed	CF-CAA72801.1.1.13_7122_relaxed	518	94.7	0.92	Riboviria	Flaviviridae	Hepacivirus hominis	RNA-dependent RNA polymerase (RdRp) in the genus Hepacivirus, within the family Flaviviridae of positive-sense single-stranded RNA (+ssRNA) viruses; cd23202	cluster
1_4r0e_polio_rdrp	1	CF-BAA24003.1.11_10589_relaxed	CF-ANN02908.1.1.10_10593_relaxed	453	96.1	0.94	Riboviria	Picornaviridae	Enterovirus E	Conserved catalytic core domain of RNA-dependent RNA polymerase (RdRp) from the positive-sense single-stranded RNA [(+)ssRNA] viruses and closely related viruses; cl40470	cluster
1_4r0e_polio_rdrp	1	CF-BAA24003.1.11_10589_relaxed	CF-ALG04730.2.1.11_10608_relaxed	453	95.9	0.94	Riboviria	Picornaviridae	Enterovirus G	Conserved catalytic core domain of RNA-dependent RNA polymerase (RdRp) from the positive-sense single-stranded RNA [(+)ssRNA] viruses and closely related viruses; cl40470	cluster
1_4r0e_polio_rdrp	1	CF-BAA24003.1.11_10589_relaxed	CF-ATY47700.1.1.7_10803_relaxed	448	95.8	0.94	Riboviria	Picornaviridae	Parabovirus A	Conserved catalytic core domain of RNA-dependent RNA polymerase (RdRp) from the positive-sense single-stranded RNA [(+)ssRNA] viruses and closely related viruses; cl40470	cluster
1_4r0e_polio_rdrp	1	CF-BAA24003.1.11_10589_relaxed	CF-ATY47701.1.1.9_10805_relaxed	449	96.3	0.94	Riboviria	Picornaviridae	Parabovirus C	Conserved catalytic core domain of RNA-dependent RNA polymerase (RdRp) from the positive-sense single-stranded RNA [(+)ssRNA] viruses and closely related viruses; cl40470	cluster
1_4r0e_polio_rdrp	1	CF-BAA24003.1.11_10589_relaxed	CF-BAS29593.1.1.8_10461_relaxed	459	95.3	0.94	Riboviria	Picornaviridae	Boosepivirus A	Conserved catalytic core domain of RNA-dependent RNA polymerase (RdRp) from the positive-sense single-stranded RNA [(+)ssRNA] viruses and closely related viruses; cl40470	cluster
1_4r0e_polio_rdrp	1	CF-BAA24003.1.11_10589_relaxed	CF-BAS29593.1.10_10461_relaxed	464	95.3	0.94	Riboviria	Picornaviridae	Boosepivirus A	3D	cluster
1_4r0e_polio_rdrp	1	CF-BAA24003.1.11_10589_relaxed	CF-CAA25444.1.1.10_10561_relaxed	453	95.8	0.94	Riboviria	Picornaviridae	Enterovirus C	RNA-dependent RNA polymerase (RdRp) in the Enterovirus genus of positive-sense single-stranded RNA [(+)ssRNA] viruses, within the family Picornaviridae; cd23213	cluster
1_4r0e_polio_rdrp	1	CF-BAA24003.1.11_10589_relaxed	CF-BAA22479.1.1.7_7226_relaxed	475	93.6	0.92	Riboviria	Flaviviridae	Pegivirus hominis	RNA-dependent RNA polymerase (RdRp) in the genus Pegivirus, within the family Flaviviridae of positive-sense single-stranded RNA (+ssRNA) viruses; cd23203	cluster
1_4r0e_polio_rdrp	1	CF-BAA24003.1.11_10589_relaxed	CF-AAV34157.1.1.13_7170_relaxed	563	91	0.91	Riboviria	Flaviviridae	Orthoflavivirus kokoberaorum	Catalytic core domain of RNA-dependent RNA polymerase (RdRp) in the genus Flavivirus, within the family Flaviviridae of positive-sense single-stranded RNA (+ssRNA) viruses; cd23204	cluster
1_4r0e_polio_rdrp	1	CF-BAA24003.1.11_10589_relaxed	CF-AHH82586.1.1.11_7203_relaxed	566	92	0.91	Riboviria	Flaviviridae	Orthoflavivirus tyuleniyense	Catalytic core domain of RNA-dependent RNA polymerase (RdRp) in the genus Flavivirus, within the family Flaviviridae of positive-sense single-stranded RNA (+ssRNA) viruses; cd23204	cluster
1_4r0e_polio_rdrp	1	CF-BAA24003.1.11_10589_relaxed	CF-AAV34161.1.1.12_7141_relaxed	567	91.7	0.91	Riboviria	Flaviviridae	Orthoflavivirus bagazaense	Catalytic core domain of RNA-dependent RNA polymerase (RdRp) in the genus Flavivirus, within the family Flaviviridae of positive-sense single-stranded RNA (+ssRNA) viruses; cd23204	cluster
1_4r0e_polio_rdrp	1	CF-BAA24003.1.11_10589_relaxed	CF-AAA81554.1.1.14_7165_relaxed	567	91	0.91	Riboviria	Flaviviridae	Orthoflavivirus japonicum	Catalytic core domain of RNA-dependent RNA polymerase (RdRp) in the genus Flavivirus, within the family Flaviviridae of positive-sense single-stranded RNA (+ssRNA) viruses; cd23204	cluster
1_4r0e_polio_rdrp	1	CF-BAA24003.1.11_10589_relaxed	CF-AEJ87340.1.1.12_7202_relaxed	567	91.7	0.91	Riboviria	Flaviviridae	Orthoflavivirus tembusu	Catalytic core domain of RNA-dependent RNA polymerase (RdRp) in the genus Flavivirus, within the family Flaviviridae of positive-sense single-stranded RNA (+ssRNA) viruses; cd23204	cluster
1_4r0e_polio_rdrp	1	CF-BAA24003.1.11_10589_relaxed	CF-AIK23444.1.11_10880_relaxed	472	95.8	0.94	Riboviria	Picornaviridae	Megrivirus C	3D	cluster
1_4r0e_polio_rdrp	1	CF-BAA24003.1.11_10589_relaxed	CF-AQS23374.1.1.6_10875_relaxed	432	95.1	0.93	Riboviria	Picornaviridae	Megrivirus A	RNA-dependent RNA polymerase (RdRp) in the genus Megrivirus of positive-sense single-stranded RNA [(+)ssRNA] viruses, within the family Picornaviridae; cd23223	cluster
1_4r0e_polio_rdrp	1	CF-BAA24003.1.11_10589_relaxed	CF-ABN05226.1.1.13_7124_relaxed	517	94.9	0.92	Riboviria	Flaviviridae	Hepacivirus hominis	RNA-dependent RNA polymerase (RdRp) in the genus Hepacivirus, within the family Flaviviridae of positive-sense single-stranded RNA (+ssRNA) viruses; cd23202	cluster
1_4r0e_polio_rdrp	1	CF-BAA24003.1.11_10589_relaxed	CF-VFH35710.1.12_10464_relaxed	465	94.8	0.94	Riboviria	Picornaviridae	Boosepivirus C	3D	cluster
1_4r0e_polio_rdrp	1	CF-BAA24003.1.11_10589_relaxed	CF-BAS29595.1.12_10463_relaxed	463	95	0.93	Riboviria	Picornaviridae	Boosepivirus B	3D	cluster
1_4r0e_polio_rdrp	1	CF-BAA24003.1.11_10589_relaxed	CF-AET06138.1.1.7_10799_relaxed	449	95.7	0.93	Riboviria	Picornaviridae	Felipivirus A	Conserved catalytic core domain of RNA-dependent RNA polymerase (RdRp) from the positive-sense single-stranded RNA [(+)ssRNA] viruses and closely related viruses; cl40470	cluster
1_4r0e_polio_rdrp	1	CF-BAA24003.1.11_10589_relaxed	CF-AET06137.1.1.7_10798_relaxed	449	95.8	0.93	Riboviria	Picornaviridae	Felipivirus A	Conserved catalytic core domain of RNA-dependent RNA polymerase (RdRp) from the positive-sense single-stranded RNA [(+)ssRNA] viruses and closely related viruses; cl40470	cluster
1_4r0e_polio_rdrp	1	CF-BAA24003.1.11_10589_relaxed	CF-BAS29595.1.1.10_10463_relaxed	451	94.7	0.93	Riboviria	Picornaviridae	Boosepivirus B	Conserved catalytic core domain of RNA-dependent RNA polymerase (RdRp) from the positive-sense single-stranded RNA [(+)ssRNA] viruses and closely related viruses; cl40470	cluster
1_4r0e_polio_rdrp	1	CF-BAA24003.1.11_10589_relaxed	CF-ACK37389.1.11_10668_relaxed	460	95.6	0.93	Riboviria	Picornaviridae	Rhinovirus A	3D	cluster
1_4r0e_polio_rdrp	1	CF-BAA24003.1.11_10589_relaxed	CF-AGH70290.1.1.10_10579_relaxed	453	96	0.94	Riboviria	Picornaviridae	Enterovirus C	RNA-dependent RNA polymerase (RdRp) in the Enterovirus genus of positive-sense single-stranded RNA [(+)ssRNA] viruses, within the family Picornaviridae; cd23213	cluster
1_4r0e_polio_rdrp	1	CF-BAA24003.1.11_10589_relaxed	CF-CAA24465.1.1.10_10557_relaxed	453	95.8	0.94	Riboviria	Picornaviridae	Enterovirus C	RNA-dependent RNA polymerase (RdRp) in the Enterovirus genus of positive-sense single-stranded RNA [(+)ssRNA] viruses, within the family Picornaviridae; cd23213	cluster
1_4r0e_polio_rdrp	1	CF-BAA24003.1.11_10589_relaxed	CF-BAS29594.1.12_10462_relaxed	463	95.1	0.93	Riboviria	Picornaviridae	Boosepivirus B	3D	cluster
1_4r0e_polio_rdrp	1	CF-BAA24003.1.11_10589_relaxed	CF-ANF04008.1.1.10_10620_relaxed	453	95.9	0.94	Riboviria	Picornaviridae	Enterovirus G	Conserved catalytic core domain of RNA-dependent RNA polymerase (RdRp) from the positive-sense single-stranded RNA [(+)ssRNA] viruses and closely related viruses; cl40470	cluster
1_4r0e_polio_rdrp	1	CF-BAA24003.1.11_10589_relaxed	CF-AVJ35777.1.1.10_10607_relaxed	453	95.9	0.94	Riboviria	Picornaviridae	Enterovirus G	Conserved catalytic core domain of RNA-dependent RNA polymerase (RdRp) from the positive-sense single-stranded RNA [(+)ssRNA] viruses and closely related viruses; cl40470	cluster
1_4r0e_polio_rdrp	1	CF-BAA24003.1.11_10589_relaxed	CF-BAA24003.1.1.10_10589_relaxed	453	96.2	0.94	Riboviria	Picornaviridae	Enterovirus E	Conserved catalytic core domain of RNA-dependent RNA polymerase (RdRp) from the positive-sense single-stranded RNA [(+)ssRNA] viruses and closely related viruses; cl40470	cluster
1_4r0e_polio_rdrp	1	CF-BAA24003.1.11_10589_relaxed	CF-ARM53611.1.1.12_10617_relaxed	453	95.7	0.94	Riboviria	Picornaviridae	Enterovirus G	Conserved catalytic core domain of RNA-dependent RNA polymerase (RdRp) from the positive-sense single-stranded RNA [(+)ssRNA] viruses and closely related viruses; cl40470	cluster
1_4r0e_polio_rdrp	1	CF-BAA24003.1.11_10589_relaxed	CF-AAL69631.2.11_10621_relaxed	460	95.9	0.94	Riboviria	Picornaviridae	Enterovirus H	3D	cluster
1_4r0e_polio_rdrp	1	CF-BAA24003.1.11_10589_relaxed	CF-AAL69631.2.1.10_10621_relaxed	452	95.6	0.94	Riboviria	Picornaviridae	Enterovirus H	Conserved catalytic core domain of RNA-dependent RNA polymerase (RdRp) from the positive-sense single-stranded RNA [(+)ssRNA] viruses and closely related viruses; cl40470	cluster
1_4r0e_polio_rdrp	1	CF-BAA24003.1.11_10589_relaxed	CF-VFH35710.1.1.7_10464_relaxed	460	94.8	0.93	Riboviria	Picornaviridae	Boosepivirus C	Conserved catalytic core domain of RNA-dependent RNA polymerase (RdRp) from the positive-sense single-stranded RNA [(+)ssRNA] viruses and closely related viruses; cl40470	cluster
1_4r0e_polio_rdrp	1	CF-BAA24003.1.11_10589_relaxed	CF-AUG72355.1.1.9_10787_relaxed	449	94.9	0.93	Riboviria	Picornaviridae	Rhinovirus C	Conserved catalytic core domain of RNA-dependent RNA polymerase (RdRp) from the positive-sense single-stranded RNA [(+)ssRNA] viruses and closely related viruses; cl40470	cluster
1_4r0e_polio_rdrp	1	CF-BAA24003.1.11_10589_relaxed	CF-ACU00185.1.1.9_10750_relaxed	450	95.2	0.93	Riboviria	Picornaviridae	Rhinovirus C	Conserved catalytic core domain of RNA-dependent RNA polymerase (RdRp) from the positive-sense single-stranded RNA [(+)ssRNA] viruses and closely related viruses; cl40470	cluster
1_4r0e_polio_rdrp	1	CF-BAA24003.1.11_10589_relaxed	CF-ABU62850.1.1.11_10748_relaxed	451	95.2	0.93	Riboviria	Picornaviridae	Rhinovirus C	Conserved catalytic core domain of RNA-dependent RNA polymerase (RdRp) from the positive-sense single-stranded RNA [(+)ssRNA] viruses and closely related viruses; cl40470	cluster
1_4r0e_polio_rdrp	1	CF-BAA24003.1.11_10589_relaxed	CF-AMW87255.1.1.10_10632_relaxed	446	95.3	0.94	Riboviria	Picornaviridae	Enterovirus L	Conserved catalytic core domain of RNA-dependent RNA polymerase (RdRp) from the positive-sense single-stranded RNA [(+)ssRNA] viruses and closely related viruses; cl40470	cluster
1_4r0e_polio_rdrp	1	CF-BAA24003.1.11_10589_relaxed	CF-AMW87255.1.11_10632_relaxed	477	93	0.92	Riboviria	Picornaviridae	Enterovirus L	3D	cluster
1_4r0e_polio_rdrp	1	CF-BAA24003.1.11_10589_relaxed	CF-BAS29594.1.1.10_10462_relaxed	451	94.6	0.93	Riboviria	Picornaviridae	Boosepivirus B	Conserved catalytic core domain of RNA-dependent RNA polymerase (RdRp) from the positive-sense single-stranded RNA [(+)ssRNA] viruses and closely related viruses; cl40470	cluster
1_4r0e_polio_rdrp	1	CF-BAA24003.1.11_10589_relaxed	CF-AET06137.1.12_10798_relaxed	461	95.9	0.93	Riboviria	Picornaviridae	Felipivirus A	3D	cluster
1_4r0e_polio_rdrp	1	CF-BAA24003.1.11_10589_relaxed	CF-AET06138.1.12_10799_relaxed	461	95.9	0.93	Riboviria	Picornaviridae	Felipivirus A	3D	cluster
1_4r0e_polio_rdrp	1	CF-BAA24003.1.11_10589_relaxed	CF-ABF51199.1.1.10_10660_relaxed	447	95.1	0.93	Riboviria	Picornaviridae	Rhinovirus A	Conserved catalytic core domain of RNA-dependent RNA polymerase (RdRp) from the positive-sense single-stranded RNA [(+)ssRNA] viruses and closely related viruses; cl40470	cluster
1_4r0e_polio_rdrp	1	CF-BAA24003.1.11_10589_relaxed	CF-AAA45762.1.1.10_10700_relaxed	447	95.2	0.94	Riboviria	Picornaviridae	Rhinovirus A	Conserved catalytic core domain of RNA-dependent RNA polymerase (RdRp) from the positive-sense single-stranded RNA [(+)ssRNA] viruses and closely related viruses; cl40470	cluster
1_4r0e_polio_rdrp	1	CF-BAA24003.1.11_10589_relaxed	CF-ABF51194.1.1.10_10678_relaxed	448	94.7	0.93	Riboviria	Picornaviridae	Rhinovirus A	Conserved catalytic core domain of RNA-dependent RNA polymerase (RdRp) from the positive-sense single-stranded RNA [(+)ssRNA] viruses and closely related viruses; cl40470	cluster
1_4r0e_polio_rdrp	1	CF-BAA24003.1.11_10589_relaxed	CF-ANF04008.1.11_10620_relaxed	478	93.8	0.91	Riboviria	Picornaviridae	Enterovirus G	3D	cluster
1_4r0e_polio_rdrp	1	CF-BAA24003.1.11_10589_relaxed	CF-BAW98044.1.1.10_10600_relaxed	453	96.1	0.94	Riboviria	Picornaviridae	Enterovirus F	Conserved catalytic core domain of RNA-dependent RNA polymerase (RdRp) from the positive-sense single-stranded RNA [(+)ssRNA] viruses and closely related viruses; cl40470	cluster
1_4r0e_polio_rdrp	1	CF-BAA24003.1.11_10589_relaxed	CF-AAW30683.1.11_10480_relaxed	462	96.7	0.94	Riboviria	Picornaviridae	Enterovirus A	3D	cluster
1_4r0e_polio_rdrp	1	CF-BAA24003.1.11_10589_relaxed	CF-AAW30682.1.11_10479_relaxed	462	96.7	0.94	Riboviria	Picornaviridae	Enterovirus A	3D	cluster
1_4r0e_polio_rdrp	1	CF-BAA24003.1.11_10589_relaxed	CF-AEM76814.1.1.10_10777_relaxed	441	94.8	0.93	Riboviria	Picornaviridae	Rhinovirus C	Conserved catalytic core domain of RNA-dependent RNA polymerase (RdRp) from the positive-sense single-stranded RNA [(+)ssRNA] viruses and closely related viruses; cl40470	cluster
1_4r0e_polio_rdrp	1	CF-BAA24003.1.11_10589_relaxed	CF-BAA18891.1.1.10_10585_relaxed	451	95.8	0.94	Riboviria	Picornaviridae	Enterovirus D	RNA-dependent RNA polymerase (RdRp) in the Enterovirus genus of positive-sense single-stranded RNA [(+)ssRNA] viruses, within the family Picornaviridae; cd23213	cluster
1_4r0e_polio_rdrp	1	CF-BAA24003.1.11_10589_relaxed	CF-AAA45756.1.1.10_10717_relaxed	444	96.1	0.94	Riboviria	Picornaviridae	Rhinovirus B	Conserved catalytic core domain of RNA-dependent RNA polymerase (RdRp) from the positive-sense single-stranded RNA [(+)ssRNA] viruses and closely related viruses; cl40470	cluster
1_4r0e_polio_rdrp	1	CF-BAA24003.1.11_10589_relaxed	CF-ABF51198.1.1.10_10699_relaxed	447	95.4	0.94	Riboviria	Picornaviridae	Rhinovirus A	Conserved catalytic core domain of RNA-dependent RNA polymerase (RdRp) from the positive-sense single-stranded RNA [(+)ssRNA] viruses and closely related viruses; cl40470	cluster
1_4r0e_polio_rdrp	1	CF-BAA24003.1.11_10589_relaxed	CF-ABF51197.1.1.10_10636_relaxed	447	95.4	0.93	Riboviria	Picornaviridae	Rhinovirus A	Conserved catalytic core domain of RNA-dependent RNA polymerase (RdRp) from the positive-sense single-stranded RNA [(+)ssRNA] viruses and closely related viruses; cl40470	cluster
1_4r0e_polio_rdrp	1	CF-BAA24003.1.11_10589_relaxed	CF-AEP69150.1.1.10_10708_relaxed	447	94.6	0.93	Riboviria	Picornaviridae	Rhinovirus A	Conserved catalytic core domain of RNA-dependent RNA polymerase (RdRp) from the positive-sense single-stranded RNA [(+)ssRNA] viruses and closely related viruses; cl40470	cluster
1_4r0e_polio_rdrp	1	CF-BAA24003.1.11_10589_relaxed	CF-ACK37398.1.1.10_10677_relaxed	447	95.1	0.94	Riboviria	Picornaviridae	Rhinovirus A	Conserved catalytic core domain of RNA-dependent RNA polymerase (RdRp) from the positive-sense single-stranded RNA [(+)ssRNA] viruses and closely related viruses; cl40470	cluster
1_4r0e_polio_rdrp	1	CF-BAA24003.1.11_10589_relaxed	CF-ABF51188.1.1.10_10690_relaxed	452	95.4	0.93	Riboviria	Picornaviridae	Rhinovirus A	Conserved catalytic core domain of RNA-dependent RNA polymerase (RdRp) from the positive-sense single-stranded RNA [(+)ssRNA] viruses and closely related viruses; cl40470	cluster
1_4r0e_polio_rdrp	1	CF-BAA24003.1.11_10589_relaxed	CF-ABF51186.1.1.10_10689_relaxed	452	95.2	0.93	Riboviria	Picornaviridae	Rhinovirus A	Conserved catalytic core domain of RNA-dependent RNA polymerase (RdRp) from the positive-sense single-stranded RNA [(+)ssRNA] viruses and closely related viruses; cl40470	cluster
1_4r0e_polio_rdrp	1	CF-BAA24003.1.11_10589_relaxed	CF-AAC00531.1.11_10493_relaxed	462	96.4	0.94	Riboviria	Picornaviridae	Enterovirus B	3D	cluster
1_4r0e_polio_rdrp	1	CF-BAA24003.1.11_10589_relaxed	CF-ABF51206.1.1.10_10655_relaxed	450	94.9	0.93	Riboviria	Picornaviridae	Rhinovirus A	Conserved catalytic core domain of RNA-dependent RNA polymerase (RdRp) from the positive-sense single-stranded RNA [(+)ssRNA] viruses and closely related viruses; cl40470	cluster
1_4r0e_polio_rdrp	1	CF-BAA24003.1.11_10589_relaxed	CF-ACK37377.1.1.10_10648_relaxed	450	94.8	0.93	Riboviria	Picornaviridae	Rhinovirus A	Conserved catalytic core domain of RNA-dependent RNA polymerase (RdRp) from the positive-sense single-stranded RNA [(+)ssRNA] viruses and closely related viruses; cl40470	cluster
1_4r0e_polio_rdrp	1	CF-BAA24003.1.11_10589_relaxed	CF-ACK37382.1.1.10_10656_relaxed	450	94.8	0.93	Riboviria	Picornaviridae	Rhinovirus A	Conserved catalytic core domain of RNA-dependent RNA polymerase (RdRp) from the positive-sense single-stranded RNA [(+)ssRNA] viruses and closely related viruses; cl40470	cluster
1_4r0e_polio_rdrp	1	CF-BAA24003.1.11_10589_relaxed	CF-ACK37431.1.1.10_10704_relaxed	450	94.7	0.93	Riboviria	Picornaviridae	Rhinovirus A	Conserved catalytic core domain of RNA-dependent RNA polymerase (RdRp) from the positive-sense single-stranded RNA [(+)ssRNA] viruses and closely related viruses; cl40470	cluster
1_4r0e_polio_rdrp	1	CF-BAA24003.1.11_10589_relaxed	CF-ACK37391.1.1.10_10670_relaxed	450	94.8	0.93	Riboviria	Picornaviridae	Rhinovirus A	Conserved catalytic core domain of RNA-dependent RNA polymerase (RdRp) from the positive-sense single-stranded RNA [(+)ssRNA] viruses and closely related viruses; cl40470	cluster
1_4r0e_polio_rdrp	1	CF-BAA24003.1.11_10589_relaxed	CF-ACK37381.1.1.10_10654_relaxed	450	94.9	0.93	Riboviria	Picornaviridae	Rhinovirus A	Conserved catalytic core domain of RNA-dependent RNA polymerase (RdRp) from the positive-sense single-stranded RNA [(+)ssRNA] viruses and closely related viruses; cl40470	cluster
1_4r0e_polio_rdrp	1	CF-BAA24003.1.11_10589_relaxed	CF-BAA00168.1.1.10_10634_relaxed	450	94.4	0.93	Riboviria	Picornaviridae	Rhinovirus A	Conserved catalytic core domain of RNA-dependent RNA polymerase (RdRp) from the positive-sense single-stranded RNA [(+)ssRNA] viruses and closely related viruses; cl40470	cluster
1_4r0e_polio_rdrp	1	CF-BAA24003.1.11_10589_relaxed	CF-AAA46912.1.1.10_10558_relaxed	453	95.8	0.94	Riboviria	Picornaviridae	Enterovirus C	RNA-dependent RNA polymerase (RdRp) in the Enterovirus genus of positive-sense single-stranded RNA [(+)ssRNA] viruses, within the family Picornaviridae; cd23213	cluster
1_4r0e_polio_rdrp	1	CF-BAA24003.1.11_10589_relaxed	CF-ABK88241.1.1.10_10586_relaxed	452	95.7	0.94	Riboviria	Picornaviridae	Enterovirus D	RNA-dependent RNA polymerase (RdRp) in the Enterovirus genus of positive-sense single-stranded RNA [(+)ssRNA] viruses, within the family Picornaviridae; cd23213	cluster
1_4r0e_polio_rdrp	1	CF-BAA24003.1.11_10589_relaxed	CF-AAR98503.1.1.10_10583_relaxed	452	95.6	0.94	Riboviria	Picornaviridae	Enterovirus D	RNA-dependent RNA polymerase (RdRp) in the Enterovirus genus of positive-sense single-stranded RNA [(+)ssRNA] viruses, within the family Picornaviridae; cd23213	cluster
1_4r0e_polio_rdrp	1	CF-BAA24003.1.11_10589_relaxed	CF-AAR98503.1.11_10583_relaxed	457	96.1	0.94	Riboviria	Picornaviridae	Enterovirus D	3D protein	cluster
1_4r0e_polio_rdrp	1	CF-BAA24003.1.11_10589_relaxed	CF-ABK88241.1.11_10586_relaxed	457	96.1	0.94	Riboviria	Picornaviridae	Enterovirus D	3D protein	cluster
1_4r0e_polio_rdrp	1	CF-BAA24003.1.11_10589_relaxed	CF-AEG75268.1.11_10707_relaxed	459	95.9	0.94	Riboviria	Picornaviridae	Rhinovirus A	3D	cluster
1_4r0e_polio_rdrp	1	CF-BAA24003.1.11_10589_relaxed	CF-AFD64773.1.1.10_10710_relaxed	449	95.5	0.94	Riboviria	Picornaviridae	Rhinovirus A	Conserved catalytic core domain of RNA-dependent RNA polymerase (RdRp) from the positive-sense single-stranded RNA [(+)ssRNA] viruses and closely related viruses; cl40470	cluster
1_4r0e_polio_rdrp	1	CF-BAA24003.1.11_10589_relaxed	CF-ACT89355.1.1.10_10705_relaxed	451	95.5	0.94	Riboviria	Picornaviridae	Rhinovirus A	Conserved catalytic core domain of RNA-dependent RNA polymerase (RdRp) from the positive-sense single-stranded RNA [(+)ssRNA] viruses and closely related viruses; cl40470	cluster
1_4r0e_polio_rdrp	1	CF-BAA24003.1.11_10589_relaxed	CF-AFS33290.1.1.10_10577_relaxed	453	96.1	0.94	Riboviria	Picornaviridae	Enterovirus C	RNA-dependent RNA polymerase (RdRp) in the Enterovirus genus of positive-sense single-stranded RNA [(+)ssRNA] viruses, within the family Picornaviridae; cd23213	cluster
1_4r0e_polio_rdrp	1	CF-BAA24003.1.11_10589_relaxed	CF-ABK29455.2.1.10_10749_relaxed	451	95.3	0.93	Riboviria	Picornaviridae	Rhinovirus C	Conserved catalytic core domain of RNA-dependent RNA polymerase (RdRp) from the positive-sense single-stranded RNA [(+)ssRNA] viruses and closely related viruses; cl40470	cluster
1_4r0e_polio_rdrp	1	CF-BAA24003.1.11_10589_relaxed	CF-ABQ51392.1.1.9_10744_relaxed	451	95.2	0.93	Riboviria	Picornaviridae	Rhinovirus C	Conserved catalytic core domain of RNA-dependent RNA polymerase (RdRp) from the positive-sense single-stranded RNA [(+)ssRNA] viruses and closely related viruses; cl40470	cluster
1_4r0e_polio_rdrp	1	CF-BAA24003.1.11_10589_relaxed	CF-ACU00186.1.1.9_10751_relaxed	451	95	0.93	Riboviria	Picornaviridae	Rhinovirus C	Conserved catalytic core domain of RNA-dependent RNA polymerase (RdRp) from the positive-sense single-stranded RNA [(+)ssRNA] viruses and closely related viruses; cl40470	cluster
1_4r0e_polio_rdrp	1	CF-BAA24003.1.11_10589_relaxed	CF-AEE01039.1.11_10603_relaxed	461	96.4	0.94	Riboviria	Picornaviridae	Enterovirus G	3D	cluster
1_4r0e_polio_rdrp	1	CF-BAA24003.1.11_10589_relaxed	CF-APA29023.1.1.10_10631_relaxed	449	96	0.94	Riboviria	Picornaviridae	Enterovirus K	Conserved catalytic core domain of RNA-dependent RNA polymerase (RdRp) from the positive-sense single-stranded RNA [(+)ssRNA] viruses and closely related viruses; cl40470	cluster
1_4r0e_polio_rdrp	1	CF-BAA24003.1.11_10589_relaxed	CF-ACK37412.1.11_10695_relaxed	459	96	0.94	Riboviria	Picornaviridae	Rhinovirus A	3D	cluster
1_4r0e_polio_rdrp	1	CF-BAA24003.1.11_10589_relaxed	CF-ACK37412.1.1.10_10695_relaxed	451	94.7	0.93	Riboviria	Picornaviridae	Rhinovirus A	Conserved catalytic core domain of RNA-dependent RNA polymerase (RdRp) from the positive-sense single-stranded RNA [(+)ssRNA] viruses and closely related viruses; cl40470	cluster
1_4r0e_polio_rdrp	1	CF-BAA24003.1.11_10589_relaxed	CF-AAZ73344.1.1.10_10594_relaxed	453	96.1	0.94	Riboviria	Picornaviridae	Enterovirus F	Conserved catalytic core domain of RNA-dependent RNA polymerase (RdRp) from the positive-sense single-stranded RNA [(+)ssRNA] viruses and closely related viruses; cl40470	cluster
1_4r0e_polio_rdrp	1	CF-BAA24003.1.11_10589_relaxed	CF-AKA64451.1.11_10622_relaxed	461	96.8	0.94	Riboviria	Picornaviridae	Enterovirus I	RNA-dependent RNA polymerase 3D	cluster
1_4r0e_polio_rdrp	1	CF-BAA24003.1.11_10589_relaxed	CF-ALG04780.2.11_10609_relaxed	461	96.6	0.94	Riboviria	Picornaviridae	Enterovirus G	3D	cluster
1_4r0e_polio_rdrp	1	CF-BAA24003.1.11_10589_relaxed	CF-ALG04730.2.11_10608_relaxed	461	96.6	0.94	Riboviria	Picornaviridae	Enterovirus G	3D	cluster
1_4r0e_polio_rdrp	1	CF-BAA24003.1.11_10589_relaxed	CF-ACK37400.1.11_10680_relaxed	460	95.8	0.93	Riboviria	Picornaviridae	Rhinovirus A	3D	cluster
1_4r0e_polio_rdrp	1	CF-BAA24003.1.11_10589_relaxed	CF-ACK37399.1.11_10679_relaxed	460	95.6	0.93	Riboviria	Picornaviridae	Rhinovirus A	3D	cluster
1_4r0e_polio_rdrp	1	CF-BAA24003.1.11_10589_relaxed	CF-AFQ55916.1.1.10_10606_relaxed	453	95.9	0.94	Riboviria	Picornaviridae	Enterovirus G	Conserved catalytic core domain of RNA-dependent RNA polymerase (RdRp) from the positive-sense single-stranded RNA [(+)ssRNA] viruses and closely related viruses; cl40470	cluster
1_4r0e_polio_rdrp	1	CF-BAA24003.1.11_10589_relaxed	CF-AFK66746.1.1.10_10605_relaxed	453	95.9	0.94	Riboviria	Picornaviridae	Enterovirus G	Conserved catalytic core domain of RNA-dependent RNA polymerase (RdRp) from the positive-sense single-stranded RNA [(+)ssRNA] viruses and closely related viruses; cl40470	cluster
1_4r0e_polio_rdrp	1	CF-BAA24003.1.11_10589_relaxed	CF-ABK29455.2.11_10749_relaxed	460	95.8	0.94	Riboviria	Picornaviridae	Rhinovirus C	3D	cluster
1_4r0e_polio_rdrp	1	CF-BAA24003.1.11_10589_relaxed	CF-AAZ73368.1.1.10_10596_relaxed	453	96	0.94	Riboviria	Picornaviridae	Enterovirus F	Conserved catalytic core domain of RNA-dependent RNA polymerase (RdRp) from the positive-sense single-stranded RNA [(+)ssRNA] viruses and closely related viruses; cl40470	cluster
1_4r0e_polio_rdrp	1	CF-BAA24003.1.11_10589_relaxed	CF-AEE01039.1.1.10_10603_relaxed	453	95.6	0.94	Riboviria	Picornaviridae	Enterovirus G	Conserved catalytic core domain of RNA-dependent RNA polymerase (RdRp) from the positive-sense single-stranded RNA [(+)ssRNA] viruses and closely related viruses; cl40470	cluster
1_4r0e_polio_rdrp	1	CF-BAA24003.1.11_10589_relaxed	CF-AKA64451.1.1.10_10622_relaxed	453	96.3	0.94	Riboviria	Picornaviridae	Enterovirus I	Conserved catalytic core domain of RNA-dependent RNA polymerase (RdRp) from the positive-sense single-stranded RNA [(+)ssRNA] viruses and closely related viruses; cl40470	cluster
1_4r0e_polio_rdrp	1	CF-BAA24003.1.11_10589_relaxed	CF-ACK37380.1.11_10719_relaxed	460	96.5	0.94	Riboviria	Picornaviridae	Rhinovirus B	3D	cluster
1_4r0e_polio_rdrp	1	CF-BAA24003.1.11_10589_relaxed	CF-ACK37418.1.1.10_10731_relaxed	444	96.1	0.94	Riboviria	Picornaviridae	Rhinovirus B	Conserved catalytic core domain of RNA-dependent RNA polymerase (RdRp) from the positive-sense single-stranded RNA [(+)ssRNA] viruses and closely related viruses; cl40470	cluster
1_4r0e_polio_rdrp	1	CF-BAA24003.1.11_10589_relaxed	CF-AEG42388.1.1.10_10739_relaxed	451	95.7	0.94	Riboviria	Picornaviridae	Rhinovirus B	Conserved catalytic core domain of RNA-dependent RNA polymerase (RdRp) from the positive-sense single-stranded RNA [(+)ssRNA] viruses and closely related viruses; cl40470	cluster
1_4r0e_polio_rdrp	1	CF-BAA24003.1.11_10589_relaxed	CF-ABF51181.1.1.10_10721_relaxed	451	95.4	0.93	Riboviria	Picornaviridae	Rhinovirus B	Conserved catalytic core domain of RNA-dependent RNA polymerase (RdRp) from the positive-sense single-stranded RNA [(+)ssRNA] viruses and closely related viruses; cl40470	cluster
1_4r0e_polio_rdrp	1	CF-BAA24003.1.11_10589_relaxed	CF-ACK37391.1.11_10670_relaxed	460	95.7	0.93	Riboviria	Picornaviridae	Rhinovirus A	3D	cluster
1_4r0e_polio_rdrp	1	CF-BAA24003.1.11_10589_relaxed	CF-AMD82094.1.1.10_10610_relaxed	453	95.6	0.94	Riboviria	Picornaviridae	Enterovirus G	Conserved catalytic core domain of RNA-dependent RNA polymerase (RdRp) from the positive-sense single-stranded RNA [(+)ssRNA] viruses and closely related viruses; cl40470	cluster
1_4r0e_polio_rdrp	1	CF-BAA24003.1.11_10589_relaxed	CF-ACK37386.1.1.10_10723_relaxed	452	95.6	0.94	Riboviria	Picornaviridae	Rhinovirus B	Conserved catalytic core domain of RNA-dependent RNA polymerase (RdRp) from the positive-sense single-stranded RNA [(+)ssRNA] viruses and closely related viruses; cl40470	cluster
1_4r0e_polio_rdrp	1	CF-BAA24003.1.11_10589_relaxed	CF-ACK37424.1.1.10_10733_relaxed	452	95.7	0.94	Riboviria	Picornaviridae	Rhinovirus B	Conserved catalytic core domain of RNA-dependent RNA polymerase (RdRp) from the positive-sense single-stranded RNA [(+)ssRNA] viruses and closely related viruses; cl40470	cluster
1_4r0e_polio_rdrp	1	CF-BAA24003.1.11_10589_relaxed	CF-ABF51182.1.1.10_10724_relaxed	452	96.2	0.94	Riboviria	Picornaviridae	Rhinovirus B	Conserved catalytic core domain of RNA-dependent RNA polymerase (RdRp) from the positive-sense single-stranded RNA [(+)ssRNA] viruses and closely related viruses; cl40470	cluster
1_4r0e_polio_rdrp	1	CF-BAA24003.1.11_10589_relaxed	CF-ABU62848.1.11_10746_relaxed	460	95.7	0.93	Riboviria	Picornaviridae	Rhinovirus C	3D	cluster
1_4r0e_polio_rdrp	1	CF-BAA24003.1.11_10589_relaxed	CF-AJO54283.1.11_10764_relaxed	460	95.8	0.94	Riboviria	Picornaviridae	Rhinovirus C	Polymerase; 3D	cluster
1_4r0e_polio_rdrp	1	CF-BAA24003.1.11_10589_relaxed	CF-AHA35211.1.11_10792_relaxed	460	95.8	0.94	Riboviria	Picornaviridae	Rhinovirus C	3D	cluster
1_4r0e_polio_rdrp	1	CF-BAA24003.1.11_10589_relaxed	CF-ABF51190.1.1.10_10669_relaxed	450	95	0.93	Riboviria	Picornaviridae	Rhinovirus A	Conserved catalytic core domain of RNA-dependent RNA polymerase (RdRp) from the positive-sense single-stranded RNA [(+)ssRNA] viruses and closely related viruses; cl40470	cluster
1_4r0e_polio_rdrp	1	CF-BAA24003.1.11_10589_relaxed	CF-ACK37378.1.1.10_10649_relaxed	452	95	0.93	Riboviria	Picornaviridae	Rhinovirus A	Conserved catalytic core domain of RNA-dependent RNA polymerase (RdRp) from the positive-sense single-stranded RNA [(+)ssRNA] viruses and closely related viruses; cl40470	cluster
1_4r0e_polio_rdrp	1	CF-BAA24003.1.11_10589_relaxed	CF-ACK37367.1.1.10_10633_relaxed	450	94.5	0.93	Riboviria	Picornaviridae	Rhinovirus A	Conserved catalytic core domain of RNA-dependent RNA polymerase (RdRp) from the positive-sense single-stranded RNA [(+)ssRNA] viruses and closely related viruses; cl40470	cluster
1_4r0e_polio_rdrp	1	CF-BAA24003.1.11_10589_relaxed	CF-ACK37389.1.1.10_10668_relaxed	450	94.8	0.93	Riboviria	Picornaviridae	Rhinovirus A	Conserved catalytic core domain of RNA-dependent RNA polymerase (RdRp) from the positive-sense single-stranded RNA [(+)ssRNA] viruses and closely related viruses; cl40470	cluster
1_4r0e_polio_rdrp	1	CF-BAA24003.1.11_10589_relaxed	CF-ABF51205.1.1.10_10674_relaxed	450	94.5	0.93	Riboviria	Picornaviridae	Rhinovirus A	Conserved catalytic core domain of RNA-dependent RNA polymerase (RdRp) from the positive-sense single-stranded RNA [(+)ssRNA] viruses and closely related viruses; cl40470	cluster
1_4r0e_polio_rdrp	1	CF-BAA24003.1.11_10589_relaxed	CF-ACK37402.1.1.10_10682_relaxed	451	94.6	0.93	Riboviria	Picornaviridae	Rhinovirus A	Conserved catalytic core domain of RNA-dependent RNA polymerase (RdRp) from the positive-sense single-stranded RNA [(+)ssRNA] viruses and closely related viruses; cl40470	cluster
1_4r0e_polio_rdrp	1	CF-BAA24003.1.11_10589_relaxed	CF-ACK37413.1.1.10_10696_relaxed	452	95.1	0.93	Riboviria	Picornaviridae	Rhinovirus A	Conserved catalytic core domain of RNA-dependent RNA polymerase (RdRp) from the positive-sense single-stranded RNA [(+)ssRNA] viruses and closely related viruses; cl40470	cluster
1_4r0e_polio_rdrp	1	CF-BAA24003.1.11_10589_relaxed	CF-ACT89355.1.11_10705_relaxed	459	96	0.94	Riboviria	Picornaviridae	Rhinovirus A	3D	cluster
1_4r0e_polio_rdrp	1	CF-BAA24003.1.11_10589_relaxed	CF-ACK37442.1.11_10720_relaxed	460	96.5	0.94	Riboviria	Picornaviridae	Rhinovirus B	3D	cluster
1_4r0e_polio_rdrp	1	CF-BAA24003.1.11_10589_relaxed	CF-AHA35211.1.1.9_10792_relaxed	453	95.4	0.93	Riboviria	Picornaviridae	Rhinovirus C	Conserved catalytic core domain of RNA-dependent RNA polymerase (RdRp) from the positive-sense single-stranded RNA [(+)ssRNA] viruses and closely related viruses; cl40470	cluster
1_4r0e_polio_rdrp	1	CF-BAA24003.1.11_10589_relaxed	CF-ABO76708.1.11_10745_relaxed	459	95.9	0.94	Riboviria	Picornaviridae	Rhinovirus C	Polymerase	cluster
1_4r0e_polio_rdrp	1	CF-BAA24003.1.11_10589_relaxed	CF-ACV51798.1.11_10752_relaxed	460	95.7	0.94	Riboviria	Picornaviridae	Rhinovirus C	3D	cluster
1_4r0e_polio_rdrp	1	CF-BAA24003.1.11_10589_relaxed	CF-AAM00274.1.1.10_10601_relaxed	453	96.1	0.94	Riboviria	Picornaviridae	Enterovirus G	Conserved catalytic core domain of RNA-dependent RNA polymerase (RdRp) from the positive-sense single-stranded RNA [(+)ssRNA] viruses and closely related viruses; cl40470	cluster
1_4r0e_polio_rdrp	1	CF-BAA24003.1.11_10589_relaxed	CF-AKA64452.1.1.10_10623_relaxed	453	96.3	0.94	Riboviria	Picornaviridae	Enterovirus I	Conserved catalytic core domain of RNA-dependent RNA polymerase (RdRp) from the positive-sense single-stranded RNA [(+)ssRNA] viruses and closely related viruses; cl40470	cluster
1_4r0e_polio_rdrp	1	CF-BAA24003.1.11_10589_relaxed	CF-ABU62848.1.1.9_10746_relaxed	451	95.4	0.93	Riboviria	Picornaviridae	Rhinovirus C	Conserved catalytic core domain of RNA-dependent RNA polymerase (RdRp) from the positive-sense single-stranded RNA [(+)ssRNA] viruses and closely related viruses; cl40470	cluster
1_4r0e_polio_rdrp	1	CF-BAA24003.1.11_10589_relaxed	CF-ACZ67658.1.1.10_10757_relaxed	451	94.9	0.93	Riboviria	Picornaviridae	Rhinovirus C	Conserved catalytic core domain of RNA-dependent RNA polymerase (RdRp) from the positive-sense single-stranded RNA [(+)ssRNA] viruses and closely related viruses; cl40470	cluster
1_4r0e_polio_rdrp	1	CF-BAA24003.1.11_10589_relaxed	CF-AEG42388.1.11_10739_relaxed	460	96.5	0.94	Riboviria	Picornaviridae	Rhinovirus B	3D	cluster
1_4r0e_polio_rdrp	1	CF-BAA24003.1.11_10589_relaxed	CF-AMB19798.1.1.9_10797_relaxed	451	95.2	0.93	Riboviria	Picornaviridae	Rhinovirus C	Conserved catalytic core domain of RNA-dependent RNA polymerase (RdRp) from the positive-sense single-stranded RNA [(+)ssRNA] viruses and closely related viruses; cl40470	cluster
1_4r0e_polio_rdrp	1	CF-BAA24003.1.11_10589_relaxed	CF-AJO54283.1.1.10_10764_relaxed	451	95.2	0.93	Riboviria	Picornaviridae	Rhinovirus C	Conserved catalytic core domain of RNA-dependent RNA polymerase (RdRp) from the positive-sense single-stranded RNA [(+)ssRNA] viruses and closely related viruses; cl40470	cluster
1_4r0e_polio_rdrp	1	CF-BAA24003.1.11_10589_relaxed	CF-ABU62849.1.1.9_10747_relaxed	451	95.8	0.94	Riboviria	Picornaviridae	Rhinovirus C	Conserved catalytic core domain of RNA-dependent RNA polymerase (RdRp) from the positive-sense single-stranded RNA [(+)ssRNA] viruses and closely related viruses; cl40470	cluster
1_4r0e_polio_rdrp	1	CF-BAA24003.1.11_10589_relaxed	CF-ABO76708.1.1.10_10745_relaxed	451	95.2	0.93	Riboviria	Picornaviridae	Rhinovirus C	Conserved catalytic core domain of RNA-dependent RNA polymerase (RdRp) from the positive-sense single-stranded RNA [(+)ssRNA] viruses and closely related viruses; cl40470	cluster
1_4r0e_polio_rdrp	1	CF-BAA24003.1.11_10589_relaxed	CF-ACK37418.1.11_10731_relaxed	460	96.4	0.94	Riboviria	Picornaviridae	Rhinovirus B	3D	cluster
1_4r0e_polio_rdrp	1	CF-BAA24003.1.11_10589_relaxed	CF-ACK37430.1.11_10737_relaxed	460	96.4	0.94	Riboviria	Picornaviridae	Rhinovirus B	3D	cluster
1_4r0e_polio_rdrp	1	CF-BAA24003.1.11_10589_relaxed	CF-ABF51181.1.11_10721_relaxed	460	96.5	0.94	Riboviria	Picornaviridae	Rhinovirus B	3D (polymerase)	cluster
1_4r0e_polio_rdrp	1	CF-BAA24003.1.11_10589_relaxed	CF-AKA64452.1.11_10623_relaxed	461	96.7	0.94	Riboviria	Picornaviridae	Enterovirus I	RNA-dependent RNA polymerase 3D	cluster
1_4r0e_polio_rdrp	1	CF-BAA24003.1.11_10589_relaxed	CF-ACV51798.1.1.10_10752_relaxed	451	95	0.93	Riboviria	Picornaviridae	Rhinovirus C	Conserved catalytic core domain of RNA-dependent RNA polymerase (RdRp) from the positive-sense single-stranded RNA [(+)ssRNA] viruses and closely related viruses; cl40470	cluster
1_4r0e_polio_rdrp	1	CF-BAA24003.1.11_10589_relaxed	CF-ACK37420.1.11_10732_relaxed	460	96.4	0.94	Riboviria	Picornaviridae	Rhinovirus B	3D	cluster
1_4r0e_polio_rdrp	1	CF-BAA24003.1.11_10589_relaxed	CF-ACK37420.1.1.10_10732_relaxed	452	95.6	0.94	Riboviria	Picornaviridae	Rhinovirus B	Conserved catalytic core domain of RNA-dependent RNA polymerase (RdRp) from the positive-sense single-stranded RNA [(+)ssRNA] viruses and closely related viruses; cl40470	cluster
1_4r0e_polio_rdrp	1	CF-BAA24003.1.11_10589_relaxed	CF-ACK37393.1.11_10742_relaxed	460	96.3	0.94	Riboviria	Picornaviridae	Rhinovirus B	3D	cluster
1_4r0e_polio_rdrp	1	CF-BAA24003.1.11_10589_relaxed	CF-ACK37417.1.11_10730_relaxed	460	96.4	0.94	Riboviria	Picornaviridae	Rhinovirus B	3D	cluster
1_4r0e_polio_rdrp	1	CF-BAA24003.1.11_10589_relaxed	CF-ACK37417.1.1.10_10730_relaxed	451	95.7	0.94	Riboviria	Picornaviridae	Rhinovirus B	Conserved catalytic core domain of RNA-dependent RNA polymerase (RdRp) from the positive-sense single-stranded RNA [(+)ssRNA] viruses and closely related viruses; cl40470	cluster
1_4r0e_polio_rdrp	1	CF-BAA24003.1.11_10589_relaxed	CF-ABF51180.1.11_10716_relaxed	460	96.3	0.94	Riboviria	Picornaviridae	Rhinovirus B	3D (polymerase)	cluster
1_4r0e_polio_rdrp	1	CF-BAA24003.1.11_10589_relaxed	CF-AEX93173.1.1.10_10604_relaxed	453	95.7	0.94	Riboviria	Picornaviridae	Enterovirus G	Conserved catalytic core domain of RNA-dependent RNA polymerase (RdRp) from the positive-sense single-stranded RNA [(+)ssRNA] viruses and closely related viruses; cl40470	cluster
1_4r0e_polio_rdrp	1	CF-BAA24003.1.11_10589_relaxed	CF-AJF23050.1.12_10806_relaxed	459	95.5	0.94	Riboviria	Picornaviridae	Rabovirus A	3D	cluster
1_4r0e_polio_rdrp	1	CF-BAA24003.1.11_10589_relaxed	CF-AIF74249.1.1.6_10465_relaxed	449	95.5	0.94	Riboviria	Picornaviridae	Diresapivirus A	Conserved catalytic core domain of RNA-dependent RNA polymerase (RdRp) from the positive-sense single-stranded RNA [(+)ssRNA] viruses and closely related viruses; cl40470	cluster
1_4r0e_polio_rdrp	1	CF-BAA24003.1.11_10589_relaxed	CF-AIF74261.1.1.6_10466_relaxed	449	95.3	0.94	Riboviria	Picornaviridae	Diresapivirus B	Conserved catalytic core domain of RNA-dependent RNA polymerase (RdRp) from the positive-sense single-stranded RNA [(+)ssRNA] viruses and closely related viruses; cl40470	cluster
1_4r0e_polio_rdrp	1	CF-BAA24003.1.11_10589_relaxed	CF-AMB19798.1.11_10797_relaxed	460	96	0.94	Riboviria	Picornaviridae	Rhinovirus C	Polymerase;3D	cluster
1_4r0e_polio_rdrp	1	CF-BAA24003.1.11_10589_relaxed	CF-AAZ73369.1.1.10_10595_relaxed	453	96.1	0.94	Riboviria	Picornaviridae	Enterovirus F	Conserved catalytic core domain of RNA-dependent RNA polymerase (RdRp) from the positive-sense single-stranded RNA [(+)ssRNA] viruses and closely related viruses; cl40470	cluster
1_4r0e_polio_rdrp	1	CF-BAA24003.1.11_10589_relaxed	CF-AAM00276.1.1.10_10602_relaxed	453	95.8	0.94	Riboviria	Picornaviridae	Enterovirus G	Conserved catalytic core domain of RNA-dependent RNA polymerase (RdRp) from the positive-sense single-stranded RNA [(+)ssRNA] viruses and closely related viruses; cl40470	cluster
1_4r0e_polio_rdrp	1	CF-BAA24003.1.11_10589_relaxed	CF-ARM53611.1.12_10617_relaxed	461	96.5	0.94	Riboviria	Picornaviridae	Enterovirus G	3D	cluster
1_4r0e_polio_rdrp	1	CF-BAA24003.1.11_10589_relaxed	CF-AAX47035.1.1.10_10536_relaxed	454	95.9	0.94	Riboviria	Picornaviridae	Enterovirus B	RNA-dependent RNA polymerase (RdRp) in the Enterovirus genus of positive-sense single-stranded RNA [(+)ssRNA] viruses, within the family Picornaviridae; cd23213	cluster
1_4r0e_polio_rdrp	1	CF-BAA24003.1.11_10589_relaxed	CF-ACK37386.1.11_10723_relaxed	460	96.2	0.94	Riboviria	Picornaviridae	Rhinovirus B	3D	cluster
1_4r0e_polio_rdrp	1	CF-BAA24003.1.11_10589_relaxed	CF-ABF51179.1.11_10713_relaxed	460	96.4	0.94	Riboviria	Picornaviridae	Rhinovirus B	3D (polymerase)	cluster
1_4r0e_polio_rdrp	1	CF-BAA24003.1.11_10589_relaxed	CF-AEP69156.1.11_10741_relaxed	460	96.4	0.94	Riboviria	Picornaviridae	Rhinovirus B	3D	cluster
1_4r0e_polio_rdrp	1	CF-BAA24003.1.11_10589_relaxed	CF-AAZ73366.1.1.10_10590_relaxed	453	96	0.94	Riboviria	Picornaviridae	Enterovirus E	Conserved catalytic core domain of RNA-dependent RNA polymerase (RdRp) from the positive-sense single-stranded RNA [(+)ssRNA] viruses and closely related viruses; cl40470	cluster
1_4r0e_polio_rdrp	1	CF-BAA24003.1.11_10589_relaxed	CF-ALG04780.2.1.10_10609_relaxed	453	95.8	0.94	Riboviria	Picornaviridae	Enterovirus G	Conserved catalytic core domain of RNA-dependent RNA polymerase (RdRp) from the positive-sense single-stranded RNA [(+)ssRNA] viruses and closely related viruses; cl40470	cluster
1_4r0e_polio_rdrp	1	CF-BAA24003.1.11_10589_relaxed	CF-ACK37407.1.1.10_10726_relaxed	452	95.7	0.94	Riboviria	Picornaviridae	Rhinovirus B	Conserved catalytic core domain of RNA-dependent RNA polymerase (RdRp) from the positive-sense single-stranded RNA [(+)ssRNA] viruses and closely related viruses; cl40470	cluster
1_4r0e_polio_rdrp	1	CF-BAA24003.1.11_10589_relaxed	CF-ABF51183.1.1.10_10727_relaxed	452	95.7	0.94	Riboviria	Picornaviridae	Rhinovirus B	Conserved catalytic core domain of RNA-dependent RNA polymerase (RdRp) from the positive-sense single-stranded RNA [(+)ssRNA] viruses and closely related viruses; cl40470	cluster
1_4r0e_polio_rdrp	1	CF-BAA24003.1.11_10589_relaxed	CF-AAQ73089.1.1.10_10523_relaxed	454	95.8	0.94	Riboviria	Picornaviridae	Enterovirus B	RNA-dependent RNA polymerase (RdRp) in the Enterovirus genus of positive-sense single-stranded RNA [(+)ssRNA] viruses, within the family Picornaviridae; cd23213	cluster
1_4r0e_polio_rdrp	1	CF-BAA24003.1.11_10589_relaxed	CF-ACK37368.1.1.10_10715_relaxed	452	95.8	0.94	Riboviria	Picornaviridae	Rhinovirus B	Conserved catalytic core domain of RNA-dependent RNA polymerase (RdRp) from the positive-sense single-stranded RNA [(+)ssRNA] viruses and closely related viruses; cl40470	cluster
1_4r0e_polio_rdrp	1	CF-BAA24003.1.11_10589_relaxed	CF-ABF51184.1.1.10_10714_relaxed	452	95.6	0.93	Riboviria	Picornaviridae	Rhinovirus B	Conserved catalytic core domain of RNA-dependent RNA polymerase (RdRp) from the positive-sense single-stranded RNA [(+)ssRNA] viruses and closely related viruses; cl40470	cluster
1_4r0e_polio_rdrp	1	CF-BAA24003.1.11_10589_relaxed	CF-ABO69379.1.1.10_10722_relaxed	452	95.7	0.94	Riboviria	Picornaviridae	Rhinovirus B	Conserved catalytic core domain of RNA-dependent RNA polymerase (RdRp) from the positive-sense single-stranded RNA [(+)ssRNA] viruses and closely related viruses; cl40470	cluster
1_4r0e_polio_rdrp	1	CF-BAA24003.1.11_10589_relaxed	CF-ABO69381.1.1.10_10735_relaxed	452	95.9	0.94	Riboviria	Picornaviridae	Rhinovirus B	Conserved catalytic core domain of RNA-dependent RNA polymerase (RdRp) from the positive-sense single-stranded RNA [(+)ssRNA] viruses and closely related viruses; cl40470	cluster
1_4r0e_polio_rdrp	1	CF-BAA24003.1.11_10589_relaxed	CF-CAD38168.2.1.10_10532_relaxed	454	95.1	0.94	Riboviria	Picornaviridae	Enterovirus B	RNA-dependent RNA polymerase (RdRp) in the Enterovirus genus of positive-sense single-stranded RNA [(+)ssRNA] viruses, within the family Picornaviridae; cd23213	cluster
1_4r0e_polio_rdrp	1	CF-BAA24003.1.11_10589_relaxed	CF-AAD46138.1.1.10_10494_relaxed	454	96	0.94	Riboviria	Picornaviridae	Enterovirus B	RNA-dependent RNA polymerase (RdRp) in the Enterovirus genus of positive-sense single-stranded RNA [(+)ssRNA] viruses, within the family Picornaviridae; cd23213	cluster
1_4r0e_polio_rdrp	1	CF-BAA24003.1.11_10589_relaxed	CF-AAC00531.1.1.10_10493_relaxed	454	95.9	0.94	Riboviria	Picornaviridae	Enterovirus B	RNA-dependent RNA polymerase (RdRp) in the Enterovirus genus of positive-sense single-stranded RNA [(+)ssRNA] viruses, within the family Picornaviridae; cd23213	cluster
1_4r0e_polio_rdrp	1	CF-BAA24003.1.11_10589_relaxed	CF-AJO54282.1.1.10_10765_relaxed	451	95.2	0.93	Riboviria	Picornaviridae	Rhinovirus C	Conserved catalytic core domain of RNA-dependent RNA polymerase (RdRp) from the positive-sense single-stranded RNA [(+)ssRNA] viruses and closely related viruses; cl40470	cluster
1_4r0e_polio_rdrp	1	CF-BAA24003.1.11_10589_relaxed	CF-ACK37380.1.1.10_10719_relaxed	452	95.8	0.94	Riboviria	Picornaviridae	Rhinovirus B	Conserved catalytic core domain of RNA-dependent RNA polymerase (RdRp) from the positive-sense single-stranded RNA [(+)ssRNA] viruses and closely related viruses; cl40470	cluster
1_4r0e_polio_rdrp	1	CF-BAA24003.1.11_10589_relaxed	CF-AAA50478.1.1.10_10477_relaxed	454	95.3	0.94	Riboviria	Picornaviridae	Enterovirus A	RNA-dependent RNA polymerase (RdRp) in the Enterovirus genus of positive-sense single-stranded RNA [(+)ssRNA] viruses, within the family Picornaviridae; cd23213	cluster
1_4r0e_polio_rdrp	1	CF-BAA24003.1.11_10589_relaxed	CF-AAR38846.1.1.10_10473_relaxed	454	95.4	0.94	Riboviria	Picornaviridae	Enterovirus A	RNA-dependent RNA polymerase (RdRp) in the Enterovirus genus of positive-sense single-stranded RNA [(+)ssRNA] viruses, within the family Picornaviridae; cd23213	cluster
1_4r0e_polio_rdrp	1	CF-BAA24003.1.11_10589_relaxed	CF-AAX47036.1.1.10_10537_relaxed	454	95.8	0.94	Riboviria	Picornaviridae	Enterovirus B	RNA-dependent RNA polymerase (RdRp) in the Enterovirus genus of positive-sense single-stranded RNA [(+)ssRNA] viruses, within the family Picornaviridae; cd23213	cluster
1_4r0e_polio_rdrp	1	CF-BAA24003.1.11_10589_relaxed	CF-AAB59927.1.1.10_10492_relaxed	454	96	0.94	Riboviria	Picornaviridae	Enterovirus B	RNA-dependent RNA polymerase (RdRp) in the Enterovirus genus of positive-sense single-stranded RNA [(+)ssRNA] viruses, within the family Picornaviridae; cd23213	cluster
1_4r0e_polio_rdrp	1	CF-BAA24003.1.11_10589_relaxed	CF-AAT65964.1.1.10_10531_relaxed	454	96	0.94	Riboviria	Picornaviridae	Enterovirus B	RNA-dependent RNA polymerase (RdRp) in the Enterovirus genus of positive-sense single-stranded RNA [(+)ssRNA] viruses, within the family Picornaviridae; cd23213	cluster
1_4r0e_polio_rdrp	1	CF-BAA24003.1.11_10589_relaxed	CF-AAK13071.1.1.10_10529_relaxed	454	95.8	0.94	Riboviria	Picornaviridae	Enterovirus B	RNA-dependent RNA polymerase (RdRp) in the Enterovirus genus of positive-sense single-stranded RNA [(+)ssRNA] viruses, within the family Picornaviridae; cd23213	cluster
1_4r0e_polio_rdrp	1	CF-BAA24003.1.11_10589_relaxed	CF-AHK24839.1.1.11_10783_relaxed	451	95.1	0.93	Riboviria	Picornaviridae	Rhinovirus C	Conserved catalytic core domain of RNA-dependent RNA polymerase (RdRp) from the positive-sense single-stranded RNA [(+)ssRNA] viruses and closely related viruses; cl40470	cluster
1_4r0e_polio_rdrp	1	CF-BAA24003.1.11_10589_relaxed	CF-ABU62850.1.11_10748_relaxed	460	96	0.94	Riboviria	Picornaviridae	Rhinovirus C	3D	cluster
1_4r0e_polio_rdrp	1	CF-BAA24003.1.11_10589_relaxed	CF-AHK24839.1.11_10783_relaxed	460	95.7	0.94	Riboviria	Picornaviridae	Rhinovirus C	3D	cluster
1_4r0e_polio_rdrp	1	CF-BAA24003.1.11_10589_relaxed	CF-AJO54281.1.11_10784_relaxed	460	95.8	0.93	Riboviria	Picornaviridae	Rhinovirus C	Polymerase; 3D	cluster
1_4r0e_polio_rdrp	1	CF-BAA24003.1.11_10589_relaxed	CF-APA29022.1.1.9_10630_relaxed	449	96.3	0.94	Riboviria	Picornaviridae	Enterovirus K	Conserved catalytic core domain of RNA-dependent RNA polymerase (RdRp) from the positive-sense single-stranded RNA [(+)ssRNA] viruses and closely related viruses; cl40470	cluster
1_4r0e_polio_rdrp	1	CF-BAA24003.1.11_10589_relaxed	CF-AJO54281.1.1.10_10784_relaxed	451	95.2	0.93	Riboviria	Picornaviridae	Rhinovirus C	Conserved catalytic core domain of RNA-dependent RNA polymerase (RdRp) from the positive-sense single-stranded RNA [(+)ssRNA] viruses and closely related viruses; cl40470	cluster
1_4r0e_polio_rdrp	1	CF-BAA24003.1.11_10589_relaxed	CF-AEL31291.1.1.9_10793_relaxed	451	94.8	0.93	Riboviria	Picornaviridae	Rhinovirus C	Conserved catalytic core domain of RNA-dependent RNA polymerase (RdRp) from the positive-sense single-stranded RNA [(+)ssRNA] viruses and closely related viruses; cl40470	cluster
1_4r0e_polio_rdrp	1	CF-BAA24003.1.11_10589_relaxed	CF-AJF45985.1.1.9_10794_relaxed	451	95.5	0.94	Riboviria	Picornaviridae	Rhinovirus C	Conserved catalytic core domain of RNA-dependent RNA polymerase (RdRp) from the positive-sense single-stranded RNA [(+)ssRNA] viruses and closely related viruses; cl40470	cluster
1_4r0e_polio_rdrp	1	CF-BAA24003.1.11_10589_relaxed	CF-ABU62849.1.11_10747_relaxed	460	96.2	0.94	Riboviria	Picornaviridae	Rhinovirus C	3D	cluster
1_4r0e_polio_rdrp	1	CF-BAA24003.1.11_10589_relaxed	CF-AAB39968.1.1.10_10478_relaxed	454	94.6	0.93	Riboviria	Picornaviridae	Enterovirus A	RNA-dependent RNA polymerase (RdRp) in the Enterovirus genus of positive-sense single-stranded RNA [(+)ssRNA] viruses, within the family Picornaviridae; cd23213	cluster
1_4r0e_polio_rdrp	1	CF-BAA24003.1.11_10589_relaxed	CF-ACK37444.1.11_10725_relaxed	460	96.4	0.94	Riboviria	Picornaviridae	Rhinovirus B	3D	cluster
1_4r0e_polio_rdrp	1	CF-BAA24003.1.11_10589_relaxed	CF-ACK37407.1.11_10726_relaxed	460	96.3	0.94	Riboviria	Picornaviridae	Rhinovirus B	3D	cluster
1_4r0e_polio_rdrp	1	CF-BAA24003.1.11_10589_relaxed	CF-ABF51184.1.11_10714_relaxed	460	96.4	0.94	Riboviria	Picornaviridae	Rhinovirus B	3D (polymerase)	cluster
1_4r0e_polio_rdrp	1	CF-BAA24003.1.11_10589_relaxed	CF-ACK37368.1.11_10715_relaxed	460	96.2	0.94	Riboviria	Picornaviridae	Rhinovirus B	3D	cluster
1_4r0e_polio_rdrp	1	CF-BAA24003.1.11_10589_relaxed	CF-ACK37424.1.11_10733_relaxed	460	96.5	0.94	Riboviria	Picornaviridae	Rhinovirus B	3D	cluster
1_4r0e_polio_rdrp	1	CF-BAA24003.1.11_10589_relaxed	CF-ABF51179.1.1.10_10713_relaxed	452	95.6	0.94	Riboviria	Picornaviridae	Rhinovirus B	Conserved catalytic core domain of RNA-dependent RNA polymerase (RdRp) from the positive-sense single-stranded RNA [(+)ssRNA] viruses and closely related viruses; cl40470	cluster
1_4r0e_polio_rdrp	1	CF-BAA24003.1.11_10589_relaxed	CF-AAR38840.1.1.10_10467_relaxed	454	95.8	0.94	Riboviria	Picornaviridae	Enterovirus A	RNA-dependent RNA polymerase (RdRp) in the Enterovirus genus of positive-sense single-stranded RNA [(+)ssRNA] viruses, within the family Picornaviridae; cd23213	cluster
1_4r0e_polio_rdrp	1	CF-BAA24003.1.11_10589_relaxed	CF-ACK37393.1.1.10_10742_relaxed	452	95.8	0.94	Riboviria	Picornaviridae	Rhinovirus B	Conserved catalytic core domain of RNA-dependent RNA polymerase (RdRp) from the positive-sense single-stranded RNA [(+)ssRNA] viruses and closely related viruses; cl40470	cluster
1_4r0e_polio_rdrp	1	CF-BAA24003.1.11_10589_relaxed	CF-AEP69156.1.1.10_10741_relaxed	452	95.9	0.94	Riboviria	Picornaviridae	Rhinovirus B	Conserved catalytic core domain of RNA-dependent RNA polymerase (RdRp) from the positive-sense single-stranded RNA [(+)ssRNA] viruses and closely related viruses; cl40470	cluster
1_4r0e_polio_rdrp	1	CF-BAA24003.1.11_10589_relaxed	CF-ACK37442.1.1.10_10720_relaxed	452	95.7	0.93	Riboviria	Picornaviridae	Rhinovirus B	Conserved catalytic core domain of RNA-dependent RNA polymerase (RdRp) from the positive-sense single-stranded RNA [(+)ssRNA] viruses and closely related viruses; cl40470	cluster
1_4r0e_polio_rdrp	1	CF-BAA24003.1.11_10589_relaxed	CF-ACK37430.1.1.10_10737_relaxed	452	95.5	0.94	Riboviria	Picornaviridae	Rhinovirus B	Conserved catalytic core domain of RNA-dependent RNA polymerase (RdRp) from the positive-sense single-stranded RNA [(+)ssRNA] viruses and closely related viruses; cl40470	cluster
1_4r0e_polio_rdrp	1	CF-BAA24003.1.11_10589_relaxed	CF-ABO69376.1.1.10_10718_relaxed	452	95.7	0.94	Riboviria	Picornaviridae	Rhinovirus B	Conserved catalytic core domain of RNA-dependent RNA polymerase (RdRp) from the positive-sense single-stranded RNA [(+)ssRNA] viruses and closely related viruses; cl40470	cluster
1_4r0e_polio_rdrp	1	CF-BAA24003.1.11_10589_relaxed	CF-ABF51182.1.11_10724_relaxed	460	96.5	0.94	Riboviria	Picornaviridae	Rhinovirus B	3D (polymerase)	cluster
1_4r0e_polio_rdrp	1	CF-BAA24003.1.11_10589_relaxed	CF-ACK37444.1.1.10_10725_relaxed	452	95.8	0.94	Riboviria	Picornaviridae	Rhinovirus B	Conserved catalytic core domain of RNA-dependent RNA polymerase (RdRp) from the positive-sense single-stranded RNA [(+)ssRNA] viruses and closely related viruses; cl40470	cluster
1_4r0e_polio_rdrp	1	CF-BAA24003.1.11_10589_relaxed	CF-ACK37369.1.1.10_10637_relaxed	452	95.6	0.94	Riboviria	Picornaviridae	Rhinovirus A	Conserved catalytic core domain of RNA-dependent RNA polymerase (RdRp) from the positive-sense single-stranded RNA [(+)ssRNA] viruses and closely related viruses; cl40470	cluster
1_4r0e_polio_rdrp	1	CF-BAA24003.1.11_10589_relaxed	CF-ABQ16587.1.1.10_10743_relaxed	451	95.4	0.93	Riboviria	Picornaviridae	Rhinovirus C	Conserved catalytic core domain of RNA-dependent RNA polymerase (RdRp) from the positive-sense single-stranded RNA [(+)ssRNA] viruses and closely related viruses; cl40470	cluster
1_4r0e_polio_rdrp	1	CF-BAA24003.1.11_10589_relaxed	CF-AAL69633.2.1.10_10489_relaxed	454	95.3	0.94	Riboviria	Picornaviridae	Enterovirus A	Conserved catalytic core domain of RNA-dependent RNA polymerase (RdRp) from the positive-sense single-stranded RNA [(+)ssRNA] viruses and closely related viruses; cl40470	cluster
1_4r0e_polio_rdrp	1	CF-BAA24003.1.11_10589_relaxed	CF-AAR38849.1.1.10_10476_relaxed	454	96	0.94	Riboviria	Picornaviridae	Enterovirus A	RNA-dependent RNA polymerase (RdRp) in the Enterovirus genus of positive-sense single-stranded RNA [(+)ssRNA] viruses, within the family Picornaviridae; cd23213	cluster
1_4r0e_polio_rdrp	1	CF-BAA24003.1.11_10589_relaxed	CF-AAQ73092.1.1.10_10526_relaxed	454	96	0.94	Riboviria	Picornaviridae	Enterovirus B	RNA-dependent RNA polymerase (RdRp) in the Enterovirus genus of positive-sense single-stranded RNA [(+)ssRNA] viruses, within the family Picornaviridae; cd23213	cluster
1_4r0e_polio_rdrp	1	CF-BAA24003.1.11_10589_relaxed	CF-AAQ73097.1.1.10_10528_relaxed	454	95.9	0.94	Riboviria	Picornaviridae	Enterovirus B	RNA-dependent RNA polymerase (RdRp) in the Enterovirus genus of positive-sense single-stranded RNA [(+)ssRNA] viruses, within the family Picornaviridae; cd23213	cluster
1_4r0e_polio_rdrp	1	CF-BAA24003.1.11_10589_relaxed	CF-AAQ73091.1.1.10_10525_relaxed	454	95.9	0.94	Riboviria	Picornaviridae	Enterovirus B	RNA-dependent RNA polymerase (RdRp) in the Enterovirus genus of positive-sense single-stranded RNA [(+)ssRNA] viruses, within the family Picornaviridae; cd23213	cluster
1_4r0e_polio_rdrp	1	CF-BAA24003.1.11_10589_relaxed	CF-AAQ73076.1.1.10_10510_relaxed	454	95.8	0.94	Riboviria	Picornaviridae	Enterovirus B	RNA-dependent RNA polymerase (RdRp) in the Enterovirus genus of positive-sense single-stranded RNA [(+)ssRNA] viruses, within the family Picornaviridae; cd23213	cluster
1_4r0e_polio_rdrp	1	CF-BAA24003.1.11_10589_relaxed	CF-ABF51180.1.1.10_10716_relaxed	452	95.8	0.94	Riboviria	Picornaviridae	Rhinovirus B	Conserved catalytic core domain of RNA-dependent RNA polymerase (RdRp) from the positive-sense single-stranded RNA [(+)ssRNA] viruses and closely related viruses; cl40470	cluster
1_4r0e_polio_rdrp	1	CF-BAA24003.1.11_10589_relaxed	CF-AFR46521.1.11_10581_relaxed	461	96.4	0.94	Riboviria	Picornaviridae	Enterovirus C	3D	cluster
1_4r0e_polio_rdrp	1	CF-BAA24003.1.11_10589_relaxed	CF-AAQ02677.1.11_10564_relaxed	461	96.5	0.94	Riboviria	Picornaviridae	Enterovirus C	3D	cluster
1_4r0e_polio_rdrp	1	CF-BAA24003.1.11_10589_relaxed	CF-AAQ02681.1.11_10567_relaxed	461	96.5	0.94	Riboviria	Picornaviridae	Enterovirus C	3D	cluster
1_4r0e_polio_rdrp	1	CF-BAA24003.1.11_10589_relaxed	CF-ABU41836.1.11_10575_relaxed	461	96.5	0.94	Riboviria	Picornaviridae	Enterovirus C	3d	cluster
1_4r0e_polio_rdrp	1	CF-BAA24003.1.11_10589_relaxed	CF-ABF51183.1.11_10727_relaxed	460	96.5	0.94	Riboviria	Picornaviridae	Rhinovirus B	3D (polymerase)	cluster
1_4r0e_polio_rdrp	1	CF-BAA24003.1.11_10589_relaxed	CF-ACK37428.1.11_10736_relaxed	460	96.5	0.94	Riboviria	Picornaviridae	Rhinovirus B	3D	cluster
1_4r0e_polio_rdrp	1	CF-BAA24003.1.11_10589_relaxed	CF-ACK37369.1.11_10637_relaxed	460	96.1	0.94	Riboviria	Picornaviridae	Rhinovirus A	3D	cluster
1_4r0e_polio_rdrp	1	CF-BAA24003.1.11_10589_relaxed	CF-AAQ73079.1.11_10513_relaxed	462	96.4	0.94	Riboviria	Picornaviridae	Enterovirus B	3D	cluster
1_4r0e_polio_rdrp	1	CF-BAA24003.1.11_10589_relaxed	CF-AAQ73086.1.11_10520_relaxed	462	96.5	0.94	Riboviria	Picornaviridae	Enterovirus B	3D	cluster
1_4r0e_polio_rdrp	1	CF-BAA24003.1.11_10589_relaxed	CF-ACK37403.1.11_10684_relaxed	459	96	0.94	Riboviria	Picornaviridae	Rhinovirus A	3D	cluster
1_4r0e_polio_rdrp	1	CF-BAA24003.1.11_10589_relaxed	CF-ABF51204.1.1.10_10691_relaxed	452	95.4	0.93	Riboviria	Picornaviridae	Rhinovirus A	Conserved catalytic core domain of RNA-dependent RNA polymerase (RdRp) from the positive-sense single-stranded RNA [(+)ssRNA] viruses and closely related viruses; cl40470	cluster
1_4r0e_polio_rdrp	1	CF-BAA24003.1.11_10589_relaxed	CF-ACK37400.1.1.10_10680_relaxed	452	95.1	0.93	Riboviria	Picornaviridae	Rhinovirus A	Conserved catalytic core domain of RNA-dependent RNA polymerase (RdRp) from the positive-sense single-stranded RNA [(+)ssRNA] viruses and closely related viruses; cl40470	cluster
1_4r0e_polio_rdrp	1	CF-BAA24003.1.11_10589_relaxed	CF-ACK37375.1.1.10_10646_relaxed	452	95.2	0.93	Riboviria	Picornaviridae	Rhinovirus A	Conserved catalytic core domain of RNA-dependent RNA polymerase (RdRp) from the positive-sense single-stranded RNA [(+)ssRNA] viruses and closely related viruses; cl40470	cluster
1_4r0e_polio_rdrp	1	CF-BAA24003.1.11_10589_relaxed	CF-BAA00518.1.11_10498_relaxed	462	96.4	0.94	Riboviria	Picornaviridae	Enterovirus B	3D protein	cluster
1_4r0e_polio_rdrp	1	CF-BAA24003.1.11_10589_relaxed	CF-AAT65951.1.11_10530_relaxed	462	96.4	0.94	Riboviria	Picornaviridae	Enterovirus B	3D protein	cluster
1_4r0e_polio_rdrp	1	CF-BAA24003.1.11_10589_relaxed	CF-AAF21971.1.1.10_10496_relaxed	454	95.9	0.94	Riboviria	Picornaviridae	Enterovirus B	RNA-dependent RNA polymerase (RdRp) in the Enterovirus genus of positive-sense single-stranded RNA [(+)ssRNA] viruses, within the family Picornaviridae; cd23213	cluster
1_4r0e_polio_rdrp	1	CF-BAA24003.1.11_10589_relaxed	CF-CAA29172.1.1.10_10495_relaxed	454	95.7	0.94	Riboviria	Picornaviridae	Enterovirus B	RNA-dependent RNA polymerase (RdRp) in the Enterovirus genus of positive-sense single-stranded RNA [(+)ssRNA] viruses, within the family Picornaviridae; cd23213	cluster
1_4r0e_polio_rdrp	1	CF-BAA24003.1.11_10589_relaxed	CF-AAD02132.1.1.10_10497_relaxed	454	95.8	0.94	Riboviria	Picornaviridae	Enterovirus B	RNA-dependent RNA polymerase (RdRp) in the Enterovirus genus of positive-sense single-stranded RNA [(+)ssRNA] viruses, within the family Picornaviridae; cd23213	cluster
1_4r0e_polio_rdrp	1	CF-BAA24003.1.11_10589_relaxed	CF-ACK37425.1.11_10734_relaxed	460	96.4	0.94	Riboviria	Picornaviridae	Rhinovirus B	3D	cluster
1_4r0e_polio_rdrp	1	CF-BAA24003.1.11_10589_relaxed	CF-ACK37409.1.11_10728_relaxed	460	96.5	0.94	Riboviria	Picornaviridae	Rhinovirus B	3D	cluster
1_4r0e_polio_rdrp	1	CF-BAA24003.1.11_10589_relaxed	CF-AAL69623.2.11_10555_relaxed	462	96	0.94	Riboviria	Picornaviridae	Enterovirus B	3D	cluster
1_4r0e_polio_rdrp	1	CF-BAA24003.1.11_10589_relaxed	CF-AAQ73087.1.11_10521_relaxed	462	96.3	0.94	Riboviria	Picornaviridae	Enterovirus B	3D	cluster
1_4r0e_polio_rdrp	1	CF-BAA24003.1.11_10589_relaxed	CF-AAR38847.1.11_10474_relaxed	462	96.7	0.94	Riboviria	Picornaviridae	Enterovirus A	3D protein	cluster
1_4r0e_polio_rdrp	1	CF-BAA24003.1.11_10589_relaxed	CF-AAX47033.1.1.10_10534_relaxed	454	95.8	0.94	Riboviria	Picornaviridae	Enterovirus B	RNA-dependent RNA polymerase (RdRp) in the Enterovirus genus of positive-sense single-stranded RNA [(+)ssRNA] viruses, within the family Picornaviridae; cd23213	cluster
1_4r0e_polio_rdrp	1	CF-BAA24003.1.11_10589_relaxed	CF-ACU27241.1.1.10_10576_relaxed	438	92.2	0.92	Riboviria	Picornaviridae	Enterovirus C	Conserved catalytic core domain of RNA-dependent RNA polymerase (RdRp) from the positive-sense single-stranded RNA [(+)ssRNA] viruses and closely related viruses; cl40470	cluster
1_4r0e_polio_rdrp	1	CF-BAA24003.1.11_10589_relaxed	CF-AJA74399.1.1.10_10553_relaxed	453	95.6	0.94	Riboviria	Picornaviridae	Enterovirus B	RNA-dependent RNA polymerase (RdRp) in the Enterovirus genus of positive-sense single-stranded RNA [(+)ssRNA] viruses, within the family Picornaviridae; cd23213	cluster
1_4r0e_polio_rdrp	1	CF-BAA24003.1.11_10589_relaxed	CF-CAA55650.1.1.10_10509_relaxed	454	95.9	0.94	Riboviria	Picornaviridae	Enterovirus B	RNA-dependent RNA polymerase (RdRp) in the Enterovirus genus of positive-sense single-stranded RNA [(+)ssRNA] viruses, within the family Picornaviridae; cd23213	cluster
1_4r0e_polio_rdrp	1	CF-BAA24003.1.11_10589_relaxed	CF-AAL69622.2.1.10_10491_relaxed	454	95.7	0.94	Riboviria	Picornaviridae	Enterovirus A	RNA-dependent RNA polymerase (RdRp) in the Enterovirus genus of positive-sense single-stranded RNA [(+)ssRNA] viruses, within the family Picornaviridae; cd23213	cluster
1_4r0e_polio_rdrp	1	CF-BAA24003.1.11_10589_relaxed	CF-ABK41188.1.1.10_10539_relaxed	454	95.8	0.94	Riboviria	Picornaviridae	Enterovirus B	RNA-dependent RNA polymerase (RdRp) in the Enterovirus genus of positive-sense single-stranded RNA [(+)ssRNA] viruses, within the family Picornaviridae; cd23213	cluster
1_4r0e_polio_rdrp	1	CF-BAA24003.1.11_10589_relaxed	CF-AAR38845.1.1.10_10472_relaxed	454	96	0.94	Riboviria	Picornaviridae	Enterovirus A	RNA-dependent RNA polymerase (RdRp) in the Enterovirus genus of positive-sense single-stranded RNA [(+)ssRNA] viruses, within the family Picornaviridae; cd23213	cluster
1_4r0e_polio_rdrp	1	CF-BAA24003.1.11_10589_relaxed	CF-AAX47034.1.1.10_10535_relaxed	454	95.9	0.94	Riboviria	Picornaviridae	Enterovirus B	RNA-dependent RNA polymerase (RdRp) in the Enterovirus genus of positive-sense single-stranded RNA [(+)ssRNA] viruses, within the family Picornaviridae; cd23213	cluster
1_4r0e_polio_rdrp	1	CF-BAA24003.1.11_10589_relaxed	CF-ACK37428.1.1.10_10736_relaxed	452	95.7	0.94	Riboviria	Picornaviridae	Rhinovirus B	Conserved catalytic core domain of RNA-dependent RNA polymerase (RdRp) from the positive-sense single-stranded RNA [(+)ssRNA] viruses and closely related viruses; cl40470	cluster
1_4r0e_polio_rdrp	1	CF-BAA24003.1.11_10589_relaxed	CF-AAR38848.1.1.10_10475_relaxed	454	95.7	0.94	Riboviria	Picornaviridae	Enterovirus A	RNA-dependent RNA polymerase (RdRp) in the Enterovirus genus of positive-sense single-stranded RNA [(+)ssRNA] viruses, within the family Picornaviridae; cd23213	cluster
1_4r0e_polio_rdrp	1	CF-BAA24003.1.11_10589_relaxed	CF-AAL37163.1.1.10_10515_relaxed	454	95.8	0.94	Riboviria	Picornaviridae	Enterovirus B	RNA-dependent RNA polymerase (RdRp) in the Enterovirus genus of positive-sense single-stranded RNA [(+)ssRNA] viruses, within the family Picornaviridae; cd23213	cluster
1_4r0e_polio_rdrp	1	CF-BAA24003.1.11_10589_relaxed	CF-AAD45119.1.1.10_10524_relaxed	454	95.8	0.94	Riboviria	Picornaviridae	Enterovirus B	RNA-dependent RNA polymerase (RdRp) in the Enterovirus genus of positive-sense single-stranded RNA [(+)ssRNA] viruses, within the family Picornaviridae; cd23213	cluster
1_4r0e_polio_rdrp	1	CF-BAA24003.1.11_10589_relaxed	CF-AAL69626.2.1.11_10488_relaxed	454	95.4	0.93	Riboviria	Picornaviridae	Enterovirus A	RNA-dependent RNA polymerase (RdRp) in the Enterovirus genus of positive-sense single-stranded RNA [(+)ssRNA] viruses, within the family Picornaviridae; cd23213	cluster
1_4r0e_polio_rdrp	1	CF-BAA24003.1.11_10589_relaxed	CF-AAL69636.2.1.10_10490_relaxed	454	96.1	0.94	Riboviria	Picornaviridae	Enterovirus A	RNA-dependent RNA polymerase (RdRp) in the Enterovirus genus of positive-sense single-stranded RNA [(+)ssRNA] viruses, within the family Picornaviridae; cd23213	cluster
1_4r0e_polio_rdrp	1	CF-BAA24003.1.11_10589_relaxed	CF-AAW30683.1.1.10_10480_relaxed	454	95.6	0.94	Riboviria	Picornaviridae	Enterovirus A	RNA-dependent RNA polymerase (RdRp) in the Enterovirus genus of positive-sense single-stranded RNA [(+)ssRNA] viruses, within the family Picornaviridae; cd23213	cluster
1_4r0e_polio_rdrp	1	CF-BAA24003.1.11_10589_relaxed	CF-AAX47037.1.1.10_10538_relaxed	454	95.8	0.94	Riboviria	Picornaviridae	Enterovirus B	RNA-dependent RNA polymerase (RdRp) in the Enterovirus genus of positive-sense single-stranded RNA [(+)ssRNA] viruses, within the family Picornaviridae; cd23213	cluster
1_4r0e_polio_rdrp	1	CF-BAA24003.1.11_10589_relaxed	CF-ABK41189.1.1.10_10547_relaxed	454	96	0.94	Riboviria	Picornaviridae	Enterovirus B	RNA-dependent RNA polymerase (RdRp) in the Enterovirus genus of positive-sense single-stranded RNA [(+)ssRNA] viruses, within the family Picornaviridae; cd23213	cluster
1_4r0e_polio_rdrp	1	CF-BAA24003.1.11_10589_relaxed	CF-AAX47044.1.1.10_10548_relaxed	454	95.8	0.94	Riboviria	Picornaviridae	Enterovirus B	RNA-dependent RNA polymerase (RdRp) in the Enterovirus genus of positive-sense single-stranded RNA [(+)ssRNA] viruses, within the family Picornaviridae; cd23213	cluster
1_4r0e_polio_rdrp	1	CF-BAA24003.1.11_10589_relaxed	CF-AHL27172.1.1.10_10549_relaxed	454	95.9	0.94	Riboviria	Picornaviridae	Enterovirus B	RNA-dependent RNA polymerase (RdRp) in the Enterovirus genus of positive-sense single-stranded RNA [(+)ssRNA] viruses, within the family Picornaviridae; cd23213	cluster
1_4r0e_polio_rdrp	1	CF-BAA24003.1.11_10589_relaxed	CF-AAQ73095.1.1.10_10505_relaxed	454	96	0.94	Riboviria	Picornaviridae	Enterovirus B	RNA-dependent RNA polymerase (RdRp) in the Enterovirus genus of positive-sense single-stranded RNA [(+)ssRNA] viruses, within the family Picornaviridae; cd23213	cluster
1_4r0e_polio_rdrp	1	CF-BAA24003.1.11_10589_relaxed	CF-BAG70420.1.1.10_10550_relaxed	454	95.9	0.94	Riboviria	Picornaviridae	Enterovirus B	RNA-dependent RNA polymerase (RdRp) in the Enterovirus genus of positive-sense single-stranded RNA [(+)ssRNA] viruses, within the family Picornaviridae; cd23213	cluster
1_4r0e_polio_rdrp	1	CF-BAA24003.1.11_10589_relaxed	CF-AAD19342.1.1.10_10504_relaxed	454	95.8	0.94	Riboviria	Picornaviridae	Enterovirus B	RNA-dependent RNA polymerase (RdRp) in the Enterovirus genus of positive-sense single-stranded RNA [(+)ssRNA] viruses, within the family Picornaviridae; cd23213	cluster
1_4r0e_polio_rdrp	1	CF-BAA24003.1.11_10589_relaxed	CF-AAQ73085.1.1.10_10519_relaxed	454	95.8	0.94	Riboviria	Picornaviridae	Enterovirus B	RNA-dependent RNA polymerase (RdRp) in the Enterovirus genus of positive-sense single-stranded RNA [(+)ssRNA] viruses, within the family Picornaviridae; cd23213	cluster
1_4r0e_polio_rdrp	1	CF-BAA24003.1.11_10589_relaxed	CF-AAR38847.1.1.10_10474_relaxed	454	96	0.94	Riboviria	Picornaviridae	Enterovirus A	RNA-dependent RNA polymerase (RdRp) in the Enterovirus genus of positive-sense single-stranded RNA [(+)ssRNA] viruses, within the family Picornaviridae; cd23213	cluster
1_4r0e_polio_rdrp	1	CF-BAA24003.1.11_10589_relaxed	CF-AAQ02675.1.1.10_10562_relaxed	453	96.1	0.94	Riboviria	Picornaviridae	Enterovirus C	RNA-dependent RNA polymerase (RdRp) in the Enterovirus genus of positive-sense single-stranded RNA [(+)ssRNA] viruses, within the family Picornaviridae; cd23213	cluster
1_4r0e_polio_rdrp	1	CF-BAA24003.1.11_10589_relaxed	CF-AAQ02679.1.1.10_10566_relaxed	453	95.8	0.94	Riboviria	Picornaviridae	Enterovirus C	RNA-dependent RNA polymerase (RdRp) in the Enterovirus genus of positive-sense single-stranded RNA [(+)ssRNA] viruses, within the family Picornaviridae; cd23213	cluster
1_4r0e_polio_rdrp	1	CF-BAA24003.1.11_10589_relaxed	CF-ABF51192.1.11_10639_relaxed	460	95.6	0.93	Riboviria	Picornaviridae	Rhinovirus A	3D (polymerase)	cluster
1_4r0e_polio_rdrp	1	CF-BAA24003.1.11_10589_relaxed	CF-ACK37394.1.11_10673_relaxed	460	95.6	0.94	Riboviria	Picornaviridae	Rhinovirus A	3D	cluster
1_4r0e_polio_rdrp	1	CF-BAA24003.1.11_10589_relaxed	CF-ACK37423.1.11_10701_relaxed	460	95.6	0.93	Riboviria	Picornaviridae	Rhinovirus A	3D	cluster
1_4r0e_polio_rdrp	1	CF-BAA24003.1.11_10589_relaxed	CF-CAA24465.1.10_10557_relaxed	461	96.5	0.94	Riboviria	Picornaviridae	Enterovirus C	Protein 4b	cluster
1_4r0e_polio_rdrp	1	CF-BAA24003.1.11_10589_relaxed	CF-AAX47039.1.1.10_10540_relaxed	454	96	0.94	Riboviria	Picornaviridae	Enterovirus B	RNA-dependent RNA polymerase (RdRp) in the Enterovirus genus of positive-sense single-stranded RNA [(+)ssRNA] viruses, within the family Picornaviridae; cd23213	cluster
1_4r0e_polio_rdrp	1	CF-BAA24003.1.11_10589_relaxed	CF-AAR38844.1.1.11_10471_relaxed	454	95.5	0.94	Riboviria	Picornaviridae	Enterovirus A	RNA-dependent RNA polymerase (RdRp) in the Enterovirus genus of positive-sense single-stranded RNA [(+)ssRNA] viruses, within the family Picornaviridae; cd23213	cluster
1_4r0e_polio_rdrp	1	CF-BAA24003.1.11_10589_relaxed	CF-ABF51201.1.11_10672_relaxed	459	95.7	0.94	Riboviria	Picornaviridae	Rhinovirus A	3D (polymerase)	cluster
1_4r0e_polio_rdrp	1	CF-BAA24003.1.11_10589_relaxed	CF-AAQ73084.1.11_10518_relaxed	462	96.4	0.94	Riboviria	Picornaviridae	Enterovirus B	3D	cluster
1_4r0e_polio_rdrp	1	CF-BAA24003.1.11_10589_relaxed	CF-AAQ73088.1.11_10522_relaxed	462	96.3	0.94	Riboviria	Picornaviridae	Enterovirus B	3D	cluster
1_4r0e_polio_rdrp	1	CF-BAA24003.1.11_10589_relaxed	CF-AAQ73089.1.11_10523_relaxed	462	96.4	0.94	Riboviria	Picornaviridae	Enterovirus B	3D	cluster
1_4r0e_polio_rdrp	1	CF-BAA24003.1.11_10589_relaxed	CF-AAR38848.1.11_10475_relaxed	462	96.5	0.94	Riboviria	Picornaviridae	Enterovirus A	3D protein	cluster
1_4r0e_polio_rdrp	1	CF-BAA24003.1.11_10589_relaxed	CF-AAK13071.1.11_10529_relaxed	462	96.4	0.94	Riboviria	Picornaviridae	Enterovirus B	3D	cluster
1_4r0e_polio_rdrp	1	CF-BAA24003.1.11_10589_relaxed	CF-AAX47037.1.11_10538_relaxed	462	96.2	0.94	Riboviria	Picornaviridae	Enterovirus B	3D	cluster
1_4r0e_polio_rdrp	1	CF-BAA24003.1.11_10589_relaxed	CF-AAQ02681.1.1.10_10567_relaxed	453	96	0.94	Riboviria	Picornaviridae	Enterovirus C	RNA-dependent RNA polymerase (RdRp) in the Enterovirus genus of positive-sense single-stranded RNA [(+)ssRNA] viruses, within the family Picornaviridae; cd23213	cluster
1_4r0e_polio_rdrp	1	CF-BAA24003.1.11_10589_relaxed	CF-AAQ73097.1.11_10528_relaxed	462	96.3	0.94	Riboviria	Picornaviridae	Enterovirus B	3D	cluster
1_4r0e_polio_rdrp	1	CF-BAA24003.1.11_10589_relaxed	CF-AAQ73093.1.11_10527_relaxed	462	96.4	0.94	Riboviria	Picornaviridae	Enterovirus B	3D	cluster
1_4r0e_polio_rdrp	1	CF-BAA24003.1.11_10589_relaxed	CF-AAX47034.1.11_10535_relaxed	462	96.4	0.94	Riboviria	Picornaviridae	Enterovirus B	3D	cluster
1_4r0e_polio_rdrp	1	CF-BAA24003.1.11_10589_relaxed	CF-AAB39968.1.11_10478_relaxed	462	96	0.94	Riboviria	Picornaviridae	Enterovirus A	3D	cluster
1_4r0e_polio_rdrp	1	CF-BAA24003.1.11_10589_relaxed	CF-AAR38840.1.11_10467_relaxed	462	96.6	0.94	Riboviria	Picornaviridae	Enterovirus A	3D protein	cluster
1_4r0e_polio_rdrp	1	CF-BAA24003.1.11_10589_relaxed	CF-AAX47035.1.11_10536_relaxed	462	96.5	0.94	Riboviria	Picornaviridae	Enterovirus B	3D	cluster
1_4r0e_polio_rdrp	1	CF-BAA24003.1.11_10589_relaxed	CF-AEP69150.1.11_10708_relaxed	457	95.4	0.93	Riboviria	Picornaviridae	Rhinovirus A	3D	cluster
1_4r0e_polio_rdrp	1	CF-BAA24003.1.11_10589_relaxed	CF-ABF51202.1.11_10653_relaxed	459	95.6	0.94	Riboviria	Picornaviridae	Rhinovirus A	3D (polymerase)	cluster
1_4r0e_polio_rdrp	1	CF-BAA24003.1.11_10589_relaxed	CF-AAQ73081.1.1.10_10516_relaxed	454	96	0.94	Riboviria	Picornaviridae	Enterovirus B	RNA-dependent RNA polymerase (RdRp) in the Enterovirus genus of positive-sense single-stranded RNA [(+)ssRNA] viruses, within the family Picornaviridae; cd23213	cluster
1_4r0e_polio_rdrp	1	CF-BAA24003.1.11_10589_relaxed	CF-AAQ73076.1.11_10510_relaxed	462	96.4	0.94	Riboviria	Picornaviridae	Enterovirus B	3D	cluster
1_4r0e_polio_rdrp	1	CF-BAA24003.1.11_10589_relaxed	CF-AAQ73090.1.1.10_10502_relaxed	454	95.9	0.94	Riboviria	Picornaviridae	Enterovirus B	RNA-dependent RNA polymerase (RdRp) in the Enterovirus genus of positive-sense single-stranded RNA [(+)ssRNA] viruses, within the family Picornaviridae; cd23213	cluster
1_4r0e_polio_rdrp	1	CF-BAA24003.1.11_10589_relaxed	CF-AAR38843.1.1.10_10470_relaxed	454	95.9	0.94	Riboviria	Picornaviridae	Enterovirus A	RNA-dependent RNA polymerase (RdRp) in the Enterovirus genus of positive-sense single-stranded RNA [(+)ssRNA] viruses, within the family Picornaviridae; cd23213	cluster
1_4r0e_polio_rdrp	1	CF-BAA24003.1.11_10589_relaxed	CF-BAG70419.1.1.10_10546_relaxed	454	95.8	0.94	Riboviria	Picornaviridae	Enterovirus B	RNA-dependent RNA polymerase (RdRp) in the Enterovirus genus of positive-sense single-stranded RNA [(+)ssRNA] viruses, within the family Picornaviridae; cd23213	cluster
1_4r0e_polio_rdrp	1	CF-BAA24003.1.11_10589_relaxed	CF-AAQ73088.1.1.10_10522_relaxed	454	95.7	0.94	Riboviria	Picornaviridae	Enterovirus B	RNA-dependent RNA polymerase (RdRp) in the Enterovirus genus of positive-sense single-stranded RNA [(+)ssRNA] viruses, within the family Picornaviridae; cd23213	cluster
1_4r0e_polio_rdrp	1	CF-BAA24003.1.11_10589_relaxed	CF-AAC63944.2.1.10_10499_relaxed	454	95.9	0.94	Riboviria	Picornaviridae	Enterovirus B	RNA-dependent RNA polymerase (RdRp) in the Enterovirus genus of positive-sense single-stranded RNA [(+)ssRNA] viruses, within the family Picornaviridae; cd23213	cluster
1_4r0e_polio_rdrp	1	CF-BAA24003.1.11_10589_relaxed	CF-AAL68560.2.1.10_10626_relaxed	454	95.8	0.94	Riboviria	Picornaviridae	Enterovirus J	RNA-dependent RNA polymerase (RdRp) in the Enterovirus genus of positive-sense single-stranded RNA [(+)ssRNA] viruses, within the family Picornaviridae; cd23213	cluster
1_4r0e_polio_rdrp	1	CF-BAA24003.1.11_10589_relaxed	CF-AFJ04537.1.1.6_10402_relaxed	462	96.3	0.94	Riboviria	Picornaviridae	Cosavirus A	Conserved catalytic core domain of RNA-dependent RNA polymerase (RdRp) from the positive-sense single-stranded RNA [(+)ssRNA] viruses and closely related viruses; cl40470	cluster
1_4r0e_polio_rdrp	1	CF-BAA24003.1.11_10589_relaxed	CF-AFJ04540.1.1.6_10401_relaxed	462	96.4	0.94	Riboviria	Picornaviridae	Cosavirus A	Conserved catalytic core domain of RNA-dependent RNA polymerase (RdRp) from the positive-sense single-stranded RNA [(+)ssRNA] viruses and closely related viruses; cl40470	cluster
1_4r0e_polio_rdrp	1	CF-BAA24003.1.11_10589_relaxed	CF-AAX47040.1.1.10_10541_relaxed	454	95.8	0.94	Riboviria	Picornaviridae	Enterovirus B	RNA-dependent RNA polymerase (RdRp) in the Enterovirus genus of positive-sense single-stranded RNA [(+)ssRNA] viruses, within the family Picornaviridae; cd23213	cluster
1_4r0e_polio_rdrp	1	CF-BAA24003.1.11_10589_relaxed	CF-AAX47041.1.1.10_10542_relaxed	454	96	0.94	Riboviria	Picornaviridae	Enterovirus B	RNA-dependent RNA polymerase (RdRp) in the Enterovirus genus of positive-sense single-stranded RNA [(+)ssRNA] viruses, within the family Picornaviridae; cd23213	cluster
1_4r0e_polio_rdrp	1	CF-BAA24003.1.11_10589_relaxed	CF-CAA59341.1.1.10_10507_relaxed	454	95.9	0.94	Riboviria	Picornaviridae	Enterovirus B	RNA-dependent RNA polymerase (RdRp) in the Enterovirus genus of positive-sense single-stranded RNA [(+)ssRNA] viruses, within the family Picornaviridae; cd23213	cluster
1_4r0e_polio_rdrp	1	CF-BAA24003.1.11_10589_relaxed	CF-AAT65951.1.1.10_10530_relaxed	454	95.9	0.94	Riboviria	Picornaviridae	Enterovirus B	RNA-dependent RNA polymerase (RdRp) in the Enterovirus genus of positive-sense single-stranded RNA [(+)ssRNA] viruses, within the family Picornaviridae; cd23213	cluster
1_4r0e_polio_rdrp	1	CF-BAA24003.1.11_10589_relaxed	CF-AAX47042.1.1.10_10543_relaxed	454	95.9	0.94	Riboviria	Picornaviridae	Enterovirus B	RNA-dependent RNA polymerase (RdRp) in the Enterovirus genus of positive-sense single-stranded RNA [(+)ssRNA] viruses, within the family Picornaviridae; cd23213	cluster
1_4r0e_polio_rdrp	1	CF-BAA24003.1.11_10589_relaxed	CF-AAQ73096.1.1.10_10506_relaxed	454	95.8	0.94	Riboviria	Picornaviridae	Enterovirus B	RNA-dependent RNA polymerase (RdRp) in the Enterovirus genus of positive-sense single-stranded RNA [(+)ssRNA] viruses, within the family Picornaviridae; cd23213	cluster
1_4r0e_polio_rdrp	1	CF-BAA24003.1.11_10589_relaxed	CF-ACL99815.1.1.6_10413_relaxed	461	96	0.94	Riboviria	Picornaviridae	Cosavirus E	Conserved catalytic core domain of RNA-dependent RNA polymerase (RdRp) from the positive-sense single-stranded RNA [(+)ssRNA] viruses and closely related viruses; cl40470	cluster
1_4r0e_polio_rdrp	1	CF-BAA24003.1.11_10589_relaxed	CF-ACL15190.1.1.6_10407_relaxed	460	96.2	0.94	Riboviria	Picornaviridae	Cosavirus B	Conserved catalytic core domain of RNA-dependent RNA polymerase (RdRp) from the positive-sense single-stranded RNA [(+)ssRNA] viruses and closely related viruses; cl40470	cluster
1_4r0e_polio_rdrp	1	CF-BAA24003.1.11_10589_relaxed	CF-ACL15186.1.11_10384_relaxed	463	96.2	0.94	Riboviria	Picornaviridae	Cosavirus A	3D	cluster
1_4r0e_polio_rdrp	1	CF-BAA24003.1.11_10589_relaxed	CF-ACK37388.1.11_10666_relaxed	460	96	0.94	Riboviria	Picornaviridae	Rhinovirus A	3D	cluster
1_4r0e_polio_rdrp	1	CF-BAA24003.1.11_10589_relaxed	CF-AAL69638.2.1.10_10624_relaxed	454	95.6	0.94	Riboviria	Picornaviridae	Enterovirus J	RNA-dependent RNA polymerase (RdRp) in the Enterovirus genus of positive-sense single-stranded RNA [(+)ssRNA] viruses, within the family Picornaviridae; cd23213	cluster
1_4r0e_polio_rdrp	1	CF-BAA24003.1.11_10589_relaxed	CF-AAQ73082.1.1.10_10501_relaxed	454	95.8	0.94	Riboviria	Picornaviridae	Enterovirus B	RNA-dependent RNA polymerase (RdRp) in the Enterovirus genus of positive-sense single-stranded RNA [(+)ssRNA] viruses, within the family Picornaviridae; cd23213	cluster
1_4r0e_polio_rdrp	1	CF-BAA24003.1.11_10589_relaxed	CF-ACL99815.1.11_10413_relaxed	462	95.9	0.94	Riboviria	Picornaviridae	Cosavirus E	3D	cluster
1_4r0e_polio_rdrp	1	CF-BAA24003.1.11_10589_relaxed	CF-ACL15185.1.1.6_10383_relaxed	462	96.4	0.94	Riboviria	Picornaviridae	Cosavirus A	Conserved catalytic core domain of RNA-dependent RNA polymerase (RdRp) from the positive-sense single-stranded RNA [(+)ssRNA] viruses and closely related viruses; cl40470	cluster
1_4r0e_polio_rdrp	1	CF-BAA24003.1.11_10589_relaxed	CF-AAQ73094.1.1.10_10503_relaxed	454	95.7	0.94	Riboviria	Picornaviridae	Enterovirus B	RNA-dependent RNA polymerase (RdRp) in the Enterovirus genus of positive-sense single-stranded RNA [(+)ssRNA] viruses, within the family Picornaviridae; cd23213	cluster
1_4r0e_polio_rdrp	1	CF-BAA24003.1.11_10589_relaxed	CF-CDQ47775.1.1.10_10486_relaxed	454	95.4	0.94	Riboviria	Picornaviridae	Enterovirus A	RNA-dependent RNA polymerase (RdRp) in the Enterovirus genus of positive-sense single-stranded RNA [(+)ssRNA] viruses, within the family Picornaviridae; cd23213	cluster
1_4r0e_polio_rdrp	1	CF-BAA24003.1.11_10589_relaxed	CF-AAL69623.2.1.10_10555_relaxed	454	95.2	0.93	Riboviria	Picornaviridae	Enterovirus B	RNA-dependent RNA polymerase (RdRp) in the Enterovirus genus of positive-sense single-stranded RNA [(+)ssRNA] viruses, within the family Picornaviridae; cd23213	cluster
1_4r0e_polio_rdrp	1	CF-BAA24003.1.11_10589_relaxed	CF-AAQ73093.1.1.10_10527_relaxed	454	96	0.94	Riboviria	Picornaviridae	Enterovirus B	RNA-dependent RNA polymerase (RdRp) in the Enterovirus genus of positive-sense single-stranded RNA [(+)ssRNA] viruses, within the family Picornaviridae; cd23213	cluster
1_4r0e_polio_rdrp	1	CF-BAA24003.1.11_10589_relaxed	CF-AAQ02676.1.11_10563_relaxed	461	96.5	0.94	Riboviria	Picornaviridae	Enterovirus C	3D	cluster
1_4r0e_polio_rdrp	1	CF-BAA24003.1.11_10589_relaxed	CF-CAA25246.1.11_10559_relaxed	461	96.5	0.94	Riboviria	Picornaviridae	Enterovirus C	P3-4b viral polymerase (aa 1750-2210)	cluster
1_4r0e_polio_rdrp	1	CF-BAA24003.1.11_10589_relaxed	CF-ACL15191.1.11_10408_relaxed	462	96	0.93	Riboviria	Picornaviridae	Cosavirus D	3D	cluster
1_4r0e_polio_rdrp	1	CF-BAA24003.1.11_10589_relaxed	CF-ACL15190.1.11_10407_relaxed	462	96.2	0.94	Riboviria	Picornaviridae	Cosavirus B	3D	cluster
1_4r0e_polio_rdrp	1	CF-BAA24003.1.11_10589_relaxed	CF-AAQ73094.1.11_10503_relaxed	462	96.4	0.94	Riboviria	Picornaviridae	Enterovirus B	3D	cluster
1_4r0e_polio_rdrp	1	CF-BAA24003.1.11_10589_relaxed	CF-BAG70419.1.11_10546_relaxed	462	96.3	0.94	Riboviria	Picornaviridae	Enterovirus B	3D	cluster
1_4r0e_polio_rdrp	1	CF-BAA24003.1.11_10589_relaxed	CF-AAX47040.1.11_10541_relaxed	462	96.4	0.94	Riboviria	Picornaviridae	Enterovirus B	3D	cluster
1_4r0e_polio_rdrp	1	CF-BAA24003.1.11_10589_relaxed	CF-AAL69622.2.11_10491_relaxed	462	96.5	0.94	Riboviria	Picornaviridae	Enterovirus A	3D	cluster
1_4r0e_polio_rdrp	1	CF-BAA24003.1.11_10589_relaxed	CF-ABM54550.1.1.10_10573_relaxed	453	96	0.94	Riboviria	Picornaviridae	Enterovirus C	RNA-dependent RNA polymerase (RdRp) in the Enterovirus genus of positive-sense single-stranded RNA [(+)ssRNA] viruses, within the family Picornaviridae; cd23213	cluster
1_4r0e_polio_rdrp	1	CF-BAA24003.1.11_10589_relaxed	CF-ABU41836.1.1.10_10575_relaxed	453	95.8	0.94	Riboviria	Picornaviridae	Enterovirus C	RNA-dependent RNA polymerase (RdRp) in the Enterovirus genus of positive-sense single-stranded RNA [(+)ssRNA] viruses, within the family Picornaviridae; cd23213	cluster
1_4r0e_polio_rdrp	1	CF-BAA24003.1.11_10589_relaxed	CF-ACK37392.1.1.10_10671_relaxed	451	95.5	0.94	Riboviria	Picornaviridae	Rhinovirus A	Conserved catalytic core domain of RNA-dependent RNA polymerase (RdRp) from the positive-sense single-stranded RNA [(+)ssRNA] viruses and closely related viruses; cl40470	cluster
1_4r0e_polio_rdrp	1	CF-BAA24003.1.11_10589_relaxed	CF-ABO69521.1.1.10_10706_relaxed	451	95.3	0.93	Riboviria	Picornaviridae	Rhinovirus A	Conserved catalytic core domain of RNA-dependent RNA polymerase (RdRp) from the positive-sense single-stranded RNA [(+)ssRNA] viruses and closely related viruses; cl40470	cluster
1_4r0e_polio_rdrp	1	CF-BAA24003.1.11_10589_relaxed	CF-AAQ02683.1.11_10570_relaxed	461	96.5	0.94	Riboviria	Picornaviridae	Enterovirus C	3D	cluster
1_4r0e_polio_rdrp	1	CF-BAA24003.1.11_10589_relaxed	CF-CAA25444.1.11_10561_relaxed	461	96.5	0.94	Riboviria	Picornaviridae	Enterovirus C	POLYM	cluster
1_4r0e_polio_rdrp	1	CF-BAA24003.1.11_10589_relaxed	CF-ABF51200.1.11_10667_relaxed	459	95.8	0.94	Riboviria	Picornaviridae	Rhinovirus A	3D (polymerase)	cluster
1_4r0e_polio_rdrp	1	CF-BAA24003.1.11_10589_relaxed	CF-AAQ73092.1.11_10526_relaxed	462	96.5	0.94	Riboviria	Picornaviridae	Enterovirus B	3D	cluster
1_4r0e_polio_rdrp	1	CF-BAA24003.1.11_10589_relaxed	CF-AAC63944.2.11_10499_relaxed	462	96.4	0.94	Riboviria	Picornaviridae	Enterovirus B	P3D-RNA polymerase	cluster
1_4r0e_polio_rdrp	1	CF-BAA24003.1.11_10589_relaxed	CF-AAW30685.1.11_10482_relaxed	462	96.8	0.94	Riboviria	Picornaviridae	Enterovirus A	3D	cluster
1_4r0e_polio_rdrp	1	CF-BAA24003.1.11_10589_relaxed	CF-AAR38844.1.11_10471_relaxed	462	96.5	0.94	Riboviria	Picornaviridae	Enterovirus A	3D protein	cluster
1_4r0e_polio_rdrp	1	CF-BAA24003.1.11_10589_relaxed	CF-AAL69626.2.11_10488_relaxed	462	96.6	0.94	Riboviria	Picornaviridae	Enterovirus A	3D	cluster
1_4r0e_polio_rdrp	1	CF-BAA24003.1.11_10589_relaxed	CF-AIM19469.1.1.10_10544_relaxed	454	95.9	0.94	Riboviria	Picornaviridae	Enterovirus B	RNA-dependent RNA polymerase (RdRp) in the Enterovirus genus of positive-sense single-stranded RNA [(+)ssRNA] viruses, within the family Picornaviridae; cd23213	cluster
1_4r0e_polio_rdrp	1	CF-BAA24003.1.11_10589_relaxed	CF-AAX47043.1.1.10_10545_relaxed	454	95.8	0.94	Riboviria	Picornaviridae	Enterovirus B	RNA-dependent RNA polymerase (RdRp) in the Enterovirus genus of positive-sense single-stranded RNA [(+)ssRNA] viruses, within the family Picornaviridae; cd23213	cluster
1_4r0e_polio_rdrp	1	CF-BAA24003.1.11_10589_relaxed	CF-AAW30684.1.1.10_10481_relaxed	454	95.3	0.93	Riboviria	Picornaviridae	Enterovirus A	RNA-dependent RNA polymerase (RdRp) in the Enterovirus genus of positive-sense single-stranded RNA [(+)ssRNA] viruses, within the family Picornaviridae; cd23213	cluster
1_4r0e_polio_rdrp	1	CF-BAA24003.1.11_10589_relaxed	CF-AAQ73086.1.1.10_10520_relaxed	454	95.9	0.94	Riboviria	Picornaviridae	Enterovirus B	RNA-dependent RNA polymerase (RdRp) in the Enterovirus genus of positive-sense single-stranded RNA [(+)ssRNA] viruses, within the family Picornaviridae; cd23213	cluster
1_4r0e_polio_rdrp	1	CF-BAA24003.1.11_10589_relaxed	CF-AAQ73084.1.1.10_10518_relaxed	454	95.9	0.94	Riboviria	Picornaviridae	Enterovirus B	RNA-dependent RNA polymerase (RdRp) in the Enterovirus genus of positive-sense single-stranded RNA [(+)ssRNA] viruses, within the family Picornaviridae; cd23213	cluster
1_4r0e_polio_rdrp	1	CF-BAA24003.1.11_10589_relaxed	CF-AHE93351.1.1.10_10552_relaxed	454	95.8	0.94	Riboviria	Picornaviridae	Enterovirus B	RNA-dependent RNA polymerase (RdRp) in the Enterovirus genus of positive-sense single-stranded RNA [(+)ssRNA] viruses, within the family Picornaviridae; cd23213	cluster
1_4r0e_polio_rdrp	1	CF-BAA24003.1.11_10589_relaxed	CF-ANN47501.1.1.10_10484_relaxed	454	95.8	0.94	Riboviria	Picornaviridae	Enterovirus A	RNA-dependent RNA polymerase (RdRp) in the Enterovirus genus of positive-sense single-stranded RNA [(+)ssRNA] viruses, within the family Picornaviridae; cd23213	cluster
1_4r0e_polio_rdrp	1	CF-BAA24003.1.11_10589_relaxed	CF-ADK22846.1.11_10578_relaxed	461	96.5	0.94	Riboviria	Picornaviridae	Enterovirus C	3D	cluster
1_4r0e_polio_rdrp	1	CF-BAA24003.1.11_10589_relaxed	CF-CAA56365.1.1.10_10508_relaxed	454	95.7	0.94	Riboviria	Picornaviridae	Enterovirus B	RNA-dependent RNA polymerase (RdRp) in the Enterovirus genus of positive-sense single-stranded RNA [(+)ssRNA] viruses, within the family Picornaviridae; cd23213	cluster
1_4r0e_polio_rdrp	1	CF-BAA24003.1.11_10589_relaxed	CF-AAW30685.1.1.10_10482_relaxed	454	95.7	0.94	Riboviria	Picornaviridae	Enterovirus A	RNA-dependent RNA polymerase (RdRp) in the Enterovirus genus of positive-sense single-stranded RNA [(+)ssRNA] viruses, within the family Picornaviridae; cd23213	cluster
1_4r0e_polio_rdrp	1	CF-BAA24003.1.11_10589_relaxed	CF-AAQ02675.1.11_10562_relaxed	461	96.4	0.94	Riboviria	Picornaviridae	Enterovirus C	3D	cluster
1_4r0e_polio_rdrp	1	CF-BAA24003.1.11_10589_relaxed	CF-AAR38843.1.11_10470_relaxed	462	96.5	0.94	Riboviria	Picornaviridae	Enterovirus A	3D protein	cluster
1_4r0e_polio_rdrp	1	CF-BAA24003.1.11_10589_relaxed	CF-AAQ73090.1.11_10502_relaxed	462	96.5	0.94	Riboviria	Picornaviridae	Enterovirus B	3D	cluster
1_4r0e_polio_rdrp	1	CF-BAA24003.1.11_10589_relaxed	CF-AAR38845.1.11_10472_relaxed	462	96.6	0.94	Riboviria	Picornaviridae	Enterovirus A	3D protein	cluster
1_4r0e_polio_rdrp	1	CF-BAA24003.1.11_10589_relaxed	CF-CAA59341.1.11_10507_relaxed	462	96.5	0.94	Riboviria	Picornaviridae	Enterovirus B	Unnamed	cluster
1_4r0e_polio_rdrp	1	CF-BAA24003.1.11_10589_relaxed	CF-ABK41189.1.11_10547_relaxed	462	96.5	0.94	Riboviria	Picornaviridae	Enterovirus B	3D	cluster
1_4r0e_polio_rdrp	1	CF-BAA24003.1.11_10589_relaxed	CF-AAQ02684.1.10_10569_relaxed	461	96.4	0.94	Riboviria	Picornaviridae	Enterovirus C	3d	cluster
1_4r0e_polio_rdrp	1	CF-BAA24003.1.11_10589_relaxed	CF-AAA46912.1.11_10558_relaxed	461	96.5	0.94	Riboviria	Picornaviridae	Enterovirus C	RNA polymerase 3D	cluster
1_4r0e_polio_rdrp	1	CF-BAA24003.1.11_10589_relaxed	CF-AAQ73080.1.1.10_10514_relaxed	454	95.8	0.94	Riboviria	Picornaviridae	Enterovirus B	RNA-dependent RNA polymerase (RdRp) in the Enterovirus genus of positive-sense single-stranded RNA [(+)ssRNA] viruses, within the family Picornaviridae; cd23213	cluster
1_4r0e_polio_rdrp	1	CF-BAA24003.1.11_10589_relaxed	CF-AAQ73079.1.1.10_10513_relaxed	454	95.9	0.94	Riboviria	Picornaviridae	Enterovirus B	RNA-dependent RNA polymerase (RdRp) in the Enterovirus genus of positive-sense single-stranded RNA [(+)ssRNA] viruses, within the family Picornaviridae; cd23213	cluster
1_4r0e_polio_rdrp	1	CF-BAA24003.1.11_10589_relaxed	CF-BAA00518.1.1.10_10498_relaxed	454	95.9	0.94	Riboviria	Picornaviridae	Enterovirus B	RNA-dependent RNA polymerase (RdRp) in the Enterovirus genus of positive-sense single-stranded RNA [(+)ssRNA] viruses, within the family Picornaviridae; cd23213	cluster
1_4r0e_polio_rdrp	1	CF-BAA24003.1.11_10589_relaxed	CF-AAQ73078.1.1.10_10512_relaxed	454	95.8	0.94	Riboviria	Picornaviridae	Enterovirus B	RNA-dependent RNA polymerase (RdRp) in the Enterovirus genus of positive-sense single-stranded RNA [(+)ssRNA] viruses, within the family Picornaviridae; cd23213	cluster
1_4r0e_polio_rdrp	1	CF-BAA24003.1.11_10589_relaxed	CF-AAR38842.1.11_10469_relaxed	462	96.7	0.94	Riboviria	Picornaviridae	Enterovirus A	3D protein	cluster
1_4r0e_polio_rdrp	1	CF-BAA24003.1.11_10589_relaxed	CF-AAL69633.2.11_10489_relaxed	462	96.8	0.94	Riboviria	Picornaviridae	Enterovirus A	3D	cluster
1_4r0e_polio_rdrp	1	CF-BAA24003.1.11_10589_relaxed	CF-ACK37399.1.1.10_10679_relaxed	450	94.9	0.93	Riboviria	Picornaviridae	Rhinovirus A	Conserved catalytic core domain of RNA-dependent RNA polymerase (RdRp) from the positive-sense single-stranded RNA [(+)ssRNA] viruses and closely related viruses; cl40470	cluster
1_4r0e_polio_rdrp	1	CF-BAA24003.1.11_10589_relaxed	CF-ACK37396.1.1.10_10675_relaxed	450	94.7	0.93	Riboviria	Picornaviridae	Rhinovirus A	Conserved catalytic core domain of RNA-dependent RNA polymerase (RdRp) from the positive-sense single-stranded RNA [(+)ssRNA] viruses and closely related viruses; cl40470	cluster
1_4r0e_polio_rdrp	1	CF-BAA24003.1.11_10589_relaxed	CF-AAR38846.1.11_10473_relaxed	462	96.8	0.94	Riboviria	Picornaviridae	Enterovirus A	3D protein	cluster
1_4r0e_polio_rdrp	1	CF-BAA24003.1.11_10589_relaxed	CF-AAA50478.1.11_10477_relaxed	462	96.4	0.94	Riboviria	Picornaviridae	Enterovirus A	3D	cluster
1_4r0e_polio_rdrp	1	CF-BAA24003.1.11_10589_relaxed	CF-AAR38849.1.11_10476_relaxed	462	96.5	0.94	Riboviria	Picornaviridae	Enterovirus A	3D protein	cluster
1_4r0e_polio_rdrp	1	CF-BAA24003.1.11_10589_relaxed	CF-AAQ02684.1.1.10_10569_relaxed	453	95.6	0.94	Riboviria	Picornaviridae	Enterovirus C	RNA-dependent RNA polymerase (RdRp) in the Enterovirus genus of positive-sense single-stranded RNA [(+)ssRNA] viruses, within the family Picornaviridae; cd23213	cluster
1_4r0e_polio_rdrp	1	CF-BAA24003.1.11_10589_relaxed	CF-AAL69638.2.11_10624_relaxed	462	96.5	0.94	Riboviria	Picornaviridae	Enterovirus J	3D	cluster
1_4r0e_polio_rdrp	1	CF-BAA24003.1.11_10589_relaxed	CF-ABM54550.1.11_10573_relaxed	461	96.6	0.94	Riboviria	Picornaviridae	Enterovirus C	3d	cluster
1_4r0e_polio_rdrp	1	CF-BAA24003.1.11_10589_relaxed	CF-AAR38841.1.11_10468_relaxed	462	96.6	0.94	Riboviria	Picornaviridae	Enterovirus A	3D protein	cluster
1_4r0e_polio_rdrp	1	CF-BAA24003.1.11_10589_relaxed	CF-AAQ73081.1.11_10516_relaxed	462	96.5	0.94	Riboviria	Picornaviridae	Enterovirus B	3D	cluster
1_4r0e_polio_rdrp	1	CF-BAA24003.1.11_10589_relaxed	CF-ANN47501.1.11_10484_relaxed	462	96.7	0.94	Riboviria	Picornaviridae	Enterovirus A	3D-pol	cluster
1_4r0e_polio_rdrp	1	CF-BAA24003.1.11_10589_relaxed	CF-AAL57904.1.12_10815_relaxed	466	96.7	0.94	Riboviria	Picornaviridae	Sapelovirus B	3D	cluster
1_4r0e_polio_rdrp	1	CF-BAA24003.1.11_10589_relaxed	CF-AAT67220.1.1.10_10459_relaxed	454	95.3	0.93	Riboviria	Picornaviridae	Anativirus A	Conserved catalytic core domain of RNA-dependent RNA polymerase (RdRp) from the positive-sense single-stranded RNA [(+)ssRNA] viruses and closely related viruses; cl40470	cluster
1_4r0e_polio_rdrp	1	CF-BAA24003.1.11_10589_relaxed	CF-AAT67220.1.12_10459_relaxed	463	96	0.94	Riboviria	Picornaviridae	Anativirus A	3D	cluster
1_4r0e_polio_rdrp	1	CF-BAA24003.1.11_10589_relaxed	CF-CAA26181.1.1.10_10635_relaxed	450	94.9	0.93	Riboviria	Picornaviridae	Rhinovirus A	Conserved catalytic core domain of RNA-dependent RNA polymerase (RdRp) from the positive-sense single-stranded RNA [(+)ssRNA] viruses and closely related viruses; cl40470	cluster
1_4r0e_polio_rdrp	1	CF-BAA24003.1.11_10589_relaxed	CF-ACK37385.1.1.10_10663_relaxed	450	94.8	0.93	Riboviria	Picornaviridae	Rhinovirus A	Conserved catalytic core domain of RNA-dependent RNA polymerase (RdRp) from the positive-sense single-stranded RNA [(+)ssRNA] viruses and closely related viruses; cl40470	cluster
1_4r0e_polio_rdrp	1	CF-BAA24003.1.11_10589_relaxed	CF-ACK37403.1.1.10_10684_relaxed	451	95.2	0.94	Riboviria	Picornaviridae	Rhinovirus A	Conserved catalytic core domain of RNA-dependent RNA polymerase (RdRp) from the positive-sense single-stranded RNA [(+)ssRNA] viruses and closely related viruses; cl40470	cluster
1_4r0e_polio_rdrp	1	CF-BAA24003.1.11_10589_relaxed	CF-AFD64773.1.11_10710_relaxed	457	95.9	0.94	Riboviria	Picornaviridae	Rhinovirus A	3D	cluster
1_4r0e_polio_rdrp	1	CF-BAA24003.1.11_10589_relaxed	CF-AAQ73083.1.11_10517_relaxed	462	96.4	0.94	Riboviria	Picornaviridae	Enterovirus B	3D	cluster
1_4r0e_polio_rdrp	1	CF-BAA24003.1.11_10589_relaxed	CF-AAQ73085.1.11_10519_relaxed	462	96.4	0.94	Riboviria	Picornaviridae	Enterovirus B	3D	cluster
1_4r0e_polio_rdrp	1	CF-BAA24003.1.11_10589_relaxed	CF-AAX47036.1.11_10537_relaxed	462	96.4	0.94	Riboviria	Picornaviridae	Enterovirus B	3D	cluster
1_4r0e_polio_rdrp	1	CF-BAA24003.1.11_10589_relaxed	CF-CAD38168.2.11_10532_relaxed	462	95.6	0.94	Riboviria	Picornaviridae	Enterovirus B	3D polymerase	cluster
1_4r0e_polio_rdrp	1	CF-BAA24003.1.11_10589_relaxed	CF-AAX47033.1.11_10534_relaxed	462	96.4	0.94	Riboviria	Picornaviridae	Enterovirus B	3D	cluster
1_4r0e_polio_rdrp	1	CF-BAA24003.1.11_10589_relaxed	CF-AAX47039.1.11_10540_relaxed	462	96.5	0.94	Riboviria	Picornaviridae	Enterovirus B	3D	cluster
1_4r0e_polio_rdrp	1	CF-BAA24003.1.11_10589_relaxed	CF-ACK37376.1.11_10647_relaxed	459	95.8	0.94	Riboviria	Picornaviridae	Rhinovirus A	3D	cluster
1_4r0e_polio_rdrp	1	CF-BAA24003.1.11_10589_relaxed	CF-ACK37392.1.11_10671_relaxed	459	95.9	0.94	Riboviria	Picornaviridae	Rhinovirus A	3D	cluster
1_4r0e_polio_rdrp	1	CF-BAA24003.1.11_10589_relaxed	CF-AAQ73095.1.11_10505_relaxed	462	96.4	0.94	Riboviria	Picornaviridae	Enterovirus B	3D	cluster
1_4r0e_polio_rdrp	1	CF-BAA24003.1.11_10589_relaxed	CF-AAL68560.2.11_10626_relaxed	462	96.3	0.94	Riboviria	Picornaviridae	Enterovirus J	3D	cluster
1_4r0e_polio_rdrp	1	CF-BAA24003.1.11_10589_relaxed	CF-AAQ73078.1.11_10512_relaxed	462	96.4	0.94	Riboviria	Picornaviridae	Enterovirus B	3D	cluster
1_4r0e_polio_rdrp	1	CF-BAA24003.1.11_10589_relaxed	CF-AAX47042.1.11_10543_relaxed	462	96.4	0.94	Riboviria	Picornaviridae	Enterovirus B	3D	cluster
1_4r0e_polio_rdrp	1	CF-BAA24003.1.11_10589_relaxed	CF-AAX47041.1.11_10542_relaxed	462	96.5	0.94	Riboviria	Picornaviridae	Enterovirus B	3D	cluster
1_4r0e_polio_rdrp	1	CF-BAA24003.1.11_10589_relaxed	CF-ACK37376.1.1.11_10647_relaxed	451	95.3	0.94	Riboviria	Picornaviridae	Rhinovirus A	Conserved catalytic core domain of RNA-dependent RNA polymerase (RdRp) from the positive-sense single-stranded RNA [(+)ssRNA] viruses and closely related viruses; cl40470	cluster
1_4r0e_polio_rdrp	1	CF-BAA24003.1.11_10589_relaxed	CF-ABO69372.1.1.10_10651_relaxed	450	94.2	0.93	Riboviria	Picornaviridae	Rhinovirus A	Conserved catalytic core domain of RNA-dependent RNA polymerase (RdRp) from the positive-sense single-stranded RNA [(+)ssRNA] viruses and closely related viruses; cl40470	cluster
1_4r0e_polio_rdrp	1	CF-BAA24003.1.11_10589_relaxed	CF-ABF51191.1.1.10_10650_relaxed	450	94.6	0.93	Riboviria	Picornaviridae	Rhinovirus A	Conserved catalytic core domain of RNA-dependent RNA polymerase (RdRp) from the positive-sense single-stranded RNA [(+)ssRNA] viruses and closely related viruses; cl40470	cluster
1_4r0e_polio_rdrp	1	CF-BAA24003.1.11_10589_relaxed	CF-ABU41835.1.11_10574_relaxed	461	96.6	0.94	Riboviria	Picornaviridae	Enterovirus C	3d	cluster
1_4r0e_polio_rdrp	1	CF-BAA24003.1.11_10589_relaxed	CF-AAQ73083.1.1.10_10517_relaxed	454	95.8	0.94	Riboviria	Picornaviridae	Enterovirus B	RNA-dependent RNA polymerase (RdRp) in the Enterovirus genus of positive-sense single-stranded RNA [(+)ssRNA] viruses, within the family Picornaviridae; cd23213	cluster
1_4r0e_polio_rdrp	1	CF-BAA24003.1.11_10589_relaxed	CF-AAR38841.1.1.10_10468_relaxed	454	95.2	0.94	Riboviria	Picornaviridae	Enterovirus A	RNA-dependent RNA polymerase (RdRp) in the Enterovirus genus of positive-sense single-stranded RNA [(+)ssRNA] viruses, within the family Picornaviridae; cd23213	cluster
1_4r0e_polio_rdrp	1	CF-BAA24003.1.11_10589_relaxed	CF-AAQ73077.1.1.10_10511_relaxed	454	95.9	0.94	Riboviria	Picornaviridae	Enterovirus B	RNA-dependent RNA polymerase (RdRp) in the Enterovirus genus of positive-sense single-stranded RNA [(+)ssRNA] viruses, within the family Picornaviridae; cd23213	cluster
1_4r0e_polio_rdrp	1	CF-BAA24003.1.11_10589_relaxed	CF-AAQ73091.1.11_10525_relaxed	462	96.5	0.94	Riboviria	Picornaviridae	Enterovirus B	3D	cluster
1_4r0e_polio_rdrp	1	CF-BAA24003.1.11_10589_relaxed	CF-ABO69521.1.11_10706_relaxed	459	95.7	0.94	Riboviria	Picornaviridae	Rhinovirus A	3D	cluster
1_4r0e_polio_rdrp	1	CF-BAA24003.1.11_10589_relaxed	CF-AFV92902.1.11_10582_relaxed	460	96.4	0.94	Riboviria	Picornaviridae	Enterovirus C	3D	cluster
1_4r0e_polio_rdrp	1	CF-BAA24003.1.11_10589_relaxed	CF-ACJ66736.1.1.10_10625_relaxed	454	95.6	0.94	Riboviria	Picornaviridae	Enterovirus J	RNA-dependent RNA polymerase (RdRp) in the Enterovirus genus of positive-sense single-stranded RNA [(+)ssRNA] viruses, within the family Picornaviridae; cd23213	cluster
1_4r0e_polio_rdrp	1	CF-BAA24003.1.11_10589_relaxed	CF-AAX47044.1.11_10548_relaxed	462	96.4	0.94	Riboviria	Picornaviridae	Enterovirus B	3D	cluster
1_4r0e_polio_rdrp	1	CF-BAA24003.1.11_10589_relaxed	CF-CAA55650.1.9_10509_relaxed	462	96.5	0.94	Riboviria	Picornaviridae	Enterovirus B	Polymerase	cluster
1_4r0e_polio_rdrp	1	CF-BAA24003.1.11_10589_relaxed	CF-AAQ73096.1.11_10506_relaxed	462	96.4	0.94	Riboviria	Picornaviridae	Enterovirus B	3D	cluster
1_4r0e_polio_rdrp	1	CF-BAA24003.1.11_10589_relaxed	CF-AAQ73080.1.11_10514_relaxed	462	96.4	0.94	Riboviria	Picornaviridae	Enterovirus B	3D	cluster
1_4r0e_polio_rdrp	1	CF-BAA24003.1.11_10589_relaxed	CF-ACK37379.1.1.10_10652_relaxed	450	94.4	0.93	Riboviria	Picornaviridae	Rhinovirus A	Conserved catalytic core domain of RNA-dependent RNA polymerase (RdRp) from the positive-sense single-stranded RNA [(+)ssRNA] viruses and closely related viruses; cl40470	cluster
1_4r0e_polio_rdrp	1	CF-BAA24003.1.11_10589_relaxed	CF-ACK37404.1.1.10_10685_relaxed	450	94.8	0.93	Riboviria	Picornaviridae	Rhinovirus A	Conserved catalytic core domain of RNA-dependent RNA polymerase (RdRp) from the positive-sense single-stranded RNA [(+)ssRNA] viruses and closely related viruses; cl40470	cluster
1_4r0e_polio_rdrp	1	CF-BAA24003.1.11_10589_relaxed	CF-ANN47502.1.11_10487_relaxed	462	96.6	0.94	Riboviria	Picornaviridae	Enterovirus A	3D-pol	cluster
1_4r0e_polio_rdrp	1	CF-BAA24003.1.11_10589_relaxed	CF-ABV25904.1.11_10483_relaxed	462	96.8	0.94	Riboviria	Picornaviridae	Enterovirus A	3D	cluster
1_4r0e_polio_rdrp	1	CF-BAA24003.1.11_10589_relaxed	CF-ACK37394.1.1.10_10673_relaxed	450	94.8	0.93	Riboviria	Picornaviridae	Rhinovirus A	Conserved catalytic core domain of RNA-dependent RNA polymerase (RdRp) from the positive-sense single-stranded RNA [(+)ssRNA] viruses and closely related viruses; cl40470	cluster
1_4r0e_polio_rdrp	1	CF-BAA24003.1.11_10589_relaxed	CF-ACK37397.1.1.10_10676_relaxed	450	94.4	0.93	Riboviria	Picornaviridae	Rhinovirus A	Conserved catalytic core domain of RNA-dependent RNA polymerase (RdRp) from the positive-sense single-stranded RNA [(+)ssRNA] viruses and closely related viruses; cl40470	cluster
1_4r0e_polio_rdrp	1	CF-BAA24003.1.11_10589_relaxed	CF-ACK37405.1.1.10_10686_relaxed	452	95.3	0.93	Riboviria	Picornaviridae	Rhinovirus A	Conserved catalytic core domain of RNA-dependent RNA polymerase (RdRp) from the positive-sense single-stranded RNA [(+)ssRNA] viruses and closely related viruses; cl40470	cluster
1_4r0e_polio_rdrp	1	CF-BAA24003.1.11_10589_relaxed	CF-AAT65964.1.11_10531_relaxed	462	96.4	0.94	Riboviria	Picornaviridae	Enterovirus B	3D protein	cluster
1_4r0e_polio_rdrp	1	CF-BAA24003.1.11_10589_relaxed	CF-AFV92902.1.1.10_10582_relaxed	453	96.1	0.94	Riboviria	Picornaviridae	Enterovirus C	RNA-dependent RNA polymerase (RdRp) in the Enterovirus genus of positive-sense single-stranded RNA [(+)ssRNA] viruses, within the family Picornaviridae; cd23213	cluster
1_4r0e_polio_rdrp	1	CF-BAA24003.1.11_10589_relaxed	CF-AFR46521.1.1.10_10581_relaxed	453	96	0.94	Riboviria	Picornaviridae	Enterovirus C	RNA-dependent RNA polymerase (RdRp) in the Enterovirus genus of positive-sense single-stranded RNA [(+)ssRNA] viruses, within the family Picornaviridae; cd23213	cluster
1_4r0e_polio_rdrp	1	CF-BAA24003.1.11_10589_relaxed	CF-ACS32214.2.1.6_10907_relaxed	457	94.6	0.93	Riboviria	Picornaviridae	Salivirus A	Conserved catalytic core domain of RNA-dependent RNA polymerase (RdRp) from the positive-sense single-stranded RNA [(+)ssRNA] viruses and closely related viruses; cl40470	cluster
1_4r0e_polio_rdrp	1	CF-BAA24003.1.11_10589_relaxed	CF-AIP90502.1.1.6_10908_relaxed	456	95	0.93	Riboviria	Picornaviridae	Salivirus A	Conserved catalytic core domain of RNA-dependent RNA polymerase (RdRp) from the positive-sense single-stranded RNA [(+)ssRNA] viruses and closely related viruses; cl40470	cluster
1_4r0e_polio_rdrp	1	CF-BAA24003.1.11_10589_relaxed	CF-AWK02691.1.1.7_10860_relaxed	458	95.2	0.93	Riboviria	Picornaviridae	Aichivirus A	RNA-dependent RNA polymerase (RdRp) in the Kobuvirus genus of positive-sense single-stranded RNA [(+)ssRNA] viruses, within the family Picornaviridae; cd23214	cluster
1_4r0e_polio_rdrp	1	CF-BAA24003.1.11_10589_relaxed	CF-AHL67639.1.1.7_10855_relaxed	458	95.4	0.93	Riboviria	Picornaviridae	Aichivirus A	RNA-dependent RNA polymerase (RdRp) in the Kobuvirus genus of positive-sense single-stranded RNA [(+)ssRNA] viruses, within the family Picornaviridae; cd23214	cluster
1_4r0e_polio_rdrp	1	CF-BAA24003.1.11_10589_relaxed	CF-BAS53432.1.1.6_10867_relaxed	459	94.9	0.93	Riboviria	Picornaviridae	Aichivirus D	RNA-dependent RNA polymerase (RdRp) in the Kobuvirus genus of positive-sense single-stranded RNA [(+)ssRNA] viruses, within the family Picornaviridae; cd23214	cluster
1_4r0e_polio_rdrp	1	CF-BAA24003.1.11_10589_relaxed	CF-BAS53431.1.1.7_10868_relaxed	460	94.6	0.92	Riboviria	Picornaviridae	Aichivirus D	Conserved catalytic core domain of RNA-dependent RNA polymerase (RdRp) from the positive-sense single-stranded RNA [(+)ssRNA] viruses and closely related viruses; cl40470	cluster
1_4r0e_polio_rdrp	1	CF-BAA24003.1.11_10589_relaxed	CF-BAS53432.1.11_10867_relaxed	473	95.1	0.93	Riboviria	Picornaviridae	Aichivirus D	3D	cluster
1_4r0e_polio_rdrp	1	CF-BAA24003.1.11_10589_relaxed	CF-AIK23440.1.11_10913_relaxed	472	95.9	0.94	Riboviria	Picornaviridae	Sicinivirus A	3D	cluster
1_4r0e_polio_rdrp	1	CF-BAA24003.1.11_10589_relaxed	CF-BAM44715.1.1.7_10379_relaxed	460	95.6	0.93	Riboviria	Picornaviridae	Cardiovirus D	RNA-dependent RNA polymerase (RdRp) in the Cardiovirus genus of positive-sense single-stranded RNA [(+)ssRNA] viruses, within the family Picornaviridae; cd23211	cluster
1_4r0e_polio_rdrp	1	CF-BAA24003.1.11_10589_relaxed	CF-AAA47930.1.10_10362_relaxed	461	96.1	0.94	Riboviria	Picornaviridae	Cardiovirus B	Protein 3D	cluster
1_4r0e_polio_rdrp	1	CF-BAA24003.1.11_10589_relaxed	CF-ACB29695.1.12_10371_relaxed	461	95.7	0.93	Riboviria	Picornaviridae	Cardiovirus D	Protein 3D	cluster
1_4r0e_polio_rdrp	1	CF-BAA24003.1.11_10589_relaxed	CF-APY24210.1.1.6_10432_relaxed	466	95.9	0.94	Riboviria	Picornaviridae	Mischivirus D	Conserved catalytic core domain of RNA-dependent RNA polymerase (RdRp) from the positive-sense single-stranded RNA [(+)ssRNA] viruses and closely related viruses; cl40470	cluster
1_4r0e_polio_rdrp	1	CF-BAA24003.1.11_10589_relaxed	CF-ASH99046.1.1.7_10341_relaxed	464	95.5	0.94	Riboviria	Picornaviridae	Ailurivirus A	Conserved catalytic core domain of RNA-dependent RNA polymerase (RdRp) from the positive-sense single-stranded RNA [(+)ssRNA] viruses and closely related viruses; cl40470	cluster
1_4r0e_polio_rdrp	1	CF-BAA24003.1.11_10589_relaxed	CF-AWB14663.1.1.7_10366_relaxed	460	96	0.93	Riboviria	Picornaviridae	Cardiovirus B	RNA-dependent RNA polymerase (RdRp) in the Cardiovirus genus of positive-sense single-stranded RNA [(+)ssRNA] viruses, within the family Picornaviridae; cd23211	cluster
1_4r0e_polio_rdrp	1	CF-BAA24003.1.11_10589_relaxed	CF-BAM44714.1.1.7_10378_relaxed	460	95.8	0.94	Riboviria	Picornaviridae	Cardiovirus D	RNA-dependent RNA polymerase (RdRp) in the Cardiovirus genus of positive-sense single-stranded RNA [(+)ssRNA] viruses, within the family Picornaviridae; cd23211	cluster
1_4r0e_polio_rdrp	1	CF-BAA24003.1.11_10589_relaxed	CF-ADG03747.2.1.6_10864_relaxed	459	95.5	0.93	Riboviria	Picornaviridae	Aichivirus B	RNA-dependent RNA polymerase (RdRp) in the Kobuvirus genus of positive-sense single-stranded RNA [(+)ssRNA] viruses, within the family Picornaviridae; cd23214	cluster
1_4r0e_polio_rdrp	1	CF-BAA24003.1.11_10589_relaxed	CF-BAC23066.1.1.6_10862_relaxed	459	95.5	0.93	Riboviria	Picornaviridae	Aichivirus B	RNA-dependent RNA polymerase (RdRp) in the Kobuvirus genus of positive-sense single-stranded RNA [(+)ssRNA] viruses, within the family Picornaviridae; cd23214	cluster
1_4r0e_polio_rdrp	1	CF-BAA24003.1.11_10589_relaxed	CF-AGU62946.1.1.7_10863_relaxed	459	95.5	0.93	Riboviria	Picornaviridae	Aichivirus B	RNA-dependent RNA polymerase (RdRp) in the Kobuvirus genus of positive-sense single-stranded RNA [(+)ssRNA] viruses, within the family Picornaviridae; cd23214	cluster
1_4r0e_polio_rdrp	1	CF-BAA24003.1.11_10589_relaxed	CF-AHH02469.1.11_10866_relaxed	467	95.6	0.94	Riboviria	Picornaviridae	Aichivirus C	3D	cluster
1_4r0e_polio_rdrp	1	CF-BAA24003.1.11_10589_relaxed	CF-BAC23066.1.11_10862_relaxed	469	95.6	0.94	Riboviria	Picornaviridae	Aichivirus B	3D	cluster
1_4r0e_polio_rdrp	1	CF-BAA24003.1.11_10589_relaxed	CF-AVH76471.1.1.8_10857_relaxed	436	94.9	0.93	Riboviria	Picornaviridae	Aichivirus A	Conserved catalytic core domain of RNA-dependent RNA polymerase (RdRp) from the positive-sense single-stranded RNA [(+)ssRNA] viruses and closely related viruses; cl40470	cluster
1_4r0e_polio_rdrp	1	CF-BAA24003.1.11_10589_relaxed	CF-AVN87698.1.1.4_10917_relaxed	462	95.9	0.94	Riboviria	Picornaviridae	Sicinivirus A	Conserved catalytic core domain of RNA-dependent RNA polymerase (RdRp) from the positive-sense single-stranded RNA [(+)ssRNA] viruses and closely related viruses; cl40470	cluster
1_4r0e_polio_rdrp	1	CF-BAA24003.1.11_10589_relaxed	CF-AVN87700.1.1.4_10916_relaxed	462	95.8	0.93	Riboviria	Picornaviridae	Sicinivirus A	Conserved catalytic core domain of RNA-dependent RNA polymerase (RdRp) from the positive-sense single-stranded RNA [(+)ssRNA] viruses and closely related viruses; cl40470	cluster
1_4r0e_polio_rdrp	1	CF-BAA24003.1.11_10589_relaxed	CF-AEL19656.1.10_10853_relaxed	468	95.6	0.94	Riboviria	Picornaviridae	Aichivirus A	3D	cluster
1_4r0e_polio_rdrp	1	CF-BAA24003.1.11_10589_relaxed	CF-AGZ63355.1.1.9_10906_relaxed	455	94.7	0.92	Riboviria	Picornaviridae	Sakobuvirus A	Conserved catalytic core domain of RNA-dependent RNA polymerase (RdRp) from the positive-sense single-stranded RNA [(+)ssRNA] viruses and closely related viruses; cl40470	cluster
1_4r0e_polio_rdrp	1	CF-BAA24003.1.11_10589_relaxed	CF-AGZ63355.1.11_10906_relaxed	468	95.5	0.93	Riboviria	Picornaviridae	Sakobuvirus A	3D	cluster
1_4r0e_polio_rdrp	1	CF-BAA24003.1.11_10589_relaxed	CF-AIF74255.1.1.6_10871_relaxed	457	95.4	0.93	Riboviria	Picornaviridae	Aichivirus F	Conserved catalytic core domain of RNA-dependent RNA polymerase (RdRp) from the positive-sense single-stranded RNA [(+)ssRNA] viruses and closely related viruses; cl40470	cluster
1_4r0e_polio_rdrp	1	CF-BAA24003.1.11_10589_relaxed	CF-QCI31548.1.1.4_10893_relaxed	461	95.6	0.93	Riboviria	Picornaviridae	Pygoscepivirus A	Conserved catalytic core domain of RNA-dependent RNA polymerase (RdRp) from the positive-sense single-stranded RNA [(+)ssRNA] viruses and closely related viruses; cl40470	cluster
1_4r0e_polio_rdrp	1	CF-BAA24003.1.11_10589_relaxed	CF-AIK23445.1.1.4_10850_relaxed	467	95.9	0.93	Riboviria	Picornaviridae	Gallivirus A	Conserved catalytic core domain of RNA-dependent RNA polymerase (RdRp) from the positive-sense single-stranded RNA [(+)ssRNA] viruses and closely related viruses; cl40470	cluster
1_4r0e_polio_rdrp	1	CF-BAA24003.1.11_10589_relaxed	CF-AIK23445.1.11_10850_relaxed	478	96.1	0.93	Riboviria	Picornaviridae	Gallivirus A	3D	cluster
1_4r0e_polio_rdrp	1	CF-BAA24003.1.11_10589_relaxed	CF-AHN05554.1.11_10909_relaxed	472	96	0.94	Riboviria	Picornaviridae	Sicinivirus A	3D	cluster
1_4r0e_polio_rdrp	1	CF-BAA24003.1.11_10589_relaxed	CF-ALL55200.1.1.5_10911_relaxed	457	95.7	0.93	Riboviria	Picornaviridae	Sicinivirus A	Conserved catalytic core domain of RNA-dependent RNA polymerase (RdRp) from the positive-sense single-stranded RNA [(+)ssRNA] viruses and closely related viruses; cl40470	cluster
1_4r0e_polio_rdrp	1	CF-BAA24003.1.11_10589_relaxed	CF-AWK02673.1.1.7_10801_relaxed	448	95.6	0.94	Riboviria	Picornaviridae	Parabovirus A	Conserved catalytic core domain of RNA-dependent RNA polymerase (RdRp) from the positive-sense single-stranded RNA [(+)ssRNA] viruses and closely related viruses; cl40470	cluster
1_4r0e_polio_rdrp	1	CF-BAA24003.1.11_10589_relaxed	CF-ABF51200.1.1.10_10667_relaxed	451	95.4	0.94	Riboviria	Picornaviridae	Rhinovirus A	Conserved catalytic core domain of RNA-dependent RNA polymerase (RdRp) from the positive-sense single-stranded RNA [(+)ssRNA] viruses and closely related viruses; cl40470	cluster
1_4r0e_polio_rdrp	1	CF-BAA24003.1.11_10589_relaxed	CF-ADV57354.1.1.10_10738_relaxed	451	95.4	0.94	Riboviria	Picornaviridae	Rhinovirus B	Conserved catalytic core domain of RNA-dependent RNA polymerase (RdRp) from the positive-sense single-stranded RNA [(+)ssRNA] viruses and closely related viruses; cl40470	cluster
1_4r0e_polio_rdrp	1	CF-BAA24003.1.11_10589_relaxed	CF-ACK37406.1.1.11_10687_relaxed	451	95.3	0.94	Riboviria	Picornaviridae	Rhinovirus A	Conserved catalytic core domain of RNA-dependent RNA polymerase (RdRp) from the positive-sense single-stranded RNA [(+)ssRNA] viruses and closely related viruses; cl40470	cluster
1_4r0e_polio_rdrp	1	CF-BAA24003.1.11_10589_relaxed	CF-ACK37406.1.11_10687_relaxed	459	95.6	0.94	Riboviria	Picornaviridae	Rhinovirus A	3D	cluster
1_4r0e_polio_rdrp	1	CF-BAA24003.1.11_10589_relaxed	CF-ACR14890.2.1.9_10753_relaxed	451	95.5	0.94	Riboviria	Picornaviridae	Rhinovirus C	Conserved catalytic core domain of RNA-dependent RNA polymerase (RdRp) from the positive-sense single-stranded RNA [(+)ssRNA] viruses and closely related viruses; cl40470	cluster
1_4r0e_polio_rdrp	1	CF-BAA24003.1.11_10589_relaxed	CF-AIT99457.1.1.9_10776_relaxed	451	95.1	0.93	Riboviria	Picornaviridae	Rhinovirus C	Conserved catalytic core domain of RNA-dependent RNA polymerase (RdRp) from the positive-sense single-stranded RNA [(+)ssRNA] viruses and closely related viruses; cl40470	cluster
1_4r0e_polio_rdrp	1	CF-BAA24003.1.11_10589_relaxed	CF-AFK79845.1.1.10_10781_relaxed	451	95.4	0.93	Riboviria	Picornaviridae	Rhinovirus C	Conserved catalytic core domain of RNA-dependent RNA polymerase (RdRp) from the positive-sense single-stranded RNA [(+)ssRNA] viruses and closely related viruses; cl40470	cluster
1_4r0e_polio_rdrp	1	CF-BAA24003.1.11_10589_relaxed	CF-AJO54282.1.11_10765_relaxed	460	95.8	0.94	Riboviria	Picornaviridae	Rhinovirus C	Polymerase; 3D	cluster
1_4r0e_polio_rdrp	1	CF-BAA24003.1.11_10589_relaxed	CF-AHE93351.1.11_10552_relaxed	462	96.5	0.94	Riboviria	Picornaviridae	Enterovirus B	3D	cluster
1_4r0e_polio_rdrp	1	CF-BAA24003.1.11_10589_relaxed	CF-AAA69862.1.1.10_10644_relaxed	452	95.2	0.93	Riboviria	Picornaviridae	Rhinovirus A	RNA-dependent RNA polymerase (RdRp) in the Enterovirus genus of positive-sense single-stranded RNA [(+)ssRNA] viruses, within the family Picornaviridae; cd23213	cluster
1_4r0e_polio_rdrp	1	CF-BAA24003.1.11_10589_relaxed	CF-ABF51187.1.1.10_10643_relaxed	452	95.3	0.93	Riboviria	Picornaviridae	Rhinovirus A	Conserved catalytic core domain of RNA-dependent RNA polymerase (RdRp) from the positive-sense single-stranded RNA [(+)ssRNA] viruses and closely related viruses; cl40470	cluster
1_4r0e_polio_rdrp	1	CF-BAA24003.1.11_10589_relaxed	CF-ACK37372.1.1.10_10642_relaxed	452	95.1	0.93	Riboviria	Picornaviridae	Rhinovirus A	Conserved catalytic core domain of RNA-dependent RNA polymerase (RdRp) from the positive-sense single-stranded RNA [(+)ssRNA] viruses and closely related viruses; cl40470	cluster
1_4r0e_polio_rdrp	1	CF-BAA24003.1.11_10589_relaxed	CF-ACK37401.1.1.10_10681_relaxed	450	94.5	0.93	Riboviria	Picornaviridae	Rhinovirus A	Conserved catalytic core domain of RNA-dependent RNA polymerase (RdRp) from the positive-sense single-stranded RNA [(+)ssRNA] viruses and closely related viruses; cl40470	cluster
1_4r0e_polio_rdrp	1	CF-BAA24003.1.11_10589_relaxed	CF-ABF51189.1.1.10_10661_relaxed	450	94.8	0.93	Riboviria	Picornaviridae	Rhinovirus A	Conserved catalytic core domain of RNA-dependent RNA polymerase (RdRp) from the positive-sense single-stranded RNA [(+)ssRNA] viruses and closely related viruses; cl40470	cluster
1_4r0e_polio_rdrp	1	CF-BAA24003.1.11_10589_relaxed	CF-AAV27300.1.1.10_10662_relaxed	450	94.9	0.93	Riboviria	Picornaviridae	Rhinovirus A	Conserved catalytic core domain of RNA-dependent RNA polymerase (RdRp) from the positive-sense single-stranded RNA [(+)ssRNA] viruses and closely related viruses; cl40470	cluster
1_4r0e_polio_rdrp	1	CF-BAA24003.1.11_10589_relaxed	CF-ACK37410.1.1.10_10693_relaxed	450	95.1	0.93	Riboviria	Picornaviridae	Rhinovirus A	Conserved catalytic core domain of RNA-dependent RNA polymerase (RdRp) from the positive-sense single-stranded RNA [(+)ssRNA] viruses and closely related viruses; cl40470	cluster
1_4r0e_polio_rdrp	1	CF-BAA24003.1.11_10589_relaxed	CF-ALC78887.1.1.5_10828_relaxed	462	94.2	0.93	Riboviria	Picornaviridae	Hepatovirus B	Conserved catalytic core domain of RNA-dependent RNA polymerase (RdRp) from the positive-sense single-stranded RNA [(+)ssRNA] viruses and closely related viruses; cl40470	cluster
1_4r0e_polio_rdrp	771	CF-AAC58807.1_10294_relaxed	CF-AAG13118.1_10288_relaxed	1906	67.8	0.53	Riboviria	Dicistroviridae	Aparavirus apisacutum	Product: replicase polyprotein	cluster
1_4r0e_polio_rdrp	771	CF-AAC58807.1_10294_relaxed	CF-AAF80998.1_10295_relaxed	1771	67.9	0.55	Riboviria	Dicistroviridae	Cripavirus grylli	Product: nonstructural polyprotein	cluster
1_4r0e_polio_rdrp	771	CF-AAC58807.1_10294_relaxed	CF-BAA32553.1_10299_relaxed	1777	65.1	0.53	Riboviria	Dicistroviridae	Triatovirus himetobi	Product: nonstructural protein precursor	cluster
1_4r0e_polio_rdrp	771	CF-AAC58807.1_10294_relaxed	CF-ABC55703.1_10300_relaxed	1795	63.7	0.53	Riboviria	Dicistroviridae	Triatovirus hocoagulatae	Product: nonstructural protein precursor	cluster
1_4r0e_polio_rdrp	771	CF-AAC58807.1_10294_relaxed	CF-AAP32283.1_10291_relaxed	1933	66.4	0.52	Riboviria	Dicistroviridae	Aparavirus kashmirense	Product: non-structural polyprotein	cluster
1_4r0e_polio_rdrp	771	CF-AAC58807.1_10294_relaxed	CF-AAF72337.1_10301_relaxed	1655	67.1	0.55	Riboviria	Dicistroviridae	Triatovirus nigereginacellulae	Gene: orf1; Product: nonstructural polyprotein	cluster
1_4r0e_polio_rdrp	771	CF-AAC58807.1_10294_relaxed	CF-AAF00472.1_10303_relaxed	1795	62.4	0.53	Riboviria	Dicistroviridae	Triatovirus triatomae	Product: nonstructural protein precursor	cluster
1_4r0e_polio_rdrp	771	CF-AAC58807.1_10294_relaxed	CF-BAA21898.1_10302_relaxed	1811	61.8	0.52	Riboviria	Dicistroviridae	Triatovirus plastali	Product: nonstructural polyprotein	cluster
1_4r0e_polio_rdrp	771	CF-AAC58807.1_10294_relaxed	CF-AAB50465.1_10266_relaxed	1789	66.9	0.42	Riboviria	Caliciviridae	Norwalk virus	Product: nonstructural polyprotein	cluster
1_4r0e_polio_rdrp	771	CF-AAC58807.1_10294_relaxed	CF-AAC58807.1_10294_relaxed	1759	72.1	0.57	Riboviria	Dicistroviridae	Cripavirus drosophilae	Product: replicase polyprotein	cluster
1_4r0e_polio_rdrp	771	CF-AAC58807.1_10294_relaxed	CF-AAA79326.1_10286_relaxed	1763	70.3	0.46	Riboviria	Caliciviridae	Feline calicivirus	Product: nonstructural protein	cluster
1_4r0e_polio_rdrp	771	CF-AAC58807.1_10294_relaxed	CF-AAG13641.1_10287_relaxed	1881	68.8	0.44	Riboviria	Caliciviridae	Vesicular exanthema of swine virus	Product: non-structural polyprotein	cluster
1_4r0e_polio_rdrp	771	CF-AAC58807.1_10294_relaxed	CF-AAV64179.2_10290_relaxed	1900	68.8	0.52	Riboviria	Dicistroviridae	Aparavirus israelense	Product: polymerase polyprotein	cluster
1_4r0e_polio_rdrp	771	CF-AAC58807.1_10294_relaxed	CF-ACV89839.1_10273_relaxed	1691	69.9	0.43	Riboviria	Caliciviridae	Norwalk virus	Product: ORF1 polyprotein	cluster
1_4r0e_polio_rdrp	771	CF-AAC58807.1_10294_relaxed	CF-CAA09480.1_10269_relaxed	1680	69.8	0.43	Riboviria	Caliciviridae	Norwalk virus	Product: viral non-structural polyprotein	cluster
1_4r0e_polio_rdrp	771	CF-AAC58807.1_10294_relaxed	CF-AAO63098.2_10271_relaxed	1687	69.9	0.42	Riboviria	Caliciviridae	Norwalk virus	Product: polyprotein	cluster
1_4r0e_polio_rdrp	771	CF-AAC58807.1_10294_relaxed	CF-CAA60254.1_10267_relaxed	1699	70.3	0.43	Riboviria	Caliciviridae	Norwalk virus	Gene: orf1; Product: polyprotein	cluster
1_4r0e_polio_rdrp	771	CF-AAC58807.1_10294_relaxed	CF-AII73758.1_10275_relaxed	1698	70.4	0.43	Riboviria	Caliciviridae	Norwalk virus	Product: polyprotein	cluster
1_4r0e_polio_rdrp	771	CF-AAC58807.1_10294_relaxed	CF-AAK50354.1_10268_relaxed	1699	69.7	0.44	Riboviria	Caliciviridae	Norwalk virus	Product: non-structural polyprotein	cluster
1_4r0e_polio_rdrp	7685	CF-ACL15189.1_10386_relaxed	CF-ACL15189.1_10386_relaxed	754	79	0.44	Riboviria	Picornaviridae	Cosavirus A	Product: polyprotein	cluster
1_4r0e_polio_rdrp	7	CF-AKF42423.1.1.3_9776_relaxed	CF-CCG93479.1.1.2_9634_relaxed	746	87.2	0.85	Riboviria	Peribunyaviridae	Orthobunyavirus saboense	Bunyavirus RNA dependent RNA polymerase; pfam04196	cluster
1_4r0e_polio_rdrp	7	CF-AKF42423.1.1.3_9776_relaxed	CF-ANI69984.1.1.2_9490_relaxed	739	86	0.84	Riboviria	Peribunyaviridae	Orthobunyavirus bellavistaense	Bunyavirus RNA dependent RNA polymerase; pfam04196	cluster
1_4r0e_polio_rdrp	7	CF-AKF42423.1.1.3_9776_relaxed	CF-QLA47105.1.1.2_9491_relaxed	739	85.9	0.84	Riboviria	Peribunyaviridae	Orthobunyavirus bellavistaense	Bunyavirus RNA dependent RNA polymerase; pfam04196	cluster
1_4r0e_polio_rdrp	7	CF-AKF42423.1.1.3_9776_relaxed	CF-QLA46991.1.1.2_9488_relaxed	746	86.1	0.84	Riboviria	Peribunyaviridae	Orthobunyavirus batamaense	Bunyavirus RNA dependent RNA polymerase; pfam04196	cluster
1_4r0e_polio_rdrp	7	CF-AKF42423.1.1.3_9776_relaxed	CF-APA28989.1.1.2_9480_relaxed	758	87.5	0.85	Riboviria	Peribunyaviridae	Orthobunyavirus angeloense	Bunyavirus RNA dependent RNA polymerase; pfam04196	cluster
1_4r0e_polio_rdrp	7	CF-AKF42423.1.1.3_9776_relaxed	CF-AEK05550.1.1.2_9576_relaxed	758	86.8	0.85	Riboviria	Peribunyaviridae	Orthobunyavirus khatangaense	Bunyavirus RNA dependent RNA polymerase; pfam04196	cluster
1_4r0e_polio_rdrp	7	CF-AKF42423.1.1.3_9776_relaxed	CF-ATI21270.1.1.2_9560_relaxed	758	87.2	0.85	Riboviria	Peribunyaviridae	Orthobunyavirus infirmati	Bunyavirus RNA dependent RNA polymerase; pfam04196	cluster
1_4r0e_polio_rdrp	7	CF-AKF42423.1.1.3_9776_relaxed	CF-AJZ73167.1.1.2_9525_relaxed	739	85.6	0.84	Riboviria	Peribunyaviridae	Orthobunyavirus caraparuense	Bunyavirus RNA dependent RNA polymerase; pfam04196	cluster
1_4r0e_polio_rdrp	7	CF-AKF42423.1.1.3_9776_relaxed	CF-AAO11841.1.1.2_9621_relaxed	747	83.9	0.82	Riboviria	Peribunyaviridae	Orthobunyavirus oropoucheense	Bunyavirus RNA dependent RNA polymerase; pfam04196	cluster
1_4r0e_polio_rdrp	7	CF-AKF42423.1.1.3_9776_relaxed	CF-QFR36985.1.1.2_9583_relaxed	756	86.4	0.84	Riboviria	Peribunyaviridae	Orthobunyavirus ledniceense	Bunyavirus RNA dependent RNA polymerase; pfam04196	cluster
1_4r0e_polio_rdrp	7	CF-AKF42423.1.1.3_9776_relaxed	CF-QLA46842.1.1.2_9668_relaxed	756	87.9	0.86	Riboviria	Peribunyaviridae	Orthobunyavirus turlockense	Bunyavirus RNA dependent RNA polymerase; pfam04196	cluster
1_4r0e_polio_rdrp	7	CF-AKF42423.1.1.3_9776_relaxed	CF-APA29013.1.1.2_9534_relaxed	758	87.5	0.85	Riboviria	Peribunyaviridae	Orthobunyavirus encephalitidis	Bunyavirus RNA dependent RNA polymerase; pfam04196	cluster
1_4r0e_polio_rdrp	7	CF-AKF42423.1.1.3_9776_relaxed	CF-QLA47095.1.1.2_9492_relaxed	739	85.9	0.84	Riboviria	Peribunyaviridae	Orthobunyavirus bellavistaense	Bunyavirus RNA dependent RNA polymerase; pfam04196	cluster
1_4r0e_polio_rdrp	7	CF-AKF42423.1.1.3_9776_relaxed	CF-QLA47040.1.1.2_9493_relaxed	739	86.2	0.84	Riboviria	Peribunyaviridae	Orthobunyavirus bellavistaense	Bunyavirus RNA dependent RNA polymerase; pfam04196	cluster
1_4r0e_polio_rdrp	7	CF-AKF42423.1.1.3_9776_relaxed	CF-AEB70982.1.1.3_9799_relaxed	693	93.3	0.9	Riboviria	Phenuiviridae	Phlebovirus ixcanalense	Bunyavirus RNA dependent RNA polymerase; pfam04196	cluster
1_4r0e_polio_rdrp	7	CF-AKF42423.1.1.3_9776_relaxed	CF-QLA47018.1.1.2_9660_relaxed	748	86.4	0.85	Riboviria	Peribunyaviridae	Orthobunyavirus termeilense	Bunyavirus RNA dependent RNA polymerase; pfam04196	cluster
1_4r0e_polio_rdrp	7	CF-AKF42423.1.1.3_9776_relaxed	CF-QLA47070.1.1.2_9548_relaxed	740	85.8	0.84	Riboviria	Peribunyaviridae	Orthobunyavirus guaratubaense	Bunyavirus RNA dependent RNA polymerase; pfam04196	cluster
1_4r0e_polio_rdrp	7	CF-AKF42423.1.1.3_9776_relaxed	CF-QLA46998.1.1.2_9532_relaxed	736	87.1	0.85	Riboviria	Peribunyaviridae	Orthobunyavirus cuchillaense	Bunyavirus RNA dependent RNA polymerase; pfam04196	cluster
1_4r0e_polio_rdrp	7	CF-AKF42423.1.1.3_9776_relaxed	CF-QEO75948.1.1.2_9483_relaxed	756	86.8	0.85	Riboviria	Peribunyaviridae	Orthobunyavirus baakalense	Bunyavirus RNA dependent RNA polymerase; pfam04196	cluster
1_4r0e_polio_rdrp	7	CF-AKF42423.1.1.3_9776_relaxed	CF-ALG75832.1.1.3_9766_relaxed	647	93.8	0.9	Riboviria	Phenuiviridae	Phlebovirus alcubeense	Bunyavirus RNA dependent RNA polymerase; pfam04196	cluster
1_4r0e_polio_rdrp	7	CF-AKF42423.1.1.3_9776_relaxed	CF-QCI62749.2.1.3_9798_relaxed	694	93.5	0.9	Riboviria	Phenuiviridae	Phlebovirus itaporangaense	Bunyavirus RNA dependent RNA polymerase; pfam04196	cluster
1_4r0e_polio_rdrp	7	CF-AKF42423.1.1.3_9776_relaxed	CF-ALS88192.1.1.3_9840_relaxed	695	92.7	0.9	Riboviria	Phenuiviridae	Phlebovirus torosense	Bunyavirus RNA dependent RNA polymerase; pfam04196	cluster
1_4r0e_polio_rdrp	7	CF-AKF42423.1.1.3_9776_relaxed	CF-QLA46957.1.1.2_9551_relaxed	739	85.7	0.84	Riboviria	Peribunyaviridae	Orthobunyavirus gumbolimboense	Bunyavirus RNA dependent RNA polymerase; pfam04196	cluster
1_4r0e_polio_rdrp	7	CF-AKF42423.1.1.3_9776_relaxed	CF-AIS74637.1.1.2_9540_relaxed	757	87.7	0.85	Riboviria	Peribunyaviridae	Orthobunyavirus gamboaense	Bunyavirus RNA dependent RNA polymerase; pfam04196	cluster
1_4r0e_polio_rdrp	7	CF-AKF42423.1.1.3_9776_relaxed	CF-AGA82737.1.1.3_9831_relaxed	651	94	0.9	Riboviria	Phenuiviridae	Phlebovirus salehabadense	Bunyavirus RNA dependent RNA polymerase; pfam04196	cluster
1_4r0e_polio_rdrp	7	CF-AKF42423.1.1.3_9776_relaxed	CF-API68900.1.1.3_9844_relaxed	697	93.2	0.9	Riboviria	Phenuiviridae	Phlebovirus urucuriense	Bunyavirus RNA dependent RNA polymerase; pfam04196	cluster
1_4r0e_polio_rdrp	7	CF-AKF42423.1.1.3_9776_relaxed	CF-ALS88188.1.1.3_9845_relaxed	693	93.7	0.91	Riboviria	Phenuiviridae	Phlebovirus zerdaliense	Bunyavirus RNA dependent RNA polymerase; pfam04196	cluster
1_4r0e_polio_rdrp	7	CF-AKF42423.1.1.3_9776_relaxed	CF-CAG7465164.1.1.3_9812_relaxed	693	93.2	0.9	Riboviria	Phenuiviridae	Phlebovirus napoliense	Bunyavirus RNA dependent RNA polymerase; pfam04196	cluster
1_4r0e_polio_rdrp	7	CF-AKF42423.1.1.3_9776_relaxed	CF-AEA30057.1.1.3_9777_relaxed	696	93.7	0.9	Riboviria	Phenuiviridae	Phlebovirus candiruense	Bunyavirus RNA dependent RNA polymerase; pfam04196	cluster
1_4r0e_polio_rdrp	7	CF-AKF42423.1.1.3_9776_relaxed	CF-AEA29965.1.1.3_9779_relaxed	696	93.6	0.91	Riboviria	Phenuiviridae	Phlebovirus candiruense	Bunyavirus RNA dependent RNA polymerase; pfam04196	cluster
1_4r0e_polio_rdrp	7	CF-AKF42423.1.1.3_9776_relaxed	CF-AEE01391.1.1.2_9626_relaxed	737	86.5	0.84	Riboviria	Peribunyaviridae	Orthobunyavirus oyoense	Bunyavirus RNA dependent RNA polymerase; pfam04196	cluster
1_4r0e_polio_rdrp	7	CF-AKF42423.1.1.3_9776_relaxed	CF-QLA47067.1.1.2_9549_relaxed	740	85.1	0.83	Riboviria	Peribunyaviridae	Orthobunyavirus guaratubaense	Bunyavirus RNA dependent RNA polymerase; pfam04196	cluster
1_4r0e_polio_rdrp	7	CF-AKF42423.1.1.3_9776_relaxed	CF-AGE13900.1.1.3_9363_relaxed	724	85.7	0.86	Riboviria	Hantaviridae	Orthohantavirus hantanense	Bunyavirus RNA dependent RNA polymerase; pfam04196	cluster
1_4r0e_polio_rdrp	7	CF-AKF42423.1.1.3_9776_relaxed	CF-QLA47022.1.1.2_9658_relaxed	757	87.9	0.85	Riboviria	Peribunyaviridae	Orthobunyavirus telokense	Bunyavirus RNA dependent RNA polymerase; pfam04196	cluster
1_4r0e_polio_rdrp	7	CF-AKF42423.1.1.3_9776_relaxed	CF-AKE37997.1.1.3_9338_relaxed	726	85.2	0.84	Riboviria	Hantaviridae	Mobatvirus novaense	Bunyavirus RNA dependent RNA polymerase; pfam04196	cluster
1_4r0e_polio_rdrp	7	CF-AKF42423.1.1.3_9776_relaxed	CF-BAM31229.1.1.3_9383_relaxed	724	83.5	0.8	Riboviria	Hantaviridae	Orthohantavirus puumalaense	Bunyavirus RNA dependent RNA polymerase; pfam04196	cluster
1_4r0e_polio_rdrp	7	CF-AKF42423.1.1.3_9776_relaxed	CF-AAG22533.4.1.3_9341_relaxed	724	84.7	0.83	Riboviria	Hantaviridae	Orthohantavirus andesense	Bunyavirus RNA dependent RNA polymerase; pfam04196	cluster
1_4r0e_polio_rdrp	7	CF-AKF42423.1.1.3_9776_relaxed	CF-CAC85167.1.1.3_9356_relaxed	724	84.6	0.82	Riboviria	Hantaviridae	Orthohantavirus dobravaense	Bunyavirus RNA dependent RNA polymerase; pfam04196	cluster
1_4r0e_polio_rdrp	7	CF-AKF42423.1.1.3_9776_relaxed	CF-AOC84248.1.1.3_9350_relaxed	724	83.3	0.82	Riboviria	Hantaviridae	Orthohantavirus brugesense	Bunyavirus RNA dependent RNA polymerase; pfam04196	cluster
1_4r0e_polio_rdrp	7	CF-AKF42423.1.1.3_9776_relaxed	CF-AVM87653.1.1.3_9403_relaxed	723	82	0.8	Riboviria	Hantaviridae	Reptillovirus hemidactyli	Bunyavirus RNA dependent RNA polymerase; pfam04196	cluster
1_4r0e_polio_rdrp	7	CF-AKF42423.1.1.3_9776_relaxed	CF-QCI62731.1.1.3_9775_relaxed	682	93.7	0.9	Riboviria	Phenuiviridae	Phlebovirus cacaoense	Bunyavirus RNA dependent RNA polymerase; pfam04196	cluster
1_4r0e_polio_rdrp	7	CF-AKF42423.1.1.3_9776_relaxed	CF-AEA30055.1.1.3_9803_relaxed	696	93.4	0.9	Riboviria	Phenuiviridae	Phlebovirus maldonadoense	Bunyavirus RNA dependent RNA polymerase; pfam04196	cluster
1_4r0e_polio_rdrp	7	CF-AKF42423.1.1.3_9776_relaxed	CF-QCI62745.1.1.3_9796_relaxed	693	93.2	0.9	Riboviria	Phenuiviridae	Phlebovirus icoaraciense	Bunyavirus RNA dependent RNA polymerase; pfam04196	cluster
1_4r0e_polio_rdrp	7	CF-AKF42423.1.1.3_9776_relaxed	CF-AEB70976.1.1.3_9788_relaxed	693	93.8	0.91	Riboviria	Phenuiviridae	Phlebovirus duraniaense	Bunyavirus RNA dependent RNA polymerase; pfam04196	cluster
1_4r0e_polio_rdrp	7	CF-AKF42423.1.1.3_9776_relaxed	CF-AKF42419.1.1.3_9838_relaxed	696	93.2	0.89	Riboviria	Phenuiviridae	Phlebovirus toroense	Bunyavirus RNA dependent RNA polymerase; pfam04196	cluster
1_4r0e_polio_rdrp	7	CF-AKF42423.1.1.3_9776_relaxed	CF-AYA58155.1.1.3_9832_relaxed	651	93.4	0.9	Riboviria	Phenuiviridae	Phlebovirus salehabadense	Bunyavirus RNA dependent RNA polymerase; pfam04196	cluster
1_4r0e_polio_rdrp	7	CF-AKF42423.1.1.3_9776_relaxed	CF-CAC85165.2.1.3_9358_relaxed	724	84.8	0.83	Riboviria	Hantaviridae	Orthohantavirus dobravaense	Bunyavirus RNA dependent RNA polymerase; pfam04196	cluster
1_4r0e_polio_rdrp	7	CF-AKF42423.1.1.3_9776_relaxed	CF-CAA39847.1.1.3_9389_relaxed	724	84.3	0.82	Riboviria	Hantaviridae	Orthohantavirus seoulense	Bunyavirus RNA dependent RNA polymerase; pfam04196	cluster
1_4r0e_polio_rdrp	7	CF-AKF42423.1.1.3_9776_relaxed	CF-AEA30054.1.1.3_9767_relaxed	696	94	0.9	Riboviria	Phenuiviridae	Phlebovirus alenquerense	Bunyavirus RNA dependent RNA polymerase; pfam04196	cluster
1_4r0e_polio_rdrp	7	CF-AKF42423.1.1.3_9776_relaxed	CF-AEA30065.1.1.3_9818_relaxed	696	93.5	0.9	Riboviria	Phenuiviridae	Phlebovirus oriximinaense	Bunyavirus RNA dependent RNA polymerase; pfam04196	cluster
1_4r0e_polio_rdrp	7	CF-AKF42423.1.1.3_9776_relaxed	CF-QNJ99612.1.1.3_9822_relaxed	696	93.4	0.9	Riboviria	Phenuiviridae	Phlebovirus perkerraense	Bunyavirus RNA dependent RNA polymerase; pfam04196	cluster
1_4r0e_polio_rdrp	7	CF-AKF42423.1.1.3_9776_relaxed	CF-AEA30061.1.1.3_9780_relaxed	696	93.7	0.91	Riboviria	Phenuiviridae	Phlebovirus candiruense	Bunyavirus RNA dependent RNA polymerase; pfam04196	cluster
1_4r0e_polio_rdrp	7	CF-AKF42423.1.1.3_9776_relaxed	CF-AEA30060.1.1.3_9781_relaxed	696	93.6	0.9	Riboviria	Phenuiviridae	Phlebovirus candiruense	Bunyavirus RNA dependent RNA polymerase; pfam04196	cluster
1_4r0e_polio_rdrp	7	CF-AKF42423.1.1.3_9776_relaxed	CF-AEA30063.1.1.3_9782_relaxed	696	93.3	0.9	Riboviria	Phenuiviridae	Phlebovirus candiruense	Bunyavirus RNA dependent RNA polymerase; pfam04196	cluster
1_4r0e_polio_rdrp	7	CF-AKF42423.1.1.3_9776_relaxed	CF-ACZ55880.2.1.3_9834_relaxed	695	93.3	0.9	Riboviria	Phenuiviridae	Phlebovirus siciliaense	Bunyavirus RNA dependent RNA polymerase; pfam04196	cluster
1_4r0e_polio_rdrp	7	CF-AKF42423.1.1.3_9776_relaxed	CF-API68872.1.1.3_9769_relaxed	695	93	0.9	Riboviria	Phenuiviridae	Phlebovirus ambeense	Bunyavirus RNA dependent RNA polymerase; pfam04196	cluster
1_4r0e_polio_rdrp	7	CF-AKF42423.1.1.3_9776_relaxed	CF-AXZ96246.1.1.2_9497_relaxed	734	86.5	0.84	Riboviria	Peribunyaviridae	Orthobunyavirus biraoense	Bunyavirus RNA dependent RNA polymerase; pfam04196	cluster
1_4r0e_polio_rdrp	7	CF-AKF42423.1.1.3_9776_relaxed	CF-AYA58157.1.1.3_9829_relaxed	647	93.6	0.9	Riboviria	Phenuiviridae	Phlebovirus salehabadense	Bunyavirus RNA dependent RNA polymerase; pfam04196	cluster
1_4r0e_polio_rdrp	7	CF-AKF42423.1.1.3_9776_relaxed	CF-AJK91618.1.1.3_9764_relaxed	647	93.7	0.9	Riboviria	Phenuiviridae	Phlebovirus adanaense	Bunyavirus RNA dependent RNA polymerase; pfam04196	cluster
1_4r0e_polio_rdrp	7	CF-AKF42423.1.1.3_9776_relaxed	CF-AEL29661.1.1.3_9809_relaxed	696	93.4	0.9	Riboviria	Phenuiviridae	Phlebovirus napoliense	Bunyavirus RNA dependent RNA polymerase; pfam04196	cluster
1_4r0e_polio_rdrp	7	CF-AKF42423.1.1.3_9776_relaxed	CF-AEA30059.1.1.3_9797_relaxed	696	93.5	0.9	Riboviria	Phenuiviridae	Phlebovirus itaitubaense	Bunyavirus RNA dependent RNA polymerase; pfam04196	cluster
1_4r0e_polio_rdrp	7	CF-AKF42423.1.1.3_9776_relaxed	CF-QJQ29391.1.1.3_9821_relaxed	696	93.9	0.9	Riboviria	Phenuiviridae	Phlebovirus penshurtense	Bunyavirus RNA dependent RNA polymerase; pfam04196	cluster
1_4r0e_polio_rdrp	7	CF-AKF42423.1.1.3_9776_relaxed	CF-QBQ01768.1.1.3_9768_relaxed	696	93.3	0.9	Riboviria	Phenuiviridae	Phlebovirus almendrasense	Bunyavirus RNA dependent RNA polymerase; pfam04196	cluster
1_4r0e_polio_rdrp	7	CF-AKF42423.1.1.3_9776_relaxed	CF-AEA30058.1.1.3_9789_relaxed	696	93.3	0.9	Riboviria	Phenuiviridae	Phlebovirus echarateense	Bunyavirus RNA dependent RNA polymerase; pfam04196	cluster
1_4r0e_polio_rdrp	7	CF-AKF42423.1.1.3_9776_relaxed	CF-AFH08732.1.1.3_9863_relaxed	697	92.3	0.9	Riboviria	Phenuiviridae	Uukuvirus grandarbaudense	Bunyavirus RNA dependent RNA polymerase; pfam04196	cluster
1_4r0e_polio_rdrp	7	CF-AKF42423.1.1.3_9776_relaxed	CF-AII79372.1.1.3_9870_relaxed	693	91.1	0.89	Riboviria	Phenuiviridae	Uukuvirus rukutamaense	Bunyavirus RNA dependent RNA polymerase; pfam04196	cluster
1_4r0e_polio_rdrp	7	CF-AKF42423.1.1.3_9776_relaxed	CF-BBB86754.1.1.3_9866_relaxed	697	92.6	0.89	Riboviria	Phenuiviridae	Uukuvirus kabutoense	Bunyavirus RNA dependent RNA polymerase; pfam04196	cluster
1_4r0e_polio_rdrp	7	CF-AKF42423.1.1.3_9776_relaxed	CF-AFN73038.1.1.3_9879_relaxed	697	91.8	0.89	Riboviria	Phenuiviridae	Uukuvirus uukuniemiense	Bunyavirus RNA dependent RNA polymerase; pfam04196	cluster
1_4r0e_polio_rdrp	7	CF-AKF42423.1.1.3_9776_relaxed	CF-AJG39274.1.1.3_9883_relaxed	691	92.5	0.9	Riboviria	Phenuiviridae	Uukuvirus yongjiaense	Bunyavirus RNA dependent RNA polymerase; pfam04196	cluster
1_4r0e_polio_rdrp	7	CF-AKF42423.1.1.3_9776_relaxed	CF-APG79298.1.1.2_9739_relaxed	705	87.7	0.87	Riboviria	Phenuiviridae	Hudivirus muscae	Bunyavirus RNA dependent RNA polymerase; pfam04196	cluster
1_4r0e_polio_rdrp	7	CF-AKF42423.1.1.3_9776_relaxed	CF-DAZ90967.1.1.2_9732_relaxed	688	92.9	0.9	Riboviria	Phenuiviridae	Goukovirus ceraphri	Bunyavirus RNA dependent RNA polymerase; pfam04196	cluster
1_4r0e_polio_rdrp	7	CF-AKF42423.1.1.3_9776_relaxed	CF-AEJ38175.1.1.2_9734_relaxed	690	92.4	0.9	Riboviria	Phenuiviridae	Goukovirus gouleakoense	Bunyavirus RNA dependent RNA polymerase; pfam04196	cluster
1_4r0e_polio_rdrp	7	CF-AKF42423.1.1.3_9776_relaxed	CF-AMB43174.1.1.3_9360_relaxed	724	81.9	0.8	Riboviria	Hantaviridae	Orthohantavirus fugongense	Bunyavirus RNA dependent RNA polymerase; pfam04196	cluster
1_4r0e_polio_rdrp	7	CF-AKF42423.1.1.3_9776_relaxed	CF-AAY56324.1.1.3_9364_relaxed	724	84	0.81	Riboviria	Hantaviridae	Orthohantavirus hantanense	Bunyavirus RNA dependent RNA polymerase; pfam04196	cluster
1_4r0e_polio_rdrp	7	CF-AKF42423.1.1.3_9776_relaxed	CF-AIL25336.1.1.3_9367_relaxed	724	82.8	0.8	Riboviria	Hantaviridae	Orthohantavirus khabarovskense	Bunyavirus RNA dependent RNA polymerase; pfam04196	cluster
1_4r0e_polio_rdrp	7	CF-AKF42423.1.1.3_9776_relaxed	CF-AGW23849.1.1.3_9349_relaxed	724	84.2	0.83	Riboviria	Hantaviridae	Orthohantavirus boweense	Bunyavirus RNA dependent RNA polymerase; pfam04196	cluster
1_4r0e_polio_rdrp	7	CF-AKF42423.1.1.3_9776_relaxed	CF-AES92927.1.1.3_9359_relaxed	724	84.3	0.83	Riboviria	Hantaviridae	Orthohantavirus dobravaense	Bunyavirus RNA dependent RNA polymerase; pfam04196	cluster
1_4r0e_polio_rdrp	7	CF-AKF42423.1.1.3_9776_relaxed	CF-BAK08524.1.1.3_9373_relaxed	724	81.7	0.78	Riboviria	Hantaviridae	Orthohantavirus moroense	Bunyavirus RNA dependent RNA polymerase; pfam04196	cluster
1_4r0e_polio_rdrp	7	CF-AKF42423.1.1.3_9776_relaxed	CF-BAK08521.1.1.3_9371_relaxed	724	82.4	0.72	Riboviria	Hantaviridae	Orthohantavirus montanoense	Bunyavirus RNA dependent RNA polymerase; pfam04196	cluster
1_4r0e_polio_rdrp	7	CF-AKF42423.1.1.3_9776_relaxed	CF-BAK08527.1.1.3_9374_relaxed	724	81.9	0.77	Riboviria	Hantaviridae	Orthohantavirus moroense	Bunyavirus RNA dependent RNA polymerase; pfam04196	cluster
1_4r0e_polio_rdrp	7	CF-AKF42423.1.1.3_9776_relaxed	CF-AJZ68872.1.1.3_9336_relaxed	726	83.2	0.81	Riboviria	Hantaviridae	Mobatvirus laibinense	Bunyavirus RNA dependent RNA polymerase; pfam04196	cluster
1_4r0e_polio_rdrp	7	CF-AKF42423.1.1.3_9776_relaxed	CF-QED22046.1.1.3_9385_relaxed	725	82.6	0.81	Riboviria	Hantaviridae	Orthohantavirus robinaense	Bunyavirus RNA dependent RNA polymerase; pfam04196	cluster
1_4r0e_polio_rdrp	7	CF-AKF42423.1.1.3_9776_relaxed	CF-APU53641.1.1.2_9334_relaxed	725	85.5	0.84	Riboviria	Hantaviridae	Loanvirus brunaense	Bunyavirus RNA dependent RNA polymerase; pfam04196	cluster
1_4r0e_polio_rdrp	7	CF-AKF42423.1.1.3_9776_relaxed	CF-AIF28819.1.1.2_9401_relaxed	726	81.9	0.69	Riboviria	Hantaviridae	Thottimvirus imjinense	Bunyavirus RNA dependent RNA polymerase; pfam04196	cluster
1_4r0e_polio_rdrp	7	CF-AKF42423.1.1.3_9776_relaxed	CF-AVM87659.1.1.2_9331_relaxed	649	76.9	0.72	Riboviria	Hantaviridae	Actinovirus lophii	Bunyavirus RNA dependent RNA polymerase; pfam04196	cluster
1_4r0e_polio_rdrp	7	CF-AKF42423.1.1.3_9776_relaxed	CF-ACI43398.1.1.3_9370_relaxed	724	83.1	0.8	Riboviria	Hantaviridae	Orthohantavirus maporalense	Bunyavirus RNA dependent RNA polymerase; pfam04196	cluster
1_4r0e_polio_rdrp	7	CF-AKF42423.1.1.3_9776_relaxed	CF-ABR29826.2.1.3_9351_relaxed	724	81.9	0.77	Riboviria	Hantaviridae	Orthohantavirus caobangense	Bunyavirus RNA dependent RNA polymerase; pfam04196	cluster
1_4r0e_polio_rdrp	7	CF-AKF42423.1.1.3_9776_relaxed	CF-ADW27360.1.1.3_9369_relaxed	724	86.3	0.85	Riboviria	Hantaviridae	Orthohantavirus luxiense	Bunyavirus RNA dependent RNA polymerase; pfam04196	cluster
1_4r0e_polio_rdrp	7	CF-AKF42423.1.1.3_9776_relaxed	CF-ACX83615.1.1.3_9378_relaxed	724	81.7	0.76	Riboviria	Hantaviridae	Orthohantavirus negraense	Bunyavirus RNA dependent RNA polymerase; pfam04196	cluster
1_4r0e_polio_rdrp	7	CF-AKF42423.1.1.3_9776_relaxed	CF-QIA61111.1.1.3_9393_relaxed	724	84.6	0.82	Riboviria	Hantaviridae	Orthohantavirus tatenalense	Bunyavirus RNA dependent RNA polymerase; pfam04196	cluster
1_4r0e_polio_rdrp	7	CF-AKF42423.1.1.3_9776_relaxed	CF-CAA06640.1.1.3_9398_relaxed	724	82.1	0.78	Riboviria	Hantaviridae	Orthohantavirus tulaense	Bunyavirus RNA dependent RNA polymerase; pfam04196	cluster
1_4r0e_polio_rdrp	7	CF-AKF42423.1.1.3_9776_relaxed	CF-QBH68031.1.1.2_9337_relaxed	726	82.9	0.78	Riboviria	Hantaviridae	Mobatvirus lenaense	Bunyavirus RNA dependent RNA polymerase; pfam04196	cluster
1_4r0e_polio_rdrp	7	CF-AKF42423.1.1.3_9776_relaxed	CF-ABH09886.1.1.3_9402_relaxed	726	84.7	0.84	Riboviria	Hantaviridae	Thottimvirus thottapalayamense	Bunyavirus RNA dependent RNA polymerase; pfam04196	cluster
1_4r0e_polio_rdrp	7	CF-AKF42423.1.1.3_9776_relaxed	CF-AIL25335.1.1.3_9366_relaxed	724	83.9	0.81	Riboviria	Hantaviridae	Orthohantavirus kenkemeense	Bunyavirus RNA dependent RNA polymerase; pfam04196	cluster
1_4r0e_polio_rdrp	7	CF-AKF42423.1.1.3_9776_relaxed	CF-AEZ02948.1.1.3_9387_relaxed	724	82.6	0.83	Riboviria	Hantaviridae	Orthohantavirus sangassouense	Bunyavirus RNA dependent RNA polymerase; pfam04196	cluster
1_4r0e_polio_rdrp	7	CF-AKF42423.1.1.3_9776_relaxed	CF-AOR07000.1.1.3_9397_relaxed	724	84.5	0.83	Riboviria	Hantaviridae	Orthohantavirus tigrayense	Bunyavirus RNA dependent RNA polymerase; pfam04196	cluster
1_4r0e_polio_rdrp	7	CF-AKF42423.1.1.3_9776_relaxed	CF-AEA30056.1.1.3_9778_relaxed	690	93.6	0.9	Riboviria	Phenuiviridae	Phlebovirus candiruense	Bunyavirus RNA dependent RNA polymerase; pfam04196	cluster
1_4r0e_polio_rdrp	7	CF-AKF42423.1.1.3_9776_relaxed	CF-AIU95032.1.1.3_9872_relaxed	693	92.7	0.89	Riboviria	Phenuiviridae	Uukuvirus silverwaterense	Bunyavirus RNA dependent RNA polymerase; pfam04196	cluster
1_4r0e_polio_rdrp	7	CF-AKF42423.1.1.3_9776_relaxed	CF-AJG39238.1.1.3_9865_relaxed	693	92.3	0.89	Riboviria	Phenuiviridae	Uukuvirus huangpiense	Bunyavirus RNA dependent RNA polymerase; pfam04196	cluster
1_4r0e_polio_rdrp	7	CF-AKF42423.1.1.3_9776_relaxed	CF-AWW17495.1.1.3_9867_relaxed	693	92.6	0.89	Riboviria	Phenuiviridae	Uukuvirus kaisodiense	Bunyavirus RNA dependent RNA polymerase; pfam04196	cluster
1_4r0e_polio_rdrp	7	CF-AKF42423.1.1.3_9776_relaxed	CF-QLJ83469.1.1.4_9736_relaxed	719	91.1	0.9	Riboviria	Phenuiviridae	Horwuvirus fitzroyense	Bunyavirus RNA dependent RNA polymerase; pfam04196	cluster
1_4r0e_polio_rdrp	7	CF-AKF42423.1.1.3_9776_relaxed	CF-CCG93491.1.1.2_9641_relaxed	746	85.8	0.83	Riboviria	Peribunyaviridae	Orthobunyavirus schmallenbergense	Bunyavirus RNA dependent RNA polymerase; pfam04196	cluster
1_4r0e_polio_rdrp	7	CF-AKF42423.1.1.3_9776_relaxed	CF-AIA08883.1.1.2_9533_relaxed	734	85.3	0.82	Riboviria	Peribunyaviridae	Orthobunyavirus ebiense	Bunyavirus RNA dependent RNA polymerase; pfam04196	cluster
1_4r0e_polio_rdrp	7	CF-AKF42423.1.1.3_9776_relaxed	CF-AZM68667.1.1.2_9667_relaxed	738	86.1	0.83	Riboviria	Peribunyaviridae	Orthobunyavirus trinitiense	Bunyavirus RNA dependent RNA polymerase; pfam04196	cluster
1_4r0e_polio_rdrp	7	CF-AKF42423.1.1.3_9776_relaxed	CF-AFH08728.1.1.3_9878_relaxed	697	91.1	0.89	Riboviria	Phenuiviridae	Uukuvirus uukuniemiense	Bunyavirus RNA dependent RNA polymerase; pfam04196	cluster
1_4r0e_polio_rdrp	7	CF-AKF42423.1.1.3_9776_relaxed	CF-AEL29680.1.1.3_9869_relaxed	697	91.9	0.89	Riboviria	Phenuiviridae	Uukuvirus macquariense	Bunyavirus RNA dependent RNA polymerase; pfam04196	cluster
1_4r0e_polio_rdrp	7	CF-AKF42423.1.1.3_9776_relaxed	CF-AJG39242.1.1.3_9868_relaxed	694	91.6	0.89	Riboviria	Phenuiviridae	Uukuvirus lihanense	Bunyavirus RNA dependent RNA polymerase; pfam04196	cluster
1_4r0e_polio_rdrp	7	CF-AKF42423.1.1.3_9776_relaxed	CF-AEB70969.1.1.3_9765_relaxed	693	93.8	0.91	Riboviria	Phenuiviridae	Phlebovirus aguacateense	Bunyavirus RNA dependent RNA polymerase; pfam04196	cluster
1_4r0e_polio_rdrp	7	CF-AKF42423.1.1.3_9776_relaxed	CF-AJG39273.1.1.2_9735_relaxed	690	92.6	0.9	Riboviria	Phenuiviridae	Goukovirus yichangense	Bunyavirus RNA dependent RNA polymerase; pfam04196	cluster
1_4r0e_polio_rdrp	7	CF-AKF42423.1.1.3_9776_relaxed	CF-AEL29642.1.1.3_9783_relaxed	696	93.4	0.9	Riboviria	Phenuiviridae	Phlebovirus chagresense	Bunyavirus RNA dependent RNA polymerase; pfam04196	cluster
1_4r0e_polio_rdrp	7	CF-AKF42423.1.1.3_9776_relaxed	CF-AGZ62535.1.1.3_9826_relaxed	693	93.5	0.9	Riboviria	Phenuiviridae	Phlebovirus salangaense	Bunyavirus RNA dependent RNA polymerase; pfam04196	cluster
1_4r0e_polio_rdrp	7	CF-AKF42423.1.1.3_9776_relaxed	CF-AEA30064.1.1.3_9842_relaxed	696	93.6	0.9	Riboviria	Phenuiviridae	Phlebovirus turunaense	Bunyavirus RNA dependent RNA polymerase; pfam04196	cluster
1_4r0e_polio_rdrp	7	CF-AKF42423.1.1.3_9776_relaxed	CF-QED21534.1.1.1_9754_relaxed	681	89.7	0.89	Riboviria	Phenuiviridae	Mobuvirus stephanocirci	Bunyavirus RNA dependent RNA polymerase; pfam04196	cluster
1_4r0e_polio_rdrp	7	CF-AKF42423.1.1.3_9776_relaxed	CF-QHA33858.1.1.1_9753_relaxed	713	91.1	0.89	Riboviria	Phenuiviridae	Mobuvirus narangueense	Bunyavirus RNA dependent RNA polymerase; pfam04196	cluster
1_4r0e_polio_rdrp	7	CF-AKF42423.1.1.3_9776_relaxed	CF-QPN53433.1.1.3_9884_relaxed	694	92.8	0.91	Riboviria	Phenuiviridae	Wenrivirus penaei	Bunyavirus RNA dependent RNA polymerase; pfam04196	cluster
1_4r0e_polio_rdrp	7	CF-AKF42423.1.1.3_9776_relaxed	CF-QRK69416.1.1.4_9737_relaxed	716	92.5	0.91	Riboviria	Phenuiviridae	Horwuvirus solenopsidis	Bunyavirus RNA dependent RNA polymerase; pfam04196	cluster
1_4r0e_polio_rdrp	7	CF-AKF42423.1.1.3_9776_relaxed	CF-AVM87641.1.1.1_9220_relaxed	765	69.1	0.6	Riboviria	Arenaviridae	Antennavirus striale	Arenavirus RNA polymerase; pfam06317	cluster
1_4r0e_polio_rdrp	7	CF-AKF42423.1.1.3_9776_relaxed	CF-QEG08232.1.1.1_9219_relaxed	785	78.2	0.7	Riboviria	Arenaviridae	Antennavirus salmonis	Arenavirus RNA polymerase; pfam06317	cluster
1_4r0e_polio_rdrp	7	CF-AKF42423.1.1.3_9776_relaxed	CF-AVM87645.1.1.1_9217_relaxed	771	76.5	0.69	Riboviria	Arenaviridae	Antennavirus hirsutum	Arenavirus RNA polymerase; pfam06317	cluster
1_4r0e_polio_rdrp	7	CF-AKF42423.1.1.3_9776_relaxed	CF-QEG08233.1.1.1_9218_relaxed	784	77.6	0.69	Riboviria	Arenaviridae	Antennavirus salmonis	Arenavirus RNA polymerase; pfam06317	cluster
1_4r0e_polio_rdrp	7	CF-AKF42423.1.1.3_9776_relaxed	CF-DAZ90970.1.1.2_9731_relaxed	695	91.4	0.89	Riboviria	Phenuiviridae	Goukovirus aphalarae	Bunyavirus RNA dependent RNA polymerase; pfam04196	cluster
1_4r0e_polio_rdrp	7	CF-AKF42423.1.1.3_9776_relaxed	CF-AHH60917.1.1.3_9733_relaxed	654	92.7	0.9	Riboviria	Phenuiviridae	Goukovirus cumutoense	Bunyavirus RNA dependent RNA polymerase; pfam04196	cluster
1_4r0e_polio_rdrp	7	CF-AKF42423.1.1.3_9776_relaxed	CF-AJG39254.1.1.3_9873_relaxed	695	92.1	0.89	Riboviria	Phenuiviridae	Uukuvirus tachengense	Bunyavirus RNA dependent RNA polymerase; pfam04196	cluster
1_4r0e_polio_rdrp	7	CF-AKF42423.1.1.3_9776_relaxed	CF-AEL29654.1.1.3_9871_relaxed	697	91.1	0.89	Riboviria	Phenuiviridae	Uukuvirus schmidti	Bunyavirus RNA dependent RNA polymerase; pfam04196	cluster
1_4r0e_polio_rdrp	7	CF-AKF42423.1.1.3_9776_relaxed	CF-AII01799.1.1.3_9862_relaxed	695	91.2	0.89	Riboviria	Phenuiviridae	Uukuvirus dermacentoris	Bunyavirus RNA dependent RNA polymerase; pfam04196	cluster
1_4r0e_polio_rdrp	7	CF-AKF42423.1.1.3_9776_relaxed	CF-QDF82060.1.1.2_9852_relaxed	679	89	0.88	Riboviria	Phenuiviridae	Tanzavirus daressalaamense	Bunyavirus RNA dependent RNA polymerase; pfam04196	cluster
1_4r0e_polio_rdrp	7	CF-AKF42423.1.1.3_9776_relaxed	CF-AJG39259.1.1.2_9760_relaxed	705	91.3	0.9	Riboviria	Phenuiviridae	Phasivirus wuhanense	Bunyavirus RNA dependent RNA polymerase; pfam04196	cluster
1_4r0e_polio_rdrp	7	CF-AKF42423.1.1.3_9776_relaxed	CF-QDW80893.1.1.3_9722_relaxed	691	89.7	0.87	Riboviria	Phenuiviridae	Citricivirus chongqinense	Bunyavirus RNA dependent RNA polymerase; pfam04196	cluster
1_4r0e_polio_rdrp	7	CF-AKF42423.1.1.3_9776_relaxed	CF-CAA48478.1.1.3_9841_relaxed	693	93.2	0.9	Riboviria	Phenuiviridae	Phlebovirus toscanaense	Bunyavirus RNA dependent RNA polymerase; pfam04196	cluster
1_4r0e_polio_rdrp	7	CF-AKF42423.1.1.3_9776_relaxed	CF-API68892.1.1.3_9835_relaxed	695	93	0.9	Riboviria	Phenuiviridae	Phlebovirus taparaense	Bunyavirus RNA dependent RNA polymerase; pfam04196	cluster
1_4r0e_polio_rdrp	7	CF-AKF42423.1.1.3_9776_relaxed	CF-ADK36669.1.1.2_9563_relaxed	758	87.4	0.85	Riboviria	Peribunyaviridae	Orthobunyavirus jamestownense	Bunyavirus RNA dependent RNA polymerase; pfam04196	cluster
1_4r0e_polio_rdrp	7	CF-AKF42423.1.1.3_9776_relaxed	CF-AKO90169.1.1.2_9596_relaxed	747	85.6	0.84	Riboviria	Peribunyaviridae	Orthobunyavirus matruhense	Bunyavirus RNA dependent RNA polymerase; pfam04196	cluster
1_4r0e_polio_rdrp	7	CF-AKF42423.1.1.3_9776_relaxed	CF-AKO90156.1.1.2_9662_relaxed	747	86.1	0.84	Riboviria	Peribunyaviridae	Orthobunyavirus teteense	Bunyavirus RNA dependent RNA polymerase; pfam04196	cluster
1_4r0e_polio_rdrp	7	CF-AKF42423.1.1.3_9776_relaxed	CF-ARI46654.1.1.2_9521_relaxed	734	87.7	0.85	Riboviria	Peribunyaviridae	Orthobunyavirus cacheense	Bunyavirus RNA dependent RNA polymerase; pfam04196	cluster
1_4r0e_polio_rdrp	7	CF-AKF42423.1.1.3_9776_relaxed	CF-AXP32054.1.1.2_9572_relaxed	734	87.1	0.84	Riboviria	Peribunyaviridae	Orthobunyavirus kernense	Bunyavirus RNA dependent RNA polymerase; pfam04196	cluster
1_4r0e_polio_rdrp	7	CF-AKF42423.1.1.3_9776_relaxed	CF-AIN55741.1.1.2_9680_relaxed	726	87.9	0.85	Riboviria	Peribunyaviridae	Pacuvirus pacuiense	Bunyavirus RNA dependent RNA polymerase; pfam04196	cluster
1_4r0e_polio_rdrp	7	CF-AKF42423.1.1.3_9776_relaxed	CF-ATI21264.1.1.2_9474_relaxed	758	87.1	0.85	Riboviria	Peribunyaviridae	Orthobunyavirus achiotei	Bunyavirus RNA dependent RNA polymerase; pfam04196	cluster
1_4r0e_polio_rdrp	7	CF-AKF42423.1.1.3_9776_relaxed	CF-ABQ12631.1.1.2_9580_relaxed	758	86.8	0.84	Riboviria	Peribunyaviridae	Orthobunyavirus lacrosseense	Bunyavirus RNA dependent RNA polymerase; pfam04196	cluster
1_4r0e_polio_rdrp	7	CF-AKF42423.1.1.3_9776_relaxed	CF-AFH89011.1.1.3_9836_relaxed	693	93.3	0.9	Riboviria	Phenuiviridae	Phlebovirus tehranense	Bunyavirus RNA dependent RNA polymerase; pfam04196	cluster
1_4r0e_polio_rdrp	7	CF-AKF42423.1.1.3_9776_relaxed	CF-AGW82138.1.1.2_9587_relaxed	739	85.2	0.84	Riboviria	Peribunyaviridae	Orthobunyavirus madridense	Bunyavirus RNA dependent RNA polymerase; pfam04196	cluster
1_4r0e_polio_rdrp	7	CF-AKF42423.1.1.3_9776_relaxed	CF-QLA46921.1.1.2_9619_relaxed	739	85.2	0.84	Riboviria	Peribunyaviridae	Orthobunyavirus oribocaense	Bunyavirus RNA dependent RNA polymerase; pfam04196	cluster
1_4r0e_polio_rdrp	7	CF-AKF42423.1.1.3_9776_relaxed	CF-AKO90164.1.1.2_9657_relaxed	737	87.8	0.86	Riboviria	Peribunyaviridae	Orthobunyavirus tataguineense	Bunyavirus RNA dependent RNA polymerase; pfam04196	cluster
1_4r0e_polio_rdrp	7	CF-AKF42423.1.1.3_9776_relaxed	CF-QCI62738.1.1.2_9678_relaxed	725	86.2	0.84	Riboviria	Peribunyaviridae	Pacuvirus chilibreense	Bunyavirus RNA dependent RNA polymerase; pfam04196	cluster
1_4r0e_polio_rdrp	7	CF-AKF42423.1.1.3_9776_relaxed	CF-AED98383.1.1.3_9833_relaxed	693	93.1	0.9	Riboviria	Phenuiviridae	Phlebovirus saloboense	Bunyavirus RNA dependent RNA polymerase; pfam04196	cluster
1_4r0e_polio_rdrp	7	CF-AKF42423.1.1.3_9776_relaxed	CF-ALQ33265.1.1.3_9716_relaxed	686	92.3	0.9	Riboviria	Phenuiviridae	Bandavirus guertuense	Bunyavirus RNA dependent RNA polymerase; pfam04196	cluster
1_4r0e_polio_rdrp	7	CF-AKF42423.1.1.3_9776_relaxed	CF-QNJ99600.1.1.3_9790_relaxed	696	92.9	0.89	Riboviria	Phenuiviridae	Phlebovirus embossosense	Bunyavirus RNA dependent RNA polymerase; pfam04196	cluster
1_4r0e_polio_rdrp	7	CF-AKF42423.1.1.3_9776_relaxed	CF-AXP32062.1.1.2_9645_relaxed	734	87.8	0.85	Riboviria	Peribunyaviridae	Orthobunyavirus shokweense	Bunyavirus RNA dependent RNA polymerase; pfam04196	cluster
1_4r0e_polio_rdrp	7	CF-AKF42423.1.1.3_9776_relaxed	CF-AEZ35255.1.1.2_9481_relaxed	734	85.9	0.84	Riboviria	Peribunyaviridae	Orthobunyavirus anhembiense	Bunyavirus RNA dependent RNA polymerase; pfam04196	cluster
1_4r0e_polio_rdrp	7	CF-AKF42423.1.1.3_9776_relaxed	CF-ARI46658.1.1.2_9643_relaxed	734	86.5	0.84	Riboviria	Peribunyaviridae	Orthobunyavirus shermanense	Bunyavirus RNA dependent RNA polymerase; pfam04196	cluster
1_4r0e_polio_rdrp	7	CF-AKF42423.1.1.3_9776_relaxed	CF-AQM74139.1.1.2_9672_relaxed	745	85.7	0.84	Riboviria	Peribunyaviridae	Orthobunyavirus wolkbergense	Bunyavirus RNA dependent RNA polymerase; pfam04196	cluster
1_4r0e_polio_rdrp	7	CF-AKF42423.1.1.3_9776_relaxed	CF-CAA32553.1.1.2_9507_relaxed	734	86.4	0.84	Riboviria	Peribunyaviridae	Orthobunyavirus bunyamweraense	Bunyavirus RNA dependent RNA polymerase; pfam04196	cluster
1_4r0e_polio_rdrp	7	CF-AKF42423.1.1.3_9776_relaxed	CF-APA28997.1.1.2_9585_relaxed	758	87.2	0.85	Riboviria	Peribunyaviridae	Orthobunyavirus lumboense	Bunyavirus RNA dependent RNA polymerase; pfam04196	cluster
1_4r0e_polio_rdrp	7	CF-AKF42423.1.1.3_9776_relaxed	CF-AOX47534.1.1.2_9846_relaxed	730	89.9	0.88	Riboviria	Phenuiviridae	Pidchovirus pidgei	Bunyavirus RNA dependent RNA polymerase; pfam04196	cluster
1_4r0e_polio_rdrp	7	CF-AKF42423.1.1.3_9776_relaxed	CF-QMP82203.1.1.3_9847_relaxed	751	87.1	0.86	Riboviria	Phenuiviridae	Pidchovirus stethori	Bunyavirus RNA dependent RNA polymerase; pfam04196	cluster
1_4r0e_polio_rdrp	7	CF-AKF42423.1.1.3_9776_relaxed	CF-AHI10994.1.1.3_9712_relaxed	686	91.1	0.89	Riboviria	Phenuiviridae	Bandavirus albatrossense	Bunyavirus RNA dependent RNA polymerase; pfam04196	cluster
1_4r0e_polio_rdrp	7	CF-AKF42423.1.1.3_9776_relaxed	CF-AIU95033.1.1.3_9718_relaxed	697	91.7	0.89	Riboviria	Phenuiviridae	Bandavirus kismaayoense	Bunyavirus RNA dependent RNA polymerase; pfam04196	cluster
1_4r0e_polio_rdrp	7	CF-AKF42423.1.1.3_9776_relaxed	CF-AGY30953.1.1.3_9719_relaxed	696	91	0.89	Riboviria	Phenuiviridae	Bandavirus razdanense	Bunyavirus RNA dependent RNA polymerase; pfam04196	cluster
1_4r0e_polio_rdrp	7	CF-AKF42423.1.1.3_9776_relaxed	CF-ADZ04470.1.1.3_9715_relaxed	686	92.3	0.9	Riboviria	Phenuiviridae	Bandavirus dabieense	Bunyavirus RNA dependent RNA polymerase; pfam04196	cluster
1_4r0e_polio_rdrp	7	CF-AKF42423.1.1.3_9776_relaxed	CF-QHU78994.1.1.3_9720_relaxed	686	92.5	0.9	Riboviria	Phenuiviridae	Bandavirus zwieselense	Bunyavirus RNA dependent RNA polymerase; pfam04196	cluster
1_4r0e_polio_rdrp	7	CF-AKF42423.1.1.3_9776_relaxed	CF-AIF75093.1.1.3_9717_relaxed	686	92.8	0.91	Riboviria	Phenuiviridae	Bandavirus heartlandense	Bunyavirus RNA dependent RNA polymerase; pfam04196	cluster
1_4r0e_polio_rdrp	7	CF-AKF42423.1.1.3_9776_relaxed	CF-ALX81176.1.1.3_9805_relaxed	651	94.2	0.9	Riboviria	Phenuiviridae	Phlebovirus medjerdaense	Bunyavirus RNA dependent RNA polymerase; pfam04196	cluster
1_4r0e_polio_rdrp	7	CF-AKF42423.1.1.3_9776_relaxed	CF-AGA82741.1.1.3_9827_relaxed	651	93.5	0.9	Riboviria	Phenuiviridae	Phlebovirus salehabadense	Bunyavirus RNA dependent RNA polymerase; pfam04196	cluster
1_4r0e_polio_rdrp	7	CF-AKF42423.1.1.3_9776_relaxed	CF-APA28981.1.1.2_9566_relaxed	758	87.5	0.85	Riboviria	Peribunyaviridae	Orthobunyavirus jamestownense	Bunyavirus RNA dependent RNA polymerase; pfam04196	cluster
1_4r0e_polio_rdrp	7	CF-AKF42423.1.1.3_9776_relaxed	CF-API68884.1.1.3_9763_relaxed	693	93.3	0.9	Riboviria	Phenuiviridae	Frijoles phlebovirus	Bunyavirus RNA dependent RNA polymerase; pfam04196	cluster
1_4r0e_polio_rdrp	7	CF-AKF42423.1.1.3_9776_relaxed	CF-QBQ01754.1.1.3_9806_relaxed	693	93.5	0.9	Riboviria	Phenuiviridae	Phlebovirus monagritaense	Bunyavirus RNA dependent RNA polymerase; pfam04196	cluster
1_4r0e_polio_rdrp	7	CF-AKF42423.1.1.3_9776_relaxed	CF-AEL29649.1.1.3_9802_relaxed	696	93.4	0.9	Riboviria	Phenuiviridae	Phlebovirus leticiaense	Bunyavirus RNA dependent RNA polymerase; pfam04196	cluster
1_4r0e_polio_rdrp	7	CF-AKF42423.1.1.3_9776_relaxed	CF-ACF72885.1.1.2_9655_relaxed	757	87.3	0.85	Riboviria	Peribunyaviridae	Orthobunyavirus tahynaense	Bunyavirus RNA dependent RNA polymerase; pfam04196	cluster
1_4r0e_polio_rdrp	7	CF-AKF42423.1.1.3_9776_relaxed	CF-AKC42519.1.1.2_9550_relaxed	730	87.7	0.85	Riboviria	Peribunyaviridae	Orthobunyavirus guaroaense	Bunyavirus RNA dependent RNA polymerase; pfam04196	cluster
1_4r0e_polio_rdrp	7	CF-AKF42423.1.1.3_9776_relaxed	CF-AKO90168.1.1.2_9671_relaxed	757	87.4	0.85	Riboviria	Peribunyaviridae	Orthobunyavirus witwatersrandense	Bunyavirus RNA dependent RNA polymerase; pfam04196	cluster
1_4r0e_polio_rdrp	7	CF-AKF42423.1.1.3_9776_relaxed	CF-AXZ96250.1.1.2_9501_relaxed	734	85.5	0.82	Riboviria	Peribunyaviridae	Orthobunyavirus bozoense	Bunyavirus RNA dependent RNA polymerase; pfam04196	cluster
1_4r0e_polio_rdrp	7	CF-AKF42423.1.1.3_9776_relaxed	CF-APA28993.1.1.2_9597_relaxed	758	85.4	0.83	Riboviria	Peribunyaviridae	Orthobunyavirus melajoense	Bunyavirus RNA dependent RNA polymerase; pfam04196	cluster
1_4r0e_polio_rdrp	7	CF-AKF42423.1.1.3_9776_relaxed	CF-QBQ01759.1.1.3_9820_relaxed	696	93.8	0.9	Riboviria	Phenuiviridae	Phlebovirus penablancaense	Bunyavirus RNA dependent RNA polymerase; pfam04196	cluster
1_4r0e_polio_rdrp	7	CF-AKF42423.1.1.3_9776_relaxed	CF-ABD51507.1.1.3_9824_relaxed	696	93.6	0.9	Riboviria	Phenuiviridae	Phlebovirus riftense	Bunyavirus RNA dependent RNA polymerase; pfam04196	cluster
1_4r0e_polio_rdrp	7	CF-AKF42423.1.1.3_9776_relaxed	CF-AHK60946.1.1.3_9800_relaxed	695	93.8	0.9	Riboviria	Phenuiviridae	Phlebovirus karimabadense	Bunyavirus RNA dependent RNA polymerase; pfam04196	cluster
1_4r0e_polio_rdrp	7	CF-AKF42423.1.1.3_9776_relaxed	CF-QBQ01764.1.1.3_9837_relaxed	651	93.3	0.9	Riboviria	Phenuiviridae	Phlebovirus ticoense	Bunyavirus RNA dependent RNA polymerase; pfam04196	cluster
1_4r0e_polio_rdrp	7	CF-AKF42423.1.1.3_9776_relaxed	CF-AYC35226.1.1.3_9816_relaxed	695	93.9	0.9	Riboviria	Phenuiviridae	Phlebovirus ntepesense	Bunyavirus RNA dependent RNA polymerase; pfam04196	cluster
1_4r0e_polio_rdrp	7	CF-AKF42423.1.1.3_9776_relaxed	CF-AHE76170.1.1.2_9646_relaxed	746	86.1	0.84	Riboviria	Peribunyaviridae	Orthobunyavirus shuniense	Bunyavirus RNA dependent RNA polymerase; pfam04196	cluster
1_4r0e_polio_rdrp	7	CF-AKF42423.1.1.3_9776_relaxed	CF-ASY08211.1.1.2_9651_relaxed	733	86.2	0.84	Riboviria	Peribunyaviridae	Orthobunyavirus tacaiumaense	Bunyavirus RNA dependent RNA polymerase; pfam04196	cluster
1_4r0e_polio_rdrp	7	CF-AKF42423.1.1.3_9776_relaxed	CF-AGW82126.1.1.2_9594_relaxed	739	85.2	0.84	Riboviria	Peribunyaviridae	Orthobunyavirus maritubaense	Bunyavirus RNA dependent RNA polymerase; pfam04196	cluster
1_4r0e_polio_rdrp	7	CF-AKF42423.1.1.3_9776_relaxed	CF-AVX48946.1.1.2_9482_relaxed	739	85.6	0.84	Riboviria	Peribunyaviridae	Orthobunyavirus apeuense	Bunyavirus RNA dependent RNA polymerase; pfam04196	cluster
1_4r0e_polio_rdrp	7	CF-AKF42423.1.1.3_9776_relaxed	CF-AXP33558.1.1.2_9470_relaxed	739	85.8	0.83	Riboviria	Peribunyaviridae	Orthobunyavirus abrasense	Bunyavirus RNA dependent RNA polymerase; pfam04196	cluster
1_4r0e_polio_rdrp	7	CF-AKF42423.1.1.3_9776_relaxed	CF-QLA47014.1.1.2_9666_relaxed	740	86	0.84	Riboviria	Peribunyaviridae	Orthobunyavirus timboteuaense	Bunyavirus RNA dependent RNA polymerase; pfam04196	cluster
1_4r0e_polio_rdrp	7	CF-AKF42423.1.1.3_9776_relaxed	CF-APA29005.1.1.2_9565_relaxed	758	87.5	0.85	Riboviria	Peribunyaviridae	Orthobunyavirus jamestownense	Bunyavirus RNA dependent RNA polymerase; pfam04196	cluster
1_4r0e_polio_rdrp	7	CF-AKF42423.1.1.3_9776_relaxed	CF-QLA46995.1.1.2_9484_relaxed	757	87.3	0.85	Riboviria	Peribunyaviridae	Orthobunyavirus bakauense	Bunyavirus RNA dependent RNA polymerase; pfam04196	cluster
1_4r0e_polio_rdrp	7	CF-AKF42423.1.1.3_9776_relaxed	CF-AGM34029.1.1.2_9510_relaxed	734	87	0.85	Riboviria	Peribunyaviridae	Orthobunyavirus bunyamweraense	Bunyavirus RNA dependent RNA polymerase; pfam04196	cluster
1_4r0e_polio_rdrp	7	CF-AKF42423.1.1.3_9776_relaxed	CF-AEZ35261.1.1.2_9586_relaxed	734	85.4	0.83	Riboviria	Peribunyaviridae	Orthobunyavirus macauaense	Bunyavirus RNA dependent RNA polymerase; pfam04196	cluster
1_4r0e_polio_rdrp	7	CF-AKF42423.1.1.3_9776_relaxed	CF-QLJ83473.1.1.1_9758_relaxed	715	89.9	0.87	Riboviria	Phenuiviridae	Phasivirus parryense	Bunyavirus RNA dependent RNA polymerase; pfam04196	cluster
1_4r0e_polio_rdrp	7	CF-AKF42423.1.1.3_9776_relaxed	CF-AMA19446.1.1.2_9755_relaxed	715	90.1	0.87	Riboviria	Phenuiviridae	Phasivirus baduense	Bunyavirus RNA dependent RNA polymerase; pfam04196	cluster
1_4r0e_polio_rdrp	7	CF-AKF42423.1.1.3_9776_relaxed	CF-AKP18602.1.1.2_9759_relaxed	714	90	0.87	Riboviria	Phenuiviridae	Phasivirus phasiense	Bunyavirus RNA dependent RNA polymerase; pfam04196	cluster
1_4r0e_polio_rdrp	7	CF-AKF42423.1.1.3_9776_relaxed	CF-QLA47048.1.1.2_9627_relaxed	736	86.8	0.84	Riboviria	Peribunyaviridae	Orthobunyavirus pacoraense	Bunyavirus RNA dependent RNA polymerase; pfam04196	cluster
1_4r0e_polio_rdrp	7	CF-AKF42423.1.1.3_9776_relaxed	CF-AXP33561.1.1.2_9650_relaxed	739	86	0.84	Riboviria	Peribunyaviridae	Orthobunyavirus squalofluvii	Bunyavirus RNA dependent RNA polymerase; pfam04196	cluster
1_4r0e_polio_rdrp	7	CF-AKF42423.1.1.3_9776_relaxed	CF-CCG93483.1.1.2_9635_relaxed	746	85.6	0.83	Riboviria	Peribunyaviridae	Orthobunyavirus sangoense	Bunyavirus RNA dependent RNA polymerase; pfam04196	cluster
1_4r0e_polio_rdrp	7	CF-AKF42423.1.1.3_9776_relaxed	CF-AJT39457.1.1.2_9624_relaxed	749	85.5	0.83	Riboviria	Peribunyaviridae	Orthobunyavirus oropoucheense	Bunyavirus RNA dependent RNA polymerase; pfam04196	cluster
1_4r0e_polio_rdrp	7	CF-AKF42423.1.1.3_9776_relaxed	CF-QLA46883.1.1.2_9588_relaxed	739	84.7	0.83	Riboviria	Peribunyaviridae	Orthobunyavirus madridense	Bunyavirus RNA dependent RNA polymerase; pfam04196	cluster
1_4r0e_polio_rdrp	7	CF-AKF42423.1.1.3_9776_relaxed	CF-AXP33559.1.1.2_9629_relaxed	739	85.4	0.83	Riboviria	Peribunyaviridae	Orthobunyavirus patoisense	Bunyavirus RNA dependent RNA polymerase; pfam04196	cluster
1_4r0e_polio_rdrp	7	CF-AKF42423.1.1.3_9776_relaxed	CF-AXP33560.1.1.2_9628_relaxed	739	85.6	0.84	Riboviria	Peribunyaviridae	Orthobunyavirus patoisense	Bunyavirus RNA dependent RNA polymerase; pfam04196	cluster
1_4r0e_polio_rdrp	7	CF-AKF42423.1.1.3_9776_relaxed	CF-QLA47078.2.1.2_9513_relaxed	740	86.6	0.84	Riboviria	Peribunyaviridae	Orthobunyavirus bushbushense	Bunyavirus RNA dependent RNA polymerase; pfam04196	cluster
1_4r0e_polio_rdrp	7	CF-AKF42423.1.1.3_9776_relaxed	CF-BAF57206.1.1.2_9476_relaxed	746	86.3	0.84	Riboviria	Peribunyaviridae	Orthobunyavirus akabaneense	Bunyavirus RNA dependent RNA polymerase; pfam04196	cluster
1_4r0e_polio_rdrp	7	CF-AKF42423.1.1.3_9776_relaxed	CF-AXP32074.1.1.2_9477_relaxed	746	86.4	0.83	Riboviria	Peribunyaviridae	Orthobunyavirus akabaneense	Bunyavirus RNA dependent RNA polymerase; pfam04196	cluster
1_4r0e_polio_rdrp	7	CF-AKF42423.1.1.3_9776_relaxed	CF-AGX00984.1.1.2_9544_relaxed	741	87.1	0.85	Riboviria	Peribunyaviridae	Orthobunyavirus ganganense	Bunyavirus RNA dependent RNA polymerase; pfam04196	cluster
1_4r0e_polio_rdrp	7	CF-AKF42423.1.1.3_9776_relaxed	CF-AHL27166.1.1.2_9467_relaxed	721	86.6	0.85	Riboviria	Peribunyaviridae	Khurdivirus volgaense	Bunyavirus RNA dependent RNA polymerase; pfam04196	cluster
1_4r0e_polio_rdrp	7	CF-AKF42423.1.1.3_9776_relaxed	CF-ACZ37067.1.1.3_9348_relaxed	724	82.4	0.75	Riboviria	Hantaviridae	Orthohantavirus bayoui	Bunyavirus RNA dependent RNA polymerase; pfam04196	cluster
1_4r0e_polio_rdrp	7	CF-AKF42423.1.1.3_9776_relaxed	CF-AAC42205.1.1.3_9391_relaxed	724	82.7	0.78	Riboviria	Hantaviridae	Orthohantavirus sinnombreense	Bunyavirus RNA dependent RNA polymerase; pfam04196	cluster
1_4r0e_polio_rdrp	7	CF-AKF42423.1.1.3_9776_relaxed	CF-ABV02943.1.1.3_9381_relaxed	724	83.3	0.8	Riboviria	Hantaviridae	Orthohantavirus prospectense	Bunyavirus RNA dependent RNA polymerase; pfam04196	cluster
1_4r0e_polio_rdrp	7	CF-AKF42423.1.1.3_9776_relaxed	CF-AHA83437.1.1.3_9394_relaxed	724	84.4	0.82	Riboviria	Hantaviridae	Orthohantavirus thailandense	Bunyavirus RNA dependent RNA polymerase; pfam04196	cluster
1_4r0e_polio_rdrp	7	CF-AKF42423.1.1.3_9776_relaxed	CF-QCI62735.1.1.2_9677_relaxed	724	87.4	0.85	Riboviria	Peribunyaviridae	Pacuvirus caimitoense	Bunyavirus RNA dependent RNA polymerase; pfam04196	cluster
1_4r0e_polio_rdrp	7	CF-AKF42423.1.1.3_9776_relaxed	CF-QLA46939.1.1.2_9603_relaxed	756	87.3	0.85	Riboviria	Peribunyaviridae	Orthobunyavirus mpokoense	Bunyavirus RNA dependent RNA polymerase; pfam04196	cluster
1_4r0e_polio_rdrp	7	CF-AKF42423.1.1.3_9776_relaxed	CF-ALI93835.1.1.2_9473_relaxed	758	85.7	0.84	Riboviria	Peribunyaviridae	Orthobunyavirus achiotei	Bunyavirus RNA dependent RNA polymerase; pfam04196	cluster
1_4r0e_polio_rdrp	7	CF-AKF42423.1.1.3_9776_relaxed	CF-CCG93471.1.1.2_9639_relaxed	746	85.7	0.84	Riboviria	Peribunyaviridae	Orthobunyavirus schmallenbergense	Bunyavirus RNA dependent RNA polymerase; pfam04196	cluster
1_4r0e_polio_rdrp	7	CF-AKF42423.1.1.3_9776_relaxed	CF-AXY55022.1.1.2_9479_relaxed	740	85.6	0.83	Riboviria	Peribunyaviridae	Orthobunyavirus ananindeuaense	Bunyavirus RNA dependent RNA polymerase; pfam04196	cluster
1_4r0e_polio_rdrp	7	CF-AKF42423.1.1.3_9776_relaxed	CF-AHY22330.1.1.2_9537_relaxed	754	86.4	0.84	Riboviria	Peribunyaviridae	Orthobunyavirus faceyense	Bunyavirus RNA dependent RNA polymerase; pfam04196	cluster
1_4r0e_polio_rdrp	7	CF-AKF42423.1.1.3_9776_relaxed	CF-AFI24668.1.1.2_9567_relaxed	749	86.2	0.84	Riboviria	Peribunyaviridae	Orthobunyavirus jatobalense	Bunyavirus RNA dependent RNA polymerase; pfam04196	cluster
1_4r0e_polio_rdrp	7	CF-AKF42423.1.1.3_9776_relaxed	CF-AHY22336.1.1.2_9670_relaxed	751	86	0.84	Riboviria	Peribunyaviridae	Orthobunyavirus utingaense	Bunyavirus RNA dependent RNA polymerase; pfam04196	cluster
1_4r0e_polio_rdrp	7	CF-AKF42423.1.1.3_9776_relaxed	CF-ADE06644.1.1.3_9355_relaxed	724	83.8	0.83	Riboviria	Hantaviridae	Orthohantavirus delgaditoense	Bunyavirus RNA dependent RNA polymerase; pfam04196	cluster
1_4r0e_polio_rdrp	7	CF-AKF42423.1.1.3_9776_relaxed	CF-AEA11487.1.1.3_9386_relaxed	723	83.7	0.82	Riboviria	Hantaviridae	Orthohantavirus rockportense	Bunyavirus RNA dependent RNA polymerase; pfam04196	cluster
1_4r0e_polio_rdrp	7	CF-AKF42423.1.1.3_9776_relaxed	CF-ADE10200.1.1.3_9347_relaxed	724	84.1	0.84	Riboviria	Hantaviridae	Orthohantavirus bayoui	Bunyavirus RNA dependent RNA polymerase; pfam04196	cluster
1_4r0e_polio_rdrp	7	CF-AKF42423.1.1.3_9776_relaxed	CF-ACF10362.1.1.2_9564_relaxed	758	87.6	0.85	Riboviria	Peribunyaviridae	Orthobunyavirus jamestownense	Bunyavirus RNA dependent RNA polymerase; pfam04196	cluster
1_4r0e_polio_rdrp	7	CF-AKF42423.1.1.3_9776_relaxed	CF-APA29001.1.1.2_9574_relaxed	758	85.3	0.83	Riboviria	Peribunyaviridae	Orthobunyavirus keystoneense	Bunyavirus RNA dependent RNA polymerase; pfam04196	cluster
1_4r0e_polio_rdrp	7	CF-AKF42423.1.1.3_9776_relaxed	CF-QEM39249.1.1.1_9756_relaxed	660	90.1	0.88	Riboviria	Phenuiviridae	Phasivirus guadeloupeense	Bunyavirus RNA dependent RNA polymerase; pfam04196	cluster
1_4r0e_polio_rdrp	7	CF-AKF42423.1.1.3_9776_relaxed	CF-AKF42423.1.1.3_9776_relaxed	696	94.3	0.91	Riboviria	Phenuiviridae	Phlebovirus campanaense	Bunyavirus RNA dependent RNA polymerase; pfam04196	cluster
1_4r0e_polio_rdrp	7	CF-AKF42423.1.1.3_9776_relaxed	CF-AEL29657.1.1.3_9808_relaxed	651	93.6	0.9	Riboviria	Phenuiviridae	Phlebovirus mungubaense	Bunyavirus RNA dependent RNA polymerase; pfam04196	cluster
1_4r0e_polio_rdrp	7	CF-AKF42423.1.1.3_9776_relaxed	CF-AIS74634.1.1.2_9538_relaxed	757	87.7	0.85	Riboviria	Peribunyaviridae	Orthobunyavirus gamboaense	Bunyavirus RNA dependent RNA polymerase; pfam04196	cluster
1_4r0e_polio_rdrp	7	CF-AKF42423.1.1.3_9776_relaxed	CF-CCG93487.1.1.2_9640_relaxed	746	85.5	0.83	Riboviria	Peribunyaviridae	Orthobunyavirus schmallenbergense	Bunyavirus RNA dependent RNA polymerase; pfam04196	cluster
1_4r0e_polio_rdrp	7	CF-AKF42423.1.1.3_9776_relaxed	CF-AGU16235.1.1.2_9638_relaxed	746	85.3	0.83	Riboviria	Peribunyaviridae	Orthobunyavirus schmallenbergense	Bunyavirus RNA dependent RNA polymerase; pfam04196	cluster
1_4r0e_polio_rdrp	7	CF-AKF42423.1.1.3_9776_relaxed	CF-QLA47057.1.1.2_9581_relaxed	734	85.7	0.84	Riboviria	Peribunyaviridae	Orthobunyavirus lasmaloyasense	Bunyavirus RNA dependent RNA polymerase; pfam04196	cluster
1_4r0e_polio_rdrp	7	CF-AKF42423.1.1.3_9776_relaxed	CF-QLA46988.1.1.2_9499_relaxed	735	86.1	0.84	Riboviria	Peribunyaviridae	Orthobunyavirus boraceiaense	Bunyavirus RNA dependent RNA polymerase; pfam04196	cluster
1_4r0e_polio_rdrp	7	CF-AKF42423.1.1.3_9776_relaxed	CF-AKO90158.1.1.2_9530_relaxed	740	85.8	0.84	Riboviria	Peribunyaviridae	Orthobunyavirus catuense	Bunyavirus RNA dependent RNA polymerase; pfam04196	cluster
1_4r0e_polio_rdrp	7	CF-AKF42423.1.1.3_9776_relaxed	CF-AIN37018.1.1.2_9516_relaxed	757	87	0.85	Riboviria	Peribunyaviridae	Orthobunyavirus bwambaense	Bunyavirus RNA dependent RNA polymerase; pfam04196	cluster
1_4r0e_polio_rdrp	7	CF-AKF42423.1.1.3_9776_relaxed	CF-AGU99597.1.1.2_9559_relaxed	734	87	0.85	Riboviria	Peribunyaviridae	Orthobunyavirus ileshaense	Bunyavirus RNA dependent RNA polymerase; pfam04196	cluster
1_4r0e_polio_rdrp	7	CF-AKF42423.1.1.3_9776_relaxed	CF-ARI46662.1.1.2_9518_relaxed	734	86.3	0.84	Riboviria	Peribunyaviridae	Orthobunyavirus cacheense	Bunyavirus RNA dependent RNA polymerase; pfam04196	cluster
1_4r0e_polio_rdrp	7	CF-AKF42423.1.1.3_9776_relaxed	CF-AIN37024.1.1.2_9612_relaxed	756	87	0.84	Riboviria	Peribunyaviridae	Orthobunyavirus nyandoense	Bunyavirus RNA dependent RNA polymerase; pfam04196	cluster
1_4r0e_polio_rdrp	7	CF-AKF42423.1.1.3_9776_relaxed	CF-AIN37020.1.1.2_9610_relaxed	758	86.9	0.85	Riboviria	Peribunyaviridae	Orthobunyavirus nyandoense	Bunyavirus RNA dependent RNA polymerase; pfam04196	cluster
1_4r0e_polio_rdrp	7	CF-AKF42423.1.1.3_9776_relaxed	CF-WAD86869.1.1.2_9500_relaxed	756	87.7	0.85	Riboviria	Peribunyaviridae	Orthobunyavirus botambiense	Bunyavirus RNA dependent RNA polymerase; pfam04196	cluster
1_4r0e_polio_rdrp	7	CF-AKF42423.1.1.3_9776_relaxed	CF-AQV08287.1.1.2_9675_relaxed	734	85.7	0.83	Riboviria	Peribunyaviridae	Orthobunyavirus wyeomyiae	Bunyavirus RNA dependent RNA polymerase; pfam04196	cluster
1_4r0e_polio_rdrp	7	CF-AKF42423.1.1.3_9776_relaxed	CF-AEZ35267.1.1.2_9674_relaxed	734	86.3	0.83	Riboviria	Peribunyaviridae	Orthobunyavirus wyeomyiae	Bunyavirus RNA dependent RNA polymerase; pfam04196	cluster
1_4r0e_polio_rdrp	7	CF-AKF42423.1.1.3_9776_relaxed	CF-AEZ35273.1.1.2_9673_relaxed	734	86.4	0.84	Riboviria	Peribunyaviridae	Orthobunyavirus wyeomyiae	Bunyavirus RNA dependent RNA polymerase; pfam04196	cluster
1_4r0e_polio_rdrp	7	CF-AKF42423.1.1.3_9776_relaxed	CF-AND78465.1.1.2_9339_relaxed	724	87.2	0.86	Riboviria	Hantaviridae	Mobatvirus quezonense	Bunyavirus RNA dependent RNA polymerase; pfam04196	cluster
1_4r0e_polio_rdrp	7	CF-AKF42423.1.1.3_9776_relaxed	CF-ASZ85283.1.1.3_9340_relaxed	726	85.6	0.85	Riboviria	Hantaviridae	Mobatvirus xuansonense	Bunyavirus RNA dependent RNA polymerase; pfam04196	cluster
1_4r0e_polio_rdrp	7	CF-AKF42423.1.1.3_9776_relaxed	CF-ATJ04174.1.1.2_9553_relaxed	734	85.5	0.84	Riboviria	Peribunyaviridae	Orthobunyavirus horizonteense	Bunyavirus RNA dependent RNA polymerase; pfam04196	cluster
1_4r0e_polio_rdrp	7	CF-AKF42423.1.1.3_9776_relaxed	CF-AKO90162.1.1.2_9584_relaxed	731	85.8	0.83	Riboviria	Peribunyaviridae	Orthobunyavirus lukuniense	Bunyavirus RNA dependent RNA polymerase; pfam04196	cluster
1_4r0e_polio_rdrp	7	CF-AKF42423.1.1.3_9776_relaxed	CF-QBQ01748.1.1.3_9793_relaxed	696	94	0.9	Riboviria	Phenuiviridae	Phlebovirus gloriaense	Bunyavirus RNA dependent RNA polymerase; pfam04196	cluster
1_4r0e_polio_rdrp	7	CF-AKF42423.1.1.3_9776_relaxed	CF-ANB45710.1.1.2_9478_relaxed	734	87.1	0.85	Riboviria	Peribunyaviridae	Orthobunyavirus anadyrense	Bunyavirus RNA dependent RNA polymerase; pfam04196	cluster
1_4r0e_polio_rdrp	7	CF-AKF42423.1.1.3_9776_relaxed	CF-AFY52608.1.1.2_9487_relaxed	734	87.1	0.85	Riboviria	Peribunyaviridae	Orthobunyavirus bataiense	Bunyavirus RNA dependent RNA polymerase; pfam04196	cluster
1_4r0e_polio_rdrp	7	CF-AKF42423.1.1.3_9776_relaxed	CF-ALP92388.1.1.2_9522_relaxed	740	85.7	0.84	Riboviria	Peribunyaviridae	Orthobunyavirus capimense	Bunyavirus RNA dependent RNA polymerase; pfam04196	cluster
1_4r0e_polio_rdrp	7	CF-AKF42423.1.1.3_9776_relaxed	CF-AGW82130.1.1.2_9618_relaxed	739	85.3	0.84	Riboviria	Peribunyaviridae	Orthobunyavirus oribocaense	Bunyavirus RNA dependent RNA polymerase; pfam04196	cluster
1_4r0e_polio_rdrp	7	CF-AKF42423.1.1.3_9776_relaxed	CF-AIN37016.1.1.2_9517_relaxed	758	86.8	0.85	Riboviria	Peribunyaviridae	Orthobunyavirus bwambaense	Bunyavirus RNA dependent RNA polymerase; pfam04196	cluster
1_4r0e_polio_rdrp	7	CF-AKF42423.1.1.3_9776_relaxed	CF-ATJ04177.1.1.2_9589_relaxed	734	86.1	0.84	Riboviria	Peribunyaviridae	Orthobunyavirus maguariense	Bunyavirus RNA dependent RNA polymerase; pfam04196	cluster
1_4r0e_polio_rdrp	7	CF-AKF42423.1.1.3_9776_relaxed	CF-AHY22335.1.1.2_9598_relaxed	754	86.7	0.85	Riboviria	Peribunyaviridae	Orthobunyavirus mermetense	Bunyavirus RNA dependent RNA polymerase; pfam04196	cluster
1_4r0e_polio_rdrp	7	CF-AKF42423.1.1.3_9776_relaxed	CF-CCG93475.1.1.2_9631_relaxed	745	85.8	0.84	Riboviria	Peribunyaviridae	Orthobunyavirus peachesterense	Bunyavirus RNA dependent RNA polymerase; pfam04196	cluster
1_4r0e_polio_rdrp	7	CF-AKF42423.1.1.3_9776_relaxed	CF-QLA47061.1.1.2_9573_relaxed	757	87.5	0.86	Riboviria	Peribunyaviridae	Orthobunyavirus ketapangense	Bunyavirus RNA dependent RNA polymerase; pfam04196	cluster
1_4r0e_polio_rdrp	7	CF-AKF42423.1.1.3_9776_relaxed	CF-ABW87611.2.1.2_9575_relaxed	758	87.9	0.85	Riboviria	Peribunyaviridae	Orthobunyavirus khatangaense	Bunyavirus RNA dependent RNA polymerase; pfam04196	cluster
1_4r0e_polio_rdrp	7	CF-AKF42423.1.1.3_9776_relaxed	CF-AHY22333.1.1.2_9623_relaxed	749	86.9	0.85	Riboviria	Peribunyaviridae	Orthobunyavirus oropoucheense	Bunyavirus RNA dependent RNA polymerase; pfam04196	cluster
1_4r0e_polio_rdrp	7	CF-AKF42423.1.1.3_9776_relaxed	CF-CCG93495.1.1.2_9647_relaxed	746	85.8	0.83	Riboviria	Peribunyaviridae	Orthobunyavirus simbuense	Bunyavirus RNA dependent RNA polymerase; pfam04196	cluster
1_4r0e_polio_rdrp	7	CF-AKF42423.1.1.3_9776_relaxed	CF-CCG93467.1.1.2_9475_relaxed	745	85.9	0.84	Riboviria	Peribunyaviridae	Orthobunyavirus ainoense	Bunyavirus RNA dependent RNA polymerase; pfam04196	cluster
1_4r0e_polio_rdrp	7	CF-AKF42423.1.1.3_9776_relaxed	CF-AHK60943.1.1.3_9794_relaxed	693	93.6	0.9	Riboviria	Phenuiviridae	Phlebovirus gordilense	Bunyavirus RNA dependent RNA polymerase; pfam04196	cluster
1_4r0e_polio_rdrp	7	CF-AKF42423.1.1.3_9776_relaxed	CF-API68896.1.1.3_9843_relaxed	696	93.7	0.9	Riboviria	Phenuiviridae	Phlebovirus uriuranaense	Bunyavirus RNA dependent RNA polymerase; pfam04196	cluster
1_4r0e_polio_rdrp	7	CF-AKF42423.1.1.3_9776_relaxed	CF-AXP32085.1.1.2_9552_relaxed	746	86.5	0.84	Riboviria	Peribunyaviridae	Orthobunyavirus heptayabaense	Bunyavirus RNA dependent RNA polymerase; pfam04196	cluster
1_4r0e_polio_rdrp	7	CF-AKF42423.1.1.3_9776_relaxed	CF-QLA47091.1.1.2_9489_relaxed	731	86	0.84	Riboviria	Peribunyaviridae	Orthobunyavirus belemense	Bunyavirus RNA dependent RNA polymerase; pfam04196	cluster
1_4r0e_polio_rdrp	7	CF-AKF42423.1.1.3_9776_relaxed	CF-AGS94386.1.1.2_9502_relaxed	733	86.1	0.84	Riboviria	Peribunyaviridae	Orthobunyavirus brazoriaense	Bunyavirus RNA dependent RNA polymerase; pfam04196	cluster
1_4r0e_polio_rdrp	7	CF-AKF42423.1.1.3_9776_relaxed	CF-QCY54402.1.1.2_9669_relaxed	756	86.6	0.85	Riboviria	Peribunyaviridae	Orthobunyavirus umbreense	Bunyavirus RNA dependent RNA polymerase; pfam04196	cluster
1_4r0e_polio_rdrp	7	CF-AKF42423.1.1.3_9776_relaxed	CF-QLA46913.1.1.2_9608_relaxed	757	87.3	0.85	Riboviria	Peribunyaviridae	Orthobunyavirus nolaense	Bunyavirus RNA dependent RNA polymerase; pfam04196	cluster
1_4r0e_polio_rdrp	7	CF-AKF42423.1.1.3_9776_relaxed	CF-AMR98952.1.1.2_9536_relaxed	739	85.5	0.84	Riboviria	Peribunyaviridae	Orthobunyavirus enseadaense	Bunyavirus RNA dependent RNA polymerase; pfam04196	cluster
1_4r0e_polio_rdrp	7	CF-AKF42423.1.1.3_9776_relaxed	CF-ATJ04182.1.1.2_9633_relaxed	734	86.4	0.84	Riboviria	Peribunyaviridae	Orthobunyavirus potosiense	Bunyavirus RNA dependent RNA polymerase; pfam04196	cluster
1_4r0e_polio_rdrp	7	CF-AKF42423.1.1.3_9776_relaxed	CF-AEZ35258.1.1.2_9558_relaxed	734	86.9	0.85	Riboviria	Peribunyaviridae	Orthobunyavirus iacoense	Bunyavirus RNA dependent RNA polymerase; pfam04196	cluster
1_4r0e_polio_rdrp	7	CF-AKF42423.1.1.3_9776_relaxed	CF-QLA47075.1.1.2_9496_relaxed	740	85.4	0.83	Riboviria	Peribunyaviridae	Orthobunyavirus bertiogaense	Bunyavirus RNA dependent RNA polymerase; pfam04196	cluster
1_4r0e_polio_rdrp	7	CF-AKF42423.1.1.3_9776_relaxed	CF-AGE45109.1.1.3_9384_relaxed	724	83.7	0.82	Riboviria	Hantaviridae	Orthohantavirus puumalaense	Bunyavirus RNA dependent RNA polymerase; pfam04196	cluster
1_4r0e_polio_rdrp	7	CF-AKF42423.1.1.3_9776_relaxed	CF-AKO90157.1.1.2_9547_relaxed	740	85.9	0.84	Riboviria	Peribunyaviridae	Orthobunyavirus guamaense	Bunyavirus RNA dependent RNA polymerase; pfam04196	cluster
1_4r0e_polio_rdrp	7	CF-AKF42423.1.1.3_9776_relaxed	CF-AKO90160.1.1.2_9546_relaxed	740	85.7	0.83	Riboviria	Peribunyaviridae	Orthobunyavirus guamaense	Bunyavirus RNA dependent RNA polymerase; pfam04196	cluster
1_4r0e_polio_rdrp	7	CF-AKF42423.1.1.3_9776_relaxed	CF-AFI24663.1.1.2_9528_relaxed	754	85.7	0.84	Riboviria	Peribunyaviridae	Orthobunyavirus catqueense	Bunyavirus RNA dependent RNA polymerase; pfam04196	cluster
1_4r0e_polio_rdrp	7	CF-AKF42423.1.1.3_9776_relaxed	CF-AXP32070.1.1.2_9665_relaxed	753	86.1	0.84	Riboviria	Peribunyaviridae	Orthobunyavirus thimiriense	Bunyavirus RNA dependent RNA polymerase; pfam04196	cluster
1_4r0e_polio_rdrp	7	CF-AKF42423.1.1.3_9776_relaxed	CF-QLA47025.1.1.2_9656_relaxed	741	87	0.85	Riboviria	Peribunyaviridae	Orthobunyavirus tangaense	Bunyavirus RNA dependent RNA polymerase; pfam04196	cluster
1_4r0e_polio_rdrp	7	CF-AKF42423.1.1.3_9776_relaxed	CF-AKO90165.1.1.2_9661_relaxed	747	85.8	0.84	Riboviria	Peribunyaviridae	Orthobunyavirus teteense	Bunyavirus RNA dependent RNA polymerase; pfam04196	cluster
1_4r0e_polio_rdrp	7	CF-AKF42423.1.1.3_9776_relaxed	CF-QSV51825.1.1.2_9498_relaxed	754	87.4	0.85	Riboviria	Peribunyaviridae	Orthobunyavirus bobayaense	Bunyavirus RNA dependent RNA polymerase; pfam04196	cluster
1_4r0e_polio_rdrp	7	CF-AKF42423.1.1.3_9776_relaxed	CF-QLA47064.1.1.2_9568_relaxed	740	85.6	0.84	Riboviria	Peribunyaviridae	Orthobunyavirus juandiazense	Bunyavirus RNA dependent RNA polymerase; pfam04196	cluster
1_4r0e_polio_rdrp	7	CF-AKF42423.1.1.3_9776_relaxed	CF-AGS56984.1.1.2_9529_relaxed	754	84.9	0.84	Riboviria	Peribunyaviridae	Orthobunyavirus catqueense	Bunyavirus RNA dependent RNA polymerase; pfam04196	cluster
1_4r0e_polio_rdrp	7	CF-AKF42423.1.1.3_9776_relaxed	CF-QLA47108.1.1.2_9471_relaxed	741	86.3	0.84	Riboviria	Peribunyaviridae	Orthobunyavirus acaraense	Bunyavirus RNA dependent RNA polymerase; pfam04196	cluster
1_4r0e_polio_rdrp	7	CF-AKF42423.1.1.3_9776_relaxed	CF-AXP32038.1.1.2_9609_relaxed	734	86.6	0.84	Riboviria	Peribunyaviridae	Orthobunyavirus northwayense	Bunyavirus RNA dependent RNA polymerase; pfam04196	cluster
1_4r0e_polio_rdrp	7	CF-AKF42423.1.1.3_9776_relaxed	CF-AMR73391.1.1.2_9579_relaxed	748	85.6	0.83	Riboviria	Peribunyaviridae	Orthobunyavirus kowanyamaense	Bunyavirus RNA dependent RNA polymerase; pfam04196	cluster
1_4r0e_polio_rdrp	7	CF-AKF42423.1.1.3_9776_relaxed	CF-AEA02985.1.1.2_9582_relaxed	753	86.5	0.84	Riboviria	Peribunyaviridae	Orthobunyavirus leanyerense	Bunyavirus RNA dependent RNA polymerase; pfam04196	cluster
1_4r0e_polio_rdrp	7	CF-AKF42423.1.1.3_9776_relaxed	CF-APA28985.1.1.2_9605_relaxed	758	86.5	0.85	Riboviria	Peribunyaviridae	Orthobunyavirus navioense	Bunyavirus RNA dependent RNA polymerase; pfam04196	cluster
1_4r0e_polio_rdrp	7	CF-AKF42423.1.1.3_9776_relaxed	CF-AGW82134.1.1.2_9523_relaxed	739	86.3	0.84	Riboviria	Peribunyaviridae	Orthobunyavirus caraparuense	Bunyavirus RNA dependent RNA polymerase; pfam04196	cluster
1_4r0e_polio_rdrp	7	CF-AKF42423.1.1.3_9776_relaxed	CF-ACV95629.1.1.2_9659_relaxed	734	86.8	0.85	Riboviria	Peribunyaviridae	Orthobunyavirus tensawense	Bunyavirus RNA dependent RNA polymerase; pfam04196	cluster
1_4r0e_polio_rdrp	7	CF-AKF42423.1.1.3_9776_relaxed	CF-ARI46642.1.1.2_9520_relaxed	734	86	0.83	Riboviria	Peribunyaviridae	Orthobunyavirus cacheense	Bunyavirus RNA dependent RNA polymerase; pfam04196	cluster
1_4r0e_polio_rdrp	7	CF-AKF42423.1.1.3_9776_relaxed	CF-QLA47084.1.1.2_9494_relaxed	741	85.8	0.84	Riboviria	Peribunyaviridae	Orthobunyavirus benficaense	Bunyavirus RNA dependent RNA polymerase; pfam04196	cluster
1_4r0e_polio_rdrp	7	CF-AKF42423.1.1.3_9776_relaxed	CF-QLA47087.1.1.2_9472_relaxed	741	86.3	0.84	Riboviria	Peribunyaviridae	Orthobunyavirus acaraense	Bunyavirus RNA dependent RNA polymerase; pfam04196	cluster
1_4r0e_polio_rdrp	7	CF-AKF42423.1.1.3_9776_relaxed	CF-AIN55747.1.1.2_9681_relaxed	740	85.3	0.84	Riboviria	Peribunyaviridae	Pacuvirus tapirapeense	Bunyavirus RNA dependent RNA polymerase; pfam04196	cluster
1_4r0e_polio_rdrp	7	CF-AKF42423.1.1.3_9776_relaxed	CF-AKO90159.1.1.2_9545_relaxed	740	86.2	0.84	Riboviria	Peribunyaviridae	Orthobunyavirus guajaraense	Bunyavirus RNA dependent RNA polymerase; pfam04196	cluster
1_4r0e_polio_rdrp	7	CF-AKF42423.1.1.3_9776_relaxed	CF-AIN55744.1.1.2_9679_relaxed	727	86.6	0.85	Riboviria	Peribunyaviridae	Pacuvirus evaense	Bunyavirus RNA dependent RNA polymerase; pfam04196	cluster
1_4r0e_polio_rdrp	7	CF-AKF42423.1.1.3_9776_relaxed	CF-QLA47054.1.1.2_9514_relaxed	740	86.4	0.84	Riboviria	Peribunyaviridae	Orthobunyavirus bushbushense	Bunyavirus RNA dependent RNA polymerase; pfam04196	cluster
1_4r0e_polio_rdrp	7	CF-AKF42423.1.1.3_9776_relaxed	CF-AKO90163.1.1.2_9531_relaxed	740	85.7	0.83	Riboviria	Peribunyaviridae	Orthobunyavirus catuense	Bunyavirus RNA dependent RNA polymerase; pfam04196	cluster
1_4r0e_polio_rdrp	7	CF-AKF42423.1.1.3_9776_relaxed	CF-QLA46927.1.1.2_9599_relaxed	740	85.5	0.83	Riboviria	Peribunyaviridae	Orthobunyavirus minatitlanense	Bunyavirus RNA dependent RNA polymerase; pfam04196	cluster
1_4r0e_polio_rdrp	7	CF-AKF42423.1.1.3_9776_relaxed	CF-ALS54742.1.1.2_9524_relaxed	740	84.7	0.83	Riboviria	Peribunyaviridae	Orthobunyavirus caraparuense	Bunyavirus RNA dependent RNA polymerase; pfam04196	cluster
1_4r0e_polio_rdrp	7	CF-AKF42423.1.1.3_9776_relaxed	CF-AJD77607.1.1.2_9593_relaxed	741	87	0.84	Riboviria	Peribunyaviridae	Orthobunyavirus maprikense	Bunyavirus RNA dependent RNA polymerase; pfam04196	cluster
1_4r0e_polio_rdrp	7	CF-AKF42423.1.1.3_9776_relaxed	CF-ALQ43836.1.1.2_9543_relaxed	741	87	0.85	Riboviria	Peribunyaviridae	Orthobunyavirus ganganense	Bunyavirus RNA dependent RNA polymerase; pfam04196	cluster
1_4r0e_polio_rdrp	7	CF-AKF42423.1.1.3_9776_relaxed	CF-ABG56143.2.1.3_9804_relaxed	693	93.1	0.9	Riboviria	Phenuiviridae	Phlebovirus massiliaense	Bunyavirus RNA dependent RNA polymerase; pfam04196	cluster
1_4r0e_polio_rdrp	7	CF-AKF42423.1.1.3_9776_relaxed	CF-ALS88184.1.1.3_9787_relaxed	695	92.5	0.89	Riboviria	Phenuiviridae	Phlebovirus dashliense	Bunyavirus RNA dependent RNA polymerase; pfam04196	cluster
1_4r0e_polio_rdrp	7	CF-AKF42423.1.1.3_9776_relaxed	CF-AGX00981.1.1.2_9505_relaxed	740	86.4	0.84	Riboviria	Peribunyaviridae	Orthobunyavirus buffaloense	Bunyavirus RNA dependent RNA polymerase; pfam04196	cluster
1_4r0e_polio_rdrp	7	CF-AKF42423.1.1.3_9776_relaxed	CF-ALQ43839.1.1.2_9506_relaxed	740	87.9	0.85	Riboviria	Peribunyaviridae	Orthobunyavirus buffaloense	Bunyavirus RNA dependent RNA polymerase; pfam04196	cluster
1_4r0e_polio_rdrp	7	CF-AKF42423.1.1.3_9776_relaxed	CF-AHY22338.1.1.2_9515_relaxed	754	86.3	0.84	Riboviria	Peribunyaviridae	Orthobunyavirus buttonwillowense	Bunyavirus RNA dependent RNA polymerase; pfam04196	cluster
1_4r0e_polio_rdrp	7	CF-AKF42423.1.1.3_9776_relaxed	CF-ARI46630.1.1.2_9644_relaxed	734	87.9	0.85	Riboviria	Peribunyaviridae	Orthobunyavirus shermanense	Bunyavirus RNA dependent RNA polymerase; pfam04196	cluster
1_4r0e_polio_rdrp	7	CF-AKF42423.1.1.3_9776_relaxed	CF-QLA47081.1.1.2_9495_relaxed	740	85.4	0.83	Riboviria	Peribunyaviridae	Orthobunyavirus bertiogaense	Bunyavirus RNA dependent RNA polymerase; pfam04196	cluster
1_4r0e_polio_rdrp	7	CF-AKF42423.1.1.3_9776_relaxed	CF-AIN37025.1.1.2_9569_relaxed	742	86.3	0.85	Riboviria	Peribunyaviridae	Orthobunyavirus kaengkhoiense	Bunyavirus RNA dependent RNA polymerase; pfam04196	cluster
1_4r0e_polio_rdrp	7	CF-AKF42423.1.1.3_9776_relaxed	CF-ALS88200.1.1.3_9786_relaxed	695	92.6	0.9	Riboviria	Phenuiviridae	Phlebovirus corfouense	Bunyavirus RNA dependent RNA polymerase; pfam04196	cluster
1_4r0e_polio_rdrp	7	CF-AKF42423.1.1.3_9776_relaxed	CF-ALP92135.1.1.2_9590_relaxed	740	85.7	0.84	Riboviria	Peribunyaviridae	Orthobunyavirus mahoganyense	Bunyavirus RNA dependent RNA polymerase; pfam04196	cluster
1_4r0e_polio_rdrp	7	CF-AKF42423.1.1.3_9776_relaxed	CF-ALC78364.1.1.2_9562_relaxed	734	87.7	0.85	Riboviria	Peribunyaviridae	Orthobunyavirus insulae	Bunyavirus RNA dependent RNA polymerase; pfam04196	cluster
1_4r0e_polio_rdrp	7	CF-AKF42423.1.1.3_9776_relaxed	CF-AVM87662.1.1.1_9332_relaxed	717	81.6	0.76	Riboviria	Hantaviridae	Actinovirus triacanthodis	Bunyavirus RNA dependent RNA polymerase; pfam04196	cluster
1_4r0e_polio_rdrp	7	CF-AKF42423.1.1.3_9776_relaxed	CF-AIS74638.1.1.2_9541_relaxed	757	87.8	0.85	Riboviria	Peribunyaviridae	Orthobunyavirus gamboaense	Bunyavirus RNA dependent RNA polymerase; pfam04196	cluster
1_4r0e_polio_rdrp	7	CF-AKF42423.1.1.3_9776_relaxed	CF-QBH98892.1.1.2_9607_relaxed	732	85.7	0.84	Riboviria	Peribunyaviridae	Orthobunyavirus nesszionaense	Bunyavirus RNA dependent RNA polymerase; pfam04196	cluster
1_4r0e_polio_rdrp	7	CF-AKF42423.1.1.3_9776_relaxed	CF-AXN72392.1.1.2_9571_relaxed	734	87.1	0.85	Riboviria	Peribunyaviridae	Orthobunyavirus kernense	Bunyavirus RNA dependent RNA polymerase; pfam04196	cluster
1_4r0e_polio_rdrp	7	CF-AKF42423.1.1.3_9776_relaxed	CF-AEZ35264.1.1.2_9649_relaxed	734	84.5	0.82	Riboviria	Peribunyaviridae	Orthobunyavirus sororocaense	Bunyavirus RNA dependent RNA polymerase; pfam04196	cluster
1_4r0e_polio_rdrp	7	CF-AKF42423.1.1.3_9776_relaxed	CF-AJD77604.1.1.2_9602_relaxed	742	85.6	0.83	Riboviria	Peribunyaviridae	Orthobunyavirus mitchellense	Bunyavirus RNA dependent RNA polymerase; pfam04196	cluster
1_4r0e_polio_rdrp	7	CF-AKF42423.1.1.3_9776_relaxed	CF-AJD77610.1.1.2_9504_relaxed	740	86.7	0.83	Riboviria	Peribunyaviridae	Orthobunyavirus buffaloense	Bunyavirus RNA dependent RNA polymerase; pfam04196	cluster
1_4r0e_polio_rdrp	7	CF-AKF42423.1.1.3_9776_relaxed	CF-AEZ35283.1.1.2_9632_relaxed	734	85.7	0.83	Riboviria	Peribunyaviridae	Orthobunyavirus porteiraense	Bunyavirus RNA dependent RNA polymerase; pfam04196	cluster
1_4r0e_polio_rdrp	7	CF-AKF42423.1.1.3_9776_relaxed	CF-CAA39394.1.1.3_9362_relaxed	724	84.2	0.81	Riboviria	Hantaviridae	Orthohantavirus hantanense	Bunyavirus RNA dependent RNA polymerase; pfam04196	cluster
1_4r0e_polio_rdrp	7	CF-AKF42423.1.1.3_9776_relaxed	CF-AFH88146.1.1.3_9377_relaxed	724	84.2	0.82	Riboviria	Hantaviridae	Orthohantavirus negraense	Bunyavirus RNA dependent RNA polymerase; pfam04196	cluster
1_4r0e_polio_rdrp	7	CF-AKF42423.1.1.3_9776_relaxed	CF-AKO90161.1.1.2_9577_relaxed	756	86.6	0.85	Riboviria	Peribunyaviridae	Orthobunyavirus koongoli	Bunyavirus RNA dependent RNA polymerase; pfam04196	cluster
1_4r0e_polio_rdrp	7	CF-AKF42423.1.1.3_9776_relaxed	CF-QLA47008.1.1.2_9578_relaxed	756	86.6	0.85	Riboviria	Peribunyaviridae	Orthobunyavirus koongoli	Bunyavirus RNA dependent RNA polymerase; pfam04196	cluster
1_4r0e_polio_rdrp	7	CF-AKF42423.1.1.3_9776_relaxed	CF-AHY22332.1.1.2_9622_relaxed	749	86	0.83	Riboviria	Peribunyaviridae	Orthobunyavirus oropoucheense	Bunyavirus RNA dependent RNA polymerase; pfam04196	cluster
1_4r0e_polio_rdrp	7	CF-AKF42423.1.1.3_9776_relaxed	CF-APM83098.1.1.2_9601_relaxed	739	85.4	0.84	Riboviria	Peribunyaviridae	Orthobunyavirus mirimense	Bunyavirus RNA dependent RNA polymerase; pfam04196	cluster
1_4r0e_polio_rdrp	7	CF-AKF42423.1.1.3_9776_relaxed	CF-AVX48954.1.1.2_9527_relaxed	739	86.2	0.84	Riboviria	Peribunyaviridae	Orthobunyavirus caraparuense	Bunyavirus RNA dependent RNA polymerase; pfam04196	cluster
1_4r0e_polio_rdrp	7	CF-AKF42423.1.1.3_9776_relaxed	CF-APG79288.1.1.3_9757_relaxed	697	90	0.88	Riboviria	Phenuiviridae	Phasivirus hubeiense	Bunyavirus RNA dependent RNA polymerase; pfam04196	cluster
1_4r0e_polio_rdrp	7	CF-AKF42423.1.1.3_9776_relaxed	CF-AKF42422.1.1.3_9785_relaxed	696	93.5	0.9	Riboviria	Phenuiviridae	Phlebovirus cocleense	Bunyavirus RNA dependent RNA polymerase; pfam04196	cluster
1_4r0e_polio_rdrp	7	CF-AKF42423.1.1.3_9776_relaxed	CF-AJG39236.1.1.3_9861_relaxed	692	92.3	0.9	Riboviria	Phenuiviridae	Uukuvirus dabieshanense	Bunyavirus RNA dependent RNA polymerase; pfam04196	cluster
1_4r0e_polio_rdrp	7	CF-AKF42423.1.1.3_9776_relaxed	CF-AEL29693.1.1.3_9875_relaxed	697	91.7	0.89	Riboviria	Phenuiviridae	Uukuvirus tyulenyense	Bunyavirus RNA dependent RNA polymerase; pfam04196	cluster
1_4r0e_polio_rdrp	7	CF-AKF42423.1.1.3_9776_relaxed	CF-AFH08736.1.1.3_9876_relaxed	697	91.1	0.89	Riboviria	Phenuiviridae	Uukuvirus uriae	Bunyavirus RNA dependent RNA polymerase; pfam04196	cluster
1_4r0e_polio_rdrp	7	CF-AKF42423.1.1.3_9776_relaxed	CF-QGM12349.1.1.1_9329_relaxed	706	84.8	0.83	Riboviria	Hantaviridae	Actinovirus bernense	Bunyavirus RNA dependent RNA polymerase; pfam04196	cluster
1_4r0e_polio_rdrp	7	CF-AKF42423.1.1.3_9776_relaxed	CF-QLA46897.1.1.2_9637_relaxed	757	89	0.86	Riboviria	Peribunyaviridae	Orthobunyavirus sanjuanense	Bunyavirus RNA dependent RNA polymerase; pfam04196	cluster
1_4r0e_polio_rdrp	7	CF-AKF42423.1.1.3_9776_relaxed	CF-QLA47036.1.1.2_9636_relaxed	757	87.9	0.85	Riboviria	Peribunyaviridae	Orthobunyavirus sanjuanense	Bunyavirus RNA dependent RNA polymerase; pfam04196	cluster
1_4r0e_polio_rdrp	7	CF-AKF42423.1.1.3_9776_relaxed	CF-ANC97695.1.1.3_9742_relaxed	696	93.2	0.9	Riboviria	Phenuiviridae	Ixovirus ixodis	Bunyavirus RNA dependent RNA polymerase; pfam04196	cluster
1_4r0e_polio_rdrp	7	CF-AKF42423.1.1.3_9776_relaxed	CF-AII01801.1.1.3_9741_relaxed	699	92.7	0.9	Riboviria	Phenuiviridae	Ixovirus heckscherense	Bunyavirus RNA dependent RNA polymerase; pfam04196	cluster
1_4r0e_polio_rdrp	7	CF-AKF42423.1.1.3_9776_relaxed	CF-ASY03240.1.1.3_9743_relaxed	700	92.2	0.9	Riboviria	Phenuiviridae	Ixovirus norvegiae	Bunyavirus RNA dependent RNA polymerase; pfam04196	cluster
1_4r0e_polio_rdrp	7	CF-AKF42423.1.1.3_9776_relaxed	CF-AEL29670.1.1.3_9817_relaxed	653	94	0.91	Riboviria	Phenuiviridae	Phlebovirus odrenisrouense	Bunyavirus RNA dependent RNA polymerase; pfam04196	cluster
1_4r0e_polio_rdrp	7	CF-AKF42423.1.1.3_9776_relaxed	CF-AMA19820.1.1.3_9810_relaxed	693	93.4	0.9	Riboviria	Phenuiviridae	Phlebovirus napoliense	Bunyavirus RNA dependent RNA polymerase; pfam04196	cluster
1_4r0e_polio_rdrp	7	CF-AKF42423.1.1.3_9776_relaxed	CF-AFH88999.1.1.3_9791_relaxed	693	92.8	0.89	Riboviria	Phenuiviridae	Phlebovirus florisense	Bunyavirus RNA dependent RNA polymerase; pfam04196	cluster
1_4r0e_polio_rdrp	7	CF-AKF42423.1.1.3_9776_relaxed	CF-APG79261.1.1.2_9740_relaxed	663	89.6	0.88	Riboviria	Phenuiviridae	Hudovirus lepidopteris	Bunyavirus RNA dependent RNA polymerase; pfam04196	cluster
1_4r0e_polio_rdrp	7	CF-AKF42423.1.1.3_9776_relaxed	CF-APG79285.1.1.3_9721_relaxed	688	89.4	0.88	Riboviria	Phenuiviridae	Beidivirus muscae	Bunyavirus RNA dependent RNA polymerase; pfam04196	cluster
1_4r0e_polio_rdrp	7	CF-AKF42423.1.1.3_9776_relaxed	CF-AKF42410.1.1.3_9773_relaxed	696	94	0.9	Riboviria	Phenuiviridae	Phlebovirus buenaventuraense	Bunyavirus RNA dependent RNA polymerase; pfam04196	cluster
1_4r0e_polio_rdrp	7	CF-AKF42423.1.1.3_9776_relaxed	CF-QEI46450.1.1.3_9825_relaxed	696	93.4	0.9	Riboviria	Phenuiviridae	Phlebovirus riograndense	Bunyavirus RNA dependent RNA polymerase; pfam04196	cluster
1_4r0e_polio_rdrp	7	CF-AKF42423.1.1.3_9776_relaxed	CF-ARF07706.1.1.3_9864_relaxed	695	91.6	0.89	Riboviria	Phenuiviridae	Uukuvirus hoplandense	Bunyavirus RNA dependent RNA polymerase; pfam04196	cluster
1_4r0e_polio_rdrp	7	CF-AKF42423.1.1.3_9776_relaxed	CF-QNJ99608.1.1.3_9801_relaxed	693	93.3	0.9	Riboviria	Phenuiviridae	Phlebovirus kiborgochense	Bunyavirus RNA dependent RNA polymerase; pfam04196	cluster
1_4r0e_polio_rdrp	7	CF-AKF42423.1.1.3_9776_relaxed	CF-QNJ99604.1.1.3_9772_relaxed	696	93.4	0.9	Riboviria	Phenuiviridae	Phlebovirus bogoriaense	Bunyavirus RNA dependent RNA polymerase; pfam04196	cluster
1_4r0e_polio_rdrp	7	CF-AKF42423.1.1.3_9776_relaxed	CF-API68876.1.1.3_9770_relaxed	696	93.7	0.9	Riboviria	Phenuiviridae	Phlebovirus anhangaense	Bunyavirus RNA dependent RNA polymerase; pfam04196	cluster
1_4r0e_polio_rdrp	7	CF-AKF42423.1.1.3_9776_relaxed	CF-BAA01590.1.1.3_9877_relaxed	697	91.7	0.89	Riboviria	Phenuiviridae	Uukuvirus uukuniemiense	Bunyavirus RNA dependent RNA polymerase; pfam04196	cluster
1_4r0e_polio_rdrp	7	CF-AKF42423.1.1.3_9776_relaxed	CF-BCT55140.1.1.3_9874_relaxed	693	92.1	0.89	Riboviria	Phenuiviridae	Uukuvirus toyoense	Bunyavirus RNA dependent RNA polymerase; pfam04196	cluster
1_4r0e_polio_rdrp	7	CF-AKF42423.1.1.3_9776_relaxed	CF-QVG74815.1.1.3_9795_relaxed	691	93.5	0.9	Riboviria	Phenuiviridae	Phlebovirus hediense	Bunyavirus RNA dependent RNA polymerase; pfam04196	cluster
1_4r0e_polio_rdrp	7	CF-AKF42423.1.1.3_9776_relaxed	CF-AEL29685.1.1.3_9784_relaxed	696	93.9	0.9	Riboviria	Phenuiviridae	Phlebovirus claroense	Bunyavirus RNA dependent RNA polymerase; pfam04196	cluster
1_4r0e_polio_rdrp	7	CF-AKF42423.1.1.3_9776_relaxed	CF-API68880.1.1.3_9774_relaxed	696	93.7	0.9	Riboviria	Phenuiviridae	Phlebovirus bujaruense	Bunyavirus RNA dependent RNA polymerase; pfam04196	cluster
1_4r0e_polio_rdrp	7	CF-AKF42423.1.1.3_9776_relaxed	CF-AHK60944.1.1.3_9792_relaxed	695	93.6	0.9	Riboviria	Phenuiviridae	Phlebovirus gabekense	Bunyavirus RNA dependent RNA polymerase; pfam04196	cluster
1_4r0e_polio_rdrp	7	CF-AKF42423.1.1.3_9776_relaxed	CF-QCI62741.1.1.3_9762_relaxed	693	93.6	0.91	Riboviria	Phenuiviridae	Frijoles phlebovirus	Bunyavirus RNA dependent RNA polymerase; pfam04196	cluster
1_4r0e_polio_rdrp	7	CF-AKF42423.1.1.3_9776_relaxed	CF-AKF42424.1.1.3_9839_relaxed	696	93.4	0.9	Riboviria	Phenuiviridae	Phlebovirus toroense	Bunyavirus RNA dependent RNA polymerase; pfam04196	cluster
1_4r0e_polio_rdrp	7	CF-AKF42423.1.1.3_9776_relaxed	CF-AFH88995.1.1.3_9823_relaxed	693	93	0.9	Riboviria	Phenuiviridae	Phlebovirus puniqueense	Bunyavirus RNA dependent RNA polymerase; pfam04196	cluster
1_4r0e_polio_rdrp	7	CF-AKF42423.1.1.3_9776_relaxed	CF-AEA30062.1.1.3_9815_relaxed	696	93.5	0.9	Riboviria	Phenuiviridae	Phlebovirus niqueense	Bunyavirus RNA dependent RNA polymerase; pfam04196	cluster
1_4r0e_polio_rdrp	7	CF-AKF42423.1.1.3_9776_relaxed	CF-AXP32030.1.1.2_9570_relaxed	734	87.1	0.85	Riboviria	Peribunyaviridae	Orthobunyavirus kernense	Bunyavirus RNA dependent RNA polymerase; pfam04196	cluster
1_4r0e_polio_rdrp	7	CF-AKF42423.1.1.3_9776_relaxed	CF-AVX48970.1.1.2_9606_relaxed	739	85.3	0.83	Riboviria	Peribunyaviridae	Orthobunyavirus nepuyoi	Bunyavirus RNA dependent RNA polymerase; pfam04196	cluster
1_4r0e_polio_rdrp	7	CF-AKF42423.1.1.3_9776_relaxed	CF-AHY22334.1.1.2_9591_relaxed	754	85.9	0.84	Riboviria	Peribunyaviridae	Orthobunyavirus manzanillaense	Bunyavirus RNA dependent RNA polymerase; pfam04196	cluster
1_4r0e_polio_rdrp	7	CF-AKF42423.1.1.3_9776_relaxed	CF-AHY22331.1.1.2_9561_relaxed	754	86.1	0.84	Riboviria	Peribunyaviridae	Orthobunyavirus ingwavumaense	Bunyavirus RNA dependent RNA polymerase; pfam04196	cluster
1_4r0e_polio_rdrp	7	CF-AKF42423.1.1.3_9776_relaxed	CF-QLA46893.1.1.2_9620_relaxed	739	85.3	0.84	Riboviria	Peribunyaviridae	Orthobunyavirus oribocaense	Bunyavirus RNA dependent RNA polymerase; pfam04196	cluster
1_4r0e_polio_rdrp	7	CF-AKF42423.1.1.3_9776_relaxed	CF-AXP32058.1.1.2_9642_relaxed	752	86.7	0.85	Riboviria	Peribunyaviridae	Orthobunyavirus sedlecense	Bunyavirus RNA dependent RNA polymerase; pfam04196	cluster
1_4r0e_polio_rdrp	7	CF-AKF42423.1.1.3_9776_relaxed	CF-AKB96243.1.1.2_9503_relaxed	739	85.2	0.84	Riboviria	Peribunyaviridae	Orthobunyavirus bruconhaense	Bunyavirus RNA dependent RNA polymerase; pfam04196	cluster
1_4r0e_polio_rdrp	7	CF-AKF42423.1.1.3_9776_relaxed	CF-AXQ05041.1.1.2_9486_relaxed	754	85.9	0.84	Riboviria	Peribunyaviridae	Orthobunyavirus balagoduense	Bunyavirus RNA dependent RNA polymerase; pfam04196	cluster
1_4r0e_polio_rdrp	7	CF-AKF42423.1.1.3_9776_relaxed	CF-QLA47051.1.1.2_9613_relaxed	744	87.1	0.85	Riboviria	Peribunyaviridae	Orthobunyavirus okolaense	Bunyavirus RNA dependent RNA polymerase; pfam04196	cluster
1_4r0e_polio_rdrp	7	CF-AKF42423.1.1.3_9776_relaxed	CF-ATE88456.1.1.3_9771_relaxed	695	92.9	0.9	Riboviria	Phenuiviridae	Phlebovirus arumowotense	Bunyavirus RNA dependent RNA polymerase; pfam04196	cluster
1_4r0e_polio_rdrp	7	CF-AKF42423.1.1.3_9776_relaxed	CF-AJG39270.1.1.1_9761_relaxed	715	90.2	0.88	Riboviria	Phenuiviridae	Phasivirus wutaiense	Bunyavirus RNA dependent RNA polymerase; pfam04196	cluster
1_4r0e_polio_rdrp	7	CF-AKF42423.1.1.3_9776_relaxed	CF-AGL50921.1.1.3_9713_relaxed	640	91.6	0.9	Riboviria	Phenuiviridae	Bandavirus amblyommae	Bunyavirus RNA dependent RNA polymerase; pfam04196	cluster
1_4r0e_polio_rdrp	7	CF-AKF42423.1.1.3_9776_relaxed	CF-AGC60115.1.1.3_9714_relaxed	696	91.1	0.89	Riboviria	Phenuiviridae	Bandavirus bhanjanagarense	Bunyavirus RNA dependent RNA polymerase; pfam04196	cluster
1_4r0e_polio_rdrp	7	CF-AKF42423.1.1.3_9776_relaxed	CF-AJG39260.1.1.3_9738_relaxed	761	87.1	0.87	Riboviria	Phenuiviridae	Horwuvirus wuhanense	Bunyavirus RNA dependent RNA polymerase; pfam04196	cluster
1_4r0e_polio_rdrp	7	CF-AKF42423.1.1.3_9776_relaxed	CF-BBE15818.1.1.3_9807_relaxed	697	93.3	0.9	Riboviria	Phenuiviridae	Phlebovirus mukawaense	Bunyavirus RNA dependent RNA polymerase; pfam04196	cluster
1_4r0e_polio_rdrp	9720	CF-CAX33878.1_11504_relaxed	CF-CAX33878.1_11504_relaxed	1045	72.4	0.72	Riboviria	Birnaviridae	Ronavirus rotiferae	Gene: RdRp; Product: RNA-dependant RNA polymerase	cluster
1_4r0e_polio_rdrp	10	CF-AXQ04772.1.1.1_8978_relaxed	CF-ACU65438.1.1.1_9006_relaxed	1035	91.6	0.9	Riboviria	Rhabdoviridae	Sigmavirus melanogaster	Mononegavirales RNA dependent RNA polymerase; pfam00946	cluster
1_4r0e_polio_rdrp	10	CF-AXQ04772.1.1.1_8978_relaxed	CF-AJG39212.1.1.1_9005_relaxed	1041	91.3	0.9	Riboviria	Rhabdoviridae	Sigmavirus lousefly	Mononegavirales RNA dependent RNA polymerase; pfam00946	cluster
1_4r0e_polio_rdrp	10	CF-AXQ04772.1.1.1_8978_relaxed	CF-AJG39207.1.1.1_9002_relaxed	1041	90.6	0.9	Riboviria	Rhabdoviridae	Sigmavirus hippoboscid	Mononegavirales RNA dependent RNA polymerase; pfam00946	cluster
1_4r0e_polio_rdrp	10	CF-AXQ04772.1.1.1_8978_relaxed	CF-APG78744.1.1.1_9016_relaxed	1014	90.3	0.89	Riboviria	Rhabdoviridae	Sigmavirus ying	Mononegavirales RNA dependent RNA polymerase; pfam00946	cluster
1_4r0e_polio_rdrp	10	CF-AXQ04772.1.1.1_8978_relaxed	CF-AMK09271.1.1.1_9000_relaxed	1036	89.9	0.89	Riboviria	Rhabdoviridae	Sigmavirus capitata	Mononegavirales RNA dependent RNA polymerase; pfam00946	cluster
1_4r0e_polio_rdrp	10	CF-AXQ04772.1.1.1_8978_relaxed	CF-QMP82242.1.1.1_8688_relaxed	1006	91.4	0.9	Riboviria	Lispiviridae	Supelovirus thailandense	Mononegavirales RNA dependent RNA polymerase; pfam00946	cluster
1_4r0e_polio_rdrp	10	CF-AXQ04772.1.1.1_8978_relaxed	CF-UHK03163.1.1.1_8681_relaxed	1082	82.9	0.82	Riboviria	Lispiviridae	Hemipvirus veri	Mononegavirales RNA dependent RNA polymerase; pfam00946	cluster
1_4r0e_polio_rdrp	10	CF-AXQ04772.1.1.1_8978_relaxed	CF-UHK03318.1.1.1_8663_relaxed	996	89.6	0.9	Riboviria	Lispiviridae	Acridvirus hangzhouense	Mononegavirales RNA dependent RNA polymerase; pfam00946	cluster
1_4r0e_polio_rdrp	10	CF-AXQ04772.1.1.1_8978_relaxed	CF-AGO44084.1.1.1_9033_relaxed	1028	90.4	0.88	Riboviria	Rhabdoviridae	Sripuvirus niakha	Mononegavirales RNA dependent RNA polymerase; pfam00946	cluster
1_4r0e_polio_rdrp	10	CF-AXQ04772.1.1.1_8978_relaxed	CF-AVM87303.1.1.1_9031_relaxed	1004	90.6	0.88	Riboviria	Rhabdoviridae	Sripuvirus hainan	Mononegavirales RNA dependent RNA polymerase; pfam00946	cluster
1_4r0e_polio_rdrp	10	CF-AXQ04772.1.1.1_8978_relaxed	CF-AHY85660.1.1.1_9027_relaxed	1027	90.3	0.89	Riboviria	Rhabdoviridae	Sripuvirus almpiwar	Mononegavirales RNA dependent RNA polymerase; pfam00946	cluster
1_4r0e_polio_rdrp	10	CF-AXQ04772.1.1.1_8978_relaxed	CF-FAA04063.1.1.1_8659_relaxed	1102	82.4	0.87	Riboviria	Filoviridae	Tapjovirus bothropis	Mononegavirales RNA dependent RNA polymerase; pfam00946	cluster
1_4r0e_polio_rdrp	10	CF-AXQ04772.1.1.1_8978_relaxed	CF-QMP82255.1.1.1_9197_relaxed	1026	91.1	0.9	Riboviria	Rhabdoviridae	Betapaprhavirus sylvina	Mononegavirales RNA dependent RNA polymerase; pfam00946	cluster
1_4r0e_polio_rdrp	10	CF-AXQ04772.1.1.1_8978_relaxed	CF-AEU08865.1.1.1_8823_relaxed	1088	86.3	0.85	Riboviria	Paramyxoviridae	Jeilongvirus tailamense	Mononegavirales RNA dependent RNA polymerase; pfam00946	cluster
1_4r0e_polio_rdrp	10	CF-AXQ04772.1.1.1_8978_relaxed	CF-QRN45791.1.1.1_8822_relaxed	1126	84.3	0.84	Riboviria	Paramyxoviridae	Jeilongvirus rungweense	Mononegavirales RNA dependent RNA polymerase; pfam00946	cluster
1_4r0e_polio_rdrp	10	CF-AXQ04772.1.1.1_8978_relaxed	CF-AXR70620.1.1.1_8818_relaxed	1114	85.6	0.85	Riboviria	Paramyxoviridae	Jeilongvirus miniopteri	Mononegavirales RNA dependent RNA polymerase; pfam00946	cluster
1_4r0e_polio_rdrp	10	CF-AXQ04772.1.1.1_8978_relaxed	CF-CAA66935.2.1.1_8829_relaxed	1106	84.9	0.85	Riboviria	Paramyxoviridae	Morbillivirus pecoris	Mononegavirales RNA dependent RNA polymerase; pfam00946	cluster
1_4r0e_polio_rdrp	10	CF-AXQ04772.1.1.1_8978_relaxed	CF-AAC26996.1.1.1_8824_relaxed	1105	85.1	0.84	Riboviria	Paramyxoviridae	Morbillivirus canis	Mononegavirales RNA dependent RNA polymerase; pfam00946	cluster
1_4r0e_polio_rdrp	10	CF-AXQ04772.1.1.1_8978_relaxed	CF-BAA35122.1.1.1_8828_relaxed	1106	84.7	0.84	Riboviria	Paramyxoviridae	Morbillivirus hominis	Mononegavirales RNA dependent RNA polymerase; pfam00946	cluster
1_4r0e_polio_rdrp	10	CF-AXQ04772.1.1.1_8978_relaxed	CF-CAE55659.1.1.1_8826_relaxed	1106	84.6	0.84	Riboviria	Paramyxoviridae	Morbillivirus ceti	Mononegavirales RNA dependent RNA polymerase; pfam00946	cluster
1_4r0e_polio_rdrp	10	CF-AXQ04772.1.1.1_8978_relaxed	CF-AVM86019.1.1.1_8815_relaxed	1090	86.8	0.86	Riboviria	Paramyxoviridae	Jeilongvirus lophuromysis	Mononegavirales RNA dependent RNA polymerase; pfam00946	cluster
1_4r0e_polio_rdrp	10	CF-AXQ04772.1.1.1_8978_relaxed	CF-AAZ82812.1.1.1_8811_relaxed	1088	86.2	0.86	Riboviria	Paramyxoviridae	Jeilongvirus beilongi	Mononegavirales RNA dependent RNA polymerase; pfam00946	cluster
1_4r0e_polio_rdrp	10	CF-AXQ04772.1.1.1_8978_relaxed	CF-AET43339.1.1.1_8805_relaxed	1166	83.7	0.84	Riboviria	Paramyxoviridae	Henipavirus ghanaense	Mononegavirales RNA dependent RNA polymerase; pfam00946	cluster
1_4r0e_polio_rdrp	10	CF-AXQ04772.1.1.1_8978_relaxed	CF-AFH55518.1.1.1_8827_relaxed	1122	84.5	0.84	Riboviria	Paramyxoviridae	Morbillivirus felis	Mononegavirales RNA dependent RNA polymerase; pfam00946	cluster
1_4r0e_polio_rdrp	10	CF-AXQ04772.1.1.1_8978_relaxed	CF-AFM97198.1.1.1_8842_relaxed	1132	83.4	0.83	Riboviria	Paramyxoviridae	Salemvirus salemense	Mononegavirales RNA dependent RNA polymerase; pfam00946	cluster
1_4r0e_polio_rdrp	10	CF-AXQ04772.1.1.1_8978_relaxed	CF-ATW63190.1.1.1_8832_relaxed	1113	85.5	0.85	Riboviria	Paramyxoviridae	Narmovirus myodesis	Mononegavirales RNA dependent RNA polymerase; pfam00946	cluster
1_4r0e_polio_rdrp	10	CF-AXQ04772.1.1.1_8978_relaxed	CF-CAH61259.1.1.1_8825_relaxed	1106	83.9	0.83	Riboviria	Paramyxoviridae	Morbillivirus caprinae	Mononegavirales RNA dependent RNA polymerase; pfam00946	cluster
1_4r0e_polio_rdrp	10	CF-AXQ04772.1.1.1_8978_relaxed	CF-AYM47528.1.1.1_8812_relaxed	1108	86.4	0.86	Riboviria	Paramyxoviridae	Jeilongvirus comorosense	Mononegavirales RNA dependent RNA polymerase; pfam00946	cluster
1_4r0e_polio_rdrp	10	CF-AXQ04772.1.1.1_8978_relaxed	CF-AVM86027.1.1.1_8816_relaxed	1104	85.4	0.85	Riboviria	Paramyxoviridae	Jeilongvirus mabuense	Mononegavirales RNA dependent RNA polymerase; pfam00946	cluster
1_4r0e_polio_rdrp	10	CF-AXQ04772.1.1.1_8978_relaxed	CF-AEL79469.1.1.1_8960_relaxed	1050	89.9	0.9	Riboviria	Rhabdoviridae	Lyssavirus bokeloh	Mononegavirales RNA dependent RNA polymerase; pfam00946	cluster
1_4r0e_polio_rdrp	10	CF-AXQ04772.1.1.1_8978_relaxed	CF-AAM82288.1.1.1_8861_relaxed	1120	87.1	0.86	Riboviria	Paramyxoviridae	Pararubulavirus tiomanense	Mononegavirales RNA dependent RNA polymerase; pfam00946	cluster
1_4r0e_polio_rdrp	10	CF-AXQ04772.1.1.1_8978_relaxed	CF-AHH02041.1.1.1_8859_relaxed	1118	88	0.87	Riboviria	Paramyxoviridae	Pararubulavirus sosugaense	Mononegavirales RNA dependent RNA polymerase; pfam00946	cluster
1_4r0e_polio_rdrp	10	CF-AXQ04772.1.1.1_8978_relaxed	CF-ABQ23938.1.1.1_8848_relaxed	1108	88.1	0.88	Riboviria	Paramyxoviridae	Orthorubulavirus mapueraense	Mononegavirales RNA dependent RNA polymerase; pfam00946	cluster
1_4r0e_polio_rdrp	10	CF-AXQ04772.1.1.1_8978_relaxed	CF-ADI80729.1.1.1_8857_relaxed	1114	87.5	0.86	Riboviria	Paramyxoviridae	Pararubulavirus hongkongi	Mononegavirales RNA dependent RNA polymerase; pfam00946	cluster
1_4r0e_polio_rdrp	10	CF-AXQ04772.1.1.1_8978_relaxed	CF-AFY09794.1.1.1_8858_relaxed	1116	87	0.86	Riboviria	Paramyxoviridae	Pararubulavirus menangleense	Mononegavirales RNA dependent RNA polymerase; pfam00946	cluster
1_4r0e_polio_rdrp	10	CF-AXQ04772.1.1.1_8978_relaxed	CF-ADI80722.1.1.1_8854_relaxed	1116	87.5	0.87	Riboviria	Paramyxoviridae	Pararubulavirus cantonense	Mononegavirales RNA dependent RNA polymerase; pfam00946	cluster
1_4r0e_polio_rdrp	10	CF-AXQ04772.1.1.1_8978_relaxed	CF-BAA94391.1.1.1_8849_relaxed	1114	88.3	0.88	Riboviria	Paramyxoviridae	Orthorubulavirus parotitidis	Mononegavirales RNA dependent RNA polymerase; pfam00946	cluster
1_4r0e_polio_rdrp	10	CF-AXQ04772.1.1.1_8978_relaxed	CF-QEQ50497.1.1.1_8691_relaxed	1011	87.3	0.87	Riboviria	Lispiviridae	Usmuvirus newyorkense	Mononegavirales RNA dependent RNA polymerase; pfam00946	cluster
1_4r0e_polio_rdrp	10	CF-AXQ04772.1.1.1_8978_relaxed	CF-ADI80715.1.1.1_8855_relaxed	1122	87.5	0.87	Riboviria	Paramyxoviridae	Pararubulavirus guangdongense	Mononegavirales RNA dependent RNA polymerase; pfam00946	cluster
1_4r0e_polio_rdrp	10	CF-AXQ04772.1.1.1_8978_relaxed	CF-AZK31330.1.1.1_8843_relaxed	1108	88.3	0.87	Riboviria	Paramyxoviridae	Orthorubulavirus alstonvillense	Mononegavirales RNA dependent RNA polymerase; pfam00946	cluster
1_4r0e_polio_rdrp	10	CF-AXQ04772.1.1.1_8978_relaxed	CF-CAA40788.1.1.1_8846_relaxed	1108	86.6	0.86	Riboviria	Paramyxoviridae	Orthorubulavirus laryngotracheitidis	Mononegavirales RNA dependent RNA polymerase; pfam00946	cluster
1_4r0e_polio_rdrp	10	CF-AXQ04772.1.1.1_8978_relaxed	CF-ABZ81216.1.1.1_8962_relaxed	1048	91	0.91	Riboviria	Rhabdoviridae	Lyssavirus duvenhage	Mononegavirales RNA dependent RNA polymerase; pfam00946	cluster
1_4r0e_polio_rdrp	10	CF-AXQ04772.1.1.1_8978_relaxed	CF-AOZ21307.1.1.1_8971_relaxed	1049	89.8	0.9	Riboviria	Rhabdoviridae	Lyssavirus lleida	Mononegavirales RNA dependent RNA polymerase; pfam00946	cluster
1_4r0e_polio_rdrp	10	CF-AXQ04772.1.1.1_8978_relaxed	CF-AFQ62098.1.1.1_8967_relaxed	1049	90.2	0.9	Riboviria	Rhabdoviridae	Lyssavirus ikoma	Mononegavirales RNA dependent RNA polymerase; pfam00946	cluster
1_4r0e_polio_rdrp	10	CF-AXQ04772.1.1.1_8978_relaxed	CF-ABO65247.1.1.1_8965_relaxed	1050	90.3	0.9	Riboviria	Rhabdoviridae	Lyssavirus hamburg	Mononegavirales RNA dependent RNA polymerase; pfam00946	cluster
1_4r0e_polio_rdrp	10	CF-AXQ04772.1.1.1_8978_relaxed	CF-AEF56729.1.1.1_8776_relaxed	990	87.5	0.88	Riboviria	Nyamiviridae	Socyvirus heteroderae	Mononegavirales RNA dependent RNA polymerase; pfam00946	cluster
1_4r0e_polio_rdrp	10	CF-AXQ04772.1.1.1_8978_relaxed	CF-APG78739.1.1.1_9201_relaxed	964	90.5	0.89	Riboviria	Xinmoviridae	Alasvirus muscae	Mononegavirales RNA dependent RNA polymerase; pfam00946	cluster
1_4r0e_polio_rdrp	10	CF-AXQ04772.1.1.1_8978_relaxed	CF-UAU42847.1.1.1_9037_relaxed	1015	91.2	0.9	Riboviria	Rhabdoviridae	Sunrhavirus boteke	Mononegavirales RNA dependent RNA polymerase; pfam00946	cluster
1_4r0e_polio_rdrp	10	CF-AXQ04772.1.1.1_8978_relaxed	CF-AJR28572.1.1.1_8920_relaxed	1046	89.7	0.88	Riboviria	Rhabdoviridae	Hapavirus graylodge	Mononegavirales RNA dependent RNA polymerase; pfam00946	cluster
1_4r0e_polio_rdrp	10	CF-AXQ04772.1.1.1_8978_relaxed	CF-AJR28595.1.1.1_8932_relaxed	1042	91.1	0.89	Riboviria	Rhabdoviridae	Hapavirus ord	Mononegavirales RNA dependent RNA polymerase; pfam00946	cluster
1_4r0e_polio_rdrp	10	CF-AXQ04772.1.1.1_8978_relaxed	CF-ABV01365.1.1.1_8935_relaxed	1042	91.5	0.9	Riboviria	Rhabdoviridae	Hapavirus wongabel	Mononegavirales RNA dependent RNA polymerase; pfam00946	cluster
1_4r0e_polio_rdrp	10	CF-AXQ04772.1.1.1_8978_relaxed	CF-AJR28463.1.1.1_8927_relaxed	1043	90.7	0.89	Riboviria	Rhabdoviridae	Hapavirus manitoba	Mononegavirales RNA dependent RNA polymerase; pfam00946	cluster
1_4r0e_polio_rdrp	10	CF-AXQ04772.1.1.1_8978_relaxed	CF-AJR28490.1.1.1_8921_relaxed	1042	89.8	0.88	Riboviria	Rhabdoviridae	Hapavirus hartpark	Mononegavirales RNA dependent RNA polymerase; pfam00946	cluster
1_4r0e_polio_rdrp	10	CF-AXQ04772.1.1.1_8978_relaxed	CF-AFX75110.1.1.1_8853_relaxed	1116	87.8	0.87	Riboviria	Paramyxoviridae	Pararubulavirus achimotaense	Mononegavirales RNA dependent RNA polymerase; pfam00946	cluster
1_4r0e_polio_rdrp	10	CF-AXQ04772.1.1.1_8978_relaxed	CF-AAQ23993.1.1.1_8831_relaxed	1110	84.8	0.85	Riboviria	Paramyxoviridae	Narmovirus mossmanense	Mononegavirales RNA dependent RNA polymerase; pfam00946	cluster
1_4r0e_polio_rdrp	10	CF-AXQ04772.1.1.1_8978_relaxed	CF-AAC95518.1.1.1_8847_relaxed	1108	88.7	0.87	Riboviria	Paramyxoviridae	Orthorubulavirus mammalis	Mononegavirales RNA dependent RNA polymerase; pfam00946	cluster
1_4r0e_polio_rdrp	10	CF-AXQ04772.1.1.1_8978_relaxed	CF-BAJ11754.1.1.1_8845_relaxed	1121	86.3	0.86	Riboviria	Paramyxoviridae	Orthorubulavirus hominis	Mononegavirales RNA dependent RNA polymerase; pfam00946	cluster
1_4r0e_polio_rdrp	10	CF-AXQ04772.1.1.1_8978_relaxed	CF-UOX72924.1.1.1_9063_relaxed	1023	91.3	0.9	Riboviria	Rhabdoviridae	Tupavirus laniger	Mononegavirales RNA dependent RNA polymerase; pfam00946	cluster
1_4r0e_polio_rdrp	10	CF-AXQ04772.1.1.1_8978_relaxed	CF-AAX47602.1.1.1_9065_relaxed	1027	90.6	0.9	Riboviria	Rhabdoviridae	Tupavirus tupaia	Mononegavirales RNA dependent RNA polymerase; pfam00946	cluster
1_4r0e_polio_rdrp	10	CF-AXQ04772.1.1.1_8978_relaxed	CF-AJR28401.1.1.1_9062_relaxed	1026	91	0.9	Riboviria	Rhabdoviridae	Tupavirus klamath	Mononegavirales RNA dependent RNA polymerase; pfam00946	cluster
1_4r0e_polio_rdrp	10	CF-AXQ04772.1.1.1_8978_relaxed	CF-QWT43285.1.1.1_8667_relaxed	971	90.1	0.9	Riboviria	Lispiviridae	Anidravirus hangzhouense	Mononegavirales RNA dependent RNA polymerase; pfam00946	cluster
1_4r0e_polio_rdrp	10	CF-AXQ04772.1.1.1_8978_relaxed	CF-AJR28423.1.1.1_8919_relaxed	1042	89.7	0.88	Riboviria	Rhabdoviridae	Hapavirus flanders	Mononegavirales RNA dependent RNA polymerase; pfam00946	cluster
1_4r0e_polio_rdrp	10	CF-AXQ04772.1.1.1_8978_relaxed	CF-AJR28326.1.1.1_8924_relaxed	1022	90.2	0.88	Riboviria	Rhabdoviridae	Hapavirus kamese	Mononegavirales RNA dependent RNA polymerase; pfam00946	cluster
1_4r0e_polio_rdrp	10	CF-AXQ04772.1.1.1_8978_relaxed	CF-AJR28479.1.1.1_8926_relaxed	1044	90.1	0.88	Riboviria	Rhabdoviridae	Hapavirus landjia	Mononegavirales RNA dependent RNA polymerase; pfam00946	cluster
1_4r0e_polio_rdrp	10	CF-AXQ04772.1.1.1_8978_relaxed	CF-AJR28277.1.1.1_8936_relaxed	1025	90.7	0.9	Riboviria	Rhabdoviridae	Ledantevirus barur	Mononegavirales RNA dependent RNA polymerase; pfam00946	cluster
1_4r0e_polio_rdrp	10	CF-AXQ04772.1.1.1_8978_relaxed	CF-APF32078.1.1.1_8895_relaxed	1033	90.9	0.9	Riboviria	Rhabdoviridae	Caligrhavirus caligus	Mononegavirales RNA dependent RNA polymerase; pfam00946	cluster
1_4r0e_polio_rdrp	10	CF-AXQ04772.1.1.1_8978_relaxed	CF-AIY25911.1.1.1_8897_relaxed	1033	90.3	0.9	Riboviria	Rhabdoviridae	Caligrhavirus salmonlouse	Mononegavirales RNA dependent RNA polymerase; pfam00946	cluster
1_4r0e_polio_rdrp	10	CF-AXQ04772.1.1.1_8978_relaxed	CF-AJG39232.1.1.1_8955_relaxed	1029	90.9	0.9	Riboviria	Rhabdoviridae	Ledantevirus yongjia	Mononegavirales RNA dependent RNA polymerase; pfam00946	cluster
1_4r0e_polio_rdrp	10	CF-AXQ04772.1.1.1_8978_relaxed	CF-QBF51719.1.1.1_9021_relaxed	1033	90.9	0.9	Riboviria	Rhabdoviridae	Siniperhavirus chuatsi	Mononegavirales RNA dependent RNA polymerase; pfam00946	cluster
1_4r0e_polio_rdrp	10	CF-AXQ04772.1.1.1_8978_relaxed	CF-QIQ19224.1.1.1_9087_relaxed	1020	91.7	0.9	Riboviria	Rhabdoviridae	Vesiculovirus yinshui	Mononegavirales RNA dependent RNA polymerase; pfam00946	cluster
1_4r0e_polio_rdrp	10	CF-AXQ04772.1.1.1_8978_relaxed	CF-UOX72934.1.1.1_9086_relaxed	1023	91	0.89	Riboviria	Rhabdoviridae	Vesiculovirus wufeng	Mononegavirales RNA dependent RNA polymerase; pfam00946	cluster
1_4r0e_polio_rdrp	10	CF-AXQ04772.1.1.1_8978_relaxed	CF-CAH17548.1.1.1_9073_relaxed	1025	91.4	0.9	Riboviria	Rhabdoviridae	Vesiculovirus isfahan	Mononegavirales RNA dependent RNA polymerase; pfam00946	cluster
1_4r0e_polio_rdrp	10	CF-AXQ04772.1.1.1_8978_relaxed	CF-UAU42909.1.1.1_9043_relaxed	1025	90	0.88	Riboviria	Rhabdoviridae	Sunrhavirus matariya	Mononegavirales RNA dependent RNA polymerase; pfam00946	cluster
1_4r0e_polio_rdrp	10	CF-AXQ04772.1.1.1_8978_relaxed	CF-UAU42902.1.1.1_9035_relaxed	1007	89.9	0.88	Riboviria	Rhabdoviridae	Sunrhavirus alexandria	Mononegavirales RNA dependent RNA polymerase; pfam00946	cluster
1_4r0e_polio_rdrp	10	CF-AXQ04772.1.1.1_8978_relaxed	CF-UAU42858.1.1.1_9047_relaxed	990	89.9	0.88	Riboviria	Rhabdoviridae	Sunrhavirus sandjimba	Mononegavirales RNA dependent RNA polymerase; pfam00946	cluster
1_4r0e_polio_rdrp	10	CF-AXQ04772.1.1.1_8978_relaxed	CF-AJR28515.1.1.1_8929_relaxed	1043	90.8	0.89	Riboviria	Rhabdoviridae	Hapavirus mosqueiro	Mononegavirales RNA dependent RNA polymerase; pfam00946	cluster
1_4r0e_polio_rdrp	10	CF-AXQ04772.1.1.1_8978_relaxed	CF-ADB88761.1.1.1_9061_relaxed	1024	91.7	0.9	Riboviria	Rhabdoviridae	Tupavirus durham	Mononegavirales RNA dependent RNA polymerase; pfam00946	cluster
1_4r0e_polio_rdrp	10	CF-AXQ04772.1.1.1_8978_relaxed	CF-UBB42393.1.1.1_9064_relaxed	1025	91.6	0.91	Riboviria	Rhabdoviridae	Tupavirus pearsonii	Mononegavirales RNA dependent RNA polymerase; pfam00946	cluster
1_4r0e_polio_rdrp	10	CF-AXQ04772.1.1.1_8978_relaxed	CF-ADO63659.1.1.1_9069_relaxed	1025	90.8	0.89	Riboviria	Rhabdoviridae	Vesiculovirus chandipura	Mononegavirales RNA dependent RNA polymerase; pfam00946	cluster
1_4r0e_polio_rdrp	10	CF-AXQ04772.1.1.1_8978_relaxed	CF-ABG76848.1.1.1_9018_relaxed	1033	90.6	0.9	Riboviria	Rhabdoviridae	Siniperhavirus chuatsi	Mononegavirales RNA dependent RNA polymerase; pfam00946	cluster
1_4r0e_polio_rdrp	10	CF-AXQ04772.1.1.1_8978_relaxed	CF-AHU86500.1.1.1_8871_relaxed	1015	89.8	0.88	Riboviria	Rhabdoviridae	Almendravirus arboretum	Mononegavirales RNA dependent RNA polymerase; pfam00946	cluster
1_4r0e_polio_rdrp	10	CF-AXQ04772.1.1.1_8978_relaxed	CF-APF29060.1.1.1_8875_relaxed	991	89.4	0.89	Riboviria	Rhabdoviridae	Almendravirus menghai	Mononegavirales RNA dependent RNA polymerase; pfam00946	cluster
1_4r0e_polio_rdrp	10	CF-AXQ04772.1.1.1_8978_relaxed	CF-UHK03042.1.1.1_8669_relaxed	1007	90.1	0.9	Riboviria	Lispiviridae	Aranbvirus guiyangense	Mononegavirales RNA dependent RNA polymerase; pfam00946	cluster
1_4r0e_polio_rdrp	10	CF-AXQ04772.1.1.1_8978_relaxed	CF-UAU42886.1.1.1_9041_relaxed	988	90.9	0.89	Riboviria	Rhabdoviridae	Sunrhavirus kolongo	Mononegavirales RNA dependent RNA polymerase; pfam00946	cluster
1_4r0e_polio_rdrp	10	CF-AXQ04772.1.1.1_8978_relaxed	CF-UAU42865.1.1.1_9044_relaxed	990	90.1	0.88	Riboviria	Rhabdoviridae	Sunrhavirus nasoule	Mononegavirales RNA dependent RNA polymerase; pfam00946	cluster
1_4r0e_polio_rdrp	10	CF-AXQ04772.1.1.1_8978_relaxed	CF-AHX81844.1.1.1_9048_relaxed	1006	90.6	0.9	Riboviria	Rhabdoviridae	Sunrhavirus sunguru	Mononegavirales RNA dependent RNA polymerase; pfam00946	cluster
1_4r0e_polio_rdrp	10	CF-AXQ04772.1.1.1_8978_relaxed	CF-AIW61110.1.1.1_9049_relaxed	988	90.5	0.89	Riboviria	Rhabdoviridae	Sunrhavirus walkabout	Mononegavirales RNA dependent RNA polymerase; pfam00946	cluster
1_4r0e_polio_rdrp	10	CF-AXQ04772.1.1.1_8978_relaxed	CF-UAU42893.1.1.1_9046_relaxed	1011	89.6	0.88	Riboviria	Rhabdoviridae	Sunrhavirus ouango	Mononegavirales RNA dependent RNA polymerase; pfam00946	cluster
1_4r0e_polio_rdrp	10	CF-AXQ04772.1.1.1_8978_relaxed	CF-ABE27074.1.1.1_8657_relaxed	1084	83.8	0.87	Riboviria	Filoviridae	Orthomarburgvirus marburgense	Mononegavirales RNA dependent RNA polymerase; pfam00946	cluster
1_4r0e_polio_rdrp	10	CF-AXQ04772.1.1.1_8978_relaxed	CF-AZL87829.1.1.1_8648_relaxed	1084	83.4	0.86	Riboviria	Filoviridae	Dianlovirus menglaense	Mononegavirales RNA dependent RNA polymerase; pfam00946	cluster
1_4r0e_polio_rdrp	10	CF-AXQ04772.1.1.1_8978_relaxed	CF-ABA87130.1.1.1_8656_relaxed	1084	84.5	0.87	Riboviria	Filoviridae	Orthomarburgvirus marburgense	Mononegavirales RNA dependent RNA polymerase; pfam00946	cluster
1_4r0e_polio_rdrp	10	CF-AXQ04772.1.1.1_8978_relaxed	CF-AAD14589.1.1.1_8655_relaxed	1080	86.8	0.89	Riboviria	Filoviridae	Orthoebolavirus zairense	Mononegavirales RNA dependent RNA polymerase; pfam00946	cluster
1_4r0e_polio_rdrp	10	CF-AXQ04772.1.1.1_8978_relaxed	CF-ACI28636.1.1.1_8654_relaxed	1080	85.5	0.88	Riboviria	Filoviridae	Orthoebolavirus taiense	Mononegavirales RNA dependent RNA polymerase; pfam00946	cluster
1_4r0e_polio_rdrp	10	CF-AXQ04772.1.1.1_8978_relaxed	CF-ACI47553.1.1.1_8799_relaxed	1080	88.6	0.88	Riboviria	Paramyxoviridae	Paraavulavirus wisconsinense	Mononegavirales RNA dependent RNA polymerase; pfam00946	cluster
1_4r0e_polio_rdrp	10	CF-AXQ04772.1.1.1_8978_relaxed	CF-ADD84511.1.1.1_8974_relaxed	1048	90.4	0.9	Riboviria	Rhabdoviridae	Lyssavirus shimoni	Mononegavirales RNA dependent RNA polymerase; pfam00946	cluster
1_4r0e_polio_rdrp	10	CF-AXQ04772.1.1.1_8978_relaxed	CF-ABO65252.1.1.1_8966_relaxed	1050	89.9	0.9	Riboviria	Rhabdoviridae	Lyssavirus helsinki	Mononegavirales RNA dependent RNA polymerase; pfam00946	cluster
1_4r0e_polio_rdrp	10	CF-AXQ04772.1.1.1_8978_relaxed	CF-ARO49358.2.1.1_8785_relaxed	1102	88.3	0.87	Riboviria	Paramyxoviridae	Metaavulavirus peixense	Mononegavirales RNA dependent RNA polymerase; pfam00946	cluster
1_4r0e_polio_rdrp	10	CF-AXQ04772.1.1.1_8978_relaxed	CF-AUJ87608.1.1.1_8783_relaxed	1104	87.6	0.87	Riboviria	Paramyxoviridae	Metaavulavirus kazakhstanense	Mononegavirales RNA dependent RNA polymerase; pfam00946	cluster
1_4r0e_polio_rdrp	10	CF-AXQ04772.1.1.1_8978_relaxed	CF-ADK12969.2.1.1_8779_relaxed	1102	88.3	0.87	Riboviria	Paramyxoviridae	Metaavulavirus falklandense	Mononegavirales RNA dependent RNA polymerase; pfam00946	cluster
1_4r0e_polio_rdrp	10	CF-AXQ04772.1.1.1_8978_relaxed	CF-ACO48302.2.1.1_8778_relaxed	1102	87.4	0.87	Riboviria	Paramyxoviridae	Metaavulavirus delawarense	Mononegavirales RNA dependent RNA polymerase; pfam00946	cluster
1_4r0e_polio_rdrp	10	CF-AXQ04772.1.1.1_8978_relaxed	CF-AFN06859.1.1.1_8780_relaxed	1112	86.4	0.85	Riboviria	Paramyxoviridae	Metaavulavirus galliense	Mononegavirales RNA dependent RNA polymerase; pfam00946	cluster
1_4r0e_polio_rdrp	10	CF-AXQ04772.1.1.1_8978_relaxed	CF-ACA49110.1.1.1_8788_relaxed	1102	87.4	0.87	Riboviria	Paramyxoviridae	Metaavulavirus yucaipaense	Mononegavirales RNA dependent RNA polymerase; pfam00946	cluster
1_4r0e_polio_rdrp	10	CF-AXQ04772.1.1.1_8978_relaxed	CF-ASJ82200.1.1.1_8650_relaxed	1080	85.8	0.89	Riboviria	Filoviridae	Orthoebolavirus bombaliense	Mononegavirales RNA dependent RNA polymerase; pfam00946	cluster
1_4r0e_polio_rdrp	10	CF-AXQ04772.1.1.1_8978_relaxed	CF-AER23679.1.1.1_8647_relaxed	1079	84.2	0.85	Riboviria	Filoviridae	Cuevavirus lloviuense	Mononegavirales RNA dependent RNA polymerase; pfam00946	cluster
1_4r0e_polio_rdrp	10	CF-AXQ04772.1.1.1_8978_relaxed	CF-AHM23778.1.1.1_8807_relaxed	1156	83	0.83	Riboviria	Paramyxoviridae	Henipavirus mojiangense	Mononegavirales RNA dependent RNA polymerase; pfam00946	cluster
1_4r0e_polio_rdrp	10	CF-AXQ04772.1.1.1_8978_relaxed	CF-AAX86035.1.1.1_8821_relaxed	1114	84.7	0.84	Riboviria	Paramyxoviridae	Jeilongvirus queenslandense	Mononegavirales RNA dependent RNA polymerase; pfam00946	cluster
1_4r0e_polio_rdrp	10	CF-AXQ04772.1.1.1_8978_relaxed	CF-ACL97360.2.1.1_8833_relaxed	1112	85.3	0.85	Riboviria	Paramyxoviridae	Narmovirus narivaense	Mononegavirales RNA dependent RNA polymerase; pfam00946	cluster
1_4r0e_polio_rdrp	10	CF-AXQ04772.1.1.1_8978_relaxed	CF-ACF60579.1.1.1_8798_relaxed	1086	89.2	0.88	Riboviria	Paramyxoviridae	Paraavulavirus hongkongense	Mononegavirales RNA dependent RNA polymerase; pfam00946	cluster
1_4r0e_polio_rdrp	10	CF-AXQ04772.1.1.1_8978_relaxed	CF-ACN72645.1.1.1_8787_relaxed	1099	89.3	0.88	Riboviria	Paramyxoviridae	Metaavulavirus tennessense	Mononegavirales RNA dependent RNA polymerase; pfam00946	cluster
1_4r0e_polio_rdrp	10	CF-AXQ04772.1.1.1_8978_relaxed	CF-ACJ82944.1.1.1_8795_relaxed	1072	89.8	0.88	Riboviria	Paramyxoviridae	Orthoavulavirus newyorkense	Mononegavirales RNA dependent RNA polymerase; pfam00946	cluster
1_4r0e_polio_rdrp	10	CF-AXQ04772.1.1.1_8978_relaxed	CF-AVG72389.1.1.1_8794_relaxed	1077	89.1	0.87	Riboviria	Paramyxoviridae	Orthoavulavirus koreaense	Mononegavirales RNA dependent RNA polymerase; pfam00946	cluster
1_4r0e_polio_rdrp	10	CF-AXQ04772.1.1.1_8978_relaxed	CF-ARU83023.1.1.1_8796_relaxed	1085	90.5	0.89	Riboviria	Paramyxoviridae	Orthoavulavirus oneillense	Mononegavirales RNA dependent RNA polymerase; pfam00946	cluster
1_4r0e_polio_rdrp	10	CF-AXQ04772.1.1.1_8978_relaxed	CF-ARU83011.1.1.1_8789_relaxed	1086	90.3	0.88	Riboviria	Paramyxoviridae	Orthoavulavirus borisense	Mononegavirales RNA dependent RNA polymerase; pfam00946	cluster
1_4r0e_polio_rdrp	10	CF-AXQ04772.1.1.1_8978_relaxed	CF-BAD74230.1.1.1_8838_relaxed	1102	87.4	0.87	Riboviria	Paramyxoviridae	Respirovirus muris	Mononegavirales RNA dependent RNA polymerase; pfam00946	cluster
1_4r0e_polio_rdrp	10	CF-AXQ04772.1.1.1_8978_relaxed	CF-AAN18266.1.1.1_8803_relaxed	1104	86.5	0.87	Riboviria	Paramyxoviridae	Ferlavirus reptilis	Mononegavirales RNA dependent RNA polymerase; pfam00946	cluster
1_4r0e_polio_rdrp	10	CF-AXQ04772.1.1.1_8978_relaxed	CF-AAF28259.1.1.1_8835_relaxed	1102	85.2	0.85	Riboviria	Paramyxoviridae	Respirovirus bovis	Mononegavirales RNA dependent RNA polymerase; pfam00946	cluster
1_4r0e_polio_rdrp	10	CF-AXQ04772.1.1.1_8978_relaxed	CF-AAL89409.1.1.1_8837_relaxed	1102	87.2	0.87	Riboviria	Paramyxoviridae	Respirovirus laryngotracheitidis	Mononegavirales RNA dependent RNA polymerase; pfam00946	cluster
1_4r0e_polio_rdrp	10	CF-AXQ04772.1.1.1_8978_relaxed	CF-AGH32603.1.1.1_8790_relaxed	1074	89.4	0.88	Riboviria	Paramyxoviridae	Orthoavulavirus italiense	Mononegavirales RNA dependent RNA polymerase; pfam00946	cluster
1_4r0e_polio_rdrp	10	CF-AXQ04772.1.1.1_8978_relaxed	CF-UCU83241.1.1.1_8660_relaxed	1048	84.7	0.86	Riboviria	Filoviridae	Thamnovirus kanderense	Mononegavirales RNA dependent RNA polymerase; pfam00946	cluster
1_4r0e_polio_rdrp	10	CF-AXQ04772.1.1.1_8978_relaxed	CF-QGM12362.2.1.1_8649_relaxed	1035	73	0.75	Riboviria	Filoviridae	Oblavirus percae	Mononegavirales RNA dependent RNA polymerase; pfam00946	cluster
1_4r0e_polio_rdrp	10	CF-AXQ04772.1.1.1_8978_relaxed	CF-AVM87247.1.1.1_8662_relaxed	1036	84.2	0.85	Riboviria	Filoviridae	Thamnovirus thamnaconi	Mononegavirales RNA dependent RNA polymerase; pfam00946	cluster
1_4r0e_polio_rdrp	10	CF-AXQ04772.1.1.1_8978_relaxed	CF-AKO90683.1.1.1_8836_relaxed	1102	84.5	0.84	Riboviria	Paramyxoviridae	Respirovirus caprae	Mononegavirales RNA dependent RNA polymerase; pfam00946	cluster
1_4r0e_polio_rdrp	10	CF-AXQ04772.1.1.1_8978_relaxed	CF-ABX57743.1.1.1_8802_relaxed	1102	86.9	0.87	Riboviria	Paramyxoviridae	Aquaparamyxovirus salmonis	Mononegavirales RNA dependent RNA polymerase; pfam00946	cluster
1_4r0e_polio_rdrp	10	CF-AXQ04772.1.1.1_8978_relaxed	CF-BAV03985.1.1.1_8791_relaxed	1074	90.7	0.89	Riboviria	Paramyxoviridae	Orthoavulavirus japanense	Mononegavirales RNA dependent RNA polymerase; pfam00946	cluster
1_4r0e_polio_rdrp	10	CF-AXQ04772.1.1.1_8978_relaxed	CF-AAS67167.1.1.1_8792_relaxed	1072	88.6	0.87	Riboviria	Paramyxoviridae	Orthoavulavirus javaense	Mononegavirales RNA dependent RNA polymerase; pfam00946	cluster
1_4r0e_polio_rdrp	10	CF-AXQ04772.1.1.1_8978_relaxed	CF-AAT68651.1.1.1_8865_relaxed	1079	70.2	0.68	Riboviria	Pneumoviridae	Metapneumovirus avis	Mononegavirales RNA dependent RNA polymerase; pfam00946	cluster
1_4r0e_polio_rdrp	10	CF-AXQ04772.1.1.1_8978_relaxed	CF-AAL49402.1.1.1_8867_relaxed	1162	65.6	0.49	Riboviria	Pneumoviridae	Orthopneumovirus bovis	Mononegavirales RNA dependent RNA polymerase; pfam00946	cluster
1_4r0e_polio_rdrp	10	CF-AXQ04772.1.1.1_8978_relaxed	CF-AAW79184.1.1.1_8869_relaxed	1105	65.4	0.44	Riboviria	Pneumoviridae	Orthopneumovirus muris	Mononegavirales RNA dependent RNA polymerase; pfam00946	cluster
1_4r0e_polio_rdrp	10	CF-AXQ04772.1.1.1_8978_relaxed	CF-ABV03821.1.1.1_8961_relaxed	1050	90.2	0.9	Riboviria	Rhabdoviridae	Lyssavirus caucasicus	Mononegavirales RNA dependent RNA polymerase; pfam00946	cluster
1_4r0e_polio_rdrp	10	CF-AXQ04772.1.1.1_8978_relaxed	CF-ABZ81161.1.1.1_8970_relaxed	1050	90.4	0.9	Riboviria	Rhabdoviridae	Lyssavirus lagos	Mononegavirales RNA dependent RNA polymerase; pfam00946	cluster
1_4r0e_polio_rdrp	10	CF-AXQ04772.1.1.1_8978_relaxed	CF-ABV03822.1.1.1_8958_relaxed	1050	90.1	0.89	Riboviria	Rhabdoviridae	Lyssavirus aravan	Mononegavirales RNA dependent RNA polymerase; pfam00946	cluster
1_4r0e_polio_rdrp	10	CF-AXQ04772.1.1.1_8978_relaxed	CF-ARU83017.1.1.1_8793_relaxed	1086	90.7	0.89	Riboviria	Paramyxoviridae	Orthoavulavirus kopaiticense	Mononegavirales RNA dependent RNA polymerase; pfam00946	cluster
1_4r0e_polio_rdrp	10	CF-AXQ04772.1.1.1_8978_relaxed	CF-ARV85980.1.1.1_8797_relaxed	1076	89.3	0.88	Riboviria	Paramyxoviridae	Orthoavulavirus upoense	Mononegavirales RNA dependent RNA polymerase; pfam00946	cluster
1_4r0e_polio_rdrp	10	CF-AXQ04772.1.1.1_8978_relaxed	CF-AVJ54239.1.1.1_8963_relaxed	1050	90.9	0.91	Riboviria	Rhabdoviridae	Lyssavirus formosa	Mononegavirales RNA dependent RNA polymerase; pfam00946	cluster
1_4r0e_polio_rdrp	10	CF-AXQ04772.1.1.1_8978_relaxed	CF-AFP87280.1.1.1_8804_relaxed	1128	78.2	0.76	Riboviria	Paramyxoviridae	Henipavirus cedarense	Mononegavirales RNA dependent RNA polymerase; pfam00946	cluster
1_4r0e_polio_rdrp	10	CF-AXQ04772.1.1.1_8978_relaxed	CF-QKZ93219.1.1.1_8813_relaxed	1088	87.1	0.87	Riboviria	Paramyxoviridae	Jeilongvirus erinacei	Mononegavirales RNA dependent RNA polymerase; pfam00946	cluster
1_4r0e_polio_rdrp	10	CF-AXQ04772.1.1.1_8978_relaxed	CF-AGL33555.1.1.1_8830_relaxed	1106	86.1	0.85	Riboviria	Paramyxoviridae	Morbillivirus phocae	Mononegavirales RNA dependent RNA polymerase; pfam00946	cluster
1_4r0e_polio_rdrp	10	CF-AXQ04772.1.1.1_8978_relaxed	CF-AAC83194.3.1.1_8806_relaxed	1164	83.7	0.84	Riboviria	Paramyxoviridae	Henipavirus hendraense	Mononegavirales RNA dependent RNA polymerase; pfam00946	cluster
1_4r0e_polio_rdrp	10	CF-AXQ04772.1.1.1_8978_relaxed	CF-AAK29089.1.1.1_8808_relaxed	1164	83.4	0.83	Riboviria	Paramyxoviridae	Henipavirus nipahense	Mononegavirales RNA dependent RNA polymerase; pfam00946	cluster
1_4r0e_polio_rdrp	10	CF-AXQ04772.1.1.1_8978_relaxed	CF-URA30374.1.1.1_8672_relaxed	1012	84.7	0.82	Riboviria	Lispiviridae	Arlivirus ningboense	Mononegavirales RNA dependent RNA polymerase; pfam00946	cluster
1_4r0e_polio_rdrp	10	CF-AXQ04772.1.1.1_8978_relaxed	CF-AAK62941.2.1.1_8866_relaxed	1091	71.8	0.73	Riboviria	Pneumoviridae	Metapneumovirus hominis	Mononegavirales RNA dependent RNA polymerase; pfam00946	cluster
1_4r0e_polio_rdrp	10	CF-AXQ04772.1.1.1_8978_relaxed	CF-ACI28627.1.1.1_8651_relaxed	1080	87	0.89	Riboviria	Filoviridae	Orthoebolavirus bundibugyoense	Mononegavirales RNA dependent RNA polymerase; pfam00946	cluster
1_4r0e_polio_rdrp	10	CF-AXQ04772.1.1.1_8978_relaxed	CF-AAN04454.1.1.1_8652_relaxed	1080	85.4	0.88	Riboviria	Filoviridae	Orthoebolavirus restonense	Mononegavirales RNA dependent RNA polymerase; pfam00946	cluster
1_4r0e_polio_rdrp	10	CF-AXQ04772.1.1.1_8978_relaxed	CF-AAU43890.1.1.1_8653_relaxed	1080	85.3	0.88	Riboviria	Filoviridae	Orthoebolavirus sudanense	Mononegavirales RNA dependent RNA polymerase; pfam00946	cluster
1_4r0e_polio_rdrp	10	CF-AXQ04772.1.1.1_8978_relaxed	CF-AAD47900.2.1.1_8959_relaxed	1050	89.2	0.89	Riboviria	Rhabdoviridae	Lyssavirus australis	Mononegavirales RNA dependent RNA polymerase; pfam00946	cluster
1_4r0e_polio_rdrp	10	CF-AXQ04772.1.1.1_8978_relaxed	CF-APD77638.1.1.1_8964_relaxed	1050	90	0.89	Riboviria	Rhabdoviridae	Lyssavirus gannoruwa	Mononegavirales RNA dependent RNA polymerase; pfam00946	cluster
1_4r0e_polio_rdrp	10	CF-AXQ04772.1.1.1_8978_relaxed	CF-ABV03824.1.1.1_8969_relaxed	1050	90	0.9	Riboviria	Rhabdoviridae	Lyssavirus khujand	Mononegavirales RNA dependent RNA polymerase; pfam00946	cluster
1_4r0e_polio_rdrp	10	CF-AXQ04772.1.1.1_8978_relaxed	CF-AAA47219.1.1.1_8973_relaxed	1050	90.5	0.9	Riboviria	Rhabdoviridae	Lyssavirus rabies	Mononegavirales RNA dependent RNA polymerase; pfam00946	cluster
1_4r0e_polio_rdrp	10	CF-AXQ04772.1.1.1_8978_relaxed	CF-ABV03823.1.1.1_8968_relaxed	1050	90.4	0.9	Riboviria	Rhabdoviridae	Lyssavirus irkut	Mononegavirales RNA dependent RNA polymerase; pfam00946	cluster
1_4r0e_polio_rdrp	10	CF-AXQ04772.1.1.1_8978_relaxed	CF-APP90895.1.1.1_8782_relaxed	1108	87.7	0.87	Riboviria	Paramyxoviridae	Metaavulavirus japanense	Mononegavirales RNA dependent RNA polymerase; pfam00946	cluster
1_4r0e_polio_rdrp	10	CF-AXQ04772.1.1.1_8978_relaxed	CF-ABQ45549.1.1.1_8781_relaxed	1110	87.3	0.87	Riboviria	Paramyxoviridae	Metaavulavirus hongkongense	Mononegavirales RNA dependent RNA polymerase; pfam00946	cluster
1_4r0e_polio_rdrp	10	CF-AXQ04772.1.1.1_8978_relaxed	CF-AVM87241.1.1.1_8658_relaxed	1069	83.3	0.86	Riboviria	Filoviridae	Striavirus antennarii	Mononegavirales RNA dependent RNA polymerase; pfam00946	cluster
1_4r0e_polio_rdrp	10	CF-AXQ04772.1.1.1_8978_relaxed	CF-AVM87362.1.1.1_8864_relaxed	1075	85.9	0.84	Riboviria	Paramyxoviridae	Scoliodonvirus scoliodontis	Mononegavirales RNA dependent RNA polymerase; pfam00946	cluster
1_4r0e_polio_rdrp	10	CF-AXQ04772.1.1.1_8978_relaxed	CF-AVM87369.1.1.1_8800_relaxed	1086	86.9	0.88	Riboviria	Paramyxoviridae	Synodonvirus synodi	Mononegavirales RNA dependent RNA polymerase; pfam00946	cluster
1_4r0e_polio_rdrp	10	CF-AXQ04772.1.1.1_8978_relaxed	CF-AVM87378.1.1.1_8862_relaxed	1050	87.5	0.88	Riboviria	Paramyxoviridae	Cynoglossusvirus cynoglossi	Mononegavirales RNA dependent RNA polymerase; pfam00946	cluster
1_4r0e_polio_rdrp	10	CF-AXQ04772.1.1.1_8978_relaxed	CF-QCF24331.1.1.1_8887_relaxed	1050	89.8	0.9	Riboviria	Rhabdoviridae	Amplylivirus cinereus	Mononegavirales RNA dependent RNA polymerase; pfam00946	cluster
1_4r0e_polio_rdrp	10	CF-AXQ04772.1.1.1_8978_relaxed	CF-FAA01392.1.1.1_8991_relaxed	1048	90.5	0.89	Riboviria	Rhabdoviridae	Replylivirus allogus	Mononegavirales RNA dependent RNA polymerase; pfam00946	cluster
1_4r0e_polio_rdrp	10	CF-AXQ04772.1.1.1_8978_relaxed	CF-BBG92175.1.1.1_8814_relaxed	1096	85.2	0.84	Riboviria	Paramyxoviridae	Jeilongvirus felis	Mononegavirales RNA dependent RNA polymerase; pfam00946	cluster
1_4r0e_polio_rdrp	10	CF-AXQ04772.1.1.1_8978_relaxed	CF-AAF63393.1.1.1_8834_relaxed	1174	81.6	0.82	Riboviria	Paramyxoviridae	Narmovirus tupaiae	Mononegavirales RNA dependent RNA polymerase; pfam00946	cluster
1_4r0e_polio_rdrp	10	CF-AXQ04772.1.1.1_8978_relaxed	CF-AYM47538.1.1.1_8817_relaxed	1088	86.6	0.85	Riboviria	Paramyxoviridae	Jeilongvirus madagascarense	Mononegavirales RNA dependent RNA polymerase; pfam00946	cluster
1_4r0e_polio_rdrp	10	CF-AXQ04772.1.1.1_8978_relaxed	CF-ABY47607.1.1.1_8839_relaxed	1102	86	0.86	Riboviria	Paramyxoviridae	Respirovirus pneumoniae	Mononegavirales RNA dependent RNA polymerase; pfam00946	cluster
1_4r0e_polio_rdrp	10	CF-AXQ04772.1.1.1_8978_relaxed	CF-AYN62580.1.1.1_8801_relaxed	1102	86.7	0.86	Riboviria	Paramyxoviridae	Aquaparamyxovirus oregonense	Mononegavirales RNA dependent RNA polymerase; pfam00946	cluster
1_4r0e_polio_rdrp	10	CF-AXQ04772.1.1.1_8978_relaxed	CF-SYZ47181.1.1.1_8840_relaxed	1102	86.7	0.86	Riboviria	Paramyxoviridae	Respirovirus ratufae	Mononegavirales RNA dependent RNA polymerase; pfam00946	cluster
1_4r0e_polio_rdrp	10	CF-AXQ04772.1.1.1_8978_relaxed	CF-QEQ50568.1.1.1_8786_relaxed	1098	87.7	0.87	Riboviria	Paramyxoviridae	Metaavulavirus taiwanense	Mononegavirales RNA dependent RNA polymerase; pfam00946	cluster
1_4r0e_polio_rdrp	10	CF-AXQ04772.1.1.1_8978_relaxed	CF-ADD39006.1.1.1_8784_relaxed	1130	87.3	0.87	Riboviria	Paramyxoviridae	Metaavulavirus kunitachiense	Mononegavirales RNA dependent RNA polymerase; pfam00946	cluster
1_4r0e_polio_rdrp	10	CF-AXQ04772.1.1.1_8978_relaxed	CF-AGR39549.1.1.1_8841_relaxed	1102	86.1	0.86	Riboviria	Paramyxoviridae	Respirovirus suis	Mononegavirales RNA dependent RNA polymerase; pfam00946	cluster
1_4r0e_polio_rdrp	10	CF-AXQ04772.1.1.1_8978_relaxed	CF-BAJ11747.1.1.1_8844_relaxed	1121	86.5	0.85	Riboviria	Paramyxoviridae	Orthorubulavirus hominis	Mononegavirales RNA dependent RNA polymerase; pfam00946	cluster
1_4r0e_polio_rdrp	10	CF-AXQ04772.1.1.1_8978_relaxed	CF-DAA06049.1.1.1_8851_relaxed	1066	88.2	0.88	Riboviria	Paramyxoviridae	Orthorubulavirus suis	Mononegavirales RNA dependent RNA polymerase; pfam00946	cluster
1_4r0e_polio_rdrp	10	CF-AXQ04772.1.1.1_8978_relaxed	CF-AFX75118.1.1.1_8852_relaxed	1124	87.8	0.87	Riboviria	Paramyxoviridae	Pararubulavirus accraense	Mononegavirales RNA dependent RNA polymerase; pfam00946	cluster
1_4r0e_polio_rdrp	10	CF-AXQ04772.1.1.1_8978_relaxed	CF-CAA45569.1.1.1_8850_relaxed	1118	87	0.86	Riboviria	Paramyxoviridae	Orthorubulavirus simiae	Mononegavirales RNA dependent RNA polymerase; pfam00946	cluster
1_4r0e_polio_rdrp	10	CF-AXQ04772.1.1.1_8978_relaxed	CF-AJP33335.1.1.1_8860_relaxed	1120	86.6	0.87	Riboviria	Paramyxoviridae	Pararubulavirus teviotense	Mononegavirales RNA dependent RNA polymerase; pfam00946	cluster
1_4r0e_polio_rdrp	10	CF-AXQ04772.1.1.1_8978_relaxed	CF-AVM86048.1.1.1_8820_relaxed	1101	86.4	0.86	Riboviria	Paramyxoviridae	Jeilongvirus myodesis	Mononegavirales RNA dependent RNA polymerase; pfam00946	cluster
1_4r0e_polio_rdrp	10	CF-AXQ04772.1.1.1_8978_relaxed	CF-ATP66853.1.1.1_8810_relaxed	1096	86.1	0.86	Riboviria	Paramyxoviridae	Jeilongvirus apodemi	Mononegavirales RNA dependent RNA polymerase; pfam00946	cluster
1_4r0e_polio_rdrp	10	CF-AXQ04772.1.1.1_8978_relaxed	CF-UJG27974.1.1.1_9014_relaxed	1035	90.8	0.9	Riboviria	Rhabdoviridae	Sigmavirus tuva	Mononegavirales RNA dependent RNA polymerase; pfam00946	cluster
1_4r0e_polio_rdrp	10	CF-AXQ04772.1.1.1_8978_relaxed	CF-AZL49346.1.1.1_9030_relaxed	1006	91	0.89	Riboviria	Rhabdoviridae	Sripuvirus cuiaba	Mononegavirales RNA dependent RNA polymerase; pfam00946	cluster
1_4r0e_polio_rdrp	10	CF-AXQ04772.1.1.1_8978_relaxed	CF-AJR28409.1.1.1_9028_relaxed	1021	90.8	0.89	Riboviria	Rhabdoviridae	Sripuvirus chaco	Mononegavirales RNA dependent RNA polymerase; pfam00946	cluster
1_4r0e_polio_rdrp	10	CF-AXQ04772.1.1.1_8978_relaxed	CF-AJR28270.1.1.1_9039_relaxed	1025	90	0.88	Riboviria	Rhabdoviridae	Sunrhavirus garba	Mononegavirales RNA dependent RNA polymerase; pfam00946	cluster
1_4r0e_polio_rdrp	10	CF-AXQ04772.1.1.1_8978_relaxed	CF-UAU42876.1.1.1_9036_relaxed	1018	89.5	0.88	Riboviria	Rhabdoviridae	Sunrhavirus bimbo	Mononegavirales RNA dependent RNA polymerase; pfam00946	cluster
1_4r0e_polio_rdrp	10	CF-AXQ04772.1.1.1_8978_relaxed	CF-AIW61115.1.1.1_9040_relaxed	1012	90.2	0.89	Riboviria	Rhabdoviridae	Sunrhavirus harrison	Mononegavirales RNA dependent RNA polymerase; pfam00946	cluster
1_4r0e_polio_rdrp	10	CF-AXQ04772.1.1.1_8978_relaxed	CF-UDL13983.1.1.1_8876_relaxed	989	90.8	0.89	Riboviria	Rhabdoviridae	Almendravirus xianshan	Mononegavirales RNA dependent RNA polymerase; pfam00946	cluster
1_4r0e_polio_rdrp	10	CF-AXQ04772.1.1.1_8978_relaxed	CF-AHU86506.1.1.1_8870_relaxed	1017	90.1	0.89	Riboviria	Rhabdoviridae	Almendravirus almendras	Mononegavirales RNA dependent RNA polymerase; pfam00946	cluster
1_4r0e_polio_rdrp	10	CF-AXQ04772.1.1.1_8978_relaxed	CF-UBB42403.1.1.1_8947_relaxed	1034	90.5	0.9	Riboviria	Rhabdoviridae	Ledantevirus longquan	Mononegavirales RNA dependent RNA polymerase; pfam00946	cluster
1_4r0e_polio_rdrp	10	CF-AXQ04772.1.1.1_8978_relaxed	CF-AVI57368.1.1.1_8952_relaxed	1030	91.2	0.9	Riboviria	Rhabdoviridae	Ledantevirus vaprio	Mononegavirales RNA dependent RNA polymerase; pfam00946	cluster
1_4r0e_polio_rdrp	10	CF-AXQ04772.1.1.1_8978_relaxed	CF-AMK09234.1.1.1_8999_relaxed	1030	89.9	0.9	Riboviria	Rhabdoviridae	Sigmavirus ananassae	Mononegavirales RNA dependent RNA polymerase; pfam00946	cluster
1_4r0e_polio_rdrp	10	CF-AXQ04772.1.1.1_8978_relaxed	CF-AJR28347.1.1.1_8942_relaxed	1029	91.8	0.91	Riboviria	Rhabdoviridae	Ledantevirus kern	Mononegavirales RNA dependent RNA polymerase; pfam00946	cluster
1_4r0e_polio_rdrp	10	CF-AXQ04772.1.1.1_8978_relaxed	CF-ALJ30354.1.1.1_9022_relaxed	1033	90	0.89	Riboviria	Rhabdoviridae	Siniperhavirus zoarces	Mononegavirales RNA dependent RNA polymerase; pfam00946	cluster
1_4r0e_polio_rdrp	10	CF-AXQ04772.1.1.1_8978_relaxed	CF-AJR28581.1.1.1_9034_relaxed	1025	90.7	0.9	Riboviria	Rhabdoviridae	Sripuvirus sripur	Mononegavirales RNA dependent RNA polymerase; pfam00946	cluster
1_4r0e_polio_rdrp	10	CF-AXQ04772.1.1.1_8978_relaxed	CF-AZL49339.1.1.1_9029_relaxed	1027	90	0.88	Riboviria	Rhabdoviridae	Sripuvirus charleville	Mononegavirales RNA dependent RNA polymerase; pfam00946	cluster
1_4r0e_polio_rdrp	10	CF-AXQ04772.1.1.1_8978_relaxed	CF-AJR28438.1.1.1_9032_relaxed	1022	90.8	0.89	Riboviria	Rhabdoviridae	Sripuvirus madureira	Mononegavirales RNA dependent RNA polymerase; pfam00946	cluster
1_4r0e_polio_rdrp	10	CF-AXQ04772.1.1.1_8978_relaxed	CF-AYP28176.1.1.1_9019_relaxed	1033	90.6	0.9	Riboviria	Rhabdoviridae	Siniperhavirus chuatsi	Mononegavirales RNA dependent RNA polymerase; pfam00946	cluster
1_4r0e_polio_rdrp	10	CF-AXQ04772.1.1.1_8978_relaxed	CF-AEI52253.1.1.1_9076_relaxed	1033	91.3	0.89	Riboviria	Rhabdoviridae	Vesiculovirus maraba	Mononegavirales RNA dependent RNA polymerase; pfam00946	cluster
1_4r0e_polio_rdrp	10	CF-AXQ04772.1.1.1_8978_relaxed	CF-CBH20130.1.1.1_8986_relaxed	1023	91.3	0.9	Riboviria	Rhabdoviridae	Perhabdovirus anguilla	Mononegavirales RNA dependent RNA polymerase; pfam00946	cluster
1_4r0e_polio_rdrp	10	CF-AXQ04772.1.1.1_8978_relaxed	CF-QIQ19249.1.1.1_8988_relaxed	1007	90.7	0.89	Riboviria	Rhabdoviridae	Perhabdovirus leman	Mononegavirales RNA dependent RNA polymerase; pfam00946	cluster
1_4r0e_polio_rdrp	10	CF-AXQ04772.1.1.1_8978_relaxed	CF-AFX72892.1.1.1_8989_relaxed	1027	89	0.88	Riboviria	Rhabdoviridae	Perhabdovirus perca	Mononegavirales RNA dependent RNA polymerase; pfam00946	cluster
1_4r0e_polio_rdrp	10	CF-AXQ04772.1.1.1_8978_relaxed	CF-QNM37830.1.1.1_9051_relaxed	1018	90.3	0.9	Riboviria	Rhabdoviridae	Thriprhavirus tabaci	Mononegavirales RNA dependent RNA polymerase; pfam00946	cluster
1_4r0e_polio_rdrp	10	CF-AXQ04772.1.1.1_8978_relaxed	CF-UHK03326.1.1.1_9050_relaxed	1029	90.1	0.9	Riboviria	Rhabdoviridae	Thriprhavirus intonsa	Mononegavirales RNA dependent RNA polymerase; pfam00946	cluster
1_4r0e_polio_rdrp	10	CF-AXQ04772.1.1.1_8978_relaxed	CF-QPL15300.1.1.1_8692_relaxed	1048	87.2	0.88	Riboviria	Lispiviridae	Xenophyvirus mathesonense	Mononegavirales RNA dependent RNA polymerase; pfam00946	cluster
1_4r0e_polio_rdrp	10	CF-AXQ04772.1.1.1_8978_relaxed	CF-QVU40010.1.1.1_9078_relaxed	1025	91.8	0.9	Riboviria	Rhabdoviridae	Vesiculovirus mejal	Mononegavirales RNA dependent RNA polymerase; pfam00946	cluster
1_4r0e_polio_rdrp	10	CF-AXQ04772.1.1.1_8978_relaxed	CF-AJR28353.1.1.1_8930_relaxed	1043	90.2	0.88	Riboviria	Rhabdoviridae	Hapavirus mossuril	Mononegavirales RNA dependent RNA polymerase; pfam00946	cluster
1_4r0e_polio_rdrp	10	CF-AXQ04772.1.1.1_8978_relaxed	CF-UAX43327.1.1.1_8918_relaxed	1042	90.9	0.89	Riboviria	Rhabdoviridae	Hapavirus bangoran	Mononegavirales RNA dependent RNA polymerase; pfam00946	cluster
1_4r0e_polio_rdrp	10	CF-AXQ04772.1.1.1_8978_relaxed	CF-AJR28445.1.1.1_8928_relaxed	1039	90.7	0.89	Riboviria	Rhabdoviridae	Hapavirus marco	Mononegavirales RNA dependent RNA polymerase; pfam00946	cluster
1_4r0e_polio_rdrp	10	CF-AXQ04772.1.1.1_8978_relaxed	CF-ACX83613.1.1.1_8931_relaxed	1040	90.1	0.89	Riboviria	Rhabdoviridae	Hapavirus ngaingan	Mononegavirales RNA dependent RNA polymerase; pfam00946	cluster
1_4r0e_polio_rdrp	10	CF-AXQ04772.1.1.1_8978_relaxed	CF-AJR28296.1.1.1_8925_relaxed	1041	90.9	0.9	Riboviria	Rhabdoviridae	Hapavirus lajoya	Mononegavirales RNA dependent RNA polymerase; pfam00946	cluster
1_4r0e_polio_rdrp	10	CF-AXQ04772.1.1.1_8978_relaxed	CF-UAX43315.1.1.1_8934_relaxed	1054	89.5	0.88	Riboviria	Rhabdoviridae	Hapavirus porton	Mononegavirales RNA dependent RNA polymerase; pfam00946	cluster
1_4r0e_polio_rdrp	10	CF-AXQ04772.1.1.1_8978_relaxed	CF-AJR28317.1.1.1_8933_relaxed	1042	91.4	0.89	Riboviria	Rhabdoviridae	Hapavirus parry	Mononegavirales RNA dependent RNA polymerase; pfam00946	cluster
1_4r0e_polio_rdrp	10	CF-AXQ04772.1.1.1_8978_relaxed	CF-AJR28383.1.1.1_9074_relaxed	1026	91.5	0.9	Riboviria	Rhabdoviridae	Vesiculovirus jurona	Mononegavirales RNA dependent RNA polymerase; pfam00946	cluster
1_4r0e_polio_rdrp	10	CF-AXQ04772.1.1.1_8978_relaxed	CF-ACB47443.1.1.1_9066_relaxed	1033	90.6	0.88	Riboviria	Rhabdoviridae	Vesiculovirus alagoas	Mononegavirales RNA dependent RNA polymerase; pfam00946	cluster
1_4r0e_polio_rdrp	10	CF-AXQ04772.1.1.1_8978_relaxed	CF-ASM90779.1.1.1_8922_relaxed	1042	91.2	0.89	Riboviria	Rhabdoviridae	Hapavirus holmes	Mononegavirales RNA dependent RNA polymerase; pfam00946	cluster
1_4r0e_polio_rdrp	10	CF-AXQ04772.1.1.1_8978_relaxed	CF-AJR28531.1.1.1_8923_relaxed	1038	90.6	0.89	Riboviria	Rhabdoviridae	Hapavirus joinjakaka	Mononegavirales RNA dependent RNA polymerase; pfam00946	cluster
1_4r0e_polio_rdrp	10	CF-AXQ04772.1.1.1_8978_relaxed	CF-AGI04018.1.1.1_9075_relaxed	1025	91.3	0.89	Riboviria	Rhabdoviridae	Vesiculovirus malpais	Mononegavirales RNA dependent RNA polymerase; pfam00946	cluster
1_4r0e_polio_rdrp	10	CF-AXQ04772.1.1.1_8978_relaxed	CF-AJR28336.1.1.1_8894_relaxed	1052	88.6	0.89	Riboviria	Rhabdoviridae	Barhavirus muir	Mononegavirales RNA dependent RNA polymerase; pfam00946	cluster
1_4r0e_polio_rdrp	10	CF-AXQ04772.1.1.1_8978_relaxed	CF-QBQ65046.1.1.1_8956_relaxed	1048	90.1	0.89	Riboviria	Rhabdoviridae	Lostrhavirus hyalomma	Mononegavirales RNA dependent RNA polymerase; pfam00946	cluster
1_4r0e_polio_rdrp	10	CF-AXQ04772.1.1.1_8978_relaxed	CF-ACZ81402.1.1.1_8977_relaxed	1047	89.1	0.89	Riboviria	Rhabdoviridae	Mousrhavirus moussa	Mononegavirales RNA dependent RNA polymerase; pfam00946	cluster
1_4r0e_polio_rdrp	10	CF-AXQ04772.1.1.1_8978_relaxed	CF-AJR28474.1.1.1_8994_relaxed	1043	89.8	0.88	Riboviria	Rhabdoviridae	Sawgrhavirus minto	Mononegavirales RNA dependent RNA polymerase; pfam00946	cluster
1_4r0e_polio_rdrp	10	CF-AXQ04772.1.1.1_8978_relaxed	CF-AJR28559.1.1.1_8992_relaxed	1045	89.7	0.88	Riboviria	Rhabdoviridae	Sawgrhavirus connecticut	Mononegavirales RNA dependent RNA polymerase; pfam00946	cluster
1_4r0e_polio_rdrp	10	CF-AXQ04772.1.1.1_8978_relaxed	CF-AEG25355.1.1.1_9081_relaxed	1025	91	0.89	Riboviria	Rhabdoviridae	Vesiculovirus perinet	Mononegavirales RNA dependent RNA polymerase; pfam00946	cluster
1_4r0e_polio_rdrp	10	CF-AXQ04772.1.1.1_8978_relaxed	CF-AGE10373.1.1.1_9026_relaxed	1022	91.2	0.89	Riboviria	Rhabdoviridae	Sprivivirus esox	Mononegavirales RNA dependent RNA polymerase; pfam00946	cluster
1_4r0e_polio_rdrp	10	CF-AXQ04772.1.1.1_8978_relaxed	CF-ADU05406.1.1.1_8997_relaxed	1035	90.2	0.89	Riboviria	Rhabdoviridae	Scophrhavirus maximus	Mononegavirales RNA dependent RNA polymerase; pfam00946	cluster
1_4r0e_polio_rdrp	10	CF-AXQ04772.1.1.1_8978_relaxed	CF-APG78684.1.1.1_8881_relaxed	1034	91.1	0.89	Riboviria	Rhabdoviridae	Alphapaprhavirus hubei	Mononegavirales RNA dependent RNA polymerase; pfam00946	cluster
1_4r0e_polio_rdrp	10	CF-AXQ04772.1.1.1_8978_relaxed	CF-AMK09277.1.1.1_8882_relaxed	1034	91.4	0.9	Riboviria	Rhabdoviridae	Alphapaprhavirus pararge	Mononegavirales RNA dependent RNA polymerase; pfam00946	cluster
1_4r0e_polio_rdrp	10	CF-AXQ04772.1.1.1_8978_relaxed	CF-AGO04417.1.1.1_9071_relaxed	1023	90.8	0.89	Riboviria	Rhabdoviridae	Vesiculovirus eptesicus	Mononegavirales RNA dependent RNA polymerase; pfam00946	cluster
1_4r0e_polio_rdrp	10	CF-AXQ04772.1.1.1_8978_relaxed	CF-APG78762.1.1.1_9004_relaxed	1032	89.3	0.89	Riboviria	Rhabdoviridae	Sigmavirus immigrans	Mononegavirales RNA dependent RNA polymerase; pfam00946	cluster
1_4r0e_polio_rdrp	10	CF-AXQ04772.1.1.1_8978_relaxed	CF-AJG39126.1.1.1_9010_relaxed	1032	91.2	0.89	Riboviria	Rhabdoviridae	Sigmavirus shayang	Mononegavirales RNA dependent RNA polymerase; pfam00946	cluster
1_4r0e_polio_rdrp	10	CF-AXQ04772.1.1.1_8978_relaxed	CF-AJG39161.1.1.1_9001_relaxed	1031	91.3	0.89	Riboviria	Rhabdoviridae	Sigmavirus domestica	Mononegavirales RNA dependent RNA polymerase; pfam00946	cluster
1_4r0e_polio_rdrp	10	CF-AXQ04772.1.1.1_8978_relaxed	CF-ACU65444.1.1.1_9009_relaxed	1031	90.5	0.89	Riboviria	Rhabdoviridae	Sigmavirus obscura	Mononegavirales RNA dependent RNA polymerase; pfam00946	cluster
1_4r0e_polio_rdrp	10	CF-AXQ04772.1.1.1_8978_relaxed	CF-QXV86589.1.1.1_9017_relaxed	1030	91.1	0.88	Riboviria	Rhabdoviridae	Sigmavirus yushu	Mononegavirales RNA dependent RNA polymerase; pfam00946	cluster
1_4r0e_polio_rdrp	10	CF-AXQ04772.1.1.1_8978_relaxed	CF-AIY25916.1.1.1_8896_relaxed	1027	90.7	0.9	Riboviria	Rhabdoviridae	Caligrhavirus lepeophtheirus	Mononegavirales RNA dependent RNA polymerase; pfam00946	cluster
1_4r0e_polio_rdrp	10	CF-AXQ04772.1.1.1_8978_relaxed	CF-APG78697.1.1.1_8677_relaxed	999	86.8	0.86	Riboviria	Lispiviridae	Damravirus dentatis	Mononegavirales RNA dependent RNA polymerase; pfam00946	cluster
1_4r0e_polio_rdrp	10	CF-AXQ04772.1.1.1_8978_relaxed	CF-UHM27656.1.1.1_8678_relaxed	981	80.5	0.78	Riboviria	Lispiviridae	Damravirus fushunense	Mononegavirales RNA dependent RNA polymerase; pfam00946	cluster
1_4r0e_polio_rdrp	10	CF-AXQ04772.1.1.1_8978_relaxed	CF-APG78847.1.1.1_8879_relaxed	1049	90.9	0.9	Riboviria	Rhabdoviridae	Alphanemrhavirus xingshan	Mononegavirales RNA dependent RNA polymerase; pfam00946	cluster
1_4r0e_polio_rdrp	10	CF-AXQ04772.1.1.1_8978_relaxed	CF-APG78857.1.1.1_8880_relaxed	1048	90.1	0.9	Riboviria	Rhabdoviridae	Alphanemrhavirus xinzhou	Mononegavirales RNA dependent RNA polymerase; pfam00946	cluster
1_4r0e_polio_rdrp	10	CF-AXQ04772.1.1.1_8978_relaxed	CF-QPO14171.1.1.1_8878_relaxed	1046	90.2	0.88	Riboviria	Rhabdoviridae	Alphanemrhavirus sodak	Mononegavirales RNA dependent RNA polymerase; pfam00946	cluster
1_4r0e_polio_rdrp	10	CF-AXQ04772.1.1.1_8978_relaxed	CF-QIM74105.1.1.1_8877_relaxed	1043	90.5	0.9	Riboviria	Rhabdoviridae	Alphanemrhavirus bangkok	Mononegavirales RNA dependent RNA polymerase; pfam00946	cluster
1_4r0e_polio_rdrp	10	CF-AXQ04772.1.1.1_8978_relaxed	CF-API61887.1.1.1_8579_relaxed	1025	89	0.9	Riboviria	Chuviridae	Doliuvirus culisetae	Mononegavirales RNA dependent RNA polymerase; pfam00946	cluster
1_4r0e_polio_rdrp	10	CF-AXQ04772.1.1.1_8978_relaxed	CF-AVM87400.1.1.1_8863_relaxed	1051	86.2	0.85	Riboviria	Paramyxoviridae	Hoplichthysvirus hoplichthysis	Mononegavirales RNA dependent RNA polymerase; pfam00946	cluster
1_4r0e_polio_rdrp	10	CF-AXQ04772.1.1.1_8978_relaxed	CF-AXQ04772.1.1.1_8978_relaxed	1011	92.7	0.91	Riboviria	Rhabdoviridae	Ohlsrhavirus angeles	Mononegavirales RNA dependent RNA polymerase; pfam00946	cluster
1_4r0e_polio_rdrp	10	CF-AXQ04772.1.1.1_8978_relaxed	CF-ATG83562.1.1.1_8982_relaxed	1033	92	0.9	Riboviria	Rhabdoviridae	Ohlsrhavirus ohlsdorf	Mononegavirales RNA dependent RNA polymerase; pfam00946	cluster
1_4r0e_polio_rdrp	10	CF-AXQ04772.1.1.1_8978_relaxed	CF-ALP32035.1.1.1_8985_relaxed	1011	91.5	0.89	Riboviria	Rhabdoviridae	Ohlsrhavirus tongilchon	Mononegavirales RNA dependent RNA polymerase; pfam00946	cluster
1_4r0e_polio_rdrp	10	CF-AXQ04772.1.1.1_8978_relaxed	CF-BBQ04832.1.1.1_8983_relaxed	1032	91.3	0.9	Riboviria	Rhabdoviridae	Ohlsrhavirus pseudovishnui	Mononegavirales RNA dependent RNA polymerase; pfam00946	cluster
1_4r0e_polio_rdrp	10	CF-AXQ04772.1.1.1_8978_relaxed	CF-ASA47438.1.1.1_8979_relaxed	1033	91.5	0.9	Riboviria	Rhabdoviridae	Ohlsrhavirus culex	Mononegavirales RNA dependent RNA polymerase; pfam00946	cluster
1_4r0e_polio_rdrp	10	CF-AXQ04772.1.1.1_8978_relaxed	CF-AGY80343.1.1.1_8981_relaxed	1030	91.3	0.9	Riboviria	Rhabdoviridae	Ohlsrhavirus northcreek	Mononegavirales RNA dependent RNA polymerase; pfam00946	cluster
1_4r0e_polio_rdrp	10	CF-AXQ04772.1.1.1_8978_relaxed	CF-AMJ52363.1.1.1_8984_relaxed	1010	92.6	0.91	Riboviria	Rhabdoviridae	Ohlsrhavirus riverside	Mononegavirales RNA dependent RNA polymerase; pfam00946	cluster
1_4r0e_polio_rdrp	10	CF-AXQ04772.1.1.1_8978_relaxed	CF-AJG39131.1.1.1_9187_relaxed	1074	87.7	0.9	Riboviria	Rhabdoviridae	Alphadrosrhavirus shayang	Mononegavirales RNA dependent RNA polymerase; pfam00946	cluster
1_4r0e_polio_rdrp	10	CF-AXQ04772.1.1.1_8978_relaxed	CF-AJG39191.1.1.1_9139_relaxed	1010	88.4	0.89	Riboviria	Rhabdoviridae	Cytorhabdovirus gammawuhaninsectum	Mononegavirales RNA dependent RNA polymerase; pfam00946	cluster
1_4r0e_polio_rdrp	10	CF-AXQ04772.1.1.1_8978_relaxed	CF-AJG39185.1.1.1_9126_relaxed	1035	87.8	0.88	Riboviria	Rhabdoviridae	Cytorhabdovirus betawuhaninsectum	Mononegavirales RNA dependent RNA polymerase; pfam00946	cluster
1_4r0e_polio_rdrp	10	CF-AXQ04772.1.1.1_8978_relaxed	CF-AJN08917.1.1.1_9052_relaxed	1040	91.3	0.9	Riboviria	Rhabdoviridae	Tibrovirus alphaekpoma	Mononegavirales RNA dependent RNA polymerase; pfam00946	cluster
1_4r0e_polio_rdrp	10	CF-AXQ04772.1.1.1_8978_relaxed	CF-AJR28388.1.1.1_9058_relaxed	1042	89.4	0.88	Riboviria	Rhabdoviridae	Tibrovirus sweetwater	Mononegavirales RNA dependent RNA polymerase; pfam00946	cluster
1_4r0e_polio_rdrp	10	CF-AXQ04772.1.1.1_8978_relaxed	CF-AJR28540.1.1.1_8949_relaxed	1019	91.3	0.91	Riboviria	Rhabdoviridae	Ledantevirus nkolbisson	Mononegavirales RNA dependent RNA polymerase; pfam00946	cluster
1_4r0e_polio_rdrp	10	CF-AXQ04772.1.1.1_8978_relaxed	CF-AJR28458.1.1.1_9079_relaxed	1032	90.9	0.89	Riboviria	Rhabdoviridae	Vesiculovirus morreton	Mononegavirales RNA dependent RNA polymerase; pfam00946	cluster
1_4r0e_polio_rdrp	10	CF-AXQ04772.1.1.1_8978_relaxed	CF-UOX72918.1.1.1_8953_relaxed	1040	91.5	0.9	Riboviria	Rhabdoviridae	Ledantevirus wenzhou	Mononegavirales RNA dependent RNA polymerase; pfam00946	cluster
1_4r0e_polio_rdrp	10	CF-AXQ04772.1.1.1_8978_relaxed	CF-UED36906.1.1.1_9077_relaxed	1020	91.6	0.9	Riboviria	Rhabdoviridae	Vesiculovirus mediterranean	Mononegavirales RNA dependent RNA polymerase; pfam00946	cluster
1_4r0e_polio_rdrp	10	CF-AXQ04772.1.1.1_8978_relaxed	CF-AIL31438.1.1.1_8945_relaxed	1010	91.4	0.9	Riboviria	Rhabdoviridae	Ledantevirus kumasi	Mononegavirales RNA dependent RNA polymerase; pfam00946	cluster
1_4r0e_polio_rdrp	10	CF-AXQ04772.1.1.1_8978_relaxed	CF-AGY14297.1.1.1_8939_relaxed	1036	90.5	0.9	Riboviria	Rhabdoviridae	Ledantevirus fikirini	Mononegavirales RNA dependent RNA polymerase; pfam00946	cluster
1_4r0e_polio_rdrp	10	CF-AXQ04772.1.1.1_8978_relaxed	CF-AJR28282.1.1.1_8902_relaxed	1048	89.5	0.9	Riboviria	Rhabdoviridae	Curiovirus itacaiunas	Mononegavirales RNA dependent RNA polymerase; pfam00946	cluster
1_4r0e_polio_rdrp	10	CF-AXQ04772.1.1.1_8978_relaxed	CF-AJR28310.1.1.1_8888_relaxed	1026	90.8	0.9	Riboviria	Rhabdoviridae	Arurhavirus aruac	Mononegavirales RNA dependent RNA polymerase; pfam00946	cluster
1_4r0e_polio_rdrp	10	CF-AXQ04772.1.1.1_8978_relaxed	CF-UGM46138.1.1.1_8885_relaxed	1038	91.4	0.9	Riboviria	Rhabdoviridae	Alpharicinrhavirus hubei	Mononegavirales RNA dependent RNA polymerase; pfam00946	cluster
1_4r0e_polio_rdrp	10	CF-AXQ04772.1.1.1_8978_relaxed	CF-QDW81033.1.1.1_8883_relaxed	1037	91.1	0.9	Riboviria	Rhabdoviridae	Alpharicinrhavirus blanchseco	Mononegavirales RNA dependent RNA polymerase; pfam00946	cluster
1_4r0e_polio_rdrp	10	CF-AXQ04772.1.1.1_8978_relaxed	CF-AJG39223.1.1.1_8886_relaxed	1044	90.6	0.9	Riboviria	Rhabdoviridae	Alpharicinrhavirus wuhan	Mononegavirales RNA dependent RNA polymerase; pfam00946	cluster
1_4r0e_polio_rdrp	10	CF-AXQ04772.1.1.1_8978_relaxed	CF-BAN29060.1.1.1_8948_relaxed	1010	91.3	0.9	Riboviria	Rhabdoviridae	Ledantevirus nishimuro	Mononegavirales RNA dependent RNA polymerase; pfam00946	cluster
1_4r0e_polio_rdrp	10	CF-AXQ04772.1.1.1_8978_relaxed	CF-AJR28417.1.1.1_8940_relaxed	1010	91.7	0.91	Riboviria	Rhabdoviridae	Ledantevirus fukuoka	Mononegavirales RNA dependent RNA polymerase; pfam00946	cluster
1_4r0e_polio_rdrp	10	CF-AXQ04772.1.1.1_8978_relaxed	CF-AFO67836.2.1.1_9080_relaxed	1033	91.5	0.89	Riboviria	Rhabdoviridae	Vesiculovirus newjersey	Mononegavirales RNA dependent RNA polymerase; pfam00946	cluster
1_4r0e_polio_rdrp	10	CF-AXQ04772.1.1.1_8978_relaxed	CF-ACB47438.1.1.1_9070_relaxed	1033	90.4	0.88	Riboviria	Rhabdoviridae	Vesiculovirus cocal	Mononegavirales RNA dependent RNA polymerase; pfam00946	cluster
1_4r0e_polio_rdrp	10	CF-AXQ04772.1.1.1_8978_relaxed	CF-AGE10378.1.1.1_9025_relaxed	1022	90.8	0.88	Riboviria	Rhabdoviridae	Sprivivirus esox	Mononegavirales RNA dependent RNA polymerase; pfam00946	cluster
1_4r0e_polio_rdrp	10	CF-AXQ04772.1.1.1_8978_relaxed	CF-ACP28002.1.1.1_9024_relaxed	1022	91	0.89	Riboviria	Rhabdoviridae	Sprivivirus esox	Mononegavirales RNA dependent RNA polymerase; pfam00946	cluster
1_4r0e_polio_rdrp	10	CF-AXQ04772.1.1.1_8978_relaxed	CF-AGI97138.1.1.1_9020_relaxed	1033	90.4	0.9	Riboviria	Rhabdoviridae	Siniperhavirus chuatsi	Mononegavirales RNA dependent RNA polymerase; pfam00946	cluster
1_4r0e_polio_rdrp	10	CF-AXQ04772.1.1.1_8978_relaxed	CF-ASZ85163.1.1.1_9084_relaxed	1020	91.1	0.9	Riboviria	Rhabdoviridae	Vesiculovirus rhinolophus	Mononegavirales RNA dependent RNA polymerase; pfam00946	cluster
1_4r0e_polio_rdrp	10	CF-AXQ04772.1.1.1_8978_relaxed	CF-AJR28526.1.1.1_9068_relaxed	1033	91.4	0.89	Riboviria	Rhabdoviridae	Vesiculovirus carajas	Mononegavirales RNA dependent RNA polymerase; pfam00946	cluster
1_4r0e_polio_rdrp	10	CF-AXQ04772.1.1.1_8978_relaxed	CF-AJR28590.1.1.1_9083_relaxed	1025	91.9	0.9	Riboviria	Rhabdoviridae	Vesiculovirus radi	Mononegavirales RNA dependent RNA polymerase; pfam00946	cluster
1_4r0e_polio_rdrp	10	CF-AXQ04772.1.1.1_8978_relaxed	CF-AFH89680.1.1.1_9067_relaxed	1025	90.8	0.89	Riboviria	Rhabdoviridae	Vesiculovirus bogdanovac	Mononegavirales RNA dependent RNA polymerase; pfam00946	cluster
1_4r0e_polio_rdrp	10	CF-AXQ04772.1.1.1_8978_relaxed	CF-AMR98951.1.1.1_9082_relaxed	1027	91.3	0.89	Riboviria	Rhabdoviridae	Vesiculovirus piry	Mononegavirales RNA dependent RNA polymerase; pfam00946	cluster
1_4r0e_polio_rdrp	10	CF-AXQ04772.1.1.1_8978_relaxed	CF-AHD46115.1.1.1_8987_relaxed	1023	91.2	0.9	Riboviria	Rhabdoviridae	Perhabdovirus anguilla	Mononegavirales RNA dependent RNA polymerase; pfam00946	cluster
1_4r0e_polio_rdrp	10	CF-AXQ04772.1.1.1_8978_relaxed	CF-AAK60424.1.1.1_9023_relaxed	1022	90.9	0.88	Riboviria	Rhabdoviridae	Sprivivirus cyprinus	Mononegavirales RNA dependent RNA polymerase; pfam00946	cluster
1_4r0e_polio_rdrp	10	CF-AXQ04772.1.1.1_8978_relaxed	CF-QIQ19219.1.1.1_9085_relaxed	1020	91.3	0.9	Riboviria	Rhabdoviridae	Vesiculovirus rhinolophus	Mononegavirales RNA dependent RNA polymerase; pfam00946	cluster
1_4r0e_polio_rdrp	10	CF-AXQ04772.1.1.1_8978_relaxed	CF-AAN16984.1.1.1_9072_relaxed	1033	91.2	0.89	Riboviria	Rhabdoviridae	Vesiculovirus indiana	Mononegavirales RNA dependent RNA polymerase; pfam00946	cluster
1_4r0e_polio_rdrp	10	CF-AXQ04772.1.1.1_8978_relaxed	CF-UNP42116.1.1.1_8909_relaxed	1043	90.5	0.88	Riboviria	Rhabdoviridae	Ephemerovirus henan	Mononegavirales RNA dependent RNA polymerase; pfam00946	cluster
1_4r0e_polio_rdrp	10	CF-AXQ04772.1.1.1_8978_relaxed	CF-AHZ45724.1.1.1_8891_relaxed	1033	90.2	0.89	Riboviria	Rhabdoviridae	Arurhavirus xiburema	Mononegavirales RNA dependent RNA polymerase; pfam00946	cluster
1_4r0e_polio_rdrp	10	CF-AXQ04772.1.1.1_8978_relaxed	CF-AJR28341.1.1.1_8889_relaxed	1044	90.1	0.89	Riboviria	Rhabdoviridae	Arurhavirus inhangapi	Mononegavirales RNA dependent RNA polymerase; pfam00946	cluster
1_4r0e_polio_rdrp	10	CF-AXQ04772.1.1.1_8978_relaxed	CF-AJR28373.1.1.1_8901_relaxed	1035	90.1	0.89	Riboviria	Rhabdoviridae	Curiovirus iriri	Mononegavirales RNA dependent RNA polymerase; pfam00946	cluster
1_4r0e_polio_rdrp	10	CF-AXQ04772.1.1.1_8978_relaxed	CF-AJR28432.1.1.1_8893_relaxed	1052	88.8	0.89	Riboviria	Rhabdoviridae	Barhavirus bahia	Mononegavirales RNA dependent RNA polymerase; pfam00946	cluster
1_4r0e_polio_rdrp	10	CF-AXQ04772.1.1.1_8978_relaxed	CF-AJR28545.1.1.1_8892_relaxed	1052	89.3	0.89	Riboviria	Rhabdoviridae	Barhavirus bahia	Mononegavirales RNA dependent RNA polymerase; pfam00946	cluster
1_4r0e_polio_rdrp	10	CF-AXQ04772.1.1.1_8978_relaxed	CF-AJR28510.1.1.1_8995_relaxed	1045	89.7	0.88	Riboviria	Rhabdoviridae	Sawgrhavirus sawgrass	Mononegavirales RNA dependent RNA polymerase; pfam00946	cluster
1_4r0e_polio_rdrp	10	CF-AXQ04772.1.1.1_8978_relaxed	CF-AMK09228.1.1.1_8998_relaxed	1033	90.9	0.89	Riboviria	Rhabdoviridae	Sigmavirus affinis	Mononegavirales RNA dependent RNA polymerase; pfam00946	cluster
1_4r0e_polio_rdrp	10	CF-AXQ04772.1.1.1_8978_relaxed	CF-AMK09253.1.1.1_9012_relaxed	1032	90.3	0.89	Riboviria	Rhabdoviridae	Sigmavirus sturtevanti	Mononegavirales RNA dependent RNA polymerase; pfam00946	cluster
1_4r0e_polio_rdrp	10	CF-AXQ04772.1.1.1_8978_relaxed	CF-AJG39168.1.1.1_9015_relaxed	1031	91.7	0.9	Riboviria	Rhabdoviridae	Sigmavirus wuhan	Mononegavirales RNA dependent RNA polymerase; pfam00946	cluster
1_4r0e_polio_rdrp	10	CF-AXQ04772.1.1.1_8978_relaxed	CF-AIR95568.1.1.1_8913_relaxed	1040	90.4	0.88	Riboviria	Rhabdoviridae	Ephemerovirus koolpinyah	Mononegavirales RNA dependent RNA polymerase; pfam00946	cluster
1_4r0e_polio_rdrp	10	CF-AXQ04772.1.1.1_8978_relaxed	CF-AIR95579.1.1.1_8917_relaxed	1027	90.8	0.89	Riboviria	Rhabdoviridae	Ephemerovirus yata	Mononegavirales RNA dependent RNA polymerase; pfam00946	cluster
1_4r0e_polio_rdrp	10	CF-AXQ04772.1.1.1_8978_relaxed	CF-AEI17640.1.1.1_8914_relaxed	1040	90.6	0.88	Riboviria	Rhabdoviridae	Ephemerovirus kotonkan	Mononegavirales RNA dependent RNA polymerase; pfam00946	cluster
1_4r0e_polio_rdrp	10	CF-AXQ04772.1.1.1_8978_relaxed	CF-AUW34406.1.1.1_8910_relaxed	1038	90.3	0.89	Riboviria	Rhabdoviridae	Ephemerovirus kent	Mononegavirales RNA dependent RNA polymerase; pfam00946	cluster
1_4r0e_polio_rdrp	10	CF-AXQ04772.1.1.1_8978_relaxed	CF-AAG10420.1.1.1_8906_relaxed	1050	90.1	0.9	Riboviria	Rhabdoviridae	Ephemerovirus febris	Mononegavirales RNA dependent RNA polymerase; pfam00946	cluster
1_4r0e_polio_rdrp	10	CF-AXQ04772.1.1.1_8978_relaxed	CF-APG78735.1.1.1_9003_relaxed	1030	91	0.89	Riboviria	Rhabdoviridae	Sigmavirus hubei	Mononegavirales RNA dependent RNA polymerase; pfam00946	cluster
1_4r0e_polio_rdrp	10	CF-AXQ04772.1.1.1_8978_relaxed	CF-AMK38068.1.1.1_8975_relaxed	1026	90.8	0.9	Riboviria	Rhabdoviridae	Merhavirus merida	Mononegavirales RNA dependent RNA polymerase; pfam00946	cluster
1_4r0e_polio_rdrp	10	CF-AXQ04772.1.1.1_8978_relaxed	CF-BAP15882.1.1.1_8976_relaxed	1030	90.6	0.89	Riboviria	Rhabdoviridae	Merhavirus tritaeniorhynchus	Mononegavirales RNA dependent RNA polymerase; pfam00946	cluster
1_4r0e_polio_rdrp	10	CF-AXQ04772.1.1.1_8978_relaxed	CF-AJR28396.1.1.1_8950_relaxed	1010	91.9	0.91	Riboviria	Rhabdoviridae	Ledantevirus oita	Mononegavirales RNA dependent RNA polymerase; pfam00946	cluster
1_4r0e_polio_rdrp	10	CF-AXQ04772.1.1.1_8978_relaxed	CF-AJR28566.1.1.1_8943_relaxed	1030	91.5	0.91	Riboviria	Rhabdoviridae	Ledantevirus keuraliba	Mononegavirales RNA dependent RNA polymerase; pfam00946	cluster
1_4r0e_polio_rdrp	10	CF-AXQ04772.1.1.1_8978_relaxed	CF-ASD34110.1.1.1_8941_relaxed	1010	91.4	0.9	Riboviria	Rhabdoviridae	Ledantevirus kanyawara	Mononegavirales RNA dependent RNA polymerase; pfam00946	cluster
1_4r0e_polio_rdrp	10	CF-AXQ04772.1.1.1_8978_relaxed	CF-AID53192.1.1.1_8898_relaxed	1033	91.5	0.9	Riboviria	Rhabdoviridae	Cetarhavirus laganorhynchus	Mononegavirales RNA dependent RNA polymerase; pfam00946	cluster
1_4r0e_polio_rdrp	10	CF-AXQ04772.1.1.1_8978_relaxed	CF-QDZ59981.1.1.1_8899_relaxed	1028	89.8	0.87	Riboviria	Rhabdoviridae	Cetarhavirus phocoena	Mononegavirales RNA dependent RNA polymerase; pfam00946	cluster
1_4r0e_polio_rdrp	10	CF-AXQ04772.1.1.1_8978_relaxed	CF-UCR92531.1.1.1_9011_relaxed	1041	89.9	0.89	Riboviria	Rhabdoviridae	Sigmavirus sichuan	Mononegavirales RNA dependent RNA polymerase; pfam00946	cluster
1_4r0e_polio_rdrp	10	CF-AXQ04772.1.1.1_8978_relaxed	CF-APG78756.1.1.1_9008_relaxed	1031	91.8	0.9	Riboviria	Rhabdoviridae	Sigmavirus myga	Mononegavirales RNA dependent RNA polymerase; pfam00946	cluster
1_4r0e_polio_rdrp	10	CF-AXQ04772.1.1.1_8978_relaxed	CF-AJR28605.1.1.1_8938_relaxed	1019	91.1	0.9	Riboviria	Rhabdoviridae	Ledantevirus elgon	Mononegavirales RNA dependent RNA polymerase; pfam00946	cluster
1_4r0e_polio_rdrp	10	CF-AXQ04772.1.1.1_8978_relaxed	CF-AJG39201.1.1.1_8954_relaxed	1018	91	0.9	Riboviria	Rhabdoviridae	Ledantevirus wuhan	Mononegavirales RNA dependent RNA polymerase; pfam00946	cluster
1_4r0e_polio_rdrp	10	CF-AXQ04772.1.1.1_8978_relaxed	CF-AHB08865.1.1.1_8944_relaxed	1015	90.5	0.89	Riboviria	Rhabdoviridae	Ledantevirus kolente	Mononegavirales RNA dependent RNA polymerase; pfam00946	cluster
1_4r0e_polio_rdrp	10	CF-AXQ04772.1.1.1_8978_relaxed	CF-QIQ19244.1.1.1_8951_relaxed	1011	91.9	0.9	Riboviria	Rhabdoviridae	Ledantevirus taiyi	Mononegavirales RNA dependent RNA polymerase; pfam00946	cluster
1_4r0e_polio_rdrp	10	CF-AXQ04772.1.1.1_8978_relaxed	CF-QKV49535.1.1.1_8937_relaxed	1011	90.5	0.9	Riboviria	Rhabdoviridae	Ledantevirus bughendera	Mononegavirales RNA dependent RNA polymerase; pfam00946	cluster
1_4r0e_polio_rdrp	10	CF-AXQ04772.1.1.1_8978_relaxed	CF-AJR28452.1.1.1_8946_relaxed	1030	91.7	0.91	Riboviria	Rhabdoviridae	Ledantevirus ledantec	Mononegavirales RNA dependent RNA polymerase; pfam00946	cluster
1_4r0e_polio_rdrp	10	CF-AXQ04772.1.1.1_8978_relaxed	CF-AJR28363.1.1.1_8900_relaxed	1058	89.5	0.88	Riboviria	Rhabdoviridae	Curiovirus curionopolis	Mononegavirales RNA dependent RNA polymerase; pfam00946	cluster
1_4r0e_polio_rdrp	10	CF-AXQ04772.1.1.1_8978_relaxed	CF-UNP42126.1.1.1_8907_relaxed	1043	90.4	0.89	Riboviria	Rhabdoviridae	Ephemerovirus guangdong	Mononegavirales RNA dependent RNA polymerase; pfam00946	cluster
1_4r0e_polio_rdrp	10	CF-AXQ04772.1.1.1_8978_relaxed	CF-AJG39051.1.1.1_8609_relaxed	1001	91.3	0.91	Riboviria	Chuviridae	Scarabeuvirus lishiense	Mononegavirales RNA dependent RNA polymerase; pfam00946	cluster
1_4r0e_polio_rdrp	10	CF-AXQ04772.1.1.1_8978_relaxed	CF-AJG39102.1.1.1_8884_relaxed	1037	92	0.9	Riboviria	Rhabdoviridae	Alpharicinrhavirus bole	Mononegavirales RNA dependent RNA polymerase; pfam00946	cluster
1_4r0e_polio_rdrp	10	CF-AXQ04772.1.1.1_8978_relaxed	CF-AFK65657.1_6458_relaxed	1160	87.3	0.88	Riboviria	Sedoreoviridae	Rotavirus G	Product: VP1	cluster
1_4r0e_polio_rdrp	10	CF-AXQ04772.1.1.1_8978_relaxed	CF-ACD39821.1_6454_relaxed	1160	87.3	0.88	Riboviria	Sedoreoviridae	Rotavirus B	Gene: VP1; Product: RNA dependent RNA polymerase	cluster
1_4r0e_polio_rdrp	10	CF-AXQ04772.1.1.1_8978_relaxed	CF-APQ41753.1_6461_relaxed	1168	87.4	0.88	Riboviria	Sedoreoviridae	Rotavirus J	Gene: VP1 Pol; Product: VP1	cluster
1_4r0e_polio_rdrp	10	CF-AXQ04772.1.1.1_8978_relaxed	CF-CAC44891.1_6455_relaxed	1090	85.6	0.86	Riboviria	Sedoreoviridae	Rotavirus C	Gene: VP1; Product: structural protein VP1	cluster
1_4r0e_polio_rdrp	10	CF-AXQ04772.1.1.1_8978_relaxed	CF-AEI17649.1.1.1_8915_relaxed	1045	90.4	0.9	Riboviria	Rhabdoviridae	Ephemerovirus obodhiang	Mononegavirales RNA dependent RNA polymerase; pfam00946	cluster
1_4r0e_polio_rdrp	10	CF-AXQ04772.1.1.1_8978_relaxed	CF-AEH58025.1.1.1_8905_relaxed	1050	90	0.89	Riboviria	Rhabdoviridae	Ephemerovirus berrimah	Mononegavirales RNA dependent RNA polymerase; pfam00946	cluster
1_4r0e_polio_rdrp	10	CF-AXQ04772.1.1.1_8978_relaxed	CF-QEA08659.1.1.1_8908_relaxed	1048	89.8	0.9	Riboviria	Rhabdoviridae	Ephemerovirus hayes	Mononegavirales RNA dependent RNA polymerase; pfam00946	cluster
1_4r0e_polio_rdrp	10	CF-AXQ04772.1.1.1_8978_relaxed	CF-ADN06423.1_6456_relaxed	1079	86.9	0.87	Riboviria	Sedoreoviridae	Rotavirus D	Product: VP1	cluster
1_4r0e_polio_rdrp	10	CF-AXQ04772.1.1.1_8978_relaxed	CF-AFK65656.1_6457_relaxed	1086	86.7	0.87	Riboviria	Sedoreoviridae	Rotavirus F	Product: VP1	cluster
1_4r0e_polio_rdrp	10	CF-AXQ04772.1.1.1_8978_relaxed	CF-AJG39179.1.1.1_9120_relaxed	1057	87.2	0.89	Riboviria	Rhabdoviridae	Cytorhabdovirus alphawuhaninsectum	Mononegavirales RNA dependent RNA polymerase; pfam00946	cluster
1_4r0e_polio_rdrp	10	CF-AXQ04772.1.1.1_8978_relaxed	CF-AFR67117.1.1.1_8912_relaxed	1040	90.8	0.9	Riboviria	Rhabdoviridae	Ephemerovirus kimberley	Mononegavirales RNA dependent RNA polymerase; pfam00946	cluster
1_4r0e_polio_rdrp	10	CF-AXQ04772.1.1.1_8978_relaxed	CF-AFR67096.1.1.1_8911_relaxed	1040	90.6	0.89	Riboviria	Rhabdoviridae	Ephemerovirus kimberley	Mononegavirales RNA dependent RNA polymerase; pfam00946	cluster
1_4r0e_polio_rdrp	10	CF-AXQ04772.1.1.1_8978_relaxed	CF-AFR23540.1.1.1_8904_relaxed	1045	90.5	0.89	Riboviria	Rhabdoviridae	Ephemerovirus adelaide	Mononegavirales RNA dependent RNA polymerase; pfam00946	cluster
1_4r0e_polio_rdrp	10	CF-AXQ04772.1.1.1_8978_relaxed	CF-QEA08648.1.1.1_8916_relaxed	1048	90.3	0.9	Riboviria	Rhabdoviridae	Ephemerovirus puchong	Mononegavirales RNA dependent RNA polymerase; pfam00946	cluster
1_4r0e_polio_rdrp	10	CF-AXQ04772.1.1.1_8978_relaxed	CF-AAZ03485.1_6459_relaxed	1167	89.6	0.9	Riboviria	Sedoreoviridae	Rotavirus H	Product: VP1	cluster
1_4r0e_polio_rdrp	10	CF-AXQ04772.1.1.1_8978_relaxed	CF-AKA63273.1_6460_relaxed	1162	88	0.89	Riboviria	Sedoreoviridae	Rotavirus I	Product: VP1	cluster
1_4r0e_polio_rdrp	10	CF-AXQ04772.1.1.1_8978_relaxed	CF-AHL66985.1.1.1_8993_relaxed	1044	89.4	0.87	Riboviria	Rhabdoviridae	Sawgrhavirus longisland	Mononegavirales RNA dependent RNA polymerase; pfam00946	cluster
1_4r0e_polio_rdrp	10	CF-AXQ04772.1.1.1_8978_relaxed	CF-AJG05826.1.1.1_9060_relaxed	1034	89.5	0.88	Riboviria	Rhabdoviridae	Tibrovirus tibrogargan	Mononegavirales RNA dependent RNA polymerase; pfam00946	cluster
1_4r0e_polio_rdrp	10	CF-AXQ04772.1.1.1_8978_relaxed	CF-ADG86355.1.1.1_9059_relaxed	1034	89.3	0.88	Riboviria	Rhabdoviridae	Tibrovirus tibrogargan	Mononegavirales RNA dependent RNA polymerase; pfam00946	cluster
1_4r0e_polio_rdrp	10	CF-AXQ04772.1.1.1_8978_relaxed	CF-AJN08925.1.1.1_9054_relaxed	1040	91.2	0.9	Riboviria	Rhabdoviridae	Tibrovirus betaekpoma	Mononegavirales RNA dependent RNA polymerase; pfam00946	cluster
1_4r0e_polio_rdrp	10	CF-AXQ04772.1.1.1_8978_relaxed	CF-UJY53556.1.1.1_9057_relaxed	1038	91	0.9	Riboviria	Rhabdoviridae	Tibrovirus mundri	Mononegavirales RNA dependent RNA polymerase; pfam00946	cluster
1_4r0e_polio_rdrp	10	CF-AXQ04772.1.1.1_8978_relaxed	CF-ADG86364.1.1.1_9055_relaxed	1035	90	0.89	Riboviria	Rhabdoviridae	Tibrovirus coastal	Mononegavirales RNA dependent RNA polymerase; pfam00946	cluster
1_4r0e_polio_rdrp	10	CF-AXQ04772.1.1.1_8978_relaxed	CF-APC23645.1.1.1_9053_relaxed	1041	89.9	0.88	Riboviria	Rhabdoviridae	Tibrovirus beatrice	Mononegavirales RNA dependent RNA polymerase; pfam00946	cluster
1_4r0e_polio_rdrp	10	CF-AXQ04772.1.1.1_8978_relaxed	CF-ABG75819.1_6453_relaxed	1088	86.4	0.87	Riboviria	Sedoreoviridae	Rotavirus A	Gene: VP1; Product: RNA-dependent RNA polymerase protein VP1	cluster
1_4r0e_polio_rdrp	10	CF-AXQ04772.1.1.1_8978_relaxed	CF-AJR28499.1.1.1_8903_relaxed	1047	89.5	0.87	Riboviria	Rhabdoviridae	Curiovirus rochambeau	Mononegavirales RNA dependent RNA polymerase; pfam00946	cluster
1_4r0e_polio_rdrp	10	CF-AXQ04772.1.1.1_8978_relaxed	CF-ALO28655.1.1.1_8957_relaxed	1047	90.7	0.9	Riboviria	Rhabdoviridae	Lostrhavirus lonestar	Mononegavirales RNA dependent RNA polymerase; pfam00946	cluster
1_4r0e_polio_rdrp	10	CF-AXQ04772.1.1.1_8978_relaxed	CF-AJR16768.1.1.1_9088_relaxed	1046	90.6	0.89	Riboviria	Rhabdoviridae	Zarhavirus zahedan	Mononegavirales RNA dependent RNA polymerase; pfam00946	cluster
1_4r0e_polio_rdrp	8332	CF-QHX39756.1_9221_relaxed	CF-QHX39756.1_9221_relaxed	1186	55	0.38	Riboviria	Arenaviridae	Hartmanivirus brazilense	Product: RNA-dependent RNA polymerase	cluster
1_4r0e_polio_rdrp	7058	CF-AJG39262.1_9711_relaxed	CF-AJG39262.1_9711_relaxed	2369	68.9	0.6	Riboviria	Phasmaviridae	Wuhivirus insecti	Gene: L; Product: RNA-dependent RNA polymerase	cluster
1_4r0e_polio_rdrp	1683	CF-AAG53584.1_10123_relaxed	CF-AAG53583.1_10122_relaxed	530	93.6	0.92	Riboviria	Picobirnaviridae	Orthopicobirnavirus hominis	Product: RNA-dependent RNA polymerase	cluster
1_4r0e_polio_rdrp	1683	CF-AAG53584.1_10123_relaxed	CF-AKN50624.1_10120_relaxed	532	93.5	0.92	Riboviria	Picobirnaviridae	Orthopicobirnavirus equi	Product: RNA dependent RNA polymerase	cluster
1_4r0e_polio_rdrp	1683	CF-AAG53584.1_10123_relaxed	EF-AAU10897.1_11898_relaxed	483	92	0.96	Varidnaviria	Iridoviridae	Lymphocystis disease virus 2	Product: RNA-dependent DNA polymerase	cluster
1_4r0e_polio_rdrp	1683	CF-AAG53584.1_10123_relaxed	CF-APG78172.1_10119_relaxed	492	93.3	0.91	Riboviria	Picobirnaviridae	Orthopicobirnavirus beihaiense	Product: RdRp	cluster
1_4r0e_polio_rdrp	1683	CF-AAG53584.1_10123_relaxed	CF-BAD98236.1_10121_relaxed	534	93.3	0.92	Riboviria	Picobirnaviridae	Orthopicobirnavirus hominis	Product: RNA-dependent RNA polymerase	cluster
1_4r0e_polio_rdrp	1683	CF-AAG53584.1_10123_relaxed	CF-AAG53584.1_10123_relaxed	517	94.5	0.92	Riboviria	Picobirnaviridae	Orthopicobirnavirus hominis	Product: RNA-dependent RNA polymerase	cluster
1_4r0e_polio_rdrp	1683	CF-AAG53584.1_10123_relaxed	EF-AOC55195.1_11899_relaxed	487	93.3	0.966	Varidnaviria	Iridoviridae	Lymphocystis disease virus 3	Product: RNA-dependent DNA polymerase	cluster
1_4r0e_polio_rdrp	1683	CF-AAG53584.1_10123_relaxed	EF-QHR78449.1_11900_relaxed	484	93.7	0.97	Varidnaviria	Iridoviridae	Lymphocystis disease virus 4	Product: RNA-dependent DNA polymerase	cluster
1_4r0e_polio_rdrp	13844	CF-AAK72220.1_10292_relaxed	CF-AAK72220.1_10292_relaxed	2107	62.6	0.49	Riboviria	Dicistroviridae	Aparavirus tauraense	Product: non-structural polyprotein	cluster
1_4r0e_polio_rdrp	3733	CF-AAC95509.1_10298_relaxed	CF-QBL75886.1_10297_relaxed	1954	61	0.51	Riboviria	Dicistroviridae	Cripavirus porteri	Product: putative non-structural polyprotein	cluster
1_4r0e_polio_rdrp	3733	CF-AAC95509.1_10298_relaxed	CF-AAC95509.1_10298_relaxed	1998	67.4	0.51	Riboviria	Dicistroviridae	Cripavirus ropadi	Product: nonstructural polyprotein	cluster
1_4r0e_polio_rdrp	3733	CF-AAC95509.1_10298_relaxed	CF-AAN61470.1_10296_relaxed	2035	66	0.52	Riboviria	Dicistroviridae	Cripavirus mortiferum	Product: nonstructural polyprotein	cluster
1_4r0e_polio_rdrp	6419	CF-AEH26189.1_7283_relaxed	CF-AEH26189.1_7283_relaxed	622	78.7	0.85	Riboviria	Sinhaliviridae	Lake Sinai virus 2	Product: RNA-dependant RNA polymerase	cluster
1_4r0e_polio_rdrp	6419	CF-AEH26189.1_7283_relaxed	CF-AEH26193.1_7282_relaxed	672	76.8	0.82	Riboviria	Sinhaliviridae	Lake Sinai virus 1	Product: RNA-dependant RNA polymerase	cluster
1_4r0e_polio_rdrp	151	CF-BAN19725.1.1.5_10314_relaxed	CF-AAK72220.1.1.3_10292_relaxed	309	93.7	0.9	Riboviria	Dicistroviridae	Aparavirus tauraense	RNA-dependent RNA polymerase (RdRp) in the family Dicistroviridae of positive-sense single-stranded RNA [(+)ssRNA] viruses, in the order Picornavirales; cd23194	cluster
1_4r0e_polio_rdrp	151	CF-BAN19725.1.1.5_10314_relaxed	CF-ADR72923.1.1.3_10289_relaxed	311	93.6	0.9	Riboviria	Dicistroviridae	Aparavirus cancerluti	RNA-dependent RNA polymerase (RdRp) in the family Dicistroviridae of positive-sense single-stranded RNA [(+)ssRNA] viruses, in the order Picornavirales; cd23194	cluster
1_4r0e_polio_rdrp	151	CF-BAN19725.1.1.5_10314_relaxed	CF-AAN61470.1.1.2_10296_relaxed	343	92.9	0.9	Riboviria	Dicistroviridae	Cripavirus mortiferum	RNA-dependent RNA polymerase (RdRp) in the family Dicistroviridae of positive-sense single-stranded RNA [(+)ssRNA] viruses, in the order Picornavirales; cd23194	cluster
1_4r0e_polio_rdrp	151	CF-BAN19725.1.1.5_10314_relaxed	CF-ABP57198.1.1.6_10308_relaxed	313	94.1	0.91	Riboviria	Iflaviridae	Iflavirus brebrassicae	Catalytic core domain of RNA-dependent RNA polymerase (RdRp) in the order Picornavirales of positive-sense single-stranded RNA [(+)ssRNA] viruses; cd23169	cluster
1_4r0e_polio_rdrp	151	CF-BAN19725.1.1.5_10314_relaxed	CF-ABS84820.1.1.5_10306_relaxed	316	93.9	0.9	Riboviria	Iflaviridae	Iflavirus apistardum	Catalytic core domain of RNA-dependent RNA polymerase (RdRp) in the order Picornavirales of positive-sense single-stranded RNA [(+)ssRNA] viruses; cd23169	cluster
1_4r0e_polio_rdrp	151	CF-BAN19725.1.1.5_10314_relaxed	CF-CAC80626.1.1.3_10281_relaxed	306	93.5	0.9	Riboviria	Caliciviridae	Sapporo virus	Catalytic core domain of RNA-dependent RNA polymerase (RdRp) in the family Caliciviridae of positive-sense single-stranded RNA [(+)ssRNA] viruses; cd23192	cluster
1_4r0e_polio_rdrp	151	CF-BAN19725.1.1.5_10314_relaxed	CF-AAY98785.1.1.3_10283_relaxed	307	93.7	0.9	Riboviria	Caliciviridae	Sapporo virus	Catalytic core domain of RNA-dependent RNA polymerase (RdRp) in the family Caliciviridae of positive-sense single-stranded RNA [(+)ssRNA] viruses; cd23192	cluster
1_4r0e_polio_rdrp	151	CF-BAN19725.1.1.5_10314_relaxed	CF-CAA60262.1.1.4_10280_relaxed	307	93.6	0.9	Riboviria	Caliciviridae	Sapporo virus	Catalytic core domain of RNA-dependent RNA polymerase (RdRp) in the family Caliciviridae of positive-sense single-stranded RNA [(+)ssRNA] viruses; cd23192	cluster
1_4r0e_polio_rdrp	151	CF-BAN19725.1.1.5_10314_relaxed	CF-ADG03646.1.1.4_10279_relaxed	308	93.5	0.9	Riboviria	Caliciviridae	Sapporo virus	Catalytic core domain of RNA-dependent RNA polymerase (RdRp) in the family Caliciviridae of positive-sense single-stranded RNA [(+)ssRNA] viruses; cd23192	cluster
1_4r0e_polio_rdrp	151	CF-BAN19725.1.1.5_10314_relaxed	CF-CAA93445.1.1.3_10260_relaxed	311	92	0.9	Riboviria	Caliciviridae	European brown hare syndrome virus	Catalytic core domain of RNA-dependent RNA polymerase (RdRp) in the family Caliciviridae of positive-sense single-stranded RNA [(+)ssRNA] viruses; cd23192	cluster
1_4r0e_polio_rdrp	151	CF-BAN19725.1.1.5_10314_relaxed	CF-ASA49502.1.1.6_10125_relaxed	320	88.1	0.84	Riboviria	Arteriviridae	Muarterivirus afrigant	Catalytic core domain of RNA-dependent RNA polymerase (RdRp) in the family Arteriviridae of positive-sense single-stranded RNA [(+)ssRNA] viruses; cd23189	cluster
1_4r0e_polio_rdrp	151	CF-BAN19725.1.1.5_10314_relaxed	CF-ATP66644.1.1.8_10146_relaxed	323	88.6	0.85	Riboviria	Arteriviridae	Nuarterivirus guemel	Catalytic core domain of RNA-dependent RNA polymerase (RdRp) in the family Arteriviridae of positive-sense single-stranded RNA [(+)ssRNA] viruses; cd23189	cluster
1_4r0e_polio_rdrp	151	CF-BAN19725.1.1.5_10314_relaxed	CF-AAD20260.1.1.6_10316_relaxed	315	92	0.9	Riboviria	Iflaviridae	Iflavirus sacbroodi	Catalytic core domain of RNA-dependent RNA polymerase (RdRp) in the order Picornavirales of positive-sense single-stranded RNA [(+)ssRNA] viruses; cd23169	cluster
1_4r0e_polio_rdrp	151	CF-BAN19725.1.1.5_10314_relaxed	CF-AHI87751.1.1.5_10319_relaxed	310	94.2	0.89	Riboviria	Iflaviridae	Iflavirus vomitus	Catalytic core domain of RNA-dependent RNA polymerase (RdRp) in the order Picornavirales of positive-sense single-stranded RNA [(+)ssRNA] viruses; cd23169	cluster
1_4r0e_polio_rdrp	151	CF-BAN19725.1.1.5_10314_relaxed	CF-AIF75200.1.1.5_10312_relaxed	311	93.1	0.88	Riboviria	Iflaviridae	Iflavirus lineacelli	Catalytic core domain of RNA-dependent RNA polymerase (RdRp) in the order Picornavirales of positive-sense single-stranded RNA [(+)ssRNA] viruses; cd23169	cluster
1_4r0e_polio_rdrp	151	CF-BAN19725.1.1.5_10314_relaxed	CF-AKJ23343.1.1.4_10979_relaxed	321	92.7	0.9	Riboviria	Picornaviridae	Ampivirus A	Catalytic core domain of RNA-dependent RNA polymerase (RdRp) in the order Picornavirales of positive-sense single-stranded RNA [(+)ssRNA] viruses; cd23169	cluster
1_4r0e_polio_rdrp	151	CF-BAN19725.1.1.5_10314_relaxed	CF-AAC58754.1_7138_relaxed	346	87.2	0.83	Riboviria	Flaviviridae	Orthoflavivirus aroaense	Gene: NS5; Product: NS5 protein	cluster
1_4r0e_polio_rdrp	151	CF-BAN19725.1.1.5_10314_relaxed	CF-AAC58778.1_7140_relaxed	346	88	0.84	Riboviria	Flaviviridae	Orthoflavivirus aroaense	Gene: NS5; Product: NS5 protein	cluster
1_4r0e_polio_rdrp	151	CF-BAN19725.1.1.5_10314_relaxed	CF-AAC58758.1_7148_relaxed	337	87.2	0.84	Riboviria	Flaviviridae	Orthoflavivirus cowboneense	Gene: NS5; Product: NS5 protein	cluster
1_4r0e_polio_rdrp	151	CF-BAN19725.1.1.5_10314_relaxed	CF-AAC58782.1_7193_relaxed	337	88.2	0.84	Riboviria	Flaviviridae	Orthoflavivirus phnompenhense	Gene: NS5; Product: NS5 protein	cluster
1_4r0e_polio_rdrp	151	CF-BAN19725.1.1.5_10314_relaxed	CF-ADN88287.1.1.4_10259_relaxed	310	92.2	0.89	Riboviria	Caliciviridae	Bavaria virus	Conserved catalytic core domain of RNA-dependent RNA polymerase (RdRp) from the positive-sense single-stranded RNA [(+)ssRNA] viruses and closely related viruses; cl40470	cluster
1_4r0e_polio_rdrp	151	CF-BAN19725.1.1.5_10314_relaxed	CF-AAA47285.1.1.3_10261_relaxed	311	92.9	0.9	Riboviria	Caliciviridae	Rabbit hemorrhagic disease virus	Catalytic core domain of RNA-dependent RNA polymerase (RdRp) in the family Caliciviridae of positive-sense single-stranded RNA [(+)ssRNA] viruses; cd23192	cluster
1_4r0e_polio_rdrp	151	CF-BAN19725.1.1.5_10314_relaxed	CF-AAC58763.1_7139_relaxed	344	86.9	0.84	Riboviria	Flaviviridae	Orthoflavivirus aroaense	Gene: NS5; Product: NS5 protein	cluster
1_4r0e_polio_rdrp	151	CF-BAN19725.1.1.5_10314_relaxed	CF-AAC58756.1_7147_relaxed	337	88.2	0.84	Riboviria	Flaviviridae	Orthoflavivirus careyense	Gene: NS5; Product: NS5 protein	cluster
1_4r0e_polio_rdrp	151	CF-BAN19725.1.1.5_10314_relaxed	CF-AIP91220.1.1.7_10137_relaxed	323	89.2	0.86	Riboviria	Arteriviridae	Thetaarterivirus mikelba 1	Catalytic core domain of RNA-dependent RNA polymerase (RdRp) in the family Arteriviridae of positive-sense single-stranded RNA [(+)ssRNA] viruses; cd23189	cluster
1_4r0e_polio_rdrp	151	CF-BAN19725.1.1.5_10314_relaxed	CF-AJI43737.1.1.6_10133_relaxed	323	87.3	0.84	Riboviria	Arteriviridae	Iotaarterivirus debrazmo	Catalytic core domain of RNA-dependent RNA polymerase (RdRp) in the family Arteriviridae of positive-sense single-stranded RNA [(+)ssRNA] viruses; cd23189	cluster
1_4r0e_polio_rdrp	151	CF-BAN19725.1.1.5_10314_relaxed	CF-CAC42775.2.1.7_10126_relaxed	327	87.7	0.85	Riboviria	Arteriviridae	Alphaarterivirus equid	Catalytic core domain of RNA-dependent RNA polymerase (RdRp) in the family Arteriviridae of positive-sense single-stranded RNA [(+)ssRNA] viruses; cd23189	cluster
1_4r0e_polio_rdrp	151	CF-BAN19725.1.1.5_10314_relaxed	CF-APT40619.1.1.9_10141_relaxed	323	88.2	0.86	Riboviria	Arteriviridae	Betaarterivirus ninrav	Catalytic core domain of RNA-dependent RNA polymerase (RdRp) in the family Arteriviridae of positive-sense single-stranded RNA [(+)ssRNA] viruses; cd23189	cluster
1_4r0e_polio_rdrp	151	CF-BAN19725.1.1.5_10314_relaxed	CF-ATP66636.1.1.8_10142_relaxed	323	87.9	0.85	Riboviria	Arteriviridae	Betaarterivirus sheoin	Catalytic core domain of RNA-dependent RNA polymerase (RdRp) in the family Arteriviridae of positive-sense single-stranded RNA [(+)ssRNA] viruses; cd23189	cluster
1_4r0e_polio_rdrp	151	CF-BAN19725.1.1.5_10314_relaxed	CF-AMB20710.1.1.6_10136_relaxed	322	88.7	0.86	Riboviria	Arteriviridae	Thetaarterivirus kafuba	Catalytic core domain of RNA-dependent RNA polymerase (RdRp) in the family Arteriviridae of positive-sense single-stranded RNA [(+)ssRNA] viruses; cd23189	cluster
1_4r0e_polio_rdrp	151	CF-BAN19725.1.1.5_10314_relaxed	CF-AJG06168.1.1.8_10127_relaxed	323	88.5	0.85	Riboviria	Arteriviridae	Lambdaarterivirus afriporav	Catalytic core domain of RNA-dependent RNA polymerase (RdRp) in the family Arteriviridae of positive-sense single-stranded RNA [(+)ssRNA] viruses; cd23189	cluster
1_4r0e_polio_rdrp	151	CF-BAN19725.1.1.5_10314_relaxed	CF-AKI29941.1.1.7_10135_relaxed	324	89	0.85	Riboviria	Arteriviridae	Iotaarterivirus pejah	Catalytic core domain of RNA-dependent RNA polymerase (RdRp) in the family Arteriviridae of positive-sense single-stranded RNA [(+)ssRNA] viruses; cd23189	cluster
1_4r0e_polio_rdrp	151	CF-BAN19725.1.1.5_10314_relaxed	CF-AHX24375.1.1.3_10278_relaxed	304	90	0.86	Riboviria	Caliciviridae	Nordland virus	Conserved catalytic core domain of RNA-dependent RNA polymerase (RdRp) from the positive-sense single-stranded RNA [(+)ssRNA] viruses and closely related viruses; cl40470	cluster
1_4r0e_polio_rdrp	151	CF-BAN19725.1.1.5_10314_relaxed	CF-ACR54273.1_11468_relaxed	328	93.6	0.89	Riboviria	Astroviridae	Mamastrovirus 4	Product: RNA-dependent RNA polymerase	cluster
1_4r0e_polio_rdrp	151	CF-BAN19725.1.1.5_10314_relaxed	CF-AQM56929.1.1.3_10262_relaxed	303	91.3	0.87	Riboviria	Caliciviridae	Minovirus A	Conserved catalytic core domain of RNA-dependent RNA polymerase (RdRp) from the positive-sense single-stranded RNA [(+)ssRNA] viruses and closely related viruses; cl40470	cluster
1_4r0e_polio_rdrp	151	CF-BAN19725.1.1.5_10314_relaxed	EF-AVM87315.1.1.3_10151_relaxed	337	81.5	0.882	Riboviria	Olifoviridae	Oligodon snake nidovirus 1	Catalytic core domain of RNA-dependent RNA polymerase (RdRp) in the family Arteriviridae of positive-sense single-stranded RNA [(+)ssRNA] viruses; cd23189	cluster
1_4r0e_polio_rdrp	151	CF-BAN19725.1.1.5_10314_relaxed	CF-AAC58793.1_7159_relaxed	344	87.1	0.84	Riboviria	Flaviviridae	Orthoflavivirus entebbeense	Gene: NS5; Product: NS5 protein	cluster
1_4r0e_polio_rdrp	151	CF-BAN19725.1.1.5_10314_relaxed	CF-AAC58748.1_7187_relaxed	345	87.8	0.85	Riboviria	Flaviviridae	Orthoflavivirus murrayense	Gene: NS5; Product: NS5 protein	cluster
1_4r0e_polio_rdrp	151	CF-BAN19725.1.1.5_10314_relaxed	CF-AAC58795.1_7171_relaxed	342	87.3	0.84	Riboviria	Flaviviridae	Orthoflavivirus kokoberaorum	Gene: NS5; Product: NS5 protein	cluster
1_4r0e_polio_rdrp	151	CF-BAN19725.1.1.5_10314_relaxed	CF-ASK12206.1.1.2_10991_relaxed	321	91.8	0.87	Riboviria	Polycipiviridae	Myrmica scabrinodis virus 1	Catalytic core domain of RNA-dependent RNA polymerase (RdRp) in the family Polycipiviridae of positive-sense single-stranded RNA [(+)ssRNA] viruses, in the order Picornavirales; cd23198	cluster
1_4r0e_polio_rdrp	151	CF-BAN19725.1.1.5_10314_relaxed	CF-ASK12194.1.1.2_10994_relaxed	321	90.6	0.87	Riboviria	Polycipiviridae	Solenopsis invicta virus 4	Catalytic core domain of RNA-dependent RNA polymerase (RdRp) in the family Polycipiviridae of positive-sense single-stranded RNA [(+)ssRNA] viruses, in the order Picornavirales; cd23198	cluster
1_4r0e_polio_rdrp	151	CF-BAN19725.1.1.5_10314_relaxed	CF-APG77945.1.1.2_10992_relaxed	321	89.7	0.86	Riboviria	Polycipiviridae	Shuangao insect virus 8	Catalytic core domain of RNA-dependent RNA polymerase (RdRp) in the family Polycipiviridae of positive-sense single-stranded RNA [(+)ssRNA] viruses, in the order Picornavirales; cd23198	cluster
1_4r0e_polio_rdrp	151	CF-BAN19725.1.1.5_10314_relaxed	CF-ASK12200.1.1.2_10985_relaxed	321	91	0.86	Riboviria	Polycipiviridae	Lasius neglectus virus 1	Catalytic core domain of RNA-dependent RNA polymerase (RdRp) in the family Polycipiviridae of positive-sense single-stranded RNA [(+)ssRNA] viruses, in the order Picornavirales; cd23198	cluster
1_4r0e_polio_rdrp	151	CF-BAN19725.1.1.5_10314_relaxed	CF-ASK12212.1.1.2_10987_relaxed	314	91.6	0.87	Riboviria	Polycipiviridae	Lasius niger virus 1	Catalytic core domain of RNA-dependent RNA polymerase (RdRp) in the family Polycipiviridae of positive-sense single-stranded RNA [(+)ssRNA] viruses, in the order Picornavirales; cd23198	cluster
1_4r0e_polio_rdrp	151	CF-BAN19725.1.1.5_10314_relaxed	CF-ALI16778.1.1.8_10140_relaxed	323	87.8	0.85	Riboviria	Arteriviridae	Betaarterivirus chinrav 1	Catalytic core domain of RNA-dependent RNA polymerase (RdRp) in the family Arteriviridae of positive-sense single-stranded RNA [(+)ssRNA] viruses; cd23189	cluster
1_4r0e_polio_rdrp	151	CF-BAN19725.1.1.5_10314_relaxed	CF-ATP66628.1.1.9_10144_relaxed	323	88.5	0.86	Riboviria	Arteriviridae	Betaarterivirus timiclar	Catalytic core domain of RNA-dependent RNA polymerase (RdRp) in the family Arteriviridae of positive-sense single-stranded RNA [(+)ssRNA] viruses; cd23189	cluster
1_4r0e_polio_rdrp	151	CF-BAN19725.1.1.5_10314_relaxed	CF-AEU12347.3.1.2_10147_relaxed	315	85.9	0.83	Riboviria	Arteriviridae	Kappaarterivirus wobum	Conserved catalytic core domain of RNA-dependent RNA polymerase (RdRp) from the positive-sense single-stranded RNA [(+)ssRNA] viruses and closely related viruses; cl40470	cluster
1_4r0e_polio_rdrp	151	CF-BAN19725.1.1.5_10314_relaxed	CF-CAD34006.2.1.5_10305_relaxed	314	94.2	0.91	Riboviria	Iflaviridae	Iflavirus aladeformis	Catalytic core domain of RNA-dependent RNA polymerase (RdRp) in the order Picornavirales of positive-sense single-stranded RNA [(+)ssRNA] viruses; cd23169	cluster
1_4r0e_polio_rdrp	151	CF-BAN19725.1.1.5_10314_relaxed	CF-AET36829.1.1.4_10317_relaxed	318	91.1	0.88	Riboviria	Iflaviridae	Iflavirus spexiguae	Catalytic core domain of RNA-dependent RNA polymerase (RdRp) in the family Iflaviridae of positive-sense single-stranded RNA [(+)ssRNA] viruses, in the order Picornavirales; cd23197	cluster
1_4r0e_polio_rdrp	151	CF-BAN19725.1.1.5_10314_relaxed	CF-BAN19725.1.1.5_10314_relaxed	320	94.7	0.91	Riboviria	Iflaviridae	Iflavirus nilalugentis	Catalytic core domain of RNA-dependent RNA polymerase (RdRp) in the order Picornavirales of positive-sense single-stranded RNA [(+)ssRNA] viruses; cd23169	cluster
1_4r0e_polio_rdrp	151	CF-BAN19725.1.1.5_10314_relaxed	CF-ACO37271.1.1.2_11112_relaxed	304	91.9	0.89	Riboviria	Solinviviridae	Solenopsis invicta virus 3	Catalytic core domain of RNA-dependent RNA polymerase (RdRp) in the order Picornavirales of positive-sense single-stranded RNA [(+)ssRNA] viruses; cd23169	cluster
1_4r0e_polio_rdrp	151	CF-BAN19725.1.1.5_10314_relaxed	CF-AEL30247.1.1.7_10313_relaxed	315	93.6	0.91	Riboviria	Iflaviridae	Iflavirus lylineolaris	Catalytic core domain of RNA-dependent RNA polymerase (RdRp) in the order Picornavirales of positive-sense single-stranded RNA [(+)ssRNA] viruses; cd23169	cluster
1_4r0e_polio_rdrp	151	CF-BAN19725.1.1.5_10314_relaxed	CF-AAC58789.1_7206_relaxed	337	87.7	0.84	Riboviria	Flaviviridae	Orthoflavivirus viejaense	Gene: NS5; Product: NS5 protein	cluster
1_4r0e_polio_rdrp	151	CF-BAN19725.1.1.5_10314_relaxed	EF-APG77437.1.1.2_10982_relaxed	320	88.1	0.912	Riboviria	Polycipiviridae	Hubei chipolycivirus	Conserved catalytic core domain of RNA-dependent RNA polymerase (RdRp) from the positive-sense single-stranded RNA [(+)ssRNA] viruses and closely related viruses; cl40470	cluster
1_4r0e_polio_rdrp	151	CF-BAN19725.1.1.5_10314_relaxed	CF-AAC58757.1_7194_relaxed	337	88.8	0.86	Riboviria	Flaviviridae	Orthoflavivirus phnompenhense	Gene: NS5; Product: NS5 protein	cluster
1_4r0e_polio_rdrp	151	CF-BAN19725.1.1.5_10314_relaxed	CF-AAC58772.1_7172_relaxed	345	87.9	0.85	Riboviria	Flaviviridae	Orthoflavivirus koutangoense	Gene: NS5; Product: NS5 protein	cluster
1_4r0e_polio_rdrp	151	CF-BAN19725.1.1.5_10314_relaxed	CF-AAC58785.1_7163_relaxed	345	88.1	0.85	Riboviria	Flaviviridae	Orthoflavivirus ilheusense	Gene: NS5; Product: NS5 protein	cluster
1_4r0e_polio_rdrp	151	CF-BAN19725.1.1.5_10314_relaxed	CF-AAC58759.1_7149_relaxed	337	88.5	0.85	Riboviria	Flaviviridae	Orthoflavivirus dakarense	Gene: NS5; Product: NS5 protein	cluster
1_4r0e_polio_rdrp	151	CF-BAN19725.1.1.5_10314_relaxed	CF-AAC58790.1_7192_relaxed	337	87.7	0.84	Riboviria	Flaviviridae	Orthoflavivirus perlitaense	Gene: NS5; Product: NS5 protein	cluster
1_4r0e_polio_rdrp	151	CF-BAN19725.1.1.5_10314_relaxed	CF-ASK12217.1.1.2_10993_relaxed	316	90.9	0.86	Riboviria	Polycipiviridae	Solenopsis invicta virus 2	Catalytic core domain of RNA-dependent RNA polymerase (RdRp) in the family Polycipiviridae of positive-sense single-stranded RNA [(+)ssRNA] viruses, in the order Picornavirales; cd23198	cluster
1_4r0e_polio_rdrp	151	CF-BAN19725.1.1.5_10314_relaxed	CF-BAA25371.1.1.5_10311_relaxed	319	91	0.88	Riboviria	Iflaviridae	Iflavirus flacherie	Catalytic core domain of RNA-dependent RNA polymerase (RdRp) in the family Iflaviridae of positive-sense single-stranded RNA [(+)ssRNA] viruses, in the order Picornavirales; cd23197	cluster
1_4r0e_polio_rdrp	151	CF-BAN19725.1.1.5_10314_relaxed	CF-AAL99277.1.1.4_10265_relaxed	316	90.8	0.88	Riboviria	Caliciviridae	Newbury 1 virus	Catalytic core domain of RNA-dependent RNA polymerase (RdRp) in the family Caliciviridae of positive-sense single-stranded RNA [(+)ssRNA] viruses; cd23192	cluster
1_4r0e_polio_rdrp	151	CF-BAN19725.1.1.5_10314_relaxed	CF-AFH89833.1.1.3_10263_relaxed	307	92.4	0.9	Riboviria	Caliciviridae	Nacovirus A	Catalytic core domain of RNA-dependent RNA polymerase (RdRp) in the family Caliciviridae of positive-sense single-stranded RNA [(+)ssRNA] viruses; cd23192	cluster
1_4r0e_polio_rdrp	151	CF-BAN19725.1.1.5_10314_relaxed	CF-AIM39350.1.1.4_10309_relaxed	321	94.3	0.9	Riboviria	Iflaviridae	Iflavirus dinococcinellae	Catalytic core domain of RNA-dependent RNA polymerase (RdRp) in the order Picornavirales of positive-sense single-stranded RNA [(+)ssRNA] viruses; cd23169	cluster
1_4r0e_polio_rdrp	151	CF-BAN19725.1.1.5_10314_relaxed	CF-APB88805.1.1.5_10318_relaxed	324	92	0.88	Riboviria	Iflaviridae	Iflavirus vadestruente	Catalytic core domain of RNA-dependent RNA polymerase (RdRp) in the order Picornavirales of positive-sense single-stranded RNA [(+)ssRNA] viruses; cd23169	cluster
1_4r0e_polio_rdrp	151	CF-BAN19725.1.1.5_10314_relaxed	CF-APG77984.1.1.4_10983_relaxed	310	89.1	0.86	Riboviria	Polycipiviridae	Hubei hupolycivirus	Catalytic core domain of RNA-dependent RNA polymerase (RdRp) in the order Picornavirales of positive-sense single-stranded RNA [(+)ssRNA] viruses; cd23169	cluster
1_4r0e_polio_rdrp	151	CF-BAN19725.1.1.5_10314_relaxed	EF-AVM87321.1.1.3_10150_relaxed	336	82.8	0.894	Riboviria	Gresnaviridae	Ptyasnivirus 1	Catalytic core domain of RNA-dependent RNA polymerase (RdRp) in the family Arteriviridae of positive-sense single-stranded RNA [(+)ssRNA] viruses; cd23189	cluster
1_4r0e_polio_rdrp	151	CF-BAN19725.1.1.5_10314_relaxed	CF-QGA87322.1.1.1_9698_relaxed	298	88.4	0.8	Riboviria	Phasmaviridae	Orthophasmavirus flenense	Bunyavirus RNA dependent RNA polymerase; pfam04196	cluster
1_4r0e_polio_rdrp	151	CF-BAN19725.1.1.5_10314_relaxed	CF-AAC58750.1_7137_relaxed	344	88.1	0.84	Riboviria	Flaviviridae	Orthoflavivirus aroaense	Gene: NS5; Product: NS5 protein	cluster
1_4r0e_polio_rdrp	151	CF-BAN19725.1.1.5_10314_relaxed	CF-AAC58753.1_7145_relaxed	337	88.1	0.85	Riboviria	Flaviviridae	Orthoflavivirus bukalasaense	Gene: NS5; Product: NS5 protein	cluster
1_4r0e_polio_rdrp	151	CF-BAN19725.1.1.5_10314_relaxed	CF-QRV07363.1.1.2_10304_relaxed	317	92.8	0.9	Riboviria	Iflaviridae	Iflavirus achedomestici	Catalytic core domain of RNA-dependent RNA polymerase (RdRp) in the order Picornavirales of positive-sense single-stranded RNA [(+)ssRNA] viruses; cd23169	cluster
1_4r0e_polio_rdrp	151	CF-BAN19725.1.1.5_10314_relaxed	CF-QSV52305.1.1.2_10304_relaxed	317	90.4	0.88	Riboviria	Iflaviridae	Iflavirus achedomestici	Catalytic core domain of RNA-dependent RNA polymerase (RdRp) in the order Picornavirales of positive-sense single-stranded RNA [(+)ssRNA] viruses; cd23169	cluster
1_4r0e_polio_rdrp	151	CF-BAN19725.1.1.5_10314_relaxed	CF-AAV69575.2.1.3_10284_relaxed	307	93.5	0.9	Riboviria	Caliciviridae	Sapporo virus	Catalytic core domain of RNA-dependent RNA polymerase (RdRp) in the family Caliciviridae of positive-sense single-stranded RNA [(+)ssRNA] viruses; cd23192	cluster
1_4r0e_polio_rdrp	151	CF-BAN19725.1.1.5_10314_relaxed	CF-AAY60849.1.1.4_10264_relaxed	315	90.9	0.89	Riboviria	Caliciviridae	Newbury 1 virus	Catalytic core domain of RNA-dependent RNA polymerase (RdRp) in the family Caliciviridae of positive-sense single-stranded RNA [(+)ssRNA] viruses; cd23192	cluster
1_4r0e_polio_rdrp	151	CF-BAN19725.1.1.5_10314_relaxed	CF-AAC58765.1_7164_relaxed	345	87.8	0.85	Riboviria	Flaviviridae	Orthoflavivirus israelense	Gene: NS5; Product: NS5 protein	cluster
1_4r0e_polio_rdrp	151	CF-BAN19725.1.1.5_10314_relaxed	CF-AAC58801.1_7208_relaxed	345	88.4	0.84	Riboviria	Flaviviridae	Orthoflavivirus yaoundeense	Gene: NS5; Product: NS5 protein	cluster
1_4r0e_polio_rdrp	151	CF-BAN19725.1.1.5_10314_relaxed	CF-AAF04560.1.1.2_10282_relaxed	303	93.7	0.9	Riboviria	Caliciviridae	Sapporo virus	Catalytic core domain of RNA-dependent RNA polymerase (RdRp) in the family Caliciviridae of positive-sense single-stranded RNA [(+)ssRNA] viruses; cd23192	cluster
1_4r0e_polio_rdrp	11927	CF-ACF75864.1_11464_relaxed	CF-ACF75864.1_11464_relaxed	816	82.4	0.69	Riboviria	Astroviridae	Mamastrovirus 18	Product: polyprotein 1AB	cluster
1_4r0e_polio_rdrp	16792	CF-ACV88132.1_10272_relaxed	CF-ACV88132.1_10272_relaxed	232	85.3	0.74	Riboviria	Caliciviridae	Norwalk virus	Product: RNA-dependent RNA polymerase	cluster
1_4r0e_polio_rdrp	1688	CF-APG78075.1_8549_relaxed	CF-APG78073.1_8546_relaxed	2004	55.4	0.64	Riboviria	Qinviridae	Yingvirus sanxiaense	Product: RNA-dependent RNA polymerase	cluster
1_4r0e_polio_rdrp	1688	CF-APG78075.1_8549_relaxed	CF-APG78079.1_8548_relaxed	1813	67.2	0.71	Riboviria	Qinviridae	Yingvirus wenzhouense	Product: RNA-dependent RNA polymerase	cluster
1_4r0e_polio_rdrp	1688	CF-APG78075.1_8549_relaxed	CF-APG78081.1_8550_relaxed	1881	61.4	0.69	Riboviria	Qinviridae	Yingvirus xinzhouense	Product: RNA-dependent RNA polymerase	cluster
1_4r0e_polio_rdrp	1688	CF-APG78075.1_8549_relaxed	CF-APG78075.1_8549_relaxed	1830	75.9	0.74	Riboviria	Qinviridae	Yingvirus wuhanense	Product: RNA-dependent RNA polymerase	cluster
1_4r0e_polio_rdrp	1688	CF-APG78075.1_8549_relaxed	CF-APG78077.1_8544_relaxed	1880	58.5	0.64	Riboviria	Qinviridae	Yingvirus charybdis	Product: RNA-dependent RNA polymerase	cluster
1_4r0e_polio_rdrp	1688	CF-APG78075.1_8549_relaxed	CF-APG78650.1_8758_relaxed	1676	73.4	0.74	Riboviria	Nyamiviridae	Berhavirus sipunculi	Product: RNA-dependent RNA polymerase	cluster
1_4r0e_polio_rdrp	1688	CF-APG78075.1_8549_relaxed	CF-APG78069.1_8545_relaxed	1815	65.7	0.62	Riboviria	Qinviridae	Yingvirus hubeiense	Product: RNA-dependent RNA polymerase	cluster
1_4r0e_polio_rdrp	1688	CF-APG78075.1_8549_relaxed	CF-APG78067.1_8543_relaxed	1797	48.4	0.48	Riboviria	Qinviridae	Yingvirus beihaiense	Product: RNA-dependent RNA polymerase	cluster
1_4r0e_polio_rdrp	14875	CF-AID69173.1_10276_relaxed	CF-AID69173.1_10276_relaxed	1367	77.3	0.46	Riboviria	Caliciviridae	Norwalk virus	Product: polyprotein	cluster
1_4r0e_polio_rdrp	673	CF-ACG59353.1_8631_relaxed	CF-AFN70809.2_8633_relaxed	1708	80.7	0.69	Riboviria	Bornaviridae	Orthobornavirus alphapsittaciforme	Gene: L; Product: viral polymerase	cluster
1_4r0e_polio_rdrp	673	CF-ACG59353.1_8631_relaxed	CF-AIJ27440.1_8635_relaxed	1714	79.8	0.68	Riboviria	Bornaviridae	Orthobornavirus avisaquaticae	Gene: L; Product: L protein	cluster
1_4r0e_polio_rdrp	673	CF-ACG59353.1_8631_relaxed	CF-AFN70803.1_8629_relaxed	1709	79.5	0.7	Riboviria	Bornaviridae	Orthobornavirus alphapsittaciforme	Gene: L; Product: viral polymerase	cluster
1_4r0e_polio_rdrp	673	CF-ACG59353.1_8631_relaxed	CF-ACG59353.1_8631_relaxed	1712	81.5	0.69	Riboviria	Bornaviridae	Orthobornavirus alphapsittaciforme	Gene: L; Product: polymerase	cluster
1_4r0e_polio_rdrp	673	CF-ACG59353.1_8631_relaxed	CF-AGJ74872.1_8644_relaxed	1712	80	0.73	Riboviria	Bornaviridae	Orthobornavirus serini	Gene: L; Product: viral polymerase	cluster
1_4r0e_polio_rdrp	673	CF-ACG59353.1_8631_relaxed	CF-AGW46941.1_8634_relaxed	1711	76.1	0.7	Riboviria	Bornaviridae	Orthobornavirus avisaquaticae	Gene: L; Product: L protein	cluster
1_4r0e_polio_rdrp	673	CF-ACG59353.1_8631_relaxed	CF-ALJ30341.1_8636_relaxed	1713	79.5	0.66	Riboviria	Bornaviridae	Orthobornavirus betapsittaciforme	Product: polymerase	cluster
1_4r0e_polio_rdrp	673	CF-ACG59353.1_8631_relaxed	CF-DAZ85313.1_8640_relaxed	1719	76.5	0.66	Riboviria	Bornaviridae	Orthobornavirus caenophidiae	Gene: L; Product: L polymerase	cluster
1_4r0e_polio_rdrp	673	CF-ACG59353.1_8631_relaxed	CF-AGJ74924.2_8646_relaxed	1713	79.8	0.7	Riboviria	Bornaviridae	Orthobornavirus serini	Gene: L; Product: polymerase	cluster
1_4r0e_polio_rdrp	673	CF-ACG59353.1_8631_relaxed	CF-DAZ85319.1_8639_relaxed	1719	76.8	0.69	Riboviria	Bornaviridae	Orthobornavirus caenophidiae	Gene: L; Product: L polymerase	cluster
1_4r0e_polio_rdrp	673	CF-ACG59353.1_8631_relaxed	CF-AAA20228.1_8637_relaxed	1608	80.9	0.7	Riboviria	Bornaviridae	Orthobornavirus bornaense	Product: L-polymerase	cluster
1_4r0e_polio_rdrp	673	CF-ACG59353.1_8631_relaxed	CF-CAC70659.1_8638_relaxed	1711	79.1	0.67	Riboviria	Bornaviridae	Orthobornavirus bornaense	Gene: l; Product: polymerase	cluster
1_4r0e_polio_rdrp	673	CF-ACG59353.1_8631_relaxed	CF-ATY47612.1_8626_relaxed	1727	74	0.68	Riboviria	Bornaviridae	Carbovirus queenslandense	Product: L	cluster
1_4r0e_polio_rdrp	673	CF-ACG59353.1_8631_relaxed	CF-AGJ74903.1_8645_relaxed	1714	80.4	0.68	Riboviria	Bornaviridae	Orthobornavirus serini	Gene: L; Product: viral polymerase	cluster
1_4r0e_polio_rdrp	673	CF-ACG59353.1_8631_relaxed	CF-AVM87541.1_8628_relaxed	1729	65.9	0.64	Riboviria	Bornaviridae	Cultervirus hemicultri	Product: L protein	cluster
1_4r0e_polio_rdrp	673	CF-ACG59353.1_8631_relaxed	CF-ATY47618.1_8627_relaxed	1725	72.9	0.67	Riboviria	Bornaviridae	Carbovirus tapeti	Product: L	cluster
1_4r0e_polio_rdrp	673	CF-ACG59353.1_8631_relaxed	CF-CEK41886.1_8643_relaxed	1716	80.9	0.75	Riboviria	Bornaviridae	Orthobornavirus sciuri	Gene: L; Product: L-polymerase	cluster
1_4r0e_polio_rdrp	673	CF-ACG59353.1_8631_relaxed	CF-AIL50416.1_8641_relaxed	1713	78.9	0.75	Riboviria	Bornaviridae	Orthobornavirus elapsoideae	Gene: L; Product: L polymerase	cluster
1_4r0e_polio_rdrp	673	CF-ACG59353.1_8631_relaxed	CF-AFN70793.1_8630_relaxed	1709	81.4	0.75	Riboviria	Bornaviridae	Orthobornavirus alphapsittaciforme	Gene: L; Product: viral polymerase	cluster
1_4r0e_polio_rdrp	673	CF-ACG59353.1_8631_relaxed	CF-UHM27507.1_8775_relaxed	1896	79.4	0.76	Riboviria	Nyamiviridae	Orinovirus sanyae	Product: RNA-dependent RNA polymerase	cluster
1_4r0e_polio_rdrp	673	CF-ACG59353.1_8631_relaxed	CF-ANQ45640.1_8774_relaxed	1764	81.1	0.79	Riboviria	Nyamiviridae	Orinovirus pasiphilae	Product: RNA-dependent RNA polymerase	cluster
1_4r0e_polio_rdrp	673	CF-ACG59353.1_8631_relaxed	CF-QMP82162.1_8763_relaxed	1882	75.6	0.73	Riboviria	Nyamiviridae	Formivirus chalybii	Product: RNA-dependent RNA polymerase	cluster
1_4r0e_polio_rdrp	932	CF-CAF22218.1_11492_relaxed	CF-ASU43964.1_11494_relaxed	844	85.7	0.86	Riboviria	Birnaviridae	Aquabirnavirus salmonidae	Product: VP1	cluster
1_4r0e_polio_rdrp	932	CF-CAF22218.1_11492_relaxed	CF-CAI74982.1_11505_relaxed	894	84.9	0.87	Riboviria	Birnaviridae	Telnavirus tellinae	Product: RNA-dependant RNA polymerase	cluster
1_4r0e_polio_rdrp	932	CF-CAF22218.1_11492_relaxed	CF-CAD30691.1_11499_relaxed	867	83.8	0.86	Riboviria	Birnaviridae	Blosnavirus channae	Gene: VP1; Product: RNA-dependent RNA polymerase	cluster
1_4r0e_polio_rdrp	932	CF-CAF22218.1_11492_relaxed	CF-QCQ84350.1_11500_relaxed	856	82.6	0.84	Riboviria	Birnaviridae	Blosnavirus lati	Product: RNA-dependent RNA polymerase	cluster
1_4r0e_polio_rdrp	932	CF-CAF22218.1_11492_relaxed	CF-CAA63417.1_11498_relaxed	879	82.6	0.85	Riboviria	Birnaviridae	Avibirnavirus gumboroense	Product: VP1 RNA polymerase	cluster
1_4r0e_polio_rdrp	932	CF-CAF22218.1_11492_relaxed	CF-AAA46243.1_11490_relaxed	845	85	0.89	Riboviria	Birnaviridae	Aquabirnavirus salmonidae	Product: viral protein 1	cluster
1_4r0e_polio_rdrp	932	CF-CAF22218.1_11492_relaxed	CF-AAN04570.1_11489_relaxed	845	83.2	0.86	Riboviria	Birnaviridae	Aquabirnavirus ascitae	Gene: vp1; Product: putative RNA-dependent RNA polymerase	cluster
1_4r0e_polio_rdrp	932	CF-CAF22218.1_11492_relaxed	CF-CAA58852.1_11497_relaxed	878	80.8	0.83	Riboviria	Birnaviridae	Avibirnavirus gumboroense	Note: unnamed protein product; putative polymerase	cluster
1_4r0e_polio_rdrp	932	CF-CAF22218.1_11492_relaxed	CF-AAL13168.2_11503_relaxed	997	77.6	0.75	Riboviria	Birnaviridae	Entomobirnavirus drosophilae	Gene: Vp1; Product: putative RNA-dependent RNA polymerase VP1	cluster
1_4r0e_polio_rdrp	932	CF-CAF22218.1_11492_relaxed	CF-AAV48842.1_11493_relaxed	845	83.8	0.84	Riboviria	Birnaviridae	Aquabirnavirus salmonidae	Product: polymerase	cluster
1_4r0e_polio_rdrp	932	CF-CAF22218.1_11492_relaxed	CF-ACU32792.1_11501_relaxed	932	74.6	0.8	Riboviria	Birnaviridae	Dronavirus drosophilae	Product: RNA-dependent RNA polymerase	cluster
1_4r0e_polio_rdrp	932	CF-CAF22218.1_11492_relaxed	CF-CAF22218.1_11492_relaxed	844	87.4	0.89	Riboviria	Birnaviridae	Aquabirnavirus salmonidae	Gene: VP1; Product: RNA polymerase	cluster
1_4r0e_polio_rdrp	932	CF-CAF22218.1_11492_relaxed	CF-AFU34334.1_11502_relaxed	995	76.2	0.76	Riboviria	Birnaviridae	Entomobirnavirus anophelae	Product: putative VP1	cluster
1_4r0e_polio_rdrp	932	CF-CAF22218.1_11492_relaxed	CF-ASU43963.1_11495_relaxed	844	86.4	0.88	Riboviria	Birnaviridae	Aquabirnavirus salmonidae	Product: VP1	cluster
1_4r0e_polio_rdrp	932	CF-CAF22218.1_11492_relaxed	CF-AAC71004.1_11491_relaxed	845	87.4	0.88	Riboviria	Birnaviridae	Aquabirnavirus salmonidae	Product: VP1 protein	cluster
1_4r0e_polio_rdrp	804	CF-WBM84615.1.1.1_9694_relaxed	CF-AOF41426.1.1.2_9752_relaxed	681	82.6	0.84	Riboviria	Phenuiviridae	Mobuvirus mothrae	Bunyavirus RNA dependent RNA polymerase; pfam04196	cluster
1_4r0e_polio_rdrp	804	CF-WBM84615.1.1.1_9694_relaxed	CF-WBM84628.1.1.1_9689_relaxed	587	88.9	0.88	Riboviria	Phasmaviridae	Hymovirus chrysurae	Bunyavirus RNA dependent RNA polymerase; pfam04196	cluster
1_4r0e_polio_rdrp	804	CF-WBM84615.1.1.1_9694_relaxed	CF-QEQ51085.1.1.2_9291_relaxed	654	83.2	0.83	Riboviria	Cruliviridae	Lincruvirus europense	Bunyavirus RNA dependent RNA polymerase; pfam04196	cluster
1_4r0e_polio_rdrp	804	CF-WBM84615.1.1.1_9694_relaxed	CF-ASU47549.1.1.1_9747_relaxed	655	90.2	0.88	Riboviria	Phenuiviridae	Laulavirus laurelense	Bunyavirus RNA dependent RNA polymerase; pfam04196	cluster
1_4r0e_polio_rdrp	804	CF-WBM84615.1.1.1_9694_relaxed	CF-APG79346.1.1.2_9293_relaxed	653	78.6	0.77	Riboviria	Cruliviridae	Lincruvirus wenlingense	Bunyavirus RNA dependent RNA polymerase; pfam04196	cluster
1_4r0e_polio_rdrp	804	CF-WBM84615.1.1.1_9694_relaxed	CF-AAM93410.1_6470_relaxed	661	87.1	0.87	Riboviria	Spinareoviridae	Aquareovirus A	Product: RNA-dependent RNA polymerase VP2	cluster
1_4r0e_polio_rdrp	804	CF-WBM84615.1.1.1_9694_relaxed	CF-QNQ79763.1.1.1_9751_relaxed	750	84.5	0.83	Riboviria	Phenuiviridae	Mobuvirus arnae	Bunyavirus RNA dependent RNA polymerase; pfam04196	cluster
1_4r0e_polio_rdrp	804	CF-WBM84615.1.1.1_9694_relaxed	CF-WBM84615.1.1.1_9694_relaxed	615	90.6	0.87	Riboviria	Phasmaviridae	Orthophasmavirus chrysis	Bunyavirus RNA dependent RNA polymerase; pfam04196	cluster
1_4r0e_polio_rdrp	804	CF-WBM84615.1.1.1_9694_relaxed	CF-AVM87665.1.1.1_9333_relaxed	560	78	0.81	Riboviria	Hantaviridae	Agnathovirus eptatreti	Bunyavirus RNA dependent RNA polymerase; pfam04196	cluster
1_4r0e_polio_rdrp	804	CF-WBM84615.1.1.1_9694_relaxed	CF-AJG39258.1.1.1_9708_relaxed	618	89.9	0.87	Riboviria	Phasmaviridae	Orthophasmavirus wuchangense	Bunyavirus RNA dependent RNA polymerase; pfam04196	cluster
1_4r0e_polio_rdrp	804	CF-WBM84615.1.1.1_9694_relaxed	CF-QDJ95875.1.1.2_9469_relaxed	666	84.9	0.87	Riboviria	Peribunyaviridae	Lambavirus wisconsinense	Bunyavirus RNA dependent RNA polymerase; pfam04196	cluster
1_4r0e_polio_rdrp	804	CF-WBM84615.1.1.1_9694_relaxed	CF-QHA33854.1.1.1_9685_relaxed	648	87.5	0.85	Riboviria	Phasmaviridae	Feravirus guaguaense	Bunyavirus RNA dependent RNA polymerase; pfam04196	cluster
1_4r0e_polio_rdrp	804	CF-WBM84615.1.1.1_9694_relaxed	CF-AJG39268.1.1.1_9691_relaxed	564	89.6	0.88	Riboviria	Phasmaviridae	Orthophasmavirus aedis	Bunyavirus RNA dependent RNA polymerase; pfam04196	cluster
1_4r0e_polio_rdrp	804	CF-WBM84615.1.1.1_9694_relaxed	CF-QBP05470.1.1.2_9292_relaxed	653	83.9	0.83	Riboviria	Cruliviridae	Lincruvirus sinense	Bunyavirus RNA dependent RNA polymerase; pfam04196	cluster
1_4r0e_polio_rdrp	804	CF-WBM84615.1.1.1_9694_relaxed	CF-QPB73987.1.1.1_9687_relaxed	656	88.9	0.86	Riboviria	Phasmaviridae	Feravirus neuropterus	Bunyavirus RNA dependent RNA polymerase; pfam04196	cluster
1_4r0e_polio_rdrp	804	CF-WBM84615.1.1.1_9694_relaxed	CF-APT68154.1.1.1_9700_relaxed	608	90.2	0.87	Riboviria	Phasmaviridae	Orthophasmavirus gandaense	Bunyavirus RNA dependent RNA polymerase; pfam04196	cluster
1_4r0e_polio_rdrp	804	CF-WBM84615.1.1.1_9694_relaxed	CF-UHM27634.1.1.1_9707_relaxed	577	89.8	0.87	Riboviria	Phasmaviridae	Orthophasmavirus sogatellae	Bunyavirus RNA dependent RNA polymerase; pfam04196	cluster
1_4r0e_polio_rdrp	804	CF-WBM84615.1.1.1_9694_relaxed	CF-AKN56871.1.1.1_9690_relaxed	671	80.4	0.81	Riboviria	Phasmaviridae	Jonvirus eboris	Bunyavirus RNA dependent RNA polymerase; pfam04196	cluster
1_4r0e_polio_rdrp	807	CF-ACF36168.1_7266_relaxed	CF-ACU32794.1_7262_relaxed	998	80.5	0.6	Riboviria	Nodaviridae	Flock House virus	Product: protein A	cluster
1_4r0e_polio_rdrp	807	CF-ACF36168.1_7266_relaxed	CF-CAC17792.1_7268_relaxed	981	80.1	0.57	Riboviria	Nodaviridae	Barfin flounder nervous necrosis virus	Gene: rdrp; Product: putative RNA-dependent RNA polymerase	cluster
1_4r0e_polio_rdrp	807	CF-ACF36168.1_7266_relaxed	CF-ABS29339.1_7261_relaxed	998	80.8	0.61	Riboviria	Nodaviridae	Flock House virus	Product: protein A	cluster
1_4r0e_polio_rdrp	807	CF-ACF36168.1_7266_relaxed	CF-CAA26238.1_7257_relaxed	998	80.4	0.58	Riboviria	Nodaviridae	Black beetle virus	Product: put. protein A (m.w. 112 kD)	cluster
1_4r0e_polio_rdrp	807	CF-ACF36168.1_7266_relaxed	CF-AAK15751.1_7258_relaxed	998	80.5	0.6	Riboviria	Nodaviridae	Boolarra virus	Product: protein A	cluster
1_4r0e_polio_rdrp	807	CF-ACF36168.1_7266_relaxed	CF-ACN58225.1_7273_relaxed	982	79.8	0.57	Riboviria	Nodaviridae	Redspotted grouper nervous necrosis virus	Product: protein A	cluster
1_4r0e_polio_rdrp	807	CF-ACF36168.1_7266_relaxed	CF-CAA54399.1_7259_relaxed	998	79.7	0.57	Riboviria	Nodaviridae	Flock House virus	Gene: RNA1; Product: protein A	cluster
1_4r0e_polio_rdrp	807	CF-ACF36168.1_7266_relaxed	CF-ACF36168.1_7266_relaxed	981	80.9	0.56	Riboviria	Nodaviridae	Barfin flounder nervous necrosis virus	Product: RNA-dependent RNA polymerase	cluster
1_4r0e_polio_rdrp	807	CF-ACF36168.1_7266_relaxed	CF-AAU85148.1_7271_relaxed	982	79.8	0.56	Riboviria	Nodaviridae	Redspotted grouper nervous necrosis virus	Product: RNA-dependent RNA polymerase	cluster
1_4r0e_polio_rdrp	807	CF-ACF36168.1_7266_relaxed	CF-AAQ90061.1_7270_relaxed	982	80.1	0.57	Riboviria	Nodaviridae	Redspotted grouper nervous necrosis virus	Product: protein A	cluster
1_4r0e_polio_rdrp	807	CF-ACF36168.1_7266_relaxed	CF-ABR23192.1_7267_relaxed	981	80.2	0.58	Riboviria	Nodaviridae	Barfin flounder nervous necrosis virus	Product: RNA-directed RNA polymerase	cluster
1_4r0e_polio_rdrp	807	CF-ACF36168.1_7266_relaxed	CF-BAB64329.1_7278_relaxed	983	80.1	0.55	Riboviria	Nodaviridae	Striped jack nervous necrosis virus	Product: protein A	cluster
1_4r0e_polio_rdrp	807	CF-ACF36168.1_7266_relaxed	CF-AEQ39075.1_7260_relaxed	998	79.2	0.56	Riboviria	Nodaviridae	Flock House virus	Product: protein A	cluster
1_4r0e_polio_rdrp	807	CF-ACF36168.1_7266_relaxed	CF-ACX71271.1_7279_relaxed	982	79.7	0.57	Riboviria	Nodaviridae	Striped jack nervous necrosis virus	Product: RNA-dependent RNA polymerase	cluster
1_4r0e_polio_rdrp	807	CF-ACF36168.1_7266_relaxed	CF-ABY87293.1_7281_relaxed	982	80.3	0.58	Riboviria	Nodaviridae	Tiger puffer nervous necrosis virus	Product: protein A	cluster
1_4r0e_polio_rdrp	807	CF-ACF36168.1_7266_relaxed	CF-AAK21877.1_7272_relaxed	982	80.1	0.57	Riboviria	Nodaviridae	Redspotted grouper nervous necrosis virus	Product: protein A	cluster
1_4r0e_polio_rdrp	807	CF-ACF36168.1_7266_relaxed	CF-AAF71691.1_7265_relaxed	973	80.6	0.67	Riboviria	Nodaviridae	Pariacoto virus	Product: protein A	cluster
1_4r0e_polio_rdrp	807	CF-ACF36168.1_7266_relaxed	CF-AAF97860.1_7263_relaxed	1043	78.8	0.62	Riboviria	Nodaviridae	Nodamura virus	Product: RNA dependent RNA polymerase protein A	cluster
1_4r0e_polio_rdrp	552	CF-AJO67755.1.1.6_10239_relaxed	CF-QFU19760.1.1.1_10252_relaxed	442	82.8	0.83	Riboviria	Tobaniviridae	Septovirus foka	Catalytic core domain of RNA-dependent RNA polymerase (RdRP) in the Tobaniviridae family of positive-sense single-stranded RNA [(+)ssRNA] viruses; cd23186	cluster
[truncated: 5,904 more rows]
