# Supplementary material for: Viro3D: a comprehensive database of virus protein structure predictions
Source: Mol Syst Biol. 2025 Sep 16;21(11):9. doi: 10.1038/s44320-025-00147-9 (PMC12583693; doi:10.1038/s44320-025-00147-9)
Supplement: Supplementary file 9 — Source data Fig. 2 [file 44320_2025_147_MOESM9_ESM.zip › Figure 2/2A/Structure similarity network nodes metadata.csv]

Cluster id	Cluster representative	Structure representative	Cluster member	Clustering method	Viro3D ID	Protein length	pLDDT	pTM	ICTV Sort	ICTV Species	Genbank name
1	CF-AKH10573.1.1.6_7109_relaxed	CF-BAA24003.1.11_10589_relaxed	CF-AAX47043.1.11_10545_relaxed	mmseq	AAX47043.1.11_10545	462	96.4	0.94	10545	Enterovirus B	3D
1	CF-AKH10573.1.1.6_7109_relaxed	CF-BAA24003.1.11_10589_relaxed	CF-ABK41188.1.11_10539_relaxed	mmseq	ABK41188.1.11_10539	462	96.5	0.94	10539	Enterovirus B	3D
1	CF-AKH10573.1.1.6_7109_relaxed	CF-BAA24003.1.11_10589_relaxed	CF-ACZ67658.1.11_10757_relaxed	mmseq	ACZ67658.1.11_10757	460	95.7	0.93	10757	Rhinovirus C	Polymerase
1	CF-AKH10573.1.1.6_7109_relaxed	CF-BAA24003.1.11_10589_relaxed	CF-AGH70290.1.11_10579_relaxed	mmseq	AGH70290.1.11_10579	461	96.4	0.94	10579	Enterovirus C	3D
1	CF-AKH10573.1.1.6_7109_relaxed	CF-BAA24003.1.11_10589_relaxed	CF-AFQ62099.1.1.10_10580_relaxed	mmseq	AFQ62099.1.1.10_10580	453	96.1	0.94	10580	Enterovirus C	RNA-dependent RNA polymerase (RdRp) in the Enterovirus genus of positive-sense single-stranded RNA [(+)ssRNA] viruses, within the family Picornaviridae; cd23213
1	CF-AKH10573.1.1.6_7109_relaxed	CF-BAA24003.1.11_10589_relaxed	CF-ABU41835.1.1.10_10574_relaxed	mmseq	ABU41835.1.1.10_10574	453	95.8	0.94	10574	Enterovirus C	RNA-dependent RNA polymerase (RdRp) in the Enterovirus genus of positive-sense single-stranded RNA [(+)ssRNA] viruses, within the family Picornaviridae; cd23213
1	CF-AKH10573.1.1.6_7109_relaxed	CF-BAA24003.1.11_10589_relaxed	CF-AWK02671.1.1.7_10800_relaxed	mmseq	AWK02671.1.1.7_10800	454	95.2	0.94	10800	Parabovirus A	Conserved catalytic core domain of RNA-dependent RNA polymerase (RdRp) from the positive-sense single-stranded RNA [(+)ssRNA] viruses and closely related viruses; cl40470
1	CF-AKH10573.1.1.6_7109_relaxed	CF-BAA24003.1.11_10589_relaxed	CF-ATY47695.1.1.8_10804_relaxed	mmseq	ATY47695.1.1.8_10804	447	95.7	0.94	10804	Parabovirus B	Conserved catalytic core domain of RNA-dependent RNA polymerase (RdRp) from the positive-sense single-stranded RNA [(+)ssRNA] viruses and closely related viruses; cl40470
1	CF-AKH10573.1.1.6_7109_relaxed	CF-BAA24003.1.11_10589_relaxed	CF-ACK37425.1.1.10_10734_relaxed	mmseq	ACK37425.1.1.10_10734	451	95.6	0.94	10734	Rhinovirus B	Conserved catalytic core domain of RNA-dependent RNA polymerase (RdRp) from the positive-sense single-stranded RNA [(+)ssRNA] viruses and closely related viruses; cl40470
1	CF-AKH10573.1.1.6_7109_relaxed	CF-BAA24003.1.11_10589_relaxed	CF-ABF51202.1.1.11_10653_relaxed	mmseq	ABF51202.1.1.11_10653	451	95.3	0.94	10653	Rhinovirus A	Conserved catalytic core domain of RNA-dependent RNA polymerase (RdRp) from the positive-sense single-stranded RNA [(+)ssRNA] viruses and closely related viruses; cl40470
1	CF-AKH10573.1.1.6_7109_relaxed	CF-BAA24003.1.11_10589_relaxed	CF-ACK37410.1.11_10693_relaxed	mmseq	ACK37410.1.11_10693	460	95.7	0.93	10693	Rhinovirus A	3D
1	CF-AKH10573.1.1.6_7109_relaxed	CF-BAA24003.1.11_10589_relaxed	CF-ACK37431.1.11_10704_relaxed	mmseq	ACK37431.1.11_10704	460	95.7	0.94	10704	Rhinovirus A	3D
1	CF-AKH10573.1.1.6_7109_relaxed	CF-BAA24003.1.11_10589_relaxed	CF-ACK37411.1.11_10729_relaxed	mmseq	ACK37411.1.11_10729	460	96.4	0.94	10729	Rhinovirus B	3D
1	CF-AKH10573.1.1.6_7109_relaxed	CF-BAA24003.1.11_10589_relaxed	CF-AFK79845.1.11_10781_relaxed	mmseq	AFK79845.1.11_10781	460	96.1	0.94	10781	Rhinovirus C	3D
1	CF-AKH10573.1.1.6_7109_relaxed	CF-BAA24003.1.11_10589_relaxed	CF-AFS33290.1.11_10577_relaxed	mmseq	AFS33290.1.11_10577	461	96.4	0.94	10577	Enterovirus C	3D
1	CF-AKH10573.1.1.6_7109_relaxed	CF-BAA24003.1.11_10589_relaxed	CF-AAQ73082.1.11_10501_relaxed	mmseq	AAQ73082.1.11_10501	462	96.4	0.94	10501	Enterovirus B	3D
1	CF-AKH10573.1.1.6_7109_relaxed	CF-BAA24003.1.11_10589_relaxed	CF-ACJ66736.1.11_10625_relaxed	mmseq	ACJ66736.1.11_10625	462	96.6	0.94	10625	Enterovirus J	3D
1	CF-AKH10573.1.1.6_7109_relaxed	CF-BAA24003.1.11_10589_relaxed	CF-CAA56365.1.11_10508_relaxed	mmseq	CAA56365.1.11_10508	462	96.2	0.94	10508	Enterovirus B	Unnamed
1	CF-AKH10573.1.1.6_7109_relaxed	CF-BAA24003.1.11_10589_relaxed	CF-ACG63545.1.12_10816_relaxed	mmseq	ACG63545.1.12_10816	466	96.7	0.94	10816	Sapelovirus B	3D
1	CF-AKH10573.1.1.6_7109_relaxed	CF-BAA24003.1.11_10589_relaxed	CF-ACK37408.1.1.10_10688_relaxed	mmseq	ACK37408.1.1.10_10688	451	95.5	0.94	10688	Rhinovirus A	Conserved catalytic core domain of RNA-dependent RNA polymerase (RdRp) from the positive-sense single-stranded RNA [(+)ssRNA] viruses and closely related viruses; cl40470
1	CF-AKH10573.1.1.6_7109_relaxed	CF-BAA24003.1.11_10589_relaxed	CF-ACK37408.1.11_10688_relaxed	mmseq	ACK37408.1.11_10688	459	95.8	0.94	10688	Rhinovirus A	3D
1	CF-AKH10573.1.1.6_7109_relaxed	CF-BAA24003.1.11_10589_relaxed	CF-BAA18891.1.15_10585_relaxed	mmseq	BAA18891.1.15_10585	457	96.1	0.94	10585	Enterovirus D	RNA polymerase 3D
1	CF-AKH10573.1.1.6_7109_relaxed	CF-BAA24003.1.11_10589_relaxed	CF-ABO69371.1.1.11_10641_relaxed	mmseq	ABO69371.1.1.11_10641	451	95.4	0.93	10641	Rhinovirus A	Conserved catalytic core domain of RNA-dependent RNA polymerase (RdRp) from the positive-sense single-stranded RNA [(+)ssRNA] viruses and closely related viruses; cl40470
1	CF-AKH10573.1.1.6_7109_relaxed	CF-BAA24003.1.11_10589_relaxed	CF-ABF51201.1.1.10_10672_relaxed	mmseq	ABF51201.1.1.10_10672	451	95.4	0.94	10672	Rhinovirus A	Conserved catalytic core domain of RNA-dependent RNA polymerase (RdRp) from the positive-sense single-stranded RNA [(+)ssRNA] viruses and closely related viruses; cl40470
1	CF-AKH10573.1.1.6_7109_relaxed	CF-BAA24003.1.11_10589_relaxed	CF-AEG75268.1.1.11_10707_relaxed	mmseq	AEG75268.1.1.11_10707	451	95.1	0.94	10707	Rhinovirus A	Conserved catalytic core domain of RNA-dependent RNA polymerase (RdRp) from the positive-sense single-stranded RNA [(+)ssRNA] viruses and closely related viruses; cl40470
1	CF-AKH10573.1.1.6_7109_relaxed	CF-BAA24003.1.11_10589_relaxed	CF-AAQ02679.1.11_10566_relaxed	mmseq	AAQ02679.1.11_10566	461	96.4	0.94	10566	Enterovirus C	3D
1	CF-AKH10573.1.1.6_7109_relaxed	CF-BAA24003.1.11_10589_relaxed	CF-ACK37411.1.1.10_10729_relaxed	mmseq	ACK37411.1.1.10_10729	451	95.5	0.94	10729	Rhinovirus B	Conserved catalytic core domain of RNA-dependent RNA polymerase (RdRp) from the positive-sense single-stranded RNA [(+)ssRNA] viruses and closely related viruses; cl40470
1	CF-AKH10573.1.1.6_7109_relaxed	CF-BAA24003.1.11_10589_relaxed	CF-ABO69373.1.1.10_10683_relaxed	mmseq	ABO69373.1.1.10_10683	452	95.2	0.93	10683	Rhinovirus A	Conserved catalytic core domain of RNA-dependent RNA polymerase (RdRp) from the positive-sense single-stranded RNA [(+)ssRNA] viruses and closely related viruses; cl40470
1	CF-AKH10573.1.1.6_7109_relaxed	CF-BAA24003.1.11_10589_relaxed	CF-ABF51185.1.11_10664_relaxed	mmseq	ABF51185.1.11_10664	460	95.6	0.93	10664	Rhinovirus A	3D (polymerase)
1	CF-AKH10573.1.1.6_7109_relaxed	CF-BAA24003.1.11_10589_relaxed	CF-AAQ02680.1.11_10565_relaxed	mmseq	AAQ02680.1.11_10565	461	96.4	0.94	10565	Enterovirus C	3D
1	CF-AKH10573.1.1.6_7109_relaxed	CF-BAA24003.1.11_10589_relaxed	CF-AAQ73087.1.1.10_10521_relaxed	mmseq	AAQ73087.1.1.10_10521	454	95.8	0.94	10521	Enterovirus B	RNA-dependent RNA polymerase (RdRp) in the Enterovirus genus of positive-sense single-stranded RNA [(+)ssRNA] viruses, within the family Picornaviridae; cd23213
1	CF-AKH10573.1.1.6_7109_relaxed	CF-BAA24003.1.11_10589_relaxed	CF-AAQ73077.1.11_10511_relaxed	mmseq	AAQ73077.1.11_10511	462	96.4	0.94	10511	Enterovirus B	3D
1	CF-AKH10573.1.1.6_7109_relaxed	CF-BAA24003.1.11_10589_relaxed	CF-ATY47699.1.1.6_10858_relaxed	mmseq	ATY47699.1.1.6_10858	458	95.6	0.94	10858	Aichivirus A	RNA-dependent RNA polymerase (RdRp) in the Kobuvirus genus of positive-sense single-stranded RNA [(+)ssRNA] viruses, within the family Picornaviridae; cd23214
1	CF-AKH10573.1.1.6_7109_relaxed	CF-BAA24003.1.11_10589_relaxed	CF-AHH02469.1.1.6_10866_relaxed	mmseq	AHH02469.1.1.6_10866	458	95.5	0.93	10866	Aichivirus C	RNA-dependent RNA polymerase (RdRp) in the Kobuvirus genus of positive-sense single-stranded RNA [(+)ssRNA] viruses, within the family Picornaviridae; cd23214
1	CF-AKH10573.1.1.6_7109_relaxed	CF-BAA24003.1.11_10589_relaxed	CF-AGC69961.1.1.7_10367_relaxed	mmseq	AGC69961.1.1.7_10367	461	96.1	0.93	10367	Cardiovirus C	Conserved catalytic core domain of RNA-dependent RNA polymerase (RdRp) from the positive-sense single-stranded RNA [(+)ssRNA] viruses and closely related viruses; cl40470
1	CF-AKH10573.1.1.6_7109_relaxed	CF-BAA24003.1.11_10589_relaxed	CF-AWK02683.1.1.7_10369_relaxed	mmseq	AWK02683.1.1.7_10369	461	96.1	0.93	10369	Cardiovirus C	RNA-dependent RNA polymerase (RdRp) in the Cardiovirus genus of positive-sense single-stranded RNA [(+)ssRNA] viruses, within the family Picornaviridae; cd23211
1	CF-AKH10573.1.1.6_7109_relaxed	CF-BAA24003.1.11_10589_relaxed	CF-ABB76805.1.1.7_10349_relaxed	mmseq	ABB76805.1.1.7_10349	455	94.4	0.93	10349	Equine rhinitis A virus	RNA-dependent RNA polymerase (RdRp) in the Aphthovirus genus of positive-sense single-stranded RNA [(+)ssRNA] viruses; cd23210
1	CF-AKH10573.1.1.6_7109_relaxed	CF-BAA24003.1.11_10589_relaxed	CF-ATY47702.1.1.6_10438_relaxed	mmseq	ATY47702.1.1.6_10438	465	96	0.94	10438	Mupivirus A	Conserved catalytic core domain of RNA-dependent RNA polymerase (RdRp) from the positive-sense single-stranded RNA [(+)ssRNA] viruses and closely related viruses; cl40470
1	CF-AKH10573.1.1.6_7109_relaxed	CF-BAA24003.1.11_10589_relaxed	CF-ABB76805.1.12_10349_relaxed	mmseq	ABB76805.1.12_10349	464	95.2	0.93	10349	Equine rhinitis A virus	3D
1	CF-AKH10573.1.1.6_7109_relaxed	CF-BAA24003.1.11_10589_relaxed	CF-CAA65615.1.9_10415_relaxed	foldseek	CAA65615.1.9_10415	468	94.3	0.93	10415	Erbovirus A	3D (RNA polymerase)
1	CF-AKH10573.1.1.6_7109_relaxed	CF-BAA24003.1.11_10589_relaxed	CF-AAK91591.1.12_10416_relaxed	mmseq	AAK91591.1.12_10416	468	94	0.92	10416	Erbovirus A	3D
1	CF-AKH10573.1.1.6_7109_relaxed	CF-BAA24003.1.11_10589_relaxed	CF-ALL35274.1.1.6_10832_relaxed	mmseq	ALL35274.1.1.6_10832	458	95.2	0.94	10832	Hepatovirus E	Conserved catalytic core domain of RNA-dependent RNA polymerase (RdRp) from the positive-sense single-stranded RNA [(+)ssRNA] viruses and closely related viruses; cl40470
1	CF-AKH10573.1.1.6_7109_relaxed	CF-BAA24003.1.11_10589_relaxed	CF-ALL35273.1.1.6_10835_relaxed	mmseq	ALL35273.1.1.6_10835	463	94.7	0.93	10835	Hepatovirus G	Conserved catalytic core domain of RNA-dependent RNA polymerase (RdRp) from the positive-sense single-stranded RNA [(+)ssRNA] viruses and closely related viruses; cl40470
1	CF-AKH10573.1.1.6_7109_relaxed	CF-BAA24003.1.11_10589_relaxed	CF-ALR95870.1.1.6_10839_relaxed	mmseq	ALR95870.1.1.6_10839	462	94.6	0.93	10839	Hepatovirus H	Conserved catalytic core domain of RNA-dependent RNA polymerase (RdRp) from the positive-sense single-stranded RNA [(+)ssRNA] viruses and closely related viruses; cl40470
1	CF-AKH10573.1.1.6_7109_relaxed	CF-BAA24003.1.11_10589_relaxed	CF-AMQ25905.1.1.6_10834_relaxed	mmseq	AMQ25905.1.1.6_10834	464	94.8	0.94	10834	Hepatovirus F	Conserved catalytic core domain of RNA-dependent RNA polymerase (RdRp) from the positive-sense single-stranded RNA [(+)ssRNA] viruses and closely related viruses; cl40470
1	CF-AKH10573.1.1.6_7109_relaxed	CF-BAA24003.1.11_10589_relaxed	CF-ALL35267.1.1.6_10833_relaxed	mmseq	ALL35267.1.1.6_10833	464	94.7	0.94	10833	Hepatovirus F	Conserved catalytic core domain of RNA-dependent RNA polymerase (RdRp) from the positive-sense single-stranded RNA [(+)ssRNA] viruses and closely related viruses; cl40470
1	CF-AKH10573.1.1.6_7109_relaxed	CF-BAA24003.1.11_10589_relaxed	CF-ALL35271.1.1.6_10838_relaxed	mmseq	ALL35271.1.1.6_10838	462	94.9	0.94	10838	Hepatovirus H	Conserved catalytic core domain of RNA-dependent RNA polymerase (RdRp) from the positive-sense single-stranded RNA [(+)ssRNA] viruses and closely related viruses; cl40470
1	CF-AKH10573.1.1.6_7109_relaxed	CF-BAA24003.1.11_10589_relaxed	CF-AAA45465.1.1.5_10827_relaxed	mmseq	AAA45465.1.1.5_10827	463	94.2	0.93	10827	Hepatovirus A	RNA-dependent RNA polymerase (RdRp) in the genus Hepatovirus of positive-sense single-stranded RNA [(+)ssRNA] viruses, within the family Picornaviridae; cd23215
1	CF-AKH10573.1.1.6_7109_relaxed	CF-BAA24003.1.11_10589_relaxed	CF-AAA45466.1.11_10827_relaxed	mmseq	AAA45466.1.11_10827	489	94.4	0.94	10827	Hepatovirus A	3D mature peptide
1	CF-AKH10573.1.1.6_7109_relaxed	CF-BAA24003.1.11_10589_relaxed	CF-AFP96991.1.11_10938_relaxed	foldseek	AFP96991.1.11_10938	490	94.3	0.93	10938	Limnipivirus A	3D RdRP
1	CF-AKH10573.1.1.6_7109_relaxed	CF-BAA24003.1.11_10589_relaxed	CF-ALL35275.1.1.5_10829_relaxed	mmseq	ALL35275.1.1.5_10829	460	94.3	0.94	10829	Hepatovirus C	Conserved catalytic core domain of RNA-dependent RNA polymerase (RdRp) from the positive-sense single-stranded RNA [(+)ssRNA] viruses and closely related viruses; cl40470
1	CF-AKH10573.1.1.6_7109_relaxed	CF-BAA24003.1.11_10589_relaxed	CF-AUA17935.1.11_10844_relaxed	foldseek	AUA17935.1.11_10844	484	94	0.93	10844	Tremovirus B	Putative 3D; RNA-dependent RNA polymerase
1	CF-AKH10573.1.1.6_7109_relaxed	CF-BAA24003.1.11_10589_relaxed	CF-AVM87424.1.1.7_10845_relaxed	mmseq	AVM87424.1.1.7_10845	432	93.8	0.92	10845	Tremovirus B	Conserved catalytic core domain of RNA-dependent RNA polymerase (RdRp) from the positive-sense single-stranded RNA [(+)ssRNA] viruses and closely related viruses; cl40470
1	CF-AKH10573.1.1.6_7109_relaxed	CF-BAA24003.1.11_10589_relaxed	CF-AUA17935.1.1.7_10844_relaxed	mmseq	AUA17935.1.1.7_10844	442	93.7	0.92	10844	Tremovirus B	Conserved catalytic core domain of RNA-dependent RNA polymerase (RdRp) from the positive-sense single-stranded RNA [(+)ssRNA] viruses and closely related viruses; cl40470
1	CF-AKH10573.1.1.6_7109_relaxed	CF-BAA24003.1.11_10589_relaxed	CF-AUW34302.1.1.6_10826_relaxed	foldseek	AUW34302.1.1.6_10826	420	94	0.93	10826	Gruhelivirus A	Conserved catalytic core domain of RNA-dependent RNA polymerase (RdRp) from the positive-sense single-stranded RNA [(+)ssRNA] viruses and closely related viruses; cl40470
1	CF-AKH10573.1.1.6_7109_relaxed	CF-BAA24003.1.11_10589_relaxed	CF-AVM87420.1.1.6_10818_relaxed	foldseek	AVM87420.1.1.6_10818	424	94.1	0.93	10818	Caecilivirus A	Conserved catalytic core domain of RNA-dependent RNA polymerase (RdRp) from the positive-sense single-stranded RNA [(+)ssRNA] viruses and closely related viruses; cl40470
1	CF-AKH10573.1.1.6_7109_relaxed	CF-BAA24003.1.11_10589_relaxed	CF-ATY47703.1.1.7_10802_relaxed	mmseq	ATY47703.1.1.7_10802	447	95.6	0.94	10802	Parabovirus A	Conserved catalytic core domain of RNA-dependent RNA polymerase (RdRp) from the positive-sense single-stranded RNA [(+)ssRNA] viruses and closely related viruses; cl40470
1	CF-AKH10573.1.1.6_7109_relaxed	CF-BAA24003.1.11_10589_relaxed	CF-AGV08598.1.11_10976_relaxed	foldseek	AGV08598.1.11_10976	473	95.4	0.94	10976	Potamipivirus A	3D
1	CF-AKH10573.1.1.6_7109_relaxed	CF-BAA24003.1.11_10589_relaxed	CF-QBA82298.1.12_10977_relaxed	mmseq	QBA82298.1.12_10977	471	95.2	0.93	10977	Potamipivirus B	3D
1	CF-AKH10573.1.1.6_7109_relaxed	CF-BAA24003.1.11_10589_relaxed	CF-ALR95870.1.11_10839_relaxed	foldseek	ALR95870.1.11_10839	490	95.3	0.94	10839	Hepatovirus H	3D
1	CF-AKH10573.1.1.6_7109_relaxed	CF-BAA24003.1.11_10589_relaxed	CF-ALL35265.1.1.5_10840_relaxed	mmseq	ALL35265.1.1.5_10840	463	94.4	0.94	10840	Hepatovirus I	Conserved catalytic core domain of RNA-dependent RNA polymerase (RdRp) from the positive-sense single-stranded RNA [(+)ssRNA] viruses and closely related viruses; cl40470
1	CF-AKH10573.1.1.6_7109_relaxed	CF-BAA24003.1.11_10589_relaxed	CF-ALL35268.1.1.6_10837_relaxed	mmseq	ALL35268.1.1.6_10837	462	94.7	0.93	10837	Hepatovirus H	Conserved catalytic core domain of RNA-dependent RNA polymerase (RdRp) from the positive-sense single-stranded RNA [(+)ssRNA] viruses and closely related viruses; cl40470
1	CF-AKH10573.1.1.6_7109_relaxed	CF-BAA24003.1.11_10589_relaxed	CF-ALL35272.1.1.6_10836_relaxed	mmseq	ALL35272.1.1.6_10836	462	94.4	0.93	10836	Hepatovirus G	Conserved catalytic core domain of RNA-dependent RNA polymerase (RdRp) from the positive-sense single-stranded RNA [(+)ssRNA] viruses and closely related viruses; cl40470
1	CF-AKH10573.1.1.6_7109_relaxed	CF-BAA24003.1.11_10589_relaxed	CF-ALC78887.1.9_10828_relaxed	mmseq	ALC78887.1.9_10828	489	95	0.94	10828	Hepatovirus B	3D
1	CF-AKH10573.1.1.6_7109_relaxed	CF-BAA24003.1.11_10589_relaxed	CF-ATY47696.1.1.7_10381_relaxed	mmseq	ATY47696.1.1.7_10381	459	96.1	0.94	10381	Cardiovirus E	Conserved catalytic core domain of RNA-dependent RNA polymerase (RdRp) from the positive-sense single-stranded RNA [(+)ssRNA] viruses and closely related viruses; cl40470
1	CF-AKH10573.1.1.6_7109_relaxed	CF-BAA24003.1.11_10589_relaxed	CF-ACO92353.1.1.7_10374_relaxed	mmseq	ACO92353.1.1.7_10374	456	95.5	0.93	10374	Cardiovirus D	RNA-dependent RNA polymerase (RdRp) in the Cardiovirus genus of positive-sense single-stranded RNA [(+)ssRNA] viruses, within the family Picornaviridae; cd23211
1	CF-AKH10573.1.1.6_7109_relaxed	CF-BAA24003.1.11_10589_relaxed	CF-AAA43037.1.1.8_10358_relaxed	mmseq	AAA43037.1.1.8_10358	459	96	0.94	10358	Cardiovirus A	RNA-dependent RNA polymerase (RdRp) in the Cardiovirus genus of positive-sense single-stranded RNA [(+)ssRNA] viruses, within the family Picornaviridae; cd23211
1	CF-AKH10573.1.1.6_7109_relaxed	CF-BAA24003.1.11_10589_relaxed	CF-AFO66759.1.1.8_10359_relaxed	mmseq	AFO66759.1.1.8_10359	459	96	0.94	10359	Cardiovirus A	RNA-dependent RNA polymerase (RdRp) in the Cardiovirus genus of positive-sense single-stranded RNA [(+)ssRNA] viruses, within the family Picornaviridae; cd23211
1	CF-AKH10573.1.1.6_7109_relaxed	CF-BAA24003.1.11_10589_relaxed	CF-AUO15553.1.1.7_10364_relaxed	mmseq	AUO15553.1.1.7_10364	459	95.4	0.93	10364	Cardiovirus B	Conserved catalytic core domain of RNA-dependent RNA polymerase (RdRp) from the positive-sense single-stranded RNA [(+)ssRNA] viruses and closely related viruses; cl40470
1	CF-AKH10573.1.1.6_7109_relaxed	CF-BAA24003.1.11_10589_relaxed	CF-ABP68884.2.12_10370_relaxed	mmseq	ABP68884.2.12_10370	461	95.7	0.93	10370	Cardiovirus D	Protein 3D
1	CF-AKH10573.1.1.6_7109_relaxed	CF-BAA24003.1.11_10589_relaxed	CF-CAA39496.1.1.7_10360_relaxed	mmseq	CAA39496.1.1.7_10360	460	96.1	0.94	10360	Cardiovirus B	RNA-dependent RNA polymerase (RdRp) in the Cardiovirus genus of positive-sense single-stranded RNA [(+)ssRNA] viruses, within the family Picornaviridae; cd23211
1	CF-AKH10573.1.1.6_7109_relaxed	CF-BAA24003.1.11_10589_relaxed	CF-AGM61326.1.1.7_10361_relaxed	mmseq	AGM61326.1.1.7_10361	460	96.1	0.94	10361	Cardiovirus B	RNA-dependent RNA polymerase (RdRp) in the Cardiovirus genus of positive-sense single-stranded RNA [(+)ssRNA] viruses, within the family Picornaviridae; cd23211
1	CF-AKH10573.1.1.6_7109_relaxed	CF-BAA24003.1.11_10589_relaxed	CF-ABP68884.2.1.7_10370_relaxed	mmseq	ABP68884.2.1.7_10370	460	95.8	0.94	10370	Cardiovirus D	RNA-dependent RNA polymerase (RdRp) in the Cardiovirus genus of positive-sense single-stranded RNA [(+)ssRNA] viruses, within the family Picornaviridae; cd23211
1	CF-AKH10573.1.1.6_7109_relaxed	CF-BAA24003.1.11_10589_relaxed	CF-ACI95948.2.1.6_10865_relaxed	mmseq	ACI95948.2.1.6_10865	458	95.7	0.93	10865	Aichivirus C	RNA-dependent RNA polymerase (RdRp) in the Kobuvirus genus of positive-sense single-stranded RNA [(+)ssRNA] viruses, within the family Picornaviridae; cd23214
1	CF-AKH10573.1.1.6_7109_relaxed	CF-BAA24003.1.11_10589_relaxed	CF-AIK67137.1.1.6_10856_relaxed	mmseq	AIK67137.1.1.6_10856	457	95.6	0.94	10856	Aichivirus A	Conserved catalytic core domain of RNA-dependent RNA polymerase (RdRp) from the positive-sense single-stranded RNA [(+)ssRNA] viruses and closely related viruses; cl40470
1	CF-AKH10573.1.1.6_7109_relaxed	CF-BAA24003.1.11_10589_relaxed	CF-AWB14573.1.1.7_10859_relaxed	mmseq	AWB14573.1.1.7_10859	458	95.3	0.93	10859	Aichivirus A	RNA-dependent RNA polymerase (RdRp) in the Kobuvirus genus of positive-sense single-stranded RNA [(+)ssRNA] viruses, within the family Picornaviridae; cd23214
1	CF-AKH10573.1.1.6_7109_relaxed	CF-BAA24003.1.11_10589_relaxed	CF-AUV64577.1.1.6_10873_relaxed	mmseq	AUV64577.1.1.6_10873	451	95.4	0.93	10873	Ludopivirus A	Conserved catalytic core domain of RNA-dependent RNA polymerase (RdRp) from the positive-sense single-stranded RNA [(+)ssRNA] viruses and closely related viruses; cl40470
1	CF-AKH10573.1.1.6_7109_relaxed	CF-BAA24003.1.11_10589_relaxed	CF-AIF74250.1.1.6_10870_relaxed	mmseq	AIF74250.1.1.6_10870	453	94.1	0.93	10870	Aichivirus F	Conserved catalytic core domain of RNA-dependent RNA polymerase (RdRp) from the positive-sense single-stranded RNA [(+)ssRNA] viruses and closely related viruses; cl40470
1	CF-AKH10573.1.1.6_7109_relaxed	CF-BAA24003.1.11_10589_relaxed	CF-APM87483.1.1.7_10872_relaxed	mmseq	APM87483.1.1.7_10872	453	94.7	0.93	10872	Livupivirus A	Conserved catalytic core domain of RNA-dependent RNA polymerase (RdRp) from the positive-sense single-stranded RNA [(+)ssRNA] viruses and closely related viruses; cl40470
1	CF-AKH10573.1.1.6_7109_relaxed	CF-BAA24003.1.11_10589_relaxed	CF-ADL38959.1.11_10886_relaxed	mmseq	ADL38959.1.11_10886	470	95.9	0.94	10886	Oscivirus A	3D
1	CF-AKH10573.1.1.6_7109_relaxed	CF-BAA24003.1.11_10589_relaxed	CF-BAM44709.1.1.7_10373_relaxed	mmseq	BAM44709.1.1.7_10373	460	95.8	0.94	10373	Cardiovirus D	RNA-dependent RNA polymerase (RdRp) in the Cardiovirus genus of positive-sense single-stranded RNA [(+)ssRNA] viruses, within the family Picornaviridae; cd23211
1	CF-AKH10573.1.1.6_7109_relaxed	CF-BAA24003.1.11_10589_relaxed	CF-ADK91813.1.1.7_10372_relaxed	mmseq	ADK91813.1.1.7_10372	460	95.7	0.93	10372	Cardiovirus D	RNA-dependent RNA polymerase (RdRp) in the Cardiovirus genus of positive-sense single-stranded RNA [(+)ssRNA] viruses, within the family Picornaviridae; cd23211
1	CF-AKH10573.1.1.6_7109_relaxed	CF-BAA24003.1.11_10589_relaxed	CF-AAA47930.1.1.7_10362_relaxed	mmseq	AAA47930.1.1.7_10362	460	96	0.94	10362	Cardiovirus B	RNA-dependent RNA polymerase (RdRp) in the Cardiovirus genus of positive-sense single-stranded RNA [(+)ssRNA] viruses, within the family Picornaviridae; cd23211
1	CF-AKH10573.1.1.6_7109_relaxed	CF-BAA24003.1.11_10589_relaxed	CF-BAC58035.1.1.7_10365_relaxed	mmseq	BAC58035.1.1.7_10365	460	96	0.94	10365	Cardiovirus B	Conserved catalytic core domain of RNA-dependent RNA polymerase (RdRp) from the positive-sense single-stranded RNA [(+)ssRNA] viruses and closely related viruses; cl40470
1	CF-AKH10573.1.1.6_7109_relaxed	CF-BAA24003.1.11_10589_relaxed	CF-BAM44716.1.1.7_10380_relaxed	mmseq	BAM44716.1.1.7_10380	460	95.8	0.93	10380	Cardiovirus D	RNA-dependent RNA polymerase (RdRp) in the Cardiovirus genus of positive-sense single-stranded RNA [(+)ssRNA] viruses, within the family Picornaviridae; cd23211
1	CF-AKH10573.1.1.6_7109_relaxed	CF-BAA24003.1.11_10589_relaxed	CF-ATY47698.1.1.7_10382_relaxed	mmseq	ATY47698.1.1.7_10382	459	96	0.94	10382	Cardiovirus F	Conserved catalytic core domain of RNA-dependent RNA polymerase (RdRp) from the positive-sense single-stranded RNA [(+)ssRNA] viruses and closely related viruses; cl40470
1	CF-AKH10573.1.1.6_7109_relaxed	CF-BAA24003.1.11_10589_relaxed	CF-ATY47692.1.1.6_10437_relaxed	mmseq	ATY47692.1.1.6_10437	465	95.9	0.93	10437	Mupivirus A	Conserved catalytic core domain of RNA-dependent RNA polymerase (RdRp) from the positive-sense single-stranded RNA [(+)ssRNA] viruses and closely related viruses; cl40470
1	CF-AKH10573.1.1.6_7109_relaxed	CF-BAA24003.1.11_10589_relaxed	CF-QEQ92497.1.1.6_10428_relaxed	mmseq	QEQ92497.1.1.6_10428	460	95.3	0.94	10428	Marsupivirus A	Conserved catalytic core domain of RNA-dependent RNA polymerase (RdRp) from the positive-sense single-stranded RNA [(+)ssRNA] viruses and closely related viruses; cl40470
1	CF-AKH10573.1.1.6_7109_relaxed	CF-BAA24003.1.11_10589_relaxed	CF-ABG23522.1.1.6_10439_relaxed	mmseq	ABG23522.1.1.6_10439	461	95.7	0.93	10439	Senecavirus A	Conserved catalytic core domain of RNA-dependent RNA polymerase (RdRp) from the positive-sense single-stranded RNA [(+)ssRNA] viruses and closely related viruses; cl40470
1	CF-AKH10573.1.1.6_7109_relaxed	CF-BAA24003.1.11_10589_relaxed	CF-ALR74732.1.1.7_10460_relaxed	foldseek	ALR74732.1.1.7_10460	455	95.5	0.93	10460	Anativirus B	Conserved catalytic core domain of RNA-dependent RNA polymerase (RdRp) from the positive-sense single-stranded RNA [(+)ssRNA] viruses and closely related viruses; cl40470
1	CF-AKH10573.1.1.6_7109_relaxed	CF-BAA24003.1.11_10589_relaxed	CF-AVM87408.1.1.7_10918_relaxed	foldseek	AVM87408.1.1.7_10918	459	95.6	0.94	10918	Symapivirus A	Conserved catalytic core domain of RNA-dependent RNA polymerase (RdRp) from the positive-sense single-stranded RNA [(+)ssRNA] viruses and closely related viruses; cl40470
1	CF-AKH10573.1.1.6_7109_relaxed	CF-BAA24003.1.11_10589_relaxed	CF-ADL38959.1.1.6_10886_relaxed	foldseek	ADL38959.1.1.6_10886	452	96.1	0.94	10886	Oscivirus A	Conserved catalytic core domain of RNA-dependent RNA polymerase (RdRp) from the positive-sense single-stranded RNA [(+)ssRNA] viruses and closely related viruses; cl40470
1	CF-AKH10573.1.1.6_7109_relaxed	CF-BAA24003.1.11_10589_relaxed	CF-ALL55200.1.11_10911_relaxed	mmseq	ALL55200.1.11_10911	472	95.8	0.93	10911	Sicinivirus A	3D
1	CF-AKH10573.1.1.6_7109_relaxed	CF-BAA24003.1.11_10589_relaxed	CF-ADL38961.1.11_10887_relaxed	mmseq	ADL38961.1.11_10887	470	95.7	0.94	10887	Oscivirus A	3D
1	CF-AKH10573.1.1.6_7109_relaxed	CF-BAA24003.1.11_10589_relaxed	CF-BAS53431.1.11_10868_relaxed	mmseq	BAS53431.1.11_10868	474	94.8	0.93	10868	Aichivirus D	3D
1	CF-AKH10573.1.1.6_7109_relaxed	CF-BAA24003.1.11_10589_relaxed	CF-ADL38957.1.11_10888_relaxed	mmseq	ADL38957.1.11_10888	475	95.9	0.93	10888	Passerivirus A	3D
1	CF-AKH10573.1.1.6_7109_relaxed	CF-BAA24003.1.11_10589_relaxed	CF-ABI54483.1.1.26_7199_relaxed	mmseq	ABI54483.1.1.26_7199	567	91.2	0.9	7199	Orthoflavivirus saboyaense	Catalytic core domain of RNA-dependent RNA polymerase (RdRp) in the genus Flavivirus, within the family Flaviviridae of positive-sense single-stranded RNA (+ssRNA) viruses; cd23204
1	CF-AKH10573.1.1.6_7109_relaxed	CF-BAA24003.1.11_10589_relaxed	CF-CAC82713.1.1.10_7185_relaxed	mmseq	CAC82713.1.1.10_7185	560	91.8	0.91	7185	Orthoflavivirus montanaense	Catalytic core domain of RNA-dependent RNA polymerase (RdRp) in the genus Flavivirus, within the family Flaviviridae of positive-sense single-stranded RNA (+ssRNA) viruses; cd23204
1	CF-AKH10573.1.1.6_7109_relaxed	CF-BAA24003.1.11_10589_relaxed	CF-CAA69190.1.1.12_7177_relaxed	mmseq	CAA69190.1.1.12_7177	564	91.2	0.91	7177	Orthoflavivirus loupingi	Catalytic core domain of RNA-dependent RNA polymerase (RdRp) in the genus Flavivirus, within the family Flaviviridae of positive-sense single-stranded RNA (+ssRNA) viruses; cd23204
1	CF-AKH10573.1.1.6_7109_relaxed	CF-BAA24003.1.11_10589_relaxed	CF-ABB90675.1.1.12_7181_relaxed	mmseq	ABB90675.1.1.12_7181	564	92	0.91	7181	Orthoflavivirus loupingi	Catalytic core domain of RNA-dependent RNA polymerase (RdRp) in the genus Flavivirus, within the family Flaviviridae of positive-sense single-stranded RNA (+ssRNA) viruses; cd23204
1	CF-AKH10573.1.1.6_7109_relaxed	CF-BAA24003.1.11_10589_relaxed	CF-AAF70829.1.1.10_7135_relaxed	mmseq	AAF70829.1.1.10_7135	560	91.4	0.91	7135	Orthoflavivirus apoiense	Catalytic core domain of RNA-dependent RNA polymerase (RdRp) in the genus Flavivirus, within the family Flaviviridae of positive-sense single-stranded RNA (+ssRNA) viruses; cd23204
1	CF-AKH10573.1.1.6_7109_relaxed	CF-BAA24003.1.11_10589_relaxed	CF-ABG37975.1.1.12_7176_relaxed	mmseq	ABG37975.1.1.12_7176	567	91.5	0.91	7176	Orthoflavivirus louisense	Catalytic core domain of RNA-dependent RNA polymerase (RdRp) in the genus Flavivirus, within the family Flaviviridae of positive-sense single-stranded RNA (+ssRNA) viruses; cd23204
1	CF-AKH10573.1.1.6_7109_relaxed	CF-BAA24003.1.11_10589_relaxed	CF-ABB90674.1.1.12_7200_relaxed	mmseq	ABB90674.1.1.12_7200	566	91.9	0.91	7200	Orthoflavivirus saumarezense	Catalytic core domain of RNA-dependent RNA polymerase (RdRp) in the genus Flavivirus, within the family Flaviviridae of positive-sense single-stranded RNA (+ssRNA) viruses; cd23204
1	CF-AKH10573.1.1.6_7109_relaxed	CF-BAA24003.1.11_10589_relaxed	CF-ABI54476.1.1.25_7154_relaxed	mmseq	ABI54476.1.1.25_7154	567	90.9	0.9	7154	Orthoflavivirus edgehillense	Catalytic core domain of RNA-dependent RNA polymerase (RdRp) in the genus Flavivirus, within the family Flaviviridae of positive-sense single-stranded RNA (+ssRNA) viruses; cd23204
1	CF-AKH10573.1.1.6_7109_relaxed	CF-BAA24003.1.11_10589_relaxed	CF-ABI23562.1.1.14_7201_relaxed	mmseq	ABI23562.1.1.14_7201	567	88.9	0.89	7201	Orthoflavivirus sepikense	Catalytic core domain of RNA-dependent RNA polymerase (RdRp) in the genus Flavivirus, within the family Flaviviridae of positive-sense single-stranded RNA (+ssRNA) viruses; cd23204
1	CF-AKH10573.1.1.6_7109_relaxed	CF-BAA24003.1.11_10589_relaxed	CF-AAQ91607.1.1.12_7173_relaxed	mmseq	AAQ91607.1.1.12_7173	564	91.6	0.91	7173	Orthoflavivirus kyasanurense	Catalytic core domain of RNA-dependent RNA polymerase (RdRp) in the genus Flavivirus, within the family Flaviviridae of positive-sense single-stranded RNA (+ssRNA) viruses; cd23204
1	CF-AKH10573.1.1.6_7109_relaxed	CF-BAA24003.1.11_10589_relaxed	CF-ABB90677.1.1.12_7182_relaxed	mmseq	ABB90677.1.1.12_7182	564	91.9	0.91	7182	Orthoflavivirus loupingi	Catalytic core domain of RNA-dependent RNA polymerase (RdRp) in the genus Flavivirus, within the family Flaviviridae of positive-sense single-stranded RNA (+ssRNA) viruses; cd23204
1	CF-AKH10573.1.1.6_7109_relaxed	CF-BAA24003.1.11_10589_relaxed	CF-AAP29989.1.1.12_7191_relaxed	mmseq	AAP29989.1.1.12_7191	564	91.7	0.91	7191	Orthoflavivirus omskense	Catalytic core domain of RNA-dependent RNA polymerase (RdRp) in the genus Flavivirus, within the family Flaviviridae of positive-sense single-stranded RNA (+ssRNA) viruses; cd23204
1	CF-AKH10573.1.1.6_7109_relaxed	CF-BAA24003.1.11_10589_relaxed	CF-CAC82912.1.1.10_7184_relaxed	mmseq	CAC82912.1.1.10_7184	560	91.6	0.92	7184	Orthoflavivirus modocense	Catalytic core domain of RNA-dependent RNA polymerase (RdRp) in the genus Flavivirus, within the family Flaviviridae of positive-sense single-stranded RNA (+ssRNA) viruses; cd23204
1	CF-AKH10573.1.1.6_7109_relaxed	CF-BAA24003.1.11_10589_relaxed	CF-AAA86870.1.1.12_7155_relaxed	mmseq	AAA86870.1.1.12_7155	564	91.9	0.91	7155	Orthoflavivirus encephalitidis	Catalytic core domain of RNA-dependent RNA polymerase (RdRp) in the genus Flavivirus, within the family Flaviviridae of positive-sense single-stranded RNA (+ssRNA) viruses; cd23204
1	CF-AKH10573.1.1.6_7109_relaxed	CF-BAA24003.1.11_10589_relaxed	CF-ACB29695.1.1.7_10371_relaxed	mmseq	ACB29695.1.1.7_10371	460	95.6	0.93	10371	Cardiovirus D	RNA-dependent RNA polymerase (RdRp) in the Cardiovirus genus of positive-sense single-stranded RNA [(+)ssRNA] viruses, within the family Picornaviridae; cd23211
1	CF-AKH10573.1.1.6_7109_relaxed	CF-BAA24003.1.11_10589_relaxed	CF-AHN10843.1.1.6_10879_relaxed	mmseq	AHN10843.1.1.6_10879	430	95.5	0.93	10879	Megrivirus C	RNA-dependent RNA polymerase (RdRp) in the genus Megrivirus of positive-sense single-stranded RNA [(+)ssRNA] viruses, within the family Picornaviridae; cd23223
1	CF-AKH10573.1.1.6_7109_relaxed	CF-BAA24003.1.11_10589_relaxed	CF-ARR73563.1.1.6_10883_relaxed	mmseq	ARR73563.1.1.6_10883	450	93.2	0.93	10883	Megrivirus D	Conserved catalytic core domain of RNA-dependent RNA polymerase (RdRp) from the positive-sense single-stranded RNA [(+)ssRNA] viruses and closely related viruses; cl40470
1	CF-AKH10573.1.1.6_7109_relaxed	CF-BAA24003.1.11_10589_relaxed	CF-ABV57376.1.11_10922_relaxed	foldseek	ABV57376.1.11_10922	478	91.5	0.9	10922	Aquamavirus A	3D
1	CF-AKH10573.1.1.6_7109_relaxed	CF-BAA24003.1.11_10589_relaxed	CF-AFB77697.1.7_10847_relaxed	foldseek	AFB77697.1.7_10847	483	94.9	0.93	10847	Cadicivirus A	3D
1	CF-AKH10573.1.1.6_7109_relaxed	CF-BAA24003.1.11_10589_relaxed	CF-AHC98709.1.11_10939_relaxed	foldseek	AHC98709.1.11_10939	524	91.4	0.9	10939	Limnipivirus B	Non-structural protein 3D (RNA-dependent RNA polymerase)
1	CF-AKH10573.1.1.6_7109_relaxed	CF-BAA24003.1.11_10589_relaxed	CF-AIK23441.1.10_10928_relaxed	foldseek	AIK23441.1.10_10928	450	95.7	0.94	10928	Avisivirus B	3D
1	CF-AKH10573.1.1.6_7109_relaxed	CF-BAA24003.1.11_10589_relaxed	CF-AGH06056.1.10_10927_relaxed	mmseq	AGH06056.1.10_10927	458	94.5	0.94	10927	Avisivirus A	3D
1	CF-AKH10573.1.1.6_7109_relaxed	CF-BAA24003.1.11_10589_relaxed	CF-AIK23442.1.10_10929_relaxed	mmseq	AIK23442.1.10_10929	461	93.2	0.93	10929	Avisivirus C	3D
1	CF-AKH10573.1.1.6_7109_relaxed	CF-BAA24003.1.11_10589_relaxed	CF-AIY68181.1.12_10457_relaxed	foldseek	AIY68181.1.12_10457	468	96.1	0.94	10457	Torchivirus A	3D
1	CF-AKH10573.1.1.6_7109_relaxed	CF-BAA24003.1.11_10589_relaxed	CF-AIY68181.1.1.6_10457_relaxed	mmseq	AIY68181.1.1.6_10457	458	95.5	0.94	10457	Torchivirus A	Conserved catalytic core domain of RNA-dependent RNA polymerase (RdRp) from the positive-sense single-stranded RNA [(+)ssRNA] viruses and closely related viruses; cl40470
1	CF-AKH10573.1.1.6_7109_relaxed	CF-BAA24003.1.11_10589_relaxed	CF-AKA20760.1.12_10342_relaxed	foldseek	AKA20760.1.12_10342	469	95.7	0.94	10342	Bovine rhinitis A virus	3Dpol
1	CF-AKH10573.1.1.6_7109_relaxed	CF-BAA24003.1.11_10589_relaxed	CF-ABF74751.2.12_10353_relaxed	mmseq	ABF74751.2.12_10353	470	95.3	0.93	10353	Foot-and-mouth disease virus	3D
1	CF-AKH10573.1.1.6_7109_relaxed	CF-BAA24003.1.11_10589_relaxed	CF-AKA20760.1.1.8_10342_relaxed	mmseq	AKA20760.1.1.8_10342	456	94.7	0.93	10342	Bovine rhinitis A virus	Conserved catalytic core domain of RNA-dependent RNA polymerase (RdRp) from the positive-sense single-stranded RNA [(+)ssRNA] viruses and closely related viruses; cl40470
1	CF-AKH10573.1.1.6_7109_relaxed	CF-BAA24003.1.11_10589_relaxed	CF-AFC40221.1.13_10343_relaxed	mmseq	AFC40221.1.13_10343	469	95.4	0.94	10343	Bovine rhinitis A virus	3Dpol
1	CF-AKH10573.1.1.6_7109_relaxed	CF-BAA24003.1.11_10589_relaxed	CF-ANB50093.1.1.7_10347_relaxed	mmseq	ANB50093.1.1.7_10347	455	95.2	0.93	10347	Bovine rhinitis B virus	Conserved catalytic core domain of RNA-dependent RNA polymerase (RdRp) from the positive-sense single-stranded RNA [(+)ssRNA] viruses and closely related viruses; cl40470
1	CF-AKH10573.1.1.6_7109_relaxed	CF-BAA24003.1.11_10589_relaxed	CF-AJE25834.1.1.7_10346_relaxed	mmseq	AJE25834.1.1.7_10346	455	95.2	0.93	10346	Bovine rhinitis B virus	Conserved catalytic core domain of RNA-dependent RNA polymerase (RdRp) from the positive-sense single-stranded RNA [(+)ssRNA] viruses and closely related viruses; cl40470
1	CF-AKH10573.1.1.6_7109_relaxed	CF-BAA24003.1.11_10589_relaxed	CF-ACS32214.2.11_10907_relaxed	mmseq	ACS32214.2.11_10907	474	94	0.93	10907	Salivirus A	3D
1	CF-AKH10573.1.1.6_7109_relaxed	CF-BAA24003.1.11_10589_relaxed	CF-ABF51206.1.11_10655_relaxed	mmseq	ABF51206.1.11_10655	460	95.7	0.93	10655	Rhinovirus A	3D (polymerase)
1	CF-AKH10573.1.1.6_7109_relaxed	CF-BAA24003.1.11_10589_relaxed	CF-ACK37381.1.11_10654_relaxed	mmseq	ACK37381.1.11_10654	460	95.7	0.93	10654	Rhinovirus A	3D
1	CF-AKH10573.1.1.6_7109_relaxed	CF-BAA24003.1.11_10589_relaxed	CF-ACK37379.1.11_10652_relaxed	mmseq	ACK37379.1.11_10652	460	95.5	0.93	10652	Rhinovirus A	3D
1	CF-AKH10573.1.1.6_7109_relaxed	CF-BAA24003.1.11_10589_relaxed	CF-ABF51191.1.11_10650_relaxed	mmseq	ABF51191.1.11_10650	460	95.6	0.93	10650	Rhinovirus A	3D (polymerase)
1	CF-AKH10573.1.1.6_7109_relaxed	CF-BAA24003.1.11_10589_relaxed	CF-AAQ02682.1.1.10_10568_relaxed	mmseq	AAQ02682.1.1.10_10568	453	95.6	0.94	10568	Enterovirus C	RNA-dependent RNA polymerase (RdRp) in the Enterovirus genus of positive-sense single-stranded RNA [(+)ssRNA] viruses, within the family Picornaviridae; cd23213
1	CF-AKH10573.1.1.6_7109_relaxed	CF-BAA24003.1.11_10589_relaxed	CF-ACK37377.1.11_10648_relaxed	mmseq	ACK37377.1.11_10648	460	95.6	0.93	10648	Rhinovirus A	3D
1	CF-AKH10573.1.1.6_7109_relaxed	CF-BAA24003.1.11_10589_relaxed	CF-ACK37375.1.11_10646_relaxed	mmseq	ACK37375.1.11_10646	460	95.7	0.93	10646	Rhinovirus A	3D
1	CF-AKH10573.1.1.6_7109_relaxed	CF-BAA24003.1.11_10589_relaxed	CF-ACK37374.1.11_10645_relaxed	mmseq	ACK37374.1.11_10645	460	95.6	0.93	10645	Rhinovirus A	3D
1	CF-AKH10573.1.1.6_7109_relaxed	CF-BAA24003.1.11_10589_relaxed	CF-ABF51187.1.11_10643_relaxed	mmseq	ABF51187.1.11_10643	460	95.6	0.93	10643	Rhinovirus A	3D (polymerase)
1	CF-AKH10573.1.1.6_7109_relaxed	CF-BAA24003.1.11_10589_relaxed	CF-ACK37372.1.11_10642_relaxed	mmseq	ACK37372.1.11_10642	460	95.8	0.93	10642	Rhinovirus A	3D
1	CF-AKH10573.1.1.6_7109_relaxed	CF-BAA24003.1.11_10589_relaxed	CF-ABM54551.1.11_10571_relaxed	mmseq	ABM54551.1.11_10571	461	96.5	0.94	10571	Enterovirus C	3d
1	CF-AKH10573.1.1.6_7109_relaxed	CF-BAA24003.1.11_10589_relaxed	CF-AAQ02682.1.11_10568_relaxed	mmseq	AAQ02682.1.11_10568	461	96.6	0.94	10568	Enterovirus C	3D
1	CF-AKH10573.1.1.6_7109_relaxed	CF-BAA24003.1.11_10589_relaxed	CF-ABF51195.1.11_10659_relaxed	mmseq	ABF51195.1.11_10659	460	95.7	0.93	10659	Rhinovirus A	3D (polymerase)
1	CF-AKH10573.1.1.6_7109_relaxed	CF-BAA24003.1.11_10589_relaxed	CF-ACK37384.1.11_10658_relaxed	mmseq	ACK37384.1.11_10658	460	95.5	0.93	10658	Rhinovirus A	3D
1	CF-AKH10573.1.1.6_7109_relaxed	CF-BAA24003.1.11_10589_relaxed	CF-ACK37383.1.11_10657_relaxed	mmseq	ACK37383.1.11_10657	460	95.6	0.93	10657	Rhinovirus A	3D
1	CF-AKH10573.1.1.6_7109_relaxed	CF-BAA24003.1.11_10589_relaxed	CF-AHN05554.1.1.6_10909_relaxed	mmseq	AHN05554.1.1.6_10909	462	95.8	0.93	10909	Sicinivirus A	Conserved catalytic core domain of RNA-dependent RNA polymerase (RdRp) from the positive-sense single-stranded RNA [(+)ssRNA] viruses and closely related viruses; cl40470
1	CF-AKH10573.1.1.6_7109_relaxed	CF-BAA24003.1.11_10589_relaxed	CF-AIK23440.1.1.6_10913_relaxed	mmseq	AIK23440.1.1.6_10913	462	95.9	0.93	10913	Sicinivirus A	Conserved catalytic core domain of RNA-dependent RNA polymerase (RdRp) from the positive-sense single-stranded RNA [(+)ssRNA] viruses and closely related viruses; cl40470
1	CF-AKH10573.1.1.6_7109_relaxed	CF-BAA24003.1.11_10589_relaxed	CF-APR73490.1.1.5_10914_relaxed	mmseq	APR73490.1.1.5_10914	462	96	0.94	10914	Sicinivirus A	Conserved catalytic core domain of RNA-dependent RNA polymerase (RdRp) from the positive-sense single-stranded RNA [(+)ssRNA] viruses and closely related viruses; cl40470
1	CF-AKH10573.1.1.6_7109_relaxed	CF-BAA24003.1.11_10589_relaxed	CF-AVN87697.1.1.5_10915_relaxed	mmseq	AVN87697.1.1.5_10915	462	96	0.94	10915	Sicinivirus A	Conserved catalytic core domain of RNA-dependent RNA polymerase (RdRp) from the positive-sense single-stranded RNA [(+)ssRNA] viruses and closely related viruses; cl40470
1	CF-AKH10573.1.1.6_7109_relaxed	CF-BAA24003.1.11_10589_relaxed	CF-APR73491.1.1.5_10912_relaxed	mmseq	APR73491.1.1.5_10912	462	96	0.94	10912	Sicinivirus A	Conserved catalytic core domain of RNA-dependent RNA polymerase (RdRp) from the positive-sense single-stranded RNA [(+)ssRNA] viruses and closely related viruses; cl40470
1	CF-AKH10573.1.1.6_7109_relaxed	CF-BAA24003.1.11_10589_relaxed	CF-ALR74727.1.1.6_10910_relaxed	mmseq	ALR74727.1.1.6_10910	462	95.8	0.93	10910	Sicinivirus A	Conserved catalytic core domain of RNA-dependent RNA polymerase (RdRp) from the positive-sense single-stranded RNA [(+)ssRNA] viruses and closely related viruses; cl40470
1	CF-AKH10573.1.1.6_7109_relaxed	CF-BAA24003.1.11_10589_relaxed	CF-ABF74751.2.1.8_10353_relaxed	mmseq	ABF74751.2.1.8_10353	458	95	0.93	10353	Foot-and-mouth disease virus	RNA-dependent RNA polymerase (RdRp) in the Aphthovirus genus of positive-sense single-stranded RNA [(+)ssRNA] viruses; cd23210
1	CF-AKH10573.1.1.6_7109_relaxed	CF-BAA24003.1.11_10589_relaxed	CF-AAT01793.1.1.8_10356_relaxed	mmseq	AAT01793.1.1.8_10356	458	94.7	0.93	10356	Foot-and-mouth disease virus	Conserved catalytic core domain of RNA-dependent RNA polymerase (RdRp) from the positive-sense single-stranded RNA [(+)ssRNA] viruses and closely related viruses; cl40470
1	CF-AKH10573.1.1.6_7109_relaxed	CF-BAA24003.1.11_10589_relaxed	CF-AAT01792.1.1.8_10355_relaxed	mmseq	AAT01792.1.1.8_10355	458	94.9	0.93	10355	Foot-and-mouth disease virus	Conserved catalytic core domain of RNA-dependent RNA polymerase (RdRp) from the positive-sense single-stranded RNA [(+)ssRNA] viruses and closely related viruses; cl40470
1	CF-AKH10573.1.1.6_7109_relaxed	CF-BAA24003.1.11_10589_relaxed	CF-ACA05181.1.1.7_10344_relaxed	mmseq	ACA05181.1.1.7_10344	455	95.1	0.93	10344	Bovine rhinitis B virus	Conserved catalytic core domain of RNA-dependent RNA polymerase (RdRp) from the positive-sense single-stranded RNA [(+)ssRNA] viruses and closely related viruses; cl40470
1	CF-AKH10573.1.1.6_7109_relaxed	CF-BAA24003.1.11_10589_relaxed	CF-AQX17368.1.1.7_10345_relaxed	mmseq	AQX17368.1.1.7_10345	455	94.9	0.93	10345	Bovine rhinitis B virus	Conserved catalytic core domain of RNA-dependent RNA polymerase (RdRp) from the positive-sense single-stranded RNA [(+)ssRNA] viruses and closely related viruses; cl40470
1	CF-AKH10573.1.1.6_7109_relaxed	CF-BAA24003.1.11_10589_relaxed	CF-AFK85007.1.12_10429_relaxed	foldseek	AFK85007.1.12_10429	467	96.4	0.94	10429	Mischivirus A	3D
1	CF-AKH10573.1.1.6_7109_relaxed	CF-BAA24003.1.11_10589_relaxed	CF-AJC98114.1.1.6_10430_relaxed	mmseq	AJC98114.1.1.6_10430	466	95.7	0.93	10430	Mischivirus B	RNA-dependent RNA polymerase (RdRp) in the genus Mischivirus of positive-sense single-stranded RNA [(+)ssRNA] viruses, within the family Picornaviridae; cd23227
1	CF-AKH10573.1.1.6_7109_relaxed	CF-BAA24003.1.11_10589_relaxed	CF-AJI43724.1.1.6_10431_relaxed	mmseq	AJI43724.1.1.6_10431	466	96	0.94	10431	Mischivirus C	RNA-dependent RNA polymerase (RdRp) in the genus Mischivirus of positive-sense single-stranded RNA [(+)ssRNA] viruses, within the family Picornaviridae; cd23227
1	CF-AKH10573.1.1.6_7109_relaxed	CF-BAA24003.1.11_10589_relaxed	CF-AFO66759.1.12_10359_relaxed	mmseq	AFO66759.1.12_10359	460	96	0.93	10359	Cardiovirus A	3D protein
1	CF-AKH10573.1.1.6_7109_relaxed	CF-BAA24003.1.11_10589_relaxed	CF-ABI54481.1.1.25_7204_relaxed	mmseq	ABI54481.1.1.25_7204	567	91.1	0.9	7204	Orthoflavivirus ugandaense	Catalytic core domain of RNA-dependent RNA polymerase (RdRp) in the genus Flavivirus, within the family Flaviviridae of positive-sense single-stranded RNA (+ssRNA) viruses; cd23204
1	CF-AKH10573.1.1.6_7109_relaxed	CF-BAA24003.1.11_10589_relaxed	CF-ABI54472.1.1.26_7142_relaxed	mmseq	ABI54472.1.1.26_7142	567	91.3	0.9	7142	Orthoflavivirus banziense	Catalytic core domain of RNA-dependent RNA polymerase (RdRp) in the genus Flavivirus, within the family Flaviviridae of positive-sense single-stranded RNA (+ssRNA) viruses; cd23204
1	CF-AKH10573.1.1.6_7109_relaxed	CF-BAA24003.1.11_10589_relaxed	CF-AAV34156.1.1.12_7169_relaxed	mmseq	AAV34156.1.1.12_7169	564	91.8	0.91	7169	Orthoflavivirus kedougouense	Catalytic core domain of RNA-dependent RNA polymerase (RdRp) in the genus Flavivirus, within the family Flaviviridae of positive-sense single-stranded RNA (+ssRNA) viruses; cd23204
1	CF-AKH10573.1.1.6_7109_relaxed	CF-BAA24003.1.11_10589_relaxed	CF-AGK41007.1.1.7_7134_relaxed	foldseek	AGK41007.1.1.7_7134	509	95.4	0.93	7134	Hepacivirus vittatae	RNA-dependent RNA polymerase (RdRp) in the genus Hepacivirus, within the family Flaviviridae of positive-sense single-stranded RNA (+ssRNA) viruses; cd23202
1	CF-AKH10573.1.1.6_7109_relaxed	CF-BAA24003.1.11_10589_relaxed	CF-AAA43037.1.10_10358_relaxed	mmseq	AAA43037.1.10_10358	460	95.9	0.93	10358	Cardiovirus A	Protein 3D
1	CF-AKH10573.1.1.6_7109_relaxed	CF-BAA24003.1.11_10589_relaxed	CF-AJI43724.1.12_10431_relaxed	mmseq	AJI43724.1.12_10431	467	95.9	0.94	10431	Mischivirus C	3D
1	CF-AKH10573.1.1.6_7109_relaxed	CF-BAA24003.1.11_10589_relaxed	CF-AFK85007.1.1.6_10429_relaxed	mmseq	AFK85007.1.1.6_10429	466	96.2	0.94	10429	Mischivirus A	RNA-dependent RNA polymerase (RdRp) in the genus Mischivirus of positive-sense single-stranded RNA [(+)ssRNA] viruses, within the family Picornaviridae; cd23227
1	CF-AKH10573.1.1.6_7109_relaxed	CF-BAA24003.1.11_10589_relaxed	CF-AWK02669.1.1.6_10433_relaxed	mmseq	AWK02669.1.1.6_10433	466	96.2	0.94	10433	Mischivirus E	Conserved catalytic core domain of RNA-dependent RNA polymerase (RdRp) from the positive-sense single-stranded RNA [(+)ssRNA] viruses and closely related viruses; cl40470
1	CF-AKH10573.1.1.6_7109_relaxed	CF-BAA24003.1.11_10589_relaxed	CF-BAM44713.1.1.7_10377_relaxed	mmseq	BAM44713.1.1.7_10377	460	95.9	0.93	10377	Cardiovirus D	RNA-dependent RNA polymerase (RdRp) in the Cardiovirus genus of positive-sense single-stranded RNA [(+)ssRNA] viruses, within the family Picornaviridae; cd23211
1	CF-AKH10573.1.1.6_7109_relaxed	CF-BAA24003.1.11_10589_relaxed	CF-BAM44712.1.1.7_10376_relaxed	mmseq	BAM44712.1.1.7_10376	460	95.8	0.93	10376	Cardiovirus D	RNA-dependent RNA polymerase (RdRp) in the Cardiovirus genus of positive-sense single-stranded RNA [(+)ssRNA] viruses, within the family Picornaviridae; cd23211
1	CF-AKH10573.1.1.6_7109_relaxed	CF-BAA24003.1.11_10589_relaxed	CF-AGO68205.1.1.6_10874_relaxed	mmseq	AGO68205.1.1.6_10874	432	95	0.93	10874	Megrivirus A	RNA-dependent RNA polymerase (RdRp) in the genus Megrivirus of positive-sense single-stranded RNA [(+)ssRNA] viruses, within the family Picornaviridae; cd23223
1	CF-AKH10573.1.1.6_7109_relaxed	CF-BAA24003.1.11_10589_relaxed	CF-ADN94255.1.1.6_10882_relaxed	mmseq	ADN94255.1.1.6_10882	430	95.5	0.93	10882	Megrivirus C	RNA-dependent RNA polymerase (RdRp) in the genus Megrivirus of positive-sense single-stranded RNA [(+)ssRNA] viruses, within the family Picornaviridae; cd23223
1	CF-AKH10573.1.1.6_7109_relaxed	CF-BAA24003.1.11_10589_relaxed	CF-AGS15016.1.1.6_10878_relaxed	mmseq	AGS15016.1.1.6_10878	431	95	0.93	10878	Megrivirus B	RNA-dependent RNA polymerase (RdRp) in the genus Megrivirus of positive-sense single-stranded RNA [(+)ssRNA] viruses, within the family Picornaviridae; cd23223
1	CF-AKH10573.1.1.6_7109_relaxed	CF-BAA24003.1.11_10589_relaxed	CF-AUW36413.1.1.6_10884_relaxed	mmseq	AUW36413.1.1.6_10884	432	94.7	0.93	10884	Megrivirus E	RNA-dependent RNA polymerase (RdRp) in the genus Megrivirus of positive-sense single-stranded RNA [(+)ssRNA] viruses, within the family Picornaviridae; cd23223
1	CF-AKH10573.1.1.6_7109_relaxed	CF-BAA24003.1.11_10589_relaxed	CF-AGW95843.1.1.6_10877_relaxed	mmseq	AGW95843.1.1.6_10877	431	95.2	0.93	10877	Megrivirus B	RNA-dependent RNA polymerase (RdRp) in the genus Megrivirus of positive-sense single-stranded RNA [(+)ssRNA] viruses, within the family Picornaviridae; cd23223
1	CF-AKH10573.1.1.6_7109_relaxed	CF-BAA24003.1.11_10589_relaxed	CF-ANQ80547.1.1.6_10892_relaxed	mmseq	ANQ80547.1.1.6_10892	439	94.3	0.93	10892	Poecivirus A	Conserved catalytic core domain of RNA-dependent RNA polymerase (RdRp) from the positive-sense single-stranded RNA [(+)ssRNA] viruses and closely related viruses; cl40470
1	CF-AKH10573.1.1.6_7109_relaxed	CF-BAA24003.1.11_10589_relaxed	CF-AQS23375.1.1.6_10876_relaxed	mmseq	AQS23375.1.1.6_10876	432	95.1	0.93	10876	Megrivirus A	RNA-dependent RNA polymerase (RdRp) in the genus Megrivirus of positive-sense single-stranded RNA [(+)ssRNA] viruses, within the family Picornaviridae; cd23223
1	CF-AKH10573.1.1.6_7109_relaxed	CF-BAA24003.1.11_10589_relaxed	CF-AVN87681.1.1.6_10881_relaxed	mmseq	AVN87681.1.1.6_10881	430	95.3	0.93	10881	Megrivirus C	RNA-dependent RNA polymerase (RdRp) in the genus Megrivirus of positive-sense single-stranded RNA [(+)ssRNA] viruses, within the family Picornaviridae; cd23223
1	CF-AKH10573.1.1.6_7109_relaxed	CF-BAA24003.1.11_10589_relaxed	CF-AIK23444.1.1.6_10880_relaxed	mmseq	AIK23444.1.1.6_10880	430	95.5	0.93	10880	Megrivirus C	RNA-dependent RNA polymerase (RdRp) in the genus Megrivirus of positive-sense single-stranded RNA [(+)ssRNA] viruses, within the family Picornaviridae; cd23223
1	CF-AKH10573.1.1.6_7109_relaxed	CF-BAA24003.1.11_10589_relaxed	CF-ACA05181.1.12_10344_relaxed	mmseq	ACA05181.1.12_10344	467	95.7	0.94	10344	Bovine rhinitis B virus	3D
1	CF-AKH10573.1.1.6_7109_relaxed	CF-BAA24003.1.11_10589_relaxed	CF-AFC40221.1.1.7_10343_relaxed	mmseq	AFC40221.1.1.7_10343	456	94.7	0.93	10343	Bovine rhinitis A virus	Conserved catalytic core domain of RNA-dependent RNA polymerase (RdRp) from the positive-sense single-stranded RNA [(+)ssRNA] viruses and closely related viruses; cl40470
1	CF-AKH10573.1.1.6_7109_relaxed	CF-BAA24003.1.11_10589_relaxed	CF-AAT01783.1.1.8_10354_relaxed	mmseq	AAT01783.1.1.8_10354	458	94.9	0.93	10354	Foot-and-mouth disease virus	Conserved catalytic core domain of RNA-dependent RNA polymerase (RdRp) from the positive-sense single-stranded RNA [(+)ssRNA] viruses and closely related viruses; cl40470
1	CF-AKH10573.1.1.6_7109_relaxed	CF-BAA24003.1.11_10589_relaxed	CF-ANN02882.1.1.7_10348_relaxed	mmseq	ANN02882.1.1.7_10348	455	95	0.93	10348	Bovine rhinitis B virus	Conserved catalytic core domain of RNA-dependent RNA polymerase (RdRp) from the positive-sense single-stranded RNA [(+)ssRNA] viruses and closely related viruses; cl40470
1	CF-AKH10573.1.1.6_7109_relaxed	CF-BAA24003.1.11_10589_relaxed	CF-AAT01748.1.1.8_10352_relaxed	mmseq	AAT01748.1.1.8_10352	458	94.9	0.93	10352	Foot-and-mouth disease virus	RNA-dependent RNA polymerase (RdRp) in the Aphthovirus genus of positive-sense single-stranded RNA [(+)ssRNA] viruses; cd23210
1	CF-AKH10573.1.1.6_7109_relaxed	CF-BAA24003.1.11_10589_relaxed	CF-AAT01695.1.1.8_10351_relaxed	mmseq	AAT01695.1.1.8_10351	458	94.5	0.93	10351	Foot-and-mouth disease virus	RNA-dependent RNA polymerase (RdRp) in the Aphthovirus genus of positive-sense single-stranded RNA [(+)ssRNA] viruses; cd23210
1	CF-AKH10573.1.1.6_7109_relaxed	CF-BAA24003.1.11_10589_relaxed	CF-AHV90410.1.11_10894_relaxed	mmseq	AHV90410.1.11_10894	476	94.3	0.92	10894	Rafivirus A	3D
1	CF-AKH10573.1.1.6_7109_relaxed	CF-BAA24003.1.11_10589_relaxed	CF-AWS20965.1.1.7_10896_relaxed	mmseq	AWS20965.1.1.7_10896	453	95.4	0.94	10896	Rafivirus C	Conserved catalytic core domain of RNA-dependent RNA polymerase (RdRp) from the positive-sense single-stranded RNA [(+)ssRNA] viruses and closely related viruses; cl40470
1	CF-AKH10573.1.1.6_7109_relaxed	CF-BAA24003.1.11_10589_relaxed	CF-AHV90410.1.1.9_10894_relaxed	mmseq	AHV90410.1.1.9_10894	453	95.4	0.93	10894	Rafivirus A	Conserved catalytic core domain of RNA-dependent RNA polymerase (RdRp) from the positive-sense single-stranded RNA [(+)ssRNA] viruses and closely related viruses; cl40470
1	CF-AKH10573.1.1.6_7109_relaxed	CF-BAA24003.1.11_10589_relaxed	CF-AWS20965.1.10_10896_relaxed	mmseq	AWS20965.1.10_10896	468	95.3	0.94	10896	Rafivirus C	3D protein
1	CF-AKH10573.1.1.6_7109_relaxed	CF-BAA24003.1.11_10589_relaxed	CF-AVM87457.1.1.6_10890_relaxed	foldseek	AVM87457.1.1.6_10890	462	94.4	0.93	10890	Pemapivirus A	Conserved catalytic core domain of RNA-dependent RNA polymerase (RdRp) from the positive-sense single-stranded RNA [(+)ssRNA] viruses and closely related viruses; cl40470
1	CF-AKH10573.1.1.6_7109_relaxed	CF-BAA24003.1.11_10589_relaxed	CF-AVM87423.1.1.5_10891_relaxed	mmseq	AVM87423.1.1.5_10891	462	94.3	0.93	10891	Pemapivirus B	Conserved catalytic core domain of RNA-dependent RNA polymerase (RdRp) from the positive-sense single-stranded RNA [(+)ssRNA] viruses and closely related viruses; cl40470
1	CF-AKH10573.1.1.6_7109_relaxed	CF-BAA24003.1.11_10589_relaxed	CF-BAA24003.1.11_10589_relaxed	foldseek	BAA24003.1.11_10589	461	96.8	0.95	10589	Enterovirus E	Polymerase(3D)
1	CF-AKH10573.1.1.6_7109_relaxed	CF-BAA24003.1.11_10589_relaxed	CF-ACK37378.1.11_10649_relaxed	mmseq	ACK37378.1.11_10649	460	95.5	0.93	10649	Rhinovirus A	3D
1	CF-AKH10573.1.1.6_7109_relaxed	CF-BAA24003.1.11_10589_relaxed	CF-ACK37382.1.11_10656_relaxed	mmseq	ACK37382.1.11_10656	460	95.6	0.93	10656	Rhinovirus A	3D
1	CF-AKH10573.1.1.6_7109_relaxed	CF-BAA24003.1.11_10589_relaxed	CF-ABI54482.1.1.25_7166_relaxed	mmseq	ABI54482.1.1.25_7166	567	90.9	0.9	7166	Orthoflavivirus jugraense	Catalytic core domain of RNA-dependent RNA polymerase (RdRp) in the genus Flavivirus, within the family Flaviviridae of positive-sense single-stranded RNA (+ssRNA) viruses; cd23204
1	CF-AKH10573.1.1.6_7109_relaxed	CF-BAA24003.1.11_10589_relaxed	CF-AAV34152.1.1.14_7136_relaxed	mmseq	AAV34152.1.1.14_7136	568	91.5	0.91	7136	Orthoflavivirus aroaense	Catalytic core domain of RNA-dependent RNA polymerase (RdRp) in the genus Flavivirus, within the family Flaviviridae of positive-sense single-stranded RNA (+ssRNA) viruses; cd23204
1	CF-AKH10573.1.1.6_7109_relaxed	CF-BAA24003.1.11_10589_relaxed	CF-AAF37322.1.1.10_7144_relaxed	mmseq	AAF37322.1.1.10_7144	560	91.7	0.92	7144	Orthoflavivirus bravoense	Catalytic core domain of RNA-dependent RNA polymerase (RdRp) in the genus Flavivirus, within the family Flaviviridae of positive-sense single-stranded RNA (+ssRNA) viruses; cd23204
1	CF-AKH10573.1.1.6_7109_relaxed	CF-BAA24003.1.11_10589_relaxed	CF-AIU94740.1.1.14_7146_relaxed	mmseq	AIU94740.1.1.14_7146	567	91.3	0.91	7146	Orthoflavivirus cacipacoreense	Catalytic core domain of RNA-dependent RNA polymerase (RdRp) in the genus Flavivirus, within the family Flaviviridae of positive-sense single-stranded RNA (+ssRNA) viruses; cd23204
1	CF-AKH10573.1.1.6_7109_relaxed	CF-BAA24003.1.11_10589_relaxed	CF-ABI54478.1.1.26_7198_relaxed	mmseq	ABI54478.1.1.26_7198	567	91.2	0.9	7198	Orthoflavivirus saboyaense	Catalytic core domain of RNA-dependent RNA polymerase (RdRp) in the genus Flavivirus, within the family Flaviviridae of positive-sense single-stranded RNA (+ssRNA) viruses; cd23204
1	CF-AKH10573.1.1.6_7109_relaxed	CF-BAA24003.1.11_10589_relaxed	CF-AAF05296.1.1.12_7186_relaxed	mmseq	AAF05296.1.1.12_7186	566	91.5	0.91	7186	Orthoflavivirus murrayense	Catalytic core domain of RNA-dependent RNA polymerase (RdRp) in the genus Flavivirus, within the family Flaviviridae of positive-sense single-stranded RNA (+ssRNA) viruses; cd23204
1	CF-AKH10573.1.1.6_7109_relaxed	CF-BAA24003.1.11_10589_relaxed	CF-AJA91182.1.1.10_7167_relaxed	mmseq	AJA91182.1.1.10_7167	560	91.9	0.92	7167	Orthoflavivirus jutiapaense	Catalytic core domain of RNA-dependent RNA polymerase (RdRp) in the genus Flavivirus, within the family Flaviviridae of positive-sense single-stranded RNA (+ssRNA) viruses; cd23204
1	CF-AKH10573.1.1.6_7109_relaxed	CF-BAA24003.1.11_10589_relaxed	CF-BAC79364.1.1.12_7209_relaxed	mmseq	BAC79364.1.1.12_7209	567	91.9	0.9	7209	Orthoflavivirus yokoseense	Catalytic core domain of RNA-dependent RNA polymerase (RdRp) in the genus Flavivirus, within the family Flaviviridae of positive-sense single-stranded RNA (+ssRNA) viruses; cd23204
1	CF-AKH10573.1.1.6_7109_relaxed	CF-BAA24003.1.11_10589_relaxed	CF-ABI54473.1.1.24_7143_relaxed	mmseq	ABI54473.1.1.24_7143	567	90.9	0.9	7143	Orthoflavivirus boubouiense	Catalytic core domain of RNA-dependent RNA polymerase (RdRp) in the genus Flavivirus, within the family Flaviviridae of positive-sense single-stranded RNA (+ssRNA) viruses; cd23204
1	CF-AKH10573.1.1.6_7109_relaxed	CF-BAA24003.1.11_10589_relaxed	CF-AAS59402.1.1.12_7205_relaxed	mmseq	AAS59402.1.1.12_7205	567	91.4	0.91	7205	Orthoflavivirus usutuense	Catalytic core domain of RNA-dependent RNA polymerase (RdRp) in the genus Flavivirus, within the family Flaviviridae of positive-sense single-stranded RNA (+ssRNA) viruses; cd23204
1	CF-AKH10573.1.1.6_7109_relaxed	CF-BAA24003.1.11_10589_relaxed	CF-ABB90670.1.1.11_7168_relaxed	mmseq	ABB90670.1.1.11_7168	564	91.7	0.91	7168	Orthoflavivirus kadamense	Catalytic core domain of RNA-dependent RNA polymerase (RdRp) in the genus Flavivirus, within the family Flaviviridae of positive-sense single-stranded RNA (+ssRNA) viruses; cd23204
1	CF-AKH10573.1.1.6_7109_relaxed	CF-BAA24003.1.11_10589_relaxed	CF-AAB58782.1.1.16_7150_relaxed	mmseq	AAB58782.1.1.16_7150	564	91.5	0.9	7150	Orthoflavivirus denguei	Catalytic core domain of RNA-dependent RNA polymerase (RdRp) in the genus Flavivirus, within the family Flaviviridae of positive-sense single-stranded RNA (+ssRNA) viruses; cd23204
1	CF-AKH10573.1.1.6_7109_relaxed	CF-BAA24003.1.11_10589_relaxed	CF-AGK41018.1.1.5_7234_relaxed	mmseq	AGK41018.1.1.5_7234	483	93.4	0.91	7234	Pegivirus sturnirae	RNA-dependent RNA polymerase (RdRp) in the genus Pegivirus, within the family Flaviviridae of positive-sense single-stranded RNA (+ssRNA) viruses; cd23203
1	CF-AKH10573.1.1.6_7109_relaxed	CF-BAA24003.1.11_10589_relaxed	CF-AAC55951.1.1.7_7219_relaxed	mmseq	AAC55951.1.1.7_7219	475	93.6	0.91	7219	Pegivirus hominis	RNA-dependent RNA polymerase (RdRp) in the genus Pegivirus, within the family Flaviviridae of positive-sense single-stranded RNA (+ssRNA) viruses; cd23203
1	CF-AKH10573.1.1.6_7109_relaxed	CF-BAA24003.1.11_10589_relaxed	CF-BAA36518.1.1.7_7224_relaxed	mmseq	BAA36518.1.1.7_7224	475	93.3	0.91	7224	Pegivirus hominis	RNA-dependent RNA polymerase (RdRp) in the genus Pegivirus, within the family Flaviviridae of positive-sense single-stranded RNA (+ssRNA) viruses; cd23203
1	CF-AKH10573.1.1.6_7109_relaxed	CF-BAA24003.1.11_10589_relaxed	CF-ADL38961.1.1.5_10887_relaxed	mmseq	ADL38961.1.1.5_10887	452	95.4	0.93	10887	Oscivirus A	Conserved catalytic core domain of RNA-dependent RNA polymerase (RdRp) from the positive-sense single-stranded RNA [(+)ssRNA] viruses and closely related viruses; cl40470
1	CF-AKH10573.1.1.6_7109_relaxed	CF-BAA24003.1.11_10589_relaxed	CF-BAB62889.1.1.7_10852_relaxed	mmseq	BAB62889.1.1.7_10852	458	95.5	0.94	10852	Aichivirus A	RNA-dependent RNA polymerase (RdRp) in the Kobuvirus genus of positive-sense single-stranded RNA [(+)ssRNA] viruses, within the family Picornaviridae; cd23214
1	CF-AKH10573.1.1.6_7109_relaxed	CF-BAA24003.1.11_10589_relaxed	CF-AEM05831.1.1.6_10854_relaxed	mmseq	AEM05831.1.1.6_10854	458	95.4	0.94	10854	Aichivirus A	RNA-dependent RNA polymerase (RdRp) in the Kobuvirus genus of positive-sense single-stranded RNA [(+)ssRNA] viruses, within the family Picornaviridae; cd23214
1	CF-AKH10573.1.1.6_7109_relaxed	CF-BAA24003.1.11_10589_relaxed	CF-AEL19656.1.1.7_10853_relaxed	mmseq	AEL19656.1.1.7_10853	458	95.5	0.93	10853	Aichivirus A	RNA-dependent RNA polymerase (RdRp) in the Kobuvirus genus of positive-sense single-stranded RNA [(+)ssRNA] viruses, within the family Picornaviridae; cd23214
1	CF-AKH10573.1.1.6_7109_relaxed	CF-BAA24003.1.11_10589_relaxed	CF-AFO66657.1.1.4_10849_relaxed	mmseq	AFO66657.1.1.4_10849	466	95.8	0.93	10849	Gallivirus A	Conserved catalytic core domain of RNA-dependent RNA polymerase (RdRp) from the positive-sense single-stranded RNA [(+)ssRNA] viruses and closely related viruses; cl40470
1	CF-AKH10573.1.1.6_7109_relaxed	CF-BAA24003.1.11_10589_relaxed	CF-AVM87410.1.1.6_10920_relaxed	foldseek	AVM87410.1.1.6_10920	455	95.7	0.93	10920	Tropivirus B	Conserved catalytic core domain of RNA-dependent RNA polymerase (RdRp) from the positive-sense single-stranded RNA [(+)ssRNA] viruses and closely related viruses; cl40470
1	CF-AKH10573.1.1.6_7109_relaxed	CF-BAA24003.1.11_10589_relaxed	CF-AVM87415.1.1.5_10851_relaxed	foldseek	AVM87415.1.1.5_10851	426	95.3	0.94	10851	Hemipivirus A	Conserved catalytic core domain of RNA-dependent RNA polymerase (RdRp) from the positive-sense single-stranded RNA [(+)ssRNA] viruses and closely related viruses; cl40470
1	CF-AKH10573.1.1.6_7109_relaxed	CF-BAA24003.1.11_10589_relaxed	CF-AVM87448.1.1.5_10895_relaxed	foldseek	AVM87448.1.1.5_10895	453	95.7	0.94	10895	Rafivirus B	Conserved catalytic core domain of RNA-dependent RNA polymerase (RdRp) from the positive-sense single-stranded RNA [(+)ssRNA] viruses and closely related viruses; cl40470
1	CF-AKH10573.1.1.6_7109_relaxed	CF-BAA24003.1.11_10589_relaxed	CF-AAT01772.1.1.8_10350_relaxed	mmseq	AAT01772.1.1.8_10350	458	95.1	0.93	10350	Foot-and-mouth disease virus	RNA-dependent RNA polymerase (RdRp) in the Aphthovirus genus of positive-sense single-stranded RNA [(+)ssRNA] viruses; cd23210
1	CF-AKH10573.1.1.6_7109_relaxed	CF-BAA24003.1.11_10589_relaxed	CF-ACH70606.1.1.15_7207_relaxed	mmseq	ACH70606.1.1.15_7207	567	91.2	0.9	7207	Orthoflavivirus wesselsbronense	Catalytic core domain of RNA-dependent RNA polymerase (RdRp) in the genus Flavivirus, within the family Flaviviridae of positive-sense single-stranded RNA (+ssRNA) viruses; cd23204
1	CF-AKH10573.1.1.6_7109_relaxed	CF-BAA24003.1.11_10589_relaxed	CF-AAV34155.1.1.13_7162_relaxed	mmseq	AAV34155.1.1.13_7162	567	91.6	0.91	7162	Orthoflavivirus ilheusense	Catalytic core domain of RNA-dependent RNA polymerase (RdRp) in the genus Flavivirus, within the family Flaviviridae of positive-sense single-stranded RNA (+ssRNA) viruses; cd23204
1	CF-AKH10573.1.1.6_7109_relaxed	CF-BAA24003.1.11_10589_relaxed	CF-AFS89612.2.1.12_7190_relaxed	mmseq	AFS89612.2.1.12_7190	567	91.3	0.91	7190	Orthoflavivirus ntayaense	Catalytic core domain of RNA-dependent RNA polymerase (RdRp) in the genus Flavivirus, within the family Flaviviridae of positive-sense single-stranded RNA (+ssRNA) viruses; cd23204
1	CF-AKH10573.1.1.6_7109_relaxed	CF-BAA24003.1.11_10589_relaxed	CF-ABI23561.1.1.11_7158_relaxed	mmseq	ABI23561.1.1.11_7158	567	90.8	0.9	7158	Orthoflavivirus entebbeense	Catalytic core domain of RNA-dependent RNA polymerase (RdRp) in the genus Flavivirus, within the family Flaviviridae of positive-sense single-stranded RNA (+ssRNA) viruses; cd23204
1	CF-AKH10573.1.1.6_7109_relaxed	CF-BAA24003.1.11_10589_relaxed	CF-BAA00176.1.1.11_7189_relaxed	mmseq	BAA00176.1.1.11_7189	567	91.6	0.91	7189	Orthoflavivirus nilense	Catalytic core domain of RNA-dependent RNA polymerase (RdRp) in the genus Flavivirus, within the family Flaviviridae of positive-sense single-stranded RNA (+ssRNA) viruses; cd23204
1	CF-AKH10573.1.1.6_7109_relaxed	CF-BAA24003.1.11_10589_relaxed	CF-AAL32169.1.1.12_7196_relaxed	mmseq	AAL32169.1.1.12_7196	564	91.9	0.91	7196	Orthoflavivirus powassanense	Catalytic core domain of RNA-dependent RNA polymerase (RdRp) in the genus Flavivirus, within the family Flaviviridae of positive-sense single-stranded RNA (+ssRNA) viruses; cd23204
1	CF-AKH10573.1.1.6_7109_relaxed	CF-BAA24003.1.11_10589_relaxed	CF-AAL08421.1.1.12_7174_relaxed	mmseq	AAL08421.1.1.12_7174	564	92.1	0.91	7174	Orthoflavivirus kyasanurense	Catalytic core domain of RNA-dependent RNA polymerase (RdRp) in the genus Flavivirus, within the family Flaviviridae of positive-sense single-stranded RNA (+ssRNA) viruses; cd23204
1	CF-AKH10573.1.1.6_7109_relaxed	CF-BAA24003.1.11_10589_relaxed	CF-ABB90669.1.1.11_7161_relaxed	mmseq	ABB90669.1.1.11_7161	564	91.7	0.91	7161	Orthoflavivirus gadgetsense	Catalytic core domain of RNA-dependent RNA polymerase (RdRp) in the genus Flavivirus, within the family Flaviviridae of positive-sense single-stranded RNA (+ssRNA) viruses; cd23204
1	CF-AKH10573.1.1.6_7109_relaxed	CF-BAA24003.1.11_10589_relaxed	CF-ACK37396.1.11_10675_relaxed	mmseq	ACK37396.1.11_10675	460	95.5	0.93	10675	Rhinovirus A	3D
1	CF-AKH10573.1.1.6_7109_relaxed	CF-BAA24003.1.11_10589_relaxed	CF-ACK37387.1.11_10665_relaxed	mmseq	ACK37387.1.11_10665	460	95.5	0.93	10665	Rhinovirus A	3D
1	CF-AKH10573.1.1.6_7109_relaxed	CF-BAA24003.1.11_10589_relaxed	CF-ABF51194.1.11_10678_relaxed	mmseq	ABF51194.1.11_10678	460	95.2	0.93	10678	Rhinovirus A	3D (polymerase)
1	CF-AKH10573.1.1.6_7109_relaxed	CF-BAA24003.1.11_10589_relaxed	CF-ABO69370.1.1.10_10640_relaxed	mmseq	ABO69370.1.1.10_10640	452	94.9	0.93	10640	Rhinovirus A	Conserved catalytic core domain of RNA-dependent RNA polymerase (RdRp) from the positive-sense single-stranded RNA [(+)ssRNA] viruses and closely related viruses; cl40470
1	CF-AKH10573.1.1.6_7109_relaxed	CF-BAA24003.1.11_10589_relaxed	CF-ABF51185.1.1.10_10664_relaxed	mmseq	ABF51185.1.1.10_10664	452	95.1	0.93	10664	Rhinovirus A	Conserved catalytic core domain of RNA-dependent RNA polymerase (RdRp) from the positive-sense single-stranded RNA [(+)ssRNA] viruses and closely related viruses; cl40470
1	CF-AKH10573.1.1.6_7109_relaxed	CF-BAA24003.1.11_10589_relaxed	CF-ACK37433.1.1.10_10638_relaxed	mmseq	ACK37433.1.1.10_10638	452	95.3	0.93	10638	Rhinovirus A	Conserved catalytic core domain of RNA-dependent RNA polymerase (RdRp) from the positive-sense single-stranded RNA [(+)ssRNA] viruses and closely related viruses; cl40470
1	CF-AKH10573.1.1.6_7109_relaxed	CF-BAA24003.1.11_10589_relaxed	CF-ACK37387.1.1.10_10665_relaxed	mmseq	ACK37387.1.1.10_10665	452	95	0.93	10665	Rhinovirus A	Conserved catalytic core domain of RNA-dependent RNA polymerase (RdRp) from the positive-sense single-stranded RNA [(+)ssRNA] viruses and closely related viruses; cl40470
1	CF-AKH10573.1.1.6_7109_relaxed	CF-BAA24003.1.11_10589_relaxed	CF-ACK37388.1.1.10_10666_relaxed	mmseq	ACK37388.1.1.10_10666	452	95.7	0.94	10666	Rhinovirus A	Conserved catalytic core domain of RNA-dependent RNA polymerase (RdRp) from the positive-sense single-stranded RNA [(+)ssRNA] viruses and closely related viruses; cl40470
1	CF-AKH10573.1.1.6_7109_relaxed	CF-BAA24003.1.11_10589_relaxed	CF-ABF51203.1.1.10_10697_relaxed	mmseq	ABF51203.1.1.10_10697	452	95.3	0.93	10697	Rhinovirus A	Conserved catalytic core domain of RNA-dependent RNA polymerase (RdRp) from the positive-sense single-stranded RNA [(+)ssRNA] viruses and closely related viruses; cl40470
1	CF-AKH10573.1.1.6_7109_relaxed	CF-BAA24003.1.11_10589_relaxed	CF-ACK37409.1.1.10_10728_relaxed	mmseq	ACK37409.1.1.10_10728	452	95.9	0.94	10728	Rhinovirus B	Conserved catalytic core domain of RNA-dependent RNA polymerase (RdRp) from the positive-sense single-stranded RNA [(+)ssRNA] viruses and closely related viruses; cl40470
1	CF-AKH10573.1.1.6_7109_relaxed	CF-BAA24003.1.11_10589_relaxed	CF-ACK37427.1.1.10_10703_relaxed	mmseq	ACK37427.1.1.10_10703	452	95.3	0.93	10703	Rhinovirus A	Conserved catalytic core domain of RNA-dependent RNA polymerase (RdRp) from the positive-sense single-stranded RNA [(+)ssRNA] viruses and closely related viruses; cl40470
1	CF-AKH10573.1.1.6_7109_relaxed	CF-BAA24003.1.11_10589_relaxed	CF-ABO69375.1.1.10_10702_relaxed	mmseq	ABO69375.1.1.10_10702	452	95.1	0.93	10702	Rhinovirus A	Conserved catalytic core domain of RNA-dependent RNA polymerase (RdRp) from the positive-sense single-stranded RNA [(+)ssRNA] viruses and closely related viruses; cl40470
1	CF-AKH10573.1.1.6_7109_relaxed	CF-BAA24003.1.11_10589_relaxed	CF-BAU71153.1.12_10458_relaxed	foldseek	BAU71153.1.12_10458	463	95.3	0.93	10458	Tottorivirus A	3D
1	CF-AKH10573.1.1.6_7109_relaxed	CF-BAA24003.1.11_10589_relaxed	CF-AFS33288.1.12_10418_relaxed	mmseq	AFS33288.1.12_10418	456	95.3	0.93	10418	Hunnivirus A	3D
1	CF-AKH10573.1.1.6_7109_relaxed	CF-BAA24003.1.11_10589_relaxed	CF-ADO85550.2.12_10419_relaxed	mmseq	ADO85550.2.12_10419	456	95	0.93	10419	Hunnivirus A	3D
1	CF-AKH10573.1.1.6_7109_relaxed	CF-BAA24003.1.11_10589_relaxed	CF-CAB40546.1.12_10440_relaxed	foldseek	CAB40546.1.12_10440	452	95.4	0.93	10440	Teschovirus A	3D protein
1	CF-AKH10573.1.1.6_7109_relaxed	CF-BAA24003.1.11_10589_relaxed	CF-AAF60952.1_11454_relaxed	mmseq	AAF60952.1_11454	527	93.3	0.91	11454	Avastrovirus 3	Product: RNA polymerase
1	CF-AKH10573.1.1.6_7109_relaxed	CF-BAA24003.1.11_10589_relaxed	CF-AUW34301.1.1.4_10819_relaxed	foldseek	AUW34301.1.1.4_10819	445	92	0.92	10819	Crahelivirus A	Conserved catalytic core domain of RNA-dependent RNA polymerase (RdRp) from the positive-sense single-stranded RNA [(+)ssRNA] viruses and closely related viruses; cl40470
1	CF-AKH10573.1.1.6_7109_relaxed	CF-BAA24003.1.11_10589_relaxed	CF-ABC41566.1.10_10947_relaxed	foldseek	ABC41566.1.10_10947	469	95.9	0.94	10947	Parechovirus A	3D
1	CF-AKH10573.1.1.6_7109_relaxed	CF-BAA24003.1.11_10589_relaxed	CF-BAC23086.1.10_10946_relaxed	mmseq	BAC23086.1.10_10946	469	95.9	0.94	10946	Parechovirus A	3D
1	CF-AKH10573.1.1.6_7109_relaxed	CF-BAA24003.1.11_10589_relaxed	CF-ACF60607.1.10_10951_relaxed	mmseq	ACF60607.1.10_10951	469	95.8	0.94	10951	Parechovirus A	3D
1	CF-AKH10573.1.1.6_7109_relaxed	CF-BAA24003.1.11_10589_relaxed	CF-ACD80088.1.10_10950_relaxed	mmseq	ACD80088.1.10_10950	469	95.8	0.94	10950	Parechovirus A	3D
1	CF-AKH10573.1.1.6_7109_relaxed	CF-BAA24003.1.11_10589_relaxed	CF-BAF63403.1.10_10949_relaxed	mmseq	BAF63403.1.10_10949	469	95.9	0.94	10949	Parechovirus A	3D
1	CF-AKH10573.1.1.6_7109_relaxed	CF-BAA24003.1.11_10589_relaxed	CF-AMB21237.2.10_10960_relaxed	mmseq	AMB21237.2.10_10960	469	95.8	0.94	10960	Parechovirus A	3D
1	CF-AKH10573.1.1.6_7109_relaxed	CF-BAA24003.1.11_10589_relaxed	CF-AIU36220.1.1.5_7131_relaxed	mmseq	AIU36220.1.1.5_7131	512	94.3	0.91	7131	Hepacivirus ratti	RNA-dependent RNA polymerase (RdRp) in the genus Hepacivirus, within the family Flaviviridae of positive-sense single-stranded RNA (+ssRNA) viruses; cd23202
1	CF-AKH10573.1.1.6_7109_relaxed	CF-BAA24003.1.11_10589_relaxed	CF-AAF75259.1.1.12_7175_relaxed	foldseek	AAF75259.1.1.12_7175	564	92.2	0.91	7175	Orthoflavivirus langatense	Catalytic core domain of RNA-dependent RNA polymerase (RdRp) in the genus Flavivirus, within the family Flaviviridae of positive-sense single-stranded RNA (+ssRNA) viruses; cd23204
1	CF-AKH10573.1.1.6_7109_relaxed	CF-BAA24003.1.11_10589_relaxed	CF-ABB90668.1.1.11_7183_relaxed	mmseq	ABB90668.1.1.11_7183	566	91.4	0.91	7183	Orthoflavivirus meabanense	Catalytic core domain of RNA-dependent RNA polymerase (RdRp) in the genus Flavivirus, within the family Flaviviridae of positive-sense single-stranded RNA (+ssRNA) viruses; cd23204
1	CF-AKH10573.1.1.6_7109_relaxed	CF-BAA24003.1.11_10589_relaxed	CF-ABB90673.1.1.12_7197_relaxed	mmseq	ABB90673.1.1.12_7197	564	91.5	0.9	7197	Orthoflavivirus royalense	Catalytic core domain of RNA-dependent RNA polymerase (RdRp) in the genus Flavivirus, within the family Flaviviridae of positive-sense single-stranded RNA (+ssRNA) viruses; cd23204
1	CF-AKH10573.1.1.6_7109_relaxed	CF-BAA24003.1.11_10589_relaxed	CF-AAA99437.1.1.16_7152_relaxed	mmseq	AAA99437.1.1.16_7152	565	91	0.9	7152	Orthoflavivirus denguei	Catalytic core domain of RNA-dependent RNA polymerase (RdRp) in the genus Flavivirus, within the family Flaviviridae of positive-sense single-stranded RNA (+ssRNA) viruses; cd23204
1	CF-AKH10573.1.1.6_7109_relaxed	CF-BAA24003.1.11_10589_relaxed	CF-AAK01233.1.1.16_7153_relaxed	mmseq	AAK01233.1.1.16_7153	565	91.2	0.91	7153	Orthoflavivirus denguei	Catalytic core domain of RNA-dependent RNA polymerase (RdRp) in the genus Flavivirus, within the family Flaviviridae of positive-sense single-stranded RNA (+ssRNA) viruses; cd23204
1	CF-AKH10573.1.1.6_7109_relaxed	CF-BAA24003.1.11_10589_relaxed	CF-AAA48498.2.1.12_7188_relaxed	mmseq	AAA48498.2.1.12_7188	567	91.5	0.91	7188	Orthoflavivirus nilense	Catalytic core domain of RNA-dependent RNA polymerase (RdRp) in the genus Flavivirus, within the family Flaviviridae of positive-sense single-stranded RNA (+ssRNA) viruses; cd23204
1	CF-AKH10573.1.1.6_7109_relaxed	CF-BAA24003.1.11_10589_relaxed	CF-ABB90676.1.1.12_7180_relaxed	mmseq	ABB90676.1.1.12_7180	564	92.1	0.92	7180	Orthoflavivirus loupingi	Catalytic core domain of RNA-dependent RNA polymerase (RdRp) in the genus Flavivirus, within the family Flaviviridae of positive-sense single-stranded RNA (+ssRNA) viruses; cd23204
1	CF-AKH10573.1.1.6_7109_relaxed	CF-BAA24003.1.11_10589_relaxed	CF-ACL15185.1.11_10383_relaxed	mmseq	ACL15185.1.11_10383	463	96.2	0.94	10383	Cosavirus A	3D
1	CF-AKH10573.1.1.6_7109_relaxed	CF-BAA24003.1.11_10589_relaxed	CF-AFJ04539.1.1.6_10414_relaxed	mmseq	AFJ04539.1.1.6_10414	463	96.1	0.94	10414	Cosavirus F	RNA-dependent RNA polymerase (RdRp) in the genus Cosavirus of positive-sense single-stranded RNA [(+)ssRNA] viruses, within the family Picornaviridae; cd23226
1	CF-AKH10573.1.1.6_7109_relaxed	CF-BAA24003.1.11_10589_relaxed	CF-ACL15191.1.1.6_10408_relaxed	mmseq	ACL15191.1.1.6_10408	461	96.1	0.94	10408	Cosavirus D	RNA-dependent RNA polymerase (RdRp) in the genus Cosavirus of positive-sense single-stranded RNA [(+)ssRNA] viruses, within the family Picornaviridae; cd23226
1	CF-AKH10573.1.1.6_7109_relaxed	CF-BAA24003.1.11_10589_relaxed	CF-ALE27082.1.1.5_7216_relaxed	foldseek	ALE27082.1.1.5_7216	475	93.3	0.91	7216	Pegivirus columbiaense	Conserved catalytic core domain of RNA-dependent RNA polymerase (RdRp) from the positive-sense single-stranded RNA [(+)ssRNA] viruses and closely related viruses; cl40470
1	CF-AKH10573.1.1.6_7109_relaxed	CF-BAA24003.1.11_10589_relaxed	CF-AGK41006.1.1.7_7233_relaxed	foldseek	AGK41006.1.1.7_7233	476	94.6	0.92	7233	Pegivirus scotophili	RNA-dependent RNA polymerase (RdRp) in the genus Pegivirus, within the family Flaviviridae of positive-sense single-stranded RNA (+ssRNA) viruses; cd23203
1	CF-AKH10573.1.1.6_7109_relaxed	CF-BAA24003.1.11_10589_relaxed	CF-AGK41010.1.1.7_7215_relaxed	mmseq	AGK41010.1.1.7_7215	476	94.4	0.92	7215	Pegivirus carolliae	RNA-dependent RNA polymerase (RdRp) in the genus Pegivirus, within the family Flaviviridae of positive-sense single-stranded RNA (+ssRNA) viruses; cd23203
1	CF-AKH10573.1.1.6_7109_relaxed	CF-BAA24003.1.11_10589_relaxed	CF-AGJ71780.1.1.6_7228_relaxed	mmseq	AGJ71780.1.1.6_7228	476	94	0.91	7228	Pegivirus neotomae	RNA-dependent RNA polymerase (RdRp) in the genus Pegivirus, within the family Flaviviridae of positive-sense single-stranded RNA (+ssRNA) viruses; cd23203
1	CF-AKH10573.1.1.6_7109_relaxed	CF-BAA24003.1.11_10589_relaxed	CF-AQV09561.1.1.5_7132_relaxed	foldseek	AQV09561.1.1.5_7132	512	94.5	0.91	7132	Hepacivirus ratti	RNA-dependent RNA polymerase (RdRp) in the genus Hepacivirus, within the family Flaviviridae of positive-sense single-stranded RNA (+ssRNA) viruses; cd23202
1	CF-AKH10573.1.1.6_7109_relaxed	CF-BAA24003.1.11_10589_relaxed	CF-ABF51195.1.1.10_10659_relaxed	mmseq	ABF51195.1.1.10_10659	450	95	0.93	10659	Rhinovirus A	Conserved catalytic core domain of RNA-dependent RNA polymerase (RdRp) from the positive-sense single-stranded RNA [(+)ssRNA] viruses and closely related viruses; cl40470
1	CF-AKH10573.1.1.6_7109_relaxed	CF-BAA24003.1.11_10589_relaxed	CF-ACK37397.1.11_10676_relaxed	mmseq	ACK37397.1.11_10676	460	95.6	0.93	10676	Rhinovirus A	3D
1	CF-AKH10573.1.1.6_7109_relaxed	CF-BAA24003.1.11_10589_relaxed	CF-ACK37385.1.11_10663_relaxed	mmseq	ACK37385.1.11_10663	460	95.4	0.93	10663	Rhinovirus A	3D
1	CF-AKH10573.1.1.6_7109_relaxed	CF-BAA24003.1.11_10589_relaxed	CF-ABF51197.1.11_10636_relaxed	mmseq	ABF51197.1.11_10636	460	95.9	0.94	10636	Rhinovirus A	3D (polymerase)
1	CF-AKH10573.1.1.6_7109_relaxed	CF-BAA24003.1.11_10589_relaxed	CF-ABF51199.1.11_10660_relaxed	mmseq	ABF51199.1.11_10660	460	95.8	0.94	10660	Rhinovirus A	3D (polymerase)
1	CF-AKH10573.1.1.6_7109_relaxed	CF-BAA24003.1.11_10589_relaxed	CF-ABF51192.1.1.10_10639_relaxed	mmseq	ABF51192.1.1.10_10639	450	94.7	0.93	10639	Rhinovirus A	Conserved catalytic core domain of RNA-dependent RNA polymerase (RdRp) from the positive-sense single-stranded RNA [(+)ssRNA] viruses and closely related viruses; cl40470
1	CF-AKH10573.1.1.6_7109_relaxed	CF-BAA24003.1.11_10589_relaxed	CF-ABF51196.1.1.10_10692_relaxed	mmseq	ABF51196.1.1.10_10692	450	94.5	0.93	10692	Rhinovirus A	Conserved catalytic core domain of RNA-dependent RNA polymerase (RdRp) from the positive-sense single-stranded RNA [(+)ssRNA] viruses and closely related viruses; cl40470
1	CF-AKH10573.1.1.6_7109_relaxed	CF-BAA24003.1.11_10589_relaxed	CF-ACL15186.1.1.6_10384_relaxed	foldseek	ACL15186.1.1.6_10384	462	96.4	0.94	10384	Cosavirus A	Conserved catalytic core domain of RNA-dependent RNA polymerase (RdRp) from the positive-sense single-stranded RNA [(+)ssRNA] viruses and closely related viruses; cl40470
1	CF-AKH10573.1.1.6_7109_relaxed	CF-BAA24003.1.11_10589_relaxed	CF-ABF51189.1.11_10661_relaxed	mmseq	ABF51189.1.11_10661	460	95.6	0.94	10661	Rhinovirus A	3D (polymerase)
1	CF-AKH10573.1.1.6_7109_relaxed	CF-BAA24003.1.11_10589_relaxed	CF-SNQ27946.1.12_10975_relaxed	foldseek	SNQ27946.1.12_10975	455	95.5	0.94	10975	Pasivirus A	3D; RNA-dependent RNA polymerase
1	CF-AKH10573.1.1.6_7109_relaxed	CF-BAA24003.1.11_10589_relaxed	CF-AFV31450.1.10_10973_relaxed	mmseq	AFV31450.1.10_10973	455	95.5	0.94	10973	Pasivirus A	RNA-dependent RNA polymerase; 3D
1	CF-AKH10573.1.1.6_7109_relaxed	CF-BAA24003.1.11_10589_relaxed	CF-AFN70966.1.11_10972_relaxed	mmseq	AFN70966.1.11_10972	455	95.4	0.94	10972	Pasivirus A	3D
1	CF-AKH10573.1.1.6_7109_relaxed	CF-BAA24003.1.11_10589_relaxed	CF-ACK37419.1.1.10_10698_relaxed	mmseq	ACK37419.1.1.10_10698	450	95	0.93	10698	Rhinovirus A	Conserved catalytic core domain of RNA-dependent RNA polymerase (RdRp) from the positive-sense single-stranded RNA [(+)ssRNA] viruses and closely related viruses; cl40470
1	CF-AKH10573.1.1.6_7109_relaxed	CF-BAA24003.1.11_10589_relaxed	CF-ACK37423.1.1.10_10701_relaxed	mmseq	ACK37423.1.1.10_10701	450	94.6	0.93	10701	Rhinovirus A	Conserved catalytic core domain of RNA-dependent RNA polymerase (RdRp) from the positive-sense single-stranded RNA [(+)ssRNA] viruses and closely related viruses; cl40470
1	CF-AKH10573.1.1.6_7109_relaxed	CF-BAA24003.1.11_10589_relaxed	CF-ACK37374.1.1.10_10645_relaxed	mmseq	ACK37374.1.1.10_10645	450	94.8	0.93	10645	Rhinovirus A	Conserved catalytic core domain of RNA-dependent RNA polymerase (RdRp) from the positive-sense single-stranded RNA [(+)ssRNA] viruses and closely related viruses; cl40470
1	CF-AKH10573.1.1.6_7109_relaxed	CF-BAA24003.1.11_10589_relaxed	CF-ACK37384.1.1.10_10658_relaxed	mmseq	ACK37384.1.1.10_10658	450	94.7	0.93	10658	Rhinovirus A	Conserved catalytic core domain of RNA-dependent RNA polymerase (RdRp) from the positive-sense single-stranded RNA [(+)ssRNA] viruses and closely related viruses; cl40470
1	CF-AKH10573.1.1.6_7109_relaxed	CF-BAA24003.1.11_10589_relaxed	CF-AMQ25905.1.11_10834_relaxed	mmseq	AMQ25905.1.11_10834	490	95.1	0.94	10834	Hepatovirus F	3D
1	CF-AKH10573.1.1.6_7109_relaxed	CF-BAA24003.1.11_10589_relaxed	CF-ABF51190.1.11_10669_relaxed	mmseq	ABF51190.1.11_10669	460	95.7	0.93	10669	Rhinovirus A	3D (polymerase)
1	CF-AKH10573.1.1.6_7109_relaxed	CF-BAA24003.1.11_10589_relaxed	CF-ACK37398.1.11_10677_relaxed	mmseq	ACK37398.1.11_10677	460	95.6	0.94	10677	Rhinovirus A	3D
1	CF-AKH10573.1.1.6_7109_relaxed	CF-BAA24003.1.11_10589_relaxed	CF-ABF51205.1.11_10674_relaxed	mmseq	ABF51205.1.11_10674	460	95.3	0.93	10674	Rhinovirus A	3D (polymerase)
1	CF-AKH10573.1.1.6_7109_relaxed	CF-BAA24003.1.11_10589_relaxed	CF-CAA26181.1.11_10635_relaxed	mmseq	CAA26181.1.11_10635	460	95.5	0.93	10635	Rhinovirus A	Polymerase
1	CF-AKH10573.1.1.6_7109_relaxed	CF-BAA24003.1.11_10589_relaxed	CF-BAA00168.1.11_10634_relaxed	mmseq	BAA00168.1.11_10634	460	95.4	0.93	10634	Rhinovirus A	Polymerase
1	CF-AKH10573.1.1.6_7109_relaxed	CF-BAA24003.1.11_10589_relaxed	CF-ACK37367.1.11_10633_relaxed	mmseq	ACK37367.1.11_10633	460	95.4	0.94	10633	Rhinovirus A	3D
1	CF-AKH10573.1.1.6_7109_relaxed	CF-BAA24003.1.11_10589_relaxed	CF-ACK37433.1.11_10638_relaxed	mmseq	ACK37433.1.11_10638	460	95.8	0.93	10638	Rhinovirus A	3D
1	CF-AKH10573.1.1.6_7109_relaxed	CF-BAA24003.1.11_10589_relaxed	CF-ANN47502.1.1.10_10487_relaxed	mmseq	ANN47502.1.1.10_10487	454	95.5	0.93	10487	Enterovirus A	RNA-dependent RNA polymerase (RdRp) in the Enterovirus genus of positive-sense single-stranded RNA [(+)ssRNA] viruses, within the family Picornaviridae; cd23213
1	CF-AKH10573.1.1.6_7109_relaxed	CF-BAA24003.1.11_10589_relaxed	CF-ABV25904.1.1.10_10483_relaxed	mmseq	ABV25904.1.1.10_10483	454	95.8	0.94	10483	Enterovirus A	RNA-dependent RNA polymerase (RdRp) in the Enterovirus genus of positive-sense single-stranded RNA [(+)ssRNA] viruses, within the family Picornaviridae; cd23213
1	CF-AKH10573.1.1.6_7109_relaxed	CF-BAA24003.1.11_10589_relaxed	CF-AAQ02676.1.1.10_10563_relaxed	mmseq	AAQ02676.1.1.10_10563	453	95.8	0.94	10563	Enterovirus C	RNA-dependent RNA polymerase (RdRp) in the Enterovirus genus of positive-sense single-stranded RNA [(+)ssRNA] viruses, within the family Picornaviridae; cd23213
1	CF-AKH10573.1.1.6_7109_relaxed	CF-BAA24003.1.11_10589_relaxed	CF-ACI62174.1_11470_relaxed	foldseek	ACI62174.1_11470	511	93.5	0.92	11470	Mamastrovirus 6	Product: ORF1b
1	CF-AKH10573.1.1.6_7109_relaxed	CF-BAA24003.1.11_10589_relaxed	CF-CAB95006.3_11452_relaxed	foldseek	CAB95006.3_11452	512	94.3	0.92	11452	Avastrovirus 1	Product: nonstructural protein, putative RNA-dependant RNA polymerase
1	CF-AKH10573.1.1.6_7109_relaxed	CF-BAA24003.1.11_10589_relaxed	CF-ALL35262.1.1.6_10830_relaxed	mmseq	ALL35262.1.1.6_10830	463	94.7	0.94	10830	Hepatovirus D	Conserved catalytic core domain of RNA-dependent RNA polymerase (RdRp) from the positive-sense single-stranded RNA [(+)ssRNA] viruses and closely related viruses; cl40470
1	CF-AKH10573.1.1.6_7109_relaxed	CF-BAA24003.1.11_10589_relaxed	CF-ALL35264.1.1.6_10831_relaxed	mmseq	ALL35264.1.1.6_10831	464	94.8	0.94	10831	Hepatovirus D	RNA-dependent RNA polymerase (RdRp) in the genus Hepatovirus of positive-sense single-stranded RNA [(+)ssRNA] viruses, within the family Picornaviridae; cd23215
1	CF-AKH10573.1.1.6_7109_relaxed	CF-BAA24003.1.11_10589_relaxed	CF-AAA45466.1.1.5_10827_relaxed	mmseq	AAA45466.1.1.5_10827	463	94.2	0.93	10827	Hepatovirus A	RNA-dependent RNA polymerase (RdRp) in the genus Hepatovirus of positive-sense single-stranded RNA [(+)ssRNA] viruses, within the family Picornaviridae; cd23215
1	CF-AKH10573.1.1.6_7109_relaxed	CF-BAA24003.1.11_10589_relaxed	CF-ABF51196.1.11_10692_relaxed	mmseq	ABF51196.1.11_10692	460	95.4	0.93	10692	Rhinovirus A	3D (polymerase)
1	CF-AKH10573.1.1.6_7109_relaxed	CF-BAA24003.1.11_10589_relaxed	CF-ACK37401.1.11_10681_relaxed	mmseq	ACK37401.1.11_10681	460	95.4	0.93	10681	Rhinovirus A	3D
1	CF-AKH10573.1.1.6_7109_relaxed	CF-BAA24003.1.11_10589_relaxed	CF-ACK37404.1.11_10685_relaxed	mmseq	ACK37404.1.11_10685	460	95.5	0.93	10685	Rhinovirus A	3D
1	CF-AKH10573.1.1.6_7109_relaxed	CF-BAA24003.1.11_10589_relaxed	CF-AAQ02683.1.1.10_10570_relaxed	mmseq	AAQ02683.1.1.10_10570	453	96	0.94	10570	Enterovirus C	RNA-dependent RNA polymerase (RdRp) in the Enterovirus genus of positive-sense single-stranded RNA [(+)ssRNA] viruses, within the family Picornaviridae; cd23213
1	CF-AKH10573.1.1.6_7109_relaxed	CF-BAA24003.1.11_10589_relaxed	CF-AAM33242.1.11_10814_relaxed	mmseq	AAM33242.1.11_10814	461	95.6	0.93	10814	Sapelovirus A	Polymerase
1	CF-AKH10573.1.1.6_7109_relaxed	CF-BAA24003.1.11_10589_relaxed	CF-AAL69636.2.11_10490_relaxed	mmseq	AAL69636.2.11_10490	462	96.8	0.94	10490	Enterovirus A	3D
1	CF-AKH10573.1.1.6_7109_relaxed	CF-BAA24003.1.11_10589_relaxed	CF-AAW30682.1.1.10_10479_relaxed	mmseq	AAW30682.1.1.10_10479	454	95.4	0.94	10479	Enterovirus A	RNA-dependent RNA polymerase (RdRp) in the Enterovirus genus of positive-sense single-stranded RNA [(+)ssRNA] viruses, within the family Picornaviridae; cd23213
1	CF-AKH10573.1.1.6_7109_relaxed	CF-BAA24003.1.11_10589_relaxed	CF-AAR38842.1.1.10_10469_relaxed	mmseq	AAR38842.1.1.10_10469	454	96.1	0.94	10469	Enterovirus A	RNA-dependent RNA polymerase (RdRp) in the Enterovirus genus of positive-sense single-stranded RNA [(+)ssRNA] viruses, within the family Picornaviridae; cd23213
1	CF-AKH10573.1.1.6_7109_relaxed	CF-BAA24003.1.11_10589_relaxed	CF-ABF51188.1.11_10690_relaxed	mmseq	ABF51188.1.11_10690	460	95.8	0.93	10690	Rhinovirus A	3D (polymerase)
1	CF-AKH10573.1.1.6_7109_relaxed	CF-BAA24003.1.11_10589_relaxed	CF-ABF51204.1.11_10691_relaxed	mmseq	ABF51204.1.11_10691	460	95.7	0.93	10691	Rhinovirus A	3D (polymerase)
1	CF-AKH10573.1.1.6_7109_relaxed	CF-BAA24003.1.11_10589_relaxed	CF-AGQ22075.1.1.6_7110_relaxed	foldseek	AGQ22075.1.1.6_7110	513	94.8	0.92	7110	Hepacivirus colobi	RNA-dependent RNA polymerase (RdRp) in the genus Hepacivirus, within the family Flaviviridae of positive-sense single-stranded RNA (+ssRNA) viruses; cd23202
1	CF-AKH10573.1.1.6_7109_relaxed	CF-BAA24003.1.11_10589_relaxed	CF-AAQ02680.1.1.10_10565_relaxed	mmseq	AAQ02680.1.1.10_10565	453	95.7	0.94	10565	Enterovirus C	RNA-dependent RNA polymerase (RdRp) in the Enterovirus genus of positive-sense single-stranded RNA [(+)ssRNA] viruses, within the family Picornaviridae; cd23213
1	CF-AKH10573.1.1.6_7109_relaxed	CF-BAA24003.1.11_10589_relaxed	CF-ACK37419.1.11_10698_relaxed	mmseq	ACK37419.1.11_10698	460	95.5	0.94	10698	Rhinovirus A	3D
1	CF-AKH10573.1.1.6_7109_relaxed	CF-BAA24003.1.11_10589_relaxed	CF-ABF51198.1.11_10699_relaxed	mmseq	ABF51198.1.11_10699	460	95.9	0.94	10699	Rhinovirus A	3D (polymerase)
1	CF-AKH10573.1.1.6_7109_relaxed	CF-BAA24003.1.11_10589_relaxed	CF-ABF51186.1.11_10689_relaxed	mmseq	ABF51186.1.11_10689	460	95.8	0.94	10689	Rhinovirus A	3D (polymerase)
1	CF-AKH10573.1.1.6_7109_relaxed	CF-BAA24003.1.11_10589_relaxed	CF-ACK37402.1.11_10682_relaxed	mmseq	ACK37402.1.11_10682	460	95.6	0.93	10682	Rhinovirus A	3D
1	CF-AKH10573.1.1.6_7109_relaxed	CF-BAA24003.1.11_10589_relaxed	CF-AGC52814.1.1.6_7126_relaxed	mmseq	AGC52814.1.1.6_7126	514	94.3	0.91	7126	Hepacivirus myodae	RNA-dependent RNA polymerase (RdRp) in the genus Hepacivirus, within the family Flaviviridae of positive-sense single-stranded RNA (+ssRNA) viruses; cd23202
1	CF-AKH10573.1.1.6_7109_relaxed	CF-BAA24003.1.11_10589_relaxed	CF-AGJ71779.1.1.7_7129_relaxed	mmseq	AGJ71779.1.1.7_7129	512	94.3	0.91	7129	Hepacivirus peromysci	RNA-dependent RNA polymerase (RdRp) in the genus Hepacivirus, within the family Flaviviridae of positive-sense single-stranded RNA (+ssRNA) viruses; cd23202
1	CF-AKH10573.1.1.6_7109_relaxed	CF-BAA24003.1.11_10589_relaxed	CF-AIU36221.1.1.5_7127_relaxed	mmseq	AIU36221.1.1.5_7127	512	94	0.91	7127	Hepacivirus norvegici	RNA-dependent RNA polymerase (RdRp) in the genus Hepacivirus, within the family Flaviviridae of positive-sense single-stranded RNA (+ssRNA) viruses; cd23202
1	CF-AKH10573.1.1.6_7109_relaxed	CF-BAA24003.1.11_10589_relaxed	CF-ACK37383.1.1.10_10657_relaxed	mmseq	ACK37383.1.1.10_10657	452	95.3	0.93	10657	Rhinovirus A	Conserved catalytic core domain of RNA-dependent RNA polymerase (RdRp) from the positive-sense single-stranded RNA [(+)ssRNA] viruses and closely related viruses; cl40470
1	CF-AKH10573.1.1.6_7109_relaxed	CF-BAA24003.1.11_10589_relaxed	CF-ACK37405.1.11_10686_relaxed	mmseq	ACK37405.1.11_10686	460	95.8	0.94	10686	Rhinovirus A	3D
1	CF-AKH10573.1.1.6_7109_relaxed	CF-BAA24003.1.11_10589_relaxed	CF-ACK37427.1.11_10703_relaxed	mmseq	ACK37427.1.11_10703	460	95.9	0.94	10703	Rhinovirus A	3D
1	CF-AKH10573.1.1.6_7109_relaxed	CF-BAA24003.1.11_10589_relaxed	CF-ACK37413.1.11_10696_relaxed	mmseq	ACK37413.1.11_10696	460	95.8	0.93	10696	Rhinovirus A	3D
1	CF-AKH10573.1.1.6_7109_relaxed	CF-BAA24003.1.11_10589_relaxed	CF-AAA45762.1.11_10700_relaxed	mmseq	AAA45762.1.11_10700	460	95.7	0.94	10700	Rhinovirus A	Polymerase
1	CF-AKH10573.1.1.6_7109_relaxed	CF-BAA24003.1.11_10589_relaxed	CF-BAA09890.1.1.14_7119_relaxed	mmseq	BAA09890.1.1.14_7119	518	95.1	0.92	7119	Hepacivirus hominis	RNA-dependent RNA polymerase (RdRp) in the genus Hepacivirus, within the family Flaviviridae of positive-sense single-stranded RNA (+ssRNA) viruses; cd23202
1	CF-AKH10573.1.1.6_7109_relaxed	CF-BAA24003.1.11_10589_relaxed	CF-AKH10573.1.1.6_7109_relaxed	foldseek	AKH10573.1.1.6_7109	510	94.9	0.92	7109	Hepacivirus bovis	Conserved catalytic core domain of RNA-dependent RNA polymerase (RdRp) from the positive-sense single-stranded RNA [(+)ssRNA] viruses and closely related viruses; cl40470
1	CF-AKH10573.1.1.6_7109_relaxed	CF-BAA24003.1.11_10589_relaxed	CF-AAC54059.1.1.5_7130_relaxed	foldseek	AAC54059.1.1.5_7130	514	95.3	0.92	7130	Hepacivirus platyrrhini	RNA-dependent RNA polymerase (RdRp) in the genus Hepacivirus, within the family Flaviviridae of positive-sense single-stranded RNA (+ssRNA) viruses; cd23202
1	CF-AKH10573.1.1.6_7109_relaxed	CF-BAA24003.1.11_10589_relaxed	CF-AGC52807.1.1.7_7112_relaxed	foldseek	AGC52807.1.1.7_7112	514	94.1	0.91	7112	Hepacivirus glareoli	RNA-dependent RNA polymerase (RdRp) in the genus Hepacivirus, within the family Flaviviridae of positive-sense single-stranded RNA (+ssRNA) viruses; cd23202
1	CF-AKH10573.1.1.6_7109_relaxed	CF-BAA24003.1.11_10589_relaxed	CF-AGH70217.1.1.5_7217_relaxed	foldseek	AGH70217.1.1.5_7217	479	94.9	0.92	7217	Pegivirus equi	RNA-dependent RNA polymerase (RdRp) in the genus Pegivirus, within the family Flaviviridae of positive-sense single-stranded RNA (+ssRNA) viruses; cd23203
1	CF-AKH10573.1.1.6_7109_relaxed	CF-BAA24003.1.11_10589_relaxed	CF-ADK12630.1.1.5_7232_relaxed	mmseq	ADK12630.1.1.5_7232	481	93.8	0.91	7232	Pegivirus pteropi	RNA-dependent RNA polymerase (RdRp) in the genus Pegivirus, within the family Flaviviridae of positive-sense single-stranded RNA (+ssRNA) viruses; cd23203
1	CF-AKH10573.1.1.6_7109_relaxed	CF-BAA24003.1.11_10589_relaxed	CF-AAA96964.1.1.8_7218_relaxed	mmseq	AAA96964.1.1.8_7218	494	92.9	0.91	7218	Pegivirus hominis	Viral RNA dependent RNA polymerase; pfam00998
1	CF-AKH10573.1.1.6_7109_relaxed	CF-BAA24003.1.11_10589_relaxed	CF-BAA22476.1.1.7_7220_relaxed	mmseq	BAA22476.1.1.7_7220	475	94.5	0.92	7220	Pegivirus hominis	RNA-dependent RNA polymerase (RdRp) in the genus Pegivirus, within the family Flaviviridae of positive-sense single-stranded RNA (+ssRNA) viruses; cd23203
1	CF-AKH10573.1.1.6_7109_relaxed	CF-BAA24003.1.11_10589_relaxed	CF-ANO81671.1.1.7_7235_relaxed	mmseq	ANO81671.1.1.7_7235	479	94.5	0.92	7235	Pegivirus suis	RNA-dependent RNA polymerase (RdRp) in the genus Pegivirus, within the family Flaviviridae of positive-sense single-stranded RNA (+ssRNA) viruses; cd23203
1	CF-AKH10573.1.1.6_7109_relaxed	CF-BAA24003.1.11_10589_relaxed	CF-ADK12629.1.1.5_7231_relaxed	mmseq	ADK12629.1.1.5_7231	481	93.8	0.91	7231	Pegivirus pteropi	RNA-dependent RNA polymerase (RdRp) in the genus Pegivirus, within the family Flaviviridae of positive-sense single-stranded RNA (+ssRNA) viruses; cd23203
1	CF-AKH10573.1.1.6_7109_relaxed	CF-BAA24003.1.11_10589_relaxed	CF-AAX68554.1.1.7_7225_relaxed	mmseq	AAX68554.1.1.7_7225	475	93.7	0.92	7225	Pegivirus hominis	RNA-dependent RNA polymerase (RdRp) in the genus Pegivirus, within the family Flaviviridae of positive-sense single-stranded RNA (+ssRNA) viruses; cd23203
1	CF-AKH10573.1.1.6_7109_relaxed	CF-BAA24003.1.11_10589_relaxed	CF-AGK41004.1.1.9_7125_relaxed	foldseek	AGK41004.1.1.9_7125	515	93.4	0.9	7125	Hepacivirus macronycteridis	RNA-dependent RNA polymerase (RdRp) in the genus Hepacivirus, within the family Flaviviridae of positive-sense single-stranded RNA (+ssRNA) viruses; cd23202
1	CF-AKH10573.1.1.6_7109_relaxed	CF-BAA24003.1.11_10589_relaxed	CF-AGK41008.1.1.8_7128_relaxed	mmseq	AGK41008.1.1.8_7128	516	93.2	0.91	7128	Hepacivirus otomopis	RNA-dependent RNA polymerase (RdRp) in the genus Hepacivirus, within the family Flaviviridae of positive-sense single-stranded RNA (+ssRNA) viruses; cd23202
1	CF-AKH10573.1.1.6_7109_relaxed	CF-BAA24003.1.11_10589_relaxed	CF-AGC52836.1.1.5_7133_relaxed	foldseek	AGC52836.1.1.5_7133	518	94.6	0.92	7133	Hepacivirus rhabdomysis	RNA-dependent RNA polymerase (RdRp) in the genus Hepacivirus, within the family Flaviviridae of positive-sense single-stranded RNA (+ssRNA) viruses; cd23202
1	CF-AKH10573.1.1.6_7109_relaxed	CF-BAA24003.1.11_10589_relaxed	CF-BAA09891.1.1.14_7123_relaxed	foldseek	BAA09891.1.1.14_7123	518	95.3	0.92	7123	Hepacivirus hominis	RNA-dependent RNA polymerase (RdRp) in the genus Hepacivirus, within the family Flaviviridae of positive-sense single-stranded RNA (+ssRNA) viruses; cd23202
1	CF-AKH10573.1.1.6_7109_relaxed	CF-BAA24003.1.11_10589_relaxed	CF-BAA01761.1.1.13_7117_relaxed	mmseq	BAA01761.1.1.13_7117	518	94.2	0.92	7117	Hepacivirus hominis	RNA-dependent RNA polymerase (RdRp) in the genus Hepacivirus, within the family Flaviviridae of positive-sense single-stranded RNA (+ssRNA) viruses; cd23202
1	CF-AKH10573.1.1.6_7109_relaxed	CF-BAA24003.1.11_10589_relaxed	CF-ADF97233.1.1.13_7120_relaxed	mmseq	ADF97233.1.1.13_7120	518	94.9	0.92	7120	Hepacivirus hominis	RNA-dependent RNA polymerase (RdRp) in the genus Hepacivirus, within the family Flaviviridae of positive-sense single-stranded RNA (+ssRNA) viruses; cd23202
1	CF-AKH10573.1.1.6_7109_relaxed	CF-BAA24003.1.11_10589_relaxed	CF-AAA45756.1.11_10717_relaxed	mmseq	AAA45756.1.11_10717	460	96.2	0.94	10717	Rhinovirus B	3D (polymerase)
1	CF-AKH10573.1.1.6_7109_relaxed	CF-BAA24003.1.11_10589_relaxed	CF-ABF51203.1.11_10697_relaxed	mmseq	ABF51203.1.11_10697	460	95.7	0.94	10697	Rhinovirus A	3D (polymerase)
1	CF-AKH10573.1.1.6_7109_relaxed	CF-BAA24003.1.11_10589_relaxed	CF-ADK22846.1.1.10_10578_relaxed	mmseq	ADK22846.1.1.10_10578	453	96.2	0.94	10578	Enterovirus C	RNA-dependent RNA polymerase (RdRp) in the Enterovirus genus of positive-sense single-stranded RNA [(+)ssRNA] viruses, within the family Picornaviridae; cd23213
1	CF-AKH10573.1.1.6_7109_relaxed	CF-BAA24003.1.11_10589_relaxed	CF-ABM54551.1.1.10_10571_relaxed	mmseq	ABM54551.1.1.10_10571	453	95.7	0.94	10571	Enterovirus C	RNA-dependent RNA polymerase (RdRp) in the Enterovirus genus of positive-sense single-stranded RNA [(+)ssRNA] viruses, within the family Picornaviridae; cd23213
1	CF-AKH10573.1.1.6_7109_relaxed	CF-BAA24003.1.11_10589_relaxed	CF-CAA25246.1.1.10_10559_relaxed	mmseq	CAA25246.1.1.10_10559	453	95.7	0.94	10559	Enterovirus C	RNA-dependent RNA polymerase (RdRp) in the Enterovirus genus of positive-sense single-stranded RNA [(+)ssRNA] viruses, within the family Picornaviridae; cd23213
1	CF-AKH10573.1.1.6_7109_relaxed	CF-BAA24003.1.11_10589_relaxed	CF-AAQ02677.1.1.10_10564_relaxed	mmseq	AAQ02677.1.1.10_10564	453	95.8	0.94	10564	Enterovirus C	RNA-dependent RNA polymerase (RdRp) in the Enterovirus genus of positive-sense single-stranded RNA [(+)ssRNA] viruses, within the family Picornaviridae; cd23213
1	CF-AKH10573.1.1.6_7109_relaxed	CF-BAA24003.1.11_10589_relaxed	CF-CAA24461.1.1.10_10556_relaxed	mmseq	CAA24461.1.1.10_10556	453	95.9	0.94	10556	Enterovirus C	RNA-dependent RNA polymerase (RdRp) in the Enterovirus genus of positive-sense single-stranded RNA [(+)ssRNA] viruses, within the family Picornaviridae; cd23213
1	CF-AKH10573.1.1.6_7109_relaxed	CF-BAA24003.1.11_10589_relaxed	CF-AAY60849.1.2_10264_relaxed	foldseek	AAY60849.1.2_10264	480	93.8	0.93	10264	Newbury 1 virus	RNA dependent RNA polymerase
1	CF-AKH10573.1.1.6_7109_relaxed	CF-BAA24003.1.11_10589_relaxed	CF-ACR54279.1_11471_relaxed	foldseek	ACR54279.1_11471	472	94.8	0.93	11471	Mamastrovirus 7	Product: RNA-dependent RNA polymerase
1	CF-AKH10573.1.1.6_7109_relaxed	CF-BAA24003.1.11_10589_relaxed	CF-ACN88707.1_11465_relaxed	mmseq	ACN88707.1_11465	522	94.3	0.92	11465	Mamastrovirus 19	Gene: pol; Product: non-structural polyprotein 1AB
1	CF-AKH10573.1.1.6_7109_relaxed	CF-BAA24003.1.11_10589_relaxed	CF-AII82240.1_11466_relaxed	mmseq	AII82240.1_11466	512	93.9	0.92	11466	Mamastrovirus 2	Product: ORF1b
1	CF-AKH10573.1.1.6_7109_relaxed	CF-BAA24003.1.11_10589_relaxed	CF-CAB95003.1_11459_relaxed	mmseq	CAB95003.1_11459	523	93.6	0.92	11459	Mamastrovirus 13	Product: nonstructural protein, putative RNA-dependant RNA polymerase
1	CF-AKH10573.1.1.6_7109_relaxed	CF-BAA24003.1.11_10589_relaxed	CF-AAO32082.1_11456_relaxed	mmseq	AAO32082.1_11456	518	94	0.92	11456	Mamastrovirus 10	Gene: ORF1b; Product: putative RNA-dependent RNA polymerase
1	CF-AKH10573.1.1.6_7109_relaxed	CF-BAA24003.1.11_10589_relaxed	CF-ACN88711.1_11458_relaxed	mmseq	ACN88711.1_11458	546	91.3	0.9	11458	Mamastrovirus 12	Gene: pol; Product: non-structural polyprotein 1AB
1	CF-AKH10573.1.1.6_7109_relaxed	CF-BAA24003.1.11_10589_relaxed	CF-ACN88709.1_11461_relaxed	mmseq	ACN88709.1_11461	470	94.6	0.93	11461	Mamastrovirus 15	Gene: pol; Product: non-structural polyprotein 1AB
1	CF-AKH10573.1.1.6_7109_relaxed	CF-BAA24003.1.11_10589_relaxed	CF-CAA73640.1.1.14_7121_relaxed	mmseq	CAA73640.1.1.14_7121	518	95	0.92	7121	Hepacivirus hominis	RNA-dependent RNA polymerase (RdRp) in the genus Hepacivirus, within the family Flaviviridae of positive-sense single-stranded RNA (+ssRNA) viruses; cd23202
1	CF-AKH10573.1.1.6_7109_relaxed	CF-BAA24003.1.11_10589_relaxed	CF-BAA04609.1.1.14_7118_relaxed	mmseq	BAA04609.1.1.14_7118	518	94.8	0.92	7118	Hepacivirus hominis	RNA-dependent RNA polymerase (RdRp) in the genus Hepacivirus, within the family Flaviviridae of positive-sense single-stranded RNA (+ssRNA) viruses; cd23202
1	CF-AKH10573.1.1.6_7109_relaxed	CF-BAA24003.1.11_10589_relaxed	CF-AAA45676.1.1.15_7114_relaxed	mmseq	AAA45676.1.1.15_7114	518	95	0.92	7114	Hepacivirus hominis	RNA-dependent RNA polymerase (RdRp) in the genus Hepacivirus, within the family Flaviviridae of positive-sense single-stranded RNA (+ssRNA) viruses; cd23202
1	CF-AKH10573.1.1.6_7109_relaxed	CF-BAA24003.1.11_10589_relaxed	CF-BAA00792.1.1.13_7116_relaxed	mmseq	BAA00792.1.1.13_7116	518	94.6	0.92	7116	Hepacivirus hominis	RNA-dependent RNA polymerase (RdRp) in the genus Hepacivirus, within the family Flaviviridae of positive-sense single-stranded RNA (+ssRNA) viruses; cd23202
1	CF-AKH10573.1.1.6_7109_relaxed	CF-BAA24003.1.11_10589_relaxed	CF-BAA14233.1.1.13_7115_relaxed	mmseq	BAA14233.1.1.13_7115	518	94.6	0.92	7115	Hepacivirus hominis	RNA-dependent RNA polymerase (RdRp) in the genus Hepacivirus, within the family Flaviviridae of positive-sense single-stranded RNA (+ssRNA) viruses; cd23202
1	CF-AKH10573.1.1.6_7109_relaxed	CF-BAA24003.1.11_10589_relaxed	CF-AAA46914.1.1.10_10560_relaxed	mmseq	AAA46914.1.1.10_10560	453	95.8	0.94	10560	Enterovirus C	RNA-dependent RNA polymerase (RdRp) in the Enterovirus genus of positive-sense single-stranded RNA [(+)ssRNA] viruses, within the family Picornaviridae; cd23213
1	CF-AKH10573.1.1.6_7109_relaxed	CF-BAA24003.1.11_10589_relaxed	CF-ABO69374.1.1.10_10694_relaxed	mmseq	ABO69374.1.1.10_10694	449	94.8	0.93	10694	Rhinovirus A	Conserved catalytic core domain of RNA-dependent RNA polymerase (RdRp) from the positive-sense single-stranded RNA [(+)ssRNA] viruses and closely related viruses; cl40470
1	CF-AKH10573.1.1.6_7109_relaxed	CF-BAA24003.1.11_10589_relaxed	CF-AJF44501.1.1.8_7111_relaxed	mmseq	AJF44501.1.1.8_7111	514	94.5	0.92	7111	Hepacivirus equi	RNA-dependent RNA polymerase (RdRp) in the genus Hepacivirus, within the family Flaviviridae of positive-sense single-stranded RNA (+ssRNA) viruses; cd23202
1	CF-AKH10573.1.1.6_7109_relaxed	CF-BAA24003.1.11_10589_relaxed	CF-AAO42519.1.1.8_7222_relaxed	mmseq	AAO42519.1.1.8_7222	494	93.4	0.91	7222	Pegivirus hominis	Viral RNA dependent RNA polymerase; pfam00998
1	CF-AKH10573.1.1.6_7109_relaxed	CF-BAA24003.1.11_10589_relaxed	CF-AGI04301.1.1.6_7214_relaxed	mmseq	AGI04301.1.1.6_7214	476	94.4	0.92	7214	Pegivirus caballi	RNA-dependent RNA polymerase (RdRp) in the genus Pegivirus, within the family Flaviviridae of positive-sense single-stranded RNA (+ssRNA) viruses; cd23203
1	CF-AKH10573.1.1.6_7109_relaxed	CF-BAA24003.1.11_10589_relaxed	CF-AAC55983.1.1.9_7229_relaxed	mmseq	AAC55983.1.1.9_7229	472	93.5	0.92	7229	Pegivirus platyrrhini	RNA-dependent RNA polymerase (RdRp) in the genus Pegivirus, within the family Flaviviridae of positive-sense single-stranded RNA (+ssRNA) viruses; cd23203
1	CF-AKH10573.1.1.6_7109_relaxed	CF-BAA24003.1.11_10589_relaxed	CF-AAB71133.1.1.11_7230_relaxed	mmseq	AAB71133.1.1.11_7230	472	93.2	0.9	7230	Pegivirus platyrrhini	RNA-dependent RNA polymerase (RdRp) in the genus Pegivirus, within the family Flaviviridae of positive-sense single-stranded RNA (+ssRNA) viruses; cd23203
1	CF-AKH10573.1.1.6_7109_relaxed	CF-BAA24003.1.11_10589_relaxed	CF-AAA96965.1.1.8_7221_relaxed	mmseq	AAA96965.1.1.8_7221	475	93.7	0.92	7221	Pegivirus hominis	RNA-dependent RNA polymerase (RdRp) in the genus Pegivirus, within the family Flaviviridae of positive-sense single-stranded RNA (+ssRNA) viruses; cd23203
1	CF-AKH10573.1.1.6_7109_relaxed	CF-BAA24003.1.11_10589_relaxed	CF-AAD31543.1.1.8_7227_relaxed	mmseq	AAD31543.1.1.8_7227	475	94	0.92	7227	Pegivirus hominis	RNA-dependent RNA polymerase (RdRp) in the genus Pegivirus, within the family Flaviviridae of positive-sense single-stranded RNA (+ssRNA) viruses; cd23203
1	CF-AKH10573.1.1.6_7109_relaxed	CF-BAA24003.1.11_10589_relaxed	CF-AAB66324.1.1.16_7113_relaxed	mmseq	AAB66324.1.1.16_7113	518	95	0.92	7113	Hepacivirus hominis	RNA-dependent RNA polymerase (RdRp) in the genus Hepacivirus, within the family Flaviviridae of positive-sense single-stranded RNA (+ssRNA) viruses; cd23202
1	CF-AKH10573.1.1.6_7109_relaxed	CF-BAA24003.1.11_10589_relaxed	CF-CAA72801.1.1.13_7122_relaxed	mmseq	CAA72801.1.1.13_7122	518	94.7	0.92	7122	Hepacivirus hominis	RNA-dependent RNA polymerase (RdRp) in the genus Hepacivirus, within the family Flaviviridae of positive-sense single-stranded RNA (+ssRNA) viruses; cd23202
1	CF-AKH10573.1.1.6_7109_relaxed	CF-BAA24003.1.11_10589_relaxed	CF-ANN02908.1.1.10_10593_relaxed	mmseq	ANN02908.1.1.10_10593	453	96.1	0.94	10593	Enterovirus E	Conserved catalytic core domain of RNA-dependent RNA polymerase (RdRp) from the positive-sense single-stranded RNA [(+)ssRNA] viruses and closely related viruses; cl40470
1	CF-AKH10573.1.1.6_7109_relaxed	CF-BAA24003.1.11_10589_relaxed	CF-ALG04730.2.1.11_10608_relaxed	mmseq	ALG04730.2.1.11_10608	453	95.9	0.94	10608	Enterovirus G	Conserved catalytic core domain of RNA-dependent RNA polymerase (RdRp) from the positive-sense single-stranded RNA [(+)ssRNA] viruses and closely related viruses; cl40470
1	CF-AKH10573.1.1.6_7109_relaxed	CF-BAA24003.1.11_10589_relaxed	CF-ATY47700.1.1.7_10803_relaxed	mmseq	ATY47700.1.1.7_10803	448	95.8	0.94	10803	Parabovirus A	Conserved catalytic core domain of RNA-dependent RNA polymerase (RdRp) from the positive-sense single-stranded RNA [(+)ssRNA] viruses and closely related viruses; cl40470
1	CF-AKH10573.1.1.6_7109_relaxed	CF-BAA24003.1.11_10589_relaxed	CF-ATY47701.1.1.9_10805_relaxed	mmseq	ATY47701.1.1.9_10805	449	96.3	0.94	10805	Parabovirus C	Conserved catalytic core domain of RNA-dependent RNA polymerase (RdRp) from the positive-sense single-stranded RNA [(+)ssRNA] viruses and closely related viruses; cl40470
1	CF-AKH10573.1.1.6_7109_relaxed	CF-BAA24003.1.11_10589_relaxed	CF-BAS29593.1.1.8_10461_relaxed	mmseq	BAS29593.1.1.8_10461	459	95.3	0.94	10461	Boosepivirus A	Conserved catalytic core domain of RNA-dependent RNA polymerase (RdRp) from the positive-sense single-stranded RNA [(+)ssRNA] viruses and closely related viruses; cl40470
1	CF-AKH10573.1.1.6_7109_relaxed	CF-BAA24003.1.11_10589_relaxed	CF-BAS29593.1.10_10461_relaxed	mmseq	BAS29593.1.10_10461	464	95.3	0.94	10461	Boosepivirus A	3D
1	CF-AKH10573.1.1.6_7109_relaxed	CF-BAA24003.1.11_10589_relaxed	CF-CAA25444.1.1.10_10561_relaxed	mmseq	CAA25444.1.1.10_10561	453	95.8	0.94	10561	Enterovirus C	RNA-dependent RNA polymerase (RdRp) in the Enterovirus genus of positive-sense single-stranded RNA [(+)ssRNA] viruses, within the family Picornaviridae; cd23213
1	CF-AKH10573.1.1.6_7109_relaxed	CF-BAA24003.1.11_10589_relaxed	CF-BAA22479.1.1.7_7226_relaxed	mmseq	BAA22479.1.1.7_7226	475	93.6	0.92	7226	Pegivirus hominis	RNA-dependent RNA polymerase (RdRp) in the genus Pegivirus, within the family Flaviviridae of positive-sense single-stranded RNA (+ssRNA) viruses; cd23203
1	CF-AKH10573.1.1.6_7109_relaxed	CF-BAA24003.1.11_10589_relaxed	CF-AAV34157.1.1.13_7170_relaxed	mmseq	AAV34157.1.1.13_7170	563	91	0.91	7170	Orthoflavivirus kokoberaorum	Catalytic core domain of RNA-dependent RNA polymerase (RdRp) in the genus Flavivirus, within the family Flaviviridae of positive-sense single-stranded RNA (+ssRNA) viruses; cd23204
1	CF-AKH10573.1.1.6_7109_relaxed	CF-BAA24003.1.11_10589_relaxed	CF-AHH82586.1.1.11_7203_relaxed	mmseq	AHH82586.1.1.11_7203	566	92	0.91	7203	Orthoflavivirus tyuleniyense	Catalytic core domain of RNA-dependent RNA polymerase (RdRp) in the genus Flavivirus, within the family Flaviviridae of positive-sense single-stranded RNA (+ssRNA) viruses; cd23204
1	CF-AKH10573.1.1.6_7109_relaxed	CF-BAA24003.1.11_10589_relaxed	CF-AAV34161.1.1.12_7141_relaxed	mmseq	AAV34161.1.1.12_7141	567	91.7	0.91	7141	Orthoflavivirus bagazaense	Catalytic core domain of RNA-dependent RNA polymerase (RdRp) in the genus Flavivirus, within the family Flaviviridae of positive-sense single-stranded RNA (+ssRNA) viruses; cd23204
1	CF-AKH10573.1.1.6_7109_relaxed	CF-BAA24003.1.11_10589_relaxed	CF-AAA81554.1.1.14_7165_relaxed	mmseq	AAA81554.1.1.14_7165	567	91	0.91	7165	Orthoflavivirus japonicum	Catalytic core domain of RNA-dependent RNA polymerase (RdRp) in the genus Flavivirus, within the family Flaviviridae of positive-sense single-stranded RNA (+ssRNA) viruses; cd23204
1	CF-AKH10573.1.1.6_7109_relaxed	CF-BAA24003.1.11_10589_relaxed	CF-AEJ87340.1.1.12_7202_relaxed	mmseq	AEJ87340.1.1.12_7202	567	91.7	0.91	7202	Orthoflavivirus tembusu	Catalytic core domain of RNA-dependent RNA polymerase (RdRp) in the genus Flavivirus, within the family Flaviviridae of positive-sense single-stranded RNA (+ssRNA) viruses; cd23204
1	CF-AKH10573.1.1.6_7109_relaxed	CF-BAA24003.1.11_10589_relaxed	CF-AIK23444.1.11_10880_relaxed	foldseek	AIK23444.1.11_10880	472	95.8	0.94	10880	Megrivirus C	3D
1	CF-AKH10573.1.1.6_7109_relaxed	CF-BAA24003.1.11_10589_relaxed	CF-AQS23374.1.1.6_10875_relaxed	mmseq	AQS23374.1.1.6_10875	432	95.1	0.93	10875	Megrivirus A	RNA-dependent RNA polymerase (RdRp) in the genus Megrivirus of positive-sense single-stranded RNA [(+)ssRNA] viruses, within the family Picornaviridae; cd23223
1	CF-AKH10573.1.1.6_7109_relaxed	CF-BAA24003.1.11_10589_relaxed	CF-ABN05226.1.1.13_7124_relaxed	mmseq	ABN05226.1.1.13_7124	517	94.9	0.92	7124	Hepacivirus hominis	RNA-dependent RNA polymerase (RdRp) in the genus Hepacivirus, within the family Flaviviridae of positive-sense single-stranded RNA (+ssRNA) viruses; cd23202
1	CF-AKH10573.1.1.6_7109_relaxed	CF-BAA24003.1.11_10589_relaxed	CF-VFH35710.1.12_10464_relaxed	mmseq	VFH35710.1.12_10464	465	94.8	0.94	10464	Boosepivirus C	3D
1	CF-AKH10573.1.1.6_7109_relaxed	CF-BAA24003.1.11_10589_relaxed	CF-BAS29595.1.12_10463_relaxed	mmseq	BAS29595.1.12_10463	463	95	0.93	10463	Boosepivirus B	3D
1	CF-AKH10573.1.1.6_7109_relaxed	CF-BAA24003.1.11_10589_relaxed	CF-AET06138.1.1.7_10799_relaxed	mmseq	AET06138.1.1.7_10799	449	95.7	0.93	10799	Felipivirus A	Conserved catalytic core domain of RNA-dependent RNA polymerase (RdRp) from the positive-sense single-stranded RNA [(+)ssRNA] viruses and closely related viruses; cl40470
1	CF-AKH10573.1.1.6_7109_relaxed	CF-BAA24003.1.11_10589_relaxed	CF-AET06137.1.1.7_10798_relaxed	mmseq	AET06137.1.1.7_10798	449	95.8	0.93	10798	Felipivirus A	Conserved catalytic core domain of RNA-dependent RNA polymerase (RdRp) from the positive-sense single-stranded RNA [(+)ssRNA] viruses and closely related viruses; cl40470
1	CF-AKH10573.1.1.6_7109_relaxed	CF-BAA24003.1.11_10589_relaxed	CF-BAS29595.1.1.10_10463_relaxed	mmseq	BAS29595.1.1.10_10463	451	94.7	0.93	10463	Boosepivirus B	Conserved catalytic core domain of RNA-dependent RNA polymerase (RdRp) from the positive-sense single-stranded RNA [(+)ssRNA] viruses and closely related viruses; cl40470
1	CF-AKH10573.1.1.6_7109_relaxed	CF-BAA24003.1.11_10589_relaxed	CF-ACK37389.1.11_10668_relaxed	mmseq	ACK37389.1.11_10668	460	95.6	0.93	10668	Rhinovirus A	3D
1	CF-AKH10573.1.1.6_7109_relaxed	CF-BAA24003.1.11_10589_relaxed	CF-AGH70290.1.1.10_10579_relaxed	mmseq	AGH70290.1.1.10_10579	453	96	0.94	10579	Enterovirus C	RNA-dependent RNA polymerase (RdRp) in the Enterovirus genus of positive-sense single-stranded RNA [(+)ssRNA] viruses, within the family Picornaviridae; cd23213
1	CF-AKH10573.1.1.6_7109_relaxed	CF-BAA24003.1.11_10589_relaxed	CF-CAA24465.1.1.10_10557_relaxed	mmseq	CAA24465.1.1.10_10557	453	95.8	0.94	10557	Enterovirus C	RNA-dependent RNA polymerase (RdRp) in the Enterovirus genus of positive-sense single-stranded RNA [(+)ssRNA] viruses, within the family Picornaviridae; cd23213
1	CF-AKH10573.1.1.6_7109_relaxed	CF-BAA24003.1.11_10589_relaxed	CF-BAS29594.1.12_10462_relaxed	mmseq	BAS29594.1.12_10462	463	95.1	0.93	10462	Boosepivirus B	3D
1	CF-AKH10573.1.1.6_7109_relaxed	CF-BAA24003.1.11_10589_relaxed	CF-ANF04008.1.1.10_10620_relaxed	mmseq	ANF04008.1.1.10_10620	453	95.9	0.94	10620	Enterovirus G	Conserved catalytic core domain of RNA-dependent RNA polymerase (RdRp) from the positive-sense single-stranded RNA [(+)ssRNA] viruses and closely related viruses; cl40470
1	CF-AKH10573.1.1.6_7109_relaxed	CF-BAA24003.1.11_10589_relaxed	CF-AVJ35777.1.1.10_10607_relaxed	mmseq	AVJ35777.1.1.10_10607	453	95.9	0.94	10607	Enterovirus G	Conserved catalytic core domain of RNA-dependent RNA polymerase (RdRp) from the positive-sense single-stranded RNA [(+)ssRNA] viruses and closely related viruses; cl40470
1	CF-AKH10573.1.1.6_7109_relaxed	CF-BAA24003.1.11_10589_relaxed	CF-BAA24003.1.1.10_10589_relaxed	mmseq	BAA24003.1.1.10_10589	453	96.2	0.94	10589	Enterovirus E	Conserved catalytic core domain of RNA-dependent RNA polymerase (RdRp) from the positive-sense single-stranded RNA [(+)ssRNA] viruses and closely related viruses; cl40470
1	CF-AKH10573.1.1.6_7109_relaxed	CF-BAA24003.1.11_10589_relaxed	CF-ARM53611.1.1.12_10617_relaxed	mmseq	ARM53611.1.1.12_10617	453	95.7	0.94	10617	Enterovirus G	Conserved catalytic core domain of RNA-dependent RNA polymerase (RdRp) from the positive-sense single-stranded RNA [(+)ssRNA] viruses and closely related viruses; cl40470
1	CF-AKH10573.1.1.6_7109_relaxed	CF-BAA24003.1.11_10589_relaxed	CF-AAL69631.2.11_10621_relaxed	mmseq	AAL69631.2.11_10621	460	95.9	0.94	10621	Enterovirus H	3D
1	CF-AKH10573.1.1.6_7109_relaxed	CF-BAA24003.1.11_10589_relaxed	CF-AAL69631.2.1.10_10621_relaxed	mmseq	AAL69631.2.1.10_10621	452	95.6	0.94	10621	Enterovirus H	Conserved catalytic core domain of RNA-dependent RNA polymerase (RdRp) from the positive-sense single-stranded RNA [(+)ssRNA] viruses and closely related viruses; cl40470
1	CF-AKH10573.1.1.6_7109_relaxed	CF-BAA24003.1.11_10589_relaxed	CF-VFH35710.1.1.7_10464_relaxed	mmseq	VFH35710.1.1.7_10464	460	94.8	0.93	10464	Boosepivirus C	Conserved catalytic core domain of RNA-dependent RNA polymerase (RdRp) from the positive-sense single-stranded RNA [(+)ssRNA] viruses and closely related viruses; cl40470
1	CF-AKH10573.1.1.6_7109_relaxed	CF-BAA24003.1.11_10589_relaxed	CF-AUG72355.1.1.9_10787_relaxed	mmseq	AUG72355.1.1.9_10787	449	94.9	0.93	10787	Rhinovirus C	Conserved catalytic core domain of RNA-dependent RNA polymerase (RdRp) from the positive-sense single-stranded RNA [(+)ssRNA] viruses and closely related viruses; cl40470
1	CF-AKH10573.1.1.6_7109_relaxed	CF-BAA24003.1.11_10589_relaxed	CF-ACU00185.1.1.9_10750_relaxed	mmseq	ACU00185.1.1.9_10750	450	95.2	0.93	10750	Rhinovirus C	Conserved catalytic core domain of RNA-dependent RNA polymerase (RdRp) from the positive-sense single-stranded RNA [(+)ssRNA] viruses and closely related viruses; cl40470
1	CF-AKH10573.1.1.6_7109_relaxed	CF-BAA24003.1.11_10589_relaxed	CF-ABU62850.1.1.11_10748_relaxed	mmseq	ABU62850.1.1.11_10748	451	95.2	0.93	10748	Rhinovirus C	Conserved catalytic core domain of RNA-dependent RNA polymerase (RdRp) from the positive-sense single-stranded RNA [(+)ssRNA] viruses and closely related viruses; cl40470
1	CF-AKH10573.1.1.6_7109_relaxed	CF-BAA24003.1.11_10589_relaxed	CF-AMW87255.1.1.10_10632_relaxed	mmseq	AMW87255.1.1.10_10632	446	95.3	0.94	10632	Enterovirus L	Conserved catalytic core domain of RNA-dependent RNA polymerase (RdRp) from the positive-sense single-stranded RNA [(+)ssRNA] viruses and closely related viruses; cl40470
1	CF-AKH10573.1.1.6_7109_relaxed	CF-BAA24003.1.11_10589_relaxed	CF-AMW87255.1.11_10632_relaxed	mmseq	AMW87255.1.11_10632	477	93	0.92	10632	Enterovirus L	3D
1	CF-AKH10573.1.1.6_7109_relaxed	CF-BAA24003.1.11_10589_relaxed	CF-BAS29594.1.1.10_10462_relaxed	mmseq	BAS29594.1.1.10_10462	451	94.6	0.93	10462	Boosepivirus B	Conserved catalytic core domain of RNA-dependent RNA polymerase (RdRp) from the positive-sense single-stranded RNA [(+)ssRNA] viruses and closely related viruses; cl40470
1	CF-AKH10573.1.1.6_7109_relaxed	CF-BAA24003.1.11_10589_relaxed	CF-AET06137.1.12_10798_relaxed	mmseq	AET06137.1.12_10798	461	95.9	0.93	10798	Felipivirus A	3D
1	CF-AKH10573.1.1.6_7109_relaxed	CF-BAA24003.1.11_10589_relaxed	CF-AET06138.1.12_10799_relaxed	mmseq	AET06138.1.12_10799	461	95.9	0.93	10799	Felipivirus A	3D
1	CF-AKH10573.1.1.6_7109_relaxed	CF-BAA24003.1.11_10589_relaxed	CF-ABF51199.1.1.10_10660_relaxed	mmseq	ABF51199.1.1.10_10660	447	95.1	0.93	10660	Rhinovirus A	Conserved catalytic core domain of RNA-dependent RNA polymerase (RdRp) from the positive-sense single-stranded RNA [(+)ssRNA] viruses and closely related viruses; cl40470
1	CF-AKH10573.1.1.6_7109_relaxed	CF-BAA24003.1.11_10589_relaxed	CF-AAA45762.1.1.10_10700_relaxed	mmseq	AAA45762.1.1.10_10700	447	95.2	0.94	10700	Rhinovirus A	Conserved catalytic core domain of RNA-dependent RNA polymerase (RdRp) from the positive-sense single-stranded RNA [(+)ssRNA] viruses and closely related viruses; cl40470
1	CF-AKH10573.1.1.6_7109_relaxed	CF-BAA24003.1.11_10589_relaxed	CF-ABF51194.1.1.10_10678_relaxed	mmseq	ABF51194.1.1.10_10678	448	94.7	0.93	10678	Rhinovirus A	Conserved catalytic core domain of RNA-dependent RNA polymerase (RdRp) from the positive-sense single-stranded RNA [(+)ssRNA] viruses and closely related viruses; cl40470
1	CF-AKH10573.1.1.6_7109_relaxed	CF-BAA24003.1.11_10589_relaxed	CF-ANF04008.1.11_10620_relaxed	mmseq	ANF04008.1.11_10620	478	93.8	0.91	10620	Enterovirus G	3D
1	CF-AKH10573.1.1.6_7109_relaxed	CF-BAA24003.1.11_10589_relaxed	CF-BAW98044.1.1.10_10600_relaxed	mmseq	BAW98044.1.1.10_10600	453	96.1	0.94	10600	Enterovirus F	Conserved catalytic core domain of RNA-dependent RNA polymerase (RdRp) from the positive-sense single-stranded RNA [(+)ssRNA] viruses and closely related viruses; cl40470
1	CF-AKH10573.1.1.6_7109_relaxed	CF-BAA24003.1.11_10589_relaxed	CF-AAW30683.1.11_10480_relaxed	mmseq	AAW30683.1.11_10480	462	96.7	0.94	10480	Enterovirus A	3D
1	CF-AKH10573.1.1.6_7109_relaxed	CF-BAA24003.1.11_10589_relaxed	CF-AAW30682.1.11_10479_relaxed	mmseq	AAW30682.1.11_10479	462	96.7	0.94	10479	Enterovirus A	3D
1	CF-AKH10573.1.1.6_7109_relaxed	CF-BAA24003.1.11_10589_relaxed	CF-AEM76814.1.1.10_10777_relaxed	mmseq	AEM76814.1.1.10_10777	441	94.8	0.93	10777	Rhinovirus C	Conserved catalytic core domain of RNA-dependent RNA polymerase (RdRp) from the positive-sense single-stranded RNA [(+)ssRNA] viruses and closely related viruses; cl40470
1	CF-AKH10573.1.1.6_7109_relaxed	CF-BAA24003.1.11_10589_relaxed	CF-BAA18891.1.1.10_10585_relaxed	mmseq	BAA18891.1.1.10_10585	451	95.8	0.94	10585	Enterovirus D	RNA-dependent RNA polymerase (RdRp) in the Enterovirus genus of positive-sense single-stranded RNA [(+)ssRNA] viruses, within the family Picornaviridae; cd23213
1	CF-AKH10573.1.1.6_7109_relaxed	CF-BAA24003.1.11_10589_relaxed	CF-AAA45756.1.1.10_10717_relaxed	mmseq	AAA45756.1.1.10_10717	444	96.1	0.94	10717	Rhinovirus B	Conserved catalytic core domain of RNA-dependent RNA polymerase (RdRp) from the positive-sense single-stranded RNA [(+)ssRNA] viruses and closely related viruses; cl40470
1	CF-AKH10573.1.1.6_7109_relaxed	CF-BAA24003.1.11_10589_relaxed	CF-ABF51198.1.1.10_10699_relaxed	mmseq	ABF51198.1.1.10_10699	447	95.4	0.94	10699	Rhinovirus A	Conserved catalytic core domain of RNA-dependent RNA polymerase (RdRp) from the positive-sense single-stranded RNA [(+)ssRNA] viruses and closely related viruses; cl40470
1	CF-AKH10573.1.1.6_7109_relaxed	CF-BAA24003.1.11_10589_relaxed	CF-ABF51197.1.1.10_10636_relaxed	mmseq	ABF51197.1.1.10_10636	447	95.4	0.93	10636	Rhinovirus A	Conserved catalytic core domain of RNA-dependent RNA polymerase (RdRp) from the positive-sense single-stranded RNA [(+)ssRNA] viruses and closely related viruses; cl40470
1	CF-AKH10573.1.1.6_7109_relaxed	CF-BAA24003.1.11_10589_relaxed	CF-AEP69150.1.1.10_10708_relaxed	mmseq	AEP69150.1.1.10_10708	447	94.6	0.93	10708	Rhinovirus A	Conserved catalytic core domain of RNA-dependent RNA polymerase (RdRp) from the positive-sense single-stranded RNA [(+)ssRNA] viruses and closely related viruses; cl40470
1	CF-AKH10573.1.1.6_7109_relaxed	CF-BAA24003.1.11_10589_relaxed	CF-ACK37398.1.1.10_10677_relaxed	mmseq	ACK37398.1.1.10_10677	447	95.1	0.94	10677	Rhinovirus A	Conserved catalytic core domain of RNA-dependent RNA polymerase (RdRp) from the positive-sense single-stranded RNA [(+)ssRNA] viruses and closely related viruses; cl40470
1	CF-AKH10573.1.1.6_7109_relaxed	CF-BAA24003.1.11_10589_relaxed	CF-ABF51188.1.1.10_10690_relaxed	mmseq	ABF51188.1.1.10_10690	452	95.4	0.93	10690	Rhinovirus A	Conserved catalytic core domain of RNA-dependent RNA polymerase (RdRp) from the positive-sense single-stranded RNA [(+)ssRNA] viruses and closely related viruses; cl40470
1	CF-AKH10573.1.1.6_7109_relaxed	CF-BAA24003.1.11_10589_relaxed	CF-ABF51186.1.1.10_10689_relaxed	mmseq	ABF51186.1.1.10_10689	452	95.2	0.93	10689	Rhinovirus A	Conserved catalytic core domain of RNA-dependent RNA polymerase (RdRp) from the positive-sense single-stranded RNA [(+)ssRNA] viruses and closely related viruses; cl40470
1	CF-AKH10573.1.1.6_7109_relaxed	CF-BAA24003.1.11_10589_relaxed	CF-AAC00531.1.11_10493_relaxed	mmseq	AAC00531.1.11_10493	462	96.4	0.94	10493	Enterovirus B	3D
1	CF-AKH10573.1.1.6_7109_relaxed	CF-BAA24003.1.11_10589_relaxed	CF-ABF51206.1.1.10_10655_relaxed	mmseq	ABF51206.1.1.10_10655	450	94.9	0.93	10655	Rhinovirus A	Conserved catalytic core domain of RNA-dependent RNA polymerase (RdRp) from the positive-sense single-stranded RNA [(+)ssRNA] viruses and closely related viruses; cl40470
1	CF-AKH10573.1.1.6_7109_relaxed	CF-BAA24003.1.11_10589_relaxed	CF-ACK37377.1.1.10_10648_relaxed	mmseq	ACK37377.1.1.10_10648	450	94.8	0.93	10648	Rhinovirus A	Conserved catalytic core domain of RNA-dependent RNA polymerase (RdRp) from the positive-sense single-stranded RNA [(+)ssRNA] viruses and closely related viruses; cl40470
1	CF-AKH10573.1.1.6_7109_relaxed	CF-BAA24003.1.11_10589_relaxed	CF-ACK37382.1.1.10_10656_relaxed	mmseq	ACK37382.1.1.10_10656	450	94.8	0.93	10656	Rhinovirus A	Conserved catalytic core domain of RNA-dependent RNA polymerase (RdRp) from the positive-sense single-stranded RNA [(+)ssRNA] viruses and closely related viruses; cl40470
1	CF-AKH10573.1.1.6_7109_relaxed	CF-BAA24003.1.11_10589_relaxed	CF-ACK37431.1.1.10_10704_relaxed	mmseq	ACK37431.1.1.10_10704	450	94.7	0.93	10704	Rhinovirus A	Conserved catalytic core domain of RNA-dependent RNA polymerase (RdRp) from the positive-sense single-stranded RNA [(+)ssRNA] viruses and closely related viruses; cl40470
1	CF-AKH10573.1.1.6_7109_relaxed	CF-BAA24003.1.11_10589_relaxed	CF-ACK37391.1.1.10_10670_relaxed	mmseq	ACK37391.1.1.10_10670	450	94.8	0.93	10670	Rhinovirus A	Conserved catalytic core domain of RNA-dependent RNA polymerase (RdRp) from the positive-sense single-stranded RNA [(+)ssRNA] viruses and closely related viruses; cl40470
1	CF-AKH10573.1.1.6_7109_relaxed	CF-BAA24003.1.11_10589_relaxed	CF-ACK37381.1.1.10_10654_relaxed	mmseq	ACK37381.1.1.10_10654	450	94.9	0.93	10654	Rhinovirus A	Conserved catalytic core domain of RNA-dependent RNA polymerase (RdRp) from the positive-sense single-stranded RNA [(+)ssRNA] viruses and closely related viruses; cl40470
1	CF-AKH10573.1.1.6_7109_relaxed	CF-BAA24003.1.11_10589_relaxed	CF-BAA00168.1.1.10_10634_relaxed	mmseq	BAA00168.1.1.10_10634	450	94.4	0.93	10634	Rhinovirus A	Conserved catalytic core domain of RNA-dependent RNA polymerase (RdRp) from the positive-sense single-stranded RNA [(+)ssRNA] viruses and closely related viruses; cl40470
1	CF-AKH10573.1.1.6_7109_relaxed	CF-BAA24003.1.11_10589_relaxed	CF-AAA46912.1.1.10_10558_relaxed	mmseq	AAA46912.1.1.10_10558	453	95.8	0.94	10558	Enterovirus C	RNA-dependent RNA polymerase (RdRp) in the Enterovirus genus of positive-sense single-stranded RNA [(+)ssRNA] viruses, within the family Picornaviridae; cd23213
1	CF-AKH10573.1.1.6_7109_relaxed	CF-BAA24003.1.11_10589_relaxed	CF-ABK88241.1.1.10_10586_relaxed	mmseq	ABK88241.1.1.10_10586	452	95.7	0.94	10586	Enterovirus D	RNA-dependent RNA polymerase (RdRp) in the Enterovirus genus of positive-sense single-stranded RNA [(+)ssRNA] viruses, within the family Picornaviridae; cd23213
1	CF-AKH10573.1.1.6_7109_relaxed	CF-BAA24003.1.11_10589_relaxed	CF-AAR98503.1.1.10_10583_relaxed	mmseq	AAR98503.1.1.10_10583	452	95.6	0.94	10583	Enterovirus D	RNA-dependent RNA polymerase (RdRp) in the Enterovirus genus of positive-sense single-stranded RNA [(+)ssRNA] viruses, within the family Picornaviridae; cd23213
1	CF-AKH10573.1.1.6_7109_relaxed	CF-BAA24003.1.11_10589_relaxed	CF-AAR98503.1.11_10583_relaxed	mmseq	AAR98503.1.11_10583	457	96.1	0.94	10583	Enterovirus D	3D protein
1	CF-AKH10573.1.1.6_7109_relaxed	CF-BAA24003.1.11_10589_relaxed	CF-ABK88241.1.11_10586_relaxed	mmseq	ABK88241.1.11_10586	457	96.1	0.94	10586	Enterovirus D	3D protein
1	CF-AKH10573.1.1.6_7109_relaxed	CF-BAA24003.1.11_10589_relaxed	CF-AEG75268.1.11_10707_relaxed	mmseq	AEG75268.1.11_10707	459	95.9	0.94	10707	Rhinovirus A	3D
1	CF-AKH10573.1.1.6_7109_relaxed	CF-BAA24003.1.11_10589_relaxed	CF-AFD64773.1.1.10_10710_relaxed	mmseq	AFD64773.1.1.10_10710	449	95.5	0.94	10710	Rhinovirus A	Conserved catalytic core domain of RNA-dependent RNA polymerase (RdRp) from the positive-sense single-stranded RNA [(+)ssRNA] viruses and closely related viruses; cl40470
1	CF-AKH10573.1.1.6_7109_relaxed	CF-BAA24003.1.11_10589_relaxed	CF-ACT89355.1.1.10_10705_relaxed	mmseq	ACT89355.1.1.10_10705	451	95.5	0.94	10705	Rhinovirus A	Conserved catalytic core domain of RNA-dependent RNA polymerase (RdRp) from the positive-sense single-stranded RNA [(+)ssRNA] viruses and closely related viruses; cl40470
1	CF-AKH10573.1.1.6_7109_relaxed	CF-BAA24003.1.11_10589_relaxed	CF-AFS33290.1.1.10_10577_relaxed	mmseq	AFS33290.1.1.10_10577	453	96.1	0.94	10577	Enterovirus C	RNA-dependent RNA polymerase (RdRp) in the Enterovirus genus of positive-sense single-stranded RNA [(+)ssRNA] viruses, within the family Picornaviridae; cd23213
1	CF-AKH10573.1.1.6_7109_relaxed	CF-BAA24003.1.11_10589_relaxed	CF-ABK29455.2.1.10_10749_relaxed	mmseq	ABK29455.2.1.10_10749	451	95.3	0.93	10749	Rhinovirus C	Conserved catalytic core domain of RNA-dependent RNA polymerase (RdRp) from the positive-sense single-stranded RNA [(+)ssRNA] viruses and closely related viruses; cl40470
1	CF-AKH10573.1.1.6_7109_relaxed	CF-BAA24003.1.11_10589_relaxed	CF-ABQ51392.1.1.9_10744_relaxed	mmseq	ABQ51392.1.1.9_10744	451	95.2	0.93	10744	Rhinovirus C	Conserved catalytic core domain of RNA-dependent RNA polymerase (RdRp) from the positive-sense single-stranded RNA [(+)ssRNA] viruses and closely related viruses; cl40470
1	CF-AKH10573.1.1.6_7109_relaxed	CF-BAA24003.1.11_10589_relaxed	CF-ACU00186.1.1.9_10751_relaxed	mmseq	ACU00186.1.1.9_10751	451	95	0.93	10751	Rhinovirus C	Conserved catalytic core domain of RNA-dependent RNA polymerase (RdRp) from the positive-sense single-stranded RNA [(+)ssRNA] viruses and closely related viruses; cl40470
1	CF-AKH10573.1.1.6_7109_relaxed	CF-BAA24003.1.11_10589_relaxed	CF-AEE01039.1.11_10603_relaxed	mmseq	AEE01039.1.11_10603	461	96.4	0.94	10603	Enterovirus G	3D
1	CF-AKH10573.1.1.6_7109_relaxed	CF-BAA24003.1.11_10589_relaxed	CF-APA29023.1.1.10_10631_relaxed	mmseq	APA29023.1.1.10_10631	449	96	0.94	10631	Enterovirus K	Conserved catalytic core domain of RNA-dependent RNA polymerase (RdRp) from the positive-sense single-stranded RNA [(+)ssRNA] viruses and closely related viruses; cl40470
1	CF-AKH10573.1.1.6_7109_relaxed	CF-BAA24003.1.11_10589_relaxed	CF-ACK37412.1.11_10695_relaxed	mmseq	ACK37412.1.11_10695	459	96	0.94	10695	Rhinovirus A	3D
1	CF-AKH10573.1.1.6_7109_relaxed	CF-BAA24003.1.11_10589_relaxed	CF-ACK37412.1.1.10_10695_relaxed	mmseq	ACK37412.1.1.10_10695	451	94.7	0.93	10695	Rhinovirus A	Conserved catalytic core domain of RNA-dependent RNA polymerase (RdRp) from the positive-sense single-stranded RNA [(+)ssRNA] viruses and closely related viruses; cl40470
1	CF-AKH10573.1.1.6_7109_relaxed	CF-BAA24003.1.11_10589_relaxed	CF-AAZ73344.1.1.10_10594_relaxed	mmseq	AAZ73344.1.1.10_10594	453	96.1	0.94	10594	Enterovirus F	Conserved catalytic core domain of RNA-dependent RNA polymerase (RdRp) from the positive-sense single-stranded RNA [(+)ssRNA] viruses and closely related viruses; cl40470
1	CF-AKH10573.1.1.6_7109_relaxed	CF-BAA24003.1.11_10589_relaxed	CF-AKA64451.1.11_10622_relaxed	mmseq	AKA64451.1.11_10622	461	96.8	0.94	10622	Enterovirus I	RNA-dependent RNA polymerase 3D
1	CF-AKH10573.1.1.6_7109_relaxed	CF-BAA24003.1.11_10589_relaxed	CF-ALG04780.2.11_10609_relaxed	mmseq	ALG04780.2.11_10609	461	96.6	0.94	10609	Enterovirus G	3D
1	CF-AKH10573.1.1.6_7109_relaxed	CF-BAA24003.1.11_10589_relaxed	CF-ALG04730.2.11_10608_relaxed	mmseq	ALG04730.2.11_10608	461	96.6	0.94	10608	Enterovirus G	3D
1	CF-AKH10573.1.1.6_7109_relaxed	CF-BAA24003.1.11_10589_relaxed	CF-ACK37400.1.11_10680_relaxed	mmseq	ACK37400.1.11_10680	460	95.8	0.93	10680	Rhinovirus A	3D
1	CF-AKH10573.1.1.6_7109_relaxed	CF-BAA24003.1.11_10589_relaxed	CF-ACK37399.1.11_10679_relaxed	mmseq	ACK37399.1.11_10679	460	95.6	0.93	10679	Rhinovirus A	3D
1	CF-AKH10573.1.1.6_7109_relaxed	CF-BAA24003.1.11_10589_relaxed	CF-AFQ55916.1.1.10_10606_relaxed	mmseq	AFQ55916.1.1.10_10606	453	95.9	0.94	10606	Enterovirus G	Conserved catalytic core domain of RNA-dependent RNA polymerase (RdRp) from the positive-sense single-stranded RNA [(+)ssRNA] viruses and closely related viruses; cl40470
1	CF-AKH10573.1.1.6_7109_relaxed	CF-BAA24003.1.11_10589_relaxed	CF-AFK66746.1.1.10_10605_relaxed	mmseq	AFK66746.1.1.10_10605	453	95.9	0.94	10605	Enterovirus G	Conserved catalytic core domain of RNA-dependent RNA polymerase (RdRp) from the positive-sense single-stranded RNA [(+)ssRNA] viruses and closely related viruses; cl40470
1	CF-AKH10573.1.1.6_7109_relaxed	CF-BAA24003.1.11_10589_relaxed	CF-ABK29455.2.11_10749_relaxed	mmseq	ABK29455.2.11_10749	460	95.8	0.94	10749	Rhinovirus C	3D
1	CF-AKH10573.1.1.6_7109_relaxed	CF-BAA24003.1.11_10589_relaxed	CF-AAZ73368.1.1.10_10596_relaxed	mmseq	AAZ73368.1.1.10_10596	453	96	0.94	10596	Enterovirus F	Conserved catalytic core domain of RNA-dependent RNA polymerase (RdRp) from the positive-sense single-stranded RNA [(+)ssRNA] viruses and closely related viruses; cl40470
1	CF-AKH10573.1.1.6_7109_relaxed	CF-BAA24003.1.11_10589_relaxed	CF-AEE01039.1.1.10_10603_relaxed	mmseq	AEE01039.1.1.10_10603	453	95.6	0.94	10603	Enterovirus G	Conserved catalytic core domain of RNA-dependent RNA polymerase (RdRp) from the positive-sense single-stranded RNA [(+)ssRNA] viruses and closely related viruses; cl40470
1	CF-AKH10573.1.1.6_7109_relaxed	CF-BAA24003.1.11_10589_relaxed	CF-AKA64451.1.1.10_10622_relaxed	mmseq	AKA64451.1.1.10_10622	453	96.3	0.94	10622	Enterovirus I	Conserved catalytic core domain of RNA-dependent RNA polymerase (RdRp) from the positive-sense single-stranded RNA [(+)ssRNA] viruses and closely related viruses; cl40470
1	CF-AKH10573.1.1.6_7109_relaxed	CF-BAA24003.1.11_10589_relaxed	CF-ACK37380.1.11_10719_relaxed	mmseq	ACK37380.1.11_10719	460	96.5	0.94	10719	Rhinovirus B	3D
1	CF-AKH10573.1.1.6_7109_relaxed	CF-BAA24003.1.11_10589_relaxed	CF-ACK37418.1.1.10_10731_relaxed	mmseq	ACK37418.1.1.10_10731	444	96.1	0.94	10731	Rhinovirus B	Conserved catalytic core domain of RNA-dependent RNA polymerase (RdRp) from the positive-sense single-stranded RNA [(+)ssRNA] viruses and closely related viruses; cl40470
1	CF-AKH10573.1.1.6_7109_relaxed	CF-BAA24003.1.11_10589_relaxed	CF-AEG42388.1.1.10_10739_relaxed	mmseq	AEG42388.1.1.10_10739	451	95.7	0.94	10739	Rhinovirus B	Conserved catalytic core domain of RNA-dependent RNA polymerase (RdRp) from the positive-sense single-stranded RNA [(+)ssRNA] viruses and closely related viruses; cl40470
1	CF-AKH10573.1.1.6_7109_relaxed	CF-BAA24003.1.11_10589_relaxed	CF-ABF51181.1.1.10_10721_relaxed	mmseq	ABF51181.1.1.10_10721	451	95.4	0.93	10721	Rhinovirus B	Conserved catalytic core domain of RNA-dependent RNA polymerase (RdRp) from the positive-sense single-stranded RNA [(+)ssRNA] viruses and closely related viruses; cl40470
1	CF-AKH10573.1.1.6_7109_relaxed	CF-BAA24003.1.11_10589_relaxed	CF-ACK37391.1.11_10670_relaxed	mmseq	ACK37391.1.11_10670	460	95.7	0.93	10670	Rhinovirus A	3D
1	CF-AKH10573.1.1.6_7109_relaxed	CF-BAA24003.1.11_10589_relaxed	CF-AMD82094.1.1.10_10610_relaxed	mmseq	AMD82094.1.1.10_10610	453	95.6	0.94	10610	Enterovirus G	Conserved catalytic core domain of RNA-dependent RNA polymerase (RdRp) from the positive-sense single-stranded RNA [(+)ssRNA] viruses and closely related viruses; cl40470
1	CF-AKH10573.1.1.6_7109_relaxed	CF-BAA24003.1.11_10589_relaxed	CF-ACK37386.1.1.10_10723_relaxed	mmseq	ACK37386.1.1.10_10723	452	95.6	0.94	10723	Rhinovirus B	Conserved catalytic core domain of RNA-dependent RNA polymerase (RdRp) from the positive-sense single-stranded RNA [(+)ssRNA] viruses and closely related viruses; cl40470
1	CF-AKH10573.1.1.6_7109_relaxed	CF-BAA24003.1.11_10589_relaxed	CF-ACK37424.1.1.10_10733_relaxed	mmseq	ACK37424.1.1.10_10733	452	95.7	0.94	10733	Rhinovirus B	Conserved catalytic core domain of RNA-dependent RNA polymerase (RdRp) from the positive-sense single-stranded RNA [(+)ssRNA] viruses and closely related viruses; cl40470
1	CF-AKH10573.1.1.6_7109_relaxed	CF-BAA24003.1.11_10589_relaxed	CF-ABF51182.1.1.10_10724_relaxed	mmseq	ABF51182.1.1.10_10724	452	96.2	0.94	10724	Rhinovirus B	Conserved catalytic core domain of RNA-dependent RNA polymerase (RdRp) from the positive-sense single-stranded RNA [(+)ssRNA] viruses and closely related viruses; cl40470
1	CF-AKH10573.1.1.6_7109_relaxed	CF-BAA24003.1.11_10589_relaxed	CF-ABU62848.1.11_10746_relaxed	mmseq	ABU62848.1.11_10746	460	95.7	0.93	10746	Rhinovirus C	3D
1	CF-AKH10573.1.1.6_7109_relaxed	CF-BAA24003.1.11_10589_relaxed	CF-AJO54283.1.11_10764_relaxed	mmseq	AJO54283.1.11_10764	460	95.8	0.94	10764	Rhinovirus C	Polymerase; 3D
1	CF-AKH10573.1.1.6_7109_relaxed	CF-BAA24003.1.11_10589_relaxed	CF-AHA35211.1.11_10792_relaxed	mmseq	AHA35211.1.11_10792	460	95.8	0.94	10792	Rhinovirus C	3D
1	CF-AKH10573.1.1.6_7109_relaxed	CF-BAA24003.1.11_10589_relaxed	CF-ABF51190.1.1.10_10669_relaxed	mmseq	ABF51190.1.1.10_10669	450	95	0.93	10669	Rhinovirus A	Conserved catalytic core domain of RNA-dependent RNA polymerase (RdRp) from the positive-sense single-stranded RNA [(+)ssRNA] viruses and closely related viruses; cl40470
1	CF-AKH10573.1.1.6_7109_relaxed	CF-BAA24003.1.11_10589_relaxed	CF-ACK37378.1.1.10_10649_relaxed	mmseq	ACK37378.1.1.10_10649	452	95	0.93	10649	Rhinovirus A	Conserved catalytic core domain of RNA-dependent RNA polymerase (RdRp) from the positive-sense single-stranded RNA [(+)ssRNA] viruses and closely related viruses; cl40470
1	CF-AKH10573.1.1.6_7109_relaxed	CF-BAA24003.1.11_10589_relaxed	CF-ACK37367.1.1.10_10633_relaxed	mmseq	ACK37367.1.1.10_10633	450	94.5	0.93	10633	Rhinovirus A	Conserved catalytic core domain of RNA-dependent RNA polymerase (RdRp) from the positive-sense single-stranded RNA [(+)ssRNA] viruses and closely related viruses; cl40470
1	CF-AKH10573.1.1.6_7109_relaxed	CF-BAA24003.1.11_10589_relaxed	CF-ACK37389.1.1.10_10668_relaxed	mmseq	ACK37389.1.1.10_10668	450	94.8	0.93	10668	Rhinovirus A	Conserved catalytic core domain of RNA-dependent RNA polymerase (RdRp) from the positive-sense single-stranded RNA [(+)ssRNA] viruses and closely related viruses; cl40470
1	CF-AKH10573.1.1.6_7109_relaxed	CF-BAA24003.1.11_10589_relaxed	CF-ABF51205.1.1.10_10674_relaxed	mmseq	ABF51205.1.1.10_10674	450	94.5	0.93	10674	Rhinovirus A	Conserved catalytic core domain of RNA-dependent RNA polymerase (RdRp) from the positive-sense single-stranded RNA [(+)ssRNA] viruses and closely related viruses; cl40470
1	CF-AKH10573.1.1.6_7109_relaxed	CF-BAA24003.1.11_10589_relaxed	CF-ACK37402.1.1.10_10682_relaxed	mmseq	ACK37402.1.1.10_10682	451	94.6	0.93	10682	Rhinovirus A	Conserved catalytic core domain of RNA-dependent RNA polymerase (RdRp) from the positive-sense single-stranded RNA [(+)ssRNA] viruses and closely related viruses; cl40470
1	CF-AKH10573.1.1.6_7109_relaxed	CF-BAA24003.1.11_10589_relaxed	CF-ACK37413.1.1.10_10696_relaxed	mmseq	ACK37413.1.1.10_10696	452	95.1	0.93	10696	Rhinovirus A	Conserved catalytic core domain of RNA-dependent RNA polymerase (RdRp) from the positive-sense single-stranded RNA [(+)ssRNA] viruses and closely related viruses; cl40470
1	CF-AKH10573.1.1.6_7109_relaxed	CF-BAA24003.1.11_10589_relaxed	CF-ACT89355.1.11_10705_relaxed	mmseq	ACT89355.1.11_10705	459	96	0.94	10705	Rhinovirus A	3D
1	CF-AKH10573.1.1.6_7109_relaxed	CF-BAA24003.1.11_10589_relaxed	CF-ACK37442.1.11_10720_relaxed	mmseq	ACK37442.1.11_10720	460	96.5	0.94	10720	Rhinovirus B	3D
1	CF-AKH10573.1.1.6_7109_relaxed	CF-BAA24003.1.11_10589_relaxed	CF-AHA35211.1.1.9_10792_relaxed	mmseq	AHA35211.1.1.9_10792	453	95.4	0.93	10792	Rhinovirus C	Conserved catalytic core domain of RNA-dependent RNA polymerase (RdRp) from the positive-sense single-stranded RNA [(+)ssRNA] viruses and closely related viruses; cl40470
1	CF-AKH10573.1.1.6_7109_relaxed	CF-BAA24003.1.11_10589_relaxed	CF-ABO76708.1.11_10745_relaxed	mmseq	ABO76708.1.11_10745	459	95.9	0.94	10745	Rhinovirus C	Polymerase
1	CF-AKH10573.1.1.6_7109_relaxed	CF-BAA24003.1.11_10589_relaxed	CF-ACV51798.1.11_10752_relaxed	mmseq	ACV51798.1.11_10752	460	95.7	0.94	10752	Rhinovirus C	3D
1	CF-AKH10573.1.1.6_7109_relaxed	CF-BAA24003.1.11_10589_relaxed	CF-AAM00274.1.1.10_10601_relaxed	mmseq	AAM00274.1.1.10_10601	453	96.1	0.94	10601	Enterovirus G	Conserved catalytic core domain of RNA-dependent RNA polymerase (RdRp) from the positive-sense single-stranded RNA [(+)ssRNA] viruses and closely related viruses; cl40470
1	CF-AKH10573.1.1.6_7109_relaxed	CF-BAA24003.1.11_10589_relaxed	CF-AKA64452.1.1.10_10623_relaxed	mmseq	AKA64452.1.1.10_10623	453	96.3	0.94	10623	Enterovirus I	Conserved catalytic core domain of RNA-dependent RNA polymerase (RdRp) from the positive-sense single-stranded RNA [(+)ssRNA] viruses and closely related viruses; cl40470
1	CF-AKH10573.1.1.6_7109_relaxed	CF-BAA24003.1.11_10589_relaxed	CF-ABU62848.1.1.9_10746_relaxed	mmseq	ABU62848.1.1.9_10746	451	95.4	0.93	10746	Rhinovirus C	Conserved catalytic core domain of RNA-dependent RNA polymerase (RdRp) from the positive-sense single-stranded RNA [(+)ssRNA] viruses and closely related viruses; cl40470
1	CF-AKH10573.1.1.6_7109_relaxed	CF-BAA24003.1.11_10589_relaxed	CF-ACZ67658.1.1.10_10757_relaxed	mmseq	ACZ67658.1.1.10_10757	451	94.9	0.93	10757	Rhinovirus C	Conserved catalytic core domain of RNA-dependent RNA polymerase (RdRp) from the positive-sense single-stranded RNA [(+)ssRNA] viruses and closely related viruses; cl40470
1	CF-AKH10573.1.1.6_7109_relaxed	CF-BAA24003.1.11_10589_relaxed	CF-AEG42388.1.11_10739_relaxed	mmseq	AEG42388.1.11_10739	460	96.5	0.94	10739	Rhinovirus B	3D
1	CF-AKH10573.1.1.6_7109_relaxed	CF-BAA24003.1.11_10589_relaxed	CF-AMB19798.1.1.9_10797_relaxed	mmseq	AMB19798.1.1.9_10797	451	95.2	0.93	10797	Rhinovirus C	Conserved catalytic core domain of RNA-dependent RNA polymerase (RdRp) from the positive-sense single-stranded RNA [(+)ssRNA] viruses and closely related viruses; cl40470
1	CF-AKH10573.1.1.6_7109_relaxed	CF-BAA24003.1.11_10589_relaxed	CF-AJO54283.1.1.10_10764_relaxed	mmseq	AJO54283.1.1.10_10764	451	95.2	0.93	10764	Rhinovirus C	Conserved catalytic core domain of RNA-dependent RNA polymerase (RdRp) from the positive-sense single-stranded RNA [(+)ssRNA] viruses and closely related viruses; cl40470
1	CF-AKH10573.1.1.6_7109_relaxed	CF-BAA24003.1.11_10589_relaxed	CF-ABU62849.1.1.9_10747_relaxed	mmseq	ABU62849.1.1.9_10747	451	95.8	0.94	10747	Rhinovirus C	Conserved catalytic core domain of RNA-dependent RNA polymerase (RdRp) from the positive-sense single-stranded RNA [(+)ssRNA] viruses and closely related viruses; cl40470
1	CF-AKH10573.1.1.6_7109_relaxed	CF-BAA24003.1.11_10589_relaxed	CF-ABO76708.1.1.10_10745_relaxed	mmseq	ABO76708.1.1.10_10745	451	95.2	0.93	10745	Rhinovirus C	Conserved catalytic core domain of RNA-dependent RNA polymerase (RdRp) from the positive-sense single-stranded RNA [(+)ssRNA] viruses and closely related viruses; cl40470
1	CF-AKH10573.1.1.6_7109_relaxed	CF-BAA24003.1.11_10589_relaxed	CF-ACK37418.1.11_10731_relaxed	mmseq	ACK37418.1.11_10731	460	96.4	0.94	10731	Rhinovirus B	3D
1	CF-AKH10573.1.1.6_7109_relaxed	CF-BAA24003.1.11_10589_relaxed	CF-ACK37430.1.11_10737_relaxed	mmseq	ACK37430.1.11_10737	460	96.4	0.94	10737	Rhinovirus B	3D
1	CF-AKH10573.1.1.6_7109_relaxed	CF-BAA24003.1.11_10589_relaxed	CF-ABF51181.1.11_10721_relaxed	mmseq	ABF51181.1.11_10721	460	96.5	0.94	10721	Rhinovirus B	3D (polymerase)
1	CF-AKH10573.1.1.6_7109_relaxed	CF-BAA24003.1.11_10589_relaxed	CF-AKA64452.1.11_10623_relaxed	mmseq	AKA64452.1.11_10623	461	96.7	0.94	10623	Enterovirus I	RNA-dependent RNA polymerase 3D
1	CF-AKH10573.1.1.6_7109_relaxed	CF-BAA24003.1.11_10589_relaxed	CF-ACV51798.1.1.10_10752_relaxed	mmseq	ACV51798.1.1.10_10752	451	95	0.93	10752	Rhinovirus C	Conserved catalytic core domain of RNA-dependent RNA polymerase (RdRp) from the positive-sense single-stranded RNA [(+)ssRNA] viruses and closely related viruses; cl40470
1	CF-AKH10573.1.1.6_7109_relaxed	CF-BAA24003.1.11_10589_relaxed	CF-ACK37420.1.11_10732_relaxed	mmseq	ACK37420.1.11_10732	460	96.4	0.94	10732	Rhinovirus B	3D
1	CF-AKH10573.1.1.6_7109_relaxed	CF-BAA24003.1.11_10589_relaxed	CF-ACK37420.1.1.10_10732_relaxed	mmseq	ACK37420.1.1.10_10732	452	95.6	0.94	10732	Rhinovirus B	Conserved catalytic core domain of RNA-dependent RNA polymerase (RdRp) from the positive-sense single-stranded RNA [(+)ssRNA] viruses and closely related viruses; cl40470
1	CF-AKH10573.1.1.6_7109_relaxed	CF-BAA24003.1.11_10589_relaxed	CF-ACK37393.1.11_10742_relaxed	mmseq	ACK37393.1.11_10742	460	96.3	0.94	10742	Rhinovirus B	3D
1	CF-AKH10573.1.1.6_7109_relaxed	CF-BAA24003.1.11_10589_relaxed	CF-ACK37417.1.11_10730_relaxed	mmseq	ACK37417.1.11_10730	460	96.4	0.94	10730	Rhinovirus B	3D
1	CF-AKH10573.1.1.6_7109_relaxed	CF-BAA24003.1.11_10589_relaxed	CF-ACK37417.1.1.10_10730_relaxed	mmseq	ACK37417.1.1.10_10730	451	95.7	0.94	10730	Rhinovirus B	Conserved catalytic core domain of RNA-dependent RNA polymerase (RdRp) from the positive-sense single-stranded RNA [(+)ssRNA] viruses and closely related viruses; cl40470
1	CF-AKH10573.1.1.6_7109_relaxed	CF-BAA24003.1.11_10589_relaxed	CF-ABF51180.1.11_10716_relaxed	mmseq	ABF51180.1.11_10716	460	96.3	0.94	10716	Rhinovirus B	3D (polymerase)
1	CF-AKH10573.1.1.6_7109_relaxed	CF-BAA24003.1.11_10589_relaxed	CF-AEX93173.1.1.10_10604_relaxed	mmseq	AEX93173.1.1.10_10604	453	95.7	0.94	10604	Enterovirus G	Conserved catalytic core domain of RNA-dependent RNA polymerase (RdRp) from the positive-sense single-stranded RNA [(+)ssRNA] viruses and closely related viruses; cl40470
1	CF-AKH10573.1.1.6_7109_relaxed	CF-BAA24003.1.11_10589_relaxed	CF-AJF23050.1.12_10806_relaxed	mmseq	AJF23050.1.12_10806	459	95.5	0.94	10806	Rabovirus A	3D
1	CF-AKH10573.1.1.6_7109_relaxed	CF-BAA24003.1.11_10589_relaxed	CF-AIF74249.1.1.6_10465_relaxed	mmseq	AIF74249.1.1.6_10465	449	95.5	0.94	10465	Diresapivirus A	Conserved catalytic core domain of RNA-dependent RNA polymerase (RdRp) from the positive-sense single-stranded RNA [(+)ssRNA] viruses and closely related viruses; cl40470
1	CF-AKH10573.1.1.6_7109_relaxed	CF-BAA24003.1.11_10589_relaxed	CF-AIF74261.1.1.6_10466_relaxed	mmseq	AIF74261.1.1.6_10466	449	95.3	0.94	10466	Diresapivirus B	Conserved catalytic core domain of RNA-dependent RNA polymerase (RdRp) from the positive-sense single-stranded RNA [(+)ssRNA] viruses and closely related viruses; cl40470
1	CF-AKH10573.1.1.6_7109_relaxed	CF-BAA24003.1.11_10589_relaxed	CF-AMB19798.1.11_10797_relaxed	mmseq	AMB19798.1.11_10797	460	96	0.94	10797	Rhinovirus C	Polymerase;3D
1	CF-AKH10573.1.1.6_7109_relaxed	CF-BAA24003.1.11_10589_relaxed	CF-AAZ73369.1.1.10_10595_relaxed	mmseq	AAZ73369.1.1.10_10595	453	96.1	0.94	10595	Enterovirus F	Conserved catalytic core domain of RNA-dependent RNA polymerase (RdRp) from the positive-sense single-stranded RNA [(+)ssRNA] viruses and closely related viruses; cl40470
1	CF-AKH10573.1.1.6_7109_relaxed	CF-BAA24003.1.11_10589_relaxed	CF-AAM00276.1.1.10_10602_relaxed	mmseq	AAM00276.1.1.10_10602	453	95.8	0.94	10602	Enterovirus G	Conserved catalytic core domain of RNA-dependent RNA polymerase (RdRp) from the positive-sense single-stranded RNA [(+)ssRNA] viruses and closely related viruses; cl40470
1	CF-AKH10573.1.1.6_7109_relaxed	CF-BAA24003.1.11_10589_relaxed	CF-ARM53611.1.12_10617_relaxed	mmseq	ARM53611.1.12_10617	461	96.5	0.94	10617	Enterovirus G	3D
1	CF-AKH10573.1.1.6_7109_relaxed	CF-BAA24003.1.11_10589_relaxed	CF-AAX47035.1.1.10_10536_relaxed	mmseq	AAX47035.1.1.10_10536	454	95.9	0.94	10536	Enterovirus B	RNA-dependent RNA polymerase (RdRp) in the Enterovirus genus of positive-sense single-stranded RNA [(+)ssRNA] viruses, within the family Picornaviridae; cd23213
1	CF-AKH10573.1.1.6_7109_relaxed	CF-BAA24003.1.11_10589_relaxed	CF-ACK37386.1.11_10723_relaxed	mmseq	ACK37386.1.11_10723	460	96.2	0.94	10723	Rhinovirus B	3D
1	CF-AKH10573.1.1.6_7109_relaxed	CF-BAA24003.1.11_10589_relaxed	CF-ABF51179.1.11_10713_relaxed	mmseq	ABF51179.1.11_10713	460	96.4	0.94	10713	Rhinovirus B	3D (polymerase)
1	CF-AKH10573.1.1.6_7109_relaxed	CF-BAA24003.1.11_10589_relaxed	CF-AEP69156.1.11_10741_relaxed	mmseq	AEP69156.1.11_10741	460	96.4	0.94	10741	Rhinovirus B	3D
1	CF-AKH10573.1.1.6_7109_relaxed	CF-BAA24003.1.11_10589_relaxed	CF-AAZ73366.1.1.10_10590_relaxed	mmseq	AAZ73366.1.1.10_10590	453	96	0.94	10590	Enterovirus E	Conserved catalytic core domain of RNA-dependent RNA polymerase (RdRp) from the positive-sense single-stranded RNA [(+)ssRNA] viruses and closely related viruses; cl40470
1	CF-AKH10573.1.1.6_7109_relaxed	CF-BAA24003.1.11_10589_relaxed	CF-ALG04780.2.1.10_10609_relaxed	mmseq	ALG04780.2.1.10_10609	453	95.8	0.94	10609	Enterovirus G	Conserved catalytic core domain of RNA-dependent RNA polymerase (RdRp) from the positive-sense single-stranded RNA [(+)ssRNA] viruses and closely related viruses; cl40470
1	CF-AKH10573.1.1.6_7109_relaxed	CF-BAA24003.1.11_10589_relaxed	CF-ACK37407.1.1.10_10726_relaxed	mmseq	ACK37407.1.1.10_10726	452	95.7	0.94	10726	Rhinovirus B	Conserved catalytic core domain of RNA-dependent RNA polymerase (RdRp) from the positive-sense single-stranded RNA [(+)ssRNA] viruses and closely related viruses; cl40470
1	CF-AKH10573.1.1.6_7109_relaxed	CF-BAA24003.1.11_10589_relaxed	CF-ABF51183.1.1.10_10727_relaxed	mmseq	ABF51183.1.1.10_10727	452	95.7	0.94	10727	Rhinovirus B	Conserved catalytic core domain of RNA-dependent RNA polymerase (RdRp) from the positive-sense single-stranded RNA [(+)ssRNA] viruses and closely related viruses; cl40470
1	CF-AKH10573.1.1.6_7109_relaxed	CF-BAA24003.1.11_10589_relaxed	CF-AAQ73089.1.1.10_10523_relaxed	mmseq	AAQ73089.1.1.10_10523	454	95.8	0.94	10523	Enterovirus B	RNA-dependent RNA polymerase (RdRp) in the Enterovirus genus of positive-sense single-stranded RNA [(+)ssRNA] viruses, within the family Picornaviridae; cd23213
1	CF-AKH10573.1.1.6_7109_relaxed	CF-BAA24003.1.11_10589_relaxed	CF-ACK37368.1.1.10_10715_relaxed	mmseq	ACK37368.1.1.10_10715	452	95.8	0.94	10715	Rhinovirus B	Conserved catalytic core domain of RNA-dependent RNA polymerase (RdRp) from the positive-sense single-stranded RNA [(+)ssRNA] viruses and closely related viruses; cl40470
1	CF-AKH10573.1.1.6_7109_relaxed	CF-BAA24003.1.11_10589_relaxed	CF-ABF51184.1.1.10_10714_relaxed	mmseq	ABF51184.1.1.10_10714	452	95.6	0.93	10714	Rhinovirus B	Conserved catalytic core domain of RNA-dependent RNA polymerase (RdRp) from the positive-sense single-stranded RNA [(+)ssRNA] viruses and closely related viruses; cl40470
1	CF-AKH10573.1.1.6_7109_relaxed	CF-BAA24003.1.11_10589_relaxed	CF-ABO69379.1.1.10_10722_relaxed	mmseq	ABO69379.1.1.10_10722	452	95.7	0.94	10722	Rhinovirus B	Conserved catalytic core domain of RNA-dependent RNA polymerase (RdRp) from the positive-sense single-stranded RNA [(+)ssRNA] viruses and closely related viruses; cl40470
1	CF-AKH10573.1.1.6_7109_relaxed	CF-BAA24003.1.11_10589_relaxed	CF-ABO69381.1.1.10_10735_relaxed	mmseq	ABO69381.1.1.10_10735	452	95.9	0.94	10735	Rhinovirus B	Conserved catalytic core domain of RNA-dependent RNA polymerase (RdRp) from the positive-sense single-stranded RNA [(+)ssRNA] viruses and closely related viruses; cl40470
1	CF-AKH10573.1.1.6_7109_relaxed	CF-BAA24003.1.11_10589_relaxed	CF-CAD38168.2.1.10_10532_relaxed	mmseq	CAD38168.2.1.10_10532	454	95.1	0.94	10532	Enterovirus B	RNA-dependent RNA polymerase (RdRp) in the Enterovirus genus of positive-sense single-stranded RNA [(+)ssRNA] viruses, within the family Picornaviridae; cd23213
1	CF-AKH10573.1.1.6_7109_relaxed	CF-BAA24003.1.11_10589_relaxed	CF-AAD46138.1.1.10_10494_relaxed	mmseq	AAD46138.1.1.10_10494	454	96	0.94	10494	Enterovirus B	RNA-dependent RNA polymerase (RdRp) in the Enterovirus genus of positive-sense single-stranded RNA [(+)ssRNA] viruses, within the family Picornaviridae; cd23213
1	CF-AKH10573.1.1.6_7109_relaxed	CF-BAA24003.1.11_10589_relaxed	CF-AAC00531.1.1.10_10493_relaxed	mmseq	AAC00531.1.1.10_10493	454	95.9	0.94	10493	Enterovirus B	RNA-dependent RNA polymerase (RdRp) in the Enterovirus genus of positive-sense single-stranded RNA [(+)ssRNA] viruses, within the family Picornaviridae; cd23213
1	CF-AKH10573.1.1.6_7109_relaxed	CF-BAA24003.1.11_10589_relaxed	CF-AJO54282.1.1.10_10765_relaxed	mmseq	AJO54282.1.1.10_10765	451	95.2	0.93	10765	Rhinovirus C	Conserved catalytic core domain of RNA-dependent RNA polymerase (RdRp) from the positive-sense single-stranded RNA [(+)ssRNA] viruses and closely related viruses; cl40470
1	CF-AKH10573.1.1.6_7109_relaxed	CF-BAA24003.1.11_10589_relaxed	CF-ACK37380.1.1.10_10719_relaxed	mmseq	ACK37380.1.1.10_10719	452	95.8	0.94	10719	Rhinovirus B	Conserved catalytic core domain of RNA-dependent RNA polymerase (RdRp) from the positive-sense single-stranded RNA [(+)ssRNA] viruses and closely related viruses; cl40470
1	CF-AKH10573.1.1.6_7109_relaxed	CF-BAA24003.1.11_10589_relaxed	CF-AAA50478.1.1.10_10477_relaxed	mmseq	AAA50478.1.1.10_10477	454	95.3	0.94	10477	Enterovirus A	RNA-dependent RNA polymerase (RdRp) in the Enterovirus genus of positive-sense single-stranded RNA [(+)ssRNA] viruses, within the family Picornaviridae; cd23213
1	CF-AKH10573.1.1.6_7109_relaxed	CF-BAA24003.1.11_10589_relaxed	CF-AAR38846.1.1.10_10473_relaxed	mmseq	AAR38846.1.1.10_10473	454	95.4	0.94	10473	Enterovirus A	RNA-dependent RNA polymerase (RdRp) in the Enterovirus genus of positive-sense single-stranded RNA [(+)ssRNA] viruses, within the family Picornaviridae; cd23213
1	CF-AKH10573.1.1.6_7109_relaxed	CF-BAA24003.1.11_10589_relaxed	CF-AAX47036.1.1.10_10537_relaxed	mmseq	AAX47036.1.1.10_10537	454	95.8	0.94	10537	Enterovirus B	RNA-dependent RNA polymerase (RdRp) in the Enterovirus genus of positive-sense single-stranded RNA [(+)ssRNA] viruses, within the family Picornaviridae; cd23213
1	CF-AKH10573.1.1.6_7109_relaxed	CF-BAA24003.1.11_10589_relaxed	CF-AAB59927.1.1.10_10492_relaxed	mmseq	AAB59927.1.1.10_10492	454	96	0.94	10492	Enterovirus B	RNA-dependent RNA polymerase (RdRp) in the Enterovirus genus of positive-sense single-stranded RNA [(+)ssRNA] viruses, within the family Picornaviridae; cd23213
1	CF-AKH10573.1.1.6_7109_relaxed	CF-BAA24003.1.11_10589_relaxed	CF-AAT65964.1.1.10_10531_relaxed	mmseq	AAT65964.1.1.10_10531	454	96	0.94	10531	Enterovirus B	RNA-dependent RNA polymerase (RdRp) in the Enterovirus genus of positive-sense single-stranded RNA [(+)ssRNA] viruses, within the family Picornaviridae; cd23213
1	CF-AKH10573.1.1.6_7109_relaxed	CF-BAA24003.1.11_10589_relaxed	CF-AAK13071.1.1.10_10529_relaxed	mmseq	AAK13071.1.1.10_10529	454	95.8	0.94	10529	Enterovirus B	RNA-dependent RNA polymerase (RdRp) in the Enterovirus genus of positive-sense single-stranded RNA [(+)ssRNA] viruses, within the family Picornaviridae; cd23213
1	CF-AKH10573.1.1.6_7109_relaxed	CF-BAA24003.1.11_10589_relaxed	CF-AHK24839.1.1.11_10783_relaxed	mmseq	AHK24839.1.1.11_10783	451	95.1	0.93	10783	Rhinovirus C	Conserved catalytic core domain of RNA-dependent RNA polymerase (RdRp) from the positive-sense single-stranded RNA [(+)ssRNA] viruses and closely related viruses; cl40470
1	CF-AKH10573.1.1.6_7109_relaxed	CF-BAA24003.1.11_10589_relaxed	CF-ABU62850.1.11_10748_relaxed	mmseq	ABU62850.1.11_10748	460	96	0.94	10748	Rhinovirus C	3D
1	CF-AKH10573.1.1.6_7109_relaxed	CF-BAA24003.1.11_10589_relaxed	CF-AHK24839.1.11_10783_relaxed	mmseq	AHK24839.1.11_10783	460	95.7	0.94	10783	Rhinovirus C	3D
1	CF-AKH10573.1.1.6_7109_relaxed	CF-BAA24003.1.11_10589_relaxed	CF-AJO54281.1.11_10784_relaxed	mmseq	AJO54281.1.11_10784	460	95.8	0.93	10784	Rhinovirus C	Polymerase; 3D
1	CF-AKH10573.1.1.6_7109_relaxed	CF-BAA24003.1.11_10589_relaxed	CF-APA29022.1.1.9_10630_relaxed	mmseq	APA29022.1.1.9_10630	449	96.3	0.94	10630	Enterovirus K	Conserved catalytic core domain of RNA-dependent RNA polymerase (RdRp) from the positive-sense single-stranded RNA [(+)ssRNA] viruses and closely related viruses; cl40470
1	CF-AKH10573.1.1.6_7109_relaxed	CF-BAA24003.1.11_10589_relaxed	CF-AJO54281.1.1.10_10784_relaxed	mmseq	AJO54281.1.1.10_10784	451	95.2	0.93	10784	Rhinovirus C	Conserved catalytic core domain of RNA-dependent RNA polymerase (RdRp) from the positive-sense single-stranded RNA [(+)ssRNA] viruses and closely related viruses; cl40470
1	CF-AKH10573.1.1.6_7109_relaxed	CF-BAA24003.1.11_10589_relaxed	CF-AEL31291.1.1.9_10793_relaxed	mmseq	AEL31291.1.1.9_10793	451	94.8	0.93	10793	Rhinovirus C	Conserved catalytic core domain of RNA-dependent RNA polymerase (RdRp) from the positive-sense single-stranded RNA [(+)ssRNA] viruses and closely related viruses; cl40470
1	CF-AKH10573.1.1.6_7109_relaxed	CF-BAA24003.1.11_10589_relaxed	CF-AJF45985.1.1.9_10794_relaxed	mmseq	AJF45985.1.1.9_10794	451	95.5	0.94	10794	Rhinovirus C	Conserved catalytic core domain of RNA-dependent RNA polymerase (RdRp) from the positive-sense single-stranded RNA [(+)ssRNA] viruses and closely related viruses; cl40470
1	CF-AKH10573.1.1.6_7109_relaxed	CF-BAA24003.1.11_10589_relaxed	CF-ABU62849.1.11_10747_relaxed	mmseq	ABU62849.1.11_10747	460	96.2	0.94	10747	Rhinovirus C	3D
1	CF-AKH10573.1.1.6_7109_relaxed	CF-BAA24003.1.11_10589_relaxed	CF-AAB39968.1.1.10_10478_relaxed	mmseq	AAB39968.1.1.10_10478	454	94.6	0.93	10478	Enterovirus A	RNA-dependent RNA polymerase (RdRp) in the Enterovirus genus of positive-sense single-stranded RNA [(+)ssRNA] viruses, within the family Picornaviridae; cd23213
1	CF-AKH10573.1.1.6_7109_relaxed	CF-BAA24003.1.11_10589_relaxed	CF-ACK37444.1.11_10725_relaxed	mmseq	ACK37444.1.11_10725	460	96.4	0.94	10725	Rhinovirus B	3D
1	CF-AKH10573.1.1.6_7109_relaxed	CF-BAA24003.1.11_10589_relaxed	CF-ACK37407.1.11_10726_relaxed	mmseq	ACK37407.1.11_10726	460	96.3	0.94	10726	Rhinovirus B	3D
1	CF-AKH10573.1.1.6_7109_relaxed	CF-BAA24003.1.11_10589_relaxed	CF-ABF51184.1.11_10714_relaxed	mmseq	ABF51184.1.11_10714	460	96.4	0.94	10714	Rhinovirus B	3D (polymerase)
1	CF-AKH10573.1.1.6_7109_relaxed	CF-BAA24003.1.11_10589_relaxed	CF-ACK37368.1.11_10715_relaxed	mmseq	ACK37368.1.11_10715	460	96.2	0.94	10715	Rhinovirus B	3D
1	CF-AKH10573.1.1.6_7109_relaxed	CF-BAA24003.1.11_10589_relaxed	CF-ACK37424.1.11_10733_relaxed	mmseq	ACK37424.1.11_10733	460	96.5	0.94	10733	Rhinovirus B	3D
1	CF-AKH10573.1.1.6_7109_relaxed	CF-BAA24003.1.11_10589_relaxed	CF-ABF51179.1.1.10_10713_relaxed	mmseq	ABF51179.1.1.10_10713	452	95.6	0.94	10713	Rhinovirus B	Conserved catalytic core domain of RNA-dependent RNA polymerase (RdRp) from the positive-sense single-stranded RNA [(+)ssRNA] viruses and closely related viruses; cl40470
1	CF-AKH10573.1.1.6_7109_relaxed	CF-BAA24003.1.11_10589_relaxed	CF-AAR38840.1.1.10_10467_relaxed	mmseq	AAR38840.1.1.10_10467	454	95.8	0.94	10467	Enterovirus A	RNA-dependent RNA polymerase (RdRp) in the Enterovirus genus of positive-sense single-stranded RNA [(+)ssRNA] viruses, within the family Picornaviridae; cd23213
1	CF-AKH10573.1.1.6_7109_relaxed	CF-BAA24003.1.11_10589_relaxed	CF-ACK37393.1.1.10_10742_relaxed	mmseq	ACK37393.1.1.10_10742	452	95.8	0.94	10742	Rhinovirus B	Conserved catalytic core domain of RNA-dependent RNA polymerase (RdRp) from the positive-sense single-stranded RNA [(+)ssRNA] viruses and closely related viruses; cl40470
1	CF-AKH10573.1.1.6_7109_relaxed	CF-BAA24003.1.11_10589_relaxed	CF-AEP69156.1.1.10_10741_relaxed	mmseq	AEP69156.1.1.10_10741	452	95.9	0.94	10741	Rhinovirus B	Conserved catalytic core domain of RNA-dependent RNA polymerase (RdRp) from the positive-sense single-stranded RNA [(+)ssRNA] viruses and closely related viruses; cl40470
1	CF-AKH10573.1.1.6_7109_relaxed	CF-BAA24003.1.11_10589_relaxed	CF-ACK37442.1.1.10_10720_relaxed	mmseq	ACK37442.1.1.10_10720	452	95.7	0.93	10720	Rhinovirus B	Conserved catalytic core domain of RNA-dependent RNA polymerase (RdRp) from the positive-sense single-stranded RNA [(+)ssRNA] viruses and closely related viruses; cl40470
1	CF-AKH10573.1.1.6_7109_relaxed	CF-BAA24003.1.11_10589_relaxed	CF-ACK37430.1.1.10_10737_relaxed	mmseq	ACK37430.1.1.10_10737	452	95.5	0.94	10737	Rhinovirus B	Conserved catalytic core domain of RNA-dependent RNA polymerase (RdRp) from the positive-sense single-stranded RNA [(+)ssRNA] viruses and closely related viruses; cl40470
1	CF-AKH10573.1.1.6_7109_relaxed	CF-BAA24003.1.11_10589_relaxed	CF-ABO69376.1.1.10_10718_relaxed	mmseq	ABO69376.1.1.10_10718	452	95.7	0.94	10718	Rhinovirus B	Conserved catalytic core domain of RNA-dependent RNA polymerase (RdRp) from the positive-sense single-stranded RNA [(+)ssRNA] viruses and closely related viruses; cl40470
1	CF-AKH10573.1.1.6_7109_relaxed	CF-BAA24003.1.11_10589_relaxed	CF-ABF51182.1.11_10724_relaxed	mmseq	ABF51182.1.11_10724	460	96.5	0.94	10724	Rhinovirus B	3D (polymerase)
1	CF-AKH10573.1.1.6_7109_relaxed	CF-BAA24003.1.11_10589_relaxed	CF-ACK37444.1.1.10_10725_relaxed	mmseq	ACK37444.1.1.10_10725	452	95.8	0.94	10725	Rhinovirus B	Conserved catalytic core domain of RNA-dependent RNA polymerase (RdRp) from the positive-sense single-stranded RNA [(+)ssRNA] viruses and closely related viruses; cl40470
1	CF-AKH10573.1.1.6_7109_relaxed	CF-BAA24003.1.11_10589_relaxed	CF-ACK37369.1.1.10_10637_relaxed	mmseq	ACK37369.1.1.10_10637	452	95.6	0.94	10637	Rhinovirus A	Conserved catalytic core domain of RNA-dependent RNA polymerase (RdRp) from the positive-sense single-stranded RNA [(+)ssRNA] viruses and closely related viruses; cl40470
1	CF-AKH10573.1.1.6_7109_relaxed	CF-BAA24003.1.11_10589_relaxed	CF-ABQ16587.1.1.10_10743_relaxed	mmseq	ABQ16587.1.1.10_10743	451	95.4	0.93	10743	Rhinovirus C	Conserved catalytic core domain of RNA-dependent RNA polymerase (RdRp) from the positive-sense single-stranded RNA [(+)ssRNA] viruses and closely related viruses; cl40470
1	CF-AKH10573.1.1.6_7109_relaxed	CF-BAA24003.1.11_10589_relaxed	CF-AAL69633.2.1.10_10489_relaxed	mmseq	AAL69633.2.1.10_10489	454	95.3	0.94	10489	Enterovirus A	Conserved catalytic core domain of RNA-dependent RNA polymerase (RdRp) from the positive-sense single-stranded RNA [(+)ssRNA] viruses and closely related viruses; cl40470
1	CF-AKH10573.1.1.6_7109_relaxed	CF-BAA24003.1.11_10589_relaxed	CF-AAR38849.1.1.10_10476_relaxed	mmseq	AAR38849.1.1.10_10476	454	96	0.94	10476	Enterovirus A	RNA-dependent RNA polymerase (RdRp) in the Enterovirus genus of positive-sense single-stranded RNA [(+)ssRNA] viruses, within the family Picornaviridae; cd23213
1	CF-AKH10573.1.1.6_7109_relaxed	CF-BAA24003.1.11_10589_relaxed	CF-AAQ73092.1.1.10_10526_relaxed	mmseq	AAQ73092.1.1.10_10526	454	96	0.94	10526	Enterovirus B	RNA-dependent RNA polymerase (RdRp) in the Enterovirus genus of positive-sense single-stranded RNA [(+)ssRNA] viruses, within the family Picornaviridae; cd23213
1	CF-AKH10573.1.1.6_7109_relaxed	CF-BAA24003.1.11_10589_relaxed	CF-AAQ73097.1.1.10_10528_relaxed	mmseq	AAQ73097.1.1.10_10528	454	95.9	0.94	10528	Enterovirus B	RNA-dependent RNA polymerase (RdRp) in the Enterovirus genus of positive-sense single-stranded RNA [(+)ssRNA] viruses, within the family Picornaviridae; cd23213
1	CF-AKH10573.1.1.6_7109_relaxed	CF-BAA24003.1.11_10589_relaxed	CF-AAQ73091.1.1.10_10525_relaxed	mmseq	AAQ73091.1.1.10_10525	454	95.9	0.94	10525	Enterovirus B	RNA-dependent RNA polymerase (RdRp) in the Enterovirus genus of positive-sense single-stranded RNA [(+)ssRNA] viruses, within the family Picornaviridae; cd23213
1	CF-AKH10573.1.1.6_7109_relaxed	CF-BAA24003.1.11_10589_relaxed	CF-AAQ73076.1.1.10_10510_relaxed	mmseq	AAQ73076.1.1.10_10510	454	95.8	0.94	10510	Enterovirus B	RNA-dependent RNA polymerase (RdRp) in the Enterovirus genus of positive-sense single-stranded RNA [(+)ssRNA] viruses, within the family Picornaviridae; cd23213
1	CF-AKH10573.1.1.6_7109_relaxed	CF-BAA24003.1.11_10589_relaxed	CF-ABF51180.1.1.10_10716_relaxed	mmseq	ABF51180.1.1.10_10716	452	95.8	0.94	10716	Rhinovirus B	Conserved catalytic core domain of RNA-dependent RNA polymerase (RdRp) from the positive-sense single-stranded RNA [(+)ssRNA] viruses and closely related viruses; cl40470
1	CF-AKH10573.1.1.6_7109_relaxed	CF-BAA24003.1.11_10589_relaxed	CF-AFR46521.1.11_10581_relaxed	mmseq	AFR46521.1.11_10581	461	96.4	0.94	10581	Enterovirus C	3D
1	CF-AKH10573.1.1.6_7109_relaxed	CF-BAA24003.1.11_10589_relaxed	CF-AAQ02677.1.11_10564_relaxed	mmseq	AAQ02677.1.11_10564	461	96.5	0.94	10564	Enterovirus C	3D
1	CF-AKH10573.1.1.6_7109_relaxed	CF-BAA24003.1.11_10589_relaxed	CF-AAQ02681.1.11_10567_relaxed	mmseq	AAQ02681.1.11_10567	461	96.5	0.94	10567	Enterovirus C	3D
1	CF-AKH10573.1.1.6_7109_relaxed	CF-BAA24003.1.11_10589_relaxed	CF-ABU41836.1.11_10575_relaxed	mmseq	ABU41836.1.11_10575	461	96.5	0.94	10575	Enterovirus C	3d
1	CF-AKH10573.1.1.6_7109_relaxed	CF-BAA24003.1.11_10589_relaxed	CF-ABF51183.1.11_10727_relaxed	mmseq	ABF51183.1.11_10727	460	96.5	0.94	10727	Rhinovirus B	3D (polymerase)
1	CF-AKH10573.1.1.6_7109_relaxed	CF-BAA24003.1.11_10589_relaxed	CF-ACK37428.1.11_10736_relaxed	mmseq	ACK37428.1.11_10736	460	96.5	0.94	10736	Rhinovirus B	3D
1	CF-AKH10573.1.1.6_7109_relaxed	CF-BAA24003.1.11_10589_relaxed	CF-ACK37369.1.11_10637_relaxed	mmseq	ACK37369.1.11_10637	460	96.1	0.94	10637	Rhinovirus A	3D
1	CF-AKH10573.1.1.6_7109_relaxed	CF-BAA24003.1.11_10589_relaxed	CF-AAQ73079.1.11_10513_relaxed	mmseq	AAQ73079.1.11_10513	462	96.4	0.94	10513	Enterovirus B	3D
1	CF-AKH10573.1.1.6_7109_relaxed	CF-BAA24003.1.11_10589_relaxed	CF-AAQ73086.1.11_10520_relaxed	mmseq	AAQ73086.1.11_10520	462	96.5	0.94	10520	Enterovirus B	3D
1	CF-AKH10573.1.1.6_7109_relaxed	CF-BAA24003.1.11_10589_relaxed	CF-ACK37403.1.11_10684_relaxed	mmseq	ACK37403.1.11_10684	459	96	0.94	10684	Rhinovirus A	3D
1	CF-AKH10573.1.1.6_7109_relaxed	CF-BAA24003.1.11_10589_relaxed	CF-ABF51204.1.1.10_10691_relaxed	mmseq	ABF51204.1.1.10_10691	452	95.4	0.93	10691	Rhinovirus A	Conserved catalytic core domain of RNA-dependent RNA polymerase (RdRp) from the positive-sense single-stranded RNA [(+)ssRNA] viruses and closely related viruses; cl40470
1	CF-AKH10573.1.1.6_7109_relaxed	CF-BAA24003.1.11_10589_relaxed	CF-ACK37400.1.1.10_10680_relaxed	mmseq	ACK37400.1.1.10_10680	452	95.1	0.93	10680	Rhinovirus A	Conserved catalytic core domain of RNA-dependent RNA polymerase (RdRp) from the positive-sense single-stranded RNA [(+)ssRNA] viruses and closely related viruses; cl40470
1	CF-AKH10573.1.1.6_7109_relaxed	CF-BAA24003.1.11_10589_relaxed	CF-ACK37375.1.1.10_10646_relaxed	mmseq	ACK37375.1.1.10_10646	452	95.2	0.93	10646	Rhinovirus A	Conserved catalytic core domain of RNA-dependent RNA polymerase (RdRp) from the positive-sense single-stranded RNA [(+)ssRNA] viruses and closely related viruses; cl40470
1	CF-AKH10573.1.1.6_7109_relaxed	CF-BAA24003.1.11_10589_relaxed	CF-BAA00518.1.11_10498_relaxed	mmseq	BAA00518.1.11_10498	462	96.4	0.94	10498	Enterovirus B	3D protein
1	CF-AKH10573.1.1.6_7109_relaxed	CF-BAA24003.1.11_10589_relaxed	CF-AAT65951.1.11_10530_relaxed	mmseq	AAT65951.1.11_10530	462	96.4	0.94	10530	Enterovirus B	3D protein
1	CF-AKH10573.1.1.6_7109_relaxed	CF-BAA24003.1.11_10589_relaxed	CF-AAF21971.1.1.10_10496_relaxed	mmseq	AAF21971.1.1.10_10496	454	95.9	0.94	10496	Enterovirus B	RNA-dependent RNA polymerase (RdRp) in the Enterovirus genus of positive-sense single-stranded RNA [(+)ssRNA] viruses, within the family Picornaviridae; cd23213
1	CF-AKH10573.1.1.6_7109_relaxed	CF-BAA24003.1.11_10589_relaxed	CF-CAA29172.1.1.10_10495_relaxed	mmseq	CAA29172.1.1.10_10495	454	95.7	0.94	10495	Enterovirus B	RNA-dependent RNA polymerase (RdRp) in the Enterovirus genus of positive-sense single-stranded RNA [(+)ssRNA] viruses, within the family Picornaviridae; cd23213
1	CF-AKH10573.1.1.6_7109_relaxed	CF-BAA24003.1.11_10589_relaxed	CF-AAD02132.1.1.10_10497_relaxed	mmseq	AAD02132.1.1.10_10497	454	95.8	0.94	10497	Enterovirus B	RNA-dependent RNA polymerase (RdRp) in the Enterovirus genus of positive-sense single-stranded RNA [(+)ssRNA] viruses, within the family Picornaviridae; cd23213
1	CF-AKH10573.1.1.6_7109_relaxed	CF-BAA24003.1.11_10589_relaxed	CF-ACK37425.1.11_10734_relaxed	mmseq	ACK37425.1.11_10734	460	96.4	0.94	10734	Rhinovirus B	3D
1	CF-AKH10573.1.1.6_7109_relaxed	CF-BAA24003.1.11_10589_relaxed	CF-ACK37409.1.11_10728_relaxed	mmseq	ACK37409.1.11_10728	460	96.5	0.94	10728	Rhinovirus B	3D
1	CF-AKH10573.1.1.6_7109_relaxed	CF-BAA24003.1.11_10589_relaxed	CF-AAL69623.2.11_10555_relaxed	mmseq	AAL69623.2.11_10555	462	96	0.94	10555	Enterovirus B	3D
1	CF-AKH10573.1.1.6_7109_relaxed	CF-BAA24003.1.11_10589_relaxed	CF-AAQ73087.1.11_10521_relaxed	mmseq	AAQ73087.1.11_10521	462	96.3	0.94	10521	Enterovirus B	3D
1	CF-AKH10573.1.1.6_7109_relaxed	CF-BAA24003.1.11_10589_relaxed	CF-AAR38847.1.11_10474_relaxed	mmseq	AAR38847.1.11_10474	462	96.7	0.94	10474	Enterovirus A	3D protein
1	CF-AKH10573.1.1.6_7109_relaxed	CF-BAA24003.1.11_10589_relaxed	CF-AAX47033.1.1.10_10534_relaxed	mmseq	AAX47033.1.1.10_10534	454	95.8	0.94	10534	Enterovirus B	RNA-dependent RNA polymerase (RdRp) in the Enterovirus genus of positive-sense single-stranded RNA [(+)ssRNA] viruses, within the family Picornaviridae; cd23213
1	CF-AKH10573.1.1.6_7109_relaxed	CF-BAA24003.1.11_10589_relaxed	CF-ACU27241.1.1.10_10576_relaxed	mmseq	ACU27241.1.1.10_10576	438	92.2	0.92	10576	Enterovirus C	Conserved catalytic core domain of RNA-dependent RNA polymerase (RdRp) from the positive-sense single-stranded RNA [(+)ssRNA] viruses and closely related viruses; cl40470
1	CF-AKH10573.1.1.6_7109_relaxed	CF-BAA24003.1.11_10589_relaxed	CF-AJA74399.1.1.10_10553_relaxed	mmseq	AJA74399.1.1.10_10553	453	95.6	0.94	10553	Enterovirus B	RNA-dependent RNA polymerase (RdRp) in the Enterovirus genus of positive-sense single-stranded RNA [(+)ssRNA] viruses, within the family Picornaviridae; cd23213
1	CF-AKH10573.1.1.6_7109_relaxed	CF-BAA24003.1.11_10589_relaxed	CF-CAA55650.1.1.10_10509_relaxed	mmseq	CAA55650.1.1.10_10509	454	95.9	0.94	10509	Enterovirus B	RNA-dependent RNA polymerase (RdRp) in the Enterovirus genus of positive-sense single-stranded RNA [(+)ssRNA] viruses, within the family Picornaviridae; cd23213
1	CF-AKH10573.1.1.6_7109_relaxed	CF-BAA24003.1.11_10589_relaxed	CF-AAL69622.2.1.10_10491_relaxed	mmseq	AAL69622.2.1.10_10491	454	95.7	0.94	10491	Enterovirus A	RNA-dependent RNA polymerase (RdRp) in the Enterovirus genus of positive-sense single-stranded RNA [(+)ssRNA] viruses, within the family Picornaviridae; cd23213
1	CF-AKH10573.1.1.6_7109_relaxed	CF-BAA24003.1.11_10589_relaxed	CF-ABK41188.1.1.10_10539_relaxed	mmseq	ABK41188.1.1.10_10539	454	95.8	0.94	10539	Enterovirus B	RNA-dependent RNA polymerase (RdRp) in the Enterovirus genus of positive-sense single-stranded RNA [(+)ssRNA] viruses, within the family Picornaviridae; cd23213
1	CF-AKH10573.1.1.6_7109_relaxed	CF-BAA24003.1.11_10589_relaxed	CF-AAR38845.1.1.10_10472_relaxed	mmseq	AAR38845.1.1.10_10472	454	96	0.94	10472	Enterovirus A	RNA-dependent RNA polymerase (RdRp) in the Enterovirus genus of positive-sense single-stranded RNA [(+)ssRNA] viruses, within the family Picornaviridae; cd23213
1	CF-AKH10573.1.1.6_7109_relaxed	CF-BAA24003.1.11_10589_relaxed	CF-AAX47034.1.1.10_10535_relaxed	mmseq	AAX47034.1.1.10_10535	454	95.9	0.94	10535	Enterovirus B	RNA-dependent RNA polymerase (RdRp) in the Enterovirus genus of positive-sense single-stranded RNA [(+)ssRNA] viruses, within the family Picornaviridae; cd23213
1	CF-AKH10573.1.1.6_7109_relaxed	CF-BAA24003.1.11_10589_relaxed	CF-ACK37428.1.1.10_10736_relaxed	mmseq	ACK37428.1.1.10_10736	452	95.7	0.94	10736	Rhinovirus B	Conserved catalytic core domain of RNA-dependent RNA polymerase (RdRp) from the positive-sense single-stranded RNA [(+)ssRNA] viruses and closely related viruses; cl40470
1	CF-AKH10573.1.1.6_7109_relaxed	CF-BAA24003.1.11_10589_relaxed	CF-AAR38848.1.1.10_10475_relaxed	mmseq	AAR38848.1.1.10_10475	454	95.7	0.94	10475	Enterovirus A	RNA-dependent RNA polymerase (RdRp) in the Enterovirus genus of positive-sense single-stranded RNA [(+)ssRNA] viruses, within the family Picornaviridae; cd23213
1	CF-AKH10573.1.1.6_7109_relaxed	CF-BAA24003.1.11_10589_relaxed	CF-AAL37163.1.1.10_10515_relaxed	mmseq	AAL37163.1.1.10_10515	454	95.8	0.94	10515	Enterovirus B	RNA-dependent RNA polymerase (RdRp) in the Enterovirus genus of positive-sense single-stranded RNA [(+)ssRNA] viruses, within the family Picornaviridae; cd23213
1	CF-AKH10573.1.1.6_7109_relaxed	CF-BAA24003.1.11_10589_relaxed	CF-AAD45119.1.1.10_10524_relaxed	mmseq	AAD45119.1.1.10_10524	454	95.8	0.94	10524	Enterovirus B	RNA-dependent RNA polymerase (RdRp) in the Enterovirus genus of positive-sense single-stranded RNA [(+)ssRNA] viruses, within the family Picornaviridae; cd23213
1	CF-AKH10573.1.1.6_7109_relaxed	CF-BAA24003.1.11_10589_relaxed	CF-AAL69626.2.1.11_10488_relaxed	mmseq	AAL69626.2.1.11_10488	454	95.4	0.93	10488	Enterovirus A	RNA-dependent RNA polymerase (RdRp) in the Enterovirus genus of positive-sense single-stranded RNA [(+)ssRNA] viruses, within the family Picornaviridae; cd23213
1	CF-AKH10573.1.1.6_7109_relaxed	CF-BAA24003.1.11_10589_relaxed	CF-AAL69636.2.1.10_10490_relaxed	mmseq	AAL69636.2.1.10_10490	454	96.1	0.94	10490	Enterovirus A	RNA-dependent RNA polymerase (RdRp) in the Enterovirus genus of positive-sense single-stranded RNA [(+)ssRNA] viruses, within the family Picornaviridae; cd23213
1	CF-AKH10573.1.1.6_7109_relaxed	CF-BAA24003.1.11_10589_relaxed	CF-AAW30683.1.1.10_10480_relaxed	mmseq	AAW30683.1.1.10_10480	454	95.6	0.94	10480	Enterovirus A	RNA-dependent RNA polymerase (RdRp) in the Enterovirus genus of positive-sense single-stranded RNA [(+)ssRNA] viruses, within the family Picornaviridae; cd23213
1	CF-AKH10573.1.1.6_7109_relaxed	CF-BAA24003.1.11_10589_relaxed	CF-AAX47037.1.1.10_10538_relaxed	mmseq	AAX47037.1.1.10_10538	454	95.8	0.94	10538	Enterovirus B	RNA-dependent RNA polymerase (RdRp) in the Enterovirus genus of positive-sense single-stranded RNA [(+)ssRNA] viruses, within the family Picornaviridae; cd23213
1	CF-AKH10573.1.1.6_7109_relaxed	CF-BAA24003.1.11_10589_relaxed	CF-ABK41189.1.1.10_10547_relaxed	mmseq	ABK41189.1.1.10_10547	454	96	0.94	10547	Enterovirus B	RNA-dependent RNA polymerase (RdRp) in the Enterovirus genus of positive-sense single-stranded RNA [(+)ssRNA] viruses, within the family Picornaviridae; cd23213
1	CF-AKH10573.1.1.6_7109_relaxed	CF-BAA24003.1.11_10589_relaxed	CF-AAX47044.1.1.10_10548_relaxed	mmseq	AAX47044.1.1.10_10548	454	95.8	0.94	10548	Enterovirus B	RNA-dependent RNA polymerase (RdRp) in the Enterovirus genus of positive-sense single-stranded RNA [(+)ssRNA] viruses, within the family Picornaviridae; cd23213
1	CF-AKH10573.1.1.6_7109_relaxed	CF-BAA24003.1.11_10589_relaxed	CF-AHL27172.1.1.10_10549_relaxed	mmseq	AHL27172.1.1.10_10549	454	95.9	0.94	10549	Enterovirus B	RNA-dependent RNA polymerase (RdRp) in the Enterovirus genus of positive-sense single-stranded RNA [(+)ssRNA] viruses, within the family Picornaviridae; cd23213
1	CF-AKH10573.1.1.6_7109_relaxed	CF-BAA24003.1.11_10589_relaxed	CF-AAQ73095.1.1.10_10505_relaxed	mmseq	AAQ73095.1.1.10_10505	454	96	0.94	10505	Enterovirus B	RNA-dependent RNA polymerase (RdRp) in the Enterovirus genus of positive-sense single-stranded RNA [(+)ssRNA] viruses, within the family Picornaviridae; cd23213
1	CF-AKH10573.1.1.6_7109_relaxed	CF-BAA24003.1.11_10589_relaxed	CF-BAG70420.1.1.10_10550_relaxed	mmseq	BAG70420.1.1.10_10550	454	95.9	0.94	10550	Enterovirus B	RNA-dependent RNA polymerase (RdRp) in the Enterovirus genus of positive-sense single-stranded RNA [(+)ssRNA] viruses, within the family Picornaviridae; cd23213
1	CF-AKH10573.1.1.6_7109_relaxed	CF-BAA24003.1.11_10589_relaxed	CF-AAD19342.1.1.10_10504_relaxed	mmseq	AAD19342.1.1.10_10504	454	95.8	0.94	10504	Enterovirus B	RNA-dependent RNA polymerase (RdRp) in the Enterovirus genus of positive-sense single-stranded RNA [(+)ssRNA] viruses, within the family Picornaviridae; cd23213
1	CF-AKH10573.1.1.6_7109_relaxed	CF-BAA24003.1.11_10589_relaxed	CF-AAQ73085.1.1.10_10519_relaxed	mmseq	AAQ73085.1.1.10_10519	454	95.8	0.94	10519	Enterovirus B	RNA-dependent RNA polymerase (RdRp) in the Enterovirus genus of positive-sense single-stranded RNA [(+)ssRNA] viruses, within the family Picornaviridae; cd23213
1	CF-AKH10573.1.1.6_7109_relaxed	CF-BAA24003.1.11_10589_relaxed	CF-AAR38847.1.1.10_10474_relaxed	mmseq	AAR38847.1.1.10_10474	454	96	0.94	10474	Enterovirus A	RNA-dependent RNA polymerase (RdRp) in the Enterovirus genus of positive-sense single-stranded RNA [(+)ssRNA] viruses, within the family Picornaviridae; cd23213
1	CF-AKH10573.1.1.6_7109_relaxed	CF-BAA24003.1.11_10589_relaxed	CF-AAQ02675.1.1.10_10562_relaxed	mmseq	AAQ02675.1.1.10_10562	453	96.1	0.94	10562	Enterovirus C	RNA-dependent RNA polymerase (RdRp) in the Enterovirus genus of positive-sense single-stranded RNA [(+)ssRNA] viruses, within the family Picornaviridae; cd23213
1	CF-AKH10573.1.1.6_7109_relaxed	CF-BAA24003.1.11_10589_relaxed	CF-AAQ02679.1.1.10_10566_relaxed	mmseq	AAQ02679.1.1.10_10566	453	95.8	0.94	10566	Enterovirus C	RNA-dependent RNA polymerase (RdRp) in the Enterovirus genus of positive-sense single-stranded RNA [(+)ssRNA] viruses, within the family Picornaviridae; cd23213
1	CF-AKH10573.1.1.6_7109_relaxed	CF-BAA24003.1.11_10589_relaxed	CF-ABF51192.1.11_10639_relaxed	mmseq	ABF51192.1.11_10639	460	95.6	0.93	10639	Rhinovirus A	3D (polymerase)
1	CF-AKH10573.1.1.6_7109_relaxed	CF-BAA24003.1.11_10589_relaxed	CF-ACK37394.1.11_10673_relaxed	mmseq	ACK37394.1.11_10673	460	95.6	0.94	10673	Rhinovirus A	3D
1	CF-AKH10573.1.1.6_7109_relaxed	CF-BAA24003.1.11_10589_relaxed	CF-ACK37423.1.11_10701_relaxed	mmseq	ACK37423.1.11_10701	460	95.6	0.93	10701	Rhinovirus A	3D
1	CF-AKH10573.1.1.6_7109_relaxed	CF-BAA24003.1.11_10589_relaxed	CF-CAA24465.1.10_10557_relaxed	mmseq	CAA24465.1.10_10557	461	96.5	0.94	10557	Enterovirus C	Protein 4b
1	CF-AKH10573.1.1.6_7109_relaxed	CF-BAA24003.1.11_10589_relaxed	CF-AAX47039.1.1.10_10540_relaxed	mmseq	AAX47039.1.1.10_10540	454	96	0.94	10540	Enterovirus B	RNA-dependent RNA polymerase (RdRp) in the Enterovirus genus of positive-sense single-stranded RNA [(+)ssRNA] viruses, within the family Picornaviridae; cd23213
1	CF-AKH10573.1.1.6_7109_relaxed	CF-BAA24003.1.11_10589_relaxed	CF-AAR38844.1.1.11_10471_relaxed	mmseq	AAR38844.1.1.11_10471	454	95.5	0.94	10471	Enterovirus A	RNA-dependent RNA polymerase (RdRp) in the Enterovirus genus of positive-sense single-stranded RNA [(+)ssRNA] viruses, within the family Picornaviridae; cd23213
1	CF-AKH10573.1.1.6_7109_relaxed	CF-BAA24003.1.11_10589_relaxed	CF-ABF51201.1.11_10672_relaxed	mmseq	ABF51201.1.11_10672	459	95.7	0.94	10672	Rhinovirus A	3D (polymerase)
1	CF-AKH10573.1.1.6_7109_relaxed	CF-BAA24003.1.11_10589_relaxed	CF-AAQ73084.1.11_10518_relaxed	mmseq	AAQ73084.1.11_10518	462	96.4	0.94	10518	Enterovirus B	3D
1	CF-AKH10573.1.1.6_7109_relaxed	CF-BAA24003.1.11_10589_relaxed	CF-AAQ73088.1.11_10522_relaxed	mmseq	AAQ73088.1.11_10522	462	96.3	0.94	10522	Enterovirus B	3D
1	CF-AKH10573.1.1.6_7109_relaxed	CF-BAA24003.1.11_10589_relaxed	CF-AAQ73089.1.11_10523_relaxed	mmseq	AAQ73089.1.11_10523	462	96.4	0.94	10523	Enterovirus B	3D
1	CF-AKH10573.1.1.6_7109_relaxed	CF-BAA24003.1.11_10589_relaxed	CF-AAR38848.1.11_10475_relaxed	mmseq	AAR38848.1.11_10475	462	96.5	0.94	10475	Enterovirus A	3D protein
1	CF-AKH10573.1.1.6_7109_relaxed	CF-BAA24003.1.11_10589_relaxed	CF-AAK13071.1.11_10529_relaxed	mmseq	AAK13071.1.11_10529	462	96.4	0.94	10529	Enterovirus B	3D
1	CF-AKH10573.1.1.6_7109_relaxed	CF-BAA24003.1.11_10589_relaxed	CF-AAX47037.1.11_10538_relaxed	mmseq	AAX47037.1.11_10538	462	96.2	0.94	10538	Enterovirus B	3D
1	CF-AKH10573.1.1.6_7109_relaxed	CF-BAA24003.1.11_10589_relaxed	CF-AAQ02681.1.1.10_10567_relaxed	mmseq	AAQ02681.1.1.10_10567	453	96	0.94	10567	Enterovirus C	RNA-dependent RNA polymerase (RdRp) in the Enterovirus genus of positive-sense single-stranded RNA [(+)ssRNA] viruses, within the family Picornaviridae; cd23213
1	CF-AKH10573.1.1.6_7109_relaxed	CF-BAA24003.1.11_10589_relaxed	CF-AAQ73097.1.11_10528_relaxed	mmseq	AAQ73097.1.11_10528	462	96.3	0.94	10528	Enterovirus B	3D
1	CF-AKH10573.1.1.6_7109_relaxed	CF-BAA24003.1.11_10589_relaxed	CF-AAQ73093.1.11_10527_relaxed	mmseq	AAQ73093.1.11_10527	462	96.4	0.94	10527	Enterovirus B	3D
1	CF-AKH10573.1.1.6_7109_relaxed	CF-BAA24003.1.11_10589_relaxed	CF-AAX47034.1.11_10535_relaxed	mmseq	AAX47034.1.11_10535	462	96.4	0.94	10535	Enterovirus B	3D
1	CF-AKH10573.1.1.6_7109_relaxed	CF-BAA24003.1.11_10589_relaxed	CF-AAB39968.1.11_10478_relaxed	mmseq	AAB39968.1.11_10478	462	96	0.94	10478	Enterovirus A	3D
1	CF-AKH10573.1.1.6_7109_relaxed	CF-BAA24003.1.11_10589_relaxed	CF-AAR38840.1.11_10467_relaxed	mmseq	AAR38840.1.11_10467	462	96.6	0.94	10467	Enterovirus A	3D protein
1	CF-AKH10573.1.1.6_7109_relaxed	CF-BAA24003.1.11_10589_relaxed	CF-AAX47035.1.11_10536_relaxed	mmseq	AAX47035.1.11_10536	462	96.5	0.94	10536	Enterovirus B	3D
1	CF-AKH10573.1.1.6_7109_relaxed	CF-BAA24003.1.11_10589_relaxed	CF-AEP69150.1.11_10708_relaxed	mmseq	AEP69150.1.11_10708	457	95.4	0.93	10708	Rhinovirus A	3D
1	CF-AKH10573.1.1.6_7109_relaxed	CF-BAA24003.1.11_10589_relaxed	CF-ABF51202.1.11_10653_relaxed	mmseq	ABF51202.1.11_10653	459	95.6	0.94	10653	Rhinovirus A	3D (polymerase)
1	CF-AKH10573.1.1.6_7109_relaxed	CF-BAA24003.1.11_10589_relaxed	CF-AAQ73081.1.1.10_10516_relaxed	mmseq	AAQ73081.1.1.10_10516	454	96	0.94	10516	Enterovirus B	RNA-dependent RNA polymerase (RdRp) in the Enterovirus genus of positive-sense single-stranded RNA [(+)ssRNA] viruses, within the family Picornaviridae; cd23213
1	CF-AKH10573.1.1.6_7109_relaxed	CF-BAA24003.1.11_10589_relaxed	CF-AAQ73076.1.11_10510_relaxed	mmseq	AAQ73076.1.11_10510	462	96.4	0.94	10510	Enterovirus B	3D
1	CF-AKH10573.1.1.6_7109_relaxed	CF-BAA24003.1.11_10589_relaxed	CF-AAQ73090.1.1.10_10502_relaxed	mmseq	AAQ73090.1.1.10_10502	454	95.9	0.94	10502	Enterovirus B	RNA-dependent RNA polymerase (RdRp) in the Enterovirus genus of positive-sense single-stranded RNA [(+)ssRNA] viruses, within the family Picornaviridae; cd23213
1	CF-AKH10573.1.1.6_7109_relaxed	CF-BAA24003.1.11_10589_relaxed	CF-AAR38843.1.1.10_10470_relaxed	mmseq	AAR38843.1.1.10_10470	454	95.9	0.94	10470	Enterovirus A	RNA-dependent RNA polymerase (RdRp) in the Enterovirus genus of positive-sense single-stranded RNA [(+)ssRNA] viruses, within the family Picornaviridae; cd23213
1	CF-AKH10573.1.1.6_7109_relaxed	CF-BAA24003.1.11_10589_relaxed	CF-BAG70419.1.1.10_10546_relaxed	mmseq	BAG70419.1.1.10_10546	454	95.8	0.94	10546	Enterovirus B	RNA-dependent RNA polymerase (RdRp) in the Enterovirus genus of positive-sense single-stranded RNA [(+)ssRNA] viruses, within the family Picornaviridae; cd23213
1	CF-AKH10573.1.1.6_7109_relaxed	CF-BAA24003.1.11_10589_relaxed	CF-AAQ73088.1.1.10_10522_relaxed	mmseq	AAQ73088.1.1.10_10522	454	95.7	0.94	10522	Enterovirus B	RNA-dependent RNA polymerase (RdRp) in the Enterovirus genus of positive-sense single-stranded RNA [(+)ssRNA] viruses, within the family Picornaviridae; cd23213
1	CF-AKH10573.1.1.6_7109_relaxed	CF-BAA24003.1.11_10589_relaxed	CF-AAC63944.2.1.10_10499_relaxed	mmseq	AAC63944.2.1.10_10499	454	95.9	0.94	10499	Enterovirus B	RNA-dependent RNA polymerase (RdRp) in the Enterovirus genus of positive-sense single-stranded RNA [(+)ssRNA] viruses, within the family Picornaviridae; cd23213
1	CF-AKH10573.1.1.6_7109_relaxed	CF-BAA24003.1.11_10589_relaxed	CF-AAL68560.2.1.10_10626_relaxed	mmseq	AAL68560.2.1.10_10626	454	95.8	0.94	10626	Enterovirus J	RNA-dependent RNA polymerase (RdRp) in the Enterovirus genus of positive-sense single-stranded RNA [(+)ssRNA] viruses, within the family Picornaviridae; cd23213
1	CF-AKH10573.1.1.6_7109_relaxed	CF-BAA24003.1.11_10589_relaxed	CF-AFJ04537.1.1.6_10402_relaxed	mmseq	AFJ04537.1.1.6_10402	462	96.3	0.94	10402	Cosavirus A	Conserved catalytic core domain of RNA-dependent RNA polymerase (RdRp) from the positive-sense single-stranded RNA [(+)ssRNA] viruses and closely related viruses; cl40470
1	CF-AKH10573.1.1.6_7109_relaxed	CF-BAA24003.1.11_10589_relaxed	CF-AFJ04540.1.1.6_10401_relaxed	mmseq	AFJ04540.1.1.6_10401	462	96.4	0.94	10401	Cosavirus A	Conserved catalytic core domain of RNA-dependent RNA polymerase (RdRp) from the positive-sense single-stranded RNA [(+)ssRNA] viruses and closely related viruses; cl40470
1	CF-AKH10573.1.1.6_7109_relaxed	CF-BAA24003.1.11_10589_relaxed	CF-AAX47040.1.1.10_10541_relaxed	mmseq	AAX47040.1.1.10_10541	454	95.8	0.94	10541	Enterovirus B	RNA-dependent RNA polymerase (RdRp) in the Enterovirus genus of positive-sense single-stranded RNA [(+)ssRNA] viruses, within the family Picornaviridae; cd23213
1	CF-AKH10573.1.1.6_7109_relaxed	CF-BAA24003.1.11_10589_relaxed	CF-AAX47041.1.1.10_10542_relaxed	mmseq	AAX47041.1.1.10_10542	454	96	0.94	10542	Enterovirus B	RNA-dependent RNA polymerase (RdRp) in the Enterovirus genus of positive-sense single-stranded RNA [(+)ssRNA] viruses, within the family Picornaviridae; cd23213
1	CF-AKH10573.1.1.6_7109_relaxed	CF-BAA24003.1.11_10589_relaxed	CF-CAA59341.1.1.10_10507_relaxed	mmseq	CAA59341.1.1.10_10507	454	95.9	0.94	10507	Enterovirus B	RNA-dependent RNA polymerase (RdRp) in the Enterovirus genus of positive-sense single-stranded RNA [(+)ssRNA] viruses, within the family Picornaviridae; cd23213
1	CF-AKH10573.1.1.6_7109_relaxed	CF-BAA24003.1.11_10589_relaxed	CF-AAT65951.1.1.10_10530_relaxed	mmseq	AAT65951.1.1.10_10530	454	95.9	0.94	10530	Enterovirus B	RNA-dependent RNA polymerase (RdRp) in the Enterovirus genus of positive-sense single-stranded RNA [(+)ssRNA] viruses, within the family Picornaviridae; cd23213
1	CF-AKH10573.1.1.6_7109_relaxed	CF-BAA24003.1.11_10589_relaxed	CF-AAX47042.1.1.10_10543_relaxed	mmseq	AAX47042.1.1.10_10543	454	95.9	0.94	10543	Enterovirus B	RNA-dependent RNA polymerase (RdRp) in the Enterovirus genus of positive-sense single-stranded RNA [(+)ssRNA] viruses, within the family Picornaviridae; cd23213
1	CF-AKH10573.1.1.6_7109_relaxed	CF-BAA24003.1.11_10589_relaxed	CF-AAQ73096.1.1.10_10506_relaxed	mmseq	AAQ73096.1.1.10_10506	454	95.8	0.94	10506	Enterovirus B	RNA-dependent RNA polymerase (RdRp) in the Enterovirus genus of positive-sense single-stranded RNA [(+)ssRNA] viruses, within the family Picornaviridae; cd23213
1	CF-AKH10573.1.1.6_7109_relaxed	CF-BAA24003.1.11_10589_relaxed	CF-ACL99815.1.1.6_10413_relaxed	mmseq	ACL99815.1.1.6_10413	461	96	0.94	10413	Cosavirus E	Conserved catalytic core domain of RNA-dependent RNA polymerase (RdRp) from the positive-sense single-stranded RNA [(+)ssRNA] viruses and closely related viruses; cl40470
1	CF-AKH10573.1.1.6_7109_relaxed	CF-BAA24003.1.11_10589_relaxed	CF-ACL15190.1.1.6_10407_relaxed	mmseq	ACL15190.1.1.6_10407	460	96.2	0.94	10407	Cosavirus B	Conserved catalytic core domain of RNA-dependent RNA polymerase (RdRp) from the positive-sense single-stranded RNA [(+)ssRNA] viruses and closely related viruses; cl40470
1	CF-AKH10573.1.1.6_7109_relaxed	CF-BAA24003.1.11_10589_relaxed	CF-ACL15186.1.11_10384_relaxed	mmseq	ACL15186.1.11_10384	463	96.2	0.94	10384	Cosavirus A	3D
1	CF-AKH10573.1.1.6_7109_relaxed	CF-BAA24003.1.11_10589_relaxed	CF-ACK37388.1.11_10666_relaxed	mmseq	ACK37388.1.11_10666	460	96	0.94	10666	Rhinovirus A	3D
1	CF-AKH10573.1.1.6_7109_relaxed	CF-BAA24003.1.11_10589_relaxed	CF-AAL69638.2.1.10_10624_relaxed	mmseq	AAL69638.2.1.10_10624	454	95.6	0.94	10624	Enterovirus J	RNA-dependent RNA polymerase (RdRp) in the Enterovirus genus of positive-sense single-stranded RNA [(+)ssRNA] viruses, within the family Picornaviridae; cd23213
1	CF-AKH10573.1.1.6_7109_relaxed	CF-BAA24003.1.11_10589_relaxed	CF-AAQ73082.1.1.10_10501_relaxed	mmseq	AAQ73082.1.1.10_10501	454	95.8	0.94	10501	Enterovirus B	RNA-dependent RNA polymerase (RdRp) in the Enterovirus genus of positive-sense single-stranded RNA [(+)ssRNA] viruses, within the family Picornaviridae; cd23213
1	CF-AKH10573.1.1.6_7109_relaxed	CF-BAA24003.1.11_10589_relaxed	CF-ACL99815.1.11_10413_relaxed	mmseq	ACL99815.1.11_10413	462	95.9	0.94	10413	Cosavirus E	3D
1	CF-AKH10573.1.1.6_7109_relaxed	CF-BAA24003.1.11_10589_relaxed	CF-ACL15185.1.1.6_10383_relaxed	mmseq	ACL15185.1.1.6_10383	462	96.4	0.94	10383	Cosavirus A	Conserved catalytic core domain of RNA-dependent RNA polymerase (RdRp) from the positive-sense single-stranded RNA [(+)ssRNA] viruses and closely related viruses; cl40470
1	CF-AKH10573.1.1.6_7109_relaxed	CF-BAA24003.1.11_10589_relaxed	CF-AAQ73094.1.1.10_10503_relaxed	mmseq	AAQ73094.1.1.10_10503	454	95.7	0.94	10503	Enterovirus B	RNA-dependent RNA polymerase (RdRp) in the Enterovirus genus of positive-sense single-stranded RNA [(+)ssRNA] viruses, within the family Picornaviridae; cd23213
1	CF-AKH10573.1.1.6_7109_relaxed	CF-BAA24003.1.11_10589_relaxed	CF-CDQ47775.1.1.10_10486_relaxed	mmseq	CDQ47775.1.1.10_10486	454	95.4	0.94	10486	Enterovirus A	RNA-dependent RNA polymerase (RdRp) in the Enterovirus genus of positive-sense single-stranded RNA [(+)ssRNA] viruses, within the family Picornaviridae; cd23213
1	CF-AKH10573.1.1.6_7109_relaxed	CF-BAA24003.1.11_10589_relaxed	CF-AAL69623.2.1.10_10555_relaxed	mmseq	AAL69623.2.1.10_10555	454	95.2	0.93	10555	Enterovirus B	RNA-dependent RNA polymerase (RdRp) in the Enterovirus genus of positive-sense single-stranded RNA [(+)ssRNA] viruses, within the family Picornaviridae; cd23213
1	CF-AKH10573.1.1.6_7109_relaxed	CF-BAA24003.1.11_10589_relaxed	CF-AAQ73093.1.1.10_10527_relaxed	mmseq	AAQ73093.1.1.10_10527	454	96	0.94	10527	Enterovirus B	RNA-dependent RNA polymerase (RdRp) in the Enterovirus genus of positive-sense single-stranded RNA [(+)ssRNA] viruses, within the family Picornaviridae; cd23213
1	CF-AKH10573.1.1.6_7109_relaxed	CF-BAA24003.1.11_10589_relaxed	CF-AAQ02676.1.11_10563_relaxed	mmseq	AAQ02676.1.11_10563	461	96.5	0.94	10563	Enterovirus C	3D
1	CF-AKH10573.1.1.6_7109_relaxed	CF-BAA24003.1.11_10589_relaxed	CF-CAA25246.1.11_10559_relaxed	mmseq	CAA25246.1.11_10559	461	96.5	0.94	10559	Enterovirus C	P3-4b viral polymerase (aa 1750-2210)
1	CF-AKH10573.1.1.6_7109_relaxed	CF-BAA24003.1.11_10589_relaxed	CF-ACL15191.1.11_10408_relaxed	mmseq	ACL15191.1.11_10408	462	96	0.93	10408	Cosavirus D	3D
1	CF-AKH10573.1.1.6_7109_relaxed	CF-BAA24003.1.11_10589_relaxed	CF-ACL15190.1.11_10407_relaxed	mmseq	ACL15190.1.11_10407	462	96.2	0.94	10407	Cosavirus B	3D
1	CF-AKH10573.1.1.6_7109_relaxed	CF-BAA24003.1.11_10589_relaxed	CF-AAQ73094.1.11_10503_relaxed	mmseq	AAQ73094.1.11_10503	462	96.4	0.94	10503	Enterovirus B	3D
1	CF-AKH10573.1.1.6_7109_relaxed	CF-BAA24003.1.11_10589_relaxed	CF-BAG70419.1.11_10546_relaxed	mmseq	BAG70419.1.11_10546	462	96.3	0.94	10546	Enterovirus B	3D
1	CF-AKH10573.1.1.6_7109_relaxed	CF-BAA24003.1.11_10589_relaxed	CF-AAX47040.1.11_10541_relaxed	mmseq	AAX47040.1.11_10541	462	96.4	0.94	10541	Enterovirus B	3D
1	CF-AKH10573.1.1.6_7109_relaxed	CF-BAA24003.1.11_10589_relaxed	CF-AAL69622.2.11_10491_relaxed	mmseq	AAL69622.2.11_10491	462	96.5	0.94	10491	Enterovirus A	3D
1	CF-AKH10573.1.1.6_7109_relaxed	CF-BAA24003.1.11_10589_relaxed	CF-ABM54550.1.1.10_10573_relaxed	mmseq	ABM54550.1.1.10_10573	453	96	0.94	10573	Enterovirus C	RNA-dependent RNA polymerase (RdRp) in the Enterovirus genus of positive-sense single-stranded RNA [(+)ssRNA] viruses, within the family Picornaviridae; cd23213
1	CF-AKH10573.1.1.6_7109_relaxed	CF-BAA24003.1.11_10589_relaxed	CF-ABU41836.1.1.10_10575_relaxed	mmseq	ABU41836.1.1.10_10575	453	95.8	0.94	10575	Enterovirus C	RNA-dependent RNA polymerase (RdRp) in the Enterovirus genus of positive-sense single-stranded RNA [(+)ssRNA] viruses, within the family Picornaviridae; cd23213
1	CF-AKH10573.1.1.6_7109_relaxed	CF-BAA24003.1.11_10589_relaxed	CF-ACK37392.1.1.10_10671_relaxed	mmseq	ACK37392.1.1.10_10671	451	95.5	0.94	10671	Rhinovirus A	Conserved catalytic core domain of RNA-dependent RNA polymerase (RdRp) from the positive-sense single-stranded RNA [(+)ssRNA] viruses and closely related viruses; cl40470
1	CF-AKH10573.1.1.6_7109_relaxed	CF-BAA24003.1.11_10589_relaxed	CF-ABO69521.1.1.10_10706_relaxed	mmseq	ABO69521.1.1.10_10706	451	95.3	0.93	10706	Rhinovirus A	Conserved catalytic core domain of RNA-dependent RNA polymerase (RdRp) from the positive-sense single-stranded RNA [(+)ssRNA] viruses and closely related viruses; cl40470
1	CF-AKH10573.1.1.6_7109_relaxed	CF-BAA24003.1.11_10589_relaxed	CF-AAQ02683.1.11_10570_relaxed	mmseq	AAQ02683.1.11_10570	461	96.5	0.94	10570	Enterovirus C	3D
1	CF-AKH10573.1.1.6_7109_relaxed	CF-BAA24003.1.11_10589_relaxed	CF-CAA25444.1.11_10561_relaxed	mmseq	CAA25444.1.11_10561	461	96.5	0.94	10561	Enterovirus C	POLYM
1	CF-AKH10573.1.1.6_7109_relaxed	CF-BAA24003.1.11_10589_relaxed	CF-ABF51200.1.11_10667_relaxed	mmseq	ABF51200.1.11_10667	459	95.8	0.94	10667	Rhinovirus A	3D (polymerase)
1	CF-AKH10573.1.1.6_7109_relaxed	CF-BAA24003.1.11_10589_relaxed	CF-AAQ73092.1.11_10526_relaxed	mmseq	AAQ73092.1.11_10526	462	96.5	0.94	10526	Enterovirus B	3D
1	CF-AKH10573.1.1.6_7109_relaxed	CF-BAA24003.1.11_10589_relaxed	CF-AAC63944.2.11_10499_relaxed	mmseq	AAC63944.2.11_10499	462	96.4	0.94	10499	Enterovirus B	P3D-RNA polymerase
1	CF-AKH10573.1.1.6_7109_relaxed	CF-BAA24003.1.11_10589_relaxed	CF-AAW30685.1.11_10482_relaxed	mmseq	AAW30685.1.11_10482	462	96.8	0.94	10482	Enterovirus A	3D
1	CF-AKH10573.1.1.6_7109_relaxed	CF-BAA24003.1.11_10589_relaxed	CF-AAR38844.1.11_10471_relaxed	mmseq	AAR38844.1.11_10471	462	96.5	0.94	10471	Enterovirus A	3D protein
1	CF-AKH10573.1.1.6_7109_relaxed	CF-BAA24003.1.11_10589_relaxed	CF-AAL69626.2.11_10488_relaxed	mmseq	AAL69626.2.11_10488	462	96.6	0.94	10488	Enterovirus A	3D
1	CF-AKH10573.1.1.6_7109_relaxed	CF-BAA24003.1.11_10589_relaxed	CF-AIM19469.1.1.10_10544_relaxed	mmseq	AIM19469.1.1.10_10544	454	95.9	0.94	10544	Enterovirus B	RNA-dependent RNA polymerase (RdRp) in the Enterovirus genus of positive-sense single-stranded RNA [(+)ssRNA] viruses, within the family Picornaviridae; cd23213
1	CF-AKH10573.1.1.6_7109_relaxed	CF-BAA24003.1.11_10589_relaxed	CF-AAX47043.1.1.10_10545_relaxed	mmseq	AAX47043.1.1.10_10545	454	95.8	0.94	10545	Enterovirus B	RNA-dependent RNA polymerase (RdRp) in the Enterovirus genus of positive-sense single-stranded RNA [(+)ssRNA] viruses, within the family Picornaviridae; cd23213
1	CF-AKH10573.1.1.6_7109_relaxed	CF-BAA24003.1.11_10589_relaxed	CF-AAW30684.1.1.10_10481_relaxed	mmseq	AAW30684.1.1.10_10481	454	95.3	0.93	10481	Enterovirus A	RNA-dependent RNA polymerase (RdRp) in the Enterovirus genus of positive-sense single-stranded RNA [(+)ssRNA] viruses, within the family Picornaviridae; cd23213
1	CF-AKH10573.1.1.6_7109_relaxed	CF-BAA24003.1.11_10589_relaxed	CF-AAQ73086.1.1.10_10520_relaxed	mmseq	AAQ73086.1.1.10_10520	454	95.9	0.94	10520	Enterovirus B	RNA-dependent RNA polymerase (RdRp) in the Enterovirus genus of positive-sense single-stranded RNA [(+)ssRNA] viruses, within the family Picornaviridae; cd23213
1	CF-AKH10573.1.1.6_7109_relaxed	CF-BAA24003.1.11_10589_relaxed	CF-AAQ73084.1.1.10_10518_relaxed	mmseq	AAQ73084.1.1.10_10518	454	95.9	0.94	10518	Enterovirus B	RNA-dependent RNA polymerase (RdRp) in the Enterovirus genus of positive-sense single-stranded RNA [(+)ssRNA] viruses, within the family Picornaviridae; cd23213
1	CF-AKH10573.1.1.6_7109_relaxed	CF-BAA24003.1.11_10589_relaxed	CF-AHE93351.1.1.10_10552_relaxed	mmseq	AHE93351.1.1.10_10552	454	95.8	0.94	10552	Enterovirus B	RNA-dependent RNA polymerase (RdRp) in the Enterovirus genus of positive-sense single-stranded RNA [(+)ssRNA] viruses, within the family Picornaviridae; cd23213
1	CF-AKH10573.1.1.6_7109_relaxed	CF-BAA24003.1.11_10589_relaxed	CF-ANN47501.1.1.10_10484_relaxed	mmseq	ANN47501.1.1.10_10484	454	95.8	0.94	10484	Enterovirus A	RNA-dependent RNA polymerase (RdRp) in the Enterovirus genus of positive-sense single-stranded RNA [(+)ssRNA] viruses, within the family Picornaviridae; cd23213
1	CF-AKH10573.1.1.6_7109_relaxed	CF-BAA24003.1.11_10589_relaxed	CF-ADK22846.1.11_10578_relaxed	mmseq	ADK22846.1.11_10578	461	96.5	0.94	10578	Enterovirus C	3D
1	CF-AKH10573.1.1.6_7109_relaxed	CF-BAA24003.1.11_10589_relaxed	CF-CAA56365.1.1.10_10508_relaxed	mmseq	CAA56365.1.1.10_10508	454	95.7	0.94	10508	Enterovirus B	RNA-dependent RNA polymerase (RdRp) in the Enterovirus genus of positive-sense single-stranded RNA [(+)ssRNA] viruses, within the family Picornaviridae; cd23213
1	CF-AKH10573.1.1.6_7109_relaxed	CF-BAA24003.1.11_10589_relaxed	CF-AAW30685.1.1.10_10482_relaxed	mmseq	AAW30685.1.1.10_10482	454	95.7	0.94	10482	Enterovirus A	RNA-dependent RNA polymerase (RdRp) in the Enterovirus genus of positive-sense single-stranded RNA [(+)ssRNA] viruses, within the family Picornaviridae; cd23213
1	CF-AKH10573.1.1.6_7109_relaxed	CF-BAA24003.1.11_10589_relaxed	CF-AAQ02675.1.11_10562_relaxed	mmseq	AAQ02675.1.11_10562	461	96.4	0.94	10562	Enterovirus C	3D
1	CF-AKH10573.1.1.6_7109_relaxed	CF-BAA24003.1.11_10589_relaxed	CF-AAR38843.1.11_10470_relaxed	mmseq	AAR38843.1.11_10470	462	96.5	0.94	10470	Enterovirus A	3D protein
1	CF-AKH10573.1.1.6_7109_relaxed	CF-BAA24003.1.11_10589_relaxed	CF-AAQ73090.1.11_10502_relaxed	mmseq	AAQ73090.1.11_10502	462	96.5	0.94	10502	Enterovirus B	3D
1	CF-AKH10573.1.1.6_7109_relaxed	CF-BAA24003.1.11_10589_relaxed	CF-AAR38845.1.11_10472_relaxed	mmseq	AAR38845.1.11_10472	462	96.6	0.94	10472	Enterovirus A	3D protein
1	CF-AKH10573.1.1.6_7109_relaxed	CF-BAA24003.1.11_10589_relaxed	CF-CAA59341.1.11_10507_relaxed	mmseq	CAA59341.1.11_10507	462	96.5	0.94	10507	Enterovirus B	Unnamed
1	CF-AKH10573.1.1.6_7109_relaxed	CF-BAA24003.1.11_10589_relaxed	CF-ABK41189.1.11_10547_relaxed	mmseq	ABK41189.1.11_10547	462	96.5	0.94	10547	Enterovirus B	3D
1	CF-AKH10573.1.1.6_7109_relaxed	CF-BAA24003.1.11_10589_relaxed	CF-AAQ02684.1.10_10569_relaxed	mmseq	AAQ02684.1.10_10569	461	96.4	0.94	10569	Enterovirus C	3d
1	CF-AKH10573.1.1.6_7109_relaxed	CF-BAA24003.1.11_10589_relaxed	CF-AAA46912.1.11_10558_relaxed	mmseq	AAA46912.1.11_10558	461	96.5	0.94	10558	Enterovirus C	RNA polymerase 3D
1	CF-AKH10573.1.1.6_7109_relaxed	CF-BAA24003.1.11_10589_relaxed	CF-AAQ73080.1.1.10_10514_relaxed	mmseq	AAQ73080.1.1.10_10514	454	95.8	0.94	10514	Enterovirus B	RNA-dependent RNA polymerase (RdRp) in the Enterovirus genus of positive-sense single-stranded RNA [(+)ssRNA] viruses, within the family Picornaviridae; cd23213
1	CF-AKH10573.1.1.6_7109_relaxed	CF-BAA24003.1.11_10589_relaxed	CF-AAQ73079.1.1.10_10513_relaxed	mmseq	AAQ73079.1.1.10_10513	454	95.9	0.94	10513	Enterovirus B	RNA-dependent RNA polymerase (RdRp) in the Enterovirus genus of positive-sense single-stranded RNA [(+)ssRNA] viruses, within the family Picornaviridae; cd23213
1	CF-AKH10573.1.1.6_7109_relaxed	CF-BAA24003.1.11_10589_relaxed	CF-BAA00518.1.1.10_10498_relaxed	mmseq	BAA00518.1.1.10_10498	454	95.9	0.94	10498	Enterovirus B	RNA-dependent RNA polymerase (RdRp) in the Enterovirus genus of positive-sense single-stranded RNA [(+)ssRNA] viruses, within the family Picornaviridae; cd23213
1	CF-AKH10573.1.1.6_7109_relaxed	CF-BAA24003.1.11_10589_relaxed	CF-AAQ73078.1.1.10_10512_relaxed	mmseq	AAQ73078.1.1.10_10512	454	95.8	0.94	10512	Enterovirus B	RNA-dependent RNA polymerase (RdRp) in the Enterovirus genus of positive-sense single-stranded RNA [(+)ssRNA] viruses, within the family Picornaviridae; cd23213
1	CF-AKH10573.1.1.6_7109_relaxed	CF-BAA24003.1.11_10589_relaxed	CF-AAR38842.1.11_10469_relaxed	mmseq	AAR38842.1.11_10469	462	96.7	0.94	10469	Enterovirus A	3D protein
1	CF-AKH10573.1.1.6_7109_relaxed	CF-BAA24003.1.11_10589_relaxed	CF-AAL69633.2.11_10489_relaxed	mmseq	AAL69633.2.11_10489	462	96.8	0.94	10489	Enterovirus A	3D
1	CF-AKH10573.1.1.6_7109_relaxed	CF-BAA24003.1.11_10589_relaxed	CF-ACK37399.1.1.10_10679_relaxed	mmseq	ACK37399.1.1.10_10679	450	94.9	0.93	10679	Rhinovirus A	Conserved catalytic core domain of RNA-dependent RNA polymerase (RdRp) from the positive-sense single-stranded RNA [(+)ssRNA] viruses and closely related viruses; cl40470
1	CF-AKH10573.1.1.6_7109_relaxed	CF-BAA24003.1.11_10589_relaxed	CF-ACK37396.1.1.10_10675_relaxed	mmseq	ACK37396.1.1.10_10675	450	94.7	0.93	10675	Rhinovirus A	Conserved catalytic core domain of RNA-dependent RNA polymerase (RdRp) from the positive-sense single-stranded RNA [(+)ssRNA] viruses and closely related viruses; cl40470
1	CF-AKH10573.1.1.6_7109_relaxed	CF-BAA24003.1.11_10589_relaxed	CF-AAR38846.1.11_10473_relaxed	mmseq	AAR38846.1.11_10473	462	96.8	0.94	10473	Enterovirus A	3D protein
1	CF-AKH10573.1.1.6_7109_relaxed	CF-BAA24003.1.11_10589_relaxed	CF-AAA50478.1.11_10477_relaxed	mmseq	AAA50478.1.11_10477	462	96.4	0.94	10477	Enterovirus A	3D
1	CF-AKH10573.1.1.6_7109_relaxed	CF-BAA24003.1.11_10589_relaxed	CF-AAR38849.1.11_10476_relaxed	mmseq	AAR38849.1.11_10476	462	96.5	0.94	10476	Enterovirus A	3D protein
1	CF-AKH10573.1.1.6_7109_relaxed	CF-BAA24003.1.11_10589_relaxed	CF-AAQ02684.1.1.10_10569_relaxed	mmseq	AAQ02684.1.1.10_10569	453	95.6	0.94	10569	Enterovirus C	RNA-dependent RNA polymerase (RdRp) in the Enterovirus genus of positive-sense single-stranded RNA [(+)ssRNA] viruses, within the family Picornaviridae; cd23213
1	CF-AKH10573.1.1.6_7109_relaxed	CF-BAA24003.1.11_10589_relaxed	CF-AAL69638.2.11_10624_relaxed	mmseq	AAL69638.2.11_10624	462	96.5	0.94	10624	Enterovirus J	3D
1	CF-AKH10573.1.1.6_7109_relaxed	CF-BAA24003.1.11_10589_relaxed	CF-ABM54550.1.11_10573_relaxed	mmseq	ABM54550.1.11_10573	461	96.6	0.94	10573	Enterovirus C	3d
1	CF-AKH10573.1.1.6_7109_relaxed	CF-BAA24003.1.11_10589_relaxed	CF-AAR38841.1.11_10468_relaxed	mmseq	AAR38841.1.11_10468	462	96.6	0.94	10468	Enterovirus A	3D protein
1	CF-AKH10573.1.1.6_7109_relaxed	CF-BAA24003.1.11_10589_relaxed	CF-AAQ73081.1.11_10516_relaxed	mmseq	AAQ73081.1.11_10516	462	96.5	0.94	10516	Enterovirus B	3D
1	CF-AKH10573.1.1.6_7109_relaxed	CF-BAA24003.1.11_10589_relaxed	CF-ANN47501.1.11_10484_relaxed	mmseq	ANN47501.1.11_10484	462	96.7	0.94	10484	Enterovirus A	3D-pol
1	CF-AKH10573.1.1.6_7109_relaxed	CF-BAA24003.1.11_10589_relaxed	CF-AAL57904.1.12_10815_relaxed	mmseq	AAL57904.1.12_10815	466	96.7	0.94	10815	Sapelovirus B	3D
1	CF-AKH10573.1.1.6_7109_relaxed	CF-BAA24003.1.11_10589_relaxed	CF-AAT67220.1.1.10_10459_relaxed	mmseq	AAT67220.1.1.10_10459	454	95.3	0.93	10459	Anativirus A	Conserved catalytic core domain of RNA-dependent RNA polymerase (RdRp) from the positive-sense single-stranded RNA [(+)ssRNA] viruses and closely related viruses; cl40470
1	CF-AKH10573.1.1.6_7109_relaxed	CF-BAA24003.1.11_10589_relaxed	CF-AAT67220.1.12_10459_relaxed	mmseq	AAT67220.1.12_10459	463	96	0.94	10459	Anativirus A	3D
1	CF-AKH10573.1.1.6_7109_relaxed	CF-BAA24003.1.11_10589_relaxed	CF-CAA26181.1.1.10_10635_relaxed	mmseq	CAA26181.1.1.10_10635	450	94.9	0.93	10635	Rhinovirus A	Conserved catalytic core domain of RNA-dependent RNA polymerase (RdRp) from the positive-sense single-stranded RNA [(+)ssRNA] viruses and closely related viruses; cl40470
1	CF-AKH10573.1.1.6_7109_relaxed	CF-BAA24003.1.11_10589_relaxed	CF-ACK37385.1.1.10_10663_relaxed	mmseq	ACK37385.1.1.10_10663	450	94.8	0.93	10663	Rhinovirus A	Conserved catalytic core domain of RNA-dependent RNA polymerase (RdRp) from the positive-sense single-stranded RNA [(+)ssRNA] viruses and closely related viruses; cl40470
1	CF-AKH10573.1.1.6_7109_relaxed	CF-BAA24003.1.11_10589_relaxed	CF-ACK37403.1.1.10_10684_relaxed	mmseq	ACK37403.1.1.10_10684	451	95.2	0.94	10684	Rhinovirus A	Conserved catalytic core domain of RNA-dependent RNA polymerase (RdRp) from the positive-sense single-stranded RNA [(+)ssRNA] viruses and closely related viruses; cl40470
1	CF-AKH10573.1.1.6_7109_relaxed	CF-BAA24003.1.11_10589_relaxed	CF-AFD64773.1.11_10710_relaxed	mmseq	AFD64773.1.11_10710	457	95.9	0.94	10710	Rhinovirus A	3D
1	CF-AKH10573.1.1.6_7109_relaxed	CF-BAA24003.1.11_10589_relaxed	CF-AAQ73083.1.11_10517_relaxed	mmseq	AAQ73083.1.11_10517	462	96.4	0.94	10517	Enterovirus B	3D
1	CF-AKH10573.1.1.6_7109_relaxed	CF-BAA24003.1.11_10589_relaxed	CF-AAQ73085.1.11_10519_relaxed	mmseq	AAQ73085.1.11_10519	462	96.4	0.94	10519	Enterovirus B	3D
1	CF-AKH10573.1.1.6_7109_relaxed	CF-BAA24003.1.11_10589_relaxed	CF-AAX47036.1.11_10537_relaxed	mmseq	AAX47036.1.11_10537	462	96.4	0.94	10537	Enterovirus B	3D
1	CF-AKH10573.1.1.6_7109_relaxed	CF-BAA24003.1.11_10589_relaxed	CF-CAD38168.2.11_10532_relaxed	mmseq	CAD38168.2.11_10532	462	95.6	0.94	10532	Enterovirus B	3D polymerase
1	CF-AKH10573.1.1.6_7109_relaxed	CF-BAA24003.1.11_10589_relaxed	CF-AAX47033.1.11_10534_relaxed	mmseq	AAX47033.1.11_10534	462	96.4	0.94	10534	Enterovirus B	3D
1	CF-AKH10573.1.1.6_7109_relaxed	CF-BAA24003.1.11_10589_relaxed	CF-AAX47039.1.11_10540_relaxed	mmseq	AAX47039.1.11_10540	462	96.5	0.94	10540	Enterovirus B	3D
1	CF-AKH10573.1.1.6_7109_relaxed	CF-BAA24003.1.11_10589_relaxed	CF-ACK37376.1.11_10647_relaxed	mmseq	ACK37376.1.11_10647	459	95.8	0.94	10647	Rhinovirus A	3D
1	CF-AKH10573.1.1.6_7109_relaxed	CF-BAA24003.1.11_10589_relaxed	CF-ACK37392.1.11_10671_relaxed	mmseq	ACK37392.1.11_10671	459	95.9	0.94	10671	Rhinovirus A	3D
1	CF-AKH10573.1.1.6_7109_relaxed	CF-BAA24003.1.11_10589_relaxed	CF-AAQ73095.1.11_10505_relaxed	mmseq	AAQ73095.1.11_10505	462	96.4	0.94	10505	Enterovirus B	3D
1	CF-AKH10573.1.1.6_7109_relaxed	CF-BAA24003.1.11_10589_relaxed	CF-AAL68560.2.11_10626_relaxed	mmseq	AAL68560.2.11_10626	462	96.3	0.94	10626	Enterovirus J	3D
1	CF-AKH10573.1.1.6_7109_relaxed	CF-BAA24003.1.11_10589_relaxed	CF-AAQ73078.1.11_10512_relaxed	mmseq	AAQ73078.1.11_10512	462	96.4	0.94	10512	Enterovirus B	3D
1	CF-AKH10573.1.1.6_7109_relaxed	CF-BAA24003.1.11_10589_relaxed	CF-AAX47042.1.11_10543_relaxed	mmseq	AAX47042.1.11_10543	462	96.4	0.94	10543	Enterovirus B	3D
1	CF-AKH10573.1.1.6_7109_relaxed	CF-BAA24003.1.11_10589_relaxed	CF-AAX47041.1.11_10542_relaxed	mmseq	AAX47041.1.11_10542	462	96.5	0.94	10542	Enterovirus B	3D
1	CF-AKH10573.1.1.6_7109_relaxed	CF-BAA24003.1.11_10589_relaxed	CF-ACK37376.1.1.11_10647_relaxed	mmseq	ACK37376.1.1.11_10647	451	95.3	0.94	10647	Rhinovirus A	Conserved catalytic core domain of RNA-dependent RNA polymerase (RdRp) from the positive-sense single-stranded RNA [(+)ssRNA] viruses and closely related viruses; cl40470
1	CF-AKH10573.1.1.6_7109_relaxed	CF-BAA24003.1.11_10589_relaxed	CF-ABO69372.1.1.10_10651_relaxed	mmseq	ABO69372.1.1.10_10651	450	94.2	0.93	10651	Rhinovirus A	Conserved catalytic core domain of RNA-dependent RNA polymerase (RdRp) from the positive-sense single-stranded RNA [(+)ssRNA] viruses and closely related viruses; cl40470
1	CF-AKH10573.1.1.6_7109_relaxed	CF-BAA24003.1.11_10589_relaxed	CF-ABF51191.1.1.10_10650_relaxed	mmseq	ABF51191.1.1.10_10650	450	94.6	0.93	10650	Rhinovirus A	Conserved catalytic core domain of RNA-dependent RNA polymerase (RdRp) from the positive-sense single-stranded RNA [(+)ssRNA] viruses and closely related viruses; cl40470
1	CF-AKH10573.1.1.6_7109_relaxed	CF-BAA24003.1.11_10589_relaxed	CF-ABU41835.1.11_10574_relaxed	mmseq	ABU41835.1.11_10574	461	96.6	0.94	10574	Enterovirus C	3d
1	CF-AKH10573.1.1.6_7109_relaxed	CF-BAA24003.1.11_10589_relaxed	CF-AAQ73083.1.1.10_10517_relaxed	mmseq	AAQ73083.1.1.10_10517	454	95.8	0.94	10517	Enterovirus B	RNA-dependent RNA polymerase (RdRp) in the Enterovirus genus of positive-sense single-stranded RNA [(+)ssRNA] viruses, within the family Picornaviridae; cd23213
1	CF-AKH10573.1.1.6_7109_relaxed	CF-BAA24003.1.11_10589_relaxed	CF-AAR38841.1.1.10_10468_relaxed	mmseq	AAR38841.1.1.10_10468	454	95.2	0.94	10468	Enterovirus A	RNA-dependent RNA polymerase (RdRp) in the Enterovirus genus of positive-sense single-stranded RNA [(+)ssRNA] viruses, within the family Picornaviridae; cd23213
1	CF-AKH10573.1.1.6_7109_relaxed	CF-BAA24003.1.11_10589_relaxed	CF-AAQ73077.1.1.10_10511_relaxed	mmseq	AAQ73077.1.1.10_10511	454	95.9	0.94	10511	Enterovirus B	RNA-dependent RNA polymerase (RdRp) in the Enterovirus genus of positive-sense single-stranded RNA [(+)ssRNA] viruses, within the family Picornaviridae; cd23213
1	CF-AKH10573.1.1.6_7109_relaxed	CF-BAA24003.1.11_10589_relaxed	CF-AAQ73091.1.11_10525_relaxed	mmseq	AAQ73091.1.11_10525	462	96.5	0.94	10525	Enterovirus B	3D
1	CF-AKH10573.1.1.6_7109_relaxed	CF-BAA24003.1.11_10589_relaxed	CF-ABO69521.1.11_10706_relaxed	mmseq	ABO69521.1.11_10706	459	95.7	0.94	10706	Rhinovirus A	3D
1	CF-AKH10573.1.1.6_7109_relaxed	CF-BAA24003.1.11_10589_relaxed	CF-AFV92902.1.11_10582_relaxed	mmseq	AFV92902.1.11_10582	460	96.4	0.94	10582	Enterovirus C	3D
1	CF-AKH10573.1.1.6_7109_relaxed	CF-BAA24003.1.11_10589_relaxed	CF-ACJ66736.1.1.10_10625_relaxed	mmseq	ACJ66736.1.1.10_10625	454	95.6	0.94	10625	Enterovirus J	RNA-dependent RNA polymerase (RdRp) in the Enterovirus genus of positive-sense single-stranded RNA [(+)ssRNA] viruses, within the family Picornaviridae; cd23213
1	CF-AKH10573.1.1.6_7109_relaxed	CF-BAA24003.1.11_10589_relaxed	CF-AAX47044.1.11_10548_relaxed	mmseq	AAX47044.1.11_10548	462	96.4	0.94	10548	Enterovirus B	3D
1	CF-AKH10573.1.1.6_7109_relaxed	CF-BAA24003.1.11_10589_relaxed	CF-CAA55650.1.9_10509_relaxed	mmseq	CAA55650.1.9_10509	462	96.5	0.94	10509	Enterovirus B	Polymerase
1	CF-AKH10573.1.1.6_7109_relaxed	CF-BAA24003.1.11_10589_relaxed	CF-AAQ73096.1.11_10506_relaxed	mmseq	AAQ73096.1.11_10506	462	96.4	0.94	10506	Enterovirus B	3D
1	CF-AKH10573.1.1.6_7109_relaxed	CF-BAA24003.1.11_10589_relaxed	CF-AAQ73080.1.11_10514_relaxed	mmseq	AAQ73080.1.11_10514	462	96.4	0.94	10514	Enterovirus B	3D
1	CF-AKH10573.1.1.6_7109_relaxed	CF-BAA24003.1.11_10589_relaxed	CF-ACK37379.1.1.10_10652_relaxed	mmseq	ACK37379.1.1.10_10652	450	94.4	0.93	10652	Rhinovirus A	Conserved catalytic core domain of RNA-dependent RNA polymerase (RdRp) from the positive-sense single-stranded RNA [(+)ssRNA] viruses and closely related viruses; cl40470
1	CF-AKH10573.1.1.6_7109_relaxed	CF-BAA24003.1.11_10589_relaxed	CF-ACK37404.1.1.10_10685_relaxed	mmseq	ACK37404.1.1.10_10685	450	94.8	0.93	10685	Rhinovirus A	Conserved catalytic core domain of RNA-dependent RNA polymerase (RdRp) from the positive-sense single-stranded RNA [(+)ssRNA] viruses and closely related viruses; cl40470
1	CF-AKH10573.1.1.6_7109_relaxed	CF-BAA24003.1.11_10589_relaxed	CF-ANN47502.1.11_10487_relaxed	mmseq	ANN47502.1.11_10487	462	96.6	0.94	10487	Enterovirus A	3D-pol
1	CF-AKH10573.1.1.6_7109_relaxed	CF-BAA24003.1.11_10589_relaxed	CF-ABV25904.1.11_10483_relaxed	mmseq	ABV25904.1.11_10483	462	96.8	0.94	10483	Enterovirus A	3D
1	CF-AKH10573.1.1.6_7109_relaxed	CF-BAA24003.1.11_10589_relaxed	CF-ACK37394.1.1.10_10673_relaxed	mmseq	ACK37394.1.1.10_10673	450	94.8	0.93	10673	Rhinovirus A	Conserved catalytic core domain of RNA-dependent RNA polymerase (RdRp) from the positive-sense single-stranded RNA [(+)ssRNA] viruses and closely related viruses; cl40470
1	CF-AKH10573.1.1.6_7109_relaxed	CF-BAA24003.1.11_10589_relaxed	CF-ACK37397.1.1.10_10676_relaxed	mmseq	ACK37397.1.1.10_10676	450	94.4	0.93	10676	Rhinovirus A	Conserved catalytic core domain of RNA-dependent RNA polymerase (RdRp) from the positive-sense single-stranded RNA [(+)ssRNA] viruses and closely related viruses; cl40470
1	CF-AKH10573.1.1.6_7109_relaxed	CF-BAA24003.1.11_10589_relaxed	CF-ACK37405.1.1.10_10686_relaxed	mmseq	ACK37405.1.1.10_10686	452	95.3	0.93	10686	Rhinovirus A	Conserved catalytic core domain of RNA-dependent RNA polymerase (RdRp) from the positive-sense single-stranded RNA [(+)ssRNA] viruses and closely related viruses; cl40470
1	CF-AKH10573.1.1.6_7109_relaxed	CF-BAA24003.1.11_10589_relaxed	CF-AAT65964.1.11_10531_relaxed	mmseq	AAT65964.1.11_10531	462	96.4	0.94	10531	Enterovirus B	3D protein
1	CF-AKH10573.1.1.6_7109_relaxed	CF-BAA24003.1.11_10589_relaxed	CF-AFV92902.1.1.10_10582_relaxed	mmseq	AFV92902.1.1.10_10582	453	96.1	0.94	10582	Enterovirus C	RNA-dependent RNA polymerase (RdRp) in the Enterovirus genus of positive-sense single-stranded RNA [(+)ssRNA] viruses, within the family Picornaviridae; cd23213
1	CF-AKH10573.1.1.6_7109_relaxed	CF-BAA24003.1.11_10589_relaxed	CF-AFR46521.1.1.10_10581_relaxed	mmseq	AFR46521.1.1.10_10581	453	96	0.94	10581	Enterovirus C	RNA-dependent RNA polymerase (RdRp) in the Enterovirus genus of positive-sense single-stranded RNA [(+)ssRNA] viruses, within the family Picornaviridae; cd23213
1	CF-AKH10573.1.1.6_7109_relaxed	CF-BAA24003.1.11_10589_relaxed	CF-ACS32214.2.1.6_10907_relaxed	mmseq	ACS32214.2.1.6_10907	457	94.6	0.93	10907	Salivirus A	Conserved catalytic core domain of RNA-dependent RNA polymerase (RdRp) from the positive-sense single-stranded RNA [(+)ssRNA] viruses and closely related viruses; cl40470
1	CF-AKH10573.1.1.6_7109_relaxed	CF-BAA24003.1.11_10589_relaxed	CF-AIP90502.1.1.6_10908_relaxed	mmseq	AIP90502.1.1.6_10908	456	95	0.93	10908	Salivirus A	Conserved catalytic core domain of RNA-dependent RNA polymerase (RdRp) from the positive-sense single-stranded RNA [(+)ssRNA] viruses and closely related viruses; cl40470
1	CF-AKH10573.1.1.6_7109_relaxed	CF-BAA24003.1.11_10589_relaxed	CF-AWK02691.1.1.7_10860_relaxed	mmseq	AWK02691.1.1.7_10860	458	95.2	0.93	10860	Aichivirus A	RNA-dependent RNA polymerase (RdRp) in the Kobuvirus genus of positive-sense single-stranded RNA [(+)ssRNA] viruses, within the family Picornaviridae; cd23214
1	CF-AKH10573.1.1.6_7109_relaxed	CF-BAA24003.1.11_10589_relaxed	CF-AHL67639.1.1.7_10855_relaxed	mmseq	AHL67639.1.1.7_10855	458	95.4	0.93	10855	Aichivirus A	RNA-dependent RNA polymerase (RdRp) in the Kobuvirus genus of positive-sense single-stranded RNA [(+)ssRNA] viruses, within the family Picornaviridae; cd23214
1	CF-AKH10573.1.1.6_7109_relaxed	CF-BAA24003.1.11_10589_relaxed	CF-BAS53432.1.1.6_10867_relaxed	mmseq	BAS53432.1.1.6_10867	459	94.9	0.93	10867	Aichivirus D	RNA-dependent RNA polymerase (RdRp) in the Kobuvirus genus of positive-sense single-stranded RNA [(+)ssRNA] viruses, within the family Picornaviridae; cd23214
1	CF-AKH10573.1.1.6_7109_relaxed	CF-BAA24003.1.11_10589_relaxed	CF-BAS53431.1.1.7_10868_relaxed	mmseq	BAS53431.1.1.7_10868	460	94.6	0.92	10868	Aichivirus D	Conserved catalytic core domain of RNA-dependent RNA polymerase (RdRp) from the positive-sense single-stranded RNA [(+)ssRNA] viruses and closely related viruses; cl40470
1	CF-AKH10573.1.1.6_7109_relaxed	CF-BAA24003.1.11_10589_relaxed	CF-BAS53432.1.11_10867_relaxed	mmseq	BAS53432.1.11_10867	473	95.1	0.93	10867	Aichivirus D	3D
1	CF-AKH10573.1.1.6_7109_relaxed	CF-BAA24003.1.11_10589_relaxed	CF-AIK23440.1.11_10913_relaxed	mmseq	AIK23440.1.11_10913	472	95.9	0.94	10913	Sicinivirus A	3D
1	CF-AKH10573.1.1.6_7109_relaxed	CF-BAA24003.1.11_10589_relaxed	CF-BAM44715.1.1.7_10379_relaxed	mmseq	BAM44715.1.1.7_10379	460	95.6	0.93	10379	Cardiovirus D	RNA-dependent RNA polymerase (RdRp) in the Cardiovirus genus of positive-sense single-stranded RNA [(+)ssRNA] viruses, within the family Picornaviridae; cd23211
1	CF-AKH10573.1.1.6_7109_relaxed	CF-BAA24003.1.11_10589_relaxed	CF-AAA47930.1.10_10362_relaxed	mmseq	AAA47930.1.10_10362	461	96.1	0.94	10362	Cardiovirus B	Protein 3D
1	CF-AKH10573.1.1.6_7109_relaxed	CF-BAA24003.1.11_10589_relaxed	CF-ACB29695.1.12_10371_relaxed	mmseq	ACB29695.1.12_10371	461	95.7	0.93	10371	Cardiovirus D	Protein 3D
1	CF-AKH10573.1.1.6_7109_relaxed	CF-BAA24003.1.11_10589_relaxed	CF-APY24210.1.1.6_10432_relaxed	mmseq	APY24210.1.1.6_10432	466	95.9	0.94	10432	Mischivirus D	Conserved catalytic core domain of RNA-dependent RNA polymerase (RdRp) from the positive-sense single-stranded RNA [(+)ssRNA] viruses and closely related viruses; cl40470
1	CF-AKH10573.1.1.6_7109_relaxed	CF-BAA24003.1.11_10589_relaxed	CF-ASH99046.1.1.7_10341_relaxed	mmseq	ASH99046.1.1.7_10341	464	95.5	0.94	10341	Ailurivirus A	Conserved catalytic core domain of RNA-dependent RNA polymerase (RdRp) from the positive-sense single-stranded RNA [(+)ssRNA] viruses and closely related viruses; cl40470
1	CF-AKH10573.1.1.6_7109_relaxed	CF-BAA24003.1.11_10589_relaxed	CF-AWB14663.1.1.7_10366_relaxed	mmseq	AWB14663.1.1.7_10366	460	96	0.93	10366	Cardiovirus B	RNA-dependent RNA polymerase (RdRp) in the Cardiovirus genus of positive-sense single-stranded RNA [(+)ssRNA] viruses, within the family Picornaviridae; cd23211
1	CF-AKH10573.1.1.6_7109_relaxed	CF-BAA24003.1.11_10589_relaxed	CF-BAM44714.1.1.7_10378_relaxed	mmseq	BAM44714.1.1.7_10378	460	95.8	0.94	10378	Cardiovirus D	RNA-dependent RNA polymerase (RdRp) in the Cardiovirus genus of positive-sense single-stranded RNA [(+)ssRNA] viruses, within the family Picornaviridae; cd23211
1	CF-AKH10573.1.1.6_7109_relaxed	CF-BAA24003.1.11_10589_relaxed	CF-ADG03747.2.1.6_10864_relaxed	mmseq	ADG03747.2.1.6_10864	459	95.5	0.93	10864	Aichivirus B	RNA-dependent RNA polymerase (RdRp) in the Kobuvirus genus of positive-sense single-stranded RNA [(+)ssRNA] viruses, within the family Picornaviridae; cd23214
1	CF-AKH10573.1.1.6_7109_relaxed	CF-BAA24003.1.11_10589_relaxed	CF-BAC23066.1.1.6_10862_relaxed	mmseq	BAC23066.1.1.6_10862	459	95.5	0.93	10862	Aichivirus B	RNA-dependent RNA polymerase (RdRp) in the Kobuvirus genus of positive-sense single-stranded RNA [(+)ssRNA] viruses, within the family Picornaviridae; cd23214
1	CF-AKH10573.1.1.6_7109_relaxed	CF-BAA24003.1.11_10589_relaxed	CF-AGU62946.1.1.7_10863_relaxed	mmseq	AGU62946.1.1.7_10863	459	95.5	0.93	10863	Aichivirus B	RNA-dependent RNA polymerase (RdRp) in the Kobuvirus genus of positive-sense single-stranded RNA [(+)ssRNA] viruses, within the family Picornaviridae; cd23214
1	CF-AKH10573.1.1.6_7109_relaxed	CF-BAA24003.1.11_10589_relaxed	CF-AHH02469.1.11_10866_relaxed	mmseq	AHH02469.1.11_10866	467	95.6	0.94	10866	Aichivirus C	3D
1	CF-AKH10573.1.1.6_7109_relaxed	CF-BAA24003.1.11_10589_relaxed	CF-BAC23066.1.11_10862_relaxed	mmseq	BAC23066.1.11_10862	469	95.6	0.94	10862	Aichivirus B	3D
1	CF-AKH10573.1.1.6_7109_relaxed	CF-BAA24003.1.11_10589_relaxed	CF-AVH76471.1.1.8_10857_relaxed	mmseq	AVH76471.1.1.8_10857	436	94.9	0.93	10857	Aichivirus A	Conserved catalytic core domain of RNA-dependent RNA polymerase (RdRp) from the positive-sense single-stranded RNA [(+)ssRNA] viruses and closely related viruses; cl40470
1	CF-AKH10573.1.1.6_7109_relaxed	CF-BAA24003.1.11_10589_relaxed	CF-AVN87698.1.1.4_10917_relaxed	mmseq	AVN87698.1.1.4_10917	462	95.9	0.94	10917	Sicinivirus A	Conserved catalytic core domain of RNA-dependent RNA polymerase (RdRp) from the positive-sense single-stranded RNA [(+)ssRNA] viruses and closely related viruses; cl40470
1	CF-AKH10573.1.1.6_7109_relaxed	CF-BAA24003.1.11_10589_relaxed	CF-AVN87700.1.1.4_10916_relaxed	mmseq	AVN87700.1.1.4_10916	462	95.8	0.93	10916	Sicinivirus A	Conserved catalytic core domain of RNA-dependent RNA polymerase (RdRp) from the positive-sense single-stranded RNA [(+)ssRNA] viruses and closely related viruses; cl40470
1	CF-AKH10573.1.1.6_7109_relaxed	CF-BAA24003.1.11_10589_relaxed	CF-AEL19656.1.10_10853_relaxed	mmseq	AEL19656.1.10_10853	468	95.6	0.94	10853	Aichivirus A	3D
1	CF-AKH10573.1.1.6_7109_relaxed	CF-BAA24003.1.11_10589_relaxed	CF-AGZ63355.1.1.9_10906_relaxed	mmseq	AGZ63355.1.1.9_10906	455	94.7	0.92	10906	Sakobuvirus A	Conserved catalytic core domain of RNA-dependent RNA polymerase (RdRp) from the positive-sense single-stranded RNA [(+)ssRNA] viruses and closely related viruses; cl40470
1	CF-AKH10573.1.1.6_7109_relaxed	CF-BAA24003.1.11_10589_relaxed	CF-AGZ63355.1.11_10906_relaxed	mmseq	AGZ63355.1.11_10906	468	95.5	0.93	10906	Sakobuvirus A	3D
1	CF-AKH10573.1.1.6_7109_relaxed	CF-BAA24003.1.11_10589_relaxed	CF-AIF74255.1.1.6_10871_relaxed	mmseq	AIF74255.1.1.6_10871	457	95.4	0.93	10871	Aichivirus F	Conserved catalytic core domain of RNA-dependent RNA polymerase (RdRp) from the positive-sense single-stranded RNA [(+)ssRNA] viruses and closely related viruses; cl40470
1	CF-AKH10573.1.1.6_7109_relaxed	CF-BAA24003.1.11_10589_relaxed	CF-QCI31548.1.1.4_10893_relaxed	mmseq	QCI31548.1.1.4_10893	461	95.6	0.93	10893	Pygoscepivirus A	Conserved catalytic core domain of RNA-dependent RNA polymerase (RdRp) from the positive-sense single-stranded RNA [(+)ssRNA] viruses and closely related viruses; cl40470
1	CF-AKH10573.1.1.6_7109_relaxed	CF-BAA24003.1.11_10589_relaxed	CF-AIK23445.1.1.4_10850_relaxed	mmseq	AIK23445.1.1.4_10850	467	95.9	0.93	10850	Gallivirus A	Conserved catalytic core domain of RNA-dependent RNA polymerase (RdRp) from the positive-sense single-stranded RNA [(+)ssRNA] viruses and closely related viruses; cl40470
1	CF-AKH10573.1.1.6_7109_relaxed	CF-BAA24003.1.11_10589_relaxed	CF-AIK23445.1.11_10850_relaxed	mmseq	AIK23445.1.11_10850	478	96.1	0.93	10850	Gallivirus A	3D
1	CF-AKH10573.1.1.6_7109_relaxed	CF-BAA24003.1.11_10589_relaxed	CF-AHN05554.1.11_10909_relaxed	mmseq	AHN05554.1.11_10909	472	96	0.94	10909	Sicinivirus A	3D
1	CF-AKH10573.1.1.6_7109_relaxed	CF-BAA24003.1.11_10589_relaxed	CF-ALL55200.1.1.5_10911_relaxed	mmseq	ALL55200.1.1.5_10911	457	95.7	0.93	10911	Sicinivirus A	Conserved catalytic core domain of RNA-dependent RNA polymerase (RdRp) from the positive-sense single-stranded RNA [(+)ssRNA] viruses and closely related viruses; cl40470
1	CF-AKH10573.1.1.6_7109_relaxed	CF-BAA24003.1.11_10589_relaxed	CF-AWK02673.1.1.7_10801_relaxed	mmseq	AWK02673.1.1.7_10801	448	95.6	0.94	10801	Parabovirus A	Conserved catalytic core domain of RNA-dependent RNA polymerase (RdRp) from the positive-sense single-stranded RNA [(+)ssRNA] viruses and closely related viruses; cl40470
1	CF-AKH10573.1.1.6_7109_relaxed	CF-BAA24003.1.11_10589_relaxed	CF-ABF51200.1.1.10_10667_relaxed	mmseq	ABF51200.1.1.10_10667	451	95.4	0.94	10667	Rhinovirus A	Conserved catalytic core domain of RNA-dependent RNA polymerase (RdRp) from the positive-sense single-stranded RNA [(+)ssRNA] viruses and closely related viruses; cl40470
1	CF-AKH10573.1.1.6_7109_relaxed	CF-BAA24003.1.11_10589_relaxed	CF-ADV57354.1.1.10_10738_relaxed	mmseq	ADV57354.1.1.10_10738	451	95.4	0.94	10738	Rhinovirus B	Conserved catalytic core domain of RNA-dependent RNA polymerase (RdRp) from the positive-sense single-stranded RNA [(+)ssRNA] viruses and closely related viruses; cl40470
1	CF-AKH10573.1.1.6_7109_relaxed	CF-BAA24003.1.11_10589_relaxed	CF-ACK37406.1.1.11_10687_relaxed	mmseq	ACK37406.1.1.11_10687	451	95.3	0.94	10687	Rhinovirus A	Conserved catalytic core domain of RNA-dependent RNA polymerase (RdRp) from the positive-sense single-stranded RNA [(+)ssRNA] viruses and closely related viruses; cl40470
1	CF-AKH10573.1.1.6_7109_relaxed	CF-BAA24003.1.11_10589_relaxed	CF-ACK37406.1.11_10687_relaxed	mmseq	ACK37406.1.11_10687	459	95.6	0.94	10687	Rhinovirus A	3D
1	CF-AKH10573.1.1.6_7109_relaxed	CF-BAA24003.1.11_10589_relaxed	CF-ACR14890.2.1.9_10753_relaxed	mmseq	ACR14890.2.1.9_10753	451	95.5	0.94	10753	Rhinovirus C	Conserved catalytic core domain of RNA-dependent RNA polymerase (RdRp) from the positive-sense single-stranded RNA [(+)ssRNA] viruses and closely related viruses; cl40470
1	CF-AKH10573.1.1.6_7109_relaxed	CF-BAA24003.1.11_10589_relaxed	CF-AIT99457.1.1.9_10776_relaxed	mmseq	AIT99457.1.1.9_10776	451	95.1	0.93	10776	Rhinovirus C	Conserved catalytic core domain of RNA-dependent RNA polymerase (RdRp) from the positive-sense single-stranded RNA [(+)ssRNA] viruses and closely related viruses; cl40470
1	CF-AKH10573.1.1.6_7109_relaxed	CF-BAA24003.1.11_10589_relaxed	CF-AFK79845.1.1.10_10781_relaxed	mmseq	AFK79845.1.1.10_10781	451	95.4	0.93	10781	Rhinovirus C	Conserved catalytic core domain of RNA-dependent RNA polymerase (RdRp) from the positive-sense single-stranded RNA [(+)ssRNA] viruses and closely related viruses; cl40470
1	CF-AKH10573.1.1.6_7109_relaxed	CF-BAA24003.1.11_10589_relaxed	CF-AJO54282.1.11_10765_relaxed	mmseq	AJO54282.1.11_10765	460	95.8	0.94	10765	Rhinovirus C	Polymerase; 3D
1	CF-AKH10573.1.1.6_7109_relaxed	CF-BAA24003.1.11_10589_relaxed	CF-AHE93351.1.11_10552_relaxed	mmseq	AHE93351.1.11_10552	462	96.5	0.94	10552	Enterovirus B	3D
1	CF-AKH10573.1.1.6_7109_relaxed	CF-BAA24003.1.11_10589_relaxed	CF-AAA69862.1.1.10_10644_relaxed	mmseq	AAA69862.1.1.10_10644	452	95.2	0.93	10644	Rhinovirus A	RNA-dependent RNA polymerase (RdRp) in the Enterovirus genus of positive-sense single-stranded RNA [(+)ssRNA] viruses, within the family Picornaviridae; cd23213
1	CF-AKH10573.1.1.6_7109_relaxed	CF-BAA24003.1.11_10589_relaxed	CF-ABF51187.1.1.10_10643_relaxed	mmseq	ABF51187.1.1.10_10643	452	95.3	0.93	10643	Rhinovirus A	Conserved catalytic core domain of RNA-dependent RNA polymerase (RdRp) from the positive-sense single-stranded RNA [(+)ssRNA] viruses and closely related viruses; cl40470
1	CF-AKH10573.1.1.6_7109_relaxed	CF-BAA24003.1.11_10589_relaxed	CF-ACK37372.1.1.10_10642_relaxed	mmseq	ACK37372.1.1.10_10642	452	95.1	0.93	10642	Rhinovirus A	Conserved catalytic core domain of RNA-dependent RNA polymerase (RdRp) from the positive-sense single-stranded RNA [(+)ssRNA] viruses and closely related viruses; cl40470
1	CF-AKH10573.1.1.6_7109_relaxed	CF-BAA24003.1.11_10589_relaxed	CF-ACK37401.1.1.10_10681_relaxed	mmseq	ACK37401.1.1.10_10681	450	94.5	0.93	10681	Rhinovirus A	Conserved catalytic core domain of RNA-dependent RNA polymerase (RdRp) from the positive-sense single-stranded RNA [(+)ssRNA] viruses and closely related viruses; cl40470
1	CF-AKH10573.1.1.6_7109_relaxed	CF-BAA24003.1.11_10589_relaxed	CF-ABF51189.1.1.10_10661_relaxed	mmseq	ABF51189.1.1.10_10661	450	94.8	0.93	10661	Rhinovirus A	Conserved catalytic core domain of RNA-dependent RNA polymerase (RdRp) from the positive-sense single-stranded RNA [(+)ssRNA] viruses and closely related viruses; cl40470
1	CF-AKH10573.1.1.6_7109_relaxed	CF-BAA24003.1.11_10589_relaxed	CF-AAV27300.1.1.10_10662_relaxed	mmseq	AAV27300.1.1.10_10662	450	94.9	0.93	10662	Rhinovirus A	Conserved catalytic core domain of RNA-dependent RNA polymerase (RdRp) from the positive-sense single-stranded RNA [(+)ssRNA] viruses and closely related viruses; cl40470
1	CF-AKH10573.1.1.6_7109_relaxed	CF-BAA24003.1.11_10589_relaxed	CF-ACK37410.1.1.10_10693_relaxed	mmseq	ACK37410.1.1.10_10693	450	95.1	0.93	10693	Rhinovirus A	Conserved catalytic core domain of RNA-dependent RNA polymerase (RdRp) from the positive-sense single-stranded RNA [(+)ssRNA] viruses and closely related viruses; cl40470
1	CF-AKH10573.1.1.6_7109_relaxed	CF-BAA24003.1.11_10589_relaxed	CF-ALC78887.1.1.5_10828_relaxed	mmseq	ALC78887.1.1.5_10828	462	94.2	0.93	10828	Hepatovirus B	Conserved catalytic core domain of RNA-dependent RNA polymerase (RdRp) from the positive-sense single-stranded RNA [(+)ssRNA] viruses and closely related viruses; cl40470
2	EF-AET72467.1.10_10785_relaxed	CF-AKA64451.1.10_10622_relaxed	CF-ABU41836.1.10_10575_relaxed	mmseq	ABU41836.1.10_10575	183	96.1	0.91	10575	Enterovirus C	3c
2	EF-AET72467.1.10_10785_relaxed	CF-AKA64451.1.10_10622_relaxed	CF-AAR38846.1.1.9_10473_relaxed	mmseq	AAR38846.1.1.9_10473	166	95.5	0.91	10473	Enterovirus A	3C cysteine protease (picornain 3C); pfam00548
2	EF-AET72467.1.10_10785_relaxed	CF-AKA64451.1.10_10622_relaxed	CF-BAG70419.1.10_10546_relaxed	mmseq	BAG70419.1.10_10546	183	96.6	0.93	10546	Enterovirus B	3C
2	EF-AET72467.1.10_10785_relaxed	CF-AKA64451.1.10_10622_relaxed	CF-AFR46521.1.10_10581_relaxed	mmseq	AFR46521.1.10_10581	183	96.1	0.91	10581	Enterovirus C	3C
2	EF-AET72467.1.10_10785_relaxed	CF-AKA64451.1.10_10622_relaxed	CF-AAW30683.1.1.9_10480_relaxed	mmseq	AAW30683.1.1.9_10480	166	95.4	0.91	10480	Enterovirus A	3C cysteine protease (picornain 3C); pfam00548
2	EF-AET72467.1.10_10785_relaxed	CF-AKA64451.1.10_10622_relaxed	CF-AAQ02679.1.1.9_10566_relaxed	mmseq	AAQ02679.1.1.9_10566	166	95.8	0.91	10566	Enterovirus C	3C cysteine protease (picornain 3C); pfam00548
2	EF-AET72467.1.10_10785_relaxed	CF-AKA64451.1.10_10622_relaxed	CF-AAQ02680.1.10_10565_relaxed	mmseq	AAQ02680.1.10_10565	183	96.1	0.91	10565	Enterovirus C	3C
2	EF-AET72467.1.10_10785_relaxed	CF-AKA64451.1.10_10622_relaxed	CF-AAQ02683.1.1.9_10570_relaxed	mmseq	AAQ02683.1.1.9_10570	166	96	0.91	10570	Enterovirus C	3C cysteine protease (picornain 3C); pfam00548
2	EF-AET72467.1.10_10785_relaxed	CF-AKA64451.1.10_10622_relaxed	CF-AAT65951.1.10_10530_relaxed	mmseq	AAT65951.1.10_10530	183	96.7	0.93	10530	Enterovirus B	3C protein
2	EF-AET72467.1.10_10785_relaxed	CF-AKA64451.1.10_10622_relaxed	CF-ABU41835.1.10_10574_relaxed	mmseq	ABU41835.1.10_10574	183	96.3	0.92	10574	Enterovirus C	3c
2	EF-AET72467.1.10_10785_relaxed	CF-AKA64451.1.10_10622_relaxed	CF-ADK22846.1.1.9_10578_relaxed	mmseq	ADK22846.1.1.9_10578	166	95.9	0.91	10578	Enterovirus C	3C cysteine protease (picornain 3C); pfam00548
2	EF-AET72467.1.10_10785_relaxed	CF-AKA64451.1.10_10622_relaxed	CF-ABM54550.1.1.9_10573_relaxed	mmseq	ABM54550.1.1.9_10573	166	95.8	0.9	10573	Enterovirus C	3C cysteine protease (picornain 3C); pfam00548
2	EF-AET72467.1.10_10785_relaxed	CF-AKA64451.1.10_10622_relaxed	CF-AAL69631.2.1.9_10621_relaxed	mmseq	AAL69631.2.1.9_10621	166	95.8	0.91	10621	Enterovirus H	3C cysteine protease (picornain 3C); pfam00548
2	EF-AET72467.1.10_10785_relaxed	CF-AKA64451.1.10_10622_relaxed	CF-ACU27241.1.1.9_10576_relaxed	mmseq	ACU27241.1.1.9_10576	166	95.8	0.9	10576	Enterovirus C	3C cysteine protease (picornain 3C); pfam00548
2	EF-AET72467.1.10_10785_relaxed	CF-AKA64451.1.10_10622_relaxed	CF-ACK37430.1.10_10737_relaxed	mmseq	ACK37430.1.10_10737	182	95.7	0.92	10737	Rhinovirus B	3C
2	EF-AET72467.1.10_10785_relaxed	CF-AKA64451.1.10_10622_relaxed	CF-ACK37424.1.10_10733_relaxed	mmseq	ACK37424.1.10_10733	182	95.9	0.92	10733	Rhinovirus B	3C
2	EF-AET72467.1.10_10785_relaxed	CF-AKA64451.1.10_10622_relaxed	CF-ABF51181.1.10_10721_relaxed	mmseq	ABF51181.1.10_10721	182	95.9	0.91	10721	Rhinovirus B	3C (P3-C)
2	EF-AET72467.1.10_10785_relaxed	CF-AKA64451.1.10_10622_relaxed	CF-AAQ73079.1.10_10513_relaxed	mmseq	AAQ73079.1.10_10513	183	96.6	0.93	10513	Enterovirus B	3C
2	EF-AET72467.1.10_10785_relaxed	CF-AKA64451.1.10_10622_relaxed	CF-AAX47037.1.10_10538_relaxed	mmseq	AAX47037.1.10_10538	183	96.7	0.93	10538	Enterovirus B	3C
2	EF-AET72467.1.10_10785_relaxed	CF-AKA64451.1.10_10622_relaxed	CF-AAQ02684.1.9_10569_relaxed	mmseq	AAQ02684.1.9_10569	183	96.2	0.91	10569	Enterovirus C	3c
2	EF-AET72467.1.10_10785_relaxed	CF-AKA64451.1.10_10622_relaxed	CF-AAQ02675.1.10_10562_relaxed	mmseq	AAQ02675.1.10_10562	183	96.3	0.92	10562	Enterovirus C	3C
2	EF-AET72467.1.10_10785_relaxed	CF-AKA64451.1.10_10622_relaxed	CF-ABU41835.1.1.9_10574_relaxed	mmseq	ABU41835.1.1.9_10574	166	95.6	0.9	10574	Enterovirus C	3C cysteine protease (picornain 3C); pfam00548
2	EF-AET72467.1.10_10785_relaxed	CF-AKA64451.1.10_10622_relaxed	CF-AFS33290.1.1.9_10577_relaxed	mmseq	AFS33290.1.1.9_10577	166	95.7	0.91	10577	Enterovirus C	3C cysteine protease (picornain 3C); pfam00548
2	EF-AET72467.1.10_10785_relaxed	CF-AKA64451.1.10_10622_relaxed	CF-AAL69623.2.10_10555_relaxed	mmseq	AAL69623.2.10_10555	183	96	0.92	10555	Enterovirus B	3C
2	EF-AET72467.1.10_10785_relaxed	CF-AKA64451.1.10_10622_relaxed	CF-AAQ73080.1.10_10514_relaxed	mmseq	AAQ73080.1.10_10514	183	96.7	0.93	10514	Enterovirus B	3C
2	EF-AET72467.1.10_10785_relaxed	CF-AKA64451.1.10_10622_relaxed	CF-AAX47036.1.10_10537_relaxed	mmseq	AAX47036.1.10_10537	183	96.7	0.93	10537	Enterovirus B	3C
2	EF-AET72467.1.10_10785_relaxed	CF-AKA64451.1.10_10622_relaxed	CF-AAQ73088.1.10_10522_relaxed	mmseq	AAQ73088.1.10_10522	183	96.7	0.93	10522	Enterovirus B	3C
2	EF-AET72467.1.10_10785_relaxed	CF-AKA64451.1.10_10622_relaxed	CF-AAL68560.2.10_10626_relaxed	mmseq	AAL68560.2.10_10626	183	96.4	0.92	10626	Enterovirus J	3C
2	EF-AET72467.1.10_10785_relaxed	CF-AKA64451.1.10_10622_relaxed	CF-AAX47035.1.10_10536_relaxed	mmseq	AAX47035.1.10_10536	183	96.7	0.93	10536	Enterovirus B	3C
2	EF-AET72467.1.10_10785_relaxed	CF-AKA64451.1.10_10622_relaxed	CF-AAQ73089.1.10_10523_relaxed	mmseq	AAQ73089.1.10_10523	183	96.7	0.93	10523	Enterovirus B	3C
2	EF-AET72467.1.10_10785_relaxed	CF-AKA64451.1.10_10622_relaxed	CF-AAQ73090.1.10_10502_relaxed	mmseq	AAQ73090.1.10_10502	183	96.7	0.93	10502	Enterovirus B	3C
2	EF-AET72467.1.10_10785_relaxed	CF-AKA64451.1.10_10622_relaxed	CF-AAL69638.2.1.9_10624_relaxed	mmseq	AAL69638.2.1.9_10624	166	95.5	0.9	10624	Enterovirus J	3C cysteine protease (picornain 3C); pfam00548
2	EF-AET72467.1.10_10785_relaxed	CF-AKA64451.1.10_10622_relaxed	CF-AHE93351.1.10_10552_relaxed	mmseq	AHE93351.1.10_10552	183	96.7	0.93	10552	Enterovirus B	3C
2	EF-AET72467.1.10_10785_relaxed	CF-AKA64451.1.10_10622_relaxed	CF-AAQ73077.1.10_10511_relaxed	mmseq	AAQ73077.1.10_10511	183	96.7	0.93	10511	Enterovirus B	3C
2	EF-AET72467.1.10_10785_relaxed	CF-AKA64451.1.10_10622_relaxed	CF-AAQ73097.1.10_10528_relaxed	mmseq	AAQ73097.1.10_10528	183	96.7	0.93	10528	Enterovirus B	3C
2	EF-AET72467.1.10_10785_relaxed	CF-AKA64451.1.10_10622_relaxed	CF-AAK13071.1.10_10529_relaxed	mmseq	AAK13071.1.10_10529	183	96.7	0.93	10529	Enterovirus B	3C
2	EF-AET72467.1.10_10785_relaxed	CF-AKA64451.1.10_10622_relaxed	CF-AAQ73094.1.10_10503_relaxed	mmseq	AAQ73094.1.10_10503	183	96.7	0.93	10503	Enterovirus B	3C
2	EF-AET72467.1.10_10785_relaxed	CF-AKA64451.1.10_10622_relaxed	CF-AAX47043.1.10_10545_relaxed	mmseq	AAX47043.1.10_10545	183	96.7	0.93	10545	Enterovirus B	3C
2	EF-AET72467.1.10_10785_relaxed	CF-AKA64451.1.10_10622_relaxed	CF-CAA59341.1.10_10507_relaxed	mmseq	CAA59341.1.10_10507	183	96.7	0.93	10507	Enterovirus B	Unnamed
2	EF-AET72467.1.10_10785_relaxed	CF-AKA64451.1.10_10622_relaxed	CF-AAQ73076.1.10_10510_relaxed	mmseq	AAQ73076.1.10_10510	183	96.7	0.93	10510	Enterovirus B	3C
2	EF-AET72467.1.10_10785_relaxed	CF-AKA64451.1.10_10622_relaxed	CF-CAA55650.1.8_10509_relaxed	mmseq	CAA55650.1.8_10509	183	96.5	0.92	10509	Enterovirus B	Protease
2	EF-AET72467.1.10_10785_relaxed	CF-AKA64451.1.10_10622_relaxed	CF-AAT65964.1.10_10531_relaxed	mmseq	AAT65964.1.10_10531	183	96.8	0.93	10531	Enterovirus B	3C protein
2	EF-AET72467.1.10_10785_relaxed	CF-AKA64451.1.10_10622_relaxed	CF-AAQ73096.1.10_10506_relaxed	mmseq	AAQ73096.1.10_10506	183	96.6	0.93	10506	Enterovirus B	3C
2	EF-AET72467.1.10_10785_relaxed	CF-AKA64451.1.10_10622_relaxed	CF-AAQ73091.1.10_10525_relaxed	mmseq	AAQ73091.1.10_10525	183	96.7	0.93	10525	Enterovirus B	3C
2	EF-AET72467.1.10_10785_relaxed	CF-AKA64451.1.10_10622_relaxed	CF-AAQ73085.1.10_10519_relaxed	mmseq	AAQ73085.1.10_10519	183	96.7	0.93	10519	Enterovirus B	3C
2	EF-AET72467.1.10_10785_relaxed	CF-AKA64451.1.10_10622_relaxed	CF-ABK41188.1.10_10539_relaxed	mmseq	ABK41188.1.10_10539	183	96.7	0.93	10539	Enterovirus B	3C
2	EF-AET72467.1.10_10785_relaxed	CF-AKA64451.1.10_10622_relaxed	CF-AGH70290.1.1.9_10579_relaxed	mmseq	AGH70290.1.1.9_10579	166	96	0.91	10579	Enterovirus C	3C cysteine protease (picornain 3C); pfam00548
2	EF-AET72467.1.10_10785_relaxed	CF-AKA64451.1.10_10622_relaxed	CF-AAL69622.2.10_10491_relaxed	mmseq	AAL69622.2.10_10491	183	96.3	0.92	10491	Enterovirus A	3C
2	EF-AET72467.1.10_10785_relaxed	CF-AKA64451.1.10_10622_relaxed	CF-AAQ02683.1.10_10570_relaxed	mmseq	AAQ02683.1.10_10570	183	96.3	0.92	10570	Enterovirus C	3C
2	EF-AET72467.1.10_10785_relaxed	CF-AKA64451.1.10_10622_relaxed	CF-AAL37163.1.1.9_10515_relaxed	mmseq	AAL37163.1.1.9_10515	166	95.5	0.91	10515	Enterovirus B	3C cysteine protease (picornain 3C); pfam00548
2	EF-AET72467.1.10_10785_relaxed	CF-AKA64451.1.10_10622_relaxed	CF-AAQ73094.1.1.9_10503_relaxed	mmseq	AAQ73094.1.1.9_10503	166	95.6	0.91	10503	Enterovirus B	3C cysteine protease (picornain 3C); pfam00548
2	EF-AET72467.1.10_10785_relaxed	CF-AKA64451.1.10_10622_relaxed	CF-ABK41188.1.1.9_10539_relaxed	mmseq	ABK41188.1.1.9_10539	166	95.7	0.91	10539	Enterovirus B	3C cysteine protease (picornain 3C); pfam00548
2	EF-AET72467.1.10_10785_relaxed	CF-AKA64451.1.10_10622_relaxed	CF-ACK37380.1.1.9_10719_relaxed	mmseq	ACK37380.1.1.9_10719	165	95.6	0.9	10719	Rhinovirus B	3C cysteine protease (picornain 3C); pfam00548
2	EF-AET72467.1.10_10785_relaxed	CF-AKA64451.1.10_10622_relaxed	CF-ACK37444.1.1.9_10725_relaxed	mmseq	ACK37444.1.1.9_10725	165	95.9	0.91	10725	Rhinovirus B	3C cysteine protease (picornain 3C); pfam00548
2	EF-AET72467.1.10_10785_relaxed	CF-AKA64451.1.10_10622_relaxed	CF-ABF51182.1.1.9_10724_relaxed	mmseq	ABF51182.1.1.9_10724	165	96.1	0.9	10724	Rhinovirus B	3C cysteine protease (picornain 3C); pfam00548
2	EF-AET72467.1.10_10785_relaxed	CF-AKA64451.1.10_10622_relaxed	CF-ACK37368.1.10_10715_relaxed	mmseq	ACK37368.1.10_10715	182	95.7	0.92	10715	Rhinovirus B	3C
2	EF-AET72467.1.10_10785_relaxed	CF-AKA64451.1.10_10622_relaxed	CF-ACK37430.1.1.9_10737_relaxed	mmseq	ACK37430.1.1.9_10737	165	95.6	0.9	10737	Rhinovirus B	3C cysteine protease (picornain 3C); pfam00548
2	EF-AET72467.1.10_10785_relaxed	CF-AKA64451.1.10_10622_relaxed	CF-CAA25444.1.1.9_10561_relaxed	mmseq	CAA25444.1.1.9_10561	166	95.9	0.91	10561	Enterovirus C	3C cysteine protease (picornain 3C); pfam00548
2	EF-AET72467.1.10_10785_relaxed	CF-AKA64451.1.10_10622_relaxed	CF-ABF51180.1.1.9_10716_relaxed	mmseq	ABF51180.1.1.9_10716	165	95.5	0.91	10716	Rhinovirus B	3C cysteine protease (picornain 3C); pfam00548
2	EF-AET72467.1.10_10785_relaxed	CF-AKA64451.1.10_10622_relaxed	CF-ADV57354.1.1.9_10738_relaxed	mmseq	ADV57354.1.1.9_10738	165	95.1	0.91	10738	Rhinovirus B	3C cysteine protease (picornain 3C); pfam00548
2	EF-AET72467.1.10_10785_relaxed	CF-AKA64451.1.10_10622_relaxed	CF-AEP69156.1.1.9_10741_relaxed	mmseq	AEP69156.1.1.9_10741	165	95.3	0.91	10741	Rhinovirus B	3C cysteine protease (picornain 3C); pfam00548
2	EF-AET72467.1.10_10785_relaxed	CF-AKA64451.1.10_10622_relaxed	CF-ABO69376.1.1.9_10718_relaxed	mmseq	ABO69376.1.1.9_10718	165	95.9	0.91	10718	Rhinovirus B	3C cysteine protease (picornain 3C); pfam00548
2	EF-AET72467.1.10_10785_relaxed	CF-AKA64451.1.10_10622_relaxed	CF-AAA45756.1.1.9_10717_relaxed	mmseq	AAA45756.1.1.9_10717	165	95.6	0.91	10717	Rhinovirus B	3C cysteine protease (picornain 3C); pfam00548
2	EF-AET72467.1.10_10785_relaxed	CF-AKA64451.1.10_10622_relaxed	CF-AAX47043.1.1.9_10545_relaxed	mmseq	AAX47043.1.1.9_10545	166	95.3	0.9	10545	Enterovirus B	3C cysteine protease (picornain 3C); pfam00548
2	EF-AET72467.1.10_10785_relaxed	CF-AKA64451.1.10_10622_relaxed	CF-AAQ02682.1.1.9_10568_relaxed	mmseq	AAQ02682.1.1.9_10568	166	95.4	0.9	10568	Enterovirus C	3C cysteine protease (picornain 3C); pfam00548
2	EF-AET72467.1.10_10785_relaxed	CF-AKA64451.1.10_10622_relaxed	CF-AAQ73090.1.1.9_10502_relaxed	mmseq	AAQ73090.1.1.9_10502	166	96	0.91	10502	Enterovirus B	3C cysteine protease (picornain 3C); pfam00548
2	EF-AET72467.1.10_10785_relaxed	CF-AKA64451.1.10_10622_relaxed	CF-AAT65951.1.1.9_10530_relaxed	mmseq	AAT65951.1.1.9_10530	166	95.6	0.91	10530	Enterovirus B	3C cysteine protease (picornain 3C); pfam00548
2	EF-AET72467.1.10_10785_relaxed	CF-AKA64451.1.10_10622_relaxed	CF-AAQ73084.1.1.9_10518_relaxed	mmseq	AAQ73084.1.1.9_10518	166	95.6	0.91	10518	Enterovirus B	3C cysteine protease (picornain 3C); pfam00548
2	EF-AET72467.1.10_10785_relaxed	CF-AKA64451.1.10_10622_relaxed	CF-CAA59341.1.1.9_10507_relaxed	mmseq	CAA59341.1.1.9_10507	166	95.6	0.91	10507	Enterovirus B	3C cysteine protease (picornain 3C); pfam00548
2	EF-AET72467.1.10_10785_relaxed	CF-AKA64451.1.10_10622_relaxed	CF-AAR98503.1.1.9_10583_relaxed	mmseq	AAR98503.1.1.9_10583	166	96.2	0.91	10583	Enterovirus D	3C cysteine protease (picornain 3C); pfam00548
2	EF-AET72467.1.10_10785_relaxed	CF-AKA64451.1.10_10622_relaxed	CF-AAX47042.1.10_10543_relaxed	mmseq	AAX47042.1.10_10543	183	96.6	0.93	10543	Enterovirus B	3C
2	EF-AET72467.1.10_10785_relaxed	CF-AKA64451.1.10_10622_relaxed	CF-AAQ02682.1.10_10568_relaxed	mmseq	AAQ02682.1.10_10568	183	96	0.91	10568	Enterovirus C	3C
2	EF-AET72467.1.10_10785_relaxed	CF-AKA64451.1.10_10622_relaxed	CF-AAQ73084.1.10_10518_relaxed	mmseq	AAQ73084.1.10_10518	183	96.7	0.93	10518	Enterovirus B	3C
2	EF-AET72467.1.10_10785_relaxed	CF-AKA64451.1.10_10622_relaxed	CF-AAC63944.2.1.9_10499_relaxed	mmseq	AAC63944.2.1.9_10499	166	95.3	0.9	10499	Enterovirus B	3C cysteine protease (picornain 3C); pfam00548
2	EF-AET72467.1.10_10785_relaxed	CF-AKA64451.1.10_10622_relaxed	CF-AAL69623.2.1.9_10555_relaxed	mmseq	AAL69623.2.1.9_10555	166	95	0.9	10555	Enterovirus B	3C cysteine protease (picornain 3C); pfam00548
2	EF-AET72467.1.10_10785_relaxed	CF-AKA64451.1.10_10622_relaxed	CF-ABM54551.1.10_10571_relaxed	mmseq	ABM54551.1.10_10571	183	96.1	0.91	10571	Enterovirus C	3c
2	EF-AET72467.1.10_10785_relaxed	CF-AKA64451.1.10_10622_relaxed	CF-AAX47034.1.10_10535_relaxed	mmseq	AAX47034.1.10_10535	183	96.7	0.93	10535	Enterovirus B	3C
2	EF-AET72467.1.10_10785_relaxed	CF-AKA64451.1.10_10622_relaxed	CF-CAA56365.1.10_10508_relaxed	mmseq	CAA56365.1.10_10508	183	96.5	0.93	10508	Enterovirus B	Unnamed
2	EF-AET72467.1.10_10785_relaxed	CF-AKA64451.1.10_10622_relaxed	CF-AAQ73077.1.1.9_10511_relaxed	mmseq	AAQ73077.1.1.9_10511	166	95.7	0.91	10511	Enterovirus B	3C cysteine protease (picornain 3C); pfam00548
2	EF-AET72467.1.10_10785_relaxed	CF-AKA64451.1.10_10622_relaxed	CF-AAX47041.1.1.9_10542_relaxed	mmseq	AAX47041.1.1.9_10542	166	95.3	0.9	10542	Enterovirus B	3C cysteine protease (picornain 3C); pfam00548
2	EF-AET72467.1.10_10785_relaxed	CF-AKA64451.1.10_10622_relaxed	CF-AAQ73087.1.1.9_10521_relaxed	mmseq	AAQ73087.1.1.9_10521	166	95.6	0.91	10521	Enterovirus B	3C cysteine protease (picornain 3C); pfam00548
2	EF-AET72467.1.10_10785_relaxed	CF-AKA64451.1.10_10622_relaxed	CF-CAA55650.1.1.9_10509_relaxed	mmseq	CAA55650.1.1.9_10509	166	95.4	0.91	10509	Enterovirus B	3C cysteine protease (picornain 3C); pfam00548
2	EF-AET72467.1.10_10785_relaxed	CF-AKA64451.1.10_10622_relaxed	CF-AAD45119.1.1.9_10524_relaxed	mmseq	AAD45119.1.1.9_10524	166	95.3	0.9	10524	Enterovirus B	3C cysteine protease (picornain 3C); pfam00548
2	EF-AET72467.1.10_10785_relaxed	CF-AKA64451.1.10_10622_relaxed	CF-ABU41836.1.1.9_10575_relaxed	mmseq	ABU41836.1.1.9_10575	166	95.7	0.91	10575	Enterovirus C	3C cysteine protease (picornain 3C); pfam00548
2	EF-AET72467.1.10_10785_relaxed	CF-AKA64451.1.10_10622_relaxed	CF-AAQ73095.1.1.9_10505_relaxed	mmseq	AAQ73095.1.1.9_10505	166	95.7	0.91	10505	Enterovirus B	3C cysteine protease (picornain 3C); pfam00548
2	EF-AET72467.1.10_10785_relaxed	CF-AKA64451.1.10_10622_relaxed	CF-AAD46138.1.1.9_10494_relaxed	mmseq	AAD46138.1.1.9_10494	166	95.6	0.91	10494	Enterovirus B	3C cysteine protease (picornain 3C); pfam00548
2	EF-AET72467.1.10_10785_relaxed	CF-AKA64451.1.10_10622_relaxed	CF-AAQ73080.1.1.9_10514_relaxed	mmseq	AAQ73080.1.1.9_10514	166	95.6	0.91	10514	Enterovirus B	3C cysteine protease (picornain 3C); pfam00548
2	EF-AET72467.1.10_10785_relaxed	CF-AKA64451.1.10_10622_relaxed	EF-AET72467.1.10_10785_relaxed	foldseek	AET72467.1.10_10785	230	83.4	0.821	10785	Rhinovirus C	3C
2	EF-AET72467.1.10_10785_relaxed	CF-AKA64451.1.10_10622_relaxed	EF-AET72467.1.1.8_10785_relaxed	mmseq	AET72467.1.1.8_10785	213	80.7	0.783	10785	Rhinovirus C	3C cysteine protease (picornain 3C); pfam00548
2	EF-AET72467.1.10_10785_relaxed	CF-AKA64451.1.10_10622_relaxed	CF-AAM33242.1.10_10814_relaxed	foldseek	AAM33242.1.10_10814	182	96.1	0.92	10814	Sapelovirus A	3C proteinase
2	EF-AET72467.1.10_10785_relaxed	CF-AKA64451.1.10_10622_relaxed	CF-AAL57904.1.11_10815_relaxed	mmseq	AAL57904.1.11_10815	183	95.4	0.91	10815	Sapelovirus B	3C
2	EF-AET72467.1.10_10785_relaxed	CF-AKA64451.1.10_10622_relaxed	CF-AFV48064.1.1.5_10817_relaxed	mmseq	AFV48064.1.1.5_10817	165	95.3	0.9	10817	Sapelovirus B	3C cysteine protease (picornain 3C); pfam00548
2	EF-AET72467.1.10_10785_relaxed	CF-AKA64451.1.10_10622_relaxed	CF-AAM33242.1.1.6_10814_relaxed	mmseq	AAM33242.1.1.6_10814	165	95	0.9	10814	Sapelovirus A	3C cysteine protease (picornain 3C); pfam00548
2	EF-AET72467.1.10_10785_relaxed	CF-AKA64451.1.10_10622_relaxed	CF-ACG63545.1.11_10816_relaxed	mmseq	ACG63545.1.11_10816	182	95.8	0.92	10816	Sapelovirus B	3C
2	EF-AET72467.1.10_10785_relaxed	CF-AKA64451.1.10_10622_relaxed	CF-ACG63545.1.1.6_10816_relaxed	mmseq	ACG63545.1.1.6_10816	165	95.5	0.91	10816	Sapelovirus B	3C cysteine protease (picornain 3C); pfam00548
2	EF-AET72467.1.10_10785_relaxed	CF-AKA64451.1.10_10622_relaxed	CF-AAL57904.1.1.7_10815_relaxed	mmseq	AAL57904.1.1.7_10815	165	95.4	0.91	10815	Sapelovirus B	3C cysteine protease (picornain 3C); pfam00548
2	EF-AET72467.1.10_10785_relaxed	CF-AKA64451.1.10_10622_relaxed	CF-AJF23050.1.11_10806_relaxed	foldseek	AJF23050.1.11_10806	187	95.4	0.91	10806	Rabovirus A	3C
2	EF-AET72467.1.10_10785_relaxed	CF-AKA64451.1.10_10622_relaxed	CF-AAT67220.1.11_10459_relaxed	foldseek	AAT67220.1.11_10459	185	95.8	0.92	10459	Anativirus A	3C
2	EF-AET72467.1.10_10785_relaxed	CF-AKA64451.1.10_10622_relaxed	CF-ADL38959.1.10_10886_relaxed	foldseek	ADL38959.1.10_10886	195	94.1	0.91	10886	Oscivirus A	3C
2	EF-AET72467.1.10_10785_relaxed	CF-AKA64451.1.10_10622_relaxed	CF-ADL38961.1.10_10887_relaxed	mmseq	ADL38961.1.10_10887	195	94	0.91	10887	Oscivirus A	3C
2	EF-AET72467.1.10_10785_relaxed	CF-AKA64451.1.10_10622_relaxed	CF-AEP69155.1.10_10709_relaxed	foldseek	AEP69155.1.10_10709	179	96.7	0.92	10709	Rhinovirus A	3C
2	EF-AET72467.1.10_10785_relaxed	CF-AKA64451.1.10_10622_relaxed	CF-ACK37392.1.1.9_10671_relaxed	mmseq	ACK37392.1.1.9_10671	166	95.6	0.91	10671	Rhinovirus A	3C cysteine protease (picornain 3C); pfam00548
2	EF-AET72467.1.10_10785_relaxed	CF-AKA64451.1.10_10622_relaxed	CF-ACK37413.1.1.9_10696_relaxed	mmseq	ACK37413.1.1.9_10696	166	95.8	0.91	10696	Rhinovirus A	3C cysteine protease (picornain 3C); pfam00548
2	EF-AET72467.1.10_10785_relaxed	CF-AKA64451.1.10_10622_relaxed	CF-AFD64773.1.1.9_10710_relaxed	mmseq	AFD64773.1.1.9_10710	166	95.8	0.91	10710	Rhinovirus A	3C cysteine protease (picornain 3C); pfam00548
2	EF-AET72467.1.10_10785_relaxed	CF-AKA64451.1.10_10622_relaxed	CF-ACK37377.1.1.9_10648_relaxed	mmseq	ACK37377.1.1.9_10648	166	95.6	0.91	10648	Rhinovirus A	3C cysteine protease (picornain 3C); pfam00548
2	EF-AET72467.1.10_10785_relaxed	CF-AKA64451.1.10_10622_relaxed	CF-ABO69374.1.1.9_10694_relaxed	mmseq	ABO69374.1.1.9_10694	166	95.8	0.91	10694	Rhinovirus A	3C cysteine protease (picornain 3C); pfam00548
2	EF-AET72467.1.10_10785_relaxed	CF-AKA64451.1.10_10622_relaxed	CF-AEP69155.1.1.9_10709_relaxed	mmseq	AEP69155.1.1.9_10709	166	95.3	0.89	10709	Rhinovirus A	3C cysteine protease (picornain 3C); pfam00548
2	EF-AET72467.1.10_10785_relaxed	CF-AKA64451.1.10_10622_relaxed	CF-ACK37404.1.1.9_10685_relaxed	mmseq	ACK37404.1.1.9_10685	166	95.5	0.9	10685	Rhinovirus A	3C cysteine protease (picornain 3C); pfam00548
2	EF-AET72467.1.10_10785_relaxed	CF-AKA64451.1.10_10622_relaxed	CF-ABF51204.1.1.9_10691_relaxed	mmseq	ABF51204.1.1.9_10691	166	95.3	0.9	10691	Rhinovirus A	3C cysteine protease (picornain 3C); pfam00548
2	EF-AET72467.1.10_10785_relaxed	CF-AKA64451.1.10_10622_relaxed	CF-ABF51197.1.1.9_10636_relaxed	mmseq	ABF51197.1.1.9_10636	166	95.7	0.91	10636	Rhinovirus A	3C cysteine protease (picornain 3C); pfam00548
2	EF-AET72467.1.10_10785_relaxed	CF-AKA64451.1.10_10622_relaxed	CF-ACT89355.1.10_10705_relaxed	mmseq	ACT89355.1.10_10705	183	96.1	0.92	10705	Rhinovirus A	3C
2	EF-AET72467.1.10_10785_relaxed	CF-AKA64451.1.10_10622_relaxed	CF-ABF51185.1.10_10664_relaxed	mmseq	ABF51185.1.10_10664	183	96.1	0.92	10664	Rhinovirus A	3C (P3-C)
2	EF-AET72467.1.10_10785_relaxed	CF-AKA64451.1.10_10622_relaxed	CF-ACK37385.1.10_10663_relaxed	mmseq	ACK37385.1.10_10663	183	95.7	0.92	10663	Rhinovirus A	3C
2	EF-AET72467.1.10_10785_relaxed	CF-AKA64451.1.10_10622_relaxed	CF-ABF51189.1.10_10661_relaxed	mmseq	ABF51189.1.10_10661	183	96	0.92	10661	Rhinovirus A	3C (P3-C)
2	EF-AET72467.1.10_10785_relaxed	CF-AKA64451.1.10_10622_relaxed	CF-ACK37399.1.10_10679_relaxed	mmseq	ACK37399.1.10_10679	183	96	0.92	10679	Rhinovirus A	3C
2	EF-AET72467.1.10_10785_relaxed	CF-AKA64451.1.10_10622_relaxed	CF-ABF51195.1.10_10659_relaxed	mmseq	ABF51195.1.10_10659	183	96	0.92	10659	Rhinovirus A	3C (P3-C)
2	EF-AET72467.1.10_10785_relaxed	CF-AKA64451.1.10_10622_relaxed	CF-ACK37379.1.1.9_10652_relaxed	mmseq	ACK37379.1.1.9_10652	166	95.8	0.91	10652	Rhinovirus A	3C cysteine protease (picornain 3C); pfam00548
2	EF-AET72467.1.10_10785_relaxed	CF-AKA64451.1.10_10622_relaxed	CF-ACK37431.1.1.9_10704_relaxed	mmseq	ACK37431.1.1.9_10704	166	95.7	0.91	10704	Rhinovirus A	3C cysteine protease (picornain 3C); pfam00548
2	EF-AET72467.1.10_10785_relaxed	CF-AKA64451.1.10_10622_relaxed	CF-ABO69375.1.1.9_10702_relaxed	mmseq	ABO69375.1.1.9_10702	166	95.8	0.91	10702	Rhinovirus A	3C cysteine protease (picornain 3C); pfam00548
2	EF-AET72467.1.10_10785_relaxed	CF-AKA64451.1.10_10622_relaxed	CF-AEG75268.1.1.10_10707_relaxed	mmseq	AEG75268.1.1.10_10707	166	95.6	0.91	10707	Rhinovirus A	3C cysteine protease (picornain 3C); pfam00548
2	EF-AET72467.1.10_10785_relaxed	CF-AKA64451.1.10_10622_relaxed	CF-ABF51188.1.1.9_10690_relaxed	mmseq	ABF51188.1.1.9_10690	166	95.7	0.91	10690	Rhinovirus A	3C cysteine protease (picornain 3C); pfam00548
2	EF-AET72467.1.10_10785_relaxed	CF-AKA64451.1.10_10622_relaxed	CF-ABF51206.1.1.9_10655_relaxed	mmseq	ABF51206.1.1.9_10655	166	95.7	0.9	10655	Rhinovirus A	3C cysteine protease (picornain 3C); pfam00548
2	EF-AET72467.1.10_10785_relaxed	CF-AKA64451.1.10_10622_relaxed	CF-ACK37372.1.1.9_10642_relaxed	mmseq	ACK37372.1.1.9_10642	166	95.5	0.9	10642	Rhinovirus A	3C cysteine protease (picornain 3C); pfam00548
2	EF-AET72467.1.10_10785_relaxed	CF-AKA64451.1.10_10622_relaxed	CF-ABF51196.1.1.9_10692_relaxed	mmseq	ABF51196.1.1.9_10692	166	95.5	0.9	10692	Rhinovirus A	3C cysteine protease (picornain 3C); pfam00548
2	EF-AET72467.1.10_10785_relaxed	CF-AKA64451.1.10_10622_relaxed	CF-ABF51192.1.1.9_10639_relaxed	mmseq	ABF51192.1.1.9_10639	166	95.5	0.91	10639	Rhinovirus A	3C cysteine protease (picornain 3C); pfam00548
2	EF-AET72467.1.10_10785_relaxed	CF-AKA64451.1.10_10622_relaxed	CF-ABF51201.1.10_10672_relaxed	mmseq	ABF51201.1.10_10672	183	96.2	0.92	10672	Rhinovirus A	3C (P3-C)
2	EF-AET72467.1.10_10785_relaxed	CF-AKA64451.1.10_10622_relaxed	CF-ACK37394.1.10_10673_relaxed	mmseq	ACK37394.1.10_10673	183	96	0.92	10673	Rhinovirus A	3C
2	EF-AET72467.1.10_10785_relaxed	CF-AKA64451.1.10_10622_relaxed	CF-ACK37375.1.10_10646_relaxed	mmseq	ACK37375.1.10_10646	183	96.1	0.92	10646	Rhinovirus A	3C
2	EF-AET72467.1.10_10785_relaxed	CF-AKA64451.1.10_10622_relaxed	CF-ACK37423.1.10_10701_relaxed	mmseq	ACK37423.1.10_10701	183	95.9	0.92	10701	Rhinovirus A	3C
2	EF-AET72467.1.10_10785_relaxed	CF-AKA64451.1.10_10622_relaxed	CF-BAA00168.1.1.9_10634_relaxed	mmseq	BAA00168.1.1.9_10634	166	95.5	0.91	10634	Rhinovirus A	3C cysteine protease (picornain 3C); pfam00548
2	EF-AET72467.1.10_10785_relaxed	CF-AKA64451.1.10_10622_relaxed	CF-ACK37419.1.1.9_10698_relaxed	mmseq	ACK37419.1.1.9_10698	166	95.8	0.91	10698	Rhinovirus A	3C cysteine protease (picornain 3C); pfam00548
2	EF-AET72467.1.10_10785_relaxed	CF-AKA64451.1.10_10622_relaxed	CF-ACK37381.1.1.9_10654_relaxed	mmseq	ACK37381.1.1.9_10654	166	95.7	0.91	10654	Rhinovirus A	3C cysteine protease (picornain 3C); pfam00548
2	EF-AET72467.1.10_10785_relaxed	CF-AKA64451.1.10_10622_relaxed	CF-ABO69372.1.1.9_10651_relaxed	mmseq	ABO69372.1.1.9_10651	166	95.8	0.91	10651	Rhinovirus A	3C cysteine protease (picornain 3C); pfam00548
2	EF-AET72467.1.10_10785_relaxed	CF-AKA64451.1.10_10622_relaxed	CF-ACT89355.1.1.9_10705_relaxed	mmseq	ACT89355.1.1.9_10705	166	95.7	0.91	10705	Rhinovirus A	3C cysteine protease (picornain 3C); pfam00548
2	EF-AET72467.1.10_10785_relaxed	CF-AKA64451.1.10_10622_relaxed	CF-ABF51187.1.1.9_10643_relaxed	mmseq	ABF51187.1.1.9_10643	166	95.3	0.9	10643	Rhinovirus A	3C cysteine protease (picornain 3C); pfam00548
2	EF-AET72467.1.10_10785_relaxed	CF-AKA64451.1.10_10622_relaxed	CF-ACK37367.1.1.9_10633_relaxed	mmseq	ACK37367.1.1.9_10633	166	95.9	0.91	10633	Rhinovirus A	3C cysteine protease (picornain 3C); pfam00548
2	EF-AET72467.1.10_10785_relaxed	CF-AKA64451.1.10_10622_relaxed	CF-ACK37389.1.1.9_10668_relaxed	mmseq	ACK37389.1.1.9_10668	166	95.8	0.9	10668	Rhinovirus A	3C cysteine protease (picornain 3C); pfam00548
2	EF-AET72467.1.10_10785_relaxed	CF-AKA64451.1.10_10622_relaxed	CF-ABF51194.1.1.9_10678_relaxed	mmseq	ABF51194.1.1.9_10678	166	95.6	0.9	10678	Rhinovirus A	3C cysteine protease (picornain 3C); pfam00548
2	EF-AET72467.1.10_10785_relaxed	CF-AKA64451.1.10_10622_relaxed	CF-ACK37376.1.1.10_10647_relaxed	mmseq	ACK37376.1.1.10_10647	166	95.8	0.91	10647	Rhinovirus A	3C cysteine protease (picornain 3C); pfam00548
2	EF-AET72467.1.10_10785_relaxed	CF-AKA64451.1.10_10622_relaxed	CF-ACK37402.1.1.9_10682_relaxed	mmseq	ACK37402.1.1.9_10682	166	95.6	0.91	10682	Rhinovirus A	3C cysteine protease (picornain 3C); pfam00548
2	EF-AET72467.1.10_10785_relaxed	CF-AKA64451.1.10_10622_relaxed	CF-ABO69371.1.1.10_10641_relaxed	mmseq	ABO69371.1.1.10_10641	166	95.8	0.91	10641	Rhinovirus A	3C cysteine protease (picornain 3C); pfam00548
2	EF-AET72467.1.10_10785_relaxed	CF-AKA64451.1.10_10622_relaxed	CF-ABF51203.1.1.9_10697_relaxed	mmseq	ABF51203.1.1.9_10697	166	95.3	0.9	10697	Rhinovirus A	3C cysteine protease (picornain 3C); pfam00548
2	EF-AET72467.1.10_10785_relaxed	CF-AKA64451.1.10_10622_relaxed	CF-ACK37401.1.1.9_10681_relaxed	mmseq	ACK37401.1.1.9_10681	166	95.7	0.91	10681	Rhinovirus A	3C cysteine protease (picornain 3C); pfam00548
2	EF-AET72467.1.10_10785_relaxed	CF-AKA64451.1.10_10622_relaxed	CF-ACK37396.1.1.9_10675_relaxed	mmseq	ACK37396.1.1.9_10675	166	95.8	0.91	10675	Rhinovirus A	3C cysteine protease (picornain 3C); pfam00548
2	EF-AET72467.1.10_10785_relaxed	CF-AKA64451.1.10_10622_relaxed	CF-ACK37405.1.1.9_10686_relaxed	mmseq	ACK37405.1.1.9_10686	166	95.6	0.91	10686	Rhinovirus A	3C cysteine protease (picornain 3C); pfam00548
2	EF-AET72467.1.10_10785_relaxed	CF-AKA64451.1.10_10622_relaxed	CF-ACK37376.1.10_10647_relaxed	mmseq	ACK37376.1.10_10647	183	96.2	0.92	10647	Rhinovirus A	3C
2	EF-AET72467.1.10_10785_relaxed	CF-AKA64451.1.10_10622_relaxed	CF-ABF51195.1.1.9_10659_relaxed	mmseq	ABF51195.1.1.9_10659	166	95.5	0.9	10659	Rhinovirus A	3C cysteine protease (picornain 3C); pfam00548
2	EF-AET72467.1.10_10785_relaxed	CF-AKA64451.1.10_10622_relaxed	CF-ACK37385.1.1.9_10663_relaxed	mmseq	ACK37385.1.1.9_10663	166	95.6	0.9	10663	Rhinovirus A	3C cysteine protease (picornain 3C); pfam00548
2	EF-AET72467.1.10_10785_relaxed	CF-AKA64451.1.10_10622_relaxed	CF-ACK37384.1.1.9_10658_relaxed	mmseq	ACK37384.1.1.9_10658	166	95.7	0.9	10658	Rhinovirus A	3C cysteine protease (picornain 3C); pfam00548
2	EF-AET72467.1.10_10785_relaxed	CF-AKA64451.1.10_10622_relaxed	CF-ABF51203.1.10_10697_relaxed	mmseq	ABF51203.1.10_10697	183	96.1	0.92	10697	Rhinovirus A	3C (P3-C)
2	EF-AET72467.1.10_10785_relaxed	CF-AKA64451.1.10_10622_relaxed	CF-ACK37397.1.1.9_10676_relaxed	mmseq	ACK37397.1.1.9_10676	166	95.5	0.9	10676	Rhinovirus A	3C cysteine protease (picornain 3C); pfam00548
2	EF-AET72467.1.10_10785_relaxed	CF-AKA64451.1.10_10622_relaxed	CF-AAA69862.1.1.9_10644_relaxed	mmseq	AAA69862.1.1.9_10644	166	95.8	0.91	10644	Rhinovirus A	3C cysteine protease (picornain 3C); pfam00548
2	EF-AET72467.1.10_10785_relaxed	CF-AKA64451.1.10_10622_relaxed	CF-ACK37402.1.10_10682_relaxed	mmseq	ACK37402.1.10_10682	183	95.9	0.92	10682	Rhinovirus A	3C
2	EF-AET72467.1.10_10785_relaxed	CF-AKA64451.1.10_10622_relaxed	CF-ABF51194.1.10_10678_relaxed	mmseq	ABF51194.1.10_10678	183	95.9	0.92	10678	Rhinovirus A	3C (P3-C)
2	EF-AET72467.1.10_10785_relaxed	CF-AKA64451.1.10_10622_relaxed	CF-ABF51202.1.10_10653_relaxed	mmseq	ABF51202.1.10_10653	183	96.1	0.92	10653	Rhinovirus A	3C (P3-C)
2	EF-AET72467.1.10_10785_relaxed	CF-AKA64451.1.10_10622_relaxed	CF-AAQ73091.1.1.9_10525_relaxed	mmseq	AAQ73091.1.1.9_10525	166	95.6	0.91	10525	Enterovirus B	3C cysteine protease (picornain 3C); pfam00548
2	EF-AET72467.1.10_10785_relaxed	CF-AKA64451.1.10_10622_relaxed	CF-AAQ73086.1.1.9_10520_relaxed	mmseq	AAQ73086.1.1.9_10520	166	95.6	0.91	10520	Enterovirus B	3C cysteine protease (picornain 3C); pfam00548
2	EF-AET72467.1.10_10785_relaxed	CF-AKA64451.1.10_10622_relaxed	CF-AAQ73089.1.1.9_10523_relaxed	mmseq	AAQ73089.1.1.9_10523	166	95.6	0.91	10523	Enterovirus B	3C cysteine protease (picornain 3C); pfam00548
2	EF-AET72467.1.10_10785_relaxed	CF-AKA64451.1.10_10622_relaxed	CF-CAA25246.1.1.9_10559_relaxed	mmseq	CAA25246.1.1.9_10559	166	95.5	0.9	10559	Enterovirus C	3C cysteine protease (picornain 3C); pfam00548
2	EF-AET72467.1.10_10785_relaxed	CF-AKA64451.1.10_10622_relaxed	CF-CAA56365.1.1.9_10508_relaxed	mmseq	CAA56365.1.1.9_10508	166	94.4	0.9	10508	Enterovirus B	3C cysteine protease (picornain 3C); pfam00548
2	EF-AET72467.1.10_10785_relaxed	CF-AKA64451.1.10_10622_relaxed	CF-AAX47040.1.1.9_10541_relaxed	mmseq	AAX47040.1.1.9_10541	166	95.5	0.91	10541	Enterovirus B	3C cysteine protease (picornain 3C); pfam00548
2	EF-AET72467.1.10_10785_relaxed	CF-AKA64451.1.10_10622_relaxed	CF-AAX47044.1.1.9_10548_relaxed	mmseq	AAX47044.1.1.9_10548	166	95.4	0.9	10548	Enterovirus B	3C cysteine protease (picornain 3C); pfam00548
2	EF-AET72467.1.10_10785_relaxed	CF-AKA64451.1.10_10622_relaxed	CF-AHL27172.1.1.9_10549_relaxed	mmseq	AHL27172.1.1.9_10549	166	95.4	0.91	10549	Enterovirus B	3C cysteine protease (picornain 3C); pfam00548
2	EF-AET72467.1.10_10785_relaxed	CF-AKA64451.1.10_10622_relaxed	CF-AAX47033.1.1.9_10534_relaxed	mmseq	AAX47033.1.1.9_10534	166	95.5	0.91	10534	Enterovirus B	3C cysteine protease (picornain 3C); pfam00548
2	EF-AET72467.1.10_10785_relaxed	CF-AKA64451.1.10_10622_relaxed	CF-AAA46912.1.10_10558_relaxed	mmseq	AAA46912.1.10_10558	183	96	0.91	10558	Enterovirus C	Protease 3C
2	EF-AET72467.1.10_10785_relaxed	CF-AKA64451.1.10_10622_relaxed	CF-CAA24465.1.1.9_10557_relaxed	mmseq	CAA24465.1.1.9_10557	166	95.8	0.91	10557	Enterovirus C	3C cysteine protease (picornain 3C); pfam00548
2	EF-AET72467.1.10_10785_relaxed	CF-AKA64451.1.10_10622_relaxed	CF-AAL68560.2.1.9_10626_relaxed	mmseq	AAL68560.2.1.9_10626	166	94.8	0.9	10626	Enterovirus J	3C cysteine protease (picornain 3C); pfam00548
2	EF-AET72467.1.10_10785_relaxed	CF-AKA64451.1.10_10622_relaxed	CF-AAX47033.1.10_10534_relaxed	mmseq	AAX47033.1.10_10534	183	96.6	0.92	10534	Enterovirus B	3C
2	EF-AET72467.1.10_10785_relaxed	CF-AKA64451.1.10_10622_relaxed	CF-AAQ73082.1.10_10501_relaxed	mmseq	AAQ73082.1.10_10501	183	96.6	0.93	10501	Enterovirus B	3C
2	EF-AET72467.1.10_10785_relaxed	CF-AKA64451.1.10_10622_relaxed	CF-CAD38168.2.1.9_10532_relaxed	mmseq	CAD38168.2.1.9_10532	166	95.3	0.9	10532	Enterovirus B	3C cysteine protease (picornain 3C); pfam00548
2	EF-AET72467.1.10_10785_relaxed	CF-AKA64451.1.10_10622_relaxed	CF-BAG70420.1.1.9_10550_relaxed	mmseq	BAG70420.1.1.9_10550	166	95.4	0.9	10550	Enterovirus B	3C cysteine protease (picornain 3C); pfam00548
2	EF-AET72467.1.10_10785_relaxed	CF-AKA64451.1.10_10622_relaxed	CF-ABF51200.1.1.9_10667_relaxed	mmseq	ABF51200.1.1.9_10667	166	95.8	0.91	10667	Rhinovirus A	3C cysteine protease (picornain 3C); pfam00548
2	EF-AET72467.1.10_10785_relaxed	CF-AKA64451.1.10_10622_relaxed	CF-ABF51191.1.1.9_10650_relaxed	mmseq	ABF51191.1.1.9_10650	166	95.7	0.91	10650	Rhinovirus A	3C cysteine protease (picornain 3C); pfam00548
2	EF-AET72467.1.10_10785_relaxed	CF-AKA64451.1.10_10622_relaxed	CF-ABF51201.1.1.9_10672_relaxed	mmseq	ABF51201.1.1.9_10672	166	95.9	0.91	10672	Rhinovirus A	3C cysteine protease (picornain 3C); pfam00548
2	EF-AET72467.1.10_10785_relaxed	CF-AKA64451.1.10_10622_relaxed	CF-ACK37394.1.1.9_10673_relaxed	mmseq	ACK37394.1.1.9_10673	166	95.9	0.91	10673	Rhinovirus A	3C cysteine protease (picornain 3C); pfam00548
2	EF-AET72467.1.10_10785_relaxed	CF-AKA64451.1.10_10622_relaxed	CF-ACK37404.1.10_10685_relaxed	mmseq	ACK37404.1.10_10685	183	95.7	0.91	10685	Rhinovirus A	3C
2	EF-AET72467.1.10_10785_relaxed	CF-AKA64451.1.10_10622_relaxed	CF-ABF51206.1.10_10655_relaxed	mmseq	ABF51206.1.10_10655	183	96.2	0.92	10655	Rhinovirus A	3C (P3-C)
2	EF-AET72467.1.10_10785_relaxed	CF-AKA64451.1.10_10622_relaxed	CF-AAK13071.1.1.9_10529_relaxed	mmseq	AAK13071.1.1.9_10529	166	95.6	0.91	10529	Enterovirus B	3C cysteine protease (picornain 3C); pfam00548
2	EF-AET72467.1.10_10785_relaxed	CF-AKA64451.1.10_10622_relaxed	CF-AAX47041.1.10_10542_relaxed	mmseq	AAX47041.1.10_10542	183	96.6	0.93	10542	Enterovirus B	3C
2	EF-AET72467.1.10_10785_relaxed	CF-AKA64451.1.10_10622_relaxed	CF-AAQ73095.1.10_10505_relaxed	mmseq	AAQ73095.1.10_10505	183	96.7	0.93	10505	Enterovirus B	3C
2	EF-AET72467.1.10_10785_relaxed	CF-AKA64451.1.10_10622_relaxed	CF-AAX47040.1.10_10541_relaxed	mmseq	AAX47040.1.10_10541	183	96.7	0.93	10541	Enterovirus B	3C
2	EF-AET72467.1.10_10785_relaxed	CF-AKA64451.1.10_10622_relaxed	CF-AAQ73086.1.10_10520_relaxed	mmseq	AAQ73086.1.10_10520	183	96.7	0.93	10520	Enterovirus B	3C
2	EF-AET72467.1.10_10785_relaxed	CF-AKA64451.1.10_10622_relaxed	CF-AJA74399.1.1.9_10553_relaxed	mmseq	AJA74399.1.1.9_10553	166	95.1	0.9	10553	Enterovirus B	3C cysteine protease (picornain 3C); pfam00548
2	EF-AET72467.1.10_10785_relaxed	CF-AKA64451.1.10_10622_relaxed	CF-AAD02132.1.1.9_10497_relaxed	mmseq	AAD02132.1.1.9_10497	166	95.7	0.91	10497	Enterovirus B	3C cysteine protease (picornain 3C); pfam00548
2	EF-AET72467.1.10_10785_relaxed	CF-AKA64451.1.10_10622_relaxed	CF-AAX47042.1.1.9_10543_relaxed	mmseq	AAX47042.1.1.9_10543	166	95.4	0.9	10543	Enterovirus B	3C cysteine protease (picornain 3C); pfam00548
2	EF-AET72467.1.10_10785_relaxed	CF-AKA64451.1.10_10622_relaxed	CF-AAQ73079.1.1.9_10513_relaxed	mmseq	AAQ73079.1.1.9_10513	166	95.6	0.91	10513	Enterovirus B	3C cysteine protease (picornain 3C); pfam00548
2	EF-AET72467.1.10_10785_relaxed	CF-AKA64451.1.10_10622_relaxed	CF-AAQ73096.1.1.9_10506_relaxed	mmseq	AAQ73096.1.1.9_10506	166	95.6	0.91	10506	Enterovirus B	3C cysteine protease (picornain 3C); pfam00548
2	EF-AET72467.1.10_10785_relaxed	CF-AKA64451.1.10_10622_relaxed	CF-AJO61169.1.1.9_10554_relaxed	mmseq	AJO61169.1.1.9_10554	166	94.2	0.89	10554	Enterovirus B	3C cysteine protease (picornain 3C); pfam00548
2	EF-AET72467.1.10_10785_relaxed	CF-AKA64451.1.10_10622_relaxed	CF-ABF51186.1.1.9_10689_relaxed	mmseq	ABF51186.1.1.9_10689	166	95.4	0.91	10689	Rhinovirus A	3C cysteine protease (picornain 3C); pfam00548
2	EF-AET72467.1.10_10785_relaxed	CF-AKA64451.1.10_10622_relaxed	CF-ACK37391.1.10_10670_relaxed	mmseq	ACK37391.1.10_10670	183	95.9	0.92	10670	Rhinovirus A	3C
2	EF-AET72467.1.10_10785_relaxed	CF-AKA64451.1.10_10622_relaxed	CF-ACK37383.1.10_10657_relaxed	mmseq	ACK37383.1.10_10657	183	95.9	0.92	10657	Rhinovirus A	3C
2	EF-AET72467.1.10_10785_relaxed	CF-AKA64451.1.10_10622_relaxed	CF-ACK37413.1.10_10696_relaxed	mmseq	ACK37413.1.10_10696	183	96.3	0.92	10696	Rhinovirus A	3C
2	EF-AET72467.1.10_10785_relaxed	CF-AKA64451.1.10_10622_relaxed	CF-ACK37381.1.10_10654_relaxed	mmseq	ACK37381.1.10_10654	183	95.8	0.92	10654	Rhinovirus A	3C
2	EF-AET72467.1.10_10785_relaxed	CF-AKA64451.1.10_10622_relaxed	CF-ABF51196.1.10_10692_relaxed	mmseq	ABF51196.1.10_10692	183	95.9	0.92	10692	Rhinovirus A	3C (P3-C)
2	EF-AET72467.1.10_10785_relaxed	CF-AKA64451.1.10_10622_relaxed	CF-ABF51205.1.10_10674_relaxed	mmseq	ABF51205.1.10_10674	183	95.8	0.92	10674	Rhinovirus A	3C (P3-C)
2	EF-AET72467.1.10_10785_relaxed	CF-AKA64451.1.10_10622_relaxed	CF-ABF51191.1.10_10650_relaxed	mmseq	ABF51191.1.10_10650	183	96.1	0.92	10650	Rhinovirus A	3C (P3-C)
2	EF-AET72467.1.10_10785_relaxed	CF-AKA64451.1.10_10622_relaxed	CF-ACK37410.1.10_10693_relaxed	mmseq	ACK37410.1.10_10693	183	96.1	0.92	10693	Rhinovirus A	3C
2	EF-AET72467.1.10_10785_relaxed	CF-AKA64451.1.10_10622_relaxed	CF-ACK37433.1.1.9_10638_relaxed	mmseq	ACK37433.1.1.9_10638	166	95.5	0.9	10638	Rhinovirus A	3C cysteine protease (picornain 3C); pfam00548
2	EF-AET72467.1.10_10785_relaxed	CF-AKA64451.1.10_10622_relaxed	CF-ABO69521.1.1.9_10706_relaxed	mmseq	ABO69521.1.1.9_10706	166	95.8	0.91	10706	Rhinovirus A	3C cysteine protease (picornain 3C); pfam00548
2	EF-AET72467.1.10_10785_relaxed	CF-AKA64451.1.10_10622_relaxed	CF-ACK37406.1.1.10_10687_relaxed	mmseq	ACK37406.1.1.10_10687	166	95.8	0.91	10687	Rhinovirus A	3C cysteine protease (picornain 3C); pfam00548
2	EF-AET72467.1.10_10785_relaxed	CF-AKA64451.1.10_10622_relaxed	CF-ACK37412.1.10_10695_relaxed	mmseq	ACK37412.1.10_10695	183	96.3	0.92	10695	Rhinovirus A	3C
2	EF-AET72467.1.10_10785_relaxed	CF-AKA64451.1.10_10622_relaxed	CF-ACK37400.1.10_10680_relaxed	mmseq	ACK37400.1.10_10680	183	95.8	0.92	10680	Rhinovirus A	3C
2	EF-AET72467.1.10_10785_relaxed	CF-AKA64451.1.10_10622_relaxed	CF-ACK37403.1.10_10684_relaxed	mmseq	ACK37403.1.10_10684	183	96.3	0.92	10684	Rhinovirus A	3C
2	EF-AET72467.1.10_10785_relaxed	CF-AKA64451.1.10_10622_relaxed	CF-ABF51204.1.10_10691_relaxed	mmseq	ABF51204.1.10_10691	183	95.9	0.92	10691	Rhinovirus A	3C (P3-C)
2	EF-AET72467.1.10_10785_relaxed	CF-AKA64451.1.10_10622_relaxed	CF-ABF51199.1.10_10660_relaxed	mmseq	ABF51199.1.10_10660	183	96.4	0.92	10660	Rhinovirus A	3C (P3-C)
2	EF-AET72467.1.10_10785_relaxed	CF-AKA64451.1.10_10622_relaxed	CF-ABF51186.1.10_10689_relaxed	mmseq	ABF51186.1.10_10689	183	96	0.92	10689	Rhinovirus A	3C (P3-C)
2	EF-AET72467.1.10_10785_relaxed	CF-AKA64451.1.10_10622_relaxed	CF-ACK37408.1.10_10688_relaxed	mmseq	ACK37408.1.10_10688	183	96.4	0.92	10688	Rhinovirus A	3C
2	EF-AET72467.1.10_10785_relaxed	CF-AKA64451.1.10_10622_relaxed	CF-ACK37406.1.10_10687_relaxed	mmseq	ACK37406.1.10_10687	183	96.3	0.92	10687	Rhinovirus A	3C
2	EF-AET72467.1.10_10785_relaxed	CF-AKA64451.1.10_10622_relaxed	CF-ACK37378.1.1.9_10649_relaxed	mmseq	ACK37378.1.1.9_10649	166	95.4	0.9	10649	Rhinovirus A	3C cysteine protease (picornain 3C); pfam00548
2	EF-AET72467.1.10_10785_relaxed	CF-AKA64451.1.10_10622_relaxed	CF-ACK37382.1.1.9_10656_relaxed	mmseq	ACK37382.1.1.9_10656	166	95.8	0.91	10656	Rhinovirus A	3C cysteine protease (picornain 3C); pfam00548
2	EF-AET72467.1.10_10785_relaxed	CF-AKA64451.1.10_10622_relaxed	CF-ACK37408.1.1.9_10688_relaxed	mmseq	ACK37408.1.1.9_10688	166	95.8	0.91	10688	Rhinovirus A	3C cysteine protease (picornain 3C); pfam00548
2	EF-AET72467.1.10_10785_relaxed	CF-AKA64451.1.10_10622_relaxed	CF-ACK37374.1.1.9_10645_relaxed	mmseq	ACK37374.1.1.9_10645	166	95.8	0.91	10645	Rhinovirus A	3C cysteine protease (picornain 3C); pfam00548
2	EF-AET72467.1.10_10785_relaxed	CF-AKA64451.1.10_10622_relaxed	CF-ABO69370.1.1.9_10640_relaxed	mmseq	ABO69370.1.1.9_10640	166	95.3	0.9	10640	Rhinovirus A	3C cysteine protease (picornain 3C); pfam00548
2	EF-AET72467.1.10_10785_relaxed	CF-AKA64451.1.10_10622_relaxed	CF-ACK37379.1.10_10652_relaxed	mmseq	ACK37379.1.10_10652	183	95.8	0.92	10652	Rhinovirus A	3C
2	EF-AET72467.1.10_10785_relaxed	CF-AKA64451.1.10_10622_relaxed	CF-ACR14890.2.1.8_10753_relaxed	mmseq	ACR14890.2.1.8_10753	166	95.1	0.91	10753	Rhinovirus C	3C cysteine protease (picornain 3C); pfam00548
2	EF-AET72467.1.10_10785_relaxed	CF-AKA64451.1.10_10622_relaxed	CF-ABQ51392.1.1.8_10744_relaxed	mmseq	ABQ51392.1.1.8_10744	166	94.5	0.91	10744	Rhinovirus C	3C cysteine protease (picornain 3C); pfam00548
2	EF-AET72467.1.10_10785_relaxed	CF-AKA64451.1.10_10622_relaxed	CF-AJO54282.1.10_10765_relaxed	mmseq	AJO54282.1.10_10765	183	95.4	0.92	10765	Rhinovirus C	Protease; 3C
2	EF-AET72467.1.10_10785_relaxed	CF-AKA64451.1.10_10622_relaxed	CF-AHK24839.1.1.10_10783_relaxed	mmseq	AHK24839.1.1.10_10783	166	95.3	0.91	10783	Rhinovirus C	3C cysteine protease (picornain 3C); pfam00548
2	EF-AET72467.1.10_10785_relaxed	CF-AKA64451.1.10_10622_relaxed	CF-AAA45762.1.10_10700_relaxed	mmseq	AAA45762.1.10_10700	183	96.3	0.92	10700	Rhinovirus A	Protease
2	EF-AET72467.1.10_10785_relaxed	CF-AKA64451.1.10_10622_relaxed	CF-ACK37374.1.10_10645_relaxed	mmseq	ACK37374.1.10_10645	183	95.9	0.92	10645	Rhinovirus A	3C
2	EF-AET72467.1.10_10785_relaxed	CF-AKA64451.1.10_10622_relaxed	CF-ACK37396.1.10_10675_relaxed	mmseq	ACK37396.1.10_10675	183	95.9	0.92	10675	Rhinovirus A	3C
2	EF-AET72467.1.10_10785_relaxed	CF-AKA64451.1.10_10622_relaxed	CF-ACK37431.1.10_10704_relaxed	mmseq	ACK37431.1.10_10704	183	96	0.92	10704	Rhinovirus A	3C
2	EF-AET72467.1.10_10785_relaxed	CF-AKA64451.1.10_10622_relaxed	CF-ACK37427.1.10_10703_relaxed	mmseq	ACK37427.1.10_10703	183	95.8	0.91	10703	Rhinovirus A	3C
2	EF-AET72467.1.10_10785_relaxed	CF-AKA64451.1.10_10622_relaxed	CF-ABF51187.1.10_10643_relaxed	mmseq	ABF51187.1.10_10643	183	96.1	0.92	10643	Rhinovirus A	3C (P3-C)
2	EF-AET72467.1.10_10785_relaxed	CF-AKA64451.1.10_10622_relaxed	CF-ACK37372.1.10_10642_relaxed	mmseq	ACK37372.1.10_10642	183	95.8	0.92	10642	Rhinovirus A	3C
2	EF-AET72467.1.10_10785_relaxed	CF-AKA64451.1.10_10622_relaxed	CF-ACK37392.1.10_10671_relaxed	mmseq	ACK37392.1.10_10671	183	96.3	0.92	10671	Rhinovirus A	3C
2	EF-AET72467.1.10_10785_relaxed	CF-AKA64451.1.10_10622_relaxed	CF-ABF51200.1.10_10667_relaxed	mmseq	ABF51200.1.10_10667	183	96.2	0.92	10667	Rhinovirus A	3C (P3-C)
2	EF-AET72467.1.10_10785_relaxed	CF-AKA64451.1.10_10622_relaxed	CF-ACK37367.1.10_10633_relaxed	mmseq	ACK37367.1.10_10633	183	96.1	0.92	10633	Rhinovirus A	3C
2	EF-AET72467.1.10_10785_relaxed	CF-AKA64451.1.10_10622_relaxed	CF-BAA00168.1.10_10634_relaxed	mmseq	BAA00168.1.10_10634	183	96.2	0.92	10634	Rhinovirus A	Protease
2	EF-AET72467.1.10_10785_relaxed	CF-AKA64451.1.10_10622_relaxed	CF-ABO69521.1.10_10706_relaxed	mmseq	ABO69521.1.10_10706	183	96.4	0.92	10706	Rhinovirus A	3C
2	EF-AET72467.1.10_10785_relaxed	CF-AKA64451.1.10_10622_relaxed	CF-ABF51192.1.10_10639_relaxed	mmseq	ABF51192.1.10_10639	183	95.8	0.92	10639	Rhinovirus A	3C (P3-C)
2	EF-AET72467.1.10_10785_relaxed	CF-AKA64451.1.10_10622_relaxed	CF-ABF51190.1.10_10669_relaxed	mmseq	ABF51190.1.10_10669	183	96.2	0.92	10669	Rhinovirus A	3C (P3-C)
2	EF-AET72467.1.10_10785_relaxed	CF-AKA64451.1.10_10622_relaxed	CF-ACK37433.1.10_10638_relaxed	mmseq	ACK37433.1.10_10638	183	96	0.92	10638	Rhinovirus A	3C
2	EF-AET72467.1.10_10785_relaxed	CF-AKA64451.1.10_10622_relaxed	CF-ACK37387.1.10_10665_relaxed	mmseq	ACK37387.1.10_10665	183	96.1	0.92	10665	Rhinovirus A	3C
2	EF-AET72467.1.10_10785_relaxed	CF-AKA64451.1.10_10622_relaxed	CF-AEG75268.1.10_10707_relaxed	mmseq	AEG75268.1.10_10707	183	96.2	0.92	10707	Rhinovirus A	3C
2	EF-AET72467.1.10_10785_relaxed	CF-AKA64451.1.10_10622_relaxed	CF-CAA26181.1.10_10635_relaxed	mmseq	CAA26181.1.10_10635	183	96.1	0.92	10635	Rhinovirus A	Protease 3C
2	EF-AET72467.1.10_10785_relaxed	CF-AKA64451.1.10_10622_relaxed	CF-AFD64773.1.10_10710_relaxed	mmseq	AFD64773.1.10_10710	183	96.3	0.92	10710	Rhinovirus A	3C
2	EF-AET72467.1.10_10785_relaxed	CF-AKA64451.1.10_10622_relaxed	CF-ACK37383.1.1.9_10657_relaxed	mmseq	ACK37383.1.1.9_10657	166	95.4	0.91	10657	Rhinovirus A	3C cysteine protease (picornain 3C); pfam00548
2	EF-AET72467.1.10_10785_relaxed	CF-AKA64451.1.10_10622_relaxed	CF-ABF51185.1.1.9_10664_relaxed	mmseq	ABF51185.1.1.9_10664	166	95.6	0.91	10664	Rhinovirus A	3C cysteine protease (picornain 3C); pfam00548
2	EF-AET72467.1.10_10785_relaxed	CF-AKA64451.1.10_10622_relaxed	CF-ACK37399.1.1.9_10679_relaxed	mmseq	ACK37399.1.1.9_10679	166	95.7	0.91	10679	Rhinovirus A	3C cysteine protease (picornain 3C); pfam00548
2	EF-AET72467.1.10_10785_relaxed	CF-AKA64451.1.10_10622_relaxed	CF-ABF51198.1.1.9_10699_relaxed	mmseq	ABF51198.1.1.9_10699	166	95.9	0.91	10699	Rhinovirus A	3C cysteine protease (picornain 3C); pfam00548
2	EF-AET72467.1.10_10785_relaxed	CF-AKA64451.1.10_10622_relaxed	CF-ACK37410.1.1.9_10693_relaxed	mmseq	ACK37410.1.1.9_10693	166	95.7	0.91	10693	Rhinovirus A	3C cysteine protease (picornain 3C); pfam00548
2	EF-AET72467.1.10_10785_relaxed	CF-AKA64451.1.10_10622_relaxed	CF-ABF51189.1.1.9_10661_relaxed	mmseq	ABF51189.1.1.9_10661	166	95.9	0.91	10661	Rhinovirus A	3C cysteine protease (picornain 3C); pfam00548
2	EF-AET72467.1.10_10785_relaxed	CF-AKA64451.1.10_10622_relaxed	CF-ACK37412.1.1.9_10695_relaxed	mmseq	ACK37412.1.1.9_10695	166	95.9	0.91	10695	Rhinovirus A	3C cysteine protease (picornain 3C); pfam00548
2	EF-AET72467.1.10_10785_relaxed	CF-AKA64451.1.10_10622_relaxed	CF-AAV27300.1.1.9_10662_relaxed	mmseq	AAV27300.1.1.9_10662	166	95.5	0.9	10662	Rhinovirus A	3C cysteine protease (picornain 3C); pfam00548
2	EF-AET72467.1.10_10785_relaxed	CF-AKA64451.1.10_10622_relaxed	CF-ACK37391.1.1.9_10670_relaxed	mmseq	ACK37391.1.1.9_10670	166	95.6	0.9	10670	Rhinovirus A	3C cysteine protease (picornain 3C); pfam00548
2	EF-AET72467.1.10_10785_relaxed	CF-AKA64451.1.10_10622_relaxed	CF-ACK37403.1.1.9_10684_relaxed	mmseq	ACK37403.1.1.9_10684	166	96.3	0.91	10684	Rhinovirus A	3C cysteine protease (picornain 3C); pfam00548
2	EF-AET72467.1.10_10785_relaxed	CF-AKA64451.1.10_10622_relaxed	CF-ABF51205.1.1.9_10674_relaxed	mmseq	ABF51205.1.1.9_10674	166	95.4	0.9	10674	Rhinovirus A	3C cysteine protease (picornain 3C); pfam00548
2	EF-AET72467.1.10_10785_relaxed	CF-AKA64451.1.10_10622_relaxed	CF-ACK37400.1.1.9_10680_relaxed	mmseq	ACK37400.1.1.9_10680	166	95.7	0.9	10680	Rhinovirus A	3C cysteine protease (picornain 3C); pfam00548
2	EF-AET72467.1.10_10785_relaxed	CF-AKA64451.1.10_10622_relaxed	CF-ACK37405.1.10_10686_relaxed	mmseq	ACK37405.1.10_10686	183	96	0.92	10686	Rhinovirus A	3C
2	EF-AET72467.1.10_10785_relaxed	CF-AKA64451.1.10_10622_relaxed	CF-ABF51198.1.10_10699_relaxed	mmseq	ABF51198.1.10_10699	183	96.3	0.92	10699	Rhinovirus A	3C (P3-C)
2	EF-AET72467.1.10_10785_relaxed	CF-AKA64451.1.10_10622_relaxed	CF-ACK37419.1.10_10698_relaxed	mmseq	ACK37419.1.10_10698	183	95.9	0.92	10698	Rhinovirus A	3C
2	EF-AET72467.1.10_10785_relaxed	CF-AKA64451.1.10_10622_relaxed	CF-ACK37397.1.10_10676_relaxed	mmseq	ACK37397.1.10_10676	183	95.9	0.92	10676	Rhinovirus A	3C
2	EF-AET72467.1.10_10785_relaxed	CF-AKA64451.1.10_10622_relaxed	CF-ACK37398.1.10_10677_relaxed	mmseq	ACK37398.1.10_10677	183	96.3	0.92	10677	Rhinovirus A	3C
2	EF-AET72467.1.10_10785_relaxed	CF-AKA64451.1.10_10622_relaxed	CF-ABO69373.1.1.9_10683_relaxed	mmseq	ABO69373.1.1.9_10683	166	95.5	0.91	10683	Rhinovirus A	3C cysteine protease (picornain 3C); pfam00548
2	EF-AET72467.1.10_10785_relaxed	CF-AKA64451.1.10_10622_relaxed	CF-ACK37398.1.1.9_10677_relaxed	mmseq	ACK37398.1.1.9_10677	166	95.5	0.91	10677	Rhinovirus A	3C cysteine protease (picornain 3C); pfam00548
2	EF-AET72467.1.10_10785_relaxed	CF-AKA64451.1.10_10622_relaxed	CF-ABF51199.1.1.9_10660_relaxed	mmseq	ABF51199.1.1.9_10660	166	95.3	0.9	10660	Rhinovirus A	3C cysteine protease (picornain 3C); pfam00548
2	EF-AET72467.1.10_10785_relaxed	CF-AKA64451.1.10_10622_relaxed	CF-ACK37388.1.1.9_10666_relaxed	mmseq	ACK37388.1.1.9_10666	166	96	0.91	10666	Rhinovirus A	3C cysteine protease (picornain 3C); pfam00548
2	EF-AET72467.1.10_10785_relaxed	CF-AKA64451.1.10_10622_relaxed	CF-ACK37427.1.1.9_10703_relaxed	mmseq	ACK37427.1.1.9_10703	166	95.6	0.9	10703	Rhinovirus A	3C cysteine protease (picornain 3C); pfam00548
2	EF-AET72467.1.10_10785_relaxed	CF-AKA64451.1.10_10622_relaxed	CF-ACK37384.1.10_10658_relaxed	mmseq	ACK37384.1.10_10658	183	95.6	0.92	10658	Rhinovirus A	3C
2	EF-AET72467.1.10_10785_relaxed	CF-AKA64451.1.10_10622_relaxed	CF-AET72469.1.1.8_10782_relaxed	mmseq	AET72469.1.1.8_10782	166	94.5	0.9	10782	Rhinovirus C	3C cysteine protease (picornain 3C); pfam00548
2	EF-AET72467.1.10_10785_relaxed	CF-AKA64451.1.10_10622_relaxed	CF-ABU62849.1.1.8_10747_relaxed	mmseq	ABU62849.1.1.8_10747	166	94.8	0.91	10747	Rhinovirus C	3C cysteine protease (picornain 3C); pfam00548
2	EF-AET72467.1.10_10785_relaxed	CF-AKA64451.1.10_10622_relaxed	CF-AIT99457.1.1.8_10776_relaxed	mmseq	AIT99457.1.1.8_10776	166	95.1	0.91	10776	Rhinovirus C	3C cysteine protease (picornain 3C); pfam00548
2	EF-AET72467.1.10_10785_relaxed	CF-AKA64451.1.10_10622_relaxed	CF-ACV51798.1.1.9_10752_relaxed	mmseq	ACV51798.1.1.9_10752	166	95.6	0.91	10752	Rhinovirus C	3C cysteine protease (picornain 3C); pfam00548
2	EF-AET72467.1.10_10785_relaxed	CF-AKA64451.1.10_10622_relaxed	CF-AFK79845.1.1.9_10781_relaxed	mmseq	AFK79845.1.1.9_10781	166	95.5	0.91	10781	Rhinovirus C	3C cysteine protease (picornain 3C); pfam00548
2	EF-AET72467.1.10_10785_relaxed	CF-AKA64451.1.10_10622_relaxed	CF-ACK37375.1.1.9_10646_relaxed	mmseq	ACK37375.1.1.9_10646	166	95.5	0.91	10646	Rhinovirus A	3C cysteine protease (picornain 3C); pfam00548
2	EF-AET72467.1.10_10785_relaxed	CF-AKA64451.1.10_10622_relaxed	CF-AEP69150.1.1.9_10708_relaxed	mmseq	AEP69150.1.1.9_10708	166	95.5	0.9	10708	Rhinovirus A	3C cysteine protease (picornain 3C); pfam00548
2	EF-AET72467.1.10_10785_relaxed	CF-AKA64451.1.10_10622_relaxed	CF-CAA26181.1.1.9_10635_relaxed	mmseq	CAA26181.1.1.9_10635	166	95.6	0.9	10635	Rhinovirus A	3C cysteine protease (picornain 3C); pfam00548
2	EF-AET72467.1.10_10785_relaxed	CF-AKA64451.1.10_10622_relaxed	CF-AAA45762.1.1.9_10700_relaxed	mmseq	AAA45762.1.1.9_10700	166	95.5	0.91	10700	Rhinovirus A	3C cysteine protease (picornain 3C); pfam00548
2	EF-AET72467.1.10_10785_relaxed	CF-AKA64451.1.10_10622_relaxed	CF-ACK37369.1.1.9_10637_relaxed	mmseq	ACK37369.1.1.9_10637	166	95.8	0.91	10637	Rhinovirus A	3C cysteine protease (picornain 3C); pfam00548
2	EF-AET72467.1.10_10785_relaxed	CF-AKA64451.1.10_10622_relaxed	CF-ACK37387.1.1.9_10665_relaxed	mmseq	ACK37387.1.1.9_10665	166	95.8	0.91	10665	Rhinovirus A	3C cysteine protease (picornain 3C); pfam00548
2	EF-AET72467.1.10_10785_relaxed	CF-AKA64451.1.10_10622_relaxed	CF-ABF51202.1.1.10_10653_relaxed	mmseq	ABF51202.1.1.10_10653	166	95.5	0.91	10653	Rhinovirus A	3C cysteine protease (picornain 3C); pfam00548
2	EF-AET72467.1.10_10785_relaxed	CF-AKA64451.1.10_10622_relaxed	CF-ABF51190.1.1.9_10669_relaxed	mmseq	ABF51190.1.1.9_10669	166	95.9	0.91	10669	Rhinovirus A	3C cysteine protease (picornain 3C); pfam00548
2	EF-AET72467.1.10_10785_relaxed	CF-AKA64451.1.10_10622_relaxed	CF-ACK37423.1.1.9_10701_relaxed	mmseq	ACK37423.1.1.9_10701	166	95.5	0.9	10701	Rhinovirus A	3C cysteine protease (picornain 3C); pfam00548
2	EF-AET72467.1.10_10785_relaxed	CF-AKA64451.1.10_10622_relaxed	CF-ABU62848.1.1.8_10746_relaxed	mmseq	ABU62848.1.1.8_10746	166	94.9	0.9	10746	Rhinovirus C	3C cysteine protease (picornain 3C); pfam00548
2	EF-AET72467.1.10_10785_relaxed	CF-AKA64451.1.10_10622_relaxed	CF-AUG72355.1.1.8_10787_relaxed	mmseq	AUG72355.1.1.8_10787	166	95.1	0.9	10787	Rhinovirus C	3C cysteine protease (picornain 3C); pfam00548
2	EF-AET72467.1.10_10785_relaxed	CF-AKA64451.1.10_10622_relaxed	CF-AJF45985.1.1.8_10794_relaxed	mmseq	AJF45985.1.1.8_10794	166	95.3	0.9	10794	Rhinovirus C	3C cysteine protease (picornain 3C); pfam00548
2	EF-AET72467.1.10_10785_relaxed	CF-AKA64451.1.10_10622_relaxed	CF-AKA64451.1.10_10622_relaxed	foldseek	AKA64451.1.10_10622	183	97	0.93	10622	Enterovirus I	Protease 3C
2	EF-AET72467.1.10_10785_relaxed	CF-AKA64451.1.10_10622_relaxed	CF-ALG04730.2.10_10608_relaxed	mmseq	ALG04730.2.10_10608	183	96.7	0.92	10608	Enterovirus G	3C
2	EF-AET72467.1.10_10785_relaxed	CF-AKA64451.1.10_10622_relaxed	CF-AEE01039.1.1.9_10603_relaxed	mmseq	AEE01039.1.1.9_10603	166	96.3	0.92	10603	Enterovirus G	3C cysteine protease (picornain 3C); pfam00548
2	EF-AET72467.1.10_10785_relaxed	CF-AKA64451.1.10_10622_relaxed	CF-AAW30685.1.1.9_10482_relaxed	mmseq	AAW30685.1.1.9_10482	166	95.4	0.91	10482	Enterovirus A	3C cysteine protease (picornain 3C); pfam00548
2	EF-AET72467.1.10_10785_relaxed	CF-AKA64451.1.10_10622_relaxed	CF-ANF04008.1.1.9_10620_relaxed	mmseq	ANF04008.1.1.9_10620	166	95.9	0.91	10620	Enterovirus G	3C cysteine protease (picornain 3C); pfam00548
2	EF-AET72467.1.10_10785_relaxed	CF-AKA64451.1.10_10622_relaxed	CF-AJO54281.1.1.9_10784_relaxed	mmseq	AJO54281.1.1.9_10784	166	95.5	0.91	10784	Rhinovirus C	3C cysteine protease (picornain 3C); pfam00548
2	EF-AET72467.1.10_10785_relaxed	CF-AKA64451.1.10_10622_relaxed	CF-ABO76708.1.1.9_10745_relaxed	mmseq	ABO76708.1.1.9_10745	166	95.6	0.91	10745	Rhinovirus C	3C cysteine protease (picornain 3C); pfam00548
2	EF-AET72467.1.10_10785_relaxed	CF-AKA64451.1.10_10622_relaxed	CF-ABQ16587.1.1.9_10743_relaxed	mmseq	ABQ16587.1.1.9_10743	166	95.6	0.91	10743	Rhinovirus C	3C cysteine protease (picornain 3C); pfam00548
2	EF-AET72467.1.10_10785_relaxed	CF-AKA64451.1.10_10622_relaxed	CF-ACU00186.1.1.8_10751_relaxed	mmseq	ACU00186.1.1.8_10751	166	94.9	0.91	10751	Rhinovirus C	3C cysteine protease (picornain 3C); pfam00548
2	EF-AET72467.1.10_10785_relaxed	CF-AKA64451.1.10_10622_relaxed	CF-AHA35211.1.10_10792_relaxed	mmseq	AHA35211.1.10_10792	183	95.2	0.91	10792	Rhinovirus C	3C
2	EF-AET72467.1.10_10785_relaxed	CF-AKA64451.1.10_10622_relaxed	CF-AFK79845.1.10_10781_relaxed	mmseq	AFK79845.1.10_10781	183	95.7	0.92	10781	Rhinovirus C	3C
2	EF-AET72467.1.10_10785_relaxed	CF-AKA64451.1.10_10622_relaxed	CF-AET72469.1.10_10782_relaxed	mmseq	AET72469.1.10_10782	183	95.2	0.92	10782	Rhinovirus C	3C
2	EF-AET72467.1.10_10785_relaxed	CF-AKA64451.1.10_10622_relaxed	CF-AEL31291.1.1.8_10793_relaxed	mmseq	AEL31291.1.1.8_10793	166	95	0.91	10793	Rhinovirus C	3C cysteine protease (picornain 3C); pfam00548
2	EF-AET72467.1.10_10785_relaxed	CF-AKA64451.1.10_10622_relaxed	CF-AEM76814.1.1.9_10777_relaxed	mmseq	AEM76814.1.1.9_10777	167	94.5	0.9	10777	Rhinovirus C	3C cysteine protease (picornain 3C); pfam00548
2	EF-AET72467.1.10_10785_relaxed	CF-AKA64451.1.10_10622_relaxed	CF-ABU62850.1.1.10_10748_relaxed	mmseq	ABU62850.1.1.10_10748	166	95.4	0.91	10748	Rhinovirus C	3C cysteine protease (picornain 3C); pfam00548
2	EF-AET72467.1.10_10785_relaxed	CF-AKA64451.1.10_10622_relaxed	CF-ACZ67658.1.10_10757_relaxed	mmseq	ACZ67658.1.10_10757	183	93.7	0.91	10757	Rhinovirus C	P3-C
2	EF-AET72467.1.10_10785_relaxed	CF-AKA64451.1.10_10622_relaxed	CF-AMB19798.1.10_10797_relaxed	mmseq	AMB19798.1.10_10797	183	96	0.92	10797	Rhinovirus C	Protease;3C
2	EF-AET72467.1.10_10785_relaxed	CF-AKA64451.1.10_10622_relaxed	CF-ACV51798.1.10_10752_relaxed	mmseq	ACV51798.1.10_10752	183	95.8	0.92	10752	Rhinovirus C	3C
2	EF-AET72467.1.10_10785_relaxed	CF-AKA64451.1.10_10622_relaxed	CF-ABO76708.1.10_10745_relaxed	mmseq	ABO76708.1.10_10745	183	96	0.92	10745	Rhinovirus C	3C
2	EF-AET72467.1.10_10785_relaxed	CF-AKA64451.1.10_10622_relaxed	CF-AHK24839.1.10_10783_relaxed	mmseq	AHK24839.1.10_10783	183	95.2	0.92	10783	Rhinovirus C	3C
2	EF-AET72467.1.10_10785_relaxed	CF-AKA64451.1.10_10622_relaxed	CF-ABU62849.1.10_10747_relaxed	mmseq	ABU62849.1.10_10747	183	95	0.92	10747	Rhinovirus C	3C
2	EF-AET72467.1.10_10785_relaxed	CF-AKA64451.1.10_10622_relaxed	CF-AER92563.1.1.8_10791_relaxed	mmseq	AER92563.1.1.8_10791	166	74.2	0.76	10791	Rhinovirus C	3C cysteine protease (picornain 3C); pfam00548
2	EF-AET72467.1.10_10785_relaxed	CF-AKA64451.1.10_10622_relaxed	CF-ACK37377.1.10_10648_relaxed	mmseq	ACK37377.1.10_10648	183	95.8	0.92	10648	Rhinovirus A	3C
2	EF-AET72467.1.10_10785_relaxed	CF-AKA64451.1.10_10622_relaxed	CF-ABF51197.1.10_10636_relaxed	mmseq	ABF51197.1.10_10636	183	96.4	0.92	10636	Rhinovirus A	3C (P3-C)
2	EF-AET72467.1.10_10785_relaxed	CF-AKA64451.1.10_10622_relaxed	CF-ACK37389.1.10_10668_relaxed	mmseq	ACK37389.1.10_10668	183	96	0.92	10668	Rhinovirus A	3C
2	EF-AET72467.1.10_10785_relaxed	CF-AKA64451.1.10_10622_relaxed	CF-ACK37388.1.10_10666_relaxed	mmseq	ACK37388.1.10_10666	183	96.5	0.92	10666	Rhinovirus A	3C
2	EF-AET72467.1.10_10785_relaxed	CF-AKA64451.1.10_10622_relaxed	CF-ACK37369.1.10_10637_relaxed	mmseq	ACK37369.1.10_10637	183	96.5	0.92	10637	Rhinovirus A	3C
2	EF-AET72467.1.10_10785_relaxed	CF-AKA64451.1.10_10622_relaxed	CF-AEP69150.1.10_10708_relaxed	mmseq	AEP69150.1.10_10708	183	95.7	0.92	10708	Rhinovirus A	3C
2	EF-AET72467.1.10_10785_relaxed	CF-AKA64451.1.10_10622_relaxed	CF-AJO54281.1.10_10784_relaxed	mmseq	AJO54281.1.10_10784	183	95	0.91	10784	Rhinovirus C	Protease; 3C
2	EF-AET72467.1.10_10785_relaxed	CF-AKA64451.1.10_10622_relaxed	CF-ACZ67658.1.1.9_10757_relaxed	mmseq	ACZ67658.1.1.9_10757	166	95.4	0.91	10757	Rhinovirus C	3C cysteine protease (picornain 3C); pfam00548
2	EF-AET72467.1.10_10785_relaxed	CF-AKA64451.1.10_10622_relaxed	CF-ACU00185.1.1.8_10750_relaxed	mmseq	ACU00185.1.1.8_10750	166	95.7	0.91	10750	Rhinovirus C	3C cysteine protease (picornain 3C); pfam00548
2	EF-AET72467.1.10_10785_relaxed	CF-AKA64451.1.10_10622_relaxed	CF-ABU62850.1.10_10748_relaxed	mmseq	ABU62850.1.10_10748	183	96	0.92	10748	Rhinovirus C	3C
2	EF-AET72467.1.10_10785_relaxed	CF-AKA64451.1.10_10622_relaxed	CF-ABK29455.2.10_10749_relaxed	mmseq	ABK29455.2.10_10749	183	95.8	0.92	10749	Rhinovirus C	3C
2	EF-AET72467.1.10_10785_relaxed	CF-AKA64451.1.10_10622_relaxed	CF-BAA24003.1.1.9_10589_relaxed	mmseq	BAA24003.1.1.9_10589	166	96.3	0.91	10589	Enterovirus E	3C cysteine protease (picornain 3C); pfam00548
2	EF-AET72467.1.10_10785_relaxed	CF-AKA64451.1.10_10622_relaxed	CF-AAZ73366.1.1.9_10590_relaxed	mmseq	AAZ73366.1.1.9_10590	166	96.2	0.92	10590	Enterovirus E	3C cysteine protease (picornain 3C); pfam00548
2	EF-AET72467.1.10_10785_relaxed	CF-AKA64451.1.10_10622_relaxed	CF-BAA24003.1.10_10589_relaxed	mmseq	BAA24003.1.10_10589	183	96.7	0.92	10589	Enterovirus E	Protease(3C)
2	EF-AET72467.1.10_10785_relaxed	CF-AKA64451.1.10_10622_relaxed	CF-ACK37417.1.10_10730_relaxed	mmseq	ACK37417.1.10_10730	182	95.5	0.91	10730	Rhinovirus B	3C
2	EF-AET72467.1.10_10785_relaxed	CF-AKA64451.1.10_10622_relaxed	CF-AMD82094.1.1.9_10610_relaxed	mmseq	AMD82094.1.1.9_10610	166	96.1	0.91	10610	Enterovirus G	3C cysteine protease (picornain 3C); pfam00548
2	EF-AET72467.1.10_10785_relaxed	CF-AKA64451.1.10_10622_relaxed	CF-AAL69636.2.1.9_10490_relaxed	mmseq	AAL69636.2.1.9_10490	166	95.3	0.9	10490	Enterovirus A	3C cysteine protease (picornain 3C); pfam00548
2	EF-AET72467.1.10_10785_relaxed	CF-AKA64451.1.10_10622_relaxed	CF-ANN47502.1.1.9_10487_relaxed	mmseq	ANN47502.1.1.9_10487	166	95.6	0.91	10487	Enterovirus A	3C cysteine protease (picornain 3C); pfam00548
2	EF-AET72467.1.10_10785_relaxed	CF-AKA64451.1.10_10622_relaxed	CF-AAR38849.1.1.9_10476_relaxed	mmseq	AAR38849.1.1.9_10476	166	95.6	0.91	10476	Enterovirus A	3C cysteine protease (picornain 3C); pfam00548
2	EF-AET72467.1.10_10785_relaxed	CF-AKA64451.1.10_10622_relaxed	CF-AAL69626.2.1.10_10488_relaxed	mmseq	AAL69626.2.1.10_10488	166	95	0.91	10488	Enterovirus A	3C cysteine protease (picornain 3C); pfam00548
2	EF-AET72467.1.10_10785_relaxed	CF-AKA64451.1.10_10622_relaxed	CF-AAR38846.1.10_10473_relaxed	mmseq	AAR38846.1.10_10473	183	95.9	0.92	10473	Enterovirus A	3C protein
2	EF-AET72467.1.10_10785_relaxed	CF-AKA64451.1.10_10622_relaxed	CF-AAR38847.1.10_10474_relaxed	mmseq	AAR38847.1.10_10474	183	96	0.92	10474	Enterovirus A	3C protein
2	EF-AET72467.1.10_10785_relaxed	CF-AKA64451.1.10_10622_relaxed	CF-ARM53611.1.1.11_10617_relaxed	mmseq	ARM53611.1.1.11_10617	166	96.2	0.92	10617	Enterovirus G	3C cysteine protease (picornain 3C); pfam00548
2	EF-AET72467.1.10_10785_relaxed	CF-AKA64451.1.10_10622_relaxed	CF-AAR38840.1.10_10467_relaxed	mmseq	AAR38840.1.10_10467	183	95.6	0.92	10467	Enterovirus A	3C protein
2	EF-AET72467.1.10_10785_relaxed	CF-AKA64451.1.10_10622_relaxed	CF-AAL69626.2.10_10488_relaxed	mmseq	AAL69626.2.10_10488	183	95.9	0.92	10488	Enterovirus A	3C
2	EF-AET72467.1.10_10785_relaxed	CF-AKA64451.1.10_10622_relaxed	CF-AAR38841.1.10_10468_relaxed	mmseq	AAR38841.1.10_10468	183	95.9	0.92	10468	Enterovirus A	3C protein
2	EF-AET72467.1.10_10785_relaxed	CF-AKA64451.1.10_10622_relaxed	CF-AAR38842.1.10_10469_relaxed	mmseq	AAR38842.1.10_10469	183	96	0.92	10469	Enterovirus A	3C protein
2	EF-AET72467.1.10_10785_relaxed	CF-AKA64451.1.10_10622_relaxed	CF-AAR38843.1.10_10470_relaxed	mmseq	AAR38843.1.10_10470	183	96.1	0.92	10470	Enterovirus A	3C protein
2	EF-AET72467.1.10_10785_relaxed	CF-AKA64451.1.10_10622_relaxed	CF-AAR38844.1.10_10471_relaxed	mmseq	AAR38844.1.10_10471	183	96	0.92	10471	Enterovirus A	3C protein
2	EF-AET72467.1.10_10785_relaxed	CF-AKA64451.1.10_10622_relaxed	CF-AAW30684.1.10_10481_relaxed	mmseq	AAW30684.1.10_10481	183	96.3	0.92	10481	Enterovirus A	3C
2	EF-AET72467.1.10_10785_relaxed	CF-AKA64451.1.10_10622_relaxed	CF-AAW30685.1.10_10482_relaxed	mmseq	AAW30685.1.10_10482	183	96.1	0.92	10482	Enterovirus A	3C
2	EF-AET72467.1.10_10785_relaxed	CF-AKA64451.1.10_10622_relaxed	CF-AAR38848.1.10_10475_relaxed	mmseq	AAR38848.1.10_10475	183	96	0.92	10475	Enterovirus A	3C protein
2	EF-AET72467.1.10_10785_relaxed	CF-AKA64451.1.10_10622_relaxed	CF-ACK37378.1.10_10649_relaxed	mmseq	ACK37378.1.10_10649	183	96.2	0.92	10649	Rhinovirus A	3C
2	EF-AET72467.1.10_10785_relaxed	CF-AKA64451.1.10_10622_relaxed	CF-ACK37382.1.10_10656_relaxed	mmseq	ACK37382.1.10_10656	183	95.7	0.92	10656	Rhinovirus A	3C
2	EF-AET72467.1.10_10785_relaxed	CF-AKA64451.1.10_10622_relaxed	CF-ABF51188.1.10_10690_relaxed	mmseq	ABF51188.1.10_10690	183	96.1	0.92	10690	Rhinovirus A	3C (P3-C)
2	EF-AET72467.1.10_10785_relaxed	CF-AKA64451.1.10_10622_relaxed	CF-ACK37401.1.10_10681_relaxed	mmseq	ACK37401.1.10_10681	183	95.7	0.92	10681	Rhinovirus A	3C
2	EF-AET72467.1.10_10785_relaxed	CF-AKA64451.1.10_10622_relaxed	CF-AJO54283.1.10_10764_relaxed	foldseek	AJO54283.1.10_10764	183	96.1	0.92	10764	Rhinovirus C	Protease; 3C
2	EF-AET72467.1.10_10785_relaxed	CF-AKA64451.1.10_10622_relaxed	CF-AJO54283.1.1.9_10764_relaxed	mmseq	AJO54283.1.1.9_10764	166	95.8	0.91	10764	Rhinovirus C	3C cysteine protease (picornain 3C); pfam00548
2	EF-AET72467.1.10_10785_relaxed	CF-AKA64451.1.10_10622_relaxed	CF-AAW30682.1.10_10479_relaxed	mmseq	AAW30682.1.10_10479	183	96.1	0.92	10479	Enterovirus A	3C
2	EF-AET72467.1.10_10785_relaxed	CF-AKA64451.1.10_10622_relaxed	CF-AGH70290.1.10_10579_relaxed	mmseq	AGH70290.1.10_10579	183	96.3	0.92	10579	Enterovirus C	3C
2	EF-AET72467.1.10_10785_relaxed	CF-AKA64451.1.10_10622_relaxed	CF-AAL69636.2.10_10490_relaxed	mmseq	AAL69636.2.10_10490	183	96	0.92	10490	Enterovirus A	3C
2	EF-AET72467.1.10_10785_relaxed	CF-AKA64451.1.10_10622_relaxed	CF-AAL69633.2.10_10489_relaxed	mmseq	AAL69633.2.10_10489	183	96.2	0.93	10489	Enterovirus A	3C
2	EF-AET72467.1.10_10785_relaxed	CF-AKA64451.1.10_10622_relaxed	CF-ANN47501.1.10_10484_relaxed	mmseq	ANN47501.1.10_10484	183	96.1	0.92	10484	Enterovirus A	3C
2	EF-AET72467.1.10_10785_relaxed	CF-AKA64451.1.10_10622_relaxed	CF-AAW30683.1.10_10480_relaxed	mmseq	AAW30683.1.10_10480	183	96.1	0.92	10480	Enterovirus A	3C
2	EF-AET72467.1.10_10785_relaxed	CF-AKA64451.1.10_10622_relaxed	CF-AAR38849.1.10_10476_relaxed	mmseq	AAR38849.1.10_10476	183	96	0.92	10476	Enterovirus A	3C protein
2	EF-AET72467.1.10_10785_relaxed	CF-AKA64451.1.10_10622_relaxed	CF-AAA50478.1.10_10477_relaxed	mmseq	AAA50478.1.10_10477	183	96.1	0.92	10477	Enterovirus A	3C
2	EF-AET72467.1.10_10785_relaxed	CF-AKA64451.1.10_10622_relaxed	CF-AAB39968.1.10_10478_relaxed	mmseq	AAB39968.1.10_10478	183	95.8	0.92	10478	Enterovirus A	3C
2	EF-AET72467.1.10_10785_relaxed	CF-AKA64451.1.10_10622_relaxed	CF-CDQ47775.1.1.9_10486_relaxed	mmseq	CDQ47775.1.1.9_10486	166	95.7	0.91	10486	Enterovirus A	3C cysteine protease (picornain 3C); pfam00548
2	EF-AET72467.1.10_10785_relaxed	CF-AKA64451.1.10_10622_relaxed	CF-AAQ73078.1.1.9_10512_relaxed	mmseq	AAQ73078.1.1.9_10512	166	95.5	0.9	10512	Enterovirus B	3C cysteine protease (picornain 3C); pfam00548
2	EF-AET72467.1.10_10785_relaxed	CF-AKA64451.1.10_10622_relaxed	CF-AAQ73078.1.10_10512_relaxed	mmseq	AAQ73078.1.10_10512	183	96.7	0.93	10512	Enterovirus B	3C
2	EF-AET72467.1.10_10785_relaxed	CF-AKA64451.1.10_10622_relaxed	CF-BAA18891.1.14_10585_relaxed	mmseq	BAA18891.1.14_10585	183	96.8	0.92	10585	Enterovirus D	Proteinase 3C
2	EF-AET72467.1.10_10785_relaxed	CF-AKA64451.1.10_10622_relaxed	CF-AKA64452.1.1.9_10623_relaxed	mmseq	AKA64452.1.1.9_10623	166	96.5	0.92	10623	Enterovirus I	3C cysteine protease (picornain 3C); pfam00548
2	EF-AET72467.1.10_10785_relaxed	CF-AKA64451.1.10_10622_relaxed	CF-AKA64452.1.10_10623_relaxed	mmseq	AKA64452.1.10_10623	183	97	0.93	10623	Enterovirus I	Protease 3C
2	EF-AET72467.1.10_10785_relaxed	CF-AKA64451.1.10_10622_relaxed	CF-AKA64451.1.1.9_10622_relaxed	mmseq	AKA64451.1.1.9_10622	166	96.6	0.92	10622	Enterovirus I	3C cysteine protease (picornain 3C); pfam00548
2	EF-AET72467.1.10_10785_relaxed	CF-AKA64451.1.10_10622_relaxed	CF-ABK88241.1.1.9_10586_relaxed	mmseq	ABK88241.1.1.9_10586	166	96	0.91	10586	Enterovirus D	3C cysteine protease (picornain 3C); pfam00548
2	EF-AET72467.1.10_10785_relaxed	CF-AKA64451.1.10_10622_relaxed	CF-ACK37428.1.1.9_10736_relaxed	mmseq	ACK37428.1.1.9_10736	165	95.3	0.9	10736	Rhinovirus B	3C cysteine protease (picornain 3C); pfam00548
2	EF-AET72467.1.10_10785_relaxed	CF-AKA64451.1.10_10622_relaxed	CF-ACK37442.1.1.9_10720_relaxed	mmseq	ACK37442.1.1.9_10720	165	95.2	0.91	10720	Rhinovirus B	3C cysteine protease (picornain 3C); pfam00548
2	EF-AET72467.1.10_10785_relaxed	CF-AKA64451.1.10_10622_relaxed	CF-ACK37409.1.1.9_10728_relaxed	mmseq	ACK37409.1.1.9_10728	165	96.3	0.91	10728	Rhinovirus B	3C cysteine protease (picornain 3C); pfam00548
2	EF-AET72467.1.10_10785_relaxed	CF-AKA64451.1.10_10622_relaxed	CF-ACK37418.1.10_10731_relaxed	mmseq	ACK37418.1.10_10731	182	96	0.91	10731	Rhinovirus B	3C
2	EF-AET72467.1.10_10785_relaxed	CF-AKA64451.1.10_10622_relaxed	CF-ACK37442.1.10_10720_relaxed	mmseq	ACK37442.1.10_10720	182	95.4	0.92	10720	Rhinovirus B	3C
2	EF-AET72467.1.10_10785_relaxed	CF-AKA64451.1.10_10622_relaxed	CF-AAQ73083.1.1.9_10517_relaxed	mmseq	AAQ73083.1.1.9_10517	166	96.1	0.91	10517	Enterovirus B	3C cysteine protease (picornain 3C); pfam00548
2	EF-AET72467.1.10_10785_relaxed	CF-AKA64451.1.10_10622_relaxed	CF-AAR38844.1.1.10_10471_relaxed	mmseq	AAR38844.1.1.10_10471	153	94.2	0.89	10471	Enterovirus A	3C cysteine protease (picornain 3C); pfam00548
2	EF-AET72467.1.10_10785_relaxed	CF-AKA64451.1.10_10622_relaxed	CF-BAA18891.1.1.9_10585_relaxed	mmseq	BAA18891.1.1.9_10585	166	96.1	0.91	10585	Enterovirus D	3C cysteine protease (picornain 3C); pfam00548
2	EF-AET72467.1.10_10785_relaxed	CF-AKA64451.1.10_10622_relaxed	CF-AAR38848.1.1.9_10475_relaxed	mmseq	AAR38848.1.1.9_10475	153	94.1	0.89	10475	Enterovirus A	3C cysteine protease (picornain 3C); pfam00548
2	EF-AET72467.1.10_10785_relaxed	CF-AKA64451.1.10_10622_relaxed	CF-ABK29455.2.1.9_10749_relaxed	mmseq	ABK29455.2.1.9_10749	166	95.7	0.91	10749	Rhinovirus C	3C cysteine protease (picornain 3C); pfam00548
2	EF-AET72467.1.10_10785_relaxed	CF-AKA64451.1.10_10622_relaxed	CF-AMB19798.1.1.8_10797_relaxed	mmseq	AMB19798.1.1.8_10797	166	95.8	0.91	10797	Rhinovirus C	3C cysteine protease (picornain 3C); pfam00548
2	EF-AET72467.1.10_10785_relaxed	CF-AKA64451.1.10_10622_relaxed	CF-AHA35211.1.1.8_10792_relaxed	mmseq	AHA35211.1.1.8_10792	166	95.2	0.9	10792	Rhinovirus C	3C cysteine protease (picornain 3C); pfam00548
2	EF-AET72467.1.10_10785_relaxed	CF-AKA64451.1.10_10622_relaxed	CF-ABU62848.1.10_10746_relaxed	mmseq	ABU62848.1.10_10746	183	95.3	0.92	10746	Rhinovirus C	3C
2	EF-AET72467.1.10_10785_relaxed	CF-AKA64451.1.10_10622_relaxed	CF-AJO54282.1.1.9_10765_relaxed	mmseq	AJO54282.1.1.9_10765	166	95.4	0.9	10765	Rhinovirus C	3C cysteine protease (picornain 3C); pfam00548
2	EF-AET72467.1.10_10785_relaxed	CF-AKA64451.1.10_10622_relaxed	CF-AER92563.1.10_10791_relaxed	mmseq	AER92563.1.10_10791	183	74.5	0.78	10791	Rhinovirus C	3C
2	EF-AET72467.1.10_10785_relaxed	CF-AKA64451.1.10_10622_relaxed	CF-AEE01039.1.10_10603_relaxed	mmseq	AEE01039.1.10_10603	183	96.8	0.93	10603	Enterovirus G	3C
2	EF-AET72467.1.10_10785_relaxed	CF-AKA64451.1.10_10622_relaxed	CF-CAA25444.1.10_10561_relaxed	mmseq	CAA25444.1.10_10561	183	96.1	0.91	10561	Enterovirus C	PROT
2	EF-AET72467.1.10_10785_relaxed	CF-AKA64451.1.10_10622_relaxed	CF-ABK88241.1.10_10586_relaxed	mmseq	ABK88241.1.10_10586	183	96.6	0.92	10586	Enterovirus D	3C protein
2	EF-AET72467.1.10_10785_relaxed	CF-AKA64451.1.10_10622_relaxed	CF-AAR98503.1.10_10583_relaxed	mmseq	AAR98503.1.10_10583	183	96.6	0.92	10583	Enterovirus D	3C protein
2	EF-AET72467.1.10_10785_relaxed	CF-AKA64451.1.10_10622_relaxed	CF-ANN02908.1.1.9_10593_relaxed	mmseq	ANN02908.1.1.9_10593	166	96.9	0.92	10593	Enterovirus E	3C cysteine protease (picornain 3C); pfam00548
2	EF-AET72467.1.10_10785_relaxed	CF-AKA64451.1.10_10622_relaxed	CF-AAM00274.1.1.9_10601_relaxed	mmseq	AAM00274.1.1.9_10601	166	96.2	0.92	10601	Enterovirus G	3C cysteine protease (picornain 3C); pfam00548
2	EF-AET72467.1.10_10785_relaxed	CF-AKA64451.1.10_10622_relaxed	CF-BAW98044.1.1.9_10600_relaxed	mmseq	BAW98044.1.1.9_10600	166	96.5	0.92	10600	Enterovirus F	3C cysteine protease (picornain 3C); pfam00548
2	EF-AET72467.1.10_10785_relaxed	CF-AKA64451.1.10_10622_relaxed	CF-AVJ35777.1.1.9_10607_relaxed	mmseq	AVJ35777.1.1.9_10607	166	96.3	0.91	10607	Enterovirus G	3C cysteine protease (picornain 3C); pfam00548
2	EF-AET72467.1.10_10785_relaxed	CF-AKA64451.1.10_10622_relaxed	CF-AAZ73369.1.1.9_10595_relaxed	mmseq	AAZ73369.1.1.9_10595	166	96.6	0.92	10595	Enterovirus F	3C cysteine protease (picornain 3C); pfam00548
2	EF-AET72467.1.10_10785_relaxed	CF-AKA64451.1.10_10622_relaxed	CF-AAZ73344.1.1.9_10594_relaxed	mmseq	AAZ73344.1.1.9_10594	166	96.7	0.92	10594	Enterovirus F	3C cysteine protease (picornain 3C); pfam00548
2	EF-AET72467.1.10_10785_relaxed	CF-AKA64451.1.10_10622_relaxed	CF-ALG04730.2.1.10_10608_relaxed	mmseq	ALG04730.2.1.10_10608	166	96.2	0.91	10608	Enterovirus G	3C cysteine protease (picornain 3C); pfam00548
2	EF-AET72467.1.10_10785_relaxed	CF-AKA64451.1.10_10622_relaxed	CF-AAM00276.1.1.9_10602_relaxed	mmseq	AAM00276.1.1.9_10602	166	96.3	0.91	10602	Enterovirus G	3C cysteine protease (picornain 3C); pfam00548
2	EF-AET72467.1.10_10785_relaxed	CF-AKA64451.1.10_10622_relaxed	CF-ANF04008.1.10_10620_relaxed	mmseq	ANF04008.1.10_10620	166	95.9	0.91	10620	Enterovirus G	3C
2	EF-AET72467.1.10_10785_relaxed	CF-AKA64451.1.10_10622_relaxed	CF-AEX93173.1.1.9_10604_relaxed	mmseq	AEX93173.1.1.9_10604	166	96.4	0.91	10604	Enterovirus G	3C cysteine protease (picornain 3C); pfam00548
2	EF-AET72467.1.10_10785_relaxed	CF-AKA64451.1.10_10622_relaxed	CF-AFQ55916.1.1.9_10606_relaxed	mmseq	AFQ55916.1.1.9_10606	166	96.1	0.91	10606	Enterovirus G	3C cysteine protease (picornain 3C); pfam00548
2	EF-AET72467.1.10_10785_relaxed	CF-AKA64451.1.10_10622_relaxed	CF-AMW87255.1.1.9_10632_relaxed	mmseq	AMW87255.1.1.9_10632	167	94.8	0.9	10632	Enterovirus L	3C cysteine protease (picornain 3C); pfam00548
2	EF-AET72467.1.10_10785_relaxed	CF-AKA64451.1.10_10622_relaxed	CF-AMW87255.1.10_10632_relaxed	mmseq	AMW87255.1.10_10632	184	95.4	0.91	10632	Enterovirus L	3C
2	EF-AET72467.1.10_10785_relaxed	CF-AKA64451.1.10_10622_relaxed	CF-ACK37380.1.10_10719_relaxed	mmseq	ACK37380.1.10_10719	182	96.1	0.92	10719	Rhinovirus B	3C
2	EF-AET72467.1.10_10785_relaxed	CF-AKA64451.1.10_10622_relaxed	CF-AAA45756.1.10_10717_relaxed	mmseq	AAA45756.1.10_10717	182	96.1	0.92	10717	Rhinovirus B	3C (protease)
2	EF-AET72467.1.10_10785_relaxed	CF-AKA64451.1.10_10622_relaxed	CF-ACK37420.1.10_10732_relaxed	mmseq	ACK37420.1.10_10732	182	96.1	0.92	10732	Rhinovirus B	3C
2	EF-AET72467.1.10_10785_relaxed	CF-AKA64451.1.10_10622_relaxed	CF-AAX47035.1.1.9_10536_relaxed	mmseq	AAX47035.1.1.9_10536	166	95.8	0.91	10536	Enterovirus B	3C cysteine protease (picornain 3C); pfam00548
2	EF-AET72467.1.10_10785_relaxed	CF-AKA64451.1.10_10622_relaxed	CF-AAD19342.1.1.9_10504_relaxed	mmseq	AAD19342.1.1.9_10504	166	95.6	0.91	10504	Enterovirus B	3C cysteine protease (picornain 3C); pfam00548
2	EF-AET72467.1.10_10785_relaxed	CF-AKA64451.1.10_10622_relaxed	CF-AAQ02684.1.1.9_10569_relaxed	mmseq	AAQ02684.1.1.9_10569	166	95.5	0.9	10569	Enterovirus C	3C cysteine protease (picornain 3C); pfam00548
2	EF-AET72467.1.10_10785_relaxed	CF-AKA64451.1.10_10622_relaxed	CF-AAC00531.1.1.9_10493_relaxed	mmseq	AAC00531.1.1.9_10493	166	95.5	0.91	10493	Enterovirus B	3C cysteine protease (picornain 3C); pfam00548
2	EF-AET72467.1.10_10785_relaxed	CF-AKA64451.1.10_10622_relaxed	CF-AAX47039.1.1.9_10540_relaxed	mmseq	AAX47039.1.1.9_10540	166	95.2	0.9	10540	Enterovirus B	3C cysteine protease (picornain 3C); pfam00548
2	EF-AET72467.1.10_10785_relaxed	CF-AKA64451.1.10_10622_relaxed	CF-AAQ73076.1.1.9_10510_relaxed	mmseq	AAQ73076.1.1.9_10510	166	95.6	0.91	10510	Enterovirus B	3C cysteine protease (picornain 3C); pfam00548
2	EF-AET72467.1.10_10785_relaxed	CF-AKA64451.1.10_10622_relaxed	CF-AEG42388.1.10_10739_relaxed	mmseq	AEG42388.1.10_10739	182	95.4	0.91	10739	Rhinovirus B	3C
2	EF-AET72467.1.10_10785_relaxed	CF-AKA64451.1.10_10622_relaxed	CF-ACK37444.1.10_10725_relaxed	mmseq	ACK37444.1.10_10725	182	96	0.92	10725	Rhinovirus B	3C
2	EF-AET72467.1.10_10785_relaxed	CF-AKA64451.1.10_10622_relaxed	CF-ACK37386.1.10_10723_relaxed	mmseq	ACK37386.1.10_10723	182	95.7	0.92	10723	Rhinovirus B	3C
2	EF-AET72467.1.10_10785_relaxed	CF-AKA64451.1.10_10622_relaxed	CF-ABF51182.1.10_10724_relaxed	mmseq	ABF51182.1.10_10724	182	96	0.91	10724	Rhinovirus B	3C (P3-C)
2	EF-AET72467.1.10_10785_relaxed	CF-AKA64451.1.10_10622_relaxed	CF-AFK65740.1.10_10740_relaxed	mmseq	AFK65740.1.10_10740	182	95.9	0.92	10740	Rhinovirus B	3C
2	EF-AET72467.1.10_10785_relaxed	CF-AKA64451.1.10_10622_relaxed	CF-AEP69156.1.10_10741_relaxed	mmseq	AEP69156.1.10_10741	182	96	0.92	10741	Rhinovirus B	3C
2	EF-AET72467.1.10_10785_relaxed	CF-AKA64451.1.10_10622_relaxed	CF-ABF51180.1.10_10716_relaxed	mmseq	ABF51180.1.10_10716	182	96.1	0.92	10716	Rhinovirus B	3C (P3-C)
2	EF-AET72467.1.10_10785_relaxed	CF-AKA64451.1.10_10622_relaxed	CF-AFK65740.1.1.9_10740_relaxed	mmseq	AFK65740.1.1.9_10740	165	95.3	0.9	10740	Rhinovirus B	3C cysteine protease (picornain 3C); pfam00548
2	EF-AET72467.1.10_10785_relaxed	CF-AKA64451.1.10_10622_relaxed	CF-ACK37393.1.1.9_10742_relaxed	mmseq	ACK37393.1.1.9_10742	165	95.9	0.91	10742	Rhinovirus B	3C cysteine protease (picornain 3C); pfam00548
2	EF-AET72467.1.10_10785_relaxed	CF-AKA64451.1.10_10622_relaxed	CF-ALG04780.2.1.9_10609_relaxed	mmseq	ALG04780.2.1.9_10609	166	96.2	0.91	10609	Enterovirus G	3C cysteine protease (picornain 3C); pfam00548
2	EF-AET72467.1.10_10785_relaxed	CF-AKA64451.1.10_10622_relaxed	CF-AFK66746.1.1.9_10605_relaxed	mmseq	AFK66746.1.1.9_10605	166	96.3	0.91	10605	Enterovirus G	3C cysteine protease (picornain 3C); pfam00548
2	EF-AET72467.1.10_10785_relaxed	CF-AKA64451.1.10_10622_relaxed	CF-ACK37393.1.10_10742_relaxed	mmseq	ACK37393.1.10_10742	182	96	0.92	10742	Rhinovirus B	3C
2	EF-AET72467.1.10_10785_relaxed	CF-AKA64451.1.10_10622_relaxed	CF-ACK37409.1.10_10728_relaxed	mmseq	ACK37409.1.10_10728	182	96.4	0.92	10728	Rhinovirus B	3C
2	EF-AET72467.1.10_10785_relaxed	CF-AKA64451.1.10_10622_relaxed	CF-ACK37425.1.10_10734_relaxed	mmseq	ACK37425.1.10_10734	182	95.5	0.91	10734	Rhinovirus B	3C
2	EF-AET72467.1.10_10785_relaxed	CF-AKA64451.1.10_10622_relaxed	CF-ABF51183.1.10_10727_relaxed	mmseq	ABF51183.1.10_10727	182	96.1	0.91	10727	Rhinovirus B	3C (P3-C)
2	EF-AET72467.1.10_10785_relaxed	CF-AKA64451.1.10_10622_relaxed	CF-ABF51184.1.1.9_10714_relaxed	mmseq	ABF51184.1.1.9_10714	165	95.7	0.91	10714	Rhinovirus B	3C cysteine protease (picornain 3C); pfam00548
2	EF-AET72467.1.10_10785_relaxed	CF-AKA64451.1.10_10622_relaxed	CF-AEG42388.1.1.9_10739_relaxed	mmseq	AEG42388.1.1.9_10739	165	95.2	0.9	10739	Rhinovirus B	3C cysteine protease (picornain 3C); pfam00548
2	EF-AET72467.1.10_10785_relaxed	CF-AKA64451.1.10_10622_relaxed	CF-ACK37368.1.1.9_10715_relaxed	mmseq	ACK37368.1.1.9_10715	165	95.8	0.91	10715	Rhinovirus B	3C cysteine protease (picornain 3C); pfam00548
2	EF-AET72467.1.10_10785_relaxed	CF-AKA64451.1.10_10622_relaxed	CF-ABF51183.1.1.9_10727_relaxed	mmseq	ABF51183.1.1.9_10727	165	95.8	0.91	10727	Rhinovirus B	3C cysteine protease (picornain 3C); pfam00548
2	EF-AET72467.1.10_10785_relaxed	CF-AKA64451.1.10_10622_relaxed	CF-ACK37424.1.1.9_10733_relaxed	mmseq	ACK37424.1.1.9_10733	165	95.7	0.91	10733	Rhinovirus B	3C cysteine protease (picornain 3C); pfam00548
2	EF-AET72467.1.10_10785_relaxed	CF-AKA64451.1.10_10622_relaxed	CF-ABF51181.1.1.9_10721_relaxed	mmseq	ABF51181.1.1.9_10721	165	95.1	0.91	10721	Rhinovirus B	3C cysteine protease (picornain 3C); pfam00548
2	EF-AET72467.1.10_10785_relaxed	CF-AKA64451.1.10_10622_relaxed	CF-ABO69381.1.1.9_10735_relaxed	mmseq	ABO69381.1.1.9_10735	165	95.1	0.9	10735	Rhinovirus B	3C cysteine protease (picornain 3C); pfam00548
2	EF-AET72467.1.10_10785_relaxed	CF-AKA64451.1.10_10622_relaxed	CF-ACK37425.1.1.9_10734_relaxed	mmseq	ACK37425.1.1.9_10734	165	95.3	0.9	10734	Rhinovirus B	3C cysteine protease (picornain 3C); pfam00548
2	EF-AET72467.1.10_10785_relaxed	CF-AKA64451.1.10_10622_relaxed	CF-ABO69379.1.1.9_10722_relaxed	mmseq	ABO69379.1.1.9_10722	165	95.5	0.9	10722	Rhinovirus B	3C cysteine protease (picornain 3C); pfam00548
2	EF-AET72467.1.10_10785_relaxed	CF-AKA64451.1.10_10622_relaxed	CF-ABF51179.1.1.9_10713_relaxed	mmseq	ABF51179.1.1.9_10713	165	95.7	0.91	10713	Rhinovirus B	3C cysteine protease (picornain 3C); pfam00548
2	EF-AET72467.1.10_10785_relaxed	CF-AKA64451.1.10_10622_relaxed	CF-AIK23442.1.1.5_10929_relaxed	mmseq	AIK23442.1.1.5_10929	164	86.9	0.84	10929	Avisivirus C	3C cysteine protease (picornain 3C); pfam00548
2	EF-AET72467.1.10_10785_relaxed	CF-AKA64451.1.10_10622_relaxed	CF-AGH06056.1.9_10927_relaxed	mmseq	AGH06056.1.9_10927	178	91.4	0.89	10927	Avisivirus A	3C
2	EF-AET72467.1.10_10785_relaxed	CF-AKA64451.1.10_10622_relaxed	CF-ACK37386.1.1.9_10723_relaxed	mmseq	ACK37386.1.1.9_10723	165	95.7	0.9	10723	Rhinovirus B	3C cysteine protease (picornain 3C); pfam00548
2	EF-AET72467.1.10_10785_relaxed	CF-AKA64451.1.10_10622_relaxed	CF-ACK37407.1.1.9_10726_relaxed	mmseq	ACK37407.1.1.9_10726	165	95.9	0.91	10726	Rhinovirus B	3C cysteine protease (picornain 3C); pfam00548
2	EF-AET72467.1.10_10785_relaxed	CF-AKA64451.1.10_10622_relaxed	CF-ACK37417.1.1.9_10730_relaxed	mmseq	ACK37417.1.1.9_10730	165	95.6	0.9	10730	Rhinovirus B	3C cysteine protease (picornain 3C); pfam00548
2	EF-AET72467.1.10_10785_relaxed	CF-AKA64451.1.10_10622_relaxed	CF-ACK37411.1.1.9_10729_relaxed	mmseq	ACK37411.1.1.9_10729	165	95.3	0.9	10729	Rhinovirus B	3C cysteine protease (picornain 3C); pfam00548
2	EF-AET72467.1.10_10785_relaxed	CF-AKA64451.1.10_10622_relaxed	CF-ACK37420.1.1.9_10732_relaxed	mmseq	ACK37420.1.1.9_10732	165	96	0.9	10732	Rhinovirus B	3C cysteine protease (picornain 3C); pfam00548
2	EF-AET72467.1.10_10785_relaxed	CF-AKA64451.1.10_10622_relaxed	CF-ACK37418.1.1.9_10731_relaxed	mmseq	ACK37418.1.1.9_10731	165	95.7	0.91	10731	Rhinovirus B	3C cysteine protease (picornain 3C); pfam00548
2	EF-AET72467.1.10_10785_relaxed	CF-AKA64451.1.10_10622_relaxed	CF-AAQ73092.1.1.9_10526_relaxed	mmseq	AAQ73092.1.1.9_10526	166	95.6	0.91	10526	Enterovirus B	3C cysteine protease (picornain 3C); pfam00548
2	EF-AET72467.1.10_10785_relaxed	CF-AKA64451.1.10_10622_relaxed	CF-AAA46914.1.1.9_10560_relaxed	mmseq	AAA46914.1.1.9_10560	166	95.9	0.91	10560	Enterovirus C	3C cysteine protease (picornain 3C); pfam00548
2	EF-AET72467.1.10_10785_relaxed	CF-AKA64451.1.10_10622_relaxed	CF-BAA00518.1.1.9_10498_relaxed	mmseq	BAA00518.1.1.9_10498	166	95.6	0.91	10498	Enterovirus B	3C cysteine protease (picornain 3C); pfam00548
2	EF-AET72467.1.10_10785_relaxed	CF-AKA64451.1.10_10622_relaxed	CF-AAQ73088.1.1.9_10522_relaxed	mmseq	AAQ73088.1.1.9_10522	166	95.7	0.91	10522	Enterovirus B	3C cysteine protease (picornain 3C); pfam00548
2	EF-AET72467.1.10_10785_relaxed	CF-AKA64451.1.10_10622_relaxed	CF-ACK37428.1.10_10736_relaxed	mmseq	ACK37428.1.10_10736	182	95.7	0.92	10736	Rhinovirus B	3C
2	EF-AET72467.1.10_10785_relaxed	CF-AKA64451.1.10_10622_relaxed	CF-ACK37407.1.10_10726_relaxed	mmseq	ACK37407.1.10_10726	182	96.1	0.92	10726	Rhinovirus B	3C
2	EF-AET72467.1.10_10785_relaxed	CF-AKA64451.1.10_10622_relaxed	CF-ABF51184.1.10_10714_relaxed	mmseq	ABF51184.1.10_10714	182	96.3	0.92	10714	Rhinovirus B	3C (P3-C)
2	EF-AET72467.1.10_10785_relaxed	CF-AKA64451.1.10_10622_relaxed	CF-ACK37411.1.10_10729_relaxed	mmseq	ACK37411.1.10_10729	182	95.7	0.92	10729	Rhinovirus B	3C
2	EF-AET72467.1.10_10785_relaxed	CF-AKA64451.1.10_10622_relaxed	CF-ALG04780.2.10_10609_relaxed	mmseq	ALG04780.2.10_10609	183	96.8	0.92	10609	Enterovirus G	3C
2	EF-AET72467.1.10_10785_relaxed	CF-AKA64451.1.10_10622_relaxed	CF-ARM53611.1.11_10617_relaxed	mmseq	ARM53611.1.11_10617	183	96.8	0.92	10617	Enterovirus G	3C
2	EF-AET72467.1.10_10785_relaxed	CF-AKA64451.1.10_10622_relaxed	CF-AFR46521.1.1.9_10581_relaxed	mmseq	AFR46521.1.1.9_10581	166	95.7	0.9	10581	Enterovirus C	3C cysteine protease (picornain 3C); pfam00548
2	EF-AET72467.1.10_10785_relaxed	CF-AKA64451.1.10_10622_relaxed	CF-ABV25904.1.10_10483_relaxed	mmseq	ABV25904.1.10_10483	183	96	0.92	10483	Enterovirus A	3C
2	EF-AET72467.1.10_10785_relaxed	CF-AKA64451.1.10_10622_relaxed	CF-AAL69622.2.1.9_10491_relaxed	mmseq	AAL69622.2.1.9_10491	166	95.3	0.9	10491	Enterovirus A	3C cysteine protease (picornain 3C); pfam00548
2	EF-AET72467.1.10_10785_relaxed	CF-AKA64451.1.10_10622_relaxed	CF-ACJ66736.1.1.9_10625_relaxed	mmseq	ACJ66736.1.1.9_10625	166	95.5	0.9	10625	Enterovirus J	3C cysteine protease (picornain 3C); pfam00548
2	EF-AET72467.1.10_10785_relaxed	CF-AKA64451.1.10_10622_relaxed	CF-AAL69633.2.1.9_10489_relaxed	mmseq	AAL69633.2.1.9_10489	166	95.7	0.91	10489	Enterovirus A	3C cysteine protease (picornain 3C); pfam00548
2	EF-AET72467.1.10_10785_relaxed	CF-AKA64451.1.10_10622_relaxed	CF-AAR38841.1.1.9_10468_relaxed	mmseq	AAR38841.1.1.9_10468	166	95.4	0.91	10468	Enterovirus A	3C cysteine protease (picornain 3C); pfam00548
2	EF-AET72467.1.10_10785_relaxed	CF-AKA64451.1.10_10622_relaxed	CF-AAR38842.1.1.9_10469_relaxed	mmseq	AAR38842.1.1.9_10469	166	95.6	0.91	10469	Enterovirus A	3C cysteine protease (picornain 3C); pfam00548
2	EF-AET72467.1.10_10785_relaxed	CF-AKA64451.1.10_10622_relaxed	CF-AAL69638.2.10_10624_relaxed	mmseq	AAL69638.2.10_10624	183	96.4	0.92	10624	Enterovirus J	3C
2	EF-AET72467.1.10_10785_relaxed	CF-AKA64451.1.10_10622_relaxed	CF-AAL69631.2.10_10621_relaxed	mmseq	AAL69631.2.10_10621	183	96.2	0.92	10621	Enterovirus H	3C
2	EF-AET72467.1.10_10785_relaxed	CF-AKA64451.1.10_10622_relaxed	CF-ANN47502.1.10_10487_relaxed	mmseq	ANN47502.1.10_10487	183	96.3	0.92	10487	Enterovirus A	3C
2	EF-AET72467.1.10_10785_relaxed	CF-AKA64451.1.10_10622_relaxed	CF-AAQ02675.1.1.9_10562_relaxed	mmseq	AAQ02675.1.1.9_10562	166	95.9	0.91	10562	Enterovirus C	3C cysteine protease (picornain 3C); pfam00548
2	EF-AET72467.1.10_10785_relaxed	CF-AKA64451.1.10_10622_relaxed	CF-AFV92902.1.1.9_10582_relaxed	mmseq	AFV92902.1.1.9_10582	166	95.8	0.91	10582	Enterovirus C	3C cysteine protease (picornain 3C); pfam00548
2	EF-AET72467.1.10_10785_relaxed	CF-AKA64451.1.10_10622_relaxed	CF-AFQ62099.1.1.9_10580_relaxed	mmseq	AFQ62099.1.1.9_10580	166	95.9	0.91	10580	Enterovirus C	3C cysteine protease (picornain 3C); pfam00548
2	EF-AET72467.1.10_10785_relaxed	CF-AKA64451.1.10_10622_relaxed	CF-AAQ02681.1.1.9_10567_relaxed	mmseq	AAQ02681.1.1.9_10567	166	95.9	0.9	10567	Enterovirus C	3C cysteine protease (picornain 3C); pfam00548
2	EF-AET72467.1.10_10785_relaxed	CF-AKA64451.1.10_10622_relaxed	CF-AAZ73368.1.1.9_10596_relaxed	mmseq	AAZ73368.1.1.9_10596	166	96.7	0.92	10596	Enterovirus F	3C cysteine protease (picornain 3C); pfam00548
2	EF-AET72467.1.10_10785_relaxed	CF-AKA64451.1.10_10622_relaxed	CF-AIK23442.1.9_10929_relaxed	foldseek	AIK23442.1.9_10929	176	92.7	0.91	10929	Avisivirus C	3C
2	EF-AET72467.1.10_10785_relaxed	CF-AKA64451.1.10_10622_relaxed	CF-AIK23441.1.9_10928_relaxed	mmseq	AIK23441.1.9_10928	178	89.8	0.89	10928	Avisivirus B	3C
2	EF-AET72467.1.10_10785_relaxed	CF-AKA64451.1.10_10622_relaxed	CF-ABM54550.1.10_10573_relaxed	mmseq	ABM54550.1.10_10573	183	96.3	0.92	10573	Enterovirus C	3c
2	EF-AET72467.1.10_10785_relaxed	CF-AKA64451.1.10_10622_relaxed	CF-AAQ02681.1.10_10567_relaxed	mmseq	AAQ02681.1.10_10567	183	96.2	0.92	10567	Enterovirus C	3C
2	EF-AET72467.1.10_10785_relaxed	CF-AKA64451.1.10_10622_relaxed	CF-AAQ73083.1.10_10517_relaxed	mmseq	AAQ73083.1.10_10517	183	96.7	0.93	10517	Enterovirus B	3C
2	EF-AET72467.1.10_10785_relaxed	CF-AKA64451.1.10_10622_relaxed	CF-AAQ02679.1.10_10566_relaxed	mmseq	AAQ02679.1.10_10566	183	96.1	0.91	10566	Enterovirus C	3C
2	EF-AET72467.1.10_10785_relaxed	CF-AKA64451.1.10_10622_relaxed	CF-AFV92902.1.10_10582_relaxed	mmseq	AFV92902.1.10_10582	183	96.4	0.92	10582	Enterovirus C	3C
2	EF-AET72467.1.10_10785_relaxed	CF-AKA64451.1.10_10622_relaxed	CF-ACJ66736.1.10_10625_relaxed	mmseq	ACJ66736.1.10_10625	183	96.5	0.92	10625	Enterovirus J	3C
2	EF-AET72467.1.10_10785_relaxed	CF-AKA64451.1.10_10622_relaxed	CF-AAQ02676.1.10_10563_relaxed	mmseq	AAQ02676.1.10_10563	183	96.1	0.91	10563	Enterovirus C	3C
2	EF-AET72467.1.10_10785_relaxed	CF-AKA64451.1.10_10622_relaxed	CF-AAR38845.1.10_10472_relaxed	mmseq	AAR38845.1.10_10472	183	95.9	0.92	10472	Enterovirus A	3C protein
2	EF-AET72467.1.10_10785_relaxed	CF-AKA64451.1.10_10622_relaxed	CF-AAA50478.1.1.9_10477_relaxed	mmseq	AAA50478.1.1.9_10477	166	95.6	0.91	10477	Enterovirus A	3C cysteine protease (picornain 3C); pfam00548
2	EF-AET72467.1.10_10785_relaxed	CF-AKA64451.1.10_10622_relaxed	CF-AAW30684.1.1.9_10481_relaxed	mmseq	AAW30684.1.1.9_10481	166	95.5	0.91	10481	Enterovirus A	3C cysteine protease (picornain 3C); pfam00548
2	EF-AET72467.1.10_10785_relaxed	CF-AKA64451.1.10_10622_relaxed	CF-ABV25904.1.1.9_10483_relaxed	mmseq	ABV25904.1.1.9_10483	166	95.5	0.91	10483	Enterovirus A	3C cysteine protease (picornain 3C); pfam00548
2	EF-AET72467.1.10_10785_relaxed	CF-AKA64451.1.10_10622_relaxed	CF-AAW30682.1.1.9_10479_relaxed	mmseq	AAW30682.1.1.9_10479	166	95.5	0.91	10479	Enterovirus A	3C cysteine protease (picornain 3C); pfam00548
2	EF-AET72467.1.10_10785_relaxed	CF-AKA64451.1.10_10622_relaxed	CF-ADK22846.1.10_10578_relaxed	mmseq	ADK22846.1.10_10578	183	96.4	0.92	10578	Enterovirus C	3C
2	EF-AET72467.1.10_10785_relaxed	CF-AKA64451.1.10_10622_relaxed	CF-AFS33290.1.10_10577_relaxed	mmseq	AFS33290.1.10_10577	183	96.2	0.92	10577	Enterovirus C	3C
2	EF-AET72467.1.10_10785_relaxed	CF-AKA64451.1.10_10622_relaxed	CF-ABF51179.1.10_10713_relaxed	mmseq	ABF51179.1.10_10713	182	95.7	0.92	10713	Rhinovirus B	3C (P3-C)
2	EF-AET72467.1.10_10785_relaxed	CF-AKA64451.1.10_10622_relaxed	CF-AAQ02677.1.1.9_10564_relaxed	mmseq	AAQ02677.1.1.9_10564	166	95.7	0.91	10564	Enterovirus C	3C cysteine protease (picornain 3C); pfam00548
2	EF-AET72467.1.10_10785_relaxed	CF-AKA64451.1.10_10622_relaxed	CF-AAQ02677.1.10_10564_relaxed	mmseq	AAQ02677.1.10_10564	183	96	0.91	10564	Enterovirus C	3C
2	EF-AET72467.1.10_10785_relaxed	CF-AKA64451.1.10_10622_relaxed	CF-AHE93351.1.1.9_10552_relaxed	mmseq	AHE93351.1.1.9_10552	166	95.2	0.9	10552	Enterovirus B	3C cysteine protease (picornain 3C); pfam00548
2	EF-AET72467.1.10_10785_relaxed	CF-AKA64451.1.10_10622_relaxed	CF-AAR38843.1.1.9_10470_relaxed	mmseq	AAR38843.1.1.9_10470	153	94.5	0.89	10470	Enterovirus A	3C cysteine protease (picornain 3C); pfam00548
2	EF-AET72467.1.10_10785_relaxed	CF-AKA64451.1.10_10622_relaxed	CF-AAB39968.1.1.9_10478_relaxed	mmseq	AAB39968.1.1.9_10478	153	94.1	0.89	10478	Enterovirus A	3C cysteine protease (picornain 3C); pfam00548
2	EF-AET72467.1.10_10785_relaxed	CF-AKA64451.1.10_10622_relaxed	CF-ANN47501.1.1.9_10484_relaxed	mmseq	ANN47501.1.1.9_10484	153	94.4	0.89	10484	Enterovirus A	3C cysteine protease (picornain 3C); pfam00548
2	EF-AET72467.1.10_10785_relaxed	CF-AKA64451.1.10_10622_relaxed	CF-AAR38840.1.1.9_10467_relaxed	mmseq	AAR38840.1.1.9_10467	166	95.2	0.9	10467	Enterovirus A	3C cysteine protease (picornain 3C); pfam00548
2	EF-AET72467.1.10_10785_relaxed	CF-AKA64451.1.10_10622_relaxed	CF-AAR38847.1.1.9_10474_relaxed	mmseq	AAR38847.1.1.9_10474	153	94.2	0.89	10474	Enterovirus A	3C cysteine protease (picornain 3C); pfam00548
2	EF-AET72467.1.10_10785_relaxed	CF-AKA64451.1.10_10622_relaxed	CF-AAA46912.1.1.9_10558_relaxed	mmseq	AAA46912.1.1.9_10558	166	95.5	0.91	10558	Enterovirus C	3C cysteine protease (picornain 3C); pfam00548
2	EF-AET72467.1.10_10785_relaxed	CF-AKA64451.1.10_10622_relaxed	CF-AAX47039.1.10_10540_relaxed	mmseq	AAX47039.1.10_10540	183	96.6	0.93	10540	Enterovirus B	3C
2	EF-AET72467.1.10_10785_relaxed	CF-AKA64451.1.10_10622_relaxed	CF-AAQ73081.1.10_10516_relaxed	mmseq	AAQ73081.1.10_10516	183	96.7	0.93	10516	Enterovirus B	3C
2	EF-AET72467.1.10_10785_relaxed	CF-AKA64451.1.10_10622_relaxed	CF-AAQ73087.1.10_10521_relaxed	mmseq	AAQ73087.1.10_10521	183	96.7	0.93	10521	Enterovirus B	3C
2	EF-AET72467.1.10_10785_relaxed	CF-AKA64451.1.10_10622_relaxed	CF-CAD38168.2.10_10532_relaxed	mmseq	CAD38168.2.10_10532	183	96.6	0.92	10532	Enterovirus B	3C protease
2	EF-AET72467.1.10_10785_relaxed	CF-AKA64451.1.10_10622_relaxed	CF-AAX47044.1.10_10548_relaxed	mmseq	AAX47044.1.10_10548	183	96.6	0.93	10548	Enterovirus B	3C
2	EF-AET72467.1.10_10785_relaxed	CF-AKA64451.1.10_10622_relaxed	CF-AAQ73093.1.10_10527_relaxed	mmseq	AAQ73093.1.10_10527	183	96.6	0.93	10527	Enterovirus B	3C
2	EF-AET72467.1.10_10785_relaxed	CF-AKA64451.1.10_10622_relaxed	CF-ABK41189.1.10_10547_relaxed	mmseq	ABK41189.1.10_10547	183	96.7	0.93	10547	Enterovirus B	3C
2	EF-AET72467.1.10_10785_relaxed	CF-AKA64451.1.10_10622_relaxed	CF-BAG70420.1.10_10550_relaxed	mmseq	BAG70420.1.10_10550	183	96.6	0.93	10550	Enterovirus B	3C
2	EF-AET72467.1.10_10785_relaxed	CF-AKA64451.1.10_10622_relaxed	CF-BAA00518.1.10_10498_relaxed	mmseq	BAA00518.1.10_10498	183	96.6	0.92	10498	Enterovirus B	3C protein
2	EF-AET72467.1.10_10785_relaxed	CF-AKA64451.1.10_10622_relaxed	CF-AAC63944.2.10_10499_relaxed	mmseq	AAC63944.2.10_10499	183	96.6	0.92	10499	Enterovirus B	P3C
2	EF-AET72467.1.10_10785_relaxed	CF-AKA64451.1.10_10622_relaxed	CF-AAT65964.1.1.9_10531_relaxed	mmseq	AAT65964.1.1.9_10531	166	95.2	0.9	10531	Enterovirus B	3C cysteine protease (picornain 3C); pfam00548
2	EF-AET72467.1.10_10785_relaxed	CF-AKA64451.1.10_10622_relaxed	CF-ABM54551.1.1.9_10571_relaxed	mmseq	ABM54551.1.1.9_10571	166	95.7	0.9	10571	Enterovirus C	3C cysteine protease (picornain 3C); pfam00548
2	EF-AET72467.1.10_10785_relaxed	CF-AKA64451.1.10_10622_relaxed	CF-AAQ73081.1.1.9_10516_relaxed	mmseq	AAQ73081.1.1.9_10516	166	95.6	0.91	10516	Enterovirus B	3C cysteine protease (picornain 3C); pfam00548
2	EF-AET72467.1.10_10785_relaxed	CF-AKA64451.1.10_10622_relaxed	CF-AAX47034.1.1.9_10535_relaxed	mmseq	AAX47034.1.1.9_10535	166	95.6	0.91	10535	Enterovirus B	3C cysteine protease (picornain 3C); pfam00548
2	EF-AET72467.1.10_10785_relaxed	CF-AKA64451.1.10_10622_relaxed	CF-AAC00531.1.10_10493_relaxed	mmseq	AAC00531.1.10_10493	183	96.6	0.92	10493	Enterovirus B	3C
2	EF-AET72467.1.10_10785_relaxed	CF-AKA64451.1.10_10622_relaxed	CF-AAQ02676.1.1.9_10563_relaxed	mmseq	AAQ02676.1.1.9_10563	166	95.6	0.9	10563	Enterovirus C	3C cysteine protease (picornain 3C); pfam00548
2	EF-AET72467.1.10_10785_relaxed	CF-AKA64451.1.10_10622_relaxed	CF-AAQ73085.1.1.9_10519_relaxed	mmseq	AAQ73085.1.1.9_10519	166	95.6	0.91	10519	Enterovirus B	3C cysteine protease (picornain 3C); pfam00548
2	EF-AET72467.1.10_10785_relaxed	CF-AKA64451.1.10_10622_relaxed	CF-AAQ73093.1.1.9_10527_relaxed	mmseq	AAQ73093.1.1.9_10527	166	95.6	0.91	10527	Enterovirus B	3C cysteine protease (picornain 3C); pfam00548
2	EF-AET72467.1.10_10785_relaxed	CF-AKA64451.1.10_10622_relaxed	CF-AAX47036.1.1.9_10537_relaxed	mmseq	AAX47036.1.1.9_10537	166	95.6	0.91	10537	Enterovirus B	3C cysteine protease (picornain 3C); pfam00548
2	EF-AET72467.1.10_10785_relaxed	CF-AKA64451.1.10_10622_relaxed	CF-AAX47037.1.1.9_10538_relaxed	mmseq	AAX47037.1.1.9_10538	166	96	0.91	10538	Enterovirus B	3C cysteine protease (picornain 3C); pfam00548
2	EF-AET72467.1.10_10785_relaxed	CF-AKA64451.1.10_10622_relaxed	CF-AAQ73097.1.1.9_10528_relaxed	mmseq	AAQ73097.1.1.9_10528	166	95.6	0.91	10528	Enterovirus B	3C cysteine protease (picornain 3C); pfam00548
2	EF-AET72467.1.10_10785_relaxed	CF-AKA64451.1.10_10622_relaxed	CF-CAA29172.1.1.9_10495_relaxed	mmseq	CAA29172.1.1.9_10495	166	95.8	0.91	10495	Enterovirus B	3C cysteine protease (picornain 3C); pfam00548
2	EF-AET72467.1.10_10785_relaxed	CF-AKA64451.1.10_10622_relaxed	CF-BAG70419.1.1.9_10546_relaxed	mmseq	BAG70419.1.1.9_10546	166	95.2	0.9	10546	Enterovirus B	3C cysteine protease (picornain 3C); pfam00548
2	EF-AET72467.1.10_10785_relaxed	CF-AKA64451.1.10_10622_relaxed	CF-CAA24461.1.1.9_10556_relaxed	mmseq	CAA24461.1.1.9_10556	166	95.8	0.91	10556	Enterovirus C	3C cysteine protease (picornain 3C); pfam00548
2	EF-AET72467.1.10_10785_relaxed	CF-AKA64451.1.10_10622_relaxed	CF-AIM19469.1.1.9_10544_relaxed	mmseq	AIM19469.1.1.9_10544	166	95.7	0.91	10544	Enterovirus B	3C cysteine protease (picornain 3C); pfam00548
2	EF-AET72467.1.10_10785_relaxed	CF-AKA64451.1.10_10622_relaxed	CF-AAB59927.1.1.9_10492_relaxed	mmseq	AAB59927.1.1.9_10492	166	95.5	0.91	10492	Enterovirus B	3C cysteine protease (picornain 3C); pfam00548
2	EF-AET72467.1.10_10785_relaxed	CF-AKA64451.1.10_10622_relaxed	CF-ABK41189.1.1.9_10547_relaxed	mmseq	ABK41189.1.1.9_10547	166	95.7	0.91	10547	Enterovirus B	3C cysteine protease (picornain 3C); pfam00548
2	EF-AET72467.1.10_10785_relaxed	CF-AKA64451.1.10_10622_relaxed	CF-AAQ73082.1.1.9_10501_relaxed	mmseq	AAQ73082.1.1.9_10501	166	95.5	0.9	10501	Enterovirus B	3C cysteine protease (picornain 3C); pfam00548
2	EF-AET72467.1.10_10785_relaxed	CF-AKA64451.1.10_10622_relaxed	CF-AAF21971.1.1.9_10496_relaxed	mmseq	AAF21971.1.1.9_10496	166	95.6	0.91	10496	Enterovirus B	3C cysteine protease (picornain 3C); pfam00548
2	EF-AET72467.1.10_10785_relaxed	CF-AKA64451.1.10_10622_relaxed	CF-AAQ02680.1.1.9_10565_relaxed	mmseq	AAQ02680.1.1.9_10565	166	95.4	0.9	10565	Enterovirus C	3C cysteine protease (picornain 3C); pfam00548
2	EF-AET72467.1.10_10785_relaxed	CF-AKA64451.1.10_10622_relaxed	CF-AAR38845.1.1.9_10472_relaxed	mmseq	AAR38845.1.1.9_10472	153	93.8	0.89	10472	Enterovirus A	3C cysteine protease (picornain 3C); pfam00548
2	EF-AET72467.1.10_10785_relaxed	CF-AKA64451.1.10_10622_relaxed	CF-AAQ73092.1.10_10526_relaxed	mmseq	AAQ73092.1.10_10526	183	96.7	0.93	10526	Enterovirus B	3C
3	CF-AFP96991.1.2_10938_relaxed	CF-BAS29593.1.4_10461_relaxed	CF-UDN67415.1_5152_relaxed	foldseek	UDN67415.1_5152	237	77.2	0.73	5152	Cyclovirus prihor	Product: capsid protein
3	CF-AFP96991.1.2_10938_relaxed	CF-BAS29593.1.4_10461_relaxed	CF-ABV25904.1.3_10483_relaxed	mmseq	ABV25904.1.3_10483	240	87.4	0.78	10483	Enterovirus A	1C (VP3)
3	CF-AFP96991.1.2_10938_relaxed	CF-BAS29593.1.4_10461_relaxed	CF-AKA64451.1.3_10622_relaxed	mmseq	AKA64451.1.3_10622	242	85.6	0.77	10622	Enterovirus I	Capsid protein VP3
3	CF-AFP96991.1.2_10938_relaxed	CF-BAS29593.1.4_10461_relaxed	CF-AAR38844.1.3_10471_relaxed	mmseq	AAR38844.1.3_10471	240	86.4	0.78	10471	Enterovirus A	VP3 protein
3	CF-AFP96991.1.2_10938_relaxed	CF-BAS29593.1.4_10461_relaxed	CF-AAR38843.1.3_10470_relaxed	mmseq	AAR38843.1.3_10470	240	87.2	0.78	10470	Enterovirus A	VP3 protein
3	CF-AFP96991.1.2_10938_relaxed	CF-BAS29593.1.4_10461_relaxed	CF-AEL87793.1_5163_relaxed	foldseek	AEL87793.1_5163	222	81.6	0.74	5163	Cyclovirus sismis	Product: putative capsid protein
3	CF-AFP96991.1.2_10938_relaxed	CF-BAS29593.1.4_10461_relaxed	CF-AIF75267.1_5122_relaxed	foldseek	AIF75267.1_5122	230	81.2	0.73	5122	Cyclovirus manitan	Product: capsid protein
3	CF-AFP96991.1.2_10938_relaxed	CF-BAS29593.1.4_10461_relaxed	CF-AMH87653.1_5147_relaxed	foldseek	AMH87653.1_5147	230	81.7	0.73	5147	Cyclovirus pekapeka	Product: capsid protein
3	CF-AFP96991.1.2_10938_relaxed	CF-BAS29593.1.4_10461_relaxed	CF-ANN47502.1.3_10487_relaxed	mmseq	ANN47502.1.3_10487	243	86.6	0.77	10487	Enterovirus A	Capsid protein VP3
3	CF-AFP96991.1.2_10938_relaxed	CF-BAS29593.1.4_10461_relaxed	CF-AAR38849.1.3_10476_relaxed	mmseq	AAR38849.1.3_10476	242	85.8	0.77	10476	Enterovirus A	VP3 protein
3	CF-AFP96991.1.2_10938_relaxed	CF-BAS29593.1.4_10461_relaxed	CF-AAL69633.2.3_10489_relaxed	mmseq	AAL69633.2.3_10489	242	87.2	0.78	10489	Enterovirus A	1C (VP3)
3	CF-AFP96991.1.2_10938_relaxed	CF-BAS29593.1.4_10461_relaxed	CF-ABK88241.1.3_10586_relaxed	mmseq	ABK88241.1.3_10586	235	86.7	0.78	10586	Enterovirus D	VP3 protein
3	CF-AFP96991.1.2_10938_relaxed	CF-BAS29593.1.4_10461_relaxed	CF-AXL65884.1_5125_relaxed	mmseq	AXL65884.1_5125	220	82.7	0.75	5125	Cyclovirus mchwa	Product: putative capsid protein
3	CF-AFP96991.1.2_10938_relaxed	CF-BAS29593.1.4_10461_relaxed	CF-AQM56929.1.1.4_10262_relaxed	foldseek	AQM56929.1.1.4_10262	216	87.9	0.81	10262	Minovirus A	Calicivirus coat protein; pfam00915
3	CF-AFP96991.1.2_10938_relaxed	CF-BAS29593.1.4_10461_relaxed	CF-AHX24375.1.1.4_10278_relaxed	foldseek	AHX24375.1.1.4_10278	226	80.2	0.73	10278	Nordland virus	Calicivirus coat protein; pfam00915
3	CF-AFP96991.1.2_10938_relaxed	CF-BAS29593.1.4_10461_relaxed	CF-BAD35018.1_7107_relaxed	foldseek	BAD35018.1_7107	237	77.7	0.64	7107	Bombyx mori latent virus	Product: coat protein
3	CF-AFP96991.1.2_10938_relaxed	CF-BAS29593.1.4_10461_relaxed	CF-AAR38848.1.3_10475_relaxed	mmseq	AAR38848.1.3_10475	240	87.8	0.79	10475	Enterovirus A	VP3 protein
3	CF-AFP96991.1.2_10938_relaxed	CF-BAS29593.1.4_10461_relaxed	CF-AKA64452.1.3_10623_relaxed	mmseq	AKA64452.1.3_10623	242	86.2	0.77	10623	Enterovirus I	Capsid protein VP3
3	CF-AFP96991.1.2_10938_relaxed	CF-BAS29593.1.4_10461_relaxed	CF-AAR38847.1.3_10474_relaxed	mmseq	AAR38847.1.3_10474	240	88.2	0.78	10474	Enterovirus A	VP3 protein
3	CF-AFP96991.1.2_10938_relaxed	CF-BAS29593.1.4_10461_relaxed	CF-ABB76805.1.5_10349_relaxed	foldseek	ABB76805.1.5_10349	226	84.3	0.76	10349	Equine rhinitis A virus	VP3
3	CF-AFP96991.1.2_10938_relaxed	CF-BAS29593.1.4_10461_relaxed	CF-AFS33288.1.4_10418_relaxed	foldseek	AFS33288.1.4_10418	223	86.9	0.79	10418	Hunnivirus A	VP3
3	CF-AFP96991.1.2_10938_relaxed	CF-BAS29593.1.4_10461_relaxed	CF-AAR38840.1.3_10467_relaxed	mmseq	AAR38840.1.3_10467	240	87	0.78	10467	Enterovirus A	VP3 protein
3	CF-AFP96991.1.2_10938_relaxed	CF-BAS29593.1.4_10461_relaxed	CF-AAR38846.1.3_10473_relaxed	mmseq	AAR38846.1.3_10473	240	87.9	0.78	10473	Enterovirus A	VP3 protein
3	CF-AFP96991.1.2_10938_relaxed	CF-BAS29593.1.4_10461_relaxed	CF-AAR38845.1.3_10472_relaxed	mmseq	AAR38845.1.3_10472	242	86.2	0.78	10472	Enterovirus A	VP3 protein
3	CF-AFP96991.1.2_10938_relaxed	CF-BAS29593.1.4_10461_relaxed	CF-ABF74751.2.4_10353_relaxed	mmseq	ABF74751.2.4_10353	219	83.8	0.75	10353	Foot-and-mouth disease virus	VP3
3	CF-AFP96991.1.2_10938_relaxed	CF-BAS29593.1.4_10461_relaxed	CF-AFC40221.1.5_10343_relaxed	mmseq	AFC40221.1.5_10343	221	84.2	0.75	10343	Bovine rhinitis A virus	VP3
3	CF-AFP96991.1.2_10938_relaxed	CF-BAS29593.1.4_10461_relaxed	CF-AKA20760.1.4_10342_relaxed	mmseq	AKA20760.1.4_10342	221	85.5	0.76	10342	Bovine rhinitis A virus	VP3
3	CF-AFP96991.1.2_10938_relaxed	CF-BAS29593.1.4_10461_relaxed	CF-VFH35710.1.4_10464_relaxed	foldseek	VFH35710.1.4_10464	226	88.9	0.79	10464	Boosepivirus C	VP3
3	CF-AFP96991.1.2_10938_relaxed	CF-BAS29593.1.4_10461_relaxed	CF-AET06138.1.4_10799_relaxed	mmseq	AET06138.1.4_10799	226	87.9	0.78	10799	Felipivirus A	VP3
3	CF-AFP96991.1.2_10938_relaxed	CF-BAS29593.1.4_10461_relaxed	CF-AAL57904.1.4_10815_relaxed	mmseq	AAL57904.1.4_10815	241	84.3	0.74	10815	Sapelovirus B	VP3
3	CF-AFP96991.1.2_10938_relaxed	CF-BAS29593.1.4_10461_relaxed	CF-AAL69626.2.3_10488_relaxed	mmseq	AAL69626.2.3_10488	242	87	0.77	10488	Enterovirus A	1C (VP3)
3	CF-AFP96991.1.2_10938_relaxed	CF-BAS29593.1.4_10461_relaxed	CF-AAL69631.2.3_10621_relaxed	mmseq	AAL69631.2.3_10621	239	86.8	0.78	10621	Enterovirus H	1C (VP3)
3	CF-AFP96991.1.2_10938_relaxed	CF-BAS29593.1.4_10461_relaxed	CF-AJF23050.1.4_10806_relaxed	foldseek	AJF23050.1.4_10806	224	88.7	0.78	10806	Rabovirus A	VP3
3	CF-AFP96991.1.2_10938_relaxed	CF-BAS29593.1.4_10461_relaxed	CF-BAS29593.1.4_10461_relaxed	foldseek	BAS29593.1.4_10461	225	89.4	0.79	10461	Boosepivirus A	VP3
3	CF-AFP96991.1.2_10938_relaxed	CF-BAS29593.1.4_10461_relaxed	CF-BAS29595.1.4_10463_relaxed	mmseq	BAS29595.1.4_10463	226	88.3	0.8	10463	Boosepivirus B	VP3
3	CF-AFP96991.1.2_10938_relaxed	CF-BAS29593.1.4_10461_relaxed	CF-BAS29594.1.4_10462_relaxed	mmseq	BAS29594.1.4_10462	226	88.8	0.79	10462	Boosepivirus B	VP3
3	CF-AFP96991.1.2_10938_relaxed	CF-BAS29593.1.4_10461_relaxed	CF-AMW87255.1.3_10632_relaxed	foldseek	AMW87255.1.3_10632	235	86.3	0.76	10632	Enterovirus L	VP3
3	CF-AFP96991.1.2_10938_relaxed	CF-BAS29593.1.4_10461_relaxed	CF-AUA17935.1.3_10844_relaxed	mmseq	AUA17935.1.3_10844	256	77.5	0.73	10844	Tremovirus B	Putative VP3
3	CF-AFP96991.1.2_10938_relaxed	CF-BAS29593.1.4_10461_relaxed	CF-AMQ25905.1.3_10834_relaxed	mmseq	AMQ25905.1.3_10834	249	81.6	0.73	10834	Hepatovirus F	VP3
3	CF-AFP96991.1.2_10938_relaxed	CF-BAS29593.1.4_10461_relaxed	CF-ALR95870.1.3_10839_relaxed	mmseq	ALR95870.1.3_10839	246	81.7	0.73	10839	Hepatovirus H	VP3
3	CF-AFP96991.1.2_10938_relaxed	CF-BAS29593.1.4_10461_relaxed	CF-AAX47036.1.3_10537_relaxed	mmseq	AAX47036.1.3_10537	239	87.4	0.78	10537	Enterovirus B	1C (VP3)
3	CF-AFP96991.1.2_10938_relaxed	CF-BAS29593.1.4_10461_relaxed	CF-AEL87791.1_5114_relaxed	foldseek	AEL87791.1_5114	223	81.3	0.74	5114	Cyclovirus kiroptero	Product: putative capsid protein
3	CF-AFP96991.1.2_10938_relaxed	CF-BAS29593.1.4_10461_relaxed	CF-ACJ72448.1_10957_relaxed	foldseek	ACJ72448.1_10957	208	78.6	0.67	10957	Parechovirus A	Product: VP1
3	CF-AFP96991.1.2_10938_relaxed	CF-BAS29593.1.4_10461_relaxed	CF-AFK79845.1.3_10781_relaxed	mmseq	AFK79845.1.3_10781	233	86.7	0.76	10781	Rhinovirus C	1C
3	CF-AFP96991.1.2_10938_relaxed	CF-BAS29593.1.4_10461_relaxed	CF-AFP96991.1.2_10938_relaxed	foldseek	AFP96991.1.2_10938	229	82.9	0.75	10938	Limnipivirus A	VP3 capsid protein
3	CF-AFP96991.1.2_10938_relaxed	CF-BAS29593.1.4_10461_relaxed	CF-ABC41566.1.2_10947_relaxed	mmseq	ABC41566.1.2_10947	255	81.8	0.7	10947	Parechovirus A	VP3
3	CF-AFP96991.1.2_10938_relaxed	CF-BAS29593.1.4_10461_relaxed	CF-AAT67220.1.4_10459_relaxed	foldseek	AAT67220.1.4_10459	243	85.8	0.76	10459	Anativirus A	VP3
3	CF-AFP96991.1.2_10938_relaxed	CF-BAS29593.1.4_10461_relaxed	CF-AIK23445.1.3_10850_relaxed	foldseek	AIK23445.1.3_10850	245	79.5	0.69	10850	Gallivirus A	VP3
3	CF-AFP96991.1.2_10938_relaxed	CF-BAS29593.1.4_10461_relaxed	CF-ALG04730.2.3_10608_relaxed	foldseek	ALG04730.2.3_10608	238	88.6	0.78	10608	Enterovirus G	VP3
3	CF-AFP96991.1.2_10938_relaxed	CF-BAS29593.1.4_10461_relaxed	CF-ACG63545.1.4_10816_relaxed	mmseq	ACG63545.1.4_10816	237	85.7	0.76	10816	Sapelovirus B	VP3
3	CF-AFP96991.1.2_10938_relaxed	CF-BAS29593.1.4_10461_relaxed	CF-AAM33242.1.3_10814_relaxed	mmseq	AAM33242.1.3_10814	234	86.4	0.77	10814	Sapelovirus A	Capsid protein 1C
3	CF-AFP96991.1.2_10938_relaxed	CF-BAS29593.1.4_10461_relaxed	CF-AET06137.1.4_10798_relaxed	mmseq	AET06137.1.4_10798	226	88.1	0.77	10798	Felipivirus A	VP3
3	CF-AFP96991.1.2_10938_relaxed	CF-BAS29593.1.4_10461_relaxed	CF-AHV90410.1.3_10894_relaxed	foldseek	AHV90410.1.3_10894	225	88	0.78	10894	Rafivirus A	VP3
3	CF-AFP96991.1.2_10938_relaxed	CF-BAS29593.1.4_10461_relaxed	CF-AWS20965.1.2_10896_relaxed	mmseq	AWS20965.1.2_10896	223	85.4	0.77	10896	Rafivirus C	VP3 protein
3	CF-AFP96991.1.2_10938_relaxed	CF-BAS29593.1.4_10461_relaxed	CF-AAG17621.1.3_10500_relaxed	mmseq	AAG17621.1.3_10500	239	87.6	0.78	10500	Enterovirus B	VP3
3	CF-AFP96991.1.2_10938_relaxed	CF-BAS29593.1.4_10461_relaxed	CF-AAQ73094.1.3_10503_relaxed	mmseq	AAQ73094.1.3_10503	238	87.7	0.78	10503	Enterovirus B	VP3
3	CF-AFP96991.1.2_10938_relaxed	CF-BAS29593.1.4_10461_relaxed	CF-AAC34820.1_5067_relaxed	mmseq	AAC34820.1_5067	230	80.1	0.73	5067	Circovirus porcine1	Gene: C1; Product: capsid protein
3	CF-AFP96991.1.2_10938_relaxed	CF-BAS29593.1.4_10461_relaxed	CF-ABK41189.1.3_10547_relaxed	mmseq	ABK41189.1.3_10547	239	87.1	0.77	10547	Enterovirus B	1C
3	CF-AFP96991.1.2_10938_relaxed	CF-BAS29593.1.4_10461_relaxed	CF-AAX47037.1.3_10538_relaxed	mmseq	AAX47037.1.3_10538	237	87.3	0.77	10538	Enterovirus B	1C (VP3)
3	CF-AFP96991.1.2_10938_relaxed	CF-BAS29593.1.4_10461_relaxed	CF-AAQ73086.1.3_10520_relaxed	mmseq	AAQ73086.1.3_10520	238	87.5	0.78	10520	Enterovirus B	VP3
3	CF-AFP96991.1.2_10938_relaxed	CF-BAS29593.1.4_10461_relaxed	CF-BAA00518.1.3_10498_relaxed	mmseq	BAA00518.1.3_10498	238	87	0.78	10498	Enterovirus B	VP3 protein
3	CF-AFP96991.1.2_10938_relaxed	CF-BAS29593.1.4_10461_relaxed	CF-AAQ73080.1.3_10514_relaxed	mmseq	AAQ73080.1.3_10514	239	88.3	0.78	10514	Enterovirus B	VP3
3	CF-AFP96991.1.2_10938_relaxed	CF-BAS29593.1.4_10461_relaxed	CF-AAQ02675.1.3_10562_relaxed	mmseq	AAQ02675.1.3_10562	240	88	0.78	10562	Enterovirus C	Vp3
3	CF-AFP96991.1.2_10938_relaxed	CF-BAS29593.1.4_10461_relaxed	CF-AAO59359.2.3_10533_relaxed	mmseq	AAO59359.2.3_10533	241	86.5	0.78	10533	Enterovirus B	VP3
3	CF-AFP96991.1.2_10938_relaxed	CF-BAS29593.1.4_10461_relaxed	CF-BAG70420.1.3_10550_relaxed	mmseq	BAG70420.1.3_10550	238	86.2	0.77	10550	Enterovirus B	VP3
3	CF-AFP96991.1.2_10938_relaxed	CF-BAS29593.1.4_10461_relaxed	CF-AAQ73087.1.3_10521_relaxed	mmseq	AAQ73087.1.3_10521	239	87.3	0.78	10521	Enterovirus B	VP3
3	CF-AFP96991.1.2_10938_relaxed	CF-BAS29593.1.4_10461_relaxed	CF-AHE93351.1.3_10552_relaxed	mmseq	AHE93351.1.3_10552	238	86.2	0.77	10552	Enterovirus B	VP3
3	CF-AFP96991.1.2_10938_relaxed	CF-BAS29593.1.4_10461_relaxed	CF-CAA56365.1.3_10508_relaxed	mmseq	CAA56365.1.3_10508	238	87.7	0.78	10508	Enterovirus B	Unnamed
3	CF-AFP96991.1.2_10938_relaxed	CF-BAS29593.1.4_10461_relaxed	CF-ANN47501.1.3_10484_relaxed	mmseq	ANN47501.1.3_10484	240	87.2	0.77	10484	Enterovirus A	Capsid protein VP3
3	CF-AFP96991.1.2_10938_relaxed	CF-BAS29593.1.4_10461_relaxed	CF-ABM54551.1.3_10571_relaxed	mmseq	ABM54551.1.3_10571	250	85.4	0.75	10571	Enterovirus C	Vp3
3	CF-AFP96991.1.2_10938_relaxed	CF-BAS29593.1.4_10461_relaxed	CF-AAX47043.1.3_10545_relaxed	mmseq	AAX47043.1.3_10545	239	88.7	0.79	10545	Enterovirus B	1C (VP3)
3	CF-AFP96991.1.2_10938_relaxed	CF-BAS29593.1.4_10461_relaxed	CF-AAQ73079.1.3_10513_relaxed	mmseq	AAQ73079.1.3_10513	239	87	0.78	10513	Enterovirus B	VP3
3	CF-AFP96991.1.2_10938_relaxed	CF-BAS29593.1.4_10461_relaxed	CF-BAC23086.1.3_10946_relaxed	mmseq	BAC23086.1.3_10946	226	78.2	0.65	10946	Parechovirus A	VP1
3	CF-AFP96991.1.2_10938_relaxed	CF-BAS29593.1.4_10461_relaxed	CF-AMB21237.2.3_10960_relaxed	mmseq	AMB21237.2.3_10960	227	77.1	0.64	10960	Parechovirus A	VP1
3	CF-AFP96991.1.2_10938_relaxed	CF-BAS29593.1.4_10461_relaxed	CF-AFV67949.1_10952_relaxed	mmseq	AFV67949.1_10952	227	77.5	0.64	10952	Parechovirus A	Product: polyprotein
3	CF-AFP96991.1.2_10938_relaxed	CF-BAS29593.1.4_10461_relaxed	CF-BAF63403.1.3_10949_relaxed	mmseq	BAF63403.1.3_10949	234	75.5	0.62	10949	Parechovirus A	Capsid protein VP1
3	CF-AFP96991.1.2_10938_relaxed	CF-BAS29593.1.4_10461_relaxed	CF-AAC00531.1.3_10493_relaxed	mmseq	AAC00531.1.3_10493	238	86.9	0.78	10493	Enterovirus B	1C(VP3)
3	CF-AFP96991.1.2_10938_relaxed	CF-BAS29593.1.4_10461_relaxed	CF-AAQ02676.1.3_10563_relaxed	mmseq	AAQ02676.1.3_10563	240	88.3	0.78	10563	Enterovirus C	Vp3
3	CF-AFP96991.1.2_10938_relaxed	CF-BAS29593.1.4_10461_relaxed	CF-AAQ73078.1.3_10512_relaxed	mmseq	AAQ73078.1.3_10512	239	88.3	0.78	10512	Enterovirus B	VP3
3	CF-AFP96991.1.2_10938_relaxed	CF-BAS29593.1.4_10461_relaxed	CF-AAL69623.2.3_10555_relaxed	mmseq	AAL69623.2.3_10555	238	87.3	0.78	10555	Enterovirus B	1C (VP3)
3	CF-AFP96991.1.2_10938_relaxed	CF-BAS29593.1.4_10461_relaxed	CF-ABF74751.2.5_10353_relaxed	foldseek	ABF74751.2.5_10353	209	78.3	0.66	10353	Foot-and-mouth disease virus	VP1
3	CF-AFP96991.1.2_10938_relaxed	CF-BAS29593.1.4_10461_relaxed	CF-AET72467.1.3_10785_relaxed	foldseek	AET72467.1.3_10785	233	87	0.77	10785	Rhinovirus C	1C
3	CF-AFP96991.1.2_10938_relaxed	CF-BAS29593.1.4_10461_relaxed	CF-ACZ67658.1.3_10757_relaxed	mmseq	ACZ67658.1.3_10757	235	86.9	0.77	10757	Rhinovirus C	VP3
3	CF-AFP96991.1.2_10938_relaxed	CF-BAS29593.1.4_10461_relaxed	CF-AHK24839.1.3_10783_relaxed	mmseq	AHK24839.1.3_10783	235	85.3	0.76	10783	Rhinovirus C	VP3
3	CF-AFP96991.1.2_10938_relaxed	CF-BAS29593.1.4_10461_relaxed	CF-ACD80088.1.3_10950_relaxed	mmseq	ACD80088.1.3_10950	226	76.9	0.63	10950	Parechovirus A	VP1
3	CF-AFP96991.1.2_10938_relaxed	CF-BAS29593.1.4_10461_relaxed	CF-AFV67942.1_10953_relaxed	mmseq	AFV67942.1_10953	226	78	0.65	10953	Parechovirus A	Product: polyprotein
3	CF-AFP96991.1.2_10938_relaxed	CF-BAS29593.1.4_10461_relaxed	CF-AFV67948.1_10954_relaxed	mmseq	AFV67948.1_10954	226	77.5	0.63	10954	Parechovirus A	Product: polyprotein
3	CF-AFP96991.1.2_10938_relaxed	CF-BAS29593.1.4_10461_relaxed	CF-AFV67941.1_10955_relaxed	mmseq	AFV67941.1_10955	226	77.7	0.64	10955	Parechovirus A	Product: polyprotein
3	CF-AFP96991.1.2_10938_relaxed	CF-BAS29593.1.4_10461_relaxed	CF-ABO76708.1.3_10745_relaxed	mmseq	ABO76708.1.3_10745	233	85.5	0.76	10745	Rhinovirus C	VP3
3	CF-AFP96991.1.2_10938_relaxed	CF-BAS29593.1.4_10461_relaxed	CF-BAQ55277.1.2_10796_relaxed	mmseq	BAQ55277.1.2_10796	237	85.7	0.76	10796	Rhinovirus C	VP3 protein
3	CF-AFP96991.1.2_10938_relaxed	CF-BAS29593.1.4_10461_relaxed	CF-ABK29455.2.3_10749_relaxed	mmseq	ABK29455.2.3_10749	233	86.6	0.76	10749	Rhinovirus C	VP3
3	CF-AFP96991.1.2_10938_relaxed	CF-BAS29593.1.4_10461_relaxed	CF-AER92563.1.3_10791_relaxed	mmseq	AER92563.1.3_10791	235	85.1	0.75	10791	Rhinovirus C	1C
3	CF-AFP96991.1.2_10938_relaxed	CF-BAS29593.1.4_10461_relaxed	CF-ACF60607.1.3_10951_relaxed	mmseq	ACF60607.1.3_10951	228	76.7	0.64	10951	Parechovirus A	VP1
3	CF-AFP96991.1.2_10938_relaxed	CF-BAS29593.1.4_10461_relaxed	CF-AFV67947.1_10958_relaxed	mmseq	AFV67947.1_10958	229	76.1	0.61	10958	Parechovirus A	Product: polyprotein
3	CF-AFP96991.1.2_10938_relaxed	CF-BAS29593.1.4_10461_relaxed	CF-ABC41566.1.3_10947_relaxed	mmseq	ABC41566.1.3_10947	232	76.7	0.63	10947	Parechovirus A	VP1
3	CF-AFP96991.1.2_10938_relaxed	CF-BAS29593.1.4_10461_relaxed	CF-AFV67954.1_10959_relaxed	mmseq	AFV67954.1_10959	223	76.5	0.63	10959	Parechovirus A	Product: polyprotein
3	CF-AFP96991.1.2_10938_relaxed	CF-BAS29593.1.4_10461_relaxed	CF-AIK23441.1.2_10928_relaxed	foldseek	AIK23441.1.2_10928	217	83.4	0.73	10928	Avisivirus B	VP3
3	CF-AFP96991.1.2_10938_relaxed	CF-BAS29593.1.4_10461_relaxed	CF-ABV57376.1.2_10922_relaxed	foldseek	ABV57376.1.2_10922	232	83.1	0.72	10922	Aquamavirus A	VP3
3	CF-AFP96991.1.2_10938_relaxed	CF-BAS29593.1.4_10461_relaxed	CF-AIK23442.1.2_10929_relaxed	foldseek	AIK23442.1.2_10929	240	81.4	0.69	10929	Avisivirus C	VP3
3	CF-AFP96991.1.2_10938_relaxed	CF-BAS29593.1.4_10461_relaxed	CF-AGH06056.1.2_10927_relaxed	mmseq	AGH06056.1.2_10927	234	80.1	0.69	10927	Avisivirus A	VP3
3	CF-AFP96991.1.2_10938_relaxed	CF-BAS29593.1.4_10461_relaxed	CF-ACL15191.1.3_10408_relaxed	mmseq	ACL15191.1.3_10408	231	87.6	0.8	10408	Cosavirus D	VP3
3	CF-AFP96991.1.2_10938_relaxed	CF-BAS29593.1.4_10461_relaxed	CF-ACL15187.1.3_10385_relaxed	mmseq	ACL15187.1.3_10385	232	85.9	0.79	10385	Cosavirus A	VP3
3	CF-AFP96991.1.2_10938_relaxed	CF-BAS29593.1.4_10461_relaxed	CF-AFK85007.1.4_10429_relaxed	foldseek	AFK85007.1.4_10429	232	87.3	0.79	10429	Mischivirus A	VP3
3	CF-AFP96991.1.2_10938_relaxed	CF-BAS29593.1.4_10461_relaxed	CF-AIY68181.1.4_10457_relaxed	foldseek	AIY68181.1.4_10457	233	87.3	0.79	10457	Torchivirus A	VP3
3	CF-AFP96991.1.2_10938_relaxed	CF-BAS29593.1.4_10461_relaxed	CF-BAA18891.1.3_10585_relaxed	mmseq	BAA18891.1.3_10585	247	85.9	0.76	10585	Enterovirus D	Capsid protein 1C
3	CF-AFP96991.1.2_10938_relaxed	CF-BAS29593.1.4_10461_relaxed	CF-BAA18891.1.5_10585_relaxed	mmseq	BAA18891.1.5_10585	235	85.7	0.77	10585	Enterovirus D	Capsid protein 1C
3	CF-AFP96991.1.2_10938_relaxed	CF-BAS29593.1.4_10461_relaxed	CF-AEE01039.1.3_10603_relaxed	mmseq	AEE01039.1.3_10603	238	87.4	0.78	10603	Enterovirus G	VP3
3	CF-AFP96991.1.2_10938_relaxed	CF-BAS29593.1.4_10461_relaxed	CF-ALG04780.2.3_10609_relaxed	mmseq	ALG04780.2.3_10609	238	87.6	0.78	10609	Enterovirus G	VP3
3	CF-AFP96991.1.2_10938_relaxed	CF-BAS29593.1.4_10461_relaxed	CF-ADL38957.1.3_10888_relaxed	foldseek	ADL38957.1.3_10888	232	83	0.74	10888	Passerivirus A	VP3
3	CF-AFP96991.1.2_10938_relaxed	CF-BAS29593.1.4_10461_relaxed	CF-ADL38961.1.3_10887_relaxed	foldseek	ADL38961.1.3_10887	224	84.8	0.76	10887	Oscivirus A	VP3
3	CF-AFP96991.1.2_10938_relaxed	CF-BAS29593.1.4_10461_relaxed	CF-ADL38959.1.3_10886_relaxed	mmseq	ADL38959.1.3_10886	224	83	0.76	10886	Oscivirus A	VP3
3	CF-AFP96991.1.2_10938_relaxed	CF-BAS29593.1.4_10461_relaxed	CF-AFB77696.1.3_10847_relaxed	foldseek	AFB77696.1.3_10847	250	79	0.73	10847	Cadicivirus A	VP3
3	CF-AFP96991.1.2_10938_relaxed	CF-BAS29593.1.4_10461_relaxed	CF-ACJ66736.1.3_10625_relaxed	mmseq	ACJ66736.1.3_10625	240	87.9	0.78	10625	Enterovirus J	1C (VP3)
3	CF-AFP96991.1.2_10938_relaxed	CF-BAS29593.1.4_10461_relaxed	CF-AAL69638.2.3_10624_relaxed	mmseq	AAL69638.2.3_10624	240	88.1	0.78	10624	Enterovirus J	1C (VP3)
3	CF-AFP96991.1.2_10938_relaxed	CF-BAS29593.1.4_10461_relaxed	CF-AAW30684.1.3_10481_relaxed	mmseq	AAW30684.1.3_10481	244	87.8	0.78	10481	Enterovirus A	1C
3	CF-AFP96991.1.2_10938_relaxed	CF-BAS29593.1.4_10461_relaxed	CF-ABU41835.1.3_10574_relaxed	mmseq	ABU41835.1.3_10574	240	86.1	0.76	10574	Enterovirus C	Vp3
3	CF-AFP96991.1.2_10938_relaxed	CF-BAS29593.1.4_10461_relaxed	CF-AAR38842.1.3_10469_relaxed	mmseq	AAR38842.1.3_10469	240	87.8	0.78	10469	Enterovirus A	VP3 protein
3	CF-AFP96991.1.2_10938_relaxed	CF-BAS29593.1.4_10461_relaxed	CF-AAW30683.1.3_10480_relaxed	mmseq	AAW30683.1.3_10480	244	86.7	0.77	10480	Enterovirus A	1C
3	CF-AFP96991.1.2_10938_relaxed	CF-BAS29593.1.4_10461_relaxed	CF-BAA24003.1.3_10589_relaxed	mmseq	BAA24003.1.3_10589	242	86.5	0.77	10589	Enterovirus E	VP3
3	CF-AFP96991.1.2_10938_relaxed	CF-BAS29593.1.4_10461_relaxed	CF-AAW30682.1.3_10479_relaxed	mmseq	AAW30682.1.3_10479	244	87.3	0.78	10479	Enterovirus A	1C
3	CF-AFP96991.1.2_10938_relaxed	CF-BAS29593.1.4_10461_relaxed	CF-AAX47033.1.3_10534_relaxed	mmseq	AAX47033.1.3_10534	239	87	0.77	10534	Enterovirus B	1C (VP3)
3	CF-AFP96991.1.2_10938_relaxed	CF-BAS29593.1.4_10461_relaxed	CF-AAQ73093.1.3_10527_relaxed	mmseq	AAQ73093.1.3_10527	238	88.3	0.79	10527	Enterovirus B	VP3
3	CF-AFP96991.1.2_10938_relaxed	CF-BAS29593.1.4_10461_relaxed	CF-AAX47034.1.3_10535_relaxed	mmseq	AAX47034.1.3_10535	239	89.1	0.79	10535	Enterovirus B	1C (VP3)
3	CF-AFP96991.1.2_10938_relaxed	CF-BAS29593.1.4_10461_relaxed	CF-AAQ73077.1.3_10511_relaxed	mmseq	AAQ73077.1.3_10511	239	87	0.8	10511	Enterovirus B	VP3
3	CF-AFP96991.1.2_10938_relaxed	CF-BAS29593.1.4_10461_relaxed	CF-ANF04008.1.3_10620_relaxed	mmseq	ANF04008.1.3_10620	238	87.4	0.79	10620	Enterovirus G	VP3
3	CF-AFP96991.1.2_10938_relaxed	CF-BAS29593.1.4_10461_relaxed	CF-AAW30685.1.3_10482_relaxed	mmseq	AAW30685.1.3_10482	242	87	0.78	10482	Enterovirus A	1C
3	CF-AFP96991.1.2_10938_relaxed	CF-BAS29593.1.4_10461_relaxed	CF-AAB39968.1.3_10478_relaxed	mmseq	AAB39968.1.3_10478	242	86.7	0.77	10478	Enterovirus A	VP3
3	CF-AFP96991.1.2_10938_relaxed	CF-BAS29593.1.4_10461_relaxed	CF-AAA50478.1.3_10477_relaxed	mmseq	AAA50478.1.3_10477	242	86.4	0.78	10477	Enterovirus A	VP3 (1C)
3	CF-AFP96991.1.2_10938_relaxed	CF-BAS29593.1.4_10461_relaxed	CF-AFS33290.1.3_10577_relaxed	mmseq	AFS33290.1.3_10577	241	86.7	0.77	10577	Enterovirus C	VP3
3	CF-AFP96991.1.2_10938_relaxed	CF-BAS29593.1.4_10461_relaxed	CF-AAA46912.1.3_10558_relaxed	mmseq	AAA46912.1.3_10558	238	86.8	0.78	10558	Enterovirus C	Capsid protein VP3
3	CF-AFP96991.1.2_10938_relaxed	CF-BAS29593.1.4_10461_relaxed	CF-AXS67667.1_12342_relaxed	mmseq	AXS67667.1_12342	246	67.4	0.59	12342	Alphabaculovirus crypeltasticae	Product: polyhedrin
3	CF-AFP96991.1.2_10938_relaxed	CF-BAS29593.1.4_10461_relaxed	CF-QHB21660.1_12328_relaxed	mmseq	QHB21660.1_12328	246	68.8	0.62	12328	Alphabaculovirus ardigrammae	Product: polyhedrin
3	CF-AFP96991.1.2_10938_relaxed	CF-BAS29593.1.4_10461_relaxed	CF-AAF05115.1_12413_relaxed	mmseq	AAF05115.1_12413	248	68.8	0.61	12413	Betabaculovirus xecnigri	Gene: ORF1; Note: granulin
3	CF-AFP96991.1.2_10938_relaxed	CF-BAS29593.1.4_10461_relaxed	CF-AOW41340.1_12412_relaxed	mmseq	AOW41340.1_12412	248	68.8	0.61	12412	Betabaculovirus trini	Product: granulin
3	CF-AFP96991.1.2_10938_relaxed	CF-BAS29593.1.4_10461_relaxed	CF-AAP85638.1_12386_relaxed	mmseq	AAP85638.1_12386	248	67.2	0.6	12386	Betabaculovirus adoranae	Gene: granulin
3	CF-AFP96991.1.2_10938_relaxed	CF-BAS29593.1.4_10461_relaxed	CF-AKN80701.1_12397_relaxed	mmseq	AKN80701.1_12397	248	69.3	0.61	12397	Betabaculovirus disaccharalis	Gene: granulin; Note: ORF-1
3	CF-AFP96991.1.2_10938_relaxed	CF-BAS29593.1.4_10461_relaxed	CF-AAA47930.1.3_10362_relaxed	foldseek	AAA47930.1.3_10362	232	88.5	0.81	10362	Cardiovirus B	Protein 1C (capsid peptide)
3	CF-AFP96991.1.2_10938_relaxed	CF-BAS29593.1.4_10461_relaxed	CF-ABP68884.2.4_10370_relaxed	mmseq	ABP68884.2.4_10370	231	87.2	0.8	10370	Cardiovirus D	Capsid protein VP3
3	CF-AFP96991.1.2_10938_relaxed	CF-BAS29593.1.4_10461_relaxed	CF-ACO92353.1.4_10374_relaxed	mmseq	ACO92353.1.4_10374	232	88	0.81	10374	Cardiovirus D	Capsid protein VP3
3	CF-AFP96991.1.2_10938_relaxed	CF-BAS29593.1.4_10461_relaxed	CF-ACB29695.1.4_10371_relaxed	mmseq	ACB29695.1.4_10371	231	87.1	0.81	10371	Cardiovirus D	Capsid protein VP3
3	CF-AFP96991.1.2_10938_relaxed	CF-BAS29593.1.4_10461_relaxed	CF-ABU41836.1.3_10575_relaxed	mmseq	ABU41836.1.3_10575	238	88.1	0.77	10575	Enterovirus C	Vp3
3	CF-AFP96991.1.2_10938_relaxed	CF-BAS29593.1.4_10461_relaxed	CF-CAA59341.1.3_10507_relaxed	mmseq	CAA59341.1.3_10507	239	86.2	0.77	10507	Enterovirus B	Unnamed
3	CF-AFP96991.1.2_10938_relaxed	CF-BAS29593.1.4_10461_relaxed	CF-CAA25246.1.4_10559_relaxed	mmseq	CAA25246.1.4_10559	238	87.6	0.78	10559	Enterovirus C	P1-VP3 capsid protein (aa 342-579)
3	CF-AFP96991.1.2_10938_relaxed	CF-BAS29593.1.4_10461_relaxed	CF-AAQ73081.1.3_10516_relaxed	mmseq	AAQ73081.1.3_10516	238	87.1	0.77	10516	Enterovirus B	VP3
3	CF-AFP96991.1.2_10938_relaxed	CF-BAS29593.1.4_10461_relaxed	CF-ACL15190.1.3_10407_relaxed	foldseek	ACL15190.1.3_10407	230	88.2	0.81	10407	Cosavirus B	VP3
3	CF-AFP96991.1.2_10938_relaxed	CF-BAS29593.1.4_10461_relaxed	CF-ACL99815.1.3_10413_relaxed	mmseq	ACL99815.1.3_10413	232	87.5	0.79	10413	Cosavirus E	VP3
3	CF-AFP96991.1.2_10938_relaxed	CF-BAS29593.1.4_10461_relaxed	CF-ACL15185.1.3_10383_relaxed	mmseq	ACL15185.1.3_10383	233	87.6	0.78	10383	Cosavirus A	VP3
3	CF-AFP96991.1.2_10938_relaxed	CF-BAS29593.1.4_10461_relaxed	CF-UBK24593.1_5140_relaxed	foldseek	UBK24593.1_5140	228	79.6	0.74	5140	Cyclovirus netopyr	Gene: cap; Product: capsid
3	CF-AFP96991.1.2_10938_relaxed	CF-BAS29593.1.4_10461_relaxed	CF-QAT90287.1_12375_relaxed	mmseq	QAT90287.1_12375	246	67.6	0.6	12375	Alphabaculovirus spexemptae	Gene: polh; Product: hypothetical protein; Note: ORF1; similar to AcMNPV-C6 ORF ac8
3	CF-AFP96991.1.2_10938_relaxed	CF-BAS29593.1.4_10461_relaxed	CF-AIU41240.1_12380_relaxed	mmseq	AIU41240.1_12380	246	68.4	0.59	12380	Alphabaculovirus sujujubae	Product: polyhedrin
3	CF-AFP96991.1.2_10938_relaxed	CF-BAS29593.1.4_10461_relaxed	CF-AAZ38167.1_12317_relaxed	mmseq	AAZ38167.1_12317	246	67.8	0.59	12317	Alphabaculovirus agsegetum	Product: polyhedrin
3	CF-AFP96991.1.2_10938_relaxed	CF-BAS29593.1.4_10461_relaxed	CF-AUV65260.1_12364_relaxed	mmseq	AUV65260.1_12364	246	67.6	0.66	12364	Alphabaculovirus myunipunctae	Product: polyhedrin
3	CF-AFP96991.1.2_10938_relaxed	CF-BAS29593.1.4_10461_relaxed	CF-AJI43724.1.4_10431_relaxed	foldseek	AJI43724.1.4_10431	229	87	0.78	10431	Mischivirus C	VP3
3	CF-AFP96991.1.2_10938_relaxed	CF-BAS29593.1.4_10461_relaxed	CF-BAU71153.1.4_10458_relaxed	foldseek	BAU71153.1.4_10458	229	85.1	0.78	10458	Tottorivirus A	VP3
3	CF-AFP96991.1.2_10938_relaxed	CF-BAS29593.1.4_10461_relaxed	CF-CAA65615.1.4_10415_relaxed	foldseek	CAA65615.1.4_10415	229	85.9	0.79	10415	Erbovirus A	VP3
3	CF-AFP96991.1.2_10938_relaxed	CF-BAS29593.1.4_10461_relaxed	CF-AAK91591.1.4_10416_relaxed	mmseq	AAK91591.1.4_10416	230	84.3	0.78	10416	Erbovirus A	VP3
3	CF-AFP96991.1.2_10938_relaxed	CF-BAS29593.1.4_10461_relaxed	CF-AFO66759.1.4_10359_relaxed	mmseq	AFO66759.1.4_10359	229	88.2	0.81	10359	Cardiovirus A	1C capsid protein
3	CF-AFP96991.1.2_10938_relaxed	CF-BAS29593.1.4_10461_relaxed	CF-AAA47931.1.3_10363_relaxed	mmseq	AAA47931.1.3_10363	231	88.3	0.8	10363	Cardiovirus B	Coat protein
3	CF-AFP96991.1.2_10938_relaxed	CF-BAS29593.1.4_10461_relaxed	CF-AAA43037.1.3_10358_relaxed	mmseq	AAA43037.1.3_10358	231	87.5	0.8	10358	Cardiovirus A	Protein 1C
3	CF-AFP96991.1.2_10938_relaxed	CF-BAS29593.1.4_10461_relaxed	CF-ACO92357.1.4_10375_relaxed	mmseq	ACO92357.1.4_10375	232	88.2	0.81	10375	Cardiovirus D	Capsid protein VP3
3	CF-AFP96991.1.2_10938_relaxed	CF-BAS29593.1.4_10461_relaxed	CF-AET72469.1.3_10782_relaxed	mmseq	AET72469.1.3_10782	237	85.2	0.75	10782	Rhinovirus C	1C
3	CF-AFP96991.1.2_10938_relaxed	CF-BAS29593.1.4_10461_relaxed	CF-AEP69155.1.3_10709_relaxed	mmseq	AEP69155.1.3_10709	238	86.4	0.77	10709	Rhinovirus A	1C
3	CF-AFP96991.1.2_10938_relaxed	CF-BAS29593.1.4_10461_relaxed	CF-ACK37406.1.3_10687_relaxed	mmseq	ACK37406.1.3_10687	238	88.3	0.78	10687	Rhinovirus A	1C
3	CF-AFP96991.1.2_10938_relaxed	CF-BAS29593.1.4_10461_relaxed	CF-AAA45762.1.3_10700_relaxed	mmseq	AAA45762.1.3_10700	238	87.6	0.77	10700	Rhinovirus A	VP3 polypeptide
3	CF-AFP96991.1.2_10938_relaxed	CF-BAS29593.1.4_10461_relaxed	CF-ACK37399.1.3_10679_relaxed	mmseq	ACK37399.1.3_10679	238	88.7	0.78	10679	Rhinovirus A	1C
3	CF-AFP96991.1.2_10938_relaxed	CF-BAS29593.1.4_10461_relaxed	CF-ACK37423.1.3_10701_relaxed	mmseq	ACK37423.1.3_10701	238	87.3	0.77	10701	Rhinovirus A	1C
3	CF-AFP96991.1.2_10938_relaxed	CF-BAS29593.1.4_10461_relaxed	CF-ABF51188.1.3_10690_relaxed	mmseq	ABF51188.1.3_10690	238	87.6	0.78	10690	Rhinovirus A	1C (VP3)
3	CF-AFP96991.1.2_10938_relaxed	CF-BAS29593.1.4_10461_relaxed	CF-ACK37408.1.3_10688_relaxed	mmseq	ACK37408.1.3_10688	238	89	0.79	10688	Rhinovirus A	1C
3	CF-AFP96991.1.2_10938_relaxed	CF-BAS29593.1.4_10461_relaxed	CF-AFV67953.1_10956_relaxed	mmseq	AFV67953.1_10956	224	77.8	0.65	10956	Parechovirus A	Product: polyprotein
3	CF-AFP96991.1.2_10938_relaxed	CF-BAS29593.1.4_10461_relaxed	CF-ACT89355.1.3_10705_relaxed	mmseq	ACT89355.1.3_10705	238	88.8	0.78	10705	Rhinovirus A	1C
3	CF-AFP96991.1.2_10938_relaxed	CF-BAS29593.1.4_10461_relaxed	CF-AEP69150.1.3_10708_relaxed	mmseq	AEP69150.1.3_10708	238	87.6	0.77	10708	Rhinovirus A	1C
3	CF-AFP96991.1.2_10938_relaxed	CF-BAS29593.1.4_10461_relaxed	CF-ACK37401.1.3_10681_relaxed	mmseq	ACK37401.1.3_10681	238	88	0.78	10681	Rhinovirus A	1C
3	CF-AFP96991.1.2_10938_relaxed	CF-BAS29593.1.4_10461_relaxed	CF-ABF51192.1.3_10639_relaxed	mmseq	ABF51192.1.3_10639	238	88	0.77	10639	Rhinovirus A	1C (VP3)
3	CF-AFP96991.1.2_10938_relaxed	CF-BAS29593.1.4_10461_relaxed	CF-ACK37413.1.3_10696_relaxed	mmseq	ACK37413.1.3_10696	238	87.5	0.78	10696	Rhinovirus A	1C
3	CF-AFP96991.1.2_10938_relaxed	CF-BAS29593.1.4_10461_relaxed	CF-ACK37368.1.3_10715_relaxed	foldseek	ACK37368.1.3_10715	236	89.2	0.78	10715	Rhinovirus B	1C
3	CF-AFP96991.1.2_10938_relaxed	CF-BAS29593.1.4_10461_relaxed	CF-ABU62850.1.3_10748_relaxed	mmseq	ABU62850.1.3_10748	233	86.7	0.76	10748	Rhinovirus C	VP3
3	CF-AFP96991.1.2_10938_relaxed	CF-BAS29593.1.4_10461_relaxed	CF-AAY59556.1_12340_relaxed	mmseq	AAY59556.1_12340	246	67.5	0.58	12340	Alphabaculovirus clabilineatae	Product: polyhedrin
3	CF-AFP96991.1.2_10938_relaxed	CF-BAS29593.1.4_10461_relaxed	CF-AAK96392.1_12350_relaxed	mmseq	AAK96392.1_12350	246	68.5	0.59	12350	Alphabaculovirus helarmigerae	Product: polyhedrin
3	CF-AFP96991.1.2_10938_relaxed	CF-BAS29593.1.4_10461_relaxed	CF-AJO54283.1.3_10764_relaxed	mmseq	AJO54283.1.3_10764	233	86.8	0.76	10764	Rhinovirus C	VP3
3	CF-AFP96991.1.2_10938_relaxed	CF-BAS29593.1.4_10461_relaxed	CF-BAP81884.1.2_10930_relaxed	foldseek	BAP81884.1.2_10930	247	81.6	0.74	10930	Crohivirus A	VP3 protein
3	CF-AFP96991.1.2_10938_relaxed	CF-BAS29593.1.4_10461_relaxed	CF-CAB40546.1.4_10440_relaxed	foldseek	CAB40546.1.4_10440	242	82.7	0.76	10440	Teschovirus A	VP3 protein
3	CF-AFP96991.1.2_10938_relaxed	CF-BAS29593.1.4_10461_relaxed	CF-QBA82298.1.2_10977_relaxed	foldseek	QBA82298.1.2_10977	232	82.8	0.73	10977	Potamipivirus B	1C
3	CF-AFP96991.1.2_10938_relaxed	CF-BAS29593.1.4_10461_relaxed	CF-AGV08598.1.2_10976_relaxed	foldseek	AGV08598.1.2_10976	232	83.8	0.75	10976	Potamipivirus A	1C
3	CF-AFP96991.1.2_10938_relaxed	CF-BAS29593.1.4_10461_relaxed	CF-ACK37392.1.3_10671_relaxed	mmseq	ACK37392.1.3_10671	238	88.7	0.78	10671	Rhinovirus A	1C
3	CF-AFP96991.1.2_10938_relaxed	CF-BAS29593.1.4_10461_relaxed	CF-ABM45713.1_12379_relaxed	mmseq	ABM45713.1_12379	246	68	0.58	12379	Alphabaculovirus spofrugiperdae	Product: polyhedrin
3	CF-AFP96991.1.2_10938_relaxed	CF-BAS29593.1.4_10461_relaxed	CF-BAG74566.1_12351_relaxed	mmseq	BAG74566.1_12351	246	68.5	0.59	12351	Alphabaculovirus helarmigerae	Product: polyhedrin
3	CF-AFP96991.1.2_10938_relaxed	CF-BAS29593.1.4_10461_relaxed	CF-WBG01487.1_5139_relaxed	foldseek	WBG01487.1_5139	224	82.2	0.74	5139	Cyclovirus ndanda	Product: coat protein
3	CF-AFP96991.1.2_10938_relaxed	CF-BAS29593.1.4_10461_relaxed	EF-ALO17913.1_5124_relaxed	foldseek	ALO17913.1_5124	231	78.3	0.745	5124	Cyclovirus manusyan	Product: capsid protein
3	CF-AFP96991.1.2_10938_relaxed	CF-BAS29593.1.4_10461_relaxed	CF-AAQ99046.1_12416_relaxed	foldseek	AAQ99046.1_12416	247	65.9	0.62	12416	Gammabaculovirus nelecontei	Product: polyhedrin, major occlusion body protein
3	CF-AFP96991.1.2_10938_relaxed	CF-BAS29593.1.4_10461_relaxed	CF-ABC74875.1_12415_relaxed	mmseq	ABC74875.1_12415	246	65	0.62	12415	Gammabaculovirus neabietis	Gene: polh; Product: polyhedrin major occlusion body protein
3	CF-AFP96991.1.2_10938_relaxed	CF-BAS29593.1.4_10461_relaxed	CF-AAQ96378.1_12417_relaxed	mmseq	AAQ96378.1_12417	246	64.4	0.62	12417	Gammabaculovirus nesertiferis	Gene: polh; Product: polyhedrin
3	CF-AFP96991.1.2_10938_relaxed	CF-BAS29593.1.4_10461_relaxed	CF-AKN63275.1_12387_relaxed	foldseek	AKN63275.1_12387	248	72.2	0.64	12387	Betabaculovirus agsegetum	Product: granulin
3	CF-AFP96991.1.2_10938_relaxed	CF-BAS29593.1.4_10461_relaxed	CF-ACK37410.1.3_10693_relaxed	mmseq	ACK37410.1.3_10693	238	88.2	0.78	10693	Rhinovirus A	1C
3	CF-AFP96991.1.2_10938_relaxed	CF-BAS29593.1.4_10461_relaxed	CF-ACK37403.1.3_10684_relaxed	mmseq	ACK37403.1.3_10684	238	87.8	0.78	10684	Rhinovirus A	1C
3	CF-AFP96991.1.2_10938_relaxed	CF-BAS29593.1.4_10461_relaxed	CF-ABF51200.1.3_10667_relaxed	mmseq	ABF51200.1.3_10667	238	88.9	0.78	10667	Rhinovirus A	1C (VP3)
3	CF-AFP96991.1.2_10938_relaxed	CF-BAS29593.1.4_10461_relaxed	CF-ACK37433.1.3_10638_relaxed	mmseq	ACK37433.1.3_10638	238	88.3	0.77	10638	Rhinovirus A	1C
3	CF-AFP96991.1.2_10938_relaxed	CF-BAS29593.1.4_10461_relaxed	CF-ACK37400.1.3_10680_relaxed	mmseq	ACK37400.1.3_10680	238	88.4	0.78	10680	Rhinovirus A	1C
3	CF-AFP96991.1.2_10938_relaxed	CF-BAS29593.1.4_10461_relaxed	CF-ABF51199.1.3_10660_relaxed	mmseq	ABF51199.1.3_10660	238	87.5	0.78	10660	Rhinovirus A	1C (VP3)
3	CF-AFP96991.1.2_10938_relaxed	CF-BAS29593.1.4_10461_relaxed	CF-ABF51187.1.3_10643_relaxed	mmseq	ABF51187.1.3_10643	238	87.8	0.77	10643	Rhinovirus A	1C (VP3)
3	CF-AFP96991.1.2_10938_relaxed	CF-BAS29593.1.4_10461_relaxed	CF-AFD64773.1.3_10710_relaxed	mmseq	AFD64773.1.3_10710	238	74.1	0.69	10710	Rhinovirus A	1C
3	CF-AFP96991.1.2_10938_relaxed	CF-BAS29593.1.4_10461_relaxed	CF-ABF51191.1.3_10650_relaxed	mmseq	ABF51191.1.3_10650	236	87.5	0.78	10650	Rhinovirus A	1C (VP3)
3	CF-AFP96991.1.2_10938_relaxed	CF-BAS29593.1.4_10461_relaxed	CF-ABF51185.1.3_10664_relaxed	mmseq	ABF51185.1.3_10664	238	88.4	0.78	10664	Rhinovirus A	1C (VP3)
3	CF-AFP96991.1.2_10938_relaxed	CF-BAS29593.1.4_10461_relaxed	CF-ACK37382.1.3_10656_relaxed	mmseq	ACK37382.1.3_10656	238	88.4	0.78	10656	Rhinovirus A	1C
3	CF-AFP96991.1.2_10938_relaxed	CF-BAS29593.1.4_10461_relaxed	CF-ACK37387.1.3_10665_relaxed	mmseq	ACK37387.1.3_10665	238	87.1	0.77	10665	Rhinovirus A	1C
3	CF-AFP96991.1.2_10938_relaxed	CF-BAS29593.1.4_10461_relaxed	CF-ABF51206.1.3_10655_relaxed	mmseq	ABF51206.1.3_10655	236	87	0.77	10655	Rhinovirus A	1C (VP3)
3	CF-AFP96991.1.2_10938_relaxed	CF-BAS29593.1.4_10461_relaxed	CF-CAA26181.1.3_10635_relaxed	mmseq	CAA26181.1.3_10635	237	87.3	0.78	10635	Rhinovirus A	VP3 coat protein
3	CF-AFP96991.1.2_10938_relaxed	CF-BAS29593.1.4_10461_relaxed	CF-ACK37381.1.3_10654_relaxed	mmseq	ACK37381.1.3_10654	238	87.2	0.78	10654	Rhinovirus A	1C
3	CF-AFP96991.1.2_10938_relaxed	CF-BAS29593.1.4_10461_relaxed	CF-ACK37412.1.3_10695_relaxed	mmseq	ACK37412.1.3_10695	238	87.6	0.78	10695	Rhinovirus A	1C
3	CF-AFP96991.1.2_10938_relaxed	CF-BAS29593.1.4_10461_relaxed	CF-ABF51189.1.3_10661_relaxed	mmseq	ABF51189.1.3_10661	238	88.9	0.79	10661	Rhinovirus A	1C (VP3)
3	CF-AFP96991.1.2_10938_relaxed	CF-BAS29593.1.4_10461_relaxed	CF-AJO54282.1.3_10765_relaxed	mmseq	AJO54282.1.3_10765	236	85.3	0.76	10765	Rhinovirus C	VP3
3	CF-AFP96991.1.2_10938_relaxed	CF-BAS29593.1.4_10461_relaxed	CF-ABF51194.1.3_10678_relaxed	mmseq	ABF51194.1.3_10678	238	87.7	0.77	10678	Rhinovirus A	1C (VP3)
3	CF-AFP96991.1.2_10938_relaxed	CF-BAS29593.1.4_10461_relaxed	CF-ACK37419.1.3_10698_relaxed	mmseq	ACK37419.1.3_10698	238	88.7	0.77	10698	Rhinovirus A	1C
3	CF-AFP96991.1.2_10938_relaxed	CF-BAS29593.1.4_10461_relaxed	CF-ABF51204.1.3_10691_relaxed	mmseq	ABF51204.1.3_10691	238	89	0.78	10691	Rhinovirus A	1C (VP3)
3	CF-AFP96991.1.2_10938_relaxed	CF-BAS29593.1.4_10461_relaxed	CF-ABF51195.1.3_10659_relaxed	mmseq	ABF51195.1.3_10659	238	88.3	0.77	10659	Rhinovirus A	1C (VP3)
3	CF-AFP96991.1.2_10938_relaxed	CF-BAS29593.1.4_10461_relaxed	CF-ABF51201.1.3_10672_relaxed	mmseq	ABF51201.1.3_10672	238	88.2	0.78	10672	Rhinovirus A	1C (VP3)
3	CF-AFP96991.1.2_10938_relaxed	CF-BAS29593.1.4_10461_relaxed	CF-ABF51190.1.3_10669_relaxed	mmseq	ABF51190.1.3_10669	237	86.9	0.77	10669	Rhinovirus A	1C (VP3)
3	CF-AFP96991.1.2_10938_relaxed	CF-BAS29593.1.4_10461_relaxed	CF-ABF51202.1.3_10653_relaxed	mmseq	ABF51202.1.3_10653	238	88.6	0.78	10653	Rhinovirus A	1C (VP3)
3	CF-AFP96991.1.2_10938_relaxed	CF-BAS29593.1.4_10461_relaxed	CF-ACK37409.1.3_10728_relaxed	mmseq	ACK37409.1.3_10728	236	87.7	0.77	10728	Rhinovirus B	1C
3	CF-AFP96991.1.2_10938_relaxed	CF-BAS29593.1.4_10461_relaxed	CF-AEP69156.1.3_10741_relaxed	mmseq	AEP69156.1.3_10741	236	86.9	0.76	10741	Rhinovirus B	1C
3	CF-AFP96991.1.2_10938_relaxed	CF-BAS29593.1.4_10461_relaxed	CF-AEG42388.1.3_10739_relaxed	mmseq	AEG42388.1.3_10739	236	86.8	0.78	10739	Rhinovirus B	1C
3	CF-AFP96991.1.2_10938_relaxed	CF-BAS29593.1.4_10461_relaxed	CF-ACK37367.1.3_10633_relaxed	mmseq	ACK37367.1.3_10633	238	88.1	0.77	10633	Rhinovirus A	1C
3	CF-AFP96991.1.2_10938_relaxed	CF-BAS29593.1.4_10461_relaxed	CF-ACK37411.1.3_10729_relaxed	mmseq	ACK37411.1.3_10729	236	86.6	0.75	10729	Rhinovirus B	1C
3	CF-AFP96991.1.2_10938_relaxed	CF-BAS29593.1.4_10461_relaxed	CF-ACK37428.1.3_10736_relaxed	mmseq	ACK37428.1.3_10736	236	88.5	0.78	10736	Rhinovirus B	1C
3	CF-AFP96991.1.2_10938_relaxed	CF-BAS29593.1.4_10461_relaxed	CF-ACK37391.1.3_10670_relaxed	mmseq	ACK37391.1.3_10670	238	87.3	0.77	10670	Rhinovirus A	1C
3	CF-AFP96991.1.2_10938_relaxed	CF-BAS29593.1.4_10461_relaxed	CF-WBG01409.1_5102_relaxed	foldseek	WBG01409.1_5102	215	81.6	0.74	5102	Cyclovirus fourmi	Product: coat protein
3	CF-AFP96991.1.2_10938_relaxed	CF-BAS29593.1.4_10461_relaxed	CF-WBG01485.1_5098_relaxed	foldseek	WBG01485.1_5098	219	80.1	0.74	5098	Cyclovirus enseenene	Product: coat protein
3	CF-AFP96991.1.2_10938_relaxed	CF-BAS29593.1.4_10461_relaxed	EF-AGC84156.1_5157_relaxed	foldseek	AGC84156.1_5157	222	81.2	0.773	5157	Cyclovirus roach	Product: putative capsid protein
3	CF-AFP96991.1.2_10938_relaxed	CF-BAS29593.1.4_10461_relaxed	CF-ACK37369.1.3_10637_relaxed	mmseq	ACK37369.1.3_10637	238	88	0.78	10637	Rhinovirus A	1C
3	CF-AFP96991.1.2_10938_relaxed	CF-BAS29593.1.4_10461_relaxed	CF-ACK37396.1.3_10675_relaxed	mmseq	ACK37396.1.3_10675	238	88.8	0.79	10675	Rhinovirus A	1C
3	CF-AFP96991.1.2_10938_relaxed	CF-BAS29593.1.4_10461_relaxed	CF-ACK37402.1.3_10682_relaxed	mmseq	ACK37402.1.3_10682	238	87.9	0.77	10682	Rhinovirus A	1C
3	CF-AFP96991.1.2_10938_relaxed	CF-BAS29593.1.4_10461_relaxed	CF-ACK37385.1.3_10663_relaxed	mmseq	ACK37385.1.3_10663	238	87.9	0.77	10663	Rhinovirus A	1C
3	CF-AFP96991.1.2_10938_relaxed	CF-BAS29593.1.4_10461_relaxed	CF-ABF51197.1.3_10636_relaxed	mmseq	ABF51197.1.3_10636	239	87.6	0.78	10636	Rhinovirus A	1C (VP3)
3	CF-AFP96991.1.2_10938_relaxed	CF-BAS29593.1.4_10461_relaxed	CF-UNY50605.1_5173_relaxed	foldseek	UNY50605.1_5173	217	80.4	0.73	5173	Cyclovirus vleermuis	Product: capsid protein
3	CF-AFP96991.1.2_10938_relaxed	CF-BAS29593.1.4_10461_relaxed	CF-UUG66204.1_5127_relaxed	foldseek	UUG66204.1_5127	220	82.3	0.73	5127	Cyclovirus misi	Product: capsid protein
3	CF-AFP96991.1.2_10938_relaxed	CF-BAS29593.1.4_10461_relaxed	CF-UUG66198.1_5151_relaxed	foldseek	UUG66198.1_5151	225	81.4	0.72	5151	Cyclovirus popoki	Product: capsid protein
3	CF-AFP96991.1.2_10938_relaxed	CF-BAS29593.1.4_10461_relaxed	EF-AXL65894.1_5087_relaxed	foldseek	AXL65894.1_5087	225	59.9	0.628	5087	Cyclovirus aasiak	Product: putative capsid protein
3	CF-AFP96991.1.2_10938_relaxed	CF-BAS29593.1.4_10461_relaxed	EF-QIH00022.1_5101_relaxed	foldseek	QIH00022.1_5101	231	69.9	0.69	5101	Cyclovirus foca	Product: capsid protein
3	CF-AFP96991.1.2_10938_relaxed	CF-BAS29593.1.4_10461_relaxed	CF-UDN67413.1_5160_relaxed	foldseek	UDN67413.1_5160	223	82.6	0.75	5160	Cyclovirus rudzik	Product: capsid protein
3	CF-AFP96991.1.2_10938_relaxed	CF-BAS29593.1.4_10461_relaxed	EF-UPW41428.1_5159_relaxed	foldseek	UPW41428.1_5159	224	81.1	0.784	5159	Cyclovirus rotte	Product: capsid protein
3	CF-AFP96991.1.2_10938_relaxed	CF-BAS29593.1.4_10461_relaxed	CF-AGN96212.1_5130_relaxed	mmseq	AGN96212.1_5130	234	81.3	0.73	5130	Cyclovirus munthu	Product: capsid protein
3	CF-AFP96991.1.2_10938_relaxed	CF-BAS29593.1.4_10461_relaxed	CF-WBG01479.1_5094_relaxed	mmseq	WBG01479.1_5094	223	80.9	0.73	5094	Cyclovirus bohloa	Product: coat protein
3	CF-AFP96991.1.2_10938_relaxed	CF-BAS29593.1.4_10461_relaxed	EF-UNY50597.1_5153_relaxed	foldseek	UNY50597.1_5153	234	78.9	0.75	5153	Cyclovirus prilep	Product: capsid protein
3	CF-AFP96991.1.2_10938_relaxed	CF-BAS29593.1.4_10461_relaxed	CF-ADI48252.1_5109_relaxed	foldseek	ADI48252.1_5109	227	81	0.75	5109	Cyclovirus jaaabani	Product: putative Cap
3	CF-AFP96991.1.2_10938_relaxed	CF-BAS29593.1.4_10461_relaxed	CF-UNY50595.1_5162_relaxed	foldseek	UNY50595.1_5162	220	82.4	0.74	5162	Cyclovirus sawya	Product: capsid protein
3	CF-AFP96991.1.2_10938_relaxed	CF-BAS29593.1.4_10461_relaxed	CF-ADD62456.1_5123_relaxed	foldseek	ADD62456.1_5123	218	81.1	0.75	5123	Cyclovirus manukha	Gene: cap; Product: capsid protein
3	CF-AFP96991.1.2_10938_relaxed	CF-BAS29593.1.4_10461_relaxed	CF-AEL87787.1_5110_relaxed	foldseek	AEL87787.1_5110	219	82.4	0.76	5110	Cyclovirus jemage	Product: putative capsid protein
3	CF-AFP96991.1.2_10938_relaxed	CF-BAS29593.1.4_10461_relaxed	CF-AFS65291.1_5115_relaxed	foldseek	AFS65291.1_5115	224	81.5	0.73	5115	Cyclovirus kisikisi	Product: putative capsid protein
3	CF-AFP96991.1.2_10938_relaxed	CF-BAS29593.1.4_10461_relaxed	CF-UDN67409.1_5148_relaxed	foldseek	UDN67409.1_5148	241	72.9	0.69	5148	Cyclovirus pettirosso	Product: capsid protein
3	CF-AFP96991.1.2_10938_relaxed	CF-BAS29593.1.4_10461_relaxed	CF-ACK37374.1.3_10645_relaxed	mmseq	ACK37374.1.3_10645	238	88	0.78	10645	Rhinovirus A	1C
3	CF-AFP96991.1.2_10938_relaxed	CF-BAS29593.1.4_10461_relaxed	CF-ACK37378.1.3_10649_relaxed	mmseq	ACK37378.1.3_10649	237	87	0.78	10649	Rhinovirus A	1C
3	CF-AFP96991.1.2_10938_relaxed	CF-BAS29593.1.4_10461_relaxed	CF-ABF51203.1.3_10697_relaxed	mmseq	ABF51203.1.3_10697	237	88.6	0.78	10697	Rhinovirus A	1C (VP3)
3	CF-AFP96991.1.2_10938_relaxed	CF-BAS29593.1.4_10461_relaxed	CF-ACK37379.1.3_10652_relaxed	mmseq	ACK37379.1.3_10652	238	87.6	0.78	10652	Rhinovirus A	1C
3	CF-AFP96991.1.2_10938_relaxed	CF-BAS29593.1.4_10461_relaxed	CF-AJO54281.1.3_10784_relaxed	mmseq	AJO54281.1.3_10784	238	85.8	0.76	10784	Rhinovirus C	VP3
3	CF-AFP96991.1.2_10938_relaxed	CF-BAS29593.1.4_10461_relaxed	CF-ACK37404.1.3_10685_relaxed	mmseq	ACK37404.1.3_10685	238	88.5	0.78	10685	Rhinovirus A	1C
3	CF-AFP96991.1.2_10938_relaxed	CF-BAS29593.1.4_10461_relaxed	CF-BAA00168.1.3_10634_relaxed	mmseq	BAA00168.1.3_10634	238	87.2	0.77	10634	Rhinovirus A	VP3 protein
3	CF-AFP96991.1.2_10938_relaxed	CF-BAS29593.1.4_10461_relaxed	EF-AFS65278.1_5117_relaxed	foldseek	AFS65278.1_5117	225	83	0.789	5117	Cyclovirus libelula	Product: putative capsid protein
3	CF-AFP96991.1.2_10938_relaxed	CF-BAS29593.1.4_10461_relaxed	CF-AMF83753.1_12394_relaxed	mmseq	AMF83753.1_12394	249	67.3	0.62	12394	Betabaculovirus cnamedinalis	Product: granulin
3	CF-AFP96991.1.2_10938_relaxed	CF-BAS29593.1.4_10461_relaxed	CF-ACZ63487.1_12390_relaxed	mmseq	ACZ63487.1_12390	247	72	0.62	12390	Betabaculovirus arrapae	Product: granulin
3	CF-AFP96991.1.2_10938_relaxed	CF-BAS29593.1.4_10461_relaxed	CF-AJK91662.1_12411_relaxed	mmseq	AJK91662.1_12411	248	68.8	0.61	12411	Betabaculovirus spofrugiperdae	Product: granulin
3	CF-AFP96991.1.2_10938_relaxed	CF-BAS29593.1.4_10461_relaxed	CF-QYC92724.1_12382_relaxed	mmseq	QYC92724.1_12382	246	68.7	0.57	12382	Alphabaculovirus travishnous	Product: Polyhedrin
3	CF-AFP96991.1.2_10938_relaxed	CF-BAS29593.1.4_10461_relaxed	CF-AKN80547.1_12370_relaxed	mmseq	AKN80547.1_12370	246	67.5	0.58	12370	Alphabaculovirus peluscae	Gene: polh; Product: Polyhedrin
3	CF-AFP96991.1.2_10938_relaxed	CF-BAS29593.1.4_10461_relaxed	CF-AFL64852.1_12360_relaxed	mmseq	AFL64852.1_12360	246	66.4	0.59	12360	Alphabaculovirus mabrassicae	Product: polyhedrin
3	CF-AFP96991.1.2_10938_relaxed	CF-BAS29593.1.4_10461_relaxed	CF-AUA60232.1_12366_relaxed	mmseq	AUA60232.1_12366	246	67.6	0.57	12366	Alphabaculovirus opbrumatae	Product: polyhedrin
3	CF-AFP96991.1.2_10938_relaxed	CF-BAS29593.1.4_10461_relaxed	CF-AWW14361.1_12354_relaxed	mmseq	AWW14361.1_12354	246	68	0.6	12354	Alphabaculovirus hytalacae	Product: polyhedrin
3	CF-AFP96991.1.2_10938_relaxed	CF-BAS29593.1.4_10461_relaxed	CF-BAS01236.1_5156_relaxed	foldseek	BAS01236.1_5156	223	83.8	0.76	5156	Cyclovirus risi	Product: capsid protein
3	CF-AFP96991.1.2_10938_relaxed	CF-BAS29593.1.4_10461_relaxed	EF-AGJ74755.1_5090_relaxed	mmseq	AGJ74755.1_5090	224	81.7	0.769	5090	Cyclovirus babka	Product: capsid protein
3	CF-AFP96991.1.2_10938_relaxed	CF-BAS29593.1.4_10461_relaxed	CF-AGJ74751.1_5171_relaxed	mmseq	AGJ74751.1_5171	223	82.9	0.75	5171	Cyclovirus vazka	Product: capsid protein
3	CF-AFP96991.1.2_10938_relaxed	CF-BAS29593.1.4_10461_relaxed	EF-ADD62458.1_5121_relaxed	mmseq	ADD62458.1_5121	219	83.1	0.801	5121	Cyclovirus maanav	Gene: cap; Product: capsid protein
3	CF-AFP96991.1.2_10938_relaxed	CF-BAS29593.1.4_10461_relaxed	CF-ADD62452.1_5108_relaxed	mmseq	ADD62452.1_5108	219	81.3	0.73	5108	Cyclovirus insaan	Gene: cap; Product: capsid protein
3	CF-AFP96991.1.2_10938_relaxed	CF-BAS29593.1.4_10461_relaxed	CF-UBR88850.1_5141_relaxed	mmseq	UBR88850.1_5141	220	81.6	0.74	5141	Cyclovirus newla	Gene: cap; Product: putative capsid protein
3	CF-AFP96991.1.2_10938_relaxed	CF-BAS29593.1.4_10461_relaxed	CF-AIX11624.1_5093_relaxed	mmseq	AIX11624.1_5093	219	82	0.74	5093	Cyclovirus bastao	Gene: Cap; Product: capsid
3	CF-AFP96991.1.2_10938_relaxed	CF-BAS29593.1.4_10461_relaxed	CF-AGL09970.1_5034_relaxed	foldseek	AGL09970.1_5034	238	73.6	0.68	5034	Circovirus chauvesouris	Gene: cap; Product: capsid protein
3	CF-AFP96991.1.2_10938_relaxed	CF-BAS29593.1.4_10461_relaxed	CF-ACK37398.1.3_10677_relaxed	mmseq	ACK37398.1.3_10677	238	87.3	0.78	10677	Rhinovirus A	1C
3	CF-AFP96991.1.2_10938_relaxed	CF-BAS29593.1.4_10461_relaxed	CF-ABF51182.1.3_10724_relaxed	mmseq	ABF51182.1.3_10724	236	86.1	0.77	10724	Rhinovirus B	1C (VP3)
3	CF-AFP96991.1.2_10938_relaxed	CF-BAS29593.1.4_10461_relaxed	CF-ABF51205.1.3_10674_relaxed	mmseq	ABF51205.1.3_10674	238	87.7	0.77	10674	Rhinovirus A	1C (VP3)
3	CF-AFP96991.1.2_10938_relaxed	CF-BAS29593.1.4_10461_relaxed	CF-CAA25444.1.3_10561_relaxed	mmseq	CAA25444.1.3_10561	238	87.5	0.78	10561	Enterovirus C	VP3
3	CF-AFP96991.1.2_10938_relaxed	CF-BAS29593.1.4_10461_relaxed	CF-ABF51196.1.3_10692_relaxed	mmseq	ABF51196.1.3_10692	238	86.9	0.78	10692	Rhinovirus A	1C (VP3)
3	CF-AFP96991.1.2_10938_relaxed	CF-BAS29593.1.4_10461_relaxed	CF-ACK37444.1.3_10725_relaxed	mmseq	ACK37444.1.3_10725	236	87.2	0.77	10725	Rhinovirus B	1C
3	CF-AFP96991.1.2_10938_relaxed	CF-BAS29593.1.4_10461_relaxed	CF-AAA45756.1.3_10717_relaxed	mmseq	AAA45756.1.3_10717	236	87	0.76	10717	Rhinovirus B	1C (VP3)
3	CF-AFP96991.1.2_10938_relaxed	CF-BAS29593.1.4_10461_relaxed	CF-ACK37420.1.3_10732_relaxed	mmseq	ACK37420.1.3_10732	236	87.1	0.76	10732	Rhinovirus B	1C
3	CF-AFP96991.1.2_10938_relaxed	CF-BAS29593.1.4_10461_relaxed	CF-ABF51181.1.3_10721_relaxed	mmseq	ABF51181.1.3_10721	236	87.4	0.78	10721	Rhinovirus B	1C (VP3)
3	CF-AFP96991.1.2_10938_relaxed	CF-BAS29593.1.4_10461_relaxed	CF-ACK37430.1.3_10737_relaxed	mmseq	ACK37430.1.3_10737	236	89.1	0.78	10737	Rhinovirus B	1C
3	CF-AFP96991.1.2_10938_relaxed	CF-BAS29593.1.4_10461_relaxed	CF-ACK37393.1.3_10742_relaxed	mmseq	ACK37393.1.3_10742	236	88.4	0.78	10742	Rhinovirus B	1C
3	CF-AFP96991.1.2_10938_relaxed	CF-BAS29593.1.4_10461_relaxed	CF-ABF51180.1.3_10716_relaxed	mmseq	ABF51180.1.3_10716	236	87.3	0.77	10716	Rhinovirus B	1C (VP3)
3	CF-AFP96991.1.2_10938_relaxed	CF-BAS29593.1.4_10461_relaxed	CF-ACK37418.1.3_10731_relaxed	mmseq	ACK37418.1.3_10731	236	88.4	0.78	10731	Rhinovirus B	1C
3	CF-AFP96991.1.2_10938_relaxed	CF-BAS29593.1.4_10461_relaxed	CF-ACK37417.1.3_10730_relaxed	mmseq	ACK37417.1.3_10730	236	87.9	0.77	10730	Rhinovirus B	1C
3	CF-AFP96991.1.2_10938_relaxed	CF-BAS29593.1.4_10461_relaxed	CF-ACK37442.1.3_10720_relaxed	mmseq	ACK37442.1.3_10720	236	88.1	0.77	10720	Rhinovirus B	1C
3	CF-AFP96991.1.2_10938_relaxed	CF-BAS29593.1.4_10461_relaxed	CF-ABF51179.1.3_10713_relaxed	mmseq	ABF51179.1.3_10713	236	87.2	0.76	10713	Rhinovirus B	1C (VP3)
3	CF-AFP96991.1.2_10938_relaxed	CF-BAS29593.1.4_10461_relaxed	CF-AAQ73085.1.3_10519_relaxed	mmseq	AAQ73085.1.3_10519	238	87.4	0.78	10519	Enterovirus B	VP3
3	CF-AFP96991.1.2_10938_relaxed	CF-BAS29593.1.4_10461_relaxed	CF-ACK37425.1.3_10734_relaxed	mmseq	ACK37425.1.3_10734	236	87.7	0.77	10734	Rhinovirus B	1C
3	CF-AFP96991.1.2_10938_relaxed	CF-BAS29593.1.4_10461_relaxed	CF-AFK65740.1.3_10740_relaxed	mmseq	AFK65740.1.3_10740	236	87.7	0.78	10740	Rhinovirus B	1C
3	CF-AFP96991.1.2_10938_relaxed	CF-BAS29593.1.4_10461_relaxed	CF-ACK37376.1.3_10647_relaxed	mmseq	ACK37376.1.3_10647	238	88	0.78	10647	Rhinovirus A	1C
3	CF-AFP96991.1.2_10938_relaxed	CF-BAS29593.1.4_10461_relaxed	CF-AAQ02681.1.3_10567_relaxed	mmseq	AAQ02681.1.3_10567	242	87	0.77	10567	Enterovirus C	Vp3
3	CF-AFP96991.1.2_10938_relaxed	CF-BAS29593.1.4_10461_relaxed	CF-CAA55650.1.1_10509_relaxed	mmseq	CAA55650.1.1_10509	238	86.9	0.78	10509	Enterovirus B	Unnamed
3	CF-AFP96991.1.2_10938_relaxed	CF-BAS29593.1.4_10461_relaxed	CF-AAX47035.1.3_10536_relaxed	mmseq	AAX47035.1.3_10536	239	87.9	0.78	10536	Enterovirus B	1C (VP3)
3	CF-AFP96991.1.2_10938_relaxed	CF-BAS29593.1.4_10461_relaxed	CF-AAT65964.1.3_10531_relaxed	mmseq	AAT65964.1.3_10531	238	87	0.77	10531	Enterovirus B	1C protein; VP3
3	CF-AFP96991.1.2_10938_relaxed	CF-BAS29593.1.4_10461_relaxed	CF-ACK37407.1.3_10726_relaxed	mmseq	ACK37407.1.3_10726	236	87.2	0.77	10726	Rhinovirus B	1C
3	CF-AFP96991.1.2_10938_relaxed	CF-BAS29593.1.4_10461_relaxed	CF-ACK37386.1.3_10723_relaxed	mmseq	ACK37386.1.3_10723	236	89.2	0.78	10723	Rhinovirus B	1C
3	CF-AFP96991.1.2_10938_relaxed	CF-BAS29593.1.4_10461_relaxed	CF-ACK37389.1.3_10668_relaxed	mmseq	ACK37389.1.3_10668	238	87.4	0.78	10668	Rhinovirus A	1C
3	CF-AFP96991.1.2_10938_relaxed	CF-BAS29593.1.4_10461_relaxed	CF-ACK37372.1.3_10642_relaxed	mmseq	ACK37372.1.3_10642	238	86.9	0.77	10642	Rhinovirus A	1C
3	CF-AFP96991.1.2_10938_relaxed	CF-BAS29593.1.4_10461_relaxed	CF-AAQ73091.1.3_10525_relaxed	mmseq	AAQ73091.1.3_10525	239	88	0.78	10525	Enterovirus B	VP3
3	CF-AFP96991.1.2_10938_relaxed	CF-BAS29593.1.4_10461_relaxed	CF-AAC63944.2.3_10499_relaxed	mmseq	AAC63944.2.3_10499	239	88.3	0.78	10499	Enterovirus B	VP3
3	CF-AFP96991.1.2_10938_relaxed	CF-BAS29593.1.4_10461_relaxed	CF-AAT65951.1.3_10530_relaxed	mmseq	AAT65951.1.3_10530	239	87.3	0.78	10530	Enterovirus B	1C protein; VP3
3	CF-AFP96991.1.2_10938_relaxed	CF-BAS29593.1.4_10461_relaxed	CF-AAQ73082.1.3_10501_relaxed	mmseq	AAQ73082.1.3_10501	239	88.2	0.79	10501	Enterovirus B	VP3
3	CF-AFP96991.1.2_10938_relaxed	CF-BAS29593.1.4_10461_relaxed	CF-UBK24587.1_5170_relaxed	mmseq	UBK24587.1_5170	246	78.9	0.72	5170	Cyclovirus vauval	Gene: cap; Product: capsid
3	CF-AFP96991.1.2_10938_relaxed	CF-BAS29593.1.4_10461_relaxed	CF-WBG01413.1_5089_relaxed	foldseek	WBG01413.1_5089	225	82.4	0.75	5089	Cyclovirus anyidiwo	Product: coat protein
3	CF-AFP96991.1.2_10938_relaxed	CF-BAS29593.1.4_10461_relaxed	EF-AMH87651.1_5145_relaxed	foldseek	AMH87651.1_5145	235	68.5	0.683	5145	Cyclovirus pea	Product: capsid protein
3	CF-AFP96991.1.2_10938_relaxed	CF-BAS29593.1.4_10461_relaxed	EF-AMH87649.1_5146_relaxed	mmseq	AMH87649.1_5146	235	68.5	0.672	5146	Cyclovirus peka	Product: capsid protein
3	CF-AFP96991.1.2_10938_relaxed	CF-BAS29593.1.4_10461_relaxed	EF-QFR58250.1_5158_relaxed	foldseek	QFR58250.1_5158	228	79.9	0.759	5158	Cyclovirus roedor	Gene: cp; Product: capsid protein
3	CF-AFP96991.1.2_10938_relaxed	CF-BAS29593.1.4_10461_relaxed	CF-UNY50607.1_5175_relaxed	foldseek	UNY50607.1_5175	245	79.6	0.71	5175	Cyclovirus ystlum	Product: capsid protein
3	CF-AFP96991.1.2_10938_relaxed	CF-BAS29593.1.4_10461_relaxed	CF-ACK37424.1.3_10733_relaxed	mmseq	ACK37424.1.3_10733	236	86.2	0.76	10733	Rhinovirus B	1C
3	CF-AFP96991.1.2_10938_relaxed	CF-BAS29593.1.4_10461_relaxed	CF-ABF51183.1.3_10727_relaxed	mmseq	ABF51183.1.3_10727	236	86.8	0.77	10727	Rhinovirus B	1C (VP3)
3	CF-AFP96991.1.2_10938_relaxed	CF-BAS29593.1.4_10461_relaxed	CF-WBG01477.1_5126_relaxed	foldseek	WBG01477.1_5126	221	83.6	0.76	5126	Cyclovirus mier	Product: coat protein
3	CF-AFP96991.1.2_10938_relaxed	CF-BAS29593.1.4_10461_relaxed	CF-ADU76998.1_5091_relaxed	mmseq	ADU76998.1_5091	231	80.1	0.72	5091	Cyclovirus bakri	Product: Cap protein
3	CF-AFP96991.1.2_10938_relaxed	CF-BAS29593.1.4_10461_relaxed	CF-AIX11622.1_5097_relaxed	mmseq	AIX11622.1_5097	221	82.5	0.74	5097	Cyclovirus doi	Gene: Rep; Product: replicase
3	CF-AFP96991.1.2_10938_relaxed	CF-BAS29593.1.4_10461_relaxed	EF-UUG66206.1_5129_relaxed	mmseq	UUG66206.1_5129	223	82.8	0.786	5129	Cyclovirus moosa	Product: capsid protein
3	CF-AFP96991.1.2_10938_relaxed	CF-BAS29593.1.4_10461_relaxed	CF-AXU41599.1_12374_relaxed	mmseq	AXU41599.1_12374	246	68	0.58	12374	Alphabaculovirus speridaniae	Product: polyhedrin
3	CF-AFP96991.1.2_10938_relaxed	CF-BAS29593.1.4_10461_relaxed	CF-QEI03574.1_12372_relaxed	mmseq	QEI03574.1_12372	246	68.9	0.61	12372	Alphabaculovirus ranus	Gene: polh; Product: POLH
3	CF-AFP96991.1.2_10938_relaxed	CF-BAS29593.1.4_10461_relaxed	CF-AYN44961.1_12324_relaxed	mmseq	AYN44961.1_12324	246	68.2	0.58	12324	Alphabaculovirus alterspexiguae	Gene: polyhedrin
3	CF-AFP96991.1.2_10938_relaxed	CF-BAS29593.1.4_10461_relaxed	CF-ACO53451.1_12348_relaxed	mmseq	ACO53451.1_12348	246	67.7	0.58	12348	Alphabaculovirus eupseudoconspersae	Product: polyhedrin
3	CF-AFP96991.1.2_10938_relaxed	CF-BAS29593.1.4_10461_relaxed	CF-AHH82590.1_12333_relaxed	mmseq	AHH82590.1_12333	246	67.3	0.59	12333	Alphabaculovirus busuppressariae	Product: polyhedrin
3	CF-AFP96991.1.2_10938_relaxed	CF-BAS29593.1.4_10461_relaxed	CF-AVA31100.1_12369_relaxed	mmseq	AVA31100.1_12369	247	69	0.59	12369	Alphabaculovirus oxochraceae	Product: polyhedrin
3	CF-AFP96991.1.2_10938_relaxed	CF-BAS29593.1.4_10461_relaxed	CF-AAB51031.1_12361_relaxed	mmseq	AAB51031.1_12361	246	67.6	0.58	12361	Alphabaculovirus maconfiguratae	Gene: polh; Product: polyhedrin
3	CF-AFP96991.1.2_10938_relaxed	CF-BAS29593.1.4_10461_relaxed	CF-AAG53744.2_12349_relaxed	mmseq	AAG53744.2_12349	246	68.5	0.59	12349	Alphabaculovirus helarmigerae	Product: polyhedrin
3	CF-AFP96991.1.2_10938_relaxed	CF-BAS29593.1.4_10461_relaxed	CF-UJZ88949.1_12347_relaxed	mmseq	UJZ88949.1_12347	246	66.5	0.57	12347	Alphabaculovirus erankerariae	Product: polyhedrin
3	CF-AFP96991.1.2_10938_relaxed	CF-BAS29593.1.4_10461_relaxed	CF-AJD80691.1_12338_relaxed	mmseq	AJD80691.1_12338	246	68	0.58	12338	Alphabaculovirus chrincludentis	Gene: ORF-1; Product: polyhedrin
3	CF-AFP96991.1.2_10938_relaxed	CF-BAS29593.1.4_10461_relaxed	CF-ANO40512.1_5069_relaxed	foldseek	ANO40512.1_5069	214	77.6	0.7	5069	Circovirus porcine3	Product: capsid
3	CF-AFP96991.1.2_10938_relaxed	CF-BAS29593.1.4_10461_relaxed	CF-QSX73452.1_5042_relaxed	mmseq	QSX73452.1_5042	212	77.3	0.71	5042	Circovirus gloton	Product: capsid protein
3	CF-AFP96991.1.2_10938_relaxed	CF-BAS29593.1.4_10461_relaxed	CF-AHD25488.1_12336_relaxed	mmseq	AHD25488.1_12336	245	67.5	0.59	12336	Alphabaculovirus chomurinanae	Product: polyhedrin
3	CF-AFP96991.1.2_10938_relaxed	CF-BAS29593.1.4_10461_relaxed	CF-ALR71541.1_12326_relaxed	mmseq	ALR71541.1_12326	245	67.4	0.58	12326	Alphabaculovirus angemmatalis	Product: polyhedrin
3	CF-AFP96991.1.2_10938_relaxed	CF-BAS29593.1.4_10461_relaxed	CF-AIS92002.1_12399_relaxed	mmseq	AIS92002.1_12399	248	68.2	0.62	12399	Betabaculovirus erellonis	Product: granulin
3	CF-AFP96991.1.2_10938_relaxed	CF-BAS29593.1.4_10461_relaxed	CF-AAG27302.1_12409_relaxed	mmseq	AAG27302.1_12409	248	68.9	0.61	12409	Betabaculovirus pluxylostellae	Gene: Pxorf4; Product: PxORF4 peptide
3	CF-AFP96991.1.2_10938_relaxed	CF-BAS29593.1.4_10461_relaxed	CF-QNV47766.1_12323_relaxed	mmseq	QNV47766.1_12323	246	68	0.58	12323	Alphabaculovirus altersperidaniae	Product: occlusion body protein
3	CF-AFP96991.1.2_10938_relaxed	CF-BAS29593.1.4_10461_relaxed	CF-BAC67252.1_12315_relaxed	mmseq	BAC67252.1_12315	246	68.7	0.59	12315	Alphabaculovirus adhonmai	Product: polyhedrin
3	CF-AFP96991.1.2_10938_relaxed	CF-BAS29593.1.4_10461_relaxed	CF-AAZ67370.1_12383_relaxed	mmseq	AAZ67370.1_12383	246	67.5	0.57	12383	Alphabaculovirus trini	Product: polyhedrin
3	CF-AFP96991.1.2_10938_relaxed	CF-BAS29593.1.4_10461_relaxed	CF-AAY83932.1_12339_relaxed	mmseq	AAY83932.1_12339	246	67.2	0.57	12339	Alphabaculovirus chrychalcites	Gene: ORF-1 polh; Product: polyhedrin
3	CF-AFP96991.1.2_10938_relaxed	CF-BAS29593.1.4_10461_relaxed	CF-AAQ73090.1.3_10502_relaxed	mmseq	AAQ73090.1.3_10502	238	86.7	0.77	10502	Enterovirus B	VP3
3	CF-AFP96991.1.2_10938_relaxed	CF-BAS29593.1.4_10461_relaxed	CF-AAX47041.1.3_10542_relaxed	mmseq	AAX47041.1.3_10542	239	88.9	0.79	10542	Enterovirus B	1C (VP3)
3	CF-AFP96991.1.2_10938_relaxed	CF-BAS29593.1.4_10461_relaxed	CF-BAG70419.1.3_10546_relaxed	mmseq	BAG70419.1.3_10546	239	87.6	0.78	10546	Enterovirus B	VP3
3	CF-AFP96991.1.2_10938_relaxed	CF-BAS29593.1.4_10461_relaxed	CF-AAQ02679.1.3_10566_relaxed	mmseq	AAQ02679.1.3_10566	239	87.1	0.77	10566	Enterovirus C	Vp3
3	CF-AFP96991.1.2_10938_relaxed	CF-BAS29593.1.4_10461_relaxed	CF-AAF33532.1_12376_relaxed	mmseq	AAF33532.1_12376	246	66.9	0.59	12376	Alphabaculovirus spexiguae	Product: ORF1 polyhedrin
3	CF-AFP96991.1.2_10938_relaxed	CF-BAS29593.1.4_10461_relaxed	CF-AIE47733.1_12371_relaxed	mmseq	AIE47733.1_12371	246	68.1	0.58	12371	Alphabaculovirus pesauciae	Product: polyhedrin
3	CF-AFP96991.1.2_10938_relaxed	CF-BAS29593.1.4_10461_relaxed	CF-AIZ48559.1_12318_relaxed	mmseq	AIZ48559.1_12318	246	67	0.58	12318	Alphabaculovirus alteragsegetum	Product: polyhedrin
3	CF-AFP96991.1.2_10938_relaxed	CF-BAS29593.1.4_10461_relaxed	CF-AAR28934.1_12356_relaxed	mmseq	AAR28934.1_12356	246	67.4	0.62	12356	Alphabaculovirus leseparatae	Product: polyhedrin
3	CF-AFP96991.1.2_10938_relaxed	CF-BAS29593.1.4_10461_relaxed	CF-ABK41188.1.3_10539_relaxed	mmseq	ABK41188.1.3_10539	239	87.1	0.78	10539	Enterovirus B	1C
3	CF-AFP96991.1.2_10938_relaxed	CF-BAS29593.1.4_10461_relaxed	CF-AAQ73088.1.3_10522_relaxed	mmseq	AAQ73088.1.3_10522	239	87.9	0.78	10522	Enterovirus B	VP3
3	CF-AFP96991.1.2_10938_relaxed	CF-BAS29593.1.4_10461_relaxed	CF-AAK13071.1.3_10529_relaxed	mmseq	AAK13071.1.3_10529	237	88.6	0.78	10529	Enterovirus B	1C
3	CF-AFP96991.1.2_10938_relaxed	CF-BAS29593.1.4_10461_relaxed	CF-CAD38168.2.3_10532_relaxed	mmseq	CAD38168.2.3_10532	239	87.7	0.78	10532	Enterovirus B	VP3 protein
3	CF-AFP96991.1.2_10938_relaxed	CF-BAS29593.1.4_10461_relaxed	CF-ACK37384.1.3_10658_relaxed	mmseq	ACK37384.1.3_10658	238	87.6	0.77	10658	Rhinovirus A	1C
3	CF-AFP96991.1.2_10938_relaxed	CF-BAS29593.1.4_10461_relaxed	CF-ACK37405.1.3_10686_relaxed	mmseq	ACK37405.1.3_10686	238	87	0.78	10686	Rhinovirus A	1C
3	CF-AFP96991.1.2_10938_relaxed	CF-BAS29593.1.4_10461_relaxed	CF-ACK37388.1.3_10666_relaxed	mmseq	ACK37388.1.3_10666	238	88.3	0.77	10666	Rhinovirus A	1C
3	CF-AFP96991.1.2_10938_relaxed	CF-BAS29593.1.4_10461_relaxed	CF-AAX47042.1.3_10543_relaxed	foldseek	AAX47042.1.3_10543	239	89.2	0.79	10543	Enterovirus B	1C VP3)
3	CF-AFP96991.1.2_10938_relaxed	CF-BAS29593.1.4_10461_relaxed	CF-AFV92902.1.3_10582_relaxed	mmseq	AFV92902.1.3_10582	241	87	0.77	10582	Enterovirus C	VP3
3	CF-AFP96991.1.2_10938_relaxed	CF-BAS29593.1.4_10461_relaxed	CF-AAQ73092.1.3_10526_relaxed	mmseq	AAQ73092.1.3_10526	238	86.1	0.77	10526	Enterovirus B	VP3
3	CF-AFP96991.1.2_10938_relaxed	CF-BAS29593.1.4_10461_relaxed	CF-AAQ02682.1.3_10568_relaxed	mmseq	AAQ02682.1.3_10568	238	87.9	0.77	10568	Enterovirus C	Vp3
3	CF-AFP96991.1.2_10938_relaxed	CF-BAS29593.1.4_10461_relaxed	CF-AAQ73097.1.3_10528_relaxed	mmseq	AAQ73097.1.3_10528	237	88.3	0.78	10528	Enterovirus B	VP3
3	CF-AFP96991.1.2_10938_relaxed	CF-BAS29593.1.4_10461_relaxed	CF-ACK37380.1.3_10719_relaxed	mmseq	ACK37380.1.3_10719	236	88.6	0.78	10719	Rhinovirus B	1C
3	CF-AFP96991.1.2_10938_relaxed	CF-BAS29593.1.4_10461_relaxed	CF-ABF51184.1.3_10714_relaxed	mmseq	ABF51184.1.3_10714	236	88.5	0.77	10714	Rhinovirus B	1C (VP3)
3	CF-AFP96991.1.2_10938_relaxed	CF-BAS29593.1.4_10461_relaxed	CF-AKN80945.1_12357_relaxed	mmseq	AKN80945.1_12357	249	66.2	0.6	12357	Alphabaculovirus lonobliquae	Gene: polh; Product: Polyhedrin
3	CF-AFP96991.1.2_10938_relaxed	CF-BAS29593.1.4_10461_relaxed	CF-AAL01689.1_12378_relaxed	mmseq	AAL01689.1_12378	249	66.7	0.58	12378	Alphabaculovirus spliturae	Product: polyhedrin
3	CF-AFP96991.1.2_10938_relaxed	CF-BAS29593.1.4_10461_relaxed	CF-CAA24461.1.1_10556_relaxed	mmseq	CAA24461.1.1_10556	238	86.6	0.78	10556	Enterovirus C	VP3 protein
3	CF-AFP96991.1.2_10938_relaxed	CF-BAS29593.1.4_10461_relaxed	CF-ABF51198.1.3_10699_relaxed	mmseq	ABF51198.1.3_10699	238	87.2	0.78	10699	Rhinovirus A	1C (VP3)
3	CF-AFP96991.1.2_10938_relaxed	CF-BAS29593.1.4_10461_relaxed	CF-ACK37431.1.3_10704_relaxed	mmseq	ACK37431.1.3_10704	238	88.7	0.78	10704	Rhinovirus A	1C
3	CF-AFP96991.1.2_10938_relaxed	CF-BAS29593.1.4_10461_relaxed	CF-ACK37394.1.3_10673_relaxed	mmseq	ACK37394.1.3_10673	238	88.3	0.78	10673	Rhinovirus A	1C
3	CF-AFP96991.1.2_10938_relaxed	CF-BAS29593.1.4_10461_relaxed	CF-AAQ02680.1.3_10565_relaxed	mmseq	AAQ02680.1.3_10565	238	87.1	0.78	10565	Enterovirus C	Vp3
3	CF-AFP96991.1.2_10938_relaxed	CF-BAS29593.1.4_10461_relaxed	CF-ABM54550.1.3_10573_relaxed	mmseq	ABM54550.1.3_10573	241	87.7	0.78	10573	Enterovirus C	Vp3
3	CF-AFP96991.1.2_10938_relaxed	CF-BAS29593.1.4_10461_relaxed	CF-AAQ02683.1.3_10570_relaxed	mmseq	AAQ02683.1.3_10570	241	87.3	0.78	10570	Enterovirus C	Vp3
3	CF-AFP96991.1.2_10938_relaxed	CF-BAS29593.1.4_10461_relaxed	CF-AFR46521.1.3_10581_relaxed	mmseq	AFR46521.1.3_10581	241	88	0.78	10581	Enterovirus C	VP3
3	CF-AFP96991.1.2_10938_relaxed	CF-BAS29593.1.4_10461_relaxed	CF-ABF51186.1.3_10689_relaxed	mmseq	ABF51186.1.3_10689	238	87.9	0.78	10689	Rhinovirus A	1C (VP3)
3	CF-AFP96991.1.2_10938_relaxed	CF-BAS29593.1.4_10461_relaxed	CF-ACK37383.1.3_10657_relaxed	mmseq	ACK37383.1.3_10657	238	87.7	0.77	10657	Rhinovirus A	1C
3	CF-AFP96991.1.2_10938_relaxed	CF-BAS29593.1.4_10461_relaxed	CF-ACK37397.1.3_10676_relaxed	mmseq	ACK37397.1.3_10676	238	89.2	0.77	10676	Rhinovirus A	1C
3	CF-AFP96991.1.2_10938_relaxed	CF-BAS29593.1.4_10461_relaxed	CF-ACK37375.1.3_10646_relaxed	mmseq	ACK37375.1.3_10646	238	87	0.78	10646	Rhinovirus A	1C
3	CF-AFP96991.1.2_10938_relaxed	CF-BAS29593.1.4_10461_relaxed	CF-AAQ73076.1.3_10510_relaxed	mmseq	AAQ73076.1.3_10510	237	88.3	0.78	10510	Enterovirus B	VP3
3	CF-AFP96991.1.2_10938_relaxed	CF-BAS29593.1.4_10461_relaxed	CF-AAQ73095.1.3_10505_relaxed	mmseq	AAQ73095.1.3_10505	238	87.7	0.78	10505	Enterovirus B	VP3
3	CF-AFP96991.1.2_10938_relaxed	CF-BAS29593.1.4_10461_relaxed	CF-AAQ73084.1.3_10518_relaxed	mmseq	AAQ73084.1.3_10518	238	86.7	0.77	10518	Enterovirus B	VP3
3	CF-AFP96991.1.2_10938_relaxed	CF-BAS29593.1.4_10461_relaxed	CF-CAA24465.1.3_10557_relaxed	mmseq	CAA24465.1.3_10557	238	87.5	0.78	10557	Enterovirus C	VP3
3	CF-AFP96991.1.2_10938_relaxed	CF-BAS29593.1.4_10461_relaxed	CF-UJO02097.1_5081_relaxed	foldseek	UJO02097.1_5081	210	80.8	0.7	5081	Circovirus tzinaka	Product: Cap
3	CF-AFP96991.1.2_10938_relaxed	CF-BAS29593.1.4_10461_relaxed	CF-UUG66208.1_5083_relaxed	foldseek	UUG66208.1_5083	212	79.5	0.74	5083	Circovirus wesa	Product: capsid protein
3	CF-AFP96991.1.2_10938_relaxed	CF-BAS29593.1.4_10461_relaxed	CF-AAQ21599.1_12395_relaxed	mmseq	AAQ21599.1_12395	248	66	0.62	12395	Betabaculovirus cryleucotretae	Product: granulin
3	CF-AFP96991.1.2_10938_relaxed	CF-BAS29593.1.4_10461_relaxed	CF-AAK70668.1_12396_relaxed	mmseq	AAK70668.1_12396	248	69.5	0.6	12396	Betabaculovirus cypomonellae	Gene: orf1 granulin; Product: ORF1 granulin
3	CF-AFP96991.1.2_10938_relaxed	CF-BAS29593.1.4_10461_relaxed	CF-ABO69521.1.3_10706_relaxed	mmseq	ABO69521.1.3_10706	238	88.3	0.78	10706	Rhinovirus A	1C (VP3)
3	CF-AFP96991.1.2_10938_relaxed	CF-BAS29593.1.4_10461_relaxed	CF-ACK37427.1.3_10703_relaxed	mmseq	ACK37427.1.3_10703	238	87.6	0.78	10703	Rhinovirus A	1C
3	CF-AFP96991.1.2_10938_relaxed	CF-BAS29593.1.4_10461_relaxed	CF-AEG75268.1.3_10707_relaxed	mmseq	AEG75268.1.3_10707	239	88.7	0.78	10707	Rhinovirus A	1C
3	CF-AFP96991.1.2_10938_relaxed	CF-BAS29593.1.4_10461_relaxed	CF-ACK37377.1.3_10648_relaxed	mmseq	ACK37377.1.3_10648	241	86	0.77	10648	Rhinovirus A	1C
3	CF-AFP96991.1.2_10938_relaxed	CF-BAS29593.1.4_10461_relaxed	CF-AGR57038.1_12337_relaxed	mmseq	AGR57038.1_12337	245	67	0.6	12337	Alphabaculovirus chorosaceanae	Gene: polh; Product: polyhedrin
3	CF-AFP96991.1.2_10938_relaxed	CF-BAS29593.1.4_10461_relaxed	CF-AAQ91696.1_12319_relaxed	mmseq	AAQ91696.1_12319	245	67.7	0.6	12319	Alphabaculovirus alterchofumiferanae	Product: polyhedrin
3	CF-AFP96991.1.2_10938_relaxed	CF-BAS29593.1.4_10461_relaxed	CF-ANF29650.1_12334_relaxed	mmseq	ANF29650.1_12334	250	66.3	0.59	12334	Alphabaculovirus capomonae	Product: polyhedrin
3	CF-AFP96991.1.2_10938_relaxed	CF-BAS29593.1.4_10461_relaxed	CF-AAB97154.1_12385_relaxed	mmseq	AAB97154.1_12385	243	68.4	0.58	12385	Alphabaculovirus wisignatae	Product: polyhedrin
3	CF-AFP96991.1.2_10938_relaxed	CF-BAS29593.1.4_10461_relaxed	CF-AAQ88174.1_12345_relaxed	mmseq	AAQ88174.1_12345	246	68.1	0.59	12345	Alphabaculovirus ecobliquae	Product: polyhedrin
3	CF-AFP96991.1.2_10938_relaxed	CF-BAS29593.1.4_10461_relaxed	CF-AXU41448.1_12322_relaxed	mmseq	AXU41448.1_12322	246	67.2	0.59	12322	Alphabaculovirus altermyunipunctae	Product: polyhedrin
3	CF-AFP96991.1.2_10938_relaxed	CF-BAS29593.1.4_10461_relaxed	CF-AGE89856.1_12377_relaxed	mmseq	AGE89856.1_12377	248	67.9	0.59	12377	Alphabaculovirus splittoralis	Product: major occlusion protein
3	CF-AFP96991.1.2_10938_relaxed	CF-BAS29593.1.4_10461_relaxed	CF-ACH69351.1_12406_relaxed	mmseq	ACH69351.1_12406	248	68.8	0.61	12406	Betabaculovirus myunipunctae	Product: granulin
3	CF-AFP96991.1.2_10938_relaxed	CF-BAS29593.1.4_10461_relaxed	CF-AAM94988.1_12321_relaxed	mmseq	AAM94988.1_12321	246	66.4	0.59	12321	Alphabaculovirus altermaconfiguratae	Gene: polh; Product: polyhedrin
3	CF-AFP96991.1.2_10938_relaxed	CF-BAS29593.1.4_10461_relaxed	CF-AGA16163.1_12381_relaxed	mmseq	AGA16163.1_12381	245	67.7	0.58	12381	Alphabaculovirus thorichlaceae	Gene: ph; Product: ph protein
3	CF-AFP96991.1.2_10938_relaxed	CF-BAS29593.1.4_10461_relaxed	CF-AER41427.1_12398_relaxed	mmseq	AER41427.1_12398	248	68.9	0.61	12398	Betabaculovirus epaporemae	Product: granulin
3	CF-AFP96991.1.2_10938_relaxed	CF-BAS29593.1.4_10461_relaxed	CF-BAE72290.1_12353_relaxed	mmseq	BAE72290.1_12353	245	69.2	0.61	12353	Alphabaculovirus hycuneae	Gene: polh; Product: Polyhedrin
3	CF-AFP96991.1.2_10938_relaxed	CF-BAS29593.1.4_10461_relaxed	CF-ABB96246.2_12410_relaxed	mmseq	ABB96246.2_12410	249	67	0.6	12410	Betabaculovirus spliturae	Product: granulin
3	CF-AFP96991.1.2_10938_relaxed	CF-BAS29593.1.4_10461_relaxed	CF-AAM70199.1_12407_relaxed	mmseq	AAM70199.1_12407	248	70.4	0.63	12407	Betabaculovirus phoperculellae	Gene: PhopGV001; Product: major occlusion protein
3	CF-AFP96991.1.2_10938_relaxed	CF-BAS29593.1.4_10461_relaxed	CF-AKS25344.1_12388_relaxed	mmseq	AKS25344.1_12388	248	65.5	0.61	12388	Betabaculovirus alterclanastomosis	Product: granulin
3	CF-AFP96991.1.2_10938_relaxed	CF-BAS29593.1.4_10461_relaxed	CF-AAC59002.1_12368_relaxed	mmseq	AAC59002.1_12368	245	67	0.58	12368	Alphabaculovirus orpseudotsugatae	Product: polyhedrin
3	CF-AFP96991.1.2_10938_relaxed	CF-BAS29593.1.4_10461_relaxed	CF-AKR17274.1_12384_relaxed	mmseq	AKR17274.1_12384	246	66.4	0.56	12384	Alphabaculovirus urprotei	Gene: polh; Product: polyhedrin
3	CF-AFP96991.1.2_10938_relaxed	CF-BAS29593.1.4_10461_relaxed	CF-AAQ11021.1_12362_relaxed	mmseq	AAQ11021.1_12362	246	67.6	0.58	12362	Alphabaculovirus maconfiguratae	Gene: polh; Product: polyhedrin
3	CF-AFP96991.1.2_10938_relaxed	CF-BAS29593.1.4_10461_relaxed	CF-QED40529.1_12320_relaxed	mmseq	QED40529.1_12320	246	67.5	0.57	12320	Alphabaculovirus alterchrincludentis	Product: polyhedrin
3	CF-AFP96991.1.2_10938_relaxed	CF-BAS29593.1.4_10461_relaxed	CF-AKC91626.1_12355_relaxed	mmseq	AKC91626.1_12355	246	66.8	0.59	12355	Alphabaculovirus lafiscellariae	Product: polyhedrin
3	CF-AFP96991.1.2_10938_relaxed	CF-BAS29593.1.4_10461_relaxed	CF-AAP29795.1_12335_relaxed	mmseq	AAP29795.1_12335	244	64.1	0.58	12335	Alphabaculovirus chofumiferanae	Product: polyhedrin
3	CF-AFP96991.1.2_10938_relaxed	CF-BAS29593.1.4_10461_relaxed	CF-AAN28081.1_12373_relaxed	mmseq	AAN28081.1_12373	245	64	0.53	12373	Alphabaculovirus raous	Product: polyhedrin
3	CF-AFP96991.1.2_10938_relaxed	CF-BAS29593.1.4_10461_relaxed	CF-QDL56929.1_12344_relaxed	mmseq	QDL56929.1_12344	245	68.9	0.59	12344	Alphabaculovirus dijunonis	Gene: polh; Product: POLH
3	CF-AFP96991.1.2_10938_relaxed	CF-BAS29593.1.4_10461_relaxed	CF-ABF50243.1_12327_relaxed	mmseq	ABF50243.1_12327	245	67.8	0.58	12327	Alphabaculovirus anpernyi	Product: polyhedrin
3	CF-AFP96991.1.2_10938_relaxed	CF-BAS29593.1.4_10461_relaxed	CF-AQQ80271.1_12389_relaxed	mmseq	AQQ80271.1_12389	248	68.3	0.61	12389	Betabaculovirus altermyunipunctae	Product: granulin
3	CF-AFP96991.1.2_10938_relaxed	CF-BAS29593.1.4_10461_relaxed	CF-AAC63683.1_12331_relaxed	mmseq	AAC63683.1_12331	245	68.5	0.58	12331	Alphabaculovirus bomori	Product: Polyhedrin
3	CF-AFP96991.1.2_10938_relaxed	CF-BAS29593.1.4_10461_relaxed	CF-AAK85565.1_12346_relaxed	mmseq	AAK85565.1_12346	245	68.1	0.6	12346	Alphabaculovirus eppostvittanae	Gene: pol; Product: Pol
3	CF-AFP96991.1.2_10938_relaxed	CF-BAS29593.1.4_10461_relaxed	CF-AAA66638.1_12329_relaxed	mmseq	AAA66638.1_12329	245	67.8	0.58	12329	Alphabaculovirus aucalifornicae	Gene: Ac-PH; Product: major occlusion body protein
3	CF-AFP96991.1.2_10938_relaxed	CF-BAS29593.1.4_10461_relaxed	CF-QOD39964.1_12404_relaxed	mmseq	QOD39964.1_12404	248	67.2	0.61	12404	Betabaculovirus maphaseoli	Product: granulin
3	CF-AFP96991.1.2_10938_relaxed	CF-BAS29593.1.4_10461_relaxed	CF-AGQ20260.1_12393_relaxed	mmseq	AGQ20260.1_12393	248	70.9	0.62	12393	Betabaculovirus clanastomosis	Product: granulin
3	CF-AFP96991.1.2_10938_relaxed	CF-BAS29593.1.4_10461_relaxed	CF-ACQ57191.1_12332_relaxed	mmseq	ACQ57191.1_12332	245	68.5	0.58	12332	Alphabaculovirus bomori	Product: polyhedrin
3	CF-AFP96991.1.2_10938_relaxed	CF-BAS29593.1.4_10461_relaxed	CF-ABY65727.1_12367_relaxed	mmseq	ABY65727.1_12367	246	66.4	0.61	12367	Alphabaculovirus orleucostigmae	Product: polyhedrin
3	CF-AFP96991.1.2_10938_relaxed	CF-BAS29593.1.4_10461_relaxed	CF-AGO59223.1_5142_relaxed	mmseq	AGO59223.1_5142	222	84.9	0.75	5142	Cyclovirus nhanloai	Product: capsid protein
3	CF-AFP96991.1.2_10938_relaxed	CF-BAS29593.1.4_10461_relaxed	CF-ADD62478.1_5092_relaxed	mmseq	ADD62478.1_5092	222	84.2	0.75	5092	Cyclovirus bashri	Gene: cap; Product: capsid protein
3	CF-AFP96991.1.2_10938_relaxed	CF-BAS29593.1.4_10461_relaxed	CF-UJO02084.1_5172_relaxed	foldseek	UJO02084.1_5172	226	81.7	0.73	5172	Cyclovirus vespertilio	Product: Cap
3	CF-AFP96991.1.2_10938_relaxed	CF-BAS29593.1.4_10461_relaxed	CF-AFS65284.1_5168_relaxed	foldseek	AFS65284.1_5168	219	80.3	0.74	5168	Cyclovirus tonbo	Product: putative capsid protein
3	CF-AFP96991.1.2_10938_relaxed	CF-BAS29593.1.4_10461_relaxed	CF-AHI42031.2_5106_relaxed	foldseek	AHI42031.2_5106	237	82.1	0.72	5106	Cyclovirus humana	Product: capsid protein
3	CF-AFP96991.1.2_10938_relaxed	CF-BAS29593.1.4_10461_relaxed	CF-AII82238.1_5104_relaxed	foldseek	AII82238.1_5104	223	79.8	0.71	5104	Cyclovirus gato	Product: capsid protein
3	CF-AFP96991.1.2_10938_relaxed	CF-BAS29593.1.4_10461_relaxed	CF-ADO85550.2.4_10419_relaxed	mmseq	ADO85550.2.4_10419	223	85.7	0.79	10419	Hunnivirus A	VP3
3	CF-AFP96991.1.2_10938_relaxed	CF-BAS29593.1.4_10461_relaxed	CF-ACA05181.1.4_10344_relaxed	foldseek	ACA05181.1.4_10344	219	86.3	0.77	10344	Bovine rhinitis B virus	VP3
3	CF-AFP96991.1.2_10938_relaxed	CF-BAS29593.1.4_10461_relaxed	EF-UDN67407.1_5169_relaxed	foldseek	UDN67407.1_5169	229	82.3	0.754	5169	Cyclovirus totoi	Product: capsid protein
3	CF-AFP96991.1.2_10938_relaxed	CF-BAS29593.1.4_10461_relaxed	EF-UJO02082.1_5131_relaxed	foldseek	UJO02082.1_5131	226	82.4	0.765	5131	Cyclovirus murcielago	Product: Cap
3	CF-AFP96991.1.2_10938_relaxed	CF-BAS29593.1.4_10461_relaxed	CF-AGJ74757.1_5138_relaxed	foldseek	AGJ74757.1_5138	219	82	0.74	5138	Cyclovirus namu	Product: capsid protein
3	CF-AFP96991.1.2_10938_relaxed	CF-BAS29593.1.4_10461_relaxed	CF-AGR56753.1_12352_relaxed	mmseq	AGR56753.1_12352	246	67.9	0.57	12352	Alphabaculovirus heleucae	Product: polyhedrin
3	CF-AFP96991.1.2_10938_relaxed	CF-BAS29593.1.4_10461_relaxed	CF-ACI28703.1_12316_relaxed	mmseq	ACI28703.1_12316	246	68.1	0.59	12316	Alphabaculovirus agipsilonis	Product: polyhedrin
3	CF-AFP96991.1.2_10938_relaxed	CF-BAS29593.1.4_10461_relaxed	CF-UOQ18784.1_12365_relaxed	mmseq	UOQ18784.1_12365	245	70.3	0.59	12365	Alphabaculovirus olmendosae	Product: polyhedrin
3	CF-AFP96991.1.2_10938_relaxed	CF-BAS29593.1.4_10461_relaxed	CF-ADD62474.1_5133_relaxed	foldseek	ADD62474.1_5133	230	79.9	0.74	5133	Cyclovirus mutum	Gene: cap; Product: capsid protein
3	CF-AFP96991.1.2_10938_relaxed	CF-BAS29593.1.4_10461_relaxed	CF-ADU76994.1_5103_relaxed	foldseek	ADU76994.1_5103	212	86.7	0.78	5103	Cyclovirus gaaye	Product: Cap protein
3	CF-AFP96991.1.2_10938_relaxed	CF-BAS29593.1.4_10461_relaxed	CF-ABE68393.1_12330_relaxed	mmseq	ABE68393.1_12330	245	68.7	0.59	12330	Alphabaculovirus aucalifornicae	Product: polyhedrin
3	CF-AFP96991.1.2_10938_relaxed	CF-BAS29593.1.4_10461_relaxed	CF-ADD73710.1_12359_relaxed	mmseq	ADD73710.1_12359	245	70.3	0.59	12359	Alphabaculovirus lyxylinae	Gene: polh; Product: polyhedrin
3	CF-AFP96991.1.2_10938_relaxed	CF-BAS29593.1.4_10461_relaxed	CF-ABY47692.1_12401_relaxed	mmseq	ABY47692.1_12401	248	68.8	0.61	12401	Betabaculovirus helarmigerae	Product: granulin
3	CF-AFP96991.1.2_10938_relaxed	CF-BAS29593.1.4_10461_relaxed	CF-AAF66610.1_12400_relaxed	mmseq	AAF66610.1_12400	248	69.7	0.61	12400	Betabaculovirus habrilliantis	Product: granulin
3	CF-AFP96991.1.2_10938_relaxed	CF-BAS29593.1.4_10461_relaxed	CF-ABL75953.1_12363_relaxed	mmseq	ABL75953.1_12363	245	67.7	0.59	12363	Alphabaculovirus mavitratae	Gene: polh; Product: polyhedrin
3	CF-AFP96991.1.2_10938_relaxed	CF-BAS29593.1.4_10461_relaxed	CF-QBQ01554.1_12402_relaxed	mmseq	QBQ01554.1_12402	248	69.9	0.61	12402	Betabaculovirus hycuneae	Product: granulin
3	CF-AFP96991.1.2_10938_relaxed	CF-BAS29593.1.4_10461_relaxed	CF-UDN67417.1_5096_relaxed	foldseek	UDN67417.1_5096	220	82.7	0.74	5096	Cyclovirus cervienka	Product: capsid protein
3	CF-AFP96991.1.2_10938_relaxed	CF-BAS29593.1.4_10461_relaxed	CF-UDN67411.1_5154_relaxed	mmseq	UDN67411.1_5154	224	82	0.73	5154	Cyclovirus punarinta	Product: capsid protein
3	CF-AFP96991.1.2_10938_relaxed	CF-BAS29593.1.4_10461_relaxed	CF-AAC70186.1_12358_relaxed	mmseq	AAC70186.1_12358	245	70.3	0.59	12358	Alphabaculovirus lydisparis	Product: polyhedrin
3	CF-AFP96991.1.2_10938_relaxed	CF-BAS29593.1.4_10461_relaxed	CF-ABC61135.1_12391_relaxed	mmseq	ABC61135.1_12391	248	66.9	0.61	12391	Betabaculovirus chofumiferanae	Product: granulin
3	CF-AFP96991.1.2_10938_relaxed	CF-BAS29593.1.4_10461_relaxed	CF-AEB00289.1_12392_relaxed	mmseq	AEB00289.1_12392	248	69.5	0.62	12392	Betabaculovirus clanachoretae	Product: granulin
3	CF-AFP96991.1.2_10938_relaxed	CF-BAS29593.1.4_10461_relaxed	CF-AOT85459.1_12343_relaxed	mmseq	AOT85459.1_12343	245	67.8	0.58	12343	Alphabaculovirus cycundantis	Product: polyhedrin
3	CF-AFP96991.1.2_10938_relaxed	CF-BAS29593.1.4_10461_relaxed	CF-APO13885.1_12408_relaxed	mmseq	APO13885.1_12408	248	68.2	0.6	12408	Betabaculovirus plinterpunctellae	Product: granulin
3	CF-AFP96991.1.2_10938_relaxed	CF-BAS29593.1.4_10461_relaxed	CF-ABI13785.1_12325_relaxed	mmseq	ABI13785.1_12325	245	67.4	0.58	12325	Alphabaculovirus angemmatalis	Product: polyhedrin
3	CF-AFP96991.1.2_10938_relaxed	CF-BAS29593.1.4_10461_relaxed	CF-AJD09166.1_12341_relaxed	mmseq	AJD09166.1_12341	245	67.1	0.6	12341	Alphabaculovirus covestigialis	Gene: ORF-1; Product: polyhedrin
3	CF-AFP96991.1.2_10938_relaxed	CF-BAS29593.1.4_10461_relaxed	CF-AKR17398.1_12405_relaxed	mmseq	AKR17398.1_12405	248	68.9	0.62	12405	Betabaculovirus molatipedis	Product: granulin
3	CF-AFP96991.1.2_10938_relaxed	CF-BAS29593.1.4_10461_relaxed	CF-AFN70966.1.2_10972_relaxed	mmseq	AFN70966.1.2_10972	244	83	0.74	10972	Pasivirus A	VP3
3	CF-AFP96991.1.2_10938_relaxed	CF-BAS29593.1.4_10461_relaxed	CF-AFV31450.1.2_10973_relaxed	mmseq	AFV31450.1.2_10973	241	82.3	0.73	10973	Pasivirus A	Capsid protein; VP3
3	CF-AFP96991.1.2_10938_relaxed	CF-BAS29593.1.4_10461_relaxed	CF-ALC78887.1.3_10828_relaxed	foldseek	ALC78887.1.3_10828	249	83.2	0.72	10828	Hepatovirus B	VP3
3	CF-AFP96991.1.2_10938_relaxed	CF-BAS29593.1.4_10461_relaxed	CF-AAA45466.1.3_10827_relaxed	mmseq	AAA45466.1.3_10827	246	82.4	0.74	10827	Hepatovirus A	1C VP3 mature peptide
3	CF-AFP96991.1.2_10938_relaxed	CF-BAS29593.1.4_10461_relaxed	CF-ABU62848.1.3_10746_relaxed	mmseq	ABU62848.1.3_10746	235	85.4	0.75	10746	Rhinovirus C	VP3
3	CF-AFP96991.1.2_10938_relaxed	CF-BAS29593.1.4_10461_relaxed	CF-AHA35211.1.3_10792_relaxed	mmseq	AHA35211.1.3_10792	239	84.8	0.75	10792	Rhinovirus C	VP3
3	CF-AFP96991.1.2_10938_relaxed	CF-BAS29593.1.4_10461_relaxed	CF-ABU62849.1.3_10747_relaxed	mmseq	ABU62849.1.3_10747	239	84.4	0.75	10747	Rhinovirus C	VP3
3	CF-AFP96991.1.2_10938_relaxed	CF-BAS29593.1.4_10461_relaxed	CF-ACV51798.1.3_10752_relaxed	mmseq	ACV51798.1.3_10752	234	86.5	0.76	10752	Rhinovirus C	VP3
3	CF-AFP96991.1.2_10938_relaxed	CF-BAS29593.1.4_10461_relaxed	CF-AAX47040.1.3_10541_relaxed	mmseq	AAX47040.1.3_10541	239	87.5	0.78	10541	Enterovirus B	1C (VP3)
3	CF-AFP96991.1.2_10938_relaxed	CF-BAS29593.1.4_10461_relaxed	CF-ADK22846.1.3_10578_relaxed	mmseq	ADK22846.1.3_10578	241	86.4	0.77	10578	Enterovirus C	VP3
3	CF-AFP96991.1.2_10938_relaxed	CF-BAS29593.1.4_10461_relaxed	CF-AAQ73083.1.3_10517_relaxed	mmseq	AAQ73083.1.3_10517	238	87	0.77	10517	Enterovirus B	VP3
3	CF-AFP96991.1.2_10938_relaxed	CF-BAS29593.1.4_10461_relaxed	CF-AAQ02677.1.3_10564_relaxed	mmseq	AAQ02677.1.3_10564	238	87.5	0.78	10564	Enterovirus C	Vp3
3	CF-AFP96991.1.2_10938_relaxed	CF-BAS29593.1.4_10461_relaxed	CF-AAQ73089.1.3_10523_relaxed	mmseq	AAQ73089.1.3_10523	238	88.2	0.78	10523	Enterovirus B	VP3
3	CF-AFP96991.1.2_10938_relaxed	CF-BAS29593.1.4_10461_relaxed	CF-AMB19798.1.3_10797_relaxed	mmseq	AMB19798.1.3_10797	234	85.3	0.76	10797	Rhinovirus C	VP3
3	CF-AFP96991.1.2_10938_relaxed	CF-BAS29593.1.4_10461_relaxed	CF-AHC98709.1.2_10939_relaxed	mmseq	AHC98709.1.2_10939	229	79.2	0.72	10939	Limnipivirus B	Capsid protein 1C (VP3)
3	CF-AFP96991.1.2_10938_relaxed	CF-BAS29593.1.4_10461_relaxed	CF-SNQ27946.1.2_10975_relaxed	foldseek	SNQ27946.1.2_10975	241	84.8	0.77	10975	Pasivirus A	VP3; capsid protein
3	CF-AFP96991.1.2_10938_relaxed	CF-BAS29593.1.4_10461_relaxed	CF-AAL69622.2.3_10491_relaxed	mmseq	AAL69622.2.3_10491	240	86.1	0.78	10491	Enterovirus A	1C (VP3)
3	CF-AFP96991.1.2_10938_relaxed	CF-BAS29593.1.4_10461_relaxed	CF-AAL69636.2.3_10490_relaxed	mmseq	AAL69636.2.3_10490	242	88.1	0.78	10490	Enterovirus A	1C (VP3)
3	CF-AFP96991.1.2_10938_relaxed	CF-BAS29593.1.4_10461_relaxed	CF-BAA18891.1.4_10585_relaxed	mmseq	BAA18891.1.4_10585	242	86.2	0.77	10585	Enterovirus D	Capsid protein 1C
3	CF-AFP96991.1.2_10938_relaxed	CF-BAS29593.1.4_10461_relaxed	CF-AAL68560.2.3_10626_relaxed	mmseq	AAL68560.2.3_10626	242	86.3	0.77	10626	Enterovirus J	1C (VP3)
3	CF-AFP96991.1.2_10938_relaxed	CF-BAS29593.1.4_10461_relaxed	CF-AAR38841.1.3_10468_relaxed	mmseq	AAR38841.1.3_10468	240	87.7	0.78	10468	Enterovirus A	VP3 protein
3	CF-AFP96991.1.2_10938_relaxed	CF-BAS29593.1.4_10461_relaxed	CF-AAQ02684.1.2_10569_relaxed	mmseq	AAQ02684.1.2_10569	240	86.8	0.77	10569	Enterovirus C	VP3
3	CF-AFP96991.1.2_10938_relaxed	CF-BAS29593.1.4_10461_relaxed	CF-AGH70290.1.3_10579_relaxed	mmseq	AGH70290.1.3_10579	241	87.7	0.78	10579	Enterovirus C	VP3
3	CF-AFP96991.1.2_10938_relaxed	CF-BAS29593.1.4_10461_relaxed	CF-AAQ73096.1.3_10506_relaxed	mmseq	AAQ73096.1.3_10506	238	88.1	0.78	10506	Enterovirus B	VP3
3	CF-AFP96991.1.2_10938_relaxed	CF-BAS29593.1.4_10461_relaxed	CF-BAF63403.1.2_10949_relaxed	foldseek	BAF63403.1.2_10949	252	83.5	0.72	10949	Parechovirus A	Capsid protein VP3
3	CF-AFP96991.1.2_10938_relaxed	CF-BAS29593.1.4_10461_relaxed	CF-ACF60607.1.2_10951_relaxed	mmseq	ACF60607.1.2_10951	251	81.8	0.71	10951	Parechovirus A	VP3
3	CF-AFP96991.1.2_10938_relaxed	CF-BAS29593.1.4_10461_relaxed	CF-BAC23086.1.2_10946_relaxed	mmseq	BAC23086.1.2_10946	256	80.5	0.7	10946	Parechovirus A	VP3
3	CF-AFP96991.1.2_10938_relaxed	CF-BAS29593.1.4_10461_relaxed	CF-AMB21237.2.2_10960_relaxed	mmseq	AMB21237.2.2_10960	256	82.1	0.72	10960	Parechovirus A	VP3
3	CF-AFP96991.1.2_10938_relaxed	CF-BAS29593.1.4_10461_relaxed	CF-ACD80088.1.2_10950_relaxed	mmseq	ACD80088.1.2_10950	254	81	0.7	10950	Parechovirus A	VP3
3	CF-AFP96991.1.2_10938_relaxed	CF-BAS29593.1.4_10461_relaxed	CF-AAX47044.1.3_10548_relaxed	mmseq	AAX47044.1.3_10548	238	86.1	0.76	10548	Enterovirus B	1C (VP3)
3	CF-AFP96991.1.2_10938_relaxed	CF-BAS29593.1.4_10461_relaxed	CF-AAX47039.1.3_10540_relaxed	mmseq	AAX47039.1.3_10540	238	86.7	0.77	10540	Enterovirus B	1C (VP3)
3	CF-AFP96991.1.2_10938_relaxed	CF-BAS29593.1.4_10461_relaxed	CF-AAR98503.1.3_10583_relaxed	mmseq	AAR98503.1.3_10583	235	85.9	0.77	10583	Enterovirus D	VP3 protein
3	CF-AFP96991.1.2_10938_relaxed	CF-BAS29593.1.4_10461_relaxed	CF-UPW41510.1_5112_relaxed	foldseek	UPW41510.1_5112	257	68.3	0.67	5112	Cyclovirus kemirgen	Product: capsid protein
3	CF-AFP96991.1.2_10938_relaxed	CF-BAS29593.1.4_10461_relaxed	EF-AEW70739.1_5033_relaxed	foldseek	AEW70739.1_5033	227	77.7	0.733	5033	Circovirus catfish	Product: capsid protein
3	CF-AFP96991.1.2_10938_relaxed	CF-BAS29593.1.4_10461_relaxed	EF-ADD62476.1_5040_relaxed	foldseek	ADD62476.1_5040	221	74.7	0.738	5040	Circovirus eniyan	Gene: cap; Product: capsid protein
3	CF-AFP96991.1.2_10938_relaxed	CF-BAS29593.1.4_10461_relaxed	CF-ADD62454.1_5105_relaxed	foldseek	ADD62454.1_5105	218	82.7	0.76	5105	Cyclovirus homa	Gene: cap; Product: capsid protein
3	CF-AFP96991.1.2_10938_relaxed	CF-BAS29593.1.4_10461_relaxed	CF-ADD62462.1_5164_relaxed	foldseek	ADD62462.1_5164	220	83.4	0.77	5164	Cyclovirus sokwe	Gene: cap; Product: capsid protein
3	CF-AFP96991.1.2_10938_relaxed	CF-BAS29593.1.4_10461_relaxed	CF-ADU77000.1_5099_relaxed	foldseek	ADU77000.1_5099	225	81.5	0.74	5099	Cyclovirus flagermus	Product: Cap protein
3	CF-AFP96991.1.2_10938_relaxed	CF-BAS29593.1.4_10461_relaxed	CF-ADU77012.1_5088_relaxed	foldseek	ADU77012.1_5088	222	82.3	0.76	5088	Cyclovirus adie	Product: Cap protein
3	CF-AFP96991.1.2_10938_relaxed	CF-BAS29593.1.4_10461_relaxed	EF-QGR26086.1_5080_relaxed	foldseek	QGR26086.1_5080	198	73.7	0.768	5080	Circovirus tetning	Product: capsid protein
3	CF-AFP96991.1.2_10938_relaxed	CF-BAS29593.1.4_10461_relaxed	CF-QGX08854.1_5070_relaxed	foldseek	QGX08854.1_5070	228	79.3	0.75	5070	Circovirus porcine4	Product: capsid
3	CF-AFP96991.1.2_10938_relaxed	CF-BAS29593.1.4_10461_relaxed	CF-AHM26661.1_5055_relaxed	mmseq	AHM26661.1_5055	227	79.3	0.75	5055	Circovirus mink	Gene: Cap; Product: capsid protein
3	CF-AFP96991.1.2_10938_relaxed	CF-BAS29593.1.4_10461_relaxed	CF-QVK11261.1_5053_relaxed	foldseek	QVK11261.1_5053	231	82.6	0.74	5053	Circovirus lin	Product: capsid protein
3	CF-AFP96991.1.2_10938_relaxed	CF-BAS29593.1.4_10461_relaxed	CF-AAT72902.1_5068_relaxed	mmseq	AAT72902.1_5068	233	80	0.75	5068	Circovirus porcine2	Gene: cap; Product: cap protein
3	CF-AFP96991.1.2_10938_relaxed	CF-BAS29593.1.4_10461_relaxed	CF-ASU92196.1_5077_relaxed	mmseq	ASU92196.1_5077	235	77.8	0.71	5077	Circovirus siksparnis	Gene: Cap; Product: capsid protein
3	CF-AFP96991.1.2_10938_relaxed	CF-BAS29593.1.4_10461_relaxed	CF-QGM49343.1_5039_relaxed	mmseq	QGM49343.1_5039	232	79.6	0.73	5039	Circovirus elk	Gene: cp; Product: capsid protein
3	CF-AFP96991.1.2_10938_relaxed	CF-BAS29593.1.4_10461_relaxed	CF-AGL09952.1_5082_relaxed	mmseq	AGL09952.1_5082	243	77.7	0.71	5082	Circovirus vleermuis	Gene: cap; Product: capsid protein
3	CF-AFP96991.1.2_10938_relaxed	CF-BAS29593.1.4_10461_relaxed	CF-AFK85002.1_5030_relaxed	foldseek	AFK85002.1_5030	218	81.5	0.73	5030	Circovirus bianfu	Product: Cap
3	CF-AFP96991.1.2_10938_relaxed	CF-BAS29593.1.4_10461_relaxed	CF-ALG92530.1_5028_relaxed	mmseq	ALG92530.1_5028	218	80.7	0.74	5028	Circovirus bastao	Gene: cap; Product: capsid protein
3	CF-AFP96991.1.2_10938_relaxed	CF-BAS29593.1.4_10461_relaxed	CF-QZU26823.1_5062_relaxed	mmseq	QZU26823.1_5062	215	80.6	0.75	5062	Circovirus pato	Product: capsid protein
3	CF-AFP96991.1.2_10938_relaxed	CF-BAS29593.1.4_10461_relaxed	CF-UBR88847.1_5054_relaxed	foldseek	UBR88847.1_5054	213	77.7	0.71	5054	Circovirus magu	Gene: cap; Product: putative capsid protein
3	CF-AFP96991.1.2_10938_relaxed	CF-BAS29593.1.4_10461_relaxed	CF-UNY50603.1_5100_relaxed	mmseq	UNY50603.1_5100	219	80	0.75	5100	Cyclovirus fledermoyz	Product: capsid protein
3	CF-AFP96991.1.2_10938_relaxed	CF-BAS29593.1.4_10461_relaxed	EF-WBG01471.1_5116_relaxed	foldseek	WBG01471.1_5116	223	74.8	0.728	5116	Cyclovirus kokoro	Product: coat protein
3	CF-AFP96991.1.2_10938_relaxed	CF-BAS29593.1.4_10461_relaxed	CF-WBG01403.1_5107_relaxed	foldseek	WBG01403.1_5107	217	83.4	0.75	5107	Cyclovirus ibimonyo	Product: coat protein
3	CF-AFP96991.1.2_10938_relaxed	CF-BAS29593.1.4_10461_relaxed	EF-ARV76499.1_5111_relaxed	foldseek	ARV76499.1_5111	252	71.9	0.697	5111	Cyclovirus kacsa	Product: putative cap protein
3	CF-AFP96991.1.2_10938_relaxed	CF-BAS29593.1.4_10461_relaxed	EF-WBG01483.1_5165_relaxed	foldseek	WBG01483.1_5165	211	82.5	0.806	5165	Cyclovirus svosve	Product: coat protein
3	CF-AFP96991.1.2_10938_relaxed	CF-BAS29593.1.4_10461_relaxed	EF-ADD62472.1_5128_relaxed	foldseek	ADD62472.1_5128	218	83.1	0.795	5128	Cyclovirus mmadu	Gene: cap; Product: capsid protein
3	CF-AFP96991.1.2_10938_relaxed	CF-BAS29593.1.4_10461_relaxed	EF-AGJ74759.1_5167_relaxed	mmseq	AGJ74759.1_5167	220	82.7	0.787	5167	Cyclovirus tarako	Product: capsid protein
3	CF-AFP96991.1.2_10938_relaxed	CF-BAS29593.1.4_10461_relaxed	CF-UNY50593.1_5161_relaxed	mmseq	UNY50593.1_5161	220	82.2	0.74	5161	Cyclovirus saguza	Product: capsid protein
[truncated: 83,326 more rows]
