# Supplementary material for: Viro3D: a comprehensive database of virus protein structure predictions
Source: Mol Syst Biol. 2025 Sep 16;21(11):9. doi: 10.1038/s44320-025-00147-9 (PMC12583693; doi:10.1038/s44320-025-00147-9)
Supplement: Supplementary file 9 — Source data Fig. 2 [file 44320_2025_147_MOESM9_ESM.zip › Figure 2/2A/Structure similarity network edges.csv]

Query cluster id	Query cluster size	Structural representatives of qery cluster	Target cluster id	Target cluster size	Structural representatives of target cluster	Foldseek identity	Foldseek E-value	Foldseek bitscore	Foldseek probability	Foldseek lddt	Foldseek alignment score
904	15	CF-AAA20225.1_8637_relaxed	10782	1	CF-AIL50414.1_8641_relaxed	0.437	1.606e-11	244	1	0.7971	0.4063
5306	2	CF-DAZ85316.1_8639_relaxed	10782	1	CF-AIL50414.1_8641_relaxed	0.376	6.435e-10	210	1	0.7693	0.4057
904	15	CF-AAA20225.1_8637_relaxed	5306	2	CF-DAZ85316.1_8639_relaxed	0.373	1.123e-08	210	1	0.8164	0.4852
10782	1	CF-AIL50414.1_8641_relaxed	5306	2	CF-DAZ85316.1_8639_relaxed	0.376	6.453e-10	211	1	0.84	0.3812
19019	1	CF-AAA47042.1_4488_relaxed	1751	8	CF-ACO58657.1_4650_relaxed	0.366	1.118e-05	171	1	0.6639	0.6075
6091	2	CF-APG30980.1_4641_relaxed	1751	8	CF-ACO58657.1_4650_relaxed	0.255	0.000484	131	1	0.7601	0.5822
112	95	CF-CAW42271.1_4592_relaxed	1751	8	CF-ACO58657.1_4650_relaxed	0.39	5.41e-06	185	1	0.8588	0.5553
5509	2	CF-CDN67540.1_4778_relaxed	1751	8	CF-ACO58657.1_4650_relaxed	0.297	0.0005481	119	1	0.6486	0.575
11761	1	CF-AAU11494.1_4791_relaxed	1751	8	CF-ACO58657.1_4650_relaxed	0.265	0.0001095	134	1	0.647	0.6065
2235	6	CF-ADZ53050.1_4639_relaxed	1751	8	CF-ACO58657.1_4650_relaxed	0.256	0.0004714	131	1	0.7072	0.616
6738	2	CF-AAU11447.1_4787_relaxed	1751	8	CF-ACO58657.1_4650_relaxed	0.226	0.0002015	138	1	0.7851	0.5942
12065	1	CF-ADZ53059.1_4640_relaxed	1751	8	CF-ACO58657.1_4650_relaxed	0.216	0.0003737	129	1	0.7297	0.5781
710	21	CF-ADQ39300.1_4613_relaxed	1751	8	CF-ACO58657.1_4650_relaxed	0.321	1.055e-05	175	1	0.8307	0.5589
39	162	CF-ANZ90245.1_4653_relaxed	1751	8	CF-ACO58657.1_4650_relaxed	0.404	9.318e-07	215	1	0.8944	0.5902
7303	1	CF-AFA26596.1_4788_relaxed	1751	8	CF-ACO58657.1_4650_relaxed	0.233	0.0001685	130	1	0.6851	0.5654
5416	2	CF-AFS89108.1_4648_relaxed	1751	8	CF-ACO58657.1_4650_relaxed	0.219	0.0006823	113	1	0.5997	0.5793
16091	1	CF-AQA28216.1_4785_relaxed	1751	8	CF-ACO58657.1_4650_relaxed	0.32	0.0002057	152	1	0.7095	0.6793
19019	1	CF-AAA47042.1_4488_relaxed	5416	2	CF-AFS89108.1_4648_relaxed	0.315	5.289e-05	167	1	0.6953	0.6743
6091	2	CF-APG30980.1_4641_relaxed	5416	2	CF-AFS89108.1_4648_relaxed	0.217	0.0007999	132	1	0.7648	0.6397
112	95	CF-CAW42271.1_4592_relaxed	5416	2	CF-AFS89108.1_4648_relaxed	0.219	0.0004721	129	1	0.7706	0.5586
5509	2	CF-CDN67540.1_4778_relaxed	5416	2	CF-AFS89108.1_4648_relaxed	0.306	5.038e-05	157	1	0.688	0.6652
4635	2	CF-AAY86731.1_4679_relaxed	5416	2	CF-AFS89108.1_4648_relaxed	0.25	0.000604	117	1	0.682	0.549
11761	1	CF-AAU11494.1_4791_relaxed	5416	2	CF-AFS89108.1_4648_relaxed	0.238	3.64e-05	163	1	0.7301	0.6841
2235	6	CF-ADZ53050.1_4639_relaxed	5416	2	CF-AFS89108.1_4648_relaxed	0.227	7.738e-05	160	1	0.7263	0.6815
6738	2	CF-AAU11447.1_4787_relaxed	5416	2	CF-AFS89108.1_4648_relaxed	0.285	8.626e-05	149	1	0.7679	0.6277
12065	1	CF-ADZ53059.1_4640_relaxed	5416	2	CF-AFS89108.1_4648_relaxed	0.243	0.000705	136	1	0.7578	0.6905
710	21	CF-ADQ39300.1_4613_relaxed	5416	2	CF-AFS89108.1_4648_relaxed	0.283	0.000169	148	1	0.7762	0.6234
39	162	CF-ANZ90245.1_4653_relaxed	5416	2	CF-AFS89108.1_4648_relaxed	0.222	0.0001241	145	1	0.7725	0.5753
7303	1	CF-AFA26596.1_4788_relaxed	5416	2	CF-AFS89108.1_4648_relaxed	0.252	0.000281	125	1	0.6553	0.587
16091	1	CF-AQA28216.1_4785_relaxed	5416	2	CF-AFS89108.1_4648_relaxed	0.264	8.827e-05	170	1	0.7315	0.7362
19019	1	CF-AAA47042.1_4488_relaxed	39	162	CF-ANZ90245.1_4653_relaxed	0.344	1.803e-05	166	1	0.6956	0.5805
6091	2	CF-APG30980.1_4641_relaxed	39	162	CF-ANZ90245.1_4653_relaxed	0.218	6.09e-05	151	1	0.828	0.5237
1751	8	CF-ACO58657.1_4650_relaxed	39	162	CF-ANZ90245.1_4653_relaxed	0.404	2.077e-06	210	1	0.9103	0.5902
112	95	CF-CAW42271.1_4592_relaxed	39	162	CF-ANZ90245.1_4653_relaxed	0.337	8.951e-06	185	1	0.8402	0.6054
5509	2	CF-CDN67540.1_4778_relaxed	39	162	CF-ANZ90245.1_4653_relaxed	0.272	5.038e-05	145	1	0.6743	0.5751
4635	2	CF-AAY86731.1_4679_relaxed	39	162	CF-ANZ90245.1_4653_relaxed	0.242	7.973e-05	141	1	0.7058	0.5619
11761	1	CF-AAU11494.1_4791_relaxed	39	162	CF-ANZ90245.1_4653_relaxed	0.29	6.956e-05	136	1	0.6285	0.6066
2235	6	CF-ADZ53050.1_4639_relaxed	39	162	CF-ANZ90245.1_4653_relaxed	0.21	0.0007761	127	1	0.6822	0.6524
6738	2	CF-AAU11447.1_4787_relaxed	39	162	CF-ANZ90245.1_4653_relaxed	0.25	2.496e-05	154	1	0.7612	0.5713
12065	1	CF-ADZ53059.1_4640_relaxed	39	162	CF-ANZ90245.1_4653_relaxed	0.252	6.734e-05	142	1	0.7092	0.561
710	21	CF-ADQ39300.1_4613_relaxed	39	162	CF-ANZ90245.1_4653_relaxed	0.333	7.472e-07	216	1	0.8526	0.6136
7303	1	CF-AFA26596.1_4788_relaxed	39	162	CF-ANZ90245.1_4653_relaxed	0.25	0.0001391	131	1	0.6764	0.5601
5416	2	CF-AFS89108.1_4648_relaxed	39	162	CF-ANZ90245.1_4653_relaxed	0.214	8.191e-05	129	1	0.5856	0.5578
16091	1	CF-AQA28216.1_4785_relaxed	39	162	CF-ANZ90245.1_4653_relaxed	0.314	3.789e-05	175	1	0.7076	0.7154
19019	1	CF-AAA47042.1_4488_relaxed	16091	1	CF-AQA28216.1_4785_relaxed	0.25	3.185e-06	165	1	0.6346	0.5083
6091	2	CF-APG30980.1_4641_relaxed	16091	1	CF-AQA28216.1_4785_relaxed	0.255	0.0002009	138	1	0.799	0.5419
1751	8	CF-ACO58657.1_4650_relaxed	16091	1	CF-AQA28216.1_4785_relaxed	0.333	0.0001819	184	1	0.8944	0.8276
112	95	CF-CAW42271.1_4592_relaxed	16091	1	CF-AQA28216.1_4785_relaxed	0.315	2.779e-05	161	1	0.8202	0.5432
5509	2	CF-CDN67540.1_4778_relaxed	16091	1	CF-AQA28216.1_4785_relaxed	0.281	3.456e-05	161	1	0.6692	0.6815
4635	2	CF-AAY86731.1_4679_relaxed	16091	1	CF-AQA28216.1_4785_relaxed	0.24	0.0003879	132	1	0.748	0.5897
11761	1	CF-AAU11494.1_4791_relaxed	16091	1	CF-AQA28216.1_4785_relaxed	0.242	1.786e-05	135	1	0.5929	0.5298
2235	6	CF-ADZ53050.1_4639_relaxed	16091	1	CF-AQA28216.1_4785_relaxed	0.17	8.765e-05	145	1	0.6741	0.6158
6738	2	CF-AAU11447.1_4787_relaxed	16091	1	CF-AQA28216.1_4785_relaxed	0.243	5.462e-05	132	1	0.7748	0.4576
12065	1	CF-ADZ53059.1_4640_relaxed	16091	1	CF-AQA28216.1_4785_relaxed	0.203	0.0004521	157	1	0.7757	0.8372
710	21	CF-ADQ39300.1_4613_relaxed	16091	1	CF-AQA28216.1_4785_relaxed	0.282	5.786e-05	169	1	0.8274	0.6535
39	162	CF-ANZ90245.1_4653_relaxed	16091	1	CF-AQA28216.1_4785_relaxed	0.283	2.144e-05	192	1	0.8892	0.6837
5416	2	CF-AFS89108.1_4648_relaxed	16091	1	CF-AQA28216.1_4785_relaxed	0.257	4.391e-05	168	1	0.7086	0.7163
19019	1	CF-AAA47042.1_4488_relaxed	710	21	CF-ADQ39300.1_4613_relaxed	0.333	2.29e-05	151	1	0.6575	0.5237
6091	2	CF-APG30980.1_4641_relaxed	710	21	CF-ADQ39300.1_4613_relaxed	0.216	0.000275	125	1	0.7814	0.4768
1751	8	CF-ACO58657.1_4650_relaxed	710	21	CF-ADQ39300.1_4613_relaxed	0.318	4.097e-05	168	1	0.8771	0.5698
112	95	CF-CAW42271.1_4592_relaxed	710	21	CF-ADQ39300.1_4613_relaxed	0.559	2.595e-10	366	1	0.9525	0.7759
5509	2	CF-CDN67540.1_4778_relaxed	710	21	CF-ADQ39300.1_4613_relaxed	0.301	0.0002006	139	1	0.6719	0.6547
11761	1	CF-AAU11494.1_4791_relaxed	710	21	CF-ADQ39300.1_4613_relaxed	0.301	0.0002232	116	1	0.6032	0.5442
2235	6	CF-ADZ53050.1_4639_relaxed	710	21	CF-ADQ39300.1_4613_relaxed	0.219	0.000391	112	1	0.6301	0.4883
6738	2	CF-AAU11447.1_4787_relaxed	710	21	CF-ADQ39300.1_4613_relaxed	0.279	4.283e-06	159	1	0.7831	0.476
12065	1	CF-ADZ53059.1_4640_relaxed	710	21	CF-ADQ39300.1_4613_relaxed	0.166	0.0004817	110	1	0.6827	0.4686
39	162	CF-ANZ90245.1_4653_relaxed	710	21	CF-ADQ39300.1_4613_relaxed	0.333	1.539e-06	213	1	0.889	0.6136
7303	1	CF-AFA26596.1_4788_relaxed	710	21	CF-ADQ39300.1_4613_relaxed	0.254	2.998e-05	129	1	0.6868	0.4372
5416	2	CF-AFS89108.1_4648_relaxed	710	21	CF-ADQ39300.1_4613_relaxed	0.276	0.0001528	137	1	0.6478	0.6189
16091	1	CF-AQA28216.1_4785_relaxed	710	21	CF-ADQ39300.1_4613_relaxed	0.282	0.0001347	153	1	0.7082	0.6535
19019	1	CF-AAA47042.1_4488_relaxed	112	95	CF-CAW42271.1_4592_relaxed	0.366	3.481e-05	144	1	0.6484	0.5108
1751	8	CF-ACO58657.1_4650_relaxed	112	95	CF-CAW42271.1_4592_relaxed	0.39	4.936e-05	165	1	0.8811	0.5553
5509	2	CF-CDN67540.1_4778_relaxed	112	95	CF-CAW42271.1_4592_relaxed	0.311	0.0002925	118	1	0.6339	0.5303
4635	2	CF-AAY86731.1_4679_relaxed	112	95	CF-CAW42271.1_4592_relaxed	0.25	5.12e-05	146	1	0.7542	0.5335
11761	1	CF-AAU11494.1_4791_relaxed	112	95	CF-CAW42271.1_4592_relaxed	0.326	0.0001722	116	1	0.5763	0.5512
6738	2	CF-AAU11447.1_4787_relaxed	112	95	CF-CAW42271.1_4592_relaxed	0.276	7.221e-06	162	1	0.757	0.542
710	21	CF-ADQ39300.1_4613_relaxed	112	95	CF-CAW42271.1_4592_relaxed	0.559	3.876e-10	353	1	0.915	0.7759
39	162	CF-ANZ90245.1_4653_relaxed	112	95	CF-CAW42271.1_4592_relaxed	0.329	9.072e-05	158	1	0.826	0.6054
7303	1	CF-AFA26596.1_4788_relaxed	112	95	CF-CAW42271.1_4592_relaxed	0.284	0.0001305	122	1	0.6619	0.4923
5416	2	CF-AFS89108.1_4648_relaxed	112	95	CF-CAW42271.1_4592_relaxed	0.215	0.0007262	109	1	0.583	0.5586
16091	1	CF-AQA28216.1_4785_relaxed	112	95	CF-CAW42271.1_4592_relaxed	0.341	0.0001936	138	1	0.6801	0.5864
19019	1	CF-AAA47042.1_4488_relaxed	5509	2	CF-CDN67540.1_4778_relaxed	0.245	1.6e-05	139	1	0.6022	0.4645
6091	2	CF-APG30980.1_4641_relaxed	5509	2	CF-CDN67540.1_4778_relaxed	0.247	0.0002278	123	1	0.7288	0.4765
112	95	CF-CAW42271.1_4592_relaxed	5509	2	CF-CDN67540.1_4778_relaxed	0.31	0.0005354	124	1	0.7645	0.5303
4635	2	CF-AAY86731.1_4679_relaxed	5509	2	CF-CDN67540.1_4778_relaxed	0.229	0.0006435	108	1	0.6893	0.4693
11761	1	CF-AAU11494.1_4791_relaxed	5509	2	CF-CDN67540.1_4778_relaxed	0.27	2.73e-06	158	1	0.6299	0.5407
2235	6	CF-ADZ53050.1_4639_relaxed	5509	2	CF-CDN67540.1_4778_relaxed	0.245	2.683e-05	133	1	0.6521	0.4558
6738	2	CF-AAU11447.1_4787_relaxed	5509	2	CF-CDN67540.1_4778_relaxed	0.279	0.0002617	153	1	0.7997	0.7399
12065	1	CF-ADZ53059.1_4640_relaxed	5509	2	CF-CDN67540.1_4778_relaxed	0.21	0.0004817	118	1	0.7311	0.5038
710	21	CF-ADQ39300.1_4613_relaxed	5509	2	CF-CDN67540.1_4778_relaxed	0.255	0.0001398	133	1	0.746	0.5152
39	162	CF-ANZ90245.1_4653_relaxed	5509	2	CF-CDN67540.1_4778_relaxed	0.295	7.516e-05	150	1	0.7878	0.5606
7303	1	CF-AFA26596.1_4788_relaxed	5509	2	CF-CDN67540.1_4778_relaxed	0.234	0.0006452	104	1	0.5744	0.5347
5416	2	CF-AFS89108.1_4648_relaxed	5509	2	CF-CDN67540.1_4778_relaxed	0.306	4.673e-05	159	1	0.6877	0.6652
16091	1	CF-AQA28216.1_4785_relaxed	5509	2	CF-CDN67540.1_4778_relaxed	0.192	9.377e-05	104	1	0.5587	0.3618
19019	1	CF-AAA47042.1_4488_relaxed	6738	2	CF-AAU11447.1_4787_relaxed	0.261	0.0001297	137	1	0.6823	0.5259
6091	2	CF-APG30980.1_4641_relaxed	6738	2	CF-AAU11447.1_4787_relaxed	0.196	0.0002009	123	1	0.7488	0.4576
112	95	CF-CAW42271.1_4592_relaxed	6738	2	CF-AAU11447.1_4787_relaxed	0.276	4.479e-06	180	1	0.8179	0.542
5509	2	CF-CDN67540.1_4778_relaxed	6738	2	CF-AAU11447.1_4787_relaxed	0.25	0.0002006	141	1	0.6709	0.6681
11761	1	CF-AAU11494.1_4791_relaxed	6738	2	CF-AAU11447.1_4787_relaxed	0.247	4.717e-05	130	1	0.6211	0.5358
2235	6	CF-ADZ53050.1_4639_relaxed	6738	2	CF-AAU11447.1_4787_relaxed	0.209	0.0007292	98	0.999	0.5864	0.4527
12065	1	CF-ADZ53059.1_4640_relaxed	6738	2	CF-AAU11447.1_4787_relaxed	0.201	0.0009087	95	0.998	0.6527	0.412
710	21	CF-ADQ39300.1_4613_relaxed	6738	2	CF-AAU11447.1_4787_relaxed	0.281	3.185e-06	169	1	0.8038	0.4686
39	162	CF-ANZ90245.1_4653_relaxed	6738	2	CF-AAU11447.1_4787_relaxed	0.25	7.059e-05	153	1	0.8228	0.5504
7303	1	CF-AFA26596.1_4788_relaxed	6738	2	CF-AAU11447.1_4787_relaxed	0.327	5.34e-07	164	1	0.6849	0.4394
5416	2	CF-AFS89108.1_4648_relaxed	6738	2	CF-AAU11447.1_4787_relaxed	0.285	9.876e-05	145	1	0.6723	0.6277
16091	1	CF-AQA28216.1_4785_relaxed	6738	2	CF-AAU11447.1_4787_relaxed	0.243	0.0001936	115	1	0.5856	0.4707
19019	1	CF-AAA47042.1_4488_relaxed	11761	1	CF-AAU11494.1_4791_relaxed	0.244	0.0001221	137	1	0.669	0.5372
6091	2	CF-APG30980.1_4641_relaxed	11761	1	CF-AAU11494.1_4791_relaxed	0.214	0.0002928	125	1	0.7682	0.4879
1751	8	CF-ACO58657.1_4650_relaxed	11761	1	CF-AAU11494.1_4791_relaxed	0.276	0.000299	151	1	0.8538	0.6296
112	95	CF-CAW42271.1_4592_relaxed	11761	1	CF-AAU11494.1_4791_relaxed	0.333	0.0003909	131	1	0.7782	0.5569
5509	2	CF-CDN67540.1_4778_relaxed	11761	1	CF-AAU11494.1_4791_relaxed	0.346	4.085e-06	187	1	0.6722	0.7009
4635	2	CF-AAY86731.1_4679_relaxed	11761	1	CF-AAU11494.1_4791_relaxed	0.257	0.0001242	131	1	0.7036	0.5197
2235	6	CF-ADZ53050.1_4639_relaxed	11761	1	CF-AAU11494.1_4791_relaxed	0.271	1.27e-05	163	1	0.7266	0.5603
6738	2	CF-AAU11447.1_4787_relaxed	11761	1	CF-AAU11494.1_4791_relaxed	0.247	7.092e-05	138	1	0.7504	0.5302
12065	1	CF-ADZ53059.1_4640_relaxed	11761	1	CF-AAU11494.1_4791_relaxed	0.198	0.0001745	120	1	0.7097	0.4607
710	21	CF-ADQ39300.1_4613_relaxed	11761	1	CF-AAU11494.1_4791_relaxed	0.285	0.0004084	127	1	0.7367	0.5549
39	162	CF-ANZ90245.1_4653_relaxed	11761	1	CF-AAU11494.1_4791_relaxed	0.259	0.0001498	158	1	0.834	0.6417
7303	1	CF-AFA26596.1_4788_relaxed	11761	1	CF-AAU11494.1_4791_relaxed	0.207	0.0002636	105	1	0.6172	0.4413
5416	2	CF-AFS89108.1_4648_relaxed	11761	1	CF-AAU11494.1_4791_relaxed	0.238	4.673e-05	168	1	0.7451	0.6841
16091	1	CF-AQA28216.1_4785_relaxed	11761	1	CF-AAU11494.1_4791_relaxed	0.238	0.0001615	119	1	0.6168	0.4629
19019	1	CF-AAA47042.1_4488_relaxed	2235	6	CF-ADZ53050.1_4639_relaxed	0.21	0.0001021	131	1	0.6519	0.4918
6091	2	CF-APG30980.1_4641_relaxed	2235	6	CF-ADZ53050.1_4639_relaxed	0.289	8.337e-05	138	1	0.8465	0.4454
1751	8	CF-ACO58657.1_4650_relaxed	2235	6	CF-ADZ53050.1_4639_relaxed	0.256	0.0005565	142	1	0.8516	0.6124
112	95	CF-CAW42271.1_4592_relaxed	2235	6	CF-ADZ53050.1_4639_relaxed	0.212	0.0009435	125	1	0.8092	0.5631
5509	2	CF-CDN67540.1_4778_relaxed	2235	6	CF-ADZ53050.1_4639_relaxed	0.212	5.365e-05	130	1	0.6631	0.4789
4635	2	CF-AAY86731.1_4679_relaxed	2235	6	CF-ADZ53050.1_4639_relaxed	0.272	7.973e-05	124	1	0.7127	0.4322
11761	1	CF-AAU11494.1_4791_relaxed	2235	6	CF-ADZ53050.1_4639_relaxed	0.272	8.209e-06	167	1	0.7033	0.6153
6738	2	CF-AAU11447.1_4787_relaxed	2235	6	CF-ADZ53050.1_4639_relaxed	0.241	0.0007937	136	1	0.77	0.7316
12065	1	CF-ADZ53059.1_4640_relaxed	2235	6	CF-ADZ53050.1_4639_relaxed	0.462	1.727e-07	198	1	0.7853	0.4913
710	21	CF-ADQ39300.1_4613_relaxed	2235	6	CF-ADZ53050.1_4639_relaxed	0.217	0.000298	123	1	0.7558	0.4883
7303	1	CF-AFA26596.1_4788_relaxed	2235	6	CF-ADZ53050.1_4639_relaxed	0.177	0.0008333	94	0.998	0.6095	0.4249
5416	2	CF-AFS89108.1_4648_relaxed	2235	6	CF-ADZ53050.1_4639_relaxed	0.222	0.0001119	154	1	0.6976	0.6939
16091	1	CF-AQA28216.1_4785_relaxed	2235	6	CF-ADZ53050.1_4639_relaxed	0.2	0.0002782	155	1	0.6846	0.7699
19019	1	CF-AAA47042.1_4488_relaxed	6091	2	CF-APG30980.1_4641_relaxed	0.175	0.0002995	124	1	0.6664	0.5026
1751	8	CF-ACO58657.1_4650_relaxed	6091	2	CF-APG30980.1_4641_relaxed	0.253	0.0003603	141	1	0.8143	0.5917
112	95	CF-CAW42271.1_4592_relaxed	6091	2	CF-APG30980.1_4641_relaxed	0.23	0.0009435	114	1	0.7668	0.4935
5509	2	CF-CDN67540.1_4778_relaxed	6091	2	CF-APG30980.1_4641_relaxed	0.247	0.0001376	117	1	0.6139	0.4765
4635	2	CF-AAY86731.1_4679_relaxed	6091	2	CF-APG30980.1_4641_relaxed	0.272	3.502e-05	133	1	0.6771	0.4653
11761	1	CF-AAU11494.1_4791_relaxed	6091	2	CF-APG30980.1_4641_relaxed	0.216	8.448e-05	117	1	0.5892	0.4927
2235	6	CF-ADZ53050.1_4639_relaxed	6091	2	CF-APG30980.1_4641_relaxed	0.289	3.442e-05	132	1	0.6771	0.4454
6738	2	CF-AAU11447.1_4787_relaxed	6091	2	CF-APG30980.1_4641_relaxed	0.2	8.626e-05	123	1	0.7143	0.4576
12065	1	CF-ADZ53059.1_4640_relaxed	6091	2	CF-APG30980.1_4641_relaxed	0.261	1.293e-05	142	1	0.7202	0.4461
710	21	CF-ADQ39300.1_4613_relaxed	6091	2	CF-APG30980.1_4641_relaxed	0.216	2.55e-05	146	1	0.7592	0.4768
39	162	CF-ANZ90245.1_4653_relaxed	6091	2	CF-APG30980.1_4641_relaxed	0.218	4.845e-05	153	1	0.8251	0.5237
7303	1	CF-AFA26596.1_4788_relaxed	6091	2	CF-APG30980.1_4641_relaxed	0.247	0.0001483	107	1	0.5911	0.4386
5416	2	CF-AFS89108.1_4648_relaxed	6091	2	CF-APG30980.1_4641_relaxed	0.21	0.0006411	113	1	0.5856	0.5845
16091	1	CF-AQA28216.1_4785_relaxed	6091	2	CF-APG30980.1_4641_relaxed	0.323	0.0002185	151	1	0.6868	0.7074
19019	1	CF-AAA47042.1_4488_relaxed	7303	1	CF-AFA26596.1_4788_relaxed	0.258	0.0001221	121	1	0.6317	0.4401
112	95	CF-CAW42271.1_4592_relaxed	7303	1	CF-AFA26596.1_4788_relaxed	0.293	6.299e-05	143	1	0.7894	0.4954
11761	1	CF-AAU11494.1_4791_relaxed	7303	1	CF-AFA26596.1_4788_relaxed	0.22	0.0004264	97	0.999	0.5519	0.4644
6738	2	CF-AAU11447.1_4787_relaxed	7303	1	CF-AFA26596.1_4788_relaxed	0.327	2.38e-06	156	1	0.7582	0.4394
710	21	CF-ADQ39300.1_4613_relaxed	7303	1	CF-AFA26596.1_4788_relaxed	0.254	4.789e-05	136	1	0.7801	0.4372
39	162	CF-ANZ90245.1_4653_relaxed	7303	1	CF-AFA26596.1_4788_relaxed	0.25	0.000634	129	1	0.8004	0.5601
5416	2	CF-AFS89108.1_4648_relaxed	7303	1	CF-AFA26596.1_4788_relaxed	0.252	0.0008227	115	1	0.6301	0.587
19019	1	CF-AAA47042.1_4488_relaxed	12065	1	CF-ADZ53059.1_4640_relaxed	0.205	0.0007341	107	1	0.6306	0.4597
6091	2	CF-APG30980.1_4641_relaxed	12065	1	CF-ADZ53059.1_4640_relaxed	0.278	1.349e-05	140	1	0.7053	0.4348
1751	8	CF-ACO58657.1_4650_relaxed	12065	1	CF-ADZ53059.1_4640_relaxed	0.216	0.000523	133	1	0.8128	0.5603
5509	2	CF-CDN67540.1_4778_relaxed	12065	1	CF-ADZ53059.1_4640_relaxed	0.189	0.0002422	107	1	0.646	0.4116
4635	2	CF-AAY86731.1_4679_relaxed	12065	1	CF-ADZ53059.1_4640_relaxed	0.25	6.594e-05	122	1	0.7214	0.4041
11761	1	CF-AAU11494.1_4791_relaxed	12065	1	CF-ADZ53059.1_4640_relaxed	0.2	3.884e-05	118	1	0.6025	0.4404
2235	6	CF-ADZ53050.1_4639_relaxed	12065	1	CF-ADZ53059.1_4640_relaxed	0.462	8.163e-08	198	1	0.7027	0.4913
6738	2	CF-AAU11447.1_4787_relaxed	12065	1	CF-ADZ53059.1_4640_relaxed	0.226	0.0003183	103	1	0.6764	0.412
710	21	CF-ADQ39300.1_4613_relaxed	12065	1	CF-ADZ53059.1_4640_relaxed	0.194	0.0001398	125	1	0.7481	0.453
39	162	CF-ANZ90245.1_4653_relaxed	12065	1	CF-ADZ53059.1_4640_relaxed	0.272	6.227e-05	152	1	0.8039	0.5438
7303	1	CF-AFA26596.1_4788_relaxed	12065	1	CF-ADZ53059.1_4640_relaxed	0.224	0.0002176	107	1	0.6154	0.4429
5416	2	CF-AFS89108.1_4648_relaxed	12065	1	CF-ADZ53059.1_4640_relaxed	0.235	0.0004144	128	1	0.6628	0.6176
16091	1	CF-AQA28216.1_4785_relaxed	12065	1	CF-ADZ53059.1_4640_relaxed	0.203	0.0006885	153	1	0.7117	0.8372
190	67	CF-AAA83225.1_4956_relaxed	317	44	CF-AAC03779.1_4964_relaxed	0.57	4.19e-77	2985	1	0.8865	0.9539
5619	2	CF-CAA52901.1_4868_relaxed	317	44	CF-AAC03779.1_4964_relaxed	0.079	1.79e-05	100	1	0.3864	0.3604
12278	1	CF-ASM93488.1_4865_relaxed	317	44	CF-AAC03779.1_4964_relaxed	0.1	2.011e-06	108	1	0.3747	0.3383
4734	2	CF-AAA66967.1_4858_relaxed	317	44	CF-AAC03779.1_4964_relaxed	0.086	1.436e-07	142	1	0.3825	0.3847
14795	1	CF-QGW62417.1_4902_relaxed	317	44	CF-AAC03779.1_4964_relaxed	0.132	1.993e-10	233	1	0.4704	0.4812
1989	7	CF-AAF61214.1_4973_relaxed	317	44	CF-AAC03779.1_4964_relaxed	0.225	2.792e-39	1157	1	0.6323	0.7543
1881	7	CF-QRK03685.1_4873_relaxed	317	44	CF-AAC03779.1_4964_relaxed	0.107	2.154e-08	153	1	0.3983	0.377
533	28	CF-AAC03778.1_4964_relaxed	317	44	CF-AAC03779.1_4964_relaxed	1	0	4453	1	0.9632	0.9761
12786	1	CF-QDQ17568.1_4946_relaxed	317	44	CF-AAC03779.1_4964_relaxed	0.303	6.188e-16	486	1	0.7186	0.6687
11464	1	CF-AAL09674.1_4975_relaxed	317	44	CF-AAC03779.1_4964_relaxed	0.238	3.131e-40	1224	1	0.6527	0.7653
1319	11	CF-AVR53743.1_4999_relaxed	317	44	CF-AAC03779.1_4964_relaxed	0.222	8.360000000000001e-36	1045	1	0.6371	0.6921
12785	1	CF-QDQ17567.1_4946_relaxed	317	44	CF-AAC03779.1_4964_relaxed	0.295	2.17e-17	495	1	0.7273	0.6448
661	22	CF-QJU69684.1_4878_relaxed	317	44	CF-AAC03779.1_4964_relaxed	0.122	2.778e-12	212	1	0.3768	0.3799
190	67	CF-AAA83225.1_4956_relaxed	533	28	CF-AAC03778.1_4964_relaxed	0.532	5.166e-79	2814	1	0.8482	0.8449
7750	1	CF-AGX00961.1_10485_relaxed	533	28	CF-AAC03778.1_4964_relaxed	0.085	0.0003273	27	0.069	0.1693	0.08414
1220	12	CF-BAQ55277.1_10796_relaxed	533	28	CF-AAC03778.1_4964_relaxed	0.089	9.232e-05	31	0.098	0.1667	0.0851
5619	2	CF-CAA52901.1_4868_relaxed	533	28	CF-AAC03778.1_4964_relaxed	0.088	2.398e-05	94	0.998	0.3868	0.3359
2291	5	CF-AAA66966.1_4858_relaxed	533	28	CF-AAC03778.1_4964_relaxed	0.109	4.041e-09	147	1	0.3998	0.2949
12278	1	CF-ASM93488.1_4865_relaxed	533	28	CF-AAC03778.1_4964_relaxed	0.114	5.23e-07	108	1	0.3729	0.2938
4734	2	CF-AAA66967.1_4858_relaxed	533	28	CF-AAC03778.1_4964_relaxed	0.095	1.151e-07	137	1	0.3577	0.3775
14795	1	CF-QGW62417.1_4902_relaxed	533	28	CF-AAC03778.1_4964_relaxed	0.132	1.305e-09	216	1	0.4692	0.4792
1989	7	CF-AAF61214.1_4973_relaxed	533	28	CF-AAC03778.1_4964_relaxed	0.221	4.877e-39	1085	1	0.6206	0.6843
1881	7	CF-QRK03685.1_4873_relaxed	533	28	CF-AAC03778.1_4964_relaxed	0.097	1.717e-08	149	1	0.3926	0.3545
1449	10	CF-QHG62572.1_4831_relaxed	533	28	CF-AAC03778.1_4964_relaxed	0.111	6.715e-10	136	1	0.3282	0.2533
1019	13	CF-AAG17621.1_10500_relaxed	533	28	CF-AAC03778.1_4964_relaxed	0.09	0.0005536	25	0.057	0.1665	0.07538
317	44	CF-AAC03779.1_4964_relaxed	533	28	CF-AAC03778.1_4964_relaxed	1	0	4499	1	0.9909	0.9761
12786	1	CF-QDQ17568.1_4946_relaxed	533	28	CF-AAC03778.1_4964_relaxed	0.296	1.921e-15	443	1	0.6924	0.6101
1319	11	CF-AVR53743.1_4999_relaxed	533	28	CF-AAC03778.1_4964_relaxed	0.229	2.269e-36	1000	1	0.6342	0.618
12785	1	CF-QDQ17567.1_4946_relaxed	533	28	CF-AAC03778.1_4964_relaxed	0.251	7.884e-18	441	1	0.6947	0.5118
661	22	CF-QJU69684.1_4878_relaxed	533	28	CF-AAC03778.1_4964_relaxed	0.123	4.105e-12	208	1	0.3755	0.3777
913	15	CF-QOR29552.1_4861_relaxed	533	28	CF-AAC03778.1_4964_relaxed	0.111	2.327e-10	165	1	0.4264	0.2761
190	67	CF-AAA83225.1_4956_relaxed	1989	7	CF-AAF61214.1_4973_relaxed	0.222	2.825e-48	1217	1	0.6255	0.562
7750	1	CF-AGX00961.1_10485_relaxed	1989	7	CF-AAF61214.1_4973_relaxed	0.104	0.0009316	23	0.045	0.167	0.07301
13423	1	EF-AAG10009.1_4903_relaxed	1989	7	CF-AAF61214.1_4973_relaxed	0.095	0.0004782	71	0.941	0.3204	0.3479
5619	2	CF-CAA52901.1_4868_relaxed	1989	7	CF-AAF61214.1_4973_relaxed	0.09	1.188e-05	95	0.998	0.3547	0.3397
12278	1	CF-ASM93488.1_4865_relaxed	1989	7	CF-AAF61214.1_4973_relaxed	0.123	1.382e-11	173	1	0.4009	0.2898
4734	2	CF-AAA66967.1_4858_relaxed	1989	7	CF-AAF61214.1_4973_relaxed	0.102	5.312e-05	94	0.998	0.3762	0.3434
14795	1	CF-QGW62417.1_4902_relaxed	1989	7	CF-AAF61214.1_4973_relaxed	0.104	6.483e-09	198	1	0.4789	0.4529
1881	7	CF-QRK03685.1_4873_relaxed	1989	7	CF-AAF61214.1_4973_relaxed	0.118	2.035e-08	149	1	0.3875	0.3657
533	28	CF-AAC03778.1_4964_relaxed	1989	7	CF-AAF61214.1_4973_relaxed	0.229	5.205e-38	1085	1	0.6217	0.6732
317	44	CF-AAC03779.1_4964_relaxed	1989	7	CF-AAF61214.1_4973_relaxed	0.232	4.212e-39	1211	1	0.6538	0.7585
12786	1	CF-QDQ17568.1_4946_relaxed	1989	7	CF-AAF61214.1_4973_relaxed	0.24	9.736e-16	451	1	0.6835	0.6197
11464	1	CF-AAL09674.1_4975_relaxed	1989	7	CF-AAF61214.1_4973_relaxed	0.332	7.319000000000001e-57	1610	1	0.7004	0.6296
1319	11	CF-AVR53743.1_4999_relaxed	1989	7	CF-AAF61214.1_4973_relaxed	0.27	3.2e-50	1246	1	0.6457	0.5038
12785	1	CF-QDQ17567.1_4946_relaxed	1989	7	CF-AAF61214.1_4973_relaxed	0.227	1.0210000000000001e-25	566	1	0.7061	0.415
661	22	CF-QJU69684.1_4878_relaxed	1989	7	CF-AAF61214.1_4973_relaxed	0.139	2.039e-10	191	1	0.3791	0.4097
190	67	CF-AAA83225.1_4956_relaxed	1319	11	CF-AVR53743.1_4999_relaxed	0.224	6.027e-47	1105	1	0.5893	0.5192
5793	2	EF-QNL09579.1_4855_relaxed	1319	11	CF-AVR53743.1_4999_relaxed	0.254	0.0006321	133	1	0.6129	0.6556
2291	5	CF-AAA66966.1_4858_relaxed	1319	11	CF-AVR53743.1_4999_relaxed	0.12	2.43e-13	141	1	0.3653	0.1504
12278	1	CF-ASM93488.1_4865_relaxed	1319	11	CF-AVR53743.1_4999_relaxed	0.126	2.122e-12	151	1	0.3673	0.2153
5128	2	EF-ANH56807.1_4839_relaxed	1319	11	CF-AVR53743.1_4999_relaxed	0.279	0.0003249	129	1	0.6074	0.5957
4734	2	CF-AAA66967.1_4858_relaxed	1319	11	CF-AVR53743.1_4999_relaxed	0.097	1.384e-06	101	1	0.3126	0.3046
14795	1	CF-QGW62417.1_4902_relaxed	1319	11	CF-AVR53743.1_4999_relaxed	0.106	4.917e-09	200	1	0.4605	0.4657
1989	7	CF-AAF61214.1_4973_relaxed	1319	11	CF-AVR53743.1_4999_relaxed	0.267	1.172e-52	1241	1	0.6151	0.5045
1881	7	CF-QRK03685.1_4873_relaxed	1319	11	CF-AVR53743.1_4999_relaxed	0.12	6.565e-09	143	1	0.3677	0.3239
1449	10	CF-QHG62572.1_4831_relaxed	1319	11	CF-AVR53743.1_4999_relaxed	0.104	1.101e-11	139	1	0.3761	0.1719
533	28	CF-AAC03778.1_4964_relaxed	1319	11	CF-AVR53743.1_4999_relaxed	0.229	2.4060000000000003e-36	993	1	0.6176	0.6187
12730	1	CF-DAC81325.1_12065_relaxed	1319	11	CF-AVR53743.1_4999_relaxed	0.174	0.0003433	90	0.996	0.5697	0.3137
317	44	CF-AAC03779.1_4964_relaxed	1319	11	CF-AVR53743.1_4999_relaxed	0.233	7.395e-36	1055	1	0.643	0.6929
12786	1	CF-QDQ17568.1_4946_relaxed	1319	11	CF-AVR53743.1_4999_relaxed	0.263	1.715e-15	446	1	0.6886	0.6181
11464	1	CF-AAL09674.1_4975_relaxed	1319	11	CF-AVR53743.1_4999_relaxed	0.25	3.98e-45	1084	1	0.6394	0.4905
12785	1	CF-QDQ17567.1_4946_relaxed	1319	11	CF-AVR53743.1_4999_relaxed	0.25	5.8559999999999996e-24	517	1	0.7053	0.397
661	22	CF-QJU69684.1_4878_relaxed	1319	11	CF-AVR53743.1_4999_relaxed	0.106	8.478e-12	212	1	0.3847	0.3989
913	15	CF-QOR29552.1_4861_relaxed	1319	11	CF-AVR53743.1_4999_relaxed	0.102	4.723e-09	119	1	0.3566	0.2182
190	67	CF-AAA83225.1_4956_relaxed	11464	1	CF-AAL09674.1_4975_relaxed	0.221	3.964e-43	1073	1	0.5823	0.5849
5619	2	CF-CAA52901.1_4868_relaxed	11464	1	CF-AAL09674.1_4975_relaxed	0.077	9.608e-07	111	1	0.362	0.3397
2291	5	CF-AAA66966.1_4858_relaxed	11464	1	CF-AAL09674.1_4975_relaxed	0.113	2.891e-09	117	1	0.3629	0.1997
12278	1	CF-ASM93488.1_4865_relaxed	11464	1	CF-AAL09674.1_4975_relaxed	0.098	6.352e-08	97	0.999	0.3153	0.2286
4734	2	CF-AAA66967.1_4858_relaxed	11464	1	CF-AAL09674.1_4975_relaxed	0.094	3.351e-06	107	1	0.3489	0.3363
14795	1	CF-QGW62417.1_4902_relaxed	11464	1	CF-AAL09674.1_4975_relaxed	0.088	2.187e-08	178	1	0.4392	0.4413
1989	7	CF-AAF61214.1_4973_relaxed	11464	1	CF-AAL09674.1_4975_relaxed	0.337	4.194e-59	1604	1	0.6502	0.6366
1881	7	CF-QRK03685.1_4873_relaxed	11464	1	CF-AAL09674.1_4975_relaxed	0.107	1.203e-09	164	1	0.3671	0.3683
1449	10	CF-QHG62572.1_4831_relaxed	11464	1	CF-AAL09674.1_4975_relaxed	0.112	1.162e-09	117	1	0.3631	0.1788
533	28	CF-AAC03778.1_4964_relaxed	11464	1	CF-AAL09674.1_4975_relaxed	0.238	1.398e-39	1139	1	0.6339	0.6728
317	44	CF-AAC03779.1_4964_relaxed	11464	1	CF-AAL09674.1_4975_relaxed	0.242	5.684e-40	1260	1	0.6712	0.7673
12786	1	CF-QDQ17568.1_4946_relaxed	11464	1	CF-AAL09674.1_4975_relaxed	0.253	3.654e-14	389	1	0.6682	0.5734
1319	11	CF-AVR53743.1_4999_relaxed	11464	1	CF-AAL09674.1_4975_relaxed	0.246	1.251e-44	1082	1	0.633	0.4875
12785	1	CF-QDQ17567.1_4946_relaxed	11464	1	CF-AAL09674.1_4975_relaxed	0.232	6.464e-16	357	1	0.6513	0.4404
661	22	CF-QJU69684.1_4878_relaxed	11464	1	CF-AAL09674.1_4975_relaxed	0.104	9.478e-12	224	1	0.4071	0.423
913	15	CF-QOR29552.1_4861_relaxed	11464	1	CF-AAL09674.1_4975_relaxed	0.115	2.515e-08	126	1	0.4242	0.2363
190	67	CF-AAA83225.1_4956_relaxed	12785	1	CF-QDQ17567.1_4946_relaxed	0.297	5.428e-29	626	1	0.5774	0.4319
12278	1	CF-ASM93488.1_4865_relaxed	12785	1	CF-QDQ17567.1_4946_relaxed	0.157	7.572e-08	116	1	0.399	0.2612
5128	2	EF-ANH56807.1_4839_relaxed	12785	1	CF-QDQ17567.1_4946_relaxed	0.248	6.159e-05	131	1	0.6158	0.4753
1989	7	CF-AAF61214.1_4973_relaxed	12785	1	CF-QDQ17567.1_4946_relaxed	0.236	4.6890000000000005e-25	522	1	0.5632	0.4089
1449	10	CF-QHG62572.1_4831_relaxed	12785	1	CF-QDQ17567.1_4946_relaxed	0.111	9.83e-06	89	0.996	0.4081	0.2227
533	28	CF-AAC03778.1_4964_relaxed	12785	1	CF-QDQ17567.1_4946_relaxed	0.253	1.907e-17	403	1	0.4975	0.5105
317	44	CF-AAC03779.1_4964_relaxed	12785	1	CF-QDQ17567.1_4946_relaxed	0.271	1.33e-16	424	1	0.5362	0.5774
12786	1	CF-QDQ17568.1_4946_relaxed	12785	1	CF-QDQ17567.1_4946_relaxed	1	1.925e-55	1766	1	0.8383	0.6986
1319	11	CF-AVR53743.1_4999_relaxed	12785	1	CF-QDQ17567.1_4946_relaxed	0.25	4.6129999999999996e-23	480	1	0.5435	0.3972
190	67	CF-AAA83225.1_4956_relaxed	12786	1	CF-QDQ17568.1_4946_relaxed	0.287	3.559e-17	442	1	0.5402	0.6169
1989	7	CF-AAF61214.1_4973_relaxed	12786	1	CF-QDQ17568.1_4946_relaxed	0.237	6.415e-16	403	1	0.5245	0.6121
533	28	CF-AAC03778.1_4964_relaxed	12786	1	CF-QDQ17568.1_4946_relaxed	0.29	3.22e-15	395	1	0.5165	0.6069
317	44	CF-AAC03779.1_4964_relaxed	12786	1	CF-QDQ17568.1_4946_relaxed	0.297	6.748e-16	431	1	0.5494	0.6322
1319	11	CF-AVR53743.1_4999_relaxed	12786	1	CF-QDQ17568.1_4946_relaxed	0.27	2.398e-15	408	1	0.5466	0.6097
12785	1	CF-QDQ17567.1_4946_relaxed	12786	1	CF-QDQ17568.1_4946_relaxed	1	1.6800000000000002e-57	1772	1	0.8686	0.6986
190	67	CF-AAA83225.1_4956_relaxed	661	22	CF-QJU69684.1_4878_relaxed	0.121	2.708e-12	233	1	0.4123	0.415
13423	1	EF-AAG10009.1_4903_relaxed	661	22	CF-QJU69684.1_4878_relaxed	0.091	1.789e-06	120	1	0.369	0.4039
5619	2	CF-CAA52901.1_4868_relaxed	661	22	CF-QJU69684.1_4878_relaxed	0.075	2.695e-05	95	0.998	0.3533	0.3782
13339	1	CF-QNS17421.1_5057_relaxed	661	22	CF-QJU69684.1_4878_relaxed	0.108	0.0007082	74	0.961	0.405	0.2954
4734	2	CF-AAA66967.1_4858_relaxed	661	22	CF-QJU69684.1_4878_relaxed	0.085	1.546e-06	106	1	0.3105	0.338
14795	1	CF-QGW62417.1_4902_relaxed	661	22	CF-QJU69684.1_4878_relaxed	0.253	4.896e-21	592	1	0.6489	0.6233
1989	7	CF-AAF61214.1_4973_relaxed	661	22	CF-QJU69684.1_4878_relaxed	0.124	5.871e-10	183	1	0.3763	0.4108
1881	7	CF-QRK03685.1_4873_relaxed	661	22	CF-QJU69684.1_4878_relaxed	0.347	1.303e-45	1464	1	0.7455	0.7873
533	28	CF-AAC03778.1_4964_relaxed	661	22	CF-QJU69684.1_4878_relaxed	0.116	1.27e-10	202	1	0.3887	0.4073
317	44	CF-AAC03779.1_4964_relaxed	661	22	CF-QJU69684.1_4878_relaxed	0.115	3.219e-11	216	1	0.4014	0.4102
1319	11	CF-AVR53743.1_4999_relaxed	661	22	CF-QJU69684.1_4878_relaxed	0.11	1.326e-10	200	1	0.3902	0.4017
190	67	CF-AAA83225.1_4956_relaxed	14795	1	CF-QGW62417.1_4902_relaxed	0.123	1.378e-09	199	1	0.4065	0.4803
2177	6	CF-AHL26149.1_10711_relaxed	14795	1	CF-QGW62417.1_4902_relaxed	0.082	0.0005604	69	0.923	0.3236	0.3043
13423	1	EF-AAG10009.1_4903_relaxed	14795	1	CF-QGW62417.1_4902_relaxed	0.118	1.124e-08	168	1	0.4094	0.4332
811	18	CF-AKC88563.1_5086_relaxed	14795	1	CF-QGW62417.1_4902_relaxed	0.082	0.0005886	73	0.956	0.3278	0.3343
928	15	CF-AJF23051.1_5209_relaxed	14795	1	CF-QGW62417.1_4902_relaxed	0.094	0.000313	64	0.855	0.2823	0.2683
5619	2	CF-CAA52901.1_4868_relaxed	14795	1	CF-QGW62417.1_4902_relaxed	0.114	3.282e-06	105	1	0.3514	0.3604
13339	1	CF-QNS17421.1_5057_relaxed	14795	1	CF-QGW62417.1_4902_relaxed	0.128	5.097e-06	108	1	0.3935	0.3303
12278	1	CF-ASM93488.1_4865_relaxed	14795	1	CF-QGW62417.1_4902_relaxed	0.104	3.536e-08	154	1	0.3866	0.4421
4734	2	CF-AAA66967.1_4858_relaxed	14795	1	CF-QGW62417.1_4902_relaxed	0.108	3.055e-08	154	1	0.378	0.3986
584	25	CF-QCD25294.1_5308_relaxed	14795	1	CF-QGW62417.1_4902_relaxed	0.111	0.0002581	47	0.382	0.2404	0.1815
1989	7	CF-AAF61214.1_4973_relaxed	14795	1	CF-QGW62417.1_4902_relaxed	0.106	4.56e-08	170	1	0.4107	0.4726
17664	1	CF-AFS65287.1_5166_relaxed	14795	1	CF-QGW62417.1_4902_relaxed	0.117	0.0002649	88	0.995	0.3542	0.3934
1881	7	CF-QRK03685.1_4873_relaxed	14795	1	CF-QGW62417.1_4902_relaxed	0.25	4.3889999999999997e-23	613	1	0.6083	0.6265
5787	2	CF-AXB22595.1_5213_relaxed	14795	1	CF-QGW62417.1_4902_relaxed	0.116	1.367e-05	83	0.99	0.3374	0.2463
533	28	CF-AAC03778.1_4964_relaxed	14795	1	CF-QGW62417.1_4902_relaxed	0.134	2.611e-09	199	1	0.4067	0.477
317	44	CF-AAC03779.1_4964_relaxed	14795	1	CF-QGW62417.1_4902_relaxed	0.134	3.301e-10	219	1	0.4166	0.4791
15	287	CF-AAQ73094.1.4_10503_relaxed	14795	1	CF-QGW62417.1_4902_relaxed	0.101	0.0002411	79	0.981	0.3323	0.3442
1319	11	CF-AVR53743.1_4999_relaxed	14795	1	CF-QGW62417.1_4902_relaxed	0.098	1.861e-08	190	1	0.4303	0.4897
661	22	CF-QJU69684.1_4878_relaxed	14795	1	CF-QGW62417.1_4902_relaxed	0.237	1.8479999999999999e-22	570	1	0.5342	0.6327
2543	5	CF-QIR82270.1_5225_relaxed	14795	1	CF-QGW62417.1_4902_relaxed	0.13	0.0001518	76	0.971	0.3275	0.2945
519	29	CF-AYP28793.1_12678_relaxed	14795	1	CF-QGW62417.1_4902_relaxed	0.099	0.0003717	44	0.301	0.2585	0.1706
190	67	CF-AAA83225.1_4956_relaxed	2291	5	CF-AAA66966.1_4858_relaxed	0.127	6.738e-13	178	1	0.3897	0.2354
5793	2	EF-QNL09579.1_4855_relaxed	2291	5	CF-AAA66966.1_4858_relaxed	0.25	2.346e-07	146	1	0.5392	0.3325
13423	1	EF-AAG10009.1_4903_relaxed	2291	5	CF-AAA66966.1_4858_relaxed	0.083	0.00012	95	0.998	0.3926	0.4083
8289	1	CF-QHY93495.1_4837_relaxed	2291	5	CF-AAA66966.1_4858_relaxed	0.199	4.607e-05	100	1	0.5144	0.2744
5619	2	CF-CAA52901.1_4868_relaxed	2291	5	CF-AAA66966.1_4858_relaxed	0.073	5.24e-06	107	1	0.3965	0.3487
12278	1	CF-ASM93488.1_4865_relaxed	2291	5	CF-AAA66966.1_4858_relaxed	0.177	6.362000000000001e-30	657	1	0.5975	0.4788
5128	2	EF-ANH56807.1_4839_relaxed	2291	5	CF-AAA66966.1_4858_relaxed	0.173	0.0001051	114	1	0.6234	0.3807
4734	2	CF-AAA66967.1_4858_relaxed	2291	5	CF-AAA66966.1_4858_relaxed	1	1.3410000000000002e-85	3474	1	0.9583	0.96
14795	1	CF-QGW62417.1_4902_relaxed	2291	5	CF-AAA66966.1_4858_relaxed	0.113	2.355e-07	149	1	0.4332	0.3944
1881	7	CF-QRK03685.1_4873_relaxed	2291	5	CF-AAA66966.1_4858_relaxed	0.1	9.53e-07	107	1	0.3392	0.3131
1449	10	CF-QHG62572.1_4831_relaxed	2291	5	CF-AAA66966.1_4858_relaxed	0.189	8.032e-33	707	1	0.5805	0.4186
16305	1	CF-AOW41924.1_4835_relaxed	2291	5	CF-AAA66966.1_4858_relaxed	0.209	0.0001628	95	0.998	0.4753	0.2754
12899	1	EF-AGZ03695.1_4860_relaxed	2291	5	CF-AAA66966.1_4858_relaxed	0.208	0.0001614	88	0.995	0.4348	0.3399
533	28	CF-AAC03778.1_4964_relaxed	2291	5	CF-AAA66966.1_4858_relaxed	0.121	9.212e-08	126	1	0.3758	0.2819
317	44	CF-AAC03779.1_4964_relaxed	2291	5	CF-AAA66966.1_4858_relaxed	0.114	2.867e-07	132	1	0.4004	0.325
12766	1	CF-QLJ83484.1_4853_relaxed	2291	5	CF-AAA66966.1_4858_relaxed	0.224	1.195e-05	110	1	0.5022	0.2902
1319	11	CF-AVR53743.1_4999_relaxed	2291	5	CF-AAA66966.1_4858_relaxed	0.117	3.229e-11	123	1	0.3658	0.1468
12785	1	CF-QDQ17567.1_4946_relaxed	2291	5	CF-AAA66966.1_4858_relaxed	0.143	2.752e-08	104	1	0.4115	0.1921
661	22	CF-QJU69684.1_4878_relaxed	2291	5	CF-AAA66966.1_4858_relaxed	0.068	1.92e-06	108	1	0.3444	0.3343
913	15	CF-QOR29552.1_4861_relaxed	2291	5	CF-AAA66966.1_4858_relaxed	0.3	4.682e-45	1464	1	0.7833	0.7463
2543	5	CF-QIR82270.1_5225_relaxed	2291	5	CF-AAA66966.1_4858_relaxed	0.109	0.0008419	56	0.663	0.3158	0.2192
190	67	CF-AAA83225.1_4956_relaxed	1449	10	CF-QHG62572.1_4831_relaxed	0.106	4.826e-13	177	1	0.3931	0.2265
4750	2	CF-AAQ99109.1_12416_relaxed	1449	10	CF-QHG62572.1_4831_relaxed	0.344	0.0003453	183	1	0.6817	0.847
17639	1	CF-ABC74960.1_12415_relaxed	1449	10	CF-QHG62572.1_4831_relaxed	0.304	0.0001081	160	1	0.594	0.6579
5793	2	EF-QNL09579.1_4855_relaxed	1449	10	CF-QHG62572.1_4831_relaxed	0.463	2.091e-07	290	1	0.7876	0.8791
13423	1	EF-AAG10009.1_4903_relaxed	1449	10	CF-QHG62572.1_4831_relaxed	0.115	2.532e-05	94	0.998	0.3555	0.3516
8289	1	CF-QHY93495.1_4837_relaxed	1449	10	CF-QHG62572.1_4831_relaxed	0.177	6.778e-05	108	1	0.6168	0.2825
928	15	CF-AJF23051.1_5209_relaxed	1449	10	CF-QHG62572.1_4831_relaxed	0.091	0.0003686	56	0.663	0.2956	0.2033
5619	2	CF-CAA52901.1_4868_relaxed	1449	10	CF-QHG62572.1_4831_relaxed	0.114	3.23e-08	123	1	0.3387	0.3173
2291	5	CF-AAA66966.1_4858_relaxed	1449	10	CF-QHG62572.1_4831_relaxed	0.175	9.243e-35	739	1	0.5965	0.4137
12278	1	CF-ASM93488.1_4865_relaxed	1449	10	CF-QHG62572.1_4831_relaxed	0.138	1.421e-25	523	1	0.5642	0.4339
5128	2	EF-ANH56807.1_4839_relaxed	1449	10	CF-QHG62572.1_4831_relaxed	0.27	2.056e-07	192	1	0.65	0.4941
4734	2	CF-AAA66967.1_4858_relaxed	1449	10	CF-QHG62572.1_4831_relaxed	0.219	6.133e-27	809	1	0.6414	0.7363
14795	1	CF-QGW62417.1_4902_relaxed	1449	10	CF-QHG62572.1_4831_relaxed	0.095	9.911e-07	126	1	0.3892	0.3658
1989	7	CF-AAF61214.1_4973_relaxed	1449	10	CF-QHG62572.1_4831_relaxed	0.114	3.311e-09	113	1	0.3285	0.2058
1881	7	CF-QRK03685.1_4873_relaxed	1449	10	CF-QHG62572.1_4831_relaxed	0.08	3.643e-07	123	1	0.3773	0.3369
16305	1	CF-AOW41924.1_4835_relaxed	1449	10	CF-QHG62572.1_4831_relaxed	0.181	0.0002326	100	1	0.5128	0.2974
533	28	CF-AAC03778.1_4964_relaxed	1449	10	CF-QHG62572.1_4831_relaxed	0.119	9.539e-09	139	1	0.3625	0.29
12730	1	CF-DAC81325.1_12065_relaxed	1449	10	CF-QHG62572.1_4831_relaxed	0.134	0.0002709	77	0.975	0.5521	0.2294
317	44	CF-AAC03779.1_4964_relaxed	1449	10	CF-QHG62572.1_4831_relaxed	0.115	4.551e-08	138	1	0.3774	0.3196
12766	1	CF-QLJ83484.1_4853_relaxed	1449	10	CF-QHG62572.1_4831_relaxed	0.204	1.493e-05	116	1	0.5226	0.3223
1319	11	CF-AVR53743.1_4999_relaxed	1449	10	CF-QHG62572.1_4831_relaxed	0.112	3.163e-10	132	1	0.394	0.1844
12785	1	CF-QDQ17567.1_4946_relaxed	1449	10	CF-QHG62572.1_4831_relaxed	0.112	9.419e-06	87	0.994	0.4665	0.2167
661	22	CF-QJU69684.1_4878_relaxed	1449	10	CF-QHG62572.1_4831_relaxed	0.092	6.752e-08	142	1	0.3642	0.3824
913	15	CF-QOR29552.1_4861_relaxed	1449	10	CF-QHG62572.1_4831_relaxed	0.202	9.184e-32	939	1	0.6945	0.6803
2543	5	CF-QIR82270.1_5225_relaxed	1449	10	CF-QHG62572.1_4831_relaxed	0.103	0.0006749	49	0.442	0.3027	0.1727
190	67	CF-AAA83225.1_4956_relaxed	12278	1	CF-ASM93488.1_4865_relaxed	0.157	7.962e-13	170	1	0.3759	0.2246
4750	2	CF-AAQ99109.1_12416_relaxed	12278	1	CF-ASM93488.1_4865_relaxed	0.4	0.0001408	189	1	0.6751	0.7986
17639	1	CF-ABC74960.1_12415_relaxed	12278	1	CF-ASM93488.1_4865_relaxed	0.415	0.0003026	177	1	0.6593	0.8486
5793	2	EF-QNL09579.1_4855_relaxed	12278	1	CF-ASM93488.1_4865_relaxed	0.431	1.573e-06	272	1	0.8115	0.9262
8289	1	CF-QHY93495.1_4837_relaxed	12278	1	CF-ASM93488.1_4865_relaxed	0.273	0.0003006	143	1	0.633	0.598
2291	5	CF-AAA66966.1_4858_relaxed	12278	1	CF-ASM93488.1_4865_relaxed	0.18	7.163e-28	656	1	0.6088	0.4877
17466	1	CF-AAN41666.1_4843_relaxed	12278	1	CF-ASM93488.1_4865_relaxed	0.23	0.0005367	117	1	0.53	0.614
4734	2	CF-AAA66967.1_4858_relaxed	12278	1	CF-ASM93488.1_4865_relaxed	0.168	3.733e-21	552	1	0.5938	0.585
14795	1	CF-QGW62417.1_4902_relaxed	12278	1	CF-ASM93488.1_4865_relaxed	0.116	3.665e-07	153	1	0.4422	0.4268
1989	7	CF-AAF61214.1_4973_relaxed	12278	1	CF-ASM93488.1_4865_relaxed	0.123	3.813e-11	171	1	0.3841	0.2903
1881	7	CF-QRK03685.1_4873_relaxed	12278	1	CF-ASM93488.1_4865_relaxed	0.087	1.361e-05	101	1	0.3825	0.3374
1449	10	CF-QHG62572.1_4831_relaxed	12278	1	CF-ASM93488.1_4865_relaxed	0.145	2.39e-23	486	1	0.5143	0.4286
533	28	CF-AAC03778.1_4964_relaxed	12278	1	CF-ASM93488.1_4865_relaxed	0.113	6.213e-06	91	0.997	0.3355	0.2602
317	44	CF-AAC03779.1_4964_relaxed	12278	1	CF-ASM93488.1_4865_relaxed	0.099	2.064e-05	104	1	0.3905	0.3404
12766	1	CF-QLJ83484.1_4853_relaxed	12278	1	CF-ASM93488.1_4865_relaxed	0.302	3.286e-08	229	1	0.6253	0.542
1319	11	CF-AVR53743.1_4999_relaxed	12278	1	CF-ASM93488.1_4865_relaxed	0.127	5.446e-10	145	1	0.3967	0.2318
661	22	CF-QJU69684.1_4878_relaxed	12278	1	CF-ASM93488.1_4865_relaxed	0.093	2.27e-06	110	1	0.3521	0.344
913	15	CF-QOR29552.1_4861_relaxed	12278	1	CF-ASM93488.1_4865_relaxed	0.182	1.7229999999999997e-22	566	1	0.6023	0.5502
2543	5	CF-QIR82270.1_5225_relaxed	12278	1	CF-ASM93488.1_4865_relaxed	0.096	0.0001792	62	0.817	0.3279	0.2032
190	67	CF-AAA83225.1_4956_relaxed	913	15	CF-QOR29552.1_4861_relaxed	0.115	1.378e-09	146	1	0.3569	0.296
7750	1	CF-AGX00961.1_10485_relaxed	913	15	CF-QOR29552.1_4861_relaxed	0.099	0.0004812	26	0.063	0.1645	0.08212
13423	1	EF-AAG10009.1_4903_relaxed	913	15	CF-QOR29552.1_4861_relaxed	0.08	0.0001796	91	0.997	0.3712	0.4159
928	15	CF-AJF23051.1_5209_relaxed	913	15	CF-QOR29552.1_4861_relaxed	0.094	0.0007092	57	0.692	0.2916	0.2326
5619	2	CF-CAA52901.1_4868_relaxed	913	15	CF-QOR29552.1_4861_relaxed	0.087	2.754e-06	109	1	0.3837	0.349
2291	5	CF-AAA66966.1_4858_relaxed	913	15	CF-QOR29552.1_4861_relaxed	0.243	2.775e-46	1263	1	0.6676	0.6203
12278	1	CF-ASM93488.1_4865_relaxed	913	15	CF-QOR29552.1_4861_relaxed	0.179	2.228e-24	566	1	0.5823	0.5397
4734	2	CF-AAA66967.1_4858_relaxed	913	15	CF-QOR29552.1_4861_relaxed	0.329	1.401e-44	1562	1	0.7871	0.8475
1989	7	CF-AAF61214.1_4973_relaxed	913	15	CF-QOR29552.1_4861_relaxed	0.112	2.3e-07	108	1	0.3254	0.2796
1881	7	CF-QRK03685.1_4873_relaxed	913	15	CF-QOR29552.1_4861_relaxed	0.103	4.568e-07	122	1	0.373	0.3413
1449	10	CF-QHG62572.1_4831_relaxed	913	15	CF-QOR29552.1_4861_relaxed	0.194	1.55e-32	824	1	0.5945	0.5645
533	28	CF-AAC03778.1_4964_relaxed	913	15	CF-QOR29552.1_4861_relaxed	0.117	9.879e-10	162	1	0.4088	0.2888
317	44	CF-AAC03779.1_4964_relaxed	913	15	CF-QOR29552.1_4861_relaxed	0.106	2.796e-08	143	1	0.3792	0.3238
11464	1	CF-AAL09674.1_4975_relaxed	913	15	CF-QOR29552.1_4861_relaxed	0.115	2.596e-08	130	1	0.4305	0.2446
1319	11	CF-AVR53743.1_4999_relaxed	913	15	CF-QOR29552.1_4861_relaxed	0.1	3.573e-08	130	1	0.3888	0.2681
661	22	CF-QJU69684.1_4878_relaxed	913	15	CF-QOR29552.1_4861_relaxed	0.091	4.321e-08	137	1	0.361	0.3447
2543	5	CF-QIR82270.1_5225_relaxed	913	15	CF-QOR29552.1_4861_relaxed	0.103	0.0002115	51	0.505	0.2748	0.1673
190	67	CF-AAA83225.1_4956_relaxed	1881	7	CF-QRK03685.1_4873_relaxed	0.111	2.487e-08	141	1	0.3533	0.3566
13423	1	EF-AAG10009.1_4903_relaxed	1881	7	CF-QRK03685.1_4873_relaxed	0.118	1.505e-06	130	1	0.4025	0.4275
12278	1	CF-ASM93488.1_4865_relaxed	1881	7	CF-QRK03685.1_4873_relaxed	0.084	7.294e-06	96	0.999	0.3429	0.34
4734	2	CF-AAA66967.1_4858_relaxed	1881	7	CF-QRK03685.1_4873_relaxed	0.094	5.119e-07	112	1	0.3141	0.3305
14795	1	CF-QGW62417.1_4902_relaxed	1881	7	CF-QRK03685.1_4873_relaxed	0.248	1.299e-21	618	1	0.6691	0.6246
1989	7	CF-AAF61214.1_4973_relaxed	1881	7	CF-QRK03685.1_4873_relaxed	0.103	2.143e-06	113	1	0.3688	0.3422
533	28	CF-AAC03778.1_4964_relaxed	1881	7	CF-QRK03685.1_4873_relaxed	0.098	6.791e-07	128	1	0.3684	0.3642
317	44	CF-AAC03779.1_4964_relaxed	1881	7	CF-QRK03685.1_4873_relaxed	0.103	5.795e-07	137	1	0.3916	0.3864
1319	11	CF-AVR53743.1_4999_relaxed	1881	7	CF-QRK03685.1_4873_relaxed	0.115	1.467e-07	128	1	0.358	0.3261
661	22	CF-QJU69684.1_4878_relaxed	1881	7	CF-QRK03685.1_4873_relaxed	0.36	1.4729999999999998e-44	1445	1	0.7666	0.7594
190	67	CF-AAA83225.1_4956_relaxed	4734	2	CF-AAA66967.1_4858_relaxed	0.117	2.978e-06	114	1	0.3519	0.3772
13423	1	EF-AAG10009.1_4903_relaxed	4734	2	CF-AAA66967.1_4858_relaxed	0.083	0.0001009	72	0.949	0.2902	0.3102
2291	5	CF-AAA66966.1_4858_relaxed	4734	2	CF-AAA66967.1_4858_relaxed	1	1.012e-86	3441	1	0.9365	0.96
12278	1	CF-ASM93488.1_4865_relaxed	4734	2	CF-AAA66967.1_4858_relaxed	0.186	4.334e-22	549	1	0.5841	0.6089
14795	1	CF-QGW62417.1_4902_relaxed	4734	2	CF-AAA66967.1_4858_relaxed	0.098	2.489e-07	149	1	0.4373	0.39
1881	7	CF-QRK03685.1_4873_relaxed	4734	2	CF-AAA66967.1_4858_relaxed	0.087	3.253e-07	114	1	0.3369	0.3219
1449	10	CF-QHG62572.1_4831_relaxed	4734	2	CF-AAA66967.1_4858_relaxed	0.221	1.31e-26	780	1	0.6004	0.7363
533	28	CF-AAC03778.1_4964_relaxed	4734	2	CF-AAA66967.1_4858_relaxed	0.095	2.917e-06	115	1	0.3448	0.371
317	44	CF-AAC03779.1_4964_relaxed	4734	2	CF-AAA66967.1_4858_relaxed	0.086	1.806e-06	123	1	0.3647	0.3767
661	22	CF-QJU69684.1_4878_relaxed	4734	2	CF-AAA66967.1_4858_relaxed	0.071	8.791e-07	111	1	0.3148	0.3503
913	15	CF-QOR29552.1_4861_relaxed	4734	2	CF-AAA66967.1_4858_relaxed	0.33	8.645e-45	1554	1	0.7853	0.8477
1790	7	CF-AAC70308.1_12358_relaxed	10098	1	EF-AKC91631.1_12355_relaxed	0.338	1.472e-09	316	1	0.7854	0.739
440	34	CF-AJP09062.1_11892_relaxed	10098	1	EF-AKC91631.1_12355_relaxed	0.112	8.106e-05	75	0.967	0.4859	0.1637
1389	11	CF-AKN80798.1_12397_relaxed	10098	1	EF-AKC91631.1_12355_relaxed	0.246	3.234e-06	192	1	0.7022	0.6391
1692	8	EF-AAC70300.1_12358_relaxed	10098	1	EF-AKC91631.1_12355_relaxed	0.142	4.586e-06	101	1	0.5751	0.1953
18503	1	CF-AMF83805.1_12394_relaxed	10098	1	EF-AKC91631.1_12355_relaxed	0.191	0.0004692	118	1	0.5643	0.6182
18133	1	CF-AFV50391.1_11893_relaxed	10098	1	EF-AKC91631.1_12355_relaxed	0.111	0.0002999	72	0.949	0.5256	0.18
5890	2	EF-AKS26477.1_12060_relaxed	10098	1	EF-AKC91631.1_12355_relaxed	0.128	0.000171	79	0.981	0.4418	0.2657
722	20	CF-BAE72327.1_12353_relaxed	10098	1	EF-AKC91631.1_12355_relaxed	0.218	9.706e-05	112	1	0.5461	0.4807
12777	1	CF-QDL57079.1_12344_relaxed	10098	1	EF-AKC91631.1_12355_relaxed	0.228	0.0002989	92	0.997	0.4878	0.443
1763	8	CF-CCV02403.1_11949_relaxed	10098	1	EF-AKC91631.1_12355_relaxed	0.136	0.0002188	72	0.949	0.4989	0.1986
1621	9	CF-AJK91727.1_12411_relaxed	10098	1	EF-AKC91631.1_12355_relaxed	0.151	4.488e-06	164	1	0.7001	0.4809
5779	2	EF-AJK91718.1_12411_relaxed	10098	1	EF-AKC91631.1_12355_relaxed	0.113	0.0002127	74	0.961	0.4849	0.2017
1790	7	CF-AAC70308.1_12358_relaxed	1621	9	CF-AJK91727.1_12411_relaxed	0.175	7.405e-08	199	1	0.6894	0.4693
1389	11	CF-AKN80798.1_12397_relaxed	1621	9	CF-AJK91727.1_12411_relaxed	0.263	1.502e-08	254	1	0.7667	0.5957
11847	1	CF-AOT85593.1_12343_relaxed	1621	9	CF-AJK91727.1_12411_relaxed	0.151	0.0004614	100	1	0.5791	0.4374
1678	8	CF-AKR17430.1_12405_relaxed	1621	9	CF-AJK91727.1_12411_relaxed	0.135	0.0008288	87	0.994	0.5956	0.3676
18503	1	CF-AMF83805.1_12394_relaxed	1621	9	CF-AJK91727.1_12411_relaxed	0.262	1.276e-07	271	1	0.788	0.8395
10098	1	EF-AKC91631.1_12355_relaxed	1621	9	CF-AJK91727.1_12411_relaxed	0.177	4.57e-06	148	1	0.5382	0.4794
722	20	CF-BAE72327.1_12353_relaxed	1621	9	CF-AJK91727.1_12411_relaxed	0.1	0.0001614	100	1	0.5803	0.3905
14566	1	EF-AAM70223.1_12407_relaxed	1621	9	CF-AJK91727.1_12411_relaxed	0.123	0.0001835	89	0.996	0.4552	0.3692
1790	7	CF-AAC70308.1_12358_relaxed	1389	11	CF-AKN80798.1_12397_relaxed	0.201	1.038e-05	164	1	0.694	0.5403
11847	1	CF-AOT85593.1_12343_relaxed	1389	11	CF-AKN80798.1_12397_relaxed	0.113	0.0004614	117	1	0.6485	0.532
1678	8	CF-AKR17430.1_12405_relaxed	1389	11	CF-AKN80798.1_12397_relaxed	0.128	0.0006855	105	1	0.4974	0.6247
1692	8	EF-AAC70300.1_12358_relaxed	1389	11	CF-AKN80798.1_12397_relaxed	0.125	0.0007525	111	1	0.5863	0.4647
18503	1	CF-AMF83805.1_12394_relaxed	1389	11	CF-AKN80798.1_12397_relaxed	0.312	5.615e-07	245	1	0.7706	0.815
10098	1	EF-AKC91631.1_12355_relaxed	1389	11	CF-AKN80798.1_12397_relaxed	0.192	1.605e-06	188	1	0.622	0.5932
2429	5	CF-QYC92708.1_12382_relaxed	1389	11	CF-AKN80798.1_12397_relaxed	0.171	0.0001702	130	1	0.6112	0.5347
722	20	CF-BAE72327.1_12353_relaxed	1389	11	CF-AKN80798.1_12397_relaxed	0.165	1.537e-05	134	1	0.6252	0.4684
12777	1	CF-QDL57079.1_12344_relaxed	1389	11	CF-AKN80798.1_12397_relaxed	0.136	0.0006514	96	0.999	0.6392	0.424
1621	9	CF-AJK91727.1_12411_relaxed	1389	11	CF-AKN80798.1_12397_relaxed	0.273	6.839e-09	257	1	0.723	0.5957
8091	1	CF-ALN66202.1_12439_relaxed	1389	11	CF-AKN80798.1_12397_relaxed	0.136	0.0007753	76	0.971	0.4	0.3831
1790	7	CF-AAC70308.1_12358_relaxed	1692	8	EF-AAC70300.1_12358_relaxed	0.217	2.415e-05	126	1	0.7014	0.35
6061	2	CF-AHH82626.1_12333_relaxed	1692	8	EF-AAC70300.1_12358_relaxed	0.174	7.181e-05	150	1	0.6168	0.6711
444	34	CF-AJD80759.1_12338_relaxed	1692	8	EF-AAC70300.1_12358_relaxed	0.156	1.922e-13	240	1	0.5833	0.2484
440	34	CF-AJP09062.1_11892_relaxed	1692	8	EF-AAC70300.1_12358_relaxed	0.162	7.096e-13	237	1	0.5998	0.2464
2534	5	EF-ACH96143.1_12424_relaxed	1692	8	EF-AAC70300.1_12358_relaxed	0.117	0.0003326	106	1	0.6677	0.3865
11043	1	CF-AOT85506.1_12343_relaxed	1692	8	EF-AAC70300.1_12358_relaxed	0.159	5.415e-07	202	1	0.703	0.5966
8209	1	CF-CCV01937.1_11941_relaxed	1692	8	EF-AAC70300.1_12358_relaxed	0.121	5.365e-05	74	0.961	0.4191	0.1819
14894	1	CF-AJD09295.1_12341_relaxed	1692	8	EF-AAC70300.1_12358_relaxed	0.236	7.948e-07	164	1	0.6297	0.4573
15285	1	CF-AJP09144.1_11892_relaxed	1692	8	EF-AAC70300.1_12358_relaxed	0.148	2.716e-05	132	1	0.4809	0.5816
6847	1	CF-AKS26373.1_12060_relaxed	1692	8	EF-AAC70300.1_12358_relaxed	0.132	3.47e-05	129	1	0.4993	0.5102
1794	7	CF-AXU41588.1_12322_relaxed	1692	8	EF-AAC70300.1_12358_relaxed	0.139	4.032e-05	130	1	0.7503	0.3669
6294	2	EF-CCU55838.1_12041_relaxed	1692	8	EF-AAC70300.1_12358_relaxed	0.197	3.142e-07	163	1	0.6435	0.3975
15990	1	CF-BAC67345.1_12315_relaxed	1692	8	EF-AAC70300.1_12358_relaxed	0.131	6.769e-07	170	1	0.6769	0.4759
1389	11	CF-AKN80798.1_12397_relaxed	1692	8	EF-AAC70300.1_12358_relaxed	0.132	0.0002992	108	1	0.612	0.4249
14884	1	CF-AJD09247.1_12341_relaxed	1692	8	EF-AAC70300.1_12358_relaxed	0.629	0.0009996	114	1	0.5618	0.7073
11847	1	CF-AOT85593.1_12343_relaxed	1692	8	EF-AAC70300.1_12358_relaxed	0.157	0.0001332	101	1	0.5883	0.3607
801	18	EF-AAG27319.1_12409_relaxed	1692	8	EF-AAC70300.1_12358_relaxed	0.099	0.0004999	75	0.967	0.5827	0.2431
14852	1	CF-CCU55988.1_12045_relaxed	1692	8	EF-AAC70300.1_12358_relaxed	0.115	0.0001099	80	0.984	0.5489	0.198
820	18	CF-AAM70217.1_12407_relaxed	1692	8	EF-AAC70300.1_12358_relaxed	0.176	0.0002221	106	1	0.5723	0.4084
17154	1	CF-AAC97764.1_12053_relaxed	1692	8	EF-AAC70300.1_12358_relaxed	0.252	4.517e-06	197	1	0.7313	0.7621
1678	8	CF-AKR17430.1_12405_relaxed	1692	8	EF-AAC70300.1_12358_relaxed	0.171	1.555e-08	182	1	0.7331	0.3512
11457	1	CF-AAM70290.1_12407_relaxed	1692	8	EF-AAC70300.1_12358_relaxed	0.183	0.0005746	107	1	0.4958	0.4711
8561	1	CF-QYC92739.1_12382_relaxed	1692	8	EF-AAC70300.1_12358_relaxed	0.13	7.638e-06	157	1	0.71	0.4878
6522	2	CF-BAO49613.1_12030_relaxed	1692	8	EF-AAC70300.1_12358_relaxed	0.13	1.728e-05	145	1	0.609	0.486
10098	1	EF-AKC91631.1_12355_relaxed	1692	8	EF-AAC70300.1_12358_relaxed	0.132	7.365e-08	106	1	0.4487	0.1925
11782	1	CF-AOT85515.1_12343_relaxed	1692	8	EF-AAC70300.1_12358_relaxed	0.675	7.552e-13	424	1	0.7682	0.7841
3447	3	CF-AJP09004.1_11892_relaxed	1692	8	EF-AAC70300.1_12358_relaxed	0.204	1.601e-08	228	1	0.6774	0.6025
12551	1	EF-ABO37339.1_11891_relaxed	1692	8	EF-AAC70300.1_12358_relaxed	0.197	1.13e-09	262	1	0.662	0.6125
4436	2	CF-AKS26394.1_12060_relaxed	1692	8	EF-AAC70300.1_12358_relaxed	0.188	3.445e-07	245	1	0.7701	0.7437
16557	1	CF-AAY84001.1_12339_relaxed	1692	8	EF-AAC70300.1_12358_relaxed	0.158	8.341e-07	160	1	0.7642	0.3691
8623	1	CF-QEI03664.1_12372_relaxed	1692	8	EF-AAC70300.1_12358_relaxed	0.168	0.0001947	122	1	0.5734	0.5404
1444	10	CF-AAC97846.1_12053_relaxed	1692	8	EF-AAC70300.1_12358_relaxed	0.148	0.0002204	102	1	0.5422	0.4042
602	24	CF-APO13969.1_12408_relaxed	1692	8	EF-AAC70300.1_12358_relaxed	0.166	0.000142	119	1	0.4938	0.479
1194	12	CF-ABO37335.1_11891_relaxed	1692	8	EF-AAC70300.1_12358_relaxed	0.205	1.289e-10	263	1	0.7842	0.416
832	18	CF-AWW14496.1_12354_relaxed	1692	8	EF-AAC70300.1_12358_relaxed	0.161	2.71e-05	137	1	0.752	0.4201
2690	4	CF-AFV50419.1_11893_relaxed	1692	8	EF-AAC70300.1_12358_relaxed	0.187	2.433e-08	224	1	0.6166	0.5881
8274	1	CF-AAM70207.1_12407_relaxed	1692	8	EF-AAC70300.1_12358_relaxed	0.112	0.0005997	86	0.993	0.5271	0.3086
2429	5	CF-QYC92708.1_12382_relaxed	1692	8	EF-AAC70300.1_12358_relaxed	0.223	2.816e-17	332	1	0.7252	0.2885
18133	1	CF-AFV50391.1_11893_relaxed	1692	8	EF-AAC70300.1_12358_relaxed	0.145	1.148e-13	262	1	0.6815	0.2524
7721	1	CF-ABQ51996.1_12410_relaxed	1692	8	EF-AAC70300.1_12358_relaxed	0.186	2.064e-05	94	0.998	0.6037	0.2127
13484	1	EF-AKS26472.1_12060_relaxed	1692	8	EF-AAC70300.1_12358_relaxed	0.158	0.0001915	114	1	0.5509	0.5617
16719	1	CF-ABO37276.1_11891_relaxed	1692	8	EF-AAC70300.1_12358_relaxed	0.182	0.0001267	76	0.971	0.6366	0.1771
3510	3	EF-AXU41559.1_12322_relaxed	1692	8	EF-AAC70300.1_12358_relaxed	0.103	0.000103	128	1	0.5831	0.5178
4424	2	CF-CCA61404.1_11896_relaxed	1692	8	EF-AAC70300.1_12358_relaxed	0.169	8.703e-05	145	1	0.6148	0.6214
8666	1	EF-QYC92770.1_12382_relaxed	1692	8	EF-AAC70300.1_12358_relaxed	0.175	0.0008381	120	1	0.5894	0.5948
1264	12	CF-ABF50362.1_12327_relaxed	1692	8	EF-AAC70300.1_12358_relaxed	0.13	7.759e-05	133	1	0.6932	0.4496
393	38	CF-ABO37228.1_11891_relaxed	1692	8	EF-AAC70300.1_12358_relaxed	0.19	1.748e-08	236	1	0.7032	0.5756
9896	1	CF-QHB21719.1_12328_relaxed	1692	8	EF-AAC70300.1_12358_relaxed	0.16	5.466e-06	143	1	0.5434	0.4419
11264	1	CF-AAC70259.1_12358_relaxed	1692	8	EF-AAC70300.1_12358_relaxed	0.195	0.0001199	151	1	0.6552	0.6998
2424	5	CF-AFV50295.1_11893_relaxed	1692	8	EF-AAC70300.1_12358_relaxed	0.189	2.563e-10	209	1	0.5711	0.3722
1046	13	CF-AAQ21709.1_12395_relaxed	1692	8	EF-AAC70300.1_12358_relaxed	0.162	0.0008025	117	1	0.5982	0.6119
722	20	CF-BAE72327.1_12353_relaxed	1692	8	EF-AAC70300.1_12358_relaxed	0.299	1.766e-10	277	1	0.8058	0.5211
8235	1	CF-CCV02099.1_11943_relaxed	1692	8	EF-AAC70300.1_12358_relaxed	0.182	0.000847	116	1	0.6139	0.5599
14369	1	CF-ABO37338.1_11891_relaxed	1692	8	EF-AAC70300.1_12358_relaxed	0.145	6.486e-05	86	0.993	0.595	0.1915
11274	1	CF-AAC59115.1_12368_relaxed	1692	8	EF-AAC70300.1_12358_relaxed	0.37	2.293e-06	198	1	0.8345	0.5965
411	37	CF-CCV02109.1_11943_relaxed	1692	8	EF-AAC70300.1_12358_relaxed	0.163	0.0005343	70	0.933	0.4789	0.1931
12777	1	CF-QDL57079.1_12344_relaxed	1692	8	EF-AAC70300.1_12358_relaxed	0.565	3.008e-15	420	1	0.8375	0.6117
10937	1	CF-AKN80686.1_12370_relaxed	1692	8	EF-AAC70300.1_12358_relaxed	0.155	2.69e-05	123	1	0.7471	0.3473
16401	1	CF-AAP29890.1_12335_relaxed	1692	8	EF-AAC70300.1_12358_relaxed	0.287	2.379e-06	214	1	0.784	0.8354
1763	8	CF-CCV02403.1_11949_relaxed	1692	8	EF-AAC70300.1_12358_relaxed	0.121	1.845e-05	103	1	0.5583	0.258
3830	3	EF-AKS26474.1_12060_relaxed	1692	8	EF-AAC70300.1_12358_relaxed	0.145	1.565e-05	124	1	0.5602	0.4374
3068	4	EF-ABY65749.1_12367_relaxed	1692	8	EF-AAC70300.1_12358_relaxed	0.149	3.025e-06	153	1	0.6627	0.4197
1662	8	CF-CCV02449.1_11949_relaxed	1692	8	EF-AAC70300.1_12358_relaxed	0.12	4.045e-09	167	1	0.6236	0.2657
13179	1	CF-BAG74625.1_12351_relaxed	1692	8	EF-AAC70300.1_12358_relaxed	0.198	7.993e-05	148	1	0.6361	0.6393
13481	1	EF-AKS26384.1_12060_relaxed	1692	8	EF-AAC70300.1_12358_relaxed	0.142	0.0002725	95	0.998	0.4748	0.3958
2622	5	CF-ABO37351.1_11891_relaxed	1692	8	EF-AAC70300.1_12358_relaxed	0.129	2.472e-05	155	1	0.6837	0.5352
646	23	CF-AIZ48587.1_12318_relaxed	1692	8	EF-AAC70300.1_12358_relaxed	0.188	7.423e-05	119	1	0.749	0.3583
5684	2	CF-BAO49365.1_12030_relaxed	1692	8	EF-AAC70300.1_12358_relaxed	0.176	0.0001686	126	1	0.5697	0.5892
12191	1	CF-AQQ80321.1_12389_relaxed	1692	8	EF-AAC70300.1_12358_relaxed	0.136	2.004e-06	133	1	0.624	0.3056
3675	3	CF-AHL67617.1_11939_relaxed	1692	8	EF-AAC70300.1_12358_relaxed	0.142	3.634e-07	115	1	0.4939	0.2052
15119	1	CF-AGR56801.1_12352_relaxed	1692	8	EF-AAC70300.1_12358_relaxed	0.13	3.404e-05	114	1	0.5211	0.4055
10048	1	EF-AJD20095.1_12429_relaxed	1692	8	EF-AAC70300.1_12358_relaxed	0.14	0.0001365	111	1	0.5172	0.4783
3063	4	CF-AAC97848.1_12053_relaxed	1692	8	EF-AAC70300.1_12358_relaxed	0.134	1.569e-05	91	0.997	0.5997	0.1866
31	173	CF-CCU55568.1_12038_relaxed	1692	8	EF-AAC70300.1_12358_relaxed	0.125	0.0001225	79	0.981	0.5467	0.1959
4903	2	CF-ABI35772.1_12345_relaxed	1692	8	EF-AAC70300.1_12358_relaxed	0.224	8.409e-13	260	1	0.7256	0.3066
3039	4	CF-AAY84000.1_12339_relaxed	1692	8	EF-AAC70300.1_12358_relaxed	0.151	4.345e-12	222	1	0.5559	0.2508
6905	1	CF-AKS26471.1_12060_relaxed	1692	8	EF-AAC70300.1_12358_relaxed	0.161	0.0001706	116	1	0.5711	0.5098
3640	3	EF-ABO37301.1_11891_relaxed	1692	8	EF-AAC70300.1_12358_relaxed	0.131	1.402e-05	122	1	0.478	0.4448
10163	1	EF-ADD73778.1_12359_relaxed	1692	8	EF-AAC70300.1_12358_relaxed	0.21	3.403e-10	320	1	0.7053	0.773
5891	2	EF-AKS26466.1_12060_relaxed	1692	8	EF-AAC70300.1_12358_relaxed	0.141	4.036e-05	113	1	0.6873	0.3327
3816	3	CF-QHB21803.1_12328_relaxed	1692	8	EF-AAC70300.1_12358_relaxed	0.132	1.067e-06	142	1	0.6485	0.3274
13805	1	CF-AAG02761.1_12039_relaxed	1692	8	EF-AAC70300.1_12358_relaxed	0.162	6.662e-05	136	1	0.5903	0.5939
17137	1	CF-AAC97710.1_12053_relaxed	1692	8	EF-AAC70300.1_12358_relaxed	0.114	0.0001387	149	1	0.6851	0.6742
4546	2	CF-AMF83832.1_12394_relaxed	1692	8	EF-AAC70300.1_12358_relaxed	0.146	0.0007392	106	1	0.5083	0.5235
2828	4	CF-AAR28811.1_12356_relaxed	1692	8	EF-AAC70300.1_12358_relaxed	0.188	4.571e-09	262	1	0.6438	0.6949
208	61	CF-AKR17386.1_12384_relaxed	1692	8	EF-AAC70300.1_12358_relaxed	0.101	0.0001524	131	1	0.7769	0.4658
5779	2	EF-AJK91718.1_12411_relaxed	1692	8	EF-AAC70300.1_12358_relaxed	0.136	4.787e-11	191	1	0.5977	0.2317
2200	6	CF-QYC92744.1_12382_relaxed	1692	8	EF-AAC70300.1_12358_relaxed	0.183	1.52e-08	215	1	0.6603	0.4996
1419	10	CF-AAK81943.1_11950_relaxed	1692	8	EF-AAC70300.1_12358_relaxed	0.125	5.83e-05	88	0.995	0.5703	0.212
1930	7	CF-AFV50362.1_11893_relaxed	1692	8	EF-AAC70300.1_12358_relaxed	0.139	6.898e-08	204	1	0.6004	0.5155
3831	3	CF-ACO53581.1_12348_relaxed	1692	8	EF-AAC70300.1_12358_relaxed	0.113	0.0009408	90	0.996	0.7305	0.3243
14566	1	EF-AAM70223.1_12407_relaxed	1692	8	EF-AAC70300.1_12358_relaxed	0.146	0.0003597	62	0.817	0.4429	0.2047
1790	7	CF-AAC70308.1_12358_relaxed	722	20	CF-BAE72327.1_12353_relaxed	0.152	6.729e-05	125	1	0.6506	0.4255
6061	2	CF-AHH82626.1_12333_relaxed	722	20	CF-BAE72327.1_12353_relaxed	0.123	0.0005064	128	1	0.6189	0.6518
444	34	CF-AJD80759.1_12338_relaxed	722	20	CF-BAE72327.1_12353_relaxed	0.127	0.0004416	117	1	0.5273	0.4861
440	34	CF-AJP09062.1_11892_relaxed	722	20	CF-BAE72327.1_12353_relaxed	0.183	0.000708	105	1	0.4432	0.4889
11043	1	CF-AOT85506.1_12343_relaxed	722	20	CF-BAE72327.1_12353_relaxed	0.145	9.062e-06	153	1	0.6348	0.5225
8209	1	CF-CCV01937.1_11941_relaxed	722	20	CF-BAE72327.1_12353_relaxed	0.169	0.0001028	151	1	0.639	0.5455
4549	2	CF-AAG27322.1_12409_relaxed	722	20	CF-BAE72327.1_12353_relaxed	0.162	0.000878	93	0.998	0.5722	0.4053
1389	11	CF-AKN80798.1_12397_relaxed	722	20	CF-BAE72327.1_12353_relaxed	0.171	6.227e-05	127	1	0.5996	0.4711
11847	1	CF-AOT85593.1_12343_relaxed	722	20	CF-BAE72327.1_12353_relaxed	0.195	9.862e-07	180	1	0.7293	0.4995
14852	1	CF-CCU55988.1_12045_relaxed	722	20	CF-BAE72327.1_12353_relaxed	0.173	3.132e-05	131	1	0.6104	0.4047
1678	8	CF-AKR17430.1_12405_relaxed	722	20	CF-BAE72327.1_12353_relaxed	0.16	2.218e-07	195	1	0.7261	0.5232
1692	8	EF-AAC70300.1_12358_relaxed	722	20	CF-BAE72327.1_12353_relaxed	0.3	1.019e-08	272	1	0.7997	0.5439
8561	1	CF-QYC92739.1_12382_relaxed	722	20	CF-BAE72327.1_12353_relaxed	0.158	5.606e-06	143	1	0.673	0.414
10098	1	EF-AKC91631.1_12355_relaxed	722	20	CF-BAE72327.1_12353_relaxed	0.174	0.0003793	95	0.998	0.4676	0.4134
2335	5	CF-CCV02326.1_11942_relaxed	722	20	CF-BAE72327.1_12353_relaxed	0.176	0.0001744	129	1	0.6744	0.5562
8623	1	CF-QEI03664.1_12372_relaxed	722	20	CF-BAE72327.1_12353_relaxed	0.15	0.0004817	119	1	0.5825	0.5867
832	18	CF-AWW14496.1_12354_relaxed	722	20	CF-BAE72327.1_12353_relaxed	0.172	2.542e-06	169	1	0.7689	0.4649
2429	5	CF-QYC92708.1_12382_relaxed	722	20	CF-BAE72327.1_12353_relaxed	0.309	3.843e-11	334	1	0.8015	0.5858
7721	1	CF-ABQ51996.1_12410_relaxed	722	20	CF-BAE72327.1_12353_relaxed	0.168	0.0003243	106	1	0.4945	0.4851
16719	1	CF-ABO37276.1_11891_relaxed	722	20	CF-BAE72327.1_12353_relaxed	0.188	4.538e-05	118	1	0.6346	0.3739
57	118	CF-CCV02562.1_11949_relaxed	722	20	CF-BAE72327.1_12353_relaxed	0.143	0.0002649	125	1	0.6463	0.4553
1264	12	CF-ABF50362.1_12327_relaxed	722	20	CF-BAE72327.1_12353_relaxed	0.147	1.728e-06	181	1	0.7168	0.4996
14369	1	CF-ABO37338.1_11891_relaxed	722	20	CF-BAE72327.1_12353_relaxed	0.137	0.0002005	110	1	0.4625	0.4786
11274	1	CF-AAC59115.1_12368_relaxed	722	20	CF-BAE72327.1_12353_relaxed	0.852	2.37e-13	512	1	0.9876	0.9248
411	37	CF-CCV02109.1_11943_relaxed	722	20	CF-BAE72327.1_12353_relaxed	0.165	0.000816	126	1	0.6141	0.5227
12777	1	CF-QDL57079.1_12344_relaxed	722	20	CF-BAE72327.1_12353_relaxed	0.361	3.563e-12	404	1	0.8314	0.8561
10937	1	CF-AKN80686.1_12370_relaxed	722	20	CF-BAE72327.1_12353_relaxed	0.145	2.229e-07	192	1	0.7616	0.4815
16401	1	CF-AAP29890.1_12335_relaxed	722	20	CF-BAE72327.1_12353_relaxed	0.782	2.379e-14	509	1	0.9122	0.9735
1763	8	CF-CCV02403.1_11949_relaxed	722	20	CF-BAE72327.1_12353_relaxed	0.18	8.736e-06	173	1	0.6617	0.5587
1621	9	CF-AJK91727.1_12411_relaxed	722	20	CF-BAE72327.1_12353_relaxed	0.1	0.000486	100	1	0.614	0.3905
646	23	CF-AIZ48587.1_12318_relaxed	722	20	CF-BAE72327.1_12353_relaxed	0.137	4.087e-06	168	1	0.7735	0.4723
308	46	CF-CCU56201.1_12049_relaxed	722	20	CF-BAE72327.1_12353_relaxed	0.124	0.0001729	112	1	0.6402	0.3704
15119	1	CF-AGR56801.1_12352_relaxed	722	20	CF-BAE72327.1_12353_relaxed	0.149	1.977e-05	123	1	0.52	0.44
31	173	CF-CCU55568.1_12038_relaxed	722	20	CF-BAE72327.1_12353_relaxed	0.165	3.51e-05	144	1	0.6691	0.4463
6854	1	CF-AKS26386.1_12060_relaxed	722	20	CF-BAE72327.1_12353_relaxed	0.164	0.0003243	100	1	0.5881	0.4412
3816	3	CF-QHB21803.1_12328_relaxed	722	20	CF-BAE72327.1_12353_relaxed	0.169	2.675e-05	129	1	0.5861	0.4339
3594	3	CF-BAO49368.1_12030_relaxed	722	20	CF-BAE72327.1_12353_relaxed	0.146	0.0004509	112	1	0.622	0.5005
5779	2	EF-AJK91718.1_12411_relaxed	722	20	CF-BAE72327.1_12353_relaxed	0.226	3.059e-07	210	1	0.6898	0.5087
1419	10	CF-AAK81943.1_11950_relaxed	722	20	CF-BAE72327.1_12353_relaxed	0.18	0.0001717	127	1	0.605	0.481
3831	3	CF-ACO53581.1_12348_relaxed	722	20	CF-BAE72327.1_12353_relaxed	0.185	1.267e-06	162	1	0.6711	0.4625
8812	1	CF-AAK81965.1_11950_relaxed	722	20	CF-BAE72327.1_12353_relaxed	0.16	0.0006697	113	1	0.5459	0.6106
1790	7	CF-AAC70308.1_12358_relaxed	2429	5	CF-QYC92708.1_12382_relaxed	0.175	3.683e-05	122	1	0.6903	0.3554
6061	2	CF-AHH82626.1_12333_relaxed	2429	5	CF-QYC92708.1_12382_relaxed	0.128	7.06e-06	167	1	0.6109	0.6213
444	34	CF-AJD80759.1_12338_relaxed	2429	5	CF-QYC92708.1_12382_relaxed	0.312	4.156e-17	363	1	0.5886	0.3606
440	34	CF-AJP09062.1_11892_relaxed	2429	5	CF-QYC92708.1_12382_relaxed	0.277	2.556e-16	342	1	0.5813	0.3409
11043	1	CF-AOT85506.1_12343_relaxed	2429	5	CF-QYC92708.1_12382_relaxed	0.202	2.382e-08	229	1	0.6724	0.593
8209	1	CF-CCV01937.1_11941_relaxed	2429	5	CF-QYC92708.1_12382_relaxed	0.144	5.082e-05	104	1	0.5141	0.2941
14894	1	CF-AJD09295.1_12341_relaxed	2429	5	CF-QYC92708.1_12382_relaxed	0.442	6.784e-14	416	1	0.7412	0.7137
6294	2	EF-CCU55838.1_12041_relaxed	2429	5	CF-QYC92708.1_12382_relaxed	0.18	0.000448	88	0.995	0.5971	0.3117
9904	1	CF-QHB21805.1_12328_relaxed	2429	5	CF-QYC92708.1_12382_relaxed	0.566	2.243e-05	159	1	0.744	0.7299
15990	1	CF-BAC67345.1_12315_relaxed	2429	5	CF-QYC92708.1_12382_relaxed	0.324	6.595e-08	159	1	0.5871	0.3812
1389	11	CF-AKN80798.1_12397_relaxed	2429	5	CF-QYC92708.1_12382_relaxed	0.171	0.0001846	126	1	0.6167	0.5347
11847	1	CF-AOT85593.1_12343_relaxed	2429	5	CF-QYC92708.1_12382_relaxed	0.144	1.716e-05	138	1	0.6796	0.4393
14852	1	CF-CCU55988.1_12045_relaxed	2429	5	CF-QYC92708.1_12382_relaxed	0.118	5.658e-06	104	1	0.5149	0.2453
15067	1	CF-AKR17363.1_12384_relaxed	2429	5	CF-QYC92708.1_12382_relaxed	0.524	0.0005087	130	1	0.8175	0.7096
1678	8	CF-AKR17430.1_12405_relaxed	2429	5	CF-QYC92708.1_12382_relaxed	0.143	4.279e-08	193	1	0.7667	0.4149
1692	8	EF-AAC70300.1_12358_relaxed	2429	5	CF-QYC92708.1_12382_relaxed	0.208	7.549e-17	342	1	0.7313	0.2883
8561	1	CF-QYC92739.1_12382_relaxed	2429	5	CF-QYC92708.1_12382_relaxed	0.168	5.338e-07	160	1	0.6436	0.4168
2335	5	CF-CCV02326.1_11942_relaxed	2429	5	CF-QYC92708.1_12382_relaxed	0.128	4.316e-05	119	1	0.6726	0.3929
3447	3	CF-AJP09004.1_11892_relaxed	2429	5	CF-QYC92708.1_12382_relaxed	0.382	2.293e-07	241	1	0.7005	0.8323
12551	1	EF-ABO37339.1_11891_relaxed	2429	5	CF-QYC92708.1_12382_relaxed	0.443	3.746e-10	311	1	0.6808	0.7653
4436	2	CF-AKS26394.1_12060_relaxed	2429	5	CF-QYC92708.1_12382_relaxed	0.3	0.0004551	146	1	0.6694	0.753
16557	1	CF-AAY84001.1_12339_relaxed	2429	5	CF-QYC92708.1_12382_relaxed	0.198	8.283e-06	138	1	0.6794	0.4024
8623	1	CF-QEI03664.1_12372_relaxed	2429	5	CF-QYC92708.1_12382_relaxed	0.131	4.05e-05	148	1	0.6069	0.6034
1194	12	CF-ABO37335.1_11891_relaxed	2429	5	CF-QYC92708.1_12382_relaxed	0.185	8.124e-08	203	1	0.7482	0.4439
8808	1	CF-CAL44669.1_11894_relaxed	2429	5	CF-QYC92708.1_12382_relaxed	0.344	9.185e-06	140	1	0.8288	0.4672
832	18	CF-AWW14496.1_12354_relaxed	2429	5	CF-QYC92708.1_12382_relaxed	0.131	9.4e-06	144	1	0.773	0.395
2690	4	CF-AFV50419.1_11893_relaxed	2429	5	CF-QYC92708.1_12382_relaxed	0.451	5.188e-11	330	1	0.6401	0.7521
6904	1	CF-AKS26468.1_12060_relaxed	2429	5	CF-QYC92708.1_12382_relaxed	0.099	0.0001307	85	0.992	0.4748	0.25
18133	1	CF-AFV50391.1_11893_relaxed	2429	5	CF-QYC92708.1_12382_relaxed	0.165	6.831e-12	231	1	0.6185	0.2767
7721	1	CF-ABQ51996.1_12410_relaxed	2429	5	CF-QYC92708.1_12382_relaxed	0.16	8.08e-06	107	1	0.5598	0.2601
16719	1	CF-ABO37276.1_11891_relaxed	2429	5	CF-QYC92708.1_12382_relaxed	0.226	3.077e-10	173	1	0.7002	0.2219
57	118	CF-CCV02562.1_11949_relaxed	2429	5	CF-QYC92708.1_12382_relaxed	0.136	0.000128	82	0.988	0.4588	0.2471
1264	12	CF-ABF50362.1_12327_relaxed	2429	5	CF-QYC92708.1_12382_relaxed	0.141	2.661e-05	152	1	0.7347	0.4815
393	38	CF-ABO37228.1_11891_relaxed	2429	5	CF-QYC92708.1_12382_relaxed	0.188	1.835e-09	176	1	0.5653	0.3305
2424	5	CF-AFV50295.1_11893_relaxed	2429	5	CF-QYC92708.1_12382_relaxed	0.21	2.563e-10	174	1	0.5647	0.261
722	20	CF-BAE72327.1_12353_relaxed	2429	5	CF-QYC92708.1_12382_relaxed	0.309	2.066e-12	344	1	0.8155	0.5858
14369	1	CF-ABO37338.1_11891_relaxed	2429	5	CF-QYC92708.1_12382_relaxed	0.192	6.284e-08	138	1	0.596	0.2263
11274	1	CF-AAC59115.1_12368_relaxed	2429	5	CF-QYC92708.1_12382_relaxed	0.431	1.183e-07	260	1	0.8876	0.7096
411	37	CF-CCV02109.1_11943_relaxed	2429	5	CF-QYC92708.1_12382_relaxed	0.141	0.00015	99	0.999	0.5142	0.2955
12777	1	CF-QDL57079.1_12344_relaxed	2429	5	CF-QYC92708.1_12382_relaxed	0.391	3.784e-14	422	1	0.8903	0.665
10937	1	CF-AKN80686.1_12370_relaxed	2429	5	CF-QYC92708.1_12382_relaxed	0.155	1.013e-06	156	1	0.6946	0.4081
16401	1	CF-AAP29890.1_12335_relaxed	2429	5	CF-QYC92708.1_12382_relaxed	0.337	5.299e-06	204	1	0.7629	0.8571
1763	8	CF-CCV02403.1_11949_relaxed	2429	5	CF-QYC92708.1_12382_relaxed	0.12	1.309e-06	132	1	0.5563	0.3123
1662	8	CF-CCV02449.1_11949_relaxed	2429	5	CF-QYC92708.1_12382_relaxed	0.123	7.265e-09	167	1	0.6269	0.2791
2622	5	CF-ABO37351.1_11891_relaxed	2429	5	CF-QYC92708.1_12382_relaxed	0.127	1.324e-06	122	1	0.5479	0.2947
646	23	CF-AIZ48587.1_12318_relaxed	2429	5	CF-QYC92708.1_12382_relaxed	0.134	1.689e-05	138	1	0.7483	0.3934
12191	1	CF-AQQ80321.1_12389_relaxed	2429	5	CF-QYC92708.1_12382_relaxed	0.118	0.0002402	83	0.99	0.5498	0.2542
5522	2	CF-CCV02493.1_11949_relaxed	2429	5	CF-QYC92708.1_12382_relaxed	0.117	0.0001855	81	0.986	0.4852	0.2472
3675	3	CF-AHL67617.1_11939_relaxed	2429	5	CF-QYC92708.1_12382_relaxed	0.093	0.0004826	65	0.872	0.4003	0.207
308	46	CF-CCU56201.1_12049_relaxed	2429	5	CF-QYC92708.1_12382_relaxed	0.14	2.698e-05	94	0.998	0.5294	0.2453
15119	1	CF-AGR56801.1_12352_relaxed	2429	5	CF-QYC92708.1_12382_relaxed	0.146	2.866e-06	142	1	0.5503	0.4382
3063	4	CF-AAC97848.1_12053_relaxed	2429	5	CF-QYC92708.1_12382_relaxed	0.129	9.888e-06	105	1	0.6432	0.2158
31	173	CF-CCU55568.1_12038_relaxed	2429	5	CF-QYC92708.1_12382_relaxed	0.127	6.381e-06	105	1	0.5146	0.2514
4903	2	CF-ABI35772.1_12345_relaxed	2429	5	CF-QYC92708.1_12382_relaxed	0.22	2.271e-09	186	1	0.6155	0.3249
3039	4	CF-AAY84000.1_12339_relaxed	2429	5	CF-QYC92708.1_12382_relaxed	0.316	1.535e-16	360	1	0.5517	0.3734
6854	1	CF-AKS26386.1_12060_relaxed	2429	5	CF-QYC92708.1_12382_relaxed	0.147	9.462e-05	93	0.998	0.5558	0.3383
10163	1	EF-ADD73778.1_12359_relaxed	2429	5	CF-QYC92708.1_12382_relaxed	0.18	2.183e-05	153	1	0.6136	0.6015
3816	3	CF-QHB21803.1_12328_relaxed	2429	5	CF-QYC92708.1_12382_relaxed	0.309	1.054e-14	316	1	0.7115	0.3675
3594	3	CF-BAO49368.1_12030_relaxed	2429	5	CF-QYC92708.1_12382_relaxed	0.155	0.0001163	111	1	0.5839	0.4245
2828	4	CF-AAR28811.1_12356_relaxed	2429	5	CF-QYC92708.1_12382_relaxed	0.29	2.227e-05	155	1	0.6048	0.6233
5779	2	EF-AJK91718.1_12411_relaxed	2429	5	CF-QYC92708.1_12382_relaxed	0.126	3.328e-08	158	1	0.5745	0.2783
2200	6	CF-QYC92744.1_12382_relaxed	2429	5	CF-QYC92708.1_12382_relaxed	0.513	9.27e-14	410	1	0.7045	0.7287
1419	10	CF-AAK81943.1_11950_relaxed	2429	5	CF-QYC92708.1_12382_relaxed	0.12	1.408e-05	104	1	0.543	0.2546
3831	3	CF-ACO53581.1_12348_relaxed	2429	5	CF-QYC92708.1_12382_relaxed	0.127	6.278e-05	133	1	0.7492	0.4568
8812	1	CF-AAK81965.1_11950_relaxed	2429	5	CF-QYC92708.1_12382_relaxed	0.169	0.0003417	125	1	0.5798	0.6248
1790	7	CF-AAC70308.1_12358_relaxed	18503	1	CF-AMF83805.1_12394_relaxed	0.111	0.0002387	117	1	0.5264	0.5572
1389	11	CF-AKN80798.1_12397_relaxed	18503	1	CF-AMF83805.1_12394_relaxed	0.326	1.159e-06	242	1	0.7709	0.8194
10098	1	EF-AKC91631.1_12355_relaxed	18503	1	CF-AMF83805.1_12394_relaxed	0.191	0.0008559	120	1	0.5567	0.6368
1621	9	CF-AJK91727.1_12411_relaxed	18503	1	CF-AMF83805.1_12394_relaxed	0.262	1.378e-07	275	1	0.7734	0.8395
1790	7	CF-AAC70308.1_12358_relaxed	1419	10	CF-AAK81943.1_11950_relaxed	0.165	8.564e-05	116	1	0.6712	0.369
6061	2	CF-AHH82626.1_12333_relaxed	1419	10	CF-AAK81943.1_11950_relaxed	0.203	2.393e-05	202	1	0.7606	0.8481
444	34	CF-AJD80759.1_12338_relaxed	1419	10	CF-AAK81943.1_11950_relaxed	0.161	8.27e-06	101	1	0.4826	0.2284
440	34	CF-AJP09062.1_11892_relaxed	1419	10	CF-AAK81943.1_11950_relaxed	0.094	0.0002882	88	0.995	0.5287	0.2481
11043	1	CF-AOT85506.1_12343_relaxed	1419	10	CF-AAK81943.1_11950_relaxed	0.165	9.062e-06	169	1	0.6937	0.5837
8209	1	CF-CCV01937.1_11941_relaxed	1419	10	CF-AAK81943.1_11950_relaxed	0.316	4.907e-16	370	1	0.6668	0.3771
10728	1	CF-CCU56245.1_12049_relaxed	1419	10	CF-AAK81943.1_11950_relaxed	0.131	2.008e-07	181	1	0.6414	0.4405
621	24	CF-AAF17963.1_11998_relaxed	1419	10	CF-AAK81943.1_11950_relaxed	0.194	8.465e-05	130	1	0.6224	0.4847
847	17	CF-AAR83548.1_11977_relaxed	1419	10	CF-AAK81943.1_11950_relaxed	0.209	8.994e-08	161	1	0.5841	0.3786
3495	3	CF-CCU55622.1_12041_relaxed	1419	10	CF-AAK81943.1_11950_relaxed	0.404	5.154e-14	362	1	0.772	0.4799
14852	1	CF-CCU55988.1_12045_relaxed	1419	10	CF-AAK81943.1_11950_relaxed	0.366	6.426e-23	590	1	0.7556	0.4809
2397	5	CF-AAF44494.1_11979_relaxed	1419	10	CF-AAK81943.1_11950_relaxed	0.256	2.306e-05	151	1	0.5702	0.6194
1692	8	EF-AAC70300.1_12358_relaxed	1419	10	CF-AAK81943.1_11950_relaxed	0.117	2.083e-05	93	0.998	0.5527	0.2049
10655	1	CF-CCU56341.1_12049_relaxed	1419	10	CF-AAK81943.1_11950_relaxed	0.219	0.0001194	107	1	0.5124	0.4291
8561	1	CF-QYC92739.1_12382_relaxed	1419	10	CF-AAK81943.1_11950_relaxed	0.17	2.357e-06	164	1	0.7283	0.4552
10098	1	EF-AKC91631.1_12355_relaxed	1419	10	CF-AAK81943.1_11950_relaxed	0.084	0.0008076	63	0.837	0.428	0.2243
2335	5	CF-CCV02326.1_11942_relaxed	1419	10	CF-AAK81943.1_11950_relaxed	0.391	3.744e-15	386	1	0.8133	0.5148
8623	1	CF-QEI03664.1_12372_relaxed	1419	10	CF-AAK81943.1_11950_relaxed	0.181	1.139e-05	186	1	0.6874	0.7083
10652	1	CF-CCU56335.1_12049_relaxed	1419	10	CF-AAK81943.1_11950_relaxed	0.301	0.000156	149	1	0.6493	0.7412
2398	5	CF-AAF44501.1_11979_relaxed	1419	10	CF-AAK81943.1_11950_relaxed	0.264	3.117e-06	205	1	0.6379	0.7401
8274	1	CF-AAM70207.1_12407_relaxed	1419	10	CF-AAK81943.1_11950_relaxed	0.218	2.95e-05	115	1	0.5411	0.3455
2547	5	CF-AAR83553.1_11977_relaxed	1419	10	CF-AAK81943.1_11950_relaxed	0.294	1.294e-08	213	1	0.7136	0.4619
2429	5	CF-QYC92708.1_12382_relaxed	1419	10	CF-AAK81943.1_11950_relaxed	0.129	4.144e-05	94	0.998	0.5415	0.2624
18133	1	CF-AFV50391.1_11893_relaxed	1419	10	CF-AAK81943.1_11950_relaxed	0.123	1.52e-06	116	1	0.5458	0.2245
7721	1	CF-ABQ51996.1_12410_relaxed	1419	10	CF-AAK81943.1_11950_relaxed	0.132	0.00041	82	0.988	0.5702	0.2611
4182	3	CF-ATE87077.1_11947_relaxed	1419	10	CF-AAK81943.1_11950_relaxed	0.185	1.085e-05	107	1	0.5345	0.2431
16719	1	CF-ABO37276.1_11891_relaxed	1419	10	CF-AAK81943.1_11950_relaxed	0.172	0.0001346	85	0.992	0.66	0.2144
57	118	CF-CCV02562.1_11949_relaxed	1419	10	CF-AAK81943.1_11950_relaxed	0.237	1.426e-10	273	1	0.6647	0.4697
3638	3	CF-CCU55751.1_12041_relaxed	1419	10	CF-AAK81943.1_11950_relaxed	0.246	8.001e-08	190	1	0.5341	0.5322
1042	13	CF-CCU56297.1_12049_relaxed	1419	10	CF-AAK81943.1_11950_relaxed	0.457	4.659e-15	508	1	0.8587	0.9073
1063	12	CF-AID46740.1_11983_relaxed	1419	10	CF-AAK81943.1_11950_relaxed	0.256	2.011e-06	186	1	0.6716	0.58
393	38	CF-ABO37228.1_11891_relaxed	1419	10	CF-AAK81943.1_11950_relaxed	0.097	0.0003594	74	0.961	0.4456	0.2886
2424	5	CF-AFV50295.1_11893_relaxed	1419	10	CF-AAK81943.1_11950_relaxed	0.114	0.0006676	68	0.912	0.4464	0.2537
12664	1	CF-CCU55425.1_12038_relaxed	1419	10	CF-AAK81943.1_11950_relaxed	0.366	1.001e-08	261	1	0.6599	0.7174
15382	1	CF-AKN80572.1_12370_relaxed	1419	10	CF-AAK81943.1_11950_relaxed	0.135	0.0005767	144	1	0.6844	0.7665
722	20	CF-BAE72327.1_12353_relaxed	1419	10	CF-AAK81943.1_11950_relaxed	0.178	4.825e-05	128	1	0.6522	0.4774
3022	4	CF-CCU55952.1_12045_relaxed	1419	10	CF-AAK81943.1_11950_relaxed	0.16	0.0002118	87	0.994	0.7012	0.2326
12171	1	CF-ASK51360.1_12026_relaxed	1419	10	CF-AAK81943.1_11950_relaxed	0.187	7.527e-07	161	1	0.5291	0.465
411	37	CF-CCV02109.1_11943_relaxed	1419	10	CF-AAK81943.1_11950_relaxed	0.307	8.596e-16	366	1	0.657	0.3674
12777	1	CF-QDL57079.1_12344_relaxed	1419	10	CF-AAK81943.1_11950_relaxed	0.154	0.0001058	123	1	0.6549	0.5115
1763	8	CF-CCV02403.1_11949_relaxed	1419	10	CF-AAK81943.1_11950_relaxed	0.233	4.447e-13	264	1	0.6532	0.3207
1662	8	CF-CCV02449.1_11949_relaxed	1419	10	CF-AAK81943.1_11950_relaxed	0.137	0.0006237	73	0.956	0.4961	0.2521
5912	2	CF-AAG02733.1_12039_relaxed	1419	10	CF-AAK81943.1_11950_relaxed	0.25	3.482e-05	172	1	0.6836	0.7455
5522	2	CF-CCV02493.1_11949_relaxed	1419	10	CF-AAK81943.1_11950_relaxed	0.214	7.628e-11	224	1	0.6169	0.3375
308	46	CF-CCU56201.1_12049_relaxed	1419	10	CF-AAK81943.1_11950_relaxed	0.295	9.204e-23	514	1	0.7808	0.3717
12673	1	CF-CCU55452.1_12038_relaxed	1419	10	CF-AAK81943.1_11950_relaxed	0.484	6.837e-06	198	1	0.8681	0.726
3099	4	CF-ASZ84988.1_11948_relaxed	1419	10	CF-AAK81943.1_11950_relaxed	0.188	1.686e-05	125	1	0.7111	0.3258
15119	1	CF-AGR56801.1_12352_relaxed	1419	10	CF-AAK81943.1_11950_relaxed	0.139	8.493e-06	153	1	0.6265	0.5054
10653	1	CF-CCU56337.1_12049_relaxed	1419	10	CF-AAK81943.1_11950_relaxed	0.295	7.778e-07	225	1	0.6691	0.7414
31	173	CF-CCU55568.1_12038_relaxed	1419	10	CF-AAK81943.1_11950_relaxed	0.347	9.151e-24	647	1	0.8129	0.4981
16137	1	CF-AAF44468.1_11979_relaxed	1419	10	CF-AAK81943.1_11950_relaxed	0.252	2.963e-13	321	1	0.7624	0.3904
11584	1	CF-AAR83571.1_11977_relaxed	1419	10	CF-AAK81943.1_11950_relaxed	0.262	1.263e-06	166	1	0.7866	0.4529
823	18	CF-CCU56190.1_12045_relaxed	1419	10	CF-AAK81943.1_11950_relaxed	0.119	0.0006766	75	0.967	0.4547	0.2709
3039	4	CF-AAY84000.1_12339_relaxed	1419	10	CF-AAK81943.1_11950_relaxed	0.159	4.992e-05	90	0.996	0.4521	0.2239
9768	1	CF-CCU56403.1_12049_relaxed	1419	10	CF-AAK81943.1_11950_relaxed	0.522	0.0008027	106	1	0.6682	0.5348
4741	2	CF-AAR83567.1_11977_relaxed	1419	10	CF-AAK81943.1_11950_relaxed	0.208	8.439e-11	224	1	0.6942	0.3376
3816	3	CF-QHB21803.1_12328_relaxed	1419	10	CF-AAK81943.1_11950_relaxed	0.169	2.942e-06	146	1	0.7037	0.353
3594	3	CF-BAO49368.1_12030_relaxed	1419	10	CF-AAK81943.1_11950_relaxed	0.171	4.337e-05	174	1	0.7757	0.6798
13161	1	CF-CCU55687.1_12041_relaxed	1419	10	CF-AAK81943.1_11950_relaxed	0.25	2.129e-11	218	1	0.7261	0.2803
8812	1	CF-AAK81965.1_11950_relaxed	1419	10	CF-AAK81943.1_11950_relaxed	0.328	5.519e-10	311	1	0.7183	0.7463
17398	1	CF-AAK82176.1_11950_relaxed	1419	10	CF-AAK81943.1_11950_relaxed	0.198	1.112e-13	302	1	0.6745	0.4346
1790	7	CF-AAC70308.1_12358_relaxed	308	46	CF-CCU56201.1_12049_relaxed	0.142	0.0001306	109	1	0.6328	0.3688
6061	2	CF-AHH82626.1_12333_relaxed	308	46	CF-CCU56201.1_12049_relaxed	0.184	0.000117	154	1	0.6756	0.6906
444	34	CF-AJD80759.1_12338_relaxed	308	46	CF-CCU56201.1_12049_relaxed	0.112	3.17e-05	89	0.996	0.4465	0.2293
11043	1	CF-AOT85506.1_12343_relaxed	308	46	CF-CCU56201.1_12049_relaxed	0.17	0.0001116	138	1	0.6653	0.5639
8209	1	CF-CCV01937.1_11941_relaxed	308	46	CF-CCU56201.1_12049_relaxed	0.165	6.131e-08	167	1	0.5627	0.3218
10728	1	CF-CCU56245.1_12049_relaxed	308	46	CF-CCU56201.1_12049_relaxed	0.175	9.359e-09	199	1	0.617	0.415
15084	1	CF-BAO49562.1_12030_relaxed	308	46	CF-CCU56201.1_12049_relaxed	0.354	8.263e-05	156	1	0.6802	0.7136
621	24	CF-AAF17963.1_11998_relaxed	308	46	CF-CCU56201.1_12049_relaxed	0.191	5.151e-07	154	1	0.552	0.4143
847	17	CF-AAR83548.1_11977_relaxed	308	46	CF-CCU56201.1_12049_relaxed	0.231	9.432e-09	229	1	0.6565	0.5532
3495	3	CF-CCU55622.1_12041_relaxed	308	46	CF-CCU56201.1_12049_relaxed	0.418	2.53e-14	383	1	0.7578	0.5237
14852	1	CF-CCU55988.1_12045_relaxed	308	46	CF-CCU56201.1_12049_relaxed	0.282	6.624e-19	412	1	0.7005	0.3645
2397	5	CF-AAF44494.1_11979_relaxed	308	46	CF-CCU56201.1_12049_relaxed	0.269	2.967e-07	223	1	0.642	0.7304
10655	1	CF-CCU56341.1_12049_relaxed	308	46	CF-CCU56201.1_12049_relaxed	0.236	3.044e-06	119	1	0.4557	0.3727
8561	1	CF-QYC92739.1_12382_relaxed	308	46	CF-CCU56201.1_12049_relaxed	0.198	3.917e-07	199	1	0.733	0.5458
2335	5	CF-CCV02326.1_11942_relaxed	308	46	CF-CCU56201.1_12049_relaxed	0.227	1.904e-09	233	1	0.7611	0.4676
8623	1	CF-QEI03664.1_12372_relaxed	308	46	CF-CCU56201.1_12049_relaxed	0.17	9.432e-05	146	1	0.6267	0.6331
10652	1	CF-CCU56335.1_12049_relaxed	308	46	CF-CCU56201.1_12049_relaxed	0.31	5.586e-06	188	1	0.6874	0.7182
2398	5	CF-AAF44501.1_11979_relaxed	308	46	CF-CCU56201.1_12049_relaxed	0.272	3.117e-06	203	1	0.6352	0.7303
6904	1	CF-AKS26468.1_12060_relaxed	308	46	CF-CCU56201.1_12049_relaxed	0.105	0.0002033	75	0.967	0.3983	0.2503
2547	5	CF-AAR83553.1_11977_relaxed	308	46	CF-CCU56201.1_12049_relaxed	0.291	2.674e-10	281	1	0.762	0.5494
2429	5	CF-QYC92708.1_12382_relaxed	308	46	CF-CCU56201.1_12049_relaxed	0.118	1.928e-05	91	0.997	0.5098	0.2348
18133	1	CF-AFV50391.1_11893_relaxed	308	46	CF-CCU56201.1_12049_relaxed	0.103	0.0002689	83	0.99	0.4974	0.2463
4182	3	CF-ATE87077.1_11947_relaxed	308	46	CF-CCU56201.1_12049_relaxed	0.129	5.561e-05	101	1	0.5015	0.2876
57	118	CF-CCV02562.1_11949_relaxed	308	46	CF-CCU56201.1_12049_relaxed	0.131	9.39e-08	171	1	0.629	0.3333
3638	3	CF-CCU55751.1_12041_relaxed	308	46	CF-CCU56201.1_12049_relaxed	0.279	8.999e-09	215	1	0.5435	0.5514
1042	13	CF-CCU56297.1_12049_relaxed	308	46	CF-CCU56201.1_12049_relaxed	0.419	4.615e-14	403	1	0.8116	0.687
1063	12	CF-AID46740.1_11983_relaxed	308	46	CF-CCU56201.1_12049_relaxed	0.298	8.254e-09	286	1	0.7783	0.6892
393	38	CF-ABO37228.1_11891_relaxed	308	46	CF-CCU56201.1_12049_relaxed	0.131	0.0001628	84	0.991	0.4612	0.3133
2424	5	CF-AFV50295.1_11893_relaxed	308	46	CF-CCU56201.1_12049_relaxed	0.144	8.935e-06	97	0.999	0.4743	0.2638
12664	1	CF-CCU55425.1_12038_relaxed	308	46	CF-CCU56201.1_12049_relaxed	0.384	4.011e-09	262	1	0.6412	0.6878
15382	1	CF-AKN80572.1_12370_relaxed	308	46	CF-CCU56201.1_12049_relaxed	0.179	0.0006931	140	1	0.6799	0.7514
4150	3	CF-AAO89290.1_12013_relaxed	308	46	CF-CCU56201.1_12049_relaxed	0.159	0.0004316	102	1	0.5262	0.4479
722	20	CF-BAE72327.1_12353_relaxed	308	46	CF-CCU56201.1_12049_relaxed	0.114	2.723e-05	117	1	0.6753	0.3522
12171	1	CF-ASK51360.1_12026_relaxed	308	46	CF-CCU56201.1_12049_relaxed	0.201	6.703e-07	142	1	0.4767	0.398
411	37	CF-CCV02109.1_11943_relaxed	308	46	CF-CCU56201.1_12049_relaxed	0.128	3.687e-08	177	1	0.5932	0.3117
1763	8	CF-CCV02403.1_11949_relaxed	308	46	CF-CCU56201.1_12049_relaxed	0.131	3.922e-08	162	1	0.5684	0.3232
1662	8	CF-CCV02449.1_11949_relaxed	308	46	CF-CCU56201.1_12049_relaxed	0.129	1.097e-05	106	1	0.5579	0.2674
5912	2	CF-AAG02733.1_12039_relaxed	308	46	CF-CCU56201.1_12049_relaxed	0.288	2.137e-06	202	1	0.6818	0.7333
2622	5	CF-ABO37351.1_11891_relaxed	308	46	CF-CCU56201.1_12049_relaxed	0.118	0.0004899	81	0.986	0.4848	0.3172
5522	2	CF-CCV02493.1_11949_relaxed	308	46	CF-CCU56201.1_12049_relaxed	0.133	1.411e-07	147	1	0.5527	0.3036
12673	1	CF-CCU55452.1_12038_relaxed	308	46	CF-CCU56201.1_12049_relaxed	0.661	7.117e-07	221	1	0.8382	0.7232
3099	4	CF-ASZ84988.1_11948_relaxed	308	46	CF-CCU56201.1_12049_relaxed	0.165	0.0001319	125	1	0.6871	0.4454
15119	1	CF-AGR56801.1_12352_relaxed	308	46	CF-CCU56201.1_12049_relaxed	0.144	6.672e-06	152	1	0.5923	0.5167
10069	1	EF-AAR83564.1_11977_relaxed	308	46	CF-CCU56201.1_12049_relaxed	0.264	7.012e-10	264	1	0.7036	0.578
10653	1	CF-CCU56337.1_12049_relaxed	308	46	CF-CCU56201.1_12049_relaxed	0.322	3.881e-08	259	1	0.6598	0.7432
31	173	CF-CCU55568.1_12038_relaxed	308	46	CF-CCU56201.1_12049_relaxed	0.304	1.475e-18	399	1	0.6646	0.3692
16137	1	CF-AAF44468.1_11979_relaxed	308	46	CF-CCU56201.1_12049_relaxed	0.212	8.098e-12	282	1	0.7026	0.4043
11584	1	CF-AAR83571.1_11977_relaxed	308	46	CF-CCU56201.1_12049_relaxed	0.304	2.018e-08	269	1	0.8125	0.7648
823	18	CF-CCU56190.1_12045_relaxed	308	46	CF-CCU56201.1_12049_relaxed	0.136	0.0009996	78	0.978	0.4815	0.2946
3039	4	CF-AAY84000.1_12339_relaxed	308	46	CF-CCU56201.1_12049_relaxed	0.103	0.0001335	86	0.993	0.466	0.2286
9768	1	CF-CCU56403.1_12049_relaxed	308	46	CF-CCU56201.1_12049_relaxed	0.535	0.0001851	112	1	0.6526	0.4855
4741	2	CF-AAR83567.1_11977_relaxed	308	46	CF-CCU56201.1_12049_relaxed	0.259	4.097e-11	310	1	0.7584	0.5626
3816	3	CF-QHB21803.1_12328_relaxed	308	46	CF-CCU56201.1_12049_relaxed	0.165	8.61e-06	148	1	0.6816	0.4282
3594	3	CF-BAO49368.1_12030_relaxed	308	46	CF-CCU56201.1_12049_relaxed	0.253	1.96e-08	268	1	0.7938	0.6792
11811	1	CF-ABQ08776.1_12418_relaxed	308	46	CF-CCU56201.1_12049_relaxed	0.114	0.000974	68	0.912	0.4222	0.2578
1419	10	CF-AAK81943.1_11950_relaxed	308	46	CF-CCU56201.1_12049_relaxed	0.288	2.3e-22	511	1	0.7629	0.3717
13161	1	CF-CCU55687.1_12041_relaxed	308	46	CF-CCU56201.1_12049_relaxed	0.21	4.876e-08	141	1	0.6664	0.2358
8812	1	CF-AAK81965.1_11950_relaxed	308	46	CF-CCU56201.1_12049_relaxed	0.196	1.229e-06	224	1	0.7145	0.7809
17398	1	CF-AAK82176.1_11950_relaxed	308	46	CF-CCU56201.1_12049_relaxed	0.226	2.514e-14	303	1	0.6473	0.4195
1790	7	CF-AAC70308.1_12358_relaxed	8561	1	CF-QYC92739.1_12382_relaxed	0.123	0.0002692	108	1	0.6727	0.3764
6061	2	CF-AHH82626.1_12333_relaxed	8561	1	CF-QYC92739.1_12382_relaxed	0.504	7.204e-12	442	1	0.8513	0.9274
11043	1	CF-AOT85506.1_12343_relaxed	8561	1	CF-QYC92739.1_12382_relaxed	0.424	1.688e-12	384	1	0.7935	0.6907
8209	1	CF-CCV01937.1_11941_relaxed	8561	1	CF-QYC92739.1_12382_relaxed	0.186	8.738e-05	169	1	0.7133	0.5936
10728	1	CF-CCU56245.1_12049_relaxed	8561	1	CF-QYC92739.1_12382_relaxed	0.139	0.0008191	78	0.978	0.436	0.3525
4549	2	CF-AAG27322.1_12409_relaxed	8561	1	CF-QYC92739.1_12382_relaxed	0.126	0.0006111	88	0.995	0.5867	0.3293
11847	1	CF-AOT85593.1_12343_relaxed	8561	1	CF-QYC92739.1_12382_relaxed	0.142	6.324e-05	106	1	0.5835	0.3621
14852	1	CF-CCU55988.1_12045_relaxed	8561	1	CF-QYC92739.1_12382_relaxed	0.187	0.0002585	113	1	0.6016	0.4097
1692	8	EF-AAC70300.1_12358_relaxed	8561	1	CF-QYC92739.1_12382_relaxed	0.177	8.457e-05	146	1	0.6392	0.5292
2335	5	CF-CCV02326.1_11942_relaxed	8561	1	CF-QYC92739.1_12382_relaxed	0.165	2.015e-05	162	1	0.7777	0.5661
8623	1	CF-QEI03664.1_12372_relaxed	8561	1	CF-QYC92739.1_12382_relaxed	0.508	3.815e-13	442	1	0.7999	0.8048
2429	5	CF-QYC92708.1_12382_relaxed	8561	1	CF-QYC92739.1_12382_relaxed	0.168	7.518e-06	148	1	0.6716	0.4168
57	118	CF-CCV02562.1_11949_relaxed	8561	1	CF-QYC92739.1_12382_relaxed	0.134	4.675e-05	166	1	0.7715	0.5186
1264	12	CF-ABF50362.1_12327_relaxed	8561	1	CF-QYC92739.1_12382_relaxed	0.106	2.997e-05	120	1	0.6068	0.3706
15382	1	CF-AKN80572.1_12370_relaxed	8561	1	CF-QYC92739.1_12382_relaxed	0.552	1.954e-10	374	1	0.8175	0.88
722	20	CF-BAE72327.1_12353_relaxed	8561	1	CF-QYC92739.1_12382_relaxed	0.158	2.594e-06	150	1	0.7103	0.414
3022	4	CF-CCU55952.1_12045_relaxed	8561	1	CF-QYC92739.1_12382_relaxed	0.181	0.0009758	85	0.992	0.6184	0.3247
411	37	CF-CCV02109.1_11943_relaxed	8561	1	CF-QYC92739.1_12382_relaxed	0.182	3.592e-05	182	1	0.7344	0.5641
12777	1	CF-QDL57079.1_12344_relaxed	8561	1	CF-QYC92739.1_12382_relaxed	0.169	1.324e-05	138	1	0.6523	0.4889
1763	8	CF-CCV02403.1_11949_relaxed	8561	1	CF-QYC92739.1_12382_relaxed	0.158	9.801e-06	185	1	0.7672	0.5595
17354	1	CF-AIU41286.1_12380_relaxed	8561	1	CF-QYC92739.1_12382_relaxed	0.356	8.59e-06	127	1	0.5061	0.4505
1662	8	CF-CCV02449.1_11949_relaxed	8561	1	CF-QYC92739.1_12382_relaxed	0.12	0.0004654	91	0.997	0.5211	0.3541
646	23	CF-AIZ48587.1_12318_relaxed	8561	1	CF-QYC92739.1_12382_relaxed	0.094	0.0007275	93	0.998	0.6701	0.3478
5522	2	CF-CCV02493.1_11949_relaxed	8561	1	CF-QYC92739.1_12382_relaxed	0.133	7.202e-06	154	1	0.6073	0.4639
308	46	CF-CCU56201.1_12049_relaxed	8561	1	CF-QYC92739.1_12382_relaxed	0.155	3.975e-06	155	1	0.6053	0.4534
3099	4	CF-ASZ84988.1_11948_relaxed	8561	1	CF-QYC92739.1_12382_relaxed	0.176	0.0004993	116	1	0.7035	0.4652
15119	1	CF-AGR56801.1_12352_relaxed	8561	1	CF-QYC92739.1_12382_relaxed	0.478	6.468e-16	407	1	0.7063	0.5424
31	173	CF-CCU55568.1_12038_relaxed	8561	1	CF-QYC92739.1_12382_relaxed	0.209	0.0002715	120	1	0.6419	0.4377
6854	1	CF-AKS26386.1_12060_relaxed	8561	1	CF-QYC92739.1_12382_relaxed	0.143	0.0008577	82	0.988	0.5837	0.348
3816	3	CF-QHB21803.1_12328_relaxed	8561	1	CF-QYC92739.1_12382_relaxed	0.393	3.049e-12	370	1	0.8204	0.6098
3594	3	CF-BAO49368.1_12030_relaxed	8561	1	CF-QYC92739.1_12382_relaxed	0.14	0.0001236	156	1	0.7426	0.6666
1419	10	CF-AAK81943.1_11950_relaxed	8561	1	CF-QYC92739.1_12382_relaxed	0.181	3.916e-05	164	1	0.7273	0.5413
3831	3	CF-ACO53581.1_12348_relaxed	8561	1	CF-QYC92739.1_12382_relaxed	0.126	0.0001719	93	0.998	0.6465	0.3001
13161	1	CF-CCU55687.1_12041_relaxed	8561	1	CF-QYC92739.1_12382_relaxed	0.187	0.000926	94	0.998	0.571	0.4134
8812	1	CF-AAK81965.1_11950_relaxed	8561	1	CF-QYC92739.1_12382_relaxed	0.184	0.0006697	141	1	0.6804	0.7605
1790	7	CF-AAC70308.1_12358_relaxed	1763	8	CF-CCV02403.1_11949_relaxed	0.124	0.0003037	106	1	0.6759	0.368
6061	2	CF-AHH82626.1_12333_relaxed	1763	8	CF-CCV02403.1_11949_relaxed	0.205	1.764e-05	173	1	0.6507	0.7034
444	34	CF-AJD80759.1_12338_relaxed	1763	8	CF-CCV02403.1_11949_relaxed	0.143	5.427e-05	93	0.998	0.5027	0.239
11043	1	CF-AOT85506.1_12343_relaxed	1763	8	CF-CCV02403.1_11949_relaxed	0.165	9.062e-06	176	1	0.6954	0.6249
8209	1	CF-CCV01937.1_11941_relaxed	1763	8	CF-CCV02403.1_11949_relaxed	0.335	4.615e-26	665	1	0.757	0.4316
11847	1	CF-AOT85593.1_12343_relaxed	1763	8	CF-CCV02403.1_11949_relaxed	0.125	0.0008069	96	0.999	0.6552	0.3891
9795	1	CF-CCV01681.1_11940_relaxed	1763	8	CF-CCV02403.1_11949_relaxed	0.141	0.0007261	81	0.986	0.6252	0.2577
14852	1	CF-CCU55988.1_12045_relaxed	1763	8	CF-CCV02403.1_11949_relaxed	0.162	6.342e-06	100	1	0.5429	0.2146
1692	8	EF-AAC70300.1_12358_relaxed	1763	8	CF-CCV02403.1_11949_relaxed	0.085	2.756e-05	97	0.999	0.6297	0.2044
11511	1	CF-ATE87109.1_11947_relaxed	1763	8	CF-CCV02403.1_11949_relaxed	0.221	1.956e-08	283	1	0.6614	0.7325
11544	1	CF-ATE87063.1_11947_relaxed	1763	8	CF-CCV02403.1_11949_relaxed	0.341	1.622e-08	306	1	0.8845	0.9044
547	27	CF-CCV02171.1_11943_relaxed	1763	8	CF-CCV02403.1_11949_relaxed	0.178	3.391e-14	349	1	0.6787	0.4017
8561	1	CF-QYC92739.1_12382_relaxed	1763	8	CF-CCV02403.1_11949_relaxed	0.14	1.269e-06	176	1	0.7587	0.4696
10098	1	EF-AKC91631.1_12355_relaxed	1763	8	CF-CCV02403.1_11949_relaxed	0.127	2.467e-05	76	0.971	0.4268	0.1986
2335	5	CF-CCV02326.1_11942_relaxed	1763	8	CF-CCV02403.1_11949_relaxed	0.318	1.863e-15	396	1	0.8389	0.5059
2131	6	CF-ASZ85020.1_11948_relaxed	1763	8	CF-CCV02403.1_11949_relaxed	0.226	3.224e-08	270	1	0.6628	0.7072
6570	2	CF-ASZ85033.1_11948_relaxed	1763	8	CF-CCV02403.1_11949_relaxed	0.181	3.827e-08	270	1	0.6828	0.6421
8623	1	CF-QEI03664.1_12372_relaxed	1763	8	CF-CCV02403.1_11949_relaxed	0.187	2.214e-05	171	1	0.6676	0.6736
8274	1	CF-AAM70207.1_12407_relaxed	1763	8	CF-CCV02403.1_11949_relaxed	0.129	0.0001448	118	1	0.5614	0.4367
2429	5	CF-QYC92708.1_12382_relaxed	1763	8	CF-CCV02403.1_11949_relaxed	0.147	2.457e-06	135	1	0.6056	0.3348
18133	1	CF-AFV50391.1_11893_relaxed	1763	8	CF-CCV02403.1_11949_relaxed	0.126	8.69e-06	108	1	0.5513	0.2374
7330	1	CF-ABQ08931.1_12418_relaxed	1763	8	CF-CCV02403.1_11949_relaxed	0.148	8.485e-06	124	1	0.6113	0.347
7721	1	CF-ABQ51996.1_12410_relaxed	1763	8	CF-CCV02403.1_11949_relaxed	0.151	0.0009315	79	0.981	0.5706	0.2772
4182	3	CF-ATE87077.1_11947_relaxed	1763	8	CF-CCV02403.1_11949_relaxed	0.231	6.436999999999999e-22	570	1	0.7379	0.4563
4293	3	CF-CCU55915.1_12045_relaxed	1763	8	CF-CCV02403.1_11949_relaxed	0.122	3.714e-10	219	1	0.5711	0.3098
57	118	CF-CCV02562.1_11949_relaxed	1763	8	CF-CCV02403.1_11949_relaxed	0.341	7.139e-28	766	1	0.8407	0.4834
8159	1	CF-CCA61426.1_11896_relaxed	1763	8	CF-CCV02403.1_11949_relaxed	0.178	0.0001279	115	1	0.5723	0.5074
15382	1	CF-AKN80572.1_12370_relaxed	1763	8	CF-CCV02403.1_11949_relaxed	0.16	0.0001591	150	1	0.6448	0.7244
722	20	CF-BAE72327.1_12353_relaxed	1763	8	CF-CCV02403.1_11949_relaxed	0.195	3.798e-06	161	1	0.7163	0.4937
6832	1	CF-AAC97850.1_12053_relaxed	1763	8	CF-CCV02403.1_11949_relaxed	0.168	2.031e-05	114	1	0.4938	0.3837
8278	1	CF-CCV02254.1_11942_relaxed	1763	8	CF-CCV02403.1_11949_relaxed	0.25	5.288e-08	261	1	0.7022	0.7212
8925	1	CF-AAL88891.1_12435_relaxed	1763	8	CF-CCV02403.1_11949_relaxed	0.118	0.0007688	62	0.817	0.4263	0.1913
11274	1	CF-AAC59115.1_12368_relaxed	1763	8	CF-CCV02403.1_11949_relaxed	0.193	0.000918	145	1	0.7647	0.8045
411	37	CF-CCV02109.1_11943_relaxed	1763	8	CF-CCV02403.1_11949_relaxed	0.32	7.328e-26	696	1	0.7667	0.4523
12777	1	CF-QDL57079.1_12344_relaxed	1763	8	CF-CCV02403.1_11949_relaxed	0.114	7.644e-05	140	1	0.6946	0.5915
1662	8	CF-CCV02449.1_11949_relaxed	1763	8	CF-CCV02403.1_11949_relaxed	0.109	0.0006237	77	0.975	0.5237	0.2709
17153	1	CF-AAC97760.1_12053_relaxed	1763	8	CF-CCV02403.1_11949_relaxed	0.206	1.545e-07	239	1	0.6791	0.6462
5788	2	CF-CCU55644.1_12041_relaxed	1763	8	CF-CCV02403.1_11949_relaxed	0.21	1.827e-08	293	1	0.7055	0.7362
5522	2	CF-CCV02493.1_11949_relaxed	1763	8	CF-CCV02403.1_11949_relaxed	0.343	3.8560000000000004e-26	655	1	0.8193	0.4255
3675	3	CF-AHL67617.1_11939_relaxed	1763	8	CF-CCV02403.1_11949_relaxed	0.189	1.558e-11	269	1	0.6186	0.3916
6524	2	CF-BAO49622.1_12030_relaxed	1763	8	CF-CCV02403.1_11949_relaxed	0.175	4.18e-08	257	1	0.6905	0.6348
308	46	CF-CCU56201.1_12049_relaxed	1763	8	CF-CCV02403.1_11949_relaxed	0.13	6.453e-08	162	1	0.6133	0.3191
8194	1	CF-CCV02125.1_11943_relaxed	1763	8	CF-CCV02403.1_11949_relaxed	0.367	1.466e-14	568	1	0.8591	0.8781
3099	4	CF-ASZ84988.1_11948_relaxed	1763	8	CF-CCV02403.1_11949_relaxed	0.228	8.747e-09	184	1	0.7359	0.3112
15119	1	CF-AGR56801.1_12352_relaxed	1763	8	CF-CCV02403.1_11949_relaxed	0.161	9.67e-07	164	1	0.5743	0.4975
12945	1	CF-CCV02560.1_11949_relaxed	1763	8	CF-CCV02403.1_11949_relaxed	0.639	0.0001577	129	1	0.6284	0.657
31	173	CF-CCU55568.1_12038_relaxed	1763	8	CF-CCV02403.1_11949_relaxed	0.165	8.974e-06	116	1	0.6305	0.2612
5542	2	CF-ASZ85112.1_11948_relaxed	1763	8	CF-CCV02403.1_11949_relaxed	0.358	0.0002182	137	1	0.7027	0.6133
823	18	CF-CCU56190.1_12045_relaxed	1763	8	CF-CCV02403.1_11949_relaxed	0.155	2.494e-11	224	1	0.5632	0.3264
3039	4	CF-AAY84000.1_12339_relaxed	1763	8	CF-CCV02403.1_11949_relaxed	0.088	0.000339	98	0.999	0.5493	0.2931
11899	1	CF-ABQ08801.1_12418_relaxed	1763	8	CF-CCV02403.1_11949_relaxed	0.192	6.193e-05	138	1	0.5952	0.549
10675	1	CF-CCU56218.1_12049_relaxed	1763	8	CF-CCV02403.1_11949_relaxed	0.171	4.848e-11	244	1	0.628	0.3642
3816	3	CF-QHB21803.1_12328_relaxed	1763	8	CF-CCV02403.1_11949_relaxed	0.147	6.39e-06	170	1	0.7415	0.5017
3594	3	CF-BAO49368.1_12030_relaxed	1763	8	CF-CCV02403.1_11949_relaxed	0.191	4.078e-05	165	1	0.7178	0.655
327	43	CF-CCU55820.1_12041_relaxed	1763	8	CF-CCV02403.1_11949_relaxed	0.158	1.44e-10	216	1	0.5583	0.3347
5750	2	CF-CCU55579.1_12041_relaxed	1763	8	CF-CCV02403.1_11949_relaxed	0.166	1.636e-07	171	1	0.533	0.4048
11811	1	CF-ABQ08776.1_12418_relaxed	1763	8	CF-CCV02403.1_11949_relaxed	0.111	0.0006202	67	0.9	0.4289	0.2277
5550	2	CF-CCV02325.1_11942_relaxed	1763	8	CF-CCV02403.1_11949_relaxed	0.218	9.8e-05	141	1	0.6679	0.548
1419	10	CF-AAK81943.1_11950_relaxed	1763	8	CF-CCV02403.1_11949_relaxed	0.227	2.958e-13	270	1	0.6673	0.3141
14566	1	EF-AAM70223.1_12407_relaxed	1763	8	CF-CCV02403.1_11949_relaxed	0.127	0.0009575	60	0.772	0.4515	0.2207
13161	1	CF-CCU55687.1_12041_relaxed	1763	8	CF-CCV02403.1_11949_relaxed	0.166	6.101e-05	96	0.999	0.6122	0.268
8812	1	CF-AAK81965.1_11950_relaxed	1763	8	CF-CCV02403.1_11949_relaxed	0.748	2.043e-19	695	1	0.8874	0.8941
1790	7	CF-AAC70308.1_12358_relaxed	12777	1	CF-QDL57079.1_12344_relaxed	0.158	0.000899	105	1	0.6213	0.4719
6061	2	CF-AHH82626.1_12333_relaxed	12777	1	CF-QDL57079.1_12344_relaxed	0.176	0.000229	149	1	0.6597	0.7311
11043	1	CF-AOT85506.1_12343_relaxed	12777	1	CF-QDL57079.1_12344_relaxed	0.179	1.691e-07	216	1	0.6579	0.6436
8209	1	CF-CCV01937.1_11941_relaxed	12777	1	CF-QDL57079.1_12344_relaxed	0.198	0.0005824	121	1	0.5579	0.5236
11847	1	CF-AOT85593.1_12343_relaxed	12777	1	CF-QDL57079.1_12344_relaxed	0.141	0.0002987	99	0.999	0.5542	0.4155
14852	1	CF-CCU55988.1_12045_relaxed	12777	1	CF-QDL57079.1_12344_relaxed	0.098	0.0002737	108	1	0.5925	0.3882
1678	8	CF-AKR17430.1_12405_relaxed	12777	1	CF-QDL57079.1_12344_relaxed	0.198	1.207e-08	239	1	0.7285	0.5962
1692	8	EF-AAC70300.1_12358_relaxed	12777	1	CF-QDL57079.1_12344_relaxed	0.595	3.783e-13	428	1	0.806	0.6429
8561	1	CF-QYC92739.1_12382_relaxed	12777	1	CF-QDL57079.1_12344_relaxed	0.158	1.178e-05	144	1	0.6277	0.4947
2335	5	CF-CCV02326.1_11942_relaxed	12777	1	CF-QDL57079.1_12344_relaxed	0.163	0.0008	115	1	0.6727	0.563
8623	1	CF-QEI03664.1_12372_relaxed	12777	1	CF-QDL57079.1_12344_relaxed	0.136	0.000936	114	1	0.5712	0.6122
832	18	CF-AWW14496.1_12354_relaxed	12777	1	CF-QDL57079.1_12344_relaxed	0.213	1.985e-05	135	1	0.6564	0.4504
2429	5	CF-QYC92708.1_12382_relaxed	12777	1	CF-QDL57079.1_12344_relaxed	0.391	1.91e-12	405	1	0.8514	0.6643
1264	12	CF-ABF50362.1_12327_relaxed	12777	1	CF-QDL57079.1_12344_relaxed	0.133	0.0002401	111	1	0.5705	0.4501
722	20	CF-BAE72327.1_12353_relaxed	12777	1	CF-QDL57079.1_12344_relaxed	0.357	5.03e-12	372	1	0.7713	0.7676
14369	1	CF-ABO37338.1_11891_relaxed	12777	1	CF-QDL57079.1_12344_relaxed	0.156	0.0004416	107	1	0.4475	0.5256
11274	1	CF-AAC59115.1_12368_relaxed	12777	1	CF-QDL57079.1_12344_relaxed	0.438	1.26e-07	274	1	0.8545	0.8218
10937	1	CF-AKN80686.1_12370_relaxed	12777	1	CF-QDL57079.1_12344_relaxed	0.143	3.687e-05	136	1	0.6885	0.4838
16401	1	CF-AAP29890.1_12335_relaxed	12777	1	CF-QDL57079.1_12344_relaxed	0.37	9.038e-06	172	1	0.6649	0.7416
1763	8	CF-CCV02403.1_11949_relaxed	12777	1	CF-QDL57079.1_12344_relaxed	0.102	0.0006525	128	1	0.6138	0.6066
646	23	CF-AIZ48587.1_12318_relaxed	12777	1	CF-QDL57079.1_12344_relaxed	0.156	0.0001992	123	1	0.6951	0.4765
15119	1	CF-AGR56801.1_12352_relaxed	12777	1	CF-QDL57079.1_12344_relaxed	0.148	4.08e-05	131	1	0.5517	0.521
31	173	CF-CCU55568.1_12038_relaxed	12777	1	CF-QDL57079.1_12344_relaxed	0.136	0.0001225	130	1	0.6552	0.4451
3816	3	CF-QHB21803.1_12328_relaxed	12777	1	CF-QDL57079.1_12344_relaxed	0.138	2.46e-06	192	1	0.7168	0.5931
5779	2	EF-AJK91718.1_12411_relaxed	12777	1	CF-QDL57079.1_12344_relaxed	0.226	3.812e-05	148	1	0.6211	0.489
1419	10	CF-AAK81943.1_11950_relaxed	12777	1	CF-QDL57079.1_12344_relaxed	0.15	0.0008432	116	1	0.6125	0.511
3831	3	CF-ACO53581.1_12348_relaxed	12777	1	CF-QDL57079.1_12344_relaxed	0.151	4.303e-05	127	1	0.6367	0.461
14566	1	EF-AAM70223.1_12407_relaxed	12777	1	CF-QDL57079.1_12344_relaxed	0.161	0.0009007	77	0.975	0.4216	0.3819
1790	7	CF-AAC70308.1_12358_relaxed	8209	1	CF-CCV01937.1_11941_relaxed	0.124	0.0003037	105	1	0.6729	0.3644
444	34	CF-AJD80759.1_12338_relaxed	8209	1	CF-CCV01937.1_11941_relaxed	0.138	5.143e-05	89	0.996	0.4791	0.2245
11043	1	CF-AOT85506.1_12343_relaxed	8209	1	CF-CCV01937.1_11941_relaxed	0.234	1.024e-05	162	1	0.6298	0.5974
14852	1	CF-CCU55988.1_12045_relaxed	8209	1	CF-CCV01937.1_11941_relaxed	0.158	8.435e-06	100	1	0.5561	0.2189
1692	8	EF-AAC70300.1_12358_relaxed	8209	1	CF-CCV01937.1_11941_relaxed	0.118	0.000196	71	0.941	0.5033	0.1823
11511	1	CF-ATE87109.1_11947_relaxed	8209	1	CF-CCV01937.1_11941_relaxed	0.283	9.528e-12	376	1	0.7246	0.6599
11544	1	CF-ATE87063.1_11947_relaxed	8209	1	CF-CCV01937.1_11941_relaxed	0.358	2.752e-08	290	1	0.8852	0.8504
547	27	CF-CCV02171.1_11943_relaxed	8209	1	CF-CCV01937.1_11941_relaxed	0.189	1.269e-11	290	1	0.6731	0.4025
8561	1	CF-QYC92739.1_12382_relaxed	8209	1	CF-CCV01937.1_11941_relaxed	0.157	1.528e-06	170	1	0.6906	0.4925
10098	1	EF-AKC91631.1_12355_relaxed	8209	1	CF-CCV01937.1_11941_relaxed	0.125	0.0001257	61	0.795	0.4008	0.1675
2335	5	CF-CCV02326.1_11942_relaxed	8209	1	CF-CCV01937.1_11941_relaxed	0.715	1.7220000000000002e-25	679	1	0.8978	0.5433
2131	6	CF-ASZ85020.1_11948_relaxed	8209	1	CF-CCV01937.1_11941_relaxed	0.273	7.535000000000001e-20	539	1	0.7134	0.532
6570	2	CF-ASZ85033.1_11948_relaxed	8209	1	CF-CCV01937.1_11941_relaxed	0.203	4.027e-07	255	1	0.6863	0.7206
8623	1	CF-QEI03664.1_12372_relaxed	8209	1	CF-CCV01937.1_11941_relaxed	0.201	7.408e-05	133	1	0.6029	0.5275
8274	1	CF-AAM70207.1_12407_relaxed	8209	1	CF-CCV01937.1_11941_relaxed	0.203	0.000103	108	1	0.508	0.3878
2429	5	CF-QYC92708.1_12382_relaxed	8209	1	CF-CCV01937.1_11941_relaxed	0.173	6.684e-06	117	1	0.5746	0.299
18133	1	CF-AFV50391.1_11893_relaxed	8209	1	CF-CCV01937.1_11941_relaxed	0.106	1.968e-05	105	1	0.5568	0.2449
7330	1	CF-ABQ08931.1_12418_relaxed	8209	1	CF-CCV01937.1_11941_relaxed	0.161	1.865e-05	118	1	0.5693	0.372
7721	1	CF-ABQ51996.1_12410_relaxed	8209	1	CF-CCV01937.1_11941_relaxed	0.175	0.0004348	91	0.997	0.5576	0.3275
4182	3	CF-ATE87077.1_11947_relaxed	8209	1	CF-CCV01937.1_11941_relaxed	0.226	6.659e-17	375	1	0.6333	0.3752
4293	3	CF-CCU55915.1_12045_relaxed	8209	1	CF-CCV01937.1_11941_relaxed	0.17	6.17e-07	134	1	0.5141	0.2506
57	118	CF-CCV02562.1_11949_relaxed	8209	1	CF-CCV01937.1_11941_relaxed	0.363	1.373e-25	756	1	0.7886	0.5914
8159	1	CF-CCA61426.1_11896_relaxed	8209	1	CF-CCV01937.1_11941_relaxed	0.171	0.0004317	100	1	0.5594	0.4733
15382	1	CF-AKN80572.1_12370_relaxed	8209	1	CF-CCV01937.1_11941_relaxed	0.181	0.0007835	137	1	0.6634	0.7562
722	20	CF-BAE72327.1_12353_relaxed	8209	1	CF-CCV01937.1_11941_relaxed	0.189	9.246e-06	145	1	0.639	0.5
6832	1	CF-AAC97850.1_12053_relaxed	8209	1	CF-CCV01937.1_11941_relaxed	0.167	2.91e-06	106	1	0.4316	0.2983
8278	1	CF-CCV02254.1_11942_relaxed	8209	1	CF-CCV01937.1_11941_relaxed	0.339	5.288e-08	297	1	0.7443	0.8818
8925	1	CF-AAL88891.1_12435_relaxed	8209	1	CF-CCV01937.1_11941_relaxed	0.126	4.733e-05	79	0.981	0.4258	0.2051
411	37	CF-CCV02109.1_11943_relaxed	8209	1	CF-CCV01937.1_11941_relaxed	0.698	2.1629999999999998e-60	1925	1	0.9131	0.5635
12777	1	CF-QDL57079.1_12344_relaxed	8209	1	CF-CCV01937.1_11941_relaxed	0.201	2.226e-05	138	1	0.6475	0.5268
1763	8	CF-CCV02403.1_11949_relaxed	8209	1	CF-CCV01937.1_11941_relaxed	0.333	6.853e-27	647	1	0.7652	0.4285
1662	8	CF-CCV02449.1_11949_relaxed	8209	1	CF-CCV01937.1_11941_relaxed	0.138	0.0005548	74	0.961	0.5218	0.2422
4720	2	CF-ATE87106.1_11947_relaxed	8209	1	CF-CCV01937.1_11941_relaxed	0.169	0.0004007	133	1	0.6554	0.6127
17153	1	CF-AAC97760.1_12053_relaxed	8209	1	CF-CCV01937.1_11941_relaxed	0.21	9.777e-05	143	1	0.5877	0.5747
5788	2	CF-CCU55644.1_12041_relaxed	8209	1	CF-CCV01937.1_11941_relaxed	0.214	5.514e-06	195	1	0.6706	0.6177
5522	2	CF-CCV02493.1_11949_relaxed	8209	1	CF-CCV01937.1_11941_relaxed	0.344	7.133e-23	609	1	0.8038	0.483
3675	3	CF-AHL67617.1_11939_relaxed	8209	1	CF-CCV01937.1_11941_relaxed	0.228	7.89e-11	268	1	0.6397	0.42
6524	2	CF-BAO49622.1_12030_relaxed	8209	1	CF-CCV01937.1_11941_relaxed	0.186	8.641e-08	206	1	0.6067	0.4957
308	46	CF-CCU56201.1_12049_relaxed	8209	1	CF-CCV01937.1_11941_relaxed	0.151	1.271e-08	180	1	0.6444	0.3223
8194	1	CF-CCV02125.1_11943_relaxed	8209	1	CF-CCV01937.1_11941_relaxed	0.302	8.716e-13	364	1	0.6625	0.5943
3099	4	CF-ASZ84988.1_11948_relaxed	8209	1	CF-CCV01937.1_11941_relaxed	0.238	1.503e-07	147	1	0.7044	0.2703
15119	1	CF-AGR56801.1_12352_relaxed	8209	1	CF-CCV01937.1_11941_relaxed	0.193	2.54e-06	161	1	0.615	0.4967
31	173	CF-CCU55568.1_12038_relaxed	8209	1	CF-CCV01937.1_11941_relaxed	0.179	2.228e-05	96	0.999	0.5665	0.2204
16137	1	CF-AAF44468.1_11979_relaxed	8209	1	CF-CCV01937.1_11941_relaxed	0.166	0.000766	66	0.887	0.5735	0.1754
823	18	CF-CCU56190.1_12045_relaxed	8209	1	CF-CCV01937.1_11941_relaxed	0.164	2.157e-09	183	1	0.5609	0.3058
3039	4	CF-AAY84000.1_12339_relaxed	8209	1	CF-CCV01937.1_11941_relaxed	0.135	0.0001085	81	0.986	0.429	0.2167
10675	1	CF-CCU56218.1_12049_relaxed	8209	1	CF-CCV01937.1_11941_relaxed	0.161	6.865e-09	190	1	0.5806	0.349
6854	1	CF-AKS26386.1_12060_relaxed	8209	1	CF-CCV01937.1_11941_relaxed	0.158	0.0003243	93	0.998	0.5919	0.3789
3816	3	CF-QHB21803.1_12328_relaxed	8209	1	CF-CCV01937.1_11941_relaxed	0.142	7.462e-07	182	1	0.7397	0.4526
3594	3	CF-BAO49368.1_12030_relaxed	8209	1	CF-CCV01937.1_11941_relaxed	0.219	5.019e-06	199	1	0.7735	0.683
327	43	CF-CCU55820.1_12041_relaxed	8209	1	CF-CCV01937.1_11941_relaxed	0.191	1.591e-08	189	1	0.6077	0.3417
5750	2	CF-CCU55579.1_12041_relaxed	8209	1	CF-CCV01937.1_11941_relaxed	0.182	1.338e-05	145	1	0.5888	0.4263
11811	1	CF-ABQ08776.1_12418_relaxed	8209	1	CF-CCV01937.1_11941_relaxed	0.141	3.909e-05	82	0.988	0.4235	0.2317
5550	2	CF-CCV02325.1_11942_relaxed	8209	1	CF-CCV01937.1_11941_relaxed	0.736	6.536000000000001e-32	755	1	0.8215	0.4227
1419	10	CF-AAK81943.1_11950_relaxed	8209	1	CF-CCV01937.1_11941_relaxed	0.3	8.727e-17	371	1	0.7025	0.3649
14566	1	EF-AAM70223.1_12407_relaxed	8209	1	CF-CCV01937.1_11941_relaxed	0.165	0.0005869	89	0.996	0.5185	0.3939
8812	1	CF-AAK81965.1_11950_relaxed	8209	1	CF-CCV01937.1_11941_relaxed	0.362	1.835e-10	345	1	0.7584	0.7973
1790	7	CF-AAC70308.1_12358_relaxed	15119	1	CF-AGR56801.1_12352_relaxed	0.158	0.0008464	102	1	0.5758	0.4705
6061	2	CF-AHH82626.1_12333_relaxed	15119	1	CF-AGR56801.1_12352_relaxed	0.482	5.132e-14	505	1	0.8644	0.8836
11043	1	CF-AOT85506.1_12343_relaxed	15119	1	CF-AGR56801.1_12352_relaxed	0.404	3.115e-12	379	1	0.7262	0.7626
8209	1	CF-CCV01937.1_11941_relaxed	15119	1	CF-AGR56801.1_12352_relaxed	0.203	0.000208	161	1	0.6629	0.6571
14852	1	CF-CCU55988.1_12045_relaxed	15119	1	CF-AGR56801.1_12352_relaxed	0.178	0.0002585	121	1	0.5602	0.511
1692	8	EF-AAC70300.1_12358_relaxed	15119	1	CF-AGR56801.1_12352_relaxed	0.142	0.0004062	122	1	0.5893	0.5114
8561	1	CF-QYC92739.1_12382_relaxed	15119	1	CF-AGR56801.1_12352_relaxed	0.478	1.425e-15	400	1	0.7483	0.5424
2335	5	CF-CCV02326.1_11942_relaxed	15119	1	CF-AGR56801.1_12352_relaxed	0.173	0.000329	155	1	0.7183	0.828
8623	1	CF-QEI03664.1_12372_relaxed	15119	1	CF-AGR56801.1_12352_relaxed	0.48	2.519e-14	474	1	0.7993	0.7907
2429	5	CF-QYC92708.1_12382_relaxed	15119	1	CF-AGR56801.1_12352_relaxed	0.146	4.396e-05	133	1	0.6435	0.4382
57	118	CF-CCV02562.1_11949_relaxed	15119	1	CF-AGR56801.1_12352_relaxed	0.187	4.675e-05	171	1	0.667	0.6395
393	38	CF-ABO37228.1_11891_relaxed	15119	1	CF-AGR56801.1_12352_relaxed	0.139	0.0004585	99	0.999	0.5338	0.4442
15382	1	CF-AKN80572.1_12370_relaxed	15119	1	CF-AGR56801.1_12352_relaxed	0.513	1.54e-12	425	1	0.7896	0.8443
722	20	CF-BAE72327.1_12353_relaxed	15119	1	CF-AGR56801.1_12352_relaxed	0.119	4.825e-05	115	1	0.5912	0.4226
3022	4	CF-CCU55952.1_12045_relaxed	15119	1	CF-AGR56801.1_12352_relaxed	0.193	0.0009758	89	0.996	0.545	0.4041
411	37	CF-CCV02109.1_11943_relaxed	15119	1	CF-AGR56801.1_12352_relaxed	0.185	0.0001954	165	1	0.6729	0.6482
12777	1	CF-QDL57079.1_12344_relaxed	15119	1	CF-AGR56801.1_12352_relaxed	0.16	7.164e-05	130	1	0.6438	0.5459
1763	8	CF-CCV02403.1_11949_relaxed	15119	1	CF-AGR56801.1_12352_relaxed	0.151	9.253e-06	174	1	0.606	0.6257
17354	1	CF-AIU41286.1_12380_relaxed	15119	1	CF-AGR56801.1_12352_relaxed	0.349	9.136e-06	124	1	0.5194	0.4242
5522	2	CF-CCV02493.1_11949_relaxed	15119	1	CF-AGR56801.1_12352_relaxed	0.167	0.000111	151	1	0.6136	0.6328
308	46	CF-CCU56201.1_12049_relaxed	15119	1	CF-AGR56801.1_12352_relaxed	0.145	9.674e-05	124	1	0.5341	0.4962
31	173	CF-CCU55568.1_12038_relaxed	15119	1	CF-AGR56801.1_12352_relaxed	0.232	0.0002289	111	1	0.5356	0.4331
6854	1	CF-AKS26386.1_12060_relaxed	15119	1	CF-AGR56801.1_12352_relaxed	0.149	0.0004485	82	0.988	0.5295	0.3466
3816	3	CF-QHB21803.1_12328_relaxed	15119	1	CF-AGR56801.1_12352_relaxed	0.406	1.202e-11	381	1	0.751	0.7715
3594	3	CF-BAO49368.1_12030_relaxed	15119	1	CF-AGR56801.1_12352_relaxed	0.144	0.0004509	131	1	0.6634	0.6362
1419	10	CF-AAK81943.1_11950_relaxed	15119	1	CF-AGR56801.1_12352_relaxed	0.129	2.348e-05	164	1	0.7013	0.5241
13161	1	CF-CCU55687.1_12041_relaxed	15119	1	CF-AGR56801.1_12352_relaxed	0.164	0.0003521	102	1	0.5215	0.4578
8812	1	CF-AAK81965.1_11950_relaxed	15119	1	CF-AGR56801.1_12352_relaxed	0.175	3.777e-05	162	1	0.6419	0.692
1790	7	CF-AAC70308.1_12358_relaxed	3816	3	CF-QHB21803.1_12328_relaxed	0.169	0.000555	102	1	0.7071	0.3599
6061	2	CF-AHH82626.1_12333_relaxed	3816	3	CF-QHB21803.1_12328_relaxed	0.368	1.372e-09	344	1	0.8038	0.8675
444	34	CF-AJD80759.1_12338_relaxed	3816	3	CF-QHB21803.1_12328_relaxed	0.21	1.788e-09	198	1	0.591	0.311
440	34	CF-AJP09062.1_11892_relaxed	3816	3	CF-QHB21803.1_12328_relaxed	0.209	2.988e-07	151	1	0.5198	0.3165
11043	1	CF-AOT85506.1_12343_relaxed	3816	3	CF-QHB21803.1_12328_relaxed	0.59	1.044e-19	723	1	0.9199	0.909
8209	1	CF-CCV01937.1_11941_relaxed	3816	3	CF-QHB21803.1_12328_relaxed	0.152	1.384e-05	176	1	0.7333	0.4921
14894	1	CF-AJD09295.1_12341_relaxed	3816	3	CF-QHB21803.1_12328_relaxed	0.565	2.116e-06	224	1	0.7428	0.8046
14852	1	CF-CCU55988.1_12045_relaxed	3816	3	CF-QHB21803.1_12328_relaxed	0.191	3.386e-06	147	1	0.6702	0.35
15067	1	CF-AKR17363.1_12384_relaxed	3816	3	CF-QHB21803.1_12328_relaxed	0.708	0.0001995	170	1	0.9142	0.94
1678	8	CF-AKR17430.1_12405_relaxed	3816	3	CF-QHB21803.1_12328_relaxed	0.101	0.0001501	97	0.999	0.6879	0.3018
1692	8	EF-AAC70300.1_12358_relaxed	3816	3	CF-QHB21803.1_12328_relaxed	0.12	7.629e-07	160	1	0.6964	0.3274
8561	1	CF-QYC92739.1_12382_relaxed	3816	3	CF-QHB21803.1_12328_relaxed	0.375	8.892e-13	348	1	0.7888	0.5595
18200	1	CF-AHH82683.1_12333_relaxed	3816	3	CF-QHB21803.1_12328_relaxed	0.756	0.0001989	164	1	0.8535	0.8774
2335	5	CF-CCV02326.1_11942_relaxed	3816	3	CF-QHB21803.1_12328_relaxed	0.137	0.0001536	144	1	0.7807	0.5909
8623	1	CF-QEI03664.1_12372_relaxed	3816	3	CF-QHB21803.1_12328_relaxed	0.386	6.47e-11	339	1	0.748	0.7056
8808	1	CF-CAL44669.1_11894_relaxed	3816	3	CF-QHB21803.1_12328_relaxed	0.401	5.073e-08	193	1	0.8993	0.4685
8274	1	CF-AAM70207.1_12407_relaxed	3816	3	CF-QHB21803.1_12328_relaxed	0.134	0.0005665	100	1	0.5682	0.3842
2429	5	CF-QYC92708.1_12382_relaxed	3816	3	CF-QHB21803.1_12328_relaxed	0.308	9.49e-14	302	1	0.7288	0.3605
18133	1	CF-AFV50391.1_11893_relaxed	3816	3	CF-QHB21803.1_12328_relaxed	0.153	2.881e-05	129	1	0.6067	0.353
7721	1	CF-ABQ51996.1_12410_relaxed	3816	3	CF-QHB21803.1_12328_relaxed	0.145	4.241e-06	121	1	0.5463	0.3149
16719	1	CF-ABO37276.1_11891_relaxed	3816	3	CF-QHB21803.1_12328_relaxed	0.225	8.654e-11	203	1	0.7242	0.2682
57	118	CF-CCV02562.1_11949_relaxed	3816	3	CF-QHB21803.1_12328_relaxed	0.139	0.0001431	108	1	0.5782	0.3479
1264	12	CF-ABF50362.1_12327_relaxed	3816	3	CF-QHB21803.1_12328_relaxed	0.163	0.0004616	97	0.999	0.5924	0.3683
15382	1	CF-AKN80572.1_12370_relaxed	3816	3	CF-QHB21803.1_12328_relaxed	0.39	4.901e-10	347	1	0.7875	0.8395
722	20	CF-BAE72327.1_12353_relaxed	3816	3	CF-QHB21803.1_12328_relaxed	0.153	1.05e-05	159	1	0.6972	0.5638
8614	1	CF-QYC92761.1_12382_relaxed	3816	3	CF-QHB21803.1_12328_relaxed	0.423	4.103e-07	177	1	0.7748	0.4869
14369	1	CF-ABO37338.1_11891_relaxed	3816	3	CF-QHB21803.1_12328_relaxed	0.247	5.438e-11	204	1	0.6122	0.2689
411	37	CF-CCV02109.1_11943_relaxed	3816	3	CF-QHB21803.1_12328_relaxed	0.147	8.159e-06	182	1	0.715	0.4796
12777	1	CF-QDL57079.1_12344_relaxed	3816	3	CF-QHB21803.1_12328_relaxed	0.136	5.868e-07	200	1	0.7872	0.5881
1763	8	CF-CCV02403.1_11949_relaxed	3816	3	CF-QHB21803.1_12328_relaxed	0.116	6.187e-06	154	1	0.6665	0.4233
18145	1	CF-AHH82684.1_12333_relaxed	3816	3	CF-QHB21803.1_12328_relaxed	0.735	8.064e-07	162	1	0.803	0.5166
18048	1	CF-AFV50298.1_11893_relaxed	3816	3	CF-QHB21803.1_12328_relaxed	0.627	1.62e-05	166	1	0.7726	0.6625
5522	2	CF-CCV02493.1_11949_relaxed	3816	3	CF-QHB21803.1_12328_relaxed	0.168	6.803e-06	142	1	0.5944	0.4003
308	46	CF-CCU56201.1_12049_relaxed	3816	3	CF-QHB21803.1_12328_relaxed	0.169	1.13e-05	126	1	0.6063	0.3402
3099	4	CF-ASZ84988.1_11948_relaxed	3816	3	CF-QHB21803.1_12328_relaxed	0.189	0.0003077	114	1	0.7232	0.4027
15119	1	CF-AGR56801.1_12352_relaxed	3816	3	CF-QHB21803.1_12328_relaxed	0.324	3.024e-12	317	1	0.6791	0.5528
31	173	CF-CCU55568.1_12038_relaxed	3816	3	CF-QHB21803.1_12328_relaxed	0.217	1.584e-05	132	1	0.6827	0.3306
823	18	CF-CCU56190.1_12045_relaxed	3816	3	CF-QHB21803.1_12328_relaxed	0.142	0.0007998	73	0.956	0.4241	0.2805
3039	4	CF-AAY84000.1_12339_relaxed	3816	3	CF-QHB21803.1_12328_relaxed	0.211	1.674e-09	207	1	0.5525	0.3348
6854	1	CF-AKS26386.1_12060_relaxed	3816	3	CF-QHB21803.1_12328_relaxed	0.159	0.000101	96	0.999	0.5811	0.3433
3594	3	CF-BAO49368.1_12030_relaxed	3816	3	CF-QHB21803.1_12328_relaxed	0.137	0.0006941	125	1	0.6942	0.5936
2200	6	CF-QYC92744.1_12382_relaxed	3816	3	CF-QHB21803.1_12328_relaxed	0.651	4.011e-08	283	1	0.7736	0.8035
1419	10	CF-AAK81943.1_11950_relaxed	3816	3	CF-QHB21803.1_12328_relaxed	0.181	1.121e-05	176	1	0.7521	0.5137
13161	1	CF-CCU55687.1_12041_relaxed	3816	3	CF-QHB21803.1_12328_relaxed	0.208	0.0005375	98	0.999	0.6335	0.3719
8812	1	CF-AAK81965.1_11950_relaxed	3816	3	CF-QHB21803.1_12328_relaxed	0.175	0.0008046	132	1	0.6593	0.7087
1790	7	CF-AAC70308.1_12358_relaxed	411	37	CF-CCV02109.1_11943_relaxed	0.115	0.000665	99	0.999	0.6768	0.366
6061	2	CF-AHH82626.1_12333_relaxed	411	37	CF-CCV02109.1_11943_relaxed	0.245	1.764e-05	205	1	0.7687	0.831
444	34	CF-AJD80759.1_12338_relaxed	411	37	CF-CCV02109.1_11943_relaxed	0.144	0.0003966	82	0.988	0.4873	0.2547
11043	1	CF-AOT85506.1_12343_relaxed	411	37	CF-CCV02109.1_11943_relaxed	0.181	3.199e-06	189	1	0.7157	0.6211
8209	1	CF-CCV01937.1_11941_relaxed	411	37	CF-CCV02109.1_11943_relaxed	0.698	4.0350000000000004e-62	1904	1	0.8855	0.5635
11847	1	CF-AOT85593.1_12343_relaxed	411	37	CF-CCV02109.1_11943_relaxed	0.123	0.000383	91	0.997	0.5861	0.3455
9795	1	CF-CCV01681.1_11940_relaxed	411	37	CF-CCV02109.1_11943_relaxed	0.176	0.0002356	88	0.995	0.6325	0.2529
14852	1	CF-CCU55988.1_12045_relaxed	411	37	CF-CCV02109.1_11943_relaxed	0.157	1.122e-05	92	0.997	0.5341	0.2
1692	8	EF-AAC70300.1_12358_relaxed	411	37	CF-CCV02109.1_11943_relaxed	0.115	0.0002902	69	0.923	0.5136	0.1756
11511	1	CF-ATE87109.1_11947_relaxed	411	37	CF-CCV02109.1_11943_relaxed	0.301	7.497e-13	400	1	0.723	0.6361
11544	1	CF-ATE87063.1_11947_relaxed	411	37	CF-CCV02109.1_11943_relaxed	0.302	1.091e-08	300	1	0.8907	0.8296
547	27	CF-CCV02171.1_11943_relaxed	411	37	CF-CCV02109.1_11943_relaxed	0.201	1.278e-12	282	1	0.6195	0.3547
8561	1	CF-QYC92739.1_12382_relaxed	411	37	CF-CCV02109.1_11943_relaxed	0.157	5.017e-07	179	1	0.7391	0.451
10098	1	EF-AKC91631.1_12355_relaxed	411	37	CF-CCV02109.1_11943_relaxed	0.097	0.0004515	60	0.772	0.4339	0.1847
2335	5	CF-CCV02326.1_11942_relaxed	411	37	CF-CCV02109.1_11943_relaxed	0.646	1.921e-24	669	1	0.896	0.5729
2131	6	CF-ASZ85020.1_11948_relaxed	411	37	CF-CCV02109.1_11943_relaxed	0.319	1.073e-20	546	1	0.7074	0.5088
6570	2	CF-ASZ85033.1_11948_relaxed	411	37	CF-CCV02109.1_11943_relaxed	0.216	2.776e-08	311	1	0.7439	0.7596
8623	1	CF-QEI03664.1_12372_relaxed	411	37	CF-CCV02109.1_11943_relaxed	0.196	2.819e-05	167	1	0.6701	0.6568
8274	1	CF-AAM70207.1_12407_relaxed	411	37	CF-CCV02109.1_11943_relaxed	0.175	5.207e-05	127	1	0.5803	0.4216
2429	5	CF-QYC92708.1_12382_relaxed	411	37	CF-CCV02109.1_11943_relaxed	0.149	7.974e-06	132	1	0.6137	0.3673
18133	1	CF-AFV50391.1_11893_relaxed	411	37	CF-CCV02109.1_11943_relaxed	0.103	0.0003729	84	0.991	0.5367	0.2452
7330	1	CF-ABQ08931.1_12418_relaxed	411	37	CF-CCV02109.1_11943_relaxed	0.144	5.223e-05	114	1	0.6205	0.3638
7721	1	CF-ABQ51996.1_12410_relaxed	411	37	CF-CCV02109.1_11943_relaxed	0.165	0.0006949	82	0.988	0.5572	0.2901
4182	3	CF-ATE87077.1_11947_relaxed	411	37	CF-CCV02109.1_11943_relaxed	0.231	9.897e-18	390	1	0.6467	0.3633
4293	3	CF-CCU55915.1_12045_relaxed	411	37	CF-CCV02109.1_11943_relaxed	0.165	6.276e-08	144	1	0.5094	0.2334
57	118	CF-CCV02562.1_11949_relaxed	411	37	CF-CCV02109.1_11943_relaxed	0.355	2.233e-23	605	1	0.8043	0.4411
1264	12	CF-ABF50362.1_12327_relaxed	411	37	CF-CCV02109.1_11943_relaxed	0.145	0.000942	99	0.999	0.6431	0.3928
15382	1	CF-AKN80572.1_12370_relaxed	411	37	CF-CCV02109.1_11943_relaxed	0.163	0.0006931	139	1	0.677	0.7465
722	20	CF-BAE72327.1_12353_relaxed	411	37	CF-CCV02109.1_11943_relaxed	0.161	8.547e-05	118	1	0.6582	0.4347
6832	1	CF-AAC97850.1_12053_relaxed	411	37	CF-CCV02109.1_11943_relaxed	0.142	1.134e-06	116	1	0.4815	0.2899
8278	1	CF-CCV02254.1_11942_relaxed	411	37	CF-CCV02109.1_11943_relaxed	0.317	7.382e-07	258	1	0.7457	0.8632
8925	1	CF-AAL88891.1_12435_relaxed	411	37	CF-CCV02109.1_11943_relaxed	0.092	3.601e-05	80	0.984	0.4263	0.2021
12777	1	CF-QDL57079.1_12344_relaxed	411	37	CF-CCV02109.1_11943_relaxed	0.174	0.0001666	125	1	0.7047	0.5208
1763	8	CF-CCV02403.1_11949_relaxed	411	37	CF-CCV02109.1_11943_relaxed	0.32	2.583e-28	703	1	0.778	0.4519
1662	8	CF-CCV02449.1_11949_relaxed	411	37	CF-CCV02109.1_11943_relaxed	0.107	0.0004654	71	0.941	0.5001	0.2274
4720	2	CF-ATE87106.1_11947_relaxed	411	37	CF-CCV02109.1_11943_relaxed	0.147	0.0001841	138	1	0.6342	0.6121
17153	1	CF-AAC97760.1_12053_relaxed	411	37	CF-CCV02109.1_11943_relaxed	0.21	6.844e-06	180	1	0.6038	0.6237
5788	2	CF-CCU55644.1_12041_relaxed	411	37	CF-CCV02109.1_11943_relaxed	0.178	1.82e-06	183	1	0.6111	0.5223
5522	2	CF-CCV02493.1_11949_relaxed	411	37	CF-CCV02109.1_11943_relaxed	0.354	1.6769999999999999e-22	581	1	0.8129	0.4479
3675	3	CF-AHL67617.1_11939_relaxed	411	37	CF-CCV02109.1_11943_relaxed	0.163	7.081e-11	212	1	0.5448	0.3066
6524	2	CF-BAO49622.1_12030_relaxed	411	37	CF-CCV02109.1_11943_relaxed	0.192	1.08e-07	236	1	0.6991	0.5788
308	46	CF-CCU56201.1_12049_relaxed	411	37	CF-CCV02109.1_11943_relaxed	0.137	3.156e-09	188	1	0.6416	0.315
8194	1	CF-CCV02125.1_11943_relaxed	411	37	CF-CCV02109.1_11943_relaxed	0.438	1.364e-12	461	1	0.7735	0.8384
3099	4	CF-ASZ84988.1_11948_relaxed	411	37	CF-CCV02109.1_11943_relaxed	0.234	1.802e-07	154	1	0.6957	0.3053
15119	1	CF-AGR56801.1_12352_relaxed	411	37	CF-CCV02109.1_11943_relaxed	0.175	1.665e-06	162	1	0.6022	0.4905
31	173	CF-CCU55568.1_12038_relaxed	411	37	CF-CCV02109.1_11943_relaxed	0.176	1.192e-05	104	1	0.5886	0.2322
16137	1	CF-AAF44468.1_11979_relaxed	411	37	CF-CCV02109.1_11943_relaxed	0.176	0.0005138	72	0.949	0.586	0.1913
823	18	CF-CCU56190.1_12045_relaxed	411	37	CF-CCV02109.1_11943_relaxed	0.153	7.074e-10	192	1	0.5862	0.2952
11899	1	CF-ABQ08801.1_12418_relaxed	411	37	CF-CCV02109.1_11943_relaxed	0.226	0.0009514	106	1	0.5845	0.5033
10675	1	CF-CCU56218.1_12049_relaxed	411	37	CF-CCV02109.1_11943_relaxed	0.178	1.528e-09	194	1	0.574	0.3256
6854	1	CF-AKS26386.1_12060_relaxed	411	37	CF-CCV02109.1_11943_relaxed	0.133	0.0007534	89	0.996	0.6086	0.39
3816	3	CF-QHB21803.1_12328_relaxed	411	37	CF-CCV02109.1_11943_relaxed	0.16	4.109e-07	177	1	0.6943	0.4261
3594	3	CF-BAO49368.1_12030_relaxed	411	37	CF-CCV02109.1_11943_relaxed	0.224	9.295e-06	176	1	0.688	0.6446
327	43	CF-CCU55820.1_12041_relaxed	411	37	CF-CCV02109.1_11943_relaxed	0.19	8.251e-09	196	1	0.6027	0.3522
5750	2	CF-CCU55579.1_12041_relaxed	411	37	CF-CCV02109.1_11943_relaxed	0.148	3.571e-06	151	1	0.5881	0.3966
5550	2	CF-CCV02325.1_11942_relaxed	411	37	CF-CCV02109.1_11943_relaxed	0.623	1.5360000000000001e-28	676	1	0.8268	0.4167
1419	10	CF-AAK81943.1_11950_relaxed	411	37	CF-CCV02109.1_11943_relaxed	0.295	6.387e-18	431	1	0.7715	0.3967
14566	1	EF-AAM70223.1_12407_relaxed	411	37	CF-CCV02109.1_11943_relaxed	0.131	0.0002205	64	0.855	0.4606	0.1958
13161	1	CF-CCU55687.1_12041_relaxed	411	37	CF-CCV02109.1_11943_relaxed	0.135	0.0008205	75	0.967	0.5839	0.2553
8812	1	CF-AAK81965.1_11950_relaxed	411	37	CF-CCV02109.1_11943_relaxed	0.365	2.491e-10	339	1	0.7537	0.7936
1790	7	CF-AAC70308.1_12358_relaxed	444	34	CF-AJD80759.1_12338_relaxed	0.11	0.0005225	88	0.995	0.6186	0.3034
440	34	CF-AJP09062.1_11892_relaxed	444	34	CF-AJD80759.1_12338_relaxed	0.338	3.618e-42	1137	1	0.8048	0.448
4191	3	CF-ABO37298.1_11891_relaxed	444	34	CF-AJD80759.1_12338_relaxed	0.13	0.0006114	106	1	0.513	0.5675
2534	5	EF-ACH96143.1_12424_relaxed	444	34	CF-AJD80759.1_12338_relaxed	0.154	0.0003758	105	1	0.6469	0.3979
8209	1	CF-CCV01937.1_11941_relaxed	444	34	CF-AJD80759.1_12338_relaxed	0.132	0.0002583	82	0.988	0.5186	0.2287
14894	1	CF-AJD09295.1_12341_relaxed	444	34	CF-AJD80759.1_12338_relaxed	0.405	2.607e-13	460	1	0.8534	0.8171
15285	1	CF-AJP09144.1_11892_relaxed	444	34	CF-AJD80759.1_12338_relaxed	0.158	0.0001175	125	1	0.5011	0.619
6847	1	CF-AKS26373.1_12060_relaxed	444	34	CF-AJD80759.1_12338_relaxed	0.12	0.0001418	104	1	0.4509	0.4481
1794	7	CF-AXU41588.1_12322_relaxed	444	34	CF-AJD80759.1_12338_relaxed	0.142	7.794e-05	94	0.998	0.6143	0.2615
6294	2	EF-CCU55838.1_12041_relaxed	444	34	CF-AJD80759.1_12338_relaxed	0.19	6.832e-08	174	1	0.6479	0.3871
9904	1	CF-QHB21805.1_12328_relaxed	444	34	CF-AJD80759.1_12338_relaxed	0.446	0.0005916	136	1	0.8109	0.7816
15990	1	CF-BAC67345.1_12315_relaxed	444	34	CF-AJD80759.1_12338_relaxed	0.304	1.009e-10	233	1	0.6214	0.4507
11847	1	CF-AOT85593.1_12343_relaxed	444	34	CF-AJD80759.1_12338_relaxed	0.126	0.0002987	85	0.992	0.5613	0.3014
801	18	EF-AAG27319.1_12409_relaxed	444	34	CF-AJD80759.1_12338_relaxed	0.086	0.0002242	90	0.996	0.5271	0.3454
14852	1	CF-CCU55988.1_12045_relaxed	444	34	CF-AJD80759.1_12338_relaxed	0.117	9.259e-05	70	0.933	0.5167	0.1581
820	18	CF-AAM70217.1_12407_relaxed	444	34	CF-AJD80759.1_12338_relaxed	0.15	9.093e-05	116	1	0.5572	0.4343
17154	1	CF-AAC97764.1_12053_relaxed	444	34	CF-AJD80759.1_12338_relaxed	0.234	8.077e-06	189	1	0.7144	0.7714
8817	1	CF-CAL44680.1_11894_relaxed	444	34	CF-AJD80759.1_12338_relaxed	0.371	0.0001043	131	1	0.6093	0.6604
1692	8	EF-AAC70300.1_12358_relaxed	444	34	CF-AJD80759.1_12338_relaxed	0.15	1.632e-13	245	1	0.6494	0.2485
11457	1	CF-AAM70290.1_12407_relaxed	444	34	CF-AJD80759.1_12338_relaxed	0.181	0.0001175	122	1	0.4645	0.5104
18013	1	CF-AFV50354.1_11893_relaxed	444	34	CF-AJD80759.1_12338_relaxed	0.219	1.058e-13	342	1	0.5896	0.573
6522	2	CF-BAO49613.1_12030_relaxed	444	34	CF-AJD80759.1_12338_relaxed	0.174	1.214e-05	140	1	0.5716	0.4659
10098	1	EF-AKC91631.1_12355_relaxed	444	34	CF-AJD80759.1_12338_relaxed	0.086	7.446e-05	62	0.817	0.406	0.1591
11782	1	CF-AOT85515.1_12343_relaxed	444	34	CF-AJD80759.1_12338_relaxed	0.238	1.655e-07	214	1	0.6306	0.6266
2335	5	CF-CCV02326.1_11942_relaxed	444	34	CF-AJD80759.1_12338_relaxed	0.146	0.000211	126	1	0.6386	0.5825
3447	3	CF-AJP09004.1_11892_relaxed	444	34	CF-AJD80759.1_12338_relaxed	0.473	3.971e-12	398	1	0.7808	0.8496
12551	1	EF-ABO37339.1_11891_relaxed	444	34	CF-AJD80759.1_12338_relaxed	0.394	2.867e-15	527	1	0.8119	0.8829
4436	2	CF-AKS26394.1_12060_relaxed	444	34	CF-AJD80759.1_12338_relaxed	0.26	1.669e-07	233	1	0.6883	0.6962
16557	1	CF-AAY84001.1_12339_relaxed	444	34	CF-AJD80759.1_12338_relaxed	0.248	3.135e-09	211	1	0.6916	0.4212
6519	2	CF-ABO37308.1_11891_relaxed	444	34	CF-AJD80759.1_12338_relaxed	0.447	9.307e-28	1039	1	0.875	0.8372
1444	10	CF-AAC97846.1_12053_relaxed	444	34	CF-AJD80759.1_12338_relaxed	0.16	0.0003357	101	1	0.5429	0.4227
602	24	CF-APO13969.1_12408_relaxed	444	34	CF-AJD80759.1_12338_relaxed	0.169	1.166e-05	161	1	0.5338	0.5794
1194	12	CF-ABO37335.1_11891_relaxed	444	34	CF-AJD80759.1_12338_relaxed	0.179	2.284e-11	302	1	0.8082	0.472
8808	1	CF-CAL44669.1_11894_relaxed	444	34	CF-AJD80759.1_12338_relaxed	0.286	5.155e-06	155	1	0.8778	0.5043
2690	4	CF-AFV50419.1_11893_relaxed	444	34	CF-AJD80759.1_12338_relaxed	0.4	1.958e-14	468	1	0.726	0.8191
8274	1	CF-AAM70207.1_12407_relaxed	444	34	CF-AJD80759.1_12338_relaxed	0.222	6.609e-17	443	1	0.6872	0.5238
2429	5	CF-QYC92708.1_12382_relaxed	444	34	CF-AJD80759.1_12338_relaxed	0.3	1.878e-18	395	1	0.727	0.3592
18133	1	CF-AFV50391.1_11893_relaxed	444	34	CF-AJD80759.1_12338_relaxed	0.39	1.767e-43	1298	1	0.8479	0.5543
7721	1	CF-ABQ51996.1_12410_relaxed	444	34	CF-AJD80759.1_12338_relaxed	0.311	4.468e-30	883	1	0.8468	0.6057
4182	3	CF-ATE87077.1_11947_relaxed	444	34	CF-AJD80759.1_12338_relaxed	0.127	0.000847	66	0.887	0.4932	0.1926
13484	1	EF-AKS26472.1_12060_relaxed	444	34	CF-AJD80759.1_12338_relaxed	0.116	0.0004155	94	0.998	0.5143	0.4589
16719	1	CF-ABO37276.1_11891_relaxed	444	34	CF-AJD80759.1_12338_relaxed	0.321	5.758e-22	478	1	0.8508	0.3417
18080	1	CF-AFV50415.1_11893_relaxed	444	34	CF-AJD80759.1_12338_relaxed	0.312	6.05e-06	151	1	0.8337	0.4636
3510	3	EF-AXU41559.1_12322_relaxed	444	34	CF-AJD80759.1_12338_relaxed	0.217	5.92e-06	152	1	0.5234	0.5572
4424	2	CF-CCA61404.1_11896_relaxed	444	34	CF-AJD80759.1_12338_relaxed	0.148	0.0007468	135	1	0.6546	0.7062
393	38	CF-ABO37228.1_11891_relaxed	444	34	CF-AJD80759.1_12338_relaxed	0.241	3.991e-15	300	1	0.5657	0.4118
9896	1	CF-QHB21719.1_12328_relaxed	444	34	CF-AJD80759.1_12338_relaxed	0.131	4.126e-05	122	1	0.5307	0.4275
11264	1	CF-AAC70259.1_12358_relaxed	444	34	CF-AJD80759.1_12338_relaxed	0.163	0.000322	135	1	0.6486	0.6633
2424	5	CF-AFV50295.1_11893_relaxed	444	34	CF-AJD80759.1_12338_relaxed	0.175	4.591e-14	273	1	0.5939	0.3501
722	20	CF-BAE72327.1_12353_relaxed	444	34	CF-AJD80759.1_12338_relaxed	0.137	2.251e-05	135	1	0.6485	0.4815
8235	1	CF-CCV02099.1_11943_relaxed	444	34	CF-AJD80759.1_12338_relaxed	0.197	0.0007517	130	1	0.644	0.66
14369	1	CF-ABO37338.1_11891_relaxed	444	34	CF-AJD80759.1_12338_relaxed	0.292	1.742e-28	790	1	0.8182	0.5154
12777	1	CF-QDL57079.1_12344_relaxed	444	34	CF-AJD80759.1_12338_relaxed	0.122	0.0002024	111	1	0.5686	0.5211
1763	8	CF-CCV02403.1_11949_relaxed	444	34	CF-AJD80759.1_12338_relaxed	0.134	7.77e-05	111	1	0.5787	0.3526
3830	3	EF-AKS26474.1_12060_relaxed	444	34	CF-AJD80759.1_12338_relaxed	0.166	0.0003424	116	1	0.5365	0.6185
3068	4	EF-ABY65749.1_12367_relaxed	444	34	CF-AJD80759.1_12338_relaxed	0.13	1.131e-05	143	1	0.6356	0.4446
1662	8	CF-CCV02449.1_11949_relaxed	444	34	CF-AJD80759.1_12338_relaxed	0.135	5.629e-11	197	1	0.5552	0.3013
13179	1	CF-BAG74625.1_12351_relaxed	444	34	CF-AJD80759.1_12338_relaxed	0.404	4.225e-08	233	1	0.6691	0.6377
13481	1	EF-AKS26384.1_12060_relaxed	444	34	CF-AJD80759.1_12338_relaxed	0.145	0.0003063	95	0.998	0.4785	0.3997
2622	5	CF-ABO37351.1_11891_relaxed	444	34	CF-AJD80759.1_12338_relaxed	0.128	1.637e-07	155	1	0.557	0.3713
5684	2	CF-BAO49365.1_12030_relaxed	444	34	CF-AJD80759.1_12338_relaxed	0.18	0.0005108	113	1	0.5725	0.5612
12191	1	CF-AQQ80321.1_12389_relaxed	444	34	CF-AJD80759.1_12338_relaxed	0.196	1.002e-13	255	1	0.6703	0.2771
5522	2	CF-CCV02493.1_11949_relaxed	444	34	CF-AJD80759.1_12338_relaxed	0.127	0.0003891	84	0.991	0.5003	0.2905
3675	3	CF-AHL67617.1_11939_relaxed	444	34	CF-AJD80759.1_12338_relaxed	0.105	5.6e-07	101	1	0.4583	0.1786
308	46	CF-CCU56201.1_12049_relaxed	444	34	CF-AJD80759.1_12338_relaxed	0.097	2.139e-05	91	0.997	0.5074	0.2295
4992	2	EF-AKS26294.1_12060_relaxed	444	34	CF-AJD80759.1_12338_relaxed	0.186	5.904e-05	119	1	0.6393	0.4117
15119	1	CF-AGR56801.1_12352_relaxed	444	34	CF-AJD80759.1_12338_relaxed	0.156	0.0003583	88	0.995	0.4647	0.3801
10048	1	EF-AJD20095.1_12429_relaxed	444	34	CF-AJD80759.1_12338_relaxed	0.15	2.822e-05	113	1	0.4799	0.4255
10398	1	CF-ADD73776.1_12359_relaxed	444	34	CF-AJD80759.1_12338_relaxed	0.35	2.176e-10	290	1	0.8186	0.5383
3063	4	CF-AAC97848.1_12053_relaxed	444	34	CF-AJD80759.1_12338_relaxed	0.125	8.769e-07	109	1	0.5962	0.19
31	173	CF-CCU55568.1_12038_relaxed	444	34	CF-AJD80759.1_12338_relaxed	0.141	0.0002163	71	0.941	0.5183	0.1846
4903	2	CF-ABI35772.1_12345_relaxed	444	34	CF-AJD80759.1_12338_relaxed	0.181	1.001e-11	256	1	0.6848	0.3684
823	18	CF-CCU56190.1_12045_relaxed	444	34	CF-AJD80759.1_12338_relaxed	0.143	0.0003875	56	0.663	0.3557	0.1743
3039	4	CF-AAY84000.1_12339_relaxed	444	34	CF-AJD80759.1_12338_relaxed	0.692	7.402999999999999e-59	1955	1	0.866	0.6161
6905	1	CF-AKS26471.1_12060_relaxed	444	34	CF-AJD80759.1_12338_relaxed	0.166	1.405e-05	153	1	0.5644	0.6381
3640	3	EF-ABO37301.1_11891_relaxed	444	34	CF-AJD80759.1_12338_relaxed	0.158	9.983e-07	192	1	0.5933	0.6549
10163	1	EF-ADD73778.1_12359_relaxed	444	34	CF-AJD80759.1_12338_relaxed	0.174	6.958e-08	228	1	0.6703	0.6471
5891	2	EF-AKS26466.1_12060_relaxed	444	34	CF-AJD80759.1_12338_relaxed	0.147	0.0001696	103	1	0.6602	0.3538
3816	3	CF-QHB21803.1_12328_relaxed	444	34	CF-AJD80759.1_12338_relaxed	0.227	8.609e-11	209	1	0.66	0.3032
13805	1	CF-AAG02761.1_12039_relaxed	444	34	CF-AJD80759.1_12338_relaxed	0.206	7.089e-05	146	1	0.6314	0.6421
17137	1	CF-AAC97710.1_12053_relaxed	444	34	CF-AJD80759.1_12338_relaxed	0.216	1.318e-05	172	1	0.6771	0.6634
4546	2	CF-AMF83832.1_12394_relaxed	444	34	CF-AJD80759.1_12338_relaxed	0.209	6.539e-05	134	1	0.4945	0.588
14350	1	EF-APO13989.1_12408_relaxed	444	34	CF-AJD80759.1_12338_relaxed	0.154	7.268e-05	138	1	0.5616	0.6031
2828	4	CF-AAR28811.1_12356_relaxed	444	34	CF-AJD80759.1_12338_relaxed	0.298	2.291e-10	310	1	0.671	0.7372
208	61	CF-AKR17386.1_12384_relaxed	444	34	CF-AJD80759.1_12338_relaxed	0.144	2.107e-06	127	1	0.5918	0.3321
5779	2	EF-AJK91718.1_12411_relaxed	444	34	CF-AJD80759.1_12338_relaxed	0.133	7.044e-09	138	1	0.551	0.1932
2200	6	CF-QYC92744.1_12382_relaxed	444	34	CF-AJD80759.1_12338_relaxed	0.454	3.48e-19	630	1	0.8216	0.7982
1419	10	CF-AAK81943.1_11950_relaxed	444	34	CF-AJD80759.1_12338_relaxed	0.153	2.866e-06	110	1	0.5538	0.2306
1930	7	CF-AFV50362.1_11893_relaxed	444	34	CF-AJD80759.1_12338_relaxed	0.154	1.889e-05	153	1	0.5758	0.5643
7404	1	CF-AEN80114.1_52_relaxed	10307	1	CF-SCO83588.1_57_relaxed	0.441	0.0009869	72	0.949	0.5102	0.3743
16941	1	CF-AEQ32264.1_102_relaxed	4988	2	CF-AEV80472.1_99_relaxed	0.375	1.699e-08	246	1	0.7491	0.6421
13787	1	CF-AAF99228.1_109_relaxed	4988	2	CF-AEV80472.1_99_relaxed	0.157	1.168e-06	127	1	0.5264	0.295
16255	1	CF-AAM00755.1_104_relaxed	4988	2	CF-AEV80472.1_99_relaxed	0.361	1.567e-14	446	1	0.6185	0.7857
18023	1	CF-AFK83971.1_116_relaxed	4988	2	CF-AEV80472.1_99_relaxed	0.263	0.000385	118	1	0.6082	0.5765
10710	1	CF-AFX83437.1_110_relaxed	4988	2	CF-AEV80472.1_99_relaxed	0.093	0.0009577	71	0.941	0.4246	0.2955
16940	1	CF-AEQ32263.1_102_relaxed	4988	2	CF-AEV80472.1_99_relaxed	0.484	2.64e-09	319	1	0.8092	0.7093
14316	1	CF-AAR31669.1_100_relaxed	4988	2	CF-AEV80472.1_99_relaxed	0.339	4.356e-14	479	1	0.6824	0.8528
7650	1	CF-AGE11494.1_115_relaxed	4988	2	CF-AEV80472.1_99_relaxed	0.191	0.0008099	100	1	0.6141	0.5295
7447	1	CF-ADD10499.1_108_relaxed	4988	2	CF-AEV80472.1_99_relaxed	0.16	0.0009189	105	1	0.6477	0.5258
16941	1	CF-AEQ32264.1_102_relaxed	16255	1	CF-AAM00755.1_104_relaxed	0.309	1.217e-06	219	1	0.775	0.7473
13787	1	CF-AAF99228.1_109_relaxed	16255	1	CF-AAM00755.1_104_relaxed	0.126	1.888e-05	96	0.999	0.4743	0.2615
14316	1	CF-AAR31669.1_100_relaxed	16255	1	CF-AAM00755.1_104_relaxed	0.656	2.431e-25	862	1	0.766	0.8199
4988	2	CF-AEV80472.1_99_relaxed	16255	1	CF-AAM00755.1_104_relaxed	0.363	2.425e-14	503	1	0.7945	0.79
16941	1	CF-AEQ32264.1_102_relaxed	14316	1	CF-AAR31669.1_100_relaxed	0.315	5.274e-06	189	1	0.7269	0.7064
13787	1	CF-AAF99228.1_109_relaxed	14316	1	CF-AAR31669.1_100_relaxed	0.143	1.686e-05	95	0.998	0.4765	0.2505
16255	1	CF-AAM00755.1_104_relaxed	14316	1	CF-AAR31669.1_100_relaxed	0.593	6.833e-26	758	1	0.6435	0.7392
4988	2	CF-AEV80472.1_99_relaxed	14316	1	CF-AAR31669.1_100_relaxed	0.339	3.822e-14	511	1	0.7814	0.8528
16941	1	CF-AEQ32264.1_102_relaxed	7650	1	CF-AGE11494.1_115_relaxed	0.193	0.0006291	108	1	0.6817	0.4788
17171	1	CF-AEV80479.1_99_relaxed	7650	1	CF-AGE11494.1_115_relaxed	0.219	0.0003066	119	1	0.7299	0.4893
2330	5	CF-AFB76985.1_12016_relaxed	7650	1	CF-AGE11494.1_115_relaxed	0.29	2.341e-05	172	1	0.7801	0.6496
18679	1	CF-ASW27130.1_94_relaxed	7650	1	CF-AGE11494.1_115_relaxed	0.238	2.731e-05	133	1	0.6822	0.4804
5662	2	CF-AAG14290.1_54_relaxed	7650	1	CF-AGE11494.1_115_relaxed	0.184	0.0004558	112	1	0.6195	0.5422
17641	1	CF-ABD28860.1_158_relaxed	7650	1	CF-AGE11494.1_115_relaxed	0.222	0.0002605	125	1	0.676	0.5944
16944	1	CF-AEQ32271.1_102_relaxed	7650	1	CF-AGE11494.1_115_relaxed	0.239	8.333e-05	119	1	0.6043	0.4829
2378	5	CF-ABD28861.1_158_relaxed	7650	1	CF-AGE11494.1_115_relaxed	0.337	2.856e-07	213	1	0.796	0.6402
10627	1	CF-AFX83458.1_110_relaxed	7650	1	CF-AGE11494.1_115_relaxed	0.29	1.633e-06	210	1	0.8639	0.6486
4762	2	CF-AAR83629.1_11977_relaxed	7650	1	CF-AGE11494.1_115_relaxed	0.225	0.0001541	112	1	0.57	0.4917
2958	4	CF-AAD21341.1_161_relaxed	7650	1	CF-AGE11494.1_115_relaxed	0.281	2.845e-08	243	1	0.8289	0.6202
7447	1	CF-ADD10499.1_108_relaxed	7650	1	CF-AGE11494.1_115_relaxed	0.177	0.0008066	113	1	0.7044	0.5504
8553	1	EF-AAC55276.1_12002_relaxed	7650	1	CF-AGE11494.1_115_relaxed	0.103	0.0004975	123	1	0.6698	0.6069
4307	3	CF-AUD40220.1_11978_relaxed	7650	1	CF-AGE11494.1_115_relaxed	0.147	6.821e-05	131	1	0.629	0.5826
16941	1	CF-AEQ32264.1_102_relaxed	7447	1	CF-ADD10499.1_108_relaxed	0.155	0.0009829	105	1	0.6738	0.4968
13787	1	CF-AAF99228.1_109_relaxed	7447	1	CF-ADD10499.1_108_relaxed	0.201	0.0004057	117	1	0.6525	0.431
2378	5	CF-ABD28861.1_158_relaxed	7447	1	CF-ADD10499.1_108_relaxed	0.269	4.319e-06	175	1	0.7561	0.6143
10627	1	CF-AFX83458.1_110_relaxed	7447	1	CF-ADD10499.1_108_relaxed	0.25	0.0001673	145	1	0.7666	0.6322
7650	1	CF-AGE11494.1_115_relaxed	7447	1	CF-ADD10499.1_108_relaxed	0.179	0.0003876	119	1	0.7252	0.5562
2958	4	CF-AAD21341.1_161_relaxed	7447	1	CF-ADD10499.1_108_relaxed	0.269	0.0004913	113	1	0.6688	0.5333
16941	1	CF-AEQ32264.1_102_relaxed	2378	5	CF-ABD28861.1_158_relaxed	0.214	0.0009829	99	0.999	0.6307	0.4662
2330	5	CF-AFB76985.1_12016_relaxed	2378	5	CF-ABD28861.1_158_relaxed	0.209	1.815e-05	181	1	0.8223	0.6623
18679	1	CF-ASW27130.1_94_relaxed	2378	5	CF-ABD28861.1_158_relaxed	0.264	1.488e-07	196	1	0.6601	0.5945
17641	1	CF-ABD28860.1_158_relaxed	2378	5	CF-ABD28861.1_158_relaxed	0.29	2.636e-06	178	1	0.7186	0.6162
16944	1	CF-AEQ32271.1_102_relaxed	2378	5	CF-ABD28861.1_158_relaxed	0.183	0.0005998	101	1	0.6023	0.4679
10627	1	CF-AFX83458.1_110_relaxed	2378	5	CF-ABD28861.1_158_relaxed	0.204	0.0001293	156	1	0.8445	0.6367
4762	2	CF-AAR83629.1_11977_relaxed	2378	5	CF-ABD28861.1_158_relaxed	0.195	0.0001541	137	1	0.6943	0.5991
7650	1	CF-AGE11494.1_115_relaxed	2378	5	CF-ABD28861.1_158_relaxed	0.325	4.171e-07	200	1	0.748	0.6402
2958	4	CF-AAD21341.1_161_relaxed	2378	5	CF-ABD28861.1_158_relaxed	0.325	6.891e-07	210	1	0.8217	0.6362
7447	1	CF-ADD10499.1_108_relaxed	2378	5	CF-ABD28861.1_158_relaxed	0.269	1.963e-05	156	1	0.7033	0.6108
8553	1	EF-AAC55276.1_12002_relaxed	2378	5	CF-ABD28861.1_158_relaxed	0.241	0.000299	117	1	0.6306	0.5335
4307	3	CF-AUD40220.1_11978_relaxed	2378	5	CF-ABD28861.1_158_relaxed	0.191	0.0002239	118	1	0.6337	0.5566
3440	3	CF-AER23676.1_8647_relaxed	1599	9	CF-AAD14587.1_8655_relaxed	0.473	7.363e-18	429	1	0.5809	0.3923
17974	1	CF-AEV80949.1_107_relaxed	10554	1	CF-AEV80794.1_97_relaxed	0.504	1.202e-05	93	0.998	0.725	0.2256
7212	1	CF-AHA93369.1_58_relaxed	15231	1	CF-AIU39243.1_59_relaxed	0.457	3.4080000000000003e-32	1274	1	0.7758	0.9044
11674	1	CF-AAR86120.1_78_relaxed	15231	1	CF-AIU39243.1_59_relaxed	0.212	5.32e-17	577	1	0.6192	0.8106
1889	7	CF-ACH96146.1_12424_relaxed	15231	1	CF-AIU39243.1_59_relaxed	0.113	3.554e-05	111	1	0.3533	0.4603
2530	5	CF-QBB28618.1_12432_relaxed	15231	1	CF-AIU39243.1_59_relaxed	0.097	0.0006853	97	0.999	0.3465	0.4599
12924	1	CF-CCV02535.1_11949_relaxed	15231	1	CF-AIU39243.1_59_relaxed	0.189	0.0001163	113	1	0.4953	0.5006
2223	6	CF-AZQ20777.1_11907_relaxed	15231	1	CF-AIU39243.1_59_relaxed	0.174	1.381e-07	200	1	0.5407	0.5872
1550	9	CF-AHL67615.1_11939_relaxed	15231	1	CF-AIU39243.1_59_relaxed	0.117	0.0002531	102	1	0.3181	0.4873
3636	3	CF-ARD71366.1_53_relaxed	15231	1	CF-AIU39243.1_59_relaxed	0.193	2.473e-19	622	1	0.6446	0.7915
13550	1	EF-AKU37488.1_11909_relaxed	15231	1	CF-AIU39243.1_59_relaxed	0.135	1.53e-06	172	1	0.4981	0.5258
385	39	CF-AFV53377.1_77_relaxed	15231	1	CF-AIU39243.1_59_relaxed	0.208	5.051e-17	571	1	0.6266	0.7704
314	45	CF-AZY88413.1_11921_relaxed	15231	1	CF-AIU39243.1_59_relaxed	0.139	5.054e-08	222	1	0.4531	0.5636
7212	1	CF-AHA93369.1_58_relaxed	11674	1	CF-AAR86120.1_78_relaxed	0.231	3.567e-19	612	1	0.6286	0.6878
2223	6	CF-AZQ20777.1_11907_relaxed	11674	1	CF-AAR86120.1_78_relaxed	0.148	1.586e-05	112	1	0.4001	0.4277
3636	3	CF-ARD71366.1_53_relaxed	11674	1	CF-AAR86120.1_78_relaxed	0.344	4.098e-36	1152	1	0.7628	0.6974
13550	1	EF-AKU37488.1_11909_relaxed	11674	1	CF-AAR86120.1_78_relaxed	0.14	2.362e-05	139	1	0.4719	0.5001
15231	1	CF-AIU39243.1_59_relaxed	11674	1	CF-AAR86120.1_78_relaxed	0.221	2.982e-17	592	1	0.6799	0.7883
385	39	CF-AFV53377.1_77_relaxed	11674	1	CF-AAR86120.1_78_relaxed	0.902	7.933e-71	2825	1	0.887	0.8602
314	45	CF-AZY88413.1_11921_relaxed	11674	1	CF-AAR86120.1_78_relaxed	0.135	1.537e-05	135	1	0.3943	0.4417
7212	1	CF-AHA93369.1_58_relaxed	3636	3	CF-ARD71366.1_53_relaxed	0.228	8.282e-18	583	1	0.667	0.6757
11674	1	CF-AAR86120.1_78_relaxed	3636	3	CF-ARD71366.1_53_relaxed	0.352	7.084e-36	1155	1	0.7061	0.6912
2223	6	CF-AZQ20777.1_11907_relaxed	3636	3	CF-ARD71366.1_53_relaxed	0.152	4.706e-06	145	1	0.4645	0.5268
13550	1	EF-AKU37488.1_11909_relaxed	3636	3	CF-ARD71366.1_53_relaxed	0.146	6.876e-06	149	1	0.4539	0.5114
15231	1	CF-AIU39243.1_59_relaxed	3636	3	CF-ARD71366.1_53_relaxed	0.194	1.462e-18	637	1	0.6873	0.7891
385	39	CF-AFV53377.1_77_relaxed	3636	3	CF-ARD71366.1_53_relaxed	0.357	5.4799999999999994e-37	1258	1	0.7246	0.7401
314	45	CF-AZY88413.1_11921_relaxed	3636	3	CF-ARD71366.1_53_relaxed	0.176	2.52e-06	169	1	0.4225	0.5206
7212	1	CF-AHA93369.1_58_relaxed	385	39	CF-AFV53377.1_77_relaxed	0.238	4.987e-18	559	1	0.6321	0.6419
11674	1	CF-AAR86120.1_78_relaxed	385	39	CF-AFV53377.1_77_relaxed	0.902	6.978e-71	2781	1	0.8731	0.8602
2223	6	CF-AZQ20777.1_11907_relaxed	385	39	CF-AFV53377.1_77_relaxed	0.145	1.413e-05	128	1	0.4504	0.4817
3636	3	CF-ARD71366.1_53_relaxed	385	39	CF-AFV53377.1_77_relaxed	0.35	9.587e-39	1261	1	0.7662	0.726
13550	1	EF-AKU37488.1_11909_relaxed	385	39	CF-AFV53377.1_77_relaxed	0.136	4.039e-05	135	1	0.4712	0.5061
15231	1	CF-AIU39243.1_59_relaxed	385	39	CF-AFV53377.1_77_relaxed	0.21	9.817e-18	602	1	0.6864	0.7667
314	45	CF-AZY88413.1_11921_relaxed	385	39	CF-AFV53377.1_77_relaxed	0.126	0.0001139	137	1	0.4423	0.5312
7212	1	CF-AHA93369.1_58_relaxed	314	45	CF-AZY88413.1_11921_relaxed	0.162	2.386e-09	246	1	0.4836	0.532
9809	1	CF-AKR04270.1_12023_relaxed	314	45	CF-AZY88413.1_11921_relaxed	0.106	8.37e-05	127	1	0.393	0.4746
1889	7	CF-ACH96146.1_12424_relaxed	314	45	CF-AZY88413.1_11921_relaxed	0.101	1.412e-05	100	1	0.3296	0.3547
2530	5	CF-QBB28618.1_12432_relaxed	314	45	CF-AZY88413.1_11921_relaxed	0.136	6.322e-06	147	1	0.4056	0.4688
12924	1	CF-CCV02535.1_11949_relaxed	314	45	CF-AZY88413.1_11921_relaxed	0.331	5.689e-09	278	1	0.6976	0.7261
4963	2	EF-AAC97659.1_12053_relaxed	314	45	CF-AZY88413.1_11921_relaxed	0.123	2.198e-07	189	1	0.4577	0.5457
1523	9	CF-ACD03535.1_12419_relaxed	314	45	CF-AZY88413.1_11921_relaxed	0.12	1.065e-05	99	0.999	0.3365	0.3612
2223	6	CF-AZQ20777.1_11907_relaxed	314	45	CF-AZY88413.1_11921_relaxed	0.323	2.58e-28	993	1	0.798	0.8892
1550	9	CF-AHL67615.1_11939_relaxed	314	45	CF-AZY88413.1_11921_relaxed	0.139	2.423e-05	108	1	0.3223	0.3834
13550	1	EF-AKU37488.1_11909_relaxed	314	45	CF-AZY88413.1_11921_relaxed	0.335	7.355000000000001e-26	946	1	0.7477	0.8792
348	42	CF-ALA62460.1_11988_relaxed	314	45	CF-AZY88413.1_11921_relaxed	0.151	9.623e-08	174	1	0.4192	0.4611
15231	1	CF-AIU39243.1_59_relaxed	314	45	CF-AZY88413.1_11921_relaxed	0.145	8.5e-09	230	1	0.4835	0.5642
5543	2	CF-ASZ85113.1_11948_relaxed	314	45	CF-AZY88413.1_11921_relaxed	0.111	3.715e-05	94	0.998	0.3208	0.3571
7212	1	CF-AHA93369.1_58_relaxed	13550	1	EF-AKU37488.1_11909_relaxed	0.155	8.746e-08	199	1	0.472	0.4941
9809	1	CF-AKR04270.1_12023_relaxed	13550	1	EF-AKU37488.1_11909_relaxed	0.123	0.0001485	121	1	0.4292	0.4274
1889	7	CF-ACH96146.1_12424_relaxed	13550	1	EF-AKU37488.1_11909_relaxed	0.091	0.0001914	98	0.999	0.3936	0.4123
2530	5	CF-QBB28618.1_12432_relaxed	13550	1	EF-AKU37488.1_11909_relaxed	0.114	7.965e-07	182	1	0.4535	0.5044
12924	1	CF-CCV02535.1_11949_relaxed	13550	1	EF-AKU37488.1_11909_relaxed	0.338	1.903e-07	262	1	0.7372	0.8362
4963	2	EF-AAC97659.1_12053_relaxed	13550	1	EF-AKU37488.1_11909_relaxed	0.158	1.893e-09	242	1	0.4764	0.5587
2223	6	CF-AZQ20777.1_11907_relaxed	13550	1	EF-AKU37488.1_11909_relaxed	0.504	4.710999999999999e-41	1548	1	0.9124	0.9234
1550	9	CF-AHL67615.1_11939_relaxed	13550	1	EF-AKU37488.1_11909_relaxed	0.143	9.385e-06	126	1	0.3496	0.4268
348	42	CF-ALA62460.1_11988_relaxed	13550	1	EF-AKU37488.1_11909_relaxed	0.141	1.935e-06	167	1	0.4672	0.5195
15231	1	CF-AIU39243.1_59_relaxed	13550	1	EF-AKU37488.1_11909_relaxed	0.141	2.442e-06	168	1	0.4853	0.5242
314	45	CF-AZY88413.1_11921_relaxed	13550	1	EF-AKU37488.1_11909_relaxed	0.329	1.6289999999999998e-23	927	1	0.7215	0.869
5543	2	CF-ASZ85113.1_11948_relaxed	13550	1	EF-AKU37488.1_11909_relaxed	0.101	9.18e-06	114	1	0.355	0.4011
7212	1	CF-AHA93369.1_58_relaxed	2223	6	CF-AZQ20777.1_11907_relaxed	0.169	1.658e-06	183	1	0.4722	0.565
1889	7	CF-ACH96146.1_12424_relaxed	2223	6	CF-AZQ20777.1_11907_relaxed	0.105	0.0002511	97	0.999	0.3813	0.4322
2530	5	CF-QBB28618.1_12432_relaxed	2223	6	CF-AZQ20777.1_11907_relaxed	0.129	2.917e-05	150	1	0.4533	0.5261
12924	1	CF-CCV02535.1_11949_relaxed	2223	6	CF-AZQ20777.1_11907_relaxed	0.29	1.243e-06	239	1	0.7485	0.832
4963	2	EF-AAC97659.1_12053_relaxed	2223	6	CF-AZQ20777.1_11907_relaxed	0.113	5.28e-08	229	1	0.5138	0.6195
1523	9	CF-ACD03535.1_12419_relaxed	2223	6	CF-AZQ20777.1_11907_relaxed	0.094	0.0002908	103	1	0.4246	0.4901
1550	9	CF-AHL67615.1_11939_relaxed	2223	6	CF-AZQ20777.1_11907_relaxed	0.132	7.687e-06	135	1	0.3491	0.4829
13550	1	EF-AKU37488.1_11909_relaxed	2223	6	CF-AZQ20777.1_11907_relaxed	0.504	4.776e-38	1524	1	0.8813	0.9234
348	42	CF-ALA62460.1_11988_relaxed	2223	6	CF-AZQ20777.1_11907_relaxed	0.118	3.276e-06	179	1	0.4828	0.6152
15231	1	CF-AIU39243.1_59_relaxed	2223	6	CF-AZQ20777.1_11907_relaxed	0.158	8.478e-07	189	1	0.506	0.5665
314	45	CF-AZY88413.1_11921_relaxed	2223	6	CF-AZQ20777.1_11907_relaxed	0.323	8.63e-24	966	1	0.75	0.8876
5543	2	CF-ASZ85113.1_11948_relaxed	2223	6	CF-AZQ20777.1_11907_relaxed	0.109	3.52e-05	108	1	0.3522	0.4316
7212	1	CF-AHA93369.1_58_relaxed	2530	5	CF-QBB28618.1_12432_relaxed	0.129	4.961e-05	132	1	0.4096	0.5107
1889	7	CF-ACH96146.1_12424_relaxed	2530	5	CF-QBB28618.1_12432_relaxed	0.141	1.567e-15	384	1	0.5318	0.5428
1523	9	CF-ACD03535.1_12419_relaxed	2530	5	CF-QBB28618.1_12432_relaxed	0.163	1.661e-15	409	1	0.5614	0.6461
2223	6	CF-AZQ20777.1_11907_relaxed	2530	5	CF-QBB28618.1_12432_relaxed	0.126	3.691e-07	172	1	0.4882	0.5345
1550	9	CF-AHL67615.1_11939_relaxed	2530	5	CF-QBB28618.1_12432_relaxed	0.158	9.04e-08	184	1	0.3654	0.5268
13550	1	EF-AKU37488.1_11909_relaxed	2530	5	CF-QBB28618.1_12432_relaxed	0.109	2.469e-07	175	1	0.4787	0.4628
348	42	CF-ALA62460.1_11988_relaxed	2530	5	CF-QBB28618.1_12432_relaxed	0.133	4.263e-06	121	1	0.3903	0.3576
15231	1	CF-AIU39243.1_59_relaxed	2530	5	CF-QBB28618.1_12432_relaxed	0.1	0.0007399	95	0.998	0.3847	0.4603
314	45	CF-AZY88413.1_11921_relaxed	2530	5	CF-QBB28618.1_12432_relaxed	0.127	1.146e-05	133	1	0.3912	0.4165
5543	2	CF-ASZ85113.1_11948_relaxed	2530	5	CF-QBB28618.1_12432_relaxed	0.121	5.554e-08	176	1	0.3905	0.4995
7212	1	CF-AHA93369.1_58_relaxed	12924	1	CF-CCV02535.1_11949_relaxed	0.194	0.0008939	114	1	0.4279	0.5732
2223	6	CF-AZQ20777.1_11907_relaxed	12924	1	CF-CCV02535.1_11949_relaxed	0.29	2.351e-06	219	1	0.6203	0.832
13550	1	EF-AKU37488.1_11909_relaxed	12924	1	CF-CCV02535.1_11949_relaxed	0.338	2.617e-06	232	1	0.6027	0.8362
15231	1	CF-AIU39243.1_59_relaxed	12924	1	CF-CCV02535.1_11949_relaxed	0.19	0.0002855	111	1	0.4013	0.5171
314	45	CF-AZY88413.1_11921_relaxed	12924	1	CF-CCV02535.1_11949_relaxed	0.331	4.132e-07	254	1	0.5648	0.7261
7212	1	CF-AHA93369.1_58_relaxed	4963	2	EF-AAC97659.1_12053_relaxed	0.093	0.000144	104	1	0.3846	0.399
9809	1	CF-AKR04270.1_12023_relaxed	4963	2	EF-AAC97659.1_12053_relaxed	0.146	7.993e-10	231	1	0.4421	0.4194
1889	7	CF-ACH96146.1_12424_relaxed	4963	2	EF-AAC97659.1_12053_relaxed	0.11	0.0004819	75	0.967	0.3277	0.3305
2530	5	CF-QBB28618.1_12432_relaxed	4963	2	EF-AAC97659.1_12053_relaxed	0.125	0.0001809	96	0.999	0.3296	0.3836
1523	9	CF-ACD03535.1_12419_relaxed	4963	2	EF-AAC97659.1_12053_relaxed	0.122	0.0005144	64	0.855	0.2963	0.2999
2223	6	CF-AZQ20777.1_11907_relaxed	4963	2	EF-AAC97659.1_12053_relaxed	0.117	1.349e-09	250	1	0.5116	0.6462
1550	9	CF-AHL67615.1_11939_relaxed	4963	2	EF-AAC97659.1_12053_relaxed	0.126	8.494e-06	106	1	0.3046	0.3426
13550	1	EF-AKU37488.1_11909_relaxed	4963	2	EF-AAC97659.1_12053_relaxed	0.163	1.212e-10	264	1	0.4689	0.5659
348	42	CF-ALA62460.1_11988_relaxed	4963	2	EF-AAC97659.1_12053_relaxed	0.197	2.428e-16	392	1	0.5341	0.4823
15231	1	CF-AIU39243.1_59_relaxed	4963	2	EF-AAC97659.1_12053_relaxed	0.102	0.0008225	84	0.991	0.365	0.3925
314	45	CF-AZY88413.1_11921_relaxed	4963	2	EF-AAC97659.1_12053_relaxed	0.116	4.132e-07	170	1	0.4006	0.4602
5543	2	CF-ASZ85113.1_11948_relaxed	4963	2	EF-AAC97659.1_12053_relaxed	0.119	2.839e-05	117	1	0.3865	0.4467
7212	1	CF-AHA93369.1_58_relaxed	1889	7	CF-ACH96146.1_12424_relaxed	0.1	0.000397	95	0.998	0.3909	0.3825
2530	5	CF-QBB28618.1_12432_relaxed	1889	7	CF-ACH96146.1_12424_relaxed	0.145	1.228e-13	367	1	0.5175	0.5332
1523	9	CF-ACD03535.1_12419_relaxed	1889	7	CF-ACH96146.1_12424_relaxed	0.374	2.755e-41	1469	1	0.8104	0.8995
2223	6	CF-AZQ20777.1_11907_relaxed	1889	7	CF-ACH96146.1_12424_relaxed	0.109	2.378e-05	107	1	0.3991	0.4117
1550	9	CF-AHL67615.1_11939_relaxed	1889	7	CF-ACH96146.1_12424_relaxed	0.098	0.0002291	85	0.992	0.3053	0.3456
13550	1	EF-AKU37488.1_11909_relaxed	1889	7	CF-ACH96146.1_12424_relaxed	0.091	0.0001915	99	0.999	0.4051	0.3966
348	42	CF-ALA62460.1_11988_relaxed	1889	7	CF-ACH96146.1_12424_relaxed	0.102	0.0003553	96	0.999	0.4058	0.3961
15231	1	CF-AIU39243.1_59_relaxed	1889	7	CF-ACH96146.1_12424_relaxed	0.113	0.0001225	111	1	0.4009	0.4603
314	45	CF-AZY88413.1_11921_relaxed	1889	7	CF-ACH96146.1_12424_relaxed	0.103	0.0001139	99	0.999	0.3454	0.3569
5543	2	CF-ASZ85113.1_11948_relaxed	1889	7	CF-ACH96146.1_12424_relaxed	0.108	0.0001864	84	0.991	0.3233	0.3558
6061	2	CF-AHH82626.1_12333_relaxed	8623	1	CF-QEI03664.1_12372_relaxed	0.438	5.309e-12	434	1	0.831	0.8969
11043	1	CF-AOT85506.1_12343_relaxed	8623	1	CF-QEI03664.1_12372_relaxed	0.363	2.499e-11	327	1	0.7071	0.6709
8209	1	CF-CCV01937.1_11941_relaxed	8623	1	CF-QEI03664.1_12372_relaxed	0.19	0.0003576	135	1	0.6009	0.5577
10728	1	CF-CCU56245.1_12049_relaxed	8623	1	CF-QEI03664.1_12372_relaxed	0.12	0.0003806	100	1	0.4766	0.4659
14852	1	CF-CCU55988.1_12045_relaxed	8623	1	CF-QEI03664.1_12372_relaxed	0.22	0.0002306	120	1	0.5467	0.5001
1692	8	EF-AAC70300.1_12358_relaxed	8623	1	CF-QEI03664.1_12372_relaxed	0.168	0.0007115	122	1	0.6043	0.5404
8561	1	CF-QYC92739.1_12382_relaxed	8623	1	CF-QEI03664.1_12372_relaxed	0.541	3.515e-13	429	1	0.7866	0.8048
18013	1	CF-AFV50354.1_11893_relaxed	8623	1	CF-QEI03664.1_12372_relaxed	0.153	0.0007116	82	0.988	0.4038	0.4099
2335	5	CF-CCV02326.1_11942_relaxed	8623	1	CF-QEI03664.1_12372_relaxed	0.186	0.0001637	153	1	0.6765	0.7786
2429	5	CF-QYC92708.1_12382_relaxed	8623	1	CF-QEI03664.1_12372_relaxed	0.132	0.0001063	145	1	0.628	0.6077
57	118	CF-CCV02562.1_11949_relaxed	8623	1	CF-QEI03664.1_12372_relaxed	0.202	8.651e-05	156	1	0.6459	0.5946
15382	1	CF-AKN80572.1_12370_relaxed	8623	1	CF-QEI03664.1_12372_relaxed	0.52	1.488e-11	415	1	0.8272	0.8915
722	20	CF-BAE72327.1_12353_relaxed	8623	1	CF-QEI03664.1_12372_relaxed	0.144	0.0001719	120	1	0.5792	0.5635
3022	4	CF-CCU55952.1_12045_relaxed	8623	1	CF-QEI03664.1_12372_relaxed	0.155	0.0009758	98	0.999	0.5312	0.496
411	37	CF-CCV02109.1_11943_relaxed	8623	1	CF-QEI03664.1_12372_relaxed	0.196	0.0003147	159	1	0.6623	0.6568
12777	1	CF-QDL57079.1_12344_relaxed	8623	1	CF-QEI03664.1_12372_relaxed	0.155	0.0006514	111	1	0.5973	0.5982
1763	8	CF-CCV02403.1_11949_relaxed	8623	1	CF-QEI03664.1_12372_relaxed	0.18	2.322e-05	182	1	0.6723	0.6911
17354	1	CF-AIU41286.1_12380_relaxed	8623	1	CF-QEI03664.1_12372_relaxed	0.416	2.773e-05	136	1	0.5124	0.5963
5522	2	CF-CCV02493.1_11949_relaxed	8623	1	CF-QEI03664.1_12372_relaxed	0.161	0.0002926	138	1	0.6043	0.6187
308	46	CF-CCU56201.1_12049_relaxed	8623	1	CF-QEI03664.1_12372_relaxed	0.166	0.0001631	150	1	0.6518	0.6437
3099	4	CF-ASZ84988.1_11948_relaxed	8623	1	CF-QEI03664.1_12372_relaxed	0.188	0.0002274	138	1	0.669	0.6104
15119	1	CF-AGR56801.1_12352_relaxed	8623	1	CF-QEI03664.1_12372_relaxed	0.495	2.144e-14	490	1	0.819	0.8159
31	173	CF-CCU55568.1_12038_relaxed	8623	1	CF-QEI03664.1_12372_relaxed	0.232	0.0003408	117	1	0.5656	0.4825
3816	3	CF-QHB21803.1_12328_relaxed	8623	1	CF-QEI03664.1_12372_relaxed	0.383	6.389e-11	341	1	0.744	0.7006
3594	3	CF-BAO49368.1_12030_relaxed	8623	1	CF-QEI03664.1_12372_relaxed	0.138	0.000259	144	1	0.6886	0.6827
1419	10	CF-AAK81943.1_11950_relaxed	8623	1	CF-QEI03664.1_12372_relaxed	0.18	3.302e-05	185	1	0.6892	0.7109
14566	1	EF-AAM70223.1_12407_relaxed	8623	1	CF-QEI03664.1_12372_relaxed	0.116	0.0004884	108	1	0.5355	0.5375
8812	1	CF-AAK81965.1_11950_relaxed	8623	1	CF-QEI03664.1_12372_relaxed	0.158	8.367e-05	144	1	0.599	0.6566
6061	2	CF-AHH82626.1_12333_relaxed	11043	1	CF-AOT85506.1_12343_relaxed	0.339	2.337e-10	360	1	0.7904	0.8473
8209	1	CF-CCV01937.1_11941_relaxed	11043	1	CF-AOT85506.1_12343_relaxed	0.18	9.739e-05	170	1	0.7213	0.6034
10728	1	CF-CCU56245.1_12049_relaxed	11043	1	CF-AOT85506.1_12343_relaxed	0.153	0.0008191	96	0.999	0.4808	0.4819
14852	1	CF-CCU55988.1_12045_relaxed	11043	1	CF-AOT85506.1_12343_relaxed	0.158	1.188e-05	149	1	0.5735	0.4879
1678	8	CF-AKR17430.1_12405_relaxed	11043	1	CF-AOT85506.1_12343_relaxed	0.112	3.975e-05	132	1	0.5632	0.5662
1692	8	EF-AAC70300.1_12358_relaxed	11043	1	CF-AOT85506.1_12343_relaxed	0.159	2.34e-06	210	1	0.7406	0.5966
8561	1	CF-QYC92739.1_12382_relaxed	11043	1	CF-AOT85506.1_12343_relaxed	0.419	8.359e-13	388	1	0.787	0.6947
18200	1	CF-AHH82683.1_12333_relaxed	11043	1	CF-AOT85506.1_12343_relaxed	0.702	0.0009911	145	1	0.8613	0.8769
2335	5	CF-CCV02326.1_11942_relaxed	11043	1	CF-AOT85506.1_12343_relaxed	0.159	0.0002248	142	1	0.7289	0.6521
8623	1	CF-QEI03664.1_12372_relaxed	11043	1	CF-AOT85506.1_12343_relaxed	0.35	2.318e-11	329	1	0.7136	0.6478
2429	5	CF-QYC92708.1_12382_relaxed	11043	1	CF-AOT85506.1_12343_relaxed	0.202	1.545e-07	223	1	0.6977	0.593
7721	1	CF-ABQ51996.1_12410_relaxed	11043	1	CF-AOT85506.1_12343_relaxed	0.189	0.0009877	89	0.996	0.4361	0.4606
57	118	CF-CCV02562.1_11949_relaxed	11043	1	CF-AOT85506.1_12343_relaxed	0.14	0.0002801	140	1	0.6978	0.5315
15382	1	CF-AKN80572.1_12370_relaxed	11043	1	CF-AOT85506.1_12343_relaxed	0.397	5.541e-10	339	1	0.7652	0.8321
722	20	CF-BAE72327.1_12353_relaxed	11043	1	CF-AOT85506.1_12343_relaxed	0.145	5.561e-06	158	1	0.6808	0.5225
8614	1	CF-QYC92761.1_12382_relaxed	11043	1	CF-AOT85506.1_12343_relaxed	0.409	7.519e-07	140	1	0.7341	0.3406
14369	1	CF-ABO37338.1_11891_relaxed	11043	1	CF-AOT85506.1_12343_relaxed	0.2	0.0008214	95	0.998	0.4372	0.4736
411	37	CF-CCV02109.1_11943_relaxed	11043	1	CF-AOT85506.1_12343_relaxed	0.173	3.993e-05	189	1	0.7243	0.6282
12777	1	CF-QDL57079.1_12344_relaxed	11043	1	CF-AOT85506.1_12343_relaxed	0.176	8.928e-08	221	1	0.738	0.6395
1763	8	CF-CCV02403.1_11949_relaxed	11043	1	CF-AOT85506.1_12343_relaxed	0.164	6.553e-06	190	1	0.6937	0.6193
18048	1	CF-AFV50298.1_11893_relaxed	11043	1	CF-AOT85506.1_12343_relaxed	0.442	0.0002271	135	1	0.7642	0.6385
5522	2	CF-CCV02493.1_11949_relaxed	11043	1	CF-AOT85506.1_12343_relaxed	0.151	0.000233	159	1	0.7228	0.6657
308	46	CF-CCU56201.1_12049_relaxed	11043	1	CF-AOT85506.1_12343_relaxed	0.17	0.0001631	144	1	0.6893	0.5639
3099	4	CF-ASZ84988.1_11948_relaxed	11043	1	CF-AOT85506.1_12343_relaxed	0.172	0.0008103	113	1	0.6685	0.5028
15119	1	CF-AGR56801.1_12352_relaxed	11043	1	CF-AOT85506.1_12343_relaxed	0.375	3.212e-12	373	1	0.724	0.7208
31	173	CF-CCU55568.1_12038_relaxed	11043	1	CF-AOT85506.1_12343_relaxed	0.196	7.568e-06	145	1	0.5796	0.429
6854	1	CF-AKS26386.1_12060_relaxed	11043	1	CF-AOT85506.1_12343_relaxed	0.136	0.000181	103	1	0.6092	0.4115
3816	3	CF-QHB21803.1_12328_relaxed	11043	1	CF-AOT85506.1_12343_relaxed	0.59	1.803e-19	738	1	0.93	0.909
3594	3	CF-BAO49368.1_12030_relaxed	11043	1	CF-AOT85506.1_12343_relaxed	0.137	0.0002435	136	1	0.6952	0.5997
1419	10	CF-AAK81943.1_11950_relaxed	11043	1	CF-AOT85506.1_12343_relaxed	0.171	4.145e-05	165	1	0.6839	0.5859
13161	1	CF-CCU55687.1_12041_relaxed	11043	1	CF-AOT85506.1_12343_relaxed	0.174	7.314e-05	120	1	0.5729	0.455
8812	1	CF-AAK81965.1_11950_relaxed	11043	1	CF-AOT85506.1_12343_relaxed	0.159	0.0006299	129	1	0.6323	0.6789
6061	2	CF-AHH82626.1_12333_relaxed	15382	1	CF-AKN80572.1_12370_relaxed	0.4	3.171e-10	341	1	0.7771	0.7917
11043	1	CF-AOT85506.1_12343_relaxed	15382	1	CF-AKN80572.1_12370_relaxed	0.406	5.343e-10	331	1	0.7272	0.8317
8561	1	CF-QYC92739.1_12382_relaxed	15382	1	CF-AKN80572.1_12370_relaxed	0.552	1.336e-10	370	1	0.791	0.88
8623	1	CF-QEI03664.1_12372_relaxed	15382	1	CF-AKN80572.1_12370_relaxed	0.547	3.757e-11	397	1	0.7844	0.8879
1763	8	CF-CCV02403.1_11949_relaxed	15382	1	CF-AKN80572.1_12370_relaxed	0.16	0.00026	150	1	0.6137	0.7244
17354	1	CF-AIU41286.1_12380_relaxed	15382	1	CF-AKN80572.1_12370_relaxed	0.43	0.0002717	126	1	0.544	0.672
308	46	CF-CCU56201.1_12049_relaxed	15382	1	CF-AKN80572.1_12370_relaxed	0.176	0.0009303	136	1	0.641	0.7165
15119	1	CF-AGR56801.1_12352_relaxed	15382	1	CF-AKN80572.1_12370_relaxed	0.539	3.412e-12	438	1	0.8042	0.8967
6854	1	CF-AKS26386.1_12060_relaxed	15382	1	CF-AKN80572.1_12370_relaxed	0.161	0.0008039	107	1	0.5625	0.6082
3816	3	CF-QHB21803.1_12328_relaxed	15382	1	CF-AKN80572.1_12370_relaxed	0.39	9.935e-10	339	1	0.7548	0.8395
8812	1	CF-AAK81965.1_11950_relaxed	15382	1	CF-AKN80572.1_12370_relaxed	0.15	0.0008046	128	1	0.6147	0.7133
6061	2	CF-AHH82626.1_12333_relaxed	8812	1	CF-AAK81965.1_11950_relaxed	0.217	1.151e-05	181	1	0.6841	0.6939
11043	1	CF-AOT85506.1_12343_relaxed	8812	1	CF-AAK81965.1_11950_relaxed	0.159	0.0002798	140	1	0.6379	0.6914
8209	1	CF-CCV01937.1_11941_relaxed	8812	1	CF-AAK81965.1_11950_relaxed	0.362	1.38e-09	358	1	0.7492	0.7973
14852	1	CF-CCU55988.1_12045_relaxed	8812	1	CF-AAK81965.1_11950_relaxed	0.157	0.000364	123	1	0.557	0.5543
8561	1	CF-QYC92739.1_12382_relaxed	8812	1	CF-AAK81965.1_11950_relaxed	0.182	1.708e-05	182	1	0.6825	0.7587
2335	5	CF-CCV02326.1_11942_relaxed	8812	1	CF-AAK81965.1_11950_relaxed	0.357	4.711e-10	307	1	0.7245	0.7638
8623	1	CF-QEI03664.1_12372_relaxed	8812	1	CF-AAK81965.1_11950_relaxed	0.158	6.565e-05	150	1	0.6101	0.6566
2429	5	CF-QYC92708.1_12382_relaxed	8812	1	CF-AAK81965.1_11950_relaxed	0.169	0.000388	130	1	0.5983	0.6248
57	118	CF-CCV02562.1_11949_relaxed	8812	1	CF-AAK81965.1_11950_relaxed	0.464	1.701e-11	426	1	0.7941	0.8235
15382	1	CF-AKN80572.1_12370_relaxed	8812	1	CF-AAK81965.1_11950_relaxed	0.148	0.0004244	138	1	0.6455	0.7113
722	20	CF-BAE72327.1_12353_relaxed	8812	1	CF-AAK81965.1_11950_relaxed	0.16	7.527e-05	130	1	0.5574	0.6106
411	37	CF-CCV02109.1_11943_relaxed	8812	1	CF-AAK81965.1_11950_relaxed	0.37	3.992e-09	348	1	0.7429	0.7878
1763	8	CF-CCV02403.1_11949_relaxed	8812	1	CF-AAK81965.1_11950_relaxed	0.748	1.13e-18	705	1	0.8682	0.8941
5522	2	CF-CCV02493.1_11949_relaxed	8812	1	CF-AAK81965.1_11950_relaxed	0.433	2.895e-11	393	1	0.7666	0.7798
308	46	CF-CCU56201.1_12049_relaxed	8812	1	CF-AAK81965.1_11950_relaxed	0.203	7.386e-07	234	1	0.7086	0.7365
15119	1	CF-AGR56801.1_12352_relaxed	8812	1	CF-AAK81965.1_11950_relaxed	0.172	2.231e-05	172	1	0.6526	0.6974
12945	1	CF-CCV02560.1_11949_relaxed	8812	1	CF-AAK81965.1_11950_relaxed	0.611	3.85e-05	155	1	0.6499	0.7559
31	173	CF-CCU55568.1_12038_relaxed	8812	1	CF-AAK81965.1_11950_relaxed	0.172	0.0007551	117	1	0.5414	0.577
3816	3	CF-QHB21803.1_12328_relaxed	8812	1	CF-AAK81965.1_11950_relaxed	0.175	0.0002033	152	1	0.6643	0.7087
3594	3	CF-BAO49368.1_12030_relaxed	8812	1	CF-AAK81965.1_11950_relaxed	0.205	5.019e-06	204	1	0.7083	0.7839
1419	10	CF-AAK81943.1_11950_relaxed	8812	1	CF-AAK81965.1_11950_relaxed	0.325	1.493e-09	325	1	0.7284	0.7461
13161	1	CF-CCU55687.1_12041_relaxed	8812	1	CF-AAK81965.1_11950_relaxed	0.167	0.000312	107	1	0.5023	0.5127
6061	2	CF-AHH82626.1_12333_relaxed	17354	1	CF-AIU41286.1_12380_relaxed	0.511	1.631e-06	176	1	0.6014	0.5914
11043	1	CF-AOT85506.1_12343_relaxed	17354	1	CF-AIU41286.1_12380_relaxed	0.325	0.0009524	101	1	0.534	0.5243
8561	1	CF-QYC92739.1_12382_relaxed	17354	1	CF-AIU41286.1_12380_relaxed	0.476	7.638e-06	163	1	0.6229	0.6042
8623	1	CF-QEI03664.1_12372_relaxed	17354	1	CF-AIU41286.1_12380_relaxed	0.336	2.352e-05	125	1	0.5613	0.4323
15382	1	CF-AKN80572.1_12370_relaxed	17354	1	CF-AIU41286.1_12380_relaxed	0.43	0.0002162	135	1	0.5888	0.672
15119	1	CF-AGR56801.1_12352_relaxed	17354	1	CF-AIU41286.1_12380_relaxed	0.5	1.861e-05	167	1	0.6332	0.6567
3816	3	CF-QHB21803.1_12328_relaxed	17354	1	CF-AIU41286.1_12380_relaxed	0.404	0.0006703	101	1	0.5056	0.5016
6061	2	CF-AHH82626.1_12333_relaxed	3594	3	CF-BAO49368.1_12030_relaxed	0.227	0.0001688	173	1	0.7419	0.8388
11043	1	CF-AOT85506.1_12343_relaxed	3594	3	CF-BAO49368.1_12030_relaxed	0.15	9.877e-05	145	1	0.6495	0.6268
8209	1	CF-CCV01937.1_11941_relaxed	3594	3	CF-BAO49368.1_12030_relaxed	0.238	2.652e-05	200	1	0.7166	0.7032
8561	1	CF-QYC92739.1_12382_relaxed	3594	3	CF-BAO49368.1_12030_relaxed	0.141	8.022e-05	157	1	0.7119	0.6666
2335	5	CF-CCV02326.1_11942_relaxed	3594	3	CF-BAO49368.1_12030_relaxed	0.195	1.377e-05	180	1	0.7482	0.694
8623	1	CF-QEI03664.1_12372_relaxed	3594	3	CF-BAO49368.1_12030_relaxed	0.143	0.0001624	137	1	0.6217	0.6122
2429	5	CF-QYC92708.1_12382_relaxed	3594	3	CF-BAO49368.1_12030_relaxed	0.15	0.0005523	102	1	0.5673	0.4244
57	118	CF-CCV02562.1_11949_relaxed	3594	3	CF-BAO49368.1_12030_relaxed	0.142	0.0006856	144	1	0.7043	0.645
1264	12	CF-ABF50362.1_12327_relaxed	3594	3	CF-BAO49368.1_12030_relaxed	0.139	0.0003429	132	1	0.6099	0.6266
722	20	CF-BAE72327.1_12353_relaxed	3594	3	CF-BAO49368.1_12030_relaxed	0.12	0.0001034	118	1	0.5825	0.5006
3022	4	CF-CCU55952.1_12045_relaxed	3594	3	CF-BAO49368.1_12030_relaxed	0.142	0.0002251	115	1	0.5927	0.486
411	37	CF-CCV02109.1_11943_relaxed	3594	3	CF-BAO49368.1_12030_relaxed	0.224	3.407e-05	188	1	0.6799	0.6487
1763	8	CF-CCV02403.1_11949_relaxed	3594	3	CF-BAO49368.1_12030_relaxed	0.188	3.897e-05	172	1	0.6678	0.6629
5522	2	CF-CCV02493.1_11949_relaxed	3594	3	CF-BAO49368.1_12030_relaxed	0.137	0.000436	144	1	0.6764	0.6414
308	46	CF-CCU56201.1_12049_relaxed	3594	3	CF-BAO49368.1_12030_relaxed	0.31	4.299e-08	269	1	0.7586	0.6865
15119	1	CF-AGR56801.1_12352_relaxed	3594	3	CF-BAO49368.1_12030_relaxed	0.145	0.0001449	141	1	0.6232	0.6362
6854	1	CF-AKS26386.1_12060_relaxed	3594	3	CF-BAO49368.1_12030_relaxed	0.166	0.0004203	111	1	0.5872	0.568
3816	3	CF-QHB21803.1_12328_relaxed	3594	3	CF-BAO49368.1_12030_relaxed	0.139	0.0004974	129	1	0.6557	0.5935
11811	1	CF-ABQ08776.1_12418_relaxed	3594	3	CF-BAO49368.1_12030_relaxed	0.112	0.0008701	115	1	0.5394	0.567
1419	10	CF-AAK81943.1_11950_relaxed	3594	3	CF-BAO49368.1_12030_relaxed	0.175	0.0001221	168	1	0.7151	0.6743
3831	3	CF-ACO53581.1_12348_relaxed	3594	3	CF-BAO49368.1_12030_relaxed	0.117	0.0009408	98	0.999	0.572	0.488
8812	1	CF-AAK81965.1_11950_relaxed	3594	3	CF-BAO49368.1_12030_relaxed	0.205	6.812e-06	201	1	0.698	0.7869
6061	2	CF-AHH82626.1_12333_relaxed	57	118	CF-CCV02562.1_11949_relaxed	0.238	4.684e-05	171	1	0.6897	0.7332
17935	1	CF-ACD03512.1_12419_relaxed	57	118	CF-CCV02562.1_11949_relaxed	0.157	0.0006767	140	1	0.6223	0.6808
11043	1	CF-AOT85506.1_12343_relaxed	57	118	CF-CCV02562.1_11949_relaxed	0.14	6.433e-05	140	1	0.6689	0.5315
8209	1	CF-CCV01937.1_11941_relaxed	57	118	CF-CCV02562.1_11949_relaxed	0.359	6.222e-25	736	1	0.7365	0.5914
9795	1	CF-CCV01681.1_11940_relaxed	57	118	CF-CCV02562.1_11949_relaxed	0.195	0.0001228	113	1	0.6812	0.3489
14852	1	CF-CCU55988.1_12045_relaxed	57	118	CF-CCV02562.1_11949_relaxed	0.164	0.0001038	81	0.986	0.4957	0.2241
11511	1	CF-ATE87109.1_11947_relaxed	57	118	CF-CCV02562.1_11949_relaxed	0.234	6.597e-08	263	1	0.6488	0.7208
11544	1	CF-ATE87063.1_11947_relaxed	57	118	CF-CCV02562.1_11949_relaxed	0.283	1.045e-06	235	1	0.8734	0.8125
547	27	CF-CCV02171.1_11943_relaxed	57	118	CF-CCV02562.1_11949_relaxed	0.218	3.773e-14	372	1	0.7095	0.4376
8561	1	CF-QYC92739.1_12382_relaxed	57	118	CF-CCV02562.1_11949_relaxed	0.135	4.114e-06	170	1	0.7317	0.5189
2335	5	CF-CCV02326.1_11942_relaxed	57	118	CF-CCV02562.1_11949_relaxed	0.422	7.66e-16	410	1	0.8271	0.5251
2131	6	CF-ASZ85020.1_11948_relaxed	57	118	CF-CCV02562.1_11949_relaxed	0.241	5.428e-09	300	1	0.6852	0.7208
6570	2	CF-ASZ85033.1_11948_relaxed	57	118	CF-CCV02562.1_11949_relaxed	0.237	1.454e-06	217	1	0.6718	0.6107
8623	1	CF-QEI03664.1_12372_relaxed	57	118	CF-CCV02562.1_11949_relaxed	0.198	3.379e-05	150	1	0.6283	0.5832
2429	5	CF-QYC92708.1_12382_relaxed	57	118	CF-CCV02562.1_11949_relaxed	0.139	5.562e-05	98	0.999	0.5431	0.2909
18133	1	CF-AFV50391.1_11893_relaxed	57	118	CF-CCV02562.1_11949_relaxed	0.13	0.0007572	72	0.949	0.4912	0.223
7330	1	CF-ABQ08931.1_12418_relaxed	57	118	CF-CCV02562.1_11949_relaxed	0.14	0.0005547	76	0.971	0.5249	0.2757
4182	3	CF-ATE87077.1_11947_relaxed	57	118	CF-CCV02562.1_11949_relaxed	0.215	3.862e-17	432	1	0.6857	0.4474
4293	3	CF-CCU55915.1_12045_relaxed	57	118	CF-CCV02562.1_11949_relaxed	0.18	3.973e-08	178	1	0.5704	0.3029
722	20	CF-BAE72327.1_12353_relaxed	57	118	CF-CCV02562.1_11949_relaxed	0.143	3.511e-05	130	1	0.675	0.4553
6832	1	CF-AAC97850.1_12053_relaxed	57	118	CF-CCV02562.1_11949_relaxed	0.183	0.0001504	100	1	0.4664	0.4091
8278	1	CF-CCV02254.1_11942_relaxed	57	118	CF-CCV02562.1_11949_relaxed	0.254	4.704e-08	241	1	0.6696	0.6411
8925	1	CF-AAL88891.1_12435_relaxed	57	118	CF-CCV02562.1_11949_relaxed	0.133	0.0001017	78	0.978	0.431	0.2183
411	37	CF-CCV02109.1_11943_relaxed	57	118	CF-CCV02562.1_11949_relaxed	0.355	2.287e-22	602	1	0.7747	0.4411
12777	1	CF-QDL57079.1_12344_relaxed	57	118	CF-CCV02562.1_11949_relaxed	0.151	0.0002305	117	1	0.6468	0.5252
1763	8	CF-CCV02403.1_11949_relaxed	57	118	CF-CCV02562.1_11949_relaxed	0.344	2.5889999999999996e-29	769	1	0.8296	0.4742
442	34	CF-ATU83403.1_12444_relaxed	57	118	CF-CCV02562.1_11949_relaxed	0.111	0.0004161	66	0.887	0.3897	0.2158
1662	8	CF-CCV02449.1_11949_relaxed	57	118	CF-CCV02562.1_11949_relaxed	0.139	0.0001015	90	0.996	0.5342	0.2721
4720	2	CF-ATE87106.1_11947_relaxed	57	118	CF-CCV02562.1_11949_relaxed	0.216	7.505e-05	136	1	0.6144	0.5332
17153	1	CF-AAC97760.1_12053_relaxed	57	118	CF-CCV02562.1_11949_relaxed	0.193	5.776e-06	201	1	0.6609	0.6949
5788	2	CF-CCU55644.1_12041_relaxed	57	118	CF-CCV02562.1_11949_relaxed	0.257	4.436e-08	288	1	0.7272	0.7461
5522	2	CF-CCV02493.1_11949_relaxed	57	118	CF-CCV02562.1_11949_relaxed	0.721	2.086e-39	1119	1	0.9065	0.51
3675	3	CF-AHL67617.1_11939_relaxed	57	118	CF-CCV02562.1_11949_relaxed	0.202	1.126e-11	276	1	0.6224	0.3996
6524	2	CF-BAO49622.1_12030_relaxed	57	118	CF-CCV02562.1_11949_relaxed	0.223	2.528e-08	260	1	0.7112	0.6003
308	46	CF-CCU56201.1_12049_relaxed	57	118	CF-CCV02562.1_11949_relaxed	0.131	4.299e-08	174	1	0.6543	0.3333
8194	1	CF-CCV02125.1_11943_relaxed	57	118	CF-CCV02562.1_11949_relaxed	0.39	4.749e-14	533	1	0.8008	0.8878
3099	4	CF-ASZ84988.1_11948_relaxed	57	118	CF-CCV02562.1_11949_relaxed	0.197	8.664e-06	122	1	0.6982	0.2944
15119	1	CF-AGR56801.1_12352_relaxed	57	118	CF-CCV02562.1_11949_relaxed	0.213	1.995e-06	163	1	0.6039	0.5049
31	173	CF-CCU55568.1_12038_relaxed	57	118	CF-CCV02562.1_11949_relaxed	0.174	2.496e-05	95	0.998	0.5493	0.2278
823	18	CF-CCU56190.1_12045_relaxed	57	118	CF-CCV02562.1_11949_relaxed	0.184	1.105e-09	217	1	0.6106	0.3749
11899	1	CF-ABQ08801.1_12418_relaxed	57	118	CF-CCV02562.1_11949_relaxed	0.216	0.0005575	114	1	0.5754	0.5348
10675	1	CF-CCU56218.1_12049_relaxed	57	118	CF-CCV02562.1_11949_relaxed	0.169	4.16e-09	188	1	0.5687	0.3333
3816	3	CF-QHB21803.1_12328_relaxed	57	118	CF-CCV02562.1_11949_relaxed	0.14	2.839e-05	123	1	0.6493	0.361
3594	3	CF-BAO49368.1_12030_relaxed	57	118	CF-CCV02562.1_11949_relaxed	0.147	0.0006526	128	1	0.6883	0.6228
327	43	CF-CCU55820.1_12041_relaxed	57	118	CF-CCV02562.1_11949_relaxed	0.184	5.972e-10	251	1	0.6431	0.4355
5750	2	CF-CCU55579.1_12041_relaxed	57	118	CF-CCV02562.1_11949_relaxed	0.146	7.234e-07	151	1	0.5415	0.3584
1419	10	CF-AAK81943.1_11950_relaxed	57	118	CF-CCV02562.1_11949_relaxed	0.219	1.537e-10	234	1	0.6249	0.3814
13161	1	CF-CCU55687.1_12041_relaxed	57	118	CF-CCV02562.1_11949_relaxed	0.174	0.0002602	99	0.999	0.6137	0.3522
8812	1	CF-AAK81965.1_11950_relaxed	57	118	CF-CCV02562.1_11949_relaxed	0.464	4.395e-12	404	1	0.7802	0.8235
6061	2	CF-AHH82626.1_12333_relaxed	5522	2	CF-CCV02493.1_11949_relaxed	0.259	4.407e-05	170	1	0.664	0.7451
11043	1	CF-AOT85506.1_12343_relaxed	5522	2	CF-CCV02493.1_11949_relaxed	0.158	6.839e-05	161	1	0.708	0.6702
8209	1	CF-CCV01937.1_11941_relaxed	5522	2	CF-CCV02493.1_11949_relaxed	0.347	5.446e-22	588	1	0.7355	0.4802
9795	1	CF-CCV01681.1_11940_relaxed	5522	2	CF-CCV02493.1_11949_relaxed	0.17	9.685e-05	118	1	0.6715	0.3757
14852	1	CF-CCU55988.1_12045_relaxed	5522	2	CF-CCV02493.1_11949_relaxed	0.163	4.166e-05	97	0.999	0.5446	0.2564
11511	1	CF-ATE87109.1_11947_relaxed	5522	2	CF-CCV02493.1_11949_relaxed	0.239	1.105e-06	233	1	0.6767	0.7252
11544	1	CF-ATE87063.1_11947_relaxed	5522	2	CF-CCV02493.1_11949_relaxed	0.271	1.116e-06	239	1	0.8709	0.8487
547	27	CF-CCV02171.1_11943_relaxed	5522	2	CF-CCV02493.1_11949_relaxed	0.218	8.278e-12	297	1	0.6515	0.4237
8561	1	CF-QYC92739.1_12382_relaxed	5522	2	CF-CCV02493.1_11949_relaxed	0.129	3.019e-06	166	1	0.7519	0.4639
10098	1	EF-AKC91631.1_12355_relaxed	5522	2	CF-CCV02493.1_11949_relaxed	0.109	0.000762	63	0.837	0.4154	0.2344
2335	5	CF-CCV02326.1_11942_relaxed	5522	2	CF-CCV02493.1_11949_relaxed	0.385	5.676e-17	455	1	0.8525	0.5529
2131	6	CF-ASZ85020.1_11948_relaxed	5522	2	CF-CCV02493.1_11949_relaxed	0.241	1.68e-06	225	1	0.6447	0.7498
6570	2	CF-ASZ85033.1_11948_relaxed	5522	2	CF-CCV02493.1_11949_relaxed	0.248	1.11e-05	210	1	0.7202	0.672
8623	1	CF-QEI03664.1_12372_relaxed	5522	2	CF-CCV02493.1_11949_relaxed	0.148	5.156e-05	132	1	0.5919	0.5077
8274	1	CF-AAM70207.1_12407_relaxed	5522	2	CF-CCV02493.1_11949_relaxed	0.157	0.0008926	97	0.999	0.5431	0.4098
2429	5	CF-QYC92708.1_12382_relaxed	5522	2	CF-CCV02493.1_11949_relaxed	0.106	6.637e-05	96	0.999	0.5847	0.2694
18133	1	CF-AFV50391.1_11893_relaxed	5522	2	CF-CCV02493.1_11949_relaxed	0.128	0.000284	88	0.995	0.5188	0.2686
7330	1	CF-ABQ08931.1_12418_relaxed	5522	2	CF-CCV02493.1_11949_relaxed	0.154	0.0002849	92	0.997	0.5688	0.3306
4182	3	CF-ATE87077.1_11947_relaxed	5522	2	CF-CCV02493.1_11949_relaxed	0.211	4.921e-15	369	1	0.6597	0.433
4293	3	CF-CCU55915.1_12045_relaxed	5522	2	CF-CCV02493.1_11949_relaxed	0.139	3.973e-08	183	1	0.5188	0.354
57	118	CF-CCV02562.1_11949_relaxed	5522	2	CF-CCV02493.1_11949_relaxed	0.721	3.181e-38	1098	1	0.8932	0.51
722	20	CF-BAE72327.1_12353_relaxed	5522	2	CF-CCV02493.1_11949_relaxed	0.158	0.0001334	110	1	0.6685	0.3984
6832	1	CF-AAC97850.1_12053_relaxed	5522	2	CF-CCV02493.1_11949_relaxed	0.252	6.995e-05	159	1	0.6055	0.7081
8278	1	CF-CCV02254.1_11942_relaxed	5522	2	CF-CCV02493.1_11949_relaxed	0.263	2.572e-07	233	1	0.6981	0.6759
8925	1	CF-AAL88891.1_12435_relaxed	5522	2	CF-CCV02493.1_11949_relaxed	0.128	0.0003386	80	0.984	0.4478	0.2666
411	37	CF-CCV02109.1_11943_relaxed	5522	2	CF-CCV02493.1_11949_relaxed	0.351	4.205e-21	576	1	0.7801	0.4479
12777	1	CF-QDL57079.1_12344_relaxed	5522	2	CF-CCV02493.1_11949_relaxed	0.135	0.0006105	118	1	0.6877	0.5882
1763	8	CF-CCV02403.1_11949_relaxed	5522	2	CF-CCV02493.1_11949_relaxed	0.333	7.688e-27	674	1	0.8055	0.4441
442	34	CF-ATU83403.1_12444_relaxed	5522	2	CF-CCV02493.1_11949_relaxed	0.123	0.0007977	67	0.9	0.3962	0.2395
1662	8	CF-CCV02449.1_11949_relaxed	5522	2	CF-CCV02493.1_11949_relaxed	0.122	0.0001283	88	0.995	0.5324	0.2676
2622	5	CF-ABO37351.1_11891_relaxed	5522	2	CF-CCV02493.1_11949_relaxed	0.128	0.0008387	74	0.961	0.4601	0.3084
17153	1	CF-AAC97760.1_12053_relaxed	5522	2	CF-CCV02493.1_11949_relaxed	0.197	1.076e-05	194	1	0.6522	0.71
5788	2	CF-CCU55644.1_12041_relaxed	5522	2	CF-CCV02493.1_11949_relaxed	0.25	6.708e-07	246	1	0.6992	0.7453
3675	3	CF-AHL67617.1_11939_relaxed	5522	2	CF-CCV02493.1_11949_relaxed	0.211	4.353e-11	253	1	0.6368	0.3605
6524	2	CF-BAO49622.1_12030_relaxed	5522	2	CF-CCV02493.1_11949_relaxed	0.247	5.526e-08	265	1	0.7118	0.6704
308	46	CF-CCU56201.1_12049_relaxed	5522	2	CF-CCV02493.1_11949_relaxed	0.122	6.453e-08	165	1	0.613	0.3335
8194	1	CF-CCV02125.1_11943_relaxed	5522	2	CF-CCV02493.1_11949_relaxed	0.406	9.065e-11	416	1	0.7632	0.9144
3099	4	CF-ASZ84988.1_11948_relaxed	5522	2	CF-CCV02493.1_11949_relaxed	0.188	1.802e-07	159	1	0.7366	0.3072
15119	1	CF-AGR56801.1_12352_relaxed	5522	2	CF-CCV02493.1_11949_relaxed	0.162	3.875e-06	153	1	0.5772	0.5042
31	173	CF-CCU55568.1_12038_relaxed	5522	2	CF-CCV02493.1_11949_relaxed	0.165	2.358e-05	112	1	0.6155	0.2813
823	18	CF-CCU56190.1_12045_relaxed	5522	2	CF-CCV02493.1_11949_relaxed	0.167	1.825e-09	203	1	0.5908	0.3535
11899	1	CF-ABQ08801.1_12418_relaxed	5522	2	CF-CCV02493.1_11949_relaxed	0.227	0.0008966	117	1	0.6187	0.5676
10675	1	CF-CCU56218.1_12049_relaxed	5522	2	CF-CCV02493.1_11949_relaxed	0.161	2.61e-08	185	1	0.6023	0.358
3816	3	CF-QHB21803.1_12328_relaxed	5522	2	CF-CCV02493.1_11949_relaxed	0.186	1.563e-05	153	1	0.6961	0.4802
3594	3	CF-BAO49368.1_12030_relaxed	5522	2	CF-CCV02493.1_11949_relaxed	0.153	0.0006941	129	1	0.6889	0.6358
327	43	CF-CCU55820.1_12041_relaxed	5522	2	CF-CCV02493.1_11949_relaxed	0.178	5.972e-10	249	1	0.614	0.4497
5750	2	CF-CCU55579.1_12041_relaxed	5522	2	CF-CCV02493.1_11949_relaxed	0.163	2.321e-05	135	1	0.5705	0.4122
11811	1	CF-ABQ08776.1_12418_relaxed	5522	2	CF-CCV02493.1_11949_relaxed	0.148	0.0001897	74	0.961	0.4501	0.2229
1419	10	CF-AAK81943.1_11950_relaxed	5522	2	CF-CCV02493.1_11949_relaxed	0.216	5.846e-11	231	1	0.6419	0.3375
13161	1	CF-CCU55687.1_12041_relaxed	5522	2	CF-CCV02493.1_11949_relaxed	0.162	0.0001117	91	0.997	0.6037	0.267
8812	1	CF-AAK81965.1_11950_relaxed	5522	2	CF-CCV02493.1_11949_relaxed	0.433	1.405e-11	374	1	0.7619	0.7798
6061	2	CF-AHH82626.1_12333_relaxed	2335	5	CF-CCV02326.1_11942_relaxed	0.218	0.0001794	166	1	0.7306	0.7948
444	34	CF-AJD80759.1_12338_relaxed	2335	5	CF-CCV02326.1_11942_relaxed	0.14	0.0006788	106	1	0.5548	0.4057
11043	1	CF-AOT85506.1_12343_relaxed	2335	5	CF-CCV02326.1_11942_relaxed	0.159	0.0001187	154	1	0.7248	0.6521
8209	1	CF-CCV01937.1_11941_relaxed	2335	5	CF-CCV02326.1_11942_relaxed	0.715	1.2609999999999999e-22	658	1	0.7691	0.5433
9795	1	CF-CCV01681.1_11940_relaxed	2335	5	CF-CCV02326.1_11942_relaxed	0.193	2.479e-05	122	1	0.6422	0.3471
14852	1	CF-CCU55988.1_12045_relaxed	2335	5	CF-CCV02326.1_11942_relaxed	0.183	0.0001944	98	0.999	0.5618	0.3195
8561	1	CF-QYC92739.1_12382_relaxed	2335	5	CF-CCV02326.1_11942_relaxed	0.15	5.964e-06	161	1	0.758	0.4699
8623	1	CF-QEI03664.1_12372_relaxed	2335	5	CF-CCV02326.1_11942_relaxed	0.172	0.0001529	127	1	0.6032	0.5397
8274	1	CF-AAM70207.1_12407_relaxed	2335	5	CF-CCV02326.1_11942_relaxed	0.155	0.000103	120	1	0.541	0.45
2429	5	CF-QYC92708.1_12382_relaxed	2335	5	CF-CCV02326.1_11942_relaxed	0.14	2.745e-05	123	1	0.6081	0.3723
4182	3	CF-ATE87077.1_11947_relaxed	2335	5	CF-CCV02326.1_11942_relaxed	0.251	1.826e-07	166	1	0.5369	0.3753
57	118	CF-CCV02562.1_11949_relaxed	2335	5	CF-CCV02326.1_11942_relaxed	0.422	8.845e-14	384	1	0.7285	0.5251
722	20	CF-BAE72327.1_12353_relaxed	2335	5	CF-CCV02326.1_11942_relaxed	0.177	0.0001334	137	1	0.6993	0.5817
14369	1	CF-ABO37338.1_11891_relaxed	2335	5	CF-CCV02326.1_11942_relaxed	0.147	0.0009196	93	0.998	0.4913	0.4107
411	37	CF-CCV02109.1_11943_relaxed	2335	5	CF-CCV02326.1_11942_relaxed	0.646	7.936e-21	641	1	0.7744	0.5725
12777	1	CF-QDL57079.1_12344_relaxed	2335	5	CF-CCV02326.1_11942_relaxed	0.182	0.0001285	151	1	0.7569	0.6818
1763	8	CF-CCV02403.1_11949_relaxed	2335	5	CF-CCV02326.1_11942_relaxed	0.318	5.621e-15	403	1	0.7028	0.5426
5522	2	CF-CCV02493.1_11949_relaxed	2335	5	CF-CCV02326.1_11942_relaxed	0.385	7.046e-15	429	1	0.7767	0.5529
3675	3	CF-AHL67617.1_11939_relaxed	2335	5	CF-CCV02326.1_11942_relaxed	0.208	0.0003887	101	1	0.5576	0.3415
308	46	CF-CCU56201.1_12049_relaxed	2335	5	CF-CCV02326.1_11942_relaxed	0.207	4.47e-09	233	1	0.7235	0.4436
3099	4	CF-ASZ84988.1_11948_relaxed	2335	5	CF-CCV02326.1_11942_relaxed	0.244	8.775e-10	236	1	0.7401	0.4207
15119	1	CF-AGR56801.1_12352_relaxed	2335	5	CF-CCV02326.1_11942_relaxed	0.167	3.616e-05	131	1	0.582	0.4825
31	173	CF-CCU55568.1_12038_relaxed	2335	5	CF-CCV02326.1_11942_relaxed	0.201	0.0002044	99	0.999	0.5706	0.3192
823	18	CF-CCU56190.1_12045_relaxed	2335	5	CF-CCV02326.1_11942_relaxed	0.186	0.0005414	80	0.984	0.4552	0.2934
3816	3	CF-QHB21803.1_12328_relaxed	2335	5	CF-CCV02326.1_11942_relaxed	0.14	0.0001339	126	1	0.6818	0.4441
3594	3	CF-BAO49368.1_12030_relaxed	2335	5	CF-CCV02326.1_11942_relaxed	0.198	1.265e-05	190	1	0.7707	0.694
1419	10	CF-AAK81943.1_11950_relaxed	2335	5	CF-CCV02326.1_11942_relaxed	0.342	1.413e-13	375	1	0.7543	0.513
8812	1	CF-AAK81965.1_11950_relaxed	2335	5	CF-CCV02326.1_11942_relaxed	0.357	7.66e-09	284	1	0.7208	0.7638
6061	2	CF-AHH82626.1_12333_relaxed	14852	1	CF-CCU55988.1_12045_relaxed	0.192	0.0001322	124	1	0.5781	0.5382
444	34	CF-AJD80759.1_12338_relaxed	14852	1	CF-CCU55988.1_12045_relaxed	0.124	8.727e-06	78	0.978	0.4667	0.1415
440	34	CF-AJP09062.1_11892_relaxed	14852	1	CF-CCU55988.1_12045_relaxed	0.093	9.01e-05	72	0.949	0.5083	0.1469
10725	1	CF-CCU56271.1_12049_relaxed	14852	1	CF-CCU55988.1_12045_relaxed	0.162	0.0007261	81	0.986	0.6552	0.2658
11043	1	CF-AOT85506.1_12343_relaxed	14852	1	CF-CCU55988.1_12045_relaxed	0.166	1.357e-06	148	1	0.5378	0.4594
8209	1	CF-CCV01937.1_11941_relaxed	14852	1	CF-CCU55988.1_12045_relaxed	0.174	1.815e-05	98	0.999	0.5211	0.2246
10728	1	CF-CCU56245.1_12049_relaxed	14852	1	CF-CCU55988.1_12045_relaxed	0.111	2.688e-06	153	1	0.5905	0.4477
15084	1	CF-BAO49562.1_12030_relaxed	14852	1	CF-CCU55988.1_12045_relaxed	0.361	2.825e-05	148	1	0.6135	0.6224
621	24	CF-AAF17963.1_11998_relaxed	14852	1	CF-CCU55988.1_12045_relaxed	0.192	2.139e-06	131	1	0.5242	0.364
847	17	CF-AAR83548.1_11977_relaxed	14852	1	CF-CCU55988.1_12045_relaxed	0.252	1.016e-07	160	1	0.5745	0.3847
3495	3	CF-CCU55622.1_12041_relaxed	14852	1	CF-CCU55988.1_12045_relaxed	0.544	6.797e-16	390	1	0.7167	0.4764
2397	5	CF-AAF44494.1_11979_relaxed	14852	1	CF-CCU55988.1_12045_relaxed	0.266	9.891e-06	163	1	0.5813	0.6326
1692	8	EF-AAC70300.1_12358_relaxed	14852	1	CF-CCU55988.1_12045_relaxed	0.092	1.76e-05	83	0.99	0.5372	0.166
10655	1	CF-CCU56341.1_12049_relaxed	14852	1	CF-CCU55988.1_12045_relaxed	0.225	0.0001124	105	1	0.5022	0.4168
8561	1	CF-QYC92739.1_12382_relaxed	14852	1	CF-CCU55988.1_12045_relaxed	0.182	3.588e-05	116	1	0.6518	0.3553
2335	5	CF-CCV02326.1_11942_relaxed	14852	1	CF-CCU55988.1_12045_relaxed	0.196	2.767e-05	111	1	0.6519	0.3312
8623	1	CF-QEI03664.1_12372_relaxed	14852	1	CF-CCU55988.1_12045_relaxed	0.22	3.181e-05	131	1	0.5522	0.5001
2398	5	CF-AAF44501.1_11979_relaxed	14852	1	CF-CCU55988.1_12045_relaxed	0.31	2.617e-06	203	1	0.6281	0.7196
8274	1	CF-AAM70207.1_12407_relaxed	14852	1	CF-CCU55988.1_12045_relaxed	0.145	0.0007527	69	0.923	0.4664	0.2372
2547	5	CF-AAR83553.1_11977_relaxed	14852	1	CF-CCU55988.1_12045_relaxed	0.32	1.011e-08	218	1	0.7039	0.4783
2429	5	CF-QYC92708.1_12382_relaxed	14852	1	CF-CCU55988.1_12045_relaxed	0.119	2.333e-07	119	1	0.5597	0.2192
18133	1	CF-AFV50391.1_11893_relaxed	14852	1	CF-CCU55988.1_12045_relaxed	0.112	3.306e-07	110	1	0.5251	0.1794
57	118	CF-CCV02562.1_11949_relaxed	14852	1	CF-CCU55988.1_12045_relaxed	0.177	1.154e-05	110	1	0.5624	0.2606
3638	3	CF-CCU55751.1_12041_relaxed	14852	1	CF-CCU55988.1_12045_relaxed	0.285	4.988e-08	190	1	0.5179	0.526
1042	13	CF-CCU56297.1_12049_relaxed	14852	1	CF-CCU55988.1_12045_relaxed	0.5	1.862e-15	516	1	0.8608	0.8916
1063	12	CF-AID46740.1_11983_relaxed	14852	1	CF-CCU55988.1_12045_relaxed	0.275	5.089e-07	200	1	0.693	0.5593
12664	1	CF-CCU55425.1_12038_relaxed	14852	1	CF-CCU55988.1_12045_relaxed	0.444	3.957e-10	310	1	0.6863	0.7505
722	20	CF-BAE72327.1_12353_relaxed	14852	1	CF-CCU55988.1_12045_relaxed	0.174	3.798e-06	138	1	0.6514	0.4011
3022	4	CF-CCU55952.1_12045_relaxed	14852	1	CF-CCU55988.1_12045_relaxed	0.193	3.186e-05	116	1	0.7108	0.3126
12171	1	CF-ASK51360.1_12026_relaxed	14852	1	CF-CCU55988.1_12045_relaxed	0.241	1.573e-07	123	1	0.424	0.2899
11274	1	CF-AAC59115.1_12368_relaxed	14852	1	CF-CCU55988.1_12045_relaxed	0.191	0.0001897	128	1	0.7186	0.5197
411	37	CF-CCV02109.1_11943_relaxed	14852	1	CF-CCU55988.1_12045_relaxed	0.164	2.231e-05	96	0.999	0.5092	0.2139
12777	1	CF-QDL57079.1_12344_relaxed	14852	1	CF-CCU55988.1_12045_relaxed	0.102	9.572e-06	127	1	0.6346	0.4056
10937	1	CF-AKN80686.1_12370_relaxed	14852	1	CF-CCU55988.1_12045_relaxed	0.141	0.0006298	75	0.967	0.6188	0.248
1763	8	CF-CCV02403.1_11949_relaxed	14852	1	CF-CCU55988.1_12045_relaxed	0.164	3.103e-06	100	1	0.5155	0.2123
5912	2	CF-AAG02733.1_12039_relaxed	14852	1	CF-CCU55988.1_12045_relaxed	0.304	3.101e-06	209	1	0.7169	0.7781
5522	2	CF-CCV02493.1_11949_relaxed	14852	1	CF-CCU55988.1_12045_relaxed	0.151	1.073e-05	109	1	0.5485	0.2712
308	46	CF-CCU56201.1_12049_relaxed	14852	1	CF-CCU55988.1_12045_relaxed	0.279	9.192e-20	416	1	0.6857	0.3616
12673	1	CF-CCU55452.1_12038_relaxed	14852	1	CF-CCU55988.1_12045_relaxed	0.562	2.803e-07	236	1	0.859	0.731
15119	1	CF-AGR56801.1_12352_relaxed	14852	1	CF-CCU55988.1_12045_relaxed	0.18	1.462e-05	125	1	0.5286	0.4336
10069	1	EF-AAR83564.1_11977_relaxed	14852	1	CF-CCU55988.1_12045_relaxed	0.247	1.388e-08	193	1	0.6886	0.4019
10653	1	CF-CCU56337.1_12049_relaxed	14852	1	CF-CCU55988.1_12045_relaxed	0.299	1.67e-06	201	1	0.6281	0.6855
31	173	CF-CCU55568.1_12038_relaxed	14852	1	CF-CCU55988.1_12045_relaxed	0.688	1.109e-43	1259	1	0.9367	0.5091
16137	1	CF-AAF44468.1_11979_relaxed	14852	1	CF-CCU55988.1_12045_relaxed	0.291	1.495e-13	341	1	0.7955	0.4068
11584	1	CF-AAR83571.1_11977_relaxed	14852	1	CF-CCU55988.1_12045_relaxed	0.272	2.602e-06	155	1	0.7424	0.4506
3039	4	CF-AAY84000.1_12339_relaxed	14852	1	CF-CCU55988.1_12045_relaxed	0.136	1.772e-05	76	0.971	0.441	0.1443
9768	1	CF-CCU56403.1_12049_relaxed	14852	1	CF-CCU55988.1_12045_relaxed	0.538	0.0001418	122	1	0.6598	0.5483
4741	2	CF-AAR83567.1_11977_relaxed	14852	1	CF-CCU55988.1_12045_relaxed	0.229	1.366e-10	221	1	0.7192	0.3293
3816	3	CF-QHB21803.1_12328_relaxed	14852	1	CF-CCU55988.1_12045_relaxed	0.182	2.707e-07	153	1	0.6798	0.314
15184	1	CF-BAO49580.1_12030_relaxed	14852	1	CF-CCU55988.1_12045_relaxed	0.233	9.703e-05	135	1	0.6387	0.5959
1419	10	CF-AAK81943.1_11950_relaxed	14852	1	CF-CCU55988.1_12045_relaxed	0.368	3.146e-23	600	1	0.7584	0.4809
3831	3	CF-ACO53581.1_12348_relaxed	14852	1	CF-CCU55988.1_12045_relaxed	0.097	0.0001831	83	0.99	0.6147	0.2524
13161	1	CF-CCU55687.1_12041_relaxed	14852	1	CF-CCU55988.1_12045_relaxed	0.788	5.996e-33	1025	1	0.8947	0.6896
14853	1	CF-CCU55990.1_12045_relaxed	14852	1	CF-CCU55988.1_12045_relaxed	0.967	8.33e-07	183	1	0.7601	0.593
8812	1	CF-AAK81965.1_11950_relaxed	14852	1	CF-CCU55988.1_12045_relaxed	0.147	0.0001743	120	1	0.553	0.5456
17398	1	CF-AAK82176.1_11950_relaxed	14852	1	CF-CCU55988.1_12045_relaxed	0.556	7.132e-13	473	1	0.8687	0.9275
6061	2	CF-AHH82626.1_12333_relaxed	887	16	CF-AJK91682.1_12411_relaxed	0.097	0.0001101	118	1	0.5958	0.4547
4549	2	CF-AAG27322.1_12409_relaxed	887	16	CF-AJK91682.1_12411_relaxed	0.201	4.349e-15	283	1	0.6939	0.2966
1678	8	CF-AKR17430.1_12405_relaxed	887	16	CF-AJK91682.1_12411_relaxed	0.128	0.0001934	102	1	0.6095	0.3931
3879	3	CF-AEB00326.1_12392_relaxed	887	16	CF-AJK91682.1_12411_relaxed	0.147	4.5e-10	169	1	0.6325	0.2468
14253	1	CF-AAQ21623.1_12395_relaxed	887	16	CF-AJK91682.1_12411_relaxed	0.19	2.982e-07	142	1	0.6744	0.3043
12777	1	CF-QDL57079.1_12344_relaxed	887	16	CF-AJK91682.1_12411_relaxed	0.113	0.0002625	96	0.999	0.4931	0.4712
11429	1	CF-AAK70689.1_12396_relaxed	887	16	CF-AJK91682.1_12411_relaxed	0.171	1.636e-06	123	1	0.6487	0.2734
14566	1	EF-AAM70223.1_12407_relaxed	887	16	CF-AJK91682.1_12411_relaxed	0.172	3.654e-06	151	1	0.5922	0.4902
6061	2	CF-AHH82626.1_12333_relaxed	31	173	CF-CCU55568.1_12038_relaxed	0.231	9.167e-05	117	1	0.5409	0.4865
444	34	CF-AJD80759.1_12338_relaxed	31	173	CF-CCU55568.1_12038_relaxed	0.147	9.29e-05	80	0.984	0.469	0.2028
440	34	CF-AJP09062.1_11892_relaxed	31	173	CF-CCU55568.1_12038_relaxed	0.108	0.0001611	91	0.997	0.4934	0.2593
10725	1	CF-CCU56271.1_12049_relaxed	31	173	CF-CCU55568.1_12038_relaxed	0.206	0.0008209	90	0.996	0.6516	0.3411
11043	1	CF-AOT85506.1_12343_relaxed	31	173	CF-CCU55568.1_12038_relaxed	0.198	1.201e-06	145	1	0.5272	0.4488
8209	1	CF-CCV01937.1_11941_relaxed	31	173	CF-CCU55568.1_12038_relaxed	0.186	5.664e-05	85	0.992	0.4913	0.2088
10728	1	CF-CCU56245.1_12049_relaxed	31	173	CF-CCU55568.1_12038_relaxed	0.131	1.181e-07	176	1	0.5825	0.4354
15084	1	CF-BAO49562.1_12030_relaxed	31	173	CF-CCU55568.1_12038_relaxed	0.364	0.0003531	124	1	0.6075	0.635
621	24	CF-AAF17963.1_11998_relaxed	31	173	CF-CCU55568.1_12038_relaxed	0.192	3.648e-06	129	1	0.5199	0.3793
847	17	CF-AAR83548.1_11977_relaxed	31	173	CF-CCU55568.1_12038_relaxed	0.232	7.962e-08	155	1	0.5756	0.3518
3495	3	CF-CCU55622.1_12041_relaxed	31	173	CF-CCU55568.1_12038_relaxed	0.547	1.938e-17	419	1	0.7019	0.4708
14852	1	CF-CCU55988.1_12045_relaxed	31	173	CF-CCU55568.1_12038_relaxed	0.689	6.315e-44	1236	1	0.902	0.5082
2397	5	CF-AAF44494.1_11979_relaxed	31	173	CF-CCU55568.1_12038_relaxed	0.24	3.74e-05	147	1	0.5738	0.6255
1692	8	EF-AAC70300.1_12358_relaxed	31	173	CF-CCU55568.1_12038_relaxed	0.105	5.712e-05	85	0.992	0.5362	0.2009
10655	1	CF-CCU56341.1_12049_relaxed	31	173	CF-CCU55568.1_12038_relaxed	0.213	1.289e-05	115	1	0.4886	0.386
8561	1	CF-QYC92739.1_12382_relaxed	31	173	CF-CCU55568.1_12038_relaxed	0.207	2.327e-05	112	1	0.5419	0.3757
2335	5	CF-CCV02326.1_11942_relaxed	31	173	CF-CCU55568.1_12038_relaxed	0.216	8.141e-05	101	1	0.6397	0.3229
8623	1	CF-QEI03664.1_12372_relaxed	31	173	CF-CCU55568.1_12038_relaxed	0.232	7.869e-05	112	1	0.5123	0.4448
10652	1	CF-CCU56335.1_12049_relaxed	31	173	CF-CCU55568.1_12038_relaxed	0.323	0.000156	129	1	0.5714	0.6325
2398	5	CF-AAF44501.1_11979_relaxed	31	173	CF-CCU55568.1_12038_relaxed	0.295	1.301e-06	204	1	0.6092	0.6939
2547	5	CF-AAR83553.1_11977_relaxed	31	173	CF-CCU55568.1_12038_relaxed	0.287	8.407e-09	221	1	0.7066	0.4844
2429	5	CF-QYC92708.1_12382_relaxed	31	173	CF-CCU55568.1_12038_relaxed	0.117	2.625e-07	113	1	0.5332	0.2114
18133	1	CF-AFV50391.1_11893_relaxed	31	173	CF-CCU55568.1_12038_relaxed	0.119	1.764e-05	97	0.999	0.5304	0.2159
57	118	CF-CCV02562.1_11949_relaxed	31	173	CF-CCU55568.1_12038_relaxed	0.17	2.672e-05	96	0.999	0.5373	0.2308
3638	3	CF-CCU55751.1_12041_relaxed	31	173	CF-CCU55568.1_12038_relaxed	0.245	1.829e-07	183	1	0.5361	0.5348
1042	13	CF-CCU56297.1_12049_relaxed	31	173	CF-CCU55568.1_12038_relaxed	0.466	6.113e-16	546	1	0.8831	0.9191
1063	12	CF-AID46740.1_11983_relaxed	31	173	CF-CCU55568.1_12038_relaxed	0.287	2.279e-08	239	1	0.7101	0.576
12664	1	CF-CCU55425.1_12038_relaxed	31	173	CF-CCU55568.1_12038_relaxed	0.415	2.782e-09	281	1	0.6689	0.7365
722	20	CF-BAE72327.1_12353_relaxed	31	173	CF-CCU55568.1_12038_relaxed	0.165	6.729e-06	146	1	0.6913	0.4516
3022	4	CF-CCU55952.1_12045_relaxed	31	173	CF-CCU55568.1_12038_relaxed	0.185	5.522e-05	110	1	0.7029	0.3058
12171	1	CF-ASK51360.1_12026_relaxed	31	173	CF-CCU55568.1_12038_relaxed	0.258	4.656e-08	185	1	0.5257	0.469
11274	1	CF-AAC59115.1_12368_relaxed	31	173	CF-CCU55568.1_12038_relaxed	0.168	0.0002292	123	1	0.7039	0.4977
411	37	CF-CCV02109.1_11943_relaxed	31	173	CF-CCU55568.1_12038_relaxed	0.181	1.121e-05	105	1	0.5178	0.2325
12777	1	CF-QDL57079.1_12344_relaxed	31	173	CF-CCU55568.1_12038_relaxed	0.135	4.116e-06	136	1	0.6393	0.4152
10937	1	CF-AKN80686.1_12370_relaxed	31	173	CF-CCU55568.1_12038_relaxed	0.196	0.000357	72	0.949	0.5493	0.2398
1763	8	CF-CCV02403.1_11949_relaxed	31	173	CF-CCU55568.1_12038_relaxed	0.159	1.556e-06	120	1	0.57	0.2552
5912	2	CF-AAG02733.1_12039_relaxed	31	173	CF-CCU55568.1_12038_relaxed	0.301	5.462e-07	235	1	0.7364	0.7855
5522	2	CF-CCV02493.1_11949_relaxed	31	173	CF-CCU55568.1_12038_relaxed	0.163	3.981e-05	102	1	0.5398	0.2854
308	46	CF-CCU56201.1_12049_relaxed	31	173	CF-CCU55568.1_12038_relaxed	0.289	5.243e-19	404	1	0.6793	0.3692
12673	1	CF-CCU55452.1_12038_relaxed	31	173	CF-CCU55568.1_12038_relaxed	0.564	3.288e-06	210	1	0.8646	0.7555
15119	1	CF-AGR56801.1_12352_relaxed	31	173	CF-CCU55568.1_12038_relaxed	0.22	1.296e-05	115	1	0.4855	0.3917
10069	1	EF-AAR83564.1_11977_relaxed	31	173	CF-CCU55568.1_12038_relaxed	0.233	1.675e-09	212	1	0.721	0.3878
10653	1	CF-CCU56337.1_12049_relaxed	31	173	CF-CCU55568.1_12038_relaxed	0.251	6.916e-07	223	1	0.6661	0.7215
16137	1	CF-AAF44468.1_11979_relaxed	31	173	CF-CCU55568.1_12038_relaxed	0.291	1.412e-13	338	1	0.7982	0.3968
11584	1	CF-AAR83571.1_11977_relaxed	31	173	CF-CCU55568.1_12038_relaxed	0.269	1.873e-06	159	1	0.7666	0.4478
3039	4	CF-AAY84000.1_12339_relaxed	31	173	CF-CCU55568.1_12038_relaxed	0.12	7.955e-05	89	0.996	0.4737	0.2257
9768	1	CF-CCU56403.1_12049_relaxed	31	173	CF-CCU55568.1_12038_relaxed	0.56	0.0003855	111	1	0.6623	0.5219
4741	2	CF-AAR83567.1_11977_relaxed	31	173	CF-CCU55568.1_12038_relaxed	0.253	9.519e-11	225	1	0.6817	0.3498
3816	3	CF-QHB21803.1_12328_relaxed	31	173	CF-CCU55568.1_12038_relaxed	0.217	1.72e-06	138	1	0.6379	0.3306
1419	10	CF-AAK81943.1_11950_relaxed	31	173	CF-CCU55568.1_12038_relaxed	0.326	1.637e-24	632	1	0.8049	0.4537
13161	1	CF-CCU55687.1_12041_relaxed	31	173	CF-CCU55568.1_12038_relaxed	0.667	7.146e-32	843	1	0.9029	0.4922
14853	1	CF-CCU55990.1_12045_relaxed	31	173	CF-CCU55568.1_12038_relaxed	0.666	3.885e-05	139	1	0.7424	0.5566
8812	1	CF-AAK81965.1_11950_relaxed	31	173	CF-CCU55568.1_12038_relaxed	0.19	0.0007119	112	1	0.5528	0.5974
17398	1	CF-AAK82176.1_11950_relaxed	31	173	CF-CCU55568.1_12038_relaxed	0.514	2.647e-13	482	1	0.8556	0.9204
6061	2	CF-AHH82626.1_12333_relaxed	1678	8	CF-AKR17430.1_12405_relaxed	0.125	0.0006465	106	1	0.6079	0.4746
11043	1	CF-AOT85506.1_12343_relaxed	1678	8	CF-AKR17430.1_12405_relaxed	0.111	0.0002632	122	1	0.5615	0.5965
4549	2	CF-AAG27322.1_12409_relaxed	1678	8	CF-AKR17430.1_12405_relaxed	0.152	2.222e-06	123	1	0.566	0.3114
1389	11	CF-AKN80798.1_12397_relaxed	1678	8	CF-AKR17430.1_12405_relaxed	0.174	0.0005471	105	1	0.479	0.5635
14852	1	CF-CCU55988.1_12045_relaxed	1678	8	CF-AKR17430.1_12405_relaxed	0.11	0.0007641	82	0.988	0.6008	0.2621
1692	8	EF-AAC70300.1_12358_relaxed	1678	8	CF-AKR17430.1_12405_relaxed	0.27	1.495e-06	248	1	0.7288	0.8049
13461	1	EF-ACD03530.1_12419_relaxed	1678	8	CF-AKR17430.1_12405_relaxed	0.144	0.0002351	91	0.997	0.6794	0.2823
832	18	CF-AWW14496.1_12354_relaxed	1678	8	CF-AKR17430.1_12405_relaxed	0.124	0.0001002	129	1	0.7874	0.4245
2429	5	CF-QYC92708.1_12382_relaxed	1678	8	CF-AKR17430.1_12405_relaxed	0.148	1.955e-07	189	1	0.8069	0.3763
3879	3	CF-AEB00326.1_12392_relaxed	1678	8	CF-AKR17430.1_12405_relaxed	0.117	2.625e-06	132	1	0.5751	0.3678
722	20	CF-BAE72327.1_12353_relaxed	1678	8	CF-AKR17430.1_12405_relaxed	0.155	2.209e-08	219	1	0.7662	0.5082
12777	1	CF-QDL57079.1_12344_relaxed	1678	8	CF-AKR17430.1_12405_relaxed	0.303	4.504e-09	300	1	0.7995	0.8291
10937	1	CF-AKN80686.1_12370_relaxed	1678	8	CF-AKR17430.1_12405_relaxed	0.16	2.09e-05	126	1	0.7685	0.3458
16401	1	CF-AAP29890.1_12335_relaxed	1678	8	CF-AKR17430.1_12405_relaxed	0.223	3.321e-06	212	1	0.7757	0.8594
1621	9	CF-AJK91727.1_12411_relaxed	1678	8	CF-AKR17430.1_12405_relaxed	0.129	0.000886	94	0.998	0.6321	0.3676
646	23	CF-AIZ48587.1_12318_relaxed	1678	8	CF-AKR17430.1_12405_relaxed	0.122	0.0002711	120	1	0.7767	0.4234
6748	2	CF-AXU41579.1_12322_relaxed	1678	8	CF-AKR17430.1_12405_relaxed	0.159	0.0005229	71	0.941	0.4893	0.2278
31	173	CF-CCU55568.1_12038_relaxed	1678	8	CF-AKR17430.1_12405_relaxed	0.142	7.348e-05	94	0.998	0.6178	0.2306
3816	3	CF-QHB21803.1_12328_relaxed	1678	8	CF-AKR17430.1_12405_relaxed	0.101	0.0001804	99	0.999	0.6578	0.3018
8812	1	CF-AAK81965.1_11950_relaxed	1678	8	CF-AKR17430.1_12405_relaxed	0.14	0.0005926	107	1	0.5572	0.5279
6061	2	CF-AHH82626.1_12333_relaxed	13161	1	CF-CCU55687.1_12041_relaxed	0.195	0.0003967	103	1	0.5207	0.4866
11043	1	CF-AOT85506.1_12343_relaxed	13161	1	CF-CCU55687.1_12041_relaxed	0.196	4.19e-05	115	1	0.5098	0.4464
3495	3	CF-CCU55622.1_12041_relaxed	13161	1	CF-CCU55687.1_12041_relaxed	0.433	1.704e-06	119	1	0.6059	0.2557
14852	1	CF-CCU55988.1_12045_relaxed	13161	1	CF-CCU55687.1_12041_relaxed	0.788	1.5060000000000001e-30	960	1	0.8072	0.6896
8561	1	CF-QYC92739.1_12382_relaxed	13161	1	CF-CCU55687.1_12041_relaxed	0.154	0.0004009	92	0.997	0.609	0.3412
2335	5	CF-CCV02326.1_11942_relaxed	13161	1	CF-CCU55687.1_12041_relaxed	0.166	0.0004241	97	0.999	0.6967	0.3521
8623	1	CF-QEI03664.1_12372_relaxed	13161	1	CF-CCU55687.1_12041_relaxed	0.214	0.0006133	95	0.998	0.5009	0.4524
2429	5	CF-QYC92708.1_12382_relaxed	13161	1	CF-CCU55687.1_12041_relaxed	0.123	0.0002154	80	0.984	0.548	0.238
57	118	CF-CCV02562.1_11949_relaxed	13161	1	CF-CCU55687.1_12041_relaxed	0.161	0.0001693	85	0.992	0.5213	0.2425
722	20	CF-BAE72327.1_12353_relaxed	13161	1	CF-CCU55687.1_12041_relaxed	0.169	0.0005397	99	0.999	0.6428	0.4122
3022	4	CF-CCU55952.1_12045_relaxed	13161	1	CF-CCU55687.1_12041_relaxed	0.195	0.0001992	96	0.999	0.6864	0.2874
411	37	CF-CCV02109.1_11943_relaxed	13161	1	CF-CCU55687.1_12041_relaxed	0.163	0.0009565	79	0.981	0.4992	0.2569
1763	8	CF-CCV02403.1_11949_relaxed	13161	1	CF-CCU55687.1_12041_relaxed	0.164	4.372e-05	99	0.999	0.5642	0.2679
5522	2	CF-CCV02493.1_11949_relaxed	13161	1	CF-CCU55687.1_12041_relaxed	0.174	0.0001655	94	0.998	0.5941	0.2703
308	46	CF-CCU56201.1_12049_relaxed	13161	1	CF-CCU55687.1_12041_relaxed	0.223	2.754e-07	114	1	0.5459	0.2044
15119	1	CF-AGR56801.1_12352_relaxed	13161	1	CF-CCU55687.1_12041_relaxed	0.176	9.498e-05	100	1	0.476	0.3934
31	173	CF-CCU55568.1_12038_relaxed	13161	1	CF-CCU55687.1_12041_relaxed	0.67	4.1570000000000005e-30	825	1	0.8529	0.4922
16137	1	CF-AAF44468.1_11979_relaxed	13161	1	CF-CCU55687.1_12041_relaxed	0.267	0.0002312	107	1	0.6832	0.3218
3816	3	CF-QHB21803.1_12328_relaxed	13161	1	CF-CCU55687.1_12041_relaxed	0.169	0.0002581	94	0.998	0.6195	0.3014
1419	10	CF-AAK81943.1_11950_relaxed	13161	1	CF-CCU55687.1_12041_relaxed	0.253	1.371e-10	206	1	0.6508	0.2803
14853	1	CF-CCU55990.1_12045_relaxed	13161	1	CF-CCU55687.1_12041_relaxed	0.833	4.037e-06	160	1	0.7369	0.5599
8812	1	CF-AAK81965.1_11950_relaxed	13161	1	CF-CCU55687.1_12041_relaxed	0.167	0.0003861	101	1	0.4835	0.5038
6061	2	CF-AHH82626.1_12333_relaxed	10725	1	CF-CCU56271.1_12049_relaxed	0.162	0.0008253	92	0.997	0.5181	0.4402
14852	1	CF-CCU55988.1_12045_relaxed	10725	1	CF-CCU56271.1_12049_relaxed	0.197	0.0004841	80	0.984	0.5471	0.2514
3022	4	CF-CCU55952.1_12045_relaxed	10725	1	CF-CCU56271.1_12049_relaxed	0.561	4.6030000000000005e-30	801	1	0.9153	0.5009
10937	1	CF-AKN80686.1_12370_relaxed	10725	1	CF-CCU56271.1_12049_relaxed	0.144	0.0004894	78	0.978	0.6131	0.262
6010	2	CF-AAG02748.1_12039_relaxed	10725	1	CF-CCU56271.1_12049_relaxed	0.265	7.845e-05	155	1	0.6855	0.73
31	173	CF-CCU55568.1_12038_relaxed	10725	1	CF-CCU56271.1_12049_relaxed	0.188	0.0003607	84	0.991	0.5823	0.2469
17412	1	CF-AHL67599.1_11939_relaxed	1633	8	CF-ADO00469.1_11945_relaxed	0.299	5.235999999999999e-44	567	1	0.6979	0.149
2341	5	CF-CCV02367.1_11942_relaxed	1633	8	CF-ADO00469.1_11945_relaxed	0.266	1.027e-39	479	1	0.5862	0.1269
607	24	CF-CCV02148.1.1.1_11943_relaxed	1633	8	CF-ADO00469.1_11945_relaxed	0.615	1.619e-08	222	1	0.851	0.5055
12969	1	CF-CCV02495.1_11949_relaxed	1633	8	CF-ADO00469.1_11945_relaxed	0.252	5.848e-09	284	1	0.5805	0.6624
14240	1	EF-CCV02513.1_11949_relaxed	1633	8	CF-ADO00469.1_11945_relaxed	0.187	1.205e-10	131	1	0.431	0.1599
8204	1	CF-CCV01987.1_11941_relaxed	1633	8	CF-ADO00469.1_11945_relaxed	0.518	9.009e-63	615	1	0.5785	0.09377
1941	7	CF-CCV02353.1_11942_relaxed	1633	8	CF-ADO00469.1_11945_relaxed	0.683	4.163e-15	299	1	0.7024	0.2702
1422	10	CF-CCV02153.1_11943_relaxed	1633	8	CF-ADO00469.1_11945_relaxed	0.722	3.42e-07	159	1	0.5765	0.3372
4654	2	CF-AAK82256.1_11950_relaxed	1633	8	CF-ADO00469.1_11945_relaxed	0.264	5.73e-61	766	1	0.6006	0.1497
17576	1	CF-AHL67577.1_11939_relaxed	1633	8	CF-ADO00469.1_11945_relaxed	0.336	1.1e-10	195	1	0.5217	0.2759
12936	1	CF-CCV02555.1_11949_relaxed	1633	8	CF-ADO00469.1_11945_relaxed	0.134	0.0005281	88	0.995	0.3784	0.4047
934	15	CF-CCV02167.1_11943_relaxed	1633	8	CF-ADO00469.1_11945_relaxed	0.331	2.586e-61	905	1	0.6645	0.185
1313	11	CF-ADO00382.1_11945_relaxed	1633	8	CF-ADO00469.1_11945_relaxed	0.243	3.561e-13	132	1	0.4598	0.1177
2044	6	CF-ADO00412.1.1.5_11945_relaxed	1633	8	CF-ADO00469.1_11945_relaxed	0.537	1.556e-07	173	1	0.6991	0.4517
1312	11	CF-CCV02148.1.1.13_11943_relaxed	1633	8	CF-ADO00469.1_11945_relaxed	0.921	7.336e-08	266	1	0.9091	0.6872
3842	3	CF-CCV02336.1_11942_relaxed	1633	8	CF-ADO00469.1_11945_relaxed	0.51	0.0002632	97	0.999	0.4899	0.351
17412	1	CF-AHL67599.1_11939_relaxed	1941	7	CF-CCV02353.1_11942_relaxed	0.558	5.5839999999999996e-24	467	1	0.7953	0.2849
1032	13	CF-AKU37508.1_11909_relaxed	1941	7	CF-CCV02353.1_11942_relaxed	0.076	9.612e-05	106	1	0.374	0.404
2341	5	CF-CCV02367.1_11942_relaxed	1941	7	CF-CCV02353.1_11942_relaxed	0.161	6.296e-12	219	1	0.4918	0.3046
2087	6	CF-AKU37494.1_11909_relaxed	1941	7	CF-CCV02353.1_11942_relaxed	0.086	0.0002008	93	0.998	0.3682	0.3812
10204	1	EF-AAK82178.1_11950_relaxed	1941	7	CF-CCV02353.1_11942_relaxed	0.145	6.537e-14	268	1	0.5205	0.3397
3634	3	EF-ARW78069.1_124_relaxed	1941	7	CF-CCV02353.1_11942_relaxed	0.135	9.408e-05	97	0.999	0.3899	0.3713
14240	1	EF-CCV02513.1_11949_relaxed	1941	7	CF-CCV02353.1_11942_relaxed	0.186	3.34e-12	345	1	0.598	0.6236
2231	6	EF-AAT71852.1_11904_relaxed	1941	7	CF-CCV02353.1_11942_relaxed	0.102	0.000648	74	0.961	0.3386	0.3982
1422	10	CF-CCV02153.1_11943_relaxed	1941	7	CF-CCV02353.1_11942_relaxed	0.291	4.1699999999999996e-24	685	1	0.7041	0.5717
4654	2	CF-AAK82256.1_11950_relaxed	1941	7	CF-CCV02353.1_11942_relaxed	0.155	9.057e-12	155	1	0.4534	0.1852
2797	4	CF-AHL67519.1_11939_relaxed	1941	7	CF-CCV02353.1_11942_relaxed	0.17	3.814e-13	285	1	0.5323	0.3979
934	15	CF-CCV02167.1_11943_relaxed	1941	7	CF-CCV02353.1_11942_relaxed	0.152	3.037e-15	214	1	0.4994	0.1977
1633	8	CF-ADO00469.1_11945_relaxed	1941	7	CF-CCV02353.1_11942_relaxed	0.683	5.002e-15	298	1	0.6954	0.2702
3842	3	CF-CCV02336.1_11942_relaxed	1941	7	CF-CCV02353.1_11942_relaxed	0.259	1.8959999999999999e-22	654	1	0.723	0.5979
17412	1	CF-AHL67599.1_11939_relaxed	17576	1	CF-AHL67577.1_11939_relaxed	0.596	4.161e-14	387	1	0.7471	0.5598
2341	5	CF-CCV02367.1_11942_relaxed	17576	1	CF-AHL67577.1_11939_relaxed	0.208	4.996e-08	93	0.998	0.4157	0.1322
607	24	CF-CCV02148.1.1.1_11943_relaxed	17576	1	CF-AHL67577.1_11939_relaxed	0.515	7.486e-06	200	1	0.7927	0.8235
14240	1	EF-CCV02513.1_11949_relaxed	17576	1	CF-AHL67577.1_11939_relaxed	0.373	7.167e-05	140	1	0.6212	0.4743
934	15	CF-CCV02167.1_11943_relaxed	17576	1	CF-AHL67577.1_11939_relaxed	0.199	2.874e-05	54	0.601	0.3809	0.1064
1633	8	CF-ADO00469.1_11945_relaxed	17576	1	CF-AHL67577.1_11939_relaxed	0.339	4.403e-12	208	1	0.4977	0.2731
2044	6	CF-ADO00412.1.1.5_11945_relaxed	17576	1	CF-AHL67577.1_11939_relaxed	0.4	2.243e-05	143	1	0.725	0.5206
1312	11	CF-CCV02148.1.1.13_11943_relaxed	17576	1	CF-AHL67577.1_11939_relaxed	0.718	4.438e-08	324	1	0.9642	0.9183
17412	1	CF-AHL67599.1_11939_relaxed	2341	5	CF-CCV02367.1_11942_relaxed	0.288	1.4090000000000001e-25	351	1	0.6814	0.1666
607	24	CF-CCV02148.1.1.1_11943_relaxed	2341	5	CF-CCV02367.1_11942_relaxed	0.653	5.223e-11	353	1	0.9156	0.7528
10204	1	EF-AAK82178.1_11950_relaxed	2341	5	CF-CCV02367.1_11942_relaxed	0.188	2.587e-13	250	1	0.5041	0.332
8204	1	CF-CCV01987.1_11941_relaxed	2341	5	CF-CCV02367.1_11942_relaxed	0.482	3.8590000000000004e-34	392	1	0.5844	0.123
1941	7	CF-CCV02353.1_11942_relaxed	2341	5	CF-CCV02367.1_11942_relaxed	0.161	5.379e-12	220	1	0.5167	0.3046
1422	10	CF-CCV02153.1_11943_relaxed	2341	5	CF-CCV02367.1_11942_relaxed	0.155	3.284e-12	281	1	0.6224	0.3847
4654	2	CF-AAK82256.1_11950_relaxed	2341	5	CF-CCV02367.1_11942_relaxed	0.181	9.478000000000001e-26	335	1	0.494	0.1839
2797	4	CF-AHL67519.1_11939_relaxed	2341	5	CF-CCV02367.1_11942_relaxed	0.351	1.741e-27	921	1	0.8251	0.6735
17576	1	CF-AHL67577.1_11939_relaxed	2341	5	CF-CCV02367.1_11942_relaxed	0.356	3.607e-08	149	1	0.5747	0.2329
12936	1	CF-CCV02555.1_11949_relaxed	2341	5	CF-CCV02367.1_11942_relaxed	0.123	2.7e-06	106	1	0.401	0.2727
934	15	CF-CCV02167.1_11943_relaxed	2341	5	CF-CCV02367.1_11942_relaxed	0.237	1.45e-34	579	1	0.5862	0.2616
1313	11	CF-ADO00382.1_11945_relaxed	2341	5	CF-CCV02367.1_11942_relaxed	0.211	6.669e-12	111	1	0.4484	0.1027
1633	8	CF-ADO00469.1_11945_relaxed	2341	5	CF-CCV02367.1_11942_relaxed	0.258	5.783e-39	470	1	0.6062	0.1269
2044	6	CF-ADO00412.1.1.5_11945_relaxed	2341	5	CF-CCV02367.1_11942_relaxed	0.611	2.39e-09	233	1	0.8083	0.4921
1312	11	CF-CCV02148.1.1.13_11943_relaxed	2341	5	CF-CCV02367.1_11942_relaxed	0.703	9.641e-07	231	1	0.8595	0.7147
3842	3	CF-CCV02336.1_11942_relaxed	2341	5	CF-CCV02367.1_11942_relaxed	0.136	4.567e-10	233	1	0.5756	0.4164
14241	1	EF-CCV02563.1_11949_relaxed	2341	5	CF-CCV02367.1_11942_relaxed	0.1	4.762e-06	120	1	0.4568	0.3326
17412	1	CF-AHL67599.1_11939_relaxed	4654	2	CF-AAK82256.1_11950_relaxed	0.3	1.036e-21	316	1	0.5645	0.2222
2341	5	CF-CCV02367.1_11942_relaxed	4654	2	CF-AAK82256.1_11950_relaxed	0.226	4.1119999999999995e-23	316	1	0.5205	0.1755
3176	4	EF-AIE77229.1_12099_relaxed	4654	2	CF-AAK82256.1_11950_relaxed	0.152	0.0002505	47	0.382	0.3976	0.09455
607	24	CF-CCV02148.1.1.1_11943_relaxed	4654	2	CF-AAK82256.1_11950_relaxed	0.294	7.486e-06	198	1	0.8139	0.7843
12969	1	CF-CCV02495.1_11949_relaxed	4654	2	CF-AAK82256.1_11950_relaxed	0.226	4.654e-10	343	1	0.6453	0.7069
343	42	CF-ALE30448.1_12275_relaxed	4654	2	CF-AAK82256.1_11950_relaxed	0.116	0.0001423	67	0.9	0.4802	0.1521
492	30	CF-YP_094049.1_12135_relaxed	4654	2	CF-AAK82256.1_11950_relaxed	0.137	1.427e-05	54	0.601	0.3877	0.08644
10204	1	EF-AAK82178.1_11950_relaxed	4654	2	CF-AAK82256.1_11950_relaxed	0.146	4.227e-07	106	1	0.3965	0.2304
8204	1	CF-CCV01987.1_11941_relaxed	4654	2	CF-AAK82256.1_11950_relaxed	0.205	5.712e-20	193	1	0.4983	0.09736
1941	7	CF-CCV02353.1_11942_relaxed	4654	2	CF-AAK82256.1_11950_relaxed	0.155	1.551e-10	146	1	0.4726	0.1852
2797	4	CF-AHL67519.1_11939_relaxed	4654	2	CF-AAK82256.1_11950_relaxed	0.135	5.799e-06	97	0.999	0.3918	0.2482
17576	1	CF-AHL67577.1_11939_relaxed	4654	2	CF-AAK82256.1_11950_relaxed	0.166	0.0009623	69	0.923	0.4548	0.2204
12936	1	CF-CCV02555.1_11949_relaxed	4654	2	CF-AAK82256.1_11950_relaxed	0.157	1.716e-08	181	1	0.4867	0.3915
934	15	CF-CCV02167.1_11943_relaxed	4654	2	CF-AAK82256.1_11950_relaxed	0.327	6.1849999999999995e-59	988	1	0.6507	0.2435
1633	8	CF-ADO00469.1_11945_relaxed	4654	2	CF-AAK82256.1_11950_relaxed	0.269	1.297e-54	714	1	0.613	0.15
2044	6	CF-ADO00412.1.1.5_11945_relaxed	4654	2	CF-AAK82256.1_11950_relaxed	0.31	0.0003179	104	1	0.7281	0.4029
17412	1	CF-AHL67599.1_11939_relaxed	934	15	CF-CCV02167.1_11943_relaxed	0.269	7.604999999999999e-23	299	1	0.5883	0.1733
2341	5	CF-CCV02367.1_11942_relaxed	934	15	CF-CCV02167.1_11943_relaxed	0.243	6.89e-31	544	1	0.5916	0.2629
607	24	CF-CCV02148.1.1.1_11943_relaxed	934	15	CF-CCV02167.1_11943_relaxed	0.552	6.128e-06	157	1	0.7373	0.5324
12969	1	CF-CCV02495.1_11949_relaxed	934	15	CF-CCV02167.1_11943_relaxed	0.209	1.707e-11	325	1	0.5917	0.5476
10204	1	EF-AAK82178.1_11950_relaxed	934	15	CF-CCV02167.1_11943_relaxed	0.122	5.07e-05	72	0.949	0.3558	0.2104
8204	1	CF-CCV01987.1_11941_relaxed	934	15	CF-CCV02167.1_11943_relaxed	0.333	2.199e-29	343	1	0.5923	0.1245
1941	7	CF-CCV02353.1_11942_relaxed	934	15	CF-CCV02167.1_11943_relaxed	0.188	1.479e-14	199	1	0.4694	0.193
1422	10	CF-CCV02153.1_11943_relaxed	934	15	CF-CCV02167.1_11943_relaxed	0.121	5.438e-06	84	0.991	0.4381	0.1669
4654	2	CF-AAK82256.1_11950_relaxed	934	15	CF-CCV02167.1_11943_relaxed	0.334	4.549e-59	1027	1	0.6323	0.2713
2797	4	CF-AHL67519.1_11939_relaxed	934	15	CF-CCV02167.1_11943_relaxed	0.149	5.209e-06	99	0.999	0.3938	0.2545
12936	1	CF-CCV02555.1_11949_relaxed	934	15	CF-CCV02167.1_11943_relaxed	0.175	3.879e-08	162	1	0.427	0.3865
1633	8	CF-ADO00469.1_11945_relaxed	934	15	CF-CCV02167.1_11943_relaxed	0.335	6.409e-56	843	1	0.6613	0.1849
2044	6	CF-ADO00412.1.1.5_11945_relaxed	934	15	CF-CCV02167.1_11943_relaxed	0.46	6.062e-05	95	0.998	0.6184	0.312
3842	3	CF-CCV02336.1_11942_relaxed	934	15	CF-CCV02167.1_11943_relaxed	0.105	4.779e-05	77	0.975	0.443	0.1903
17412	1	CF-AHL67599.1_11939_relaxed	1422	10	CF-CCV02153.1_11943_relaxed	0.445	4.748e-08	212	1	0.7152	0.4776
1032	13	CF-AKU37508.1_11909_relaxed	1422	10	CF-CCV02153.1_11943_relaxed	0.125	5.784e-06	122	1	0.3583	0.3883
2341	5	CF-CCV02367.1_11942_relaxed	1422	10	CF-CCV02153.1_11943_relaxed	0.155	1.2e-11	273	1	0.6249	0.3882
2087	6	CF-AKU37494.1_11909_relaxed	1422	10	CF-CCV02153.1_11943_relaxed	0.097	0.000106	85	0.992	0.3226	0.3305
8107	1	CF-ALN66203.1_12439_relaxed	1422	10	CF-CCV02153.1_11943_relaxed	0.078	0.0008356	44	0.301	0.2399	0.1816
10544	1	CF-QBL75885.1_10297_relaxed	1422	10	CF-CCV02153.1_11943_relaxed	0.113	0.0009146	51	0.505	0.3024	0.1878
10204	1	EF-AAK82178.1_11950_relaxed	1422	10	CF-CCV02153.1_11943_relaxed	0.182	1.244e-15	351	1	0.5484	0.4463
840	17	EF-ADE34388.1_11905_relaxed	1422	10	CF-CCV02153.1_11943_relaxed	0.097	0.0008794	84	0.991	0.3798	0.3966
14240	1	EF-CCV02513.1_11949_relaxed	1422	10	CF-CCV02153.1_11943_relaxed	0.228	4.843e-13	338	1	0.5698	0.5582
2231	6	EF-AAT71852.1_11904_relaxed	1422	10	CF-CCV02153.1_11943_relaxed	0.101	6.826e-05	91	0.997	0.3603	0.3989
12993	1	CF-AAC12265.1_10963_relaxed	1422	10	CF-CCV02153.1_11943_relaxed	0.141	0.0006195	47	0.382	0.3021	0.1565
1941	7	CF-CCV02353.1_11942_relaxed	1422	10	CF-CCV02153.1_11943_relaxed	0.291	6.409e-25	689	1	0.6916	0.5717
2797	4	CF-AHL67519.1_11939_relaxed	1422	10	CF-CCV02153.1_11943_relaxed	0.193	8.587e-12	273	1	0.539	0.4373
934	15	CF-CCV02167.1_11943_relaxed	1422	10	CF-CCV02153.1_11943_relaxed	0.123	2.458e-06	83	0.99	0.4201	0.1669
1313	11	CF-ADO00382.1_11945_relaxed	1422	10	CF-CCV02153.1_11943_relaxed	0.513	2.611e-12	275	1	0.8128	0.3241
1633	8	CF-ADO00469.1_11945_relaxed	1422	10	CF-CCV02153.1_11943_relaxed	0.748	7.336e-06	146	1	0.6689	0.3481
3842	3	CF-CCV02336.1_11942_relaxed	1422	10	CF-CCV02153.1_11943_relaxed	0.743	6.929e-43	1336	1	0.8519	0.6122
17412	1	CF-AHL67599.1_11939_relaxed	2044	6	CF-ADO00412.1.1.5_11945_relaxed	0.483	2.817e-07	206	1	0.7743	0.4933
2341	5	CF-CCV02367.1_11942_relaxed	2044	6	CF-ADO00412.1.1.5_11945_relaxed	0.611	7.348e-07	217	1	0.7811	0.4921
607	24	CF-CCV02148.1.1.1_11943_relaxed	2044	6	CF-ADO00412.1.1.5_11945_relaxed	0.565	5.568e-09	250	1	0.8429	0.5856
17576	1	CF-AHL67577.1_11939_relaxed	2044	6	CF-ADO00412.1.1.5_11945_relaxed	0.574	0.0009623	192	1	0.8256	0.943
1312	11	CF-CCV02148.1.1.13_11943_relaxed	2044	6	CF-ADO00412.1.1.5_11945_relaxed	0.554	3.686e-05	173	1	0.795	0.6674
17412	1	CF-AHL67599.1_11939_relaxed	3842	3	CF-CCV02336.1_11942_relaxed	0.509	6.467e-07	201	1	0.739	0.5386
1032	13	CF-AKU37508.1_11909_relaxed	3842	3	CF-CCV02336.1_11942_relaxed	0.132	3.123e-05	107	1	0.3434	0.3824
2341	5	CF-CCV02367.1_11942_relaxed	3842	3	CF-CCV02336.1_11942_relaxed	0.139	4.69e-09	215	1	0.5809	0.4036
2087	6	CF-AKU37494.1_11909_relaxed	3842	3	CF-CCV02336.1_11942_relaxed	0.116	0.0002485	72	0.949	0.3214	0.2742
10204	1	EF-AAK82178.1_11950_relaxed	3842	3	CF-CCV02336.1_11942_relaxed	0.182	1.133e-13	334	1	0.5503	0.5141
840	17	EF-ADE34388.1_11905_relaxed	3842	3	CF-CCV02336.1_11942_relaxed	0.084	0.0005122	79	0.981	0.3271	0.3747
14240	1	EF-CCV02513.1_11949_relaxed	3842	3	CF-CCV02336.1_11942_relaxed	0.223	1.219e-13	341	1	0.5459	0.5467
2231	6	EF-AAT71852.1_11904_relaxed	3842	3	CF-CCV02336.1_11942_relaxed	0.085	6.434e-05	92	0.997	0.3698	0.3891
1941	7	CF-CCV02353.1_11942_relaxed	3842	3	CF-CCV02336.1_11942_relaxed	0.259	1.585e-22	652	1	0.7161	0.5979
1422	10	CF-CCV02153.1_11943_relaxed	3842	3	CF-CCV02336.1_11942_relaxed	0.743	4.6750000000000005e-42	1328	1	0.8495	0.6122
2797	4	CF-AHL67519.1_11939_relaxed	3842	3	CF-CCV02336.1_11942_relaxed	0.217	3.267e-12	278	1	0.5349	0.4286
934	15	CF-CCV02167.1_11943_relaxed	3842	3	CF-CCV02336.1_11942_relaxed	0.105	4.25e-05	77	0.975	0.4454	0.1903
14241	1	EF-CCV02563.1_11949_relaxed	3842	3	CF-CCV02336.1_11942_relaxed	0.129	5.663e-05	100	1	0.4482	0.321
17412	1	CF-AHL67599.1_11939_relaxed	1313	11	CF-ADO00382.1_11945_relaxed	0.316	2.746e-14	187	1	0.5655	0.1694
2341	5	CF-CCV02367.1_11942_relaxed	1313	11	CF-ADO00382.1_11945_relaxed	0.211	9.173e-12	118	1	0.4189	0.1065
14240	1	EF-CCV02513.1_11949_relaxed	1313	11	CF-ADO00382.1_11945_relaxed	0.407	1.635e-08	110	1	0.4846	0.1489
8204	1	CF-CCV01987.1_11941_relaxed	1313	11	CF-ADO00382.1_11945_relaxed	0.3	2.265e-08	84	0.991	0.4419	0.1005
1941	7	CF-CCV02353.1_11942_relaxed	1313	11	CF-ADO00382.1_11945_relaxed	0.203	6.033e-07	85	0.992	0.4127	0.1476
1422	10	CF-CCV02153.1_11943_relaxed	1313	11	CF-ADO00382.1_11945_relaxed	0.513	2.444e-11	281	1	0.8246	0.3319
934	15	CF-CCV02167.1_11943_relaxed	1313	11	CF-ADO00382.1_11945_relaxed	0.211	1.028e-08	105	1	0.4288	0.1506
1633	8	CF-ADO00469.1_11945_relaxed	1313	11	CF-ADO00382.1_11945_relaxed	0.236	2.06e-13	144	1	0.4565	0.1192
3842	3	CF-CCV02336.1_11942_relaxed	1313	11	CF-ADO00382.1_11945_relaxed	0.672	6.069e-09	303	1	0.7748	0.6419
17412	1	CF-AHL67599.1_11939_relaxed	14240	1	EF-CCV02513.1_11949_relaxed	0.227	2.502e-07	103	1	0.4518	0.2092
2341	5	CF-CCV02367.1_11942_relaxed	14240	1	EF-CCV02513.1_11949_relaxed	0.174	7.807e-12	191	1	0.5036	0.2282
10204	1	EF-AAK82178.1_11950_relaxed	14240	1	EF-CCV02513.1_11949_relaxed	0.171	2.587e-13	247	1	0.4766	0.3411
3634	3	EF-ARW78069.1_124_relaxed	14240	1	EF-CCV02513.1_11949_relaxed	0.083	0.0007895	83	0.99	0.3845	0.3855
1941	7	CF-CCV02353.1_11942_relaxed	14240	1	EF-CCV02513.1_11949_relaxed	0.176	8.728e-13	283	1	0.495	0.4658
1422	10	CF-CCV02153.1_11943_relaxed	14240	1	EF-CCV02513.1_11949_relaxed	0.225	1.575e-13	322	1	0.543	0.4809
2797	4	CF-AHL67519.1_11939_relaxed	14240	1	EF-CCV02513.1_11949_relaxed	0.158	1.352e-07	191	1	0.565	0.4406
934	15	CF-CCV02167.1_11943_relaxed	14240	1	EF-CCV02513.1_11949_relaxed	0.138	3.675e-07	66	0.887	0.3635	0.0998
1313	11	CF-ADO00382.1_11945_relaxed	14240	1	EF-CCV02513.1_11949_relaxed	0.395	2.206e-09	114	1	0.4574	0.1631
1633	8	CF-ADO00469.1_11945_relaxed	14240	1	EF-CCV02513.1_11949_relaxed	0.179	2.137e-10	117	1	0.4007	0.1414
3842	3	CF-CCV02336.1_11942_relaxed	14240	1	EF-CCV02513.1_11949_relaxed	0.222	8.928e-15	377	1	0.5696	0.5509
14241	1	EF-CCV02563.1_11949_relaxed	14240	1	EF-CCV02513.1_11949_relaxed	0.141	9.215e-06	129	1	0.4828	0.3952
17412	1	CF-AHL67599.1_11939_relaxed	492	30	CF-YP_094049.1_12135_relaxed	0.138	2.72e-05	53	0.569	0.4046	0.1077
3176	4	EF-AIE77229.1_12099_relaxed	492	30	CF-YP_094049.1_12135_relaxed	0.169	6.2339999999999996e-24	383	1	0.5797	0.2124
343	42	CF-ALE30448.1_12275_relaxed	492	30	CF-YP_094049.1_12135_relaxed	0.286	7.168e-45	985	1	0.7574	0.3357
184	68	CF-AAW33461.1_12155_relaxed	492	30	CF-YP_094049.1_12135_relaxed	0.278	4.169e-24	678	1	0.7202	0.5376
16424	1	CF-ALE30483.2_12281_relaxed	492	30	CF-YP_094049.1_12135_relaxed	0.334	6.141999999999999e-22	715	1	0.776	0.6813
7922	1	CF-ABA47246.1_12097_relaxed	492	30	CF-YP_094049.1_12135_relaxed	0.145	1.923e-11	211	1	0.55	0.264
16292	1	CF-AOW42083.1_12116_relaxed	492	30	CF-YP_094049.1_12135_relaxed	0.247	3.267e-05	147	1	0.7139	0.5136
8336	1	EF-AGG53851.1_6473_relaxed	492	30	CF-YP_094049.1_12135_relaxed	0.134	2.232e-08	129	1	0.5297	0.1919
15211	1	CF-AIA22368.1_12260_relaxed	492	30	CF-YP_094049.1_12135_relaxed	0.2	3.159e-28	548	1	0.6807	0.2776
255	54	CF-ADZ39888.1_12271_relaxed	492	30	CF-YP_094049.1_12135_relaxed	0.245	3.755e-35	927	1	0.7461	0.4674
3060	4	CF-ADJ00322.1_6531_relaxed	492	30	CF-YP_094049.1_12135_relaxed	0.148	1.136e-08	137	1	0.4863	0.1985
8991	1	CF-AZZ86053.1_12235_relaxed	492	30	CF-YP_094049.1_12135_relaxed	0.246	8.152e-19	332	1	0.7212	0.2246
4874	2	CF-ALE30377.1_12278_relaxed	492	30	CF-YP_094049.1_12135_relaxed	0.257	1.108e-24	700	1	0.7668	0.5189
1800	7	CF-ACH96236.1_12424_relaxed	492	30	CF-YP_094049.1_12135_relaxed	0.123	4.429e-05	38	0.179	0.2498	0.07496
6923	1	CF-AII22579.1_12092_relaxed	492	30	CF-YP_094049.1_12135_relaxed	0.169	3.512e-10	179	1	0.5548	0.2298
13287	1	CF-QFX65730.1_12258_relaxed	492	30	CF-YP_094049.1_12135_relaxed	0.27	5.369e-18	556	1	0.6812	0.5062
5536	2	CF-AZZ86052.2_12235_relaxed	492	30	CF-YP_094049.1_12135_relaxed	0.31	8.822000000000001e-26	765	1	0.7725	0.5844
4598	2	CF-AIJ50565.1.1.7_10246_relaxed	3582	3	EF-AIJ50565.1.1.6_10246_relaxed	1	6.978e-11	134	1	0.6857	0.1868
14732	1	CF-QGW58078.1.1.6_10248_relaxed	3582	3	EF-AIJ50565.1.1.6_10246_relaxed	0.372	1.094e-07	139	1	0.729	0.2751
9729	1	CF-CBI12300.1_12164_relaxed	9749	1	CF-CBI12349.1_12166_relaxed	0.571	1.575e-05	132	1	0.6391	0.5144
659	22	CF-CBX25027.1_6523_relaxed	3003	4	CF-AAG00069.1_6478_relaxed	0.101	1.453e-07	138	1	0.3358	0.3172
1674	8	CF-CCU55795.1_12041_relaxed	14679	1	CF-AFJ20469.1_38_relaxed	0.064	0.0002262	33	0.116	0.2752	0.07217
12948	1	EF-AHA93307.1_58_relaxed	14679	1	CF-AFJ20469.1_38_relaxed	0.087	1.223e-09	95	0.998	0.3191	0.1115
1656	8	EF-QCQ84169.1_12122_relaxed	14679	1	CF-AFJ20469.1_38_relaxed	0.095	5.678e-06	70	0.933	0.3793	0.1382
6554	2	EF-AFD97201.1_39_relaxed	14679	1	CF-AFJ20469.1_38_relaxed	0.138	0.0009677	74	0.961	0.5117	0.2625
14678	1	CF-AFJ20467.1_38_relaxed	14679	1	CF-AFJ20469.1_38_relaxed	0.266	3.109e-23	585	1	0.5782	0.4757
953	14	EF-ADA57834.2_36_relaxed	14679	1	CF-AFJ20469.1_38_relaxed	0.241	0.0004275	52	0.537	0.4853	0.1459
2125	6	EF-ALF03230.1_128_relaxed	14679	1	CF-AFJ20469.1_38_relaxed	0.153	3.905e-05	51	0.505	0.3559	0.08699
3999	3	CF-AFJ20326.1_37_relaxed	14679	1	CF-AFJ20469.1_38_relaxed	0.267	3.9439999999999996e-27	644	1	0.5672	0.3647
10591	1	CF-AFJ20362.1_37_relaxed	14679	1	CF-AFJ20469.1_38_relaxed	0.212	2.423e-28	575	1	0.6152	0.3302
6715	2	CF-QEJ80786.1_12098_relaxed	14679	1	CF-AFJ20469.1_38_relaxed	0.124	0.0009378	54	0.601	0.4536	0.1538
386	39	EF-ACQ91166.1_12197_relaxed	14679	1	CF-AFJ20469.1_38_relaxed	0.11	2.122e-06	76	0.971	0.4142	0.1375
12897	1	EF-AGY30683.1_162_relaxed	14679	1	CF-AFJ20469.1_38_relaxed	0.179	0.0001142	60	0.772	0.468	0.1248
2201	6	CF-ARE31897.1_12286_relaxed	14679	1	CF-AFJ20469.1_38_relaxed	0.09	2.219e-06	77	0.975	0.293	0.1613
1673	8	CF-ABG42892.1_39_relaxed	14679	1	CF-AFJ20469.1_38_relaxed	0.298	4.9e-41	940	1	0.6738	0.3839
8599	1	EF-AII22589.1_12092_relaxed	14679	1	CF-AFJ20469.1_38_relaxed	0.09	0.000148	65	0.872	0.3735	0.1716
2879	4	EF-QDQ69211.1_156_relaxed	14679	1	CF-AFJ20469.1_38_relaxed	0.139	7.345e-05	63	0.837	0.4615	0.1342
8580	1	EF-ARR28823.1_35_relaxed	14679	1	CF-AFJ20469.1_38_relaxed	0.068	4.657e-05	49	0.442	0.2409	0.1409
4752	2	EF-AIU39257.1_59_relaxed	14679	1	CF-AFJ20469.1_38_relaxed	0.147	1.025e-05	57	0.692	0.3579	0.1068
14848	1	CF-QAT90411.1_12375_relaxed	2317	5	CF-AYN45073.1_12324_relaxed	0.871	1.938e-18	772	1	0.9411	0.9822
737	20	CF-AAM95139.1_12321_relaxed	2317	5	CF-AYN45073.1_12324_relaxed	0.572	1.718e-16	619	1	0.9013	0.9696
5214	2	CF-BAG74590.1_12351_relaxed	2317	5	CF-AYN45073.1_12324_relaxed	0.348	7.201e-11	394	1	0.8202	0.9267
10267	1	CF-ABF47360.1_12340_relaxed	2317	5	CF-AYN45073.1_12324_relaxed	0.305	4.948e-11	402	1	0.8107	0.9241
9799	1	CF-ANF29759.1_12334_relaxed	2317	5	CF-AYN45073.1_12324_relaxed	0.307	1.411e-09	332	1	0.7623	0.9035
711	21	CF-AAN28121.1_12373_relaxed	2317	5	CF-AYN45073.1_12324_relaxed	0.267	1.665e-10	375	1	0.7764	0.9113
5408	2	CF-AAL01717.1_12378_relaxed	2317	5	CF-AYN45073.1_12324_relaxed	0.321	1.409e-09	346	1	0.7576	0.9023
14046	1	CF-AAG53769.1_12349_relaxed	2317	5	CF-AYN45073.1_12324_relaxed	0.337	1.117e-07	279	1	0.8	0.9052
14848	1	CF-QAT90411.1_12375_relaxed	737	20	CF-AAM95139.1_12321_relaxed	0.572	2.812e-14	584	1	0.888	0.9582
2317	5	CF-AYN45073.1_12324_relaxed	737	20	CF-AAM95139.1_12321_relaxed	0.572	5.27e-17	631	1	0.9275	0.9696
5214	2	CF-BAG74590.1_12351_relaxed	737	20	CF-AAM95139.1_12321_relaxed	0.33	2.691e-12	433	1	0.8263	0.8866
10267	1	CF-ABF47360.1_12340_relaxed	737	20	CF-AAM95139.1_12321_relaxed	0.333	1.111e-12	461	1	0.8394	0.9141
9799	1	CF-ANF29759.1_12334_relaxed	737	20	CF-AAM95139.1_12321_relaxed	0.344	1.286e-11	399	1	0.8001	0.8789
711	21	CF-AAN28121.1_12373_relaxed	737	20	CF-AAM95139.1_12321_relaxed	0.318	3.572e-12	434	1	0.8119	0.8926
5408	2	CF-AAL01717.1_12378_relaxed	737	20	CF-AAM95139.1_12321_relaxed	0.398	3.508e-12	421	1	0.7705	0.8563
14046	1	CF-AAG53769.1_12349_relaxed	737	20	CF-AAM95139.1_12321_relaxed	0.348	1.95e-09	326	1	0.7999	0.8668
14848	1	CF-QAT90411.1_12375_relaxed	10267	1	CF-ABF47360.1_12340_relaxed	0.321	9.549e-10	384	1	0.8003	0.9113
2317	5	CF-AYN45073.1_12324_relaxed	10267	1	CF-ABF47360.1_12340_relaxed	0.3	1.313e-11	412	1	0.8326	0.924
737	20	CF-AAM95139.1_12321_relaxed	10267	1	CF-ABF47360.1_12340_relaxed	0.324	3.705e-13	459	1	0.8137	0.8915
5214	2	CF-BAG74590.1_12351_relaxed	10267	1	CF-ABF47360.1_12340_relaxed	0.25	3.046e-12	391	1	0.7936	0.7593
9799	1	CF-ANF29759.1_12334_relaxed	10267	1	CF-ABF47360.1_12340_relaxed	0.272	3.91e-12	424	1	0.8319	0.8851
711	21	CF-AAN28121.1_12373_relaxed	10267	1	CF-ABF47360.1_12340_relaxed	0.312	2.193e-12	461	1	0.8549	0.9279
5408	2	CF-AAL01717.1_12378_relaxed	10267	1	CF-ABF47360.1_12340_relaxed	0.27	1.667e-11	379	1	0.7627	0.7766
14046	1	CF-AAG53769.1_12349_relaxed	10267	1	CF-ABF47360.1_12340_relaxed	0.252	2.85e-09	285	1	0.7657	0.7156
14848	1	CF-QAT90411.1_12375_relaxed	5214	2	CF-BAG74590.1_12351_relaxed	0.324	2.112e-09	372	1	0.8078	0.9036
2317	5	CF-AYN45073.1_12324_relaxed	5214	2	CF-BAG74590.1_12351_relaxed	0.348	2.811e-11	402	1	0.8315	0.9267
737	20	CF-AAM95139.1_12321_relaxed	5214	2	CF-BAG74590.1_12351_relaxed	0.33	2.686e-12	430	1	0.8133	0.8866
10267	1	CF-ABF47360.1_12340_relaxed	5214	2	CF-BAG74590.1_12351_relaxed	0.243	1.368e-11	376	1	0.8074	0.7423
9799	1	CF-ANF29759.1_12334_relaxed	5214	2	CF-BAG74590.1_12351_relaxed	0.299	1.993e-11	397	1	0.807	0.8912
711	21	CF-AAN28121.1_12373_relaxed	5214	2	CF-BAG74590.1_12351_relaxed	0.344	1.174e-13	493	1	0.8303	0.9152
5408	2	CF-AAL01717.1_12378_relaxed	5214	2	CF-BAG74590.1_12351_relaxed	0.379	1.59e-14	477	1	0.7934	0.7749
14046	1	CF-AAG53769.1_12349_relaxed	5214	2	CF-BAG74590.1_12351_relaxed	0.984	1.147e-23	709	1	0.9206	0.6596
14848	1	CF-QAT90411.1_12375_relaxed	711	21	CF-AAN28121.1_12373_relaxed	0.295	1.132e-09	371	1	0.7929	0.8689
2317	5	CF-AYN45073.1_12324_relaxed	711	21	CF-AAN28121.1_12373_relaxed	0.267	4.973e-11	384	1	0.8045	0.9113
737	20	CF-AAM95139.1_12321_relaxed	711	21	CF-AAN28121.1_12373_relaxed	0.318	2.525e-12	434	1	0.8196	0.8926
5214	2	CF-BAG74590.1_12351_relaxed	711	21	CF-AAN28121.1_12373_relaxed	0.344	8.879e-14	496	1	0.8557	0.9152
10267	1	CF-ABF47360.1_12340_relaxed	711	21	CF-AAN28121.1_12373_relaxed	0.312	2.179e-12	465	1	0.876	0.9279
9799	1	CF-ANF29759.1_12334_relaxed	711	21	CF-AAN28121.1_12373_relaxed	0.611	1.739e-20	737	1	0.9248	0.9151
5408	2	CF-AAL01717.1_12378_relaxed	711	21	CF-AAN28121.1_12373_relaxed	0.335	1.192e-12	447	1	0.8346	0.8314
14046	1	CF-AAG53769.1_12349_relaxed	711	21	CF-AAN28121.1_12373_relaxed	0.375	4.552e-10	369	1	0.8634	0.9194
14848	1	CF-QAT90411.1_12375_relaxed	5408	2	CF-AAL01717.1_12378_relaxed	0.311	2.968e-09	361	1	0.7846	0.8985
2317	5	CF-AYN45073.1_12324_relaxed	5408	2	CF-AAL01717.1_12378_relaxed	0.321	3.331e-10	351	1	0.7812	0.9023
737	20	CF-AAM95139.1_12321_relaxed	5408	2	CF-AAL01717.1_12378_relaxed	0.398	1.853e-12	418	1	0.7778	0.8563
5214	2	CF-BAG74590.1_12351_relaxed	5408	2	CF-AAL01717.1_12378_relaxed	0.379	6.563e-15	481	1	0.8218	0.7749
10267	1	CF-ABF47360.1_12340_relaxed	5408	2	CF-AAL01717.1_12378_relaxed	0.298	1.858e-11	408	1	0.8165	0.8836
9799	1	CF-ANF29759.1_12334_relaxed	5408	2	CF-AAL01717.1_12378_relaxed	0.308	2.09e-12	424	1	0.8162	0.8676
711	21	CF-AAN28121.1_12373_relaxed	5408	2	CF-AAL01717.1_12378_relaxed	0.335	8.265e-13	441	1	0.8216	0.8314
14046	1	CF-AAG53769.1_12349_relaxed	5408	2	CF-AAL01717.1_12378_relaxed	0.318	1.132e-10	328	1	0.7714	0.7308
14848	1	CF-QAT90411.1_12375_relaxed	9799	1	CF-ANF29759.1_12334_relaxed	0.31	9.225e-09	333	1	0.7731	0.8547
2317	5	CF-AYN45073.1_12324_relaxed	9799	1	CF-ANF29759.1_12334_relaxed	0.307	7.596e-10	341	1	0.785	0.9035
737	20	CF-AAM95139.1_12321_relaxed	9799	1	CF-ANF29759.1_12334_relaxed	0.344	1.52e-11	402	1	0.8026	0.8789
5214	2	CF-BAG74590.1_12351_relaxed	9799	1	CF-ANF29759.1_12334_relaxed	0.299	8.742e-12	417	1	0.8245	0.8912
10267	1	CF-ABF47360.1_12340_relaxed	9799	1	CF-ANF29759.1_12334_relaxed	0.277	7.415e-12	429	1	0.8498	0.8828
711	21	CF-AAN28121.1_12373_relaxed	9799	1	CF-ANF29759.1_12334_relaxed	0.611	4.8670000000000006e-20	745	1	0.9336	0.9151
5408	2	CF-AAL01717.1_12378_relaxed	9799	1	CF-ANF29759.1_12334_relaxed	0.285	3.508e-12	405	1	0.7968	0.766
14046	1	CF-AAG53769.1_12349_relaxed	9799	1	CF-ANF29759.1_12334_relaxed	0.344	4.061e-08	288	1	0.8112	0.8675
14848	1	CF-QAT90411.1_12375_relaxed	14046	1	CF-AAG53769.1_12349_relaxed	0.301	3.98e-06	241	1	0.7112	0.8914
2317	5	CF-AYN45073.1_12324_relaxed	14046	1	CF-AAG53769.1_12349_relaxed	0.333	1.137e-07	266	1	0.7313	0.9065
737	20	CF-AAM95139.1_12321_relaxed	14046	1	CF-AAG53769.1_12349_relaxed	0.344	3.317e-09	306	1	0.7029	0.8684
5214	2	CF-BAG74590.1_12351_relaxed	14046	1	CF-AAG53769.1_12349_relaxed	0.984	3.5309999999999997e-23	682	1	0.8533	0.6596
10267	1	CF-ABF47360.1_12340_relaxed	14046	1	CF-AAG53769.1_12349_relaxed	0.25	1.766e-08	252	1	0.7068	0.6629
9799	1	CF-ANF29759.1_12334_relaxed	14046	1	CF-AAG53769.1_12349_relaxed	0.344	1.283e-07	256	1	0.7031	0.8675
711	21	CF-AAN28121.1_12373_relaxed	14046	1	CF-AAG53769.1_12349_relaxed	0.375	1.324e-09	341	1	0.7416	0.9194
5408	2	CF-AAL01717.1_12378_relaxed	14046	1	CF-AAG53769.1_12349_relaxed	0.318	3.767e-10	308	1	0.6711	0.7308
14810	1	CF-QBB28643.1_12432_relaxed	5855	2	CF-UBZ25627.1_12430_relaxed	0.574	0.0009132	104	1	0.7994	0.622
13353	1	CF-UBZ25536.1_12431_relaxed	5855	2	CF-UBZ25627.1_12430_relaxed	0.405	0.0007308	143	1	0.7533	0.7394
14827	1	CF-QBB28661.1_12432_relaxed	14808	1	CF-QBB28662.1_12432_relaxed	0.471	0.0004925	71	0.941	0.3856	0.3361
16648	1	CF-AJR29218.1_11927_relaxed	14808	1	CF-QBB28662.1_12432_relaxed	0.155	9.788e-06	162	1	0.5668	0.5358
1990	7	CF-ATE87137.1_11947_relaxed	14808	1	CF-QBB28662.1_12432_relaxed	0.163	8.925e-06	154	1	0.5133	0.5211
620	24	CF-AAL77811.1_11926_relaxed	14808	1	CF-QBB28662.1_12432_relaxed	0.134	2.826e-05	130	1	0.4757	0.4625
16537	1	CF-AJR29253.1_11928_relaxed	14808	1	CF-QBB28662.1_12432_relaxed	0.142	3.094e-06	157	1	0.5274	0.491
3378	4	CF-AZQ20844.1_11907_relaxed	14808	1	CF-QBB28662.1_12432_relaxed	0.131	0.0001754	146	1	0.5291	0.6279
14826	1	CF-QBB28660.1_12432_relaxed	14808	1	CF-QBB28662.1_12432_relaxed	0.356	3.309e-11	362	1	0.6605	0.7016
13610	1	CF-AAB93840.1.1_9564_relaxed	1058	12	CF-AKO90176.1_9577_relaxed	0.538	5.614e-36	1239	1	0.8972	0.674
17403	1	CF-AAL55092.1_6780_relaxed	1058	12	CF-AKO90176.1_9577_relaxed	0.132	4.722e-08	183	1	0.5084	0.4134
2583	5	CF-ASA47279.1_9697_relaxed	1058	12	CF-AKO90176.1_9577_relaxed	0.116	6.464e-15	306	1	0.4603	0.3689
6190	2	CF-ABY89692.1_9664_relaxed	1058	12	CF-AKO90176.1_9577_relaxed	0.329	6.623e-15	616	1	0.8436	0.8279
2880	4	CF-AGX32063.1_9465_relaxed	1058	12	CF-AKO90176.1_9577_relaxed	0.157	3.396e-43	891	1	0.6332	0.3147
233	57	CF-AAA43836.1.2_9362_relaxed	1058	12	CF-AKO90176.1_9577_relaxed	0.132	1.705e-18	437	1	0.4898	0.4982
165	73	CF-AEL29641.1_9783_relaxed	1058	12	CF-AKO90176.1_9577_relaxed	0.111	1.319e-12	216	1	0.373	0.3191
417	35	CF-AMT75411.1_9443_relaxed	1058	12	CF-AKO90176.1_9577_relaxed	0.127	1.1419999999999999e-23	441	1	0.3886	0.3851
3230	4	CF-QLA47007.1_9578_relaxed	1058	12	CF-AKO90176.1_9577_relaxed	0.888	0	7624	1	0.9434	0.9251
220	60	CF-AAG22532.1_9341_relaxed	1058	12	CF-AKO90176.1_9577_relaxed	0.092	2.914e-19	308	1	0.4009	0.2777
13611	1	CF-AAB93840.1.2_9564_relaxed	1058	12	CF-AKO90176.1_9577_relaxed	0.36	9.39e-78	2436	1	0.7656	0.588
651	23	CF-AKF42409.1_9839_relaxed	1058	12	CF-AKO90176.1_9577_relaxed	0.138	3.852e-14	238	1	0.3627	0.3258
2555	5	CF-ABY82501.1_9411_relaxed	1058	12	CF-AKO90176.1_9577_relaxed	0.113	1.524e-24	409	1	0.3926	0.3179
175	70	CF-ACO59902.1_6752_relaxed	1058	12	CF-AKO90176.1_9577_relaxed	0.122	1.138e-17	403	1	0.4667	0.4499
17471	1	CF-AHL67658.1_9342_relaxed	1058	12	CF-AKO90176.1_9577_relaxed	0.114	7.576e-20	457	1	0.4956	0.5047
4389	3	CF-ALD83625.1_9428_relaxed	1058	12	CF-AKO90176.1_9577_relaxed	0.121	4.3980000000000004e-26	477	1	0.3837	0.385
370	40	CF-AJA91182.1.1.1_7167_relaxed	1058	12	CF-AKO90176.1_9577_relaxed	0.087	1.549e-09	180	1	0.3786	0.412
2479	5	CF-QPN53434.1_9884_relaxed	1058	12	CF-AKO90176.1_9577_relaxed	0.11	1.678e-17	290	1	0.3632	0.273
[truncated: 61,868 more rows]
