# Supplementary material for: Viro3D: a comprehensive database of virus protein structure predictions
Source: Mol Syst Biol. 2025 Sep 16;21(11):9. doi: 10.1038/s44320-025-00147-9 (PMC12583693; doi:10.1038/s44320-025-00147-9)
Supplement: Supplementary file 9 — Source data Fig. 2 [file 44320_2025_147_MOESM9_ESM.zip › Figure 2/2F/Source data for the viral protein clusters that have structural similarity to entries in the AFDB.csv]

Viro3D ID	AFDB target ID	AFDB target name	AFDB target source taxonomy ID	AFDB target source taxonomy name	AFDB target source superkingdom name	Foldseek identity	Foldseek E-value	Foldseek bitscore	Foldseek probability	Foldseek lddt	Foldseek alignment score
CF-AAA03189.1.1_6577_relaxed	AF-A0A0N4XWQ2-F1-model_v4	AF-A0A0N4XWQ2-F1-model_v4 Alphavirus-like MT domain-containing protein	27835	Nippostrongylus brasiliensis	Eukaryota	0.18	2.873e-07	215	1.0	0.5679	0.6325
CF-AAA03189.1.2_6577_relaxed	AF-A0A034VMN2-F1-model_v4	AF-A0A034VMN2-F1-model_v4 Replication protein 1a	27457	Bactrocera dorsalis	Eukaryota	0.155	8.376e-06	153	1.0	0.5483	0.4114
CF-AAA03189.1.5_6577_relaxed	AF-A0A832KCX3-F1-model_v4	AF-A0A832KCX3-F1-model_v4 Macro domain-containing protein	2026792	Spirochaetales bacterium	Bacteria	0.225	7.636e-09	260	1.0	0.5804	0.6901
CF-AAA18252.1_11732_relaxed	AF-Q6JAW8-F1-model_v4	AF-Q6JAW8-F1-model_v4 Matrix protein p19	9031	Gallus gallus	Eukaryota	0.629	4.677e-16	431	1.0	0.716	0.3588
CF-AAA20225.1_8637_relaxed	AF-Q6T6S8-F1-model_v4	AF-Q6T6S8-F1-model_v4 Uncharacterized protein	8694	Bitis gabonica	Eukaryota	0.423	8.783e-10	244	1.0	0.8232	0.4196
CF-AAA42828.1_6429_relaxed	AF-A0A431PQV6-F1-model_v4	AF-A0A431PQV6-F1-model_v4 Uncharacterized protein	100	Ancylobacter aquaticus	Bacteria	0.365	7.294e-43	1687	1.0	0.6509	0.9501
CF-AAA42974.1.1_9425_relaxed	AF-K7LCI0-F1-model_v4	AF-K7LCI0-F1-model_v4 HAP2-GCS1 domain-containing protein	3847	Glycine max	Eukaryota	0.11	5.956e-15	246	1.0	0.4155	0.241
CF-AAA43412.1_9914_relaxed	AF-A0A0Q3WR20-F1-model_v4	AF-A0A0Q3WR20-F1-model_v4 Uncharacterized protein	54911	Brevibacillus choshinensis	Bacteria	0.814	6.646e-68	2796	1.0	0.8826	0.8658
CF-AAA43535.1_9914_relaxed	AF-A0A2V5KY17-F1-model_v4	AF-A0A2V5KY17-F1-model_v4 Uncharacterized protein	670078	Arthrobacter livingstonensis	Bacteria	0.922	1.537e-07	246	1.0	0.5803	0.5941
CF-AAA43536.1_9914_relaxed	AF-A0A2V5KZT5-F1-model_v4	AF-A0A2V5KZT5-F1-model_v4 Uncharacterized protein	670078	Arthrobacter livingstonensis	Bacteria	0.855	1.5879999999999998e-33	1006	1.0	0.8957	0.5728
CF-AAA43689.1_9915_relaxed	AF-A0A2V5J456-F1-model_v4	AF-A0A2V5J456-F1-model_v4 Uncharacterized protein	92442	Arthrobacter psychrolactophilus	Bacteria	0.352	5.857e-35	1386	1.0	0.7117	0.8244
CF-AAA43726.1_9915_relaxed	AF-A0A2S3ZR30-F1-model_v4	AF-A0A2S3ZR30-F1-model_v4 Flu_M1_C domain-containing protein	1664	Arthrobacter glacialis	Bacteria	0.322	2.355e-11	516	1.0	0.7609	0.6738
CF-AAA43836.1.2_9362_relaxed	AF-A0A7I8XFW1-F1-model_v4	AF-A0A7I8XFW1-F1-model_v4 (pine wood nematode) hypothetical protein	6326	Bursaphelenchus xylophilus	Eukaryota	0.111	2.742e-15	366	1.0	0.4588	0.4551
CF-AAA46757.1.1_11522_relaxed	AF-A0A0V1ALW1-F1-model_v4	AF-A0A0V1ALW1-F1-model_v4 Large envelope protein	6334	Trichinella spiralis	Eukaryota	0.607	7.571e-17	377	1.0	0.6856	0.4212
CF-AAA46757.1_11522_relaxed	AF-A0A0V1ALW1-F1-model_v4	AF-A0A0V1ALW1-F1-model_v4 Large envelope protein	6334	Trichinella spiralis	Eukaryota	0.55	1.259e-18	369	1.0	0.7003	0.3617
CF-AAA46811.1_11750_relaxed	AF-S4X4K0-F1-model_v4	AF-S4X4K0-F1-model_v4 Envelope glycoprotein	10089	Mus caroli	Eukaryota	0.483	1.433e-69	2281	1.0	0.7673	0.7311
CF-AAA47042.1_4488_relaxed	AF-Q8V9K9-F1-model_v4	AF-Q8V9K9-F1-model_v4 E7 protein	9606	Homo sapiens	Eukaryota	0.4	1.049e-05	193	1.0	0.7147	0.5039
CF-AAA47588.1_11772_relaxed	AF-Q7TQ39-F1-model_v4	AF-Q7TQ39-F1-model_v4 Gag protein	10090	Mus musculus	Eukaryota	0.198	4.484e-09	309	1.0	0.6343	0.4693
CF-AAA47589.1_11772_relaxed	AF-A0A7X1LUK4-F1-model_v4	AF-A0A7X1LUK4-F1-model_v4 Uncharacterized protein	178566	Streptomyces mexicanus	Bacteria	0.358	5.927e-11	414	1.0	0.7033	0.8564
CF-AAA47592.1_11772_relaxed	AF-I7JIG3-F1-model_v4	AF-I7JIG3-F1-model_v4 Nef protein	36227	Cercopithecus neglectus	Eukaryota	0.418	5.444e-13	323	1.0	0.5861	0.552
CF-AAA48498.2.2_7188_relaxed	AF-A0A2V1MW03-F1-model_v4	AF-A0A2V1MW03-F1-model_v4 Uncharacterized protein	2024736	Levilactobacillus bambusae	Bacteria	0.477	9.855e-08	307	1.0	0.7922	0.7931
CF-AAA48498.2.5_7188_relaxed	AF-A0A182G8Y9-F1-model_v4	AF-A0A182G8Y9-F1-model_v4 Genome polyprotein	7160	Aedes albopictus	Eukaryota	0.257	3.2539999999999997e-53	1233	1.0	0.6256	0.4169
CF-AAA50456.1.1.3_11673_relaxed	AF-A0A261A6N7-F1-model_v4	AF-A0A261A6N7-F1-model_v4 CCHC-type domain-containing protein	31234	Caenorhabditis remanei	Eukaryota	0.483	1.48e-10	470	1.0	0.9046	0.9557
CF-AAA50456.1.1.4_11673_relaxed	AF-A0A2H2I688-F1-model_v4	AF-A0A2H2I688-F1-model_v4 Uncharacterized protein	281687	Caenorhabditis japonica	Eukaryota	0.6	8.901e-25	1032	1.0	0.9492	0.9851
CF-AAA50456.1.1.5_11673_relaxed	AF-A0A2H2I4M9-F1-model_v4	AF-A0A2H2I4M9-F1-model_v4 Integrase	281687	Caenorhabditis japonica	Eukaryota	0.666	7.363e-17	666	1.0	0.9318	0.978
CF-AAA50456.1.1.6_11673_relaxed	AF-E3N722-F1-model_v4	AF-E3N722-F1-model_v4 Reverse transcriptase domain-containing protein	31234	Caenorhabditis remanei	Eukaryota	0.566	0.0003628	241	1.0	0.8972	0.923
CF-AAA50456.1.1.7_11673_relaxed	AF-A0A2H2IUW0-F1-model_v4	AF-A0A2H2IUW0-F1-model_v4 Integrase	281687	Caenorhabditis japonica	Eukaryota	0.77	6.645e-23	756	1.0	0.8943	0.7786
CF-AAA50478.1.1.4_10477_relaxed	AF-A0A0V1GMQ2-F1-model_v4	AF-A0A0V1GMQ2-F1-model_v4 Uncharacterized protein	268475	Trichinella zimbabwensis	Eukaryota	0.765	7.934e-30	1214	1.0	0.9005	0.9451
CF-AAA65329.1_11957_relaxed	AF-A0A6C0I2I7-F1-model_v4	AF-A0A6C0I2I7-F1-model_v4 DNA_LIGASE_A3 domain-containing protein	1070528	viral metagenome	Other	0.31	4.562e-39	1351	1.0	0.7757	0.7756
CF-AAA65331.1_11957_relaxed	AF-A0A6C0I2H4-F1-model_v4	AF-A0A6C0I2H4-F1-model_v4 Nudix hydrolase domain-containing protein	1070528	viral metagenome	Other	0.362	1.794e-23	776	1.0	0.7698	0.7824
CF-AAA66452.1_11738_relaxed	AF-A0A2Z5WPQ2-F1-model_v4	AF-A0A2Z5WPQ2-F1-model_v4 Protease	60711	Chlorocebus sabaeus	Eukaryota	0.607	1.452e-06	178	1.0	0.6903	0.4613
CF-AAA66454.1.1_11738_relaxed	AF-A0A7J7Z5A1-F1-model_v4	AF-A0A7J7Z5A1-F1-model_v4 Uncharacterized protein	51298	Myotis myotis	Eukaryota	0.493	4.805e-47	1478	1.0	0.7594	0.772
CF-AAA66612.1_4904_relaxed	AF-A0A505IM92-F1-model_v4	AF-A0A505IM92-F1-model_v4 SF3 helicase domain-containing protein	872983	Metamycoplasma neophronis	Bacteria	0.18	1.657e-25	608	1.0	0.6024	0.4287
CF-AAA66735.1_12329_relaxed	AF-A0A1Z4LL72-F1-model_v4	AF-A0A1Z4LL72-F1-model_v4 Uncharacterized protein	1973488	Calothrix parasitica NIES-267	Bacteria	0.142	3.669e-10	254	1.0	0.5043	0.4284
CF-AAA66967.1_4858_relaxed	AF-A0A6G0TCZ1-F1-model_v4	AF-A0A6G0TCZ1-F1-model_v4 Uncharacterized protein	307491	Aphis glycines	Eukaryota	0.263	3.2470000000000003e-35	1246	1.0	0.7516	0.8288
CF-AAA70239.1_10207_relaxed	AF-A0A7M4CG23-F1-model_v4	AF-A0A7M4CG23-F1-model_v4 M protein	2778733	Cloning vector pD-BCoV1	Other	0.324	1.662e-16	590	1.0	0.8016	0.7208
CF-AAA79327.1_10286_relaxed	AF-A0A7G3QKL7-F1-model_v4	AF-A0A7G3QKL7-F1-model_v4 Major capsid component	2713472	Cloning vector RaV_infectious_clone_(pT7-RaV)	Other	0.47	1.977e-76	2463	1.0	0.76	0.6865
CF-AAA79512.1.1_9877_relaxed	AF-A0A558S5W5-F1-model_v4	AF-A0A558S5W5-F1-model_v4 Phlebovirus_G1 domain-containing protein	1313	Streptococcus pneumoniae	Bacteria	0.177	7.206000000000001e-26	578	1.0	0.6699	0.3653
CF-AAA81554.1.4_7165_relaxed	AF-A0A2V1MYX1-F1-model_v4	AF-A0A2V1MYX1-F1-model_v4 Flavi_NS1 domain-containing protein	2024736	Levilactobacillus bambusae	Bacteria	0.527	1.7859999999999996e-53	2192	1.0	0.9252	0.983
CF-AAA81554.1.8_7165_relaxed	AF-A0A131XV99-F1-model_v4	AF-A0A131XV99-F1-model_v4 Putative nonstructural protein 5	34613	Ixodes ricinus	Eukaryota	0.23	1.096e-37	1354	1.0	0.6164	0.731
CF-AAA88108.1_41_relaxed	AF-A0A816D322-F1-model_v4	AF-A0A816D322-F1-model_v4 Hypothetical protein	392030	Rotaria magnacalcarata	Eukaryota	0.241	3.614e-13	495	1.0	0.6971	0.8088
CF-AAA88142.1_41_relaxed	AF-A0A2D5MSQ8-F1-model_v4	AF-A0A2D5MSQ8-F1-model_v4 Uncharacterized protein	2026801	Verrucomicrobiales bacterium	Bacteria	0.111	2.648e-10	262	1.0	0.3151	0.4045
CF-AAA88157.1_41_relaxed	AF-A0A444V855-F1-model_v4	AF-A0A444V855-F1-model_v4 Uncharacterized protein	7906	Acipenser ruthenus	Eukaryota	0.202	1.102e-12	318	1.0	0.4116	0.3846
CF-AAA88160.2_41_relaxed	AF-A0A6G0HDX1-F1-model_v4	AF-A0A6G0HDX1-F1-model_v4 Uncharacterized protein	215358	Larimichthys crocea	Eukaryota	0.221	1.0790000000000002e-25	802	1.0	0.4599	0.5633
CF-AAA88175.1_41_relaxed	AF-T5BVC4-F1-model_v4	AF-T5BVC4-F1-model_v4 STE/STE7/MKK protein kinase	447095	Blastomyces dermatitidis ATCC 26199	Eukaryota	0.156	5.794e-09	224	1.0	0.4837	0.3937
CF-AAA88176.1_41_relaxed	AF-A0A6A1WT56-F1-model_v4	AF-A0A6A1WT56-F1-model_v4 Protein kinase domain-containing protein	262757	Morella rubra	Eukaryota	0.134	1.227e-08	155	1.0	0.4313	0.2532
CF-AAA88179.1_41_relaxed	AF-A0A7H8ZRE1-F1-model_v4	AF-A0A7H8ZRE1-F1-model_v4 Uncharacterized protein	2748873	Streptomyces sp. CB04723	Bacteria	0.27	2.016e-08	321	1.0	0.6218	0.7202
CF-AAA89182.1_11734_relaxed	AF-Q7TQ37-F1-model_v4	AF-Q7TQ37-F1-model_v4 Integrase	10090	Mus musculus	Eukaryota	0.445	2.446e-97	3134	1.0	0.8831	0.6215
CF-AAA89183.1_11734_relaxed	AF-A9LHP8-F1-model_v4	AF-A9LHP8-F1-model_v4 Orf-x	9940	Ovis aries	Eukaryota	0.969	8.156e-16	347	1.0	0.591	0.3709
CF-AAA89184.1_11734_relaxed	AF-A9LHP3-F1-model_v4	AF-A9LHP3-F1-model_v4 Envelope glycoprotein	9940	Ovis aries	Eukaryota	0.91	1.343e-100	3328	1.0	0.8377	0.7611
CF-AAA91268.1_11726_relaxed	AF-A0A3M0KY28-F1-model_v4	AF-A0A3M0KY28-F1-model_v4 Uncharacterized protein	333673	Hirundo rustica rustica	Eukaryota	0.275	9.747000000000001e-20	290	1.0	0.5209	0.2251
CF-AAA91269.1_11726_relaxed	AF-A0A3M0LB37-F1-model_v4	AF-A0A3M0LB37-F1-model_v4 Reverse transcriptase	333673	Hirundo rustica rustica	Eukaryota	0.347	1.877e-84	2717	1.0	0.8127	0.6567
CF-AAA96406.1_12173_relaxed	AF-A0A5B1B9A7-F1-model_v4	AF-A0A5B1B9A7-F1-model_v4 Uncharacterized protein	1784	Mycobacterium simiae	Bacteria	1.0	3.583e-27	1099	1.0	0.8768	0.6498
CF-AAA96408.1_12173_relaxed	AF-A0A5B1BC50-F1-model_v4	AF-A0A5B1BC50-F1-model_v4 Uncharacterized protein	1784	Mycobacterium simiae	Bacteria	0.967	4.652e-06	182	1.0	0.9027	0.4302
CF-AAA99437.1.1.3_7152_relaxed	AF-A0A2V1MW03-F1-model_v4	AF-A0A2V1MW03-F1-model_v4 Uncharacterized protein	2024736	Levilactobacillus bambusae	Bacteria	0.675	2.297e-05	248	1.0	0.8919	0.7855
CF-AAA99437.1.1.7_7152_relaxed	AF-A0A2V1MYX1-F1-model_v4	AF-A0A2V1MYX1-F1-model_v4 Flavi_NS1 domain-containing protein	2024736	Levilactobacillus bambusae	Bacteria	0.731	2.57e-66	2534	1.0	0.9422	0.9698
CF-AAB00740.1_11769_relaxed	AF-A0A838XN04-F1-model_v4	AF-A0A838XN04-F1-model_v4 Vpr/Vpx protein	2754045	Aeromicrobium phoceense	Bacteria	0.448	5.119e-05	223	1.0	0.83	0.7439
CF-AAB00744.1_11769_relaxed	AF-I7JIG3-F1-model_v4	AF-I7JIG3-F1-model_v4 Nef protein	36227	Cercopithecus neglectus	Eukaryota	0.395	8.161e-16	404	1.0	0.6832	0.5422
CF-AAB03640.1_11555_relaxed	AF-A0A4Y2WB15-F1-model_v4	AF-A0A4Y2WB15-F1-model_v4 Endonuclease	182803	Araneus ventricosus	Eukaryota	0.433	0.0	3761	1.0	0.7697	0.6111
CF-AAB06367.1_119_relaxed	AF-A0A0A0YRR9-F1-model_v4	AF-A0A0A0YRR9-F1-model_v4 Chemokine U83A	9606	Homo sapiens	Eukaryota	0.862	2.698e-09	257	1.0	0.6541	0.5558
CF-AAB23198.1_6562_relaxed	AF-A0A7G3ASH5-F1-model_v4	AF-A0A7G3ASH5-F1-model_v4 Putative peptidase family a21	7200	Lutzomyia longipalpis	Eukaryota	0.196	9.093e-23	605	1.0	0.5482	0.5965
CF-AAB30982.3_92_relaxed	AF-A0A7L4C0R0-F1-model_v4	AF-A0A7L4C0R0-F1-model_v4 Matrix remodeling-associated protein 8	382315	Nyctiprogne leucopyga	Eukaryota	0.095	4.977e-10	153	1.0	0.4552	0.1818
CF-AAB47240.1_6448_relaxed	AF-A0A2H8TT44-F1-model_v4	AF-A0A2H8TT44-F1-model_v4 Core protein VP3	742174	Melanaphis sacchari	Eukaryota	0.163	1.027e-15	583	1.0	0.6345	0.7688
CF-AAB59884.1.2_11741_relaxed	AF-A0A3M0L5H7-F1-model_v4	AF-A0A3M0L5H7-F1-model_v4 dUTPase domain-containing protein	333673	Hirundo rustica rustica	Eukaryota	0.222	4.932e-09	301	1.0	0.6622	0.4525
CF-AAB59884.1.3_11741_relaxed	AF-A0A5F4W6J7-F1-model_v4	AF-A0A5F4W6J7-F1-model_v4 CCHC-type domain-containing protein	9483	Callithrix jacchus	Eukaryota	0.385	8.272e-05	138	1.0	0.7952	0.3732
CF-AAB59887.1.1_11741_relaxed	AF-Q8HYV5-F1-model_v4	AF-Q8HYV5-F1-model_v4 Envelope glycoprotein	37012	Pan troglodytes verus	Eukaryota	0.826	1.524e-16	304	1.0	0.7101	0.31
CF-AAB59887.1_11741_relaxed	AF-A0A2K6KM66-F1-model_v4	AF-A0A2K6KM66-F1-model_v4 Uncharacterized protein	61621	Rhinopithecus bieti	Eukaryota	0.18	1.089e-06	72	0.949	0.4412	0.0822
CF-AAB59936.1_11767_relaxed	AF-A0A6L8LWQ9-F1-model_v4	AF-A0A6L8LWQ9-F1-model_v4 Capsid protein p24	2692236	Thalassobius mangrovi	Bacteria	0.278	1.198e-21	529	1.0	0.6719	0.29
CF-AAB66382.1_163_relaxed	AF-A0A3R6BL54-F1-model_v4	AF-A0A3R6BL54-F1-model_v4 Uncharacterized protein	823	Parabacteroides distasonis	Bacteria	0.121	0.0001542	66	0.887	0.2866	0.1668
CF-AAB66397.1_163_relaxed	AF-A0A126LAZ9-F1-model_v4	AF-A0A126LAZ9-F1-model_v4 U56	9606	Homo sapiens	Eukaryota	0.17	2.208e-18	530	1.0	0.6635	0.659
CF-AAB66419.1_163_relaxed	AF-A0A126LAX8-F1-model_v4	AF-A0A126LAX8-F1-model_v4 U37	9606	Homo sapiens	Eukaryota	0.167	1.901e-16	533	1.0	0.7104	0.6927
CF-AAB71133.1.1.4_7230_relaxed	AF-A0A2S2N3N2-F1-model_v4	AF-A0A2S2N3N2-F1-model_v4 Genome polyprotein	1833763	bird metagenome	Other	0.429	1.146e-13	496	1.0	0.8731	0.8643
CF-AAB88254.1_6478_relaxed	AF-A0A4R8M948-F1-model_v4	AF-A0A4R8M948-F1-model_v4 Ribonuclease 3	1005740	Aminivibrio pyruvatiphilus	Bacteria	0.204	0.0003246	123	1.0	0.4378	0.4505
CF-AAB93840.1.2_9564_relaxed	AF-A0A6V7THB8-F1-model_v4	AF-A0A6V7THB8-F1-model_v4 Hypothetical protein	390850	Meloidogyne enterolobii	Eukaryota	0.107	2.766e-18	396	1.0	0.4615	0.3671
CF-AAB94418.1_11950_relaxed	AF-A0A7G1HW22-F1-model_v4	AF-A0A7G1HW22-F1-model_v4 Uncharacterized protein	2751153	Coprobacter secundus subsp. similis	Bacteria	0.305	2.334e-08	266	1.0	0.6496	0.7569
CF-AAB94427.1_11950_relaxed	AF-T2JF30-F1-model_v4	AF-T2JF30-F1-model_v4 Ribonucleoside-diphosphate reductase	555881	Crocosphaera watsonii WH 0401	Bacteria	0.302	6.166e-69	2269	1.0	0.7063	0.6819
CF-AAB94432.1_11950_relaxed	AF-A0A1Q3WEP4-F1-model_v4	AF-A0A1Q3WEP4-F1-model_v4 ADP-ribose polymerase	1895854	Spirosoma sp. 48-14	Bacteria	0.312	1.528e-15	541	1.0	0.7523	0.8452
CF-AAB94433.1_11950_relaxed	AF-A0A1W6E457-F1-model_v4	AF-A0A1W6E457-F1-model_v4 ADP-ribose polymerase	1834519	Fibrella sp. ES10-3-2-2	Bacteria	0.31	6.881e-15	574	1.0	0.7784	0.8285
CF-AAB94446.1_11950_relaxed	AF-A0A3P6B5J3-F1-model_v4	AF-A0A3P6B5J3-F1-model_v4 RING-type domain-containing protein	3711	Brassica rapa	Eukaryota	0.269	0.0002211	165	1.0	0.7305	0.5648
CF-AAB94448.1_11950_relaxed	AF-A0A3B3TBN6-F1-model_v4	AF-A0A3B3TBN6-F1-model_v4 Dual specificity protein phosphatase	1676925	Paramormyrops kingsleyae	Eukaryota	0.378	1.134e-15	605	1.0	0.8438	0.9329
CF-AAB94453.1_11950_relaxed	AF-A0A6C0D1H5-F1-model_v4	AF-A0A6C0D1H5-F1-model_v4 WLM domain-containing protein	1070528	viral metagenome	Other	0.335	2.757e-12	424	1.0	0.7749	0.7134
CF-AAB94465.1_11950_relaxed	AF-A0A6C0CYJ0-F1-model_v4	AF-A0A6C0CYJ0-F1-model_v4 Uncharacterized protein	1070528	viral metagenome	Other	0.232	1.252e-06	259	1.0	0.6779	0.5318
CF-AAB94467.1_11950_relaxed	AF-A0A4D5RGQ3-F1-model_v4	AF-A0A4D5RGQ3-F1-model_v4 Putative inhibitor of apoptosis 2 protein	6945	Ixodes scapularis	Eukaryota	0.156	0.0005484	111	1.0	0.4687	0.3429
CF-AAB94471.1_11950_relaxed	AF-A0A524M8G3-F1-model_v4	AF-A0A524M8G3-F1-model_v4 Uncharacterized protein	2026761	Nitrosomonadales bacterium	Bacteria	0.377	3.541e-10	388	1.0	0.8039	0.8448
CF-AAB94472.1_11950_relaxed	AF-A0A818HM41-F1-model_v4	AF-A0A818HM41-F1-model_v4 Hypothetical protein	2762511	Rotaria sp. Silwood1	Eukaryota	0.308	2.659e-12	332	1.0	0.678	0.595
CF-AAB94474.1_11950_relaxed	AF-A0A6C0JQ56-F1-model_v4	AF-A0A6C0JQ56-F1-model_v4 Uncharacterized protein	1070528	viral metagenome	Other	0.33	1.301e-18	652	1.0	0.7628	0.767
CF-AAB94476.1_11950_relaxed	AF-A0A0D2SRH4-F1-model_v4	AF-A0A0D2SRH4-F1-model_v4 RING-type domain-containing protein	29730	Gossypium raimondii	Eukaryota	0.432	7.217e-06	223	1.0	0.8026	0.7222
CF-AAC03777.1_4964_relaxed	AF-A0A348AYV6-F1-model_v4	AF-A0A348AYV6-F1-model_v4 SF3 helicase domain-containing protein	9783	Elephas maximus	Eukaryota	0.591	5.715e-48	1615	1.0	0.8565	0.7245
CF-AAC03779.1_4964_relaxed	AF-A0A505IMJ3-F1-model_v4	AF-A0A505IMJ3-F1-model_v4 Uncharacterized protein	872983	Metamycoplasma neophronis	Bacteria	0.236	2.3e-38	1319	1.0	0.6977	0.8185
CF-AAC04288.1_6782_relaxed	AF-A0A383UMV1-F1-model_v4	AF-A0A383UMV1-F1-model_v4 Alphavirus-like MT domain-containing protein	62688	Blumeria hordei	Eukaryota	0.138	0.0001288	171	1.0	0.6134	0.7092
CF-AAC12265.1_10963_relaxed	AF-A0A2D4GCA0-F1-model_v4	AF-A0A2D4GCA0-F1-model_v4 Rhv domain-containing protein	54390	Micrurus corallinus	Eukaryota	0.445	2.002e-55	1915	1.0	0.7907	0.7887
CF-AAC13790.1_146_relaxed	AF-A0A7R8ZEV3-F1-model_v4	AF-A0A7R8ZEV3-F1-model_v4 Hypothetical protein	61478	Timema douglasi	Eukaryota	0.181	2.687e-05	158	1.0	0.6619	0.3981
CF-AAC13792.1_146_relaxed	AF-A0A3B4AFB7-F1-model_v4	AF-A0A3B4AFB7-F1-model_v4 Uncharacterized protein	409849	Periophthalmus magnuspinnatus	Eukaryota	0.168	0.0004841	200	1.0	0.5814	0.6614
CF-AAC13857.1_146_relaxed	AF-I1WWX5-F1-model_v4	AF-I1WWX5-F1-model_v4 Interleukin family protein	9796	Equus caballus	Eukaryota	0.86	1.893e-18	882	1.0	0.899	0.8261
CF-AAC13862.1_146_relaxed	AF-A0A337SLH0-F1-model_v4	AF-A0A337SLH0-F1-model_v4 CASP8 and FADD like apoptosis regulator	9685	Felis catus	Eukaryota	0.333	1.219e-08	430	1.0	0.7841	0.8596
CF-AAC13890.1_10287_relaxed	AF-A0A7G3QPU6-F1-model_v4	AF-A0A7G3QPU6-F1-model_v4 Minor capsid component VP2	2713472	Cloning vector RaV_infectious_clone_(pT7-RaV)	Other	0.718	5.356e-10	314	1.0	0.8441	0.7703
CF-AAC15907.1_11727_relaxed	AF-A0A663EUU2-F1-model_v4	AF-A0A663EUU2-F1-model_v4 MYB proto-oncogene, transcription factor	223781	Aquila chrysaetos chrysaetos	Eukaryota	0.877	8.148e-24	274	1.0	0.7332	0.1398
CF-AAC31801.1.7_11747_relaxed	AF-A0A811Y2U8-F1-model_v4	AF-A0A811Y2U8-F1-model_v4 (raccoon dog) hypothetical protein	34880	Nyctereutes procyonoides	Eukaryota	0.696	3.085e-17	676	1.0	0.838	0.8355
CF-AAC31801.1.8_11747_relaxed	AF-A0A5F5XYC4-F1-model_v4	AF-A0A5F5XYC4-F1-model_v4 Ribonuclease H	9685	Felis catus	Eukaryota	0.712	5.148e-95	3991	1.0	0.9068	0.9682
CF-AAC31802.1.1_11747_relaxed	AF-A0A5F5XIE3-F1-model_v4	AF-A0A5F5XIE3-F1-model_v4 MLV-related proviral Env polyprotein-like	9685	Felis catus	Eukaryota	0.682	2.1120000000000002e-58	2064	1.0	0.8293	0.8421
CF-AAC31802.1.2_11747_relaxed	AF-Q61920-F1-model_v4	AF-Q61920-F1-model_v4 Env protein	10090	Mus musculus	Eukaryota	0.823	1.968e-22	680	1.0	0.9161	0.6616
CF-AAC33319.1_11668_relaxed	AF-O76328-F1-model_v4	AF-O76328-F1-model_v4 Envelope protein	7244	Drosophila virilis	Eukaryota	1.0	6.562000000000001e-30	866	1.0	0.7491	0.5376
CF-AAC40777.1_120_relaxed	AF-A0A126LB11-F1-model_v4	AF-A0A126LB11-F1-model_v4 U63	9606	Homo sapiens	Eukaryota	0.671	5.004e-26	767	1.0	0.7892	0.5606
CF-AAC40798.1_120_relaxed	AF-A0A0Q9XB62-F1-model_v4	AF-A0A0Q9XB62-F1-model_v4 Uncharacterized protein, isoform D	7230	Drosophila mojavensis	Eukaryota	0.125	0.0009847	58	0.72	0.5981	0.07306
CF-AAC47272.1_11689_relaxed	AF-A0A1Y1NGQ8-F1-model_v4	AF-A0A1Y1NGQ8-F1-model_v4 Endonuclease	7054	Photinus pyralis	Eukaryota	0.474	1.047e-41	1584	1.0	0.8686	0.9375
CF-AAC54901.1_12102_relaxed	AF-A0A842PVY4-F1-model_v4	AF-A0A842PVY4-F1-model_v4 Uncharacterized protein	1971748	Nitrososphaera sp.	Archaea	0.134	8.528e-05	128	1.0	0.4308	0.5231
CF-AAC54932.1_12102_relaxed	AF-A0A401T5T4-F1-model_v4	AF-A0A401T5T4-F1-model_v4 Ig-like domain-containing protein	137246	Chiloscyllium punctatum	Eukaryota	0.238	7.628e-09	330	1.0	0.7021	0.6751
CF-AAC55134.1_12002_relaxed	AF-A0A1C6XHG7-F1-model_v4	AF-A0A1C6XHG7-F1-model_v4 Transmembrane emp24 domain-containing protein, putative	5826	Plasmodium chabaudi adami	Eukaryota	0.111	0.0008026	70	0.933	0.3769	0.1869
CF-AAC55154.1_12002_relaxed	AF-A0A4Q9KR18-F1-model_v4	AF-A0A4Q9KR18-F1-model_v4 Anaphase-promoting complex subunit 11	1176355	Hamiltosporidium tvaerminnensis	Eukaryota	0.24	0.0004567	144	1.0	0.7055	0.6004
CF-AAC55179.1_12002_relaxed	AF-A0A4W4DSI3-F1-model_v4	AF-A0A4W4DSI3-F1-model_v4 Beta-2-microglobulin	8005	Electrophorus electricus	Eukaryota	0.15	0.0002696	165	1.0	0.643	0.4789
CF-AAC55194.2_12002_relaxed	AF-A0A2K5VB66-F1-model_v4	AF-A0A2K5VB66-F1-model_v4 Glutathione peroxidase	9541	Macaca fascicularis	Eukaryota	0.826	7.074e-37	1350	1.0	0.93	0.9665
CF-AAC55220.1_12002_relaxed	AF-A0A4S8IKZ7-F1-model_v4	AF-A0A4S8IKZ7-F1-model_v4 Kinesin-like protein	52838	Musa balbisiana	Eukaryota	0.152	0.0001936	88	0.995	0.291	0.3414
CF-AAC55251.1_12002_relaxed	AF-A0A3E0H385-F1-model_v4	AF-A0A3E0H385-F1-model_v4 Superfamily II DNA/RNA helicase	748120	Paraperlucidibaca baekdonensis	Bacteria	0.183	1.726e-15	305	1.0	0.5157	0.3652
CF-AAC55255.1_12002_relaxed	AF-A0A076HM65-F1-model_v4	AF-A0A076HM65-F1-model_v4 Crossover junction endodeoxyribonuclease RuvC	1356852	Hymenobacter sp. APR13	Bacteria	0.156	4.961e-08	203	1.0	0.5636	0.4494
CF-AAC55263.1_12002_relaxed	AF-A0A6C0CXT4-F1-model_v4	AF-A0A6C0CXT4-F1-model_v4 RPOLD domain-containing protein	1070528	viral metagenome	Other	0.112	6.665e-07	146	1.0	0.3589	0.4174
CF-AAC55268.1_12002_relaxed	AF-A0A424HTP1-F1-model_v4	AF-A0A424HTP1-F1-model_v4 Uncharacterized protein	1986665	Rhodothermaceae bacterium TMED105	Bacteria	0.193	2.589e-11	320	1.0	0.5282	0.6824
CF-AAC58807.1_10294_relaxed	AF-A0A0H3VJE3-F1-model_v4	AF-A0A0H3VJE3-F1-model_v4 Polyprotein	7038	Bemisia tabaci	Eukaryota	0.259	4.489e-23	934	1.0	0.6167	0.9002
CF-AAC59020.2_12368_relaxed	AF-A0A2S2NZG1-F1-model_v4	AF-A0A2S2NZG1-F1-model_v4 Envelope fusion protein	13262	Schizaphis graminum	Eukaryota	0.128	2.443e-21	584	1.0	0.4931	0.5906
CF-AAC59024.1_12368_relaxed	AF-S4WIS9-F1-model_v4	AF-S4WIS9-F1-model_v4 Ubiquitin	112604	Cymbidium faberi	Eukaryota	0.638	1.196e-13	479	1.0	0.8562	0.8196
CF-AAC59030.1_12368_relaxed	AF-A0A6A4IIH6-F1-model_v4	AF-A0A6A4IIH6-F1-model_v4 Deoxyuridine 5'-triphosphate nucleotidohydrolase	248454	Apolygus lucorum	Eukaryota	0.219	1.365e-17	399	1.0	0.6078	0.4134
CF-AAC59105.1_12368_relaxed	AF-A0A7R9LAP3-F1-model_v4	AF-A0A7R9LAP3-F1-model_v4 Hypothetical protein	334625	Oppiella nova	Eukaryota	0.459	2.054e-11	385	1.0	0.823	0.5744
CF-AAC59115.1_12368_relaxed	AF-A0A1S6L086-F1-model_v4	AF-A0A1S6L086-F1-model_v4 BRO-d	7091	Bombyx mori	Eukaryota	0.438	4.958e-06	268	1.0	0.8493	0.8388
CF-AAC59317.1_43_relaxed	AF-A0A165BW94-F1-model_v4	AF-A0A165BW94-F1-model_v4 Deoxyuridine 5'-triphosphate nucleotidohydrolase	1314785	Laetiporus sulphureus 93-53	Eukaryota	0.359	3.682e-11	411	1.0	0.7155	0.7218
CF-AAC70232.1_12358_relaxed	AF-A0A3S0G1V5-F1-model_v4	AF-A0A3S0G1V5-F1-model_v4 Uncharacterized protein	100	Ancylobacter aquaticus	Bacteria	0.407	3.336e-33	1155	1.0	0.8288	0.8996
CF-AAC70259.1_12358_relaxed	AF-A0A821XPL2-F1-model_v4	AF-A0A821XPL2-F1-model_v4 Hypothetical protein	345717	Pieris macdunnoughi	Eukaryota	0.473	8.486e-09	343	1.0	0.7713	0.8351
CF-AAC70260.1_12358_relaxed	AF-A0A2H8TWQ9-F1-model_v4	AF-A0A2H8TWQ9-F1-model_v4 Putative MSV199 domain-containing protein 420R	742174	Melanaphis sacchari	Eukaryota	0.238	6.974e-06	190	1.0	0.6878	0.5495
CF-AAC70324.1_12358_relaxed	AF-A0A023AYM9-F1-model_v4	AF-A0A023AYM9-F1-model_v4 Uncharacterized protein	110365	Gregarina niphandrodes	Eukaryota	0.261	1.905e-09	307	1.0	0.5914	0.7228
CF-AAC72011.1_6462_relaxed	AF-A0A818Y7C2-F1-model_v4	AF-A0A818Y7C2-F1-model_v4 Hypothetical protein	433720	Adineta steineri	Eukaryota	0.127	1.557e-06	145	1.0	0.4731	0.3401
CF-AAC72037.1_6464_relaxed	AF-A0A2V0R9V4-F1-model_v4	AF-A0A2V0R9V4-F1-model_v4 VP9	1070528	viral metagenome	Other	0.23	2.492e-05	162	1.0	0.482	0.4475
CF-AAC72043.1_6462_relaxed	AF-A0A2V0R9V5-F1-model_v4	AF-A0A2V0R9V5-F1-model_v4 VP11	1070528	viral metagenome	Other	0.245	2.107e-12	376	1.0	0.5972	0.6393
CF-AAC72044.1_6462_relaxed	AF-A0A2V0R9R2-F1-model_v4	AF-A0A2V0R9R2-F1-model_v4 VP9	1070528	viral metagenome	Other	0.241	8.821000000000001e-20	842	1.0	0.7876	0.9212
CF-AAC72047.1_6466_relaxed	AF-A0A2V0R9V4-F1-model_v4	AF-A0A2V0R9V4-F1-model_v4 VP9	1070528	viral metagenome	Other	0.275	3.897e-05	140	1.0	0.4344	0.3998
CF-AAC72049.1_6466_relaxed	AF-A0A7J6YXE0-F1-model_v4	AF-A0A7J6YXE0-F1-model_v4 Uncharacterized protein	370605	Lamprigera yunnana	Eukaryota	0.203	5.045e-07	169	1.0	0.543	0.3651
CF-AAC72062.1_6463_relaxed	AF-A0A2V0R9W8-F1-model_v4	AF-A0A2V0R9W8-F1-model_v4 VP7	1070528	viral metagenome	Other	0.279	1.086e-19	616	1.0	0.6614	0.7366
CF-AAC82557.1.1_11737_relaxed	AF-A0A6J0CM84-F1-model_v4	AF-A0A6J0CM84-F1-model_v4 endogenous retrovirus group K member 9 Gag polyprotein-like	230844	Peromyscus maniculatus bairdii	Eukaryota	0.52	1.255e-06	344	1.0	0.8471	0.9237
CF-AAC82558.1.1_11737_relaxed	AF-O70314-F1-model_v4	AF-O70314-F1-model_v4 Truncated env	10090	Mus musculus	Eukaryota	0.961	7.926000000000001e-69	2819	1.0	0.923	0.9777
CF-AAC82558.1.2_11737_relaxed	AF-A0A7J8HR84-F1-model_v4	AF-A0A7J8HR84-F1-model_v4 GP41 domain-containing protein	9407	Rousettus aegyptiacus	Eukaryota	0.29	5.425e-07	171	1.0	0.8116	0.3477
CF-AAC82558.1_11737_relaxed	AF-O70314-F1-model_v4	AF-O70314-F1-model_v4 Truncated env	10090	Mus musculus	Eukaryota	0.958	1.732e-79	2610	1.0	0.7917	0.7571
CF-AAC82560.1.1_11731_relaxed	AF-R4RAM7-F1-model_v4	AF-R4RAM7-F1-model_v4 Capsid protein p27, alternate cleaved 1	9031	Gallus gallus	Eukaryota	0.98	3.339e-18	697	1.0	0.9278	0.6609
CF-AAC82560.1.4_11731_relaxed	AF-Q03852-F1-model_v4	AF-Q03852-F1-model_v4 Capsid protein p27, alternate cleaved 1	9031	Gallus gallus	Eukaryota	0.929	1.329e-09	170	1.0	0.6719	0.2748
CF-AAC82561.1.1_11731_relaxed	AF-Q03852-F1-model_v4	AF-Q03852-F1-model_v4 Capsid protein p27, alternate cleaved 1	9031	Gallus gallus	Eukaryota	0.984	4.531e-21	912	1.0	0.8795	0.9395
CF-AAC82561.1.2_11731_relaxed	AF-A0A3M0KQ68-F1-model_v4	AF-A0A3M0KQ68-F1-model_v4 Reverse transcriptase	333673	Hirundo rustica rustica	Eukaryota	0.361	1.584e-61	2230	1.0	0.7986	0.8996
CF-AAC82562.1.1_11731_relaxed	AF-R4R035-F1-model_v4	AF-R4R035-F1-model_v4 Envelope polyprotein	9031	Gallus gallus	Eukaryota	0.834	2.356e-45	1116	1.0	0.6296	0.5867
CF-AAC82562.1.2_11731_relaxed	AF-R4RAN1-F1-model_v4	AF-R4RAN1-F1-model_v4 Envelope polyprotein	9031	Gallus gallus	Eukaryota	0.938	1.777e-21	451	1.0	0.7434	0.3364
CF-AAC82564.1.3_11728_relaxed	AF-R4QXY5-F1-model_v4	AF-R4QXY5-F1-model_v4 Capsid protein p27, alternate cleaved 1	9031	Gallus gallus	Eukaryota	0.952	2.213e-29	1468	1.0	0.9583	0.9404
CF-AAC82565.1.3_11730_relaxed	AF-M9T671-F1-model_v4	AF-M9T671-F1-model_v4 Matrix protein p19	8845	Anser cygnoides	Eukaryota	0.835	3.273e-07	309	1.0	0.8832	0.8987
CF-AAC82565.1.4_11730_relaxed	AF-A0A673LH30-F1-model_v4	AF-A0A673LH30-F1-model_v4 Tyrosine-protein kinase	307959	Sinocyclocheilus rhinocerous	Eukaryota	0.56	1.176e-77	2559	1.0	0.868	0.449
CF-AAC82565.1_11730_relaxed	AF-G1MYT8-F1-model_v4	AF-G1MYT8-F1-model_v4 Protein kinase domain-containing protein	9103	Meleagris gallopavo	Eukaryota	0.235	4.649e-09	398	1.0	0.5805	0.7169
CF-AAC82566.1.3_11757_relaxed	AF-A0A7S8ZXA0-F1-model_v4	AF-A0A7S8ZXA0-F1-model_v4 Glyco-gag polyprotein	10090	Mus musculus	Eukaryota	0.961	9.028e-37	1772	1.0	0.9874	0.9844
CF-AAC82568.2.3_11757_relaxed	AF-A0A5F5Y5R9-F1-model_v4	AF-A0A5F5Y5R9-F1-model_v4 Ribonuclease H	9685	Felis catus	Eukaryota	0.54	1.3e-39	1002	1.0	0.7312	0.4718
CF-AAC82568.2_11757_relaxed	AF-A0A6H5KUR0-F1-model_v4	AF-A0A6H5KUR0-F1-model_v4 Integrase catalytic domain-containing protein	867726	Ectocarpus sp. CCAP 1310/34	Eukaryota	0.135	4.604e-08	185	1.0	0.3854	0.3474
CF-AAC82573.1.5_11736_relaxed	AF-A0A5F8APN6-F1-model_v4	AF-A0A5F8APN6-F1-model_v4 CCHC-type domain-containing protein	9544	Macaca mulatta	Eukaryota	0.824	4.337e-11	232	1.0	0.75	0.3766
CF-AAC82574.1.1_11736_relaxed	AF-A0A2Z5WPM9-F1-model_v4	AF-A0A2Z5WPM9-F1-model_v4 Protease	60711	Chlorocebus sabaeus	Eukaryota	0.869	1.257e-18	760	1.0	0.9454	0.9276
CF-AAC82575.1.2_11736_relaxed	AF-A0A7N9DD45-F1-model_v4	AF-A0A7N9DD45-F1-model_v4 Uncharacterized protein	9541	Macaca fascicularis	Eukaryota	0.774	3.855e-17	500	1.0	0.8234	0.5721
CF-AAC82575.1_11736_relaxed	AF-A0A2Z5WPN9-F1-model_v4	AF-A0A2Z5WPN9-F1-model_v4 Envelope protein	60711	Chlorocebus sabaeus	Eukaryota	0.582	7.031e-69	1885	1.0	0.6911	0.6136
CF-AAC82586.1.1_11739_relaxed	AF-A0A2I0TN63-F1-model_v4	AF-A0A2I0TN63-F1-model_v4 Endogenous retrovirus group k member 8 gag poly	1758121	Limosa lapponica baueri	Eukaryota	0.236	1.422e-06	265	1.0	0.6481	0.7364
CF-AAC82586.1_11739_relaxed	AF-A0A1U9W0C9-F1-model_v4	AF-A0A1U9W0C9-F1-model_v4 Capsid protein p27, alternate cleaved 1	9031	Gallus gallus	Eukaryota	0.174	1.138e-18	273	1.0	0.4932	0.2015
CF-AAC82593.1.1_11768_relaxed	AF-A0A6L8LWQ9-F1-model_v4	AF-A0A6L8LWQ9-F1-model_v4 Capsid protein p24	2692236	Thalassobius mangrovi	Bacteria	0.928	1.048e-15	680	1.0	0.9381	0.8879
CF-AAC82593.1.2_11768_relaxed	AF-A0A6L8LWQ9-F1-model_v4	AF-A0A6L8LWQ9-F1-model_v4 Capsid protein p24	2692236	Thalassobius mangrovi	Bacteria	0.982	1.39e-31	1576	1.0	0.9664	0.9765
CF-AAC82593.1.4_11768_relaxed	AF-A0A6L8LWQ9-F1-model_v4	AF-A0A6L8LWQ9-F1-model_v4 Capsid protein p24	2692236	Thalassobius mangrovi	Bacteria	0.909	1.184e-06	210	1.0	0.8273	0.6089
CF-AAC82594.1_11768_relaxed	AF-A0A7X1LUK4-F1-model_v4	AF-A0A7X1LUK4-F1-model_v4 Uncharacterized protein	178566	Streptomyces mexicanus	Bacteria	0.888	6.296e-28	1071	1.0	0.8856	0.8813
CF-AAC82595.1_11768_relaxed	AF-A0A838XN04-F1-model_v4	AF-A0A838XN04-F1-model_v4 Vpr/Vpx protein	2754045	Aeromicrobium phoceense	Bacteria	0.896	3.954e-08	326	1.0	0.9174	0.8087
CF-AAC82596.1.1_11768_relaxed	AF-A0A0M3KKW8-F1-model_v4	AF-A0A0M3KKW8-F1-model_v4 HIV-1 gp120 core	9606	Homo sapiens	Eukaryota	0.569	1.8369999999999998e-47	1907	1.0	0.7933	0.9157
CF-AAC82597.1_11768_relaxed	AF-A0A844YE88-F1-model_v4	AF-A0A844YE88-F1-model_v4 Uncharacterized protein	994320	Qipengyuania pelagi	Bacteria	0.666	1.285e-09	265	1.0	0.5328	0.6024
CF-AAC82598.2.1_11768_relaxed	AF-A0A6L8LSL6-F1-model_v4	AF-A0A6L8LSL6-F1-model_v4 Peptidase A2 domain-containing protein	2692236	Thalassobius mangrovi	Bacteria	0.979	6.873e-17	743	1.0	0.918	0.9676
CF-AAC82598.2.3_11768_relaxed	AF-E6Y2W5-F1-model_v4	AF-E6Y2W5-F1-model_v4 Integrase	9315	Notamacropus eugenii	Eukaryota	0.262	7.443e-08	196	1.0	0.7142	0.3767
CF-AAC95509.1_10298_relaxed	AF-A0A4R2J4U4-F1-model_v4	AF-A0A4R2J4U4-F1-model_v4 S1-C subfamily serine protease	1213861	Actinocrispum wychmicini	Bacteria	0.132	4.409e-06	174	1.0	0.3984	0.3765
CF-AAC95554.1_154_relaxed	AF-A0A703LUC1-F1-model_v4	AF-A0A703LUC1-F1-model_v4 DNA_pack_N domain-containing protein	28901	Salmonella enterica	Bacteria	0.267	2.503e-15	516	1.0	0.6511	0.7687
CF-AAC95555.1_154_relaxed	AF-A0A126LB10-F1-model_v4	AF-A0A126LB10-F1-model_v4 U60/66	9606	Homo sapiens	Eukaryota	0.395	1.479e-33	1029	1.0	0.7616	0.6801
CF-AAC97195.1.2_11507_relaxed	AF-A0A7G3ASH5-F1-model_v4	AF-A0A7G3ASH5-F1-model_v4 Putative peptidase family a21	7200	Lutzomyia longipalpis	Eukaryota	0.234	2.7660000000000003e-28	800	1.0	0.5824	0.6184
CF-AAC97208.1.2_6579_relaxed	AF-A0A2A4JHJ8-F1-model_v4	AF-A0A2A4JHJ8-F1-model_v4 (+)RNA virus helicase C-terminal domain-containing protein	7102	Heliothis virescens	Eukaryota	0.282	5.594e-16	534	1.0	0.6633	0.7725
CF-AAC97623.1_12053_relaxed	AF-A0A497N6G7-F1-model_v4	AF-A0A497N6G7-F1-model_v4 Uncharacterized protein	2026714	Candidatus Bathyarchaeota archaeon	Archaea	0.182	5.657e-05	166	1.0	0.567	0.4819
CF-AAC97697.1_12053_relaxed	AF-A0A1B6KPE0-F1-model_v4	AF-A0A1B6KPE0-F1-model_v4 N-acetyltransferase domain-containing protein	36148	Graphocephala atropunctata	Eukaryota	0.258	6.303e-08	321	1.0	0.7846	0.8778
CF-AAC97710.1_12053_relaxed	AF-A0A7D9EVT3-F1-model_v4	AF-A0A7D9EVT3-F1-model_v4 Bro-N domain-containing protein	317549	Paramuricea clavata	Eukaryota	0.16	2.05e-05	238	1.0	0.7631	0.8217
CF-AAC97717.1_12053_relaxed	AF-A0A835G4F4-F1-model_v4	AF-A0A835G4F4-F1-model_v4 Uncharacterized protein	7107	Spodoptera exigua	Eukaryota	0.199	5.781e-11	407	1.0	0.6486	0.7153
CF-AAC97734.1_12053_relaxed	AF-A0A844U8R9-F1-model_v4	AF-A0A844U8R9-F1-model_v4 Uncharacterized protein	2683192	Myroides sp. LoEW2-1	Bacteria	0.259	0.0001225	171	1.0	0.6191	0.7262
CF-AAC97741.1_12053_relaxed	AF-A0A177BCQ1-F1-model_v4	AF-A0A177BCQ1-F1-model_v4 E3 ubiquitin-protein ligase pellino	1819745	Intoshia linei	Eukaryota	0.154	1.149e-06	163	1.0	0.4358	0.4019
CF-AAC97749.1_12053_relaxed	AF-K7YQ90-F1-model_v4	AF-K7YQ90-F1-model_v4 Uncharacterized protein	1069642	Bdellovibrio bacteriovorus str. Tiberius	Bacteria	0.118	4.453e-08	174	1.0	0.4092	0.4416
CF-AAC97760.1_12053_relaxed	AF-A0A5E4MFR5-F1-model_v4	AF-A0A5E4MFR5-F1-model_v4 MSV199 domain	506608	Cinara cedri	Eukaryota	0.232	0.0002541	157	1.0	0.5982	0.5132
CF-AAC97764.1_12053_relaxed	AF-A0A1B6LJZ4-F1-model_v4	AF-A0A1B6LJZ4-F1-model_v4 Bro-N domain-containing protein	36148	Graphocephala atropunctata	Eukaryota	0.393	6.821e-08	325	1.0	0.8345	0.891
CF-AAC97809.1_12053_relaxed	AF-A0A6C0K9E0-F1-model_v4	AF-A0A6C0K9E0-F1-model_v4 SF3 helicase domain-containing protein	1070528	viral metagenome	Other	0.136	3.5879999999999995e-22	428	1.0	0.5027	0.3444
CF-AAC97835.1_12053_relaxed	AF-A0A7U9CG75-F1-model_v4	AF-A0A7U9CG75-F1-model_v4 Uncharacterized protein	469597	Coprobacillus sp. 8_2_54BFAA	Bacteria	0.157	5.253e-08	272	1.0	0.6153	0.6892
CF-AAC97843.1_12053_relaxed	AF-A0A355M928-F1-model_v4	AF-A0A355M928-F1-model_v4 Uncharacterized protein	2053569	Lentisphaeria bacterium	Bacteria	0.231	9.395e-11	338	1.0	0.6347	0.4924
CF-AAC97844.1_12053_relaxed	AF-A0A6C0M1H5-F1-model_v4	AF-A0A6C0M1H5-F1-model_v4 DUF559 domain-containing protein	1070528	viral metagenome	Other	0.288	1.502e-06	209	1.0	0.6102	0.6185
CF-AAC97845.1_12053_relaxed	AF-A0A355M928-F1-model_v4	AF-A0A355M928-F1-model_v4 Uncharacterized protein	2053569	Lentisphaeria bacterium	Bacteria	0.459	1.306e-25	757	1.0	0.8413	0.5502
CF-AAC97846.1_12053_relaxed	AF-A0A6C0D199-F1-model_v4	AF-A0A6C0D199-F1-model_v4 Bro-N domain-containing protein	1070528	viral metagenome	Other	0.29	1.432e-14	411	1.0	0.7761	0.4982
CF-AAC97848.1_12053_relaxed	AF-A0A2J7ZGV3-F1-model_v4	AF-A0A2J7ZGV3-F1-model_v4 Bro-N domain-containing protein	47790	Tetrabaena socialis	Eukaryota	0.167	2.701e-10	252	1.0	0.6758	0.3528
CF-AAC97850.1_12053_relaxed	AF-A0A4C1ZWT0-F1-model_v4	AF-A0A4C1ZWT0-F1-model_v4 Bro-N domain-containing protein 019R	151549	Eumeta japonica	Eukaryota	0.244	3.438e-07	315	1.0	0.7805	0.8573
CF-AAC97853.1_12053_relaxed	AF-A0A496B145-F1-model_v4	AF-A0A496B145-F1-model_v4 Uncharacterized protein	2026781	Candidatus Poribacteria bacterium	Bacteria	0.196	9.075e-16	479	1.0	0.5846	0.4087
CF-AAC97854.1_12053_relaxed	AF-A0A348G1G9-F1-model_v4	AF-A0A348G1G9-F1-model_v4 Roc domain-containing protein	2233851	Blastochloris tepida	Bacteria	0.229	4.396e-15	671	1.0	0.7395	0.9158
CF-AAC97855.1_12053_relaxed	AF-A0A2P8M9H2-F1-model_v4	AF-A0A2P8M9H2-F1-model_v4 BIG2 domain-containing protein	2126737	Clostridium sp. NJ4	Bacteria	0.239	6.517e-10	371	1.0	0.6557	0.751
CF-AAC97858.1_12053_relaxed	AF-V6LLW0-F1-model_v4	AF-V6LLW0-F1-model_v4 Uncharacterized protein	348837	Spironucleus salmonicida	Eukaryota	0.259	4.107e-09	432	1.0	0.7446	0.8711
CF-AAC97874.1_12053_relaxed	AF-A0A2K5LXY4-F1-model_v4	AF-A0A2K5LXY4-F1-model_v4 Protein phosphatase, Mg2+/Mn2+ dependent 1B	9531	Cercocebus atys	Eukaryota	0.237	9.999999999999999e-31	1097	1.0	0.7277	0.8495
CF-AAD10322.1.1_12044_relaxed	AF-A0A151Z9D0-F1-model_v4	AF-A0A151Z9D0-F1-model_v4 Fusolin	361077	Tieghemostelium lacteum	Eukaryota	0.304	2.427e-23	731	1.0	0.7509	0.6713
CF-AAD12125.1_10139_relaxed	AF-A0A034V3A6-F1-model_v4	AF-A0A034V3A6-F1-model_v4 RNA-directed RNA polymerase	27457	Bactrocera dorsalis	Eukaryota	0.129	8.814e-12	263	1.0	0.398	0.4467
CF-AAD12265.1_33_relaxed	AF-F4IF80-F1-model_v4	AF-F4IF80-F1-model_v4 Protein kinase superfamily protein	3702	Arabidopsis thaliana	Eukaryota	0.149	3.055e-07	115	1.0	0.3664	0.2168
CF-AAD12281.1_33_relaxed	AF-A0A444V845-F1-model_v4	AF-A0A444V845-F1-model_v4 Uncharacterized protein	7906	Acipenser ruthenus	Eukaryota	0.23	1.04e-17	604	1.0	0.6437	0.7648
CF-AAD14556.1.1.1_6778_relaxed	AF-A0A034VMN2-F1-model_v4	AF-A0A034VMN2-F1-model_v4 Replication protein 1a	27457	Bactrocera dorsalis	Eukaryota	0.144	2.479e-14	359	1.0	0.495	0.5777
CF-AAD14558.1.2_6787_relaxed	AF-A0A182QRG4-F1-model_v4	AF-A0A182QRG4-F1-model_v4 (+)RNA virus helicase C-terminal domain-containing protein	69004	Anopheles farauti	Eukaryota	0.169	2.1e-24	520	1.0	0.4768	0.4704
CF-AAD14567.1.3_6741_relaxed	AF-A0A7X8PU03-F1-model_v4	AF-A0A7X8PU03-F1-model_v4 Uncharacterized protein	2030927	Bacteroidales bacterium	Bacteria	0.076	1.829e-05	72	0.949	0.2712	0.136
CF-AAD21341.1_161_relaxed	AF-K7FCF0-F1-model_v4	AF-K7FCF0-F1-model_v4 C-C motif chemokine	13735	Pelodiscus sinensis	Eukaryota	0.326	3.872e-08	293	1.0	0.8753	0.6688
CF-AAD21387.1_161_relaxed	AF-A0A6J0AV58-F1-model_v4	AF-A0A6J0AV58-F1-model_v4 interferon regulatory factor 8 isoform X2	30538	Vicugna pacos	Eukaryota	0.219	3.742e-13	378	1.0	0.6203	0.6279
CF-AAD21398.1.1.1_161_relaxed	AF-A0A7M7T2R8-F1-model_v4	AF-A0A7M7T2R8-F1-model_v4 OTU domain-containing protein	7668	Strongylocentrotus purpuratus	Eukaryota	0.207	7.043e-09	337	1.0	0.7174	0.8216
CF-AAD21405.1_161_relaxed	AF-A0A4W5RNT4-F1-model_v4	AF-A0A4W5RNT4-F1-model_v4 Cyclin D3	62062	Hucho hucho	Eukaryota	0.301	2.31e-13	634	1.0	0.7481	0.8336
CF-AAD31543.1.1.5_7227_relaxed	AF-A0A2S2N3N2-F1-model_v4	AF-A0A2S2N3N2-F1-model_v4 Genome polyprotein	1833763	bird metagenome	Other	0.468	5.218e-06	261	1.0	0.7842	0.9267
CF-AAD49623.1_119_relaxed	AF-A0A126LAU2-F1-model_v4	AF-A0A126LAU2-F1-model_v4 U4	9606	Homo sapiens	Eukaryota	0.986	1.3489999999999998e-66	3284	1.0	0.9011	0.8968
CF-AAD49625.1_119_relaxed	AF-A0A126LAV1-F1-model_v4	AF-A0A126LAV1-F1-model_v4 U7	9606	Homo sapiens	Eukaryota	0.949	2.7070000000000004e-57	1705	1.0	0.8091	0.5962
CF-AAD49633.1_119_relaxed	AF-A0A3P9KTQ7-F1-model_v4	AF-A0A3P9KTQ7-F1-model_v4 Major histocompatibility complex class I ZKA	8090	Oryzias latipes	Eukaryota	0.112	3.125e-09	162	1.0	0.4149	0.2616
CF-AAD49646.1_119_relaxed	AF-A0A126LAX3-F1-model_v4	AF-A0A126LAX3-F1-model_v4 U32	9606	Homo sapiens	Eukaryota	0.955	4.305e-10	412	1.0	0.8714	0.8299
CF-AAD49669.1_119_relaxed	AF-A0A126LB06-F1-model_v4	AF-A0A126LB06-F1-model_v4 U68	9606	Homo sapiens	Eukaryota	0.956	8.267e-13	381	1.0	0.8403	0.6935
CF-AAF02523.2.1.4_7242_relaxed	AF-A0A2F0AZL2-F1-model_v4	AF-A0A2F0AZL2-F1-model_v4 DnaJ subfamily C member 14	9764	Eschrichtius robustus	Eukaryota	0.988	1.84e-17	755	1.0	0.9858	0.9943
CF-AAF05144.1_12413_relaxed	AF-A0A6C0BVM0-F1-model_v4	AF-A0A6C0BVM0-F1-model_v4 Uncharacterized protein	1070528	viral metagenome	Other	0.217	1.663e-07	214	1.0	0.5658	0.6402
CF-AAF05154.1_12413_relaxed	AF-A0A851QJE7-F1-model_v4	AF-A0A851QJE7-F1-model_v4 MMP11 protein	614051	Cercotrichas coryphoeus	Eukaryota	0.239	1.726e-29	598	1.0	0.6124	0.352
CF-AAF05216.1_12413_relaxed	AF-A0A6N8UAE9-F1-model_v4	AF-A0A6N8UAE9-F1-model_v4 Cation transporter	2684397	Flavobacteriaceae bacterium Ap0902	Bacteria	0.515	3.653e-06	295	1.0	0.9149	0.9157
CF-AAF05220.1_12413_relaxed	AF-A0A6J1LI82-F1-model_v4	AF-A0A6J1LI82-F1-model_v4 protein Diedel-like	7224	Drosophila hydei	Eukaryota	0.34	6.613e-06	191	1.0	0.608	0.6251
CF-AAF05277.1_12413_relaxed	AF-A0A7E5X1D7-F1-model_v4	AF-A0A7E5X1D7-F1-model_v4 uncharacterized protein LOC113507617	7111	Trichoplusia ni	Eukaryota	0.312	3.684e-54	2804	1.0	0.7629	0.7771
CF-AAF05296.1.1.11_7186_relaxed	AF-A0A1Q2XC00-F1-model_v4	AF-A0A1Q2XC00-F1-model_v4 NS4A/B and NS5-like protein	112268	Anopheles minimus	Eukaryota	0.433	4.3949999999999996e-27	1009	1.0	0.8873	0.9157
CF-AAF06886.1_9915_relaxed	AF-A0A2S3ZR47-F1-model_v4	AF-A0A2S3ZR47-F1-model_v4 Uncharacterized protein	1664	Arthrobacter glacialis	Bacteria	0.353	4.009e-51	1785	1.0	0.7741	0.6992
CF-AAF14917.1_11997_relaxed	AF-A0A668UQI6-F1-model_v4	AF-A0A668UQI6-F1-model_v4 DRBM domain-containing protein	47969	Oreochromis aureus	Eukaryota	0.366	8.917e-07	297	1.0	0.8133	0.9244
CF-AAF14959.1_11997_relaxed	AF-A0A5D4GQH2-F1-model_v4	AF-A0A5D4GQH2-F1-model_v4 Glycosyltransferase family 25 protein	2682781	Mesorhizobium microcysteis	Bacteria	0.109	9.608e-08	192	1.0	0.4488	0.5085
CF-AAF14975.1_11997_relaxed	AF-A0A6C0E5Q3-F1-model_v4	AF-A0A6C0E5Q3-F1-model_v4 Uncharacterized protein	1070528	viral metagenome	Other	0.109	2.168e-08	243	1.0	0.4892	0.6009
CF-AAF14980.1_11997_relaxed	AF-A0A6C0IV91-F1-model_v4	AF-A0A6C0IV91-F1-model_v4 Uncharacterized protein	1070528	viral metagenome	Other	0.147	4.346e-19	522	1.0	0.5421	0.5698
CF-AAF15023.1_11997_relaxed	AF-A0A401PPW0-F1-model_v4	AF-A0A401PPW0-F1-model_v4 Uncharacterized protein	75743	Scyliorhinus torazame	Eukaryota	0.133	9.66e-06	131	1.0	0.5066	0.3704
CF-AAF17894.1_11998_relaxed	AF-A0A0N5B1H8-F1-model_v4	AF-A0A0N5B1H8-F1-model_v4 EGF-like domain-containing protein	451379	Syphacia muris	Eukaryota	0.333	8.155e-05	212	1.0	0.7976	0.8405
CF-AAF17948.1_11998_relaxed	AF-A0A5E8CJH3-F1-model_v4	AF-A0A5E8CJH3-F1-model_v4 RNA polymerase Rpb5, C-terminal domain	1561972	seawater metagenome	Other	0.144	8.783e-06	159	1.0	0.4726	0.5145
CF-AAF17963.1_11998_relaxed	AF-A0A6C0CBK2-F1-model_v4	AF-A0A6C0CBK2-F1-model_v4 KilA-N domain-containing protein	1070528	viral metagenome	Other	0.236	2.579e-07	227	1.0	0.6627	0.5194
CF-AAF18031.1_11998_relaxed	AF-A0A6P6KLP9-F1-model_v4	AF-A0A6P6KLP9-F1-model_v4 kelch-like protein diablo isoform X2	7957	Carassius auratus	Eukaryota	0.208	1.423e-30	945	1.0	0.6915	0.6022
CF-AAF18045.1_11998_relaxed	AF-A0A2K6ER26-F1-model_v4	AF-A0A2K6ER26-F1-model_v4 Myeloid cell nuclear differentiation antigen	379532	Propithecus coquereli	Eukaryota	0.205	8.079e-05	251	1.0	0.7738	0.7691
CF-AAF18462.2_11454_relaxed	AF-A0A3E5A9B5-F1-model_v4	AF-A0A3E5A9B5-F1-model_v4 Serine protease	165179	Prevotella copri	Bacteria	0.179	1.182e-07	231	1.0	0.4943	0.541
CF-AAF21971.1.1.2_10496_relaxed	AF-A0A5Y1P7C4-F1-model_v4	AF-A0A5Y1P7C4-F1-model_v4 Capsid protein VP2	197	Campylobacter jejuni	Bacteria	0.529	1.439e-22	863	1.0	0.8634	0.9178
CF-AAF29594.1_6465_relaxed	AF-A0A2V0R901-F1-model_v4	AF-A0A2V0R901-F1-model_v4 RdRp	1070528	viral metagenome	Other	0.43	6.785999999999998e-54	2444	1.0	0.7585	0.9086
CF-AAF29596.1_6465_relaxed	AF-A0A2V0RI55-F1-model_v4	AF-A0A2V0RI55-F1-model_v4 VP5	1070528	viral metagenome	Other	0.249	7.278e-17	261	1.0	0.4962	0.2116
CF-AAF44373.1_11979_relaxed	AF-A0A6M2DNH2-F1-model_v4	AF-A0A6M2DNH2-F1-model_v4 Aminoacyl-tRNA hydrolase	163159	Xenopsylla cheopis	Eukaryota	0.35	5.467e-13	482	1.0	0.8768	0.9051
CF-AAF44376.1_11979_relaxed	AF-V9L8S9-F1-model_v4	AF-V9L8S9-F1-model_v4 Deoxyribonuclease II	7868	Callorhinchus milii	Eukaryota	0.394	5.192e-28	1049	1.0	0.8408	0.9326
CF-AAF44463.1_11979_relaxed	AF-A0A7X7MAV8-F1-model_v4	AF-A0A7X7MAV8-F1-model_v4 Uncharacterized protein	2030927	Bacteroidales bacterium	Bacteria	0.133	7.068e-09	293	1.0	0.6415	0.7108
CF-AAF44468.1_11979_relaxed	AF-A0A6C0C9D6-F1-model_v4	AF-A0A6C0C9D6-F1-model_v4 KilA-N domain-containing protein	1070528	viral metagenome	Other	0.291	2.932e-14	382	1.0	0.7602	0.4124
CF-AAF44494.1_11979_relaxed	AF-A0A1I7Y2U7-F1-model_v4	AF-A0A1I7Y2U7-F1-model_v4 RING-type E3 ubiquitin transferase	37863	Steinernema glaseri	Eukaryota	0.254	1.795e-11	265	1.0	0.5942	0.4096
CF-AAF44501.1_11979_relaxed	AF-A0A6I9M4Z9-F1-model_v4	AF-A0A6I9M4Z9-F1-model_v4 RING-type E3 ubiquitin transferase	230844	Peromyscus maniculatus bairdii	Eukaryota	0.418	4.959e-15	422	1.0	0.6826	0.5345
CF-AAF44560.1_11979_relaxed	AF-A0A3D4XV79-F1-model_v4	AF-A0A3D4XV79-F1-model_v4 Uncharacterized protein	2030827	Candidatus Dependentiae bacterium	Bacteria	0.241	1.946e-05	299	1.0	0.6746	0.7866
CF-AAF44567.1_11979_relaxed	AF-A0A0B7KHC8-F1-model_v4	AF-A0A0B7KHC8-F1-model_v4 Uncharacterized protein	29856	Clonostachys rosea	Eukaryota	0.224	1.079e-06	256	1.0	0.7701	0.5404
CF-AAF44568.1_11979_relaxed	AF-D0NB61-F1-model_v4	AF-D0NB61-F1-model_v4 Fido domain-containing protein	403677	Phytophthora infestans T30-4	Eukaryota	0.237	1.065e-05	210	1.0	0.6642	0.4509
CF-AAF44575.1_11979_relaxed	AF-A0A1B6LUX6-F1-model_v4	AF-A0A1B6LUX6-F1-model_v4 Uncharacterized protein	36148	Graphocephala atropunctata	Eukaryota	0.286	4.356e-10	467	1.0	0.7114	0.7613
CF-AAF44585.1_11979_relaxed	AF-A0A258X3P7-F1-model_v4	AF-A0A258X3P7-F1-model_v4 Uncharacterized protein	1970501	Campylobacterales bacterium 16-40-21	Bacteria	0.262	0.0005605	212	1.0	0.7405	0.7642
CF-AAF44595.1_11979_relaxed	AF-A6MKC6-F1-model_v4	AF-A6MKC6-F1-model_v4 Neuroserpin-like protein	9483	Callithrix jacchus	Eukaryota	0.266	1.16e-11	390	1.0	0.7228	0.7905
CF-AAF61214.1_4973_relaxed	AF-A0A1L8E5W6-F1-model_v4	AF-A0A1L8E5W6-F1-model_v4 Putative vp	7368	Haematobia irritans	Eukaryota	0.127	9.654e-11	170	1.0	0.3595	0.2623
CF-AAF74197.1_5065_relaxed	AF-A0A5Q2F0C5-F1-model_v4	AF-A0A5Q2F0C5-F1-model_v4 Uncharacterized protein	2664238	Antarctic circular DNA molecule	Other	0.125	3.266e-09	305	1.0	0.5982	0.6291
CF-AAF78858.1_6462_relaxed	AF-A0A2V0RI69-F1-model_v4	AF-A0A2V0RI69-F1-model_v4 VP6	1070528	viral metagenome	Other	0.214	3.0729999999999998e-27	798	1.0	0.6726	0.6106
CF-AAF86935.1_12288_relaxed	AF-A0A4Q0M4X4-F1-model_v4	AF-A0A4Q0M4X4-F1-model_v4 Uncharacterized protein	2497683	Desulfovibrio sp. DS-1	Bacteria	0.276	2.91e-06	264	1.0	0.4911	0.6908
CF-AAF86942.1_12288_relaxed	AF-A0A7S4BWM4-F1-model_v4	AF-A0A7S4BWM4-F1-model_v4 Hypothetical protein	13221	Chrysotila carterae	Eukaryota	0.148	0.000253	97	0.999	0.399	0.3503
CF-AAF97862.1.1_7263_relaxed	AF-A0A7G3ASH5-F1-model_v4	AF-A0A7G3ASH5-F1-model_v4 Putative peptidase family a21	7200	Lutzomyia longipalpis	Eukaryota	0.104	1.03e-05	163	1.0	0.4484	0.4898
CF-AAF99111.1_109_relaxed	AF-A0A167Z818-F1-model_v4	AF-A0A167Z818-F1-model_v4 Uncharacterized protein	392613	Ascosphaera apis ARSEF 7405	Eukaryota	0.155	8.713e-09	53	0.569	0.7491	0.04357
CF-AAF99229.1_109_relaxed	AF-A0A6J8EXY8-F1-model_v4	AF-A0A6J8EXY8-F1-model_v4 Uncharacterized protein	42192	Mytilus coruscus	Eukaryota	0.081	0.0002107	83	0.99	0.3958	0.2052
CF-AAF99254.1_109_relaxed	AF-A0A6P5J8P0-F1-model_v4	AF-A0A6P5J8P0-F1-model_v4 H-2 class I histocompatibility antigen, D-D alpha chain-like isoform X3	38626	Phascolarctos cinereus	Eukaryota	0.084	0.0003035	90	0.996	0.3369	0.314
CF-AAG02710.1_12039_relaxed	AF-A0A0A9VZ15-F1-model_v4	AF-A0A0A9VZ15-F1-model_v4 Putative methyltransferase 235L	30085	Lygus hesperus	Eukaryota	0.197	2.4960000000000003e-20	638	1.0	0.666	0.7635
CF-AAG02713.1_12039_relaxed	AF-G3MNQ5-F1-model_v4	AF-G3MNQ5-F1-model_v4 Uncharacterized protein	34609	Amblyomma maculatum	Eukaryota	0.394	2.288e-07	346	1.0	0.9277	0.9813
CF-AAG02733.1_12039_relaxed	AF-V5GSQ5-F1-model_v4	AF-V5GSQ5-F1-model_v4 Putative KilA-N domain-containing protein	217634	Anoplophora glabripennis	Eukaryota	0.309	1.662e-05	232	1.0	0.739	0.7883
CF-AAG02735.1_12039_relaxed	AF-A0A355M928-F1-model_v4	AF-A0A355M928-F1-model_v4 Uncharacterized protein	2053569	Lentisphaeria bacterium	Bacteria	0.35	1.389e-18	674	1.0	0.762	0.6418
CF-AAG02757.1_12039_relaxed	AF-A0A854PSY3-F1-model_v4	AF-A0A854PSY3-F1-model_v4 DNA-directed RNA polymerase subunit alpha	1915388	Achromobacter sp. KAs 3-5	Bacteria	0.101	0.0008193	89	0.996	0.3109	0.3466
CF-AAG02761.1_12039_relaxed	AF-X1WNN0-F1-model_v4	AF-X1WNN0-F1-model_v4 Bro-N domain-containing protein	7029	Acyrthosiphon pisum	Eukaryota	0.374	2.818e-09	339	1.0	0.757	0.7738
CF-AAG02775.1_12039_relaxed	AF-A0A6C0BEK0-F1-model_v4	AF-A0A6C0BEK0-F1-model_v4 Uncharacterized protein	1070528	viral metagenome	Other	0.136	2.311e-07	153	1.0	0.3996	0.3636
CF-AAG02782.1_12039_relaxed	AF-V6LLW0-F1-model_v4	AF-V6LLW0-F1-model_v4 Uncharacterized protein	348837	Spironucleus salmonicida	Eukaryota	0.247	0.0002391	233	1.0	0.7519	0.9104
CF-AAG02793.1_12039_relaxed	AF-A0A6C0AM57-F1-model_v4	AF-A0A6C0AM57-F1-model_v4 SF3 helicase domain-containing protein	1070528	viral metagenome	Other	0.158	4.335e-28	561	1.0	0.4903	0.3945
CF-AAG02854.1_12039_relaxed	AF-R4WD19-F1-model_v4	AF-R4WD19-F1-model_v4 Unkown protein	329032	Riptortus pedestris	Eukaryota	0.229	7.793e-06	297	1.0	0.7542	0.8092
CF-AAG02934.1_12039_relaxed	AF-A0A1R3K1R6-F1-model_v4	AF-A0A1R3K1R6-F1-model_v4 Calcium-binding EF-hand	93759	Corchorus olitorius	Eukaryota	0.229	8.137e-05	171	1.0	0.6166	0.452
CF-AAG02937.1_12039_relaxed	AF-A0A4Q9LBX4-F1-model_v4	AF-A0A4Q9LBX4-F1-model_v4 Uracil-DNA glycosylase	1176355	Hamiltosporidium tvaerminnensis	Eukaryota	0.32	1.718e-22	736	1.0	0.7459	0.8167
CF-AAG02946.1_12039_relaxed	AF-A0A6C0C445-F1-model_v4	AF-A0A6C0C445-F1-model_v4 Uncharacterized protein	1070528	viral metagenome	Other	0.287	1.186e-18	616	1.0	0.688	0.766
CF-AAG02965.1_12039_relaxed	AF-A0A844ITP9-F1-model_v4	AF-A0A844ITP9-F1-model_v4 Uncharacterized protein	2590025	Dolichospermum sp. UHCC 0260	Bacteria	0.156	0.0003546	134	1.0	0.6793	0.466
CF-AAG02969.1_12039_relaxed	AF-A0A7C2AHY7-F1-model_v4	AF-A0A7C2AHY7-F1-model_v4 Leucine-rich repeat domain-containing protein	2268140	Thioploca sp.	Bacteria	0.33	1.2380000000000001e-21	794	1.0	0.798	0.8245
CF-AAG02990.1_12039_relaxed	AF-A7T5H4-F1-model_v4	AF-A7T5H4-F1-model_v4 Predicted protein	45351	Nematostella vectensis	Eukaryota	0.096	0.0009042	175	1.0	0.5059	0.5531
CF-AAG13396.2_137_relaxed	AF-A0A397A1H1-F1-model_v4	AF-A0A397A1H1-F1-model_v4 DNA polymerase	112090	Aphanomyces astaci	Eukaryota	0.314	1.808e-58	2258	1.0	0.7228	0.8426
CF-AAG14255.1_54_relaxed	AF-A0A3M6ZR71-F1-model_v4	AF-A0A3M6ZR71-F1-model_v4 BZIP domain-containing protein	91943	Hortaea werneckii	Eukaryota	0.182	0.0004533	83	0.99	0.7251	0.2025
CF-AAG14261.1_54_relaxed	AF-A0A493TRW7-F1-model_v4	AF-A0A493TRW7-F1-model_v4 Uncharacterized protein	8840	Anas platyrhynchos platyrhynchos	Eukaryota	0.448	8.334e-19	644	1.0	0.8499	0.7051
CF-AAG14271.1_54_relaxed	AF-A0A493TRW7-F1-model_v4	AF-A0A493TRW7-F1-model_v4 Uncharacterized protein	8840	Anas platyrhynchos platyrhynchos	Eukaryota	0.305	8.707e-07	201	1.0	0.6877	0.4976
CF-AAG14290.1_54_relaxed	AF-A0A6J3CXN5-F1-model_v4	AF-A0A6J3CXN5-F1-model_v4 C-X-C motif chemokine 2-like	219594	Aythya fuligula	Eukaryota	0.538	6.661e-11	376	1.0	0.7953	0.7502
CF-AAG17601.1_11531_relaxed	AF-A0A0V1ANI0-F1-model_v4	AF-A0A0V1ANI0-F1-model_v4 Capsid protein	6334	Trichinella spiralis	Eukaryota	0.981	1.273e-10	344	1.0	0.6804	0.6155
CF-AAG17621.1_10500_relaxed	AF-A0A0V1KKV2-F1-model_v4	AF-A0A0V1KKV2-F1-model_v4 Capsid protein VP2	6335	Trichinella nativa	Eukaryota	0.417	2.579e-82	2614	1.0	0.6591	0.7816
CF-AAG22532.1_9341_relaxed	AF-A0A2M4A1N3-F1-model_v4	AF-A0A2M4A1N3-F1-model_v4 Putative glycoprotein	58253	Anopheles triannulatus	Eukaryota	0.109	4.587e-16	268	1.0	0.3529	0.2876
CF-AAG27334.1_12409_relaxed	AF-A0A7R9Q4A5-F1-model_v4	AF-A0A7R9Q4A5-F1-model_v4 Hypothetical protein	1979941	Medioppia subpectinata	Eukaryota	0.305	1.605e-26	918	1.0	0.7984	0.9271
CF-AAG27347.1_12409_relaxed	AF-A0A0C9QYV0-F1-model_v4	AF-A0A0C9QYV0-F1-model_v4 p74_0 protein	64838	Fopius arisanus	Eukaryota	0.187	3.804e-19	588	1.0	0.5107	0.6231
CF-AAG27382.1_12409_relaxed	AF-A0A7R9DEV8-F1-model_v4	AF-A0A7R9DEV8-F1-model_v4 Hypothetical protein	170557	Timema poppensis	Eukaryota	0.104	0.0004523	53	0.569	0.3057	0.1188
CF-AAG27387.1_12409_relaxed	AF-A0A336QTL6-F1-model_v4	AF-A0A336QTL6-F1-model_v4 DNA integration/recombination protein	1502	Clostridium perfringens	Bacteria	0.138	0.0003198	158	1.0	0.423	0.4674
CF-AAG27393.1_12409_relaxed	AF-T1JQS8-F1-model_v4	AF-T1JQS8-F1-model_v4 Uncharacterized protein	32264	Tetranychus urticae	Eukaryota	0.099	1.222e-06	154	1.0	0.4446	0.3026
CF-AAG27396.1_12409_relaxed	AF-A0A6B2EEN6-F1-model_v4	AF-A0A6B2EEN6-F1-model_v4 Putative inhibitor of apoptosis 1 protein	1109342	Phlebotomus kandelakii	Eukaryota	0.242	2.578e-16	310	1.0	0.6166	0.2873
CF-AAG27415.1_12409_relaxed	AF-A0A4W4DTI5-F1-model_v4	AF-A0A4W4DTI5-F1-model_v4 Fibroblast growth factor	8005	Electrophorus electricus	Eukaryota	0.161	6.184e-05	182	1.0	0.5468	0.5558
CF-AAG45786.1_56_relaxed	AF-Q90603-F1-model_v4	AF-Q90603-F1-model_v4 MDV alpha TIF	9031	Gallus gallus	Eukaryota	0.549	6.737e-43	1876	1.0	0.833	0.8878
CF-AAG45819.1_56_relaxed	AF-A0A3M0J6J4-F1-model_v4	AF-A0A3M0J6J4-F1-model_v4 Uncharacterized protein	333673	Hirundo rustica rustica	Eukaryota	0.594	1.731e-11	566	1.0	0.8198	0.8767
CF-AAG53584.1_10123_relaxed	AF-A0A2V0RBR7-F1-model_v4	AF-A0A2V0RBR7-F1-model_v4 RdRp	1070528	viral metagenome	Other	0.296	1.264e-36	1674	1.0	0.7577	0.8969
CF-AAK07940.1_155_relaxed	AF-A0A5C6PDV6-F1-model_v4	AF-A0A5C6PDV6-F1-model_v4 Thymidine kinase 2, mitochondrial	433684	Takifugu flavidus	Eukaryota	0.163	4.932e-08	229	1.0	0.523	0.4578
CF-AAK07959.1_155_relaxed	AF-A0A126LB21-F1-model_v4	AF-A0A126LB21-F1-model_v4 Helicase/primase complex	9606	Homo sapiens	Eukaryota	0.141	1.264e-13	357	1.0	0.4924	0.5842
CF-AAK07995.1_155_relaxed	AF-A0A2K5R3M3-F1-model_v4	AF-A0A2K5R3M3-F1-model_v4 Formylglycinamide ribonucleotide amidotransferase	2715852	Cebus imitator	Eukaryota	0.19	1.0190000000000001e-72	2217	1.0	0.5842	0.7669
CF-AAK13180.1_12086_relaxed	AF-C1MK07-F1-model_v4	AF-C1MK07-F1-model_v4 Predicted protein	564608	Micromonas pusilla CCMP1545	Eukaryota	0.125	6.547e-06	152	1.0	0.4252	0.5078
CF-AAK26480.1_12259_relaxed	AF-A0A291GZI9-F1-model_v4	AF-A0A291GZI9-F1-model_v4 Uncharacterized protein	1331682	Brachybacterium ginsengisoli	Bacteria	0.15	1.719e-06	270	1.0	0.6249	0.6292
CF-AAK26493.1_12259_relaxed	AF-A0A4Q0MCF0-F1-model_v4	AF-A0A4Q0MCF0-F1-model_v4 Uncharacterized protein	2497683	Desulfovibrio sp. DS-1	Bacteria	0.245	1.119e-05	124	1.0	0.4255	0.4116
CF-AAK38218.1_125_relaxed	AF-A0A126LAZ5-F1-model_v4	AF-A0A126LAZ5-F1-model_v4 U52	9606	Homo sapiens	Eukaryota	0.202	1.563e-05	289	1.0	0.6627	0.7993
CF-AAK38222.1_125_relaxed	AF-A0A126LAZ7-F1-model_v4	AF-A0A126LAZ7-F1-model_v4 Glycoprotein H	9606	Homo sapiens	Eukaryota	0.157	2.789e-17	594	1.0	0.5233	0.6119
CF-AAK38232.1_125_relaxed	AF-A0A703LUC1-F1-model_v4	AF-A0A703LUC1-F1-model_v4 DNA_pack_N domain-containing protein	28901	Salmonella enterica	Bacteria	0.312	6.965e-16	498	1.0	0.7181	0.7112
CF-AAK38252.1_125_relaxed	AF-A0A6I8P2Z0-F1-model_v4	AF-A0A6I8P2Z0-F1-model_v4 C-type lectin domain-containing protein	9258	Ornithorhynchus anatinus	Eukaryota	0.158	6.258e-08	201	1.0	0.6381	0.4203
CF-AAK50355.1_10268_relaxed	AF-A0A3S0GAR2-F1-model_v4	AF-A0A3S0GAR2-F1-model_v4 Uncharacterized protein	100	Ancylobacter aquaticus	Bacteria	0.922	5.463e-94	2963	1.0	0.897	0.5813
CF-AAK50356.1_10268_relaxed	AF-A0A3S0EPY2-F1-model_v4	AF-A0A3S0EPY2-F1-model_v4 Uncharacterized protein	100	Ancylobacter aquaticus	Bacteria	0.895	6.685e-35	776	1.0	0.8877	0.4179
CF-AAK57046.1_117_relaxed	AF-A0A2U9C327-F1-model_v4	AF-A0A2U9C327-F1-model_v4 Putative CMRF35-like molecule 8	52904	Scophthalmus maximus	Eukaryota	0.09	0.0004567	96	0.999	0.442	0.2823
CF-AAK57062.1_117_relaxed	AF-A0A126LAX5-F1-model_v4	AF-A0A126LAX5-F1-model_v4 U25	9606	Homo sapiens	Eukaryota	0.221	5.388e-14	389	1.0	0.6046	0.6354
CF-AAK57065.1_117_relaxed	AF-A0A126LAV1-F1-model_v4	AF-A0A126LAV1-F1-model_v4 U7	9606	Homo sapiens	Eukaryota	0.178	1.005e-12	414	1.0	0.5122	0.5259
CF-AAK57081.1_117_relaxed	AF-A0A6J0DSR4-F1-model_v4	AF-A0A6J0DSR4-F1-model_v4 NKG2D ligand 1-like	230844	Peromyscus maniculatus bairdii	Eukaryota	0.143	1.003e-06	162	1.0	0.489	0.3755
CF-AAK70719.1_12396_relaxed	AF-A0A5D2XYM8-F1-model_v4	AF-A0A5D2XYM8-F1-model_v4 Superoxide dismutase [Cu-Zn]	34275	Gossypium mustelinum	Eukaryota	0.511	1.225e-17	689	1.0	0.8812	0.9439
CF-AAK70726.1_12396_relaxed	AF-A0A4Z1INN4-F1-model_v4	AF-A0A4Z1INN4-F1-model_v4 Protein-tyrosine-phosphatase	278944	Botryotinia narcissicola	Eukaryota	0.509	0.0005008	209	1.0	0.8357	0.946
CF-AAK70735.1_12396_relaxed	AF-A0A411G5W7-F1-model_v4	AF-A0A411G5W7-F1-model_v4 Uncharacterized protein	89804	Cotesia chilonis	Eukaryota	0.153	6.967e-16	285	1.0	0.4359	0.3286
CF-AAK70758.1_12396_relaxed	AF-A0A2H4S774-F1-model_v4	AF-A0A2H4S774-F1-model_v4 Protein-tyrosine-phosphatase	73501	Cordyceps militaris	Eukaryota	0.269	2.513e-10	377	1.0	0.7082	0.7959
CF-AAK70803.1_12396_relaxed	AF-A0A3S0G1Q7-F1-model_v4	AF-A0A3S0G1Q7-F1-model_v4 Uncharacterized protein	100	Ancylobacter aquaticus	Bacteria	0.178	4.939e-07	189	1.0	0.4913	0.538
CF-AAK72220.1.1.2_10292_relaxed	AF-A0A034V3A6-F1-model_v4	AF-A0A034V3A6-F1-model_v4 RNA-directed RNA polymerase	27457	Bactrocera dorsalis	Eukaryota	0.151	4.8e-08	301	1.0	0.5769	0.708
CF-AAK72221.1_10292_relaxed	AF-A0A1H4SJ83-F1-model_v4	AF-A0A1H4SJ83-F1-model_v4 Uncharacterized protein	156980	Arthrobacter woluwensis	Bacteria	0.098	0.0002194	51	0.505	0.2671	0.09569
CF-AAK73523.1_6483_relaxed	AF-A0A2N1T941-F1-model_v4	AF-A0A2N1T941-F1-model_v4 Class I SAM-dependent methyltransferase	2013832	Spirochaetae bacterium HGW-Spirochaetae-1	Bacteria	0.106	4.055e-05	133	1.0	0.3532	0.4348
CF-AAK77775.1_12436_relaxed	AF-A0A7S0Q4V4-F1-model_v4	AF-A0A7S0Q4V4-F1-model_v4 Hypothetical protein	221442	Coccolithus braarudii	Eukaryota	0.295	4.985e-15	510	1.0	0.7223	0.7802
CF-AAK77782.1_12436_relaxed	AF-A0A6P7Z705-F1-model_v4	AF-A0A6P7Z705-F1-model_v4 ankyrin repeat domain-containing protein 24 isoform X3	1415580	Microcaecilia unicolor	Eukaryota	0.123	0.0002334	101	1.0	0.4604	0.1693
CF-AAK81943.1_11950_relaxed	AF-A0A6C0C9D6-F1-model_v4	AF-A0A6C0C9D6-F1-model_v4 KilA-N domain-containing protein	1070528	viral metagenome	Other	0.212	1.042e-15	366	1.0	0.7374	0.3275
CF-AAK81965.1_11950_relaxed	AF-A0A0J7JVM2-F1-model_v4	AF-A0A0J7JVM2-F1-model_v4 DUF3627 domain-containing protein	67767	Lasius niger	Eukaryota	0.354	6.423e-08	298	1.0	0.7336	0.7644
CF-AAK81967.1_11950_relaxed	AF-A0A7S1I681-F1-model_v4	AF-A0A7S1I681-F1-model_v4 Hypothetical protein	73025	Eutreptiella gymnastica	Eukaryota	0.297	1.187e-09	395	1.0	0.8457	0.9074
CF-AAK82080.1_11950_relaxed	AF-A0A6C0CZ21-F1-model_v4	AF-A0A6C0CZ21-F1-model_v4 Uncharacterized protein	1070528	viral metagenome	Other	0.197	0.0001171	164	1.0	0.5251	0.4001
CF-AAK82093.1_11950_relaxed	AF-A0A444U015-F1-model_v4	AF-A0A444U015-F1-model_v4 Ubiquitinyl hydrolase 1	7906	Acipenser ruthenus	Eukaryota	0.125	1.173e-06	170	1.0	0.5984	0.3051
CF-AAK82105.1_11950_relaxed	AF-A0A6C0LSU6-F1-model_v4	AF-A0A6C0LSU6-F1-model_v4 Metallophos domain-containing protein	1070528	viral metagenome	Other	0.462	2.626e-36	1414	1.0	0.8795	0.897
CF-AAK82109.1_11950_relaxed	AF-A0A6C0DFJ3-F1-model_v4	AF-A0A6C0DFJ3-F1-model_v4 Uncharacterized protein	1070528	viral metagenome	Other	0.416	1.94e-05	263	1.0	0.8269	0.8594
CF-AAK82115.1_11950_relaxed	AF-A0A1E2WJ28-F1-model_v4	AF-A0A1E2WJ28-F1-model_v4 Uncharacterized protein	457944	Nostoc sp. KVJ20	Bacteria	0.358	5.431e-26	884	1.0	0.7468	0.7892
CF-AAK82134.1_11950_relaxed	AF-A0A6C0JZM0-F1-model_v4	AF-A0A6C0JZM0-F1-model_v4 Uncharacterized protein	1070528	viral metagenome	Other	0.394	8.854e-13	477	1.0	0.8093	0.864
CF-AAK82168.1_11950_relaxed	AF-A0A6C0ELC6-F1-model_v4	AF-A0A6C0ELC6-F1-model_v4 Uncharacterized protein	1070528	viral metagenome	Other	0.483	4.194e-16	475	1.0	0.7773	0.6475
CF-AAK82176.1_11950_relaxed	AF-V5GSQ5-F1-model_v4	AF-V5GSQ5-F1-model_v4 Putative KilA-N domain-containing protein	217634	Anoplophora glabripennis	Eukaryota	0.392	1.822e-18	478	1.0	0.712	0.5194
CF-AAK82199.1_11950_relaxed	AF-A0A524M996-F1-model_v4	AF-A0A524M996-F1-model_v4 Uncharacterized protein	2026761	Nitrosomonadales bacterium	Bacteria	0.241	9.883e-24	779	1.0	0.7618	0.7221
CF-AAK82201.1_11950_relaxed	AF-A0A834Y365-F1-model_v4	AF-A0A834Y365-F1-model_v4 Uncharacterized protein	684658	Aphidius gifuensis	Eukaryota	0.184	9.71e-08	184	1.0	0.5442	0.3754
CF-AAK82208.1_11950_relaxed	AF-A0A6C0JS63-F1-model_v4	AF-A0A6C0JS63-F1-model_v4 Thiol oxidase	1070528	viral metagenome	Other	0.348	2.128e-07	357	1.0	0.8006	0.88
CF-AAK82226.1_11950_relaxed	AF-A0A6C0H2C7-F1-model_v4	AF-A0A6C0H2C7-F1-model_v4 Uncharacterized protein	1070528	viral metagenome	Other	0.275	0.0001751	243	1.0	0.8549	0.9012
CF-AAK82253.1_11950_relaxed	AF-A0A6C0JSU4-F1-model_v4	AF-A0A6C0JSU4-F1-model_v4 Uncharacterized protein	1070528	viral metagenome	Other	0.268	1.288e-27	945	1.0	0.6877	0.8171
CF-AAK82273.1_11950_relaxed	AF-A0A813G5M5-F1-model_v4	AF-A0A813G5M5-F1-model_v4 Hypothetical protein	89957	Polarella glacialis	Eukaryota	0.2	2.128e-05	194	1.0	0.8046	0.6439
CF-AAK82274.1_11950_relaxed	AF-A0A7X7NUI8-F1-model_v4	AF-A0A7X7NUI8-F1-model_v4 NUDIX hydrolase	1898204	Clostridiaceae bacterium	Bacteria	0.237	9.907e-09	223	1.0	0.5116	0.5441
CF-AAK82329.1_11950_relaxed	AF-A0A6C0J1T9-F1-model_v4	AF-A0A6C0J1T9-F1-model_v4 Uncharacterized protein	1070528	viral metagenome	Other	0.223	2.613e-06	174	1.0	0.6283	0.3964
CF-AAK84968.1_11990_relaxed	AF-A0A6C0CAY9-F1-model_v4	AF-A0A6C0CAY9-F1-model_v4 Uncharacterized protein	1070528	viral metagenome	Other	0.189	2.383e-11	449	1.0	0.7013	0.7617
CF-AAK84976.1_11990_relaxed	AF-A0A2K6Q8B7-F1-model_v4	AF-A0A2K6Q8B7-F1-model_v4 Ig-like domain-containing protein	61622	Rhinopithecus roxellana	Eukaryota	0.204	1.138e-08	294	1.0	0.641	0.6109
CF-AAK84977.1_11990_relaxed	AF-A0A4W5JLC4-F1-model_v4	AF-A0A4W5JLC4-F1-model_v4 EGF-like domain-containing protein	62062	Hucho hucho	Eukaryota	0.22	0.0009586	134	1.0	0.7433	0.4916
CF-AAK84987.1_11990_relaxed	AF-A0A6C0LHE7-F1-model_v4	AF-A0A6C0LHE7-F1-model_v4 Fe2OG dioxygenase domain-containing protein	1070528	viral metagenome	Other	0.11	3.144e-05	151	1.0	0.4487	0.467
CF-AAK84995.1_11990_relaxed	AF-H9H123-F1-model_v4	AF-H9H123-F1-model_v4 Adenosine deaminase RNA specific	9103	Meleagris gallopavo	Eukaryota	0.151	3.593e-09	235	1.0	0.6331	0.4168
CF-AAK85042.1_11990_relaxed	AF-V8NM44-F1-model_v4	AF-V8NM44-F1-model_v4 Kinesin-like protein KIF24	8665	Ophiophagus hannah	Eukaryota	0.108	2.185e-05	101	1.0	0.3267	0.3169
CF-AAK85587.1_12346_relaxed	AF-A0A6C0HDU6-F1-model_v4	AF-A0A6C0HDU6-F1-model_v4 Ubiquitin-like domain-containing protein	1070528	viral metagenome	Other	0.789	2.23e-13	544	1.0	0.9877	0.9858
CF-AAK94089.1_12414_relaxed	AF-A0A093HDW0-F1-model_v4	AF-A0A093HDW0-F1-model_v4 Centrosomal protein of 89 kDa	37040	Gavia stellata	Eukaryota	0.147	3.787e-05	58	0.72	0.5985	0.06602
CF-AAK94117.1_12414_relaxed	AF-A0A7E5WV81-F1-model_v4	AF-A0A7E5WV81-F1-model_v4 neural/ectodermal development factor IMP-L2-like	7111	Trichoplusia ni	Eukaryota	0.232	2.605e-15	514	1.0	0.6371	0.7132
CF-AAK94123.1_12414_relaxed	AF-K7F650-F1-model_v4	AF-K7F650-F1-model_v4 DNA primase	13735	Pelodiscus sinensis	Eukaryota	0.147	1.819e-06	174	1.0	0.4762	0.4814
CF-AAK94168.1_12414_relaxed	AF-A0A431PQ02-F1-model_v4	AF-A0A431PQ02-F1-model_v4 Uncharacterized protein	100	Ancylobacter aquaticus	Bacteria	0.293	9.514e-08	255	1.0	0.6753	0.5814
CF-AAK95448.1_130_relaxed	AF-A0A351AYD9-F1-model_v4	AF-A0A351AYD9-F1-model_v4 DNA-directed DNA polymerase	2044940	Desulfobacterales bacterium	Bacteria	0.117	4.344e-06	119	1.0	0.3244	0.3432
CF-AAK95462.1_130_relaxed	AF-A0A126LB08-F1-model_v4	AF-A0A126LB08-F1-model_v4 U58	9606	Homo sapiens	Eukaryota	0.25	1.6270000000000002e-30	813	1.0	0.621	0.473
CF-AAK95470.1_130_relaxed	AF-A0A0Q9WI86-F1-model_v4	AF-A0A0Q9WI86-F1-model_v4 Uncharacterized protein, isoform B	7244	Drosophila virilis	Eukaryota	0.194	0.0003006	36	0.15	0.7241	0.04953
CF-AAL01708.1_12378_relaxed	AF-A0A2C9LS53-F1-model_v4	AF-A0A2C9LS53-F1-model_v4 Uncharacterized protein	6526	Biomphalaria glabrata	Eukaryota	0.295	6.716e-06	267	1.0	0.8338	0.9579
CF-AAL01747.1_12378_relaxed	AF-A0A7S0E448-F1-model_v4	AF-A0A7S0E448-F1-model_v4 Cap-specific mRNA (nucleoside-2'-O-)-methyltransferase 1	3032	Hanusia phi	Eukaryota	0.208	7.623e-19	610	1.0	0.6951	0.7318
CF-AAL06289.1.1.5_10315_relaxed	AF-A0A0H3VJE3-F1-model_v4	AF-A0A0H3VJE3-F1-model_v4 Polyprotein	7038	Bemisia tabaci	Eukaryota	0.28	4.622e-17	649	1.0	0.7373	0.8728
CF-AAL09671.1_4948_relaxed	AF-A0A4J1ZUR4-F1-model_v4	AF-A0A4J1ZUR4-F1-model_v4 Parvovirus non-structural protein NS1	1313	Streptococcus pneumoniae	Bacteria	0.256	4.623e-36	1111	1.0	0.7032	0.5773
CF-AAL33132.1_12434_relaxed	AF-A0A674E4W3-F1-model_v4	AF-A0A674E4W3-F1-model_v4 G-protein coupled receptor 183-like	8032	Salmo trutta	Eukaryota	0.125	0.0008577	117	1.0	0.4263	0.3031
CF-AAL33290.1_12434_relaxed	AF-A0A0F9A7S8-F1-model_v4	AF-A0A0F9A7S8-F1-model_v4 Uncharacterized protein	412755	marine sediment metagenome	Other	0.118	0.0002043	130	1.0	0.4984	0.5496
CF-AAL38519.1_8990_relaxed	AF-S4PM52-F1-model_v4	AF-S4PM52-F1-model_v4 RdRp catalytic domain-containing protein	116150	Pararge aegeria	Eukaryota	0.319	4.0400000000000015e-31	1358	1.0	0.8116	0.7954
CF-AAL40477.1_12009_relaxed	AF-R7T7H7-F1-model_v4	AF-R7T7H7-F1-model_v4 Uncharacterized protein	283909	Capitella teleta	Eukaryota	0.314	4.111e-06	324	1.0	0.8451	0.932
CF-AAL40478.1_12009_relaxed	AF-R7TZN7-F1-model_v4	AF-R7TZN7-F1-model_v4 BTB domain-containing protein	283909	Capitella teleta	Eukaryota	0.174	9.707e-05	202	1.0	0.6845	0.5899
CF-AAL40479.1_12009_relaxed	AF-X1WP08-F1-model_v4	AF-X1WP08-F1-model_v4 BACK domain-containing protein	7029	Acyrthosiphon pisum	Eukaryota	0.242	2.017e-05	300	1.0	0.8645	0.8635
CF-AAL40510.1_12009_relaxed	AF-H9H123-F1-model_v4	AF-H9H123-F1-model_v4 Adenosine deaminase RNA specific	9103	Meleagris gallopavo	Eukaryota	0.243	6.914e-09	250	1.0	0.7093	0.484
CF-AAL40519.1_12009_relaxed	AF-A0A6F9D034-F1-model_v4	AF-A0A6F9D034-F1-model_v4 Glutaredoxin domain-containing protein	861768	Coregonus sp. 'balchen'	Eukaryota	0.471	7.891e-13	524	1.0	0.8995	0.9632
CF-AAL40641.1_12009_relaxed	AF-G1T6S8-F1-model_v4	AF-G1T6S8-F1-model_v4 TNF receptor superfamily member 1B	9986	Oryctolagus cuniculus	Eukaryota	0.311	6.2e-06	267	1.0	0.8505	0.9014
CF-AAL40642.1_12009_relaxed	AF-A0A1S3SJ29-F1-model_v4	AF-A0A1S3SJ29-F1-model_v4 protein lifeguard 4-like	8030	Salmo salar	Eukaryota	0.563	5.537e-05	191	1.0	0.7703	0.6207
CF-AAL48212.1_11742_relaxed	AF-A0A3M0K128-F1-model_v4	AF-A0A3M0K128-F1-model_v4 Peptidase A2 domain-containing protein	333673	Hirundo rustica rustica	Eukaryota	0.212	6.735e-09	271	1.0	0.6521	0.5477
CF-AAL55092.1_6780_relaxed	AF-A0A016U0W0-F1-model_v4	AF-A0A016U0W0-F1-model_v4 Phlebovirus_G2 domain-containing protein	53326	Ancylostoma ceylanicum	Eukaryota	0.106	5.071e-09	217	1.0	0.5312	0.357
CF-AAL57904.1.1.8_10815_relaxed	AF-A0A0V0T0T7-F1-model_v4	AF-A0A0V0T0T7-F1-model_v4 RdRp catalytic domain-containing protein	144512	Trichinella murrelli	Eukaryota	0.572	8.451999999999999e-47	1862	1.0	0.9158	0.9762
CF-AAL57904.1.6_10815_relaxed	AF-A0A0V1KK42-F1-model_v4	AF-A0A0V1KK42-F1-model_v4 Uncharacterized protein	6335	Trichinella nativa	Eukaryota	0.136	1.994e-08	263	1.0	0.5466	0.5568
CF-AAL69638.2.1.4_10624_relaxed	AF-A0A0V1GMQ2-F1-model_v4	AF-A0A0V1GMQ2-F1-model_v4 Uncharacterized protein	268475	Trichinella zimbabwensis	Eukaryota	0.51	5.991e-10	379	1.0	0.8149	0.809
CF-AAL69744.1_12025_relaxed	AF-A0A7K8RC06-F1-model_v4	AF-A0A7K8RC06-F1-model_v4 CCR8 protein	58203	Rhodinocichla rosea	Eukaryota	0.305	1.427e-14	642	1.0	0.8035	0.8703
CF-AAL69762.1_12025_relaxed	AF-A0A424HUF6-F1-model_v4	AF-A0A424HUF6-F1-model_v4 Fe2OG dioxygenase domain-containing protein	1986665	Rhodothermaceae bacterium TMED105	Bacteria	0.127	3.403e-05	172	1.0	0.4863	0.5891
CF-AAL69767.1_12025_relaxed	AF-A0A6C0JB08-F1-model_v4	AF-A0A6C0JB08-F1-model_v4 Resolvase/invertase-type recombinase catalytic domain-containing protein	1070528	viral metagenome	Other	0.118	5.868e-06	143	1.0	0.5234	0.4018
CF-AAL69781.1_12025_relaxed	AF-A0A4Z2B2A4-F1-model_v4	AF-A0A4Z2B2A4-F1-model_v4 Ribonucleoside-diphosphate reductase	433685	Takifugu bimaculatus	Eukaryota	0.638	0.0	5134	1.0	0.9656	0.9921
CF-AAL69803.1_12025_relaxed	AF-A0A535WGH5-F1-model_v4	AF-A0A535WGH5-F1-model_v4 DUF4012 domain-containing protein	2026724	Chloroflexi bacterium	Bacteria	0.076	0.0005163	57	0.692	0.2381	0.1848
CF-AAL69880.1_12025_relaxed	AF-A0A7M7G0V4-F1-model_v4	AF-A0A7M7G0V4-F1-model_v4 Uncharacterized protein	7425	Nasonia vitripennis	Eukaryota	0.184	2.557e-15	510	1.0	0.5596	0.4488
CF-AAL73396.1_9425_relaxed	AF-A0A293LH58-F1-model_v4	AF-A0A293LH58-F1-model_v4 N protein (Nucleocapside)	265619	Ornithodoros erraticus	Eukaryota	0.345	5.418000000000001e-35	1652	1.0	0.8275	0.8855
CF-AAL73719.1_12006_relaxed	AF-A0A6C0LRP3-F1-model_v4	AF-A0A6C0LRP3-F1-model_v4 Uncharacterized protein	1070528	viral metagenome	Other	0.252	0.0006922	192	1.0	0.6273	0.731
CF-AAL73754.1_12006_relaxed	AF-A0A137P0Y5-F1-model_v4	AF-A0A137P0Y5-F1-model_v4 DNA-directed DNA polymerase	796925	Conidiobolus coronatus NRRL 28638	Eukaryota	0.127	1.684e-18	424	1.0	0.4576	0.4569
CF-AAL73781.1_12006_relaxed	AF-A0A423V7Y3-F1-model_v4	AF-A0A423V7Y3-F1-model_v4 ULP_PROTEASE domain-containing protein	356882	Valsa malicola	Eukaryota	0.118	4.651e-06	134	1.0	0.3813	0.3451
CF-AAL73783.1_12006_relaxed	AF-A0A0A3ZUM6-F1-model_v4	AF-A0A0A3ZUM6-F1-model_v4 Coenzyme PQQ synthesis protein F	69218	Enterobacter cancerogenus	Bacteria	0.111	7.162e-14	311	1.0	0.3818	0.4959
CF-AAL73884.1_12006_relaxed	AF-A0A7J7RX27-F1-model_v4	AF-A0A7J7RX27-F1-model_v4 Guanylate kinase 1	59479	Rhinolophus ferrumequinum	Eukaryota	0.35	1.136e-07	303	1.0	0.8509	0.8388
CF-AAL73901.1_12006_relaxed	AF-A0A6P7R7W7-F1-model_v4	AF-A0A6P7R7W7-F1-model_v4 interleukin-1 receptor type 2 isoform X2	10089	Mus caroli	Eukaryota	0.31	0.0002313	206	1.0	0.7968	0.8407
CF-AAL73910.1_12006_relaxed	AF-A0A7K4WPI1-F1-model_v4	AF-A0A7K4WPI1-F1-model_v4 KLH28 protein	495162	Tachuris rubrigastra	Eukaryota	0.221	8.56e-13	483	1.0	0.7197	0.6948
CF-AAL73911.1_12006_relaxed	AF-L1JXR9-F1-model_v4	AF-L1JXR9-F1-model_v4 Uncharacterized protein	905079	Guillardia theta CCMP2712	Eukaryota	0.201	2.574e-09	424	1.0	0.8353	0.799
CF-AAL77811.1_11926_relaxed	AF-A0A1V6I1N5-F1-model_v4	AF-A0A1V6I1N5-F1-model_v4 Uncharacterized protein	1852798	Bacteroidetes bacterium ADurb.Bin028	Bacteria	0.104	0.000666	134	1.0	0.4456	0.529
CF-AAL77812.1_11926_relaxed	AF-K9KDQ4-F1-model_v4	AF-K9KDQ4-F1-model_v4 Thymidylate synthase	9796	Equus caballus	Eukaryota	0.79	1.943e-23	879	1.0	0.9744	0.9734
CF-AAL88954.1_12435_relaxed	AF-A0A0F9LAY6-F1-model_v4	AF-A0A0F9LAY6-F1-model_v4 Uncharacterized protein	412755	marine sediment metagenome	Other	0.127	2.332e-17	427	1.0	0.4359	0.3939
CF-AAL89278.1_12435_relaxed	AF-A0A827X5A5-F1-model_v4	AF-A0A827X5A5-F1-model_v4 IS4-like element ISVsa5 family transposase	562	Escherichia coli	Bacteria	0.997	7.234999999999999e-67	3224	1.0	0.9722	0.9912
CF-AAL89364.1_12435_relaxed	AF-A0A5B7KM14-F1-model_v4	AF-A0A5B7KM14-F1-model_v4 Uncharacterized protein	210409	Portunus trituberculatus	Eukaryota	0.539	2.561e-12	226	1.0	0.4161	0.1985
CF-AAL98766.1_11901_relaxed	AF-A0A369CSV3-F1-model_v4	AF-A0A369CSV3-F1-model_v4 Uncharacterized protein	2184001	Bacillus sp. AG102	Bacteria	0.112	0.0001498	84	0.991	0.3299	0.2905
CF-AAL98776.1_11901_relaxed	AF-A0A673YER3-F1-model_v4	AF-A0A673YER3-F1-model_v4 Uncharacterized LOC115147726	8032	Salmo trutta	Eukaryota	0.174	3.522e-08	232	1.0	0.4583	0.5317
CF-AAL98810.1_11901_relaxed	AF-A0A2D7CU31-F1-model_v4	AF-A0A2D7CU31-F1-model_v4 Uncharacterized protein	1898112	Rhodospirillaceae bacterium	Bacteria	0.418	3.844e-13	449	1.0	0.8215	0.7062
CF-AAL98823.1_11901_relaxed	AF-A0A3Q3F4J0-F1-model_v4	AF-A0A3Q3F4J0-F1-model_v4 Uncharacterized protein	56723	Labrus bergylta	Eukaryota	0.247	3.343e-05	167	1.0	0.6147	0.6054
CF-AAL98830.1_11901_relaxed	AF-A0A4U9FB90-F1-model_v4	AF-A0A4U9FB90-F1-model_v4 GED domain-containing protein	5518	Fusarium graminearum	Eukaryota	0.129	0.000303	84	0.991	0.3566	0.3046
CF-AAL98849.1_11901_relaxed	AF-A0A6F9D5U9-F1-model_v4	AF-A0A6F9D5U9-F1-model_v4 Ankyrin repeat and FYVE domain-containing protein 1	59560	Phallusia mammillata	Eukaryota	0.17	8.665e-05	225	1.0	0.5656	0.716
CF-AAL99277.1.1.2_10265_relaxed	AF-A0A0V0T2H0-F1-model_v4	AF-A0A0V0T2H0-F1-model_v4 3D polymerase	144512	Trichinella murrelli	Eukaryota	0.323	4.865e-06	247	1.0	0.7737	0.8642
CF-AAM00793.1_104_relaxed	AF-A0A5B7AYX8-F1-model_v4	AF-A0A5B7AYX8-F1-model_v4 Putative BI1-like protein	16924	Davidia involucrata	Eukaryota	0.189	0.0002324	209	1.0	0.6256	0.5486
CF-AAM09127.1_12361_relaxed	AF-A0A821D8M8-F1-model_v4	AF-A0A821D8M8-F1-model_v4 Hypothetical protein	2762511	Rotaria sp. Silwood1	Eukaryota	0.142	0.0009625	68	0.912	0.3985	0.2047
CF-AAM09192.1_12361_relaxed	AF-A0A3S0EMB7-F1-model_v4	AF-A0A3S0EMB7-F1-model_v4 DUF1098 domain-containing protein	100	Ancylobacter aquaticus	Bacteria	0.343	0.0001323	212	1.0	0.8798	0.676
CF-AAM09232.1_12361_relaxed	AF-A0A0U1ZIT4-F1-model_v4	AF-A0A0U1ZIT4-F1-model_v4 Lef-9	32260	Venturia canescens	Eukaryota	0.158	1.183e-12	335	1.0	0.5254	0.5227
CF-AAM13465.1_12007_relaxed	AF-A0A7E6CZK0-F1-model_v4	AF-A0A7E6CZK0-F1-model_v4 hereditary hemochromatosis protein	89673	Phyllostomus discolor	Eukaryota	0.164	3.573e-08	252	1.0	0.577	0.5871
CF-AAM13520.1_12007_relaxed	AF-A0A6C0CIJ0-F1-model_v4	AF-A0A6C0CIJ0-F1-model_v4 DNA-directed DNA polymerase	1070528	viral metagenome	Other	0.178	6.065e-49	1533	1.0	0.5894	0.7466
CF-AAM13636.1_12007_relaxed	AF-A0A6P5QRQ6-F1-model_v4	AF-A0A6P5QRQ6-F1-model_v4 schlafen family member 12-like	10089	Mus caroli	Eukaryota	0.388	2.014e-34	1161	1.0	0.7648	0.797
CF-AAM19219.1_4828_relaxed	AF-A0A2W5N1Y8-F1-model_v4	AF-A0A2W5N1Y8-F1-model_v4 Uncharacterized protein	43769	Corynebacterium propinquum	Bacteria	0.294	2.306e-13	496	1.0	0.8206	0.9487
CF-AAM22111.1_140_relaxed	AF-A0A6J2R8N7-F1-model_v4	AF-A0A6J2R8N7-F1-model_v4 induced myeloid leukemia cell differentiation protein Mcl-1-like	56716	Cottoperca gobio	Eukaryota	0.107	0.0003782	226	1.0	0.6386	0.7189
CF-AAM22136.1_140_relaxed	AF-A0A126LB18-F1-model_v4	AF-A0A126LB18-F1-model_v4 Alkaline exonuclease	9606	Homo sapiens	Eukaryota	0.233	5.014e-28	995	1.0	0.6333	0.7695
CF-AAM33242.1.5_10814_relaxed	AF-A0A0V1KK42-F1-model_v4	AF-A0A0V1KK42-F1-model_v4 Uncharacterized protein	6335	Trichinella nativa	Eukaryota	0.191	2.693e-11	341	1.0	0.5459	0.6242
CF-AAM70206.1_12407_relaxed	AF-A0A4C1TW94-F1-model_v4	AF-A0A4C1TW94-F1-model_v4 Uncharacterized protein	151549	Eumeta japonica	Eukaryota	0.38	4.329e-05	234	1.0	0.8531	0.9082
CF-AAM70207.1_12407_relaxed	AF-A0A834XHQ9-F1-model_v4	AF-A0A834XHQ9-F1-model_v4 Uncharacterized protein	684658	Aphidius gifuensis	Eukaryota	0.195	5.43e-11	221	1.0	0.5128	0.3128
CF-AAM70217.1_12407_relaxed	AF-D3GYE8-F1-model_v4	AF-D3GYE8-F1-model_v4 Putative prophage antirepressor	216592	Escherichia coli 042	Bacteria	0.174	1.841e-05	161	1.0	0.5659	0.4618
CF-AAM70285.1_12407_relaxed	AF-A0A0U1ZIV8-F1-model_v4	AF-A0A0U1ZIV8-F1-model_v4 Lef-4	32260	Venturia canescens	Eukaryota	0.15	5.339e-20	620	1.0	0.6141	0.61
CF-AAM70290.1_12407_relaxed	AF-A0A060H2U6-F1-model_v4	AF-A0A060H2U6-F1-model_v4 Uncharacterized protein	155920	Xylella fastidiosa subsp. sandyi Ann-1	Bacteria	0.103	4.32e-05	77	0.975	0.3745	0.1509
CF-AAM89136.1_4555_relaxed	AF-Q9Y4Y5-F1-model_v4	AF-Q9Y4Y5-F1-model_v4 L1 protein	9606	Homo sapiens	Eukaryota	0.604	3.989e-75	2830	1.0	0.8975	0.8644
CF-AAM92312.1_12008_relaxed	AF-A0A2I2ZRT2-F1-model_v4	AF-A0A2I2ZRT2-F1-model_v4 C-type lectin domain-containing protein	9595	Gorilla gorilla gorilla	Eukaryota	0.439	3.463e-06	270	1.0	0.8151	0.8788
CF-AAM92313.1_12008_relaxed	AF-A0A2J8TC90-F1-model_v4	AF-A0A2J8TC90-F1-model_v4 CLEC2D isoform 9	9601	Pongo abelii	Eukaryota	0.288	6.435e-05	155	1.0	0.7364	0.5267
CF-AAM95023.1_12321_relaxed	AF-A0A409YMX4-F1-model_v4	AF-A0A409YMX4-F1-model_v4 Uncharacterized protein	231916	Gymnopilus dilepis	Eukaryota	0.106	3.439e-07	211	1.0	0.4917	0.5298
CF-AAM95143.1_12321_relaxed	AF-A0A0F6T1B6-F1-model_v4	AF-A0A0F6T1B6-F1-model_v4 IV structural protein P26	389681	Glypta fumiferanae	Eukaryota	0.265	9.762e-19	659	1.0	0.6983	0.7502
CF-AAN04366.1_12427_relaxed	AF-B4MTC0-F1-model_v4	AF-B4MTC0-F1-model_v4 Serine hydroxymethyltransferase	7260	Drosophila willistoni	Eukaryota	0.601	3.217e-59	2635	1.0	0.9288	0.973
CF-AAN04430.1_12427_relaxed	AF-A0A0B6Z1J8-F1-model_v4	AF-A0A0B6Z1J8-F1-model_v4 RING-type domain-containing protein	1028688	Arion vulgaris	Eukaryota	0.34	2.204e-13	409	1.0	0.7394	0.5201
CF-AAN15112.1.1.3_11560_relaxed	AF-H2XQB8-F1-model_v4	AF-H2XQB8-F1-model_v4 DUF5641 domain-containing protein	7719	Ciona intestinalis	Eukaryota	0.325	0.0001126	200	1.0	0.874	0.6725
CF-AAN28035.1_12373_relaxed	AF-A0A355M928-F1-model_v4	AF-A0A355M928-F1-model_v4 Uncharacterized protein	2053569	Lentisphaeria bacterium	Bacteria	0.166	5.923e-07	161	1.0	0.4232	0.2189
CF-AAN28073.1_12373_relaxed	AF-A0A2E8TBG7-F1-model_v4	AF-A0A2E8TBG7-F1-model_v4 Mononegavirus-type SAM-dependent 2'-O-MTase domain-containing protein	2026731	Dehalococcoidaceae bacterium	Bacteria	0.243	9.155e-20	716	1.0	0.7339	0.879
CF-AAN28156.1_12373_relaxed	AF-A0A4C1TW94-F1-model_v4	AF-A0A4C1TW94-F1-model_v4 Uncharacterized protein	151549	Eumeta japonica	Eukaryota	0.357	0.0003178	189	1.0	0.7454	0.7461
CF-AAN41666.1_4843_relaxed	AF-A0A7J6XBZ0-F1-model_v4	AF-A0A7J6XBZ0-F1-model_v4 Vp-like protein	46969	Thalictrum thalictroides	Eukaryota	0.715	3.96e-19	763	1.0	0.8704	0.9427
CF-AAN84891.1_12287_relaxed	AF-A0A7H8JS29-F1-model_v4	AF-A0A7H8JS29-F1-model_v4 Right-handed parallel beta-helix repeat-containing protein	2742136	Streptomyces sp. NA04227	Bacteria	0.169	1.887e-07	276	1.0	0.5361	0.5741
CF-AAN87269.1.1.1_11556_relaxed	AF-Q23992-F1-model_v4	AF-Q23992-F1-model_v4 E239.9-1	7227	Drosophila melanogaster	Eukaryota	1.0	3.37e-17	780	1.0	0.9584	0.8487
CF-AAN87269.1.1.2_11556_relaxed	AF-A0A6N7K2Z6-F1-model_v4	AF-A0A6N7K2Z6-F1-model_v4 Peptidase A2 domain-containing protein	2040281	Stenotrophomonas sp. MYb238	Bacteria	1.0	1.6600000000000002e-26	1131	1.0	0.9112	0.952
CF-AAN87269.1.1.4_11556_relaxed	AF-A0A4Y2SER4-F1-model_v4	AF-A0A4Y2SER4-F1-model_v4 Uncharacterized protein	182803	Araneus ventricosus	Eukaryota	0.426	1.569e-17	640	1.0	0.8509	0.9211
CF-AAN87269.1.1.5_11556_relaxed	AF-A0A034V2S4-F1-model_v4	AF-A0A034V2S4-F1-model_v4 Integrase_H2C2 domain-containing protein	27457	Bactrocera dorsalis	Eukaryota	0.557	0.000919	226	1.0	0.9498	0.9762
CF-AAN87269.1.1.6_11556_relaxed	AF-A0A6P8JMA1-F1-model_v4	AF-A0A6P8JMA1-F1-model_v4 uncharacterized protein LOC117139036	7226	Drosophila mauritiana	Eukaryota	1.0	2.46e-16	635	1.0	0.9727	0.9414
CF-AAN87269.1.1.7_11556_relaxed	AF-A0A6P8JMA1-F1-model_v4	AF-A0A6P8JMA1-F1-model_v4 uncharacterized protein LOC117139036	7226	Drosophila mauritiana	Eukaryota	0.978	2.288e-13	508	1.0	0.9632	0.6774
CF-AAN87269.1.1.8_11556_relaxed	AF-A0A6N7K2Y8-F1-model_v4	AF-A0A6N7K2Y8-F1-model_v4 DUF5641 domain-containing protein	2040281	Stenotrophomonas sp. MYb238	Bacteria	1.0	9.082e-49	2039	1.0	0.9006	0.9098
CF-AAO63100.2_10271_relaxed	AF-A0A3S0EPY2-F1-model_v4	AF-A0A3S0EPY2-F1-model_v4 Uncharacterized protein	100	Ancylobacter aquaticus	Bacteria	0.3	2.267e-07	169	1.0	0.7362	0.3366
CF-AAO89290.1_12013_relaxed	AF-A0A6C0CBK2-F1-model_v4	AF-A0A6C0CBK2-F1-model_v4 KilA-N domain-containing protein	1070528	viral metagenome	Other	0.207	2.101e-05	165	1.0	0.5573	0.49
CF-AAO89293.1_12013_relaxed	AF-A0A5C0YMF1-F1-model_v4	AF-A0A5C0YMF1-F1-model_v4 Ankyrin_rpt-contain_dom domain-containing protein	1335053	Wolbachia endosymbiont of Chrysomya megacephala	Bacteria	0.203	0.0003593	138	1.0	0.4811	0.3245
CF-AAO89316.1_12013_relaxed	AF-T1G9B7-F1-model_v4	AF-T1G9B7-F1-model_v4 Hydrolase_4 domain-containing protein	6412	Helobdella robusta	Eukaryota	0.238	1.163e-06	236	1.0	0.7423	0.7212
CF-AAO89317.1_12013_relaxed	AF-A0A3D2N1G9-F1-model_v4	AF-A0A3D2N1G9-F1-model_v4 Alpha/beta hydrolase	2026743	Halieaceae bacterium	Bacteria	0.358	2.275e-08	348	1.0	0.89	0.9193
CF-AAO89442.1_12013_relaxed	AF-K7FGE0-F1-model_v4	AF-K7FGE0-F1-model_v4 Uncharacterized protein	13735	Pelodiscus sinensis	Eukaryota	0.24	9.797e-15	509	1.0	0.6381	0.6792
CF-AAO89443.1_12013_relaxed	AF-A0A6P7WR67-F1-model_v4	AF-A0A6P7WR67-F1-model_v4 semaphorin-7A	1415580	Microcaecilia unicolor	Eukaryota	0.195	0.0001047	141	1.0	0.55	0.3853
CF-AAO89463.1_12013_relaxed	AF-A0A6L5CW30-F1-model_v4	AF-A0A6L5CW30-F1-model_v4 Uncharacterized protein	1049336	Ephemera danica	Eukaryota	0.234	3.548e-11	369	1.0	0.6119	0.6837
CF-AAO89471.1_12013_relaxed	AF-A0A7J2YX24-F1-model_v4	AF-A0A7J2YX24-F1-model_v4 Kelch repeat-containing protein	2026714	Candidatus Bathyarchaeota archaeon	Archaea	0.16	9.33e-09	382	1.0	0.7039	0.7963
CF-AAO89482.1_12013_relaxed	AF-A0A669CJ54-F1-model_v4	AF-A0A669CJ54-F1-model_v4 Protein kinase domain-containing protein	8128	Oreochromis niloticus	Eukaryota	0.175	5.215e-05	168	1.0	0.471	0.3941
CF-AAO89483.1_12013_relaxed	AF-A0A1S3GA33-F1-model_v4	AF-A0A1S3GA33-F1-model_v4 kelch-like protein 40	10020	Dipodomys ordii	Eukaryota	0.122	8.988e-05	224	1.0	0.6384	0.6992
CF-AAP29816.1_12335_relaxed	AF-A0A124GSG9-F1-model_v4	AF-A0A124GSG9-F1-model_v4 Ubiquitin-like domain-containing protein	48697	Penicillium freii	Eukaryota	0.677	3.113e-14	533	1.0	0.9248	0.8711
CF-AAP29886.1_12335_relaxed	AF-Q6P5L4-F1-model_v4	AF-Q6P5L4-F1-model_v4 Torsin	7955	Danio rerio	Eukaryota	0.119	1.697e-05	126	1.0	0.3735	0.3941
CF-AAP29898.1_12335_relaxed	AF-A0A1V5R2U9-F1-model_v4	AF-A0A1V5R2U9-F1-model_v4 Uncharacterized protein	1852943	Parcubacteria group bacterium ADurb.Bin326	Bacteria	0.121	0.0001784	76	0.971	0.4238	0.1769
CF-AAP32284.2.1_10291_relaxed	AF-A0A034V6L9-F1-model_v4	AF-A0A034V6L9-F1-model_v4 Structural polyprotein	27457	Bactrocera dorsalis	Eukaryota	0.243	3.02e-17	477	1.0	0.6782	0.583
CF-AAP33180.1_11910_relaxed	AF-A0A6C0EKB7-F1-model_v4	AF-A0A6C0EKB7-F1-model_v4 Uncharacterized protein	1070528	viral metagenome	Other	0.152	1.739e-17	352	1.0	0.4927	0.43
CF-AAP33204.1_11910_relaxed	AF-A0A6C0DAA9-F1-model_v4	AF-A0A6C0DAA9-F1-model_v4 Uncharacterized protein	1070528	viral metagenome	Other	0.28	3.393e-06	212	1.0	0.6467	0.7005
CF-AAP33210.1_11910_relaxed	AF-A0A842QIJ8-F1-model_v4	AF-A0A842QIJ8-F1-model_v4 DNA-directed RNA polymerase	2053489	Candidatus Lokiarchaeota archaeon	Archaea	0.14	4.901e-06	194	1.0	0.5794	0.5189
CF-AAP33231.1_11910_relaxed	AF-A0A0U1RQA2-F1-model_v4	AF-A0A0U1RQA2-F1-model_v4 3 beta-hydroxysteroid dehydrogenase type 7	10090	Mus musculus	Eukaryota	0.307	0.0006524	171	1.0	0.7541	0.8317
CF-AAP33261.1_11910_relaxed	AF-A0A507C7C4-F1-model_v4	AF-A0A507C7C4-F1-model_v4 Protein kinase domain-containing protein	1806994	Synchytrium microbalum	Eukaryota	0.125	2.381e-08	141	1.0	0.3513	0.2756
CF-AAP41420.1_66_relaxed	AF-A0A3Q1HWN9-F1-model_v4	AF-A0A3Q1HWN9-F1-model_v4 Uracil-DNA glycosylase	64144	Anabas testudineus	Eukaryota	0.394	1.252e-26	904	1.0	0.8032	0.8324
CF-AAP50653.1_101_relaxed	AF-A0A703LTJ0-F1-model_v4	AF-A0A703LTJ0-F1-model_v4 Uncharacterized protein	28901	Salmonella enterica	Bacteria	0.264	3.935e-07	272	1.0	0.7561	0.8541
CF-AAP50674.1_101_relaxed	AF-A0A3S2MCA2-F1-model_v4	AF-A0A3S2MCA2-F1-model_v4 Uncharacterized protein	123683	Oryzias javanicus	Eukaryota	0.102	7.862e-05	152	1.0	0.5829	0.387
CF-AAP50685.1_101_relaxed	AF-G1RHP3-F1-model_v4	AF-G1RHP3-F1-model_v4 TNFR-Cys domain-containing protein	61853	Nomascus leucogenys	Eukaryota	0.455	7.852e-10	377	1.0	0.8221	0.823
CF-AAP50706.1_101_relaxed	AF-A0A497HQT8-F1-model_v4	AF-A0A497HQT8-F1-model_v4 DZANK-type domain-containing protein	1906666	Thermoplasmata archaeon	Archaea	0.144	9.365e-06	169	1.0	0.6089	0.4063
CF-AAP85711.1_12386_relaxed	AF-A0A533ZWH5-F1-model_v4	AF-A0A533ZWH5-F1-model_v4 DUF705 domain-containing protein	1913989	Gammaproteobacteria bacterium	Bacteria	0.216	6.817e-06	204	1.0	0.5362	0.7107
CF-AAQ10571.1_12172_relaxed	AF-U9T9X8-F1-model_v4	AF-U9T9X8-F1-model_v4 Deoxyuridine 5'-triphosphate nucleotidohydrolase	747089	Rhizophagus irregularis DAOM 181602=DAOM 197198	Eukaryota	0.271	2.75e-08	382	1.0	0.7705	0.8706
CF-AAQ11096.1_12362_relaxed	AF-A0A815ZV05-F1-model_v4	AF-A0A815ZV05-F1-model_v4 Hypothetical protein	249248	Adineta ricciae	Eukaryota	0.333	1.941e-14	437	1.0	0.6972	0.7133
CF-AAQ21638.1_12395_relaxed	AF-A0A3P9M5X6-F1-model_v4	AF-A0A3P9M5X6-F1-model_v4 Matrix metallopeptidase 11a	8090	Oryzias latipes	Eukaryota	0.201	2.181e-24	471	1.0	0.5831	0.3251
CF-AAQ21674.1_12395_relaxed	AF-A0A533ZWH5-F1-model_v4	AF-A0A533ZWH5-F1-model_v4 DUF705 domain-containing protein	1913989	Gammaproteobacteria bacterium	Bacteria	0.206	3.262e-05	188	1.0	0.5062	0.6991
CF-AAQ55251.1.1_9251_relaxed	AF-B7U9H3-F1-model_v4	AF-B7U9H3-F1-model_v4 LCMV-GP/IAP-LTR fusion protein	10090	Mus musculus	Eukaryota	0.18	9.589e-06	152	1.0	0.5594	0.3745
CF-AAQ55251.1.2_9251_relaxed	AF-B7U9H3-F1-model_v4	AF-B7U9H3-F1-model_v4 LCMV-GP/IAP-LTR fusion protein	10090	Mus musculus	Eukaryota	0.54	2.286e-16	362	1.0	0.7331	0.3181
CF-AAQ55263.1.1.2_9239_relaxed	AF-A0A7T8K048-F1-model_v4	AF-A0A7T8K048-F1-model_v4 RdRp catalytic domain-containing protein	217165	Caligus rogercresseyi	Eukaryota	0.107	4.05e-09	260	1.0	0.3104	0.4926
CF-AAQ73094.1.4_10503_relaxed	AF-A0A0V1GMQ2-F1-model_v4	AF-A0A0V1GMQ2-F1-model_v4 Uncharacterized protein	268475	Trichinella zimbabwensis	Eukaryota	0.362	3.093e-19	677	1.0	0.7333	0.7617
CF-AAQ73702.1_50_relaxed	AF-A0A126LAZ8-F1-model_v4	AF-A0A126LAZ8-F1-model_v4 U49	9606	Homo sapiens	Eukaryota	0.192	1.462e-10	309	1.0	0.6685	0.5664
CF-AAQ73731.1_50_relaxed	AF-A0A126LB10-F1-model_v4	AF-A0A126LB10-F1-model_v4 U60/66	9606	Homo sapiens	Eukaryota	0.214	9.788e-17	458	1.0	0.555	0.5637
CF-AAQ91657.1_12319_relaxed	AF-A0A366PWM1-F1-model_v4	AF-A0A366PWM1-F1-model_v4 Poly(ADP-ribose) glycohydrolase	117187	Fusarium verticillioides	Eukaryota	0.126	3.217e-10	286	1.0	0.433	0.5405
CF-AAQ91708.1_12319_relaxed	AF-A0A7R9LJ36-F1-model_v4	AF-A0A7R9LJ36-F1-model_v4 Hypothetical protein	334625	Oppiella nova	Eukaryota	0.14	0.0007321	89	0.996	0.4095	0.3134
CF-AAQ91723.1_12319_relaxed	AF-A0A5F8GRL3-F1-model_v4	AF-A0A5F8GRL3-F1-model_v4 FHA_2 domain-containing protein	13616	Monodelphis domestica	Eukaryota	0.423	8.107000000000001e-21	698	1.0	0.8275	0.8812
CF-AAQ91739.1_12319_relaxed	AF-A0A1W4WQE4-F1-model_v4	AF-A0A1W4WQE4-F1-model_v4 DNAation factor subunit alpha-like	224129	Agrilus planipennis	Eukaryota	0.224	9.487e-07	178	1.0	0.5872	0.4889
CF-AAQ91756.1_12319_relaxed	AF-A0A4C1Y2A7-F1-model_v4	AF-A0A4C1Y2A7-F1-model_v4 Chitin-binding type-2 domain-containing protein	151549	Eumeta japonica	Eukaryota	0.389	2.833e-05	224	1.0	0.7668	0.8737
CF-AAQ96383.1_12417_relaxed	AF-B2FZZ0-F1-model_v4	AF-B2FZZ0-F1-model_v4 Cap-specific mRNA (nucleoside-2'-O-)-methyltransferase 1	7173	Anopheles arabiensis	Eukaryota	0.301	4.466e-08	359	1.0	0.8374	0.7728
CF-AAQ96428.1_12417_relaxed	AF-A0A1B6M2J9-F1-model_v4	AF-A0A1B6M2J9-F1-model_v4 Uncharacterized protein	36148	Graphocephala atropunctata	Eukaryota	0.193	4.681e-07	203	1.0	0.663	0.4021
CF-AAQ96429.1_12417_relaxed	AF-A0A6J1WCD4-F1-model_v4	AF-A0A6J1WCD4-F1-model_v4 zinc finger protein 723-like isoform X1	7137	Galleria mellonella	Eukaryota	0.224	2.725e-06	175	1.0	0.5448	0.4055
CF-AAQ96445.1_12417_relaxed	AF-A0A0F9GR33-F1-model_v4	AF-A0A0F9GR33-F1-model_v4 Uncharacterized protein	412755	marine sediment metagenome	Other	0.142	2.099e-07	228	1.0	0.5983	0.64
CF-AAQ96449.1_12417_relaxed	AF-A0A0S7LGL6-F1-model_v4	AF-A0A0S7LGL6-F1-model_v4 RCC1	188132	Poeciliopsis prolifica	Eukaryota	0.452	1.792e-10	465	1.0	0.8364	0.8971
CF-AAQ96450.1_12417_relaxed	AF-A0A1B6DMR9-F1-model_v4	AF-A0A1B6DMR9-F1-model_v4 Uncharacterized protein	38151	Clastoptera arizonana	Eukaryota	0.353	2.937e-07	300	1.0	0.7563	0.7632
CF-AAQ96452.1_12417_relaxed	AF-A0A819WJ36-F1-model_v4	AF-A0A819WJ36-F1-model_v4 Hypothetical protein	392033	Rotaria sordida	Eukaryota	0.139	0.0002317	117	1.0	0.4031	0.467
CF-AAQ99091.1_12416_relaxed	AF-A0A817INE5-F1-model_v4	AF-A0A817INE5-F1-model_v4 Hypothetical protein	2762512	Rotaria sp. Silwood2	Eukaryota	0.134	4.498e-05	129	1.0	0.3952	0.492
CF-AAQ99098.1_12416_relaxed	AF-A0A0F9GR33-F1-model_v4	AF-A0A0F9GR33-F1-model_v4 Uncharacterized protein	412755	marine sediment metagenome	Other	0.163	1.345e-09	306	1.0	0.6158	0.6848
CF-AAQ99109.1_12416_relaxed	AF-A0A7J6ZHQ8-F1-model_v4	AF-A0A7J6ZHQ8-F1-model_v4 Uncharacterized protein	370605	Lamprigera yunnana	Eukaryota	0.276	1.233e-05	221	1.0	0.6278	0.5939
CF-AAQ99111.1_12416_relaxed	AF-A0A1B6DMR9-F1-model_v4	AF-A0A1B6DMR9-F1-model_v4 Uncharacterized protein	38151	Clastoptera arizonana	Eukaryota	0.278	1.741e-08	317	1.0	0.6689	0.7008
CF-AAQ99117.1_12416_relaxed	AF-A0A7J7K8B8-F1-model_v4	AF-A0A7J7K8B8-F1-model_v4 HERC1	10212	Bugula neritina	Eukaryota	0.241	1.323e-05	250	1.0	0.7108	0.7602
CF-AAR07367.1_12029_relaxed	AF-E4XDZ0-F1-model_v4	AF-E4XDZ0-F1-model_v4 RING-CH-type domain-containing protein	34765	Oikopleura dioica	Eukaryota	0.224	3.496e-09	273	1.0	0.6583	0.6757
CF-AAR07371.1_12029_relaxed	AF-A0A3R7APU9-F1-model_v4	AF-A0A3R7APU9-F1-model_v4 Translation initiation factor IF-2 subunit alpha	2026714	Candidatus Bathyarchaeota archaeon	Archaea	0.23	0.0001342	196	1.0	0.6866	0.7145
CF-AAR07423.1_12029_relaxed	AF-A0A535WGH5-F1-model_v4	AF-A0A535WGH5-F1-model_v4 DUF4012 domain-containing protein	2026724	Chloroflexi bacterium	Bacteria	0.083	0.0006247	63	0.837	0.2494	0.2174
CF-AAR07493.1_12029_relaxed	AF-A0A4W5MV07-F1-model_v4	AF-A0A4W5MV07-F1-model_v4 Ig-like domain-containing protein	62062	Hucho hucho	Eukaryota	0.247	1.532e-07	326	1.0	0.7365	0.7922
CF-AAR07498.1_12029_relaxed	AF-A0A6P7GB18-F1-model_v4	AF-A0A6P7GB18-F1-model_v4 uncharacterized protein LOC114339877	50390	Diabrotica virgifera virgifera	Eukaryota	0.195	1.569e-05	200	1.0	0.5208	0.389
CF-AAR28777.1_12356_relaxed	AF-A0A3S0GS29-F1-model_v4	AF-A0A3S0GS29-F1-model_v4 Uncharacterized protein	100	Ancylobacter aquaticus	Bacteria	0.437	5.068e-17	612	1.0	0.7307	0.7058
CF-AAR28811.1_12356_relaxed	AF-A0A1S6L055-F1-model_v4	AF-A0A1S6L055-F1-model_v4 BRO-d	7091	Bombyx mori	Eukaryota	0.178	1.662e-07	242	1.0	0.6181	0.6456
CF-AAR28818.1_12356_relaxed	AF-A0A834I4J0-F1-model_v4	AF-A0A834I4J0-F1-model_v4 Uncharacterized protein	354439	Rhynchophorus ferrugineus	Eukaryota	0.345	1.426e-05	269	1.0	0.8623	0.9297
CF-AAR28867.1_12356_relaxed	AF-B9W4A5-F1-model_v4	AF-B9W4A5-F1-model_v4 38K protein	49201	Chelonus inanitus	Eukaryota	0.215	2.532e-08	265	1.0	0.6005	0.6731
CF-AAR28885.1_12356_relaxed	AF-A0A1B9LZL7-F1-model_v4	AF-A0A1B9LZL7-F1-model_v4 GIY-YIG domain-containing protein	1196095	Gilliamella apicola	Bacteria	0.391	3.099e-08	335	1.0	0.7208	0.8986
CF-AAR28916.1_12356_relaxed	AF-A0A4R5A4R3-F1-model_v4	AF-A0A4R5A4R3-F1-model_v4 ATP-binding protein	2530368	Actinomadura rubrisoli	Bacteria	0.116	0.0005434	93	0.998	0.3892	0.3175
CF-AAR31562.1_100_relaxed	AF-A0A6J8D8M7-F1-model_v4	AF-A0A6J8D8M7-F1-model_v4 Ig-like domain-containing protein	42192	Mytilus coruscus	Eukaryota	0.112	0.0005949	178	1.0	0.6011	0.7034
CF-AAR31570.1_100_relaxed	AF-A0A4W5QX03-F1-model_v4	AF-A0A4W5QX03-F1-model_v4 Ig-like domain-containing protein	62062	Hucho hucho	Eukaryota	0.216	1.248e-05	192	1.0	0.559	0.5336
CF-AAR31583.1_100_relaxed	AF-A0A2K9VPU4-F1-model_v4	AF-A0A2K9VPU4-F1-model_v4 MHC class I antigen	9606	Homo sapiens	Eukaryota	0.213	1.733e-21	702	1.0	0.705	0.6572
CF-AAR31588.1_100_relaxed	AF-A0A126LAV1-F1-model_v4	AF-A0A126LAV1-F1-model_v4 U7	9606	Homo sapiens	Eukaryota	0.147	2.134e-09	247	1.0	0.5484	0.5252
CF-AAR31589.2_100_relaxed	AF-A0A126LAU1-F1-model_v4	AF-A0A126LAU1-F1-model_v4 U3	9606	Homo sapiens	Eukaryota	0.16	2.618e-15	433	1.0	0.616	0.5883
CF-AAR31625.1_100_relaxed	AF-A0A126LAZ6-F1-model_v4	AF-A0A126LAZ6-F1-model_v4 U45	9606	Homo sapiens	Eukaryota	0.208	1.711e-25	781	1.0	0.6612	0.6312
CF-AAR31674.1_100_relaxed	AF-A0A250YMY5-F1-model_v4	AF-A0A250YMY5-F1-model_v4 Platelet basic protein	51338	Castor canadensis	Eukaryota	0.281	8.571e-05	157	1.0	0.7035	0.5103
CF-AAR31679.1_100_relaxed	AF-A0A3Q2T3W4-F1-model_v4	AF-A0A3Q2T3W4-F1-model_v4 Ig-like domain-containing protein	8078	Fundulus heteroclitus	Eukaryota	0.12	4.117e-07	128	1.0	0.4098	0.25
CF-AAR31690.1_100_relaxed	AF-A0A834NMZ5-F1-model_v4	AF-A0A834NMZ5-F1-model_v4 Uncharacterized protein	30212	Vespula germanica	Eukaryota	0.15	4.523e-05	61	0.795	0.648	0.0839
CF-AAR31698.1_100_relaxed	AF-A0A485P655-F1-model_v4	AF-A0A485P655-F1-model_v4 Uncharacterized protein	191816	Lynx pardinus	Eukaryota	0.127	0.000107	112	1.0	0.4678	0.3249
CF-AAR31700.1_100_relaxed	AF-A0A812BB04-F1-model_v4	AF-A0A812BB04-F1-model_v4 Hypothetical protein	158019	Sepia pharaonis	Eukaryota	0.113	0.0002567	126	1.0	0.5132	0.4053
CF-AAR83360.1_11977_relaxed	AF-A0A6B0RHV7-F1-model_v4	AF-A0A6B0RHV7-F1-model_v4 Uncharacterized protein	72004	Bos mutus	Eukaryota	0.124	5.953e-17	322	1.0	0.4805	0.2754
CF-AAR83374.1_11977_relaxed	AF-A0A6J8EKI2-F1-model_v4	AF-A0A6J8EKI2-F1-model_v4 Uncharacterized protein	42192	Mytilus coruscus	Eukaryota	0.208	3.404e-10	357	1.0	0.5848	0.4431
CF-AAR83381.1_11977_relaxed	AF-A0A3L8Q429-F1-model_v4	AF-A0A3L8Q429-F1-model_v4 C-type lectin domain-containing protein	44316	Chloebia gouldiae	Eukaryota	0.289	1.413e-08	299	1.0	0.7207	0.7373
CF-AAR83391.1_11977_relaxed	AF-A0A7L0IW62-F1-model_v4	AF-A0A7L0IW62-F1-model_v4 CML1 protein	114369	Piprites chloris	Eukaryota	0.275	7.353e-15	777	1.0	0.797	0.8429
CF-AAR83394.1_11977_relaxed	AF-A0A2K5HL61-F1-model_v4	AF-A0A2K5HL61-F1-model_v4 Ectonucleotide pyrophosphatase/phosphodiesterase 1	336983	Colobus angolensis palliatus	Eukaryota	0.376	1.535e-79	2810	1.0	0.7745	0.8916
CF-AAR83404.1_11977_relaxed	AF-A0A4X2LDA7-F1-model_v4	AF-A0A4X2LDA7-F1-model_v4 Uncharacterized protein	29139	Vombatus ursinus	Eukaryota	0.238	8.193e-06	310	1.0	0.7444	0.8294
CF-AAR83431.1_11977_relaxed	AF-A0A6J2HZ70-F1-model_v4	AF-A0A6J2HZ70-F1-model_v4 RNA/RNP complex-1-interacting phosphatase isoform X2	649802	Pipra filicauda	Eukaryota	0.48	7.749e-18	931	1.0	0.9055	0.9458
CF-AAR83440.1_11977_relaxed	AF-A0A226PY10-F1-model_v4	AF-A0A226PY10-F1-model_v4 Uncharacterized protein	9014	Colinus virginianus	Eukaryota	0.505	4.051e-38	1462	1.0	0.8756	0.9524
CF-AAR83487.1_11977_relaxed	AF-A0A2Y9K3Z3-F1-model_v4	AF-A0A2Y9K3Z3-F1-model_v4 phosphopantothenoylcysteine decarboxylase isoform X2	391180	Enhydra lutris kenyoni	Eukaryota	0.554	1.334e-29	1191	1.0	0.9536	0.9877
CF-AAR83495.1_11977_relaxed	AF-A0A7K8D8A9-F1-model_v4	AF-A0A7K8D8A9-F1-model_v4 ARRD3 protein	461239	Eulacestoma nigropectus	Eukaryota	0.531	1.033e-35	1670	1.0	0.8811	0.9117
CF-AAR83508.1_11977_relaxed	AF-A0A663DR80-F1-model_v4	AF-A0A663DR80-F1-model_v4 Latency-associated peptide	223781	Aquila chrysaetos chrysaetos	Eukaryota	0.324	3.493e-08	280	1.0	0.6356	0.7243
CF-AAR83529.1_11977_relaxed	AF-A0A815ASD3-F1-model_v4	AF-A0A815ASD3-F1-model_v4 Hypothetical protein	433720	Adineta steineri	Eukaryota	0.219	5.504e-10	357	1.0	0.6866	0.7814
CF-AAR83546.1_11977_relaxed	AF-A0A821XC49-F1-model_v4	AF-A0A821XC49-F1-model_v4 Hypothetical protein	392032	Rotaria socialis	Eukaryota	0.278	1.591e-14	481	1.0	0.7679	0.7625
CF-AAR83548.1_11977_relaxed	AF-A0A6C0C9D6-F1-model_v4	AF-A0A6C0C9D6-F1-model_v4 KilA-N domain-containing protein	1070528	viral metagenome	Other	0.256	4.315e-08	220	1.0	0.611	0.4805
CF-AAR83553.1_11977_relaxed	AF-A0A6C0CBK2-F1-model_v4	AF-A0A6C0CBK2-F1-model_v4 KilA-N domain-containing protein	1070528	viral metagenome	Other	0.369	2.095e-09	320	1.0	0.703	0.7164
CF-AAR83562.1_11977_relaxed	AF-A0A2H6ACZ7-F1-model_v4	AF-A0A2H6ACZ7-F1-model_v4 Serine protease HtrA	2035431	bacterium HR36	Bacteria	0.115	3.132e-05	90	0.996	0.36	0.23
CF-AAR83567.1_11977_relaxed	AF-A0A6C0CRI7-F1-model_v4	AF-A0A6C0CRI7-F1-model_v4 KilA-N domain-containing protein	1070528	viral metagenome	Other	0.223	9.71e-10	258	1.0	0.7789	0.3814
CF-AAR83571.1_11977_relaxed	AF-A0A6C0C9D6-F1-model_v4	AF-A0A6C0C9D6-F1-model_v4 KilA-N domain-containing protein	1070528	viral metagenome	Other	0.405	4.217e-07	226	1.0	0.8239	0.5285
CF-AAR83577.1_11977_relaxed	AF-A0A3Q2G0N6-F1-model_v4	AF-A0A3Q2G0N6-F1-model_v4 Protein phosphatase 1 regulatory subunit 15B-like	28743	Cyprinodon variegatus	Eukaryota	0.237	1.071e-05	153	1.0	0.7577	0.3719
CF-AAR83622.1_11977_relaxed	AF-A0A210PHG5-F1-model_v4	AF-A0A210PHG5-F1-model_v4 Ig-like domain-containing protein	6573	Mizuhopecten yessoensis	Eukaryota	0.118	6.013e-05	100	1.0	0.4453	0.2398
CF-AAR83629.1_11977_relaxed	AF-A0A4W4FCD2-F1-model_v4	AF-A0A4W4FCD2-F1-model_v4 C-C motif chemokine	8005	Electrophorus electricus	Eukaryota	0.325	2.594e-05	210	1.0	0.7009	0.7541
CF-AAR83634.1_11977_relaxed	AF-J9SWW0-F1-model_v4	AF-J9SWW0-F1-model_v4 CD94 variant 3	9519	Lagothrix lagotricha	Eukaryota	0.19	3.334e-06	236	1.0	0.7597	0.5427
CF-AAR83641.1_11977_relaxed	AF-A0A7M7LKW2-F1-model_v4	AF-A0A7M7LKW2-F1-model_v4 Uncharacterized protein	7425	Nasonia vitripennis	Eukaryota	0.23	7.364e-15	645	1.0	0.6959	0.6547
CF-AAR83646.1_11977_relaxed	AF-A0A287W6Q4-F1-model_v4	AF-A0A287W6Q4-F1-model_v4 Uncharacterized protein	112509	Hordeum vulgare subsp. vulgare	Eukaryota	0.225	8.76e-08	377	1.0	0.6757	0.7372
CF-AAR83657.1_11977_relaxed	AF-A0A7K4H7E5-F1-model_v4	AF-A0A7K4H7E5-F1-model_v4 Uncharacterized protein	2053489	Candidatus Lokiarchaeota archaeon	Archaea	0.149	0.0006791	118	1.0	0.4072	0.4465
CF-AAR86120.1_78_relaxed	AF-A0A670J0K9-F1-model_v4	AF-A0A670J0K9-F1-model_v4 Uncharacterized protein	64176	Podarcis muralis	Eukaryota	0.146	1.978e-08	242	1.0	0.4986	0.4831
CF-AAR98268.1_12019_relaxed	AF-A0A497BIQ3-F1-model_v4	AF-A0A497BIQ3-F1-model_v4 Uncharacterized protein	2026724	Chloroflexi bacterium	Bacteria	0.228	1.063e-07	264	1.0	0.6173	0.7063
CF-AAR98294.1_12019_relaxed	AF-A0A6C0DVJ1-F1-model_v4	AF-A0A6C0DVJ1-F1-model_v4 Uncharacterized protein	1070528	viral metagenome	Other	0.172	1.035e-29	800	1.0	0.5571	0.6507
CF-AAR98357.1_12019_relaxed	AF-A0A673AW52-F1-model_v4	AF-A0A673AW52-F1-model_v4 PDGF_2 domain-containing protein	375764	Sphaeramia orbicularis	Eukaryota	0.318	6.107e-09	337	1.0	0.799	0.6345
CF-AAR98359.1_12017_relaxed	AF-A0A1B0GT50-F1-model_v4	AF-A0A1B0GT50-F1-model_v4 Interleukin-18-binding protein	10090	Mus musculus	Eukaryota	0.136	0.0002111	165	1.0	0.5582	0.5868
CF-AAR98410.1_12017_relaxed	AF-A0A3M7RW95-F1-model_v4	AF-A0A3M7RW95-F1-model_v4 Cap-specific mRNA (nucleoside-2'-O-)-methyltransferase	10195	Brachionus plicatilis	Eukaryota	0.173	6.139e-19	570	1.0	0.6488	0.7263
CF-AAR98466.1_12017_relaxed	AF-A0A6P9CDT3-F1-model_v4	AF-A0A6P9CDT3-F1-model_v4 C-type lectin domain family 2 member D-like isoform X3	94885	Pantherophis guttatus	Eukaryota	0.111	0.0001228	132	1.0	0.6465	0.3965
CF-AAS00899.1_47_relaxed	AF-A0A383WHW7-F1-model_v4	AF-A0A383WHW7-F1-model_v4 Uncharacterized protein	3088	Tetradesmus obliquus	Eukaryota	0.162	3.873e-11	293	1.0	0.4984	0.4914
CF-AAS00912.1_47_relaxed	AF-A0A4P1R8W2-F1-model_v4	AF-A0A4P1R8W2-F1-model_v4 Uncharacterized protein	3871	Lupinus angustifolius	Eukaryota	0.239	2.039e-12	634	1.0	0.7112	0.7583
CF-AAS00931.1_47_relaxed	AF-C3ZJQ2-F1-model_v4	AF-C3ZJQ2-F1-model_v4 Uncharacterized protein	7739	Branchiostoma floridae	Eukaryota	0.274	1.765e-12	161	1.0	0.3356	0.1912
CF-AAS00934.1_47_relaxed	AF-G7NAD0-F1-model_v4	AF-G7NAD0-F1-model_v4 Deoxyguanosine kinase, mitochondrial isoform a	9544	Macaca mulatta	Eukaryota	0.165	5.241e-07	200	1.0	0.4561	0.5308
CF-AAS00944.1_47_relaxed	AF-A0A6A4J1K4-F1-model_v4	AF-A0A6A4J1K4-F1-model_v4 Uncharacterized protein	248454	Apolygus lucorum	Eukaryota	0.128	1.361e-18	328	1.0	0.5472	0.2523
CF-AAS00962.1_47_relaxed	AF-A0A6P4YHE6-F1-model_v4	AF-A0A6P4YHE6-F1-model_v4 uncharacterized protein LOC109473285	7741	Branchiostoma belcheri	Eukaryota	0.162	6.205e-20	538	1.0	0.4871	0.5417
CF-AAS00969.1_47_relaxed	AF-B7FW32-F1-model_v4	AF-B7FW32-F1-model_v4 Predicted protein	556484	Phaeodactylum tricornutum CCAP 1055/1	Eukaryota	0.091	0.0003436	93	0.998	0.4185	0.272
CF-AAS00973.1_47_relaxed	AF-K1QZ33-F1-model_v4	AF-K1QZ33-F1-model_v4 Apoptosis inhibitor IAP	29159	Crassostrea gigas	Eukaryota	0.339	4.567e-14	392	1.0	0.7627	0.4451
CF-AAS00977.1_47_relaxed	AF-A0A6P4YHE2-F1-model_v4	AF-A0A6P4YHE2-F1-model_v4 uncharacterized protein LOC109473280	7741	Branchiostoma belcheri	Eukaryota	0.226	1.34e-09	316	1.0	0.5225	0.5142
CF-AAS00980.1_47_relaxed	AF-A0A6P4ZGE9-F1-model_v4	AF-A0A6P4ZGE9-F1-model_v4 uncharacterized protein LOC109473304	7741	Branchiostoma belcheri	Eukaryota	0.164	7.547e-07	110	1.0	0.4497	0.1844
CF-AAS00982.1_47_relaxed	AF-A0A653D789-F1-model_v4	AF-A0A653D789-F1-model_v4 Uncharacterized protein	64391	Callosobruchus maculatus	Eukaryota	0.206	6.322e-08	131	1.0	0.4874	0.2497
CF-AAS00994.1_47_relaxed	AF-R7TMT7-F1-model_v4	AF-R7TMT7-F1-model_v4 DNA_pack_N domain-containing protein	283909	Capitella teleta	Eukaryota	0.358	1.9e-65	1905	1.0	0.6742	0.5918
CF-AAS01004.1_47_relaxed	AF-K1P1J1-F1-model_v4	AF-K1P1J1-F1-model_v4 Herpes_ori_bp domain-containing protein	29159	Crassostrea gigas	Eukaryota	0.389	5.161e-07	229	1.0	0.5971	0.7326
CF-AAS16881.1_12416_relaxed	AF-A0A0K2SXA7-F1-model_v4	AF-A0A0K2SXA7-F1-model_v4 Uncharacterized protein	72036	Lepeophtheirus salmonis	Eukaryota	0.395	4.984e-13	533	1.0	0.8369	0.8891
CF-AAS17958.1.1.3_10256_relaxed	AF-A0A7X7UQC5-F1-model_v4	AF-A0A7X7UQC5-F1-model_v4 RNA 2',3'-cyclic phosphodiesterase	1898209	Acholeplasmataceae bacterium	Bacteria	0.211	3.155e-08	322	1.0	0.6542	0.7672
CF-AAS18016.1_11937_relaxed	AF-A0A497KBF9-F1-model_v4	AF-A0A497KBF9-F1-model_v4 Uncharacterized protein	2026714	Candidatus Bathyarchaeota archaeon	Archaea	0.115	9.462e-05	109	1.0	0.4437	0.3408
CF-AAS18062.1_11937_relaxed	AF-F7SA07-F1-model_v4	AF-F7SA07-F1-model_v4 Ribonucleoside-diphosphate reductase subunit beta	1043206	Acidiphilium sp. PM	Bacteria	0.424	1.5079999999999998e-22	1229	1.0	0.839	0.9294
CF-AAS18065.1_11937_relaxed	AF-A0A669DA76-F1-model_v4	AF-A0A669DA76-F1-model_v4 Uncharacterized protein	8128	Oreochromis niloticus	Eukaryota	0.327	1.657e-18	656	1.0	0.8604	0.6293
CF-AAS18078.1_11937_relaxed	AF-C3YQJ0-F1-model_v4	AF-C3YQJ0-F1-model_v4 Uncharacterized protein	7739	Branchiostoma floridae	Eukaryota	0.169	1.416e-05	162	1.0	0.5924	0.3659
CF-AAS18091.1_11937_relaxed	AF-A0A3B3U7B7-F1-model_v4	AF-A0A3B3U7B7-F1-model_v4 Purine nucleoside phosphorylase	48699	Poecilia latipinna	Eukaryota	0.524	4.866e-44	1700	1.0	0.9105	0.9762
CF-AAS18093.1_11937_relaxed	AF-A0A6C0LTZ2-F1-model_v4	AF-A0A6C0LTZ2-F1-model_v4 CAP10 domain-containing protein	1070528	viral metagenome	Other	0.222	2.536e-29	579	1.0	0.5359	0.331
CF-AAS18096.1_11937_relaxed	AF-A0A6C0LTZ2-F1-model_v4	AF-A0A6C0LTZ2-F1-model_v4 CAP10 domain-containing protein	1070528	viral metagenome	Other	0.279	4.345e-10	343	1.0	0.6889	0.7665
CF-AAS18138.1_11937_relaxed	AF-F4G2D6-F1-model_v4	AF-F4G2D6-F1-model_v4 Type III restriction enzyme, res subunit	1006006	Metallosphaera cuprina Ar-4	Archaea	0.088	2.942e-06	114	1.0	0.3881	0.2775
CF-AAS18156.1_11937_relaxed	AF-A0A0K2SZ89-F1-model_v4	AF-A0A0K2SZ89-F1-model_v4 C1q domain-containing protein	72036	Lepeophtheirus salmonis	Eukaryota	0.119	0.0008021	98	0.999	0.5795	0.2221
CF-AAS18165.1_11937_relaxed	AF-A0A1Z9VQZ9-F1-model_v4	AF-A0A1Z9VQZ9-F1-model_v4 Uncharacterized protein	1986653	bacterium TMED178	Bacteria	0.157	1.185e-07	331	1.0	0.5113	0.7356
CF-AAS18175.1_11937_relaxed	AF-A0A6C0IGT2-F1-model_v4	AF-A0A6C0IGT2-F1-model_v4 RNA_pol_Rpb5_C domain-containing protein	1070528	viral metagenome	Other	0.252	3.111e-10	325	1.0	0.6621	0.7471
CF-AAS47818.1_11898_relaxed	AF-A0A2B4RTD3-F1-model_v4	AF-A0A2B4RTD3-F1-model_v4 Uncharacterized protein	50429	Stylophora pistillata	Eukaryota	0.235	4.656e-17	619	1.0	0.7476	0.768
CF-AAS47820.1_11898_relaxed	AF-A0A2D8XJZ9-F1-model_v4	AF-A0A2D8XJZ9-F1-model_v4 Uncharacterized protein	2024848	Parvibaculum sp.	Bacteria	0.311	0.0001238	183	1.0	0.6978	0.7505
CF-AAS47821.1_11898_relaxed	AF-A0A0R2SQM0-F1-model_v4	AF-A0A0R2SQM0-F1-model_v4 Ribonucleoside-diphosphate reductase	1655604	Pelagibacteraceae bacterium BACL5 MAG-120813-bin20	Bacteria	0.462	9.236e-63	2669	1.0	0.8965	0.9444
CF-AAS59402.1.9_7205_relaxed	AF-A0A182G8Y9-F1-model_v4	AF-A0A182G8Y9-F1-model_v4 Genome polyprotein	7160	Aedes albopictus	Eukaryota	0.305	6.509e-48	1285	1.0	0.6977	0.5558
CF-AAS83460.1_12759_relaxed	AF-A0A821QSD5-F1-model_v4	AF-A0A821QSD5-F1-model_v4 Hypothetical protein	345717	Pieris macdunnoughi	Eukaryota	0.269	1.214e-08	245	1.0	0.5958	0.5583
CF-AAT00007.1_159_relaxed	AF-A0A126LAZ5-F1-model_v4	AF-A0A126LAZ5-F1-model_v4 U52	9606	Homo sapiens	Eukaryota	0.202	2.735e-09	456	1.0	0.6964	0.8003
CF-AAT00092.1_159_relaxed	AF-A8M9X0-F1-model_v4	AF-A8M9X0-F1-model_v4 Major facilitator superfamily MFS_1	397948	Caldivirga maquilingensis IC-167	Archaea	0.139	0.000444	138	1.0	0.3374	0.4242
CF-AAT09748.1_11922_relaxed	AF-A0A6C0LVE6-F1-model_v4	AF-A0A6C0LVE6-F1-model_v4 Thiol oxidase	1070528	viral metagenome	Other	0.227	1.082e-05	248	1.0	0.7069	0.6793
CF-AAT67220.1.1.9_10459_relaxed	AF-A0A0V1KK42-F1-model_v4	AF-A0A0V1KK42-F1-model_v4 Uncharacterized protein	6335	Trichinella nativa	Eukaryota	0.411	2.581e-16	746	1.0	0.8693	0.9485
CF-AAT71875.1_11904_relaxed	AF-A0A7J8KFU2-F1-model_v4	AF-A0A7J8KFU2-F1-model_v4 mRNA-capping enzyme	9407	Rousettus aegyptiacus	Eukaryota	0.255	1.053e-34	777	1.0	0.6751	0.4353
CF-AAT71900.1_11904_relaxed	AF-A0A524M996-F1-model_v4	AF-A0A524M996-F1-model_v4 Uncharacterized protein	2026761	Nitrosomonadales bacterium	Bacteria	0.272	5.292e-19	650	1.0	0.7689	0.7775
CF-AAT71911.1_11904_relaxed	AF-A0A4U5UN42-F1-model_v4	AF-A0A4U5UN42-F1-model_v4 Uncharacterized protein	240159	Collichthys lucidus	Eukaryota	0.218	1.058e-06	166	1.0	0.4465	0.5137
CF-AAT84352.1_10180_relaxed	AF-A0A4Y2IA71-F1-model_v4	AF-A0A4Y2IA71-F1-model_v4 Leukocyte receptor cluster member 9	182803	Araneus ventricosus	Eukaryota	0.183	5.231e-08	267	1.0	0.5964	0.6926
CF-AAT98578.1.1.5_10182_relaxed	AF-A0A401RTY9-F1-model_v4	AF-A0A401RTY9-F1-model_v4 Uncharacterized protein	137246	Chiloscyllium punctatum	Eukaryota	0.213	0.000927	147	1.0	0.5525	0.5391
CF-AAT98579.1_10182_relaxed	AF-A0A7M4CG25-F1-model_v4	AF-A0A7M4CG25-F1-model_v4 Sialate O-acetylesterase	2778732	Cloning vector pD-BCoV-Rluc	Other	0.56	7.524e-49	1580	1.0	0.8075	0.7958
CF-AAU06355.1_10183_relaxed	AF-A0A7M4CG20-F1-model_v4	AF-A0A7M4CG20-F1-model_v4 Sialate O-acetylesterase	2778733	Cloning vector pD-BCoV1	Other	0.575	9.989e-30	830	1.0	0.6575	0.6041
CF-AAU10851.1_11898_relaxed	AF-A0A3P9DTY0-F1-model_v4	AF-A0A3P9DTY0-F1-model_v4 Uncharacterized protein	106582	Maylandia zebra	Eukaryota	0.28	4.847e-06	357	1.0	0.9035	0.9758
CF-AAU10867.1_11898_relaxed	AF-A0A6C0DBM3-F1-model_v4	AF-A0A6C0DBM3-F1-model_v4 HDc domain-containing protein	1070528	viral metagenome	Other	0.215	3.279e-27	819	1.0	0.6582	0.7361
CF-AAU10873.1_11898_relaxed	AF-A0A6C0JPX1-F1-model_v4	AF-A0A6C0JPX1-F1-model_v4 DNA-directed RNA polymerase	1070528	viral metagenome	Other	0.338	4.24e-100	3837	1.0	0.8205	0.8599
CF-AAU10907.1_11898_relaxed	AF-H0XLI8-F1-model_v4	AF-H0XLI8-F1-model_v4 Zinc finger and BTB domain containing 4	30611	Otolemur garnettii	Eukaryota	0.25	1.676e-06	155	1.0	0.6347	0.3391
CF-AAU10908.1_11898_relaxed	AF-A0A6C0J1Z7-F1-model_v4	AF-A0A6C0J1Z7-F1-model_v4 SAP domain-containing protein	1070528	viral metagenome	Other	0.237	3.449e-07	153	1.0	0.5847	0.2596
CF-AAU10919.1_11898_relaxed	AF-A0A6C0H3V2-F1-model_v4	AF-A0A6C0H3V2-F1-model_v4 Uncharacterized protein	1070528	viral metagenome	Other	0.308	3.821e-05	168	1.0	0.6692	0.6094
CF-AAU10928.1_11898_relaxed	AF-A0A087YS30-F1-model_v4	AF-A0A087YS30-F1-model_v4 Suppressor of cytokine signaling 3	48698	Poecilia formosa	Eukaryota	0.166	0.0001881	132	1.0	0.4945	0.4957
CF-AAU10960.1_11898_relaxed	AF-A0A6C0KPQ6-F1-model_v4	AF-A0A6C0KPQ6-F1-model_v4 TFIIS-type domain-containing protein	1070528	viral metagenome	Other	0.38	6.169e-05	196	1.0	0.8492	0.5771
CF-AAU11008.1_11898_relaxed	AF-A0A2U9AY52-F1-model_v4	AF-A0A2U9AY52-F1-model_v4 Uncharacterized protein	52904	Scophthalmus maximus	Eukaryota	0.431	2.701e-12	502	1.0	0.774	0.7806
CF-AAU11020.1_11898_relaxed	AF-A0A669B0F9-F1-model_v4	AF-A0A669B0F9-F1-model_v4 Uncharacterized protein	8128	Oreochromis niloticus	Eukaryota	0.272	2.23e-08	248	1.0	0.6356	0.5792
CF-AAU11023.1_11898_relaxed	AF-A0A3Q0GI43-F1-model_v4	AF-A0A3Q0GI43-F1-model_v4 Sulfotransferase	38654	Alligator sinensis	Eukaryota	0.256	1.6380000000000002e-20	802	1.0	0.7532	0.829
CF-AAU11033.1_11898_relaxed	AF-A0A1A8V682-F1-model_v4	AF-A0A1A8V682-F1-model_v4 Uncharacterized protein	105023	Nothobranchius furzeri	Eukaryota	0.34	0.0001986	254	1.0	0.8077	0.8497
CF-AAU11044.1_11898_relaxed	AF-A0A671UU71-F1-model_v4	AF-A0A671UU71-F1-model_v4 Uncharacterized LOC115589910	8175	Sparus aurata	Eukaryota	0.243	1.2460000000000002e-20	754	1.0	0.7264	0.6578
CF-AAU11447.1_4787_relaxed	AF-Q8V9K9-F1-model_v4	AF-Q8V9K9-F1-model_v4 E7 protein	9606	Homo sapiens	Eukaryota	0.26	0.0001836	151	1.0	0.7455	0.4838
CF-AAU85375.1_10293_relaxed	AF-A0A285FCP4-F1-model_v4	AF-A0A285FCP4-F1-model_v4 Putative serine protease PepD	1036182	Actinoplanes atraurantiacus	Bacteria	0.128	8.751e-05	127	1.0	0.3989	0.3365
CF-AAV34151.1.1.2_7210_relaxed	AF-A0A2V1MW03-F1-model_v4	AF-A0A2V1MW03-F1-model_v4 Uncharacterized protein	2024736	Levilactobacillus bambusae	Bacteria	0.528	3.612e-07	345	1.0	0.8436	0.9309
CF-AAV91030.1_11938_relaxed	AF-A0A6C0JQ35-F1-model_v4	AF-A0A6C0JQ35-F1-model_v4 Protein kinase domain-containing protein	1070528	viral metagenome	Other	0.135	3.217e-08	217	1.0	0.477	0.5412
CF-AAV91031.1_11938_relaxed	AF-A0A524M996-F1-model_v4	AF-A0A524M996-F1-model_v4 Uncharacterized protein	2026761	Nitrosomonadales bacterium	Bacteria	0.351	1.129e-23	763	1.0	0.7579	0.764
CF-AAV91044.1_11938_relaxed	AF-A0A0V0S6A7-F1-model_v4	AF-A0A0V0S6A7-F1-model_v4 Non-specific serine/threonine protein kinase	6336	Trichinella nelsoni	Eukaryota	0.12	2.138e-08	139	1.0	0.398	0.2087
CF-AAV91096.1_11938_relaxed	AF-A0A6C0CZ02-F1-model_v4	AF-A0A6C0CZ02-F1-model_v4 Uncharacterized protein	1070528	viral metagenome	Other	0.179	5.199e-06	185	1.0	0.5911	0.6193
CF-AAV91105.1_11938_relaxed	AF-Q0PV85-F1-model_v4	AF-Q0PV85-F1-model_v4 Fibroblast growth factor	7729	Halocynthia roretzi	Eukaryota	0.281	2.676e-12	548	1.0	0.85	0.9407
CF-AAV91106.1_11938_relaxed	AF-C3RVT7-F1-model_v4	AF-C3RVT7-F1-model_v4 Fibroblast growth factor	7740	Branchiostoma lanceolatum	Eukaryota	0.243	4.062e-11	487	1.0	0.7913	0.8694
CF-AAV91107.1_11938_relaxed	AF-A0A0F9HS63-F1-model_v4	AF-A0A0F9HS63-F1-model_v4 RING-type domain-containing protein	412755	marine sediment metagenome	Other	0.216	3.254e-15	395	1.0	0.5889	0.4712
CF-AAV91109.1_11938_relaxed	AF-A0A2N5S1D9-F1-model_v4	AF-A0A2N5S1D9-F1-model_v4 DNA-directed RNA polymerase II subunit RPB7	200324	Puccinia coronata f. sp. avenae	Eukaryota	0.137	4.4e-08	286	1.0	0.6235	0.6275
CF-AAW30682.1.1.5_10479_relaxed	AF-A0A0V0T2H0-F1-model_v4	AF-A0A0V0T2H0-F1-model_v4 3D polymerase	144512	Trichinella murrelli	Eukaryota	0.682	9.701e-16	727	1.0	0.9195	0.9547
CF-AAW51772.1_12727_relaxed	AF-S6D321-F1-model_v4	AF-S6D321-F1-model_v4 Uncharacterized protein	51543	Cotesia congregata	Eukaryota	0.534	5.073e-12	412	1.0	0.8433	0.7567
CF-AAW51777.1_12727_relaxed	AF-S6D321-F1-model_v4	AF-S6D321-F1-model_v4 Uncharacterized protein	51543	Cotesia congregata	Eukaryota	0.474	1.226e-10	344	1.0	0.7782	0.6892
CF-AAW51780.1_12727_relaxed	AF-A0A3B3IML2-F1-model_v4	AF-A0A3B3IML2-F1-model_v4 Tyrosine-protein phosphatase domain-containing protein	8090	Oryzias latipes	Eukaryota	0.128	3.653e-05	178	1.0	0.6367	0.636
CF-AAW51789.1_12727_relaxed	AF-B7S8V0-F1-model_v4	AF-B7S8V0-F1-model_v4 Viral ankyrin	92994	Glyptapanteles indiensis	Eukaryota	0.506	1.321e-14	734	1.0	0.8859	0.9757
CF-AAW51790.1_12727_relaxed	AF-A0A834BFY4-F1-model_v4	AF-A0A834BFY4-F1-model_v4 Protein tyrosine phosphatase non-receptor type 9	89673	Phyllostomus discolor	Eukaryota	0.344	4.838e-19	665	1.0	0.8007	0.8829
CF-AAW51799.1_12727_relaxed	AF-B7S8M4-F1-model_v4	AF-B7S8M4-F1-model_v4 Uncharacterized protein	463051	Glyptapanteles flavicoxis	Eukaryota	0.568	2.078e-13	515	1.0	0.8805	0.9368
CF-AAW51800.1_12727_relaxed	AF-S6CWK2-F1-model_v4	AF-S6CWK2-F1-model_v4 Uncharacterized protein	51543	Cotesia congregata	Eukaryota	0.426	1.002e-10	456	1.0	0.869	0.9657
CF-AAW51803.1_12727_relaxed	AF-B7S8T9-F1-model_v4	AF-B7S8T9-F1-model_v4 Protein tyrosine phosphatase	92994	Glyptapanteles indiensis	Eukaryota	0.573	5.78e-15	621	1.0	0.903	0.9634
CF-AAW51804.1_12727_relaxed	AF-B7S8S8-F1-model_v4	AF-B7S8S8-F1-model_v4 Viral ankyrin	92994	Glyptapanteles indiensis	Eukaryota	0.341	4.562e-09	439	1.0	0.8324	0.9191
CF-AAW51805.1_12727_relaxed	AF-B7S8J8-F1-model_v4	AF-B7S8J8-F1-model_v4 Viral ankyrin	463051	Glyptapanteles flavicoxis	Eukaryota	0.326	1.161e-07	345	1.0	0.7533	0.8119
CF-AAX58041.1_139_relaxed	AF-A0A2Y9NNX3-F1-model_v4	AF-A0A2Y9NNX3-F1-model_v4 semaphorin-7A	9749	Delphinapterus leucas	Eukaryota	0.46	1.058e-48	2019	1.0	0.8037	0.8732
CF-AAX58060.1_139_relaxed	AF-A0A126LB08-F1-model_v4	AF-A0A126LB08-F1-model_v4 U58	9606	Homo sapiens	Eukaryota	0.219	2.291e-35	811	1.0	0.5456	0.3719
CF-AAX82315.1_11902_relaxed	AF-A0A6C0E1M0-F1-model_v4	AF-A0A6C0E1M0-F1-model_v4 FCP1 homology domain-containing protein	1070528	viral metagenome	Other	0.225	2.099e-13	359	1.0	0.6272	0.6395
CF-AAX82374.1_11902_relaxed	AF-A0A251QF12-F1-model_v4	AF-A0A251QF12-F1-model_v4 RING-type domain-containing protein	3760	Prunus persica	Eukaryota	0.186	4.291e-06	147	1.0	0.605	0.3319
CF-AAX82388.1_11902_relaxed	AF-G3NZX8-F1-model_v4	AF-G3NZX8-F1-model_v4 Uncharacterized protein	69293	Gasterosteus aculeatus	Eukaryota	0.525	8.063e-18	721	1.0	0.8982	0.8713
CF-AAX82411.1_11902_relaxed	AF-A0A2I4BTD6-F1-model_v4	AF-A0A2I4BTD6-F1-model_v4 uncharacterized protein LOC106522499 isoform X2	52670	Austrofundulus limnaeus	Eukaryota	0.633	7.486e-49	1904	1.0	0.9223	0.9674
CF-AAX82417.1_11902_relaxed	AF-A0A7L0QR54-F1-model_v4	AF-A0A7L0QR54-F1-model_v4 TRAF5 factor	298831	Setophaga kirtlandii	Eukaryota	0.328	8.735e-18	674	1.0	0.8371	0.7551
CF-AAX82424.1_11902_relaxed	AF-A0A674G7K6-F1-model_v4	AF-A0A674G7K6-F1-model_v4 RING-type domain-containing protein	59729	Taeniopygia guttata	Eukaryota	0.246	2.702e-05	211	1.0	0.8291	0.6805
CF-AAX99345.1_9237_relaxed	AF-B7U9H3-F1-model_v4	AF-B7U9H3-F1-model_v4 LCMV-GP/IAP-LTR fusion protein	10090	Mus musculus	Eukaryota	0.374	7.402e-27	520	1.0	0.6363	0.2699
CF-AAY24529.1_12727_relaxed	AF-A0A650AXK9-F1-model_v4	AF-A0A650AXK9-F1-model_v4 Trypsin inhibitor like cysteine-rich domain protein	217443	Cotesia vestalis	Eukaryota	0.28	5.758e-05	144	1.0	0.6795	0.448
CF-AAY60849.1.1.1_10264_relaxed	AF-A0A1B6F362-F1-model_v4	AF-A0A1B6F362-F1-model_v4 SF3 helicase domain-containing protein	1464854	Cuerna arida	Eukaryota	0.218	9.845e-08	263	1.0	0.6446	0.7732
CF-AAY60849.1.1_10264_relaxed	AF-R4WEA9-F1-model_v4	AF-R4WEA9-F1-model_v4 Unkown protein	329032	Riptortus pedestris	Eukaryota	0.218	7.282e-11	291	1.0	0.538	0.5429
CF-AAY83969.1_12339_relaxed	AF-A0A7K7EUC6-F1-model_v4	AF-A0A7K7EUC6-F1-model_v4 DJC17 protein	48155	Sylvia atricapilla	Eukaryota	0.182	6.164e-11	230	1.0	0.7026	0.2545
CF-AAY84000.1_12339_relaxed	AF-A0A6G0T126-F1-model_v4	AF-A0A6G0T126-F1-model_v4 Uncharacterized protein	307491	Aphis glycines	Eukaryota	0.296	6.73e-13	518	1.0	0.7548	0.7424
CF-AAY84001.1_12339_relaxed	AF-A0A7D9JAT8-F1-model_v4	AF-A0A7D9JAT8-F1-model_v4 Bro-N domain-containing protein	317549	Paramuricea clavata	Eukaryota	0.165	5.094e-07	193	1.0	0.7347	0.3931
CF-AAY84059.1_12339_relaxed	AF-A0A2A4JU90-F1-model_v4	AF-A0A2A4JU90-F1-model_v4 Uncharacterized protein	7102	Heliothis virescens	Eukaryota	0.212	1.735e-07	395	1.0	0.8051	0.8707
CF-AAZ03489.1_6459_relaxed	AF-B8AA56-F1-model_v4	AF-B8AA56-F1-model_v4 Uncharacterized protein	39946	Oryza sativa Indica Group	Eukaryota	0.142	8.406e-06	114	1.0	0.4609	0.2537
CF-AAZ03490.1_6459_relaxed	AF-A0A7T1TFT1-F1-model_v4	AF-A0A7T1TFT1-F1-model_v4 VP6	2795142	Cloning vector pT7-VP6(02V0002G3)	Other	0.137	2.544e-17	454	1.0	0.5088	0.6323
CF-AAZ38173.1_12317_relaxed	AF-A0A3S0G1Q7-F1-model_v4	AF-A0A3S0G1Q7-F1-model_v4 Uncharacterized protein	100	Ancylobacter aquaticus	Bacteria	0.305	7.972e-17	546	1.0	0.6694	0.7673
CF-AAZ38211.1_12317_relaxed	AF-A0A422LZZ2-F1-model_v4	AF-A0A422LZZ2-F1-model_v4 Uncharacterized protein	1597	Lacticaseibacillus paracasei	Bacteria	0.106	4.483e-06	137	1.0	0.3474	0.3567
CF-AAZ38240.1_12317_relaxed	AF-A0A7V0SDP1-F1-model_v4	AF-A0A7V0SDP1-F1-model_v4 FCP1 homology domain-containing protein	2202144	Spirochaetes bacterium	Bacteria	0.222	5.123e-05	150	1.0	0.5196	0.5304
CF-AAZ38254.1_12317_relaxed	AF-A0A1I8M8E6-F1-model_v4	AF-A0A1I8M8E6-F1-model_v4 Uncharacterized protein	7370	Musca domestica	Eukaryota	0.119	1.984e-07	92	0.997	0.4026	0.1126
CF-AAZ67418.1_12383_relaxed	AF-A0A1I1LHV3-F1-model_v4	AF-A0A1I1LHV3-F1-model_v4 Cation transport regulator	1882764	Bacillus sp. OV322	Bacteria	0.412	4.698e-05	265	1.0	0.8594	0.9535
CF-AAZ67489.1_12383_relaxed	AF-A0A672GMG3-F1-model_v4	AF-A0A672GMG3-F1-model_v4 YqaJ domain-containing protein	181472	Salarias fasciatus	Eukaryota	0.193	6.1e-14	401	1.0	0.5944	0.5844
CF-ABB17196.1_4673_relaxed	AF-A0A2W5CFD3-F1-model_v4	AF-A0A2W5CFD3-F1-model_v4 Uncharacterized protein	1314	Streptococcus pyogenes	Bacteria	0.246	2.505e-09	341	1.0	0.7218	0.781
CF-ABB76805.1.4_10349_relaxed	AF-A0A5Y1P7C4-F1-model_v4	AF-A0A5Y1P7C4-F1-model_v4 Capsid protein VP2	197	Campylobacter jejuni	Bacteria	0.263	2.554e-19	689	1.0	0.7268	0.8213
CF-ABB90675.1.1.10_7181_relaxed	AF-A0A2V1MYN2-F1-model_v4	AF-A0A2V1MYN2-F1-model_v4 Uncharacterized protein	2024736	Levilactobacillus bambusae	Bacteria	0.279	6.035e-06	226	1.0	0.8858	0.5047
CF-ABB92270.1_11926_relaxed	AF-A0A524M996-F1-model_v4	AF-A0A524M996-F1-model_v4 Uncharacterized protein	2026761	Nitrosomonadales bacterium	Bacteria	0.336	1.278e-18	642	1.0	0.7755	0.8173
CF-ABB96725.1.1.3_10926_relaxed	AF-A0A4X1UZY9-F1-model_v4	AF-A0A4X1UZY9-F1-model_v4 AIG1-type G domain-containing protein	9823	Sus scrofa	Eukaryota	0.272	2.86e-13	458	1.0	0.7376	0.8456
CF-ABB96725.1.1.5_10926_relaxed	AF-A0A2D4GRF3-F1-model_v4	AF-A0A2D4GRF3-F1-model_v4 Uncharacterized protein	54390	Micrurus corallinus	Eukaryota	0.363	0.0003564	224	1.0	0.7418	0.7679
CF-ABC41566.1.4_10947_relaxed	AF-A0A2D4GCA0-F1-model_v4	AF-A0A2D4GCA0-F1-model_v4 Rhv domain-containing protein	54390	Micrurus corallinus	Eukaryota	0.322	1.948e-09	343	1.0	0.7276	0.7128
CF-ABC61149.1_12391_relaxed	AF-A0A1P8TRT9-F1-model_v4	AF-A0A1P8TRT9-F1-model_v4 Uncharacterized protein	1642299	Streptomyces alfalfae	Bacteria	0.107	3.819e-07	187	1.0	0.4341	0.538
CF-ABC61161.1_12391_relaxed	AF-B9W4B3-F1-model_v4	AF-B9W4B3-F1-model_v4 Putative envelope protein ODV-E66	49201	Chelonus inanitus	Eukaryota	0.111	3.431e-20	588	1.0	0.4934	0.6093
CF-ABC61170.1_12391_relaxed	AF-A0A6P7XKQ5-F1-model_v4	AF-A0A6P7XKQ5-F1-model_v4 uncharacterized protein LOC115466575	1415580	Microcaecilia unicolor	Eukaryota	0.31	0.0009963	119	1.0	0.7485	0.4485
CF-ABC61193.1_12391_relaxed	AF-A0A1J1HMF1-F1-model_v4	AF-A0A1J1HMF1-F1-model_v4 CLUMA_CG002669, isoform A	568069	Clunio marinus	Eukaryota	0.174	1.135e-07	190	1.0	0.66	0.3943
CF-ABC74922.1_12415_relaxed	AF-A0A0U1ZKX8-F1-model_v4	AF-A0A0U1ZKX8-F1-model_v4 Ac81-like.1	32260	Venturia canescens	Eukaryota	0.178	0.0001731	151	1.0	0.5129	0.5936
CF-ABC74925.1_12415_relaxed	AF-A0A194S908-F1-model_v4	AF-A0A194S908-F1-model_v4 Uncharacterized protein	578459	Rhodotorula graminis WP1	Eukaryota	0.134	3.366e-07	144	1.0	0.5086	0.2857
CF-ABC74941.1_12415_relaxed	AF-A0A1E1W495-F1-model_v4	AF-A0A1E1W495-F1-model_v4 Chitin-binding type-2 domain-containing protein	13191	Pectinophora gossypiella	Eukaryota	0.338	0.0002362	189	1.0	0.7733	0.7989
CF-ABC74947.1_12415_relaxed	AF-A0A182SBR7-F1-model_v4	AF-A0A182SBR7-F1-model_v4 Uncharacterized protein	74869	Anopheles maculatus	Eukaryota	0.37	1.113e-12	483	1.0	0.7658	0.7975
CF-ABC74960.1_12415_relaxed	AF-A0A1B6FSI9-F1-model_v4	AF-A0A1B6FSI9-F1-model_v4 Uncharacterized protein	1464854	Cuerna arida	Eukaryota	0.3	1.645e-05	185	1.0	0.5382	0.5282
CF-ABC74967.1_12415_relaxed	AF-A0A7S4MKR7-F1-model_v4	AF-A0A7S4MKR7-F1-model_v4 2'-phosphotransferase	1487602	Vannella robusta	Eukaryota	0.324	6.442e-18	652	1.0	0.7911	0.8971
CF-ABD28860.1_158_relaxed	AF-A0A673FXZ8-F1-model_v4	AF-A0A673FXZ8-F1-model_v4 Monocyte chemotactic protein 1B-like	307959	Sinocyclocheilus rhinocerous	Eukaryota	0.232	7.647e-05	159	1.0	0.6374	0.5734
CF-ABD28861.1_158_relaxed	AF-P10147-F1-model_v4	AF-P10147-F1-model_v4 C-C motif chemokine 3	9606	Homo sapiens	Eukaryota	0.453	3.82e-09	313	1.0	0.8507	0.6855
CF-ABD28866.1_158_relaxed	AF-A0A6P3YF80-F1-model_v4	AF-A0A6P3YF80-F1-model_v4 induced myeloid leukemia cell differentiation protein Mcl-1	9940	Ovis aries	Eukaryota	0.179	0.0001458	222	1.0	0.657	0.6748
CF-ABD28881.1_158_relaxed	AF-A0A126LB11-F1-model_v4	AF-A0A126LB11-F1-model_v4 U63	9606	Homo sapiens	Eukaryota	0.147	2.116e-06	194	1.0	0.615	0.492
CF-ABD97571.1_12012_relaxed	AF-A0A2I2ZUN7-F1-model_v4	AF-A0A2I2ZUN7-F1-model_v4 TNF receptor superfamily member 1B	9595	Gorilla gorilla gorilla	Eukaryota	0.333	7.432e-08	268	1.0	0.7525	0.6351
CF-ABD97590.1_12012_relaxed	AF-C3Y8D6-F1-model_v4	AF-C3Y8D6-F1-model_v4 BTB domain-containing protein	7739	Branchiostoma floridae	Eukaryota	0.18	0.0001206	253	1.0	0.7031	0.7834
CF-ABD97593.1_12012_relaxed	AF-A0A669D3H2-F1-model_v4	AF-A0A669D3H2-F1-model_v4 BTB domain-containing protein	8128	Oreochromis niloticus	Eukaryota	0.214	3.865e-10	297	1.0	0.62	0.5266
CF-ABD97611.1_12012_relaxed	AF-G1M689-F1-model_v4	AF-G1M689-F1-model_v4 CD48 molecule	9646	Ailuropoda melanoleuca	Eukaryota	0.18	5.368e-08	271	1.0	0.6564	0.5365
CF-ABD97735.1_12012_relaxed	AF-A0A0P7WPC5-F1-model_v4	AF-A0A0P7WPC5-F1-model_v4 3Beta_HSD domain-containing protein	113540	Scleropages formosus	Eukaryota	0.404	6.248e-17	591	1.0	0.8555	0.8749
CF-ABD97737.1_12012_relaxed	AF-A0A6L5ZCP1-F1-model_v4	AF-A0A6L5ZCP1-F1-model_v4 NAD-dependent epimerase/dehydratase family protein	1883427	Actinomycetia bacterium	Bacteria	0.273	3.433e-05	194	1.0	0.6596	0.7477
CF-ABD97766.1_12012_relaxed	AF-A0A5D2QB68-F1-model_v4	AF-A0A5D2QB68-F1-model_v4 Protein kinase domain-containing protein	34277	Gossypium tomentosum	Eukaryota	0.311	2.678e-08	322	1.0	0.6985	0.7961
CF-ABE11606.2_12418_relaxed	AF-A7XFV1-F1-model_v4	AF-A7XFV1-F1-model_v4 HylA	1314	Streptococcus pyogenes	Bacteria	0.117	8.657e-05	183	1.0	0.4565	0.5122
CF-ABE68496.1_12330_relaxed	AF-A0A4Q0I1H9-F1-model_v4	AF-A0A4Q0I1H9-F1-model_v4 Glycosyltransferase family 8 protein	2487273	Acetivibrio mesophilus	Bacteria	0.136	3.729e-06	122	1.0	0.3344	0.4143
CF-ABE68521.1_12330_relaxed	AF-A0A0C9QYV0-F1-model_v4	AF-A0A0C9QYV0-F1-model_v4 p74_0 protein	64838	Fopius arisanus	Eukaryota	0.183	7.376e-21	684	1.0	0.5236	0.6247
CF-ABF47378.1_12340_relaxed	AF-A0A0T6BGT8-F1-model_v4	AF-A0A0T6BGT8-F1-model_v4 RING-type domain-containing protein	1629725	Oryctes borbonicus	Eukaryota	0.264	2.844e-05	224	1.0	0.7139	0.736
CF-ABF47394.1_12340_relaxed	AF-A0A7R9DSH4-F1-model_v4	AF-A0A7R9DSH4-F1-model_v4 Hypothetical protein	61476	Timema cristinae	Eukaryota	0.651	3.698e-11	498	1.0	0.9056	0.9644
CF-ABF47395.1_12340_relaxed	AF-V4A167-F1-model_v4	AF-V4A167-F1-model_v4 DNA photolyase	225164	Lottia gigantea	Eukaryota	0.387	1.267e-29	869	1.0	0.7599	0.6858
CF-ABF47442.1_12340_relaxed	AF-A0A151J799-F1-model_v4	AF-A0A151J799-F1-model_v4 Uncharacterized protein	471704	Trachymyrmex cornetzi	Eukaryota	0.101	0.0004678	97	0.999	0.4929	0.2936
CF-ABF50352.1_12327_relaxed	AF-A0A7E5W5I4-F1-model_v4	AF-A0A7E5W5I4-F1-model_v4 Fibroblast growth factor	7111	Trichoplusia ni	Eukaryota	0.369	9.444e-15	609	1.0	0.7967	0.8667
CF-ABF50362.1_12327_relaxed	AF-A0A1S6L055-F1-model_v4	AF-A0A1S6L055-F1-model_v4 BRO-d	7091	Bombyx mori	Eukaryota	0.134	0.0004411	145	1.0	0.6904	0.4481
CF-ABF82031.1_11944_relaxed	AF-A0A6C0H2M5-F1-model_v4	AF-A0A6C0H2M5-F1-model_v4 Uncharacterized protein	1070528	viral metagenome	Other	0.251	0.0001347	189	1.0	0.6814	0.5405
CF-ABF82036.1_11944_relaxed	AF-A0A6C0BPJ4-F1-model_v4	AF-A0A6C0BPJ4-F1-model_v4 Uncharacterized protein	1070528	viral metagenome	Other	0.218	2.96e-23	421	1.0	0.5355	0.274
CF-ABF82050.1_11944_relaxed	AF-A0A6C0I7X8-F1-model_v4	AF-A0A6C0I7X8-F1-model_v4 Thioredoxin domain-containing protein	1070528	viral metagenome	Other	0.313	2.025e-12	358	1.0	0.608	0.6833
CF-ABF82060.1_11944_relaxed	AF-A0A1S8VWT5-F1-model_v4	AF-A0A1S8VWT5-F1-model_v4 Thioredoxin	1357716	Batrachochytrium salamandrivorans	Eukaryota	0.165	8.043e-06	178	1.0	0.7204	0.497
CF-ABF82081.1_11944_relaxed	AF-A0A6C0D2A8-F1-model_v4	AF-A0A6C0D2A8-F1-model_v4 Uncharacterized protein	1070528	viral metagenome	Other	0.214	7.492e-05	95	0.998	0.4759	0.2485
CF-ABF82083.1_11944_relaxed	AF-A0A437ALN3-F1-model_v4	AF-A0A437ALN3-F1-model_v4 Subunit 7 of RNA polymerase II	291195	Tubulinosema ratisbonensis	Eukaryota	0.201	8.881e-08	282	1.0	0.6169	0.6857
CF-ABF82085.1_11944_relaxed	AF-A0A6C0KPQ6-F1-model_v4	AF-A0A6C0KPQ6-F1-model_v4 TFIIS-type domain-containing protein	1070528	viral metagenome	Other	0.349	5.714e-10	318	1.0	0.7793	0.5549
CF-ABF82105.1_11944_relaxed	AF-A0A261XT36-F1-model_v4	AF-A0A261XT36-F1-model_v4 Uncharacterized protein	1938954	Bifiguratus adelaidae	Eukaryota	0.315	2.203e-06	227	1.0	0.6632	0.6739
CF-ABF82108.1_11944_relaxed	AF-A0A6C0JN00-F1-model_v4	AF-A0A6C0JN00-F1-model_v4 Metallophos domain-containing protein	1070528	viral metagenome	Other	0.463	1.783e-40	1449	1.0	0.8327	0.7903
CF-ABF82111.1_11944_relaxed	AF-A0A6C0D0P0-F1-model_v4	AF-A0A6C0D0P0-F1-model_v4 FAS1 domain-containing protein	1070528	viral metagenome	Other	0.167	6.399e-11	326	1.0	0.699	0.6612
CF-ABF82112.1_11944_relaxed	AF-A0A5E8CKH5-F1-model_v4	AF-A0A5E8CKH5-F1-model_v4 Ankyrin repeats (3 copies)	1561972	seawater metagenome	Other	0.206	1.892e-06	172	1.0	0.5052	0.5318
CF-ABF82113.1_11944_relaxed	AF-A0A6C0JMF6-F1-model_v4	AF-A0A6C0JMF6-F1-model_v4 Uncharacterized protein	1070528	viral metagenome	Other	0.182	1.817e-06	140	1.0	0.5554	0.3231
CF-ABF82124.1_11944_relaxed	AF-A0A4P5Y2I7-F1-model_v4	AF-A0A4P5Y2I7-F1-model_v4 GTP-binding protein	2026780	Planctomycetota bacterium	Bacteria	0.152	2.255e-24	380	1.0	0.42	0.2445
CF-ABF82125.1_11944_relaxed	AF-A0A1Y1LH94-F1-model_v4	AF-A0A1Y1LH94-F1-model_v4 ZnMc domain-containing protein	7054	Photinus pyralis	Eukaryota	0.302	1.104e-25	684	1.0	0.6636	0.6464
CF-ABF82131.1_11944_relaxed	AF-A0A6C0LVQ9-F1-model_v4	AF-A0A6C0LVQ9-F1-model_v4 RNase III domain-containing protein	1070528	viral metagenome	Other	0.392	7.613e-23	1048	1.0	0.8384	0.907
CF-ABF82135.1_11944_relaxed	AF-A0A6C0J1R7-F1-model_v4	AF-A0A6C0J1R7-F1-model_v4 Uncharacterized protein	1070528	viral metagenome	Other	0.179	2.739e-07	220	1.0	0.6191	0.3345
CF-ABF82138.1_11944_relaxed	AF-A0A6C0LXR8-F1-model_v4	AF-A0A6C0LXR8-F1-model_v4 Helicase ATP-binding domain-containing protein	1070528	viral metagenome	Other	0.628	9.104e-11	430	1.0	0.8898	0.9625
CF-ABF82139.1_11944_relaxed	AF-A0A6C0CZU4-F1-model_v4	AF-A0A6C0CZU4-F1-model_v4 Helicase ATP-binding domain-containing protein	1070528	viral metagenome	Other	0.362	2.0200000000000003e-26	893	1.0	0.777	0.8677
CF-ABG22143.2_12250_relaxed	AF-A0A7M7N574-F1-model_v4	AF-A0A7M7N574-F1-model_v4 Uncharacterized protein	7668	Strongylocentrotus purpuratus	Eukaryota	0.096	3.126e-08	147	1.0	0.3653	0.2629
CF-ABG25581.1_34_relaxed	AF-W2T1U7-F1-model_v4	AF-W2T1U7-F1-model_v4 Protein kinase domain-containing protein	51031	Necator americanus	Eukaryota	0.113	0.0006789	53	0.569	0.4626	0.08759
CF-ABG25589.1_34_relaxed	AF-A0A820JP71-F1-model_v4	AF-A0A820JP71-F1-model_v4 Hypothetical protein	2762512	Rotaria sp. Silwood2	Eukaryota	0.118	0.0001007	95	0.998	0.4853	0.2164
CF-ABG25661.1_34_relaxed	AF-A0A7S4SKM7-F1-model_v4	AF-A0A7S4SKM7-F1-model_v4 Hypothetical protein	49249	Ditylum brightwellii	Eukaryota	0.109	0.0004182	163	1.0	0.638	0.4786
CF-ABG25662.1_34_relaxed	AF-A0A3A0AZ96-F1-model_v4	AF-A0A3A0AZ96-F1-model_v4 Protein kinase domain-containing protein	2026724	Chloroflexi bacterium	Bacteria	0.187	1.855e-08	244	1.0	0.5609	0.5506
CF-ABG25667.1_34_relaxed	AF-A0A803JB77-F1-model_v4	AF-A0A803JB77-F1-model_v4 Butyrophilin-like protein 10	8364	Xenopus tropicalis	Eukaryota	0.3	1.044e-19	731	1.0	0.7407	0.7548
CF-ABG25669.1_34_relaxed	AF-A0A2R5GE46-F1-model_v4	AF-A0A2R5GE46-F1-model_v4 Uncharacterized protein	2315210	Hondaea fermentalgiana	Eukaryota	0.155	3.372e-23	627	1.0	0.5643	0.4752
CF-ABG25688.1_34_relaxed	AF-A0A7R5K9C1-F1-model_v4	AF-A0A7R5K9C1-F1-model_v4 early activation antigen CD69-like	649802	Pipra filicauda	Eukaryota	0.2	1.07e-06	183	1.0	0.5817	0.5041
CF-ABG25700.1_34_relaxed	AF-A0A7J6CA54-F1-model_v4	AF-A0A7J6CA54-F1-model_v4 TNFR-Cys domain-containing protein	369639	Onychostoma macrolepis	Eukaryota	0.202	7.833e-07	190	1.0	0.6348	0.4599
CF-ABG25708.1.1.1_33_relaxed	AF-A0A815WMU1-F1-model_v4	AF-A0A815WMU1-F1-model_v4 Hypothetical protein	1234261	Didymodactylos carnosus	Eukaryota	0.152	7.185e-07	195	1.0	0.6307	0.3442
CF-ABG25724.1_33_relaxed	AF-A0A286P9V6-F1-model_v4	AF-A0A286P9V6-F1-model_v4 Helicase	8090	Oryzias latipes	Eukaryota	0.246	1.375e-33	923	1.0	0.612	0.6341
CF-ABG25739.1_33_relaxed	AF-A0A803JPB3-F1-model_v4	AF-A0A803JPB3-F1-model_v4 Reverse transcriptase domain-containing protein	8364	Xenopus tropicalis	Eukaryota	0.231	7.555e-08	248	1.0	0.6062	0.6093
CF-ABG25808.1_33_relaxed	AF-A0A2G9QMU0-F1-model_v4	AF-A0A2G9QMU0-F1-model_v4 Uncharacterized protein	8400	Lithobates catesbeianus	Eukaryota	0.5	5.101999999999998e-29	1207	1.0	0.8882	0.9303
CF-ABG25814.1_33_relaxed	AF-A0A2C9KQD8-F1-model_v4	AF-A0A2C9KQD8-F1-model_v4 Uncharacterized protein	6526	Biomphalaria glabrata	Eukaryota	0.218	1.687e-06	240	1.0	0.8193	0.6203
CF-ABG42870.1_39_relaxed	AF-A0A817GG82-F1-model_v4	AF-A0A817GG82-F1-model_v4 Hypothetical protein	2762512	Rotaria sp. Silwood2	Eukaryota	0.135	1.363e-05	71	0.941	0.4925	0.06673
CF-ABG42892.1_39_relaxed	AF-A0A818UBV4-F1-model_v4	AF-A0A818UBV4-F1-model_v4 Hypothetical protein	392033	Rotaria sordida	Eukaryota	0.097	1.324e-07	98	0.999	0.3055	0.158
CF-ABG42919.1_39_relaxed	AF-A0A1W9JY38-F1-model_v4	AF-A0A1W9JY38-F1-model_v4 Uncharacterized protein	1978759	Proteobacteria bacterium ST_bin11	Bacteria	0.091	2.356e-09	205	1.0	0.3229	0.3561
CF-ABG42951.1_39_relaxed	AF-A0A671LPD4-F1-model_v4	AF-A0A671LPD4-F1-model_v4 Ig-like domain-containing protein	1608454	Sinocyclocheilus anshuiensis	Eukaryota	0.076	0.0002833	76	0.971	0.3943	0.1975
CF-ABG42971.1_39_relaxed	AF-A0A674ICK4-F1-model_v4	AF-A0A674ICK4-F1-model_v4 Uncharacterized protein	2587831	Terrapene carolina triunguis	Eukaryota	0.182	1.467e-08	151	1.0	0.5108	0.2377
CF-ABG42977.1_39_relaxed	AF-A0A315WAT9-F1-model_v4	AF-A0A315WAT9-F1-model_v4 Uncharacterized protein	33528	Gambusia affinis	Eukaryota	0.103	2.128e-07	131	1.0	0.5524	0.1489
CF-ABG75794.1_6453_relaxed	AF-Q07674-F1-model_v4	AF-Q07674-F1-model_v4 VP7	585	Proteus vulgaris	Bacteria	0.828	9.804e-54	1645	1.0	0.8479	0.7286
CF-ABG75799.1_6453_relaxed	AF-A0A7T1WXH4-F1-model_v4	AF-A0A7T1WXH4-F1-model_v4 NSP4	2795137	Cloning vector pT7-NSP4(02V0002G3)	Other	0.323	2.193e-05	144	1.0	0.788	0.3885
CF-ABG75808.1_6453_relaxed	AF-A0A7T1TFS8-F1-model_v4	AF-A0A7T1TFS8-F1-model_v4 NSP5	2795138	Cloning vector pT7-NSP5(02V0002G3)	Other	0.473	3.088e-10	175	1.0	0.6727	0.216
CF-ABG75824.1_6453_relaxed	AF-A0A7T1TFT2-F1-model_v4	AF-A0A7T1TFT2-F1-model_v4 VP3	2795141	Cloning vector pT7-VP3(02V0002G3)	Other	0.565	0.0	5000	1.0	0.9181	0.9802
CF-ABH10013.1_12734_relaxed	AF-A0A218UZZ9-F1-model_v4	AF-A0A218UZZ9-F1-model_v4 Histone H4	299123	Lonchura striata domestica	Eukaryota	0.631	3.364e-13	435	1.0	0.9286	0.6103
CF-ABH10018.1_12734_relaxed	AF-S6D4P1-F1-model_v4	AF-S6D4P1-F1-model_v4 Uncharacterized protein	51543	Cotesia congregata	Eukaryota	0.311	2.826e-11	494	1.0	0.7602	0.7533
CF-ABI13815.1_12325_relaxed	AF-A0A6G0UG81-F1-model_v4	AF-A0A6G0UG81-F1-model_v4 Poly [ADP-ribose] polymerase	2598192	Halicephalobus sp. NKZ332	Eukaryota	0.208	2.519e-23	617	1.0	0.6278	0.5349
CF-ABI13886.1_12325_relaxed	AF-A0A661HHQ6-F1-model_v4	AF-A0A661HHQ6-F1-model_v4 RNA_lig_T4_1 domain-containing protein	2026809	Epsilonproteobacteria bacterium	Bacteria	0.286	3.6750000000000005e-26	811	1.0	0.7073	0.6381
CF-ABI35734.1_12345_relaxed	AF-A0A6J1NXP2-F1-model_v4	AF-A0A6J1NXP2-F1-model_v4 cathepsin L1-like	110368	Bicyclus anynana	Eukaryota	0.383	3.12e-35	1233	1.0	0.8354	0.9256
CF-ABI35763.1_12345_relaxed	AF-A0A3S0EMB7-F1-model_v4	AF-A0A3S0EMB7-F1-model_v4 DUF1098 domain-containing protein	100	Ancylobacter aquaticus	Bacteria	0.3	2.035e-05	198	1.0	0.7717	0.5485
CF-ABI35772.1_12345_relaxed	AF-A0A7D9JRX6-F1-model_v4	AF-A0A7D9JRX6-F1-model_v4 Bro-N domain-containing protein	317549	Paramuricea clavata	Eukaryota	0.195	2.497e-08	249	1.0	0.7558	0.4456
CF-ABI35803.1_12345_relaxed	AF-A0A2T2W4S9-F1-model_v4	AF-A0A2T2W4S9-F1-model_v4 Cation transport regulator ChaB	2107704	filamentous cyanobacterium CCP3	Bacteria	0.342	0.0005249	194	1.0	0.7177	0.8075
CF-ABI54478.1.1.19_7198_relaxed	AF-A0A2V1MYN2-F1-model_v4	AF-A0A2V1MYN2-F1-model_v4 Uncharacterized protein	2024736	Levilactobacillus bambusae	Bacteria	0.336	3.691e-06	265	1.0	0.91	0.6562
CF-ABI99209.1_11994_relaxed	AF-A0A6J0X020-F1-model_v4	AF-A0A6J0X020-F1-model_v4 Interleukin-1	9880	Odocoileus virginianus texanus	Eukaryota	0.503	3.075e-16	725	1.0	0.8673	0.8857
CF-ABI99277.1_11994_relaxed	AF-A0A6C0IQ73-F1-model_v4	AF-A0A6C0IQ73-F1-model_v4 DNA polymerase beta	1070528	viral metagenome	Other	0.107	4.303e-11	178	1.0	0.3979	0.2562
CF-ABI99292.1_11994_relaxed	AF-A0A2N5UVX0-F1-model_v4	AF-A0A2N5UVX0-F1-model_v4 Uncharacterized protein	200324	Puccinia coronata f. sp. avenae	Eukaryota	0.078	1.377e-05	113	1.0	0.3304	0.3053
CF-ABJ08900.1_11995_relaxed	AF-A0A498ME53-F1-model_v4	AF-A0A498ME53-F1-model_v4 F-box only 44-like protein	84645	Labeo rohita	Eukaryota	0.199	9.88e-10	254	1.0	0.5911	0.4983
CF-ABJ08904.1_11995_relaxed	AF-A0A4W2CDZ6-F1-model_v4	AF-A0A4W2CDZ6-F1-model_v4 Uncharacterized protein	30522	Bos indicus x Bos taurus	Eukaryota	0.197	8.571e-09	233	1.0	0.5842	0.4781
CF-ABJ08917.1_11995_relaxed	AF-A0A6J0SMR5-F1-model_v4	AF-A0A6J0SMR5-F1-model_v4 uncharacterized protein LOC110073114	103695	Pogona vitticeps	Eukaryota	0.193	4.622e-11	274	1.0	0.6011	0.433
CF-ABJ08938.1_11995_relaxed	AF-A0A0J9Y6B9-F1-model_v4	AF-A0A0J9Y6B9-F1-model_v4 BMA-RBX-2	6279	Brugia malayi	Eukaryota	0.234	5.538e-05	169	1.0	0.6718	0.5926
CF-ABJ08969.1_11995_relaxed	AF-B0N627-F1-model_v4	AF-B0N627-F1-model_v4 Uncharacterized protein	445974	Erysipelatoclostridium ramosum DSM 1402	Bacteria	0.157	1.241e-08	268	1.0	0.5943	0.6361
CF-ABJ08979.1_11995_relaxed	AF-A0A4V1TS77-F1-model_v4	AF-A0A4V1TS77-F1-model_v4 DNA topoisomerase (ATP-hydrolyzing)	1871070	Oxalobacteraceae bacterium	Bacteria	0.151	1.375e-17	431	1.0	0.519	0.5838
CF-ABJ08980.1_11995_relaxed	AF-A0A4S2N943-F1-model_v4	AF-A0A4S2N943-F1-model_v4 DNA mismatch repair protein MutL	341454	Ascodesmis nigricans	Eukaryota	0.104	2.891e-06	140	1.0	0.4466	0.3622
CF-ABL76034.1_12363_relaxed	AF-A0A645FIX9-F1-model_v4	AF-A0A645FIX9-F1-model_v4 Uncharacterized protein	1076179	bioreactor metagenome	Other	0.145	7.386e-06	215	1.0	0.5414	0.6188
CF-ABM45737.1_12379_relaxed	AF-A0A7E5WQ17-F1-model_v4	AF-A0A7E5WQ17-F1-model_v4 UDP-glucuronosyltransferase	7111	Trichoplusia ni	Eukaryota	0.354	1.179e-12	414	1.0	0.7274	0.7603
CF-ABM45748.1_12379_relaxed	AF-A0A194PQM7-F1-model_v4	AF-A0A194PQM7-F1-model_v4 Protein rolling stone	66420	Papilio xuthus	Eukaryota	0.221	1.221e-09	474	1.0	0.7598	0.8473
CF-ABN10842.1_10189_relaxed	AF-A0A0L0HKI7-F1-model_v4	AF-A0A0L0HKI7-F1-model_v4 AKAP7_NLS domain-containing protein	645134	Spizellomyces punctatus DAOM BR117	Eukaryota	0.135	2.534e-09	248	1.0	0.5792	0.4771
CF-ABN10874.1.1.5_10188_relaxed	AF-A0A662TBZ9-F1-model_v4	AF-A0A662TBZ9-F1-model_v4 O-acetyl-ADP-ribose deacetylase	2250273	Candidatus Geothermarchaeota archaeon	Archaea	0.288	8.84e-10	375	1.0	0.7708	0.8695
CF-ABN10878.1_10188_relaxed	AF-A0A6P8Q5P6-F1-model_v4	AF-A0A6P8Q5P6-F1-model_v4 A-kinase anchoring protein 7 isoform X3	260995	Geotrypetes seraphini	Eukaryota	0.121	8.453e-10	269	1.0	0.5529	0.5331
CF-ABO21120.2.1.1_7237_relaxed	AF-A0A433TT68-F1-model_v4	AF-A0A433TT68-F1-model_v4 Helicase ATP-binding domain-containing protein	188477	Elysia chlorotica	Eukaryota	0.186	7.658e-08	243	1.0	0.5138	0.5933
CF-ABO37194.1_11891_relaxed	AF-A0A1L6LLI4-F1-model_v4	AF-A0A1L6LLI4-F1-model_v4 Uncharacterized protein	888845	Minicystis rosea	Bacteria	0.112	0.0002106	115	1.0	0.3743	0.4709
CF-ABO37228.1_11891_relaxed	AF-A0A6C0DY60-F1-model_v4	AF-A0A6C0DY60-F1-model_v4 Bro-N domain-containing protein	1070528	viral metagenome	Other	0.212	2.798e-14	304	1.0	0.6192	0.3654
CF-ABO37231.1_11891_relaxed	AF-A0A7C8IZ77-F1-model_v4	AF-A0A7C8IZ77-F1-model_v4 Uncharacterized protein	2813651	Orbilia oligospora	Eukaryota	0.166	2.36e-06	195	1.0	0.557	0.5436
CF-ABO37246.1_11891_relaxed	AF-A0A1S3MN27-F1-model_v4	AF-A0A1S3MN27-F1-model_v4 synemin-like	8030	Salmo salar	Eukaryota	0.145	0.0003687	90	0.996	0.7505	0.1482
CF-ABO37276.1_11891_relaxed	AF-A0A6G0T126-F1-model_v4	AF-A0A6G0T126-F1-model_v4 Uncharacterized protein	307491	Aphis glycines	Eukaryota	0.211	5.728e-09	285	1.0	0.776	0.5318
CF-ABO37287.1_11891_relaxed	AF-A0A559L311-F1-model_v4	AF-A0A559L311-F1-model_v4 Thioredoxin-like protein 1	61366	Fusarium oxysporum f. sp. cubense	Eukaryota	0.12	6.853e-06	182	1.0	0.572	0.5991
CF-ABO37298.1_11891_relaxed	AF-A0A6S7G7W0-F1-model_v4	AF-A0A6S7G7W0-F1-model_v4 Bro-N domain-containing protein	317549	Paramuricea clavata	Eukaryota	0.198	0.0001075	146	1.0	0.4936	0.5663
CF-ABO37308.1_11891_relaxed	AF-A0A834XHQ9-F1-model_v4	AF-A0A834XHQ9-F1-model_v4 Uncharacterized protein	684658	Aphidius gifuensis	Eukaryota	0.269	2.056e-14	452	1.0	0.6829	0.5894
CF-ABO37335.1_11891_relaxed	AF-A0A2S2P650-F1-model_v4	AF-A0A2S2P650-F1-model_v4 Bro-N domain-containing protein	13262	Schizaphis graminum	Eukaryota	0.284	1.128e-13	405	1.0	0.8365	0.4945
CF-ABO37338.1_11891_relaxed	AF-A0A6C0C9D6-F1-model_v4	AF-A0A6C0C9D6-F1-model_v4 KilA-N domain-containing protein	1070528	viral metagenome	Other	0.124	0.0006209	108	1.0	0.5804	0.2805
CF-ABO37351.1_11891_relaxed	AF-A0A832U6N9-F1-model_v4	AF-A0A832U6N9-F1-model_v4 Uncharacterized protein	2666341	Candidatus Methanofastidiosum sp.	Archaea	0.163	1.864e-11	260	1.0	0.6325	0.3619
CF-ABO37355.1_11891_relaxed	AF-A0A671VK55-F1-model_v4	AF-A0A671VK55-F1-model_v4 Uncharacterized protein	8175	Sparus aurata	Eukaryota	0.158	1.937e-12	495	1.0	0.6552	0.6673
CF-ABO45338.1_12423_relaxed	AF-A0A6G0SUU0-F1-model_v4	AF-A0A6G0SUU0-F1-model_v4 Uncharacterized protein	307491	Aphis glycines	Eukaryota	0.296	2.383e-30	1198	1.0	0.7999	0.7562
CF-ABO45340.1_12423_relaxed	AF-A0A0C9QRS5-F1-model_v4	AF-A0A0C9QRS5-F1-model_v4 Sulfhydryl oxidase	64838	Fopius arisanus	Eukaryota	0.246	5.656e-13	593	1.0	0.6887	0.8043
CF-ABO45350.1_12423_relaxed	AF-A0A6G0STQ8-F1-model_v4	AF-A0A6G0STQ8-F1-model_v4 Uncharacterized protein	307491	Aphis glycines	Eukaryota	0.256	8.248e-27	807	1.0	0.6247	0.5365
CF-ABO45356.1_12423_relaxed	AF-A0A0C9RBD3-F1-model_v4	AF-A0A0C9RBD3-F1-model_v4 UBR2_1 protein	64838	Fopius arisanus	Eukaryota	0.289	7.46e-13	280	1.0	0.4551	0.4112
CF-ABO45357.1_12423_relaxed	AF-A0A6G0STP0-F1-model_v4	AF-A0A6G0STP0-F1-model_v4 Uncharacterized protein	307491	Aphis glycines	Eukaryota	0.328	2.903e-45	926	1.0	0.6456	0.3345
CF-ABO45369.1_12423_relaxed	AF-A0A0U1ZF94-F1-model_v4	AF-A0A0U1ZF94-F1-model_v4 Uncharacterized protein	32260	Venturia canescens	Eukaryota	0.25	4.813e-17	518	1.0	0.5474	0.5247
CF-ABO45371.1_12423_relaxed	AF-A0A533UBR5-F1-model_v4	AF-A0A533UBR5-F1-model_v4 3'-phosphoesterase	2026795	Thaumarchaeota archaeon	Archaea	0.155	6.635e-13	327	1.0	0.5643	0.4539
CF-ABO45377.1_12423_relaxed	AF-A0A0C9RL27-F1-model_v4	AF-A0A0C9RL27-F1-model_v4 PfdB protein	64838	Fopius arisanus	Eukaryota	0.294	5.228e-16	560	1.0	0.6348	0.74
CF-ABO45379.1_12423_relaxed	AF-A0A6G0SV71-F1-model_v4	AF-A0A6G0SV71-F1-model_v4 Uncharacterized protein	307491	Aphis glycines	Eukaryota	0.271	1.371e-53	1843	1.0	0.7087	0.8109
CF-ABO45399.1_12423_relaxed	AF-A0A0C9RWL2-F1-model_v4	AF-A0A0C9RWL2-F1-model_v4 ORF20 protein	64838	Fopius arisanus	Eukaryota	0.401	1.427e-44	1439	1.0	0.8492	0.7612
CF-ABO45407.1_12423_relaxed	AF-A0A0U1ZIW0-F1-model_v4	AF-A0A0U1ZIW0-F1-model_v4 Uncharacterized protein	32260	Venturia canescens	Eukaryota	0.289	7.948e-12	380	1.0	0.5851	0.6248
CF-ABO45409.1_12423_relaxed	AF-A0A0U1ZI62-F1-model_v4	AF-A0A0U1ZI62-F1-model_v4 Uncharacterized protein	32260	Venturia canescens	Eukaryota	0.272	1.732e-30	790	1.0	0.7353	0.2738
CF-ABO45410.1_12423_relaxed	AF-A0A7S3HE93-F1-model_v4	AF-A0A7S3HE93-F1-model_v4 Hypothetical protein	89044	Spumella elongata	Eukaryota	0.165	3.018e-11	123	1.0	0.7771	0.1084
CF-ABO45411.1_12423_relaxed	AF-A0A0C9RAZ1-F1-model_v4	AF-A0A0C9RAZ1-F1-model_v4 MurD_0 protein	64838	Fopius arisanus	Eukaryota	0.238	4.231e-21	500	1.0	0.6587	0.4714
CF-ABO45420.1_12423_relaxed	AF-B9W4B2-F1-model_v4	AF-B9W4B2-F1-model_v4 Putative 19 kDa protein	49201	Chelonus inanitus	Eukaryota	0.244	2.369e-09	331	1.0	0.7456	0.5809
CF-ABO45429.1_12423_relaxed	AF-A0A0U1ZIV8-F1-model_v4	AF-A0A0U1ZIV8-F1-model_v4 Lef-4	32260	Venturia canescens	Eukaryota	0.311	3.379e-41	1549	1.0	0.8073	0.8207
CF-ABQ08776.1_12418_relaxed	AF-A0A1B0BPJ4-F1-model_v4	AF-A0A1B0BPJ4-F1-model_v4 Uncharacterized protein	67801	Glossina palpalis gambiensis	Eukaryota	0.705	1.326e-28	535	1.0	0.5493	0.3205
CF-ABQ08800.1_12418_relaxed	AF-A0A6J2SVR5-F1-model_v4	AF-A0A6J2SVR5-F1-model_v4 chitinase-3-like protein 1	7224	Drosophila hydei	Eukaryota	0.256	3.807e-36	1092	1.0	0.7532	0.6967
CF-ABQ08808.1_12418_relaxed	AF-A0A5S9MB95-F1-model_v4	AF-A0A5S9MB95-F1-model_v4 DHFR domain-containing protein	561879	Bacillus safensis	Bacteria	0.329	3.33e-06	264	1.0	0.8528	0.9272
CF-ABQ08809.1_12418_relaxed	AF-A0A7R9QJ17-F1-model_v4	AF-A0A7R9QJ17-F1-model_v4 Hypothetical protein	1979941	Medioppia subpectinata	Eukaryota	0.37	0.0003117	145	1.0	0.5834	0.6335
CF-ABQ08814.1_12418_relaxed	AF-A0A2D7DVD5-F1-model_v4	AF-A0A2D7DVD5-F1-model_v4 PDDEXK_1 domain-containing protein	2021391	Flavobacteriales bacterium	Bacteria	0.174	1.004e-09	295	1.0	0.5193	0.6273
CF-ABQ08835.1.1.3_12418_relaxed	AF-A0A447YYZ2-F1-model_v4	AF-A0A447YYZ2-F1-model_v4 Nuclease SbcCD subunit C	53344	Staphylococcus delphini	Bacteria	0.143	0.0002671	90	0.996	0.4784	0.1693
CF-ABQ08835.1.1.4_12418_relaxed	AF-A0A1P8ARS4-F1-model_v4	AF-A0A1P8ARS4-F1-model_v4 Myosin heavy chain-related protein	3702	Arabidopsis thaliana	Eukaryota	0.158	2.389e-05	120	1.0	0.8204	0.3094
CF-ABQ08835.1.1.6_12418_relaxed	AF-A0A1A8P9G5-F1-model_v4	AF-A0A1A8P9G5-F1-model_v4 Leber congenital amaurosis 5	451742	Nothobranchius rachovii	Eukaryota	0.134	0.0003732	70	0.933	0.7498	0.1165
CF-ABQ08883.1_12418_relaxed	AF-A0A7J9IL22-F1-model_v4	AF-A0A7J9IL22-F1-model_v4 ZnMc domain-containing protein	34283	Gossypium armourianum	Eukaryota	0.251	7.389e-09	265	1.0	0.5937	0.7171
CF-ABQ08891.1_12418_relaxed	AF-A0A0G4FH74-F1-model_v4	AF-A0A0G4FH74-F1-model_v4 RING-type domain-containing protein	1169474	Chromera velia CCMP2878	Eukaryota	0.231	0.0006199	163	1.0	0.8463	0.5768
CF-ABQ08915.1_12418_relaxed	AF-A0A4Y2LT14-F1-model_v4	AF-A0A4Y2LT14-F1-model_v4 Uncharacterized protein	182803	Araneus ventricosus	Eukaryota	0.117	6.481e-07	190	1.0	0.4633	0.5333
CF-ABQ08916.1_12418_relaxed	AF-A0A4Y2JN66-F1-model_v4	AF-A0A4Y2JN66-F1-model_v4 Uncharacterized protein	182803	Araneus ventricosus	Eukaryota	0.196	4.121e-06	189	1.0	0.4736	0.5727
CF-ABQ08917.1_12418_relaxed	AF-A0A0L0BQF9-F1-model_v4	AF-A0A0L0BQF9-F1-model_v4 PP1c_bdg domain-containing protein	7375	Lucilia cuprina	Eukaryota	0.434	8.328e-06	165	1.0	0.857	0.39
CF-ABQ08918.1_12418_relaxed	AF-A0A6G6J4W7-F1-model_v4	AF-A0A6G6J4W7-F1-model_v4 Uncharacterized protein	46680	Pseudomonas nitroreducens	Bacteria	0.2	0.0008252	172	1.0	0.6392	0.6785
CF-ABQ43483.1_12028_relaxed	AF-A0A668V523-F1-model_v4	AF-A0A668V523-F1-model_v4 Uncharacterized protein	47969	Oreochromis aureus	Eukaryota	0.285	9.345e-12	574	1.0	0.772	0.8828
CF-ABQ43561.1_12028_relaxed	AF-A0A7X5FCD2-F1-model_v4	AF-A0A7X5FCD2-F1-model_v4 NUDIX hydrolase	2762014	Candidatus Parcubacteria bacterium	Bacteria	0.12	8.876e-06	167	1.0	0.4869	0.5563
CF-ABQ43614.1_12028_relaxed	AF-A0A162WZL4-F1-model_v4	AF-A0A162WZL4-F1-model_v4 Uncharacterized protein	5454	Ascochyta rabiei	Eukaryota	0.121	0.0001403	142	1.0	0.4279	0.5312
CF-ABQ43625.1_12028_relaxed	AF-A0A7J8A2C7-F1-model_v4	AF-A0A7J8A2C7-F1-model_v4 Serpin family B member 1	51298	Myotis myotis	Eukaryota	0.364	6.377e-43	1479	1.0	0.8091	0.9112
CF-ABQ51959.1_12410_relaxed	AF-A0A4C1W5Y2-F1-model_v4	AF-A0A4C1W5Y2-F1-model_v4 Apoptosis inhibitor IAP	151549	Eumeta japonica	Eukaryota	0.606	2.118e-14	564	1.0	0.9251	0.9712
CF-ABQ51978.1_12410_relaxed	AF-A0A7J6CS41-F1-model_v4	AF-A0A7J6CS41-F1-model_v4 CIDE-N domain-containing protein	369639	Onychostoma macrolepis	Eukaryota	0.228	5.003e-06	215	1.0	0.6317	0.6979
CF-ABQ51993.1_12410_relaxed	AF-A0A6P8Y4U4-F1-model_v4	AF-A0A6P8Y4U4-F1-model_v4 DNA photolyase	161013	Thrips palmi	Eukaryota	0.471	6.075e-58	2459	1.0	0.8946	0.9737
CF-ABQ51994.1_12410_relaxed	AF-A0A151M9N1-F1-model_v4	AF-A0A151M9N1-F1-model_v4 Deoxyuridine 5'-triphosphate nucleotidohydrolase	8496	Alligator mississippiensis	Eukaryota	0.642	2.395e-18	857	1.0	0.9578	0.9736
CF-ABQ51996.1_12410_relaxed	AF-A0A6G0T126-F1-model_v4	AF-A0A6G0T126-F1-model_v4 Uncharacterized protein	307491	Aphis glycines	Eukaryota	0.295	1.688e-14	492	1.0	0.7232	0.736
CF-ABQ52027.1_12410_relaxed	AF-A0A023X163-F1-model_v4	AF-A0A023X163-F1-model_v4 Putative cation transport regulator	42256	Rubrobacter radiotolerans	Bacteria	0.439	6.293e-07	296	1.0	0.9115	0.9134
CF-ABQ52052.1_12410_relaxed	AF-A0A0L7KPL4-F1-model_v4	AF-A0A0L7KPL4-F1-model_v4 DNA polymerase	104452	Operophtera brumata	Eukaryota	0.236	1.038e-10	421	1.0	0.7954	0.8503
CF-ABQ52059.1_12410_relaxed	AF-L8GCR8-F1-model_v4	AF-L8GCR8-F1-model_v4 Peroxidase	1257118	Acanthamoeba castellanii str. Neff	Eukaryota	0.113	2.822e-11	266	1.0	0.5667	0.3402
CF-ABS12693.1_4643_relaxed	AF-A0A0J7KG63-F1-model_v4	AF-A0A0J7KG63-F1-model_v4 E6 protein	67767	Lasius niger	Eukaryota	0.368	2.022e-17	622	1.0	0.8668	0.8981
CF-ABU55876.1_12619_relaxed	AF-A0A845T458-F1-model_v4	AF-A0A845T458-F1-model_v4 Uncharacterized protein	169435	Anaerotruncus colihominis	Bacteria	0.32	9.502e-09	295	1.0	0.5873	0.6737
CF-ABU62850.1.1.7_10748_relaxed	AF-A0A0V1KK42-F1-model_v4	AF-A0A0V1KK42-F1-model_v4 Uncharacterized protein	6335	Trichinella nativa	Eukaryota	0.483	1.3789999999999998e-22	730	1.0	0.8518	0.6405
CF-ABU88470.1_7277_relaxed	AF-A0A1L1QJU5-F1-model_v4	AF-A0A1L1QJU5-F1-model_v4 Virus-like particle of orange-spotted grouper nervous necrosis virus	94232	Epinephelus coioides	Eukaryota	0.992	4.978e-44	1670	1.0	0.8476	0.7848
CF-ABV04397.1_6498_relaxed	AF-A0A2Y9J5R3-F1-model_v4	AF-A0A2Y9J5R3-F1-model_v4 Poly(ADP-ribose) glycohydrolase	391180	Enhydra lutris kenyoni	Eukaryota	0.128	4.695e-09	254	1.0	0.517	0.5183
CF-ABW87822.1_10205_relaxed	AF-A0A7M4CG29-F1-model_v4	AF-A0A7M4CG29-F1-model_v4 M protein	2778732	Cloning vector pD-BCoV-Rluc	Other	0.267	2.218e-18	653	1.0	0.7295	0.7922
CF-ABY47712.1_12401_relaxed	AF-A0A7S4D664-F1-model_v4	AF-A0A7S4D664-F1-model_v4 Hypothetical protein	2829	Heterosigma akashiwo	Eukaryota	0.326	1.56e-15	486	1.0	0.8338	0.6855
CF-ABY47744.1_12401_relaxed	AF-A0A6C0I451-F1-model_v4	AF-A0A6C0I451-F1-model_v4 Uncharacterized protein	1070528	viral metagenome	Other	0.164	1.227e-19	647	1.0	0.5286	0.6807
CF-ABY47757.1_12401_relaxed	AF-A0A179UBU3-F1-model_v4	AF-A0A179UBU3-F1-model_v4 Uncharacterized protein	559298	Blastomyces gilchristii SLH14081	Eukaryota	0.14	8.199e-07	125	1.0	0.3616	0.2864
CF-ABY47758.1_12401_relaxed	AF-A0A2A4JHT9-F1-model_v4	AF-A0A2A4JHT9-F1-model_v4 Uncharacterized protein	7102	Heliothis virescens	Eukaryota	0.24	2.752e-26	800	1.0	0.6998	0.674
CF-ABY47774.1_12401_relaxed	AF-A0A6J2K5S2-F1-model_v4	AF-A0A6J2K5S2-F1-model_v4 Fibroblast growth factor	7092	Bombyx mandarina	Eukaryota	0.206	2.729e-06	220	1.0	0.5451	0.6204
CF-ABY47836.1_12401_relaxed	AF-L8GCR8-F1-model_v4	AF-L8GCR8-F1-model_v4 Peroxidase	1257118	Acanthamoeba castellanii str. Neff	Eukaryota	0.098	6.107e-11	253	1.0	0.5302	0.3316
CF-ABY47846.1_12401_relaxed	AF-A0A2A4JJ81-F1-model_v4	AF-A0A2A4JJ81-F1-model_v4 Uncharacterized protein	7102	Heliothis virescens	Eukaryota	0.422	9.639e-06	242	1.0	0.7399	0.7829
CF-ABY65805.1_12367_relaxed	AF-A0A078AMA7-F1-model_v4	AF-A0A078AMA7-F1-model_v4 Ring-h2 finger protein atl32-like	5949	Stylonychia lemnae	Eukaryota	0.16	3.98e-05	182	1.0	0.6312	0.5538
CF-ABY65823.1_12367_relaxed	AF-A0A0A6QS89-F1-model_v4	AF-A0A0A6QS89-F1-model_v4 GIY-YIG domain-containing protein	701175	Vibrio caribbeanicus	Bacteria	0.266	7.444e-06	245	1.0	0.7449	0.8505
CF-ABY65836.1_12367_relaxed	AF-A0A0G4FLX0-F1-model_v4	AF-A0A0G4FLX0-F1-model_v4 Uncharacterized protein	1169474	Chromera velia CCMP2878	Eukaryota	0.179	0.0001248	111	1.0	0.4482	0.3809
CF-ABY82501.1_9411_relaxed	AF-A0A6P4ZQD5-F1-model_v4	AF-A0A6P4ZQD5-F1-model_v4 uncharacterized protein LOC109476612	7741	Branchiostoma belcheri	Eukaryota	0.096	9.691e-10	177	1.0	0.3522	0.2894
CF-ABY87295.1_7281_relaxed	AF-A0A1L1QJU5-F1-model_v4	AF-A0A1L1QJU5-F1-model_v4 Virus-like particle of orange-spotted grouper nervous necrosis virus	94232	Epinephelus coioides	Eukaryota	0.814	1.365e-52	2053	1.0	0.8882	0.8103
CF-ACA21302.1.1.6_10235_relaxed	AF-E7GEQ4-F1-model_v4	AF-E7GEQ4-F1-model_v4 Riboflavin biosynthesis intermediates N-glycosidase	100884	Coprobacillus cateniformis	Bacteria	0.273	2.928e-06	250	1.0	0.6599	0.7261
CF-ACA21302.1.1.7_10235_relaxed	AF-A0A7C4Y4A4-F1-model_v4	AF-A0A7C4Y4A4-F1-model_v4 Ribosomal RNA large subunit methyltransferase E	1869227	bacterium	Bacteria	0.201	9.925e-07	211	1.0	0.5571	0.6931
CF-ACA49104.1_8788_relaxed	AF-A0A803R322-F1-model_v4	AF-A0A803R322-F1-model_v4 Uncharacterized protein	3483	Cannabis sativa	Eukaryota	0.125	4.231e-06	236	1.0	0.4402	0.5851
CF-ACD03480.1_12419_relaxed	AF-A0A6P9C0E0-F1-model_v4	AF-A0A6P9C0E0-F1-model_v4 liprin-alpha-1 isoform X6	94885	Pantherophis guttatus	Eukaryota	0.123	0.0002086	40	0.214	0.5298	0.05155
CF-ACD03492.1_12419_relaxed	AF-A0A024GFN2-F1-model_v4	AF-A0A024GFN2-F1-model_v4 AAA domain-containing protein	65357	Albugo candida	Eukaryota	0.171	1.186e-11	277	1.0	0.5128	0.4018
CF-ACD03508.1_12419_relaxed	AF-B0W8E0-F1-model_v4	AF-B0W8E0-F1-model_v4 Uncharacterized protein	7176	Culex quinquefasciatus	Eukaryota	0.258	1.456e-05	184	1.0	0.6564	0.6312
CF-ACD03509.1_12419_relaxed	AF-A0A7L3D740-F1-model_v4	AF-A0A7L3D740-F1-model_v4 N-acyl-L-amino-acid amidohydrolase	227228	Pluvianellus socialis	Eukaryota	0.289	4.0049999999999997e-41	1345	1.0	0.7706	0.8605
CF-ACD03532.1_12419_relaxed	AF-A0A3E3E7D0-F1-model_v4	AF-A0A3E3E7D0-F1-model_v4 Glycosyltransferase family 1 protein	1323	Faecalicoccus pleomorphus	Bacteria	0.131	0.0002387	66	0.887	0.3367	0.197
CF-ACD03535.1_12419_relaxed	AF-A0A0C9RDR3-F1-model_v4	AF-A0A0C9RDR3-F1-model_v4 GacG_0 protein	64838	Fopius arisanus	Eukaryota	0.285	1.788e-33	1205	1.0	0.7794	0.8743
CF-ACD03536.1_12419_relaxed	AF-A0A127SXJ2-F1-model_v4	AF-A0A127SXJ2-F1-model_v4 Uncharacterized protein	77133	uncultured bacterium	Bacteria	0.178	4.597e-05	105	1.0	0.3584	0.3555
CF-ACD03537.1_12419_relaxed	AF-A0A093F9T3-F1-model_v4	AF-A0A093F9T3-F1-model_v4 Baculoviral IAP repeat-containing protein 7-B	56313	Tyto alba	Eukaryota	0.314	1.081e-14	403	1.0	0.8551	0.5
CF-ACD03560.1_12419_relaxed	AF-A0A446N2Y3-F1-model_v4	AF-A0A446N2Y3-F1-model_v4 BHLH domain-containing protein	4567	Triticum turgidum subsp. durum	Eukaryota	0.148	0.0009498	89	0.996	0.4819	0.2719
CF-ACD03565.1_12419_relaxed	AF-A0A0U1ZKZ1-F1-model_v4	AF-A0A0U1ZKZ1-F1-model_v4 Pif-3	32260	Venturia canescens	Eukaryota	0.18	2.424e-05	135	1.0	0.5758	0.3998
CF-ACD50838.1_12739_relaxed	AF-A0JCU2-F1-model_v4	AF-A0JCU2-F1-model_v4 Cystatin domain	92994	Glyptapanteles indiensis	Eukaryota	0.487	5.088e-07	326	1.0	0.908	0.9114
CF-ACD68161.1_4369_relaxed	AF-A0A4Y2V945-F1-model_v4	AF-A0A4Y2V945-F1-model_v4 SF3 helicase domain-containing protein	182803	Araneus ventricosus	Eukaryota	0.286	1.995e-20	788	1.0	0.7462	0.8678
CF-ACE75474.1_12737_relaxed	AF-B7S995-F1-model_v4	AF-B7S995-F1-model_v4 Uncharacterized protein	92994	Glyptapanteles indiensis	Eukaryota	0.995	1.845e-40	1612	1.0	0.9524	0.9651
CF-ACE75479.1_12737_relaxed	AF-B7S8M0-F1-model_v4	AF-B7S8M0-F1-model_v4 Uncharacterized protein	463051	Glyptapanteles flavicoxis	Eukaryota	0.285	2.288e-06	218	1.0	0.7015	0.6016
CF-ACE75487.1_12729_relaxed	AF-B7S8M4-F1-model_v4	AF-B7S8M4-F1-model_v4 Uncharacterized protein	463051	Glyptapanteles flavicoxis	Eukaryota	1.0	8.897e-18	661	1.0	0.9189	0.9398
CF-ACE75490.1_12729_relaxed	AF-B7S953-F1-model_v4	AF-B7S953-F1-model_v4 Uncharacterized protein	92994	Glyptapanteles indiensis	Eukaryota	0.784	9.171e-13	511	1.0	0.8746	0.9648
CF-ACE75492.1_12729_relaxed	AF-B7S952-F1-model_v4	AF-B7S952-F1-model_v4 Uncharacterized protein	92994	Glyptapanteles indiensis	Eukaryota	0.86	1.11e-15	321	1.0	0.9224	0.3388
CF-ACE75494.1_12729_relaxed	AF-B7S949-F1-model_v4	AF-B7S949-F1-model_v4 Uncharacterized protein	92994	Glyptapanteles indiensis	Eukaryota	0.882	5.635e-12	262	1.0	0.8573	0.344
CF-ACE75495.1_12729_relaxed	AF-A0A6V7IK75-F1-model_v4	AF-A0A6V7IK75-F1-model_v4 Reverse transcriptase domain-containing protein	1563983	Bracon brevicornis	Eukaryota	0.35	5.697e-09	478	1.0	0.8224	0.8888
CF-ACE75498.1_12729_relaxed	AF-B7S8M5-F1-model_v4	AF-B7S8M5-F1-model_v4 Uncharacterized protein	463051	Glyptapanteles flavicoxis	Eukaryota	1.0	6.093e-12	281	1.0	0.9046	0.4176
CF-ACE75500.1_12729_relaxed	AF-B7S8B6-F1-model_v4	AF-B7S8B6-F1-model_v4 Uncharacterized protein	463051	Glyptapanteles flavicoxis	Eukaryota	1.0	1.584e-28	673	1.0	0.6165	0.4649
CF-ACE75505.1_12729_relaxed	AF-S6CVV1-F1-model_v4	AF-S6CVV1-F1-model_v4 Uncharacterized protein	51543	Cotesia congregata	Eukaryota	0.587	5.66e-19	594	1.0	0.7709	0.7621
CF-ACE75506.1_12729_relaxed	AF-B7S8M0-F1-model_v4	AF-B7S8M0-F1-model_v4 Uncharacterized protein	463051	Glyptapanteles flavicoxis	Eukaryota	0.318	2.887e-06	221	1.0	0.647	0.7451
CF-ACF42322.1_11925_relaxed	AF-A0A2G9SHP1-F1-model_v4	AF-A0A2G9SHP1-F1-model_v4 Uncharacterized protein	8400	Lithobates catesbeianus	Eukaryota	0.809	1.077e-32	954	1.0	0.7564	0.6291
CF-ACF75852.2_11460_relaxed	AF-A0A1B6M505-F1-model_v4	AF-A0A1B6M505-F1-model_v4 RdRp catalytic domain-containing protein	36148	Graphocephala atropunctata	Eukaryota	0.185	2.524e-09	329	1.0	0.6074	0.6922
CF-ACF75864.1_11464_relaxed	AF-A0A2L2XXN2-F1-model_v4	AF-A0A2L2XXN2-F1-model_v4 RNA-directed RNA polymerase	114398	Parasteatoda tepidariorum	Eukaryota	0.16	6.616e-18	586	1.0	0.5378	0.6863
CF-ACG59353.1_8631_relaxed	AF-A0A0H3VIA5-F1-model_v4	AF-A0A0H3VIA5-F1-model_v4 Polymerase	7038	Bemisia tabaci	Eukaryota	0.209	2.835e-37	1547	1.0	0.5544	0.8242
CF-ACH69370.1_12406_relaxed	AF-A0A6J1P251-F1-model_v4	AF-A0A6J1P251-F1-model_v4 uncharacterized protein LOC112055531	110368	Bicyclus anynana	Eukaryota	0.462	3.714e-89	3662	1.0	0.8837	0.8124
CF-ACH69483.1_12406_relaxed	AF-J9L6D2-F1-model_v4	AF-J9L6D2-F1-model_v4 Uncharacterized protein	7029	Acyrthosiphon pisum	Eukaryota	0.231	3.238e-19	620	1.0	0.6749	0.6135
CF-ACH70606.1.1.13_7207_relaxed	AF-A0A2V1MYN2-F1-model_v4	AF-A0A2V1MYN2-F1-model_v4 Uncharacterized protein	2024736	Levilactobacillus bambusae	Bacteria	0.362	2.311e-14	777	1.0	0.8557	0.8528
CF-ACH96137.1_12424_relaxed	AF-A0A818BLU0-F1-model_v4	AF-A0A818BLU0-F1-model_v4 Hypothetical protein	392032	Rotaria socialis	Eukaryota	0.229	3.293e-15	406	1.0	0.5473	0.6733
CF-ACH96146.1_12424_relaxed	AF-A0A0C9RDR3-F1-model_v4	AF-A0A0C9RDR3-F1-model_v4 GacG_0 protein	64838	Fopius arisanus	Eukaryota	0.356	3.778e-38	1411	1.0	0.779	0.8533
CF-ACH96149.1_12424_relaxed	AF-A0A0U1ZF70-F1-model_v4	AF-A0A0U1ZF70-F1-model_v4 Uncharacterized protein	32260	Venturia canescens	Eukaryota	0.373	1.124e-05	190	1.0	0.6687	0.6009
CF-ACH96153.1_12424_relaxed	AF-A0A0U1ZIW0-F1-model_v4	AF-A0A0U1ZIW0-F1-model_v4 Uncharacterized protein	32260	Venturia canescens	Eukaryota	0.178	1.353e-08	264	1.0	0.5442	0.5828
CF-ACH96156.1_12424_relaxed	AF-A0A670HRV7-F1-model_v4	AF-A0A670HRV7-F1-model_v4 Uncharacterized protein	64176	Podarcis muralis	Eukaryota	0.176	0.0005765	89	0.996	0.7407	0.2234
CF-ACH96163.1_12424_relaxed	AF-A0A0U1ZHS9-F1-model_v4	AF-A0A0U1ZHS9-F1-model_v4 PIF-4	32260	Venturia canescens	Eukaryota	0.406	1.228e-16	474	1.0	0.6898	0.5056
CF-ACH96176.1_12424_relaxed	AF-A0A0U1ZIS0-F1-model_v4	AF-A0A0U1ZIS0-F1-model_v4 Uncharacterized protein	32260	Venturia canescens	Eukaryota	0.295	1.078e-42	1526	1.0	0.7118	0.851
CF-ACH96177.1_12424_relaxed	AF-A0A0U1ZHT8-F1-model_v4	AF-A0A0U1ZHT8-F1-model_v4 Uncharacterized protein	32260	Venturia canescens	Eukaryota	0.332	1.173e-30	1106	1.0	0.8794	0.9061
CF-ACH96188.1_12424_relaxed	AF-A0A0C9R1W7-F1-model_v4	AF-A0A0C9R1W7-F1-model_v4 MET18 protein	64838	Fopius arisanus	Eukaryota	0.275	1.28e-13	494	1.0	0.7011	0.8041
CF-ACH96189.1_12424_relaxed	AF-A0A0U1ZH93-F1-model_v4	AF-A0A0U1ZH93-F1-model_v4 Uncharacterized protein	32260	Venturia canescens	Eukaryota	0.278	4.265e-08	173	1.0	0.5033	0.4224
CF-ACH96199.1_12424_relaxed	AF-L8XXE2-F1-model_v4	AF-L8XXE2-F1-model_v4 Adenosine monophosphate-protein transferase FICD	1261130	Wohlfahrtiimonas chitiniclastica SH04	Bacteria	0.234	1.101e-07	295	1.0	0.6227	0.6518
CF-ACH96207.1_12424_relaxed	AF-A0A146LTU1-F1-model_v4	AF-A0A146LTU1-F1-model_v4 Semaphorin-1A	30085	Lygus hesperus	Eukaryota	0.266	3.226e-06	265	1.0	0.7736	0.6618
CF-ACH96208.1_12424_relaxed	AF-E0VBJ1-F1-model_v4	AF-E0VBJ1-F1-model_v4 Semaphorin-1A precursor, putative	121224	Pediculus humanus corporis	Eukaryota	0.445	1.099e-49	1981	1.0	0.8633	0.9093
CF-ACH96228.1_12424_relaxed	AF-A0A6G0T4R8-F1-model_v4	AF-A0A6G0T4R8-F1-model_v4 Uncharacterized protein	307491	Aphis glycines	Eukaryota	0.411	1.934e-08	238	1.0	0.6198	0.5114
CF-ACH96235.1_12424_relaxed	AF-A0A497HJ44-F1-model_v4	AF-A0A497HJ44-F1-model_v4 CYTH domain-containing protein	1906666	Thermoplasmata archaeon	Archaea	0.105	0.0008115	87	0.994	0.2908	0.353
CF-ACH96236.1_12424_relaxed	AF-A0A0U1ZKZ2-F1-model_v4	AF-A0A0U1ZKZ2-F1-model_v4 VP91	32260	Venturia canescens	Eukaryota	0.262	5.0430000000000005e-46	1101	1.0	0.6577	0.4051
CF-ACH96238.1_12424_relaxed	AF-A0A6G0SV71-F1-model_v4	AF-A0A6G0SV71-F1-model_v4 Uncharacterized protein	307491	Aphis glycines	Eukaryota	0.256	1.9299999999999997e-54	1809	1.0	0.6934	0.7248
CF-ACH96250.1_12424_relaxed	AF-A0A6J3QQF1-F1-model_v4	AF-A0A6J3QQF1-F1-model_v4 DNA ligase	9739	Tursiops truncatus	Eukaryota	0.089	4.022e-06	110	1.0	0.4619	0.2036
CF-ACH96253.1_12424_relaxed	AF-A0A0C9R3U6-F1-model_v4	AF-A0A0C9R3U6-F1-model_v4 GPRC5C protein	64838	Fopius arisanus	Eukaryota	0.288	1.582e-05	195	1.0	0.6231	0.7511
CF-ACI01076.1_4842_relaxed	AF-A0A7J6XBZ0-F1-model_v4	AF-A0A7J6XBZ0-F1-model_v4 Vp-like protein	46969	Thalictrum thalictroides	Eukaryota	0.385	2.677e-10	390	1.0	0.7812	0.7587
CF-ACI28749.1_12316_relaxed	AF-A0A8B6HRW7-F1-model_v4	AF-A0A8B6HRW7-F1-model_v4 Uncharacterized protein	29158	Mytilus galloprovincialis	Eukaryota	0.184	5.211e-13	371	1.0	0.5995	0.5641
CF-ACI28830.1_12316_relaxed	AF-A0A7S2JYA8-F1-model_v4	AF-A0A7S2JYA8-F1-model_v4 Hypothetical protein	163516	Leptocylindrus danicus	Eukaryota	0.134	1.359e-09	166	1.0	0.6452	0.2041
CF-ACJ12034.1.1.27_10198_relaxed	AF-A0A0F9DGM8-F1-model_v4	AF-A0A0F9DGM8-F1-model_v4 Uncharacterized protein	412755	marine sediment metagenome	Other	0.162	2.66e-06	165	1.0	0.4254	0.5532
CF-ACJ14508.1_12246_relaxed	AF-A0A1W9TGU8-F1-model_v4	AF-A0A1W9TGU8-F1-model_v4 DNA-directed DNA polymerase	1971640	Fusobacteriia bacterium 4572_132	Bacteria	0.119	8.790000000000001e-21	551	1.0	0.4328	0.6309
CF-ACJ66736.1.6_10625_relaxed	AF-A0A0V0T2H0-F1-model_v4	AF-A0A0V0T2H0-F1-model_v4 3D polymerase	144512	Trichinella murrelli	Eukaryota	0.515	1.333e-05	246	1.0	0.8146	0.6553
CF-ACJ71386.1_8632_relaxed	AF-A0A7R8Z1A0-F1-model_v4	AF-A0A7R8Z1A0-F1-model_v4 Hypothetical protein	343691	Hermetia illucens	Eukaryota	0.215	6.387e-34	1391	1.0	0.6274	0.8225
CF-ACK37398.1.7_10677_relaxed	AF-A0A0V1KK42-F1-model_v4	AF-A0A0V1KK42-F1-model_v4 Uncharacterized protein	6335	Trichinella nativa	Eukaryota	0.487	4.607e-35	1089	1.0	0.8556	0.6529
CF-ACK37430.1.1.3_10737_relaxed	AF-A0A5Y1PDD8-F1-model_v4	AF-A0A5Y1PDD8-F1-model_v4 Capsid protein	197	Campylobacter jejuni	Bacteria	0.428	1.012e-16	655	1.0	0.8419	0.9205
CF-ACL15188.1_10386_relaxed	AF-A0A0V0T1W6-F1-model_v4	AF-A0A0V0T1W6-F1-model_v4 Capsid protein VP2	144512	Trichinella murrelli	Eukaryota	0.215	3.745e-22	532	1.0	0.5577	0.5494
CF-ACL15189.1.1_10386_relaxed	AF-A0A0V0T2H0-F1-model_v4	AF-A0A0V0T2H0-F1-model_v4 3D polymerase	144512	Trichinella murrelli	Eukaryota	0.234	4.756e-05	227	1.0	0.827	0.8943
CF-ACL15189.1.5_10386_relaxed	AF-A0A0V1KK42-F1-model_v4	AF-A0A0V1KK42-F1-model_v4 Uncharacterized protein	6335	Trichinella nativa	Eukaryota	0.28	2.324e-17	610	1.0	0.7198	0.8353
CF-ACL15189.1_10386_relaxed	AF-A0A6I5VS30-F1-model_v4	AF-A0A6I5VS30-F1-model_v4 Uncharacterized protein	2672569	Microlunatus sp. Gsoil 973	Bacteria	0.12	2.489e-08	229	1.0	0.5779	0.4282
CF-ACL99815.1.4_10413_relaxed	AF-F1KSN9-F1-model_v4	AF-F1KSN9-F1-model_v4 Genome polyprotein	6253	Ascaris suum	Eukaryota	0.157	6.235e-07	168	1.0	0.4353	0.451
CF-ACN88134.1_12174_relaxed	AF-U9T9X8-F1-model_v4	AF-U9T9X8-F1-model_v4 Deoxyuridine 5'-triphosphate nucleotidohydrolase	747089	Rhizophagus irregularis DAOM 181602=DAOM 197198	Eukaryota	0.278	4.559e-08	368	1.0	0.7941	0.8772
CF-ACN88136.1_12174_relaxed	AF-M1A2H6-F1-model_v4	AF-M1A2H6-F1-model_v4 Deoxyuridine 5'-triphosphate nucleotidohydrolase	4113	Solanum tuberosum	Eukaryota	0.247	1.624e-08	376	1.0	0.7532	0.8476
CF-ACO53480.1_12348_relaxed	AF-A0A821SHA7-F1-model_v4	AF-A0A821SHA7-F1-model_v4 Hypothetical protein	345717	Pieris macdunnoughi	Eukaryota	0.23	8.848e-11	393	1.0	0.8037	0.7124
CF-ACO53534.1_12348_relaxed	AF-A0A437ARG2-F1-model_v4	AF-A0A437ARG2-F1-model_v4 Uncharacterized protein	168631	Chilo suppressalis	Eukaryota	0.375	0.0001804	211	1.0	0.768	0.9047
CF-ACO53553.1_12348_relaxed	AF-A0A151J609-F1-model_v4	AF-A0A151J609-F1-model_v4 Uncharacterized protein	471704	Trachymyrmex cornetzi	Eukaryota	0.178	0.0006363	131	1.0	0.5108	0.4707
CF-ACO53565.1_12348_relaxed	AF-B9W4A9-F1-model_v4	AF-B9W4A9-F1-model_v4 Putative per os infectivity factor PIF-1	49201	Chelonus inanitus	Eukaryota	0.18	1.2e-14	304	1.0	0.5313	0.3472
CF-ACO58657.1_4650_relaxed	AF-Q8V9K9-F1-model_v4	AF-Q8V9K9-F1-model_v4 E7 protein	9606	Homo sapiens	Eukaryota	0.313	0.0002639	181	1.0	0.8461	0.5825
CF-ACO59902.1_6752_relaxed	AF-G0P2L2-F1-model_v4	AF-G0P2L2-F1-model_v4 Phlebovirus_G2 domain-containing protein	135651	Caenorhabditis brenneri	Eukaryota	0.093	9.858e-14	262	1.0	0.3839	0.3111
CF-ACQ44559.1_10285_relaxed	AF-A0A2D4GRF3-F1-model_v4	AF-A0A2D4GRF3-F1-model_v4 Uncharacterized protein	54390	Micrurus corallinus	Eukaryota	0.164	1.985e-39	967	1.0	0.5282	0.4493
CF-ACQ57299.1_12332_relaxed	AF-A0A6J1N6H1-F1-model_v4	AF-A0A6J1N6H1-F1-model_v4 uncharacterized protein LOC112049658	110368	Bicyclus anynana	Eukaryota	0.611	1.772e-91	3577	1.0	0.9409	0.959
CF-ACQ94980.1_8770_relaxed	AF-A0A0J7JXF2-F1-model_v4	AF-A0A0J7JXF2-F1-model_v4 Nucleocapsid	67767	Lasius niger	Eukaryota	0.185	2.317e-11	517	1.0	0.653	0.735
CF-ACR23347.1_11473_relaxed	AF-A0A1L8DIM4-F1-model_v4	AF-A0A1L8DIM4-F1-model_v4 Putative replicase polyprotein	330878	Nyssomyia neivai	Eukaryota	0.105	6.61e-17	427	1.0	0.4827	0.4259
CF-ACS32214.2.3_10907_relaxed	AF-A0A5Y1PDD8-F1-model_v4	AF-A0A5Y1PDD8-F1-model_v4 Capsid protein	197	Campylobacter jejuni	Bacteria	0.252	1.485e-18	664	1.0	0.7493	0.7869
CF-ACT68340.1_9380_relaxed	AF-A0A7T8K048-F1-model_v4	AF-A0A7T8K048-F1-model_v4 RdRp catalytic domain-containing protein	217165	Caligus rogercresseyi	Eukaryota	0.139	5.285e-17	586	1.0	0.4311	0.7382
CF-ACT76119.1_9357_relaxed	AF-A0A1I7SKR0-F1-model_v4	AF-A0A1I7SKR0-F1-model_v4 Phlebovirus_G2 domain-containing protein	6326	Bursaphelenchus xylophilus	Eukaryota	0.131	1.773e-08	227	1.0	0.5754	0.4226
CF-ACU57010.1_12160_relaxed	AF-A0A5B1BAK1-F1-model_v4	AF-A0A5B1BAK1-F1-model_v4 Uncharacterized protein	1784	Mycobacterium simiae	Bacteria	0.66	2.892e-79	2660	1.0	0.8171	0.782
CF-ACV51798.1.5_10752_relaxed	AF-A0A0V0T2H0-F1-model_v4	AF-A0A0V0T2H0-F1-model_v4 3D polymerase	144512	Trichinella murrelli	Eukaryota	0.376	2.431e-12	581	1.0	0.8843	0.9335
CF-ACV66991.1.4_6767_relaxed	AF-A0A6J1T3N8-F1-model_v4	AF-A0A6J1T3N8-F1-model_v4 uncharacterized protein LOC113211176	133901	Frankliniella occidentalis	Eukaryota	0.215	3.959e-26	797	1.0	0.5562	0.7382
CF-ACV88132.1_10272_relaxed	AF-A0A1Y1MVY9-F1-model_v4	AF-A0A1Y1MVY9-F1-model_v4 RdRp catalytic domain-containing protein	7054	Photinus pyralis	Eukaryota	0.203	7.967e-11	339	1.0	0.6627	0.6466
CF-ACW84421.1_12289_relaxed	AF-A0A4Q0M5D5-F1-model_v4	AF-A0A4Q0M5D5-F1-model_v4 Uncharacterized protein	2497683	Desulfovibrio sp. DS-1	Bacteria	0.323	0.00013	183	1.0	0.6916	0.6559
CF-ACW84423.1_12289_relaxed	AF-A0A4Q0MC37-F1-model_v4	AF-A0A4Q0MC37-F1-model_v4 Uncharacterized protein	2497683	Desulfovibrio sp. DS-1	Bacteria	0.313	3.392e-10	389	1.0	0.5675	0.627
CF-ACX85472.1_11472_relaxed	AF-R7VLX5-F1-model_v4	AF-R7VLX5-F1-model_v4 EGF-like domain-containing protein	283909	Capitella teleta	Eukaryota	0.094	1.361e-05	64	0.855	0.2396	0.1379
CF-ACY41113.1_164_relaxed	AF-A0A126LB27-F1-model_v4	AF-A0A126LB27-F1-model_v4 U75	9606	Homo sapiens	Eukaryota	0.145	3.169e-07	232	1.0	0.5134	0.6059
CF-ACY41115.1_164_relaxed	AF-A0A126LB09-F1-model_v4	AF-A0A126LB09-F1-model_v4 Helicase	9606	Homo sapiens	Eukaryota	0.335	6.637e-74	2833	1.0	0.7916	0.8933
CF-ACZ55870.1_40_relaxed	AF-A0A444V845-F1-model_v4	AF-A0A444V845-F1-model_v4 Uncharacterized protein	7906	Acipenser ruthenus	Eukaryota	0.246	5.535e-21	653	1.0	0.6338	0.7557
CF-ACZ55872.2_40_relaxed	AF-A0A286P9X1-F1-model_v4	AF-A0A286P9X1-F1-model_v4 DNA packaging terminase subunit 1	8090	Oryzias latipes	Eukaryota	0.262	1.443e-19	558	1.0	0.6708	0.5396
CF-ACZ55875.1_42_relaxed	AF-A0A444V845-F1-model_v4	AF-A0A444V845-F1-model_v4 Uncharacterized protein	7906	Acipenser ruthenus	Eukaryota	0.238	4.913e-19	547	1.0	0.5527	0.7088
CF-ACZ63499.1_12390_relaxed	AF-A0A151Z9D0-F1-model_v4	AF-A0A151Z9D0-F1-model_v4 Fusolin	361077	Tieghemostelium lacteum	Eukaryota	0.326	3.4740000000000003e-25	940	1.0	0.8216	0.9042
CF-ACZ63605.1_12390_relaxed	AF-A0A811WH61-F1-model_v4	AF-A0A811WH61-F1-model_v4 (diamondback moth) hypothetical protein	51655	Plutella xylostella	Eukaryota	0.329	9.128999999999999e-39	1575	1.0	0.7967	0.9033
CF-ADA57778.1_36_relaxed	AF-A0A6J2VVM2-F1-model_v4	AF-A0A6J2VVM2-F1-model_v4 GTPase IMAP family member 7-like	29144	Chanos chanos	Eukaryota	0.32	4.331e-14	426	1.0	0.6165	0.7141
CF-ADA57791.1_36_relaxed	AF-A0A067BUN5-F1-model_v4	AF-A0A067BUN5-F1-model_v4 Uncharacterized protein	695850	Saprolegnia parasitica CBS 223.65	Eukaryota	0.14	0.0002447	55	0.632	0.3709	0.1125
CF-ADA57798.1_36_relaxed	AF-A0A6G0HF30-F1-model_v4	AF-A0A6G0HF30-F1-model_v4 Uncharacterized protein	215358	Larimichthys crocea	Eukaryota	0.253	1.09e-07	319	1.0	0.5435	0.6701
CF-ADA57815.1_36_relaxed	AF-A0A444V845-F1-model_v4	AF-A0A444V845-F1-model_v4 Uncharacterized protein	7906	Acipenser ruthenus	Eukaryota	0.204	7.572e-11	322	1.0	0.5329	0.5701
CF-ADA57819.1_36_relaxed	AF-A0A0E9XH42-F1-model_v4	AF-A0A0E9XH42-F1-model_v4 Uncharacterized protein	7936	Anguilla anguilla	Eukaryota	0.369	2.675e-15	517	1.0	0.8339	0.6978
CF-ADA57853.2_36_relaxed	AF-B0K4M4-F1-model_v4	AF-B0K4M4-F1-model_v4 Nucleoside diphosphate kinase	399726	Thermoanaerobacter sp. X514	Bacteria	0.568	8.387e-18	750	1.0	0.9232	0.9839
CF-ADA57887.1_36_relaxed	AF-A0A7L1P784-F1-model_v4	AF-A0A7L1P784-F1-model_v4 TNF6B factor	181099	Oriolus oriolus	Eukaryota	0.352	2.058e-26	779	1.0	0.7712	0.6411
CF-ADA57904.1_36_relaxed	AF-A0A2G9NEH9-F1-model_v4	AF-A0A2G9NEH9-F1-model_v4 dUTP diphosphatase	1974444	Candidatus Pacearchaeota archaeon CG10_big_fil_rev_8_21_14_0_10_34_76	Archaea	0.406	5.207e-15	647	1.0	0.8487	0.9277
CF-ADC54017.1_12020_relaxed	AF-A0A812TX31-F1-model_v4	AF-A0A812TX31-F1-model_v4 Hypothetical protein	631055	Symbiodinium sp. CCMP2592	Eukaryota	0.102	1.145e-06	143	1.0	0.3951	0.3158
CF-ADD10409.1_108_relaxed	AF-A0A7J6AE02-F1-model_v4	AF-A0A7J6AE02-F1-model_v4 Uncharacterized protein	219545	Ameiurus melas	Eukaryota	0.194	2.802e-05	164	1.0	0.5613	0.521
CF-ADD10418.1_108_relaxed	AF-A0A126LAV9-F1-model_v4	AF-A0A126LAV9-F1-model_v4 U14	9606	Homo sapiens	Eukaryota	0.178	1.885e-16	672	1.0	0.6194	0.7043
CF-ADD10471.1_108_relaxed	AF-A0A126LB27-F1-model_v4	AF-A0A126LB27-F1-model_v4 U75	9606	Homo sapiens	Eukaryota	0.327	3.328e-18	771	1.0	0.8249	0.942
CF-ADD10499.1_108_relaxed	AF-A0A3S2MK40-F1-model_v4	AF-A0A3S2MK40-F1-model_v4 SCY domain-containing protein	123683	Oryzias javanicus	Eukaryota	0.245	0.000127	131	1.0	0.6318	0.412
CF-ADD10502.1_108_relaxed	AF-A0A1L8EUL6-F1-model_v4	AF-A0A1L8EUL6-F1-model_v4 Uncharacterized protein	8355	Xenopus laevis	Eukaryota	0.129	1.997e-05	136	1.0	0.4195	0.2934
CF-ADD10518.1_108_relaxed	AF-A0A060XWG6-F1-model_v4	AF-A0A060XWG6-F1-model_v4 Ig-like domain-containing protein	8022	Oncorhynchus mykiss	Eukaryota	0.136	1.024e-09	178	1.0	0.4498	0.2566
CF-ADD10526.1_108_relaxed	AF-A0A6P9BIX3-F1-model_v4	AF-A0A6P9BIX3-F1-model_v4 T-cell surface protein tactile isoform X3	94885	Pantherophis guttatus	Eukaryota	0.107	1.99e-07	170	1.0	0.4512	0.3265
CF-ADD10527.1_108_relaxed	AF-A0A3B3BWU5-F1-model_v4	AF-A0A3B3BWU5-F1-model_v4 Carcinoembryonic antigen-related cell adhesion molecule 1-like	30732	Oryzias melastigma	Eukaryota	0.12	6.273e-05	132	1.0	0.5422	0.3246
CF-ADD62466.1_5049_relaxed	AF-A0A817VBH9-F1-model_v4	AF-A0A817VBH9-F1-model_v4 Hypothetical protein	392032	Rotaria socialis	Eukaryota	0.138	2.786e-06	220	1.0	0.53	0.6687
CF-ADD73748.1_12359_relaxed	AF-A0A138ZXE7-F1-model_v4	AF-A0A138ZXE7-F1-model_v4 Polyubiquitin 5	1344416	Gonapodya prolifera JEL478	Eukaryota	0.5	8.304e-14	397	1.0	0.849	0.5589
CF-ADD73801.1_12359_relaxed	AF-T1F8X3-F1-model_v4	AF-T1F8X3-F1-model_v4 Uncharacterized protein	6412	Helobdella robusta	Eukaryota	0.123	0.0001323	128	1.0	0.4278	0.4816
CF-ADD73834.1_12359_relaxed	AF-A0A1Q2CPZ9-F1-model_v4	AF-A0A1Q2CPZ9-F1-model_v4 Uncharacterized protein	1332264	Tessaracoccus aquimaris	Bacteria	0.123	2.0610000000000003e-20	552	1.0	0.4589	0.5709
CF-ADD73848.1_12359_relaxed	AF-A0A3P8U2B2-F1-model_v4	AF-A0A3P8U2B2-F1-model_v4 Uncharacterized protein	161767	Amphiprion percula	Eukaryota	0.125	0.0002373	156	1.0	0.5819	0.4448
CF-ADE05995.1_11787_relaxed	AF-A0A670J9F9-F1-model_v4	AF-A0A670J9F9-F1-model_v4 Ribonuclease H	64176	Podarcis muralis	Eukaryota	0.219	8.973e-79	1866	1.0	0.6801	0.41
CF-ADE34350.1_11905_relaxed	AF-A0A1R3I0C3-F1-model_v4	AF-A0A1R3I0C3-F1-model_v4 NLI interacting factor	93759	Corchorus olitorius	Eukaryota	0.21	7.295e-11	273	1.0	0.5874	0.538
CF-ADE34357.1_11905_relaxed	AF-A0A821D7Y0-F1-model_v4	AF-A0A821D7Y0-F1-model_v4 Hypothetical protein	2762511	Rotaria sp. Silwood1	Eukaryota	0.33	6.457e-09	333	1.0	0.8038	0.8191
CF-ADE34368.1_11905_relaxed	AF-A0A3B4DKX5-F1-model_v4	AF-A0A3B4DKX5-F1-model_v4 Mono-ADP ribosylhydrolase 1	42514	Pygocentrus nattereri	Eukaryota	0.311	1.175e-21	509	1.0	0.582	0.4681
CF-ADE34373.1_11905_relaxed	AF-A0A7J3ZMT8-F1-model_v4	AF-A0A7J3ZMT8-F1-model_v4 DNA-directed RNA polymerase subunit A''	2026714	Candidatus Bathyarchaeota archaeon	Archaea	0.268	2.927e-83	3373	1.0	0.7247	0.8831
CF-ADE34374.1_11905_relaxed	AF-U6GIZ2-F1-model_v4	AF-U6GIZ2-F1-model_v4 Transcription elongation factor TFIIS, putative	5801	Eimeria acervulina	Eukaryota	0.312	0.0003236	159	1.0	0.7115	0.5535
CF-ADE34418.1_11905_relaxed	AF-I3JLT4-F1-model_v4	AF-I3JLT4-F1-model_v4 Uncharacterized protein	8128	Oreochromis niloticus	Eukaryota	0.566	2.742e-14	599	1.0	0.8971	0.9296
CF-ADE34421.1_11905_relaxed	AF-A0A6G0HFT0-F1-model_v4	AF-A0A6G0HFT0-F1-model_v4 Uncharacterized protein	215358	Larimichthys crocea	Eukaryota	0.186	1.404e-06	123	1.0	0.4029	0.2486
CF-ADE34438.1_11905_relaxed	AF-A0A6I9N5Q7-F1-model_v4	AF-A0A6I9N5Q7-F1-model_v4 suppressor of cytokine signaling 1-like	8208	Notothenia coriiceps	Eukaryota	0.623	2.164e-17	629	1.0	0.9064	0.8284
CF-ADG04363.1_7284_relaxed	AF-A0A3B5PRH3-F1-model_v4	AF-A0A3B5PRH3-F1-model_v4 Reverse transcriptase domain-containing protein	8083	Xiphophorus maculatus	Eukaryota	0.158	2.57e-05	123	1.0	0.3037	0.3699
CF-ADG27891.1_5027_relaxed	AF-A0A7C7GQ03-F1-model_v4	AF-A0A7C7GQ03-F1-model_v4 Uncharacterized protein	2021391	Flavobacteriales bacterium	Bacteria	0.25	6.867e-07	245	1.0	0.5724	0.686
CF-ADI60252.1_4939_relaxed	AF-A0A501X810-F1-model_v4	AF-A0A501X810-F1-model_v4 SF3 helicase domain-containing protein	92403	Metamycoplasma falconis	Bacteria	0.226	1.907e-32	767	1.0	0.5846	0.4158
CF-ADI80520.1_10162_relaxed	AF-A0A3B5AR68-F1-model_v4	AF-A0A3B5AR68-F1-model_v4 Interleukin-18 receptor 1-like	144197	Stegastes partitus	Eukaryota	0.106	0.0004007	72	0.949	0.342	0.2413
CF-ADK12630.1.5_7232_relaxed	AF-A0A2S2N3W3-F1-model_v4	AF-A0A2S2N3W3-F1-model_v4 Polyprotein	1833763	bird metagenome	Other	0.231	1.032e-10	363	1.0	0.7038	0.7026
CF-ADL38957.1.1.1_10888_relaxed	AF-A0A5Y1P7C4-F1-model_v4	AF-A0A5Y1P7C4-F1-model_v4 Capsid protein VP2	197	Campylobacter jejuni	Bacteria	0.232	1.07e-07	349	1.0	0.7808	0.8102
CF-ADL38957.1.2_10888_relaxed	AF-A0A5Y1P7C4-F1-model_v4	AF-A0A5Y1P7C4-F1-model_v4 Capsid protein VP2	197	Campylobacter jejuni	Bacteria	0.181	1.123e-16	466	1.0	0.5989	0.568
CF-ADM53814.1_12119_relaxed	AF-A0A482SMZ3-F1-model_v4	AF-A0A482SMZ3-F1-model_v4 Uncharacterized protein	1906665	archaeon	Archaea	0.17	0.0009815	90	0.996	0.4134	0.3136
CF-ADM53817.1_12119_relaxed	AF-A0A493TUP7-F1-model_v4	AF-A0A493TUP7-F1-model_v4 Ig-like domain-containing protein	8840	Anas platyrhynchos platyrhynchos	Eukaryota	0.283	4.522e-10	422	1.0	0.842	0.8031
CF-ADM88593.1_6437_relaxed	AF-A0A431PPC8-F1-model_v4	AF-A0A431PPC8-F1-model_v4 Uncharacterized protein	100	Ancylobacter aquaticus	Bacteria	0.332	1.008e-23	941	1.0	0.576	0.9091
CF-ADM88596.1_6437_relaxed	AF-A0A431PQV6-F1-model_v4	AF-A0A431PQV6-F1-model_v4 Uncharacterized protein	100	Ancylobacter aquaticus	Bacteria	0.117	1.922e-08	240	1.0	0.386	0.596
CF-ADN06427.1_6456_relaxed	AF-A0A7T1WWX9-F1-model_v4	AF-A0A7T1WWX9-F1-model_v4 NSP1	2795134	Cloning vector pT7-NSP1(02V0002G3)	Other	0.305	1.222e-29	644	1.0	0.56	0.3296
CF-ADN95978.2.1.12_10238_relaxed	AF-A0A6C0AVG1-F1-model_v4	AF-A0A6C0AVG1-F1-model_v4 Uncharacterized protein	1070528	viral metagenome	Other	0.146	1.692e-05	145	1.0	0.4533	0.5285
CF-ADN95978.2.1.9_10238_relaxed	AF-A0A2U3H6R3-F1-model_v4	AF-A0A2U3H6R3-F1-model_v4 Helicase	2201153	Streptomyces sp. NWU49	Bacteria	0.163	2.559e-14	469	1.0	0.6078	0.7906
CF-ADO00392.1_11945_relaxed	AF-A0A034VNC8-F1-model_v4	AF-A0A034VNC8-F1-model_v4 Uncharacterized protein	27457	Bactrocera dorsalis	Eukaryota	0.26	1.213e-06	280	1.0	0.829	0.8985
CF-ADO00400.1_11945_relaxed	AF-A0A6C0HX92-F1-model_v4	AF-A0A6C0HX92-F1-model_v4 Bro-N domain-containing protein	1070528	viral metagenome	Other	0.305	1.554e-37	953	1.0	0.7631	0.4879
CF-ADO00424.1_11945_relaxed	AF-A0A6C0BF27-F1-model_v4	AF-A0A6C0BF27-F1-model_v4 Histone domain-containing protein	1070528	viral metagenome	Other	0.256	1.454e-08	436	1.0	0.7844	0.8828
CF-ADO00439.1_11945_relaxed	AF-A0A6C0KTS2-F1-model_v4	AF-A0A6C0KTS2-F1-model_v4 Uncharacterized protein	1070528	viral metagenome	Other	0.198	5.934e-14	620	1.0	0.6655	0.6638
CF-ADO00455.1_11945_relaxed	AF-A0A6C0LX06-F1-model_v4	AF-A0A6C0LX06-F1-model_v4 Uncharacterized protein	1070528	viral metagenome	Other	0.18	1.113e-17	483	1.0	0.6039	0.5543
CF-ADO00461.1_11945_relaxed	AF-A0A6C0LVE1-F1-model_v4	AF-A0A6C0LVE1-F1-model_v4 DNA-directed DNA polymerase	1070528	viral metagenome	Other	0.459	0.0	4812	1.0	0.8672	0.9125
CF-ADO00480.1_11945_relaxed	AF-L7MFG9-F1-model_v4	AF-L7MFG9-F1-model_v4 Putative matrix	72859	Rhipicephalus pulchellus	Eukaryota	0.29	1.4889999999999998e-29	794	1.0	0.6944	0.636
CF-ADO00482.1_11945_relaxed	AF-A0A6C0KSU8-F1-model_v4	AF-A0A6C0KSU8-F1-model_v4 TYR_PHOSPHATASE_2 domain-containing protein	1070528	viral metagenome	Other	0.29	9.547e-19	664	1.0	0.753	0.8116
CF-ADO00491.1_11945_relaxed	AF-A0A6C0LXR8-F1-model_v4	AF-A0A6C0LXR8-F1-model_v4 Helicase ATP-binding domain-containing protein	1070528	viral metagenome	Other	0.443	1.892e-49	1945	1.0	0.8383	0.9474
CF-ADO00501.1_11945_relaxed	AF-A0A0F9ES55-F1-model_v4	AF-A0A0F9ES55-F1-model_v4 Uncharacterized protein	412755	marine sediment metagenome	Other	0.433	4.06e-16	662	1.0	0.8973	0.954
CF-ADO00523.1_11945_relaxed	AF-A0A6C0CXF2-F1-model_v4	AF-A0A6C0CXF2-F1-model_v4 Pept_C1 domain-containing protein	1070528	viral metagenome	Other	0.397	1.7769999999999997e-51	1607	1.0	0.7575	0.7801
CF-ADO00526.1_11945_relaxed	AF-A0A6C0BVM0-F1-model_v4	AF-A0A6C0BVM0-F1-model_v4 Uncharacterized protein	1070528	viral metagenome	Other	0.289	3.446e-16	496	1.0	0.6505	0.7932
CF-ADO13778.1_76_relaxed	AF-A0A126LAZ6-F1-model_v4	AF-A0A126LAZ6-F1-model_v4 U45	9606	Homo sapiens	Eukaryota	0.123	1.719e-12	331	1.0	0.4903	0.5556
CF-ADO13829.1_76_relaxed	AF-A0A6P4U869-F1-model_v4	AF-A0A6P4U869-F1-model_v4 protein phosphatase 1 regulatory subunit 15A isoform X1	9691	Panthera pardus	Eukaryota	0.311	5.439e-06	114	1.0	0.7128	0.2083
CF-ADQ39300.1_4613_relaxed	AF-A0A2W5AGD7-F1-model_v4	AF-A0A2W5AGD7-F1-model_v4 Uncharacterized protein	1314	Streptococcus pyogenes	Bacteria	0.395	1.47e-05	206	1.0	0.866	0.5435
CF-ADR77835.1_12245_relaxed	AF-A0A4Q0MC37-F1-model_v4	AF-A0A4Q0MC37-F1-model_v4 Uncharacterized protein	2497683	Desulfovibrio sp. DS-1	Bacteria	0.284	6.227e-11	419	1.0	0.569	0.6376
CF-ADR78562.1_9828_relaxed	AF-A0A164SE32-F1-model_v4	AF-A0A164SE32-F1-model_v4 RdRp catalytic domain-containing protein	35525	Daphnia magna	Eukaryota	0.419	4.679e-08	282	1.0	0.8356	0.6222
CF-ADT91141.1_12016_relaxed	AF-A0A2J0HNZ8-F1-model_v4	AF-A0A2J0HNZ8-F1-model_v4 Crossover junction endodeoxyribonuclease RuvC	1974676	Candidatus Moranbacteria bacterium CG23_combo_of_CG06-09_8_20_14_all_40_16	Bacteria	0.154	2.972e-07	225	1.0	0.5801	0.6147
CF-ADV03081.1_4646_relaxed	AF-A0A2W5CFD3-F1-model_v4	AF-A0A2W5CFD3-F1-model_v4 Uncharacterized protein	1314	Streptococcus pyogenes	Bacteria	0.283	8.492e-12	404	1.0	0.7636	0.85
CF-ADW24338.1_157_relaxed	AF-K4JCJ2-F1-model_v4	AF-K4JCJ2-F1-model_v4 MHC class I antigen	9711	Halichoerus grypus	Eukaryota	0.471	5.993e-13	527	1.0	0.8499	0.7735
CF-ADW24339.1_157_relaxed	AF-A0A6A1Q520-F1-model_v4	AF-A0A6A1Q520-F1-model_v4 MHC_I-like_Ag-recog domain-containing protein	9770	Balaenoptera physalus	Eukaryota	0.579	3.436e-11	445	1.0	0.8471	0.9157
CF-ADW24340.1_157_relaxed	AF-D0EYG4-F1-model_v4	AF-D0EYG4-F1-model_v4 Truncated MHC class I antigen	9606	Homo sapiens	Eukaryota	0.372	1.787e-10	423	1.0	0.8508	0.8174
CF-ADY76975.1_10551_relaxed	AF-A0A0V1KK42-F1-model_v4	AF-A0A0V1KK42-F1-model_v4 Uncharacterized protein	6335	Trichinella nativa	Eukaryota	0.627	4.705e-14	453	1.0	0.8659	0.7229
CF-ADZ39888.1_12271_relaxed	AF-A0A6L9JKU2-F1-model_v4	AF-A0A6L9JKU2-F1-model_v4 Tail fiber protein	141679	Photorhabdus laumondii subsp. laumondii	Bacteria	0.165	1.478e-08	136	1.0	0.4078	0.1959
CF-AEA49879.1_9007_relaxed	AF-S4P266-F1-model_v4	AF-S4P266-F1-model_v4 RdRp catalytic domain-containing protein	116150	Pararge aegeria	Eukaryota	0.538	4.949e-88	4141	1.0	0.859	0.972
CF-AEB00344.1_12392_relaxed	AF-A0A0A9VW01-F1-model_v4	AF-A0A0A9VW01-F1-model_v4 Bis(5'-nucleosyl)-tetraphosphatase [asymmetrical]	30085	Lygus hesperus	Eukaryota	0.212	0.0006429	136	1.0	0.4493	0.5465
CF-AEB00348.1_12392_relaxed	AF-A0A0L6WQD2-F1-model_v4	AF-A0A0L6WQD2-F1-model_v4 DNA primase	1306850	Termitomyces sp. J132	Eukaryota	0.142	1.467e-10	300	1.0	0.5424	0.6462
CF-AEB00373.1_12392_relaxed	AF-A0A3B4B8K8-F1-model_v4	AF-A0A3B4B8K8-F1-model_v4 E3 ubiquitin-protein ligase RNF8	409849	Periophthalmus magnuspinnatus	Eukaryota	0.12	0.0001226	109	1.0	0.708	0.2657
CF-AEC32097.1_12294_relaxed	AF-A0A6A4UIF2-F1-model_v4	AF-A0A6A4UIF2-F1-model_v4 Uncharacterized protein	2053306	Ignavibacteria bacterium	Bacteria	0.17	4.206e-09	290	1.0	0.5165	0.711
CF-AEC32099.1_12294_relaxed	AF-A0A4Q0MHK5-F1-model_v4	AF-A0A4Q0MHK5-F1-model_v4 Uncharacterized protein	2497683	Desulfovibrio sp. DS-1	Bacteria	0.371	4.054e-22	855	1.0	0.8089	0.8769
CF-AED98374.1_9930_relaxed	AF-A0A2S5ITH1-F1-model_v4	AF-A0A2S5ITH1-F1-model_v4 Uncharacterized protein	547334	Arthrobacter pityocampae	Bacteria	0.15	1.452e-13	477	1.0	0.5517	0.7498
CF-AEF58773.1_6170_relaxed	AF-A0A4Z1HJK5-F1-model_v4	AF-A0A4Z1HJK5-F1-model_v4 Gemini_AL1_M domain-containing protein	278944	Botryotinia narcissicola	Eukaryota	0.504	1.661e-13	526	1.0	0.8784	0.9435
CF-AEF97705.1_40_relaxed	AF-A0A1I7TBI5-F1-model_v4	AF-A0A1I7TBI5-F1-model_v4 P/Homo B domain-containing protein	1561998	Caenorhabditis tropicalis	Eukaryota	0.264	9.324e-35	1038	1.0	0.698	0.8047
CF-AEF97718.1_40_relaxed	AF-A0A444V876-F1-model_v4	AF-A0A444V876-F1-model_v4 Uncharacterized protein	7906	Acipenser ruthenus	Eukaryota	0.169	2.642e-10	307	1.0	0.5015	0.462
CF-AEG25351.1_9081_relaxed	AF-A0A0K8TPX8-F1-model_v4	AF-A0A0K8TPX8-F1-model_v4 Nucleocapsid protein	304241	Tabanus bromius	Eukaryota	0.308	9.267e-17	832	1.0	0.7697	0.8545
CF-AEH26189.1_7283_relaxed	AF-A0A0K8T195-F1-model_v4	AF-A0A0K8T195-F1-model_v4 RdRp catalytic domain-containing protein	30085	Lygus hesperus	Eukaryota	0.2	5.181e-20	621	1.0	0.5344	0.7108
CF-AEI00716.1_4752_relaxed	AF-A0A2W5N1Y8-F1-model_v4	AF-A0A2W5N1Y8-F1-model_v4 Uncharacterized protein	43769	Corynebacterium propinquum	Bacteria	0.34	7.645e-17	628	1.0	0.9013	0.9705
CF-AEL19656.1.1.6_10853_relaxed	AF-A0A7S1KUZ3-F1-model_v4	AF-A0A7S1KUZ3-F1-model_v4 Hypothetical protein	2925	Alexandrium catenella	Eukaryota	0.15	6.175e-05	240	1.0	0.6175	0.7887
CF-AEL29641.1_9783_relaxed	AF-A0A2G9UII8-F1-model_v4	AF-A0A2G9UII8-F1-model_v4 Tenuivirus PVC2 protein	45464	Teladorsagia circumcincta	Eukaryota	0.192	6.641e-41	721	1.0	0.4686	0.2893
CF-AEM64015.1_96_relaxed	AF-A0A703YDE1-F1-model_v4	AF-A0A703YDE1-F1-model_v4 Uncharacterized protein	28901	Salmonella enterica	Bacteria	0.132	1.289e-14	422	1.0	0.5759	0.6592
CF-AEM64026.1_96_relaxed	AF-A0A126LB13-F1-model_v4	AF-A0A126LB13-F1-model_v4 U64	9606	Homo sapiens	Eukaryota	0.102	1.946e-13	377	1.0	0.5164	0.6004
CF-AEM64035.1_96_relaxed	AF-A0A126LB12-F1-model_v4	AF-A0A126LB12-F1-model_v4 Putative replication protein	9606	Homo sapiens	Eukaryota	0.082	0.0001162	187	1.0	0.5499	0.5887
CF-AEM64037.1_96_relaxed	AF-A0A318Z004-F1-model_v4	AF-A0A318Z004-F1-model_v4 Cyclin-dependent protein kinase	1448310	Aspergillus neoniger CBS 115656	Eukaryota	0.25	2.285e-18	628	1.0	0.6449	0.7653
CF-AEM64052.1_96_relaxed	AF-A0A126LAX8-F1-model_v4	AF-A0A126LAX8-F1-model_v4 U37	9606	Homo sapiens	Eukaryota	0.142	2.571e-16	597	1.0	0.7393	0.7958
CF-AEM64055.1_96_relaxed	AF-A0A126LAX6-F1-model_v4	AF-A0A126LAX6-F1-model_v4 U30	9606	Homo sapiens	Eukaryota	0.092	9.168e-16	493	1.0	0.4528	0.464
CF-AEM64060.1_96_relaxed	AF-A0A126LAZ8-F1-model_v4	AF-A0A126LAZ8-F1-model_v4 U49	9606	Homo sapiens	Eukaryota	0.211	1.364e-10	339	1.0	0.6574	0.7649
CF-AEM64064.1_96_relaxed	AF-A0A126LB27-F1-model_v4	AF-A0A126LB27-F1-model_v4 U75	9606	Homo sapiens	Eukaryota	0.151	4.144e-10	325	1.0	0.5513	0.6756
CF-AEN03590.1_11993_relaxed	AF-A0A6C0CAY9-F1-model_v4	AF-A0A6C0CAY9-F1-model_v4 Uncharacterized protein	1070528	viral metagenome	Other	0.217	5.15e-11	414	1.0	0.6704	0.7265
CF-AEN03592.1_11993_relaxed	AF-A0A1U8CPM7-F1-model_v4	AF-A0A1U8CPM7-F1-model_v4 C-type lectin domain family 2 member D11-like	10036	Mesocricetus auratus	Eukaryota	0.435	2.358e-18	670	1.0	0.8815	0.7508
CF-AEN03599.1_11993_relaxed	AF-A0A7S2BRB9-F1-model_v4	AF-A0A7S2BRB9-F1-model_v4 Hypothetical protein	156173	Haptolina brevifila	Eukaryota	0.172	2.645e-05	176	1.0	0.4971	0.5775
CF-AEN03606.1_11993_relaxed	AF-A0A161MI00-F1-model_v4	AF-A0A161MI00-F1-model_v4 Phospholipase D3 CG9248	30076	Triatoma infestans	Eukaryota	0.532	1.479e-05	210	1.0	0.7176	0.7144
CF-AEN03607.1_11993_relaxed	AF-A0A1A8R498-F1-model_v4	AF-A0A1A8R498-F1-model_v4 PLDc_3 domain-containing protein	704102	Nothobranchius pienaari	Eukaryota	0.387	4.165e-06	217	1.0	0.8062	0.6944
CF-AEN03739.1_11993_relaxed	AF-A0A5B9TMF8-F1-model_v4	AF-A0A5B9TMF8-F1-model_v4 Copper/zinc superoxide dismutase	2583056	Halisarca dujardinii	Eukaryota	0.24	3.667e-07	351	1.0	0.7676	0.8681
CF-AEN03746.1_11993_relaxed	AF-A0A3Q4IH30-F1-model_v4	AF-A0A3Q4IH30-F1-model_v4 Ornithine decarboxylase-like	32507	Neolamprologus brichardi	Eukaryota	0.249	7.945e-35	1170	1.0	0.751	0.8642
CF-AEN03763.1_11993_relaxed	AF-A0A7J7T176-F1-model_v4	AF-A0A7J7T176-F1-model_v4 TNF receptor superfamily member 8	59472	Pipistrellus kuhlii	Eukaryota	0.347	1.565e-05	224	1.0	0.7596	0.6358
CF-AEN03770.1_11993_relaxed	AF-A0A1A8USE3-F1-model_v4	AF-A0A1A8USE3-F1-model_v4 Tumor necrosis factor receptor superfamily, member 1B	105023	Nothobranchius furzeri	Eukaryota	0.286	2.052e-09	389	1.0	0.8006	0.7495
CF-AEN03771.1_11993_relaxed	AF-A0A7L4C872-F1-model_v4	AF-A0A7L4C872-F1-model_v4 SPA34 protein	382315	Nyctiprogne leucopyga	Eukaryota	0.243	4.247e-12	390	1.0	0.6912	0.6778
CF-AEN80068.1.1.1_52_relaxed	AF-A0A8B6F4Q8-F1-model_v4	AF-A0A8B6F4Q8-F1-model_v4 Uncharacterized protein	29158	Mytilus galloprovincialis	Eukaryota	0.12	7.013e-10	319	1.0	0.5861	0.7617
CF-AEN80084.1_52_relaxed	AF-A0A4S8SP28-F1-model_v4	AF-A0A4S8SP28-F1-model_v4 Proliferating cell nuclear antigen	5580	Aureobasidium pullulans	Eukaryota	0.117	2.711e-12	332	1.0	0.5149	0.5332
CF-AEN80139.1_52_relaxed	AF-A0A485MND7-F1-model_v4	AF-A0A485MND7-F1-model_v4 Plakophilin-4 isoform 1	191816	Lynx pardinus	Eukaryota	0.134	5.55e-05	75	0.967	0.534	0.08948
CF-AEN94545.1.1.1_6591_relaxed	AF-A0A6I3DE37-F1-model_v4	AF-A0A6I3DE37-F1-model_v4 O-acetyl-ADP-ribose deacetylase	1883427	Actinomycetia bacterium	Bacteria	0.5	3.622e-08	356	1.0	0.8487	0.9267
CF-AEQ32086.1_102_relaxed	AF-A0A2J8VHM6-F1-model_v4	AF-A0A2J8VHM6-F1-model_v4 CD48 isoform 3	9601	Pongo abelii	Eukaryota	0.17	7.534e-08	258	1.0	0.6522	0.6179
CF-AEQ32152.1_102_relaxed	AF-A0A703YDE1-F1-model_v4	AF-A0A703YDE1-F1-model_v4 Uncharacterized protein	28901	Salmonella enterica	Bacteria	0.268	1.985e-30	1053	1.0	0.7898	0.8186
CF-AEQ32191.1_102_relaxed	AF-A0A126LB04-F1-model_v4	AF-A0A126LB04-F1-model_v4 U54	9606	Homo sapiens	Eukaryota	0.124	5.692e-23	756	1.0	0.5817	0.7391
CF-AEQ32268.1_102_relaxed	AF-A0A6J2VRV0-F1-model_v4	AF-A0A6J2VRV0-F1-model_v4 C-X-C motif chemokine 3-like	29144	Chanos chanos	Eukaryota	0.193	6.457e-05	133	1.0	0.6276	0.3691
CF-AEQ32269.1_102_relaxed	AF-A0A3Q0CGP2-F1-model_v4	AF-A0A3Q0CGP2-F1-model_v4 C-X-C motif chemokine 15-like	10036	Mesocricetus auratus	Eukaryota	0.253	0.0002475	112	1.0	0.5143	0.3617
CF-AEQ32271.1_102_relaxed	AF-A0A2K5I831-F1-model_v4	AF-A0A2K5I831-F1-model_v4 C-X-C motif chemokine	336983	Colobus angolensis palliatus	Eukaryota	0.572	1.518e-08	266	1.0	0.7499	0.5729
CF-AEQ32272.1_102_relaxed	AF-A0A3B4BZF4-F1-model_v4	AF-A0A3B4BZF4-F1-model_v4 C-X-C motif chemokine 10-like	42514	Pygocentrus nattereri	Eukaryota	0.309	0.0005172	159	1.0	0.66	0.6344
CF-AEQ32309.1_102_relaxed	AF-A0A075MN23-F1-model_v4	AF-A0A075MN23-F1-model_v4 Uncharacterized protein	1459636	Candidatus Nitrososphaera evergladensis SR1	Archaea	0.08	0.0001617	136	1.0	0.5079	0.4089
CF-AEQ77099.1_63_relaxed	AF-A0A6J0I3N5-F1-model_v4	AF-A0A6J0I3N5-F1-model_v4 Matrix remodeling-associated protein 8	321398	Lepidothrix coronata	Eukaryota	0.105	1.938e-09	133	1.0	0.4272	0.16
CF-AER28038.1_49_relaxed	AF-Q90603-F1-model_v4	AF-Q90603-F1-model_v4 MDV alpha TIF	9031	Gallus gallus	Eukaryota	0.247	8.604e-15	602	1.0	0.6535	0.7501
CF-AER28083.1_49_relaxed	AF-A0A126LB27-F1-model_v4	AF-A0A126LB27-F1-model_v4 U75	9606	Homo sapiens	Eukaryota	0.172	5.881e-09	310	1.0	0.5326	0.6785
CF-AER28086.1_49_relaxed	AF-A0A126LB12-F1-model_v4	AF-A0A126LB12-F1-model_v4 Putative replication protein	9606	Homo sapiens	Eukaryota	0.07	0.0003054	174	1.0	0.5683	0.5491
CF-AER41487.1_12398_relaxed	AF-A0A023AXH7-F1-model_v4	AF-A0A023AXH7-F1-model_v4 Uncharacterized protein	110365	Gregarina niphandrodes	Eukaryota	0.265	9.163e-11	347	1.0	0.6338	0.746
CF-AER41545.1_12398_relaxed	AF-A0A7S2ZEE6-F1-model_v4	AF-A0A7S2ZEE6-F1-model_v4 ATP-dependent DNA helicase	101924	Rhodosorus marinus	Eukaryota	0.23	1.382e-32	834	1.0	0.579	0.5518
CF-AER41546.1_12398_relaxed	AF-A0A3B0KC32-F1-model_v4	AF-A0A3B0KC32-F1-model_v4 Blast:Fibroblast growth factor homolog	7266	Drosophila guanche	Eukaryota	0.098	0.0003477	121	1.0	0.4687	0.3597
CF-AES86015.1_4917_relaxed	AF-A0A348AYV6-F1-model_v4	AF-A0A348AYV6-F1-model_v4 SF3 helicase domain-containing protein	9783	Elephas maximus	Eukaryota	0.212	6.447e-30	720	1.0	0.5795	0.4329
CF-AET06137.1.6_10798_relaxed	AF-A0A365K9W7-F1-model_v4	AF-A0A365K9W7-F1-model_v4 Serine protease	221799	Planococcus maitriensis	Bacteria	0.125	2.838e-07	248	1.0	0.54	0.627
CF-AET36829.1.1_10317_relaxed	AF-A0A0C9QEN2-F1-model_v4	AF-A0A0C9QEN2-F1-model_v4 POLS protein	64838	Fopius arisanus	Eukaryota	0.122	2.407e-26	425	1.0	0.4638	0.254
CF-AET36829.1.2_10317_relaxed	AF-A0A068VG32-F1-model_v4	AF-A0A068VG32-F1-model_v4 PDZ domain-containing protein	49390	Coffea canephora	Eukaryota	0.1	0.0004415	116	1.0	0.4549	0.2833
CF-AET72469.1.11_10782_relaxed	AF-A0A0V1KK42-F1-model_v4	AF-A0A0V1KK42-F1-model_v4 Uncharacterized protein	6335	Trichinella nativa	Eukaryota	0.575	4.719e-51	2062	1.0	0.9116	0.979
CF-AET72469.1_10782_relaxed	AF-A0A0V1KK42-F1-model_v4	AF-A0A0V1KK42-F1-model_v4 Uncharacterized protein	6335	Trichinella nativa	Eukaryota	0.496	0.0	3371	1.0	0.8418	0.475
CF-AEU08864.1_8823_relaxed	AF-A0A3M2RZH5-F1-model_v4	AF-A0A3M2RZH5-F1-model_v4 Uncharacterized protein	2010991	Fusarium kuroshium	Eukaryota	0.093	7.433e-06	114	1.0	0.3865	0.2351
CF-AEV80364.1_99_relaxed	AF-G7MF20-F1-model_v4	AF-G7MF20-F1-model_v4 Cyclooxygenase-2	9544	Macaca mulatta	Eukaryota	0.747	5.535e-92	3778	1.0	0.9135	0.9433
CF-AEV80402.1_99_relaxed	AF-A0A126LAW1-F1-model_v4	AF-A0A126LAW1-F1-model_v4 U19	9606	Homo sapiens	Eukaryota	0.206	2.202e-11	295	1.0	0.5907	0.5168
CF-AEV80407.1_99_relaxed	AF-A0A126LAX5-F1-model_v4	AF-A0A126LAX5-F1-model_v4 U25	9606	Homo sapiens	Eukaryota	0.18	3.275e-16	529	1.0	0.6532	0.775
CF-AEV80425.1_99_relaxed	AF-A0A126LAZ6-F1-model_v4	AF-A0A126LAZ6-F1-model_v4 U45	9606	Homo sapiens	Eukaryota	0.234	9.551e-27	883	1.0	0.7078	0.7015
CF-AEV80467.1_99_relaxed	AF-A0A1Y1C055-F1-model_v4	AF-A0A1Y1C055-F1-model_v4 Programmed cell death-ligand 1	30521	Bos grunniens	Eukaryota	0.159	8.424e-05	155	1.0	0.5805	0.4353
CF-AEV80479.1_99_relaxed	AF-A0A2K6P9V7-F1-model_v4	AF-A0A2K6P9V7-F1-model_v4 C-X-C motif chemokine	61622	Rhinopithecus roxellana	Eukaryota	0.397	2.382e-07	256	1.0	0.8054	0.63
CF-AEV80480.1_99_relaxed	AF-A0A2K5U1Y6-F1-model_v4	AF-A0A2K5U1Y6-F1-model_v4 C-X-C motif chemokine	9541	Macaca fascicularis	Eukaryota	0.494	3.908e-08	280	1.0	0.8353	0.6293
CF-AEV80506.1_99_relaxed	AF-A0A0F8C2E6-F1-model_v4	AF-A0A0F8C2E6-F1-model_v4 Ig-like domain-containing protein	215358	Larimichthys crocea	Eukaryota	0.143	0.0004723	124	1.0	0.5054	0.3965
CF-AEV80732.1_97_relaxed	AF-A0A6A5DYI6-F1-model_v4	AF-A0A6A5DYI6-F1-model_v4 Uncharacterized protein	8168	Perca fluviatilis	Eukaryota	0.202	7.762e-08	202	1.0	0.5425	0.4498
CF-AEV80742.1_97_relaxed	AF-A0A126LAW3-F1-model_v4	AF-A0A126LAW3-F1-model_v4 U17	9606	Homo sapiens	Eukaryota	0.193	3.599e-15	495	1.0	0.5804	0.7331
CF-AEV80743.1_97_relaxed	AF-A0A126LAV8-F1-model_v4	AF-A0A126LAV8-F1-model_v4 IE glycoprotein	9606	Homo sapiens	Eukaryota	0.201	2.064e-09	201	1.0	0.4697	0.4043
CF-AEV80780.1_97_relaxed	AF-A0A126LB04-F1-model_v4	AF-A0A126LB04-F1-model_v4 U54	9606	Homo sapiens	Eukaryota	0.149	2.97e-14	405	1.0	0.488	0.5338
CF-AEV80888.1_107_relaxed	AF-A0A126LAV1-F1-model_v4	AF-A0A126LAV1-F1-model_v4 U7	9606	Homo sapiens	Eukaryota	0.175	3.979e-13	479	1.0	0.5448	0.643
CF-AEV80890.1_107_relaxed	AF-A0A126LAV1-F1-model_v4	AF-A0A126LAV1-F1-model_v4 U7	9606	Homo sapiens	Eukaryota	0.194	7.509000000000001e-30	588	1.0	0.5441	0.3342
CF-AEV80958.1_107_relaxed	AF-A0A126LB30-F1-model_v4	AF-A0A126LB30-F1-model_v4 Glycoprotein L	9606	Homo sapiens	Eukaryota	0.239	4.825e-11	379	1.0	0.6186	0.7412
CF-AEV80965.1_107_relaxed	AF-A0A150TGJ3-F1-model_v4	AF-A0A150TGJ3-F1-model_v4 DUF4157 domain-containing protein	56	Sorangium cellulosum	Bacteria	0.127	0.0008813	88	0.995	0.3651	0.1873
CF-AEV80974.1_107_relaxed	AF-A0A091D2H2-F1-model_v4	AF-A0A091D2H2-F1-model_v4 C-X-C motif chemokine	885580	Fukomys damarensis	Eukaryota	0.203	5.636e-05	175	1.0	0.6681	0.5549
CF-AEV80975.1_107_relaxed	AF-A0A2D4JF57-F1-model_v4	AF-A0A2D4JF57-F1-model_v4 Interleukin-8	129467	Micrurus lemniscatus lemniscatus	Eukaryota	0.263	9.682e-05	185	1.0	0.7251	0.6041
CF-AEV81008.1_107_relaxed	AF-K5U9L0-F1-model_v4	AF-K5U9L0-F1-model_v4 Uncharacterized protein	992012	Vibrio sp. HENC-03	Bacteria	0.108	0.0007453	124	1.0	0.4564	0.4694
CF-AEV91337.1_64_relaxed	AF-A0A7J7RC44-F1-model_v4	AF-A0A7J7RC44-F1-model_v4 Protein phosphatase 1 regulatory subunit 15A	59472	Pipistrellus kuhlii	Eukaryota	0.283	1.855e-05	105	1.0	0.7124	0.21
CF-AEW69564.1_12428_relaxed	AF-D6WAP2-F1-model_v4	AF-D6WAP2-F1-model_v4 Apoptosis 2 inhibitor-like Protein	7070	Tribolium castaneum	Eukaryota	0.263	2.06e-17	485	1.0	0.8248	0.5232
CF-AEW69581.1_12428_relaxed	AF-A0A0C9RL27-F1-model_v4	AF-A0A0C9RL27-F1-model_v4 PfdB protein	64838	Fopius arisanus	Eukaryota	0.18	3.346e-08	257	1.0	0.5416	0.5894
CF-AEW69582.1_12428_relaxed	AF-A0A3Q0CS97-F1-model_v4	AF-A0A3Q0CS97-F1-model_v4 Coiled-coil domain-containing protein 181	10036	Mesocricetus auratus	Eukaryota	0.151	0.0003347	57	0.692	0.6457	0.09275
CF-AEW69619.1_12428_relaxed	AF-A0A022RF37-F1-model_v4	AF-A0A022RF37-F1-model_v4 CCHC-type domain-containing protein	4155	Erythranthe guttata	Eukaryota	0.096	3.948e-06	141	1.0	0.4961	0.2764
CF-AEW69639.1_12428_relaxed	AF-A0A4Q2DKE3-F1-model_v4	AF-A0A4Q2DKE3-F1-model_v4 Uncharacterized protein	2316362	Candolleomyces aberdarensis	Eukaryota	0.144	0.0002254	52	0.537	0.7297	0.07205
CF-AEW69657.1_12428_relaxed	AF-A0A411G6I9-F1-model_v4	AF-A0A411G6I9-F1-model_v4 Uncharacterized protein	89804	Cotesia chilonis	Eukaryota	0.34	5.936e-15	480	1.0	0.6801	0.7758
CF-AEW69661.1_12428_relaxed	AF-A0A640KIJ1-F1-model_v4	AF-A0A640KIJ1-F1-model_v4 Uncharacterized protein	5689	Leishmania tarentolae	Eukaryota	0.114	3.388e-05	55	0.632	0.7177	0.06194
CF-AFA26596.1_4788_relaxed	AF-A0A2W5AGD7-F1-model_v4	AF-A0A2W5AGD7-F1-model_v4 Uncharacterized protein	1314	Streptococcus pyogenes	Bacteria	0.256	0.0002256	150	1.0	0.6774	0.5177
CF-AFB76950.1_12016_relaxed	AF-A0A5B6VWG1-F1-model_v4	AF-A0A5B6VWG1-F1-model_v4 Superoxide dismutase [Cu-Zn]	47621	Gossypium australe	Eukaryota	0.305	7.157e-10	427	1.0	0.7677	0.8123
CF-AFB76955.1_12016_relaxed	AF-A0A7L1FFI9-F1-model_v4	AF-A0A7L1FFI9-F1-model_v4 OX2G protein	73324	Sylvia borin	Eukaryota	0.2	1.177e-05	259	1.0	0.6726	0.837
CF-AFB76956.1_12016_relaxed	AF-A0A6J0XZJ5-F1-model_v4	AF-A0A6J0XZJ5-F1-model_v4 serine/threonine-protein kinase VRK1 isoform X2	9880	Odocoileus virginianus texanus	Eukaryota	0.456	9.038e-31	1128	1.0	0.8505	0.8939
CF-AFB76972.1_12016_relaxed	AF-A0A0K1L4Z1-F1-model_v4	AF-A0A0K1L4Z1-F1-model_v4 Non-classical MHC class I antigen NC1*00601	9913	Bos taurus	Eukaryota	0.206	5.032e-17	585	1.0	0.6735	0.6796
CF-AFB76979.1_12016_relaxed	AF-A0A6J1UUJ3-F1-model_v4	AF-A0A6J1UUJ3-F1-model_v4 palladin isoform X2	8663	Notechis scutatus	Eukaryota	0.152	2.455e-15	290	1.0	0.5007	0.3133
CF-AFB76985.1_12016_relaxed	AF-A0A7K7HIP7-F1-model_v4	AF-A0A7K7HIP7-F1-model_v4 C-C motif chemokine	468512	Rhegmatorhina hoffmannsi	Eukaryota	0.333	1.698e-06	247	1.0	0.8113	0.684
CF-AFC40221.1.2_10343_relaxed	AF-A0A7U4SV33-F1-model_v4	AF-A0A7U4SV33-F1-model_v4 Peptidase	1740162	Burkholderia sp. Bp5365	Bacteria	0.147	0.0009151	128	1.0	0.5149	0.5745
CF-AFH41512.1_6436_relaxed	AF-A0A431PQH8-F1-model_v4	AF-A0A431PQH8-F1-model_v4 Uncharacterized protein	100	Ancylobacter aquaticus	Bacteria	0.54	1.239e-61	2357	1.0	0.8351	0.9372
CF-AFJ20326.1_37_relaxed	AF-A0A3A1WRD8-F1-model_v4	AF-A0A3A1WRD8-F1-model_v4 Uncharacterized protein	2026100	Bifidobacteriaceae bacterium NR047	Bacteria	0.084	4.726e-05	65	0.872	0.3054	0.09461
CF-AFJ20335.1_37_relaxed	AF-A0A6P6NCW6-F1-model_v4	AF-A0A6P6NCW6-F1-model_v4 cornifelin homolog B-like	7957	Carassius auratus	Eukaryota	0.314	2.504e-05	282	1.0	0.7527	0.8542
CF-AFJ20361.1.1.1_37_relaxed	AF-A0A1E5VNP8-F1-model_v4	AF-A0A1E5VNP8-F1-model_v4 OTU domain-containing protein	888268	Dichanthelium oligosanthes	Eukaryota	0.244	3.864e-08	285	1.0	0.7078	0.7552
CF-AFJ20362.1_37_relaxed	AF-A0A6Q2ZQ36-F1-model_v4	AF-A0A6Q2ZQ36-F1-model_v4 Fc receptor-like protein 3	8010	Esox lucius	Eukaryota	0.114	3.357e-07	109	1.0	0.3266	0.2047
CF-AFJ20376.1_37_relaxed	AF-A0A6G0HDX1-F1-model_v4	AF-A0A6G0HDX1-F1-model_v4 Uncharacterized protein	215358	Larimichthys crocea	Eukaryota	0.177	2.0920000000000003e-20	524	1.0	0.4092	0.4466
CF-AFJ20377.1_37_relaxed	AF-A0A444V845-F1-model_v4	AF-A0A444V845-F1-model_v4 Uncharacterized protein	7906	Acipenser ruthenus	Eukaryota	0.207	2.862e-17	493	1.0	0.5977	0.6752
CF-AFJ20407.1_37_relaxed	AF-I3W427-F1-model_v4	AF-I3W427-F1-model_v4 Uncharacterized protein	59202	Salmonella enterica subsp. salamae	Bacteria	0.204	2e-05	174	1.0	0.6602	0.5285
CF-AFJ20427.1_37_relaxed	AF-A0A0V1H8G2-F1-model_v4	AF-A0A0V1H8G2-F1-model_v4 Tumor necrosis factor receptor superfamily member 16	268475	Trichinella zimbabwensis	Eukaryota	0.23	2.171e-09	256	1.0	0.6453	0.3834
CF-AFJ20431.1_37_relaxed	AF-A0A803SVP9-F1-model_v4	AF-A0A803SVP9-F1-model_v4 Uncharacterized protein	28377	Anolis carolinensis	Eukaryota	0.17	1.785e-09	185	1.0	0.4941	0.3269
CF-AFJ20441.1_37_relaxed	AF-A0A803J521-F1-model_v4	AF-A0A803J521-F1-model_v4 Lymphotoxin beta receptor	8364	Xenopus tropicalis	Eukaryota	0.293	1.114e-09	349	1.0	0.7704	0.7541
CF-AFJ20444.1_37_relaxed	AF-A0A6A5FS40-F1-model_v4	AF-A0A6A5FS40-F1-model_v4 Transcription factor jun-B	8168	Perca fluviatilis	Eukaryota	0.727	3.126e-07	248	1.0	0.9503	0.8749
CF-AFJ20467.1_38_relaxed	AF-A0A1B6LJR2-F1-model_v4	AF-A0A1B6LJR2-F1-model_v4 Uncharacterized protein	36148	Graphocephala atropunctata	Eukaryota	0.104	9.739e-07	117	1.0	0.296	0.2543
CF-AFJ20469.1_38_relaxed	AF-A0A4Y2K5T2-F1-model_v4	AF-A0A4Y2K5T2-F1-model_v4 Uncharacterized protein	182803	Araneus ventricosus	Eukaryota	0.086	3.966e-05	85	0.992	0.37	0.1734
CF-AFJ20483.1_38_relaxed	AF-Q4K3P7-F1-model_v4	AF-Q4K3P7-F1-model_v4 Non-specific serine/threonine protein kinase	220664	Pseudomonas protegens Pf-5	Bacteria	0.116	6.066e-06	98	0.999	0.3378	0.2177
CF-AFJ20499.1.1.1_38_relaxed	AF-A0A661BE41-F1-model_v4	AF-A0A661BE41-F1-model_v4 Uncharacterized protein	1869227	bacterium	Bacteria	0.149	4.612e-05	203	1.0	0.7198	0.4852
CF-AFJ20538.1_38_relaxed	AF-A0A075HMW0-F1-model_v4	AF-A0A075HMW0-F1-model_v4 HTH marR-type domain-containing protein	1456272	uncultured marine thaumarchaeote KM3_74_F07	Archaea	0.164	0.0001353	121	1.0	0.6893	0.3321
CF-AFJ20565.1_38_relaxed	AF-A0A674IFK5-F1-model_v4	AF-A0A674IFK5-F1-model_v4 Uncharacterized protein	2587831	Terrapene carolina triunguis	Eukaryota	0.175	1.386e-09	180	1.0	0.4933	0.3019
CF-AFJ20573.1_38_relaxed	AF-A0A3P9DE90-F1-model_v4	AF-A0A3P9DE90-F1-model_v4 Tumor necrosis factor receptor superfamily member 5-like	106582	Maylandia zebra	Eukaryota	0.214	3.249e-10	265	1.0	0.5803	0.4826
CF-AFK29214.1_12114_relaxed	AF-A0A1A8ERT9-F1-model_v4	AF-A0A1A8ERT9-F1-model_v4 Ig-like domain-containing protein	1143690	Nothobranchius korthausae	Eukaryota	0.15	2.016e-08	243	1.0	0.6724	0.4604
CF-AFK29217.1_12114_relaxed	AF-A0A6I9PT43-F1-model_v4	AF-A0A6I9PT43-F1-model_v4 Fibroblast growth factor receptor	8208	Notothenia coriiceps	Eukaryota	0.195	2.71e-05	190	1.0	0.611	0.5241
CF-AFK79807.1_9200_relaxed	AF-A0A7S1PHF4-F1-model_v4	AF-A0A7S1PHF4-F1-model_v4 Hypothetical protein	63605	Percolomonas cosmopolitus	Eukaryota	0.144	0.0003658	66	0.887	0.3111	0.2115
CF-AFK83840.1_116_relaxed	AF-A0A126LAV1-F1-model_v4	AF-A0A126LAV1-F1-model_v4 U7	9606	Homo sapiens	Eukaryota	0.149	3.358e-10	294	1.0	0.5152	0.6622
CF-AFK83876.1_116_relaxed	AF-A0A703YDE1-F1-model_v4	AF-A0A703YDE1-F1-model_v4 Uncharacterized protein	28901	Salmonella enterica	Bacteria	0.301	2.531e-29	1037	1.0	0.7915	0.8089
CF-AFK83907.1_116_relaxed	AF-A0A126LAY1-F1-model_v4	AF-A0A126LAY1-F1-model_v4 Helicase/primase complex protein	9606	Homo sapiens	Eukaryota	0.376	5.803e-92	3845	1.0	0.8321	0.8968
CF-AFK83934.1_116_relaxed	AF-A0A3P8QUM4-F1-model_v4	AF-A0A3P8QUM4-F1-model_v4 Kinase suppressor of Ras 1-like	8154	Astatotilapia calliptera	Eukaryota	0.12	0.0008145	86	0.993	0.3545	0.2392
CF-AFK83937.1_116_relaxed	AF-A0A126LB19-F1-model_v4	AF-A0A126LB19-F1-model_v4 Integral membrane protein	9606	Homo sapiens	Eukaryota	0.442	1.5509999999999998e-23	1229	1.0	0.8204	0.9185
CF-AFK83949.1_116_relaxed	AF-A0A126LB30-F1-model_v4	AF-A0A126LB30-F1-model_v4 Glycoprotein L	9606	Homo sapiens	Eukaryota	0.259	5.683e-11	354	1.0	0.6249	0.6825
CF-AFK83988.1_116_relaxed	AF-A0A6P6C6C5-F1-model_v4	AF-A0A6P6C6C5-F1-model_v4 HERV-H LTR-associating protein 2 isoform X1	132908	Pteropus vampyrus	Eukaryota	0.102	1.406e-07	178	1.0	0.4561	0.3579
CF-AFK83989.1_116_relaxed	AF-A0A7K6NB73-F1-model_v4	AF-A0A7K6NB73-F1-model_v4 IGSF1 protein	227192	Pedionomus torquatus	Eukaryota	0.123	0.0003461	111	1.0	0.4192	0.3636
CF-AFK83990.1_116_relaxed	AF-A0A2R8RM66-F1-model_v4	AF-A0A2R8RM66-F1-model_v4 Cell adhesion molecule 2a	7955	Danio rerio	Eukaryota	0.108	3.016e-05	109	1.0	0.4043	0.2496
CF-AFK84011.1_116_relaxed	AF-A0A7J6AE02-F1-model_v4	AF-A0A7J6AE02-F1-model_v4 Uncharacterized protein	219545	Ameiurus melas	Eukaryota	0.156	6.017e-07	165	1.0	0.4447	0.4352
CF-AFL64866.1_12360_relaxed	AF-A0A6G6SG00-F1-model_v4	AF-A0A6G6SG00-F1-model_v4 GIY-YIG nuclease family protein	585	Proteus vulgaris	Bacteria	0.382	4.158e-08	340	1.0	0.8367	0.8952
CF-AFL64908.1_12360_relaxed	AF-A0A6J1MRY7-F1-model_v4	AF-A0A6J1MRY7-F1-model_v4 Superoxide dismutase [Cu-Zn]	110368	Bicyclus anynana	Eukaryota	0.566	7.09e-21	960	1.0	0.9716	0.9918
CF-AFL91887.1_6457_relaxed	AF-Q07674-F1-model_v4	AF-Q07674-F1-model_v4 VP7	585	Proteus vulgaris	Bacteria	0.301	1.542e-23	660	1.0	0.6774	0.6554
CF-AFN70788.1_8630_relaxed	AF-A0A6I9JI43-F1-model_v4	AF-A0A6I9JI43-F1-model_v4 endogenous Bornavirus-like nucleoprotein 1-like	185453	Chrysochloris asiatica	Eukaryota	0.54	5.626000000000001e-32	1618	1.0	0.908	0.9896
CF-AFP93553.1.1.1_9283_relaxed	AF-A0A5P9Q7S1-F1-model_v4	AF-A0A5P9Q7S1-F1-model_v4 RNA-dependent RNA polymerase	31234	Caenorhabditis remanei	Eukaryota	0.107	2.028e-15	408	1.0	0.3875	0.4537
CF-AFP94183.1_4403_relaxed	AF-Q04190-F1-model_v4	AF-Q04190-F1-model_v4 Small T antigen	10090	Mus musculus	Eukaryota	0.333	1.24e-10	511	1.0	0.7778	0.8652
CF-AFP94198.1_4415_relaxed	AF-X1KN49-F1-model_v4	AF-X1KN49-F1-model_v4 Uncharacterized protein	412755	marine sediment metagenome	Other	0.121	5.174e-05	122	1.0	0.3566	0.421
CF-AFR32461.1_65_relaxed	AF-A0A3A8NZF1-F1-model_v4	AF-A0A3A8NZF1-F1-model_v4 Uncharacterized protein	2316722	Corallococcus aberystwythensis	Bacteria	0.781	4.596e-14	486	1.0	0.5456	0.6664
CF-AFR32465.1_65_relaxed	AF-A0A669AUX1-F1-model_v4	AF-A0A669AUX1-F1-model_v4 dNK domain-containing protein	8128	Oreochromis niloticus	Eukaryota	0.141	0.0001137	158	1.0	0.4412	0.5067
CF-AFR32481.1_65_relaxed	AF-A0A443S2G5-F1-model_v4	AF-A0A443S2G5-F1-model_v4 Ribonucleoside-diphosphate reductase subunit M2-like isoform X4	299467	Leptotrombidium deliense	Eukaryota	0.298	4.422e-08	389	1.0	0.7118	0.7697
CF-AFR32487.1_65_relaxed	AF-A0A0V1BBP3-F1-model_v4	AF-A0A0V1BBP3-F1-model_v4 Protein amalgam	6334	Trichinella spiralis	Eukaryota	0.138	1.023e-14	275	1.0	0.4769	0.2727
CF-AFR32488.1_65_relaxed	AF-A0A2Y9IQ55-F1-model_v4	AF-A0A2Y9IQ55-F1-model_v4 NKG2-A/NKG2-B type II integral membrane protein-like	391180	Enhydra lutris kenyoni	Eukaryota	0.118	8.977e-05	154	1.0	0.652	0.4756
CF-AFR32505.1_65_relaxed	AF-A0A6J0WMZ6-F1-model_v4	AF-A0A6J0WMZ6-F1-model_v4 calcium/calmodulin-dependent protein kinase kinase 2 isoform X2	9880	Odocoileus virginianus texanus	Eukaryota	0.136	1.563e-12	309	1.0	0.5909	0.3968
CF-AFR32507.1_65_relaxed	AF-V9L7I3-F1-model_v4	AF-V9L7I3-F1-model_v4 Trimethyllysine dioxygenase, mitochondrial-like protein	7868	Callorhinchus milii	Eukaryota	0.125	6.334e-05	87	0.994	0.3142	0.2822
CF-AFR32517.1_65_relaxed	AF-A0A7C9ECN4-F1-model_v4	AF-A0A7C9ECN4-F1-model_v4 Dihydrofolate reductase	393608	Opuntia streptacantha	Eukaryota	0.125	6.689e-06	129	1.0	0.4535	0.3728
CF-AFR34023.1.1.2_9464_relaxed	AF-A0A7T8K048-F1-model_v4	AF-A0A7T8K048-F1-model_v4 RdRp catalytic domain-containing protein	217165	Caligus rogercresseyi	Eukaryota	0.126	9.918e-17	461	1.0	0.442	0.4744
CF-AFS65287.1_5166_relaxed	AF-A0A5Q2F0C5-F1-model_v4	AF-A0A5Q2F0C5-F1-model_v4 Uncharacterized protein	2664238	Antarctic circular DNA molecule	Other	0.152	1.209e-09	325	1.0	0.5654	0.7031
CF-AFS65310.1_6124_relaxed	AF-A0A1Y1WWV4-F1-model_v4	AF-A0A1Y1WWV4-F1-model_v4 Uncharacterized protein	1754192	Anaeromyces robustus	Eukaryota	0.325	3.36e-05	213	1.0	0.7791	0.8619
CF-AFS65337.1_9056_relaxed	AF-S4PDL9-F1-model_v4	AF-S4PDL9-F1-model_v4 Nucleocapsid protein	116150	Pararge aegeria	Eukaryota	0.277	8.207e-24	1127	1.0	0.7774	0.8568
CF-AFS88938.1_10187_relaxed	AF-U4UDR5-F1-model_v4	AF-U4UDR5-F1-model_v4 Uncharacterized protein	77166	Dendroctonus ponderosae	Eukaryota	0.256	0.0001576	168	1.0	0.6789	0.5601
CF-AFS89108.1_4648_relaxed	AF-A0A2W5AGD7-F1-model_v4	AF-A0A2W5AGD7-F1-model_v4 Uncharacterized protein	1314	Streptococcus pyogenes	Bacteria	0.298	0.0009205	161	1.0	0.6902	0.6642
CF-AFU90013.1_46_relaxed	AF-A0A1E2Y4U4-F1-model_v4	AF-A0A1E2Y4U4-F1-model_v4 W2 domain-containing protein	121759	Paracoccidioides brasiliensis	Eukaryota	0.296	3.724e-12	475	1.0	0.8136	0.8968
CF-AFU90020.1_46_relaxed	AF-A0A6P4ZGE9-F1-model_v4	AF-A0A6P4ZGE9-F1-model_v4 uncharacterized protein LOC109473304	7741	Branchiostoma belcheri	Eukaryota	0.171	1.478e-06	121	1.0	0.4522	0.2319
CF-AFU90023.1_46_relaxed	AF-A0A5E4MQ48-F1-model_v4	AF-A0A5E4MQ48-F1-model_v4 Ribonuclease H-like domain	506608	Cinara cedri	Eukaryota	0.129	0.0004243	96	0.999	0.4217	0.3657
CF-AFU90036.1_46_relaxed	AF-K1P1J1-F1-model_v4	AF-K1P1J1-F1-model_v4 Herpes_ori_bp domain-containing protein	29159	Crassostrea gigas	Eukaryota	0.27	5.735e-14	403	1.0	0.6053	0.7269
CF-AFU90044.1_46_relaxed	AF-A0A143ZS02-F1-model_v4	AF-A0A143ZS02-F1-model_v4 Deoxyuridine 5'-triphosphate nucleotidohydrolase	1780381	Eubacteriaceae bacterium CHKCI005	Bacteria	0.289	1.135e-08	314	1.0	0.5584	0.739
CF-AFU90048.1_46_relaxed	AF-A0A549TBS2-F1-model_v4	AF-A0A549TBS2-F1-model_v4 DEAD/DEAH box helicase	1387186	Rhizobium straminoryzae	Bacteria	0.119	8.858e-10	191	1.0	0.4496	0.3263
CF-AFU90060.1_46_relaxed	AF-A0A6J1CEQ6-F1-model_v4	AF-A0A6J1CEQ6-F1-model_v4 exonuclease V, chloroplastic isoform X1	3673	Momordica charantia	Eukaryota	0.15	3.335e-11	286	1.0	0.528	0.5503
CF-AFU90075.1_46_relaxed	AF-A0A371P2G1-F1-model_v4	AF-A0A371P2G1-F1-model_v4 Glycoside hydrolase family 16 protein	2292704	Aeromicrobium endophyticum	Bacteria	0.124	0.0003173	110	1.0	0.3909	0.4251
CF-AFU90094.1_46_relaxed	AF-R7V7L3-F1-model_v4	AF-R7V7L3-F1-model_v4 Uncharacterized protein	283909	Capitella teleta	Eukaryota	0.192	3.862e-26	589	1.0	0.5943	0.4573
CF-AFU90098.1_46_relaxed	AF-A0A177UJG6-F1-model_v4	AF-A0A177UJG6-F1-model_v4 Uncharacterized protein	117179	Tilletia walkeri	Eukaryota	0.212	1.241e-18	581	1.0	0.6629	0.6263
CF-AFU90110.1_46_relaxed	AF-A0A6P4YHE6-F1-model_v4	AF-A0A6P4YHE6-F1-model_v4 uncharacterized protein LOC109473285	7741	Branchiostoma belcheri	Eukaryota	0.157	1.924e-15	409	1.0	0.4576	0.4911
CF-AFU90124.1_46_relaxed	AF-A0A318ZDA8-F1-model_v4	AF-A0A318ZDA8-F1-model_v4 Zn(2)-C6 fungal-type domain-containing protein	1448310	Aspergillus neoniger CBS 115656	Eukaryota	0.12	0.0006266	122	1.0	0.4492	0.5119
CF-AFV26910.1_72_relaxed	AF-A0A3A8GEA2-F1-model_v4	AF-A0A3A8GEA2-F1-model_v4 Herpes_glycoH_C domain-containing protein	2316736	Corallococcus exercitus	Bacteria	0.889	1.331e-12	587	1.0	0.5688	0.915
CF-AFV50265.1_11893_relaxed	AF-W2IIQ5-F1-model_v4	AF-W2IIQ5-F1-model_v4 T5orf172 domain-containing protein	4792	Phytophthora parasitica	Eukaryota	0.148	0.000979	138	1.0	0.557	0.4568
CF-AFV50266.1_11893_relaxed	AF-S4PIG7-F1-model_v4	AF-S4PIG7-F1-model_v4 Uncharacterized protein	116150	Pararge aegeria	Eukaryota	0.36	1.284e-09	332	1.0	0.7633	0.8648
CF-AFV50295.1_11893_relaxed	AF-A0A832U6N9-F1-model_v4	AF-A0A832U6N9-F1-model_v4 Uncharacterized protein	2666341	Candidatus Methanofastidiosum sp.	Archaea	0.198	1.297e-12	288	1.0	0.6072	0.3869
CF-AFV50353.1_11893_relaxed	AF-A0A6J2UJ47-F1-model_v4	AF-A0A6J2UJ47-F1-model_v4 protein Diedel-like	7225	Scaptodrosophila lebanonensis	Eukaryota	0.309	1.377e-07	275	1.0	0.7431	0.6679
CF-AFV50354.1_11893_relaxed	AF-A0A6G0T126-F1-model_v4	AF-A0A6G0T126-F1-model_v4 Uncharacterized protein	307491	Aphis glycines	Eukaryota	0.219	7.212e-12	382	1.0	0.6457	0.6973
CF-AFV50362.1_11893_relaxed	AF-A0A2S2P650-F1-model_v4	AF-A0A2S2P650-F1-model_v4 Bro-N domain-containing protein	13262	Schizaphis graminum	Eukaryota	0.248	1.917e-07	250	1.0	0.6389	0.6068
CF-AFV50374.1_11893_relaxed	AF-A0A6C0CYL0-F1-model_v4	AF-A0A6C0CYL0-F1-model_v4 ATPase_AAA_core domain-containing protein	1070528	viral metagenome	Other	0.347	4.697e-27	975	1.0	0.7995	0.9274
CF-AFV50376.1_11893_relaxed	AF-X0UQI2-F1-model_v4	AF-X0UQI2-F1-model_v4 Uncharacterized protein	412755	marine sediment metagenome	Other	0.183	0.0002576	135	1.0	0.5593	0.4539
CF-AFV50391.1_11893_relaxed	AF-A0A6N2R468-F1-model_v4	AF-A0A6N2R468-F1-model_v4 Bro-N domain-containing protein	905011	uncultured Anaerotruncus sp.	Bacteria	0.311	1.084e-09	354	1.0	0.7869	0.5838
CF-AFV50419.1_11893_relaxed	AF-A0A3N9WEN4-F1-model_v4	AF-A0A3N9WEN4-F1-model_v4 Uncharacterized protein	46610	Geobacter sp.	Bacteria	0.31	1.385e-09	307	1.0	0.6294	0.6696
CF-AFV50420.1_11893_relaxed	AF-A0A6I8VQ54-F1-model_v4	AF-A0A6I8VQ54-F1-model_v4 protein Diedel-like	46245	Drosophila pseudoobscura pseudoobscura	Eukaryota	0.25	3.827e-08	257	1.0	0.6941	0.631
CF-AFV50425.1_11893_relaxed	AF-A0A2G4T388-F1-model_v4	AF-A0A2G4T388-F1-model_v4 Uncharacterized protein	1340429	Rhizopus microsporus ATCC 52813	Eukaryota	0.141	8.256e-08	216	1.0	0.4715	0.4616
CF-AFV50435.1_11893_relaxed	AF-A0A3Q3XJ15-F1-model_v4	AF-A0A3Q3XJ15-F1-model_v4 Uncharacterized protein	94237	Mola mola	Eukaryota	0.22	1.296e-05	194	1.0	0.5639	0.6448
CF-AFV53377.1_77_relaxed	AF-A0A6C0HLM3-F1-model_v4	AF-A0A6C0HLM3-F1-model_v4 XPGN domain-containing protein	1070528	viral metagenome	Other	0.136	4.183e-06	179	1.0	0.421	0.4945
CF-AFV53409.1_77_relaxed	AF-A0A126LB19-F1-model_v4	AF-A0A126LB19-F1-model_v4 Integral membrane protein	9606	Homo sapiens	Eukaryota	0.185	1.945e-09	506	1.0	0.6967	0.8483
CF-AFV53417.1_77_relaxed	AF-A0A3A8P1R4-F1-model_v4	AF-A0A3A8P1R4-F1-model_v4 Uncharacterized protein	2316722	Corallococcus aberystwythensis	Bacteria	0.558	1.857e-09	284	1.0	0.6031	0.6352
CF-AFV70644.1_12089_relaxed	AF-A0A4Q1QFU2-F1-model_v4	AF-A0A4Q1QFU2-F1-model_v4 Uncharacterized protein	67364	Streptomyces sioyaensis	Bacteria	0.306	8.956e-29	1147	1.0	0.8027	0.8691
CF-AFX59403.1_12437_relaxed	AF-A0A6C0L3G6-F1-model_v4	AF-A0A6C0L3G6-F1-model_v4 Helicase ATP-binding domain-containing protein	1070528	viral metagenome	Other	0.128	2.772e-17	424	1.0	0.4091	0.3921
CF-AFX59436.1_12437_relaxed	AF-A0A7S4BW07-F1-model_v4	AF-A0A7S4BW07-F1-model_v4 Hypothetical protein	13221	Chrysotila carterae	Eukaryota	0.187	1.492e-09	288	1.0	0.6281	0.723
CF-AFX59544.1_12437_relaxed	AF-A0A5B7H9X1-F1-model_v4	AF-A0A5B7H9X1-F1-model_v4 Uncharacterized protein	210409	Portunus trituberculatus	Eukaryota	0.407	4.74e-14	270	1.0	0.4055	0.2445
CF-AFX59568.1_12437_relaxed	AF-C9YSL6-F1-model_v4	AF-C9YSL6-F1-model_v4 Northern shrimp nuclease	6703	Pandalus borealis	Eukaryota	0.225	6.907e-19	522	1.0	0.5995	0.6616
CF-AFX59569.1_12437_relaxed	AF-A0A5B7HZU8-F1-model_v4	AF-A0A5B7HZU8-F1-model_v4 Uncharacterized protein	210409	Portunus trituberculatus	Eukaryota	0.342	1.443e-16	307	1.0	0.4905	0.2186
CF-AFX73393.1_6440_relaxed	AF-A0A431PQA6-F1-model_v4	AF-A0A431PQA6-F1-model_v4 Core protein VP7	100	Ancylobacter aquaticus	Bacteria	0.501	5.072e-44	1966	1.0	0.9199	0.9755
CF-AFX83343.1_110_relaxed	AF-A0A126LAX5-F1-model_v4	AF-A0A126LAX5-F1-model_v4 U25	9606	Homo sapiens	Eukaryota	0.128	8.863e-09	259	1.0	0.5694	0.5822
CF-AFX83348.1_110_relaxed	AF-A0A3P8RRL7-F1-model_v4	AF-A0A3P8RRL7-F1-model_v4 Uncharacterized protein	161767	Amphiprion percula	Eukaryota	0.238	1.652e-05	202	1.0	0.5392	0.7937
CF-AFX83371.1.1.1_110_relaxed	AF-A0A8B6CYG4-F1-model_v4	AF-A0A8B6CYG4-F1-model_v4 Uncharacterized protein	29158	Mytilus galloprovincialis	Eukaryota	0.208	0.0006079	164	1.0	0.5851	0.7111
CF-AFX83371.1_110_relaxed	AF-A0A6J8AK18-F1-model_v4	AF-A0A6J8AK18-F1-model_v4 OTU domain-containing protein	42192	Mytilus coruscus	Eukaryota	0.121	0.0002246	107	1.0	0.3828	0.2103
CF-AFX83373.1_110_relaxed	AF-A0A126LAX1-F1-model_v4	AF-A0A126LAX1-F1-model_v4 U33	9606	Homo sapiens	Eukaryota	0.369	5.355e-34	934	1.0	0.6785	0.4561
CF-AFX83386.1_110_relaxed	AF-A0A126LAZ6-F1-model_v4	AF-A0A126LAZ6-F1-model_v4 U45	9606	Homo sapiens	Eukaryota	0.221	3.157e-21	724	1.0	0.688	0.646
CF-AFX83411.1_110_relaxed	AF-A0A6A3BMD1-F1-model_v4	AF-A0A6A3BMD1-F1-model_v4 Mitogen-activated protein kinase kinase kinase YODA	106335	Hibiscus syriacus	Eukaryota	0.171	1.466e-06	123	1.0	0.2981	0.2914
CF-AFX83450.1_110_relaxed	AF-A0A7E6CTM7-F1-model_v4	AF-A0A7E6CTM7-F1-model_v4 patr class I histocompatibility antigen, A-2 alpha chain-like	89673	Phyllostomus discolor	Eukaryota	0.121	1.661e-06	140	1.0	0.3928	0.3314
CF-AFX83458.1_110_relaxed	AF-A0A4D6YKC0-F1-model_v4	AF-A0A4D6YKC0-F1-model_v4 Chemokine XCL1	69081	Maxomys surifer	Eukaryota	0.632	4.932e-12	357	1.0	0.8206	0.5598
CF-AFX83464.1_110_relaxed	AF-A0A6G1QN07-F1-model_v4	AF-A0A6G1QN07-F1-model_v4 V-set domain containing T-cell activation inhibitor 1 B7-like protein 4	215402	Channa argus	Eukaryota	0.105	1.021e-06	151	1.0	0.4102	0.3436
CF-AFX83471.1_110_relaxed	AF-A0A7M7NL18-F1-model_v4	AF-A0A7M7NL18-F1-model_v4 TIR domain-containing protein	7668	Strongylocentrotus purpuratus	Eukaryota	0.134	0.0003872	122	1.0	0.4218	0.4491
CF-AGA16215.1_12381_relaxed	AF-A0A151Z9D0-F1-model_v4	AF-A0A151Z9D0-F1-model_v4 Fusolin	361077	Tieghemostelium lacteum	Eukaryota	0.346	1.277e-24	929	1.0	0.8139	0.8935
CF-AGA16252.1_12381_relaxed	AF-A0A431PQE4-F1-model_v4	AF-A0A431PQE4-F1-model_v4 Uncharacterized protein	100	Ancylobacter aquaticus	Bacteria	0.408	6.604e-23	580	1.0	0.7236	0.3496
CF-AGA16256.1_12381_relaxed	AF-A0A285DHE7-F1-model_v4	AF-A0A285DHE7-F1-model_v4 Uncharacterized protein	1919	Streptomyces microflavus	Bacteria	0.128	2.833e-05	200	1.0	0.4897	0.5966
CF-AGA16297.1_12381_relaxed	AF-A0A6J2JVY3-F1-model_v4	AF-A0A6J2JVY3-F1-model_v4 mucin-5AC-like	7092	Bombyx mandarina	Eukaryota	0.276	0.0003612	134	1.0	0.6252	0.4861
CF-AGC03171.1_4468_relaxed	AF-Q04190-F1-model_v4	AF-Q04190-F1-model_v4 Small T antigen	10090	Mus musculus	Eukaryota	0.251	1.508e-10	491	1.0	0.748	0.7945
CF-AGC52807.1.1.4_7112_relaxed	AF-A0A821A285-F1-model_v4	AF-A0A821A285-F1-model_v4 Hypothetical protein	392032	Rotaria socialis	Eukaryota	0.241	2.948e-07	277	1.0	0.6659	0.7899
CF-AGC52836.1.1.4_7133_relaxed	AF-A0A146LBT7-F1-model_v4	AF-A0A146LBT7-F1-model_v4 ATP-dependent RNA helicase DHX29	30085	Lygus hesperus	Eukaryota	0.213	2.405e-07	250	1.0	0.6572	0.7405
CF-AGC84158.1_5157_relaxed	AF-A0A6P4YCJ1-F1-model_v4	AF-A0A6P4YCJ1-F1-model_v4 ATP-dependent helicase Rep	7741	Branchiostoma belcheri	Eukaryota	0.379	2.134e-18	641	1.0	0.8261	0.8661
CF-AGE09983.1_111_relaxed	AF-A0A5C6MHL6-F1-model_v4	AF-A0A5C6MHL6-F1-model_v4 Uncharacterized protein	433684	Takifugu flavidus	Eukaryota	0.161	2.321e-08	256	1.0	0.6062	0.6319
CF-AGE09988.1_111_relaxed	AF-A0A670YK86-F1-model_v4	AF-A0A670YK86-F1-model_v4 G protein-coupled receptor class C group 5 member B	8673	Pseudonaja textilis	Eukaryota	0.171	1.779e-08	336	1.0	0.6387	0.5813
CF-AGE09989.1_111_relaxed	AF-A0A7K6ZZP5-F1-model_v4	AF-A0A7K6ZZP5-F1-model_v4 GCNT1 acetylglucosaminyltransferase	2585814	Nothoprocta pentlandii	Eukaryota	0.598	1.6690000000000002e-63	2493	1.0	0.9252	0.9018
CF-AGE10022.1_111_relaxed	AF-A0A126LAU2-F1-model_v4	AF-A0A126LAU2-F1-model_v4 U4	9606	Homo sapiens	Eukaryota	0.183	2.132e-11	436	1.0	0.5424	0.6237
CF-AGE10087.1_111_relaxed	AF-A0A3Q7RJH9-F1-model_v4	AF-A0A3Q7RJH9-F1-model_v4 OX-2 membrane glycoprotein isoform X5	9627	Vulpes vulpes	Eukaryota	0.283	4.231e-08	244	1.0	0.6778	0.5394
CF-AGE11494.1_115_relaxed	AF-A0A2Y9E1P8-F1-model_v4	AF-A0A2Y9E1P8-F1-model_v4 C-C motif chemokine	127582	Trichechus manatus latirostris	Eukaryota	0.356	1.712e-08	280	1.0	0.8049	0.6609
CF-AGE11507.1_115_relaxed	AF-A0A126LAX5-F1-model_v4	AF-A0A126LAX5-F1-model_v4 U25	9606	Homo sapiens	Eukaryota	0.21	1.42e-05	230	1.0	0.6759	0.8705
CF-AGE11509.1_115_relaxed	AF-A0A126LAV3-F1-model_v4	AF-A0A126LAV3-F1-model_v4 U10	9606	Homo sapiens	Eukaryota	0.238	1.072e-26	950	1.0	0.6268	0.7904
CF-AGE11515.1_115_relaxed	AF-A0A126LAW1-F1-model_v4	AF-A0A126LAW1-F1-model_v4 U19	9606	Homo sapiens	Eukaryota	0.166	2.812e-09	227	1.0	0.5651	0.4213
CF-AGE11576.1_115_relaxed	AF-A0A5N5WKN1-F1-model_v4	AF-A0A5N5WKN1-F1-model_v4 WD40-repeat-containing domain protein	41062	Aspergillus leporis	Eukaryota	0.103	0.0007774	57	0.692	0.4503	0.09121
CF-AGE89883.1_12377_relaxed	AF-A0A482T4Z2-F1-model_v4	AF-A0A482T4Z2-F1-model_v4 Ubiquitin	1906665	archaeon	Archaea	0.68	3.075e-12	473	1.0	0.8459	0.7629
CF-AGE89890.1_12377_relaxed	AF-S4NTV3-F1-model_v4	AF-S4NTV3-F1-model_v4 DnaJ subfamily C member 17-like protein	116150	Pararge aegeria	Eukaryota	0.27	2.041e-17	417	1.0	0.8198	0.3368
CF-AGE89909.1_12377_relaxed	AF-A0A3B4FV72-F1-model_v4	AF-A0A3B4FV72-F1-model_v4 Chitinase	303518	Pundamilia nyererei	Eukaryota	0.243	0.0003715	149	1.0	0.6779	0.5662
CF-AGH06056.1.3_10927_relaxed	AF-A0A2D4GCA0-F1-model_v4	AF-A0A2D4GCA0-F1-model_v4 Rhv domain-containing protein	54390	Micrurus corallinus	Eukaryota	0.32	5.782e-12	441	1.0	0.7443	0.7659
CF-AGH06056.1.4_10927_relaxed	AF-A0A6P9D468-F1-model_v4	AF-A0A6P9D468-F1-model_v4 GTPase IMAP family member 8-like	94885	Pantherophis guttatus	Eukaryota	0.18	2.75e-07	226	1.0	0.5967	0.6011
CF-AGH10169.1_11541_relaxed	AF-Q90138-F1-model_v4	AF-Q90138-F1-model_v4 X protein	9995	Marmota monax	Eukaryota	0.398	0.0006716	126	1.0	0.5251	0.4871
CF-AGK27146.1_12276_relaxed	AF-A0A669DPZ7-F1-model_v4	AF-A0A669DPZ7-F1-model_v4 Uncharacterized protein	8128	Oreochromis niloticus	Eukaryota	0.155	0.0001175	131	1.0	0.5028	0.4281
CF-AGK27175.1_12277_relaxed	AF-A0A4Q0MJC4-F1-model_v4	AF-A0A4Q0MJC4-F1-model_v4 Uncharacterized protein	2497683	Desulfovibrio sp. DS-1	Bacteria	0.415	5.4699999999999996e-24	945	1.0	0.8564	0.9775
CF-AGL34707.1_12103_relaxed	AF-A0A7K9GUT8-F1-model_v4	AF-A0A7K9GUT8-F1-model_v4 OBSCN protein	96539	Loxia leucoptera	Eukaryota	0.107	0.0006846	50	0.473	0.3801	0.09336
CF-AGO14358.1_12729_relaxed	AF-S6CVS2-F1-model_v4	AF-S6CVS2-F1-model_v4 Uncharacterized protein	51543	Cotesia congregata	Eukaryota	0.731	4.144e-15	591	1.0	0.9628	0.9778
CF-AGO14359.1_12729_relaxed	AF-S6D4S3-F1-model_v4	AF-S6D4S3-F1-model_v4 Uncharacterized protein	51543	Cotesia congregata	Eukaryota	0.637	7.381e-15	472	1.0	0.7287	0.6764
CF-AGO14360.1_12729_relaxed	AF-S6CVQ0-F1-model_v4	AF-S6CVQ0-F1-model_v4 Uncharacterized protein	51543	Cotesia congregata	Eukaryota	0.596	0.0005461	148	1.0	0.8811	0.6408
CF-AGO14361.1_12729_relaxed	AF-B7S941-F1-model_v4	AF-B7S941-F1-model_v4 Uncharacterized protein	92994	Glyptapanteles indiensis	Eukaryota	0.64	1.912e-13	515	1.0	0.8628	0.9046
CF-AGO14368.1_12729_relaxed	AF-S6CVQ6-F1-model_v4	AF-S6CVQ6-F1-model_v4 Uncharacterized protein	51543	Cotesia congregata	Eukaryota	0.593	2.656e-06	180	1.0	0.7057	0.5434
CF-AGO14369.1_12729_relaxed	AF-S6CWK6-F1-model_v4	AF-S6CWK6-F1-model_v4 Uncharacterized protein	51543	Cotesia congregata	Eukaryota	0.704	1.861e-13	523	1.0	0.8685	0.9292
CF-AGO14370.1_12729_relaxed	AF-S6CWK4-F1-model_v4	AF-S6CWK4-F1-model_v4 Uncharacterized protein	51543	Cotesia congregata	Eukaryota	0.82	4.87e-18	575	1.0	0.8157	0.6716
CF-AGO14371.1_12729_relaxed	AF-S6D9K9-F1-model_v4	AF-S6D9K9-F1-model_v4 Uncharacterized protein	51543	Cotesia congregata	Eukaryota	0.788	5.008e-21	711	1.0	0.8074	0.8508
CF-AGO14377.1_12729_relaxed	AF-S6CVS7-F1-model_v4	AF-S6CVS7-F1-model_v4 Viral_cys_rich domain-containing protein	51543	Cotesia congregata	Eukaryota	0.554	2.243e-14	477	1.0	0.8715	0.7579
CF-AGO14378.1_12729_relaxed	AF-S6D9K7-F1-model_v4	AF-S6D9K7-F1-model_v4 Uncharacterized protein	51543	Cotesia congregata	Eukaryota	0.808	3.144e-14	597	1.0	0.8972	0.9335
CF-AGO14381.1_12729_relaxed	AF-S6D2Y4-F1-model_v4	AF-S6D2Y4-F1-model_v4 Uncharacterized protein	51543	Cotesia congregata	Eukaryota	0.847	4.122e-23	728	1.0	0.7769	0.7807
CF-AGO14384.1_12729_relaxed	AF-S6D9K5-F1-model_v4	AF-S6D9K5-F1-model_v4 Uncharacterized protein	51543	Cotesia congregata	Eukaryota	0.829	6.444e-19	748	1.0	0.9261	0.8755
CF-AGO14387.1_12729_relaxed	AF-B7S955-F1-model_v4	AF-B7S955-F1-model_v4 Uncharacterized protein	92994	Glyptapanteles indiensis	Eukaryota	0.62	5.097e-14	495	1.0	0.7961	0.8375
CF-AGO14395.1_12729_relaxed	AF-B7S949-F1-model_v4	AF-B7S949-F1-model_v4 Uncharacterized protein	92994	Glyptapanteles indiensis	Eukaryota	0.484	3.122e-10	258	1.0	0.8832	0.4338
CF-AGO14396.1_12729_relaxed	AF-S6D4S5-F1-model_v4	AF-S6D4S5-F1-model_v4 Uncharacterized protein	51543	Cotesia congregata	Eukaryota	0.837	8.2e-19	648	1.0	0.8695	0.8044
CF-AGO14399.1_12729_relaxed	AF-B7S923-F1-model_v4	AF-B7S923-F1-model_v4 Uncharacterized protein	92994	Glyptapanteles indiensis	Eukaryota	0.761	3.479e-16	532	1.0	0.7938	0.7777
CF-AGO14400.1_12729_relaxed	AF-S6D9K2-F1-model_v4	AF-S6D9K2-F1-model_v4 Uncharacterized protein	51543	Cotesia congregata	Eukaryota	0.594	3.898e-22	1098	1.0	0.9319	0.9811
CF-AGO14401.1_12729_relaxed	AF-S6CWH4-F1-model_v4	AF-S6CWH4-F1-model_v4 Hypothetical C-type lectin CcV3	51543	Cotesia congregata	Eukaryota	0.817	1.179e-26	993	1.0	0.9272	0.8442
CF-AGO14460.1_12729_relaxed	AF-S6D2X4-F1-model_v4	AF-S6D2X4-F1-model_v4 Uncharacterized protein	51543	Cotesia congregata	Eukaryota	0.925	2.42e-16	596	1.0	0.7886	0.8883
CF-AGO14477.1_12729_relaxed	AF-A0JCW0-F1-model_v4	AF-A0JCW0-F1-model_v4 Uncharacterized protein	92994	Glyptapanteles indiensis	Eukaryota	0.423	2.234e-08	241	1.0	0.6285	0.4965
CF-AGO14480.1_12729_relaxed	AF-S6CVS5-F1-model_v4	AF-S6CVS5-F1-model_v4 Uncharacterized protein	51543	Cotesia congregata	Eukaryota	0.789	2.411e-22	799	1.0	0.6689	0.6549
CF-AGO14483.1_12729_relaxed	AF-S6D4R4-F1-model_v4	AF-S6D4R4-F1-model_v4 Uncharacterized protein	51543	Cotesia congregata	Eukaryota	0.524	2.412e-08	126	1.0	0.6309	0.1892
CF-AGO14487.1_12729_relaxed	AF-S6D9J5-F1-model_v4	AF-S6D9J5-F1-model_v4 Uncharacterized protein	51543	Cotesia congregata	Eukaryota	0.445	3.826e-07	180	1.0	0.5771	0.3849
CF-AGO14489.1_12729_relaxed	AF-S6D9J4-F1-model_v4	AF-S6D9J4-F1-model_v4 Uncharacterized protein	51543	Cotesia congregata	Eukaryota	0.609	3.839e-26	1092	1.0	0.8426	0.8003
CF-AGO14496.1_12729_relaxed	AF-S6D4P8-F1-model_v4	AF-S6D4P8-F1-model_v4 Uncharacterized protein	51543	Cotesia congregata	Eukaryota	0.666	1.097e-12	359	1.0	0.7863	0.4714
CF-AGO59796.1.1.2_10935_relaxed	AF-A0A1B6GPW3-F1-model_v4	AF-A0A1B6GPW3-F1-model_v4 Rhv domain-containing protein	1464854	Cuerna arida	Eukaryota	0.209	6.383e-07	293	1.0	0.7168	0.8099
CF-AGQ20350.1_12393_relaxed	AF-A0A0L7KY38-F1-model_v4	AF-A0A0L7KY38-F1-model_v4 Putative methyl-CpG binding domain protein 4-like protein	104452	Operophtera brumata	Eukaryota	0.26	2.961e-10	398	1.0	0.7085	0.6199
CF-AGQ20359.1_12393_relaxed	AF-A0A5E4R4Z0-F1-model_v4	AF-A0A5E4R4Z0-F1-model_v4 RING-type domain-containing protein	189913	Leptidea sinapis	Eukaryota	0.24	2.78e-15	308	1.0	0.6621	0.256
CF-AGR56781.1_12352_relaxed	AF-A0A6B1E9I9-F1-model_v4	AF-A0A6B1E9I9-F1-model_v4 CoA pyrophosphatase	2024894	Acidimicrobiaceae bacterium	Bacteria	0.154	0.0002176	103	1.0	0.3796	0.3589
CF-AGR56801.1_12352_relaxed	AF-A0A4Y2G4D2-F1-model_v4	AF-A0A4Y2G4D2-F1-model_v4 KilA-N domain-containing protein 006L	182803	Araneus ventricosus	Eukaryota	0.216	3.155e-07	217	1.0	0.6345	0.5223
CF-AGR56831.1_12352_relaxed	AF-A0A2U1P5M8-F1-model_v4	AF-A0A2U1P5M8-F1-model_v4 RING-type E3 ubiquitin transferase	35608	Artemisia annua	Eukaryota	0.24	0.0002693	120	1.0	0.5607	0.3703
CF-AGR56849.1_12352_relaxed	AF-A0A0J7KE04-F1-model_v4	AF-A0A0J7KE04-F1-model_v4 Uncharacterized protein	67767	Lasius niger	Eukaryota	0.171	0.0004151	125	1.0	0.6174	0.4111
CF-AGR56877.1_12352_relaxed	AF-A0A357NPQ5-F1-model_v4	AF-A0A357NPQ5-F1-model_v4 Uncharacterized protein	69392	Stenotrophomonas sp.	Bacteria	0.094	8.186e-05	110	1.0	0.3532	0.3139
CF-AGS94415.1_9290_relaxed	AF-A0A3M0J8U6-F1-model_v4	AF-A0A3M0J8U6-F1-model_v4 Fatty acid hydroxylase domain-containing protein	333673	Hirundo rustica rustica	Eukaryota	0.118	0.0001358	84	0.991	0.4751	0.195
CF-AGT21332.1.12_10154_relaxed	AF-A0A081A2X6-F1-model_v4	AF-A0A081A2X6-F1-model_v4 Uncharacterized protein	1317066	Phytophthora parasitica P1976	Eukaryota	0.146	1.749e-25	621	1.0	0.5277	0.5939
CF-AGT21332.1.3_10154_relaxed	AF-A0A3Q0DBA6-F1-model_v4	AF-A0A3Q0DBA6-F1-model_v4 SUMO-specific isopeptidase USPL1 isoform X1	10036	Mesocricetus auratus	Eukaryota	0.127	0.000103	107	1.0	0.4044	0.2615
CF-AGT99204.1_123_relaxed	AF-A0A126LAU1-F1-model_v4	AF-A0A126LAU1-F1-model_v4 U3	9606	Homo sapiens	Eukaryota	0.216	6.685e-07	223	1.0	0.61	0.6666
CF-AGT99212.1_123_relaxed	AF-A0A126LAV9-F1-model_v4	AF-A0A126LAV9-F1-model_v4 U14	9606	Homo sapiens	Eukaryota	0.235	3.231e-14	703	1.0	0.7188	0.8814
CF-AGT99213.1_123_relaxed	AF-A0A126LAW4-F1-model_v4	AF-A0A126LAW4-F1-model_v4 U15	9606	Homo sapiens	Eukaryota	0.315	5.789e-05	257	1.0	0.8099	0.9086
CF-AGT99237.1_123_relaxed	AF-A0A126LAY1-F1-model_v4	AF-A0A126LAY1-F1-model_v4 Helicase/primase complex protein	9606	Homo sapiens	Eukaryota	0.454	1.2099999999999999e-95	4313	1.0	0.9001	0.8595
CF-AGT99242.1_123_relaxed	AF-A0A126LAZ3-F1-model_v4	AF-A0A126LAZ3-F1-model_v4 U50	9606	Homo sapiens	Eukaryota	0.428	4.296e-38	1692	1.0	0.8091	0.8907
CF-AGT99244.1_123_relaxed	AF-A0A126LAZ5-F1-model_v4	AF-A0A126LAZ5-F1-model_v4 U52	9606	Homo sapiens	Eukaryota	0.366	6.971e-19	927	1.0	0.8417	0.9369
CF-AGT99251.1_123_relaxed	AF-A0A126LB02-F1-model_v4	AF-A0A126LB02-F1-model_v4 U59	9606	Homo sapiens	Eukaryota	0.289	7.316e-28	1151	1.0	0.7693	0.9021
CF-AGT99258.1_123_relaxed	AF-A0A703LUC1-F1-model_v4	AF-A0A703LUC1-F1-model_v4 DNA_pack_N domain-containing protein	28901	Salmonella enterica	Bacteria	0.473	1.877e-28	975	1.0	0.7737	0.7876
CF-AGT99267.1_123_relaxed	AF-A0A126LB27-F1-model_v4	AF-A0A126LB27-F1-model_v4 U75	9606	Homo sapiens	Eukaryota	0.3	5.433e-15	610	1.0	0.7939	0.9066
CF-AGT99270.1_123_relaxed	AF-A0A126LB12-F1-model_v4	AF-A0A126LB12-F1-model_v4 Putative replication protein	9606	Homo sapiens	Eukaryota	0.258	1.272e-15	590	1.0	0.869	0.5979
CF-AGT99279.1_123_relaxed	AF-A0A126LB22-F1-model_v4	AF-A0A126LB22-F1-model_v4 U95	9606	Homo sapiens	Eukaryota	0.195	1.307e-19	395	1.0	0.5689	0.3105
CF-AGU62949.1_4799_relaxed	AF-A0A2W5N1Y8-F1-model_v4	AF-A0A2W5N1Y8-F1-model_v4 Uncharacterized protein	43769	Corynebacterium propinquum	Bacteria	0.357	2.422e-15	585	1.0	0.8312	0.9482
CF-AGU67647.1_6327_relaxed	AF-F8P612-F1-model_v4	AF-F8P612-F1-model_v4 Uncharacterized protein	578457	Serpula lacrymans var. lacrymans S7.9	Eukaryota	0.307	1.1900000000000002e-28	689	1.0	0.6568	0.5125
CF-AGU69450.1_8809_relaxed	AF-A0A5J5C4L1-F1-model_v4	AF-A0A5J5C4L1-F1-model_v4 Uncharacterized protein	561372	Nyssa sinensis	Eukaryota	0.11	0.0002693	155	1.0	0.4633	0.4313
CF-AGU69456.1_8809_relaxed	AF-A0A7N4PDG6-F1-model_v4	AF-A0A7N4PDG6-F1-model_v4 Tax1 binding protein 1	9305	Sarcophilus harrisii	Eukaryota	0.116	0.0003544	67	0.9	0.6694	0.1093
CF-AGV08598.1.1.3_10976_relaxed	AF-A0A2D4GRF3-F1-model_v4	AF-A0A2D4GRF3-F1-model_v4 Uncharacterized protein	54390	Micrurus corallinus	Eukaryota	0.642	5.362e-09	378	1.0	0.8998	0.9593
CF-AGV20559.1_11913_relaxed	AF-A0A6C0JMJ2-F1-model_v4	AF-A0A6C0JMJ2-F1-model_v4 RNase III domain-containing protein	1070528	viral metagenome	Other	0.366	1.706e-17	729	1.0	0.7707	0.7568
CF-AGV20590.1_11913_relaxed	AF-A0A6I9KB73-F1-model_v4	AF-A0A6I9KB73-F1-model_v4 3 beta-hydroxysteroid dehydrogenase type 7	185453	Chrysochloris asiatica	Eukaryota	0.362	8.199e-05	204	1.0	0.7425	0.8648
CF-AGV20591.1_11913_relaxed	AF-A0A1A8UH76-F1-model_v4	AF-A0A1A8UH76-F1-model_v4 Hydroxy-delta-5-steroid dehydrogenase, 3 beta-and steroid delta-isomerase	105023	Nothobranchius furzeri	Eukaryota	0.489	6.747e-30	1076	1.0	0.9114	0.9382
CF-AGV20614.1_11913_relaxed	AF-F1Q7S4-F1-model_v4	AF-F1Q7S4-F1-model_v4 Protein O-glucosyltransferase 2	7955	Danio rerio	Eukaryota	0.162	7.824e-16	426	1.0	0.5605	0.5218
CF-AGX00961.1_10485_relaxed	AF-A0A0V1KKV2-F1-model_v4	AF-A0A0V1KKV2-F1-model_v4 Capsid protein VP2	6335	Trichinella nativa	Eukaryota	0.588	7.377999999999999e-59	1822	1.0	0.6734	0.7442
CF-AGX27801.1_10186_relaxed	AF-A0A1B6M2J9-F1-model_v4	AF-A0A1B6M2J9-F1-model_v4 Uncharacterized protein	36148	Graphocephala atropunctata	Eukaryota	0.28	0.000344	190	1.0	0.7301	0.7918
CF-AGX27802.1_10186_relaxed	AF-A0A3B4YQ44-F1-model_v4	AF-A0A3B4YQ44-F1-model_v4 Staufen double-stranded RNA binding protein 1	1841481	Seriola lalandi dorsalis	Eukaryota	0.219	0.0001502	209	1.0	0.8015	0.7699
CF-AGX27803.1_10186_relaxed	AF-A0A524BLP3-F1-model_v4	AF-A0A524BLP3-F1-model_v4 RNA 2',3'-cyclic phosphodiesterase	1962179	Actinomycetales bacterium mxb001	Bacteria	0.142	3.258e-06	208	1.0	0.5173	0.5948
CF-AGX32063.1_9465_relaxed	AF-A0A2L2YLJ9-F1-model_v4	AF-A0A2L2YLJ9-F1-model_v4 Envelope glycoprotein	114398	Parasteatoda tepidariorum	Eukaryota	0.127	1.2e-19	399	1.0	0.4734	0.3359
CF-AGX93323.1_12120_relaxed	AF-B4LTA8-F1-model_v4	AF-B4LTA8-F1-model_v4 Ig-like domain-containing protein	7244	Drosophila virilis	Eukaryota	0.095	0.0007876	54	0.601	0.3986	0.1037
CF-AGX93335.1_12121_relaxed	AF-A0A4Q0M9U8-F1-model_v4	AF-A0A4Q0M9U8-F1-model_v4 Uncharacterized protein	2497683	Desulfovibrio sp. DS-1	Bacteria	0.658	3.947e-17	656	1.0	0.6693	0.6333
CF-AGX93360.1_12121_relaxed	AF-A0A674J0G5-F1-model_v4	AF-A0A674J0G5-F1-model_v4 C-type lectin domain-containing protein	2587831	Terrapene carolina triunguis	Eukaryota	0.366	3.922e-15	622	1.0	0.8676	0.9408
CF-AGY14295.1_8939_relaxed	AF-A0A0C9PK31-F1-model_v4	AF-A0A0C9PK31-F1-model_v4 RpoB_5 protein	64838	Fopius arisanus	Eukaryota	0.127	0.0002892	112	1.0	0.4766	0.3752
CF-AGY30685.1_162_relaxed	AF-A0A126LAY6-F1-model_v4	AF-A0A126LAY6-F1-model_v4 Major DNA binding protein	9606	Homo sapiens	Eukaryota	0.222	1.609e-67	2827	1.0	0.7194	0.8258
CF-AGY30708.1_162_relaxed	AF-A0A2D5MSQ8-F1-model_v4	AF-A0A2D5MSQ8-F1-model_v4 Uncharacterized protein	2026801	Verrucomicrobiales bacterium	Bacteria	0.099	3.837e-10	226	1.0	0.3037	0.3659
CF-AGY30740.1_162_relaxed	AF-Q6DE53-F1-model_v4	AF-Q6DE53-F1-model_v4 Icsbp1-prov protein	8355	Xenopus laevis	Eukaryota	0.181	5.941e-21	414	1.0	0.5772	0.3642
CF-AGY34643.1_6430_relaxed	AF-A0A431PQV6-F1-model_v4	AF-A0A431PQV6-F1-model_v4 Uncharacterized protein	100	Ancylobacter aquaticus	Bacteria	0.164	2.356e-18	688	1.0	0.5005	0.8269
CF-AGZ63355.1.1.6_10906_relaxed	AF-A0A1B6FCM9-F1-model_v4	AF-A0A1B6FCM9-F1-model_v4 SF3 helicase domain-containing protein	1464854	Cuerna arida	Eukaryota	0.157	4.976e-11	301	1.0	0.5302	0.5095
CF-AHA93357.1_58_relaxed	AF-A0A126LAY7-F1-model_v4	AF-A0A126LAY7-F1-model_v4 U40	9606	Homo sapiens	Eukaryota	0.25	6.363e-37	1486	1.0	0.7163	0.7439
CF-AHA93369.1_58_relaxed	AF-H2LPL0-F1-model_v4	AF-H2LPL0-F1-model_v4 Flap endonuclease 1	8090	Oryzias latipes	Eukaryota	0.171	1.15e-10	311	1.0	0.4885	0.5419
CF-AHA93383.1_58_relaxed	AF-A0A674J1H0-F1-model_v4	AF-A0A674J1H0-F1-model_v4 Uncharacterized protein	2587831	Terrapene carolina triunguis	Eukaryota	0.454	5.997e-42	1083	1.0	0.7691	0.5017
CF-AHA93384.1_58_relaxed	AF-A0A674J6H0-F1-model_v4	AF-A0A674J6H0-F1-model_v4 Uncharacterized protein	2587831	Terrapene carolina triunguis	Eukaryota	0.445	2.429e-12	506	1.0	0.812	0.7905
CF-AHB34056.1_9935_relaxed	AF-A0A2S3ZR47-F1-model_v4	AF-A0A2S3ZR47-F1-model_v4 Uncharacterized protein	1664	Arthrobacter glacialis	Bacteria	0.165	9.667e-26	780	1.0	0.6162	0.6099
CF-AHB63492.1_10206_relaxed	AF-A0A183I0M7-F1-model_v4	AF-A0A183I0M7-F1-model_v4 Uridine kinase	387005	Onchocerca flexuosa	Eukaryota	0.316	4.115e-22	831	1.0	0.8526	0.9611
CF-AHC02774.1_114_relaxed	AF-A0A5K1UI43-F1-model_v4	AF-A0A5K1UI43-F1-model_v4 Uncharacterized protein	5759	Entamoeba histolytica	Eukaryota	0.095	0.0001543	58	0.72	0.2415	0.1432
CF-AHC02776.1_114_relaxed	AF-A0A7M7N7W2-F1-model_v4	AF-A0A7M7N7W2-F1-model_v4 dNK domain-containing protein	7668	Strongylocentrotus purpuratus	Eukaryota	0.16	1.631e-11	363	1.0	0.5965	0.6129
CF-AHC02809.1_114_relaxed	AF-A0A3P8TNB4-F1-model_v4	AF-A0A3P8TNB4-F1-model_v4 Uncharacterized protein	161767	Amphiprion percula	Eukaryota	0.175	7.518e-09	301	1.0	0.757	0.5938
CF-AHC02810.1_114_relaxed	AF-A0A5F4W6J2-F1-model_v4	AF-A0A5F4W6J2-F1-model_v4 IG domain-containing protein	9483	Callithrix jacchus	Eukaryota	0.178	2.638e-08	246	1.0	0.6464	0.5742
CF-AHC02874.1_114_relaxed	AF-A0A3Q7SU38-F1-model_v4	AF-A0A3Q7SU38-F1-model_v4 OX-2 membrane glycoprotein isoform X6	9627	Vulpes vulpes	Eukaryota	0.193	4.492e-06	217	1.0	0.6421	0.5496
CF-AHD24432.1_8642_relaxed	AF-A0A7R8Z1A0-F1-model_v4	AF-A0A7R8Z1A0-F1-model_v4 Hypothetical protein	343691	Hermetia illucens	Eukaryota	0.187	5.238e-18	705	1.0	0.5888	0.8004
CF-AHD25522.1_12336_relaxed	AF-A0A835GH54-F1-model_v4	AF-A0A835GH54-F1-model_v4 Uncharacterized protein	7107	Spodoptera exigua	Eukaryota	0.286	5.255e-11	396	1.0	0.7455	0.8189
CF-AHH82627.1_12333_relaxed	AF-A3IQK2-F1-model_v4	AF-A3IQK2-F1-model_v4 Uncharacterized protein	391612	Crocosphaera chwakensis CCY0110	Bacteria	0.263	0.0001735	174	1.0	0.6909	0.6299
CF-AHH82642.1_12333_relaxed	AF-A0A3R7MH79-F1-model_v4	AF-A0A3R7MH79-F1-model_v4 Peritrophin	6689	Penaeus vannamei	Eukaryota	0.243	3.426e-05	227	1.0	0.8122	0.7146
CF-AHH82673.1_12333_relaxed	AF-A0A447NI77-F1-model_v4	AF-A0A447NI77-F1-model_v4 UPF0213 protein YhbQ	1160765	Salmonella enterica subsp. enterica serovar Sanjuan	Bacteria	0.349	3.549e-09	331	1.0	0.757	0.785
CF-AHI10997.1_9712_relaxed	AF-A0A6G0TN28-F1-model_v4	AF-A0A6G0TN28-F1-model_v4 Uncharacterized protein	307491	Aphis glycines	Eukaryota	0.21	6.695e-11	521	1.0	0.7329	0.789
CF-AHJ14787.1_6499_relaxed	AF-W8AAI3-F1-model_v4	AF-W8AAI3-F1-model_v4 Uncharacterized protein	7213	Ceratitis capitata	Eukaryota	0.109	3.282e-10	174	1.0	0.347	0.2926
CF-AHJ14790.1_6499_relaxed	AF-A0A7V9UTG5-F1-model_v4	AF-A0A7V9UTG5-F1-model_v4 Uncharacterized protein	2283092	Pyrinomonadaceae bacterium	Bacteria	0.17	0.0001776	107	1.0	0.3744	0.3437
CF-AHJ14798.1_6493_relaxed	AF-A0A1E1WTR1-F1-model_v4	AF-A0A1E1WTR1-F1-model_v4 Uncharacterized protein	13191	Pectinophora gossypiella	Eukaryota	0.173	5.463e-11	370	1.0	0.586	0.7403
CF-AHL26149.1_10711_relaxed	AF-A0A0V1GMQ2-F1-model_v4	AF-A0A0V1GMQ2-F1-model_v4 Uncharacterized protein	268475	Trichinella zimbabwensis	Eukaryota	0.342	1.809e-22	730	1.0	0.7317	0.6597
CF-AHL67506.1_11939_relaxed	AF-A0A6C0EKF9-F1-model_v4	AF-A0A6C0EKF9-F1-model_v4 Uncharacterized protein	1070528	viral metagenome	Other	0.245	4.53e-09	186	1.0	0.5139	0.3663
CF-AHL67515.1_11939_relaxed	AF-A0A1F4XV23-F1-model_v4	AF-A0A1F4XV23-F1-model_v4 AAA_23 domain-containing protein	1802785	candidate division Zixibacteria bacterium RBG_16_48_11	Bacteria	0.139	4.953e-16	230	1.0	0.4815	0.1656
CF-AHL67517.1_11939_relaxed	AF-A0A2N5Z601-F1-model_v4	AF-A0A2N5Z601-F1-model_v4 Uncharacterized protein	2053303	Marinilabiliales bacterium	Bacteria	0.134	3.307e-12	220	1.0	0.3406	0.3285
CF-AHL67518.1_11939_relaxed	AF-A0A6C0DFJ3-F1-model_v4	AF-A0A6C0DFJ3-F1-model_v4 Uncharacterized protein	1070528	viral metagenome	Other	0.43	1.635e-05	266	1.0	0.8816	0.904
CF-AHL67519.1_11939_relaxed	AF-A0A0F9CTL0-F1-model_v4	AF-A0A0F9CTL0-F1-model_v4 Uncharacterized protein	412755	marine sediment metagenome	Other	0.134	1.34e-07	211	1.0	0.4346	0.5298
CF-AHL67520.1_11939_relaxed	AF-A0A6C0JPX1-F1-model_v4	AF-A0A6C0JPX1-F1-model_v4 DNA-directed RNA polymerase	1070528	viral metagenome	Other	0.317	7.065999999999999e-51	1947	1.0	0.7747	0.8571
CF-AHL67521.1_11939_relaxed	AF-A0A6C0JSM2-F1-model_v4	AF-A0A6C0JSM2-F1-model_v4 SF3 helicase domain-containing protein	1070528	viral metagenome	Other	0.345	6.393e-14	499	1.0	0.7017	0.82
CF-AHL67522.1_11939_relaxed	AF-A0A6C0E2P8-F1-model_v4	AF-A0A6C0E2P8-F1-model_v4 SF3 helicase domain-containing protein	1070528	viral metagenome	Other	0.309	1.288e-49	1933	1.0	0.765	0.7213
CF-AHL67526.1_11939_relaxed	AF-A0A6C0CYM7-F1-model_v4	AF-A0A6C0CYM7-F1-model_v4 Thiol oxidase	1070528	viral metagenome	Other	0.381	0.0003518	206	1.0	0.7843	0.837
CF-AHL67530.1_11939_relaxed	AF-A0A6C0J1Z7-F1-model_v4	AF-A0A6C0J1Z7-F1-model_v4 SAP domain-containing protein	1070528	viral metagenome	Other	0.304	2.739e-05	171	1.0	0.7	0.532
CF-AHL67536.1_11939_relaxed	AF-A0A6C0DUL2-F1-model_v4	AF-A0A6C0DUL2-F1-model_v4 Uncharacterized protein	1070528	viral metagenome	Other	0.265	8.710000000000001e-35	768	1.0	0.7509	0.379
CF-AHL67545.1_11939_relaxed	AF-E9GCM9-F1-model_v4	AF-E9GCM9-F1-model_v4 C1q domain-containing protein	6669	Daphnia pulex	Eukaryota	0.155	0.0001128	142	1.0	0.6971	0.3177
CF-AHL67546.1_11939_relaxed	AF-A0A6C0EJD0-F1-model_v4	AF-A0A6C0EJD0-F1-model_v4 Uncharacterized protein	1070528	viral metagenome	Other	0.155	0.0001138	131	1.0	0.5324	0.4719
CF-AHL67549.1_11939_relaxed	AF-A0A2H4U8X2-F1-model_v4	AF-A0A2H4U8X2-F1-model_v4 Uncharacterized protein	2173	Methanobrevibacter smithii	Archaea	0.217	0.000208	139	1.0	0.5129	0.5532
CF-AHL67574.1_11939_relaxed	AF-A0A851CLN7-F1-model_v4	AF-A0A851CLN7-F1-model_v4 PR15B phosphatase	135972	Calyptomena viridis	Eukaryota	0.41	0.0005294	129	1.0	0.8528	0.5195
CF-AHL67583.1_11939_relaxed	AF-A0A6C0LVG2-F1-model_v4	AF-A0A6C0LVG2-F1-model_v4 Uncharacterized protein	1070528	viral metagenome	Other	0.304	7.673e-13	416	1.0	0.7797	0.5286
CF-AHL67587.1_11939_relaxed	AF-A0A6C0D1H5-F1-model_v4	AF-A0A6C0D1H5-F1-model_v4 WLM domain-containing protein	1070528	viral metagenome	Other	0.317	9.28e-12	459	1.0	0.849	0.7559
CF-AHL67589.1_11939_relaxed	AF-A0A6C0CZT0-F1-model_v4	AF-A0A6C0CZT0-F1-model_v4 Uncharacterized protein	1070528	viral metagenome	Other	0.39	2.001e-09	353	1.0	0.8029	0.804
CF-AHL67591.1_11939_relaxed	AF-A0A6C0LSR8-F1-model_v4	AF-A0A6C0LSR8-F1-model_v4 Nudix hydrolase domain-containing protein	1070528	viral metagenome	Other	0.257	5.423e-12	369	1.0	0.6489	0.7011
CF-AHL67595.1_11939_relaxed	AF-A0A7Y2JH06-F1-model_v4	AF-A0A7Y2JH06-F1-model_v4 Uncharacterized protein	1883156	Winogradskyella sp.	Bacteria	0.367	1.828e-08	363	1.0	0.9189	0.9708
CF-AHL67598.1_11939_relaxed	AF-A0A6C0K4F2-F1-model_v4	AF-A0A6C0K4F2-F1-model_v4 Uncharacterized protein	1070528	viral metagenome	Other	0.221	1.422e-29	971	1.0	0.7345	0.7695
CF-AHL67604.1_11939_relaxed	AF-A0A4C1ZWT0-F1-model_v4	AF-A0A4C1ZWT0-F1-model_v4 Bro-N domain-containing protein 019R	151549	Eumeta japonica	Eukaryota	0.25	3.216e-08	328	1.0	0.8005	0.7359
CF-AHL67610.1_11939_relaxed	AF-A0A6C0J292-F1-model_v4	AF-A0A6C0J292-F1-model_v4 PPM-type phosphatase domain-containing protein	1070528	viral metagenome	Other	0.375	0.0008133	176	1.0	0.8786	0.8616
CF-AHL67615.1_11939_relaxed	AF-A0A6C0E1K3-F1-model_v4	AF-A0A6C0E1K3-F1-model_v4 Uncharacterized protein	1070528	viral metagenome	Other	0.305	8.732999999999998e-41	1605	1.0	0.7356	0.8716
CF-AHL67617.1_11939_relaxed	AF-A0A1B6CDB3-F1-model_v4	AF-A0A1B6CDB3-F1-model_v4 MSV199 domain-containing protein	38151	Clastoptera arizonana	Eukaryota	0.184	5.265e-18	401	1.0	0.6176	0.3355
CF-AHL67621.1_11939_relaxed	AF-A0A4W6FQX1-F1-model_v4	AF-A0A4W6FQX1-F1-model_v4 DNA topoisomerase 2	8187	Lates calcarifer	Eukaryota	0.328	3.105e-71	2572	1.0	0.7866	0.8464
CF-AHL67623.1_11939_relaxed	AF-A0A7C4GKA6-F1-model_v4	AF-A0A7C4GKA6-F1-model_v4 DNA polymerase sliding clamp	2056630	Candidatus Korarchaeota archaeon	Archaea	0.152	2.844e-10	369	1.0	0.6477	0.7112
CF-AHL67627.1_11939_relaxed	AF-A0A6C0JT95-F1-model_v4	AF-A0A6C0JT95-F1-model_v4 Uncharacterized protein	1070528	viral metagenome	Other	0.331	7.984e-06	189	1.0	0.8245	0.4265
CF-AHL67632.1_11939_relaxed	AF-A0A6C0KCF1-F1-model_v4	AF-A0A6C0KCF1-F1-model_v4 Uncharacterized protein	1070528	viral metagenome	Other	0.267	8.056e-06	196	1.0	0.6628	0.5071
CF-AHL67658.1_9342_relaxed	AF-A0A2M4A1N3-F1-model_v4	AF-A0A2M4A1N3-F1-model_v4 Putative glycoprotein	58253	Anopheles triannulatus	Eukaryota	0.103	7.056e-17	330	1.0	0.4302	0.3551
CF-AHL83800.1.1_6754_relaxed	AF-A0A034VMN2-F1-model_v4	AF-A0A034VMN2-F1-model_v4 Replication protein 1a	27457	Bactrocera dorsalis	Eukaryota	0.136	3.157e-19	445	1.0	0.5258	0.5025
CF-AHM26103.1_11923_relaxed	AF-A0A1W0E9F4-F1-model_v4	AF-A0A1W0E9F4-F1-model_v4 Mei-9	646526	Enterocytozoon hepatopenaei	Eukaryota	0.086	8.894e-06	119	1.0	0.3485	0.3132
CF-AHN14857.1_12658_relaxed	AF-A0A845T458-F1-model_v4	AF-A0A845T458-F1-model_v4 Uncharacterized protein	169435	Anaerotruncus colihominis	Bacteria	0.297	1.687e-07	194	1.0	0.4778	0.5296
CF-AHV82114.1.1.3_10921_relaxed	AF-F7BEI3-F1-model_v4	AF-F7BEI3-F1-model_v4 GTPase IMAP family member 9	10090	Mus musculus	Eukaryota	0.202	1.885e-05	181	1.0	0.6077	0.6848
CF-AHW40448.1_6540_relaxed	AF-A0A5N4B791-F1-model_v4	AF-A0A5N4B791-F1-model_v4 Uncharacterized protein	7054	Photinus pyralis	Eukaryota	0.128	4.263e-19	616	1.0	0.4338	0.6176
CF-AIA62052.1_135_relaxed	AF-A0A126LAZ6-F1-model_v4	AF-A0A126LAZ6-F1-model_v4 U45	9606	Homo sapiens	Eukaryota	0.093	1.112e-06	183	1.0	0.4858	0.4091
CF-AIA62079.1_135_relaxed	AF-A0A126LB23-F1-model_v4	AF-A0A126LB23-F1-model_v4 U76	9606	Homo sapiens	Eukaryota	0.229	1.765e-29	1003	1.0	0.7343	0.5993
CF-AIA62087.1_135_relaxed	AF-A0A7E6D0K4-F1-model_v4	AF-A0A7E6D0K4-F1-model_v4 LOW QUALITY PROTEIN: NKG2-A/NKG2-B type II integral membrane protein-like	89673	Phyllostomus discolor	Eukaryota	0.184	7.258e-07	185	1.0	0.5043	0.5522
CF-AIA62088.1_135_relaxed	AF-L8I829-F1-model_v4	AF-L8I829-F1-model_v4 T-cell surface protein tactile	72004	Bos mutus	Eukaryota	0.069	6.877e-06	91	0.997	0.3066	0.1678
CF-AIA62264.1.1.26_10168_relaxed	AF-Q8SVI3-F1-model_v4	AF-Q8SVI3-F1-model_v4 Similarity to HYPOTHETICAL ZINC FINGER PROTEINS YDRD_SCHPO	284813	Encephalitozoon cuniculi GB-M1	Eukaryota	0.206	1.983e-21	660	1.0	0.6161	0.762
CF-AIB03159.1_136_relaxed	AF-A0A7K9EHD1-F1-model_v4	AF-A0A7K9EHD1-F1-model_v4 DCOR decarboxylase	176943	Baryphthengus martii	Eukaryota	0.542	4.068000000000001e-65	2280	1.0	0.8568	0.8872
CF-AIB03206.1_136_relaxed	AF-A0A455AYV1-F1-model_v4	AF-A0A455AYV1-F1-model_v4 myelin-associated glycoprotein isoform X1	9755	Physeter catodon	Eukaryota	0.092	4.577e-05	70	0.933	0.3618	0.1191
CF-AIB03211.1_136_relaxed	AF-A0A126LAY1-F1-model_v4	AF-A0A126LAY1-F1-model_v4 Helicase/primase complex protein	9606	Homo sapiens	Eukaryota	0.234	6.922e-59	2158	1.0	0.7211	0.7575
CF-AIB03214.1_136_relaxed	AF-A0A7E5WHY7-F1-model_v4	AF-A0A7E5WHY7-F1-model_v4 cell cycle checkpoint control protein RAD9A-like	7111	Trichoplusia ni	Eukaryota	0.111	2.555e-08	217	1.0	0.5083	0.4498
CF-AID46545.1_11983_relaxed	AF-A0A7S1BKE9-F1-model_v4	AF-A0A7S1BKE9-F1-model_v4 Hypothetical protein	216773	Corethron hystrix	Eukaryota	0.139	0.0002897	142	1.0	0.4935	0.5637
CF-AID46573.1_11983_relaxed	AF-A0A3P9I426-F1-model_v4	AF-A0A3P9I426-F1-model_v4 C-C motif chemokine	8090	Oryzias latipes	Eukaryota	0.175	0.0007268	101	1.0	0.4827	0.4354
CF-AID46589.1_11983_relaxed	AF-A0A0N5C8R8-F1-model_v4	AF-A0A0N5C8R8-F1-model_v4 TGF_BETA_2 domain-containing protein	174720	Strongyloides papillosus	Eukaryota	0.158	1.592e-13	272	1.0	0.5037	0.3217
CF-AID46671.1_11983_relaxed	AF-A0A7M7SU98-F1-model_v4	AF-A0A7M7SU98-F1-model_v4 Uncharacterized protein	7668	Strongylocentrotus purpuratus	Eukaryota	0.118	0.0009668	55	0.632	0.3128	0.1572
CF-AID46715.1_11983_relaxed	AF-A0A6F9A675-F1-model_v4	AF-A0A6F9A675-F1-model_v4 EGF-like domain-containing protein	861768	Coregonus sp. 'balchen'	Eukaryota	0.276	1.313e-05	183	1.0	0.6671	0.6901
CF-AID46740.1_11983_relaxed	AF-A0A6C0CBK2-F1-model_v4	AF-A0A6C0CBK2-F1-model_v4 KilA-N domain-containing protein	1070528	viral metagenome	Other	0.313	9.292e-09	336	1.0	0.7412	0.7854
CF-AID46748.1_11982_relaxed	AF-A0A093H913-F1-model_v4	AF-A0A093H913-F1-model_v4 Uncharacterized protein	441894	Struthio camelus australis	Eukaryota	0.454	5.135e-12	464	1.0	0.8589	0.7076
CF-AID46749.1_11982_relaxed	AF-A0A6C0CAY9-F1-model_v4	AF-A0A6C0CAY9-F1-model_v4 Uncharacterized protein	1070528	viral metagenome	Other	0.206	4.824e-11	381	1.0	0.6319	0.6881
CF-AID46755.1_11982_relaxed	AF-A0A851BVI7-F1-model_v4	AF-A0A851BVI7-F1-model_v4 IL10 protein	175131	Picathartes gymnocephalus	Eukaryota	0.309	6.637e-06	303	1.0	0.7154	0.7679
CF-AID46760.1_11982_relaxed	AF-A0A6P6H0Y1-F1-model_v4	AF-A0A6P6H0Y1-F1-model_v4 OX-2 membrane glycoprotein	9696	Puma concolor	Eukaryota	0.155	2.114e-08	246	1.0	0.5299	0.4965
CF-AID46778.1_11982_relaxed	AF-A0A673TU11-F1-model_v4	AF-A0A673TU11-F1-model_v4 Deoxyribonuclease II	37032	Suricata suricatta	Eukaryota	0.429	1.01e-44	1630	1.0	0.8369	0.904
CF-AID53192.1.1.3_8898_relaxed	AF-S4PXW4-F1-model_v4	AF-S4PXW4-F1-model_v4 Cap-specific mRNA (Nucleoside-2'-O-)-methyltransferase 1	116150	Pararge aegeria	Eukaryota	0.323	1.031e-38	1681	1.0	0.7241	0.8511
CF-AID69173.1_10276_relaxed	AF-A0A1B6FCM9-F1-model_v4	AF-A0A1B6FCM9-F1-model_v4 SF3 helicase domain-containing protein	1464854	Cuerna arida	Eukaryota	0.13	1.066e-11	237	1.0	0.4862	0.2532
CF-AIE47754.1_12371_relaxed	AF-H6C9V7-F1-model_v4	AF-H6C9V7-F1-model_v4 Sterol 3beta-glucosyltransferase	858893	Exophiala dermatitidis NIH/UT8656	Eukaryota	0.145	2.415e-14	356	1.0	0.5054	0.5027
CF-AIE47770.1_12371_relaxed	AF-A0A0U1ZI36-F1-model_v4	AF-A0A0U1ZI36-F1-model_v4 Lef-8	32260	Venturia canescens	Eukaryota	0.138	3.455e-29	751	1.0	0.4801	0.5869
CF-AIE47801.1_12371_relaxed	AF-F2DPR7-F1-model_v4	AF-F2DPR7-F1-model_v4 Predicted protein	112509	Hordeum vulgare subsp. vulgare	Eukaryota	0.182	0.0001264	106	1.0	0.5885	0.3105
CF-AIE47854.1_12371_relaxed	AF-A0A0F6T1B6-F1-model_v4	AF-A0A0F6T1B6-F1-model_v4 IV structural protein P26	389681	Glypta fumiferanae	Eukaryota	0.292	3.326e-18	660	1.0	0.6939	0.7522
CF-AIE77210.1_12099_relaxed	AF-A0A348AYV6-F1-model_v4	AF-A0A348AYV6-F1-model_v4 SF3 helicase domain-containing protein	9783	Elephas maximus	Eukaryota	0.208	7.148e-19	648	1.0	0.7588	0.8357
CF-AIF74186.1_8819_relaxed	AF-A0A5J5C4L1-F1-model_v4	AF-A0A5J5C4L1-F1-model_v4 Uncharacterized protein	561372	Nyssa sinensis	Eukaryota	0.138	0.0002367	177	1.0	0.4833	0.4584
CF-AIF74261.1.1.5_10466_relaxed	AF-A0A0V1KK42-F1-model_v4	AF-A0A0V1KK42-F1-model_v4 Uncharacterized protein	6335	Trichinella nativa	Eukaryota	0.4	3.986e-17	793	1.0	0.9004	0.9737
CF-AIF75200.1.1.2_10312_relaxed	AF-A0A1B6GGQ5-F1-model_v4	AF-A0A1B6GGQ5-F1-model_v4 Rhv domain-containing protein	1464854	Cuerna arida	Eukaryota	0.298	2.691e-21	898	1.0	0.8591	0.921
CF-AIF76257.1_6162_relaxed	AF-F8P612-F1-model_v4	AF-F8P612-F1-model_v4 Uncharacterized protein	578457	Serpula lacrymans var. lacrymans S7.9	Eukaryota	0.428	1.135e-12	451	1.0	0.7907	0.8449
CF-AII15791.1_12433_relaxed	AF-A0A2M7FHM0-F1-model_v4	AF-A0A2M7FHM0-F1-model_v4 Uncharacterized protein	1974019	Gallionellales bacterium CG17_big_fil_post_rev_8_21_14_2_50_54_146	Bacteria	0.108	2.923e-05	64	0.855	0.457	0.09573
CF-AII15792.1_12433_relaxed	AF-A0A3R7NA06-F1-model_v4	AF-A0A3R7NA06-F1-model_v4 Uncharacterized protein	6689	Penaeus vannamei	Eukaryota	0.127	2.576e-06	141	1.0	0.45	0.284
CF-AII15803.1_12433_relaxed	AF-A0A0C9RWL2-F1-model_v4	AF-A0A0C9RWL2-F1-model_v4 ORF20 protein	64838	Fopius arisanus	Eukaryota	0.312	5.846e-32	954	1.0	0.7714	0.6617
CF-AII15805.1_12433_relaxed	AF-A0A7X1LKM9-F1-model_v4	AF-A0A7X1LKM9-F1-model_v4 Deoxynucleoside kinase	2759680	Cetobacterium sp. 2G large	Bacteria	0.144	2.198e-05	159	1.0	0.4211	0.5669
CF-AII15834.1_12433_relaxed	AF-A0A0C9RL27-F1-model_v4	AF-A0A0C9RL27-F1-model_v4 PfdB protein	64838	Fopius arisanus	Eukaryota	0.215	5.742e-09	279	1.0	0.5088	0.5883
CF-AII15849.1_12433_relaxed	AF-A0A411G831-F1-model_v4	AF-A0A411G831-F1-model_v4 Conserved uncharacterized protein	89804	Cotesia chilonis	Eukaryota	0.202	1.192e-08	245	1.0	0.5361	0.5437
CF-AII15867.1_12433_relaxed	AF-A0A7M7GVZ0-F1-model_v4	AF-A0A7M7GVZ0-F1-model_v4 Uncharacterized protein	7460	Apis mellifera	Eukaryota	0.237	7.709e-38	1181	1.0	0.647	0.7361
CF-AII15874.1_12433_relaxed	AF-A0A0U1ZKX8-F1-model_v4	AF-A0A0U1ZKX8-F1-model_v4 Ac81-like.1	32260	Venturia canescens	Eukaryota	0.261	4.247e-07	231	1.0	0.5846	0.6427
CF-AII15894.1_12433_relaxed	AF-A0A195EEV0-F1-model_v4	AF-A0A195EEV0-F1-model_v4 Baculoviral IAP repeat-containing protein 7-B	471704	Trachymyrmex cornetzi	Eukaryota	0.387	2.296e-08	336	1.0	0.8506	0.7905
CF-AII15901.1_12433_relaxed	AF-A0A2C9LNG6-F1-model_v4	AF-A0A2C9LNG6-F1-model_v4 Uncharacterized protein	6526	Biomphalaria glabrata	Eukaryota	0.4	6.992e-06	162	1.0	0.7555	0.7185
CF-AII22561.1_12092_relaxed	AF-A0A1C5H3C9-F1-model_v4	AF-A0A1C5H3C9-F1-model_v4 Virus EB1 protein / large t-antigen	709883	Micromonospora zamorensis	Bacteria	0.249	1.896e-17	744	1.0	0.6779	0.779
CF-AII77450.1_10629_relaxed	AF-A0A0V1KKV2-F1-model_v4	AF-A0A0V1KKV2-F1-model_v4 Capsid protein VP2	6335	Trichinella nativa	Eukaryota	0.46	7.867e-41	1219	1.0	0.6686	0.6739
CF-AIK20580.1_12150_relaxed	AF-A0A1V6DX49-F1-model_v4	AF-A0A1V6DX49-F1-model_v4 Thymidylate kinase	1852936	Parcubacteria group bacterium ADurb.Bin115	Bacteria	0.285	6.074e-10	459	1.0	0.8361	0.8711
CF-AIK23441.1.1.3_10928_relaxed	AF-F7BEI3-F1-model_v4	AF-F7BEI3-F1-model_v4 GTPase IMAP family member 9	10090	Mus musculus	Eukaryota	0.253	4.821e-09	327	1.0	0.7521	0.8314
CF-AIK23441.1.1.6_10928_relaxed	AF-A0A2D4GRF3-F1-model_v4	AF-A0A2D4GRF3-F1-model_v4 Uncharacterized protein	54390	Micrurus corallinus	Eukaryota	0.332	5.454e-26	1071	1.0	0.8114	0.9044
CF-AIK23441.1.3_10928_relaxed	AF-A0A2D4GCA0-F1-model_v4	AF-A0A2D4GCA0-F1-model_v4 Rhv domain-containing protein	54390	Micrurus corallinus	Eukaryota	0.315	8.046e-12	450	1.0	0.7646	0.782
CF-AIK23441.1.4_10928_relaxed	AF-A0A3B4BVV9-F1-model_v4	AF-A0A3B4BVV9-F1-model_v4 GTPase IMAP family member 7-like	42514	Pygocentrus nattereri	Eukaryota	0.169	1.62e-08	202	1.0	0.5685	0.4029
CF-AIK23442.1.1.2_10929_relaxed	AF-A0A1B6EZH1-F1-model_v4	AF-A0A1B6EZH1-F1-model_v4 Rhv domain-containing protein	1464854	Cuerna arida	Eukaryota	0.188	6.409e-08	343	1.0	0.7197	0.811
CF-AIK23442.1.1.3_10929_relaxed	AF-A0A2D4GCA0-F1-model_v4	AF-A0A2D4GCA0-F1-model_v4 Rhv domain-containing protein	54390	Micrurus corallinus	Eukaryota	0.347	1.38e-06	330	1.0	0.79	0.8808
CF-AIK23444.1.1_10880_relaxed	AF-A0A5Y1P7C4-F1-model_v4	AF-A0A5Y1P7C4-F1-model_v4 Capsid protein VP2	197	Campylobacter jejuni	Bacteria	0.181	1.476e-10	312	1.0	0.559	0.5913
CF-AIK67137.1.1.1_10856_relaxed	AF-A0A5Y1P7C4-F1-model_v4	AF-A0A5Y1P7C4-F1-model_v4 Capsid protein VP2	197	Campylobacter jejuni	Bacteria	0.216	6.484e-08	329	1.0	0.7582	0.7916
CF-AIL50414.1_8641_relaxed	AF-Q6T6S8-F1-model_v4	AF-Q6T6S8-F1-model_v4 Uncharacterized protein	8694	Bitis gabonica	Eukaryota	0.653	9.999e-19	486	1.0	0.9296	0.5023
CF-AIS92018.1_12399_relaxed	AF-A0A7Y6P9N5-F1-model_v4	AF-A0A7Y6P9N5-F1-model_v4 Phage antirepressor Ant	1402	Bacillus licheniformis	Bacteria	0.131	0.0006017	118	1.0	0.5166	0.4486
CF-AIU36194.1_10901_relaxed	AF-A0A0V0T0T7-F1-model_v4	AF-A0A0V0T0T7-F1-model_v4 RdRp catalytic domain-containing protein	144512	Trichinella murrelli	Eukaryota	0.35	1.677e-24	875	1.0	0.7719	0.8936
CF-AIU36197.1.1.4_7251_relaxed	AF-A0A814X9R8-F1-model_v4	AF-A0A814X9R8-F1-model_v4 Hypothetical protein	392030	Rotaria magnacalcarata	Eukaryota	0.234	1.94e-08	315	1.0	0.7725	0.8396
CF-AIU39241.1_59_relaxed	AF-A0A703YDE1-F1-model_v4	AF-A0A703YDE1-F1-model_v4 Uncharacterized protein	28901	Salmonella enterica	Bacteria	0.129	5.44e-14	412	1.0	0.5099	0.6793
CF-AIU39242.1_59_relaxed	AF-A0A429JPM9-F1-model_v4	AF-A0A429JPM9-F1-model_v4 Ribonucleoside-diphosphate reductase	2203209	Streptomyces sp. WAC 06725	Bacteria	0.252	1.141e-47	1942	1.0	0.6903	0.831
CF-AIU39243.1_59_relaxed	AF-A0A5J5SZ75-F1-model_v4	AF-A0A5J5SZ75-F1-model_v4 Flap endonuclease 1	3634	Gossypium barbadense	Eukaryota	0.18	3.318e-10	330	1.0	0.5298	0.6546
CF-AIU39253.1_59_relaxed	AF-Q90603-F1-model_v4	AF-Q90603-F1-model_v4 MDV alpha TIF	9031	Gallus gallus	Eukaryota	0.223	7.031e-15	590	1.0	0.6351	0.6967
CF-AIU39286.1_59_relaxed	AF-A0A126LB16-F1-model_v4	AF-A0A126LB16-F1-model_v4 Replication origin-binding protein	9606	Homo sapiens	Eukaryota	0.26	1.7669999999999998e-51	1499	1.0	0.6587	0.5469
CF-AIU39317.1_59_relaxed	AF-A0A7L0KAK6-F1-model_v4	AF-A0A7L0KAK6-F1-model_v4 SEM7A protein	30388	Chauna torquata	Eukaryota	0.299	1.811e-55	2324	1.0	0.8041	0.8676
CF-AIU39529.1_147_relaxed	AF-A0A4V6AM61-F1-model_v4	AF-A0A4V6AM61-F1-model_v4 B-and T-lymphocyte attenuator	240159	Collichthys lucidus	Eukaryota	0.12	8.671e-13	289	1.0	0.5662	0.3618
CF-AIU39538.1_147_relaxed	AF-B4LTG5-F1-model_v4	AF-B4LTG5-F1-model_v4 dUTP diphosphatase	7244	Drosophila virilis	Eukaryota	0.092	0.0001264	100	1.0	0.3341	0.2627
CF-AIU41246.1_12380_relaxed	AF-A0A0F9PND2-F1-model_v4	AF-A0A0F9PND2-F1-model_v4 T5orf172 domain-containing protein	412755	marine sediment metagenome	Other	0.176	2.223e-07	294	1.0	0.7551	0.8458
CF-AIW68515.1_11911_relaxed	AF-L7N0S4-F1-model_v4	AF-L7N0S4-F1-model_v4 Thymidylate synthase	7719	Ciona intestinalis	Eukaryota	0.726	1.369e-13	519	1.0	0.9476	0.9745
CF-AIY22251.1_11959_relaxed	AF-A0A6C0LJG5-F1-model_v4	AF-A0A6C0LJG5-F1-model_v4 Uncharacterized protein	1070528	viral metagenome	Other	0.175	3.509e-29	510	1.0	0.5418	0.1802
CF-AIY22270.1_11959_relaxed	AF-A0A6C0I2B6-F1-model_v4	AF-A0A6C0I2B6-F1-model_v4 Uncharacterized protein	1070528	viral metagenome	Other	0.502	8.555e-45	1688	1.0	0.8575	0.8711
CF-AIY22285.1_11959_relaxed	AF-A0A2Z6S924-F1-model_v4	AF-A0A2Z6S924-F1-model_v4 Uncharacterized protein	94130	Rhizophagus clarus	Eukaryota	0.259	6.041e-25	673	1.0	0.6362	0.4263
CF-AIY22318.1_11959_relaxed	AF-A0A6C0I1B8-F1-model_v4	AF-A0A6C0I1B8-F1-model_v4 PCNA_N domain-containing protein	1070528	viral metagenome	Other	0.447	1.7579999999999999e-38	1569	1.0	0.8924	0.9225
CF-AIY22446.1_11964_relaxed	AF-A0A7G5XJB8-F1-model_v4	AF-A0A7G5XJB8-F1-model_v4 DNA polymerase beta	2760713	Lacibacter sp. S13-6-22	Bacteria	0.275	7.039e-12	402	1.0	0.7018	0.7574
CF-AIY22497.1_11964_relaxed	AF-A0A023F4E7-F1-model_v4	AF-A0A023F4E7-F1-model_v4 Putative adaptor protein nck/dock	30076	Triatoma infestans	Eukaryota	0.17	0.0003473	132	1.0	0.4967	0.5177
CF-AIY68181.1.3_10457_relaxed	AF-A0A5Y1P7C4-F1-model_v4	AF-A0A5Y1P7C4-F1-model_v4 Capsid protein VP2	197	Campylobacter jejuni	Bacteria	0.28	1.473e-18	658	1.0	0.71	0.811
CF-AIZ35788.1_12096_relaxed	AF-A0A5A7SZD9-F1-model_v4	AF-A0A5A7SZD9-F1-model_v4 Uncharacterized protein	1194695	Cucumis melo var. makuwa	Eukaryota	0.131	0.0003663	107	1.0	0.3827	0.4341
CF-AIZ48656.1_12318_relaxed	AF-A0A1B0CR82-F1-model_v4	AF-A0A1B0CR82-F1-model_v4 Uncharacterized protein	7200	Lutzomyia longipalpis	Eukaryota	0.182	0.0001702	105	1.0	0.4921	0.3441
CF-AIZ48684.1_12318_relaxed	AF-A0A6C0BE71-F1-model_v4	AF-A0A6C0BE71-F1-model_v4 Nudix hydrolase domain-containing protein	1070528	viral metagenome	Other	0.115	0.0002214	122	1.0	0.4497	0.4413
CF-AIZ77267.1_12021_relaxed	AF-A0A1G4V304-F1-model_v4	AF-A0A1G4V304-F1-model_v4 Site-specific DNA recombinase	329186	Flavobacterium saliperosum	Bacteria	0.137	0.0004285	105	1.0	0.4286	0.4043
CF-AIZ77269.1_12021_relaxed	AF-A0A2D5VNL1-F1-model_v4	AF-A0A2D5VNL1-F1-model_v4 Uncharacterized protein	306	Pseudomonas sp.	Bacteria	0.099	0.0008706	127	1.0	0.3916	0.4293
CF-AIZ77378.1_12021_relaxed	AF-Q2PE56-F1-model_v4	AF-Q2PE56-F1-model_v4 Interleukin family protein	89462	Bubalus bubalis	Eukaryota	0.616	1.74e-12	622	1.0	0.8324	0.8643
CF-AJA91182.1.1.1_7167_relaxed	AF-A0A2V1MW03-F1-model_v4	AF-A0A2V1MW03-F1-model_v4 Uncharacterized protein	2024736	Levilactobacillus bambusae	Bacteria	0.31	1.0180000000000001e-21	746	1.0	0.6514	0.8102
CF-AJC98114.1.1.2_10430_relaxed	AF-A0A0V0T1W6-F1-model_v4	AF-A0A0V0T1W6-F1-model_v4 Capsid protein VP2	144512	Trichinella murrelli	Eukaryota	0.314	1.518e-09	455	1.0	0.8481	0.9328
CF-AJD09195.1_12341_relaxed	AF-A0A0N1IIR4-F1-model_v4	AF-A0A0N1IIR4-F1-model_v4 Three prime repair exonuclease 2	76193	Papilio machaon	Eukaryota	0.312	1.02e-22	833	1.0	0.7977	0.8895
CF-AJD09247.1_12341_relaxed	AF-A0A1S6L093-F1-model_v4	AF-A0A1S6L093-F1-model_v4 BRO-d	7091	Bombyx mori	Eukaryota	0.688	0.0003263	159	1.0	0.5749	0.7188
CF-AJD09295.1_12341_relaxed	AF-A0A7D9I274-F1-model_v4	AF-A0A7D9I274-F1-model_v4 BRO family, N-terminal domain	317549	Paramuricea clavata	Eukaryota	0.311	2.765e-07	304	1.0	0.7873	0.8362
CF-AJD20074.1_12429_relaxed	AF-A0A0C9RL27-F1-model_v4	AF-A0A0C9RL27-F1-model_v4 PfdB protein	64838	Fopius arisanus	Eukaryota	0.202	1.301e-09	346	1.0	0.5369	0.6465
CF-AJD20079.1_12429_relaxed	AF-A0A6N7X0G9-F1-model_v4	AF-A0A6N7X0G9-F1-model_v4 Collagen-like protein	2652282	Peptostreptococcus porci	Bacteria	0.138	0.0006492	53	0.569	0.6857	0.07956
CF-AJD20094.1_12429_relaxed	AF-A0A817W4C4-F1-model_v4	AF-A0A817W4C4-F1-model_v4 Hypothetical protein	2762512	Rotaria sp. Silwood2	Eukaryota	0.166	0.0004411	113	1.0	0.4252	0.4422
CF-AJD20099.1_12429_relaxed	AF-A0A1S3DHV3-F1-model_v4	AF-A0A1S3DHV3-F1-model_v4 RISC-loading complex subunit tarbp2-like	121845	Diaphorina citri	Eukaryota	0.225	1.222e-07	244	1.0	0.7132	0.5046
CF-AJD20190.1_12429_relaxed	AF-A0A5P2U2F9-F1-model_v4	AF-A0A5P2U2F9-F1-model_v4 Imh1	28985	Kluyveromyces lactis	Eukaryota	0.148	0.0003192	64	0.855	0.6155	0.1139
CF-AJD80718.1_12338_relaxed	AF-A0A1Z8ST22-F1-model_v4	AF-A0A1Z8ST22-F1-model_v4 tRNA (N(6)-L-threonylcarbamoyladenosine(37)-C(2))-methylthiotransferase MtaB	1986839	Planctomycetia bacterium TMED53	Bacteria	0.205	0.0006917	193	1.0	0.7377	0.7601
CF-AJD80759.1_12338_relaxed	AF-A0A2S2P650-F1-model_v4	AF-A0A2S2P650-F1-model_v4 Bro-N domain-containing protein	13262	Schizaphis graminum	Eukaryota	0.18	1.12e-18	371	1.0	0.5739	0.2867
CF-AJD80804.1_12338_relaxed	AF-A0A420HSB4-F1-model_v4	AF-A0A420HSB4-F1-model_v4 Deoxyuridine 5'-triphosphate nucleotidohydrolase	62708	Golovinomyces cichoracearum	Eukaryota	0.318	9.18e-13	522	1.0	0.834	0.7713
CF-AJF23051.1_5209_relaxed	AF-A0A0H5Q542-F1-model_v4	AF-A0A0H5Q542-F1-model_v4 Uncharacterized protein	198431	uncultured prokaryote	Other	0.216	1.097e-17	531	1.0	0.6312	0.605
CF-AJF44501.1.1.4_7111_relaxed	AF-A0A6A8ETE4-F1-model_v4	AF-A0A6A8ETE4-F1-model_v4 Peptidase S29 domain-containing protein	573	Klebsiella pneumoniae	Bacteria	0.481	4.883e-17	821	1.0	0.9375	0.9874
CF-AJG39041.1.1.2_8582_relaxed	AF-A0A7R9SR96-F1-model_v4	AF-A0A7R9SR96-F1-model_v4 Hypothetical protein	509924	Argulus foliaceus	Eukaryota	0.27	1.589e-11	357	1.0	0.69	0.6594
CF-AJG39043.1_8582_relaxed	AF-A0A6A4JHT9-F1-model_v4	AF-A0A6A4JHT9-F1-model_v4 Uncharacterized protein	248454	Apolygus lucorum	Eukaryota	0.232	4.404e-15	629	1.0	0.6294	0.6579
CF-AJG39047.1.1.1_8584_relaxed	AF-Q17KB0-F1-model_v4	AF-Q17KB0-F1-model_v4 AAEL001772-PA	7159	Aedes aegypti	Eukaryota	0.257	4.632e-44	2021	1.0	0.7458	0.8795
CF-AJG39053.1_8568_relaxed	AF-A0A1B0GBC4-F1-model_v4	AF-A0A1B0GBC4-F1-model_v4 Uncharacterized protein	37546	Glossina morsitans morsitans	Eukaryota	0.302	5.968e-23	802	1.0	0.5947	0.5368
CF-AJG39069.1_8605_relaxed	AF-A0A164UJ83-F1-model_v4	AF-A0A164UJ83-F1-model_v4 Uncharacterized protein	35525	Daphnia magna	Eukaryota	0.282	4.137e-19	884	1.0	0.738	0.726
CF-AJG39073.1.1.1_8570_relaxed	AF-Q17KB0-F1-model_v4	AF-Q17KB0-F1-model_v4 AAEL001772-PA	7159	Aedes aegypti	Eukaryota	0.273	1.839e-39	1767	1.0	0.7432	0.9241
CF-AJG39074.1.1.2_8574_relaxed	AF-A0A6C0EAN0-F1-model_v4	AF-A0A6C0EAN0-F1-model_v4 Uncharacterized protein	1070528	viral metagenome	Other	0.097	0.0004331	90	0.996	0.4651	0.2491
CF-AJG39123.1_9010_relaxed	AF-W8BHB3-F1-model_v4	AF-W8BHB3-F1-model_v4 Uncharacterized protein	7213	Ceratitis capitata	Eukaryota	0.158	7.222e-07	151	1.0	0.4956	0.3199
CF-AJG39129.1_9187_relaxed	AF-A0A0C9PK31-F1-model_v4	AF-A0A0C9PK31-F1-model_v4 RpoB_5 protein	64838	Fopius arisanus	Eukaryota	0.125	6.878e-06	124	1.0	0.3995	0.361
CF-AJG39130.1_9187_relaxed	AF-A0A226DFR4-F1-model_v4	AF-A0A226DFR4-F1-model_v4 Envelope glycoprotein B	158441	Folsomia candida	Eukaryota	0.148	1.5969999999999997e-22	486	1.0	0.5875	0.3564
CF-AJG39174.1_9120_relaxed	AF-A0A6M2F110-F1-model_v4	AF-A0A6M2F110-F1-model_v4 Uncharacterized protein	266767	Populus davidiana	Eukaryota	0.311	6.639999999999999e-22	1022	1.0	0.7642	0.7617
CF-AJG39176.1_9120_relaxed	AF-A0A5D3C4I7-F1-model_v4	AF-A0A5D3C4I7-F1-model_v4 Movement protein	1194695	Cucumis melo var. makuwa	Eukaryota	0.173	7.497e-14	271	1.0	0.4123	0.4562
CF-AJG39188.1_9139_relaxed	AF-A0A1R3ICF7-F1-model_v4	AF-A0A1R3ICF7-F1-model_v4 Geminivirus BL1 movement protein	210143	Corchorus capsularis	Eukaryota	0.158	1.619e-10	292	1.0	0.5119	0.5548
CF-AJG39227.1.1.1_9202_relaxed	AF-A0A7R8YZW5-F1-model_v4	AF-A0A7R8YZW5-F1-model_v4 Hypothetical protein	343691	Hermetia illucens	Eukaryota	0.312	8.013999999999999e-44	2009	1.0	0.7695	0.9064
CF-AJG39227.1.1.2_9202_relaxed	AF-A0A0J7JYA1-F1-model_v4	AF-A0A0J7JYA1-F1-model_v4 RNA-dependent RNA polymerase	67767	Lasius niger	Eukaryota	0.22	2.328e-06	179	1.0	0.6067	0.4167
CF-AJG39272.1.1.1_9463_relaxed	AF-A0A5P9Q559-F1-model_v4	AF-A0A5P9Q559-F1-model_v4 RNA-dependent RNA polymerase	31234	Caenorhabditis remanei	Eukaryota	0.196	2.221e-12	381	1.0	0.5409	0.6416
CF-AJG39274.1.1.2_9883_relaxed	AF-A0A164SE40-F1-model_v4	AF-A0A164SE40-F1-model_v4 Uncharacterized protein	35525	Daphnia magna	Eukaryota	0.225	0.0003858	130	1.0	0.7387	0.4275
CF-AJG39310.1_9461_relaxed	AF-B7QF30-F1-model_v4	AF-B7QF30-F1-model_v4 Lipase family protein	6945	Ixodes scapularis	Eukaryota	0.185	1.567e-13	512	1.0	0.535	0.5861
CF-AJG39311.1_9682_relaxed	AF-H9JXL2-F1-model_v4	AF-H9JXL2-F1-model_v4 Uncharacterized protein	7091	Bombyx mori	Eukaryota	0.163	0.0001655	192	1.0	0.5455	0.58
CF-AJG42957.1_150_relaxed	AF-A0A126LB15-F1-model_v4	AF-A0A126LB15-F1-model_v4 U65	9606	Homo sapiens	Eukaryota	0.189	1.562e-18	617	1.0	0.64	0.7886
CF-AJG42961.1_150_relaxed	AF-A0A126LB17-F1-model_v4	AF-A0A126LB17-F1-model_v4 Ganciclovir kinase	9606	Homo sapiens	Eukaryota	0.166	8.019e-14	436	1.0	0.5278	0.6359
CF-AJI43724.1.8_10431_relaxed	AF-A0A0V1KK42-F1-model_v4	AF-A0A0V1KK42-F1-model_v4 Uncharacterized protein	6335	Trichinella nativa	Eukaryota	0.289	7.175e-28	742	1.0	0.7246	0.591
CF-AJI43737.1.1.9_10133_relaxed	AF-A0A7M2C8U1-F1-model_v4	AF-A0A7M2C8U1-F1-model_v4 ATP-binding protein	2735316	Paenarthrobacter sp. YJN-5	Bacteria	0.19	7.82e-06	235	1.0	0.6369	0.7566
CF-AJK91693.1_12411_relaxed	AF-A0A6S7FTZ5-F1-model_v4	AF-A0A6S7FTZ5-F1-model_v4 DNAation factor subunit beta-like	317549	Paramuricea clavata	Eukaryota	0.285	2.374e-06	240	1.0	0.7765	0.6862
CF-AJK91719.1_12411_relaxed	AF-D2TZY0-F1-model_v4	AF-D2TZY0-F1-model_v4 GIY-YIG catalytic domain protein	638	Arsenophonus nasoniae	Bacteria	0.493	2.034e-09	384	1.0	0.8371	0.9485
CF-AJK91777.1_12411_relaxed	AF-A0A6J1WF77-F1-model_v4	AF-A0A6J1WF77-F1-model_v4 uncharacterized protein LOC113509424	7137	Galleria mellonella	Eukaryota	0.219	6.443e-10	371	1.0	0.7705	0.8014
CF-AJK91788.1_12411_relaxed	AF-A0A7W5ENW0-F1-model_v4	AF-A0A7W5ENW0-F1-model_v4 Peptidase M60 domain-containing protein	2587031	Luteibacter sp. Sphag1AF	Bacteria	0.216	8.015e-60	2003	1.0	0.7052	0.709
CF-AJK91792.1_12411_relaxed	AF-A0A2D8BE39-F1-model_v4	AF-A0A2D8BE39-F1-model_v4 Uncharacterized protein	2026785	Rhodobiaceae bacterium	Bacteria	0.084	0.0005616	118	1.0	0.413	0.494
CF-AJL34050.1_11966_relaxed	AF-A0AP29-F1-model_v4	AF-A0AP29-F1-model_v4 dTMP kinase	7227	Drosophila melanogaster	Eukaryota	0.266	5.011e-15	571	1.0	0.7725	0.8941
CF-AJL34066.1_11966_relaxed	AF-A0A2D5VNL1-F1-model_v4	AF-A0A2D5VNL1-F1-model_v4 Uncharacterized protein	306	Pseudomonas sp.	Bacteria	0.138	8.822e-19	574	1.0	0.5984	0.6553
CF-AJL34070.1_11966_relaxed	AF-A0A6C0I1D8-F1-model_v4	AF-A0A6C0I1D8-F1-model_v4 Uncharacterized protein	1070528	viral metagenome	Other	0.252	3.289e-08	340	1.0	0.7291	0.7123
CF-AJL34087.1_11966_relaxed	AF-A0A6C0I257-F1-model_v4	AF-A0A6C0I257-F1-model_v4 Thiol oxidase	1070528	viral metagenome	Other	0.416	8.443e-08	381	1.0	0.9009	0.9722
CF-AJL34096.1_11966_relaxed	AF-A0A6C0I2Z5-F1-model_v4	AF-A0A6C0I2Z5-F1-model_v4 Uncharacterized protein	1070528	viral metagenome	Other	0.277	1.977e-06	229	1.0	0.7886	0.662
CF-AJL34118.1_11966_relaxed	AF-A0A5E4J168-F1-model_v4	AF-A0A5E4J168-F1-model_v4 Uncharacterized protein	115547	uncultured archaeon	Archaea	0.267	2.802e-34	1277	1.0	0.8228	0.9197
CF-AJL34119.1_11966_relaxed	AF-A0A6C0I0K3-F1-model_v4	AF-A0A6C0I0K3-F1-model_v4 Helicase C-terminal domain-containing protein	1070528	viral metagenome	Other	0.341	1.647e-95	3133	1.0	0.7358	0.6693
CF-AJL34139.1_11966_relaxed	AF-A0A6C0LHV7-F1-model_v4	AF-A0A6C0LHV7-F1-model_v4 Uncharacterized protein	1070528	viral metagenome	Other	0.151	0.0007964	80	0.984	0.4592	0.2047
CF-AJL34146.1_11966_relaxed	AF-A0A6C0I2U3-F1-model_v4	AF-A0A6C0I2U3-F1-model_v4 AP_endonuc_2 domain-containing protein	1070528	viral metagenome	Other	0.297	1.872e-26	946	1.0	0.7751	0.8894
CF-AJL34222.1_11967_relaxed	AF-A0A6C0I0P1-F1-model_v4	AF-A0A6C0I0P1-F1-model_v4 Uncharacterized protein	1070528	viral metagenome	Other	0.253	1.628e-17	530	1.0	0.638	0.7001
CF-AJL34246.1_11967_relaxed	AF-A0A6C0I246-F1-model_v4	AF-A0A6C0I246-F1-model_v4 Uncharacterized protein	1070528	viral metagenome	Other	0.28	1.542e-30	924	1.0	0.6159	0.6955
CF-AJL34247.1_11967_relaxed	AF-A0A5E4IYZ0-F1-model_v4	AF-A0A5E4IYZ0-F1-model_v4 Uncharacterized protein	115547	uncultured archaeon	Archaea	0.234	7.485e-14	566	1.0	0.717	0.6801
CF-AJL34274.1_11967_relaxed	AF-A0A2Z6RSM0-F1-model_v4	AF-A0A2Z6RSM0-F1-model_v4 Uncharacterized protein	94130	Rhizophagus clarus	Eukaryota	0.283	3.464e-11	223	1.0	0.4889	0.3436
CF-AJL34275.1_11967_relaxed	AF-A0A6C0I036-F1-model_v4	AF-A0A6C0I036-F1-model_v4 DNA_pol_B_thumb domain-containing protein	1070528	viral metagenome	Other	0.28	1.054e-08	306	1.0	0.768	0.7327
CF-AJL34294.1_11967_relaxed	AF-A0A2N0PRH0-F1-model_v4	AF-A0A2N0PRH0-F1-model_v4 Uncharacterized protein	588596	Rhizophagus irregularis	Eukaryota	0.333	3.655e-18	873	1.0	0.7379	0.8098
CF-AJL34297.1_11967_relaxed	AF-V9EKA9-F1-model_v4	AF-V9EKA9-F1-model_v4 Uncharacterized protein	1317065	Phytophthora parasitica P1569	Eukaryota	0.176	2.425e-16	607	1.0	0.702	0.7983
CF-AJL34328.1_11967_relaxed	AF-A0A0B0DW84-F1-model_v4	AF-A0A0B0DW84-F1-model_v4 Apple domain-containing protein	5141	Neurospora crassa	Eukaryota	0.129	0.0001614	119	1.0	0.4215	0.4697
CF-AJO61169.1.1.10_10554_relaxed	AF-A0A0V1KK42-F1-model_v4	AF-A0A0V1KK42-F1-model_v4 Uncharacterized protein	6335	Trichinella nativa	Eukaryota	0.632	1.156e-37	1644	1.0	0.9341	0.9856
CF-AJO61169.1_10554_relaxed	AF-A0A0V1KK42-F1-model_v4	AF-A0A0V1KK42-F1-model_v4 Uncharacterized protein	6335	Trichinella nativa	Eukaryota	0.622	0.0	3030	1.0	0.8532	0.3682
CF-AJO67755.1.1.6_10239_relaxed	AF-A0A7S1KUZ3-F1-model_v4	AF-A0A7S1KUZ3-F1-model_v4 Hypothetical protein	2925	Alexandrium catenella	Eukaryota	0.145	1.684e-09	317	1.0	0.4818	0.6231
CF-AJO67759.1_10239_relaxed	AF-A0A2I4JRC3-F1-model_v4	AF-A0A2I4JRC3-F1-model_v4 Frr1	90735	Paramisgurnus dabryanus	Eukaryota	0.87	1.155e-17	369	1.0	0.7615	0.3654
CF-AJP08976.1_11892_relaxed	AF-A0A2I0PAT2-F1-model_v4	AF-A0A2I0PAT2-F1-model_v4 DNA-directed RNA polymerase subunit	2013818	Methanomicrobiales archaeon HGW-Methanomicrobiales-2	Archaea	0.26	1.877e-59	2004	1.0	0.7278	0.7232
CF-AJP08986.1_11892_relaxed	AF-A0A2I3H0R7-F1-model_v4	AF-A0A2I3H0R7-F1-model_v4 Uncharacterized protein	61853	Nomascus leucogenys	Eukaryota	0.098	2.104e-05	59	0.747	0.3555	0.09114
CF-AJP09004.1_11892_relaxed	AF-A0A1S6L0A3-F1-model_v4	AF-A0A1S6L0A3-F1-model_v4 BRO-d	7091	Bombyx mori	Eukaryota	0.226	2.892e-09	293	1.0	0.7093	0.646
CF-AJP09014.1_11892_relaxed	AF-A0A2G6UEY4-F1-model_v4	AF-A0A2G6UEY4-F1-model_v4 Glyoxylase-like metal-dependent hydrolase (Beta-lactamase superfamily II)	2035213	Chryseobacterium sp. 52	Bacteria	0.262	7.226e-07	342	1.0	0.7683	0.8547
CF-AJP09053.1_11892_relaxed	AF-A0A7E5W9E5-F1-model_v4	AF-A0A7E5W9E5-F1-model_v4 uncharacterized protein LOC113500477	7111	Trichoplusia ni	Eukaryota	0.313	3.013e-19	541	1.0	0.7059	0.5936
CF-AJP09054.1_11892_relaxed	AF-A0A2J7ZMN5-F1-model_v4	AF-A0A2J7ZMN5-F1-model_v4 Uncharacterized protein	47790	Tetrabaena socialis	Eukaryota	0.375	5.663e-23	683	1.0	0.7832	0.6533
CF-AJP09062.1_11892_relaxed	AF-A0A7D9JUB0-F1-model_v4	AF-A0A7D9JUB0-F1-model_v4 Bro-N domain-containing protein	317549	Paramuricea clavata	Eukaryota	0.222	1.334e-07	228	1.0	0.6611	0.3939
CF-AJP09073.1_11892_relaxed	AF-A0A6C0CXF2-F1-model_v4	AF-A0A6C0CXF2-F1-model_v4 Pept_C1 domain-containing protein	1070528	viral metagenome	Other	0.27	1.195e-31	882	1.0	0.6467	0.6892
CF-AJP09082.1_11892_relaxed	AF-X0UQI2-F1-model_v4	AF-X0UQI2-F1-model_v4 Uncharacterized protein	412755	marine sediment metagenome	Other	0.142	0.0004131	142	1.0	0.6223	0.4771
CF-AJP09091.1_11892_relaxed	AF-A0A6C0JBW7-F1-model_v4	AF-A0A6C0JBW7-F1-model_v4 RING-type domain-containing protein	1070528	viral metagenome	Other	0.304	0.0004836	146	1.0	0.6273	0.6648
CF-AJP09128.1_11892_relaxed	AF-B4MN79-F1-model_v4	AF-B4MN79-F1-model_v4 Folate gamma-glutamyl hydrolase	7260	Drosophila willistoni	Eukaryota	0.305	2.909e-31	1056	1.0	0.7885	0.8507
CF-AJP09144.1_11892_relaxed	AF-A0A821XPL2-F1-model_v4	AF-A0A821XPL2-F1-model_v4 Hypothetical protein	345717	Pieris macdunnoughi	Eukaryota	0.275	1.148e-05	177	1.0	0.4974	0.6355
CF-AJR28353.1.1.2_8930_relaxed	AF-S4PXW4-F1-model_v4	AF-S4PXW4-F1-model_v4 Cap-specific mRNA (Nucleoside-2'-O-)-methyltransferase 1	116150	Pararge aegeria	Eukaryota	0.294	1.342e-42	1970	1.0	0.7202	0.8958
CF-AJR28385.1_9074_relaxed	AF-A0A811WFP3-F1-model_v4	AF-A0A811WFP3-F1-model_v4 (diamondback moth) hypothetical protein	51655	Plutella xylostella	Eukaryota	0.261	3.927e-27	1199	1.0	0.7823	0.8768
CF-AJR28573.1_8920_relaxed	AF-A0A6V7WLM7-F1-model_v4	AF-A0A6V7WLM7-F1-model_v4 Hypothetical protein	390850	Meloidogyne enterolobii	Eukaryota	0.114	7.798e-11	133	1.0	0.325	0.1755
CF-AJR29106.1_11914_relaxed	AF-A0A497P8U2-F1-model_v4	AF-A0A497P8U2-F1-model_v4 TFIIS-type domain-containing protein	2026714	Candidatus Bathyarchaeota archaeon	Archaea	0.293	6.192e-06	187	1.0	0.7599	0.4804
CF-AJR29130.1_11914_relaxed	AF-G2WRH4-F1-model_v4	AF-G2WRH4-F1-model_v4 Cerebellar degeneration-associated protein	498257	Verticillium dahliae VdLs.17	Eukaryota	0.335	0.0006064	63	0.837	0.3229	0.1887
CF-AJR29218.1_11927_relaxed	AF-A0A1V6I1N5-F1-model_v4	AF-A0A1V6I1N5-F1-model_v4 Uncharacterized protein	1852798	Bacteroidetes bacterium ADurb.Bin028	Bacteria	0.106	8.546e-05	155	1.0	0.4819	0.5175
CF-AJR29236.1_11928_relaxed	AF-A0A2G9SHP1-F1-model_v4	AF-A0A2G9SHP1-F1-model_v4 Uncharacterized protein	8400	Lithobates catesbeianus	Eukaryota	0.465	2.6650000000000003e-20	642	1.0	0.8108	0.6587
CF-AJR29252.1_11928_relaxed	AF-A0A2D9C4E9-F1-model_v4	AF-A0A2D9C4E9-F1-model_v4 DNA (cytosine-5-)-methyltransferase	2026778	Phycisphaerae bacterium	Bacteria	0.344	3.4540000000000004e-21	708	1.0	0.7932	0.8726
CF-AJR29253.1_11928_relaxed	AF-A0A0F7ZQL3-F1-model_v4	AF-A0A0F7ZQL3-F1-model_v4 Uncharacterized protein	1043627	Hirsutella minnesotensis 3608	Eukaryota	0.107	0.0004174	121	1.0	0.4608	0.4174
CF-AJZ77057.1_11968_relaxed	AF-A0A6C0I0F6-F1-model_v4	AF-A0A6C0I0F6-F1-model_v4 Uncharacterized protein	1070528	viral metagenome	Other	0.31	7.906e-33	876	1.0	0.7343	0.4516
CF-AJZ77083.1_11968_relaxed	AF-A0A6C0I0H0-F1-model_v4	AF-A0A6C0I0H0-F1-model_v4 Uncharacterized protein	1070528	viral metagenome	Other	0.277	9.045e-32	1168	1.0	0.7761	0.8877
CF-AJZ77092.1_11968_relaxed	AF-A0A5E4J3F8-F1-model_v4	AF-A0A5E4J3F8-F1-model_v4 Uncharacterized protein	115547	uncultured archaeon	Archaea	0.246	6.447e-29	992	1.0	0.7282	0.8621
CF-AKA63268.1_6460_relaxed	AF-A0A1S3UDJ4-F1-model_v4	AF-A0A1S3UDJ4-F1-model_v4 double-stranded RNA-binding protein 1	3916	Vigna radiata var. radiata	Eukaryota	0.132	0.0003334	89	0.996	0.4575	0.2085
CF-AKA64451.1.10_10622_relaxed	AF-A0A0V1KK42-F1-model_v4	AF-A0A0V1KK42-F1-model_v4 Uncharacterized protein	6335	Trichinella nativa	Eukaryota	0.552	1.676e-25	1177	1.0	0.9494	0.9883
CF-AKB94037.1_4635_relaxed	AF-A0A2W5N1Y8-F1-model_v4	AF-A0A2W5N1Y8-F1-model_v4 Uncharacterized protein	43769	Corynebacterium propinquum	Bacteria	0.276	1.191e-10	363	1.0	0.7747	0.815
CF-AKC34853.1_12285_relaxed	AF-A0A4Q1QFU2-F1-model_v4	AF-A0A4Q1QFU2-F1-model_v4 Uncharacterized protein	67364	Streptomyces sioyaensis	Bacteria	0.362	1.771e-37	1241	1.0	0.7797	0.6921
CF-AKC88563.1_5086_relaxed	AF-A0A5Q2F0C5-F1-model_v4	AF-A0A5Q2F0C5-F1-model_v4 Uncharacterized protein	2664238	Antarctic circular DNA molecule	Other	0.158	5.242e-10	330	1.0	0.604	0.643
CF-AKC89341.1_9445_relaxed	AF-A0A225DRV9-F1-model_v4	AF-A0A225DRV9-F1-model_v4 PKD domain-containing protein	1908690	Fimbriiglobus ruber	Bacteria	0.082	0.0002333	51	0.505	0.3464	0.07336
CF-AKC91632.1_12355_relaxed	AF-A0A0L6V4M9-F1-model_v4	AF-A0A0L6V4M9-F1-model_v4 DNA primase	27349	Puccinia sorghi	Eukaryota	0.134	7.804e-09	254	1.0	0.5149	0.5635
CF-AKC91644.1_12355_relaxed	AF-A0A2A4JU90-F1-model_v4	AF-A0A2A4JU90-F1-model_v4 Uncharacterized protein	7102	Heliothis virescens	Eukaryota	0.208	2.269e-08	425	1.0	0.7499	0.7911
CF-AKC91669.1_12355_relaxed	AF-A0A7J6C9R9-F1-model_v4	AF-A0A7J6C9R9-F1-model_v4 FHA_2 domain-containing protein	369639	Onychostoma macrolepis	Eukaryota	0.218	1.116e-11	262	1.0	0.522	0.4881
CF-AKC91671.1_12355_relaxed	AF-A0A7I8VIN4-F1-model_v4	AF-A0A7I8VIN4-F1-model_v4 DgyrCDS5063	2664684	Dimorphilus gyrociliatus	Eukaryota	0.112	2.595e-05	111	1.0	0.3648	0.3589
CF-AKC91687.1_12355_relaxed	AF-A0A0C9S239-F1-model_v4	AF-A0A0C9S239-F1-model_v4 DDB_G0288141_0 protein	64838	Fopius arisanus	Eukaryota	0.135	4.327e-10	255	1.0	0.4397	0.4877
CF-AKC91742.1_12355_relaxed	AF-A0A1E1VZX6-F1-model_v4	AF-A0A1E1VZX6-F1-model_v4 FLYWCH-type domain-containing protein	13191	Pectinophora gossypiella	Eukaryota	0.42	2.116e-16	633	1.0	0.8214	0.8974
CF-AKF42409.1_9839_relaxed	AF-A0A6V7XHI4-F1-model_v4	AF-A0A6V7XHI4-F1-model_v4 Hypothetical protein	390850	Meloidogyne enterolobii	Eukaryota	0.163	1.395e-45	770	1.0	0.4905	0.259
CF-AKF42423.1.1.3_9776_relaxed	AF-A0A5P9Q7S1-F1-model_v4	AF-A0A5P9Q7S1-F1-model_v4 RNA-dependent RNA polymerase	31234	Caenorhabditis remanei	Eukaryota	0.253	4.057e-40	1880	1.0	0.7429	0.9097
CF-AKF42424.1_9839_relaxed	AF-A0A5P9Q7S1-F1-model_v4	AF-A0A5P9Q7S1-F1-model_v4 RNA-dependent RNA polymerase	31234	Caenorhabditis remanei	Eukaryota	0.236	1.309e-62	2753	1.0	0.6268	0.8753
CF-AKG51559.1_106_relaxed	AF-A0A830D3T1-F1-model_v4	AF-A0A830D3T1-F1-model_v4 Bi1-like protein	374723	Phtheirospermum japonicum	Eukaryota	0.226	2.186e-05	263	1.0	0.6554	0.6483
CF-AKG51574.1_106_relaxed	AF-A0A6P6H170-F1-model_v4	AF-A0A6P6H170-F1-model_v4 cell surface glycoprotein CD200 receptor 2-like	9696	Puma concolor	Eukaryota	0.11	0.00011	97	0.999	0.4738	0.2203
CF-AKI29744.1_103_relaxed	AF-A0A6P6PI76-F1-model_v4	AF-A0A6P6PI76-F1-model_v4 uncharacterized protein LOC113099180 isoform X2	7957	Carassius auratus	Eukaryota	0.184	0.0002223	110	1.0	0.4023	0.3556
CF-AKI29760.1_103_relaxed	AF-A0A126LB08-F1-model_v4	AF-A0A126LB08-F1-model_v4 U58	9606	Homo sapiens	Eukaryota	0.376	2.576e-59	1638	1.0	0.6715	0.4033
CF-AKI29795.1_103_relaxed	AF-A0A126LAV1-F1-model_v4	AF-A0A126LAV1-F1-model_v4 U7	9606	Homo sapiens	Eukaryota	0.134	2.226e-08	237	1.0	0.5295	0.5157
CF-AKJ93643.1_12010_relaxed	AF-Q1AFZ1-F1-model_v4	AF-Q1AFZ1-F1-model_v4 Lectin-like transmembrane protein	10090	Mus musculus	Eukaryota	0.377	5.588e-07	276	1.0	0.8895	0.8179
CF-AKJ93653.1_12010_relaxed	AF-A0A6P5AA65-F1-model_v4	AF-A0A6P5AA65-F1-model_v4 kelch-like protein 13	7741	Branchiostoma belcheri	Eukaryota	0.191	1.602e-05	264	1.0	0.6374	0.6924
CF-AKJ93666.1_12010_relaxed	AF-A0A2U3VLB2-F1-model_v4	AF-A0A2U3VLB2-F1-model_v4 monoglyceride lipase isoform X2	9708	Odobenus rosmarus divergens	Eukaryota	0.476	3.167e-39	1446	1.0	0.8874	0.9631
CF-AKJ93783.1_12010_relaxed	AF-A0A6I9KR31-F1-model_v4	AF-A0A6I9KR31-F1-model_v4 natural killer cells antigen CD94-like	185453	Chrysochloris asiatica	Eukaryota	0.147	0.0002718	108	1.0	0.6231	0.3113
CF-AKJ93792.1_12010_relaxed	AF-G3S0W1-F1-model_v4	AF-G3S0W1-F1-model_v4 Profilin	9595	Gorilla gorilla gorilla	Eukaryota	0.307	1.407e-12	525	1.0	0.8499	0.9407
CF-AKN50626.1_10120_relaxed	AF-A0A2V0RA02-F1-model_v4	AF-A0A2V0RA02-F1-model_v4 Capsid	1070528	viral metagenome	Other	0.281	1.894e-37	1247	1.0	0.6961	0.8099
CF-AKN80550.1_12370_relaxed	AF-R1EW57-F1-model_v4	AF-R1EW57-F1-model_v4 Uncharacterized protein	2903	Emiliania huxleyi	Eukaryota	0.091	0.0003919	57	0.692	0.5029	0.1042
CF-AKN80611.1_12370_relaxed	AF-A0A5N4APF7-F1-model_v4	AF-A0A5N4APF7-F1-model_v4 SWIM-type domain-containing protein	7054	Photinus pyralis	Eukaryota	0.201	1.887e-14	389	1.0	0.5723	0.5761
CF-AKN80685.1_12370_relaxed	AF-A0A511K7B3-F1-model_v4	AF-A0A511K7B3-F1-model_v4 Uncharacterized protein	5286	Rhodotorula toruloides	Eukaryota	0.16	4.457e-05	145	1.0	0.3929	0.5448
CF-AKN80686.1_12370_relaxed	AF-A0A1S6L087-F1-model_v4	AF-A0A1S6L087-F1-model_v4 BRO-d	7091	Bombyx mori	Eukaryota	0.163	0.0004379	128	1.0	0.7542	0.3607
CF-AKN80787.1_12397_relaxed	AF-H0X278-F1-model_v4	AF-H0X278-F1-model_v4 Collagenase 3	30611	Otolemur garnettii	Eukaryota	0.232	2.099e-26	580	1.0	0.6265	0.406
CF-AKN80790.1_12397_relaxed	AF-A0A0V1EWR9-F1-model_v4	AF-A0A0V1EWR9-F1-model_v4 Polyubiquitin-C	6337	Trichinella pseudospiralis	Eukaryota	0.696	1.331e-14	524	1.0	0.8742	0.7863
CF-AKN80795.1_12397_relaxed	AF-A0A7E5VPJ4-F1-model_v4	AF-A0A7E5VPJ4-F1-model_v4 uncharacterized protein LOC113495595 isoform X2	7111	Trichoplusia ni	Eukaryota	0.182	7.027e-10	381	1.0	0.6473	0.7734
CF-AKN80806.1_12397_relaxed	AF-A0A431PQ02-F1-model_v4	AF-A0A431PQ02-F1-model_v4 Uncharacterized protein	100	Ancylobacter aquaticus	Bacteria	0.305	6.238e-07	262	1.0	0.7378	0.5814
CF-AKN80996.1_12357_relaxed	AF-A0A5N6ZG50-F1-model_v4	AF-A0A5N6ZG50-F1-model_v4 Peptidase M60, viral enhancin protein	138285	Aspergillus coremiiformis	Eukaryota	0.242	2.926e-58	2160	1.0	0.7445	0.8151
CF-AKN81037.1_12357_relaxed	AF-A0A428PZ51-F1-model_v4	AF-A0A428PZ51-F1-model_v4 Poly(ADP-ribose) glycohydrolase	1325737	Fusarium sp. AF-6	Eukaryota	0.104	5.024e-12	354	1.0	0.4533	0.6359
CF-AKN81038.1_12357_relaxed	AF-A0A0U1ZKZ1-F1-model_v4	AF-A0A0U1ZKZ1-F1-model_v4 Pif-3	32260	Venturia canescens	Eukaryota	0.215	1.061e-08	239	1.0	0.6584	0.4597
CF-AKN81048.1_12357_relaxed	AF-D1M869-F1-model_v4	AF-D1M869-F1-model_v4 IAP protein	6087	Hydra vulgaris	Eukaryota	0.171	7.646e-10	176	1.0	0.6167	0.2012
CF-AKO62712.1_11962_relaxed	AF-A0A6G0SNB5-F1-model_v4	AF-A0A6G0SNB5-F1-model_v4 Uncharacterized protein	53985	Phytophthora fragariae	Eukaryota	0.111	0.0004068	152	1.0	0.5028	0.2975
CF-AKO62789.1_11962_relaxed	AF-U9UJ22-F1-model_v4	AF-U9UJ22-F1-model_v4 RNA_pol_Rpb5_C domain-containing protein	747089	Rhizophagus irregularis DAOM 181602=DAOM 197198	Eukaryota	0.229	3.869e-19	703	1.0	0.8083	0.9294
CF-AKO90176.1_9577_relaxed	AF-A0A1I7UJG7-F1-model_v4	AF-A0A1I7UJG7-F1-model_v4 Phlebovirus_G2 domain-containing protein	1561998	Caenorhabditis tropicalis	Eukaryota	0.122	2.094e-16	301	1.0	0.3433	0.3544
CF-AKQ44358.1_4413_relaxed	AF-Q04187-F1-model_v4	AF-Q04187-F1-model_v4 Large T antigen	10090	Mus musculus	Eukaryota	0.423	0.0001852	225	1.0	0.8429	0.8563
CF-AKQ44359.1_4413_relaxed	AF-Q04187-F1-model_v4	AF-Q04187-F1-model_v4 Large T antigen	10090	Mus musculus	Eukaryota	0.383	3.505e-05	225	1.0	0.7796	0.7849
CF-AKQ44361.1_4413_relaxed	AF-Q04187-F1-model_v4	AF-Q04187-F1-model_v4 Large T antigen	10090	Mus musculus	Eukaryota	0.25	0.000233	142	1.0	0.6018	0.4312
CF-AKQ44362.1_4413_relaxed	AF-Q04190-F1-model_v4	AF-Q04190-F1-model_v4 Small T antigen	10090	Mus musculus	Eukaryota	0.408	0.0004578	187	1.0	0.7109	0.6858
CF-AKR04169.1_12023_relaxed	AF-A0A0H4VEY8-F1-model_v4	AF-A0A0H4VEY8-F1-model_v4 Deoxyuridine 5'-triphosphate nucleotidohydrolase	1648404	Aurantiacibacter atlanticus	Bacteria	0.256	2.827e-10	394	1.0	0.7324	0.7935
CF-AKR04195.1_12023_relaxed	AF-A0A6C0BCI2-F1-model_v4	AF-A0A6C0BCI2-F1-model_v4 TFIIS-type domain-containing protein	1070528	viral metagenome	Other	0.154	0.0005819	89	0.996	0.5183	0.2344
CF-AKR04212.1_12023_relaxed	AF-A7SH89-F1-model_v4	AF-A7SH89-F1-model_v4 Predicted protein	45351	Nematostella vectensis	Eukaryota	0.371	2.795e-10	294	1.0	0.7942	0.8484
CF-AKR04226.1_12023_relaxed	AF-A0A845BAX9-F1-model_v4	AF-A0A845BAX9-F1-model_v4 Molecular chaperone DnaJ	2545983	Roseomonas coralli	Bacteria	0.131	1.936e-12	273	1.0	0.5115	0.4708
CF-AKR04245.1_12023_relaxed	AF-A0A7Y1GCN9-F1-model_v4	AF-A0A7Y1GCN9-F1-model_v4 Exodeoxyribonuclease III	2717474	Pseudomonas sp. WS 5018	Bacteria	0.158	2.923e-12	354	1.0	0.5496	0.6469
CF-AKR04310.1_12023_relaxed	AF-A0A6C0IZ24-F1-model_v4	AF-A0A6C0IZ24-F1-model_v4 Uncharacterized protein	1070528	viral metagenome	Other	0.238	8.724e-22	677	1.0	0.6441	0.755
CF-AKR17292.1_12384_relaxed	AF-A0A0J9XK90-F1-model_v4	AF-A0A0J9XK90-F1-model_v4 J domain-containing protein	1173061	Geotrichum candidum	Eukaryota	0.133	4.497e-09	241	1.0	0.6895	0.4325
CF-AKR17378.1_12384_relaxed	AF-A0A3S0EMB7-F1-model_v4	AF-A0A3S0EMB7-F1-model_v4 DUF1098 domain-containing protein	100	Ancylobacter aquaticus	Bacteria	0.308	0.0001101	189	1.0	0.8163	0.5925
CF-AKR17393.1_12384_relaxed	AF-G4TN88-F1-model_v4	AF-G4TN88-F1-model_v4 Uncharacterized protein	1109443	Serendipita indica DSM 11827	Eukaryota	0.109	4.836e-07	220	1.0	0.5334	0.562
CF-AKR17428.1_12405_relaxed	AF-A0A3D5PW89-F1-model_v4	AF-A0A3D5PW89-F1-model_v4 GIY-YIG nuclease family protein	1955814	Dialister sp.	Bacteria	0.25	0.0001009	222	1.0	0.8203	0.8385
CF-AKR17429.1_12405_relaxed	AF-A0A819RRW4-F1-model_v4	AF-A0A819RRW4-F1-model_v4 Hypothetical protein	2762512	Rotaria sp. Silwood2	Eukaryota	0.172	3.678e-08	203	1.0	0.4438	0.5251
CF-AKS25381.1_12388_relaxed	AF-A0A402FL19-F1-model_v4	AF-A0A402FL19-F1-model_v4 PP1c_bdg domain-containing protein	143630	Paroedura picta	Eukaryota	0.24	0.0006177	123	1.0	0.8317	0.389
CF-AKS25394.1_12388_relaxed	AF-A0A2P8YU58-F1-model_v4	AF-A0A2P8YU58-F1-model_v4 Uncharacterized protein	6973	Blattella germanica	Eukaryota	0.275	1.633e-10	318	1.0	0.5541	0.6039
CF-AKS25442.1_12388_relaxed	AF-A0A059F3P7-F1-model_v4	AF-A0A059F3P7-F1-model_v4 Replication protein A subunit	1288291	Anncaliia algerae PRA339	Eukaryota	0.102	1.502e-09	180	1.0	0.4177	0.2859
CF-AKS25457.1_12388_relaxed	AF-A0A0S7DTH9-F1-model_v4	AF-A0A0S7DTH9-F1-model_v4 Ricin B-type lectin domain-containing protein	293939	Aspergillus lentulus	Eukaryota	0.111	0.000998	148	1.0	0.4626	0.628
CF-AKS26311.1_12060_relaxed	AF-A0A6C0KD99-F1-model_v4	AF-A0A6C0KD99-F1-model_v4 RING-type domain-containing protein	1070528	viral metagenome	Other	0.23	8.273e-09	207	1.0	0.6182	0.3346
CF-AKS26320.1_12060_relaxed	AF-A0A1Q3CDV3-F1-model_v4	AF-A0A1Q3CDV3-F1-model_v4 S1 domain-containing protein/SHS2_Rpb7-N domain-containing protein	3775	Cephalotus follicularis	Eukaryota	0.16	1.111e-08	222	1.0	0.4838	0.4337
CF-AKS26367.1_12060_relaxed	AF-A0A151XEP2-F1-model_v4	AF-A0A151XEP2-F1-model_v4 Putative oligoribonuclease	64791	Trachymyrmex zeteki	Eukaryota	0.467	1.333e-20	854	1.0	0.8897	0.9588
CF-AKS26386.1_12060_relaxed	AF-A0A6C0DZV1-F1-model_v4	AF-A0A6C0DZV1-F1-model_v4 Bro-N domain-containing protein	1070528	viral metagenome	Other	0.142	0.0002183	118	1.0	0.582	0.3824
CF-AKS26394.1_12060_relaxed	AF-A0A2S2P650-F1-model_v4	AF-A0A2S2P650-F1-model_v4 Bro-N domain-containing protein	13262	Schizaphis graminum	Eukaryota	0.381	1.44e-08	335	1.0	0.7804	0.7844
CF-AKS26423.1_12060_relaxed	AF-A0A6C0C725-F1-model_v4	AF-A0A6C0C725-F1-model_v4 Uncharacterized protein	1070528	viral metagenome	Other	0.162	0.0006026	101	1.0	0.4755	0.3325
CF-AKS26435.1_12060_relaxed	AF-A7RNB9-F1-model_v4	AF-A7RNB9-F1-model_v4 Predicted protein	45351	Nematostella vectensis	Eukaryota	0.143	0.0004818	67	0.9	0.6201	0.1364
CF-AKS26468.1_12060_relaxed	AF-A0A6C0I2U4-F1-model_v4	AF-A0A6C0I2U4-F1-model_v4 Bro-N domain-containing protein	1070528	viral metagenome	Other	0.15	1.073e-07	192	1.0	0.5202	0.3795
CF-AKS26471.1_12060_relaxed	AF-X1WNN0-F1-model_v4	AF-X1WNN0-F1-model_v4 Bro-N domain-containing protein	7029	Acyrthosiphon pisum	Eukaryota	0.255	1.658e-06	225	1.0	0.6722	0.6558
CF-AKU37418.1_11909_relaxed	AF-A0A6C0FCL4-F1-model_v4	AF-A0A6C0FCL4-F1-model_v4 Thiol oxidase	1070528	viral metagenome	Other	0.301	7.695e-07	333	1.0	0.8357	0.9461
CF-AKU37419.1_11909_relaxed	AF-H3B4W4-F1-model_v4	AF-H3B4W4-F1-model_v4 SUN domain-containing protein	7897	Latimeria chalumnae	Eukaryota	0.118	5.099e-05	65	0.872	0.357	0.1325
CF-AKU37420.1_11909_relaxed	AF-A0A2C9KZY3-F1-model_v4	AF-A0A2C9KZY3-F1-model_v4 C1q domain-containing protein	6526	Biomphalaria glabrata	Eukaryota	0.116	0.0009902	70	0.933	0.4614	0.1754
CF-AKU37422.1_11909_relaxed	AF-A0A3C0F7K8-F1-model_v4	AF-A0A3C0F7K8-F1-model_v4 Uncharacterized protein	1137281	Xanthomarina gelatinilytica	Bacteria	0.4	2.412e-13	493	1.0	0.8655	0.9281
CF-AKU37426.1_11909_relaxed	AF-A0A6P8G9X6-F1-model_v4	AF-A0A6P8G9X6-F1-model_v4 vascular endothelial growth factor A-A-like isoform X1	7950	Clupea harengus	Eukaryota	0.283	2.188e-08	372	1.0	0.8556	0.7218
CF-AKU37427.1_11909_relaxed	AF-A0A5F5XCL3-F1-model_v4	AF-A0A5F5XCL3-F1-model_v4 Eukaryotic translation initiation factor 5	9685	Felis catus	Eukaryota	0.409	2.237e-07	404	1.0	0.8318	0.8961
CF-AKU37439.1_11909_relaxed	AF-A0A6C0K158-F1-model_v4	AF-A0A6C0K158-F1-model_v4 Uncharacterized protein	1070528	viral metagenome	Other	0.373	2.935e-13	435	1.0	0.733	0.7496
CF-AKU37442.1_11909_relaxed	AF-A0A6C0KCK6-F1-model_v4	AF-A0A6C0KCK6-F1-model_v4 Uncharacterized protein	1070528	viral metagenome	Other	0.174	4.078e-05	127	1.0	0.6836	0.3118
CF-AKU37448.1_11909_relaxed	AF-A0A6C0IEA2-F1-model_v4	AF-A0A6C0IEA2-F1-model_v4 Uncharacterized protein	1070528	viral metagenome	Other	0.209	1.908e-09	204	1.0	0.6949	0.3159
CF-AKU37449.1_11909_relaxed	AF-A0A6C0IDD0-F1-model_v4	AF-A0A6C0IDD0-F1-model_v4 Uncharacterized protein	1070528	viral metagenome	Other	0.225	8.192e-15	492	1.0	0.6367	0.7257
CF-AKU37462.1_11909_relaxed	AF-A0A1S3P7U2-F1-model_v4	AF-A0A1S3P7U2-F1-model_v4 Deoxyribonuclease	8030	Salmo salar	Eukaryota	0.52	9.364e-40	1444	1.0	0.8848	0.9449
CF-AKU37472.1_11909_relaxed	AF-G9KME2-F1-model_v4	AF-G9KME2-F1-model_v4 SAR1-like protein A	9669	Mustela putorius furo	Eukaryota	0.626	7.976e-27	1042	1.0	0.9179	0.9643
CF-AKU37476.1_11909_relaxed	AF-A0A6C0BPJ4-F1-model_v4	AF-A0A6C0BPJ4-F1-model_v4 Uncharacterized protein	1070528	viral metagenome	Other	0.198	3.13e-17	231	1.0	0.4315	0.1909
CF-AKU37480.1_11909_relaxed	AF-A0A7Z9BTD3-F1-model_v4	AF-A0A7Z9BTD3-F1-model_v4 Non-specific serine/threonine protein kinase	671068	Planktothrix serta PCC 8927	Bacteria	0.138	8.442e-08	167	1.0	0.4062	0.37
CF-AKU37486.1_11909_relaxed	AF-F1SVE7-F1-model_v4	AF-F1SVE7-F1-model_v4 Histone H3/H4	190192	Methanopyrus kandleri AV19	Archaea	0.196	0.0001049	252	1.0	0.6454	0.7921
CF-AKU37489.1_11909_relaxed	AF-A0A674DAX1-F1-model_v4	AF-A0A674DAX1-F1-model_v4 Uncharacterized protein	8032	Salmo trutta	Eukaryota	0.163	3.246e-05	167	1.0	0.6151	0.4989
CF-AKU37494.1_11909_relaxed	AF-A0A7V7SCU5-F1-model_v4	AF-A0A7V7SCU5-F1-model_v4 Uncharacterized protein	1396	Bacillus cereus	Bacteria	0.096	1.76e-05	144	1.0	0.385	0.4326
CF-AKU37499.1_11909_relaxed	AF-A0A267DAM1-F1-model_v4	AF-A0A267DAM1-F1-model_v4 Uncharacterized protein	282301	Macrostomum lignano	Eukaryota	0.149	1.113e-13	290	1.0	0.5242	0.5607
CF-AKU37502.1_11909_relaxed	AF-A0A232ETW5-F1-model_v4	AF-A0A232ETW5-F1-model_v4 GTP--RNA guanylyltransferase	543379	Trichomalopsis sarcophagae	Eukaryota	0.344	1.013e-08	346	1.0	0.791	0.8068
CF-AKU37503.1_11909_relaxed	AF-A0A4W5NIA4-F1-model_v4	AF-A0A4W5NIA4-F1-model_v4 Uncharacterized protein	62062	Hucho hucho	Eukaryota	0.307	2.093e-30	754	1.0	0.6892	0.5078
CF-AKU37504.1_11909_relaxed	AF-A0A842M7E1-F1-model_v4	AF-A0A842M7E1-F1-model_v4 dTMP kinase	2099680	Methanobacteriaceae archaeon	Archaea	0.254	7.876e-11	392	1.0	0.758	0.8555
CF-AKU37505.1_11909_relaxed	AF-A0A1A7ZTR8-F1-model_v4	AF-A0A1A7ZTR8-F1-model_v4 O-acyl-ADP-ribose deacylase 1	105023	Nothobranchius furzeri	Eukaryota	0.609	7.844999999999999e-23	909	1.0	0.9623	0.9808
CF-AKU37508.1_11909_relaxed	AF-A0A317D7H2-F1-model_v4	AF-A0A317D7H2-F1-model_v4 Uncharacterized protein	2202421	Micromonospora acroterricola	Bacteria	0.087	6.015e-06	205	1.0	0.5039	0.5525
CF-AKU37511.1_11909_relaxed	AF-Q568U5-F1-model_v4	AF-Q568U5-F1-model_v4 Cth1 protein	7955	Danio rerio	Eukaryota	0.25	3.512e-13	185	1.0	0.664	0.2972
CF-AKU37518.1_11909_relaxed	AF-A0A834MNJ7-F1-model_v4	AF-A0A834MNJ7-F1-model_v4 Uncharacterized protein	354439	Rhynchophorus ferrugineus	Eukaryota	0.186	2.241e-05	149	1.0	0.707	0.426
CF-AKU37529.1_11909_relaxed	AF-A0A3N4K918-F1-model_v4	AF-A0A3N4K918-F1-model_v4 Ankyrin	1392247	Morchella conica CCBAS932	Eukaryota	0.288	5.819e-07	317	1.0	0.6964	0.7941
CF-AKU37531.1_11909_relaxed	AF-A0A2L2YI15-F1-model_v4	AF-A0A2L2YI15-F1-model_v4 Uncharacterized protein	114398	Parasteatoda tepidariorum	Eukaryota	0.161	7.47e-09	365	1.0	0.6003	0.6145
CF-AKU37533.1_11909_relaxed	AF-A0A7R9KGM5-F1-model_v4	AF-A0A7R9KGM5-F1-model_v4 Hypothetical protein	1979941	Medioppia subpectinata	Eukaryota	0.131	1.663e-07	150	1.0	0.4372	0.3302
CF-AKU37536.1_11909_relaxed	AF-A0A651F4L7-F1-model_v4	AF-A0A651F4L7-F1-model_v4 Uncharacterized protein	2024841	Micavibrio sp.	Bacteria	0.129	1.241e-05	229	1.0	0.4972	0.5838
CF-AKU37540.1_11909_relaxed	AF-A0A816L7P5-F1-model_v4	AF-A0A816L7P5-F1-model_v4 Hypothetical protein	392030	Rotaria magnacalcarata	Eukaryota	0.225	4.073e-11	411	1.0	0.6817	0.7401
CF-ALA62378.1_11988_relaxed	AF-A0A0R2V9I8-F1-model_v4	AF-A0A0R2V9I8-F1-model_v4 Uncharacterized protein	1655631	Methylophilales bacterium BACL14 MAG-120920-bin58	Bacteria	0.221	0.0008922	138	1.0	0.5324	0.5041
CF-ALA62392.1_11988_relaxed	AF-A0A7J8IHL1-F1-model_v4	AF-A0A7J8IHL1-F1-model_v4 Deoxyuridine 5'-triphosphate nucleotidohydrolase	9407	Rousettus aegyptiacus	Eukaryota	0.635	3.702e-12	544	1.0	0.9262	0.9553
CF-ALA62406.1_11988_relaxed	AF-A0A563CWW2-F1-model_v4	AF-A0A563CWW2-F1-model_v4 NUDIX domain-containing protein	713054	TM7 phylum sp. oral taxon 352	Bacteria	0.109	6.575e-05	119	1.0	0.4217	0.4014
CF-ALA62412.1_11988_relaxed	AF-A0A401NUA5-F1-model_v4	AF-A0A401NUA5-F1-model_v4 Uncharacterized protein	75743	Scyliorhinus torazame	Eukaryota	0.276	1.033e-08	350	1.0	0.8848	0.7192
CF-ALA62413.1_11988_relaxed	AF-A0A836JFE1-F1-model_v4	AF-A0A836JFE1-F1-model_v4 GPX4 peroxidase	621737	Pseudoatta argentina	Eukaryota	0.485	2.099e-18	674	1.0	0.8959	0.9365
CF-ALA62414.1_11988_relaxed	AF-K1PSK7-F1-model_v4	AF-K1PSK7-F1-model_v4 Replication-associated protein	29159	Crassostrea gigas	Eukaryota	0.247	1.413e-05	229	1.0	0.7463	0.7038
CF-ALA62421.1_11988_relaxed	AF-P34128-F1-model_v4	AF-P34128-F1-model_v4 Venom nerve growth factor	8616	Bungarus multicinctus	Eukaryota	0.316	3.995e-13	458	1.0	0.686	0.6514
CF-ALA62422.1_11988_relaxed	AF-A0A6J0WNS3-F1-model_v4	AF-A0A6J0WNS3-F1-model_v4 interleukin-18-binding protein	9880	Odocoileus virginianus texanus	Eukaryota	0.17	3.472e-06	187	1.0	0.4824	0.5419
CF-ALA62445.1_11988_relaxed	AF-A0A6C0F660-F1-model_v4	AF-A0A6C0F660-F1-model_v4 TFIIS-type domain-containing protein	1070528	viral metagenome	Other	0.184	0.0008985	90	0.996	0.5391	0.2424
CF-ALA62458.1_11988_relaxed	AF-A0A1A6H2D9-F1-model_v4	AF-A0A1A6H2D9-F1-model_v4 Flavoprotein domain-containing protein	56216	Neotoma lepida	Eukaryota	0.614	2.5530000000000002e-21	814	1.0	0.935	0.9676
CF-ALA62460.1_11988_relaxed	AF-A0A6C0BZ58-F1-model_v4	AF-A0A6C0BZ58-F1-model_v4 Uncharacterized protein	1070528	viral metagenome	Other	0.146	8.205e-08	224	1.0	0.47	0.5095
CF-ALA62467.1_11988_relaxed	AF-A0A6C0CB94-F1-model_v4	AF-A0A6C0CB94-F1-model_v4 Uncharacterized protein	1070528	viral metagenome	Other	0.112	5.144e-05	121	1.0	0.3895	0.3787
CF-ALA62517.1_11988_relaxed	AF-A0A424HST6-F1-model_v4	AF-A0A424HST6-F1-model_v4 RPOLD domain-containing protein	1986665	Rhodothermaceae bacterium TMED105	Bacteria	0.117	0.0003288	125	1.0	0.3782	0.4882
CF-ALA62531.1_11988_relaxed	AF-A0A3D4XV79-F1-model_v4	AF-A0A3D4XV79-F1-model_v4 Uncharacterized protein	2030827	Candidatus Dependentiae bacterium	Bacteria	0.243	1.091e-06	291	1.0	0.6902	0.7596
CF-ALE14744.1_148_relaxed	AF-A0A126LB13-F1-model_v4	AF-A0A126LB13-F1-model_v4 U64	9606	Homo sapiens	Eukaryota	0.167	5.085e-16	437	1.0	0.5384	0.5855
CF-ALE15297.1_12142_relaxed	AF-A0A5B1B9A7-F1-model_v4	AF-A0A5B1B9A7-F1-model_v4 Uncharacterized protein	1784	Mycobacterium simiae	Bacteria	0.573	9.908e-15	705	1.0	0.8113	0.7601
CF-ALE15317.1_12142_relaxed	AF-A0A1E4F0P0-F1-model_v4	AF-A0A1E4F0P0-F1-model_v4 dUTP diphosphatase	1660156	bacterium SCN 62-11	Bacteria	0.169	1.333e-05	222	1.0	0.5585	0.6862
CF-ALE30443.1_12275_relaxed	AF-A0A3Q0D4U8-F1-model_v4	AF-A0A3Q0D4U8-F1-model_v4 natural killer cell receptor 2B4 isoform X1	10036	Mesocricetus auratus	Eukaryota	0.139	8.48e-12	330	1.0	0.6168	0.4656
CF-ALE30512.1_12238_relaxed	AF-V3ZVS0-F1-model_v4	AF-V3ZVS0-F1-model_v4 DNA-directed DNA polymerase	225164	Lottia gigantea	Eukaryota	0.156	9.247e-13	353	1.0	0.4789	0.6278
CF-ALF03238.1_128_relaxed	AF-A0A493TUQ4-F1-model_v4	AF-A0A493TUQ4-F1-model_v4 C-type lectin domain-containing protein	8840	Anas platyrhynchos platyrhynchos	Eukaryota	0.134	2.099e-08	211	1.0	0.5677	0.4936
CF-ALL26041.1_80_relaxed	AF-A0A6G0UQX8-F1-model_v4	AF-A0A6G0UQX8-F1-model_v4 UDPGT domain-containing protein	2598192	Halicephalobus sp. NKZ332	Eukaryota	0.14	2.257e-10	232	1.0	0.4811	0.3759
CF-ALL26059.1_80_relaxed	AF-A0A126LAX8-F1-model_v4	AF-A0A126LAX8-F1-model_v4 U37	9606	Homo sapiens	Eukaryota	0.153	3.507e-16	540	1.0	0.6983	0.7333
CF-ALL26068.1_80_relaxed	AF-A0A813VBR9-F1-model_v4	AF-A0A813VBR9-F1-model_v4 Hypothetical protein	392033	Rotaria sordida	Eukaryota	0.128	2.613e-07	259	1.0	0.5294	0.679
CF-ALL26100.1_80_relaxed	AF-A0A402FF53-F1-model_v4	AF-A0A402FF53-F1-model_v4 Ig-like domain-containing protein	143630	Paroedura picta	Eukaryota	0.105	0.0002398	145	1.0	0.4526	0.6432
CF-ALL35265.1.1.1_10840_relaxed	AF-A0A1B6GPW3-F1-model_v4	AF-A0A1B6GPW3-F1-model_v4 Rhv domain-containing protein	1464854	Cuerna arida	Eukaryota	0.177	1.391e-06	254	1.0	0.6344	0.757
CF-ALL35275.1.1.1_10829_relaxed	AF-A0A1B6GPW3-F1-model_v4	AF-A0A1B6GPW3-F1-model_v4 Rhv domain-containing protein	1464854	Cuerna arida	Eukaryota	0.162	3.582e-08	270	1.0	0.6123	0.6435
CF-ALM25990.1_113_relaxed	AF-A0A443R8L2-F1-model_v4	AF-A0A443R8L2-F1-model_v4 RNA polymerase-associated protein CTR9-like protein	1965070	Dinothrombium tinctorium	Eukaryota	0.113	0.0001334	69	0.923	0.3868	0.08045
CF-ALM26017.1_113_relaxed	AF-A0A4V3HRT9-F1-model_v4	AF-A0A4V3HRT9-F1-model_v4 Serine/threonine-protein kinase srk1	1347390	Colletotrichum spinosum	Eukaryota	0.121	1.988e-05	143	1.0	0.4394	0.3166
CF-ALM26039.1_113_relaxed	AF-A0A3B3HEA9-F1-model_v4	AF-A0A3B3HEA9-F1-model_v4 Ig-like domain-containing protein	8090	Oryzias latipes	Eukaryota	0.18	0.0001629	214	1.0	0.6807	0.6872
CF-ALN66238.1_12439_relaxed	AF-A0A5B7GUG7-F1-model_v4	AF-A0A5B7GUG7-F1-model_v4 Uncharacterized protein	210409	Portunus trituberculatus	Eukaryota	0.468	2.855e-31	914	1.0	0.5157	0.4125
CF-ALN66276.1_12439_relaxed	AF-A0A2S6BYQ3-F1-model_v4	AF-A0A2S6BYQ3-F1-model_v4 Methylthioribulose-1-phosphate dehydratase	357750	Cercospora berteroae	Eukaryota	0.144	5.842e-05	157	1.0	0.3856	0.4038
CF-ALN66405.1_12440_relaxed	AF-A0A838HI01-F1-model_v4	AF-A0A838HI01-F1-model_v4 Uncharacterized protein	2026742	Gemmatimonadetes bacterium	Bacteria	0.09	0.0002814	92	0.997	0.378	0.288
CF-ALN66411.1_12440_relaxed	AF-A0A6A7G264-F1-model_v4	AF-A0A6A7G264-F1-model_v4 Fic/DOC family protein	1518452	Hirondellea gigas	Eukaryota	0.309	2.498e-13	599	1.0	0.7383	0.8187
CF-ALN66509.1_12438_relaxed	AF-A0A662WKT1-F1-model_v4	AF-A0A662WKT1-F1-model_v4 Uncharacterized protein	2483409	Nothophytophthora sp. Chile5	Eukaryota	0.118	2.033e-05	152	1.0	0.4013	0.3004
CF-ALN66530.1_12438_relaxed	AF-A0A0S2TIH7-F1-model_v4	AF-A0A0S2TIH7-F1-model_v4 Uncharacterized protein	1748243	Candidatus Tenderia electrophaga	Bacteria	0.111	8.926e-05	94	0.998	0.3667	0.2974
CF-ALO17914.1_5124_relaxed	AF-A0A6P4YCJ1-F1-model_v4	AF-A0A6P4YCJ1-F1-model_v4 ATP-dependent helicase Rep	7741	Branchiostoma belcheri	Eukaryota	0.291	2.8250000000000005e-20	616	1.0	0.7956	0.6746
CF-ALQ10607.1_4991_relaxed	AF-A0A501X810-F1-model_v4	AF-A0A501X810-F1-model_v4 SF3 helicase domain-containing protein	92403	Metamycoplasma falconis	Bacteria	0.201	6.217e-27	691	1.0	0.6162	0.4335
CF-ALR71673.1_12326_relaxed	AF-A0A4D6KVV3-F1-model_v4	AF-A0A4D6KVV3-F1-model_v4 RING-type E3 ubiquitin transferase	3917	Vigna unguiculata	Eukaryota	0.251	1.512e-05	142	1.0	0.6769	0.4173
CF-ALX81176.1.1.2_9805_relaxed	AF-A0A164SE40-F1-model_v4	AF-A0A164SE40-F1-model_v4 Uncharacterized protein	35525	Daphnia magna	Eukaryota	0.256	0.0007556	136	1.0	0.7989	0.4069
CF-ALZ45802.1_12442_relaxed	AF-A0A5B7KE88-F1-model_v4	AF-A0A5B7KE88-F1-model_v4 Uncharacterized protein	210409	Portunus trituberculatus	Eukaryota	0.505	6.221e-18	796	1.0	0.6406	0.8253
CF-AMA67355.1_152_relaxed	AF-A0A7J7ZTV3-F1-model_v4	AF-A0A7J7ZTV3-F1-model_v4 CD200 molecule	51298	Myotis myotis	Eukaryota	0.603	5.934e-33	1305	1.0	0.8886	0.7751
CF-AMA67357.1_152_relaxed	AF-A0A384D950-F1-model_v4	AF-A0A384D950-F1-model_v4 Apoptosis regulator Bcl-2	29073	Ursus maritimus	Eukaryota	0.511	8.782e-12	533	1.0	0.7943	0.7968
CF-AMA67375.1_152_relaxed	AF-A0A126LAZ5-F1-model_v4	AF-A0A126LAZ5-F1-model_v4 U52	9606	Homo sapiens	Eukaryota	0.214	3.193e-10	504	1.0	0.7104	0.8521
CF-AMB17043.1_69_relaxed	AF-A0A6J0WTX8-F1-model_v4	AF-A0A6J0WTX8-F1-model_v4 protein phosphatase 1 regulatory subunit 15A	9880	Odocoileus virginianus texanus	Eukaryota	0.221	2.583e-05	99	0.999	0.6691	0.1715
CF-AMB20708.1.1.4_10136_relaxed	AF-A0A182GZL2-F1-model_v4	AF-A0A182GZL2-F1-model_v4 Peroxisomal leader peptide-processing protease	7160	Aedes albopictus	Eukaryota	0.191	3.863e-07	242	1.0	0.557	0.6399
CF-AMB43073.1_12126_relaxed	AF-A0A061DC52-F1-model_v4	AF-A0A061DC52-F1-model_v4 RRM domain-containing protein	5866	Babesia bigemina	Eukaryota	0.123	0.0006793	69	0.923	0.3813	0.1924
CF-AMB43076.1_12126_relaxed	AF-A0A7C4LTB9-F1-model_v4	AF-A0A7C4LTB9-F1-model_v4 Uncharacterized protein	2052186	Verrucomicrobia subdivision 3 bacterium	Bacteria	0.227	0.0002249	118	1.0	0.4601	0.4777
CF-AMD08881.1_6269_relaxed	AF-A0A5N6L6H9-F1-model_v4	AF-A0A5N6L6H9-F1-model_v4 Uncharacterized protein	176857	Carpinus fangiana	Eukaryota	0.324	5.674e-22	876	1.0	0.7929	0.8985
CF-AMF83767.2_12394_relaxed	AF-A0A5E4PWZ7-F1-model_v4	AF-A0A5E4PWZ7-F1-model_v4 Uncharacterized protein	189913	Leptidea sinapis	Eukaryota	0.291	2.715e-09	229	1.0	0.682	0.371
CF-AMF83807.1_12394_relaxed	AF-A0A0L6V4M9-F1-model_v4	AF-A0A0L6V4M9-F1-model_v4 DNA primase	27349	Puccinia sorghi	Eukaryota	0.121	1.956e-10	302	1.0	0.5523	0.609
CF-AMF83811.1_12394_relaxed	AF-A0A1J1HMF1-F1-model_v4	AF-A0A1J1HMF1-F1-model_v4 CLUMA_CG002669, isoform A	568069	Clunio marinus	Eukaryota	0.258	2.837e-09	242	1.0	0.6489	0.496
CF-AMF83823.1_12394_relaxed	AF-A0A431PQ02-F1-model_v4	AF-A0A431PQ02-F1-model_v4 Uncharacterized protein	100	Ancylobacter aquaticus	Bacteria	0.329	0.0003034	186	1.0	0.642	0.7478
CF-AMF83832.1_12394_relaxed	AF-A0A0A9WD21-F1-model_v4	AF-A0A0A9WD21-F1-model_v4 Uncharacterized protein	30085	Lygus hesperus	Eukaryota	0.109	2.266e-06	122	1.0	0.4438	0.2604
CF-AMF83838.1_12394_relaxed	AF-A0A6A6EZ49-F1-model_v4	AF-A0A6A6EZ49-F1-model_v4 Uncharacterized protein	717836	Cercospora zeae-maydis SCOH1-5	Eukaryota	0.228	0.0002123	141	1.0	0.5274	0.4973
CF-AMF83857.1_12394_relaxed	AF-A0A2K9JY77-F1-model_v4	AF-A0A2K9JY77-F1-model_v4 GIY-YIG nuclease superfamily protein	1514074	Pseudoalteromonas sp. NC201	Bacteria	0.37	1.93e-09	365	1.0	0.8187	0.8148
CF-AMF83858.1_12394_relaxed	AF-A0A813GHU4-F1-model_v4	AF-A0A813GHU4-F1-model_v4 Hypothetical protein	89957	Polarella glacialis	Eukaryota	0.177	9.654e-40	1271	1.0	0.5757	0.6603
CF-AMK09255.1_9013_relaxed	AF-S4P266-F1-model_v4	AF-S4P266-F1-model_v4 RdRp catalytic domain-containing protein	116150	Pararge aegeria	Eukaryota	0.502	2.879e-77	4002	1.0	0.7581	0.9714
CF-AMM72667.1_11903_relaxed	AF-A0A4W5QMK1-F1-model_v4	AF-A0A4W5QMK1-F1-model_v4 Uncharacterized protein	62062	Hucho hucho	Eukaryota	0.284	1.554e-08	234	1.0	0.7518	0.474
CF-AMM72780.1_11903_relaxed	AF-A0A7K6BEA4-F1-model_v4	AF-A0A7K6BEA4-F1-model_v4 GTP--RNA guanylyltransferase	57439	Upupa epops	Eukaryota	0.308	8.393e-49	1270	1.0	0.7055	0.5643
CF-AMM72791.1_11903_relaxed	AF-A0A3Q3KWI0-F1-model_v4	AF-A0A3Q3KWI0-F1-model_v4 TNF receptor-associated factor	56723	Labrus bergylta	Eukaryota	0.224	2.497e-24	667	1.0	0.7308	0.5013
CF-AMT75371.1.1.2_9409_relaxed	AF-A0A7T8K048-F1-model_v4	AF-A0A7T8K048-F1-model_v4 RdRp catalytic domain-containing protein	217165	Caligus rogercresseyi	Eukaryota	0.175	3.425e-13	454	1.0	0.5814	0.5697
CF-AMT75411.1_9443_relaxed	AF-A0A0D6LGC8-F1-model_v4	AF-A0A0D6LGC8-F1-model_v4 Integrase catalytic domain-containing protein	53326	Ancylostoma ceylanicum	Eukaryota	0.092	4.408e-17	234	1.0	0.3147	0.214
CF-AMT75425.1.1.1_9449_relaxed	AF-A0A078K5C8-F1-model_v4	AF-A0A078K5C8-F1-model_v4 OTU-like cysteine protease, putative	5861	Plasmodium yoelii	Eukaryota	0.164	6.227e-08	262	1.0	0.6363	0.6284
CF-AMZ05081.1_11919_relaxed	AF-A0A3B4XAI3-F1-model_v4	AF-A0A3B4XAI3-F1-model_v4 Dihydrofolate reductase	1841481	Seriola lalandi dorsalis	Eukaryota	0.744	3.594e-20	763	1.0	0.9399	0.9797
CF-ANC51526.1_5274_relaxed	AF-A0A0H5Q6X5-F1-model_v4	AF-A0A0H5Q6X5-F1-model_v4 Uncharacterized protein	198431	uncultured prokaryote	Other	0.466	3.653e-27	997	1.0	0.8366	0.9018
CF-ANC51528.1_5272_relaxed	AF-A0A0H5Q542-F1-model_v4	AF-A0A0H5Q542-F1-model_v4 Uncharacterized protein	198431	uncultured prokaryote	Other	0.361	4.742e-30	907	1.0	0.7176	0.65
CF-ANC51608.1_6108_relaxed	AF-A0A5N6L6H9-F1-model_v4	AF-A0A5N6L6H9-F1-model_v4 Uncharacterized protein	176857	Carpinus fangiana	Eukaryota	0.367	4.208e-26	977	1.0	0.7805	0.8623
CF-ANC96545.1_121_relaxed	AF-A0A126LB18-F1-model_v4	AF-A0A126LB18-F1-model_v4 Alkaline exonuclease	9606	Homo sapiens	Eukaryota	0.517	5.968e-57	2538	1.0	0.8903	0.9492
CF-ANC96547.1_121_relaxed	AF-A0A126LB04-F1-model_v4	AF-A0A126LB04-F1-model_v4 U54	9606	Homo sapiens	Eukaryota	0.433	5.391e-55	2216	1.0	0.8212	0.9301
CF-ANC96570.1_121_relaxed	AF-A0A126LAX7-F1-model_v4	AF-A0A126LAX7-F1-model_v4 U26	9606	Homo sapiens	Eukaryota	0.345	2.677e-08	188	1.0	0.4594	0.2679
CF-ANC96575.1_121_relaxed	AF-A0A126LAY3-F1-model_v4	AF-A0A126LAY3-F1-model_v4 U34	9606	Homo sapiens	Eukaryota	0.5	7.751e-30	865	1.0	0.8811	0.5735
CF-ANC97697.1.1.3_8580_relaxed	AF-L8WX48-F1-model_v4	AF-L8WX48-F1-model_v4 Integral to membrane protein	983506	Rhizoctonia solani AG-1 IA	Eukaryota	0.159	0.0003255	91	0.997	0.3907	0.3461
CF-ANC97699.1_8580_relaxed	AF-A0A164UJ83-F1-model_v4	AF-A0A164UJ83-F1-model_v4 Uncharacterized protein	35525	Daphnia magna	Eukaryota	0.155	1.012e-07	325	1.0	0.5962	0.6193
CF-ANF29692.1_12334_relaxed	AF-A0A3S0EMB7-F1-model_v4	AF-A0A3S0EMB7-F1-model_v4 DUF1098 domain-containing protein	100	Ancylobacter aquaticus	Bacteria	0.333	3.231e-05	160	1.0	0.6686	0.5289
CF-ANF29769.1_12334_relaxed	AF-A0A6H5KPC9-F1-model_v4	AF-A0A6H5KPC9-F1-model_v4 Uncharacterized protein	867726	Ectocarpus sp. CCAP 1310/34	Eukaryota	0.077	0.0007171	84	0.991	0.3223	0.3146
CF-ANN22658.1_6270_relaxed	AF-A0A5J6K994-F1-model_v4	AF-A0A5J6K994-F1-model_v4 Uncharacterized protein	32644	unidentified	Other	0.392	8.914000000000001e-30	1221	1.0	0.8647	0.9566
CF-ANS71175.1_12022_relaxed	AF-A0A6C0M1E9-F1-model_v4	AF-A0A6C0M1E9-F1-model_v4 Uncharacterized protein	1070528	viral metagenome	Other	0.195	1.304e-38	1135	1.0	0.6183	0.7203
CF-ANW72253.1.1.5_10222_relaxed	AF-A0A3M7RTY0-F1-model_v4	AF-A0A3M7RTY0-F1-model_v4 Putative helicase senataxin	10195	Brachionus plicatilis	Eukaryota	0.262	4.724e-09	306	1.0	0.6929	0.7953
CF-ANZ57016.2_11915_relaxed	AF-A0A2D0S3B1-F1-model_v4	AF-A0A2D0S3B1-F1-model_v4 uncharacterized protein LOC108272747	7998	Ictalurus punctatus	Eukaryota	0.255	7.911e-13	445	1.0	0.7445	0.776
CF-ANZ57054.1_11932_relaxed	AF-A0A4V6AVB6-F1-model_v4	AF-A0A4V6AVB6-F1-model_v4 Uncharacterized protein	240159	Collichthys lucidus	Eukaryota	0.353	2.954e-09	310	1.0	0.8114	0.6039
CF-ANZ57114.1_11932_relaxed	AF-A0A7K8P9Z5-F1-model_v4	AF-A0A7K8P9Z5-F1-model_v4 Non-specific serine/threonine protein kinase	110676	Cochlearius cochlearius	Eukaryota	0.145	4.254e-06	103	1.0	0.369	0.2085
CF-ANZ57169.1_11933_relaxed	AF-A0A1S8W0L0-F1-model_v4	AF-A0A1S8W0L0-F1-model_v4 Deoxyuridine 5'-triphosphate nucleotidohydrolase	1357716	Batrachochytrium salamandrivorans	Eukaryota	0.638	2.693e-19	867	1.0	0.9477	0.9708
CF-ANZ57188.1_11933_relaxed	AF-A0A6G0HFC8-F1-model_v4	AF-A0A6G0HFC8-F1-model_v4 Uncharacterized protein	215358	Larimichthys crocea	Eukaryota	0.305	8.842e-15	502	1.0	0.7125	0.8487
CF-ANZ90245.1_4653_relaxed	AF-A0A2W5L414-F1-model_v4	AF-A0A2W5L414-F1-model_v4 Uncharacterized protein	43769	Corynebacterium propinquum	Bacteria	0.333	3.893e-05	203	1.0	0.8249	0.6107
CF-AOC55105.1_11899_relaxed	AF-A0A4U5ULF1-F1-model_v4	AF-A0A4U5ULF1-F1-model_v4 Uncharacterized protein	240159	Collichthys lucidus	Eukaryota	0.295	1.423e-24	839	1.0	0.7404	0.8651
CF-AOC55106.1_11899_relaxed	AF-A0A377GXU7-F1-model_v4	AF-A0A377GXU7-F1-model_v4 Asparaginase	858	Fusobacterium necrogenes	Bacteria	0.095	0.0007715	81	0.986	0.3507	0.335
CF-AOC55178.1_11899_relaxed	AF-A0A6C0JB37-F1-model_v4	AF-A0A6C0JB37-F1-model_v4 Protein kinase domain-containing protein	1070528	viral metagenome	Other	0.251	2.482e-28	866	1.0	0.6302	0.7681
CF-AOC55216.1_11899_relaxed	AF-A0A183ESV6-F1-model_v4	AF-A0A183ESV6-F1-model_v4 Galectin	637853	Gongylonema pulchrum	Eukaryota	0.288	6.358e-13	511	1.0	0.7638	0.885
CF-AOC55236.1_11899_relaxed	AF-A0A6C0JB37-F1-model_v4	AF-A0A6C0JB37-F1-model_v4 Protein kinase domain-containing protein	1070528	viral metagenome	Other	0.26	1.513e-30	968	1.0	0.6584	0.8207
CF-AOC55248.1_11899_relaxed	AF-A0A3Q3WCJ3-F1-model_v4	AF-A0A3Q3WCJ3-F1-model_v4 Uncharacterized protein	94237	Mola mola	Eukaryota	0.324	6.339e-08	283	1.0	0.7362	0.7344
CF-AOC55252.1_11899_relaxed	AF-A0A4Z2G804-F1-model_v4	AF-A0A4Z2G804-F1-model_v4 Uncharacterized protein	230148	Liparis tanakae	Eukaryota	0.342	6.511e-05	224	1.0	0.7124	0.7687
CF-AOC55266.1_11899_relaxed	AF-A0A673WIN0-F1-model_v4	AF-A0A673WIN0-F1-model_v4 CARD domain-containing protein	8032	Salmo trutta	Eukaryota	0.476	5.897e-06	345	1.0	0.9022	0.9801
CF-AOF41428.1_9752_relaxed	AF-A0A6G0TP72-F1-model_v4	AF-A0A6G0TP72-F1-model_v4 Uncharacterized protein	307491	Aphis glycines	Eukaryota	0.15	4.953e-06	196	1.0	0.5204	0.4404
CF-AOG30821.1.1.32_10191_relaxed	AF-A0A7L3Q0L5-F1-model_v4	AF-A0A7L3Q0L5-F1-model_v4 Poly(U)-specific endoribonuclease	68486	Cettia cetti	Eukaryota	0.175	4.537e-05	164	1.0	0.516	0.5799
CF-AOG30821.1.1.7_10191_relaxed	AF-V6M6G7-F1-model_v4	AF-V6M6G7-F1-model_v4 Ubiquitin carboxyl-terminal hydrolase domain-containing protein	348837	Spironucleus salmonicida	Eukaryota	0.198	2.392e-09	281	1.0	0.5205	0.5869
CF-AOP12495.1_4795_relaxed	AF-A0A2W5N1Y8-F1-model_v4	AF-A0A2W5N1Y8-F1-model_v4 Uncharacterized protein	43769	Corynebacterium propinquum	Bacteria	0.306	1.805e-15	582	1.0	0.8753	0.9437
CF-AOP31492.1_12011_relaxed	AF-A0A1S2ZIK2-F1-model_v4	AF-A0A1S2ZIK2-F1-model_v4 proepiregulin	9365	Erinaceus europaeus	Eukaryota	0.246	1.401e-05	135	1.0	0.6728	0.3604
CF-AOP31494.1_12011_relaxed	AF-A0A3Q7QVS2-F1-model_v4	AF-A0A3Q7QVS2-F1-model_v4 interleukin-18-binding protein isoform X2	34884	Callorhinus ursinus	Eukaryota	0.189	2.873e-05	212	1.0	0.6909	0.6199
CF-AOP31587.1_12011_relaxed	AF-A0A6J5ZET6-F1-model_v4	AF-A0A6J5ZET6-F1-model_v4 Unannotated protein	449393	freshwater metagenome	Other	0.238	7.389e-14	438	1.0	0.6635	0.8178
CF-AOP31697.1_12015_relaxed	AF-A0A2Y9KBI0-F1-model_v4	AF-A0A2Y9KBI0-F1-model_v4 tumor necrosis factor receptor superfamily member 8	391180	Enhydra lutris kenyoni	Eukaryota	0.33	2.242e-06	192	1.0	0.694	0.4989
CF-AOP31705.1_12015_relaxed	AF-A0A6J2C057-F1-model_v4	AF-A0A6J2C057-F1-model_v4 interleukin-18-binding protein isoform X2	9704	Zalophus californianus	Eukaryota	0.236	5.581e-05	203	1.0	0.633	0.6584
CF-AOP31721.1_12015_relaxed	AF-A0A0B7K8U5-F1-model_v4	AF-A0A0B7K8U5-F1-model_v4 Uncharacterized protein	29856	Clonostachys rosea	Eukaryota	0.173	9.973e-06	240	1.0	0.5306	0.5438
CF-AOP31723.1_12015_relaxed	AF-A0A1W9MLW1-F1-model_v4	AF-A0A1W9MLW1-F1-model_v4 S1 motif domain-containing protein	1933927	Candidatus Altiarchaeales archaeon A3	Archaea	0.316	0.0002313	198	1.0	0.7002	0.7357
CF-AOP31773.1_12015_relaxed	AF-A0A497N8X1-F1-model_v4	AF-A0A497N8X1-F1-model_v4 Uncharacterized protein	2026714	Candidatus Bathyarchaeota archaeon	Archaea	0.217	3.488e-10	376	1.0	0.703	0.8353
CF-AOP31799.1_12015_relaxed	AF-A0A6C0AM57-F1-model_v4	AF-A0A6C0AM57-F1-model_v4 SF3 helicase domain-containing protein	1070528	viral metagenome	Other	0.153	7.464e-32	642	1.0	0.4926	0.3869
CF-AOP31807.1_12015_relaxed	AF-A0A2E3BYJ0-F1-model_v4	AF-A0A2E3BYJ0-F1-model_v4 Uncharacterized protein	2026759	Magnetococcales bacterium	Bacteria	0.134	5.84e-25	677	1.0	0.5071	0.6719
CF-AOP31875.1_12015_relaxed	AF-A0A7N5KL64-F1-model_v4	AF-A0A7N5KL64-F1-model_v4 Interleukin 22 receptor subunit alpha 2	9646	Ailuropoda melanoleuca	Eukaryota	0.227	3.388e-15	484	1.0	0.6522	0.6429
CF-AOT85469.1_12343_relaxed	AF-A0A2G8EGV6-F1-model_v4	AF-A0A2G8EGV6-F1-model_v4 UPF0213 protein BK416_06330	1912096	Erwinia sp. OLSSP12	Bacteria	0.289	3.773e-05	196	1.0	0.7083	0.6791
CF-AOT85506.1_12343_relaxed	AF-A0A4Y2G4D2-F1-model_v4	AF-A0A4Y2G4D2-F1-model_v4 KilA-N domain-containing protein 006L	182803	Araneus ventricosus	Eukaryota	0.26	2.881e-07	253	1.0	0.7055	0.6526
CF-AOT85515.1_12343_relaxed	AF-A0A1S6L057-F1-model_v4	AF-A0A1S6L057-F1-model_v4 BRO-d	7091	Bombyx mori	Eukaryota	0.626	1.148e-12	490	1.0	0.8199	0.8371
CF-AOT85594.1_12343_relaxed	AF-A0A811WH61-F1-model_v4	AF-A0A811WH61-F1-model_v4 (diamondback moth) hypothetical protein	51655	Plutella xylostella	Eukaryota	0.315	5.449e-40	1533	1.0	0.7812	0.8838
CF-AOW41410.1_12412_relaxed	AF-A0A821QSD5-F1-model_v4	AF-A0A821QSD5-F1-model_v4 Hypothetical protein	345717	Pieris macdunnoughi	Eukaryota	0.211	3.2e-05	168	1.0	0.5074	0.6063
CF-AOW41439.1_12412_relaxed	AF-A0A6J1LI82-F1-model_v4	AF-A0A6J1LI82-F1-model_v4 protein Diedel-like	7224	Drosophila hydei	Eukaryota	0.342	7.803e-07	233	1.0	0.654	0.6266
CF-AOW41459.1_12412_relaxed	AF-V3ZB04-F1-model_v4	AF-V3ZB04-F1-model_v4 Uncharacterized protein	225164	Lottia gigantea	Eukaryota	0.297	0.000303	177	1.0	0.7152	0.7009
CF-AOW41488.1_12412_relaxed	AF-A0A2A4JJ81-F1-model_v4	AF-A0A2A4JJ81-F1-model_v4 Uncharacterized protein	7102	Heliothis virescens	Eukaryota	0.393	2.947e-41	1423	1.0	0.8086	0.8296
CF-AOW42083.1_12116_relaxed	AF-A0A0P0QIV7-F1-model_v4	AF-A0A0P0QIV7-F1-model_v4 Uncharacterized protein	615	Serratia marcescens	Bacteria	0.194	0.0001761	172	1.0	0.755	0.5512
CF-APA29021.1.1.2_10422_relaxed	AF-A0A5Y1P7C4-F1-model_v4	AF-A0A5Y1P7C4-F1-model_v4 Capsid protein VP2	197	Campylobacter jejuni	Bacteria	0.298	3.359e-13	521	1.0	0.7396	0.8134
CF-APA29023.1.1.5_10631_relaxed	AF-A0A0V0T2H0-F1-model_v4	AF-A0A0V0T2H0-F1-model_v4 3D polymerase	144512	Trichinella murrelli	Eukaryota	0.411	5.697e-07	357	1.0	0.8151	0.8959
CF-APC26069.1_12131_relaxed	AF-A0A4Q1QFU2-F1-model_v4	AF-A0A4Q1QFU2-F1-model_v4 Uncharacterized protein	67364	Streptomyces sioyaensis	Bacteria	0.38	3.988e-37	1291	1.0	0.7892	0.7526
CF-APD51481.1.1.6_10176_relaxed	AF-A0A1Q9F2L3-F1-model_v4	AF-A0A1Q9F2L3-F1-model_v4 Ubiquitin carboxyl-terminal hydrolase	2951	Symbiodinium microadriaticum	Eukaryota	0.117	1.111e-07	153	1.0	0.3788	0.4064
CF-APG55823.1_5244_relaxed	AF-A0A0H5Q6X5-F1-model_v4	AF-A0A0H5Q6X5-F1-model_v4 Uncharacterized protein	198431	uncultured prokaryote	Other	0.485	9.611e-34	1159	1.0	0.8174	0.8982
CF-APG76085.1.1.2_10011_relaxed	AF-A0A531M256-F1-model_v4	AF-A0A531M256-F1-model_v4 DEAD/DEAH box helicase	1871066	Mesorhizobium sp.	Bacteria	0.206	3.351e-05	195	1.0	0.6485	0.7641
CF-APG77322.1.1.3_10230_relaxed	AF-A0A1C4ZBR8-F1-model_v4	AF-A0A1C4ZBR8-F1-model_v4 Part of AAA domain-containing protein	307119	Micromonospora chaiyaphumensis	Bacteria	0.163	7.215e-14	443	1.0	0.6225	0.7488
CF-APG77342.1.1.1_10231_relaxed	AF-A0A0G1T681-F1-model_v4	AF-A0A0G1T681-F1-model_v4 Riboflavin biosynthesis intermediates N-glycosidase	1618845	Parcubacteria group bacterium GW2011_GWA2_47_64	Bacteria	0.278	0.0001524	230	1.0	0.6973	0.7749
CF-APG77345.1.1.1_10251_relaxed	AF-A0A536I0H2-F1-model_v4	AF-A0A536I0H2-F1-model_v4 Class I SAM-dependent methyltransferase	2026724	Chloroflexi bacterium	Bacteria	0.186	0.0004824	111	1.0	0.5086	0.468
CF-APG77353.1.1.2_10243_relaxed	AF-A0A3B3XQ57-F1-model_v4	AF-A0A3B3XQ57-F1-model_v4 SRSF protein kinase 3-like	48701	Poecilia mexicana	Eukaryota	0.196	1.597e-07	290	1.0	0.7171	0.8107
CF-APG77353.1.1.3_10243_relaxed	AF-A0A5K1HNA6-F1-model_v4	AF-A0A5K1HNA6-F1-model_v4 Protein kinase domain-containing protein	210225	Nymphaea colorata	Eukaryota	0.233	1.061e-05	236	1.0	0.7599	0.8615
CF-APG77353.1.1.4_10243_relaxed	AF-A0A523AQ52-F1-model_v4	AF-A0A523AQ52-F1-model_v4 O-acetyl-ADP-ribose deacetylase	2250276	Hadesarchaea archaeon	Archaea	0.169	8.052e-06	216	1.0	0.6737	0.7938
CF-APG77353.1.1.5_10243_relaxed	AF-A0A0F4VU70-F1-model_v4	AF-A0A0F4VU70-F1-model_v4 Methyltransf_25 domain-containing protein	1523155	Clostridium sp. IBUN22A	Bacteria	0.229	0.0001786	154	1.0	0.6199	0.6438
CF-APG78075.1_8549_relaxed	AF-A0A0H3VIA5-F1-model_v4	AF-A0A0H3VIA5-F1-model_v4 Polymerase	7038	Bemisia tabaci	Eukaryota	0.125	1.835e-21	817	1.0	0.4489	0.7678
CF-APG78076.1_8549_relaxed	AF-A0A0J7P003-F1-model_v4	AF-A0A0J7P003-F1-model_v4 Group ii intron reverse transcriptase maturase	67767	Lasius niger	Eukaryota	0.337	4.823e-28	1217	1.0	0.7738	0.8954
CF-APG78080.1_8548_relaxed	AF-A0A0J7P003-F1-model_v4	AF-A0A0J7P003-F1-model_v4 Group ii intron reverse transcriptase maturase	67767	Lasius niger	Eukaryota	0.267	1.3580000000000002e-20	813	1.0	0.6554	0.7684
CF-APG78140.1_9215_relaxed	AF-E9G018-F1-model_v4	AF-E9G018-F1-model_v4 Uncharacterized protein	6669	Daphnia pulex	Eukaryota	0.218	2.428e-08	296	1.0	0.5246	0.4537
CF-APG78142.1_9216_relaxed	AF-E9GQJ9-F1-model_v4	AF-E9GQJ9-F1-model_v4 Uncharacterized protein	6669	Daphnia pulex	Eukaryota	0.208	1.66e-08	277	1.0	0.6487	0.4243
CF-APG78659.1.1.2_8617_relaxed	AF-S4PXW4-F1-model_v4	AF-S4PXW4-F1-model_v4 Cap-specific mRNA (Nucleoside-2'-O-)-methyltransferase 1	116150	Pararge aegeria	Eukaryota	0.248	0.0007733	164	1.0	0.6019	0.7252
CF-APG78666.1_8619_relaxed	AF-A0A6A4IML3-F1-model_v4	AF-A0A6A4IML3-F1-model_v4 Uncharacterized protein	248454	Apolygus lucorum	Eukaryota	0.201	2.529e-22	869	1.0	0.7157	0.6369
CF-APG78668.1.1.2_8619_relaxed	AF-A0A0H3VIA5-F1-model_v4	AF-A0A0H3VIA5-F1-model_v4 Polymerase	7038	Bemisia tabaci	Eukaryota	0.401	1.473e-06	176	1.0	0.5485	0.4115
CF-APG78668.1.1.3_8619_relaxed	AF-S4PXW4-F1-model_v4	AF-S4PXW4-F1-model_v4 Cap-specific mRNA (Nucleoside-2'-O-)-methyltransferase 1	116150	Pararge aegeria	Eukaryota	0.192	7.666e-08	275	1.0	0.6372	0.767
CF-APG78669.1_8623_relaxed	AF-A0A162T4U8-F1-model_v4	AF-A0A162T4U8-F1-model_v4 Uncharacterized protein	35525	Daphnia magna	Eukaryota	0.19	2.122e-27	849	1.0	0.6324	0.5874
CF-APG78672.1.1.4_8623_relaxed	AF-S4PXW4-F1-model_v4	AF-S4PXW4-F1-model_v4 Cap-specific mRNA (Nucleoside-2'-O-)-methyltransferase 1	116150	Pararge aegeria	Eukaryota	0.243	2.283e-08	287	1.0	0.6081	0.7398
CF-APG78724.1.1.2_8606_relaxed	AF-A0A7R9SR96-F1-model_v4	AF-A0A7R9SR96-F1-model_v4 Hypothetical protein	509924	Argulus foliaceus	Eukaryota	0.365	2.553e-17	577	1.0	0.7301	0.8623
CF-APG78824.1.1.3_8572_relaxed	AF-A0A7Z9ZMZ3-F1-model_v4	AF-A0A7Z9ZMZ3-F1-model_v4 Ribosomal RNA large subunit methyltransferase E	2030811	Candidatus Peregrinibacteria bacterium	Bacteria	0.185	6.919e-05	163	1.0	0.5213	0.5983
CF-APG78834.1_9185_relaxed	AF-A0A222WVS2-F1-model_v4	AF-A0A222WVS2-F1-model_v4 Uncharacterized protein	1550728	Blastomonas fulva	Bacteria	0.123	6.724e-05	80	0.984	0.4198	0.1688
CF-APG79275.1.1.1_9701_relaxed	AF-A0A7T8K048-F1-model_v4	AF-A0A7T8K048-F1-model_v4 RdRp catalytic domain-containing protein	217165	Caligus rogercresseyi	Eukaryota	0.176	4.14e-13	392	1.0	0.63	0.7253
CF-APL97667.1.1.2_8625_relaxed	AF-A0A0H3VIA5-F1-model_v4	AF-A0A0H3VIA5-F1-model_v4 Polymerase	7038	Bemisia tabaci	Eukaryota	0.653	1.055e-14	405	1.0	0.6443	0.5261
CF-APL97667.1.1.4_8625_relaxed	AF-S4PXW4-F1-model_v4	AF-S4PXW4-F1-model_v4 Cap-specific mRNA (Nucleoside-2'-O-)-methyltransferase 1	116150	Pararge aegeria	Eukaryota	0.201	5.749e-10	361	1.0	0.7319	0.8808
CF-APM83099.1_9601_relaxed	AF-A0A2M3ZZJ6-F1-model_v4	AF-A0A2M3ZZJ6-F1-model_v4 Putative glycoprotein	58253	Anopheles triannulatus	Eukaryota	0.145	6.133e-15	331	1.0	0.4079	0.3532
CF-APO13940.1_12408_relaxed	AF-A0A6J1SYM2-F1-model_v4	AF-A0A6J1SYM2-F1-model_v4 Bis(5'-nucleosyl)-tetraphosphatase [asymmetrical]	133901	Frankliniella occidentalis	Eukaryota	0.179	0.0002576	160	1.0	0.4741	0.6692
CF-APO13949.1_12408_relaxed	AF-A0A2T7PVA0-F1-model_v4	AF-A0A2T7PVA0-F1-model_v4 Chitin-binding type-2 domain-containing protein	400727	Pomacea canaliculata	Eukaryota	0.365	4.504e-05	215	1.0	0.8269	0.7925
CF-APO13969.1_12408_relaxed	AF-A0A3N9WEN4-F1-model_v4	AF-A0A3N9WEN4-F1-model_v4 Uncharacterized protein	46610	Geobacter sp.	Bacteria	0.138	2.36e-11	196	1.0	0.4999	0.227
CF-APO13993.1_12408_relaxed	AF-L8GCR8-F1-model_v4	AF-L8GCR8-F1-model_v4 Peroxidase	1257118	Acanthamoeba castellanii str. Neff	Eukaryota	0.099	0.0006771	96	0.999	0.4161	0.2811
CF-APO15903.1_79_relaxed	AF-A0A126LB17-F1-model_v4	AF-A0A126LB17-F1-model_v4 Ganciclovir kinase	9606	Homo sapiens	Eukaryota	0.195	5.01e-09	355	1.0	0.565	0.6977
CF-APQ41759.1_6461_relaxed	AF-A0A7T1WVC6-F1-model_v4	AF-A0A7T1WVC6-F1-model_v4 VP7	2795143	Cloning vector pT7-VP7(02V0002G3)	Other	0.133	3.119e-09	238	1.0	0.4711	0.5976
CF-APT68159.1.1.2_8567_relaxed	AF-A0A336LHW8-F1-model_v4	AF-A0A336LHW8-F1-model_v4 Cap-specific mRNA (nucleoside-2'-O-)-methyltransferase 2	179676	Culicoides sonorensis	Eukaryota	0.095	2.097e-07	185	1.0	0.434	0.3486
CF-APZ76222.1_122_relaxed	AF-A0A126LB22-F1-model_v4	AF-A0A126LB22-F1-model_v4 U95	9606	Homo sapiens	Eukaryota	0.129	1.416e-09	220	1.0	0.4468	0.4368
CF-APZ76233.1_122_relaxed	AF-A0A126LAU1-F1-model_v4	AF-A0A126LAU1-F1-model_v4 U3	9606	Homo sapiens	Eukaryota	0.309	9.453e-21	576	1.0	0.6512	0.5078
CF-APZ76235.1_122_relaxed	AF-A0A126LAV1-F1-model_v4	AF-A0A126LAV1-F1-model_v4 U7	9606	Homo sapiens	Eukaryota	0.281	9.748e-21	892	1.0	0.6543	0.7357
CF-APZ76239.1_122_relaxed	AF-A0A126LAV3-F1-model_v4	AF-A0A126LAV3-F1-model_v4 U10	9606	Homo sapiens	Eukaryota	0.383	5.388e-40	1538	1.0	0.7574	0.8729
CF-APZ76241.1_122_relaxed	AF-A0A851E4H7-F1-model_v4	AF-A0A851E4H7-F1-model_v4 CCR7 protein	85069	Dryoscopus gambensis	Eukaryota	0.182	6.838e-10	498	1.0	0.6986	0.813
CF-APZ76243.1_122_relaxed	AF-A0A126LAW4-F1-model_v4	AF-A0A126LAW4-F1-model_v4 U15	9606	Homo sapiens	Eukaryota	0.41	4.357e-07	340	1.0	0.8368	0.9382
CF-APZ76244.1_122_relaxed	AF-A0A126LAW3-F1-model_v4	AF-A0A126LAW3-F1-model_v4 U17	9606	Homo sapiens	Eukaryota	0.254	1.618e-09	289	1.0	0.6085	0.668
CF-APZ76245.1_122_relaxed	AF-A0A126LAV8-F1-model_v4	AF-A0A126LAV8-F1-model_v4 IE glycoprotein	9606	Homo sapiens	Eukaryota	0.303	1.66e-06	144	1.0	0.4947	0.3553
CF-APZ76264.1_122_relaxed	AF-A0A126LAY4-F1-model_v4	AF-A0A126LAY4-F1-model_v4 U35	9606	Homo sapiens	Eukaryota	0.481	6.964e-08	247	1.0	0.8372	0.5988
CF-APZ76274.1_122_relaxed	AF-A0A126LAZ6-F1-model_v4	AF-A0A126LAZ6-F1-model_v4 U45	9606	Homo sapiens	Eukaryota	0.278	1.016e-21	911	1.0	0.7885	0.9439
CF-APZ76278.1_122_relaxed	AF-A0A126LAZ8-F1-model_v4	AF-A0A126LAZ8-F1-model_v4 U49	9606	Homo sapiens	Eukaryota	0.367	1.894e-22	763	1.0	0.8342	0.8096
CF-APZ76286.1_122_relaxed	AF-A0A1V3WMB4-F1-model_v4	AF-A0A1V3WMB4-F1-model_v4 PE family protein	1768	Mycobacterium kansasii	Bacteria	0.079	0.0003932	61	0.795	0.2974	0.1389
CF-APZ76316.1_122_relaxed	AF-A0A126LB29-F1-model_v4	AF-A0A126LB29-F1-model_v4 U84	9606	Homo sapiens	Eukaryota	0.259	6.718e-16	510	1.0	0.774	0.6801
CF-AP_000079.1_12091_relaxed	AF-A0A6A4UIF2-F1-model_v4	AF-A0A6A4UIF2-F1-model_v4 Uncharacterized protein	2053306	Ignavibacteria bacterium	Bacteria	0.196	1.263e-09	295	1.0	0.5273	0.7265
CF-AP_000434.1_12102_relaxed	AF-A0A3Q0CP16-F1-model_v4	AF-A0A3Q0CP16-F1-model_v4 junctional adhesion molecule-like isoform X1	10036	Mesocricetus auratus	Eukaryota	0.148	3.805e-14	295	1.0	0.5893	0.3043
CF-AQA28216.1_4785_relaxed	AF-A0A2W5L414-F1-model_v4	AF-A0A2W5L414-F1-model_v4 Uncharacterized protein	43769	Corynebacterium propinquum	Bacteria	0.317	0.0007958	165	1.0	0.7116	0.623
CF-AQN78547.1_12422_relaxed	AF-A0A6L9JIX2-F1-model_v4	AF-A0A6L9JIX2-F1-model_v4 S8 family serine peptidase	141679	Photorhabdus laumondii subsp. laumondii	Bacteria	0.323	6.196e-31	1033	1.0	0.7855	0.854
CF-AQN78571.1_12422_relaxed	AF-A0A0U1ZF70-F1-model_v4	AF-A0A0U1ZF70-F1-model_v4 Uncharacterized protein	32260	Venturia canescens	Eukaryota	0.377	2.425e-06	226	1.0	0.6773	0.685
CF-AQN78588.1_12422_relaxed	AF-A0A0C9RF71-F1-model_v4	AF-A0A0C9RF71-F1-model_v4 MiaB_0 protein	64838	Fopius arisanus	Eukaryota	0.328	6.462e-10	175	1.0	0.4515	0.3292
CF-AQN78597.1_12422_relaxed	AF-A0A0U1ZKY0-F1-model_v4	AF-A0A0U1ZKY0-F1-model_v4 PIF-1	32260	Venturia canescens	Eukaryota	0.347	3.782e-40	845	1.0	0.6506	0.3624
CF-AQN78609.1_12422_relaxed	AF-A0A6G0SWH3-F1-model_v4	AF-A0A6G0SWH3-F1-model_v4 Uncharacterized protein	307491	Aphis glycines	Eukaryota	0.304	1.041e-14	432	1.0	0.5803	0.6799
CF-AQN78614.1_12422_relaxed	AF-A0A6G0SV69-F1-model_v4	AF-A0A6G0SV69-F1-model_v4 Uncharacterized protein	307491	Aphis glycines	Eukaryota	0.416	2.076e-09	220	1.0	0.5097	0.4602
CF-AQN78632.1_12422_relaxed	AF-A0A0C9R3U6-F1-model_v4	AF-A0A0C9R3U6-F1-model_v4 GPRC5C protein	64838	Fopius arisanus	Eukaryota	0.306	3.504e-08	275	1.0	0.664	0.7761
CF-AQQ80305.1_12389_relaxed	AF-A0A2K6LTM5-F1-model_v4	AF-A0A2K6LTM5-F1-model_v4 CIDE-N domain-containing protein	61621	Rhinopithecus bieti	Eukaryota	0.21	4.386e-06	209	1.0	0.6362	0.5833
CF-AQQ80321.1_12389_relaxed	AF-A0A1S6L074-F1-model_v4	AF-A0A1S6L074-F1-model_v4 BRO-d	7091	Bombyx mori	Eukaryota	0.155	3.13e-07	153	1.0	0.5704	0.2707
CF-AQQ80395.1_12389_relaxed	AF-A6G9W3-F1-model_v4	AF-A6G9W3-F1-model_v4 Uncharacterized protein	391625	Plesiocystis pacifica SIR-1	Bacteria	0.162	1.811e-11	283	1.0	0.549	0.3577
CF-AQQ80398.1_12389_relaxed	AF-A0A100HGT2-F1-model_v4	AF-A0A100HGT2-F1-model_v4 Uncharacterized protein	57498	Deinococcus grandis	Bacteria	0.134	7.003e-05	139	1.0	0.4151	0.6015
CF-AQQ80406.1_12389_relaxed	AF-A0A1W5DGX4-F1-model_v4	AF-A0A1W5DGX4-F1-model_v4 Peptidase M60 domain-containing protein	28151	Serratia proteamaculans	Bacteria	0.209	4.2659999999999996e-60	2047	1.0	0.7	0.6846
CF-AQX17368.1.1.2_10345_relaxed	AF-A0A5Y1P7C4-F1-model_v4	AF-A0A5Y1P7C4-F1-model_v4 Capsid protein VP2	197	Campylobacter jejuni	Bacteria	0.28	2.4e-12	485	1.0	0.7779	0.8416
CF-ARD71319.1_53_relaxed	AF-A0A3Q4N6N1-F1-model_v4	AF-A0A3Q4N6N1-F1-model_v4 Endothelial lipase-like	32507	Neolamprologus brichardi	Eukaryota	0.117	9.442e-14	281	1.0	0.3825	0.4601
CF-ARD71371.1_53_relaxed	AF-A0A0Q7YZL0-F1-model_v4	AF-A0A0Q7YZL0-F1-model_v4 Thymidylate synthase	1736474	Sphingopyxis sp. Root1497	Bacteria	0.188	1.146e-06	142	1.0	0.4291	0.3727
CF-ARE31879.1_12286_relaxed	AF-A0A1C5H3C9-F1-model_v4	AF-A0A1C5H3C9-F1-model_v4 Virus EB1 protein / large t-antigen	709883	Micromonospora zamorensis	Bacteria	0.242	7.404e-10	421	1.0	0.6486	0.7095
CF-ARE31897.1_12286_relaxed	AF-A0A3B4A3S8-F1-model_v4	AF-A0A3B4A3S8-F1-model_v4 Uncharacterized protein	409849	Periophthalmus magnuspinnatus	Eukaryota	0.118	4.056e-12	225	1.0	0.3965	0.2769
CF-ARF07707.1_9864_relaxed	AF-J9LDE9-F1-model_v4	AF-J9LDE9-F1-model_v4 Uncharacterized protein	7029	Acyrthosiphon pisum	Eukaryota	0.224	3.11e-10	416	1.0	0.6453	0.5999
CF-ARM53611.1.4_10617_relaxed	AF-A0A0V1GMQ2-F1-model_v4	AF-A0A0V1GMQ2-F1-model_v4 Uncharacterized protein	268475	Trichinella zimbabwensis	Eukaryota	0.39	1.652e-22	800	1.0	0.7732	0.8069
CF-ARM53611.1.8_10617_relaxed	AF-K7MN91-F1-model_v4	AF-K7MN91-F1-model_v4 Ubiquitinyl hydrolase 1	3847	Glycine max	Eukaryota	0.153	4.599e-06	177	1.0	0.4994	0.5334
CF-ARQ79747.1_12129_relaxed	AF-A0A2G5B0R5-F1-model_v4	AF-A0A2G5B0R5-F1-model_v4 DNA polymerase	763665	Coemansia reversa NRRL 1564	Eukaryota	0.123	1.187e-31	703	1.0	0.476	0.4496
CF-ARQ79784.1_12130_relaxed	AF-A0A5B1BBM8-F1-model_v4	AF-A0A5B1BBM8-F1-model_v4 Uncharacterized protein	1784	Mycobacterium simiae	Bacteria	0.391	2.638e-11	225	1.0	0.7255	0.3002
CF-ARR28830.1_35_relaxed	AF-A0A2K5H7K6-F1-model_v4	AF-A0A2K5H7K6-F1-model_v4 TNF receptor superfamily member 9	336983	Colobus angolensis palliatus	Eukaryota	0.222	2.575e-05	177	1.0	0.7032	0.5421
CF-ARR28851.1_35_relaxed	AF-A0A093ER80-F1-model_v4	AF-A0A093ER80-F1-model_v4 Myomesin-1	37040	Gavia stellata	Eukaryota	0.128	8.703e-05	90	0.996	0.3968	0.2068
CF-ARR28864.1_35_relaxed	AF-A0A286P9X1-F1-model_v4	AF-A0A286P9X1-F1-model_v4 DNA packaging terminase subunit 1	8090	Oryzias latipes	Eukaryota	0.244	5.156e-17	671	1.0	0.7618	0.7538
CF-ARR28866.1_35_relaxed	AF-A0A1S6KZB7-F1-model_v4	AF-A0A1S6KZB7-F1-model_v4 Cytosine-specific methyltransferase	108931	Nilaparvata lugens	Eukaryota	0.211	2.9280000000000004e-42	1233	1.0	0.6349	0.7271
CF-ARR28878.1_35_relaxed	AF-A0A444V845-F1-model_v4	AF-A0A444V845-F1-model_v4 Uncharacterized protein	7906	Acipenser ruthenus	Eukaryota	0.192	2.024e-15	493	1.0	0.6274	0.7622
CF-ARR28890.1_35_relaxed	AF-A0A835S2S5-F1-model_v4	AF-A0A835S2S5-F1-model_v4 Uncharacterized protein	51239	Vanilla planifolia	Eukaryota	0.176	1.254e-13	365	1.0	0.4937	0.5553
CF-ARR28917.1_35_relaxed	AF-A0A6G0I7J9-F1-model_v4	AF-A0A6G0I7J9-F1-model_v4 Uncharacterized protein	215358	Larimichthys crocea	Eukaryota	0.241	2.267e-19	530	1.0	0.5351	0.5642
CF-ARR28928.1_35_relaxed	AF-A0A444V7Z5-F1-model_v4	AF-A0A444V7Z5-F1-model_v4 Uncharacterized protein	7906	Acipenser ruthenus	Eukaryota	0.247	7.991e-12	381	1.0	0.6277	0.6976
CF-ARR28930.1_35_relaxed	AF-A0A1X7TJI1-F1-model_v4	AF-A0A1X7TJI1-F1-model_v4 Uncharacterized protein	400682	Amphimedon queenslandica	Eukaryota	0.173	4.959e-13	308	1.0	0.5551	0.3909
CF-ARR28939.1_35_relaxed	AF-A0A7R8H7T3-F1-model_v4	AF-A0A7R8H7T3-F1-model_v4 MRC	72036	Lepeophtheirus salmonis	Eukaryota	0.131	8.442e-09	116	1.0	0.3947	0.1613
CF-ARR28940.1_35_relaxed	AF-A0A803W5M5-F1-model_v4	AF-A0A803W5M5-F1-model_v4 Uncharacterized protein	59894	Ficedula albicollis	Eukaryota	0.129	5.645e-06	113	1.0	0.4154	0.2482
CF-ARR28943.1_35_relaxed	AF-A0A6P7DXV8-F1-model_v4	AF-A0A6P7DXV8-F1-model_v4 C-type lectin domain family 2 member B isoform X1	9940	Ovis aries	Eukaryota	0.172	5.18e-06	161	1.0	0.6472	0.4443
CF-ARR28950.1_35_relaxed	AF-A0A3B3UQF0-F1-model_v4	AF-A0A3B3UQF0-F1-model_v4 Sulfotransferase	48699	Poecilia latipinna	Eukaryota	0.26	4.923e-19	692	1.0	0.7241	0.8188
CF-ARR28989.1_35_relaxed	AF-A0A1S9RWV0-F1-model_v4	AF-A0A1S9RWV0-F1-model_v4 RED_N domain-containing protein	104259	Penicillium brasilianum	Eukaryota	0.15	0.0006674	49	0.442	0.3261	0.1
CF-ARS01644.1_67_relaxed	AF-A0A126LB27-F1-model_v4	AF-A0A126LB27-F1-model_v4 U75	9606	Homo sapiens	Eukaryota	0.185	3.007e-08	322	1.0	0.5882	0.763
CF-ART33363.1_12141_relaxed	AF-A0A2G5B1F9-F1-model_v4	AF-A0A2G5B1F9-F1-model_v4 DNA-directed DNA polymerase	763665	Coemansia reversa NRRL 1564	Eukaryota	0.125	1.367e-28	655	1.0	0.451	0.4983
CF-ARW78124.1_124_relaxed	AF-A0A703YDE1-F1-model_v4	AF-A0A703YDE1-F1-model_v4 Uncharacterized protein	28901	Salmonella enterica	Bacteria	0.13	8.299e-16	492	1.0	0.6345	0.7212
CF-ASA47279.1_9697_relaxed	AF-A0A2M4A0L6-F1-model_v4	AF-A0A2M4A0L6-F1-model_v4 Putative glycoprotein	58253	Anopheles triannulatus	Eukaryota	0.308	1.096e-58	1830	1.0	0.7281	0.5814
CF-ASA47317.1_9203_relaxed	AF-A0A6I8U3W4-F1-model_v4	AF-A0A6I8U3W4-F1-model_v4 Uncharacterized protein	7159	Aedes aegypti	Eukaryota	0.138	3.419e-10	305	1.0	0.5376	0.4388
CF-ASB32514.1_6106_relaxed	AF-A0A5J6K994-F1-model_v4	AF-A0A5J6K994-F1-model_v4 Uncharacterized protein	32644	unidentified	Other	0.346	5.517e-16	589	1.0	0.7621	0.875
CF-ASC55520.1_12018_relaxed	AF-A0A232F3Q8-F1-model_v4	AF-A0A232F3Q8-F1-model_v4 Uncharacterized protein	543379	Trichomalopsis sarcophagae	Eukaryota	0.145	1.753e-06	222	1.0	0.5392	0.4054
CF-ASD34121.1.1.3_7243_relaxed	AF-A0A813AXZ8-F1-model_v4	AF-A0A813AXZ8-F1-model_v4 HVT1 protein	2951	Symbiodinium microadriaticum	Eukaryota	0.286	1.599e-09	292	1.0	0.6156	0.7346
CF-ASF89960.1_12018_relaxed	AF-M2TTN8-F1-model_v4	AF-M2TTN8-F1-model_v4 Anaphase-promoting complex subunit 11	701091	Bipolaris maydis C5	Eukaryota	0.22	0.000193	146	1.0	0.6254	0.5543
CF-ASK12218.1_10993_relaxed	AF-A0A1B6EWC2-F1-model_v4	AF-A0A1B6EWC2-F1-model_v4 Rhv domain-containing protein	1464854	Cuerna arida	Eukaryota	0.139	1.279e-10	283	1.0	0.5699	0.4738
CF-ASK51213.1_12026_relaxed	AF-A0A7J2TF39-F1-model_v4	AF-A0A7J2TF39-F1-model_v4 Translation initiation factor IF-2 subunit alpha	2026714	Candidatus Bathyarchaeota archaeon	Archaea	0.267	4.861e-05	175	1.0	0.6632	0.5203
CF-ASK51228.1_12026_relaxed	AF-A0A0B7MLM1-F1-model_v4	AF-A0A0B7MLM1-F1-model_v4 Uncharacterized protein	499207	Syntrophaceticus schinkii	Bacteria	0.111	0.0003561	62	0.817	0.3506	0.131
CF-ASK51291.1_12026_relaxed	AF-B0BNN3-F1-model_v4	AF-B0BNN3-F1-model_v4 Carbonic anhydrase 1	10116	Rattus norvegicus	Eukaryota	0.38	3.0470000000000003e-32	1232	1.0	0.8634	0.9392
CF-ASK51345.1_12026_relaxed	AF-A0A6I9ZVC6-F1-model_v4	AF-A0A6I9ZVC6-F1-model_v4 3 beta-hydroxysteroid dehydrogenase type 7 isoform X3	32536	Acinonyx jubatus	Eukaryota	0.44	2.539e-44	1696	1.0	0.8899	0.9639
CF-ASK51347.1_12026_relaxed	AF-A0A7J7TID7-F1-model_v4	AF-A0A7J7TID7-F1-model_v4 Gasdermin C	51298	Myotis myotis	Eukaryota	0.253	5.559e-08	359	1.0	0.6364	0.7426
CF-ASK51360.1_12026_relaxed	AF-A0A6C0C9D6-F1-model_v4	AF-A0A6C0C9D6-F1-model_v4 KilA-N domain-containing protein	1070528	viral metagenome	Other	0.179	1.652e-06	153	1.0	0.4961	0.3575
CF-ASK51362.1_12026_relaxed	AF-A0A7J7USZ2-F1-model_v4	AF-A0A7J7USZ2-F1-model_v4 Membrane cofactor protein	59472	Pipistrellus kuhlii	Eukaryota	0.313	4.219e-13	385	1.0	0.6847	0.5237
CF-ASK51370.1_12026_relaxed	AF-A0A5E4MXY2-F1-model_v4	AF-A0A5E4MXY2-F1-model_v4 Ankyrin repeat-containing domain,Ankyrin repeat	506608	Cinara cedri	Eukaryota	0.24	2.469e-08	314	1.0	0.6135	0.6078
CF-ASK51378.1_12026_relaxed	AF-A0A6J1ZGJ9-F1-model_v4	AF-A0A6J1ZGJ9-F1-model_v4 tumor necrosis factor receptor superfamily member 1B	32536	Acinonyx jubatus	Eukaryota	0.368	7.866e-19	747	1.0	0.8622	0.7565
CF-ASK51379.1_12026_relaxed	AF-F4NBW3-F1-model_v4	AF-F4NBW3-F1-model_v4 MHC class I antigen	9606	Homo sapiens	Eukaryota	0.207	1.357e-24	912	1.0	0.7981	0.7742
CF-ASK51383.1_12026_relaxed	AF-A0A8B6H9G6-F1-model_v4	AF-A0A8B6H9G6-F1-model_v4 Uncharacterized protein	29158	Mytilus galloprovincialis	Eukaryota	0.161	7.035e-11	391	1.0	0.5782	0.4625
CF-ASM93488.1_4865_relaxed	AF-T1I3J4-F1-model_v4	AF-T1I3J4-F1-model_v4 Uncharacterized protein	13249	Rhodnius prolixus	Eukaryota	0.188	3.691e-29	669	1.0	0.5737	0.4979
CF-ASM93489.1_4865_relaxed	AF-A0A6P7UF70-F1-model_v4	AF-A0A6P7UF70-F1-model_v4 uncharacterized protein LOC115312284	6945	Ixodes scapularis	Eukaryota	0.266	3.29e-40	1122	1.0	0.7758	0.5557
CF-ASQ42832.1_11916_relaxed	AF-D8SNG4-F1-model_v4	AF-D8SNG4-F1-model_v4 FCP1 homology domain-containing protein	88036	Selaginella moellendorffii	Eukaryota	0.25	2.929e-09	277	1.0	0.5831	0.6996
CF-ASQ42948.1_11917_relaxed	AF-A0A0E9XA38-F1-model_v4	AF-A0A0E9XA38-F1-model_v4 Thymidylat_synt domain-containing protein	7936	Anguilla anguilla	Eukaryota	0.666	1.71e-11	440	1.0	0.9641	0.9573
CF-ASR92124.1_9921_relaxed	AF-A0A1Y1KM77-F1-model_v4	AF-A0A1Y1KM77-F1-model_v4 RdRp catalytic domain-containing protein	7054	Photinus pyralis	Eukaryota	0.372	2.416e-67	2657	1.0	0.8146	0.7573
CF-AST09203.1_11992_relaxed	AF-A0A7J8FCW0-F1-model_v4	AF-A0A7J8FCW0-F1-model_v4 TNF receptor superfamily member 1B	27622	Molossus molossus	Eukaryota	0.263	4.346e-13	432	1.0	0.764	0.7216
CF-AST09210.1_11992_relaxed	AF-G9K5J8-F1-model_v4	AF-G9K5J8-F1-model_v4 Interleukin 18 binding protein	9669	Mustela putorius furo	Eukaryota	0.295	0.0008004	212	1.0	0.7311	0.8136
CF-AST09213.1_11992_relaxed	AF-A0A7K5D8K2-F1-model_v4	AF-A0A7K5D8K2-F1-model_v4 KLH40 protein	369605	Pachyramphus minor	Eukaryota	0.187	1.062e-11	410	1.0	0.6605	0.5309
CF-AST09226.1_11992_relaxed	AF-A0A6J3QIZ7-F1-model_v4	AF-A0A6J3QIZ7-F1-model_v4 phospholipase D3	9739	Tursiops truncatus	Eukaryota	0.45	1.297e-57	2073	1.0	0.8601	0.9165
CF-AST09232.1_11992_relaxed	AF-A0A895ZQR5-F1-model_v4	AF-A0A895ZQR5-F1-model_v4 MHC class I antigen	9544	Macaca mulatta	Eukaryota	0.462	8.091e-39	1472	1.0	0.873	0.8247
CF-AST09268.1_11992_relaxed	AF-A0A1F5AAM4-F1-model_v4	AF-A0A1F5AAM4-F1-model_v4 ATP-dependent RNA helicase HrpA	1797274	Candidatus Aminicenantes bacterium RBG_16_66_30	Bacteria	0.2	2.05e-19	525	1.0	0.5297	0.5868
CF-AST09350.1_11992_relaxed	AF-A0A1V4J3D5-F1-model_v4	AF-A0A1V4J3D5-F1-model_v4 Integrin-associated protein	372326	Patagioenas fasciata monilis	Eukaryota	0.192	2.261e-21	816	1.0	0.7786	0.8541
CF-AST09351.1_11992_relaxed	AF-A0A7L3W4Y5-F1-model_v4	AF-A0A7L3W4Y5-F1-model_v4 SEM7A protein	2478892	Atlantisia rogersi	Eukaryota	0.234	2.732e-28	1119	1.0	0.7306	0.8644
CF-AST09356.1_11992_relaxed	AF-A0A7L2C2K2-F1-model_v4	AF-A0A7L2C2K2-F1-model_v4 SIAT1 sialyltransferase	670337	Alaudala cheleensis	Eukaryota	0.36	6.644e-31	1048	1.0	0.8042	0.8238
CF-AST09361.1_11992_relaxed	AF-A0A673ZES3-F1-model_v4	AF-A0A673ZES3-F1-model_v4 dTMP kinase	8032	Salmo trutta	Eukaryota	0.428	1.956e-23	937	1.0	0.8693	0.9521
CF-AST09392.1_11992_relaxed	AF-A0A7D9JST0-F1-model_v4	AF-A0A7D9JST0-F1-model_v4 Ankyrin repeat	317549	Paramuricea clavata	Eukaryota	0.128	8.891e-08	229	1.0	0.4637	0.3087
CF-AST09396.1_11992_relaxed	AF-A0A6I9MNP3-F1-model_v4	AF-A0A6I9MNP3-F1-model_v4 C-type lectin domain family 2 member D11-like	230844	Peromyscus maniculatus bairdii	Eukaryota	0.492	3.709e-16	686	1.0	0.8588	0.9112
CF-ASU08510.1_6293_relaxed	AF-F8PXP0-F1-model_v4	AF-F8PXP0-F1-model_v4 Uncharacterized protein	936435	Serpula lacrymans var. lacrymans S7.3	Eukaryota	0.193	4.053e-13	303	1.0	0.6149	0.4211
CF-ASU43943.1_11495_relaxed	AF-A0A2V0RL44-F1-model_v4	AF-A0A2V0RL44-F1-model_v4 Uncharacterized protein	1070528	viral metagenome	Other	0.118	6.359e-17	422	1.0	0.469	0.5583
CF-ASV62856.1_12443_relaxed	AF-A0A2Z6BEG7-F1-model_v4	AF-A0A2Z6BEG7-F1-model_v4 Wsv306-like protein	27405	Penaeus japonicus	Eukaryota	0.264	1.665e-16	313	1.0	0.4918	0.3058
CF-ASV62967.1_12443_relaxed	AF-B3KUC1-F1-model_v4	AF-B3KUC1-F1-model_v4 cDNA FLJ39545 fis, clone PUAEN2008985, highly similar to Homo sapiens sno, strawberry notch homolog 1 (Drosophila) (SBNO1), mRNA	9606	Homo sapiens	Eukaryota	0.162	7.474e-05	155	1.0	0.4673	0.3387
CF-ASV62978.1_12443_relaxed	AF-A0A1I7RHQ9-F1-model_v4	AF-A0A1I7RHQ9-F1-model_v4 dUTP diphosphatase	6326	Bursaphelenchus xylophilus	Eukaryota	0.096	1.022e-10	164	1.0	0.3695	0.2314
CF-ASW27130.1_94_relaxed	AF-A0A2D0R783-F1-model_v4	AF-A0A2D0R783-F1-model_v4 small inducible cytokine A3 isoform X1	7998	Ictalurus punctatus	Eukaryota	0.275	3.11e-06	179	1.0	0.718	0.4521
CF-ASY01337.1_9811_relaxed	AF-A0A7F5RJN2-F1-model_v4	AF-A0A7F5RJN2-F1-model_v4 uncharacterized protein LOC112906385 isoform X2	224129	Agrilus planipennis	Eukaryota	0.211	8.712e-09	447	1.0	0.7601	0.8778
CF-ASY03241.1_9743_relaxed	AF-B7PZL7-F1-model_v4	AF-B7PZL7-F1-model_v4 N protein, putative	6945	Ixodes scapularis	Eukaryota	0.432	7.788e-19	674	1.0	0.7418	0.5432
CF-ASZ84988.1_11948_relaxed	AF-A0A6C0CTJ1-F1-model_v4	AF-A0A6C0CTJ1-F1-model_v4 DUF3627 domain-containing protein	1070528	viral metagenome	Other	0.144	3.157e-06	172	1.0	0.7601	0.3399
CF-ASZ84993.1_11948_relaxed	AF-A0A6C0KU52-F1-model_v4	AF-A0A6C0KU52-F1-model_v4 Uncharacterized protein	1070528	viral metagenome	Other	0.416	7.368e-14	565	1.0	0.8954	0.9153
CF-ASZ85001.1_11948_relaxed	AF-A0A7K5MEM8-F1-model_v4	AF-A0A7K5MEM8-F1-model_v4 PITC1 protein	98964	Cardinalis cardinalis	Eukaryota	0.173	3.03e-13	444	1.0	0.6583	0.7968
CF-ASZ85013.1_11948_relaxed	AF-A0A6C0EJP3-F1-model_v4	AF-A0A6C0EJP3-F1-model_v4 Uncharacterized protein	1070528	viral metagenome	Other	0.184	8.702e-13	364	1.0	0.5844	0.5763
CF-ASZ85014.1_11948_relaxed	AF-A0A6C0J422-F1-model_v4	AF-A0A6C0J422-F1-model_v4 Uncharacterized protein	1070528	viral metagenome	Other	0.201	1.734e-11	288	1.0	0.5234	0.529
CF-ASZ85020.1_11948_relaxed	AF-A0A843GXV5-F1-model_v4	AF-A0A843GXV5-F1-model_v4 GIY-YIG nuclease family protein	66852	Methanobrevibacter sp.	Archaea	0.178	2.589e-06	146	1.0	0.4822	0.3206
CF-ASZ85028.1_11948_relaxed	AF-A0A6C0JPQ7-F1-model_v4	AF-A0A6C0JPQ7-F1-model_v4 Uncharacterized protein	1070528	viral metagenome	Other	0.446	3.344e-17	540	1.0	0.8702	0.6558
CF-ASZ85036.1_11948_relaxed	AF-A0A6C0EKB5-F1-model_v4	AF-A0A6C0EKB5-F1-model_v4 Uncharacterized protein	1070528	viral metagenome	Other	0.203	6.554e-14	541	1.0	0.6174	0.6976
CF-ASZ85055.1_11948_relaxed	AF-A0A7I4BRD1-F1-model_v4	AF-A0A7I4BRD1-F1-model_v4 DNA topoisomerase 2	3218	Physcomitrium patens	Eukaryota	0.331	1.278e-99	3541	1.0	0.8012	0.7069
CF-ASZ85069.1_11948_relaxed	AF-A0A6C0H2L2-F1-model_v4	AF-A0A6C0H2L2-F1-model_v4 TFIIB domain-containing protein	1070528	viral metagenome	Other	0.222	9.68e-12	428	1.0	0.7056	0.513
CF-ASZ85091.1_11948_relaxed	AF-A0A444STU9-F1-model_v4	AF-A0A444STU9-F1-model_v4 Fido domain-containing protein	13347	Armadillidium vulgare	Eukaryota	0.297	2.276e-11	535	1.0	0.7748	0.8673
CF-ASZ85113.1_11948_relaxed	AF-A0A6C0JMA0-F1-model_v4	AF-A0A6C0JMA0-F1-model_v4 Uncharacterized protein	1070528	viral metagenome	Other	0.3	1.122e-34	1217	1.0	0.7005	0.8261
CF-ASZ85120.1_11948_relaxed	AF-A0A6C0CYB0-F1-model_v4	AF-A0A6C0CYB0-F1-model_v4 SWIB/MDM2 domain-containing protein	1070528	viral metagenome	Other	0.305	1.761e-08	259	1.0	0.6641	0.5316
CF-ASZ85124.1_11948_relaxed	AF-A0A2E0WJG0-F1-model_v4	AF-A0A2E0WJG0-F1-model_v4 Protein kinase domain-containing protein	2026734	Dehalococcoidia bacterium	Bacteria	0.227	3.11e-07	250	1.0	0.4469	0.6451
CF-ASZ85125.1_11948_relaxed	AF-A0A6C0H4D6-F1-model_v4	AF-A0A6C0H4D6-F1-model_v4 Uncharacterized protein	1070528	viral metagenome	Other	0.28	8.379e-93	2329	1.0	0.7345	0.3993
CF-ASZ85130.1_11948_relaxed	AF-A0A4D9DQZ4-F1-model_v4	AF-A0A4D9DQZ4-F1-model_v4 Phospholipase D3	55544	Platysternon megacephalum	Eukaryota	0.267	6.758e-14	466	1.0	0.6614	0.7752
CF-ASZ85152.1_11948_relaxed	AF-V4A9Y5-F1-model_v4	AF-V4A9Y5-F1-model_v4 Uncharacterized protein	225164	Lottia gigantea	Eukaryota	0.113	0.000409	101	1.0	0.4136	0.3363
CF-ASZ85155.1_11948_relaxed	AF-A0A6C0J173-F1-model_v4	AF-A0A6C0J173-F1-model_v4 Uncharacterized protein	1070528	viral metagenome	Other	0.248	2.434e-19	478	1.0	0.6386	0.39
CF-ATA58232.1_145_relaxed	AF-A0A2Y9LM52-F1-model_v4	AF-A0A2Y9LM52-F1-model_v4 hereditary hemochromatosis protein isoform X5	391180	Enhydra lutris kenyoni	Eukaryota	0.276	2.324e-10	322	1.0	0.7261	0.4871
CF-ATA58233.1_145_relaxed	AF-A0A5F8HAE7-F1-model_v4	AF-A0A5F8HAE7-F1-model_v4 Ig-like domain-containing protein	13616	Monodelphis domestica	Eukaryota	0.215	2.972e-09	354	1.0	0.8225	0.6295
CF-ATA58234.1_145_relaxed	AF-Q6I7A1-F1-model_v4	AF-Q6I7A1-F1-model_v4 MHC class I heavy chain antigen	9541	Macaca fascicularis	Eukaryota	0.209	1.463e-06	253	1.0	0.6178	0.7129
CF-ATA58247.1_145_relaxed	AF-A0A126LAZ5-F1-model_v4	AF-A0A126LAZ5-F1-model_v4 U52	9606	Homo sapiens	Eukaryota	0.197	4.007e-10	488	1.0	0.6891	0.8532
CF-ATA58284.1_145_relaxed	AF-A0A6A4J3K9-F1-model_v4	AF-A0A6A4J3K9-F1-model_v4 Deoxyuridine 5'-triphosphate nucleotidohydrolase	248454	Apolygus lucorum	Eukaryota	0.21	5.439e-05	122	1.0	0.3985	0.3836
CF-ATE87011.1_11947_relaxed	AF-A0A524MB37-F1-model_v4	AF-A0A524MB37-F1-model_v4 Uncharacterized protein	2026761	Nitrosomonadales bacterium	Bacteria	0.692	5.561e-28	1152	1.0	0.8813	0.7426
CF-ATE87012.1_11947_relaxed	AF-A0A6C0EJD0-F1-model_v4	AF-A0A6C0EJD0-F1-model_v4 Uncharacterized protein	1070528	viral metagenome	Other	0.201	1.524e-07	258	1.0	0.7107	0.7275
CF-ATE87013.1_11947_relaxed	AF-A0A419DG62-F1-model_v4	AF-A0A419DG62-F1-model_v4 Crossover junction endodeoxyribonuclease RuvC	2093353	candidate division WS5 bacterium	Bacteria	0.209	1.187e-06	219	1.0	0.5404	0.6429
CF-ATE87023.1_11947_relaxed	AF-A0A6C0D080-F1-model_v4	AF-A0A6C0D080-F1-model_v4 Uncharacterized protein	1070528	viral metagenome	Other	0.244	2.5e-07	219	1.0	0.7169	0.5428
CF-ATE87024.1_11947_relaxed	AF-A0A6A3IN05-F1-model_v4	AF-A0A6A3IN05-F1-model_v4 HTH CENPB-type domain-containing protein	129364	Phytophthora rubi	Eukaryota	0.121	0.0006797	112	1.0	0.4634	0.3473
CF-ATE87029.1_11947_relaxed	AF-A0A6C0H310-F1-model_v4	AF-A0A6C0H310-F1-model_v4 NADAR domain-containing protein	1070528	viral metagenome	Other	0.174	4.015e-16	473	1.0	0.5256	0.4525
CF-ATE87037.1_11947_relaxed	AF-A0A6C0H2Q0-F1-model_v4	AF-A0A6C0H2Q0-F1-model_v4 Uncharacterized protein	1070528	viral metagenome	Other	0.273	2.787e-10	277	1.0	0.6336	0.5783
CF-ATE87042.1_11947_relaxed	AF-A0A224XBM0-F1-model_v4	AF-A0A224XBM0-F1-model_v4 Uncharacterized protein	2025039	Lactococcus reticulitermitis	Bacteria	0.107	0.0009508	151	1.0	0.5229	0.5789
CF-ATE87063.1_11947_relaxed	AF-A0A2H8TWQ9-F1-model_v4	AF-A0A2H8TWQ9-F1-model_v4 Putative MSV199 domain-containing protein 420R	742174	Melanaphis sacchari	Eukaryota	0.205	5.153e-05	215	1.0	0.766	0.8446
CF-ATE87065.1_11947_relaxed	AF-A0A0T6B612-F1-model_v4	AF-A0A0T6B612-F1-model_v4 DNA-directed RNA polymerase subunit	1629725	Oryctes borbonicus	Eukaryota	0.27	3.849e-60	2099	1.0	0.7845	0.7569
CF-ATE87066.1_11947_relaxed	AF-A0A540LHE1-F1-model_v4	AF-A0A540LHE1-F1-model_v4 DNA-directed RNA polymerase	106549	Malus baccata	Eukaryota	0.258	2.136e-35	1328	1.0	0.7347	0.7911
CF-ATE87070.1_11947_relaxed	AF-A0A6C0I5S7-F1-model_v4	AF-A0A6C0I5S7-F1-model_v4 Uncharacterized protein	1070528	viral metagenome	Other	0.149	1.097e-05	194	1.0	0.5284	0.4646
CF-ATE87071.1_11947_relaxed	AF-A0A6C0DB78-F1-model_v4	AF-A0A6C0DB78-F1-model_v4 Uncharacterized protein	1070528	viral metagenome	Other	0.286	3.905e-06	258	1.0	0.6646	0.8591
CF-ATE87077.1_11947_relaxed	AF-A0A6C0EF49-F1-model_v4	AF-A0A6C0EF49-F1-model_v4 DUF3627 domain-containing protein	1070528	viral metagenome	Other	0.215	2.099e-09	202	1.0	0.6229	0.2531
CF-ATE87099.1_11947_relaxed	AF-A0A6C0LTZ2-F1-model_v4	AF-A0A6C0LTZ2-F1-model_v4 CAP10 domain-containing protein	1070528	viral metagenome	Other	0.302	4.685e-65	1844	1.0	0.6668	0.5158
CF-ATE87123.1_11947_relaxed	AF-A0A6C0H449-F1-model_v4	AF-A0A6C0H449-F1-model_v4 SF3 helicase domain-containing protein	1070528	viral metagenome	Other	0.393	6.144e-86	3662	1.0	0.8356	0.854
CF-ATE87137.1_11947_relaxed	AF-A0A5S3T0C4-F1-model_v4	AF-A0A5S3T0C4-F1-model_v4 Uncharacterized protein	579563	Pseudoalteromonas sp. S4741	Bacteria	0.243	3.346e-14	573	1.0	0.8022	0.8143
CF-ATE87152.1_11947_relaxed	AF-I7AMB1-F1-model_v4	AF-I7AMB1-F1-model_v4 Uncharacterized protein	1178016	Encephalitozoon romaleae SJ-2008	Eukaryota	0.297	7.045e-07	371	1.0	0.7545	0.8776
CF-ATE87155.1_11947_relaxed	AF-A0A6C0CZD2-F1-model_v4	AF-A0A6C0CZD2-F1-model_v4 Helicase ATP-binding domain-containing protein	1070528	viral metagenome	Other	0.395	6.708e-99	3467	1.0	0.8204	0.6646
CF-ATE87158.1_11947_relaxed	AF-A0A6C0H3K2-F1-model_v4	AF-A0A6C0H3K2-F1-model_v4 Uncharacterized protein	1070528	viral metagenome	Other	0.259	1.142e-06	175	1.0	0.6063	0.4103
CF-ATE87161.1_11947_relaxed	AF-A0A6C0KF88-F1-model_v4	AF-A0A6C0KF88-F1-model_v4 Uncharacterized protein	1070528	viral metagenome	Other	0.225	8.681e-12	239	1.0	0.5954	0.2665
CF-ATE87165.1_11947_relaxed	AF-A0A0F8ZNG7-F1-model_v4	AF-A0A0F8ZNG7-F1-model_v4 Uncharacterized protein	412755	marine sediment metagenome	Other	0.181	7.209e-10	397	1.0	0.7501	0.8237
CF-ATE87172.1_11947_relaxed	AF-A0A1N7QL51-F1-model_v4	AF-A0A1N7QL51-F1-model_v4 Uncharacterized protein	373672	Chryseobacterium gambrini	Bacteria	0.268	1.257e-42	1360	1.0	0.6903	0.7539
CF-ATE87173.1_11947_relaxed	AF-A0A6J8AIG2-F1-model_v4	AF-A0A6J8AIG2-F1-model_v4 Uncharacterized protein	42192	Mytilus coruscus	Eukaryota	0.357	2.91e-17	624	1.0	0.834	0.921
CF-ATE87176.1_11947_relaxed	AF-A0A1Z9PW23-F1-model_v4	AF-A0A1Z9PW23-F1-model_v4 Uncharacterized protein	1986815	Pelagibacteraceae bacterium TMED237	Bacteria	0.305	4.946e-22	756	1.0	0.7219	0.7954
CF-ATI21032.1_12001_relaxed	AF-A0A6C0HWU8-F1-model_v4	AF-A0A6C0HWU8-F1-model_v4 Nudix hydrolase domain-containing protein	1070528	viral metagenome	Other	0.186	2.6e-08	226	1.0	0.4931	0.5604
CF-ATI21182.1_12000_relaxed	AF-A0A286U6P8-F1-model_v4	AF-A0A286U6P8-F1-model_v4 Glycosyltransferase family 25	2282107	Pyrrhoderma noxium	Eukaryota	0.154	3.444e-07	177	1.0	0.4876	0.4114
CF-ATP16444.1_10961_relaxed	AF-A0A2D4GCA0-F1-model_v4	AF-A0A2D4GCA0-F1-model_v4 Rhv domain-containing protein	54390	Micrurus corallinus	Eukaryota	0.335	2.974e-14	456	1.0	0.703	0.6288
CF-ATP66709.1_5043_relaxed	AF-A0A6P4ZVY9-F1-model_v4	AF-A0A6P4ZVY9-F1-model_v4 ATP-dependent helicase Rep	7741	Branchiostoma belcheri	Eukaryota	0.378	8.950000000000001e-26	779	1.0	0.7979	0.7262
CF-ATP66742.1.1.19_10184_relaxed	AF-A0A227PGD7-F1-model_v4	AF-A0A227PGD7-F1-model_v4 Uncharacterized protein	946678	Flavobacterium araucananum	Bacteria	0.12	2.37e-06	191	1.0	0.4612	0.582
CF-ATP66856.1.1.4_7249_relaxed	AF-A0A822FJS0-F1-model_v4	AF-A0A822FJS0-F1-model_v4 (mimic poison frog) hypothetical protein	111125	Ranitomeya imitator	Eukaryota	0.25	3.824e-05	171	1.0	0.6193	0.6523
CF-ATU83353.1.1.1_12444_relaxed	AF-A0A2E5JAQ5-F1-model_v4	AF-A0A2E5JAQ5-F1-model_v4 DNA-directed DNA polymerase	1871037	Flavobacteriaceae bacterium	Bacteria	0.162	1.323e-08	223	1.0	0.4592	0.4338
CF-ATV90887.1.1.4_10223_relaxed	AF-A0A815WFK5-F1-model_v4	AF-A0A815WFK5-F1-model_v4 Hypothetical protein	392030	Rotaria magnacalcarata	Eukaryota	0.211	1.498e-10	333	1.0	0.6563	0.7643
CF-ATV90892.1.1.5_10223_relaxed	AF-C3MGQ4-F1-model_v4	AF-C3MGQ4-F1-model_v4 Ribosomal RNA large subunit methyltransferase E	394	Sinorhizobium fredii NGR234	Bacteria	0.144	4.148e-05	154	1.0	0.506	0.6029
CF-ATY47701.1.1.2_10805_relaxed	AF-A0A5Y1P7C4-F1-model_v4	AF-A0A5Y1P7C4-F1-model_v4 Capsid protein VP2	197	Campylobacter jejuni	Bacteria	0.482	3.547e-17	662	1.0	0.8124	0.9027
CF-ATY70187.1_12420_relaxed	AF-A0A0C9QU08-F1-model_v4	AF-A0A0C9QU08-F1-model_v4 STC protein	64838	Fopius arisanus	Eukaryota	0.292	7.388e-45	1327	1.0	0.7207	0.6367
CF-ATY70188.1_12420_relaxed	AF-A0A6G0SVB0-F1-model_v4	AF-A0A6G0SVB0-F1-model_v4 Uncharacterized protein	307491	Aphis glycines	Eukaryota	0.242	6.421000000000001e-26	459	1.0	0.484	0.3126
CF-ATY70189.1_12420_relaxed	AF-A0A0U1ZI62-F1-model_v4	AF-A0A0U1ZI62-F1-model_v4 Uncharacterized protein	32260	Venturia canescens	Eukaryota	0.389	2.197e-44	1168	1.0	0.8082	0.298
CF-ATY70196.1_12420_relaxed	AF-A0A0U1ZH83-F1-model_v4	AF-A0A0U1ZH83-F1-model_v4 Uncharacterized protein	32260	Venturia canescens	Eukaryota	0.251	2.962e-22	746	1.0	0.6738	0.6101
CF-ATY70205.1_12420_relaxed	AF-A0A0C9PLM8-F1-model_v4	AF-A0A0C9PLM8-F1-model_v4 HgbA_0 protein	64838	Fopius arisanus	Eukaryota	0.508	4.501e-34	931	1.0	0.6255	0.6059
CF-ATY70213.1_12420_relaxed	AF-A0A0C9RL27-F1-model_v4	AF-A0A0C9RL27-F1-model_v4 PfdB protein	64838	Fopius arisanus	Eukaryota	0.354	1.037e-24	802	1.0	0.6426	0.7048
CF-ATY70215.1_12420_relaxed	AF-A0A0U1ZLB7-F1-model_v4	AF-A0A0U1ZLB7-F1-model_v4 P47	32260	Venturia canescens	Eukaryota	0.411	4.211e-21	493	1.0	0.6076	0.3535
CF-ATY70221.1_12420_relaxed	AF-A0A0U1ZHS9-F1-model_v4	AF-A0A0U1ZHS9-F1-model_v4 PIF-4	32260	Venturia canescens	Eukaryota	0.362	1.171e-18	542	1.0	0.672	0.6193
CF-ATY70226.1_12420_relaxed	AF-A0A2G3APM9-F1-model_v4	AF-A0A2G3APM9-F1-model_v4 Uncharacterized protein	80379	Capsicum chinense	Eukaryota	0.205	1.261e-06	157	1.0	0.4355	0.4086
CF-ATY70231.1_12420_relaxed	AF-A0A0C9R1W7-F1-model_v4	AF-A0A0C9R1W7-F1-model_v4 MET18 protein	64838	Fopius arisanus	Eukaryota	0.285	2.405e-13	439	1.0	0.6727	0.6794
CF-ATY70232.1_12420_relaxed	AF-A0A182X5R9-F1-model_v4	AF-A0A182X5R9-F1-model_v4 Nudix hydrolase domain-containing protein	34691	Anopheles quadriannulatus	Eukaryota	0.307	2.037e-18	643	1.0	0.7259	0.8009
CF-ATY70237.1_12420_relaxed	AF-A0A0C9PIS0-F1-model_v4	AF-A0A0C9PIS0-F1-model_v4 MPS2 protein	64838	Fopius arisanus	Eukaryota	0.314	5.21e-11	345	1.0	0.6282	0.6804
CF-ATY70240.1_12420_relaxed	AF-A0A0C9S0K8-F1-model_v4	AF-A0A0C9S0K8-F1-model_v4 RsmG_0 protein	64838	Fopius arisanus	Eukaryota	0.275	5.904e-09	162	1.0	0.4679	0.2867
CF-ATY70247.1_12420_relaxed	AF-A0A2L2Y1G9-F1-model_v4	AF-A0A2L2Y1G9-F1-model_v4 Uncharacterized protein	114398	Parasteatoda tepidariorum	Eukaryota	0.24	2.121e-12	396	1.0	0.7172	0.774
CF-ATY70257.1_12420_relaxed	AF-A0A0C9R3U6-F1-model_v4	AF-A0A0C9R3U6-F1-model_v4 GPRC5C protein	64838	Fopius arisanus	Eukaryota	0.314	1.098e-07	265	1.0	0.6788	0.7812
CF-ATZ81550.1_12421_relaxed	AF-A0A0U1ZI52-F1-model_v4	AF-A0A0U1ZI52-F1-model_v4 Uncharacterized protein	32260	Venturia canescens	Eukaryota	0.338	9.311e-12	444	1.0	0.7806	0.877
CF-ATZ81562.1_12421_relaxed	AF-A0A0U1ZF94-F1-model_v4	AF-A0A0U1ZF94-F1-model_v4 Uncharacterized protein	32260	Venturia canescens	Eukaryota	0.344	6.179999999999999e-22	673	1.0	0.5663	0.5605
CF-ATZ81564.1_12421_relaxed	AF-K3W8G7-F1-model_v4	AF-K3W8G7-F1-model_v4 6PF2K domain-containing protein	431595	Globisporangium ultimum DAOM BR144	Eukaryota	0.139	0.0003004	79	0.981	0.3343	0.248
CF-ATZ81565.1_12421_relaxed	AF-A0A2G3APM9-F1-model_v4	AF-A0A2G3APM9-F1-model_v4 Uncharacterized protein	80379	Capsicum chinense	Eukaryota	0.275	2.43e-06	191	1.0	0.4823	0.4649
CF-ATZ81568.1_12421_relaxed	AF-A0A0C9QRS5-F1-model_v4	AF-A0A0C9QRS5-F1-model_v4 Sulfhydryl oxidase	64838	Fopius arisanus	Eukaryota	0.325	1.698e-20	969	1.0	0.7525	0.8027
CF-ATZ81569.1_12421_relaxed	AF-A0A1I8PES5-F1-model_v4	AF-A0A1I8PES5-F1-model_v4 dNK domain-containing protein	35570	Stomoxys calcitrans	Eukaryota	0.461	4.792e-25	1032	1.0	0.8924	0.9691
CF-ATZ81571.1_12421_relaxed	AF-Q6BNW6-F1-model_v4	AF-Q6BNW6-F1-model_v4 ATP-dependent DNA helicase RRM3	284592	Debaryomyces hansenii CBS767	Eukaryota	0.141	1.008e-11	241	1.0	0.3851	0.3338
CF-AUA60257.1_12366_relaxed	AF-Q8IS31-F1-model_v4	AF-Q8IS31-F1-model_v4 Inhibitor of apoptosis protein	7091	Bombyx mori	Eukaryota	0.485	2.676e-17	527	1.0	0.7909	0.5521
CF-AUA60264.1_12366_relaxed	AF-A0A0L7KYB3-F1-model_v4	AF-A0A0L7KYB3-F1-model_v4 Uncharacterized protein	104452	Operophtera brumata	Eukaryota	0.539	2.294e-10	546	1.0	0.884	0.9263
CF-AUA60282.1_12366_relaxed	AF-B4LHU4-F1-model_v4	AF-B4LHU4-F1-model_v4 Uncharacterized protein	7244	Drosophila virilis	Eukaryota	0.238	3.084e-05	139	1.0	0.5813	0.4157
CF-AUA60312.1_12366_relaxed	AF-A0A431PQ02-F1-model_v4	AF-A0A431PQ02-F1-model_v4 Uncharacterized protein	100	Ancylobacter aquaticus	Bacteria	0.438	1.579e-12	406	1.0	0.7142	0.615
CF-AUA60326.1_12366_relaxed	AF-A0A061AT92-F1-model_v4	AF-A0A061AT92-F1-model_v4 RHTO0S03e01024g1_1	5286	Rhodotorula toruloides	Eukaryota	0.272	8.103e-12	430	1.0	0.7812	0.8782
CF-AUD40119.1_11978_relaxed	AF-A0A2K6UV87-F1-model_v4	AF-A0A2K6UV87-F1-model_v4 Cell adhesion molecule 4	39432	Saimiri boliviensis boliviensis	Eukaryota	0.128	3.129e-07	183	1.0	0.4176	0.4122
CF-AUD40125.1_11978_relaxed	AF-A0A2U3QW25-F1-model_v4	AF-A0A2U3QW25-F1-model_v4 Ankyrin repeat-containing protein 13	784	Orientia tsutsugamushi	Bacteria	0.233	1.387e-11	433	1.0	0.5963	0.5339
CF-AUD40141.1_11978_relaxed	AF-A0A2E3B780-F1-model_v4	AF-A0A2E3B780-F1-model_v4 TspO protein	2024849	Candidatus Pelagibacter sp.	Bacteria	0.149	0.0001917	265	1.0	0.7272	0.8775
CF-AUD40149.1_11978_relaxed	AF-A0A2I0M6S6-F1-model_v4	AF-A0A2I0M6S6-F1-model_v4 Semaphorin 7A, GPI membrane anchor (John Milton Hagen blood group), transcript variant X1	8932	Columba livia	Eukaryota	0.348	1.426e-57	2224	1.0	0.7863	0.8845
CF-AUD40157.1_11978_relaxed	AF-A0A7L2FXC7-F1-model_v4	AF-A0A7L2FXC7-F1-model_v4 MYOTI protein	48427	Nyctibius grandis	Eukaryota	0.169	2.882e-14	284	1.0	0.4932	0.3015
CF-AUD40177.1_11978_relaxed	AF-A0A7N4NX22-F1-model_v4	AF-A0A7N4NX22-F1-model_v4 Uncharacterized protein	9305	Sarcophilus harrisii	Eukaryota	0.201	2.279e-07	243	1.0	0.6461	0.4889
CF-AUD40180.1_11978_relaxed	AF-H9MHA8-F1-model_v4	AF-H9MHA8-F1-model_v4 Brain-derived neurotrophic factor	66190	Astrochelys radiata	Eukaryota	0.191	4.685e-08	303	1.0	0.7139	0.6414
CF-AUD40220.1_11978_relaxed	AF-A0A6P5IQY4-F1-model_v4	AF-A0A6P5IQY4-F1-model_v4 C-C motif chemokine 17	38626	Phascolarctos cinereus	Eukaryota	0.247	1.227e-05	156	1.0	0.5954	0.4868
CF-AUD40228.1_11978_relaxed	AF-A0A7M4EF57-F1-model_v4	AF-A0A7M4EF57-F1-model_v4 TNF receptor superfamily member 6b	8502	Crocodylus porosus	Eukaryota	0.347	7.294e-09	341	1.0	0.8127	0.6841
CF-AUD40321.1_11978_relaxed	AF-A0A4W3JEC7-F1-model_v4	AF-A0A4W3JEC7-F1-model_v4 EGF-like domain-containing protein	7868	Callorhinchus milii	Eukaryota	0.255	1.776e-05	162	1.0	0.7121	0.4856
CF-AUD40352.1_11978_relaxed	AF-A0A3Q0S550-F1-model_v4	AF-A0A3Q0S550-F1-model_v4 T-cell surface antigen T4/Leu-3	61819	Amphilophus citrinellus	Eukaryota	0.096	1.078e-12	219	1.0	0.4411	0.2297
CF-AUG33463.1.1.2_10221_relaxed	AF-A0A059EQ37-F1-model_v4	AF-A0A059EQ37-F1-model_v4 UPF1-type domain-containing protein	1240240	Anncaliia algerae PRA109	Eukaryota	0.198	2.378e-06	215	1.0	0.6487	0.6754
CF-AUG72287.1_42_relaxed	AF-A0A6G0I7J9-F1-model_v4	AF-A0A6G0I7J9-F1-model_v4 Uncharacterized protein	215358	Larimichthys crocea	Eukaryota	0.305	1.927e-16	525	1.0	0.498	0.691
CF-AUG72297.1_42_relaxed	AF-A0A286P9T0-F1-model_v4	AF-A0A286P9T0-F1-model_v4 Uncharacterized protein	8090	Oryzias latipes	Eukaryota	0.189	2.82e-06	101	1.0	0.3723	0.1699
CF-AUG72299.1_42_relaxed	AF-A0A818I6J2-F1-model_v4	AF-A0A818I6J2-F1-model_v4 Hypothetical protein	2762511	Rotaria sp. Silwood1	Eukaryota	0.099	5.513e-10	248	1.0	0.4155	0.4728
CF-AUG72311.1_42_relaxed	AF-A0A6G0HFW1-F1-model_v4	AF-A0A6G0HFW1-F1-model_v4 Uncharacterized protein	215358	Larimichthys crocea	Eukaryota	0.2	5.554e-22	631	1.0	0.492	0.4521
CF-AUG72312.1_42_relaxed	AF-A0A3Q0F4Y4-F1-model_v4	AF-A0A3Q0F4Y4-F1-model_v4 DNA-directed primase/polymerase protein isoform X5	3916	Vigna radiata var. radiata	Eukaryota	0.155	4.034e-07	174	1.0	0.4072	0.3735
CF-AUO15101.1_12445_relaxed	AF-A0A2G9SLA8-F1-model_v4	AF-A0A2G9SLA8-F1-model_v4 Thymidylate synthase	8400	Lithobates catesbeianus	Eukaryota	0.566	7.240999999999998e-29	913	1.0	0.8157	0.8678
CF-AUO15115.1_12445_relaxed	AF-A0A0C5FR42-F1-model_v4	AF-A0A0C5FR42-F1-model_v4 Protein kinase	27405	Penaeus japonicus	Eukaryota	0.358	1.218e-05	217	1.0	0.763	0.7763
CF-AUO15196.1_12445_relaxed	AF-A0A1Y3ATN3-F1-model_v4	AF-A0A1Y3ATN3-F1-model_v4 RIBORED_LARGE domain-containing protein	6958	Euroglyphus maynei	Eukaryota	0.29	2.927e-05	136	1.0	0.6595	0.3898
CF-AUO15197.1_12445_relaxed	AF-A0A3P7IRE4-F1-model_v4	AF-A0A3P7IRE4-F1-model_v4 RIBORED_LARGE domain-containing protein	40348	Strongylus vulgaris	Eukaryota	0.486	4.668e-10	301	1.0	0.7725	0.5495
CF-AUO15199.1_12445_relaxed	AF-A0A7R9QML6-F1-model_v4	AF-A0A7R9QML6-F1-model_v4 Hypothetical protein	1979941	Medioppia subpectinata	Eukaryota	0.403	7.033e-09	258	1.0	0.8475	0.5593
CF-AUO15213.1_12445_relaxed	AF-A0A068V554-F1-model_v4	AF-A0A068V554-F1-model_v4 Dynamin-type G domain-containing protein	49390	Coffea canephora	Eukaryota	0.411	0.000798	169	1.0	0.6888	0.6184
CF-AUO15258.1_12445_relaxed	AF-A0A3B4H6Q5-F1-model_v4	AF-A0A3B4H6Q5-F1-model_v4 Ring finger protein 175	303518	Pundamilia nyererei	Eukaryota	0.247	0.0006084	100	1.0	0.4319	0.3972
CF-AUQ43960.1_12426_relaxed	AF-A0A2N0JF10-F1-model_v4	AF-A0A2N0JF10-F1-model_v4 Type IX secretion system PorP/SprF family membrane protein	1798237	Algibacter sp. RHA_19	Bacteria	0.094	0.000582	51	0.505	0.3449	0.103
CF-AUQ43966.1_12426_relaxed	AF-A0A0C9PLM8-F1-model_v4	AF-A0A0C9PLM8-F1-model_v4 HgbA_0 protein	64838	Fopius arisanus	Eukaryota	0.506	5.611e-50	1373	1.0	0.8052	0.5084
CF-AUQ43974.1_12426_relaxed	AF-A0A6G0SUU0-F1-model_v4	AF-A0A6G0SUU0-F1-model_v4 Uncharacterized protein	307491	Aphis glycines	Eukaryota	0.315	2.545e-30	1232	1.0	0.7867	0.834
CF-AUQ44015.1_12426_relaxed	AF-A0A2S2QIL7-F1-model_v4	AF-A0A2S2QIL7-F1-model_v4 Uncharacterized protein	143950	Sipha flava	Eukaryota	0.358	1.984e-10	410	1.0	0.7843	0.7627
CF-AUQ44016.1_12426_relaxed	AF-A0A0U1ZI52-F1-model_v4	AF-A0A0U1ZI52-F1-model_v4 Uncharacterized protein	32260	Venturia canescens	Eukaryota	0.312	2.263e-11	421	1.0	0.7692	0.8429
CF-AUV65281.1_12364_relaxed	AF-A0A3M6THC4-F1-model_v4	AF-A0A3M6THC4-F1-model_v4 Chitin-binding type-2 domain-containing protein	46731	Pocillopora damicornis	Eukaryota	0.291	3.193e-05	172	1.0	0.725	0.5306
CF-AUV65283.1_12364_relaxed	AF-A0A182QD39-F1-model_v4	AF-A0A182QD39-F1-model_v4 Uncharacterized protein	69004	Anopheles farauti	Eukaryota	0.175	1.296e-08	393	1.0	0.647	0.7255
CF-AUV65295.1_12364_relaxed	AF-A0A4Y7TFX2-F1-model_v4	AF-A0A4Y7TFX2-F1-model_v4 Protein-tyrosine-phosphatase	71717	Coprinellus micaceus	Eukaryota	0.333	1.498e-12	446	1.0	0.7572	0.861
CF-AUV65307.1_12364_relaxed	AF-A0A661X4I6-F1-model_v4	AF-A0A661X4I6-F1-model_v4 Uncharacterized protein	2052147	Caldiserica bacterium	Bacteria	0.188	0.0001322	159	1.0	0.4753	0.6412
CF-AUV65312.1_12364_relaxed	AF-A0A090S266-F1-model_v4	AF-A0A090S266-F1-model_v4 Chitinase	990268	Vibrio maritimus	Bacteria	0.486	6.806e-09	367	1.0	0.8542	0.8899
CF-AUV65333.1_12364_relaxed	AF-A0A816AG01-F1-model_v4	AF-A0A816AG01-F1-model_v4 Hypothetical protein	249248	Adineta ricciae	Eukaryota	0.301	5.226e-09	365	1.0	0.7435	0.8613
CF-AUV65398.1_12364_relaxed	AF-A0A835V8A5-F1-model_v4	AF-A0A835V8A5-F1-model_v4 Uncharacterized protein	51239	Vanilla planifolia	Eukaryota	0.488	3.459e-13	399	1.0	0.8396	0.5741
CF-AVA31119.1_12369_relaxed	AF-A0A6I8U814-F1-model_v4	AF-A0A6I8U814-F1-model_v4 Uncharacterized protein	7159	Aedes aegypti	Eukaryota	0.187	1.676e-13	369	1.0	0.5528	0.567
CF-AVA31140.1_12369_relaxed	AF-A0A3S0EMB7-F1-model_v4	AF-A0A3S0EMB7-F1-model_v4 DUF1098 domain-containing protein	100	Ancylobacter aquaticus	Bacteria	0.336	2.341e-05	193	1.0	0.7353	0.6054
CF-AVA31183.1_12369_relaxed	AF-A0A194PGL4-F1-model_v4	AF-A0A194PGL4-F1-model_v4 DnaJ-like subfamily C member 17	66420	Papilio xuthus	Eukaryota	0.148	7.952e-10	219	1.0	0.6794	0.2921
CF-AVM86016.1_8815_relaxed	AF-Q8NHX3-F1-model_v4	AF-Q8NHX3-F1-model_v4 Angrgm-52	9606	Homo sapiens	Eukaryota	0.537	2.922e-19	633	1.0	0.6549	0.754
CF-AVM86047.1_8820_relaxed	AF-A0A6I9UI20-F1-model_v4	AF-A0A6I9UI20-F1-model_v4 uncharacterized protein LOC105178189	4182	Sesamum indicum	Eukaryota	0.082	4.837e-06	65	0.872	0.2593	0.1125
CF-AVM86048.1.1.3_8820_relaxed	AF-A0A059PV45-F1-model_v4	AF-A0A059PV45-F1-model_v4 Cell division protein	461493	Papilio dardanus polytrophus	Eukaryota	0.258	0.0001596	210	1.0	0.8554	0.8574
CF-AVM87303.1.1.3_9031_relaxed	AF-S4PXW4-F1-model_v4	AF-S4PXW4-F1-model_v4 Cap-specific mRNA (Nucleoside-2'-O-)-methyltransferase 1	116150	Pararge aegeria	Eukaryota	0.274	3.789e-38	1649	1.0	0.7245	0.8788
CF-AVM87315.1.1.2_10151_relaxed	AF-A0A1G5AHE4-F1-model_v4	AF-A0A1G5AHE4-F1-model_v4 Trypsin-like peptidase domain-containing protein	185008	Butyrivibrio hungatei	Bacteria	0.17	1.13e-09	283	1.0	0.5478	0.5734
CF-AVM87346.1.1.11_10245_relaxed	AF-A0A7S0PZQ2-F1-model_v4	AF-A0A7S0PZQ2-F1-model_v4 Hypothetical protein	221442	Coccolithus braarudii	Eukaryota	0.163	3.049e-06	177	1.0	0.4972	0.6041
CF-AVM87346.1.1.9_10245_relaxed	AF-W6LD34-F1-model_v4	AF-W6LD34-F1-model_v4 AAA_12 domain-containing protein	134013	Phytomonas sp. Hart1	Eukaryota	0.272	2.727e-05	209	1.0	0.7548	0.7831
CF-AVM87349.1_10245_relaxed	AF-A0A7M4CG33-F1-model_v4	AF-A0A7M4CG33-F1-model_v4 M protein	2778734	Cloning vector pD-mBCoVDeltaHE	Other	0.136	1.679e-06	190	1.0	0.5811	0.4602
CF-AVM87392.1_8863_relaxed	AF-A0A0V1LCU9-F1-model_v4	AF-A0A0V1LCU9-F1-model_v4 Uncharacterized protein	6335	Trichinella nativa	Eukaryota	0.105	0.0004372	169	1.0	0.4569	0.4692
CF-AVM87398.1_8863_relaxed	AF-A0A1I5G8C2-F1-model_v4	AF-A0A1I5G8C2-F1-model_v4 Uncharacterized protein	226506	Algoriphagus ornithinivorans	Bacteria	0.094	0.0006481	72	0.949	0.3017	0.258
CF-AVM87404.1.1.2_10820_relaxed	AF-A0A1B6EZH1-F1-model_v4	AF-A0A1B6EZH1-F1-model_v4 Rhv domain-containing protein	1464854	Cuerna arida	Eukaryota	0.222	3.715e-11	480	1.0	0.7832	0.8816
CF-AVM87405.1.1.2_10821_relaxed	AF-A0A1B6EZH1-F1-model_v4	AF-A0A1B6EZH1-F1-model_v4 Rhv domain-containing protein	1464854	Cuerna arida	Eukaryota	0.239	1.775e-08	392	1.0	0.7962	0.8702
CF-AVM87405.1.1.3_10821_relaxed	AF-A0A3P8V3F2-F1-model_v4	AF-A0A3P8V3F2-F1-model_v4 Lecithin retinol acyltransferase	244447	Cynoglossus semilaevis	Eukaryota	0.226	0.0001248	202	1.0	0.7426	0.7901
CF-AVM87417.1.1.1_10897_relaxed	AF-A0A1B6GQH4-F1-model_v4	AF-A0A1B6GQH4-F1-model_v4 Uncharacterized protein	1464854	Cuerna arida	Eukaryota	0.165	3.125e-12	520	1.0	0.7814	0.8982
CF-AVM87420.1.1.5_10818_relaxed	AF-A0A2L2Y1D4-F1-model_v4	AF-A0A2L2Y1D4-F1-model_v4 Non-structural polyprotein	114398	Parasteatoda tepidariorum	Eukaryota	0.258	6.49e-12	507	1.0	0.7251	0.8493
CF-AVM87424.1.1.5_10845_relaxed	AF-A0A0V0T2H0-F1-model_v4	AF-A0A0V0T2H0-F1-model_v4 3D polymerase	144512	Trichinella murrelli	Eukaryota	0.375	6.482e-09	342	1.0	0.8218	0.8769
CF-AVM87448.1.1.2_10895_relaxed	AF-A0A0V0T1W6-F1-model_v4	AF-A0A0V0T1W6-F1-model_v4 Capsid protein VP2	144512	Trichinella murrelli	Eukaryota	0.348	3.938e-08	378	1.0	0.8316	0.888
CF-AVM87451.1.1.6_10822_relaxed	AF-W8AMF5-F1-model_v4	AF-W8AMF5-F1-model_v4 RNA-directed RNA polymerase	7213	Ceratitis capitata	Eukaryota	0.217	4.411e-07	295	1.0	0.6837	0.7568
CF-AVM87540.1_8628_relaxed	AF-A0A7J7Y0J5-F1-model_v4	AF-A0A7J7Y0J5-F1-model_v4 Uncharacterized protein	51298	Myotis myotis	Eukaryota	0.351	2.09e-13	544	1.0	0.8059	0.9157
CF-AVM87656.1_9330_relaxed	AF-A0A5P9Q581-F1-model_v4	AF-A0A5P9Q581-F1-model_v4 RNA-dependent RNA polymerase	2306312	Caenorhabditis zanzibari	Eukaryota	0.153	2.582e-11	400	1.0	0.4486	0.6403
CF-AVM87659.1.1.1_9331_relaxed	AF-A0A834IN68-F1-model_v4	AF-A0A834IN68-F1-model_v4 Uncharacterized protein	354439	Rhynchophorus ferrugineus	Eukaryota	0.165	0.0005759	122	1.0	0.5126	0.5388
CF-AVN87697.1.1.4_10915_relaxed	AF-A0A2E1CCV7-F1-model_v4	AF-A0A2E1CCV7-F1-model_v4 Serine protease	1883427	Actinomycetia bacterium	Bacteria	0.173	1.691e-06	248	1.0	0.5583	0.7069
CF-AVT50648.1_85_relaxed	AF-A0A674JA33-F1-model_v4	AF-A0A674JA33-F1-model_v4 Dihydrofolate reductase	2587831	Terrapene carolina triunguis	Eukaryota	0.129	9.883e-07	180	1.0	0.5075	0.5298
CF-AVT50697.1_83_relaxed	AF-A0A7K6LM90-F1-model_v4	AF-A0A7K6LM90-F1-model_v4 Mitogen-activated protein kinase	254539	Falcunculus frontatus	Eukaryota	0.146	1.133e-05	158	1.0	0.4288	0.3774
CF-AVT50720.1_83_relaxed	AF-A0A2I2ZFU6-F1-model_v4	AF-A0A2I2ZFU6-F1-model_v4 Nectin cell adhesion molecule 3	9595	Gorilla gorilla gorilla	Eukaryota	0.116	7.268e-09	128	1.0	0.4165	0.1694
CF-AVX29479.1.1.4_10812_relaxed	AF-A0A0V0T2H0-F1-model_v4	AF-A0A0V0T2H0-F1-model_v4 3D polymerase	144512	Trichinella murrelli	Eukaryota	0.292	0.0003961	189	1.0	0.6676	0.6332
CF-AWA82236.1_8724_relaxed	AF-A0A544ZZH8-F1-model_v4	AF-A0A544ZZH8-F1-model_v4 RdRp catalytic domain-containing protein	62714	Golovinomyces magnicellulatus	Eukaryota	0.3	1.767e-61	2837	1.0	0.7064	0.9217
CF-AWB14597.1_4459_relaxed	AF-Q04187-F1-model_v4	AF-Q04187-F1-model_v4 Large T antigen	10090	Mus musculus	Eukaryota	0.441	9.624e-42	1783	1.0	0.9071	0.7557
CF-AWD33737.1_4390_relaxed	AF-Q04188-F1-model_v4	AF-Q04188-F1-model_v4 Middle T antigen	10090	Mus musculus	Eukaryota	0.281	3.366e-10	461	1.0	0.7024	0.7709
CF-AWD33773.1_4442_relaxed	AF-Q04190-F1-model_v4	AF-Q04190-F1-model_v4 Small T antigen	10090	Mus musculus	Eukaryota	0.316	0.0006537	192	1.0	0.6977	0.7546
CF-AWD33789.1_4463_relaxed	AF-Q04188-F1-model_v4	AF-Q04188-F1-model_v4 Middle T antigen	10090	Mus musculus	Eukaryota	0.294	2.226e-12	518	1.0	0.7263	0.7174
CF-AWM67136.1_12446_relaxed	AF-A0A4V4J325-F1-model_v4	AF-A0A4V4J325-F1-model_v4 Kinase-like protein	5580	Aureobasidium pullulans	Eukaryota	0.112	0.0002114	122	1.0	0.422	0.3072
CF-AWM67196.1_12446_relaxed	AF-F0ZZD2-F1-model_v4	AF-F0ZZD2-F1-model_v4 Uncharacterized protein	5786	Dictyostelium purpureum	Eukaryota	0.106	1.22e-07	95	0.998	0.4392	0.1182
[truncated: 1,394 more rows]
