# Supplementary material for: Viro3D: a comprehensive database of virus protein structure predictions
Source: Mol Syst Biol. 2025 Sep 16;21(11):9. doi: 10.1038/s44320-025-00147-9 (PMC12583693; doi:10.1038/s44320-025-00147-9)
Supplement: Supplementary file 9 — Source data Fig. 2 [file 44320_2025_147_MOESM9_ESM.zip › Figure 2/2C/Summary table for distribution of hallmark viral proteins across viral realms.csv]

Hallmark protein	Riboviria	Monodnaviria	Unclassified	Varidnaviria	Duplodnaviria
RdRp	2141	0	0	4	0
RT	110	0	0	1	0
DNAP B	0	1	116	281	121
SJR MCP	730	100	101	0	0
DJR MCP	0	0	0	308	0
HK97 MCP	0	0	0	0	119
Class 1 FP	145	0	97	0	8
Class 2 FP	576	0	0	0	4
Class 3 FP	344	0	24	7	114
