# Supplementary material for: Viro3D: a comprehensive database of virus protein structure predictions
Source: Mol Syst Biol. 2025 Sep 16;21(11):9. doi: 10.1038/s44320-025-00147-9 (PMC12583693; doi:10.1038/s44320-025-00147-9)
Supplement: Supplementary file 9 — Source data Fig. 2 [file 44320_2025_147_MOESM9_ESM.zip › Figure 2/2D/Source data for expansion of function annotation using structural information.csv]

cluster_id	structure_representative	cluster_member	member_record_id	Pfam_annotation_type	Pfam_annotation	Pfam_ratio	Gene3D_annotation_type	Gene3D_annotation	Gene3D_ratio	SUPERFAMILY_annotation_type	SUPERFAMILY_annotation	SUPERFAMILY_ratio	molecular_function_annotation_type	molecular_function_annotation	molecular_function_ratio	biological_process_annotation_type	biological_process_annotation	biological_process_ratio	cellular_component_annotation_type	cellular_component_annotation	cellular_component_ratio
1	CF-BAA24003.1.11_10589_relaxed	CF-AAX47043.1.11_10545_relaxed	AAX47043.1.11_10545	Pfam	Viral RNA-dependent RNA polymerase		Gene3D	Reverse transcriptase/Diguanylate cyclase domain		SUPERFAMILY	DNA/RNA polymerases		molecular_function	RNA-dependent RNA polymerase activity		biological_process	RNA-templated transcription
1	CF-BAA24003.1.11_10589_relaxed	CF-ABK41188.1.11_10539_relaxed	ABK41188.1.11_10539	Pfam	Viral RNA-dependent RNA polymerase		Gene3D	Reverse transcriptase/Diguanylate cyclase domain		SUPERFAMILY	DNA/RNA polymerases		molecular_function	RNA-dependent RNA polymerase activity		biological_process	RNA-templated transcription
1	CF-BAA24003.1.11_10589_relaxed	CF-ACZ67658.1.11_10757_relaxed	ACZ67658.1.11_10757	Pfam	Viral RNA-dependent RNA polymerase		Gene3D	Reverse transcriptase/Diguanylate cyclase domain		SUPERFAMILY	DNA/RNA polymerases		molecular_function	RNA-dependent RNA polymerase activity		biological_process	RNA-templated transcription
1	CF-BAA24003.1.11_10589_relaxed	CF-AGH70290.1.11_10579_relaxed	AGH70290.1.11_10579	Pfam	Viral RNA-dependent RNA polymerase		Gene3D	Reverse transcriptase/Diguanylate cyclase domain		SUPERFAMILY	DNA/RNA polymerases		molecular_function	RNA-dependent RNA polymerase activity		biological_process	RNA-templated transcription
1	CF-BAA24003.1.11_10589_relaxed	CF-AFQ62099.1.1.10_10580_relaxed	AFQ62099.1.1.10_10580	Pfam	Viral RNA-dependent RNA polymerase		Gene3D	Reverse transcriptase/Diguanylate cyclase domain		SUPERFAMILY	DNA/RNA polymerases		molecular_function	RNA-dependent RNA polymerase activity		biological_process	RNA-templated transcription
1	CF-BAA24003.1.11_10589_relaxed	CF-ABU41835.1.1.10_10574_relaxed	ABU41835.1.1.10_10574	Pfam	Viral RNA-dependent RNA polymerase		Gene3D	Reverse transcriptase/Diguanylate cyclase domain		SUPERFAMILY	DNA/RNA polymerases		molecular_function	RNA-dependent RNA polymerase activity		biological_process	RNA-templated transcription
1	CF-BAA24003.1.11_10589_relaxed	CF-AWK02671.1.1.7_10800_relaxed	AWK02671.1.1.7_10800	Pfam	Viral RNA-dependent RNA polymerase		Gene3D	Reverse transcriptase/Diguanylate cyclase domain		SUPERFAMILY	DNA/RNA polymerases		molecular_function	RNA-dependent RNA polymerase activity		biological_process	RNA-templated transcription
1	CF-BAA24003.1.11_10589_relaxed	CF-ATY47695.1.1.8_10804_relaxed	ATY47695.1.1.8_10804	Pfam	Viral RNA-dependent RNA polymerase		Gene3D	Reverse transcriptase/Diguanylate cyclase domain		SUPERFAMILY	DNA/RNA polymerases		molecular_function	RNA-dependent RNA polymerase activity		biological_process	RNA-templated transcription
1	CF-BAA24003.1.11_10589_relaxed	CF-ACK37425.1.1.10_10734_relaxed	ACK37425.1.1.10_10734	Pfam	Viral RNA-dependent RNA polymerase		Gene3D	Reverse transcriptase/Diguanylate cyclase domain		SUPERFAMILY	DNA/RNA polymerases		molecular_function	RNA-dependent RNA polymerase activity		biological_process	RNA-templated transcription
1	CF-BAA24003.1.11_10589_relaxed	CF-ABF51202.1.1.11_10653_relaxed	ABF51202.1.1.11_10653	Pfam	Viral RNA-dependent RNA polymerase		Gene3D	Reverse transcriptase/Diguanylate cyclase domain		SUPERFAMILY	DNA/RNA polymerases		molecular_function	RNA-dependent RNA polymerase activity		biological_process	RNA-templated transcription
1	CF-BAA24003.1.11_10589_relaxed	CF-ACK37410.1.11_10693_relaxed	ACK37410.1.11_10693	Pfam	Viral RNA-dependent RNA polymerase		Gene3D	Reverse transcriptase/Diguanylate cyclase domain		SUPERFAMILY	DNA/RNA polymerases		molecular_function	RNA-dependent RNA polymerase activity		biological_process	RNA-templated transcription
1	CF-BAA24003.1.11_10589_relaxed	CF-ACK37431.1.11_10704_relaxed	ACK37431.1.11_10704	Pfam	Viral RNA-dependent RNA polymerase		Gene3D	Reverse transcriptase/Diguanylate cyclase domain		SUPERFAMILY	DNA/RNA polymerases		molecular_function	RNA-dependent RNA polymerase activity		biological_process	RNA-templated transcription
1	CF-BAA24003.1.11_10589_relaxed	CF-ACK37411.1.11_10729_relaxed	ACK37411.1.11_10729	Pfam	Viral RNA-dependent RNA polymerase		Gene3D	Reverse transcriptase/Diguanylate cyclase domain		SUPERFAMILY	DNA/RNA polymerases		molecular_function	RNA-dependent RNA polymerase activity		biological_process	RNA-templated transcription
1	CF-BAA24003.1.11_10589_relaxed	CF-AFK79845.1.11_10781_relaxed	AFK79845.1.11_10781	Pfam	Viral RNA-dependent RNA polymerase		Gene3D	Reverse transcriptase/Diguanylate cyclase domain		SUPERFAMILY	DNA/RNA polymerases		molecular_function	RNA-dependent RNA polymerase activity		biological_process	RNA-templated transcription
1	CF-BAA24003.1.11_10589_relaxed	CF-AFS33290.1.11_10577_relaxed	AFS33290.1.11_10577	Pfam	Viral RNA-dependent RNA polymerase		Gene3D	Reverse transcriptase/Diguanylate cyclase domain		SUPERFAMILY	DNA/RNA polymerases		molecular_function	RNA-dependent RNA polymerase activity		biological_process	RNA-templated transcription
1	CF-BAA24003.1.11_10589_relaxed	CF-AAQ73082.1.11_10501_relaxed	AAQ73082.1.11_10501	Pfam	Viral RNA-dependent RNA polymerase		Gene3D	Reverse transcriptase/Diguanylate cyclase domain		SUPERFAMILY	DNA/RNA polymerases		molecular_function	RNA-dependent RNA polymerase activity		biological_process	RNA-templated transcription
1	CF-BAA24003.1.11_10589_relaxed	CF-ACJ66736.1.11_10625_relaxed	ACJ66736.1.11_10625	Pfam	Viral RNA-dependent RNA polymerase		Gene3D	Reverse transcriptase/Diguanylate cyclase domain		SUPERFAMILY	DNA/RNA polymerases		molecular_function	RNA-dependent RNA polymerase activity		biological_process	RNA-templated transcription
1	CF-BAA24003.1.11_10589_relaxed	CF-CAA56365.1.11_10508_relaxed	CAA56365.1.11_10508	Pfam	Viral RNA-dependent RNA polymerase		Gene3D	Reverse transcriptase/Diguanylate cyclase domain		SUPERFAMILY	DNA/RNA polymerases		molecular_function	RNA-dependent RNA polymerase activity		biological_process	RNA-templated transcription
1	CF-BAA24003.1.11_10589_relaxed	CF-ACG63545.1.12_10816_relaxed	ACG63545.1.12_10816	Pfam	Viral RNA-dependent RNA polymerase		Gene3D	Reverse transcriptase/Diguanylate cyclase domain		SUPERFAMILY	DNA/RNA polymerases		molecular_function	RNA-dependent RNA polymerase activity		biological_process	RNA-templated transcription
1	CF-BAA24003.1.11_10589_relaxed	CF-ACK37408.1.1.10_10688_relaxed	ACK37408.1.1.10_10688	Pfam	Viral RNA-dependent RNA polymerase		Gene3D	Reverse transcriptase/Diguanylate cyclase domain		SUPERFAMILY	DNA/RNA polymerases		molecular_function	RNA-dependent RNA polymerase activity		biological_process	RNA-templated transcription
1	CF-BAA24003.1.11_10589_relaxed	CF-ACK37408.1.11_10688_relaxed	ACK37408.1.11_10688	Pfam	Viral RNA-dependent RNA polymerase		Gene3D	Reverse transcriptase/Diguanylate cyclase domain		SUPERFAMILY	DNA/RNA polymerases		molecular_function	RNA-dependent RNA polymerase activity		biological_process	RNA-templated transcription
1	CF-BAA24003.1.11_10589_relaxed	CF-BAA18891.1.15_10585_relaxed	BAA18891.1.15_10585	Pfam	Viral RNA-dependent RNA polymerase		Gene3D	Reverse transcriptase/Diguanylate cyclase domain		SUPERFAMILY	DNA/RNA polymerases		molecular_function	RNA-dependent RNA polymerase activity		biological_process	RNA-templated transcription
1	CF-BAA24003.1.11_10589_relaxed	CF-ABO69371.1.1.11_10641_relaxed	ABO69371.1.1.11_10641	Pfam	Viral RNA-dependent RNA polymerase		Gene3D	Reverse transcriptase/Diguanylate cyclase domain		SUPERFAMILY	DNA/RNA polymerases		molecular_function	RNA-dependent RNA polymerase activity		biological_process	RNA-templated transcription
1	CF-BAA24003.1.11_10589_relaxed	CF-ABF51201.1.1.10_10672_relaxed	ABF51201.1.1.10_10672	Pfam	Viral RNA-dependent RNA polymerase		Gene3D	Reverse transcriptase/Diguanylate cyclase domain		SUPERFAMILY	DNA/RNA polymerases		molecular_function	RNA-dependent RNA polymerase activity		biological_process	RNA-templated transcription
1	CF-BAA24003.1.11_10589_relaxed	CF-AEG75268.1.1.11_10707_relaxed	AEG75268.1.1.11_10707	Pfam	Viral RNA-dependent RNA polymerase		Gene3D	Reverse transcriptase/Diguanylate cyclase domain		SUPERFAMILY	DNA/RNA polymerases		molecular_function	RNA-dependent RNA polymerase activity		biological_process	RNA-templated transcription
1	CF-BAA24003.1.11_10589_relaxed	CF-AAQ02679.1.11_10566_relaxed	AAQ02679.1.11_10566	Pfam	Viral RNA-dependent RNA polymerase		Gene3D	Reverse transcriptase/Diguanylate cyclase domain		SUPERFAMILY	DNA/RNA polymerases		molecular_function	RNA-dependent RNA polymerase activity		biological_process	RNA-templated transcription
1	CF-BAA24003.1.11_10589_relaxed	CF-ACK37411.1.1.10_10729_relaxed	ACK37411.1.1.10_10729	Pfam	Viral RNA-dependent RNA polymerase		Gene3D	Reverse transcriptase/Diguanylate cyclase domain		SUPERFAMILY	DNA/RNA polymerases		molecular_function	RNA-dependent RNA polymerase activity		biological_process	RNA-templated transcription
1	CF-BAA24003.1.11_10589_relaxed	CF-ABO69373.1.1.10_10683_relaxed	ABO69373.1.1.10_10683	Pfam	Viral RNA-dependent RNA polymerase		Gene3D	Reverse transcriptase/Diguanylate cyclase domain		SUPERFAMILY	DNA/RNA polymerases		molecular_function	RNA-dependent RNA polymerase activity		biological_process	RNA-templated transcription
1	CF-BAA24003.1.11_10589_relaxed	CF-ABF51185.1.11_10664_relaxed	ABF51185.1.11_10664	Pfam	Viral RNA-dependent RNA polymerase		Gene3D	Reverse transcriptase/Diguanylate cyclase domain		SUPERFAMILY	DNA/RNA polymerases		molecular_function	RNA-dependent RNA polymerase activity		biological_process	RNA-templated transcription
1	CF-BAA24003.1.11_10589_relaxed	CF-AAQ02680.1.11_10565_relaxed	AAQ02680.1.11_10565	Pfam	Viral RNA-dependent RNA polymerase		Gene3D	Reverse transcriptase/Diguanylate cyclase domain		SUPERFAMILY	DNA/RNA polymerases		molecular_function	RNA-dependent RNA polymerase activity		biological_process	RNA-templated transcription
1	CF-BAA24003.1.11_10589_relaxed	CF-AAQ73087.1.1.10_10521_relaxed	AAQ73087.1.1.10_10521	Pfam	Viral RNA-dependent RNA polymerase		Gene3D	Reverse transcriptase/Diguanylate cyclase domain		SUPERFAMILY	DNA/RNA polymerases		molecular_function	RNA-dependent RNA polymerase activity		biological_process	RNA-templated transcription
1	CF-BAA24003.1.11_10589_relaxed	CF-AAQ73077.1.11_10511_relaxed	AAQ73077.1.11_10511	Pfam	Viral RNA-dependent RNA polymerase		Gene3D	Reverse transcriptase/Diguanylate cyclase domain		SUPERFAMILY	DNA/RNA polymerases		molecular_function	RNA-dependent RNA polymerase activity		biological_process	RNA-templated transcription
1	CF-BAA24003.1.11_10589_relaxed	CF-ATY47699.1.1.6_10858_relaxed	ATY47699.1.1.6_10858	Pfam	Viral RNA-dependent RNA polymerase		Gene3D	Reverse transcriptase/Diguanylate cyclase domain		SUPERFAMILY	DNA/RNA polymerases		molecular_function	RNA-dependent RNA polymerase activity		biological_process	RNA-templated transcription
1	CF-BAA24003.1.11_10589_relaxed	CF-AHH02469.1.1.6_10866_relaxed	AHH02469.1.1.6_10866	Pfam	Viral RNA-dependent RNA polymerase		Gene3D	Reverse transcriptase/Diguanylate cyclase domain		SUPERFAMILY	DNA/RNA polymerases		molecular_function	RNA-dependent RNA polymerase activity		biological_process	RNA-templated transcription
1	CF-BAA24003.1.11_10589_relaxed	CF-AGC69961.1.1.7_10367_relaxed	AGC69961.1.1.7_10367	Pfam	Viral RNA-dependent RNA polymerase		Gene3D	Reverse transcriptase/Diguanylate cyclase domain		SUPERFAMILY	DNA/RNA polymerases		molecular_function	RNA-dependent RNA polymerase activity		biological_process	RNA-templated transcription
1	CF-BAA24003.1.11_10589_relaxed	CF-AWK02683.1.1.7_10369_relaxed	AWK02683.1.1.7_10369	Pfam	Viral RNA-dependent RNA polymerase		Gene3D	Reverse transcriptase/Diguanylate cyclase domain		SUPERFAMILY	DNA/RNA polymerases		molecular_function	RNA-dependent RNA polymerase activity		biological_process	RNA-templated transcription
1	CF-BAA24003.1.11_10589_relaxed	CF-ABB76805.1.1.7_10349_relaxed	ABB76805.1.1.7_10349	Pfam	Viral RNA-dependent RNA polymerase		Gene3D	Reverse transcriptase/Diguanylate cyclase domain		SUPERFAMILY	DNA/RNA polymerases		molecular_function	RNA-dependent RNA polymerase activity		biological_process	RNA-templated transcription
1	CF-BAA24003.1.11_10589_relaxed	CF-ATY47702.1.1.6_10438_relaxed	ATY47702.1.1.6_10438	Pfam	Viral RNA-dependent RNA polymerase		Gene3D	Reverse transcriptase/Diguanylate cyclase domain		SUPERFAMILY	DNA/RNA polymerases		molecular_function	RNA-dependent RNA polymerase activity		biological_process	RNA-templated transcription
1	CF-BAA24003.1.11_10589_relaxed	CF-ABB76805.1.12_10349_relaxed	ABB76805.1.12_10349	Pfam	Viral RNA-dependent RNA polymerase		Gene3D	Reverse transcriptase/Diguanylate cyclase domain		SUPERFAMILY	DNA/RNA polymerases		molecular_function	RNA-dependent RNA polymerase activity		biological_process	RNA-templated transcription
1	CF-BAA24003.1.11_10589_relaxed	CF-CAA65615.1.9_10415_relaxed	CAA65615.1.9_10415	Pfam	Viral RNA-dependent RNA polymerase		Gene3D	Reverse transcriptase/Diguanylate cyclase domain		SUPERFAMILY	DNA/RNA polymerases		molecular_function	RNA-dependent RNA polymerase activity		biological_process	RNA-templated transcription
1	CF-BAA24003.1.11_10589_relaxed	CF-AAK91591.1.12_10416_relaxed	AAK91591.1.12_10416	Pfam	Viral RNA-dependent RNA polymerase		Gene3D	Reverse transcriptase/Diguanylate cyclase domain		SUPERFAMILY	DNA/RNA polymerases		molecular_function	RNA-dependent RNA polymerase activity		biological_process	RNA-templated transcription
1	CF-BAA24003.1.11_10589_relaxed	CF-ALL35274.1.1.6_10832_relaxed	ALL35274.1.1.6_10832	Pfam	Viral RNA-dependent RNA polymerase		Gene3D	Reverse transcriptase/Diguanylate cyclase domain		SUPERFAMILY	DNA/RNA polymerases		molecular_function	RNA-dependent RNA polymerase activity		biological_process	RNA-templated transcription
1	CF-BAA24003.1.11_10589_relaxed	CF-ALL35273.1.1.6_10835_relaxed	ALL35273.1.1.6_10835	Pfam	Viral RNA-dependent RNA polymerase		Gene3D	Reverse transcriptase/Diguanylate cyclase domain		SUPERFAMILY	DNA/RNA polymerases		molecular_function	RNA-dependent RNA polymerase activity		biological_process	RNA-templated transcription
1	CF-BAA24003.1.11_10589_relaxed	CF-ALR95870.1.1.6_10839_relaxed	ALR95870.1.1.6_10839	Pfam	Viral RNA-dependent RNA polymerase		Gene3D	Reverse transcriptase/Diguanylate cyclase domain		SUPERFAMILY	DNA/RNA polymerases		molecular_function	RNA-dependent RNA polymerase activity		biological_process	RNA-templated transcription
1	CF-BAA24003.1.11_10589_relaxed	CF-AMQ25905.1.1.6_10834_relaxed	AMQ25905.1.1.6_10834	Pfam	Viral RNA-dependent RNA polymerase		Gene3D	Reverse transcriptase/Diguanylate cyclase domain		SUPERFAMILY	DNA/RNA polymerases		molecular_function	RNA-dependent RNA polymerase activity		biological_process	RNA-templated transcription
1	CF-BAA24003.1.11_10589_relaxed	CF-ALL35267.1.1.6_10833_relaxed	ALL35267.1.1.6_10833	Pfam	Viral RNA-dependent RNA polymerase		Gene3D	Reverse transcriptase/Diguanylate cyclase domain		SUPERFAMILY	DNA/RNA polymerases		molecular_function	RNA-dependent RNA polymerase activity		biological_process	RNA-templated transcription
1	CF-BAA24003.1.11_10589_relaxed	CF-ALL35271.1.1.6_10838_relaxed	ALL35271.1.1.6_10838	Pfam	Viral RNA-dependent RNA polymerase		Gene3D	Reverse transcriptase/Diguanylate cyclase domain		SUPERFAMILY	DNA/RNA polymerases		molecular_function	RNA-dependent RNA polymerase activity		biological_process	RNA-templated transcription
1	CF-BAA24003.1.11_10589_relaxed	CF-AAA45465.1.1.5_10827_relaxed	AAA45465.1.1.5_10827	Pfam	Viral RNA-dependent RNA polymerase		Gene3D	Reverse transcriptase/Diguanylate cyclase domain		SUPERFAMILY	DNA/RNA polymerases		molecular_function	RNA-dependent RNA polymerase activity		biological_process	RNA-templated transcription
1	CF-BAA24003.1.11_10589_relaxed	CF-AAA45466.1.11_10827_relaxed	AAA45466.1.11_10827	Pfam	Viral RNA-dependent RNA polymerase		Gene3D	Reverse transcriptase/Diguanylate cyclase domain		SUPERFAMILY	DNA/RNA polymerases		molecular_function	RNA-dependent RNA polymerase activity		biological_process	RNA-templated transcription
1	CF-BAA24003.1.11_10589_relaxed	CF-AFP96991.1.11_10938_relaxed	AFP96991.1.11_10938	Pfam	Viral RNA-dependent RNA polymerase		Gene3D	Reverse transcriptase/Diguanylate cyclase domain		SUPERFAMILY	DNA/RNA polymerases		molecular_function	RNA-dependent RNA polymerase activity		biological_process	RNA-templated transcription
1	CF-BAA24003.1.11_10589_relaxed	CF-ALL35275.1.1.5_10829_relaxed	ALL35275.1.1.5_10829	Pfam	Viral RNA-dependent RNA polymerase		Gene3D	Reverse transcriptase/Diguanylate cyclase domain		SUPERFAMILY	DNA/RNA polymerases		molecular_function	RNA-dependent RNA polymerase activity		biological_process	RNA-templated transcription
1	CF-BAA24003.1.11_10589_relaxed	CF-AUA17935.1.11_10844_relaxed	AUA17935.1.11_10844	Pfam	Viral RNA-dependent RNA polymerase		Gene3D	Reverse transcriptase/Diguanylate cyclase domain		SUPERFAMILY	DNA/RNA polymerases		molecular_function	RNA-dependent RNA polymerase activity		biological_process	RNA-templated transcription
1	CF-BAA24003.1.11_10589_relaxed	CF-AVM87424.1.1.7_10845_relaxed	AVM87424.1.1.7_10845	Pfam	Viral RNA-dependent RNA polymerase		Gene3D	Reverse transcriptase/Diguanylate cyclase domain		SUPERFAMILY	DNA/RNA polymerases		molecular_function	RNA-dependent RNA polymerase activity		biological_process	RNA-templated transcription
1	CF-BAA24003.1.11_10589_relaxed	CF-AUA17935.1.1.7_10844_relaxed	AUA17935.1.1.7_10844	Pfam	Viral RNA-dependent RNA polymerase		Gene3D	Reverse transcriptase/Diguanylate cyclase domain		SUPERFAMILY	DNA/RNA polymerases		molecular_function	RNA-dependent RNA polymerase activity		biological_process	RNA-templated transcription
1	CF-BAA24003.1.11_10589_relaxed	CF-AUW34302.1.1.6_10826_relaxed	AUW34302.1.1.6_10826	Pfam	Viral RNA-dependent RNA polymerase		Gene3D	Reverse transcriptase/Diguanylate cyclase domain		SUPERFAMILY	DNA/RNA polymerases		molecular_function	RNA-dependent RNA polymerase activity		biological_process	RNA-templated transcription
1	CF-BAA24003.1.11_10589_relaxed	CF-AVM87420.1.1.6_10818_relaxed	AVM87420.1.1.6_10818	Pfam	Viral RNA-dependent RNA polymerase		Gene3D	Reverse transcriptase/Diguanylate cyclase domain		SUPERFAMILY	DNA/RNA polymerases		molecular_function	RNA-dependent RNA polymerase activity		biological_process	RNA-templated transcription
1	CF-BAA24003.1.11_10589_relaxed	CF-ATY47703.1.1.7_10802_relaxed	ATY47703.1.1.7_10802	Pfam	Viral RNA-dependent RNA polymerase		Gene3D	Reverse transcriptase/Diguanylate cyclase domain		SUPERFAMILY	DNA/RNA polymerases		molecular_function	RNA-dependent RNA polymerase activity		biological_process	RNA-templated transcription
1	CF-BAA24003.1.11_10589_relaxed	CF-AGV08598.1.11_10976_relaxed	AGV08598.1.11_10976	Pfam	Viral RNA-dependent RNA polymerase		Gene3D	Reverse transcriptase/Diguanylate cyclase domain		SUPERFAMILY	DNA/RNA polymerases		molecular_function	RNA-dependent RNA polymerase activity		biological_process	RNA-templated transcription
1	CF-BAA24003.1.11_10589_relaxed	CF-QBA82298.1.12_10977_relaxed	QBA82298.1.12_10977	Pfam	Viral RNA-dependent RNA polymerase		Gene3D	Reverse transcriptase/Diguanylate cyclase domain		SUPERFAMILY	DNA/RNA polymerases		molecular_function	RNA-dependent RNA polymerase activity		biological_process	RNA-templated transcription
1	CF-BAA24003.1.11_10589_relaxed	CF-ALR95870.1.11_10839_relaxed	ALR95870.1.11_10839	Pfam	Viral RNA-dependent RNA polymerase		Gene3D	Reverse transcriptase/Diguanylate cyclase domain		SUPERFAMILY	DNA/RNA polymerases		molecular_function	RNA-dependent RNA polymerase activity		biological_process	RNA-templated transcription
1	CF-BAA24003.1.11_10589_relaxed	CF-ALL35265.1.1.5_10840_relaxed	ALL35265.1.1.5_10840	Pfam	Viral RNA-dependent RNA polymerase		Gene3D	Reverse transcriptase/Diguanylate cyclase domain		SUPERFAMILY	DNA/RNA polymerases		molecular_function	RNA-dependent RNA polymerase activity		biological_process	RNA-templated transcription
1	CF-BAA24003.1.11_10589_relaxed	CF-ALL35268.1.1.6_10837_relaxed	ALL35268.1.1.6_10837	Pfam	Viral RNA-dependent RNA polymerase		Gene3D	Reverse transcriptase/Diguanylate cyclase domain		SUPERFAMILY	DNA/RNA polymerases		molecular_function	RNA-dependent RNA polymerase activity		biological_process	RNA-templated transcription
1	CF-BAA24003.1.11_10589_relaxed	CF-ALL35272.1.1.6_10836_relaxed	ALL35272.1.1.6_10836	Pfam	Viral RNA-dependent RNA polymerase		Gene3D	Reverse transcriptase/Diguanylate cyclase domain		SUPERFAMILY	DNA/RNA polymerases		molecular_function	RNA-dependent RNA polymerase activity		biological_process	RNA-templated transcription
1	CF-BAA24003.1.11_10589_relaxed	CF-ALC78887.1.9_10828_relaxed	ALC78887.1.9_10828	Pfam	Viral RNA-dependent RNA polymerase		Gene3D	Reverse transcriptase/Diguanylate cyclase domain		SUPERFAMILY	DNA/RNA polymerases		molecular_function	RNA-dependent RNA polymerase activity		biological_process	RNA-templated transcription
1	CF-BAA24003.1.11_10589_relaxed	CF-ATY47696.1.1.7_10381_relaxed	ATY47696.1.1.7_10381	Pfam	Viral RNA-dependent RNA polymerase		Gene3D	Reverse transcriptase/Diguanylate cyclase domain		SUPERFAMILY	DNA/RNA polymerases		molecular_function	RNA-dependent RNA polymerase activity		biological_process	RNA-templated transcription
1	CF-BAA24003.1.11_10589_relaxed	CF-ACO92353.1.1.7_10374_relaxed	ACO92353.1.1.7_10374	Pfam	Viral RNA-dependent RNA polymerase		Gene3D	Reverse transcriptase/Diguanylate cyclase domain		SUPERFAMILY	DNA/RNA polymerases		molecular_function	RNA-dependent RNA polymerase activity		biological_process	RNA-templated transcription
1	CF-BAA24003.1.11_10589_relaxed	CF-AAA43037.1.1.8_10358_relaxed	AAA43037.1.1.8_10358	Pfam	Viral RNA-dependent RNA polymerase		Gene3D	Reverse transcriptase/Diguanylate cyclase domain		SUPERFAMILY	DNA/RNA polymerases		molecular_function	RNA-dependent RNA polymerase activity		biological_process	RNA-templated transcription
1	CF-BAA24003.1.11_10589_relaxed	CF-AFO66759.1.1.8_10359_relaxed	AFO66759.1.1.8_10359	Pfam	Viral RNA-dependent RNA polymerase		Gene3D	Reverse transcriptase/Diguanylate cyclase domain		SUPERFAMILY	DNA/RNA polymerases		molecular_function	RNA-dependent RNA polymerase activity		biological_process	RNA-templated transcription
1	CF-BAA24003.1.11_10589_relaxed	CF-AUO15553.1.1.7_10364_relaxed	AUO15553.1.1.7_10364	Pfam	Viral RNA-dependent RNA polymerase		Gene3D	Reverse transcriptase/Diguanylate cyclase domain		SUPERFAMILY	DNA/RNA polymerases		molecular_function	RNA-dependent RNA polymerase activity		biological_process	RNA-templated transcription
1	CF-BAA24003.1.11_10589_relaxed	CF-ABP68884.2.12_10370_relaxed	ABP68884.2.12_10370	Pfam	Viral RNA-dependent RNA polymerase		Gene3D	Reverse transcriptase/Diguanylate cyclase domain		SUPERFAMILY	DNA/RNA polymerases		molecular_function	RNA-dependent RNA polymerase activity		biological_process	RNA-templated transcription
1	CF-BAA24003.1.11_10589_relaxed	CF-CAA39496.1.1.7_10360_relaxed	CAA39496.1.1.7_10360	Pfam	Viral RNA-dependent RNA polymerase		Gene3D	Reverse transcriptase/Diguanylate cyclase domain		SUPERFAMILY	DNA/RNA polymerases		molecular_function	RNA-dependent RNA polymerase activity		biological_process	RNA-templated transcription
1	CF-BAA24003.1.11_10589_relaxed	CF-AGM61326.1.1.7_10361_relaxed	AGM61326.1.1.7_10361	Pfam	Viral RNA-dependent RNA polymerase		Gene3D	Reverse transcriptase/Diguanylate cyclase domain		SUPERFAMILY	DNA/RNA polymerases		molecular_function	RNA-dependent RNA polymerase activity		biological_process	RNA-templated transcription
1	CF-BAA24003.1.11_10589_relaxed	CF-ABP68884.2.1.7_10370_relaxed	ABP68884.2.1.7_10370	Pfam	Viral RNA-dependent RNA polymerase		Gene3D	Reverse transcriptase/Diguanylate cyclase domain		SUPERFAMILY	DNA/RNA polymerases		molecular_function	RNA-dependent RNA polymerase activity		biological_process	RNA-templated transcription
1	CF-BAA24003.1.11_10589_relaxed	CF-ACI95948.2.1.6_10865_relaxed	ACI95948.2.1.6_10865	Pfam	Viral RNA-dependent RNA polymerase		Gene3D	Reverse transcriptase/Diguanylate cyclase domain		SUPERFAMILY	DNA/RNA polymerases		molecular_function	RNA-dependent RNA polymerase activity		biological_process	RNA-templated transcription
1	CF-BAA24003.1.11_10589_relaxed	CF-AIK67137.1.1.6_10856_relaxed	AIK67137.1.1.6_10856	Pfam	Viral RNA-dependent RNA polymerase		Gene3D	Reverse transcriptase/Diguanylate cyclase domain		SUPERFAMILY	DNA/RNA polymerases		molecular_function	RNA-dependent RNA polymerase activity		biological_process	RNA-templated transcription
1	CF-BAA24003.1.11_10589_relaxed	CF-AWB14573.1.1.7_10859_relaxed	AWB14573.1.1.7_10859	Pfam	Viral RNA-dependent RNA polymerase		Gene3D	Reverse transcriptase/Diguanylate cyclase domain		SUPERFAMILY	DNA/RNA polymerases		molecular_function	RNA-dependent RNA polymerase activity		biological_process	RNA-templated transcription
1	CF-BAA24003.1.11_10589_relaxed	CF-AUV64577.1.1.6_10873_relaxed	AUV64577.1.1.6_10873	Pfam	Viral RNA-dependent RNA polymerase		Gene3D	Reverse transcriptase/Diguanylate cyclase domain		SUPERFAMILY	DNA/RNA polymerases		molecular_function	RNA-dependent RNA polymerase activity		biological_process	RNA-templated transcription
1	CF-BAA24003.1.11_10589_relaxed	CF-AIF74250.1.1.6_10870_relaxed	AIF74250.1.1.6_10870	Pfam	Viral RNA-dependent RNA polymerase		Gene3D	Reverse transcriptase/Diguanylate cyclase domain		SUPERFAMILY	DNA/RNA polymerases		molecular_function	RNA-dependent RNA polymerase activity		biological_process	RNA-templated transcription
1	CF-BAA24003.1.11_10589_relaxed	CF-APM87483.1.1.7_10872_relaxed	APM87483.1.1.7_10872	Pfam	Viral RNA-dependent RNA polymerase		Gene3D	Reverse transcriptase/Diguanylate cyclase domain		SUPERFAMILY	DNA/RNA polymerases		molecular_function	RNA-dependent RNA polymerase activity		biological_process	RNA-templated transcription
1	CF-BAA24003.1.11_10589_relaxed	CF-ADL38959.1.11_10886_relaxed	ADL38959.1.11_10886	Pfam	Viral RNA-dependent RNA polymerase		Gene3D	Reverse transcriptase/Diguanylate cyclase domain		SUPERFAMILY	DNA/RNA polymerases		molecular_function	RNA-dependent RNA polymerase activity		biological_process	RNA-templated transcription
1	CF-BAA24003.1.11_10589_relaxed	CF-BAM44709.1.1.7_10373_relaxed	BAM44709.1.1.7_10373	Pfam	Viral RNA-dependent RNA polymerase		Gene3D	Reverse transcriptase/Diguanylate cyclase domain		SUPERFAMILY	DNA/RNA polymerases		molecular_function	RNA-dependent RNA polymerase activity		biological_process	RNA-templated transcription
1	CF-BAA24003.1.11_10589_relaxed	CF-ADK91813.1.1.7_10372_relaxed	ADK91813.1.1.7_10372	Pfam	Viral RNA-dependent RNA polymerase		Gene3D	Reverse transcriptase/Diguanylate cyclase domain		SUPERFAMILY	DNA/RNA polymerases		molecular_function	RNA-dependent RNA polymerase activity		biological_process	RNA-templated transcription
1	CF-BAA24003.1.11_10589_relaxed	CF-AAA47930.1.1.7_10362_relaxed	AAA47930.1.1.7_10362	Pfam	Viral RNA-dependent RNA polymerase		Gene3D	Reverse transcriptase/Diguanylate cyclase domain		SUPERFAMILY	DNA/RNA polymerases		molecular_function	RNA-dependent RNA polymerase activity		biological_process	RNA-templated transcription
1	CF-BAA24003.1.11_10589_relaxed	CF-BAC58035.1.1.7_10365_relaxed	BAC58035.1.1.7_10365	Pfam	Viral RNA-dependent RNA polymerase		Gene3D	Reverse transcriptase/Diguanylate cyclase domain		SUPERFAMILY	DNA/RNA polymerases		molecular_function	RNA-dependent RNA polymerase activity		biological_process	RNA-templated transcription
1	CF-BAA24003.1.11_10589_relaxed	CF-BAM44716.1.1.7_10380_relaxed	BAM44716.1.1.7_10380	Pfam	Viral RNA-dependent RNA polymerase		Gene3D	Reverse transcriptase/Diguanylate cyclase domain		SUPERFAMILY	DNA/RNA polymerases		molecular_function	RNA-dependent RNA polymerase activity		biological_process	RNA-templated transcription
1	CF-BAA24003.1.11_10589_relaxed	CF-ATY47698.1.1.7_10382_relaxed	ATY47698.1.1.7_10382	Pfam	Viral RNA-dependent RNA polymerase		Gene3D	Reverse transcriptase/Diguanylate cyclase domain		SUPERFAMILY	DNA/RNA polymerases		molecular_function	RNA-dependent RNA polymerase activity		biological_process	RNA-templated transcription
1	CF-BAA24003.1.11_10589_relaxed	CF-ATY47692.1.1.6_10437_relaxed	ATY47692.1.1.6_10437	Pfam	Viral RNA-dependent RNA polymerase		Gene3D	Reverse transcriptase/Diguanylate cyclase domain		SUPERFAMILY	DNA/RNA polymerases		molecular_function	RNA-dependent RNA polymerase activity		biological_process	RNA-templated transcription
1	CF-BAA24003.1.11_10589_relaxed	CF-QEQ92497.1.1.6_10428_relaxed	QEQ92497.1.1.6_10428	Pfam	Viral RNA-dependent RNA polymerase		Gene3D	Reverse transcriptase/Diguanylate cyclase domain		SUPERFAMILY	DNA/RNA polymerases		molecular_function	RNA-dependent RNA polymerase activity		biological_process	RNA-templated transcription
1	CF-BAA24003.1.11_10589_relaxed	CF-ABG23522.1.1.6_10439_relaxed	ABG23522.1.1.6_10439	Pfam	Viral RNA-dependent RNA polymerase		Gene3D	Reverse transcriptase/Diguanylate cyclase domain		SUPERFAMILY	DNA/RNA polymerases		molecular_function	RNA-dependent RNA polymerase activity		biological_process	RNA-templated transcription
1	CF-BAA24003.1.11_10589_relaxed	CF-ALR74732.1.1.7_10460_relaxed	ALR74732.1.1.7_10460	Pfam	Viral RNA-dependent RNA polymerase		Gene3D	Reverse transcriptase/Diguanylate cyclase domain		SUPERFAMILY	DNA/RNA polymerases		molecular_function	RNA-dependent RNA polymerase activity		biological_process	RNA-templated transcription
1	CF-BAA24003.1.11_10589_relaxed	CF-AVM87408.1.1.7_10918_relaxed	AVM87408.1.1.7_10918	Pfam	Viral RNA-dependent RNA polymerase		Gene3D	Reverse transcriptase/Diguanylate cyclase domain		SUPERFAMILY	DNA/RNA polymerases		molecular_function	RNA-dependent RNA polymerase activity		biological_process	RNA-templated transcription
1	CF-BAA24003.1.11_10589_relaxed	CF-ADL38959.1.1.6_10886_relaxed	ADL38959.1.1.6_10886	Pfam	Viral RNA-dependent RNA polymerase		Gene3D	Reverse transcriptase/Diguanylate cyclase domain		SUPERFAMILY	DNA/RNA polymerases		molecular_function	RNA-dependent RNA polymerase activity		biological_process	RNA-templated transcription
1	CF-BAA24003.1.11_10589_relaxed	CF-ALL55200.1.11_10911_relaxed	ALL55200.1.11_10911	Pfam	Viral RNA-dependent RNA polymerase		Gene3D	Reverse transcriptase/Diguanylate cyclase domain		SUPERFAMILY	DNA/RNA polymerases		molecular_function	RNA-dependent RNA polymerase activity		biological_process	RNA-templated transcription
1	CF-BAA24003.1.11_10589_relaxed	CF-ADL38961.1.11_10887_relaxed	ADL38961.1.11_10887	Pfam	Viral RNA-dependent RNA polymerase		Gene3D	Reverse transcriptase/Diguanylate cyclase domain		SUPERFAMILY	DNA/RNA polymerases		molecular_function	RNA-dependent RNA polymerase activity		biological_process	RNA-templated transcription
1	CF-BAA24003.1.11_10589_relaxed	CF-BAS53431.1.11_10868_relaxed	BAS53431.1.11_10868	Pfam	Viral RNA-dependent RNA polymerase		Gene3D	Reverse transcriptase/Diguanylate cyclase domain		SUPERFAMILY	DNA/RNA polymerases		molecular_function	RNA-dependent RNA polymerase activity		biological_process	RNA-templated transcription
1	CF-BAA24003.1.11_10589_relaxed	CF-ADL38957.1.11_10888_relaxed	ADL38957.1.11_10888	Pfam	Viral RNA-dependent RNA polymerase		Gene3D	Reverse transcriptase/Diguanylate cyclase domain		SUPERFAMILY	DNA/RNA polymerases		molecular_function	RNA-dependent RNA polymerase activity		biological_process	RNA-templated transcription
1	CF-BAA24003.1.11_10589_relaxed	CF-ABI54483.1.1.26_7199_relaxed	ABI54483.1.1.26_7199	Pfam	Flavivirus RNA-directed RNA polymerase, fingers and palm domains		cluster	Reverse transcriptase/Diguanylate cyclase domain	1.0	SUPERFAMILY	DNA/RNA polymerases		molecular_function	RNA-dependent RNA polymerase activity		cluster	RNA-templated transcription	0.94
1	CF-BAA24003.1.11_10589_relaxed	CF-CAC82713.1.1.10_7185_relaxed	CAC82713.1.1.10_7185	Pfam	Flavivirus RNA-directed RNA polymerase, fingers and palm domains		cluster	Reverse transcriptase/Diguanylate cyclase domain	1.0	SUPERFAMILY	DNA/RNA polymerases		molecular_function	RNA-dependent RNA polymerase activity		cluster	RNA-templated transcription	0.94
1	CF-BAA24003.1.11_10589_relaxed	CF-CAA69190.1.1.12_7177_relaxed	CAA69190.1.1.12_7177	Pfam	Flavivirus RNA-directed RNA polymerase, fingers and palm domains		cluster	Reverse transcriptase/Diguanylate cyclase domain	1.0	SUPERFAMILY	DNA/RNA polymerases		molecular_function	RNA-dependent RNA polymerase activity		cluster	RNA-templated transcription	0.94
1	CF-BAA24003.1.11_10589_relaxed	CF-ABB90675.1.1.12_7181_relaxed	ABB90675.1.1.12_7181	Pfam	Flavivirus RNA-directed RNA polymerase, fingers and palm domains		cluster	Reverse transcriptase/Diguanylate cyclase domain	1.0	SUPERFAMILY	DNA/RNA polymerases		molecular_function	RNA-dependent RNA polymerase activity		cluster	RNA-templated transcription	0.94
1	CF-BAA24003.1.11_10589_relaxed	CF-AAF70829.1.1.10_7135_relaxed	AAF70829.1.1.10_7135	Pfam	Flavivirus RNA-directed RNA polymerase, fingers and palm domains		cluster	Reverse transcriptase/Diguanylate cyclase domain	1.0	SUPERFAMILY	DNA/RNA polymerases		molecular_function	RNA-dependent RNA polymerase activity		cluster	RNA-templated transcription	0.94
1	CF-BAA24003.1.11_10589_relaxed	CF-ABG37975.1.1.12_7176_relaxed	ABG37975.1.1.12_7176	Pfam	Flavivirus RNA-directed RNA polymerase, fingers and palm domains		cluster	Reverse transcriptase/Diguanylate cyclase domain	1.0	SUPERFAMILY	DNA/RNA polymerases		molecular_function	RNA-dependent RNA polymerase activity		cluster	RNA-templated transcription	0.94
1	CF-BAA24003.1.11_10589_relaxed	CF-ABB90674.1.1.12_7200_relaxed	ABB90674.1.1.12_7200	Pfam	Flavivirus RNA-directed RNA polymerase, fingers and palm domains		cluster	Reverse transcriptase/Diguanylate cyclase domain	1.0	SUPERFAMILY	DNA/RNA polymerases		molecular_function	RNA-dependent RNA polymerase activity		cluster	RNA-templated transcription	0.94
1	CF-BAA24003.1.11_10589_relaxed	CF-ABI54476.1.1.25_7154_relaxed	ABI54476.1.1.25_7154	Pfam	Flavivirus RNA-directed RNA polymerase, fingers and palm domains		cluster	Reverse transcriptase/Diguanylate cyclase domain	1.0	SUPERFAMILY	DNA/RNA polymerases		molecular_function	RNA-dependent RNA polymerase activity		cluster	RNA-templated transcription	0.94
1	CF-BAA24003.1.11_10589_relaxed	CF-ABI23562.1.1.14_7201_relaxed	ABI23562.1.1.14_7201	Pfam	Flavivirus RNA-directed RNA polymerase, fingers and palm domains		cluster	Reverse transcriptase/Diguanylate cyclase domain	1.0	SUPERFAMILY	DNA/RNA polymerases		molecular_function	RNA-dependent RNA polymerase activity		cluster	RNA-templated transcription	0.94
1	CF-BAA24003.1.11_10589_relaxed	CF-AAQ91607.1.1.12_7173_relaxed	AAQ91607.1.1.12_7173	Pfam	Flavivirus RNA-directed RNA polymerase, fingers and palm domains		cluster	Reverse transcriptase/Diguanylate cyclase domain	1.0	SUPERFAMILY	DNA/RNA polymerases		molecular_function	RNA-dependent RNA polymerase activity		cluster	RNA-templated transcription	0.94
1	CF-BAA24003.1.11_10589_relaxed	CF-ABB90677.1.1.12_7182_relaxed	ABB90677.1.1.12_7182	Pfam	Flavivirus RNA-directed RNA polymerase, fingers and palm domains		cluster	Reverse transcriptase/Diguanylate cyclase domain	1.0	SUPERFAMILY	DNA/RNA polymerases		molecular_function	RNA-dependent RNA polymerase activity		cluster	RNA-templated transcription	0.94
1	CF-BAA24003.1.11_10589_relaxed	CF-AAP29989.1.1.12_7191_relaxed	AAP29989.1.1.12_7191	Pfam	Flavivirus RNA-directed RNA polymerase, fingers and palm domains		cluster	Reverse transcriptase/Diguanylate cyclase domain	1.0	SUPERFAMILY	DNA/RNA polymerases		molecular_function	RNA-dependent RNA polymerase activity		cluster	RNA-templated transcription	0.94
1	CF-BAA24003.1.11_10589_relaxed	CF-CAC82912.1.1.10_7184_relaxed	CAC82912.1.1.10_7184	Pfam	Flavivirus RNA-directed RNA polymerase, fingers and palm domains		cluster	Reverse transcriptase/Diguanylate cyclase domain	1.0	SUPERFAMILY	DNA/RNA polymerases		molecular_function	RNA-dependent RNA polymerase activity		cluster	RNA-templated transcription	0.94
1	CF-BAA24003.1.11_10589_relaxed	CF-AAA86870.1.1.12_7155_relaxed	AAA86870.1.1.12_7155	Pfam	Flavivirus RNA-directed RNA polymerase, fingers and palm domains		cluster	Reverse transcriptase/Diguanylate cyclase domain	1.0	SUPERFAMILY	DNA/RNA polymerases		molecular_function	RNA-dependent RNA polymerase activity		cluster	RNA-templated transcription	0.94
1	CF-BAA24003.1.11_10589_relaxed	CF-ACB29695.1.1.7_10371_relaxed	ACB29695.1.1.7_10371	Pfam	Viral RNA-dependent RNA polymerase		Gene3D	Reverse transcriptase/Diguanylate cyclase domain		SUPERFAMILY	DNA/RNA polymerases		molecular_function	RNA-dependent RNA polymerase activity		biological_process	RNA-templated transcription
1	CF-BAA24003.1.11_10589_relaxed	CF-AHN10843.1.1.6_10879_relaxed	AHN10843.1.1.6_10879	Pfam	Viral RNA-dependent RNA polymerase		Gene3D	Reverse transcriptase/Diguanylate cyclase domain		SUPERFAMILY	DNA/RNA polymerases		molecular_function	RNA-dependent RNA polymerase activity		biological_process	RNA-templated transcription
1	CF-BAA24003.1.11_10589_relaxed	CF-ARR73563.1.1.6_10883_relaxed	ARR73563.1.1.6_10883	Pfam	Viral RNA-dependent RNA polymerase		Gene3D	Reverse transcriptase/Diguanylate cyclase domain		SUPERFAMILY	DNA/RNA polymerases		molecular_function	RNA-dependent RNA polymerase activity		biological_process	RNA-templated transcription
1	CF-BAA24003.1.11_10589_relaxed	CF-ABV57376.1.11_10922_relaxed	ABV57376.1.11_10922	Pfam	Viral RNA-dependent RNA polymerase		Gene3D	Reverse transcriptase/Diguanylate cyclase domain		SUPERFAMILY	DNA/RNA polymerases		molecular_function	RNA-dependent RNA polymerase activity		biological_process	RNA-templated transcription
1	CF-BAA24003.1.11_10589_relaxed	CF-AFB77697.1.7_10847_relaxed	AFB77697.1.7_10847	Pfam	Viral RNA-dependent RNA polymerase		Gene3D	Reverse transcriptase/Diguanylate cyclase domain		SUPERFAMILY	DNA/RNA polymerases		molecular_function	RNA-dependent RNA polymerase activity		biological_process	RNA-templated transcription
1	CF-BAA24003.1.11_10589_relaxed	CF-AHC98709.1.11_10939_relaxed	AHC98709.1.11_10939	Pfam	Viral RNA-dependent RNA polymerase		Gene3D	Reverse transcriptase/Diguanylate cyclase domain		SUPERFAMILY	DNA/RNA polymerases		molecular_function	RNA-dependent RNA polymerase activity		biological_process	RNA-templated transcription
1	CF-BAA24003.1.11_10589_relaxed	CF-AIK23441.1.10_10928_relaxed	AIK23441.1.10_10928	Pfam	Viral RNA-dependent RNA polymerase		Gene3D	Reverse transcriptase/Diguanylate cyclase domain		SUPERFAMILY	DNA/RNA polymerases		molecular_function	RNA-dependent RNA polymerase activity		biological_process	RNA-templated transcription
1	CF-BAA24003.1.11_10589_relaxed	CF-AGH06056.1.10_10927_relaxed	AGH06056.1.10_10927	Pfam	Viral RNA-dependent RNA polymerase		Gene3D	Reverse transcriptase/Diguanylate cyclase domain		SUPERFAMILY	DNA/RNA polymerases		molecular_function	RNA-dependent RNA polymerase activity		biological_process	RNA-templated transcription
1	CF-BAA24003.1.11_10589_relaxed	CF-AIK23442.1.10_10929_relaxed	AIK23442.1.10_10929	Pfam	Viral RNA-dependent RNA polymerase		Gene3D	Reverse transcriptase/Diguanylate cyclase domain		SUPERFAMILY	DNA/RNA polymerases		molecular_function	RNA-dependent RNA polymerase activity		biological_process	RNA-templated transcription
1	CF-BAA24003.1.11_10589_relaxed	CF-AIY68181.1.12_10457_relaxed	AIY68181.1.12_10457	Pfam	Viral RNA-dependent RNA polymerase		Gene3D	Reverse transcriptase/Diguanylate cyclase domain		SUPERFAMILY	DNA/RNA polymerases		molecular_function	RNA-dependent RNA polymerase activity		biological_process	RNA-templated transcription
1	CF-BAA24003.1.11_10589_relaxed	CF-AIY68181.1.1.6_10457_relaxed	AIY68181.1.1.6_10457	Pfam	Viral RNA-dependent RNA polymerase		Gene3D	Reverse transcriptase/Diguanylate cyclase domain		SUPERFAMILY	DNA/RNA polymerases		molecular_function	RNA-dependent RNA polymerase activity		biological_process	RNA-templated transcription
1	CF-BAA24003.1.11_10589_relaxed	CF-AKA20760.1.12_10342_relaxed	AKA20760.1.12_10342	Pfam	Viral RNA-dependent RNA polymerase		Gene3D	Reverse transcriptase/Diguanylate cyclase domain		SUPERFAMILY	DNA/RNA polymerases		molecular_function	RNA-dependent RNA polymerase activity		biological_process	RNA-templated transcription
1	CF-BAA24003.1.11_10589_relaxed	CF-ABF74751.2.12_10353_relaxed	ABF74751.2.12_10353	Pfam	Viral RNA-dependent RNA polymerase		Gene3D	Reverse transcriptase/Diguanylate cyclase domain		SUPERFAMILY	DNA/RNA polymerases		molecular_function	RNA-dependent RNA polymerase activity		biological_process	RNA-templated transcription
1	CF-BAA24003.1.11_10589_relaxed	CF-AKA20760.1.1.8_10342_relaxed	AKA20760.1.1.8_10342	Pfam	Viral RNA-dependent RNA polymerase		Gene3D	Reverse transcriptase/Diguanylate cyclase domain		SUPERFAMILY	DNA/RNA polymerases		molecular_function	RNA-dependent RNA polymerase activity		biological_process	RNA-templated transcription
1	CF-BAA24003.1.11_10589_relaxed	CF-AFC40221.1.13_10343_relaxed	AFC40221.1.13_10343	Pfam	Viral RNA-dependent RNA polymerase		Gene3D	Reverse transcriptase/Diguanylate cyclase domain		SUPERFAMILY	DNA/RNA polymerases		molecular_function	RNA-dependent RNA polymerase activity		biological_process	RNA-templated transcription
1	CF-BAA24003.1.11_10589_relaxed	CF-ANB50093.1.1.7_10347_relaxed	ANB50093.1.1.7_10347	Pfam	Viral RNA-dependent RNA polymerase		Gene3D	Reverse transcriptase/Diguanylate cyclase domain		SUPERFAMILY	DNA/RNA polymerases		molecular_function	RNA-dependent RNA polymerase activity		biological_process	RNA-templated transcription
1	CF-BAA24003.1.11_10589_relaxed	CF-AJE25834.1.1.7_10346_relaxed	AJE25834.1.1.7_10346	Pfam	Viral RNA-dependent RNA polymerase		Gene3D	Reverse transcriptase/Diguanylate cyclase domain		SUPERFAMILY	DNA/RNA polymerases		molecular_function	RNA-dependent RNA polymerase activity		biological_process	RNA-templated transcription
1	CF-BAA24003.1.11_10589_relaxed	CF-ACS32214.2.11_10907_relaxed	ACS32214.2.11_10907	Pfam	Viral RNA-dependent RNA polymerase		Gene3D	Reverse transcriptase/Diguanylate cyclase domain		SUPERFAMILY	DNA/RNA polymerases		molecular_function	RNA-dependent RNA polymerase activity		biological_process	RNA-templated transcription
1	CF-BAA24003.1.11_10589_relaxed	CF-ABF51206.1.11_10655_relaxed	ABF51206.1.11_10655	Pfam	Viral RNA-dependent RNA polymerase		Gene3D	Reverse transcriptase/Diguanylate cyclase domain		SUPERFAMILY	DNA/RNA polymerases		molecular_function	RNA-dependent RNA polymerase activity		biological_process	RNA-templated transcription
1	CF-BAA24003.1.11_10589_relaxed	CF-ACK37381.1.11_10654_relaxed	ACK37381.1.11_10654	Pfam	Viral RNA-dependent RNA polymerase		Gene3D	Reverse transcriptase/Diguanylate cyclase domain		SUPERFAMILY	DNA/RNA polymerases		molecular_function	RNA-dependent RNA polymerase activity		biological_process	RNA-templated transcription
1	CF-BAA24003.1.11_10589_relaxed	CF-ACK37379.1.11_10652_relaxed	ACK37379.1.11_10652	Pfam	Viral RNA-dependent RNA polymerase		Gene3D	Reverse transcriptase/Diguanylate cyclase domain		SUPERFAMILY	DNA/RNA polymerases		molecular_function	RNA-dependent RNA polymerase activity		biological_process	RNA-templated transcription
1	CF-BAA24003.1.11_10589_relaxed	CF-ABF51191.1.11_10650_relaxed	ABF51191.1.11_10650	Pfam	Viral RNA-dependent RNA polymerase		Gene3D	Reverse transcriptase/Diguanylate cyclase domain		SUPERFAMILY	DNA/RNA polymerases		molecular_function	RNA-dependent RNA polymerase activity		biological_process	RNA-templated transcription
1	CF-BAA24003.1.11_10589_relaxed	CF-AAQ02682.1.1.10_10568_relaxed	AAQ02682.1.1.10_10568	Pfam	Viral RNA-dependent RNA polymerase		Gene3D	Reverse transcriptase/Diguanylate cyclase domain		SUPERFAMILY	DNA/RNA polymerases		molecular_function	RNA-dependent RNA polymerase activity		biological_process	RNA-templated transcription
1	CF-BAA24003.1.11_10589_relaxed	CF-ACK37377.1.11_10648_relaxed	ACK37377.1.11_10648	Pfam	Viral RNA-dependent RNA polymerase		Gene3D	Reverse transcriptase/Diguanylate cyclase domain		SUPERFAMILY	DNA/RNA polymerases		molecular_function	RNA-dependent RNA polymerase activity		biological_process	RNA-templated transcription
1	CF-BAA24003.1.11_10589_relaxed	CF-ACK37375.1.11_10646_relaxed	ACK37375.1.11_10646	Pfam	Viral RNA-dependent RNA polymerase		Gene3D	Reverse transcriptase/Diguanylate cyclase domain		SUPERFAMILY	DNA/RNA polymerases		molecular_function	RNA-dependent RNA polymerase activity		biological_process	RNA-templated transcription
1	CF-BAA24003.1.11_10589_relaxed	CF-ACK37374.1.11_10645_relaxed	ACK37374.1.11_10645	Pfam	Viral RNA-dependent RNA polymerase		Gene3D	Reverse transcriptase/Diguanylate cyclase domain		SUPERFAMILY	DNA/RNA polymerases		molecular_function	RNA-dependent RNA polymerase activity		biological_process	RNA-templated transcription
1	CF-BAA24003.1.11_10589_relaxed	CF-ABF51187.1.11_10643_relaxed	ABF51187.1.11_10643	Pfam	Viral RNA-dependent RNA polymerase		Gene3D	Reverse transcriptase/Diguanylate cyclase domain		SUPERFAMILY	DNA/RNA polymerases		molecular_function	RNA-dependent RNA polymerase activity		biological_process	RNA-templated transcription
1	CF-BAA24003.1.11_10589_relaxed	CF-ACK37372.1.11_10642_relaxed	ACK37372.1.11_10642	Pfam	Viral RNA-dependent RNA polymerase		Gene3D	Reverse transcriptase/Diguanylate cyclase domain		SUPERFAMILY	DNA/RNA polymerases		molecular_function	RNA-dependent RNA polymerase activity		biological_process	RNA-templated transcription
1	CF-BAA24003.1.11_10589_relaxed	CF-ABM54551.1.11_10571_relaxed	ABM54551.1.11_10571	Pfam	Viral RNA-dependent RNA polymerase		Gene3D	Reverse transcriptase/Diguanylate cyclase domain		SUPERFAMILY	DNA/RNA polymerases		molecular_function	RNA-dependent RNA polymerase activity		biological_process	RNA-templated transcription
1	CF-BAA24003.1.11_10589_relaxed	CF-AAQ02682.1.11_10568_relaxed	AAQ02682.1.11_10568	Pfam	Viral RNA-dependent RNA polymerase		Gene3D	Reverse transcriptase/Diguanylate cyclase domain		SUPERFAMILY	DNA/RNA polymerases		molecular_function	RNA-dependent RNA polymerase activity		biological_process	RNA-templated transcription
1	CF-BAA24003.1.11_10589_relaxed	CF-ABF51195.1.11_10659_relaxed	ABF51195.1.11_10659	Pfam	Viral RNA-dependent RNA polymerase		Gene3D	Reverse transcriptase/Diguanylate cyclase domain		SUPERFAMILY	DNA/RNA polymerases		molecular_function	RNA-dependent RNA polymerase activity		biological_process	RNA-templated transcription
1	CF-BAA24003.1.11_10589_relaxed	CF-ACK37384.1.11_10658_relaxed	ACK37384.1.11_10658	Pfam	Viral RNA-dependent RNA polymerase		Gene3D	Reverse transcriptase/Diguanylate cyclase domain		SUPERFAMILY	DNA/RNA polymerases		molecular_function	RNA-dependent RNA polymerase activity		biological_process	RNA-templated transcription
1	CF-BAA24003.1.11_10589_relaxed	CF-ACK37383.1.11_10657_relaxed	ACK37383.1.11_10657	Pfam	Viral RNA-dependent RNA polymerase		Gene3D	Reverse transcriptase/Diguanylate cyclase domain		SUPERFAMILY	DNA/RNA polymerases		molecular_function	RNA-dependent RNA polymerase activity		biological_process	RNA-templated transcription
1	CF-BAA24003.1.11_10589_relaxed	CF-AHN05554.1.1.6_10909_relaxed	AHN05554.1.1.6_10909	Pfam	Viral RNA-dependent RNA polymerase		Gene3D	Reverse transcriptase/Diguanylate cyclase domain		SUPERFAMILY	DNA/RNA polymerases		molecular_function	RNA-dependent RNA polymerase activity		biological_process	RNA-templated transcription
1	CF-BAA24003.1.11_10589_relaxed	CF-AIK23440.1.1.6_10913_relaxed	AIK23440.1.1.6_10913	Pfam	Viral RNA-dependent RNA polymerase		Gene3D	Reverse transcriptase/Diguanylate cyclase domain		SUPERFAMILY	DNA/RNA polymerases		molecular_function	RNA-dependent RNA polymerase activity		biological_process	RNA-templated transcription
1	CF-BAA24003.1.11_10589_relaxed	CF-APR73490.1.1.5_10914_relaxed	APR73490.1.1.5_10914	Pfam	Viral RNA-dependent RNA polymerase		Gene3D	Reverse transcriptase/Diguanylate cyclase domain		SUPERFAMILY	DNA/RNA polymerases		molecular_function	RNA-dependent RNA polymerase activity		biological_process	RNA-templated transcription
1	CF-BAA24003.1.11_10589_relaxed	CF-AVN87697.1.1.5_10915_relaxed	AVN87697.1.1.5_10915	Pfam	Viral RNA-dependent RNA polymerase		Gene3D	Reverse transcriptase/Diguanylate cyclase domain		SUPERFAMILY	DNA/RNA polymerases		molecular_function	RNA-dependent RNA polymerase activity		biological_process	RNA-templated transcription
1	CF-BAA24003.1.11_10589_relaxed	CF-APR73491.1.1.5_10912_relaxed	APR73491.1.1.5_10912	Pfam	Viral RNA-dependent RNA polymerase		Gene3D	Reverse transcriptase/Diguanylate cyclase domain		SUPERFAMILY	DNA/RNA polymerases		molecular_function	RNA-dependent RNA polymerase activity		biological_process	RNA-templated transcription
1	CF-BAA24003.1.11_10589_relaxed	CF-ALR74727.1.1.6_10910_relaxed	ALR74727.1.1.6_10910	Pfam	Viral RNA-dependent RNA polymerase		Gene3D	Reverse transcriptase/Diguanylate cyclase domain		SUPERFAMILY	DNA/RNA polymerases		molecular_function	RNA-dependent RNA polymerase activity		biological_process	RNA-templated transcription
1	CF-BAA24003.1.11_10589_relaxed	CF-ABF74751.2.1.8_10353_relaxed	ABF74751.2.1.8_10353	Pfam	Viral RNA-dependent RNA polymerase		Gene3D	Reverse transcriptase/Diguanylate cyclase domain		SUPERFAMILY	DNA/RNA polymerases		molecular_function	RNA-dependent RNA polymerase activity		biological_process	RNA-templated transcription
1	CF-BAA24003.1.11_10589_relaxed	CF-AAT01793.1.1.8_10356_relaxed	AAT01793.1.1.8_10356	Pfam	Viral RNA-dependent RNA polymerase		Gene3D	Reverse transcriptase/Diguanylate cyclase domain		SUPERFAMILY	DNA/RNA polymerases		molecular_function	RNA-dependent RNA polymerase activity		biological_process	RNA-templated transcription
1	CF-BAA24003.1.11_10589_relaxed	CF-AAT01792.1.1.8_10355_relaxed	AAT01792.1.1.8_10355	Pfam	Viral RNA-dependent RNA polymerase		Gene3D	Reverse transcriptase/Diguanylate cyclase domain		SUPERFAMILY	DNA/RNA polymerases		molecular_function	RNA-dependent RNA polymerase activity		biological_process	RNA-templated transcription
1	CF-BAA24003.1.11_10589_relaxed	CF-ACA05181.1.1.7_10344_relaxed	ACA05181.1.1.7_10344	Pfam	Viral RNA-dependent RNA polymerase		Gene3D	Reverse transcriptase/Diguanylate cyclase domain		SUPERFAMILY	DNA/RNA polymerases		molecular_function	RNA-dependent RNA polymerase activity		biological_process	RNA-templated transcription
1	CF-BAA24003.1.11_10589_relaxed	CF-AQX17368.1.1.7_10345_relaxed	AQX17368.1.1.7_10345	Pfam	Viral RNA-dependent RNA polymerase		Gene3D	Reverse transcriptase/Diguanylate cyclase domain		SUPERFAMILY	DNA/RNA polymerases		molecular_function	RNA-dependent RNA polymerase activity		biological_process	RNA-templated transcription
1	CF-BAA24003.1.11_10589_relaxed	CF-AFK85007.1.12_10429_relaxed	AFK85007.1.12_10429	Pfam	Viral RNA-dependent RNA polymerase		Gene3D	Reverse transcriptase/Diguanylate cyclase domain		SUPERFAMILY	DNA/RNA polymerases		molecular_function	RNA-dependent RNA polymerase activity		biological_process	RNA-templated transcription
1	CF-BAA24003.1.11_10589_relaxed	CF-AJC98114.1.1.6_10430_relaxed	AJC98114.1.1.6_10430	Pfam	Viral RNA-dependent RNA polymerase		Gene3D	Reverse transcriptase/Diguanylate cyclase domain		SUPERFAMILY	DNA/RNA polymerases		molecular_function	RNA-dependent RNA polymerase activity		biological_process	RNA-templated transcription
1	CF-BAA24003.1.11_10589_relaxed	CF-AJI43724.1.1.6_10431_relaxed	AJI43724.1.1.6_10431	Pfam	Viral RNA-dependent RNA polymerase		Gene3D	Reverse transcriptase/Diguanylate cyclase domain		SUPERFAMILY	DNA/RNA polymerases		molecular_function	RNA-dependent RNA polymerase activity		biological_process	RNA-templated transcription
1	CF-BAA24003.1.11_10589_relaxed	CF-AFO66759.1.12_10359_relaxed	AFO66759.1.12_10359	Pfam	Viral RNA-dependent RNA polymerase		Gene3D	Reverse transcriptase/Diguanylate cyclase domain		SUPERFAMILY	DNA/RNA polymerases		molecular_function	RNA-dependent RNA polymerase activity		biological_process	RNA-templated transcription
1	CF-BAA24003.1.11_10589_relaxed	CF-ABI54481.1.1.25_7204_relaxed	ABI54481.1.1.25_7204	Pfam	Flavivirus RNA-directed RNA polymerase, fingers and palm domains		cluster	Reverse transcriptase/Diguanylate cyclase domain	1.0	SUPERFAMILY	DNA/RNA polymerases		molecular_function	RNA-dependent RNA polymerase activity		cluster	RNA-templated transcription	0.94
1	CF-BAA24003.1.11_10589_relaxed	CF-ABI54472.1.1.26_7142_relaxed	ABI54472.1.1.26_7142	Pfam	Flavivirus RNA-directed RNA polymerase, fingers and palm domains		cluster	Reverse transcriptase/Diguanylate cyclase domain	1.0	SUPERFAMILY	DNA/RNA polymerases		molecular_function	RNA-dependent RNA polymerase activity		cluster	RNA-templated transcription	0.94
1	CF-BAA24003.1.11_10589_relaxed	CF-AAV34156.1.1.12_7169_relaxed	AAV34156.1.1.12_7169	Pfam	Flavivirus RNA-directed RNA polymerase, fingers and palm domains		cluster	Reverse transcriptase/Diguanylate cyclase domain	1.0	SUPERFAMILY	DNA/RNA polymerases		molecular_function	RNA-dependent RNA polymerase activity		cluster	RNA-templated transcription	0.94
1	CF-BAA24003.1.11_10589_relaxed	CF-AGK41007.1.1.7_7134_relaxed	AGK41007.1.1.7_7134	Pfam	Viral RNA dependent RNA polymerase		Gene3D	Reverse transcriptase/Diguanylate cyclase domain		SUPERFAMILY	DNA/RNA polymerases		molecular_function	RNA-dependent RNA polymerase activity		biological_process	viral RNA genome replication
1	CF-BAA24003.1.11_10589_relaxed	CF-AAA43037.1.10_10358_relaxed	AAA43037.1.10_10358	Pfam	Viral RNA-dependent RNA polymerase		Gene3D	Reverse transcriptase/Diguanylate cyclase domain		SUPERFAMILY	DNA/RNA polymerases		molecular_function	RNA-dependent RNA polymerase activity		biological_process	RNA-templated transcription
1	CF-BAA24003.1.11_10589_relaxed	CF-AJI43724.1.12_10431_relaxed	AJI43724.1.12_10431	Pfam	Viral RNA-dependent RNA polymerase		Gene3D	Reverse transcriptase/Diguanylate cyclase domain		SUPERFAMILY	DNA/RNA polymerases		molecular_function	RNA-dependent RNA polymerase activity		biological_process	RNA-templated transcription
1	CF-BAA24003.1.11_10589_relaxed	CF-AFK85007.1.1.6_10429_relaxed	AFK85007.1.1.6_10429	Pfam	Viral RNA-dependent RNA polymerase		Gene3D	Reverse transcriptase/Diguanylate cyclase domain		SUPERFAMILY	DNA/RNA polymerases		molecular_function	RNA-dependent RNA polymerase activity		biological_process	RNA-templated transcription
1	CF-BAA24003.1.11_10589_relaxed	CF-AWK02669.1.1.6_10433_relaxed	AWK02669.1.1.6_10433	Pfam	Viral RNA-dependent RNA polymerase		Gene3D	Reverse transcriptase/Diguanylate cyclase domain		SUPERFAMILY	DNA/RNA polymerases		molecular_function	RNA-dependent RNA polymerase activity		biological_process	RNA-templated transcription
1	CF-BAA24003.1.11_10589_relaxed	CF-BAM44713.1.1.7_10377_relaxed	BAM44713.1.1.7_10377	Pfam	Viral RNA-dependent RNA polymerase		Gene3D	Reverse transcriptase/Diguanylate cyclase domain		SUPERFAMILY	DNA/RNA polymerases		molecular_function	RNA-dependent RNA polymerase activity		biological_process	RNA-templated transcription
1	CF-BAA24003.1.11_10589_relaxed	CF-BAM44712.1.1.7_10376_relaxed	BAM44712.1.1.7_10376	Pfam	Viral RNA-dependent RNA polymerase		Gene3D	Reverse transcriptase/Diguanylate cyclase domain		SUPERFAMILY	DNA/RNA polymerases		molecular_function	RNA-dependent RNA polymerase activity		biological_process	RNA-templated transcription
1	CF-BAA24003.1.11_10589_relaxed	CF-AGO68205.1.1.6_10874_relaxed	AGO68205.1.1.6_10874	Pfam	Viral RNA-dependent RNA polymerase		Gene3D	Reverse transcriptase/Diguanylate cyclase domain		SUPERFAMILY	DNA/RNA polymerases		molecular_function	RNA-dependent RNA polymerase activity		biological_process	RNA-templated transcription
1	CF-BAA24003.1.11_10589_relaxed	CF-ADN94255.1.1.6_10882_relaxed	ADN94255.1.1.6_10882	Pfam	Viral RNA-dependent RNA polymerase		Gene3D	Reverse transcriptase/Diguanylate cyclase domain		SUPERFAMILY	DNA/RNA polymerases		molecular_function	RNA-dependent RNA polymerase activity		biological_process	RNA-templated transcription
1	CF-BAA24003.1.11_10589_relaxed	CF-AGS15016.1.1.6_10878_relaxed	AGS15016.1.1.6_10878	Pfam	Viral RNA-dependent RNA polymerase		Gene3D	Reverse transcriptase/Diguanylate cyclase domain		SUPERFAMILY	DNA/RNA polymerases		molecular_function	RNA-dependent RNA polymerase activity		biological_process	RNA-templated transcription
1	CF-BAA24003.1.11_10589_relaxed	CF-AUW36413.1.1.6_10884_relaxed	AUW36413.1.1.6_10884	Pfam	Viral RNA-dependent RNA polymerase		Gene3D	Reverse transcriptase/Diguanylate cyclase domain		SUPERFAMILY	DNA/RNA polymerases		molecular_function	RNA-dependent RNA polymerase activity		biological_process	RNA-templated transcription
1	CF-BAA24003.1.11_10589_relaxed	CF-AGW95843.1.1.6_10877_relaxed	AGW95843.1.1.6_10877	Pfam	Viral RNA-dependent RNA polymerase		Gene3D	Reverse transcriptase/Diguanylate cyclase domain		SUPERFAMILY	DNA/RNA polymerases		molecular_function	RNA-dependent RNA polymerase activity		biological_process	RNA-templated transcription
1	CF-BAA24003.1.11_10589_relaxed	CF-ANQ80547.1.1.6_10892_relaxed	ANQ80547.1.1.6_10892	Pfam	Viral RNA-dependent RNA polymerase		Gene3D	Reverse transcriptase/Diguanylate cyclase domain		SUPERFAMILY	DNA/RNA polymerases		molecular_function	RNA-dependent RNA polymerase activity		biological_process	RNA-templated transcription
1	CF-BAA24003.1.11_10589_relaxed	CF-AQS23375.1.1.6_10876_relaxed	AQS23375.1.1.6_10876	Pfam	Viral RNA-dependent RNA polymerase		Gene3D	Reverse transcriptase/Diguanylate cyclase domain		SUPERFAMILY	DNA/RNA polymerases		molecular_function	RNA-dependent RNA polymerase activity		biological_process	RNA-templated transcription
1	CF-BAA24003.1.11_10589_relaxed	CF-AVN87681.1.1.6_10881_relaxed	AVN87681.1.1.6_10881	Pfam	Viral RNA-dependent RNA polymerase		Gene3D	Reverse transcriptase/Diguanylate cyclase domain		SUPERFAMILY	DNA/RNA polymerases		molecular_function	RNA-dependent RNA polymerase activity		biological_process	RNA-templated transcription
1	CF-BAA24003.1.11_10589_relaxed	CF-AIK23444.1.1.6_10880_relaxed	AIK23444.1.1.6_10880	Pfam	Viral RNA-dependent RNA polymerase		Gene3D	Reverse transcriptase/Diguanylate cyclase domain		SUPERFAMILY	DNA/RNA polymerases		molecular_function	RNA-dependent RNA polymerase activity		biological_process	RNA-templated transcription
1	CF-BAA24003.1.11_10589_relaxed	CF-ACA05181.1.12_10344_relaxed	ACA05181.1.12_10344	Pfam	Viral RNA-dependent RNA polymerase		Gene3D	Reverse transcriptase/Diguanylate cyclase domain		SUPERFAMILY	DNA/RNA polymerases		molecular_function	RNA-dependent RNA polymerase activity		biological_process	RNA-templated transcription
1	CF-BAA24003.1.11_10589_relaxed	CF-AFC40221.1.1.7_10343_relaxed	AFC40221.1.1.7_10343	Pfam	Viral RNA-dependent RNA polymerase		Gene3D	Reverse transcriptase/Diguanylate cyclase domain		SUPERFAMILY	DNA/RNA polymerases		molecular_function	RNA-dependent RNA polymerase activity		biological_process	RNA-templated transcription
1	CF-BAA24003.1.11_10589_relaxed	CF-AAT01783.1.1.8_10354_relaxed	AAT01783.1.1.8_10354	Pfam	Viral RNA-dependent RNA polymerase		Gene3D	Reverse transcriptase/Diguanylate cyclase domain		SUPERFAMILY	DNA/RNA polymerases		molecular_function	RNA-dependent RNA polymerase activity		biological_process	RNA-templated transcription
1	CF-BAA24003.1.11_10589_relaxed	CF-ANN02882.1.1.7_10348_relaxed	ANN02882.1.1.7_10348	Pfam	Viral RNA-dependent RNA polymerase		Gene3D	Reverse transcriptase/Diguanylate cyclase domain		SUPERFAMILY	DNA/RNA polymerases		molecular_function	RNA-dependent RNA polymerase activity		biological_process	RNA-templated transcription
1	CF-BAA24003.1.11_10589_relaxed	CF-AAT01748.1.1.8_10352_relaxed	AAT01748.1.1.8_10352	Pfam	Viral RNA-dependent RNA polymerase		Gene3D	Reverse transcriptase/Diguanylate cyclase domain		SUPERFAMILY	DNA/RNA polymerases		molecular_function	RNA-dependent RNA polymerase activity		biological_process	RNA-templated transcription
1	CF-BAA24003.1.11_10589_relaxed	CF-AAT01695.1.1.8_10351_relaxed	AAT01695.1.1.8_10351	Pfam	Viral RNA-dependent RNA polymerase		Gene3D	Reverse transcriptase/Diguanylate cyclase domain		SUPERFAMILY	DNA/RNA polymerases		molecular_function	RNA-dependent RNA polymerase activity		biological_process	RNA-templated transcription
1	CF-BAA24003.1.11_10589_relaxed	CF-AHV90410.1.11_10894_relaxed	AHV90410.1.11_10894	Pfam	Viral RNA-dependent RNA polymerase		Gene3D	Reverse transcriptase/Diguanylate cyclase domain		SUPERFAMILY	DNA/RNA polymerases		molecular_function	RNA-dependent RNA polymerase activity		biological_process	RNA-templated transcription
1	CF-BAA24003.1.11_10589_relaxed	CF-AWS20965.1.1.7_10896_relaxed	AWS20965.1.1.7_10896	Pfam	Viral RNA-dependent RNA polymerase		Gene3D	Reverse transcriptase/Diguanylate cyclase domain		SUPERFAMILY	DNA/RNA polymerases		molecular_function	RNA-dependent RNA polymerase activity		biological_process	RNA-templated transcription
1	CF-BAA24003.1.11_10589_relaxed	CF-AHV90410.1.1.9_10894_relaxed	AHV90410.1.1.9_10894	Pfam	Viral RNA-dependent RNA polymerase		Gene3D	Reverse transcriptase/Diguanylate cyclase domain		SUPERFAMILY	DNA/RNA polymerases		molecular_function	RNA-dependent RNA polymerase activity		biological_process	RNA-templated transcription
1	CF-BAA24003.1.11_10589_relaxed	CF-AWS20965.1.10_10896_relaxed	AWS20965.1.10_10896	Pfam	Viral RNA-dependent RNA polymerase		Gene3D	Reverse transcriptase/Diguanylate cyclase domain		SUPERFAMILY	DNA/RNA polymerases		molecular_function	RNA-dependent RNA polymerase activity		biological_process	RNA-templated transcription
1	CF-BAA24003.1.11_10589_relaxed	CF-AVM87457.1.1.6_10890_relaxed	AVM87457.1.1.6_10890	Pfam	Viral RNA-dependent RNA polymerase		Gene3D	Reverse transcriptase/Diguanylate cyclase domain		SUPERFAMILY	DNA/RNA polymerases		molecular_function	RNA-dependent RNA polymerase activity		biological_process	RNA-templated transcription
1	CF-BAA24003.1.11_10589_relaxed	CF-AVM87423.1.1.5_10891_relaxed	AVM87423.1.1.5_10891	Pfam	Viral RNA-dependent RNA polymerase		Gene3D	Reverse transcriptase/Diguanylate cyclase domain		SUPERFAMILY	DNA/RNA polymerases		molecular_function	RNA-dependent RNA polymerase activity		biological_process	RNA-templated transcription
1	CF-BAA24003.1.11_10589_relaxed	CF-BAA24003.1.11_10589_relaxed	BAA24003.1.11_10589	Pfam	Viral RNA-dependent RNA polymerase		Gene3D	Reverse transcriptase/Diguanylate cyclase domain		SUPERFAMILY	DNA/RNA polymerases		molecular_function	RNA-dependent RNA polymerase activity		biological_process	RNA-templated transcription
1	CF-BAA24003.1.11_10589_relaxed	CF-ACK37378.1.11_10649_relaxed	ACK37378.1.11_10649	Pfam	Viral RNA-dependent RNA polymerase		Gene3D	Reverse transcriptase/Diguanylate cyclase domain		SUPERFAMILY	DNA/RNA polymerases		molecular_function	RNA-dependent RNA polymerase activity		biological_process	RNA-templated transcription
1	CF-BAA24003.1.11_10589_relaxed	CF-ACK37382.1.11_10656_relaxed	ACK37382.1.11_10656	Pfam	Viral RNA-dependent RNA polymerase		Gene3D	Reverse transcriptase/Diguanylate cyclase domain		SUPERFAMILY	DNA/RNA polymerases		molecular_function	RNA-dependent RNA polymerase activity		biological_process	RNA-templated transcription
1	CF-BAA24003.1.11_10589_relaxed	CF-ABI54482.1.1.25_7166_relaxed	ABI54482.1.1.25_7166	Pfam	Flavivirus RNA-directed RNA polymerase, fingers and palm domains		cluster	Reverse transcriptase/Diguanylate cyclase domain	1.0	SUPERFAMILY	DNA/RNA polymerases		molecular_function	RNA-dependent RNA polymerase activity		cluster	RNA-templated transcription	0.94
1	CF-BAA24003.1.11_10589_relaxed	CF-AAV34152.1.1.14_7136_relaxed	AAV34152.1.1.14_7136	Pfam	Flavivirus RNA-directed RNA polymerase, fingers and palm domains		cluster	Reverse transcriptase/Diguanylate cyclase domain	1.0	SUPERFAMILY	DNA/RNA polymerases		molecular_function	RNA-dependent RNA polymerase activity		cluster	RNA-templated transcription	0.94
1	CF-BAA24003.1.11_10589_relaxed	CF-AAF37322.1.1.10_7144_relaxed	AAF37322.1.1.10_7144	Pfam	Flavivirus RNA-directed RNA polymerase, fingers and palm domains		cluster	Reverse transcriptase/Diguanylate cyclase domain	1.0	SUPERFAMILY	DNA/RNA polymerases		molecular_function	RNA-dependent RNA polymerase activity		cluster	RNA-templated transcription	0.94
1	CF-BAA24003.1.11_10589_relaxed	CF-AIU94740.1.1.14_7146_relaxed	AIU94740.1.1.14_7146	Pfam	Flavivirus RNA-directed RNA polymerase, fingers and palm domains		cluster	Reverse transcriptase/Diguanylate cyclase domain	1.0	SUPERFAMILY	DNA/RNA polymerases		molecular_function	RNA-dependent RNA polymerase activity		cluster	RNA-templated transcription	0.94
1	CF-BAA24003.1.11_10589_relaxed	CF-ABI54478.1.1.26_7198_relaxed	ABI54478.1.1.26_7198	Pfam	Flavivirus RNA-directed RNA polymerase, fingers and palm domains		cluster	Reverse transcriptase/Diguanylate cyclase domain	1.0	SUPERFAMILY	DNA/RNA polymerases		molecular_function	RNA-dependent RNA polymerase activity		cluster	RNA-templated transcription	0.94
1	CF-BAA24003.1.11_10589_relaxed	CF-AAF05296.1.1.12_7186_relaxed	AAF05296.1.1.12_7186	Pfam	Flavivirus RNA-directed RNA polymerase, fingers and palm domains		cluster	Reverse transcriptase/Diguanylate cyclase domain	1.0	SUPERFAMILY	DNA/RNA polymerases		molecular_function	RNA-dependent RNA polymerase activity		cluster	RNA-templated transcription	0.94
1	CF-BAA24003.1.11_10589_relaxed	CF-AJA91182.1.1.10_7167_relaxed	AJA91182.1.1.10_7167	Pfam	Flavivirus RNA-directed RNA polymerase, fingers and palm domains		cluster	Reverse transcriptase/Diguanylate cyclase domain	1.0	SUPERFAMILY	DNA/RNA polymerases		molecular_function	RNA-dependent RNA polymerase activity		cluster	RNA-templated transcription	0.94
1	CF-BAA24003.1.11_10589_relaxed	CF-BAC79364.1.1.12_7209_relaxed	BAC79364.1.1.12_7209	Pfam	Flavivirus RNA-directed RNA polymerase, fingers and palm domains		cluster	Reverse transcriptase/Diguanylate cyclase domain	1.0	SUPERFAMILY	DNA/RNA polymerases		molecular_function	RNA-dependent RNA polymerase activity		cluster	RNA-templated transcription	0.94
1	CF-BAA24003.1.11_10589_relaxed	CF-ABI54473.1.1.24_7143_relaxed	ABI54473.1.1.24_7143	Pfam	Flavivirus RNA-directed RNA polymerase, fingers and palm domains		cluster	Reverse transcriptase/Diguanylate cyclase domain	1.0	SUPERFAMILY	DNA/RNA polymerases		molecular_function	RNA-dependent RNA polymerase activity		cluster	RNA-templated transcription	0.94
1	CF-BAA24003.1.11_10589_relaxed	CF-AAS59402.1.1.12_7205_relaxed	AAS59402.1.1.12_7205	Pfam	Flavivirus RNA-directed RNA polymerase, fingers and palm domains		cluster	Reverse transcriptase/Diguanylate cyclase domain	1.0	SUPERFAMILY	DNA/RNA polymerases		molecular_function	RNA-dependent RNA polymerase activity		cluster	RNA-templated transcription	0.94
1	CF-BAA24003.1.11_10589_relaxed	CF-ABB90670.1.1.11_7168_relaxed	ABB90670.1.1.11_7168	Pfam	Flavivirus RNA-directed RNA polymerase, fingers and palm domains		cluster	Reverse transcriptase/Diguanylate cyclase domain	1.0	SUPERFAMILY	DNA/RNA polymerases		molecular_function	RNA-dependent RNA polymerase activity		cluster	RNA-templated transcription	0.94
1	CF-BAA24003.1.11_10589_relaxed	CF-AAB58782.1.1.16_7150_relaxed	AAB58782.1.1.16_7150	Pfam	Flavivirus RNA-directed RNA polymerase, fingers and palm domains		cluster	Reverse transcriptase/Diguanylate cyclase domain	1.0	SUPERFAMILY	DNA/RNA polymerases		molecular_function	RNA-dependent RNA polymerase activity		cluster	RNA-templated transcription	0.94
1	CF-BAA24003.1.11_10589_relaxed	CF-AGK41018.1.1.5_7234_relaxed	AGK41018.1.1.5_7234	Pfam	Viral RNA dependent RNA polymerase		Gene3D	Reverse transcriptase/Diguanylate cyclase domain		SUPERFAMILY	DNA/RNA polymerases		molecular_function	RNA-dependent RNA polymerase activity		biological_process	viral RNA genome replication
1	CF-BAA24003.1.11_10589_relaxed	CF-AAC55951.1.1.7_7219_relaxed	AAC55951.1.1.7_7219	Pfam	Viral RNA dependent RNA polymerase		Gene3D	Reverse transcriptase/Diguanylate cyclase domain		SUPERFAMILY	DNA/RNA polymerases		molecular_function	RNA-dependent RNA polymerase activity		biological_process	viral RNA genome replication
1	CF-BAA24003.1.11_10589_relaxed	CF-BAA36518.1.1.7_7224_relaxed	BAA36518.1.1.7_7224	Pfam	Viral RNA dependent RNA polymerase		Gene3D	Reverse transcriptase/Diguanylate cyclase domain		SUPERFAMILY	DNA/RNA polymerases		molecular_function	RNA-dependent RNA polymerase activity		biological_process	viral RNA genome replication
1	CF-BAA24003.1.11_10589_relaxed	CF-ADL38961.1.1.5_10887_relaxed	ADL38961.1.1.5_10887	Pfam	Viral RNA-dependent RNA polymerase		Gene3D	Reverse transcriptase/Diguanylate cyclase domain		SUPERFAMILY	DNA/RNA polymerases		molecular_function	RNA-dependent RNA polymerase activity		biological_process	RNA-templated transcription
1	CF-BAA24003.1.11_10589_relaxed	CF-BAB62889.1.1.7_10852_relaxed	BAB62889.1.1.7_10852	Pfam	Viral RNA-dependent RNA polymerase		Gene3D	Reverse transcriptase/Diguanylate cyclase domain		SUPERFAMILY	DNA/RNA polymerases		molecular_function	RNA-dependent RNA polymerase activity		biological_process	RNA-templated transcription
1	CF-BAA24003.1.11_10589_relaxed	CF-AEM05831.1.1.6_10854_relaxed	AEM05831.1.1.6_10854	Pfam	Viral RNA-dependent RNA polymerase		Gene3D	Reverse transcriptase/Diguanylate cyclase domain		SUPERFAMILY	DNA/RNA polymerases		molecular_function	RNA-dependent RNA polymerase activity		biological_process	RNA-templated transcription
1	CF-BAA24003.1.11_10589_relaxed	CF-AEL19656.1.1.7_10853_relaxed	AEL19656.1.1.7_10853	Pfam	Viral RNA-dependent RNA polymerase		Gene3D	Reverse transcriptase/Diguanylate cyclase domain		SUPERFAMILY	DNA/RNA polymerases		molecular_function	RNA-dependent RNA polymerase activity		biological_process	RNA-templated transcription
1	CF-BAA24003.1.11_10589_relaxed	CF-AFO66657.1.1.4_10849_relaxed	AFO66657.1.1.4_10849	Pfam	Viral RNA-dependent RNA polymerase		Gene3D	Reverse transcriptase/Diguanylate cyclase domain		SUPERFAMILY	DNA/RNA polymerases		molecular_function	RNA-dependent RNA polymerase activity		biological_process	RNA-templated transcription
1	CF-BAA24003.1.11_10589_relaxed	CF-AVM87410.1.1.6_10920_relaxed	AVM87410.1.1.6_10920	Pfam	Viral RNA-dependent RNA polymerase		Gene3D	Reverse transcriptase/Diguanylate cyclase domain		SUPERFAMILY	DNA/RNA polymerases		molecular_function	RNA-dependent RNA polymerase activity		biological_process	RNA-templated transcription
1	CF-BAA24003.1.11_10589_relaxed	CF-AVM87415.1.1.5_10851_relaxed	AVM87415.1.1.5_10851	Pfam	Viral RNA-dependent RNA polymerase		Gene3D	Reverse transcriptase/Diguanylate cyclase domain		SUPERFAMILY	DNA/RNA polymerases		molecular_function	RNA-dependent RNA polymerase activity		biological_process	RNA-templated transcription
1	CF-BAA24003.1.11_10589_relaxed	CF-AVM87448.1.1.5_10895_relaxed	AVM87448.1.1.5_10895	Pfam	Viral RNA-dependent RNA polymerase		Gene3D	Reverse transcriptase/Diguanylate cyclase domain		SUPERFAMILY	DNA/RNA polymerases		molecular_function	RNA-dependent RNA polymerase activity		biological_process	RNA-templated transcription
1	CF-BAA24003.1.11_10589_relaxed	CF-AAT01772.1.1.8_10350_relaxed	AAT01772.1.1.8_10350	Pfam	Viral RNA-dependent RNA polymerase		Gene3D	Reverse transcriptase/Diguanylate cyclase domain		SUPERFAMILY	DNA/RNA polymerases		molecular_function	RNA-dependent RNA polymerase activity		biological_process	RNA-templated transcription
1	CF-BAA24003.1.11_10589_relaxed	CF-ACH70606.1.1.15_7207_relaxed	ACH70606.1.1.15_7207	Pfam	Flavivirus RNA-directed RNA polymerase, fingers and palm domains		cluster	Reverse transcriptase/Diguanylate cyclase domain	1.0	SUPERFAMILY	DNA/RNA polymerases		molecular_function	RNA-dependent RNA polymerase activity		cluster	RNA-templated transcription	0.94
1	CF-BAA24003.1.11_10589_relaxed	CF-AAV34155.1.1.13_7162_relaxed	AAV34155.1.1.13_7162	Pfam	Flavivirus RNA-directed RNA polymerase, fingers and palm domains		cluster	Reverse transcriptase/Diguanylate cyclase domain	1.0	SUPERFAMILY	DNA/RNA polymerases		molecular_function	RNA-dependent RNA polymerase activity		cluster	RNA-templated transcription	0.94
1	CF-BAA24003.1.11_10589_relaxed	CF-AFS89612.2.1.12_7190_relaxed	AFS89612.2.1.12_7190	Pfam	Flavivirus RNA-directed RNA polymerase, fingers and palm domains		cluster	Reverse transcriptase/Diguanylate cyclase domain	1.0	SUPERFAMILY	DNA/RNA polymerases		molecular_function	RNA-dependent RNA polymerase activity		cluster	RNA-templated transcription	0.94
1	CF-BAA24003.1.11_10589_relaxed	CF-ABI23561.1.1.11_7158_relaxed	ABI23561.1.1.11_7158	Pfam	Flavivirus RNA-directed RNA polymerase, fingers and palm domains		cluster	Reverse transcriptase/Diguanylate cyclase domain	1.0	SUPERFAMILY	DNA/RNA polymerases		molecular_function	RNA-dependent RNA polymerase activity		cluster	RNA-templated transcription	0.94
1	CF-BAA24003.1.11_10589_relaxed	CF-BAA00176.1.1.11_7189_relaxed	BAA00176.1.1.11_7189	Pfam	Flavivirus RNA-directed RNA polymerase, fingers and palm domains		cluster	Reverse transcriptase/Diguanylate cyclase domain	1.0	SUPERFAMILY	DNA/RNA polymerases		molecular_function	RNA-dependent RNA polymerase activity		cluster	RNA-templated transcription	0.94
1	CF-BAA24003.1.11_10589_relaxed	CF-AAL32169.1.1.12_7196_relaxed	AAL32169.1.1.12_7196	Pfam	Flavivirus RNA-directed RNA polymerase, fingers and palm domains		cluster	Reverse transcriptase/Diguanylate cyclase domain	1.0	SUPERFAMILY	DNA/RNA polymerases		molecular_function	RNA-dependent RNA polymerase activity		cluster	RNA-templated transcription	0.94
1	CF-BAA24003.1.11_10589_relaxed	CF-AAL08421.1.1.12_7174_relaxed	AAL08421.1.1.12_7174	Pfam	Flavivirus RNA-directed RNA polymerase, fingers and palm domains		cluster	Reverse transcriptase/Diguanylate cyclase domain	1.0	SUPERFAMILY	DNA/RNA polymerases		molecular_function	RNA-dependent RNA polymerase activity		cluster	RNA-templated transcription	0.94
1	CF-BAA24003.1.11_10589_relaxed	CF-ABB90669.1.1.11_7161_relaxed	ABB90669.1.1.11_7161	Pfam	Flavivirus RNA-directed RNA polymerase, fingers and palm domains		cluster	Reverse transcriptase/Diguanylate cyclase domain	1.0	SUPERFAMILY	DNA/RNA polymerases		molecular_function	RNA-dependent RNA polymerase activity		cluster	RNA-templated transcription	0.94
1	CF-BAA24003.1.11_10589_relaxed	CF-ACK37396.1.11_10675_relaxed	ACK37396.1.11_10675	Pfam	Viral RNA-dependent RNA polymerase		Gene3D	Reverse transcriptase/Diguanylate cyclase domain		SUPERFAMILY	DNA/RNA polymerases		molecular_function	RNA-dependent RNA polymerase activity		biological_process	RNA-templated transcription
1	CF-BAA24003.1.11_10589_relaxed	CF-ACK37387.1.11_10665_relaxed	ACK37387.1.11_10665	Pfam	Viral RNA-dependent RNA polymerase		Gene3D	Reverse transcriptase/Diguanylate cyclase domain		SUPERFAMILY	DNA/RNA polymerases		molecular_function	RNA-dependent RNA polymerase activity		biological_process	RNA-templated transcription
1	CF-BAA24003.1.11_10589_relaxed	CF-ABF51194.1.11_10678_relaxed	ABF51194.1.11_10678	Pfam	Viral RNA-dependent RNA polymerase		Gene3D	Reverse transcriptase/Diguanylate cyclase domain		SUPERFAMILY	DNA/RNA polymerases		molecular_function	RNA-dependent RNA polymerase activity		biological_process	RNA-templated transcription
1	CF-BAA24003.1.11_10589_relaxed	CF-ABO69370.1.1.10_10640_relaxed	ABO69370.1.1.10_10640	Pfam	Viral RNA-dependent RNA polymerase		Gene3D	Reverse transcriptase/Diguanylate cyclase domain		SUPERFAMILY	DNA/RNA polymerases		molecular_function	RNA-dependent RNA polymerase activity		biological_process	RNA-templated transcription
1	CF-BAA24003.1.11_10589_relaxed	CF-ABF51185.1.1.10_10664_relaxed	ABF51185.1.1.10_10664	Pfam	Viral RNA-dependent RNA polymerase		Gene3D	Reverse transcriptase/Diguanylate cyclase domain		SUPERFAMILY	DNA/RNA polymerases		molecular_function	RNA-dependent RNA polymerase activity		biological_process	RNA-templated transcription
1	CF-BAA24003.1.11_10589_relaxed	CF-ACK37433.1.1.10_10638_relaxed	ACK37433.1.1.10_10638	Pfam	Viral RNA-dependent RNA polymerase		Gene3D	Reverse transcriptase/Diguanylate cyclase domain		SUPERFAMILY	DNA/RNA polymerases		molecular_function	RNA-dependent RNA polymerase activity		biological_process	RNA-templated transcription
1	CF-BAA24003.1.11_10589_relaxed	CF-ACK37387.1.1.10_10665_relaxed	ACK37387.1.1.10_10665	Pfam	Viral RNA-dependent RNA polymerase		Gene3D	Reverse transcriptase/Diguanylate cyclase domain		SUPERFAMILY	DNA/RNA polymerases		molecular_function	RNA-dependent RNA polymerase activity		biological_process	RNA-templated transcription
1	CF-BAA24003.1.11_10589_relaxed	CF-ACK37388.1.1.10_10666_relaxed	ACK37388.1.1.10_10666	Pfam	Viral RNA-dependent RNA polymerase		Gene3D	Reverse transcriptase/Diguanylate cyclase domain		SUPERFAMILY	DNA/RNA polymerases		molecular_function	RNA-dependent RNA polymerase activity		biological_process	RNA-templated transcription
1	CF-BAA24003.1.11_10589_relaxed	CF-ABF51203.1.1.10_10697_relaxed	ABF51203.1.1.10_10697	Pfam	Viral RNA-dependent RNA polymerase		Gene3D	Reverse transcriptase/Diguanylate cyclase domain		SUPERFAMILY	DNA/RNA polymerases		molecular_function	RNA-dependent RNA polymerase activity		biological_process	RNA-templated transcription
1	CF-BAA24003.1.11_10589_relaxed	CF-ACK37409.1.1.10_10728_relaxed	ACK37409.1.1.10_10728	Pfam	Viral RNA-dependent RNA polymerase		Gene3D	Reverse transcriptase/Diguanylate cyclase domain		SUPERFAMILY	DNA/RNA polymerases		molecular_function	RNA-dependent RNA polymerase activity		biological_process	RNA-templated transcription
1	CF-BAA24003.1.11_10589_relaxed	CF-ACK37427.1.1.10_10703_relaxed	ACK37427.1.1.10_10703	Pfam	Viral RNA-dependent RNA polymerase		Gene3D	Reverse transcriptase/Diguanylate cyclase domain		SUPERFAMILY	DNA/RNA polymerases		molecular_function	RNA-dependent RNA polymerase activity		biological_process	RNA-templated transcription
1	CF-BAA24003.1.11_10589_relaxed	CF-ABO69375.1.1.10_10702_relaxed	ABO69375.1.1.10_10702	Pfam	Viral RNA-dependent RNA polymerase		Gene3D	Reverse transcriptase/Diguanylate cyclase domain		SUPERFAMILY	DNA/RNA polymerases		molecular_function	RNA-dependent RNA polymerase activity		biological_process	RNA-templated transcription
1	CF-BAA24003.1.11_10589_relaxed	CF-BAU71153.1.12_10458_relaxed	BAU71153.1.12_10458	Pfam	Viral RNA-dependent RNA polymerase		Gene3D	Reverse transcriptase/Diguanylate cyclase domain		SUPERFAMILY	DNA/RNA polymerases		molecular_function	RNA-dependent RNA polymerase activity		biological_process	RNA-templated transcription
1	CF-BAA24003.1.11_10589_relaxed	CF-AFS33288.1.12_10418_relaxed	AFS33288.1.12_10418	Pfam	Viral RNA-dependent RNA polymerase		Gene3D	Reverse transcriptase/Diguanylate cyclase domain		SUPERFAMILY	DNA/RNA polymerases		molecular_function	RNA-dependent RNA polymerase activity		biological_process	RNA-templated transcription
1	CF-BAA24003.1.11_10589_relaxed	CF-ADO85550.2.12_10419_relaxed	ADO85550.2.12_10419	Pfam	Viral RNA-dependent RNA polymerase		Gene3D	Reverse transcriptase/Diguanylate cyclase domain		SUPERFAMILY	DNA/RNA polymerases		molecular_function	RNA-dependent RNA polymerase activity		biological_process	RNA-templated transcription
1	CF-BAA24003.1.11_10589_relaxed	CF-CAB40546.1.12_10440_relaxed	CAB40546.1.12_10440	Pfam	Viral RNA-dependent RNA polymerase		Gene3D	Reverse transcriptase/Diguanylate cyclase domain		SUPERFAMILY	DNA/RNA polymerases		molecular_function	RNA-dependent RNA polymerase activity		biological_process	RNA-templated transcription
1	CF-BAA24003.1.11_10589_relaxed	CF-AAF60952.1_11454_relaxed	AAF60952.1_11454	Pfam	Viral RNA-dependent RNA polymerase		Gene3D	Reverse transcriptase/Diguanylate cyclase domain		SUPERFAMILY	DNA/RNA polymerases		molecular_function	RNA-dependent RNA polymerase activity		biological_process	RNA-templated transcription
1	CF-BAA24003.1.11_10589_relaxed	CF-AUW34301.1.1.4_10819_relaxed	AUW34301.1.1.4_10819	Pfam	Viral RNA-dependent RNA polymerase		Gene3D	Reverse transcriptase/Diguanylate cyclase domain		SUPERFAMILY	DNA/RNA polymerases		molecular_function	RNA-dependent RNA polymerase activity		biological_process	RNA-templated transcription
1	CF-BAA24003.1.11_10589_relaxed	CF-ABC41566.1.10_10947_relaxed	ABC41566.1.10_10947	Pfam	Viral RNA-dependent RNA polymerase		Gene3D	Reverse transcriptase/Diguanylate cyclase domain		SUPERFAMILY	DNA/RNA polymerases		molecular_function	RNA-dependent RNA polymerase activity		biological_process	RNA-templated transcription
1	CF-BAA24003.1.11_10589_relaxed	CF-BAC23086.1.10_10946_relaxed	BAC23086.1.10_10946	Pfam	Viral RNA-dependent RNA polymerase		Gene3D	Reverse transcriptase/Diguanylate cyclase domain		SUPERFAMILY	DNA/RNA polymerases		molecular_function	RNA-dependent RNA polymerase activity		biological_process	RNA-templated transcription
1	CF-BAA24003.1.11_10589_relaxed	CF-ACF60607.1.10_10951_relaxed	ACF60607.1.10_10951	Pfam	Viral RNA-dependent RNA polymerase		Gene3D	Reverse transcriptase/Diguanylate cyclase domain		SUPERFAMILY	DNA/RNA polymerases		molecular_function	RNA-dependent RNA polymerase activity		biological_process	RNA-templated transcription
1	CF-BAA24003.1.11_10589_relaxed	CF-ACD80088.1.10_10950_relaxed	ACD80088.1.10_10950	Pfam	Viral RNA-dependent RNA polymerase		Gene3D	Reverse transcriptase/Diguanylate cyclase domain		SUPERFAMILY	DNA/RNA polymerases		molecular_function	RNA-dependent RNA polymerase activity		biological_process	RNA-templated transcription
1	CF-BAA24003.1.11_10589_relaxed	CF-BAF63403.1.10_10949_relaxed	BAF63403.1.10_10949	Pfam	Viral RNA-dependent RNA polymerase		Gene3D	Reverse transcriptase/Diguanylate cyclase domain		SUPERFAMILY	DNA/RNA polymerases		molecular_function	RNA-dependent RNA polymerase activity		biological_process	RNA-templated transcription
1	CF-BAA24003.1.11_10589_relaxed	CF-AMB21237.2.10_10960_relaxed	AMB21237.2.10_10960	Pfam	Viral RNA-dependent RNA polymerase		Gene3D	Reverse transcriptase/Diguanylate cyclase domain		SUPERFAMILY	DNA/RNA polymerases		molecular_function	RNA-dependent RNA polymerase activity		biological_process	RNA-templated transcription
1	CF-BAA24003.1.11_10589_relaxed	CF-AIU36220.1.1.5_7131_relaxed	AIU36220.1.1.5_7131	Pfam	Viral RNA dependent RNA polymerase		Gene3D	Reverse transcriptase/Diguanylate cyclase domain		SUPERFAMILY	DNA/RNA polymerases		molecular_function	RNA-dependent RNA polymerase activity		biological_process	viral RNA genome replication
1	CF-BAA24003.1.11_10589_relaxed	CF-AAF75259.1.1.12_7175_relaxed	AAF75259.1.1.12_7175	Pfam	Flavivirus RNA-directed RNA polymerase, fingers and palm domains		cluster	Reverse transcriptase/Diguanylate cyclase domain	1.0	SUPERFAMILY	DNA/RNA polymerases		molecular_function	RNA-dependent RNA polymerase activity		cluster	RNA-templated transcription	0.94
1	CF-BAA24003.1.11_10589_relaxed	CF-ABB90668.1.1.11_7183_relaxed	ABB90668.1.1.11_7183	Pfam	Flavivirus RNA-directed RNA polymerase, fingers and palm domains		cluster	Reverse transcriptase/Diguanylate cyclase domain	1.0	SUPERFAMILY	DNA/RNA polymerases		molecular_function	RNA-dependent RNA polymerase activity		cluster	RNA-templated transcription	0.94
1	CF-BAA24003.1.11_10589_relaxed	CF-ABB90673.1.1.12_7197_relaxed	ABB90673.1.1.12_7197	Pfam	Flavivirus RNA-directed RNA polymerase, fingers and palm domains		cluster	Reverse transcriptase/Diguanylate cyclase domain	1.0	SUPERFAMILY	DNA/RNA polymerases		molecular_function	RNA-dependent RNA polymerase activity		cluster	RNA-templated transcription	0.94
1	CF-BAA24003.1.11_10589_relaxed	CF-AAA99437.1.1.16_7152_relaxed	AAA99437.1.1.16_7152	Pfam	Flavivirus RNA-directed RNA polymerase, fingers and palm domains		cluster	Reverse transcriptase/Diguanylate cyclase domain	1.0	SUPERFAMILY	DNA/RNA polymerases		molecular_function	RNA-dependent RNA polymerase activity		cluster	RNA-templated transcription	0.94
1	CF-BAA24003.1.11_10589_relaxed	CF-AAK01233.1.1.16_7153_relaxed	AAK01233.1.1.16_7153	Pfam	Flavivirus RNA-directed RNA polymerase, fingers and palm domains		cluster	Reverse transcriptase/Diguanylate cyclase domain	1.0	SUPERFAMILY	DNA/RNA polymerases		molecular_function	RNA-dependent RNA polymerase activity		cluster	RNA-templated transcription	0.94
1	CF-BAA24003.1.11_10589_relaxed	CF-AAA48498.2.1.12_7188_relaxed	AAA48498.2.1.12_7188	Pfam	Flavivirus RNA-directed RNA polymerase, fingers and palm domains		cluster	Reverse transcriptase/Diguanylate cyclase domain	1.0	SUPERFAMILY	DNA/RNA polymerases		molecular_function	RNA-dependent RNA polymerase activity		cluster	RNA-templated transcription	0.94
1	CF-BAA24003.1.11_10589_relaxed	CF-ABB90676.1.1.12_7180_relaxed	ABB90676.1.1.12_7180	Pfam	Flavivirus RNA-directed RNA polymerase, fingers and palm domains		cluster	Reverse transcriptase/Diguanylate cyclase domain	1.0	SUPERFAMILY	DNA/RNA polymerases		molecular_function	RNA-dependent RNA polymerase activity		cluster	RNA-templated transcription	0.94
1	CF-BAA24003.1.11_10589_relaxed	CF-ACL15185.1.11_10383_relaxed	ACL15185.1.11_10383	Pfam	Viral RNA-dependent RNA polymerase		Gene3D	Reverse transcriptase/Diguanylate cyclase domain		SUPERFAMILY	DNA/RNA polymerases		molecular_function	RNA-dependent RNA polymerase activity		biological_process	RNA-templated transcription
1	CF-BAA24003.1.11_10589_relaxed	CF-AFJ04539.1.1.6_10414_relaxed	AFJ04539.1.1.6_10414	Pfam	Viral RNA-dependent RNA polymerase		Gene3D	Reverse transcriptase/Diguanylate cyclase domain		SUPERFAMILY	DNA/RNA polymerases		molecular_function	RNA-dependent RNA polymerase activity		biological_process	RNA-templated transcription
1	CF-BAA24003.1.11_10589_relaxed	CF-ACL15191.1.1.6_10408_relaxed	ACL15191.1.1.6_10408	Pfam	Viral RNA-dependent RNA polymerase		Gene3D	Reverse transcriptase/Diguanylate cyclase domain		SUPERFAMILY	DNA/RNA polymerases		molecular_function	RNA-dependent RNA polymerase activity		biological_process	RNA-templated transcription
1	CF-BAA24003.1.11_10589_relaxed	CF-ALE27082.1.1.5_7216_relaxed	ALE27082.1.1.5_7216	Pfam	Viral RNA dependent RNA polymerase		Gene3D	Reverse transcriptase/Diguanylate cyclase domain		SUPERFAMILY	DNA/RNA polymerases		molecular_function	RNA-dependent RNA polymerase activity		biological_process	viral RNA genome replication
1	CF-BAA24003.1.11_10589_relaxed	CF-AGK41006.1.1.7_7233_relaxed	AGK41006.1.1.7_7233	Pfam	Viral RNA dependent RNA polymerase		Gene3D	Reverse transcriptase/Diguanylate cyclase domain		SUPERFAMILY	DNA/RNA polymerases		molecular_function	RNA-dependent RNA polymerase activity		biological_process	viral RNA genome replication
1	CF-BAA24003.1.11_10589_relaxed	CF-AGK41010.1.1.7_7215_relaxed	AGK41010.1.1.7_7215	Pfam	Viral RNA dependent RNA polymerase		Gene3D	Reverse transcriptase/Diguanylate cyclase domain		SUPERFAMILY	DNA/RNA polymerases		molecular_function	RNA-dependent RNA polymerase activity		biological_process	viral RNA genome replication
1	CF-BAA24003.1.11_10589_relaxed	CF-AGJ71780.1.1.6_7228_relaxed	AGJ71780.1.1.6_7228	Pfam	Viral RNA dependent RNA polymerase		Gene3D	Reverse transcriptase/Diguanylate cyclase domain		SUPERFAMILY	DNA/RNA polymerases		molecular_function	RNA-dependent RNA polymerase activity		biological_process	viral RNA genome replication
1	CF-BAA24003.1.11_10589_relaxed	CF-AQV09561.1.1.5_7132_relaxed	AQV09561.1.1.5_7132	Pfam	Viral RNA dependent RNA polymerase		Gene3D	Reverse transcriptase/Diguanylate cyclase domain		SUPERFAMILY	DNA/RNA polymerases		molecular_function	RNA-dependent RNA polymerase activity		biological_process	viral RNA genome replication
1	CF-BAA24003.1.11_10589_relaxed	CF-ABF51195.1.1.10_10659_relaxed	ABF51195.1.1.10_10659	Pfam	Viral RNA-dependent RNA polymerase		Gene3D	Reverse transcriptase/Diguanylate cyclase domain		SUPERFAMILY	DNA/RNA polymerases		molecular_function	RNA-dependent RNA polymerase activity		biological_process	RNA-templated transcription
1	CF-BAA24003.1.11_10589_relaxed	CF-ACK37397.1.11_10676_relaxed	ACK37397.1.11_10676	Pfam	Viral RNA-dependent RNA polymerase		Gene3D	Reverse transcriptase/Diguanylate cyclase domain		SUPERFAMILY	DNA/RNA polymerases		molecular_function	RNA-dependent RNA polymerase activity		biological_process	RNA-templated transcription
1	CF-BAA24003.1.11_10589_relaxed	CF-ACK37385.1.11_10663_relaxed	ACK37385.1.11_10663	Pfam	Viral RNA-dependent RNA polymerase		Gene3D	Reverse transcriptase/Diguanylate cyclase domain		SUPERFAMILY	DNA/RNA polymerases		molecular_function	RNA-dependent RNA polymerase activity		biological_process	RNA-templated transcription
1	CF-BAA24003.1.11_10589_relaxed	CF-ABF51197.1.11_10636_relaxed	ABF51197.1.11_10636	Pfam	Viral RNA-dependent RNA polymerase		Gene3D	Reverse transcriptase/Diguanylate cyclase domain		SUPERFAMILY	DNA/RNA polymerases		molecular_function	RNA-dependent RNA polymerase activity		biological_process	RNA-templated transcription
1	CF-BAA24003.1.11_10589_relaxed	CF-ABF51199.1.11_10660_relaxed	ABF51199.1.11_10660	Pfam	Viral RNA-dependent RNA polymerase		Gene3D	Reverse transcriptase/Diguanylate cyclase domain		SUPERFAMILY	DNA/RNA polymerases		molecular_function	RNA-dependent RNA polymerase activity		biological_process	RNA-templated transcription
1	CF-BAA24003.1.11_10589_relaxed	CF-ABF51192.1.1.10_10639_relaxed	ABF51192.1.1.10_10639	Pfam	Viral RNA-dependent RNA polymerase		Gene3D	Reverse transcriptase/Diguanylate cyclase domain		SUPERFAMILY	DNA/RNA polymerases		molecular_function	RNA-dependent RNA polymerase activity		biological_process	RNA-templated transcription
1	CF-BAA24003.1.11_10589_relaxed	CF-ABF51196.1.1.10_10692_relaxed	ABF51196.1.1.10_10692	Pfam	Viral RNA-dependent RNA polymerase		Gene3D	Reverse transcriptase/Diguanylate cyclase domain		SUPERFAMILY	DNA/RNA polymerases		molecular_function	RNA-dependent RNA polymerase activity		biological_process	RNA-templated transcription
1	CF-BAA24003.1.11_10589_relaxed	CF-ACL15186.1.1.6_10384_relaxed	ACL15186.1.1.6_10384	Pfam	Viral RNA-dependent RNA polymerase		Gene3D	Reverse transcriptase/Diguanylate cyclase domain		SUPERFAMILY	DNA/RNA polymerases		molecular_function	RNA-dependent RNA polymerase activity		biological_process	RNA-templated transcription
1	CF-BAA24003.1.11_10589_relaxed	CF-ABF51189.1.11_10661_relaxed	ABF51189.1.11_10661	Pfam	Viral RNA-dependent RNA polymerase		Gene3D	Reverse transcriptase/Diguanylate cyclase domain		SUPERFAMILY	DNA/RNA polymerases		molecular_function	RNA-dependent RNA polymerase activity		biological_process	RNA-templated transcription
1	CF-BAA24003.1.11_10589_relaxed	CF-SNQ27946.1.12_10975_relaxed	SNQ27946.1.12_10975	Pfam	Viral RNA-dependent RNA polymerase		Gene3D	Reverse transcriptase/Diguanylate cyclase domain		SUPERFAMILY	DNA/RNA polymerases		molecular_function	RNA-dependent RNA polymerase activity		biological_process	RNA-templated transcription
1	CF-BAA24003.1.11_10589_relaxed	CF-AFV31450.1.10_10973_relaxed	AFV31450.1.10_10973	Pfam	Viral RNA-dependent RNA polymerase		Gene3D	Reverse transcriptase/Diguanylate cyclase domain		SUPERFAMILY	DNA/RNA polymerases		molecular_function	RNA-dependent RNA polymerase activity		biological_process	RNA-templated transcription
1	CF-BAA24003.1.11_10589_relaxed	CF-AFN70966.1.11_10972_relaxed	AFN70966.1.11_10972	Pfam	Viral RNA-dependent RNA polymerase		Gene3D	Reverse transcriptase/Diguanylate cyclase domain		SUPERFAMILY	DNA/RNA polymerases		molecular_function	RNA-dependent RNA polymerase activity		biological_process	RNA-templated transcription
1	CF-BAA24003.1.11_10589_relaxed	CF-ACK37419.1.1.10_10698_relaxed	ACK37419.1.1.10_10698	Pfam	Viral RNA-dependent RNA polymerase		Gene3D	Reverse transcriptase/Diguanylate cyclase domain		SUPERFAMILY	DNA/RNA polymerases		molecular_function	RNA-dependent RNA polymerase activity		biological_process	RNA-templated transcription
1	CF-BAA24003.1.11_10589_relaxed	CF-ACK37423.1.1.10_10701_relaxed	ACK37423.1.1.10_10701	Pfam	Viral RNA-dependent RNA polymerase		Gene3D	Reverse transcriptase/Diguanylate cyclase domain		SUPERFAMILY	DNA/RNA polymerases		molecular_function	RNA-dependent RNA polymerase activity		biological_process	RNA-templated transcription
1	CF-BAA24003.1.11_10589_relaxed	CF-ACK37374.1.1.10_10645_relaxed	ACK37374.1.1.10_10645	Pfam	Viral RNA-dependent RNA polymerase		Gene3D	Reverse transcriptase/Diguanylate cyclase domain		SUPERFAMILY	DNA/RNA polymerases		molecular_function	RNA-dependent RNA polymerase activity		biological_process	RNA-templated transcription
1	CF-BAA24003.1.11_10589_relaxed	CF-ACK37384.1.1.10_10658_relaxed	ACK37384.1.1.10_10658	Pfam	Viral RNA-dependent RNA polymerase		Gene3D	Reverse transcriptase/Diguanylate cyclase domain		SUPERFAMILY	DNA/RNA polymerases		molecular_function	RNA-dependent RNA polymerase activity		biological_process	RNA-templated transcription
1	CF-BAA24003.1.11_10589_relaxed	CF-AMQ25905.1.11_10834_relaxed	AMQ25905.1.11_10834	Pfam	Viral RNA-dependent RNA polymerase		Gene3D	Reverse transcriptase/Diguanylate cyclase domain		SUPERFAMILY	DNA/RNA polymerases		molecular_function	RNA-dependent RNA polymerase activity		biological_process	RNA-templated transcription
1	CF-BAA24003.1.11_10589_relaxed	CF-ABF51190.1.11_10669_relaxed	ABF51190.1.11_10669	Pfam	Viral RNA-dependent RNA polymerase		Gene3D	Reverse transcriptase/Diguanylate cyclase domain		SUPERFAMILY	DNA/RNA polymerases		molecular_function	RNA-dependent RNA polymerase activity		biological_process	RNA-templated transcription
1	CF-BAA24003.1.11_10589_relaxed	CF-ACK37398.1.11_10677_relaxed	ACK37398.1.11_10677	Pfam	Viral RNA-dependent RNA polymerase		Gene3D	Reverse transcriptase/Diguanylate cyclase domain		SUPERFAMILY	DNA/RNA polymerases		molecular_function	RNA-dependent RNA polymerase activity		biological_process	RNA-templated transcription
1	CF-BAA24003.1.11_10589_relaxed	CF-ABF51205.1.11_10674_relaxed	ABF51205.1.11_10674	Pfam	Viral RNA-dependent RNA polymerase		Gene3D	Reverse transcriptase/Diguanylate cyclase domain		SUPERFAMILY	DNA/RNA polymerases		molecular_function	RNA-dependent RNA polymerase activity		biological_process	RNA-templated transcription
1	CF-BAA24003.1.11_10589_relaxed	CF-CAA26181.1.11_10635_relaxed	CAA26181.1.11_10635	Pfam	Viral RNA-dependent RNA polymerase		Gene3D	Reverse transcriptase/Diguanylate cyclase domain		SUPERFAMILY	DNA/RNA polymerases		molecular_function	RNA-dependent RNA polymerase activity		biological_process	RNA-templated transcription
1	CF-BAA24003.1.11_10589_relaxed	CF-BAA00168.1.11_10634_relaxed	BAA00168.1.11_10634	Pfam	Viral RNA-dependent RNA polymerase		Gene3D	Reverse transcriptase/Diguanylate cyclase domain		SUPERFAMILY	DNA/RNA polymerases		molecular_function	RNA-dependent RNA polymerase activity		biological_process	RNA-templated transcription
1	CF-BAA24003.1.11_10589_relaxed	CF-ACK37367.1.11_10633_relaxed	ACK37367.1.11_10633	Pfam	Viral RNA-dependent RNA polymerase		Gene3D	Reverse transcriptase/Diguanylate cyclase domain		SUPERFAMILY	DNA/RNA polymerases		molecular_function	RNA-dependent RNA polymerase activity		biological_process	RNA-templated transcription
1	CF-BAA24003.1.11_10589_relaxed	CF-ACK37433.1.11_10638_relaxed	ACK37433.1.11_10638	Pfam	Viral RNA-dependent RNA polymerase		Gene3D	Reverse transcriptase/Diguanylate cyclase domain		SUPERFAMILY	DNA/RNA polymerases		molecular_function	RNA-dependent RNA polymerase activity		biological_process	RNA-templated transcription
1	CF-BAA24003.1.11_10589_relaxed	CF-ANN47502.1.1.10_10487_relaxed	ANN47502.1.1.10_10487	Pfam	Viral RNA-dependent RNA polymerase		Gene3D	Reverse transcriptase/Diguanylate cyclase domain		SUPERFAMILY	DNA/RNA polymerases		molecular_function	RNA-dependent RNA polymerase activity		biological_process	RNA-templated transcription
1	CF-BAA24003.1.11_10589_relaxed	CF-ABV25904.1.1.10_10483_relaxed	ABV25904.1.1.10_10483	Pfam	Viral RNA-dependent RNA polymerase		Gene3D	Reverse transcriptase/Diguanylate cyclase domain		SUPERFAMILY	DNA/RNA polymerases		molecular_function	RNA-dependent RNA polymerase activity		biological_process	RNA-templated transcription
1	CF-BAA24003.1.11_10589_relaxed	CF-AAQ02676.1.1.10_10563_relaxed	AAQ02676.1.1.10_10563	Pfam	Viral RNA-dependent RNA polymerase		Gene3D	Reverse transcriptase/Diguanylate cyclase domain		SUPERFAMILY	DNA/RNA polymerases		molecular_function	RNA-dependent RNA polymerase activity		biological_process	RNA-templated transcription
1	CF-BAA24003.1.11_10589_relaxed	CF-ACI62174.1_11470_relaxed	ACI62174.1_11470	Pfam	Viral RNA-dependent RNA polymerase		Gene3D	Reverse transcriptase/Diguanylate cyclase domain		SUPERFAMILY	DNA/RNA polymerases		molecular_function	RNA-dependent RNA polymerase activity		biological_process	RNA-templated transcription
1	CF-BAA24003.1.11_10589_relaxed	CF-CAB95006.3_11452_relaxed	CAB95006.3_11452	Pfam	Viral RNA-dependent RNA polymerase		Gene3D	Reverse transcriptase/Diguanylate cyclase domain		SUPERFAMILY	DNA/RNA polymerases		molecular_function	RNA-dependent RNA polymerase activity		biological_process	RNA-templated transcription
1	CF-BAA24003.1.11_10589_relaxed	CF-ALL35262.1.1.6_10830_relaxed	ALL35262.1.1.6_10830	Pfam	Viral RNA-dependent RNA polymerase		Gene3D	Reverse transcriptase/Diguanylate cyclase domain		SUPERFAMILY	DNA/RNA polymerases		molecular_function	RNA-dependent RNA polymerase activity		biological_process	RNA-templated transcription
1	CF-BAA24003.1.11_10589_relaxed	CF-ALL35264.1.1.6_10831_relaxed	ALL35264.1.1.6_10831	Pfam	Viral RNA-dependent RNA polymerase		Gene3D	Reverse transcriptase/Diguanylate cyclase domain		SUPERFAMILY	DNA/RNA polymerases		molecular_function	RNA-dependent RNA polymerase activity		biological_process	RNA-templated transcription
1	CF-BAA24003.1.11_10589_relaxed	CF-AAA45466.1.1.5_10827_relaxed	AAA45466.1.1.5_10827	Pfam	Viral RNA-dependent RNA polymerase		Gene3D	Reverse transcriptase/Diguanylate cyclase domain		SUPERFAMILY	DNA/RNA polymerases		molecular_function	RNA-dependent RNA polymerase activity		biological_process	RNA-templated transcription
1	CF-BAA24003.1.11_10589_relaxed	CF-ABF51196.1.11_10692_relaxed	ABF51196.1.11_10692	Pfam	Viral RNA-dependent RNA polymerase		Gene3D	Reverse transcriptase/Diguanylate cyclase domain		SUPERFAMILY	DNA/RNA polymerases		molecular_function	RNA-dependent RNA polymerase activity		biological_process	RNA-templated transcription
1	CF-BAA24003.1.11_10589_relaxed	CF-ACK37401.1.11_10681_relaxed	ACK37401.1.11_10681	Pfam	Viral RNA-dependent RNA polymerase		Gene3D	Reverse transcriptase/Diguanylate cyclase domain		SUPERFAMILY	DNA/RNA polymerases		molecular_function	RNA-dependent RNA polymerase activity		biological_process	RNA-templated transcription
1	CF-BAA24003.1.11_10589_relaxed	CF-ACK37404.1.11_10685_relaxed	ACK37404.1.11_10685	Pfam	Viral RNA-dependent RNA polymerase		Gene3D	Reverse transcriptase/Diguanylate cyclase domain		SUPERFAMILY	DNA/RNA polymerases		molecular_function	RNA-dependent RNA polymerase activity		biological_process	RNA-templated transcription
1	CF-BAA24003.1.11_10589_relaxed	CF-AAQ02683.1.1.10_10570_relaxed	AAQ02683.1.1.10_10570	Pfam	Viral RNA-dependent RNA polymerase		Gene3D	Reverse transcriptase/Diguanylate cyclase domain		SUPERFAMILY	DNA/RNA polymerases		molecular_function	RNA-dependent RNA polymerase activity		biological_process	RNA-templated transcription
1	CF-BAA24003.1.11_10589_relaxed	CF-AAM33242.1.11_10814_relaxed	AAM33242.1.11_10814	Pfam	Viral RNA-dependent RNA polymerase		Gene3D	Reverse transcriptase/Diguanylate cyclase domain		SUPERFAMILY	DNA/RNA polymerases		molecular_function	RNA-dependent RNA polymerase activity		biological_process	RNA-templated transcription
1	CF-BAA24003.1.11_10589_relaxed	CF-AAL69636.2.11_10490_relaxed	AAL69636.2.11_10490	Pfam	Viral RNA-dependent RNA polymerase		Gene3D	Reverse transcriptase/Diguanylate cyclase domain		SUPERFAMILY	DNA/RNA polymerases		molecular_function	RNA-dependent RNA polymerase activity		biological_process	RNA-templated transcription
1	CF-BAA24003.1.11_10589_relaxed	CF-AAW30682.1.1.10_10479_relaxed	AAW30682.1.1.10_10479	Pfam	Viral RNA-dependent RNA polymerase		Gene3D	Reverse transcriptase/Diguanylate cyclase domain		SUPERFAMILY	DNA/RNA polymerases		molecular_function	RNA-dependent RNA polymerase activity		biological_process	RNA-templated transcription
1	CF-BAA24003.1.11_10589_relaxed	CF-AAR38842.1.1.10_10469_relaxed	AAR38842.1.1.10_10469	Pfam	Viral RNA-dependent RNA polymerase		Gene3D	Reverse transcriptase/Diguanylate cyclase domain		SUPERFAMILY	DNA/RNA polymerases		molecular_function	RNA-dependent RNA polymerase activity		biological_process	RNA-templated transcription
1	CF-BAA24003.1.11_10589_relaxed	CF-ABF51188.1.11_10690_relaxed	ABF51188.1.11_10690	Pfam	Viral RNA-dependent RNA polymerase		Gene3D	Reverse transcriptase/Diguanylate cyclase domain		SUPERFAMILY	DNA/RNA polymerases		molecular_function	RNA-dependent RNA polymerase activity		biological_process	RNA-templated transcription
1	CF-BAA24003.1.11_10589_relaxed	CF-ABF51204.1.11_10691_relaxed	ABF51204.1.11_10691	Pfam	Viral RNA-dependent RNA polymerase		Gene3D	Reverse transcriptase/Diguanylate cyclase domain		SUPERFAMILY	DNA/RNA polymerases		molecular_function	RNA-dependent RNA polymerase activity		biological_process	RNA-templated transcription
1	CF-BAA24003.1.11_10589_relaxed	CF-AGQ22075.1.1.6_7110_relaxed	AGQ22075.1.1.6_7110	Pfam	Viral RNA dependent RNA polymerase		Gene3D	Reverse transcriptase/Diguanylate cyclase domain		SUPERFAMILY	DNA/RNA polymerases		molecular_function	RNA-dependent RNA polymerase activity		biological_process	viral RNA genome replication
1	CF-BAA24003.1.11_10589_relaxed	CF-AAQ02680.1.1.10_10565_relaxed	AAQ02680.1.1.10_10565	Pfam	Viral RNA-dependent RNA polymerase		Gene3D	Reverse transcriptase/Diguanylate cyclase domain		SUPERFAMILY	DNA/RNA polymerases		molecular_function	RNA-dependent RNA polymerase activity		biological_process	RNA-templated transcription
1	CF-BAA24003.1.11_10589_relaxed	CF-ACK37419.1.11_10698_relaxed	ACK37419.1.11_10698	Pfam	Viral RNA-dependent RNA polymerase		Gene3D	Reverse transcriptase/Diguanylate cyclase domain		SUPERFAMILY	DNA/RNA polymerases		molecular_function	RNA-dependent RNA polymerase activity		biological_process	RNA-templated transcription
1	CF-BAA24003.1.11_10589_relaxed	CF-ABF51198.1.11_10699_relaxed	ABF51198.1.11_10699	Pfam	Viral RNA-dependent RNA polymerase		Gene3D	Reverse transcriptase/Diguanylate cyclase domain		SUPERFAMILY	DNA/RNA polymerases		molecular_function	RNA-dependent RNA polymerase activity		biological_process	RNA-templated transcription
1	CF-BAA24003.1.11_10589_relaxed	CF-ABF51186.1.11_10689_relaxed	ABF51186.1.11_10689	Pfam	Viral RNA-dependent RNA polymerase		Gene3D	Reverse transcriptase/Diguanylate cyclase domain		SUPERFAMILY	DNA/RNA polymerases		molecular_function	RNA-dependent RNA polymerase activity		biological_process	RNA-templated transcription
1	CF-BAA24003.1.11_10589_relaxed	CF-ACK37402.1.11_10682_relaxed	ACK37402.1.11_10682	Pfam	Viral RNA-dependent RNA polymerase		Gene3D	Reverse transcriptase/Diguanylate cyclase domain		SUPERFAMILY	DNA/RNA polymerases		molecular_function	RNA-dependent RNA polymerase activity		biological_process	RNA-templated transcription
1	CF-BAA24003.1.11_10589_relaxed	CF-AGC52814.1.1.6_7126_relaxed	AGC52814.1.1.6_7126	Pfam	Viral RNA dependent RNA polymerase		Gene3D	Reverse transcriptase/Diguanylate cyclase domain		SUPERFAMILY	DNA/RNA polymerases		molecular_function	RNA-dependent RNA polymerase activity		biological_process	viral RNA genome replication
1	CF-BAA24003.1.11_10589_relaxed	CF-AGJ71779.1.1.7_7129_relaxed	AGJ71779.1.1.7_7129	Pfam	Viral RNA dependent RNA polymerase		Gene3D	Reverse transcriptase/Diguanylate cyclase domain		SUPERFAMILY	DNA/RNA polymerases		molecular_function	RNA-dependent RNA polymerase activity		biological_process	viral RNA genome replication
1	CF-BAA24003.1.11_10589_relaxed	CF-AIU36221.1.1.5_7127_relaxed	AIU36221.1.1.5_7127	Pfam	Viral RNA dependent RNA polymerase		Gene3D	Reverse transcriptase/Diguanylate cyclase domain		SUPERFAMILY	DNA/RNA polymerases		molecular_function	RNA-dependent RNA polymerase activity		biological_process	viral RNA genome replication
1	CF-BAA24003.1.11_10589_relaxed	CF-ACK37383.1.1.10_10657_relaxed	ACK37383.1.1.10_10657	Pfam	Viral RNA-dependent RNA polymerase		Gene3D	Reverse transcriptase/Diguanylate cyclase domain		SUPERFAMILY	DNA/RNA polymerases		molecular_function	RNA-dependent RNA polymerase activity		biological_process	RNA-templated transcription
1	CF-BAA24003.1.11_10589_relaxed	CF-ACK37405.1.11_10686_relaxed	ACK37405.1.11_10686	Pfam	Viral RNA-dependent RNA polymerase		Gene3D	Reverse transcriptase/Diguanylate cyclase domain		SUPERFAMILY	DNA/RNA polymerases		molecular_function	RNA-dependent RNA polymerase activity		biological_process	RNA-templated transcription
1	CF-BAA24003.1.11_10589_relaxed	CF-ACK37427.1.11_10703_relaxed	ACK37427.1.11_10703	Pfam	Viral RNA-dependent RNA polymerase		Gene3D	Reverse transcriptase/Diguanylate cyclase domain		SUPERFAMILY	DNA/RNA polymerases		molecular_function	RNA-dependent RNA polymerase activity		biological_process	RNA-templated transcription
1	CF-BAA24003.1.11_10589_relaxed	CF-ACK37413.1.11_10696_relaxed	ACK37413.1.11_10696	Pfam	Viral RNA-dependent RNA polymerase		Gene3D	Reverse transcriptase/Diguanylate cyclase domain		SUPERFAMILY	DNA/RNA polymerases		molecular_function	RNA-dependent RNA polymerase activity		biological_process	RNA-templated transcription
1	CF-BAA24003.1.11_10589_relaxed	CF-AAA45762.1.11_10700_relaxed	AAA45762.1.11_10700	Pfam	Viral RNA-dependent RNA polymerase		Gene3D	Reverse transcriptase/Diguanylate cyclase domain		SUPERFAMILY	DNA/RNA polymerases		molecular_function	RNA-dependent RNA polymerase activity		biological_process	RNA-templated transcription
1	CF-BAA24003.1.11_10589_relaxed	CF-BAA09890.1.1.14_7119_relaxed	BAA09890.1.1.14_7119	Pfam	Viral RNA dependent RNA polymerase		Gene3D	Reverse transcriptase/Diguanylate cyclase domain		SUPERFAMILY	DNA/RNA polymerases		molecular_function	RNA-dependent RNA polymerase activity		biological_process	viral RNA genome replication
1	CF-BAA24003.1.11_10589_relaxed	CF-AKH10573.1.1.6_7109_relaxed	AKH10573.1.1.6_7109	Pfam	Viral RNA dependent RNA polymerase		Gene3D	Reverse transcriptase/Diguanylate cyclase domain		SUPERFAMILY	DNA/RNA polymerases		molecular_function	RNA-dependent RNA polymerase activity		biological_process	viral RNA genome replication
1	CF-BAA24003.1.11_10589_relaxed	CF-AAC54059.1.1.5_7130_relaxed	AAC54059.1.1.5_7130	Pfam	Viral RNA dependent RNA polymerase		Gene3D	Reverse transcriptase/Diguanylate cyclase domain		SUPERFAMILY	DNA/RNA polymerases		molecular_function	RNA-dependent RNA polymerase activity		biological_process	viral RNA genome replication
1	CF-BAA24003.1.11_10589_relaxed	CF-AGC52807.1.1.7_7112_relaxed	AGC52807.1.1.7_7112	Pfam	Viral RNA dependent RNA polymerase		Gene3D	Reverse transcriptase/Diguanylate cyclase domain		SUPERFAMILY	DNA/RNA polymerases		molecular_function	RNA-dependent RNA polymerase activity		biological_process	viral RNA genome replication
1	CF-BAA24003.1.11_10589_relaxed	CF-AGH70217.1.1.5_7217_relaxed	AGH70217.1.1.5_7217	Pfam	Viral RNA dependent RNA polymerase		Gene3D	Reverse transcriptase/Diguanylate cyclase domain		SUPERFAMILY	DNA/RNA polymerases		molecular_function	RNA-dependent RNA polymerase activity		biological_process	viral RNA genome replication
1	CF-BAA24003.1.11_10589_relaxed	CF-ADK12630.1.1.5_7232_relaxed	ADK12630.1.1.5_7232	Pfam	Viral RNA dependent RNA polymerase		Gene3D	Reverse transcriptase/Diguanylate cyclase domain		SUPERFAMILY	DNA/RNA polymerases		molecular_function	RNA-dependent RNA polymerase activity		biological_process	viral RNA genome replication
1	CF-BAA24003.1.11_10589_relaxed	CF-AAA96964.1.1.8_7218_relaxed	AAA96964.1.1.8_7218	Pfam	Viral RNA dependent RNA polymerase		Gene3D	Reverse transcriptase/Diguanylate cyclase domain		SUPERFAMILY	DNA/RNA polymerases		molecular_function	RNA-dependent RNA polymerase activity		biological_process	viral RNA genome replication
1	CF-BAA24003.1.11_10589_relaxed	CF-BAA22476.1.1.7_7220_relaxed	BAA22476.1.1.7_7220	Pfam	Viral RNA dependent RNA polymerase		Gene3D	Reverse transcriptase/Diguanylate cyclase domain		SUPERFAMILY	DNA/RNA polymerases		molecular_function	RNA-dependent RNA polymerase activity		biological_process	viral RNA genome replication
1	CF-BAA24003.1.11_10589_relaxed	CF-ANO81671.1.1.7_7235_relaxed	ANO81671.1.1.7_7235	Pfam	Viral RNA dependent RNA polymerase		Gene3D	Reverse transcriptase/Diguanylate cyclase domain		SUPERFAMILY	DNA/RNA polymerases		molecular_function	RNA-dependent RNA polymerase activity		biological_process	viral RNA genome replication
1	CF-BAA24003.1.11_10589_relaxed	CF-ADK12629.1.1.5_7231_relaxed	ADK12629.1.1.5_7231	Pfam	Viral RNA dependent RNA polymerase		Gene3D	Reverse transcriptase/Diguanylate cyclase domain		SUPERFAMILY	DNA/RNA polymerases		molecular_function	RNA-dependent RNA polymerase activity		biological_process	viral RNA genome replication
1	CF-BAA24003.1.11_10589_relaxed	CF-AAX68554.1.1.7_7225_relaxed	AAX68554.1.1.7_7225	Pfam	Viral RNA dependent RNA polymerase		Gene3D	Reverse transcriptase/Diguanylate cyclase domain		SUPERFAMILY	DNA/RNA polymerases		molecular_function	RNA-dependent RNA polymerase activity		biological_process	viral RNA genome replication
1	CF-BAA24003.1.11_10589_relaxed	CF-AGK41004.1.1.9_7125_relaxed	AGK41004.1.1.9_7125	Pfam	Viral RNA dependent RNA polymerase		Gene3D	Reverse transcriptase/Diguanylate cyclase domain		SUPERFAMILY	DNA/RNA polymerases		molecular_function	RNA-dependent RNA polymerase activity		biological_process	viral RNA genome replication
1	CF-BAA24003.1.11_10589_relaxed	CF-AGK41008.1.1.8_7128_relaxed	AGK41008.1.1.8_7128	Pfam	Viral RNA dependent RNA polymerase		Gene3D	Reverse transcriptase/Diguanylate cyclase domain		SUPERFAMILY	DNA/RNA polymerases		molecular_function	RNA-dependent RNA polymerase activity		biological_process	viral RNA genome replication
1	CF-BAA24003.1.11_10589_relaxed	CF-AGC52836.1.1.5_7133_relaxed	AGC52836.1.1.5_7133	Pfam	Viral RNA dependent RNA polymerase		Gene3D	Reverse transcriptase/Diguanylate cyclase domain		SUPERFAMILY	DNA/RNA polymerases		molecular_function	RNA-dependent RNA polymerase activity		biological_process	viral RNA genome replication
1	CF-BAA24003.1.11_10589_relaxed	CF-BAA09891.1.1.14_7123_relaxed	BAA09891.1.1.14_7123	Pfam	Viral RNA dependent RNA polymerase		Gene3D	Reverse transcriptase/Diguanylate cyclase domain		SUPERFAMILY	DNA/RNA polymerases		molecular_function	RNA-dependent RNA polymerase activity		biological_process	viral RNA genome replication
1	CF-BAA24003.1.11_10589_relaxed	CF-BAA01761.1.1.13_7117_relaxed	BAA01761.1.1.13_7117	Pfam	Viral RNA dependent RNA polymerase		Gene3D	Reverse transcriptase/Diguanylate cyclase domain		SUPERFAMILY	DNA/RNA polymerases		molecular_function	RNA-dependent RNA polymerase activity		biological_process	viral RNA genome replication
1	CF-BAA24003.1.11_10589_relaxed	CF-ADF97233.1.1.13_7120_relaxed	ADF97233.1.1.13_7120	Pfam	Viral RNA dependent RNA polymerase		Gene3D	Reverse transcriptase/Diguanylate cyclase domain		SUPERFAMILY	DNA/RNA polymerases		molecular_function	RNA-dependent RNA polymerase activity		biological_process	viral RNA genome replication
1	CF-BAA24003.1.11_10589_relaxed	CF-AAA45756.1.11_10717_relaxed	AAA45756.1.11_10717	Pfam	Viral RNA-dependent RNA polymerase		Gene3D	Reverse transcriptase/Diguanylate cyclase domain		SUPERFAMILY	DNA/RNA polymerases		molecular_function	RNA-dependent RNA polymerase activity		biological_process	RNA-templated transcription
1	CF-BAA24003.1.11_10589_relaxed	CF-ABF51203.1.11_10697_relaxed	ABF51203.1.11_10697	Pfam	Viral RNA-dependent RNA polymerase		Gene3D	Reverse transcriptase/Diguanylate cyclase domain		SUPERFAMILY	DNA/RNA polymerases		molecular_function	RNA-dependent RNA polymerase activity		biological_process	RNA-templated transcription
1	CF-BAA24003.1.11_10589_relaxed	CF-ADK22846.1.1.10_10578_relaxed	ADK22846.1.1.10_10578	Pfam	Viral RNA-dependent RNA polymerase		Gene3D	Reverse transcriptase/Diguanylate cyclase domain		SUPERFAMILY	DNA/RNA polymerases		molecular_function	RNA-dependent RNA polymerase activity		biological_process	RNA-templated transcription
1	CF-BAA24003.1.11_10589_relaxed	CF-ABM54551.1.1.10_10571_relaxed	ABM54551.1.1.10_10571	Pfam	Viral RNA-dependent RNA polymerase		Gene3D	Reverse transcriptase/Diguanylate cyclase domain		SUPERFAMILY	DNA/RNA polymerases		molecular_function	RNA-dependent RNA polymerase activity		biological_process	RNA-templated transcription
1	CF-BAA24003.1.11_10589_relaxed	CF-CAA25246.1.1.10_10559_relaxed	CAA25246.1.1.10_10559	Pfam	Viral RNA-dependent RNA polymerase		Gene3D	Reverse transcriptase/Diguanylate cyclase domain		SUPERFAMILY	DNA/RNA polymerases		molecular_function	RNA-dependent RNA polymerase activity		biological_process	RNA-templated transcription
1	CF-BAA24003.1.11_10589_relaxed	CF-AAQ02677.1.1.10_10564_relaxed	AAQ02677.1.1.10_10564	Pfam	Viral RNA-dependent RNA polymerase		Gene3D	Reverse transcriptase/Diguanylate cyclase domain		SUPERFAMILY	DNA/RNA polymerases		molecular_function	RNA-dependent RNA polymerase activity		biological_process	RNA-templated transcription
1	CF-BAA24003.1.11_10589_relaxed	CF-CAA24461.1.1.10_10556_relaxed	CAA24461.1.1.10_10556	Pfam	Viral RNA-dependent RNA polymerase		Gene3D	Reverse transcriptase/Diguanylate cyclase domain		SUPERFAMILY	DNA/RNA polymerases		molecular_function	RNA-dependent RNA polymerase activity		biological_process	RNA-templated transcription
1	CF-BAA24003.1.11_10589_relaxed	CF-AAY60849.1.2_10264_relaxed	AAY60849.1.2_10264	Pfam	Viral RNA-dependent RNA polymerase		cluster	Reverse transcriptase/Diguanylate cyclase domain	1.0	SUPERFAMILY	DNA/RNA polymerases		molecular_function	RNA-dependent RNA polymerase activity		biological_process	RNA-templated transcription
1	CF-BAA24003.1.11_10589_relaxed	CF-ACR54279.1_11471_relaxed	ACR54279.1_11471	Pfam	Viral RNA-dependent RNA polymerase		Gene3D	Reverse transcriptase/Diguanylate cyclase domain		SUPERFAMILY	DNA/RNA polymerases		molecular_function	RNA-dependent RNA polymerase activity		biological_process	RNA-templated transcription
1	CF-BAA24003.1.11_10589_relaxed	CF-ACN88707.1_11465_relaxed	ACN88707.1_11465	Pfam	Viral RNA-dependent RNA polymerase		cluster	Reverse transcriptase/Diguanylate cyclase domain	1.0	SUPERFAMILY	DNA/RNA polymerases		molecular_function	RNA-dependent RNA polymerase activity		biological_process	RNA-templated transcription
1	CF-BAA24003.1.11_10589_relaxed	CF-AII82240.1_11466_relaxed	AII82240.1_11466	Pfam	Viral RNA-dependent RNA polymerase		Gene3D	Reverse transcriptase/Diguanylate cyclase domain		SUPERFAMILY	DNA/RNA polymerases		molecular_function	RNA-dependent RNA polymerase activity		biological_process	RNA-templated transcription
1	CF-BAA24003.1.11_10589_relaxed	CF-CAB95003.1_11459_relaxed	CAB95003.1_11459	Pfam	Viral RNA-dependent RNA polymerase		Gene3D	Reverse transcriptase/Diguanylate cyclase domain		SUPERFAMILY	DNA/RNA polymerases		molecular_function	RNA-dependent RNA polymerase activity		biological_process	RNA-templated transcription
1	CF-BAA24003.1.11_10589_relaxed	CF-AAO32082.1_11456_relaxed	AAO32082.1_11456	Pfam	Viral RNA-dependent RNA polymerase		Gene3D	Reverse transcriptase/Diguanylate cyclase domain		SUPERFAMILY	DNA/RNA polymerases		molecular_function	RNA-dependent RNA polymerase activity		biological_process	RNA-templated transcription
1	CF-BAA24003.1.11_10589_relaxed	CF-ACN88711.1_11458_relaxed	ACN88711.1_11458	Pfam	Viral RNA-dependent RNA polymerase		Gene3D	Reverse transcriptase/Diguanylate cyclase domain		SUPERFAMILY	DNA/RNA polymerases		molecular_function	RNA-dependent RNA polymerase activity		biological_process	RNA-templated transcription
1	CF-BAA24003.1.11_10589_relaxed	CF-ACN88709.1_11461_relaxed	ACN88709.1_11461	Pfam	Viral RNA-dependent RNA polymerase		Gene3D	Reverse transcriptase/Diguanylate cyclase domain		SUPERFAMILY	DNA/RNA polymerases		molecular_function	RNA-dependent RNA polymerase activity		biological_process	RNA-templated transcription
1	CF-BAA24003.1.11_10589_relaxed	CF-CAA73640.1.1.14_7121_relaxed	CAA73640.1.1.14_7121	Pfam	Viral RNA dependent RNA polymerase		Gene3D	Reverse transcriptase/Diguanylate cyclase domain		SUPERFAMILY	DNA/RNA polymerases		molecular_function	RNA-dependent RNA polymerase activity		biological_process	viral RNA genome replication
1	CF-BAA24003.1.11_10589_relaxed	CF-BAA04609.1.1.14_7118_relaxed	BAA04609.1.1.14_7118	Pfam	Viral RNA dependent RNA polymerase		Gene3D	Reverse transcriptase/Diguanylate cyclase domain		SUPERFAMILY	DNA/RNA polymerases		molecular_function	RNA-dependent RNA polymerase activity		biological_process	viral RNA genome replication
1	CF-BAA24003.1.11_10589_relaxed	CF-AAA45676.1.1.15_7114_relaxed	AAA45676.1.1.15_7114	Pfam	Viral RNA dependent RNA polymerase		Gene3D	Reverse transcriptase/Diguanylate cyclase domain		SUPERFAMILY	DNA/RNA polymerases		molecular_function	RNA-dependent RNA polymerase activity		biological_process	viral RNA genome replication
1	CF-BAA24003.1.11_10589_relaxed	CF-BAA00792.1.1.13_7116_relaxed	BAA00792.1.1.13_7116	Pfam	Viral RNA dependent RNA polymerase		Gene3D	Reverse transcriptase/Diguanylate cyclase domain		SUPERFAMILY	DNA/RNA polymerases		molecular_function	RNA-dependent RNA polymerase activity		biological_process	viral RNA genome replication
1	CF-BAA24003.1.11_10589_relaxed	CF-BAA14233.1.1.13_7115_relaxed	BAA14233.1.1.13_7115	Pfam	Viral RNA dependent RNA polymerase		Gene3D	Reverse transcriptase/Diguanylate cyclase domain		SUPERFAMILY	DNA/RNA polymerases		molecular_function	RNA-dependent RNA polymerase activity		biological_process	viral RNA genome replication
1	CF-BAA24003.1.11_10589_relaxed	CF-AAA46914.1.1.10_10560_relaxed	AAA46914.1.1.10_10560	Pfam	Viral RNA-dependent RNA polymerase		Gene3D	Reverse transcriptase/Diguanylate cyclase domain		SUPERFAMILY	DNA/RNA polymerases		molecular_function	RNA-dependent RNA polymerase activity		biological_process	RNA-templated transcription
1	CF-BAA24003.1.11_10589_relaxed	CF-ABO69374.1.1.10_10694_relaxed	ABO69374.1.1.10_10694	Pfam	Viral RNA-dependent RNA polymerase		Gene3D	Reverse transcriptase/Diguanylate cyclase domain		SUPERFAMILY	DNA/RNA polymerases		molecular_function	RNA-dependent RNA polymerase activity		biological_process	RNA-templated transcription
1	CF-BAA24003.1.11_10589_relaxed	CF-AJF44501.1.1.8_7111_relaxed	AJF44501.1.1.8_7111	Pfam	Viral RNA dependent RNA polymerase		Gene3D	Reverse transcriptase/Diguanylate cyclase domain		SUPERFAMILY	DNA/RNA polymerases		molecular_function	RNA-dependent RNA polymerase activity		biological_process	viral RNA genome replication
1	CF-BAA24003.1.11_10589_relaxed	CF-AAO42519.1.1.8_7222_relaxed	AAO42519.1.1.8_7222	Pfam	Viral RNA dependent RNA polymerase		Gene3D	Reverse transcriptase/Diguanylate cyclase domain		SUPERFAMILY	DNA/RNA polymerases		molecular_function	RNA-dependent RNA polymerase activity		biological_process	viral RNA genome replication
1	CF-BAA24003.1.11_10589_relaxed	CF-AGI04301.1.1.6_7214_relaxed	AGI04301.1.1.6_7214	Pfam	Viral RNA dependent RNA polymerase		Gene3D	Reverse transcriptase/Diguanylate cyclase domain		SUPERFAMILY	DNA/RNA polymerases		molecular_function	RNA-dependent RNA polymerase activity		biological_process	viral RNA genome replication
1	CF-BAA24003.1.11_10589_relaxed	CF-AAC55983.1.1.9_7229_relaxed	AAC55983.1.1.9_7229	Pfam	Viral RNA dependent RNA polymerase		Gene3D	Reverse transcriptase/Diguanylate cyclase domain		SUPERFAMILY	DNA/RNA polymerases		molecular_function	RNA-dependent RNA polymerase activity		biological_process	viral RNA genome replication
1	CF-BAA24003.1.11_10589_relaxed	CF-AAB71133.1.1.11_7230_relaxed	AAB71133.1.1.11_7230	Pfam	Viral RNA dependent RNA polymerase		Gene3D	Reverse transcriptase/Diguanylate cyclase domain		SUPERFAMILY	DNA/RNA polymerases		molecular_function	RNA-dependent RNA polymerase activity		biological_process	viral RNA genome replication
1	CF-BAA24003.1.11_10589_relaxed	CF-AAA96965.1.1.8_7221_relaxed	AAA96965.1.1.8_7221	Pfam	Viral RNA dependent RNA polymerase		Gene3D	Reverse transcriptase/Diguanylate cyclase domain		SUPERFAMILY	DNA/RNA polymerases		molecular_function	RNA-dependent RNA polymerase activity		biological_process	viral RNA genome replication
1	CF-BAA24003.1.11_10589_relaxed	CF-AAD31543.1.1.8_7227_relaxed	AAD31543.1.1.8_7227	Pfam	Viral RNA dependent RNA polymerase		Gene3D	Reverse transcriptase/Diguanylate cyclase domain		SUPERFAMILY	DNA/RNA polymerases		molecular_function	RNA-dependent RNA polymerase activity		biological_process	viral RNA genome replication
1	CF-BAA24003.1.11_10589_relaxed	CF-AAB66324.1.1.16_7113_relaxed	AAB66324.1.1.16_7113	Pfam	Viral RNA dependent RNA polymerase		Gene3D	Reverse transcriptase/Diguanylate cyclase domain		SUPERFAMILY	DNA/RNA polymerases		molecular_function	RNA-dependent RNA polymerase activity		biological_process	viral RNA genome replication
1	CF-BAA24003.1.11_10589_relaxed	CF-CAA72801.1.1.13_7122_relaxed	CAA72801.1.1.13_7122	Pfam	Viral RNA dependent RNA polymerase		Gene3D	Reverse transcriptase/Diguanylate cyclase domain		SUPERFAMILY	DNA/RNA polymerases		molecular_function	RNA-dependent RNA polymerase activity		biological_process	viral RNA genome replication
1	CF-BAA24003.1.11_10589_relaxed	CF-ANN02908.1.1.10_10593_relaxed	ANN02908.1.1.10_10593	Pfam	Viral RNA-dependent RNA polymerase		Gene3D	Reverse transcriptase/Diguanylate cyclase domain		SUPERFAMILY	DNA/RNA polymerases		molecular_function	RNA-dependent RNA polymerase activity		biological_process	RNA-templated transcription
1	CF-BAA24003.1.11_10589_relaxed	CF-ALG04730.2.1.11_10608_relaxed	ALG04730.2.1.11_10608	Pfam	Viral RNA-dependent RNA polymerase		Gene3D	Reverse transcriptase/Diguanylate cyclase domain		SUPERFAMILY	DNA/RNA polymerases		molecular_function	RNA-dependent RNA polymerase activity		biological_process	RNA-templated transcription
1	CF-BAA24003.1.11_10589_relaxed	CF-ATY47700.1.1.7_10803_relaxed	ATY47700.1.1.7_10803	Pfam	Viral RNA-dependent RNA polymerase		Gene3D	Reverse transcriptase/Diguanylate cyclase domain		SUPERFAMILY	DNA/RNA polymerases		molecular_function	RNA-dependent RNA polymerase activity		biological_process	RNA-templated transcription
1	CF-BAA24003.1.11_10589_relaxed	CF-ATY47701.1.1.9_10805_relaxed	ATY47701.1.1.9_10805	Pfam	Viral RNA-dependent RNA polymerase		Gene3D	Reverse transcriptase/Diguanylate cyclase domain		SUPERFAMILY	DNA/RNA polymerases		molecular_function	RNA-dependent RNA polymerase activity		biological_process	RNA-templated transcription
1	CF-BAA24003.1.11_10589_relaxed	CF-BAS29593.1.1.8_10461_relaxed	BAS29593.1.1.8_10461	Pfam	Viral RNA-dependent RNA polymerase		Gene3D	Reverse transcriptase/Diguanylate cyclase domain		SUPERFAMILY	DNA/RNA polymerases		molecular_function	RNA-dependent RNA polymerase activity		biological_process	RNA-templated transcription
1	CF-BAA24003.1.11_10589_relaxed	CF-BAS29593.1.10_10461_relaxed	BAS29593.1.10_10461	Pfam	Viral RNA-dependent RNA polymerase		Gene3D	Reverse transcriptase/Diguanylate cyclase domain		SUPERFAMILY	DNA/RNA polymerases		molecular_function	RNA-dependent RNA polymerase activity		biological_process	RNA-templated transcription
1	CF-BAA24003.1.11_10589_relaxed	CF-CAA25444.1.1.10_10561_relaxed	CAA25444.1.1.10_10561	Pfam	Viral RNA-dependent RNA polymerase		Gene3D	Reverse transcriptase/Diguanylate cyclase domain		SUPERFAMILY	DNA/RNA polymerases		molecular_function	RNA-dependent RNA polymerase activity		biological_process	RNA-templated transcription
1	CF-BAA24003.1.11_10589_relaxed	CF-BAA22479.1.1.7_7226_relaxed	BAA22479.1.1.7_7226	Pfam	Viral RNA dependent RNA polymerase		Gene3D	Reverse transcriptase/Diguanylate cyclase domain		SUPERFAMILY	DNA/RNA polymerases		molecular_function	RNA-dependent RNA polymerase activity		biological_process	viral RNA genome replication
1	CF-BAA24003.1.11_10589_relaxed	CF-AAV34157.1.1.13_7170_relaxed	AAV34157.1.1.13_7170	Pfam	Flavivirus RNA-directed RNA polymerase, fingers and palm domains		cluster	Reverse transcriptase/Diguanylate cyclase domain	1.0	SUPERFAMILY	DNA/RNA polymerases		molecular_function	RNA-dependent RNA polymerase activity		cluster	RNA-templated transcription	0.94
1	CF-BAA24003.1.11_10589_relaxed	CF-AHH82586.1.1.11_7203_relaxed	AHH82586.1.1.11_7203	Pfam	Flavivirus RNA-directed RNA polymerase, fingers and palm domains		cluster	Reverse transcriptase/Diguanylate cyclase domain	1.0	SUPERFAMILY	DNA/RNA polymerases		molecular_function	RNA-dependent RNA polymerase activity		cluster	RNA-templated transcription	0.94
1	CF-BAA24003.1.11_10589_relaxed	CF-AAV34161.1.1.12_7141_relaxed	AAV34161.1.1.12_7141	Pfam	Flavivirus RNA-directed RNA polymerase, fingers and palm domains		cluster	Reverse transcriptase/Diguanylate cyclase domain	1.0	SUPERFAMILY	DNA/RNA polymerases		molecular_function	RNA-dependent RNA polymerase activity		cluster	RNA-templated transcription	0.94
1	CF-BAA24003.1.11_10589_relaxed	CF-AAA81554.1.1.14_7165_relaxed	AAA81554.1.1.14_7165	Pfam	Flavivirus RNA-directed RNA polymerase, fingers and palm domains		cluster	Reverse transcriptase/Diguanylate cyclase domain	1.0	SUPERFAMILY	DNA/RNA polymerases		molecular_function	RNA-dependent RNA polymerase activity		cluster	RNA-templated transcription	0.94
1	CF-BAA24003.1.11_10589_relaxed	CF-AEJ87340.1.1.12_7202_relaxed	AEJ87340.1.1.12_7202	Pfam	Flavivirus RNA-directed RNA polymerase, fingers and palm domains		cluster	Reverse transcriptase/Diguanylate cyclase domain	1.0	SUPERFAMILY	DNA/RNA polymerases		molecular_function	RNA-dependent RNA polymerase activity		cluster	RNA-templated transcription	0.94
1	CF-BAA24003.1.11_10589_relaxed	CF-AIK23444.1.11_10880_relaxed	AIK23444.1.11_10880	Pfam	Viral RNA-dependent RNA polymerase		Gene3D	Reverse transcriptase/Diguanylate cyclase domain		SUPERFAMILY	DNA/RNA polymerases		molecular_function	RNA-dependent RNA polymerase activity		biological_process	RNA-templated transcription
1	CF-BAA24003.1.11_10589_relaxed	CF-AQS23374.1.1.6_10875_relaxed	AQS23374.1.1.6_10875	Pfam	Viral RNA-dependent RNA polymerase		Gene3D	Reverse transcriptase/Diguanylate cyclase domain		SUPERFAMILY	DNA/RNA polymerases		molecular_function	RNA-dependent RNA polymerase activity		biological_process	RNA-templated transcription
1	CF-BAA24003.1.11_10589_relaxed	CF-ABN05226.1.1.13_7124_relaxed	ABN05226.1.1.13_7124	Pfam	Viral RNA dependent RNA polymerase		Gene3D	Reverse transcriptase/Diguanylate cyclase domain		SUPERFAMILY	DNA/RNA polymerases		molecular_function	RNA-dependent RNA polymerase activity		biological_process	viral RNA genome replication
1	CF-BAA24003.1.11_10589_relaxed	CF-VFH35710.1.12_10464_relaxed	VFH35710.1.12_10464	Pfam	Viral RNA-dependent RNA polymerase		Gene3D	Reverse transcriptase/Diguanylate cyclase domain		SUPERFAMILY	DNA/RNA polymerases		molecular_function	RNA-dependent RNA polymerase activity		biological_process	RNA-templated transcription
1	CF-BAA24003.1.11_10589_relaxed	CF-BAS29595.1.12_10463_relaxed	BAS29595.1.12_10463	Pfam	Viral RNA-dependent RNA polymerase		Gene3D	Reverse transcriptase/Diguanylate cyclase domain		SUPERFAMILY	DNA/RNA polymerases		molecular_function	RNA-dependent RNA polymerase activity		biological_process	RNA-templated transcription
1	CF-BAA24003.1.11_10589_relaxed	CF-AET06138.1.1.7_10799_relaxed	AET06138.1.1.7_10799	Pfam	Viral RNA-dependent RNA polymerase		Gene3D	Reverse transcriptase/Diguanylate cyclase domain		SUPERFAMILY	DNA/RNA polymerases		molecular_function	RNA-dependent RNA polymerase activity		biological_process	RNA-templated transcription
1	CF-BAA24003.1.11_10589_relaxed	CF-AET06137.1.1.7_10798_relaxed	AET06137.1.1.7_10798	Pfam	Viral RNA-dependent RNA polymerase		Gene3D	Reverse transcriptase/Diguanylate cyclase domain		SUPERFAMILY	DNA/RNA polymerases		molecular_function	RNA-dependent RNA polymerase activity		biological_process	RNA-templated transcription
1	CF-BAA24003.1.11_10589_relaxed	CF-BAS29595.1.1.10_10463_relaxed	BAS29595.1.1.10_10463	Pfam	Viral RNA-dependent RNA polymerase		Gene3D	Reverse transcriptase/Diguanylate cyclase domain		SUPERFAMILY	DNA/RNA polymerases		molecular_function	RNA-dependent RNA polymerase activity		biological_process	RNA-templated transcription
1	CF-BAA24003.1.11_10589_relaxed	CF-ACK37389.1.11_10668_relaxed	ACK37389.1.11_10668	Pfam	Viral RNA-dependent RNA polymerase		Gene3D	Reverse transcriptase/Diguanylate cyclase domain		SUPERFAMILY	DNA/RNA polymerases		molecular_function	RNA-dependent RNA polymerase activity		biological_process	RNA-templated transcription
1	CF-BAA24003.1.11_10589_relaxed	CF-AGH70290.1.1.10_10579_relaxed	AGH70290.1.1.10_10579	Pfam	Viral RNA-dependent RNA polymerase		Gene3D	Reverse transcriptase/Diguanylate cyclase domain		SUPERFAMILY	DNA/RNA polymerases		molecular_function	RNA-dependent RNA polymerase activity		biological_process	RNA-templated transcription
1	CF-BAA24003.1.11_10589_relaxed	CF-CAA24465.1.1.10_10557_relaxed	CAA24465.1.1.10_10557	Pfam	Viral RNA-dependent RNA polymerase		Gene3D	Reverse transcriptase/Diguanylate cyclase domain		SUPERFAMILY	DNA/RNA polymerases		molecular_function	RNA-dependent RNA polymerase activity		biological_process	RNA-templated transcription
1	CF-BAA24003.1.11_10589_relaxed	CF-BAS29594.1.12_10462_relaxed	BAS29594.1.12_10462	Pfam	Viral RNA-dependent RNA polymerase		Gene3D	Reverse transcriptase/Diguanylate cyclase domain		SUPERFAMILY	DNA/RNA polymerases		molecular_function	RNA-dependent RNA polymerase activity		biological_process	RNA-templated transcription
1	CF-BAA24003.1.11_10589_relaxed	CF-ANF04008.1.1.10_10620_relaxed	ANF04008.1.1.10_10620	Pfam	Viral RNA-dependent RNA polymerase		Gene3D	Reverse transcriptase/Diguanylate cyclase domain		SUPERFAMILY	DNA/RNA polymerases		molecular_function	RNA-dependent RNA polymerase activity		biological_process	RNA-templated transcription
1	CF-BAA24003.1.11_10589_relaxed	CF-AVJ35777.1.1.10_10607_relaxed	AVJ35777.1.1.10_10607	Pfam	Viral RNA-dependent RNA polymerase		Gene3D	Reverse transcriptase/Diguanylate cyclase domain		SUPERFAMILY	DNA/RNA polymerases		molecular_function	RNA-dependent RNA polymerase activity		biological_process	RNA-templated transcription
1	CF-BAA24003.1.11_10589_relaxed	CF-BAA24003.1.1.10_10589_relaxed	BAA24003.1.1.10_10589	Pfam	Viral RNA-dependent RNA polymerase		Gene3D	Reverse transcriptase/Diguanylate cyclase domain		SUPERFAMILY	DNA/RNA polymerases		molecular_function	RNA-dependent RNA polymerase activity		biological_process	RNA-templated transcription
1	CF-BAA24003.1.11_10589_relaxed	CF-ARM53611.1.1.12_10617_relaxed	ARM53611.1.1.12_10617	Pfam	Viral RNA-dependent RNA polymerase		Gene3D	Reverse transcriptase/Diguanylate cyclase domain		SUPERFAMILY	DNA/RNA polymerases		molecular_function	RNA-dependent RNA polymerase activity		biological_process	RNA-templated transcription
1	CF-BAA24003.1.11_10589_relaxed	CF-AAL69631.2.11_10621_relaxed	AAL69631.2.11_10621	Pfam	Viral RNA-dependent RNA polymerase		Gene3D	Reverse transcriptase/Diguanylate cyclase domain		SUPERFAMILY	DNA/RNA polymerases		molecular_function	RNA-dependent RNA polymerase activity		biological_process	RNA-templated transcription
1	CF-BAA24003.1.11_10589_relaxed	CF-AAL69631.2.1.10_10621_relaxed	AAL69631.2.1.10_10621	Pfam	Viral RNA-dependent RNA polymerase		Gene3D	Reverse transcriptase/Diguanylate cyclase domain		SUPERFAMILY	DNA/RNA polymerases		molecular_function	RNA-dependent RNA polymerase activity		biological_process	RNA-templated transcription
1	CF-BAA24003.1.11_10589_relaxed	CF-VFH35710.1.1.7_10464_relaxed	VFH35710.1.1.7_10464	Pfam	Viral RNA-dependent RNA polymerase		Gene3D	Reverse transcriptase/Diguanylate cyclase domain		SUPERFAMILY	DNA/RNA polymerases		molecular_function	RNA-dependent RNA polymerase activity		biological_process	RNA-templated transcription
1	CF-BAA24003.1.11_10589_relaxed	CF-AUG72355.1.1.9_10787_relaxed	AUG72355.1.1.9_10787	Pfam	Viral RNA-dependent RNA polymerase		Gene3D	Reverse transcriptase/Diguanylate cyclase domain		SUPERFAMILY	DNA/RNA polymerases		molecular_function	RNA-dependent RNA polymerase activity		biological_process	RNA-templated transcription
1	CF-BAA24003.1.11_10589_relaxed	CF-ACU00185.1.1.9_10750_relaxed	ACU00185.1.1.9_10750	Pfam	Viral RNA-dependent RNA polymerase		Gene3D	Reverse transcriptase/Diguanylate cyclase domain		SUPERFAMILY	DNA/RNA polymerases		molecular_function	RNA-dependent RNA polymerase activity		biological_process	RNA-templated transcription
1	CF-BAA24003.1.11_10589_relaxed	CF-ABU62850.1.1.11_10748_relaxed	ABU62850.1.1.11_10748	Pfam	Viral RNA-dependent RNA polymerase		Gene3D	Reverse transcriptase/Diguanylate cyclase domain		SUPERFAMILY	DNA/RNA polymerases		molecular_function	RNA-dependent RNA polymerase activity		biological_process	RNA-templated transcription
1	CF-BAA24003.1.11_10589_relaxed	CF-AMW87255.1.1.10_10632_relaxed	AMW87255.1.1.10_10632	Pfam	Viral RNA-dependent RNA polymerase		Gene3D	Reverse transcriptase/Diguanylate cyclase domain		SUPERFAMILY	DNA/RNA polymerases		molecular_function	RNA-dependent RNA polymerase activity		biological_process	RNA-templated transcription
1	CF-BAA24003.1.11_10589_relaxed	CF-AMW87255.1.11_10632_relaxed	AMW87255.1.11_10632	Pfam	Viral RNA-dependent RNA polymerase		Gene3D	Reverse transcriptase/Diguanylate cyclase domain		SUPERFAMILY	DNA/RNA polymerases		molecular_function	RNA-dependent RNA polymerase activity		biological_process	RNA-templated transcription
1	CF-BAA24003.1.11_10589_relaxed	CF-BAS29594.1.1.10_10462_relaxed	BAS29594.1.1.10_10462	Pfam	Viral RNA-dependent RNA polymerase		Gene3D	Reverse transcriptase/Diguanylate cyclase domain		SUPERFAMILY	DNA/RNA polymerases		molecular_function	RNA-dependent RNA polymerase activity		biological_process	RNA-templated transcription
1	CF-BAA24003.1.11_10589_relaxed	CF-AET06137.1.12_10798_relaxed	AET06137.1.12_10798	Pfam	Viral RNA-dependent RNA polymerase		Gene3D	Reverse transcriptase/Diguanylate cyclase domain		SUPERFAMILY	DNA/RNA polymerases		molecular_function	RNA-dependent RNA polymerase activity		biological_process	RNA-templated transcription
1	CF-BAA24003.1.11_10589_relaxed	CF-AET06138.1.12_10799_relaxed	AET06138.1.12_10799	Pfam	Viral RNA-dependent RNA polymerase		Gene3D	Reverse transcriptase/Diguanylate cyclase domain		SUPERFAMILY	DNA/RNA polymerases		molecular_function	RNA-dependent RNA polymerase activity		biological_process	RNA-templated transcription
1	CF-BAA24003.1.11_10589_relaxed	CF-ABF51199.1.1.10_10660_relaxed	ABF51199.1.1.10_10660	Pfam	Viral RNA-dependent RNA polymerase		Gene3D	Reverse transcriptase/Diguanylate cyclase domain		SUPERFAMILY	DNA/RNA polymerases		molecular_function	RNA-dependent RNA polymerase activity		biological_process	RNA-templated transcription
1	CF-BAA24003.1.11_10589_relaxed	CF-AAA45762.1.1.10_10700_relaxed	AAA45762.1.1.10_10700	Pfam	Viral RNA-dependent RNA polymerase		Gene3D	Reverse transcriptase/Diguanylate cyclase domain		SUPERFAMILY	DNA/RNA polymerases		molecular_function	RNA-dependent RNA polymerase activity		biological_process	RNA-templated transcription
1	CF-BAA24003.1.11_10589_relaxed	CF-ABF51194.1.1.10_10678_relaxed	ABF51194.1.1.10_10678	Pfam	Viral RNA-dependent RNA polymerase		Gene3D	Reverse transcriptase/Diguanylate cyclase domain		SUPERFAMILY	DNA/RNA polymerases		molecular_function	RNA-dependent RNA polymerase activity		biological_process	RNA-templated transcription
1	CF-BAA24003.1.11_10589_relaxed	CF-ANF04008.1.11_10620_relaxed	ANF04008.1.11_10620	Pfam	Viral RNA-dependent RNA polymerase		Gene3D	Reverse transcriptase/Diguanylate cyclase domain		SUPERFAMILY	DNA/RNA polymerases		molecular_function	RNA-dependent RNA polymerase activity		biological_process	RNA-templated transcription
1	CF-BAA24003.1.11_10589_relaxed	CF-BAW98044.1.1.10_10600_relaxed	BAW98044.1.1.10_10600	Pfam	Viral RNA-dependent RNA polymerase		Gene3D	Reverse transcriptase/Diguanylate cyclase domain		SUPERFAMILY	DNA/RNA polymerases		molecular_function	RNA-dependent RNA polymerase activity		biological_process	RNA-templated transcription
1	CF-BAA24003.1.11_10589_relaxed	CF-AAW30683.1.11_10480_relaxed	AAW30683.1.11_10480	Pfam	Viral RNA-dependent RNA polymerase		Gene3D	Reverse transcriptase/Diguanylate cyclase domain		SUPERFAMILY	DNA/RNA polymerases		molecular_function	RNA-dependent RNA polymerase activity		biological_process	RNA-templated transcription
1	CF-BAA24003.1.11_10589_relaxed	CF-AAW30682.1.11_10479_relaxed	AAW30682.1.11_10479	Pfam	Viral RNA-dependent RNA polymerase		Gene3D	Reverse transcriptase/Diguanylate cyclase domain		SUPERFAMILY	DNA/RNA polymerases		molecular_function	RNA-dependent RNA polymerase activity		biological_process	RNA-templated transcription
1	CF-BAA24003.1.11_10589_relaxed	CF-AEM76814.1.1.10_10777_relaxed	AEM76814.1.1.10_10777	Pfam	Viral RNA-dependent RNA polymerase		Gene3D	Reverse transcriptase/Diguanylate cyclase domain		SUPERFAMILY	DNA/RNA polymerases		molecular_function	RNA-dependent RNA polymerase activity		biological_process	RNA-templated transcription
1	CF-BAA24003.1.11_10589_relaxed	CF-BAA18891.1.1.10_10585_relaxed	BAA18891.1.1.10_10585	Pfam	Viral RNA-dependent RNA polymerase		Gene3D	Reverse transcriptase/Diguanylate cyclase domain		SUPERFAMILY	DNA/RNA polymerases		molecular_function	RNA-dependent RNA polymerase activity		biological_process	RNA-templated transcription
1	CF-BAA24003.1.11_10589_relaxed	CF-AAA45756.1.1.10_10717_relaxed	AAA45756.1.1.10_10717	Pfam	Viral RNA-dependent RNA polymerase		Gene3D	Reverse transcriptase/Diguanylate cyclase domain		SUPERFAMILY	DNA/RNA polymerases		molecular_function	RNA-dependent RNA polymerase activity		biological_process	RNA-templated transcription
1	CF-BAA24003.1.11_10589_relaxed	CF-ABF51198.1.1.10_10699_relaxed	ABF51198.1.1.10_10699	Pfam	Viral RNA-dependent RNA polymerase		Gene3D	Reverse transcriptase/Diguanylate cyclase domain		SUPERFAMILY	DNA/RNA polymerases		molecular_function	RNA-dependent RNA polymerase activity		biological_process	RNA-templated transcription
1	CF-BAA24003.1.11_10589_relaxed	CF-ABF51197.1.1.10_10636_relaxed	ABF51197.1.1.10_10636	Pfam	Viral RNA-dependent RNA polymerase		Gene3D	Reverse transcriptase/Diguanylate cyclase domain		SUPERFAMILY	DNA/RNA polymerases		molecular_function	RNA-dependent RNA polymerase activity		biological_process	RNA-templated transcription
1	CF-BAA24003.1.11_10589_relaxed	CF-AEP69150.1.1.10_10708_relaxed	AEP69150.1.1.10_10708	Pfam	Viral RNA-dependent RNA polymerase		Gene3D	Reverse transcriptase/Diguanylate cyclase domain		SUPERFAMILY	DNA/RNA polymerases		molecular_function	RNA-dependent RNA polymerase activity		biological_process	RNA-templated transcription
1	CF-BAA24003.1.11_10589_relaxed	CF-ACK37398.1.1.10_10677_relaxed	ACK37398.1.1.10_10677	Pfam	Viral RNA-dependent RNA polymerase		Gene3D	Reverse transcriptase/Diguanylate cyclase domain		SUPERFAMILY	DNA/RNA polymerases		molecular_function	RNA-dependent RNA polymerase activity		biological_process	RNA-templated transcription
1	CF-BAA24003.1.11_10589_relaxed	CF-ABF51188.1.1.10_10690_relaxed	ABF51188.1.1.10_10690	Pfam	Viral RNA-dependent RNA polymerase		Gene3D	Reverse transcriptase/Diguanylate cyclase domain		SUPERFAMILY	DNA/RNA polymerases		molecular_function	RNA-dependent RNA polymerase activity		biological_process	RNA-templated transcription
1	CF-BAA24003.1.11_10589_relaxed	CF-ABF51186.1.1.10_10689_relaxed	ABF51186.1.1.10_10689	Pfam	Viral RNA-dependent RNA polymerase		Gene3D	Reverse transcriptase/Diguanylate cyclase domain		SUPERFAMILY	DNA/RNA polymerases		molecular_function	RNA-dependent RNA polymerase activity		biological_process	RNA-templated transcription
1	CF-BAA24003.1.11_10589_relaxed	CF-AAC00531.1.11_10493_relaxed	AAC00531.1.11_10493	Pfam	Viral RNA-dependent RNA polymerase		Gene3D	Reverse transcriptase/Diguanylate cyclase domain		SUPERFAMILY	DNA/RNA polymerases		molecular_function	RNA-dependent RNA polymerase activity		biological_process	RNA-templated transcription
1	CF-BAA24003.1.11_10589_relaxed	CF-ABF51206.1.1.10_10655_relaxed	ABF51206.1.1.10_10655	Pfam	Viral RNA-dependent RNA polymerase		Gene3D	Reverse transcriptase/Diguanylate cyclase domain		SUPERFAMILY	DNA/RNA polymerases		molecular_function	RNA-dependent RNA polymerase activity		biological_process	RNA-templated transcription
1	CF-BAA24003.1.11_10589_relaxed	CF-ACK37377.1.1.10_10648_relaxed	ACK37377.1.1.10_10648	Pfam	Viral RNA-dependent RNA polymerase		Gene3D	Reverse transcriptase/Diguanylate cyclase domain		SUPERFAMILY	DNA/RNA polymerases		molecular_function	RNA-dependent RNA polymerase activity		biological_process	RNA-templated transcription
1	CF-BAA24003.1.11_10589_relaxed	CF-ACK37382.1.1.10_10656_relaxed	ACK37382.1.1.10_10656	Pfam	Viral RNA-dependent RNA polymerase		Gene3D	Reverse transcriptase/Diguanylate cyclase domain		SUPERFAMILY	DNA/RNA polymerases		molecular_function	RNA-dependent RNA polymerase activity		biological_process	RNA-templated transcription
1	CF-BAA24003.1.11_10589_relaxed	CF-ACK37431.1.1.10_10704_relaxed	ACK37431.1.1.10_10704	Pfam	Viral RNA-dependent RNA polymerase		Gene3D	Reverse transcriptase/Diguanylate cyclase domain		SUPERFAMILY	DNA/RNA polymerases		molecular_function	RNA-dependent RNA polymerase activity		biological_process	RNA-templated transcription
1	CF-BAA24003.1.11_10589_relaxed	CF-ACK37391.1.1.10_10670_relaxed	ACK37391.1.1.10_10670	Pfam	Viral RNA-dependent RNA polymerase		Gene3D	Reverse transcriptase/Diguanylate cyclase domain		SUPERFAMILY	DNA/RNA polymerases		molecular_function	RNA-dependent RNA polymerase activity		biological_process	RNA-templated transcription
1	CF-BAA24003.1.11_10589_relaxed	CF-ACK37381.1.1.10_10654_relaxed	ACK37381.1.1.10_10654	Pfam	Viral RNA-dependent RNA polymerase		Gene3D	Reverse transcriptase/Diguanylate cyclase domain		SUPERFAMILY	DNA/RNA polymerases		molecular_function	RNA-dependent RNA polymerase activity		biological_process	RNA-templated transcription
1	CF-BAA24003.1.11_10589_relaxed	CF-BAA00168.1.1.10_10634_relaxed	BAA00168.1.1.10_10634	Pfam	Viral RNA-dependent RNA polymerase		Gene3D	Reverse transcriptase/Diguanylate cyclase domain		SUPERFAMILY	DNA/RNA polymerases		molecular_function	RNA-dependent RNA polymerase activity		biological_process	RNA-templated transcription
1	CF-BAA24003.1.11_10589_relaxed	CF-AAA46912.1.1.10_10558_relaxed	AAA46912.1.1.10_10558	Pfam	Viral RNA-dependent RNA polymerase		Gene3D	Reverse transcriptase/Diguanylate cyclase domain		SUPERFAMILY	DNA/RNA polymerases		molecular_function	RNA-dependent RNA polymerase activity		biological_process	RNA-templated transcription
1	CF-BAA24003.1.11_10589_relaxed	CF-ABK88241.1.1.10_10586_relaxed	ABK88241.1.1.10_10586	Pfam	Viral RNA-dependent RNA polymerase		Gene3D	Reverse transcriptase/Diguanylate cyclase domain		SUPERFAMILY	DNA/RNA polymerases		molecular_function	RNA-dependent RNA polymerase activity		biological_process	RNA-templated transcription
1	CF-BAA24003.1.11_10589_relaxed	CF-AAR98503.1.1.10_10583_relaxed	AAR98503.1.1.10_10583	Pfam	Viral RNA-dependent RNA polymerase		Gene3D	Reverse transcriptase/Diguanylate cyclase domain		SUPERFAMILY	DNA/RNA polymerases		molecular_function	RNA-dependent RNA polymerase activity		biological_process	RNA-templated transcription
1	CF-BAA24003.1.11_10589_relaxed	CF-AAR98503.1.11_10583_relaxed	AAR98503.1.11_10583	Pfam	Viral RNA-dependent RNA polymerase		Gene3D	Reverse transcriptase/Diguanylate cyclase domain		SUPERFAMILY	DNA/RNA polymerases		molecular_function	RNA-dependent RNA polymerase activity		biological_process	RNA-templated transcription
1	CF-BAA24003.1.11_10589_relaxed	CF-ABK88241.1.11_10586_relaxed	ABK88241.1.11_10586	Pfam	Viral RNA-dependent RNA polymerase		Gene3D	Reverse transcriptase/Diguanylate cyclase domain		SUPERFAMILY	DNA/RNA polymerases		molecular_function	RNA-dependent RNA polymerase activity		biological_process	RNA-templated transcription
1	CF-BAA24003.1.11_10589_relaxed	CF-AEG75268.1.11_10707_relaxed	AEG75268.1.11_10707	Pfam	Viral RNA-dependent RNA polymerase		Gene3D	Reverse transcriptase/Diguanylate cyclase domain		SUPERFAMILY	DNA/RNA polymerases		molecular_function	RNA-dependent RNA polymerase activity		biological_process	RNA-templated transcription
1	CF-BAA24003.1.11_10589_relaxed	CF-AFD64773.1.1.10_10710_relaxed	AFD64773.1.1.10_10710	Pfam	Viral RNA-dependent RNA polymerase		Gene3D	Reverse transcriptase/Diguanylate cyclase domain		SUPERFAMILY	DNA/RNA polymerases		molecular_function	RNA-dependent RNA polymerase activity		biological_process	RNA-templated transcription
1	CF-BAA24003.1.11_10589_relaxed	CF-ACT89355.1.1.10_10705_relaxed	ACT89355.1.1.10_10705	Pfam	Viral RNA-dependent RNA polymerase		Gene3D	Reverse transcriptase/Diguanylate cyclase domain		SUPERFAMILY	DNA/RNA polymerases		molecular_function	RNA-dependent RNA polymerase activity		biological_process	RNA-templated transcription
1	CF-BAA24003.1.11_10589_relaxed	CF-AFS33290.1.1.10_10577_relaxed	AFS33290.1.1.10_10577	Pfam	Viral RNA-dependent RNA polymerase		Gene3D	Reverse transcriptase/Diguanylate cyclase domain		SUPERFAMILY	DNA/RNA polymerases		molecular_function	RNA-dependent RNA polymerase activity		biological_process	RNA-templated transcription
1	CF-BAA24003.1.11_10589_relaxed	CF-ABK29455.2.1.10_10749_relaxed	ABK29455.2.1.10_10749	Pfam	Viral RNA-dependent RNA polymerase		Gene3D	Reverse transcriptase/Diguanylate cyclase domain		SUPERFAMILY	DNA/RNA polymerases		molecular_function	RNA-dependent RNA polymerase activity		biological_process	RNA-templated transcription
1	CF-BAA24003.1.11_10589_relaxed	CF-ABQ51392.1.1.9_10744_relaxed	ABQ51392.1.1.9_10744	Pfam	Viral RNA-dependent RNA polymerase		Gene3D	Reverse transcriptase/Diguanylate cyclase domain		SUPERFAMILY	DNA/RNA polymerases		molecular_function	RNA-dependent RNA polymerase activity		biological_process	RNA-templated transcription
1	CF-BAA24003.1.11_10589_relaxed	CF-ACU00186.1.1.9_10751_relaxed	ACU00186.1.1.9_10751	Pfam	Viral RNA-dependent RNA polymerase		Gene3D	Reverse transcriptase/Diguanylate cyclase domain		SUPERFAMILY	DNA/RNA polymerases		molecular_function	RNA-dependent RNA polymerase activity		biological_process	RNA-templated transcription
1	CF-BAA24003.1.11_10589_relaxed	CF-AEE01039.1.11_10603_relaxed	AEE01039.1.11_10603	Pfam	Viral RNA-dependent RNA polymerase		Gene3D	Reverse transcriptase/Diguanylate cyclase domain		SUPERFAMILY	DNA/RNA polymerases		molecular_function	RNA-dependent RNA polymerase activity		biological_process	RNA-templated transcription
1	CF-BAA24003.1.11_10589_relaxed	CF-APA29023.1.1.10_10631_relaxed	APA29023.1.1.10_10631	Pfam	Viral RNA-dependent RNA polymerase		Gene3D	Reverse transcriptase/Diguanylate cyclase domain		SUPERFAMILY	DNA/RNA polymerases		molecular_function	RNA-dependent RNA polymerase activity		biological_process	RNA-templated transcription
1	CF-BAA24003.1.11_10589_relaxed	CF-ACK37412.1.11_10695_relaxed	ACK37412.1.11_10695	Pfam	Viral RNA-dependent RNA polymerase		Gene3D	Reverse transcriptase/Diguanylate cyclase domain		SUPERFAMILY	DNA/RNA polymerases		molecular_function	RNA-dependent RNA polymerase activity		biological_process	RNA-templated transcription
1	CF-BAA24003.1.11_10589_relaxed	CF-ACK37412.1.1.10_10695_relaxed	ACK37412.1.1.10_10695	Pfam	Viral RNA-dependent RNA polymerase		Gene3D	Reverse transcriptase/Diguanylate cyclase domain		SUPERFAMILY	DNA/RNA polymerases		molecular_function	RNA-dependent RNA polymerase activity		biological_process	RNA-templated transcription
1	CF-BAA24003.1.11_10589_relaxed	CF-AAZ73344.1.1.10_10594_relaxed	AAZ73344.1.1.10_10594	Pfam	Viral RNA-dependent RNA polymerase		Gene3D	Reverse transcriptase/Diguanylate cyclase domain		SUPERFAMILY	DNA/RNA polymerases		molecular_function	RNA-dependent RNA polymerase activity		biological_process	RNA-templated transcription
1	CF-BAA24003.1.11_10589_relaxed	CF-AKA64451.1.11_10622_relaxed	AKA64451.1.11_10622	Pfam	Viral RNA-dependent RNA polymerase		Gene3D	Reverse transcriptase/Diguanylate cyclase domain		SUPERFAMILY	DNA/RNA polymerases		molecular_function	RNA-dependent RNA polymerase activity		biological_process	RNA-templated transcription
1	CF-BAA24003.1.11_10589_relaxed	CF-ALG04780.2.11_10609_relaxed	ALG04780.2.11_10609	Pfam	Viral RNA-dependent RNA polymerase		Gene3D	Reverse transcriptase/Diguanylate cyclase domain		SUPERFAMILY	DNA/RNA polymerases		molecular_function	RNA-dependent RNA polymerase activity		biological_process	RNA-templated transcription
1	CF-BAA24003.1.11_10589_relaxed	CF-ALG04730.2.11_10608_relaxed	ALG04730.2.11_10608	Pfam	Viral RNA-dependent RNA polymerase		Gene3D	Reverse transcriptase/Diguanylate cyclase domain		SUPERFAMILY	DNA/RNA polymerases		molecular_function	RNA-dependent RNA polymerase activity		biological_process	RNA-templated transcription
1	CF-BAA24003.1.11_10589_relaxed	CF-ACK37400.1.11_10680_relaxed	ACK37400.1.11_10680	Pfam	Viral RNA-dependent RNA polymerase		Gene3D	Reverse transcriptase/Diguanylate cyclase domain		SUPERFAMILY	DNA/RNA polymerases		molecular_function	RNA-dependent RNA polymerase activity		biological_process	RNA-templated transcription
1	CF-BAA24003.1.11_10589_relaxed	CF-ACK37399.1.11_10679_relaxed	ACK37399.1.11_10679	Pfam	Viral RNA-dependent RNA polymerase		Gene3D	Reverse transcriptase/Diguanylate cyclase domain		SUPERFAMILY	DNA/RNA polymerases		molecular_function	RNA-dependent RNA polymerase activity		biological_process	RNA-templated transcription
1	CF-BAA24003.1.11_10589_relaxed	CF-AFQ55916.1.1.10_10606_relaxed	AFQ55916.1.1.10_10606	Pfam	Viral RNA-dependent RNA polymerase		Gene3D	Reverse transcriptase/Diguanylate cyclase domain		SUPERFAMILY	DNA/RNA polymerases		molecular_function	RNA-dependent RNA polymerase activity		biological_process	RNA-templated transcription
1	CF-BAA24003.1.11_10589_relaxed	CF-AFK66746.1.1.10_10605_relaxed	AFK66746.1.1.10_10605	Pfam	Viral RNA-dependent RNA polymerase		Gene3D	Reverse transcriptase/Diguanylate cyclase domain		SUPERFAMILY	DNA/RNA polymerases		molecular_function	RNA-dependent RNA polymerase activity		biological_process	RNA-templated transcription
1	CF-BAA24003.1.11_10589_relaxed	CF-ABK29455.2.11_10749_relaxed	ABK29455.2.11_10749	Pfam	Viral RNA-dependent RNA polymerase		Gene3D	Reverse transcriptase/Diguanylate cyclase domain		SUPERFAMILY	DNA/RNA polymerases		molecular_function	RNA-dependent RNA polymerase activity		biological_process	RNA-templated transcription
1	CF-BAA24003.1.11_10589_relaxed	CF-AAZ73368.1.1.10_10596_relaxed	AAZ73368.1.1.10_10596	Pfam	Viral RNA-dependent RNA polymerase		Gene3D	Reverse transcriptase/Diguanylate cyclase domain		SUPERFAMILY	DNA/RNA polymerases		molecular_function	RNA-dependent RNA polymerase activity		biological_process	RNA-templated transcription
1	CF-BAA24003.1.11_10589_relaxed	CF-AEE01039.1.1.10_10603_relaxed	AEE01039.1.1.10_10603	Pfam	Viral RNA-dependent RNA polymerase		Gene3D	Reverse transcriptase/Diguanylate cyclase domain		SUPERFAMILY	DNA/RNA polymerases		molecular_function	RNA-dependent RNA polymerase activity		biological_process	RNA-templated transcription
1	CF-BAA24003.1.11_10589_relaxed	CF-AKA64451.1.1.10_10622_relaxed	AKA64451.1.1.10_10622	Pfam	Viral RNA-dependent RNA polymerase		Gene3D	Reverse transcriptase/Diguanylate cyclase domain		SUPERFAMILY	DNA/RNA polymerases		molecular_function	RNA-dependent RNA polymerase activity		biological_process	RNA-templated transcription
1	CF-BAA24003.1.11_10589_relaxed	CF-ACK37380.1.11_10719_relaxed	ACK37380.1.11_10719	Pfam	Viral RNA-dependent RNA polymerase		Gene3D	Reverse transcriptase/Diguanylate cyclase domain		SUPERFAMILY	DNA/RNA polymerases		molecular_function	RNA-dependent RNA polymerase activity		biological_process	RNA-templated transcription
1	CF-BAA24003.1.11_10589_relaxed	CF-ACK37418.1.1.10_10731_relaxed	ACK37418.1.1.10_10731	Pfam	Viral RNA-dependent RNA polymerase		Gene3D	Reverse transcriptase/Diguanylate cyclase domain		SUPERFAMILY	DNA/RNA polymerases		molecular_function	RNA-dependent RNA polymerase activity		biological_process	RNA-templated transcription
1	CF-BAA24003.1.11_10589_relaxed	CF-AEG42388.1.1.10_10739_relaxed	AEG42388.1.1.10_10739	Pfam	Viral RNA-dependent RNA polymerase		Gene3D	Reverse transcriptase/Diguanylate cyclase domain		SUPERFAMILY	DNA/RNA polymerases		molecular_function	RNA-dependent RNA polymerase activity		biological_process	RNA-templated transcription
1	CF-BAA24003.1.11_10589_relaxed	CF-ABF51181.1.1.10_10721_relaxed	ABF51181.1.1.10_10721	Pfam	Viral RNA-dependent RNA polymerase		Gene3D	Reverse transcriptase/Diguanylate cyclase domain		SUPERFAMILY	DNA/RNA polymerases		molecular_function	RNA-dependent RNA polymerase activity		biological_process	RNA-templated transcription
1	CF-BAA24003.1.11_10589_relaxed	CF-ACK37391.1.11_10670_relaxed	ACK37391.1.11_10670	Pfam	Viral RNA-dependent RNA polymerase		Gene3D	Reverse transcriptase/Diguanylate cyclase domain		SUPERFAMILY	DNA/RNA polymerases		molecular_function	RNA-dependent RNA polymerase activity		biological_process	RNA-templated transcription
1	CF-BAA24003.1.11_10589_relaxed	CF-AMD82094.1.1.10_10610_relaxed	AMD82094.1.1.10_10610	Pfam	Viral RNA-dependent RNA polymerase		Gene3D	Reverse transcriptase/Diguanylate cyclase domain		SUPERFAMILY	DNA/RNA polymerases		molecular_function	RNA-dependent RNA polymerase activity		biological_process	RNA-templated transcription
1	CF-BAA24003.1.11_10589_relaxed	CF-ACK37386.1.1.10_10723_relaxed	ACK37386.1.1.10_10723	Pfam	Viral RNA-dependent RNA polymerase		Gene3D	Reverse transcriptase/Diguanylate cyclase domain		SUPERFAMILY	DNA/RNA polymerases		molecular_function	RNA-dependent RNA polymerase activity		biological_process	RNA-templated transcription
1	CF-BAA24003.1.11_10589_relaxed	CF-ACK37424.1.1.10_10733_relaxed	ACK37424.1.1.10_10733	Pfam	Viral RNA-dependent RNA polymerase		Gene3D	Reverse transcriptase/Diguanylate cyclase domain		SUPERFAMILY	DNA/RNA polymerases		molecular_function	RNA-dependent RNA polymerase activity		biological_process	RNA-templated transcription
1	CF-BAA24003.1.11_10589_relaxed	CF-ABF51182.1.1.10_10724_relaxed	ABF51182.1.1.10_10724	Pfam	Viral RNA-dependent RNA polymerase		Gene3D	Reverse transcriptase/Diguanylate cyclase domain		SUPERFAMILY	DNA/RNA polymerases		molecular_function	RNA-dependent RNA polymerase activity		biological_process	RNA-templated transcription
1	CF-BAA24003.1.11_10589_relaxed	CF-ABU62848.1.11_10746_relaxed	ABU62848.1.11_10746	Pfam	Viral RNA-dependent RNA polymerase		Gene3D	Reverse transcriptase/Diguanylate cyclase domain		SUPERFAMILY	DNA/RNA polymerases		molecular_function	RNA-dependent RNA polymerase activity		biological_process	RNA-templated transcription
1	CF-BAA24003.1.11_10589_relaxed	CF-AJO54283.1.11_10764_relaxed	AJO54283.1.11_10764	Pfam	Viral RNA-dependent RNA polymerase		Gene3D	Reverse transcriptase/Diguanylate cyclase domain		SUPERFAMILY	DNA/RNA polymerases		molecular_function	RNA-dependent RNA polymerase activity		biological_process	RNA-templated transcription
1	CF-BAA24003.1.11_10589_relaxed	CF-AHA35211.1.11_10792_relaxed	AHA35211.1.11_10792	Pfam	Viral RNA-dependent RNA polymerase		Gene3D	Reverse transcriptase/Diguanylate cyclase domain		SUPERFAMILY	DNA/RNA polymerases		molecular_function	RNA-dependent RNA polymerase activity		biological_process	RNA-templated transcription
1	CF-BAA24003.1.11_10589_relaxed	CF-ABF51190.1.1.10_10669_relaxed	ABF51190.1.1.10_10669	Pfam	Viral RNA-dependent RNA polymerase		Gene3D	Reverse transcriptase/Diguanylate cyclase domain		SUPERFAMILY	DNA/RNA polymerases		molecular_function	RNA-dependent RNA polymerase activity		biological_process	RNA-templated transcription
1	CF-BAA24003.1.11_10589_relaxed	CF-ACK37378.1.1.10_10649_relaxed	ACK37378.1.1.10_10649	Pfam	Viral RNA-dependent RNA polymerase		Gene3D	Reverse transcriptase/Diguanylate cyclase domain		SUPERFAMILY	DNA/RNA polymerases		molecular_function	RNA-dependent RNA polymerase activity		biological_process	RNA-templated transcription
1	CF-BAA24003.1.11_10589_relaxed	CF-ACK37367.1.1.10_10633_relaxed	ACK37367.1.1.10_10633	Pfam	Viral RNA-dependent RNA polymerase		Gene3D	Reverse transcriptase/Diguanylate cyclase domain		SUPERFAMILY	DNA/RNA polymerases		molecular_function	RNA-dependent RNA polymerase activity		biological_process	RNA-templated transcription
1	CF-BAA24003.1.11_10589_relaxed	CF-ACK37389.1.1.10_10668_relaxed	ACK37389.1.1.10_10668	Pfam	Viral RNA-dependent RNA polymerase		Gene3D	Reverse transcriptase/Diguanylate cyclase domain		SUPERFAMILY	DNA/RNA polymerases		molecular_function	RNA-dependent RNA polymerase activity		biological_process	RNA-templated transcription
1	CF-BAA24003.1.11_10589_relaxed	CF-ABF51205.1.1.10_10674_relaxed	ABF51205.1.1.10_10674	Pfam	Viral RNA-dependent RNA polymerase		Gene3D	Reverse transcriptase/Diguanylate cyclase domain		SUPERFAMILY	DNA/RNA polymerases		molecular_function	RNA-dependent RNA polymerase activity		biological_process	RNA-templated transcription
1	CF-BAA24003.1.11_10589_relaxed	CF-ACK37402.1.1.10_10682_relaxed	ACK37402.1.1.10_10682	Pfam	Viral RNA-dependent RNA polymerase		Gene3D	Reverse transcriptase/Diguanylate cyclase domain		SUPERFAMILY	DNA/RNA polymerases		molecular_function	RNA-dependent RNA polymerase activity		biological_process	RNA-templated transcription
1	CF-BAA24003.1.11_10589_relaxed	CF-ACK37413.1.1.10_10696_relaxed	ACK37413.1.1.10_10696	Pfam	Viral RNA-dependent RNA polymerase		Gene3D	Reverse transcriptase/Diguanylate cyclase domain		SUPERFAMILY	DNA/RNA polymerases		molecular_function	RNA-dependent RNA polymerase activity		biological_process	RNA-templated transcription
1	CF-BAA24003.1.11_10589_relaxed	CF-ACT89355.1.11_10705_relaxed	ACT89355.1.11_10705	Pfam	Viral RNA-dependent RNA polymerase		Gene3D	Reverse transcriptase/Diguanylate cyclase domain		SUPERFAMILY	DNA/RNA polymerases		molecular_function	RNA-dependent RNA polymerase activity		biological_process	RNA-templated transcription
1	CF-BAA24003.1.11_10589_relaxed	CF-ACK37442.1.11_10720_relaxed	ACK37442.1.11_10720	Pfam	Viral RNA-dependent RNA polymerase		Gene3D	Reverse transcriptase/Diguanylate cyclase domain		SUPERFAMILY	DNA/RNA polymerases		molecular_function	RNA-dependent RNA polymerase activity		biological_process	RNA-templated transcription
1	CF-BAA24003.1.11_10589_relaxed	CF-AHA35211.1.1.9_10792_relaxed	AHA35211.1.1.9_10792	Pfam	Viral RNA-dependent RNA polymerase		Gene3D	Reverse transcriptase/Diguanylate cyclase domain		SUPERFAMILY	DNA/RNA polymerases		molecular_function	RNA-dependent RNA polymerase activity		biological_process	RNA-templated transcription
1	CF-BAA24003.1.11_10589_relaxed	CF-ABO76708.1.11_10745_relaxed	ABO76708.1.11_10745	Pfam	Viral RNA-dependent RNA polymerase		Gene3D	Reverse transcriptase/Diguanylate cyclase domain		SUPERFAMILY	DNA/RNA polymerases		molecular_function	RNA-dependent RNA polymerase activity		biological_process	RNA-templated transcription
1	CF-BAA24003.1.11_10589_relaxed	CF-ACV51798.1.11_10752_relaxed	ACV51798.1.11_10752	Pfam	Viral RNA-dependent RNA polymerase		Gene3D	Reverse transcriptase/Diguanylate cyclase domain		SUPERFAMILY	DNA/RNA polymerases		molecular_function	RNA-dependent RNA polymerase activity		biological_process	RNA-templated transcription
1	CF-BAA24003.1.11_10589_relaxed	CF-AAM00274.1.1.10_10601_relaxed	AAM00274.1.1.10_10601	Pfam	Viral RNA-dependent RNA polymerase		Gene3D	Reverse transcriptase/Diguanylate cyclase domain		SUPERFAMILY	DNA/RNA polymerases		molecular_function	RNA-dependent RNA polymerase activity		biological_process	RNA-templated transcription
1	CF-BAA24003.1.11_10589_relaxed	CF-AKA64452.1.1.10_10623_relaxed	AKA64452.1.1.10_10623	Pfam	Viral RNA-dependent RNA polymerase		Gene3D	Reverse transcriptase/Diguanylate cyclase domain		SUPERFAMILY	DNA/RNA polymerases		molecular_function	RNA-dependent RNA polymerase activity		biological_process	RNA-templated transcription
1	CF-BAA24003.1.11_10589_relaxed	CF-ABU62848.1.1.9_10746_relaxed	ABU62848.1.1.9_10746	Pfam	Viral RNA-dependent RNA polymerase		Gene3D	Reverse transcriptase/Diguanylate cyclase domain		SUPERFAMILY	DNA/RNA polymerases		molecular_function	RNA-dependent RNA polymerase activity		biological_process	RNA-templated transcription
1	CF-BAA24003.1.11_10589_relaxed	CF-ACZ67658.1.1.10_10757_relaxed	ACZ67658.1.1.10_10757	Pfam	Viral RNA-dependent RNA polymerase		Gene3D	Reverse transcriptase/Diguanylate cyclase domain		SUPERFAMILY	DNA/RNA polymerases		molecular_function	RNA-dependent RNA polymerase activity		biological_process	RNA-templated transcription
1	CF-BAA24003.1.11_10589_relaxed	CF-AEG42388.1.11_10739_relaxed	AEG42388.1.11_10739	Pfam	Viral RNA-dependent RNA polymerase		Gene3D	Reverse transcriptase/Diguanylate cyclase domain		SUPERFAMILY	DNA/RNA polymerases		molecular_function	RNA-dependent RNA polymerase activity		biological_process	RNA-templated transcription
1	CF-BAA24003.1.11_10589_relaxed	CF-AMB19798.1.1.9_10797_relaxed	AMB19798.1.1.9_10797	Pfam	Viral RNA-dependent RNA polymerase		Gene3D	Reverse transcriptase/Diguanylate cyclase domain		SUPERFAMILY	DNA/RNA polymerases		molecular_function	RNA-dependent RNA polymerase activity		biological_process	RNA-templated transcription
1	CF-BAA24003.1.11_10589_relaxed	CF-AJO54283.1.1.10_10764_relaxed	AJO54283.1.1.10_10764	Pfam	Viral RNA-dependent RNA polymerase		Gene3D	Reverse transcriptase/Diguanylate cyclase domain		SUPERFAMILY	DNA/RNA polymerases		molecular_function	RNA-dependent RNA polymerase activity		biological_process	RNA-templated transcription
1	CF-BAA24003.1.11_10589_relaxed	CF-ABU62849.1.1.9_10747_relaxed	ABU62849.1.1.9_10747	Pfam	Viral RNA-dependent RNA polymerase		Gene3D	Reverse transcriptase/Diguanylate cyclase domain		SUPERFAMILY	DNA/RNA polymerases		molecular_function	RNA-dependent RNA polymerase activity		biological_process	RNA-templated transcription
1	CF-BAA24003.1.11_10589_relaxed	CF-ABO76708.1.1.10_10745_relaxed	ABO76708.1.1.10_10745	Pfam	Viral RNA-dependent RNA polymerase		Gene3D	Reverse transcriptase/Diguanylate cyclase domain		SUPERFAMILY	DNA/RNA polymerases		molecular_function	RNA-dependent RNA polymerase activity		biological_process	RNA-templated transcription
1	CF-BAA24003.1.11_10589_relaxed	CF-ACK37418.1.11_10731_relaxed	ACK37418.1.11_10731	Pfam	Viral RNA-dependent RNA polymerase		Gene3D	Reverse transcriptase/Diguanylate cyclase domain		SUPERFAMILY	DNA/RNA polymerases		molecular_function	RNA-dependent RNA polymerase activity		biological_process	RNA-templated transcription
1	CF-BAA24003.1.11_10589_relaxed	CF-ACK37430.1.11_10737_relaxed	ACK37430.1.11_10737	Pfam	Viral RNA-dependent RNA polymerase		Gene3D	Reverse transcriptase/Diguanylate cyclase domain		SUPERFAMILY	DNA/RNA polymerases		molecular_function	RNA-dependent RNA polymerase activity		biological_process	RNA-templated transcription
1	CF-BAA24003.1.11_10589_relaxed	CF-ABF51181.1.11_10721_relaxed	ABF51181.1.11_10721	Pfam	Viral RNA-dependent RNA polymerase		Gene3D	Reverse transcriptase/Diguanylate cyclase domain		SUPERFAMILY	DNA/RNA polymerases		molecular_function	RNA-dependent RNA polymerase activity		biological_process	RNA-templated transcription
1	CF-BAA24003.1.11_10589_relaxed	CF-AKA64452.1.11_10623_relaxed	AKA64452.1.11_10623	Pfam	Viral RNA-dependent RNA polymerase		Gene3D	Reverse transcriptase/Diguanylate cyclase domain		SUPERFAMILY	DNA/RNA polymerases		molecular_function	RNA-dependent RNA polymerase activity		biological_process	RNA-templated transcription
1	CF-BAA24003.1.11_10589_relaxed	CF-ACV51798.1.1.10_10752_relaxed	ACV51798.1.1.10_10752	Pfam	Viral RNA-dependent RNA polymerase		Gene3D	Reverse transcriptase/Diguanylate cyclase domain		SUPERFAMILY	DNA/RNA polymerases		molecular_function	RNA-dependent RNA polymerase activity		biological_process	RNA-templated transcription
1	CF-BAA24003.1.11_10589_relaxed	CF-ACK37420.1.11_10732_relaxed	ACK37420.1.11_10732	Pfam	Viral RNA-dependent RNA polymerase		Gene3D	Reverse transcriptase/Diguanylate cyclase domain		SUPERFAMILY	DNA/RNA polymerases		molecular_function	RNA-dependent RNA polymerase activity		biological_process	RNA-templated transcription
1	CF-BAA24003.1.11_10589_relaxed	CF-ACK37420.1.1.10_10732_relaxed	ACK37420.1.1.10_10732	Pfam	Viral RNA-dependent RNA polymerase		Gene3D	Reverse transcriptase/Diguanylate cyclase domain		SUPERFAMILY	DNA/RNA polymerases		molecular_function	RNA-dependent RNA polymerase activity		biological_process	RNA-templated transcription
1	CF-BAA24003.1.11_10589_relaxed	CF-ACK37393.1.11_10742_relaxed	ACK37393.1.11_10742	Pfam	Viral RNA-dependent RNA polymerase		Gene3D	Reverse transcriptase/Diguanylate cyclase domain		SUPERFAMILY	DNA/RNA polymerases		molecular_function	RNA-dependent RNA polymerase activity		biological_process	RNA-templated transcription
1	CF-BAA24003.1.11_10589_relaxed	CF-ACK37417.1.11_10730_relaxed	ACK37417.1.11_10730	Pfam	Viral RNA-dependent RNA polymerase		Gene3D	Reverse transcriptase/Diguanylate cyclase domain		SUPERFAMILY	DNA/RNA polymerases		molecular_function	RNA-dependent RNA polymerase activity		biological_process	RNA-templated transcription
1	CF-BAA24003.1.11_10589_relaxed	CF-ACK37417.1.1.10_10730_relaxed	ACK37417.1.1.10_10730	Pfam	Viral RNA-dependent RNA polymerase		Gene3D	Reverse transcriptase/Diguanylate cyclase domain		SUPERFAMILY	DNA/RNA polymerases		molecular_function	RNA-dependent RNA polymerase activity		biological_process	RNA-templated transcription
1	CF-BAA24003.1.11_10589_relaxed	CF-ABF51180.1.11_10716_relaxed	ABF51180.1.11_10716	Pfam	Viral RNA-dependent RNA polymerase		Gene3D	Reverse transcriptase/Diguanylate cyclase domain		SUPERFAMILY	DNA/RNA polymerases		molecular_function	RNA-dependent RNA polymerase activity		biological_process	RNA-templated transcription
1	CF-BAA24003.1.11_10589_relaxed	CF-AEX93173.1.1.10_10604_relaxed	AEX93173.1.1.10_10604	Pfam	Viral RNA-dependent RNA polymerase		Gene3D	Reverse transcriptase/Diguanylate cyclase domain		SUPERFAMILY	DNA/RNA polymerases		molecular_function	RNA-dependent RNA polymerase activity		biological_process	RNA-templated transcription
1	CF-BAA24003.1.11_10589_relaxed	CF-AJF23050.1.12_10806_relaxed	AJF23050.1.12_10806	Pfam	Viral RNA-dependent RNA polymerase		Gene3D	Reverse transcriptase/Diguanylate cyclase domain		SUPERFAMILY	DNA/RNA polymerases		molecular_function	RNA-dependent RNA polymerase activity		biological_process	RNA-templated transcription
1	CF-BAA24003.1.11_10589_relaxed	CF-AIF74249.1.1.6_10465_relaxed	AIF74249.1.1.6_10465	Pfam	Viral RNA-dependent RNA polymerase		Gene3D	Reverse transcriptase/Diguanylate cyclase domain		SUPERFAMILY	DNA/RNA polymerases		molecular_function	RNA-dependent RNA polymerase activity		biological_process	RNA-templated transcription
1	CF-BAA24003.1.11_10589_relaxed	CF-AIF74261.1.1.6_10466_relaxed	AIF74261.1.1.6_10466	Pfam	Viral RNA-dependent RNA polymerase		Gene3D	Reverse transcriptase/Diguanylate cyclase domain		SUPERFAMILY	DNA/RNA polymerases		molecular_function	RNA-dependent RNA polymerase activity		biological_process	RNA-templated transcription
1	CF-BAA24003.1.11_10589_relaxed	CF-AMB19798.1.11_10797_relaxed	AMB19798.1.11_10797	Pfam	Viral RNA-dependent RNA polymerase		Gene3D	Reverse transcriptase/Diguanylate cyclase domain		SUPERFAMILY	DNA/RNA polymerases		molecular_function	RNA-dependent RNA polymerase activity		biological_process	RNA-templated transcription
1	CF-BAA24003.1.11_10589_relaxed	CF-AAZ73369.1.1.10_10595_relaxed	AAZ73369.1.1.10_10595	Pfam	Viral RNA-dependent RNA polymerase		Gene3D	Reverse transcriptase/Diguanylate cyclase domain		SUPERFAMILY	DNA/RNA polymerases		molecular_function	RNA-dependent RNA polymerase activity		biological_process	RNA-templated transcription
1	CF-BAA24003.1.11_10589_relaxed	CF-AAM00276.1.1.10_10602_relaxed	AAM00276.1.1.10_10602	Pfam	Viral RNA-dependent RNA polymerase		Gene3D	Reverse transcriptase/Diguanylate cyclase domain		SUPERFAMILY	DNA/RNA polymerases		molecular_function	RNA-dependent RNA polymerase activity		biological_process	RNA-templated transcription
1	CF-BAA24003.1.11_10589_relaxed	CF-ARM53611.1.12_10617_relaxed	ARM53611.1.12_10617	Pfam	Viral RNA-dependent RNA polymerase		Gene3D	Reverse transcriptase/Diguanylate cyclase domain		SUPERFAMILY	DNA/RNA polymerases		molecular_function	RNA-dependent RNA polymerase activity		biological_process	RNA-templated transcription
1	CF-BAA24003.1.11_10589_relaxed	CF-AAX47035.1.1.10_10536_relaxed	AAX47035.1.1.10_10536	Pfam	Viral RNA-dependent RNA polymerase		Gene3D	Reverse transcriptase/Diguanylate cyclase domain		SUPERFAMILY	DNA/RNA polymerases		molecular_function	RNA-dependent RNA polymerase activity		biological_process	RNA-templated transcription
1	CF-BAA24003.1.11_10589_relaxed	CF-ACK37386.1.11_10723_relaxed	ACK37386.1.11_10723	Pfam	Viral RNA-dependent RNA polymerase		Gene3D	Reverse transcriptase/Diguanylate cyclase domain		SUPERFAMILY	DNA/RNA polymerases		molecular_function	RNA-dependent RNA polymerase activity		biological_process	RNA-templated transcription
1	CF-BAA24003.1.11_10589_relaxed	CF-ABF51179.1.11_10713_relaxed	ABF51179.1.11_10713	Pfam	Viral RNA-dependent RNA polymerase		Gene3D	Reverse transcriptase/Diguanylate cyclase domain		SUPERFAMILY	DNA/RNA polymerases		molecular_function	RNA-dependent RNA polymerase activity		biological_process	RNA-templated transcription
1	CF-BAA24003.1.11_10589_relaxed	CF-AEP69156.1.11_10741_relaxed	AEP69156.1.11_10741	Pfam	Viral RNA-dependent RNA polymerase		Gene3D	Reverse transcriptase/Diguanylate cyclase domain		SUPERFAMILY	DNA/RNA polymerases		molecular_function	RNA-dependent RNA polymerase activity		biological_process	RNA-templated transcription
1	CF-BAA24003.1.11_10589_relaxed	CF-AAZ73366.1.1.10_10590_relaxed	AAZ73366.1.1.10_10590	Pfam	Viral RNA-dependent RNA polymerase		Gene3D	Reverse transcriptase/Diguanylate cyclase domain		SUPERFAMILY	DNA/RNA polymerases		molecular_function	RNA-dependent RNA polymerase activity		biological_process	RNA-templated transcription
1	CF-BAA24003.1.11_10589_relaxed	CF-ALG04780.2.1.10_10609_relaxed	ALG04780.2.1.10_10609	Pfam	Viral RNA-dependent RNA polymerase		Gene3D	Reverse transcriptase/Diguanylate cyclase domain		SUPERFAMILY	DNA/RNA polymerases		molecular_function	RNA-dependent RNA polymerase activity		biological_process	RNA-templated transcription
1	CF-BAA24003.1.11_10589_relaxed	CF-ACK37407.1.1.10_10726_relaxed	ACK37407.1.1.10_10726	Pfam	Viral RNA-dependent RNA polymerase		Gene3D	Reverse transcriptase/Diguanylate cyclase domain		SUPERFAMILY	DNA/RNA polymerases		molecular_function	RNA-dependent RNA polymerase activity		biological_process	RNA-templated transcription
1	CF-BAA24003.1.11_10589_relaxed	CF-ABF51183.1.1.10_10727_relaxed	ABF51183.1.1.10_10727	Pfam	Viral RNA-dependent RNA polymerase		Gene3D	Reverse transcriptase/Diguanylate cyclase domain		SUPERFAMILY	DNA/RNA polymerases		molecular_function	RNA-dependent RNA polymerase activity		biological_process	RNA-templated transcription
1	CF-BAA24003.1.11_10589_relaxed	CF-AAQ73089.1.1.10_10523_relaxed	AAQ73089.1.1.10_10523	Pfam	Viral RNA-dependent RNA polymerase		Gene3D	Reverse transcriptase/Diguanylate cyclase domain		SUPERFAMILY	DNA/RNA polymerases		molecular_function	RNA-dependent RNA polymerase activity		biological_process	RNA-templated transcription
1	CF-BAA24003.1.11_10589_relaxed	CF-ACK37368.1.1.10_10715_relaxed	ACK37368.1.1.10_10715	Pfam	Viral RNA-dependent RNA polymerase		Gene3D	Reverse transcriptase/Diguanylate cyclase domain		SUPERFAMILY	DNA/RNA polymerases		molecular_function	RNA-dependent RNA polymerase activity		biological_process	RNA-templated transcription
1	CF-BAA24003.1.11_10589_relaxed	CF-ABF51184.1.1.10_10714_relaxed	ABF51184.1.1.10_10714	Pfam	Viral RNA-dependent RNA polymerase		Gene3D	Reverse transcriptase/Diguanylate cyclase domain		SUPERFAMILY	DNA/RNA polymerases		molecular_function	RNA-dependent RNA polymerase activity		biological_process	RNA-templated transcription
1	CF-BAA24003.1.11_10589_relaxed	CF-ABO69379.1.1.10_10722_relaxed	ABO69379.1.1.10_10722	Pfam	Viral RNA-dependent RNA polymerase		Gene3D	Reverse transcriptase/Diguanylate cyclase domain		SUPERFAMILY	DNA/RNA polymerases		molecular_function	RNA-dependent RNA polymerase activity		biological_process	RNA-templated transcription
1	CF-BAA24003.1.11_10589_relaxed	CF-ABO69381.1.1.10_10735_relaxed	ABO69381.1.1.10_10735	Pfam	Viral RNA-dependent RNA polymerase		Gene3D	Reverse transcriptase/Diguanylate cyclase domain		SUPERFAMILY	DNA/RNA polymerases		molecular_function	RNA-dependent RNA polymerase activity		biological_process	RNA-templated transcription
1	CF-BAA24003.1.11_10589_relaxed	CF-CAD38168.2.1.10_10532_relaxed	CAD38168.2.1.10_10532	Pfam	Viral RNA-dependent RNA polymerase		Gene3D	Reverse transcriptase/Diguanylate cyclase domain		SUPERFAMILY	DNA/RNA polymerases		molecular_function	RNA-dependent RNA polymerase activity		biological_process	RNA-templated transcription
1	CF-BAA24003.1.11_10589_relaxed	CF-AAD46138.1.1.10_10494_relaxed	AAD46138.1.1.10_10494	Pfam	Viral RNA-dependent RNA polymerase		Gene3D	Reverse transcriptase/Diguanylate cyclase domain		SUPERFAMILY	DNA/RNA polymerases		molecular_function	RNA-dependent RNA polymerase activity		biological_process	RNA-templated transcription
1	CF-BAA24003.1.11_10589_relaxed	CF-AAC00531.1.1.10_10493_relaxed	AAC00531.1.1.10_10493	Pfam	Viral RNA-dependent RNA polymerase		Gene3D	Reverse transcriptase/Diguanylate cyclase domain		SUPERFAMILY	DNA/RNA polymerases		molecular_function	RNA-dependent RNA polymerase activity		biological_process	RNA-templated transcription
1	CF-BAA24003.1.11_10589_relaxed	CF-AJO54282.1.1.10_10765_relaxed	AJO54282.1.1.10_10765	Pfam	Viral RNA-dependent RNA polymerase		Gene3D	Reverse transcriptase/Diguanylate cyclase domain		SUPERFAMILY	DNA/RNA polymerases		molecular_function	RNA-dependent RNA polymerase activity		biological_process	RNA-templated transcription
1	CF-BAA24003.1.11_10589_relaxed	CF-ACK37380.1.1.10_10719_relaxed	ACK37380.1.1.10_10719	Pfam	Viral RNA-dependent RNA polymerase		Gene3D	Reverse transcriptase/Diguanylate cyclase domain		SUPERFAMILY	DNA/RNA polymerases		molecular_function	RNA-dependent RNA polymerase activity		biological_process	RNA-templated transcription
1	CF-BAA24003.1.11_10589_relaxed	CF-AAA50478.1.1.10_10477_relaxed	AAA50478.1.1.10_10477	Pfam	Viral RNA-dependent RNA polymerase		Gene3D	Reverse transcriptase/Diguanylate cyclase domain		SUPERFAMILY	DNA/RNA polymerases		molecular_function	RNA-dependent RNA polymerase activity		biological_process	RNA-templated transcription
1	CF-BAA24003.1.11_10589_relaxed	CF-AAR38846.1.1.10_10473_relaxed	AAR38846.1.1.10_10473	Pfam	Viral RNA-dependent RNA polymerase		Gene3D	Reverse transcriptase/Diguanylate cyclase domain		SUPERFAMILY	DNA/RNA polymerases		molecular_function	RNA-dependent RNA polymerase activity		biological_process	RNA-templated transcription
1	CF-BAA24003.1.11_10589_relaxed	CF-AAX47036.1.1.10_10537_relaxed	AAX47036.1.1.10_10537	Pfam	Viral RNA-dependent RNA polymerase		Gene3D	Reverse transcriptase/Diguanylate cyclase domain		SUPERFAMILY	DNA/RNA polymerases		molecular_function	RNA-dependent RNA polymerase activity		biological_process	RNA-templated transcription
1	CF-BAA24003.1.11_10589_relaxed	CF-AAB59927.1.1.10_10492_relaxed	AAB59927.1.1.10_10492	Pfam	Viral RNA-dependent RNA polymerase		Gene3D	Reverse transcriptase/Diguanylate cyclase domain		SUPERFAMILY	DNA/RNA polymerases		molecular_function	RNA-dependent RNA polymerase activity		biological_process	RNA-templated transcription
1	CF-BAA24003.1.11_10589_relaxed	CF-AAT65964.1.1.10_10531_relaxed	AAT65964.1.1.10_10531	Pfam	Viral RNA-dependent RNA polymerase		Gene3D	Reverse transcriptase/Diguanylate cyclase domain		SUPERFAMILY	DNA/RNA polymerases		molecular_function	RNA-dependent RNA polymerase activity		biological_process	RNA-templated transcription
1	CF-BAA24003.1.11_10589_relaxed	CF-AAK13071.1.1.10_10529_relaxed	AAK13071.1.1.10_10529	Pfam	Viral RNA-dependent RNA polymerase		Gene3D	Reverse transcriptase/Diguanylate cyclase domain		SUPERFAMILY	DNA/RNA polymerases		molecular_function	RNA-dependent RNA polymerase activity		biological_process	RNA-templated transcription
1	CF-BAA24003.1.11_10589_relaxed	CF-AHK24839.1.1.11_10783_relaxed	AHK24839.1.1.11_10783	Pfam	Viral RNA-dependent RNA polymerase		Gene3D	Reverse transcriptase/Diguanylate cyclase domain		SUPERFAMILY	DNA/RNA polymerases		molecular_function	RNA-dependent RNA polymerase activity		biological_process	RNA-templated transcription
1	CF-BAA24003.1.11_10589_relaxed	CF-ABU62850.1.11_10748_relaxed	ABU62850.1.11_10748	Pfam	Viral RNA-dependent RNA polymerase		Gene3D	Reverse transcriptase/Diguanylate cyclase domain		SUPERFAMILY	DNA/RNA polymerases		molecular_function	RNA-dependent RNA polymerase activity		biological_process	RNA-templated transcription
1	CF-BAA24003.1.11_10589_relaxed	CF-AHK24839.1.11_10783_relaxed	AHK24839.1.11_10783	Pfam	Viral RNA-dependent RNA polymerase		Gene3D	Reverse transcriptase/Diguanylate cyclase domain		SUPERFAMILY	DNA/RNA polymerases		molecular_function	RNA-dependent RNA polymerase activity		biological_process	RNA-templated transcription
1	CF-BAA24003.1.11_10589_relaxed	CF-AJO54281.1.11_10784_relaxed	AJO54281.1.11_10784	Pfam	Viral RNA-dependent RNA polymerase		Gene3D	Reverse transcriptase/Diguanylate cyclase domain		SUPERFAMILY	DNA/RNA polymerases		molecular_function	RNA-dependent RNA polymerase activity		biological_process	RNA-templated transcription
1	CF-BAA24003.1.11_10589_relaxed	CF-APA29022.1.1.9_10630_relaxed	APA29022.1.1.9_10630	Pfam	Viral RNA-dependent RNA polymerase		Gene3D	Reverse transcriptase/Diguanylate cyclase domain		SUPERFAMILY	DNA/RNA polymerases		molecular_function	RNA-dependent RNA polymerase activity		biological_process	RNA-templated transcription
1	CF-BAA24003.1.11_10589_relaxed	CF-AJO54281.1.1.10_10784_relaxed	AJO54281.1.1.10_10784	Pfam	Viral RNA-dependent RNA polymerase		Gene3D	Reverse transcriptase/Diguanylate cyclase domain		SUPERFAMILY	DNA/RNA polymerases		molecular_function	RNA-dependent RNA polymerase activity		biological_process	RNA-templated transcription
1	CF-BAA24003.1.11_10589_relaxed	CF-AEL31291.1.1.9_10793_relaxed	AEL31291.1.1.9_10793	Pfam	Viral RNA-dependent RNA polymerase		Gene3D	Reverse transcriptase/Diguanylate cyclase domain		SUPERFAMILY	DNA/RNA polymerases		molecular_function	RNA-dependent RNA polymerase activity		biological_process	RNA-templated transcription
1	CF-BAA24003.1.11_10589_relaxed	CF-AJF45985.1.1.9_10794_relaxed	AJF45985.1.1.9_10794	Pfam	Viral RNA-dependent RNA polymerase		Gene3D	Reverse transcriptase/Diguanylate cyclase domain		SUPERFAMILY	DNA/RNA polymerases		molecular_function	RNA-dependent RNA polymerase activity		biological_process	RNA-templated transcription
1	CF-BAA24003.1.11_10589_relaxed	CF-ABU62849.1.11_10747_relaxed	ABU62849.1.11_10747	Pfam	Viral RNA-dependent RNA polymerase		Gene3D	Reverse transcriptase/Diguanylate cyclase domain		SUPERFAMILY	DNA/RNA polymerases		molecular_function	RNA-dependent RNA polymerase activity		biological_process	RNA-templated transcription
1	CF-BAA24003.1.11_10589_relaxed	CF-AAB39968.1.1.10_10478_relaxed	AAB39968.1.1.10_10478	Pfam	Viral RNA-dependent RNA polymerase		Gene3D	Reverse transcriptase/Diguanylate cyclase domain		SUPERFAMILY	DNA/RNA polymerases		molecular_function	RNA-dependent RNA polymerase activity		biological_process	RNA-templated transcription
1	CF-BAA24003.1.11_10589_relaxed	CF-ACK37444.1.11_10725_relaxed	ACK37444.1.11_10725	Pfam	Viral RNA-dependent RNA polymerase		Gene3D	Reverse transcriptase/Diguanylate cyclase domain		SUPERFAMILY	DNA/RNA polymerases		molecular_function	RNA-dependent RNA polymerase activity		biological_process	RNA-templated transcription
1	CF-BAA24003.1.11_10589_relaxed	CF-ACK37407.1.11_10726_relaxed	ACK37407.1.11_10726	Pfam	Viral RNA-dependent RNA polymerase		Gene3D	Reverse transcriptase/Diguanylate cyclase domain		SUPERFAMILY	DNA/RNA polymerases		molecular_function	RNA-dependent RNA polymerase activity		biological_process	RNA-templated transcription
1	CF-BAA24003.1.11_10589_relaxed	CF-ABF51184.1.11_10714_relaxed	ABF51184.1.11_10714	Pfam	Viral RNA-dependent RNA polymerase		Gene3D	Reverse transcriptase/Diguanylate cyclase domain		SUPERFAMILY	DNA/RNA polymerases		molecular_function	RNA-dependent RNA polymerase activity		biological_process	RNA-templated transcription
1	CF-BAA24003.1.11_10589_relaxed	CF-ACK37368.1.11_10715_relaxed	ACK37368.1.11_10715	Pfam	Viral RNA-dependent RNA polymerase		Gene3D	Reverse transcriptase/Diguanylate cyclase domain		SUPERFAMILY	DNA/RNA polymerases		molecular_function	RNA-dependent RNA polymerase activity		biological_process	RNA-templated transcription
1	CF-BAA24003.1.11_10589_relaxed	CF-ACK37424.1.11_10733_relaxed	ACK37424.1.11_10733	Pfam	Viral RNA-dependent RNA polymerase		Gene3D	Reverse transcriptase/Diguanylate cyclase domain		SUPERFAMILY	DNA/RNA polymerases		molecular_function	RNA-dependent RNA polymerase activity		biological_process	RNA-templated transcription
1	CF-BAA24003.1.11_10589_relaxed	CF-ABF51179.1.1.10_10713_relaxed	ABF51179.1.1.10_10713	Pfam	Viral RNA-dependent RNA polymerase		Gene3D	Reverse transcriptase/Diguanylate cyclase domain		SUPERFAMILY	DNA/RNA polymerases		molecular_function	RNA-dependent RNA polymerase activity		biological_process	RNA-templated transcription
1	CF-BAA24003.1.11_10589_relaxed	CF-AAR38840.1.1.10_10467_relaxed	AAR38840.1.1.10_10467	Pfam	Viral RNA-dependent RNA polymerase		Gene3D	Reverse transcriptase/Diguanylate cyclase domain		SUPERFAMILY	DNA/RNA polymerases		molecular_function	RNA-dependent RNA polymerase activity		biological_process	RNA-templated transcription
1	CF-BAA24003.1.11_10589_relaxed	CF-ACK37393.1.1.10_10742_relaxed	ACK37393.1.1.10_10742	Pfam	Viral RNA-dependent RNA polymerase		Gene3D	Reverse transcriptase/Diguanylate cyclase domain		SUPERFAMILY	DNA/RNA polymerases		molecular_function	RNA-dependent RNA polymerase activity		biological_process	RNA-templated transcription
1	CF-BAA24003.1.11_10589_relaxed	CF-AEP69156.1.1.10_10741_relaxed	AEP69156.1.1.10_10741	Pfam	Viral RNA-dependent RNA polymerase		Gene3D	Reverse transcriptase/Diguanylate cyclase domain		SUPERFAMILY	DNA/RNA polymerases		molecular_function	RNA-dependent RNA polymerase activity		biological_process	RNA-templated transcription
1	CF-BAA24003.1.11_10589_relaxed	CF-ACK37442.1.1.10_10720_relaxed	ACK37442.1.1.10_10720	Pfam	Viral RNA-dependent RNA polymerase		Gene3D	Reverse transcriptase/Diguanylate cyclase domain		SUPERFAMILY	DNA/RNA polymerases		molecular_function	RNA-dependent RNA polymerase activity		biological_process	RNA-templated transcription
1	CF-BAA24003.1.11_10589_relaxed	CF-ACK37430.1.1.10_10737_relaxed	ACK37430.1.1.10_10737	Pfam	Viral RNA-dependent RNA polymerase		Gene3D	Reverse transcriptase/Diguanylate cyclase domain		SUPERFAMILY	DNA/RNA polymerases		molecular_function	RNA-dependent RNA polymerase activity		biological_process	RNA-templated transcription
1	CF-BAA24003.1.11_10589_relaxed	CF-ABO69376.1.1.10_10718_relaxed	ABO69376.1.1.10_10718	Pfam	Viral RNA-dependent RNA polymerase		Gene3D	Reverse transcriptase/Diguanylate cyclase domain		SUPERFAMILY	DNA/RNA polymerases		molecular_function	RNA-dependent RNA polymerase activity		biological_process	RNA-templated transcription
1	CF-BAA24003.1.11_10589_relaxed	CF-ABF51182.1.11_10724_relaxed	ABF51182.1.11_10724	Pfam	Viral RNA-dependent RNA polymerase		Gene3D	Reverse transcriptase/Diguanylate cyclase domain		SUPERFAMILY	DNA/RNA polymerases		molecular_function	RNA-dependent RNA polymerase activity		biological_process	RNA-templated transcription
1	CF-BAA24003.1.11_10589_relaxed	CF-ACK37444.1.1.10_10725_relaxed	ACK37444.1.1.10_10725	Pfam	Viral RNA-dependent RNA polymerase		Gene3D	Reverse transcriptase/Diguanylate cyclase domain		SUPERFAMILY	DNA/RNA polymerases		molecular_function	RNA-dependent RNA polymerase activity		biological_process	RNA-templated transcription
1	CF-BAA24003.1.11_10589_relaxed	CF-ACK37369.1.1.10_10637_relaxed	ACK37369.1.1.10_10637	Pfam	Viral RNA-dependent RNA polymerase		Gene3D	Reverse transcriptase/Diguanylate cyclase domain		SUPERFAMILY	DNA/RNA polymerases		molecular_function	RNA-dependent RNA polymerase activity		biological_process	RNA-templated transcription
1	CF-BAA24003.1.11_10589_relaxed	CF-ABQ16587.1.1.10_10743_relaxed	ABQ16587.1.1.10_10743	Pfam	Viral RNA-dependent RNA polymerase		Gene3D	Reverse transcriptase/Diguanylate cyclase domain		SUPERFAMILY	DNA/RNA polymerases		molecular_function	RNA-dependent RNA polymerase activity		biological_process	RNA-templated transcription
1	CF-BAA24003.1.11_10589_relaxed	CF-AAL69633.2.1.10_10489_relaxed	AAL69633.2.1.10_10489	Pfam	Viral RNA-dependent RNA polymerase		Gene3D	Reverse transcriptase/Diguanylate cyclase domain		SUPERFAMILY	DNA/RNA polymerases		molecular_function	RNA-dependent RNA polymerase activity		biological_process	RNA-templated transcription
1	CF-BAA24003.1.11_10589_relaxed	CF-AAR38849.1.1.10_10476_relaxed	AAR38849.1.1.10_10476	Pfam	Viral RNA-dependent RNA polymerase		Gene3D	Reverse transcriptase/Diguanylate cyclase domain		SUPERFAMILY	DNA/RNA polymerases		molecular_function	RNA-dependent RNA polymerase activity		biological_process	RNA-templated transcription
1	CF-BAA24003.1.11_10589_relaxed	CF-AAQ73092.1.1.10_10526_relaxed	AAQ73092.1.1.10_10526	Pfam	Viral RNA-dependent RNA polymerase		Gene3D	Reverse transcriptase/Diguanylate cyclase domain		SUPERFAMILY	DNA/RNA polymerases		molecular_function	RNA-dependent RNA polymerase activity		biological_process	RNA-templated transcription
1	CF-BAA24003.1.11_10589_relaxed	CF-AAQ73097.1.1.10_10528_relaxed	AAQ73097.1.1.10_10528	Pfam	Viral RNA-dependent RNA polymerase		Gene3D	Reverse transcriptase/Diguanylate cyclase domain		SUPERFAMILY	DNA/RNA polymerases		molecular_function	RNA-dependent RNA polymerase activity		biological_process	RNA-templated transcription
1	CF-BAA24003.1.11_10589_relaxed	CF-AAQ73091.1.1.10_10525_relaxed	AAQ73091.1.1.10_10525	Pfam	Viral RNA-dependent RNA polymerase		Gene3D	Reverse transcriptase/Diguanylate cyclase domain		SUPERFAMILY	DNA/RNA polymerases		molecular_function	RNA-dependent RNA polymerase activity		biological_process	RNA-templated transcription
1	CF-BAA24003.1.11_10589_relaxed	CF-AAQ73076.1.1.10_10510_relaxed	AAQ73076.1.1.10_10510	Pfam	Viral RNA-dependent RNA polymerase		Gene3D	Reverse transcriptase/Diguanylate cyclase domain		SUPERFAMILY	DNA/RNA polymerases		molecular_function	RNA-dependent RNA polymerase activity		biological_process	RNA-templated transcription
1	CF-BAA24003.1.11_10589_relaxed	CF-ABF51180.1.1.10_10716_relaxed	ABF51180.1.1.10_10716	Pfam	Viral RNA-dependent RNA polymerase		Gene3D	Reverse transcriptase/Diguanylate cyclase domain		SUPERFAMILY	DNA/RNA polymerases		molecular_function	RNA-dependent RNA polymerase activity		biological_process	RNA-templated transcription
1	CF-BAA24003.1.11_10589_relaxed	CF-AFR46521.1.11_10581_relaxed	AFR46521.1.11_10581	Pfam	Viral RNA-dependent RNA polymerase		Gene3D	Reverse transcriptase/Diguanylate cyclase domain		SUPERFAMILY	DNA/RNA polymerases		molecular_function	RNA-dependent RNA polymerase activity		biological_process	RNA-templated transcription
1	CF-BAA24003.1.11_10589_relaxed	CF-AAQ02677.1.11_10564_relaxed	AAQ02677.1.11_10564	Pfam	Viral RNA-dependent RNA polymerase		Gene3D	Reverse transcriptase/Diguanylate cyclase domain		SUPERFAMILY	DNA/RNA polymerases		molecular_function	RNA-dependent RNA polymerase activity		biological_process	RNA-templated transcription
1	CF-BAA24003.1.11_10589_relaxed	CF-AAQ02681.1.11_10567_relaxed	AAQ02681.1.11_10567	Pfam	Viral RNA-dependent RNA polymerase		Gene3D	Reverse transcriptase/Diguanylate cyclase domain		SUPERFAMILY	DNA/RNA polymerases		molecular_function	RNA-dependent RNA polymerase activity		biological_process	RNA-templated transcription
1	CF-BAA24003.1.11_10589_relaxed	CF-ABU41836.1.11_10575_relaxed	ABU41836.1.11_10575	Pfam	Viral RNA-dependent RNA polymerase		Gene3D	Reverse transcriptase/Diguanylate cyclase domain		SUPERFAMILY	DNA/RNA polymerases		molecular_function	RNA-dependent RNA polymerase activity		biological_process	RNA-templated transcription
1	CF-BAA24003.1.11_10589_relaxed	CF-ABF51183.1.11_10727_relaxed	ABF51183.1.11_10727	Pfam	Viral RNA-dependent RNA polymerase		Gene3D	Reverse transcriptase/Diguanylate cyclase domain		SUPERFAMILY	DNA/RNA polymerases		molecular_function	RNA-dependent RNA polymerase activity		biological_process	RNA-templated transcription
1	CF-BAA24003.1.11_10589_relaxed	CF-ACK37428.1.11_10736_relaxed	ACK37428.1.11_10736	Pfam	Viral RNA-dependent RNA polymerase		Gene3D	Reverse transcriptase/Diguanylate cyclase domain		SUPERFAMILY	DNA/RNA polymerases		molecular_function	RNA-dependent RNA polymerase activity		biological_process	RNA-templated transcription
1	CF-BAA24003.1.11_10589_relaxed	CF-ACK37369.1.11_10637_relaxed	ACK37369.1.11_10637	Pfam	Viral RNA-dependent RNA polymerase		Gene3D	Reverse transcriptase/Diguanylate cyclase domain		SUPERFAMILY	DNA/RNA polymerases		molecular_function	RNA-dependent RNA polymerase activity		biological_process	RNA-templated transcription
1	CF-BAA24003.1.11_10589_relaxed	CF-AAQ73079.1.11_10513_relaxed	AAQ73079.1.11_10513	Pfam	Viral RNA-dependent RNA polymerase		Gene3D	Reverse transcriptase/Diguanylate cyclase domain		SUPERFAMILY	DNA/RNA polymerases		molecular_function	RNA-dependent RNA polymerase activity		biological_process	RNA-templated transcription
1	CF-BAA24003.1.11_10589_relaxed	CF-AAQ73086.1.11_10520_relaxed	AAQ73086.1.11_10520	Pfam	Viral RNA-dependent RNA polymerase		Gene3D	Reverse transcriptase/Diguanylate cyclase domain		SUPERFAMILY	DNA/RNA polymerases		molecular_function	RNA-dependent RNA polymerase activity		biological_process	RNA-templated transcription
1	CF-BAA24003.1.11_10589_relaxed	CF-ACK37403.1.11_10684_relaxed	ACK37403.1.11_10684	Pfam	Viral RNA-dependent RNA polymerase		Gene3D	Reverse transcriptase/Diguanylate cyclase domain		SUPERFAMILY	DNA/RNA polymerases		molecular_function	RNA-dependent RNA polymerase activity		biological_process	RNA-templated transcription
1	CF-BAA24003.1.11_10589_relaxed	CF-ABF51204.1.1.10_10691_relaxed	ABF51204.1.1.10_10691	Pfam	Viral RNA-dependent RNA polymerase		Gene3D	Reverse transcriptase/Diguanylate cyclase domain		SUPERFAMILY	DNA/RNA polymerases		molecular_function	RNA-dependent RNA polymerase activity		biological_process	RNA-templated transcription
1	CF-BAA24003.1.11_10589_relaxed	CF-ACK37400.1.1.10_10680_relaxed	ACK37400.1.1.10_10680	Pfam	Viral RNA-dependent RNA polymerase		Gene3D	Reverse transcriptase/Diguanylate cyclase domain		SUPERFAMILY	DNA/RNA polymerases		molecular_function	RNA-dependent RNA polymerase activity		biological_process	RNA-templated transcription
1	CF-BAA24003.1.11_10589_relaxed	CF-ACK37375.1.1.10_10646_relaxed	ACK37375.1.1.10_10646	Pfam	Viral RNA-dependent RNA polymerase		Gene3D	Reverse transcriptase/Diguanylate cyclase domain		SUPERFAMILY	DNA/RNA polymerases		molecular_function	RNA-dependent RNA polymerase activity		biological_process	RNA-templated transcription
1	CF-BAA24003.1.11_10589_relaxed	CF-BAA00518.1.11_10498_relaxed	BAA00518.1.11_10498	Pfam	Viral RNA-dependent RNA polymerase		Gene3D	Reverse transcriptase/Diguanylate cyclase domain		SUPERFAMILY	DNA/RNA polymerases		molecular_function	RNA-dependent RNA polymerase activity		biological_process	RNA-templated transcription
1	CF-BAA24003.1.11_10589_relaxed	CF-AAT65951.1.11_10530_relaxed	AAT65951.1.11_10530	Pfam	Viral RNA-dependent RNA polymerase		Gene3D	Reverse transcriptase/Diguanylate cyclase domain		SUPERFAMILY	DNA/RNA polymerases		molecular_function	RNA-dependent RNA polymerase activity		biological_process	RNA-templated transcription
1	CF-BAA24003.1.11_10589_relaxed	CF-AAF21971.1.1.10_10496_relaxed	AAF21971.1.1.10_10496	Pfam	Viral RNA-dependent RNA polymerase		Gene3D	Reverse transcriptase/Diguanylate cyclase domain		SUPERFAMILY	DNA/RNA polymerases		molecular_function	RNA-dependent RNA polymerase activity		biological_process	RNA-templated transcription
1	CF-BAA24003.1.11_10589_relaxed	CF-CAA29172.1.1.10_10495_relaxed	CAA29172.1.1.10_10495	Pfam	Viral RNA-dependent RNA polymerase		Gene3D	Reverse transcriptase/Diguanylate cyclase domain		SUPERFAMILY	DNA/RNA polymerases		molecular_function	RNA-dependent RNA polymerase activity		biological_process	RNA-templated transcription
1	CF-BAA24003.1.11_10589_relaxed	CF-AAD02132.1.1.10_10497_relaxed	AAD02132.1.1.10_10497	Pfam	Viral RNA-dependent RNA polymerase		Gene3D	Reverse transcriptase/Diguanylate cyclase domain		SUPERFAMILY	DNA/RNA polymerases		molecular_function	RNA-dependent RNA polymerase activity		biological_process	RNA-templated transcription
1	CF-BAA24003.1.11_10589_relaxed	CF-ACK37425.1.11_10734_relaxed	ACK37425.1.11_10734	Pfam	Viral RNA-dependent RNA polymerase		Gene3D	Reverse transcriptase/Diguanylate cyclase domain		SUPERFAMILY	DNA/RNA polymerases		molecular_function	RNA-dependent RNA polymerase activity		biological_process	RNA-templated transcription
1	CF-BAA24003.1.11_10589_relaxed	CF-ACK37409.1.11_10728_relaxed	ACK37409.1.11_10728	Pfam	Viral RNA-dependent RNA polymerase		Gene3D	Reverse transcriptase/Diguanylate cyclase domain		SUPERFAMILY	DNA/RNA polymerases		molecular_function	RNA-dependent RNA polymerase activity		biological_process	RNA-templated transcription
1	CF-BAA24003.1.11_10589_relaxed	CF-AAL69623.2.11_10555_relaxed	AAL69623.2.11_10555	Pfam	Viral RNA-dependent RNA polymerase		Gene3D	Reverse transcriptase/Diguanylate cyclase domain		SUPERFAMILY	DNA/RNA polymerases		molecular_function	RNA-dependent RNA polymerase activity		biological_process	RNA-templated transcription
1	CF-BAA24003.1.11_10589_relaxed	CF-AAQ73087.1.11_10521_relaxed	AAQ73087.1.11_10521	Pfam	Viral RNA-dependent RNA polymerase		Gene3D	Reverse transcriptase/Diguanylate cyclase domain		SUPERFAMILY	DNA/RNA polymerases		molecular_function	RNA-dependent RNA polymerase activity		biological_process	RNA-templated transcription
1	CF-BAA24003.1.11_10589_relaxed	CF-AAR38847.1.11_10474_relaxed	AAR38847.1.11_10474	Pfam	Viral RNA-dependent RNA polymerase		Gene3D	Reverse transcriptase/Diguanylate cyclase domain		SUPERFAMILY	DNA/RNA polymerases		molecular_function	RNA-dependent RNA polymerase activity		biological_process	RNA-templated transcription
1	CF-BAA24003.1.11_10589_relaxed	CF-AAX47033.1.1.10_10534_relaxed	AAX47033.1.1.10_10534	Pfam	Viral RNA-dependent RNA polymerase		Gene3D	Reverse transcriptase/Diguanylate cyclase domain		SUPERFAMILY	DNA/RNA polymerases		molecular_function	RNA-dependent RNA polymerase activity		biological_process	RNA-templated transcription
1	CF-BAA24003.1.11_10589_relaxed	CF-ACU27241.1.1.10_10576_relaxed	ACU27241.1.1.10_10576	Pfam	Viral RNA-dependent RNA polymerase		Gene3D	Reverse transcriptase/Diguanylate cyclase domain		SUPERFAMILY	DNA/RNA polymerases		molecular_function	RNA-dependent RNA polymerase activity		biological_process	RNA-templated transcription
1	CF-BAA24003.1.11_10589_relaxed	CF-AJA74399.1.1.10_10553_relaxed	AJA74399.1.1.10_10553	Pfam	Viral RNA-dependent RNA polymerase		Gene3D	Reverse transcriptase/Diguanylate cyclase domain		SUPERFAMILY	DNA/RNA polymerases		molecular_function	RNA-dependent RNA polymerase activity		biological_process	RNA-templated transcription
1	CF-BAA24003.1.11_10589_relaxed	CF-CAA55650.1.1.10_10509_relaxed	CAA55650.1.1.10_10509	Pfam	Viral RNA-dependent RNA polymerase		Gene3D	Reverse transcriptase/Diguanylate cyclase domain		SUPERFAMILY	DNA/RNA polymerases		molecular_function	RNA-dependent RNA polymerase activity		biological_process	RNA-templated transcription
1	CF-BAA24003.1.11_10589_relaxed	CF-AAL69622.2.1.10_10491_relaxed	AAL69622.2.1.10_10491	Pfam	Viral RNA-dependent RNA polymerase		Gene3D	Reverse transcriptase/Diguanylate cyclase domain		SUPERFAMILY	DNA/RNA polymerases		molecular_function	RNA-dependent RNA polymerase activity		biological_process	RNA-templated transcription
1	CF-BAA24003.1.11_10589_relaxed	CF-ABK41188.1.1.10_10539_relaxed	ABK41188.1.1.10_10539	Pfam	Viral RNA-dependent RNA polymerase		Gene3D	Reverse transcriptase/Diguanylate cyclase domain		SUPERFAMILY	DNA/RNA polymerases		molecular_function	RNA-dependent RNA polymerase activity		biological_process	RNA-templated transcription
1	CF-BAA24003.1.11_10589_relaxed	CF-AAR38845.1.1.10_10472_relaxed	AAR38845.1.1.10_10472	Pfam	Viral RNA-dependent RNA polymerase		Gene3D	Reverse transcriptase/Diguanylate cyclase domain		SUPERFAMILY	DNA/RNA polymerases		molecular_function	RNA-dependent RNA polymerase activity		biological_process	RNA-templated transcription
1	CF-BAA24003.1.11_10589_relaxed	CF-AAX47034.1.1.10_10535_relaxed	AAX47034.1.1.10_10535	Pfam	Viral RNA-dependent RNA polymerase		Gene3D	Reverse transcriptase/Diguanylate cyclase domain		SUPERFAMILY	DNA/RNA polymerases		molecular_function	RNA-dependent RNA polymerase activity		biological_process	RNA-templated transcription
1	CF-BAA24003.1.11_10589_relaxed	CF-ACK37428.1.1.10_10736_relaxed	ACK37428.1.1.10_10736	Pfam	Viral RNA-dependent RNA polymerase		Gene3D	Reverse transcriptase/Diguanylate cyclase domain		SUPERFAMILY	DNA/RNA polymerases		molecular_function	RNA-dependent RNA polymerase activity		biological_process	RNA-templated transcription
1	CF-BAA24003.1.11_10589_relaxed	CF-AAR38848.1.1.10_10475_relaxed	AAR38848.1.1.10_10475	Pfam	Viral RNA-dependent RNA polymerase		Gene3D	Reverse transcriptase/Diguanylate cyclase domain		SUPERFAMILY	DNA/RNA polymerases		molecular_function	RNA-dependent RNA polymerase activity		biological_process	RNA-templated transcription
1	CF-BAA24003.1.11_10589_relaxed	CF-AAL37163.1.1.10_10515_relaxed	AAL37163.1.1.10_10515	Pfam	Viral RNA-dependent RNA polymerase		Gene3D	Reverse transcriptase/Diguanylate cyclase domain		SUPERFAMILY	DNA/RNA polymerases		molecular_function	RNA-dependent RNA polymerase activity		biological_process	RNA-templated transcription
1	CF-BAA24003.1.11_10589_relaxed	CF-AAD45119.1.1.10_10524_relaxed	AAD45119.1.1.10_10524	Pfam	Viral RNA-dependent RNA polymerase		Gene3D	Reverse transcriptase/Diguanylate cyclase domain		SUPERFAMILY	DNA/RNA polymerases		molecular_function	RNA-dependent RNA polymerase activity		biological_process	RNA-templated transcription
1	CF-BAA24003.1.11_10589_relaxed	CF-AAL69626.2.1.11_10488_relaxed	AAL69626.2.1.11_10488	Pfam	Viral RNA-dependent RNA polymerase		Gene3D	Reverse transcriptase/Diguanylate cyclase domain		SUPERFAMILY	DNA/RNA polymerases		molecular_function	RNA-dependent RNA polymerase activity		biological_process	RNA-templated transcription
1	CF-BAA24003.1.11_10589_relaxed	CF-AAL69636.2.1.10_10490_relaxed	AAL69636.2.1.10_10490	Pfam	Viral RNA-dependent RNA polymerase		Gene3D	Reverse transcriptase/Diguanylate cyclase domain		SUPERFAMILY	DNA/RNA polymerases		molecular_function	RNA-dependent RNA polymerase activity		biological_process	RNA-templated transcription
1	CF-BAA24003.1.11_10589_relaxed	CF-AAW30683.1.1.10_10480_relaxed	AAW30683.1.1.10_10480	Pfam	Viral RNA-dependent RNA polymerase		Gene3D	Reverse transcriptase/Diguanylate cyclase domain		SUPERFAMILY	DNA/RNA polymerases		molecular_function	RNA-dependent RNA polymerase activity		biological_process	RNA-templated transcription
1	CF-BAA24003.1.11_10589_relaxed	CF-AAX47037.1.1.10_10538_relaxed	AAX47037.1.1.10_10538	Pfam	Viral RNA-dependent RNA polymerase		Gene3D	Reverse transcriptase/Diguanylate cyclase domain		SUPERFAMILY	DNA/RNA polymerases		molecular_function	RNA-dependent RNA polymerase activity		biological_process	RNA-templated transcription
1	CF-BAA24003.1.11_10589_relaxed	CF-ABK41189.1.1.10_10547_relaxed	ABK41189.1.1.10_10547	Pfam	Viral RNA-dependent RNA polymerase		Gene3D	Reverse transcriptase/Diguanylate cyclase domain		SUPERFAMILY	DNA/RNA polymerases		molecular_function	RNA-dependent RNA polymerase activity		biological_process	RNA-templated transcription
1	CF-BAA24003.1.11_10589_relaxed	CF-AAX47044.1.1.10_10548_relaxed	AAX47044.1.1.10_10548	Pfam	Viral RNA-dependent RNA polymerase		Gene3D	Reverse transcriptase/Diguanylate cyclase domain		SUPERFAMILY	DNA/RNA polymerases		molecular_function	RNA-dependent RNA polymerase activity		biological_process	RNA-templated transcription
1	CF-BAA24003.1.11_10589_relaxed	CF-AHL27172.1.1.10_10549_relaxed	AHL27172.1.1.10_10549	Pfam	Viral RNA-dependent RNA polymerase		Gene3D	Reverse transcriptase/Diguanylate cyclase domain		SUPERFAMILY	DNA/RNA polymerases		molecular_function	RNA-dependent RNA polymerase activity		biological_process	RNA-templated transcription
1	CF-BAA24003.1.11_10589_relaxed	CF-AAQ73095.1.1.10_10505_relaxed	AAQ73095.1.1.10_10505	Pfam	Viral RNA-dependent RNA polymerase		Gene3D	Reverse transcriptase/Diguanylate cyclase domain		SUPERFAMILY	DNA/RNA polymerases		molecular_function	RNA-dependent RNA polymerase activity		biological_process	RNA-templated transcription
1	CF-BAA24003.1.11_10589_relaxed	CF-BAG70420.1.1.10_10550_relaxed	BAG70420.1.1.10_10550	Pfam	Viral RNA-dependent RNA polymerase		Gene3D	Reverse transcriptase/Diguanylate cyclase domain		SUPERFAMILY	DNA/RNA polymerases		molecular_function	RNA-dependent RNA polymerase activity		biological_process	RNA-templated transcription
1	CF-BAA24003.1.11_10589_relaxed	CF-AAD19342.1.1.10_10504_relaxed	AAD19342.1.1.10_10504	Pfam	Viral RNA-dependent RNA polymerase		Gene3D	Reverse transcriptase/Diguanylate cyclase domain		SUPERFAMILY	DNA/RNA polymerases		molecular_function	RNA-dependent RNA polymerase activity		biological_process	RNA-templated transcription
1	CF-BAA24003.1.11_10589_relaxed	CF-AAQ73085.1.1.10_10519_relaxed	AAQ73085.1.1.10_10519	Pfam	Viral RNA-dependent RNA polymerase		Gene3D	Reverse transcriptase/Diguanylate cyclase domain		SUPERFAMILY	DNA/RNA polymerases		molecular_function	RNA-dependent RNA polymerase activity		biological_process	RNA-templated transcription
1	CF-BAA24003.1.11_10589_relaxed	CF-AAR38847.1.1.10_10474_relaxed	AAR38847.1.1.10_10474	Pfam	Viral RNA-dependent RNA polymerase		Gene3D	Reverse transcriptase/Diguanylate cyclase domain		SUPERFAMILY	DNA/RNA polymerases		molecular_function	RNA-dependent RNA polymerase activity		biological_process	RNA-templated transcription
1	CF-BAA24003.1.11_10589_relaxed	CF-AAQ02675.1.1.10_10562_relaxed	AAQ02675.1.1.10_10562	Pfam	Viral RNA-dependent RNA polymerase		Gene3D	Reverse transcriptase/Diguanylate cyclase domain		SUPERFAMILY	DNA/RNA polymerases		molecular_function	RNA-dependent RNA polymerase activity		biological_process	RNA-templated transcription
1	CF-BAA24003.1.11_10589_relaxed	CF-AAQ02679.1.1.10_10566_relaxed	AAQ02679.1.1.10_10566	Pfam	Viral RNA-dependent RNA polymerase		Gene3D	Reverse transcriptase/Diguanylate cyclase domain		SUPERFAMILY	DNA/RNA polymerases		molecular_function	RNA-dependent RNA polymerase activity		biological_process	RNA-templated transcription
1	CF-BAA24003.1.11_10589_relaxed	CF-ABF51192.1.11_10639_relaxed	ABF51192.1.11_10639	Pfam	Viral RNA-dependent RNA polymerase		Gene3D	Reverse transcriptase/Diguanylate cyclase domain		SUPERFAMILY	DNA/RNA polymerases		molecular_function	RNA-dependent RNA polymerase activity		biological_process	RNA-templated transcription
1	CF-BAA24003.1.11_10589_relaxed	CF-ACK37394.1.11_10673_relaxed	ACK37394.1.11_10673	Pfam	Viral RNA-dependent RNA polymerase		Gene3D	Reverse transcriptase/Diguanylate cyclase domain		SUPERFAMILY	DNA/RNA polymerases		molecular_function	RNA-dependent RNA polymerase activity		biological_process	RNA-templated transcription
1	CF-BAA24003.1.11_10589_relaxed	CF-ACK37423.1.11_10701_relaxed	ACK37423.1.11_10701	Pfam	Viral RNA-dependent RNA polymerase		Gene3D	Reverse transcriptase/Diguanylate cyclase domain		SUPERFAMILY	DNA/RNA polymerases		molecular_function	RNA-dependent RNA polymerase activity		biological_process	RNA-templated transcription
1	CF-BAA24003.1.11_10589_relaxed	CF-CAA24465.1.10_10557_relaxed	CAA24465.1.10_10557	Pfam	Viral RNA-dependent RNA polymerase		Gene3D	Reverse transcriptase/Diguanylate cyclase domain		SUPERFAMILY	DNA/RNA polymerases		molecular_function	RNA-dependent RNA polymerase activity		biological_process	RNA-templated transcription
1	CF-BAA24003.1.11_10589_relaxed	CF-AAX47039.1.1.10_10540_relaxed	AAX47039.1.1.10_10540	Pfam	Viral RNA-dependent RNA polymerase		Gene3D	Reverse transcriptase/Diguanylate cyclase domain		SUPERFAMILY	DNA/RNA polymerases		molecular_function	RNA-dependent RNA polymerase activity		biological_process	RNA-templated transcription
1	CF-BAA24003.1.11_10589_relaxed	CF-AAR38844.1.1.11_10471_relaxed	AAR38844.1.1.11_10471	Pfam	Viral RNA-dependent RNA polymerase		Gene3D	Reverse transcriptase/Diguanylate cyclase domain		SUPERFAMILY	DNA/RNA polymerases		molecular_function	RNA-dependent RNA polymerase activity		biological_process	RNA-templated transcription
1	CF-BAA24003.1.11_10589_relaxed	CF-ABF51201.1.11_10672_relaxed	ABF51201.1.11_10672	Pfam	Viral RNA-dependent RNA polymerase		Gene3D	Reverse transcriptase/Diguanylate cyclase domain		SUPERFAMILY	DNA/RNA polymerases		molecular_function	RNA-dependent RNA polymerase activity		biological_process	RNA-templated transcription
1	CF-BAA24003.1.11_10589_relaxed	CF-AAQ73084.1.11_10518_relaxed	AAQ73084.1.11_10518	Pfam	Viral RNA-dependent RNA polymerase		Gene3D	Reverse transcriptase/Diguanylate cyclase domain		SUPERFAMILY	DNA/RNA polymerases		molecular_function	RNA-dependent RNA polymerase activity		biological_process	RNA-templated transcription
1	CF-BAA24003.1.11_10589_relaxed	CF-AAQ73088.1.11_10522_relaxed	AAQ73088.1.11_10522	Pfam	Viral RNA-dependent RNA polymerase		Gene3D	Reverse transcriptase/Diguanylate cyclase domain		SUPERFAMILY	DNA/RNA polymerases		molecular_function	RNA-dependent RNA polymerase activity		biological_process	RNA-templated transcription
1	CF-BAA24003.1.11_10589_relaxed	CF-AAQ73089.1.11_10523_relaxed	AAQ73089.1.11_10523	Pfam	Viral RNA-dependent RNA polymerase		Gene3D	Reverse transcriptase/Diguanylate cyclase domain		SUPERFAMILY	DNA/RNA polymerases		molecular_function	RNA-dependent RNA polymerase activity		biological_process	RNA-templated transcription
1	CF-BAA24003.1.11_10589_relaxed	CF-AAR38848.1.11_10475_relaxed	AAR38848.1.11_10475	Pfam	Viral RNA-dependent RNA polymerase		Gene3D	Reverse transcriptase/Diguanylate cyclase domain		SUPERFAMILY	DNA/RNA polymerases		molecular_function	RNA-dependent RNA polymerase activity		biological_process	RNA-templated transcription
1	CF-BAA24003.1.11_10589_relaxed	CF-AAK13071.1.11_10529_relaxed	AAK13071.1.11_10529	Pfam	Viral RNA-dependent RNA polymerase		Gene3D	Reverse transcriptase/Diguanylate cyclase domain		SUPERFAMILY	DNA/RNA polymerases		molecular_function	RNA-dependent RNA polymerase activity		biological_process	RNA-templated transcription
1	CF-BAA24003.1.11_10589_relaxed	CF-AAX47037.1.11_10538_relaxed	AAX47037.1.11_10538	Pfam	Viral RNA-dependent RNA polymerase		Gene3D	Reverse transcriptase/Diguanylate cyclase domain		SUPERFAMILY	DNA/RNA polymerases		molecular_function	RNA-dependent RNA polymerase activity		biological_process	RNA-templated transcription
1	CF-BAA24003.1.11_10589_relaxed	CF-AAQ02681.1.1.10_10567_relaxed	AAQ02681.1.1.10_10567	Pfam	Viral RNA-dependent RNA polymerase		Gene3D	Reverse transcriptase/Diguanylate cyclase domain		SUPERFAMILY	DNA/RNA polymerases		molecular_function	RNA-dependent RNA polymerase activity		biological_process	RNA-templated transcription
1	CF-BAA24003.1.11_10589_relaxed	CF-AAQ73097.1.11_10528_relaxed	AAQ73097.1.11_10528	Pfam	Viral RNA-dependent RNA polymerase		Gene3D	Reverse transcriptase/Diguanylate cyclase domain		SUPERFAMILY	DNA/RNA polymerases		molecular_function	RNA-dependent RNA polymerase activity		biological_process	RNA-templated transcription
1	CF-BAA24003.1.11_10589_relaxed	CF-AAQ73093.1.11_10527_relaxed	AAQ73093.1.11_10527	Pfam	Viral RNA-dependent RNA polymerase		Gene3D	Reverse transcriptase/Diguanylate cyclase domain		SUPERFAMILY	DNA/RNA polymerases		molecular_function	RNA-dependent RNA polymerase activity		biological_process	RNA-templated transcription
1	CF-BAA24003.1.11_10589_relaxed	CF-AAX47034.1.11_10535_relaxed	AAX47034.1.11_10535	Pfam	Viral RNA-dependent RNA polymerase		Gene3D	Reverse transcriptase/Diguanylate cyclase domain		SUPERFAMILY	DNA/RNA polymerases		molecular_function	RNA-dependent RNA polymerase activity		biological_process	RNA-templated transcription
1	CF-BAA24003.1.11_10589_relaxed	CF-AAB39968.1.11_10478_relaxed	AAB39968.1.11_10478	Pfam	Viral RNA-dependent RNA polymerase		Gene3D	Reverse transcriptase/Diguanylate cyclase domain		SUPERFAMILY	DNA/RNA polymerases		molecular_function	RNA-dependent RNA polymerase activity		biological_process	RNA-templated transcription
1	CF-BAA24003.1.11_10589_relaxed	CF-AAR38840.1.11_10467_relaxed	AAR38840.1.11_10467	Pfam	Viral RNA-dependent RNA polymerase		Gene3D	Reverse transcriptase/Diguanylate cyclase domain		SUPERFAMILY	DNA/RNA polymerases		molecular_function	RNA-dependent RNA polymerase activity		biological_process	RNA-templated transcription
1	CF-BAA24003.1.11_10589_relaxed	CF-AAX47035.1.11_10536_relaxed	AAX47035.1.11_10536	Pfam	Viral RNA-dependent RNA polymerase		Gene3D	Reverse transcriptase/Diguanylate cyclase domain		SUPERFAMILY	DNA/RNA polymerases		molecular_function	RNA-dependent RNA polymerase activity		biological_process	RNA-templated transcription
1	CF-BAA24003.1.11_10589_relaxed	CF-AEP69150.1.11_10708_relaxed	AEP69150.1.11_10708	Pfam	Viral RNA-dependent RNA polymerase		Gene3D	Reverse transcriptase/Diguanylate cyclase domain		SUPERFAMILY	DNA/RNA polymerases		molecular_function	RNA-dependent RNA polymerase activity		biological_process	RNA-templated transcription
1	CF-BAA24003.1.11_10589_relaxed	CF-ABF51202.1.11_10653_relaxed	ABF51202.1.11_10653	Pfam	Viral RNA-dependent RNA polymerase		Gene3D	Reverse transcriptase/Diguanylate cyclase domain		SUPERFAMILY	DNA/RNA polymerases		molecular_function	RNA-dependent RNA polymerase activity		biological_process	RNA-templated transcription
1	CF-BAA24003.1.11_10589_relaxed	CF-AAQ73081.1.1.10_10516_relaxed	AAQ73081.1.1.10_10516	Pfam	Viral RNA-dependent RNA polymerase		Gene3D	Reverse transcriptase/Diguanylate cyclase domain		SUPERFAMILY	DNA/RNA polymerases		molecular_function	RNA-dependent RNA polymerase activity		biological_process	RNA-templated transcription
1	CF-BAA24003.1.11_10589_relaxed	CF-AAQ73076.1.11_10510_relaxed	AAQ73076.1.11_10510	Pfam	Viral RNA-dependent RNA polymerase		Gene3D	Reverse transcriptase/Diguanylate cyclase domain		SUPERFAMILY	DNA/RNA polymerases		molecular_function	RNA-dependent RNA polymerase activity		biological_process	RNA-templated transcription
1	CF-BAA24003.1.11_10589_relaxed	CF-AAQ73090.1.1.10_10502_relaxed	AAQ73090.1.1.10_10502	Pfam	Viral RNA-dependent RNA polymerase		Gene3D	Reverse transcriptase/Diguanylate cyclase domain		SUPERFAMILY	DNA/RNA polymerases		molecular_function	RNA-dependent RNA polymerase activity		biological_process	RNA-templated transcription
1	CF-BAA24003.1.11_10589_relaxed	CF-AAR38843.1.1.10_10470_relaxed	AAR38843.1.1.10_10470	Pfam	Viral RNA-dependent RNA polymerase		Gene3D	Reverse transcriptase/Diguanylate cyclase domain		SUPERFAMILY	DNA/RNA polymerases		molecular_function	RNA-dependent RNA polymerase activity		biological_process	RNA-templated transcription
1	CF-BAA24003.1.11_10589_relaxed	CF-BAG70419.1.1.10_10546_relaxed	BAG70419.1.1.10_10546	Pfam	Viral RNA-dependent RNA polymerase		Gene3D	Reverse transcriptase/Diguanylate cyclase domain		SUPERFAMILY	DNA/RNA polymerases		molecular_function	RNA-dependent RNA polymerase activity		biological_process	RNA-templated transcription
1	CF-BAA24003.1.11_10589_relaxed	CF-AAQ73088.1.1.10_10522_relaxed	AAQ73088.1.1.10_10522	Pfam	Viral RNA-dependent RNA polymerase		Gene3D	Reverse transcriptase/Diguanylate cyclase domain		SUPERFAMILY	DNA/RNA polymerases		molecular_function	RNA-dependent RNA polymerase activity		biological_process	RNA-templated transcription
1	CF-BAA24003.1.11_10589_relaxed	CF-AAC63944.2.1.10_10499_relaxed	AAC63944.2.1.10_10499	Pfam	Viral RNA-dependent RNA polymerase		Gene3D	Reverse transcriptase/Diguanylate cyclase domain		SUPERFAMILY	DNA/RNA polymerases		molecular_function	RNA-dependent RNA polymerase activity		biological_process	RNA-templated transcription
1	CF-BAA24003.1.11_10589_relaxed	CF-AAL68560.2.1.10_10626_relaxed	AAL68560.2.1.10_10626	Pfam	Viral RNA-dependent RNA polymerase		Gene3D	Reverse transcriptase/Diguanylate cyclase domain		SUPERFAMILY	DNA/RNA polymerases		molecular_function	RNA-dependent RNA polymerase activity		biological_process	RNA-templated transcription
1	CF-BAA24003.1.11_10589_relaxed	CF-AFJ04537.1.1.6_10402_relaxed	AFJ04537.1.1.6_10402	Pfam	Viral RNA-dependent RNA polymerase		Gene3D	Reverse transcriptase/Diguanylate cyclase domain		SUPERFAMILY	DNA/RNA polymerases		molecular_function	RNA-dependent RNA polymerase activity		biological_process	RNA-templated transcription
1	CF-BAA24003.1.11_10589_relaxed	CF-AFJ04540.1.1.6_10401_relaxed	AFJ04540.1.1.6_10401	Pfam	Viral RNA-dependent RNA polymerase		Gene3D	Reverse transcriptase/Diguanylate cyclase domain		SUPERFAMILY	DNA/RNA polymerases		molecular_function	RNA-dependent RNA polymerase activity		biological_process	RNA-templated transcription
1	CF-BAA24003.1.11_10589_relaxed	CF-AAX47040.1.1.10_10541_relaxed	AAX47040.1.1.10_10541	Pfam	Viral RNA-dependent RNA polymerase		Gene3D	Reverse transcriptase/Diguanylate cyclase domain		SUPERFAMILY	DNA/RNA polymerases		molecular_function	RNA-dependent RNA polymerase activity		biological_process	RNA-templated transcription
1	CF-BAA24003.1.11_10589_relaxed	CF-AAX47041.1.1.10_10542_relaxed	AAX47041.1.1.10_10542	Pfam	Viral RNA-dependent RNA polymerase		Gene3D	Reverse transcriptase/Diguanylate cyclase domain		SUPERFAMILY	DNA/RNA polymerases		molecular_function	RNA-dependent RNA polymerase activity		biological_process	RNA-templated transcription
1	CF-BAA24003.1.11_10589_relaxed	CF-CAA59341.1.1.10_10507_relaxed	CAA59341.1.1.10_10507	Pfam	Viral RNA-dependent RNA polymerase		Gene3D	Reverse transcriptase/Diguanylate cyclase domain		SUPERFAMILY	DNA/RNA polymerases		molecular_function	RNA-dependent RNA polymerase activity		biological_process	RNA-templated transcription
1	CF-BAA24003.1.11_10589_relaxed	CF-AAT65951.1.1.10_10530_relaxed	AAT65951.1.1.10_10530	Pfam	Viral RNA-dependent RNA polymerase		Gene3D	Reverse transcriptase/Diguanylate cyclase domain		SUPERFAMILY	DNA/RNA polymerases		molecular_function	RNA-dependent RNA polymerase activity		biological_process	RNA-templated transcription
1	CF-BAA24003.1.11_10589_relaxed	CF-AAX47042.1.1.10_10543_relaxed	AAX47042.1.1.10_10543	Pfam	Viral RNA-dependent RNA polymerase		Gene3D	Reverse transcriptase/Diguanylate cyclase domain		SUPERFAMILY	DNA/RNA polymerases		molecular_function	RNA-dependent RNA polymerase activity		biological_process	RNA-templated transcription
1	CF-BAA24003.1.11_10589_relaxed	CF-AAQ73096.1.1.10_10506_relaxed	AAQ73096.1.1.10_10506	Pfam	Viral RNA-dependent RNA polymerase		Gene3D	Reverse transcriptase/Diguanylate cyclase domain		SUPERFAMILY	DNA/RNA polymerases		molecular_function	RNA-dependent RNA polymerase activity		biological_process	RNA-templated transcription
1	CF-BAA24003.1.11_10589_relaxed	CF-ACL99815.1.1.6_10413_relaxed	ACL99815.1.1.6_10413	Pfam	Viral RNA-dependent RNA polymerase		Gene3D	Reverse transcriptase/Diguanylate cyclase domain		SUPERFAMILY	DNA/RNA polymerases		molecular_function	RNA-dependent RNA polymerase activity		biological_process	RNA-templated transcription
1	CF-BAA24003.1.11_10589_relaxed	CF-ACL15190.1.1.6_10407_relaxed	ACL15190.1.1.6_10407	Pfam	Viral RNA-dependent RNA polymerase		Gene3D	Reverse transcriptase/Diguanylate cyclase domain		SUPERFAMILY	DNA/RNA polymerases		molecular_function	RNA-dependent RNA polymerase activity		biological_process	RNA-templated transcription
1	CF-BAA24003.1.11_10589_relaxed	CF-ACL15186.1.11_10384_relaxed	ACL15186.1.11_10384	Pfam	Viral RNA-dependent RNA polymerase		Gene3D	Reverse transcriptase/Diguanylate cyclase domain		SUPERFAMILY	DNA/RNA polymerases		molecular_function	RNA-dependent RNA polymerase activity		biological_process	RNA-templated transcription
1	CF-BAA24003.1.11_10589_relaxed	CF-ACK37388.1.11_10666_relaxed	ACK37388.1.11_10666	Pfam	Viral RNA-dependent RNA polymerase		Gene3D	Reverse transcriptase/Diguanylate cyclase domain		SUPERFAMILY	DNA/RNA polymerases		molecular_function	RNA-dependent RNA polymerase activity		biological_process	RNA-templated transcription
1	CF-BAA24003.1.11_10589_relaxed	CF-AAL69638.2.1.10_10624_relaxed	AAL69638.2.1.10_10624	Pfam	Viral RNA-dependent RNA polymerase		Gene3D	Reverse transcriptase/Diguanylate cyclase domain		SUPERFAMILY	DNA/RNA polymerases		molecular_function	RNA-dependent RNA polymerase activity		biological_process	RNA-templated transcription
1	CF-BAA24003.1.11_10589_relaxed	CF-AAQ73082.1.1.10_10501_relaxed	AAQ73082.1.1.10_10501	Pfam	Viral RNA-dependent RNA polymerase		Gene3D	Reverse transcriptase/Diguanylate cyclase domain		SUPERFAMILY	DNA/RNA polymerases		molecular_function	RNA-dependent RNA polymerase activity		biological_process	RNA-templated transcription
1	CF-BAA24003.1.11_10589_relaxed	CF-ACL99815.1.11_10413_relaxed	ACL99815.1.11_10413	Pfam	Viral RNA-dependent RNA polymerase		Gene3D	Reverse transcriptase/Diguanylate cyclase domain		SUPERFAMILY	DNA/RNA polymerases		molecular_function	RNA-dependent RNA polymerase activity		biological_process	RNA-templated transcription
1	CF-BAA24003.1.11_10589_relaxed	CF-ACL15185.1.1.6_10383_relaxed	ACL15185.1.1.6_10383	Pfam	Viral RNA-dependent RNA polymerase		Gene3D	Reverse transcriptase/Diguanylate cyclase domain		SUPERFAMILY	DNA/RNA polymerases		molecular_function	RNA-dependent RNA polymerase activity		biological_process	RNA-templated transcription
1	CF-BAA24003.1.11_10589_relaxed	CF-AAQ73094.1.1.10_10503_relaxed	AAQ73094.1.1.10_10503	Pfam	Viral RNA-dependent RNA polymerase		Gene3D	Reverse transcriptase/Diguanylate cyclase domain		SUPERFAMILY	DNA/RNA polymerases		molecular_function	RNA-dependent RNA polymerase activity		biological_process	RNA-templated transcription
1	CF-BAA24003.1.11_10589_relaxed	CF-CDQ47775.1.1.10_10486_relaxed	CDQ47775.1.1.10_10486	Pfam	Viral RNA-dependent RNA polymerase		Gene3D	Reverse transcriptase/Diguanylate cyclase domain		SUPERFAMILY	DNA/RNA polymerases		molecular_function	RNA-dependent RNA polymerase activity		biological_process	RNA-templated transcription
1	CF-BAA24003.1.11_10589_relaxed	CF-AAL69623.2.1.10_10555_relaxed	AAL69623.2.1.10_10555	Pfam	Viral RNA-dependent RNA polymerase		Gene3D	Reverse transcriptase/Diguanylate cyclase domain		SUPERFAMILY	DNA/RNA polymerases		molecular_function	RNA-dependent RNA polymerase activity		biological_process	RNA-templated transcription
1	CF-BAA24003.1.11_10589_relaxed	CF-AAQ73093.1.1.10_10527_relaxed	AAQ73093.1.1.10_10527	Pfam	Viral RNA-dependent RNA polymerase		Gene3D	Reverse transcriptase/Diguanylate cyclase domain		SUPERFAMILY	DNA/RNA polymerases		molecular_function	RNA-dependent RNA polymerase activity		biological_process	RNA-templated transcription
1	CF-BAA24003.1.11_10589_relaxed	CF-AAQ02676.1.11_10563_relaxed	AAQ02676.1.11_10563	Pfam	Viral RNA-dependent RNA polymerase		Gene3D	Reverse transcriptase/Diguanylate cyclase domain		SUPERFAMILY	DNA/RNA polymerases		molecular_function	RNA-dependent RNA polymerase activity		biological_process	RNA-templated transcription
1	CF-BAA24003.1.11_10589_relaxed	CF-CAA25246.1.11_10559_relaxed	CAA25246.1.11_10559	Pfam	Viral RNA-dependent RNA polymerase		Gene3D	Reverse transcriptase/Diguanylate cyclase domain		SUPERFAMILY	DNA/RNA polymerases		molecular_function	RNA-dependent RNA polymerase activity		biological_process	RNA-templated transcription
1	CF-BAA24003.1.11_10589_relaxed	CF-ACL15191.1.11_10408_relaxed	ACL15191.1.11_10408	Pfam	Viral RNA-dependent RNA polymerase		Gene3D	Reverse transcriptase/Diguanylate cyclase domain		SUPERFAMILY	DNA/RNA polymerases		molecular_function	RNA-dependent RNA polymerase activity		biological_process	RNA-templated transcription
1	CF-BAA24003.1.11_10589_relaxed	CF-ACL15190.1.11_10407_relaxed	ACL15190.1.11_10407	Pfam	Viral RNA-dependent RNA polymerase		Gene3D	Reverse transcriptase/Diguanylate cyclase domain		SUPERFAMILY	DNA/RNA polymerases		molecular_function	RNA-dependent RNA polymerase activity		biological_process	RNA-templated transcription
1	CF-BAA24003.1.11_10589_relaxed	CF-AAQ73094.1.11_10503_relaxed	AAQ73094.1.11_10503	Pfam	Viral RNA-dependent RNA polymerase		Gene3D	Reverse transcriptase/Diguanylate cyclase domain		SUPERFAMILY	DNA/RNA polymerases		molecular_function	RNA-dependent RNA polymerase activity		biological_process	RNA-templated transcription
1	CF-BAA24003.1.11_10589_relaxed	CF-BAG70419.1.11_10546_relaxed	BAG70419.1.11_10546	Pfam	Viral RNA-dependent RNA polymerase		Gene3D	Reverse transcriptase/Diguanylate cyclase domain		SUPERFAMILY	DNA/RNA polymerases		molecular_function	RNA-dependent RNA polymerase activity		biological_process	RNA-templated transcription
1	CF-BAA24003.1.11_10589_relaxed	CF-AAX47040.1.11_10541_relaxed	AAX47040.1.11_10541	Pfam	Viral RNA-dependent RNA polymerase		Gene3D	Reverse transcriptase/Diguanylate cyclase domain		SUPERFAMILY	DNA/RNA polymerases		molecular_function	RNA-dependent RNA polymerase activity		biological_process	RNA-templated transcription
1	CF-BAA24003.1.11_10589_relaxed	CF-AAL69622.2.11_10491_relaxed	AAL69622.2.11_10491	Pfam	Viral RNA-dependent RNA polymerase		Gene3D	Reverse transcriptase/Diguanylate cyclase domain		SUPERFAMILY	DNA/RNA polymerases		molecular_function	RNA-dependent RNA polymerase activity		biological_process	RNA-templated transcription
1	CF-BAA24003.1.11_10589_relaxed	CF-ABM54550.1.1.10_10573_relaxed	ABM54550.1.1.10_10573	Pfam	Viral RNA-dependent RNA polymerase		Gene3D	Reverse transcriptase/Diguanylate cyclase domain		SUPERFAMILY	DNA/RNA polymerases		molecular_function	RNA-dependent RNA polymerase activity		biological_process	RNA-templated transcription
1	CF-BAA24003.1.11_10589_relaxed	CF-ABU41836.1.1.10_10575_relaxed	ABU41836.1.1.10_10575	Pfam	Viral RNA-dependent RNA polymerase		Gene3D	Reverse transcriptase/Diguanylate cyclase domain		SUPERFAMILY	DNA/RNA polymerases		molecular_function	RNA-dependent RNA polymerase activity		biological_process	RNA-templated transcription
1	CF-BAA24003.1.11_10589_relaxed	CF-ACK37392.1.1.10_10671_relaxed	ACK37392.1.1.10_10671	Pfam	Viral RNA-dependent RNA polymerase		Gene3D	Reverse transcriptase/Diguanylate cyclase domain		SUPERFAMILY	DNA/RNA polymerases		molecular_function	RNA-dependent RNA polymerase activity		biological_process	RNA-templated transcription
1	CF-BAA24003.1.11_10589_relaxed	CF-ABO69521.1.1.10_10706_relaxed	ABO69521.1.1.10_10706	Pfam	Viral RNA-dependent RNA polymerase		Gene3D	Reverse transcriptase/Diguanylate cyclase domain		SUPERFAMILY	DNA/RNA polymerases		molecular_function	RNA-dependent RNA polymerase activity		biological_process	RNA-templated transcription
1	CF-BAA24003.1.11_10589_relaxed	CF-AAQ02683.1.11_10570_relaxed	AAQ02683.1.11_10570	Pfam	Viral RNA-dependent RNA polymerase		Gene3D	Reverse transcriptase/Diguanylate cyclase domain		SUPERFAMILY	DNA/RNA polymerases		molecular_function	RNA-dependent RNA polymerase activity		biological_process	RNA-templated transcription
1	CF-BAA24003.1.11_10589_relaxed	CF-CAA25444.1.11_10561_relaxed	CAA25444.1.11_10561	Pfam	Viral RNA-dependent RNA polymerase		Gene3D	Reverse transcriptase/Diguanylate cyclase domain		SUPERFAMILY	DNA/RNA polymerases		molecular_function	RNA-dependent RNA polymerase activity		biological_process	RNA-templated transcription
1	CF-BAA24003.1.11_10589_relaxed	CF-ABF51200.1.11_10667_relaxed	ABF51200.1.11_10667	Pfam	Viral RNA-dependent RNA polymerase		Gene3D	Reverse transcriptase/Diguanylate cyclase domain		SUPERFAMILY	DNA/RNA polymerases		molecular_function	RNA-dependent RNA polymerase activity		biological_process	RNA-templated transcription
1	CF-BAA24003.1.11_10589_relaxed	CF-AAQ73092.1.11_10526_relaxed	AAQ73092.1.11_10526	Pfam	Viral RNA-dependent RNA polymerase		Gene3D	Reverse transcriptase/Diguanylate cyclase domain		SUPERFAMILY	DNA/RNA polymerases		molecular_function	RNA-dependent RNA polymerase activity		biological_process	RNA-templated transcription
1	CF-BAA24003.1.11_10589_relaxed	CF-AAC63944.2.11_10499_relaxed	AAC63944.2.11_10499	Pfam	Viral RNA-dependent RNA polymerase		Gene3D	Reverse transcriptase/Diguanylate cyclase domain		SUPERFAMILY	DNA/RNA polymerases		molecular_function	RNA-dependent RNA polymerase activity		biological_process	RNA-templated transcription
1	CF-BAA24003.1.11_10589_relaxed	CF-AAW30685.1.11_10482_relaxed	AAW30685.1.11_10482	Pfam	Viral RNA-dependent RNA polymerase		Gene3D	Reverse transcriptase/Diguanylate cyclase domain		SUPERFAMILY	DNA/RNA polymerases		molecular_function	RNA-dependent RNA polymerase activity		biological_process	RNA-templated transcription
1	CF-BAA24003.1.11_10589_relaxed	CF-AAR38844.1.11_10471_relaxed	AAR38844.1.11_10471	Pfam	Viral RNA-dependent RNA polymerase		Gene3D	Reverse transcriptase/Diguanylate cyclase domain		SUPERFAMILY	DNA/RNA polymerases		molecular_function	RNA-dependent RNA polymerase activity		biological_process	RNA-templated transcription
1	CF-BAA24003.1.11_10589_relaxed	CF-AAL69626.2.11_10488_relaxed	AAL69626.2.11_10488	Pfam	Viral RNA-dependent RNA polymerase		Gene3D	Reverse transcriptase/Diguanylate cyclase domain		SUPERFAMILY	DNA/RNA polymerases		molecular_function	RNA-dependent RNA polymerase activity		biological_process	RNA-templated transcription
1	CF-BAA24003.1.11_10589_relaxed	CF-AIM19469.1.1.10_10544_relaxed	AIM19469.1.1.10_10544	Pfam	Viral RNA-dependent RNA polymerase		Gene3D	Reverse transcriptase/Diguanylate cyclase domain		SUPERFAMILY	DNA/RNA polymerases		molecular_function	RNA-dependent RNA polymerase activity		biological_process	RNA-templated transcription
1	CF-BAA24003.1.11_10589_relaxed	CF-AAX47043.1.1.10_10545_relaxed	AAX47043.1.1.10_10545	Pfam	Viral RNA-dependent RNA polymerase		Gene3D	Reverse transcriptase/Diguanylate cyclase domain		SUPERFAMILY	DNA/RNA polymerases		molecular_function	RNA-dependent RNA polymerase activity		biological_process	RNA-templated transcription
1	CF-BAA24003.1.11_10589_relaxed	CF-AAW30684.1.1.10_10481_relaxed	AAW30684.1.1.10_10481	Pfam	Viral RNA-dependent RNA polymerase		Gene3D	Reverse transcriptase/Diguanylate cyclase domain		SUPERFAMILY	DNA/RNA polymerases		molecular_function	RNA-dependent RNA polymerase activity		biological_process	RNA-templated transcription
1	CF-BAA24003.1.11_10589_relaxed	CF-AAQ73086.1.1.10_10520_relaxed	AAQ73086.1.1.10_10520	Pfam	Viral RNA-dependent RNA polymerase		Gene3D	Reverse transcriptase/Diguanylate cyclase domain		SUPERFAMILY	DNA/RNA polymerases		molecular_function	RNA-dependent RNA polymerase activity		biological_process	RNA-templated transcription
1	CF-BAA24003.1.11_10589_relaxed	CF-AAQ73084.1.1.10_10518_relaxed	AAQ73084.1.1.10_10518	Pfam	Viral RNA-dependent RNA polymerase		Gene3D	Reverse transcriptase/Diguanylate cyclase domain		SUPERFAMILY	DNA/RNA polymerases		molecular_function	RNA-dependent RNA polymerase activity		biological_process	RNA-templated transcription
1	CF-BAA24003.1.11_10589_relaxed	CF-AHE93351.1.1.10_10552_relaxed	AHE93351.1.1.10_10552	Pfam	Viral RNA-dependent RNA polymerase		Gene3D	Reverse transcriptase/Diguanylate cyclase domain		SUPERFAMILY	DNA/RNA polymerases		molecular_function	RNA-dependent RNA polymerase activity		biological_process	RNA-templated transcription
1	CF-BAA24003.1.11_10589_relaxed	CF-ANN47501.1.1.10_10484_relaxed	ANN47501.1.1.10_10484	Pfam	Viral RNA-dependent RNA polymerase		Gene3D	Reverse transcriptase/Diguanylate cyclase domain		SUPERFAMILY	DNA/RNA polymerases		molecular_function	RNA-dependent RNA polymerase activity		biological_process	RNA-templated transcription
1	CF-BAA24003.1.11_10589_relaxed	CF-ADK22846.1.11_10578_relaxed	ADK22846.1.11_10578	Pfam	Viral RNA-dependent RNA polymerase		Gene3D	Reverse transcriptase/Diguanylate cyclase domain		SUPERFAMILY	DNA/RNA polymerases		molecular_function	RNA-dependent RNA polymerase activity		biological_process	RNA-templated transcription
1	CF-BAA24003.1.11_10589_relaxed	CF-CAA56365.1.1.10_10508_relaxed	CAA56365.1.1.10_10508	Pfam	Viral RNA-dependent RNA polymerase		Gene3D	Reverse transcriptase/Diguanylate cyclase domain		SUPERFAMILY	DNA/RNA polymerases		molecular_function	RNA-dependent RNA polymerase activity		biological_process	RNA-templated transcription
1	CF-BAA24003.1.11_10589_relaxed	CF-AAW30685.1.1.10_10482_relaxed	AAW30685.1.1.10_10482	Pfam	Viral RNA-dependent RNA polymerase		Gene3D	Reverse transcriptase/Diguanylate cyclase domain		SUPERFAMILY	DNA/RNA polymerases		molecular_function	RNA-dependent RNA polymerase activity		biological_process	RNA-templated transcription
1	CF-BAA24003.1.11_10589_relaxed	CF-AAQ02675.1.11_10562_relaxed	AAQ02675.1.11_10562	Pfam	Viral RNA-dependent RNA polymerase		Gene3D	Reverse transcriptase/Diguanylate cyclase domain		SUPERFAMILY	DNA/RNA polymerases		molecular_function	RNA-dependent RNA polymerase activity		biological_process	RNA-templated transcription
1	CF-BAA24003.1.11_10589_relaxed	CF-AAR38843.1.11_10470_relaxed	AAR38843.1.11_10470	Pfam	Viral RNA-dependent RNA polymerase		Gene3D	Reverse transcriptase/Diguanylate cyclase domain		SUPERFAMILY	DNA/RNA polymerases		molecular_function	RNA-dependent RNA polymerase activity		biological_process	RNA-templated transcription
1	CF-BAA24003.1.11_10589_relaxed	CF-AAQ73090.1.11_10502_relaxed	AAQ73090.1.11_10502	Pfam	Viral RNA-dependent RNA polymerase		Gene3D	Reverse transcriptase/Diguanylate cyclase domain		SUPERFAMILY	DNA/RNA polymerases		molecular_function	RNA-dependent RNA polymerase activity		biological_process	RNA-templated transcription
1	CF-BAA24003.1.11_10589_relaxed	CF-AAR38845.1.11_10472_relaxed	AAR38845.1.11_10472	Pfam	Viral RNA-dependent RNA polymerase		Gene3D	Reverse transcriptase/Diguanylate cyclase domain		SUPERFAMILY	DNA/RNA polymerases		molecular_function	RNA-dependent RNA polymerase activity		biological_process	RNA-templated transcription
1	CF-BAA24003.1.11_10589_relaxed	CF-CAA59341.1.11_10507_relaxed	CAA59341.1.11_10507	Pfam	Viral RNA-dependent RNA polymerase		Gene3D	Reverse transcriptase/Diguanylate cyclase domain		SUPERFAMILY	DNA/RNA polymerases		molecular_function	RNA-dependent RNA polymerase activity		biological_process	RNA-templated transcription
1	CF-BAA24003.1.11_10589_relaxed	CF-ABK41189.1.11_10547_relaxed	ABK41189.1.11_10547	Pfam	Viral RNA-dependent RNA polymerase		Gene3D	Reverse transcriptase/Diguanylate cyclase domain		SUPERFAMILY	DNA/RNA polymerases		molecular_function	RNA-dependent RNA polymerase activity		biological_process	RNA-templated transcription
1	CF-BAA24003.1.11_10589_relaxed	CF-AAQ02684.1.10_10569_relaxed	AAQ02684.1.10_10569	Pfam	Viral RNA-dependent RNA polymerase		Gene3D	Reverse transcriptase/Diguanylate cyclase domain		SUPERFAMILY	DNA/RNA polymerases		molecular_function	RNA-dependent RNA polymerase activity		biological_process	RNA-templated transcription
1	CF-BAA24003.1.11_10589_relaxed	CF-AAA46912.1.11_10558_relaxed	AAA46912.1.11_10558	Pfam	Viral RNA-dependent RNA polymerase		Gene3D	Reverse transcriptase/Diguanylate cyclase domain		SUPERFAMILY	DNA/RNA polymerases		molecular_function	RNA-dependent RNA polymerase activity		biological_process	RNA-templated transcription
1	CF-BAA24003.1.11_10589_relaxed	CF-AAQ73080.1.1.10_10514_relaxed	AAQ73080.1.1.10_10514	Pfam	Viral RNA-dependent RNA polymerase		Gene3D	Reverse transcriptase/Diguanylate cyclase domain		SUPERFAMILY	DNA/RNA polymerases		molecular_function	RNA-dependent RNA polymerase activity		biological_process	RNA-templated transcription
1	CF-BAA24003.1.11_10589_relaxed	CF-AAQ73079.1.1.10_10513_relaxed	AAQ73079.1.1.10_10513	Pfam	Viral RNA-dependent RNA polymerase		Gene3D	Reverse transcriptase/Diguanylate cyclase domain		SUPERFAMILY	DNA/RNA polymerases		molecular_function	RNA-dependent RNA polymerase activity		biological_process	RNA-templated transcription
1	CF-BAA24003.1.11_10589_relaxed	CF-BAA00518.1.1.10_10498_relaxed	BAA00518.1.1.10_10498	Pfam	Viral RNA-dependent RNA polymerase		Gene3D	Reverse transcriptase/Diguanylate cyclase domain		SUPERFAMILY	DNA/RNA polymerases		molecular_function	RNA-dependent RNA polymerase activity		biological_process	RNA-templated transcription
1	CF-BAA24003.1.11_10589_relaxed	CF-AAQ73078.1.1.10_10512_relaxed	AAQ73078.1.1.10_10512	Pfam	Viral RNA-dependent RNA polymerase		Gene3D	Reverse transcriptase/Diguanylate cyclase domain		SUPERFAMILY	DNA/RNA polymerases		molecular_function	RNA-dependent RNA polymerase activity		biological_process	RNA-templated transcription
1	CF-BAA24003.1.11_10589_relaxed	CF-AAR38842.1.11_10469_relaxed	AAR38842.1.11_10469	Pfam	Viral RNA-dependent RNA polymerase		Gene3D	Reverse transcriptase/Diguanylate cyclase domain		SUPERFAMILY	DNA/RNA polymerases		molecular_function	RNA-dependent RNA polymerase activity		biological_process	RNA-templated transcription
1	CF-BAA24003.1.11_10589_relaxed	CF-AAL69633.2.11_10489_relaxed	AAL69633.2.11_10489	Pfam	Viral RNA-dependent RNA polymerase		Gene3D	Reverse transcriptase/Diguanylate cyclase domain		SUPERFAMILY	DNA/RNA polymerases		molecular_function	RNA-dependent RNA polymerase activity		biological_process	RNA-templated transcription
1	CF-BAA24003.1.11_10589_relaxed	CF-ACK37399.1.1.10_10679_relaxed	ACK37399.1.1.10_10679	Pfam	Viral RNA-dependent RNA polymerase		Gene3D	Reverse transcriptase/Diguanylate cyclase domain		SUPERFAMILY	DNA/RNA polymerases		molecular_function	RNA-dependent RNA polymerase activity		biological_process	RNA-templated transcription
1	CF-BAA24003.1.11_10589_relaxed	CF-ACK37396.1.1.10_10675_relaxed	ACK37396.1.1.10_10675	Pfam	Viral RNA-dependent RNA polymerase		Gene3D	Reverse transcriptase/Diguanylate cyclase domain		SUPERFAMILY	DNA/RNA polymerases		molecular_function	RNA-dependent RNA polymerase activity		biological_process	RNA-templated transcription
1	CF-BAA24003.1.11_10589_relaxed	CF-AAR38846.1.11_10473_relaxed	AAR38846.1.11_10473	Pfam	Viral RNA-dependent RNA polymerase		Gene3D	Reverse transcriptase/Diguanylate cyclase domain		SUPERFAMILY	DNA/RNA polymerases		molecular_function	RNA-dependent RNA polymerase activity		biological_process	RNA-templated transcription
1	CF-BAA24003.1.11_10589_relaxed	CF-AAA50478.1.11_10477_relaxed	AAA50478.1.11_10477	Pfam	Viral RNA-dependent RNA polymerase		Gene3D	Reverse transcriptase/Diguanylate cyclase domain		SUPERFAMILY	DNA/RNA polymerases		molecular_function	RNA-dependent RNA polymerase activity		biological_process	RNA-templated transcription
1	CF-BAA24003.1.11_10589_relaxed	CF-AAR38849.1.11_10476_relaxed	AAR38849.1.11_10476	Pfam	Viral RNA-dependent RNA polymerase		Gene3D	Reverse transcriptase/Diguanylate cyclase domain		SUPERFAMILY	DNA/RNA polymerases		molecular_function	RNA-dependent RNA polymerase activity		biological_process	RNA-templated transcription
1	CF-BAA24003.1.11_10589_relaxed	CF-AAQ02684.1.1.10_10569_relaxed	AAQ02684.1.1.10_10569	Pfam	Viral RNA-dependent RNA polymerase		Gene3D	Reverse transcriptase/Diguanylate cyclase domain		SUPERFAMILY	DNA/RNA polymerases		molecular_function	RNA-dependent RNA polymerase activity		biological_process	RNA-templated transcription
1	CF-BAA24003.1.11_10589_relaxed	CF-AAL69638.2.11_10624_relaxed	AAL69638.2.11_10624	Pfam	Viral RNA-dependent RNA polymerase		Gene3D	Reverse transcriptase/Diguanylate cyclase domain		SUPERFAMILY	DNA/RNA polymerases		molecular_function	RNA-dependent RNA polymerase activity		biological_process	RNA-templated transcription
1	CF-BAA24003.1.11_10589_relaxed	CF-ABM54550.1.11_10573_relaxed	ABM54550.1.11_10573	Pfam	Viral RNA-dependent RNA polymerase		Gene3D	Reverse transcriptase/Diguanylate cyclase domain		SUPERFAMILY	DNA/RNA polymerases		molecular_function	RNA-dependent RNA polymerase activity		biological_process	RNA-templated transcription
1	CF-BAA24003.1.11_10589_relaxed	CF-AAR38841.1.11_10468_relaxed	AAR38841.1.11_10468	Pfam	Viral RNA-dependent RNA polymerase		Gene3D	Reverse transcriptase/Diguanylate cyclase domain		SUPERFAMILY	DNA/RNA polymerases		molecular_function	RNA-dependent RNA polymerase activity		biological_process	RNA-templated transcription
1	CF-BAA24003.1.11_10589_relaxed	CF-AAQ73081.1.11_10516_relaxed	AAQ73081.1.11_10516	Pfam	Viral RNA-dependent RNA polymerase		Gene3D	Reverse transcriptase/Diguanylate cyclase domain		SUPERFAMILY	DNA/RNA polymerases		molecular_function	RNA-dependent RNA polymerase activity		biological_process	RNA-templated transcription
1	CF-BAA24003.1.11_10589_relaxed	CF-ANN47501.1.11_10484_relaxed	ANN47501.1.11_10484	Pfam	Viral RNA-dependent RNA polymerase		Gene3D	Reverse transcriptase/Diguanylate cyclase domain		SUPERFAMILY	DNA/RNA polymerases		molecular_function	RNA-dependent RNA polymerase activity		biological_process	RNA-templated transcription
1	CF-BAA24003.1.11_10589_relaxed	CF-AAL57904.1.12_10815_relaxed	AAL57904.1.12_10815	Pfam	Viral RNA-dependent RNA polymerase		Gene3D	Reverse transcriptase/Diguanylate cyclase domain		SUPERFAMILY	DNA/RNA polymerases		molecular_function	RNA-dependent RNA polymerase activity		biological_process	RNA-templated transcription
1	CF-BAA24003.1.11_10589_relaxed	CF-AAT67220.1.1.10_10459_relaxed	AAT67220.1.1.10_10459	Pfam	Viral RNA-dependent RNA polymerase		Gene3D	Reverse transcriptase/Diguanylate cyclase domain		SUPERFAMILY	DNA/RNA polymerases		molecular_function	RNA-dependent RNA polymerase activity		biological_process	RNA-templated transcription
1	CF-BAA24003.1.11_10589_relaxed	CF-AAT67220.1.12_10459_relaxed	AAT67220.1.12_10459	Pfam	Viral RNA-dependent RNA polymerase		Gene3D	Reverse transcriptase/Diguanylate cyclase domain		SUPERFAMILY	DNA/RNA polymerases		molecular_function	RNA-dependent RNA polymerase activity		biological_process	RNA-templated transcription
1	CF-BAA24003.1.11_10589_relaxed	CF-CAA26181.1.1.10_10635_relaxed	CAA26181.1.1.10_10635	Pfam	Viral RNA-dependent RNA polymerase		Gene3D	Reverse transcriptase/Diguanylate cyclase domain		SUPERFAMILY	DNA/RNA polymerases		molecular_function	RNA-dependent RNA polymerase activity		biological_process	RNA-templated transcription
1	CF-BAA24003.1.11_10589_relaxed	CF-ACK37385.1.1.10_10663_relaxed	ACK37385.1.1.10_10663	Pfam	Viral RNA-dependent RNA polymerase		Gene3D	Reverse transcriptase/Diguanylate cyclase domain		SUPERFAMILY	DNA/RNA polymerases		molecular_function	RNA-dependent RNA polymerase activity		biological_process	RNA-templated transcription
1	CF-BAA24003.1.11_10589_relaxed	CF-ACK37403.1.1.10_10684_relaxed	ACK37403.1.1.10_10684	Pfam	Viral RNA-dependent RNA polymerase		Gene3D	Reverse transcriptase/Diguanylate cyclase domain		SUPERFAMILY	DNA/RNA polymerases		molecular_function	RNA-dependent RNA polymerase activity		biological_process	RNA-templated transcription
1	CF-BAA24003.1.11_10589_relaxed	CF-AFD64773.1.11_10710_relaxed	AFD64773.1.11_10710	Pfam	Viral RNA-dependent RNA polymerase		Gene3D	Reverse transcriptase/Diguanylate cyclase domain		SUPERFAMILY	DNA/RNA polymerases		molecular_function	RNA-dependent RNA polymerase activity		biological_process	RNA-templated transcription
1	CF-BAA24003.1.11_10589_relaxed	CF-AAQ73083.1.11_10517_relaxed	AAQ73083.1.11_10517	Pfam	Viral RNA-dependent RNA polymerase		Gene3D	Reverse transcriptase/Diguanylate cyclase domain		SUPERFAMILY	DNA/RNA polymerases		molecular_function	RNA-dependent RNA polymerase activity		biological_process	RNA-templated transcription
1	CF-BAA24003.1.11_10589_relaxed	CF-AAQ73085.1.11_10519_relaxed	AAQ73085.1.11_10519	Pfam	Viral RNA-dependent RNA polymerase		Gene3D	Reverse transcriptase/Diguanylate cyclase domain		SUPERFAMILY	DNA/RNA polymerases		molecular_function	RNA-dependent RNA polymerase activity		biological_process	RNA-templated transcription
1	CF-BAA24003.1.11_10589_relaxed	CF-AAX47036.1.11_10537_relaxed	AAX47036.1.11_10537	Pfam	Viral RNA-dependent RNA polymerase		Gene3D	Reverse transcriptase/Diguanylate cyclase domain		SUPERFAMILY	DNA/RNA polymerases		molecular_function	RNA-dependent RNA polymerase activity		biological_process	RNA-templated transcription
1	CF-BAA24003.1.11_10589_relaxed	CF-CAD38168.2.11_10532_relaxed	CAD38168.2.11_10532	Pfam	Viral RNA-dependent RNA polymerase		Gene3D	Reverse transcriptase/Diguanylate cyclase domain		SUPERFAMILY	DNA/RNA polymerases		molecular_function	RNA-dependent RNA polymerase activity		biological_process	RNA-templated transcription
1	CF-BAA24003.1.11_10589_relaxed	CF-AAX47033.1.11_10534_relaxed	AAX47033.1.11_10534	Pfam	Viral RNA-dependent RNA polymerase		Gene3D	Reverse transcriptase/Diguanylate cyclase domain		SUPERFAMILY	DNA/RNA polymerases		molecular_function	RNA-dependent RNA polymerase activity		biological_process	RNA-templated transcription
1	CF-BAA24003.1.11_10589_relaxed	CF-AAX47039.1.11_10540_relaxed	AAX47039.1.11_10540	Pfam	Viral RNA-dependent RNA polymerase		Gene3D	Reverse transcriptase/Diguanylate cyclase domain		SUPERFAMILY	DNA/RNA polymerases		molecular_function	RNA-dependent RNA polymerase activity		biological_process	RNA-templated transcription
1	CF-BAA24003.1.11_10589_relaxed	CF-ACK37376.1.11_10647_relaxed	ACK37376.1.11_10647	Pfam	Viral RNA-dependent RNA polymerase		Gene3D	Reverse transcriptase/Diguanylate cyclase domain		SUPERFAMILY	DNA/RNA polymerases		molecular_function	RNA-dependent RNA polymerase activity		biological_process	RNA-templated transcription
1	CF-BAA24003.1.11_10589_relaxed	CF-ACK37392.1.11_10671_relaxed	ACK37392.1.11_10671	Pfam	Viral RNA-dependent RNA polymerase		Gene3D	Reverse transcriptase/Diguanylate cyclase domain		SUPERFAMILY	DNA/RNA polymerases		molecular_function	RNA-dependent RNA polymerase activity		biological_process	RNA-templated transcription
1	CF-BAA24003.1.11_10589_relaxed	CF-AAQ73095.1.11_10505_relaxed	AAQ73095.1.11_10505	Pfam	Viral RNA-dependent RNA polymerase		Gene3D	Reverse transcriptase/Diguanylate cyclase domain		SUPERFAMILY	DNA/RNA polymerases		molecular_function	RNA-dependent RNA polymerase activity		biological_process	RNA-templated transcription
1	CF-BAA24003.1.11_10589_relaxed	CF-AAL68560.2.11_10626_relaxed	AAL68560.2.11_10626	Pfam	Viral RNA-dependent RNA polymerase		Gene3D	Reverse transcriptase/Diguanylate cyclase domain		SUPERFAMILY	DNA/RNA polymerases		molecular_function	RNA-dependent RNA polymerase activity		biological_process	RNA-templated transcription
1	CF-BAA24003.1.11_10589_relaxed	CF-AAQ73078.1.11_10512_relaxed	AAQ73078.1.11_10512	Pfam	Viral RNA-dependent RNA polymerase		Gene3D	Reverse transcriptase/Diguanylate cyclase domain		SUPERFAMILY	DNA/RNA polymerases		molecular_function	RNA-dependent RNA polymerase activity		biological_process	RNA-templated transcription
1	CF-BAA24003.1.11_10589_relaxed	CF-AAX47042.1.11_10543_relaxed	AAX47042.1.11_10543	Pfam	Viral RNA-dependent RNA polymerase		Gene3D	Reverse transcriptase/Diguanylate cyclase domain		SUPERFAMILY	DNA/RNA polymerases		molecular_function	RNA-dependent RNA polymerase activity		biological_process	RNA-templated transcription
1	CF-BAA24003.1.11_10589_relaxed	CF-AAX47041.1.11_10542_relaxed	AAX47041.1.11_10542	Pfam	Viral RNA-dependent RNA polymerase		Gene3D	Reverse transcriptase/Diguanylate cyclase domain		SUPERFAMILY	DNA/RNA polymerases		molecular_function	RNA-dependent RNA polymerase activity		biological_process	RNA-templated transcription
1	CF-BAA24003.1.11_10589_relaxed	CF-ACK37376.1.1.11_10647_relaxed	ACK37376.1.1.11_10647	Pfam	Viral RNA-dependent RNA polymerase		Gene3D	Reverse transcriptase/Diguanylate cyclase domain		SUPERFAMILY	DNA/RNA polymerases		molecular_function	RNA-dependent RNA polymerase activity		biological_process	RNA-templated transcription
1	CF-BAA24003.1.11_10589_relaxed	CF-ABO69372.1.1.10_10651_relaxed	ABO69372.1.1.10_10651	Pfam	Viral RNA-dependent RNA polymerase		Gene3D	Reverse transcriptase/Diguanylate cyclase domain		SUPERFAMILY	DNA/RNA polymerases		molecular_function	RNA-dependent RNA polymerase activity		biological_process	RNA-templated transcription
1	CF-BAA24003.1.11_10589_relaxed	CF-ABF51191.1.1.10_10650_relaxed	ABF51191.1.1.10_10650	Pfam	Viral RNA-dependent RNA polymerase		Gene3D	Reverse transcriptase/Diguanylate cyclase domain		SUPERFAMILY	DNA/RNA polymerases		molecular_function	RNA-dependent RNA polymerase activity		biological_process	RNA-templated transcription
1	CF-BAA24003.1.11_10589_relaxed	CF-ABU41835.1.11_10574_relaxed	ABU41835.1.11_10574	Pfam	Viral RNA-dependent RNA polymerase		Gene3D	Reverse transcriptase/Diguanylate cyclase domain		SUPERFAMILY	DNA/RNA polymerases		molecular_function	RNA-dependent RNA polymerase activity		biological_process	RNA-templated transcription
1	CF-BAA24003.1.11_10589_relaxed	CF-AAQ73083.1.1.10_10517_relaxed	AAQ73083.1.1.10_10517	Pfam	Viral RNA-dependent RNA polymerase		Gene3D	Reverse transcriptase/Diguanylate cyclase domain		SUPERFAMILY	DNA/RNA polymerases		molecular_function	RNA-dependent RNA polymerase activity		biological_process	RNA-templated transcription
1	CF-BAA24003.1.11_10589_relaxed	CF-AAR38841.1.1.10_10468_relaxed	AAR38841.1.1.10_10468	Pfam	Viral RNA-dependent RNA polymerase		Gene3D	Reverse transcriptase/Diguanylate cyclase domain		SUPERFAMILY	DNA/RNA polymerases		molecular_function	RNA-dependent RNA polymerase activity		biological_process	RNA-templated transcription
1	CF-BAA24003.1.11_10589_relaxed	CF-AAQ73077.1.1.10_10511_relaxed	AAQ73077.1.1.10_10511	Pfam	Viral RNA-dependent RNA polymerase		Gene3D	Reverse transcriptase/Diguanylate cyclase domain		SUPERFAMILY	DNA/RNA polymerases		molecular_function	RNA-dependent RNA polymerase activity		biological_process	RNA-templated transcription
1	CF-BAA24003.1.11_10589_relaxed	CF-AAQ73091.1.11_10525_relaxed	AAQ73091.1.11_10525	Pfam	Viral RNA-dependent RNA polymerase		Gene3D	Reverse transcriptase/Diguanylate cyclase domain		SUPERFAMILY	DNA/RNA polymerases		molecular_function	RNA-dependent RNA polymerase activity		biological_process	RNA-templated transcription
1	CF-BAA24003.1.11_10589_relaxed	CF-ABO69521.1.11_10706_relaxed	ABO69521.1.11_10706	Pfam	Viral RNA-dependent RNA polymerase		Gene3D	Reverse transcriptase/Diguanylate cyclase domain		SUPERFAMILY	DNA/RNA polymerases		molecular_function	RNA-dependent RNA polymerase activity		biological_process	RNA-templated transcription
1	CF-BAA24003.1.11_10589_relaxed	CF-AFV92902.1.11_10582_relaxed	AFV92902.1.11_10582	Pfam	Viral RNA-dependent RNA polymerase		Gene3D	Reverse transcriptase/Diguanylate cyclase domain		SUPERFAMILY	DNA/RNA polymerases		molecular_function	RNA-dependent RNA polymerase activity		biological_process	RNA-templated transcription
1	CF-BAA24003.1.11_10589_relaxed	CF-ACJ66736.1.1.10_10625_relaxed	ACJ66736.1.1.10_10625	Pfam	Viral RNA-dependent RNA polymerase		Gene3D	Reverse transcriptase/Diguanylate cyclase domain		SUPERFAMILY	DNA/RNA polymerases		molecular_function	RNA-dependent RNA polymerase activity		biological_process	RNA-templated transcription
1	CF-BAA24003.1.11_10589_relaxed	CF-AAX47044.1.11_10548_relaxed	AAX47044.1.11_10548	Pfam	Viral RNA-dependent RNA polymerase		Gene3D	Reverse transcriptase/Diguanylate cyclase domain		SUPERFAMILY	DNA/RNA polymerases		molecular_function	RNA-dependent RNA polymerase activity		biological_process	RNA-templated transcription
1	CF-BAA24003.1.11_10589_relaxed	CF-CAA55650.1.9_10509_relaxed	CAA55650.1.9_10509	Pfam	Viral RNA-dependent RNA polymerase		Gene3D	Reverse transcriptase/Diguanylate cyclase domain		SUPERFAMILY	DNA/RNA polymerases		molecular_function	RNA-dependent RNA polymerase activity		biological_process	RNA-templated transcription
1	CF-BAA24003.1.11_10589_relaxed	CF-AAQ73096.1.11_10506_relaxed	AAQ73096.1.11_10506	Pfam	Viral RNA-dependent RNA polymerase		Gene3D	Reverse transcriptase/Diguanylate cyclase domain		SUPERFAMILY	DNA/RNA polymerases		molecular_function	RNA-dependent RNA polymerase activity		biological_process	RNA-templated transcription
1	CF-BAA24003.1.11_10589_relaxed	CF-AAQ73080.1.11_10514_relaxed	AAQ73080.1.11_10514	Pfam	Viral RNA-dependent RNA polymerase		Gene3D	Reverse transcriptase/Diguanylate cyclase domain		SUPERFAMILY	DNA/RNA polymerases		molecular_function	RNA-dependent RNA polymerase activity		biological_process	RNA-templated transcription
1	CF-BAA24003.1.11_10589_relaxed	CF-ACK37379.1.1.10_10652_relaxed	ACK37379.1.1.10_10652	Pfam	Viral RNA-dependent RNA polymerase		Gene3D	Reverse transcriptase/Diguanylate cyclase domain		SUPERFAMILY	DNA/RNA polymerases		molecular_function	RNA-dependent RNA polymerase activity		biological_process	RNA-templated transcription
1	CF-BAA24003.1.11_10589_relaxed	CF-ACK37404.1.1.10_10685_relaxed	ACK37404.1.1.10_10685	Pfam	Viral RNA-dependent RNA polymerase		Gene3D	Reverse transcriptase/Diguanylate cyclase domain		SUPERFAMILY	DNA/RNA polymerases		molecular_function	RNA-dependent RNA polymerase activity		biological_process	RNA-templated transcription
1	CF-BAA24003.1.11_10589_relaxed	CF-ANN47502.1.11_10487_relaxed	ANN47502.1.11_10487	Pfam	Viral RNA-dependent RNA polymerase		Gene3D	Reverse transcriptase/Diguanylate cyclase domain		SUPERFAMILY	DNA/RNA polymerases		molecular_function	RNA-dependent RNA polymerase activity		biological_process	RNA-templated transcription
1	CF-BAA24003.1.11_10589_relaxed	CF-ABV25904.1.11_10483_relaxed	ABV25904.1.11_10483	Pfam	Viral RNA-dependent RNA polymerase		Gene3D	Reverse transcriptase/Diguanylate cyclase domain		SUPERFAMILY	DNA/RNA polymerases		molecular_function	RNA-dependent RNA polymerase activity		biological_process	RNA-templated transcription
1	CF-BAA24003.1.11_10589_relaxed	CF-ACK37394.1.1.10_10673_relaxed	ACK37394.1.1.10_10673	Pfam	Viral RNA-dependent RNA polymerase		Gene3D	Reverse transcriptase/Diguanylate cyclase domain		SUPERFAMILY	DNA/RNA polymerases		molecular_function	RNA-dependent RNA polymerase activity		biological_process	RNA-templated transcription
1	CF-BAA24003.1.11_10589_relaxed	CF-ACK37397.1.1.10_10676_relaxed	ACK37397.1.1.10_10676	Pfam	Viral RNA-dependent RNA polymerase		Gene3D	Reverse transcriptase/Diguanylate cyclase domain		SUPERFAMILY	DNA/RNA polymerases		molecular_function	RNA-dependent RNA polymerase activity		biological_process	RNA-templated transcription
1	CF-BAA24003.1.11_10589_relaxed	CF-ACK37405.1.1.10_10686_relaxed	ACK37405.1.1.10_10686	Pfam	Viral RNA-dependent RNA polymerase		Gene3D	Reverse transcriptase/Diguanylate cyclase domain		SUPERFAMILY	DNA/RNA polymerases		molecular_function	RNA-dependent RNA polymerase activity		biological_process	RNA-templated transcription
1	CF-BAA24003.1.11_10589_relaxed	CF-AAT65964.1.11_10531_relaxed	AAT65964.1.11_10531	Pfam	Viral RNA-dependent RNA polymerase		Gene3D	Reverse transcriptase/Diguanylate cyclase domain		SUPERFAMILY	DNA/RNA polymerases		molecular_function	RNA-dependent RNA polymerase activity		biological_process	RNA-templated transcription
1	CF-BAA24003.1.11_10589_relaxed	CF-AFV92902.1.1.10_10582_relaxed	AFV92902.1.1.10_10582	Pfam	Viral RNA-dependent RNA polymerase		Gene3D	Reverse transcriptase/Diguanylate cyclase domain		SUPERFAMILY	DNA/RNA polymerases		molecular_function	RNA-dependent RNA polymerase activity		biological_process	RNA-templated transcription
1	CF-BAA24003.1.11_10589_relaxed	CF-AFR46521.1.1.10_10581_relaxed	AFR46521.1.1.10_10581	Pfam	Viral RNA-dependent RNA polymerase		Gene3D	Reverse transcriptase/Diguanylate cyclase domain		SUPERFAMILY	DNA/RNA polymerases		molecular_function	RNA-dependent RNA polymerase activity		biological_process	RNA-templated transcription
1	CF-BAA24003.1.11_10589_relaxed	CF-ACS32214.2.1.6_10907_relaxed	ACS32214.2.1.6_10907	Pfam	Viral RNA-dependent RNA polymerase		Gene3D	Reverse transcriptase/Diguanylate cyclase domain		SUPERFAMILY	DNA/RNA polymerases		molecular_function	RNA-dependent RNA polymerase activity		biological_process	RNA-templated transcription
1	CF-BAA24003.1.11_10589_relaxed	CF-AIP90502.1.1.6_10908_relaxed	AIP90502.1.1.6_10908	Pfam	Viral RNA-dependent RNA polymerase		Gene3D	Reverse transcriptase/Diguanylate cyclase domain		SUPERFAMILY	DNA/RNA polymerases		molecular_function	RNA-dependent RNA polymerase activity		biological_process	RNA-templated transcription
1	CF-BAA24003.1.11_10589_relaxed	CF-AWK02691.1.1.7_10860_relaxed	AWK02691.1.1.7_10860	Pfam	Viral RNA-dependent RNA polymerase		Gene3D	Reverse transcriptase/Diguanylate cyclase domain		SUPERFAMILY	DNA/RNA polymerases		molecular_function	RNA-dependent RNA polymerase activity		biological_process	RNA-templated transcription
1	CF-BAA24003.1.11_10589_relaxed	CF-AHL67639.1.1.7_10855_relaxed	AHL67639.1.1.7_10855	Pfam	Viral RNA-dependent RNA polymerase		Gene3D	Reverse transcriptase/Diguanylate cyclase domain		SUPERFAMILY	DNA/RNA polymerases		molecular_function	RNA-dependent RNA polymerase activity		biological_process	RNA-templated transcription
1	CF-BAA24003.1.11_10589_relaxed	CF-BAS53432.1.1.6_10867_relaxed	BAS53432.1.1.6_10867	Pfam	Viral RNA-dependent RNA polymerase		Gene3D	Reverse transcriptase/Diguanylate cyclase domain		SUPERFAMILY	DNA/RNA polymerases		molecular_function	RNA-dependent RNA polymerase activity		biological_process	RNA-templated transcription
1	CF-BAA24003.1.11_10589_relaxed	CF-BAS53431.1.1.7_10868_relaxed	BAS53431.1.1.7_10868	Pfam	Viral RNA-dependent RNA polymerase		Gene3D	Reverse transcriptase/Diguanylate cyclase domain		SUPERFAMILY	DNA/RNA polymerases		molecular_function	RNA-dependent RNA polymerase activity		biological_process	RNA-templated transcription
1	CF-BAA24003.1.11_10589_relaxed	CF-BAS53432.1.11_10867_relaxed	BAS53432.1.11_10867	Pfam	Viral RNA-dependent RNA polymerase		Gene3D	Reverse transcriptase/Diguanylate cyclase domain		SUPERFAMILY	DNA/RNA polymerases		molecular_function	RNA-dependent RNA polymerase activity		biological_process	RNA-templated transcription
1	CF-BAA24003.1.11_10589_relaxed	CF-AIK23440.1.11_10913_relaxed	AIK23440.1.11_10913	Pfam	Viral RNA-dependent RNA polymerase		Gene3D	Reverse transcriptase/Diguanylate cyclase domain		SUPERFAMILY	DNA/RNA polymerases		molecular_function	RNA-dependent RNA polymerase activity		biological_process	RNA-templated transcription
1	CF-BAA24003.1.11_10589_relaxed	CF-BAM44715.1.1.7_10379_relaxed	BAM44715.1.1.7_10379	Pfam	Viral RNA-dependent RNA polymerase		Gene3D	Reverse transcriptase/Diguanylate cyclase domain		SUPERFAMILY	DNA/RNA polymerases		molecular_function	RNA-dependent RNA polymerase activity		biological_process	RNA-templated transcription
1	CF-BAA24003.1.11_10589_relaxed	CF-AAA47930.1.10_10362_relaxed	AAA47930.1.10_10362	Pfam	Viral RNA-dependent RNA polymerase		Gene3D	Reverse transcriptase/Diguanylate cyclase domain		SUPERFAMILY	DNA/RNA polymerases		molecular_function	RNA-dependent RNA polymerase activity		biological_process	RNA-templated transcription
1	CF-BAA24003.1.11_10589_relaxed	CF-ACB29695.1.12_10371_relaxed	ACB29695.1.12_10371	Pfam	Viral RNA-dependent RNA polymerase		Gene3D	Reverse transcriptase/Diguanylate cyclase domain		SUPERFAMILY	DNA/RNA polymerases		molecular_function	RNA-dependent RNA polymerase activity		biological_process	RNA-templated transcription
1	CF-BAA24003.1.11_10589_relaxed	CF-APY24210.1.1.6_10432_relaxed	APY24210.1.1.6_10432	Pfam	Viral RNA-dependent RNA polymerase		Gene3D	Reverse transcriptase/Diguanylate cyclase domain		SUPERFAMILY	DNA/RNA polymerases		molecular_function	RNA-dependent RNA polymerase activity		biological_process	RNA-templated transcription
1	CF-BAA24003.1.11_10589_relaxed	CF-ASH99046.1.1.7_10341_relaxed	ASH99046.1.1.7_10341	Pfam	Viral RNA-dependent RNA polymerase		Gene3D	Reverse transcriptase/Diguanylate cyclase domain		SUPERFAMILY	DNA/RNA polymerases		molecular_function	RNA-dependent RNA polymerase activity		biological_process	RNA-templated transcription
1	CF-BAA24003.1.11_10589_relaxed	CF-AWB14663.1.1.7_10366_relaxed	AWB14663.1.1.7_10366	Pfam	Viral RNA-dependent RNA polymerase		Gene3D	Reverse transcriptase/Diguanylate cyclase domain		SUPERFAMILY	DNA/RNA polymerases		molecular_function	RNA-dependent RNA polymerase activity		biological_process	RNA-templated transcription
1	CF-BAA24003.1.11_10589_relaxed	CF-BAM44714.1.1.7_10378_relaxed	BAM44714.1.1.7_10378	Pfam	Viral RNA-dependent RNA polymerase		Gene3D	Reverse transcriptase/Diguanylate cyclase domain		SUPERFAMILY	DNA/RNA polymerases		molecular_function	RNA-dependent RNA polymerase activity		biological_process	RNA-templated transcription
1	CF-BAA24003.1.11_10589_relaxed	CF-ADG03747.2.1.6_10864_relaxed	ADG03747.2.1.6_10864	Pfam	Viral RNA-dependent RNA polymerase		Gene3D	Reverse transcriptase/Diguanylate cyclase domain		SUPERFAMILY	DNA/RNA polymerases		molecular_function	RNA-dependent RNA polymerase activity		biological_process	RNA-templated transcription
1	CF-BAA24003.1.11_10589_relaxed	CF-BAC23066.1.1.6_10862_relaxed	BAC23066.1.1.6_10862	Pfam	Viral RNA-dependent RNA polymerase		Gene3D	Reverse transcriptase/Diguanylate cyclase domain		SUPERFAMILY	DNA/RNA polymerases		molecular_function	RNA-dependent RNA polymerase activity		biological_process	RNA-templated transcription
1	CF-BAA24003.1.11_10589_relaxed	CF-AGU62946.1.1.7_10863_relaxed	AGU62946.1.1.7_10863	Pfam	Viral RNA-dependent RNA polymerase		Gene3D	Reverse transcriptase/Diguanylate cyclase domain		SUPERFAMILY	DNA/RNA polymerases		molecular_function	RNA-dependent RNA polymerase activity		biological_process	RNA-templated transcription
1	CF-BAA24003.1.11_10589_relaxed	CF-AHH02469.1.11_10866_relaxed	AHH02469.1.11_10866	Pfam	Viral RNA-dependent RNA polymerase		Gene3D	Reverse transcriptase/Diguanylate cyclase domain		SUPERFAMILY	DNA/RNA polymerases		molecular_function	RNA-dependent RNA polymerase activity		biological_process	RNA-templated transcription
1	CF-BAA24003.1.11_10589_relaxed	CF-BAC23066.1.11_10862_relaxed	BAC23066.1.11_10862	Pfam	Viral RNA-dependent RNA polymerase		Gene3D	Reverse transcriptase/Diguanylate cyclase domain		SUPERFAMILY	DNA/RNA polymerases		molecular_function	RNA-dependent RNA polymerase activity		biological_process	RNA-templated transcription
1	CF-BAA24003.1.11_10589_relaxed	CF-AVH76471.1.1.8_10857_relaxed	AVH76471.1.1.8_10857	Pfam	Viral RNA-dependent RNA polymerase		Gene3D	Reverse transcriptase/Diguanylate cyclase domain		SUPERFAMILY	DNA/RNA polymerases		molecular_function	RNA-dependent RNA polymerase activity		biological_process	RNA-templated transcription
1	CF-BAA24003.1.11_10589_relaxed	CF-AVN87698.1.1.4_10917_relaxed	AVN87698.1.1.4_10917	Pfam	Viral RNA-dependent RNA polymerase		Gene3D	Reverse transcriptase/Diguanylate cyclase domain		SUPERFAMILY	DNA/RNA polymerases		molecular_function	RNA-dependent RNA polymerase activity		biological_process	RNA-templated transcription
1	CF-BAA24003.1.11_10589_relaxed	CF-AVN87700.1.1.4_10916_relaxed	AVN87700.1.1.4_10916	Pfam	Viral RNA-dependent RNA polymerase		Gene3D	Reverse transcriptase/Diguanylate cyclase domain		SUPERFAMILY	DNA/RNA polymerases		molecular_function	RNA-dependent RNA polymerase activity		biological_process	RNA-templated transcription
1	CF-BAA24003.1.11_10589_relaxed	CF-AEL19656.1.10_10853_relaxed	AEL19656.1.10_10853	Pfam	Viral RNA-dependent RNA polymerase		Gene3D	Reverse transcriptase/Diguanylate cyclase domain		SUPERFAMILY	DNA/RNA polymerases		molecular_function	RNA-dependent RNA polymerase activity		biological_process	RNA-templated transcription
1	CF-BAA24003.1.11_10589_relaxed	CF-AGZ63355.1.1.9_10906_relaxed	AGZ63355.1.1.9_10906	Pfam	Viral RNA-dependent RNA polymerase		Gene3D	Reverse transcriptase/Diguanylate cyclase domain		SUPERFAMILY	DNA/RNA polymerases		molecular_function	RNA-dependent RNA polymerase activity		biological_process	RNA-templated transcription
1	CF-BAA24003.1.11_10589_relaxed	CF-AGZ63355.1.11_10906_relaxed	AGZ63355.1.11_10906	Pfam	Viral RNA-dependent RNA polymerase		Gene3D	Reverse transcriptase/Diguanylate cyclase domain		SUPERFAMILY	DNA/RNA polymerases		molecular_function	RNA-dependent RNA polymerase activity		biological_process	RNA-templated transcription
1	CF-BAA24003.1.11_10589_relaxed	CF-AIF74255.1.1.6_10871_relaxed	AIF74255.1.1.6_10871	Pfam	Viral RNA-dependent RNA polymerase		Gene3D	Reverse transcriptase/Diguanylate cyclase domain		SUPERFAMILY	DNA/RNA polymerases		molecular_function	RNA-dependent RNA polymerase activity		biological_process	RNA-templated transcription
1	CF-BAA24003.1.11_10589_relaxed	CF-QCI31548.1.1.4_10893_relaxed	QCI31548.1.1.4_10893	Pfam	Viral RNA-dependent RNA polymerase		Gene3D	Reverse transcriptase/Diguanylate cyclase domain		SUPERFAMILY	DNA/RNA polymerases		molecular_function	RNA-dependent RNA polymerase activity		biological_process	RNA-templated transcription
1	CF-BAA24003.1.11_10589_relaxed	CF-AIK23445.1.1.4_10850_relaxed	AIK23445.1.1.4_10850	Pfam	Viral RNA-dependent RNA polymerase		Gene3D	Reverse transcriptase/Diguanylate cyclase domain		SUPERFAMILY	DNA/RNA polymerases		molecular_function	RNA-dependent RNA polymerase activity		biological_process	RNA-templated transcription
1	CF-BAA24003.1.11_10589_relaxed	CF-AIK23445.1.11_10850_relaxed	AIK23445.1.11_10850	Pfam	Viral RNA-dependent RNA polymerase		Gene3D	Reverse transcriptase/Diguanylate cyclase domain		SUPERFAMILY	DNA/RNA polymerases		molecular_function	RNA-dependent RNA polymerase activity		biological_process	RNA-templated transcription
1	CF-BAA24003.1.11_10589_relaxed	CF-AHN05554.1.11_10909_relaxed	AHN05554.1.11_10909	Pfam	Viral RNA-dependent RNA polymerase		Gene3D	Reverse transcriptase/Diguanylate cyclase domain		SUPERFAMILY	DNA/RNA polymerases		molecular_function	RNA-dependent RNA polymerase activity		biological_process	RNA-templated transcription
1	CF-BAA24003.1.11_10589_relaxed	CF-ALL55200.1.1.5_10911_relaxed	ALL55200.1.1.5_10911	Pfam	Viral RNA-dependent RNA polymerase		Gene3D	Reverse transcriptase/Diguanylate cyclase domain		SUPERFAMILY	DNA/RNA polymerases		molecular_function	RNA-dependent RNA polymerase activity		biological_process	RNA-templated transcription
1	CF-BAA24003.1.11_10589_relaxed	CF-AWK02673.1.1.7_10801_relaxed	AWK02673.1.1.7_10801	Pfam	Viral RNA-dependent RNA polymerase		Gene3D	Reverse transcriptase/Diguanylate cyclase domain		SUPERFAMILY	DNA/RNA polymerases		molecular_function	RNA-dependent RNA polymerase activity		biological_process	RNA-templated transcription
1	CF-BAA24003.1.11_10589_relaxed	CF-ABF51200.1.1.10_10667_relaxed	ABF51200.1.1.10_10667	Pfam	Viral RNA-dependent RNA polymerase		Gene3D	Reverse transcriptase/Diguanylate cyclase domain		SUPERFAMILY	DNA/RNA polymerases		molecular_function	RNA-dependent RNA polymerase activity		biological_process	RNA-templated transcription
1	CF-BAA24003.1.11_10589_relaxed	CF-ADV57354.1.1.10_10738_relaxed	ADV57354.1.1.10_10738	Pfam	Viral RNA-dependent RNA polymerase		Gene3D	Reverse transcriptase/Diguanylate cyclase domain		SUPERFAMILY	DNA/RNA polymerases		molecular_function	RNA-dependent RNA polymerase activity		biological_process	RNA-templated transcription
1	CF-BAA24003.1.11_10589_relaxed	CF-ACK37406.1.1.11_10687_relaxed	ACK37406.1.1.11_10687	Pfam	Viral RNA-dependent RNA polymerase		Gene3D	Reverse transcriptase/Diguanylate cyclase domain		SUPERFAMILY	DNA/RNA polymerases		molecular_function	RNA-dependent RNA polymerase activity		biological_process	RNA-templated transcription
1	CF-BAA24003.1.11_10589_relaxed	CF-ACK37406.1.11_10687_relaxed	ACK37406.1.11_10687	Pfam	Viral RNA-dependent RNA polymerase		Gene3D	Reverse transcriptase/Diguanylate cyclase domain		SUPERFAMILY	DNA/RNA polymerases		molecular_function	RNA-dependent RNA polymerase activity		biological_process	RNA-templated transcription
1	CF-BAA24003.1.11_10589_relaxed	CF-ACR14890.2.1.9_10753_relaxed	ACR14890.2.1.9_10753	Pfam	Viral RNA-dependent RNA polymerase		Gene3D	Reverse transcriptase/Diguanylate cyclase domain		SUPERFAMILY	DNA/RNA polymerases		molecular_function	RNA-dependent RNA polymerase activity		biological_process	RNA-templated transcription
1	CF-BAA24003.1.11_10589_relaxed	CF-AIT99457.1.1.9_10776_relaxed	AIT99457.1.1.9_10776	Pfam	Viral RNA-dependent RNA polymerase		Gene3D	Reverse transcriptase/Diguanylate cyclase domain		SUPERFAMILY	DNA/RNA polymerases		molecular_function	RNA-dependent RNA polymerase activity		biological_process	RNA-templated transcription
1	CF-BAA24003.1.11_10589_relaxed	CF-AFK79845.1.1.10_10781_relaxed	AFK79845.1.1.10_10781	Pfam	Viral RNA-dependent RNA polymerase		Gene3D	Reverse transcriptase/Diguanylate cyclase domain		SUPERFAMILY	DNA/RNA polymerases		molecular_function	RNA-dependent RNA polymerase activity		biological_process	RNA-templated transcription
1	CF-BAA24003.1.11_10589_relaxed	CF-AJO54282.1.11_10765_relaxed	AJO54282.1.11_10765	Pfam	Viral RNA-dependent RNA polymerase		Gene3D	Reverse transcriptase/Diguanylate cyclase domain		SUPERFAMILY	DNA/RNA polymerases		molecular_function	RNA-dependent RNA polymerase activity		biological_process	RNA-templated transcription
1	CF-BAA24003.1.11_10589_relaxed	CF-AHE93351.1.11_10552_relaxed	AHE93351.1.11_10552	Pfam	Viral RNA-dependent RNA polymerase		Gene3D	Reverse transcriptase/Diguanylate cyclase domain		SUPERFAMILY	DNA/RNA polymerases		molecular_function	RNA-dependent RNA polymerase activity		biological_process	RNA-templated transcription
1	CF-BAA24003.1.11_10589_relaxed	CF-AAA69862.1.1.10_10644_relaxed	AAA69862.1.1.10_10644	Pfam	Viral RNA-dependent RNA polymerase		Gene3D	Reverse transcriptase/Diguanylate cyclase domain		SUPERFAMILY	DNA/RNA polymerases		molecular_function	RNA-dependent RNA polymerase activity		biological_process	RNA-templated transcription
1	CF-BAA24003.1.11_10589_relaxed	CF-ABF51187.1.1.10_10643_relaxed	ABF51187.1.1.10_10643	Pfam	Viral RNA-dependent RNA polymerase		Gene3D	Reverse transcriptase/Diguanylate cyclase domain		SUPERFAMILY	DNA/RNA polymerases		molecular_function	RNA-dependent RNA polymerase activity		biological_process	RNA-templated transcription
1	CF-BAA24003.1.11_10589_relaxed	CF-ACK37372.1.1.10_10642_relaxed	ACK37372.1.1.10_10642	Pfam	Viral RNA-dependent RNA polymerase		Gene3D	Reverse transcriptase/Diguanylate cyclase domain		SUPERFAMILY	DNA/RNA polymerases		molecular_function	RNA-dependent RNA polymerase activity		biological_process	RNA-templated transcription
1	CF-BAA24003.1.11_10589_relaxed	CF-ACK37401.1.1.10_10681_relaxed	ACK37401.1.1.10_10681	Pfam	Viral RNA-dependent RNA polymerase		Gene3D	Reverse transcriptase/Diguanylate cyclase domain		SUPERFAMILY	DNA/RNA polymerases		molecular_function	RNA-dependent RNA polymerase activity		biological_process	RNA-templated transcription
1	CF-BAA24003.1.11_10589_relaxed	CF-ABF51189.1.1.10_10661_relaxed	ABF51189.1.1.10_10661	Pfam	Viral RNA-dependent RNA polymerase		Gene3D	Reverse transcriptase/Diguanylate cyclase domain		SUPERFAMILY	DNA/RNA polymerases		molecular_function	RNA-dependent RNA polymerase activity		biological_process	RNA-templated transcription
1	CF-BAA24003.1.11_10589_relaxed	CF-AAV27300.1.1.10_10662_relaxed	AAV27300.1.1.10_10662	Pfam	Viral RNA-dependent RNA polymerase		Gene3D	Reverse transcriptase/Diguanylate cyclase domain		SUPERFAMILY	DNA/RNA polymerases		molecular_function	RNA-dependent RNA polymerase activity		biological_process	RNA-templated transcription
1	CF-BAA24003.1.11_10589_relaxed	CF-ACK37410.1.1.10_10693_relaxed	ACK37410.1.1.10_10693	Pfam	Viral RNA-dependent RNA polymerase		Gene3D	Reverse transcriptase/Diguanylate cyclase domain		SUPERFAMILY	DNA/RNA polymerases		molecular_function	RNA-dependent RNA polymerase activity		biological_process	RNA-templated transcription
1	CF-BAA24003.1.11_10589_relaxed	CF-ALC78887.1.1.5_10828_relaxed	ALC78887.1.1.5_10828	Pfam	Viral RNA-dependent RNA polymerase		Gene3D	Reverse transcriptase/Diguanylate cyclase domain		SUPERFAMILY	DNA/RNA polymerases		molecular_function	RNA-dependent RNA polymerase activity		biological_process	RNA-templated transcription
2	CF-AKA64451.1.10_10622_relaxed	CF-ABU41836.1.10_10575_relaxed	ABU41836.1.10_10575	Pfam	3C cysteine protease (picornain 3C)		Gene3D	Peptidase S1, PA clan, chymotrypsin-like fold		SUPERFAMILY	Trypsin-like serine proteases		molecular_function	cysteine-type endopeptidase activity		biological_process	proteolysis
2	CF-AKA64451.1.10_10622_relaxed	CF-AAR38846.1.1.9_10473_relaxed	AAR38846.1.1.9_10473	Pfam	3C cysteine protease (picornain 3C)		Gene3D	Peptidase S1, PA clan, chymotrypsin-like fold		SUPERFAMILY	Trypsin-like serine proteases		molecular_function	cysteine-type endopeptidase activity		biological_process	proteolysis
2	CF-AKA64451.1.10_10622_relaxed	CF-BAG70419.1.10_10546_relaxed	BAG70419.1.10_10546	Pfam	3C cysteine protease (picornain 3C)		Gene3D	Peptidase S1, PA clan, chymotrypsin-like fold		SUPERFAMILY	Trypsin-like serine proteases		molecular_function	cysteine-type endopeptidase activity		biological_process	proteolysis
2	CF-AKA64451.1.10_10622_relaxed	CF-AFR46521.1.10_10581_relaxed	AFR46521.1.10_10581	Pfam	3C cysteine protease (picornain 3C)		Gene3D	Peptidase S1, PA clan, chymotrypsin-like fold		SUPERFAMILY	Trypsin-like serine proteases		molecular_function	cysteine-type endopeptidase activity		biological_process	proteolysis
2	CF-AKA64451.1.10_10622_relaxed	CF-AAW30683.1.1.9_10480_relaxed	AAW30683.1.1.9_10480	Pfam	3C cysteine protease (picornain 3C)		Gene3D	Peptidase S1, PA clan, chymotrypsin-like fold		SUPERFAMILY	Trypsin-like serine proteases		molecular_function	cysteine-type endopeptidase activity		biological_process	proteolysis
2	CF-AKA64451.1.10_10622_relaxed	CF-AAQ02679.1.1.9_10566_relaxed	AAQ02679.1.1.9_10566	Pfam	3C cysteine protease (picornain 3C)		Gene3D	Peptidase S1, PA clan, chymotrypsin-like fold		SUPERFAMILY	Trypsin-like serine proteases		molecular_function	cysteine-type endopeptidase activity		biological_process	proteolysis
2	CF-AKA64451.1.10_10622_relaxed	CF-AAQ02680.1.10_10565_relaxed	AAQ02680.1.10_10565	Pfam	3C cysteine protease (picornain 3C)		Gene3D	Peptidase S1, PA clan, chymotrypsin-like fold		SUPERFAMILY	Trypsin-like serine proteases		molecular_function	cysteine-type endopeptidase activity		biological_process	proteolysis
2	CF-AKA64451.1.10_10622_relaxed	CF-AAQ02683.1.1.9_10570_relaxed	AAQ02683.1.1.9_10570	Pfam	3C cysteine protease (picornain 3C)		cluster	Peptidase S1, PA clan, chymotrypsin-like fold	1.0	SUPERFAMILY	Trypsin-like serine proteases		molecular_function	cysteine-type endopeptidase activity		biological_process	proteolysis
2	CF-AKA64451.1.10_10622_relaxed	CF-AAT65951.1.10_10530_relaxed	AAT65951.1.10_10530	Pfam	3C cysteine protease (picornain 3C)		Gene3D	Peptidase S1, PA clan, chymotrypsin-like fold		SUPERFAMILY	Trypsin-like serine proteases		molecular_function	cysteine-type endopeptidase activity		biological_process	proteolysis
2	CF-AKA64451.1.10_10622_relaxed	CF-ABU41835.1.10_10574_relaxed	ABU41835.1.10_10574	Pfam	3C cysteine protease (picornain 3C)		Gene3D	Peptidase S1, PA clan, chymotrypsin-like fold		SUPERFAMILY	Trypsin-like serine proteases		molecular_function	cysteine-type endopeptidase activity		biological_process	proteolysis
2	CF-AKA64451.1.10_10622_relaxed	CF-ADK22846.1.1.9_10578_relaxed	ADK22846.1.1.9_10578	Pfam	3C cysteine protease (picornain 3C)		Gene3D	Peptidase S1, PA clan, chymotrypsin-like fold		SUPERFAMILY	Trypsin-like serine proteases		molecular_function	cysteine-type endopeptidase activity		biological_process	proteolysis
2	CF-AKA64451.1.10_10622_relaxed	CF-ABM54550.1.1.9_10573_relaxed	ABM54550.1.1.9_10573	Pfam	3C cysteine protease (picornain 3C)		Gene3D	Peptidase S1, PA clan, chymotrypsin-like fold		SUPERFAMILY	Trypsin-like serine proteases		molecular_function	cysteine-type endopeptidase activity		biological_process	proteolysis
2	CF-AKA64451.1.10_10622_relaxed	CF-AAL69631.2.1.9_10621_relaxed	AAL69631.2.1.9_10621	Pfam	3C cysteine protease (picornain 3C)		Gene3D	Peptidase S1, PA clan, chymotrypsin-like fold		SUPERFAMILY	Trypsin-like serine proteases		molecular_function	cysteine-type endopeptidase activity		biological_process	proteolysis
2	CF-AKA64451.1.10_10622_relaxed	CF-ACU27241.1.1.9_10576_relaxed	ACU27241.1.1.9_10576	Pfam	3C cysteine protease (picornain 3C)		Gene3D	Peptidase S1, PA clan, chymotrypsin-like fold		SUPERFAMILY	Trypsin-like serine proteases		molecular_function	cysteine-type endopeptidase activity		biological_process	proteolysis
2	CF-AKA64451.1.10_10622_relaxed	CF-ACK37430.1.10_10737_relaxed	ACK37430.1.10_10737	Pfam	3C cysteine protease (picornain 3C)		Gene3D	Peptidase S1, PA clan, chymotrypsin-like fold		SUPERFAMILY	Trypsin-like serine proteases		molecular_function	cysteine-type endopeptidase activity		biological_process	proteolysis
2	CF-AKA64451.1.10_10622_relaxed	CF-ACK37424.1.10_10733_relaxed	ACK37424.1.10_10733	Pfam	3C cysteine protease (picornain 3C)		Gene3D	Peptidase S1, PA clan, chymotrypsin-like fold		SUPERFAMILY	Trypsin-like serine proteases		molecular_function	cysteine-type endopeptidase activity		biological_process	proteolysis
2	CF-AKA64451.1.10_10622_relaxed	CF-ABF51181.1.10_10721_relaxed	ABF51181.1.10_10721	Pfam	3C cysteine protease (picornain 3C)		Gene3D	Peptidase S1, PA clan, chymotrypsin-like fold		SUPERFAMILY	Trypsin-like serine proteases		molecular_function	cysteine-type endopeptidase activity		biological_process	proteolysis
2	CF-AKA64451.1.10_10622_relaxed	CF-AAQ73079.1.10_10513_relaxed	AAQ73079.1.10_10513	Pfam	3C cysteine protease (picornain 3C)		Gene3D	Peptidase S1, PA clan, chymotrypsin-like fold		SUPERFAMILY	Trypsin-like serine proteases		molecular_function	cysteine-type endopeptidase activity		biological_process	proteolysis
2	CF-AKA64451.1.10_10622_relaxed	CF-AAX47037.1.10_10538_relaxed	AAX47037.1.10_10538	Pfam	3C cysteine protease (picornain 3C)		Gene3D	Peptidase S1, PA clan, chymotrypsin-like fold		SUPERFAMILY	Trypsin-like serine proteases		molecular_function	cysteine-type endopeptidase activity		biological_process	proteolysis
2	CF-AKA64451.1.10_10622_relaxed	CF-AAQ02684.1.9_10569_relaxed	AAQ02684.1.9_10569	Pfam	3C cysteine protease (picornain 3C)		Gene3D	Peptidase S1, PA clan, chymotrypsin-like fold		SUPERFAMILY	Trypsin-like serine proteases		molecular_function	cysteine-type endopeptidase activity		biological_process	proteolysis
2	CF-AKA64451.1.10_10622_relaxed	CF-AAQ02675.1.10_10562_relaxed	AAQ02675.1.10_10562	Pfam	3C cysteine protease (picornain 3C)		Gene3D	Peptidase S1, PA clan, chymotrypsin-like fold		SUPERFAMILY	Trypsin-like serine proteases		molecular_function	cysteine-type endopeptidase activity		biological_process	proteolysis
2	CF-AKA64451.1.10_10622_relaxed	CF-ABU41835.1.1.9_10574_relaxed	ABU41835.1.1.9_10574	Pfam	3C cysteine protease (picornain 3C)		Gene3D	Peptidase S1, PA clan, chymotrypsin-like fold		SUPERFAMILY	Trypsin-like serine proteases		molecular_function	cysteine-type endopeptidase activity		biological_process	proteolysis
2	CF-AKA64451.1.10_10622_relaxed	CF-AFS33290.1.1.9_10577_relaxed	AFS33290.1.1.9_10577	Pfam	3C cysteine protease (picornain 3C)		Gene3D	Peptidase S1, PA clan, chymotrypsin-like fold		SUPERFAMILY	Trypsin-like serine proteases		molecular_function	cysteine-type endopeptidase activity		biological_process	proteolysis
2	CF-AKA64451.1.10_10622_relaxed	CF-AAL69623.2.10_10555_relaxed	AAL69623.2.10_10555	Pfam	3C cysteine protease (picornain 3C)		Gene3D	Peptidase S1, PA clan, chymotrypsin-like fold		SUPERFAMILY	Trypsin-like serine proteases		molecular_function	cysteine-type endopeptidase activity		biological_process	proteolysis
2	CF-AKA64451.1.10_10622_relaxed	CF-AAQ73080.1.10_10514_relaxed	AAQ73080.1.10_10514	Pfam	3C cysteine protease (picornain 3C)		Gene3D	Peptidase S1, PA clan, chymotrypsin-like fold		SUPERFAMILY	Trypsin-like serine proteases		molecular_function	cysteine-type endopeptidase activity		biological_process	proteolysis
2	CF-AKA64451.1.10_10622_relaxed	CF-AAX47036.1.10_10537_relaxed	AAX47036.1.10_10537	Pfam	3C cysteine protease (picornain 3C)		Gene3D	Peptidase S1, PA clan, chymotrypsin-like fold		SUPERFAMILY	Trypsin-like serine proteases		molecular_function	cysteine-type endopeptidase activity		biological_process	proteolysis
2	CF-AKA64451.1.10_10622_relaxed	CF-AAQ73088.1.10_10522_relaxed	AAQ73088.1.10_10522	Pfam	3C cysteine protease (picornain 3C)		Gene3D	Peptidase S1, PA clan, chymotrypsin-like fold		SUPERFAMILY	Trypsin-like serine proteases		molecular_function	cysteine-type endopeptidase activity		biological_process	proteolysis
2	CF-AKA64451.1.10_10622_relaxed	CF-AAL68560.2.10_10626_relaxed	AAL68560.2.10_10626	Pfam	3C cysteine protease (picornain 3C)		Gene3D	Peptidase S1, PA clan, chymotrypsin-like fold		SUPERFAMILY	Trypsin-like serine proteases		molecular_function	cysteine-type endopeptidase activity		biological_process	proteolysis
2	CF-AKA64451.1.10_10622_relaxed	CF-AAX47035.1.10_10536_relaxed	AAX47035.1.10_10536	Pfam	3C cysteine protease (picornain 3C)		Gene3D	Peptidase S1, PA clan, chymotrypsin-like fold		SUPERFAMILY	Trypsin-like serine proteases		molecular_function	cysteine-type endopeptidase activity		biological_process	proteolysis
2	CF-AKA64451.1.10_10622_relaxed	CF-AAQ73089.1.10_10523_relaxed	AAQ73089.1.10_10523	Pfam	3C cysteine protease (picornain 3C)		Gene3D	Peptidase S1, PA clan, chymotrypsin-like fold		SUPERFAMILY	Trypsin-like serine proteases		molecular_function	cysteine-type endopeptidase activity		biological_process	proteolysis
2	CF-AKA64451.1.10_10622_relaxed	CF-AAQ73090.1.10_10502_relaxed	AAQ73090.1.10_10502	Pfam	3C cysteine protease (picornain 3C)		Gene3D	Peptidase S1, PA clan, chymotrypsin-like fold		SUPERFAMILY	Trypsin-like serine proteases		molecular_function	cysteine-type endopeptidase activity		biological_process	proteolysis
2	CF-AKA64451.1.10_10622_relaxed	CF-AAL69638.2.1.9_10624_relaxed	AAL69638.2.1.9_10624	Pfam	3C cysteine protease (picornain 3C)		Gene3D	Peptidase S1, PA clan, chymotrypsin-like fold		SUPERFAMILY	Trypsin-like serine proteases		molecular_function	cysteine-type endopeptidase activity		biological_process	proteolysis
2	CF-AKA64451.1.10_10622_relaxed	CF-AHE93351.1.10_10552_relaxed	AHE93351.1.10_10552	Pfam	3C cysteine protease (picornain 3C)		Gene3D	Peptidase S1, PA clan, chymotrypsin-like fold		SUPERFAMILY	Trypsin-like serine proteases		molecular_function	cysteine-type endopeptidase activity		biological_process	proteolysis
2	CF-AKA64451.1.10_10622_relaxed	CF-AAQ73077.1.10_10511_relaxed	AAQ73077.1.10_10511	Pfam	3C cysteine protease (picornain 3C)		Gene3D	Peptidase S1, PA clan, chymotrypsin-like fold		SUPERFAMILY	Trypsin-like serine proteases		molecular_function	cysteine-type endopeptidase activity		biological_process	proteolysis
2	CF-AKA64451.1.10_10622_relaxed	CF-AAQ73097.1.10_10528_relaxed	AAQ73097.1.10_10528	Pfam	3C cysteine protease (picornain 3C)		Gene3D	Peptidase S1, PA clan, chymotrypsin-like fold		SUPERFAMILY	Trypsin-like serine proteases		molecular_function	cysteine-type endopeptidase activity		biological_process	proteolysis
2	CF-AKA64451.1.10_10622_relaxed	CF-AAK13071.1.10_10529_relaxed	AAK13071.1.10_10529	Pfam	3C cysteine protease (picornain 3C)		Gene3D	Peptidase S1, PA clan, chymotrypsin-like fold		SUPERFAMILY	Trypsin-like serine proteases		molecular_function	cysteine-type endopeptidase activity		biological_process	proteolysis
2	CF-AKA64451.1.10_10622_relaxed	CF-AAQ73094.1.10_10503_relaxed	AAQ73094.1.10_10503	Pfam	3C cysteine protease (picornain 3C)		Gene3D	Peptidase S1, PA clan, chymotrypsin-like fold		SUPERFAMILY	Trypsin-like serine proteases		molecular_function	cysteine-type endopeptidase activity		biological_process	proteolysis
2	CF-AKA64451.1.10_10622_relaxed	CF-AAX47043.1.10_10545_relaxed	AAX47043.1.10_10545	Pfam	3C cysteine protease (picornain 3C)		Gene3D	Peptidase S1, PA clan, chymotrypsin-like fold		SUPERFAMILY	Trypsin-like serine proteases		molecular_function	cysteine-type endopeptidase activity		biological_process	proteolysis
2	CF-AKA64451.1.10_10622_relaxed	CF-CAA59341.1.10_10507_relaxed	CAA59341.1.10_10507	Pfam	3C cysteine protease (picornain 3C)		Gene3D	Peptidase S1, PA clan, chymotrypsin-like fold		SUPERFAMILY	Trypsin-like serine proteases		molecular_function	cysteine-type endopeptidase activity		biological_process	proteolysis
2	CF-AKA64451.1.10_10622_relaxed	CF-AAQ73076.1.10_10510_relaxed	AAQ73076.1.10_10510	Pfam	3C cysteine protease (picornain 3C)		Gene3D	Peptidase S1, PA clan, chymotrypsin-like fold		SUPERFAMILY	Trypsin-like serine proteases		molecular_function	cysteine-type endopeptidase activity		biological_process	proteolysis
2	CF-AKA64451.1.10_10622_relaxed	CF-CAA55650.1.8_10509_relaxed	CAA55650.1.8_10509	Pfam	3C cysteine protease (picornain 3C)		Gene3D	Peptidase S1, PA clan, chymotrypsin-like fold		SUPERFAMILY	Trypsin-like serine proteases		molecular_function	cysteine-type endopeptidase activity		biological_process	proteolysis
2	CF-AKA64451.1.10_10622_relaxed	CF-AAT65964.1.10_10531_relaxed	AAT65964.1.10_10531	Pfam	3C cysteine protease (picornain 3C)		Gene3D	Peptidase S1, PA clan, chymotrypsin-like fold		SUPERFAMILY	Trypsin-like serine proteases		molecular_function	cysteine-type endopeptidase activity		biological_process	proteolysis
2	CF-AKA64451.1.10_10622_relaxed	CF-AAQ73096.1.10_10506_relaxed	AAQ73096.1.10_10506	Pfam	3C cysteine protease (picornain 3C)		Gene3D	Peptidase S1, PA clan, chymotrypsin-like fold		SUPERFAMILY	Trypsin-like serine proteases		molecular_function	cysteine-type endopeptidase activity		biological_process	proteolysis
2	CF-AKA64451.1.10_10622_relaxed	CF-AAQ73091.1.10_10525_relaxed	AAQ73091.1.10_10525	Pfam	3C cysteine protease (picornain 3C)		Gene3D	Peptidase S1, PA clan, chymotrypsin-like fold		SUPERFAMILY	Trypsin-like serine proteases		molecular_function	cysteine-type endopeptidase activity		biological_process	proteolysis
2	CF-AKA64451.1.10_10622_relaxed	CF-AAQ73085.1.10_10519_relaxed	AAQ73085.1.10_10519	Pfam	3C cysteine protease (picornain 3C)		Gene3D	Peptidase S1, PA clan, chymotrypsin-like fold		SUPERFAMILY	Trypsin-like serine proteases		molecular_function	cysteine-type endopeptidase activity		biological_process	proteolysis
2	CF-AKA64451.1.10_10622_relaxed	CF-ABK41188.1.10_10539_relaxed	ABK41188.1.10_10539	Pfam	3C cysteine protease (picornain 3C)		Gene3D	Peptidase S1, PA clan, chymotrypsin-like fold		SUPERFAMILY	Trypsin-like serine proteases		molecular_function	cysteine-type endopeptidase activity		biological_process	proteolysis
2	CF-AKA64451.1.10_10622_relaxed	CF-AGH70290.1.1.9_10579_relaxed	AGH70290.1.1.9_10579	Pfam	3C cysteine protease (picornain 3C)		cluster	Peptidase S1, PA clan, chymotrypsin-like fold	1.0	SUPERFAMILY	Trypsin-like serine proteases		molecular_function	cysteine-type endopeptidase activity		biological_process	proteolysis
2	CF-AKA64451.1.10_10622_relaxed	CF-AAL69622.2.10_10491_relaxed	AAL69622.2.10_10491	Pfam	3C cysteine protease (picornain 3C)		Gene3D	Peptidase S1, PA clan, chymotrypsin-like fold		SUPERFAMILY	Trypsin-like serine proteases		molecular_function	cysteine-type endopeptidase activity		biological_process	proteolysis
2	CF-AKA64451.1.10_10622_relaxed	CF-AAQ02683.1.10_10570_relaxed	AAQ02683.1.10_10570	Pfam	3C cysteine protease (picornain 3C)		cluster	Peptidase S1, PA clan, chymotrypsin-like fold	1.0	SUPERFAMILY	Trypsin-like serine proteases		molecular_function	cysteine-type endopeptidase activity		biological_process	proteolysis
2	CF-AKA64451.1.10_10622_relaxed	CF-AAL37163.1.1.9_10515_relaxed	AAL37163.1.1.9_10515	Pfam	3C cysteine protease (picornain 3C)		Gene3D	Peptidase S1, PA clan, chymotrypsin-like fold		SUPERFAMILY	Trypsin-like serine proteases		molecular_function	cysteine-type endopeptidase activity		biological_process	proteolysis
2	CF-AKA64451.1.10_10622_relaxed	CF-AAQ73094.1.1.9_10503_relaxed	AAQ73094.1.1.9_10503	Pfam	3C cysteine protease (picornain 3C)		Gene3D	Peptidase S1, PA clan, chymotrypsin-like fold		SUPERFAMILY	Trypsin-like serine proteases		molecular_function	cysteine-type endopeptidase activity		biological_process	proteolysis
2	CF-AKA64451.1.10_10622_relaxed	CF-ABK41188.1.1.9_10539_relaxed	ABK41188.1.1.9_10539	Pfam	3C cysteine protease (picornain 3C)		Gene3D	Peptidase S1, PA clan, chymotrypsin-like fold		SUPERFAMILY	Trypsin-like serine proteases		molecular_function	cysteine-type endopeptidase activity		biological_process	proteolysis
2	CF-AKA64451.1.10_10622_relaxed	CF-ACK37380.1.1.9_10719_relaxed	ACK37380.1.1.9_10719	Pfam	3C cysteine protease (picornain 3C)		Gene3D	Peptidase S1, PA clan, chymotrypsin-like fold		SUPERFAMILY	Trypsin-like serine proteases		molecular_function	cysteine-type endopeptidase activity		biological_process	proteolysis
2	CF-AKA64451.1.10_10622_relaxed	CF-ACK37444.1.1.9_10725_relaxed	ACK37444.1.1.9_10725	Pfam	3C cysteine protease (picornain 3C)		Gene3D	Peptidase S1, PA clan, chymotrypsin-like fold		SUPERFAMILY	Trypsin-like serine proteases		molecular_function	cysteine-type endopeptidase activity		biological_process	proteolysis
2	CF-AKA64451.1.10_10622_relaxed	CF-ABF51182.1.1.9_10724_relaxed	ABF51182.1.1.9_10724	Pfam	3C cysteine protease (picornain 3C)		Gene3D	Peptidase S1, PA clan, chymotrypsin-like fold		SUPERFAMILY	Trypsin-like serine proteases		molecular_function	cysteine-type endopeptidase activity		biological_process	proteolysis
2	CF-AKA64451.1.10_10622_relaxed	CF-ACK37368.1.10_10715_relaxed	ACK37368.1.10_10715	Pfam	3C cysteine protease (picornain 3C)		Gene3D	Peptidase S1, PA clan, chymotrypsin-like fold		SUPERFAMILY	Trypsin-like serine proteases		molecular_function	cysteine-type endopeptidase activity		biological_process	proteolysis
2	CF-AKA64451.1.10_10622_relaxed	CF-ACK37430.1.1.9_10737_relaxed	ACK37430.1.1.9_10737	Pfam	3C cysteine protease (picornain 3C)		Gene3D	Peptidase S1, PA clan, chymotrypsin-like fold		SUPERFAMILY	Trypsin-like serine proteases		molecular_function	cysteine-type endopeptidase activity		biological_process	proteolysis
2	CF-AKA64451.1.10_10622_relaxed	CF-CAA25444.1.1.9_10561_relaxed	CAA25444.1.1.9_10561	Pfam	3C cysteine protease (picornain 3C)		Gene3D	Peptidase S1, PA clan, chymotrypsin-like fold		SUPERFAMILY	Trypsin-like serine proteases		molecular_function	cysteine-type endopeptidase activity		biological_process	proteolysis
2	CF-AKA64451.1.10_10622_relaxed	CF-ABF51180.1.1.9_10716_relaxed	ABF51180.1.1.9_10716	Pfam	3C cysteine protease (picornain 3C)		Gene3D	Peptidase S1, PA clan, chymotrypsin-like fold		SUPERFAMILY	Trypsin-like serine proteases		molecular_function	cysteine-type endopeptidase activity		biological_process	proteolysis
2	CF-AKA64451.1.10_10622_relaxed	CF-ADV57354.1.1.9_10738_relaxed	ADV57354.1.1.9_10738	Pfam	3C cysteine protease (picornain 3C)		Gene3D	Peptidase S1, PA clan, chymotrypsin-like fold		SUPERFAMILY	Trypsin-like serine proteases		molecular_function	cysteine-type endopeptidase activity		biological_process	proteolysis
2	CF-AKA64451.1.10_10622_relaxed	CF-AEP69156.1.1.9_10741_relaxed	AEP69156.1.1.9_10741	Pfam	3C cysteine protease (picornain 3C)		Gene3D	Peptidase S1, PA clan, chymotrypsin-like fold		SUPERFAMILY	Trypsin-like serine proteases		molecular_function	cysteine-type endopeptidase activity		biological_process	proteolysis
2	CF-AKA64451.1.10_10622_relaxed	CF-ABO69376.1.1.9_10718_relaxed	ABO69376.1.1.9_10718	Pfam	3C cysteine protease (picornain 3C)		Gene3D	Peptidase S1, PA clan, chymotrypsin-like fold		SUPERFAMILY	Trypsin-like serine proteases		molecular_function	cysteine-type endopeptidase activity		biological_process	proteolysis
2	CF-AKA64451.1.10_10622_relaxed	CF-AAA45756.1.1.9_10717_relaxed	AAA45756.1.1.9_10717	Pfam	3C cysteine protease (picornain 3C)		Gene3D	Peptidase S1, PA clan, chymotrypsin-like fold		SUPERFAMILY	Trypsin-like serine proteases		molecular_function	cysteine-type endopeptidase activity		biological_process	proteolysis
2	CF-AKA64451.1.10_10622_relaxed	CF-AAX47043.1.1.9_10545_relaxed	AAX47043.1.1.9_10545	Pfam	3C cysteine protease (picornain 3C)		Gene3D	Peptidase S1, PA clan, chymotrypsin-like fold		SUPERFAMILY	Trypsin-like serine proteases		molecular_function	cysteine-type endopeptidase activity		biological_process	proteolysis
2	CF-AKA64451.1.10_10622_relaxed	CF-AAQ02682.1.1.9_10568_relaxed	AAQ02682.1.1.9_10568	Pfam	3C cysteine protease (picornain 3C)		Gene3D	Peptidase S1, PA clan, chymotrypsin-like fold		SUPERFAMILY	Trypsin-like serine proteases		molecular_function	cysteine-type endopeptidase activity		biological_process	proteolysis
2	CF-AKA64451.1.10_10622_relaxed	CF-AAQ73090.1.1.9_10502_relaxed	AAQ73090.1.1.9_10502	Pfam	3C cysteine protease (picornain 3C)		Gene3D	Peptidase S1, PA clan, chymotrypsin-like fold		SUPERFAMILY	Trypsin-like serine proteases		molecular_function	cysteine-type endopeptidase activity		biological_process	proteolysis
2	CF-AKA64451.1.10_10622_relaxed	CF-AAT65951.1.1.9_10530_relaxed	AAT65951.1.1.9_10530	Pfam	3C cysteine protease (picornain 3C)		Gene3D	Peptidase S1, PA clan, chymotrypsin-like fold		SUPERFAMILY	Trypsin-like serine proteases		molecular_function	cysteine-type endopeptidase activity		biological_process	proteolysis
2	CF-AKA64451.1.10_10622_relaxed	CF-AAQ73084.1.1.9_10518_relaxed	AAQ73084.1.1.9_10518	Pfam	3C cysteine protease (picornain 3C)		Gene3D	Peptidase S1, PA clan, chymotrypsin-like fold		SUPERFAMILY	Trypsin-like serine proteases		molecular_function	cysteine-type endopeptidase activity		biological_process	proteolysis
2	CF-AKA64451.1.10_10622_relaxed	CF-CAA59341.1.1.9_10507_relaxed	CAA59341.1.1.9_10507	Pfam	3C cysteine protease (picornain 3C)		Gene3D	Peptidase S1, PA clan, chymotrypsin-like fold		SUPERFAMILY	Trypsin-like serine proteases		molecular_function	cysteine-type endopeptidase activity		biological_process	proteolysis
2	CF-AKA64451.1.10_10622_relaxed	CF-AAR98503.1.1.9_10583_relaxed	AAR98503.1.1.9_10583	Pfam	3C cysteine protease (picornain 3C)		Gene3D	Peptidase S1, PA clan, chymotrypsin-like fold		SUPERFAMILY	Trypsin-like serine proteases		molecular_function	cysteine-type endopeptidase activity		biological_process	proteolysis
2	CF-AKA64451.1.10_10622_relaxed	CF-AAX47042.1.10_10543_relaxed	AAX47042.1.10_10543	Pfam	3C cysteine protease (picornain 3C)		Gene3D	Peptidase S1, PA clan, chymotrypsin-like fold		SUPERFAMILY	Trypsin-like serine proteases		molecular_function	cysteine-type endopeptidase activity		biological_process	proteolysis
2	CF-AKA64451.1.10_10622_relaxed	CF-AAQ02682.1.10_10568_relaxed	AAQ02682.1.10_10568	Pfam	3C cysteine protease (picornain 3C)		Gene3D	Peptidase S1, PA clan, chymotrypsin-like fold		SUPERFAMILY	Trypsin-like serine proteases		molecular_function	cysteine-type endopeptidase activity		biological_process	proteolysis
2	CF-AKA64451.1.10_10622_relaxed	CF-AAQ73084.1.10_10518_relaxed	AAQ73084.1.10_10518	Pfam	3C cysteine protease (picornain 3C)		Gene3D	Peptidase S1, PA clan, chymotrypsin-like fold		SUPERFAMILY	Trypsin-like serine proteases		molecular_function	cysteine-type endopeptidase activity		biological_process	proteolysis
2	CF-AKA64451.1.10_10622_relaxed	CF-AAC63944.2.1.9_10499_relaxed	AAC63944.2.1.9_10499	Pfam	3C cysteine protease (picornain 3C)		Gene3D	Peptidase S1, PA clan, chymotrypsin-like fold		SUPERFAMILY	Trypsin-like serine proteases		molecular_function	cysteine-type endopeptidase activity		biological_process	proteolysis
2	CF-AKA64451.1.10_10622_relaxed	CF-AAL69623.2.1.9_10555_relaxed	AAL69623.2.1.9_10555	Pfam	3C cysteine protease (picornain 3C)		Gene3D	Peptidase S1, PA clan, chymotrypsin-like fold		SUPERFAMILY	Trypsin-like serine proteases		molecular_function	cysteine-type endopeptidase activity		biological_process	proteolysis
2	CF-AKA64451.1.10_10622_relaxed	CF-ABM54551.1.10_10571_relaxed	ABM54551.1.10_10571	Pfam	3C cysteine protease (picornain 3C)		Gene3D	Peptidase S1, PA clan, chymotrypsin-like fold		SUPERFAMILY	Trypsin-like serine proteases		molecular_function	cysteine-type endopeptidase activity		biological_process	proteolysis
2	CF-AKA64451.1.10_10622_relaxed	CF-AAX47034.1.10_10535_relaxed	AAX47034.1.10_10535	Pfam	3C cysteine protease (picornain 3C)		Gene3D	Peptidase S1, PA clan, chymotrypsin-like fold		SUPERFAMILY	Trypsin-like serine proteases		molecular_function	cysteine-type endopeptidase activity		biological_process	proteolysis
2	CF-AKA64451.1.10_10622_relaxed	CF-CAA56365.1.10_10508_relaxed	CAA56365.1.10_10508	Pfam	3C cysteine protease (picornain 3C)		Gene3D	Peptidase S1, PA clan, chymotrypsin-like fold		SUPERFAMILY	Trypsin-like serine proteases		molecular_function	cysteine-type endopeptidase activity		biological_process	proteolysis
2	CF-AKA64451.1.10_10622_relaxed	CF-AAQ73077.1.1.9_10511_relaxed	AAQ73077.1.1.9_10511	Pfam	3C cysteine protease (picornain 3C)		Gene3D	Peptidase S1, PA clan, chymotrypsin-like fold		SUPERFAMILY	Trypsin-like serine proteases		molecular_function	cysteine-type endopeptidase activity		biological_process	proteolysis
2	CF-AKA64451.1.10_10622_relaxed	CF-AAX47041.1.1.9_10542_relaxed	AAX47041.1.1.9_10542	Pfam	3C cysteine protease (picornain 3C)		Gene3D	Peptidase S1, PA clan, chymotrypsin-like fold		SUPERFAMILY	Trypsin-like serine proteases		molecular_function	cysteine-type endopeptidase activity		biological_process	proteolysis
2	CF-AKA64451.1.10_10622_relaxed	CF-AAQ73087.1.1.9_10521_relaxed	AAQ73087.1.1.9_10521	Pfam	3C cysteine protease (picornain 3C)		Gene3D	Peptidase S1, PA clan, chymotrypsin-like fold		SUPERFAMILY	Trypsin-like serine proteases		molecular_function	cysteine-type endopeptidase activity		biological_process	proteolysis
2	CF-AKA64451.1.10_10622_relaxed	CF-CAA55650.1.1.9_10509_relaxed	CAA55650.1.1.9_10509	Pfam	3C cysteine protease (picornain 3C)		Gene3D	Peptidase S1, PA clan, chymotrypsin-like fold		SUPERFAMILY	Trypsin-like serine proteases		molecular_function	cysteine-type endopeptidase activity		biological_process	proteolysis
2	CF-AKA64451.1.10_10622_relaxed	CF-AAD45119.1.1.9_10524_relaxed	AAD45119.1.1.9_10524	Pfam	3C cysteine protease (picornain 3C)		Gene3D	Peptidase S1, PA clan, chymotrypsin-like fold		SUPERFAMILY	Trypsin-like serine proteases		molecular_function	cysteine-type endopeptidase activity		biological_process	proteolysis
2	CF-AKA64451.1.10_10622_relaxed	CF-ABU41836.1.1.9_10575_relaxed	ABU41836.1.1.9_10575	Pfam	3C cysteine protease (picornain 3C)		Gene3D	Peptidase S1, PA clan, chymotrypsin-like fold		SUPERFAMILY	Trypsin-like serine proteases		molecular_function	cysteine-type endopeptidase activity		biological_process	proteolysis
2	CF-AKA64451.1.10_10622_relaxed	CF-AAQ73095.1.1.9_10505_relaxed	AAQ73095.1.1.9_10505	Pfam	3C cysteine protease (picornain 3C)		Gene3D	Peptidase S1, PA clan, chymotrypsin-like fold		SUPERFAMILY	Trypsin-like serine proteases		molecular_function	cysteine-type endopeptidase activity		biological_process	proteolysis
2	CF-AKA64451.1.10_10622_relaxed	CF-AAD46138.1.1.9_10494_relaxed	AAD46138.1.1.9_10494	Pfam	3C cysteine protease (picornain 3C)		Gene3D	Peptidase S1, PA clan, chymotrypsin-like fold		SUPERFAMILY	Trypsin-like serine proteases		molecular_function	cysteine-type endopeptidase activity		biological_process	proteolysis
2	CF-AKA64451.1.10_10622_relaxed	CF-AAQ73080.1.1.9_10514_relaxed	AAQ73080.1.1.9_10514	Pfam	3C cysteine protease (picornain 3C)		Gene3D	Peptidase S1, PA clan, chymotrypsin-like fold		SUPERFAMILY	Trypsin-like serine proteases		molecular_function	cysteine-type endopeptidase activity		biological_process	proteolysis
2	CF-AKA64451.1.10_10622_relaxed	EF-AET72467.1.10_10785_relaxed	AET72467.1.10_10785	Pfam	3C cysteine protease (picornain 3C)		Gene3D	Peptidase S1, PA clan, chymotrypsin-like fold		SUPERFAMILY	Trypsin-like serine proteases		molecular_function	cysteine-type endopeptidase activity		biological_process	proteolysis
2	CF-AKA64451.1.10_10622_relaxed	EF-AET72467.1.1.8_10785_relaxed	AET72467.1.1.8_10785	Pfam	3C cysteine protease (picornain 3C)		Gene3D	Peptidase S1, PA clan, chymotrypsin-like fold		SUPERFAMILY	Trypsin-like serine proteases		molecular_function	cysteine-type endopeptidase activity		biological_process	proteolysis
2	CF-AKA64451.1.10_10622_relaxed	CF-AAM33242.1.10_10814_relaxed	AAM33242.1.10_10814	Pfam	3C cysteine protease (picornain 3C)		cluster	Peptidase S1, PA clan, chymotrypsin-like fold	1.0	SUPERFAMILY	Trypsin-like serine proteases		molecular_function	cysteine-type endopeptidase activity		biological_process	proteolysis
2	CF-AKA64451.1.10_10622_relaxed	CF-AAL57904.1.11_10815_relaxed	AAL57904.1.11_10815	Pfam	3C cysteine protease (picornain 3C)		cluster	Peptidase S1, PA clan, chymotrypsin-like fold	1.0	SUPERFAMILY	Trypsin-like serine proteases		molecular_function	cysteine-type endopeptidase activity		biological_process	proteolysis
2	CF-AKA64451.1.10_10622_relaxed	CF-AFV48064.1.1.5_10817_relaxed	AFV48064.1.1.5_10817	Pfam	3C cysteine protease (picornain 3C)		Gene3D	Peptidase S1, PA clan, chymotrypsin-like fold		SUPERFAMILY	Trypsin-like serine proteases		molecular_function	cysteine-type endopeptidase activity		biological_process	proteolysis
2	CF-AKA64451.1.10_10622_relaxed	CF-AAM33242.1.1.6_10814_relaxed	AAM33242.1.1.6_10814	Pfam	3C cysteine protease (picornain 3C)		Gene3D	Peptidase S1, PA clan, chymotrypsin-like fold		SUPERFAMILY	Trypsin-like serine proteases		molecular_function	cysteine-type endopeptidase activity		biological_process	proteolysis
2	CF-AKA64451.1.10_10622_relaxed	CF-ACG63545.1.11_10816_relaxed	ACG63545.1.11_10816	Pfam	3C cysteine protease (picornain 3C)		Gene3D	Peptidase S1, PA clan, chymotrypsin-like fold		SUPERFAMILY	Trypsin-like serine proteases		molecular_function	cysteine-type endopeptidase activity		biological_process	proteolysis
2	CF-AKA64451.1.10_10622_relaxed	CF-ACG63545.1.1.6_10816_relaxed	ACG63545.1.1.6_10816	Pfam	3C cysteine protease (picornain 3C)		Gene3D	Peptidase S1, PA clan, chymotrypsin-like fold		SUPERFAMILY	Trypsin-like serine proteases		molecular_function	cysteine-type endopeptidase activity		biological_process	proteolysis
2	CF-AKA64451.1.10_10622_relaxed	CF-AAL57904.1.1.7_10815_relaxed	AAL57904.1.1.7_10815	Pfam	3C cysteine protease (picornain 3C)		Gene3D	Peptidase S1, PA clan, chymotrypsin-like fold		SUPERFAMILY	Trypsin-like serine proteases		molecular_function	cysteine-type endopeptidase activity		biological_process	proteolysis
2	CF-AKA64451.1.10_10622_relaxed	CF-AJF23050.1.11_10806_relaxed	AJF23050.1.11_10806	Pfam	3C cysteine protease (picornain 3C)		cluster	Peptidase S1, PA clan, chymotrypsin-like fold	1.0	SUPERFAMILY	Trypsin-like serine proteases		molecular_function	cysteine-type endopeptidase activity		biological_process	proteolysis
2	CF-AKA64451.1.10_10622_relaxed	CF-AAT67220.1.11_10459_relaxed	AAT67220.1.11_10459	Pfam	3C cysteine protease (picornain 3C)		Gene3D	Peptidase S1, PA clan, chymotrypsin-like fold		SUPERFAMILY	Trypsin-like serine proteases		molecular_function	cysteine-type endopeptidase activity		biological_process	proteolysis
2	CF-AKA64451.1.10_10622_relaxed	CF-ADL38959.1.10_10886_relaxed	ADL38959.1.10_10886	Pfam	3C cysteine protease (picornain 3C)		Gene3D	Peptidase S1, PA clan, chymotrypsin-like fold		SUPERFAMILY	Trypsin-like serine proteases		molecular_function	cysteine-type endopeptidase activity		biological_process	proteolysis
2	CF-AKA64451.1.10_10622_relaxed	CF-ADL38961.1.10_10887_relaxed	ADL38961.1.10_10887	Pfam	3C cysteine protease (picornain 3C)		Gene3D	Peptidase S1, PA clan, chymotrypsin-like fold		SUPERFAMILY	Trypsin-like serine proteases		molecular_function	cysteine-type endopeptidase activity		biological_process	proteolysis
2	CF-AKA64451.1.10_10622_relaxed	CF-AEP69155.1.10_10709_relaxed	AEP69155.1.10_10709	Pfam	3C cysteine protease (picornain 3C)		Gene3D	Peptidase S1, PA clan, chymotrypsin-like fold		SUPERFAMILY	Trypsin-like serine proteases		molecular_function	cysteine-type endopeptidase activity		biological_process	proteolysis
2	CF-AKA64451.1.10_10622_relaxed	CF-ACK37392.1.1.9_10671_relaxed	ACK37392.1.1.9_10671	Pfam	3C cysteine protease (picornain 3C)		Gene3D	Peptidase S1, PA clan, chymotrypsin-like fold		SUPERFAMILY	Trypsin-like serine proteases		molecular_function	cysteine-type endopeptidase activity		biological_process	proteolysis
2	CF-AKA64451.1.10_10622_relaxed	CF-ACK37413.1.1.9_10696_relaxed	ACK37413.1.1.9_10696	Pfam	3C cysteine protease (picornain 3C)		Gene3D	Peptidase S1, PA clan, chymotrypsin-like fold		SUPERFAMILY	Trypsin-like serine proteases		molecular_function	cysteine-type endopeptidase activity		biological_process	proteolysis
2	CF-AKA64451.1.10_10622_relaxed	CF-AFD64773.1.1.9_10710_relaxed	AFD64773.1.1.9_10710	Pfam	3C cysteine protease (picornain 3C)		Gene3D	Peptidase S1, PA clan, chymotrypsin-like fold		SUPERFAMILY	Trypsin-like serine proteases		molecular_function	cysteine-type endopeptidase activity		biological_process	proteolysis
2	CF-AKA64451.1.10_10622_relaxed	CF-ACK37377.1.1.9_10648_relaxed	ACK37377.1.1.9_10648	Pfam	3C cysteine protease (picornain 3C)		Gene3D	Peptidase S1, PA clan, chymotrypsin-like fold		SUPERFAMILY	Trypsin-like serine proteases		molecular_function	cysteine-type endopeptidase activity		biological_process	proteolysis
2	CF-AKA64451.1.10_10622_relaxed	CF-ABO69374.1.1.9_10694_relaxed	ABO69374.1.1.9_10694	Pfam	3C cysteine protease (picornain 3C)		cluster	Peptidase S1, PA clan, chymotrypsin-like fold	1.0	SUPERFAMILY	Trypsin-like serine proteases		molecular_function	cysteine-type endopeptidase activity		biological_process	proteolysis
2	CF-AKA64451.1.10_10622_relaxed	CF-AEP69155.1.1.9_10709_relaxed	AEP69155.1.1.9_10709	Pfam	3C cysteine protease (picornain 3C)		Gene3D	Peptidase S1, PA clan, chymotrypsin-like fold		SUPERFAMILY	Trypsin-like serine proteases		molecular_function	cysteine-type endopeptidase activity		biological_process	proteolysis
2	CF-AKA64451.1.10_10622_relaxed	CF-ACK37404.1.1.9_10685_relaxed	ACK37404.1.1.9_10685	Pfam	3C cysteine protease (picornain 3C)		Gene3D	Peptidase S1, PA clan, chymotrypsin-like fold		SUPERFAMILY	Trypsin-like serine proteases		molecular_function	cysteine-type endopeptidase activity		biological_process	proteolysis
2	CF-AKA64451.1.10_10622_relaxed	CF-ABF51204.1.1.9_10691_relaxed	ABF51204.1.1.9_10691	Pfam	3C cysteine protease (picornain 3C)		Gene3D	Peptidase S1, PA clan, chymotrypsin-like fold		SUPERFAMILY	Trypsin-like serine proteases		molecular_function	cysteine-type endopeptidase activity		biological_process	proteolysis
2	CF-AKA64451.1.10_10622_relaxed	CF-ABF51197.1.1.9_10636_relaxed	ABF51197.1.1.9_10636	Pfam	3C cysteine protease (picornain 3C)		Gene3D	Peptidase S1, PA clan, chymotrypsin-like fold		SUPERFAMILY	Trypsin-like serine proteases		molecular_function	cysteine-type endopeptidase activity		biological_process	proteolysis
2	CF-AKA64451.1.10_10622_relaxed	CF-ACT89355.1.10_10705_relaxed	ACT89355.1.10_10705	Pfam	3C cysteine protease (picornain 3C)		cluster	Peptidase S1, PA clan, chymotrypsin-like fold	1.0	SUPERFAMILY	Trypsin-like serine proteases		molecular_function	cysteine-type endopeptidase activity		biological_process	proteolysis
2	CF-AKA64451.1.10_10622_relaxed	CF-ABF51185.1.10_10664_relaxed	ABF51185.1.10_10664	Pfam	3C cysteine protease (picornain 3C)		Gene3D	Peptidase S1, PA clan, chymotrypsin-like fold		SUPERFAMILY	Trypsin-like serine proteases		molecular_function	cysteine-type endopeptidase activity		biological_process	proteolysis
2	CF-AKA64451.1.10_10622_relaxed	CF-ACK37385.1.10_10663_relaxed	ACK37385.1.10_10663	Pfam	3C cysteine protease (picornain 3C)		cluster	Peptidase S1, PA clan, chymotrypsin-like fold	1.0	SUPERFAMILY	Trypsin-like serine proteases		molecular_function	cysteine-type endopeptidase activity		biological_process	proteolysis
2	CF-AKA64451.1.10_10622_relaxed	CF-ABF51189.1.10_10661_relaxed	ABF51189.1.10_10661	Pfam	3C cysteine protease (picornain 3C)		cluster	Peptidase S1, PA clan, chymotrypsin-like fold	1.0	SUPERFAMILY	Trypsin-like serine proteases		molecular_function	cysteine-type endopeptidase activity		biological_process	proteolysis
2	CF-AKA64451.1.10_10622_relaxed	CF-ACK37399.1.10_10679_relaxed	ACK37399.1.10_10679	Pfam	3C cysteine protease (picornain 3C)		cluster	Peptidase S1, PA clan, chymotrypsin-like fold	1.0	SUPERFAMILY	Trypsin-like serine proteases		molecular_function	cysteine-type endopeptidase activity		biological_process	proteolysis
2	CF-AKA64451.1.10_10622_relaxed	CF-ABF51195.1.10_10659_relaxed	ABF51195.1.10_10659	Pfam	3C cysteine protease (picornain 3C)		Gene3D	Peptidase S1, PA clan, chymotrypsin-like fold		SUPERFAMILY	Trypsin-like serine proteases		molecular_function	cysteine-type endopeptidase activity		biological_process	proteolysis
2	CF-AKA64451.1.10_10622_relaxed	CF-ACK37379.1.1.9_10652_relaxed	ACK37379.1.1.9_10652	Pfam	3C cysteine protease (picornain 3C)		Gene3D	Peptidase S1, PA clan, chymotrypsin-like fold		SUPERFAMILY	Trypsin-like serine proteases		molecular_function	cysteine-type endopeptidase activity		biological_process	proteolysis
2	CF-AKA64451.1.10_10622_relaxed	CF-ACK37431.1.1.9_10704_relaxed	ACK37431.1.1.9_10704	Pfam	3C cysteine protease (picornain 3C)		Gene3D	Peptidase S1, PA clan, chymotrypsin-like fold		SUPERFAMILY	Trypsin-like serine proteases		molecular_function	cysteine-type endopeptidase activity		biological_process	proteolysis
2	CF-AKA64451.1.10_10622_relaxed	CF-ABO69375.1.1.9_10702_relaxed	ABO69375.1.1.9_10702	Pfam	3C cysteine protease (picornain 3C)		Gene3D	Peptidase S1, PA clan, chymotrypsin-like fold		SUPERFAMILY	Trypsin-like serine proteases		molecular_function	cysteine-type endopeptidase activity		biological_process	proteolysis
2	CF-AKA64451.1.10_10622_relaxed	CF-AEG75268.1.1.10_10707_relaxed	AEG75268.1.1.10_10707	Pfam	3C cysteine protease (picornain 3C)		Gene3D	Peptidase S1, PA clan, chymotrypsin-like fold		SUPERFAMILY	Trypsin-like serine proteases		molecular_function	cysteine-type endopeptidase activity		biological_process	proteolysis
2	CF-AKA64451.1.10_10622_relaxed	CF-ABF51188.1.1.9_10690_relaxed	ABF51188.1.1.9_10690	Pfam	3C cysteine protease (picornain 3C)		Gene3D	Peptidase S1, PA clan, chymotrypsin-like fold		SUPERFAMILY	Trypsin-like serine proteases		molecular_function	cysteine-type endopeptidase activity		biological_process	proteolysis
2	CF-AKA64451.1.10_10622_relaxed	CF-ABF51206.1.1.9_10655_relaxed	ABF51206.1.1.9_10655	Pfam	3C cysteine protease (picornain 3C)		Gene3D	Peptidase S1, PA clan, chymotrypsin-like fold		SUPERFAMILY	Trypsin-like serine proteases		molecular_function	cysteine-type endopeptidase activity		biological_process	proteolysis
2	CF-AKA64451.1.10_10622_relaxed	CF-ACK37372.1.1.9_10642_relaxed	ACK37372.1.1.9_10642	Pfam	3C cysteine protease (picornain 3C)		Gene3D	Peptidase S1, PA clan, chymotrypsin-like fold		SUPERFAMILY	Trypsin-like serine proteases		molecular_function	cysteine-type endopeptidase activity		biological_process	proteolysis
2	CF-AKA64451.1.10_10622_relaxed	CF-ABF51196.1.1.9_10692_relaxed	ABF51196.1.1.9_10692	Pfam	3C cysteine protease (picornain 3C)		Gene3D	Peptidase S1, PA clan, chymotrypsin-like fold		SUPERFAMILY	Trypsin-like serine proteases		molecular_function	cysteine-type endopeptidase activity		biological_process	proteolysis
2	CF-AKA64451.1.10_10622_relaxed	CF-ABF51192.1.1.9_10639_relaxed	ABF51192.1.1.9_10639	Pfam	3C cysteine protease (picornain 3C)		Gene3D	Peptidase S1, PA clan, chymotrypsin-like fold		SUPERFAMILY	Trypsin-like serine proteases		molecular_function	cysteine-type endopeptidase activity		biological_process	proteolysis
2	CF-AKA64451.1.10_10622_relaxed	CF-ABF51201.1.10_10672_relaxed	ABF51201.1.10_10672	Pfam	3C cysteine protease (picornain 3C)		Gene3D	Peptidase S1, PA clan, chymotrypsin-like fold		SUPERFAMILY	Trypsin-like serine proteases		molecular_function	cysteine-type endopeptidase activity		biological_process	proteolysis
2	CF-AKA64451.1.10_10622_relaxed	CF-ACK37394.1.10_10673_relaxed	ACK37394.1.10_10673	Pfam	3C cysteine protease (picornain 3C)		cluster	Peptidase S1, PA clan, chymotrypsin-like fold	1.0	SUPERFAMILY	Trypsin-like serine proteases		molecular_function	cysteine-type endopeptidase activity		biological_process	proteolysis
2	CF-AKA64451.1.10_10622_relaxed	CF-ACK37375.1.10_10646_relaxed	ACK37375.1.10_10646	Pfam	3C cysteine protease (picornain 3C)		Gene3D	Peptidase S1, PA clan, chymotrypsin-like fold		SUPERFAMILY	Trypsin-like serine proteases		molecular_function	cysteine-type endopeptidase activity		biological_process	proteolysis
2	CF-AKA64451.1.10_10622_relaxed	CF-ACK37423.1.10_10701_relaxed	ACK37423.1.10_10701	Pfam	3C cysteine protease (picornain 3C)		Gene3D	Peptidase S1, PA clan, chymotrypsin-like fold		SUPERFAMILY	Trypsin-like serine proteases		molecular_function	cysteine-type endopeptidase activity		biological_process	proteolysis
2	CF-AKA64451.1.10_10622_relaxed	CF-BAA00168.1.1.9_10634_relaxed	BAA00168.1.1.9_10634	Pfam	3C cysteine protease (picornain 3C)		Gene3D	Peptidase S1, PA clan, chymotrypsin-like fold		SUPERFAMILY	Trypsin-like serine proteases		molecular_function	cysteine-type endopeptidase activity		biological_process	proteolysis
2	CF-AKA64451.1.10_10622_relaxed	CF-ACK37419.1.1.9_10698_relaxed	ACK37419.1.1.9_10698	Pfam	3C cysteine protease (picornain 3C)		Gene3D	Peptidase S1, PA clan, chymotrypsin-like fold		SUPERFAMILY	Trypsin-like serine proteases		molecular_function	cysteine-type endopeptidase activity		biological_process	proteolysis
2	CF-AKA64451.1.10_10622_relaxed	CF-ACK37381.1.1.9_10654_relaxed	ACK37381.1.1.9_10654	Pfam	3C cysteine protease (picornain 3C)		Gene3D	Peptidase S1, PA clan, chymotrypsin-like fold		SUPERFAMILY	Trypsin-like serine proteases		molecular_function	cysteine-type endopeptidase activity		biological_process	proteolysis
2	CF-AKA64451.1.10_10622_relaxed	CF-ABO69372.1.1.9_10651_relaxed	ABO69372.1.1.9_10651	Pfam	3C cysteine protease (picornain 3C)		Gene3D	Peptidase S1, PA clan, chymotrypsin-like fold		SUPERFAMILY	Trypsin-like serine proteases		molecular_function	cysteine-type endopeptidase activity		biological_process	proteolysis
2	CF-AKA64451.1.10_10622_relaxed	CF-ACT89355.1.1.9_10705_relaxed	ACT89355.1.1.9_10705	Pfam	3C cysteine protease (picornain 3C)		Gene3D	Peptidase S1, PA clan, chymotrypsin-like fold		SUPERFAMILY	Trypsin-like serine proteases		molecular_function	cysteine-type endopeptidase activity		biological_process	proteolysis
2	CF-AKA64451.1.10_10622_relaxed	CF-ABF51187.1.1.9_10643_relaxed	ABF51187.1.1.9_10643	Pfam	3C cysteine protease (picornain 3C)		Gene3D	Peptidase S1, PA clan, chymotrypsin-like fold		SUPERFAMILY	Trypsin-like serine proteases		molecular_function	cysteine-type endopeptidase activity		biological_process	proteolysis
2	CF-AKA64451.1.10_10622_relaxed	CF-ACK37367.1.1.9_10633_relaxed	ACK37367.1.1.9_10633	Pfam	3C cysteine protease (picornain 3C)		Gene3D	Peptidase S1, PA clan, chymotrypsin-like fold		SUPERFAMILY	Trypsin-like serine proteases		molecular_function	cysteine-type endopeptidase activity		biological_process	proteolysis
2	CF-AKA64451.1.10_10622_relaxed	CF-ACK37389.1.1.9_10668_relaxed	ACK37389.1.1.9_10668	Pfam	3C cysteine protease (picornain 3C)		Gene3D	Peptidase S1, PA clan, chymotrypsin-like fold		SUPERFAMILY	Trypsin-like serine proteases		molecular_function	cysteine-type endopeptidase activity		biological_process	proteolysis
2	CF-AKA64451.1.10_10622_relaxed	CF-ABF51194.1.1.9_10678_relaxed	ABF51194.1.1.9_10678	Pfam	3C cysteine protease (picornain 3C)		Gene3D	Peptidase S1, PA clan, chymotrypsin-like fold		SUPERFAMILY	Trypsin-like serine proteases		molecular_function	cysteine-type endopeptidase activity		biological_process	proteolysis
2	CF-AKA64451.1.10_10622_relaxed	CF-ACK37376.1.1.10_10647_relaxed	ACK37376.1.1.10_10647	Pfam	3C cysteine protease (picornain 3C)		Gene3D	Peptidase S1, PA clan, chymotrypsin-like fold		SUPERFAMILY	Trypsin-like serine proteases		molecular_function	cysteine-type endopeptidase activity		biological_process	proteolysis
2	CF-AKA64451.1.10_10622_relaxed	CF-ACK37402.1.1.9_10682_relaxed	ACK37402.1.1.9_10682	Pfam	3C cysteine protease (picornain 3C)		Gene3D	Peptidase S1, PA clan, chymotrypsin-like fold		SUPERFAMILY	Trypsin-like serine proteases		molecular_function	cysteine-type endopeptidase activity		biological_process	proteolysis
2	CF-AKA64451.1.10_10622_relaxed	CF-ABO69371.1.1.10_10641_relaxed	ABO69371.1.1.10_10641	Pfam	3C cysteine protease (picornain 3C)		Gene3D	Peptidase S1, PA clan, chymotrypsin-like fold		SUPERFAMILY	Trypsin-like serine proteases		molecular_function	cysteine-type endopeptidase activity		biological_process	proteolysis
2	CF-AKA64451.1.10_10622_relaxed	CF-ABF51203.1.1.9_10697_relaxed	ABF51203.1.1.9_10697	Pfam	3C cysteine protease (picornain 3C)		Gene3D	Peptidase S1, PA clan, chymotrypsin-like fold		SUPERFAMILY	Trypsin-like serine proteases		molecular_function	cysteine-type endopeptidase activity		biological_process	proteolysis
2	CF-AKA64451.1.10_10622_relaxed	CF-ACK37401.1.1.9_10681_relaxed	ACK37401.1.1.9_10681	Pfam	3C cysteine protease (picornain 3C)		Gene3D	Peptidase S1, PA clan, chymotrypsin-like fold		SUPERFAMILY	Trypsin-like serine proteases		molecular_function	cysteine-type endopeptidase activity		biological_process	proteolysis
2	CF-AKA64451.1.10_10622_relaxed	CF-ACK37396.1.1.9_10675_relaxed	ACK37396.1.1.9_10675	Pfam	3C cysteine protease (picornain 3C)		Gene3D	Peptidase S1, PA clan, chymotrypsin-like fold		SUPERFAMILY	Trypsin-like serine proteases		molecular_function	cysteine-type endopeptidase activity		biological_process	proteolysis
2	CF-AKA64451.1.10_10622_relaxed	CF-ACK37405.1.1.9_10686_relaxed	ACK37405.1.1.9_10686	Pfam	3C cysteine protease (picornain 3C)		Gene3D	Peptidase S1, PA clan, chymotrypsin-like fold		SUPERFAMILY	Trypsin-like serine proteases		molecular_function	cysteine-type endopeptidase activity		biological_process	proteolysis
2	CF-AKA64451.1.10_10622_relaxed	CF-ACK37376.1.10_10647_relaxed	ACK37376.1.10_10647	Pfam	3C cysteine protease (picornain 3C)		cluster	Peptidase S1, PA clan, chymotrypsin-like fold	1.0	SUPERFAMILY	Trypsin-like serine proteases		molecular_function	cysteine-type endopeptidase activity		biological_process	proteolysis
2	CF-AKA64451.1.10_10622_relaxed	CF-ABF51195.1.1.9_10659_relaxed	ABF51195.1.1.9_10659	Pfam	3C cysteine protease (picornain 3C)		Gene3D	Peptidase S1, PA clan, chymotrypsin-like fold		SUPERFAMILY	Trypsin-like serine proteases		molecular_function	cysteine-type endopeptidase activity		biological_process	proteolysis
2	CF-AKA64451.1.10_10622_relaxed	CF-ACK37385.1.1.9_10663_relaxed	ACK37385.1.1.9_10663	Pfam	3C cysteine protease (picornain 3C)		Gene3D	Peptidase S1, PA clan, chymotrypsin-like fold		SUPERFAMILY	Trypsin-like serine proteases		molecular_function	cysteine-type endopeptidase activity		biological_process	proteolysis
2	CF-AKA64451.1.10_10622_relaxed	CF-ACK37384.1.1.9_10658_relaxed	ACK37384.1.1.9_10658	Pfam	3C cysteine protease (picornain 3C)		Gene3D	Peptidase S1, PA clan, chymotrypsin-like fold		SUPERFAMILY	Trypsin-like serine proteases		molecular_function	cysteine-type endopeptidase activity		biological_process	proteolysis
2	CF-AKA64451.1.10_10622_relaxed	CF-ABF51203.1.10_10697_relaxed	ABF51203.1.10_10697	Pfam	3C cysteine protease (picornain 3C)		Gene3D	Peptidase S1, PA clan, chymotrypsin-like fold		SUPERFAMILY	Trypsin-like serine proteases		molecular_function	cysteine-type endopeptidase activity		biological_process	proteolysis
2	CF-AKA64451.1.10_10622_relaxed	CF-ACK37397.1.1.9_10676_relaxed	ACK37397.1.1.9_10676	Pfam	3C cysteine protease (picornain 3C)		Gene3D	Peptidase S1, PA clan, chymotrypsin-like fold		SUPERFAMILY	Trypsin-like serine proteases		molecular_function	cysteine-type endopeptidase activity		biological_process	proteolysis
2	CF-AKA64451.1.10_10622_relaxed	CF-AAA69862.1.1.9_10644_relaxed	AAA69862.1.1.9_10644	Pfam	3C cysteine protease (picornain 3C)		Gene3D	Peptidase S1, PA clan, chymotrypsin-like fold		SUPERFAMILY	Trypsin-like serine proteases		molecular_function	cysteine-type endopeptidase activity		biological_process	proteolysis
2	CF-AKA64451.1.10_10622_relaxed	CF-ACK37402.1.10_10682_relaxed	ACK37402.1.10_10682	Pfam	3C cysteine protease (picornain 3C)		cluster	Peptidase S1, PA clan, chymotrypsin-like fold	1.0	SUPERFAMILY	Trypsin-like serine proteases		molecular_function	cysteine-type endopeptidase activity		biological_process	proteolysis
2	CF-AKA64451.1.10_10622_relaxed	CF-ABF51194.1.10_10678_relaxed	ABF51194.1.10_10678	Pfam	3C cysteine protease (picornain 3C)		cluster	Peptidase S1, PA clan, chymotrypsin-like fold	1.0	SUPERFAMILY	Trypsin-like serine proteases		molecular_function	cysteine-type endopeptidase activity		biological_process	proteolysis
2	CF-AKA64451.1.10_10622_relaxed	CF-ABF51202.1.10_10653_relaxed	ABF51202.1.10_10653	Pfam	3C cysteine protease (picornain 3C)		cluster	Peptidase S1, PA clan, chymotrypsin-like fold	1.0	SUPERFAMILY	Trypsin-like serine proteases		molecular_function	cysteine-type endopeptidase activity		biological_process	proteolysis
2	CF-AKA64451.1.10_10622_relaxed	CF-AAQ73091.1.1.9_10525_relaxed	AAQ73091.1.1.9_10525	Pfam	3C cysteine protease (picornain 3C)		Gene3D	Peptidase S1, PA clan, chymotrypsin-like fold		SUPERFAMILY	Trypsin-like serine proteases		molecular_function	cysteine-type endopeptidase activity		biological_process	proteolysis
2	CF-AKA64451.1.10_10622_relaxed	CF-AAQ73086.1.1.9_10520_relaxed	AAQ73086.1.1.9_10520	Pfam	3C cysteine protease (picornain 3C)		Gene3D	Peptidase S1, PA clan, chymotrypsin-like fold		SUPERFAMILY	Trypsin-like serine proteases		molecular_function	cysteine-type endopeptidase activity		biological_process	proteolysis
2	CF-AKA64451.1.10_10622_relaxed	CF-AAQ73089.1.1.9_10523_relaxed	AAQ73089.1.1.9_10523	Pfam	3C cysteine protease (picornain 3C)		Gene3D	Peptidase S1, PA clan, chymotrypsin-like fold		SUPERFAMILY	Trypsin-like serine proteases		molecular_function	cysteine-type endopeptidase activity		biological_process	proteolysis
2	CF-AKA64451.1.10_10622_relaxed	CF-CAA25246.1.1.9_10559_relaxed	CAA25246.1.1.9_10559	Pfam	3C cysteine protease (picornain 3C)		Gene3D	Peptidase S1, PA clan, chymotrypsin-like fold		SUPERFAMILY	Trypsin-like serine proteases		molecular_function	cysteine-type endopeptidase activity		biological_process	proteolysis
2	CF-AKA64451.1.10_10622_relaxed	CF-CAA56365.1.1.9_10508_relaxed	CAA56365.1.1.9_10508	Pfam	3C cysteine protease (picornain 3C)		Gene3D	Peptidase S1, PA clan, chymotrypsin-like fold		SUPERFAMILY	Trypsin-like serine proteases		molecular_function	cysteine-type endopeptidase activity		biological_process	proteolysis
2	CF-AKA64451.1.10_10622_relaxed	CF-AAX47040.1.1.9_10541_relaxed	AAX47040.1.1.9_10541	Pfam	3C cysteine protease (picornain 3C)		Gene3D	Peptidase S1, PA clan, chymotrypsin-like fold		SUPERFAMILY	Trypsin-like serine proteases		molecular_function	cysteine-type endopeptidase activity		biological_process	proteolysis
2	CF-AKA64451.1.10_10622_relaxed	CF-AAX47044.1.1.9_10548_relaxed	AAX47044.1.1.9_10548	Pfam	3C cysteine protease (picornain 3C)		Gene3D	Peptidase S1, PA clan, chymotrypsin-like fold		SUPERFAMILY	Trypsin-like serine proteases		molecular_function	cysteine-type endopeptidase activity		biological_process	proteolysis
2	CF-AKA64451.1.10_10622_relaxed	CF-AHL27172.1.1.9_10549_relaxed	AHL27172.1.1.9_10549	Pfam	3C cysteine protease (picornain 3C)		Gene3D	Peptidase S1, PA clan, chymotrypsin-like fold		SUPERFAMILY	Trypsin-like serine proteases		molecular_function	cysteine-type endopeptidase activity		biological_process	proteolysis
2	CF-AKA64451.1.10_10622_relaxed	CF-AAX47033.1.1.9_10534_relaxed	AAX47033.1.1.9_10534	Pfam	3C cysteine protease (picornain 3C)		Gene3D	Peptidase S1, PA clan, chymotrypsin-like fold		SUPERFAMILY	Trypsin-like serine proteases		molecular_function	cysteine-type endopeptidase activity		biological_process	proteolysis
2	CF-AKA64451.1.10_10622_relaxed	CF-AAA46912.1.10_10558_relaxed	AAA46912.1.10_10558	Pfam	3C cysteine protease (picornain 3C)		Gene3D	Peptidase S1, PA clan, chymotrypsin-like fold		SUPERFAMILY	Trypsin-like serine proteases		molecular_function	cysteine-type endopeptidase activity		biological_process	proteolysis
2	CF-AKA64451.1.10_10622_relaxed	CF-CAA24465.1.1.9_10557_relaxed	CAA24465.1.1.9_10557	Pfam	3C cysteine protease (picornain 3C)		Gene3D	Peptidase S1, PA clan, chymotrypsin-like fold		SUPERFAMILY	Trypsin-like serine proteases		molecular_function	cysteine-type endopeptidase activity		biological_process	proteolysis
2	CF-AKA64451.1.10_10622_relaxed	CF-AAL68560.2.1.9_10626_relaxed	AAL68560.2.1.9_10626	Pfam	3C cysteine protease (picornain 3C)		Gene3D	Peptidase S1, PA clan, chymotrypsin-like fold		SUPERFAMILY	Trypsin-like serine proteases		molecular_function	cysteine-type endopeptidase activity		biological_process	proteolysis
2	CF-AKA64451.1.10_10622_relaxed	CF-AAX47033.1.10_10534_relaxed	AAX47033.1.10_10534	Pfam	3C cysteine protease (picornain 3C)		Gene3D	Peptidase S1, PA clan, chymotrypsin-like fold		SUPERFAMILY	Trypsin-like serine proteases		molecular_function	cysteine-type endopeptidase activity		biological_process	proteolysis
2	CF-AKA64451.1.10_10622_relaxed	CF-AAQ73082.1.10_10501_relaxed	AAQ73082.1.10_10501	Pfam	3C cysteine protease (picornain 3C)		Gene3D	Peptidase S1, PA clan, chymotrypsin-like fold		SUPERFAMILY	Trypsin-like serine proteases		molecular_function	cysteine-type endopeptidase activity		biological_process	proteolysis
2	CF-AKA64451.1.10_10622_relaxed	CF-CAD38168.2.1.9_10532_relaxed	CAD38168.2.1.9_10532	Pfam	3C cysteine protease (picornain 3C)		Gene3D	Peptidase S1, PA clan, chymotrypsin-like fold		SUPERFAMILY	Trypsin-like serine proteases		molecular_function	cysteine-type endopeptidase activity		biological_process	proteolysis
2	CF-AKA64451.1.10_10622_relaxed	CF-BAG70420.1.1.9_10550_relaxed	BAG70420.1.1.9_10550	Pfam	3C cysteine protease (picornain 3C)		Gene3D	Peptidase S1, PA clan, chymotrypsin-like fold		SUPERFAMILY	Trypsin-like serine proteases		molecular_function	cysteine-type endopeptidase activity		biological_process	proteolysis
2	CF-AKA64451.1.10_10622_relaxed	CF-ABF51200.1.1.9_10667_relaxed	ABF51200.1.1.9_10667	Pfam	3C cysteine protease (picornain 3C)		Gene3D	Peptidase S1, PA clan, chymotrypsin-like fold		SUPERFAMILY	Trypsin-like serine proteases		molecular_function	cysteine-type endopeptidase activity		biological_process	proteolysis
2	CF-AKA64451.1.10_10622_relaxed	CF-ABF51191.1.1.9_10650_relaxed	ABF51191.1.1.9_10650	Pfam	3C cysteine protease (picornain 3C)		Gene3D	Peptidase S1, PA clan, chymotrypsin-like fold		SUPERFAMILY	Trypsin-like serine proteases		molecular_function	cysteine-type endopeptidase activity		biological_process	proteolysis
2	CF-AKA64451.1.10_10622_relaxed	CF-ABF51201.1.1.9_10672_relaxed	ABF51201.1.1.9_10672	Pfam	3C cysteine protease (picornain 3C)		Gene3D	Peptidase S1, PA clan, chymotrypsin-like fold		SUPERFAMILY	Trypsin-like serine proteases		molecular_function	cysteine-type endopeptidase activity		biological_process	proteolysis
2	CF-AKA64451.1.10_10622_relaxed	CF-ACK37394.1.1.9_10673_relaxed	ACK37394.1.1.9_10673	Pfam	3C cysteine protease (picornain 3C)		Gene3D	Peptidase S1, PA clan, chymotrypsin-like fold		SUPERFAMILY	Trypsin-like serine proteases		molecular_function	cysteine-type endopeptidase activity		biological_process	proteolysis
2	CF-AKA64451.1.10_10622_relaxed	CF-ACK37404.1.10_10685_relaxed	ACK37404.1.10_10685	Pfam	3C cysteine protease (picornain 3C)		Gene3D	Peptidase S1, PA clan, chymotrypsin-like fold		SUPERFAMILY	Trypsin-like serine proteases		molecular_function	cysteine-type endopeptidase activity		biological_process	proteolysis
2	CF-AKA64451.1.10_10622_relaxed	CF-ABF51206.1.10_10655_relaxed	ABF51206.1.10_10655	Pfam	3C cysteine protease (picornain 3C)		cluster	Peptidase S1, PA clan, chymotrypsin-like fold	1.0	SUPERFAMILY	Trypsin-like serine proteases		molecular_function	cysteine-type endopeptidase activity		biological_process	proteolysis
2	CF-AKA64451.1.10_10622_relaxed	CF-AAK13071.1.1.9_10529_relaxed	AAK13071.1.1.9_10529	Pfam	3C cysteine protease (picornain 3C)		Gene3D	Peptidase S1, PA clan, chymotrypsin-like fold		SUPERFAMILY	Trypsin-like serine proteases		molecular_function	cysteine-type endopeptidase activity		biological_process	proteolysis
2	CF-AKA64451.1.10_10622_relaxed	CF-AAX47041.1.10_10542_relaxed	AAX47041.1.10_10542	Pfam	3C cysteine protease (picornain 3C)		Gene3D	Peptidase S1, PA clan, chymotrypsin-like fold		SUPERFAMILY	Trypsin-like serine proteases		molecular_function	cysteine-type endopeptidase activity		biological_process	proteolysis
2	CF-AKA64451.1.10_10622_relaxed	CF-AAQ73095.1.10_10505_relaxed	AAQ73095.1.10_10505	Pfam	3C cysteine protease (picornain 3C)		Gene3D	Peptidase S1, PA clan, chymotrypsin-like fold		SUPERFAMILY	Trypsin-like serine proteases		molecular_function	cysteine-type endopeptidase activity		biological_process	proteolysis
2	CF-AKA64451.1.10_10622_relaxed	CF-AAX47040.1.10_10541_relaxed	AAX47040.1.10_10541	Pfam	3C cysteine protease (picornain 3C)		Gene3D	Peptidase S1, PA clan, chymotrypsin-like fold		SUPERFAMILY	Trypsin-like serine proteases		molecular_function	cysteine-type endopeptidase activity		biological_process	proteolysis
2	CF-AKA64451.1.10_10622_relaxed	CF-AAQ73086.1.10_10520_relaxed	AAQ73086.1.10_10520	Pfam	3C cysteine protease (picornain 3C)		Gene3D	Peptidase S1, PA clan, chymotrypsin-like fold		SUPERFAMILY	Trypsin-like serine proteases		molecular_function	cysteine-type endopeptidase activity		biological_process	proteolysis
2	CF-AKA64451.1.10_10622_relaxed	CF-AJA74399.1.1.9_10553_relaxed	AJA74399.1.1.9_10553	Pfam	3C cysteine protease (picornain 3C)		Gene3D	Peptidase S1, PA clan, chymotrypsin-like fold		SUPERFAMILY	Trypsin-like serine proteases		molecular_function	cysteine-type endopeptidase activity		biological_process	proteolysis
2	CF-AKA64451.1.10_10622_relaxed	CF-AAD02132.1.1.9_10497_relaxed	AAD02132.1.1.9_10497	Pfam	3C cysteine protease (picornain 3C)		Gene3D	Peptidase S1, PA clan, chymotrypsin-like fold		SUPERFAMILY	Trypsin-like serine proteases		molecular_function	cysteine-type endopeptidase activity		biological_process	proteolysis
2	CF-AKA64451.1.10_10622_relaxed	CF-AAX47042.1.1.9_10543_relaxed	AAX47042.1.1.9_10543	Pfam	3C cysteine protease (picornain 3C)		Gene3D	Peptidase S1, PA clan, chymotrypsin-like fold		SUPERFAMILY	Trypsin-like serine proteases		molecular_function	cysteine-type endopeptidase activity		biological_process	proteolysis
2	CF-AKA64451.1.10_10622_relaxed	CF-AAQ73079.1.1.9_10513_relaxed	AAQ73079.1.1.9_10513	Pfam	3C cysteine protease (picornain 3C)		Gene3D	Peptidase S1, PA clan, chymotrypsin-like fold		SUPERFAMILY	Trypsin-like serine proteases		molecular_function	cysteine-type endopeptidase activity		biological_process	proteolysis
2	CF-AKA64451.1.10_10622_relaxed	CF-AAQ73096.1.1.9_10506_relaxed	AAQ73096.1.1.9_10506	Pfam	3C cysteine protease (picornain 3C)		Gene3D	Peptidase S1, PA clan, chymotrypsin-like fold		SUPERFAMILY	Trypsin-like serine proteases		molecular_function	cysteine-type endopeptidase activity		biological_process	proteolysis
2	CF-AKA64451.1.10_10622_relaxed	CF-AJO61169.1.1.9_10554_relaxed	AJO61169.1.1.9_10554	Pfam	3C cysteine protease (picornain 3C)		Gene3D	Peptidase S1, PA clan, chymotrypsin-like fold		SUPERFAMILY	Trypsin-like serine proteases		molecular_function	cysteine-type endopeptidase activity		biological_process	proteolysis
2	CF-AKA64451.1.10_10622_relaxed	CF-ABF51186.1.1.9_10689_relaxed	ABF51186.1.1.9_10689	Pfam	3C cysteine protease (picornain 3C)		Gene3D	Peptidase S1, PA clan, chymotrypsin-like fold		SUPERFAMILY	Trypsin-like serine proteases		molecular_function	cysteine-type endopeptidase activity		biological_process	proteolysis
2	CF-AKA64451.1.10_10622_relaxed	CF-ACK37391.1.10_10670_relaxed	ACK37391.1.10_10670	Pfam	3C cysteine protease (picornain 3C)		cluster	Peptidase S1, PA clan, chymotrypsin-like fold	1.0	SUPERFAMILY	Trypsin-like serine proteases		molecular_function	cysteine-type endopeptidase activity		biological_process	proteolysis
2	CF-AKA64451.1.10_10622_relaxed	CF-ACK37383.1.10_10657_relaxed	ACK37383.1.10_10657	Pfam	3C cysteine protease (picornain 3C)		Gene3D	Peptidase S1, PA clan, chymotrypsin-like fold		SUPERFAMILY	Trypsin-like serine proteases		molecular_function	cysteine-type endopeptidase activity		biological_process	proteolysis
2	CF-AKA64451.1.10_10622_relaxed	CF-ACK37413.1.10_10696_relaxed	ACK37413.1.10_10696	Pfam	3C cysteine protease (picornain 3C)		Gene3D	Peptidase S1, PA clan, chymotrypsin-like fold		SUPERFAMILY	Trypsin-like serine proteases		molecular_function	cysteine-type endopeptidase activity		biological_process	proteolysis
2	CF-AKA64451.1.10_10622_relaxed	CF-ACK37381.1.10_10654_relaxed	ACK37381.1.10_10654	Pfam	3C cysteine protease (picornain 3C)		cluster	Peptidase S1, PA clan, chymotrypsin-like fold	1.0	SUPERFAMILY	Trypsin-like serine proteases		molecular_function	cysteine-type endopeptidase activity		biological_process	proteolysis
2	CF-AKA64451.1.10_10622_relaxed	CF-ABF51196.1.10_10692_relaxed	ABF51196.1.10_10692	Pfam	3C cysteine protease (picornain 3C)		cluster	Peptidase S1, PA clan, chymotrypsin-like fold	1.0	SUPERFAMILY	Trypsin-like serine proteases		molecular_function	cysteine-type endopeptidase activity		biological_process	proteolysis
2	CF-AKA64451.1.10_10622_relaxed	CF-ABF51205.1.10_10674_relaxed	ABF51205.1.10_10674	Pfam	3C cysteine protease (picornain 3C)		Gene3D	Peptidase S1, PA clan, chymotrypsin-like fold		SUPERFAMILY	Trypsin-like serine proteases		molecular_function	cysteine-type endopeptidase activity		biological_process	proteolysis
2	CF-AKA64451.1.10_10622_relaxed	CF-ABF51191.1.10_10650_relaxed	ABF51191.1.10_10650	Pfam	3C cysteine protease (picornain 3C)		cluster	Peptidase S1, PA clan, chymotrypsin-like fold	1.0	SUPERFAMILY	Trypsin-like serine proteases		molecular_function	cysteine-type endopeptidase activity		biological_process	proteolysis
2	CF-AKA64451.1.10_10622_relaxed	CF-ACK37410.1.10_10693_relaxed	ACK37410.1.10_10693	Pfam	3C cysteine protease (picornain 3C)		cluster	Peptidase S1, PA clan, chymotrypsin-like fold	1.0	SUPERFAMILY	Trypsin-like serine proteases		molecular_function	cysteine-type endopeptidase activity		biological_process	proteolysis
2	CF-AKA64451.1.10_10622_relaxed	CF-ACK37433.1.1.9_10638_relaxed	ACK37433.1.1.9_10638	Pfam	3C cysteine protease (picornain 3C)		Gene3D	Peptidase S1, PA clan, chymotrypsin-like fold		SUPERFAMILY	Trypsin-like serine proteases		molecular_function	cysteine-type endopeptidase activity		biological_process	proteolysis
2	CF-AKA64451.1.10_10622_relaxed	CF-ABO69521.1.1.9_10706_relaxed	ABO69521.1.1.9_10706	Pfam	3C cysteine protease (picornain 3C)		Gene3D	Peptidase S1, PA clan, chymotrypsin-like fold		SUPERFAMILY	Trypsin-like serine proteases		molecular_function	cysteine-type endopeptidase activity		biological_process	proteolysis
2	CF-AKA64451.1.10_10622_relaxed	CF-ACK37406.1.1.10_10687_relaxed	ACK37406.1.1.10_10687	Pfam	3C cysteine protease (picornain 3C)		Gene3D	Peptidase S1, PA clan, chymotrypsin-like fold		SUPERFAMILY	Trypsin-like serine proteases		molecular_function	cysteine-type endopeptidase activity		biological_process	proteolysis
2	CF-AKA64451.1.10_10622_relaxed	CF-ACK37412.1.10_10695_relaxed	ACK37412.1.10_10695	Pfam	3C cysteine protease (picornain 3C)		Gene3D	Peptidase S1, PA clan, chymotrypsin-like fold		SUPERFAMILY	Trypsin-like serine proteases		molecular_function	cysteine-type endopeptidase activity		biological_process	proteolysis
2	CF-AKA64451.1.10_10622_relaxed	CF-ACK37400.1.10_10680_relaxed	ACK37400.1.10_10680	Pfam	3C cysteine protease (picornain 3C)		Gene3D	Peptidase S1, PA clan, chymotrypsin-like fold		SUPERFAMILY	Trypsin-like serine proteases		molecular_function	cysteine-type endopeptidase activity		biological_process	proteolysis
2	CF-AKA64451.1.10_10622_relaxed	CF-ACK37403.1.10_10684_relaxed	ACK37403.1.10_10684	Pfam	3C cysteine protease (picornain 3C)		Gene3D	Peptidase S1, PA clan, chymotrypsin-like fold		SUPERFAMILY	Trypsin-like serine proteases		molecular_function	cysteine-type endopeptidase activity		biological_process	proteolysis
2	CF-AKA64451.1.10_10622_relaxed	CF-ABF51204.1.10_10691_relaxed	ABF51204.1.10_10691	Pfam	3C cysteine protease (picornain 3C)		Gene3D	Peptidase S1, PA clan, chymotrypsin-like fold		SUPERFAMILY	Trypsin-like serine proteases		molecular_function	cysteine-type endopeptidase activity		biological_process	proteolysis
2	CF-AKA64451.1.10_10622_relaxed	CF-ABF51199.1.10_10660_relaxed	ABF51199.1.10_10660	Pfam	3C cysteine protease (picornain 3C)		Gene3D	Peptidase S1, PA clan, chymotrypsin-like fold		SUPERFAMILY	Trypsin-like serine proteases		molecular_function	cysteine-type endopeptidase activity		biological_process	proteolysis
2	CF-AKA64451.1.10_10622_relaxed	CF-ABF51186.1.10_10689_relaxed	ABF51186.1.10_10689	Pfam	3C cysteine protease (picornain 3C)		Gene3D	Peptidase S1, PA clan, chymotrypsin-like fold		SUPERFAMILY	Trypsin-like serine proteases		molecular_function	cysteine-type endopeptidase activity		biological_process	proteolysis
2	CF-AKA64451.1.10_10622_relaxed	CF-ACK37408.1.10_10688_relaxed	ACK37408.1.10_10688	Pfam	3C cysteine protease (picornain 3C)		Gene3D	Peptidase S1, PA clan, chymotrypsin-like fold		SUPERFAMILY	Trypsin-like serine proteases		molecular_function	cysteine-type endopeptidase activity		biological_process	proteolysis
2	CF-AKA64451.1.10_10622_relaxed	CF-ACK37406.1.10_10687_relaxed	ACK37406.1.10_10687	Pfam	3C cysteine protease (picornain 3C)		cluster	Peptidase S1, PA clan, chymotrypsin-like fold	1.0	SUPERFAMILY	Trypsin-like serine proteases		molecular_function	cysteine-type endopeptidase activity		biological_process	proteolysis
2	CF-AKA64451.1.10_10622_relaxed	CF-ACK37378.1.1.9_10649_relaxed	ACK37378.1.1.9_10649	Pfam	3C cysteine protease (picornain 3C)		Gene3D	Peptidase S1, PA clan, chymotrypsin-like fold		SUPERFAMILY	Trypsin-like serine proteases		molecular_function	cysteine-type endopeptidase activity		biological_process	proteolysis
2	CF-AKA64451.1.10_10622_relaxed	CF-ACK37382.1.1.9_10656_relaxed	ACK37382.1.1.9_10656	Pfam	3C cysteine protease (picornain 3C)		Gene3D	Peptidase S1, PA clan, chymotrypsin-like fold		SUPERFAMILY	Trypsin-like serine proteases		molecular_function	cysteine-type endopeptidase activity		biological_process	proteolysis
2	CF-AKA64451.1.10_10622_relaxed	CF-ACK37408.1.1.9_10688_relaxed	ACK37408.1.1.9_10688	Pfam	3C cysteine protease (picornain 3C)		Gene3D	Peptidase S1, PA clan, chymotrypsin-like fold		SUPERFAMILY	Trypsin-like serine proteases		molecular_function	cysteine-type endopeptidase activity		biological_process	proteolysis
2	CF-AKA64451.1.10_10622_relaxed	CF-ACK37374.1.1.9_10645_relaxed	ACK37374.1.1.9_10645	Pfam	3C cysteine protease (picornain 3C)		Gene3D	Peptidase S1, PA clan, chymotrypsin-like fold		SUPERFAMILY	Trypsin-like serine proteases		molecular_function	cysteine-type endopeptidase activity		biological_process	proteolysis
2	CF-AKA64451.1.10_10622_relaxed	CF-ABO69370.1.1.9_10640_relaxed	ABO69370.1.1.9_10640	Pfam	3C cysteine protease (picornain 3C)		Gene3D	Peptidase S1, PA clan, chymotrypsin-like fold		SUPERFAMILY	Trypsin-like serine proteases		molecular_function	cysteine-type endopeptidase activity		biological_process	proteolysis
2	CF-AKA64451.1.10_10622_relaxed	CF-ACK37379.1.10_10652_relaxed	ACK37379.1.10_10652	Pfam	3C cysteine protease (picornain 3C)		Gene3D	Peptidase S1, PA clan, chymotrypsin-like fold		SUPERFAMILY	Trypsin-like serine proteases		molecular_function	cysteine-type endopeptidase activity		biological_process	proteolysis
2	CF-AKA64451.1.10_10622_relaxed	CF-ACR14890.2.1.8_10753_relaxed	ACR14890.2.1.8_10753	Pfam	3C cysteine protease (picornain 3C)		Gene3D	Peptidase S1, PA clan, chymotrypsin-like fold		SUPERFAMILY	Trypsin-like serine proteases		molecular_function	cysteine-type endopeptidase activity		biological_process	proteolysis
2	CF-AKA64451.1.10_10622_relaxed	CF-ABQ51392.1.1.8_10744_relaxed	ABQ51392.1.1.8_10744	Pfam	3C cysteine protease (picornain 3C)		Gene3D	Peptidase S1, PA clan, chymotrypsin-like fold		SUPERFAMILY	Trypsin-like serine proteases		molecular_function	cysteine-type endopeptidase activity		biological_process	proteolysis
2	CF-AKA64451.1.10_10622_relaxed	CF-AJO54282.1.10_10765_relaxed	AJO54282.1.10_10765	Pfam	3C cysteine protease (picornain 3C)		Gene3D	Peptidase S1, PA clan, chymotrypsin-like fold		SUPERFAMILY	Trypsin-like serine proteases		molecular_function	cysteine-type endopeptidase activity		biological_process	proteolysis
2	CF-AKA64451.1.10_10622_relaxed	CF-AHK24839.1.1.10_10783_relaxed	AHK24839.1.1.10_10783	Pfam	3C cysteine protease (picornain 3C)		Gene3D	Peptidase S1, PA clan, chymotrypsin-like fold		SUPERFAMILY	Trypsin-like serine proteases		molecular_function	cysteine-type endopeptidase activity		biological_process	proteolysis
2	CF-AKA64451.1.10_10622_relaxed	CF-AAA45762.1.10_10700_relaxed	AAA45762.1.10_10700	Pfam	3C cysteine protease (picornain 3C)		Gene3D	Peptidase S1, PA clan, chymotrypsin-like fold		SUPERFAMILY	Trypsin-like serine proteases		molecular_function	cysteine-type endopeptidase activity		biological_process	proteolysis
2	CF-AKA64451.1.10_10622_relaxed	CF-ACK37374.1.10_10645_relaxed	ACK37374.1.10_10645	Pfam	3C cysteine protease (picornain 3C)		cluster	Peptidase S1, PA clan, chymotrypsin-like fold	1.0	SUPERFAMILY	Trypsin-like serine proteases		molecular_function	cysteine-type endopeptidase activity		biological_process	proteolysis
2	CF-AKA64451.1.10_10622_relaxed	CF-ACK37396.1.10_10675_relaxed	ACK37396.1.10_10675	Pfam	3C cysteine protease (picornain 3C)		Gene3D	Peptidase S1, PA clan, chymotrypsin-like fold		SUPERFAMILY	Trypsin-like serine proteases		molecular_function	cysteine-type endopeptidase activity		biological_process	proteolysis
2	CF-AKA64451.1.10_10622_relaxed	CF-ACK37431.1.10_10704_relaxed	ACK37431.1.10_10704	Pfam	3C cysteine protease (picornain 3C)		Gene3D	Peptidase S1, PA clan, chymotrypsin-like fold		SUPERFAMILY	Trypsin-like serine proteases		molecular_function	cysteine-type endopeptidase activity		biological_process	proteolysis
2	CF-AKA64451.1.10_10622_relaxed	CF-ACK37427.1.10_10703_relaxed	ACK37427.1.10_10703	Pfam	3C cysteine protease (picornain 3C)		Gene3D	Peptidase S1, PA clan, chymotrypsin-like fold		SUPERFAMILY	Trypsin-like serine proteases		molecular_function	cysteine-type endopeptidase activity		biological_process	proteolysis
2	CF-AKA64451.1.10_10622_relaxed	CF-ABF51187.1.10_10643_relaxed	ABF51187.1.10_10643	Pfam	3C cysteine protease (picornain 3C)		Gene3D	Peptidase S1, PA clan, chymotrypsin-like fold		SUPERFAMILY	Trypsin-like serine proteases		molecular_function	cysteine-type endopeptidase activity		biological_process	proteolysis
2	CF-AKA64451.1.10_10622_relaxed	CF-ACK37372.1.10_10642_relaxed	ACK37372.1.10_10642	Pfam	3C cysteine protease (picornain 3C)		Gene3D	Peptidase S1, PA clan, chymotrypsin-like fold		SUPERFAMILY	Trypsin-like serine proteases		molecular_function	cysteine-type endopeptidase activity		biological_process	proteolysis
2	CF-AKA64451.1.10_10622_relaxed	CF-ACK37392.1.10_10671_relaxed	ACK37392.1.10_10671	Pfam	3C cysteine protease (picornain 3C)		Gene3D	Peptidase S1, PA clan, chymotrypsin-like fold		SUPERFAMILY	Trypsin-like serine proteases		molecular_function	cysteine-type endopeptidase activity		biological_process	proteolysis
2	CF-AKA64451.1.10_10622_relaxed	CF-ABF51200.1.10_10667_relaxed	ABF51200.1.10_10667	Pfam	3C cysteine protease (picornain 3C)		Gene3D	Peptidase S1, PA clan, chymotrypsin-like fold		SUPERFAMILY	Trypsin-like serine proteases		molecular_function	cysteine-type endopeptidase activity		biological_process	proteolysis
2	CF-AKA64451.1.10_10622_relaxed	CF-ACK37367.1.10_10633_relaxed	ACK37367.1.10_10633	Pfam	3C cysteine protease (picornain 3C)		Gene3D	Peptidase S1, PA clan, chymotrypsin-like fold		SUPERFAMILY	Trypsin-like serine proteases		molecular_function	cysteine-type endopeptidase activity		biological_process	proteolysis
2	CF-AKA64451.1.10_10622_relaxed	CF-BAA00168.1.10_10634_relaxed	BAA00168.1.10_10634	Pfam	3C cysteine protease (picornain 3C)		Gene3D	Peptidase S1, PA clan, chymotrypsin-like fold		SUPERFAMILY	Trypsin-like serine proteases		molecular_function	cysteine-type endopeptidase activity		biological_process	proteolysis
2	CF-AKA64451.1.10_10622_relaxed	CF-ABO69521.1.10_10706_relaxed	ABO69521.1.10_10706	Pfam	3C cysteine protease (picornain 3C)		Gene3D	Peptidase S1, PA clan, chymotrypsin-like fold		SUPERFAMILY	Trypsin-like serine proteases		molecular_function	cysteine-type endopeptidase activity		biological_process	proteolysis
2	CF-AKA64451.1.10_10622_relaxed	CF-ABF51192.1.10_10639_relaxed	ABF51192.1.10_10639	Pfam	3C cysteine protease (picornain 3C)		cluster	Peptidase S1, PA clan, chymotrypsin-like fold	1.0	SUPERFAMILY	Trypsin-like serine proteases		molecular_function	cysteine-type endopeptidase activity		biological_process	proteolysis
2	CF-AKA64451.1.10_10622_relaxed	CF-ABF51190.1.10_10669_relaxed	ABF51190.1.10_10669	Pfam	3C cysteine protease (picornain 3C)		cluster	Peptidase S1, PA clan, chymotrypsin-like fold	1.0	SUPERFAMILY	Trypsin-like serine proteases		molecular_function	cysteine-type endopeptidase activity		biological_process	proteolysis
2	CF-AKA64451.1.10_10622_relaxed	CF-ACK37433.1.10_10638_relaxed	ACK37433.1.10_10638	Pfam	3C cysteine protease (picornain 3C)		Gene3D	Peptidase S1, PA clan, chymotrypsin-like fold		SUPERFAMILY	Trypsin-like serine proteases		molecular_function	cysteine-type endopeptidase activity		biological_process	proteolysis
2	CF-AKA64451.1.10_10622_relaxed	CF-ACK37387.1.10_10665_relaxed	ACK37387.1.10_10665	Pfam	3C cysteine protease (picornain 3C)		Gene3D	Peptidase S1, PA clan, chymotrypsin-like fold		SUPERFAMILY	Trypsin-like serine proteases		molecular_function	cysteine-type endopeptidase activity		biological_process	proteolysis
2	CF-AKA64451.1.10_10622_relaxed	CF-AEG75268.1.10_10707_relaxed	AEG75268.1.10_10707	Pfam	3C cysteine protease (picornain 3C)		Gene3D	Peptidase S1, PA clan, chymotrypsin-like fold		SUPERFAMILY	Trypsin-like serine proteases		molecular_function	cysteine-type endopeptidase activity		biological_process	proteolysis
2	CF-AKA64451.1.10_10622_relaxed	CF-CAA26181.1.10_10635_relaxed	CAA26181.1.10_10635	Pfam	3C cysteine protease (picornain 3C)		cluster	Peptidase S1, PA clan, chymotrypsin-like fold	1.0	SUPERFAMILY	Trypsin-like serine proteases		molecular_function	cysteine-type endopeptidase activity		biological_process	proteolysis
2	CF-AKA64451.1.10_10622_relaxed	CF-AFD64773.1.10_10710_relaxed	AFD64773.1.10_10710	Pfam	3C cysteine protease (picornain 3C)		Gene3D	Peptidase S1, PA clan, chymotrypsin-like fold		SUPERFAMILY	Trypsin-like serine proteases		molecular_function	cysteine-type endopeptidase activity		biological_process	proteolysis
2	CF-AKA64451.1.10_10622_relaxed	CF-ACK37383.1.1.9_10657_relaxed	ACK37383.1.1.9_10657	Pfam	3C cysteine protease (picornain 3C)		Gene3D	Peptidase S1, PA clan, chymotrypsin-like fold		SUPERFAMILY	Trypsin-like serine proteases		molecular_function	cysteine-type endopeptidase activity		biological_process	proteolysis
2	CF-AKA64451.1.10_10622_relaxed	CF-ABF51185.1.1.9_10664_relaxed	ABF51185.1.1.9_10664	Pfam	3C cysteine protease (picornain 3C)		Gene3D	Peptidase S1, PA clan, chymotrypsin-like fold		SUPERFAMILY	Trypsin-like serine proteases		molecular_function	cysteine-type endopeptidase activity		biological_process	proteolysis
2	CF-AKA64451.1.10_10622_relaxed	CF-ACK37399.1.1.9_10679_relaxed	ACK37399.1.1.9_10679	Pfam	3C cysteine protease (picornain 3C)		Gene3D	Peptidase S1, PA clan, chymotrypsin-like fold		SUPERFAMILY	Trypsin-like serine proteases		molecular_function	cysteine-type endopeptidase activity		biological_process	proteolysis
2	CF-AKA64451.1.10_10622_relaxed	CF-ABF51198.1.1.9_10699_relaxed	ABF51198.1.1.9_10699	Pfam	3C cysteine protease (picornain 3C)		Gene3D	Peptidase S1, PA clan, chymotrypsin-like fold		SUPERFAMILY	Trypsin-like serine proteases		molecular_function	cysteine-type endopeptidase activity		biological_process	proteolysis
2	CF-AKA64451.1.10_10622_relaxed	CF-ACK37410.1.1.9_10693_relaxed	ACK37410.1.1.9_10693	Pfam	3C cysteine protease (picornain 3C)		Gene3D	Peptidase S1, PA clan, chymotrypsin-like fold		SUPERFAMILY	Trypsin-like serine proteases		molecular_function	cysteine-type endopeptidase activity		biological_process	proteolysis
2	CF-AKA64451.1.10_10622_relaxed	CF-ABF51189.1.1.9_10661_relaxed	ABF51189.1.1.9_10661	Pfam	3C cysteine protease (picornain 3C)		Gene3D	Peptidase S1, PA clan, chymotrypsin-like fold		SUPERFAMILY	Trypsin-like serine proteases		molecular_function	cysteine-type endopeptidase activity		biological_process	proteolysis
2	CF-AKA64451.1.10_10622_relaxed	CF-ACK37412.1.1.9_10695_relaxed	ACK37412.1.1.9_10695	Pfam	3C cysteine protease (picornain 3C)		Gene3D	Peptidase S1, PA clan, chymotrypsin-like fold		SUPERFAMILY	Trypsin-like serine proteases		molecular_function	cysteine-type endopeptidase activity		biological_process	proteolysis
2	CF-AKA64451.1.10_10622_relaxed	CF-AAV27300.1.1.9_10662_relaxed	AAV27300.1.1.9_10662	Pfam	3C cysteine protease (picornain 3C)		Gene3D	Peptidase S1, PA clan, chymotrypsin-like fold		SUPERFAMILY	Trypsin-like serine proteases		molecular_function	cysteine-type endopeptidase activity		biological_process	proteolysis
2	CF-AKA64451.1.10_10622_relaxed	CF-ACK37391.1.1.9_10670_relaxed	ACK37391.1.1.9_10670	Pfam	3C cysteine protease (picornain 3C)		Gene3D	Peptidase S1, PA clan, chymotrypsin-like fold		SUPERFAMILY	Trypsin-like serine proteases		molecular_function	cysteine-type endopeptidase activity		biological_process	proteolysis
2	CF-AKA64451.1.10_10622_relaxed	CF-ACK37403.1.1.9_10684_relaxed	ACK37403.1.1.9_10684	Pfam	3C cysteine protease (picornain 3C)		Gene3D	Peptidase S1, PA clan, chymotrypsin-like fold		SUPERFAMILY	Trypsin-like serine proteases		molecular_function	cysteine-type endopeptidase activity		biological_process	proteolysis
2	CF-AKA64451.1.10_10622_relaxed	CF-ABF51205.1.1.9_10674_relaxed	ABF51205.1.1.9_10674	Pfam	3C cysteine protease (picornain 3C)		Gene3D	Peptidase S1, PA clan, chymotrypsin-like fold		SUPERFAMILY	Trypsin-like serine proteases		molecular_function	cysteine-type endopeptidase activity		biological_process	proteolysis
2	CF-AKA64451.1.10_10622_relaxed	CF-ACK37400.1.1.9_10680_relaxed	ACK37400.1.1.9_10680	Pfam	3C cysteine protease (picornain 3C)		Gene3D	Peptidase S1, PA clan, chymotrypsin-like fold		SUPERFAMILY	Trypsin-like serine proteases		molecular_function	cysteine-type endopeptidase activity		biological_process	proteolysis
2	CF-AKA64451.1.10_10622_relaxed	CF-ACK37405.1.10_10686_relaxed	ACK37405.1.10_10686	Pfam	3C cysteine protease (picornain 3C)		Gene3D	Peptidase S1, PA clan, chymotrypsin-like fold		SUPERFAMILY	Trypsin-like serine proteases		molecular_function	cysteine-type endopeptidase activity		biological_process	proteolysis
2	CF-AKA64451.1.10_10622_relaxed	CF-ABF51198.1.10_10699_relaxed	ABF51198.1.10_10699	Pfam	3C cysteine protease (picornain 3C)		Gene3D	Peptidase S1, PA clan, chymotrypsin-like fold		SUPERFAMILY	Trypsin-like serine proteases		molecular_function	cysteine-type endopeptidase activity		biological_process	proteolysis
2	CF-AKA64451.1.10_10622_relaxed	CF-ACK37419.1.10_10698_relaxed	ACK37419.1.10_10698	Pfam	3C cysteine protease (picornain 3C)		cluster	Peptidase S1, PA clan, chymotrypsin-like fold	1.0	SUPERFAMILY	Trypsin-like serine proteases		molecular_function	cysteine-type endopeptidase activity		biological_process	proteolysis
2	CF-AKA64451.1.10_10622_relaxed	CF-ACK37397.1.10_10676_relaxed	ACK37397.1.10_10676	Pfam	3C cysteine protease (picornain 3C)		Gene3D	Peptidase S1, PA clan, chymotrypsin-like fold		SUPERFAMILY	Trypsin-like serine proteases		molecular_function	cysteine-type endopeptidase activity		biological_process	proteolysis
2	CF-AKA64451.1.10_10622_relaxed	CF-ACK37398.1.10_10677_relaxed	ACK37398.1.10_10677	Pfam	3C cysteine protease (picornain 3C)		Gene3D	Peptidase S1, PA clan, chymotrypsin-like fold		SUPERFAMILY	Trypsin-like serine proteases		molecular_function	cysteine-type endopeptidase activity		biological_process	proteolysis
2	CF-AKA64451.1.10_10622_relaxed	CF-ABO69373.1.1.9_10683_relaxed	ABO69373.1.1.9_10683	Pfam	3C cysteine protease (picornain 3C)		Gene3D	Peptidase S1, PA clan, chymotrypsin-like fold		SUPERFAMILY	Trypsin-like serine proteases		molecular_function	cysteine-type endopeptidase activity		biological_process	proteolysis
2	CF-AKA64451.1.10_10622_relaxed	CF-ACK37398.1.1.9_10677_relaxed	ACK37398.1.1.9_10677	Pfam	3C cysteine protease (picornain 3C)		Gene3D	Peptidase S1, PA clan, chymotrypsin-like fold		SUPERFAMILY	Trypsin-like serine proteases		molecular_function	cysteine-type endopeptidase activity		biological_process	proteolysis
2	CF-AKA64451.1.10_10622_relaxed	CF-ABF51199.1.1.9_10660_relaxed	ABF51199.1.1.9_10660	Pfam	3C cysteine protease (picornain 3C)		Gene3D	Peptidase S1, PA clan, chymotrypsin-like fold		SUPERFAMILY	Trypsin-like serine proteases		molecular_function	cysteine-type endopeptidase activity		biological_process	proteolysis
2	CF-AKA64451.1.10_10622_relaxed	CF-ACK37388.1.1.9_10666_relaxed	ACK37388.1.1.9_10666	Pfam	3C cysteine protease (picornain 3C)		Gene3D	Peptidase S1, PA clan, chymotrypsin-like fold		SUPERFAMILY	Trypsin-like serine proteases		molecular_function	cysteine-type endopeptidase activity		biological_process	proteolysis
2	CF-AKA64451.1.10_10622_relaxed	CF-ACK37427.1.1.9_10703_relaxed	ACK37427.1.1.9_10703	Pfam	3C cysteine protease (picornain 3C)		Gene3D	Peptidase S1, PA clan, chymotrypsin-like fold		SUPERFAMILY	Trypsin-like serine proteases		molecular_function	cysteine-type endopeptidase activity		biological_process	proteolysis
2	CF-AKA64451.1.10_10622_relaxed	CF-ACK37384.1.10_10658_relaxed	ACK37384.1.10_10658	Pfam	3C cysteine protease (picornain 3C)		cluster	Peptidase S1, PA clan, chymotrypsin-like fold	1.0	SUPERFAMILY	Trypsin-like serine proteases		molecular_function	cysteine-type endopeptidase activity		biological_process	proteolysis
2	CF-AKA64451.1.10_10622_relaxed	CF-AET72469.1.1.8_10782_relaxed	AET72469.1.1.8_10782	Pfam	3C cysteine protease (picornain 3C)		cluster	Peptidase S1, PA clan, chymotrypsin-like fold	1.0	SUPERFAMILY	Trypsin-like serine proteases		molecular_function	cysteine-type endopeptidase activity		biological_process	proteolysis
2	CF-AKA64451.1.10_10622_relaxed	CF-ABU62849.1.1.8_10747_relaxed	ABU62849.1.1.8_10747	Pfam	3C cysteine protease (picornain 3C)		Gene3D	Peptidase S1, PA clan, chymotrypsin-like fold		SUPERFAMILY	Trypsin-like serine proteases		molecular_function	cysteine-type endopeptidase activity		biological_process	proteolysis
2	CF-AKA64451.1.10_10622_relaxed	CF-AIT99457.1.1.8_10776_relaxed	AIT99457.1.1.8_10776	Pfam	3C cysteine protease (picornain 3C)		Gene3D	Peptidase S1, PA clan, chymotrypsin-like fold		SUPERFAMILY	Trypsin-like serine proteases		molecular_function	cysteine-type endopeptidase activity		biological_process	proteolysis
2	CF-AKA64451.1.10_10622_relaxed	CF-ACV51798.1.1.9_10752_relaxed	ACV51798.1.1.9_10752	Pfam	3C cysteine protease (picornain 3C)		Gene3D	Peptidase S1, PA clan, chymotrypsin-like fold		SUPERFAMILY	Trypsin-like serine proteases		molecular_function	cysteine-type endopeptidase activity		biological_process	proteolysis
2	CF-AKA64451.1.10_10622_relaxed	CF-AFK79845.1.1.9_10781_relaxed	AFK79845.1.1.9_10781	Pfam	3C cysteine protease (picornain 3C)		Gene3D	Peptidase S1, PA clan, chymotrypsin-like fold		SUPERFAMILY	Trypsin-like serine proteases		molecular_function	cysteine-type endopeptidase activity		biological_process	proteolysis
2	CF-AKA64451.1.10_10622_relaxed	CF-ACK37375.1.1.9_10646_relaxed	ACK37375.1.1.9_10646	Pfam	3C cysteine protease (picornain 3C)		Gene3D	Peptidase S1, PA clan, chymotrypsin-like fold		SUPERFAMILY	Trypsin-like serine proteases		molecular_function	cysteine-type endopeptidase activity		biological_process	proteolysis
2	CF-AKA64451.1.10_10622_relaxed	CF-AEP69150.1.1.9_10708_relaxed	AEP69150.1.1.9_10708	Pfam	3C cysteine protease (picornain 3C)		Gene3D	Peptidase S1, PA clan, chymotrypsin-like fold		SUPERFAMILY	Trypsin-like serine proteases		molecular_function	cysteine-type endopeptidase activity		biological_process	proteolysis
2	CF-AKA64451.1.10_10622_relaxed	CF-CAA26181.1.1.9_10635_relaxed	CAA26181.1.1.9_10635	Pfam	3C cysteine protease (picornain 3C)		Gene3D	Peptidase S1, PA clan, chymotrypsin-like fold		SUPERFAMILY	Trypsin-like serine proteases		molecular_function	cysteine-type endopeptidase activity		biological_process	proteolysis
2	CF-AKA64451.1.10_10622_relaxed	CF-AAA45762.1.1.9_10700_relaxed	AAA45762.1.1.9_10700	Pfam	3C cysteine protease (picornain 3C)		Gene3D	Peptidase S1, PA clan, chymotrypsin-like fold		SUPERFAMILY	Trypsin-like serine proteases		molecular_function	cysteine-type endopeptidase activity		biological_process	proteolysis
2	CF-AKA64451.1.10_10622_relaxed	CF-ACK37369.1.1.9_10637_relaxed	ACK37369.1.1.9_10637	Pfam	3C cysteine protease (picornain 3C)		Gene3D	Peptidase S1, PA clan, chymotrypsin-like fold		SUPERFAMILY	Trypsin-like serine proteases		molecular_function	cysteine-type endopeptidase activity		biological_process	proteolysis
2	CF-AKA64451.1.10_10622_relaxed	CF-ACK37387.1.1.9_10665_relaxed	ACK37387.1.1.9_10665	Pfam	3C cysteine protease (picornain 3C)		Gene3D	Peptidase S1, PA clan, chymotrypsin-like fold		SUPERFAMILY	Trypsin-like serine proteases		molecular_function	cysteine-type endopeptidase activity		biological_process	proteolysis
2	CF-AKA64451.1.10_10622_relaxed	CF-ABF51202.1.1.10_10653_relaxed	ABF51202.1.1.10_10653	Pfam	3C cysteine protease (picornain 3C)		Gene3D	Peptidase S1, PA clan, chymotrypsin-like fold		SUPERFAMILY	Trypsin-like serine proteases		molecular_function	cysteine-type endopeptidase activity		biological_process	proteolysis
2	CF-AKA64451.1.10_10622_relaxed	CF-ABF51190.1.1.9_10669_relaxed	ABF51190.1.1.9_10669	Pfam	3C cysteine protease (picornain 3C)		Gene3D	Peptidase S1, PA clan, chymotrypsin-like fold		SUPERFAMILY	Trypsin-like serine proteases		molecular_function	cysteine-type endopeptidase activity		biological_process	proteolysis
2	CF-AKA64451.1.10_10622_relaxed	CF-ACK37423.1.1.9_10701_relaxed	ACK37423.1.1.9_10701	Pfam	3C cysteine protease (picornain 3C)		Gene3D	Peptidase S1, PA clan, chymotrypsin-like fold		SUPERFAMILY	Trypsin-like serine proteases		molecular_function	cysteine-type endopeptidase activity		biological_process	proteolysis
2	CF-AKA64451.1.10_10622_relaxed	CF-ABU62848.1.1.8_10746_relaxed	ABU62848.1.1.8_10746	Pfam	3C cysteine protease (picornain 3C)		Gene3D	Peptidase S1, PA clan, chymotrypsin-like fold		SUPERFAMILY	Trypsin-like serine proteases		molecular_function	cysteine-type endopeptidase activity		biological_process	proteolysis
2	CF-AKA64451.1.10_10622_relaxed	CF-AUG72355.1.1.8_10787_relaxed	AUG72355.1.1.8_10787	Pfam	3C cysteine protease (picornain 3C)		Gene3D	Peptidase S1, PA clan, chymotrypsin-like fold		SUPERFAMILY	Trypsin-like serine proteases		molecular_function	cysteine-type endopeptidase activity		biological_process	proteolysis
2	CF-AKA64451.1.10_10622_relaxed	CF-AJF45985.1.1.8_10794_relaxed	AJF45985.1.1.8_10794	Pfam	3C cysteine protease (picornain 3C)		Gene3D	Peptidase S1, PA clan, chymotrypsin-like fold		SUPERFAMILY	Trypsin-like serine proteases		molecular_function	cysteine-type endopeptidase activity		biological_process	proteolysis
2	CF-AKA64451.1.10_10622_relaxed	CF-AKA64451.1.10_10622_relaxed	AKA64451.1.10_10622	Pfam	3C cysteine protease (picornain 3C)		Gene3D	Peptidase S1, PA clan, chymotrypsin-like fold		SUPERFAMILY	Trypsin-like serine proteases		molecular_function	cysteine-type endopeptidase activity		biological_process	proteolysis
2	CF-AKA64451.1.10_10622_relaxed	CF-ALG04730.2.10_10608_relaxed	ALG04730.2.10_10608	Pfam	3C cysteine protease (picornain 3C)		Gene3D	Peptidase S1, PA clan, chymotrypsin-like fold		SUPERFAMILY	Trypsin-like serine proteases		molecular_function	cysteine-type endopeptidase activity		biological_process	proteolysis
2	CF-AKA64451.1.10_10622_relaxed	CF-AEE01039.1.1.9_10603_relaxed	AEE01039.1.1.9_10603	Pfam	3C cysteine protease (picornain 3C)		Gene3D	Peptidase S1, PA clan, chymotrypsin-like fold		SUPERFAMILY	Trypsin-like serine proteases		molecular_function	cysteine-type endopeptidase activity		biological_process	proteolysis
2	CF-AKA64451.1.10_10622_relaxed	CF-AAW30685.1.1.9_10482_relaxed	AAW30685.1.1.9_10482	Pfam	3C cysteine protease (picornain 3C)		Gene3D	Peptidase S1, PA clan, chymotrypsin-like fold		SUPERFAMILY	Trypsin-like serine proteases		molecular_function	cysteine-type endopeptidase activity		biological_process	proteolysis
2	CF-AKA64451.1.10_10622_relaxed	CF-ANF04008.1.1.9_10620_relaxed	ANF04008.1.1.9_10620	Pfam	3C cysteine protease (picornain 3C)		Gene3D	Peptidase S1, PA clan, chymotrypsin-like fold		SUPERFAMILY	Trypsin-like serine proteases		molecular_function	cysteine-type endopeptidase activity		biological_process	proteolysis
2	CF-AKA64451.1.10_10622_relaxed	CF-AJO54281.1.1.9_10784_relaxed	AJO54281.1.1.9_10784	Pfam	3C cysteine protease (picornain 3C)		Gene3D	Peptidase S1, PA clan, chymotrypsin-like fold		SUPERFAMILY	Trypsin-like serine proteases		molecular_function	cysteine-type endopeptidase activity		biological_process	proteolysis
2	CF-AKA64451.1.10_10622_relaxed	CF-ABO76708.1.1.9_10745_relaxed	ABO76708.1.1.9_10745	Pfam	3C cysteine protease (picornain 3C)		Gene3D	Peptidase S1, PA clan, chymotrypsin-like fold		SUPERFAMILY	Trypsin-like serine proteases		molecular_function	cysteine-type endopeptidase activity		biological_process	proteolysis
2	CF-AKA64451.1.10_10622_relaxed	CF-ABQ16587.1.1.9_10743_relaxed	ABQ16587.1.1.9_10743	Pfam	3C cysteine protease (picornain 3C)		Gene3D	Peptidase S1, PA clan, chymotrypsin-like fold		SUPERFAMILY	Trypsin-like serine proteases		molecular_function	cysteine-type endopeptidase activity		biological_process	proteolysis
2	CF-AKA64451.1.10_10622_relaxed	CF-ACU00186.1.1.8_10751_relaxed	ACU00186.1.1.8_10751	Pfam	3C cysteine protease (picornain 3C)		Gene3D	Peptidase S1, PA clan, chymotrypsin-like fold		SUPERFAMILY	Trypsin-like serine proteases		molecular_function	cysteine-type endopeptidase activity		biological_process	proteolysis
2	CF-AKA64451.1.10_10622_relaxed	CF-AHA35211.1.10_10792_relaxed	AHA35211.1.10_10792	Pfam	3C cysteine protease (picornain 3C)		Gene3D	Peptidase S1, PA clan, chymotrypsin-like fold		SUPERFAMILY	Trypsin-like serine proteases		molecular_function	cysteine-type endopeptidase activity		biological_process	proteolysis
2	CF-AKA64451.1.10_10622_relaxed	CF-AFK79845.1.10_10781_relaxed	AFK79845.1.10_10781	Pfam	3C cysteine protease (picornain 3C)		Gene3D	Peptidase S1, PA clan, chymotrypsin-like fold		SUPERFAMILY	Trypsin-like serine proteases		molecular_function	cysteine-type endopeptidase activity		biological_process	proteolysis
2	CF-AKA64451.1.10_10622_relaxed	CF-AET72469.1.10_10782_relaxed	AET72469.1.10_10782	Pfam	3C cysteine protease (picornain 3C)		cluster	Peptidase S1, PA clan, chymotrypsin-like fold	1.0	SUPERFAMILY	Trypsin-like serine proteases		molecular_function	cysteine-type endopeptidase activity		biological_process	proteolysis
2	CF-AKA64451.1.10_10622_relaxed	CF-AEL31291.1.1.8_10793_relaxed	AEL31291.1.1.8_10793	Pfam	3C cysteine protease (picornain 3C)		cluster	Peptidase S1, PA clan, chymotrypsin-like fold	1.0	SUPERFAMILY	Trypsin-like serine proteases		molecular_function	cysteine-type endopeptidase activity		biological_process	proteolysis
2	CF-AKA64451.1.10_10622_relaxed	CF-AEM76814.1.1.9_10777_relaxed	AEM76814.1.1.9_10777	Pfam	3C cysteine protease (picornain 3C)		Gene3D	Peptidase S1, PA clan, chymotrypsin-like fold		SUPERFAMILY	Trypsin-like serine proteases		molecular_function	cysteine-type endopeptidase activity		biological_process	proteolysis
2	CF-AKA64451.1.10_10622_relaxed	CF-ABU62850.1.1.10_10748_relaxed	ABU62850.1.1.10_10748	Pfam	3C cysteine protease (picornain 3C)		Gene3D	Peptidase S1, PA clan, chymotrypsin-like fold		SUPERFAMILY	Trypsin-like serine proteases		molecular_function	cysteine-type endopeptidase activity		biological_process	proteolysis
2	CF-AKA64451.1.10_10622_relaxed	CF-ACZ67658.1.10_10757_relaxed	ACZ67658.1.10_10757	Pfam	3C cysteine protease (picornain 3C)		Gene3D	Peptidase S1, PA clan, chymotrypsin-like fold		SUPERFAMILY	Trypsin-like serine proteases		molecular_function	cysteine-type endopeptidase activity		biological_process	proteolysis
2	CF-AKA64451.1.10_10622_relaxed	CF-AMB19798.1.10_10797_relaxed	AMB19798.1.10_10797	Pfam	3C cysteine protease (picornain 3C)		Gene3D	Peptidase S1, PA clan, chymotrypsin-like fold		SUPERFAMILY	Trypsin-like serine proteases		molecular_function	cysteine-type endopeptidase activity		biological_process	proteolysis
2	CF-AKA64451.1.10_10622_relaxed	CF-ACV51798.1.10_10752_relaxed	ACV51798.1.10_10752	Pfam	3C cysteine protease (picornain 3C)		cluster	Peptidase S1, PA clan, chymotrypsin-like fold	1.0	SUPERFAMILY	Trypsin-like serine proteases		molecular_function	cysteine-type endopeptidase activity		biological_process	proteolysis
2	CF-AKA64451.1.10_10622_relaxed	CF-ABO76708.1.10_10745_relaxed	ABO76708.1.10_10745	Pfam	3C cysteine protease (picornain 3C)		Gene3D	Peptidase S1, PA clan, chymotrypsin-like fold		SUPERFAMILY	Trypsin-like serine proteases		molecular_function	cysteine-type endopeptidase activity		biological_process	proteolysis
2	CF-AKA64451.1.10_10622_relaxed	CF-AHK24839.1.10_10783_relaxed	AHK24839.1.10_10783	Pfam	3C cysteine protease (picornain 3C)		Gene3D	Peptidase S1, PA clan, chymotrypsin-like fold		SUPERFAMILY	Trypsin-like serine proteases		molecular_function	cysteine-type endopeptidase activity		biological_process	proteolysis
2	CF-AKA64451.1.10_10622_relaxed	CF-ABU62849.1.10_10747_relaxed	ABU62849.1.10_10747	Pfam	3C cysteine protease (picornain 3C)		Gene3D	Peptidase S1, PA clan, chymotrypsin-like fold		SUPERFAMILY	Trypsin-like serine proteases		molecular_function	cysteine-type endopeptidase activity		biological_process	proteolysis
2	CF-AKA64451.1.10_10622_relaxed	CF-AER92563.1.1.8_10791_relaxed	AER92563.1.1.8_10791	Pfam	3C cysteine protease (picornain 3C)		Gene3D	Peptidase S1, PA clan, chymotrypsin-like fold		SUPERFAMILY	Trypsin-like serine proteases		molecular_function	cysteine-type endopeptidase activity		biological_process	proteolysis
2	CF-AKA64451.1.10_10622_relaxed	CF-ACK37377.1.10_10648_relaxed	ACK37377.1.10_10648	Pfam	3C cysteine protease (picornain 3C)		Gene3D	Peptidase S1, PA clan, chymotrypsin-like fold		SUPERFAMILY	Trypsin-like serine proteases		molecular_function	cysteine-type endopeptidase activity		biological_process	proteolysis
2	CF-AKA64451.1.10_10622_relaxed	CF-ABF51197.1.10_10636_relaxed	ABF51197.1.10_10636	Pfam	3C cysteine protease (picornain 3C)		Gene3D	Peptidase S1, PA clan, chymotrypsin-like fold		SUPERFAMILY	Trypsin-like serine proteases		molecular_function	cysteine-type endopeptidase activity		biological_process	proteolysis
2	CF-AKA64451.1.10_10622_relaxed	CF-ACK37389.1.10_10668_relaxed	ACK37389.1.10_10668	Pfam	3C cysteine protease (picornain 3C)		cluster	Peptidase S1, PA clan, chymotrypsin-like fold	1.0	SUPERFAMILY	Trypsin-like serine proteases		molecular_function	cysteine-type endopeptidase activity		biological_process	proteolysis
2	CF-AKA64451.1.10_10622_relaxed	CF-ACK37388.1.10_10666_relaxed	ACK37388.1.10_10666	Pfam	3C cysteine protease (picornain 3C)		Gene3D	Peptidase S1, PA clan, chymotrypsin-like fold		SUPERFAMILY	Trypsin-like serine proteases		molecular_function	cysteine-type endopeptidase activity		biological_process	proteolysis
2	CF-AKA64451.1.10_10622_relaxed	CF-ACK37369.1.10_10637_relaxed	ACK37369.1.10_10637	Pfam	3C cysteine protease (picornain 3C)		cluster	Peptidase S1, PA clan, chymotrypsin-like fold	1.0	SUPERFAMILY	Trypsin-like serine proteases		molecular_function	cysteine-type endopeptidase activity		biological_process	proteolysis
2	CF-AKA64451.1.10_10622_relaxed	CF-AEP69150.1.10_10708_relaxed	AEP69150.1.10_10708	Pfam	3C cysteine protease (picornain 3C)		cluster	Peptidase S1, PA clan, chymotrypsin-like fold	1.0	SUPERFAMILY	Trypsin-like serine proteases		molecular_function	cysteine-type endopeptidase activity		biological_process	proteolysis
2	CF-AKA64451.1.10_10622_relaxed	CF-AJO54281.1.10_10784_relaxed	AJO54281.1.10_10784	Pfam	3C cysteine protease (picornain 3C)		Gene3D	Peptidase S1, PA clan, chymotrypsin-like fold		SUPERFAMILY	Trypsin-like serine proteases		molecular_function	cysteine-type endopeptidase activity		biological_process	proteolysis
2	CF-AKA64451.1.10_10622_relaxed	CF-ACZ67658.1.1.9_10757_relaxed	ACZ67658.1.1.9_10757	Pfam	3C cysteine protease (picornain 3C)		Gene3D	Peptidase S1, PA clan, chymotrypsin-like fold		SUPERFAMILY	Trypsin-like serine proteases		molecular_function	cysteine-type endopeptidase activity		biological_process	proteolysis
2	CF-AKA64451.1.10_10622_relaxed	CF-ACU00185.1.1.8_10750_relaxed	ACU00185.1.1.8_10750	Pfam	3C cysteine protease (picornain 3C)		Gene3D	Peptidase S1, PA clan, chymotrypsin-like fold		SUPERFAMILY	Trypsin-like serine proteases		molecular_function	cysteine-type endopeptidase activity		biological_process	proteolysis
2	CF-AKA64451.1.10_10622_relaxed	CF-ABU62850.1.10_10748_relaxed	ABU62850.1.10_10748	Pfam	3C cysteine protease (picornain 3C)		Gene3D	Peptidase S1, PA clan, chymotrypsin-like fold		SUPERFAMILY	Trypsin-like serine proteases		molecular_function	cysteine-type endopeptidase activity		biological_process	proteolysis
2	CF-AKA64451.1.10_10622_relaxed	CF-ABK29455.2.10_10749_relaxed	ABK29455.2.10_10749	Pfam	3C cysteine protease (picornain 3C)		Gene3D	Peptidase S1, PA clan, chymotrypsin-like fold		SUPERFAMILY	Trypsin-like serine proteases		molecular_function	cysteine-type endopeptidase activity		biological_process	proteolysis
2	CF-AKA64451.1.10_10622_relaxed	CF-BAA24003.1.1.9_10589_relaxed	BAA24003.1.1.9_10589	Pfam	3C cysteine protease (picornain 3C)		Gene3D	Peptidase S1, PA clan, chymotrypsin-like fold		SUPERFAMILY	Trypsin-like serine proteases		molecular_function	cysteine-type endopeptidase activity		biological_process	proteolysis
2	CF-AKA64451.1.10_10622_relaxed	CF-AAZ73366.1.1.9_10590_relaxed	AAZ73366.1.1.9_10590	Pfam	3C cysteine protease (picornain 3C)		Gene3D	Peptidase S1, PA clan, chymotrypsin-like fold		SUPERFAMILY	Trypsin-like serine proteases		molecular_function	cysteine-type endopeptidase activity		biological_process	proteolysis
2	CF-AKA64451.1.10_10622_relaxed	CF-BAA24003.1.10_10589_relaxed	BAA24003.1.10_10589	Pfam	3C cysteine protease (picornain 3C)		cluster	Peptidase S1, PA clan, chymotrypsin-like fold	1.0	SUPERFAMILY	Trypsin-like serine proteases		molecular_function	cysteine-type endopeptidase activity		biological_process	proteolysis
2	CF-AKA64451.1.10_10622_relaxed	CF-ACK37417.1.10_10730_relaxed	ACK37417.1.10_10730	Pfam	3C cysteine protease (picornain 3C)		Gene3D	Peptidase S1, PA clan, chymotrypsin-like fold		SUPERFAMILY	Trypsin-like serine proteases		molecular_function	cysteine-type endopeptidase activity		biological_process	proteolysis
2	CF-AKA64451.1.10_10622_relaxed	CF-AMD82094.1.1.9_10610_relaxed	AMD82094.1.1.9_10610	Pfam	3C cysteine protease (picornain 3C)		Gene3D	Peptidase S1, PA clan, chymotrypsin-like fold		SUPERFAMILY	Trypsin-like serine proteases		molecular_function	cysteine-type endopeptidase activity		biological_process	proteolysis
2	CF-AKA64451.1.10_10622_relaxed	CF-AAL69636.2.1.9_10490_relaxed	AAL69636.2.1.9_10490	Pfam	3C cysteine protease (picornain 3C)		Gene3D	Peptidase S1, PA clan, chymotrypsin-like fold		SUPERFAMILY	Trypsin-like serine proteases		molecular_function	cysteine-type endopeptidase activity		biological_process	proteolysis
2	CF-AKA64451.1.10_10622_relaxed	CF-ANN47502.1.1.9_10487_relaxed	ANN47502.1.1.9_10487	Pfam	3C cysteine protease (picornain 3C)		Gene3D	Peptidase S1, PA clan, chymotrypsin-like fold		SUPERFAMILY	Trypsin-like serine proteases		molecular_function	cysteine-type endopeptidase activity		biological_process	proteolysis
2	CF-AKA64451.1.10_10622_relaxed	CF-AAR38849.1.1.9_10476_relaxed	AAR38849.1.1.9_10476	Pfam	3C cysteine protease (picornain 3C)		Gene3D	Peptidase S1, PA clan, chymotrypsin-like fold		SUPERFAMILY	Trypsin-like serine proteases		molecular_function	cysteine-type endopeptidase activity		biological_process	proteolysis
2	CF-AKA64451.1.10_10622_relaxed	CF-AAL69626.2.1.10_10488_relaxed	AAL69626.2.1.10_10488	Pfam	3C cysteine protease (picornain 3C)		Gene3D	Peptidase S1, PA clan, chymotrypsin-like fold		SUPERFAMILY	Trypsin-like serine proteases		molecular_function	cysteine-type endopeptidase activity		biological_process	proteolysis
2	CF-AKA64451.1.10_10622_relaxed	CF-AAR38846.1.10_10473_relaxed	AAR38846.1.10_10473	Pfam	3C cysteine protease (picornain 3C)		Gene3D	Peptidase S1, PA clan, chymotrypsin-like fold		SUPERFAMILY	Trypsin-like serine proteases		molecular_function	cysteine-type endopeptidase activity		biological_process	proteolysis
2	CF-AKA64451.1.10_10622_relaxed	CF-AAR38847.1.10_10474_relaxed	AAR38847.1.10_10474	Pfam	3C cysteine protease (picornain 3C)		Gene3D	Peptidase S1, PA clan, chymotrypsin-like fold		SUPERFAMILY	Trypsin-like serine proteases		molecular_function	cysteine-type endopeptidase activity		biological_process	proteolysis
2	CF-AKA64451.1.10_10622_relaxed	CF-ARM53611.1.1.11_10617_relaxed	ARM53611.1.1.11_10617	Pfam	3C cysteine protease (picornain 3C)		Gene3D	Peptidase S1, PA clan, chymotrypsin-like fold		SUPERFAMILY	Trypsin-like serine proteases		molecular_function	cysteine-type endopeptidase activity		biological_process	proteolysis
2	CF-AKA64451.1.10_10622_relaxed	CF-AAR38840.1.10_10467_relaxed	AAR38840.1.10_10467	Pfam	3C cysteine protease (picornain 3C)		Gene3D	Peptidase S1, PA clan, chymotrypsin-like fold		SUPERFAMILY	Trypsin-like serine proteases		molecular_function	cysteine-type endopeptidase activity		biological_process	proteolysis
2	CF-AKA64451.1.10_10622_relaxed	CF-AAL69626.2.10_10488_relaxed	AAL69626.2.10_10488	Pfam	3C cysteine protease (picornain 3C)		Gene3D	Peptidase S1, PA clan, chymotrypsin-like fold		SUPERFAMILY	Trypsin-like serine proteases		molecular_function	cysteine-type endopeptidase activity		biological_process	proteolysis
2	CF-AKA64451.1.10_10622_relaxed	CF-AAR38841.1.10_10468_relaxed	AAR38841.1.10_10468	Pfam	3C cysteine protease (picornain 3C)		Gene3D	Peptidase S1, PA clan, chymotrypsin-like fold		SUPERFAMILY	Trypsin-like serine proteases		molecular_function	cysteine-type endopeptidase activity		biological_process	proteolysis
2	CF-AKA64451.1.10_10622_relaxed	CF-AAR38842.1.10_10469_relaxed	AAR38842.1.10_10469	Pfam	3C cysteine protease (picornain 3C)		Gene3D	Peptidase S1, PA clan, chymotrypsin-like fold		SUPERFAMILY	Trypsin-like serine proteases		molecular_function	cysteine-type endopeptidase activity		biological_process	proteolysis
2	CF-AKA64451.1.10_10622_relaxed	CF-AAR38843.1.10_10470_relaxed	AAR38843.1.10_10470	Pfam	3C cysteine protease (picornain 3C)		Gene3D	Peptidase S1, PA clan, chymotrypsin-like fold		SUPERFAMILY	Trypsin-like serine proteases		molecular_function	cysteine-type endopeptidase activity		biological_process	proteolysis
2	CF-AKA64451.1.10_10622_relaxed	CF-AAR38844.1.10_10471_relaxed	AAR38844.1.10_10471	Pfam	3C cysteine protease (picornain 3C)		Gene3D	Peptidase S1, PA clan, chymotrypsin-like fold		SUPERFAMILY	Trypsin-like serine proteases		molecular_function	cysteine-type endopeptidase activity		biological_process	proteolysis
2	CF-AKA64451.1.10_10622_relaxed	CF-AAW30684.1.10_10481_relaxed	AAW30684.1.10_10481	Pfam	3C cysteine protease (picornain 3C)		Gene3D	Peptidase S1, PA clan, chymotrypsin-like fold		SUPERFAMILY	Trypsin-like serine proteases		molecular_function	cysteine-type endopeptidase activity		biological_process	proteolysis
2	CF-AKA64451.1.10_10622_relaxed	CF-AAW30685.1.10_10482_relaxed	AAW30685.1.10_10482	Pfam	3C cysteine protease (picornain 3C)		Gene3D	Peptidase S1, PA clan, chymotrypsin-like fold		SUPERFAMILY	Trypsin-like serine proteases		molecular_function	cysteine-type endopeptidase activity		biological_process	proteolysis
2	CF-AKA64451.1.10_10622_relaxed	CF-AAR38848.1.10_10475_relaxed	AAR38848.1.10_10475	Pfam	3C cysteine protease (picornain 3C)		Gene3D	Peptidase S1, PA clan, chymotrypsin-like fold		SUPERFAMILY	Trypsin-like serine proteases		molecular_function	cysteine-type endopeptidase activity		biological_process	proteolysis
2	CF-AKA64451.1.10_10622_relaxed	CF-ACK37378.1.10_10649_relaxed	ACK37378.1.10_10649	Pfam	3C cysteine protease (picornain 3C)		Gene3D	Peptidase S1, PA clan, chymotrypsin-like fold		SUPERFAMILY	Trypsin-like serine proteases		molecular_function	cysteine-type endopeptidase activity		biological_process	proteolysis
2	CF-AKA64451.1.10_10622_relaxed	CF-ACK37382.1.10_10656_relaxed	ACK37382.1.10_10656	Pfam	3C cysteine protease (picornain 3C)		Gene3D	Peptidase S1, PA clan, chymotrypsin-like fold		SUPERFAMILY	Trypsin-like serine proteases		molecular_function	cysteine-type endopeptidase activity		biological_process	proteolysis
2	CF-AKA64451.1.10_10622_relaxed	CF-ABF51188.1.10_10690_relaxed	ABF51188.1.10_10690	Pfam	3C cysteine protease (picornain 3C)		cluster	Peptidase S1, PA clan, chymotrypsin-like fold	1.0	SUPERFAMILY	Trypsin-like serine proteases		molecular_function	cysteine-type endopeptidase activity		biological_process	proteolysis
2	CF-AKA64451.1.10_10622_relaxed	CF-ACK37401.1.10_10681_relaxed	ACK37401.1.10_10681	Pfam	3C cysteine protease (picornain 3C)		cluster	Peptidase S1, PA clan, chymotrypsin-like fold	1.0	SUPERFAMILY	Trypsin-like serine proteases		molecular_function	cysteine-type endopeptidase activity		biological_process	proteolysis
2	CF-AKA64451.1.10_10622_relaxed	CF-AJO54283.1.10_10764_relaxed	AJO54283.1.10_10764	Pfam	3C cysteine protease (picornain 3C)		cluster	Peptidase S1, PA clan, chymotrypsin-like fold	1.0	SUPERFAMILY	Trypsin-like serine proteases		molecular_function	cysteine-type endopeptidase activity		biological_process	proteolysis
2	CF-AKA64451.1.10_10622_relaxed	CF-AJO54283.1.1.9_10764_relaxed	AJO54283.1.1.9_10764	Pfam	3C cysteine protease (picornain 3C)		cluster	Peptidase S1, PA clan, chymotrypsin-like fold	1.0	SUPERFAMILY	Trypsin-like serine proteases		molecular_function	cysteine-type endopeptidase activity		biological_process	proteolysis
2	CF-AKA64451.1.10_10622_relaxed	CF-AAW30682.1.10_10479_relaxed	AAW30682.1.10_10479	Pfam	3C cysteine protease (picornain 3C)		Gene3D	Peptidase S1, PA clan, chymotrypsin-like fold		SUPERFAMILY	Trypsin-like serine proteases		molecular_function	cysteine-type endopeptidase activity		biological_process	proteolysis
2	CF-AKA64451.1.10_10622_relaxed	CF-AGH70290.1.10_10579_relaxed	AGH70290.1.10_10579	Pfam	3C cysteine protease (picornain 3C)		Gene3D	Peptidase S1, PA clan, chymotrypsin-like fold		SUPERFAMILY	Trypsin-like serine proteases		molecular_function	cysteine-type endopeptidase activity		biological_process	proteolysis
2	CF-AKA64451.1.10_10622_relaxed	CF-AAL69636.2.10_10490_relaxed	AAL69636.2.10_10490	Pfam	3C cysteine protease (picornain 3C)		Gene3D	Peptidase S1, PA clan, chymotrypsin-like fold		SUPERFAMILY	Trypsin-like serine proteases		molecular_function	cysteine-type endopeptidase activity		biological_process	proteolysis
2	CF-AKA64451.1.10_10622_relaxed	CF-AAL69633.2.10_10489_relaxed	AAL69633.2.10_10489	Pfam	3C cysteine protease (picornain 3C)		Gene3D	Peptidase S1, PA clan, chymotrypsin-like fold		SUPERFAMILY	Trypsin-like serine proteases		molecular_function	cysteine-type endopeptidase activity		biological_process	proteolysis
2	CF-AKA64451.1.10_10622_relaxed	CF-ANN47501.1.10_10484_relaxed	ANN47501.1.10_10484	Pfam	3C cysteine protease (picornain 3C)		Gene3D	Peptidase S1, PA clan, chymotrypsin-like fold		SUPERFAMILY	Trypsin-like serine proteases		molecular_function	cysteine-type endopeptidase activity		biological_process	proteolysis
2	CF-AKA64451.1.10_10622_relaxed	CF-AAW30683.1.10_10480_relaxed	AAW30683.1.10_10480	Pfam	3C cysteine protease (picornain 3C)		Gene3D	Peptidase S1, PA clan, chymotrypsin-like fold		SUPERFAMILY	Trypsin-like serine proteases		molecular_function	cysteine-type endopeptidase activity		biological_process	proteolysis
2	CF-AKA64451.1.10_10622_relaxed	CF-AAR38849.1.10_10476_relaxed	AAR38849.1.10_10476	Pfam	3C cysteine protease (picornain 3C)		Gene3D	Peptidase S1, PA clan, chymotrypsin-like fold		SUPERFAMILY	Trypsin-like serine proteases		molecular_function	cysteine-type endopeptidase activity		biological_process	proteolysis
2	CF-AKA64451.1.10_10622_relaxed	CF-AAA50478.1.10_10477_relaxed	AAA50478.1.10_10477	Pfam	3C cysteine protease (picornain 3C)		Gene3D	Peptidase S1, PA clan, chymotrypsin-like fold		SUPERFAMILY	Trypsin-like serine proteases		molecular_function	cysteine-type endopeptidase activity		biological_process	proteolysis
2	CF-AKA64451.1.10_10622_relaxed	CF-AAB39968.1.10_10478_relaxed	AAB39968.1.10_10478	Pfam	3C cysteine protease (picornain 3C)		Gene3D	Peptidase S1, PA clan, chymotrypsin-like fold		SUPERFAMILY	Trypsin-like serine proteases		molecular_function	cysteine-type endopeptidase activity		biological_process	proteolysis
2	CF-AKA64451.1.10_10622_relaxed	CF-CDQ47775.1.1.9_10486_relaxed	CDQ47775.1.1.9_10486	Pfam	3C cysteine protease (picornain 3C)		Gene3D	Peptidase S1, PA clan, chymotrypsin-like fold		SUPERFAMILY	Trypsin-like serine proteases		molecular_function	cysteine-type endopeptidase activity		biological_process	proteolysis
2	CF-AKA64451.1.10_10622_relaxed	CF-AAQ73078.1.1.9_10512_relaxed	AAQ73078.1.1.9_10512	Pfam	3C cysteine protease (picornain 3C)		Gene3D	Peptidase S1, PA clan, chymotrypsin-like fold		SUPERFAMILY	Trypsin-like serine proteases		molecular_function	cysteine-type endopeptidase activity		biological_process	proteolysis
2	CF-AKA64451.1.10_10622_relaxed	CF-AAQ73078.1.10_10512_relaxed	AAQ73078.1.10_10512	Pfam	3C cysteine protease (picornain 3C)		Gene3D	Peptidase S1, PA clan, chymotrypsin-like fold		SUPERFAMILY	Trypsin-like serine proteases		molecular_function	cysteine-type endopeptidase activity		biological_process	proteolysis
2	CF-AKA64451.1.10_10622_relaxed	CF-BAA18891.1.14_10585_relaxed	BAA18891.1.14_10585	Pfam	3C cysteine protease (picornain 3C)		Gene3D	Peptidase S1, PA clan, chymotrypsin-like fold		SUPERFAMILY	Trypsin-like serine proteases		molecular_function	cysteine-type endopeptidase activity		biological_process	proteolysis
2	CF-AKA64451.1.10_10622_relaxed	CF-AKA64452.1.1.9_10623_relaxed	AKA64452.1.1.9_10623	Pfam	3C cysteine protease (picornain 3C)		Gene3D	Peptidase S1, PA clan, chymotrypsin-like fold		SUPERFAMILY	Trypsin-like serine proteases		molecular_function	cysteine-type endopeptidase activity		biological_process	proteolysis
2	CF-AKA64451.1.10_10622_relaxed	CF-AKA64452.1.10_10623_relaxed	AKA64452.1.10_10623	Pfam	3C cysteine protease (picornain 3C)		Gene3D	Peptidase S1, PA clan, chymotrypsin-like fold		SUPERFAMILY	Trypsin-like serine proteases		molecular_function	cysteine-type endopeptidase activity		biological_process	proteolysis
2	CF-AKA64451.1.10_10622_relaxed	CF-AKA64451.1.1.9_10622_relaxed	AKA64451.1.1.9_10622	Pfam	3C cysteine protease (picornain 3C)		Gene3D	Peptidase S1, PA clan, chymotrypsin-like fold		SUPERFAMILY	Trypsin-like serine proteases		molecular_function	cysteine-type endopeptidase activity		biological_process	proteolysis
2	CF-AKA64451.1.10_10622_relaxed	CF-ABK88241.1.1.9_10586_relaxed	ABK88241.1.1.9_10586	Pfam	3C cysteine protease (picornain 3C)		Gene3D	Peptidase S1, PA clan, chymotrypsin-like fold		SUPERFAMILY	Trypsin-like serine proteases		molecular_function	cysteine-type endopeptidase activity		biological_process	proteolysis
2	CF-AKA64451.1.10_10622_relaxed	CF-ACK37428.1.1.9_10736_relaxed	ACK37428.1.1.9_10736	Pfam	3C cysteine protease (picornain 3C)		Gene3D	Peptidase S1, PA clan, chymotrypsin-like fold		SUPERFAMILY	Trypsin-like serine proteases		molecular_function	cysteine-type endopeptidase activity		biological_process	proteolysis
2	CF-AKA64451.1.10_10622_relaxed	CF-ACK37442.1.1.9_10720_relaxed	ACK37442.1.1.9_10720	Pfam	3C cysteine protease (picornain 3C)		Gene3D	Peptidase S1, PA clan, chymotrypsin-like fold		SUPERFAMILY	Trypsin-like serine proteases		molecular_function	cysteine-type endopeptidase activity		biological_process	proteolysis
2	CF-AKA64451.1.10_10622_relaxed	CF-ACK37409.1.1.9_10728_relaxed	ACK37409.1.1.9_10728	Pfam	3C cysteine protease (picornain 3C)		Gene3D	Peptidase S1, PA clan, chymotrypsin-like fold		SUPERFAMILY	Trypsin-like serine proteases		molecular_function	cysteine-type endopeptidase activity		biological_process	proteolysis
2	CF-AKA64451.1.10_10622_relaxed	CF-ACK37418.1.10_10731_relaxed	ACK37418.1.10_10731	Pfam	3C cysteine protease (picornain 3C)		Gene3D	Peptidase S1, PA clan, chymotrypsin-like fold		SUPERFAMILY	Trypsin-like serine proteases		molecular_function	cysteine-type endopeptidase activity		biological_process	proteolysis
2	CF-AKA64451.1.10_10622_relaxed	CF-ACK37442.1.10_10720_relaxed	ACK37442.1.10_10720	Pfam	3C cysteine protease (picornain 3C)		Gene3D	Peptidase S1, PA clan, chymotrypsin-like fold		SUPERFAMILY	Trypsin-like serine proteases		molecular_function	cysteine-type endopeptidase activity		biological_process	proteolysis
2	CF-AKA64451.1.10_10622_relaxed	CF-AAQ73083.1.1.9_10517_relaxed	AAQ73083.1.1.9_10517	Pfam	3C cysteine protease (picornain 3C)		Gene3D	Peptidase S1, PA clan, chymotrypsin-like fold		SUPERFAMILY	Trypsin-like serine proteases		molecular_function	cysteine-type endopeptidase activity		biological_process	proteolysis
2	CF-AKA64451.1.10_10622_relaxed	CF-AAR38844.1.1.10_10471_relaxed	AAR38844.1.1.10_10471	Pfam	3C cysteine protease (picornain 3C)		Gene3D	Peptidase S1, PA clan, chymotrypsin-like fold		SUPERFAMILY	Trypsin-like serine proteases		molecular_function	cysteine-type endopeptidase activity		biological_process	proteolysis
2	CF-AKA64451.1.10_10622_relaxed	CF-BAA18891.1.1.9_10585_relaxed	BAA18891.1.1.9_10585	Pfam	3C cysteine protease (picornain 3C)		Gene3D	Peptidase S1, PA clan, chymotrypsin-like fold		SUPERFAMILY	Trypsin-like serine proteases		molecular_function	cysteine-type endopeptidase activity		biological_process	proteolysis
2	CF-AKA64451.1.10_10622_relaxed	CF-AAR38848.1.1.9_10475_relaxed	AAR38848.1.1.9_10475	Pfam	3C cysteine protease (picornain 3C)		Gene3D	Peptidase S1, PA clan, chymotrypsin-like fold		SUPERFAMILY	Trypsin-like serine proteases		molecular_function	cysteine-type endopeptidase activity		biological_process	proteolysis
2	CF-AKA64451.1.10_10622_relaxed	CF-ABK29455.2.1.9_10749_relaxed	ABK29455.2.1.9_10749	Pfam	3C cysteine protease (picornain 3C)		Gene3D	Peptidase S1, PA clan, chymotrypsin-like fold		SUPERFAMILY	Trypsin-like serine proteases		molecular_function	cysteine-type endopeptidase activity		biological_process	proteolysis
2	CF-AKA64451.1.10_10622_relaxed	CF-AMB19798.1.1.8_10797_relaxed	AMB19798.1.1.8_10797	Pfam	3C cysteine protease (picornain 3C)		Gene3D	Peptidase S1, PA clan, chymotrypsin-like fold		SUPERFAMILY	Trypsin-like serine proteases		molecular_function	cysteine-type endopeptidase activity		biological_process	proteolysis
2	CF-AKA64451.1.10_10622_relaxed	CF-AHA35211.1.1.8_10792_relaxed	AHA35211.1.1.8_10792	Pfam	3C cysteine protease (picornain 3C)		Gene3D	Peptidase S1, PA clan, chymotrypsin-like fold		SUPERFAMILY	Trypsin-like serine proteases		molecular_function	cysteine-type endopeptidase activity		biological_process	proteolysis
2	CF-AKA64451.1.10_10622_relaxed	CF-ABU62848.1.10_10746_relaxed	ABU62848.1.10_10746	Pfam	3C cysteine protease (picornain 3C)		Gene3D	Peptidase S1, PA clan, chymotrypsin-like fold		SUPERFAMILY	Trypsin-like serine proteases		molecular_function	cysteine-type endopeptidase activity		biological_process	proteolysis
2	CF-AKA64451.1.10_10622_relaxed	CF-AJO54282.1.1.9_10765_relaxed	AJO54282.1.1.9_10765	Pfam	3C cysteine protease (picornain 3C)		Gene3D	Peptidase S1, PA clan, chymotrypsin-like fold		SUPERFAMILY	Trypsin-like serine proteases		molecular_function	cysteine-type endopeptidase activity		biological_process	proteolysis
2	CF-AKA64451.1.10_10622_relaxed	CF-AER92563.1.10_10791_relaxed	AER92563.1.10_10791	Pfam	3C cysteine protease (picornain 3C)		Gene3D	Peptidase S1, PA clan, chymotrypsin-like fold		SUPERFAMILY	Trypsin-like serine proteases		molecular_function	cysteine-type endopeptidase activity		biological_process	proteolysis
2	CF-AKA64451.1.10_10622_relaxed	CF-AEE01039.1.10_10603_relaxed	AEE01039.1.10_10603	Pfam	3C cysteine protease (picornain 3C)		Gene3D	Peptidase S1, PA clan, chymotrypsin-like fold		SUPERFAMILY	Trypsin-like serine proteases		molecular_function	cysteine-type endopeptidase activity		biological_process	proteolysis
2	CF-AKA64451.1.10_10622_relaxed	CF-CAA25444.1.10_10561_relaxed	CAA25444.1.10_10561	Pfam	3C cysteine protease (picornain 3C)		Gene3D	Peptidase S1, PA clan, chymotrypsin-like fold		SUPERFAMILY	Trypsin-like serine proteases		molecular_function	cysteine-type endopeptidase activity		biological_process	proteolysis
2	CF-AKA64451.1.10_10622_relaxed	CF-ABK88241.1.10_10586_relaxed	ABK88241.1.10_10586	Pfam	3C cysteine protease (picornain 3C)		Gene3D	Peptidase S1, PA clan, chymotrypsin-like fold		SUPERFAMILY	Trypsin-like serine proteases		molecular_function	cysteine-type endopeptidase activity		biological_process	proteolysis
2	CF-AKA64451.1.10_10622_relaxed	CF-AAR98503.1.10_10583_relaxed	AAR98503.1.10_10583	Pfam	3C cysteine protease (picornain 3C)		Gene3D	Peptidase S1, PA clan, chymotrypsin-like fold		SUPERFAMILY	Trypsin-like serine proteases		molecular_function	cysteine-type endopeptidase activity		biological_process	proteolysis
2	CF-AKA64451.1.10_10622_relaxed	CF-ANN02908.1.1.9_10593_relaxed	ANN02908.1.1.9_10593	Pfam	3C cysteine protease (picornain 3C)		Gene3D	Peptidase S1, PA clan, chymotrypsin-like fold		SUPERFAMILY	Trypsin-like serine proteases		molecular_function	cysteine-type endopeptidase activity		biological_process	proteolysis
2	CF-AKA64451.1.10_10622_relaxed	CF-AAM00274.1.1.9_10601_relaxed	AAM00274.1.1.9_10601	Pfam	3C cysteine protease (picornain 3C)		Gene3D	Peptidase S1, PA clan, chymotrypsin-like fold		SUPERFAMILY	Trypsin-like serine proteases		molecular_function	cysteine-type endopeptidase activity		biological_process	proteolysis
2	CF-AKA64451.1.10_10622_relaxed	CF-BAW98044.1.1.9_10600_relaxed	BAW98044.1.1.9_10600	Pfam	3C cysteine protease (picornain 3C)		Gene3D	Peptidase S1, PA clan, chymotrypsin-like fold		SUPERFAMILY	Trypsin-like serine proteases		molecular_function	cysteine-type endopeptidase activity		biological_process	proteolysis
2	CF-AKA64451.1.10_10622_relaxed	CF-AVJ35777.1.1.9_10607_relaxed	AVJ35777.1.1.9_10607	Pfam	3C cysteine protease (picornain 3C)		Gene3D	Peptidase S1, PA clan, chymotrypsin-like fold		SUPERFAMILY	Trypsin-like serine proteases		molecular_function	cysteine-type endopeptidase activity		biological_process	proteolysis
2	CF-AKA64451.1.10_10622_relaxed	CF-AAZ73369.1.1.9_10595_relaxed	AAZ73369.1.1.9_10595	Pfam	3C cysteine protease (picornain 3C)		Gene3D	Peptidase S1, PA clan, chymotrypsin-like fold		SUPERFAMILY	Trypsin-like serine proteases		molecular_function	cysteine-type endopeptidase activity		biological_process	proteolysis
2	CF-AKA64451.1.10_10622_relaxed	CF-AAZ73344.1.1.9_10594_relaxed	AAZ73344.1.1.9_10594	Pfam	3C cysteine protease (picornain 3C)		Gene3D	Peptidase S1, PA clan, chymotrypsin-like fold		SUPERFAMILY	Trypsin-like serine proteases		molecular_function	cysteine-type endopeptidase activity		biological_process	proteolysis
2	CF-AKA64451.1.10_10622_relaxed	CF-ALG04730.2.1.10_10608_relaxed	ALG04730.2.1.10_10608	Pfam	3C cysteine protease (picornain 3C)		Gene3D	Peptidase S1, PA clan, chymotrypsin-like fold		SUPERFAMILY	Trypsin-like serine proteases		molecular_function	cysteine-type endopeptidase activity		biological_process	proteolysis
2	CF-AKA64451.1.10_10622_relaxed	CF-AAM00276.1.1.9_10602_relaxed	AAM00276.1.1.9_10602	Pfam	3C cysteine protease (picornain 3C)		Gene3D	Peptidase S1, PA clan, chymotrypsin-like fold		SUPERFAMILY	Trypsin-like serine proteases		molecular_function	cysteine-type endopeptidase activity		biological_process	proteolysis
2	CF-AKA64451.1.10_10622_relaxed	CF-ANF04008.1.10_10620_relaxed	ANF04008.1.10_10620	Pfam	3C cysteine protease (picornain 3C)		Gene3D	Peptidase S1, PA clan, chymotrypsin-like fold		SUPERFAMILY	Trypsin-like serine proteases		molecular_function	cysteine-type endopeptidase activity		biological_process	proteolysis
2	CF-AKA64451.1.10_10622_relaxed	CF-AEX93173.1.1.9_10604_relaxed	AEX93173.1.1.9_10604	Pfam	3C cysteine protease (picornain 3C)		Gene3D	Peptidase S1, PA clan, chymotrypsin-like fold		SUPERFAMILY	Trypsin-like serine proteases		molecular_function	cysteine-type endopeptidase activity		biological_process	proteolysis
2	CF-AKA64451.1.10_10622_relaxed	CF-AFQ55916.1.1.9_10606_relaxed	AFQ55916.1.1.9_10606	Pfam	3C cysteine protease (picornain 3C)		Gene3D	Peptidase S1, PA clan, chymotrypsin-like fold		SUPERFAMILY	Trypsin-like serine proteases		molecular_function	cysteine-type endopeptidase activity		biological_process	proteolysis
2	CF-AKA64451.1.10_10622_relaxed	CF-AMW87255.1.1.9_10632_relaxed	AMW87255.1.1.9_10632	Pfam	3C cysteine protease (picornain 3C)		Gene3D	Peptidase S1, PA clan, chymotrypsin-like fold		SUPERFAMILY	Trypsin-like serine proteases		molecular_function	cysteine-type endopeptidase activity		biological_process	proteolysis
2	CF-AKA64451.1.10_10622_relaxed	CF-AMW87255.1.10_10632_relaxed	AMW87255.1.10_10632	Pfam	3C cysteine protease (picornain 3C)		Gene3D	Peptidase S1, PA clan, chymotrypsin-like fold		SUPERFAMILY	Trypsin-like serine proteases		molecular_function	cysteine-type endopeptidase activity		biological_process	proteolysis
2	CF-AKA64451.1.10_10622_relaxed	CF-ACK37380.1.10_10719_relaxed	ACK37380.1.10_10719	Pfam	3C cysteine protease (picornain 3C)		Gene3D	Peptidase S1, PA clan, chymotrypsin-like fold		SUPERFAMILY	Trypsin-like serine proteases		molecular_function	cysteine-type endopeptidase activity		biological_process	proteolysis
2	CF-AKA64451.1.10_10622_relaxed	CF-AAA45756.1.10_10717_relaxed	AAA45756.1.10_10717	Pfam	3C cysteine protease (picornain 3C)		Gene3D	Peptidase S1, PA clan, chymotrypsin-like fold		SUPERFAMILY	Trypsin-like serine proteases		molecular_function	cysteine-type endopeptidase activity		biological_process	proteolysis
2	CF-AKA64451.1.10_10622_relaxed	CF-ACK37420.1.10_10732_relaxed	ACK37420.1.10_10732	Pfam	3C cysteine protease (picornain 3C)		Gene3D	Peptidase S1, PA clan, chymotrypsin-like fold		SUPERFAMILY	Trypsin-like serine proteases		molecular_function	cysteine-type endopeptidase activity		biological_process	proteolysis
2	CF-AKA64451.1.10_10622_relaxed	CF-AAX47035.1.1.9_10536_relaxed	AAX47035.1.1.9_10536	Pfam	3C cysteine protease (picornain 3C)		Gene3D	Peptidase S1, PA clan, chymotrypsin-like fold		SUPERFAMILY	Trypsin-like serine proteases		molecular_function	cysteine-type endopeptidase activity		biological_process	proteolysis
2	CF-AKA64451.1.10_10622_relaxed	CF-AAD19342.1.1.9_10504_relaxed	AAD19342.1.1.9_10504	Pfam	3C cysteine protease (picornain 3C)		Gene3D	Peptidase S1, PA clan, chymotrypsin-like fold		SUPERFAMILY	Trypsin-like serine proteases		molecular_function	cysteine-type endopeptidase activity		biological_process	proteolysis
2	CF-AKA64451.1.10_10622_relaxed	CF-AAQ02684.1.1.9_10569_relaxed	AAQ02684.1.1.9_10569	Pfam	3C cysteine protease (picornain 3C)		Gene3D	Peptidase S1, PA clan, chymotrypsin-like fold		SUPERFAMILY	Trypsin-like serine proteases		molecular_function	cysteine-type endopeptidase activity		biological_process	proteolysis
2	CF-AKA64451.1.10_10622_relaxed	CF-AAC00531.1.1.9_10493_relaxed	AAC00531.1.1.9_10493	Pfam	3C cysteine protease (picornain 3C)		Gene3D	Peptidase S1, PA clan, chymotrypsin-like fold		SUPERFAMILY	Trypsin-like serine proteases		molecular_function	cysteine-type endopeptidase activity		biological_process	proteolysis
2	CF-AKA64451.1.10_10622_relaxed	CF-AAX47039.1.1.9_10540_relaxed	AAX47039.1.1.9_10540	Pfam	3C cysteine protease (picornain 3C)		Gene3D	Peptidase S1, PA clan, chymotrypsin-like fold		SUPERFAMILY	Trypsin-like serine proteases		molecular_function	cysteine-type endopeptidase activity		biological_process	proteolysis
2	CF-AKA64451.1.10_10622_relaxed	CF-AAQ73076.1.1.9_10510_relaxed	AAQ73076.1.1.9_10510	Pfam	3C cysteine protease (picornain 3C)		Gene3D	Peptidase S1, PA clan, chymotrypsin-like fold		SUPERFAMILY	Trypsin-like serine proteases		molecular_function	cysteine-type endopeptidase activity		biological_process	proteolysis
2	CF-AKA64451.1.10_10622_relaxed	CF-AEG42388.1.10_10739_relaxed	AEG42388.1.10_10739	Pfam	3C cysteine protease (picornain 3C)		Gene3D	Peptidase S1, PA clan, chymotrypsin-like fold		SUPERFAMILY	Trypsin-like serine proteases		molecular_function	cysteine-type endopeptidase activity		biological_process	proteolysis
2	CF-AKA64451.1.10_10622_relaxed	CF-ACK37444.1.10_10725_relaxed	ACK37444.1.10_10725	Pfam	3C cysteine protease (picornain 3C)		Gene3D	Peptidase S1, PA clan, chymotrypsin-like fold		SUPERFAMILY	Trypsin-like serine proteases		molecular_function	cysteine-type endopeptidase activity		biological_process	proteolysis
2	CF-AKA64451.1.10_10622_relaxed	CF-ACK37386.1.10_10723_relaxed	ACK37386.1.10_10723	Pfam	3C cysteine protease (picornain 3C)		Gene3D	Peptidase S1, PA clan, chymotrypsin-like fold		SUPERFAMILY	Trypsin-like serine proteases		molecular_function	cysteine-type endopeptidase activity		biological_process	proteolysis
2	CF-AKA64451.1.10_10622_relaxed	CF-ABF51182.1.10_10724_relaxed	ABF51182.1.10_10724	Pfam	3C cysteine protease (picornain 3C)		Gene3D	Peptidase S1, PA clan, chymotrypsin-like fold		SUPERFAMILY	Trypsin-like serine proteases		molecular_function	cysteine-type endopeptidase activity		biological_process	proteolysis
2	CF-AKA64451.1.10_10622_relaxed	CF-AFK65740.1.10_10740_relaxed	AFK65740.1.10_10740	Pfam	3C cysteine protease (picornain 3C)		Gene3D	Peptidase S1, PA clan, chymotrypsin-like fold		SUPERFAMILY	Trypsin-like serine proteases		molecular_function	cysteine-type endopeptidase activity		biological_process	proteolysis
2	CF-AKA64451.1.10_10622_relaxed	CF-AEP69156.1.10_10741_relaxed	AEP69156.1.10_10741	Pfam	3C cysteine protease (picornain 3C)		Gene3D	Peptidase S1, PA clan, chymotrypsin-like fold		SUPERFAMILY	Trypsin-like serine proteases		molecular_function	cysteine-type endopeptidase activity		biological_process	proteolysis
2	CF-AKA64451.1.10_10622_relaxed	CF-ABF51180.1.10_10716_relaxed	ABF51180.1.10_10716	Pfam	3C cysteine protease (picornain 3C)		Gene3D	Peptidase S1, PA clan, chymotrypsin-like fold		SUPERFAMILY	Trypsin-like serine proteases		molecular_function	cysteine-type endopeptidase activity		biological_process	proteolysis
2	CF-AKA64451.1.10_10622_relaxed	CF-AFK65740.1.1.9_10740_relaxed	AFK65740.1.1.9_10740	Pfam	3C cysteine protease (picornain 3C)		Gene3D	Peptidase S1, PA clan, chymotrypsin-like fold		SUPERFAMILY	Trypsin-like serine proteases		molecular_function	cysteine-type endopeptidase activity		biological_process	proteolysis
2	CF-AKA64451.1.10_10622_relaxed	CF-ACK37393.1.1.9_10742_relaxed	ACK37393.1.1.9_10742	Pfam	3C cysteine protease (picornain 3C)		Gene3D	Peptidase S1, PA clan, chymotrypsin-like fold		SUPERFAMILY	Trypsin-like serine proteases		molecular_function	cysteine-type endopeptidase activity		biological_process	proteolysis
2	CF-AKA64451.1.10_10622_relaxed	CF-ALG04780.2.1.9_10609_relaxed	ALG04780.2.1.9_10609	Pfam	3C cysteine protease (picornain 3C)		Gene3D	Peptidase S1, PA clan, chymotrypsin-like fold		SUPERFAMILY	Trypsin-like serine proteases		molecular_function	cysteine-type endopeptidase activity		biological_process	proteolysis
2	CF-AKA64451.1.10_10622_relaxed	CF-AFK66746.1.1.9_10605_relaxed	AFK66746.1.1.9_10605	Pfam	3C cysteine protease (picornain 3C)		Gene3D	Peptidase S1, PA clan, chymotrypsin-like fold		SUPERFAMILY	Trypsin-like serine proteases		molecular_function	cysteine-type endopeptidase activity		biological_process	proteolysis
2	CF-AKA64451.1.10_10622_relaxed	CF-ACK37393.1.10_10742_relaxed	ACK37393.1.10_10742	Pfam	3C cysteine protease (picornain 3C)		Gene3D	Peptidase S1, PA clan, chymotrypsin-like fold		SUPERFAMILY	Trypsin-like serine proteases		molecular_function	cysteine-type endopeptidase activity		biological_process	proteolysis
2	CF-AKA64451.1.10_10622_relaxed	CF-ACK37409.1.10_10728_relaxed	ACK37409.1.10_10728	Pfam	3C cysteine protease (picornain 3C)		Gene3D	Peptidase S1, PA clan, chymotrypsin-like fold		SUPERFAMILY	Trypsin-like serine proteases		molecular_function	cysteine-type endopeptidase activity		biological_process	proteolysis
2	CF-AKA64451.1.10_10622_relaxed	CF-ACK37425.1.10_10734_relaxed	ACK37425.1.10_10734	Pfam	3C cysteine protease (picornain 3C)		Gene3D	Peptidase S1, PA clan, chymotrypsin-like fold		SUPERFAMILY	Trypsin-like serine proteases		molecular_function	cysteine-type endopeptidase activity		biological_process	proteolysis
2	CF-AKA64451.1.10_10622_relaxed	CF-ABF51183.1.10_10727_relaxed	ABF51183.1.10_10727	Pfam	3C cysteine protease (picornain 3C)		Gene3D	Peptidase S1, PA clan, chymotrypsin-like fold		SUPERFAMILY	Trypsin-like serine proteases		molecular_function	cysteine-type endopeptidase activity		biological_process	proteolysis
2	CF-AKA64451.1.10_10622_relaxed	CF-ABF51184.1.1.9_10714_relaxed	ABF51184.1.1.9_10714	Pfam	3C cysteine protease (picornain 3C)		Gene3D	Peptidase S1, PA clan, chymotrypsin-like fold		SUPERFAMILY	Trypsin-like serine proteases		molecular_function	cysteine-type endopeptidase activity		biological_process	proteolysis
2	CF-AKA64451.1.10_10622_relaxed	CF-AEG42388.1.1.9_10739_relaxed	AEG42388.1.1.9_10739	Pfam	3C cysteine protease (picornain 3C)		Gene3D	Peptidase S1, PA clan, chymotrypsin-like fold		SUPERFAMILY	Trypsin-like serine proteases		molecular_function	cysteine-type endopeptidase activity		biological_process	proteolysis
2	CF-AKA64451.1.10_10622_relaxed	CF-ACK37368.1.1.9_10715_relaxed	ACK37368.1.1.9_10715	Pfam	3C cysteine protease (picornain 3C)		Gene3D	Peptidase S1, PA clan, chymotrypsin-like fold		SUPERFAMILY	Trypsin-like serine proteases		molecular_function	cysteine-type endopeptidase activity		biological_process	proteolysis
2	CF-AKA64451.1.10_10622_relaxed	CF-ABF51183.1.1.9_10727_relaxed	ABF51183.1.1.9_10727	Pfam	3C cysteine protease (picornain 3C)		Gene3D	Peptidase S1, PA clan, chymotrypsin-like fold		SUPERFAMILY	Trypsin-like serine proteases		molecular_function	cysteine-type endopeptidase activity		biological_process	proteolysis
2	CF-AKA64451.1.10_10622_relaxed	CF-ACK37424.1.1.9_10733_relaxed	ACK37424.1.1.9_10733	Pfam	3C cysteine protease (picornain 3C)		Gene3D	Peptidase S1, PA clan, chymotrypsin-like fold		SUPERFAMILY	Trypsin-like serine proteases		molecular_function	cysteine-type endopeptidase activity		biological_process	proteolysis
2	CF-AKA64451.1.10_10622_relaxed	CF-ABF51181.1.1.9_10721_relaxed	ABF51181.1.1.9_10721	Pfam	3C cysteine protease (picornain 3C)		Gene3D	Peptidase S1, PA clan, chymotrypsin-like fold		SUPERFAMILY	Trypsin-like serine proteases		molecular_function	cysteine-type endopeptidase activity		biological_process	proteolysis
2	CF-AKA64451.1.10_10622_relaxed	CF-ABO69381.1.1.9_10735_relaxed	ABO69381.1.1.9_10735	Pfam	3C cysteine protease (picornain 3C)		Gene3D	Peptidase S1, PA clan, chymotrypsin-like fold		SUPERFAMILY	Trypsin-like serine proteases		molecular_function	cysteine-type endopeptidase activity		biological_process	proteolysis
2	CF-AKA64451.1.10_10622_relaxed	CF-ACK37425.1.1.9_10734_relaxed	ACK37425.1.1.9_10734	Pfam	3C cysteine protease (picornain 3C)		Gene3D	Peptidase S1, PA clan, chymotrypsin-like fold		SUPERFAMILY	Trypsin-like serine proteases		molecular_function	cysteine-type endopeptidase activity		biological_process	proteolysis
[truncated: 83,926 more rows]
