# Supplementary material for: Viro3D: a comprehensive database of virus protein structure predictions
Source: Mol Syst Biol. 2025 Sep 16;21(11):9. doi: 10.1038/s44320-025-00147-9 (PMC12583693; doi:10.1038/s44320-025-00147-9)
Supplement: Supplementary file 9 — Source data Fig. 2 [file 44320_2025_147_MOESM9_ESM.zip › Figure 2/2D/Summary table for expansion of function annotation using structural information.csv]

Analysis type	Total protein number	Number of proteins with sequence-based annotation	Number of proteins with cluster-based annotation	Number of proteins with network-based annotation	Number of proteins from singleton clusters with no annotation
Pfam	85162	55869	3395	2870	9441
SUPERFAMILY	85162	28431	5269	3845	10824
Gene3D	85162	22336	4475	4977	11185
Gene Ontology Molecular Function	85162	20892	2026	7262	11397
Gene Ontology Biological Process	85162	16141	1805	6060	11623
Gene Ontology Cellular Component	85162	8322	1276	2508	11923
