# Supplementary material for: Viro3D: a comprehensive database of virus protein structure predictions
Source: Mol Syst Biol. 2025 Sep 16;21(11):9. doi: 10.1038/s44320-025-00147-9 (PMC12583693; doi:10.1038/s44320-025-00147-9)
Supplement: Supplementary file 9 — Source data Fig. 2 [file 44320_2025_147_MOESM9_ESM.zip › Figure 2/2B/Summary table for the number of records identified for each hallmark protein reference using HHblits, Foldseek and Foldseek Network.csv]

Hallmark protein	Search strategy	Iteration	Hits number
RdRp	HHblits	1	1387
RdRp	Foldseek	1	1449
RdRp	Foldseek Network	1	2605
RT	HHblits	1	121
RT	Foldseek	1	118
RT	Foldseek Network	1	122
PolB	HHblits	1	227
PolB	Foldseek	1	542
PolB	Foldseek Network	1	658
SJR	HHblits	1	1952
SJR	Foldseek	1	1932
SJR	Foldseek Network	1	2359
DJR	HHblits	1	218
DJR	Foldseek	1	204
DJR	Foldseek Network	1	313
HK97	HHblits	1	107
HK97	Foldseek	1	118
HK97	Foldseek Network	1	119
Class I FG	HHblits	1	116
Class I FG	Foldseek	1	234
Class I FG	Foldseek Network	1	251
Class II FG	HHblits	1	252
Class II FG	Foldseek	1	596
Class II FG	Foldseek Network	1	672
Class III FG	HHblits	1	196
Class III FG	Foldseek	1	274
Class III FG	Foldseek Network	1	513
