# Supplementary material for: Viro3D: a comprehensive database of virus protein structure predictions
Source: Mol Syst Biol. 2025 Sep 16;21(11):9. doi: 10.1038/s44320-025-00147-9 (PMC12583693; doi:10.1038/s44320-025-00147-9)
Supplement: Supplementary file 9 — Source data Fig. 2 [file 44320_2025_147_MOESM9_ESM.zip › Figure 2/2B/source data/foldseek/Foldseek hits for all hallmark proteins.csv]

Hallmark probe	Viro3D hit ID	Foldseek identity	Foldseek E-value	Foldseek bitscore	Foldseek probability	Foldseek lddt	Foldseek alignment score
1_4r0e_polio_rdrp	CF-AAA46912.1.11_10558_relaxed	0.982	7.508E-83	3514	1	9.716E-01	9.944E-01
1_4r0e_polio_rdrp	CF-AAQ02679.1.11_10566_relaxed	0.984	8.370E-83	3512	1	9.716E-01	9.943E-01
1_4r0e_polio_rdrp	CF-AAQ02682.1.11_10568_relaxed	0.969	8.370E-83	3512	1	9.714E-01	9.945E-01
1_4r0e_polio_rdrp	CF-AAQ02676.1.11_10563_relaxed	0.98	1.293E-82	3503	1	9.712E-01	9.941E-01
1_4r0e_polio_rdrp	CF-AAQ02677.1.11_10564_relaxed	0.982	1.522E-82	3500	1	9.709E-01	9.943E-01
1_4r0e_polio_rdrp	CF-CAA25246.1.11_10559_relaxed	0.978	1.998E-82	3498	1	9.711E-01	9.955E-01
1_4r0e_polio_rdrp	CF-ABU41835.1.11_10574_relaxed	0.963	2.483E-82	3491	1	9.703E-01	9.947E-01
1_4r0e_polio_rdrp	CF-CAA24465.1.10_10557_relaxed	0.984	3.087E-82	3490	1	9.718E-01	9.948E-01
1_4r0e_polio_rdrp	CF-ABM54551.1.11_10571_relaxed	0.973	3.259E-82	3488	1	9.716E-01	9.946E-01
1_4r0e_polio_rdrp	CF-CAA25444.1.11_10561_relaxed	0.976	6.259E-82	3476	1	9.712E-01	9.946E-01
1_4r0e_polio_rdrp	CF-AAQ02684.1.10_10569_relaxed	0.978	6.259E-82	3475	1	9.705E-01	9.950E-01
1_4r0e_polio_rdrp	CF-ABU41836.1.11_10575_relaxed	0.973	8.674E-82	3472	1	9.716E-01	9.952E-01
1_4r0e_polio_rdrp	CF-AAQ02680.1.11_10565_relaxed	0.984	5.928E-82	3468	1	9.668E-01	9.943E-01
1_4r0e_polio_rdrp	CF-AAQ02676.1.1.10_10563_relaxed	0.982	6.143E-81	3407	1	9.562E-01	9.941E-01
1_4r0e_polio_rdrp	CF-CAA24465.1.8_10557_relaxed	0.984	2.145E-80	3402	1	9.658E-01	9.946E-01
1_4r0e_polio_rdrp	CF-AAQ02684.1.1.10_10569_relaxed	0.98	1.002E-80	3399	1	9.562E-01	9.944E-01
1_4r0e_polio_rdrp	CF-AAA46912.1.1.10_10558_relaxed	0.982	2.145E-80	3389	1	9.575E-01	9.953E-01
1_4r0e_polio_rdrp	CF-CAA24465.1.9_10557_relaxed	0.984	3.902E-80	3388	1	9.636E-01	9.947E-01
1_4r0e_polio_rdrp	CF-ABM54551.1.1.10_10571_relaxed	0.973	2.816E-80	3383	1	9.577E-01	9.945E-01
1_4r0e_polio_rdrp	CF-AAQ02682.1.1.10_10568_relaxed	0.971	4.350E-80	3374	1	9.569E-01	9.945E-01
1_4r0e_polio_rdrp	CF-CAA24465.1.1.10_10557_relaxed	0.984	4.350E-80	3374	1	9.565E-01	9.951E-01
1_4r0e_polio_rdrp	CF-CAA25246.1.9_10559_relaxed	0.978	9.835E-80	3374	1	9.654E-01	9.946E-01
1_4r0e_polio_rdrp	CF-AAQ02677.1.1.10_10564_relaxed	0.984	4.593E-80	3373	1	9.567E-01	9.951E-01
1_4r0e_polio_rdrp	CF-CAA25246.1.1.10_10559_relaxed	0.98	4.120E-80	3373	1	9.556E-01	9.950E-01
1_4r0e_polio_rdrp	CF-CAA24461.1.1.10_10556_relaxed	0.993	5.709E-80	3370	1	9.569E-01	9.951E-01
1_4r0e_polio_rdrp	CF-CAA25444.1.1.10_10561_relaxed	0.975	5.407E-80	3367	1	9.547E-01	9.948E-01
1_4r0e_polio_rdrp	CF-AAQ02679.1.1.10_10566_relaxed	0.984	6.365E-80	3366	1	9.562E-01	9.948E-01
1_4r0e_polio_rdrp	CF-AAA46914.1.1.10_10560_relaxed	0.975	6.029E-80	3365	1	9.548E-01	9.948E-01
1_4r0e_polio_rdrp	CF-CAA25246.1.10_10559_relaxed	0.978	1.363E-79	3365	1	9.633E-01	9.947E-01
1_4r0e_polio_rdrp	CF-ABU41836.1.1.10_10575_relaxed	0.973	7.493E-80	3363	1	9.559E-01	9.946E-01
1_4r0e_polio_rdrp	CF-ABU41835.1.1.10_10574_relaxed	0.962	1.363E-79	3349	1	9.547E-01	9.942E-01
1_4r0e_polio_rdrp	CF-AAQ02681.1.11_10567_relaxed	0.874	7.354E-79	3342	1	9.675E-01	9.946E-01
1_4r0e_polio_rdrp	CF-AGH70290.1.11_10579_relaxed	0.876	1.076E-78	3335	1	9.679E-01	9.943E-01
1_4r0e_polio_rdrp	CF-AAQ02683.1.11_10570_relaxed	0.872	1.267E-78	3333	1	9.686E-01	9.944E-01
1_4r0e_polio_rdrp	CF-AAQ02675.1.11_10562_relaxed	0.874	1.755E-78	3326	1	9.677E-01	9.945E-01
1_4r0e_polio_rdrp	CF-AAQ02680.1.1.10_10565_relaxed	0.984	4.269E-79	3325	1	9.537E-01	9.930E-01
1_4r0e_polio_rdrp	CF-ABM54550.1.11_10573_relaxed	0.872	2.569E-78	3321	1	9.684E-01	9.946E-01
1_4r0e_polio_rdrp	CF-ADK22846.1.11_10578_relaxed	0.826	2.712E-78	3319	1	9.677E-01	9.947E-01
1_4r0e_polio_rdrp	CF-AFV92902.1.11_10582_relaxed	0.828	7.621E-78	3297	1	9.651E-01	9.957E-01
1_4r0e_polio_rdrp	CF-AFR46521.1.11_10581_relaxed	0.854	8.971E-78	3297	1	9.681E-01	9.942E-01
1_4r0e_polio_rdrp	CF-AFS33290.1.11_10577_relaxed	0.822	4.112E-77	3268	1	9.666E-01	9.951E-01
1_4r0e_polio_rdrp	CF-AAQ02683.1.1.10_10570_relaxed	0.869	6.353E-77	3239	1	9.548E-01	9.944E-01
1_4r0e_polio_rdrp	CF-ABM54550.1.1.10_10573_relaxed	0.871	6.708E-77	3239	1	9.546E-01	9.946E-01
1_4r0e_polio_rdrp	CF-AGH70290.1.1.10_10579_relaxed	0.873	9.296E-77	3233	1	9.549E-01	9.945E-01
1_4r0e_polio_rdrp	CF-AAQ02681.1.1.10_10567_relaxed	0.871	1.036E-76	3229	1	9.541E-01	9.944E-01
1_4r0e_polio_rdrp	CF-AFQ62099.1.1.10_10580_relaxed	0.869	1.094E-76	3229	1	9.539E-01	9.948E-01
1_4r0e_polio_rdrp	CF-AAQ02675.1.1.10_10562_relaxed	0.871	4.261E-76	3205	1	9.542E-01	9.946E-01
1_4r0e_polio_rdrp	CF-AFV92902.1.1.10_10582_relaxed	0.825	1.335E-75	3182	1	9.523E-01	9.950E-01
1_4r0e_polio_rdrp	CF-AFR46521.1.1.10_10581_relaxed	0.851	3.187E-75	3168	1	9.542E-01	9.942E-01
1_4r0e_polio_rdrp	CF-ADK22846.1.1.10_10578_relaxed	0.823	4.663E-75	3160	1	9.525E-01	9.950E-01
1_4r0e_polio_rdrp	CF-AFS33290.1.1.10_10577_relaxed	0.818	4.416E-75	3160	1	9.521E-01	9.949E-01
1_4r0e_polio_rdrp	CF-AAL68560.2.11_10626_relaxed	0.768	4.334E-74	3114	1	9.514E-01	9.927E-01
1_4r0e_polio_rdrp	CF-BAA00518.1.11_10498_relaxed	0.738	1.598E-73	3096	1	9.536E-01	9.936E-01
1_4r0e_polio_rdrp	CF-AAQ73095.1.11_10505_relaxed	0.738	2.607E-73	3086	1	9.534E-01	9.931E-01
1_4r0e_polio_rdrp	CF-AAL69638.2.11_10624_relaxed	0.757	1.987E-73	3085	1	9.500E-01	9.927E-01
1_4r0e_polio_rdrp	CF-AAQ73082.1.11_10501_relaxed	0.74	6.224E-73	3071	1	9.535E-01	9.931E-01
1_4r0e_polio_rdrp	CF-ABK41189.1.11_10547_relaxed	0.733	6.224E-73	3071	1	9.535E-01	9.934E-01
1_4r0e_polio_rdrp	CF-AAX47037.1.11_10538_relaxed	0.738	6.939E-73	3067	1	9.527E-01	9.931E-01
1_4r0e_polio_rdrp	CF-AAX47041.1.11_10542_relaxed	0.735	1.015E-72	3064	1	9.548E-01	9.934E-01
1_4r0e_polio_rdrp	CF-AAQ73076.1.11_10510_relaxed	0.742	1.132E-72	3063	1	9.554E-01	9.934E-01
1_4r0e_polio_rdrp	CF-AAX47043.1.11_10545_relaxed	0.731	6.224E-73	3063	1	9.490E-01	9.927E-01
1_4r0e_polio_rdrp	CF-AAQ73096.1.11_10506_relaxed	0.74	1.262E-72	3060	1	9.547E-01	9.934E-01
1_4r0e_polio_rdrp	CF-ABK41188.1.11_10539_relaxed	0.733	1.332E-72	3058	1	9.540E-01	9.930E-01
1_4r0e_polio_rdrp	CF-AAX47039.1.11_10540_relaxed	0.738	1.407E-72	3057	1	9.538E-01	9.933E-01
1_4r0e_polio_rdrp	CF-AAQ73085.1.11_10519_relaxed	0.738	1.749E-72	3056	1	9.554E-01	9.937E-01
1_4r0e_polio_rdrp	CF-AAQ73080.1.11_10514_relaxed	0.738	1.569E-72	3055	1	9.539E-01	9.935E-01
1_4r0e_polio_rdrp	CF-AAQ73090.1.11_10502_relaxed	0.74	1.656E-72	3055	1	9.547E-01	9.933E-01
1_4r0e_polio_rdrp	CF-AAX47036.1.11_10537_relaxed	0.733	1.407E-72	3055	1	9.526E-01	9.931E-01
1_4r0e_polio_rdrp	CF-AAX47042.1.11_10543_relaxed	0.738	1.569E-72	3055	1	9.538E-01	9.932E-01
1_4r0e_polio_rdrp	CF-AAQ73097.1.11_10528_relaxed	0.738	1.656E-72	3054	1	9.537E-01	9.934E-01
1_4r0e_polio_rdrp	CF-AAQ73077.1.11_10511_relaxed	0.742	1.072E-72	3053	1	9.489E-01	9.926E-01
1_4r0e_polio_rdrp	CF-AAQ73081.1.11_10516_relaxed	0.742	1.847E-72	3053	1	9.544E-01	9.934E-01
1_4r0e_polio_rdrp	CF-AAQ73086.1.11_10520_relaxed	0.731	1.749E-72	3052	1	9.531E-01	9.932E-01
1_4r0e_polio_rdrp	CF-AHE93351.1.11_10552_relaxed	0.735	1.749E-72	3052	1	9.531E-01	9.935E-01
1_4r0e_polio_rdrp	CF-AAX47034.1.11_10535_relaxed	0.738	1.847E-72	3051	1	9.536E-01	9.931E-01
1_4r0e_polio_rdrp	CF-AAQ73094.1.11_10503_relaxed	0.735	2.059E-72	3049	1	9.538E-01	9.928E-01
1_4r0e_polio_rdrp	CF-ACJ66736.1.11_10625_relaxed	0.753	1.749E-72	3049	1	9.519E-01	9.929E-01
1_4r0e_polio_rdrp	CF-AAL69623.2.11_10555_relaxed	0.753	2.559E-72	3048	1	9.545E-01	9.935E-01
1_4r0e_polio_rdrp	CF-AAQ73089.1.11_10523_relaxed	0.738	2.423E-72	3048	1	9.542E-01	9.935E-01
1_4r0e_polio_rdrp	CF-AAT65951.1.11_10530_relaxed	0.735	2.702E-72	3047	1	9.548E-01	9.933E-01
1_4r0e_polio_rdrp	CF-AAT65964.1.11_10531_relaxed	0.738	2.423E-72	3047	1	9.539E-01	9.933E-01
1_4r0e_polio_rdrp	CF-AAQ73079.1.11_10513_relaxed	0.731	2.559E-72	3046	1	9.539E-01	9.933E-01
1_4r0e_polio_rdrp	CF-AAQ73084.1.11_10518_relaxed	0.738	2.702E-72	3045	1	9.542E-01	9.931E-01
1_4r0e_polio_rdrp	CF-AAQ73092.1.11_10526_relaxed	0.733	1.847E-72	3045	1	9.498E-01	9.927E-01
1_4r0e_polio_rdrp	CF-AAC63944.2.11_10499_relaxed	0.733	2.853E-72	3044	1	9.539E-01	9.930E-01
1_4r0e_polio_rdrp	CF-AAC00531.1.11_10493_relaxed	0.731	3.181E-72	3042	1	9.535E-01	9.934E-01
1_4r0e_polio_rdrp	CF-AAQ73093.1.11_10527_relaxed	0.735	3.953E-72	3040	1	9.547E-01	9.935E-01
1_4r0e_polio_rdrp	CF-AAQ73091.1.11_10525_relaxed	0.735	3.744E-72	3039	1	9.535E-01	9.931E-01
1_4r0e_polio_rdrp	CF-CAA55650.1.9_10509_relaxed	0.733	4.914E-72	3036	1	9.550E-01	9.934E-01
1_4r0e_polio_rdrp	CF-AAK13071.1.11_10529_relaxed	0.738	4.914E-72	3034	1	9.536E-01	9.931E-01
1_4r0e_polio_rdrp	CF-AAQ73088.1.11_10522_relaxed	0.735	4.914E-72	3034	1	9.537E-01	9.930E-01
1_4r0e_polio_rdrp	CF-AAQ73087.1.11_10521_relaxed	0.735	5.479E-72	3033	1	9.541E-01	9.935E-01
1_4r0e_polio_rdrp	CF-AAX47033.1.11_10534_relaxed	0.738	6.810E-72	3031	1	9.549E-01	9.935E-01
1_4r0e_polio_rdrp	CF-AAQ73083.1.11_10517_relaxed	0.74	6.108E-72	3030	1	9.537E-01	9.931E-01
1_4r0e_polio_rdrp	CF-CAA59341.1.11_10507_relaxed	0.735	5.785E-72	3029	1	9.525E-01	9.932E-01
1_4r0e_polio_rdrp	CF-AAX47035.1.11_10536_relaxed	0.735	6.810E-72	3028	1	9.535E-01	9.933E-01
1_4r0e_polio_rdrp	CF-AAL69622.2.11_10491_relaxed	0.744	3.953E-72	3025	1	9.470E-01	9.918E-01
1_4r0e_polio_rdrp	CF-AAQ73078.1.11_10512_relaxed	0.735	8.464E-72	3025	1	9.537E-01	9.933E-01
1_4r0e_polio_rdrp	CF-BAG70419.1.11_10546_relaxed	0.735	1.111E-71	3019	1	9.537E-01	9.931E-01
1_4r0e_polio_rdrp	CF-ABK88241.1.11_10586_relaxed	0.754	7.190E-72	3015	1	9.469E-01	9.925E-01
1_4r0e_polio_rdrp	CF-AAX47044.1.11_10548_relaxed	0.731	7.190E-72	3014	1	9.482E-01	9.903E-01
1_4r0e_polio_rdrp	CF-CAA56365.1.11_10508_relaxed	0.729	7.190E-72	3013	1	9.462E-01	9.919E-01
1_4r0e_polio_rdrp	CF-AAR98503.1.11_10583_relaxed	0.72	7.592E-72	3009	1	9.446E-01	9.914E-01
1_4r0e_polio_rdrp	CF-BAA18891.1.15_10585_relaxed	0.752	6.810E-72	3006	1	9.412E-01	9.915E-01
1_4r0e_polio_rdrp	CF-AAX47040.1.11_10541_relaxed	0.738	2.956E-71	3003	1	9.543E-01	9.934E-01
1_4r0e_polio_rdrp	CF-AAL68560.2.1.10_10626_relaxed	0.777	1.458E-71	2989	1	9.404E-01	9.905E-01
1_4r0e_polio_rdrp	CF-ALG04780.2.11_10609_relaxed	0.704	5.994E-71	2980	1	9.478E-01	9.928E-01
1_4r0e_polio_rdrp	CF-BAG70420.1.1.10_10550_relaxed	0.746	3.675E-71	2976	1	9.416E-01	9.912E-01
1_4r0e_polio_rdrp	CF-ABK88241.1.1.10_10586_relaxed	0.769	3.480E-71	2975	1	9.388E-01	9.932E-01
1_4r0e_polio_rdrp	CF-BAA18891.1.1.10_10585_relaxed	0.767	1.913E-71	2973	1	9.336E-01	9.900E-01
1_4r0e_polio_rdrp	CF-AJA74399.1.1.10_10553_relaxed	0.78	3.480E-71	2973	1	9.390E-01	9.913E-01
1_4r0e_polio_rdrp	CF-AKA64451.1.11_10622_relaxed	0.683	2.211E-70	2970	1	9.555E-01	9.938E-01
1_4r0e_polio_rdrp	CF-CAD38168.2.11_10532_relaxed	0.74	1.090E-70	2970	1	9.487E-01	9.924E-01
1_4r0e_polio_rdrp	CF-ABK41189.1.1.10_10547_relaxed	0.739	5.092E-71	2969	1	9.407E-01	9.911E-01
1_4r0e_polio_rdrp	CF-AAD19342.1.1.10_10504_relaxed	0.746	4.326E-71	2968	1	9.386E-01	9.909E-01
1_4r0e_polio_rdrp	CF-ARM53611.1.12_10617_relaxed	0.702	9.779E-71	2967	1	9.455E-01	9.927E-01
1_4r0e_polio_rdrp	CF-AAK13071.1.1.10_10529_relaxed	0.743	4.097E-71	2965	1	9.367E-01	9.904E-01
1_4r0e_polio_rdrp	CF-AAQ73082.1.1.10_10501_relaxed	0.746	6.329E-71	2965	1	9.408E-01	9.909E-01
1_4r0e_polio_rdrp	CF-AAQ73091.1.1.10_10525_relaxed	0.741	5.994E-71	2965	1	9.403E-01	9.911E-01
1_4r0e_polio_rdrp	CF-AAQ73095.1.1.10_10505_relaxed	0.743	3.480E-71	2965	1	9.348E-01	9.903E-01
1_4r0e_polio_rdrp	CF-CAA59341.1.1.10_10507_relaxed	0.741	6.329E-71	2965	1	9.406E-01	9.911E-01
1_4r0e_polio_rdrp	CF-AAQ73079.1.1.10_10513_relaxed	0.737	6.683E-71	2964	1	9.406E-01	9.911E-01
1_4r0e_polio_rdrp	CF-AAQ73081.1.1.10_10516_relaxed	0.748	7.057E-71	2964	1	9.411E-01	9.912E-01
1_4r0e_polio_rdrp	CF-AAQ73076.1.1.10_10510_relaxed	0.748	5.092E-71	2963	1	9.376E-01	9.904E-01
1_4r0e_polio_rdrp	CF-BAA00518.1.1.10_10498_relaxed	0.743	6.329E-71	2963	1	9.396E-01	9.910E-01
1_4r0e_polio_rdrp	CF-AAQ73086.1.1.10_10520_relaxed	0.737	8.307E-71	2961	1	9.411E-01	9.912E-01
1_4r0e_polio_rdrp	CF-AAX47039.1.1.10_10540_relaxed	0.743	8.307E-71	2961	1	9.413E-01	9.911E-01
1_4r0e_polio_rdrp	CF-AKA64452.1.11_10623_relaxed	0.685	3.606E-70	2961	1	9.552E-01	9.939E-01
1_4r0e_polio_rdrp	CF-AAL69622.2.1.10_10491_relaxed	0.75	3.880E-71	2960	1	9.335E-01	9.894E-01
1_4r0e_polio_rdrp	CF-AAX47040.1.1.10_10541_relaxed	0.743	9.261E-71	2960	1	9.420E-01	9.914E-01
1_4r0e_polio_rdrp	CF-ABK41188.1.1.10_10539_relaxed	0.739	7.451E-71	2960	1	9.402E-01	9.907E-01
1_4r0e_polio_rdrp	CF-AAT65951.1.1.10_10530_relaxed	0.741	8.771E-71	2959	1	9.404E-01	9.912E-01
1_4r0e_polio_rdrp	CF-ACJ66736.1.1.10_10625_relaxed	0.757	7.867E-71	2958	1	9.391E-01	9.909E-01
1_4r0e_polio_rdrp	CF-AAR98503.1.1.10_10583_relaxed	0.736	8.771E-71	2957	1	9.380E-01	9.926E-01
1_4r0e_polio_rdrp	CF-AAQ73084.1.1.10_10518_relaxed	0.743	6.683E-71	2956	1	9.365E-01	9.902E-01
1_4r0e_polio_rdrp	CF-BAG70419.1.1.10_10546_relaxed	0.741	5.994E-71	2956	1	9.353E-01	9.906E-01
1_4r0e_polio_rdrp	CF-AAQ73087.1.1.10_10521_relaxed	0.741	7.867E-71	2955	1	9.376E-01	9.905E-01
1_4r0e_polio_rdrp	CF-AAD45119.1.1.10_10524_relaxed	0.743	7.057E-71	2954	1	9.355E-01	9.905E-01
1_4r0e_polio_rdrp	CF-AIM19469.1.1.10_10544_relaxed	0.739	1.151E-70	2954	1	9.407E-01	9.910E-01
1_4r0e_polio_rdrp	CF-ALG04730.2.11_10608_relaxed	0.704	2.465E-70	2954	1	9.475E-01	9.930E-01
1_4r0e_polio_rdrp	CF-AAQ73080.1.1.10_10514_relaxed	0.743	1.355E-70	2952	1	9.410E-01	9.910E-01
1_4r0e_polio_rdrp	CF-AAX47042.1.1.10_10543_relaxed	0.743	8.307E-71	2952	1	9.362E-01	9.903E-01
1_4r0e_polio_rdrp	CF-AAD46138.1.1.10_10494_relaxed	0.737	8.307E-71	2951	1	9.356E-01	9.903E-01
1_4r0e_polio_rdrp	CF-AHE93351.1.1.10_10552_relaxed	0.741	1.283E-70	2951	1	9.402E-01	9.911E-01
1_4r0e_polio_rdrp	CF-AAQ73090.1.1.10_10502_relaxed	0.746	1.511E-70	2950	1	9.410E-01	9.910E-01
1_4r0e_polio_rdrp	CF-AAL69623.2.1.10_10555_relaxed	0.754	1.511E-70	2949	1	9.409E-01	9.907E-01
1_4r0e_polio_rdrp	CF-AAQ73078.1.1.10_10512_relaxed	0.741	9.261E-71	2949	1	9.356E-01	9.903E-01
1_4r0e_polio_rdrp	CF-AAX47036.1.1.10_10537_relaxed	0.739	1.283E-70	2949	1	9.391E-01	9.907E-01
1_4r0e_polio_rdrp	CF-AHL27172.1.1.10_10549_relaxed	0.739	1.431E-70	2949	1	9.405E-01	9.907E-01
1_4r0e_polio_rdrp	CF-AAQ73077.1.1.10_10511_relaxed	0.748	9.261E-71	2948	1	9.352E-01	9.901E-01
1_4r0e_polio_rdrp	CF-AAX47043.1.1.10_10545_relaxed	0.737	9.779E-71	2948	1	9.357E-01	9.904E-01
1_4r0e_polio_rdrp	CF-AAQ73096.1.1.10_10506_relaxed	0.746	1.684E-70	2947	1	9.403E-01	9.911E-01
1_4r0e_polio_rdrp	CF-AAQ73083.1.1.10_10517_relaxed	0.746	1.090E-70	2946	1	9.355E-01	9.903E-01
1_4r0e_polio_rdrp	CF-AAQ73092.1.1.10_10526_relaxed	0.739	1.151E-70	2945	1	9.359E-01	9.901E-01
1_4r0e_polio_rdrp	CF-AAL69638.2.1.10_10624_relaxed	0.761	1.595E-70	2944	1	9.387E-01	9.905E-01
1_4r0e_polio_rdrp	CF-AAQ73093.1.1.10_10527_relaxed	0.741	2.211E-70	2944	1	9.416E-01	9.910E-01
1_4r0e_polio_rdrp	CF-AAQ73097.1.1.10_10528_relaxed	0.743	1.983E-70	2944	1	9.401E-01	9.911E-01
1_4r0e_polio_rdrp	CF-AAX47034.1.1.10_10535_relaxed	0.743	1.151E-70	2944	1	9.351E-01	9.900E-01
1_4r0e_polio_rdrp	CF-AAX47037.1.1.10_10538_relaxed	0.743	1.684E-70	2944	1	9.389E-01	9.906E-01
1_4r0e_polio_rdrp	CF-AAC63944.2.1.10_10499_relaxed	0.739	1.511E-70	2943	1	9.375E-01	9.905E-01
1_4r0e_polio_rdrp	CF-AEE01039.1.11_10603_relaxed	0.696	4.998E-70	2942	1	9.483E-01	9.925E-01
1_4r0e_polio_rdrp	CF-AAB59927.1.1.10_10492_relaxed	0.743	2.602E-70	2939	1	9.403E-01	9.909E-01
1_4r0e_polio_rdrp	CF-AAL37163.1.1.10_10515_relaxed	0.741	2.334E-70	2939	1	9.399E-01	9.905E-01
1_4r0e_polio_rdrp	CF-AAQ73094.1.1.10_10503_relaxed	0.741	1.595E-70	2939	1	9.354E-01	9.902E-01
1_4r0e_polio_rdrp	CF-AAT65964.1.1.10_10531_relaxed	0.743	1.684E-70	2939	1	9.361E-01	9.903E-01
1_4r0e_polio_rdrp	CF-AAX47033.1.1.10_10534_relaxed	0.743	3.063E-70	2938	1	9.416E-01	9.913E-01
1_4r0e_polio_rdrp	CF-AAX47035.1.1.10_10536_relaxed	0.741	2.602E-70	2938	1	9.395E-01	9.910E-01
1_4r0e_polio_rdrp	CF-CAA29172.1.1.10_10495_relaxed	0.739	3.063E-70	2938	1	9.413E-01	9.910E-01
1_4r0e_polio_rdrp	CF-AAC00531.1.1.10_10493_relaxed	0.737	2.602E-70	2937	1	9.392E-01	9.909E-01
1_4r0e_polio_rdrp	CF-AAX47041.1.1.10_10542_relaxed	0.741	1.983E-70	2935	1	9.352E-01	9.903E-01
1_4r0e_polio_rdrp	CF-AAQ73088.1.1.10_10522_relaxed	0.741	3.063E-70	2934	1	9.396E-01	9.905E-01
1_4r0e_polio_rdrp	CF-AAQ73089.1.1.10_10523_relaxed	0.743	2.334E-70	2934	1	9.364E-01	9.905E-01
1_4r0e_polio_rdrp	CF-AAF21971.1.1.10_10496_relaxed	0.737	2.602E-70	2929	1	9.351E-01	9.901E-01
1_4r0e_polio_rdrp	CF-AAQ73085.1.1.10_10519_relaxed	0.743	5.277E-70	2929	1	9.418E-01	9.912E-01
1_4r0e_polio_rdrp	CF-CAA55650.1.1.10_10509_relaxed	0.739	4.998E-70	2928	1	9.410E-01	9.910E-01
1_4r0e_polio_rdrp	CF-BAA24003.1.11_10589_relaxed	0.678	2.291E-69	2921	1	9.507E-01	9.938E-01
1_4r0e_polio_rdrp	CF-CAA56365.1.1.10_10508_relaxed	0.735	6.212E-70	2910	1	9.331E-01	9.897E-01
1_4r0e_polio_rdrp	CF-AAW30682.1.11_10479_relaxed	0.692	1.013E-69	2909	1	9.382E-01	9.896E-01
1_4r0e_polio_rdrp	CF-AAX47044.1.1.10_10548_relaxed	0.737	7.312E-70	2908	1	9.353E-01	9.879E-01
1_4r0e_polio_rdrp	CF-AAD02132.1.1.10_10497_relaxed	0.737	1.843E-69	2905	1	9.408E-01	9.912E-01
1_4r0e_polio_rdrp	CF-ANN47502.1.11_10487_relaxed	0.694	1.745E-69	2905	1	9.404E-01	9.905E-01
1_4r0e_polio_rdrp	CF-AAL69631.2.11_10621_relaxed	0.661	3.352E-69	2903	1	9.476E-01	9.895E-01
1_4r0e_polio_rdrp	CF-AKA64452.1.1.10_10623_relaxed	0.692	2.697E-69	2901	1	9.399E-01	9.936E-01
1_4r0e_polio_rdrp	CF-AAW30683.1.11_10480_relaxed	0.69	1.745E-69	2901	1	9.391E-01	9.897E-01
1_4r0e_polio_rdrp	CF-CAD38168.2.1.10_10532_relaxed	0.746	1.745E-69	2900	1	9.376E-01	9.905E-01
1_4r0e_polio_rdrp	CF-AKA64451.1.1.10_10622_relaxed	0.69	3.539E-69	2897	1	9.405E-01	9.937E-01
1_4r0e_polio_rdrp	CF-AAW30685.1.11_10482_relaxed	0.694	2.419E-69	2897	1	9.396E-01	9.905E-01
1_4r0e_polio_rdrp	CF-AFQ55916.1.1.10_10606_relaxed	0.71	2.697E-69	2895	1	9.369E-01	9.930E-01
1_4r0e_polio_rdrp	CF-BAW98044.1.1.10_10600_relaxed	0.69	4.645E-69	2890	1	9.391E-01	9.936E-01
1_4r0e_polio_rdrp	CF-ARM53611.1.1.12_10617_relaxed	0.71	2.697E-69	2889	1	9.331E-01	9.927E-01
1_4r0e_polio_rdrp	CF-AAZ73344.1.1.10_10594_relaxed	0.69	5.774E-69	2887	1	9.397E-01	9.937E-01
1_4r0e_polio_rdrp	CF-AAR38843.1.11_10470_relaxed	0.683	4.399E-69	2887	1	9.395E-01	9.905E-01
1_4r0e_polio_rdrp	CF-AAR38848.1.11_10475_relaxed	0.679	3.946E-69	2884	1	9.368E-01	9.900E-01
1_4r0e_polio_rdrp	CF-AAR38849.1.11_10476_relaxed	0.67	6.437E-69	2882	1	9.406E-01	9.905E-01
1_4r0e_polio_rdrp	CF-ABV25904.1.11_10483_relaxed	0.681	6.797E-69	2882	1	9.413E-01	9.908E-01
1_4r0e_polio_rdrp	CF-AVJ35777.1.1.10_10607_relaxed	0.71	4.645E-69	2880	1	9.341E-01	9.925E-01
1_4r0e_polio_rdrp	CF-AAR38845.1.11_10472_relaxed	0.67	7.177E-69	2879	1	9.406E-01	9.901E-01
1_4r0e_polio_rdrp	CF-AFK66746.1.1.10_10605_relaxed	0.71	6.437E-69	2876	1	9.351E-01	9.927E-01
1_4r0e_polio_rdrp	CF-AAA50478.1.11_10477_relaxed	0.679	9.945E-69	2874	1	9.409E-01	9.903E-01
1_4r0e_polio_rdrp	CF-AAR38840.1.11_10467_relaxed	0.683	8.448E-69	2873	1	9.384E-01	9.901E-01
1_4r0e_polio_rdrp	CF-ANF04008.1.1.10_10620_relaxed	0.712	8.448E-69	2872	1	9.349E-01	9.929E-01
1_4r0e_polio_rdrp	CF-ALG04730.2.1.11_10608_relaxed	0.712	8.920E-69	2870	1	9.343E-01	9.930E-01
1_4r0e_polio_rdrp	CF-AAR38847.1.11_10474_relaxed	0.679	9.419E-69	2870	1	9.376E-01	9.900E-01
1_4r0e_polio_rdrp	CF-ANF04008.1.11_10620_relaxed	0.707	1.910E-68	2869	1	9.434E-01	9.924E-01
1_4r0e_polio_rdrp	CF-AAZ73369.1.1.10_10595_relaxed	0.69	1.713E-68	2868	1	9.403E-01	9.934E-01
1_4r0e_polio_rdrp	CF-ANN47501.1.11_10484_relaxed	0.675	1.236E-68	2868	1	9.398E-01	9.900E-01
1_4r0e_polio_rdrp	CF-AAL69626.2.11_10488_relaxed	0.677	1.236E-68	2867	1	9.396E-01	9.894E-01
1_4r0e_polio_rdrp	CF-AAL69636.2.11_10490_relaxed	0.673	1.171E-68	2867	1	9.396E-01	9.890E-01
1_4r0e_polio_rdrp	CF-AAR38846.1.11_10473_relaxed	0.679	1.171E-68	2866	1	9.378E-01	9.900E-01
1_4r0e_polio_rdrp	CF-AAM00274.1.1.10_10601_relaxed	0.707	2.129E-68	2860	1	9.378E-01	9.931E-01
1_4r0e_polio_rdrp	CF-AAM00276.1.1.10_10602_relaxed	0.712	1.455E-68	2859	1	9.333E-01	9.929E-01
1_4r0e_polio_rdrp	CF-ACK37393.1.11_10742_relaxed	0.637	2.951E-68	2855	1	9.409E-01	9.906E-01
1_4r0e_polio_rdrp	CF-ALG04780.2.1.10_10609_relaxed	0.712	2.129E-68	2854	1	9.340E-01	9.928E-01
1_4r0e_polio_rdrp	CF-AAL69633.2.11_10489_relaxed	0.673	3.290E-68	2853	1	9.408E-01	9.904E-01
1_4r0e_polio_rdrp	CF-AAR38844.1.11_10471_relaxed	0.677	2.795E-68	2853	1	9.391E-01	9.903E-01
1_4r0e_polio_rdrp	CF-ACK37407.1.11_10726_relaxed	0.646	3.668E-68	2850	1	9.405E-01	9.904E-01
1_4r0e_polio_rdrp	CF-ACK37417.1.11_10730_relaxed	0.655	3.290E-68	2844	1	9.352E-01	9.903E-01
1_4r0e_polio_rdrp	CF-AAZ73368.1.1.10_10596_relaxed	0.688	6.317E-68	2842	1	9.384E-01	9.933E-01
1_4r0e_polio_rdrp	CF-AEX93173.1.1.10_10604_relaxed	0.703	4.317E-68	2838	1	9.323E-01	9.923E-01
1_4r0e_polio_rdrp	CF-ANN02908.1.1.10_10593_relaxed	0.676	7.852E-68	2838	1	9.382E-01	9.938E-01
1_4r0e_polio_rdrp	CF-AAR38842.1.11_10469_relaxed	0.673	7.437E-68	2834	1	9.379E-01	9.902E-01
1_4r0e_polio_rdrp	CF-AAZ73366.1.1.10_10590_relaxed	0.681	1.213E-67	2831	1	9.381E-01	9.939E-01
1_4r0e_polio_rdrp	CF-ACK37425.1.11_10734_relaxed	0.644	7.437E-68	2831	1	9.362E-01	9.904E-01
1_4r0e_polio_rdrp	CF-AEE01039.1.1.10_10603_relaxed	0.701	9.760E-68	2828	1	9.348E-01	9.926E-01
1_4r0e_polio_rdrp	CF-ACK37420.1.11_10732_relaxed	0.661	7.852E-68	2827	1	9.349E-01	9.894E-01
1_4r0e_polio_rdrp	CF-ABF51182.1.11_10724_relaxed	0.642	1.213E-67	2826	1	9.385E-01	9.901E-01
1_4r0e_polio_rdrp	CF-AAR38841.1.11_10468_relaxed	0.67	8.755E-68	2826	1	9.361E-01	9.886E-01
1_4r0e_polio_rdrp	CF-ABF51181.1.11_10721_relaxed	0.639	1.088E-67	2825	1	9.371E-01	9.898E-01
1_4r0e_polio_rdrp	CF-ACK37428.1.11_10736_relaxed	0.648	1.281E-67	2824	1	9.384E-01	9.898E-01
1_4r0e_polio_rdrp	CF-ACK37368.1.11_10715_relaxed	0.633	1.874E-67	2819	1	9.381E-01	9.910E-01
1_4r0e_polio_rdrp	CF-ACK37411.1.11_10729_relaxed	0.646	1.281E-67	2817	1	9.342E-01	9.895E-01
1_4r0e_polio_rdrp	CF-ABF51179.1.11_10713_relaxed	0.637	2.743E-67	2813	1	9.396E-01	9.899E-01
1_4r0e_polio_rdrp	CF-BAA24003.1.1.10_10589_relaxed	0.685	3.409E-67	2811	1	9.372E-01	9.937E-01
1_4r0e_polio_rdrp	CF-AAA45756.1.11_10717_relaxed	0.637	3.801E-67	2806	1	9.389E-01	9.900E-01
1_4r0e_polio_rdrp	CF-ABF51183.1.11_10727_relaxed	0.635	3.409E-67	2804	1	9.367E-01	9.898E-01
1_4r0e_polio_rdrp	CF-ACK37444.1.11_10725_relaxed	0.633	4.237E-67	2804	1	9.394E-01	9.893E-01
1_4r0e_polio_rdrp	CF-AEP69156.1.11_10741_relaxed	0.635	3.058E-67	2802	1	9.344E-01	9.892E-01
1_4r0e_polio_rdrp	CF-ABF51180.1.11_10716_relaxed	0.637	4.988E-67	2797	1	9.360E-01	9.899E-01
1_4r0e_polio_rdrp	CF-AAB39968.1.11_10478_relaxed	0.668	3.058E-67	2797	1	9.317E-01	9.888E-01
1_4r0e_polio_rdrp	CF-ACK37442.1.11_10720_relaxed	0.637	6.200E-67	2796	1	9.383E-01	9.894E-01
1_4r0e_polio_rdrp	CF-ACK37424.1.11_10733_relaxed	0.639	7.299E-67	2793	1	9.376E-01	9.902E-01
1_4r0e_polio_rdrp	CF-ABF51184.1.11_10714_relaxed	0.624	8.592E-67	2792	1	9.388E-01	9.905E-01
1_4r0e_polio_rdrp	CF-AAR38840.1.1.10_10467_relaxed	0.682	2.743E-67	2789	1	9.250E-01	9.889E-01
1_4r0e_polio_rdrp	CF-ACK37430.1.11_10737_relaxed	0.635	1.402E-66	2785	1	9.395E-01	9.912E-01
1_4r0e_polio_rdrp	CF-AAR38845.1.1.10_10472_relaxed	0.668	4.474E-67	2784	1	9.271E-01	9.888E-01
1_4r0e_polio_rdrp	CF-ANN47501.1.1.10_10484_relaxed	0.675	3.801E-67	2784	1	9.262E-01	9.881E-01
1_4r0e_polio_rdrp	CF-AEG42388.1.11_10739_relaxed	0.637	8.592E-67	2784	1	9.346E-01	9.895E-01
1_4r0e_polio_rdrp	CF-AAR38842.1.1.10_10469_relaxed	0.673	4.474E-67	2781	1	9.258E-01	9.882E-01
1_4r0e_polio_rdrp	CF-ACK37386.1.11_10723_relaxed	0.631	1.742E-66	2778	1	9.372E-01	9.914E-01
1_4r0e_polio_rdrp	CF-AAR38847.1.1.10_10474_relaxed	0.677	5.872E-67	2777	1	9.257E-01	9.887E-01
1_4r0e_polio_rdrp	CF-ANN47502.1.1.10_10487_relaxed	0.693	4.724E-67	2776	1	9.228E-01	9.883E-01
1_4r0e_polio_rdrp	CF-ACK37418.1.11_10731_relaxed	0.631	1.942E-66	2776	1	9.369E-01	9.912E-01
1_4r0e_polio_rdrp	CF-ACK37380.1.11_10719_relaxed	0.624	2.692E-66	2774	1	9.396E-01	9.910E-01
1_4r0e_polio_rdrp	CF-ACK37409.1.11_10728_relaxed	0.644	1.650E-66	2774	1	9.352E-01	9.896E-01
1_4r0e_polio_rdrp	CF-AAL69631.2.1.10_10621_relaxed	0.67	1.327E-66	2773	1	9.339E-01	9.875E-01
1_4r0e_polio_rdrp	CF-ACK37428.1.1.10_10736_relaxed	0.652	1.011E-66	2771	1	9.281E-01	9.886E-01
1_4r0e_polio_rdrp	CF-AMD82094.1.1.10_10610_relaxed	0.714	1.257E-66	2771	1	9.293E-01	9.900E-01
1_4r0e_polio_rdrp	CF-AAR38849.1.1.10_10476_relaxed	0.671	9.072E-67	2771	1	9.272E-01	9.881E-01
1_4r0e_polio_rdrp	CF-AAR38848.1.1.10_10475_relaxed	0.679	8.592E-67	2770	1	9.251E-01	9.891E-01
1_4r0e_polio_rdrp	CF-ADV57354.1.1.10_10738_relaxed	0.649	9.579E-67	2769	1	9.273E-01	9.875E-01
1_4r0e_polio_rdrp	CF-AAW30682.1.1.10_10479_relaxed	0.688	4.237E-67	2768	1	9.190E-01	9.853E-01
1_4r0e_polio_rdrp	CF-ACK37444.1.1.10_10725_relaxed	0.641	1.257E-66	2766	1	9.283E-01	9.877E-01
1_4r0e_polio_rdrp	CF-ACK37407.1.1.10_10726_relaxed	0.652	1.257E-66	2764	1	9.268E-01	9.881E-01
1_4r0e_polio_rdrp	CF-AAR38843.1.1.10_10470_relaxed	0.684	1.257E-66	2764	1	9.257E-01	9.890E-01
1_4r0e_polio_rdrp	CF-ACK37393.1.1.10_10742_relaxed	0.646	1.480E-66	2763	1	9.278E-01	9.884E-01
1_4r0e_polio_rdrp	CF-AAW30685.1.1.10_10482_relaxed	0.693	1.128E-66	2762	1	9.236E-01	9.883E-01
1_4r0e_polio_rdrp	CF-ACK37417.1.1.10_10730_relaxed	0.662	2.165E-66	2755	1	9.266E-01	9.889E-01
1_4r0e_polio_rdrp	CF-ACK37425.1.1.10_10734_relaxed	0.656	2.165E-66	2754	1	9.255E-01	9.889E-01
1_4r0e_polio_rdrp	CF-ABV25904.1.1.10_10483_relaxed	0.682	1.742E-66	2754	1	9.235E-01	9.888E-01
1_4r0e_polio_rdrp	CF-AAL69636.2.1.10_10490_relaxed	0.671	1.840E-66	2753	1	9.243E-01	9.876E-01
1_4r0e_polio_rdrp	CF-AAA50478.1.1.10_10477_relaxed	0.679	1.402E-66	2752	1	9.211E-01	9.869E-01
1_4r0e_polio_rdrp	CF-AAW30684.1.1.10_10481_relaxed	0.688	2.692E-66	2745	1	9.230E-01	9.881E-01
1_4r0e_polio_rdrp	CF-ABF51179.1.1.10_10713_relaxed	0.646	4.391E-66	2744	1	9.279E-01	9.884E-01
1_4r0e_polio_rdrp	CF-ACU27241.1.1.10_10576_relaxed	0.8	2.330E-67	2742	1	9.036E-01	9.762E-01
1_4r0e_polio_rdrp	CF-ACK37420.1.1.10_10732_relaxed	0.668	3.001E-66	2742	1	9.227E-01	9.876E-01
1_4r0e_polio_rdrp	CF-AAW30683.1.1.10_10480_relaxed	0.686	3.346E-66	2742	1	9.234E-01	9.879E-01
1_4r0e_polio_rdrp	CF-AEG42388.1.1.10_10739_relaxed	0.645	4.895E-66	2739	1	9.260E-01	9.882E-01
1_4r0e_polio_rdrp	CF-ABF51181.1.1.10_10721_relaxed	0.648	6.784E-66	2734	1	9.258E-01	9.887E-01
1_4r0e_polio_rdrp	CF-ABF51183.1.1.10_10727_relaxed	0.641	6.085E-66	2734	1	9.251E-01	9.883E-01
1_4r0e_polio_rdrp	CF-AAL69633.2.1.10_10489_relaxed	0.673	5.763E-66	2733	1	9.237E-01	9.882E-01
1_4r0e_polio_rdrp	CF-AAL69626.2.1.11_10488_relaxed	0.675	6.085E-66	2732	1	9.236E-01	9.880E-01
1_4r0e_polio_rdrp	CF-ABO69381.1.1.10_10735_relaxed	0.652	9.926E-66	2731	1	9.281E-01	9.888E-01
1_4r0e_polio_rdrp	CF-ABO69376.1.1.10_10718_relaxed	0.643	7.986E-66	2729	1	9.248E-01	9.880E-01
1_4r0e_polio_rdrp	CF-CDQ47775.1.1.10_10486_relaxed	0.673	4.636E-66	2728	1	9.189E-01	9.871E-01
1_4r0e_polio_rdrp	CF-ACK37442.1.1.10_10720_relaxed	0.643	9.401E-66	2726	1	9.253E-01	9.880E-01
1_4r0e_polio_rdrp	CF-ACK37411.1.1.10_10729_relaxed	0.661	8.432E-66	2725	1	9.229E-01	9.885E-01
1_4r0e_polio_rdrp	CF-ABF51182.1.1.10_10724_relaxed	0.648	1.169E-65	2725	1	9.272E-01	9.880E-01
1_4r0e_polio_rdrp	CF-ACK37409.1.1.10_10728_relaxed	0.654	8.903E-66	2724	1	9.229E-01	9.881E-01
1_4r0e_polio_rdrp	CF-AEP69156.1.1.10_10741_relaxed	0.643	9.926E-66	2724	1	9.245E-01	9.879E-01
1_4r0e_polio_rdrp	CF-ACK37424.1.1.10_10733_relaxed	0.646	1.303E-65	2722	1	9.258E-01	9.887E-01
1_4r0e_polio_rdrp	CF-ABO69379.1.1.10_10722_relaxed	0.65	1.234E-65	2720	1	9.245E-01	9.877E-01
1_4r0e_polio_rdrp	CF-AAR38844.1.1.11_10471_relaxed	0.677	5.169E-66	2719	1	9.164E-01	9.845E-01
1_4r0e_polio_rdrp	CF-ACK37418.1.1.10_10731_relaxed	0.649	5.356E-65	2705	1	9.279E-01	9.920E-01
1_4r0e_polio_rdrp	CF-AAR38841.1.1.10_10468_relaxed	0.671	1.376E-65	2702	1	9.155E-01	9.854E-01
1_4r0e_polio_rdrp	CF-ABF51180.1.1.10_10716_relaxed	0.646	3.467E-65	2701	1	9.236E-01	9.879E-01
1_4r0e_polio_rdrp	CF-ABF51184.1.1.10_10714_relaxed	0.63	4.081E-65	2700	1	9.248E-01	9.879E-01
1_4r0e_polio_rdrp	CF-AAA45756.1.1.10_10717_relaxed	0.656	4.309E-65	2697	1	9.214E-01	9.900E-01
1_4r0e_polio_rdrp	CF-ACK37368.1.1.10_10715_relaxed	0.639	6.305E-65	2696	1	9.264E-01	9.890E-01
1_4r0e_polio_rdrp	CF-AAR38846.1.1.10_10473_relaxed	0.677	1.906E-65	2696	1	9.165E-01	9.842E-01
1_4r0e_polio_rdrp	CF-AFK79845.1.11_10781_relaxed	0.6	7.838E-65	2695	1	9.292E-01	9.884E-01
1_4r0e_polio_rdrp	CF-ACK37386.1.1.10_10723_relaxed	0.637	1.505E-64	2677	1	9.237E-01	9.889E-01
1_4r0e_polio_rdrp	CF-AMW87255.1.1.10_10632_relaxed	0.636	1.589E-64	2673	1	9.225E-01	9.883E-01
1_4r0e_polio_rdrp	CF-ACK37430.1.1.10_10737_relaxed	0.639	2.593E-64	2669	1	9.251E-01	9.887E-01
1_4r0e_polio_rdrp	CF-ACK37380.1.1.10_10719_relaxed	0.63	3.403E-64	2666	1	9.264E-01	9.891E-01
1_4r0e_polio_rdrp	CF-AAB39968.1.1.10_10478_relaxed	0.666	9.742E-65	2658	1	9.124E-01	9.819E-01
1_4r0e_polio_rdrp	CF-ACK37433.1.11_10638_relaxed	0.582	1.010E-63	2643	1	9.253E-01	9.869E-01
1_4r0e_polio_rdrp	CF-ABU62849.1.11_10747_relaxed	0.585	1.325E-63	2640	1	9.254E-01	9.880E-01
1_4r0e_polio_rdrp	CF-ABF51203.1.11_10697_relaxed	0.595	1.325E-63	2638	1	9.261E-01	9.859E-01
1_4r0e_polio_rdrp	CF-AFK79845.1.1.10_10781_relaxed	0.606	8.576E-64	2633	1	9.153E-01	9.886E-01
1_4r0e_polio_rdrp	CF-ACK37369.1.11_10637_relaxed	0.597	1.939E-63	2632	1	9.262E-01	9.866E-01
1_4r0e_polio_rdrp	CF-ABO76708.1.11_10745_relaxed	0.587	2.047E-63	2631	1	9.229E-01	9.897E-01
1_4r0e_polio_rdrp	CF-AHA35211.1.11_10792_relaxed	0.59	2.282E-63	2630	1	9.249E-01	9.888E-01
1_4r0e_polio_rdrp	CF-APA29023.1.1.10_10631_relaxed	0.643	2.161E-63	2626	1	9.274E-01	9.822E-01
1_4r0e_polio_rdrp	CF-ACK37367.1.11_10633_relaxed	0.571	3.526E-63	2624	1	9.273E-01	9.874E-01
1_4r0e_polio_rdrp	CF-APA29022.1.1.9_10630_relaxed	0.641	2.047E-63	2622	1	9.232E-01	9.827E-01
1_4r0e_polio_rdrp	CF-ABU62848.1.11_10746_relaxed	0.568	3.163E-63	2622	1	9.251E-01	9.866E-01
1_4r0e_polio_rdrp	CF-AJO54281.1.11_10784_relaxed	0.57	2.282E-63	2621	1	9.202E-01	9.870E-01
1_4r0e_polio_rdrp	CF-ACK37388.1.11_10666_relaxed	0.558	4.383E-63	2620	1	9.270E-01	9.876E-01
1_4r0e_polio_rdrp	CF-AMW87255.1.11_10632_relaxed	0.635	2.282E-63	2616	1	9.170E-01	9.866E-01
1_4r0e_polio_rdrp	CF-ACK37405.1.11_10686_relaxed	0.575	4.628E-63	2615	1	9.248E-01	9.871E-01
1_4r0e_polio_rdrp	CF-AMB19798.1.11_10797_relaxed	0.574	5.159E-63	2610	1	9.229E-01	9.866E-01
1_4r0e_polio_rdrp	CF-ABF51196.1.11_10692_relaxed	0.567	6.413E-63	2606	1	9.231E-01	9.863E-01
1_4r0e_polio_rdrp	CF-ABU62850.1.11_10748_relaxed	0.59	7.971E-63	2603	1	9.230E-01	9.868E-01
1_4r0e_polio_rdrp	CF-ACK37375.1.11_10646_relaxed	0.59	8.416E-63	2603	1	9.248E-01	9.860E-01
1_4r0e_polio_rdrp	CF-ABF51199.1.11_10660_relaxed	0.569	1.166E-62	2599	1	9.252E-01	9.864E-01
1_4r0e_polio_rdrp	CF-ABF51186.1.11_10689_relaxed	0.577	1.373E-62	2598	1	9.270E-01	9.859E-01
1_4r0e_polio_rdrp	CF-AJO54283.1.11_10764_relaxed	0.581	9.383E-63	2598	1	9.205E-01	9.876E-01
1_4r0e_polio_rdrp	CF-ABK29455.2.11_10749_relaxed	0.581	1.105E-62	2595	1	9.213E-01	9.866E-01
1_4r0e_polio_rdrp	CF-ACR14890.2.1.9_10753_relaxed	0.606	6.073E-63	2594	1	9.126E-01	9.878E-01
1_4r0e_polio_rdrp	CF-ACK37387.1.11_10665_relaxed	0.586	1.231E-62	2594	1	9.241E-01	9.849E-01
1_4r0e_polio_rdrp	CF-ACK37419.1.11_10698_relaxed	0.571	1.373E-62	2594	1	9.237E-01	9.864E-01
1_4r0e_polio_rdrp	CF-ABF51187.1.11_10643_relaxed	0.575	1.802E-62	2592	1	9.259E-01	9.865E-01
1_4r0e_polio_rdrp	CF-ABF51185.1.11_10664_relaxed	0.582	1.231E-62	2590	1	9.208E-01	9.854E-01
1_4r0e_polio_rdrp	CF-ACK37374.1.11_10645_relaxed	0.58	1.531E-62	2588	1	9.214E-01	9.855E-01
1_4r0e_polio_rdrp	CF-ACK37378.1.11_10649_relaxed	0.584	2.365E-62	2588	1	9.264E-01	9.863E-01
1_4r0e_polio_rdrp	CF-ACK37372.1.11_10642_relaxed	0.577	2.784E-62	2586	1	9.271E-01	9.860E-01
1_4r0e_polio_rdrp	CF-AHA35211.1.1.9_10792_relaxed	0.589	1.373E-62	2584	1	9.129E-01	9.906E-01
1_4r0e_polio_rdrp	CF-ABF51189.1.11_10661_relaxed	0.562	3.104E-62	2584	1	9.267E-01	9.867E-01
1_4r0e_polio_rdrp	CF-ACK37383.1.11_10657_relaxed	0.575	2.121E-62	2583	1	9.219E-01	9.856E-01
1_4r0e_polio_rdrp	CF-ACK37413.1.11_10696_relaxed	0.571	2.365E-62	2582	1	9.228E-01	9.859E-01
1_4r0e_polio_rdrp	CF-ABF51198.1.11_10699_relaxed	0.571	3.104E-62	2578	1	9.233E-01	9.859E-01
1_4r0e_polio_rdrp	CF-ACK37427.1.11_10703_relaxed	0.584	3.460E-62	2578	1	9.245E-01	9.861E-01
1_4r0e_polio_rdrp	CF-AHK24839.1.11_10783_relaxed	0.583	2.009E-62	2578	1	9.181E-01	9.854E-01
1_4r0e_polio_rdrp	CF-ACZ67658.1.11_10757_relaxed	0.572	1.903E-62	2576	1	9.152E-01	9.863E-01
1_4r0e_polio_rdrp	CF-ABF51197.1.11_10636_relaxed	0.564	3.654E-62	2575	1	9.229E-01	9.860E-01
1_4r0e_polio_rdrp	CF-ACV51798.1.11_10752_relaxed	0.577	3.460E-62	2575	1	9.215E-01	9.866E-01
1_4r0e_polio_rdrp	CF-AAA45762.1.11_10700_relaxed	0.567	4.074E-62	2574	1	9.234E-01	9.861E-01
1_4r0e_polio_rdrp	CF-ABF51192.1.11_10639_relaxed	0.58	4.542E-62	2574	1	9.251E-01	9.856E-01
1_4r0e_polio_rdrp	CF-ACK37398.1.11_10677_relaxed	0.567	4.301E-62	2573	1	9.231E-01	9.867E-01
1_4r0e_polio_rdrp	CF-ACK37410.1.11_10693_relaxed	0.575	2.240E-62	2571	1	9.159E-01	9.836E-01
1_4r0e_polio_rdrp	CF-ACK37400.1.11_10680_relaxed	0.58	5.346E-62	2566	1	9.214E-01	9.856E-01
1_4r0e_polio_rdrp	CF-ABU62849.1.1.9_10747_relaxed	0.59	3.104E-62	2565	1	9.118E-01	9.880E-01
1_4r0e_polio_rdrp	CF-ACK37389.1.11_10668_relaxed	0.573	6.645E-62	2565	1	9.234E-01	9.860E-01
1_4r0e_polio_rdrp	CF-ACK37382.1.11_10656_relaxed	0.573	6.645E-62	2563	1	9.215E-01	9.865E-01
1_4r0e_polio_rdrp	CF-AJF45985.1.1.9_10794_relaxed	0.599	3.858E-62	2561	1	9.118E-01	9.878E-01
1_4r0e_polio_rdrp	CF-ABQ51392.1.1.9_10744_relaxed	0.615	4.074E-62	2559	1	9.109E-01	9.878E-01
1_4r0e_polio_rdrp	CF-ABF51204.1.11_10691_relaxed	0.577	7.017E-62	2559	1	9.214E-01	9.843E-01
1_4r0e_polio_rdrp	CF-BAA00168.1.11_10634_relaxed	0.564	1.027E-61	2559	1	9.235E-01	9.868E-01
1_4r0e_polio_rdrp	CF-ACK37399.1.11_10679_relaxed	0.569	7.823E-62	2557	1	9.204E-01	9.847E-01
1_4r0e_polio_rdrp	CF-AJO54282.1.11_10765_relaxed	0.57	5.063E-62	2557	1	9.148E-01	9.848E-01
1_4r0e_polio_rdrp	CF-ACK37423.1.11_10701_relaxed	0.577	9.209E-62	2556	1	9.208E-01	9.858E-01
1_4r0e_polio_rdrp	CF-ACK37397.1.11_10676_relaxed	0.573	1.145E-61	2553	1	9.221E-01	9.856E-01
1_4r0e_polio_rdrp	CF-ACU00185.1.1.9_10750_relaxed	0.592	5.346E-62	2552	1	9.105E-01	9.868E-01
1_4r0e_polio_rdrp	CF-ABF51188.1.11_10690_relaxed	0.562	1.423E-61	2552	1	9.237E-01	9.858E-01
1_4r0e_polio_rdrp	CF-ACK37402.1.11_10682_relaxed	0.577	1.347E-61	2551	1	9.226E-01	9.853E-01
1_4r0e_polio_rdrp	CF-ABF51205.1.11_10674_relaxed	0.573	1.586E-61	2550	1	9.231E-01	9.860E-01
1_4r0e_polio_rdrp	CF-ACK37384.1.11_10658_relaxed	0.567	9.209E-62	2550	1	9.181E-01	9.845E-01
1_4r0e_polio_rdrp	CF-ABO69370.1.1.10_10640_relaxed	0.576	6.294E-62	2548	1	9.118E-01	9.841E-01
1_4r0e_polio_rdrp	CF-ACK37377.1.11_10648_relaxed	0.562	1.502E-61	2548	1	9.214E-01	9.855E-01
1_4r0e_polio_rdrp	CF-ACK37394.1.11_10673_relaxed	0.575	2.082E-61	2545	1	9.228E-01	9.861E-01
1_4r0e_polio_rdrp	CF-AUG72355.1.1.9_10787_relaxed	0.604	9.209E-62	2544	1	9.110E-01	9.873E-01
1_4r0e_polio_rdrp	CF-ACK37404.1.11_10685_relaxed	0.573	1.867E-61	2543	1	9.217E-01	9.848E-01
1_4r0e_polio_rdrp	CF-ABU62850.1.1.11_10748_relaxed	0.595	7.409E-62	2542	1	9.078E-01	9.862E-01
1_4r0e_polio_rdrp	CF-AHK24839.1.1.11_10783_relaxed	0.588	7.823E-62	2542	1	9.071E-01	9.878E-01
1_4r0e_polio_rdrp	CF-ABF51203.1.1.10_10697_relaxed	0.602	1.027E-61	2541	1	9.134E-01	9.840E-01
1_4r0e_polio_rdrp	CF-AJO54281.1.1.10_10784_relaxed	0.575	8.260E-62	2538	1	9.057E-01	9.867E-01
1_4r0e_polio_rdrp	CF-ABU62848.1.1.9_10746_relaxed	0.575	1.675E-61	2537	1	9.129E-01	9.883E-01
1_4r0e_polio_rdrp	CF-ACK37391.1.11_10670_relaxed	0.569	2.588E-61	2536	1	9.204E-01	9.853E-01
1_4r0e_polio_rdrp	CF-ACK37396.1.11_10675_relaxed	0.571	3.046E-61	2535	1	9.210E-01	9.854E-01
1_4r0e_polio_rdrp	CF-ACK37433.1.1.10_10638_relaxed	0.587	1.502E-61	2533	1	9.115E-01	9.845E-01
1_4r0e_polio_rdrp	CF-ACK37385.1.11_10663_relaxed	0.577	3.046E-61	2533	1	9.206E-01	9.847E-01
1_4r0e_polio_rdrp	CF-ACK37401.1.11_10681_relaxed	0.577	2.588E-61	2532	1	9.189E-01	9.834E-01
1_4r0e_polio_rdrp	CF-AJO54282.1.1.10_10765_relaxed	0.575	8.721E-62	2531	1	9.018E-01	9.868E-01
1_4r0e_polio_rdrp	CF-ACT89355.1.11_10705_relaxed	0.569	3.216E-61	2531	1	9.181E-01	9.863E-01
1_4r0e_polio_rdrp	CF-ABO76708.1.1.10_10745_relaxed	0.592	1.972E-61	2528	1	9.093E-01	9.869E-01
1_4r0e_polio_rdrp	CF-ABO69373.1.1.10_10683_relaxed	0.604	1.972E-61	2528	1	9.123E-01	9.836E-01
1_4r0e_polio_rdrp	CF-ABO69375.1.1.10_10702_relaxed	0.604	1.768E-61	2528	1	9.112E-01	9.836E-01
1_4r0e_polio_rdrp	CF-ACK37403.1.11_10684_relaxed	0.551	3.786E-61	2528	1	9.187E-01	9.861E-01
1_4r0e_polio_rdrp	CF-ACK37369.1.1.10_10637_relaxed	0.602	1.347E-61	2527	1	9.073E-01	9.835E-01
1_4r0e_polio_rdrp	CF-CAA26181.1.11_10635_relaxed	0.564	4.457E-61	2527	1	9.209E-01	9.850E-01
1_4r0e_polio_rdrp	CF-AJO54283.1.1.10_10764_relaxed	0.586	2.198E-61	2524	1	9.082E-01	9.868E-01
1_4r0e_polio_rdrp	CF-ACK37431.1.11_10704_relaxed	0.567	6.177E-61	2524	1	9.225E-01	9.849E-01
1_4r0e_polio_rdrp	CF-ACK37381.1.11_10654_relaxed	0.567	4.457E-61	2523	1	9.190E-01	9.839E-01
1_4r0e_polio_rdrp	CF-ABF51189.1.1.10_10661_relaxed	0.571	1.972E-61	2522	1	9.101E-01	9.815E-01
1_4r0e_polio_rdrp	CF-ABF51187.1.1.10_10643_relaxed	0.582	2.588E-61	2521	1	9.103E-01	9.840E-01
1_4r0e_polio_rdrp	CF-AEP69150.1.11_10708_relaxed	0.572	5.850E-61	2518	1	9.177E-01	9.850E-01
1_4r0e_polio_rdrp	CF-ABF51201.1.11_10672_relaxed	0.56	4.969E-61	2518	1	9.156E-01	9.849E-01
1_4r0e_polio_rdrp	CF-ACK37379.1.11_10652_relaxed	0.569	8.106E-61	2517	1	9.215E-01	9.846E-01
1_4r0e_polio_rdrp	CF-AEG75268.1.11_10707_relaxed	0.556	1.008E-60	2513	1	9.199E-01	9.866E-01
1_4r0e_polio_rdrp	CF-AMB19798.1.1.9_10797_relaxed	0.579	4.457E-61	2512	1	9.083E-01	9.863E-01
1_4r0e_polio_rdrp	CF-ACK37388.1.1.10_10666_relaxed	0.562	4.706E-61	2512	1	9.110E-01	9.847E-01
1_4r0e_polio_rdrp	CF-ABK29455.2.1.10_10749_relaxed	0.586	4.969E-61	2510	1	9.087E-01	9.862E-01
1_4r0e_polio_rdrp	CF-ABF51188.1.1.10_10690_relaxed	0.571	5.247E-61	2510	1	9.110E-01	9.842E-01
1_4r0e_polio_rdrp	CF-ACK37427.1.1.10_10703_relaxed	0.591	3.396E-61	2507	1	9.049E-01	9.826E-01
1_4r0e_polio_rdrp	CF-ACK37374.1.1.10_10645_relaxed	0.588	3.046E-61	2506	1	9.050E-01	9.804E-01
1_4r0e_polio_rdrp	CF-ACK37387.1.1.10_10665_relaxed	0.593	5.247E-61	2506	1	9.102E-01	9.823E-01
1_4r0e_polio_rdrp	CF-ACK37375.1.1.10_10646_relaxed	0.596	6.886E-61	2505	1	9.114E-01	9.840E-01
1_4r0e_polio_rdrp	CF-ACK37383.1.1.10_10657_relaxed	0.58	5.850E-61	2504	1	9.087E-01	9.835E-01
1_4r0e_polio_rdrp	CF-ACK37400.1.1.10_10680_relaxed	0.584	5.247E-61	2503	1	9.076E-01	9.830E-01
1_4r0e_polio_rdrp	CF-ACK37405.1.1.10_10686_relaxed	0.58	9.038E-61	2501	1	9.111E-01	9.844E-01
1_4r0e_polio_rdrp	CF-ABF51206.1.11_10655_relaxed	0.56	1.474E-60	2501	1	9.178E-01	9.840E-01
1_4r0e_polio_rdrp	CF-ACK37399.1.1.10_10679_relaxed	0.577	6.177E-61	2500	1	9.081E-01	9.823E-01
1_4r0e_polio_rdrp	CF-ABF51198.1.1.10_10699_relaxed	0.581	6.177E-61	2499	1	9.057E-01	9.841E-01
1_4r0e_polio_rdrp	CF-ACK37379.1.1.10_10652_relaxed	0.577	6.522E-61	2499	1	9.093E-01	9.806E-01
1_4r0e_polio_rdrp	CF-ABF51202.1.11_10653_relaxed	0.554	1.123E-60	2499	1	9.128E-01	9.842E-01
1_4r0e_polio_rdrp	CF-ABQ16587.1.1.10_10743_relaxed	0.579	1.186E-60	2498	1	9.104E-01	9.867E-01
1_4r0e_polio_rdrp	CF-ABF51194.1.11_10678_relaxed	0.558	2.681E-60	2497	1	9.209E-01	9.857E-01
1_4r0e_polio_rdrp	CF-ABO69521.1.11_10706_relaxed	0.551	2.405E-60	2495	1	9.176E-01	9.863E-01
1_4r0e_polio_rdrp	CF-ACK37376.1.11_10647_relaxed	0.554	2.405E-60	2494	1	9.177E-01	9.854E-01
1_4r0e_polio_rdrp	CF-ABF51199.1.1.10_10660_relaxed	0.579	1.186E-60	2490	1	9.067E-01	9.844E-01
1_4r0e_polio_rdrp	CF-ACK37372.1.1.10_10642_relaxed	0.582	1.935E-60	2489	1	9.127E-01	9.842E-01
1_4r0e_polio_rdrp	CF-ACU00186.1.1.9_10751_relaxed	0.57	1.736E-60	2488	1	9.074E-01	9.875E-01
1_4r0e_polio_rdrp	CF-AFD64773.1.11_10710_relaxed	0.551	2.990E-60	2487	1	9.152E-01	9.854E-01
1_4r0e_polio_rdrp	CF-ACK37408.1.11_10688_relaxed	0.562	2.990E-60	2487	1	9.153E-01	9.858E-01
1_4r0e_polio_rdrp	CF-ABF51195.1.11_10659_relaxed	0.558	4.374E-60	2487	1	9.212E-01	9.843E-01
1_4r0e_polio_rdrp	CF-ACK37412.1.11_10695_relaxed	0.567	3.333E-60	2486	1	9.153E-01	9.865E-01
1_4r0e_polio_rdrp	CF-ABF51197.1.1.10_10636_relaxed	0.574	1.396E-60	2485	1	9.053E-01	9.843E-01
1_4r0e_polio_rdrp	CF-ACV51798.1.1.10_10752_relaxed	0.581	1.644E-60	2485	1	9.062E-01	9.857E-01
1_4r0e_polio_rdrp	CF-ABF51186.1.1.10_10689_relaxed	0.582	2.157E-60	2485	1	9.122E-01	9.832E-01
1_4r0e_polio_rdrp	CF-ACK37378.1.1.10_10649_relaxed	0.591	2.157E-60	2485	1	9.114E-01	9.839E-01
1_4r0e_polio_rdrp	CF-ACK37392.1.11_10671_relaxed	0.556	2.540E-60	2484	1	9.113E-01	9.849E-01
1_4r0e_polio_rdrp	CF-ACZ67658.1.1.10_10757_relaxed	0.577	1.322E-60	2482	1	9.015E-01	9.857E-01
1_4r0e_polio_rdrp	CF-AEL31291.1.1.9_10793_relaxed	0.573	1.736E-60	2482	1	9.043E-01	9.862E-01
1_4r0e_polio_rdrp	CF-ABF51200.1.11_10667_relaxed	0.554	5.741E-60	2481	1	9.188E-01	9.860E-01
1_4r0e_polio_rdrp	CF-ACK37423.1.1.10_10701_relaxed	0.586	1.557E-60	2480	1	9.064E-01	9.806E-01
1_4r0e_polio_rdrp	CF-ABO69372.1.1.10_10651_relaxed	0.577	1.736E-60	2478	1	9.066E-01	9.804E-01
1_4r0e_polio_rdrp	CF-ABF51190.1.11_10669_relaxed	0.564	6.401E-60	2478	1	9.186E-01	9.851E-01
1_4r0e_polio_rdrp	CF-AIT99457.1.1.9_10776_relaxed	0.608	1.123E-60	2475	1	8.920E-01	9.876E-01
1_4r0e_polio_rdrp	CF-ABF51192.1.1.10_10639_relaxed	0.586	2.681E-60	2475	1	9.098E-01	9.805E-01
1_4r0e_polio_rdrp	CF-ABF51191.1.11_10650_relaxed	0.558	7.535E-60	2475	1	9.185E-01	9.853E-01
1_4r0e_polio_rdrp	CF-AAA45762.1.1.10_10700_relaxed	0.576	2.990E-60	2473	1	9.052E-01	9.850E-01
1_4r0e_polio_rdrp	CF-ACK37402.1.1.10_10682_relaxed	0.586	2.157E-60	2473	1	9.058E-01	9.802E-01
1_4r0e_polio_rdrp	CF-ABO69374.1.1.10_10694_relaxed	0.568	3.519E-60	2472	1	9.088E-01	9.833E-01
1_4r0e_polio_rdrp	CF-ACK37413.1.1.10_10696_relaxed	0.578	3.333E-60	2472	1	9.072E-01	9.837E-01
1_4r0e_polio_rdrp	CF-ABF51185.1.1.10_10664_relaxed	0.582	4.143E-60	2471	1	9.099E-01	9.832E-01
1_4r0e_polio_rdrp	CF-ACK37382.1.1.10_10656_relaxed	0.58	3.333E-60	2469	1	9.070E-01	9.814E-01
1_4r0e_polio_rdrp	CF-ABF51204.1.1.10_10691_relaxed	0.584	4.143E-60	2469	1	9.092E-01	9.824E-01
1_4r0e_polio_rdrp	CF-ACK37391.1.1.10_10670_relaxed	0.577	2.990E-60	2468	1	9.057E-01	9.807E-01
1_4r0e_polio_rdrp	CF-ACK37406.1.11_10687_relaxed	0.551	8.870E-60	2468	1	9.160E-01	9.852E-01
1_4r0e_polio_rdrp	CF-ACK37397.1.1.10_10676_relaxed	0.584	2.157E-60	2467	1	9.027E-01	9.791E-01
1_4r0e_polio_rdrp	CF-ACK37385.1.1.10_10663_relaxed	0.586	4.374E-60	2463	1	9.067E-01	9.808E-01
1_4r0e_polio_rdrp	CF-ACK37398.1.1.10_10677_relaxed	0.576	6.401E-60	2459	1	9.051E-01	9.846E-01
1_4r0e_polio_rdrp	CF-AEG75268.1.1.11_10707_relaxed	0.562	6.401E-60	2459	1	9.056E-01	9.842E-01
1_4r0e_polio_rdrp	CF-ACK37384.1.1.10_10658_relaxed	0.569	5.149E-60	2458	1	9.048E-01	9.815E-01
1_4r0e_polio_rdrp	CF-ACK37403.1.1.10_10684_relaxed	0.558	5.741E-60	2457	1	9.038E-01	9.832E-01
1_4r0e_polio_rdrp	CF-AAA69862.1.1.10_10644_relaxed	0.56	8.870E-60	2456	1	9.078E-01	9.837E-01
1_4r0e_polio_rdrp	CF-CAA26181.1.1.10_10635_relaxed	0.573	4.877E-60	2455	1	9.034E-01	9.797E-01
1_4r0e_polio_rdrp	CF-ACK37377.1.1.10_10648_relaxed	0.571	5.149E-60	2454	1	9.034E-01	9.800E-01
1_4r0e_polio_rdrp	CF-ACT89355.1.1.10_10705_relaxed	0.578	6.758E-60	2453	1	9.022E-01	9.839E-01
1_4r0e_polio_rdrp	CF-ACK37404.1.1.10_10685_relaxed	0.582	7.956E-60	2451	1	9.067E-01	9.798E-01
1_4r0e_polio_rdrp	CF-ACK37410.1.1.10_10693_relaxed	0.582	5.149E-60	2450	1	9.012E-01	9.792E-01
1_4r0e_polio_rdrp	CF-ACK37367.1.1.10_10633_relaxed	0.58	1.229E-59	2450	1	9.091E-01	9.821E-01
1_4r0e_polio_rdrp	CF-ACK37381.1.1.10_10654_relaxed	0.575	7.136E-60	2448	1	9.032E-01	9.793E-01
1_4r0e_polio_rdrp	CF-BAA00168.1.1.10_10634_relaxed	0.573	1.102E-59	2448	1	9.070E-01	9.818E-01
1_4r0e_polio_rdrp	CF-ACK37419.1.1.10_10698_relaxed	0.58	1.102E-59	2445	1	9.056E-01	9.806E-01
1_4r0e_polio_rdrp	CF-AEM76814.1.1.10_10777_relaxed	0.589	6.401E-60	2444	1	8.955E-01	9.835E-01
1_4r0e_polio_rdrp	CF-ABF51196.1.1.10_10692_relaxed	0.572	1.102E-59	2440	1	9.009E-01	9.818E-01
1_4r0e_polio_rdrp	CF-ACK37401.1.1.10_10681_relaxed	0.582	1.528E-59	2438	1	9.061E-01	9.790E-01
1_4r0e_polio_rdrp	CF-ABF51200.1.1.10_10667_relaxed	0.562	1.447E-59	2436	1	9.008E-01	9.825E-01
1_4r0e_polio_rdrp	CF-ACK37394.1.1.10_10673_relaxed	0.582	2.117E-59	2435	1	9.061E-01	9.808E-01
1_4r0e_polio_rdrp	CF-ABF51205.1.1.10_10674_relaxed	0.577	2.236E-59	2434	1	9.068E-01	9.802E-01
1_4r0e_polio_rdrp	CF-AEP69150.1.1.10_10708_relaxed	0.582	1.703E-59	2433	1	9.008E-01	9.820E-01
1_4r0e_polio_rdrp	CF-ACK37389.1.1.10_10668_relaxed	0.58	2.492E-59	2432	1	9.068E-01	9.803E-01
1_4r0e_polio_rdrp	CF-ACK37431.1.1.10_10704_relaxed	0.575	2.117E-59	2432	1	9.053E-01	9.794E-01
1_4r0e_polio_rdrp	CF-AAL57904.1.12_10815_relaxed	0.555	8.400E-60	2432	1	8.919E-01	9.817E-01
1_4r0e_polio_rdrp	CF-ABF51202.1.1.11_10653_relaxed	0.56	2.005E-59	2428	1	8.994E-01	9.821E-01
1_4r0e_polio_rdrp	CF-ACK37396.1.1.10_10675_relaxed	0.58	2.779E-59	2427	1	9.048E-01	9.797E-01
1_4r0e_polio_rdrp	CF-ABF51201.1.1.10_10672_relaxed	0.565	3.647E-59	2426	1	9.043E-01	9.834E-01
1_4r0e_polio_rdrp	CF-ACG63545.1.12_10816_relaxed	0.555	1.528E-59	2422	1	8.919E-01	9.818E-01
1_4r0e_polio_rdrp	CF-ABO69371.1.1.11_10641_relaxed	0.549	7.808E-59	2419	1	9.079E-01	9.844E-01
1_4r0e_polio_rdrp	CF-ACK37408.1.1.10_10688_relaxed	0.569	3.851E-59	2419	1	9.001E-01	9.828E-01
1_4r0e_polio_rdrp	CF-AAV27300.1.1.10_10662_relaxed	0.562	4.786E-59	2414	1	9.028E-01	9.788E-01
1_4r0e_polio_rdrp	CF-ABF51206.1.1.10_10655_relaxed	0.571	5.336E-59	2414	1	9.033E-01	9.798E-01
1_4r0e_polio_rdrp	CF-ABF51190.1.1.10_10669_relaxed	0.573	5.949E-59	2413	1	9.039E-01	9.804E-01
1_4r0e_polio_rdrp	CF-ACK37376.1.1.11_10647_relaxed	0.56	6.633E-59	2412	1	9.023E-01	9.831E-01
1_4r0e_polio_rdrp	CF-ABO69521.1.1.10_10706_relaxed	0.56	6.282E-59	2408	1	8.990E-01	9.825E-01
1_4r0e_polio_rdrp	CF-BAS29593.1.10_10461_relaxed	0.535	1.799E-59	2407	1	8.913E-01	9.725E-01
1_4r0e_polio_rdrp	CF-AFD64773.1.1.10_10710_relaxed	0.56	5.634E-59	2406	1	8.964E-01	9.822E-01
1_4r0e_polio_rdrp	CF-ABF51195.1.1.10_10659_relaxed	0.566	1.206E-58	2403	1	9.063E-01	9.795E-01
1_4r0e_polio_rdrp	CF-ABF51191.1.1.10_10650_relaxed	0.566	1.274E-58	2400	1	9.037E-01	9.803E-01
1_4r0e_polio_rdrp	CF-ABF51194.1.1.10_10678_relaxed	0.566	1.765E-58	2395	1	9.014E-01	9.840E-01
1_4r0e_polio_rdrp	CF-ACK37392.1.1.10_10671_relaxed	0.562	1.274E-58	2393	1	8.970E-01	9.825E-01
1_4r0e_polio_rdrp	CF-ACK37412.1.1.10_10695_relaxed	0.573	1.864E-58	2381	1	8.985E-01	9.763E-01
1_4r0e_polio_rdrp	CF-ACK37406.1.1.11_10687_relaxed	0.56	2.317E-58	2381	1	8.963E-01	9.817E-01
1_4r0e_polio_rdrp	CF-AJF23050.1.12_10806_relaxed	0.537	1.672E-58	2379	1	8.961E-01	9.756E-01
1_4r0e_polio_rdrp	CF-BAS29595.1.12_10463_relaxed	0.507	8.705E-59	2379	1	8.898E-01	9.734E-01
1_4r0e_polio_rdrp	CF-BAS29594.1.12_10462_relaxed	0.509	1.082E-58	2375	1	8.897E-01	9.729E-01
1_4r0e_polio_rdrp	CF-ATY47700.1.1.7_10803_relaxed	0.583	2.078E-58	2362	1	8.887E-01	9.731E-01
1_4r0e_polio_rdrp	CF-ATY47701.1.1.9_10805_relaxed	0.564	2.727E-58	2354	1	8.881E-01	9.706E-01
1_4r0e_polio_rdrp	CF-AET06138.1.12_10799_relaxed	0.542	3.040E-58	2353	1	8.886E-01	9.705E-01
1_4r0e_polio_rdrp	CF-AFK65740.1.11_10740_relaxed	0.65	4.697E-58	2351	1	8.852E-01	9.792E-01
1_4r0e_polio_rdrp	CF-ATY47695.1.1.8_10804_relaxed	0.574	2.879E-58	2344	1	8.800E-01	9.722E-01
1_4r0e_polio_rdrp	CF-BAS29593.1.1.8_10461_relaxed	0.539	3.040E-58	2335	1	8.820E-01	9.635E-01
1_4r0e_polio_rdrp	CF-AET06137.1.12_10798_relaxed	0.527	1.062E-57	2333	1	8.898E-01	9.702E-01
1_4r0e_polio_rdrp	CF-AWK02671.1.1.7_10800_relaxed	0.572	6.165E-58	2323	1	8.767E-01	9.692E-01
1_4r0e_polio_rdrp	CF-AWK02673.1.1.7_10801_relaxed	0.581	1.732E-57	2322	1	8.865E-01	9.723E-01
1_4r0e_polio_rdrp	CF-ATY47703.1.1.7_10802_relaxed	0.581	2.826E-57	2313	1	8.847E-01	9.738E-01
1_4r0e_polio_rdrp	CF-AFK65740.1.1.10_10740_relaxed	0.659	3.709E-57	2306	1	8.744E-01	9.831E-01
1_4r0e_polio_rdrp	CF-BAS29595.1.1.10_10463_relaxed	0.518	7.122E-57	2286	1	8.799E-01	9.691E-01
1_4r0e_polio_rdrp	CF-AAM33242.1.11_10814_relaxed	0.535	6.050E-57	2274	1	8.696E-01	9.677E-01
1_4r0e_polio_rdrp	CF-BAS29594.1.1.10_10462_relaxed	0.516	2.001E-56	2266	1	8.793E-01	9.676E-01
1_4r0e_polio_rdrp	CF-AET06138.1.1.7_10799_relaxed	0.557	2.231E-56	2265	1	8.781E-01	9.702E-01
1_4r0e_polio_rdrp	CF-VFH35710.1.12_10464_relaxed	0.497	1.295E-56	2264	1	8.723E-01	9.674E-01
1_4r0e_polio_rdrp	CF-AET06137.1.1.7_10798_relaxed	0.542	5.624E-56	2250	1	8.784E-01	9.703E-01
1_4r0e_polio_rdrp	CF-AAT67220.1.12_10459_relaxed	0.521	2.488E-56	2249	1	8.698E-01	9.671E-01
1_4r0e_polio_rdrp	CF-AET72467.1.11_10785_relaxed	0.591	2.978E-54	2203	1	8.773E-01	9.898E-01
1_4r0e_polio_rdrp	CF-AAT67220.1.1.10_10459_relaxed	0.527	2.312E-55	2203	1	8.664E-01	9.635E-01
1_4r0e_polio_rdrp	CF-VFH35710.1.1.7_10464_relaxed	0.509	4.688E-55	2177	1	8.622E-01	9.558E-01
1_4r0e_polio_rdrp	CF-AIF74261.1.1.6_10466_relaxed	0.528	3.909E-54	2161	1	8.655E-01	9.688E-01
1_4r0e_polio_rdrp	CF-AIF74249.1.1.6_10465_relaxed	0.53	2.483E-53	2134	1	8.666E-01	9.716E-01
1_4r0e_polio_rdrp	CF-AET72467.1.1.9_10785_relaxed	0.597	1.857E-52	2107	1	8.595E-01	9.867E-01
1_4r0e_polio_rdrp	CF-AET72469.1.11_10782_relaxed	0.587	2.223E-50	2032	1	8.634E-01	9.875E-01
1_4r0e_polio_rdrp	CF-AET72469.1.1.9_10782_relaxed	0.596	1.136E-49	1990	1	8.526E-01	9.860E-01
1_4r0e_polio_rdrp	CF-AET72469.1_10782_relaxed	0.587	1.136E-49	1987	1	8.572E-01	9.780E-01
1_4r0e_polio_rdrp	CF-AER92563.1.11_10791_relaxed	0.552	2.387E-48	1959	1	8.683E-01	9.884E-01
1_4r0e_polio_rdrp	CF-ALR74732.1.1.7_10460_relaxed	0.453	5.602E-50	1913	1	8.243E-01	9.309E-01
1_4r0e_polio_rdrp	CF-AER92563.1.1.9_10791_relaxed	0.561	1.601E-47	1903	1	8.498E-01	9.854E-01
1_4r0e_polio_rdrp	CF-AER92563.1_10791_relaxed	0.552	6.583E-47	1870	1	8.479E-01	9.785E-01
1_4r0e_polio_rdrp	CF-AEP69155.1.11_10709_relaxed	0.569	2.906E-44	1758	1	8.369E-01	9.801E-01
1_4r0e_polio_rdrp	CF-AEP69155.1.1.10_10709_relaxed	0.578	3.240E-44	1737	1	8.252E-01	9.716E-01
1_4r0e_polio_rdrp	CF-AWK02676.1.1.9_10809_relaxed	0.566	3.069E-44	1713	1	7.931E-01	9.827E-01
1_4r0e_polio_rdrp	CF-AWK02667.1.1.10_10810_relaxed	0.586	2.753E-44	1711	1	7.905E-01	9.811E-01
1_4r0e_polio_rdrp	CF-AWK02684.1.1.10_10807_relaxed	0.583	3.069E-44	1710	1	7.912E-01	9.815E-01
1_4r0e_polio_rdrp	CF-AJF23050.1.1.10_10806_relaxed	0.586	2.338E-44	1708	1	7.861E-01	9.811E-01
1_4r0e_polio_rdrp	CF-AVX29479.1.1.9_10812_relaxed	0.597	2.607E-44	1708	1	7.862E-01	9.822E-01
1_4r0e_polio_rdrp	CF-AWB14569.1.1.9_10813_relaxed	0.575	6.223E-44	1699	1	7.888E-01	9.850E-01
1_4r0e_polio_rdrp	CF-AAM33242.1.1.7_10814_relaxed	0.569	1.568E-43	1657	1	7.742E-01	9.718E-01
1_4r0e_polio_rdrp	CF-ADY76976.1_10587_relaxed	0.755	2.133E-42	1651	1	7.986E-01	9.837E-01
1_4r0e_polio_rdrp	CF-AAL57904.1.1.8_10815_relaxed	0.573	8.463E-43	1637	1	7.817E-01	9.710E-01
1_4r0e_polio_rdrp	CF-ACG63545.1.1.7_10816_relaxed	0.573	1.238E-42	1632	1	7.820E-01	9.711E-01
1_4r0e_polio_rdrp	CF-AFV48064.1.1.6_10817_relaxed	0.573	1.173E-42	1629	1	7.810E-01	9.683E-01
1_4r0e_polio_rdrp	CF-AEP69155.1_10709_relaxed	0.578	6.328E-42	1627	1	8.080E-01	9.651E-01
1_4r0e_polio_rdrp	CF-AII77469.1_10629_relaxed	0.75	1.511E-41	1626	1	8.092E-01	9.799E-01
1_4r0e_polio_rdrp	CF-ATY47694.1.1.9_10811_relaxed	0.547	6.682E-42	1622	1	7.878E-01	9.852E-01
1_4r0e_polio_rdrp	CF-AJO61169.1_10554_relaxed	0.75	4.482E-41	1587	1	7.984E-01	9.661E-01
1_4r0e_polio_rdrp	CF-AJO61169.1.1.10_10554_relaxed	0.755	1.404E-40	1568	1	7.872E-01	9.801E-01
1_4r0e_polio_rdrp	CF-CAB40546.1.12_10440_relaxed	0.323	8.000E-40	1472	1	7.706E-01	9.146E-01
1_4r0e_polio_rdrp	CF-AVM87410.1.1.6_10920_relaxed	0.326	2.248E-39	1454	1	7.702E-01	9.124E-01
1_4r0e_polio_rdrp	CF-ASH99046.1.1.7_10341_relaxed	0.313	1.808E-39	1449	1	7.658E-01	9.078E-01
1_4r0e_polio_rdrp	CF-QEQ92497.1.1.6_10428_relaxed	0.349	1.378E-39	1447	1	7.657E-01	8.993E-01
1_4r0e_polio_rdrp	CF-AAK91591.1.12_10416_relaxed	0.301	1.508E-38	1439	1	7.756E-01	9.246E-01
1_4r0e_polio_rdrp	CF-CAA65615.1.9_10415_relaxed	0.308	1.030E-38	1437	1	7.689E-01	9.223E-01
1_4r0e_polio_rdrp	CF-APY24210.1.1.6_10432_relaxed	0.295	3.667E-39	1436	1	7.582E-01	9.133E-01
1_4r0e_polio_rdrp	CF-ATG32105.1_10848_relaxed	0.341	2.950E-39	1431	1	7.602E-01	9.010E-01
1_4r0e_polio_rdrp	CF-ABF74751.2.12_10353_relaxed	0.304	2.373E-39	1430	1	7.531E-01	9.031E-01
1_4r0e_polio_rdrp	CF-AFJ04539.1.1.6_10414_relaxed	0.315	3.473E-39	1428	1	7.590E-01	9.009E-01
1_4r0e_polio_rdrp	CF-ABG23522.1.1.6_10439_relaxed	0.31	2.950E-39	1427	1	7.550E-01	9.012E-01
1_4r0e_polio_rdrp	CF-QEQ92497.1_10428_relaxed	0.349	5.982E-39	1424	1	7.629E-01	9.021E-01
1_4r0e_polio_rdrp	CF-AHV90410.1.11_10894_relaxed	0.34	7.042E-39	1422	1	7.606E-01	9.059E-01
1_4r0e_polio_rdrp	CF-AUO15553.1.1.7_10364_relaxed	0.287	3.289E-39	1419	1	7.516E-01	8.973E-01
1_4r0e_polio_rdrp	CF-ATY47692.1.1.6_10437_relaxed	0.306	9.242E-39	1414	1	7.598E-01	9.020E-01
1_4r0e_polio_rdrp	CF-ACL15191.1.1.6_10408_relaxed	0.316	1.910E-39	1412	1	7.412E-01	8.908E-01
1_4r0e_polio_rdrp	CF-ACA05181.1.12_10344_relaxed	0.297	7.851E-39	1412	1	7.560E-01	9.010E-01
1_4r0e_polio_rdrp	CF-BAC58035.1.1.7_10365_relaxed	0.291	1.149E-38	1411	1	7.595E-01	9.024E-01
1_4r0e_polio_rdrp	CF-ACL15191.1.11_10408_relaxed	0.316	2.016E-39	1411	1	7.405E-01	8.918E-01
1_4r0e_polio_rdrp	CF-AJC98114.1.1.6_10430_relaxed	0.299	2.329E-38	1411	1	7.656E-01	9.095E-01
1_4r0e_polio_rdrp	CF-AAA43037.1.1.8_10358_relaxed	0.296	3.289E-39	1410	1	7.441E-01	8.957E-01
1_4r0e_polio_rdrp	CF-AFS33288.1.12_10418_relaxed	0.309	1.352E-38	1407	1	7.587E-01	9.009E-01
1_4r0e_polio_rdrp	CF-AWK02669.1.1.6_10433_relaxed	0.295	4.987E-38	1406	1	7.700E-01	9.122E-01
1_4r0e_polio_rdrp	CF-ADO85550.2.12_10419_relaxed	0.313	7.851E-39	1404	1	7.516E-01	8.954E-01
1_4r0e_polio_rdrp	CF-AHV90410.1.1.9_10894_relaxed	0.339	4.012E-38	1402	1	7.643E-01	9.094E-01
1_4r0e_polio_rdrp	CF-AVM87457.1.1.6_10890_relaxed	0.319	2.329E-38	1400	1	7.651E-01	8.957E-01
1_4r0e_polio_rdrp	CF-AFK85007.1.12_10429_relaxed	0.295	7.297E-38	1398	1	7.682E-01	9.112E-01
1_4r0e_polio_rdrp	CF-ATY47698.1.1.7_10382_relaxed	0.309	1.352E-38	1396	1	7.491E-01	8.991E-01
1_4r0e_polio_rdrp	CF-AVM87448.1.1.5_10895_relaxed	0.324	4.237E-38	1391	1	7.560E-01	9.067E-01
1_4r0e_polio_rdrp	CF-AVM87408.1.1.7_10918_relaxed	0.341	7.297E-38	1390	1	7.644E-01	9.053E-01
1_4r0e_polio_rdrp	CF-ACL99815.1.1.6_10413_relaxed	0.32	9.759E-39	1390	1	7.404E-01	8.956E-01
1_4r0e_polio_rdrp	CF-AGM61326.1.1.7_10361_relaxed	0.304	5.560E-38	1389	1	7.596E-01	9.047E-01
1_4r0e_polio_rdrp	CF-AFB77697.1_10847_relaxed	0.318	4.558E-39	1389	1	7.400E-01	8.796E-01
1_4r0e_polio_rdrp	CF-AAA47930.1.1.7_10362_relaxed	0.298	3.408E-38	1388	1	7.523E-01	9.026E-01
1_4r0e_polio_rdrp	CF-AFK85007.1.1.6_10429_relaxed	0.295	1.401E-37	1388	1	7.688E-01	9.107E-01
1_4r0e_polio_rdrp	CF-ATY47702.1.1.6_10438_relaxed	0.313	7.705E-38	1386	1	7.626E-01	9.033E-01
1_4r0e_polio_rdrp	CF-ACL15186.1.1.6_10384_relaxed	0.301	8.290E-39	1384	1	7.381E-01	8.877E-01
1_4r0e_polio_rdrp	CF-AIY68181.1.12_10457_relaxed	0.308	8.590E-38	1384	1	7.611E-01	9.052E-01
1_4r0e_polio_rdrp	CF-ABP68884.2.1.7_10370_relaxed	0.288	3.800E-38	1383	1	7.504E-01	9.001E-01
1_4r0e_polio_rdrp	CF-AAA47930.1.10_10362_relaxed	0.297	3.228E-38	1383	1	7.504E-01	8.968E-01
1_4r0e_polio_rdrp	CF-AFJ04537.1.1.6_10402_relaxed	0.303	9.242E-39	1383	1	7.386E-01	8.875E-01
1_4r0e_polio_rdrp	CF-ADK91813.1.1.7_10372_relaxed	0.295	4.473E-38	1381	1	7.512E-01	9.003E-01
1_4r0e_polio_rdrp	CF-AAA43037.1.10_10358_relaxed	0.291	8.753E-39	1379	1	7.371E-01	8.835E-01
1_4r0e_polio_rdrp	CF-BAM44716.1.1.7_10380_relaxed	0.292	6.911E-38	1379	1	7.540E-01	9.025E-01
1_4r0e_polio_rdrp	CF-BAU71153.1.12_10458_relaxed	0.322	1.088E-38	1378	1	7.396E-01	8.829E-01
1_4r0e_polio_rdrp	CF-ADL38961.1.11_10887_relaxed	0.328	7.297E-38	1378	1	7.600E-01	8.953E-01
1_4r0e_polio_rdrp	CF-AFO66759.1.1.8_10359_relaxed	0.292	1.681E-38	1376	1	7.396E-01	8.890E-01
1_4r0e_polio_rdrp	CF-AVM87423.1.1.5_10891_relaxed	0.327	7.297E-38	1375	1	7.591E-01	8.922E-01
1_4r0e_polio_rdrp	CF-AFC40221.1.13_10343_relaxed	0.29	5.871E-38	1375	1	7.458E-01	9.036E-01
1_4r0e_polio_rdrp	CF-BAM44712.1.1.7_10376_relaxed	0.296	6.911E-38	1374	1	7.505E-01	9.007E-01
1_4r0e_polio_rdrp	CF-ACL99815.1.11_10413_relaxed	0.32	3.408E-38	1372	1	7.408E-01	8.957E-01
1_4r0e_polio_rdrp	CF-AUV64577.1.1.6_10873_relaxed	0.342	7.705E-38	1370	1	7.483E-01	9.003E-01
1_4r0e_polio_rdrp	CF-ABP68884.2.12_10370_relaxed	0.287	7.297E-38	1370	1	7.490E-01	8.979E-01
1_4r0e_polio_rdrp	CF-AFJ04540.1.1.6_10401_relaxed	0.301	2.597E-38	1370	1	7.406E-01	8.877E-01
1_4r0e_polio_rdrp	CF-ACL15190.1.1.6_10407_relaxed	0.307	3.532E-37	1369	1	7.648E-01	9.101E-01
1_4r0e_polio_rdrp	CF-ACL15185.1.1.6_10383_relaxed	0.306	2.460E-38	1369	1	7.393E-01	8.877E-01
1_4r0e_polio_rdrp	CF-BAM44713.1.1.7_10377_relaxed	0.292	1.011E-37	1368	1	7.510E-01	8.998E-01
1_4r0e_polio_rdrp	CF-AJI43724.1.12_10431_relaxed	0.283	1.011E-37	1368	1	7.557E-01	8.944E-01
1_4r0e_polio_rdrp	CF-BAM44714.1.1.7_10378_relaxed	0.29	9.071E-38	1367	1	7.486E-01	8.989E-01
1_4r0e_polio_rdrp	CF-BAM44715.1.1.7_10379_relaxed	0.296	1.011E-37	1367	1	7.494E-01	9.002E-01
1_4r0e_polio_rdrp	CF-AFB77697.1.7_10847_relaxed	0.321	8.590E-38	1367	1	7.520E-01	8.938E-01
1_4r0e_polio_rdrp	CF-AIY68181.1.1.6_10457_relaxed	0.312	2.165E-37	1366	1	7.568E-01	9.050E-01
1_4r0e_polio_rdrp	CF-ACL15185.1.11_10383_relaxed	0.306	3.057E-38	1366	1	7.390E-01	8.874E-01
1_4r0e_polio_rdrp	CF-ACL15186.1.11_10384_relaxed	0.301	3.057E-38	1366	1	7.390E-01	8.879E-01
1_4r0e_polio_rdrp	CF-BAM44709.1.1.7_10373_relaxed	0.294	1.127E-37	1365	1	7.493E-01	8.997E-01
1_4r0e_polio_rdrp	CF-AFO66759.1.12_10359_relaxed	0.291	2.329E-38	1364	1	7.365E-01	8.831E-01
1_4r0e_polio_rdrp	CF-CAA39496.1.1.7_10360_relaxed	0.289	1.127E-37	1364	1	7.501E-01	8.969E-01
1_4r0e_polio_rdrp	CF-ADL38959.1.11_10886_relaxed	0.339	6.545E-38	1364	1	7.536E-01	8.828E-01
1_4r0e_polio_rdrp	CF-AGC69961.1.1.7_10367_relaxed	0.287	5.266E-38	1363	1	7.433E-01	8.891E-01
1_4r0e_polio_rdrp	CF-AWS20965.1.1.7_10896_relaxed	0.334	1.480E-37	1362	1	7.479E-01	9.027E-01
1_4r0e_polio_rdrp	CF-ATY47696.1.1.7_10381_relaxed	0.291	2.165E-37	1361	1	7.544E-01	9.020E-01
1_4r0e_polio_rdrp	CF-AIU36166.1.1.10_10808_relaxed	0.599	7.562E-37	1359	1	7.274E-01	9.587E-01
1_4r0e_polio_rdrp	CF-AWB14663.1.1.7_10366_relaxed	0.298	2.286E-37	1359	1	7.552E-01	8.993E-01
1_4r0e_polio_rdrp	CF-AJI43724.1.1.6_10431_relaxed	0.283	1.190E-37	1359	1	7.497E-01	8.922E-01
1_4r0e_polio_rdrp	CF-AIK23444.1.11_10880_relaxed	0.326	2.414E-37	1356	1	7.502E-01	9.014E-01
1_4r0e_polio_rdrp	CF-BAS53432.1.11_10867_relaxed	0.32	2.691E-37	1355	1	7.464E-01	9.070E-01
1_4r0e_polio_rdrp	CF-ACG55801.1_10363_relaxed	0.286	1.068E-37	1355	1	7.447E-01	8.908E-01
1_4r0e_polio_rdrp	CF-AAT01793.1.1.8_10356_relaxed	0.302	6.545E-38	1354	1	7.390E-01	8.876E-01
1_4r0e_polio_rdrp	CF-AQX17368.1.1.7_10345_relaxed	0.304	2.051E-37	1353	1	7.482E-01	8.976E-01
1_4r0e_polio_rdrp	CF-ALL55200.1.11_10911_relaxed	0.319	1.650E-37	1353	1	7.476E-01	8.941E-01
1_4r0e_polio_rdrp	CF-ACB29695.1.12_10371_relaxed	0.293	1.942E-37	1352	1	7.471E-01	8.955E-01
1_4r0e_polio_rdrp	CF-AKA20760.1.12_10342_relaxed	0.283	3.532E-37	1352	1	7.503E-01	9.040E-01
1_4r0e_polio_rdrp	CF-ACB29695.1.1.7_10371_relaxed	0.292	3.345E-37	1351	1	7.522E-01	8.991E-01
1_4r0e_polio_rdrp	CF-ADL38959.1.1.6_10886_relaxed	0.343	2.691E-37	1350	1	7.507E-01	8.955E-01
1_4r0e_polio_rdrp	CF-ACO92353.1.1.7_10374_relaxed	0.284	2.165E-37	1350	1	7.449E-01	8.979E-01
1_4r0e_polio_rdrp	CF-ADL38961.1.1.5_10887_relaxed	0.331	5.457E-37	1348	1	7.544E-01	9.023E-01
1_4r0e_polio_rdrp	CF-AJE25834.1.1.7_10346_relaxed	0.299	3.000E-37	1347	1	7.487E-01	8.965E-01
1_4r0e_polio_rdrp	CF-AAT01772.1.1.8_10350_relaxed	0.309	1.257E-37	1347	1	7.404E-01	8.887E-01
1_4r0e_polio_rdrp	CF-AIK23440.1.11_10913_relaxed	0.321	2.165E-37	1346	1	7.441E-01	8.935E-01
1_4r0e_polio_rdrp	CF-BAS53432.1.1.6_10867_relaxed	0.322	3.345E-37	1345	1	7.491E-01	8.957E-01
1_4r0e_polio_rdrp	CF-AWK02683.1.1.7_10369_relaxed	0.291	1.839E-37	1345	1	7.449E-01	8.881E-01
1_4r0e_polio_rdrp	CF-AAT01695.1.1.8_10351_relaxed	0.304	1.839E-37	1342	1	7.401E-01	8.900E-01
1_4r0e_polio_rdrp	CF-AWK02691.1.1.7_10860_relaxed	0.347	3.532E-37	1342	1	7.480E-01	8.941E-01
1_4r0e_polio_rdrp	CF-ANN02882.1.1.7_10348_relaxed	0.304	3.729E-37	1341	1	7.456E-01	8.964E-01
1_4r0e_polio_rdrp	CF-ACL15190.1.11_10407_relaxed	0.297	3.938E-37	1341	1	7.488E-01	8.934E-01
1_4r0e_polio_rdrp	CF-AEM05831.1.1.6_10854_relaxed	0.34	6.783E-37	1340	1	7.525E-01	8.982E-01
1_4r0e_polio_rdrp	CF-ATY47699.1.1.6_10858_relaxed	0.344	4.895E-37	1339	1	7.475E-01	8.973E-01
1_4r0e_polio_rdrp	CF-AWB14573.1.1.7_10859_relaxed	0.347	8.902E-37	1339	1	7.549E-01	9.005E-01
1_4r0e_polio_rdrp	CF-AAT01783.1.1.8_10354_relaxed	0.305	2.051E-37	1338	1	7.371E-01	8.902E-01
1_4r0e_polio_rdrp	CF-APM87483.1.1.7_10872_relaxed	0.305	1.942E-37	1337	1	7.338E-01	8.920E-01
1_4r0e_polio_rdrp	CF-ABB76805.1.1.7_10349_relaxed	0.286	1.650E-37	1337	1	7.351E-01	8.878E-01
1_4r0e_polio_rdrp	CF-AIP90502.1.1.6_10908_relaxed	0.315	1.168E-36	1336	1	7.494E-01	9.079E-01
1_4r0e_polio_rdrp	CF-ACS32214.2.11_10907_relaxed	0.303	1.805E-36	1336	1	7.497E-01	9.175E-01
1_4r0e_polio_rdrp	CF-AWS20965.1.10_10896_relaxed	0.328	2.691E-37	1334	1	7.390E-01	8.878E-01
1_4r0e_polio_rdrp	CF-ACA05181.1.1.7_10344_relaxed	0.296	4.158E-37	1333	1	7.389E-01	8.957E-01
1_4r0e_polio_rdrp	CF-ANB50093.1.1.7_10347_relaxed	0.298	4.158E-37	1333	1	7.385E-01	8.961E-01
1_4r0e_polio_rdrp	CF-AAT01792.1.1.8_10355_relaxed	0.306	2.842E-37	1332	1	7.367E-01	8.897E-01
1_4r0e_polio_rdrp	CF-ABF74751.2.1.8_10353_relaxed	0.308	2.549E-37	1332	1	7.352E-01	8.886E-01
1_4r0e_polio_rdrp	CF-AHV90410.1.1.7_10894_relaxed	0.333	1.375E-36	1332	1	7.557E-01	8.988E-01
1_4r0e_polio_rdrp	CF-BAS53431.1.11_10868_relaxed	0.304	5.457E-37	1331	1	7.362E-01	9.017E-01
1_4r0e_polio_rdrp	CF-AHN05554.1.11_10909_relaxed	0.321	3.168E-37	1328	1	7.344E-01	8.886E-01
1_4r0e_polio_rdrp	CF-AAT01748.1.1.8_10352_relaxed	0.308	3.345E-37	1327	1	7.346E-01	8.888E-01
1_4r0e_polio_rdrp	CF-BAC23066.1.11_10862_relaxed	0.327	4.390E-37	1327	1	7.356E-01	8.924E-01
1_4r0e_polio_rdrp	CF-AIK67137.1.1.6_10856_relaxed	0.332	1.048E-36	1322	1	7.457E-01	8.921E-01
1_4r0e_polio_rdrp	CF-AFC40221.1.1.7_10343_relaxed	0.288	1.710E-36	1317	1	7.438E-01	8.971E-01
1_4r0e_polio_rdrp	CF-AGU62946.1.1.7_10863_relaxed	0.334	1.048E-36	1317	1	7.443E-01	8.861E-01
1_4r0e_polio_rdrp	CF-ACI95948.2.1.6_10865_relaxed	0.342	9.399E-37	1313	1	7.405E-01	8.828E-01
1_4r0e_polio_rdrp	CF-BAC23066.1.1.6_10862_relaxed	0.331	1.619E-36	1313	1	7.427E-01	8.912E-01
1_4r0e_polio_rdrp	CF-ALO65140.1_10869_relaxed	0.338	2.789E-36	1312	1	7.460E-01	8.980E-01
1_4r0e_polio_rdrp	CF-AGZ63355.1.11_10906_relaxed	0.305	5.072E-36	1309	1	7.471E-01	9.044E-01
1_4r0e_polio_rdrp	CF-AHL67639.1.1.7_10855_relaxed	0.331	1.375E-36	1307	1	7.387E-01	8.844E-01
1_4r0e_polio_rdrp	CF-AEL19656.1.10_10853_relaxed	0.329	9.399E-37	1307	1	7.375E-01	8.794E-01
1_4r0e_polio_rdrp	CF-AKA20760.1.1.8_10342_relaxed	0.282	3.865E-36	1304	1	7.434E-01	8.966E-01
1_4r0e_polio_rdrp	CF-AHH02469.1.1.6_10866_relaxed	0.345	5.072E-36	1304	1	7.512E-01	8.932E-01
1_4r0e_polio_rdrp	CF-ADG03747.2.1.6_10864_relaxed	0.333	3.466E-36	1304	1	7.483E-01	8.882E-01
1_4r0e_polio_rdrp	CF-ALL55200.1.1.5_10911_relaxed	0.317	2.945E-36	1303	1	7.412E-01	8.923E-01
1_4r0e_polio_rdrp	CF-AVN87698.1.1.4_10917_relaxed	0.321	8.431E-37	1302	1	7.309E-01	8.782E-01
1_4r0e_polio_rdrp	CF-AIF74255.1.1.6_10871_relaxed	0.328	1.425E-35	1301	1	7.579E-01	9.023E-01
1_4r0e_polio_rdrp	CF-BAS53431.1.1.7_10868_relaxed	0.303	9.925E-37	1301	1	7.338E-01	8.769E-01
1_4r0e_polio_rdrp	CF-AIK23440.1.1.6_10913_relaxed	0.32	2.945E-36	1301	1	7.425E-01	8.883E-01
1_4r0e_polio_rdrp	CF-AHN05554.1.1.6_10909_relaxed	0.318	2.012E-36	1300	1	7.373E-01	8.847E-01
1_4r0e_polio_rdrp	CF-APR73491.1.1.5_10912_relaxed	0.32	2.641E-36	1300	1	7.405E-01	8.866E-01
1_4r0e_polio_rdrp	CF-BAB62889.1.1.7_10852_relaxed	0.334	4.804E-36	1299	1	7.460E-01	8.903E-01
1_4r0e_polio_rdrp	CF-ABB76805.1.12_10349_relaxed	0.286	1.533E-36	1295	1	7.358E-01	8.745E-01
1_4r0e_polio_rdrp	CF-AGZ63355.1.1.8_10906_relaxed	0.305	1.147E-35	1294	1	7.485E-01	8.992E-01
1_4r0e_polio_rdrp	CF-AHH02469.1.11_10866_relaxed	0.341	3.660E-36	1293	1	7.377E-01	8.867E-01
1_4r0e_polio_rdrp	CF-AEL19656.1.1.7_10853_relaxed	0.329	3.109E-36	1292	1	7.362E-01	8.848E-01
1_4r0e_polio_rdrp	CF-ADL38957.1.11_10888_relaxed	0.316	3.283E-36	1292	1	7.267E-01	8.967E-01
1_4r0e_polio_rdrp	CF-QCI31548.1.1.4_10893_relaxed	0.345	2.125E-36	1291	1	7.419E-01	8.682E-01
1_4r0e_polio_rdrp	CF-APR73490.1.1.5_10914_relaxed	0.32	5.655E-36	1289	1	7.404E-01	8.866E-01
1_4r0e_polio_rdrp	CF-AVN87700.1.1.4_10916_relaxed	0.319	3.283E-36	1289	1	7.356E-01	8.816E-01
1_4r0e_polio_rdrp	CF-ALR74727.1.1.6_10910_relaxed	0.324	6.657E-36	1286	1	7.407E-01	8.863E-01
1_4r0e_polio_rdrp	CF-ACS32214.2.1.6_10907_relaxed	0.307	1.028E-35	1284	1	7.364E-01	8.972E-01
1_4r0e_polio_rdrp	CF-AVN87697.1.1.5_10915_relaxed	0.325	5.356E-36	1278	1	7.327E-01	8.802E-01
1_4r0e_polio_rdrp	CF-AIF74250.1.1.6_10870_relaxed	0.332	8.737E-36	1275	1	7.324E-01	8.861E-01
1_4r0e_polio_rdrp	CF-AGZ63355.1.1.9_10906_relaxed	0.312	5.860E-35	1269	1	7.476E-01	8.995E-01
1_4r0e_polio_rdrp	CF-AFO66657.1.1.4_10849_relaxed	0.325	5.971E-36	1259	1	7.203E-01	8.714E-01
1_4r0e_polio_rdrp	CF-AIK23445.1.11_10850_relaxed	0.323	1.278E-35	1258	1	7.225E-01	8.818E-01
1_4r0e_polio_rdrp	CF-AVH76471.1.1.8_10857_relaxed	0.335	2.409E-34	1218	1	7.194E-01	8.903E-01
1_4r0e_polio_rdrp	CF-AIK23445.1.1.4_10850_relaxed	0.324	8.574E-35	1213	1	7.125E-01	8.700E-01
1_4r0e_polio_rdrp	CF-AGV08598.1.11_10976_relaxed	0.274	2.047E-34	1212	1	7.161E-01	8.834E-01
1_4r0e_polio_rdrp	CF-AUA17935.1.11_10844_relaxed	0.26	1.255E-34	1189	1	6.965E-01	8.637E-01
1_4r0e_polio_rdrp	CF-AGW95843.1.1.6_10877_relaxed	0.343	3.722E-34	1185	1	6.978E-01	8.784E-01
1_4r0e_polio_rdrp	CF-AGS15016.1.1.6_10878_relaxed	0.343	1.046E-33	1171	1	6.992E-01	8.789E-01
1_4r0e_polio_rdrp	CF-AVN87681.1.1.6_10881_relaxed	0.34	2.784E-33	1170	1	7.051E-01	8.907E-01
1_4r0e_polio_rdrp	CF-ADN94255.1.1.6_10882_relaxed	0.342	3.460E-33	1168	1	7.066E-01	8.913E-01
1_4r0e_polio_rdrp	CF-AIK23444.1.1.6_10880_relaxed	0.34	6.293E-33	1158	1	7.053E-01	8.908E-01
1_4r0e_polio_rdrp	CF-AHN10843.1.1.6_10879_relaxed	0.342	7.821E-33	1156	1	7.061E-01	8.913E-01
1_4r0e_polio_rdrp	CF-BAP81884.1.11_10930_relaxed	0.259	5.345E-33	1151	1	6.963E-01	8.873E-01
1_4r0e_polio_rdrp	CF-AQS23374.1.1.6_10875_relaxed	0.331	1.276E-32	1149	1	7.090E-01	8.878E-01
1_4r0e_polio_rdrp	CF-ANQ80547.1.1.6_10892_relaxed	0.327	1.276E-32	1142	1	7.111E-01	8.739E-01
1_4r0e_polio_rdrp	CF-BAC23086.1.10_10946_relaxed	0.244	2.587E-32	1142	1	7.139E-01	8.873E-01
1_4r0e_polio_rdrp	CF-AGO68205.1.1.6_10874_relaxed	0.336	2.884E-32	1141	1	7.104E-01	8.927E-01
1_4r0e_polio_rdrp	CF-AUW36413.1.1.6_10884_relaxed	0.328	1.502E-32	1131	1	7.007E-01	8.733E-01
1_4r0e_polio_rdrp	CF-AHC98709.1.11_10939_relaxed	0.256	2.636E-33	1127	1	6.742E-01	8.638E-01
1_4r0e_polio_rdrp	CF-ABC41566.1.10_10947_relaxed	0.242	9.541E-32	1124	1	7.141E-01	8.879E-01
1_4r0e_polio_rdrp	CF-ACD80088.1.10_10950_relaxed	0.244	1.186E-31	1119	1	7.122E-01	8.871E-01
1_4r0e_polio_rdrp	CF-BAF63403.1.10_10949_relaxed	0.24	2.539E-31	1113	1	7.122E-01	8.960E-01
1_4r0e_polio_rdrp	CF-QBA82298.1.12_10977_relaxed	0.251	1.252E-31	1112	1	7.071E-01	8.849E-01
1_4r0e_polio_rdrp	CF-AQS23375.1.1.6_10876_relaxed	0.331	1.735E-31	1111	1	7.059E-01	8.909E-01
1_4r0e_polio_rdrp	CF-ACF60607.1.10_10951_relaxed	0.242	5.149E-31	1106	1	7.156E-01	8.971E-01
1_4r0e_polio_rdrp	CF-AMB21237.2.10_10960_relaxed	0.238	9.364E-31	1088	1	7.126E-01	8.866E-01
1_4r0e_polio_rdrp	CF-AMQ25905.1.11_10834_relaxed	0.264	3.519E-31	1077	1	6.850E-01	8.794E-01
1_4r0e_polio_rdrp	CF-ARR73563.1.1.6_10883_relaxed	0.293	2.157E-31	1076	1	7.039E-01	8.437E-01
1_4r0e_polio_rdrp	CF-AFP96991.1.11_10938_relaxed	0.236	3.715E-31	1076	1	6.899E-01	8.733E-01
1_4r0e_polio_rdrp	CF-AFN70966.1.11_10972_relaxed	0.254	7.954E-31	1036	1	6.648E-01	8.578E-01
1_4r0e_polio_rdrp	CF-AAA45466.1.11_10827_relaxed	0.264	2.360E-30	1036	1	6.873E-01	8.541E-01
1_4r0e_polio_rdrp	CF-AFV31450.1.10_10973_relaxed	0.252	2.005E-30	1034	1	6.629E-01	8.780E-01
1_4r0e_polio_rdrp	CF-AVM87415.1.1.5_10851_relaxed	0.281	4.532E-30	1031	1	6.970E-01	8.496E-01
1_4r0e_polio_rdrp	CF-ALR95870.1.11_10839_relaxed	0.246	3.646E-30	1027	1	6.830E-01	8.545E-01
1_4r0e_polio_rdrp	CF-ALC78887.1.9_10828_relaxed	0.254	2.078E-29	1021	1	6.881E-01	8.804E-01
1_4r0e_polio_rdrp	CF-AZS54664.1_10923_relaxed	0.261	2.043E-31	1012	1	6.442E-01	8.142E-01
1_4r0e_polio_rdrp	CF-AVX29482.1.1.6_10436_relaxed	0.319	3.778E-29	1011	1	6.756E-01	8.931E-01
1_4r0e_polio_rdrp	CF-SNQ27946.1.12_10975_relaxed	0.25	5.948E-30	1010	1	6.657E-01	8.591E-01
1_4r0e_polio_rdrp	CF-AUA17935.1.1.7_10844_relaxed	0.269	2.933E-30	1006	1	6.683E-01	8.327E-01
1_4r0e_polio_rdrp	CF-AIK23441.1.10_10928_relaxed	0.256	1.671E-29	1003	1	6.662E-01	8.722E-01
1_4r0e_polio_rdrp	CF-ACO92357.1.1.7_10375_relaxed	0.297	4.867E-28	1001	1	7.087E-01	8.990E-01
1_4r0e_polio_rdrp	CF-AHN95561.1.1.7_10435_relaxed	0.33	3.778E-29	1001	1	6.777E-01	8.724E-01
1_4r0e_polio_rdrp	CF-AOQ26204.1.1.5_10903_relaxed	0.335	7.662E-29	997	1	6.876E-01	8.703E-01
1_4r0e_polio_rdrp	CF-AEM05832.2.1.6_10898_relaxed	0.324	3.512E-28	996	1	6.955E-01	8.983E-01
1_4r0e_polio_rdrp	CF-AEM05833.1.1.6_10434_relaxed	0.32	1.006E-28	990	1	6.697E-01	8.882E-01
1_4r0e_polio_rdrp	CF-ABV57376.1.11_10922_relaxed	0.259	8.243E-30	990	1	6.618E-01	8.387E-01
1_4r0e_polio_rdrp	CF-AHX84172.1.1.5_10899_relaxed	0.324	1.295E-27	975	1	6.920E-01	8.980E-01
1_4r0e_polio_rdrp	CF-ABV57376.1_10922_relaxed	0.256	1.671E-29	975	1	6.571E-01	8.351E-01
1_4r0e_polio_rdrp	CF-APA29020.1.1.6_10905_relaxed	0.336	1.042E-27	971	1	6.864E-01	8.936E-01
1_4r0e_polio_rdrp	CF-AOQ26202.1.1.6_10900_relaxed	0.329	1.795E-27	966	1	6.875E-01	8.968E-01
1_4r0e_polio_rdrp	CF-AGH06056.1.10_10927_relaxed	0.241	5.236E-29	964	1	6.566E-01	8.434E-01
1_4r0e_polio_rdrp	CF-AOQ26203.1.1.5_10902_relaxed	0.325	6.744E-28	963	1	6.846E-01	8.701E-01
1_4r0e_polio_rdrp	CF-AOQ26211.1.1.6_10904_relaxed	0.33	7.121E-28	960	1	6.827E-01	8.677E-01
1_4r0e_polio_rdrp	CF-AVM87420.1.1.6_10818_relaxed	0.276	6.164E-29	946	1	6.394E-01	8.382E-01
1_4r0e_polio_rdrp	CF-ALL35264.1.1.6_10831_relaxed	0.271	2.446E-29	942	1	6.533E-01	7.922E-01
1_4r0e_polio_rdrp	CF-AAK12387.1.1.8_10447_relaxed	0.351	7.792E-27	937	1	6.725E-01	9.020E-01
1_4r0e_polio_rdrp	CF-ALL35267.1.1.6_10833_relaxed	0.266	1.250E-28	935	1	6.622E-01	8.067E-01
1_4r0e_polio_rdrp	CF-AAK12384.1.1.8_10444_relaxed	0.348	1.023E-26	933	1	6.726E-01	9.021E-01
1_4r0e_polio_rdrp	CF-AAK12389.1.1.8_10449_relaxed	0.345	9.685E-27	933	1	6.718E-01	9.017E-01
1_4r0e_polio_rdrp	CF-ALL35262.1.1.6_10830_relaxed	0.27	1.184E-28	932	1	6.579E-01	8.049E-01
1_4r0e_polio_rdrp	CF-AAK12388.1.1.7_10448_relaxed	0.348	1.342E-26	929	1	6.717E-01	9.019E-01
1_4r0e_polio_rdrp	CF-AAK12381.1.1.8_10441_relaxed	0.348	1.417E-26	928	1	6.728E-01	9.011E-01
1_4r0e_polio_rdrp	CF-CAB40546.1.1.8_10440_relaxed	0.351	1.417E-26	928	1	6.719E-01	9.019E-01
1_4r0e_polio_rdrp	CF-AAK12383.1.1.8_10443_relaxed	0.348	1.668E-26	926	1	6.726E-01	9.016E-01
1_4r0e_polio_rdrp	CF-AAK12385.1.1.8_10445_relaxed	0.345	2.577E-26	926	1	6.765E-01	9.088E-01
1_4r0e_polio_rdrp	CF-AYD75973.1.1.7_10456_relaxed	0.351	2.577E-26	921	1	6.739E-01	9.027E-01
1_4r0e_polio_rdrp	CF-BBE37018.1.1.7_10455_relaxed	0.345	3.572E-26	921	1	6.751E-01	9.094E-01
1_4r0e_polio_rdrp	CF-AFG28420.1.1.8_10452_relaxed	0.348	3.771E-26	920	1	6.759E-01	9.083E-01
1_4r0e_polio_rdrp	CF-AAK12390.1.1.8_10450_relaxed	0.348	1.964E-26	918	1	6.672E-01	8.973E-01
1_4r0e_polio_rdrp	CF-AAK12382.1.1.8_10442_relaxed	0.348	3.204E-26	916	1	6.714E-01	9.011E-01
1_4r0e_polio_rdrp	CF-AIK23442.1.10_10929_relaxed	0.256	1.042E-27	916	1	6.543E-01	8.335E-01
1_4r0e_polio_rdrp	CF-ALL35274.1.1.6_10832_relaxed	0.243	1.042E-27	915	1	6.650E-01	8.182E-01
1_4r0e_polio_rdrp	CF-AAK12386.1.1.8_10446_relaxed	0.348	4.950E-26	910	1	6.716E-01	9.018E-01
1_4r0e_polio_rdrp	CF-AYD75972.1.1.7_10454_relaxed	0.345	1.060E-25	910	1	6.798E-01	9.117E-01
1_4r0e_polio_rdrp	CF-AIV09099.1_10942_relaxed	0.235	2.928E-27	904	1	6.658E-01	8.226E-01
1_4r0e_polio_rdrp	CF-AMQ25905.1.1.6_10834_relaxed	0.27	2.626E-27	899	1	6.571E-01	8.212E-01
1_4r0e_polio_rdrp	CF-AUW34301.1.1.4_10819_relaxed	0.228	5.043E-27	898	1	6.549E-01	8.397E-01
1_4r0e_polio_rdrp	CF-AVM87416.1.1.6_10919_relaxed	0.351	2.874E-26	895	1	6.548E-01	8.791E-01
1_4r0e_polio_rdrp	CF-AUG90519.1.1.6_10889_relaxed	0.321	1.023E-26	895	1	6.534E-01	8.542E-01
1_4r0e_polio_rdrp	CF-ALL35273.1.1.6_10835_relaxed	0.258	2.928E-27	893	1	6.625E-01	8.069E-01
1_4r0e_polio_rdrp	CF-ALR74729.1_10943_relaxed	0.237	1.204E-26	888	1	6.625E-01	8.331E-01
1_4r0e_polio_rdrp	CF-AAK91591.1.1.7_10416_relaxed	0.315	7.242E-26	887	1	6.613E-01	8.796E-01
1_4r0e_polio_rdrp	CF-AVH76456.1.1.7_10861_relaxed	0.316	2.149E-25	886	1	6.759E-01	8.894E-01
1_4r0e_polio_rdrp	CF-ALR95870.1.1.6_10839_relaxed	0.249	3.264E-27	885	1	6.531E-01	8.074E-01
1_4r0e_polio_rdrp	CF-ALL35265.1.1.5_10840_relaxed	0.271	8.852E-28	885	1	6.347E-01	7.980E-01
1_4r0e_polio_rdrp	CF-CAA65615.1.1.7_10415_relaxed	0.317	9.505E-26	882	1	6.609E-01	8.796E-01
1_4r0e_polio_rdrp	CF-AVM87424.1.1.7_10845_relaxed	0.26	4.057E-27	882	1	6.409E-01	8.221E-01
1_4r0e_polio_rdrp	CF-ALL35272.1.1.6_10836_relaxed	0.256	8.227E-27	873	1	6.499E-01	8.118E-01
1_4r0e_polio_rdrp	CF-AUW34302.1.1.6_10826_relaxed	0.261	1.580E-26	872	1	6.420E-01	8.361E-01
1_4r0e_polio_rdrp	CF-ALL35275.1.1.5_10829_relaxed	0.269	1.227E-27	871	1	6.304E-01	7.863E-01
1_4r0e_polio_rdrp	CF-ALL35271.1.1.6_10838_relaxed	0.255	2.074E-26	869	1	6.560E-01	8.187E-01
1_4r0e_polio_rdrp	CF-ALL35268.1.1.6_10837_relaxed	0.268	1.080E-26	868	1	6.524E-01	8.051E-01
1_4r0e_polio_rdrp	CF-AAA45466.1.1.5_10827_relaxed	0.275	4.057E-27	868	1	6.470E-01	7.881E-01
1_4r0e_polio_rdrp	CF-AAA45465.1.1.5_10827_relaxed	0.275	5.043E-27	865	1	6.469E-01	7.881E-01
1_4r0e_polio_rdrp	CF-ADL38957.1.1.6_10888_relaxed	0.327	9.002E-26	863	1	6.522E-01	8.516E-01
1_4r0e_polio_rdrp	CF-ALC78887.1.1.5_10828_relaxed	0.262	2.874E-26	862	1	6.569E-01	8.126E-01
1_4r0e_polio_rdrp	CF-AAG13118.1_10288_relaxed	0.2	3.204E-26	856	1	6.329E-01	8.353E-01
1_4r0e_polio_rdrp	CF-AAV64179.2_10290_relaxed	0.203	6.152E-26	855	1	6.348E-01	8.476E-01
1_4r0e_polio_rdrp	CF-AVM87444.1.1.6_10885_relaxed	0.294	1.997E-24	840	1	6.630E-01	8.765E-01
1_4r0e_polio_rdrp	CF-AIU36253.1.1.7_10420_relaxed	0.345	1.791E-24	836	1	6.404E-01	8.957E-01
1_4r0e_polio_rdrp	CF-ADO85550.2.1.7_10419_relaxed	0.346	7.924E-25	835	1	6.322E-01	8.827E-01
1_4r0e_polio_rdrp	CF-ATY47693.1.1.7_10425_relaxed	0.347	9.850E-25	833	1	6.344E-01	8.805E-01
1_4r0e_polio_rdrp	CF-AMT85186.1.1.7_10424_relaxed	0.343	1.697E-24	830	1	6.340E-01	8.908E-01
1_4r0e_polio_rdrp	CF-BAU71153.1.1.7_10458_relaxed	0.353	1.607E-24	828	1	6.339E-01	8.851E-01
1_4r0e_polio_rdrp	CF-AXQ03965.1.1.4_10846_relaxed	0.324	1.997E-24	827	1	6.425E-01	8.767E-01
1_4r0e_polio_rdrp	CF-AMT85188.1.1.7_10423_relaxed	0.343	2.351E-24	826	1	6.391E-01	8.852E-01
1_4r0e_polio_rdrp	CF-AFS33288.1.1.7_10418_relaxed	0.338	3.258E-24	823	1	6.418E-01	8.836E-01
1_4r0e_polio_rdrp	CF-APA29021.1.1.7_10422_relaxed	0.346	2.621E-24	823	1	6.383E-01	8.826E-01
1_4r0e_polio_rdrp	CF-BAA32553.1_10299_relaxed	0.209	8.835E-25	822	1	6.410E-01	8.462E-01
1_4r0e_polio_rdrp	CF-AJD39294.1.1.6_10357_relaxed	0.321	1.665E-23	813	1	6.538E-01	8.954E-01
1_4r0e_polio_rdrp	CF-AJF23125.1.1.6_10426_relaxed	0.318	3.440E-24	808	1	6.260E-01	8.760E-01
1_4r0e_polio_rdrp	CF-AAN61470.1_10296_relaxed	0.185	2.227E-24	805	1	6.231E-01	8.605E-01
1_4r0e_polio_rdrp	CF-AAU85375.1_10293_relaxed	0.188	3.908E-25	803	1	6.173E-01	8.156E-01
1_4r0e_polio_rdrp	CF-AET36829.1.2_10317_relaxed	0.196	3.835E-24	783	1	6.176E-01	8.373E-01
1_4r0e_polio_rdrp	CF-AAF00472.1_10303_relaxed	0.183	1.138E-23	777	1	6.316E-01	8.359E-01
1_4r0e_polio_rdrp	CF-BAA21898.1_10302_relaxed	0.193	2.868E-23	766	1	6.247E-01	8.484E-01
1_4r0e_polio_rdrp	CF-AQP31133.1.1.5_10931_relaxed	0.263	4.940E-23	763	1	6.116E-01	8.773E-01
1_4r0e_polio_rdrp	CF-AIU36194.1_10901_relaxed	0.345	7.491E-22	758	1	6.517E-01	8.952E-01
1_4r0e_polio_rdrp	CF-AAC58807.1_10294_relaxed	0.191	2.868E-23	757	1	6.321E-01	8.178E-01
1_4r0e_polio_rdrp	CF-AJF23126.1.1.6_10427_relaxed	0.33	9.487E-23	756	1	6.227E-01	8.642E-01
1_4r0e_polio_rdrp	CF-ABC55703.1_10300_relaxed	0.215	8.059E-23	752	1	6.271E-01	8.446E-01
1_4r0e_polio_rdrp	CF-AAF80998.1_10295_relaxed	0.198	3.376E-23	751	1	6.295E-01	8.140E-01
1_4r0e_polio_rdrp	CF-AAC95509.1_10298_relaxed	0.178	8.671E-24	751	1	6.003E-01	8.137E-01
1_4r0e_polio_rdrp	CF-CCR60600.1.1.6_10968_relaxed	0.297	7.229E-23	748	1	6.077E-01	8.595E-01
1_4r0e_polio_rdrp	CF-BAP81884.1.1.5_10930_relaxed	0.289	1.002E-22	743	1	6.029E-01	8.646E-01
1_4r0e_polio_rdrp	CF-AQW45177.1.1.6_10970_relaxed	0.24	1.096E-21	740	1	6.401E-01	8.802E-01
1_4r0e_polio_rdrp	CF-AAK72220.1_10292_relaxed	0.203	3.314E-22	738	1	6.462E-01	8.314E-01
1_4r0e_polio_rdrp	CF-AAO83985.1.1.6_10964_relaxed	0.276	4.848E-22	732	1	6.171E-01	8.679E-01
1_4r0e_polio_rdrp	CF-AAM46079.1.1.6_10962_relaxed	0.271	8.818E-22	726	1	6.199E-01	8.679E-01
1_4r0e_polio_rdrp	CF-ACJ48052.1.1.5_10965_relaxed	0.271	3.314E-22	726	1	6.154E-01	8.443E-01
1_4r0e_polio_rdrp	CF-AVM87417.1.1.6_10897_relaxed	0.309	1.439E-21	725	1	6.155E-01	8.878E-01
1_4r0e_polio_rdrp	CF-APA29017.1.1.5_10841_relaxed	0.294	1.466E-22	715	1	5.920E-01	8.263E-01
1_4r0e_polio_rdrp	CF-AGW43024.1.1.4_10940_relaxed	0.27	6.141E-23	714	1	5.974E-01	7.918E-01
1_4r0e_polio_rdrp	CF-AAF72337.1_10301_relaxed	0.191	7.909E-22	711	1	6.241E-01	8.247E-01
1_4r0e_polio_rdrp	CF-BAV53294.1.1.6_10966_relaxed	0.258	1.038E-21	702	1	6.007E-01	8.443E-01
1_4r0e_polio_rdrp	CF-QBL75886.1_10297_relaxed	0.185	1.388E-22	698	1	5.768E-01	8.071E-01
1_4r0e_polio_rdrp	CF-ABC41566.1.1.8_10947_relaxed	0.25	8.654E-21	696	1	6.198E-01	8.711E-01
1_4r0e_polio_rdrp	CF-ATY47697.1.1.5_10967_relaxed	0.259	5.915E-21	695	1	6.158E-01	8.602E-01
1_4r0e_polio_rdrp	CF-AKC42744.1.1.6_10980_relaxed	0.285	1.290E-21	689	1	5.961E-01	8.259E-01
1_4r0e_polio_rdrp	CF-AAB23363.1.1.8_10944_relaxed	0.247	1.491E-20	688	1	6.194E-01	8.707E-01
1_4r0e_polio_rdrp	CF-BAF63403.1.1.7_10949_relaxed	0.245	1.412E-20	687	1	6.160E-01	8.696E-01
1_4r0e_polio_rdrp	CF-AMB21237.2.1.8_10960_relaxed	0.251	1.136E-20	685	1	6.157E-01	8.585E-01
1_4r0e_polio_rdrp	CF-CAA06679.1.1.8_10945_relaxed	0.245	1.076E-20	685	1	6.149E-01	8.583E-01
1_4r0e_polio_rdrp	CF-ACF60607.1.1.7_10951_relaxed	0.25	3.192E-20	683	1	6.206E-01	8.808E-01
1_4r0e_polio_rdrp	CF-AHC98709.1.1.4_10939_relaxed	0.26	2.145E-22	682	1	5.743E-01	7.854E-01
1_4r0e_polio_rdrp	CF-BAC23086.1.1.8_10946_relaxed	0.25	3.023E-20	680	1	6.211E-01	8.720E-01
1_4r0e_polio_rdrp	CF-AVM87406.1.1.4_10825_relaxed	0.268	3.080E-21	680	1	6.100E-01	8.124E-01
1_4r0e_polio_rdrp	CF-ABO09966.1.1.7_10925_relaxed	0.275	1.956E-20	679	1	5.934E-01	8.935E-01
1_4r0e_polio_rdrp	CF-APA29019.1.1.6_10842_relaxed	0.289	3.080E-21	679	1	5.943E-01	8.307E-01
1_4r0e_polio_rdrp	CF-AVM87440.1.1.5_10824_relaxed	0.257	5.915E-21	679	1	6.112E-01	8.285E-01
1_4r0e_polio_rdrp	CF-AAC79756.1.1.7_10948_relaxed	0.245	5.805E-20	676	1	6.220E-01	8.815E-01
1_4r0e_polio_rdrp	CF-AGV08598.1.1.5_10976_relaxed	0.288	1.019E-20	673	1	6.041E-01	8.400E-01
1_4r0e_polio_rdrp	CF-ACD80088.1.1.7_10950_relaxed	0.251	2.303E-20	673	1	6.118E-01	8.574E-01
1_4r0e_polio_rdrp	CF-CAA12416.1.1.7_10843_relaxed	0.304	4.042E-21	670	1	5.927E-01	8.188E-01
1_4r0e_polio_rdrp	CF-AVM87407.1.1.6_10823_relaxed	0.248	4.758E-21	669	1	6.146E-01	7.927E-01
1_4r0e_polio_rdrp	CF-AQX56710.1.1.5_10937_relaxed	0.236	1.956E-20	664	1	5.896E-01	8.601E-01
1_4r0e_polio_rdrp	CF-ACQ44559.1_10285_relaxed	0.205	9.649E-21	664	1	6.027E-01	8.185E-01
1_4r0e_polio_rdrp	CF-AAA79326.1_10286_relaxed	0.222	5.406E-22	657	1	5.643E-01	7.672E-01
1_4r0e_polio_rdrp	CF-AVM87405.1.1.5_10821_relaxed	0.275	6.594E-21	656	1	6.030E-01	7.880E-01
1_4r0e_polio_rdrp	CF-QCF41176.1.1.5_10934_relaxed	0.287	1.386E-19	655	1	5.902E-01	9.037E-01
1_4r0e_polio_rdrp	CF-AVM87411.1.1.5_10971_relaxed	0.261	3.558E-20	653	1	5.967E-01	8.416E-01
1_4r0e_polio_rdrp	CF-ABB22725.1.1.6_10924_relaxed	0.279	9.998E-20	652	1	5.904E-01	8.849E-01
1_4r0e_polio_rdrp	CF-AAY60849.1.2_10264_relaxed	0.213	1.019E-20	651	1	5.980E-01	7.949E-01
1_4r0e_polio_rdrp	CF-AVM87451.1.1.7_10822_relaxed	0.262	2.432E-20	649	1	6.118E-01	7.983E-01
1_4r0e_polio_rdrp	CF-AGO59796.1.1.5_10935_relaxed	0.282	5.206E-20	645	1	5.871E-01	8.471E-01
1_4r0e_polio_rdrp	CF-AAP32283.1_10291_relaxed	0.199	3.080E-21	642	1	5.616E-01	7.865E-01
1_4r0e_polio_rdrp	CF-AUW34305.1.1.5_10932_relaxed	0.286	2.260E-19	641	1	5.841E-01	8.924E-01
1_4r0e_polio_rdrp	CF-ABB96725.1.1.6_10926_relaxed	0.281	2.260E-19	640	1	5.859E-01	8.874E-01
1_4r0e_polio_rdrp	CF-QBA82298.1.1.5_10977_relaxed	0.258	1.243E-19	640	1	5.971E-01	8.512E-01
1_4r0e_polio_rdrp	CF-AIF74262.1.1.5_10978_relaxed	0.28	4.189E-20	638	1	5.696E-01	8.472E-01
1_4r0e_polio_rdrp	CF-AQP31132.1.1.5_10936_relaxed	0.282	7.618E-20	638	1	5.805E-01	8.522E-01
1_4r0e_polio_rdrp	CF-AVM87404.1.1.5_10820_relaxed	0.284	2.066E-20	637	1	5.967E-01	7.849E-01
1_4r0e_polio_rdrp	CF-AID69173.1_10276_relaxed	0.208	3.757E-20	633	1	5.893E-01	8.019E-01
1_4r0e_polio_rdrp	CF-AHV82114.1.1.6_10921_relaxed	0.28	2.661E-19	632	1	5.868E-01	8.713E-01
1_4r0e_polio_rdrp	CF-AZS54664.1.1.5_10923_relaxed	0.27	1.056E-19	631	1	5.715E-01	8.567E-01
1_4r0e_polio_rdrp	CF-ACV89839.1_10273_relaxed	0.212	1.019E-20	631	1	5.689E-01	7.854E-01
1_4r0e_polio_rdrp	CF-ABV57376.1.1.5_10922_relaxed	0.269	8.044E-20	626	1	5.692E-01	8.372E-01
1_4r0e_polio_rdrp	CF-AGH06056.1.1.5_10927_relaxed	0.256	8.493E-20	626	1	5.876E-01	8.130E-01
1_4r0e_polio_rdrp	CF-AGU62957.1.1.5_10969_relaxed	0.25	7.477E-19	625	1	6.051E-01	8.632E-01
1_4r0e_polio_rdrp	CF-AFP96991.1.1.5_10938_relaxed	0.241	5.206E-20	624	1	5.800E-01	8.031E-01
1_4r0e_polio_rdrp	CF-ACB38131.1_10277_relaxed	0.186	1.177E-19	623	1	5.970E-01	8.049E-01
1_4r0e_polio_rdrp	CF-AII73758.1_10275_relaxed	0.204	2.568E-20	623	1	5.776E-01	7.825E-01
1_4r0e_polio_rdrp	CF-CAA60254.1_10267_relaxed	0.206	4.189E-20	622	1	5.792E-01	7.911E-01
1_4r0e_polio_rdrp	CF-AAB50465.1_10266_relaxed	0.217	8.968E-20	622	1	5.925E-01	7.992E-01
1_4r0e_polio_rdrp	CF-AVM87450.1.1.5_10941_relaxed	0.264	7.215E-20	618	1	5.764E-01	8.032E-01
1_4r0e_polio_rdrp	CF-AAO63098.2_10271_relaxed	0.195	1.115E-19	614	1	5.802E-01	8.024E-01
1_4r0e_polio_rdrp	CF-CAA09480.1_10269_relaxed	0.201	1.115E-19	610	1	5.806E-01	7.901E-01
1_4r0e_polio_rdrp	CF-AIK23441.1.1.6_10928_relaxed	0.269	1.288E-18	603	1	5.873E-01	8.474E-01
1_4r0e_polio_rdrp	CF-AUW34306.1.1.5_10933_relaxed	0.296	1.690E-18	602	1	5.702E-01	8.784E-01
1_4r0e_polio_rdrp	CF-AAG13641.1_10287_relaxed	0.21	2.863E-20	599	1	5.517E-01	7.602E-01
1_4r0e_polio_rdrp	CF-AAK50354.1_10268_relaxed	0.202	6.129E-20	596	1	5.556E-01	7.691E-01
1_4r0e_polio_rdrp	CF-AIU94297.1.1.6_10974_relaxed	0.255	1.516E-18	593	1	5.640E-01	8.593E-01
1_4r0e_polio_rdrp	CF-AIK23442.1.1.6_10929_relaxed	0.261	4.583E-19	591	1	5.787E-01	7.904E-01
1_4r0e_polio_rdrp	CF-AFN70966.1.1.6_10972_relaxed	0.252	3.074E-18	586	1	5.660E-01	8.612E-01
1_4r0e_polio_rdrp	CF-AFV31450.1.1.6_10973_relaxed	0.257	7.338E-18	581	1	5.687E-01	8.750E-01
1_4r0e_polio_rdrp	CF-SNQ27946.1.1.6_10975_relaxed	0.258	6.582E-18	566	1	5.597E-01	8.404E-01
1_4r0e_polio_rdrp	CF-ACL15189.1.5_10386_relaxed	0.289	3.750E-17	564	1	5.967E-01	8.473E-01
1_4r0e_polio_rdrp	CF-ACL15189.1_10386_relaxed	0.287	1.598E-15	494	1	5.757E-01	8.069E-01
1_4r0e_polio_rdrp	CF-AKJ23343.1.1.4_10979_relaxed	0.26	4.575E-16	487	1	5.450E-01	7.797E-01
1_4r0e_polio_rdrp	CF-ACL15187.1.11_10385_relaxed	0.292	4.740E-15	480	1	5.758E-01	8.081E-01
1_4r0e_polio_rdrp	CF-AHI87751.1.1.5_10319_relaxed	0.228	9.103E-15	472	1	5.645E-01	8.229E-01
1_4r0e_polio_rdrp	CF-AIF75200.1.1.5_10312_relaxed	0.244	9.612E-15	470	1	5.629E-01	8.220E-01
1_4r0e_polio_rdrp	CF-AAD20260.1.1.6_10316_relaxed	0.23	7.324E-15	470	1	5.640E-01	8.089E-01
1_4r0e_polio_rdrp	CF-ABP57198.1.1.6_10308_relaxed	0.238	1.846E-14	456	1	5.530E-01	8.144E-01
1_4r0e_polio_rdrp	CF-ANQ44728.1.1.3_11113_relaxed	0.229	1.406E-14	448	1	5.462E-01	7.841E-01
1_4r0e_polio_rdrp	CF-BAA25371.1.1.5_10311_relaxed	0.203	1.406E-14	447	1	5.375E-01	7.935E-01
1_4r0e_polio_rdrp	CF-ACL15187.1_10385_relaxed	0.292	3.357E-14	447	1	5.632E-01	7.959E-01
1_4r0e_polio_rdrp	CF-AAK72220.1.1.3_10292_relaxed	0.203	1.539E-13	445	1	5.789E-01	8.346E-01
1_4r0e_polio_rdrp	CF-ADR72923.1.1.3_10289_relaxed	0.216	2.378E-13	442	1	5.859E-01	8.328E-01
1_4r0e_polio_rdrp	CF-ACO37271.1.1.2_11112_relaxed	0.224	9.961E-14	439	1	5.770E-01	7.960E-01
1_4r0e_polio_rdrp	CF-ACI62174.1_11470_relaxed	0.156	3.814E-15	436	1	5.316E-01	7.119E-01
1_4r0e_polio_rdrp	CF-CAB95006.3_11452_relaxed	0.163	1.357E-15	430	1	4.984E-01	7.026E-01
1_4r0e_polio_rdrp	CF-ACN88711.1_11458_relaxed	0.139	5.285E-15	425	1	5.081E-01	7.208E-01
1_4r0e_polio_rdrp	CF-ACN88709.1_11461_relaxed	0.158	7.733E-15	420	1	5.106E-01	7.142E-01
1_4r0e_polio_rdrp	CF-AEL30247.1.1.7_10313_relaxed	0.226	4.095E-13	411	1	5.515E-01	7.911E-01
1_4r0e_polio_rdrp	CF-AAF60952.1_11454_relaxed	0.16	2.558E-14	410	1	5.110E-01	7.269E-01
1_4r0e_polio_rdrp	CF-AET36829.1.1.4_10317_relaxed	0.205	4.324E-13	408	1	5.440E-01	7.929E-01
1_4r0e_polio_rdrp	CF-ASK12200.1.1.2_10985_relaxed	0.177	2.955E-13	406	1	5.424E-01	7.695E-01
1_4r0e_polio_rdrp	CF-ASK12217.1.1.2_10993_relaxed	0.199	1.625E-13	403	1	5.065E-01	7.832E-01
1_4r0e_polio_rdrp	CF-APG77945.1.1.2_10992_relaxed	0.178	2.651E-13	402	1	5.307E-01	7.672E-01
1_4r0e_polio_rdrp	CF-BAN19725.1.1.5_10314_relaxed	0.197	7.448E-13	401	1	5.383E-01	7.992E-01
1_4r0e_polio_rdrp	CF-AAN61470.1.1.2_10296_relaxed	0.212	5.375E-13	401	1	5.580E-01	7.568E-01
1_4r0e_polio_rdrp	CF-ASK12212.1.1.2_10987_relaxed	0.196	5.375E-13	398	1	5.337E-01	7.808E-01
1_4r0e_polio_rdrp	CF-ACN88707.1_11465_relaxed	0.145	1.406E-14	398	1	5.077E-01	6.655E-01
1_4r0e_polio_rdrp	CF-ACF75864.1_11464_relaxed	0.159	4.173E-14	398	1	5.068E-01	7.097E-01
1_4r0e_polio_rdrp	CF-ACR23347.1_11473_relaxed	0.14	1.052E-13	397	1	5.086E-01	7.399E-01
1_4r0e_polio_rdrp	CF-AHI07413.3_11467_relaxed	0.146	2.852E-14	394	1	4.897E-01	7.040E-01
1_4r0e_polio_rdrp	CF-QRV07363.1.1.2_10304_relaxed	0.195	2.601E-12	392	1	5.682E-01	7.822E-01
1_4r0e_polio_rdrp	CF-APB88805.1.1.5_10318_relaxed	0.203	4.566E-13	392	1	5.256E-01	7.615E-01
1_4r0e_polio_rdrp	CF-CAA81033.1_11455_relaxed	0.15	1.380E-13	392	1	5.116E-01	7.286E-01
1_4r0e_polio_rdrp	CF-CAD34006.2.1.5_10305_relaxed	0.209	3.062E-12	389	1	5.521E-01	8.015E-01
1_4r0e_polio_rdrp	CF-ACX85471.1_11472_relaxed	0.138	1.262E-14	389	1	4.733E-01	6.788E-01
1_4r0e_polio_rdrp	CF-BAA92848.1_11453_relaxed	0.141	6.447E-14	388	1	4.976E-01	7.017E-01
1_4r0e_polio_rdrp	CF-AIM39350.1.1.4_10309_relaxed	0.205	2.333E-12	387	1	5.416E-01	7.928E-01
1_4r0e_polio_rdrp	CF-ABS84820.1.1.5_10306_relaxed	0.184	8.304E-13	385	1	5.087E-01	7.850E-01
1_4r0e_polio_rdrp	CF-ASK12206.1.1.2_10991_relaxed	0.168	1.778E-12	381	1	5.337E-01	7.663E-01
1_4r0e_polio_rdrp	CF-AAO32082.1_11456_relaxed	0.142	1.173E-13	381	1	5.099E-01	6.851E-01
1_4r0e_polio_rdrp	CF-ASK12194.1.1.2_10994_relaxed	0.183	2.093E-12	379	1	5.380E-01	7.593E-01
1_4r0e_polio_rdrp	CF-CAA93445.1.1.3_10260_relaxed	0.203	3.062E-12	374	1	5.264E-01	7.772E-01
1_4r0e_polio_rdrp	CF-AAY98785.1.1.3_10283_relaxed	0.198	7.310E-12	371	1	5.304E-01	8.012E-01
1_4r0e_polio_rdrp	CF-ADY76975.1_10551_relaxed	0.739	1.684E-12	369	1	4.563E-01	8.402E-01
1_4r0e_polio_rdrp	CF-AAA47285.1.1.3_10261_relaxed	0.203	4.731E-12	369	1	5.243E-01	7.781E-01
1_4r0e_polio_rdrp	CF-AII82240.1_11466_relaxed	0.144	2.955E-13	367	1	4.964E-01	6.880E-01
1_4r0e_polio_rdrp	CF-ASD34121.1.1.4_7243_relaxed	0.149	3.295E-13	364	1	4.889E-01	6.925E-01
1_4r0e_polio_rdrp	CF-QBL75886.1.1_10297_relaxed	0.193	1.215E-12	363	1	5.331E-01	6.817E-01
1_4r0e_polio_rdrp	CF-CAB95003.1_11459_relaxed	0.14	2.252E-13	363	1	4.787E-01	6.858E-01
1_4r0e_polio_rdrp	CF-AAV69575.2.1.3_10284_relaxed	0.216	1.259E-11	360	1	5.241E-01	7.906E-01
1_4r0e_polio_rdrp	CF-AQM56929.1.1.3_10262_relaxed	0.207	1.842E-11	357	1	5.284E-01	7.905E-01
1_4r0e_polio_rdrp	CF-CAC80626.1.1.3_10281_relaxed	0.205	2.696E-11	355	1	5.299E-01	8.005E-01
1_4r0e_polio_rdrp	CF-CAA60262.1.1.4_10280_relaxed	0.22	1.404E-11	355	1	5.211E-01	7.802E-01
1_4r0e_polio_rdrp	CF-ACR54279.1_11471_relaxed	0.15	5.675E-13	355	1	4.908E-01	6.756E-01
1_4r0e_polio_rdrp	CF-ADG03646.1.1.4_10279_relaxed	0.22	2.169E-11	350	1	5.213E-01	7.791E-01
1_4r0e_polio_rdrp	CF-AFS63897.1.1.7_7238_relaxed	0.142	1.151E-12	348	1	4.819E-01	6.899E-01
1_4r0e_polio_rdrp	CF-AAA42854.1.1.10_7240_relaxed	0.128	1.877E-12	345	1	4.831E-01	6.999E-01
1_4r0e_polio_rdrp	CF-ANO81671.1.1.7_7235_relaxed	0.142	1.151E-12	344	1	4.860E-01	6.712E-01
1_4r0e_polio_rdrp	CF-AGJ71779.1.1.7_7129_relaxed	0.145	7.865E-13	344	1	4.788E-01	6.641E-01
1_4r0e_polio_rdrp	CF-APG77984.1.1.3_10983_relaxed	0.249	1.684E-12	342	1	4.873E-01	6.761E-01
1_4r0e_polio_rdrp	CF-AKH10573.1.1.6_7109_relaxed	0.13	5.992E-13	342	1	4.731E-01	6.548E-01
1_4r0e_polio_rdrp	CF-AAF02523.2.1.8_7242_relaxed	0.152	6.681E-13	342	1	4.695E-01	6.637E-01
1_4r0e_polio_rdrp	CF-AFH89833.1.1.3_10263_relaxed	0.202	6.094E-11	340	1	5.192E-01	7.920E-01
1_4r0e_polio_rdrp	CF-AAY60849.1.1.4_10264_relaxed	0.199	1.842E-11	339	1	5.043E-01	7.471E-01
1_4r0e_polio_rdrp	CF-AGH70217.1.1.5_7217_relaxed	0.125	4.244E-12	338	1	4.948E-01	6.902E-01
1_4r0e_polio_rdrp	CF-AAX12371.2.1.5_7236_relaxed	0.151	4.821E-13	335	1	4.588E-01	6.393E-01
1_4r0e_polio_rdrp	CF-AAL99277.1.1.4_10265_relaxed	0.205	1.193E-11	334	1	4.920E-01	7.243E-01
1_4r0e_polio_rdrp	CF-QSV52305.1.1.2_10304_relaxed	0.179	1.536E-10	334	1	5.526E-01	7.656E-01
1_4r0e_polio_rdrp	CF-CAA61161.1.1.7_7254_relaxed	0.144	3.234E-12	332	1	4.709E-01	6.878E-01
1_4r0e_polio_rdrp	CF-AGK41010.1.1.7_7215_relaxed	0.141	3.605E-12	328	1	4.786E-01	6.625E-01
1_4r0e_polio_rdrp	CF-ACM79934.1.1.7_7241_relaxed	0.143	2.900E-12	327	1	4.642E-01	6.687E-01
1_4r0e_polio_rdrp	CF-AAF04560.1.1.2_10282_relaxed	0.212	1.170E-10	326	1	5.116E-01	7.734E-01
1_4r0e_polio_rdrp	CF-AHX24375.1.1.3_10278_relaxed	0.173	1.455E-10	326	1	5.195E-01	7.732E-01
1_4r0e_polio_rdrp	CF-AGC52814.1.1.6_7126_relaxed	0.14	1.877E-12	326	1	4.652E-01	6.469E-01
1_4r0e_polio_rdrp	EF-APG77437.1.1.2_10982_relaxed	0.196	2.553E-11	325	1	4.919E-01	7.219E-01
1_4r0e_polio_rdrp	CF-AAC16444.1.1.6_7247_relaxed	0.147	9.776E-13	325	1	4.508E-01	6.376E-01
1_4r0e_polio_rdrp	CF-AAA82981.1.1.8_7256_relaxed	0.135	4.019E-12	324	1	4.619E-01	6.735E-01
1_4r0e_polio_rdrp	CF-AHZ13508.1.1.16_7212_relaxed	0.132	3.062E-12	323	1	4.577E-01	6.666E-01
1_4r0e_polio_rdrp	CF-CAC82713.1.10_7185_relaxed	0.128	9.594E-12	323	1	4.742E-01	6.922E-01
1_4r0e_polio_rdrp	CF-AAA81554.1.8_7165_relaxed	0.141	2.900E-12	323	1	4.569E-01	6.651E-01
1_4r0e_polio_rdrp	CF-ACQ83621.1.1.7_7255_relaxed	0.132	6.210E-12	322	1	4.778E-01	6.638E-01
1_4r0e_polio_rdrp	CF-ANK57897.1.1.16_7213_relaxed	0.132	3.605E-12	321	1	4.576E-01	6.666E-01
1_4r0e_polio_rdrp	CF-ARB08102.1.1.16_7211_relaxed	0.132	4.731E-12	321	1	4.619E-01	6.689E-01
1_4r0e_polio_rdrp	CF-AGQ22075.1.1.6_7110_relaxed	0.12	1.013E-11	320	1	4.809E-01	6.729E-01
1_4r0e_polio_rdrp	CF-AAV34151.1.1.16_7210_relaxed	0.138	1.151E-12	320	1	4.389E-01	6.400E-01
1_4r0e_polio_rdrp	CF-ATP66856.1.1.5_7249_relaxed	0.157	8.605E-12	319	1	4.688E-01	6.782E-01
1_4r0e_polio_rdrp	CF-AGH70217.1.9_7217_relaxed	0.13	9.594E-12	317	1	4.778E-01	6.604E-01
1_4r0e_polio_rdrp	CF-AIU36221.1.1.5_7127_relaxed	0.132	1.330E-11	314	1	4.784E-01	6.619E-01
1_4r0e_polio_rdrp	CF-QZA87341.1.1.7_7245_relaxed	0.138	1.482E-11	312	1	4.734E-01	6.642E-01
1_4r0e_polio_rdrp	CF-BAA04609.1.9_7118_relaxed	0.12	1.653E-11	312	1	4.688E-01	6.742E-01
1_4r0e_polio_rdrp	CF-AGK41004.1.1.9_7125_relaxed	0.124	5.881E-12	311	1	4.606E-01	6.413E-01
1_4r0e_polio_rdrp	EF-APG77345.1.1.3_10251_relaxed	0.151	4.996E-12	309	1	4.646E-01	6.200E-01
1_4r0e_polio_rdrp	CF-AAF70829.1.1.10_7135_relaxed	0.144	3.538E-11	309	1	4.801E-01	6.829E-01
1_4r0e_polio_rdrp	CF-ABI23561.1.1.11_7158_relaxed	0.129	1.193E-11	309	1	4.573E-01	6.659E-01
1_4r0e_polio_rdrp	CF-AAF75259.1.10_7175_relaxed	0.125	3.807E-12	309	1	4.359E-01	6.479E-01
1_4r0e_polio_rdrp	CF-AIU36220.1.1.5_7131_relaxed	0.14	3.807E-12	308	1	4.484E-01	6.253E-01
1_4r0e_polio_rdrp	CF-ABI54482.1.1.23_7166_relaxed	0.131	2.418E-11	308	1	4.572E-01	6.927E-01
1_4r0e_polio_rdrp	CF-APG77984.1.1.4_10983_relaxed	0.215	7.850E-10	307	1	5.232E-01	7.724E-01
1_4r0e_polio_rdrp	CF-BAA36518.1.1.7_7224_relaxed	0.137	3.807E-12	307	1	4.507E-01	6.190E-01
1_4r0e_polio_rdrp	CF-AAO42519.1.1.8_7222_relaxed	0.124	9.086E-12	307	1	4.650E-01	6.358E-01
1_4r0e_polio_rdrp	CF-AAA42860.1.1.8_7239_relaxed	0.149	2.696E-11	305	1	4.671E-01	6.688E-01
1_4r0e_polio_rdrp	CF-AIU36197.1.1.5_7251_relaxed	0.136	3.351E-11	305	1	4.733E-01	6.733E-01
1_4r0e_polio_rdrp	CF-AGK41006.1.1.7_7233_relaxed	0.132	9.594E-12	304	1	4.475E-01	6.493E-01
1_4r0e_polio_rdrp	CF-AAX68554.1.1.7_7225_relaxed	0.133	3.234E-12	303	1	4.445E-01	6.069E-01
1_4r0e_polio_rdrp	CF-ALE27082.1.1.5_7216_relaxed	0.131	8.150E-12	303	1	4.555E-01	6.284E-01
1_4r0e_polio_rdrp	CF-AAA48498.2.6_7188_relaxed	0.155	1.404E-11	302	1	4.561E-01	6.429E-01
1_4r0e_polio_rdrp	CF-AAK01233.1.12_7153_relaxed	0.119	1.482E-11	302	1	4.384E-01	6.719E-01
1_4r0e_polio_rdrp	CF-BAA22476.1.1.7_7220_relaxed	0.131	4.244E-12	301	1	4.442E-01	6.071E-01
1_4r0e_polio_rdrp	CF-AIU94740.1.1.14_7146_relaxed	0.14	3.538E-11	301	1	4.646E-01	6.677E-01
1_4r0e_polio_rdrp	CF-QDJ94981.1.1.7_7246_relaxed	0.134	2.418E-11	301	1	4.627E-01	6.524E-01
1_4r0e_polio_rdrp	CF-AGI04301.1.1.6_7214_relaxed	0.126	5.466E-11	300	1	4.766E-01	6.659E-01
1_4r0e_polio_rdrp	CF-AEJ87340.1.1.12_7202_relaxed	0.131	3.538E-11	300	1	4.598E-01	6.725E-01
1_4r0e_polio_rdrp	CF-ADK12630.1.10_7232_relaxed	0.155	1.193E-11	299	1	4.501E-01	6.322E-01
1_4r0e_polio_rdrp	CF-ADK12630.1.1.5_7232_relaxed	0.145	1.259E-11	298	1	4.465E-01	6.368E-01
1_4r0e_polio_rdrp	CF-ATP66855.1.1.5_7250_relaxed	0.127	1.653E-11	298	1	4.551E-01	6.363E-01
1_4r0e_polio_rdrp	CF-CAA73640.1.1.14_7121_relaxed	0.125	2.418E-11	297	1	4.603E-01	6.399E-01
1_4r0e_polio_rdrp	CF-CAC82912.1.10_7184_relaxed	0.141	9.086E-12	297	1	4.442E-01	6.228E-01
1_4r0e_polio_rdrp	CF-ADK12629.1.1.5_7231_relaxed	0.145	1.404E-11	296	1	4.448E-01	6.332E-01
1_4r0e_polio_rdrp	CF-AGK41018.1.1.5_7234_relaxed	0.138	2.418E-11	296	1	4.608E-01	6.357E-01
1_4r0e_polio_rdrp	CF-AQV09561.1.1.5_7132_relaxed	0.139	1.129E-11	296	1	4.464E-01	6.221E-01
1_4r0e_polio_rdrp	CF-AAG48591.1.1.22_10159_relaxed	0.149	8.605E-12	296	1	4.463E-01	6.111E-01
1_4r0e_polio_rdrp	CF-AAC55951.1.1.7_7219_relaxed	0.137	2.054E-11	295	1	4.483E-01	6.406E-01
1_4r0e_polio_rdrp	CF-AGJ71780.1.1.6_7228_relaxed	0.134	1.842E-11	295	1	4.519E-01	6.311E-01
1_4r0e_polio_rdrp	CF-AAA02739.1.1.11_7195_relaxed	0.15	1.653E-11	295	1	4.442E-01	6.389E-01
1_4r0e_polio_rdrp	CF-BAA04609.1.1.14_7118_relaxed	0.117	1.170E-10	294	1	4.756E-01	6.785E-01
1_4r0e_polio_rdrp	CF-AAF05296.1.1.12_7186_relaxed	0.146	2.553E-11	294	1	4.491E-01	6.473E-01
1_4r0e_polio_rdrp	CF-AAA96965.1.1.8_7221_relaxed	0.134	1.193E-11	293	1	4.459E-01	6.153E-01
1_4r0e_polio_rdrp	CF-BAA00176.1.1.11_7189_relaxed	0.144	3.351E-11	293	1	4.542E-01	6.461E-01
1_4r0e_polio_rdrp	CF-AJF44501.1.1.8_7111_relaxed	0.105	2.696E-11	292	1	4.469E-01	6.405E-01
1_4r0e_polio_rdrp	CF-BAA09891.1.1.14_7123_relaxed	0.115	1.050E-10	292	1	4.701E-01	6.698E-01
1_4r0e_polio_rdrp	CF-ABB90668.1.1.11_7183_relaxed	0.146	1.013E-11	292	1	4.310E-01	6.248E-01
1_4r0e_polio_rdrp	CF-ADK12629.1.10_7231_relaxed	0.153	1.745E-11	292	1	4.438E-01	6.278E-01
1_4r0e_polio_rdrp	CF-AJA91182.1.1.10_7167_relaxed	0.148	2.169E-11	291	1	4.394E-01	6.376E-01
1_4r0e_polio_rdrp	CF-AHH82586.1.1.11_7203_relaxed	0.142	2.553E-11	291	1	4.420E-01	6.438E-01
1_4r0e_polio_rdrp	CF-AAA48498.2.1.12_7188_relaxed	0.16	2.169E-11	291	1	4.436E-01	6.315E-01
1_4r0e_polio_rdrp	CF-ADN88287.1.1.4_10259_relaxed	0.194	9.241E-10	290	1	4.948E-01	7.395E-01
1_4r0e_polio_rdrp	CF-AAP29989.1.1.12_7191_relaxed	0.132	5.177E-11	290	1	4.566E-01	6.492E-01
1_4r0e_polio_rdrp	CF-AAF37322.1.1.10_7144_relaxed	0.123	5.772E-11	289	1	4.503E-01	6.583E-01
1_4r0e_polio_rdrp	CF-AAF82240.2.11_7157_relaxed	0.141	1.330E-11	289	1	4.304E-01	6.232E-01
1_4r0e_polio_rdrp	CF-BAA22479.1.1.7_7226_relaxed	0.127	2.169E-11	287	1	4.452E-01	6.148E-01
1_4r0e_polio_rdrp	CF-CAA72801.1.1.13_7122_relaxed	0.128	8.445E-11	287	1	4.558E-01	6.562E-01
1_4r0e_polio_rdrp	CF-AAF75259.1.1.12_7175_relaxed	0.134	1.108E-10	287	1	4.613E-01	6.636E-01
1_4r0e_polio_rdrp	CF-AAL32169.1.1.12_7196_relaxed	0.149	2.553E-11	287	1	4.382E-01	6.301E-01
1_4r0e_polio_rdrp	CF-ADF97233.1.1.13_7120_relaxed	0.131	5.772E-11	286	1	4.534E-01	6.383E-01
1_4r0e_polio_rdrp	CF-ABB90675.1.1.12_7181_relaxed	0.144	4.903E-11	286	1	4.464E-01	6.415E-01
1_4r0e_polio_rdrp	CF-BAD98236.1_10121_relaxed	0.135	9.942E-11	285	1	4.690E-01	6.386E-01
1_4r0e_polio_rdrp	CF-AAS59402.1.1.12_7205_relaxed	0.145	5.177E-11	285	1	4.450E-01	6.442E-01
1_4r0e_polio_rdrp	CF-CAA69190.1.10_7177_relaxed	0.128	6.094E-11	285	1	4.463E-01	6.492E-01
1_4r0e_polio_rdrp	CF-BAA00176.1.11_7189_relaxed	0.146	6.795E-11	285	1	4.471E-01	6.508E-01
1_4r0e_polio_rdrp	CF-AAV34156.1.1.12_7169_relaxed	0.127	1.909E-10	283	1	4.623E-01	6.684E-01
1_4r0e_polio_rdrp	CF-BAC79364.1.1.12_7209_relaxed	0.134	1.108E-10	283	1	4.509E-01	6.591E-01
1_4r0e_polio_rdrp	CF-ADG04363.1_7284_relaxed	0.131	9.086E-12	283	1	4.397E-01	5.716E-01
1_4r0e_polio_rdrp	CF-AGC52836.1.1.5_7133_relaxed	0.109	2.016E-10	282	1	4.649E-01	6.603E-01
1_4r0e_polio_rdrp	CF-AAK01233.1.1.16_7153_relaxed	0.125	4.398E-11	282	1	4.448E-01	6.241E-01
1_4r0e_polio_rdrp	CF-ABN05226.1.1.13_7124_relaxed	0.119	7.575E-11	281	1	4.542E-01	6.272E-01
1_4r0e_polio_rdrp	CF-AAV34157.1.1.13_7170_relaxed	0.142	2.169E-11	281	1	4.244E-01	6.161E-01
1_4r0e_polio_rdrp	CF-ABB90673.1.1.12_7197_relaxed	0.134	1.712E-10	281	1	4.588E-01	6.600E-01
1_4r0e_polio_rdrp	CF-ABG37975.1.1.12_7176_relaxed	0.123	5.466E-11	281	1	4.381E-01	6.357E-01
1_4r0e_polio_rdrp	CF-ABO21120.2.1.4_7237_relaxed	0.139	4.644E-11	280	1	4.437E-01	6.165E-01
1_4r0e_polio_rdrp	CF-CAA27332.1.1.16_7160_relaxed	0.134	7.998E-11	280	1	4.358E-01	6.540E-01
1_4r0e_polio_rdrp	CF-ABI54473.1.1.22_7143_relaxed	0.138	4.165E-11	280	1	4.247E-01	6.403E-01
1_4r0e_polio_rdrp	CF-ABB90670.1.1.11_7168_relaxed	0.154	7.575E-11	279	1	4.402E-01	6.406E-01
1_4r0e_polio_rdrp	CF-AAV34155.1.1.13_7162_relaxed	0.133	9.942E-11	279	1	4.490E-01	6.378E-01
1_4r0e_polio_rdrp	CF-ABB90677.1.1.12_7182_relaxed	0.142	8.445E-11	278	1	4.418E-01	6.366E-01
1_4r0e_polio_rdrp	CF-QFQ60722.1.1.5_7244_relaxed	0.125	1.378E-10	278	1	4.572E-01	6.349E-01
1_4r0e_polio_rdrp	CF-AAA81554.1.1.14_7165_relaxed	0.14	3.006E-11	277	1	4.226E-01	6.152E-01
1_4r0e_polio_rdrp	CF-ABB90669.1.1.11_7161_relaxed	0.146	9.942E-11	276	1	4.374E-01	6.427E-01
1_4r0e_polio_rdrp	CF-ABI23562.1.1.14_7201_relaxed	0.128	4.644E-11	276	1	4.289E-01	6.224E-01
1_4r0e_polio_rdrp	CF-AJA91194.1.1.26_10181_relaxed	0.138	3.174E-11	275	1	4.175E-01	6.170E-01
1_4r0e_polio_rdrp	CF-ABI54483.1.1.24_7199_relaxed	0.136	1.909E-10	274	1	4.410E-01	6.576E-01
1_4r0e_polio_rdrp	CF-AAG53584.1_10123_relaxed	0.138	6.210E-12	273	1	4.209E-01	5.396E-01
1_4r0e_polio_rdrp	CF-BAA09890.1.1.14_7119_relaxed	0.114	9.416E-11	273	1	4.421E-01	6.170E-01
1_4r0e_polio_rdrp	CF-AFS89612.2.1.12_7190_relaxed	0.126	1.108E-10	272	1	4.317E-01	6.364E-01
1_4r0e_polio_rdrp	CF-AAD31543.1.1.8_7227_relaxed	0.134	6.435E-11	271	1	4.356E-01	6.015E-01
1_4r0e_polio_rdrp	CF-AKN50624.1_10120_relaxed	0.13	1.909E-10	271	1	4.479E-01	6.322E-01
1_4r0e_polio_rdrp	CF-CAC82912.1.1.10_7184_relaxed	0.136	1.236E-10	271	1	4.437E-01	6.211E-01
1_4r0e_polio_rdrp	CF-CAA69190.1.1.12_7177_relaxed	0.128	4.316E-10	271	1	4.582E-01	6.583E-01
1_4r0e_polio_rdrp	CF-ABI54472.1.1.24_7142_relaxed	0.125	2.016E-10	271	1	4.389E-01	6.478E-01
1_4r0e_polio_rdrp	CF-ACH70606.1.1.15_7207_relaxed	0.131	1.909E-10	270	1	4.425E-01	6.365E-01
1_4r0e_polio_rdrp	CF-QIE06436.1.1.7_7248_relaxed	0.132	9.416E-11	270	1	4.367E-01	6.111E-01
1_4r0e_polio_rdrp	CF-AAA99437.1.1.16_7152_relaxed	0.151	5.772E-11	269	1	4.245E-01	6.050E-01
1_4r0e_polio_rdrp	CF-AAV34152.1.1.14_7136_relaxed	0.133	1.455E-10	269	1	4.386E-01	6.253E-01
1_4r0e_polio_rdrp	CF-AAV34161.1.1.12_7141_relaxed	0.123	3.115E-10	268	1	4.452E-01	6.451E-01
1_4r0e_polio_rdrp	CF-AAA96964.1.1.8_7218_relaxed	0.12	4.644E-11	267	1	4.276E-01	5.833E-01
1_4r0e_polio_rdrp	CF-AYV99177.1.1.4_7252_relaxed	0.128	1.088E-09	267	1	4.656E-01	6.729E-01
1_4r0e_polio_rdrp	CF-AAF82240.2.1.11_7157_relaxed	0.139	2.169E-11	267	1	4.080E-01	5.791E-01
1_4r0e_polio_rdrp	CF-AAB70695.1.11_7151_relaxed	0.149	3.174E-11	267	1	4.119E-01	5.887E-01
1_4r0e_polio_rdrp	CF-AAS59402.1.13_7205_relaxed	0.151	2.373E-10	267	1	4.499E-01	6.217E-01
1_4r0e_polio_rdrp	CF-AAL08421.1.1.12_7174_relaxed	0.148	4.316E-10	266	1	4.464E-01	6.472E-01
1_4r0e_polio_rdrp	CF-ABN10838.1.1.24_10189_relaxed	0.151	2.846E-11	266	1	4.179E-01	5.722E-01
1_4r0e_polio_rdrp	CF-AGK41007.1.1.7_7134_relaxed	0.132	1.909E-10	265	1	4.367E-01	6.184E-01
1_4r0e_polio_rdrp	CF-ABI54476.1.1.23_7154_relaxed	0.139	1.236E-10	265	1	4.239E-01	6.187E-01
1_4r0e_polio_rdrp	CF-AFD29225.1.1.18_10203_relaxed	0.143	1.592E-09	265	1	4.683E-01	6.789E-01
1_4r0e_polio_rdrp	CF-CAC82713.1.1.10_7185_relaxed	0.142	9.757E-10	264	1	4.612E-01	6.572E-01
1_4r0e_polio_rdrp	CF-AAB58782.1.1.16_7150_relaxed	0.147	1.305E-10	263	1	4.241E-01	6.144E-01
1_4r0e_polio_rdrp	CF-ABB90676.1.1.12_7180_relaxed	0.138	3.666E-10	263	1	4.373E-01	6.416E-01
1_4r0e_polio_rdrp	CF-AGC52807.1.1.7_7112_relaxed	0.156	1.909E-10	262	1	4.404E-01	6.005E-01
1_4r0e_polio_rdrp	CF-AAC55983.1.1.9_7229_relaxed	0.134	1.149E-09	261	1	4.665E-01	6.457E-01
1_4r0e_polio_rdrp	CF-AAQ91607.1.1.12_7173_relaxed	0.142	7.041E-10	261	1	4.467E-01	6.492E-01
1_4r0e_polio_rdrp	CF-ABI54478.1.1.24_7198_relaxed	0.136	7.850E-10	261	1	4.431E-01	6.570E-01
1_4r0e_polio_rdrp	CF-ABI54481.1.1.23_7204_relaxed	0.137	5.081E-10	261	1	4.346E-01	6.498E-01
1_4r0e_polio_rdrp	EF-AVM87321.1.1.3_10150_relaxed	0.158	3.057E-09	260	1	4.682E-01	6.888E-01
1_4r0e_polio_rdrp	CF-ABG47077.1.1.22_10173_relaxed	0.162	3.666E-10	260	1	4.361E-01	6.271E-01
1_4r0e_polio_rdrp	CF-AGK41008.1.1.8_7128_relaxed	0.131	1.236E-10	259	1	4.284E-01	5.867E-01
1_4r0e_polio_rdrp	CF-BAA00792.1.1.13_7116_relaxed	0.12	6.668E-10	259	1	4.460E-01	6.374E-01
1_4r0e_polio_rdrp	CF-AAA86870.1.1.12_7155_relaxed	0.14	2.950E-10	258	1	4.268E-01	6.233E-01
1_4r0e_polio_rdrp	CF-AAB70695.1.1.16_7151_relaxed	0.156	3.945E-11	258	1	3.967E-01	5.796E-01
1_4r0e_polio_rdrp	CF-BAA14233.1.1.13_7115_relaxed	0.112	5.365E-10	257	1	4.388E-01	6.268E-01
1_4r0e_polio_rdrp	CF-QGX41944.1.1.22_10171_relaxed	0.143	6.795E-11	257	1	3.977E-01	5.954E-01
1_4r0e_polio_rdrp	CF-ABY87293.1_7281_relaxed	0.136	5.365E-10	257	1	4.514E-01	6.116E-01
1_4r0e_polio_rdrp	CF-AAB66324.1.1.16_7113_relaxed	0.119	3.871E-10	255	1	4.327E-01	6.109E-01
1_4r0e_polio_rdrp	CF-ABB90674.1.1.12_7200_relaxed	0.129	5.365E-10	255	1	4.286E-01	6.328E-01
1_4r0e_polio_rdrp	CF-ABW87819.1.1.17_10205_relaxed	0.14	3.289E-10	255	1	4.487E-01	5.835E-01
1_4r0e_polio_rdrp	CF-AGT21332.1.11_10154_relaxed	0.15	8.752E-10	255	1	4.386E-01	6.419E-01
1_4r0e_polio_rdrp	CF-AFS88944.1.1.26_10187_relaxed	0.13	2.950E-10	255	1	4.253E-01	6.093E-01
1_4r0e_polio_rdrp	CF-ABQ57207.1.1.22_10174_relaxed	0.151	9.757E-10	254	1	4.478E-01	6.273E-01
1_4r0e_polio_rdrp	CF-ACA52163.1.1.22_10163_relaxed	0.141	7.174E-11	254	1	3.920E-01	5.937E-01
1_4r0e_polio_rdrp	CF-CAC17792.1_7268_relaxed	0.139	7.850E-10	254	1	4.478E-01	6.151E-01
1_4r0e_polio_rdrp	CF-AAK21877.1_7272_relaxed	0.134	7.434E-10	254	1	4.466E-01	6.188E-01
1_4r0e_polio_rdrp	CF-AEH26193.1_7282_relaxed	0.139	2.506E-10	253	1	4.405E-01	5.701E-01
1_4r0e_polio_rdrp	CF-AAB71133.1.1.11_7230_relaxed	0.142	1.352E-09	252	1	4.504E-01	6.281E-01
1_4r0e_polio_rdrp	CF-AIL94214.1.1.24_10185_relaxed	0.12	3.945E-11	252	1	3.933E-01	5.593E-01
1_4r0e_polio_rdrp	CF-ABN10874.1.1.26_10188_relaxed	0.155	1.455E-10	252	1	4.200E-01	5.708E-01
1_4r0e_polio_rdrp	CF-BAA01761.1.1.13_7117_relaxed	0.117	1.428E-09	249	1	4.480E-01	6.225E-01
1_4r0e_polio_rdrp	CF-AAT84351.1.11_10180_relaxed	0.14	2.016E-10	249	1	4.089E-01	5.879E-01
1_4r0e_polio_rdrp	CF-ACX71271.1_7279_relaxed	0.131	8.752E-10	249	1	4.448E-01	6.023E-01
1_4r0e_polio_rdrp	CF-ABI54472.1.1.26_7142_relaxed	0.149	5.665E-10	248	1	4.271E-01	6.012E-01
1_4r0e_polio_rdrp	CF-AID16672.2.1.21_10161_relaxed	0.137	1.536E-10	248	1	4.008E-01	5.811E-01
1_4r0e_polio_rdrp	CF-APG78172.1_10119_relaxed	0.144	2.646E-10	247	1	4.370E-01	5.526E-01
1_4r0e_polio_rdrp	CF-ABI54481.1.1.25_7204_relaxed	0.146	2.794E-10	247	1	4.066E-01	5.971E-01
1_4r0e_polio_rdrp	CF-ABI54482.1.1.25_7166_relaxed	0.144	1.507E-09	247	1	4.371E-01	6.276E-01
1_4r0e_polio_rdrp	CF-APO40578.1.1.25_10194_relaxed	0.138	5.081E-10	247	1	4.298E-01	5.892E-01
1_4r0e_polio_rdrp	CF-ACJ12061.1.1.20_10201_relaxed	0.155	2.089E-09	247	1	4.521E-01	6.233E-01
1_4r0e_polio_rdrp	CF-ABI54476.1.1.25_7154_relaxed	0.127	5.081E-10	244	1	4.100E-01	6.047E-01
1_4r0e_polio_rdrp	EF-APG77342.1.1.3_10231_relaxed	0.165	3.057E-09	243	1	4.468E-01	6.305E-01
1_4r0e_polio_rdrp	CF-AAA45676.1.1.15_7114_relaxed	0.113	1.030E-09	243	1	4.299E-01	6.033E-01
1_4r0e_polio_rdrp	CF-QSH72955.1.11_9614_relaxed	0.12	2.950E-10	243	1	4.071E-01	5.759E-01
1_4r0e_polio_rdrp	CF-AAQ90061.1_7270_relaxed	0.131	8.288E-10	243	1	4.357E-01	5.844E-01
1_4r0e_polio_rdrp	CF-AAC54059.1.1.5_7130_relaxed	0.111	1.681E-09	242	1	4.363E-01	6.117E-01
1_4r0e_polio_rdrp	CF-AAG53583.1_10122_relaxed	0.124	4.236E-09	242	1	4.575E-01	6.242E-01
1_4r0e_polio_rdrp	CF-AKS24977.1.1.4_7253_relaxed	0.127	4.473E-09	242	1	4.439E-01	6.507E-01
1_4r0e_polio_rdrp	CF-AFU92103.1.1.22_10157_relaxed	0.151	5.081E-10	242	1	4.181E-01	5.819E-01
1_4r0e_polio_rdrp	CF-QCX35159.1.1.22_10166_relaxed	0.141	1.050E-10	242	1	3.813E-01	5.668E-01
1_4r0e_polio_rdrp	CF-QHD43415.1.1.27_10195_relaxed	0.126	2.696E-11	242	1	3.672E-01	5.389E-01
1_4r0e_polio_rdrp	EF-AAA46784.1.1.5_6763_relaxed	0.138	1.874E-09	241	1	4.360E-01	6.114E-01
1_4r0e_polio_rdrp	CF-QGX41956.1.1.21_10167_relaxed	0.136	9.942E-11	241	1	3.865E-01	5.559E-01
1_4r0e_polio_rdrp	CF-AWV67039.1.1.1_10190_relaxed	0.134	9.241E-10	239	1	4.288E-01	5.788E-01
1_4r0e_polio_rdrp	CF-AEH26189.1_7283_relaxed	0.126	8.134E-09	238	1	4.432E-01	6.593E-01
1_4r0e_polio_rdrp	CF-AAA70234.1.1.1_10207_relaxed	0.137	2.129E-10	238	1	3.939E-01	5.588E-01
1_4r0e_polio_rdrp	CF-AAL06289.1.1.5_10315_relaxed	0.214	1.168E-07	237	1	4.839E-01	7.600E-01
1_4r0e_polio_rdrp	CF-AAS58176.2.1.22_10175_relaxed	0.148	1.088E-09	237	1	4.148E-01	5.961E-01
1_4r0e_polio_rdrp	CF-AAP41036.1.1.27_10193_relaxed	0.12	6.315E-10	237	1	4.077E-01	5.804E-01
1_4r0e_polio_rdrp	CF-BAB64329.1_7278_relaxed	0.127	4.316E-10	237	1	4.268E-01	5.388E-01
1_4r0e_polio_rdrp	CF-AYH64861.2.1.22_10170_relaxed	0.143	1.874E-09	236	1	4.194E-01	6.090E-01
1_4r0e_polio_rdrp	CF-CAB91143.1.1.22_10179_relaxed	0.143	1.149E-09	236	1	4.132E-01	5.932E-01
1_4r0e_polio_rdrp	EF-ACT75287.1.1.5_6788_relaxed	0.139	3.666E-10	235	1	4.043E-01	5.511E-01
1_4r0e_polio_rdrp	CF-AAK38661.1.1.23_10172_relaxed	0.145	1.149E-09	235	1	4.076E-01	5.959E-01
1_4r0e_polio_rdrp	CF-AFD29200.1.1.19_10202_relaxed	0.154	1.775E-09	235	1	4.173E-01	6.035E-01
1_4r0e_polio_rdrp	CF-AAK15751.1_7258_relaxed	0.131	1.978E-09	235	1	4.391E-01	5.803E-01
1_4r0e_polio_rdrp	CF-ABS29339.1_7261_relaxed	0.127	5.559E-09	235	1	4.588E-01	6.040E-01
1_4r0e_polio_rdrp	CF-AFD29233.1.1.19_10197_relaxed	0.13	1.213E-09	234	1	4.143E-01	5.840E-01
1_4r0e_polio_rdrp	CF-ACU32794.1_7262_relaxed	0.128	8.134E-09	234	1	4.671E-01	6.070E-01
1_4r0e_polio_rdrp	CF-AEQ39075.1_7260_relaxed	0.124	4.473E-09	234	1	4.549E-01	5.925E-01
1_4r0e_polio_rdrp	CF-ADI80512.1.1.22_10162_relaxed	0.129	5.665E-10	233	1	3.893E-01	5.851E-01
1_4r0e_polio_rdrp	CF-ABI54473.1.1.24_7143_relaxed	0.142	5.081E-10	232	1	3.801E-01	5.895E-01
1_4r0e_polio_rdrp	CF-QHA24723.1.1.22_10155_relaxed	0.136	9.757E-10	232	1	4.041E-01	5.795E-01
1_4r0e_polio_rdrp	CF-ATP66742.1.1.25_10184_relaxed	0.144	9.241E-10	232	1	3.941E-01	5.905E-01
1_4r0e_polio_rdrp	CF-AAU85148.1_7271_relaxed	0.122	5.665E-10	232	1	4.280E-01	5.255E-01
1_4r0e_polio_rdrp	EF-QBM15857.1.1.6_6740_relaxed	0.139	5.081E-10	231	1	4.089E-01	5.436E-01
1_4r0e_polio_rdrp	CF-APD51481.1.1.22_10176_relaxed	0.141	5.981E-10	231	1	3.867E-01	5.807E-01
1_4r0e_polio_rdrp	CF-AAU06353.1.1.26_10183_relaxed	0.15	8.288E-10	231	1	4.028E-01	5.690E-01
1_4r0e_polio_rdrp	CF-CAA54399.1_7259_relaxed	0.133	2.050E-08	231	1	4.652E-01	6.382E-01
1_4r0e_polio_rdrp	CF-QGX41950.1.1.22_10156_relaxed	0.146	1.352E-09	230	1	4.149E-01	5.700E-01
1_4r0e_polio_rdrp	CF-QSH72955.1.1.27_9614_relaxed	0.119	8.752E-10	230	1	4.061E-01	5.637E-01
1_4r0e_polio_rdrp	CF-AGT28262.1.1.25_10186_relaxed	0.159	1.281E-09	230	1	3.952E-01	5.963E-01
1_4r0e_polio_rdrp	CF-ABR23192.1_7267_relaxed	0.126	9.241E-10	229	1	4.334E-01	5.250E-01
1_4r0e_polio_rdrp	CF-AAQ64627.1.1.4_10310_relaxed	0.218	1.452E-07	228	1	4.746E-01	7.317E-01
1_4r0e_polio_rdrp	CF-ACA52170.1.1.22_10164_relaxed	0.136	6.668E-10	228	1	4.041E-01	5.453E-01
1_4r0e_polio_rdrp	CF-ACN58225.1_7273_relaxed	0.122	9.241E-10	228	1	4.283E-01	5.255E-01
1_4r0e_polio_rdrp	CF-ABI54483.1.1.26_7199_relaxed	0.137	1.213E-09	227	1	3.840E-01	5.975E-01
1_4r0e_polio_rdrp	CF-AAT98578.1.11_10182_relaxed	0.131	5.665E-10	227	1	3.789E-01	5.696E-01
1_4r0e_polio_rdrp	CF-AOG30821.1.1.24_10191_relaxed	0.137	6.668E-10	227	1	3.807E-01	5.717E-01
1_4r0e_polio_rdrp	CF-QCB65096.1.1_10204_relaxed	0.132	2.646E-10	227	1	3.719E-01	5.502E-01
1_4r0e_polio_rdrp	EF-ABB45865.1.1.4_6753_relaxed	0.132	2.129E-10	226	1	3.972E-01	5.013E-01
1_4r0e_polio_rdrp	EF-ABL84688.1.1.4_6755_relaxed	0.134	6.315E-10	226	1	4.181E-01	5.171E-01
1_4r0e_polio_rdrp	CF-AZF86123.1.1.22_10169_relaxed	0.134	3.598E-09	226	1	4.097E-01	6.019E-01
1_4r0e_polio_rdrp	EF-AAF28339.1.1.5_6789_relaxed	0.14	2.950E-10	225	1	4.040E-01	4.995E-01
1_4r0e_polio_rdrp	EF-AHL83800.1.1.4_6754_relaxed	0.131	2.506E-10	225	1	3.967E-01	5.015E-01
1_4r0e_polio_rdrp	CF-AFR79255.1.1.22_10160_relaxed	0.151	7.434E-10	225	1	3.836E-01	5.632E-01
1_4r0e_polio_rdrp	EF-AAC19321.2.1.5_6783_relaxed	0.142	4.236E-09	224	1	4.321E-01	5.705E-01
1_4r0e_polio_rdrp	EF-AAC19324.1.1.5_6785_relaxed	0.134	6.668E-10	224	1	3.975E-01	5.333E-01
1_4r0e_polio_rdrp	EF-ACT68008.1.1.4_6747_relaxed	0.136	1.681E-09	224	1	4.084E-01	5.587E-01
1_4r0e_polio_rdrp	CF-AIA62245.1.1.21_10165_relaxed	0.141	8.752E-10	224	1	3.840E-01	5.650E-01
1_4r0e_polio_rdrp	CF-AKF17722.1.1_10209_relaxed	0.134	2.597E-09	224	1	4.114E-01	5.748E-01
1_4r0e_polio_rdrp	CF-ABI54478.1.1.26_7198_relaxed	0.137	1.874E-09	223	1	3.872E-01	5.901E-01
1_4r0e_polio_rdrp	CF-AIA62251.1.1.22_10158_relaxed	0.151	5.559E-09	223	1	4.100E-01	6.070E-01
1_4r0e_polio_rdrp	CF-QLE11824.1.1.23_10153_relaxed	0.147	4.723E-09	223	1	4.141E-01	5.945E-01
1_4r0e_polio_rdrp	CF-AAF71691.1_7265_relaxed	0.137	1.681E-09	223	1	4.171E-01	5.436E-01
1_4r0e_polio_rdrp	CF-AAF97860.1_7263_relaxed	0.15	1.030E-09	223	1	4.049E-01	5.388E-01
1_4r0e_polio_rdrp	EF-AGE00056.1.1.2_10215_relaxed	0.163	5.981E-10	222	1	4.009E-01	5.171E-01
1_4r0e_polio_rdrp	CF-ABN10910.1.1.25_10192_relaxed	0.144	4.236E-09	222	1	4.160E-01	5.777E-01
1_4r0e_polio_rdrp	EF-AAD14564.1.1.5_6766_relaxed	0.137	3.057E-09	221	1	4.284E-01	5.431E-01
1_4r0e_polio_rdrp	CF-AFQ98017.1.1.4_10307_relaxed	0.19	5.355E-07	220	1	4.799E-01	7.636E-01
1_4r0e_polio_rdrp	CF-ACJ12034.1.1.18_10198_relaxed	0.154	1.257E-08	220	1	4.233E-01	6.113E-01
1_4r0e_polio_rdrp	EF-AAD14556.1.1.5_6778_relaxed	0.142	2.329E-09	219	1	4.114E-01	5.426E-01
1_4r0e_polio_rdrp	CF-AAT98578.1.1.27_10182_relaxed	0.136	3.598E-09	219	1	3.997E-01	5.792E-01
1_4r0e_polio_rdrp	CF-CAA26238.1_7257_relaxed	0.136	5.870E-09	219	1	4.282E-01	5.656E-01
1_4r0e_polio_rdrp	CF-AKF17722.1.1.21_10209_relaxed	0.131	1.088E-09	218	1	3.834E-01	5.470E-01
1_4r0e_polio_rdrp	CF-AAT84351.1.1.25_10180_relaxed	0.134	1.592E-09	216	1	3.834E-01	5.519E-01
1_4r0e_polio_rdrp	CF-AVM87340.1.1.7_10241_relaxed	0.132	4.894E-08	215	1	4.444E-01	6.304E-01
1_4r0e_polio_rdrp	CF-ACF36168.1_7266_relaxed	0.119	2.459E-09	215	1	4.234E-01	5.130E-01
1_4r0e_polio_rdrp	CF-AHH53853.1_10138_relaxed	0.107	3.168E-08	215	1	4.355E-01	6.142E-01
1_4r0e_polio_rdrp	EF-AHV78362.1.1.2_10213_relaxed	0.154	2.742E-09	214	1	4.096E-01	5.300E-01
1_4r0e_polio_rdrp	EF-AAD13622.2.1.4_6737_relaxed	0.128	7.041E-10	214	1	3.865E-01	5.056E-01
1_4r0e_polio_rdrp	EF-ACA21302.1.1.2_10235_relaxed	0.137	5.456E-08	213	1	4.405E-01	6.307E-01
1_4r0e_polio_rdrp	CF-QEG08237.1.1.1_10210_relaxed	0.137	2.329E-09	213	1	3.905E-01	5.422E-01
1_4r0e_polio_rdrp	CF-ASF90443.1.1.19_10178_relaxed	0.135	3.057E-09	213	1	3.865E-01	5.624E-01
1_4r0e_polio_rdrp	CF-ACV88132.1_10272_relaxed	0.228	1.709E-07	212	1	4.502E-01	6.788E-01
1_4r0e_polio_rdrp	EF-AAA96972.1.1.5_6773_relaxed	0.134	3.408E-09	212	1	3.987E-01	5.434E-01
1_4r0e_polio_rdrp	EF-AAD14562.1.1.7_6759_relaxed	0.142	2.089E-09	212	1	3.948E-01	5.291E-01
1_4r0e_polio_rdrp	EF-ACO59901.1.1.6_6752_relaxed	0.14	2.329E-09	212	1	4.072E-01	5.166E-01
1_4r0e_polio_rdrp	EF-AAB04682.2.1.5_6786_relaxed	0.128	5.981E-10	210	1	3.836E-01	4.818E-01
1_4r0e_polio_rdrp	EF-AAK66989.1.1.5_6784_relaxed	0.134	5.665E-10	209	1	3.793E-01	4.821E-01
1_4r0e_polio_rdrp	CF-ATP66783.1.1.18_10177_relaxed	0.135	9.576E-09	208	1	3.969E-01	5.707E-01
1_4r0e_polio_rdrp	EF-AAD14566.1.1.5_6741_relaxed	0.145	1.213E-09	207	1	3.902E-01	4.879E-01
1_4r0e_polio_rdrp	EF-APG77322.1.1.2_10230_relaxed	0.139	3.531E-08	204	1	4.172E-01	5.835E-01
1_4r0e_polio_rdrp	CF-AIA62264.1.1.22_10168_relaxed	0.129	1.068E-08	204	1	3.874E-01	5.657E-01
1_4r0e_polio_rdrp	CF-AAA85664.1_10145_relaxed	0.132	3.729E-08	203	1	4.070E-01	5.991E-01
1_4r0e_polio_rdrp	EF-QGQ56578.1.1.3_10211_relaxed	0.152	7.296E-09	202	1	3.929E-01	5.303E-01
1_4r0e_polio_rdrp	CF-ALS54294.1_10130_relaxed	0.131	5.167E-08	202	1	4.237E-01	5.818E-01
1_4r0e_polio_rdrp	EF-CAC87660.1.1.6_6769_relaxed	0.131	1.592E-09	200	1	3.693E-01	4.909E-01
1_4r0e_polio_rdrp	EF-AAD14558.1.1.5_6787_relaxed	0.157	5.081E-10	200	1	3.624E-01	4.591E-01
1_4r0e_polio_rdrp	CF-AHB63480.1.1.17_10206_relaxed	0.129	1.649E-08	200	1	4.026E-01	5.453E-01
1_4r0e_polio_rdrp	CF-QCB65096.1.1.19_10204_relaxed	0.142	1.011E-08	200	1	3.830E-01	5.469E-01
1_4r0e_polio_rdrp	EF-QPD01782.1.1.1_10225_relaxed	0.158	8.429E-08	199	1	4.259E-01	5.871E-01
1_4r0e_polio_rdrp	EF-AAF82690.2.1.3_10234_relaxed	0.149	8.900E-08	198	1	4.179E-01	5.961E-01
1_4r0e_polio_rdrp	EF-QOW03296.1.1.1_10233_relaxed	0.118	8.429E-08	198	1	4.167E-01	5.955E-01
1_4r0e_polio_rdrp	CF-AKC89292.1_10129_relaxed	0.113	2.369E-07	198	1	4.386E-01	6.228E-01
1_4r0e_polio_rdrp	EF-QNM37791.1.1.1_10224_relaxed	0.148	2.841E-08	197	1	4.024E-01	5.536E-01
1_4r0e_polio_rdrp	CF-ACR54273.1_11468_relaxed	0.171	6.656E-07	196	1	4.337E-01	6.881E-01
1_4r0e_polio_rdrp	CF-AFD29193.2.1.19_10200_relaxed	0.142	6.544E-09	195	1	3.597E-01	5.359E-01
1_4r0e_polio_rdrp	EF-AGL73189.1.1.1_10217_relaxed	0.146	3.729E-08	194	1	4.246E-01	5.212E-01
1_4r0e_polio_rdrp	CF-AAA03189.1_6577_relaxed	0.117	2.286E-08	194	1	4.009E-01	5.294E-01
1_4r0e_polio_rdrp	EF-BAN58308.1.1.1_10218_relaxed	0.15	7.296E-09	193	1	3.867E-01	4.931E-01
1_4r0e_polio_rdrp	CF-AHC70111.2_6575_relaxed	0.12	1.874E-09	192	1	3.636E-01	4.667E-01
1_4r0e_polio_rdrp	EF-AVM87315.1.1.3_10151_relaxed	0.141	2.243E-07	191	1	4.220E-01	6.040E-01
1_4r0e_polio_rdrp	EF-ANW72259.2.1.2_10216_relaxed	0.162	1.302E-07	191	1	4.338E-01	5.586E-01
1_4r0e_polio_rdrp	EF-AAD14554.1.1.5_6760_relaxed	0.142	6.198E-09	191	1	3.803E-01	4.870E-01
1_4r0e_polio_rdrp	EF-APG77307.1.1.4_10232_relaxed	0.16	1.302E-07	190	1	4.188E-01	5.682E-01
1_4r0e_polio_rdrp	EF-AUG33463.1.1.1_10221_relaxed	0.149	3.000E-08	190	1	4.002E-01	5.221E-01
1_4r0e_polio_rdrp	CF-AAA46273.2_10143_relaxed	0.133	9.398E-08	190	1	4.094E-01	5.660E-01
1_4r0e_polio_rdrp	EF-ABP73665.1.1.5_6758_relaxed	0.136	4.986E-09	189	1	3.736E-01	4.748E-01
1_4r0e_polio_rdrp	CF-AHH54245.1_10132_relaxed	0.12	4.803E-07	189	1	4.267E-01	6.267E-01
1_4r0e_polio_rdrp	CF-AFD29243.1.1.19_10199_relaxed	0.165	2.125E-07	188	1	4.105E-01	5.943E-01
1_4r0e_polio_rdrp	EF-AIM46755.1.1.5_6757_relaxed	0.134	4.236E-09	187	1	3.668E-01	4.667E-01
1_4r0e_polio_rdrp	EF-AVM87311.1.1.1_10229_relaxed	0.137	1.086E-06	186	1	4.383E-01	6.422E-01
1_4r0e_polio_rdrp	EF-QNM37795.1.1.1_10226_relaxed	0.144	1.048E-07	184	1	4.016E-01	5.478E-01
1_4r0e_polio_rdrp	CF-CAA27741.1.4_6770_relaxed	0.131	9.923E-08	184	1	3.883E-01	5.616E-01
1_4r0e_polio_rdrp	CF-AFO38372.1_6589_relaxed	0.124	6.782E-08	184	1	3.918E-01	5.356E-01
1_4r0e_polio_rdrp	CF-AJO67755.1.1.6_10239_relaxed	0.122	1.425E-06	183	1	4.441E-01	6.305E-01
1_4r0e_polio_rdrp	CF-AAC97208.1.3_6579_relaxed	0.114	2.548E-08	183	1	3.853E-01	4.959E-01
1_4r0e_polio_rdrp	CF-AJO67756.1.1.1_10239_relaxed	0.122	1.505E-06	182	1	4.439E-01	6.305E-01
1_4r0e_polio_rdrp	CF-CAD30691.1_11499_relaxed	0.115	3.531E-08	182	1	3.747E-01	5.208E-01
1_4r0e_polio_rdrp	EF-ABG02430.2.1.2_10220_relaxed	0.141	5.761E-08	181	1	3.932E-01	5.098E-01
1_4r0e_polio_rdrp	CF-AKV63203.1.1.20_10208_relaxed	0.136	2.369E-07	181	1	3.976E-01	5.740E-01
1_4r0e_polio_rdrp	CF-AHY61295.1_6583_relaxed	0.13	1.839E-08	181	1	3.683E-01	4.956E-01
1_4r0e_polio_rdrp	EF-AGE00064.1.1.3_10214_relaxed	0.138	1.906E-07	179	1	4.095E-01	5.385E-01
1_4r0e_polio_rdrp	CF-AAA03189.1.7_6577_relaxed	0.115	1.127E-08	179	1	3.624E-01	4.681E-01
1_4r0e_polio_rdrp	CF-AAS17963.1.1.4_10256_relaxed	0.131	9.223E-07	177	1	4.216E-01	5.988E-01
1_4r0e_polio_rdrp	CF-AAZ03485.1_6459_relaxed	0.149	9.923E-08	177	1	3.794E-01	5.308E-01
1_4r0e_polio_rdrp	CF-CAF22218.1_11492_relaxed	0.125	7.161E-08	176	1	3.748E-01	5.180E-01
1_4r0e_polio_rdrp	CF-QFU19812.1.1.1_10242_relaxed	0.119	4.080E-07	175	1	3.988E-01	5.681E-01
1_4r0e_polio_rdrp	CF-BAT70058.1_6588_relaxed	0.11	1.805E-07	175	1	3.959E-01	5.298E-01
1_4r0e_polio_rdrp	CF-QFU19753.1.1.7_10252_relaxed	0.131	1.350E-06	173	1	4.074E-01	6.120E-01
1_4r0e_polio_rdrp	CF-QFU19760.1.1.1_10252_relaxed	0.131	1.086E-06	173	1	4.033E-01	6.082E-01
1_4r0e_polio_rdrp	CF-AED98521.1.4_6590_relaxed	0.106	2.548E-08	173	1	3.678E-01	4.662E-01
1_4r0e_polio_rdrp	CF-ADM35748.1_6586_relaxed	0.122	1.068E-08	172	1	3.582E-01	4.347E-01
1_4r0e_polio_rdrp	EF-APG76084.1.1.1_10012_relaxed	0.119	7.282E-06	171	1	4.784E-01	6.188E-01
1_4r0e_polio_rdrp	CF-AAD14558.1.4_6787_relaxed	0.134	1.805E-07	171	1	3.751E-01	5.341E-01
1_4r0e_polio_rdrp	CF-AAL78970.1_11506_relaxed	0.141	9.923E-08	171	1	3.695E-01	5.100E-01
1_4r0e_polio_rdrp	CF-APG39844.1_6578_relaxed	0.115	1.906E-07	171	1	3.894E-01	5.123E-01
1_4r0e_polio_rdrp	CF-QFU19715.1.1.10_10253_relaxed	0.127	6.656E-07	168	1	4.010E-01	5.490E-01
1_4r0e_polio_rdrp	CF-AGA19102.1_10134_relaxed	0.113	1.975E-06	168	1	4.226E-01	5.814E-01
1_4r0e_polio_rdrp	CF-AIP98381.1_6587_relaxed	0.116	1.619E-07	168	1	3.822E-01	5.012E-01
1_4r0e_polio_rdrp	CF-BAJ22676.2_6581_relaxed	0.127	3.466E-07	168	1	3.874E-01	5.308E-01
1_4r0e_polio_rdrp	CF-ACV66991.1.4_6767_relaxed	0.127	3.659E-07	167	1	3.737E-01	5.424E-01
1_4r0e_polio_rdrp	CF-QFU19721.1.1.1_10253_relaxed	0.127	8.735E-07	166	1	4.004E-01	5.488E-01
1_4r0e_polio_rdrp	CF-QRC47041.1.1.1_10254_relaxed	0.112	2.455E-06	166	1	4.215E-01	5.797E-01
1_4r0e_polio_rdrp	CF-AHJ14791.1_6493_relaxed	0.11	2.641E-07	165	1	3.862E-01	4.976E-01
1_4r0e_polio_rdrp	CF-QRC47039.1.1.3_10254_relaxed	0.112	3.051E-06	164	1	4.212E-01	5.796E-01
1_4r0e_polio_rdrp	CF-QFU19805.1.1.6_10242_relaxed	0.117	9.223E-07	163	1	3.842E-01	5.530E-01
1_4r0e_polio_rdrp	CF-AAC71004.1_11491_relaxed	0.127	2.125E-07	163	1	3.590E-01	5.111E-01
1_4r0e_polio_rdrp	CF-AVP32821.1_6585_relaxed	0.123	1.805E-07	163	1	3.675E-01	4.931E-01
1_4r0e_polio_rdrp	CF-AAD12125.1_10139_relaxed	0.108	1.086E-06	162	1	3.975E-01	5.419E-01
1_4r0e_polio_rdrp	CF-AJW66850.1.1.3_10240_relaxed	0.118	1.771E-06	161	1	3.959E-01	5.615E-01
1_4r0e_polio_rdrp	CF-QRC47049.1.1.1_10244_relaxed	0.122	1.146E-06	161	1	3.994E-01	5.338E-01
1_4r0e_polio_rdrp	CF-ABV03821.1.1.1_8961_relaxed	0.12	4.080E-07	161	1	3.715E-01	5.138E-01
1_4r0e_polio_rdrp	EF-AQS27932.1.1.3_10236_relaxed	0.131	1.425E-06	160	1	3.901E-01	5.524E-01
1_4r0e_polio_rdrp	EF-ATV90892.1.1.2_10223_relaxed	0.138	1.086E-06	160	1	4.029E-01	5.192E-01
1_4r0e_polio_rdrp	CF-QRC47047.1.1.3_10244_relaxed	0.122	1.350E-06	160	1	3.992E-01	5.337E-01
1_4r0e_polio_rdrp	CF-AVM87346.1.1.6_10245_relaxed	0.125	4.977E-06	160	1	4.137E-01	5.989E-01
1_4r0e_polio_rdrp	CF-AKA63273.1_6460_relaxed	0.146	2.788E-07	160	1	3.670E-01	4.981E-01
1_4r0e_polio_rdrp	EF-APG77323.1.1.2_10212_relaxed	0.124	2.409E-05	159	1	4.627E-01	6.349E-01
1_4r0e_polio_rdrp	EF-QKO01646.1.2_6593_relaxed	0.117	2.369E-07	159	1	3.568E-01	4.973E-01
1_4r0e_polio_rdrp	CF-ASU43963.1_11495_relaxed	0.141	2.788E-07	159	1	3.627E-01	4.982E-01
1_4r0e_polio_rdrp	CF-AFQ62098.1.1.1_8967_relaxed	0.112	2.501E-07	159	1	3.618E-01	4.921E-01
1_4r0e_polio_rdrp	CF-ASO76148.1.1.5_10247_relaxed	0.1	6.532E-06	158	1	4.261E-01	5.825E-01
1_4r0e_polio_rdrp	CF-ABL84688.1.4_6755_relaxed	0.132	5.970E-07	158	1	3.655E-01	5.237E-01
1_4r0e_polio_rdrp	CF-AAA46243.1_11490_relaxed	0.122	2.641E-07	158	1	3.525E-01	5.020E-01
1_4r0e_polio_rdrp	EF-ATV90887.1.1.1_10223_relaxed	0.14	1.870E-06	157	1	4.106E-01	5.224E-01
1_4r0e_polio_rdrp	CF-CAC42775.2.1.7_10126_relaxed	0.161	1.975E-06	156	1	3.752E-01	5.629E-01
1_4r0e_polio_rdrp	CF-AGB05580.1.1.4_10258_relaxed	0.113	4.977E-06	156	1	4.080E-01	5.739E-01
1_4r0e_polio_rdrp	CF-QCQ84350.1_11500_relaxed	0.118	1.146E-06	156	1	3.775E-01	5.270E-01
1_4r0e_polio_rdrp	CF-AFK65657.1_6458_relaxed	0.135	5.970E-07	156	1	3.778E-01	4.928E-01
1_4r0e_polio_rdrp	CF-ASA49502.1.1.6_10125_relaxed	0.142	1.125E-05	155	1	4.105E-01	6.238E-01
1_4r0e_polio_rdrp	EF-AGE00062.1.1.3_10219_relaxed	0.139	4.714E-06	155	1	4.181E-01	5.509E-01
1_4r0e_polio_rdrp	CF-ASO76150.1.1.1_10247_relaxed	0.1	1.009E-05	154	1	4.267E-01	5.833E-01
1_4r0e_polio_rdrp	CF-AAB63390.4_10128_relaxed	0.128	8.273E-07	153	1	3.605E-01	5.135E-01
1_4r0e_polio_rdrp	CF-AAD14556.1.4_6778_relaxed	0.135	9.223E-07	152	1	3.618E-01	5.097E-01
1_4r0e_polio_rdrp	CF-ASU43964.1_11494_relaxed	0.126	5.355E-07	152	1	3.621E-01	4.877E-01
1_4r0e_polio_rdrp	CF-APD77638.1.1.1_8964_relaxed	0.115	8.273E-07	152	1	3.679E-01	4.998E-01
1_4r0e_polio_rdrp	CF-AAV48842.1_11493_relaxed	0.126	1.028E-06	151	1	3.659E-01	5.074E-01
1_4r0e_polio_rdrp	CF-AOZ57153.1.1.1_10250_relaxed	0.111	6.186E-06	150	1	3.982E-01	5.588E-01
1_4r0e_polio_rdrp	CF-CAC87660.1.4_6769_relaxed	0.124	1.975E-06	150	1	3.686E-01	5.301E-01
1_4r0e_polio_rdrp	CF-AAC58790.1_7192_relaxed	0.157	1.009E-05	148	1	3.889E-01	5.881E-01
1_4r0e_polio_rdrp	CF-APG77353.1.1.7_10243_relaxed	0.12	1.254E-05	148	1	4.020E-01	5.829E-01
1_4r0e_polio_rdrp	CF-AJG39073.1.1.1_8570_relaxed	0.098	1.870E-06	148	1	3.717E-01	5.095E-01
1_4r0e_polio_rdrp	EF-QKO01648.1.2_6594_relaxed	0.12	1.677E-06	148	1	3.597E-01	5.213E-01
1_4r0e_polio_rdrp	CF-AAQ14329.1_11507_relaxed	0.124	5.355E-07	148	1	3.345E-01	4.954E-01
1_4r0e_polio_rdrp	CF-AIJ50565.1.1.9_10246_relaxed	0.114	1.835E-05	147	1	4.198E-01	5.797E-01
1_4r0e_polio_rdrp	CF-UOW66028.1.1.1_8596_relaxed	0.108	1.677E-06	147	1	3.624E-01	5.074E-01
1_4r0e_polio_rdrp	CF-ABV03823.1.1.1_8968_relaxed	0.119	1.505E-06	147	1	3.632E-01	5.047E-01
1_4r0e_polio_rdrp	CF-ACD39821.1_6454_relaxed	0.122	2.737E-06	147	1	3.795E-01	5.106E-01
1_4r0e_polio_rdrp	EF-ANW72253.1.1.2_10222_relaxed	0.13	7.282E-06	146	1	4.090E-01	5.275E-01
1_4r0e_polio_rdrp	CF-QSR83622.1.1.3_10255_relaxed	0.118	1.559E-05	146	1	4.141E-01	5.693E-01
1_4r0e_polio_rdrp	CF-AAK73087.1_6490_relaxed	0.121	1.425E-06	146	1	3.643E-01	4.916E-01
1_4r0e_polio_rdrp	CF-ANB32502.1_10131_relaxed	0.138	5.654E-07	146	1	3.463E-01	4.724E-01
1_4r0e_polio_rdrp	EF-APG76085.1.1.1_10011_relaxed	0.151	4.626E-05	145	1	4.355E-01	6.113E-01
1_4r0e_polio_rdrp	CF-AAC58758.1_7148_relaxed	0.148	3.930E-05	145	1	4.179E-01	6.271E-01
1_4r0e_polio_rdrp	CF-AXP11707.1.1.6_10249_relaxed	0.113	1.254E-05	145	1	3.969E-01	5.712E-01
1_4r0e_polio_rdrp	CF-AOZ21307.1.1.1_8971_relaxed	0.111	1.086E-06	145	1	3.583E-01	4.786E-01
1_4r0e_polio_rdrp	CF-ABO65247.1.1.1_8965_relaxed	0.108	1.589E-06	145	1	3.616E-01	4.928E-01
1_4r0e_polio_rdrp	CF-APQ41753.1_6461_relaxed	0.145	2.592E-06	145	1	3.752E-01	5.031E-01
1_4r0e_polio_rdrp	CF-AAC58757.1_7194_relaxed	0.122	2.686E-05	144	1	4.075E-01	5.989E-01
1_4r0e_polio_rdrp	CF-UOW66031.1.1.1_8594_relaxed	0.112	2.085E-06	144	1	3.639E-01	4.980E-01
1_4r0e_polio_rdrp	CF-ABO65252.1.1.1_8966_relaxed	0.106	3.051E-06	144	1	3.750E-01	5.050E-01
1_4r0e_polio_rdrp	CF-AAC58753.1_7145_relaxed	0.128	1.559E-05	143	1	3.858E-01	5.824E-01
1_4r0e_polio_rdrp	CF-AAD14564.1.4_6766_relaxed	0.121	6.303E-07	143	1	3.329E-01	4.751E-01
1_4r0e_polio_rdrp	CF-ABV03822.1.1.1_8958_relaxed	0.114	1.771E-06	143	1	3.588E-01	4.882E-01
1_4r0e_polio_rdrp	CF-ABZ81161.1.1.1_8970_relaxed	0.108	3.221E-06	143	1	3.795E-01	4.973E-01
1_4r0e_polio_rdrp	CF-AAD14562.1.4_6759_relaxed	0.137	9.739E-07	142	1	3.340E-01	4.909E-01
1_4r0e_polio_rdrp	CF-AAD14560.1.4_6765_relaxed	0.138	8.273E-07	142	1	3.323E-01	4.795E-01
1_4r0e_polio_rdrp	CF-ABB45865.1.4_6753_relaxed	0.148	6.897E-06	142	1	3.638E-01	5.580E-01
1_4r0e_polio_rdrp	CF-CAA63417.1_11498_relaxed	0.147	4.308E-07	142	1	3.283E-01	4.572E-01
1_4r0e_polio_rdrp	CF-AAC58748.1_7187_relaxed	0.156	2.994E-05	141	1	4.031E-01	5.905E-01
1_4r0e_polio_rdrp	CF-APG78705.1.1.1_8621_relaxed	0.102	8.573E-06	141	1	3.846E-01	5.299E-01
1_4r0e_polio_rdrp	CF-AHJ14783.1_6499_relaxed	0.132	4.080E-07	141	1	3.333E-01	4.383E-01
1_4r0e_polio_rdrp	CF-QTE76057.1_6572_relaxed	0.109	4.228E-06	141	1	3.702E-01	5.087E-01
1_4r0e_polio_rdrp	CF-AAC58772.1_7172_relaxed	0.155	1.938E-05	140	1	4.003E-01	5.584E-01
1_4r0e_polio_rdrp	CF-AAD14550.1.4_6746_relaxed	0.134	2.592E-06	140	1	3.493E-01	5.005E-01
1_4r0e_polio_rdrp	CF-AAD14566.1.4_6741_relaxed	0.123	2.455E-06	140	1	3.576E-01	4.918E-01
1_4r0e_polio_rdrp	CF-QDW80893.1.1.3_9722_relaxed	0.111	7.420E-07	140	1	3.382E-01	4.581E-01
1_4r0e_polio_rdrp	CF-QGW51122.1.1.1_8587_relaxed	0.104	2.889E-06	140	1	3.558E-01	5.005E-01
1_4r0e_polio_rdrp	CF-AAN04570.1_11489_relaxed	0.119	1.278E-06	140	1	3.433E-01	4.757E-01
1_4r0e_polio_rdrp	CF-BAD35017.1_7107_relaxed	0.123	1.146E-06	140	1	3.491E-01	4.634E-01
1_4r0e_polio_rdrp	CF-AJG06168.1.1.8_10127_relaxed	0.132	2.994E-05	139	1	3.858E-01	5.970E-01
1_4r0e_polio_rdrp	CF-AAC58759.1_7149_relaxed	0.157	2.281E-05	139	1	3.793E-01	5.880E-01
1_4r0e_polio_rdrp	CF-QPL15379.1.1.1_9212_relaxed	0.116	4.004E-06	139	1	3.622E-01	4.996E-01
1_4r0e_polio_rdrp	CF-AVJ54239.1.1.1_8963_relaxed	0.111	1.086E-06	139	1	3.456E-01	4.574E-01
1_4r0e_polio_rdrp	CF-AAM10628.1.4_6776_relaxed	0.142	4.228E-06	138	1	3.465E-01	5.206E-01
1_4r0e_polio_rdrp	CF-ADD84511.1.1.1_8974_relaxed	0.111	7.420E-07	138	1	3.383E-01	4.442E-01
1_4r0e_polio_rdrp	CF-AAS45830.1_6568_relaxed	0.152	5.859E-06	138	1	3.698E-01	5.058E-01
1_4r0e_polio_rdrp	CF-ALI16778.1.1.8_10140_relaxed	0.12	2.409E-05	137	1	3.809E-01	5.768E-01
1_4r0e_polio_rdrp	CF-APL97667.1.1.1_8625_relaxed	0.121	7.689E-06	137	1	3.681E-01	5.170E-01
1_4r0e_polio_rdrp	CF-FAA01392.1.1.1_8991_relaxed	0.087	1.350E-06	137	1	3.516E-01	4.453E-01
1_4r0e_polio_rdrp	CF-AAZ94069.1_6504_relaxed	0.14	2.889E-06	137	1	3.581E-01	4.764E-01
1_4r0e_polio_rdrp	CF-AED98521.1_6590_relaxed	0.124	5.255E-06	137	1	3.895E-01	4.693E-01
1_4r0e_polio_rdrp	CF-ACF75852.2_11460_relaxed	0.171	2.008E-04	136	1	4.266E-01	6.695E-01
1_4r0e_polio_rdrp	CF-AAC19324.1.4_6785_relaxed	0.123	3.221E-06	136	1	3.417E-01	4.944E-01
1_4r0e_polio_rdrp	CF-ACT68008.1.4_6747_relaxed	0.133	1.477E-05	136	1	3.686E-01	5.542E-01
1_4r0e_polio_rdrp	CF-AAC97206.1.4_6764_relaxed	0.121	1.125E-05	136	1	3.702E-01	5.325E-01
1_4r0e_polio_rdrp	CF-AAL13168.2_11503_relaxed	0.119	2.737E-06	136	1	3.492E-01	4.775E-01
1_4r0e_polio_rdrp	CF-APG78735.1.1.1_9003_relaxed	0.113	1.210E-06	136	1	3.422E-01	4.488E-01
1_4r0e_polio_rdrp	CF-QIM74105.1.1.1_8877_relaxed	0.123	2.592E-06	136	1	3.458E-01	4.793E-01
1_4r0e_polio_rdrp	CF-ABZ81216.1.1.1_8962_relaxed	0.117	1.028E-06	136	1	3.339E-01	4.509E-01
1_4r0e_polio_rdrp	CF-AAA47219.1.1.1_8973_relaxed	0.122	2.455E-06	136	1	3.471E-01	4.789E-01
1_4r0e_polio_rdrp	CF-ABV04399.1_6498_relaxed	0.126	3.051E-06	136	1	3.566E-01	4.767E-01
1_4r0e_polio_rdrp	CF-ATP66644.1.1.8_10146_relaxed	0.139	6.769E-05	135	1	4.107E-01	5.937E-01
1_4r0e_polio_rdrp	CF-DAZ90597.1.1.1_8613_relaxed	0.121	1.505E-06	135	1	3.455E-01	4.468E-01
1_4r0e_polio_rdrp	CF-APG78724.1.1.1_8606_relaxed	0.109	2.592E-06	135	1	3.553E-01	4.575E-01
1_4r0e_polio_rdrp	CF-CAA58852.1_11497_relaxed	0.131	1.771E-06	135	1	3.457E-01	4.556E-01
1_4r0e_polio_rdrp	CF-ABV03824.1.1.1_8969_relaxed	0.11	5.859E-06	135	1	3.606E-01	5.001E-01
1_4r0e_polio_rdrp	CF-AAC19321.2.4_6783_relaxed	0.142	3.591E-06	134	1	3.482E-01	4.804E-01
1_4r0e_polio_rdrp	CF-ACO59901.1.4_6752_relaxed	0.126	2.889E-06	134	1	3.375E-01	4.814E-01
1_4r0e_polio_rdrp	CF-UHK03318.1.1.1_8663_relaxed	0.121	4.714E-06	134	1	3.622E-01	4.772E-01
1_4r0e_polio_rdrp	CF-ALP32035.1.1.1_8985_relaxed	0.119	7.689E-06	134	1	3.619E-01	5.032E-01
1_4r0e_polio_rdrp	CF-APG78684.1.1.1_8881_relaxed	0.099	2.325E-06	134	1	3.483E-01	4.585E-01
1_4r0e_polio_rdrp	CF-ABM92902.1_6569_relaxed	0.147	1.870E-06	134	1	3.350E-01	4.629E-01
1_4r0e_polio_rdrp	CF-AEX93357.1_6571_relaxed	0.138	4.004E-06	134	1	3.498E-01	4.855E-01
1_4r0e_polio_rdrp	CF-BAJ61825.1_6582_relaxed	0.119	7.689E-06	134	1	3.809E-01	4.803E-01
1_4r0e_polio_rdrp	CF-AAC58756.1_7147_relaxed	0.13	8.414E-05	133	1	4.006E-01	6.084E-01
1_4r0e_polio_rdrp	EF-AYD75846.1.1.1_10227_relaxed	0.138	1.559E-05	133	1	3.965E-01	4.956E-01
1_4r0e_polio_rdrp	CF-AAD14554.1.4_6760_relaxed	0.128	4.714E-06	133	1	3.435E-01	4.921E-01
1_4r0e_polio_rdrp	CF-APG78700.1.1.1_8595_relaxed	0.107	2.202E-06	133	1	3.499E-01	4.490E-01
1_4r0e_polio_rdrp	CF-APG78672.1.1.1_8623_relaxed	0.129	2.737E-06	133	1	3.462E-01	4.620E-01
1_4r0e_polio_rdrp	CF-AFU34334.1_11502_relaxed	0.11	4.714E-06	133	1	3.485E-01	4.879E-01
1_4r0e_polio_rdrp	CF-QPO14171.1.1.1_8878_relaxed	0.114	4.464E-06	133	1	3.478E-01	4.874E-01
1_4r0e_polio_rdrp	CF-APG78857.1.1.1_8880_relaxed	0.119	5.859E-06	133	1	3.534E-01	4.908E-01
1_4r0e_polio_rdrp	CF-AEL79469.1.1.1_8960_relaxed	0.108	6.897E-06	133	1	3.704E-01	4.809E-01
1_4r0e_polio_rdrp	CF-ATP66636.1.1.8_10142_relaxed	0.146	3.930E-05	132	1	3.875E-01	5.588E-01
1_4r0e_polio_rdrp	CF-QDW81054.1.1.1_8588_relaxed	0.098	2.202E-06	132	1	3.334E-01	4.636E-01
1_4r0e_polio_rdrp	CF-AFP19142.1_6573_relaxed	0.11	6.532E-06	132	1	3.623E-01	4.808E-01
1_4r0e_polio_rdrp	CF-DBA09009.1_8604_relaxed	0.113	7.282E-06	132	1	3.636E-01	4.868E-01
1_4r0e_polio_rdrp	CF-AIP91220.1.1.7_10137_relaxed	0.121	5.750E-05	131	1	3.805E-01	5.906E-01
1_4r0e_polio_rdrp	CF-AAC58801.1_7208_relaxed	0.139	8.414E-05	131	1	4.032E-01	5.872E-01
1_4r0e_polio_rdrp	EF-AFK79810.1.1.1_9200_relaxed	0.11	6.532E-06	131	1	3.511E-01	4.883E-01
1_4r0e_polio_rdrp	CF-QQM16270.1.1.1_8675_relaxed	0.105	2.889E-06	131	1	3.428E-01	4.524E-01
1_4r0e_polio_rdrp	CF-AMK09234.1.1.1_8999_relaxed	0.121	3.051E-06	131	1	3.408E-01	4.591E-01
1_4r0e_polio_rdrp	CF-ALL27236.1_6484_relaxed	0.119	6.897E-06	131	1	3.678E-01	4.671E-01
1_4r0e_polio_rdrp	CF-AAC58793.1_7159_relaxed	0.142	6.411E-05	130	1	3.975E-01	5.625E-01
1_4r0e_polio_rdrp	CF-ABI97394.1.1.5_10237_relaxed	0.119	1.046E-04	130	1	4.113E-01	5.820E-01
1_4r0e_polio_rdrp	CF-AAC97204.1.1.5_6762_relaxed	0.146	9.052E-06	130	1	3.558E-01	4.917E-01
1_4r0e_polio_rdrp	CF-AJG39057.1.1.1_8591_relaxed	0.116	1.771E-06	130	1	3.435E-01	4.238E-01
1_4r0e_polio_rdrp	CF-APG78824.1.1.1_8572_relaxed	0.123	2.889E-06	130	1	3.300E-01	4.632E-01
1_4r0e_polio_rdrp	CF-AJG39070.1.1.1_8571_relaxed	0.099	1.505E-06	130	1	3.316E-01	4.297E-01
1_4r0e_polio_rdrp	CF-APG78847.1.1.1_8879_relaxed	0.129	3.051E-06	130	1	3.462E-01	4.432E-01
1_4r0e_polio_rdrp	CF-QHA33675.1.1.1_8558_relaxed	0.11	8.573E-06	129	1	3.528E-01	4.832E-01
1_4r0e_polio_rdrp	CF-AJG39067.1.1.1_8605_relaxed	0.12	4.977E-06	129	1	3.439E-01	4.677E-01
1_4r0e_polio_rdrp	CF-AJR28540.1.1.1_8949_relaxed	0.104	7.689E-06	129	1	3.529E-01	4.788E-01
1_4r0e_polio_rdrp	CF-AJR28383.1.1.1_9074_relaxed	0.094	9.052E-06	129	1	3.607E-01	4.767E-01
1_4r0e_polio_rdrp	CF-ACB47443.1.1.1_9066_relaxed	0.109	1.738E-05	129	1	3.742E-01	4.952E-01
1_4r0e_polio_rdrp	CF-UJG27974.1.1.1_9014_relaxed	0.108	1.589E-06	129	1	3.255E-01	4.380E-01
1_4r0e_polio_rdrp	CF-ASA47322.1_9203_relaxed	0.119	1.938E-05	129	1	3.457E-01	5.481E-01
1_4r0e_polio_rdrp	CF-ATP66628.1.1.9_10144_relaxed	0.14	2.496E-04	128	1	4.066E-01	6.399E-01
1_4r0e_polio_rdrp	CF-AAD14560.1.1.5_6765_relaxed	0.138	1.646E-05	128	1	3.662E-01	5.001E-01
1_4r0e_polio_rdrp	CF-AAA96329.1.4_6768_relaxed	0.131	3.338E-05	128	1	3.717E-01	5.367E-01
1_4r0e_polio_rdrp	CF-QCI62731.1.1.3_9775_relaxed	0.124	2.202E-06	128	1	3.211E-01	4.504E-01
1_4r0e_polio_rdrp	CF-AJG39077.1.1.1_8590_relaxed	0.108	3.051E-06	128	1	3.462E-01	4.296E-01
1_4r0e_polio_rdrp	CF-QMP82349.1.1.1_8674_relaxed	0.109	3.051E-06	128	1	3.436E-01	4.380E-01
1_4r0e_polio_rdrp	CF-AMK09277.1.1.1_8882_relaxed	0.1	2.455E-06	128	1	3.366E-01	4.321E-01
1_4r0e_polio_rdrp	CF-AAK73521.1_6483_relaxed	0.115	8.119E-06	128	1	3.641E-01	4.566E-01
1_4r0e_polio_rdrp	CF-QGA70913.1_8727_relaxed	0.084	1.188E-05	128	1	3.664E-01	4.746E-01
1_4r0e_polio_rdrp	CF-AAC58782.1_7193_relaxed	0.137	1.706E-04	127	1	4.029E-01	6.056E-01
1_4r0e_polio_rdrp	CF-QNM37830.1.1.1_9051_relaxed	0.116	1.009E-05	127	1	3.584E-01	4.692E-01
1_4r0e_polio_rdrp	CF-AAX47602.1.1.1_9065_relaxed	0.12	9.558E-06	127	1	3.605E-01	4.693E-01
1_4r0e_polio_rdrp	CF-APG78762.1.1.1_9004_relaxed	0.111	4.228E-06	127	1	3.364E-01	4.561E-01
1_4r0e_polio_rdrp	CF-ASA47438.1.1.1_8979_relaxed	0.109	6.897E-06	127	1	3.429E-01	4.714E-01
1_4r0e_polio_rdrp	CF-AAD47900.2.1.1_8959_relaxed	0.105	2.281E-05	127	1	3.741E-01	5.009E-01
1_4r0e_polio_rdrp	CF-CAC44891.1_6455_relaxed	0.138	1.738E-05	127	1	3.580E-01	5.029E-01
1_4r0e_polio_rdrp	CF-AAN46860.1_6485_relaxed	0.126	8.119E-06	127	1	3.564E-01	4.632E-01
1_4r0e_polio_rdrp	CF-ABK80468.1_6580_relaxed	0.111	1.975E-06	127	1	3.396E-01	4.156E-01
1_4r0e_polio_rdrp	CF-AMB20710.1.1.6_10136_relaxed	0.16	1.706E-04	126	1	3.924E-01	6.096E-01
1_4r0e_polio_rdrp	CF-AAC58795.1_7171_relaxed	0.148	1.706E-04	126	1	4.146E-01	5.831E-01
1_4r0e_polio_rdrp	CF-AHH60917.1.1.3_9733_relaxed	0.104	2.737E-06	126	1	3.286E-01	4.339E-01
1_4r0e_polio_rdrp	CF-APG78798.1.1.1_8615_relaxed	0.111	5.859E-06	126	1	3.332E-01	4.690E-01
1_4r0e_polio_rdrp	CF-AJG39044.1.1.1_8583_relaxed	0.081	3.591E-06	126	1	3.356E-01	4.386E-01
1_4r0e_polio_rdrp	CF-CAI74982.1_11505_relaxed	0.105	1.066E-05	126	1	3.435E-01	4.856E-01
1_4r0e_polio_rdrp	CF-AJR28581.1.1.1_9034_relaxed	0.118	2.592E-06	126	1	3.286E-01	4.365E-01
1_4r0e_polio_rdrp	CF-UHK03326.1.1.1_9050_relaxed	0.121	2.686E-05	126	1	3.789E-01	4.986E-01
1_4r0e_polio_rdrp	CF-BBQ04832.1.1.1_8983_relaxed	0.11	1.559E-05	126	1	3.582E-01	4.914E-01
1_4r0e_polio_rdrp	CF-QPL15295.1_8689_relaxed	0.092	1.938E-05	126	1	3.632E-01	4.932E-01
1_4r0e_polio_rdrp	CF-APG79288.1.1.3_9757_relaxed	0.115	5.549E-06	125	1	3.438E-01	4.467E-01
1_4r0e_polio_rdrp	CF-AVM87275.1.1.1_8602_relaxed	0.102	6.897E-06	125	1	3.431E-01	4.588E-01
1_4r0e_polio_rdrp	CF-QBP37027.1.1.1_8608_relaxed	0.1	1.009E-05	125	1	3.476E-01	4.698E-01
1_4r0e_polio_rdrp	CF-AMJ52363.1.1.1_8984_relaxed	0.125	8.119E-06	125	1	3.460E-01	4.608E-01
1_4r0e_polio_rdrp	CF-ACX83613.1.1.1_8931_relaxed	0.13	1.009E-05	125	1	3.497E-01	4.711E-01
1_4r0e_polio_rdrp	CF-AWW01093.1_9208_relaxed	0.085	1.646E-05	125	1	3.505E-01	4.945E-01
1_4r0e_polio_rdrp	CF-QWT43285.1_8667_relaxed	0.101	1.125E-05	125	1	3.621E-01	4.600E-01
1_4r0e_polio_rdrp	CF-AHL83800.1.4_6754_relaxed	0.135	8.573E-06	124	1	3.353E-01	4.699E-01
1_4r0e_polio_rdrp	CF-CAA44847.1_6744_relaxed	0.136	1.254E-05	124	1	3.373E-01	4.909E-01
1_4r0e_polio_rdrp	CF-AAA96972.1.4_6773_relaxed	0.143	2.836E-05	124	1	3.468E-01	5.299E-01
1_4r0e_polio_rdrp	CF-QWC36460.1.1.1_8664_relaxed	0.103	1.646E-05	124	1	3.623E-01	4.749E-01
1_4r0e_polio_rdrp	CF-AXQ04772.1.1.1_8978_relaxed	0.106	1.066E-05	124	1	3.469E-01	4.677E-01
1_4r0e_polio_rdrp	CF-ATG83562.1.1.1_8982_relaxed	0.121	2.046E-05	124	1	3.580E-01	4.924E-01
1_4r0e_polio_rdrp	CF-QCF24331.1.1.1_8887_relaxed	0.09	2.281E-05	124	1	3.634E-01	4.903E-01
1_4r0e_polio_rdrp	CF-ADN95978.2.1.7_10238_relaxed	0.106	2.496E-04	123	1	4.176E-01	5.760E-01
1_4r0e_polio_rdrp	CF-AJG39058.1.1.1_8585_relaxed	0.105	1.278E-06	123	1	3.134E-01	4.049E-01
1_4r0e_polio_rdrp	CF-QEQ50497.1.1.1_8691_relaxed	0.108	4.977E-06	123	1	3.324E-01	4.409E-01
1_4r0e_polio_rdrp	CF-AJR28458.1.1.1_9079_relaxed	0.094	1.835E-05	123	1	3.592E-01	4.740E-01
1_4r0e_polio_rdrp	CF-AEI52253.1.1.1_9076_relaxed	0.104	3.722E-05	123	1	3.796E-01	4.906E-01
1_4r0e_polio_rdrp	CF-AJR28474.1.1.1_8994_relaxed	0.114	7.689E-06	123	1	3.472E-01	4.444E-01
1_4r0e_polio_rdrp	CF-ABG75819.1_6453_relaxed	0.126	3.525E-05	123	1	3.690E-01	4.998E-01
1_4r0e_polio_rdrp	CF-CAA44847.1.1_6744_relaxed	0.137	3.162E-05	122	1	3.527E-01	5.129E-01
1_4r0e_polio_rdrp	CF-APG79261.1.1.2_9740_relaxed	0.128	5.549E-06	122	1	3.258E-01	4.504E-01
1_4r0e_polio_rdrp	CF-AKF42424.1.1.3_9839_relaxed	0.102	9.558E-06	122	1	3.395E-01	4.542E-01
1_4r0e_polio_rdrp	CF-UAU42876.1.1.1_9036_relaxed	0.105	1.559E-05	122	1	3.556E-01	4.649E-01
1_4r0e_polio_rdrp	CF-AGO44084.1.1.1_9033_relaxed	0.098	1.738E-05	122	1	3.488E-01	4.806E-01
1_4r0e_polio_rdrp	CF-AJG39102.1.1.1_8884_relaxed	0.104	1.009E-05	122	1	3.399E-01	4.598E-01
1_4r0e_polio_rdrp	CF-QQM16270.1_8675_relaxed	0.101	6.897E-06	122	1	3.384E-01	4.378E-01
1_4r0e_polio_rdrp	CF-AAC58778.1_7140_relaxed	0.153	2.121E-04	121	1	3.879E-01	5.899E-01
1_4r0e_polio_rdrp	CF-AAA96974.1.1.5_6772_relaxed	0.134	9.558E-06	121	1	3.395E-01	4.509E-01
1_4r0e_polio_rdrp	CF-AFH88995.1.1.3_9823_relaxed	0.107	9.052E-06	121	1	3.279E-01	4.599E-01
1_4r0e_polio_rdrp	CF-AEL29642.1.1.3_9783_relaxed	0.118	1.009E-05	121	1	3.317E-01	4.646E-01
1_4r0e_polio_rdrp	CF-AXQ04841.1.1.1_8575_relaxed	0.105	3.221E-06	121	1	3.215E-01	4.196E-01
1_4r0e_polio_rdrp	CF-AMK09260.1.1.1_9205_relaxed	0.102	7.689E-06	121	1	3.315E-01	4.470E-01
1_4r0e_polio_rdrp	CF-AJR28289.1.1.1_9042_relaxed	0.115	9.558E-06	121	1	3.440E-01	4.451E-01
1_4r0e_polio_rdrp	CF-AJG39051.1.1.1_8609_relaxed	0.097	1.324E-05	121	1	3.426E-01	4.621E-01
1_4r0e_polio_rdrp	CF-AHX81844.1.1.1_9048_relaxed	0.127	1.324E-05	121	1	3.411E-01	4.660E-01
1_4r0e_polio_rdrp	CF-QIQ19219.1.1.1_9085_relaxed	0.103	1.399E-05	121	1	3.491E-01	4.592E-01
1_4r0e_polio_rdrp	CF-CBH20130.1.1.1_8986_relaxed	0.102	1.559E-05	121	1	3.407E-01	4.716E-01
1_4r0e_polio_rdrp	CF-BAP15882.1.1.1_8976_relaxed	0.125	1.646E-05	121	1	3.504E-01	4.673E-01
1_4r0e_polio_rdrp	CF-ACU65438.1.1.1_9006_relaxed	0.113	4.714E-06	121	1	3.208E-01	4.404E-01
1_4r0e_polio_rdrp	CF-AJG39212.1.1.1_9005_relaxed	0.12	1.399E-05	121	1	3.459E-01	4.598E-01
1_4r0e_polio_rdrp	CF-AAC58750.1_7137_relaxed	0.142	1.449E-04	120	1	3.816E-01	5.629E-01
1_4r0e_polio_rdrp	CF-AAA46784.1.4_6763_relaxed	0.123	5.750E-05	120	1	3.640E-01	5.125E-01
1_4r0e_polio_rdrp	CF-AAC83378.1.4_6775_relaxed	0.132	3.338E-05	120	1	3.432E-01	5.093E-01
1_4r0e_polio_rdrp	CF-AEA30054.1.1.3_9767_relaxed	0.111	1.646E-05	120	1	3.333E-01	4.799E-01
1_4r0e_polio_rdrp	CF-AKF42423.1.1.3_9776_relaxed	0.104	1.324E-05	120	1	3.358E-01	4.642E-01
1_4r0e_polio_rdrp	CF-QBQ01748.1.1.3_9793_relaxed	0.106	1.324E-05	120	1	3.294E-01	4.740E-01
1_4r0e_polio_rdrp	CF-APG78655.1.1.1_8597_relaxed	0.097	1.646E-05	120	1	3.474E-01	4.577E-01
1_4r0e_polio_rdrp	CF-APG78840.1.1.1_8612_relaxed	0.114	4.149E-05	120	1	3.579E-01	5.037E-01
1_4r0e_polio_rdrp	CF-DAZ90596.1.1.1_8610_relaxed	0.135	2.592E-06	120	1	3.295E-01	3.901E-01
1_4r0e_polio_rdrp	CF-AXA52562.1.1.1_8690_relaxed	0.101	3.338E-05	120	1	3.542E-01	4.933E-01
1_4r0e_polio_rdrp	CF-AGO04417.1.1.1_9071_relaxed	0.103	8.573E-06	120	1	3.348E-01	4.429E-01
1_4r0e_polio_rdrp	CF-AMR98951.1.1.1_9082_relaxed	0.101	1.835E-05	120	1	3.540E-01	4.595E-01
1_4r0e_polio_rdrp	CF-AJR28566.1.1.1_8943_relaxed	0.103	2.544E-05	120	1	3.520E-01	4.793E-01
1_4r0e_polio_rdrp	CF-AFR67117.1.1.1_8912_relaxed	0.106	1.399E-05	120	1	3.400E-01	4.607E-01
1_4r0e_polio_rdrp	CF-AJR28341.1.1.1_8889_relaxed	0.104	1.125E-05	120	1	3.384E-01	4.489E-01
1_4r0e_polio_rdrp	CF-AFK65656.1_6457_relaxed	0.135	1.254E-05	120	1	3.435E-01	4.477E-01
1_4r0e_polio_rdrp	CF-AOR52320.1_6584_relaxed	0.109	1.066E-05	120	1	3.414E-01	4.480E-01
1_4r0e_polio_rdrp	CF-AJR28270.1_9039_relaxed	0.117	2.161E-05	120	1	3.483E-01	4.768E-01
1_4r0e_polio_rdrp	CF-QLJ83473.1.1.1_9758_relaxed	0.108	5.157E-05	119	1	3.681E-01	4.915E-01
1_4r0e_polio_rdrp	CF-AIS40850.1.1.1_8890_relaxed	0.109	1.738E-05	119	1	3.500E-01	4.509E-01
1_4r0e_polio_rdrp	CF-AVM87289.1.1.1_8996_relaxed	0.098	2.281E-05	119	1	3.560E-01	4.574E-01
1_4r0e_polio_rdrp	CF-ACU32792.1_11501_relaxed	0.103	1.399E-05	119	1	3.347E-01	4.630E-01
1_4r0e_polio_rdrp	CF-AJR28417.1.1.1_8940_relaxed	0.121	3.722E-05	119	1	3.586E-01	4.831E-01
1_4r0e_polio_rdrp	CF-APG78744.1.1.1_9016_relaxed	0.088	1.066E-05	119	1	3.396E-01	4.404E-01
1_4r0e_polio_rdrp	CF-AJR28605.1.1.1_8938_relaxed	0.101	3.162E-05	119	1	3.539E-01	4.843E-01
1_4r0e_polio_rdrp	CF-QDZ59981.1.1.1_8899_relaxed	0.104	2.836E-05	119	1	3.512E-01	4.797E-01
1_4r0e_polio_rdrp	CF-AFO67836.2.1.1_9080_relaxed	0.105	3.162E-05	119	1	3.570E-01	4.770E-01
1_4r0e_polio_rdrp	CF-APG78073.1_8546_relaxed	0.142	2.686E-05	119	1	3.574E-01	4.724E-01
1_4r0e_polio_rdrp	CF-AXA52562.1_8690_relaxed	0.104	5.549E-06	119	1	3.224E-01	4.291E-01
1_4r0e_polio_rdrp	CF-QPL15379.1_9212_relaxed	0.111	2.836E-05	119	1	3.511E-01	4.813E-01
1_4r0e_polio_rdrp	CF-AAX47602.1_9065_relaxed	0.115	6.532E-06	119	1	3.277E-01	4.334E-01
1_4r0e_polio_rdrp	CF-AAC83378.1.1.5_6775_relaxed	0.129	1.066E-05	118	1	3.332E-01	4.437E-01
1_4r0e_polio_rdrp	CF-AGA82741.1.1.3_9827_relaxed	0.11	8.573E-06	118	1	3.292E-01	4.328E-01
1_4r0e_polio_rdrp	CF-ABG56143.2.1.3_9804_relaxed	0.106	5.549E-06	118	1	3.191E-01	4.278E-01
1_4r0e_polio_rdrp	CF-CAG7465164.1.1.3_9812_relaxed	0.118	6.186E-06	118	1	3.185E-01	4.361E-01
1_4r0e_polio_rdrp	CF-AJG39242.1.1.3_9868_relaxed	0.114	3.221E-06	118	1	3.134E-01	4.068E-01
1_4r0e_polio_rdrp	CF-AEL29680.1.1.3_9869_relaxed	0.103	1.254E-05	118	1	3.313E-01	4.522E-01
1_4r0e_polio_rdrp	CF-AUW34382.1.1.1_8592_relaxed	0.1	2.737E-06	118	1	3.133E-01	4.018E-01
1_4r0e_polio_rdrp	CF-DAZ89739.1.1.1_8566_relaxed	0.126	6.769E-05	118	1	3.704E-01	5.021E-01
1_4r0e_polio_rdrp	CF-AEF56729.1.1.1_8776_relaxed	0.115	5.549E-06	118	1	3.188E-01	4.297E-01
1_4r0e_polio_rdrp	CF-QIQ19249.1.1.1_8988_relaxed	0.094	2.046E-05	118	1	3.547E-01	4.496E-01
1_4r0e_polio_rdrp	CF-ACZ81402.1.1.1_8977_relaxed	0.103	1.738E-05	118	1	3.426E-01	4.566E-01
1_4r0e_polio_rdrp	CF-UDL13960.1_8766_relaxed	0.101	1.125E-05	118	1	3.311E-01	4.501E-01
1_4r0e_polio_rdrp	CF-AKI29941.1.1.7_10135_relaxed	0.133	1.706E-04	117	1	3.758E-01	5.477E-01
1_4r0e_polio_rdrp	CF-AAC58754.1_7138_relaxed	0.14	1.530E-04	117	1	3.723E-01	5.528E-01
1_4r0e_polio_rdrp	CF-AAD14550.1.1.5_6746_relaxed	0.133	6.411E-05	117	1	3.592E-01	5.010E-01
1_4r0e_polio_rdrp	CF-AAL79763.1.1.5_6756_relaxed	0.125	4.540E-04	117	1	3.815E-01	6.248E-01
1_4r0e_polio_rdrp	CF-API68880.1.1.3_9774_relaxed	0.1	2.281E-05	117	1	3.374E-01	4.686E-01
1_4r0e_polio_rdrp	CF-AXQ04827.1.1.1_8577_relaxed	0.11	3.591E-06	117	1	3.121E-01	4.055E-01
1_4r0e_polio_rdrp	CF-AFN73049.1_9925_relaxed	0.111	2.161E-05	117	1	3.439E-01	4.614E-01
1_4r0e_polio_rdrp	CF-DAZ90402.1.1.1_8593_relaxed	0.098	2.409E-05	117	1	3.493E-01	4.578E-01
1_4r0e_polio_rdrp	CF-QHX39760.1.1.1_8599_relaxed	0.139	7.689E-06	117	1	3.387E-01	4.126E-01
1_4r0e_polio_rdrp	CF-AYN64867.1.1.1_8569_relaxed	0.104	9.904E-05	117	1	3.586E-01	5.401E-01
1_4r0e_polio_rdrp	CF-AZL49346.1.1.1_9030_relaxed	0.113	2.325E-06	117	1	3.052E-01	4.006E-01
1_4r0e_polio_rdrp	CF-AGE10378.1.1.1_9025_relaxed	0.093	1.559E-05	117	1	3.405E-01	4.467E-01
1_4r0e_polio_rdrp	CF-UOX72924.1.1.1_9063_relaxed	0.112	1.646E-05	117	1	3.467E-01	4.408E-01
1_4r0e_polio_rdrp	CF-UOX72934.1.1.1_9086_relaxed	0.11	1.477E-05	117	1	3.360E-01	4.441E-01
1_4r0e_polio_rdrp	CF-API61887.1.1.1_8579_relaxed	0.116	2.046E-05	117	1	3.390E-01	4.651E-01
1_4r0e_polio_rdrp	CF-AHY85660.1.1.1_9027_relaxed	0.114	1.835E-05	117	1	3.324E-01	4.607E-01
1_4r0e_polio_rdrp	CF-AZL49339.1.1.1_9029_relaxed	0.1	1.938E-05	117	1	3.427E-01	4.527E-01
1_4r0e_polio_rdrp	CF-ACB47438.1.1.1_9070_relaxed	0.115	1.009E-05	117	1	3.267E-01	4.421E-01
1_4r0e_polio_rdrp	CF-ABV01365.1.1.1_8935_relaxed	0.12	4.381E-05	117	1	3.574E-01	4.786E-01
1_4r0e_polio_rdrp	CF-AJR28499.1.1.1_8903_relaxed	0.113	1.254E-05	117	1	3.408E-01	4.313E-01
1_4r0e_polio_rdrp	CF-UAX43315.1.1.1_8934_relaxed	0.089	3.525E-05	117	1	3.567E-01	4.691E-01
1_4r0e_polio_rdrp	CF-AAC97208.1_6579_relaxed	0.119	1.902E-04	117	1	3.739E-01	5.601E-01
1_4r0e_polio_rdrp	CF-AAC58765.1_7164_relaxed	0.155	1.616E-04	116	1	3.724E-01	5.395E-01
1_4r0e_polio_rdrp	CF-ACV66991.1.1.4_6767_relaxed	0.128	1.009E-05	116	1	3.322E-01	4.263E-01
1_4r0e_polio_rdrp	EF-AAC97621.1_12053_relaxed	0.131	4.977E-06	116	1	3.088E-01	4.180E-01
1_4r0e_polio_rdrp	CF-AJG39268.1.1.1_9691_relaxed	0.108	1.254E-05	116	1	3.457E-01	4.193E-01
1_4r0e_polio_rdrp	CF-QCI62745.1.1.3_9796_relaxed	0.12	2.686E-05	116	1	3.402E-01	4.677E-01
1_4r0e_polio_rdrp	CF-AII01799.1.1.3_9862_relaxed	0.118	1.066E-05	116	1	3.307E-01	4.275E-01
1_4r0e_polio_rdrp	CF-QNJ99612.1.1.3_9822_relaxed	0.108	1.477E-05	116	1	3.269E-01	4.488E-01
1_4r0e_polio_rdrp	CF-AJG39041.1.1.1_8582_relaxed	0.075	6.532E-06	116	1	3.228E-01	4.144E-01
1_4r0e_polio_rdrp	CF-APG78739.1.1.1_9201_relaxed	0.104	1.009E-05	116	1	3.237E-01	4.367E-01
1_4r0e_polio_rdrp	CF-AHB08865.1.1.1_8944_relaxed	0.105	1.938E-05	116	1	3.425E-01	4.447E-01
1_4r0e_polio_rdrp	CF-UBB42403.1.1.1_8947_relaxed	0.098	3.338E-05	116	1	3.439E-01	4.749E-01
1_4r0e_polio_rdrp	CF-UCR92531.1.1.1_9011_relaxed	0.095	2.409E-05	116	1	3.463E-01	4.518E-01
1_4r0e_polio_rdrp	CF-AJR28479.1.1.1_8926_relaxed	0.108	3.525E-05	116	1	3.521E-01	4.704E-01
1_4r0e_polio_rdrp	CF-APA34844.1_6567_relaxed	0.106	1.399E-05	116	1	3.412E-01	4.324E-01
1_4r0e_polio_rdrp	CF-QMP82349.1_8674_relaxed	0.105	1.646E-05	116	1	3.388E-01	4.413E-01
1_4r0e_polio_rdrp	EF-AAA88528.2.1.5_6592_relaxed	0.143	3.653E-04	115	1	3.600E-01	6.266E-01
1_4r0e_polio_rdrp	CF-AMA19820.1.1.3_9810_relaxed	0.107	1.559E-05	115	1	3.272E-01	4.432E-01
1_4r0e_polio_rdrp	CF-QCI62741.1.1.3_9762_relaxed	0.113	1.125E-05	115	1	3.200E-01	4.394E-01
1_4r0e_polio_rdrp	CF-API68872.1.1.3_9769_relaxed	0.101	1.559E-05	115	1	3.199E-01	4.566E-01
1_4r0e_polio_rdrp	CF-AEJ07650.1.1.1_9045_relaxed	0.13	4.885E-05	115	1	3.464E-01	4.918E-01
1_4r0e_polio_rdrp	CF-AJG39111.1.1.1_8670_relaxed	0.099	1.188E-05	115	1	3.305E-01	4.256E-01
1_4r0e_polio_rdrp	CF-QIQ19244.1.1.1_8951_relaxed	0.1	2.409E-05	115	1	3.413E-01	4.532E-01
1_4r0e_polio_rdrp	CF-AJR28438.1.1.1_9032_relaxed	0.109	1.835E-05	115	1	3.302E-01	4.509E-01
1_4r0e_polio_rdrp	CF-AJR28452.1.1.1_8946_relaxed	0.11	2.409E-05	115	1	3.355E-01	4.616E-01
1_4r0e_polio_rdrp	CF-APG78756.1.1.1_9008_relaxed	0.102	2.544E-05	115	1	3.365E-01	4.651E-01
1_4r0e_polio_rdrp	CF-AID53192.1.1.1_8898_relaxed	0.083	4.885E-05	115	1	3.608E-01	4.715E-01
1_4r0e_polio_rdrp	CF-AGY14297.1.1.1_8939_relaxed	0.115	3.162E-05	115	1	3.509E-01	4.565E-01
1_4r0e_polio_rdrp	CF-AJR28445.1.1.1_8928_relaxed	0.104	3.525E-05	115	1	3.480E-01	4.685E-01
1_4r0e_polio_rdrp	CF-AJR28317.1.1.1_8933_relaxed	0.111	2.161E-05	115	1	3.354E-01	4.535E-01
1_4r0e_polio_rdrp	CF-QEA08659.1.1.1_8908_relaxed	0.117	1.646E-05	115	1	3.344E-01	4.417E-01
1_4r0e_polio_rdrp	CF-ACQ94979.1_8769_relaxed	0.096	1.646E-05	115	1	3.379E-01	4.350E-01
1_4r0e_polio_rdrp	CF-ACF75853.2_11462_relaxed	0.158	5.062E-04	114	1	3.956E-01	5.820E-01
1_4r0e_polio_rdrp	CF-AAL79763.1.4_6756_relaxed	0.117	5.157E-05	114	1	3.388E-01	4.933E-01
1_4r0e_polio_rdrp	CF-AEB70976.1.1.3_9788_relaxed	0.107	1.125E-05	114	1	3.199E-01	4.295E-01
1_4r0e_polio_rdrp	CF-AED98383.1.1.3_9833_relaxed	0.111	5.750E-05	114	1	3.480E-01	4.853E-01
1_4r0e_polio_rdrp	CF-API68884.1.1.3_9763_relaxed	0.112	2.409E-05	114	1	3.317E-01	4.600E-01
1_4r0e_polio_rdrp	CF-AYC35226.1.1.3_9816_relaxed	0.114	2.281E-05	114	1	3.295E-01	4.578E-01
1_4r0e_polio_rdrp	CF-AMA19446.1.1.2_9755_relaxed	0.104	9.904E-05	114	1	3.648E-01	4.961E-01
1_4r0e_polio_rdrp	EF-AEN94545.1.2_6591_relaxed	0.127	1.477E-05	114	1	3.185E-01	4.487E-01
1_4r0e_polio_rdrp	CF-QWT43291.1.1.1_8666_relaxed	0.105	8.884E-05	114	1	3.617E-01	5.002E-01
1_4r0e_polio_rdrp	CF-APG78770.1.1.1_8601_relaxed	0.106	3.722E-05	114	1	3.573E-01	4.497E-01
1_4r0e_polio_rdrp	CF-QPL15345.1.1.1_8684_relaxed	0.105	2.994E-05	114	1	3.544E-01	4.394E-01
1_4r0e_polio_rdrp	CF-ASD34110.1.1.1_8941_relaxed	0.113	3.525E-05	114	1	3.452E-01	4.613E-01
1_4r0e_polio_rdrp	CF-QKV49535.1.1.1_8937_relaxed	0.106	6.411E-05	114	1	3.542E-01	4.857E-01
1_4r0e_polio_rdrp	CF-AFH89680.1.1.1_9067_relaxed	0.103	2.836E-05	114	1	3.448E-01	4.527E-01
1_4r0e_polio_rdrp	CF-AJR28277.1.1.1_8936_relaxed	0.104	4.149E-05	114	1	3.514E-01	4.638E-01
1_4r0e_polio_rdrp	CF-QVU40010.1.1.1_9078_relaxed	0.09	2.544E-05	114	1	3.354E-01	4.569E-01
1_4r0e_polio_rdrp	CF-AJR28401.1.1.1_9062_relaxed	0.108	1.477E-05	114	1	3.347E-01	4.235E-01
1_4r0e_polio_rdrp	CF-AGY80343.1.1.1_8981_relaxed	0.118	3.930E-05	114	1	3.421E-01	4.706E-01
1_4r0e_polio_rdrp	CF-AJR28595.1.1.1_8932_relaxed	0.11	3.162E-05	114	1	3.432E-01	4.607E-01
1_4r0e_polio_rdrp	CF-AHL66985.1.1.1_8993_relaxed	0.116	3.338E-05	114	1	3.469E-01	4.537E-01
1_4r0e_polio_rdrp	CF-ALO28655.1.1.1_8957_relaxed	0.103	9.558E-06	114	1	3.240E-01	4.184E-01
1_4r0e_polio_rdrp	CF-ADE95845.1_6570_relaxed	0.148	3.338E-05	114	1	3.410E-01	4.612E-01
1_4r0e_polio_rdrp	CF-AJR28289.1_9042_relaxed	0.105	8.573E-06	114	1	3.257E-01	4.130E-01
1_4r0e_polio_rdrp	CF-AAC58789.1_7206_relaxed	0.156	4.300E-04	113	1	3.867E-01	5.770E-01
1_4r0e_polio_rdrp	CF-AAC58763.1_7139_relaxed	0.142	4.794E-04	113	1	3.978E-01	5.640E-01
1_4r0e_polio_rdrp	CF-AVM87665.1.1.1_9333_relaxed	0.11	1.104E-04	113	1	3.685E-01	4.937E-01
1_4r0e_polio_rdrp	CF-UHM27634.1.1.1_9707_relaxed	0.126	2.161E-05	113	1	3.397E-01	4.361E-01
1_4r0e_polio_rdrp	CF-ALG75832.1.1.3_9766_relaxed	0.116	1.835E-05	113	1	3.292E-01	4.414E-01
1_4r0e_polio_rdrp	CF-AEB70982.1.1.3_9799_relaxed	0.114	1.254E-05	113	1	3.224E-01	4.265E-01
1_4r0e_polio_rdrp	CF-AFH89011.1.1.3_9836_relaxed	0.117	1.324E-05	113	1	3.184E-01	4.383E-01
1_4r0e_polio_rdrp	CF-AHK60944.1.1.3_9792_relaxed	0.112	2.994E-05	113	1	3.323E-01	4.615E-01
1_4r0e_polio_rdrp	CF-ABD51507.1.1.3_9824_relaxed	0.108	2.994E-05	113	1	3.328E-01	4.609E-01
1_4r0e_polio_rdrp	CF-API68896.1.1.3_9843_relaxed	0.116	1.646E-05	113	1	3.204E-01	4.439E-01
1_4r0e_polio_rdrp	CF-AFN73038.1.1.3_9879_relaxed	0.113	5.157E-05	113	1	3.526E-01	4.642E-01
1_4r0e_polio_rdrp	CF-DAZ90592.1.1.1_8611_relaxed	0.12	1.738E-05	113	1	3.325E-01	4.273E-01
1_4r0e_polio_rdrp	CF-DAZ89728.1.1.1_8565_relaxed	0.117	3.525E-05	113	1	3.475E-01	4.514E-01
1_4r0e_polio_rdrp	CF-APT68159.1.1.1_8567_relaxed	0.126	1.738E-05	113	1	3.435E-01	4.134E-01
1_4r0e_polio_rdrp	CF-QMP82151.1.1.1_9214_relaxed	0.129	8.573E-06	113	1	3.163E-01	4.153E-01
1_4r0e_polio_rdrp	CF-ASZ85163.1.1.1_9084_relaxed	0.11	2.994E-05	113	1	3.415E-01	4.516E-01
1_4r0e_polio_rdrp	CF-QIQ19224.1.1.1_9087_relaxed	0.101	2.281E-05	113	1	3.313E-01	4.433E-01
1_4r0e_polio_rdrp	CF-AAK60424.1.1.1_9023_relaxed	0.103	1.938E-05	113	1	3.317E-01	4.407E-01
1_4r0e_polio_rdrp	CF-AMK38068.1.1.1_8975_relaxed	0.119	7.689E-06	113	1	3.179E-01	4.108E-01
1_4r0e_polio_rdrp	CF-AJR28347.1.1.1_8942_relaxed	0.098	9.380E-05	113	1	3.600E-01	4.907E-01
1_4r0e_polio_rdrp	CF-AVI57368.1.1.1_8952_relaxed	0.09	3.930E-05	113	1	3.489E-01	4.583E-01
1_4r0e_polio_rdrp	CF-AAN16984.1.1.1_9072_relaxed	0.115	5.750E-05	113	1	3.462E-01	4.779E-01
1_4r0e_polio_rdrp	CF-AMK09228.1.1.1_8998_relaxed	0.11	3.338E-05	113	1	3.365E-01	4.646E-01
1_4r0e_polio_rdrp	CF-AJN08917.1.1.1_9052_relaxed	0.132	1.254E-05	113	1	3.159E-01	4.371E-01
1_4r0e_polio_rdrp	CF-UOX72918.1.1.1_8953_relaxed	0.117	2.836E-05	113	1	3.355E-01	4.553E-01
1_4r0e_polio_rdrp	CF-QEA08648.1.1.1_8916_relaxed	0.122	1.125E-05	113	1	3.232E-01	4.193E-01
1_4r0e_polio_rdrp	CF-UHK03163.1.1.1_8681_relaxed	0.078	7.547E-05	113	1	3.621E-01	4.756E-01
1_4r0e_polio_rdrp	CF-AFN70793.1_8630_relaxed	0.11	1.835E-05	113	1	3.285E-01	4.400E-01
1_4r0e_polio_rdrp	CF-AHA90827.1_8772_relaxed	0.111	1.938E-05	113	1	3.283E-01	4.445E-01
1_4r0e_polio_rdrp	EF-AVM87326.1.1.1_10228_relaxed	0.173	7.406E-04	112	1	4.031E-01	5.892E-01
1_4r0e_polio_rdrp	EF-BAO49513.1_12030_relaxed	0.154	3.338E-05	112	1	3.285E-01	4.649E-01
1_4r0e_polio_rdrp	CF-AAN05101.1.1.5_6742_relaxed	0.136	4.072E-04	112	1	3.727E-01	5.825E-01
1_4r0e_polio_rdrp	CF-QBQ01764.1.1.3_9837_relaxed	0.107	3.930E-05	112	1	3.327E-01	4.686E-01
1_4r0e_polio_rdrp	CF-AEB70969.1.1.3_9765_relaxed	0.111	1.254E-05	112	1	3.223E-01	4.230E-01
1_4r0e_polio_rdrp	CF-API68892.1.1.3_9835_relaxed	0.119	2.836E-05	112	1	3.264E-01	4.540E-01
1_4r0e_polio_rdrp	CF-ARF07706.1.1.3_9864_relaxed	0.121	1.477E-05	112	1	3.219E-01	4.316E-01
1_4r0e_polio_rdrp	CF-QQO86214.1_9922_relaxed	0.107	3.525E-05	112	1	3.358E-01	4.538E-01
1_4r0e_polio_rdrp	CF-DAZ90591.1.1.1_8581_relaxed	0.093	1.188E-05	112	1	3.197E-01	4.188E-01
1_4r0e_polio_rdrp	CF-APG78659.1.1.1_8617_relaxed	0.104	1.231E-04	112	1	3.566E-01	5.086E-01
1_4r0e_polio_rdrp	CF-AGE10373.1.1.1_9026_relaxed	0.09	1.449E-04	112	1	3.713E-01	4.983E-01
1_4r0e_polio_rdrp	CF-AFR67096.1.1.1_8911_relaxed	0.107	4.381E-05	112	1	3.448E-01	4.622E-01
1_4r0e_polio_rdrp	CF-AJG39223.1.1.1_8886_relaxed	0.11	2.161E-05	112	1	3.263E-01	4.417E-01
1_4r0e_polio_rdrp	CF-AAF78849.1_6462_relaxed	0.114	4.885E-05	112	1	3.574E-01	4.517E-01
1_4r0e_polio_rdrp	CF-BCL64177.1_8768_relaxed	0.1	1.399E-05	112	1	3.257E-01	4.192E-01
1_4r0e_polio_rdrp	CF-APG78729.1_9204_relaxed	0.096	8.884E-05	112	1	3.500E-01	4.941E-01
1_4r0e_polio_rdrp	CF-APG78141.1_9216_relaxed	0.115	6.769E-05	112	1	3.379E-01	4.910E-01
1_4r0e_polio_rdrp	CF-AEU12347.3.1.2_10147_relaxed	0.134	1.231E-04	111	1	3.602E-01	4.978E-01
1_4r0e_polio_rdrp	CF-AAC58785.1_7163_relaxed	0.147	2.939E-04	111	1	3.755E-01	5.355E-01
1_4r0e_polio_rdrp	CF-AAC97204.1.4_6762_relaxed	0.13	8.884E-05	111	1	3.463E-01	4.966E-01
1_4r0e_polio_rdrp	CF-AEL29670.1.1.3_9817_relaxed	0.114	1.938E-05	111	1	3.204E-01	4.342E-01
1_4r0e_polio_rdrp	CF-AGZ62535.1.1.3_9826_relaxed	0.121	3.162E-05	111	1	3.332E-01	4.476E-01
1_4r0e_polio_rdrp	CF-QPN53433.1.1.3_9884_relaxed	0.117	4.381E-05	111	1	3.462E-01	4.484E-01
1_4r0e_polio_rdrp	CF-AIU95033.1.1.3_9718_relaxed	0.114	3.162E-05	111	1	3.295E-01	4.513E-01
1_4r0e_polio_rdrp	CF-APG78691.1.1.1_8682_relaxed	0.122	3.722E-05	111	1	3.471E-01	4.351E-01
1_4r0e_polio_rdrp	CF-QMP82314.1.1.1_8676_relaxed	0.091	1.835E-05	111	1	3.342E-01	4.191E-01
1_4r0e_polio_rdrp	CF-APF29060.1.1.1_8875_relaxed	0.118	4.228E-06	111	1	3.041E-01	3.823E-01
1_4r0e_polio_rdrp	CF-AJR28396.1.1.1_8950_relaxed	0.132	7.147E-05	111	1	3.512E-01	4.742E-01
1_4r0e_polio_rdrp	CF-UAU42847.1.1.1_9037_relaxed	0.111	2.544E-05	111	1	3.302E-01	4.411E-01
1_4r0e_polio_rdrp	CF-ADB88761.1.1.1_9061_relaxed	0.115	1.559E-05	111	1	3.222E-01	4.268E-01
1_4r0e_polio_rdrp	CF-ADO63659.1.1.1_9069_relaxed	0.103	5.446E-05	111	1	3.460E-01	4.616E-01
1_4r0e_polio_rdrp	CF-ACU65444.1.1.1_9009_relaxed	0.111	2.046E-05	111	1	3.279E-01	4.335E-01
1_4r0e_polio_rdrp	CF-UGM46138.1.1.1_8885_relaxed	0.097	2.994E-05	111	1	3.285E-01	4.478E-01
1_4r0e_polio_rdrp	CF-AJG39207.1.1.1_9002_relaxed	0.115	2.686E-05	111	1	3.301E-01	4.391E-01
1_4r0e_polio_rdrp	CF-ASM90779.1.1.1_8922_relaxed	0.128	7.147E-05	111	1	3.468E-01	4.750E-01
1_4r0e_polio_rdrp	CF-AXG65493.1_6480_relaxed	0.131	4.381E-05	111	1	3.439E-01	4.473E-01
1_4r0e_polio_rdrp	EF-AOC55195.1_11899_relaxed	0.117	1.399E-05	110	1	3.111E-01	4.275E-01
1_4r0e_polio_rdrp	CF-WBM84615.1.1.1_9694_relaxed	0.12	1.938E-05	110	1	3.336E-01	4.139E-01
1_4r0e_polio_rdrp	CF-ALS88188.1.1.3_9845_relaxed	0.113	1.835E-05	110	1	3.160E-01	4.358E-01
1_4r0e_polio_rdrp	CF-QNJ99608.1.1.3_9801_relaxed	0.11	3.162E-05	110	1	3.211E-01	4.541E-01
1_4r0e_polio_rdrp	CF-ACZ55880.2.1.3_9834_relaxed	0.106	1.066E-05	110	1	3.082E-01	4.139E-01
1_4r0e_polio_rdrp	CF-AEA30062.1.1.3_9815_relaxed	0.119	3.722E-05	110	1	3.255E-01	4.566E-01
1_4r0e_polio_rdrp	EF-AAL67962.1_9918_relaxed	0.107	8.573E-06	110	1	3.136E-01	3.972E-01
1_4r0e_polio_rdrp	CF-QPB73966.1.1.1_8562_relaxed	0.137	9.380E-05	110	1	3.477E-01	4.875E-01
1_4r0e_polio_rdrp	CF-AVM87272.1.1.1_8600_relaxed	0.113	9.052E-06	110	1	3.227E-01	3.890E-01
1_4r0e_polio_rdrp	CF-ACJ71386.1_8632_relaxed	0.123	1.835E-05	110	1	3.202E-01	4.257E-01
1_4r0e_polio_rdrp	CF-UDL13983.1.1.1_8876_relaxed	0.125	9.558E-06	110	1	3.083E-01	4.060E-01
1_4r0e_polio_rdrp	CF-UAU42902.1.1.1_9035_relaxed	0.115	7.547E-05	110	1	3.478E-01	4.697E-01
1_4r0e_polio_rdrp	CF-UBB42393.1.1.1_9064_relaxed	0.128	7.689E-06	110	1	3.053E-01	4.035E-01
1_4r0e_polio_rdrp	CF-ABG76848.1.1.1_9018_relaxed	0.097	4.885E-05	110	1	3.378E-01	4.550E-01
1_4r0e_polio_rdrp	CF-AAG10420.1.1.1_8906_relaxed	0.119	1.477E-05	110	1	3.162E-01	4.238E-01
1_4r0e_polio_rdrp	CF-AJR28336.1.1.1_8894_relaxed	0.12	2.994E-05	110	1	3.311E-01	4.355E-01
1_4r0e_polio_rdrp	CF-AAW29084.1_6467_relaxed	0.098	2.994E-05	110	1	3.379E-01	4.299E-01
1_4r0e_polio_rdrp	CF-BAA08542.1_6509_relaxed	0.123	2.281E-05	110	1	3.232E-01	4.328E-01
1_4r0e_polio_rdrp	CF-ACG59353.1_8631_relaxed	0.11	3.525E-05	110	1	3.265E-01	4.515E-01
1_4r0e_polio_rdrp	CF-AJI43737.1.1.6_10133_relaxed	0.116	7.014E-04	109	1	3.871E-01	5.805E-01
1_4r0e_polio_rdrp	CF-APT40619.1.1.9_10141_relaxed	0.119	4.540E-04	109	1	3.772E-01	5.476E-01
1_4r0e_polio_rdrp	CF-QDF82060.1.1.2_9852_relaxed	0.107	4.381E-05	109	1	3.372E-01	4.426E-01
1_4r0e_polio_rdrp	CF-QHU78994.1.1.3_9720_relaxed	0.112	2.281E-05	109	1	3.119E-01	4.396E-01
1_4r0e_polio_rdrp	CF-AFH88999.1.1.3_9791_relaxed	0.106	4.149E-05	109	1	3.260E-01	4.561E-01
1_4r0e_polio_rdrp	CF-AKF42419.1.1.3_9838_relaxed	0.103	2.994E-05	109	1	3.228E-01	4.405E-01
1_4r0e_polio_rdrp	CF-ACY56282.1_9924_relaxed	0.098	4.149E-05	109	1	3.297E-01	4.511E-01
1_4r0e_polio_rdrp	CF-AJG39047.1.1.1_8584_relaxed	0.101	7.282E-06	109	1	3.022E-01	3.955E-01
1_4r0e_polio_rdrp	CF-QMP82301.1.1.1_8578_relaxed	0.104	1.559E-05	109	1	3.166E-01	4.146E-01
1_4r0e_polio_rdrp	CF-ANC97697.1.1.1_8580_relaxed	0.096	1.125E-05	109	1	3.159E-01	3.966E-01
1_4r0e_polio_rdrp	CF-APG78782.1.1.1_8683_relaxed	0.098	4.381E-05	109	1	3.387E-01	4.447E-01
1_4r0e_polio_rdrp	CF-AJG39201.1.1.1_8954_relaxed	0.105	5.446E-05	109	1	3.487E-01	4.455E-01
1_4r0e_polio_rdrp	CF-AGI04018.1.1.1_9075_relaxed	0.104	7.968E-05	109	1	3.563E-01	4.554E-01
1_4r0e_polio_rdrp	CF-AFX72892.1.1.1_8989_relaxed	0.107	3.930E-05	109	1	3.335E-01	4.405E-01
1_4r0e_polio_rdrp	CF-AIY25916.1.1.1_8896_relaxed	0.112	3.338E-05	109	1	3.332E-01	4.302E-01
1_4r0e_polio_rdrp	CF-UAX43327.1.1.1_8918_relaxed	0.118	5.750E-05	109	1	3.419E-01	4.551E-01
1_4r0e_polio_rdrp	CF-QBQ65046.1.1.1_8956_relaxed	0.114	2.281E-05	109	1	3.327E-01	4.172E-01
1_4r0e_polio_rdrp	CF-AAQ83562.1_6468_relaxed	0.094	1.300E-04	109	1	3.519E-01	4.932E-01
1_4r0e_polio_rdrp	CF-AAA45734.1_6576_relaxed	0.123	1.616E-04	109	1	3.671E-01	4.896E-01
1_4r0e_polio_rdrp	CF-APG78782.1_8683_relaxed	0.107	4.885E-05	109	1	3.417E-01	4.422E-01
1_4r0e_polio_rdrp	CF-QPL15345.1_8684_relaxed	0.121	6.897E-06	109	1	3.031E-01	3.957E-01
1_4r0e_polio_rdrp	CF-AAA96974.1.1_6772_relaxed	0.119	1.231E-04	108	1	3.374E-01	5.011E-01
1_4r0e_polio_rdrp	CF-AJK91618.1.1.3_9764_relaxed	0.108	2.281E-05	108	1	3.207E-01	4.210E-01
1_4r0e_polio_rdrp	CF-CAA48478.1.1.3_9841_relaxed	0.107	2.544E-05	108	1	3.161E-01	4.339E-01
1_4r0e_polio_rdrp	CF-AEA30065.1.1.3_9818_relaxed	0.106	2.544E-05	108	1	3.117E-01	4.387E-01
1_4r0e_polio_rdrp	CF-AEL29649.1.1.3_9802_relaxed	0.103	3.162E-05	108	1	3.189E-01	4.426E-01
1_4r0e_polio_rdrp	CF-AEL29661.1.1.3_9809_relaxed	0.103	3.338E-05	108	1	3.190E-01	4.435E-01
1_4r0e_polio_rdrp	CF-AJG39259.1.1.2_9760_relaxed	0.118	6.411E-05	108	1	3.434E-01	4.507E-01
1_4r0e_polio_rdrp	CF-APG78687.1.1.1_8559_relaxed	0.13	2.496E-04	108	1	3.493E-01	5.334E-01
1_4r0e_polio_rdrp	CF-AYP67566.1.1.1_8586_relaxed	0.086	2.836E-05	108	1	3.200E-01	4.317E-01
1_4r0e_polio_rdrp	CF-QPB73986.1.1.1_8614_relaxed	0.109	3.857E-04	108	1	3.776E-01	5.273E-01
1_4r0e_polio_rdrp	CF-DAZ89736.1.1.1_8564_relaxed	0.15	7.547E-05	108	1	3.379E-01	4.656E-01
1_4r0e_polio_rdrp	CF-AJG39173.1.1.1_9186_relaxed	0.094	9.904E-05	108	1	3.457E-01	4.707E-01
1_4r0e_polio_rdrp	CF-AHD46115.1.1.1_8987_relaxed	0.108	9.380E-05	108	1	3.421E-01	4.725E-01
1_4r0e_polio_rdrp	CF-AJR28270.1.1.1_9039_relaxed	0.13	2.046E-05	108	1	3.226E-01	4.158E-01
1_4r0e_polio_rdrp	CF-UAU42909.1.1.1_9043_relaxed	0.121	7.968E-05	108	1	3.480E-01	4.597E-01
1_4r0e_polio_rdrp	CF-UJY53556.1.1.1_9057_relaxed	0.1	1.373E-04	108	1	3.696E-01	4.623E-01
1_4r0e_polio_rdrp	CF-ANQ45640.1_8774_relaxed	0.105	2.544E-05	108	1	3.228E-01	4.252E-01
1_4r0e_polio_rdrp	CF-ACQ94985.1_8770_relaxed	0.086	6.071E-05	108	1	3.460E-01	4.401E-01
1_4r0e_polio_rdrp	CF-QMP82242.1_8688_relaxed	0.091	2.544E-05	108	1	3.246E-01	4.204E-01
1_4r0e_polio_rdrp	CF-QMP82314.1_8676_relaxed	0.102	2.409E-05	108	1	3.287E-01	4.113E-01
1_4r0e_polio_rdrp	CF-AAM10628.1.1.5_6776_relaxed	0.129	8.884E-05	107	1	3.459E-01	4.599E-01
1_4r0e_polio_rdrp	CF-QVG74815.1.1.3_9795_relaxed	0.111	4.149E-05	107	1	3.236E-01	4.390E-01
1_4r0e_polio_rdrp	CF-QBQ01768.1.1.3_9768_relaxed	0.113	2.281E-05	107	1	3.114E-01	4.299E-01
1_4r0e_polio_rdrp	CF-QHA33858.1.1.1_9753_relaxed	0.119	2.161E-05	107	1	3.213E-01	4.077E-01
1_4r0e_polio_rdrp	CF-AJG39270.1.1.1_9761_relaxed	0.117	1.046E-04	107	1	3.498E-01	4.592E-01
1_4r0e_polio_rdrp	CF-ALP32028.1.1.1_8576_relaxed	0.112	3.401E-06	107	1	2.959E-01	3.567E-01
1_4r0e_polio_rdrp	EF-AJG39066.1.1.1_8616_relaxed	0.116	1.399E-05	107	1	2.981E-01	4.179E-01
1_4r0e_polio_rdrp	CF-AWW01093.1.1.1_9208_relaxed	0.084	7.547E-05	107	1	3.484E-01	4.435E-01
1_4r0e_polio_rdrp	CF-AXZ78339.1.1.1_9038_relaxed	0.127	4.381E-05	107	1	3.311E-01	4.332E-01
1_4r0e_polio_rdrp	CF-UAU42858.1.1.1_9047_relaxed	0.123	9.380E-05	107	1	3.369E-01	4.733E-01
1_4r0e_polio_rdrp	CF-BAN29060.1.1.1_8948_relaxed	0.104	5.446E-05	107	1	3.334E-01	4.490E-01
1_4r0e_polio_rdrp	CF-AJG39168.1.1.1_9015_relaxed	0.119	7.547E-05	107	1	3.364E-01	4.598E-01
1_4r0e_polio_rdrp	CF-AGI97138.1.1.1_9020_relaxed	0.122	8.884E-05	107	1	3.439E-01	4.642E-01
1_4r0e_polio_rdrp	CF-AHZ45724.1.1.1_8891_relaxed	0.114	1.399E-05	107	1	3.200E-01	3.938E-01
1_4r0e_polio_rdrp	CF-AJN08925.1.1.1_9054_relaxed	0.089	1.166E-04	107	1	3.587E-01	4.613E-01
1_4r0e_polio_rdrp	CF-AJR28296.1.1.1_8925_relaxed	0.108	9.904E-05	107	1	3.454E-01	4.648E-01
1_4r0e_polio_rdrp	CF-AJR28463.1.1.1_8927_relaxed	0.1	5.750E-05	107	1	3.411E-01	4.393E-01
1_4r0e_polio_rdrp	CF-AJR28515.1.1.1_8929_relaxed	0.101	7.147E-05	107	1	3.430E-01	4.492E-01
1_4r0e_polio_rdrp	CF-AAF78848.1_6466_relaxed	0.107	8.884E-05	107	1	3.520E-01	4.507E-01
1_4r0e_polio_rdrp	CF-APG78861.1_9209_relaxed	0.096	4.885E-05	107	1	3.255E-01	4.523E-01
1_4r0e_polio_rdrp	CF-AXZ78339.1_9038_relaxed	0.138	9.904E-05	107	1	3.371E-01	4.742E-01
1_4r0e_polio_rdrp	CF-AGL50921.1.1.3_9713_relaxed	0.11	7.968E-05	106	1	3.339E-01	4.593E-01
1_4r0e_polio_rdrp	CF-AGA82737.1.1.3_9831_relaxed	0.107	2.836E-05	106	1	3.217E-01	4.167E-01
1_4r0e_polio_rdrp	CF-ALQ33265.1.1.3_9716_relaxed	0.109	1.231E-04	106	1	3.476E-01	4.646E-01
1_4r0e_polio_rdrp	CF-AEA30056.1.1.3_9778_relaxed	0.1	3.162E-05	106	1	3.102E-01	4.341E-01
1_4r0e_polio_rdrp	CF-AHK60943.1.1.3_9794_relaxed	0.109	6.071E-05	106	1	3.281E-01	4.476E-01
1_4r0e_polio_rdrp	CF-ALS88184.1.1.3_9787_relaxed	0.107	3.162E-05	106	1	3.168E-01	4.317E-01
1_4r0e_polio_rdrp	CF-AEA30057.1.1.3_9777_relaxed	0.102	5.750E-05	106	1	3.236E-01	4.513E-01
1_4r0e_polio_rdrp	CF-AEA30058.1.1.3_9789_relaxed	0.105	5.750E-05	106	1	3.258E-01	4.523E-01
1_4r0e_polio_rdrp	CF-AKF42410.1.1.3_9773_relaxed	0.108	9.380E-05	106	1	3.345E-01	4.651E-01
1_4r0e_polio_rdrp	CF-QPL15295.1.1.1_8689_relaxed	0.106	1.046E-04	106	1	3.543E-01	4.483E-01
1_4r0e_polio_rdrp	CF-UHK03312.1.1.1_8680_relaxed	0.095	2.121E-04	106	1	3.643E-01	4.812E-01
1_4r0e_polio_rdrp	CF-AMK09253.1.1.1_9012_relaxed	0.113	9.380E-05	106	1	3.379E-01	4.614E-01
1_4r0e_polio_rdrp	CF-QDW81033.1.1.1_8883_relaxed	0.094	1.166E-04	106	1	3.537E-01	4.609E-01
1_4r0e_polio_rdrp	CF-AJR28559.1.1.1_8992_relaxed	0.115	7.147E-05	106	1	3.390E-01	4.439E-01
1_4r0e_polio_rdrp	CF-AWA82236.1_8724_relaxed	0.094	9.380E-05	106	1	3.422E-01	4.539E-01
1_4r0e_polio_rdrp	CF-QPB73978.1_8765_relaxed	0.099	2.836E-05	106	1	3.204E-01	4.212E-01
1_4r0e_polio_rdrp	CF-AYA58157.1.1.3_9829_relaxed	0.11	2.409E-05	105	1	3.122E-01	4.127E-01
1_4r0e_polio_rdrp	CF-AII79372.1.1.3_9870_relaxed	0.105	5.750E-05	105	1	3.371E-01	4.304E-01
1_4r0e_polio_rdrp	CF-AEA30060.1.1.3_9781_relaxed	0.102	7.547E-05	105	1	3.213E-01	4.666E-01
1_4r0e_polio_rdrp	CF-AKF42422.1.1.3_9785_relaxed	0.097	6.769E-05	105	1	3.272E-01	4.511E-01
1_4r0e_polio_rdrp	CF-BBQ04822.1.1.1_9213_relaxed	0.092	1.477E-05	105	1	3.057E-01	3.949E-01
1_4r0e_polio_rdrp	CF-APG78716.1.1.1_8607_relaxed	0.108	1.399E-05	105	1	3.120E-01	3.891E-01
1_4r0e_polio_rdrp	CF-UAU42886.1.1.1_9041_relaxed	0.105	7.147E-05	105	1	3.393E-01	4.369E-01
1_4r0e_polio_rdrp	CF-UAU42865.1.1.1_9044_relaxed	0.122	4.381E-05	105	1	3.175E-01	4.385E-01
1_4r0e_polio_rdrp	CF-AJR28590.1.1.1_9083_relaxed	0.105	3.162E-05	105	1	3.177E-01	4.231E-01
1_4r0e_polio_rdrp	CF-ALJ30354.1.1.1_9022_relaxed	0.133	3.162E-05	105	1	3.189E-01	4.191E-01
1_4r0e_polio_rdrp	CF-AYP28176.1.1.1_9019_relaxed	0.117	7.547E-05	105	1	3.359E-01	4.416E-01
1_4r0e_polio_rdrp	CF-AJR28363.1.1.1_8900_relaxed	0.106	6.411E-05	105	1	3.315E-01	4.404E-01
1_4r0e_polio_rdrp	CF-ADN06423.1_6456_relaxed	0.137	6.411E-05	105	1	3.181E-01	4.605E-01
1_4r0e_polio_rdrp	CF-QHA33845.1.1.1_9696_relaxed	0.123	1.046E-04	104	1	3.375E-01	4.512E-01
1_4r0e_polio_rdrp	CF-AEL29657.1.1.3_9808_relaxed	0.102	4.885E-05	104	1	3.190E-01	4.309E-01
1_4r0e_polio_rdrp	CF-ALX81176.1.1.3_9805_relaxed	0.113	5.157E-05	104	1	3.257E-01	4.274E-01
1_4r0e_polio_rdrp	CF-AEA30055.1.1.3_9803_relaxed	0.103	5.157E-05	104	1	3.146E-01	4.405E-01
1_4r0e_polio_rdrp	CF-QBQ01759.1.1.3_9820_relaxed	0.104	5.750E-05	104	1	3.207E-01	4.431E-01
1_4r0e_polio_rdrp	CF-AFH08732.1.1.3_9863_relaxed	0.101	4.626E-05	104	1	3.308E-01	4.136E-01
1_4r0e_polio_rdrp	CF-API68900.1.1.3_9844_relaxed	0.11	2.686E-05	104	1	3.110E-01	4.118E-01
1_4r0e_polio_rdrp	CF-AJG39060.1.1.1_8573_relaxed	0.085	4.885E-05	104	1	3.218E-01	4.274E-01
1_4r0e_polio_rdrp	CF-APG78816.1.1.1_9194_relaxed	0.12	5.446E-05	104	1	3.283E-01	4.289E-01
1_4r0e_polio_rdrp	CF-QMP82239.1.1.1_9188_relaxed	0.106	1.046E-04	104	1	3.370E-01	4.561E-01
1_4r0e_polio_rdrp	CF-QXV86525.1.1.1_8673_relaxed	0.103	3.722E-05	104	1	3.189E-01	4.206E-01
1_4r0e_polio_rdrp	CF-QWT43285.1.1.1_8667_relaxed	0.107	2.281E-05	104	1	3.192E-01	3.921E-01
1_4r0e_polio_rdrp	CF-UED36906.1.1.1_9077_relaxed	0.103	6.071E-05	104	1	3.347E-01	4.287E-01
1_4r0e_polio_rdrp	CF-ACP28002.1.1.1_9024_relaxed	0.1	2.121E-04	104	1	3.542E-01	4.808E-01
1_4r0e_polio_rdrp	CF-AEG25355.1.1.1_9081_relaxed	0.107	4.149E-05	104	1	3.145E-01	4.282E-01
1_4r0e_polio_rdrp	CF-AJR28310.1.1.1_8888_relaxed	0.103	5.750E-05	104	1	3.311E-01	4.264E-01
1_4r0e_polio_rdrp	CF-AJG39232.1.1.1_8955_relaxed	0.101	2.496E-04	104	1	3.628E-01	4.792E-01
1_4r0e_polio_rdrp	CF-AJR28526.1.1.1_9068_relaxed	0.109	1.530E-04	104	1	3.442E-01	4.700E-01
1_4r0e_polio_rdrp	CF-AJR28572.1.1.1_8920_relaxed	0.103	4.626E-05	104	1	3.208E-01	4.293E-01
1_4r0e_polio_rdrp	CF-AEH58025.1.1.1_8905_relaxed	0.12	3.162E-05	104	1	3.147E-01	4.190E-01
1_4r0e_polio_rdrp	CF-ACA53380.1_6492_relaxed	0.095	7.547E-05	104	1	3.432E-01	4.309E-01
1_4r0e_polio_rdrp	CF-AGJ74924.2_8646_relaxed	0.125	4.381E-05	104	1	3.180E-01	4.289E-01
1_4r0e_polio_rdrp	CF-APG78838.1_8760_relaxed	0.117	3.162E-05	104	1	3.176E-01	4.088E-01
1_4r0e_polio_rdrp	CF-QBK47216.1_9210_relaxed	0.112	5.750E-05	104	1	3.276E-01	4.283E-01
1_4r0e_polio_rdrp	CF-UAU42893.1_9046_relaxed	0.111	3.930E-05	104	1	3.222E-01	4.211E-01
1_4r0e_polio_rdrp	CF-AAK60424.1_9023_relaxed	0.095	7.547E-05	104	1	3.388E-01	4.304E-01
1_4r0e_polio_rdrp	CF-ABK32031.1.1.5_6751_relaxed	0.115	6.291E-04	103	1	3.674E-01	5.322E-01
1_4r0e_polio_rdrp	CF-AYA58155.1.1.3_9832_relaxed	0.11	6.071E-05	103	1	3.246E-01	4.291E-01
1_4r0e_polio_rdrp	CF-ADZ04470.1.1.3_9715_relaxed	0.116	1.166E-04	103	1	3.386E-01	4.485E-01
1_4r0e_polio_rdrp	CF-AEJ38175.1.1.2_9734_relaxed	0.112	4.381E-05	103	1	3.243E-01	4.116E-01
1_4r0e_polio_rdrp	CF-AHK60946.1.1.3_9800_relaxed	0.101	7.147E-05	103	1	3.256E-01	4.406E-01
1_4r0e_polio_rdrp	CF-AEA30064.1.1.3_9842_relaxed	0.107	3.930E-05	103	1	3.145E-01	4.186E-01
1_4r0e_polio_rdrp	CF-ANC97695.1.1.3_9742_relaxed	0.106	5.446E-05	103	1	3.204E-01	4.288E-01
1_4r0e_polio_rdrp	CF-QEI46450.1.1.3_9825_relaxed	0.103	4.626E-05	103	1	3.072E-01	4.375E-01
1_4r0e_polio_rdrp	CF-AEL29654.1.1.3_9871_relaxed	0.11	9.380E-05	103	1	3.324E-01	4.463E-01
1_4r0e_polio_rdrp	CF-ASR92124.1_9921_relaxed	0.109	3.930E-05	103	1	3.201E-01	4.099E-01
1_4r0e_polio_rdrp	CF-APG78668.1.1.1_8619_relaxed	0.108	3.722E-05	103	1	3.176E-01	4.148E-01
1_4r0e_polio_rdrp	CF-QBK47216.1.1.1_9210_relaxed	0.111	5.750E-05	103	1	3.197E-01	4.329E-01
1_4r0e_polio_rdrp	CF-AJG39115.1.1.1_8686_relaxed	0.101	5.157E-05	103	1	3.360E-01	4.089E-01
1_4r0e_polio_rdrp	CF-UHK03262.1.1.1_8671_relaxed	0.089	1.104E-04	103	1	3.374E-01	4.460E-01
1_4r0e_polio_rdrp	CF-APG78676.1.1.1_9195_relaxed	0.111	6.071E-05	103	1	3.215E-01	4.350E-01
1_4r0e_polio_rdrp	CF-AJR28388.1.1.1_9058_relaxed	0.103	2.121E-04	103	1	3.557E-01	4.624E-01
1_4r0e_polio_rdrp	CF-AJR28432.1.1.1_8893_relaxed	0.125	1.104E-04	103	1	3.379E-01	4.478E-01
1_4r0e_polio_rdrp	CF-AEE98368.1_6444_relaxed	0.149	1.166E-04	103	1	3.448E-01	4.414E-01
1_4r0e_polio_rdrp	CF-APG78691.1_8682_relaxed	0.107	3.525E-05	103	1	3.169E-01	4.103E-01
1_4r0e_polio_rdrp	CF-APG78739.1_9201_relaxed	0.1	6.769E-05	103	1	3.275E-01	4.348E-01
1_4r0e_polio_rdrp	CF-UAU42902.1_9035_relaxed	0.108	2.994E-05	103	1	3.120E-01	4.066E-01
1_4r0e_polio_rdrp	CF-UAU42909.1_9043_relaxed	0.119	1.738E-05	103	1	2.999E-01	3.937E-01
1_4r0e_polio_rdrp	CF-ABG76848.1_9018_relaxed	0.105	3.338E-05	103	1	3.178E-01	4.042E-01
1_4r0e_polio_rdrp	CF-ACB47443.1_9066_relaxed	0.096	4.885E-05	103	1	3.269E-01	4.167E-01
1_4r0e_polio_rdrp	CF-AJG39236.1.1.3_9861_relaxed	0.115	6.071E-05	102	1	3.351E-01	4.081E-01
1_4r0e_polio_rdrp	CF-AEA29965.1.1.3_9779_relaxed	0.105	1.300E-04	102	1	3.261E-01	4.637E-01
1_4r0e_polio_rdrp	CF-AEL29685.1.1.3_9784_relaxed	0.094	7.547E-05	102	1	3.209E-01	4.409E-01
1_4r0e_polio_rdrp	CF-QIH31161.1.1.1_8561_relaxed	0.113	2.239E-04	102	1	3.484E-01	4.751E-01
1_4r0e_polio_rdrp	CF-AIL31438.1.1.1_8945_relaxed	0.135	1.902E-04	102	1	3.421E-01	4.661E-01
1_4r0e_polio_rdrp	CF-AJR28326.1.1.1_8924_relaxed	0.09	1.616E-04	102	1	3.390E-01	4.579E-01
1_4r0e_polio_rdrp	CF-APF32078.1.1.1_8895_relaxed	0.101	7.547E-05	102	1	3.263E-01	4.353E-01
1_4r0e_polio_rdrp	CF-AJR28373.1.1.1_8901_relaxed	0.102	7.547E-05	102	1	3.320E-01	4.206E-01
1_4r0e_polio_rdrp	CF-AJR28490.1.1.1_8921_relaxed	0.098	7.147E-05	102	1	3.227E-01	4.297E-01
1_4r0e_polio_rdrp	CF-AJR28353.1.1.1_8930_relaxed	0.093	1.706E-04	102	1	3.384E-01	4.686E-01
1_4r0e_polio_rdrp	CF-UNP42116.1.1.1_8909_relaxed	0.119	7.147E-05	102	1	3.270E-01	4.267E-01
1_4r0e_polio_rdrp	CF-AEI17649.1.1.1_8915_relaxed	0.119	2.994E-05	102	1	3.185E-01	3.938E-01
1_4r0e_polio_rdrp	CF-AEJ07650.1_9045_relaxed	0.103	8.414E-05	102	1	3.374E-01	4.244E-01
1_4r0e_polio_rdrp	CF-UAU42886.1_9041_relaxed	0.108	4.381E-05	102	1	3.206E-01	4.116E-01
1_4r0e_polio_rdrp	CF-AIF75093.1.1.3_9717_relaxed	0.109	2.239E-04	101	1	3.444E-01	4.632E-01
1_4r0e_polio_rdrp	CF-AJG39074.1.1.1_8574_relaxed	0.11	2.281E-05	101	1	3.077E-01	3.884E-01
1_4r0e_polio_rdrp	CF-AWW17495.1.1.3_9867_relaxed	0.101	1.706E-04	101	1	3.346E-01	4.621E-01
1_4r0e_polio_rdrp	CF-ALS88192.1.1.3_9840_relaxed	0.104	3.338E-05	101	1	2.989E-01	4.131E-01
1_4r0e_polio_rdrp	CF-AEA30061.1.1.3_9780_relaxed	0.107	1.104E-04	101	1	3.242E-01	4.497E-01
1_4r0e_polio_rdrp	CF-BBB86754.1.1.3_9866_relaxed	0.109	2.686E-05	101	1	3.094E-01	3.899E-01
1_4r0e_polio_rdrp	CF-BBE15818.1.1.3_9807_relaxed	0.089	5.750E-05	101	1	3.161E-01	4.208E-01
1_4r0e_polio_rdrp	CF-AED98371.1_9930_relaxed	0.106	1.902E-04	101	1	3.739E-01	4.205E-01
1_4r0e_polio_rdrp	CF-QPB73970.1.1.1_8563_relaxed	0.134	4.885E-05	101	1	3.120E-01	4.158E-01
1_4r0e_polio_rdrp	CF-AOR51372.1.1.1_9206_relaxed	0.096	5.446E-05	101	1	3.150E-01	4.185E-01
1_4r0e_polio_rdrp	CF-URA30374.1.1.1_8672_relaxed	0.095	2.636E-04	101	1	3.586E-01	4.623E-01
1_4r0e_polio_rdrp	CF-ADG86355.1.1.1_9059_relaxed	0.1	9.904E-05	101	1	3.317E-01	4.318E-01
1_4r0e_polio_rdrp	CF-AJR28545.1.1.1_8892_relaxed	0.12	1.166E-04	101	1	3.343E-01	4.413E-01
1_4r0e_polio_rdrp	CF-ASJ82200.1.1.1_8650_relaxed	0.114	7.147E-05	101	1	3.221E-01	4.253E-01
1_4r0e_polio_rdrp	CF-AFH41509.1_6436_relaxed	0.129	1.166E-04	101	1	3.337E-01	4.439E-01
1_4r0e_polio_rdrp	CF-ALJ30341.1_8636_relaxed	0.111	4.381E-05	101	1	3.040E-01	4.190E-01
1_4r0e_polio_rdrp	CF-AMK09255.1_9013_relaxed	0.114	9.904E-05	101	1	3.207E-01	4.430E-01
1_4r0e_polio_rdrp	CF-BAA92845.1.1.5_6750_relaxed	0.132	7.014E-04	100	1	3.592E-01	5.222E-01
1_4r0e_polio_rdrp	EF-QHR78449.1_11900_relaxed	0.116	1.373E-04	100	1	3.295E-01	4.497E-01
1_4r0e_polio_rdrp	CF-AJG39227.1.1.1_9202_relaxed	0.094	8.414E-05	100	1	3.310E-01	4.128E-01
1_4r0e_polio_rdrp	CF-QCI62749.2.1.3_9798_relaxed	0.103	5.446E-05	100	1	3.138E-01	4.096E-01
1_4r0e_polio_rdrp	CF-AEA30063.1.1.3_9782_relaxed	0.098	2.008E-04	100	1	3.331E-01	4.620E-01
1_4r0e_polio_rdrp	CF-AIY53910.1.1.1_8589_relaxed	0.098	2.409E-05	100	1	3.014E-01	3.858E-01
1_4r0e_polio_rdrp	CF-QBK47210.1.1.1_9211_relaxed	0.101	1.166E-04	100	1	3.222E-01	4.462E-01
1_4r0e_polio_rdrp	CF-AUZ99699.1.1.1_8618_relaxed	0.099	1.616E-04	100	1	3.325E-01	4.507E-01
1_4r0e_polio_rdrp	CF-QMP82292.1.1.1_8687_relaxed	0.112	3.525E-05	100	1	3.089E-01	3.944E-01
1_4r0e_polio_rdrp	CF-AVM86063.1.1.1_9198_relaxed	0.105	6.769E-05	100	1	3.206E-01	4.195E-01
1_4r0e_polio_rdrp	CF-QMP82242.1.1.1_8688_relaxed	0.098	4.149E-05	100	1	3.143E-01	4.014E-01
1_4r0e_polio_rdrp	CF-QBF51719.1.1.1_9021_relaxed	0.115	7.968E-05	100	1	3.218E-01	4.232E-01
1_4r0e_polio_rdrp	CF-ADU05406.1.1.1_8997_relaxed	0.112	2.121E-04	100	1	3.451E-01	4.578E-01
1_4r0e_polio_rdrp	CF-CAX33878.1_11504_relaxed	0.105	3.525E-05	100	1	3.027E-01	4.020E-01
1_4r0e_polio_rdrp	CF-QMP82162.1_8763_relaxed	0.12	4.626E-05	100	1	3.096E-01	4.138E-01
1_4r0e_polio_rdrp	CF-UHM27507.1_8775_relaxed	0.127	7.547E-05	100	1	3.095E-01	4.367E-01
1_4r0e_polio_rdrp	CF-QFG01733.1_8773_relaxed	0.121	5.157E-05	100	1	3.130E-01	4.118E-01
1_4r0e_polio_rdrp	CF-QBK47210.1_9211_relaxed	0.104	4.149E-05	100	1	3.162E-01	3.952E-01
1_4r0e_polio_rdrp	CF-ALJ30354.1_9022_relaxed	0.094	8.414E-05	100	1	3.280E-01	4.215E-01
1_4r0e_polio_rdrp	CF-ACB47438.1_9070_relaxed	0.11	6.769E-05	100	1	3.223E-01	4.120E-01
1_4r0e_polio_rdrp	EF-AEN94545.1.1.5_6591_relaxed	0.132	6.643E-04	99	0.999	3.463E-01	5.252E-01
1_4r0e_polio_rdrp	CF-AMR44593.1_9913_relaxed	0.13	7.147E-05	99	0.999	3.251E-01	4.086E-01
1_4r0e_polio_rdrp	CF-AOR51378.1.1.1_9207_relaxed	0.116	9.380E-05	99	0.999	3.156E-01	4.354E-01
1_4r0e_polio_rdrp	CF-QBQ01754.1.1.3_9806_relaxed	0.112	7.968E-05	99	0.999	3.116E-01	4.275E-01
1_4r0e_polio_rdrp	CF-AGE45109.1.1.3_9384_relaxed	0.105	1.530E-04	99	0.999	3.404E-01	4.298E-01
1_4r0e_polio_rdrp	CF-UOS86047.1.1.1_9191_relaxed	0.122	7.968E-05	99	0.999	3.100E-01	4.312E-01
1_4r0e_polio_rdrp	CF-WBM84628.1.1.1_9689_relaxed	0.089	1.104E-04	98	0.999	3.361E-01	4.075E-01
1_4r0e_polio_rdrp	CF-ALS88200.1.1.3_9786_relaxed	0.106	5.750E-05	98	0.999	3.108E-01	4.020E-01
1_4r0e_polio_rdrp	CF-API68876.1.1.3_9770_relaxed	0.116	5.446E-05	98	0.999	3.042E-01	4.063E-01
1_4r0e_polio_rdrp	CF-QNJ99600.1.1.3_9790_relaxed	0.118	1.616E-04	98	0.999	3.276E-01	4.422E-01
1_4r0e_polio_rdrp	EF-AQM37684.1_9920_relaxed	0.104	7.547E-05	98	0.999	3.224E-01	4.011E-01
1_4r0e_polio_rdrp	CF-AIY25030.1_9926_relaxed	0.113	2.994E-05	98	0.999	3.037E-01	3.831E-01
1_4r0e_polio_rdrp	CF-AJG39054.1.1.1_8568_relaxed	0.129	1.706E-04	98	0.999	3.241E-01	4.464E-01
1_4r0e_polio_rdrp	CF-QMP82354.1.1.1_8685_relaxed	0.091	8.884E-05	98	0.999	3.211E-01	4.150E-01
1_4r0e_polio_rdrp	CF-AJR28409.1.1.1_9028_relaxed	0.103	2.636E-04	98	0.999	3.446E-01	4.503E-01
1_4r0e_polio_rdrp	CF-AIY25911.1.1.1_8897_relaxed	0.1	1.801E-04	98	0.999	3.389E-01	4.297E-01
1_4r0e_polio_rdrp	CF-AJG05826.1.1.1_9060_relaxed	0.107	1.166E-04	98	0.999	3.193E-01	4.332E-01
1_4r0e_polio_rdrp	CF-APC23645.1.1.1_9053_relaxed	0.097	2.783E-04	98	0.999	3.478E-01	4.544E-01
1_4r0e_polio_rdrp	CF-AVM87378.1.1.1_8862_relaxed	0.112	8.884E-05	98	0.999	3.141E-01	4.210E-01
1_4r0e_polio_rdrp	CF-QMP82151.1_9214_relaxed	0.125	3.162E-05	98	0.999	3.021E-01	3.849E-01
1_4r0e_polio_rdrp	CF-AHD46115.1_8987_relaxed	0.107	6.071E-05	98	0.999	3.162E-01	3.967E-01
1_4r0e_polio_rdrp	CF-AKF42423.1_9776_relaxed	0.1	8.884E-05	98	0.999	3.348E-01	3.959E-01
1_4r0e_polio_rdrp	CF-API68872.1_9769_relaxed	0.119	1.801E-04	98	0.999	3.400E-01	4.331E-01
1_4r0e_polio_rdrp	EF-AVM87331.1.1.2_10149_relaxed	0.158	4.968E-03	97	0.999	3.977E-01	6.257E-01
1_4r0e_polio_rdrp	CF-AJG39273.1.1.2_9735_relaxed	0.102	1.231E-04	97	0.999	3.249E-01	4.160E-01
1_4r0e_polio_rdrp	CF-APG78703.1.1.1_8620_relaxed	0.104	2.239E-04	97	0.999	3.427E-01	4.365E-01
1_4r0e_polio_rdrp	CF-AEA49879.1_9007_relaxed	0.113	7.820E-04	97	0.999	3.618E-01	4.986E-01
1_4r0e_polio_rdrp	CF-QXV86589.1.1.1_9017_relaxed	0.097	2.239E-04	97	0.999	3.329E-01	4.436E-01
1_4r0e_polio_rdrp	CF-AFR23540.1.1.1_8904_relaxed	0.107	1.449E-04	97	0.999	3.372E-01	4.171E-01
1_4r0e_polio_rdrp	CF-AJR28282.1.1.1_8902_relaxed	0.103	2.364E-04	97	0.999	3.407E-01	4.403E-01
1_4r0e_polio_rdrp	CF-ATY47612.1_8626_relaxed	0.122	1.801E-04	97	0.999	3.300E-01	4.328E-01
1_4r0e_polio_rdrp	CF-AFS65335.1_9056_relaxed	0.117	4.300E-04	97	0.999	3.497E-01	4.641E-01
1_4r0e_polio_rdrp	CF-AOR51378.1_9207_relaxed	0.128	3.162E-05	97	0.999	2.926E-01	3.911E-01
1_4r0e_polio_rdrp	CF-QMP82292.1_8687_relaxed	0.103	3.338E-05	97	0.999	3.117E-01	3.714E-01
1_4r0e_polio_rdrp	CF-AJG39254.1.1.3_9873_relaxed	0.118	4.381E-05	96	0.999	2.937E-01	3.994E-01
1_4r0e_polio_rdrp	CF-ATE88456.1.1.3_9771_relaxed	0.098	1.449E-04	96	0.999	3.187E-01	4.282E-01
1_4r0e_polio_rdrp	CF-AEL29693.1.1.3_9875_relaxed	0.115	1.231E-04	96	0.999	3.240E-01	4.101E-01
1_4r0e_polio_rdrp	CF-QCF29600.1_9928_relaxed	0.123	8.884E-05	96	0.999	3.293E-01	3.869E-01
1_4r0e_polio_rdrp	CF-AGE13900.1.1.3_9363_relaxed	0.121	1.902E-04	96	0.999	3.340E-01	4.218E-01
1_4r0e_polio_rdrp	CF-AEI17640.1.1.1_8914_relaxed	0.111	4.300E-04	96	0.999	3.411E-01	4.688E-01
1_4r0e_polio_rdrp	CF-AER23679.1.1.1_8647_relaxed	0.1	1.104E-04	96	0.999	3.124E-01	4.178E-01
1_4r0e_polio_rdrp	CF-AAF77631.1_6463_relaxed	0.111	8.414E-05	96	0.999	3.162E-01	4.022E-01
1_4r0e_polio_rdrp	CF-AAM92745.1_6472_relaxed	0.122	2.121E-04	96	0.999	3.348E-01	4.357E-01
1_4r0e_polio_rdrp	CF-AFN70809.2_8633_relaxed	0.111	1.046E-04	96	0.999	3.082E-01	4.263E-01
1_4r0e_polio_rdrp	CF-AJN08917.1_9052_relaxed	0.107	7.968E-05	96	0.999	3.093E-01	4.047E-01
1_4r0e_polio_rdrp	CF-AKF42410.1_9773_relaxed	0.102	7.547E-05	96	0.999	3.209E-01	3.884E-01
1_4r0e_polio_rdrp	CF-QIJ56910.1.1.1_9683_relaxed	0.108	2.364E-04	95	0.998	3.371E-01	4.273E-01
1_4r0e_polio_rdrp	CF-AFH08728.1.1.3_9878_relaxed	0.104	1.300E-04	95	0.998	3.241E-01	4.085E-01
1_4r0e_polio_rdrp	CF-AHB34055.1_9935_relaxed	0.108	1.046E-04	95	0.998	3.108E-01	4.115E-01
1_4r0e_polio_rdrp	CF-QRK69416.1.1.4_9737_relaxed	0.119	2.544E-05	95	0.998	3.002E-01	3.534E-01
1_4r0e_polio_rdrp	CF-APG78806.1.1.1_8622_relaxed	0.107	1.373E-04	95	0.998	3.161E-01	4.217E-01
1_4r0e_polio_rdrp	CF-AHN92647.1.1.1_9196_relaxed	0.102	2.783E-04	95	0.998	3.184E-01	4.636E-01
1_4r0e_polio_rdrp	CF-QED21529.1.1.1_8560_relaxed	0.11	7.014E-04	95	0.998	3.383E-01	4.979E-01
1_4r0e_polio_rdrp	CF-UHK03027.1.1.1_8668_relaxed	0.093	7.547E-05	95	0.998	3.179E-01	3.882E-01
1_4r0e_polio_rdrp	CF-CAH17548.1.1.1_9073_relaxed	0.101	1.616E-04	95	0.998	3.277E-01	4.183E-01
1_4r0e_polio_rdrp	CF-AJR28510.1.1.1_8995_relaxed	0.125	6.769E-05	95	0.998	3.055E-01	3.962E-01
1_4r0e_polio_rdrp	CF-AJR16768.1.1.1_9088_relaxed	0.11	1.046E-04	95	0.998	3.174E-01	4.031E-01
1_4r0e_polio_rdrp	CF-AVM86019.1.1.1_8815_relaxed	0.11	6.769E-05	95	0.998	3.059E-01	3.919E-01
1_4r0e_polio_rdrp	CF-AGJ74903.1_8645_relaxed	0.127	1.449E-04	95	0.998	3.119E-01	4.324E-01
1_4r0e_polio_rdrp	CF-AIJ27440.1_8635_relaxed	0.114	1.530E-04	95	0.998	3.139E-01	4.331E-01
1_4r0e_polio_rdrp	CF-CEK41886.1_8643_relaxed	0.111	1.616E-04	95	0.998	3.170E-01	4.290E-01
1_4r0e_polio_rdrp	CF-AVM87541.1_8628_relaxed	0.114	8.884E-05	95	0.998	3.110E-01	4.012E-01
1_4r0e_polio_rdrp	CF-AIW61115.1_9040_relaxed	0.115	1.166E-04	95	0.998	3.213E-01	4.075E-01
1_4r0e_polio_rdrp	CF-ABG56143.2_9804_relaxed	0.11	3.459E-04	95	0.998	3.436E-01	4.438E-01
1_4r0e_polio_rdrp	CF-AAU85259.1.1.5_6749_relaxed	0.129	1.084E-03	94	0.998	3.523E-01	5.061E-01
1_4r0e_polio_rdrp	CF-AJD20059.2.1.5_6743_relaxed	0.12	1.902E-04	94	0.998	3.324E-01	4.060E-01
1_4r0e_polio_rdrp	CF-AJG39258.1.1.1_9708_relaxed	0.11	3.459E-04	94	0.998	3.435E-01	4.293E-01
1_4r0e_polio_rdrp	CF-QEM39249.1.1.1_9756_relaxed	0.082	8.257E-04	94	0.998	3.557E-01	4.816E-01
1_4r0e_polio_rdrp	CF-BCT55140.1.1.3_9874_relaxed	0.091	9.380E-05	94	0.998	3.187E-01	3.857E-01
1_4r0e_polio_rdrp	CF-QJQ29391.1.1.3_9821_relaxed	0.12	1.166E-04	94	0.998	3.080E-01	4.160E-01
1_4r0e_polio_rdrp	CF-QNJ99604.1.1.3_9772_relaxed	0.119	1.300E-04	94	0.998	3.131E-01	4.117E-01
1_4r0e_polio_rdrp	CF-AFH08736.1.1.3_9876_relaxed	0.099	1.449E-04	94	0.998	3.247E-01	4.079E-01
1_4r0e_polio_rdrp	CF-ASY03240.1.1.3_9743_relaxed	0.109	9.904E-05	94	0.998	3.044E-01	4.102E-01
1_4r0e_polio_rdrp	CF-APG79298.1.1.2_9739_relaxed	0.092	9.904E-05	94	0.998	3.093E-01	4.038E-01
1_4r0e_polio_rdrp	CF-AKP18602.1.1.2_9759_relaxed	0.103	2.364E-04	94	0.998	3.280E-01	4.324E-01
1_4r0e_polio_rdrp	CF-AVM87303.1.1.1_9031_relaxed	0.118	1.104E-04	94	0.998	3.212E-01	3.934E-01
1_4r0e_polio_rdrp	CF-QMP82255.1.1.1_9197_relaxed	0.108	1.616E-04	94	0.998	3.157E-01	4.192E-01
1_4r0e_polio_rdrp	CF-AJG39126.1.1.1_9010_relaxed	0.102	1.530E-04	94	0.998	3.170E-01	4.125E-01
1_4r0e_polio_rdrp	CF-AJR28423.1.1.1_8919_relaxed	0.099	2.121E-04	94	0.998	3.261E-01	4.277E-01
1_4r0e_polio_rdrp	CF-AJG39179.1.1.1_9120_relaxed	0.116	2.783E-04	94	0.998	3.279E-01	4.430E-01
1_4r0e_polio_rdrp	CF-AGR44279.1_6541_relaxed	0.13	2.008E-04	94	0.998	3.373E-01	4.039E-01
1_4r0e_polio_rdrp	CF-AFN70803.1_8629_relaxed	0.118	3.103E-04	94	0.998	3.212E-01	4.558E-01
1_4r0e_polio_rdrp	CF-AGW46941.1_8634_relaxed	0.122	4.381E-05	94	0.998	2.861E-01	3.932E-01
1_4r0e_polio_rdrp	CF-APG78639.1_8759_relaxed	0.09	1.208E-03	94	0.998	3.361E-01	5.387E-01
1_4r0e_polio_rdrp	CF-AWH90184.1_9819_relaxed	0.115	2.496E-04	94	0.998	3.456E-01	4.112E-01
1_4r0e_polio_rdrp	CF-AHH60917.1_9733_relaxed	0.1	1.902E-04	94	0.998	3.323E-01	4.128E-01
1_4r0e_polio_rdrp	CF-API68884.1_9763_relaxed	0.116	1.449E-04	94	0.998	3.321E-01	3.964E-01
1_4r0e_polio_rdrp	CF-AKF42422.1_9785_relaxed	0.087	2.008E-04	94	0.998	3.322E-01	4.100E-01
1_4r0e_polio_rdrp	CF-ACR54271.1_11457_relaxed	0.14	2.587E-03	93	0.998	3.507E-01	5.780E-01
1_4r0e_polio_rdrp	CF-AFR68769.1_6745_relaxed	0.125	8.257E-04	93	0.998	3.429E-01	4.895E-01
1_4r0e_polio_rdrp	CF-AHI10994.1.1.3_9712_relaxed	0.11	3.103E-04	93	0.998	3.282E-01	4.358E-01
1_4r0e_polio_rdrp	CF-BAA01590.1.1.3_9877_relaxed	0.113	1.530E-04	93	0.998	3.182E-01	4.033E-01
1_4r0e_polio_rdrp	CF-AOX47534.1.1.2_9846_relaxed	0.1	1.530E-04	93	0.998	3.119E-01	4.137E-01
1_4r0e_polio_rdrp	CF-AJG39260.1.1.3_9738_relaxed	0.119	5.643E-04	93	0.998	3.533E-01	4.406E-01
1_4r0e_polio_rdrp	CF-AAF29597.1_6464_relaxed	0.117	3.103E-04	93	0.998	3.243E-01	4.397E-01
1_4r0e_polio_rdrp	CF-ACY56284.1_9923_relaxed	0.112	3.276E-04	93	0.998	3.299E-01	4.405E-01
1_4r0e_polio_rdrp	CF-UOS86040.1.1.1_9192_relaxed	0.108	4.300E-04	93	0.998	3.279E-01	4.592E-01
1_4r0e_polio_rdrp	CF-AYW51543.1.1.1_9190_relaxed	0.107	2.939E-04	93	0.998	3.244E-01	4.381E-01
1_4r0e_polio_rdrp	CF-AJR28531.1.1.1_8923_relaxed	0.095	7.014E-04	93	0.998	3.482E-01	4.707E-01
1_4r0e_polio_rdrp	CF-AUW34406.1.1.1_8910_relaxed	0.099	5.643E-04	93	0.998	3.409E-01	4.593E-01
1_4r0e_polio_rdrp	CF-AIR95568.1.1.1_8913_relaxed	0.104	9.720E-04	93	0.998	3.491E-01	4.882E-01
1_4r0e_polio_rdrp	CF-ADM88592.1_6437_relaxed	0.123	3.653E-04	93	0.998	3.587E-01	4.062E-01
1_4r0e_polio_rdrp	CF-AKP24085.1_6431_relaxed	0.113	4.300E-04	93	0.998	3.415E-01	4.396E-01
1_4r0e_polio_rdrp	CF-APF29060.1_8875_relaxed	0.115	3.338E-05	93	0.998	2.844E-01	3.699E-01
1_4r0e_polio_rdrp	CF-UDL13983.1_8876_relaxed	0.127	6.411E-05	93	0.998	2.961E-01	3.885E-01
1_4r0e_polio_rdrp	CF-AKF42419.1_9838_relaxed	0.095	1.801E-04	93	0.998	3.320E-01	3.976E-01
1_4r0e_polio_rdrp	CF-AKF42424.1_9839_relaxed	0.102	2.121E-04	93	0.998	3.279E-01	4.108E-01
1_4r0e_polio_rdrp	CF-AEA30059.1.1.3_9797_relaxed	0.096	4.072E-04	92	0.997	3.196E-01	4.539E-01
1_4r0e_polio_rdrp	CF-BBD20265.1_9931_relaxed	0.12	3.930E-05	92	0.997	2.997E-01	3.520E-01
1_4r0e_polio_rdrp	CF-AJG39161.1.1.1_9001_relaxed	0.097	2.636E-04	92	0.997	3.277E-01	4.217E-01
1_4r0e_polio_rdrp	CF-AAD14589.1.1.1_8655_relaxed	0.104	2.783E-04	92	0.997	3.221E-01	4.315E-01
1_4r0e_polio_rdrp	CF-ACI28627.1.1.1_8651_relaxed	0.111	2.636E-04	92	0.997	3.160E-01	4.295E-01
[truncated: 41,673 more rows]
