# Supplementary material for: Viro3D: a comprehensive database of virus protein structure predictions
Source: Mol Syst Biol. 2025 Sep 16;21(11):9. doi: 10.1038/s44320-025-00147-9 (PMC12583693; doi:10.1038/s44320-025-00147-9)
Supplement: Supplementary file 9 — Source data Fig. 2 [file 44320_2025_147_MOESM9_ESM.zip › Figure 2/2B/source data/hhblits/HHblits hits PolB.txt]

 No Hit                             Prob E-value P-value  Score    SS Cols Query HMM  Template HMM
  1 AXE75624.1_12133               100.0 6.8E-37 8.8E-41  307.4   0.0  354   31-391   185-633 (973)
  2 AGX93333.1_12121               100.0 1.5E-35 1.6E-39  313.1   0.0  355   32-391   340-806 (1247)
  3 QIZ64149.1_12146               100.0 1.5E-35 1.7E-39  309.1   0.0  352   31-390   246-698 (1111)
  4 ADM53793.1_12119               100.0 3.3E-34   3E-38  304.5   0.0  352   34-392   366-848 (1320)
  5 AP_000080.1_12091               99.9 3.4E-33 4.2E-37  285.6   0.0  353   32-392   289-732 (1079)
  6 CAA70801.1_12091                99.9 3.4E-33 4.2E-37  285.6   0.0  353   32-392   289-732 (1079)
  7 ALM55115.1_12274                99.9 1.3E-32 1.5E-36  287.4   0.0  349   32-391   413-859 (1201)
  8 AAC54904.1_12102                99.9 1.4E-32 1.5E-36  286.8   0.0  353   32-389   206-677 (1121)
  9 CAA51882.1_12147                99.9 1.3E-32 1.6E-36  280.4   0.0  351   31-392   273-721 (1061)
 10 AAK26504.1_12259                99.9 1.2E-32 1.7E-36  266.7   0.0  332   53-391    63-507 (843)
 11 AP_000410.1_12102               99.9 1.7E-32 1.9E-36  289.4   0.0  353   32-389   340-811 (1255)
 12 BBE29334.1_12124                99.9 1.8E-31 2.2E-35  274.9   0.0  331   54-390   359-800 (1142)
 13 ARQ79747.1_12129                99.9 1.7E-30 2.2E-34  264.1   0.0  280  109-391   382-746 (1086)
 14 AAC16239.1_12247                99.9 1.8E-30 2.4E-34  260.8   0.0  432   53-491   237-899 (1017)
 15 APG53796.1_12284                99.9 2.3E-30 2.6E-34  269.5   0.0  351   31-390   385-830 (1172)
 16 ADD17102.2_12123                99.9 2.4E-30   3E-34  266.1   0.0  280  110-392   437-802 (1142)
 17 AMB43049.1_12126                99.9 3.7E-30 4.4E-34  265.9   0.0  282  109-393   444-811 (1161)
 18 CAA69057.1_12138                99.9 5.9E-30 7.8E-34  255.5   0.0  281  109-392   266-632 (977)
 19 AII22563.1_12092                99.9 1.1E-29 1.4E-33  258.2   0.0  278  109-392   371-733 (1075)
 20 AAB38716.1_12139                99.9 1.2E-29 1.5E-33  261.8   0.0  332   53-391   361-804 (1150)
 21 AKC34842.1_12285                99.9 1.3E-29 1.6E-33  260.3   0.0  331   53-390   357-800 (1143)
 22 AP_000026.1_12136               99.9 1.4E-29 1.6E-33  263.4   0.0  331   53-390   372-815 (1163)
 23 AEF59045.1_12282                99.9 1.6E-29 1.9E-33  262.7   0.0  334   53-390   387-830 (1172)
 24 AAT84618.1_12261                99.9 2.4E-29 2.8E-33  261.4   0.0  332   53-391   384-828 (1169)
 25 AGK27095.1_12273                99.9 3.2E-29 3.6E-33  261.9   0.0  333   53-392   415-860 (1201)
 26 ACZ92148.2_12148                99.9 3.3E-29 3.8E-33  261.3   0.0  279  109-390   483-848 (1190)
 27 ARQ79776.1_12130                99.9 3.4E-29 4.3E-33  255.0   0.0  280  109-391   382-746 (1086)
 28 YP_009201.1_12256               99.9 4.4E-29   5E-33  260.4   0.0  279  109-391   453-819 (1177)
 29 AFG19587.1_12263                99.9 4.4E-29 5.1E-33  259.7   0.0  332   53-391   384-828 (1169)
 30 ACN88094.1_12174                99.9 5.2E-29 5.9E-33  260.3   0.0  332   53-391   412-856 (1198)
 31 AAD09719.1_12136                99.9 5.6E-29   7E-33  252.0   0.0  279  110-391   311-676 (1023)
 32 AOW42059.1_12116                99.9 6.4E-29 7.1E-33  259.5   0.0  333   54-391   336-790 (1176)
 33 AAC13953.1_12231                99.9 6.4E-29 7.5E-33  258.2   0.0  281  109-392   481-848 (1188)
 34 ALE15295.1_12142                99.9 6.2E-29 7.8E-33  254.5   0.0  293   95-391   419-799 (1138)
 35 AP_000050.1_12138               99.9 6.6E-29   8E-33  256.2   0.0  333   53-392   360-804 (1149)
 36 AIY35096.1_12242                99.9 6.3E-29   8E-33  248.3   0.0  333   53-392   123-568 (907)
 37 ACH90446.1_12232                99.9 7.3E-29 8.3E-33  258.7   0.0  280  109-391   481-847 (1187)
 38 AZZ86030.1_12235                99.9 8.1E-29 9.5E-33  257.3   0.0  332   53-391   400-844 (1184)
 39 YP_094032.1_12135               99.9 7.7E-29 9.6E-33  253.8   0.0  433   53-492   355-1018(1135)
 40 AFV70634.1_12089                99.9 8.3E-29   1E-32  253.1   0.0  281  109-392   372-730 (1073)
 41 BBE29304.1_12134                99.9   9E-29 1.1E-32  255.4   0.0  332   53-391   354-797 (1138)
 42 AFD21874.1_12272                99.9 1.1E-28 1.3E-32  257.1   0.0  332   53-391   415-859 (1201)
 43 AFP53934.2_12297                99.9 1.2E-28 1.4E-32  253.7   0.0  380  109-491   436-1000(1136)
 44 AXI68650.1_12255                99.9 1.3E-28 1.6E-32  251.7   0.0  277  110-389   431-793 (1137)
 45 ACY04462.1_12202                99.9 1.4E-28 1.7E-32  254.6   0.0  331   53-390   390-833 (1176)
 46 AEW43611.1_12230                99.9 1.6E-28 1.8E-32  255.9   0.0  332   53-391   410-854 (1196)
 47 AAN84890.1_12287                99.9 1.5E-28   2E-32  246.0   0.0  281  109-392   262-628 (967)
 48 ACU57037.1_12160                99.9 1.6E-28   2E-32  251.9   0.0  280  109-391   415-780 (1122)
 49 ABH01044.1_12236                99.9 1.8E-28 2.1E-32  255.1   0.0  331   53-390   400-843 (1184)
 50 ALB78138.1_12290                99.9 1.8E-28 2.2E-32  250.9   0.0  279  110-391   395-756 (1108)
 51 AEP16409.1_12144                99.9 1.9E-28 2.3E-32  253.1   0.0  346   40-392   353-815 (1164)
 52 AAL89790.2_12097                99.9 1.8E-28 2.3E-32  249.1   0.0  436   53-492   295-957 (1085)
 53 ALE30424.1_12275                99.9 2.1E-28 2.4E-32  254.8   0.0  331   53-390   397-839 (1181)
 54 AFK92527.1_12211                99.9 2.1E-28 2.5E-32  253.4   0.0  331   53-390   390-833 (1176)
 55 QDZ17459.1_12253                99.9 2.2E-28 2.5E-32  255.1   0.0  280  109-391   447-812 (1176)
 56 ACQ91150.1_12197                99.9 2.3E-28 2.7E-32  253.4   0.0  332   53-391   390-834 (1176)
 57 AFK92447.1_12198                99.9 2.3E-28 2.7E-32  253.4   0.0  331   53-390   390-833 (1176)
 58 ACD68163.1_4369                 99.9 1.8E-28 2.7E-32  238.7   0.0  452   53-539   467-1049(1115)
 59 AFK92128.1_12185                99.9 2.4E-28 2.9E-32  253.2   0.0  331   53-390   390-833 (1176)
 60 AFK92607.1_12204                99.9 2.5E-28 2.9E-32  253.1   0.0  331   53-390   390-833 (1176)
 61 AAS10432.1_12221                99.9 2.6E-28   3E-32  254.5   0.0  332   53-391   404-848 (1190)
 62 APC26058.1_12131                99.9 2.7E-28 3.2E-32  252.6   0.0  279  109-391   437-802 (1143)
 63 APY28346.1_12117                99.9   3E-28 3.2E-32  256.8   0.0  332   54-390   377-838 (1264)
 64 ART33363.1_12141                99.9 2.6E-28 3.2E-32  247.7   0.0  280  110-392   320-686 (1032)
 65 AFK92327.1_12193                99.9 2.7E-28 3.3E-32  252.5   0.0  331   53-390   390-833 (1176)
 66 AGK27129.1_12276                99.9   3E-28 3.5E-32  253.3   0.0  333   53-392   401-845 (1185)
 67 AKT26021.1_12145                99.9 3.2E-28 3.9E-32  249.2   0.0  280  109-391   401-766 (1115)
 68 ARE31880.1_12286                99.9 3.2E-28   4E-32  250.3   0.0  432   53-491   368-1036(1154)
 69 ADZ39804.1_12267                99.9 3.8E-28 4.5E-32  252.2   0.0  333   53-392   384-829 (1169)
 70 AYH52259.1_12100                99.9 4.5E-28 4.8E-32  256.9   0.0  279  109-391   470-853 (1341)
 71 AAS10360.1_12219                99.9 4.4E-28 5.1E-32  252.8   0.0  332   53-391   406-850 (1192)
 72 AFK92168.1_12186                99.9 4.3E-28 5.1E-32  250.9   0.0  333   53-392   388-833 (1174)
 73 AAS10396.1_12220                99.9 4.7E-28 5.4E-32  252.3   0.0  332   53-391   404-848 (1190)
 74 ADZ39836.1_12268                99.9 4.8E-28 5.4E-32  252.7   0.0  333   53-392   415-860 (1201)
 75 ADZ39868.1_12271                99.9 4.8E-28 5.4E-32  252.7   0.0  333   53-392   415-860 (1201)
 76 ALE30354.1_12278                99.9 5.2E-28 6.2E-32  250.1   0.0  332   53-392   400-844 (1184)
 77 ABK59062.1_12203                99.9 5.8E-28 7.1E-32  246.8   0.0  331   53-390   305-748 (1091)
 78 AFK92487.1_12200                99.9 6.5E-28 7.7E-32  249.9   0.0  331   53-390   390-833 (1176)
 79 AFK92767.1_12208                99.9 6.6E-28 7.9E-32  249.6   0.0  331   53-390   390-833 (1176)
 80 AFK92248.1_12190                99.9 6.9E-28 8.2E-32  249.8   0.0  331   53-390   390-833 (1176)
 81 AGK27165.1_12277                99.9 7.2E-28 8.5E-32  250.1   0.0  281  109-392   479-845 (1185)
 82 ASU50635.1_12090                99.9 6.9E-28 8.7E-32  244.6   0.0  335   53-392   290-732 (1075)
 83 AFK92687.1_12206                99.9 7.7E-28 9.1E-32  249.4   0.0  331   53-390   390-833 (1176)
 84 DAC80301.1_12066                99.9 6.9E-28 9.5E-32  245.0   0.0  459   36-538   529-1276(1337)
 85 BAJ22281.1_12187                99.9 7.7E-28 9.5E-32  245.9   0.0  332   53-391   305-749 (1091)
 86 AAW33115.1_12154                99.9 8.3E-28 9.6E-32  250.4   0.0  332   53-391   408-851 (1193)
 87 AFC40566.1_12114                99.9   9E-28 9.9E-32  252.5   0.0  334   54-392   385-843 (1254)
 88 ABD52387.1_12213                99.9   8E-28   1E-31  245.7   0.0  332   53-391   305-749 (1091)
 89 ACJ14508.1_12246                99.9 8.7E-28   1E-31  249.1   0.0  398   53-458   409-966 (1202)
 90 AFK92367.1_12194                99.9 9.2E-28 1.1E-31  248.8   0.0  332   53-391   390-834 (1176)
 91 ALE30388.1_12279                99.9 9.3E-28 1.1E-31  249.4   0.0  335   53-392   407-852 (1193)
 92 CAI05960.1_12183                99.9 8.9E-28 1.1E-31  245.4   0.0  332   53-391   305-749 (1091)
 93 BAH84791.1_12216                99.9 9.7E-28 1.2E-31  245.1   0.0  333   53-392   305-750 (1091)
 94 AAW33337.2_12156                99.9 1.2E-27 1.4E-31  248.9   0.0  279  110-391   487-851 (1193)
 95 ADM66108.1_12217                99.9 1.2E-27 1.4E-31  247.6   0.0  332   53-391   390-834 (1176)
 96 AFK92647.1_12205                99.9 1.3E-27 1.6E-31  247.6   0.0  331   53-390   390-833 (1176)
 97 AIT70973.1_12283                99.9 1.3E-27 1.6E-31  247.5   0.0  332   53-391   401-844 (1185)
 98 AFK92567.1_12201                99.9 1.3E-27 1.6E-31  247.3   0.0  333   53-392   390-835 (1176)
 99 ABK35035.1_12234                99.9 1.4E-27 1.6E-31  248.0   0.0  280  109-391   478-844 (1184)
100 ABO61308.1_12195                99.9 1.4E-27 1.8E-31  243.9   0.0  333   53-392   305-750 (1091)
101 AAR89955.1_12152                99.9 1.5E-27 1.8E-31  245.1   0.0  333   53-392   337-781 (1122)
102 AMB43022.1_12128                99.9 1.7E-27 2.1E-31  244.3   0.0  334   53-391   356-801 (1142)
103 AAQ10543.2_12172                99.9 1.9E-27 2.2E-31  247.5   0.0  332   53-391   412-856 (1198)
104 AEK98447.1_12254                99.9   2E-27 2.3E-31  247.3   0.0  347   40-391   354-821 (1177)
105 AFK92407.1_12196                99.9 1.9E-27 2.3E-31  246.4   0.0  332   53-391   390-834 (1176)
106 ALE30460.1_12281                99.9   2E-27 2.3E-31  246.9   0.0  332   53-391   405-849 (1190)
107 AAN62492.1_12153                99.9   2E-27 2.4E-31  244.2   0.0  280  110-392   416-781 (1122)
108 AP_000342.1_12244               99.9 2.2E-27 2.6E-31  247.5   0.0  280  109-391   491-870 (1214)
109 AIE77214.1_12099                99.9 2.5E-27 2.6E-31  251.3   0.0  279  109-391   470-853 (1341)
110 AFK92727.1_12207                99.9 2.4E-27 2.9E-31  245.7   0.0  333   53-392   390-835 (1176)
111 ABO61293.1_12212                99.9 2.3E-27 2.9E-31  242.2   0.0  332   53-391   305-749 (1091)
112 AMB43148.1_12127                99.9 2.7E-27 3.1E-31  245.1   0.0  334   53-391   358-805 (1146)
113 AFD10561.1_12280                99.9 2.7E-27 3.1E-31  245.9   0.0  280  109-391   485-851 (1192)
114 AFK92288.1_12192                99.9 2.7E-27 3.2E-31  244.9   0.0  333   53-392   390-835 (1176)
115 BAH18775.1_12184                99.9 2.7E-27 3.3E-31  241.8   0.0  333   53-392   305-750 (1091)
116 SMG83440.1_12143                99.9 2.8E-27 3.4E-31  242.8   0.0  281  109-392   429-795 (1130)
117 AIY35066.1_12240                99.9 2.7E-27 3.5E-31  235.9   0.0  281  109-392   201-568 (907)
118 QGQ62426.1_12105                99.9 3.4E-27 3.6E-31  247.3   0.0  332   54-390   280-747 (1177)
119 ACZ56364.2_12125                99.9   3E-27 3.8E-31  242.3   0.0  333   53-392   358-802 (1138)
120 AEY79564.1_12199                99.9 3.2E-27 3.8E-31  244.7   0.0  333   53-392   390-835 (1176)
121 AGX93301.1_12120                99.9 3.6E-27 3.8E-31  248.8   0.0  332   54-390   347-825 (1268)
122 AUG71700.1_12243                99.9 3.2E-27 4.1E-31  234.9   0.0  333   53-392   123-568 (907)
123 ACI04176.3_12215                99.9 3.4E-27 4.2E-31  243.6   0.0  333   53-392   379-824 (1165)
124 ABB17778.1_12151                99.9 3.6E-27 4.4E-31  241.5   0.0  280  110-392   416-781 (1122)
125 AAS66917.1_12218                99.9   4E-27 4.6E-31  245.2   0.0  332   53-391   407-851 (1193)
126 AXB73034.1_12118                99.9 4.4E-27 4.7E-31  247.7   0.0  279  109-390   455-837 (1256)
127 ACL13144.2_12191                99.9 4.3E-27 5.2E-31  243.4   0.0  331   53-390   390-833 (1176)
128 AFK92807.1_12209                99.9 5.2E-27 6.2E-31  243.1   0.0  331   53-390   390-833 (1176)
129 ACW84422.1_12289                99.9 5.3E-27 6.3E-31  241.5   0.0  280  109-391   395-758 (1108)
130 ADR77834.1_12245                99.9 5.6E-27 6.4E-31  245.8   0.0  330   54-390   438-882 (1274)
131 AIY35081.1_12241                99.9   5E-27 6.5E-31  233.4   0.0  281  109-392   201-568 (907)
132 AAW33432.1_12155                99.9 5.7E-27 6.6E-31  243.8   0.0  280  110-392   487-852 (1193)
133 AFK92847.1_12214                99.9 5.8E-27 6.8E-31  242.8   0.0  332   53-391   390-834 (1176)
134 ANJ02521.1_12112                99.9 6.5E-27 6.9E-31  247.4   0.0  279  109-390   436-853 (1302)
135 AFA46720.1_12189                99.9 6.1E-27 7.3E-31  242.6   0.0  331   53-390   390-833 (1176)
136 AAF86924.1_12288                99.9 6.5E-27 7.9E-31  240.1   0.0  280  109-391   393-755 (1108)
137 ALE30319.1_12237                99.9   8E-27 9.5E-31  241.9   0.0  281  109-392   478-845 (1184)
138 AIZ35765.1_12096                99.9 7.3E-27 9.5E-31  235.6   0.0  280  109-391   375-734 (1077)
139 AAN17476.1_12158                99.9 7.8E-27 9.6E-31  239.3   0.0  281  109-392   415-781 (1122)
140 AAX19399.1_12233                99.8 8.6E-27   1E-30  241.6   0.0  281  109-392   478-845 (1184)
141 AAW33516.1_12159                99.8 9.4E-27 1.1E-30  242.1   0.0  278  110-390   487-850 (1193)
142 AAD20327.1_12188                99.8 9.3E-27 1.1E-30  238.2   0.0  333   53-392   305-750 (1091)
143 ALE30283.1_12270                99.8   1E-26 1.2E-30  241.9   0.0  280  109-391   493-859 (1201)
144 CAO78629.1_12149                99.8 1.3E-26 1.5E-30  240.9   0.0  280  109-391   477-843 (1184)
145 AAD45950.1_12094                99.8 1.2E-26 1.5E-30  236.0   0.0  333   53-391   287-728 (1071)
146 CCE39359.1_12104                99.8 1.6E-26 1.7E-30  243.9   0.0  332   54-390   354-821 (1252)
147 BBF72826.1_12132                99.8 1.4E-26 1.7E-30  234.7   0.0  333   53-390   302-745 (1085)
148 AIA22348.1_12260                99.8 1.6E-26   2E-30  238.5   0.0  331   53-391   360-802 (1148)
149 ADP30814.1_12295                99.8 1.6E-26   2E-30  236.8   0.0  281  109-392   394-758 (1111)
150 ANJ02447.1_12110                99.8 2.2E-26 2.3E-30  243.6   0.0  279  109-390   433-850 (1305)
151 QFX65738.1_12258                99.8 2.2E-26 2.6E-30  237.6   0.0  333   53-392   364-807 (1152)
152 QJR83088.1_12093                99.8 2.4E-26 2.8E-30  238.1   0.0  334   53-391   343-784 (1143)
153 QIJ58770.1_12292                99.8   3E-26 3.5E-30  236.6   0.0  279  109-390   394-755 (1112)
154 AP_000006.1_12247               99.8   3E-26 3.6E-30  236.0   0.0  333   53-392   354-799 (1134)
155 AAA92206.1_12171                99.8 3.5E-26 4.3E-30  233.2   0.0  333   53-392   270-715 (1056)
156 QER78597.1_12291                99.8 3.7E-26 4.3E-30  235.9   0.0  280  109-391   394-756 (1112)
157 ANJ02484.1_12111                99.8 4.3E-26 4.7E-30  240.6   0.0  279  109-390   433-850 (1294)
158 AAK13183.1_12086                99.8   4E-26   5E-30  232.2   0.0  344  109-455   372-888 (1073)
159 AAW33476.1_12157                99.8 4.7E-26 5.4E-30  237.1   0.0  332   53-391   408-851 (1193)
160 ANJ02410.1_12108                99.8 6.3E-26 6.6E-30  240.3   0.0  334   53-391   354-854 (1310)
161 ANJ02558.1_12113                99.8 6.4E-26 6.8E-30  239.7   0.0  333   53-390   350-847 (1300)
162 AEC32098.1_12294                99.8 7.9E-26 9.1E-30  234.0   0.0  279  109-390   393-755 (1110)
163 AAC64523.1_12296                99.8 8.4E-26 9.8E-30  233.2   0.0  279  109-390   395-757 (1112)
164 ANJ02373.1_12107                99.8 1.5E-25 1.6E-29  237.3   0.0  333   53-390   354-853 (1306)
165 QHB43549.1_12293                99.8 1.5E-25 1.8E-29  230.5   0.0  281  109-392   392-755 (1110)
166 QEJ80767.1_12098                99.8 1.8E-25 1.9E-29  235.3   0.0  332   54-390   363-816 (1229)
167 CDO33896.1_12115                99.8 1.9E-25   2E-29  235.8   0.0  279  109-390   455-835 (1264)
168 AGL34679.1_12103                99.8 1.4E-24 1.5E-28  229.8   0.0  332   54-390   345-830 (1297)
169 ANJ02595.1_12109                99.8 2.1E-24 2.2E-28  228.3   0.0  333   53-390   354-853 (1305)
170 AAD50336.1_12106                99.8 7.2E-24 7.8E-28  221.8   0.0  333   53-390   208-707 (1159)
171 DAC81320.1_12065                99.8 1.3E-23   2E-27  206.4   0.0  462   53-537   507-1128(1186)
172 QCQ84150.1_12122                99.7 1.7E-22 2.1E-26  208.1   0.0  283  109-394   428-794 (1166)
173 ALE30500.1_12239                99.2 1.7E-15 1.6E-19  148.7   0.0  239  252-491     1-390 (505)
174 ALE30507.1_12262                99.2   2E-15 1.9E-19  148.2   0.0  238  252-490     1-389 (506)
175 ALE30514.1_12266                99.2 2.1E-15   2E-19  148.1   0.0  239  252-491     1-390 (506)
176 ALE30510.1_12264                99.2 2.4E-15 2.3E-19  147.6   0.0  239  252-491     1-390 (506)
177 ALE30503.1_12269                99.2 2.5E-15 2.4E-19  147.6   0.0  239  252-491     1-391 (507)
178 ALE30512.1_12238                99.2 3.5E-15 3.3E-19  146.5   0.0  239  252-491     1-390 (505)
179 ALE30502.1_12265                99.1 9.5E-15 9.2E-19  143.2   0.0  238  252-490     1-389 (506)
180 AAB53750.1_12244                98.6 6.1E-12 6.1E-16  127.7   0.0  259   53-318   416-795 (795)
181 ABF82105.1_11944                98.4 3.8E-11 4.9E-15   95.5   0.0  118  367-487     1-142 (158)
182 AAT71835.1_11904                98.3 7.6E-11 1.1E-14  110.9   0.0  369   40-453   232-665 (948)
183 AAU11045.1_11898                98.3 7.6E-11 1.2E-14  110.3   0.0  371   40-453   224-662 (935)
184 AFA44952.1_11912                98.0   2E-09 2.9E-13  102.3   0.0   84  346-453   604-706 (1013)
185 ATI21124.1_12000                97.9 5.2E-09 5.2E-13  104.0   0.0  280   40-362   260-568 (650)
186 ASQ42903.1_11917                97.9 3.9E-09 5.8E-13  100.1   0.0   85  345-453   603-706 (1013)
187 AZQ20770.1_11907                97.8 4.5E-09 6.8E-13   98.1   0.0   83  346-452   562-663 (947)
188 ATI20960.1_12001                97.8 8.4E-09 8.4E-13  102.5   0.0  280   40-362   260-568 (650)
189 AOC55226.1_11899                97.5 5.2E-08 7.9E-12   90.5   0.0   84  346-453   560-662 (934)
190 AEV80915.1_107                  97.2 2.5E-07 3.6E-11   88.7   0.0  213   40-259   354-594 (1024)
191 AEV80760.1_97                   97.1 4.5E-07 6.3E-11   87.2   0.0  137  119-259   453-606 (1037)
192 ALE14722.1_148                  96.8 1.9E-06 2.6E-10   82.2   0.0  213   40-259   344-582 (999)
193 AMZ05027.1_11919                96.8 1.8E-06 2.7E-10   80.9   0.0   85  346-454   604-707 (1013)
194 AFG73105.1_11924                96.8 2.1E-06   3E-10   80.8   0.0   86  345-454   603-707 (1013)
195 AHM26138.1_11923                96.7   3E-06 4.3E-10   79.9   0.0   85  345-453   603-706 (1013)
196 AEV80365.1_99                   96.6   4E-06 5.7E-10   80.1   0.0  137  119-259   452-607 (1037)
197 AJR29269.1_11928                96.6 4.1E-06 6.1E-10   78.9   0.0   84  346-453   604-706 (1013)
198 ANZ56964.1_11915                96.5 4.8E-06   7E-10   78.7   0.0   84  346-453   604-706 (1013)
199 ACF42281.1_11925                96.4 7.6E-06 1.1E-09   76.8   0.0   85  345-453   603-706 (1013)
200 AAP50613.1_101                  96.4   1E-05 1.4E-09   77.5   0.0  134  119-259   450-605 (1035)
201 AJR29118.1_11914                96.3 1.1E-05 1.6E-09   76.0   0.0   84  346-453   604-706 (1013)
202 AEQ32165.1_102                  96.3 1.2E-05 1.7E-09   76.9   0.0  137  119-259   450-605 (1035)
203 AAT09720.1_11922                96.2 1.7E-05 2.6E-09   73.8   0.0   84  346-453   604-706 (1013)
204 AGE10031.1_111                  96.1   2E-05 2.8E-09   75.5   0.0  212   40-258   391-624 (1047)
205 AHC02839.1_114                  96.1 2.1E-05 2.9E-09   75.2   0.0  213   40-259   377-611 (1033)
206 AAC13796.1_146                  96.1 2.1E-05   3E-09   74.5   0.0  137  117-259   445-596 (1008)
207 AKG51610.1_106                  96.1 2.2E-05 3.1E-09   74.8   0.0  136  118-258   451-609 (1040)
208 ANK57989.1_11929                96.1 2.4E-05 3.6E-09   73.4   0.0   84  346-453   604-706 (1013)
209 AAB66388.1_163                  96.1 2.5E-05 3.6E-09   74.3   0.0  212   40-258   356-594 (1027)
210 QOE74423.1_112                  96.1 2.6E-05 3.6E-09   75.0   0.0  212   40-259   420-654 (1076)
211 AEW46233.1_98                   95.9 4.1E-05 5.8E-09   72.9   0.0  133  120-259   443-594 (1024)
212 ALM25982.1_113                  95.9 4.3E-05 5.9E-09   73.7   0.0  212   40-259   426-661 (1084)
213 BBM13202.1_75                   95.9 4.7E-05 6.2E-09   75.3   0.0  135   40-177   447-593 (1235)
214 ADO13797.1_76                   95.5 0.00012 1.6E-08   72.1   0.0   62  115-177   530-594 (1241)
215 AAC97837.1_12053                95.3 0.00016 2.3E-08   68.8   0.0   37  219-257   596-634 (1079)
216 AGE11533.1_115                  95.2 0.00021 2.9E-08   68.5   0.0   58  119-177   473-533 (1117)
217 CCU55370.1_12038                95.0 0.00027 3.6E-08   68.4   0.0   41  218-260   614-654 (1107)
218 ARR28889.1_35                   94.7 0.00052 6.1E-08   70.2   0.0   37  220-258   615-656 (1366)
219 AAD48150.1_11950                94.6 0.00052   7E-08   67.4   0.0   64  367-454   851-917 (1273)
220 AEI00235.1_55                   94.6 0.00053   7E-08   67.3   0.0   61  116-177   517-580 (1211)
221 AYP97892.1_12425                93.7  0.0017 1.9E-07   67.2   0.0  111  348-490  1055-1168(1387)
222 AAR98382.1_12017                93.7  0.0014   2E-07   61.8   0.0   38  218-257   526-563 (1009)
223 ATY70177.1_12420                92.3  0.0046 5.5E-07   62.0   0.0   60  366-454   889-951 (1205)
224 AUQ43937.1_12426                91.4  0.0085 9.1E-07   62.5   0.0  110  347-490  1155-1269(1511)
225 ATZ81546.1_12421                89.4   0.018   2E-06   59.0   0.0   91  367-490  1092-1187(1407)
226 AAB01336.1_12244                68.6    0.51 4.6E-05   40.2   0.0   74  319-392     1-79  (182)
227 ACJ14508.1_12246                61.2    0.67   8E-05   45.5   0.0   40  415-454   975-1026(1202)
