# Supplementary material for: Viro3D: a comprehensive database of virus protein structure predictions
Source: Mol Syst Biol. 2025 Sep 16;21(11):9. doi: 10.1038/s44320-025-00147-9 (PMC12583693; doi:10.1038/s44320-025-00147-9)
Supplement: Supplementary file 9 — Source data Fig. 2 [file 44320_2025_147_MOESM9_ESM.zip › Figure 2/2B/source data/hhblits/HHblits hits DJR.txt]

 No Hit                             Prob E-value P-value  Score    SS Cols Query HMM  Template HMM
  1 CBF14258.1_12175               100.0   0E+00   0E+00 3174.5   0.0  907    1-908     6-952 (954)
  2 AAQ10553.1_12172               100.0   0E+00   0E+00 3162.4   0.0  907    1-908     6-962 (964)
  3 CBI12318.1_12165               100.0   0E+00   0E+00 3155.5   0.0  905    1-908     6-953 (955)
  4 CBI12268.1_12162               100.0   0E+00   0E+00 3151.9   0.0  907    1-908     6-954 (956)
  5 ABO61301.1_12212               100.0   0E+00   0E+00 3147.1   0.0  906    1-908    16-955 (957)
  6 AAN17484.1_12158               100.0   0E+00   0E+00 3145.1   0.0  906    1-908     6-950 (952)
  7 CBF14207.1_12177               100.0   0E+00   0E+00 3140.3   0.0  907    1-908     6-958 (960)
  8 AFA46729.1_12189               100.0   0E+00   0E+00 3143.1   0.0  906    1-908    16-959 (961)
  9 ACN88111.1_12174               100.0   0E+00   0E+00 3142.5   0.0  907    1-908     6-961 (978)
 10 AFK92137.1_12185               100.0   0E+00   0E+00 3136.9   0.0  906    1-908    16-957 (959)
 11 AAW33354.1_12156               100.0   0E+00   0E+00 3134.1   0.0  906    1-908     6-947 (949)
 12 AFK92776.1_12208               100.0   0E+00   0E+00 3132.3   0.0  906    1-908    16-946 (948)
 13 ABK59070.1_12203               100.0   0E+00   0E+00 3131.2   0.0  904    1-908    16-947 (949)
 14 AFK92736.1_12207               100.0   0E+00   0E+00 3129.9   0.0  906    1-908    16-949 (951)
 15 ACU57015.1_12160               100.0   0E+00   0E+00 3130.8   0.0  906    1-908     6-944 (946)
 16 ACY04472.1_12202               100.0   0E+00   0E+00 3126.6   0.0  906    1-908     6-942 (944)
 17 AAW33485.1_12157               100.0   0E+00   0E+00 3130.2   0.0  906    1-908     6-949 (951)
 18 AAA92215.1_12171               100.0   0E+00   0E+00 3121.3   0.0  907    1-908     6-966 (968)
 19 AFK92816.1_12209               100.0   0E+00   0E+00 3128.2   0.0  906    1-908    16-957 (959)
 20 AAN62515.1_12153               100.0   0E+00   0E+00 3127.7   0.0  906    1-908     6-946 (948)
 21 ABO61316.1_12195               100.0   0E+00   0E+00 3127.5   0.0  906    1-908    16-960 (962)
 22 AFK92576.1_12201               100.0   0E+00   0E+00 3125.4   0.0  906    1-908    16-951 (953)
 23 CBY88378.1_12168               100.0   0E+00   0E+00 3123.1   0.0  907    1-908     6-941 (943)
 24 AFK92656.1_12205               100.0   0E+00   0E+00 3121.6   0.0  906    1-908    16-947 (949)
 25 AFK92856.1_12214               100.0   0E+00   0E+00 3120.3   0.0  906    1-908    16-954 (956)
 26 AFK92616.1_12204               100.0   0E+00   0E+00 3120.2   0.0  906    1-908    16-948 (950)
 27 AAS10405.1_12220               100.0   0E+00   0E+00 3118.4   0.0  906    1-908     6-940 (942)
 28 AFK92376.1_12194               100.0   0E+00   0E+00 3120.2   0.0  906    1-908    16-953 (955)
 29 AFK92496.1_12200               100.0   0E+00   0E+00 3115.5   0.0  906    1-908    16-951 (953)
 30 AFK92456.1_12198               100.0   0E+00   0E+00 3115.1   0.0  906    1-908     6-939 (941)
 31 CBI12293.1_12164               100.0   0E+00   0E+00 3119.7   0.0  905    1-908     6-952 (954)
 32 BAJ22290.1_12187               100.0   0E+00   0E+00 3114.4   0.0  906    1-908     6-939 (941)
 33 CBI12342.1_12166               100.0   0E+00   0E+00 3118.5   0.0  907    1-908     6-949 (951)
 34 AFK92257.1_12190               100.0   0E+00   0E+00 3112.9   0.0  906    1-908    16-951 (953)
 35 AFK92536.1_12211               100.0   0E+00   0E+00 3115.0   0.0  906    1-908    16-954 (956)
 36 ADM66117.1_12217               100.0   0E+00   0E+00 3113.1   0.0  906    1-908    16-949 (951)
 37 AFK92696.1_12206               100.0   0E+00   0E+00 3110.7   0.0  906    1-908    16-956 (958)
 38 AEY79573.1_12199               100.0   0E+00   0E+00 3110.7   0.0  904    1-908    16-947 (949)
 39 CBG22685.1_12176               100.0   0E+00   0E+00 3112.0   0.0  907    1-908     6-956 (958)
 40 AFK92336.1_12193               100.0   0E+00   0E+00 3107.9   0.0  906    1-908    16-944 (946)
 41 CAI05969.1_12183               100.0   0E+00   0E+00 3108.9   0.0  906    1-908    16-951 (953)
 42 AEW43620.1_12230               100.0   0E+00   0E+00 3103.4   0.0  906    1-908     6-940 (942)
 43 ABD52395.1_12213               100.0   0E+00   0E+00 3108.3   0.0  906    1-908    16-951 (953)
 44 AFK92297.1_12192               100.0   0E+00   0E+00 3104.9   0.0  905    1-908    16-939 (941)
 45 AFK92177.1_12186               100.0   0E+00   0E+00 3105.0   0.0  904    1-908    16-947 (949)
 46 CBI69299.1_12178               100.0   0E+00   0E+00 3106.5   0.0  907    1-908     6-955 (957)
 47 BAH18784.1_12184               100.0   0E+00   0E+00 3102.5   0.0  906    1-908     6-940 (942)
 48 BAG48829.2_12216               100.0   0E+00   0E+00 3101.8   0.0  906    1-908    16-951 (953)
 49 AIY35101.1_12242               100.0   0E+00   0E+00 3099.3   0.0  907    1-908     6-926 (928)
 50 CAZ86729.1_12228               100.0   0E+00   0E+00 3103.9   0.0  906    1-908     6-938 (940)
 51 ALE30433.1_12275               100.0   0E+00   0E+00 3099.4   0.0  907    1-908     6-930 (932)
 52 AAS10369.1_12219               100.0   0E+00   0E+00 3102.0   0.0  907    1-908     6-931 (933)
 53 AFK92416.1_12196               100.0   0E+00   0E+00 3101.2   0.0  906    1-908    16-944 (946)
 54 AAL35525.1_12222               100.0   0E+00   0E+00 3098.2   0.0  907    1-908     6-931 (933)
 55 AAW33124.1_12154               100.0   0E+00   0E+00 3101.1   0.0  906    1-908     6-943 (945)
 56 AAW33530.1_12159               100.0   0E+00   0E+00 3098.4   0.0  906    1-908     6-938 (940)
 57 ACL13145.2_12191               100.0   0E+00   0E+00 3094.3   0.0  906    1-908     6-933 (935)
 58 AGK27138.1_12276               100.0   0E+00   0E+00 3094.0   0.0  907    1-908     6-925 (927)
 59 AAX19408.1_12233               100.0   0E+00   0E+00 3091.9   0.0  906    1-908     6-929 (931)
 60 AAX70959.1_12210               100.0   0E+00   0E+00 3094.9   0.0  906    1-908    16-945 (947)
 61 ALE30328.1_12237               100.0   0E+00   0E+00 3089.7   0.0  906    1-908     6-929 (931)
 62 AIY35071.1_12240               100.0   0E+00   0E+00 3092.4   0.0  906    1-908     6-931 (933)
 63 CAZ67921.1_12227               100.0   0E+00   0E+00 3088.1   0.0  907    1-908     6-928 (930)
 64 ACQ91158.1_12197               100.0   0E+00   0E+00 3090.6   0.0  906    1-908     6-941 (943)
 65 AIT70982.1_12283               100.0   0E+00   0E+00 3090.9   0.0  907    1-908     6-934 (936)
 66 ABB17803.1_12151               100.0   0E+00   0E+00 3091.5   0.0  906    1-908     6-942 (944)
 67 YP_009210.1_12256              100.0   0E+00   0E+00 3088.4   0.0  901    1-908     6-937 (939)
 68 AAC13967.1_12231               100.0   0E+00   0E+00 3078.3   0.0  908    1-908     6-921 (923)
 69 AAT84627.1_12261               100.0   0E+00   0E+00 3084.8   0.0  907    1-908     6-930 (932)
 70 AAC99441.1_12256               100.0   0E+00   0E+00 3086.1   0.0  901    1-908     6-937 (939)
 71 ACI04185.1_12215               100.0   0E+00   0E+00 3083.9   0.0  906    1-908    16-943 (945)
 72 AAS10441.1_12221               100.0   0E+00   0E+00 3081.0   0.0  907    1-908     6-930 (932)
 73 ALE30292.1_12270               100.0   0E+00   0E+00 3074.2   0.0  902    1-908     6-923 (925)
 74 ART33372.1_12141               100.0   0E+00   0E+00 3070.8   0.0  898    1-908     6-913 (915)
 75 AXI68659.1_12255               100.0   0E+00   0E+00 3067.4   0.0  897    1-908     6-911 (913)
 76 AUG71689.1_12243               100.0   0E+00   0E+00 3075.4   0.0  906    1-908     6-929 (931)
 77 AAS66925.1_12218               100.0   0E+00   0E+00 3076.3   0.0  908    1-908     6-934 (936)
 78 AAW33444.1_12155               100.0   0E+00   0E+00 3077.0   0.0  908    1-908     6-938 (940)
 79 CBI69274.1_12225               100.0   0E+00   0E+00 3074.5   0.0  908    1-908     6-939 (941)
 80 SMG83449.1_12143               100.0   0E+00   0E+00 3077.3   0.0  902    1-908     6-941 (943)
 81 CAZ67996.1_12223               100.0   0E+00   0E+00 3073.2   0.0  907    1-908     6-935 (937)
 82 ACZ92157.1_12148               100.0   0E+00   0E+00 3066.5   0.0  902    1-908     6-917 (919)
 83 ALE30363.1_12278               100.0   0E+00   0E+00 3074.6   0.0  907    1-908     6-935 (937)
 84 APG53804.1_12284               100.0   0E+00   0E+00 3075.1   0.0  906    1-908     6-943 (945)
 85 ABG22143.2_12250               100.0   0E+00   0E+00 3064.9   0.0  896    1-908     6-909 (910)
 86 ABG22142.1_12249               100.0   0E+00   0E+00 3065.9   0.0  897    1-908     6-908 (909)
 87 ABG22140.1_12252               100.0   0E+00   0E+00 3061.8   0.0  894    1-908     6-907 (908)
 88 AAR89962.1_12152               100.0   0E+00   0E+00 3069.4   0.0  907    1-908     6-932 (934)
 89 ACH90432.1_12232               100.0   0E+00   0E+00 3064.5   0.0  906    1-908     6-923 (925)
 90 ABH01053.1_12236               100.0   0E+00   0E+00 3060.5   0.0  901    1-908     6-919 (921)
 91 AGK27174.1_12277               100.0   0E+00   0E+00 3066.0   0.0  907    1-908     6-928 (930)
 92 ALE15304.1_12142               100.0   0E+00   0E+00 3064.9   0.0  901    1-908     6-940 (942)
 93 ALM55123.1_12274               100.0   0E+00   0E+00 3059.9   0.0  902    1-908     6-923 (925)
 94 ALB78146.1_12290               100.0   0E+00   0E+00 3057.2   0.0  892    1-908     6-918 (920)
 95 AFD10570.1_12280               100.0   0E+00   0E+00 3052.2   0.0  900    1-908     6-915 (917)
 96 ABK35044.2_12234               100.0   0E+00   0E+00 3052.7   0.0  902    1-908     6-918 (920)
 97 ADZ39813.1_12267               100.0   0E+00   0E+00 3058.0   0.0  900    1-908     6-932 (934)
 98 ACH89474.1_12294               100.0   0E+00   0E+00 3052.8   0.0  892    1-908     6-910 (912)
 99 ABG22141.1_12248               100.0   0E+00   0E+00 3051.5   0.0  894    1-908     6-909 (910)
100 AXE75633.1_12133               100.0   0E+00   0E+00 3050.9   0.0  893    2-908     1-906 (908)
101 AMB43157.1_12127               100.0   0E+00   0E+00 3054.6   0.0  896    1-908     6-914 (916)
102 AMB43058.1_12126               100.0   0E+00   0E+00 3052.3   0.0  900    1-908     6-916 (918)
103 ALE30397.1_12279               100.0   0E+00   0E+00 3049.7   0.0  900    1-908     6-918 (920)
104 QHB43550.1_12293               100.0   0E+00   0E+00 3050.4   0.0  891    1-908     6-909 (911)
105 ADZ39877.1_12271               100.0   0E+00   0E+00 3051.9   0.0  900    1-908     6-918 (920)
106 AZZ86039.1_12235               100.0   0E+00   0E+00 3051.7   0.0  901    1-908     6-917 (919)
107 CAA51891.1_12147               100.0   0E+00   0E+00 3051.2   0.0  901    1-908     6-917 (919)
108 ABG22144.1_12251               100.0   0E+00   0E+00 3048.7   0.0  897    1-908     6-908 (909)
109 YP_094039.1_12135              100.0   0E+00   0E+00 3046.3   0.0  894    1-908     6-907 (909)
110 AIK20560.1_12150               100.0   0E+00   0E+00 3048.9   0.0  903    1-908     6-921 (923)
111 AFG19596.1_12263               100.0   0E+00   0E+00 3047.3   0.0  901    1-908     6-915 (917)
112 BBF72835.1_12132               100.0   0E+00   0E+00 3045.8   0.0  896    1-908     6-908 (910)
113 QDZ17468.1_12253               100.0   0E+00   0E+00 3046.1   0.0  897    1-908     6-914 (916)
114 AGK27104.1_12273               100.0   0E+00   0E+00 3045.2   0.0  900    1-908     6-918 (920)
115 AEF59054.1_12282               100.0   0E+00   0E+00 3048.0   0.0  900    1-908     6-932 (934)
116 ADR77843.1_12245               100.0   0E+00   0E+00 3047.6   0.0  892    1-908     6-920 (922)
117 ACJ14517.1_12246               100.0   0E+00   0E+00 3041.2   0.0  894    1-908     6-907 (909)
118 ALE30469.1_12281               100.0   0E+00   0E+00 3044.0   0.0  902    1-908     6-915 (917)
119 ADD17111.1_12123               100.0   0E+00   0E+00 3032.1   0.0  893    1-908     6-906 (908)
120 BBE29343.1_12124               100.0   0E+00   0E+00 3032.1   0.0  893    1-908     6-906 (908)
121 AGX93341.1_12121               100.0   0E+00   0E+00 3043.9   0.0  892    1-908    11-941 (942)
122 AIA22357.1_12260               100.0   0E+00   0E+00 3044.9   0.0  902    1-908     6-989 (991)
123 AAF86932.1_12288               100.0   0E+00   0E+00 3036.1   0.0  890    1-908     6-918 (920)
124 AYH52266.1_12100               100.0   0E+00   0E+00 3041.7   0.0  890    1-908    11-936 (937)
125 AAN84889.1_12287               100.0   0E+00   0E+00 3033.7   0.0  897    1-908     6-909 (911)
126 AAD50344.2_12106               100.0   0E+00   0E+00 3040.1   0.0  890    1-908    11-947 (948)
127 AEM06275.1_12125               100.0   0E+00   0E+00 3031.7   0.0  892    1-908     6-905 (907)
128 ADM53801.2_12119               100.0   0E+00   0E+00 3037.7   0.0  890    1-908    11-939 (940)
129 ANJ02603.1_12109               100.0   0E+00   0E+00 3037.8   0.0  890    1-908    11-948 (949)
130 AFD21882.1_12272               100.0   0E+00   0E+00 3032.0   0.0  902    1-908     6-920 (922)
131 CBL94852.2_12115               100.0   0E+00   0E+00 3042.7   0.0  891    1-908    11-953 (954)
132 QFX65726.1_12258               100.0   0E+00   0E+00 3038.0   0.0  902    1-908     6-984 (986)
133 BBE29313.1_12134               100.0   0E+00   0E+00 3024.7   0.0  893    1-908     6-906 (908)
134 AXB73015.1_12118               100.0   0E+00   0E+00 3036.0   0.0  890    1-908    11-941 (942)
135 ANJ02381.1_12107               100.0   0E+00   0E+00 3034.7   0.0  890    1-908    11-948 (949)
136 CCE39367.1_12104               100.0   0E+00   0E+00 3033.1   0.0  887    1-908    11-936 (937)
137 CAO78638.1_12149               100.0   0E+00   0E+00 3029.8   0.0  903    1-908     6-920 (922)
138 AIE77222.1_12099               100.0   0E+00   0E+00 3032.2   0.0  885    1-908    11-939 (940)
139 AAB38725.1_12139               100.0   0E+00   0E+00 3020.0   0.0  892    1-908     6-903 (905)
140 AP_000088.1_12091              100.0   0E+00   0E+00 3024.3   0.0  884    1-908     1-908 (910)
141 CAA70809.1_12091               100.0   0E+00   0E+00 3024.3   0.0  884    1-908     1-908 (910)
142 AEP16417.1_12144               100.0   0E+00   0E+00 3019.7   0.0  894    1-908     6-911 (913)
143 ANJ02418.1_12108               100.0   0E+00   0E+00 3030.8   0.0  890    1-908    11-946 (947)
144 ANJ02492.1_12111               100.0   0E+00   0E+00 3028.5   0.0  890    1-908    11-948 (949)
145 AAC54912.1_12102               100.0   0E+00   0E+00 3028.0   0.0  892    1-908    11-941 (942)
146 AP_000418.1_12102              100.0   0E+00   0E+00 3028.0   0.0  892    1-908    11-941 (942)
147 AEK10696.1_12254               100.0   0E+00   0E+00 3025.1   0.0  902    1-908     6-927 (929)
148 ARQ79785.1_12130               100.0   0E+00   0E+00 3020.0   0.0  897    1-908     6-908 (910)
149 AAD09728.1_12136               100.0   0E+00   0E+00 3015.8   0.0  890    6-908     2-900 (902)
150 AKC34851.1_12285               100.0   0E+00   0E+00 3014.0   0.0  892    1-908     6-905 (907)
151 AAK26489.1_12259               100.0   0E+00   0E+00 3019.5   0.0  896    1-908     6-908 (910)
152 AIY35086.1_12241               100.0   0E+00   0E+00 3015.5   0.0  900    1-908     6-910 (912)
153 QEJ80774.1_12098               100.0   0E+00   0E+00 3022.4   0.0  891    1-908    11-942 (943)
154 ANJ02455.1_12110               100.0   0E+00   0E+00 3020.0   0.0  890    1-908    11-947 (948)
155 ADZ39845.1_12268               100.0   0E+00   0E+00 3013.5   0.0  900    1-908     6-914 (916)
156 AOW42061.1_12116               100.0   0E+00   0E+00 3017.7   0.0  886    1-908    11-940 (941)
157 AKT26033.1_12145               100.0   0E+00   0E+00 3006.1   0.0  889    1-908     6-901 (903)
158 ADP30822.1_12295               100.0   0E+00   0E+00 3012.3   0.0  888    1-908     6-908 (910)
159 QIJ58763.1_12292               100.0   0E+00   0E+00 3009.0   0.0  891    1-908     6-911 (913)
160 QIZ64162.1_12146               100.0   0E+00   0E+00 3008.9   0.0  895    1-908     6-912 (914)
161 AMB43031.1_12128               100.0   0E+00   0E+00 3010.5   0.0  897    1-908     6-911 (913)
162 AAC41020.2_12086               100.0   0E+00   0E+00 3006.4   0.0  884    1-908     1-908 (910)
163 AAA84979.1_12094               100.0   0E+00   0E+00 3006.5   0.0  884    1-908     1-909 (911)
164 AFC40574.1_12114               100.0   0E+00   0E+00 3012.1   0.0  890    1-908    11-932 (933)
165 ARE31889.1_12286               100.0   0E+00   0E+00 3001.6   0.0  891    1-908     6-907 (909)
166 ASU50642.1_12090               100.0   0E+00   0E+00 3002.8   0.0  884    1-908     1-908 (910)
167 AFV70642.1_12089               100.0   0E+00   0E+00 2999.7   0.0  883    1-908     1-908 (910)
168 APY28354.1_12117               100.0   0E+00   0E+00 3010.5   0.0  889    1-908    11-941 (942)
169 AAB48187.1_12244               100.0   0E+00   0E+00 3003.5   0.0  895    1-908     6-907 (909)
170 AP_000351.1_12244              100.0   0E+00   0E+00 3003.5   0.0  895    1-908     6-907 (909)
171 AAL92452.1_12097               100.0   0E+00   0E+00 2998.3   0.0  884    1-908     1-907 (909)
172 APC26067.1_12131               100.0   0E+00   0E+00 2999.6   0.0  893    1-908    26-927 (929)
173 QGQ62434.1_12105               100.0   0E+00   0E+00 3003.3   0.0  887    1-908    11-936 (937)
174 QER78606.1_12291               100.0   0E+00   0E+00 2995.9   0.0  891    1-908     6-911 (913)
175 ANJ02529.1_12112               100.0   0E+00   0E+00 3002.5   0.0  890    1-908    11-947 (948)
176 ARQ79756.1_12129               100.0   0E+00   0E+00 2996.8   0.0  897    1-908     6-908 (910)
177 ANJ02566.1_12113               100.0   0E+00   0E+00 3003.8   0.0  889    1-908    11-946 (947)
178 AGX93309.1_12120               100.0   0E+00   0E+00 3007.6   0.0  890    1-908    33-967 (968)
179 AGL34687.1_12103               100.0   0E+00   0E+00 3006.4   0.0  890    1-908    11-952 (953)
180 AAC64532.1_12296               100.0   0E+00   0E+00 2991.7   0.0  888    1-908     6-904 (906)
181 AAF20944.1_12087               100.0   0E+00   0E+00 2983.8   0.0  877    3-903     1-902 (902)
182 QJR83096.1_12093               100.0   0E+00   0E+00 2983.6   0.0  885    1-908    20-930 (932)
183 AII22571.1_12092               100.0   0E+00   0E+00 2975.2   0.0  884    1-908     1-907 (909)
184 AP_000059.1_12138              100.0   0E+00   0E+00 2960.3   0.0  892    1-908     6-903 (905)
185 CAA69066.1_12138               100.0   0E+00   0E+00 2960.3   0.0  892    1-908     6-903 (905)
186 AIZ35773.1_12096               100.0   0E+00   0E+00 2961.5   0.0  882    1-908     1-911 (913)
187 QCQ84158.1_12122               100.0   0E+00   0E+00 2964.0   0.0  881    1-907     6-943 (945)
188 AAF63489.1_12088               100.0   0E+00   0E+00 2945.0   0.0  875    3-902     1-901 (902)
189 ACW84430.1_12289               100.0   0E+00   0E+00 2938.1   0.0  879    1-897     6-901 (901)
190 QLD28998.1_12297               100.0  4E-278  4E-282 2175.2   0.0  666    1-684     7-701 (701)
191 ABE72967.1_12101               100.0  3E-186  2E-190 1398.2   0.0  404  497-901     1-425 (425)
192 AEH05623.1_12137               100.0 1.2E-74 1.2E-78  540.4   0.0  184   15-200     1-189 (190)
193 ANZ57148.1_11933                43.6     3.3 0.00024   36.6   0.0   52  815-867    10-64  (157)
194 AAS18101.1_11937                42.6     3.4 0.00025   36.4   0.0   52  815-867     9-63  (154)
195 AAV91075.1_11938                42.6     3.5 0.00026   36.3   0.0   52  815-867     9-63  (154)
196 ANK58123.1_11931                41.5     3.7 0.00027   36.3   0.0   52  815-867    10-64  (157)
197 AAP33200.1_11910                41.4     3.7 0.00027   36.2   0.0   52  815-867    10-64  (157)
198 AFJ52315.1_11920                41.4     3.7 0.00027   36.2   0.0   52  815-867    10-64  (157)
199 AMZ04997.1_11919                41.4     3.7 0.00027   36.2   0.0   52  815-867    10-64  (157)
200 ACO25212.1_11918                41.2     3.7 0.00028   36.2   0.0   52  815-867    10-64  (157)
201 AZY88425.1_11921                41.2     3.8 0.00028   36.2   0.0   52  815-867    10-64  (157)
202 AAL77811.1_11926                41.1     3.8 0.00028   36.2   0.0   24  815-838    10-33  (157)
203 ANZ57050.1_11932                41.0     3.8 0.00028   36.2   0.0   52  815-867    10-64  (157)
204 AJR29253.1_11928                36.1     5.2 0.00038   36.4   0.0   52  815-867    60-114 (207)
205 AAT09742.1_11922                31.4     6.8 0.00051   34.5   0.0   52  815-867    10-64  (157)
206 AHM26158.1_11923                31.4     6.8 0.00051   34.5   0.0   52  815-867    10-64  (157)
207 ACF42307.1_11925                31.1     6.9 0.00051   34.4   0.0   24  815-838    10-33  (157)
208 AFG73131.1_11924                31.1     6.9 0.00051   34.4   0.0   24  815-838    10-33  (157)
209 ANK58010.1_11929                30.9       7 0.00052   34.4   0.0   52  815-867    10-64  (157)
210 AZM32648.1_11930                30.9       7 0.00052   34.4   0.0   52  815-867    10-64  (157)
211 AJR29218.1_11927                30.5     7.2 0.00054   34.8   0.0   52  815-867    30-84  (177)
212 AFA44929.1_11912                30.4     7.3 0.00054   34.3   0.0   52  815-867    10-64  (157)
213 AIW68516.1_11911                30.4     7.3 0.00054   34.3   0.0   52  815-867    10-64  (157)
214 ASQ42885.1_11917                30.3     7.3 0.00054   34.3   0.0   52  815-867    10-64  (157)
215 AJR29105.1_11914                30.3     7.3 0.00054   34.3   0.0   52  815-867    10-64  (157)
216 ASQ42788.1_11916                30.2     7.4 0.00054   34.3   0.0   52  815-867    10-64  (157)
217 ANZ56942.1_11915                29.9     7.5 0.00056   34.2   0.0   52  815-867    10-64  (157)
218 AGV20557.1_11913                29.9     7.5 0.00056   34.2   0.0   52  815-867    10-64  (157)
