# Supplementary material for: Viro3D: a comprehensive database of virus protein structure predictions
Source: Mol Syst Biol. 2025 Sep 16;21(11):9. doi: 10.1038/s44320-025-00147-9 (PMC12583693; doi:10.1038/s44320-025-00147-9)
Supplement: Supplementary file 9 — Source data Fig. 2 [file 44320_2025_147_MOESM9_ESM.zip › Figure 2/2B/source data/hhblits/HHblits hits RT.txt]

 No Hit                             Prob E-value P-value  Score    SS Cols Query HMM  Template HMM
  1 AAC82598.2_11768               100.0 1.1E-62 2.1E-66  439.2   0.0  528    7-534   162-707 (1003)
  2 AAC82598.2.2_11768             100.0 2.5E-48 5.3E-52  308.5   0.0  530    5-534     5-552 (693)
  3 AAA64389.1_11770               100.0 6.8E-45 1.2E-48  347.8   0.0  505   16-534   551-1074(1432)
  4 AAB00737.1_11769               100.0 6.3E-44 1.2E-47  308.1   0.0  516    7-534    31-575 (963)
  5 AAA91826.1_11765               100.0 8.9E-37 1.6E-40  273.8   0.0  512    8-534   151-688 (1105)
  6 AAA67168.1_11771               100.0 2.8E-36 5.3E-40  268.8   0.0  524    8-534    71-653 (1086)
  7 AAB59937.1_11767                99.9 7.6E-34 1.4E-37  248.4   0.0  523    7-534    35-579 (996)
  8 AAA91271.1_11764                99.9 9.9E-31 1.9E-34  229.0   0.0  508   12-533   168-694 (1056)
  9 AAA48359.1_11773                99.9 1.2E-29 2.3E-33  224.0   0.0  505    8-534   146-683 (1101)
 10 BAU59305.1_11780                99.9 3.4E-28 5.4E-32  231.2   0.0  509   14-535   158-744 (1148)
 11 ADE06000.1_11791                99.9 2.3E-27 3.7E-31  225.4   0.0  506   17-535   160-743 (1149)
 12 AAA19978.1_11789                99.9 2.5E-27   4E-31  225.7   0.0  509   14-535   158-744 (1146)
 13 CAD67562.1_11778                99.9 2.9E-27 4.6E-31  224.6   0.0  507   15-535   159-744 (1145)
 14 BAP18652.1_11784                99.9 4.6E-27 6.9E-31  228.7   0.0  511   12-535   156-744 (1149)
 15 AAA47796.1_11782                99.9   6E-27 9.1E-31  226.8   0.0  509   16-535   174-758 (1157)
 16 ADN65591.1_11790                99.9 5.5E-27 9.1E-31  219.6   0.0  509   14-535   158-745 (1141)
 17 CAA70075.1_11776                99.8 8.9E-27 1.3E-30  226.2   0.0  511   12-535   153-741 (1156)
 18 AFX98084.1_11779                99.8 9.5E-27 1.4E-30  225.7   0.0  509   14-535   158-744 (1143)
 19 ABV59399.1_11786                99.8   1E-26 1.6E-30  224.3   0.0  510   12-534   152-739 (1148)
 20 AAC82561.1.2_11731              99.8 6.3E-26 1.3E-29  173.9   0.0  519    8-535     8-568 (572)
 21 AQM52258.1_11781                99.8 1.7E-25 2.6E-29  213.6   0.0  510   13-535   157-744 (1143)
 22 AAA46810.1_11750                99.8 6.1E-25 1.1E-28  198.7   0.0  518    8-535   165-773 (1165)
 23 AFX98099.1_11783                99.8 7.3E-25 1.1E-28  211.0   0.0  508   15-535   159-744 (1143)
 24 AAC82561.1_11731                99.8   8E-25 1.3E-28  213.6   0.0  312    9-326   717-1047(1603)
 25 ASF20094.1_11785                99.8 3.8E-24 5.4E-28  211.2   0.0  508   15-535   159-744 (1149)
 26 ADE05995.1_11787                99.8 3.6E-24 5.7E-28  204.7   0.0  514    9-535   151-742 (1134)
 27 AAF64414.1_11775                99.8 6.2E-24   1E-27  200.2   0.0  509   14-535   155-741 (1153)
 28 AAB68770.1_11774                99.8 1.2E-23 1.9E-27  204.3   0.0  508   14-534   155-742 (1220)
 29 AAC59311.1_11745                99.8 1.2E-23 2.1E-27  193.7   0.0  517    9-535   165-768 (1246)
 30 AAC31801.1.6_11747              99.8 1.3E-23 2.4E-27  190.6   0.0  517    9-535   173-781 (1210)
 31 AAC82587.1_11739                99.7 6.1E-23 1.1E-26  192.2   0.0  314   10-327   555-890 (1417)
 32 AAC82587.1.1_11739              99.7 6.1E-23 1.1E-26  192.2   0.0  314   10-327   555-890 (1417)
 33 AAC82556.1.1_11737              99.7 7.6E-23 1.5E-26  175.1   0.0  305   17-326   136-460 (1011)
 34 AAA66453.1_11738                99.7 1.8E-22 3.5E-26  167.8   0.0  245   79-325     7-260 (798)
 35 AAF15098.1_11755                99.7 2.1E-22 3.8E-26  179.7   0.0  518    7-534   126-734 (1127)
 36 AKM21185.1_11792                99.7 2.6E-22 4.1E-26  191.9   0.0  509   14-535   157-743 (1149)
 37 AAD39693.1_11740                99.7 8.8E-22 1.3E-25  193.7   0.0  379  147-534     4-429 (1217)
 38 AAL48213.1_11742                99.7 8.9E-22 1.8E-25  164.3   0.0  310   13-326    17-348 (893)
 39 AAC82611.2_11743                99.6 4.8E-21 6.3E-25  200.1   0.0  518    7-534   758-1363(1752)
 40 AAC82556.1_11737                99.6 5.9E-21 9.9E-25  185.2   0.0  305   17-326   880-1204(1755)
 41 AAB59885.1_11741                99.6 2.5E-20 4.8E-24  160.6   0.0  303   20-326   111-435 (982)
 42 AAW57300.1_11759                99.6 3.9E-20 7.1E-24  167.1   0.0  515   11-534   170-777 (1193)
 43 AAC59310.1_11744                99.5 2.4E-19 4.2E-23  163.8   0.0  516   10-534   166-766 (1200)
 44 AAA89182.1_11734                99.5 4.8E-19 9.7E-23  144.3   0.0  245   79-325     7-260 (777)
 45 AAC31801.1.8_11747              99.5 9.4E-19   2E-22  135.2   0.0  519    8-535    47-656 (669)
 46 AAA91269.1_11726                99.4 5.8E-18 1.1E-21  143.3   0.0  313    8-326     8-339 (895)
 47 AAC82576.1_11736                99.4 7.1E-18 1.2E-21  162.8   0.0  305   17-325   934-1257(1771)
 48 AAC82576.1.1_11736              99.4 7.1E-18 1.2E-21  162.8   0.0  305   17-325   934-1257(1771)
 49 AAC82568.2.2_11757              99.2 3.3E-16 7.1E-20  120.0   0.0  309    9-324    48-382 (671)
 50 AAC31801.1_11747                99.1 7.8E-15 1.3E-18  141.7   0.0  351   10-367   750-1130(1786)
 51 AAC82568.2_11757                99.0 1.7E-14 2.9E-18  137.5   0.0  351   10-367   709-1089(1738)
 52 CAC80820.1_11515                98.9 9.8E-14 1.2E-17  135.7   0.0  277   30-316   362-674 (790)
 53 AAR89944.1_11510                98.8   5E-13   6E-17  131.5   0.0  289   18-317   361-681 (796)
 54 CAA81643.1_11678                98.8 4.2E-13 7.8E-17  120.2   0.0  302   14-325   484-803 (1333)
 55 CAA27750.1_11677                98.7 8.4E-13 1.6E-16  114.8   0.0  297   17-324   313-633 (1237)
 56 CAA26538.1_11524                98.7 1.6E-12 1.9E-16  128.1   0.0  289   63-368   391-750 (845)
 57 AWM63120.1_11521                98.4 3.7E-11 4.8E-15  116.5   0.0  305   45-367   348-739 (838)
 58 AGH10166.1_11541                98.4 7.3E-11 9.5E-15  114.1   0.0  253   63-324   396-717 (853)
 59 CAA39967.1_11682                98.3 6.8E-11 1.3E-14  102.2   0.0  305    9-324   304-626 (1063)
 60 AAM95242.1_11526                98.3 1.5E-10   2E-14  110.3   0.0  288   63-367   389-747 (843)
 61 AAA70219.1_11664                98.3 1.3E-10 2.5E-14   98.4   0.0  310    9-326   148-489 (1010)
 62 ANN02848.1_11518                98.2 2.6E-10 3.5E-14  108.4   0.0  330   19-368   284-683 (769)
 63 AGW01293.1_11546                98.2 3.1E-10 4.1E-14  108.6   0.0  246   63-323   374-691 (827)
 64 AAF33121.1_11538                98.2 3.4E-10 4.7E-14  107.0   0.0  295   23-326   316-703 (832)
 65 CAA10422.1_11540                98.1 7.3E-10   1E-13  103.8   0.0  273   45-326   347-703 (832)
 66 CAA10442.1_11535                98.0   1E-09 1.5E-13  103.6   0.0  289   63-368   378-737 (832)
 67 AAM09041.1_11530                98.0 1.1E-09 1.5E-13  104.1   0.0  305   46-367   359-747 (843)
 68 AAC33526.2_11688                98.0 9.8E-10 1.8E-13   95.9   0.0  304   10-324   269-590 (1187)
 69 CAA10450.1_11537                98.0 1.7E-09 2.4E-13  102.1   0.0  288   63-367   378-736 (832)
 70 QAS68917.1_11520                98.0 2.4E-09   3E-13  103.9   0.0  223   88-325   411-703 (834)
 71 ABC26828.1_11746                98.0 1.2E-09   3E-13   71.4   0.0  309   10-324    35-369 (416)
 72 AAA92249.1_11669                97.9 2.7E-09 4.8E-13   95.0   0.0  298   16-324   136-456 (1084)
 73 AAC47271.1_11689                97.9 2.4E-09   5E-13   83.3   0.0  295   19-324   306-618 (712)
 74 AAC16908.1_11548                97.8 5.8E-09   8E-13   98.6   0.0  291   25-326   317-704 (835)
 75 AAF34734.1_11529                97.8 5.8E-09 8.1E-13   98.4   0.0  291   25-324   328-711 (842)
 76 AVV68831.1_11519                97.8   8E-09 1.1E-12   97.6   0.0  254   63-325   378-703 (833)
 77 BAH97079.1_11532                97.8 8.5E-09 1.2E-12   97.7   0.0  288   63-367   378-736 (832)
 78 CAA53343.1_11528                97.7 1.1E-08 1.5E-12   96.9   0.0  289   63-368   389-748 (843)
 79 AAG17602.1_11531                97.7 1.1E-08 1.5E-12   95.2   0.0  318   29-363   333-743 (843)
 80 BAA00158.1_11539                97.7 1.1E-08 1.6E-12   95.7   0.0  288   63-367   378-736 (832)
 81 CAA80824.1_11661                97.7 9.5E-09 1.8E-12   88.8   0.0  299   16-324   165-486 (1040)
 82 AAA46756.1_11522                97.7 1.6E-08   2E-12   98.9   0.0  253   63-324   427-748 (881)
 83 CAA10430.1_11533                97.7 1.4E-08   2E-12   95.3   0.0  253   63-324   378-701 (832)
 84 CAA53339.1_11527                97.7 1.4E-08   2E-12   93.5   0.0  289   63-368    86-445 (842)
 85 CAA10438.1_11534                97.7 1.5E-08 2.2E-12   94.8   0.0  284   32-324   325-701 (832)
 86 AAD22000.1_11511                97.6   2E-08 2.9E-12   92.3   0.0  280   33-322   361-676 (787)
 87 CAA04050.1_11667                97.5 3.1E-08 5.2E-12   91.1   0.0  297   17-324   315-634 (1217)
 88 QBQ18423.1_11545                97.5 3.9E-08 5.4E-12   92.6   0.0  229   88-325   390-684 (819)
 89 AAA45738.1_11514                97.5 3.8E-08 5.5E-12   90.6   0.0  268   37-316   367-672 (788)
 90 CAA65152.1_11680                97.5 3.1E-08 5.7E-12   89.5   0.0  341   17-367   715-1078(1494)
 91 CAB57796.1_11663                97.5 4.2E-08 7.9E-12   84.0   0.0  298   17-325   205-526 (1059)
 92 CAA10446.1_11536                97.4 7.2E-08   1E-11   90.3   0.0  285   63-364   378-733 (832)
 93 AGW01278.1_11543                97.3 1.4E-07   2E-11   89.3   0.0  254   63-325   442-764 (899)
 94 CAB39733.1_11676                97.3 1.1E-07 2.1E-11   81.7   0.0  296   18-324   294-609 (1147)
 95 AEW50169.1_11516                97.3 1.5E-07 2.2E-11   86.5   0.0  246   63-316   413-679 (795)
 96 CAA32198.1_11681                97.2 2.1E-07 4.2E-11   77.3   0.0  336    9-366   448-805 (1053)
 97 AKT95195.1_11549                97.1 3.2E-07 4.8E-11   83.4   0.0  282   35-325   324-653 (788)
 98 CAA42769.1_11509                97.1 3.6E-07 5.3E-11   83.3   0.0  253   63-324   408-679 (788)
 99 AAA46767.1_11547                97.1   5E-07   7E-11   85.4   0.0  308    9-325   351-752 (884)
100 CAA25702.1_11662                97.0 4.3E-07 8.3E-11   76.2   0.0  293   21-323   210-525 (1058)
101 AIW47287.1_11542                97.0 8.2E-07 1.1E-10   83.5   0.0  266   87-367   439-769 (868)
102 AGW01281.1_11544                96.9 1.1E-06 1.5E-10   83.6   0.0  254   63-325   445-767 (902)
103 CAA42768.1_11509                96.9 1.1E-06 1.6E-10   81.5   0.0  253   63-324   458-729 (838)
104 AAQ09229.1_11551                96.8 1.5E-06 2.4E-10   84.6   0.0  294   28-325   844-1209(1919)
105 CAD29586.1_11512                96.8   2E-06 2.9E-10   78.9   0.0  252   63-323   406-676 (786)
106 ANN02857.1_11517                96.8   2E-06 2.9E-10   79.1   0.0  254   63-323   426-697 (811)
107 CAA08807.1_11665                96.7 2.1E-06 3.9E-10   74.4   0.0  299   16-324   278-599 (1150)
108 AAC28743.1_11660                96.6 2.7E-06   5E-10   72.6   0.0  343   17-366   194-567 (1060)
109 AKS26310.1_12060                96.6 3.6E-06 5.1E-10   71.7   0.0  195   90-298    87-306 (395)
110 AKU37500.1_11909                96.6   3E-06 5.7E-10   59.9   0.0   81  454-535   158-256 (272)
111 BAA57030.1_11558                96.6 3.9E-06 6.2E-10   78.4   0.0  294   27-324   930-1299(1360)
112 AAA45748.1_11513                96.5 5.3E-06 7.7E-10   75.7   0.0  220   89-316   435-669 (785)
113 AAD39694.1_11740                95.9 4.7E-05   5E-09   63.1   0.0   53    8-62     95-147 (166)
114 AAC33318.1_11668                95.8 3.9E-05 6.6E-09   69.2   0.0  253   63-324   381-641 (1188)
115 AAA50456.1.1.4_11673            94.5 0.00029 7.6E-08   36.6   0.0  107   92-203    57-163 (177)
116 AAA75005.1_11553                93.1  0.0018 3.3E-07   55.7   0.0  145   30-174   763-942 (1158)
117 CAD32253.1_11557                88.7   0.017 2.6E-06   55.6   0.0  292   29-324   807-1166(1830)
118 CCU55334.1_12038                78.7    0.13 1.7E-05   41.9   0.0  113   91-204   113-242 (283)
119 AAL48212.1_11742                74.0    0.23 2.8E-05   38.3   0.0    9   17-25    161-169 (177)
120 AAN15112.1_11560                64.7    0.42 6.2E-05   46.2   0.0  173   28-201   897-1107(2023)
121 AAN87269.1.1.3_11556            22.4     3.8 0.00094   20.9   0.0   23  125-147    97-119 (214)
