# Supplementary material for: Viro3D: a comprehensive database of virus protein structure predictions
Source: Mol Syst Biol. 2025 Sep 16;21(11):9. doi: 10.1038/s44320-025-00147-9 (PMC12583693; doi:10.1038/s44320-025-00147-9)
Supplement: Supplementary file 9 — Source data Fig. 2 [file 44320_2025_147_MOESM9_ESM.zip › Figure 2/2B/source data/hhblits/HHblits hits Class III FG.txt]

 No Hit                             Prob E-value P-value  Score    SS Cols Query HMM  Template HMM
  1 AVT50682.1_83                  100.0  1E-187  1E-191 1466.6   0.0  631    2-638   125-820 (929)
  2 AVT50617.1_85                  100.0  2E-184  2E-188 1442.5   0.0  631    2-638   123-824 (936)
  3 AFV53391.1_77                  100.0  6E-181  6E-185 1416.3   0.0  631    2-638   121-825 (933)
  4 AEQ77058.1_63                  100.0  5E-180  5E-184 1406.3   0.0  632    2-638   109-792 (904)
  5 AVT50752.1_84                  100.0  2E-179  2E-183 1404.3   0.0  632    1-638   121-822 (931)
  6 ABA29281.1_73                  100.0  6E-178  5E-182 1390.3   0.0  632    2-638    95-780 (893)
  7 AAR31620.1_100                 100.0  1E-174  1E-178 1368.9   0.0  637    2-638    87-769 (907)
  8 AFV26916.1_72                  100.0  1E-173  1E-177 1358.6   0.0  632    2-638   106-791 (903)
  9 QPI70143.1_89                  100.0  6E-173  6E-177 1360.1   0.0  631    2-638   149-881 (992)
 10 AEV91366.1_64                  100.0  8E-173  8E-177 1352.8   0.0  632    2-638   104-789 (904)
 11 AIL02950.1_87                  100.0  2E-172  2E-176 1356.1   0.0  629    2-638   149-882 (993)
 12 AEM64049.1_96                  100.0  4E-172  4E-176 1349.3   0.0  629    2-638   122-818 (916)
 13 APO15888.1_79                  100.0  4E-172  4E-176 1351.7   0.0  631    2-638   126-835 (944)
 14 AKI29778.1_103                 100.0  1E-169  1E-173 1326.1   0.0  634    2-638    81-757 (875)
 15 AAR86134.1_78                  100.0  5E-169  4E-173 1328.6   0.0  631    2-638   127-838 (947)
 16 AAC56432.1_109                 100.0  2E-167  1E-171 1314.0   0.0  632    2-638   102-786 (914)
 17 AKG51636.1_106                 100.0  2E-167  2E-171 1309.5   0.0  634    2-638    80-760 (876)
 18 AAK07927.1_155                 100.0  3E-167  3E-171 1308.0   0.0  626    2-638    90-770 (874)
 19 AAM00705.1_104                 100.0  7E-167  7E-171 1310.4   0.0  634    2-638    84-766 (921)
 20 ARD71352.1_53                  100.0  2E-166  2E-170 1312.8   0.0  631    2-638   164-871 (995)
 21 ADD10436.1_108                 100.0  3E-166  3E-170 1307.0   0.0  633    2-638   104-801 (935)
 22 AHC02838.1_114                 100.0  5E-166  5E-170 1294.6   0.0  629    2-638    42-733 (833)
 23 AEV80419.1_99                  100.0  8E-166  8E-170 1298.1   0.0  634    2-638    80-761 (877)
 24 QBM10873.1_81                  100.0  2E-165  2E-169 1299.3   0.0  632    2-638   113-810 (920)
 25 AAK95476.1_130                 100.0  9E-165  9E-169 1288.5   0.0  629    2-638    44-755 (864)
 26 AAK38211.1_125                 100.0  1E-164  1E-168 1288.5   0.0  629    2-638    46-761 (870)
 27 AAK57104.1_117                 100.0  1E-164  1E-168 1295.9   0.0  634    2-638   118-803 (944)
 28 AAB66387.1_163                 100.0  2E-164  2E-168 1285.0   0.0  628    2-638    63-749 (849)
 29 AAC13795.1_146                 100.0  2E-164  2E-168 1287.2   0.0  630    2-638    52-745 (874)
 30 AAB28559.3_92                  100.0  3E-164  2E-168 1293.8   0.0  632    3-638   122-830 (948)
 31 ARS01814.1_68                  100.0  3E-164  3E-168 1287.1   0.0  632    2-638    90-773 (887)
 32 AGE10030.1_111                 100.0  4E-164  4E-168 1280.9   0.0  629    2-638    44-738 (838)
 33 ASW27079.1_94                  100.0  5E-164  5E-168 1287.5   0.0  633    2-638   108-794 (908)
 34 ALL26063.1_80                  100.0  6E-164  5E-168 1284.3   0.0  633    2-638    58-765 (879)
 35 CAA45631.1_165                 100.0  6E-164  6E-168 1276.1   0.0  628    2-638    38-719 (808)
 36 AAG27205.1_82                  100.0  9E-164  9E-168 1285.9   0.0  632    2-638   110-794 (916)
 37 AEN80098.1_52                  100.0  1E-163  1E-167 1292.3   0.0  631    2-638   150-877 (1000)
 38 AIB03165.1_136                 100.0  2E-163  2E-167 1277.1   0.0  630    2-638    84-759 (857)
 39 AEI00230.1_55                  100.0  2E-163  2E-167 1277.9   0.0  633    2-638    43-750 (865)
 40 AAP50615.1_101                 100.0  3E-163  3E-167 1268.7   0.0  634    2-638     2-681 (794)
 41 AAP41445.1_66                  100.0  6E-163  6E-167 1277.5   0.0  633    2-638    96-779 (892)
 42 ABD28851.1_158                 100.0  1E-162  1E-166 1269.9   0.0  627    2-638    61-750 (845)
 43 AUS94686.1_90                  100.0  2E-162  2E-166 1281.8   0.0  630    3-638   134-866 (979)
 44 AMA67368.1_152                 100.0  2E-162  2E-166 1267.8   0.0  629    2-638    51-741 (839)
 45 CAA27914.1_93                  100.0  3E-162  3E-166 1270.4   0.0  632    2-638    52-741 (868)
 46 AAO12314.1_142                 100.0  3E-162  3E-166 1270.8   0.0  628    2-638    89-778 (876)
 47 AEQ32167.1_102                 100.0  3E-162  3E-166 1267.5   0.0  634    2-638    59-736 (849)
 48 AAM62281.1_149                 100.0  3E-162  3E-166 1263.7   0.0  627    2-638    49-724 (815)
 49 BBB06457.1_151                 100.0  4E-162  4E-166 1268.8   0.0  630    2-638    75-774 (868)
 50 APZ76268.1_122                 100.0  4E-162  4E-166 1263.7   0.0  634    2-638    34-713 (823)
 51 ARW78075.1_124                 100.0  5E-162  5E-166 1270.2   0.0  631    2-638    59-764 (890)
 52 AEV80916.1_107                 100.0  6E-162  6E-166 1269.2   0.0  634    2-638    89-771 (883)
 53 AAM22114.1_140                 100.0  7E-162  7E-166 1267.9   0.0  630    2-638    92-778 (876)
 54 ANC96526.1_121                 100.0  9E-162  8E-166 1260.9   0.0  634    2-638    30-701 (817)
 55 ACY41086.1_164                 100.0  9E-162  8E-166 1264.1   0.0  628    2-638    56-746 (846)
 56 AIA62049.1_135                 100.0  1E-161  9E-166 1264.0   0.0  630    2-638    61-745 (848)
 57 CAD53463.1_127                 100.0  1E-161  1E-165 1264.4   0.0  629    2-638    44-750 (857)
 58 AAO12353.1_141                 100.0  2E-161  2E-165 1265.3   0.0  628    2-638    92-778 (876)
 59 AYA49866.1_129                 100.0  2E-161  2E-165 1264.0   0.0  629    2-638    44-755 (864)
 60 AAS99989.1_159                 100.0  2E-161  2E-165 1259.6   0.0  625    2-638    57-734 (828)
 61 AGY30687.1_162                 100.0  2E-161  2E-165 1261.5   0.0  627    2-638    69-750 (847)
 62 AFK83886.1_116                 100.0  2E-161  2E-165 1268.4   0.0  633    2-638    73-758 (922)
 63 AQS79188.1_60                  100.0  2E-161  2E-165 1269.2   0.0  630    2-638   129-815 (934)
 64 AAC58059.1_134                 100.0  2E-161  2E-165 1261.5   0.0  628    2-638    62-750 (854)
 65 ARS01665.1_67                  100.0  3E-161  3E-165 1265.1   0.0  633    2-638    95-778 (893)
 66 AEV80761.1_97                  100.0  3E-161  3E-165 1263.7   0.0  634    2-638    77-763 (883)
 67 ALE14721.1_148                 100.0  3E-161  3E-165 1255.8   0.0  627    2-638    48-720 (811)
 68 QPO25160.1_61                  100.0  4E-161  3E-165 1266.2   0.0  633    2-638   129-807 (914)
 69 ATA58241.1_145                 100.0  5E-161  5E-165 1272.7   0.0  629    2-638   144-858 (1034)
 70 AZB49113.1_144                 100.0  5E-161  5E-165 1253.7   0.0  631    2-638    43-711 (804)
 71 AFX83379.2_110                 100.0  5E-161  5E-165 1261.7   0.0  633    2-638    73-755 (880)
 72 AGT99233.1_123                 100.0  7E-161  7E-165 1249.0   0.0  625   11-638     1-664 (776)
 73 AER28052.1_49                  100.0  9E-161  9E-165 1259.9   0.0  628    4-638    72-768 (883)
 74 AJE29647.1_160                 100.0  2E-160  2E-164 1251.7   0.0  625    2-638    55-732 (826)
 75 AFR32469.1_65                  100.0  2E-160  2E-164 1256.6   0.0  633    2-638    97-774 (878)
 76 CAA58373.1_118                 100.0  4E-160  4E-164 1250.0   0.0  634    2-638    34-706 (830)
 77 AIU39535.1_147                 100.0  4E-160  4E-164 1253.9   0.0  622    2-638    52-741 (870)
 78 AAD49653.1_119                 100.0  4E-160  4E-164 1249.4   0.0  634    2-638    34-706 (830)
 79 ADO13800.1_76                  100.0  5E-160  4E-164 1258.1   0.0  633    2-638   120-801 (920)
 80 AAC40753.1_120                 100.0  5E-160  4E-164 1248.4   0.0  634    2-638    31-701 (822)
 81 AAC95532.1_154                 100.0  7E-160  7E-164 1245.3   0.0  628    2-638    38-718 (807)
 82 AAD21335.1_161                 100.0  8E-160  7E-164 1247.5   0.0  625    2-638    57-735 (829)
 83 AHA93356.1_58                  100.0  8E-160  8E-164 1249.6   0.0  631    2-638    40-728 (852)
 84 AAT67290.1_86                  100.0  1E-159  9E-164 1260.8   0.0  629    4-638   135-867 (980)
 85 QDQ69215.1_156                 100.0  1E-159  1E-163 1251.1   0.0  627    2-638    64-753 (872)
 86 AZB49186.1_143                 100.0  1E-159  1E-163 1243.9   0.0  632    2-638    42-716 (809)
 87 ADW24353.1_157                 100.0  2E-159  2E-163 1245.1   0.0  626    2-638    53-736 (839)
 88 AAG45765.1_56                  100.0  2E-159  2E-163 1248.5   0.0  633    2-638    48-755 (870)
 89 CAE46450.1_133                 100.0  2E-159  2E-163 1247.0   0.0  629    2-638    48-752 (859)
 90 CAE46448.1_131                 100.0  2E-159  2E-163 1247.0   0.0  629    2-638    48-752 (859)
 91 AGE11534.1_115                 100.0  2E-159  2E-163 1251.4   0.0  634    2-638    77-754 (901)
 92 QFU14564.1_51                  100.0  3E-159  2E-163 1248.3   0.0  628    3-638    56-751 (874)
 93 ALF03276.1_128                 100.0  3E-159  3E-163 1247.1   0.0  629    2-638    44-755 (864)
 94 ALM25981.1_113                 100.0  3E-159  3E-163 1246.9   0.0  629    2-638    76-762 (862)
 95 AAX58047.1_139                 100.0  3E-159  3E-163 1246.5   0.0  630    2-638    71-758 (863)
 96 AAQ73706.1_50                  100.0  4E-159  3E-163 1249.5   0.0  627    3-638    80-796 (911)
 97 AAC59549.1_88                  100.0  4E-159  3E-163 1256.0   0.0  628    3-638   131-862 (975)
 98 QOD40194.1_70                  100.0  4E-159  4E-163 1248.6   0.0  632    2-638    86-774 (890)
 99 QEG54045.1_48                  100.0  7E-159  6E-163 1244.5   0.0  627    2-638    66-764 (866)
100 AJG42937.1_150                 100.0  1E-158  9E-163 1239.7   0.0  626    2-638    69-743 (834)
101 CAE46447.1_132                 100.0  1E-158  1E-162 1242.4   0.0  629    2-638    48-758 (865)
102 CAE46449.1_126                 100.0  2E-158  2E-162 1241.1   0.0  629    2-638    48-758 (865)
103 QOE74422.1_112                 100.0  3E-158  3E-162 1238.3   0.0  627    2-638    66-751 (851)
104 QOD40125.1_71                  100.0  5E-158  4E-162 1240.2   0.0  632    2-638    88-771 (887)
105 AAG14220.1_54                  100.0  6E-158  6E-162 1236.8   0.0  633    2-638    42-749 (865)
106 QBN85148.1_95                  100.0  6E-157  5E-161 1231.3   0.0  633    2-638    62-771 (881)
107 BAH02458.1_91                  100.0  9E-157  8E-161 1229.8   0.0  629    4-638    36-768 (881)
108 AAU88093.1_62                  100.0  1E-156  1E-160 1229.0   0.0  632    2-638    90-777 (885)
109 SCO83550.1_57                  100.0  1E-156  1E-160 1229.7   0.0  631    3-638    63-780 (895)
110 AMB17000.1_69                  100.0  7E-156  6E-160 1223.9   0.0  632    2-638    87-775 (887)
111 AIU39268.1_59                  100.0  7E-156  7E-160 1217.1   0.0  632    3-638    47-723 (827)
112 BBM13199.1_75                  100.0  6E-145  6E-149 1125.1   0.0  578   57-638     1-632 (739)
113 BAP00706.1_74                  100.0  1E-144  1E-148 1122.4   0.0  578   57-638     1-632 (739)
114 AAK26669.1_137                 100.0   7E-68 6.4E-72  513.9   0.0  240  399-638     1-245 (349)
115 ACQ94984.1_8770                100.0 7.5E-53 9.8E-57  413.7   0.0  471    6-638    28-564 (658)
116 AHA90828.1_8772                100.0 2.9E-52 3.8E-56  405.5   0.0  501    8-638     2-518 (598)
117 ACQ94978.1_8769                100.0   3E-52 4.1E-56  400.6   0.0  484    4-638    27-550 (597)
118 QFG01732.1_8773                 99.9 9.9E-30 1.2E-33  255.0   0.0  248  348-638   372-620 (717)
119 QMP82161.1_8763                 99.6 2.1E-20 2.8E-24  177.6   0.0  467    6-596    22-495 (546)
120 APG78638.1_8759                 99.2 8.4E-16 1.1E-19  146.0   0.0  210  373-638   273-487 (509)
121 QDO67015.1_8771                 98.9 2.1E-13 2.6E-17  133.2   0.0  449    5-555    30-526 (678)
122 APG78649.1_8758                 98.0 2.1E-09 2.4E-13  109.7   0.0  438    5-541   300-757 (885)
123 AJG39153.1_8761                 97.5 5.5E-08 7.2E-12   90.0   0.0  366    5-503    21-395 (512)
124 CAA82798.1_11552                96.6   4E-06 5.4E-10   78.7   0.0  329    9-423   143-484 (683)
125 QRK69403.1_8767                 96.4 8.6E-06 1.1E-09   76.5   0.0  425    6-555    22-454 (543)
126 UDL13959.1_8766                 96.2 2.1E-05 2.6E-09   73.6   0.0  171  369-548   285-460 (555)
127 QPB73977.1_8765                 95.5 0.00011 1.5E-08   68.3   0.0  399    5-516    40-444 (571)
128 AWI42882.1_8764                 95.2  0.0002 2.6E-08   65.6   0.0  176  348-541   262-438 (530)
129 AYW51537.1_8762                 94.4 0.00068 8.5E-08   62.6   0.0  179  349-544   261-440 (527)
130 APG78815.1_9194                 93.9  0.0014 1.5E-07   63.6   0.0  447    6-545    44-511 (623)
131 AJG39075.1_8574                 93.5  0.0019 2.3E-07   61.5   0.0  174  350-543   312-486 (653)
132 APG78675.1_9195                 93.4  0.0022 2.4E-07   61.9   0.0  467    4-572    37-524 (611)
133 APL97666.1_8625                 93.3   0.002 2.6E-07   59.5   0.0  141  345-499   287-428 (574)
134 ASA47320.1_9203                 92.9  0.0029 3.6E-07   59.9   0.0  173  351-543   314-487 (638)
135 AXQ04828.1_8577                 91.8  0.0062 7.5E-07   56.8   0.0  174  350-543   211-385 (552)
136 APG78725.1_8606                 91.0   0.009 1.1E-06   57.1   0.0  134  350-499   324-458 (688)
137 AXQ04842.1_8575                 90.9  0.0095 1.2E-06   56.4   0.0  173  351-543   313-486 (653)
138 UHM27506.1_8775                 90.8    0.01 1.2E-06   55.4   0.0  132  349-499   264-396 (521)
139 AJG39226.1_9202                 90.7    0.01 1.2E-06   56.1   0.0  174  351-543   313-486 (648)
140 QBK47208.1_9211                 90.4   0.012 1.4E-06   55.6   0.0  137  351-502   310-446 (639)
141 QMP82300.1_8578                 90.1   0.013 1.6E-06   55.3   0.0  175  349-543   308-483 (652)
142 APG78658.1_8617                 90.1   0.014 1.6E-06   55.3   0.0  140  346-499   290-430 (578)
143 AIY53911.1_8589                 89.9   0.014 1.7E-06   55.4   0.0  137  350-502   324-461 (675)
144 UOW66029.1_8596                 89.8   0.015 1.8E-06   55.0   0.0  175  349-543   312-487 (652)
145 BBQ04821.1_9213                 89.8   0.014 1.8E-06   54.5   0.0  175  350-542   315-490 (637)
146 AMK09259.1_9205                 89.7   0.015 1.9E-06   54.7   0.0  174  351-542   321-495 (634)
147 APG78728.1_9204                 89.2   0.018 2.2E-06   53.3   0.0  134  350-499   323-457 (587)
148 AJG39078.1_8590                 89.1   0.019 2.3E-06   54.6   0.0  175  351-543   313-488 (683)
149 AJG39068.1_8605                 88.8    0.02 2.5E-06   54.0   0.0  173  351-543   314-487 (675)
150 DAZ90404.1_8593                 88.5   0.023 2.7E-06   54.4   0.0  174  350-542   338-512 (693)
151 APG78825.1_8572                 88.3   0.024 2.9E-06   54.0   0.0  174  350-543   328-503 (677)
152 AUW34383.1_8592                 88.2   0.024   3E-06   53.5   0.0  137  351-503   320-457 (666)
153 ANC97698.1_8580                 87.8   0.028 3.3E-06   53.2   0.0  175  351-543   311-486 (666)
154 AJG39045.1_8583                 87.6   0.029 3.5E-06   53.1   0.0  139  349-502   318-457 (668)
155 APG78717.1_8607                 87.5   0.029 3.6E-06   52.9   0.0  137  350-502   319-456 (666)
156 DAZ90593.1_8604                 87.3   0.033 3.8E-06   53.6   0.0  135  350-500   346-481 (699)
157 AJG39061.1_8573                 87.0   0.033 4.1E-06   52.3   0.0  172  351-542   320-492 (653)
158 APG78671.1_8623                 86.3   0.038 4.8E-06   50.7   0.0  127  360-500   303-430 (569)
159 AYP67567.1_8586                 86.2   0.041   5E-06   52.2   0.0  135  351-501   316-451 (677)
160 APG78738.1_9201                 85.9   0.043 5.2E-06   51.8   0.0  134  351-499   318-452 (659)
161 QPB73972.1_8603                 85.3   0.048 5.9E-06   51.2   0.0  177  347-543   310-487 (662)
162 ALP32029.1_8576                 85.2    0.05 6.1E-06   51.2   0.0  173  351-543   313-486 (653)
163 AJG39042.1_8582                 85.2    0.05 6.1E-06   51.3   0.0  136  350-500   321-457 (657)
164 AOR51373.1_9206                 84.8   0.053 6.5E-06   50.8   0.0  146  351-511   313-458 (638)
165 QPL15378.1_9212                 84.7   0.055 6.7E-06   51.1   0.0  135  350-499   318-453 (667)
166 AVM87276.1_8602                 84.6   0.056 6.8E-06   50.6   0.0  173  350-543   312-485 (642)
167 APG78701.1_8595                 84.6   0.057 6.9E-06   50.8   0.0  136  349-500   311-447 (653)
168 QBK47214.1_9210                 84.1   0.062 7.4E-06   50.6   0.0  174  351-543   310-483 (647)
169 APG78771.1_8601                 84.1   0.063 7.5E-06   50.9   0.0  138  349-501   326-464 (681)
170 AUZ99698.1_8618                 84.1   0.063 7.5E-06   50.3   0.0  146  351-511   303-449 (598)
171 QHX39759.1_8599                 83.8   0.065 7.8E-06   50.5   0.0  174  351-543   317-490 (660)
172 DAZ90598.1_8613                 83.1   0.076 8.9E-06   50.7   0.0  136  349-500   312-448 (701)
173 AJG39055.1_8591                 81.9   0.091 1.1E-05   49.8   0.0  134  351-500   326-460 (658)
174 AJG39049.1_8609                 81.8    0.09 1.1E-05   49.3   0.0  135  351-501   320-455 (659)
175 AVM87273.1_8600                 80.6    0.11 1.3E-05   49.0   0.0  172  351-543   318-490 (664)
176 UOW66032.1_8594                 78.8    0.14 1.6E-05   48.2   0.0  172  351-542   314-486 (652)
177 CCU55815.1_12041                78.7    0.16 1.7E-05   48.4   0.0  384    8-500    22-419 (542)
178 QGW51123.1_8587                 78.6    0.14 1.7E-05   48.3   0.0  136  351-501   316-452 (680)
179 CCU56112.1_12045                78.2    0.17 1.8E-05   48.3   0.0  383    8-499    22-418 (542)
180 CCU55455.1_12038                77.8    0.19 1.9E-05   48.1   0.0  384    8-500    20-412 (518)
181 AOR51379.1_9207                 77.5    0.16 1.9E-05   47.4   0.0  147  350-511   314-460 (641)
182 APG78653.1_8597                 77.1    0.16   2E-05   46.9   0.0  134  351-499   298-432 (625)
183 QDW81055.1_8588                 71.4     0.3 3.6E-05   45.9   0.0  137  351-502   321-458 (683)
184 APG78704.1_8621                 63.7    0.55 6.7E-05   42.8   0.0  120  368-501   306-426 (562)
185 AAZ94068.1_6504                 57.3     1.3  0.0001   46.4   0.0   81  547-628   775-859 (1189)
186 APG78841.1_8612                 55.1       1 0.00012   41.7   0.0  123  362-500   335-458 (628)
187 AJG39130.1_9187                 48.8     1.6 0.00018   41.2   0.0   81  351-433   361-442 (643)
188 AEF56728.1_8776                 46.0     2.2 0.00021   41.2   0.0  249  367-623   295-551 (561)
189 AAG02922.1_12039                43.7     2.4 0.00024   40.3   0.0  386    8-500    22-417 (541)
190 AJG39172.1_9186                 43.4     2.3 0.00024   40.7   0.0  191  351-571   373-565 (650)
191 APG78822.1_9184                 33.0     3.9 0.00046   37.5   0.0  179  351-552   333-514 (608)
192 CCA61418.1_11896                25.1     8.6 0.00077   32.5   0.0   28  587-614   115-142 (172)
193 ABO37273.1_11891                22.5      11 0.00093   33.3   0.0    7  545-551    45-51  (233)
194 AFV50346.1_11893                22.4      11 0.00093   33.3   0.0    7  545-551    44-50  (232)
195 CCA61409.1_11896                22.1      11 0.00096   31.8   0.0   25  589-613    84-108 (174)
196 CAL44719.2_11894                21.7      11 0.00099   31.8   0.0   27  588-614   107-133 (179)
