# Supplementary material for: Viro3D: a comprehensive database of virus protein structure predictions
Source: Mol Syst Biol. 2025 Sep 16;21(11):9. doi: 10.1038/s44320-025-00147-9 (PMC12583693; doi:10.1038/s44320-025-00147-9)
Supplement: Supplementary file 9 — Source data Fig. 2 [file 44320_2025_147_MOESM9_ESM.zip › Figure 2/2B/source data/hhblits/HHblits hits Class I FG.txt]

 No Hit                             Prob E-value P-value  Score    SS Cols Query HMM  Template HMM
  1 AAK62968.2_8866                100.0 2.8E-77 2.8E-81  579.5   0.0  425    1-428    18-483 (539)
  2 AAL49399.1_8867                100.0 3.2E-73 3.1E-77  554.1   0.0  412    2-428    28-515 (574)
  3 AAW79181.1_8869                100.0 1.4E-71 1.4E-75  538.2   0.0  417    1-428    23-478 (537)
  4 AAT68646.1_8865                100.0 6.7E-66 6.5E-70  499.5   0.0  414    3-428    20-483 (538)
  5 CAA45567.1_8850                100.0 4.9E-43 4.9E-47  339.3   0.0  399    2-428    27-483 (561)
  6 QEQ50566.1_8786                100.0 2.7E-42 2.8E-46  332.6   0.0  396    2-428    27-481 (540)
  7 ABQ23936.1_8848                100.0 3.7E-41 3.7E-45  324.5   0.0  397    2-428    19-475 (537)
  8 AGL33553.1_8830                100.0 2.1E-39 2.1E-43  317.1   0.0  395    3-428   107-567 (631)
  9 AZK31327.1_8843                100.0 4.1E-39 4.1E-43  310.2   0.0  398    2-428    20-476 (542)
 10 CAH55626.2_8829                100.0 2.9E-38 2.9E-42  304.7   0.0  395    3-428    22-482 (546)
 11 DAA06047.1_8851                100.0 3.2E-38 3.2E-42  304.1   0.0  396    2-427    23-478 (541)
 12 AAM82286.1_8861                100.0 1.6E-37 1.7E-41  299.0   0.0  395    2-427    20-477 (538)
 13 AAS67165.1_8792                100.0 1.8E-37 1.8E-41  299.2   0.0  395    3-428    33-490 (553)
 14 AFP87278.1_8804                100.0 2.2E-37 2.2E-41  299.1   0.0  395    3-428    28-482 (557)
 15 ADI80720.1_8854                100.0 3.2E-37 3.2E-41  296.8   0.0  397    2-428    23-479 (539)
 16 ATP66849.1_8810                100.0 6.3E-37 6.4E-41  295.1   0.0  395    3-428    24-484 (547)
 17 AAC95515.1_8847                100.0 7.6E-36 7.8E-40  286.6   0.0  396    2-428    20-476 (529)
 18 ABX57741.1_8802                100.0 1.1E-34 1.1E-38  279.6   0.0  395    3-428    23-485 (552)
 19 AHH02039.1_8859                100.0 4.1E-34 4.1E-38  275.0   0.0  394    4-428    23-476 (534)
 20 AAQ23991.1_8831                 99.9 7.6E-34 7.6E-38  274.4   0.0  393    4-428    26-478 (552)
 21 BAV03983.1_8791                 99.9 4.6E-33 4.7E-37  268.1   0.0  397    3-428    26-481 (545)
 22 AJP33333.1_8860                 99.9 1.4E-32 1.4E-36  264.7   0.0  391    4-427    23-477 (538)
 23 ACF60577.1_8798                 99.9 1.6E-32 1.6E-36  265.7   0.0  394    4-428    38-498 (566)
 24 QRN45788.1_8822                 99.9 2.3E-32 2.3E-36  263.7   0.0  394    3-428    27-484 (551)
 25 ARU83021.1_8796                 99.9 3.3E-32 3.2E-36  264.1   0.0  394    4-428    62-517 (574)
 26 AAF63391.1_8834                 99.9   7E-32 6.8E-36  261.1   0.0  393    4-428    30-482 (553)
 27 AYN62577.1_8801                 99.9 2.6E-31 2.6E-35  256.0   0.0  393    4-428    26-486 (553)
 28 ARU83009.1_8789                 99.9 3.4E-31 3.4E-35  255.3   0.0  396    2-428    24-484 (541)
 29 AAF28257.1_8835                 99.9 3.4E-31 3.4E-35  255.1   0.0  393    4-428    23-483 (540)
 30 AGH32601.1_8790                 99.9   1E-30   1E-34  251.9   0.0  395    4-428    29-484 (546)
 31 ACO48300.1_8778                 99.9 2.9E-30 2.9E-34  248.7   0.0  393    4-428    26-477 (543)
 32 BAA94388.1_8849                 99.9 4.6E-30 4.6E-34  247.0   0.0  393    4-428    23-476 (538)
 33 ARV85978.1_8797                 99.9 5.1E-30   5E-34  247.7   0.0  393    4-428    33-488 (551)
 34 ADI80713.1_8855                 99.9 7.6E-30 7.5E-34  245.7   0.0  393    4-428    25-478 (532)
 35 AFM97196.1_8842                 99.9 7.6E-30 7.6E-34  246.1   0.0  393    4-428    30-482 (552)
 36 ACN72643.1_8787                 99.9 8.8E-30 8.8E-34  245.3   0.0  401    4-428    29-480 (539)
 37 AVM87376.1_8862                 99.9 9.6E-30 9.3E-34  245.5   0.0  379    4-428    21-463 (536)
 38 AGR39547.1_8841                 99.9 1.7E-29 1.7E-33  243.8   0.0  393    4-428    25-485 (557)
 39 AVM87367.1_8800                 99.9 1.8E-29 1.8E-33  243.0   0.0  393    4-428    24-478 (546)
 40 AFY09792.1_8858                 99.9 2.3E-29 2.3E-33  242.8   0.0  392    4-427    24-478 (554)
 41 AFH96010.1_8805                 99.9 7.5E-29 7.2E-33  243.8   0.0  393    4-428   127-579 (662)
 42 BAD74228.1_8838                 99.9 1.9E-28 1.9E-32  236.9   0.0  393    4-428    30-490 (565)
 43 QKZ93216.1_8813                 99.9 2.5E-28 2.5E-32  235.4   0.0  393    4-428    33-485 (551)
 44 ABY47605.1_8839                 99.9 2.6E-28 2.6E-32  234.6   0.0  393    4-428    23-483 (539)
 45 AKO90681.1_8836                 99.9 2.7E-28 2.7E-32  234.8   0.0  393    4-428    23-483 (541)
 46 ADD39004.1_8784                 99.9 3.9E-28 3.9E-32  233.9   0.0  400    4-428    24-483 (544)
 47 AFX75116.1_8852                 99.9 4.3E-28 4.3E-32  233.1   0.0  393    4-428    26-479 (531)
 48 ACL97358.1_8833                 99.9 4.7E-28 4.6E-32  234.3   0.0  391    4-428    35-487 (566)
 49 ACI47551.1_8799                 99.9 5.1E-28 5.1E-32  232.9   0.0  399    4-428    26-475 (538)
 50 AIF74189.1_8819                 99.9   2E-27   2E-31  228.8   0.0  393    4-428    25-477 (544)
 51 ADK12967.2_8779                 99.9   2E-27   2E-31  228.2   0.0  391    7-428    25-474 (536)
 52 AVG72387.1_8794                 99.9 2.2E-27 2.2E-31  228.8   0.0  395    4-428    30-485 (551)
 53 CAH61257.1_8825                 99.9 2.8E-27 2.8E-31  227.8   0.0  393    4-428    24-482 (546)
 54 BAJ11745.1_8844                 99.9 3.9E-27 3.9E-31  226.9   0.0  393    4-428    24-477 (543)
 55 AAK29087.1_8808                 99.9 4.2E-27 4.3E-31  226.1   0.0  393    4-428    31-483 (546)
 56 BAJ11752.1_8845                 99.9 6.5E-27 6.5E-31  225.1   0.0  393    4-428    24-477 (543)
 57 AVM87399.1_8863                 99.8 1.5E-26 1.3E-30  223.0   0.0  328   40-419    54-441 (513)
 58 ATW63188.1_8832                 99.8 7.1E-26 7.2E-30  218.1   0.0  393    4-428    23-475 (557)
 59 ACA49108.1_8788                 99.8 9.3E-26 9.3E-30  217.0   0.0  393    4-428    21-472 (536)
 60 AAC83192.2_8806                 99.8 1.6E-25 1.6E-29  215.3   0.0  393    4-428    31-483 (546)
 61 CAE55657.1_8826                 99.8 1.6E-24 1.6E-28  208.8   0.0  394    3-428    29-488 (552)
 62 AFK79808.1_9200                 99.8 2.4E-24 2.1E-28  210.7   0.0  360   24-428   116-555 (607)
 63 AVM87354.1_8864                 99.8 2.5E-24 2.4E-28  209.5   0.0  394    3-428    27-497 (599)
 64 ARU83015.1_8793                 99.8   3E-24   3E-28  206.6   0.0  396    7-428    31-486 (543)
 65 AUJ87606.2_8783                 99.8 4.3E-24 4.3E-28  205.1   0.0  393    4-428    24-475 (537)
 66 CAA40786.1_8846                 99.8 6.4E-24 6.2E-28  204.9   0.0  393    4-428    27-480 (551)
 67 AFN06857.1_8780                 99.7 4.1E-23   4E-27  199.4   0.0  393    4-428    41-492 (562)
 68 AAZ82810.1_8811                 99.7 4.1E-23 4.1E-27  198.5   0.0  393    4-428    25-481 (544)
 69 SYZ47179.1_8840                 99.7 6.1E-23 5.9E-27  198.8   0.0  393    4-428    30-490 (573)
 70 AHM23776.1_8807                 99.7 9.9E-23 9.8E-27  196.0   0.0  393    4-428    30-482 (545)
 71 AVM86024.1_8816                 99.7 1.2E-22 1.2E-26  195.1   0.0  393    4-428    28-486 (549)
 72 ADI80727.1_8857                 99.7 1.4E-22 1.4E-26  194.7   0.0  393    5-428    22-475 (537)
 73 APP90893.1_8782                 99.7 2.1E-22   2E-26  193.7   0.0  395    4-428    23-476 (541)
 74 AAC26994.1_8824                 99.7 4.3E-22 4.3E-26  195.1   0.0  393    4-428   140-598 (662)
 75 AAX86031.1_8821                 99.7   5E-22   5E-26  190.7   0.0  393    4-428    25-481 (544)
 76 AXR70616.1_8818                 99.7 1.8E-21 1.8E-25  187.0   0.0  395    4-428    31-485 (550)
 77 AGU69454.1_8809                 99.7 2.7E-21 2.7E-25  185.8   0.0  395    4-428    26-480 (545)
 78 AVM86044.1_8820                 99.7 3.8E-21 3.8E-25  184.7   0.0  393    4-428    25-481 (544)
 79 ACJ82942.1_8795                 99.6 6.2E-21 6.1E-25  183.6   0.0  393    4-428    28-483 (551)
 80 AAN18264.1_8803                 99.6 8.1E-21 8.1E-25  182.4   0.0  393    4-428    24-484 (545)
 81 AAL89407.1_8837                 99.6 9.7E-21 9.7E-25  182.2   0.0  393    4-428    26-486 (555)
 82 AEU08861.1_8823                 99.6 1.3E-20 1.3E-24  181.0   0.0  393    4-428    27-483 (546)
 83 AVM86016.1_8815                 99.6 1.8E-20 1.8E-24  180.1   0.0  393    4-428    30-482 (546)
 84 BBG92172.1_8814                 99.6 1.9E-20 1.9E-24  180.2   0.0  393    4-428    31-483 (543)
 85 AYM47530.1_8812                 99.6   2E-20   2E-24  179.8   0.0  395    4-428    28-482 (547)
 86 AYM47540.1_8817                 99.6 3.1E-20 3.1E-24  178.3   0.0  395    4-428    25-479 (544)
 87 ABQ45546.1_8781                 99.6   4E-20   4E-24  177.8   0.0  395    4-428    33-492 (555)
 88 ARO49356.1_8785                 99.6 5.5E-20 5.5E-24  176.3   0.0  398    4-428    22-473 (542)
 89 AFH55516.1_8827                 99.6   1E-19   1E-23  174.8   0.0  393    4-428    25-477 (543)
 90 BAA34981.1_8828                 99.6 1.3E-19 1.3E-23  173.8   0.0  393    4-428    28-486 (550)
 91 QXV86526.1_8673                 99.5 1.2E-18 1.2E-22  169.8   0.0  313   72-428   210-576 (644)
 92 AFX75108.1_8853                 99.5 2.4E-18 2.4E-22  165.0   0.0  393    4-428    22-475 (533)
 93 APG78690.1_8682                 99.0 6.5E-14 7.8E-18  129.5   0.0  272   75-377   123-434 (533)
 94 UHK03041.1_8669                 99.0 7.8E-14   9E-18  131.1   0.0  334   73-428   155-518 (588)
 95 QPL15294.1_8689                 98.7 2.2E-12 2.7E-16  117.9   0.0  344    7-376    38-436 (530)
 96 QWT43284.1_8667                 98.7   3E-12 3.5E-16  119.0   0.0  384    4-414    30-479 (538)
 97 QPL15344.1_8684                 98.6 9.3E-12 1.1E-15  115.1   0.0  320   72-427   147-496 (560)
 98 APG78696.1_8677                 94.8 0.00044 5.1E-08   63.3   0.0  329   72-424   142-533 (603)
 99 AXA52566.1_8690                 92.9  0.0031 3.6E-07   57.0   0.0  281   76-376   142-448 (542)
100 QWT43289.1_8666                 92.9  0.0033 3.8E-07   56.9   0.0  375    5-428    44-487 (540)
101 AJG39114.1_8686                 81.3   0.097 1.2E-05   46.0   0.0  347    5-373    24-435 (540)
102 QMP82290.1_8687                 65.1    0.66   6E-05   43.7   0.0  111  262-376   390-510 (596)
103 UHM27654.1_8678                 56.6    0.94 0.00011   40.4   0.0  281   72-372   155-482 (608)
104 AWW14492.1_12354                39.5     2.1 0.00031   35.3   0.0  108  266-374   371-496 (678)
105 QNV47773.1_12323                34.7     2.8 0.00041   34.4   0.0  106  267-374   370-496 (680)
106 BAQ19501.1_6538                 33.5     4.2 0.00044   34.2   0.0   18   50-67     30-47  (324)
107 ABM45723.1_12379                32.6     3.3 0.00047   34.4   0.0  106  267-374   376-502 (702)
108 AKN63302.1_12387                31.7     3.2 0.00049   32.7   0.0  103  267-372   358-469 (598)
109 QEI03706.1_12372                31.0     3.6 0.00052   33.7   0.0   74  268-341   364-448 (666)
110 AAF45159.1_6537                 28.5     5.8 0.00061   33.4   0.0   36   30-67     13-48  (323)
111 ABE68534.1_12330                25.5     7.2 0.00075   33.6   0.0   81   50-130   282-364 (388)
112 AYN44967.1_12324                23.1     6.1 0.00089   32.0   0.0  107  267-374   370-493 (667)
113 AES12476.1_6536                 22.6     8.7 0.00092   32.2   0.0   19   49-67     46-64  (332)
114 ABY78880.1_6539                 21.3     9.7   0.001   31.8   0.0   18   50-67     30-47  (324)
115 CBX25029.1_6523                 20.8      10  0.0011   31.9   0.0   20   48-67     35-54  (326)
116 AJD80830.1_12338                20.2     7.5  0.0011   31.2   0.0  103  268-372   361-482 (658)
