# Supplementary material for: Viro3D: a comprehensive database of virus protein structure predictions
Source: Mol Syst Biol. 2025 Sep 16;21(11):9. doi: 10.1038/s44320-025-00147-9 (PMC12583693; doi:10.1038/s44320-025-00147-9)
Supplement: Supplementary file 9 — Source data Fig. 2 [file 44320_2025_147_MOESM9_ESM.zip › Figure 2/2B/source data/hhblits/HHblits hits Class II FG.txt]

 No Hit                             Prob E-value P-value  Score    SS Cols Query HMM  Template HMM
  1 AAA81554.1.3_7165              100.0  3E-150  3E-154 1090.8   0.0  499    1-504     1-499 (500)
  2 BAA00176.1.4_7189              100.0  1E-148  1E-152 1078.3   0.0  500    1-504     1-500 (501)
  3 AAS59402.1.5_7205              100.0  1E-147  1E-151 1071.3   0.0  499    1-504     1-499 (500)
  4 AAK01233.1.4_7153              100.0  3E-147  3E-151 1068.5   0.0  494    1-504     1-494 (495)
  5 ABI54478.1.1.6_7198            100.0  7E-147  8E-151 1065.1   0.0  488    1-504     1-490 (491)
  6 ABI54483.1.1.6_7199            100.0  1E-146  1E-150 1063.9   0.0  488    1-504     1-490 (491)
  7 CAA27332.1.4_7160              100.0  2E-146  2E-150 1062.6   0.0  489    1-504     1-492 (493)
  8 AAB70695.1.4_7151              100.0  3E-146  3E-150 1063.7   0.0  494    1-504     3-496 (497)
  9 AAA48498.2.4_7188              100.0  3E-146  3E-150 1059.3   0.0  496    1-504     1-496 (497)
 10 ABI54473.1.1.6_7143            100.0  6E-146  6E-150 1058.8   0.0  488    1-504     1-490 (491)
 11 ABI54476.1.1.5_7154            100.0  2E-145  2E-149 1056.3   0.0  488    1-504     1-492 (493)
 12 ABI54482.1.1.6_7166            100.0  2E-145  3E-149 1054.3   0.0  488    1-504     1-490 (491)
 13 ABI54481.1.1.5_7204            100.0  8E-144  9E-148 1043.8   0.0  488    1-504     1-490 (491)
 14 ABI54472.1.1.6_7142            100.0  2E-143  2E-147 1039.6   0.0  488    1-504     1-490 (491)
 15 CAC82713.1.3_7185              100.0  7E-142  7E-146 1028.9   0.0  481    1-504     1-483 (484)
 16 CAA69190.1.3_7177              100.0  3E-141  3E-145 1024.6   0.0  486    1-504     1-495 (496)
 17 AAF75259.1.3_7175              100.0  9E-141  1E-144 1021.2   0.0  486    1-504     1-495 (499)
 18 CAC82912.1.3_7184              100.0  3E-140  3E-144 1016.0   0.0  479    1-504     1-481 (482)
 19 BAA02313.1_7178                100.0  1E-139  1E-143 1012.5   0.0  486    1-504     1-495 (496)
 20 CAA30581.1.4_7156              100.0  2E-139  2E-143 1010.2   0.0  486    1-504     3-497 (498)
 21 AAF82240.2.4_7157              100.0  4E-139  5E-143 1007.7   0.0  486    1-504     1-495 (496)
 22 CAA60480.1_7179                100.0  5E-139  5E-143 1007.4   0.0  486    1-504     1-495 (496)
 23 CAA30581.1_7156                100.0  3E-122  4E-126  963.7   0.0  486    1-504   281-775 (1190)
 24 AAV34156.1.1.3_7169            100.0 1.3E-94 1.4E-98  663.1   0.0  301    2-303     1-301 (301)
 25 AAV34151.1.1.4_7210            100.0 4.3E-93 4.8E-97  648.7   0.0  297    2-303     1-297 (297)
 26 AAA81554.1.1.4_7165            100.0 5.7E-93 6.2E-97  650.9   0.0  296    3-303     1-296 (296)
 27 AHZ13508.1.1.4_7212            100.0 6.7E-93 7.6E-97  648.4   0.0  301    2-303     1-301 (301)
 28 ANK57897.1.1.4_7213            100.0 6.7E-93 7.6E-97  648.4   0.0  301    2-303     1-301 (301)
 29 ARB08102.1.1.4_7211            100.0 6.7E-93 7.6E-97  648.4   0.0  301    2-303     1-301 (301)
 30 AAK01233.1.1.4_7153            100.0 1.2E-92 1.3E-96  648.5   0.0  295    2-303     1-295 (295)
 31 AEJ87340.1.1.3_7202            100.0 2.4E-92 2.6E-96  646.0   0.0  297    3-303     1-297 (297)
 32 AAV34161.1.1.3_7141            100.0 8.9E-92 9.8E-96  642.2   0.0  297    3-303     1-297 (297)
 33 ABB90674.1.1.3_7200            100.0 1.3E-91 1.4E-95  640.2   0.0  291    2-303     1-293 (293)
 34 CAC82912.1.1.1_7184            100.0 1.6E-91 1.7E-95  640.1   0.0  289    3-303     1-291 (291)
 35 AIU94740.1.1.4_7146            100.0 1.8E-91   2E-95  639.1   0.0  297    3-303     1-297 (297)
 36 AFS89612.2.1.3_7190            100.0 2.3E-91 2.5E-95  639.4   0.0  297    3-303     1-297 (297)
 37 AAF75259.1.1.3_7175            100.0 2.7E-91   3E-95  638.6   0.0  292    2-303     1-300 (300)
 38 AAA99437.1.1.4_7152            100.0 8.5E-91 9.3E-95  635.7   0.0  293    2-303     1-293 (293)
 39 AAB70695.1.1.4_7151            100.0 1.7E-89 1.9E-93  625.5   0.0  295    2-303     1-295 (295)
 40 AAV34155.1.1.4_7162            100.0 1.8E-89   2E-93  625.8   0.0  297    3-303     1-297 (297)
 41 ABG37975.1.1.3_7176            100.0 1.9E-89 2.1E-93  625.7   0.0  297    3-303     1-297 (297)
 42 ABB90670.1.1.2_7168            100.0   2E-89 2.3E-93  624.8   0.0  292    2-303     1-294 (294)
 43 CAA27332.1.1.4_7160            100.0   3E-89 3.3E-93  625.5   0.0  290    2-303     1-293 (293)
 44 AAV34157.1.1.4_7170            100.0 5.6E-89 6.3E-93  621.7   0.0  298    2-303     1-298 (298)
 45 AAP29989.1.1.3_7191            100.0 7.8E-89 8.7E-93  622.3   0.0  292    2-303     1-300 (300)
 46 AAB58782.1.1.4_7150            100.0 1.5E-88 1.7E-92  619.3   0.0  295    2-303     1-295 (295)
 47 ABB90668.1.1.2_7183            100.0 1.9E-88 2.1E-92  617.1   0.0  291    2-303     1-293 (293)
 48 AJA91182.1.1.1_7167            100.0 2.5E-88 2.8E-92  616.8   0.0  289    3-303     1-291 (291)
 49 ABB90677.1.1.3_7182            100.0 4.1E-88 4.6E-92  617.5   0.0  292    2-303     1-300 (300)
 50 ABB90673.1.1.3_7197            100.0 5.9E-88 6.6E-92  616.5   0.0  292    2-303     1-300 (300)
 51 ABB90676.1.1.3_7180            100.0 1.1E-87 1.2E-91  614.7   0.0  292    2-303     1-300 (300)
 52 AAF37322.1.1.1_7144            100.0 1.5E-87 1.7E-91  611.9   0.0  290    2-303     1-292 (292)
 53 AAA86870.1.1.3_7155            100.0 1.5E-87 1.7E-91  613.8   0.0  292    2-303     1-300 (300)
 54 AHH82586.1.1.2_7203            100.0 1.6E-87 1.8E-91  611.9   0.0  291    2-303     1-293 (293)
 55 ABB90669.1.1.2_7161            100.0 2.7E-87   3E-91  612.1   0.0  292    2-303     1-300 (300)
 56 AAL32169.1.1.3_7196            100.0 3.2E-87 3.5E-91  612.6   0.0  292    2-303     1-300 (300)
 57 AAA02739.1.1.3_7195            100.0 3.3E-87 3.6E-91  612.6   0.0  292    2-303     1-300 (300)
 58 CAC82713.1.1.1_7185            100.0 3.4E-87 3.8E-91  608.3   0.0  289    3-303     1-291 (291)
 59 ABB90675.1.1.3_7181            100.0 5.1E-87 5.7E-91  610.3   0.0  292    2-303     1-300 (300)
 60 AAL08421.1.1.3_7174            100.0 7.1E-87 7.9E-91  609.3   0.0  292    2-303     1-300 (300)
 61 AAF82240.2.1.3_7157            100.0 3.9E-86 4.3E-90  604.4   0.0  292    2-303     1-300 (300)
 62 AAQ91607.1.1.3_7173            100.0 2.9E-85 3.3E-89  597.6   0.0  292    2-303     1-300 (300)
 63 CAA69190.1.1.3_7177            100.0 7.1E-85 7.9E-89  596.1   0.0  292    2-303     1-300 (300)
 64 ABG37975.1.1.5_7176             99.9   3E-32 2.9E-36  220.6   0.0   96  409-504     1-96  (97)
 65 ABI23561.1.1.4_7158             99.9 3.7E-32 3.5E-36  220.1   0.0   96  409-504     1-96  (97)
 66 ABB90668.1.1.4_7183             99.9 4.2E-32 3.9E-36  220.1   0.0   96  409-504     1-96  (97)
 67 AHZ13508.1.1.6_7212             99.9 4.2E-32   4E-36  219.8   0.0   96  409-504     1-96  (97)
 68 ANK57897.1.1.6_7213             99.9 4.2E-32   4E-36  219.8   0.0   96  409-504     1-96  (97)
 69 ARB08102.1.1.6_7211             99.9 4.2E-32   4E-36  219.8   0.0   96  409-504     1-96  (97)
 70 ABI54476.1.1.7_7154             99.9 4.6E-32 4.3E-36  219.6   0.0   96  409-504     1-96  (97)
 71 AAF75259.1.1.5_7175             99.9 5.3E-32   5E-36  218.9   0.0   96  409-504     1-96  (97)
 72 AAS59402.1.1.4_7205             99.9 5.3E-32   5E-36  218.9   0.0   96  409-504     1-96  (97)
 73 AAF05296.1.1.4_7186             99.9 5.7E-32 5.4E-36  218.7   0.0   96  409-504     1-96  (97)
 74 AAB70695.1.1.6_7151             99.9 6.2E-32 5.8E-36  218.8   0.0   96  409-504     1-96  (97)
 75 AAB58782.1.1.6_7150             99.9 6.3E-32 5.8E-36  219.0   0.0   96  409-504     1-96  (97)
 76 AAV34155.1.1.6_7162             99.9 6.1E-32 5.8E-36  218.3   0.0   96  409-504     1-96  (97)
 77 AAA48498.2.1.5_7188             99.9 6.8E-32 6.5E-36  218.3   0.0   96  409-504     1-96  (97)
 78 AAV34151.1.1.6_7210             99.9 6.9E-32 6.6E-36  218.2   0.0   96  409-504     1-96  (97)
 79 AAV34157.1.1.6_7170             99.9 7.1E-32 6.8E-36  217.9   0.0   96  409-504     1-96  (97)
 80 AAK01233.1.1.6_7153             99.9 7.2E-32 6.8E-36  218.1   0.0   96  409-504     1-96  (97)
 81 AAA99437.1.1.6_7152             99.9 7.8E-32 7.3E-36  218.2   0.0   96  409-504     1-96  (97)
 82 AIU94740.1.1.6_7146             99.9 7.8E-32 7.4E-36  217.9   0.0   96  409-504     1-96  (97)
 83 AAV34152.1.1.5_7136             99.9 7.9E-32 7.6E-36  217.6   0.0   96  409-504     1-96  (97)
 84 BAA00176.1.1.4_7189             99.9 8.1E-32 7.6E-36  217.9   0.0   96  409-504     1-96  (97)
 85 CAA27332.1.1.6_7160             99.9 8.1E-32 7.7E-36  217.8   0.0   96  409-504     1-96  (97)
 86 AAV34156.1.1.5_7169             99.9 8.3E-32 7.9E-36  217.8   0.0   96  409-504     1-96  (97)
 87 AEJ87340.1.1.5_7202             99.9 8.6E-32 8.1E-36  217.7   0.0   96  409-504     1-96  (97)
 88 AFS89612.2.1.5_7190             99.9 9.1E-32 8.6E-36  217.5   0.0   96  409-504     1-96  (97)
 89 ABB90674.1.1.5_7200             99.9 9.1E-32 8.6E-36  217.5   0.0   96  409-504     1-96  (97)
 90 AHH82586.1.1.4_7203             99.9 9.1E-32 8.7E-36  217.5   0.0   96  409-504     1-96  (97)
 91 AAV34161.1.1.5_7141             99.9 9.6E-32 9.1E-36  217.4   0.0   96  409-504     1-96  (97)
 92 ABI54481.1.1.7_7204             99.9 9.7E-32 9.2E-36  217.4   0.0   96  409-504     1-96  (97)
 93 ABI54483.1.1.8_7199             99.9 1.1E-31   1E-35  217.2   0.0   96  409-504     1-96  (97)
 94 ABB90669.1.1.4_7161             99.9 1.1E-31   1E-35  217.1   0.0   96  409-504     1-96  (97)
 95 ABB90676.1.1.5_7180             99.9 1.1E-31   1E-35  217.4   0.0   96  409-504     1-96  (97)
 96 BAC79364.1.1.4_7209             99.9 1.1E-31 1.1E-35  217.0   0.0   96  409-504     1-96  (97)
 97 ABB90673.1.1.5_7197             99.9 1.1E-31 1.1E-35  217.0   0.0   96  409-504     1-96  (97)
 98 ABI54473.1.1.8_7143             99.9 1.1E-31 1.1E-35  217.0   0.0   96  409-504     1-96  (97)
 99 ABI54482.1.1.8_7166             99.9 1.2E-31 1.1E-35  216.6   0.0   96  409-504     1-96  (97)
100 ABB90670.1.1.4_7168             99.9 1.2E-31 1.2E-35  216.8   0.0   96  409-504     1-96  (97)
101 AAA81554.1.1.6_7165             99.9 1.3E-31 1.2E-35  216.7   0.0   96  409-504     1-96  (97)
102 ACH70606.1.1.5_7207             99.9 1.3E-31 1.3E-35  216.3   0.0   96  409-504     1-96  (97)
103 ABI23562.1.1.4_7201             99.9 1.4E-31 1.3E-35  216.1   0.0   96  409-504     1-96  (97)
104 ABI54472.1.1.8_7142             99.9 1.5E-31 1.4E-35  216.0   0.0   96  409-504     1-96  (97)
105 AAQ91607.1.1.5_7173             99.9 1.5E-31 1.4E-35  216.5   0.0   96  409-504     1-96  (97)
106 AAA02739.1.1.5_7195             99.9 1.5E-31 1.4E-35  216.2   0.0   96  409-504     1-96  (97)
107 AAF82240.2.1.5_7157             99.9 1.5E-31 1.4E-35  216.2   0.0   96  409-504     1-96  (97)
108 AAP29989.1.1.5_7191             99.9 1.5E-31 1.4E-35  216.2   0.0   96  409-504     1-96  (97)
109 ABI54478.1.1.8_7198             99.9 1.6E-31 1.5E-35  216.1   0.0   96  409-504     1-96  (97)
110 AAL08421.1.1.5_7174             99.9 1.6E-31 1.5E-35  216.3   0.0   96  409-504     1-96  (97)
111 ABB90677.1.1.5_7182             99.9 1.7E-31 1.7E-35  215.9   0.0   96  409-504     1-96  (97)
112 CAA69190.1.1.5_7177             99.9 1.8E-31 1.7E-35  215.9   0.0   96  409-504     1-96  (97)
113 ABB90675.1.1.5_7181             99.9 1.8E-31 1.7E-35  215.9   0.0   96  409-504     1-96  (97)
114 AAA86870.1.1.5_7155             99.9 1.8E-31 1.7E-35  215.7   0.0   96  409-504     1-96  (97)
115 AAL32169.1.1.5_7196             99.9   2E-31 1.9E-35  215.6   0.0   96  409-504     1-96  (97)
116 CAC82912.1.1.3_7184             99.9   1E-29 9.5E-34  204.2   0.0   91  409-504     1-91  (92)
117 AAF37322.1.1.3_7144             99.9   1E-29 9.7E-34  204.1   0.0   91  409-504     1-91  (92)
118 AAF70829.1.1.3_7135             99.9 1.3E-29 1.3E-33  203.5   0.0   91  409-504     1-91  (92)
119 AJA91182.1.1.3_7167             99.9 1.4E-29 1.3E-33  203.3   0.0   91  409-504     1-91  (92)
120 CAC82713.1.1.3_7185             99.9 1.6E-29 1.5E-33  203.1   0.0   91  409-504     1-91  (92)
121 CAA27332.1.1.5_7160             99.9 3.2E-27 3.3E-31  187.4   0.0   96  305-403     1-96  (96)
122 AAA99437.1.1.5_7152             99.9 3.4E-27 3.5E-31  187.3   0.0   96  305-403     1-96  (96)
123 AAB70695.1.1.5_7151             99.9 4.2E-27 4.3E-31  187.7   0.0   96  305-403     1-96  (96)
124 AAS59402.1.1.3_7205             99.8 3.8E-26   4E-30  179.7   0.0   92  312-403     1-92  (92)
125 AEJ87340.1.1.4_7202             99.8 4.3E-26 4.5E-30  179.6   0.0   93  312-404     1-93  (93)
126 AFS89612.2.1.4_7190             99.8 4.8E-26   5E-30  179.7   0.0   93  312-404     1-93  (93)
127 AAF05296.1.1.3_7186             99.8 4.9E-26 5.1E-30  179.4   0.0   93  312-404     1-93  (93)
128 ABG37975.1.1.4_7176             99.8 5.3E-26 5.5E-30  179.2   0.0   93  312-404     1-93  (93)
129 BAA00176.1.1.3_7189             99.8 5.8E-26   6E-30  178.9   0.0   93  312-404     1-93  (93)
130 AAA48498.2.1.4_7188             99.8 6.4E-26 6.6E-30  178.7   0.0   93  312-404     1-93  (93)
131 AAV34161.1.1.4_7141             99.8 6.5E-26 6.8E-30  178.6   0.0   93  312-404     1-93  (93)
132 AIU94740.1.1.5_7146             99.8 7.2E-26 7.6E-30  178.4   0.0   93  312-404     1-93  (93)
133 AAA81554.1.1.5_7165             99.8 7.5E-26 7.8E-30  178.0   0.0   92  312-403     1-92  (92)
134 AAV34155.1.1.5_7162             99.8 7.7E-26   8E-30  178.2   0.0   92  312-403     1-92  (92)
135 AAV34157.1.1.5_7170             99.8 8.7E-26 9.1E-30  177.9   0.0   93  312-404     1-93  (93)
136 AHZ13508.1.1.5_7212             99.8   1E-25 1.1E-29  177.1   0.0   93  312-404     1-93  (93)
137 ANK57897.1.1.5_7213             99.8   1E-25 1.1E-29  177.1   0.0   93  312-404     1-93  (93)
138 ARB08102.1.1.5_7211             99.8   1E-25 1.1E-29  177.1   0.0   93  312-404     1-93  (93)
139 AAV34151.1.1.5_7210             99.8 1.3E-25 1.4E-29  176.5   0.0   93  312-404     1-93  (93)
140 AAV34152.1.1.4_7136             99.8   2E-25   2E-29  176.3   0.0   91  312-404     1-91  (91)
141 ACH70606.1.1.4_7207             99.8 7.8E-25 8.2E-29  171.3   0.0   89  313-404     1-89  (89)
142 BAC79364.1.1.3_7209             99.8 8.3E-25 8.6E-29  171.5   0.0   89  313-404     1-89  (89)
143 AAV34156.1.1.4_7169             99.8 8.5E-25 8.8E-29  171.7   0.0   90  312-404     1-90  (90)
144 ABI23562.1.1.3_7201             99.8 9.3E-25 9.7E-29  171.2   0.0   89  313-404     1-89  (89)
145 AAK01233.1.1.5_7153             99.8 1.2E-24 1.2E-28  171.7   0.0   90  312-404     1-90  (90)
146 AAB58782.1.1.5_7150             99.8 1.3E-24 1.3E-28  171.5   0.0   90  312-404     1-90  (90)
147 ABI54476.1.1.6_7154             99.8 1.3E-24 1.4E-28  170.3   0.0   89  313-404     1-89  (89)
148 ABI23561.1.1.3_7158             99.8 2.4E-24 2.5E-28  168.8   0.0   88  313-404     1-88  (88)
149 ABI54482.1.1.7_7166             99.8 5.5E-24 5.8E-28  166.1   0.0   88  314-404     1-88  (88)
150 ABI54473.1.1.7_7143             99.8 5.9E-24 6.1E-28  166.3   0.0   88  314-404     1-88  (88)
151 ABI54478.1.1.7_7198             99.8 5.9E-24 6.2E-28  166.3   0.0   88  314-404     1-88  (88)
152 ABI54481.1.1.6_7204             99.8 6.2E-24 6.5E-28  166.1   0.0   88  314-404     1-88  (88)
153 ABI54483.1.1.7_7199             99.8 6.2E-24 6.5E-28  166.1   0.0   88  314-404     1-88  (88)
154 CAC82713.1.1.2_7185             99.8 1.4E-23 1.4E-27  164.8   0.0   87  312-404     1-87  (87)
155 ABB90673.1.1.4_7197             99.8   2E-23   2E-27  163.6   0.0   85  312-404     1-85  (85)
156 ABB90674.1.1.4_7200             99.8   2E-23   2E-27  163.9   0.0   87  313-404     1-87  (87)
157 AAA02739.1.1.4_7195             99.8 2.3E-23 2.3E-27  162.7   0.0   86  312-404     1-86  (86)
158 ABI54472.1.1.7_7142             99.8 2.2E-23 2.3E-27  162.6   0.0   88  314-404     1-88  (88)
159 ABB90668.1.1.3_7183             99.8 2.4E-23 2.4E-27  163.4   0.0   87  313-404     1-87  (87)
160 AJA91182.1.1.2_7167             99.7   3E-23   3E-27  162.3   0.0   84  313-404     1-84  (84)
161 CAC82912.1.1.2_7184             99.7 3.5E-23 3.5E-27  161.9   0.0   85  312-404     1-85  (85)
162 AAF70829.1.1.2_7135             99.7 3.9E-23 3.9E-27  162.2   0.0   87  312-404     1-87  (87)
163 ABB90670.1.1.3_7168             99.7 4.1E-23   4E-27  162.6   0.0   86  312-404     1-86  (86)
164 AAL32169.1.1.4_7196             99.7   4E-23 4.1E-27  161.2   0.0   86  312-404     1-86  (86)
165 ABB90669.1.1.3_7161             99.7 4.7E-23 4.8E-27  160.9   0.0   86  312-404     1-86  (86)
166 AAF37322.1.1.2_7144             99.7 4.9E-23   5E-27  161.3   0.0   87  312-404     1-87  (87)
167 AHH82586.1.1.3_7203             99.7 1.6E-22 1.6E-26  158.1   0.0   85  314-403     1-85  (85)
168 ABB90676.1.1.4_7180             99.7 2.6E-22 2.6E-26  156.3   0.0   85  312-404     1-85  (85)
169 AAF82240.2.1.4_7157             99.7 2.6E-22 2.7E-26  156.3   0.0   85  312-404     1-85  (85)
170 AAF75259.1.1.4_7175             99.7 3.3E-22 3.4E-26  155.7   0.0   85  312-404     1-85  (85)
171 CAA69190.1.1.4_7177             99.7 3.6E-22 3.7E-26  155.3   0.0   84  312-403     1-84  (84)
172 AAP29989.1.1.4_7191             99.7 3.7E-22 3.8E-26  155.5   0.0   85  312-404     1-85  (85)
173 AAA86870.1.1.4_7155             99.7 3.9E-22   4E-26  155.3   0.0   85  312-404     1-85  (85)
174 ABB90675.1.1.4_7181             99.7 4.5E-22 4.6E-26  155.0   0.0   85  312-404     1-85  (85)
175 ABB90677.1.1.4_7182             99.7 4.5E-22 4.6E-26  155.0   0.0   85  312-404     1-85  (85)
176 AAL08421.1.1.4_7174             99.7 4.9E-22   5E-26  154.7   0.0   85  312-404     1-85  (85)
177 AAQ91607.1.1.4_7173             99.7 4.9E-22   5E-26  154.7   0.0   85  312-404     1-85  (85)
178 AAB58782.1.1.6_7150             79.1    0.17 1.6E-05   38.9   0.0   58  255-313    20-84  (97)
179 ABI54476.1.1.7_7154             78.5    0.18 1.7E-05   38.7   0.0   58  255-313    20-84  (97)
180 AAA99437.1.1.6_7152             78.4    0.18 1.7E-05   38.7   0.0   58  255-313    20-84  (97)
181 AAB70695.1.1.6_7151             77.9     0.2 1.8E-05   38.5   0.0   58  255-313    20-84  (97)
182 ABG37975.1.1.5_7176             77.5    0.21 1.9E-05   38.4   0.0   58  255-313    20-84  (97)
183 AHZ13508.1.1.6_7212             77.4    0.21   2E-05   38.3   0.0   70  237-313     8-84  (97)
184 ANK57897.1.1.6_7213             77.4    0.21   2E-05   38.3   0.0   70  237-313     8-84  (97)
185 ARB08102.1.1.6_7211             77.4    0.21   2E-05   38.3   0.0   70  237-313     8-84  (97)
186 ABI23561.1.1.4_7158             77.1    0.22   2E-05   38.2   0.0   57  256-313    21-84  (97)
187 AAV34156.1.1.5_7169             75.7    0.25 2.4E-05   37.8   0.0   70  237-313     8-84  (97)
188 AAV34161.1.1.5_7141             75.3    0.26 2.5E-05   37.7   0.0   70  237-313     8-84  (97)
189 AAV34157.1.1.6_7170             75.2    0.26 2.5E-05   37.6   0.0   70  237-313     8-84  (97)
190 ABB90670.1.1.4_7168             74.8    0.27 2.6E-05   37.6   0.0   70  237-313     8-84  (97)
191 ABI54473.1.1.8_7143             74.7    0.28 2.6E-05   37.5   0.0   70  237-313     8-84  (97)
192 ACH70606.1.1.5_7207             74.7    0.27 2.6E-05   37.5   0.0   70  237-313     8-84  (97)
193 ABI23562.1.1.4_7201             74.7    0.28 2.6E-05   37.5   0.0   70  237-313     8-84  (97)
194 BAC79364.1.1.4_7209             74.4    0.29 2.7E-05   37.4   0.0   70  237-313     8-84  (97)
195 AAK01233.1.1.6_7153             74.2    0.29 2.8E-05   37.4   0.0   70  237-313     8-84  (97)
196 ABI54472.1.1.8_7142             74.2    0.29 2.8E-05   37.3   0.0   70  237-313     8-84  (97)
197 ABB90673.1.1.5_7197             74.0     0.3 2.8E-05   37.4   0.0   70  237-313     8-84  (97)
198 AAV34151.1.1.6_7210             74.0     0.3 2.8E-05   37.3   0.0   70  237-313     8-84  (97)
199 AAV34152.1.1.5_7136             74.0    0.29 2.8E-05   37.3   0.0   70  237-313     8-84  (97)
200 AEJ87340.1.1.5_7202             73.9     0.3 2.8E-05   37.3   0.0   70  237-313     8-84  (97)
201 AAA81554.1.1.6_7165             73.8     0.3 2.9E-05   37.3   0.0   70  237-313     8-84  (97)
202 AAV34155.1.1.6_7162             73.7     0.3 2.9E-05   37.2   0.0   58  255-313    20-84  (97)
203 ABB90669.1.1.4_7161             73.7    0.31 2.9E-05   37.3   0.0   70  237-313     8-84  (97)
204 ABI54481.1.1.7_7204             73.6    0.31 2.9E-05   37.2   0.0   70  237-313     8-84  (97)
205 ABI54478.1.1.8_7198             73.6    0.31 2.9E-05   37.2   0.0   70  237-313     8-84  (97)
206 ABI54482.1.1.8_7166             73.5    0.31   3E-05   37.2   0.0   70  237-313     8-84  (97)
207 CAA27332.1.1.6_7160             73.4    0.31   3E-05   37.2   0.0   70  237-313     8-84  (97)
208 ABB90668.1.1.4_7183             72.6    0.35 3.2E-05   37.1   0.0   57  256-313    21-84  (97)
209 AFS89612.2.1.5_7190             72.1    0.35 3.4E-05   36.9   0.0   70  237-313     8-84  (97)
210 ABI54483.1.1.8_7199             71.8    0.37 3.5E-05   36.8   0.0   70  237-313     8-84  (97)
211 AHH82586.1.1.4_7203             71.6    0.37 3.5E-05   36.8   0.0   70  237-313     8-84  (97)
212 AAS59402.1.1.4_7205             71.0    0.39 3.7E-05   36.6   0.0   70  237-313     8-84  (97)
213 AAF05296.1.1.4_7186             70.9     0.4 3.8E-05   36.6   0.0   70  237-313     8-84  (97)
214 AIU94740.1.1.6_7146             70.6    0.41 3.9E-05   36.5   0.0   70  237-313     8-84  (97)
215 BAA00176.1.1.4_7189             69.9    0.43 4.1E-05   36.4   0.0   70  237-313     8-84  (97)
216 AAA48498.2.1.5_7188             69.8    0.44 4.1E-05   36.4   0.0   70  237-313     8-84  (97)
217 ABB90674.1.1.5_7200             69.0    0.47 4.4E-05   36.2   0.0   70  237-313     8-84  (97)
218 AAL32169.1.1.5_7196             54.9     1.3 0.00012   33.6   0.0   70  236-312     7-83  (97)
219 AAA02739.1.1.5_7195             54.1     1.3 0.00013   33.5   0.0   70  236-312     7-83  (97)
220 AAL08421.1.1.5_7174             53.8     1.4 0.00013   33.5   0.0   69  237-312     8-83  (97)
221 AAQ91607.1.1.5_7173             53.4     1.4 0.00013   33.4   0.0   69  237-312     8-83  (97)
222 AAF82240.2.1.5_7157             52.8     1.5 0.00014   33.3   0.0   70  236-312     7-83  (97)
223 ABB90677.1.1.5_7182             52.3     1.5 0.00014   33.2   0.0   70  236-312     7-83  (97)
224 ABB90675.1.1.5_7181             52.0     1.5 0.00015   33.1   0.0   70  236-312     7-83  (97)
225 AAP29989.1.1.5_7191             51.5     1.6 0.00015   33.1   0.0   70  236-312     7-83  (97)
226 AAA86870.1.1.5_7155             50.4     1.7 0.00016   32.9   0.0   70  236-312     7-83  (97)
227 CAA69190.1.1.5_7177             49.8     1.8 0.00017   32.8   0.0   70  236-312     7-83  (97)
228 AJA91182.1.1.3_7167             46.5     2.2  0.0002   32.1   0.0   25  289-313    55-79  (92)
229 ABB90676.1.1.5_7180             46.2     2.2 0.00021   32.3   0.0   69  237-312     8-83  (97)
230 CAC82912.1.1.3_7184             45.6     2.3 0.00021   32.0   0.0   25  289-313    55-79  (92)
231 CAC82713.1.1.3_7185             45.3     2.3 0.00022   31.9   0.0   25  289-313    55-79  (92)
232 AAF70829.1.1.3_7135             42.7     2.7 0.00025   31.5   0.0   26  288-313    54-79  (92)
233 AAF37322.1.1.3_7144             42.6     2.7 0.00025   31.5   0.0   25  289-313    55-79  (92)
234 QRR19150.1_9451                 30.8     5.4 0.00052   40.6   0.0  111   15-128   800-916 (1363)
235 AAF75259.1.1.5_7175             30.0     5.8 0.00055   29.7   0.0   70  236-312     7-83  (97)
236 ATU83923.1_12444                28.9     8.6 0.00059   28.8   0.0   21   90-110    46-66  (74)
237 AMT75405.1_9419                 27.3       7 0.00066   39.9   0.0  114   15-130   804-923 (1376)
238 AIZ00431.1_9441                 26.1     7.8 0.00072   40.3   0.0  121   15-137  1037-1163(1627)
239 AAK77842.1_12436                24.5      12  0.0008   30.1   0.0   27  108-136    33-59  (127)
240 AAL33400.1_12434                24.5      12  0.0008   30.1   0.0   27  108-136    33-59  (127)
241 AAL89325.1_12435                24.5      12  0.0008   30.1   0.0   27  108-136    33-59  (127)
242 AFX59775.1_12437                24.5      12  0.0008   30.1   0.0   27  108-136    33-59  (127)
243 ALN66251.1_12439                24.5      12  0.0008   30.1   0.0   27  108-136    33-59  (127)
244 ALN66408.1_12440                24.5      12  0.0008   30.1   0.0   27  108-136    33-59  (127)
245 ALN66572.1_12438                24.5      12  0.0008   30.1   0.0   27  108-136    33-59  (127)
246 ALZ45821.1_12442                24.5      12  0.0008   30.1   0.0   27  108-136    33-59  (127)
247 ASA40479.1_12441                24.5      12  0.0008   30.1   0.0   27  108-136    33-59  (127)
248 ASV62833.1_12443                24.5      12  0.0008   30.1   0.0   27  108-136    33-59  (127)
249 AWM67229.1_12446                24.5      12  0.0008   30.1   0.0   27  108-136    33-59  (127)
250 ATU83551.1_12444                24.5      12 0.00081   30.1   0.0   27  108-136    33-59  (127)
251 AMT75417.1_9421                 24.4     8.5 0.00081   39.2   0.0   60   69-129   861-921 (1375)
252 AMR73396.1_9439                 24.3     8.7 0.00081   39.4   0.0  115   15-132   841-962 (1421)
