# Supplementary material for: Viro3D: a comprehensive database of virus protein structure predictions
Source: Mol Syst Biol. 2025 Sep 16;21(11):9. doi: 10.1038/s44320-025-00147-9 (PMC12583693; doi:10.1038/s44320-025-00147-9)
Supplement: Supplementary file 9 — Source data Fig. 2 [file 44320_2025_147_MOESM9_ESM.zip › Figure 2/2B/source data/hhblits/HHblits hits SJR.txt]

 No Hit                             Prob E-value P-value  Score    SS Cols Query HMM  Template HMM
  1 AFD64773.1.3_10710             100.0 1.9E-40 2.4E-44  260.2   0.0  233    1-234     1-233 (238)
  2 ALG04780.2.3_10609             100.0   8E-40   1E-43  255.9   0.0  233    1-234     1-234 (238)
  3 AAL69638.2.3_10624             100.0 9.7E-38 1.2E-41  243.5   0.0  234    1-235     1-237 (240)
  4 AKA64452.1.3_10623             100.0 9.8E-38 1.3E-41  243.8   0.0  234    1-235     1-239 (242)
  5 ARM53611.1.3_10617             100.0 2.2E-37 2.9E-41  245.4   0.0  233    1-234     1-236 (280)
  6 CAA25246.1.1_10559             100.0 2.2E-37 3.1E-41  273.4   0.0  233    1-233   341-573 (879)
  7 ALG04730.2.3_10608             100.0 3.1E-37 4.1E-41  238.9   0.0  233    1-234     1-234 (238)
  8 ABF51187.1.3_10643             100.0 3.5E-37 4.5E-41  241.4   0.0  228    1-234     1-233 (238)
  9 ACK37412.1.3_10695             100.0 3.7E-37 4.7E-41  239.9   0.0  232    1-234     1-233 (238)
 10 AKA64451.1.3_10622             100.0 8.5E-37 1.1E-40  237.7   0.0  233    1-234     1-238 (242)
 11 AEP69155.1_10709               100.0 1.7E-36 2.3E-40  289.3   0.0  232    1-233   331-562 (2055)
 12 AET72469.1.3_10782             100.0   2E-36 2.5E-40  237.0   0.0  232    1-234     1-232 (237)
 13 ANF04008.1.3_10620             100.0 2.1E-36 2.8E-40  234.9   0.0  231    3-234     1-234 (238)
 14 BAQ55277.1.2_10796             100.0 4.1E-36 5.3E-40  233.8   0.0  233    1-234     1-233 (237)
 15 AMB19798.1.3_10797             100.0 8.1E-36   1E-39  233.1   0.0  229    1-234     1-229 (234)
 16 ABF51197.1.3_10636             100.0 1.1E-35 1.4E-39  232.3   0.0  233    1-234     1-234 (239)
 17 ABF51185.1.3_10664             100.0 1.9E-35 2.5E-39  226.7   0.0  233    1-234     1-233 (238)
 18 ABF51182.1.3_10724             100.0 1.9E-35 2.5E-39  229.8   0.0  231    1-234     1-231 (236)
 19 CAA25444.1.3_10561             100.0 2.1E-35   3E-39  222.7   0.0  234    1-234     1-234 (238)
 20 ABF51202.1.3_10653             100.0 2.7E-35 3.7E-39  224.3   0.0  233    1-234     1-233 (238)
 21 BAA24003.1.3_10589             100.0 3.2E-35 4.2E-39  228.0   0.0  234    1-235     1-239 (242)
 22 AAG17621.1_10500               100.0 3.3E-35 4.5E-39  259.5   0.0  233    1-233   331-564 (882)
 23 AJO54281.1.3_10784             100.0 6.1E-35 7.9E-39  227.2   0.0  232    1-234     1-232 (238)
 24 BAA18891.1.5_10585             100.0 7.3E-35   1E-38  220.1   0.0  232    1-233     1-235 (235)
 25 AKM70890.1_10795               100.0 8.5E-35 1.2E-38  257.1   0.0  229    1-233   329-558 (892)
 26 AAQ02682.1.3_10568             100.0 1.2E-34 1.6E-38  221.5   0.0  234    1-234     1-234 (238)
 27 AAQ02680.1.3_10565             100.0 1.2E-34 1.6E-38  219.4   0.0  234    1-234     1-234 (238)
 28 ACV51798.1.3_10752             100.0 1.3E-34 1.6E-38  226.8   0.0  229    1-234     1-229 (234)
 29 AAA46912.1.3_10558             100.0 1.5E-34 2.1E-38  221.6   0.0  234    1-234     1-234 (238)
 30 ABK88241.1.3_10586             100.0 1.6E-34 2.2E-38  220.4   0.0  232    1-233     1-235 (235)
 31 AAB39968.1.3_10478             100.0 1.7E-34 2.3E-38  223.8   0.0  234    1-234     1-238 (242)
 32 AHK24839.1.3_10783             100.0 2.1E-34 2.6E-38  225.8   0.0  230    1-234     1-231 (235)
 33 ACK37399.1.3_10679             100.0 2.2E-34 2.7E-38  225.4   0.0  233    1-234     1-233 (238)
 34 ACZ67658.1.3_10757             100.0 2.3E-34 2.9E-38  225.5   0.0  230    1-234     1-231 (235)
 35 CAA24465.1.3_10557             100.0 2.5E-34 3.3E-38  221.1   0.0  234    1-234     1-234 (238)
 36 AEE01039.1.3_10603             100.0 2.6E-34 3.4E-38  221.0   0.0  233    1-234     1-234 (238)
 37 CAA25246.1.4_10559              99.9 5.3E-34 7.1E-38  219.2   0.0  234    1-234     1-234 (238)
 38 AJO54282.1.3_10765              99.9 6.8E-34 8.6E-38  222.3   0.0  230    1-234     1-231 (236)
 39 AAR38846.1.3_10473              99.9 7.7E-34   1E-37  220.6   0.0  233    1-234     1-236 (240)
 40 AAZ73360.1_10591                99.9 1.1E-33 1.6E-37  247.7   0.0  232    1-233   318-554 (866)
 41 AAW30685.1.3_10482              99.9 1.3E-33 1.7E-37  219.5   0.0  234    1-234     1-238 (242)
 42 AJO54283.1.3_10764              99.9 1.6E-33   2E-37  220.5   0.0  228    1-234     1-228 (233)
 43 BAA18891.1.3_10585              99.9 1.4E-33   2E-37  215.7   0.0  233    1-234     1-236 (247)
 44 AAQ02679.1.3_10566              99.9 1.5E-33   2E-37  216.8   0.0  232    1-234     1-235 (239)
 45 AAQ73081.1.3_10516              99.9 1.5E-33   2E-37  217.9   0.0  234    1-234     1-234 (238)
 46 AHA35211.1.3_10792              99.9 1.9E-33 2.3E-37  220.8   0.0  227    1-234     1-234 (239)
 47 BAA18891.1.4_10585              99.9   2E-33 2.7E-37  214.4   0.0  233    1-234     1-236 (242)
 48 ACU27058.1_10761                99.9 2.3E-33 3.1E-37  248.0   0.0  229    1-233   340-569 (872)
 49 AAL69636.2.3_10490              99.9 2.5E-33 3.3E-37  217.8   0.0  220    1-234     1-238 (242)
 50 ANN47502.1.3_10487              99.9 2.7E-33 3.5E-37  217.1   0.0  234    1-234     1-239 (243)
 51 ABO76708.1.3_10745              99.9 2.8E-33 3.6E-37  219.0   0.0  228    1-234     1-228 (233)
 52 AAR38842.1.3_10469              99.9 2.7E-33 3.6E-37  216.1   0.0  233    1-234     1-236 (240)
 53 AAR38840.1.3_10467              99.9 3.2E-33 4.1E-37  217.7   0.0  233    1-234     1-236 (240)
 54 AAQ73096.1.3_10506              99.9 3.2E-33 4.3E-37  215.5   0.0  234    1-234     1-234 (238)
 55 ABK29455.2.3_10749              99.9 4.8E-33   6E-37  217.7   0.0  228    1-234     1-228 (233)
 56 AER92563.1.3_10791              99.9 4.7E-33   6E-37  216.8   0.0  229    1-234     1-230 (235)
 57 AAL69633.2.3_10489              99.9 5.1E-33 6.6E-37  216.7   0.0  234    1-234     1-238 (242)
 58 ABU62848.1.3_10746              99.9 5.4E-33 6.7E-37  218.3   0.0  226    1-234     1-230 (235)
 59 AET72467.1.3_10785              99.9 5.3E-33 6.8E-37  215.6   0.0  228    1-234     1-228 (233)
 60 AAL69626.2.3_10488              99.9 5.4E-33 6.9E-37  217.2   0.0  234    1-234     1-238 (242)
 61 AEP69155.1.3_10709              99.9 5.1E-33 6.9E-37  212.3   0.0  233    1-234     1-233 (238)
 62 AAR38841.1.3_10468              99.9 5.5E-33 7.1E-37  215.7   0.0  233    1-234     1-236 (240)
 63 AET72469.1_10782                99.9 5.7E-33 8.1E-37  263.7   0.0  231    1-233   330-560 (2075)
 64 CAA24461.1.1_10556              99.9   6E-33 8.3E-37  209.9   0.0  234    1-234     1-234 (238)
 65 AJO61169.1_10554                99.9 6.3E-33 8.9E-37  262.3   0.0  233    1-233   331-563 (2036)
 66 BAA00518.1.3_10498              99.9   8E-33   1E-36  214.5   0.0  234    1-234     1-234 (238)
 67 AAR98503.1.3_10583              99.9 7.4E-33   1E-36  208.3   0.0  232    1-233     1-235 (235)
 68 AFS33290.1.3_10577              99.9 9.9E-33 1.2E-36  216.2   0.0  234    1-234     1-235 (241)
 69 AAA50478.1.3_10477              99.9 1.3E-32 1.7E-36  211.8   0.0  234    1-234     1-238 (242)
 70 AAO59359.2_10533                99.9 1.4E-32 1.9E-36  242.5   0.0  233    1-233   331-565 (858)
 71 ABV25904.1.3_10483              99.9 1.6E-32   2E-36  213.1   0.0  233    1-234     1-236 (240)
 72 AIY68181.1.4_10457              99.9 1.5E-32   2E-36  210.4   0.0  228    1-233     1-233 (233)
 73 AAQ02677.1.3_10564              99.9 1.7E-32 2.4E-36  208.0   0.0  234    1-234     1-234 (238)
 74 AKM70887.1_10758                99.9   2E-32 2.7E-36  245.6   0.0  228    1-233   329-559 (961)
 75 ABU41836.1.3_10575              99.9 2.3E-32 3.2E-36  208.6   0.0  234    1-234     1-234 (238)
 76 AAQ73095.1.3_10505              99.9 2.7E-32 3.5E-36  211.5   0.0  234    1-234     1-234 (238)
 77 AAQ73080.1.3_10514              99.9 2.9E-32 3.7E-36  212.1   0.0  234    1-234     1-235 (239)
 78 AAQ73083.1.3_10517              99.9 3.4E-32 4.5E-36  208.4   0.0  234    1-234     1-234 (238)
 79 ACK37433.1.3_10638              99.9 3.7E-32 4.7E-36  212.0   0.0  231    1-234     1-233 (238)
 80 AAM33242.1.3_10814              99.9 4.5E-32 6.2E-36  205.9   0.0  230    1-233     1-232 (234)
 81 ABU62850.1.3_10748              99.9 5.7E-32 7.1E-36  211.6   0.0  228    1-234     1-228 (233)
 82 AAC63944.2.3_10499              99.9   6E-32 7.9E-36  208.4   0.0  234    1-234     1-235 (239)
 83 AAQ73094.1.3_10503              99.9 5.9E-32 7.9E-36  207.0   0.0  234    1-234     1-234 (238)
 84 CAA55650.1.1_10509              99.9 6.8E-32 8.9E-36  208.6   0.0  234    1-234     1-234 (238)
 85 AAX47044.1.3_10548              99.9   7E-32 8.9E-36  209.8   0.0  233    1-234     1-234 (238)
 86 AAQ02676.1.3_10563              99.9 6.9E-32 9.4E-36  205.5   0.0  234    1-234     1-234 (240)
 87 ABF51201.1.3_10672              99.9 7.2E-32 9.5E-36  207.8   0.0  233    1-234     1-233 (238)
 88 CAA56365.1.3_10508              99.9 8.2E-32 1.1E-35  208.1   0.0  234    1-234     1-234 (238)
 89 AAR38844.1.3_10471              99.9 8.7E-32 1.2E-35  206.9   0.0  219    1-235     1-237 (240)
 90 AAQ73085.1.3_10519              99.9 9.6E-32 1.3E-35  205.8   0.0  234    1-234     1-234 (238)
 91 AAG17621.1.3_10500              99.9 9.9E-32 1.3E-35  206.5   0.0  234    1-234     1-235 (239)
 92 AII77450.1_10629                99.9 1.1E-31 1.4E-35  230.1   0.0  153   81-233     1-156 (559)
 93 ABF51200.1.3_10667              99.9 1.1E-31 1.4E-35  208.1   0.0  233    1-234     1-233 (238)
 94 AEP69150.1.3_10708              99.9 1.6E-31 2.1E-35  208.3   0.0  233    1-234     1-233 (238)
 95 ANN47501.1.3_10484              99.9 1.6E-31 2.1E-35  206.7   0.0  233    1-234     1-236 (240)
 96 AAQ73090.1.3_10502              99.9 1.6E-31 2.1E-35  206.4   0.0  233    1-234     1-234 (238)
 97 ACK37392.1.3_10671              99.9 1.9E-31 2.4E-35  206.7   0.0  233    1-234     1-233 (238)
 98 AAL69622.2.3_10491              99.9 1.8E-31 2.4E-35  204.5   0.0  220    1-234     1-236 (240)
 99 ACK37406.1.3_10687              99.9 1.9E-31 2.4E-35  206.7   0.0  233    1-234     1-233 (238)
100 AAT65964.1.3_10531              99.9 1.9E-31 2.5E-35  204.8   0.0  234    1-234     1-234 (238)
101 AAA45756.1.1.3_10717            99.9 1.8E-31 2.5E-35  195.4   0.0  182   43-227     1-182 (183)
102 AAQ73079.1.3_10513              99.9 2.1E-31 2.8E-35  205.9   0.0  234    1-234     1-235 (239)
103 AAL69631.2.3_10621              99.9 2.1E-31 2.8E-35  203.4   0.0  233    1-234     1-235 (239)
104 AHE93351.1.3_10552              99.9 2.4E-31 3.1E-35  206.1   0.0  219    1-234     1-234 (238)
105 BAG70420.1.3_10550              99.9 2.9E-31 3.8E-35  205.6   0.0  232    1-234     1-234 (238)
106 CAD38168.2.3_10532              99.9 3.2E-31 4.3E-35  204.2   0.0  232    1-234     1-235 (239)
107 ACK37405.1.3_10686              99.9 3.3E-31 4.3E-35  204.7   0.0  233    1-234     1-233 (238)
108 AAQ73093.1.3_10527              99.9 3.5E-31 4.6E-35  204.0   0.0  234    1-234     1-234 (238)
109 CAA59341.1.3_10507              99.9 3.5E-31 4.6E-35  205.3   0.0  219    1-234     1-235 (239)
110 ABF51198.1.3_10699              99.9 3.7E-31 4.8E-35  205.1   0.0  233    1-234     1-233 (238)
111 AAW30683.1.3_10480              99.9 3.8E-31 4.9E-35  206.2   0.0  235    1-235     1-241 (244)
112 ABK41189.1.3_10547              99.9 3.9E-31   5E-35  206.2   0.0  233    1-234     1-235 (239)
113 ABM54550.1.3_10573              99.9 3.9E-31 5.3E-35  202.7   0.0  232    1-234     1-235 (241)
114 AAQ73078.1.3_10512              99.9 4.3E-31 5.7E-35  203.5   0.0  234    1-234     1-235 (239)
115 ABK41188.1.3_10539              99.9 4.4E-31 5.8E-35  204.1   0.0  234    1-234     1-235 (239)
116 ACA05181.1.4_10344              99.9 4.6E-31 5.9E-35  203.0   0.0  211    1-229     2-217 (219)
117 AAL69623.2.3_10555              99.9 4.7E-31 6.3E-35  201.3   0.0  234    1-234     1-234 (238)
118 AAQ02675.1.3_10562              99.9 4.8E-31 6.3E-35  203.4   0.0  234    1-234     1-235 (240)
119 AGH70290.1.3_10579              99.9 5.1E-31 6.5E-35  205.8   0.0  234    1-234     1-235 (241)
120 AFV92902.1.3_10582              99.9 5.4E-31   7E-35  204.4   0.0  231    1-234     1-235 (241)
121 AAX47034.1.3_10535              99.9 5.5E-31 7.1E-35  204.2   0.0  234    1-234     1-235 (239)
122 ABF51205.1.3_10674              99.9 5.7E-31 7.2E-35  205.8   0.0  233    1-234     1-233 (238)
123 ACK37397.1.3_10676              99.9 5.7E-31 7.3E-35  204.6   0.0  233    1-234     1-233 (238)
124 ACK37382.1.3_10656              99.9 5.8E-31 7.7E-35  201.4   0.0  233    1-234     1-233 (238)
125 VFH35710.1.4_10464              99.9 7.2E-31 9.8E-35  198.3   0.0  223    1-231     1-225 (226)
126 ACK37369.1.3_10637              99.9 8.7E-31 1.1E-34  204.1   0.0  233    1-234     1-233 (238)
127 AAT67220.1.4_10459              99.9 8.3E-31 1.1E-34  200.4   0.0  230    1-232     1-232 (243)
128 ACK37408.1.3_10688              99.9 9.1E-31 1.2E-34  204.0   0.0  233    1-234     1-233 (238)
129 AEM76814.1.1.3_10777            99.9 9.5E-31 1.2E-34  199.0   0.0  183   43-228     1-183 (184)
130 AFR46521.1.3_10581              99.9 9.7E-31 1.2E-34  205.9   0.0  233    1-234     1-235 (241)
131 AAQ73082.1.3_10501              99.9 9.6E-31 1.2E-34  203.4   0.0  234    1-234     1-235 (239)
132 BAS29595.1.4_10463              99.9 9.1E-31 1.2E-34  198.3   0.0  220    1-231     1-225 (226)
133 ABF51189.1.3_10661              99.9 9.6E-31 1.2E-34  203.3   0.0  233    1-234     1-233 (238)
134 AAT65951.1.3_10530              99.9 9.6E-31 1.3E-34  201.6   0.0  234    1-234     1-235 (239)
135 ABF51204.1.3_10691              99.9 1.1E-30 1.4E-34  204.1   0.0  233    1-234     1-233 (238)
136 AAR38847.1.3_10474              99.9 1.1E-30 1.5E-34  202.5   0.0  218    1-234     1-236 (240)
137 ACK37419.1.3_10698              99.9 1.2E-30 1.6E-34  203.3   0.0  233    1-234     1-233 (238)
138 AAQ73077.1.3_10511              99.9 1.3E-30 1.7E-34  201.4   0.0  233    1-234     1-235 (239)
139 AAQ73091.1.3_10525              99.9 1.3E-30 1.8E-34  199.5   0.0  234    1-234     1-235 (239)
140 ACK37376.1.3_10647              99.9 1.4E-30 1.9E-34  201.1   0.0  232    1-234     1-233 (238)
141 ACK37367.1.3_10633              99.9 1.5E-30 1.9E-34  201.0   0.0  233    1-234     1-233 (238)
142 AAQ02681.1.3_10567              99.9 1.7E-30   2E-34  205.2   0.0  234    1-234     1-235 (242)
143 ABF51192.1.3_10639              99.9 1.6E-30 2.1E-34  200.2   0.0  233    1-234     1-233 (238)
144 AER92563.1_10791                99.9 1.6E-30 2.2E-34  247.2   0.0  228    1-233   329-557 (2064)
145 AAQ73092.1.3_10526              99.9 1.9E-30 2.5E-34  199.2   0.0  234    1-234     1-234 (238)
146 CAA26181.1.3_10635              99.9 2.5E-30 3.2E-34  201.4   0.0  231    1-234     1-232 (237)
147 AAX47041.1.3_10542              99.9 2.5E-30 3.4E-34  198.0   0.0  232    1-234     1-235 (239)
148 ACK37388.1.3_10666              99.9 2.6E-30 3.4E-34  199.6   0.0  233    1-234     1-233 (238)
149 ABF74751.2.4_10353              99.9 2.7E-30 3.4E-34  198.6   0.0  211    1-229     2-217 (219)
150 ACK37402.1.3_10682              99.9 2.6E-30 3.4E-34  199.6   0.0  233    1-234     1-233 (238)
151 ACK37431.1.3_10704              99.9 2.9E-30 3.9E-34  198.7   0.0  233    1-234     1-233 (238)
152 BAS29594.1.4_10462              99.9 3.1E-30 4.1E-34  196.6   0.0  220    1-231     1-225 (226)
153 AAX47042.1.3_10543              99.9   4E-30 5.1E-34  199.3   0.0  232    1-234     1-235 (239)
154 AEP69150.1.1.3_10708            99.9 4.7E-30 5.9E-34  191.3   0.0  166   28-194     1-166 (166)
155 ABU41835.1.3_10574              99.9 4.5E-30 6.1E-34  196.6   0.0  233    1-234     1-233 (240)
156 AAA46914.1.1.3_10560            99.9 4.9E-30 6.3E-34  190.2   0.0  167   28-194     1-167 (167)
157 ACK37397.1.1.3_10676            99.9 5.5E-30 6.8E-34  191.5   0.0  166   28-194     1-166 (166)
158 AFQ62099.1.1.3_10580            99.9 5.9E-30 7.5E-34  192.8   0.0  187   43-229     1-188 (188)
159 AJI43724.1.4_10431              99.9 5.6E-30 7.8E-34  191.7   0.0  224    1-231     2-228 (229)
160 ACK37377.1.3_10648              99.9 6.8E-30 8.6E-34  199.3   0.0  233    1-234     1-236 (241)
161 ACT89355.1.3_10705              99.9 7.6E-30 9.6E-34  198.7   0.0  233    1-234     1-233 (238)
162 ACK37374.1.3_10645              99.9 7.2E-30 9.6E-34  195.3   0.0  232    1-234     1-233 (238)
163 ABF51188.1.3_10690              99.9 7.9E-30 9.9E-34  199.8   0.0  229    1-234     1-233 (238)
164 ACK37398.1.1.3_10677            99.9 8.2E-30   1E-33  191.1   0.0  166   28-194     1-166 (166)
165 ABF51200.1.1.3_10667            99.9 8.3E-30   1E-33  190.0   0.0  166   28-194     1-166 (166)
166 AAA45762.1.3_10700              99.9 8.5E-30 1.1E-33  199.0   0.0  228    1-234     1-233 (238)
167 ACG63545.1.4_10816              99.9   8E-30 1.1E-33  193.6   0.0  231    1-235     1-234 (237)
168 ACK37385.1.3_10663              99.9 9.2E-30 1.2E-33  197.1   0.0  233    1-234     1-233 (238)
169 ABF51199.1.3_10660              99.9 9.3E-30 1.2E-33  197.6   0.0  233    1-234     1-233 (238)
170 ABF51198.1.1.3_10699            99.9 9.7E-30 1.2E-33  190.2   0.0  166   28-194     1-166 (166)
171 ACL15190.1.3_10407              99.9   9E-30 1.2E-33  192.0   0.0  225    1-231     2-229 (230)
172 AHV90410.1.3_10894              99.9 8.8E-30 1.2E-33  189.5   0.0  217    1-233     1-219 (225)
173 AFC40221.1.5_10343              99.9 9.6E-30 1.3E-33  193.9   0.0  214    1-230     2-219 (221)
174 ACK37372.1.1.3_10642            99.9   1E-29 1.3E-33  190.0   0.0  166   28-194     1-166 (166)
175 AAQ73089.1.3_10523              99.9 9.5E-30 1.3E-33  194.6   0.0  234    1-234     1-234 (238)
176 AAQ73086.1.3_10520              99.9   1E-29 1.4E-33  196.2   0.0  234    1-234     1-234 (238)
177 ACK37369.1.1.3_10637            99.9 1.2E-29 1.4E-33  189.7   0.0  166   28-194     1-166 (166)
178 AHA35211.1.1.3_10792            99.9 1.2E-29 1.5E-33  192.7   0.0  184   43-228     1-186 (187)
179 BAG70419.1.3_10546              99.9 1.2E-29 1.5E-33  197.7   0.0  231    1-234     1-235 (239)
180 AAX47043.1.3_10545              99.9 1.2E-29 1.5E-33  195.4   0.0  234    1-234     1-235 (239)
181 AAQ73084.1.3_10518              99.9 1.2E-29 1.5E-33  195.9   0.0  219    1-234     1-234 (238)
182 AAO59359.2.3_10533              99.9 1.3E-29 1.6E-33  196.6   0.0  220    1-234     2-237 (241)
183 ACK37402.1.1.3_10682            99.9 1.5E-29 1.9E-33  188.5   0.0  166   28-194     1-166 (166)
184 AAX47035.1.3_10536              99.9 1.5E-29 1.9E-33  196.0   0.0  219    1-234     1-235 (239)
185 ACK37396.1.3_10675              99.9 1.5E-29 1.9E-33  196.4   0.0  233    1-234     1-233 (238)
186 CAA25444.1.1.3_10561            99.9 1.6E-29   2E-33  188.0   0.0  166   29-194     2-167 (167)
187 ACK37410.1.3_10693              99.9 1.5E-29   2E-33  193.5   0.0  233    1-234     1-233 (238)
188 AHK24839.1.1.3_10783            99.9 1.6E-29   2E-33  189.3   0.0  184   43-229     1-184 (184)
189 AAQ73089.1.1.3_10523            99.9 1.7E-29 2.1E-33  190.1   0.0  167   28-194     1-167 (167)
190 ADK22846.1.3_10578              99.9 1.6E-29 2.2E-33  193.6   0.0  234    1-234     1-235 (241)
191 ACK37391.1.1.3_10670            99.9 1.8E-29 2.3E-33  188.6   0.0  164   28-194     1-166 (166)
192 AAQ02684.1.2_10569              99.9 1.7E-29 2.4E-33  192.7   0.0  233    1-234     1-233 (240)
193 ABF51190.1.3_10669              99.9 1.9E-29 2.4E-33  195.8   0.0  229    1-234     1-232 (237)
194 AAX47039.1.3_10540              99.9 1.8E-29 2.5E-33  191.8   0.0  234    1-234     1-234 (238)
195 ACK37392.1.1.3_10671            99.9 1.9E-29 2.5E-33  187.9   0.0  166   28-194     1-166 (166)
196 ACK37396.1.1.3_10675            99.9   2E-29 2.5E-33  188.4   0.0  166   28-194     1-166 (166)
197 ACK37388.1.1.3_10666            99.9 2.1E-29 2.6E-33  188.3   0.0  166   28-194     1-166 (166)
198 ACU00186.1.1.3_10751            99.9 2.1E-29 2.6E-33  188.7   0.0  165   28-194     1-165 (165)
199 ACK37383.1.3_10657              99.9 2.2E-29 2.7E-33  197.3   0.0  233    1-234     1-233 (238)
200 AKA64452.1.1.3_10623            99.9 2.2E-29 2.7E-33  189.0   0.0  166   28-194     1-171 (171)
201 AET72469.1.1.3_10782            99.9 2.2E-29 2.8E-33  187.6   0.0  166   28-194     1-166 (166)
202 ACK37428.1.3_10736              99.9 2.1E-29 2.8E-33  194.2   0.0  231    1-234     1-231 (236)
203 ACK37403.1.3_10684              99.9 2.2E-29 2.9E-33  194.9   0.0  232    1-234     1-233 (238)
204 ACK37400.1.3_10680              99.9 2.2E-29 3.1E-33  189.4   0.0  233    1-234     1-233 (238)
205 ACK37383.1.1.3_10657            99.9 2.5E-29 3.1E-33  188.4   0.0  164   28-194     1-166 (166)
206 ABF51187.1.1.3_10643            99.9 2.6E-29 3.2E-33  188.4   0.0  161   28-194     1-166 (166)
207 ACK37412.1.1.3_10695            99.9 2.8E-29 3.3E-33  189.8   0.0  165   28-194     1-166 (166)
208 ACK37403.1.1.3_10684            99.9 2.9E-29 3.7E-33  187.0   0.0  165   28-194     1-166 (166)
209 ACJ66736.1.3_10625              99.9 2.8E-29 3.7E-33  193.4   0.0  233    1-234     1-236 (240)
210 ABF51185.1.1.3_10664            99.9 2.9E-29 3.7E-33  186.9   0.0  166   28-194     1-166 (166)
211 AFK79845.1.3_10781              99.9 3.1E-29 3.8E-33  196.9   0.0  228    1-234     1-228 (233)
212 AAQ73097.1.3_10528              99.9 2.9E-29 3.9E-33  191.8   0.0  232    1-234     1-233 (237)
213 AAX47036.1.3_10537              99.9   3E-29 3.9E-33  193.1   0.0  219    1-234     1-235 (239)
214 ABF51191.1.3_10650              99.9 3.2E-29 4.1E-33  194.4   0.0  229    1-234     1-231 (236)
215 ACT89355.1.1.3_10705            99.9 3.4E-29 4.2E-33  187.2   0.0  166   28-194     1-166 (166)
216 AAC00531.1.3_10493              99.9 3.1E-29 4.2E-33  189.8   0.0  233    1-234     1-234 (238)
217 BAA00168.1.1.3_10634            99.9 3.4E-29 4.3E-33  186.6   0.0  166   28-194     1-166 (166)
218 CAA24461.1.1.3_10556            99.9 3.6E-29 4.5E-33  187.7   0.0  167   28-194     1-167 (167)
219 AAA45762.1.1.3_10700            99.9 3.6E-29 4.5E-33  187.5   0.0  166   28-194     1-166 (166)
220 ACK37419.1.1.3_10698            99.9 3.7E-29 4.6E-33  187.5   0.0  166   28-194     1-166 (166)
221 ACK37407.1.1.3_10726            99.9 3.6E-29 4.7E-33  186.0   0.0  182   43-227     1-182 (183)
222 BAA00168.1.3_10634              99.9 3.7E-29 4.8E-33  193.1   0.0  233    1-234     1-233 (238)
223 ABO69372.1.1.3_10651            99.9 3.9E-29 4.9E-33  186.8   0.0  166   28-194     1-166 (166)
224 ACU00185.1.1.3_10750            99.9 3.7E-29 4.9E-33  186.8   0.0  157   70-228    26-184 (185)
225 AAX47040.1.3_10541              99.9 3.8E-29 5.1E-33  190.7   0.0  233    1-234     1-235 (239)
226 AAX47033.1.3_10534              99.9   4E-29 5.2E-33  193.0   0.0  234    1-234     1-235 (239)
227 ABF51188.1.1.3_10690            99.9 4.3E-29 5.3E-33  187.7   0.0  162   28-194     1-166 (166)
228 ABF51202.1.1.3_10653            99.9 4.4E-29 5.5E-33  186.5   0.0  166   28-194     1-166 (166)
229 ACK37424.1.3_10733              99.9 4.3E-29 5.6E-33  193.1   0.0  231    1-234     1-231 (236)
230 ACK37391.1.3_10670              99.9 4.4E-29 5.9E-33  191.4   0.0  231    1-234     1-233 (238)
231 AAA47931.1_10363                99.9 4.4E-29 5.9E-33  223.4   0.0  222    1-229   416-640 (930)
232 ACK37413.1.1.3_10696            99.9 4.8E-29   6E-33  186.3   0.0  164   28-194     1-166 (166)
233 AAL57904.1.4_10815              99.9 4.5E-29   6E-33  191.7   0.0  228    1-234     1-231 (241)
234 ACL15191.1.3_10408              99.9 4.5E-29 6.1E-33  188.8   0.0  226    1-231     2-230 (231)
235 ACK37372.1.3_10642              99.9 4.7E-29 6.4E-33  189.4   0.0  233    1-234     1-233 (238)
236 ABP68884.2.4_10370              99.9 4.8E-29 6.6E-33  188.6   0.0  226    1-233     2-230 (231)
237 AUG72355.1.1.3_10787            99.9 5.5E-29 6.8E-33  186.7   0.0  165   28-194     1-167 (167)
238 ABF51205.1.1.3_10674            99.9 5.5E-29 6.8E-33  186.0   0.0  166   28-194     1-166 (166)
239 ACK37389.1.1.3_10668            99.9 5.5E-29 6.9E-33  186.0   0.0  166   28-194     1-166 (166)
240 AAQ02683.1.3_10570              99.9 5.1E-29 6.9E-33  190.8   0.0  234    1-234     1-235 (241)
241 ACK37378.1.1.3_10649            99.9 6.1E-29 7.5E-33  186.2   0.0  165   28-194     1-165 (165)
242 ABF51204.1.1.3_10691            99.9 6.1E-29 7.6E-33  185.8   0.0  166   28-194     1-166 (166)
243 ACK37401.1.1.3_10681            99.9 6.1E-29 7.6E-33  185.7   0.0  166   28-194     1-166 (166)
244 ACK37433.1.1.3_10638            99.9 6.5E-29   8E-33  186.2   0.0  164   28-194     1-166 (166)
245 ABQ51392.1.1.3_10744            99.9 6.7E-29 8.2E-33  186.6   0.0  166   28-194     1-166 (166)
246 ABF51194.1.1.3_10678            99.9 6.5E-29 8.2E-33  185.0   0.0  166   28-194     1-166 (166)
247 ACK37398.1.3_10677              99.9 6.6E-29 8.4E-33  192.8   0.0  233    1-234     1-233 (238)
248 ACK37404.1.1.3_10685            99.9 6.8E-29 8.5E-33  184.9   0.0  165   28-194     1-166 (166)
249 AEP69155.1.1.3_10709            99.9   7E-29 8.7E-33  185.4   0.0  166   28-194     1-166 (166)
250 AAQ73076.1.3_10510              99.9 6.6E-29 8.9E-33  189.1   0.0  232    1-234     1-233 (237)
251 AAV27300.1.1.3_10662            99.9 7.1E-29   9E-33  184.8   0.0  166   28-194     1-166 (166)
252 ABF51201.1.1.3_10672            99.9 7.2E-29 9.1E-33  185.3   0.0  166   28-194     1-166 (166)
253 ACK37386.1.1.3_10723            99.9 7.5E-29 9.3E-33  185.0   0.0  164   28-194     1-164 (164)
254 ABF51197.1.1.3_10636            99.9 7.8E-29 9.6E-33  186.4   0.0  166   28-194     1-167 (167)
255 AJF23050.1.4_10806              99.9 6.6E-29 9.7E-33  182.0   0.0  222    1-231     1-223 (224)
256 ACK37387.1.3_10665              99.9 7.7E-29 9.7E-33  193.5   0.0  233    1-234     1-233 (238)
257 ACK37427.1.3_10703              99.9 7.1E-29   1E-32  185.9   0.0  233    1-234     1-233 (238)
258 ABF51189.1.1.3_10661            99.9 8.7E-29 1.1E-32  186.0   0.0  166   28-194     1-166 (166)
259 ACK37375.1.1.3_10646            99.9 8.8E-29 1.1E-32  184.9   0.0  165   28-194     1-166 (166)
260 ABF51194.1.3_10678              99.9 8.7E-29 1.1E-32  191.5   0.0  233    1-234     1-233 (238)
261 ACK37379.1.1.3_10652            99.9 9.1E-29 1.1E-32  184.8   0.0  166   28-194     1-166 (166)
262 ABF51195.1.3_10659              99.9 8.3E-29 1.1E-32  187.4   0.0  233    1-234     1-233 (238)
263 ACK37389.1.3_10668              99.9 8.6E-29 1.2E-32  188.6   0.0  233    1-234     1-233 (238)
264 ACK37406.1.1.3_10687            99.9   1E-28 1.3E-32  185.1   0.0  166   28-194     1-166 (166)
265 ACK37385.1.1.3_10663            99.9   1E-28 1.3E-32  184.5   0.0  166   28-194     1-166 (166)
266 AEL31291.1.1.3_10793            99.9 1.1E-28 1.3E-32  185.8   0.0  165   28-194     1-165 (165)
267 ACK37423.1.1.3_10701            99.9 1.1E-28 1.3E-32  184.4   0.0  166   28-194     1-166 (166)
268 AAR98503.1.1.3_10583            99.9 1.1E-28 1.4E-32  184.7   0.0  166   28-194     1-169 (169)
269 ADO85550.2.4_10419              99.9 1.1E-28 1.4E-32  186.5   0.0  217    1-231     1-221 (223)
270 ACK37394.1.1.3_10673            99.9 1.2E-28 1.5E-32  184.2   0.0  166   28-194     1-166 (166)
271 AAA46912.1.1.3_10558            99.9 1.1E-28 1.5E-32  181.0   0.0  186   43-228     1-186 (187)
272 ACK37427.1.1.3_10703            99.9 1.2E-28 1.5E-32  184.2   0.0  165   28-194     1-166 (166)
273 ACK37382.1.1.3_10656            99.9 1.2E-28 1.5E-32  183.1   0.0  166   28-194     1-166 (166)
274 ACK37411.1.1.3_10729            99.9 1.2E-28 1.6E-32  179.6   0.0  183   43-228     1-183 (183)
275 ACK37379.1.3_10652              99.9 1.2E-28 1.7E-32  186.5   0.0  233    1-234     1-233 (238)
276 ABF51192.1.1.3_10639            99.9 1.4E-28 1.8E-32  185.3   0.0  166   28-194     1-166 (166)
277 ACL15186.1.3_10384              99.9 1.3E-28 1.8E-32  187.1   0.0  215    1-231     2-232 (233)
278 AAK91591.1.4_10416              99.9 1.3E-28 1.8E-32  185.5   0.0  225    1-232     1-229 (230)
279 ACK37410.1.1.3_10693            99.9 1.4E-28 1.8E-32  182.6   0.0  166   28-194     1-166 (166)
280 ACK37408.1.1.3_10688            99.9 1.5E-28 1.9E-32  184.6   0.0  166   28-194     1-166 (166)
281 ACK37387.1.1.3_10665            99.9 1.5E-28 1.9E-32  183.6   0.0  166   28-194     1-166 (166)
282 ABO69371.1.1.3_10641            99.9 1.5E-28 1.9E-32  183.0   0.0  166   28-194     1-166 (166)
283 ABO69370.1.1.3_10640            99.9 1.6E-28   2E-32  183.4   0.0  166   28-194     1-166 (166)
284 AAA43037.1.3_10358              99.9 1.4E-28   2E-32  184.1   0.0  224    1-231     2-228 (231)
285 ABF51199.1.1.3_10660            99.9 1.7E-28 2.1E-32  183.9   0.0  166   28-194     1-166 (166)
286 ABO76708.1.1.3_10745            99.9 1.7E-28 2.2E-32  185.4   0.0  180   43-228     1-180 (181)
287 AAL68560.2.3_10626              99.9 1.7E-28 2.2E-32  190.3   0.0  219    1-234     1-238 (242)
288 ACK37431.1.1.3_10704            99.9   2E-28 2.5E-32  181.9   0.0  166   28-194     1-166 (166)
289 ACK37399.1.1.3_10679            99.9   2E-28 2.5E-32  183.4   0.0  161   28-194     1-166 (166)
290 ACK37425.1.3_10734              99.9 1.9E-28 2.5E-32  188.2   0.0  230    1-234     1-231 (236)
291 CAA26181.1.1.3_10635            99.9 2.1E-28 2.5E-32  184.2   0.0  164   28-194     1-165 (165)
292 ACK37367.1.1.3_10633            99.9 2.1E-28 2.5E-32  184.4   0.0  164   28-194     1-166 (166)
293 ACL15187.1.3_10385              99.9 1.9E-28 2.6E-32  183.6   0.0  227    1-231     2-231 (232)
294 ABU62849.1.3_10747              99.9 2.2E-28 2.7E-32  192.6   0.0  230    1-234     1-234 (239)
295 ABF51184.1.1.3_10714            99.9 2.2E-28 2.8E-32  183.4   0.0  164   28-194     1-164 (164)
296 ACK37424.1.1.3_10733            99.9 2.3E-28 2.8E-32  183.4   0.0  164   28-194     1-164 (164)
297 AAA69862.1.1.3_10644            99.9 2.4E-28 2.9E-32  183.6   0.0  166   28-194     1-166 (166)
298 ABU62850.1.1.3_10748            99.9 2.3E-28 2.9E-32  184.7   0.0  181   43-229     1-181 (181)
299 ACK37394.1.3_10673              99.9 2.3E-28   3E-32  189.7   0.0  233    1-234     1-233 (238)
300 ABF51179.1.3_10713              99.9 2.3E-28   3E-32  187.8   0.0  230    1-234     1-231 (236)
301 ANN47501.1.1.3_10484            99.9 2.4E-28   3E-32  182.4   0.0  166   28-194     1-169 (169)
302 ACK37405.1.1.3_10686            99.9 2.7E-28 3.3E-32  183.8   0.0  164   28-194     1-166 (166)
303 AAR38848.1.1.3_10475            99.9 2.6E-28 3.4E-32  180.8   0.0  185   43-228     1-188 (188)
304 ABF51206.1.3_10655              99.9 2.7E-28 3.5E-32  188.5   0.0  218    1-234     1-231 (236)
305 ACK37384.1.3_10658              99.9 2.8E-28 3.6E-32  190.3   0.0  233    1-234     1-233 (238)
306 ACS32214.2.3_10907              99.9 2.5E-28 3.6E-32  180.8   0.0  218    1-233     2-224 (224)
307 AFS33288.1.4_10418              99.9 2.8E-28 3.9E-32  183.5   0.0  219    1-233     1-223 (223)
308 ACK37442.1.1.3_10720            99.9 3.1E-28 4.1E-32  182.1   0.0  183   43-228     1-183 (184)
309 ACK37411.1.3_10729              99.9 3.2E-28 4.2E-32  186.4   0.0  231    1-234     1-231 (236)
310 ABF51186.1.1.3_10689            99.9 3.6E-28 4.4E-32  182.1   0.0  166   28-194     1-166 (166)
311 ACK37374.1.1.3_10645            99.9 3.6E-28 4.5E-32  181.5   0.0  166   28-194     1-166 (166)
312 ACK37393.1.3_10742              99.9 3.5E-28 4.7E-32  186.1   0.0  231    1-234     1-231 (236)
313 ABK88241.1.1.3_10586            99.9 3.9E-28 4.9E-32  181.8   0.0  166   28-194     1-169 (169)
314 ACK37400.1.1.3_10680            99.9   4E-28   5E-32  181.2   0.0  166   28-194     1-166 (166)
315 AEG75268.1.3_10707              99.9   4E-28 5.3E-32  186.7   0.0  233    1-234     1-234 (239)
316 ACK37401.1.3_10681              99.9 4.2E-28 5.8E-32  183.5   0.0  233    1-234     1-233 (238)
317 AEG75268.1.1.3_10707            99.9 4.6E-28 5.9E-32  180.0   0.0  166   28-194     1-167 (167)
318 AAW30682.1.3_10479              99.9 4.4E-28 5.9E-32  186.4   0.0  234    1-234     1-240 (244)
319 ACO92357.1.4_10375              99.9 4.4E-28   6E-32  183.4   0.0  227    1-233     2-231 (232)
320 ABF51195.1.1.3_10659            99.9   5E-28 6.2E-32  180.7   0.0  166   28-194     1-166 (166)
321 ACK37384.1.1.3_10658            99.9 5.1E-28 6.2E-32  182.2   0.0  166   28-194     1-166 (166)
322 AKA64451.1.1.3_10622            99.9 4.9E-28 6.2E-32  180.4   0.0  166   28-194     1-171 (171)
323 AAR38848.1.3_10475              99.9 4.8E-28 6.4E-32  185.8   0.0  233    1-234     1-236 (240)
324 AAX47037.1.3_10538              99.9 4.9E-28 6.7E-32  183.6   0.0  230    1-234     1-233 (237)
325 ABM54551.1.3_10571              99.9 5.2E-28   7E-32  186.5   0.0  232    1-234    11-243 (250)
326 ACR14890.2.1.3_10753            99.9 5.5E-28 7.1E-32  179.0   0.0  165   28-194     1-167 (167)
327 AAQ73087.1.3_10521              99.9 5.4E-28 7.2E-32  184.8   0.0  219    1-234     1-235 (239)
328 ABO69521.1.1.3_10706            99.9 6.1E-28 7.4E-32  181.3   0.0  165   28-194     1-166 (166)
329 ACK37376.1.1.3_10647            99.9 6.4E-28   8E-32  180.1   0.0  165   28-194     1-166 (166)
330 ACK37413.1.3_10696              99.9 6.4E-28 8.1E-32  188.2   0.0  231    1-234     1-233 (238)
331 AIT99457.1.1.3_10776            99.9 6.7E-28 8.3E-32  181.4   0.0  166   28-194     1-168 (168)
332 AEG42388.1.3_10739              99.9 6.3E-28 8.3E-32  185.3   0.0  231    1-234     1-231 (236)
333 AAA47930.1.3_10362              99.9 6.1E-28 8.3E-32  182.6   0.0  224    1-230     2-228 (232)
334 ACL15187.1_10385                99.9 5.8E-28 8.5E-32  226.1   0.0  229    1-233   341-572 (1963)
335 ABF51186.1.3_10689              99.9 6.2E-28 8.5E-32  183.2   0.0  232    1-234     1-233 (238)
336 ADL38957.1.3_10888              99.9 6.1E-28 8.8E-32  178.9   0.0  220    1-234     1-232 (232)
337 AKA20760.1.4_10342              99.9 7.1E-28 9.4E-32  183.4   0.0  214    1-230     2-219 (221)
338 ABF51183.1.3_10727              99.9   8E-28   1E-31  186.9   0.0  218    1-234     1-231 (236)
339 ABO69373.1.1.3_10683            99.9 8.5E-28 1.1E-31  179.8   0.0  165   28-194     1-165 (165)
340 AAZ73344.1.1.3_10594            99.9 8.3E-28 1.1E-31  178.9   0.0  162   32-194     2-169 (169)
341 AAA45756.1.3_10717              99.9 8.6E-28 1.1E-31  184.5   0.0  231    1-234     1-231 (236)
342 ACK37380.1.3_10719              99.9 8.7E-28 1.1E-31  185.6   0.0  218    1-234     1-231 (236)
343 AAR38840.1.1.3_10467            99.9 9.4E-28 1.2E-31  178.6   0.0  166   28-194     1-169 (169)
344 AAQ73088.1.3_10522              99.9 8.7E-28 1.2E-31  181.8   0.0  234    1-234     1-235 (239)
345 ACK37404.1.3_10685              99.9 9.5E-28 1.3E-31  182.1   0.0  232    1-234     1-233 (238)
346 ACK37377.1.1.3_10648            99.9 1.1E-27 1.4E-31  179.8   0.0  164   28-194     1-169 (169)
347 AAR38845.1.3_10472              99.9   1E-27 1.4E-31  184.1   0.0  220    1-234     1-238 (242)
348 AAX47033.1.1.3_10534            99.9 1.1E-27 1.4E-31  179.6   0.0  167   28-194     1-168 (168)
349 ABF51182.1.1.3_10724            99.9 1.2E-27 1.5E-31  178.9   0.0  163   28-194     1-164 (164)
350 AEX93173.1.1.3_10604            99.9 1.3E-27 1.7E-31  177.0   0.0  166   28-194     1-167 (167)
351 ACK37417.1.3_10730              99.9 1.3E-27 1.7E-31  184.7   0.0  230    1-234     1-231 (236)
352 ABO69374.1.1.3_10694            99.9 1.3E-27 1.7E-31  177.8   0.0  166   28-194     1-166 (166)
353 ABO69521.1.3_10706              99.9 1.4E-27 1.7E-31  186.9   0.0  232    1-234     1-233 (238)
354 AAL69633.2.1.3_10489            99.9 1.4E-27 1.7E-31  179.5   0.0  167   28-194     1-171 (171)
355 AAK13071.1.3_10529              99.9 1.3E-27 1.7E-31  182.4   0.0  233    1-234     1-233 (237)
356 AEG42388.1.1.3_10739            99.9 1.4E-27 1.8E-31  177.9   0.0  164   28-194     1-164 (164)
357 ABF51190.1.1.3_10669            99.9 1.5E-27 1.8E-31  178.5   0.0  164   28-194     1-165 (165)
358 ABF51181.1.3_10721              99.9 1.4E-27 1.8E-31  183.3   0.0  231    1-234     1-231 (236)
359 ABO69375.1.1.3_10702            99.9 1.5E-27 1.9E-31  178.9   0.0  165   28-194     1-165 (165)
360 AJF45985.1.1.3_10794            99.9 1.6E-27   2E-31  177.7   0.0  166   28-194     1-168 (168)
361 ACK37380.1.1.3_10719            99.9 1.8E-27 2.2E-31  177.9   0.0  164   28-194     1-164 (164)
362 ACL15185.1.3_10383              99.9 1.6E-27 2.2E-31  179.8   0.0  227    1-230     2-231 (233)
363 ACK37375.1.3_10646              99.9 1.8E-27 2.3E-31  184.6   0.0  219    1-234     1-233 (238)
364 AAQ02676.1.1.3_10563            99.9 1.9E-27 2.4E-31  177.7   0.0  166   29-194     2-167 (167)
365 ABF51179.1.1.3_10713            99.9 1.7E-27 2.4E-31  172.8   0.0  183   43-228     1-183 (183)
366 ACK37442.1.3_10720              99.9 1.9E-27 2.5E-31  185.3   0.0  231    1-234     1-231 (236)
367 ACK37444.1.1.3_10725            99.9 1.8E-27 2.5E-31  174.4   0.0  183   43-228     1-183 (183)
368 ABF51203.1.1.3_10697            99.9 2.1E-27 2.6E-31  177.7   0.0  164   28-194     1-165 (165)
369 ABF51191.1.1.3_10650            99.9 2.2E-27 2.7E-31  177.4   0.0  162   28-194     1-164 (164)
370 ABB76805.1.5_10349              99.9 1.9E-27 2.7E-31  177.4   0.0  219    1-231     2-225 (226)
371 ACZ67658.1.1.3_10757            99.9 2.2E-27 2.8E-31  177.0   0.0  164   28-194     1-165 (165)
372 AAL68560.2.1.3_10626            99.9 2.1E-27 2.8E-31  174.5   0.0  187   43-229     1-191 (191)
373 ABU62849.1.1.3_10747            99.9 2.3E-27 2.9E-31  177.4   0.0  166   28-194     1-168 (168)
374 AGN98103.1_10368                99.9 2.1E-27   3E-31  224.4   0.0  221    1-230   428-651 (1954)
375 CAA24465.1.1.3_10557            99.9 2.5E-27 3.1E-31  178.0   0.0  167   28-194     1-167 (167)
376 AAR38843.1.3_10470              99.9 2.4E-27 3.1E-31  181.9   0.0  218    1-234     1-236 (240)
377 AAR38842.1.1.3_10469            99.9 2.6E-27 3.2E-31  177.7   0.0  166   28-194     1-169 (169)
378 AAZ73366.1.1.3_10590            99.9 2.7E-27 3.4E-31  178.4   0.0  166   28-194     1-171 (171)
379 AAZ73369.1.1.3_10595            99.9 2.7E-27 3.4E-31  177.5   0.0  166   28-194     1-172 (172)
380 AJO54283.1.1.3_10764            99.9 2.8E-27 3.6E-31  177.1   0.0  176   38-228     5-180 (181)
381 AER92563.1.1.3_10791            99.9 3.1E-27 3.9E-31  175.7   0.0  164   28-194     1-165 (165)
382 ANF04008.1.1.3_10620            99.9 3.2E-27 3.9E-31  177.3   0.0  166   28-194     1-169 (169)
383 AAW30684.1.3_10481              99.9 3.2E-27 4.3E-31  181.5   0.0  220    1-234     1-240 (244)
384 ABV25904.1.1.3_10483            99.9 3.5E-27 4.5E-31  174.9   0.0  166   28-194     1-169 (169)
385 ACK37381.1.1.3_10654            99.9 3.6E-27 4.6E-31  174.9   0.0  166   28-194     1-166 (166)
386 AAR38846.1.1.3_10473            99.9 3.8E-27 4.8E-31  176.8   0.0  166   28-194     1-169 (169)
387 BAS29593.1.4_10461              99.9 3.3E-27 4.8E-31  174.2   0.0  222    1-231     1-224 (225)
388 AJO54281.1.1.3_10784            99.9 3.7E-27 4.8E-31  176.4   0.0  180   38-228     5-184 (185)
389 BAU71153.1.4_10458              99.9 3.7E-27 5.2E-31  176.7   0.0  224    1-233     2-229 (229)
390 BAC23066.1.3_10862              99.9 3.6E-27 5.2E-31  173.7   0.0  217    2-233     2-223 (223)
391 AAQ02682.1.1.3_10568            99.9 4.2E-27 5.3E-31  175.8   0.0  167   28-194     1-167 (167)
392 AAR38849.1.1.3_10476            99.9 4.5E-27 5.5E-31  177.2   0.0  167   28-194     1-171 (171)
393 BAW98044.1.1.3_10600            99.9 4.9E-27 6.2E-31  175.6   0.0  166   28-194     1-172 (172)
394 ANN47502.1.1.3_10487            99.9 5.1E-27 6.3E-31  177.0   0.0  167   28-194     1-172 (172)
395 ABK29455.2.1.3_10749            99.9   5E-27 6.3E-31  176.7   0.0  176   38-228     5-180 (181)
396 AFK66746.1.1.3_10605            99.9   5E-27 6.5E-31  173.5   0.0  166   28-194     1-169 (169)
397 ACK37423.1.3_10701              99.9 5.2E-27 6.9E-31  179.7   0.0  233    1-234     1-233 (238)
398 ACK37407.1.3_10726              99.9 5.5E-27 7.1E-31  181.6   0.0  218    1-234     1-231 (236)
399 AAR38849.1.3_10476              99.9 5.6E-27 7.3E-31  181.1   0.0  234    1-234     1-238 (242)
400 AMD82094.1.1.3_10610            99.9 5.8E-27 7.3E-31  174.5   0.0  166   28-194     1-167 (167)
401 ABU41836.1.1.3_10575            99.9 5.7E-27 7.3E-31  174.0   0.0  167   28-194     1-167 (167)
402 ACK37381.1.3_10654              99.9 5.5E-27 7.5E-31  177.9   0.0  232    1-233     1-232 (238)
403 ACK37430.1.3_10737              99.9 5.9E-27 8.2E-31  176.3   0.0  230    1-234     1-231 (236)
404 ABQ16587.1.1.3_10743            99.9 6.7E-27 8.5E-31  175.6   0.0  177   38-228     5-181 (182)
405 ABU41835.1.1.3_10574            99.9   7E-27 8.5E-31  175.9   0.0  166   28-194     1-166 (166)
406 AAR38843.1.1.3_10470            99.9 7.1E-27 8.7E-31  175.3   0.0  166   28-194     1-169 (169)
407 ACJ66736.1.1.3_10625            99.9 6.9E-27 8.8E-31  173.8   0.0  165   29-194     2-169 (169)
408 AIK23445.1.3_10850              99.9   7E-27 9.1E-31  181.3   0.0  218    1-234     1-227 (245)
409 ACK37378.1.3_10649              99.9 7.1E-27 9.6E-31  178.3   0.0  232    1-234     1-232 (237)
410 BAA18891.1.1.3_10585            99.8 7.7E-27   1E-30  172.5   0.0  166   28-194     1-169 (169)
411 CAA25246.1.1.3_10559            99.8 8.1E-27   1E-30  173.7   0.0  166   29-194     2-167 (167)
412 ADV57354.1.1.3_10738            99.8 9.2E-27 1.1E-30  174.0   0.0  164   28-194     1-164 (164)
413 ACB29695.1.4_10371              99.8 8.4E-27 1.1E-30  176.7   0.0  224    1-232     2-229 (231)
414 AAA50478.1.1.3_10477            99.8 9.1E-27 1.2E-30  172.4   0.0  167   28-194     1-171 (171)
415 AMW87255.1.3_10632              99.8   9E-27 1.3E-30  174.6   0.0  227    1-231     1-234 (235)
416 AFK65740.1.3_10740              99.8   1E-26 1.3E-30  178.5   0.0  219    1-234     1-231 (236)
417 ACK37420.1.3_10732              99.8 1.1E-26 1.4E-30  178.9   0.0  220    1-234     1-231 (236)
418 BAG70420.1.1.3_10550            99.8 1.1E-26 1.4E-30  173.4   0.0  164   29-194     2-167 (167)
419 AAZ73368.1.1.3_10596            99.8 1.3E-26 1.5E-30  174.4   0.0  166   28-194     1-172 (172)
420 AAQ02677.1.1.3_10564            99.8 1.1E-26 1.6E-30  169.4   0.0  186   43-228     1-186 (187)
421 ACK37393.1.1.3_10742            99.8 1.4E-26 1.8E-30  173.9   0.0  163   29-194     2-164 (164)
422 ABF51196.1.1.3_10692            99.8 1.6E-26 1.9E-30  173.0   0.0  166   28-194     1-166 (166)
423 ACK37444.1.3_10725              99.8 1.4E-26 1.9E-30  175.9   0.0  218    1-234     1-231 (236)
424 ABF51181.1.1.3_10721            99.8 1.7E-26 2.2E-30  171.0   0.0  164   28-194     1-164 (164)
425 AAW30682.1.1.3_10479            99.8   2E-26 2.5E-30  172.4   0.0  167   28-194     1-173 (173)
426 ANN02908.1.1.3_10593            99.8   2E-26 2.5E-30  173.1   0.0  166   28-194     1-171 (171)
427 AFK85007.1.4_10429              99.8 1.9E-26 2.7E-30  173.1   0.0  225    2-231     4-231 (232)
428 ACK37368.1.1.3_10715            99.8 2.2E-26 2.9E-30  169.8   0.0  163   28-194     1-164 (164)
429 ACO92353.1.4_10374              99.8 2.1E-26   3E-30  172.8   0.0  225    1-231     2-229 (232)
430 CAA65615.1.4_10415              99.8 2.6E-26 3.6E-30  172.7   0.0  210    1-231     1-227 (229)
431 AAB39968.1.1.3_10478            99.8 3.1E-26 3.8E-30  172.1   0.0  167   28-194     1-171 (171)
432 ABG23522.1.1.2_10439            99.8 3.2E-26 4.6E-30  166.7   0.0  185   43-229     1-190 (190)
433 ACK37386.1.3_10723              99.8 3.4E-26 4.7E-30  172.1   0.0  230    1-234     1-231 (236)
434 AFO66759.1.4_10359              99.8 3.6E-26   5E-30  171.3   0.0  220    1-232     1-228 (229)
435 AAR38841.1.1.3_10468            99.8   4E-26   5E-30  170.7   0.0  166   28-194     1-169 (169)
436 ACK37430.1.1.3_10737            99.8 4.5E-26 5.7E-30  168.7   0.0  163   28-194     1-164 (164)
437 ABO69379.1.1.3_10722            99.8 4.8E-26   6E-30  170.0   0.0  153   28-194     1-164 (164)
438 ACV51798.1.1.3_10752            99.8 5.1E-26 6.5E-30  167.8   0.0  156   68-228     4-159 (160)
439 ABU62848.1.1.3_10746            99.8 5.2E-26 6.6E-30  167.6   0.0  156   69-228     3-158 (159)
440 AAL69626.2.1.3_10488            99.8 5.9E-26 7.4E-30  170.0   0.0  167   28-194     1-171 (171)
441 ABF51183.1.1.3_10727            99.8 5.6E-26 7.7E-30  166.3   0.0  183   43-228     1-183 (183)
442 ABF51203.1.3_10697              99.8 5.9E-26 8.1E-30  172.0   0.0  219    1-234     1-232 (237)
443 AAQ73081.1.1.3_10516            99.8 6.6E-26 8.2E-30  169.7   0.0  166   29-194     2-167 (167)
444 AAQ02680.1.1.3_10565            99.8 6.1E-26 8.6E-30  164.3   0.0  173   42-228    14-186 (187)
445 ACK37418.1.3_10731              99.8 6.4E-26 8.7E-30  172.3   0.0  218    1-234     1-231 (236)
446 BAA00518.1.1.3_10498            99.8 7.4E-26 9.4E-30  168.4   0.0  167   28-194     1-167 (167)
447 CDQ47775.1.1.3_10486            99.8 7.9E-26   1E-29  168.3   0.0  153   28-194     1-171 (171)
448 ALG04780.2.1.3_10609            99.8 7.7E-26 1.1E-29  160.9   0.0  154   74-227     2-156 (156)
449 ACL99815.1.3_10413              99.8 7.6E-26 1.1E-29  168.0   0.0  223    1-233     2-227 (232)
450 AAD45119.1.1.3_10524            99.8 9.4E-26 1.2E-29  167.3   0.0  167   28-194     1-167 (167)
451 QEQ92497.1_10428                99.8 1.1E-25 1.5E-29  212.7   0.0  225    2-230   328-555 (2069)
452 ABM54551.1.1.3_10571            99.8 1.2E-25 1.5E-29  168.1   0.0  165   29-194     2-166 (166)
453 AFR46521.1.1.3_10581            99.8 1.3E-25 1.6E-29  169.1   0.0  162   28-194     1-168 (168)
454 AAQ73096.1.1.3_10506            99.8 1.3E-25 1.7E-29  166.0   0.0  167   28-194     1-167 (167)
455 AEP69156.1.1.3_10741            99.8 1.4E-25 1.8E-29  165.9   0.0  163   28-194     1-164 (164)
456 AFK65740.1.1.3_10740            99.8 1.4E-25 1.8E-29  165.9   0.0  153   28-194     1-164 (164)
457 ABO69381.1.1.3_10735            99.8 1.4E-25 1.9E-29  163.3   0.0  183   43-228     1-183 (184)
458 AFK79845.1.1.3_10781            99.8 1.6E-25   2E-29  167.9   0.0  155   70-228    23-180 (181)
459 AEP69156.1.3_10741              99.8 1.4E-25   2E-29  168.0   0.0  220    1-234     1-231 (236)
460 AJO54282.1.1.3_10765            99.8 1.6E-25   2E-29  168.3   0.0  184   43-229     1-184 (184)
461 CAA29172.1.1.3_10495            99.8 1.7E-25 2.1E-29  166.5   0.0  166   29-194     2-167 (167)
462 ABO69376.1.1.3_10718            99.8 1.6E-25 2.2E-29  163.9   0.0  183   43-228     1-183 (183)
463 ABF51206.1.1.3_10655            99.8 1.7E-25 2.2E-29  166.0   0.0  151   28-194     1-164 (164)
464 BAA24003.1.1.3_10589            99.8 1.9E-25 2.4E-29  166.2   0.0  166   28-194     1-171 (171)
465 AAB59927.1.1.3_10492            99.8 2.2E-25 2.8E-29  165.8   0.0  166   29-194     2-167 (167)
466 AAQ02681.1.1.3_10567            99.8 2.3E-25 2.8E-29  167.8   0.0  167   28-194     1-168 (168)
467 ADL38961.1.3_10887              99.8 2.1E-25 2.9E-29  166.0   0.0  217    1-233     1-224 (224)
468 AJO61169.1.1.3_10554            99.8 2.5E-25 3.1E-29  166.5   0.0  167   28-194     1-167 (167)
469 AEE01039.1.1.3_10603            99.8 2.5E-25 3.2E-29  164.5   0.0  166   28-194     1-167 (167)
470 ACK37368.1.3_10715              99.8 2.3E-25 3.2E-29  167.5   0.0  218    1-234     1-231 (236)
471 AAD02132.1.1.3_10497            99.8 2.6E-25 3.3E-29  165.4   0.0  167   28-194     1-167 (167)
472 ABM54550.1.1.3_10573            99.8 2.8E-25 3.3E-29  167.8   0.0  165   28-194     1-168 (168)
473 AAQ73094.1.1.3_10503            99.8 2.7E-25 3.4E-29  164.8   0.0  166   29-194     2-167 (167)
474 ABF51180.1.3_10716              99.8 2.6E-25 3.6E-29  167.2   0.0  220    1-234     1-231 (236)
475 AFB77696.1.3_10847              99.8 2.7E-25 3.8E-29  168.3   0.0  221    3-232     2-243 (250)
476 ABF51196.1.3_10692              99.8 2.7E-25 3.8E-29  167.8   0.0  233    1-234     1-233 (238)
477 AAZ81657.1_10417                99.8 2.9E-25 4.1E-29  194.1   0.0  221    1-230   328-553 (879)
478 AAR38844.1.1.3_10471            99.8 3.3E-25 4.2E-29  165.1   0.0  151   28-194     1-169 (169)
479 AAQ73082.1.1.3_10501            99.8 3.5E-25 4.2E-29  166.8   0.0  166   29-194     2-168 (168)
480 ABF51184.1.3_10714              99.8 3.2E-25 4.3E-29  168.4   0.0  231    1-234     1-231 (236)
481 ACK37409.1.3_10728              99.8 3.3E-25 4.4E-29  168.3   0.0  218    1-234     1-231 (236)
482 AAQ73095.1.1.3_10505            99.8 3.7E-25 4.6E-29  165.5   0.0  166   29-194     2-167 (167)
483 AAW30683.1.1.3_10480            99.8 3.7E-25 4.8E-29  164.3   0.0  167   28-194     1-173 (173)
484 AAW30685.1.1.3_10482            99.8   4E-25 5.1E-29  164.4   0.0  153   28-194     1-171 (171)
485 AAC63944.2.1.3_10499            99.8 4.5E-25 5.6E-29  164.7   0.0  166   29-194     2-168 (168)
486 AAT65964.1.1.3_10531            99.8 4.5E-25 5.8E-29  163.1   0.0  166   29-194     2-167 (167)
487 ACK37425.1.1.3_10734            99.8 4.6E-25 5.8E-29  163.2   0.0  163   28-194     1-164 (164)
488 CAB40546.1.4_10440              99.8 4.9E-25 6.8E-29  166.2   0.0  218    1-233     2-242 (242)
489 AAQ73086.1.1.3_10520            99.8 5.9E-25 7.3E-29  164.4   0.0  166   29-194     2-167 (167)
490 AAQ02675.1.1.3_10562            99.8 6.6E-25   8E-29  165.7   0.0  164   29-194     2-168 (168)
491 AAL69622.2.1.3_10491            99.8 7.8E-25 9.9E-29  162.1   0.0  152   29-194     2-169 (169)
492 AAW30684.1.1.3_10481            99.8 8.4E-25 1.1E-28  163.4   0.0  167   28-194     1-173 (173)
493 ATG32104.1_10848                99.8   8E-25 1.1E-28  192.1   0.0  224    1-232   302-540 (919)
494 AHV90410.1.1.1_10894            99.8 8.7E-25 1.2E-28  195.1   0.0  216    2-233   485-702 (944)
495 CAD38168.2.1.3_10532            99.8 9.3E-25 1.2E-28  162.5   0.0  164   29-194     2-168 (168)
496 AAR38845.1.1.3_10472            99.8 9.9E-25 1.3E-28  161.3   0.0  153   28-194     1-171 (171)
497 AAQ73093.1.1.3_10527            99.8 1.1E-24 1.3E-28  162.1   0.0  167   28-194     1-167 (167)
498 AAL69636.2.1.3_10490            99.8 1.1E-24 1.4E-28  162.4   0.0  153   28-194     1-171 (171)
499 AJA74399.1.1.3_10553            99.8 1.2E-24 1.5E-28  161.3   0.0  166   29-194     2-167 (167)
500 AAQ73080.1.1.3_10514            99.8 1.5E-24 1.9E-28  161.4   0.0  166   29-194     2-168 (168)
501 AAQ02684.1.1.3_10569            99.8 1.6E-24 1.9E-28  162.9   0.0  164   30-194     3-166 (166)
502 AAC00531.1.1.3_10493            99.8 1.7E-24 2.1E-28  161.4   0.0  167   28-194     1-167 (167)
503 AAR38847.1.1.3_10474            99.8 1.7E-24 2.2E-28  160.2   0.0  166   28-194     1-169 (169)
504 ABF51180.1.1.3_10716            99.8 1.8E-24 2.3E-28  159.9   0.0  163   28-194     1-164 (164)
505 AAQ73084.1.1.3_10518            99.8 1.9E-24 2.3E-28  162.1   0.0  152   28-194     1-167 (167)
506 AHE93351.1.1.3_10552            99.8   2E-24 2.5E-28  160.5   0.0  167   28-194     1-167 (167)
507 ABK41188.1.1.3_10539            99.8 2.1E-24 2.6E-28  161.6   0.0  167   28-194     1-168 (168)
508 AAX47039.1.1.3_10540            99.8 2.2E-24 2.7E-28  161.8   0.0  166   29-194     2-167 (167)
509 AAT01772.1.1.4_10350            99.8 2.2E-24 2.8E-28  159.0   0.0  150   32-193     3-157 (157)
510 AAL69623.2.1.3_10555            99.8 2.3E-24 2.9E-28  159.7   0.0  167   28-194     1-167 (167)
511 AFV92902.1.1.3_10582            99.8 2.6E-24 3.2E-28  161.0   0.0  165   29-194     2-168 (168)
512 ATY47700.1.1.2_10803            99.8 2.6E-24 3.5E-28  157.0   0.0  157   68-227    13-171 (172)
513 ACU27241.1.1.3_10576            99.8 3.1E-24 3.7E-28  159.9   0.0  152   29-180     2-154 (156)
514 ACK37420.1.1.3_10732            99.8 3.1E-24 3.9E-28  159.6   0.0  153   28-194     1-164 (164)
515 AAX47043.1.1.3_10545            99.8 3.3E-24 4.1E-28  160.0   0.0  164   28-194     1-168 (168)
516 AAQ73090.1.1.3_10502            99.8 3.3E-24 4.1E-28  159.8   0.0  152   28-194     1-167 (167)
517 AAQ73078.1.1.3_10512            99.8 3.4E-24 4.3E-28  159.9   0.0  167   28-194     1-168 (168)
518 AAD46138.1.1.3_10494            99.8 3.4E-24 4.4E-28  158.8   0.0  167   28-194     1-167 (167)
519 ACK37409.1.1.3_10728            99.8 3.2E-24 4.5E-28  154.1   0.0  183   43-228     1-183 (183)
520 AGZ63355.1.3_10906              99.8 3.3E-24 4.7E-28  157.8   0.0  218    1-233     2-224 (224)
521 AAQ73092.1.1.3_10526            99.8 4.5E-24 5.7E-28  158.6   0.0  167   28-194     1-167 (167)
522 AEL19656.1.2_10853              99.8 4.6E-24 6.6E-28  156.9   0.0  217    1-233     2-224 (224)
523 AAQ73083.1.1.3_10517            99.8 6.6E-24 8.3E-28  157.7   0.0  166   29-194     2-167 (167)
524 AAT65951.1.1.3_10530            99.8 7.9E-24   1E-27  157.4   0.0  166   29-194     2-168 (168)
525 AAX47037.1.1.3_10538            99.8 8.4E-24   1E-27  158.4   0.0  166   28-194     1-166 (166)
526 AAQ73076.1.1.3_10510            99.8 9.3E-24 1.2E-27  157.7   0.0  164   29-194     2-166 (166)
527 ADO85550.2.1.3_10419            99.8 8.6E-24 1.2E-27  151.2   0.0  165   45-224     1-169 (169)
528 AAX47044.1.1.3_10548            99.8   1E-23 1.3E-27  157.1   0.0  167   28-194     1-167 (167)
529 AAF21971.1.1.3_10496            99.8   1E-23 1.3E-27  157.1   0.0  166   29-194     2-167 (167)
530 AAT01695.1.1.4_10351            99.8 1.2E-23 1.4E-27  156.9   0.0  139   32-181     5-145 (157)
531 AET72467.1.1.3_10785            99.8 1.1E-23 1.5E-27  156.7   0.0  176   38-228     5-180 (181)
532 ABF74751.2.1.4_10353            99.8 1.3E-23 1.7E-27  154.6   0.0  137   32-181     3-141 (153)
533 AAQ73085.1.1.3_10519            99.8 1.4E-23 1.8E-27  155.9   0.0  166   29-194     2-167 (167)
534 AJI43724.1.1.2_10431            99.8 1.4E-23   2E-27  149.5   0.0  174   45-225     1-177 (177)
535 CAA55650.1.1.3_10509            99.8 1.7E-23 2.1E-27  156.4   0.0  152   28-194     1-167 (167)
536 AAX47040.1.1.3_10541            99.8 1.7E-23 2.2E-27  155.5   0.0  165   29-194     2-168 (168)
537 BBE37021.1_10453                99.8 1.7E-23 2.2E-27  190.2   0.0  217    2-233   356-596 (1114)
538 AWS20965.1.2_10896              99.8 1.7E-23 2.4E-27  154.9   0.0  217    1-234     1-219 (223)
539 AET06138.1.4_10799              99.7 1.9E-23 2.6E-27  156.0   0.0  223    1-231     1-225 (226)
540 AAQ73077.1.1.3_10511            99.7 2.1E-23 2.6E-27  155.6   0.0  167   28-194     1-168 (168)
541 AAQ73079.1.1.3_10513            99.7 2.1E-23 2.6E-27  155.5   0.0  166   29-194     2-168 (168)
542 AAX47034.1.1.3_10535            99.7 2.2E-23 2.7E-27  155.0   0.0  167   28-194     1-168 (168)
543 AHL27172.1.1.3_10549            99.7 2.2E-23 2.7E-27  155.4   0.0  166   29-194     2-168 (168)
544 AFK85007.1.1.2_10429            99.7 2.1E-23   3E-27  151.5   0.0  182   43-228     1-185 (185)
545 AIM19469.1.1.3_10544            99.7 2.3E-23   3E-27  154.3   0.0  166   29-194     2-168 (168)
546 APA29021.1.1.3_10422            99.7 2.5E-23 3.5E-27  148.3   0.0  166   45-224     1-169 (169)
547 BAQ55277.1_10796                99.7 2.7E-23 3.8E-27  178.1   0.0  232    1-233   263-494 (781)
548 CAA59341.1.1.3_10507            99.7 3.1E-23 3.9E-27  155.0   0.0  152   28-194     1-168 (168)
549 APY24210.1.1.2_10432            99.7 3.4E-23 4.9E-27  147.8   0.0  173   45-225     1-176 (176)
550 AAT01793.1.1.4_10356            99.7 4.1E-23 4.9E-27  154.2   0.0  148   32-191     5-158 (159)
551 AAD19342.1.1.3_10504            99.7   4E-23   5E-27  154.0   0.0  164   29-194     2-168 (168)
552 AAA47931.1.3_10363              99.7 3.7E-23 5.3E-27  153.2   0.0  216    1-231     2-228 (231)
553 ARM53611.1.1.3_10617            99.7 3.6E-23 5.4E-27  143.1   0.0  161   69-229     2-165 (165)
554 ADK22846.1.1.3_10578            99.7 5.4E-23 6.7E-27  153.7   0.0  166   29-194     2-168 (168)
555 AAX47042.1.1.3_10543            99.7 5.6E-23 7.1E-27  152.7   0.0  164   29-194     2-168 (168)
556 CAA56365.1.1.3_10508            99.7 6.2E-23 7.6E-27  153.3   0.0  167   28-194     1-167 (167)
557 AAX47035.1.1.3_10536            99.7 6.1E-23 7.7E-27  152.5   0.0  165   29-194     2-168 (168)
558 AVJ35777.1.1.3_10607            99.7 6.1E-23 8.9E-27  146.9   0.0  180   39-228     6-188 (189)
559 AAT01748.1.1.4_10352            99.7 7.4E-23 9.1E-27  151.7   0.0  138   32-182     5-144 (155)
560 BAS53432.1.3_10867              99.7 6.4E-23 9.1E-27  151.2   0.0  215    3-233     3-223 (223)
561 AAX47041.1.1.3_10542            99.7 7.3E-23 9.3E-27  151.6   0.0  164   29-194     2-168 (168)
562 ACL15185.1.1.2_10383            99.7 7.1E-23 9.9E-27  148.3   0.0  183   43-228     1-186 (186)
563 AAQ73091.1.1.3_10525            99.7 8.5E-23 1.1E-26  152.2   0.0  164   29-194     2-168 (168)
564 AAQ73087.1.1.3_10521            99.7 8.5E-23 1.1E-26  152.2   0.0  152   28-194     1-168 (168)
565 AAQ73088.1.1.3_10522            99.7 9.1E-23 1.2E-26  150.6   0.0  166   29-194     2-168 (168)
566 BAG70419.1.1.3_10546            99.7 9.7E-23 1.2E-26  151.0   0.0  164   29-194     2-168 (168)
567 AHH02469.1.3_10866              99.7 8.5E-23 1.2E-26  149.4   0.0  218    1-233     1-223 (223)
568 AMB19798.1.1.3_10797            99.7 9.8E-23 1.3E-26  150.7   0.0  176   38-228     5-181 (182)
569 AAX47036.1.1.3_10537            99.7 1.3E-22 1.6E-26  150.8   0.0  152   28-194     1-168 (168)
570 BAS29593.1.1.3_10461            99.7 1.4E-22 1.8E-26  147.4   0.0  167   43-218     1-169 (169)
571 AAQ73097.1.1.3_10528            99.7 1.5E-22 1.8E-26  150.2   0.0  165   29-194     2-166 (166)
572 ABK41189.1.1.3_10547            99.7 1.6E-22   2E-26  150.3   0.0  164   29-194     2-168 (168)
573 AAL57904.1.1.3_10815            99.7 1.4E-22   2E-26  144.9   0.0  181   44-229     1-183 (183)
574 AFQ55916.1.1.3_10606            99.7 1.5E-22 2.2E-26  139.4   0.0  154   76-229     2-156 (156)
575 ANN02882.1.1.3_10348            99.7 1.8E-22 2.3E-26  148.3   0.0  147   75-228    12-161 (162)
576 AAL69638.2.1.3_10624            99.7 2.2E-22   3E-26  143.0   0.0  153   76-228     2-157 (158)
577 AGH70290.1.1.3_10579            99.7   3E-22 3.6E-26  149.0   0.0  153   29-181     2-155 (156)
578 AFS33288.1.1.3_10418            99.7 2.8E-22   4E-26  143.2   0.0  166   45-224     1-169 (169)
579 AVM87410.1.1.2_10920            99.7 2.9E-22 4.2E-26  142.5   0.0  164   45-226     9-177 (177)
580 AAK13071.1.1.3_10529            99.7 4.2E-22 5.2E-26  149.0   0.0  162   29-194     2-166 (166)
581 AFO66657.1.1.2_10849            99.7 3.6E-22 5.3E-26  140.2   0.0  155   69-224     6-166 (166)
582 AJD39294.1.1.3_10357            99.7 4.1E-22 5.9E-26  142.5   0.0  180   44-227     1-184 (184)
583 AAM00274.1.1.3_10601            99.7   4E-22   6E-26  136.9   0.0  154   75-228     3-157 (158)
584 AAT01792.1.1.4_10355            99.7 4.7E-22 6.4E-26  144.8   0.0  167   44-228     1-175 (176)
585 ACK37428.1.1.3_10736            99.7 5.1E-22   7E-26  144.5   0.0  183   43-228     1-183 (184)
586 AET06137.1.4_10798              99.7 5.1E-22 7.2E-26  146.5   0.0  223    1-231     1-225 (226)
587 ALG04730.2.1.3_10608            99.7   5E-22 7.4E-26  137.5   0.0  151   78-228     2-153 (154)
588 ACK37418.1.1.3_10731            99.7 5.3E-22 7.5E-26  142.9   0.0  183   43-228     1-183 (184)
589 AIF74261.1.1.2_10466            99.7 5.9E-22 8.5E-26  140.5   0.0  172   45-225     1-174 (174)
590 AAL37163.1.1.3_10515            99.7 9.7E-22 1.2E-25  146.8   0.0  167   28-194     1-168 (168)
591 AVM87451.1.1.2_10822            99.7 8.8E-22 1.3E-25  136.0   0.0  133   94-226     8-141 (141)
592 ACB29695.1.1.3_10371            99.7 9.2E-22 1.3E-25  142.5   0.0  180   43-229     1-183 (183)
593 AGZ63355.1.1.2_10906            99.7 1.1E-21 1.4E-25  174.5   0.0  217    2-233   375-596 (881)
594 AHN95561.1.1.3_10435            99.7 1.1E-21 1.5E-25  137.7   0.0  152   70-223     3-157 (157)
595 AUW36413.1.1.2_10884            99.7 1.1E-21 1.7E-25  139.9   0.0  165   45-223     1-203 (203)
596 AJE25834.1.1.3_10346            99.7 1.4E-21 1.8E-25  143.1   0.0  150   71-228     9-161 (162)
597 AVM87444.1.1.2_10885            99.7 1.5E-21 2.2E-25  133.4   0.0  133   96-228     2-140 (141)
598 AOQ26202.1.1.2_10900            99.7 1.6E-21 2.3E-25  138.5   0.0  158   70-228     2-172 (172)
599 AAQ02683.1.1.3_10570            99.7 1.9E-21 2.4E-25  143.7   0.0  153   29-181     2-155 (156)
600 AAQ02679.1.1.3_10566            99.7 1.7E-21 2.4E-25  135.9   0.0  153   76-228     2-154 (155)
601 AWK02669.1.1.2_10433            99.7 1.7E-21 2.4E-25  134.9   0.0  133   93-225     8-143 (143)
602 AVN87698.1.1.2_10917            99.7 1.6E-21 2.4E-25  136.3   0.0  160   44-217     1-166 (166)
603 ACK37417.1.1.3_10730            99.7 1.7E-21 2.6E-25  132.3   0.0  136   93-228     8-143 (143)
604 ALL55200.1.3_10911              99.7 1.8E-21 2.7E-25  139.1   0.0  193   25-233     8-206 (206)
605 AAM00276.1.1.3_10602            99.7 1.8E-21 2.7E-25  133.1   0.0  153   76-228     2-157 (158)
606 ACL15188.1.3_10386              99.7 2.3E-21 2.8E-25  139.9   0.0  118    1-122     2-119 (119)
607 AHX84172.1.1.2_10899            99.7   2E-21 2.9E-25  140.5   0.0  177   44-227     1-191 (191)
608 AIK23440.1.3_10913              99.7 1.9E-21 2.9E-25  139.0   0.0  186   34-233    15-206 (206)
609 AJF23050.1.1.3_10806            99.7   2E-21   3E-25  133.8   0.0  158   69-227     3-161 (162)
610 AIF74249.1.1.2_10465            99.7 2.1E-21 3.1E-25  136.0   0.0  171   45-225     1-173 (173)
611 BAS53431.1.3_10868              99.7 2.2E-21 3.1E-25  142.8   0.0  218    1-233     1-223 (223)
612 AMW87255.1.1.3_10632            99.7 2.5E-21 3.6E-25  135.3   0.0  153   76-228     2-161 (161)
613 AGX00961.1_10485                99.7 2.6E-21 3.8E-25  159.3   0.0  232    1-232    73-310 (621)
614 AOQ26203.1.1.2_10902            99.7 2.7E-21 4.1E-25  134.5   0.0  151   75-226     2-165 (165)
615 AFD64773.1.1.3_10710            99.7 2.8E-21 4.2E-25  131.8   0.0  146   82-228     1-146 (147)
616 AVM87408.1.1.3_10918            99.6   3E-21 4.6E-25  133.3   0.0  166   43-223     1-166 (166)
617 AOQ26211.1.1.3_10904            99.6 3.2E-21 4.7E-25  136.6   0.0  175   44-226     1-188 (188)
618 APA29020.1.1.2_10905            99.6 3.4E-21 4.9E-25  135.0   0.0  151   75-226     2-165 (165)
619 QCI31548.1.1.2_10893            99.6 3.5E-21   5E-25  137.7   0.0  164   45-228     1-171 (172)
620 AVH76456.1.1.2_10861            99.6 3.3E-21   5E-25  133.4   0.0  169   45-228     1-173 (173)
621 AWB14573.1.1.2_10859            99.6 3.4E-21 5.2E-25  133.8   0.0  169   45-228     1-173 (173)
622 ADL38957.1.1.2_10888            99.6 3.6E-21 5.3E-25  130.0   0.0  128   98-225     1-134 (134)
623 ACL15186.1.1.2_10384            99.6 4.2E-21   6E-25  132.8   0.0  136   93-228     5-143 (143)
624 AVM87423.1.1.2_10891            99.6 4.2E-21 6.3E-25  135.3   0.0  174   43-225     1-181 (181)
625 AJC98114.1.1.2_10430            99.6 4.6E-21 6.6E-25  129.3   0.0  123  106-228     1-126 (126)
626 AWK02684.1.1.3_10807            99.6 4.4E-21 6.8E-25  130.2   0.0  152   75-227     2-154 (155)
627 ACA05181.1.1.3_10344            99.6 5.6E-21 7.3E-25  139.7   0.0  152   69-228     7-161 (162)
628 AFS33290.1.1.3_10577            99.6 5.3E-21 7.9E-25  131.9   0.0  153   76-228     3-155 (156)
629 ADL38959.1.3_10886              99.6 5.9E-21 8.4E-25  140.5   0.0  216    1-233     1-224 (224)
630 AGM61326.1.1.3_10361            99.6 6.1E-21 8.6E-25  137.3   0.0  181   43-229     1-184 (184)
631 ADL38959.1.1.2_10886            99.6 6.3E-21 9.3E-25  133.9   0.0  171   43-229     1-177 (177)
632 AIK67137.1.1.2_10856            99.6 6.4E-21 9.5E-25  133.0   0.0  169   45-228     1-173 (173)
633 AWK02671.1.1.2_10800            99.6 6.9E-21   1E-24  134.2   0.0  159   69-228    12-172 (172)
634 AEM05832.2.1.2_10898            99.6   8E-21 1.2E-24  135.7   0.0  177   40-227     1-195 (195)
635 AFV48064.1.1.2_10817            99.6 8.5E-21 1.2E-24  135.5   0.0  169   43-229     1-184 (184)
636 AGZ63355.1.1.4_10906            99.6 9.2E-21 1.4E-24  131.8   0.0  171   43-228     1-175 (175)
637 AMT85188.1.1.3_10423            99.6 9.4E-21 1.4E-24  131.3   0.0  172   43-228     1-175 (175)
638 QBA82298.1.2_10977              99.6 1.1E-20 1.6E-24  140.1   0.0  218    2-234     5-231 (232)
639 ATY47694.1.1.3_10811            99.6 1.1E-20 1.6E-24  128.7   0.0  152   76-228     2-154 (154)
640 ALL55200.1.1.2_10911            99.6 1.1E-20 1.7E-24  130.3   0.0  168   44-225     1-174 (174)
641 AAA47930.1.1.3_10362            99.6 1.3E-20 1.8E-24  135.0   0.0  180   43-228     1-183 (184)
642 AVM87457.1.1.2_10890            99.6 1.3E-20   2E-24  132.1   0.0  174   43-225     1-181 (181)
643 BAU71153.1.1.3_10458            99.6 1.5E-20 2.2E-24  129.0   0.0  125   94-218     9-136 (136)
644 AEM05833.1.1.2_10434            99.6 1.5E-20 2.3E-24  128.7   0.0  152   70-223     3-157 (157)
645 AKA20760.1.1.3_10342            99.6 1.8E-20 2.4E-24  136.8   0.0  163   46-225     1-168 (168)
646 AVH76471.1.1.2_10857            99.6 1.6E-20 2.4E-24  129.9   0.0  169   45-228     1-173 (173)
647 BAS29594.1.1.3_10462            99.6 1.8E-20 2.5E-24  131.5   0.0  150   78-228     3-154 (154)
648 AHN05554.1.3_10909              99.6 1.8E-20 2.6E-24  135.0   0.0  189   32-234    13-207 (208)
649 AAT67220.1.1.3_10459            99.6   2E-20   3E-24  129.1   0.0  160   68-228     5-166 (166)
650 AJF23125.1.1.2_10426            99.6 2.2E-20 3.2E-24  132.6   0.0  169   45-228     1-173 (173)
651 AVM87416.1.1.2_10919            99.6 2.3E-20 3.3E-24  130.7   0.0  170   45-226     1-174 (174)
652 AHH02469.1.1.2_10866            99.6 2.3E-20 3.5E-24  130.0   0.0  169   45-228     1-173 (173)
653 BAM44713.1.1.3_10377            99.6 2.5E-20 3.5E-24  133.5   0.0  181   43-229     1-184 (184)
654 APR73491.1.1.2_10912            99.6 2.4E-20 3.5E-24  129.5   0.0  158   44-215     1-164 (164)
655 AFC40221.1.1.3_10343            99.6 2.6E-20 3.5E-24  132.9   0.0  143   76-225     9-154 (154)
656 AWB14569.1.1.2_10813            99.6 2.3E-20 3.6E-24  126.5   0.0  152   75-227     2-154 (155)
657 ATY47696.1.1.3_10381            99.6 2.6E-20 3.8E-24  132.2   0.0  184   43-229     1-187 (187)
658 BAM44709.1.1.3_10373            99.6   3E-20 4.1E-24  134.3   0.0  179   43-228     1-182 (182)
659 AWS20965.1.1.2_10896            99.6 3.1E-20 4.7E-24  126.7   0.0  161   45-222     1-162 (162)
660 AIU36166.1.1.3_10808            99.6 3.5E-20 5.3E-24  127.4   0.0  158   69-227     3-161 (162)
661 AIF74250.1.1.2_10870            99.6 3.6E-20 5.4E-24  128.5   0.0  164   45-223     1-168 (168)
662 AWK02691.1.1.2_10860            99.6 3.6E-20 5.4E-24  128.6   0.0  169   45-228     1-173 (173)
663 ACI95948.2.1.2_10865            99.6   4E-20   6E-24  127.5   0.0  155   69-224     7-165 (165)
664 AUG90519.1.1.2_10889            99.6   4E-20   6E-24  129.4   0.0  167   45-225     1-184 (184)
665 ACL15190.1.1.2_10407            99.6 4.3E-20 6.2E-24  129.4   0.0  157   70-228     3-162 (162)
666 AAK12390.1.1.4_10450            99.6 4.5E-20 6.5E-24  131.5   0.0  169   45-228     1-191 (192)
667 AIU36253.1.1.3_10420            99.6 4.5E-20 6.7E-24  128.8   0.0  171   43-228     1-175 (175)
668 AAK12386.1.1.4_10446            99.6 4.9E-20 7.2E-24  131.2   0.0  169   45-228     1-191 (192)
669 QEQ92497.1.1.2_10428            99.6 5.2E-20 7.3E-24  132.8   0.0  182   45-229     1-185 (185)
670 ASH99046.1.1.3_10341            99.6 5.3E-20 7.5E-24  129.0   0.0  147   70-217     4-154 (154)
671 AAL69631.2.1.3_10621            99.6 5.1E-20 7.6E-24  127.3   0.0  160   69-228     2-163 (164)
672 AWK02683.1.1.3_10369            99.6 5.3E-20 7.9E-24  128.9   0.0  177   43-228     1-180 (180)
673 AFJ04537.1.1.2_10402            99.6 5.8E-20   8E-24  132.1   0.0  159   69-229    14-175 (175)
674 BAM44716.1.1.3_10380            99.6 5.9E-20 8.3E-24  132.4   0.0  180   43-229     1-184 (184)
675 ABP68884.2.1.3_10370            99.6 6.1E-20 8.6E-24  130.4   0.0  157   70-228     9-168 (169)
676 CAA39496.1.1.3_10360            99.6 6.1E-20 8.7E-24  131.9   0.0  180   43-228     1-183 (184)
677 AVM87417.1.1.2_10897            99.6 5.8E-20 8.7E-24  125.6   0.0  157   70-227     2-160 (160)
678 ACD80088.1.2_10950              99.6 6.6E-20 8.9E-24  140.3   0.0  222    2-233    27-254 (254)
679 ACL99815.1.1.2_10413            99.6 5.9E-20 8.9E-24  126.4   0.0  158   70-229     3-163 (163)
680 AMT85186.1.1.3_10424            99.6 6.5E-20 9.7E-24  127.9   0.0  172   43-228     1-175 (175)
681 AGW95843.1.1.2_10877            99.6 6.7E-20 9.9E-24  131.4   0.0  175   40-228     1-207 (208)
682 BAP81884.1.1.2_10930            99.6   7E-20 9.9E-24  129.1   0.0  159   46-225     3-161 (161)
683 BAP81884.1.2_10930              99.6 7.5E-20   1E-23  138.6   0.0  221    4-233    16-247 (247)
684 AAK12389.1.1.4_10449            99.6 7.5E-20 1.1E-23  130.6   0.0  169   45-227     1-190 (190)
685 ATY47701.1.1.3_10805            99.6 8.2E-20 1.2E-23  125.3   0.0  156   70-227     2-159 (160)
686 ABP57198.1.1.2_10308            99.6 8.6E-20 1.3E-23  125.4   0.0  133   95-228     3-144 (145)
687 AQP31133.1.1.2_10931            99.6 8.9E-20 1.3E-23  129.9   0.0  173   43-226     1-173 (173)
688 AVX29479.1.1.2_10812            99.6 9.1E-20 1.3E-23  130.7   0.0  180   43-228     1-181 (181)
689 AAA43037.1.1.4_10358            99.6 9.2E-20 1.4E-23  128.1   0.0  177   45-228     1-180 (180)
690 BAM44712.1.1.3_10376            99.6 1.1E-19 1.5E-23  131.1   0.0  180   43-228     1-183 (184)
691 AIK23445.1.1.2_10850            99.6 1.1E-19 1.5E-23  129.6   0.0  168   44-227     1-174 (174)
692 AAK12382.1.1.4_10442            99.6 1.1E-19 1.6E-23  129.4   0.0  169   45-228     1-191 (192)
693 AYD75973.1.1.3_10456            99.6 1.1E-19 1.6E-23  129.5   0.0  168   45-227     1-194 (194)
694 AGU62946.1.1.2_10863            99.6 1.2E-19 1.8E-23  125.9   0.0  169   45-228     1-173 (173)
695 AFN70966.1.2_10972              99.6 1.3E-19 1.8E-23  136.1   0.0  221    2-232    18-243 (244)
696 AIP90502.1.1.2_10908            99.6 1.2E-19 1.8E-23  124.6   0.0  149   79-228     1-153 (153)
697 ATY47698.1.1.3_10382            99.6 1.2E-19 1.8E-23  126.6   0.0  178   43-229     1-181 (181)
698 AUO15553.1.1.3_10364            99.6 1.3E-19 1.9E-23  130.0   0.0  179   43-228     1-182 (183)
699 AVM87450.1.1.2_10941            99.6 1.3E-19 1.9E-23  126.5   0.0  156   69-228     5-167 (167)
700 AFO66759.1.1.4_10359            99.6 1.4E-19 2.1E-23  128.3   0.0  174   43-228     1-182 (182)
701 BAM44714.1.1.3_10378            99.6 1.4E-19 2.1E-23  126.9   0.0  157   70-228     4-163 (164)
702 AIU36189.1_10901                99.6 1.5E-19 2.1E-23  159.6   0.0  220    3-230   317-551 (977)
703 AFJ04539.1.1.2_10414            99.5 1.4E-19 2.1E-23  126.2   0.0  177   43-229     1-180 (180)
704 AFB77696.1_10847                99.5 1.5E-19 2.1E-23  154.4   0.0  219    3-230   284-523 (844)
705 BAC23066.1.1.2_10862            99.5 1.4E-19 2.1E-23  125.8   0.0  168   47-229     1-172 (172)
706 AWK02676.1.1.3_10809            99.5 1.5E-19 2.2E-23  125.6   0.0  157   70-227     3-160 (161)
707 ATY47693.1.1.3_10425            99.5 1.4E-19 2.2E-23  124.8   0.0  168   43-224     1-171 (171)
708 BAS29595.1.1.3_10463            99.5 1.6E-19 2.2E-23  127.4   0.0  150   78-228     3-154 (154)
709 ACS32214.2.1.2_10907            99.5 1.5E-19 2.2E-23  125.8   0.0  164   47-225     1-168 (168)
710 APA29022.1.1.2_10630            99.5 1.7E-19 2.5E-23  123.2   0.0  134   94-227     9-147 (147)
711 ADK91813.1.1.3_10372            99.5 1.8E-19 2.6E-23  126.4   0.0  152   73-225     6-160 (160)
712 AAM33242.1.1.2_10814            99.5 1.8E-19 2.6E-23  124.1   0.0  151   76-227     7-159 (160)
713 ABB76805.1.1.3_10349            99.5 1.9E-19 2.7E-23  127.6   0.0  158   69-228    10-171 (172)
714 AEM05831.1.1.2_10854            99.5 1.8E-19 2.7E-23  124.4   0.0  169   45-228     1-173 (173)
715 AQX17368.1.1.3_10345            99.5 1.9E-19 2.8E-23  124.9   0.0  148   75-229     2-152 (152)
716 AUV64577.1.1.2_10873            99.5 1.9E-19 2.9E-23  124.2   0.0  168   47-229     1-172 (172)
717 ACL15191.1.1.2_10408            99.5 1.9E-19 2.9E-23  121.9   0.0  154   74-228     2-158 (159)
718 CAB40546.1.1.4_10440            99.5   2E-19 2.9E-23  128.0   0.0  169   45-228     1-191 (192)
719 AVM87415.1.1.2_10851            99.5 2.1E-19 3.2E-23  124.2   0.0  150   76-226     2-156 (156)
720 AVM87407.1.1.2_10823            99.5 2.3E-19 3.3E-23  127.1   0.0  161   47-226     1-167 (167)
721 AWK02673.1.1.2_10801            99.5 2.2E-19 3.3E-23  125.4   0.0  176   43-228     1-178 (178)
722 AFV31450.1.2_10973              99.5 2.7E-19 3.7E-23  135.5   0.0  218    2-233    18-241 (241)
723 AQS23374.1.1.2_10875            99.5 2.5E-19 3.7E-23  127.9   0.0  167   45-225     1-203 (203)
724 AHV90410.1.1.3_10894            99.5 2.7E-19 3.8E-23  120.4   0.0  118   97-214     3-120 (120)
725 BAB62889.1.1.3_10852            99.5 2.9E-19 4.4E-23  123.9   0.0  169   45-228     1-173 (173)
726 AVN87697.1.1.2_10915            99.5 2.9E-19 4.5E-23  122.0   0.0  168   44-225     1-174 (174)
727 ADG03747.2.1.2_10864            99.5   3E-19 4.5E-23  123.8   0.0  169   45-228     1-173 (173)
728 AAD20260.1.1.2_10316            99.5 3.3E-19 4.7E-23  127.0   0.0  159   70-228     2-187 (188)
729 AAC12265.1_10963                99.5 3.2E-19 4.7E-23  142.7   0.0  202   15-234   290-499 (507)
730 AWK02667.1.1.3_10810            99.5 3.1E-19 4.8E-23  121.7   0.0  159   68-227     4-163 (163)
731 AAK12384.1.1.4_10444            99.5 3.3E-19 4.8E-23  126.4   0.0  169   45-228     1-191 (192)
732 AQM56929.1.1.4_10262            99.5 3.8E-19 4.8E-23  135.7   0.0  153   69-226    62-216 (216)
733 CCR60600.1.1.2_10968            99.5 3.7E-19 5.1E-23  127.5   0.0  151   69-228    21-171 (172)
734 AOQ26204.1.1.2_10903            99.5 3.5E-19 5.1E-23  126.4   0.0  175   44-226     1-188 (188)
735 ALL35268.1.1.2_10837            99.5 3.5E-19 5.2E-23  125.0   0.0  156   70-226    10-183 (184)
736 APM87483.1.1.3_10872            99.5 3.4E-19 5.3E-23  118.4   0.0  138   85-223     2-144 (144)
737 AAT01783.1.1.4_10354            99.5 3.9E-19 5.5E-23  126.7   0.0  170   44-229     1-175 (175)
738 ACO92357.1.1.3_10375            99.5 3.9E-19 5.5E-23  127.1   0.0  180   43-228     1-183 (184)
739 AEL19656.1.1.2_10853            99.5 3.7E-19 5.6E-23  123.3   0.0  169   45-228     1-173 (173)
740 AGS15016.1.1.2_10878            99.5   4E-19 5.6E-23  127.2   0.0  133   96-228    28-179 (180)
741 CAA65615.1.1.3_10415            99.5 3.9E-19 5.7E-23  123.6   0.0  156   70-228     4-163 (163)
742 AGC69961.1.1.3_10367            99.5 4.1E-19 6.1E-23  124.4   0.0  178   43-229     1-181 (181)
743 AIY68181.1.1.2_10457            99.5 4.1E-19 6.1E-23  122.6   0.0  157   70-228     4-163 (164)
744 AWB14663.1.1.3_10366            99.5 4.3E-19 6.2E-23  126.0   0.0  180   43-228     1-183 (184)
745 AHN10843.1.1.2_10879            99.5 4.4E-19 6.5E-23  127.9   0.0  171   45-229     1-216 (218)
746 AJF23126.1.1.2_10427            99.5 4.5E-19 6.7E-23  122.9   0.0  170   45-228     1-173 (173)
747 AHN05554.1.1.2_10909            99.5 4.5E-19   7E-23  121.1   0.0  168   44-225     1-174 (174)
748 BAC58035.1.1.3_10365            99.5   5E-19 7.1E-23  124.4   0.0  156   71-228     4-162 (163)
749 ACG63545.1.1.3_10816            99.5 4.9E-19 7.2E-23  122.6   0.0  158   68-227     7-166 (167)
750 AHX24375.1.1.4_10278            99.5 5.9E-19 7.5E-23  135.4   0.0  154   69-227    67-226 (226)
751 AAK12381.1.1.4_10441            99.5 5.2E-19 7.6E-23  125.7   0.0  170   45-228     1-191 (191)
752 APR73490.1.1.2_10914            99.5 6.2E-19 9.1E-23  122.2   0.0  158   44-215     1-164 (164)
753 ARR73563.1.1.2_10883            99.5 6.4E-19 9.2E-23  126.8   0.0  158   70-227     3-193 (193)
754 ATY47695.1.1.3_10804            99.5   7E-19   1E-22  121.9   0.0  152   76-228     2-155 (155)
755 AVN87700.1.1.2_10916            99.5   7E-19 1.1E-22  121.2   0.0  160   44-217     1-166 (166)
756 AVM87404.1.1.2_10820            99.5 8.9E-19 1.2E-22  122.3   0.0  142   79-225     1-148 (148)
757 AET06137.1.1.2_10798            99.5 9.8E-19 1.5E-22  120.5   0.0  158   70-228     3-162 (162)
758 AAK12387.1.1.4_10447            99.5 1.1E-18 1.7E-22  122.5   0.0  169   45-227     1-190 (190)
759 AVN87681.1.1.2_10881            99.5 1.2E-18 1.8E-22  123.7   0.0  171   45-229     1-211 (213)
760 AYD75972.1.1.3_10454            99.5 1.3E-18 1.9E-22  123.9   0.0  168   45-227     1-194 (194)
761 ALR95870.1.1.2_10839            99.5 1.4E-18   2E-22  121.9   0.0  165   47-226     1-183 (184)
762 AAK12383.1.1.4_10443            99.5 1.4E-18 2.1E-22  122.8   0.0  168   45-227     1-190 (190)
763 AVM87440.1.1.2_10824            99.5 1.5E-18 2.1E-22  121.4   0.0  147   74-225     2-154 (154)
764 AVM87448.1.1.2_10895            99.5 1.5E-18 2.2E-22  116.2   0.0  118   97-214     3-120 (120)
765 BAM44715.1.1.3_10379            99.5 1.8E-18 2.7E-22  120.8   0.0  171   43-228     1-183 (184)
766 ADN94255.1.1.2_10882            99.5   2E-18 2.9E-22  124.0   0.0  170   45-228     1-206 (207)
767 QCF41176.1.1.2_10934            99.5   2E-18   3E-22  118.6   0.0  160   40-225     2-164 (164)
768 AAY98785.1.1.4_10283            99.5 2.5E-18   3E-22  136.9   0.0  165   45-231    46-212 (271)
769 QBA82298.1.1.2_10977            99.5 2.1E-18 3.1E-22  120.7   0.0  164   40-225     4-172 (172)
770 ADL38961.1.1.2_10887            99.5 2.2E-18 3.2E-22  122.0   0.0  170   43-228     1-176 (177)
771 AIK23442.1.2_10929              99.5 2.3E-18 3.3E-22  128.8   0.0  207    4-233    25-240 (240)
772 AAA45465.1.1.2_10827            99.5 2.3E-18 3.5E-22  120.1   0.0  155   70-225    10-182 (182)
773 AAA45466.1.1.2_10827            99.5 2.3E-18 3.5E-22  120.1   0.0  155   70-225    10-182 (182)
774 ALR74727.1.1.2_10910            99.5 2.3E-18 3.5E-22  118.4   0.0  168   44-225     1-174 (174)
775 AAK12385.1.1.4_10445            99.5 2.4E-18 3.6E-22  120.3   0.0  168   45-227     1-190 (190)
776 AVX29482.1.1.2_10436            99.5 2.4E-18 3.6E-22  115.0   0.0  133   93-225     8-143 (143)
777 ATY47702.1.1.2_10438            99.5 2.4E-18 3.7E-22  115.4   0.0  134   93-226    11-147 (147)
778 AFJ04540.1.1.2_10401            99.5 2.8E-18   4E-22  121.8   0.0  158   70-229    21-181 (181)
779 ATY47703.1.1.2_10802            99.5 2.7E-18 4.1E-22  116.6   0.0  152   76-228     2-155 (155)
780 AAK12388.1.1.3_10448            99.4 3.2E-18 4.7E-22  121.2   0.0  170   45-228     1-191 (192)
781 AIK23444.1.2_10880              99.4 3.7E-18 5.4E-22  119.8   0.0  134   97-230     2-168 (180)
782 AGH06056.1.1.2_10927            99.4 3.7E-18 5.4E-22  115.8   0.0  128   95-227     5-135 (135)
783 ATY47699.1.1.2_10858            99.4 3.7E-18 5.5E-22  117.6   0.0  159   45-218     1-163 (163)
784 AHV82114.1.1.2_10921            99.4 3.8E-18 5.6E-22  118.0   0.0  159   43-226     1-159 (159)
785 AIM39350.1.1.2_10309            99.4   4E-18 5.9E-22  115.4   0.0  131   98-228     1-144 (144)
786 AIK23440.1.1.2_10913            99.4   4E-18 6.1E-22  116.7   0.0  168   44-225     1-174 (174)
787 AEL30247.1.1.2_10313            99.4 4.4E-18 6.4E-22  120.5   0.0  155   69-223     6-187 (187)
788 ACO92353.1.1.3_10374            99.4 4.4E-18 6.6E-22  119.7   0.0  180   43-228     1-183 (184)
789 BAC23086.1.1.2_10946            99.4 4.8E-18 6.8E-22  121.1   0.0  171   46-226     1-172 (172)
790 VFH35710.1.1.2_10464            99.4 4.8E-18 7.1E-22  116.3   0.0  149   79-228     2-152 (152)
791 ANB50093.1.1.3_10347            99.4 4.9E-18 7.3E-22  117.4   0.0  159   43-228     1-162 (163)
792 BAS53432.1.1.2_10867            99.4 4.9E-18 7.3E-22  116.5   0.0  149   69-218     2-154 (154)
793 AAM46079.1.1.2_10962            99.4 5.8E-18 8.3E-22  120.0   0.0  168   43-228     1-174 (175)
794 AET06138.1.1.2_10799            99.4 5.7E-18 8.6E-22  116.1   0.0  158   70-228     3-162 (162)
795 ACF60607.1.2_10951              99.4 7.6E-18   1E-21  127.6   0.0  183   39-231    66-249 (251)
796 AMB21237.2.1.2_10960            99.4 8.3E-18 1.2E-21  118.9   0.0  147   70-226    26-172 (172)
797 BBE37018.1.1.3_10455            99.4 8.5E-18 1.2E-21  120.0   0.0  168   45-227     1-194 (194)
798 ALL35264.1.1.2_10831            99.4 8.5E-18 1.2E-21  118.3   0.0  156   70-226     1-174 (175)
799 AFP96991.1.1.2_10938            99.4 9.6E-18 1.4E-21  113.4   0.0  127   98-228     1-129 (129)
800 AXQ03965.1.1.2_10846            99.4 9.8E-18 1.5E-21  114.8   0.0  153   45-218     1-153 (153)
801 AIF74255.1.1.2_10871            99.4 9.7E-18 1.5E-21  115.0   0.0  159   45-218     1-163 (163)
802 AVM87424.1.1.2_10845            99.4   1E-17 1.5E-21  118.9   0.0  150   75-225     2-172 (172)
803 ANQ80547.1.1.2_10892            99.4 9.8E-18 1.5E-21  116.2   0.0  166   45-224     1-186 (186)
804 AUW34302.1.1.2_10826            99.4   1E-17 1.5E-21  117.4   0.0  159   69-228     6-189 (190)
805 AAK91591.1.1.3_10416            99.4 1.1E-17 1.6E-21  116.1   0.0  156   70-228     4-163 (163)
806 SNQ27946.1.2_10975              99.4 1.2E-17 1.6E-21  125.8   0.0  217    2-232    18-240 (241)
807 AVM87420.1.1.2_10818            99.4 1.1E-17 1.7E-21  115.8   0.0  166   46-227     1-173 (174)
808 BAA25371.1.1.2_10311            99.4 1.2E-17 1.7E-21  117.2   0.0  132   98-229     1-163 (163)
809 APB88805.1.1.2_10318            99.4 1.2E-17 1.7E-21  117.5   0.0  167   43-225     1-184 (184)
810 AIK23444.1.1.2_10880            99.4 1.2E-17 1.7E-21  119.7   0.0  171   45-229     1-215 (217)
811 BAV53294.1.1.2_10966            99.4 1.2E-17 1.7E-21  118.3   0.0  168   43-228     1-174 (175)
812 AIF75200.1.1.2_10312            99.4 1.3E-17   2E-21  117.7   0.0  172   43-228     1-194 (195)
813 AAF05819.1_10270                99.4 1.6E-17   2E-21  142.7   0.0  156   69-231    63-221 (556)
814 AAA45466.1.3_10827              99.4 1.5E-17 2.2E-21  122.5   0.0  178   39-231    47-242 (246)
815 AFG28420.1.1.4_10452            99.4 1.5E-17 2.2E-21  117.8   0.0  166   45-225     1-189 (189)
816 AUA17935.1.1.2_10844            99.4 1.6E-17 2.2E-21  117.1   0.0  145   80-225     1-168 (168)
817 AQS23375.1.1.2_10876            99.4 1.7E-17 2.5E-21  118.6   0.0  169   45-227     1-202 (202)
818 ABC41566.1.2_10947              99.4 2.2E-17 2.9E-21  127.3   0.0  220    4-233    28-255 (255)
819 AGH06056.1.2_10927              99.4 2.2E-17   3E-21  123.4   0.0  174   35-233    57-233 (234)
820 CAA06679.1.1.2_10945            99.4 2.1E-17   3E-21  117.1   0.0  170   46-226     1-171 (171)
821 ALL35262.1.1.2_10830            99.4 2.3E-17 3.4E-21  115.5   0.0  165   47-226     1-183 (184)
822 ALR95870.1.3_10839              99.4 2.3E-17 3.4E-21  121.1   0.0  181   36-231    44-242 (246)
823 SNQ27946.1.1.2_10975            99.4 2.7E-17 3.8E-21  115.1   0.0  159   44-225     2-160 (160)
824 AHL67639.1.1.2_10855            99.4 2.6E-17   4E-21  113.7   0.0  169   45-228     1-173 (173)
825 AMB21237.2.2_10960              99.4   3E-17   4E-21  125.8   0.0  220    4-233    29-256 (256)
826 AGO68205.1.1.2_10874            99.4 2.8E-17 4.1E-21  117.4   0.0  170   45-228     1-206 (207)
827 AUA17935.1.3_10844              99.4 2.9E-17 4.2E-21  122.1   0.0  181   38-233    46-249 (256)
828 AIU94297.1.1.1_10974            99.4 3.1E-17 4.3E-21  113.8   0.0  127   97-227     9-140 (140)
829 CAD34006.2.1.2_10305            99.4 2.9E-17 4.4E-21  115.1   0.0  172   43-228     1-190 (191)
830 AGO59796.1.1.2_10935            99.4 3.6E-17 4.4E-21  115.4   0.0  114   82-203     2-115 (116)
831 ALL35272.1.1.2_10836            99.4 3.1E-17 4.6E-21  115.4   0.0  167   47-228     1-185 (186)
832 AFQ98017.1.1.2_10307            99.4 3.4E-17 5.1E-21  115.0   0.0  164   45-225     2-189 (189)
833 AIK23441.1.1.2_10928            99.4 3.5E-17 5.2E-21  112.1   0.0  149   69-227     6-154 (154)
834 ABB96725.1.1.2_10926            99.4 3.6E-17 5.3E-21  112.8   0.0  148   70-228     1-148 (149)
835 ATY47692.1.1.2_10437            99.4 3.5E-17 5.3E-21  110.8   0.0  133   94-226    11-146 (146)
836 ALR74732.1.1.3_10460            99.4 3.5E-17 5.3E-21  111.0   0.0  137   93-229    10-148 (148)
837 BAC23086.1.2_10946              99.4   4E-17 5.3E-21  125.1   0.0  221    2-232    29-255 (256)
838 ADG03646.1.1.5_10279            99.4 4.6E-17 5.4E-21  130.8   0.0  155   69-231    55-211 (271)
839 CAA60262.1.1.5_10280            99.4 4.6E-17 5.4E-21  130.8   0.0  155   69-231    55-211 (271)
840 ABV57376.1_10922                99.4 3.8E-17 5.5E-21  152.6   0.0  177   39-232   319-495 (2050)
841 AQP31132.1.1.2_10936            99.4 3.8E-17 5.6E-21  113.1   0.0  150   68-225     8-157 (157)
842 ACB38132.1_10277                99.4 4.7E-17 5.6E-21  140.6   0.0  152   69-230    55-206 (534)
843 AAY60849.1.1.5_10264            99.3 5.1E-17 6.1E-21  127.7   0.0  165   43-231    12-177 (232)
844 ABV57376.1.2_10922              99.3 4.7E-17 6.5E-21  120.6   0.0  214    4-234    13-231 (232)
845 AHI87751.1.1.2_10319            99.3 4.7E-17 7.2E-21  113.9   0.0  173   43-229     1-195 (195)
846 AFV31450.1.1.2_10973            99.3 5.1E-17 7.2E-21  114.0   0.0  148   69-225    13-160 (160)
847 ALC78887.1.3_10828              99.3   5E-17 7.3E-21  119.4   0.0  216    3-233     7-244 (249)
848 AVM87406.1.1.2_10825            99.3 5.2E-17 7.3E-21  114.0   0.0  151   69-225     4-160 (160)
849 AFP96991.1.2_10938              99.3 5.5E-17 7.9E-21  118.7   0.0  178   38-233    46-229 (229)
850 AIU94297.1.1.2_10974            99.3 6.1E-17 8.6E-21  113.2   0.0  148   69-225     9-156 (156)
851 ALL35273.1.1.2_10835            99.3   6E-17 9.1E-21  113.0   0.0  167   47-228     1-185 (186)
852 ALL35275.1.1.2_10829            99.3 6.4E-17 9.6E-21  113.2   0.0  166   47-227     1-184 (185)
853 BAS53431.1.1.2_10868            99.3 6.5E-17 9.6E-21  111.2   0.0  159   45-218     1-163 (163)
854 ALL35265.1.1.2_10840            99.3 6.9E-17   1E-20  113.2   0.0  167   47-228     1-186 (187)
855 AMQ25905.1.3_10834              99.3 7.2E-17   1E-20  119.4   0.0  182   38-234    46-245 (249)
856 ALL35267.1.1.2_10833            99.3   7E-17 1.1E-20  112.3   0.0  156   70-226     8-181 (182)
857 APA29017.1.1.2_10841            99.3 7.3E-17 1.1E-20  112.3   0.0  156   70-226     9-178 (178)
858 AQW45177.1.1.2_10970            99.3 7.8E-17 1.1E-20  114.3   0.0  174   43-227     1-178 (178)
859 AVM87411.1.1.2_10971            99.3 7.8E-17 1.1E-20  111.9   0.0  163   43-227     1-165 (165)
860 ALC78887.1.1.2_10828            99.3   8E-17 1.2E-20  112.4   0.0  173   40-227     1-191 (192)
861 AGU62957.1.1.2_10969            99.3 9.3E-17 1.3E-20  108.7   0.0  116   97-217    10-125 (125)
862 BAN19725.1.1.2_10314            99.3 9.8E-17 1.4E-20  112.6   0.0  131   94-225    20-157 (157)
863 ALL35271.1.1.2_10838            99.3 9.7E-17 1.4E-20  112.2   0.0  165   47-226     1-183 (184)
864 AAB50466.2_10266                99.3 1.2E-16 1.5E-20  136.6   0.0  155   69-230    67-224 (530)
865 AAO83985.1.1.2_10964            99.3 1.3E-16   2E-20  111.5   0.0  168   43-228     1-174 (175)
866 AAQ64627.1.1.2_10310            99.3 1.4E-16   2E-20  112.4   0.0  163   46-225     2-190 (190)
867 AAL06289.1.1.2_10315            99.3 1.4E-16   2E-20  113.3   0.0  163   46-225     2-191 (191)
868 AAV69575.2.1.4_10284            99.3 1.8E-16 2.1E-20  127.5   0.0  165   45-231    48-214 (275)
869 CAA12416.1.1.2_10843            99.3 1.6E-16 2.3E-20  111.4   0.0  153   75-228     2-167 (168)
870 ABS84820.1.1.2_10306            99.3 1.6E-16 2.3E-20  110.2   0.0  136   93-228    10-152 (152)
871 AZS54664.1_10923                99.3 1.6E-16 2.3E-20  149.1   0.0  176   40-232   320-495 (2053)
872 AAF04560.1.1.3_10282            99.3 2.1E-16 2.5E-20  126.6   0.0  155   69-231    63-218 (277)
873 ACJ48052.1.1.2_10965            99.3 1.8E-16 2.6E-20  110.5   0.0  168   43-228     1-174 (175)
874 AGV08598.1.1.2_10976            99.3 1.8E-16 2.7E-20  108.1   0.0  149   69-225     2-154 (154)
875 APA29019.1.1.2_10842            99.3 1.9E-16 2.8E-20  106.8   0.0  129   97-226     2-139 (139)
876 ABV57376.1.1.2_10922            99.3 2.2E-16 3.2E-20  110.1   0.0  167   43-226     1-167 (167)
877 ABO09966.1.1.2_10925            99.3 2.8E-16 4.1E-20  107.5   0.0  158   43-225     1-158 (158)
878 AMQ25905.1.1.2_10834            99.3   3E-16 4.2E-20  110.6   0.0  151   75-226     2-170 (171)
879 APA29023.1.1.2_10631            99.3 2.9E-16 4.4E-20  107.2   0.0  154   74-227     2-165 (165)
880 AGW43024.1.1.2_10940            99.3 3.5E-16 4.9E-20  106.3   0.0  115   96-214    10-126 (126)
881 AID69174.1_10276                99.3 3.7E-16 4.9E-20  130.4   0.0  157   69-231    64-223 (540)
882 AQX56710.1.1.2_10937            99.3 3.5E-16   5E-20  109.3   0.0  164   46-228     1-164 (165)
883 AAL99277.1.1.5_10265            99.3 4.3E-16 5.1E-20  122.0   0.0  166   42-231    11-177 (232)
884 AVM87405.1.1.2_10821            99.2   4E-16 5.7E-20  106.2   0.0  128   94-226     6-134 (134)
885 AET36829.1.1.2_10317            99.2 3.8E-16 5.7E-20  111.2   0.0  166   43-222     1-206 (206)
886 AHC98709.1.2_10939              99.2   4E-16 5.9E-20  112.3   0.0  179   36-232    44-228 (229)
887 CAA09481.1_10269                99.2 4.6E-16 5.9E-20  130.8   0.0  154   69-231    63-218 (519)
888 ATY47697.1.1.2_10967            99.2 4.5E-16 6.6E-20  108.4   0.0  168   43-228     1-174 (175)
889 ALL35274.1.1.2_10832            99.2 5.2E-16 7.7E-20  109.2   0.0  165   47-226     1-183 (184)
890 CAH59620.1_10274                99.2 7.7E-16 9.4E-20  132.4   0.0  156   69-231    63-221 (555)
891 AIK23441.1.2_10928              99.2 6.6E-16 9.7E-20  110.8   0.0  206    4-233     7-217 (217)
892 BAF63403.1.2_10949              99.2 7.9E-16 1.1E-19  116.7   0.0  211    4-233    25-252 (252)
893 AIV09099.1_10942                99.2 9.1E-16 1.3E-19  142.6   0.0  174   39-233   336-512 (1974)
894 CAA93445.1.1.4_10260            99.2 1.4E-15 1.8E-19  119.4   0.0  156   69-232    71-227 (291)
895 AUW34301.1.1.2_10819            99.2 1.2E-15 1.8E-19  104.7   0.0  131   94-225     6-147 (147)
896 AAK50355.1_10268                99.2 1.5E-15 1.8E-19  131.1   0.0  155   69-230    63-220 (539)
897 AFH89833.1.1.4_10263            99.2 1.7E-15   2E-19  122.1   0.0  154   69-230    68-227 (279)
898 AIF74262.1.1.2_10978            99.2 1.5E-15 2.2E-19  106.9   0.0  171   45-228     1-171 (171)
899 ADN88287.1.1.5_10259            99.2 1.8E-15 2.2E-19  118.8   0.0  154   69-231    49-204 (256)
900 CAC80626.1.1.4_10281            99.2 2.1E-15 2.5E-19  120.9   0.0  155   69-231    48-204 (266)
901 AUW34305.1.1.2_10932            99.2 1.8E-15 2.6E-19  103.5   0.0  126   96-226     4-133 (133)
902 AAO63099.2_10271                99.2 2.1E-15 2.7E-19  127.2   0.0  156   69-231    66-224 (541)
903 ACV88130.1_10272                99.2 2.7E-15   3E-19  132.2   0.0  155   69-230    64-221 (580)
904 AIK23442.1.1.2_10929            99.2 2.5E-15 3.7E-19  101.4   0.0  128   95-227     7-135 (135)
905 AHC98709.1.1.2_10939            99.1 2.5E-15 3.8E-19   98.5   0.0  125   98-226     1-127 (127)
906 ABB22725.1.1.2_10924            99.1   3E-15 4.3E-19  102.5   0.0  148   70-228     1-148 (149)
907 AUW34306.1.1.2_10933            99.1 3.1E-15 4.6E-19  102.7   0.0  145   69-225     6-152 (152)
908 AQX56710.1.1.1_10937            99.1 4.6E-15 6.2E-19  105.6   0.0  155   69-228     3-158 (159)
909 AAB23363.1.1.2_10944            99.1 7.3E-15   1E-18  104.4   0.0  150   69-228    25-174 (175)
910 ACV89840.1_10273                99.1 7.9E-15   1E-18  122.6   0.0  156   69-231    63-221 (528)
911 AKJ23343.1.1.2_10979            99.1 7.8E-15 1.2E-18   97.5   0.0  124  101-225     1-136 (136)
912 AAC13889.2_10287                99.1 1.3E-14 1.5E-18  130.6   0.0  151   69-231   206-356 (701)
913 AAA47285.1.1.4_10261            99.1 1.2E-14 1.5E-18  115.5   0.0  154   69-230    75-229 (297)
914 AIF75200.1.1.1_10312            99.1   1E-14 1.6E-18   99.6   0.0  170   43-227     1-184 (184)
915 AKC42744.1.1.2_10980            99.1 1.1E-14 1.7E-18  103.1   0.0  169   43-225     1-207 (207)
916 AFN70966.1.1.2_10972            99.0 1.6E-14 2.3E-18  101.1   0.0  148   69-225     9-158 (158)
917 BAF63403.1.1.2_10949            99.0 1.9E-14 2.6E-18  102.7   0.0  166   46-226     1-172 (172)
918 ACF60607.1.1.2_10951            99.0 2.2E-14   3E-18  102.2   0.0  173   46-228     1-174 (175)
919 AET36829.1.1_10317              99.0 2.4E-14 3.3E-18  128.3   0.0  177   40-230   551-767 (1128)
920 AGV08598.1.2_10976              99.0 2.3E-14 3.3E-18  105.7   0.0  183   36-233    46-232 (232)
921 AGV08598.1.1.1_10976            99.0 2.9E-14 3.8E-18   97.6   0.0  119  105-227     1-120 (120)
922 CAA60255.1_10267                99.0 3.8E-14 4.5E-18  122.2   0.0  156   69-231    63-221 (539)
923 AII73759.1_10275                99.0 3.5E-14 4.6E-18  119.3   0.0  156   69-230    64-222 (555)
924 AAP32284.2.3_10291              99.0 3.5E-14 4.8E-18  108.7   0.0  179   37-230    50-276 (300)
925 AAC79756.1.1.2_10948            99.0 3.8E-14 5.4E-18   99.9   0.0  148   69-226    25-172 (172)
926 AAN61471.1_10296                99.0 4.4E-14 6.7E-18  117.2   0.0  179   38-230   350-544 (807)
927 ACD80088.1.1.2_10950            99.0 5.5E-14 7.9E-18   98.7   0.0  161   38-225    11-171 (171)
928 AZS54664.1.1.2_10923            99.0 6.1E-14 8.9E-18   97.4   0.0  167   43-226     1-167 (167)
929 AZS54664.1.1.1_10923            98.9 1.1E-13 1.5E-17   96.8   0.0  126   98-227    10-137 (137)
930 ABC41566.1.1.2_10947            98.9 1.4E-13 1.9E-17   98.0   0.0  170   46-225     1-171 (171)
931 AIF74262.1.1.1_10978            98.9 1.4E-13   2E-17   92.2   0.0  121   99-222     1-124 (124)
932 ALR74729.1_10943                98.9 1.4E-13   2E-17  127.7   0.0  178   35-233   332-512 (1973)
933 AAA79327.1_10286                98.9 1.8E-13 2.1E-17  121.4   0.0  164   45-231   165-331 (671)
934 AVM87406.1.1.1_10825            98.9 2.7E-13 3.9E-17   91.2   0.0  127  100-227     2-132 (132)
935 SNQ27946.1.1.1_10975            98.8 2.9E-13 4.1E-17   94.0   0.0  151   69-227     5-160 (160)
936 AAF00473.1_10303                98.8 2.9E-13 4.1E-17  115.7   0.0  179   37-229   362-577 (868)
937 ABC55704.1_10300                98.8 2.9E-13 4.2E-17  116.4   0.0  178   37-228   408-620 (916)
938 ABV57376.1.1.1_10922            98.8 3.3E-13 4.4E-17   94.3   0.0  126   98-227    10-137 (137)
939 AIM39350.1.1.1_10309            98.8 3.7E-13 5.6E-17   92.1   0.0  154   69-224     2-166 (166)
940 QBA82298.1.1.1_10977            98.8 4.3E-13 5.9E-17   92.6   0.0  126   98-227    10-136 (136)
941 ABC41566.1.1.1_10947            98.8 7.4E-13   1E-16   90.2   0.0  125   98-226    11-138 (138)
942 BAA25371.1.1.1_10311            98.7 1.1E-12 1.6E-16   90.0   0.0  170   43-228     1-178 (179)
943 BAA32554.1_10299                98.7 1.3E-12 1.8E-16  112.4   0.0  178   38-229   381-589 (874)
944 AFV31450.1.1.1_10973            98.7 1.4E-12 1.9E-16   91.3   0.0  126   98-227    10-140 (140)
945 AAC95510.1_10298                98.7 1.3E-12   2E-16  109.7   0.0  180   37-230   343-536 (818)
946 QBL75885.1_10297                98.7   2E-12   3E-16  105.5   0.0  178   38-230   242-432 (695)
947 BAA22088.1_10302                98.7 2.2E-12 3.2E-16  108.9   0.0  179   38-230   361-564 (811)
948 CAD34006.2.1.1_10305            98.7 2.8E-12 4.2E-16   83.8   0.0  117  107-224     1-127 (127)
949 AAF80999.1_10295                98.6 3.6E-12 5.2E-16  108.8   0.0  179   38-230   391-594 (895)
950 AAF72338.1_10301                98.6 4.1E-12 5.9E-16  108.2   0.0  176   39-230   357-558 (853)
951 AFJ04543.1_10391                98.6 8.5E-12 1.1E-15   97.8   0.0   78  157-234     1-81  (305)
952 QCF41176.1.1.1_10934            98.6 9.4E-12 1.3E-15   87.6   0.0  151   72-226     1-163 (163)
953 AAL06289.1.1.1_10315            98.6 9.1E-12 1.4E-15   86.9   0.0  178   35-227     8-194 (195)
954 ABP57198.1.1.1_10308            98.5 9.8E-12 1.5E-15   84.2   0.0  151   69-223     6-162 (163)
955 BAV53294.1.1.1_10966            98.5 1.5E-11 2.1E-15   83.9   0.0  155   69-228     5-162 (162)
956 AAC58808.1_10294                98.5 1.6E-11 2.2E-15  105.4   0.0  180   37-230   388-589 (901)
957 AAO83985.1.1.1_10964            98.5 1.6E-11 2.3E-15   85.5   0.0  174   36-228     7-183 (183)
958 AFJ04555.1_10412                98.5 2.7E-11 3.2E-15   97.8   0.0   77  157-233     1-80  (304)
959 AFJ04549.1_10387                98.5   3E-11 3.8E-15   95.1   0.0   77  157-233     1-80  (302)
960 ABN13120.1_10290                98.4 2.9E-11 4.2E-15  103.1   0.0  175   40-229   452-675 (908)
961 AFQ98017.1.1.1_10307            98.4 2.9E-11 4.4E-15   82.4   0.0  159   69-228     4-171 (172)
962 ABB96725.1.1.1_10926            98.4 3.2E-11 4.6E-15   83.7   0.0  157   69-228     8-174 (175)
963 BAN19725.1.1.1_10314            98.4 3.1E-11 4.7E-15   82.0   0.0  157   69-227     4-169 (169)
964 AFJ04554.1_10410                98.4 3.9E-11 4.9E-15   94.8   0.0   76  158-233     1-79  (299)
965 AFJ04547.1_10398                98.4 3.9E-11 4.9E-15   94.7   0.0   76  158-233     1-79  (302)
966 AFJ04551.1_10394                98.4   4E-11 5.1E-15   94.1   0.0   76  158-233     1-79  (303)
967 AVM87450.1.1.1_10941            98.4 3.5E-11 5.2E-15   81.6   0.0  150   69-224     9-158 (158)
968 AAK72221.1_10292                98.4 3.9E-11 5.2E-15  106.3   0.0  171   38-227   380-571 (1011)
969 AVM87411.1.1.1_10971            98.4 3.6E-11 5.3E-15   81.8   0.0  154   69-227     3-159 (161)
970 AGH06056.1.1.1_10927            98.4 3.8E-11 5.4E-15   84.9   0.0  170   40-227    11-189 (189)
971 AHC98709.1.1.1_10939            98.4 3.8E-11 5.5E-15   82.0   0.0  150   69-224     8-157 (157)
972 AFJ04550.1_10396                98.4 4.7E-11 6.1E-15   92.9   0.0   76  158-233     1-79  (300)
973 AUA17935.1.1.1_10844            98.4 5.2E-11 7.3E-15   79.7   0.0  122  103-227     1-122 (123)
974 AAD20260.1.1.1_10316            98.4 6.4E-11 9.5E-15   81.9   0.0  159   69-228     6-175 (176)
975 AAG13119.1_10288                98.4 6.5E-11 9.5E-15  100.7   0.0  175   39-228   458-680 (914)
976 ABB22725.1.1.1_10924            98.4 6.6E-11 9.9E-15   81.0   0.0  156   69-227     8-173 (173)
977 ADR72924.1_10289                98.3 8.2E-11 1.1E-14  102.7   0.0  171   39-228   362-553 (950)
978 AHI87751.1.1.1_10319            98.3 8.5E-11 1.3E-14   77.3   0.0  117  107-224     1-128 (129)
979 AAQ64627.1.1.1_10310            98.3 9.4E-11 1.4E-14   81.5   0.0  177   36-227     9-194 (195)
980 ALL35274.1.1.1_10832            98.3   1E-10 1.5E-14   80.1   0.0  154   69-227     8-161 (161)
981 AUW34306.1.1.1_10933            98.3 1.1E-10 1.5E-14   81.1   0.0  148   75-226     3-159 (159)
982 ACL15188.1_10386                98.3 1.1E-10 1.5E-14   94.2   0.0  118    1-122   337-454 (454)
983 ACD80088.1.1.1_10950            98.3 1.3E-10 1.8E-14   78.9   0.0  125   98-226    10-137 (137)
984 BAC23086.1.1.1_10946            98.3 1.3E-10   2E-14   80.6   0.0  172   37-227     8-182 (182)
985 AFI98769.1_10404                98.3 1.5E-10   2E-14   90.1   0.0   74  158-231     1-77  (304)
986 AFJ04544.1_10395                98.3 1.6E-10   2E-14   91.0   0.0   76  158-233     1-79  (301)
987 AVM87407.1.1.1_10823            98.3 1.4E-10   2E-14   79.3   0.0  168   43-227     1-172 (173)
988 AMB21237.2.1.1_10960            98.3 1.4E-10 2.1E-14   80.7   0.0  173   36-227     7-182 (182)
989 AGU62957.1.1.1_10969            98.3 1.5E-10 2.1E-14   80.0   0.0  155   69-228     5-161 (162)
990 AFN70966.1.1.1_10972            98.3 1.5E-10 2.2E-14   80.6   0.0  153   69-227     7-164 (164)
991 AQP31133.1.1.1_10931            98.3 1.5E-10 2.2E-14   78.2   0.0  126   98-227    10-140 (140)
992 AET36829.1.1.1_10317            98.3 1.6E-10 2.3E-14   79.0   0.0  128   98-226    13-148 (148)
993 AFJ04542.1_10409                98.3   2E-10 2.5E-14   90.7   0.0   76  158-233     1-79  (301)
994 AVM87440.1.1.1_10824            98.3 1.9E-10 2.6E-14   78.5   0.0  126  101-227     3-132 (132)
995 AGO59796.1.1.1_10935            98.2 2.1E-10 2.7E-14   77.6   0.0  109  116-228     1-111 (112)
996 AIK23441.1.1.1_10928            98.2 2.1E-10   3E-14   79.2   0.0  156   69-227     5-171 (171)
997 ACQ44559.1_10285                98.2 2.2E-10   3E-14  107.2   0.0  157   69-232  1522-1679(1979)
998 AFI98774.1_10406                98.2 2.5E-10 3.1E-14   89.9   0.0   76  158-233     1-79  (301)
999 AAP32284.2_10291                98.2 2.4E-10 3.5E-14   96.5   0.0  176   39-229   432-655 (888)
1000 AIF74250.1.1.1_10870           98.2 2.8E-10 3.8E-14   80.2   0.0  128   98-228    25-153 (154)
1001 AFP96991.1.1.1_10938           98.2 2.7E-10 3.9E-14   77.6   0.0  150   69-224     8-157 (157)
1002 AFJ04548.1_10399               98.2 3.1E-10   4E-14   88.7   0.0   76  158-233     1-79  (301)
1003 ACJ48052.1.1.1_10965           98.2 3.3E-10 4.7E-14   76.7   0.0  126   98-227    10-138 (139)
1004 BAF63403.1.1.1_10949           98.2 3.4E-10 4.8E-14   79.4   0.0  173   36-227     7-182 (182)
1005 APA29019.1.1.1_10842           98.2 3.3E-10   5E-14   77.0   0.0  167   43-227     1-167 (168)
1006 AGU62946.1.1.1_10863           98.1 4.6E-10 6.3E-14   77.0   0.0  127   96-226     9-138 (138)
1007 AVM87417.1.1.1_10897           98.1 4.6E-10 6.5E-14   77.7   0.0  150   69-222     9-159 (159)
1008 AFJ04541.1_10393               98.1 5.3E-10 6.5E-14   88.6   0.0   76  158-233     1-79  (293)
1009 AQP31132.1.1.1_10936           98.1 5.1E-10 6.6E-14   75.7   0.0  107  118-228     1-107 (108)
1010 ATY47697.1.1.1_10967           98.1 4.7E-10 6.7E-14   75.9   0.0  127   98-228    10-139 (139)
1011 AAC79756.1.1.1_10948           98.1 5.1E-10 7.3E-14   78.4   0.0  172   36-226     7-181 (181)
1012 AAU85376.1_10293               98.1 6.2E-10   8E-14  100.9   0.0  178   38-230   604-858 (1137)
1013 AVM87424.1.1.1_10845           98.1 5.9E-10 8.7E-14   76.1   0.0  157   69-228     8-168 (169)
1014 AFP96991.1.1_10938             98.1 6.4E-10 8.8E-14   82.0   0.0  167   41-227    70-236 (238)
1015 AQW45177.1.1.1_10970           98.1 6.5E-10 9.5E-14   75.9   0.0  154   69-227     5-161 (161)
1016 AGW43024.1.1.1_10940           98.1   7E-10   1E-13   75.5   0.0  150   69-224     8-157 (157)
1017 ABO09966.1.1.1_10925           98.1 7.7E-10 1.1E-13   76.8   0.0  156   69-227     8-173 (175)
1018 AFJ04566.1_10388               98.1 8.5E-10 1.1E-13   85.7   0.0   76  158-233     1-79  (302)
1019 AFI98770.1_10403               98.1 9.1E-10 1.1E-13   86.6   0.0   76  158-233     1-79  (303)
1020 CAA06679.1.1.1_10945           98.1 8.4E-10 1.2E-13   74.7   0.0  125   98-226    10-137 (137)
1021 BAP81884.1.1_10930             98.1 8.7E-10 1.3E-13   79.3   0.0  172   39-229    68-244 (246)
1022 AHV82114.1.1.1_10921           98.0 1.2E-09 1.8E-13   74.1   0.0  155   69-226     4-169 (169)
1023 AIK23441.1.1_10928             98.0 1.4E-09   2E-13   79.0   0.0  156   70-228    90-256 (258)
1024 AVM87451.1.1.1_10822           98.0 1.6E-09 2.3E-13   73.6   0.0  156   69-227     9-168 (169)
1025 AFV31450.1.1_10973             98.0 1.8E-09 2.3E-13   81.9   0.0  157   69-230    85-247 (253)
1026 AVM87448.1.1.1_10895           98.0 1.7E-09 2.4E-13   75.2   0.0  151   69-224     8-164 (165)
1027 AFJ04557.1_10397               98.0 1.9E-09 2.4E-13   84.2   0.0   68  166-233     1-71  (295)
1028 AIK67137.1.1.1_10856           98.0 1.9E-09 2.6E-13   73.6   0.0  126   97-226    10-138 (139)
1029 AGH06056.1.1_10927             98.0 1.9E-09 2.6E-13   80.1   0.0  168   43-228    75-251 (253)
1030 ANB50093.1.1.2_10347           98.0 2.1E-09 2.8E-13   75.2   0.0  153   69-228     3-159 (160)
1031 AEL30247.1.1.1_10313           98.0   2E-09 2.9E-13   71.6   0.0  121  105-226     2-132 (133)
1032 AFJ04553.1_10390               97.9 2.7E-09 3.4E-13   83.2   0.0   75  158-232     1-78  (301)
1033 ASK12199.1_10985               97.9 3.5E-09 3.5E-13   93.2   0.0  160   69-228   115-329 (495)
1034 ABV57376.1.1_10922             97.9   3E-09 3.8E-13   82.4   0.0  155   69-228   108-264 (266)
1035 AFJ04552.1_10400               97.9 3.1E-09 3.9E-13   83.4   0.0   76  158-233     1-79  (301)
1036 AAN61471.1_10296               97.9 2.6E-09   4E-13   87.7   0.0  178   34-233   603-801 (807)
1037 AUW34302.1.1.1_10826           97.9 2.8E-09   4E-13   73.3   0.0  166   43-228     1-166 (167)
1038 ASK12216.1_10993               97.9 4.2E-09 4.7E-13   84.0   0.0  173   37-229    39-240 (258)
1039 BAP81884.1.1.1_10930           97.9 3.6E-09 5.1E-13   71.6   0.0  127   98-228    10-141 (142)
1040 AVM87420.1.1.1_10818           97.9 3.5E-09 5.1E-13   72.2   0.0  156   69-228     8-166 (167)
1041 AHV90410.1.1.2_10894           97.9 4.2E-09 5.4E-13   72.5   0.0  115   97-215     9-123 (124)
1042 AAB23363.1.1.1_10944           97.9 4.1E-09 5.9E-13   73.5   0.0  171   37-226     8-181 (181)
1043 AIF74255.1.1.1_10871           97.9 4.4E-09 6.1E-13   72.4   0.0  128   98-228    15-143 (144)
1044 ACF60607.1.1.1_10951           97.9 4.4E-09 6.2E-13   73.7   0.0  171   37-226     8-181 (181)
1045 AUW34301.1.1.1_10819           97.8 4.9E-09 6.6E-13   70.6   0.0  123  103-228     1-123 (124)
1046 ACA05181.1.1.2_10344           97.8 5.1E-09 6.9E-13   73.7   0.0  153   69-228     3-164 (165)
1047 AFV67992.2_10628               97.8 5.5E-09 6.9E-13   85.3   0.0   49  185-233     7-55  (418)
1048 AFI98765.1_10405               97.8 5.9E-09 7.5E-13   81.7   0.0   76  158-233     1-79  (301)
1049 AHC98709.1.1_10939             97.8 5.8E-09 8.1E-13   76.2   0.0  167   41-227    70-236 (238)
1050 ALR95870.1.2_10839             97.8 6.9E-09 9.8E-13   74.5   0.0  172   39-229    49-220 (222)
1051 BAC23086.1.1_10946             97.8 7.7E-09   1E-12   78.6   0.0  156   69-229   123-281 (289)
1052 BAC23066.1.1.1_10862           97.8 8.3E-09 1.1E-12   70.5   0.0  126   97-226    10-138 (138)
1053 AVM87405.1.1.1_10821           97.8 8.6E-09 1.3E-12   69.7   0.0  156   69-227     8-173 (173)
1054 ASK12204.1_10991               97.7 1.2E-08 1.3E-12   82.0   0.0  172   41-229    49-250 (267)
1055 ADL38957.1.1.1_10888           97.7 1.1E-08 1.5E-12   69.5   0.0  126   98-228     1-126 (126)
1056 AAM46079.1.1.1_10962           97.7   1E-08 1.5E-12   68.9   0.0  155   69-228     5-162 (162)
1057 ATY47699.1.1.1_10858           97.7 1.2E-08 1.6E-12   71.3   0.0  152   69-226     6-160 (161)
1058 ABF74751.2.3_10353             97.7 1.3E-08 1.7E-12   74.5   0.0  151   69-229    66-217 (218)
1059 AIK23442.1.1_10929             97.7 1.2E-08 1.7E-12   74.0   0.0  171   42-229    74-254 (256)
1060 APA29017.1.1.1_10841           97.7 1.2E-08 1.7E-12   69.0   0.0  167   43-227     1-167 (168)
1061 ASK12192.1_10994               97.7 1.7E-08 1.9E-12   80.8   0.0  173   41-230    48-257 (268)
1062 AUW34305.1.1.1_10932           97.7 1.5E-08   2E-12   71.9   0.0  145   76-226     3-167 (167)
1063 AWK02691.1.1.1_10860           97.7 1.5E-08 2.1E-12   69.2   0.0  127   97-227    10-139 (139)
1064 ASK12198.1_10985               97.7 1.9E-08 2.1E-12   80.9   0.0  178   36-230    47-263 (279)
1065 AIP90502.1.1.1_10908           97.7 1.5E-08 2.1E-12   71.5   0.0  155   69-226     9-184 (184)
1066 APM87483.1.1.2_10872           97.7 1.7E-08 2.3E-12   71.4   0.0  154   69-226     9-177 (177)
1067 ASK12210.1_10987               97.7 2.1E-08 2.3E-12   80.7   0.0  171   44-229    53-250 (270)
1068 AVM87410.1.1.1_10920           97.7 1.7E-08 2.5E-12   69.5   0.0  155   69-228     8-168 (168)
1069 AVM87444.1.1.1_10885           97.7 1.8E-08 2.5E-12   69.8   0.0  156   69-228     9-174 (174)
1070 AAC12265.1_10963               97.6 1.7E-08 2.6E-12   79.0   0.0  170   41-229    74-246 (507)
1071 ACS32214.2.1.1_10907           97.6 2.2E-08 2.8E-12   70.8   0.0  126   98-226    29-156 (156)
1072 AHL67639.1.1.1_10855           97.6   2E-08 2.8E-12   69.7   0.0  152   69-226     6-160 (161)
1073 AUW36413.1.1.1_10884           97.6 2.5E-08 3.1E-12   70.3   0.0  116   99-216     3-137 (139)
1074 ACA05181.1.3_10344             97.6 2.3E-08 3.1E-12   73.0   0.0  154   69-229    65-227 (228)
1075 AUG90519.1.1.1_10889           97.6 2.4E-08 3.3E-12   71.6   0.0  156   69-228    13-190 (191)
1076 AWB14573.1.1.1_10859           97.6 2.5E-08 3.4E-12   69.6   0.0  154   69-228     6-162 (162)
1077 APG77944.1_10992               97.6 3.2E-08 3.5E-12   84.7   0.0  161   69-230   103-314 (447)
1078 AGV08598.1.1_10976             97.6 2.7E-08 3.7E-12   73.9   0.0  171   38-227    76-247 (248)
1079 QBA82298.1.1_10977             97.6 2.7E-08 3.7E-12   73.7   0.0  155   69-228    84-239 (243)
1080 ALL35268.1.1.1_10837           97.6 2.9E-08 4.1E-12   67.5   0.0  143   38-198     8-150 (150)
1081 CCR60600.1.1.1_10968           97.6   3E-08 4.2E-12   67.3   0.0  126   98-227    10-138 (138)
1082 AIK23442.1.1.1_10929           97.6 2.9E-08 4.2E-12   67.8   0.0  156   69-227     4-169 (169)
1083 ALL35264.1.1.1_10831           97.6 3.1E-08 4.2E-12   69.1   0.0  146   36-199    21-166 (166)
1084 ATY47693.1.1.2_10425           97.6 3.4E-08 4.6E-12   70.0   0.0  153   69-228     8-176 (177)
1085 AMT85186.1.1.2_10424           97.6 3.3E-08 4.6E-12   69.0   0.0  153   69-228     8-176 (177)
1086 ADG03747.2.1.1_10864           97.5 3.7E-08   5E-12   69.6   0.0  152   69-226    14-168 (168)
1087 AGS15016.1.1.1_10878           97.5   4E-08 5.3E-12   68.3   0.0  122  101-225     2-143 (143)
1088 AVH76456.1.1.1_10861           97.5   4E-08 5.4E-12   68.4   0.0  146   77-226     3-151 (152)
1089 ALL35265.1.1.1_10840           97.5 4.1E-08 5.7E-12   66.7   0.0  141   40-198     6-146 (146)
1090 ABC41566.1.1_10947             97.5 4.3E-08 5.7E-12   75.0   0.0  176   36-230   104-282 (289)
1091 ALR74727.1.1.1_10910           97.5 4.4E-08 5.8E-12   70.4   0.0  144   69-215     9-180 (181)
1092 AJE25834.1.1.2_10346           97.5 4.4E-08 5.9E-12   68.8   0.0  153   69-228     8-169 (170)
1093 AAA45466.1.2_10827             97.5 4.3E-08   6E-12   70.7   0.0  171   40-229    50-220 (222)
1094 ALC78887.1.2_10828             97.5 4.4E-08 6.2E-12   70.6   0.0  172   38-228    48-219 (222)
1095 ALL35271.1.1.1_10838           97.5 4.7E-08 6.4E-12   68.1   0.0  149   32-198    17-165 (165)
1096 AAM33242.1.1.1_10814           97.5 4.9E-08 6.9E-12   68.3   0.0  149   70-228    14-180 (181)
1097 AAC58808.1_10294               97.5 4.9E-08   7E-12   83.0   0.0  174   37-229    56-236 (901)
1098 AUV64577.1.1.1_10873           97.5 5.6E-08 7.1E-12   69.5   0.0  128   97-228    29-158 (159)
1099 ALL55200.1.1.1_10911           97.5 5.9E-08 7.6E-12   67.1   0.0  125   99-227     2-132 (132)
1100 AOQ26211.1.1.2_10904           97.5   6E-08 7.8E-12   68.1   0.0  127   98-228    12-154 (155)
1101 APA29021.1.1.2_10422           97.5   6E-08 8.3E-12   68.5   0.0  153   69-228     8-177 (178)
1102 AAF72338.1_10301               97.5 5.8E-08 8.4E-12   81.8   0.0  171   35-228    49-227 (853)
1103 AAC95510.1_10298               97.5 5.8E-08 8.6E-12   80.6   0.0  204    4-228    11-230 (818)
1104 AVM87404.1.1.1_10820           97.5 5.8E-08 8.6E-12   65.8   0.0  155   69-227     8-170 (170)
1105 AQX17368.1.1.2_10345           97.4 7.2E-08 9.6E-12   67.4   0.0  127   98-228    23-153 (154)
1106 AAL57904.1.1.2_10815           97.4 7.2E-08 9.9E-12   67.5   0.0  150   69-228     9-176 (177)
1107 AVN87698.1.1.1_10917           97.4 8.2E-08 1.1E-11   67.0   0.0  120   99-222    16-141 (141)
1108 AAG13119.1_10288               97.4 7.4E-08 1.1E-11   81.2   0.0  172   38-228    66-262 (914)
1109 ABS84820.1.1.1_10306           97.4 7.7E-08 1.1E-11   63.8   0.0  121  107-228     1-139 (140)
1110 ALL35272.1.1.1_10836           97.4 8.5E-08 1.1E-11   67.9   0.0  145   36-198    21-165 (165)
1111 AEM05831.1.1.1_10854           97.4 8.4E-08 1.2E-11   66.8   0.0  152   69-226     7-161 (162)
1112 ALR95870.1.1.1_10839           97.4 8.8E-08 1.2E-11   67.1   0.0  144   37-198    22-165 (165)
1113 AGO68205.1.1.1_10874           97.4 9.6E-08 1.2E-11   68.6   0.0  127   97-226    13-158 (158)
1114 AMB21237.2.1_10960             97.4 9.3E-08 1.2E-11   73.5   0.0  156   69-229   123-281 (289)
1115 AVH76471.1.1.1_10857           97.4 9.1E-08 1.2E-11   66.2   0.0  145   78-226     4-151 (152)
1116 AMQ25905.1.2_10834             97.4 8.9E-08 1.3E-11   68.6   0.0  175   36-229    46-220 (222)
1117 ADO85550.2.1.2_10419           97.4 9.1E-08 1.3E-11   66.8   0.0  154   69-228     8-178 (179)
1118 QCI31548.1.1.1_10893           97.4 1.2E-07 1.5E-11   65.5   0.0  115   98-224    19-133 (133)
1119 AVM87408.1.1.2_10918           97.4 1.1E-07 1.6E-11   66.6   0.0  155   69-228    13-175 (176)
1120 AIF74249.1.1.1_10465           97.4 1.2E-07 1.6E-11   67.3   0.0  151   69-227    13-182 (184)
1121 AHV90410.1.2_10894             97.4 1.3E-07 1.6E-11   76.2   0.0  157   69-230   196-359 (369)
1122 AMT85188.1.1.2_10423           97.3 1.2E-07 1.7E-11   66.8   0.0  153   69-228     8-176 (177)
1123 ADN94255.1.1.1_10882           97.3 1.4E-07 1.7E-11   68.1   0.0  128   97-227    11-157 (157)
1124 AVM87416.1.1.1_10919           97.3 1.3E-07 1.8E-11   64.5   0.0  139   42-199     9-152 (152)
1125 AFB77696.1.2_10847             97.3 1.3E-07 1.8E-11   69.3   0.0  176   36-229    47-232 (238)
1126 ALC78887.1.1.1_10828           97.3 1.4E-07 1.9E-11   65.4   0.0  146   35-198    20-165 (165)
1127 AAP32284.2_10291               97.3 1.3E-07 1.9E-11   79.2   0.0  172   38-228    57-253 (888)
1128 AUA17935.1.2_10844             97.3 1.4E-07   2E-11   68.0   0.0  177   35-229    45-224 (226)
1129 AHH02469.1.1.1_10866           97.3 1.7E-07 2.3E-11   65.2   0.0  153   69-227     6-162 (162)
1130 APA29020.1.1.1_10905           97.3 1.8E-07 2.4E-11   63.9   0.0  121  104-228     1-138 (139)
1131 AFS33288.1.1.2_10418           97.3 1.7E-07 2.4E-11   66.0   0.0  153   69-228     8-177 (178)
1132 AAT67220.1.1.2_10459           97.3 1.9E-07 2.4E-11   66.4   0.0  127   98-228     6-154 (155)
1133 AFO66657.1.1.1_10849           97.3 1.9E-07 2.4E-11   64.2   0.0  116  102-223     3-118 (119)
1134 ABN13120.1_10290               97.3 1.7E-07 2.5E-11   79.1   0.0  173   37-228    69-266 (908)
1135 AFN70966.1.1_10972             97.3 1.9E-07 2.6E-11   69.8   0.0  156   69-229    85-246 (253)
1136 BAF63403.1.1_10949             97.2 2.2E-07 2.9E-11   70.7   0.0  173   38-229   106-281 (289)
1137 ALR74729.1_10943               97.2 2.1E-07 3.1E-11   85.2   0.0  180   35-230    77-270 (1973)
1138 QBL75885.1_10297               97.2   2E-07 3.1E-11   74.9   0.0  180   34-231   489-687 (695)
1139 APR73490.1.1.1_10914           97.2 2.4E-07 3.1E-11   66.8   0.0  150   69-222     9-186 (186)
1140 ADL38959.1.1.1_10886           97.2 2.3E-07 3.2E-11   66.0   0.0  165   45-225     3-197 (197)
1141 AJF23126.1.1.1_10427           97.2 2.5E-07 3.4E-11   65.3   0.0  154   69-228     8-180 (181)
1142 ACD80088.1.1_10950             97.2 2.6E-07 3.5E-11   70.5   0.0  156   69-229   123-281 (289)
1143 AAF00473.1_10303               97.2 2.4E-07 3.5E-11   78.0   0.0  169   38-228    75-251 (868)
1144 AOQ26202.1.1.1_10900           97.2 2.7E-07 3.5E-11   65.1   0.0  124   98-225    23-166 (166)
1145 AVN87697.1.1.1_10915           97.2   3E-07 3.6E-11   66.5   0.0  121   98-222    34-160 (160)
1146 BAS53432.1.1.1_10867           97.2 2.8E-07 3.8E-11   64.5   0.0  151   69-226     6-159 (159)
1147 ANQ80547.1.1.1_10892           97.2   3E-07 3.9E-11   63.1   0.0  119  105-226     2-131 (131)
1148 BAS53431.1.1.1_10868           97.2 2.9E-07 3.9E-11   64.6   0.0  153   69-226     6-161 (161)
1149 AQS23375.1.1.1_10876           97.2 3.3E-07 4.1E-11   65.9   0.0  127   99-228    16-162 (162)
1150 AIF74261.1.1.1_10466           97.2 2.9E-07 4.1E-11   63.8   0.0  149   70-227    14-179 (179)
1151 BAU71153.1.1.2_10458           97.2 3.2E-07 4.3E-11   65.2   0.0  152   70-228    11-181 (182)
1152 ACI95948.2.1.1_10865           97.2 3.2E-07 4.3E-11   63.9   0.0  153   69-227     6-161 (161)
1153 AFV48064.1.1.1_10817           97.2 3.2E-07 4.4E-11   64.0   0.0  150   69-228     9-176 (177)
1154 AJF23125.1.1.1_10426           97.2 3.3E-07 4.5E-11   64.2   0.0  125   70-199    23-167 (168)
1155 AIK23445.1.1.1_10850           97.2 3.8E-07 4.7E-11   65.2   0.0  122   97-224    27-148 (148)
1156 ALL35267.1.1.1_10833           97.1 3.9E-07 5.2E-11   65.2   0.0  147   35-199    41-187 (187)
1157 CAA12416.1.1.1_10843           97.1 4.1E-07 5.5E-11   63.9   0.0  146   37-199    22-167 (167)
1158 AAF80999.1_10295               97.1 3.9E-07 5.6E-11   76.7   0.0  173   38-229    59-238 (895)
1159 APR73491.1.1.1_10912           97.1 4.3E-07 5.6E-11   65.0   0.0  144   69-215     9-181 (182)
1160 AIK23440.1.1.1_10913           97.1 4.7E-07 5.7E-11   65.3   0.0  121   98-222    32-158 (158)
1161 AHN95561.1.1.2_10435           97.1 4.3E-07 5.8E-11   63.8   0.0  151   69-227     2-166 (167)
1162 AGZ63355.1.1.3_10906           97.1 4.5E-07 5.8E-11   64.2   0.0  152   69-226    11-164 (164)
1163 AHX84172.1.1.1_10899           97.1 4.5E-07 5.8E-11   65.8   0.0  156   69-228     8-190 (191)
1164 AWS20965.1.1.1_10896           97.1 4.4E-07   6E-11   63.6   0.0  146   35-198    20-173 (173)
1165 ADL38961.1.1.1_10887           97.1 4.7E-07 6.1E-11   65.0   0.0  149   75-225    11-176 (176)
1166 ACG63545.1.1.2_10816           97.1 4.6E-07 6.3E-11   63.7   0.0  150   69-228     9-176 (177)
1167 AMQ25905.1.1.1_10834           97.1 4.9E-07 6.6E-11   64.0   0.0  146   35-198    41-186 (186)
1168 ABC55704.1_10300               97.1 4.9E-07 7.1E-11   76.5   0.0  170   38-229    68-244 (916)
1169 AHV90410.1.1.1_10894           97.0 6.3E-07 8.5E-11   78.0   0.0  170   40-228   295-471 (944)
1170 BAB62889.1.1.2_10852           97.0 6.5E-07 8.6E-11   62.7   0.0  152   69-228     6-160 (160)
1171 ALL35273.1.1.1_10835           97.0 6.5E-07   9E-11   62.8   0.0  146   35-198    41-186 (186)
1172 AHN05554.1.1.1_10909           97.0   7E-07 9.2E-11   63.8   0.0  144   69-215     9-180 (181)
1173 AVM87415.1.1.1_10851           97.0 7.1E-07 9.3E-11   64.6   0.0  156   69-228     8-198 (198)
1174 AVN87681.1.1.1_10881           97.0 8.3E-07 9.7E-11   66.2   0.0  128   98-228    34-181 (182)
1175 AEM05832.2.1.1_10898           97.0 8.5E-07 1.1E-10   64.5   0.0  156   69-228     7-189 (190)
1176 AVM87423.1.1.1_10891           97.0 8.6E-07 1.1E-10   63.2   0.0  129   38-180    27-161 (169)
1177 ACG63545.1.3_10816             97.0 8.3E-07 1.1E-10   64.9   0.0  150   70-229    68-235 (238)
1178 SNQ27946.1.1_10975             97.0 8.5E-07 1.1E-10   65.9   0.0  156   69-229    85-246 (253)
1179 AKA20760.1.3_10342             97.0 8.3E-07 1.1E-10   64.1   0.0  152   69-229    66-223 (224)
1180 AQS23374.1.1.1_10875           97.0 9.6E-07 1.2E-10   65.3   0.0  126   98-226    43-187 (187)
1181 AOQ26203.1.1.1_10902           97.0 8.7E-07 1.2E-10   62.6   0.0  156   69-228     8-184 (185)
1182 AGU46444.1_10588               97.0 9.8E-07 1.2E-10   71.7   0.0   41  193-233     1-41  (431)
1183 AFS33288.1.3_10418             97.0 9.3E-07 1.3E-10   64.9   0.0  173   37-230    47-236 (239)
1184 BAS29595.1.3_10463             97.0 9.3E-07 1.3E-10   64.8   0.0  166   39-229    51-232 (235)
1185 AEL30247.1.1.4_10313           96.9 9.1E-07 1.3E-10   59.9   0.0  122   95-226    18-161 (163)
1186 AAT01792.1.1.3_10355           96.9   1E-06 1.3E-10   61.6   0.0  151   26-199     8-159 (159)
1187 AAM33242.1.2_10814             96.9   1E-06 1.4E-10   64.0   0.0  166   40-229    52-235 (238)
1188 AAT01793.1.1.3_10356           96.9 1.1E-06 1.4E-10   61.2   0.0  139   38-199    20-159 (159)
1189 ABV57376.1_10922               96.9   1E-06 1.5E-10   80.8   0.0  155   69-228   108-264 (2050)
1190 ANN02882.1.1.2_10348           96.9 1.2E-06 1.6E-10   61.6   0.0  153   69-228     8-169 (170)
1191 AVM87457.1.1.1_10890           96.9 1.2E-06 1.7E-10   61.7   0.0  143   39-198    28-176 (176)
1192 AAP32284.2.1_10291             96.9 1.3E-06 1.7E-10   67.7   0.0  176   38-229    57-254 (311)
1193 AAT01748.1.1.3_10352           96.9 1.4E-06 1.8E-10   62.0   0.0  136   41-199    28-164 (164)
1194 ACF60607.1.1_10951             96.9 1.4E-06 1.8E-10   67.3   0.0  155   69-228   122-279 (288)
1195 AHN10843.1.1.1_10879           96.9 1.5E-06 1.8E-10   64.7   0.0  128   98-228    34-181 (182)
1196 AXQ03965.1.1.1_10846           96.9 1.5E-06 1.9E-10   62.0   0.0  122   98-223    20-145 (146)
1197 AGX00961.1_10485               96.9 1.3E-06 1.9E-10   69.9   0.0  167   40-230   393-583 (621)
1198 ALL35275.1.1.1_10829           96.9 1.4E-06   2E-10   60.8   0.0  145   36-198    43-187 (187)
1199 AIU36253.1.1.2_10420           96.8 1.5E-06 2.1E-10   60.5   0.0  151   69-227     7-174 (174)
1200 ABB76805.1.1.2_10349           96.8 1.6E-06 2.2E-10   60.3   0.0  150   69-228     9-171 (172)
1201 AIV09099.1_10942               96.8 1.8E-06 2.6E-10   78.8   0.0  175   39-229    81-269 (1974)
1202 AAL57904.1.3_10815             96.8   2E-06 2.7E-10   62.6   0.0  150   70-229    68-235 (238)
1203 AGZ63355.1.1.2_10906           96.8 2.2E-06 2.9E-10   74.3   0.0  157   69-228   185-370 (881)
1204 AAT01695.1.1.3_10351           96.8 2.4E-06   3E-10   61.2   0.0  139   38-199    25-164 (165)
1205 AVN87700.1.1.1_10916           96.8 2.5E-06 3.1E-10   61.5   0.0  121   98-222    36-162 (162)
1206 AZS54664.1_10923               96.8 2.1E-06 3.1E-10   79.1   0.0  155   69-228   108-264 (2053)
1207 AJF23050.1.3_10806             96.7 2.3E-06 3.2E-10   62.1   0.0  171   36-230    48-233 (235)
1208 ALG04730.2.1.4_10608           96.7 2.7E-06 3.2E-10   56.1   0.0   24  211-234     1-24  (80)
1209 AAT67220.1.3_10459             96.7 2.5E-06 3.3E-10   63.9   0.0  154   69-229    68-250 (253)
1210 ADR72924.1_10289               96.7 2.4E-06 3.4E-10   73.5   0.0  174   36-229    48-244 (950)
1211 AIU36166.1.1.2_10808           96.7 2.6E-06 3.4E-10   60.8   0.0  141   36-199    25-181 (182)
1212 AOQ26204.1.1.1_10903           96.7 2.6E-06 3.5E-10   60.0   0.0  156   69-228     3-179 (180)
1213 AGW95843.1.1.1_10877           96.7 2.8E-06 3.6E-10   59.1   0.0  122  101-225     2-143 (143)
1214 ABF51191.1.2_10650             96.7   3E-06 3.7E-10   64.8   0.0  148   69-228    68-259 (261)
1215 BAA22088.1_10302               96.7 2.7E-06 3.9E-10   70.6   0.0  168   39-228    68-242 (811)
1216 VFH35710.1.3_10464             96.7 2.9E-06 3.9E-10   62.2   0.0  150   69-229    68-233 (236)
1217 ATG32104.1_10848               96.7 2.9E-06   4E-10   72.3   0.0  172   39-228   103-288 (919)
1218 AAA45465.1.1.1_10827           96.7 3.1E-06 4.1E-10   59.1   0.0  147   35-199    20-166 (166)
1219 AAA45466.1.1.1_10827           96.7 3.1E-06 4.1E-10   59.1   0.0  147   35-199    20-166 (166)
1220 AAN61471.1_10296               96.7 2.7E-06 4.2E-10   69.0   0.0  172   38-228    48-234 (807)
1221 AEE01039.1.2_10603             96.7 3.1E-06 4.2E-10   62.2   0.0  150   69-229    68-244 (246)
1222 ABF74751.2.1.3_10353           96.7 3.4E-06 4.4E-10   60.1   0.0  136   41-199    28-164 (165)
1223 AET06138.1.3_10799             96.7 3.3E-06 4.5E-10   61.8   0.0  151   70-231    68-238 (240)
1224 AJI43724.1.3_10431             96.7 3.4E-06 4.5E-10   63.2   0.0  173   38-231    50-262 (264)
1225 AFB77696.1_10847               96.7 3.1E-06 4.5E-10   70.3   0.0  171   40-228    95-275 (844)
1226 AAL69626.2.2_10488             96.7 3.6E-06 4.6E-10   63.5   0.0  149   69-228    68-252 (255)
1227 AFO66759.1.3_10359             96.7 3.5E-06 4.6E-10   63.3   0.0  159   69-233    68-259 (260)
1228 BAS29594.1.3_10462             96.6 3.6E-06 4.8E-10   61.7   0.0  166   39-229    51-232 (235)
1229 AUV64577.1.1.3_10873           96.6 3.5E-06 4.9E-10   57.0   0.0  128   97-228     2-144 (145)
1230 BAU71153.1.3_10458             96.6 3.7E-06   5E-10   61.6   0.0  153   70-229    67-238 (241)
1231 AWK02684.1.1.2_10807           96.6 3.9E-06 5.3E-10   59.0   0.0  139   38-199    27-179 (180)
1232 AAU85376.1_10293               96.6 4.3E-06 5.5E-10   75.0   0.0  175   37-229    76-271 (1137)
1233 ABF51194.1.2_10678             96.6 4.4E-06 5.5E-10   64.1   0.0  151   69-230    68-261 (265)
1234 AJF23050.1.1.2_10806           96.6 4.2E-06 5.6E-10   59.5   0.0  140   37-199    26-180 (181)
1235 QEQ92497.1.1.1_10428           96.6 4.4E-06 5.8E-10   59.5   0.0  151   69-227     7-180 (182)
1236 ADO85550.2.3_10419             96.6 4.6E-06 6.3E-10   60.6   0.0  173   38-230    48-237 (240)
1237 AKC42744.1.1.1_10980           96.6 4.8E-06 6.4E-10   59.8   0.0  159   69-228    13-204 (204)
1238 AJI43724.1.1.1_10431           96.6   5E-06 6.5E-10   60.0   0.0  141   69-215     9-189 (190)
1239 AFC40221.1.4_10343             96.6 4.8E-06 6.5E-10   60.4   0.0  152   69-229    66-223 (224)
1240 ACL15187.1.2_10385             96.6 5.2E-06 6.6E-10   63.5   0.0  156   69-229    67-269 (271)
1241 ACK37413.1.2_10696             96.5 5.7E-06   7E-10   63.3   0.0  150   69-230    68-259 (261)
1242 ALL35262.1.1.1_10830           96.5 5.5E-06 7.4E-10   58.6   0.0  146   36-199    42-187 (187)
1243 AAT01783.1.1.3_10354           96.5 5.9E-06 7.5E-10   58.2   0.0  136   39-197    21-157 (157)
1244 ACK37397.1.2_10676             96.5 6.2E-06 7.6E-10   63.2   0.0  149   69-228    68-260 (262)
1245 AAA47930.1.2_10362             96.5   6E-06 7.8E-10   62.3   0.0  175   39-233    51-267 (267)
1246 AAT01772.1.1.3_10350           96.5 6.1E-06 7.8E-10   58.7   0.0  136   42-200    29-165 (165)
1247 AET06137.1.3_10798             96.5 5.9E-06 7.9E-10   60.7   0.0  167   41-232    53-239 (240)
1248 BAS29593.1.3_10461             96.5 5.9E-06   8E-10   60.3   0.0  149   70-230    68-234 (236)
1249 AAL69638.2.2_10624             96.5 6.1E-06   8E-10   61.4   0.0  149   70-229    69-250 (252)
1250 AIY68181.1.3_10457             96.5 5.8E-06   8E-10   59.8   0.0  168   39-228    49-232 (235)
1251 AWS20965.1.1_10896             96.5 7.4E-06 8.4E-10   69.0   0.0  157   69-230   194-358 (459)
1252 AAQ73083.1.2_10517             96.5 6.9E-06 8.7E-10   62.4   0.0  149   69-228    67-257 (260)
1253 ACL99815.1.1.1_10413           96.5 7.6E-06 9.4E-10   60.7   0.0  153   69-228     9-207 (208)
1254 AJD39294.1.1.2_10357           96.5 7.6E-06 9.8E-10   58.9   0.0  139   40-200    27-183 (183)
1255 AAA43037.1.2_10358             96.5 7.7E-06 9.9E-10   61.4   0.0  159   69-233    67-256 (256)
1256 ACL15188.1.2_10386             96.5 7.8E-06   1E-09   61.9   0.0  156   69-229    67-265 (267)
1257 AWB14569.1.1.1_10813           96.5 7.7E-06   1E-09   58.7   0.0  122   69-199    44-184 (185)
1258 ABF51206.1.2_10655             96.5 8.1E-06   1E-09   62.2   0.0  148   69-228    68-259 (261)
1259 ACS32214.2.2_10907             96.5 8.6E-06   1E-09   66.0   0.0  177   36-229   165-362 (367)
1260 BAA18891.1.2_10585             96.4 7.8E-06   1E-09   60.7   0.0  164   40-228    53-247 (250)
1261 ABF51203.1.2_10697             96.4 8.2E-06   1E-09   62.2   0.0  149   69-229    68-259 (260)
1262 AAL69631.2.2_10621             96.4 7.8E-06   1E-09   60.7   0.0  148   70-228    69-247 (250)
1263 AAQ73093.1.2_10527             96.4 8.1E-06   1E-09   61.4   0.0  166   39-229    51-258 (260)
1264 ACK37433.1.2_10638             96.4 8.5E-06   1E-09   62.4   0.0  149   69-228    68-260 (262)
1265 ATY47698.1.1.2_10382           96.4 8.2E-06 1.1E-09   59.3   0.0  144   37-199    25-197 (198)
1266 ABF51181.1.2_10721             96.4 8.1E-06 1.1E-09   61.4   0.0  167   39-230    52-259 (266)
1267 ACK37401.1.2_10681             96.4 8.7E-06 1.1E-09   62.4   0.0  150   69-229    68-261 (267)
1268 ATY47703.1.1.1_10802           96.4 8.6E-06 1.1E-09   58.6   0.0   99   98-199    66-183 (184)
1269 AAL69636.2.2_10490             96.4 8.8E-06 1.1E-09   61.4   0.0  127   98-228    90-252 (255)
1270 ACK37404.1.2_10685             96.4 9.3E-06 1.2E-09   61.9   0.0  150   69-229    68-260 (263)
1271 BAA24003.1.2_10589             96.4 9.2E-06 1.2E-09   60.3   0.0  168   40-232    53-247 (248)
1272 AIY68181.1.1.1_10457           96.4 9.1E-06 1.2E-09   57.3   0.0  140   39-199    26-181 (182)
1273 AAA47931.1.2_10363             96.4 9.5E-06 1.2E-09   61.2   0.0  174   38-231    50-265 (267)
1274 AFJ04540.1.1.1_10401           96.4 1.1E-05 1.3E-09   60.8   0.0  154   69-227     9-206 (207)
1275 BAC23066.1.2_10862             96.4   1E-05 1.3E-09   64.4   0.0  128   98-229   235-365 (367)
1276 AGC69961.1.1.2_10367           96.4   1E-05 1.3E-09   59.7   0.0  140   42-199    30-201 (202)
1277 AAK12381.1.1.3_10441           96.4 1.1E-05 1.3E-09   61.1   0.0  153   69-228     8-220 (221)
1278 ARM53611.1.2_10617             96.4   1E-05 1.4E-09   59.5   0.0  150   69-229    68-244 (246)
1279 ARR73563.1.1.1_10883           96.4 1.1E-05 1.4E-09   55.3   0.0  119  107-228     1-138 (138)
1280 ACK37423.1.2_10701             96.4 1.1E-05 1.4E-09   61.6   0.0  148   69-228    68-259 (261)
1281 AAR38845.1.2_10472             96.4 1.1E-05 1.4E-09   60.3   0.0  164   40-228    53-251 (254)
1282 AWK02673.1.1.1_10801           96.4 1.1E-05 1.4E-09   57.3   0.0  135   41-199    30-181 (182)
1283 ABV25904.1.2_10483             96.3 1.1E-05 1.4E-09   61.0   0.0  149   69-228    68-252 (255)
1284 ACK37377.1.2_10648             96.3 1.2E-05 1.5E-09   61.8   0.0  147   69-228    68-258 (260)
1285 CAA65615.1.1.2_10415           96.3 1.2E-05 1.5E-09   58.3   0.0  154   69-228    12-197 (198)
1286 AAA43037.1.1.3_10358           96.3 1.2E-05 1.6E-09   58.3   0.0  143   38-199    26-199 (200)
1287 ALG04730.2.2_10608             96.3 1.2E-05 1.6E-09   58.8   0.0  149   70-229    69-244 (246)
1288 AAB39968.1.2_10478             96.3 1.2E-05 1.6E-09   59.9   0.0  149   69-228    68-251 (254)
1289 ANF04008.1.2_10620             96.3 1.2E-05 1.6E-09   59.0   0.0  148   70-228    69-243 (248)
1290 AAK12389.1.1.3_10449           96.3 1.4E-05 1.6E-09   61.3   0.0  153   69-228     8-219 (220)
1291 VFH35710.1.1.1_10464           96.3 1.3E-05 1.7E-09   57.5   0.0  120   70-199    46-181 (182)
1292 AWK02683.1.1.2_10369           96.3 1.3E-05 1.7E-09   58.2   0.0  142   40-199    28-201 (202)
1293 AAK12387.1.1.3_10447           96.3 1.4E-05 1.7E-09   60.8   0.0  153   69-228     8-220 (221)
1294 AAU85376.1_10293               96.3 1.3E-05 1.7E-09   71.6   0.0  159   35-232   956-1114(1137)
1295 AAQ73088.1.2_10522             96.3 1.4E-05 1.7E-09   60.5   0.0  149   70-229    68-258 (260)
1296 AAW30684.1.2_10481             96.3 1.4E-05 1.7E-09   60.3   0.0  149   69-228    68-252 (255)
1297 ACK37382.1.2_10656             96.3 1.4E-05 1.7E-09   61.2   0.0  150   69-229    68-260 (265)
1298 AAW30682.1.2_10479             96.3 1.4E-05 1.8E-09   60.4   0.0  152   69-228    68-255 (258)
1299 ABK88241.1.2_10586             96.3 1.3E-05 1.8E-09   58.9   0.0  162   41-228    54-245 (248)
1300 AHH02469.1.2_10866             96.3 1.4E-05 1.8E-09   63.5   0.0  128   98-229   234-365 (367)
1301 AFG28420.1.1.3_10452           96.3 1.5E-05 1.8E-09   60.6   0.0  153   69-228     8-221 (222)
1302 AAA50478.1.2_10477             96.3 1.4E-05 1.8E-09   60.0   0.0  149   69-228    68-251 (254)
1303 AAK12382.1.1.3_10442           96.3 1.5E-05 1.9E-09   59.9   0.0  153   69-228     8-220 (221)
1304 ACK37402.1.2_10682             96.3 1.5E-05 1.9E-09   61.0   0.0  152   69-231    68-262 (265)
1305 ACL15191.1.2_10408             96.3 1.5E-05 1.9E-09   60.8   0.0  158   69-231    67-268 (270)
1306 ALG04730.2.1.2_10608           96.3 1.5E-05 1.9E-09   57.4   0.0  120   69-198    45-191 (191)
1307 AKA20760.1.1.2_10342           96.3 1.5E-05 1.9E-09   56.5   0.0  135   43-199    30-170 (170)
1308 ADL38959.1.2_10886             96.3 1.5E-05 1.9E-09   62.3   0.0  170   40-228   125-327 (330)
1309 ACL15190.1.1.1_10407           96.3 1.6E-05 1.9E-09   59.8   0.0  151   69-224     9-204 (205)
1310 ACJ66736.1.2_10625             96.3 1.5E-05 1.9E-09   59.3   0.0  148   70-228    69-250 (253)
1311 AFC40221.1.1.2_10343           96.3 1.5E-05 1.9E-09   56.4   0.0  123   69-199    42-170 (170)
1312 AAK12390.1.1.3_10450           96.3 1.7E-05   2E-09   60.3   0.0  153   69-228     8-220 (221)
1313 AAQ73095.1.2_10505             96.2 1.6E-05 2.1E-09   59.9   0.0  168   37-229    50-259 (261)
1314 ALG04780.2.2_10609             96.2 1.6E-05 2.1E-09   58.3   0.0  150   69-229    68-244 (246)
1315 ASH99046.1.1.2_10341           96.2 1.7E-05 2.1E-09   57.4   0.0  125   69-199    45-191 (192)
1316 AAK12388.1.1.2_10448           96.2 1.8E-05 2.2E-09   59.7   0.0  151   69-226     8-217 (217)
1317 AAR98503.1.2_10583             96.2 1.7E-05 2.3E-09   58.7   0.0  163   40-228    53-245 (248)
1318 APA29022.1.1.1_10630           96.2 1.8E-05 2.3E-09   57.2   0.0  121   69-199    45-189 (190)
1319 ABF51192.1.2_10639             96.2 1.9E-05 2.4E-09   60.2   0.0  151   69-230    68-261 (265)
1320 AAL68560.2.2_10626             96.2 1.9E-05 2.4E-09   59.3   0.0  149   69-228    68-251 (254)
1321 AAZ73360.1_10591               96.2 1.8E-05 2.5E-09   66.8   0.0  161   40-230   627-811 (866)
1322 AAQ73081.1.2_10516             96.2   2E-05 2.5E-09   59.9   0.0  150   69-229    68-259 (262)
1323 AFQ55916.1.1.2_10606           96.2 1.9E-05 2.5E-09   56.4   0.0  136   39-198    29-191 (191)
1324 ACL15185.1.2_10383             96.2   2E-05 2.6E-09   59.3   0.0  154   69-228    67-263 (265)
1325 AAQ73096.1.2_10506             96.2   2E-05 2.6E-09   59.5   0.0  148   70-228    68-257 (260)
1326 ATY47701.1.1.2_10805           96.2   2E-05 2.6E-09   56.5   0.0  121   69-199    44-183 (184)
1327 AAL69633.2.2_10489             96.2   2E-05 2.6E-09   58.7   0.0  148   70-228    69-252 (255)
1328 AAW30685.1.2_10482             96.2 2.1E-05 2.7E-09   59.2   0.0  152   69-228    68-255 (258)
1329 AWK02676.1.1.2_10809           96.2 2.1E-05 2.7E-09   55.7   0.0  142   36-200    25-179 (179)
1330 ACK37396.1.2_10675             96.2 2.2E-05 2.7E-09   60.0   0.0  150   69-229    68-260 (265)
1331 CAA26181.1.2_10635             96.1 2.2E-05 2.8E-09   59.7   0.0  148   69-228    68-259 (261)
1332 ABF51185.1.2_10664             96.1 2.3E-05 2.8E-09   59.9   0.0  149   69-229    68-260 (263)
1333 AAK72221.1_10292               96.1 2.2E-05 2.9E-09   68.4   0.0  173   36-228    56-251 (1011)
1334 AGM61326.1.1.2_10361           96.1 2.4E-05   3E-09   58.2   0.0  143   38-199    26-210 (211)
1335 ACK37375.1.2_10646             96.1 2.4E-05   3E-09   59.7   0.0  148   69-228    68-259 (261)
1336 ACK37379.1.2_10652             96.1 2.5E-05   3E-09   60.0   0.0  149   70-230    69-261 (266)
1337 APA29023.1.1.1_10631           96.1 2.4E-05   3E-09   56.6   0.0  136   40-199    30-188 (189)
1338 AAL69622.2.2_10491             96.1 2.4E-05   3E-09   58.9   0.0  149   69-228    68-252 (255)
1339 AKA64452.1.2_10623             96.1 2.3E-05 3.1E-09   57.5   0.0  165   40-229    53-244 (246)
1340 AEP69155.1.2_10709             96.1 2.5E-05 3.1E-09   59.6   0.0  148   69-228    68-259 (261)
1341 BAM44709.1.1.2_10373           96.1 2.5E-05 3.1E-09   57.2   0.0  125   70-199    25-193 (194)
1342 AYD75973.1.1.2_10456           96.1   3E-05 3.3E-09   60.6   0.0  153   69-228     8-221 (222)
1343 ABN13120.1_10290               96.1 2.3E-05 3.3E-09   65.6   0.0  168   34-231   730-899 (908)
1344 AAK12384.1.1.3_10444           96.1 2.9E-05 3.3E-09   59.8   0.0  152   69-227     8-219 (219)
1345 AGZ63355.1.2_10906             96.1 2.9E-05 3.3E-09   63.5   0.0  128   98-228   241-370 (372)
1346 ACL99815.1.2_10413             96.1 2.7E-05 3.4E-09   59.3   0.0  155   69-230    67-267 (270)
1347 AET36829.1.1_10317             96.1 2.5E-05 3.4E-09   68.4   0.0  182   35-229   200-389 (1128)
1348 ACK37406.1.2_10687             96.1 2.7E-05 3.4E-09   58.8   0.0  126   99-228    91-259 (262)
1349 AMW87255.1.2_10632             96.1 2.6E-05 3.5E-09   57.3   0.0  165   40-229    53-241 (247)
1350 ANN47501.1.2_10484             96.1 2.7E-05 3.5E-09   58.0   0.0  164   40-228    53-252 (255)
1351 AAO59359.2.2_10533             96.1 2.8E-05 3.6E-09   58.9   0.0  149   69-229    70-261 (262)
1352 ACL15190.1.2_10407             96.1 2.8E-05 3.6E-09   59.2   0.0  157   69-231    67-269 (271)
1353 AAK91591.1.3_10416             96.1 2.7E-05 3.6E-09   57.4   0.0  155   69-229    68-254 (256)
1354 ACK37378.1.2_10649             96.1 2.9E-05 3.6E-09   59.2   0.0  148   69-228    68-259 (261)
1355 AEM05833.1.1.1_10434           96.1 2.6E-05 3.6E-09   54.1   0.0  139   40-199    28-180 (180)
1356 ABF51197.1.2_10636             96.1   3E-05 3.7E-09   59.2   0.0  152   69-231    68-263 (265)
1357 BAA32554.1_10299               96.1 2.6E-05 3.7E-09   65.6   0.0  177   33-231   657-843 (874)
1358 AAQ73078.1.2_10512             96.1 2.9E-05 3.7E-09   58.7   0.0  166   38-229    50-258 (260)
1359 CAA56365.1.2_10508             96.1   3E-05 3.7E-09   59.1   0.0  128   98-229    90-259 (262)
1360 BAQ55277.1_10796               96.1 2.6E-05 3.7E-09   64.5   0.0  166   38-228    51-259 (781)
1361 AYD75972.1.1.2_10454           96.0 3.1E-05 3.8E-09   58.2   0.0  153   69-228     8-219 (220)
1362 AAR38848.1.2_10475             96.0 2.8E-05 3.8E-09   57.5   0.0  150   69-229    68-253 (255)
1363 AWK02671.1.1.1_10800           96.0   3E-05 3.9E-09   55.2   0.0   99   98-199    66-183 (184)
1364 BAS29595.1.1.2_10463           96.0   3E-05 3.9E-09   55.5   0.0  137   39-199    28-180 (181)
1365 ABB76805.1.4_10349             96.0 2.9E-05 3.9E-09   56.0   0.0  150   69-228    66-228 (230)
1366 BAS29594.1.1.2_10462           96.0 3.1E-05   4E-09   55.2   0.0  135   41-199    30-180 (181)
1367 ADL38961.1.2_10887             96.0 3.2E-05   4E-09   60.7   0.0  158   69-228   142-331 (334)
1368 ATY47694.1.1.2_10811           96.0 3.2E-05 4.1E-09   55.5   0.0  137   39-199    28-183 (184)
1369 ACK37394.1.2_10673             96.0 3.5E-05 4.3E-09   59.0   0.0  150   69-230    68-261 (265)
1370 ACO92353.1.3_10374             96.0 3.4E-05 4.3E-09   58.7   0.0  173   38-230    50-268 (271)
1371 ABP68884.2.3_10370             96.0 3.4E-05 4.3E-09   58.6   0.0  171   39-229    51-265 (269)
1372 AAK12385.1.1.3_10445           96.0 3.7E-05 4.3E-09   58.4   0.0  153   69-228     8-220 (221)
1373 ASK12211.1_10987               96.0 4.8E-05 4.4E-09   67.3   0.0  133   96-229   138-315 (487)
1374 AAQ73086.1.2_10520             96.0 3.4E-05 4.4E-09   57.8   0.0  165   39-228    51-257 (260)
1375 CAA65615.1.3_10415             96.0 3.4E-05 4.5E-09   56.9   0.0  155   69-229    68-254 (256)
1376 AEP69156.1.2_10741             96.0 3.6E-05 4.6E-09   57.7   0.0  167   41-232    54-261 (262)
1377 BAA00518.1.2_10498             96.0 3.7E-05 4.6E-09   58.4   0.0  149   69-228    68-258 (261)
1378 AUO15553.1.1.2_10364           96.0 3.8E-05 4.6E-09   57.3   0.0  140   41-199    29-213 (214)
1379 AAX47039.1.2_10540             96.0 3.7E-05 4.7E-09   58.2   0.0  126   99-228    91-258 (261)
1380 BAQ55277.1_10796               96.0 3.4E-05 4.8E-09   63.8   0.0  153   41-230   566-737 (781)
1381 AAK91591.1.1.2_10416           96.0 3.7E-05 4.9E-09   55.3   0.0  154   69-228    12-197 (198)
1382 ABP68884.2.1.2_10370           96.0   4E-05 4.9E-09   56.5   0.0  139   42-199    11-193 (194)
1383 ACK37431.1.2_10704             96.0 3.9E-05 4.9E-09   58.3   0.0  151   69-230    68-261 (265)
1384 AAR38849.1.2_10476             96.0 3.7E-05 4.9E-09   57.0   0.0  166   39-229    52-252 (254)
1385 ALG04780.2.1.2_10609           96.0 3.9E-05   5E-09   55.3   0.0  120   69-198    45-191 (191)
1386 ACK37430.1.2_10737             95.9 3.8E-05   5E-09   57.1   0.0  150   69-229    68-257 (260)
1387 AEE01039.1.1.2_10603           95.9 3.9E-05 5.1E-09   55.2   0.0  137   38-198    28-191 (191)
1388 ATY47695.1.1.2_10804           95.9   4E-05 5.1E-09   55.1   0.0  121   69-199    44-183 (184)
1389 AAX47043.1.2_10545             95.9   4E-05 5.1E-09   57.4   0.0  165   39-228    52-258 (261)
1390 BAM44715.1.1.2_10379           95.9 4.3E-05 5.2E-09   56.5   0.0  125   70-199    25-195 (196)
1391 ACK37399.1.2_10679             95.9 4.1E-05 5.3E-09   57.4   0.0  149   69-228    68-260 (262)
1392 AIU36189.1_10901               95.9 3.8E-05 5.3E-09   65.7   0.0  171   41-229   114-308 (977)
1393 AWB14663.1.1.2_10366           95.9 4.4E-05 5.4E-09   56.5   0.0  140   41-199    29-210 (211)
1394 BAS53431.1.2_10868             95.9 4.7E-05 5.5E-09   61.9   0.0  127   98-228   247-376 (379)
1395 CAA39496.1.1.2_10360           95.9 4.4E-05 5.5E-09   56.2   0.0  143   38-199    26-210 (211)
1396 AAZ81657.1_10417               95.9 3.9E-05 5.5E-09   64.7   0.0  154   69-228   139-324 (879)
1397 BAA32554.1_10299               95.9   4E-05 5.6E-09   64.4   0.0  168   39-228    75-249 (874)
1398 AAA47930.1.1.2_10362           95.9 4.5E-05 5.7E-09   56.1   0.0  141   40-199    28-210 (211)
1399 CAB40546.1.1.3_10440           95.9 5.2E-05 5.7E-09   58.8   0.0  153   69-228     8-219 (220)
1400 AFK85007.1.3_10429             95.9 4.4E-05 5.8E-09   56.9   0.0  157   69-232    67-259 (260)
1401 ACK37428.1.2_10736             95.9 4.5E-05 5.8E-09   57.1   0.0  152   70-232    69-260 (261)
1402 AHA35211.1.2_10792             95.9 4.5E-05 5.8E-09   57.1   0.0  149   69-228    68-259 (262)
1403 ABK41189.1.2_10547             95.9 4.7E-05 5.9E-09   57.4   0.0  148   70-228    69-257 (260)
1404 ABF51187.1.2_10643             95.9 4.8E-05 6.1E-09   57.6   0.0  149   69-228    68-260 (262)
1405 AAR38841.1.2_10468             95.9 4.7E-05 6.2E-09   56.4   0.0  148   70-228    69-252 (255)
1406 ANN47502.1.2_10487             95.9 4.9E-05 6.4E-09   56.5   0.0  165   39-228    52-252 (255)
1407 ABF51182.1.2_10724             95.9 4.9E-05 6.4E-09   56.9   0.0  152   70-232    69-261 (262)
1408 AAK12386.1.1.3_10446           95.8 5.5E-05 6.5E-09   57.3   0.0  153   69-228     8-221 (222)
1409 QBL75885.1_10297               95.8 4.3E-05 6.6E-09   60.7   0.0  111  116-229     1-123 (695)
1410 BAC58035.1.1.2_10365           95.8 5.4E-05 6.7E-09   56.2   0.0  142   39-199    27-210 (211)
1411 AAX47037.1.2_10538             95.8 5.2E-05 6.7E-09   56.7   0.0  149   69-228    68-256 (259)
1412 ACK37387.1.2_10665             95.8 5.3E-05 6.7E-09   57.3   0.0  165   39-228    52-260 (262)
1413 APY24210.1.1.1_10432           95.8 5.4E-05 6.7E-09   55.5   0.0  144   37-200    25-203 (203)
1414 AAR38844.1.2_10471             95.8 5.2E-05 6.8E-09   56.6   0.0  148   70-228    69-253 (256)
1415 AAX47040.1.2_10541             95.8 5.3E-05 6.8E-09   56.9   0.0  166   38-229    51-259 (261)
1416 AAQ73084.1.2_10518             95.8 5.4E-05 6.8E-09   57.0   0.0  150   69-229    67-258 (260)
1417 AAK12383.1.1.3_10443           95.8 5.7E-05 6.9E-09   56.8   0.0  153   69-228     8-220 (221)
1418 ACK37400.1.2_10680             95.8 5.6E-05   7E-09   57.5   0.0  126   98-228    90-259 (261)
1419 AFO66759.1.1.3_10359           95.8 5.5E-05   7E-09   55.0   0.0  140   41-199    29-201 (202)
1420 AEG42388.1.2_10739             95.8 5.5E-05 7.1E-09   56.9   0.0  165   41-230    54-259 (266)
1421 ABF51204.1.2_10691             95.8 5.8E-05 7.4E-09   56.9   0.0  149   69-228    68-260 (262)
1422 AET36829.1.1_10317             95.8 5.4E-05 7.4E-09   66.2   0.0  180   39-230   835-1086(1128)
1423 ASK12193.1_10994               95.8 7.8E-05 7.4E-09   64.8   0.0  132   96-229   137-313 (445)
1424 AAR38846.1.2_10473             95.8 5.7E-05 7.4E-09   56.2   0.0  150   69-229    68-253 (255)
1425 AAQ73094.1.2_10503             95.8 5.7E-05 7.5E-09   56.3   0.0  127   98-228    90-258 (261)
1426 ACL15188.1_10386               95.8 5.5E-05 7.5E-09   59.7   0.0  156   69-229   135-333 (454)
1427 ACK37389.1.2_10668             95.8 6.2E-05 7.6E-09   57.4   0.0  151   69-230    68-261 (265)
1428 AAR38847.1.2_10474             95.8 5.9E-05 7.7E-09   56.1   0.0  166   39-229    52-253 (255)
1429 AAQ73089.1.2_10523             95.8   6E-05 7.7E-09   56.6   0.0  166   39-229    51-258 (260)
1430 AAZ73344.1.1.2_10594           95.8 6.1E-05 7.8E-09   54.5   0.0  122   69-200    45-193 (193)
1431 ACB29695.1.3_10371             95.8 6.1E-05 7.8E-09   56.9   0.0  173   38-231    50-266 (268)
1432 BAG70420.1.2_10550             95.8 6.1E-05 7.8E-09   56.7   0.0  148   69-228    68-257 (260)
1433 AAQ73092.1.2_10526             95.8 6.4E-05 7.9E-09   57.2   0.0  149   69-229    67-258 (261)
1434 ACK37380.1.2_10719             95.8 6.2E-05   8E-09   56.3   0.0  165   41-230    54-258 (260)
1435 AET06138.1.1.1_10799           95.8 6.4E-05   8E-09   53.9   0.0  105   69-180    44-168 (174)
1436 ABF51205.1.2_10674             95.8 6.6E-05 8.1E-09   57.3   0.0  148   69-228    68-259 (261)
1437 AKA64451.1.2_10622             95.8 6.1E-05 8.2E-09   55.1   0.0  166   39-229    52-244 (246)
1438 ABF51180.1.2_10716             95.8 6.4E-05 8.3E-09   56.3   0.0  152   70-232    69-261 (262)
1439 ATY47696.1.1.2_10381           95.7 6.8E-05 8.4E-09   55.1   0.0  142   39-199    27-201 (202)
1440 ABF51201.1.2_10672             95.7 6.9E-05 8.5E-09   57.1   0.0  148   69-228    68-260 (263)
1441 ABU62848.1.2_10746             95.7 6.6E-05 8.5E-09   56.3   0.0  147   70-228    69-258 (261)
1442 AAQ73077.1.2_10511             95.7 6.7E-05 8.5E-09   56.5   0.0  166   39-230    51-259 (261)
1443 ACL15187.1_10385               95.7 5.9E-05 8.6E-09   68.4   0.0  156   69-229   135-337 (1963)
1444 ASK12218.1_10993               95.7 8.9E-05 8.9E-09   62.8   0.0  132   96-229   140-319 (382)
1445 ACK37420.1.2_10732             95.7 6.8E-05   9E-09   55.5   0.0  166   42-232    55-261 (262)
1446 ACK37372.1.2_10642             95.7 7.3E-05 9.1E-09   56.7   0.0  150   69-230    68-261 (263)
1447 AAK13071.1.2_10529             95.7 7.2E-05 9.1E-09   56.3   0.0  149   70-229    71-259 (261)
1448 ACK37407.1.2_10726             95.7 7.3E-05 9.3E-09   56.3   0.0  151   70-231    69-260 (262)
1449 AEP69150.1.2_10708             95.7 7.4E-05 9.4E-09   56.3   0.0  149   69-228    68-260 (262)
1450 AAW30683.1.2_10480             95.7 7.4E-05 9.5E-09   55.9   0.0  127   98-228    90-252 (255)
1451 ACK37427.1.2_10703             95.7 7.6E-05 9.5E-09   56.4   0.0  148   69-228    68-259 (261)
1452 ACK37376.1.2_10647             95.7 7.6E-05 9.5E-09   56.4   0.0  149   69-228    68-259 (262)
1453 AAX47036.1.2_10537             95.7 7.5E-05 9.5E-09   56.3   0.0  149   69-229    68-259 (262)
1454 AER92563.1.2_10791             95.7 7.5E-05 9.6E-09   56.2   0.0  147   70-228    69-258 (261)
1455 BAM44713.1.1.2_10377           95.7 7.9E-05 9.6E-09   55.7   0.0  140   41-199    29-214 (215)
1456 AAQ73091.1.2_10525             95.7 7.6E-05 9.7E-09   56.2   0.0  167   38-230    50-259 (261)
1457 AIK23444.1.1_10880             95.7   8E-05   1E-08   59.3   0.0  157   69-228    68-270 (383)
1458 AAQ02675.1.2_10562             95.7 8.2E-05   1E-08   57.2   0.0  150   69-229    68-265 (270)
1459 ABK41188.1.2_10539             95.7   8E-05   1E-08   56.2   0.0  149   70-229    69-258 (260)
1460 CAD34006.2.1.3_10305           95.7 6.3E-05   1E-08   49.7   0.0  174   38-226     2-211 (212)
1461 ABF51179.1.2_10713             95.7 7.8E-05   1E-08   55.8   0.0  151   70-231    69-260 (262)
1462 ACV51798.1.2_10752             95.7 7.8E-05   1E-08   55.8   0.0  150   69-229    68-260 (262)
1463 AAG17621.1_10500               95.7 7.6E-05   1E-08   63.3   0.0  129   98-230   670-824 (882)
1464 ADL38957.1.2_10888             95.7 8.9E-05 1.1E-08   58.5   0.0  126   98-228   180-305 (308)
1465 AAO59359.2_10533               95.6 7.8E-05 1.1E-08   63.2   0.0  127   98-230   671-821 (858)
1466 ABF51200.1.2_10667             95.6 8.6E-05 1.1E-08   56.2   0.0  150   69-229    68-261 (264)
1467 AGN98103.1_10368               95.6   8E-05 1.1E-08   68.3   0.0  154   70-229   237-422 (1954)
1468 ACK37425.1.2_10734             95.6 8.7E-05 1.1E-08   55.6   0.0  152   69-231    68-260 (266)
1469 ACO92357.1.3_10375             95.6 9.3E-05 1.1E-08   56.9   0.0  172   38-229    50-267 (271)
1470 AAQ73080.1.2_10514             95.6 8.9E-05 1.1E-08   55.5   0.0  148   70-228    69-256 (259)
1471 AAQ02683.1.2_10570             95.6 9.2E-05 1.2E-08   56.0   0.0  150   70-230    69-267 (271)
1472 ACK37384.1.2_10658             95.6 9.6E-05 1.2E-08   56.4   0.0  148   69-229    68-259 (262)
1473 ACK37409.1.2_10728             95.6 9.2E-05 1.2E-08   55.4   0.0  152   70-232    69-261 (262)
1474 ACL15186.1.2_10384             95.6 9.4E-05 1.2E-08   55.8   0.0  155   69-228    67-264 (266)
1475 ACZ67658.1.2_10757             95.6 9.4E-05 1.2E-08   55.6   0.0  166   38-228    51-262 (265)
1476 ACK37383.1.2_10657             95.6 9.7E-05 1.2E-08   55.6   0.0  149   69-228    68-260 (262)
1477 ADK91813.1.1.2_10372           95.6 0.00011 1.2E-08   55.5   0.0  140   41-199    29-214 (215)
1478 ATY47700.1.1.1_10803           95.6 9.8E-05 1.3E-08   52.8   0.0  121   69-199    44-183 (184)
1479 AAC63944.2.2_10499             95.6 9.8E-05 1.3E-08   55.4   0.0  149   70-229    69-259 (261)
1480 AWK02669.1.1.1_10433           95.6 0.00011 1.3E-08   55.3   0.0  142   69-216     9-209 (211)
1481 AAZ73368.1.1.2_10596           95.6 0.00011 1.3E-08   53.9   0.0  121   69-199    45-192 (193)
1482 ABF51186.1.2_10689             95.6  0.0001 1.3E-08   56.0   0.0  149   69-229    68-260 (263)
1483 ACK37386.1.2_10723             95.6  0.0001 1.3E-08   54.7   0.0  150   69-229    68-257 (260)
1484 ACL15191.1.1.1_10408           95.6 0.00011 1.3E-08   54.5   0.0  154   69-227     8-205 (206)
1485 ACK37442.1.2_10720             95.6  0.0001 1.3E-08   55.1   0.0  152   69-231    68-259 (262)
1486 AMD82094.1.1.2_10610           95.5 0.00011 1.3E-08   53.2   0.0   99   97-198    66-191 (191)
1487 ACK37418.1.2_10731             95.5  0.0001 1.3E-08   55.0   0.0  153   69-232    68-260 (261)
1488 AFK65740.1.2_10740             95.5  0.0001 1.3E-08   55.2   0.0  151   70-231    69-260 (266)
1489 AAT65951.1.2_10530             95.5 0.00011 1.3E-08   55.2   0.0  149   70-229    69-258 (260)
1490 AFK85007.1.1.1_10429           95.5 0.00011 1.3E-08   53.7   0.0  141   39-199    27-203 (204)
1491 ACK37405.1.2_10686             95.5 0.00011 1.4E-08   55.4   0.0  150   69-229    68-261 (262)
1492 ACK37408.1.2_10688             95.5 0.00011 1.4E-08   55.9   0.0  151   69-232    68-261 (262)
1493 AAZ73360.1_10591               95.5 9.7E-05 1.4E-08   62.1   0.0  150   69-229   137-313 (866)
1494 AAR38843.1.2_10470             95.5  0.0001 1.4E-08   54.5   0.0  165   39-228    52-252 (255)
1495 ABF51202.1.2_10653             95.5 0.00011 1.4E-08   55.3   0.0  149   69-229    68-261 (263)
1496 AAR38846.1.1.2_10473           95.5 0.00011 1.4E-08   53.8   0.0  121   69-199    45-201 (202)
1497 BAG70419.1.2_10546             95.5 0.00011 1.4E-08   55.1   0.0  164   40-228    53-258 (261)
1498 BAQ55277.1.1_10796             95.5 0.00011 1.4E-08   54.9   0.0  164   40-228    53-259 (262)
1499 ACK37410.1.2_10693             95.5 0.00011 1.4E-08   55.3   0.0  150   69-229    68-260 (263)
1500 ACO92357.1.1.2_10375           95.5 0.00012 1.4E-08   54.8   0.0  140   41-199    29-214 (214)
1501 ABM54550.1.2_10573             95.5 0.00011 1.4E-08   55.6   0.0  150   70-230    69-267 (271)
1502 BAS29593.1.1.2_10461           95.5 0.00011 1.4E-08   52.0   0.0  120   70-199    45-182 (182)
1503 AIK23445.1.2_10850             95.5 0.00014 1.5E-08   59.9   0.0  126   97-228   202-327 (330)
1504 AJC98114.1.1.1_10430           95.5 0.00012 1.5E-08   53.7   0.0  141   39-199    27-205 (206)
1505 AAX47035.1.2_10536             95.5 0.00011 1.5E-08   55.2   0.0  149   69-228    68-258 (261)
1506 CAD38168.2.2_10532             95.5 0.00012 1.5E-08   55.3   0.0  149   69-229    69-260 (262)
1507 AAQ73097.1.2_10528             95.5 0.00012 1.5E-08   55.1   0.0  165   39-228    51-257 (260)
1508 ACK37385.1.2_10663             95.5 0.00012 1.5E-08   55.2   0.0  151   69-230    68-262 (266)
1509 ACK37417.1.2_10730             95.5 0.00012 1.5E-08   54.9   0.0  165   41-230    54-259 (266)
1510 AMB19798.1.2_10797             95.5 0.00012 1.5E-08   54.5   0.0  161   43-228    56-258 (261)
1511 ABF51188.1.2_10690             95.5 0.00012 1.5E-08   55.1   0.0  127   98-228    90-260 (262)
1512 AAR38840.1.2_10467             95.5 0.00012 1.5E-08   54.2   0.0  167   38-229    51-253 (255)
1513 ACK37374.1.2_10645             95.5 0.00013 1.6E-08   55.6   0.0  146   69-228    68-257 (259)
1514 BAA24003.1.1.2_10589           95.5 0.00012 1.6E-08   52.9   0.0  121   69-199    45-192 (193)
1515 AHK24839.1.2_10783             95.5 0.00012 1.6E-08   54.6   0.0  149   69-228    68-262 (265)
1516 ACK37424.1.2_10733             95.5 0.00012 1.6E-08   54.8   0.0  130   98-231    90-260 (262)
1517 AFV92902.1.2_10582             95.5 0.00013 1.6E-08   55.6   0.0  166   40-230    53-267 (271)
1518 ACT89355.1.2_10705             95.5 0.00012 1.6E-08   55.0   0.0  164   39-228    52-258 (261)
1519 AAQ73090.1.2_10502             95.5 0.00012 1.6E-08   54.4   0.0  167   38-229    50-258 (260)
1520 ACK37381.1.2_10654             95.5 0.00012 1.6E-08   54.9   0.0  150   70-230    69-261 (266)
1521 ABF51184.1.2_10714             95.4 0.00012 1.6E-08   54.0   0.0  151   69-230    68-258 (260)
1522 AET06137.1.1.1_10798           95.4 0.00013 1.6E-08   51.9   0.0   82   99-180    67-168 (174)
1523 AAC00531.1.2_10493             95.4 0.00013 1.7E-08   55.2   0.0  166   38-228    51-260 (263)
1524 ACK37419.1.2_10698             95.4 0.00013 1.7E-08   54.8   0.0  168   38-230    51-262 (266)
1525 ABF51196.1.2_10692             95.4 0.00014 1.7E-08   55.3   0.0  164   39-229    52-259 (262)
1526 AAX47041.1.2_10542             95.4 0.00013 1.7E-08   54.4   0.0  149   69-228    68-258 (261)
1527 ACK37367.1.2_10633             95.4 0.00014 1.7E-08   55.0   0.0  151   69-230    68-261 (263)
1528 AVX29479.1.1.1_10812           95.4 0.00014 1.7E-08   52.5   0.0   99   98-199    66-187 (188)
1529 BAM44714.1.1.2_10378           95.4 0.00015 1.8E-08   55.0   0.0  142   39-199    27-214 (215)
1530 ABK29455.2.2_10749             95.4 0.00013 1.8E-08   54.2   0.0  151   69-230    68-260 (262)
1531 ABM54551.1.2_10571             95.4 0.00014 1.8E-08   54.8   0.0  144   69-223    68-260 (261)
1532 ABO69521.1.2_10706             95.4 0.00014 1.8E-08   55.0   0.0  149   69-230    68-260 (262)
1533 AAQ02676.1.2_10563             95.4 0.00014 1.8E-08   55.0   0.0  151   69-230    68-267 (271)
1534 ACK37387.1.1.2_10665           95.4 0.00016 1.8E-08   54.4   0.0  120   70-199    46-209 (210)
1535 AEX93173.1.1.2_10604           95.4 0.00015 1.8E-08   52.5   0.0   99   97-198    66-191 (191)
1536 CAA25246.1.1_10559             95.4 0.00013 1.9E-08   61.7   0.0  128   98-230   694-854 (879)
1537 ABF51204.1.1.2_10691           95.4 0.00016 1.9E-08   54.1   0.0  121   69-199    45-209 (210)
1538 AAA45756.1.2_10717             95.4 0.00015 1.9E-08   54.2   0.0  151   70-231    69-260 (262)
1539 ACK37368.1.2_10715             95.4 0.00014 1.9E-08   53.6   0.0  150   69-229    68-257 (260)
1540 AAG17621.1.2_10500             95.4 0.00015   2E-08   54.3   0.0  128   98-229    90-259 (261)
1541 AAX47042.1.2_10543             95.4 0.00015   2E-08   54.2   0.0  148   70-228    69-258 (261)
1542 ABF51199.1.2_10660             95.4 0.00016   2E-08   54.7   0.0  150   70-230    69-262 (267)
1543 BAM44712.1.1.2_10376           95.4 0.00017   2E-08   54.1   0.0  141   40-199    28-214 (215)
1544 AAL69623.2.2_10555             95.4 0.00016   2E-08   54.4   0.0  148   70-228    69-258 (261)
1545 AAL68560.2.1.2_10626           95.4 0.00016   2E-08   52.9   0.0  121   69-199    45-200 (201)
1546 ABU41836.1.2_10575             95.4 0.00016   2E-08   54.6   0.0  168   39-231    52-266 (269)
1547 AAX47033.1.2_10534             95.3 0.00016   2E-08   54.4   0.0  128   98-230    90-260 (262)
1548 AAG17621.1_10500               95.3 0.00015 2.1E-08   61.4   0.0  149   69-228   137-327 (882)
1549 AAX47034.1.2_10535             95.3 0.00016 2.1E-08   54.1   0.0  147   70-228    69-258 (261)
1550 AAQ02682.1.2_10568             95.3 0.00017 2.1E-08   55.0   0.0  168   39-231    52-266 (269)
1551 AAQ73076.1.2_10510             95.3 0.00016 2.1E-08   54.1   0.0  166   39-229    51-258 (260)
1552 AAT65964.1.2_10531             95.3 0.00017 2.1E-08   54.1   0.0  149   69-228    68-258 (261)
1553 ACK37444.1.2_10725             95.3 0.00017 2.2E-08   53.9   0.0  151   69-230    68-259 (262)
1554 AAA45762.1.2_10700             95.3 0.00017 2.2E-08   54.3   0.0  151   69-230    68-262 (267)
1555 AAX47044.1.2_10548             95.3 0.00018 2.2E-08   54.4   0.0  149   69-229    68-258 (261)
1556 ACK37412.1.2_10695             95.3 0.00017 2.2E-08   53.6   0.0  149   69-228    68-260 (262)
1557 AWK02667.1.1.2_10810           95.3 0.00018 2.3E-08   51.1   0.0  133   41-196    30-177 (177)
1558 AAQ02684.1.1_10569             95.3 0.00018 2.3E-08   54.7   0.0  151   69-230    68-268 (272)
1559 ACK37398.1.2_10677             95.3 0.00018 2.3E-08   54.0   0.0  154   69-233    68-265 (265)
1560 AVJ35777.1.1.2_10607           95.3 0.00018 2.3E-08   51.9   0.0  120   69-198    45-191 (191)
1561 ABF51183.1.2_10727             95.3 0.00018 2.3E-08   53.7   0.0  151   70-231    69-260 (262)
1562 ANN02908.1.1.2_10593           95.3 0.00018 2.3E-08   51.9   0.0  121   69-199    45-191 (192)
1563 AJO61169.1_10554               95.3 0.00016 2.3E-08   66.0   0.0  149   69-228   137-327 (2036)
1564 AAA46912.1.2_10558             95.3 0.00019 2.4E-08   54.4   0.0  150   70-230    69-267 (271)
1565 ABK88241.1.1.2_10586           95.3 0.00019 2.4E-08   51.6   0.0  121   69-199    45-195 (195)
1566 BAS53432.1.2_10867             95.3 0.00021 2.4E-08   57.8   0.0  126   99-228   244-372 (375)
1567 AAV27300.1.1.2_10662           95.2  0.0002 2.5E-08   53.1   0.0  120   69-198    45-207 (207)
1568 AAZ73369.1.1.2_10595           95.2  0.0002 2.5E-08   51.9   0.0  121   69-199    45-192 (193)
1569 ABF51190.1.2_10669             95.2  0.0002 2.5E-08   54.3   0.0  148   69-228    68-259 (261)
1570 BBE37021.1_10453               95.2 0.00019 2.6E-08   63.0   0.0  173   36-229   117-350 (1114)
1571 ABF51189.1.2_10661             95.2  0.0002 2.6E-08   53.9   0.0  148   70-228    69-260 (262)
1572 AAM00276.1.1.2_10602           95.2  0.0002 2.6E-08   51.5   0.0  120   69-198    45-191 (191)
1573 ABF51196.1.1.2_10692           95.2 0.00022 2.6E-08   53.5   0.0   99   97-198    66-208 (208)
1574 AAM00274.1.1.2_10601           95.2 0.00021 2.6E-08   51.6   0.0  120   69-198    45-191 (191)
1575 AAA45466.1.4_10827             95.2 0.00024 2.6E-08   57.2   0.0  166   41-230    83-265 (300)
1576 AEG42388.1.1.2_10739           95.2 0.00022 2.6E-08   52.9   0.0  119   70-198    46-205 (205)
1577 AGH70290.1.2_10579             95.2 0.00021 2.7E-08   54.1   0.0  165   41-230    54-267 (271)
1578 AJO54281.1.2_10784             95.2 0.00021 2.7E-08   53.2   0.0  155   69-234    68-264 (265)
1579 ACK37393.1.2_10742             95.2 0.00021 2.7E-08   53.5   0.0  154   69-233    68-262 (262)
1580 AAW30683.1.1.2_10480           95.2 0.00022 2.7E-08   52.1   0.0   99   98-199    67-201 (202)
1581 AAR38842.1.2_10469             95.2 0.00021 2.7E-08   52.8   0.0  148   70-228    69-253 (256)
1582 ACK37442.1.1.2_10720           95.2 0.00022 2.7E-08   52.6   0.0  121   69-199    45-205 (205)
1583 BAM44716.1.1.2_10380           95.2 0.00023 2.7E-08   53.4   0.0  142   39-199    27-214 (215)
1584 AAQ73079.1.2_10513             95.2 0.00022 2.7E-08   53.6   0.0  148   70-229    68-258 (261)
1585 AAF72338.1_10301               95.2 0.00019 2.8E-08   59.5   0.0  126   97-229   676-802 (853)
1586 ACB29695.1.1.2_10371           95.2 0.00023 2.8E-08   52.5   0.0  124   70-199    25-192 (193)
1587 ADK22846.1.2_10578             95.2 0.00023 2.9E-08   54.0   0.0  151   69-230    68-267 (271)
1588 BAW98044.1.1.2_10600           95.2 0.00023 2.9E-08   51.4   0.0  121   69-199    45-192 (193)
1589 BBE37018.1.1.2_10455           95.2 0.00025 2.9E-08   53.6   0.0  153   69-228     8-220 (221)
1590 AAO59359.2_10533               95.2 0.00021 2.9E-08   60.4   0.0  164   39-228   121-327 (858)
1591 AVH76471.1.1.3_10857           95.2  0.0002 2.9E-08   47.8   0.0  126   99-227    21-163 (163)
1592 BAA00168.1.2_10634             95.2 0.00023 2.9E-08   53.6   0.0  151   69-230    68-261 (263)
1593 AAA69862.1.1.2_10644           95.1 0.00024 2.9E-08   52.8   0.0  121   69-199    45-207 (207)
1594 AAQ73082.1.2_10501             95.1 0.00023   3E-08   53.2   0.0  164   39-228    52-258 (261)
1595 AVX29482.1.1.1_10436           95.1 0.00024   3E-08   51.6   0.0  124   69-199    43-194 (195)
1596 AIK23440.1.2_10913             95.1 0.00023   3E-08   55.3   0.0  156   69-228   134-318 (342)
1597 ACK37384.1.1.2_10658           95.1 0.00025   3E-08   52.7   0.0  120   69-198    45-208 (208)
1598 AAQ73087.1.2_10521             95.1 0.00024   3E-08   53.6   0.0  147   70-228    68-257 (260)
1599 AAG13119.1_10288               95.1  0.0002   3E-08   59.3   0.0  167   34-230   736-904 (914)
1600 ALL55200.1.2_10911             95.1 0.00024   3E-08   55.5   0.0  155   69-227   134-316 (341)
1601 AKA64451.1.1.2_10622           95.1 0.00024   3E-08   51.5   0.0   99   98-199    67-192 (193)
1602 ABC55704.1_10300               95.1 0.00021 3.1E-08   59.7   0.0  134   97-231   748-890 (916)
1603 ABO76708.1.2_10745             95.1 0.00024 3.1E-08   53.0   0.0  150   69-229    68-260 (263)
1604 ABF51198.1.2_10699             95.1 0.00025 3.1E-08   53.3   0.0  170   39-233    52-265 (265)
1605 AKM70890.1_10795               95.1 0.00023 3.2E-08   60.3   0.0  149   69-228   135-326 (892)
1606 AAA47931.1_10363               95.1 0.00025 3.3E-08   61.0   0.0  156   69-230   214-411 (930)
1607 ABU41835.1.2_10574             95.1 0.00027 3.4E-08   53.6   0.0  152   69-231    68-268 (271)
1608 CAA59341.1.2_10507             95.1 0.00027 3.4E-08   52.9   0.0  127   98-229    90-259 (261)
1609 ACK37391.1.2_10670             95.0 0.00027 3.5E-08   52.7   0.0  162   39-228    52-257 (259)
1610 AAA45756.1.1.2_10717           95.0 0.00029 3.5E-08   52.1   0.0  120   70-199    46-206 (207)
1611 AAD20260.1.1.3_10316           95.0 0.00024 3.5E-08   47.9   0.0  154   45-227     1-192 (193)
1612 AFR46521.1.2_10581             95.0  0.0003 3.7E-08   53.2   0.0  165   41-230    54-267 (271)
1613 ABU62850.1.2_10748             95.0 0.00029 3.8E-08   52.6   0.0  127   98-228    90-259 (262)
1614 ATY47702.1.1.1_10438           95.0 0.00032 3.8E-08   51.9   0.0  126   69-199    43-202 (203)
1615 ARM53611.1.1.2_10617           95.0 0.00031 3.9E-08   50.8   0.0   98   98-198    67-191 (191)
1616 AFK79845.1.2_10781             95.0  0.0003 3.9E-08   52.4   0.0  149   69-228    68-260 (263)
1617 AJO54281.1.1.2_10784           95.0 0.00032 3.9E-08   51.8   0.0  121   69-199    45-207 (207)
1618 AAR38841.1.1.2_10468           95.0 0.00032   4E-08   51.3   0.0  121   69-199    45-201 (202)
1619 AAQ02677.1.2_10564             95.0 0.00032   4E-08   53.2   0.0  150   70-230    69-267 (271)
1620 CAA25246.1.1_10559             94.9  0.0003 4.1E-08   59.4   0.0  128   98-229   159-335 (879)
1621 QEQ92497.1_10428               94.9  0.0003 4.3E-08   64.3   0.0  153   69-229   146-321 (2069)
1622 ACK37425.1.1.2_10734           94.9 0.00034 4.3E-08   51.1   0.0  119   70-198    46-205 (205)
1623 AAQ02679.1.2_10566             94.9 0.00034 4.3E-08   53.0   0.0  150   70-230    69-267 (271)
1624 AAR98503.1.1.2_10583           94.9 0.00035 4.3E-08   50.8   0.0  120   69-198    45-194 (194)
1625 AFS33290.1.2_10577             94.9 0.00035 4.4E-08   53.0   0.0  151   69-230    68-267 (271)
1626 ABF51187.1.1.2_10643           94.9 0.00037 4.4E-08   52.1   0.0   98   98-198    67-208 (208)
1627 AEM76814.1.1.2_10777           94.9 0.00038 4.5E-08   51.7   0.0  120   69-198    44-206 (206)
1628 ACO92353.1.1.2_10374           94.9 0.00038 4.6E-08   51.6   0.0  143   38-199    26-214 (214)
1629 AAL69631.2.1.2_10621           94.9 0.00038 4.7E-08   50.7   0.0  138   39-200    29-197 (197)
1630 CAB40546.1.3_10440             94.9 0.00039 4.7E-08   53.6   0.0  154   69-229    64-276 (279)
1631 ALR74732.1.1.2_10460           94.9 0.00038 4.7E-08   50.8   0.0  125   69-199    44-204 (205)
1632 ACK37394.1.1.2_10673           94.9  0.0004 4.7E-08   51.7   0.0  120   69-198    45-208 (208)
1633 ACK37367.1.1.2_10633           94.9  0.0004 4.8E-08   51.8   0.0  120   70-199    46-208 (208)
1634 CAA25246.1.3_10559             94.8 0.00039 4.9E-08   52.9   0.0  150   70-230    69-267 (271)
1635 ACK37383.1.1.2_10657           94.8 0.00041 4.9E-08   51.6   0.0  120   70-199    46-209 (209)
1636 ABF51192.1.1.2_10639           94.8 0.00041 4.9E-08   51.5   0.0  120   69-198    45-207 (207)
1637 AFK79845.1.1.2_10781           94.8 0.00042   5E-08   51.6   0.0  121   69-199    45-209 (209)
1638 ACK37431.1.1.2_10704           94.8 0.00041   5E-08   51.2   0.0  120   69-198    45-207 (207)
1639 CAA25444.1.2_10561             94.8  0.0004 5.1E-08   52.4   0.0  150   69-229    68-266 (271)
1640 ACK37411.1.2_10729             94.8  0.0004 5.2E-08   51.9   0.0  150   70-230    69-259 (266)
1641 ABF51195.1.1.2_10659           94.8 0.00044 5.2E-08   51.4   0.0  120   69-198    45-208 (208)
1642 ACK37401.1.1.2_10681           94.8 0.00044 5.3E-08   51.4   0.0  121   69-199    45-209 (209)
1643 AAL69636.2.1.2_10490           94.8 0.00042 5.3E-08   50.3   0.0   99   98-199    67-201 (202)
1644 ABF51180.1.1.2_10716           94.8 0.00044 5.3E-08   51.3   0.0  120   69-198    45-205 (205)
1645 ACK37377.1.1.2_10648           94.8 0.00044 5.4E-08   50.9   0.0   98   98-198    67-208 (208)
1646 AEP69150.1.1.2_10708           94.8 0.00046 5.6E-08   51.3   0.0  120   69-198    45-208 (208)
1647 ABF51195.1.2_10659             94.7 0.00046 5.6E-08   52.3   0.0  146   69-228    68-257 (259)
1648 AAQ73083.1.1.2_10517           94.7 0.00047 5.6E-08   51.1   0.0  121   69-199    45-207 (208)
1649 AAQ02680.1.2_10565             94.7 0.00046 5.7E-08   52.3   0.0  151   69-230    68-267 (271)
1650 ACK37398.1.1.2_10677           94.7 0.00048 5.7E-08   51.1   0.0   99   98-199    67-209 (210)
1651 AET72469.1.2_10782             94.7 0.00045 5.8E-08   51.2   0.0  149   69-228    68-259 (262)
1652 AKA64452.1.1.2_10623           94.7 0.00047 5.9E-08   49.7   0.0   99   98-199    67-192 (193)
1653 ACK37399.1.1.2_10679           94.7 0.00049 5.9E-08   50.9   0.0   99   97-198    65-207 (207)
1654 ACK37369.1.2_10637             94.7 0.00048 5.9E-08   52.2   0.0  147   69-229    68-257 (261)
1655 AAQ73085.1.2_10519             94.7 0.00048 6.1E-08   51.5   0.0  166   39-229    51-258 (260)
1656 ACK37372.1.1.2_10642           94.7 0.00051 6.2E-08   50.7   0.0   98   98-198    67-208 (208)
1657 AAL69626.2.1.2_10488           94.7 0.00051 6.3E-08   50.3   0.0  121   69-199    45-201 (202)
1658 ACK37392.1.2_10671             94.7 0.00052 6.4E-08   52.1   0.0  149   69-230    68-260 (262)
1659 AFK65740.1.1.2_10740           94.6 0.00052 6.5E-08   50.2   0.0  120   69-198    45-205 (205)
1660 ACK37410.1.1.2_10693           94.6 0.00055 6.6E-08   50.8   0.0  120   69-198    45-207 (207)
1661 ABF51206.1.1.2_10655           94.6 0.00055 6.6E-08   50.7   0.0  120   69-198    45-208 (208)
1662 ABF51194.1.1.2_10678           94.6 0.00056 6.7E-08   50.9   0.0  119   70-198    46-207 (207)
1663 AHN05554.1.2_10909             94.6 0.00054 6.7E-08   53.6   0.0  156   69-228   132-315 (340)
1664 ABO69373.1.1.2_10683           94.6 0.00056 6.7E-08   50.8   0.0  120   69-198    45-208 (208)
1665 ACK37427.1.1.2_10703           94.6 0.00057 6.8E-08   50.8   0.0   99   98-199    67-209 (209)
1666 ABF51191.1.1.2_10650           94.6 0.00058 6.8E-08   50.9   0.0  120   69-198    45-208 (208)
1667 ACK37396.1.1.2_10675           94.6 0.00057 6.9E-08   50.7   0.0  120   69-198    45-207 (207)
1668 AAQ02681.1.2_10567             94.6 0.00055 6.9E-08   51.7   0.0  166   39-229    52-266 (271)
1669 ACU27058.1_10761               94.6 0.00051 6.9E-08   58.1   0.0  149   69-228   135-326 (872)
1670 AKM70890.1_10795               94.6  0.0005 6.9E-08   58.1   0.0  120   98-230   662-800 (892)
1671 AHE93351.1.2_10552             94.6 0.00055   7E-08   51.1   0.0  149   69-229    68-258 (261)
1672 ABF51198.1.1.2_10699           94.6 0.00058   7E-08   50.6   0.0   99   98-199    67-209 (210)
1673 ASK12205.1_10991               94.6 0.00076 7.2E-08   58.6   0.0  132   96-228   147-330 (452)
1674 AJO54283.1.2_10764             94.6 0.00056 7.2E-08   50.9   0.0  151   69-230    68-261 (263)
1675 AAC95510.1_10298               94.6 0.00049 7.3E-08   56.0   0.0  175   34-230   596-783 (818)
1676 AAQ73077.1.1.2_10511           94.5 0.00062 7.4E-08   50.5   0.0  119   70-198    46-207 (207)
1677 AHV90410.1.1.1_10894           94.5 0.00057 7.6E-08   58.6   0.0  140   82-230   775-922 (944)
1678 AFD64773.1.2_10710             94.5 0.00062 7.7E-08   51.3   0.0  151   69-232    68-261 (262)
1679 AFJ04537.1.1.1_10402           94.5 0.00066 7.9E-08   50.7   0.0  127   69-199    43-212 (213)
1680 CAA24465.1.2_10557             94.5 0.00063 7.9E-08   51.3   0.0  150   70-230    69-268 (272)
1681 ACK37419.1.1.2_10698           94.5 0.00067   8E-08   50.3   0.0  120   69-198    45-208 (208)
1682 AAR38847.1.1.2_10474           94.5 0.00067 8.1E-08   50.0   0.0  122   69-200    45-202 (202)
1683 ACK37413.1.1.2_10696           94.5 0.00069 8.2E-08   50.4   0.0   99   98-199    67-207 (207)
1684 AIF74255.1.1.3_10871           94.5 0.00058 8.2E-08   45.5   0.0  130   98-228     9-162 (163)
1685 ABF51189.1.1.2_10661           94.5  0.0007 8.3E-08   50.2   0.0   98   98-198    67-208 (208)
1686 ACK37417.1.1.2_10730           94.5  0.0007 8.4E-08   50.1   0.0  120   69-198    45-205 (205)
1687 AKM70887.1_10758               94.4 0.00062 8.4E-08   58.5   0.0  121   98-230   663-802 (961)
1688 AAQ73085.1.1.2_10519           94.4 0.00073 8.6E-08   50.3   0.0   99   98-199    67-207 (208)
1689 AAL69633.2.1.2_10489           94.4  0.0007 8.8E-08   49.0   0.0   99   98-199    67-201 (202)
1690 CDQ47775.1.1.2_10486           94.4 0.00073   9E-08   49.4   0.0  121   69-199    45-200 (201)
1691 ABU62849.1.1.2_10747           94.4 0.00075   9E-08   49.9   0.0  120   70-199    46-208 (208)
1692 AKM70887.1_10758               94.4  0.0007 9.4E-08   58.1   0.0  148   69-228   135-325 (961)
1693 AAQ73094.1.1.2_10503           94.3 0.00079 9.6E-08   49.6   0.0  121   69-199    45-207 (208)
1694 ACK37375.1.1.2_10646           94.3  0.0008 9.6E-08   49.7   0.0   98   98-198    67-208 (208)
1695 ACK37407.1.1.2_10726           94.3 0.00082 9.8E-08   49.7   0.0  121   69-199    45-206 (207)
1696 ABF51205.1.1.2_10674           94.3 0.00085 9.8E-08   50.4   0.0  120   69-198    45-208 (208)
1697 ACK37397.1.1.2_10676           94.3 0.00084 9.9E-08   50.1   0.0   98   98-198    67-208 (208)
1698 ABF51188.1.1.2_10690           94.3 0.00082 9.9E-08   49.7   0.0  120   69-198    45-208 (208)
1699 ACL15186.1.1.1_10384           94.3 0.00084 9.9E-08   50.1   0.0  127   69-199    43-212 (213)
1700 AAD02132.1.1.2_10497           94.3 0.00085   1E-07   49.9   0.0  121   69-199    45-207 (208)
1701 AAC58808.1_10294               94.3 0.00071   1E-07   56.4   0.0  182   34-231   672-895 (901)
1702 AHE93351.1.1.2_10552           94.3 0.00083   1E-07   49.5   0.0  121   69-199    45-207 (208)
1703 ABF51186.1.1.2_10689           94.3 0.00086   1E-07   49.9   0.0  121   69-199    45-209 (209)
1704 AAW30682.1.1.2_10479           94.3 0.00083   1E-07   49.4   0.0  123   70-199    46-204 (205)
1705 ACK37418.1.1.2_10731           94.3 0.00081   1E-07   48.8   0.0  121   69-199    45-205 (205)
1706 ACK37402.1.1.2_10682           94.3 0.00089   1E-07   50.0   0.0  121   69-199    45-208 (208)
1707 AJO54282.1.2_10765             94.3 0.00082   1E-07   50.4   0.0  150   70-230    69-264 (267)
1708 ADV57354.1.1.2_10738           94.3 0.00085   1E-07   49.2   0.0  121   69-199    45-206 (207)
1709 AAX47033.1.1.2_10534           94.3 0.00088 1.1E-07   49.7   0.0   99   98-199    67-208 (208)
1710 AAL69638.2.1.2_10624           94.3 0.00085 1.1E-07   48.8   0.0  121   69-199    45-198 (199)
1711 AET72469.1_10782               94.2 0.00076 1.1E-07   61.7   0.0  149   69-228   135-326 (2075)
1712 CAA55650.1.1.2_10509           94.2 0.00091 1.1E-07   49.4   0.0  120   70-199    46-207 (208)
1713 AAR38845.1.1.2_10472           94.2  0.0009 1.1E-07   48.8   0.0  120   69-198    45-199 (199)
1714 ACK37388.1.2_10666             94.2  0.0009 1.1E-07   50.3   0.0  147   69-230    68-257 (260)
1715 AAR38849.1.1.2_10476           94.2 0.00093 1.1E-07   48.8   0.0  121   69-199    45-200 (201)
1716 ABF51203.1.1.2_10697           94.2 0.00097 1.1E-07   49.6   0.0  120   69-198    45-207 (207)
1717 ABF51182.1.1.2_10724           94.2 0.00097 1.2E-07   49.2   0.0   98   98-198    67-205 (205)
1718 ACK37382.1.1.2_10656           94.2 0.00097 1.2E-07   49.1   0.0   98   98-198    67-207 (207)
1719 AAW30685.1.1.2_10482           94.2 0.00097 1.2E-07   49.0   0.0  124   69-199    45-204 (205)
1720 ACK37378.1.1.2_10649           94.2   0.001 1.2E-07   49.7   0.0   98   98-198    67-208 (208)
1721 AAL69622.2.1.2_10491           94.2 0.00095 1.2E-07   48.6   0.0   99   98-199    67-201 (202)
1722 AET72467.1.2_10785             94.2 0.00091 1.2E-07   49.6   0.0  150   69-229    68-260 (263)
1723 AAX47039.1.1.2_10540           94.1   0.001 1.2E-07   49.1   0.0  100   98-200    67-208 (208)
1724 BAA00518.1.1.2_10498           94.1  0.0011 1.3E-07   49.3   0.0  122   69-200    45-208 (208)
1725 AVM87448.1.1.3_10895           94.1   0.001 1.3E-07   45.7   0.0  120   97-228    13-140 (141)
1726 AAR38840.1.1.2_10467           94.1   0.001 1.3E-07   48.4   0.0  121   69-199    45-201 (202)
1727 AHL27172.1.1.2_10549           94.1  0.0011 1.3E-07   49.4   0.0   99   98-199    67-208 (209)
1728 AAR38843.1.1.2_10470           94.0  0.0011 1.3E-07   48.6   0.0  121   69-199    45-201 (202)
1729 ACK37403.1.2_10684             94.0  0.0011 1.3E-07   50.3   0.0  149   69-230    68-260 (262)
1730 AAQ73076.1.1.2_10510           94.0  0.0011 1.4E-07   49.0   0.0  121   69-199    45-207 (208)
1731 AIU36189.1_10901               94.0   0.001 1.4E-07   56.5   0.0  133   97-230   699-863 (977)
1732 ABO69370.1.1.2_10640           94.0  0.0012 1.4E-07   49.2   0.0  120   69-198    45-208 (208)
1733 ACK37409.1.1.2_10728           94.0  0.0012 1.4E-07   48.7   0.0   99   97-198    66-205 (205)
1734 AAF21971.1.1.2_10496           94.0  0.0012 1.4E-07   48.8   0.0  100   98-200    67-208 (208)
1735 AAX47037.1.1.2_10538           94.0  0.0012 1.4E-07   49.0   0.0  121   69-199    45-205 (206)
1736 CAA56365.1.1.2_10508           94.0  0.0012 1.5E-07   48.8   0.0   99   98-199    67-207 (208)
1737 ABO69375.1.1.2_10702           94.0  0.0013 1.5E-07   49.1   0.0   98   98-198    67-208 (208)
1738 ACK37369.1.1.2_10637           94.0  0.0013 1.5E-07   48.9   0.0   99   98-199    67-208 (208)
1739 AFR46521.1.1.2_10581           93.9  0.0013 1.5E-07   49.3   0.0  136   40-199    30-214 (215)
1740 ABF51181.1.1.2_10721           93.9  0.0012 1.5E-07   48.4   0.0  120   69-198    45-205 (205)
1741 CAA24465.1.1.2_10557           93.9  0.0013 1.5E-07   48.7   0.0  121   69-199    45-215 (216)
1742 ACU27058.1_10761               93.9  0.0011 1.5E-07   55.8   0.0  120   98-230   673-811 (872)
1743 AAT65951.1.1.2_10530           93.9  0.0013 1.6E-07   48.9   0.0  121   69-199    45-206 (207)
1744 AAR38844.1.1.2_10471           93.9  0.0013 1.6E-07   48.4   0.0  121   69-199    45-202 (203)
1745 AAQ73082.1.1.2_10501           93.8  0.0014 1.6E-07   48.8   0.0   99   98-199    67-208 (209)
1746 CAD38168.2.1.2_10532           93.8  0.0014 1.7E-07   48.5   0.0  121   69-199    45-208 (208)
1747 ABF51190.1.1.2_10669           93.8  0.0014 1.7E-07   48.4   0.0   98   98-198    67-208 (208)
1748 AAL37163.1.1.2_10515           93.8  0.0014 1.7E-07   48.4   0.0   98   99-199    68-206 (207)
1749 ACK37404.1.1.2_10685           93.8  0.0014 1.7E-07   48.5   0.0  120   69-198    45-207 (207)
1750 ACK37388.1.1.2_10666           93.8  0.0014 1.7E-07   48.1   0.0   99   98-199    67-208 (208)
1751 ABO69381.1.1.2_10735           93.8  0.0014 1.7E-07   48.0   0.0  121   69-199    45-205 (205)
1752 ACK37385.1.1.2_10663           93.8  0.0014 1.7E-07   48.3   0.0   98   98-198    67-208 (208)
1753 ATY47692.1.1.1_10437           93.8  0.0014 1.7E-07   48.2   0.0  127   69-199    43-201 (202)
1754 ACK37374.1.1.2_10645           93.8  0.0015 1.8E-07   48.5   0.0  120   69-198    45-208 (208)
1755 ACL15185.1.1.1_10383           93.8  0.0015 1.8E-07   48.8   0.0  127   69-199    43-211 (212)
1756 ABO69376.1.1.2_10718           93.8  0.0015 1.8E-07   48.1   0.0  120   69-198    45-205 (205)
1757 AAQ73081.1.1.2_10516           93.8  0.0015 1.8E-07   48.5   0.0  121   69-199    45-207 (208)
1758 AAQ73087.1.1.2_10521           93.8  0.0015 1.8E-07   48.2   0.0   98   98-198    67-207 (207)
1759 AAQ02675.1.1.2_10562           93.7  0.0016 1.8E-07   48.7   0.0   99   98-199    67-213 (214)
1760 AHI87751.1.1.3_10319           93.7  0.0012 1.9E-07   44.0   0.0  176   34-230     7-222 (224)
1761 AII77450.1_10629               93.7  0.0015 1.9E-07   53.4   0.0  164   41-230   227-421 (559)
1762 AAD19342.1.1.2_10504           93.7  0.0016 1.9E-07   48.2   0.0   98   98-198    67-207 (207)
1763 ACK37400.1.1.2_10680           93.7  0.0016 1.9E-07   48.0   0.0   99   98-199    67-209 (209)
1764 AMQ25905.1.4_10834             93.7  0.0018 1.9E-07   52.3   0.0  166   41-230    83-265 (306)
1765 ABV25904.1.1.2_10483           93.7  0.0016   2E-07   47.5   0.0   99   98-199    67-201 (202)
1766 ANN47502.1.1.2_10487           93.7  0.0016   2E-07   47.3   0.0  121   69-199    45-201 (202)
1767 AAL69623.2.1.2_10555           93.6  0.0017   2E-07   48.0   0.0   99   98-199    67-207 (208)
1768 AIF74250.1.1.3_10870           93.6  0.0016 2.1E-07   44.7   0.0  128  100-228    13-164 (165)
1769 AAQ02684.1.1.2_10569           93.6  0.0018 2.1E-07   48.7   0.0  121   69-199    45-215 (216)
1770 ACK37411.1.1.2_10729           93.6  0.0018 2.2E-07   47.6   0.0   98   98-198    67-205 (205)
1771 AAX47034.1.1.2_10535           93.6  0.0018 2.2E-07   48.0   0.0  100   97-199    66-208 (209)
1772 ACK37379.1.1.2_10652           93.6  0.0019 2.2E-07   48.1   0.0   99   98-199    67-209 (209)
1773 AAQ73079.1.1.2_10513           93.5  0.0018 2.2E-07   47.4   0.0  121   69-199    45-208 (208)
1774 ADY76973.1_10587               93.5  0.0018 2.2E-07   50.9   0.0   24  211-234     1-24  (349)
1775 ACK37430.1.1.2_10737           93.5  0.0018 2.2E-07   47.3   0.0   96   97-195    66-201 (202)
1776 ABF51200.1.1.2_10667           93.5  0.0019 2.2E-07   47.6   0.0   98   98-198    67-208 (208)
1777 AAQ73078.1.1.2_10512           93.5  0.0019 2.2E-07   47.8   0.0  121   69-199    45-208 (209)
1778 ABO69371.1.1.2_10641           93.5  0.0019 2.3E-07   47.6   0.0  121   69-199    45-208 (209)
1779 AEP69155.1.1.2_10709           93.5   0.002 2.3E-07   48.1   0.0  120   69-198    45-208 (208)
1780 AER92563.1.1.2_10791           93.5  0.0019 2.3E-07   47.6   0.0   99   98-199    67-208 (208)
1781 ACT89355.1.1.2_10705           93.5  0.0019 2.3E-07   47.4   0.0   98   99-199    68-208 (208)
1782 AET72469.1.1.2_10782           93.5   0.002 2.3E-07   47.6   0.0  120   69-198    45-207 (207)
1783 AAQ73092.1.1.2_10526           93.5   0.002 2.4E-07   47.5   0.0  121   69-199    45-208 (209)
1784 AAA45762.1.1.2_10700           93.4   0.002 2.4E-07   47.8   0.0  121   69-199    45-209 (210)
1785 AIM19469.1.1.2_10544           93.4  0.0021 2.4E-07   47.7   0.0  120   70-199    46-207 (208)
1786 ACK37381.1.1.2_10654           93.4   0.002 2.4E-07   47.6   0.0   99   98-199    67-208 (208)
1787 AAQ73089.1.1.2_10523           93.4   0.002 2.5E-07   47.4   0.0  121   69-199    45-207 (208)
1788 ABK41188.1.1.2_10539           93.4  0.0021 2.5E-07   47.6   0.0  121   69-199    45-206 (207)
1789 AAA50478.1.1.2_10477           93.4   0.002 2.5E-07   46.3   0.0   99   98-199    67-200 (201)
1790 ABF51201.1.1.2_10672           93.4  0.0021 2.5E-07   47.4   0.0   98   98-198    67-209 (209)
1791 ABF51199.1.1.2_10660           93.4  0.0021 2.5E-07   47.6   0.0  121   69-199    45-209 (210)
1792 AER92563.1_10791               93.4  0.0018 2.5E-07   59.2   0.0  148   69-228   135-325 (2064)
1793 AAX47042.1.1.2_10543           93.3  0.0021 2.6E-07   47.1   0.0  120   69-198    45-206 (206)
1794 AUW34302.1.1.3_10826           93.3  0.0025 2.6E-07   48.7   0.0  166   43-228     1-187 (187)
1795 ACK37424.1.1.2_10733           93.3  0.0022 2.6E-07   47.0   0.0  120   69-198    45-205 (205)
1796 ABF51202.1.1.2_10653           93.3  0.0022 2.6E-07   47.3   0.0  120   69-198    45-209 (209)
1797 BAG70420.1.1.2_10550           93.3  0.0022 2.6E-07   47.1   0.0  122   69-200    45-208 (208)
1798 AAQ02679.1.1.2_10566           93.3  0.0023 2.7E-07   47.8   0.0  100   98-200    67-215 (215)
1799 CAA59341.1.1.2_10507           93.3  0.0023 2.7E-07   47.1   0.0   98   98-198    67-207 (207)
1800 AJO54282.1.1.2_10765           93.3  0.0023 2.8E-07   47.1   0.0   99   98-199    67-211 (211)
1801 AJA74399.1.1.2_10553           93.3  0.0023 2.8E-07   47.2   0.0  121   69-199    45-207 (208)
1802 AGU62946.1.1.3_10863           93.3   0.002 2.8E-07   42.6   0.0  123  103-228     1-141 (142)
1803 ANN47501.1.1.2_10484           93.3  0.0023 2.8E-07   46.8   0.0  121   69-199    45-201 (202)
1804 ABO69372.1.1.2_10651           93.2  0.0024 2.8E-07   47.5   0.0  120   69-198    45-208 (208)
1805 ABO69521.1.1.2_10706           93.2  0.0024 2.9E-07   47.0   0.0  120   69-198    45-208 (208)
1806 AAW30684.1.1.2_10481           93.2  0.0024   3E-07   46.5   0.0  100   97-199    66-201 (202)
1807 CAA26181.1.1.2_10635           93.2  0.0025   3E-07   47.2   0.0  120   69-198    45-208 (208)
1808 AAQ73086.1.1.2_10520           93.2  0.0025   3E-07   47.0   0.0  121   69-199    45-207 (208)
1809 AAX47043.1.1.2_10545           93.1  0.0027 3.2E-07   46.9   0.0   99   98-199    67-207 (208)
1810 AAQ73097.1.1.2_10528           93.1  0.0027 3.2E-07   47.2   0.0   99   98-199    67-207 (208)
1811 ACV51798.1.1.2_10752           93.1  0.0026 3.2E-07   46.2   0.0  121   69-199    45-208 (208)
1812 ACK37376.1.1.2_10647           93.1  0.0027 3.2E-07   46.8   0.0   98   99-199    68-208 (209)
1813 AAQ73095.1.1.2_10505           93.1  0.0027 3.3E-07   46.6   0.0  121   69-199    45-207 (208)
1814 BAG70419.1.1.2_10546           93.1  0.0027 3.3E-07   46.7   0.0   99   98-199    67-207 (208)
1815 ACK37380.1.1.2_10719           93.1  0.0027 3.3E-07   46.4   0.0   95   98-195    67-201 (202)
1816 AJO61169.1.1.2_10554           93.0  0.0029 3.3E-07   47.3   0.0   99   98-199    67-207 (208)
1817 BAA00168.1.1.2_10634           93.0  0.0028 3.4E-07   46.9   0.0  121   69-199    45-208 (208)
1818 ACK37406.1.1.2_10687           93.0  0.0028 3.4E-07   46.7   0.0  100   98-200    67-209 (209)
1819 ABK41189.1.1.2_10547           93.0  0.0028 3.4E-07   46.6   0.0  121   69-199    45-206 (207)
1820 ALR95870.1.4_10839             93.0  0.0031 3.5E-07   49.8   0.0  165   41-229    82-263 (283)
1821 ABQ16587.1.1.2_10743           93.0  0.0028 3.5E-07   46.3   0.0   99   98-199    67-207 (207)
1822 AAQ73091.1.1.2_10525           93.0  0.0029 3.5E-07   46.4   0.0   98   98-198    67-207 (207)
1823 AAK13071.1.1.2_10529           93.0  0.0029 3.5E-07   46.6   0.0  121   69-199    45-205 (206)
1824 ACK37403.1.1.2_10684           93.0   0.003 3.6E-07   46.9   0.0  121   69-199    45-209 (209)
1825 AAQ73090.1.1.2_10502           92.9   0.003 3.6E-07   46.6   0.0   99   98-199    67-207 (208)
1826 ABS84820.1.1.3_10306           92.9  0.0023 3.6E-07   42.1   0.0  178   37-230     3-213 (217)
1827 AAT65964.1.1.2_10531           92.9   0.003 3.7E-07   46.3   0.0   99   98-199    67-207 (208)
1828 AAR38842.1.1.2_10469           92.9   0.003 3.7E-07   46.0   0.0  121   69-199    45-202 (203)
1829 AAQ73088.1.1.2_10522           92.8  0.0034 3.9E-07   46.7   0.0   98   98-198    67-206 (206)
1830 ACU27241.1.1.2_10576           92.8  0.0033 3.9E-07   46.6   0.0  140   36-199    26-214 (215)
1831 ACK37444.1.1.2_10725           92.8  0.0032   4E-07   45.6   0.0  120   69-198    45-205 (205)
1832 AAC00531.1.1.2_10493           92.8  0.0034   4E-07   46.8   0.0  121   69-199    45-209 (210)
1833 AAX47044.1.1.2_10548           92.8  0.0034   4E-07   46.3   0.0   99   98-199    67-207 (208)
1834 ACK37393.1.1.2_10742           92.8  0.0034 4.1E-07   45.9   0.0   98   98-198    67-205 (205)
1835 AJO61169.1_10554               92.7  0.0029 4.2E-07   57.3   0.0  129   98-230   671-825 (2036)
1836 CAA29172.1.1.2_10495           92.7  0.0037 4.4E-07   46.4   0.0   99   98-199    67-207 (208)
1837 AUA17935.1.4_10844             92.7   0.004 4.4E-07   49.5   0.0  166   41-230    70-255 (297)
1838 AIF75200.1.1.3_10312           92.6  0.0028 4.4E-07   41.7   0.0  175   35-230     3-217 (219)
1839 AVM87408.1.1.4_10918           92.6  0.0035 4.5E-07   42.1   0.0  118   97-225     6-140 (140)
1840 AAQ73093.1.1.2_10527           92.6   0.004 4.7E-07   46.2   0.0  121   69-199    45-207 (208)
1841 ABO69374.1.1.2_10694           92.5  0.0039 4.8E-07   45.5   0.0   99   98-199    67-209 (209)
1842 AAD46138.1.1.2_10494           92.4  0.0042 5.1E-07   45.8   0.0   99   98-199    67-210 (211)
1843 ACK37428.1.1.2_10736           92.3  0.0045 5.5E-07   45.2   0.0  121   69-199    45-205 (205)
1844 ADY76972.1_10551               92.3  0.0044 5.5E-07   47.6   0.0   23  211-233     1-23  (324)
1845 AEG75268.1.2_10707             92.3  0.0046 5.7E-07   46.5   0.0  151   69-232    68-262 (263)
1846 AFB77696.1_10847               92.2  0.0039 5.7E-07   50.7   0.0  167   41-230   594-809 (844)
1847 AEP69155.1_10709               92.1  0.0044 6.1E-07   56.7   0.0  147   69-227   137-327 (2055)
1848 AEG75268.1.1.2_10707           92.1  0.0053 6.1E-07   45.5   0.0   81   98-178    67-191 (198)
1849 ABF51183.1.1.2_10727           92.1  0.0052 6.1E-07   45.3   0.0  120   69-198    45-205 (205)
1850 ACK37389.1.1.2_10668           92.0  0.0054 6.5E-07   45.1   0.0   98   98-198    67-207 (207)
1851 AFV92902.1.1.2_10582           92.0  0.0056 6.5E-07   45.6   0.0   99   98-199    67-214 (215)
1852 CAA24461.1.1.2_10556           91.9  0.0061 7.1E-07   45.5   0.0   99   98-199    67-215 (216)
1853 AAX47036.1.1.2_10537           91.8   0.006 7.2E-07   44.7   0.0  118   70-197    46-206 (206)
1854 ACK37392.1.1.2_10671           91.8  0.0064 7.5E-07   44.9   0.0   98   98-198    67-208 (208)
1855 AAC63944.2.1.2_10499           91.7  0.0064 7.7E-07   44.6   0.0   99   98-199    67-207 (208)
1856 ACK37412.1.1.2_10695           91.7  0.0065 7.7E-07   44.8   0.0  120   69-198    45-208 (208)
1857 AAQ73084.1.1.2_10518           91.6  0.0068 8.2E-07   44.6   0.0  121   69-199    45-207 (208)
1858 AGO68205.1.1.3_10874           91.4  0.0069 9.2E-07   42.1   0.0  120   97-228    42-189 (190)
1859 AKJ23343.1.1.1_10979           91.3   0.011 9.5E-07   46.0   0.0  127   70-198    10-169 (169)
1860 AFJ04539.1.1.1_10414           91.3  0.0082 9.7E-07   44.6   0.0  127   69-199    43-213 (214)
1861 AQS23374.1.1.3_10875           91.3  0.0076 9.7E-07   42.9   0.0  121   97-228    49-196 (197)
1862 CAA25246.1.1.2_10559           91.3  0.0084 9.7E-07   44.8   0.0  121   69-199    45-214 (215)
1863 AET72467.1.1.2_10785           91.2  0.0081   1E-06   43.5   0.0   98   99-199    68-208 (208)
1864 AGZ63355.1.1.2_10906           91.2  0.0077   1E-06   51.1   0.0  128   98-230   667-802 (881)
1865 AWK02691.1.1.3_10860           91.1  0.0075   1E-06   40.1   0.0  127   98-227    19-162 (162)
1866 BAC23066.1.4_10862             91.0   0.009 1.1E-06   44.8   0.0  145   82-229    67-231 (267)
1867 AVM87415.1.1.3_10851           90.7    0.01 1.2E-06   44.0   0.0  122   98-228    65-220 (221)
1868 AKA20760.1.1.5_10342           90.7  0.0095 1.2E-06   40.2   0.0  118   98-228     5-145 (146)
1869 AHH02469.1.1.3_10866           90.6  0.0097 1.3E-06   39.5   0.0  117  105-223     2-136 (137)
1870 AAP32284.2_10291               90.6  0.0087 1.3E-06   48.6   0.0  169   34-232   710-880 (888)
1871 AET72469.1_10782               90.6  0.0092 1.3E-06   54.2   0.0  120   98-230   663-801 (2075)
1872 AAZ81657.1_10417               90.5  0.0098 1.4E-06   49.3   0.0  130   99-229   637-809 (879)
1873 AVH76456.1.1.3_10861           90.2   0.012 1.5E-06   41.0   0.0  137   81-220    25-179 (180)
1874 AEL19656.1.1.1_10853           90.2   0.012 1.6E-06   40.2   0.0  152   70-226     2-159 (160)
1875 AVN87681.1.1.3_10881           90.0   0.014 1.6E-06   41.8   0.0  121   98-227    21-163 (163)
1876 AHN10843.1.1.3_10879           89.9   0.015 1.7E-06   41.7   0.0  125   98-227    10-158 (158)
1877 AEM05833.1.1.3_10434           89.8   0.012 1.8E-06   39.0   0.0  122   98-227    34-178 (178)
1878 ADG03747.2.1.3_10864           89.5   0.015   2E-06   40.8   0.0  144   82-228    26-189 (190)
1879 ACI95948.2.1.3_10865           89.3   0.016 2.1E-06   40.4   0.0  145   81-228    26-188 (189)
1880 AHL67639.1.1.3_10855           89.1   0.017 2.2E-06   38.9   0.0  122   99-223    15-153 (154)
1881 AER92563.1_10791               89.1   0.016 2.3E-06   52.6   0.0  121   98-230   660-799 (2064)
1882 AHH02469.1.4_10866             88.9   0.019 2.4E-06   42.9   0.0  129   98-229    86-233 (288)
1883 AHV90410.1.1.4_10894           88.5   0.022 2.7E-06   39.8   0.0  136   83-228    12-156 (157)
1884 ABP57198.1.1.3_10308           88.1   0.019   3E-06   35.4   0.0  124  100-228     2-151 (152)
1885 BAA22088.1_10302               88.1   0.021   3E-06   46.1   0.0  179   34-230   621-800 (811)
1886 ADL38957.1.1.3_10888           88.0   0.024 3.1E-06   37.8   0.0  117  107-228     1-136 (137)
1887 ADN94255.1.1.3_10882           88.0   0.026 3.1E-06   40.5   0.0  137   81-228    16-184 (185)
1888 ANN02882.1.1.4_10348           87.9   0.025 3.2E-06   39.3   0.0  117   98-227    37-179 (180)
1889 ACA05181.1.1.4_10344           87.8   0.025 3.3E-06   38.9   0.0  117   98-227    37-179 (180)
1890 AGU46444.1_10588               87.7   0.027 3.4E-06   44.4   0.0  128   98-230   154-311 (431)
1891 ATY47693.1.1.4_10425           87.4   0.027 3.7E-06   36.9   0.0  116  103-227     2-144 (144)
1892 AAF00473.1_10303               87.4   0.026 3.7E-06   46.1   0.0  187   34-230   638-832 (868)
1893 BAS53431.1.4_10868             87.2   0.031 3.8E-06   41.6   0.0  145   83-230    70-232 (273)
1894 BAB62889.1.1.4_10852           87.2   0.029 3.8E-06   38.7   0.0  138   83-223    29-184 (185)
1895 ARR73563.1.1.3_10883           86.9   0.036 4.2E-06   39.6   0.0  119   98-227    20-166 (166)
1896 APB88805.1.1.1_10318           86.7   0.034 4.4E-06   34.6   0.0   80  145-225     4-92  (92)
1897 ATY47699.1.1.3_10858           86.5   0.036 4.6E-06   38.4   0.0  138   81-222    22-178 (179)
1898 BAS53432.1.4_10867             85.9   0.043 5.2E-06   41.3   0.0  130   97-229    86-231 (285)
1899 ATG32104.1_10848               85.7   0.039 5.5E-06   45.7   0.0  132   98-230   667-855 (919)
1900 ADY76972.1_10551               85.7   0.044 5.5E-06   41.7   0.0  126   99-229   129-281 (324)
1901 AFI98769.1_10404               85.6   0.043 5.6E-06   40.6   0.0   37  102-140   207-243 (304)
1902 BAS53431.1.1.3_10868           85.5   0.045 5.7E-06   38.1   0.0  143   83-228    23-183 (184)
1903 BAC23066.1.1.3_10862           85.1   0.048 6.2E-06   37.9   0.0  144   82-228    22-185 (186)
1904 AEL19656.1.1_10853             84.8   0.057 6.5E-06   43.2   0.0  126   98-228   250-379 (381)
1905 AMT85186.1.1.4_10424           84.8    0.05 6.6E-06   37.1   0.0  122   97-227    31-179 (179)
1906 AEP69155.1_10709               84.1   0.054 7.5E-06   49.1   0.0  128   98-230   673-822 (2055)
1907 AFV67992.2_10628               84.1   0.059 7.5E-06   42.1   0.0  125   99-230   170-323 (418)
1908 AGN98103.1_10368               82.7   0.068 9.5E-06   48.0   0.0  122   98-230   744-891 (1954)
1909 AMT85188.1.1.4_10423           82.7   0.072 9.5E-06   36.2   0.0  121   98-227    32-179 (179)
1910 AFJ04547.1_10398               81.7   0.088 1.1E-05   39.3   0.0   74   99-176   202-298 (302)
1911 AJF23125.1.1.3_10426           81.3   0.091 1.2E-05   36.6   0.0  143   81-227    23-197 (197)
1912 BAS53432.1.1.3_10867           80.8     0.1 1.3E-05   36.4   0.0  143   83-228    23-183 (184)
1913 ADR72924.1_10289               80.0     0.1 1.4E-05   43.4   0.0  161   36-230   777-940 (950)
1914 AJF23126.1.1.3_10427           79.6    0.11 1.5E-05   35.5   0.0  123   99-227    40-194 (194)
1915 AEM05831.1.1.3_10854           79.3    0.12 1.6E-05   35.1   0.0  137   81-220    26-180 (181)
1916 ADY76973.1_10587               79.1    0.13 1.6E-05   39.6   0.0  128   98-230   136-293 (349)
1917 AIK67137.1.1.3_10856           79.0    0.12 1.6E-05   35.4   0.0  142   82-227    23-183 (183)
1918 BBE37021.1_10453               78.4    0.13 1.7E-05   44.1   0.0  118  104-230   676-828 (1114)
1919 AFI98774.1_10406               76.9    0.16 2.1E-05   37.8   0.0   75  101-178   203-299 (301)
1920 AIF74249.1.1.3_10465           75.1    0.19 2.5E-05   33.9   0.0  119   98-227    36-174 (174)
1921 AAF80999.1_10295               74.9    0.18 2.6E-05   40.7   0.0  180   34-230   671-888 (895)
1922 QEQ92497.1_10428               74.4    0.19 2.7E-05   44.9   0.0  116  100-229   630-762 (2069)
1923 AWB14573.1.1.3_10859           71.0    0.28 3.7E-05   33.1   0.0  139   82-223    28-184 (185)
1924 ASK12201.1_10991               69.3    0.44 4.3E-05   37.9   0.0  171   40-229    53-274 (277)
1925 AET72467.1.1.4_10785           69.1    0.39 4.4E-05   31.3   0.0   40   99-142    52-91  (95)
1926 AFJ04552.1_10400               68.9    0.35 4.5E-05   35.8   0.0   74  103-178   207-299 (301)
1927 AFJ04550.1_10396               67.9    0.37 4.8E-05   35.1   0.0   34  105-140   208-241 (300)
1928 AAK72221.1_10292               66.0    0.42 5.6E-05   40.2   0.0  162   35-229   838-1001(1011)
1929 AFI98765.1_10405               64.5     0.5 6.3E-05   34.9   0.0   37  102-140   206-242 (301)
1930 AFJ04554.1_10410               63.5    0.54 6.8E-05   34.8   0.0   36  103-140   204-239 (299)
1931 AAA47931.1_10363               62.4    0.55 7.3E-05   39.1   0.0  116  100-230   765-903 (930)
1932 AWK02683.1.1.4_10369           61.5    0.61 7.8E-05   32.2   0.0  119   98-227    56-200 (201)
1933 AFJ04542.1_10409               60.1    0.69 8.6E-05   34.2   0.0   36  103-140   203-238 (301)
1934 ASK12207.1_10987               59.5    0.88   9E-05   35.3   0.0  171   38-229    52-251 (254)
1935 AFJ04543.1_10391               57.2    0.81  0.0001   33.3   0.0   74  103-178   210-303 (305)
1936 AFJ04551.1_10394               55.9    0.88 0.00011   33.2   0.0   77   99-179   204-302 (303)
1937 AFJ04566.1_10388               54.4    0.96 0.00013   32.7   0.0   73  104-178   209-300 (302)
1938 AFJ04548.1_10399               52.2     1.1 0.00014   32.6   0.0   77  100-178   204-299 (301)
1939 AFJ04557.1_10397               49.4     1.3 0.00017   32.2   0.0   37  102-140   198-234 (295)
1940 AFJ04553.1_10390               48.4     1.4 0.00018   32.0   0.0   74  102-178   205-299 (301)
1941 AIK23441.1.3_10928             40.8     2.6 0.00028   30.5   0.0  115   99-230    63-179 (194)
1942 AFJ04555.1_10412               39.6     2.6 0.00031   31.6   0.0   37  102-140   206-242 (304)
1943 AWK02669.1.1.3_10433           38.4     2.5 0.00033   28.2   0.0  121   98-227    51-193 (193)
1944 BAP81884.1.3_10930             35.5     3.8 0.00039   31.5   0.0  115   99-229    93-207 (255)
1945 AFI98770.1_10403               35.4     3.1 0.00039   30.2   0.0   78   99-178   205-301 (303)
1946 AGX00961.1_10485               34.8     2.8 0.00041   31.3   0.0   68  157-228     2-69  (621)
1947 AFJ04541.1_10393               34.2     3.5 0.00042   30.3   0.0   40   99-140   202-241 (293)
1948 AZS54664.1_10923               34.0       3 0.00043   36.6   0.0  148   37-229   525-672 (2053)
1949 AIV09099.1_10942               31.8     3.4 0.00049   35.8   0.0  111   99-229   580-692 (1974)
1950 ABV57376.1_10922               26.9     4.7 0.00068   35.0   0.0  150   35-229   523-672 (2050)
1951 AFJ04544.1_10395               25.7     5.8 0.00074   28.6   0.0   39  100-140   204-242 (301)
1952 AIK23444.1.1_10880             21.0     8.4   0.001   28.7   0.0   75    3-91    294-368 (383)
