# Supplementary material for: Viro3D: a comprehensive database of virus protein structure predictions
Source: Mol Syst Biol. 2025 Sep 16;21(11):9. doi: 10.1038/s44320-025-00147-9 (PMC12583693; doi:10.1038/s44320-025-00147-9)
Supplement: Supplementary file 9 — Source data Fig. 2 [file 44320_2025_147_MOESM9_ESM.zip › Figure 2/2B/source data/hhblits/HHblits hits RdRp.txt]

 No Hit                             Prob E-value P-value  Score    SS Cols Query HMM  Template HMM
  1 CAA25246.1.9_10559             100.0 3.6E-89 5.3E-93  634.6   0.0  453    9-461   301-753 (753)
  2 CAA24465.1.8_10557             100.0 2.7E-87   4E-91  622.0   0.0  452   10-461   302-753 (753)
  3 ABM54551.1.11_10571            100.0 4.2E-82 6.2E-86  555.5   0.0  461    1-461     1-461 (461)
  4 CAA24465.1.1.10_10557          100.0 5.6E-80 8.3E-84  539.2   0.0  451   11-461     3-453 (453)
  5 CAA24465.1.10_10557            100.0 1.9E-79 2.8E-83  538.6   0.0  460    2-461     2-461 (461)
  6 CAA25444.1.11_10561            100.0 9.1E-79 1.3E-82  535.9   0.0  460    2-461     2-461 (461)
  7 AAQ02677.1.11_10564            100.0 1.2E-78 1.7E-82  533.5   0.0  460    2-461     2-461 (461)
  8 ADK22846.1.11_10578            100.0 2.1E-78 3.1E-82  531.9   0.0  460    2-461     2-461 (461)
  9 AAQ02676.1.11_10563            100.0 2.5E-78 3.7E-82  531.5   0.0  460    2-461     2-461 (461)
 10 AAQ02677.1.1.10_10564          100.0   3E-78 4.5E-82  528.1   0.0  451   11-461     3-453 (453)
 11 AAA46912.1.11_10558            100.0 4.4E-78 6.5E-82  529.9   0.0  461    1-461     1-461 (461)
 12 CAA24461.1.1.10_10556          100.0 1.2E-77 1.8E-81  526.0   0.0  451   11-461     3-453 (453)
 13 AAQ02680.1.1.10_10565          100.0 1.3E-77 1.9E-81  524.2   0.0  450   12-461     4-453 (453)
 14 AAQ02684.1.10_10569            100.0 1.3E-77   2E-81  526.8   0.0  460    2-461     2-461 (461)
 15 AAA46912.1.1.10_10558          100.0 1.4E-77 2.1E-81  525.5   0.0  451   11-461     3-453 (453)
 16 ABU41836.1.11_10575            100.0 1.8E-77 2.8E-81  524.2   0.0  460    2-461     2-461 (461)
 17 ABU41835.1.11_10574            100.0   2E-77   3E-81  523.9   0.0  460    2-461     2-461 (461)
 18 AAQ02680.1.11_10565            100.0 2.1E-77 3.1E-81  523.9   0.0  460    2-461     2-461 (461)
 19 AAQ02682.1.11_10568            100.0 3.7E-77 5.5E-81  522.3   0.0  461    1-461     1-461 (461)
 20 AGH70290.1.11_10579            100.0 3.9E-77 5.7E-81  523.8   0.0  460    2-461     2-461 (461)
 21 AAQ02679.1.11_10566            100.0 5.4E-77 8.1E-81  521.2   0.0  460    2-461     2-461 (461)
 22 AAQ02683.1.1.10_10570          100.0 6.8E-77   1E-80  519.5   0.0  450   12-461     4-453 (453)
 23 AAQ02682.1.1.10_10568          100.0 1.5E-76 2.2E-80  519.0   0.0  451   11-461     3-453 (453)
 24 AAA46914.1.1.10_10560          100.0 1.6E-76 2.4E-80  517.2   0.0  451   11-461     3-453 (453)
 25 CAA25444.1.1.10_10561          100.0 1.6E-76 2.4E-80  517.2   0.0  451   11-461     3-453 (453)
 26 ABM54551.1.1.10_10571          100.0 1.7E-76 2.5E-80  515.4   0.0  450   12-461     4-453 (453)
 27 ABU41836.1.1.10_10575          100.0   2E-76 3.1E-80  514.8   0.0  451   11-461     3-453 (453)
 28 AAQ02683.1.11_10570            100.0 3.1E-76 4.6E-80  514.7   0.0  459    3-461     3-461 (461)
 29 AAQ02684.1.1.10_10569          100.0 3.1E-76 4.7E-80  513.6   0.0  451   11-461     3-453 (453)
 30 AAQ02681.1.11_10567            100.0 4.9E-76 7.3E-80  515.1   0.0  460    2-461     2-461 (461)
 31 AAQ02676.1.1.10_10563          100.0 5.7E-76 8.5E-80  513.7   0.0  450   12-461     4-453 (453)
 32 ABU41835.1.1.10_10574          100.0   6E-76   9E-80  511.8   0.0  451   11-461     3-453 (453)
 33 AAT65951.1.11_10530            100.0 6.2E-76 9.1E-80  516.3   0.0  460    2-461     2-462 (462)
 34 ABM54550.1.11_10573            100.0 6.9E-76   1E-79  514.2   0.0  460    2-461     2-461 (461)
 35 CAA25246.1.11_10559            100.0 7.6E-76 1.1E-79  515.6   0.0  460    2-461     2-461 (461)
 36 CAA25246.1.1.10_10559          100.0 8.9E-76 1.3E-79  512.4   0.0  451   11-461     3-453 (453)
 37 AAQ02675.1.11_10562            100.0 9.4E-76 1.4E-79  516.6   0.0  460    2-461     2-461 (461)
 38 ADK22846.1.1.10_10578          100.0 2.2E-75 3.2E-79  510.0   0.0  451   11-461     3-453 (453)
 39 AFV92902.1.11_10582            100.0 4.2E-75 6.3E-79  509.0   0.0  460    1-460     1-460 (460)
 40 AAQ73085.1.11_10519            100.0 5.8E-75 8.6E-79  510.0   0.0  460    2-461     2-462 (462)
 41 AAX47035.1.11_10536            100.0   6E-75 8.9E-79  510.0   0.0  460    2-461     2-462 (462)
 42 BAG70419.1.11_10546            100.0   6E-75   9E-79  508.3   0.0  460    2-461     2-462 (462)
 43 AFS33290.1.11_10577            100.0 6.3E-75 9.3E-79  508.1   0.0  461    1-461     1-461 (461)
 44 AAQ73094.1.11_10503            100.0 8.4E-75 1.2E-78  509.0   0.0  460    2-461     2-462 (462)
 45 ABK41189.1.11_10547            100.0 8.6E-75 1.3E-78  509.0   0.0  460    2-461     2-462 (462)
 46 CAD38168.2.11_10532            100.0 2.9E-74 4.3E-78  504.0   0.0  460    2-461     2-462 (462)
 47 AFR46521.1.11_10581            100.0 3.1E-74 4.6E-78  505.3   0.0  460    2-461     2-461 (461)
 48 AAQ02675.1.1.10_10562          100.0 3.2E-74 4.8E-78  504.1   0.0  450   12-461     4-453 (453)
 49 ABK41188.1.11_10539            100.0 3.3E-74 4.8E-78  505.3   0.0  460    2-461     2-462 (462)
 50 AAC63944.2.11_10499            100.0 3.5E-74 5.1E-78  506.7   0.0  460    2-461     2-462 (462)
 51 AAQ02679.1.1.10_10566          100.0 4.3E-74 6.5E-78  500.1   0.0  450   12-461     4-453 (453)
 52 AAQ73079.1.11_10513            100.0 4.9E-74 7.3E-78  504.1   0.0  460    2-461     2-462 (462)
 53 ACJ66736.1.11_10625            100.0 5.8E-74 8.6E-78  503.7   0.0  460    2-461     2-462 (462)
 54 BAG70420.1.1.10_10550          100.0 6.2E-74 9.2E-78  500.9   0.0  450   12-461     4-454 (454)
 55 AFR46521.1.1.10_10581          100.0 8.9E-74 1.3E-77  501.3   0.0  451   11-461     3-453 (453)
 56 AFV92902.1.1.10_10582          100.0 1.1E-73 1.6E-77  499.2   0.0  450   12-461     4-453 (453)
 57 AAM00274.1.1.10_10601          100.0 1.1E-73 1.7E-77  499.1   0.0  450   12-461     4-453 (453)
 58 AKA64452.1.11_10623            100.0 1.2E-73 1.8E-77  499.9   0.0  459    3-461     3-461 (461)
 59 AFS33290.1.1.10_10577          100.0 1.7E-73 2.6E-77  497.9   0.0  451   11-461     3-453 (453)
 60 AAQ73086.1.11_10520            100.0 1.8E-73 2.7E-77  500.5   0.0  460    2-461     2-462 (462)
 61 AAQ73083.1.11_10517            100.0 1.9E-73 2.9E-77  500.3   0.0  460    2-461     2-462 (462)
 62 AAR38842.1.11_10469            100.0   2E-73   3E-77  500.2   0.0  460    2-461     2-462 (462)
 63 AAL69622.2.1.10_10491          100.0   2E-73 3.1E-77  495.9   0.0  451   11-461     3-454 (454)
 64 CAD38168.2.1.10_10532          100.0 2.2E-73 3.3E-77  497.3   0.0  451   11-461     3-454 (454)
 65 AHE93351.1.1.10_10552          100.0 2.3E-73 3.4E-77  497.2   0.0  451   11-461     3-454 (454)
 66 AGH70290.1.1.10_10579          100.0 2.5E-73 3.8E-77  496.8   0.0  450   12-461     4-453 (453)
 67 AAD45119.1.1.10_10524          100.0 2.8E-73 4.1E-77  496.7   0.0  451   11-461     3-454 (454)
 68 AAX47039.1.11_10540            100.0 2.8E-73 4.2E-77  499.3   0.0  460    2-461     2-462 (462)
 69 AAD46138.1.1.10_10494          100.0 2.8E-73 4.2E-77  496.6   0.0  449   13-461     5-454 (454)
 70 ABM54550.1.1.10_10573          100.0 2.9E-73 4.3E-77  496.5   0.0  450   12-461     4-453 (453)
 71 AAL69623.2.11_10555            100.0 3.1E-73 4.5E-77  499.1   0.0  460    2-461     2-462 (462)
 72 BAA00518.1.11_10498            100.0 3.5E-73 5.2E-77  498.7   0.0  460    2-461     2-462 (462)
 73 AFQ62099.1.1.10_10580          100.0 3.5E-73 5.3E-77  494.3   0.0  451   11-461     3-453 (453)
 74 ACJ66736.1.1.10_10625          100.0 3.9E-73 5.7E-77  497.4   0.0  450   12-461     4-454 (454)
 75 CAA59341.1.11_10507            100.0 5.3E-73 7.8E-77  497.5   0.0  460    2-461     2-462 (462)
 76 AAX47041.1.1.10_10542          100.0   7E-73   1E-76  494.2   0.0  450   12-461     4-454 (454)
 77 AAD19342.1.1.10_10504          100.0 8.5E-73 1.3E-76  493.6   0.0  451   11-461     3-454 (454)
 78 AAD02132.1.1.10_10497          100.0 9.6E-73 1.4E-76  494.9   0.0  450   12-461     4-454 (454)
 79 AAX47043.1.1.10_10545          100.0 1.1E-72 1.6E-76  493.0   0.0  450   12-461     4-454 (454)
 80 AJA74399.1.1.10_10553          100.0 1.2E-72 1.8E-76  489.4   0.0  449   12-460     4-453 (453)
 81 AAX47039.1.1.10_10540          100.0 1.3E-72   2E-76  492.3   0.0  451   11-461     3-454 (454)
 82 BAA00518.1.1.10_10498          100.0 1.4E-72 2.1E-76  492.2   0.0  450   12-461     4-454 (454)
 83 AAQ73091.1.11_10525            100.0 1.4E-72 2.1E-76  494.8   0.0  459    3-461     3-462 (462)
 84 AAQ73092.1.11_10526            100.0 1.4E-72 2.1E-76  493.2   0.0  460    2-461     2-462 (462)
 85 AAQ73097.1.1.10_10528          100.0 1.5E-72 2.3E-76  492.0   0.0  451   11-461     3-454 (454)
 86 AAB59927.1.1.10_10492          100.0 1.7E-72 2.5E-76  491.8   0.0  450   12-461     4-454 (454)
 87 AAQ73089.1.1.10_10523          100.0 1.7E-72 2.5E-76  491.7   0.0  451   11-461     3-454 (454)
 88 AAQ73092.1.1.10_10526          100.0 1.7E-72 2.5E-76  491.7   0.0  451   11-461     3-454 (454)
 89 AAQ73085.1.1.10_10519          100.0 1.7E-72 2.6E-76  491.6   0.0  451   11-461     3-454 (454)
 90 AAL68560.2.1.10_10626          100.0 1.9E-72 2.9E-76  489.8   0.0  451   11-461     3-454 (454)
 91 AAC00531.1.1.10_10493          100.0   2E-72   3E-76  491.2   0.0  451   11-461     3-454 (454)
 92 AAQ73090.1.1.10_10502          100.0 2.1E-72 3.1E-76  491.2   0.0  451   11-461     3-454 (454)
 93 AAX47035.1.1.10_10536          100.0 2.2E-72 3.2E-76  491.0   0.0  451   11-461     3-454 (454)
 94 AAL68560.2.11_10626            100.0 2.2E-72 3.3E-76  490.4   0.0  460    2-461     2-462 (462)
 95 AHE93351.1.11_10552            100.0 2.5E-72 3.8E-76  493.2   0.0  460    2-461     2-462 (462)
 96 AAQ73081.1.1.10_10516          100.0 2.6E-72 3.8E-76  490.6   0.0  451   11-461     3-454 (454)
 97 AAQ73090.1.11_10502            100.0 2.6E-72 3.8E-76  493.1   0.0  460    2-461     2-462 (462)
 98 AAQ73080.1.11_10514            100.0 2.6E-72 3.9E-76  493.1   0.0  460    2-461     2-462 (462)
 99 AAQ73078.1.1.10_10512          100.0 2.7E-72   4E-76  490.4   0.0  451   11-461     3-454 (454)
100 AAL69638.2.11_10624            100.0 2.8E-72 4.2E-76  492.9   0.0  460    2-461     2-462 (462)
101 AAQ02681.1.1.10_10567          100.0 2.8E-72 4.2E-76  490.2   0.0  450   12-461     4-453 (453)
102 AAQ73080.1.1.10_10514          100.0 3.1E-72 4.5E-76  491.7   0.0  450   12-461     4-454 (454)
103 AAQ73077.1.11_10511            100.0 3.1E-72 4.5E-76  492.7   0.0  460    2-461     2-462 (462)
104 AAQ73076.1.1.10_10510          100.0 3.3E-72 4.9E-76  491.5   0.0  451   11-461     3-454 (454)
105 AAQ73093.1.1.10_10527          100.0 3.3E-72 4.9E-76  489.9   0.0  450   12-461     4-454 (454)
106 AAK13071.1.11_10529            100.0 3.4E-72   5E-76  492.4   0.0  460    2-461     2-462 (462)
107 AAQ73091.1.1.10_10525          100.0 3.6E-72 5.4E-76  489.6   0.0  450   12-461     4-454 (454)
108 CAA56365.1.1.10_10508          100.0 3.8E-72 5.6E-76  491.1   0.0  451   11-461     3-454 (454)
109 AAQ73093.1.11_10527            100.0   4E-72 5.9E-76  491.9   0.0  460    2-461     2-462 (462)
110 AAX47044.1.11_10548            100.0 4.2E-72 6.3E-76  491.8   0.0  460    2-461     2-462 (462)
111 AAQ73083.1.1.10_10517          100.0 4.4E-72 6.6E-76  489.1   0.0  451   11-461     3-454 (454)
112 AAQ73084.1.1.10_10518          100.0 4.5E-72 6.7E-76  489.0   0.0  451   11-461     3-454 (454)
113 ANF04008.1.11_10620            100.0 5.2E-72 7.6E-76  494.7   0.0  449   13-461    30-478 (478)
114 AAX47044.1.1.10_10548          100.0 5.2E-72 7.7E-76  488.6   0.0  451   11-461     3-454 (454)
115 AAX47042.1.1.10_10543          100.0 5.2E-72 7.8E-76  488.6   0.0  451   11-461     3-454 (454)
116 AAT65964.1.1.10_10531          100.0 5.4E-72 8.1E-76  488.5   0.0  450   12-461     4-454 (454)
117 ALG04730.2.11_10608            100.0 5.5E-72 8.3E-76  487.8   0.0  459    3-461     3-461 (461)
118 AAQ73088.1.1.10_10522          100.0 5.9E-72 8.8E-76  489.8   0.0  450   12-461     4-454 (454)
119 AAQ73087.1.1.10_10521          100.0 6.1E-72 9.1E-76  488.2   0.0  450   12-461     4-454 (454)
120 AAQ73082.1.11_10501            100.0 6.2E-72 9.2E-76  489.1   0.0  460    2-461     2-462 (462)
121 AAX47037.1.11_10538            100.0 6.3E-72 9.3E-76  490.7   0.0  460    2-461     2-462 (462)
122 AAQ73081.1.11_10516            100.0 6.3E-72 9.3E-76  490.7   0.0  459    3-461     3-462 (462)
123 AAQ73088.1.11_10522            100.0 6.4E-72 9.6E-76  489.0   0.0  460    2-461     2-462 (462)
124 AAL37163.1.1.10_10515          100.0 6.9E-72   1E-75  487.9   0.0  450   12-461     4-454 (454)
125 AAK13071.1.1.10_10529          100.0   7E-72   1E-75  489.4   0.0  450   12-461     4-454 (454)
126 AAQ73096.1.1.10_10506          100.0 7.1E-72 1.1E-75  487.8   0.0  451   11-461     3-454 (454)
127 AAR38843.1.11_10470            100.0 7.4E-72 1.1E-75  491.8   0.0  459    3-461     3-462 (462)
128 ABK41189.1.1.10_10547          100.0 7.8E-72 1.1E-75  489.1   0.0  451   11-461     3-454 (454)
129 AAX47033.1.11_10534            100.0 7.9E-72 1.2E-75  488.5   0.0  460    2-461     2-462 (462)
130 AAX47043.1.11_10545            100.0   8E-72 1.2E-75  488.4   0.0  460    2-461     2-462 (462)
131 AAC00531.1.11_10493            100.0 8.2E-72 1.2E-75  488.4   0.0  459    3-461     3-462 (462)
132 CAA55650.1.9_10509             100.0 8.8E-72 1.3E-75  489.7   0.0  460    2-461     2-462 (462)
133 AAQ73096.1.11_10506            100.0 9.3E-72 1.4E-75  488.0   0.0  460    2-461     2-462 (462)
134 AAX47033.1.1.10_10534          100.0 9.4E-72 1.4E-75  487.0   0.0  450   12-461     4-454 (454)
135 AAQ73095.1.1.10_10505          100.0   1E-71 1.5E-75  486.8   0.0  450   12-461     4-454 (454)
136 CAA59341.1.1.10_10507          100.0   1E-71 1.5E-75  485.2   0.0  450   12-461     4-454 (454)
137 AAR38841.1.11_10468            100.0   1E-71 1.5E-75  490.8   0.0  460    2-461     2-462 (462)
138 AKA64451.1.1.10_10622          100.0 1.1E-71 1.6E-75  486.5   0.0  449   13-461     5-453 (453)
139 AAX47034.1.1.10_10535          100.0 1.1E-71 1.6E-75  486.6   0.0  451   11-461     3-454 (454)
140 AAX47036.1.1.10_10537          100.0 1.1E-71 1.6E-75  486.6   0.0  450   12-461     4-454 (454)
141 AAQ73089.1.11_10523            100.0 1.2E-71 1.8E-75  487.3   0.0  460    2-461     2-462 (462)
142 AAZ73368.1.1.10_10596          100.0 1.3E-71 1.9E-75  484.5   0.0  451   11-461     3-453 (453)
143 AKA64452.1.1.10_10623          100.0 1.3E-71   2E-75  485.9   0.0  449   13-461     5-453 (453)
144 AAT65951.1.1.10_10530          100.0 1.4E-71   2E-75  487.5   0.0  451   11-461     3-454 (454)
145 QEQ92497.1_10428               100.0 1.4E-71   2E-75  574.6   0.0  440   15-461  1612-2066(2069)
146 BAA24003.1.11_10589            100.0 1.4E-71 2.1E-75  486.7   0.0  460    2-461     2-461 (461)
147 AAX47036.1.11_10537            100.0 1.5E-71 2.2E-75  488.3   0.0  460    2-461     2-462 (462)
148 BAA24003.1.1.10_10589          100.0 1.6E-71 2.5E-75  485.3   0.0  451   11-461     3-453 (453)
149 AAQ73076.1.11_10510            100.0 1.7E-71 2.5E-75  487.9   0.0  460    2-461     2-462 (462)
150 AAX47040.1.1.10_10541          100.0 2.1E-71 3.1E-75  484.8   0.0  450   12-461     4-454 (454)
151 AAQ73082.1.1.10_10501          100.0 2.3E-71 3.4E-75  484.6   0.0  451   11-461     3-454 (454)
152 AAZ73369.1.1.10_10595          100.0 2.3E-71 3.5E-75  484.4   0.0  451   11-461     3-453 (453)
153 AAX47042.1.11_10543            100.0 2.6E-71 3.8E-75  485.2   0.0  460    2-461     2-462 (462)
154 AAQ73077.1.1.10_10511          100.0 2.7E-71 4.1E-75  484.0   0.0  449   13-461     5-454 (454)
155 AAL69622.2.11_10491            100.0   3E-71 4.4E-75  484.8   0.0  460    2-461     2-462 (462)
156 AAQ73079.1.1.10_10513          100.0 3.2E-71 4.7E-75  485.2   0.0  451   11-461     3-454 (454)
157 ACG55801.1_10363               100.0 3.6E-71 4.8E-75  558.8   0.0  439   15-461   930-1380(1381)
158 AAQ73086.1.1.10_10520          100.0 3.4E-71   5E-75  483.5   0.0  450   12-461     4-454 (454)
159 ACU27241.1.1.10_10576          100.0 3.6E-71 5.3E-75  484.3   0.0  432   13-444     5-437 (438)
160 BAG70419.1.1.10_10546          100.0 3.7E-71 5.5E-75  484.8   0.0  451   11-461     3-454 (454)
161 ABK41188.1.1.10_10539          100.0 4.1E-71 6.1E-75  482.9   0.0  450   12-461     4-454 (454)
162 AAR38845.1.11_10472            100.0 4.1E-71 6.2E-75  483.9   0.0  460    2-461     2-462 (462)
163 AAQ73095.1.11_10505            100.0 4.8E-71 7.1E-75  483.5   0.0  460    2-461     2-462 (462)
164 AAQ73097.1.11_10528            100.0   5E-71 7.5E-75  483.4   0.0  460    2-461     2-462 (462)
165 AAZ73344.1.1.10_10594          100.0 5.2E-71 7.7E-75  482.2   0.0  451   11-461     3-453 (453)
166 AIM19469.1.1.10_10544          100.0 5.6E-71 8.3E-75  483.6   0.0  450   12-461     4-454 (454)
167 AAX47034.1.11_10535            100.0 5.8E-71 8.7E-75  482.9   0.0  460    2-461     2-462 (462)
168 AAX47040.1.11_10541            100.0 6.4E-71 9.5E-75  484.2   0.0  460    2-461     2-462 (462)
169 AAQ73078.1.11_10512            100.0 6.4E-71 9.5E-75  482.7   0.0  460    2-461     2-462 (462)
170 CAA56365.1.11_10508            100.0 6.6E-71 9.7E-75  484.1   0.0  460    2-461     2-462 (462)
171 AAF21971.1.1.10_10496          100.0 7.2E-71 1.1E-74  481.4   0.0  450   12-461     4-454 (454)
172 AAQ73084.1.11_10518            100.0 7.6E-71 1.1E-74  483.7   0.0  460    2-461     2-462 (462)
173 AAL69638.2.1.10_10624          100.0 8.1E-71 1.2E-74  481.0   0.0  450   12-461     4-454 (454)
174 AAQ73094.1.1.10_10503          100.0 8.4E-71 1.2E-74  480.9   0.0  451   11-461     3-454 (454)
175 ABV25904.1.11_10483            100.0 8.6E-71 1.3E-74  481.9   0.0  451   11-461    11-462 (462)
176 ACK37386.1.11_10723            100.0   1E-70 1.5E-74  484.2   0.0  451   10-461    10-460 (460)
177 CAA29172.1.1.10_10495          100.0 1.1E-70 1.7E-74  480.1   0.0  451   11-461     3-454 (454)
178 ABK88241.1.1.10_10586          100.0 1.2E-70 1.8E-74  478.1   0.0  447   15-461     6-452 (452)
179 ACK37386.1.1.10_10723          100.0 1.3E-70 1.8E-74  482.6   0.0  448   13-461     5-452 (452)
180 AAL69623.2.1.10_10555          100.0 1.3E-70   2E-74  479.7   0.0  450   12-461     4-454 (454)
181 AAC63944.2.1.10_10499          100.0 1.4E-70 2.1E-74  481.1   0.0  450   12-461     4-454 (454)
182 AAX47037.1.1.10_10538          100.0 1.4E-70 2.1E-74  479.5   0.0  450   12-461     4-454 (454)
183 CAA55650.1.1.10_10509          100.0 1.7E-70 2.5E-74  479.0   0.0  450   12-461     4-454 (454)
184 ACK37380.1.1.10_10719          100.0   2E-70   3E-74  478.3   0.0  448   13-461     5-452 (452)
185 AAR38847.1.11_10474            100.0 2.4E-70 3.6E-74  480.5   0.0  461    1-461     1-462 (462)
186 AAT65964.1.11_10531            100.0 2.8E-70 4.1E-74  478.6   0.0  460    2-461     2-462 (462)
187 AHL27172.1.1.10_10549          100.0 2.8E-70 4.2E-74  477.6   0.0  450   12-461     4-454 (454)
188 ABF51188.1.11_10690            100.0 3.4E-70   5E-74  479.3   0.0  457    3-461     3-460 (460)
189 ALG04780.2.11_10609            100.0 3.4E-70 5.1E-74  477.9   0.0  459    3-461     3-461 (461)
190 ANN02908.1.1.10_10593          100.0 3.4E-70 5.1E-74  473.8   0.0  450   12-461     4-453 (453)
191 AAL69633.2.11_10489            100.0 3.9E-70 5.8E-74  477.7   0.0  459    3-461     3-462 (462)
192 AAR38846.1.11_10473            100.0 4.1E-70   6E-74  479.1   0.0  460    2-461     2-462 (462)
193 ARM53611.1.12_10617            100.0 4.7E-70 7.1E-74  475.5   0.0  459    3-461     3-461 (461)
194 AAR38844.1.11_10471            100.0 4.9E-70 7.2E-74  480.1   0.0  460    2-461     2-462 (462)
195 AAX47041.1.11_10542            100.0 5.2E-70 7.7E-74  478.4   0.0  460    2-461     2-462 (462)
196 ANF04008.1.1.10_10620          100.0 5.8E-70 8.8E-74  473.9   0.0  450   12-461     4-453 (453)
197 AAQ73087.1.11_10521            100.0 6.2E-70 9.3E-74  476.4   0.0  460    2-461     2-462 (462)
198 ACK37393.1.1.10_10742          100.0 6.5E-70 9.5E-74  476.6   0.0  448   13-461     5-452 (452)
199 ACK37420.1.11_10732            100.0 6.6E-70 9.7E-74  477.5   0.0  457    4-461     4-460 (460)
200 ABF51185.1.11_10664            100.0 8.6E-70 1.3E-73  478.3   0.0  457    3-461     3-460 (460)
201 AAW30682.1.11_10479            100.0 8.7E-70 1.3E-73  475.5   0.0  460    2-461     2-462 (462)
202 AAL69636.2.11_10490            100.0 8.8E-70 1.3E-73  475.4   0.0  447   15-461    15-462 (462)
203 AAW30683.1.11_10480            100.0 9.8E-70 1.5E-73  476.6   0.0  460    2-461     2-462 (462)
204 BAA18891.1.1.10_10585          100.0 9.9E-70 1.5E-73  472.2   0.0  447   15-461     5-451 (451)
205 AEE01039.1.11_10603            100.0   1E-69 1.5E-73  475.0   0.0  459    3-461     3-461 (461)
206 BAW98044.1.1.10_10600          100.0   1E-69 1.6E-73  472.3   0.0  451   11-461     3-453 (453)
207 ABF51188.1.1.10_10690          100.0 1.1E-69 1.7E-73  475.0   0.0  448   12-461     4-452 (452)
208 ACK37407.1.1.10_10726          100.0 1.2E-69 1.7E-73  476.5   0.0  448   13-461     5-452 (452)
209 AAL69631.2.11_10621            100.0 1.2E-69 1.7E-73  474.4   0.0  458    3-461     3-460 (460)
210 ACK37433.1.11_10638            100.0 1.2E-69 1.8E-73  475.8   0.0  453    7-461     7-460 (460)
211 AFK66746.1.1.10_10605          100.0 1.2E-69 1.8E-73  473.4   0.0  450   12-461     4-453 (453)
212 AVJ35777.1.1.10_10607          100.0 1.3E-69   2E-73  473.2   0.0  449   13-461     5-453 (453)
213 AAR98503.1.11_10583            100.0 1.3E-69   2E-73  472.1   0.0  447   15-461    11-457 (457)
214 AAW30685.1.11_10482            100.0 1.6E-69 2.3E-73  473.9   0.0  449   13-461    13-462 (462)
215 ACK37419.1.11_10698            100.0 1.6E-69 2.4E-73  473.5   0.0  452    8-461     8-460 (460)
216 ANN47502.1.11_10487            100.0 1.7E-69 2.5E-73  472.1   0.0  449   13-461    13-462 (462)
217 ARM53611.1.1.12_10617          100.0 1.7E-69 2.6E-73  469.4   0.0  449   13-461     5-453 (453)
218 AAR38848.1.11_10475            100.0   2E-69 2.9E-73  474.7   0.0  460    2-461     2-462 (462)
219 ACK37411.1.11_10729            100.0 2.2E-69 3.3E-73  474.1   0.0  451   10-461    10-460 (460)
220 ABF51181.1.11_10721            100.0 2.7E-69   4E-73  473.6   0.0  451   10-461    10-460 (460)
221 CAA24465.1.9_10557             100.0 2.9E-69 4.2E-73  493.4   0.0  454    8-461   191-644 (644)
222 AKA64451.1.11_10622            100.0 2.8E-69 4.2E-73  472.1   0.0  460    2-461     2-461 (461)
223 AAM00276.1.1.10_10602          100.0 2.8E-69 4.2E-73  469.6   0.0  449   13-461     5-453 (453)
224 ACK37444.1.1.10_10725          100.0   3E-69 4.5E-73  470.8   0.0  447   14-461     6-452 (452)
225 AEP69156.1.1.10_10741          100.0   3E-69 4.6E-73  470.8   0.0  447   14-461     6-452 (452)
226 ACK37385.1.1.10_10663          100.0 3.1E-69 4.7E-73  468.9   0.0  445   15-461     5-450 (450)
227 ALG04780.2.1.10_10609          100.0 3.4E-69 5.1E-73  469.0   0.0  450   12-461     4-453 (453)
228 ACK37380.1.11_10719            100.0 3.6E-69 5.3E-73  472.8   0.0  453    8-461     8-460 (460)
229 AFK79845.1.11_10781            100.0 3.6E-69 5.4E-73  472.8   0.0  449   11-461    11-459 (460)
230 AAZ73366.1.1.10_10590          100.0 4.4E-69 6.6E-73  468.4   0.0  450   12-461     4-453 (453)
231 CAA25246.1.10_10559            100.0 4.7E-69 6.9E-73  492.0   0.0  454    8-461   191-644 (644)
232 ABF51180.1.1.10_10716          100.0 4.7E-69   7E-73  469.6   0.0  448   13-461     5-452 (452)
233 ACK37442.1.11_10720            100.0 5.4E-69 8.1E-73  470.1   0.0  454    7-461     7-460 (460)
234 AET72469.1_10782               100.0   6E-69 8.5E-73  556.3   0.0  380   12-393  1696-2075(2075)
235 ABF51203.1.11_10697            100.0 6.1E-69 9.1E-73  469.8   0.0  452    8-461     8-460 (460)
236 ACK37430.1.11_10737            100.0 7.1E-69   1E-72  470.9   0.0  453    8-461     8-460 (460)
237 ACK37424.1.11_10733            100.0 7.4E-69 1.1E-72  469.3   0.0  451   10-461    10-460 (460)
238 ALG04730.2.1.11_10608          100.0 8.6E-69 1.3E-72  465.0   0.0  449   13-461     5-453 (453)
239 ABF51192.1.11_10639            100.0 9.1E-69 1.4E-72  468.7   0.0  452    8-461     8-460 (460)
240 ACK37388.1.1.10_10666          100.0 9.4E-69 1.4E-72  466.1   0.0  448   12-461     4-452 (452)
241 AEP69150.1.1.10_10708          100.0 9.5E-69 1.4E-72  465.5   0.0  443   14-458     4-447 (447)
242 AEE01039.1.1.10_10603          100.0 9.9E-69 1.5E-72  466.1   0.0  448   14-461     6-453 (453)
243 AAL69631.2.1.10_10621          100.0   1E-68 1.5E-72  466.0   0.0  447   14-461     6-452 (452)
244 ACK37424.1.1.10_10733          100.0   1E-68 1.5E-72  465.9   0.0  450   11-461     3-452 (452)
245 BAA00168.1.11_10634            100.0 1.1E-68 1.6E-72  469.8   0.0  452    8-461     8-460 (460)
246 ABF51180.1.11_10716            100.0 1.1E-68 1.7E-72  469.7   0.0  452    9-461     9-460 (460)
247 ACK37410.1.1.10_10693          100.0 1.1E-68 1.7E-72  465.4   0.0  445   15-461     5-450 (450)
248 ABO69381.1.1.10_10735          100.0 1.2E-68 1.8E-72  465.5   0.0  449   12-461     4-452 (452)
249 AAR38840.1.11_10467            100.0 1.3E-68 1.9E-72  471.0   0.0  460    2-461     2-462 (462)
250 ABF51205.1.1.10_10674          100.0 1.3E-68 1.9E-72  465.1   0.0  447   13-461     3-450 (450)
251 ACK37411.1.1.10_10729          100.0 1.3E-68 1.9E-72  468.1   0.0  447   14-461     5-451 (451)
252 ACK37383.1.1.10_10657          100.0 1.4E-68   2E-72  468.2   0.0  449   11-461     3-452 (452)
253 ABV25904.1.1.10_10483          100.0 1.4E-68   2E-72  466.9   0.0  447   15-461     7-454 (454)
254 AFQ55916.1.1.10_10606          100.0 1.3E-68   2E-72  465.3   0.0  449   13-461     5-453 (453)
255 AAR38849.1.11_10476            100.0 1.4E-68   2E-72  470.8   0.0  459    3-461     3-462 (462)
256 AAL69626.2.11_10488            100.0 1.4E-68   2E-72  470.8   0.0  459    3-461     3-462 (462)
257 AAB39968.1.11_10478            100.0 1.5E-68 2.2E-72  470.6   0.0  460    2-461     2-462 (462)
258 AAR38843.1.1.10_10470          100.0 1.6E-68 2.3E-72  468.0   0.0  447   15-461     7-454 (454)
259 ABF51179.1.11_10713            100.0 1.6E-68 2.3E-72  468.7   0.0  454    7-461     7-460 (460)
260 ABQ51392.1.1.9_10744           100.0 1.6E-68 2.4E-72  463.1   0.0  449   11-461     3-451 (451)
261 ABU62849.1.11_10747            100.0 1.8E-68 2.7E-72  465.3   0.0  452    8-461     8-459 (460)
262 ACK37423.1.1.10_10701          100.0 2.1E-68 3.2E-72  462.2   0.0  445   15-461     5-450 (450)
263 AAA45756.1.1.10_10717          100.0 2.1E-68 3.2E-72  462.9   0.0  444   17-461     1-444 (444)
264 AJO54281.1.11_10784            100.0 2.2E-68 3.3E-72  464.8   0.0  457    3-461     3-459 (460)
265 ACU00185.1.1.9_10750           100.0 2.2E-68 3.3E-72  465.1   0.0  448   12-461     3-450 (450)
266 AAW30685.1.1.10_10482          100.0 2.5E-68 3.7E-72  465.3   0.0  447   15-461     7-454 (454)
267 ACK37425.1.11_10734            100.0 2.5E-68 3.8E-72  465.9   0.0  452    9-461     9-460 (460)
268 ACK37383.1.11_10657            100.0 2.7E-68   4E-72  467.2   0.0  453    7-461     7-460 (460)
269 ABF51185.1.1.10_10664          100.0 3.1E-68 4.5E-72  467.4   0.0  447   13-461     5-452 (452)
270 ACK37407.1.11_10726            100.0 3.1E-68 4.6E-72  465.3   0.0  453    8-461     8-460 (460)
271 ABO69379.1.1.10_10722          100.0 3.1E-68 4.6E-72  464.4   0.0  449   12-461     4-452 (452)
272 AEG42388.1.11_10739            100.0 3.2E-68 4.7E-72  465.3   0.0  451   10-461    10-460 (460)
273 BAA18891.1.15_10585            100.0 3.1E-68 4.7E-72  461.9   0.0  447   15-461    11-457 (457)
274 ABO69373.1.1.10_10683          100.0 3.2E-68 4.8E-72  464.3   0.0  448   12-461     4-452 (452)
275 ABF51195.1.1.10_10659          100.0 3.2E-68 4.9E-72  462.5   0.0  446   14-461     4-450 (450)
276 AJO54281.1.1.10_10784          100.0 3.4E-68 5.1E-72  462.5   0.0  448   12-461     4-451 (451)
277 ACK37393.1.11_10742            100.0 3.5E-68 5.2E-72  466.5   0.0  452    9-461     9-460 (460)
278 ABF51189.1.11_10661            100.0 3.6E-68 5.4E-72  463.4   0.0  454    6-461     6-460 (460)
279 ACK37375.1.11_10646            100.0 3.8E-68 5.7E-72  464.7   0.0  448   12-461    12-460 (460)
280 ABO76708.1.11_10745            100.0 4.1E-68 6.1E-72  462.9   0.0  450   10-461    10-459 (459)
281 ACK37409.1.11_10728            100.0 4.6E-68   7E-72  462.7   0.0  452    9-461     9-460 (460)
282 AAV27300.1.1.10_10662          100.0 4.8E-68 7.1E-72  462.9   0.0  447   13-461     3-450 (450)
283 ACK37425.1.1.10_10734          100.0 4.9E-68 7.3E-72  463.0   0.0  448   13-461     4-451 (451)
284 AAA50478.1.11_10477            100.0 5.5E-68 8.2E-72  465.5   0.0  459    3-461     3-462 (462)
285 ABF51194.1.11_10678            100.0 5.6E-68 8.3E-72  465.2   0.0  448   12-461    12-460 (460)
286 BAA00168.1.1.10_10634          100.0 5.7E-68 8.5E-72  461.0   0.0  447   13-461     3-450 (450)
287 AMD82094.1.1.10_10610          100.0 5.8E-68 8.9E-72  459.7   0.0  448   14-461     6-453 (453)
288 ACK37428.1.11_10736            100.0 6.9E-68   1E-71  463.1   0.0  453    8-461     8-460 (460)
289 ABO69376.1.1.10_10718          100.0 7.1E-68 1.1E-71  462.1   0.0  448   13-461     5-452 (452)
290 ACK37379.1.11_10652            100.0 7.5E-68 1.1E-71  461.4   0.0  448   12-461    12-460 (460)
291 AAR38845.1.1.10_10472          100.0 7.6E-68 1.1E-71  460.6   0.0  447   15-461     7-454 (454)
292 ANN47501.1.11_10484            100.0 7.8E-68 1.1E-71  464.5   0.0  460    2-461     2-462 (462)
293 ACK37420.1.1.10_10732          100.0 8.2E-68 1.2E-71  461.7   0.0  448   13-461     5-452 (452)
294 AAW30684.1.1.10_10481          100.0 8.3E-68 1.2E-71  461.9   0.0  447   15-461     7-454 (454)
295 AAR98503.1.1.10_10583          100.0 8.7E-68 1.3E-71  460.0   0.0  446   16-461     7-452 (452)
296 ABF51196.1.11_10692            100.0 9.5E-68 1.4E-71  463.7   0.0  457    3-461     3-460 (460)
297 ADV57354.1.1.10_10738          100.0 9.9E-68 1.5E-71  462.5   0.0  446   15-461     6-451 (451)
298 ACK37427.1.11_10703            100.0   1E-67 1.5E-71  463.6   0.0  454    6-461     6-460 (460)
299 ACK37400.1.11_10680            100.0   1E-67 1.5E-71  463.5   0.0  450   10-461    10-460 (460)
300 ACK37431.1.11_10704            100.0   1E-67 1.6E-71  462.0   0.0  450   10-461    10-460 (460)
301 ACK37430.1.1.10_10737          100.0 1.1E-67 1.7E-71  460.8   0.0  447   14-461     6-452 (452)
302 ABF51204.1.1.10_10691          100.0 1.2E-67 1.8E-71  460.7   0.0  449   11-461     3-452 (452)
303 ACK37387.1.1.10_10665          100.0 1.2E-67 1.8E-71  462.1   0.0  448   12-461     4-452 (452)
304 ACK37368.1.11_10715            100.0 1.3E-67 1.9E-71  462.9   0.0  458    3-461     3-460 (460)
305 AAL69633.2.1.10_10489          100.0 1.3E-67 1.9E-71  462.1   0.0  447   15-461     7-454 (454)
306 ACK37417.1.11_10730            100.0 1.3E-67   2E-71  459.9   0.0  451   10-461    10-460 (460)
307 ABF51196.1.1.10_10692          100.0 1.3E-67   2E-71  460.1   0.0  447   13-461     3-450 (450)
308 ACK37385.1.11_10663            100.0 1.4E-67 2.2E-71  461.1   0.0  445   15-461    15-460 (460)
309 AUG72355.1.1.9_10787           100.0 1.5E-67 2.2E-71  458.2   0.0  446   14-461     4-449 (449)
310 ACK37413.1.11_10696            100.0 1.6E-67 2.4E-71  460.8   0.0  457    3-461     3-460 (460)
311 ACK37378.1.1.10_10649          100.0 1.7E-67 2.6E-71  458.1   0.0  448   12-461     4-452 (452)
312 ACK37428.1.1.10_10736          100.0 1.8E-67 2.7E-71  459.5   0.0  448   13-461     5-452 (452)
313 ACK37372.1.1.10_10642          100.0 1.8E-67 2.7E-71  459.5   0.0  448   12-461     4-452 (452)
314 AAW30683.1.1.10_10480          100.0 1.8E-67 2.7E-71  459.7   0.0  447   15-461     7-454 (454)
315 AAW30682.1.1.10_10479          100.0 1.8E-67 2.8E-71  459.7   0.0  447   15-461     7-454 (454)
316 ABF51187.1.1.10_10643          100.0 1.9E-67 2.8E-71  460.9   0.0  448   12-461     4-452 (452)
317 ACK37405.1.1.10_10686          100.0 2.2E-67 3.2E-71  460.5   0.0  449   11-461     3-452 (452)
318 ACK37369.1.1.10_10637          100.0 2.2E-67 3.3E-71  457.5   0.0  448   12-461     4-452 (452)
319 AAR38848.1.1.10_10475          100.0 2.3E-67 3.4E-71  460.6   0.0  447   15-461     7-454 (454)
320 ACK37382.1.11_10656            100.0 2.5E-67 3.7E-71  458.1   0.0  453    7-461     7-460 (460)
321 ACK37427.1.1.10_10703          100.0 2.5E-67 3.7E-71  460.1   0.0  448   12-461     4-452 (452)
322 ACK37372.1.11_10642            100.0 2.9E-67 4.3E-71  460.6   0.0  450   10-461    10-460 (460)
323 ANN47501.1.1.10_10484          100.0 2.9E-67 4.3E-71  459.9   0.0  447   15-461     7-454 (454)
324 ABF51179.1.1.10_10713          100.0   3E-67 4.4E-71  458.1   0.0  448   13-461     5-452 (452)
325 ACK37409.1.1.10_10728          100.0 3.1E-67 4.7E-71  456.5   0.0  447   14-461     6-452 (452)
326 AEX93173.1.1.10_10604          100.0 3.4E-67 5.2E-71  454.9   0.0  449   13-461     5-453 (453)
327 ACK37405.1.11_10686            100.0 3.7E-67 5.4E-71  460.0   0.0  452    8-461     8-460 (460)
328 ACK37402.1.11_10682            100.0 3.7E-67 5.4E-71  460.0   0.0  447   13-461    13-460 (460)
329 AAL69626.2.1.11_10488          100.0 3.8E-67 5.7E-71  457.7   0.0  447   15-461     7-454 (454)
330 ABF51204.1.11_10691            100.0 3.8E-67 5.7E-71  458.4   0.0  456    4-461     4-460 (460)
331 ABF51187.1.11_10643            100.0 3.9E-67 5.8E-71  458.3   0.0  456    4-461     4-460 (460)
332 ACK37400.1.1.10_10680          100.0 4.1E-67 6.1E-71  457.3   0.0  448   12-461     4-452 (452)
333 ABF51186.1.11_10689            100.0 4.2E-67 6.3E-71  459.6   0.0  454    6-461     6-460 (460)
334 ABK88241.1.11_10586            100.0 4.2E-67 6.3E-71  456.3   0.0  447   15-461    11-457 (457)
335 AHA35211.1.11_10792            100.0 4.3E-67 6.5E-71  458.0   0.0  454    6-461     6-459 (460)
336 AAR38841.1.1.10_10468          100.0 5.2E-67 7.8E-71  456.8   0.0  447   15-461     7-454 (454)
337 AAR38847.1.1.10_10474          100.0 5.4E-67 8.1E-71  456.7   0.0  447   15-461     7-454 (454)
338 ABF51198.1.1.10_10699          100.0 5.6E-67 8.5E-71  452.8   0.0  445   15-461     2-447 (447)
339 ACK37368.1.1.10_10715          100.0 5.9E-67 8.7E-71  457.7   0.0  447   14-461     6-452 (452)
340 AAR38840.1.1.10_10467          100.0   6E-67 8.8E-71  457.9   0.0  447   15-461     7-454 (454)
341 AAB39968.1.1.10_10478          100.0 6.1E-67   9E-71  457.9   0.0  447   15-461     7-454 (454)
342 ACK37388.1.11_10666            100.0   6E-67   9E-71  457.1   0.0  456    4-461     4-460 (460)
343 ACK37374.1.11_10645            100.0 6.2E-67 9.3E-71  457.0   0.0  450   10-461    10-460 (460)
344 AAR38844.1.1.11_10471          100.0 6.3E-67 9.3E-71  456.3   0.0  447   15-461     7-454 (454)
345 AHK24839.1.1.11_10783          100.0 6.4E-67 9.6E-71  454.4   0.0  447   13-461     5-451 (451)
346 ACV51798.1.11_10752            100.0 6.9E-67   1E-70  458.2   0.0  449   11-461    11-459 (460)
347 ABF51184.1.11_10714            100.0   7E-67   1E-70  458.2   0.0  458    3-461     3-460 (460)
348 ACK37389.1.1.10_10668          100.0   7E-67 1.1E-70  454.1   0.0  446   14-461     4-450 (450)
349 ABF51189.1.1.10_10661          100.0 7.2E-67 1.1E-70  452.4   0.0  446   14-461     4-450 (450)
350 ABF51206.1.11_10655            100.0 7.4E-67 1.1E-70  456.6   0.0  453    7-461     7-460 (460)
351 ABF51182.1.1.10_10724          100.0 7.5E-67 1.1E-70  457.0   0.0  448   13-461     5-452 (452)
352 ACK37375.1.1.10_10646          100.0 7.5E-67 1.1E-70  455.6   0.0  446   14-461     6-452 (452)
353 ACZ67658.1.1.10_10757          100.0 7.7E-67 1.2E-70  453.9   0.0  447   13-461     5-451 (451)
354 ABF51183.1.1.10_10727          100.0   8E-67 1.2E-70  455.4   0.0  447   14-461     6-452 (452)
355 AAA45756.1.11_10717            100.0   8E-67 1.2E-70  457.8   0.0  452    9-461     9-460 (460)
356 AAR38846.1.1.10_10473          100.0 8.2E-67 1.2E-70  457.0   0.0  447   15-461     7-454 (454)
357 AIT99457.1.1.9_10776           100.0 8.3E-67 1.3E-70  453.7   0.0  447   13-461     5-451 (451)
358 AEP69156.1.11_10741            100.0   9E-67 1.3E-70  456.0   0.0  453    8-461     8-460 (460)
359 ACK37382.1.1.10_10656          100.0 8.9E-67 1.3E-70  451.9   0.0  446   14-461     4-450 (450)
360 AAA50478.1.1.10_10477          100.0 9.7E-67 1.5E-70  453.6   0.0  447   15-461     7-454 (454)
361 ABF51182.1.11_10724            100.0   1E-66 1.5E-70  457.2   0.0  452    9-461     9-460 (460)
362 APA29023.1.1.10_10631          100.0 9.8E-67 1.5E-70  453.0   0.0  445   17-461     1-449 (449)
363 AJF45985.1.1.9_10794           100.0 9.9E-67 1.5E-70  451.7   0.0  447   13-461     5-451 (451)
364 AER92563.1_10791               100.0 1.1E-66 1.6E-70  540.0   0.0  366   15-382  1699-2064(2064)
365 ABO76708.1.1.10_10745          100.0 1.1E-66 1.7E-70  452.8   0.0  447   13-461     5-451 (451)
366 ACK37389.1.11_10668            100.0 1.2E-66 1.7E-70  456.7   0.0  453    7-461     7-460 (460)
367 AAR38842.1.1.10_10469          100.0 1.2E-66 1.8E-70  453.0   0.0  447   15-461     7-454 (454)
368 ACK37399.1.1.10_10679          100.0 1.4E-66   2E-70  452.2   0.0  446   14-461     4-450 (450)
369 AHK24839.1.11_10783            100.0 1.4E-66 2.1E-70  454.8   0.0  452    8-461     8-459 (460)
370 AAL69636.2.1.10_10490          100.0 1.6E-66 2.5E-70  452.2   0.0  447   15-461     7-454 (454)
371 ACK37367.1.11_10633            100.0 1.6E-66 2.5E-70  452.9   0.0  456    4-461     4-460 (460)
372 ABF51181.1.1.10_10721          100.0 1.7E-66 2.5E-70  453.3   0.0  446   15-461     6-451 (451)
373 ACU00186.1.1.9_10751           100.0 1.6E-66 2.5E-70  447.3   0.0  447   13-461     5-451 (451)
374 AFK79845.1.1.10_10781          100.0 1.7E-66 2.5E-70  451.7   0.0  447   13-461     5-451 (451)
375 CDQ47775.1.1.10_10486          100.0 1.7E-66 2.6E-70  455.0   0.0  447   15-461     7-454 (454)
376 ABF51186.1.1.10_10689          100.0 1.8E-66 2.6E-70  453.2   0.0  447   13-461     5-452 (452)
377 ACK37444.1.11_10725            100.0 1.8E-66 2.7E-70  452.6   0.0  451   10-461    10-460 (460)
378 ABK29455.2.11_10749            100.0 1.9E-66 2.8E-70  453.9   0.0  451    9-461     9-459 (460)
379 ACK37369.1.11_10637            100.0 1.9E-66 2.9E-70  453.9   0.0  453    7-461     7-460 (460)
380 ABF51183.1.11_10727            100.0   2E-66 3.1E-70  453.7   0.0  452    9-461     9-460 (460)
381 ABU62850.1.1.11_10748          100.0 2.2E-66 3.3E-70  451.0   0.0  447   13-461     5-451 (451)
382 APA29022.1.1.9_10630           100.0 2.3E-66 3.5E-70  450.6   0.0  445   17-461     1-449 (449)
383 ACK37399.1.11_10679            100.0 2.6E-66 3.9E-70  453.1   0.0  450   10-461    10-460 (460)
384 BAS29593.1.1.8_10461           100.0 2.6E-66   4E-70  448.5   0.0  447   15-461     6-459 (459)
385 ACK37402.1.1.10_10682          100.0 2.7E-66 4.1E-70  451.9   0.0  447   13-461     4-451 (451)
386 ACK37418.1.1.10_10731          100.0 2.8E-66 4.2E-70  451.0   0.0  444   17-461     1-444 (444)
387 AEP69150.1.11_10708            100.0 2.9E-66 4.3E-70  452.4   0.0  443   14-458    14-457 (457)
388 ABO69372.1.1.10_10651          100.0 3.1E-66 4.7E-70  448.5   0.0  446   14-461     4-450 (450)
389 ABF51195.1.11_10659            100.0 3.3E-66   5E-70  450.9   0.0  447   13-461    13-460 (460)
390 ACK37396.1.1.10_10675          100.0 3.4E-66 5.2E-70  448.2   0.0  447   13-461     3-450 (450)
391 ACK37442.1.1.10_10720          100.0 3.4E-66 5.2E-70  449.9   0.0  448   13-461     5-452 (452)
392 ACK37417.1.1.10_10730          100.0 3.8E-66 5.7E-70  451.0   0.0  447   14-461     5-451 (451)
393 AJO54283.1.11_10764            100.0 3.9E-66 5.8E-70  452.0   0.0  452    8-461     8-459 (460)
394 ABU62850.1.11_10748            100.0 3.9E-66 5.8E-70  452.0   0.0  450   10-461    10-459 (460)
395 ABF51190.1.11_10669            100.0 4.1E-66 6.1E-70  451.8   0.0  452    8-461     8-460 (460)
396 ABF51184.1.1.10_10714          100.0 4.1E-66 6.2E-70  450.9   0.0  447   14-461     6-452 (452)
397 AIF74249.1.1.6_10465           100.0 4.2E-66 6.2E-70  450.5   0.0  445   17-461     1-449 (449)
398 ACK37397.1.1.10_10676          100.0 4.2E-66 6.3E-70  450.6   0.0  446   14-461     4-450 (450)
399 ACK37419.1.1.10_10698          100.0 4.3E-66 6.5E-70  449.0   0.0  445   15-461     5-450 (450)
400 ANN47502.1.1.10_10487          100.0 4.4E-66 6.7E-70  449.4   0.0  447   15-461     7-454 (454)
401 ACK37387.1.11_10665            100.0 4.5E-66 6.7E-70  453.0   0.0  452    8-461     8-460 (460)
402 AHA35211.1.1.9_10792           100.0 4.7E-66 7.1E-70  449.1   0.0  448   12-461     6-453 (453)
403 AMW87255.1.11_10632            100.0 4.9E-66 7.3E-70  454.7   0.0  445   17-461    32-477 (477)
404 AMW87255.1.1.10_10632          100.0 4.9E-66 7.4E-70  448.2   0.0  445   17-461     1-446 (446)
405 ACT89355.1.1.10_10705          100.0   5E-66 7.4E-70  451.7   0.0  444   15-461     7-451 (451)
406 ACK37408.1.11_10688            100.0 5.3E-66 7.9E-70  451.0   0.0  444   15-461    15-459 (459)
407 ACK37384.1.11_10658            100.0 5.4E-66 8.1E-70  451.0   0.0  456    4-461     4-460 (460)
408 ABO69370.1.1.10_10640          100.0 5.6E-66 8.3E-70  450.1   0.0  448   12-461     4-452 (452)
409 AAA45762.1.1.10_10700          100.0 5.8E-66 8.9E-70  446.4   0.0  445   15-461     2-447 (447)
410 AEL31291.1.1.9_10793           100.0 5.9E-66   9E-70  445.3   0.0  447   13-461     5-451 (451)
411 ACK37401.1.1.10_10681          100.0 6.3E-66 9.5E-70  448.0   0.0  447   13-461     3-450 (450)
412 ACV51798.1.1.10_10752          100.0 6.6E-66 9.8E-70  449.5   0.0  446   14-461     6-451 (451)
413 ACK37433.1.1.10_10638          100.0 6.6E-66   1E-69  448.1   0.0  449   11-461     3-452 (452)
414 ACK37410.1.11_10693            100.0 6.8E-66   1E-69  450.4   0.0  453    7-461     7-460 (460)
415 ACZ67658.1.11_10757            100.0 6.9E-66   1E-69  451.8   0.0  457    3-461     3-459 (460)
416 AET06138.1.12_10799            100.0 7.4E-66 1.1E-69  448.8   0.0  447   15-461    11-461 (461)
417 ACK37391.1.11_10670            100.0 7.8E-66 1.2E-69  450.1   0.0  447   13-461    13-460 (460)
418 ACK37401.1.11_10681            100.0 7.8E-66 1.2E-69  448.6   0.0  450   10-461    10-460 (460)
419 AMB19798.1.1.9_10797           100.0   8E-66 1.2E-69  447.5   0.0  448   12-461     4-451 (451)
420 ACK37378.1.11_10649            100.0 8.5E-66 1.3E-69  449.8   0.0  451    9-461     9-460 (460)
421 ACK37396.1.11_10675            100.0 8.5E-66 1.3E-69  448.4   0.0  447   13-461    13-460 (460)
422 ACK37374.1.1.10_10645          100.0 9.2E-66 1.4E-69  445.5   0.0  446   14-461     4-450 (450)
423 ACK37377.1.11_10648            100.0 9.9E-66 1.5E-69  447.9   0.0  457    3-461     3-460 (460)
424 ABF51194.1.1.10_10678          100.0   1E-65 1.5E-69  447.9   0.0  445   15-461     3-448 (448)
425 ABF51192.1.1.10_10639          100.0   1E-65 1.5E-69  446.7   0.0  447   13-461     3-450 (450)
426 ABQ16587.1.1.10_10743          100.0   1E-65 1.5E-69  446.8   0.0  447   13-461     5-451 (451)
427 ABU62848.1.11_10746            100.0 1.1E-65 1.6E-69  449.1   0.0  446   14-461    14-459 (460)
428 ACK37408.1.1.10_10688          100.0 1.2E-65 1.8E-69  447.9   0.0  444   15-461     7-451 (451)
429 ACK37412.1.11_10695            100.0 1.2E-65 1.8E-69  447.3   0.0  445   14-461    14-459 (459)
430 ABO69375.1.1.10_10702          100.0 1.2E-65 1.8E-69  447.9   0.0  449   11-461     3-452 (452)
431 ACT89355.1.11_10705            100.0 1.2E-65 1.8E-69  448.7   0.0  444   15-461    15-459 (459)
432 ACK37418.1.11_10731            100.0 1.3E-65 1.9E-69  450.2   0.0  452    9-461     9-460 (460)
433 ACK37367.1.1.10_10633          100.0 1.3E-65 1.9E-69  446.1   0.0  447   13-461     3-450 (450)
434 ACK37394.1.1.10_10673          100.0 1.3E-65   2E-69  444.6   0.0  446   14-461     4-450 (450)
435 ABK29455.2.1.10_10749          100.0 1.4E-65 2.1E-69  445.9   0.0  448   12-461     4-451 (451)
436 ABF51205.1.11_10674            100.0 1.4E-65 2.1E-69  448.4   0.0  453    7-461     7-460 (460)
437 ACK37413.1.1.10_10696          100.0 1.4E-65 2.1E-69  446.0   0.0  448   12-461     4-452 (452)
438 ABU62849.1.1.9_10747           100.0 1.4E-65 2.2E-69  445.8   0.0  448   12-461     4-451 (451)
439 ACK37394.1.11_10673            100.0 1.5E-65 2.2E-69  448.3   0.0  457    3-461     3-460 (460)
440 AEG42388.1.1.10_10739          100.0 1.5E-65 2.3E-69  445.7   0.0  447   14-461     5-451 (451)
441 ACK37398.1.1.10_10677          100.0 1.6E-65 2.4E-69  445.1   0.0  445   15-461     2-447 (447)
442 ACK37423.1.11_10701            100.0 1.7E-65 2.5E-69  446.5   0.0  449   11-461    11-460 (460)
443 ABF51197.1.11_10636            100.0   2E-65   3E-69  446.0   0.0  446   14-461    14-460 (460)
444 ACK37381.1.1.10_10654          100.0 1.9E-65   3E-69  441.9   0.0  447   13-461     3-450 (450)
445 ACK37431.1.1.10_10704          100.0   2E-65   3E-69  441.9   0.0  446   14-461     4-450 (450)
446 ABF51202.1.11_10653            100.0 2.1E-65 3.1E-69  447.2   0.0  444   15-461    15-459 (459)
447 AAA45762.1.11_10700            100.0 2.1E-65 3.1E-69  447.3   0.0  445   15-461    15-460 (460)
448 BAS29593.1.10_10461            100.0 2.1E-65 3.1E-69  446.4   0.0  447   15-461    11-464 (464)
449 ABF51199.1.1.10_10660          100.0 2.2E-65 3.3E-69  444.2   0.0  445   15-461     2-447 (447)
450 ABF51203.1.1.10_10697          100.0 2.3E-65 3.5E-69  446.1   0.0  447   13-461     5-452 (452)
451 AAR38849.1.1.10_10476          100.0 2.4E-65 3.6E-69  446.3   0.0  447   15-461     7-454 (454)
452 AEP69155.1_10709               100.0 2.6E-65 3.6E-69  530.7   0.0  346   13-360  1709-2055(2055)
453 ABF51199.1.11_10660            100.0 2.5E-65 3.7E-69  446.8   0.0  447   13-461    13-460 (460)
454 AFD64773.1.11_10710            100.0 2.5E-65 3.8E-69  446.4   0.0  442   15-459    15-457 (457)
455 AMB19798.1.11_10797            100.0 2.8E-65 4.2E-69  443.6   0.0  449   11-461    11-459 (460)
456 ACK37392.1.11_10671            100.0 2.9E-65 4.4E-69  443.4   0.0  444   15-461    15-459 (459)
457 ACK37404.1.11_10685            100.0   3E-65 4.5E-69  446.3   0.0  447   13-461    13-460 (460)
458 ACK37412.1.1.10_10695          100.0 3.1E-65 4.8E-69  442.2   0.0  444   15-461     7-451 (451)
459 ABF51197.1.1.10_10636          100.0 3.2E-65 4.8E-69  441.7   0.0  445   15-461     2-447 (447)
460 ACK37381.1.11_10654            100.0 3.6E-65 5.4E-69  444.4   0.0  447   13-461    13-460 (460)
461 ACK37398.1.11_10677            100.0 3.8E-65 5.7E-69  444.2   0.0  445   15-461    15-460 (460)
462 AJO54282.1.11_10765            100.0 4.1E-65 6.2E-69  444.0   0.0  451    9-461     9-459 (460)
463 ACG63545.1.12_10816            100.0 4.4E-65 6.7E-69  443.0   0.0  447   15-461    15-466 (466)
464 CAA26181.1.1.10_10635          100.0 5.2E-65 7.7E-69  443.7   0.0  446   14-461     4-450 (450)
465 ACK37391.1.1.10_10670          100.0 5.1E-65 7.7E-69  440.8   0.0  446   14-461     4-450 (450)
466 ACK37397.1.11_10676            100.0 5.5E-65 8.3E-69  443.2   0.0  448   12-461    12-460 (460)
467 ACK37404.1.1.10_10685          100.0 5.8E-65 8.8E-69  440.5   0.0  446   14-461     4-450 (450)
468 AFD64773.1.1.10_10710          100.0   6E-65 9.1E-69  440.2   0.0  442   15-459     7-449 (449)
469 AJF23050.1.12_10806            100.0 6.1E-65 9.1E-69  442.8   0.0  446   15-461    11-459 (459)
470 ACK37406.1.11_10687            100.0 6.3E-65 9.5E-69  442.7   0.0  445   14-461    14-459 (459)
471 AEG75268.1.11_10707            100.0 6.6E-65   1E-68  442.6   0.0  444   15-461    15-459 (459)
472 ACK37406.1.1.11_10687          100.0 6.7E-65   1E-68  440.1   0.0  444   15-461     7-451 (451)
473 ACK37392.1.1.10_10671          100.0 8.7E-65 1.3E-68  439.4   0.0  444   15-461     7-451 (451)
474 ABF51201.1.11_10672            100.0 9.4E-65 1.4E-68  441.6   0.0  445   14-461    14-459 (459)
475 AAA69862.1.1.10_10644          100.0 9.8E-65 1.5E-68  440.7   0.0  448   12-461     4-452 (452)
476 ABF51198.1.11_10699            100.0   1E-64 1.5E-68  443.0   0.0  447   13-461    13-460 (460)
477 ABF51190.1.1.10_10669          100.0 1.2E-64 1.7E-68  440.0   0.0  446   14-461     4-450 (450)
478 ABU62848.1.1.9_10746           100.0 1.2E-64 1.8E-68  438.6   0.0  446   14-461     6-451 (451)
479 ABF51200.1.1.10_10667          100.0 1.3E-64 1.9E-68  441.3   0.0  444   15-461     7-451 (451)
480 ABO69371.1.1.11_10641          100.0 1.4E-64 2.1E-68  438.2   0.0  445   14-461     6-451 (451)
481 AJO54282.1.1.10_10765          100.0 1.5E-64 2.2E-68  439.5   0.0  447   13-461     5-451 (451)
482 ACR14890.2.1.9_10753           100.0 1.7E-64 2.6E-68  434.7   0.0  449   11-461     3-451 (451)
483 AJO54283.1.1.10_10764          100.0 1.8E-64 2.6E-68  440.4   0.0  446   14-461     6-451 (451)
484 ABF51202.1.1.11_10653          100.0 1.8E-64 2.7E-68  438.9   0.0  444   15-461     7-451 (451)
485 ABO69521.1.11_10706            100.0 1.8E-64 2.8E-68  439.8   0.0  444   15-461    15-459 (459)
486 ACK37376.1.1.11_10647          100.0   2E-64 2.9E-68  438.7   0.0  443   16-461     8-451 (451)
487 ACK37379.1.1.10_10652          100.0 2.1E-64 3.2E-68  436.9   0.0  447   13-461     3-450 (450)
488 AAL57904.1.12_10815            100.0 2.4E-64 3.6E-68  438.4   0.0  449   13-461    13-466 (466)
489 ABO69521.1.1.10_10706          100.0 3.2E-64 4.9E-68  435.8   0.0  444   15-461     7-451 (451)
490 AWK02671.1.1.7_10800           100.0 3.4E-64 5.1E-68  436.1   0.0  445   15-461     7-454 (454)
491 VFH35710.1.1.7_10464           100.0   4E-64   6E-68  437.7   0.0  446   15-461     6-460 (460)
492 ATG32105.1_10848               100.0 4.2E-64 6.1E-68  502.4   0.0  446   15-461  1043-1510(1527)
493 ACK37376.1.11_10647            100.0 4.2E-64 6.2E-68  438.9   0.0  444   15-461    15-459 (459)
494 ABF51191.1.11_10650            100.0   5E-64 7.5E-68  438.5   0.0  453    7-461     7-460 (460)
495 ACK37403.1.11_10684            100.0 6.6E-64 9.9E-68  436.2   0.0  443   16-461    16-459 (459)
496 ABF51200.1.11_10667            100.0 7.4E-64 1.1E-67  437.3   0.0  451    8-461     8-459 (459)
497 AEG75268.1.1.11_10707          100.0 7.8E-64 1.2E-67  433.4   0.0  444   15-461     7-451 (451)
498 CAA26181.1.11_10635            100.0 8.3E-64 1.2E-67  437.2   0.0  452    8-461     8-460 (460)
499 ABF51191.1.1.10_10650          100.0   9E-64 1.4E-67  434.3   0.0  446   14-461     4-450 (450)
500 ACK37377.1.1.10_10648          100.0 9.7E-64 1.5E-67  432.7   0.0  447   13-461     3-450 (450)
501 ABO69374.1.1.10_10694          100.0 1.1E-63 1.6E-67  432.3   0.0  446   14-461     3-449 (449)
502 AFB77697.1_10847               100.0 1.3E-63 1.7E-67  504.3   0.0  442   16-461   934-1396(1406)
503 ACK37384.1.1.10_10658          100.0 1.1E-63 1.7E-67  435.1   0.0  446   14-461     4-450 (450)
504 AEM76814.1.1.10_10777          100.0 1.2E-63 1.8E-67  432.6   0.0  439   13-453     3-441 (441)
505 AET06138.1.1.7_10799           100.0 1.4E-63 2.1E-67  430.2   0.0  445   17-461     1-449 (449)
506 ABF51201.1.1.10_10672          100.0 1.5E-63 2.2E-67  433.1   0.0  444   15-461     7-451 (451)
507 ABF51206.1.1.10_10655          100.0 1.5E-63 2.3E-67  432.9   0.0  446   14-461     4-450 (450)
508 VFH35710.1.12_10464            100.0 1.6E-63 2.4E-67  433.1   0.0  446   15-461    11-465 (465)
509 ATY47695.1.1.8_10804           100.0 2.1E-63 3.3E-67  427.3   0.0  444   17-461     1-447 (447)
510 ACK37403.1.1.10_10684          100.0 2.8E-63 4.2E-67  431.3   0.0  444   15-461     7-451 (451)
511 BAS29594.1.12_10462            100.0 3.7E-63 5.6E-67  431.9   0.0  447   15-461    11-463 (463)
512 AWK02673.1.1.7_10801           100.0 1.4E-62 2.2E-66  423.7   0.0  445   16-461     1-448 (448)
513 BAS29595.1.12_10463            100.0 1.6E-62 2.4E-66  429.2   0.0  446   16-461    12-463 (463)
514 AET06137.1.1.7_10798           100.0 1.8E-62 2.8E-66  423.2   0.0  445   17-461     1-449 (449)
515 AET06137.1.12_10798            100.0 1.8E-62 2.8E-66  424.5   0.0  446   16-461    12-461 (461)
516 ATY47700.1.1.7_10803           100.0 2.8E-62 4.4E-66  421.8   0.0  445   16-461     1-448 (448)
517 ALR74732.1.1.7_10460           100.0 4.4E-62 6.7E-66  422.8   0.0  439   20-461     1-455 (455)
518 BAS29594.1.1.10_10462          100.0 6.6E-62 9.9E-66  424.0   0.0  445   17-461     1-451 (451)
519 BAS29595.1.1.10_10463          100.0 1.5E-61 2.2E-65  420.5   0.0  445   17-461     1-451 (451)
520 AAM33242.1.11_10814            100.0 1.7E-61 2.6E-65  415.6   0.0  447   15-461    11-461 (461)
521 AAT67220.1.12_10459            100.0 2.1E-61 3.1E-65  420.8   0.0  447   15-461    11-463 (463)
522 AFK65740.1.1.10_10740          100.0 2.3E-61 3.5E-65  412.1   0.0  398   13-411     4-401 (402)
523 AET72469.1.11_10782            100.0 5.9E-61   9E-65  408.2   0.0  384    7-392     7-390 (391)
524 AIF74261.1.1.6_10466           100.0 1.2E-60 1.9E-64  413.0   0.0  445   17-461     1-449 (449)
525 AET72469.1.1.9_10782           100.0 2.2E-60 3.3E-64  402.3   0.0  380   11-392     3-382 (383)
526 AGM61326.1.1.7_10361           100.0 5.9E-60 8.7E-64  412.6   0.0  439   15-461    10-460 (460)
527 APY24210.1.1.6_10432           100.0   1E-59 1.5E-63  411.7   0.0  441   15-461    10-466 (466)
528 AFK65740.1.11_10740            100.0 1.1E-59 1.6E-63  404.3   0.0  401   10-411    10-410 (412)
529 ATY47703.1.1.7_10802           100.0 1.5E-59 2.3E-63  403.3   0.0  444   17-461     1-447 (447)
530 AAA47930.1.10_10362            100.0   5E-59 7.5E-63  405.5   0.0  439   15-461    10-460 (461)
531 AGU62946.1.1.7_10863           100.0 5.6E-59 8.3E-63  407.6   0.0  441   15-461     1-457 (459)
532 AAA47930.1.1.7_10362           100.0 5.7E-59 8.6E-63  405.0   0.0  439   15-461    10-460 (460)
533 AIY68181.1.12_10457            100.0 5.8E-59 8.6E-63  407.1   0.0  439   15-461    11-464 (468)
534 AET72467.1.11_10785            100.0   6E-59 9.2E-63  395.7   0.0  394    9-404     9-402 (402)
535 CAA39496.1.1.7_10360           100.0 7.2E-59 1.1E-62  405.7   0.0  439   15-461    10-460 (460)
536 AGZ63355.1.1.8_10906           100.0 8.9E-59 1.3E-62  430.3   0.0  441   15-461   309-763 (765)
537 ATY47696.1.1.7_10381           100.0 9.2E-59 1.4E-62  403.6   0.0  439   15-461    10-459 (459)
538 AJI43724.1.12_10431            100.0 9.6E-59 1.4E-62  405.6   0.0  441   15-461    10-466 (467)
539 AWK02669.1.1.6_10433           100.0 1.1E-58 1.7E-62  406.4   0.0  442   15-461    10-466 (466)
540 ACL15186.1.1.6_10384           100.0 1.3E-58   2E-62  402.9   0.0  434   15-461    10-461 (462)
541 CAA65615.1.9_10415             100.0 1.4E-58 2.1E-62  403.4   0.0  442   15-461    10-466 (468)
542 AAT01792.1.1.8_10355           100.0 1.4E-58 2.2E-62  402.2   0.0  439   15-460     4-458 (458)
543 AJI43724.1.1.6_10431           100.0 1.6E-58 2.4E-62  404.1   0.0  441   15-461    10-466 (466)
544 ABB76805.1.1.7_10349           100.0 1.7E-58 2.5E-62  401.6   0.0  436   16-460     5-455 (455)
545 AVM87408.1.1.7_10918           100.0 1.7E-58 2.6E-62  401.9   0.0  443   15-461     1-459 (459)
546 ATY47701.1.1.9_10805           100.0 1.7E-58 2.6E-62  398.2   0.0  445   16-461     1-449 (449)
547 ADG03747.2.1.6_10864           100.0   2E-58   3E-62  404.0   0.0  440   16-461     2-457 (459)
548 AET72467.1.1.9_10785           100.0 3.3E-58 5.1E-62  390.1   0.0  391   12-404     4-394 (394)
549 ATY47699.1.1.6_10858           100.0 3.5E-58 5.1E-62  402.4   0.0  441   15-461     1-456 (458)
550 ABV57376.1_10922               100.0 4.3E-58 6.2E-62  471.1   0.0  427   16-460  1583-2020(2050)
551 AJC98114.1.1.6_10430           100.0 4.8E-58 7.2E-62  399.8   0.0  441   15-461    10-466 (466)
552 BAC58035.1.1.7_10365           100.0 5.8E-58 8.8E-62  398.6   0.0  438   16-461    11-460 (460)
553 BAC23066.1.1.6_10862           100.0 7.8E-58 1.2E-61  400.3   0.0  441   15-461     1-457 (459)
554 BAS53432.1.1.6_10867           100.0 8.5E-58 1.3E-61  398.8   0.0  442   15-461     1-457 (459)
555 AAT67220.1.1.10_10459          100.0 1.3E-57 1.9E-61  395.8   0.0  446   16-461     3-454 (454)
556 AIY68181.1.1.6_10457           100.0 1.6E-57 2.4E-61  395.7   0.0  435   15-457     9-458 (458)
557 AHV90410.1.1.7_10894           100.0 1.7E-57 2.4E-61  425.3   0.0  437   15-461   319-769 (784)
558 AFJ04539.1.1.6_10414           100.0 1.7E-57 2.6E-61  395.9   0.0  434   15-461    11-462 (463)
559 ACB29695.1.1.7_10371           100.0   2E-57 3.1E-61  392.6   0.0  439   15-461    10-460 (460)
560 ACL15185.1.11_10383            100.0 2.3E-57 3.4E-61  396.4   0.0  434   15-461    10-461 (463)
561 AVM87448.1.1.5_10895           100.0 2.5E-57 3.7E-61  395.2   0.0  437   15-461     1-451 (453)
562 ACI95948.2.1.6_10865           100.0 2.7E-57   4E-61  394.2   0.0  441   15-461     1-456 (458)
563 AUO15553.1.1.7_10364           100.0 2.7E-57 4.1E-61  395.6   0.0  438   15-461    10-459 (459)
564 AAT01793.1.1.8_10356           100.0 2.7E-57 4.1E-61  392.9   0.0  439   15-460     4-458 (458)
565 AWB14573.1.1.7_10859           100.0 2.8E-57 4.2E-61  395.4   0.0  441   15-461     1-456 (458)
566 AWK02683.1.1.7_10369           100.0 2.8E-57 4.2E-61  394.4   0.0  438   16-461    11-461 (461)
567 ATY47698.1.1.7_10382           100.0   3E-57 4.5E-61  392.7   0.0  439   15-461    10-459 (459)
568 ANB50093.1.1.7_10347           100.0 3.1E-57 4.7E-61  393.5   0.0  438   16-460     2-455 (455)
569 ADL38961.1.11_10887            100.0 3.7E-57 5.5E-61  395.8   0.0  440   16-461    12-468 (470)
570 ACB29695.1.12_10371            100.0   4E-57 6.1E-61  390.8   0.0  439   15-461    10-460 (461)
571 QEQ92497.1.1.6_10428           100.0 4.1E-57 6.2E-61  391.9   0.0  436   15-457    10-460 (460)
572 ABB76805.1.12_10349            100.0 4.5E-57 6.8E-61  392.1   0.0  438   15-461    10-462 (464)
573 AGC69961.1.1.7_10367           100.0 4.8E-57 7.1E-61  394.2   0.0  438   16-461    11-461 (461)
574 ASH99046.1.1.7_10341           100.0 4.9E-57 7.5E-61  391.8   0.0  441   15-461    10-464 (464)
575 AFK85007.1.1.6_10429           100.0 5.3E-57 7.8E-61  394.4   0.0  441   15-461    10-466 (466)
576 AZS54664.1_10923               100.0 6.4E-57 9.1E-61  464.5   0.0  428   15-460  1584-2022(2053)
577 AKA20760.1.12_10342            100.0 6.1E-57 9.2E-61  394.3   0.0  440   15-461    11-466 (469)
578 AHV90410.1.1.9_10894           100.0 6.7E-57   1E-60  391.1   0.0  437   15-461     1-451 (453)
579 ABP68884.2.1.7_10370           100.0 7.4E-57 1.1E-60  390.3   0.0  439   15-461    10-460 (460)
580 CAB40546.1.12_10440            100.0 7.4E-57 1.1E-60  389.5   0.0  432   15-461    10-451 (452)
581 BAM44714.1.1.7_10378           100.0 1.1E-56 1.6E-60  389.3   0.0  439   15-461    10-460 (460)
582 ACO92353.1.1.7_10374           100.0 1.1E-56 1.6E-60  388.9   0.0  435   15-457    10-456 (456)
583 AGZ63355.1.1.9_10906           100.0 1.1E-56 1.7E-60  390.0   0.0  439   17-461     1-453 (455)
584 ABF74751.2.12_10353            100.0 1.1E-56 1.7E-60  390.2   0.0  440   15-461    11-466 (470)
585 BAC23066.1.11_10862            100.0 1.3E-56 1.9E-60  393.5   0.0  441   15-461    11-467 (469)
586 ADK91813.1.1.7_10372           100.0 1.3E-56   2E-60  387.5   0.0  439   15-461    10-460 (460)
587 AAT01783.1.1.8_10354           100.0 1.3E-56   2E-60  387.2   0.0  438   16-460     5-458 (458)
588 ACL15190.1.11_10407            100.0 1.4E-56 2.1E-60  390.0   0.0  434   15-461    10-460 (462)
589 ACL15186.1.11_10384            100.0 1.5E-56 2.3E-60  389.9   0.0  434   15-461    10-461 (463)
590 AAT01748.1.1.8_10352           100.0 1.5E-56 2.3E-60  388.1   0.0  439   15-460     4-458 (458)
591 ACL15190.1.1.6_10407           100.0 1.5E-56 2.3E-60  388.3   0.0  434   15-461    10-460 (460)
592 AIV09099.1_10942               100.0 1.7E-56 2.5E-60  457.6   0.0  424   15-459  1532-1960(1974)
593 AEM05831.1.1.6_10854           100.0 1.7E-56 2.6E-60  390.4   0.0  441   15-461     1-456 (458)
594 AHH02469.1.11_10866            100.0 1.8E-56 2.6E-60  392.4   0.0  441   15-461    10-465 (467)
595 ABG23522.1.1.6_10439           100.0 1.8E-56 2.7E-60  389.3   0.0  438   15-461    10-461 (461)
596 AIF74255.1.1.6_10871           100.0 2.1E-56 3.2E-60  389.7   0.0  439   15-461     1-455 (457)
597 AHH02469.1.1.6_10866           100.0 2.2E-56 3.3E-60  388.4   0.0  441   15-461     1-456 (458)
598 AGZ63355.1.11_10906            100.0 2.3E-56 3.4E-60  390.6   0.0  441   15-461    12-466 (468)
599 ACL99815.1.1.6_10413           100.0 2.3E-56 3.5E-60  387.3   0.0  434   15-461    10-460 (461)
600 AFS33288.1.12_10418            100.0 2.5E-56 3.7E-60  390.4   0.0  433   15-461    10-454 (456)
601 ACL15191.1.11_10408            100.0 2.8E-56 4.2E-60  388.2   0.0  434   15-461    10-460 (462)
602 AIF74250.1.1.6_10870           100.0   3E-56 4.5E-60  387.1   0.0  440   15-461     1-452 (453)
603 AER92563.1.1.9_10791           100.0 3.1E-56 4.6E-60  377.8   0.0  366   14-381     6-371 (371)
604 APM87483.1.1.7_10872           100.0 3.3E-56 4.9E-60  386.8   0.0  436   17-458     1-453 (453)
605 AVM87457.1.1.6_10890           100.0 3.4E-56 5.1E-60  387.6   0.0  435   22-458     1-462 (462)
606 AVM87410.1.1.6_10920           100.0 3.4E-56 5.2E-60  386.9   0.0  439   17-458     1-455 (455)
607 AFJ04537.1.1.6_10402           100.0 3.5E-56 5.4E-60  386.2   0.0  434   15-461    10-461 (462)
608 BAM44713.1.1.7_10377           100.0 3.8E-56 5.8E-60  385.8   0.0  439   15-461    10-460 (460)
609 BAU71153.1.12_10458            100.0 4.6E-56 6.8E-60  389.4   0.0  432   15-461    10-456 (463)
610 AAA43037.1.10_10358            100.0 4.6E-56   7E-60  385.3   0.0  438   15-461    10-459 (460)
611 ACS32214.2.11_10907            100.0 5.1E-56 7.8E-60  387.6   0.0  442   15-461    11-465 (474)
612 ACL15191.1.1.6_10408           100.0 5.5E-56 8.2E-60  386.2   0.0  434   15-461    10-460 (461)
613 AFK85007.1.12_10429            100.0 5.9E-56 8.8E-60  387.8   0.0  441   15-461    10-466 (467)
614 AWB14663.1.1.7_10366           100.0 6.4E-56 9.5E-60  388.2   0.0  439   15-461    10-460 (460)
615 BAM44709.1.1.7_10373           100.0 6.6E-56   1E-59  383.0   0.0  439   15-461    10-460 (460)
616 AFC40221.1.13_10343            100.0 6.8E-56   1E-59  386.4   0.0  440   15-461    11-466 (469)
617 ACF60607.1.10_10951            100.0 6.9E-56   1E-59  386.3   0.0  442   15-460    10-466 (469)
618 AIK23440.1.1.6_10913           100.0   7E-56 1.1E-59  384.3   0.0  441   15-461     1-460 (462)
619 ANN02882.1.1.7_10348           100.0 7.5E-56 1.1E-59  383.5   0.0  438   16-460     2-455 (455)
620 BAB62889.1.1.7_10852           100.0 8.4E-56 1.3E-59  384.7   0.0  441   15-461     1-456 (458)
621 BAM44715.1.1.7_10379           100.0 9.3E-56 1.4E-59  384.6   0.0  439   15-461    10-460 (460)
622 AFJ04540.1.1.6_10401           100.0 9.7E-56 1.5E-59  383.4   0.0  434   15-461    10-461 (462)
623 ATY47692.1.1.6_10437           100.0   1E-55 1.5E-59  383.6   0.0  441   15-461    10-465 (465)
624 ABF74751.2.1.8_10353           100.0 1.1E-55 1.6E-59  382.8   0.0  439   15-460     4-458 (458)
625 AAT01772.1.1.8_10350           100.0 1.2E-55 1.8E-59  382.5   0.0  439   15-460     4-458 (458)
626 BAS53432.1.11_10867            100.0 1.3E-55 1.9E-59  386.3   0.0  444   13-461    13-471 (473)
627 AAK91591.1.12_10416            100.0 1.3E-55   2E-59  384.4   0.0  442   15-461    10-466 (468)
628 ABP68884.2.12_10370            100.0 1.4E-55 2.1E-59  382.3   0.0  439   15-461    10-460 (461)
629 ACL99815.1.11_10413            100.0 1.4E-55 2.1E-59  383.6   0.0  434   15-461    10-460 (462)
630 ADO85550.2.12_10419            100.0 1.5E-55 2.2E-59  384.2   0.0  433   15-461    10-454 (456)
631 ACA05181.1.12_10344            100.0 1.5E-55 2.3E-59  383.9   0.0  439   16-461    11-465 (467)
632 AKA20760.1.1.8_10342           100.0 1.6E-55 2.5E-59  382.7   0.0  438   16-460     3-456 (456)
633 AER92563.1.11_10791            100.0 1.6E-55 2.5E-59  373.1   0.0  368   13-382    13-380 (380)
634 AAA43037.1.1.8_10358           100.0 1.6E-55 2.5E-59  381.7   0.0  438   15-461    10-459 (459)
635 AVN87698.1.1.4_10917           100.0   2E-55 3.1E-59  380.2   0.0  441   15-461     1-460 (462)
636 AVH76471.1.1.8_10857           100.0 2.4E-55 3.6E-59  379.6   0.0  422   15-442     1-435 (436)
637 AIK23440.1.11_10913            100.0 2.4E-55 3.7E-59  381.9   0.0  441   15-461    11-470 (472)
638 AGV08598.1.11_10976            100.0 2.5E-55 3.7E-59  384.5   0.0  443   15-460    11-470 (473)
639 AJE25834.1.1.7_10346           100.0 2.4E-55 3.7E-59  380.2   0.0  438   16-460     2-455 (455)
640 AWK02684.1.1.10_10807          100.0 2.8E-55 4.4E-59  365.4   0.0  361  100-461     1-361 (361)
641 BAM44716.1.1.7_10380           100.0 3.1E-55 4.7E-59  380.1   0.0  439   15-461    10-460 (460)
642 ACS32214.2.1.6_10907           100.0 3.1E-55 4.8E-59  379.7   0.0  442   15-461     1-455 (457)
643 AEL19656.1.10_10853            100.0 3.5E-55 5.2E-59  383.0   0.0  441   15-461    11-466 (468)
644 AFN70966.1.11_10972            100.0 3.7E-55 5.5E-59  381.6   0.0  432   15-460    12-453 (455)
645 AHL67639.1.1.7_10855           100.0 3.8E-55 5.7E-59  381.8   0.0  441   15-461     1-456 (458)
646 AEL19656.1.1.7_10853           100.0 4.1E-55 6.1E-59  381.6   0.0  441   15-461     1-456 (458)
647 ACL15185.1.1.6_10383           100.0 4.1E-55 6.2E-59  379.5   0.0  434   15-461    10-461 (462)
648 AVN87697.1.1.5_10915           100.0 4.3E-55 6.5E-59  379.3   0.0  441   15-461     1-460 (462)
649 AQX17368.1.1.7_10345           100.0 4.3E-55 6.6E-59  378.6   0.0  438   16-460     2-455 (455)
650 AIK23444.1.11_10880            100.0 4.4E-55 6.6E-59  381.5   0.0  441   16-461    12-471 (472)
651 ADL38959.1.11_10886            100.0 4.7E-55 7.1E-59  381.1   0.0  441   15-461    11-468 (470)
652 ATY47702.1.1.6_10438           100.0 4.7E-55 7.2E-59  379.4   0.0  441   15-461    10-465 (465)
653 AAT01695.1.1.8_10351           100.0 4.9E-55 7.6E-59  377.3   0.0  439   15-460     4-458 (458)
654 BAM44712.1.1.7_10376           100.0 5.8E-55 8.8E-59  378.3   0.0  439   15-461    10-460 (460)
655 AJF23050.1.1.10_10806          100.0 5.8E-55   9E-59  363.5   0.0  361  100-461     1-361 (361)
656 ALL55200.1.11_10911            100.0 6.9E-55   1E-58  379.0   0.0  439   15-461    11-470 (472)
657 AFO66759.1.12_10359            100.0 7.5E-55 1.1E-58  377.6   0.0  438   15-461    10-459 (460)
658 ADL38961.1.1.5_10887           100.0 7.8E-55 1.2E-58  376.7   0.0  435   17-457     1-452 (452)
659 AVM87423.1.1.5_10891           100.0 7.9E-55 1.2E-58  378.9   0.0  435   22-458     1-462 (462)
660 AWS20965.1.10_10896            100.0 8.5E-55 1.3E-58  379.3   0.0  439   14-461    10-463 (468)
661 AJO61169.1_10554               100.0   9E-55 1.3E-58  448.0   0.0  299   13-311  1736-2035(2036)
662 AWK02691.1.1.7_10860           100.0 1.1E-54 1.6E-58  378.9   0.0  441   15-461     1-456 (458)
663 AHN05554.1.1.6_10909           100.0 1.2E-54 1.8E-58  376.6   0.0  441   15-461     1-460 (462)
664 AFB77697.1.7_10847             100.0 1.3E-54 1.9E-58  382.1   0.0  441   16-460    11-472 (483)
665 SNQ27946.1.12_10975            100.0 1.3E-54 1.9E-58  379.4   0.0  431   15-459    12-452 (455)
666 AHV90410.1.11_10894            100.0 1.3E-54 1.9E-58  380.1   0.0  436   15-460    11-460 (476)
667 AUV64577.1.1.6_10873           100.0 1.3E-54 1.9E-58  375.3   0.0  438   18-461     1-450 (451)
668 AFO66759.1.1.8_10359           100.0 1.4E-54 2.1E-58  377.0   0.0  438   15-461    10-459 (459)
669 ACA05181.1.1.7_10344           100.0 1.4E-54 2.2E-58  375.3   0.0  438   16-460     2-455 (455)
670 BAP81884.1.11_10930            100.0 1.5E-54 2.2E-58  378.0   0.0  439   16-460    12-468 (471)
671 BAS53431.1.11_10868            100.0 1.6E-54 2.3E-58  379.4   0.0  444   13-461    13-472 (474)
672 ACD80088.1.10_10950            100.0 1.6E-54 2.4E-58  377.7   0.0  442   15-460    10-466 (469)
673 AWK02676.1.1.9_10809           100.0 1.6E-54 2.5E-58  359.6   0.0  361  100-461     1-361 (361)
674 AIP90502.1.1.6_10908           100.0 2.1E-54 3.2E-58  374.4   0.0  442   15-461     1-454 (456)
675 BAS53431.1.1.7_10868           100.0 2.3E-54 3.4E-58  375.8   0.0  442   15-461     1-458 (460)
676 ABC41566.1.10_10947            100.0 2.3E-54 3.4E-58  375.4   0.0  442   15-460    10-466 (469)
677 AWK02667.1.1.10_10810          100.0 2.3E-54 3.6E-58  359.9   0.0  361  100-461     1-361 (361)
678 ADL38959.1.1.6_10886           100.0 2.6E-54 3.9E-58  374.7   0.0  435   17-457     1-452 (452)
679 AWS20965.1.1.7_10896           100.0 2.7E-54 4.1E-58  374.6   0.0  439   15-460     1-452 (453)
680 BAF63403.1.10_10949            100.0 3.2E-54 4.9E-58  375.7   0.0  442   15-460    10-466 (469)
681 AIK67137.1.1.6_10856           100.0 3.7E-54 5.6E-58  374.2   0.0  441   15-461     1-456 (457)
682 AWB14569.1.1.9_10813           100.0 3.6E-54 5.6E-58  360.0   0.0  361  100-461     1-361 (361)
683 AFC40221.1.1.7_10343           100.0   5E-54 7.6E-58  370.8   0.0  438   16-460     3-456 (456)
684 ALR74729.1_10943               100.0 5.5E-54   8E-58  439.0   0.0  424   15-459  1531-1959(1973)
685 ARR73563.1.1.6_10883           100.0 5.7E-54 8.3E-58  376.0   0.0  412   31-446     2-449 (450)
686 BAC23086.1.10_10946            100.0   7E-54 1.1E-57  372.3   0.0  442   15-460    10-466 (469)
687 ADL38957.1.11_10888            100.0 7.2E-54 1.1E-57  372.8   0.0  441   15-461    11-473 (475)
688 APR73490.1.1.5_10914           100.0 7.3E-54 1.1E-57  370.3   0.0  441   15-461     1-460 (462)
689 APR73491.1.1.5_10912           100.0 7.3E-54 1.1E-57  370.3   0.0  441   15-461     1-460 (462)
690 AVX29479.1.1.9_10812           100.0 8.6E-54 1.3E-57  356.4   0.0  361  100-461     1-361 (361)
691 QCI31548.1.1.4_10893           100.0 1.3E-53   2E-57  371.0   0.0  437   17-461     1-459 (461)
692 ALR74727.1.1.6_10910           100.0 1.3E-53   2E-57  371.1   0.0  441   15-461     1-460 (462)
693 AHN05554.1.11_10909            100.0 1.5E-53 2.2E-57  373.0   0.0  441   15-461    11-470 (472)
694 ALL55200.1.1.5_10911           100.0 1.5E-53 2.3E-57  367.9   0.0  438   15-458     1-457 (457)
695 AMB21237.2.10_10960            100.0 1.7E-53 2.5E-57  371.2   0.0  443   15-461    10-467 (469)
696 AVN87700.1.1.4_10916           100.0 2.2E-53 3.3E-57  366.1   0.0  441   15-461     1-460 (462)
697 AFO66657.1.1.4_10849           100.0 3.3E-53 5.1E-57  366.5   0.0  442   15-461     1-465 (466)
698 AIK23445.1.1.4_10850           100.0 3.5E-53 5.4E-57  367.7   0.0  442   15-461     1-466 (467)
699 AIK23445.1.11_10850            100.0 5.9E-53 8.9E-57  368.5   0.0  443   15-461    11-476 (478)
700 AAA45466.1.11_10827            100.0 9.1E-53 1.4E-56  368.3   0.0  440   15-461    10-483 (489)
701 AFV31450.1.10_10973            100.0 1.3E-52   2E-56  365.3   0.0  432   15-460    12-453 (455)
702 QBA82298.1.12_10977            100.0 1.5E-52 2.3E-56  364.1   0.0  443   16-461    10-469 (471)
703 AGH06056.1.10_10927            100.0 3.3E-52 5.1E-56  359.4   0.0  433   15-460    11-454 (458)
704 AHN10843.1.1.6_10879           100.0 3.7E-52 5.6E-56  358.9   0.0  410   31-446     2-429 (430)
705 AIK23444.1.1.6_10880           100.0 5.4E-52 8.2E-56  356.7   0.0  410   31-446     2-429 (430)
706 AIK23441.1.10_10928            100.0 7.2E-52 1.1E-55  357.8   0.0  430   15-459    10-445 (450)
707 AAL57904.1.1.8_10815           100.0 9.1E-52 1.4E-55  342.2   0.0  363   99-461     1-366 (366)
708 AUA17935.1.11_10844            100.0 1.1E-51 1.6E-55  361.0   0.0  443   13-460    10-480 (484)
709 AIK23442.1.10_10929            100.0 1.1E-51 1.7E-55  358.8   0.0  432   15-460    15-457 (461)
710 ANQ80547.1.1.6_10892           100.0 1.2E-51 1.8E-55  356.6   0.0  411   31-445     2-438 (439)
711 AEP69155.1.1.10_10709          100.0 1.2E-51 1.8E-55  345.8   0.0  346   13-360     5-351 (351)
712 AVN87681.1.1.6_10881           100.0 1.2E-51 1.9E-55  354.4   0.0  411   31-446     2-429 (430)
713 ABV57376.1.11_10922            100.0 1.4E-51   2E-55  363.3   0.0  425   16-459    11-447 (478)
714 AFP96991.1.11_10938            100.0 1.7E-51 2.5E-55  357.9   0.0  445   15-460    11-485 (490)
715 ALR95870.1.11_10839            100.0 1.9E-51 2.9E-55  357.6   0.0  440   15-460    10-483 (490)
716 ATY47694.1.1.9_10811           100.0 2.8E-51 4.3E-55  343.5   0.0  361  100-461     1-361 (361)
717 AEP69155.1.11_10709            100.0 3.3E-51   5E-55  344.6   0.0  347   12-360     7-354 (354)
718 AUW36413.1.1.6_10884           100.0 3.6E-51 5.5E-55  351.7   0.0  411   31-446     2-431 (432)
719 ADN94255.1.1.6_10882           100.0   4E-51 6.1E-55  351.2   0.0  411   31-446     2-429 (430)
720 AGW95843.1.1.6_10877           100.0 5.1E-51 7.7E-55  351.8   0.0  410   31-446     2-430 (431)
721 AGS15016.1.1.6_10878           100.0   6E-51 9.1E-55  351.3   0.0  410   31-446     2-430 (431)
722 AQS23374.1.1.6_10875           100.0   6E-51 9.1E-55  350.3   0.0  413   30-446     1-431 (432)
723 AGO68205.1.1.6_10874           100.0 6.5E-51 9.7E-55  351.2   0.0  410   30-445     1-430 (432)
724 ALC78887.1.9_10828             100.0   1E-50 1.6E-54  355.1   0.0  440   15-460    10-482 (489)
725 AFV48064.1.1.6_10817           100.0 1.3E-50 2.1E-54  335.2   0.0  363   99-461     1-366 (366)
726 AMQ25905.1.11_10834            100.0 1.5E-50 2.3E-54  353.0   0.0  440   15-460    10-483 (490)
727 ACG63545.1.1.7_10816           100.0 2.1E-50 3.3E-54  333.9   0.0  363   99-461     1-366 (366)
728 ALO65140.1_10869               100.0 3.2E-50 4.7E-54  366.3   0.0  439   15-461   184-636 (638)
729 AHC98709.1.11_10939            100.0 4.1E-50 6.2E-54  354.1   0.0  444   15-459    11-486 (524)
730 ALL35273.1.1.6_10835           100.0 4.1E-50 6.3E-54  347.9   0.0  421   35-461     5-457 (463)
731 AQS23375.1.1.6_10876           100.0 7.9E-50 1.2E-53  342.1   0.0  410   30-445     1-430 (432)
732 ALL35275.1.1.5_10829           100.0 1.4E-49 2.2E-53  343.0   0.0  420   35-460     4-453 (460)
733 AAM33242.1.1.7_10814           100.0 1.7E-49 2.7E-53  327.2   0.0  363   99-461     1-365 (365)
734 ALL35267.1.1.6_10833           100.0   2E-49 3.1E-53  341.3   0.0  420   35-460     6-457 (464)
735 ALL35264.1.1.6_10831           100.0 2.9E-49 4.5E-53  340.3   0.0  420   35-460     6-457 (464)
736 AMQ25905.1.1.6_10834           100.0 3.5E-49 5.3E-53  341.0   0.0  420   35-460     6-457 (464)
737 ALL35262.1.1.6_10830           100.0 3.8E-49 5.9E-53  340.6   0.0  419   35-459     6-456 (463)
738 ALL35271.1.1.6_10838           100.0   9E-49 1.4E-52  338.2   0.0  420   35-460     4-455 (462)
739 AJO61169.1.1.10_10554          100.0 1.1E-48 1.6E-52  324.2   0.0  299   13-311     5-304 (305)
740 ALL35268.1.1.6_10837           100.0 1.1E-48 1.7E-52  337.6   0.0  421   34-460     3-455 (462)
741 AAY60849.1.2_10264             100.0 1.3E-48   2E-52  337.5   0.0  429   16-456     1-480 (480)
742 ALL35272.1.1.6_10836           100.0 1.9E-48 2.9E-52  336.1   0.0  420   35-460     5-455 (462)
743 AUA17935.1.1.7_10844           100.0 2.5E-48 3.8E-52  333.6   0.0  415   38-458     2-442 (442)
744 ADY76976.1_10587               100.0 5.3E-48 8.3E-52  314.1   0.0  309   90-398     3-311 (311)
745 ALL35274.1.1.6_10832           100.0 9.6E-48 1.5E-51  331.3   0.0  419   35-459     4-450 (458)
746 AVM87415.1.1.5_10851           100.0 9.9E-48 1.5E-51  328.4   0.0  409   31-443     2-425 (426)
747 ACB38131.1_10277               100.0 1.5E-47 2.1E-51  382.9   0.0  423   19-454   987-1433(1447)
748 AVX29482.1.1.6_10436           100.0 1.9E-47 2.8E-51  322.0   0.0  357   99-460     1-378 (378)
749 ALR95870.1.1.6_10839           100.0 1.9E-47   3E-51  327.5   0.0  420   35-460     4-455 (462)
750 AVM87444.1.1.6_10885           100.0 2.5E-47   4E-51  318.4   0.0  358  100-461     1-372 (374)
751 AAA45465.1.1.5_10827           100.0 3.6E-47 5.6E-51  328.1   0.0  419   35-460     6-456 (463)
752 AAA45466.1.1.5_10827           100.0 3.6E-47 5.6E-51  328.1   0.0  419   35-460     6-456 (463)
753 AIU36166.1.1.10_10808          100.0   4E-47 6.2E-51  311.3   0.0  312  100-412     1-312 (313)
754 AII77469.1_10629               100.0 6.7E-47 9.8E-51  318.5   0.0  293   13-305    28-321 (321)
755 AUW34301.1.1.4_10819           100.0 1.4E-46 2.1E-50  322.9   0.0  415   40-459     1-439 (445)
756 ALL35265.1.1.5_10840           100.0 1.9E-46 2.9E-50  322.5   0.0  420   35-460     5-457 (463)
757 AHN95561.1.1.7_10435           100.0 2.9E-46 4.4E-50  313.5   0.0  358   99-460     1-378 (378)
758 AAK12390.1.1.8_10450           100.0 3.5E-46 5.4E-50  309.3   0.0  341   91-439     7-352 (353)
759 AQP31133.1.1.5_10931           100.0 4.7E-46 7.3E-50  312.4   0.0  357   97-459     1-366 (369)
760 AJD39294.1.1.6_10357           100.0 5.2E-46 8.1E-50  306.4   0.0  337  100-437     1-347 (347)
761 AEM05832.2.1.6_10898           100.0 5.8E-46 8.9E-50  312.0   0.0  361  100-461     1-376 (381)
762 AQW45177.1.1.6_10970           100.0 6.1E-46 9.5E-50  310.7   0.0  356  100-460     1-368 (370)
763 ACO92357.1.1.7_10375           100.0 7.1E-46 1.1E-49  310.5   0.0  342   15-357    10-362 (362)
764 AVM87417.1.1.6_10897           100.0 7.5E-46 1.1E-49  307.5   0.0  325  108-437     4-336 (336)
765 AHX84172.1.1.5_10899           100.0 8.9E-46 1.4E-49  310.8   0.0  361  100-461     1-376 (381)
766 ALC78887.1.1.5_10828           100.0 9.8E-46 1.5E-49  317.9   0.0  419   35-459     5-454 (462)
767 AVH76456.1.1.7_10861           100.0 1.1E-45 1.7E-49  308.9   0.0  337   15-356     1-349 (349)
768 APA29020.1.1.6_10905           100.0 1.2E-45 1.8E-49  309.0   0.0  360  100-461     1-376 (381)
769 AOQ26211.1.1.6_10904           100.0 1.2E-45 1.9E-49  311.0   0.0  361  100-461     1-376 (381)
770 AAO83985.1.1.6_10964           100.0 1.2E-45 1.9E-49  307.8   0.0  357  100-460     1-369 (371)
771 CAA65615.1.1.7_10415           100.0 1.3E-45   2E-49  302.9   0.0  336  100-436     1-346 (346)
772 AAK91591.1.1.7_10416           100.0 1.6E-45 2.5E-49  303.4   0.0  335  100-435     1-345 (346)
773 BAF63403.1.1.7_10949           100.0 1.6E-45 2.5E-49  308.2   0.0  358  100-461     1-370 (371)
774 AEM05833.1.1.6_10434           100.0 2.4E-45 3.7E-49  306.8   0.0  358   99-460     1-378 (378)
775 ABC41566.1.1.8_10947           100.0 3.4E-45 5.4E-49  305.1   0.0  358  100-461     1-370 (371)
776 ACF60607.1.1.7_10951           100.0 4.8E-45 7.4E-49  305.3   0.0  358  100-461     1-370 (371)
777 AAM46079.1.1.6_10962           100.0 5.2E-45 8.1E-49  304.0   0.0  357  100-460     1-369 (371)
778 AAK12388.1.1.7_10448           100.0 5.9E-45 9.3E-49  301.9   0.0  341   91-439     7-353 (354)
779 AAK12384.1.1.8_10444           100.0   6E-45 9.4E-49  300.8   0.0  341   91-439     7-353 (354)
780 CCR60600.1.1.6_10968           100.0 6.9E-45 1.1E-48  302.2   0.0  357  100-460     1-369 (371)
781 AMB21237.2.1.8_10960           100.0 7.1E-45 1.1E-48  302.1   0.0  357  100-460     1-369 (371)
782 AOQ26202.1.1.6_10900           100.0 7.2E-45 1.1E-48  303.1   0.0  361  100-461     1-376 (381)
783 ACQ44559.1_10285               100.0 1.1E-44 1.5E-48  374.1   0.0  426   17-456  1008-1458(1979)
784 AJF23126.1.1.6_10427           100.0 9.6E-45 1.5E-48  299.1   0.0  329  100-436     1-340 (340)
785 AVM87440.1.1.5_10824           100.0 1.1E-44 1.6E-48  304.2   0.0  350  100-457     1-370 (370)
786 BAP81884.1.1.5_10930           100.0   1E-44 1.6E-48  301.2   0.0  350   97-451     1-362 (362)
787 AVM87411.1.1.5_10971           100.0 1.1E-44 1.7E-48  298.7   0.0  337  100-437     1-349 (349)
788 AAC79756.1.1.7_10948           100.0 1.2E-44 1.8E-48  302.9   0.0  358  100-461     1-370 (371)
789 AVM87451.1.1.7_10822           100.0 1.2E-44 1.8E-48  305.5   0.0  343  100-442     1-374 (397)
790 AAB23363.1.1.8_10944           100.0 1.3E-44   2E-48  301.7   0.0  357  100-460     1-369 (371)
791 ATY47697.1.1.5_10967           100.0 1.3E-44 2.1E-48  301.5   0.0  357  100-460     1-369 (371)
792 AAK12385.1.1.8_10445           100.0 1.6E-44 2.6E-48  298.1   0.0  341   91-439     7-353 (354)
793 BAV53294.1.1.6_10966           100.0 1.7E-44 2.6E-48  302.0   0.0  357  100-460     1-369 (371)
794 AAK12381.1.1.8_10441           100.0 1.7E-44 2.7E-48  299.1   0.0  341   91-439     7-353 (354)
795 AVM87424.1.1.7_10845           100.0 1.8E-44 2.8E-48  305.4   0.0  407   40-450     1-432 (432)
796 ADL38957.1.1.6_10888           100.0 1.8E-44 2.9E-48  299.5   0.0  358   99-460     1-378 (381)
797 AOQ26204.1.1.5_10903           100.0 2.2E-44 3.3E-48  302.3   0.0  361  100-461     1-376 (381)
798 CAB40546.1.1.8_10440           100.0 2.3E-44 3.5E-48  298.4   0.0  341   91-439     7-353 (354)
799 AAK12383.1.1.8_10443           100.0 2.7E-44 4.2E-48  297.9   0.0  341   91-439     7-353 (354)
800 AVM87405.1.1.5_10821           100.0 2.8E-44 4.2E-48  305.4   0.0  358  100-457     1-398 (398)
801 ACD80088.1.1.7_10950           100.0 3.8E-44 5.8E-48  300.9   0.0  358  100-461     1-370 (371)
802 AID69173.1_10276               100.0   4E-44 5.9E-48  350.7   0.0  430   16-459   877-1344(1367)
803 AII73758.1_10275               100.0 4.4E-44   6E-48  365.3   0.0  430   16-459  1207-1674(1698)
804 AUW34302.1.1.6_10826           100.0 4.3E-44 6.7E-48  304.1   0.0  392   35-432     5-420 (420)
805 AFG28420.1.1.8_10452           100.0 4.4E-44 6.8E-48  297.7   0.0  341   91-439     7-353 (354)
806 AGW43024.1.1.4_10940           100.0 4.4E-44 6.9E-48  299.2   0.0  360  100-460     1-389 (391)
807 AVM87416.1.1.6_10919           100.0 4.9E-44 7.6E-48  296.6   0.0  334  100-436     1-347 (347)
808 BAC23086.1.1.8_10946           100.0 5.7E-44 8.9E-48  297.7   0.0  357  100-460     1-369 (371)
809 ACJ48052.1.1.5_10965           100.0 6.1E-44 9.5E-48  297.5   0.0  357  100-460     1-369 (371)
810 AVM87406.1.1.4_10825           100.0 6.7E-44   1E-47  301.3   0.0  357  100-457     1-391 (391)
811 AAK12382.1.1.8_10442           100.0   7E-44 1.1E-47  296.4   0.0  341   91-439     7-353 (354)
812 AAK12387.1.1.8_10447           100.0 8.3E-44 1.3E-47  294.9   0.0  341   91-439     7-353 (354)
813 AOQ26203.1.1.5_10902           100.0 1.1E-43 1.7E-47  298.0   0.0  360  100-461     1-376 (381)
814 BAU71153.1.1.7_10458           100.0 1.1E-43 1.7E-47  294.7   0.0  328  100-436     1-339 (339)
815 AMT85186.1.1.7_10424           100.0 1.1E-43 1.7E-47  294.7   0.0  330  100-437     1-339 (339)
816 BBE37018.1.1.7_10455           100.0 1.3E-43   2E-47  294.8   0.0  341   91-439     7-353 (354)
817 CAA60254.1_10267               100.0 1.5E-43   2E-47  362.1   0.0  430   16-459  1208-1675(1699)
818 BAA21898.1_10302               100.0 1.8E-43 2.4E-47  364.9   0.0  440   16-459  1302-1803(1811)
819 AYD75973.1.1.7_10456           100.0 1.7E-43 2.7E-47  293.0   0.0  341   91-439     7-353 (354)
820 AAK12389.1.1.8_10449           100.0   2E-43 3.2E-47  292.6   0.0  341   91-439     7-353 (354)
821 ADO85550.2.1.7_10419           100.0 2.2E-43 3.4E-47  292.7   0.0  329  100-436     1-338 (338)
822 AUG90519.1.1.6_10889           100.0 2.4E-43 3.8E-47  295.7   0.0  358   99-460     1-377 (380)
823 ABV57376.1.1.5_10922           100.0 2.4E-43 3.8E-47  290.4   0.0  330   97-437     1-337 (338)
824 AFS33288.1.1.7_10418           100.0 2.6E-43   4E-47  290.4   0.0  330  100-437     1-339 (339)
825 APA29019.1.1.6_10842           100.0 2.8E-43 4.4E-47  292.1   0.0  332  100-436     1-348 (348)
826 AAB50465.1_10266               100.0 3.4E-43 4.5E-47  363.2   0.0  429   16-458  1299-1765(1789)
827 CAA09480.1_10269               100.0 3.6E-43   5E-47  357.4   0.0  426   17-455  1192-1655(1680)
828 AAG13641.1_10287               100.0 4.3E-43 5.4E-47  368.6   0.0  435   16-461  1374-1855(1881)
829 ACV89839.1_10273               100.0   4E-43 5.6E-47  357.3   0.0  430   16-459  1199-1667(1691)
830 CAA06679.1.1.8_10945           100.0 4.5E-43   7E-47  292.2   0.0  358  100-461     1-370 (371)
831 AAK12386.1.1.8_10446           100.0 5.1E-43   8E-47  290.1   0.0  341   91-439     7-353 (354)
832 ABB96725.1.1.6_10926           100.0   7E-43 1.1E-46  288.1   0.0  330   98-437     1-333 (333)
833 AHC98709.1.1.4_10939           100.0 6.9E-43 1.1E-46  290.9   0.0  358  100-459     1-388 (391)
834 AIK23441.1.1.6_10928           100.0   8E-43 1.2E-46  291.2   0.0  342  107-459     8-352 (356)
835 AYD75972.1.1.7_10454           100.0 8.1E-43 1.3E-46  290.0   0.0  341   91-439     7-353 (354)
836 AAK50354.1_10268               100.0 9.8E-43 1.3E-46  355.3   0.0  430   16-459  1208-1675(1699)
837 AQP31132.1.1.5_10936           100.0   9E-43 1.4E-46  286.8   0.0  332   97-437     1-345 (346)
838 AMT85188.1.1.7_10423           100.0 9.3E-43 1.4E-46  289.1   0.0  330  100-437     1-339 (339)
839 ATY47693.1.1.7_10425           100.0 9.3E-43 1.4E-46  288.0   0.0  330  100-437     1-339 (339)
840 AXQ03965.1.1.4_10846           100.0 1.1E-42 1.7E-46  287.5   0.0  335  100-437     1-348 (348)
841 AFP96991.1.1.5_10938           100.0 1.1E-42 1.8E-46  290.4   0.0  359  100-459     1-386 (389)
842 AAO63098.2_10271               100.0   2E-42 2.7E-46  353.5   0.0  431   17-458  1201-1665(1687)
843 AVM87420.1.1.6_10818           100.0 2.4E-42 3.8E-46  291.5   0.0  398   56-457     6-424 (424)
844 AIU36253.1.1.7_10420           100.0   3E-42 4.6E-46  286.0   0.0  330  100-437     1-339 (339)
845 AET36829.1.2_10317             100.0 4.1E-42 5.5E-46  358.4   0.0  440   16-459  1439-1934(2094)
846 ABC55703.1_10300               100.0 4.3E-42 5.7E-46  355.0   0.0  438   17-458  1270-1777(1795)
847 AJF23125.1.1.6_10426           100.0   4E-42 6.1E-46  284.4   0.0  330  100-437     1-341 (341)
848 AQX56710.1.1.5_10937           100.0 4.2E-42 6.6E-46  282.9   0.0  333   97-437     1-347 (348)
849 AAF80998.1_10295               100.0 5.4E-42 7.5E-46  350.3   0.0  428   16-445  1251-1745(1771)
850 AZS54664.1.1.5_10923           100.0 4.9E-42 7.6E-46  282.5   0.0  330   97-437     1-337 (338)
851 AAU85375.1_10293               100.0 5.3E-42 7.6E-46  339.7   0.0  439   16-460   894-1394(1396)
852 APA29017.1.1.5_10841           100.0 5.1E-42   8E-46  283.5   0.0  332  100-436     1-348 (348)
853 CAA12416.1.1.7_10843           100.0 5.2E-42 8.1E-46  283.3   0.0  335  100-437     1-357 (357)
854 AAF00472.1_10303               100.0 9.6E-42 1.3E-45  353.0   0.0  441   16-460  1274-1781(1795)
855 AAF72337.1_10301               100.0   1E-41 1.4E-45  346.2   0.0  437   16-456  1147-1647(1655)
856 QCF41176.1.1.5_10934           100.0 9.5E-42 1.5E-45  280.8   0.0  323  107-437     3-328 (328)
857 APA29021.1.1.7_10422           100.0 9.7E-42 1.5E-45  281.9   0.0  330  100-437     1-339 (339)
858 ABB22725.1.1.6_10924           100.0   1E-41 1.6E-45  279.7   0.0  323  107-437     4-329 (329)
859 AVM87407.1.1.6_10823           100.0   1E-41 1.6E-45  287.2   0.0  358  100-457     1-396 (396)
860 AUW34305.1.1.5_10932           100.0 1.2E-41 1.9E-45  279.0   0.0  323  107-437     3-328 (328)
861 AHV82114.1.1.6_10921           100.0 1.7E-41 2.7E-45  279.1   0.0  330   97-438     1-337 (337)
862 AGU62957.1.1.5_10969           100.0 1.8E-41 2.7E-45  281.6   0.0  331  100-437     1-342 (342)
863 AGV08598.1.1.5_10976           100.0 1.8E-41 2.8E-45  279.3   0.0  335  100-437     1-349 (349)
864 AKC42744.1.1.6_10980           100.0   2E-41 3.2E-45  278.0   0.0  337  100-437     1-350 (350)
865 AVM87404.1.1.5_10820           100.0 2.9E-41 4.5E-45  283.9   0.0  357  100-457     1-390 (390)
866 QBA82298.1.1.5_10977           100.0 3.4E-41 5.5E-45  275.4   0.0  334  100-436     1-348 (348)
867 AGO59796.1.1.5_10935           100.0 4.6E-41 7.2E-45  276.5   0.0  333   97-437     1-345 (346)
868 AIF74262.1.1.5_10978           100.0   7E-41 1.1E-44  276.9   0.0  328  105-437     2-341 (341)
869 AIK23442.1.1.6_10929           100.0 8.8E-41 1.4E-44  277.4   0.0  351   98-460     1-360 (363)
870 AAG13118.1_10288               100.0 1.1E-40 1.5E-44  344.9   0.0  441   16-459  1403-1902(1906)
871 AAC58807.1_10294               100.0 1.1E-40 1.6E-44  340.2   0.0  442   16-459  1240-1751(1759)
872 AUW34306.1.1.5_10933           100.0 1.1E-40 1.7E-44  272.0   0.0  321  109-437     1-324 (324)
873 AAA79326.1_10286               100.0 1.6E-40   2E-44  346.6   0.0  434   17-461  1261-1738(1763)
874 AGH06056.1.1.5_10927           100.0 1.4E-40 2.2E-44  275.2   0.0  351   98-460     1-359 (362)
875 AIU94297.1.1.6_10974           100.0 3.5E-40 5.4E-44  270.8   0.0  326  100-437     1-333 (333)
876 AVM87450.1.1.5_10941           100.0 4.4E-40 6.9E-44  273.7   0.0  347  100-452     1-367 (368)
877 SNQ27946.1.1.6_10975           100.0 4.5E-40 7.1E-44  270.2   0.0  326  100-437     1-333 (333)
878 ABO09966.1.1.7_10925           100.0 5.2E-40   8E-44  270.8   0.0  330   98-437     1-333 (333)
879 QBL75886.1_10297               100.0 7.2E-40   1E-43  338.1   0.0  441   16-458  1415-1944(1954)
880 AFV31450.1.1.6_10973           100.0 6.6E-40   1E-43  270.1   0.0  326  100-437     1-333 (333)
881 BAA32553.1_10299               100.0 7.7E-40   1E-43  337.1   0.0  437   16-459  1277-1774(1777)
882 AAP32283.1_10291               100.0   9E-40 1.2E-43  338.4   0.0  442   16-459  1435-1929(1933)
883 AAV64179.2_10290               100.0 1.9E-39 2.6E-43  334.7   0.0  443   16-460  1402-1897(1900)
884 AFN70966.1.1.6_10972           100.0 2.3E-39 3.5E-43  265.9   0.0  325  101-437     2-333 (333)
885 AAC95509.1_10298               100.0 6.4E-39 8.7E-43  332.9   0.0  427   17-445  1461-1965(1998)
886 AKJ23343.1.1.4_10979           100.0 7.7E-38 1.2E-41  257.4   0.0  284  153-437     2-321 (321)
887 AAK72220.1_10292               100.0 1.1E-37 1.4E-41  329.3   0.0  434   17-458  1602-2086(2107)
888 AIU36194.1_10901               100.0 9.4E-38 1.5E-41  251.6   0.0  291  107-397     3-305 (306)
889 ASK12200.1.1.2_10985           100.0 1.2E-37 1.9E-41  254.3   0.0  283  153-437     2-321 (321)
890 ABS84820.1.1.5_10306           100.0 2.1E-37 3.3E-41  250.6   0.0  284  153-437     1-316 (316)
891 CAC80626.1.1.3_10281           100.0 2.1E-37 3.3E-41  251.4   0.0  277  153-435     2-305 (306)
892 APG77437.1.1.2_10982           100.0 6.1E-37 9.4E-41  251.0   0.0  281  155-437     1-320 (320)
893 AAN61470.1_10296               100.0 7.8E-37   1E-40  319.3   0.0  425   16-442  1495-2001(2035)
894 AQM56929.1.1.3_10262           100.0 7.8E-37 1.2E-40  247.7   0.0  279  155-436     2-302 (303)
895 BAN19725.1.1.5_10314           100.0 1.1E-36 1.8E-40  246.6   0.0  283  153-436     2-320 (320)
896 QSV52305.1.1.2_10304           100.0 1.7E-36 2.7E-40  247.0   0.0  277  155-436     1-317 (317)
897 AEL30247.1.1.7_10313           100.0 1.7E-36 2.8E-40  245.0   0.0  284  153-437     2-315 (315)
898 AAV69575.2.1.3_10284           100.0 2.1E-36 3.3E-40  244.7   0.0  279  153-437     2-307 (307)
899 AIM39350.1.1.4_10309           100.0 3.3E-36 5.1E-40  244.9   0.0  283  153-436     2-321 (321)
900 AET36829.1.1.4_10317           100.0 3.4E-36 5.3E-40  244.5   0.0  286  150-437     4-318 (318)
901 ACL15189.1_10386               100.0 5.4E-36 8.3E-40  272.5   0.0  266   15-285   471-754 (754)
902 APB88805.1.1.5_10318           100.0 9.3E-36 1.4E-39  243.3   0.0  284  153-437     2-324 (324)
903 AHI87751.1.1.5_10319           100.0 1.1E-35 1.8E-39  239.7   0.0  283  153-436     2-310 (310)
904 AHX24375.1.1.3_10278           100.0 1.3E-35 2.1E-39  240.4   0.0  280  153-436     2-303 (304)
905 AAD20260.1.1.6_10316           100.0 1.4E-35 2.2E-39  240.5   0.0  285  152-437     1-315 (315)
906 CAA93445.1.1.3_10260           100.0 1.7E-35 2.7E-39  238.7   0.0  281  153-437     2-311 (311)
907 AAY60849.1.1.4_10264           100.0 2.1E-35 3.3E-39  238.6   0.0  280  153-436     2-315 (315)
908 ASK12206.1.1.2_10991           100.0 2.3E-35 3.5E-39  242.5   0.0  283  153-437     2-321 (321)
909 CAD34006.2.1.5_10305           100.0 2.3E-35 3.6E-39  239.2   0.0  283  153-437     2-314 (314)
910 ADG03646.1.1.4_10279           100.0 3.5E-35 5.5E-39  238.3   0.0  279  153-437     2-308 (308)
911 QRV07363.1.1.2_10304           100.0 3.6E-35 5.5E-39  239.2   0.0  277  155-436     1-317 (317)
912 ACL15187.1_10385               100.0 3.9E-35 5.7E-39  298.6   0.0  262   15-281  1684-1963(1963)
913 ACN88709.1_11461               100.0   5E-35 7.9E-39  250.2   0.0  421   20-459     3-466 (470)
914 BAA25371.1.1.5_10311           100.0 8.5E-35 1.4E-38  234.4   0.0  288  149-437     3-319 (319)
915 AIF75200.1.1.5_10312           100.0 9.8E-35 1.6E-38  234.2   0.0  284  153-437     2-311 (311)
916 ASK12212.1.1.2_10987           100.0   1E-34 1.6E-38  237.0   0.0  283  153-437     2-314 (314)
917 AAL99277.1.1.4_10265           100.0 1.4E-34 2.1E-38  233.9   0.0  281  153-437     2-316 (316)
918 ACO37271.1.1.2_11112           100.0 2.1E-34 3.3E-38  234.1   0.0  277  158-437     2-304 (304)
919 CAA60262.1.1.4_10280           100.0 2.5E-34 3.8E-38  234.0   0.0  279  153-437     2-307 (307)
920 AAY98785.1.1.3_10283           100.0 2.5E-34 3.9E-38  232.3   0.0  279  153-437     2-307 (307)
921 APG77945.1.1.2_10992           100.0 2.7E-34 4.2E-38  235.1   0.0  283  153-437     2-321 (321)
922 ASK12194.1.1.2_10994            99.9 3.2E-34   5E-38  233.8   0.0  283  153-437     2-321 (321)
923 ASK12217.1.1.2_10993            99.9   4E-34 6.3E-38  232.8   0.0  283  153-437     2-316 (316)
924 APG77984.1.1.4_10983            99.9 4.1E-34 6.4E-38  232.1   0.0  278  159-436     1-310 (310)
925 CAB95006.3_11452                99.9 4.3E-34 6.4E-38  251.1   0.0  412   19-457    53-512 (512)
926 AII82240.1_11466                99.9 5.5E-34 8.3E-38  249.6   0.0  413   22-459    37-498 (512)
927 ABP57198.1.1.6_10308            99.9 6.7E-34 1.1E-37  229.4   0.0  283  153-436     2-313 (313)
928 ADN88287.1.1.4_10259            99.9 1.1E-33 1.7E-37  228.8   0.0  281  153-437     2-310 (310)
929 AAF04560.1.1.2_10282            99.9 1.5E-33 2.3E-37  227.3   0.0  275  153-433     2-303 (303)
930 AFH89833.1.1.3_10263            99.9 2.1E-33 3.4E-37  225.9   0.0  278  153-436     2-307 (307)
931 QBL75886.1.1_10297              99.9 2.4E-33 3.6E-37  234.6   0.0  294  108-403     1-361 (361)
932 AAN61470.1.1.2_10296            99.9 2.9E-33 4.5E-37  229.2   0.0  286  149-436     3-342 (343)
933 ADR72923.1.1.3_10289            99.9   3E-33 4.8E-37  222.8   0.0  282  152-437     3-311 (311)
934 AAF60952.1_11454                99.9 3.6E-33 5.3E-37  246.7   0.0  419   18-457    64-527 (527)
935 ACR54279.1_11471                99.9   3E-32 4.5E-36  235.4   0.0  306  109-424    87-424 (472)
936 ANQ44728.1.1.3_11113            99.9   4E-32 6.1E-36  222.0   0.0  286  146-437    14-320 (320)
937 CAB95003.1_11459                99.9 4.5E-32 6.6E-36  238.7   0.0  395   21-438    50-489 (523)
938 AAK72220.1.1.3_10292            99.9 4.4E-32 7.1E-36  216.6   0.0  281  153-437     2-309 (309)
939 AAA47285.1.1.3_10261            99.9 9.6E-32 1.5E-35  216.5   0.0  281  153-437     2-311 (311)
940 ACN88707.1_11465                99.9 1.7E-31 2.6E-35  235.6   0.0  417   20-459    52-518 (522)
941 ACL15189.1.5_10386              99.9 1.9E-31 2.8E-35  221.5   0.0  268   15-285    10-293 (293)
942 APG77984.1.1.3_10983            99.9   3E-31 4.5E-35  215.6   0.0  256   34-289     1-283 (283)
943 ACL15187.1.11_10385             99.9 1.5E-30 2.1E-34  214.3   0.0  264   15-281    10-289 (289)
944 ACI62174.1_11470                99.9 1.5E-30 2.2E-34  229.7   0.0  322  107-438   133-479 (511)
945 AAO32082.1_11456                99.9 1.5E-30 2.2E-34  229.3   0.0  361   21-406    53-450 (518)
946 ACF75864.1_11464                99.9 3.9E-30   5E-34  247.4   0.0  417   20-459   341-807 (816)
947 ACN88711.1_11458                99.9 3.6E-30 5.2E-34  229.0   0.0  416   21-459    73-538 (546)
948 BAD98236.1_10121                99.9 3.6E-29   5E-33  225.3   0.0  294   91-405   123-430 (534)
949 QFU19805.1.1.6_10242            99.9 4.2E-29 5.5E-33  224.5   0.0  359   62-443     4-421 (444)
950 QFU19812.1.1.1_10242            99.9 4.2E-29 5.5E-33  224.5   0.0  359   62-443     4-421 (444)
951 APG78172.1_10119                99.9 5.2E-29 7.3E-33  221.5   0.0  371   24-439    32-440 (492)
952 BAA92848.1_11453                99.9 1.5E-28 1.9E-32  252.9   0.0  417   20-457  1055-1512(1512)
953 AVM87340.1.1.7_10241            99.9 1.6E-28 2.1E-32  220.0   0.0  372   62-459     4-440 (443)
954 ADN95978.2.1.7_10238            99.9 2.7E-28 3.5E-32  219.2   0.0  362   70-460    11-438 (445)
955 QFU19715.1.1.10_10253           99.9 3.8E-28   5E-32  217.6   0.0  349   70-440    11-418 (444)
956 QFU19721.1.1.1_10253            99.9 3.8E-28   5E-32  217.6   0.0  349   70-440    11-418 (444)
957 QRC47047.1.1.3_10244            99.9 9.7E-28 1.3E-31  215.0   0.0  361   62-443     3-423 (446)
958 QRC47049.1.1.1_10244            99.9 9.7E-28 1.3E-31  215.0   0.0  361   62-443     3-423 (446)
959 AGB05580.1.1.4_10258            99.9 2.2E-27   3E-31  211.1   0.0  349   71-443    12-415 (438)
960 ACX85471.1_11472                99.9 2.5E-27 3.2E-31  240.4   0.0  344  109-459  1004-1387(1395)
961 ACR54273.1_11468                99.9 2.9E-27 4.5E-31  191.3   0.0  292  159-459     1-321 (328)
962 AKN50624.1_10120                99.9 3.6E-27 5.1E-31  210.7   0.0  337   72-439   113-479 (532)
963 AVM87321.1.1.3_10150            99.9 4.3E-27 5.5E-31  206.1   0.0  295  152-459     7-333 (336)
964 CAA81033.1_11455                99.8 7.8E-27   1E-30  237.4   0.0  368   73-458  1030-1428(1436)
965 APG77353.1.1.7_10243            99.8 9.2E-27 1.2E-30  210.6   0.0  355   62-441     4-418 (443)
966 AJW66850.1.1.3_10240            99.8 1.1E-26 1.4E-30  209.8   0.0  355   62-439     3-415 (437)
967 AAG53583.1_10122                99.8 1.8E-26 2.6E-30  206.6   0.0  293   92-406   125-433 (530)
968 AHI07413.3_11467                99.8 3.7E-26 4.7E-30  232.2   0.0  342  109-459  1023-1395(1402)
969 ACR23347.1_11473                99.8 5.1E-26 6.7E-30  229.3   0.0  344  108-458  1002-1385(1394)
970 ATP66628.1.1.9_10144            99.8 2.1E-25 2.5E-29  197.3   0.0  274  167-458    17-320 (323)
971 AFS63897.1.1.7_7238             99.8 2.5E-25 3.5E-29  200.5   0.0  406   17-439    34-473 (579)
972 AIP91220.1.1.7_10137            99.8 2.9E-25 3.5E-29  196.8   0.0  276  164-459    14-320 (323)
973 ASO76148.1.1.5_10247            99.8 3.6E-25 4.5E-29  201.7   0.0  368   62-451     4-434 (447)
974 ASO76150.1.1.1_10247            99.8 3.6E-25 4.5E-29  201.7   0.0  368   62-451     4-434 (447)
975 AFQ98017.1.1.4_10307            99.8 6.3E-25 9.9E-29  171.1   0.0  216  147-382     9-236 (237)
976 AKS24977.1.1.4_7253             99.8 1.1E-24 1.6E-28  197.9   0.0  413   16-440    28-470 (579)
977 ABW87819.1.1.17_10205           99.8 1.5E-24 1.7E-28  218.2   0.0  324  109-441   486-880 (923)
978 AHB63480.1.1.17_10206           99.8 1.7E-24 1.8E-28  217.8   0.0  323  109-441   486-880 (923)
979 AAQ64627.1.1.4_10310            99.8 1.3E-24   2E-28  170.8   0.0  217  147-382     9-238 (239)
980 AOZ57153.1.1.1_10250            99.8 1.6E-24 2.1E-28  194.9   0.0  357   63-442     4-423 (447)
981 ACV88132.1_10272                99.8 2.9E-24 4.2E-28  172.9   0.0  188  268-459     3-209 (232)
982 AAL06289.1.1.5_10315            99.8 3.2E-24 5.1E-28  165.3   0.0  216  148-382    10-238 (239)
983 AGK41010.1.1.7_7215             99.8 5.8E-24 8.6E-28  185.4   0.0  312   71-406    56-379 (476)
984 ABI97394.1.1.5_10237            99.8 7.4E-24 9.7E-28  190.4   0.0  359   70-451    11-431 (444)
985 ACQ83621.1.1.7_7255             99.8 1.4E-23   2E-27  189.4   0.0  403   17-440    34-474 (579)
986 QZA87341.1.1.7_7245             99.7 2.1E-23   3E-27  189.9   0.0  407   17-440    34-474 (579)
987 AGJ71780.1.1.6_7228             99.7 2.9E-23 4.1E-27  183.2   0.0  286   71-379    56-351 (476)
988 AKI29941.1.1.7_10135            99.7 1.2E-22 1.4E-26  179.5   0.0  277  166-459    16-321 (324)
989 QDJ94981.1.1.7_7246             99.7 1.1E-22 1.5E-26  184.1   0.0  405   20-440    37-474 (579)
990 ASD34121.1.1.4_7243             99.7 1.3E-22 1.8E-26  184.2   0.0  366   23-406    40-436 (581)
991 AXP11707.1.1.6_10249            99.7 1.9E-22 2.4E-26  183.0   0.0  327  112-450    42-433 (447)
992 APG76085.1.1.1_10011            99.7 2.5E-22 3.1E-26  171.6   0.0  216  151-374     4-274 (274)
993 AJO67755.1.1.6_10239            99.7 2.6E-22 3.4E-26  178.7   0.0  337  107-460    38-441 (443)
994 AJO67756.1.1.1_10239            99.7 2.6E-22 3.4E-26  178.7   0.0  337  107-460    38-441 (443)
995 AAS17963.1.1.4_10256            99.7 3.3E-22 4.4E-26  178.2   0.0  346   72-441    13-413 (438)
996 AAG53584.1_10123                99.7 3.2E-22 4.4E-26  180.2   0.0  277   91-406   134-425 (517)
997 APG76084.1.1.1_10012            99.7 3.6E-22 4.5E-26  171.7   0.0  215  152-374     3-282 (282)
998 ASA49502.1.1.6_10125            99.7 1.4E-21 1.6E-25  173.5   0.0  279  156-459    11-317 (320)
999 AVM87315.1.1.3_10151            99.7 1.4E-21 1.7E-25  174.0   0.0  273  153-442     8-319 (337)
1000 ADY76975.1_10551               99.7 1.3E-21 1.9E-25  153.0   0.0  135   12-146    47-181 (182)
1001 CAA61161.1.1.7_7254            99.7 1.4E-21 1.9E-25  177.3   0.0  338   91-440   107-474 (579)
1002 AYV99177.1.1.4_7252            99.7 1.4E-21   2E-25  176.0   0.0  339   89-439    99-464 (574)
1003 AJG06168.1.1.8_10127           99.7 1.9E-21 2.2E-25  172.4   0.0  274  152-448     7-311 (323)
1004 AJI43737.1.1.6_10133           99.7 2.5E-21 2.9E-25  172.4   0.0  265  166-449    15-310 (323)
1005 AAF02523.2.1.8_7242            99.7 2.1E-21   3E-25  175.0   0.0  401   18-440    35-474 (579)
1006 APT40619.1.1.9_10141           99.7 2.4E-21   3E-25  170.0   0.0  269  167-451    17-315 (323)
1007 ACM79934.1.1.7_7241            99.6 4.5E-21 6.3E-25  173.3   0.0  337   90-438   106-472 (579)
1008 ATP66636.1.1.8_10142           99.6 5.5E-21 6.7E-25  168.6   0.0  272  156-448    11-310 (323)
1009 AAA82981.1.1.8_7256            99.6 4.7E-21 6.7E-25  172.6   0.0  333   90-439   106-473 (579)
1010 AAC16444.1.1.6_7247            99.6 4.9E-21 6.8E-25  174.0   0.0  376   17-406    34-435 (579)
1011 ALI16778.1.1.8_10140           99.6 7.9E-21 9.7E-25  167.1   0.0  263  170-448    20-310 (323)
1012 AMB20710.1.1.6_10136           99.6 8.4E-21   1E-24  166.9   0.0  281  155-459     9-319 (322)
1013 AIU36197.1.1.5_7251            99.6 7.5E-21   1E-24  172.4   0.0  409   17-440    34-476 (581)
1014 AVM87346.1.1.6_10245           99.6 1.4E-20 1.8E-24  170.6   0.0  359   62-443     4-425 (448)
1015 QSR83622.1.1.3_10255           99.6 1.4E-20 1.8E-24  167.8   0.0  313  110-438    41-407 (434)
1016 AAA42854.1.1.10_7240           99.6 1.4E-20 1.9E-24  169.6   0.0  405   17-441    34-475 (579)
1017 AAD31543.1.1.8_7227            99.6 1.7E-20 2.5E-24  164.1   0.0  309   72-405    57-377 (475)
1018 CAC42775.2.1.7_10126           99.6 2.5E-20 2.9E-24  165.4   0.0  284  156-458    11-323 (327)
1019 ATP66644.1.1.8_10146           99.6 2.9E-20 3.5E-24  163.9   0.0  276  156-453    11-315 (323)
1020 AAC55951.1.1.7_7219            99.6 2.5E-20 3.6E-24  163.5   0.0  309   72-405    57-377 (475)
1021 ABO21120.2.1.4_7237            99.6 2.9E-20 4.1E-24  168.4   0.0  373   17-406    34-436 (581)
1022 APG77322.1.1.2_10230           99.6   4E-20 4.7E-24  165.7   0.0  263  153-427     2-320 (345)
1023 QFQ60722.1.1.5_7244            99.6   4E-20 5.5E-24  168.0   0.0  373   17-406    34-436 (581)
1024 ATP66855.1.1.5_7250            99.6 4.3E-20 6.1E-24  166.2   0.0  337   91-440   107-474 (579)
1025 QRC47039.1.1.3_10254           99.6 5.1E-20 6.5E-24  166.8   0.0  349   72-442    12-422 (446)
1026 QRC47041.1.1.1_10254           99.6 5.1E-20 6.5E-24  166.8   0.0  349   72-442    12-422 (446)
1027 AAX12371.2.1.5_7236            99.6   5E-20 6.9E-24  166.8   0.0  338   90-440   106-475 (580)
1028 AGI04301.1.1.6_7214            99.6 8.9E-20 1.3E-23  159.0   0.0  283   71-381    56-351 (476)
1029 APG77345.1.1.3_10251           99.6 1.4E-19 1.7E-23  164.0   0.0  358   62-441     4-422 (447)
1030 BAA22479.1.1.7_7226            99.6 1.3E-19 1.9E-23  159.8   0.0  311   71-406    56-378 (475)
1031 AEU12347.3.1.2_10147           99.5 1.8E-19 2.1E-23  161.1   0.0  272  168-458    12-312 (315)
1032 ATP66856.1.1.5_7249            99.5 1.5E-19 2.1E-23  163.6   0.0  304   90-405   106-436 (581)
1033 AAX68554.1.1.7_7225            99.5 1.5E-19 2.2E-23  158.9   0.0  311   71-406    56-378 (475)
1034 AAA42860.1.1.8_7239            99.5 2.2E-19   3E-23  161.6   0.0  334   91-440   107-474 (579)
1035 BAA36518.1.1.7_7224            99.5 3.5E-19 4.9E-23  156.6   0.0  309   72-405    57-377 (475)
1036 QFU19753.1.1.7_10252           99.5 5.7E-19 7.4E-23  158.4   0.0  348   72-441    13-417 (442)
1037 QFU19760.1.1.1_10252           99.5 5.7E-19 7.4E-23  158.4   0.0  348   72-441    13-417 (442)
1038 QIE06436.1.1.7_7248            99.5 1.8E-18 2.6E-22  155.9   0.0  305   90-406   106-437 (580)
1039 ABG02430.2.1.2_10220           99.5 2.2E-18 2.7E-22  156.8   0.0  299  115-424     1-382 (424)
1040 AGK41006.1.1.7_7233            99.5 2.9E-18 4.1E-22  150.7   0.0  308   72-405    57-378 (476)
1041 AGL73189.1.1.1_10217           99.4 9.3E-18 1.1E-21  152.3   0.0  316  115-440     1-409 (424)
1042 AVM87331.1.1.2_10149           99.4   1E-17 1.2E-21  144.2   0.0  202  165-380     9-236 (250)
1043 BAA09890.1.1.14_7119           99.4 1.4E-17 1.9E-21  147.7   0.0  313   71-406    48-387 (518)
1044 BAA00792.1.1.13_7116           99.4 3.9E-17 5.4E-21  145.2   0.0  315   71-406    48-387 (518)
1045 ATV90887.1.1.1_10223           99.3 5.6E-17 6.8E-21  146.9   0.0  315  115-440     1-400 (419)
1046 ATV90892.1.1.2_10223           99.3 5.6E-17 6.8E-21  146.9   0.0  315  115-440     1-400 (419)
1047 BAA09891.1.1.14_7123           99.3 6.2E-17 8.6E-21  144.3   0.0  315   71-406    48-387 (518)
1048 AIJ50565.1.1.9_10246           99.3 9.6E-17 1.2E-20  146.0   0.0  351   71-442    12-423 (447)
1049 BAA04609.1.1.14_7118           99.3 8.5E-17 1.2E-20  142.9   0.0  314   71-405    48-386 (518)
1050 ADF97233.1.1.13_7120           99.3   1E-16 1.5E-20  142.4   0.0  314   71-406    48-387 (518)
1051 AAB66324.1.1.16_7113           99.3 1.1E-16 1.6E-20  142.2   0.0  315   71-406    48-387 (518)
1052 CAA72801.1.1.13_7122           99.3 1.5E-16 2.1E-20  141.4   0.0  316   70-406    47-387 (518)
1053 AGE00056.1.1.2_10215           99.3 2.2E-16 2.6E-20  143.8   0.0  316  115-440     1-409 (424)
1054 BAA04609.1.9_7118              99.3 2.2E-16 2.8E-20  145.9   0.0  314   71-405    61-399 (591)
1055 AAO42519.1.1.8_7222            99.3 2.9E-16   4E-20  138.7   0.0  292   91-405    77-380 (494)
1056 AGC52836.1.1.5_7133            99.3 2.9E-16   4E-20  139.5   0.0  314   71-405    48-386 (518)
1057 BAA14233.1.1.13_7115           99.3 3.2E-16 4.5E-20  139.2   0.0  314   72-406    49-387 (518)
1058 AAA96965.1.1.8_7221            99.2 4.1E-16 5.8E-20  137.0   0.0  294   90-406    73-378 (475)
1059 AJF44501.1.1.8_7111            99.2 4.2E-16 5.8E-20  138.7   0.0  314   71-406    48-385 (514)
1060 AGK41004.1.1.9_7125            99.2 4.4E-16 6.1E-20  138.2   0.0  313   72-406    49-386 (515)
1061 AGE00062.1.1.3_10219           99.2 5.3E-16 6.2E-20  141.8   0.0  298  115-424     1-383 (425)
1062 BAA22476.1.1.7_7220            99.2 4.8E-16 6.7E-20  136.6   0.0  293   91-406    74-378 (475)
1063 BAA01761.1.1.13_7117           99.2 7.9E-16 1.1E-19  136.1   0.0  315   71-406    48-387 (518)
1064 AGE00064.1.1.3_10214           99.2   1E-15 1.2E-19  139.6   0.0  314  115-438     1-404 (425)
1065 AAA96964.1.1.8_7218            99.2 9.8E-16 1.4E-19  135.6   0.0  292   91-405    77-380 (494)
1066 APG77307.1.1.4_10232           99.2 1.3E-15 1.5E-19  137.4   0.0  255  153-422     2-313 (346)
1067 ADK12629.1.1.5_7231            99.2 1.1E-15 1.6E-19  135.2   0.0  292   91-404    75-382 (481)
1068 ADK12630.1.1.5_7232            99.2 1.1E-15 1.6E-19  135.2   0.0  292   91-404    75-382 (481)
1069 QNM37795.1.1.1_10226           99.2 2.1E-15 2.6E-19  134.7   0.0  297  115-424     1-373 (393)
1070 ABN05226.1.1.13_7124           99.2 1.9E-15 2.8E-19  133.1   0.0  314   71-406    47-386 (517)
1071 AAA45676.1.1.15_7114           99.2   2E-15 2.8E-19  134.7   0.0  315   71-406    48-387 (518)
1072 ACF75853.2_11462               99.2 2.3E-15 3.1E-19  123.9   0.0  211  242-458     1-242 (274)
1073 AGH70217.1.1.5_7217            99.1 3.1E-15 4.3E-19  131.9   0.0  309   73-405    58-381 (479)
1074 AHV78362.1.1.2_10213           99.1 3.9E-15 4.6E-19  135.6   0.0  301  115-425     1-383 (424)
1075 BAN58308.1.1.1_10218           99.1 3.9E-15 4.7E-19  135.3   0.0  317  115-441     1-410 (424)
1076 AGK41018.1.1.5_7234            99.1 4.9E-15 6.7E-19  131.1   0.0  295   90-405    74-385 (483)
1077 QNM37791.1.1.1_10224           99.1   6E-15 7.5E-19  131.8   0.0  314  115-439     1-388 (405)
1078 AGQ22075.1.1.6_7110            99.1 8.2E-15 1.1E-18  130.1   0.0  315   71-406    46-385 (513)
1079 ACF75852.2_11460               99.1 9.4E-15 1.3E-18  120.2   0.0  179  241-425     1-203 (250)
1080 AUG33463.1.1.1_10221           99.1 1.3E-14 1.5E-18  132.2   0.0  301  115-425     1-383 (424)
1081 QPD01782.1.1.1_10225           99.0 1.8E-14 2.1E-18  130.6   0.0  299  115-424     1-376 (399)
1082 ACR54271.1_11457               99.0 2.1E-14 2.9E-18  118.4   0.0  184  266-458    34-245 (275)
1083 AAC55983.1.1.9_7229            99.0 2.5E-14 3.4E-18  126.4   0.0  308   71-405    56-374 (472)
1084 ALE27082.1.1.5_7216            99.0 2.5E-14 3.4E-18  126.2   0.0  306   72-404    56-376 (475)
1085 AFR79255.1.1.22_10160          99.0 4.4E-14 4.5E-18  142.1   0.0  304  110-424   488-861 (924)
1086 ANO81671.1.1.7_7235            99.0 3.3E-14 4.6E-18  125.5   0.0  293   91-405    75-381 (479)
1087 AGK41007.1.1.7_7134            99.0 3.5E-14 4.8E-18  126.2   0.0  297   91-405    54-377 (509)
1088 AAQ90061.1_7270                99.0 4.2E-14   5E-18  139.9   0.0  273  151-440   508-792 (982)
1089 AQV09561.1.1.5_7132            99.0 5.6E-14 7.6E-18  126.0   0.0  310   71-406    48-383 (512)
1090 AIU36220.1.1.5_7131            99.0 6.1E-14 8.1E-18  125.8   0.0  309   71-405    48-382 (512)
1091 AGK41008.1.1.8_7128            98.9 1.3E-13 1.8E-17  122.7   0.0  312   71-404    47-383 (516)
1092 AIA62264.1.1.22_10168          98.9 1.7E-13 1.8E-17  137.7   0.0  318  111-439   489-879 (924)
1093 ABR23192.1_7267                98.9 1.9E-13 2.2E-17  135.2   0.0  272  151-439   508-791 (981)
1094 AAU85148.1_7271                98.9   2E-13 2.4E-17  134.9   0.0  272  151-439   508-791 (982)
1095 AAK21877.1_7272                98.9 2.3E-13 2.8E-17  134.2   0.0  273  151-440   508-792 (982)
1096 AOG30821.1.1.24_10191          98.9 3.4E-13 3.5E-17  135.9   0.0  318  111-437   494-882 (929)
1097 AGH70217.1.9_7217              98.9 2.9E-13 3.6E-17  126.0   0.0  284   73-378    63-356 (599)
1098 AGC52807.1.1.7_7112            98.8   3E-13 4.2E-17  119.8   0.0  314   70-405    43-385 (514)
1099 QCX35159.1.1.22_10166          98.8 4.2E-13 4.3E-17  135.0   0.0  304  111-425   489-862 (924)
1100 ACN58225.1_7273                98.8 4.1E-13 4.9E-17  132.7   0.0  272  151-439   508-791 (982)
1101 BAB64329.1_7278                98.8 4.2E-13 5.1E-17  132.4   0.0  272  151-439   508-791 (983)
1102 ANW72253.1.1.2_10222           98.8 4.9E-13 5.8E-17  121.7   0.0  316  115-440     1-407 (422)
1103 QCB65096.1.1.19_10204          98.8 6.2E-13 6.2E-17  134.4   0.0  304  111-425   508-880 (942)
1104 AWV67039.1.1.1_10190           98.8 5.8E-13 6.2E-17  132.1   0.0  316  110-437   387-777 (823)
1105 ABN10910.1.1.25_10192          98.8 6.9E-13   7E-17  133.7   0.0  315  111-433   494-879 (929)
1106 AEH26189.1_7283                98.8 5.6E-13 7.1E-17  123.6   0.0  264  151-440   250-522 (622)
1107 AEH26193.1_7282                98.8   6E-13 7.4E-17  125.6   0.0  263  152-440   301-572 (672)
1108 AAF71691.1_7265                98.8 6.6E-13 7.9E-17  131.0   0.0  271  152-440   490-774 (973)
1109 ACX71271.1_7279                98.8   1E-12 1.3E-16  129.5   0.0  272  151-439   508-791 (982)
1110 AFU92103.1.1.22_10157          98.7 1.6E-12 1.6E-16  131.0   0.0  305  111-425   489-862 (924)
1111 ABQ57207.1.1.22_10174          98.7 1.7E-12 1.8E-16  130.2   0.0  333   72-424   459-861 (924)
1112 ACF36168.1_7266                98.7   2E-12 2.4E-16  127.4   0.0  240  151-407   508-756 (981)
1113 CAC17792.1_7268                98.7   2E-12 2.5E-16  127.3   0.0  271  152-439   509-791 (981)
1114 AGN98103.1_10368               98.7 1.9E-12 2.7E-16  131.1   0.0  101   15-116  1853-1954(1954)
1115 ACJ12034.1.1.18_10198          98.7   3E-12   3E-16  129.1   0.0  305  111-424   496-866 (928)
1116 APD51481.1.1.22_10176          98.7 2.9E-12   3E-16  128.8   0.0  310  111-431   489-871 (924)
1117 ANW72259.2.1.2_10216           98.7 3.1E-12 3.5E-16  117.1   0.0  300  115-424     1-380 (422)
1118 AKF17722.1.1.21_10209          98.7 3.8E-12 3.8E-16  128.7   0.0  332   72-424   480-881 (944)
1119 AKF17722.1.1_10209             98.7 4.1E-12   4E-16  128.7   0.0  332   72-424   489-890 (954)
1120 QHD43415.1.1.27_10195          98.7   4E-12 4.1E-16  128.0   0.0  314  112-433   494-877 (928)
1121 AIA62245.1.1.21_10165          98.7 4.1E-12 4.2E-16  127.6   0.0  312   93-424   478-861 (924)
1122 AAP41036.1.1.27_10193          98.7 4.3E-12 4.4E-16  127.7   0.0  336   72-424   462-864 (927)
1123 ACA52163.1.1.22_10163          98.7 4.4E-12 4.4E-16  127.9   0.0  334   72-424   459-861 (924)
1124 AIA62251.1.1.22_10158          98.7 4.6E-12 4.7E-16  127.5   0.0  305  111-424   488-860 (923)
1125 CAA54399.1_7259                98.6   4E-12 4.8E-16  125.9   0.0  237  152-406   508-758 (998)
1126 QSH72955.1.1.27_9614           98.6 4.8E-12 4.9E-16  127.4   0.0  317  109-433   491-877 (928)
1127 ABS29339.1_7261                98.6 4.2E-12 4.9E-16  125.9   0.0  237  152-406   508-758 (998)
1128 QLE11824.1.1.23_10153          98.6 5.6E-12 5.6E-16  127.0   0.0  335   72-425   459-862 (924)
1129 ACA52170.1.1.22_10164          98.6 5.7E-12 5.8E-16  126.7   0.0  305  110-425   488-862 (924)
1130 APO40578.1.1.25_10194          98.6 5.8E-12 5.9E-16  126.9   0.0  336   72-424   462-864 (927)
1131 QGX41950.1.1.22_10156          98.6 6.1E-12 6.2E-16  126.6   0.0  303  111-424   489-861 (924)
1132 AFD29225.1.1.18_10203          98.6 6.1E-12 6.2E-16  126.7   0.0  305  111-424   498-868 (930)
1133 AGJ71779.1.1.7_7129            98.6 4.6E-12 6.3E-16  112.3   0.0  295   91-406    66-384 (512)
1134 QGQ56578.1.1.3_10211           98.6 6.1E-12 7.1E-16  113.9   0.0  295  115-422     1-374 (401)
1135 ACU32794.1_7262                98.6 7.2E-12 8.5E-16  124.2   0.0  237  152-406   508-758 (998)
1136 CAA26238.1_7257                98.6 8.1E-12 9.6E-16  123.6   0.0  236  152-405   508-757 (998)
1137 CAA73640.1.1.14_7121           98.6 7.4E-12   1E-15  110.7   0.0  318   71-406    48-387 (518)
1138 AEQ39075.1_7260                98.6 8.6E-12   1E-15  123.4   0.0  237  152-406   508-758 (998)
1139 QSH72955.1.11_9614             98.6 1.1E-11 1.2E-15  124.8   0.0  345   72-433   467-881 (932)
1140 AAA70234.1.1.1_10207           98.6 1.2E-11 1.2E-15  124.1   0.0  318  112-438   458-845 (891)
1141 ABY87293.1_7281                98.5 1.5E-11 1.9E-15  121.2   0.0  238  152-406   509-755 (982)
1142 ABG47077.1.1.22_10173          98.5 1.9E-11 1.9E-15  123.1   0.0  316  111-436   489-876 (924)
1143 AAF97860.1_7263                98.5 1.9E-11 2.2E-15  122.2   0.0  238  151-406   515-765 (1043)
1144 AYH64861.2.1.22_10170          98.5 2.1E-11 2.2E-15  122.3   0.0  313  111-434   488-873 (923)
1145 AGC52814.1.1.6_7126            98.5 2.7E-11 3.6E-15  109.1   0.0  303   71-405    48-383 (514)
1146 CAB91143.1.1.22_10179          98.5   4E-11   4E-15  120.6   0.0  317  111-437   490-878 (925)
1147 QGX41956.1.1.21_10167          98.4 4.3E-11 4.4E-15  120.4   0.0  305  110-424   488-861 (924)
1148 AAK15751.1_7258                98.4 3.9E-11 4.5E-15  118.9   0.0  271  152-440   508-796 (998)
1149 APG77323.1.1.2_10212           98.4 4.5E-11 5.4E-15  105.3   0.0  264  155-432     4-335 (355)
1150 AAC54059.1.1.5_7130            98.4 6.7E-11 8.5E-15  107.3   0.0  293   91-405    66-384 (514)
1151 AAG48591.1.1.22_10159          98.3 1.1E-10 1.1E-14  117.5   0.0  320  110-439   488-879 (924)
1152 AKV63203.1.1.20_10208          98.3 1.4E-10 1.4E-14  116.9   0.0  322  111-441   497-892 (931)
1153 AFD29233.1.1.19_10197          98.3 1.5E-10 1.5E-14  116.0   0.0  304  112-425   480-850 (911)
1154 AAT98578.1.1.27_10182          98.3 1.6E-10 1.7E-14  116.1   0.0  304  111-424   490-862 (925)
1155 AAB71133.1.1.11_7230           98.3 1.5E-10   2E-14  101.6   0.0  290   91-405    74-374 (472)
1156 ADK12629.1.10_7231             98.3 1.8E-10 2.3E-14  105.7   0.0  269   91-381    80-359 (576)
1157 ADK12630.1.10_7232             98.3 1.8E-10 2.3E-14  105.7   0.0  269   91-381    80-359 (576)
1158 ADI80512.1.1.22_10162          98.2 2.7E-10 2.8E-14  114.3   0.0  329   72-423   459-860 (924)
1159 AKH10573.1.1.6_7109            98.2 3.3E-10 4.5E-14  100.0   0.0  240  151-404   119-379 (510)
1160 ATP66783.1.1.18_10177          98.2 6.1E-10 6.1E-14  111.9   0.0  306  109-423   481-855 (919)
1161 AAT84351.1.1.25_10180          98.1 8.4E-10 8.4E-14  111.0   0.0  305  111-424   490-862 (925)
1162 AFD29193.2.1.19_10200          98.1 9.4E-10 9.6E-14  110.5   0.0  303  111-424   496-866 (928)
1163 QGX41944.1.1.22_10171          98.1 9.8E-10 9.9E-14  110.4   0.0  313   95-424   480-861 (924)
1164 QCB65096.1.1_10204             98.1   1E-09 9.9E-14  112.2   0.0  304  111-425   667-1039(1102)
1165 ACJ12061.1.1.20_10201          98.1 1.2E-09 1.2E-13  109.9   0.0  307  109-425   494-867 (928)
1166 AFD29243.1.1.19_10199          98.1 1.3E-09 1.3E-13  109.7   0.0  306  111-425   496-867 (928)
1167 ATP66742.1.1.25_10184          98.1 1.3E-09 1.3E-13  109.5   0.0  306  111-424   490-862 (925)
1168 AAS58176.2.1.22_10175          98.1 1.4E-09 1.4E-13  109.3   0.0  304  111-424   488-860 (923)
1169 AJA91194.1.1.26_10181          98.0 1.6E-09 1.6E-13  108.9   0.0  305  111-424   490-862 (925)
1170 ABN10874.1.1.26_10188          98.0 1.6E-09 1.6E-13  108.7   0.0  324   96-436   488-884 (931)
1171 AZF86123.1.1.22_10169          98.0 1.7E-09 1.8E-13  108.5   0.0  333   72-424   459-861 (924)
1172 ADG04363.1_7284                98.0   2E-09   2E-13  107.8   0.0  281  151-440   497-834 (915)
1173 AIL94214.1.1.24_10185          98.0 2.1E-09 2.2E-13  107.7   0.0  309  111-432   493-876 (928)
1174 AID16672.2.1.21_10161          98.0 2.2E-09 2.2E-13  107.5   0.0  312  111-433   486-870 (921)
1175 AAT84351.1.11_10180            98.0 2.4E-09 2.4E-13  107.6   0.0  305  111-424   493-865 (928)
1176 AFD29200.1.1.19_10202          98.0 2.7E-09 2.6E-13  107.4   0.0  304  111-424   496-866 (928)
1177 ABN10838.1.1.24_10189          98.0 2.9E-09   3E-13  106.8   0.0  323   96-434   488-882 (931)
1178 AAT98578.1.11_10182            97.9 5.6E-09 5.6E-13  104.9   0.0  305  111-425   493-866 (928)
1179 QEG08237.1.1.1_10210           97.9 5.7E-09 5.8E-13  104.2   0.0  312  112-436   453-825 (873)
1180 AAK38661.1.1.23_10172          97.9 6.2E-09 6.3E-13  104.4   0.0  315  111-435   488-874 (923)
1181 AAD12125.1_10139               97.8 7.3E-09   8E-13  106.9   0.0  318  112-457   284-632 (1457)
1182 QHA24723.1.1.22_10155          97.7 1.3E-08 1.3E-12  102.1   0.0  333   72-424   459-861 (924)
1183 ASF90443.1.1.19_10178          97.7 1.7E-08 1.7E-12  101.2   0.0  305  111-424   490-861 (924)
1184 AGT28262.1.1.25_10186          97.7 1.8E-08 1.8E-12  101.1   0.0  307  109-424   494-868 (931)
1185 AFS88944.1.1.26_10187          97.7 1.9E-08 1.9E-12  100.8   0.0  331   72-422   465-865 (930)
1186 AGT21332.1.11_10154            97.7 2.4E-08 2.4E-12  100.2   0.0  304  111-424   493-865 (928)
1187 AAU06353.1.1.26_10183          97.7 2.5E-08 2.5E-12  100.1   0.0  323  111-442   490-887 (925)
1188 QOW03296.1.1.1_10233           97.5   6E-08 7.3E-12   85.5   0.0  254  161-424    30-347 (381)
1189 AAA46273.2_10143               97.4 1.2E-07 1.3E-11   97.8   0.0  313  112-451   289-631 (1463)
1190 AIU36221.1.1.5_7127            97.0   1E-06 1.2E-10   81.0   0.0  220  151-381   120-357 (512)
1191 BAA00176.1.1.11_7189           96.9 1.3E-06 1.6E-10   79.9   0.0  308   89-404    69-425 (567)
1192 AED98521.1.4_6590              96.9 1.2E-06 1.6E-10   77.0   0.0  197  154-356   175-378 (484)
1193 CAC82713.1.10_7185             96.9 1.2E-06 1.7E-10   81.8   0.0  324   73-404   375-739 (897)
1194 ABI54478.1.1.26_7198           96.9 1.4E-06 1.8E-10   79.1   0.0  306   90-404    70-425 (567)
1195 AJA91182.1.1.10_7167           96.9 1.5E-06 1.8E-10   78.7   0.0  309   88-404    69-418 (560)
1196 AIM46755.1.1.5_6757            96.8 2.1E-06 2.9E-10   73.8   0.0  218  154-381   136-363 (458)
1197 ABP73665.1.1.5_6758            96.8 2.2E-06 3.1E-10   73.7   0.0  218  154-381   136-363 (458)
1198 AAF70829.1.1.10_7135           96.7 2.9E-06 3.6E-10   76.7   0.0  324   74-405    55-419 (560)
1199 AHH82586.1.1.11_7203           96.7 3.4E-06 4.1E-10   77.3   0.0  321   74-404    55-422 (566)
1200 ABI54483.1.1.26_7199           96.7 3.2E-06 4.1E-10   76.7   0.0  306   90-404    70-425 (567)
1201 AAA88528.2.1.5_6592            96.7 2.9E-06 4.1E-10   66.5   0.0  212  156-381     6-224 (257)
1202 CAC82912.1.1.10_7184           96.7 3.3E-06 4.2E-10   76.1   0.0  322   74-404    55-418 (560)
1203 ABB90669.1.1.11_7161           96.7 3.4E-06 4.2E-10   76.7   0.0  321   74-404    55-422 (564)
1204 ABB45865.1.1.4_6753            96.7 3.1E-06 4.3E-10   72.7   0.0  219  153-381   135-363 (458)
1205 CAC87660.1.1.6_6769            96.6 3.6E-06 4.9E-10   72.3   0.0  218  154-381   138-365 (448)
1206 AAA81554.1.1.14_7165           96.6 4.4E-06 5.4E-10   76.2   0.0  321   74-404    55-425 (567)
1207 QKO01646.1.1.3_6593            96.6 4.8E-06 6.9E-10   65.0   0.0  192  172-377    23-220 (257)
1208 AAL79763.1.1.5_6756            96.6 5.1E-06   7E-10   71.6   0.0  219  154-382   136-364 (458)
1209 AAD13622.2.1.4_6737            96.5 5.3E-06 7.3E-10   71.4   0.0  220  153-382   135-364 (458)
1210 AAD14566.1.1.5_6741            96.5 5.5E-06 7.6E-10   71.1   0.0  218  154-381   136-363 (458)
1211 AAC58756.1_7147                96.5   6E-06 7.9E-10   69.1   0.0  234  170-405     8-277 (337)
1212 QBM15857.1.1.6_6740            96.5   6E-06 8.3E-10   71.1   0.0  219  154-382   137-365 (458)
1213 AHL83800.1.1.4_6754            96.5 7.2E-06 9.9E-10   70.3   0.0  218  154-381   136-363 (458)
1214 AAA48498.2.1.12_7188           96.4 8.8E-06 1.1E-09   74.3   0.0  310   87-404    67-425 (567)
1215 ABI54472.1.1.26_7142           96.4 9.2E-06 1.1E-09   73.8   0.0  307   89-404    69-425 (567)
1216 AAK01233.1.1.16_7153           96.4 9.9E-06 1.2E-09   74.3   0.0  321   76-406    57-425 (565)
1217 AAC58753.1_7145                96.4 9.1E-06 1.2E-09   67.7   0.0  234  169-405     7-277 (337)
1218 ACA21302.1.1.2_10235           96.4 1.2E-05 1.3E-09   72.2   0.0  257  154-422    29-343 (379)
1219 AAB04682.2.1.5_6786            96.4 9.9E-06 1.4E-09   69.4   0.0  219  154-382   136-364 (458)
1220 ABK32031.1.1.5_6751            96.4   1E-05 1.4E-09   69.4   0.0  219  154-382   136-364 (458)
1221 AAA96974.1.1.5_6772            96.3 1.1E-05 1.5E-09   69.4   0.0  220  153-382   135-364 (458)
1222 AAD14560.1.1.5_6765            96.3 1.1E-05 1.6E-09   69.1   0.0  218  154-381   136-363 (458)
1223 ACT68008.1.1.4_6747            96.3 1.2E-05 1.6E-09   69.1   0.0  218  154-381   136-363 (458)
1224 AAM10628.1.1.5_6776            96.3 1.2E-05 1.7E-09   68.8   0.0  220  154-383   136-365 (458)
1225 AAA96329.1.1.4_6768            96.3 1.3E-05 1.7E-09   68.9   0.0  219  154-382   136-364 (458)
1226 BAA92845.1.1.5_6750            96.3 1.3E-05 1.8E-09   68.8   0.0  219  154-382   136-364 (458)
1227 ANB32502.1_10131               96.3 1.8E-05 1.9E-09   81.3   0.0  278  155-457   324-631 (1467)
1228 ACT75287.1.1.5_6788            96.2 1.5E-05   2E-09   68.3   0.0  218  154-381   136-363 (458)
1229 AAD14562.1.1.7_6759            96.2 1.6E-05 2.1E-09   68.4   0.0  219  153-381   135-363 (458)
1230 ABB90668.1.1.11_7183           96.2 1.7E-05 2.2E-09   71.7   0.0  306   90-405    70-423 (566)
1231 AAU85259.1.1.5_6749            96.2 1.6E-05 2.2E-09   68.0   0.0  219  154-382   136-364 (458)
1232 AEN94545.1.1.5_6591            96.2 1.6E-05 2.2E-09   62.1   0.0  213  156-382     6-225 (257)
1233 AAD14564.1.1.5_6766            96.2 1.9E-05 2.6E-09   67.6   0.0  219  154-382   136-364 (458)
1234 AAF37322.1.1.10_7144           96.2 2.1E-05 2.6E-09   71.1   0.0  322   74-404    55-418 (560)
1235 AAF28339.1.1.5_6789            96.2 1.9E-05 2.6E-09   68.0   0.0  218  154-381   136-363 (458)
1236 AAA46784.1.1.5_6763            96.2 1.9E-05 2.7E-09   67.4   0.0  218  154-381   136-363 (449)
1237 AAC19324.1.1.5_6785            96.1 2.3E-05 3.2E-09   67.2   0.0  219  154-382   136-364 (458)
1238 ABG37975.1.1.12_7176           96.1 2.8E-05 3.5E-09   70.5   0.0  306   89-404    69-425 (567)
1239 ABB90670.1.1.11_7168           96.1   3E-05 3.7E-09   70.4   0.0  322   74-405    55-423 (564)
1240 AAC97208.1.3_6579              96.0   3E-05 3.9E-09   68.0   0.0  208  155-378   173-386 (487)
1241 AAF75259.1.1.12_7175           96.0 3.4E-05 4.2E-09   69.7   0.0  321   74-404    55-422 (564)
1242 AAC83378.1.1.5_6775            96.0 3.2E-05 4.4E-09   66.1   0.0  220  153-382   135-364 (458)
1243 AVM87311.1.1.1_10229           96.0 4.4E-05 4.6E-09   69.3   0.0  313  114-440    11-382 (386)
1244 AAB70695.1.1.16_7151           96.0 3.8E-05 4.6E-09   71.2   0.0  308   89-406   138-493 (643)
1245 AAD14554.1.1.5_6760            95.9 3.8E-05 5.2E-09   65.8   0.0  219  153-381   135-363 (458)
1246 CAC82713.1.1.10_7185           95.9 4.1E-05 5.3E-09   68.6   0.0  321   74-404    55-418 (560)
1247 AAA86870.1.1.12_7155           95.9 4.2E-05 5.4E-09   68.8   0.0  306   90-405    70-423 (564)
1248 AAC19321.2.1.5_6783            95.9   4E-05 5.6E-09   65.5   0.0  219  154-382   136-364 (458)
1249 AAS59402.1.1.12_7205           95.9 4.5E-05 5.6E-09   69.4   0.0  307   89-404    69-425 (567)
1250 AAK66989.1.1.5_6784            95.9 4.3E-05 5.9E-09   65.3   0.0  219  154-382   136-364 (458)
1251 AAV34152.1.1.14_7136           95.9 5.1E-05 6.2E-09   69.2   0.0  315   78-404    58-426 (568)
1252 CAA27741.1.1.6_6770            95.9 4.6E-05 6.3E-09   65.3   0.0  219  154-382   136-364 (458)
1253 ACV66991.1.1.4_6767            95.9 4.7E-05 6.4E-09   65.2   0.0  218  154-381   136-363 (458)
1254 AAD14558.1.1.5_6787            95.8 4.8E-05 6.6E-09   65.0   0.0  218  154-381   136-363 (458)
1255 AEN94545.1.2_6591              95.8 4.7E-05 6.7E-09   68.5   0.0  197  171-381   513-715 (815)
1256 ABI54476.1.1.25_7154           95.8 5.4E-05 6.8E-09   68.5   0.0  315   77-404    58-425 (567)
1257 AAA96972.1.1.5_6773            95.8 5.2E-05 7.1E-09   65.0   0.0  220  153-382   135-364 (458)
1258 AHH53853.1_10138               95.8 7.1E-05 7.5E-09   77.0   0.0  320  112-457   286-633 (1464)
1259 AAL32169.1.1.12_7196           95.8 6.2E-05 7.5E-09   68.7   0.0  303   90-404    70-422 (564)
1260 AAN05101.1.1.5_6742            95.7 6.2E-05 8.6E-09   64.2   0.0  219  153-381   135-363 (458)
1261 AJD20059.2.1.5_6743            95.7 6.4E-05 8.7E-09   64.6   0.0  218  154-381   136-363 (458)
1262 AAC97204.1.1.5_6762            95.7 6.8E-05 9.2E-09   64.2   0.0  218  154-381   136-363 (458)
1263 ABI54473.1.1.24_7143           95.7   8E-05 9.9E-09   67.5   0.0  318   77-404    58-425 (567)
1264 ABI23562.1.1.14_7201           95.7 8.3E-05   1E-08   67.6   0.0  317   77-404    58-425 (567)
1265 AAA03189.1.7_6577              95.6 8.2E-05 1.1E-08   64.9   0.0  192  172-378   193-386 (487)
1266 AHH54245.1_10132               95.6  0.0001 1.1E-08   75.8   0.0  313  111-449   284-624 (1485)
1267 ABB90673.1.1.12_7197           95.6 8.9E-05 1.1E-08   67.3   0.0  316   75-404    56-422 (564)
1268 AAL08421.1.1.12_7174           95.6 9.1E-05 1.1E-08   67.2   0.0  322   74-404    55-422 (564)
1269 QCQ84350.1_11500               95.6 0.00012 1.2E-08   72.8   0.0  276  107-408   240-594 (856)
1270 ACH70606.1.1.15_7207           95.6 9.3E-05 1.2E-08   66.9   0.0  306   90-405    70-426 (567)
1271 AAQ91607.1.1.12_7173           95.6 9.7E-05 1.2E-08   67.0   0.0  322   74-404    55-422 (564)
1272 AAD14550.1.1.5_6746            95.6 8.8E-05 1.2E-08   63.4   0.0  219  154-382   136-364 (458)
1273 ABB90676.1.1.12_7180           95.6  0.0001 1.2E-08   66.8   0.0  303   90-404    70-422 (564)
1274 AAA96329.1.4_6768              95.6 0.00011 1.3E-08   67.4   0.0  219  154-382   286-514 (611)
1275 AAD14556.1.1.5_6778            95.6 9.4E-05 1.3E-08   62.8   0.0  219  153-381   135-363 (458)
1276 ABI54478.1.1.24_7198           95.5 0.00011 1.3E-08   69.9   0.0  305   90-404   389-744 (904)
1277 ABB45865.1.4_6753              95.5 0.00011 1.4E-08   67.2   0.0  218  154-381   285-512 (607)
1278 AAC97206.1.1.5_6764            95.5  0.0001 1.4E-08   62.9   0.0  218  154-381   136-363 (458)
1279 CAC87660.1.4_6769              95.5 0.00012 1.4E-08   67.3   0.0  218  154-381   287-514 (609)
1280 ABB90674.1.1.12_7200           95.5 0.00012 1.5E-08   66.5   0.0  322   74-404    55-422 (566)
1281 CAC82912.1.10_7184             95.5 0.00012 1.6E-08   68.4   0.0  321   73-401   375-736 (898)
1282 CAA69190.1.1.12_7177           95.4 0.00014 1.8E-08   65.7   0.0  317   78-404    59-422 (564)
1283 AIU94740.1.1.14_7146           95.4 0.00015 1.8E-08   65.9   0.0  321   74-404    55-425 (567)
1284 ACO59901.1.1.6_6752            95.3 0.00015 2.1E-08   61.9   0.0  218  154-381   136-363 (458)
1285 AAF82240.2.1.11_7157           95.3 0.00017 2.1E-08   66.4   0.0  307   90-404   135-487 (635)
1286 ABI54483.1.1.24_7199           95.3 0.00017 2.1E-08   68.5   0.0  305   90-404   389-744 (904)
1287 AAB58782.1.1.16_7150           95.3 0.00017 2.1E-08   65.5   0.0  307   90-406    70-424 (564)
1288 ABL84688.1.1.4_6755            95.3 0.00017 2.3E-08   61.8   0.0  219  153-381   135-363 (458)
1289 AAA02739.1.1.11_7195           95.3  0.0002 2.4E-08   66.1   0.0  306   90-404   135-487 (635)
1290 AAM10628.1.4_6776              95.2 0.00021 2.5E-08   65.5   0.0  221  154-384   286-516 (610)
1291 ACV66991.1.4_6767              95.2 0.00021 2.6E-08   65.3   0.0  218  154-381   286-513 (611)
1292 ACT68008.1.4_6747              95.2 0.00023 2.9E-08   64.8   0.0  218  154-381   286-513 (608)
1293 AFS89612.2.1.12_7190           95.2 0.00024 2.9E-08   64.9   0.0  307   89-404    69-425 (567)
1294 QKO01646.1.2_6593              95.1 0.00021   3E-08   64.0   0.0  194  171-377   511-709 (811)
1295 AAA96974.1.1_6772              95.1 0.00025   3E-08   65.0   0.0  219  154-382   291-519 (616)
1296 ABB90675.1.1.12_7181           95.1 0.00026 3.2E-08   64.4   0.0  316   74-406    55-424 (564)
1297 AAA96972.1.4_6773              95.1 0.00027 3.3E-08   64.7   0.0  219  154-382   285-513 (610)
1298 AAV34155.1.1.13_7162           95.0 0.00029 3.6E-08   63.8   0.0  317   80-404    60-425 (567)
1299 QNI38735.1_10148               95.0 0.00035 3.7E-08   72.4   0.0  260  170-447   298-585 (1691)
1300 AAD14564.1.4_6766              95.0  0.0003 3.8E-08   63.7   0.0  219  154-382   285-513 (606)
1301 AAV34156.1.1.12_7169           95.0 0.00032 3.8E-08   64.0   0.0  319   74-405    55-423 (564)
1302 AAV34157.1.1.13_7170           95.0 0.00034   4E-08   63.8   0.0  305   90-405    69-423 (563)
1303 ABB90677.1.1.12_7182           94.9 0.00034 4.1E-08   63.6   0.0  319   74-406    55-424 (564)
1304 AAD14560.1.4_6765              94.9 0.00035 4.3E-08   63.8   0.0  218  154-381   285-512 (607)
1305 AAC58790.1_7192                94.8 0.00042 5.2E-08   58.8   0.0  233  170-406     8-278 (337)
1306 AAD14558.1.4_6787              94.8 0.00043 5.2E-08   63.2   0.0  218  154-381   285-512 (607)
1307 AHL83800.1.4_6754              94.7 0.00046 5.6E-08   63.1   0.0  218  154-381   286-513 (608)
1308 AAC58782.1_7193                94.7 0.00046 5.7E-08   58.5   0.0  235  169-406     7-278 (337)
1309 AAC19321.2.4_6783              94.7 0.00046 5.8E-08   62.3   0.0  219  154-382   285-513 (607)
1310 AAC83378.1.4_6775              94.7  0.0005 6.1E-08   62.9   0.0  219  154-382   291-519 (616)
1311 AAC58754.1_7138                94.7  0.0005 6.2E-08   58.5   0.0  233  170-404     8-285 (346)
1312 AFR68769.1_6745                94.7  0.0005 6.4E-08   61.2   0.0  219  154-382   232-460 (554)
1313 AAS59402.1.13_7205             94.6 0.00051 6.5E-08   64.5   0.0  306   89-405   390-747 (905)
1314 APG77342.1.1.3_10231           94.6 0.00061 6.5E-08   60.4   0.0  259  154-422     3-311 (345)
1315 AAD14550.1.4_6746              94.6 0.00055 6.8E-08   62.2   0.0  219  154-382   285-513 (607)
1316 AAA99437.1.1.16_7152           94.6  0.0006 7.1E-08   62.3   0.0  307   89-406    69-425 (565)
1317 AKC89292.1_10129               94.6 0.00066 7.1E-08   69.4   0.0  319  112-457   285-631 (1466)
1318 AAL79763.1.4_6756              94.5  0.0006 7.4E-08   62.1   0.0  219  154-382   293-521 (611)
1319 AAD14562.1.4_6759              94.5 0.00061 7.5E-08   62.1   0.0  218  154-381   285-512 (606)
1320 AAC19324.1.4_6785              94.5 0.00059 7.5E-08   61.5   0.0  219  154-382   285-513 (607)
1321 AAC97206.1.4_6764              94.5 0.00065   8E-08   61.9   0.0  218  154-381   286-513 (611)
1322 AAD14566.1.4_6741              94.4  0.0007 8.6E-08   61.6   0.0  218  154-381   285-512 (607)
1323 AAA46784.1.4_6763              94.4 0.00074   9E-08   61.5   0.0  218  154-381   286-513 (611)
1324 AAV34151.1.1.16_7210           94.3 0.00083 9.9E-08   62.2   0.0  306   90-406   139-494 (645)
1325 AAD14554.1.4_6760              94.3 0.00082   1E-07   61.2   0.0  218  154-381   285-512 (607)
1326 AAC58765.1_7164                94.3 0.00084   1E-07   57.2   0.0  231  171-406     9-286 (345)
1327 ABI23561.1.1.11_7158           94.3 0.00088   1E-07   61.0   0.0  308   89-406    69-426 (567)
1328 AAF82690.2.1.3_10234           94.2   0.001 1.1E-07   59.8   0.0  256  154-422    29-343 (379)
1329 AAD14556.1.4_6778              94.2 0.00089 1.1E-07   60.8   0.0  218  154-381   285-512 (607)
1330 AAP29989.1.1.12_7191           94.2  0.0009 1.1E-07   60.2   0.0  306   90-404    70-422 (564)
1331 ABI54473.1.1.22_7143           94.2  0.0009 1.1E-07   63.3   0.0  306   90-404   389-744 (903)
1332 AAF05296.1.1.12_7186           94.2 0.00099 1.2E-07   60.6   0.0  321   75-404    56-425 (566)
1333 BAA00176.1.11_7189             94.1   0.001 1.3E-07   63.0   0.0  308   89-404   390-746 (905)
1334 CAA44847.1_6744                94.1  0.0011 1.3E-07   60.1   0.0  218  154-381   286-513 (608)
1335 CAA44847.1.1_6744              94.1  0.0011 1.3E-07   60.1   0.0  218  154-381   286-513 (608)
1336 AEJ87340.1.1.12_7202           94.0  0.0013 1.5E-07   60.4   0.0  306   89-405    69-426 (567)
1337 ABI54476.1.1.23_7154           93.9  0.0012 1.5E-07   62.4   0.0  303   90-404   389-744 (903)
1338 AAB70695.1.11_7151             93.9  0.0012 1.5E-07   61.9   0.0  305   89-403   387-739 (899)
1339 ABI54481.1.1.25_7204           93.9  0.0014 1.6E-07   59.8   0.0  306   90-406    70-427 (567)
1340 AAB63390.4_10128               93.8  0.0016 1.7E-07   66.7   0.0  320  111-457   284-632 (1491)
1341 CAA27741.1.4_6770              93.7  0.0015 1.8E-07   59.7   0.0  219  154-382   286-514 (614)
1342 BAC79364.1.1.12_7209           93.6  0.0017   2E-07   58.9   0.0  310   89-406    69-426 (567)
1343 ABL84688.1.4_6755              93.6  0.0017 2.1E-07   59.2   0.0  219  154-382   286-514 (608)
1344 AAC97204.1.4_6762              93.5  0.0018 2.2E-07   59.0   0.0  218  154-381   292-519 (617)
1345 AHZ13508.1.1.16_7212           93.4  0.0021 2.4E-07   59.5   0.0  308   90-406   139-494 (645)
1346 ANK57897.1.1.16_7213           93.4  0.0021 2.4E-07   59.5   0.0  308   90-406   139-494 (645)
1347 ARB08102.1.1.16_7211           93.4  0.0021 2.4E-07   59.5   0.0  308   90-406   139-494 (645)
1348 ACO59901.1.4_6752              93.4   0.002 2.4E-07   58.5   0.0  218  154-381   286-513 (608)
1349 AAA81554.1.8_7165              93.3  0.0024 2.8E-07   62.3   0.0  321   74-404   491-861 (1020)
1350 AAV34161.1.1.12_7141           93.2  0.0026   3E-07   58.1   0.0  307   89-405    69-426 (567)
1351 ADM35748.1_6586                93.0  0.0025 3.4E-07   62.6   0.0  195  155-356  1326-1526(1636)
1352 AGA19102.1_10134               93.0  0.0033 3.5E-07   64.3   0.0  311  112-449   287-626 (1491)
1353 ABI54482.1.1.23_7166           92.8  0.0031 3.9E-07   59.2   0.0  306   90-405   389-745 (904)
1354 ABI54482.1.1.25_7166           92.8  0.0034 4.1E-07   56.9   0.0  308   90-406    70-427 (567)
1355 ADE95845.1_6570                92.7  0.0031 4.2E-07   61.2   0.0  197  154-356  1219-1421(1532)
1356 AFO38372.1_6589                92.6  0.0034 4.4E-07   61.9   0.0  195  155-356  1287-1487(1596)
1357 AIP98381.1_6587                92.6  0.0034 4.5E-07   61.6   0.0  206  154-375  1323-1534(1634)
1358 CAA27332.1.1.16_7160           92.4  0.0045 5.2E-07   57.2   0.0  306   90-406   139-496 (646)
1359 AQS27932.1.1.3_10236           92.0  0.0066 6.8E-07   54.6   0.0  256  155-422    30-343 (379)
1360 AAA48498.2.6_7188              91.8  0.0061 7.4E-07   57.4   0.0  307   89-406   336-694 (849)
1361 AOR52320.1_6584                91.8  0.0059 7.5E-07   60.9   0.0  194  156-356  1391-1590(1704)
1362 BAT70058.1_6588                91.5  0.0064 8.5E-07   59.5   0.0  196  154-356  1286-1487(1596)
1363 BAJ61825.1_6582                91.4  0.0071 8.9E-07   60.5   0.0  195  155-356  1395-1595(1709)
1364 AAF75259.1.10_7175             91.3  0.0078 9.3E-07   57.2   0.0  306   90-406   390-744 (903)
1365 CAA69190.1.10_7177             91.3  0.0077 9.3E-07   57.0   0.0  307   90-406   390-744 (903)
1366 AAC97208.1_6579                91.2  0.0076 9.8E-07   59.9   0.0  195  155-356  1394-1594(1708)
1367 ABI54472.1.1.24_7142           91.2  0.0084   1E-06   56.7   0.0  303   90-405   390-746 (905)
1368 ABI54481.1.1.23_7204           90.5   0.011 1.3E-06   56.0   0.0  307   90-406   390-747 (905)
1369 AHY61295.1_6583                90.0   0.013 1.6E-06   58.0   0.0  178  172-356  1404-1584(1698)
1370 ALS54294.1_10130               89.9   0.016 1.7E-06   59.0   0.0  315  112-453   285-627 (1465)
1371 AAA85664.1_10145               89.5   0.018   2E-06   58.2   0.0  321  113-458   283-631 (1410)
1372 AAK01233.1.12_7153             89.3   0.017 2.1E-06   54.5   0.0  306   90-406   389-744 (900)
1373 AAF82240.2.11_7157             87.5    0.03 3.6E-06   52.9   0.0  307   90-406   390-744 (903)
1374 CAC44891.1_6455                85.5   0.062 5.7E-06   54.3   0.0  200  170-379   461-684 (1090)
1375 AFK65656.1_6457                85.1   0.068 6.2E-06   54.0   0.0  200  170-379   458-681 (1086)
1376 AFK65657.1_6458                84.5   0.078 6.9E-06   53.9   0.0  202  170-380   498-736 (1160)
1377 ABG75819.1_6453                82.9     0.1 9.2E-06   52.7   0.0  198  171-379   457-683 (1088)
1378 ADN06423.1_6456                81.3    0.13 1.2E-05   51.9   0.0  200  170-379   450-673 (1079)
1379 AKA63273.1_6460                80.9    0.14 1.3E-05   52.0   0.0  201  170-379   500-737 (1162)
1380 ACD39821.1_6454                79.8    0.16 1.4E-05   51.5   0.0  202  170-380   498-736 (1160)
1381 AAZ03485.1_6459                79.5    0.16 1.5E-05   51.4   0.0  202  170-380   505-743 (1167)
1382 AAF29594.1_6465                75.5    0.24 2.4E-05   47.7   0.0  204  172-380   250-504 (766)
1383 AAW29084.1_6467                66.8    0.53 5.3E-05   47.3   0.0  203  171-378   562-810 (1222)
1384 AAF77631.1_6463                64.0    0.67 6.6E-05   46.6   0.0  202  172-378   565-817 (1219)
1385 AAF78849.1_6462                55.9     1.2 0.00011   44.8   0.0  202  171-378   563-812 (1214)
1386 APQ41753.1_6461                42.6     2.9 0.00026   42.2   0.0  202  170-380   506-744 (1168)
1387 AKR04313.1_12023               22.4      14 0.00094   33.1   0.0   21  284-304   274-294 (384)
