# Supplementary material for: Viro3D: a comprehensive database of virus protein structure predictions
Source: Mol Syst Biol. 2025 Sep 16;21(11):9. doi: 10.1038/s44320-025-00147-9 (PMC12583693; doi:10.1038/s44320-025-00147-9)
Supplement: Supplementary file 9 — Source data Fig. 2 [file 44320_2025_147_MOESM9_ESM.zip › Figure 2/2B/source data/hhblits/HHblits hits HK97.txt]

 No Hit                             Prob E-value P-value  Score    SS Cols Query HMM  Template HMM
  1 CAA27923.1_93                  100.0   0E+00   0E+00 2914.3   0.0 1353    2-1354   17-1396(1396)
  2 AAG27215.1_82                  100.0   0E+00   0E+00 2879.4   0.0 1350    2-1353   14-1391(1392)
  3 SCO83572.1_57                  100.0   0E+00   0E+00 2855.0   0.0 1345    5-1352   16-1387(1388)
  4 AVT50691.1_83                  100.0   0E+00   0E+00 2851.7   0.0 1347    2-1352    2-1404(1405)
  5 AVT50626.1_85                  100.0   0E+00   0E+00 2842.8   0.0 1345    2-1352    2-1408(1409)
  6 ADO13809.1_76                  100.0   0E+00   0E+00 2842.1   0.0 1347    2-1351   12-1386(1386)
  7 QBN85138.1_95                  100.0   0E+00   0E+00 2838.8   0.0 1347    2-1353    2-1376(1376)
  8 AAG45756.1_56                  100.0   0E+00   0E+00 2839.0   0.0 1346    3-1353   16-1391(1391)
  9 AEN80106.1_52                  100.0   0E+00   0E+00 2837.0   0.0 1348    3-1352    7-1380(1380)
 10 QBM10881.1_81                  100.0   0E+00   0E+00 2835.5   0.0 1345    2-1352    2-1382(1383)
 11 AAR86143.1_78                  100.0   0E+00   0E+00 2833.7   0.0 1345    2-1352    2-1390(1391)
 12 QOD40186.1_70                  100.0   0E+00   0E+00 2832.2   0.0 1344    2-1351    6-1377(1377)
 13 ACT88339.1_92                  100.0   0E+00   0E+00 2831.3   0.0 1348    2-1354    2-1377(1377)
 14 AFV53400.1_77                  100.0   0E+00   0E+00 2832.3   0.0 1346    2-1352    2-1388(1389)
 15 AVT50761.1_84                  100.0   0E+00   0E+00 2831.1   0.0 1333   15-1352   22-1406(1407)
 16 ARD71342.1_53                  100.0   0E+00   0E+00 2830.0   0.0 1344    6-1351   14-1383(1384)
 17 AEI00221.1_55                  100.0   0E+00   0E+00 2830.8   0.0 1346    2-1353   16-1392(1392)
 18 QPI70153.1_89                  100.0   0E+00   0E+00 2829.0   0.0 1347    2-1352    2-1375(1376)
 19 APO15897.1_79                  100.0   0E+00   0E+00 2827.5   0.0 1345    2-1352    2-1392(1393)
 20 BBM13191.1_75                  100.0   0E+00   0E+00 2825.1   0.0 1344    3-1351   12-1381(1381)
 21 QOD40118.1_71                  100.0   0E+00   0E+00 2824.5   0.0 1345    2-1351    6-1377(1377)
 22 BAP00698.1_74                  100.0   0E+00   0E+00 2822.8   0.0 1343    3-1351   12-1381(1381)
 23 ASW27088.1_94                  100.0   0E+00   0E+00 2821.7   0.0 1344    2-1353    2-1372(1372)
 24 AAG14211.1_54                  100.0   0E+00   0E+00 2823.9   0.0 1348    2-1353   16-1393(1393)
 25 AEQ77049.1_63                  100.0   0E+00   0E+00 2821.3   0.0 1342    2-1351    5-1374(1374)
 26 AEV91357.1_64                  100.0   0E+00   0E+00 2818.1   0.0 1343    2-1350    5-1373(1374)
 27 AAP41437.1_66                  100.0   0E+00   0E+00 2818.4   0.0 1343    4-1351    7-1377(1377)
 28 ABA29272.1_73                  100.0   0E+00   0E+00 2817.9   0.0 1342    4-1351    7-1377(1377)
 29 AAU88084.1_62                  100.0   0E+00   0E+00 2817.7   0.0 1342    4-1351    7-1377(1377)
 30 ALL26072.1_80                  100.0   0E+00   0E+00 2816.5   0.0 1343    2-1354    2-1372(1373)
 31 AAT67300.1_86                  100.0   0E+00   0E+00 2818.8   0.0 1346    2-1353    2-1376(1376)
 32 ARS01656.1_67                  100.0   0E+00   0E+00 2815.8   0.0 1345    2-1351    5-1377(1377)
 33 AIL02960.1_87                  100.0   0E+00   0E+00 2818.4   0.0 1345    2-1352    2-1375(1376)
 34 QPO25152.1_61                  100.0   0E+00   0E+00 2816.3   0.0 1342    2-1351   14-1385(1385)
 35 AFV26907.1_72                  100.0   0E+00   0E+00 2814.1   0.0 1340    2-1350    5-1373(1374)
 36 AUS94696.1_90                  100.0   0E+00   0E+00 2813.8   0.0 1346    2-1353    2-1376(1376)
 37 ARS01805.1_68                  100.0   0E+00   0E+00 2811.0   0.0 1345    2-1351    5-1377(1377)
 38 AAC59560.1_88                  100.0   0E+00   0E+00 2813.4   0.0 1345    2-1353    2-1375(1375)
 39 BAH02468.1_91                  100.0   0E+00   0E+00 2812.7   0.0 1346    2-1353    2-1376(1376)
 40 AQS79197.1_60                  100.0   0E+00   0E+00 2805.8   0.0 1345    3-1351   11-1384(1384)
 41 AMB16992.1_69                  100.0   0E+00   0E+00 2802.8   0.0 1345    2-1351    6-1376(1376)
 42 QFU14583.1_51                  100.0   0E+00   0E+00 2756.0   0.0 1338   10-1354   11-1396(1402)
 43 AEM64024.1_96                  100.0   0E+00   0E+00 2746.1   0.0 1310   15-1354    7-1329(1330)
 44 AER28072.1_49                  100.0   0E+00   0E+00 2752.7   0.0 1334    7-1354   18-1399(1403)
 45 AAQ73726.1_50                  100.0   0E+00   0E+00 2740.8   0.0 1331    3-1353   23-1410(1413)
 46 QEG54039.1_48                  100.0   0E+00   0E+00 2732.6   0.0 1338    3-1353   20-1405(1409)
 47 AHA93344.1_58                  100.0  2E-323   0E+00 2717.7   0.0 1325    5-1354   11-1383(1383)
 48 AIU39276.1_59                  100.0  6E-322   0E+00 2704.6   0.0 1327    3-1354    3-1369(1369)
 49 AAC13812.1_146                 100.0  6E-309  5E-313 2601.3   0.0 1295   15-1353   15-1376(1381)
 50 AMA67382.1_152                 100.0  7E-309  7E-313 2599.8   0.0 1296   15-1353   15-1372(1377)
 51 ATA58254.1_145                 100.0  1E-308  1E-312 2599.3   0.0 1299   15-1353   18-1381(1386)
 52 ALF03258.1_128                 100.0  5E-308  5E-312 2593.5   0.0 1293   15-1353   16-1376(1381)
 53 AYA49849.1_129                 100.0  1E-307  9E-312 2590.9   0.0 1293   15-1353   16-1376(1381)
 54 AAK95461.1_130                 100.0  1E-307  1E-311 2590.7   0.0 1293   15-1353   16-1375(1380)
 55 AIU39550.1_147                 100.0  2E-307  2E-311 2588.6   0.0 1290   15-1353   15-1378(1383)
 56 CAD53447.1_127                 100.0  5E-307  5E-311 2584.9   0.0 1291   15-1353   16-1376(1381)
 57 ALE14735.1_148                 100.0  2E-306  1E-310 2580.7   0.0 1302    9-1353    8-1373(1378)
 58 AGY30708.1_162                 100.0  2E-306  2E-310 2576.7   0.0 1294   15-1353   14-1373(1378)
 59 AAX58061.1_139                 100.0  6E-306  5E-310 2575.0   0.0 1286   15-1353   16-1362(1367)
 60 AAB66396.1_163                 100.0  6E-306  6E-310 2575.2   0.0 1299    9-1353    7-1369(1373)
 61 AAO12367.1_141                 100.0  9E-306  8E-310 2573.9   0.0 1290   15-1353   15-1367(1372)
 62 AIA62062.1_135                 100.0  1E-305  1E-309 2572.2   0.0 1290   15-1353   15-1365(1370)
 63 BBB06474.1_151                 100.0  7E-305  6E-309 2567.2   0.0 1293   15-1353   15-1373(1378)
 64 QDQ69233.1_156                 100.0  9E-305  8E-309 2566.2   0.0 1297   15-1353   14-1373(1378)
 65 AAK07944.1_155                 100.0  2E-304  2E-308 2562.4   0.0 1291   15-1353   15-1368(1373)
 66 AAM22125.1_140                 100.0  3E-304  3E-308 2561.5   0.0 1290   15-1353   15-1367(1372)
 67 AJE29666.1_160                 100.0  4E-304  3E-308 2561.1   0.0 1287   15-1353   14-1373(1378)
 68 AAT00022.1_159                 100.0  7E-304  6E-308 2559.0   0.0 1288   15-1353   14-1373(1378)
 69 CAA45648.1_165                 100.0  1E-303  1E-307 2555.9   0.0 1292   15-1353   12-1366(1371)
 70 ABD28876.1_158                 100.0  1E-303  1E-307 2556.4   0.0 1292   15-1353   14-1371(1376)
 71 AAK38225.1_125                 100.0  4E-303  3E-307 2553.0   0.0 1292   15-1353   15-1374(1379)
 72 AAD21351.1_161                 100.0  4E-303  4E-307 2552.6   0.0 1289   15-1353   14-1373(1378)
 73 AIB03180.1_136                 100.0  5E-303  4E-307 2552.6   0.0 1295   10-1353    9-1358(1363)
 74 ACY41099.1_164                 100.0  2E-302  2E-306 2545.8   0.0 1292    9-1353    7-1369(1373)
 75 AAC95549.1_154                 100.0  5E-302  4E-306 2540.5   0.0 1298   15-1353   12-1366(1371)
 76 AFK83923.1_116                 100.0  2E-301  2E-305 2533.9   0.0 1281   16-1353   17-1348(1349)
 77 AEV80782.1_97                  100.0  3E-301  3E-305 2532.5   0.0 1282   15-1353   15-1353(1354)
 78 ADW24366.1_157                 100.0  3E-301  3E-305 2536.9   0.0 1291   15-1353   15-1370(1374)
 79 ARW78088.1_124                 100.0  2E-300  2E-304 2530.3   0.0 1291   15-1353   17-1393(1398)
 80 AZB49197.1_143                 100.0  3E-300  3E-304 2528.3   0.0 1294   10-1353   16-1374(1379)
 81 AJG42951.1_150                 100.0  4E-300  3E-304 2528.1   0.0 1290   15-1353   15-1373(1378)
 82 AAC58072.1_134                 100.0  4E-300  3E-304 2527.3   0.0 1288   15-1353   15-1365(1370)
 83 AAF99174.1_109                 100.0  7E-300  7E-304 2520.4   0.0 1279   16-1353   16-1348(1349)
 84 AGE11557.1_115                 100.0  8E-300  7E-304 2520.2   0.0 1278   15-1353   14-1347(1349)
 85 AGT99249.1_123                 100.0  8E-300  7E-304 2519.1   0.0 1278   15-1351   14-1337(1338)
 86 AAK57130.1_117                 100.0  9E-300  8E-304 2520.8   0.0 1281   16-1352   15-1384(1386)
 87 AAR31638.1_100                 100.0  3E-299  3E-303 2517.5   0.0 1286   16-1353   15-1369(1370)
 88 AHC02772.1_114                 100.0  4E-299  4E-303 2514.3   0.0 1276   16-1351   21-1348(1349)
 89 AZB49124.1_144                 100.0  5E-299  5E-303 2518.5   0.0 1294    9-1353   15-1374(1379)
 90 AAO12329.1_142                 100.0  2E-298  2E-302 2513.2   0.0 1296   10-1353   13-1371(1376)
 91 AAD49660.1_119                 100.0  2E-297  2E-301 2502.5   0.0 1279   16-1352   15-1343(1345)
 92 CAA58391.2_118                 100.0  5E-297  4E-301 2496.7   0.0 1278   16-1352   15-1343(1345)
 93 ALM26007.1_113                 100.0  6E-297  5E-301 2496.5   0.0 1276   16-1351   22-1349(1350)
 94 AAM00725.1_104                 100.0  8E-297  8E-301 2496.3   0.0 1285   16-1353   15-1385(1386)
 95 AEV80937.1_107                 100.0  9E-297  9E-301 2496.7   0.0 1282   15-1353   14-1346(1347)
 96 QOE74448.1_112                 100.0  1E-296  1E-300 2493.7   0.0 1277   16-1352   22-1350(1350)
 97 AGE10052.1_111                 100.0  3E-296  3E-300 2490.2   0.0 1276   16-1351   21-1348(1349)
 98 AEV80441.1_99                  100.0  3E-296  3E-300 2489.4   0.0 1275   16-1353   15-1342(1343)
 99 AAP50644.1_101                 100.0  1E-295  1E-299 2485.4   0.0 1275   16-1353   15-1342(1343)
100 ANC96515.1_121                 100.0  1E-295  1E-299 2485.2   0.0 1278   16-1352   15-1343(1345)
101 AAC40773.1_120                 100.0  1E-295  1E-299 2485.0   0.0 1279   15-1352   14-1343(1345)
102 AFX83400.1_110                 100.0  2E-294  2E-298 2474.6   0.0 1279   16-1353   16-1346(1347)
103 AKG51597.1_106                 100.0  3E-294  3E-298 2473.1   0.0 1275   16-1353   15-1342(1343)
104 AEQ32202.1_102                 100.0  7E-294  6E-298 2470.6   0.0 1275   16-1353   15-1342(1343)
105 AKI29761.1_103                 100.0  1E-293  1E-297 2467.7   0.0 1272   16-1353   15-1342(1343)
106 APZ76288.1_122                 100.0  1E-291  1E-295 2451.2   0.0 1273   15-1352   14-1334(1336)
107 AFR32461.1_65                  100.0  2E-227  1E-231 1885.7   0.0  920    3-972    14-960 (1002)
