# Supplementary material for: Viro3D: a comprehensive database of virus protein structure predictions
Source: Mol Syst Biol. 2025 Sep 16;21(11):9. doi: 10.1038/s44320-025-00147-9 (PMC12583693; doi:10.1038/s44320-025-00147-9)
Supplement: Supplementary file 10 — Source data Fig. 3 [file 44320_2025_147_MOESM10_ESM.zip]

Archive with 25 entries (20 files):
- Figure 3/
- Figure 3/3B/
- Figure 3/3C/
- Figure 3/3D/
- Figure 3/.DS_Store
- __MACOSX/Figure 3/._.DS_Store
- Figure 3/3A/
- Figure 3/3B/Source Data for Principle Component Plot with Glycoprotein Hits.csv
- __MACOSX/Figure 3/3B/._Source Data for Principle Component Plot with Glycoprotein Hits.csv
- Figure 3/3C/Phylogenetic tree of class-I fusion proteins from 3Dis and amino acids achieved by structure-guided sequence alignment using Famsa3di.nxs
- __MACOSX/Figure 3/3C/._Phylogenetic tree of class-I fusion proteins from 3Dis and amino acids achieved by structure-guided sequence alignment using Famsa3di.nxs
- Figure 3/3D/Drosophila ananassae Tom virus Env protein ESMFold prediction EF-CAA80825.1_11661.cif
- __MACOSX/Figure 3/3D/._Drosophila ananassae Tom virus Env protein ESMFold prediction EF-CAA80825.1_11661.cif
- Figure 3/3D/Frog virus 4 ORF72 ColabFold prediction CF-ABG25578.1_34.cif
- __MACOSX/Figure 3/3D/._Frog virus 4 ORF72 ColabFold prediction CF-ABG25578.1_34.cif
- Figure 3/3D/.DS_Store
- __MACOSX/Figure 3/3D/._.DS_Store
- Figure 3/3D/Hendra virus F protein ColabFold prediction CF-AAC83192.2_8806.cif
- __MACOSX/Figure 3/3D/._Hendra virus F protein ColabFold prediction CF-AAC83192.2_8806.cif
- Figure 3/3D/Maruca vitrata nucleopolyhedrovirus efp ld130 protein ColabFold prediction CF-ABL75966.1_12363.cif
- __MACOSX/Figure 3/3D/._Maruca vitrata nucleopolyhedrovirus efp ld130 protein ColabFold prediction CF-ABL75966.1_12363.cif
- Figure 3/3D/Infectious Bronchitis Virus Spike Protein ColabFold prediction CF-AKV63205.1_10208.cif
- __MACOSX/Figure 3/3D/._Infectious Bronchitis Virus Spike Protein ColabFold prediction CF-AKV63205.1_10208.cif
- Figure 3/3A/Source Data for Principle Component Plot.csv
- __MACOSX/Figure 3/3A/._Source Data for Principle Component Plot.csv
