# Supplementary material for: Viro3D: a comprehensive database of virus protein structure predictions
Source: Mol Syst Biol. 2025 Sep 16;21(11):9. doi: 10.1038/s44320-025-00147-9 (PMC12583693; doi:10.1038/s44320-025-00147-9)
Supplement: Supplementary file 10 — Source data Fig. 3 [file 44320_2025_147_MOESM10_ESM.zip › Figure 3/3C/Phylogenetic tree of class-I fusion proteins from 3Dis and amino acids achieved by structure-guided sequence alignment using Famsa3di.nxs]

#NEXUS
begin taxa;
	dimensions ntax=251;
	taxlabels
	'CF-AAA66653.1_Autographa_californica_multiple_nucleopolyhedrovirus_Baculoviridae_74.0.pdb'[&Baltimore="dsDNA",Family="Baculoviridae",acc="AAA66653.1",plddt=74.0,virname="Autographa_californica_multiple_nucleopolyhedrovirus"]
	'CF-AAA70235.1_infectious_bronchitis_virus_Coronaviridae_66.1.pdb'[&Baltimore="+ssRNA",Family="Coronaviridae",acc="AAA70235.1",plddt=66.1,virname="infectious_bronchitis_virus"]
	'CF-AAA88149.1_channel_catfish_virus_ictalurid_herpesvirus_1_Alloherpesviridae_52.1.pdb'[&Baltimore="dsDNA",Family="Alloherpesviridae",acc="AAA88149.1",plddt=52.1,virname="channel_catfish_virus_ictalurid_herpesvirus_1"]
	'CF-AAC26994.1_canine_distemper_virus_Paramyxoviridae_68.5.pdb'[&Baltimore="-ssRNA",Family="Paramyxoviridae",acc="AAC26994.1",plddt=68.5,virname="canine_distemper_virus"]
	'CF-AAC59020.2_Orgyia_pseudotsugata_multiple_nucleopolyhedrovirus_Baculoviridae_75.6.pdb'[&Baltimore="dsDNA",Family="Baculoviridae",acc="AAC59020.2",plddt=75.6,virname="Orgyia_pseudotsugata_multiple_nucleopolyhedrovirus"]
	'CF-AAC63697.1_Bombyx_mori_nucleopolyhedrovirus_Baculoviridae_73.1.pdb'[&Baltimore="dsDNA",Family="Baculoviridae",acc="AAC63697.1",plddt=73.1,virname="Bombyx_mori_nucleopolyhedrovirus"]
	'CF-AAC70316.1_Lymantria_dispar_multiple_nucleopolyhedrovirus_Baculoviridae_69.7.pdb'[&Baltimore="dsDNA",Family="Baculoviridae",acc="AAC70316.1",plddt=69.7,virname="Lymantria_dispar_multiple_nucleopolyhedrovirus"]
	'CF-AAC83192.2_Hendra_virus_Paramyxoviridae_76.6.pdb'[&Baltimore="-ssRNA",Family="Paramyxoviridae",acc="AAC83192.2",plddt=76.6,virname="Hendra_virus"]
	'CF-AAC95515.1_parainfluenza_virus_5_Paramyxoviridae_76.5.pdb'[&Baltimore="-ssRNA",Family="Paramyxoviridae",acc="AAC95515.1",plddt=76.5,virname="parainfluenza_virus_5"]
	'CF-AAF28257.1_bovine_parainfluenza_virus_3_Paramyxoviridae_72.8.pdb'[&Baltimore="-ssRNA",Family="Paramyxoviridae",acc="AAF28257.1",plddt=72.8,virname="bovine_parainfluenza_virus_3"]
	'CF-AAF33539.1_Spodoptera_exigua_multiple_nucleopolyhedrovirus_Baculoviridae_70.1.pdb'[&Baltimore="dsDNA",Family="Baculoviridae",acc="AAF33539.1",plddt=70.1,virname="Spodoptera_exigua_multiple_nucleopolyhedrovirus"]
	'CF-AAF63391.1_Tupaia_paramyxovirus_Paramyxoviridae_76.4.pdb'[&Baltimore="-ssRNA",Family="Paramyxoviridae",acc="AAF63391.1",plddt=76.4,virname="Tupaia_paramyxovirus"]
	'CF-AAG27324.1_Plutella_xylostella_granulovirus_Baculoviridae_77.3.pdb'[&Baltimore="dsDNA",Family="Baculoviridae",acc="AAG27324.1",plddt=77.3,virname="Plutella_xylostella_granulovirus"]
	'CF-AAG48592.1_human_coronavirus_229E_Coronaviridae_68.7.pdb'[&Baltimore="+ssRNA",Family="Coronaviridae",acc="AAG48592.1",plddt=68.7,virname="human_coronavirus_229E"]
	'CF-AAG53876.1_Helicoverpa_armigera_nucleopolyhedrovirus_Baculoviridae_71.0.pdb'[&Baltimore="dsDNA",Family="Baculoviridae",acc="AAG53876.1",plddt=71.0,virname="Helicoverpa_armigera_nucleopolyhedrovirus"]
	'CF-AAK62968.2_human_metapneumovirus_Pneumoviridae_66.5.pdb'[&Baltimore="-ssRNA",Family="Pneumoviridae",acc="AAK62968.2",plddt=66.5,virname="human_metapneumovirus"]
	'CF-AAK70691.1_Cydia_pomonella_granulovirus_Baculoviridae_75.9.pdb'[&Baltimore="dsDNA",Family="Baculoviridae",acc="AAK70691.1",plddt=75.9,virname="Cydia_pomonella_granulovirus"]
	'CF-AAK85583.1_Epiphyas_postvittana_nucleopolyhedrovirus_Baculoviridae_73.9.pdb'[&Baltimore="dsDNA",Family="Baculoviridae",acc="AAK85583.1",plddt=73.9,virname="Epiphyas_postvittana_nucleopolyhedrovirus"]
	'CF-AAK96377.1_Helicoverpa_armigera_nucleopolyhedrovirus_Baculoviridae_71.1.pdb'[&Baltimore="dsDNA",Family="Baculoviridae",acc="AAK96377.1",plddt=71.1,virname="Helicoverpa_armigera_nucleopolyhedrovirus"]
	'CF-AAL01818.1_Spodoptera_litura_nucleopolyhedrovirus_Baculoviridae_68.3.pdb'[&Baltimore="dsDNA",Family="Baculoviridae",acc="AAL01818.1",plddt=68.3,virname="Spodoptera_litura_nucleopolyhedrovirus"]
	'CF-AAL49399.1_bovine_respiratory_syncytial_virus_Pneumoviridae_65.3.pdb'[&Baltimore="-ssRNA",Family="Pneumoviridae",acc="AAL49399.1",plddt=65.3,virname="bovine_respiratory_syncytial_virus"]
	'CF-AAL89407.1_human_parainfluenza_virus_1_Paramyxoviridae_73.0.pdb'[&Baltimore="-ssRNA",Family="Paramyxoviridae",acc="AAL89407.1",plddt=73.0,virname="human_parainfluenza_virus_1"]
	'CF-AAM09117.1_Mamestra_configurata_nucleopolyhedrovirus_A_Baculoviridae_69.6.pdb'[&Baltimore="dsDNA",Family="Baculoviridae",acc="AAM09117.1",plddt=69.6,virname="Mamestra_configurata_nucleopolyhedrovirus_A"]
	'CF-AAM70225.1_Phthorimaea_operculella_granulovirus_Baculoviridae_76.9.pdb'[&Baltimore="dsDNA",Family="Baculoviridae",acc="AAM70225.1",plddt=76.9,virname="Phthorimaea_operculella_granulovirus"]
	'CF-AAM82286.1_Tioman_virus_Paramyxoviridae_75.7.pdb'[&Baltimore="-ssRNA",Family="Paramyxoviridae",acc="AAM82286.1",plddt=75.7,virname="Tioman_virus"]
	'CF-AAM94995.1_Mamestra_configurata_nucleopolyhedrovirus_B_Baculoviridae_69.1.pdb'[&Baltimore="dsDNA",Family="Baculoviridae",acc="AAM94995.1",plddt=69.1,virname="Mamestra_configurata_nucleopolyhedrovirus_B"]
	'CF-AAN18264.1_fer-de-lance_virus_Paramyxoviridae_78.4.pdb'[&Baltimore="-ssRNA",Family="Paramyxoviridae",acc="AAN18264.1",plddt=78.4,virname="fer-de-lance_virus"]
	'CF-AAN28022.1_Rachiplusia_ou_multiple_nucleopolyhedrovirus_Baculoviridae_72.6.pdb'[&Baltimore="dsDNA",Family="Baculoviridae",acc="AAN28022.1",plddt=72.6,virname="Rachiplusia_ou_multiple_nucleopolyhedrovirus"]
	'CF-AAP29812.3_Choristoneura_fumiferana_multiple_nucleopolyhedrovirus_Baculoviridae_74.9.pdb'[&Baltimore="dsDNA",Family="Baculoviridae",acc="AAP29812.3",plddt=74.9,virname="Choristoneura_fumiferana_multiple_nucleopolyhedrovirus"]
	'CF-AAP85660.1_Adoxophyes_orana_granulovirus_Baculoviridae_75.7.pdb'[&Baltimore="dsDNA",Family="Baculoviridae",acc="AAP85660.1",plddt=75.7,virname="Adoxophyes_orana_granulovirus"]
	'CF-AAQ11029.1_Mamestra_configurata_nucleopolyhedrovirus_A_Baculoviridae_69.6.pdb'[&Baltimore="dsDNA",Family="Baculoviridae",acc="AAQ11029.1",plddt=69.6,virname="Mamestra_configurata_nucleopolyhedrovirus_A"]
	'CF-AAQ21625.1_Cryptophlebia_leucotreta_granulovirus_Baculoviridae_77.6.pdb'[&Baltimore="dsDNA",Family="Baculoviridae",acc="AAQ21625.1",plddt=77.6,virname="Cryptophlebia_leucotreta_granulovirus"]
	'CF-AAQ23991.1_Mossman_virus_Paramyxoviridae_76.9.pdb'[&Baltimore="-ssRNA",Family="Paramyxoviridae",acc="AAQ23991.1",plddt=76.9,virname="Mossman_virus"]
	'CF-AAQ91645.1_Choristoneura_fumiferana_DEF_multiple_nucleopolyhedrovirus_Baculoviridae_73.1.pdb'[&Baltimore="dsDNA",Family="Baculoviridae",acc="AAQ91645.1",plddt=73.1,virname="Choristoneura_fumiferana_DEF_multiple_nucleopolyhedrovirus"]
	'CF-AAS00944.1_oyster_herpesvirus_ostreid_herpesvirus_1_Malacoherpesviridae_57.3.pdb'[&Baltimore="dsDNA",Family="Malacoherpesviridae",acc="AAS00944.1",plddt=57.3,virname="oyster_herpesvirus_ostreid_herpesvirus_1"]
	'CF-AAS00955.1_oyster_herpesvirus_ostreid_herpesvirus_1_Malacoherpesviridae_67.4.pdb'[&Baltimore="dsDNA",Family="Malacoherpesviridae",acc="AAS00955.1",plddt=67.4,virname="oyster_herpesvirus_ostreid_herpesvirus_1"]
	'CF-AAS67165.1_avian_paramyxovirus_1_Paramyxoviridae_77.9.pdb'[&Baltimore="-ssRNA",Family="Paramyxoviridae",acc="AAS67165.1",plddt=77.9,virname="avian_paramyxovirus_1"]
	'CF-AAW79181.1_murine_pneumonia_virus_Pneumoviridae_63.0.pdb'[&Baltimore="-ssRNA",Family="Pneumoviridae",acc="AAW79181.1",plddt=63.0,virname="murine_pneumonia_virus"]
	'CF-AAX86031.1_J_virus_Paramyxoviridae_79.6.pdb'[&Baltimore="-ssRNA",Family="Paramyxoviridae",acc="AAX86031.1",plddt=79.6,virname="J_virus"]
	'CF-AAY59555.1_Clanis_bilineata_nucleopolyhedrovirus_Baculoviridae_68.9.pdb'[&Baltimore="dsDNA",Family="Baculoviridae",acc="AAY59555.1",plddt=68.9,virname="Clanis_bilineata_nucleopolyhedrovirus"]
	'CF-AAY84081.1_Chrysodeixis_chalcites_nucleopolyhedrovirus_Baculoviridae_70.3.pdb'[&Baltimore="dsDNA",Family="Baculoviridae",acc="AAY84081.1",plddt=70.3,virname="Chrysodeixis_chalcites_nucleopolyhedrovirus"]
	'CF-AAZ38174.1_Agrotis_segetum_nucleopolyhedrovirus_A_Baculoviridae_72.5.pdb'[&Baltimore="dsDNA",Family="Baculoviridae",acc="AAZ38174.1",plddt=72.5,virname="Agrotis_segetum_nucleopolyhedrovirus_A"]
	'CF-AAZ67513.1_Trichoplusia_ni_single_nucleopolyhedrovirus_Baculoviridae_71.4.pdb'[&Baltimore="dsDNA",Family="Baculoviridae",acc="AAZ67513.1",plddt=71.4,virname="Trichoplusia_ni_single_nucleopolyhedrovirus"]
	'CF-AAZ82810.1_Beilong_virus_Paramyxoviridae_76.6.pdb'[&Baltimore="-ssRNA",Family="Paramyxoviridae",acc="AAZ82810.1",plddt=76.6,virname="Beilong_virus"]
	'CF-ABC61157.1_Choristoneura_occidentalis_granulovirus_Baculoviridae_77.5.pdb'[&Baltimore="dsDNA",Family="Baculoviridae",acc="ABC61157.1",plddt=77.5,virname="Choristoneura_occidentalis_granulovirus"]
	'CF-ABE68408.1_Plutella_xylostella_multiple_nucleopolyhedrovirus_Baculoviridae_74.4.pdb'[&Baltimore="dsDNA",Family="Baculoviridae",acc="ABE68408.1",plddt=74.4,virname="Plutella_xylostella_multiple_nucleopolyhedrovirus"]
	'CF-ABF50356.1_Antheraea_pernyi_nucleopolyhedrovirus_Baculoviridae_74.6.pdb'[&Baltimore="dsDNA",Family="Baculoviridae",acc="ABF50356.1",plddt=74.6,virname="Antheraea_pernyi_nucleopolyhedrovirus"]
	'CF-ABG25578.1_frog_virus_4_ranid_herpesvirus_2_Alloherpesviridae_52.8.pdb'[&Baltimore="dsDNA",Family="Alloherpesviridae",acc="ABG25578.1",plddt=52.8,virname="frog_virus_4_ranid_herpesvirus_2"]
	'CF-ABG25710.1_Lucke_tumor_herpesvirus_ranid_herpesvirus_1_Alloherpesviridae_51.3.pdb'[&Baltimore="dsDNA",Family="Alloherpesviridae",acc="ABG25710.1",plddt=51.3,virname="Lucke_tumor_herpesvirus_ranid_herpesvirus_1"]
	'CF-ABI13806.1_Anticarsia_gemmatalis_multiple_nucleopolyhedrovirus_Baculoviridae_73.1.pdb'[&Baltimore="dsDNA",Family="Baculoviridae",acc="ABI13806.1",plddt=73.1,virname="Anticarsia_gemmatalis_multiple_nucleopolyhedrovirus"]
	'CF-ABI35801.1_Ectropis_obliqua_nucleopolyhedrovirus_Baculoviridae_72.7.pdb'[&Baltimore="dsDNA",Family="Baculoviridae",acc="ABI35801.1",plddt=72.7,virname="Ectropis_obliqua_nucleopolyhedrovirus"]
	'CF-ABL75966.1_Maruca_vitrata_nucleopolyhedrovirus_Baculoviridae_73.5.pdb'[&Baltimore="dsDNA",Family="Baculoviridae",acc="ABL75966.1",plddt=73.5,virname="Maruca_vitrata_nucleopolyhedrovirus"]
	'CF-ABM45723.1_Spodoptera_frugiperda_multiple_nucleopolyhedrovirus_Baculoviridae_68.6.pdb'[&Baltimore="dsDNA",Family="Baculoviridae",acc="ABM45723.1",plddt=68.6,virname="Spodoptera_frugiperda_multiple_nucleopolyhedrovirus"]
	'CF-ABQ23936.1_Mapuera_virus_Paramyxoviridae_76.4.pdb'[&Baltimore="-ssRNA",Family="Paramyxoviridae",acc="ABQ23936.1",plddt=76.4,virname="Mapuera_virus"]
	'CF-ABQ45546.1_avian_paramyxovirus_6_Paramyxoviridae_75.2.pdb'[&Baltimore="-ssRNA",Family="Paramyxoviridae",acc="ABQ45546.1",plddt=75.2,virname="avian_paramyxovirus_6"]
	'CF-ABQ51967.1_Spodoptera_litura_granulovirus_Baculoviridae_74.8.pdb'[&Baltimore="dsDNA",Family="Baculoviridae",acc="ABQ51967.1",plddt=74.8,virname="Spodoptera_litura_granulovirus"]
	'CF-ABQ57208.1_Rhinolophus_bat_coronavirus_HKU2_Coronaviridae_64.9.pdb'[&Baltimore="+ssRNA",Family="Coronaviridae",acc="ABQ57208.1",plddt=64.9,virname="Rhinolophus_bat_coronavirus_HKU2"]
	'CF-ABX57741.1_Atlantic_salmon_paramyxovirus_Paramyxoviridae_77.8.pdb'[&Baltimore="-ssRNA",Family="Paramyxoviridae",acc="ABX57741.1",plddt=77.8,virname="Atlantic_salmon_paramyxovirus"]
	'CF-ABY47605.1_human_parainfluenza_virus_3_Paramyxoviridae_73.8.pdb'[&Baltimore="-ssRNA",Family="Paramyxoviridae",acc="ABY47605.1",plddt=73.8,virname="human_parainfluenza_virus_3"]
	'CF-ABY65853.1_Orgyia_leucostigma_nucleopolyhedrovirus_Baculoviridae_70.4.pdb'[&Baltimore="dsDNA",Family="Baculoviridae",acc="ABY65853.1",plddt=70.4,virname="Orgyia_leucostigma_nucleopolyhedrovirus"]
	'CF-ACA49108.1_avian_paramyxovirus_2_Paramyxoviridae_76.1.pdb'[&Baltimore="-ssRNA",Family="Paramyxoviridae",acc="ACA49108.1",plddt=76.1,virname="avian_paramyxovirus_2"]
	'CF-ACF60577.1_avian_paramyxovirus_4_Paramyxoviridae_75.7.pdb'[&Baltimore="-ssRNA",Family="Paramyxoviridae",acc="ACF60577.1",plddt=75.7,virname="avian_paramyxovirus_4"]
	'CF-ACH69376.1_Pseudaletia_unipuncta_granulovirus_Baculoviridae_73.5.pdb'[&Baltimore="dsDNA",Family="Baculoviridae",acc="ACH69376.1",plddt=73.5,virname="Pseudaletia_unipuncta_granulovirus"]
	'CF-ACI28714.1_Agrotis_ipsilon_multiple_nucleopolyhedrovirus_Baculoviridae_71.0.pdb'[&Baltimore="dsDNA",Family="Baculoviridae",acc="ACI28714.1",plddt=71.0,virname="Agrotis_ipsilon_multiple_nucleopolyhedrovirus"]
	'CF-ACI47551.1_avian_paramyxovirus_3_Paramyxoviridae_74.5.pdb'[&Baltimore="-ssRNA",Family="Paramyxoviridae",acc="ACI47551.1",plddt=74.5,virname="avian_paramyxovirus_3"]
	'CF-ACJ12035.1_bulbul_coronavirus_HKU11_Coronaviridae_66.8.pdb'[&Baltimore="+ssRNA",Family="Coronaviridae",acc="ACJ12035.1",plddt=66.8,virname="bulbul_coronavirus_HKU11"]
	'CF-ACJ12062.1_munia_coronavirus_HKU13_Coronaviridae_68.3.pdb'[&Baltimore="+ssRNA",Family="Coronaviridae",acc="ACJ12062.1",plddt=68.3,virname="munia_coronavirus_HKU13"]
	'CF-ACJ82942.1_avian_paramyxovirus_9_Paramyxoviridae_74.9.pdb'[&Baltimore="-ssRNA",Family="Paramyxoviridae",acc="ACJ82942.1",plddt=74.9,virname="avian_paramyxovirus_9"]
	'CF-ACL97358.1_Nariva_virus_Paramyxoviridae_73.1.pdb'[&Baltimore="-ssRNA",Family="Paramyxoviridae",acc="ACL97358.1",plddt=73.1,virname="Nariva_virus"]
	'CF-ACN72643.1_avian_paramyxovirus_7_Paramyxoviridae_75.5.pdb'[&Baltimore="-ssRNA",Family="Paramyxoviridae",acc="ACN72643.1",plddt=75.5,virname="avian_paramyxovirus_7"]
	'CF-ACO48300.1_avian_paramyxovirus_8_Paramyxoviridae_76.3.pdb'[&Baltimore="-ssRNA",Family="Paramyxoviridae",acc="ACO48300.1",plddt=76.3,virname="avian_paramyxovirus_8"]
	'CF-ACO53584.1_Euproctis_pseudoconspersa_nucleopolyhedrovirus_Baculoviridae_70.9.pdb'[&Baltimore="dsDNA",Family="Baculoviridae",acc="ACO53584.1",plddt=70.9,virname="Euproctis_pseudoconspersa_nucleopolyhedrovirus"]
	'CF-ACQ57205.1_Bombyx_mandarina_nucleopolyhedrovirus_Baculoviridae_72.7.pdb'[&Baltimore="dsDNA",Family="Baculoviridae",acc="ACQ57205.1",plddt=72.7,virname="Bombyx_mandarina_nucleopolyhedrovirus"]
	'CF-ACZ63512.1_Pieris_rapae_granulovirus_Wuhan_Baculoviridae_76.2.pdb'[&Baltimore="dsDNA",Family="Baculoviridae",acc="ACZ63512.1",plddt=76.2,virname="Pieris_rapae_granulovirus_Wuhan"]
	'CF-ADD39004.1_avian_paramyxovirus_5_Paramyxoviridae_74.4.pdb'[&Baltimore="-ssRNA",Family="Paramyxoviridae",acc="ADD39004.1",plddt=74.4,virname="avian_paramyxovirus_5"]
	'CF-ADD73835.1_Lymantria_xylina_multiple_nucleopolyhedrovirus_Baculoviridae_69.2.pdb'[&Baltimore="dsDNA",Family="Baculoviridae",acc="ADD73835.1",plddt=69.2,virname="Lymantria_xylina_multiple_nucleopolyhedrovirus"]
	'CF-ADI80713.1_Tuhoko_virus_1_Paramyxoviridae_76.0.pdb'[&Baltimore="-ssRNA",Family="Paramyxoviridae",acc="ADI80713.1",plddt=76.0,virname="Tuhoko_virus_1"]
	'CF-ADI80720.1_Tuhoko_virus_2_Paramyxoviridae_75.1.pdb'[&Baltimore="-ssRNA",Family="Paramyxoviridae",acc="ADI80720.1",plddt=75.1,virname="Tuhoko_virus_2"]
	'CF-ADI80727.1_Tuhoko_virus_3_Paramyxoviridae_75.9.pdb'[&Baltimore="-ssRNA",Family="Paramyxoviridae",acc="ADI80727.1",plddt=75.9,virname="Tuhoko_virus_3"]
	'CF-ADK12967.2_avian_paramyxovirus_10_Paramyxoviridae_78.1.pdb'[&Baltimore="-ssRNA",Family="Paramyxoviridae",acc="ADK12967.2",plddt=78.1,virname="avian_paramyxovirus_10"]
	'CF-AEB00318.1_Clostera_anachoreta_granulovirus_Baculoviridae_74.6.pdb'[&Baltimore="dsDNA",Family="Baculoviridae",acc="AEB00318.1",plddt=74.6,virname="Clostera_anachoreta_granulovirus"]
	'CF-AEF97704.1_white_sturgeon_herpesvirus_2_acipenserid_herpesvirus_2_Alloherpesviridae_51.9.pdb'[&Baltimore="dsDNA",Family="Alloherpesviridae",acc="AEF97704.1",plddt=51.9,virname="white_sturgeon_herpesvirus_2_acipenserid_herpesvirus_2"]
	'CF-AER41440.1_Epinotia_aporema_granulovirus_Baculoviridae_75.8.pdb'[&Baltimore="dsDNA",Family="Baculoviridae",acc="AER41440.1",plddt=75.8,virname="Epinotia_aporema_granulovirus"]
	'CF-AEU08861.1_Tailam_virus_Paramyxoviridae_76.6.pdb'[&Baltimore="-ssRNA",Family="Paramyxoviridae",acc="AEU08861.1",plddt=76.6,virname="Tailam_virus"]
	'CF-AFD29194.1_porcine_coronavirus_HKU15_Coronaviridae_68.9.pdb'[&Baltimore="+ssRNA",Family="Coronaviridae",acc="AFD29194.1",plddt=68.9,virname="porcine_coronavirus_HKU15"]
	'CF-AFD29201.1_white-eye_coronavirus_HKU16_Coronaviridae_64.7.pdb'[&Baltimore="+ssRNA",Family="Coronaviridae",acc="AFD29201.1",plddt=64.7,virname="white-eye_coronavirus_HKU16"]
	'CF-AFD29226.1_night_heron_coronavirus_HKU19_Coronaviridae_64.1.pdb'[&Baltimore="+ssRNA",Family="Coronaviridae",acc="AFD29226.1",plddt=64.1,virname="night_heron_coronavirus_HKU19"]
	'CF-AFD29234.1_wigeon_coronavirus_HKU20_Coronaviridae_64.8.pdb'[&Baltimore="+ssRNA",Family="Coronaviridae",acc="AFD29234.1",plddt=64.8,virname="wigeon_coronavirus_HKU20"]
	'CF-AFD29244.1_common_moorhen_coronavirus_HKU21_Coronaviridae_64.1.pdb'[&Baltimore="+ssRNA",Family="Coronaviridae",acc="AFD29244.1",plddt=64.1,virname="common_moorhen_coronavirus_HKU21"]
	'CF-AFH55516.1_feline_morbillivirus_Paramyxoviridae_77.6.pdb'[&Baltimore="-ssRNA",Family="Paramyxoviridae",acc="AFH55516.1",plddt=77.6,virname="feline_morbillivirus"]
	'CF-AFH96010.1_Ghana_virus_Paramyxoviridae_70.4.pdb'[&Baltimore="-ssRNA",Family="Paramyxoviridae",acc="AFH96010.1",plddt=70.4,virname="Ghana_virus"]
	'CF-AFL64859.1_Mamestra_brassicae_multiple_nucleopolyhedrovirus_Baculoviridae_69.9.pdb'[&Baltimore="dsDNA",Family="Baculoviridae",acc="AFL64859.1",plddt=69.9,virname="Mamestra_brassicae_multiple_nucleopolyhedrovirus"]
	'CF-AFM97196.1_Salem_virus_Paramyxoviridae_76.0.pdb'[&Baltimore="-ssRNA",Family="Paramyxoviridae",acc="AFM97196.1",plddt=76.0,virname="Salem_virus"]
	'CF-AFN06857.1_avian_paramyxovirus_11_Paramyxoviridae_74.9.pdb'[&Baltimore="-ssRNA",Family="Paramyxoviridae",acc="AFN06857.1",plddt=74.9,virname="avian_paramyxovirus_11"]
	'CF-AFP87278.1_Cedar_virus_Paramyxoviridae_75.5.pdb'[&Baltimore="-ssRNA",Family="Paramyxoviridae",acc="AFP87278.1",plddt=75.5,virname="Cedar_virus"]
	'CF-AFR79257.1_human_coronavirus_229E_Coronaviridae_68.5.pdb'[&Baltimore="+ssRNA",Family="Coronaviridae",acc="AFR79257.1",plddt=68.5,virname="human_coronavirus_229E"]
	'CF-AFU90114.1_abalone_herpesvirus_haliotid_herpesvirus_1_Malacoherpesviridae_65.5.pdb'[&Baltimore="dsDNA",Family="Malacoherpesviridae",acc="AFU90114.1",plddt=65.5,virname="abalone_herpesvirus_haliotid_herpesvirus_1"]
	'CF-AFX75108.1_Achimota_virus_1_Paramyxoviridae_75.9.pdb'[&Baltimore="-ssRNA",Family="Paramyxoviridae",acc="AFX75108.1",plddt=75.9,virname="Achimota_virus_1"]
	'CF-AFX75116.1_Achimota_virus_2_Paramyxoviridae_76.1.pdb'[&Baltimore="-ssRNA",Family="Paramyxoviridae",acc="AFX75116.1",plddt=76.1,virname="Achimota_virus_2"]
	'CF-AFY09792.1_Menangle_virus_Paramyxoviridae_74.8.pdb'[&Baltimore="-ssRNA",Family="Paramyxoviridae",acc="AFY09792.1",plddt=74.8,virname="Menangle_virus"]
	'CF-AGA16177.1_Thysanoplusia_orichalcea_nucleopolyhedrovirus_Baculoviridae_72.6.pdb'[&Baltimore="dsDNA",Family="Baculoviridae",acc="AGA16177.1",plddt=72.6,virname="Thysanoplusia_orichalcea_nucleopolyhedrovirus"]
	'CF-AGE89983.1_Spodoptera_littoralis_nucleopolyhedrovirus_Baculoviridae_68.3.pdb'[&Baltimore="dsDNA",Family="Baculoviridae",acc="AGE89983.1",plddt=68.3,virname="Spodoptera_littoralis_nucleopolyhedrovirus"]
	'CF-AGH32601.1_avian_paramyxovirus_12_Paramyxoviridae_75.2.pdb'[&Baltimore="-ssRNA",Family="Paramyxoviridae",acc="AGH32601.1",plddt=75.2,virname="avian_paramyxovirus_12"]
	'CF-AGL33553.1_phocine_distemper_virus_Paramyxoviridae_71.4.pdb'[&Baltimore="-ssRNA",Family="Paramyxoviridae",acc="AGL33553.1",plddt=71.4,virname="phocine_distemper_virus"]
	'CF-AGQ20290.1_Clostera_anastomosis_granulovirus_A_Baculoviridae_75.6.pdb'[&Baltimore="dsDNA",Family="Baculoviridae",acc="AGQ20290.1",plddt=75.6,virname="Clostera_anastomosis_granulovirus_A"]
	'CF-AGR56881.1_Hemileuca_sp._nucleopolyhedrovirus_Baculoviridae_69.7.pdb'[&Baltimore="dsDNA",Family="Baculoviridae",acc="AGR56881.1",plddt=69.7,virname="Hemileuca_sp._nucleopolyhedrovirus"]
	'CF-AGR57168.1_Choristoneura_rosaceana_nucleopolyhedrovirus_Baculoviridae_68.4.pdb'[&Baltimore="dsDNA",Family="Baculoviridae",acc="AGR57168.1",plddt=68.4,virname="Choristoneura_rosaceana_nucleopolyhedrovirus"]
	'CF-AGU69454.1_Miniopterus_schreibersii_paramyxovirus_Paramyxoviridae_79.5.pdb'[&Baltimore="-ssRNA",Family="Paramyxoviridae",acc="AGU69454.1",plddt=79.5,virname="Miniopterus_schreibersii_paramyxovirus"]
	'CF-AHD25615.1_Choristoneura_murinana_nucleopolyhedrovirus_Baculoviridae_74.7.pdb'[&Baltimore="dsDNA",Family="Baculoviridae",acc="AHD25615.1",plddt=74.7,virname="Choristoneura_murinana_nucleopolyhedrovirus"]
	'CF-AHH02039.1_Sosuga_virus_Paramyxoviridae_74.3.pdb'[&Baltimore="-ssRNA",Family="Paramyxoviridae",acc="AHH02039.1",plddt=74.3,virname="Sosuga_virus"]
	'CF-AHH82709.1_Buzura_suppressaria_nucleopolyhedrovirus_Baculoviridae_73.2.pdb'[&Baltimore="dsDNA",Family="Baculoviridae",acc="AHH82709.1",plddt=73.2,virname="Buzura_suppressaria_nucleopolyhedrovirus"]
	'CF-AHM23776.1_Mojiang_virus_Paramyxoviridae_74.7.pdb'[&Baltimore="-ssRNA",Family="Paramyxoviridae",acc="AHM23776.1",plddt=74.7,virname="Mojiang_virus"]
	'CF-AIE47740.1_Peridroma_species_nucleopolyhedrovirus_Baculoviridae_72.1.pdb'[&Baltimore="dsDNA",Family="Baculoviridae",acc="AIE47740.1",plddt=72.1,virname="Peridroma_species_nucleopolyhedrovirus"]
	'CF-AIF74189.1_bat_paramyxovirus_Paramyxoviridae_79.5.pdb'[&Baltimore="-ssRNA",Family="Paramyxoviridae",acc="AIF74189.1",plddt=79.5,virname="bat_paramyxovirus"]
	'CF-AIS92028.1_Erinnyis_ello_granulovirus_Baculoviridae_74.8.pdb'[&Baltimore="dsDNA",Family="Baculoviridae",acc="AIS92028.1",plddt=74.8,virname="Erinnyis_ello_granulovirus"]
	'CF-AIU41354.1_Sucra_jujuba_nucleopolyhedrovirus_Baculoviridae_72.2.pdb'[&Baltimore="dsDNA",Family="Baculoviridae",acc="AIU41354.1",plddt=72.2,virname="Sucra_jujuba_nucleopolyhedrovirus"]
	'CF-AIZ48567.1_Agrotis_segetum_nucleopolyhedrovirus_B_Baculoviridae_71.7.pdb'[&Baltimore="dsDNA",Family="Baculoviridae",acc="AIZ48567.1",plddt=71.7,virname="Agrotis_segetum_nucleopolyhedrovirus_B"]
	'CF-AJD09285.1_Condylorrhiza_vestigialis_multiple_nucleopolyhedrovirus_Baculoviridae_72.5.pdb'[&Baltimore="dsDNA",Family="Baculoviridae",acc="AJD09285.1",plddt=72.5,virname="Condylorrhiza_vestigialis_multiple_nucleopolyhedrovirus"]
	'CF-AJD80830.1_Pseudoplusia_includens_single_nucleopolyhedrovirus_Baculoviridae_71.7.pdb'[&Baltimore="dsDNA",Family="Baculoviridae",acc="AJD80830.1",plddt=71.7,virname="Pseudoplusia_includens_single_nucleopolyhedrovirus"]
	'CF-AJP33333.1_Teviot_virus_Paramyxoviridae_76.9.pdb'[&Baltimore="-ssRNA",Family="Paramyxoviridae",acc="AJP33333.1",plddt=76.9,virname="Teviot_virus"]
	'CF-AKC91636.1_Lambdina_fiscellaria_nucleopolyhedrovirus_Baculoviridae_67.7.pdb'[&Baltimore="dsDNA",Family="Baculoviridae",acc="AKC91636.1",plddt=67.7,virname="Lambdina_fiscellaria_nucleopolyhedrovirus"]
	'CF-AKN63302.1_Agrotis_segetum_granulovirus_Baculoviridae_75.8.pdb'[&Baltimore="dsDNA",Family="Baculoviridae",acc="AKN63302.1",plddt=75.8,virname="Agrotis_segetum_granulovirus"]
	'CF-AKN80684.1_Perigonia_lusca_single_nucleopolyhedrovirus_Baculoviridae_70.4.pdb'[&Baltimore="dsDNA",Family="Baculoviridae",acc="AKN80684.1",plddt=70.4,virname="Perigonia_lusca_single_nucleopolyhedrovirus"]
	'CF-AKN80710.1_Diatraea_saccharalis_granulovirus_Baculoviridae_78.0.pdb'[&Baltimore="dsDNA",Family="Baculoviridae",acc="AKN80710.1",plddt=78.0,virname="Diatraea_saccharalis_granulovirus"]
	'CF-AKN81073.1_Lonomia_obliqua_multiple_nucleopolyhedrovirus_Baculoviridae_67.9.pdb'[&Baltimore="dsDNA",Family="Baculoviridae",acc="AKN81073.1",plddt=67.9,virname="Lonomia_obliqua_multiple_nucleopolyhedrovirus"]
	'CF-AKR17392.1_Urbanus_proteus_nucleopolyhedrovirus_Baculoviridae_70.4.pdb'[&Baltimore="dsDNA",Family="Baculoviridae",acc="AKR17392.1",plddt=70.4,virname="Urbanus_proteus_nucleopolyhedrovirus"]
	'CF-AKS25366.1_Clostera_anastomosis_granulovirus_B_Baculoviridae_75.7.pdb'[&Baltimore="dsDNA",Family="Baculoviridae",acc="AKS25366.1",plddt=75.7,virname="Clostera_anastomosis_granulovirus_B"]
	'CF-AKV63205.1_infectious_bronchitis_virus_Ind-TN92-03_Coronaviridae_70.3.pdb'[&Baltimore="+ssRNA",Family="Coronaviridae",acc="AKV63205.1",plddt=70.3,virname="infectious_bronchitis_virus_Ind-TN92-03"]
	'CF-ALR71677.1_Anticarsia_gemmatalis_multiple_nucleopolyhedrovirus_Baculoviridae_74.0.pdb'[&Baltimore="dsDNA",Family="Baculoviridae",acc="ALR71677.1",plddt=74.0,virname="Anticarsia_gemmatalis_multiple_nucleopolyhedrovirus"]
	'CF-AMF83797.1_Cnaphalocrocis_medinalis_granulovirus_Baculoviridae_74.0.pdb'[&Baltimore="dsDNA",Family="Baculoviridae",acc="AMF83797.1",plddt=74.0,virname="Cnaphalocrocis_medinalis_granulovirus"]
	'CF-ANF29764.1_Catopsilia_pomona_nucleopolyhedrovirus_Baculoviridae_64.9.pdb'[&Baltimore="dsDNA",Family="Baculoviridae",acc="ANF29764.1",plddt=64.9,virname="Catopsilia_pomona_nucleopolyhedrovirus"]
	'CF-AOT85586.1_Cyclophragma_undans_nucleopolyhedrovirus_Baculoviridae_64.8.pdb'[&Baltimore="dsDNA",Family="Baculoviridae",acc="AOT85586.1",plddt=64.8,virname="Cyclophragma_undans_nucleopolyhedrovirus"]
	'CF-APG78690.1_Hubei_rhabdo-like_virus_3_Lispiviridae_64.4.pdb'[&Baltimore="-ssRNA",Family="Lispiviridae",acc="APG78690.1",plddt=64.4,virname="Hubei_rhabdo-like_virus_3"]
	'CF-APO13911.1_Plodia_interpunctella_granulovirus_Baculoviridae_74.0.pdb'[&Baltimore="dsDNA",Family="Baculoviridae",acc="APO13911.1",plddt=74.0,virname="Plodia_interpunctella_granulovirus"]
	'CF-APP90893.1_avian_paramyxovirus_14_Paramyxoviridae_75.4.pdb'[&Baltimore="-ssRNA",Family="Paramyxoviridae",acc="APP90893.1",plddt=75.4,virname="avian_paramyxovirus_14"]
	'CF-APT68157.1_Scaldis_River_bee_virus_Aliusviridae_45.6.pdb'[&Baltimore="-ssRNA",Family="Aliusviridae",acc="APT68157.1",plddt=45.6,virname="Scaldis_River_bee_virus"]
	'CF-APU57645.1_Lucheng_Rn_rat_coronavirus_Coronaviridae_60.8.pdb'[&Baltimore="+ssRNA",Family="Coronaviridae",acc="APU57645.1",plddt=60.8,virname="Lucheng_Rn_rat_coronavirus"]
	'CF-ARO49356.1_avian_paramyxovirus_15_Paramyxoviridae_75.8.pdb'[&Baltimore="-ssRNA",Family="Paramyxoviridae",acc="ARO49356.1",plddt=75.8,virname="avian_paramyxovirus_15"]
	'CF-ARR28921.1_ranid_herpesvirus_3_Alloherpesviridae_48.9.pdb'[&Baltimore="dsDNA",Family="Alloherpesviridae",acc="ARR28921.1",plddt=48.9,virname="ranid_herpesvirus_3"]
	'CF-ARU83009.1_Antarctic_penguin_virus_A_Paramyxoviridae_74.4.pdb'[&Baltimore="-ssRNA",Family="Paramyxoviridae",acc="ARU83009.1",plddt=74.4,virname="Antarctic_penguin_virus_A"]
	'CF-ARU83015.1_Antarctic_penguin_virus_B_Paramyxoviridae_75.2.pdb'[&Baltimore="-ssRNA",Family="Paramyxoviridae",acc="ARU83015.1",plddt=75.2,virname="Antarctic_penguin_virus_B"]
	'CF-ARU83021.1_Antarctic_penguin_virus_C_Paramyxoviridae_72.0.pdb'[&Baltimore="-ssRNA",Family="Paramyxoviridae",acc="ARU83021.1",plddt=72.0,virname="Antarctic_penguin_virus_C"]
	'CF-ARV85978.1_avian_paramyxovirus_16_Paramyxoviridae_77.1.pdb'[&Baltimore="-ssRNA",Family="Paramyxoviridae",acc="ARV85978.1",plddt=77.1,virname="avian_paramyxovirus_16"]
	'CF-ASF90444.1_Suncus_murinus_coronavirus_Xingguo-74_Coronaviridae_59.1.pdb'[&Baltimore="+ssRNA",Family="Coronaviridae",acc="ASF90444.1",plddt=59.1,virname="Suncus_murinus_coronavirus_Xingguo-74"]
	'CF-ATP66849.1_rodent_paramyxovirus_Paramyxoviridae_79.4.pdb'[&Baltimore="-ssRNA",Family="Paramyxoviridae",acc="ATP66849.1",plddt=79.4,virname="rodent_paramyxovirus"]
	'CF-ATW63188.1_bank_vole_virus_1_Paramyxoviridae_76.8.pdb'[&Baltimore="-ssRNA",Family="Paramyxoviridae",acc="ATW63188.1",plddt=76.8,virname="bank_vole_virus_1"]
	'CF-AUA60359.1_Operophtera_brumata_nucleopolyhedrovirus_Baculoviridae_69.8.pdb'[&Baltimore="dsDNA",Family="Baculoviridae",acc="AUA60359.1",plddt=69.8,virname="Operophtera_brumata_nucleopolyhedrovirus"]
	'CF-AUG72299.1_black_bullhead_herpesvirus_ictalurid_herpesvirus_2_Alloherpesviridae_53.4.pdb'[&Baltimore="dsDNA",Family="Alloherpesviridae",acc="AUG72299.1",plddt=53.4,virname="black_bullhead_herpesvirus_ictalurid_herpesvirus_2"]
	'CF-AUJ87606.2_avian_paramyxovirus_20_Paramyxoviridae_76.6.pdb'[&Baltimore="-ssRNA",Family="Paramyxoviridae",acc="AUJ87606.2",plddt=76.6,virname="avian_paramyxovirus_20"]
	'CF-AUV65270.1_Mythimna_unipuncta_nucleopolyhedrovirus_Baculoviridae_69.5.pdb'[&Baltimore="dsDNA",Family="Baculoviridae",acc="AUV65270.1",plddt=69.5,virname="Mythimna_unipuncta_nucleopolyhedrovirus"]
	'CF-AVA31202.1_Oxyplax_ochracea_nucleopolyhedrovirus_Baculoviridae_65.1.pdb'[&Baltimore="dsDNA",Family="Baculoviridae",acc="AVA31202.1",plddt=65.1,virname="Oxyplax_ochracea_nucleopolyhedrovirus"]
	'CF-AVG72387.1_avian_paramyxovirus_21_Paramyxoviridae_77.6.pdb'[&Baltimore="-ssRNA",Family="Paramyxoviridae",acc="AVG72387.1",plddt=77.6,virname="avian_paramyxovirus_21"]
	'CF-AVM86016.1_Mount_Mabu_Lophuromys_virus_1_Paramyxoviridae_79.6.pdb'[&Baltimore="-ssRNA",Family="Paramyxoviridae",acc="AVM86016.1",plddt=79.6,virname="Mount_Mabu_Lophuromys_virus_1"]
	'CF-AVM86024.1_Mount_Mabu_Lophuromys_virus_2_Paramyxoviridae_79.0.pdb'[&Baltimore="-ssRNA",Family="Paramyxoviridae",acc="AVM86024.1",plddt=79.0,virname="Mount_Mabu_Lophuromys_virus_2"]
	'CF-AVM86044.1_Pohorje_Myodes_paramyxovirus_1_Paramyxoviridae_77.6.pdb'[&Baltimore="-ssRNA",Family="Paramyxoviridae",acc="AVM86044.1",plddt=77.6,virname="Pohorje_Myodes_paramyxovirus_1"]
	'CF-AVM87354.1_Wenzhou_pacific_spadenose_shark_paramyxovirus_Paramyxoviridae_61.7.pdb'[&Baltimore="-ssRNA",Family="Paramyxoviridae",acc="AVM87354.1",plddt=61.7,virname="Wenzhou_pacific_spadenose_shark_paramyxovirus"]
	'CF-AVM87367.1_Wenling_triplecross_lizardfish_paramyxovirus_Paramyxoviridae_77.6.pdb'[&Baltimore="-ssRNA",Family="Paramyxoviridae",acc="AVM87367.1",plddt=77.6,virname="Wenling_triplecross_lizardfish_paramyxovirus"]
	'CF-AWW14492.1_Hyposidra_talaca_nucleopolyhedrovirus_Baculoviridae_74.2.pdb'[&Baltimore="dsDNA",Family="Baculoviridae",acc="AWW14492.1",plddt=74.2,virname="Hyposidra_talaca_nucleopolyhedrovirus"]
	'CF-AXA52566.1_Linepithema_humile_rhabdo-like_virus_1_Lispiviridae_63.0.pdb'[&Baltimore="-ssRNA",Family="Lispiviridae",acc="AXA52566.1",plddt=63.0,virname="Linepithema_humile_rhabdo-like_virus_1"]
	'CF-AXR70616.1_Shaan_virus_Paramyxoviridae_78.6.pdb'[&Baltimore="-ssRNA",Family="Paramyxoviridae",acc="AXR70616.1",plddt=78.6,virname="Shaan_virus"]
	'CF-AXS67784.1_Cryptophlebia_peltastica_nucleopolyhedrovirus_Baculoviridae_71.7.pdb'[&Baltimore="dsDNA",Family="Baculoviridae",acc="AXS67784.1",plddt=71.7,virname="Cryptophlebia_peltastica_nucleopolyhedrovirus"]
	'CF-AXU41595.1_Mythimna_unipuncta_nucleopolyhedrovirus_Baculoviridae_70.7.pdb'[&Baltimore="dsDNA",Family="Baculoviridae",acc="AXU41595.1",plddt=70.7,virname="Mythimna_unipuncta_nucleopolyhedrovirus"]
	'CF-AYM47530.1_bat_paramyxovirus_16797_Paramyxoviridae_79.5.pdb'[&Baltimore="-ssRNA",Family="Paramyxoviridae",acc="AYM47530.1",plddt=79.5,virname="bat_paramyxovirus_16797"]
	'CF-AYM47540.1_bat_paramyxovirus_17770_Paramyxoviridae_79.4.pdb'[&Baltimore="-ssRNA",Family="Paramyxoviridae",acc="AYM47540.1",plddt=79.4,virname="bat_paramyxovirus_17770"]
	'CF-AYN44967.1_Spodoptera_exigua_multiple_nucleopolyhedrovirus_Baculoviridae_72.6.pdb'[&Baltimore="dsDNA",Family="Baculoviridae",acc="AYN44967.1",plddt=72.6,virname="Spodoptera_exigua_multiple_nucleopolyhedrovirus"]
	'CF-AYN62577.1_Pacific_salmon_paramyxovirus_Paramyxoviridae_78.2.pdb'[&Baltimore="-ssRNA",Family="Paramyxoviridae",acc="AYN62577.1",plddt=78.2,virname="Pacific_salmon_paramyxovirus"]
	'CF-AYN64864.1_Taiyuan_leafhopper_virus_Aliusviridae_51.9.pdb'[&Baltimore="-ssRNA",Family="Aliusviridae",acc="AYN64864.1",plddt=51.9,virname="Taiyuan_leafhopper_virus"]
	'CF-AZK31327.1_Alston_virus_Paramyxoviridae_76.8.pdb'[&Baltimore="-ssRNA",Family="Paramyxoviridae",acc="AZK31327.1",plddt=76.8,virname="Alston_virus"]
	'CF-BAA34981.1_measles_virus_Paramyxoviridae_77.5.pdb'[&Baltimore="-ssRNA",Family="Paramyxoviridae",acc="BAA34981.1",plddt=77.5,virname="measles_virus"]
	'CF-BAA94388.1_mumps_virus_Paramyxoviridae_78.0.pdb'[&Baltimore="-ssRNA",Family="Paramyxoviridae",acc="BAA94388.1",plddt=78.0,virname="mumps_virus"]
	'CF-BAC67369.1_Adoxophyes_honmai_nucleopolyhedrovirus_Baculoviridae_71.0.pdb'[&Baltimore="dsDNA",Family="Baculoviridae",acc="BAC67369.1",plddt=71.0,virname="Adoxophyes_honmai_nucleopolyhedrovirus"]
	'CF-BAD74228.1_Sendai_virus_Paramyxoviridae_72.0.pdb'[&Baltimore="-ssRNA",Family="Paramyxoviridae",acc="BAD74228.1",plddt=72.0,virname="Sendai_virus"]
	'CF-BAE72419.1_Hyphantria_cunea_nucleopolyhedrovirus_Baculoviridae_74.9.pdb'[&Baltimore="dsDNA",Family="Baculoviridae",acc="BAE72419.1",plddt=74.9,virname="Hyphantria_cunea_nucleopolyhedrovirus"]
	'CF-BAG74706.1_Helicoverpa_armigera_nucleopolyhedrovirus_Baculoviridae_68.3.pdb'[&Baltimore="dsDNA",Family="Baculoviridae",acc="BAG74706.1",plddt=68.3,virname="Helicoverpa_armigera_nucleopolyhedrovirus"]
	'CF-BAJ11745.1_human_parainfluenza_virus_4a_Paramyxoviridae_74.6.pdb'[&Baltimore="-ssRNA",Family="Paramyxoviridae",acc="BAJ11745.1",plddt=74.6,virname="human_parainfluenza_virus_4a"]
	'CF-BAJ11752.1_human_parainfluenza_virus_4b_Paramyxoviridae_75.6.pdb'[&Baltimore="-ssRNA",Family="Paramyxoviridae",acc="BAJ11752.1",plddt=75.6,virname="human_parainfluenza_virus_4b"]
	'CF-BAV03983.1_avian_paramyxovirus_13_Paramyxoviridae_78.1.pdb'[&Baltimore="-ssRNA",Family="Paramyxoviridae",acc="BAV03983.1",plddt=78.1,virname="avian_paramyxovirus_13"]
	'CF-BBG92172.1_feline_paramyxovirus_Paramyxoviridae_77.4.pdb'[&Baltimore="-ssRNA",Family="Paramyxoviridae",acc="BBG92172.1",plddt=77.4,virname="feline_paramyxovirus"]
	'CF-CAA40786.1_human_parainfluenza_virus_2_Paramyxoviridae_71.6.pdb'[&Baltimore="-ssRNA",Family="Paramyxoviridae",acc="CAA40786.1",plddt=71.6,virname="human_parainfluenza_virus_2"]
	'CF-CAA45567.1_simian_virus_41_Paramyxoviridae_74.4.pdb'[&Baltimore="-ssRNA",Family="Paramyxoviridae",acc="CAA45567.1",plddt=74.4,virname="simian_virus_41"]
	'CF-CAE55657.1_cetcean_morbillivirus_Paramyxoviridae_77.2.pdb'[&Baltimore="-ssRNA",Family="Paramyxoviridae",acc="CAE55657.1",plddt=77.2,virname="cetcean_morbillivirus"]
	'CF-CAH55626.2_rinderpest_virus_Paramyxoviridae_77.3.pdb'[&Baltimore="-ssRNA",Family="Paramyxoviridae",acc="CAH55626.2",plddt=77.3,virname="rinderpest_virus"]
	'CF-CAH61257.1_peste-des-petits-ruminants_virus_Paramyxoviridae_76.7.pdb'[&Baltimore="-ssRNA",Family="Paramyxoviridae",acc="CAH61257.1",plddt=76.7,virname="peste-des-petits-ruminants_virus"]
	'CF-DAA06047.1_La_Piedad_Michoacan_Mexico_virus_Paramyxoviridae_74.6.pdb'[&Baltimore="-ssRNA",Family="Paramyxoviridae",acc="DAA06047.1",plddt=74.6,virname="La_Piedad_Michoacan_Mexico_virus"]
	'CF-DAZ89738.1_Nomada_lathburiana_mononega-like_virus_Aliusviridae_46.5.pdb'[&Baltimore="-ssRNA",Family="Aliusviridae",acc="DAZ89738.1",plddt=46.5,virname="Nomada_lathburiana_mononega-like_virus"]
	'CF-QAT90295.1_Spodoptera_exempta_nucleopolyhedrovirus_Baculoviridae_71.6.pdb'[&Baltimore="dsDNA",Family="Baculoviridae",acc="QAT90295.1",plddt=71.6,virname="Spodoptera_exempta_nucleopolyhedrovirus"]
	'CF-QBQ01579.1_Hyphantria_cunea_granulovirus_Baculoviridae_75.1.pdb'[&Baltimore="dsDNA",Family="Baculoviridae",acc="QBQ01579.1",plddt=75.1,virname="Hyphantria_cunea_granulovirus"]
	'CF-QCB65097.1_Canada_goose-Branta_canadensis-coronavirus-Cambridge_Bay_2017_Coronaviridae_65.3.pdb'[&Baltimore="+ssRNA",Family="Coronaviridae",acc="QCB65097.1",plddt=65.3,virname="Canada_goose-Branta_canadensis-coronavirus-Cambridge_Bay_2017"]
	'CF-QDL57071.1_Dione_juno_nucleopolyhedrovirus_Baculoviridae_72.9.pdb'[&Baltimore="dsDNA",Family="Baculoviridae",acc="QDL57071.1",plddt=72.9,virname="Dione_juno_nucleopolyhedrovirus"]
	'CF-QED40653.1_Chrysodeixis_includens_nucleopolyhedrovirus_Baculoviridae_70.2.pdb'[&Baltimore="dsDNA",Family="Baculoviridae",acc="QED40653.1",plddt=70.2,virname="Chrysodeixis_includens_nucleopolyhedrovirus"]
	'CF-QEI03706.1_Rachiplusia_nu_nucleopolyhedrovirus_Baculoviridae_70.7.pdb'[&Baltimore="dsDNA",Family="Baculoviridae",acc="QEI03706.1",plddt=70.7,virname="Rachiplusia_nu_nucleopolyhedrovirus"]
	'CF-QEQ50566.1_avian_paramyxovirus_22_Paramyxoviridae_72.8.pdb'[&Baltimore="-ssRNA",Family="Paramyxoviridae",acc="QEQ50566.1",plddt=72.8,virname="avian_paramyxovirus_22"]
	'CF-QHA33673.1_Atrato_chu-like_virus_5_Aliusviridae_44.4.pdb'[&Baltimore="-ssRNA",Family="Aliusviridae",acc="QHA33673.1",plddt=44.4,virname="Atrato_chu-like_virus_5"]
	'CF-QHB21799.1_Artaxa_digramma_nucleopolyhedrovirus_Baculoviridae_71.5.pdb'[&Baltimore="dsDNA",Family="Baculoviridae",acc="QHB21799.1",plddt=71.5,virname="Artaxa_digramma_nucleopolyhedrovirus"]
	'CF-QKZ93216.1_belerina_virus_Paramyxoviridae_76.3.pdb'[&Baltimore="-ssRNA",Family="Paramyxoviridae",acc="QKZ93216.1",plddt=76.3,virname="belerina_virus"]
	'CF-QMP82150.1_odonatan_anphe-related_virus_OKIAV59_Xinmoviridae_56.7.pdb'[&Baltimore="-ssRNA",Family="Xinmoviridae",acc="QMP82150.1",plddt=56.7,virname="odonatan_anphe-related_virus_OKIAV59"]
	'CF-QMP82312.1_coleopteran_arli-related_virus_OKIAV107_Lispiviridae_62.4.pdb'[&Baltimore="-ssRNA",Family="Lispiviridae",acc="QMP82312.1",plddt=62.4,virname="coleopteran_arli-related_virus_OKIAV107"]
	'CF-QMP82352.1_hemipteran_arli-related_virus_OKIAV94_Lispiviridae_65.8.pdb'[&Baltimore="-ssRNA",Family="Lispiviridae",acc="QMP82352.1",plddt=65.8,virname="hemipteran_arli-related_virus_OKIAV94"]
	'CF-QNV47773.1_Spodoptera_eridania_nucleopolyhedrovirus_Baculoviridae_71.3.pdb'[&Baltimore="dsDNA",Family="Baculoviridae",acc="QNV47773.1",plddt=71.3,virname="Spodoptera_eridania_nucleopolyhedrovirus"]
	'CF-QOD39990.1_Matsumuraeses_phaseoli_granulovirus_Baculoviridae_75.9.pdb'[&Baltimore="dsDNA",Family="Baculoviridae",acc="QOD39990.1",plddt=75.9,virname="Matsumuraeses_phaseoli_granulovirus"]
	'CF-QPB73964.1_hymenopteran_chu-related_virus_123_Aliusviridae_46.5.pdb'[&Baltimore="-ssRNA",Family="Aliusviridae",acc="QPB73964.1",plddt=46.5,virname="hymenopteran_chu-related_virus_123"]
	'CF-QPB73968.1_hymenopteran_chu-related_virus_126_Aliusviridae_45.3.pdb'[&Baltimore="-ssRNA",Family="Aliusviridae",acc="QPB73968.1",plddt=45.3,virname="hymenopteran_chu-related_virus_126"]
	'CF-QPL15294.1_hymenopteran_arli-related_virus_OKIAV98_Lispiviridae_66.4.pdb'[&Baltimore="-ssRNA",Family="Lispiviridae",acc="QPL15294.1",plddt=66.4,virname="hymenopteran_arli-related_virus_OKIAV98"]
	'CF-QPL15344.1_hymenopteran_arli-related_virus_OKIAV99_Lispiviridae_67.6.pdb'[&Baltimore="-ssRNA",Family="Lispiviridae",acc="QPL15344.1",plddt=67.6,virname="hymenopteran_arli-related_virus_OKIAV99"]
	'CF-QRN45788.1_ruloma_virus_Paramyxoviridae_75.3.pdb'[&Baltimore="-ssRNA",Family="Paramyxoviridae",acc="QRN45788.1",plddt=75.3,virname="ruloma_virus"]
	'CF-QWC36458.1_Bemisia_tabaci_arlivirus_1_Lispiviridae_67.1.pdb'[&Baltimore="-ssRNA",Family="Lispiviridae",acc="QWC36458.1",plddt=67.1,virname="Bemisia_tabaci_arlivirus_1"]
	'CF-QWC36464.1_Bemisia_tabaci_arlivirus_2_Lispiviridae_65.0.pdb'[&Baltimore="-ssRNA",Family="Lispiviridae",acc="QWC36464.1",plddt=65.0,virname="Bemisia_tabaci_arlivirus_2"]
	'CF-QWT43289.1_Anisopteromalus_calandrae_negative-strand_RNA_virus_2_Lispiviridae_63.4.pdb'[&Baltimore="-ssRNA",Family="Lispiviridae",acc="QWT43289.1",plddt=63.4,virname="Anisopteromalus_calandrae_negative-strand_RNA_virus_2"]
	'CF-QYC92659.1_Trabala_vishnou_gigantina_nucleopolyhedrovirus_Baculoviridae_69.3.pdb'[&Baltimore="dsDNA",Family="Baculoviridae",acc="QYC92659.1",plddt=69.3,virname="Trabala_vishnou_gigantina_nucleopolyhedrovirus"]
	'CF-SYZ47179.1_giant_squirrel_virus_Paramyxoviridae_73.0.pdb'[&Baltimore="-ssRNA",Family="Paramyxoviridae",acc="SYZ47179.1",plddt=73.0,virname="giant_squirrel_virus"]
	'CF-UHK03161.1_Hangzhou_Cletus_punctiger_lispivirus_1_Lispiviridae_63.9.pdb'[&Baltimore="-ssRNA",Family="Lispiviridae",acc="UHK03161.1",plddt=63.9,virname="Hangzhou_Cletus_punctiger_lispivirus_1"]
	'CF-UHK03260.1_Hangzhou_Scotinophara_lurida_lispivirus_1_Lispiviridae_67.4.pdb'[&Baltimore="-ssRNA",Family="Lispiviridae",acc="UHK03260.1",plddt=67.4,virname="Hangzhou_Scotinophara_lurida_lispivirus_1"]
	'CF-UJZ89072.1_Erannis_ankeraria_nucleopolyhedrovirus_Baculoviridae_72.9.pdb'[&Baltimore="dsDNA",Family="Baculoviridae",acc="UJZ89072.1",plddt=72.9,virname="Erannis_ankeraria_nucleopolyhedrovirus"]
	'CF-UOQ18899.1_Olene_mendosa_nucleopolyhedrovirus_Baculoviridae_70.6.pdb'[&Baltimore="dsDNA",Family="Baculoviridae",acc="UOQ18899.1",plddt=70.6,virname="Olene_mendosa_nucleopolyhedrovirus"]
	'CF-URA30372.1_Nbu_stink_bug_virus_1_Lispiviridae_67.8.pdb'[&Baltimore="-ssRNA",Family="Lispiviridae",acc="URA30372.1",plddt=67.8,virname="Nbu_stink_bug_virus_1"]
	'EF-AAA70220.1_Drosophila_melanogaster_Gypsy_virus_Metaviridae_77.4.pdb'[&Baltimore="RNA-RT",Family="Metaviridae",acc="AAA70220.1",plddt=77.4,virname="Drosophila_melanogaster_Gypsy_virus"]
	'EF-AAA92250.1_Trichoplusia_ni_TED_virus_Metaviridae_74.2.pdb'[&Baltimore="RNA-RT",Family="Metaviridae",acc="AAA92250.1",plddt=74.2,virname="Trichoplusia_ni_TED_virus"]
	'EF-AAC28744.1_Ceratitis_capitata_Yoyo_virus_Metaviridae_75.1.pdb'[&Baltimore="RNA-RT",Family="Metaviridae",acc="AAC28744.1",plddt=75.1,virname="Ceratitis_capitata_Yoyo_virus"]
	'EF-AAF05141.1_Xestia_c-nigrum_granulovirus_Baculoviridae_72.7.pdb'[&Baltimore="dsDNA",Family="Baculoviridae",acc="AAF05141.1",plddt=72.7,virname="Xestia_c-nigrum_granulovirus"]
	'EF-AAK29087.1_Nipah_virus_Paramyxoviridae_77.6.pdb'[&Baltimore="-ssRNA",Family="Paramyxoviridae",acc="AAK29087.1",plddt=77.6,virname="Nipah_virus"]
	'EF-AAK94182.1_Culex_nigripalpus_nucleopolyhedrovirus_Baculoviridae_67.0.pdb'[&Baltimore="dsDNA",Family="Baculoviridae",acc="AAK94182.1",plddt=67.0,virname="Culex_nigripalpus_nucleopolyhedrovirus"]
	'EF-AAR28930.1_Leucania_separata_nucleopolyhedrovirus_Baculoviridae_69.3.pdb'[&Baltimore="dsDNA",Family="Baculoviridae",acc="AAR28930.1",plddt=69.3,virname="Leucania_separata_nucleopolyhedrovirus"]
	'EF-AAT68646.1_avian_metapneumovirus_Pneumoviridae_54.8.pdb'[&Baltimore="-ssRNA",Family="Pneumoviridae",acc="AAT68646.1",plddt=54.8,virname="avian_metapneumovirus"]
	'EF-ABY47717.1_Helicoverpa_armigera_granulovirus_Baculoviridae_74.5.pdb'[&Baltimore="dsDNA",Family="Baculoviridae",acc="ABY47717.1",plddt=74.5,virname="Helicoverpa_armigera_granulovirus"]
	'EF-AGR39547.1_porcine_parainfluenza_virus_1_Paramyxoviridae_74.1.pdb'[&Baltimore="-ssRNA",Family="Paramyxoviridae",acc="AGR39547.1",plddt=74.1,virname="porcine_parainfluenza_virus_1"]
	'EF-AJG39109.1_Lishi_spider_virus_2_Lispiviridae_61.4.pdb'[&Baltimore="-ssRNA",Family="Lispiviridae",acc="AJG39109.1",plddt=61.4,virname="Lishi_spider_virus_2"]
	'EF-AJG39114.1_Sanxia_water_strider_virus_4_Lispiviridae_65.2.pdb'[&Baltimore="-ssRNA",Family="Lispiviridae",acc="AJG39114.1",plddt=65.2,virname="Sanxia_water_strider_virus_4"]
	'EF-AJK91684.1_Spodoptera_frugiperda_granulovirus_Baculoviridae_71.8.pdb'[&Baltimore="dsDNA",Family="Baculoviridae",acc="AJK91684.1",plddt=71.8,virname="Spodoptera_frugiperda_granulovirus"]
	'EF-AKO90681.1_caprine_parainfluenza_virus_3_Paramyxoviridae_73.2.pdb'[&Baltimore="-ssRNA",Family="Paramyxoviridae",acc="AKO90681.1",plddt=73.2,virname="caprine_parainfluenza_virus_3"]
	'EF-AKR17408.1_Mocis_latipes_granulovirus_Baculoviridae_72.2.pdb'[&Baltimore="dsDNA",Family="Baculoviridae",acc="AKR17408.1",plddt=72.2,virname="Mocis_latipes_granulovirus"]
	'EF-AOW41364.1_Trichoplusia_ni_granulovirus_Baculoviridae_73.1.pdb'[&Baltimore="dsDNA",Family="Baculoviridae",acc="AOW41364.1",plddt=73.1,virname="Trichoplusia_ni_granulovirus"]
	'EF-APG78696.1_Hubei_odonate_virus_10_Lispiviridae_53.2.pdb'[&Baltimore="-ssRNA",Family="Lispiviridae",acc="APG78696.1",plddt=53.2,virname="Hubei_odonate_virus_10"]
	'EF-AQQ80296.1_Mythimna_unipuncta_granulovirus_Baculoviridae_73.4.pdb'[&Baltimore="dsDNA",Family="Baculoviridae",acc="AQQ80296.1",plddt=73.4,virname="Mythimna_unipuncta_granulovirus"]
	'EF-AVM87245.1_Huangjiao_virus_Filoviridae_55.0.pdb'[&Baltimore="-ssRNA",Family="Filoviridae",acc="AVM87245.1",plddt=55.0,virname="Huangjiao_virus"]
	'EF-AVM87376.1_Wenling_tonguesole_paramyxovirus_Paramyxoviridae_65.6.pdb'[&Baltimore="-ssRNA",Family="Paramyxoviridae",acc="AVM87376.1",plddt=65.6,virname="Wenling_tonguesole_paramyxovirus"]
	'EF-AVM87399.1_Wenling_hoplichthys_paramyxovirus_Paramyxoviridae_60.5.pdb'[&Baltimore="-ssRNA",Family="Paramyxoviridae",acc="AVM87399.1",plddt=60.5,virname="Wenling_hoplichthys_paramyxovirus"]
	'EF-AXU41609.1_Spodoptera_eridania_nucleopolyhedrovirus_Baculoviridae_70.5.pdb'[&Baltimore="dsDNA",Family="Baculoviridae",acc="AXU41609.1",plddt=70.5,virname="Spodoptera_eridania_nucleopolyhedrovirus"]
	'EF-CAA04048.1_Drosophila_melanogaster_Zam_virus_Metaviridae_71.4.pdb'[&Baltimore="RNA-RT",Family="Metaviridae",acc="CAA04048.1",plddt=71.4,virname="Drosophila_melanogaster_Zam_virus"]
	'EF-CAA08808.1_Drosophila_melanogaster_Idefix_virus_Metaviridae_66.9.pdb'[&Baltimore="RNA-RT",Family="Metaviridae",acc="CAA08808.1",plddt=66.9,virname="Drosophila_melanogaster_Idefix_virus"]
	'EF-CAA25703.1_Drosophila_melanogaster_17.6_virus_Metaviridae_69.7.pdb'[&Baltimore="RNA-RT",Family="Metaviridae",acc="CAA25703.1",plddt=69.7,virname="Drosophila_melanogaster_17.6_virus"]
	'EF-CAA80825.1_Drosophila_ananassae_Tom_virus_Metaviridae_70.7.pdb'[&Baltimore="RNA-RT",Family="Metaviridae",acc="CAA80825.1",plddt=70.7,virname="Drosophila_ananassae_Tom_virus"]
	'EF-CAB57797.1_Drosophila_melanogaster_297_virus_Metaviridae_68.9.pdb'[&Baltimore="RNA-RT",Family="Metaviridae",acc="CAB57797.1",plddt=68.9,virname="Drosophila_melanogaster_297_virus"]
	'EF-QEQ50496.1_Amsterdam_virus_Lispiviridae_51.6.pdb'[&Baltimore="-ssRNA",Family="Lispiviridae",acc="QEQ50496.1",plddt=51.6,virname="Amsterdam_virus"]
	'EF-QGM12357.2_Fiwi_virus_Filoviridae_57.0.pdb'[&Baltimore="-ssRNA",Family="Filoviridae",acc="QGM12357.2",plddt=57.0,virname="Fiwi_virus"]
	'EF-QGM12360.2_Oberland_virus_Filoviridae_59.4.pdb'[&Baltimore="-ssRNA",Family="Filoviridae",acc="QGM12360.2",plddt=59.4,virname="Oberland_virus"]
	'EF-QMP82290.1_strepsipteran_arli-related_virus_OKIAV104_Lispiviridae_57.6.pdb'[&Baltimore="-ssRNA",Family="Lispiviridae",acc="QMP82290.1",plddt=57.6,virname="strepsipteran_arli-related_virus_OKIAV104"]
	'EF-QWT43284.1_Anisopteromalus_calandrae_negative-strand_RNA_virus_1_Lispiviridae_64.3.pdb'[&Baltimore="-ssRNA",Family="Lispiviridae",acc="QWT43284.1",plddt=64.3,virname="Anisopteromalus_calandrae_negative-strand_RNA_virus_1"]
	'EF-QXV86526.1_Arlivirus_sp._virus_Lispiviridae_60.6.pdb'[&Baltimore="-ssRNA",Family="Lispiviridae",acc="QXV86526.1",plddt=60.6,virname="Arlivirus_sp._virus"]
	'EF-UCU83238.1_Kander_virus_Filoviridae_58.7.pdb'[&Baltimore="-ssRNA",Family="Filoviridae",acc="UCU83238.1",plddt=58.7,virname="Kander_virus"]
	'EF-UHK03041.1_Guiyang_lispivirus_2_Lispiviridae_60.6.pdb'[&Baltimore="-ssRNA",Family="Lispiviridae",acc="UHK03041.1",plddt=60.6,virname="Guiyang_lispivirus_2"]
	'EF-UHM27654.1_Fushun_Ischnura_senegalensis_lispivirus_1_Lispiviridae_56.6.pdb'[&Baltimore="-ssRNA",Family="Lispiviridae",acc="UHM27654.1",plddt=56.6,virname="Fushun_Ischnura_senegalensis_lispivirus_1"]
;
end;
begin trees;
	tree tree_1 = [&R] ('CF-AAA66653.1_Autographa_californica_multiple_nucleopolyhedrovirus_Baculoviridae_74.0.pdb':0.0443,((((((((((((((((((('CF-AAA70235.1_infectious_bronchitis_virus_Coronaviridae_66.1.pdb':0.10989,'CF-AKV63205.1_infectious_bronchitis_virus_Ind-TN92-03_Coronaviridae_70.3.pdb':0.06344)[&label=100]:0.346827,'CF-QCB65097.1_Canada_goose-Branta_canadensis-coronavirus-Cambridge_Bay_2017_…
end;
begin figtree;
	set appearance.backgroundColorAttribute="Default";
	set appearance.backgroundColour=#ffffff;
	set appearance.branchColorAttribute="User selection";
	set appearance.branchColorGradient=false;
	set appearance.branchLineWidth=1.0;
	set appearance.branchMinLineWidth=0.0;
	set appearance.branchWidthAttribute="Fixed";
	set appearance.foregroundColour=#000000;
	set appearance.hilightingGradient=false;
	set appearance.selectionColour=#2d3680;
	set branchLabels.colorAttribute="User selection";
	set branchLabels.displayAttribute="Branch times";
	set branchLabels.fontName="Agency FB";
	set branchLabels.fontSize=8;
	set branchLabels.fontStyle=0;
	set branchLabels.isShown=false;
	set branchLabels.significantDigits=4;
	set layout.expansion=0;
	set layout.layoutType="RADIAL";
	set layout.zoom=0;
	set legend.attribute="label";
	set legend.fontSize=10.0;
	set legend.isShown=false;
	set legend.significantDigits=4;
	set nodeBars.barWidth=4.0;
	set nodeBars.displayAttribute=null;
	set nodeBars.isShown=false;
	set nodeLabels.colorAttribute="User selection";
	set nodeLabels.displayAttribute="label";
	set nodeLabels.fontName="Agency FB";
	set nodeLabels.fontSize=13;
	set nodeLabels.fontStyle=0;
	set nodeLabels.isShown=true;
	set nodeLabels.significantDigits=4;
	set nodeShapeExternal.colourAttribute="User selection";
	set nodeShapeExternal.isShown=false;
	set nodeShapeExternal.minSize=10.0;
	set nodeShapeExternal.scaleType=Width;
	set nodeShapeExternal.shapeType=Circle;
	set nodeShapeExternal.size=4.0;
	set nodeShapeExternal.sizeAttribute="Fixed";
	set nodeShapeInternal.colourAttribute="User selection";
	set nodeShapeInternal.isShown=false;
	set nodeShapeInternal.minSize=10.0;
	set nodeShapeInternal.scaleType=Width;
	set nodeShapeInternal.shapeType=Circle;
	set nodeShapeInternal.size=4.0;
	set nodeShapeInternal.sizeAttribute="Fixed";
	set polarLayout.alignTipLabels=false;
	set polarLayout.angularRange=0;
	set polarLayout.rootAngle=0;
	set polarLayout.rootLength=100;
	set polarLayout.showRoot=true;
	set radialLayout.spread=0.0;
	set rectilinearLayout.alignTipLabels=false;
	set rectilinearLayout.curvature=0;
	set rectilinearLayout.rootLength=100;
	set scale.offsetAge=0.0;
	set scale.rootAge=1.0;
	set scale.scaleFactor=1.0;
	set scale.scaleRoot=false;
	set scaleAxis.automaticScale=true;
	set scaleAxis.fontSize=8.0;
	set scaleAxis.isShown=false;
	set scaleAxis.lineWidth=1.0;
	set scaleAxis.majorTicks=1.0;
	set scaleAxis.minorTicks=0.5;
	set scaleAxis.origin=0.0;
	set scaleAxis.reverseAxis=false;
	set scaleAxis.showGrid=true;
	set scaleBar.automaticScale=true;
	set scaleBar.fontSize=10.0;
	set scaleBar.isShown=true;
	set scaleBar.lineWidth=1.0;
	set scaleBar.scaleRange=0.0;
	set tipLabels.colorAttribute="Family";
	set tipLabels.displayAttribute="Family";
	set tipLabels.fontName="Agency FB";
	set tipLabels.fontSize=19;
	set tipLabels.fontStyle=0;
	set tipLabels.isShown=true;
	set tipLabels.significantDigits=4;
	set trees.order=false;
	set trees.orderType="increasing";
	set trees.rooting=true;
	set trees.rootingType="Midpoint";
	set trees.transform=false;
	set trees.transformType="cladogram";
end;
