# Supplementary material for: Viro3D: a comprehensive database of virus protein structure predictions
Source: Mol Syst Biol. 2025 Sep 16;21(11):9. doi: 10.1038/s44320-025-00147-9 (PMC12583693; doi:10.1038/s44320-025-00147-9)
Supplement: Supplementary file 10 — Source data Fig. 3 [file 44320_2025_147_MOESM10_ESM.zip › Figure 3/3D/Drosophila ananassae Tom virus Env protein ESMFold prediction EF-CAA80825.1_11661.cif]

data_EF-CAA808251_11661
_entry.id EF-CAA80825.1_11661
_struct.entry_id EF-CAA80825.1_11661
_struct.pdbx_model_details
;Model was generated using ESMFold module of ESM-2 (v.1.0.3) with default settings and subjected to relaxation in the Amber force field with 2,000 iterations, tolerance of 2.39, and stiffness of 10.0. 

Note: .
;
_struct.pdbx_structure_determination_methodology computational
_struct.title 'ESMFold model for envelope protein (CAA80825.1) from Drosophila ananassae Tom virus (Z24451.1)'
_audit_conform.dict_location https://raw.githubusercontent.com/ihmwg/ModelCIF/d18ba38/base/mmcif_ma-core.dic
_audit_conform.dict_name mmcif_ma.dic
_audit_conform.dict_version 1.4.6
#
loop_
_citation.id
_citation.title
_citation.journal_abbrev
_citation.journal_volume
_citation.page_first
_citation.page_last
_citation.year
_citation.pdbx_database_id_PubMed
_citation.pdbx_database_id_DOI
1
'Evolutionary-scale prediction of atomic-level protein structure with a language model'
Science 379 1123 1130 2023 36927031 10.1126/science.ade2574
#
#
loop_
_citation_author.citation_id
_citation_author.name
_citation_author.ordinal
1 'Lin, Z.' 1
1 'Akin, H.' 2
1 'Rao, R.' 3
1 'Hie, B.' 4
1 'Zhu, Z.' 5
1 'Lu W.' 6
1 'Smetanin, N.' 7
1 'Verkuil, R.' 8
1 'Kabeli, O.' 9
1 'Shmueli, Y.' 10
1 'Dos Santos Costa, A.' 11
1 'Fazel-Zarandi, M.' 12
1 'Sercu, T.' 13
1 'Candido, S.' 14
1 'Rives, A.' 15
#
#
loop_
_software.pdbx_ordinal
_software.name
_software.classification
_software.description
_software.version
_software.type
_software.location
_software.citation_id
1 ESMFold 'model building' 'Structure prediction' v.1.0.3 package
https://github.com/facebookresearch/esm 1
#
#
loop_
_ma_software_group.ordinal_id
_ma_software_group.group_id
_ma_software_group.software_id
_ma_software_group.parameter_group_id
1 1 1 .
#
#
loop_
_audit_author.name
_audit_author.pdbx_ordinal
'Litvin, Ulad' 1
'Lytras, Spyros' 2
'Grove, Joe' 3
'Hughes, Joseph' 4
#
#
loop_
_chem_comp.id
_chem_comp.type
_chem_comp.name
_chem_comp.formula
_chem_comp.formula_weight
_chem_comp.ma_provenance
ALA 'L-peptide linking' ALANINE 'C3 H7 N O2' 89.094 'CCD Core'
ARG 'L-peptide linking' ARGININE 'C6 H15 N4 O2 1' 175.212 'CCD Core'
ASN 'L-peptide linking' ASPARAGINE 'C4 H8 N2 O3' 132.119 'CCD Core'
ASP 'L-peptide linking' 'ASPARTIC ACID' 'C4 H7 N O4' 133.103 'CCD Core'
CYS 'L-peptide linking' CYSTEINE 'C3 H7 N O2 S' 121.154 'CCD Core'
GLN 'L-peptide linking' GLUTAMINE 'C5 H10 N2 O3' 146.146 'CCD Core'
GLU 'L-peptide linking' 'GLUTAMIC ACID' 'C5 H9 N O4' 147.130 'CCD Core'
GLY 'peptide linking' GLYCINE 'C2 H5 N O2' 75.067 'CCD Core'
HIS 'L-peptide linking' HISTIDINE 'C6 H10 N3 O2 1' 156.165 'CCD Core'
ILE 'L-peptide linking' ISOLEUCINE 'C6 H13 N O2' 131.175 'CCD Core'
LEU 'L-peptide linking' LEUCINE 'C6 H13 N O2' 131.175 'CCD Core'
LYS 'L-peptide linking' LYSINE 'C6 H15 N2 O2 1' 147.198 'CCD Core'
MET 'L-peptide linking' METHIONINE 'C5 H11 N O2 S' 149.208 'CCD Core'
PHE 'L-peptide linking' PHENYLALANINE 'C9 H11 N O2' 165.192 'CCD Core'
PRO 'L-peptide linking' PROLINE 'C5 H9 N O2' 115.132 'CCD Core'
SER 'L-peptide linking' SERINE 'C3 H7 N O3' 105.093 'CCD Core'
THR 'L-peptide linking' THREONINE 'C4 H9 N O3' 119.120 'CCD Core'
TRP 'L-peptide linking' TRYPTOPHAN 'C11 H12 N2 O2' 204.229 'CCD Core'
TYR 'L-peptide linking' TYROSINE 'C9 H11 N O3' 181.191 'CCD Core'
VAL 'L-peptide linking' VALINE 'C5 H11 N O2' 117.148 'CCD Core'
#
#
loop_
_entity.id
_entity.type
_entity.src_method
_entity.pdbx_description
_entity.formula_weight
_entity.pdbx_number_of_molecules
_entity.details
1 polymer nat
'envelope protein (CAA80825.1) from Drosophila ananassae Tom virus (Z24451.1)'
62160.690 1 .
#
#
loop_
_entity_src_nat.entity_id
_entity_src_nat.pdbx_src_id
_entity_src_nat.pdbx_ncbi_taxonomy_id
_entity_src_nat.pdbx_organism_scientific
_entity_src_nat.common_name
_entity_src_nat.strain
1 1 7217 'Drosophila ananassae Tom virus' . .
#
#
loop_
_struct_ref.id
_struct_ref.entity_id
_struct_ref.db_name
_struct_ref.db_code
_struct_ref.pdbx_db_accession
_struct_ref.pdbx_align_begin
_struct_ref.pdbx_seq_one_letter_code
_struct_ref.details
1 1 NCBI 394706 CAA80825.1 1
;MILSLLLTMSYAQQIQIGGIDTNHGYLLFSSKPIQRPSAFEHHCLTVNLTEINTITTYFGNKIQNSTDTP
RIKFLYNKLIKELNGITLHKERRQKRGLFNFVGSAFKFLFGTLDDNDRIQFEEKLNSEAENSIKIHEFNE
VMQFVNDGLQRIKKYENNRNSIDTLVYELMQFIEYIEDLEMGMQLSRLGLFNPKLLNYDKLQNVNSENIL
LTKTSTWINYKNNEILIISHIPINHVLINTIKIIPYPDRNGYQLEYSGSDSYFENDNKIYNQDNKEVNSE
CIANIIKRRNPTCNFVPALTKEIIKYIEPNVIITWNLTQTTLTQNCQNSNSNIQIKGNKIIRITQCKVKI
ENIILSENYLHPEIDLTPLYPPLNITKIKILKHNDIIKMISQNNITLYTIIIPAILALVAMILILKYINF
NPFIFLYIKLRKQTERNQPQLQENELGENPLPTLYPSMPAQV
;
.
#
#
loop_
_struct_ref_seq.align_id
_struct_ref_seq.ref_id
_struct_ref_seq.seq_align_beg
_struct_ref_seq.seq_align_end
_struct_ref_seq.db_align_beg
_struct_ref_seq.db_align_end
1 1 1 462 1 462
#
#
loop_
_ma_target_ref_db_details.target_entity_id
_ma_target_ref_db_details.db_name
_ma_target_ref_db_details.db_name_other_details
_ma_target_ref_db_details.db_code
_ma_target_ref_db_details.db_accession
_ma_target_ref_db_details.seq_db_isoform
_ma_target_ref_db_details.seq_db_align_begin
_ma_target_ref_db_details.seq_db_align_end
_ma_target_ref_db_details.ncbi_taxonomy_id
_ma_target_ref_db_details.organism_scientific
_ma_target_ref_db_details.seq_db_sequence_version_date
_ma_target_ref_db_details.seq_db_sequence_checksum
1 NCBI . 394706 CAA80825.1 . 1 462 7217 . 1995-08-03 .
#
#
loop_
_entity_poly.entity_id
_entity_poly.type
_entity_poly.nstd_linkage
_entity_poly.nstd_monomer
_entity_poly.pdbx_strand_id
_entity_poly.pdbx_seq_one_letter_code
_entity_poly.pdbx_seq_one_letter_code_can
1 polypeptide(L) no no A
;MILSLLLTMSYAQQIQIGGIDTNHGYLLFSSKPIQRPSAFEHHCLTVNLTEINTITTYFGNKIQNSTDTP
RIKFLYNKLIKELNGITLHKERRQKRGLFNFVGSAFKFLFGTLDDNDRIQFEEKLNSEAENSIKIHEFNE
VMQFVNDGLQRIKKYENNRNSIDTLVYELMQFIEYIEDLEMGMQLSRLGLFNPKLLNYDKLQNVNSENIL
LTKTSTWINYKNNEILIISHIPINHVLINTIKIIPYPDRNGYQLEYSGSDSYFENDNKIYNQDNKEVNSE
CIANIIKRRNPTCNFVPALTKEIIKYIEPNVIITWNLTQTTLTQNCQNSNSNIQIKGNKIIRITQCKVKI
ENIILSENYLHPEIDLTPLYPPLNITKIKILKHNDIIKMISQNNITLYTIIIPAILALVAMILILKYINF
NPFIFLYIKLRKQTERNQPQLQENELGENPLPTLYPSMPAQV
;

;MILSLLLTMSYAQQIQIGGIDTNHGYLLFSSKPIQRPSAFEHHCLTVNLTEINTITTYFGNKIQNSTDTP
RIKFLYNKLIKELNGITLHKERRQKRGLFNFVGSAFKFLFGTLDDNDRIQFEEKLNSEAENSIKIHEFNE
VMQFVNDGLQRIKKYENNRNSIDTLVYELMQFIEYIEDLEMGMQLSRLGLFNPKLLNYDKLQNVNSENIL
LTKTSTWINYKNNEILIISHIPINHVLINTIKIIPYPDRNGYQLEYSGSDSYFENDNKIYNQDNKEVNSE
CIANIIKRRNPTCNFVPALTKEIIKYIEPNVIITWNLTQTTLTQNCQNSNSNIQIKGNKIIRITQCKVKI
ENIILSENYLHPEIDLTPLYPPLNITKIKILKHNDIIKMISQNNITLYTIIIPAILALVAMILILKYINF
NPFIFLYIKLRKQTERNQPQLQENELGENPLPTLYPSMPAQV
;

#
#
loop_
_entity_poly_seq.entity_id
_entity_poly_seq.num
_entity_poly_seq.mon_id
_entity_poly_seq.hetero
1 1 MET .
1 2 ILE .
1 3 LEU .
1 4 SER .
1 5 LEU .
1 6 LEU .
1 7 LEU .
1 8 THR .
1 9 MET .
1 10 SER .
1 11 TYR .
1 12 ALA .
1 13 GLN .
1 14 GLN .
1 15 ILE .
1 16 GLN .
1 17 ILE .
1 18 GLY .
1 19 GLY .
1 20 ILE .
1 21 ASP .
1 22 THR .
1 23 ASN .
1 24 HIS .
1 25 GLY .
1 26 TYR .
1 27 LEU .
1 28 LEU .
1 29 PHE .
1 30 SER .
1 31 SER .
1 32 LYS .
1 33 PRO .
1 34 ILE .
1 35 GLN .
1 36 ARG .
1 37 PRO .
1 38 SER .
1 39 ALA .
1 40 PHE .
1 41 GLU .
1 42 HIS .
1 43 HIS .
1 44 CYS .
1 45 LEU .
1 46 THR .
1 47 VAL .
1 48 ASN .
1 49 LEU .
1 50 THR .
1 51 GLU .
1 52 ILE .
1 53 ASN .
1 54 THR .
1 55 ILE .
1 56 THR .
1 57 THR .
1 58 TYR .
1 59 PHE .
1 60 GLY .
1 61 ASN .
1 62 LYS .
1 63 ILE .
1 64 GLN .
1 65 ASN .
1 66 SER .
1 67 THR .
1 68 ASP .
1 69 THR .
1 70 PRO .
1 71 ARG .
1 72 ILE .
1 73 LYS .
1 74 PHE .
1 75 LEU .
1 76 TYR .
1 77 ASN .
1 78 LYS .
1 79 LEU .
1 80 ILE .
1 81 LYS .
1 82 GLU .
1 83 LEU .
1 84 ASN .
1 85 GLY .
1 86 ILE .
1 87 THR .
1 88 LEU .
1 89 HIS .
1 90 LYS .
1 91 GLU .
1 92 ARG .
1 93 ARG .
1 94 GLN .
1 95 LYS .
1 96 ARG .
1 97 GLY .
1 98 LEU .
1 99 PHE .
1 100 ASN .
1 101 PHE .
1 102 VAL .
1 103 GLY .
1 104 SER .
1 105 ALA .
1 106 PHE .
1 107 LYS .
1 108 PHE .
1 109 LEU .
1 110 PHE .
1 111 GLY .
1 112 THR .
1 113 LEU .
1 114 ASP .
1 115 ASP .
1 116 ASN .
1 117 ASP .
1 118 ARG .
1 119 ILE .
1 120 GLN .
1 121 PHE .
1 122 GLU .
1 123 GLU .
1 124 LYS .
1 125 LEU .
1 126 ASN .
1 127 SER .
1 128 GLU .
1 129 ALA .
1 130 GLU .
1 131 ASN .
1 132 SER .
1 133 ILE .
1 134 LYS .
1 135 ILE .
1 136 HIS .
1 137 GLU .
1 138 PHE .
1 139 ASN .
1 140 GLU .
1 141 VAL .
1 142 MET .
1 143 GLN .
1 144 PHE .
1 145 VAL .
1 146 ASN .
1 147 ASP .
1 148 GLY .
1 149 LEU .
1 150 GLN .
1 151 ARG .
1 152 ILE .
1 153 LYS .
1 154 LYS .
1 155 TYR .
1 156 GLU .
1 157 ASN .
1 158 ASN .
1 159 ARG .
1 160 ASN .
1 161 SER .
1 162 ILE .
1 163 ASP .
1 164 THR .
1 165 LEU .
1 166 VAL .
1 167 TYR .
1 168 GLU .
1 169 LEU .
1 170 MET .
1 171 GLN .
1 172 PHE .
1 173 ILE .
1 174 GLU .
1 175 TYR .
1 176 ILE .
1 177 GLU .
1 178 ASP .
1 179 LEU .
1 180 GLU .
1 181 MET .
1 182 GLY .
1 183 MET .
1 184 GLN .
1 185 LEU .
1 186 SER .
1 187 ARG .
1 188 LEU .
1 189 GLY .
1 190 LEU .
1 191 PHE .
1 192 ASN .
1 193 PRO .
1 194 LYS .
1 195 LEU .
1 196 LEU .
1 197 ASN .
1 198 TYR .
1 199 ASP .
1 200 LYS .
1 201 LEU .
1 202 GLN .
1 203 ASN .
1 204 VAL .
1 205 ASN .
1 206 SER .
1 207 GLU .
1 208 ASN .
1 209 ILE .
1 210 LEU .
1 211 LEU .
1 212 THR .
1 213 LYS .
1 214 THR .
1 215 SER .
1 216 THR .
1 217 TRP .
1 218 ILE .
1 219 ASN .
1 220 TYR .
1 221 LYS .
1 222 ASN .
1 223 ASN .
1 224 GLU .
1 225 ILE .
1 226 LEU .
1 227 ILE .
1 228 ILE .
1 229 SER .
1 230 HIS .
1 231 ILE .
1 232 PRO .
1 233 ILE .
1 234 ASN .
1 235 HIS .
1 236 VAL .
1 237 LEU .
1 238 ILE .
1 239 ASN .
1 240 THR .
1 241 ILE .
1 242 LYS .
1 243 ILE .
1 244 ILE .
1 245 PRO .
1 246 TYR .
1 247 PRO .
1 248 ASP .
1 249 ARG .
1 250 ASN .
1 251 GLY .
1 252 TYR .
1 253 GLN .
1 254 LEU .
1 255 GLU .
1 256 TYR .
1 257 SER .
1 258 GLY .
1 259 SER .
1 260 ASP .
1 261 SER .
1 262 TYR .
1 263 PHE .
1 264 GLU .
1 265 ASN .
1 266 ASP .
1 267 ASN .
1 268 LYS .
1 269 ILE .
1 270 TYR .
1 271 ASN .
1 272 GLN .
1 273 ASP .
1 274 ASN .
1 275 LYS .
1 276 GLU .
1 277 VAL .
1 278 ASN .
1 279 SER .
1 280 GLU .
1 281 CYS .
1 282 ILE .
1 283 ALA .
1 284 ASN .
1 285 ILE .
1 286 ILE .
1 287 LYS .
1 288 ARG .
1 289 ARG .
1 290 ASN .
1 291 PRO .
1 292 THR .
1 293 CYS .
1 294 ASN .
1 295 PHE .
1 296 VAL .
1 297 PRO .
1 298 ALA .
1 299 LEU .
1 300 THR .
1 301 LYS .
1 302 GLU .
1 303 ILE .
1 304 ILE .
1 305 LYS .
1 306 TYR .
1 307 ILE .
1 308 GLU .
1 309 PRO .
1 310 ASN .
1 311 VAL .
1 312 ILE .
1 313 ILE .
1 314 THR .
1 315 TRP .
1 316 ASN .
1 317 LEU .
1 318 THR .
1 319 GLN .
1 320 THR .
1 321 THR .
1 322 LEU .
1 323 THR .
1 324 GLN .
1 325 ASN .
1 326 CYS .
1 327 GLN .
1 328 ASN .
1 329 SER .
1 330 ASN .
1 331 SER .
1 332 ASN .
1 333 ILE .
1 334 GLN .
1 335 ILE .
1 336 LYS .
1 337 GLY .
1 338 ASN .
1 339 LYS .
1 340 ILE .
1 341 ILE .
1 342 ARG .
1 343 ILE .
1 344 THR .
1 345 GLN .
1 346 CYS .
1 347 LYS .
1 348 VAL .
1 349 LYS .
1 350 ILE .
1 351 GLU .
1 352 ASN .
1 353 ILE .
1 354 ILE .
1 355 LEU .
1 356 SER .
1 357 GLU .
1 358 ASN .
1 359 TYR .
1 360 LEU .
1 361 HIS .
1 362 PRO .
1 363 GLU .
1 364 ILE .
1 365 ASP .
1 366 LEU .
1 367 THR .
1 368 PRO .
1 369 LEU .
1 370 TYR .
1 371 PRO .
1 372 PRO .
1 373 LEU .
1 374 ASN .
1 375 ILE .
1 376 THR .
1 377 LYS .
1 378 ILE .
1 379 LYS .
1 380 ILE .
1 381 LEU .
1 382 LYS .
1 383 HIS .
1 384 ASN .
1 385 ASP .
1 386 ILE .
1 387 ILE .
1 388 LYS .
1 389 MET .
1 390 ILE .
1 391 SER .
1 392 GLN .
1 393 ASN .
1 394 ASN .
1 395 ILE .
1 396 THR .
1 397 LEU .
1 398 TYR .
1 399 THR .
1 400 ILE .
1 401 ILE .
1 402 ILE .
1 403 PRO .
1 404 ALA .
1 405 ILE .
1 406 LEU .
1 407 ALA .
1 408 LEU .
1 409 VAL .
1 410 ALA .
1 411 MET .
1 412 ILE .
1 413 LEU .
1 414 ILE .
1 415 LEU .
1 416 LYS .
1 417 TYR .
1 418 ILE .
1 419 ASN .
1 420 PHE .
1 421 ASN .
1 422 PRO .
1 423 PHE .
1 424 ILE .
1 425 PHE .
1 426 LEU .
1 427 TYR .
1 428 ILE .
1 429 LYS .
1 430 LEU .
1 431 ARG .
1 432 LYS .
1 433 GLN .
1 434 THR .
1 435 GLU .
1 436 ARG .
1 437 ASN .
1 438 GLN .
1 439 PRO .
1 440 GLN .
1 441 LEU .
1 442 GLN .
1 443 GLU .
1 444 ASN .
1 445 GLU .
1 446 LEU .
1 447 GLY .
1 448 GLU .
1 449 ASN .
1 450 PRO .
1 451 LEU .
1 452 PRO .
1 453 THR .
1 454 LEU .
1 455 TYR .
1 456 PRO .
1 457 SER .
1 458 MET .
1 459 PRO .
1 460 ALA .
1 461 GLN .
1 462 VAL .
#
#
loop_
_struct_asym.id
_struct_asym.entity_id
_struct_asym.details
A 1 .
#
#
loop_
_pdbx_poly_seq_scheme.asym_id
_pdbx_poly_seq_scheme.entity_id
_pdbx_poly_seq_scheme.seq_id
_pdbx_poly_seq_scheme.mon_id
_pdbx_poly_seq_scheme.pdb_seq_num
_pdbx_poly_seq_scheme.auth_seq_num
_pdbx_poly_seq_scheme.pdb_mon_id
_pdbx_poly_seq_scheme.auth_mon_id
_pdbx_poly_seq_scheme.pdb_strand_id
_pdbx_poly_seq_scheme.pdb_ins_code
A 1 1 MET 1 1 MET MET A .
A 1 2 ILE 2 2 ILE ILE A .
A 1 3 LEU 3 3 LEU LEU A .
A 1 4 SER 4 4 SER SER A .
A 1 5 LEU 5 5 LEU LEU A .
A 1 6 LEU 6 6 LEU LEU A .
A 1 7 LEU 7 7 LEU LEU A .
A 1 8 THR 8 8 THR THR A .
A 1 9 MET 9 9 MET MET A .
A 1 10 SER 10 10 SER SER A .
A 1 11 TYR 11 11 TYR TYR A .
A 1 12 ALA 12 12 ALA ALA A .
A 1 13 GLN 13 13 GLN GLN A .
A 1 14 GLN 14 14 GLN GLN A .
A 1 15 ILE 15 15 ILE ILE A .
A 1 16 GLN 16 16 GLN GLN A .
A 1 17 ILE 17 17 ILE ILE A .
A 1 18 GLY 18 18 GLY GLY A .
A 1 19 GLY 19 19 GLY GLY A .
A 1 20 ILE 20 20 ILE ILE A .
A 1 21 ASP 21 21 ASP ASP A .
A 1 22 THR 22 22 THR THR A .
A 1 23 ASN 23 23 ASN ASN A .
A 1 24 HIS 24 24 HIS HIS A .
A 1 25 GLY 25 25 GLY GLY A .
A 1 26 TYR 26 26 TYR TYR A .
A 1 27 LEU 27 27 LEU LEU A .
A 1 28 LEU 28 28 LEU LEU A .
A 1 29 PHE 29 29 PHE PHE A .
A 1 30 SER 30 30 SER SER A .
A 1 31 SER 31 31 SER SER A .
A 1 32 LYS 32 32 LYS LYS A .
A 1 33 PRO 33 33 PRO PRO A .
A 1 34 ILE 34 34 ILE ILE A .
A 1 35 GLN 35 35 GLN GLN A .
A 1 36 ARG 36 36 ARG ARG A .
A 1 37 PRO 37 37 PRO PRO A .
A 1 38 SER 38 38 SER SER A .
A 1 39 ALA 39 39 ALA ALA A .
A 1 40 PHE 40 40 PHE PHE A .
A 1 41 GLU 41 41 GLU GLU A .
A 1 42 HIS 42 42 HIS HIS A .
A 1 43 HIS 43 43 HIS HIS A .
A 1 44 CYS 44 44 CYS CYS A .
A 1 45 LEU 45 45 LEU LEU A .
A 1 46 THR 46 46 THR THR A .
A 1 47 VAL 47 47 VAL VAL A .
A 1 48 ASN 48 48 ASN ASN A .
A 1 49 LEU 49 49 LEU LEU A .
A 1 50 THR 50 50 THR THR A .
A 1 51 GLU 51 51 GLU GLU A .
A 1 52 ILE 52 52 ILE ILE A .
A 1 53 ASN 53 53 ASN ASN A .
A 1 54 THR 54 54 THR THR A .
A 1 55 ILE 55 55 ILE ILE A .
A 1 56 THR 56 56 THR THR A .
A 1 57 THR 57 57 THR THR A .
A 1 58 TYR 58 58 TYR TYR A .
A 1 59 PHE 59 59 PHE PHE A .
A 1 60 GLY 60 60 GLY GLY A .
A 1 61 ASN 61 61 ASN ASN A .
A 1 62 LYS 62 62 LYS LYS A .
A 1 63 ILE 63 63 ILE ILE A .
A 1 64 GLN 64 64 GLN GLN A .
A 1 65 ASN 65 65 ASN ASN A .
A 1 66 SER 66 66 SER SER A .
A 1 67 THR 67 67 THR THR A .
A 1 68 ASP 68 68 ASP ASP A .
A 1 69 THR 69 69 THR THR A .
A 1 70 PRO 70 70 PRO PRO A .
A 1 71 ARG 71 71 ARG ARG A .
A 1 72 ILE 72 72 ILE ILE A .
A 1 73 LYS 73 73 LYS LYS A .
A 1 74 PHE 74 74 PHE PHE A .
A 1 75 LEU 75 75 LEU LEU A .
A 1 76 TYR 76 76 TYR TYR A .
A 1 77 ASN 77 77 ASN ASN A .
A 1 78 LYS 78 78 LYS LYS A .
A 1 79 LEU 79 79 LEU LEU A .
A 1 80 ILE 80 80 ILE ILE A .
A 1 81 LYS 81 81 LYS LYS A .
A 1 82 GLU 82 82 GLU GLU A .
A 1 83 LEU 83 83 LEU LEU A .
A 1 84 ASN 84 84 ASN ASN A .
A 1 85 GLY 85 85 GLY GLY A .
A 1 86 ILE 86 86 ILE ILE A .
A 1 87 THR 87 87 THR THR A .
A 1 88 LEU 88 88 LEU LEU A .
A 1 89 HIS 89 89 HIS HIS A .
A 1 90 LYS 90 90 LYS LYS A .
A 1 91 GLU 91 91 GLU GLU A .
A 1 92 ARG 92 92 ARG ARG A .
A 1 93 ARG 93 93 ARG ARG A .
A 1 94 GLN 94 94 GLN GLN A .
A 1 95 LYS 95 95 LYS LYS A .
A 1 96 ARG 96 96 ARG ARG A .
A 1 97 GLY 97 97 GLY GLY A .
A 1 98 LEU 98 98 LEU LEU A .
A 1 99 PHE 99 99 PHE PHE A .
A 1 100 ASN 100 100 ASN ASN A .
A 1 101 PHE 101 101 PHE PHE A .
A 1 102 VAL 102 102 VAL VAL A .
A 1 103 GLY 103 103 GLY GLY A .
A 1 104 SER 104 104 SER SER A .
A 1 105 ALA 105 105 ALA ALA A .
A 1 106 PHE 106 106 PHE PHE A .
A 1 107 LYS 107 107 LYS LYS A .
A 1 108 PHE 108 108 PHE PHE A .
A 1 109 LEU 109 109 LEU LEU A .
A 1 110 PHE 110 110 PHE PHE A .
A 1 111 GLY 111 111 GLY GLY A .
A 1 112 THR 112 112 THR THR A .
A 1 113 LEU 113 113 LEU LEU A .
A 1 114 ASP 114 114 ASP ASP A .
A 1 115 ASP 115 115 ASP ASP A .
A 1 116 ASN 116 116 ASN ASN A .
A 1 117 ASP 117 117 ASP ASP A .
A 1 118 ARG 118 118 ARG ARG A .
A 1 119 ILE 119 119 ILE ILE A .
A 1 120 GLN 120 120 GLN GLN A .
A 1 121 PHE 121 121 PHE PHE A .
A 1 122 GLU 122 122 GLU GLU A .
A 1 123 GLU 123 123 GLU GLU A .
A 1 124 LYS 124 124 LYS LYS A .
A 1 125 LEU 125 125 LEU LEU A .
A 1 126 ASN 126 126 ASN ASN A .
A 1 127 SER 127 127 SER SER A .
A 1 128 GLU 128 128 GLU GLU A .
A 1 129 ALA 129 129 ALA ALA A .
A 1 130 GLU 130 130 GLU GLU A .
A 1 131 ASN 131 131 ASN ASN A .
A 1 132 SER 132 132 SER SER A .
A 1 133 ILE 133 133 ILE ILE A .
A 1 134 LYS 134 134 LYS LYS A .
A 1 135 ILE 135 135 ILE ILE A .
A 1 136 HIS 136 136 HIS HIS A .
A 1 137 GLU 137 137 GLU GLU A .
A 1 138 PHE 138 138 PHE PHE A .
A 1 139 ASN 139 139 ASN ASN A .
A 1 140 GLU 140 140 GLU GLU A .
A 1 141 VAL 141 141 VAL VAL A .
A 1 142 MET 142 142 MET MET A .
A 1 143 GLN 143 143 GLN GLN A .
A 1 144 PHE 144 144 PHE PHE A .
A 1 145 VAL 145 145 VAL VAL A .
A 1 146 ASN 146 146 ASN ASN A .
A 1 147 ASP 147 147 ASP ASP A .
A 1 148 GLY 148 148 GLY GLY A .
A 1 149 LEU 149 149 LEU LEU A .
A 1 150 GLN 150 150 GLN GLN A .
A 1 151 ARG 151 151 ARG ARG A .
A 1 152 ILE 152 152 ILE ILE A .
A 1 153 LYS 153 153 LYS LYS A .
A 1 154 LYS 154 154 LYS LYS A .
A 1 155 TYR 155 155 TYR TYR A .
A 1 156 GLU 156 156 GLU GLU A .
A 1 157 ASN 157 157 ASN ASN A .
A 1 158 ASN 158 158 ASN ASN A .
A 1 159 ARG 159 159 ARG ARG A .
A 1 160 ASN 160 160 ASN ASN A .
A 1 161 SER 161 161 SER SER A .
A 1 162 ILE 162 162 ILE ILE A .
A 1 163 ASP 163 163 ASP ASP A .
A 1 164 THR 164 164 THR THR A .
A 1 165 LEU 165 165 LEU LEU A .
A 1 166 VAL 166 166 VAL VAL A .
A 1 167 TYR 167 167 TYR TYR A .
A 1 168 GLU 168 168 GLU GLU A .
A 1 169 LEU 169 169 LEU LEU A .
A 1 170 MET 170 170 MET MET A .
A 1 171 GLN 171 171 GLN GLN A .
A 1 172 PHE 172 172 PHE PHE A .
A 1 173 ILE 173 173 ILE ILE A .
A 1 174 GLU 174 174 GLU GLU A .
A 1 175 TYR 175 175 TYR TYR A .
A 1 176 ILE 176 176 ILE ILE A .
A 1 177 GLU 177 177 GLU GLU A .
A 1 178 ASP 178 178 ASP ASP A .
A 1 179 LEU 179 179 LEU LEU A .
A 1 180 GLU 180 180 GLU GLU A .
A 1 181 MET 181 181 MET MET A .
A 1 182 GLY 182 182 GLY GLY A .
A 1 183 MET 183 183 MET MET A .
A 1 184 GLN 184 184 GLN GLN A .
A 1 185 LEU 185 185 LEU LEU A .
A 1 186 SER 186 186 SER SER A .
A 1 187 ARG 187 187 ARG ARG A .
A 1 188 LEU 188 188 LEU LEU A .
A 1 189 GLY 189 189 GLY GLY A .
A 1 190 LEU 190 190 LEU LEU A .
A 1 191 PHE 191 191 PHE PHE A .
A 1 192 ASN 192 192 ASN ASN A .
A 1 193 PRO 193 193 PRO PRO A .
A 1 194 LYS 194 194 LYS LYS A .
A 1 195 LEU 195 195 LEU LEU A .
A 1 196 LEU 196 196 LEU LEU A .
A 1 197 ASN 197 197 ASN ASN A .
A 1 198 TYR 198 198 TYR TYR A .
A 1 199 ASP 199 199 ASP ASP A .
A 1 200 LYS 200 200 LYS LYS A .
A 1 201 LEU 201 201 LEU LEU A .
A 1 202 GLN 202 202 GLN GLN A .
A 1 203 ASN 203 203 ASN ASN A .
A 1 204 VAL 204 204 VAL VAL A .
A 1 205 ASN 205 205 ASN ASN A .
A 1 206 SER 206 206 SER SER A .
A 1 207 GLU 207 207 GLU GLU A .
A 1 208 ASN 208 208 ASN ASN A .
A 1 209 ILE 209 209 ILE ILE A .
A 1 210 LEU 210 210 LEU LEU A .
A 1 211 LEU 211 211 LEU LEU A .
A 1 212 THR 212 212 THR THR A .
A 1 213 LYS 213 213 LYS LYS A .
A 1 214 THR 214 214 THR THR A .
A 1 215 SER 215 215 SER SER A .
A 1 216 THR 216 216 THR THR A .
A 1 217 TRP 217 217 TRP TRP A .
A 1 218 ILE 218 218 ILE ILE A .
A 1 219 ASN 219 219 ASN ASN A .
A 1 220 TYR 220 220 TYR TYR A .
A 1 221 LYS 221 221 LYS LYS A .
A 1 222 ASN 222 222 ASN ASN A .
A 1 223 ASN 223 223 ASN ASN A .
A 1 224 GLU 224 224 GLU GLU A .
A 1 225 ILE 225 225 ILE ILE A .
A 1 226 LEU 226 226 LEU LEU A .
A 1 227 ILE 227 227 ILE ILE A .
A 1 228 ILE 228 228 ILE ILE A .
A 1 229 SER 229 229 SER SER A .
A 1 230 HIS 230 230 HIS HIS A .
A 1 231 ILE 231 231 ILE ILE A .
A 1 232 PRO 232 232 PRO PRO A .
A 1 233 ILE 233 233 ILE ILE A .
A 1 234 ASN 234 234 ASN ASN A .
A 1 235 HIS 235 235 HIS HIS A .
A 1 236 VAL 236 236 VAL VAL A .
A 1 237 LEU 237 237 LEU LEU A .
A 1 238 ILE 238 238 ILE ILE A .
A 1 239 ASN 239 239 ASN ASN A .
A 1 240 THR 240 240 THR THR A .
A 1 241 ILE 241 241 ILE ILE A .
A 1 242 LYS 242 242 LYS LYS A .
A 1 243 ILE 243 243 ILE ILE A .
A 1 244 ILE 244 244 ILE ILE A .
A 1 245 PRO 245 245 PRO PRO A .
A 1 246 TYR 246 246 TYR TYR A .
A 1 247 PRO 247 247 PRO PRO A .
A 1 248 ASP 248 248 ASP ASP A .
A 1 249 ARG 249 249 ARG ARG A .
A 1 250 ASN 250 250 ASN ASN A .
A 1 251 GLY 251 251 GLY GLY A .
A 1 252 TYR 252 252 TYR TYR A .
A 1 253 GLN 253 253 GLN GLN A .
A 1 254 LEU 254 254 LEU LEU A .
A 1 255 GLU 255 255 GLU GLU A .
A 1 256 TYR 256 256 TYR TYR A .
A 1 257 SER 257 257 SER SER A .
A 1 258 GLY 258 258 GLY GLY A .
A 1 259 SER 259 259 SER SER A .
A 1 260 ASP 260 260 ASP ASP A .
A 1 261 SER 261 261 SER SER A .
A 1 262 TYR 262 262 TYR TYR A .
A 1 263 PHE 263 263 PHE PHE A .
A 1 264 GLU 264 264 GLU GLU A .
A 1 265 ASN 265 265 ASN ASN A .
A 1 266 ASP 266 266 ASP ASP A .
A 1 267 ASN 267 267 ASN ASN A .
A 1 268 LYS 268 268 LYS LYS A .
A 1 269 ILE 269 269 ILE ILE A .
A 1 270 TYR 270 270 TYR TYR A .
A 1 271 ASN 271 271 ASN ASN A .
A 1 272 GLN 272 272 GLN GLN A .
A 1 273 ASP 273 273 ASP ASP A .
A 1 274 ASN 274 274 ASN ASN A .
A 1 275 LYS 275 275 LYS LYS A .
A 1 276 GLU 276 276 GLU GLU A .
A 1 277 VAL 277 277 VAL VAL A .
A 1 278 ASN 278 278 ASN ASN A .
A 1 279 SER 279 279 SER SER A .
A 1 280 GLU 280 280 GLU GLU A .
A 1 281 CYS 281 281 CYS CYS A .
A 1 282 ILE 282 282 ILE ILE A .
A 1 283 ALA 283 283 ALA ALA A .
A 1 284 ASN 284 284 ASN ASN A .
A 1 285 ILE 285 285 ILE ILE A .
A 1 286 ILE 286 286 ILE ILE A .
A 1 287 LYS 287 287 LYS LYS A .
A 1 288 ARG 288 288 ARG ARG A .
A 1 289 ARG 289 289 ARG ARG A .
A 1 290 ASN 290 290 ASN ASN A .
A 1 291 PRO 291 291 PRO PRO A .
A 1 292 THR 292 292 THR THR A .
A 1 293 CYS 293 293 CYS CYS A .
A 1 294 ASN 294 294 ASN ASN A .
A 1 295 PHE 295 295 PHE PHE A .
A 1 296 VAL 296 296 VAL VAL A .
A 1 297 PRO 297 297 PRO PRO A .
A 1 298 ALA 298 298 ALA ALA A .
A 1 299 LEU 299 299 LEU LEU A .
A 1 300 THR 300 300 THR THR A .
A 1 301 LYS 301 301 LYS LYS A .
A 1 302 GLU 302 302 GLU GLU A .
A 1 303 ILE 303 303 ILE ILE A .
A 1 304 ILE 304 304 ILE ILE A .
A 1 305 LYS 305 305 LYS LYS A .
A 1 306 TYR 306 306 TYR TYR A .
A 1 307 ILE 307 307 ILE ILE A .
A 1 308 GLU 308 308 GLU GLU A .
A 1 309 PRO 309 309 PRO PRO A .
A 1 310 ASN 310 310 ASN ASN A .
A 1 311 VAL 311 311 VAL VAL A .
A 1 312 ILE 312 312 ILE ILE A .
A 1 313 ILE 313 313 ILE ILE A .
A 1 314 THR 314 314 THR THR A .
A 1 315 TRP 315 315 TRP TRP A .
A 1 316 ASN 316 316 ASN ASN A .
A 1 317 LEU 317 317 LEU LEU A .
A 1 318 THR 318 318 THR THR A .
A 1 319 GLN 319 319 GLN GLN A .
A 1 320 THR 320 320 THR THR A .
A 1 321 THR 321 321 THR THR A .
A 1 322 LEU 322 322 LEU LEU A .
A 1 323 THR 323 323 THR THR A .
A 1 324 GLN 324 324 GLN GLN A .
A 1 325 ASN 325 325 ASN ASN A .
A 1 326 CYS 326 326 CYS CYS A .
A 1 327 GLN 327 327 GLN GLN A .
A 1 328 ASN 328 328 ASN ASN A .
A 1 329 SER 329 329 SER SER A .
A 1 330 ASN 330 330 ASN ASN A .
A 1 331 SER 331 331 SER SER A .
A 1 332 ASN 332 332 ASN ASN A .
A 1 333 ILE 333 333 ILE ILE A .
A 1 334 GLN 334 334 GLN GLN A .
A 1 335 ILE 335 335 ILE ILE A .
A 1 336 LYS 336 336 LYS LYS A .
A 1 337 GLY 337 337 GLY GLY A .
A 1 338 ASN 338 338 ASN ASN A .
A 1 339 LYS 339 339 LYS LYS A .
A 1 340 ILE 340 340 ILE ILE A .
A 1 341 ILE 341 341 ILE ILE A .
A 1 342 ARG 342 342 ARG ARG A .
A 1 343 ILE 343 343 ILE ILE A .
A 1 344 THR 344 344 THR THR A .
A 1 345 GLN 345 345 GLN GLN A .
A 1 346 CYS 346 346 CYS CYS A .
A 1 347 LYS 347 347 LYS LYS A .
A 1 348 VAL 348 348 VAL VAL A .
A 1 349 LYS 349 349 LYS LYS A .
A 1 350 ILE 350 350 ILE ILE A .
A 1 351 GLU 351 351 GLU GLU A .
A 1 352 ASN 352 352 ASN ASN A .
A 1 353 ILE 353 353 ILE ILE A .
A 1 354 ILE 354 354 ILE ILE A .
A 1 355 LEU 355 355 LEU LEU A .
A 1 356 SER 356 356 SER SER A .
A 1 357 GLU 357 357 GLU GLU A .
A 1 358 ASN 358 358 ASN ASN A .
A 1 359 TYR 359 359 TYR TYR A .
A 1 360 LEU 360 360 LEU LEU A .
A 1 361 HIS 361 361 HIS HIS A .
A 1 362 PRO 362 362 PRO PRO A .
A 1 363 GLU 363 363 GLU GLU A .
A 1 364 ILE 364 364 ILE ILE A .
A 1 365 ASP 365 365 ASP ASP A .
A 1 366 LEU 366 366 LEU LEU A .
A 1 367 THR 367 367 THR THR A .
A 1 368 PRO 368 368 PRO PRO A .
A 1 369 LEU 369 369 LEU LEU A .
A 1 370 TYR 370 370 TYR TYR A .
A 1 371 PRO 371 371 PRO PRO A .
A 1 372 PRO 372 372 PRO PRO A .
A 1 373 LEU 373 373 LEU LEU A .
A 1 374 ASN 374 374 ASN ASN A .
A 1 375 ILE 375 375 ILE ILE A .
A 1 376 THR 376 376 THR THR A .
A 1 377 LYS 377 377 LYS LYS A .
A 1 378 ILE 378 378 ILE ILE A .
A 1 379 LYS 379 379 LYS LYS A .
A 1 380 ILE 380 380 ILE ILE A .
A 1 381 LEU 381 381 LEU LEU A .
A 1 382 LYS 382 382 LYS LYS A .
A 1 383 HIS 383 383 HIS HIS A .
A 1 384 ASN 384 384 ASN ASN A .
A 1 385 ASP 385 385 ASP ASP A .
A 1 386 ILE 386 386 ILE ILE A .
A 1 387 ILE 387 387 ILE ILE A .
A 1 388 LYS 388 388 LYS LYS A .
A 1 389 MET 389 389 MET MET A .
A 1 390 ILE 390 390 ILE ILE A .
A 1 391 SER 391 391 SER SER A .
A 1 392 GLN 392 392 GLN GLN A .
A 1 393 ASN 393 393 ASN ASN A .
A 1 394 ASN 394 394 ASN ASN A .
A 1 395 ILE 395 395 ILE ILE A .
A 1 396 THR 396 396 THR THR A .
A 1 397 LEU 397 397 LEU LEU A .
A 1 398 TYR 398 398 TYR TYR A .
A 1 399 THR 399 399 THR THR A .
A 1 400 ILE 400 400 ILE ILE A .
A 1 401 ILE 401 401 ILE ILE A .
A 1 402 ILE 402 402 ILE ILE A .
A 1 403 PRO 403 403 PRO PRO A .
A 1 404 ALA 404 404 ALA ALA A .
A 1 405 ILE 405 405 ILE ILE A .
A 1 406 LEU 406 406 LEU LEU A .
A 1 407 ALA 407 407 ALA ALA A .
A 1 408 LEU 408 408 LEU LEU A .
A 1 409 VAL 409 409 VAL VAL A .
A 1 410 ALA 410 410 ALA ALA A .
A 1 411 MET 411 411 MET MET A .
A 1 412 ILE 412 412 ILE ILE A .
A 1 413 LEU 413 413 LEU LEU A .
A 1 414 ILE 414 414 ILE ILE A .
A 1 415 LEU 415 415 LEU LEU A .
A 1 416 LYS 416 416 LYS LYS A .
A 1 417 TYR 417 417 TYR TYR A .
A 1 418 ILE 418 418 ILE ILE A .
A 1 419 ASN 419 419 ASN ASN A .
A 1 420 PHE 420 420 PHE PHE A .
A 1 421 ASN 421 421 ASN ASN A .
A 1 422 PRO 422 422 PRO PRO A .
A 1 423 PHE 423 423 PHE PHE A .
A 1 424 ILE 424 424 ILE ILE A .
A 1 425 PHE 425 425 PHE PHE A .
A 1 426 LEU 426 426 LEU LEU A .
A 1 427 TYR 427 427 TYR TYR A .
A 1 428 ILE 428 428 ILE ILE A .
A 1 429 LYS 429 429 LYS LYS A .
A 1 430 LEU 430 430 LEU LEU A .
A 1 431 ARG 431 431 ARG ARG A .
A 1 432 LYS 432 432 LYS LYS A .
A 1 433 GLN 433 433 GLN GLN A .
A 1 434 THR 434 434 THR THR A .
A 1 435 GLU 435 435 GLU GLU A .
A 1 436 ARG 436 436 ARG ARG A .
A 1 437 ASN 437 437 ASN ASN A .
A 1 438 GLN 438 438 GLN GLN A .
A 1 439 PRO 439 439 PRO PRO A .
A 1 440 GLN 440 440 GLN GLN A .
A 1 441 LEU 441 441 LEU LEU A .
A 1 442 GLN 442 442 GLN GLN A .
A 1 443 GLU 443 443 GLU GLU A .
A 1 444 ASN 444 444 ASN ASN A .
A 1 445 GLU 445 445 GLU GLU A .
A 1 446 LEU 446 446 LEU LEU A .
A 1 447 GLY 447 447 GLY GLY A .
A 1 448 GLU 448 448 GLU GLU A .
A 1 449 ASN 449 449 ASN ASN A .
A 1 450 PRO 450 450 PRO PRO A .
A 1 451 LEU 451 451 LEU LEU A .
A 1 452 PRO 452 452 PRO PRO A .
A 1 453 THR 453 453 THR THR A .
A 1 454 LEU 454 454 LEU LEU A .
A 1 455 TYR 455 455 TYR TYR A .
A 1 456 PRO 456 456 PRO PRO A .
A 1 457 SER 457 457 SER SER A .
A 1 458 MET 458 458 MET MET A .
A 1 459 PRO 459 459 PRO PRO A .
A 1 460 ALA 460 460 ALA ALA A .
A 1 461 GLN 461 461 GLN GLN A .
A 1 462 VAL 462 462 VAL VAL A .
#
#
loop_
_ma_data.id
_ma_data.name
_ma_data.content_type
_ma_data.content_type_other_details
1 'envelope protein (CAA80825.1) from Drosophila ananassae Tom virus (Z24451.1)'
target .
2 'Direct from sequence model' 'model coordinates' .
#
#
loop_
_ma_data_group.ordinal_id
_ma_data_group.group_id
_ma_data_group.data_id
1 1 1
2 2 2
#
#
loop_
_ma_target_entity.entity_id
_ma_target_entity.data_id
_ma_target_entity.origin
1 1 'reference database'
#
#
loop_
_ma_target_entity_instance.asym_id
_ma_target_entity_instance.entity_id
_ma_target_entity_instance.details
A 1 .
#
#
loop_
_ma_protocol_step.ordinal_id
_ma_protocol_step.protocol_id
_ma_protocol_step.step_id
_ma_protocol_step.method_type
_ma_protocol_step.step_name
_ma_protocol_step.details
_ma_protocol_step.software_group_id
_ma_protocol_step.input_data_group_id
_ma_protocol_step.output_data_group_id
1 1 1 modeling .
'Model was generated using ESMFold module of ESM-2 (v.1.0.3) with default settings and subjected to relaxation in the Amber force field with 2,000 iterations, tolerance of 2.39, and stiffness of 10.0. '
1 1 2
#
#
loop_
_ma_model_list.ordinal_id
_ma_model_list.model_id
_ma_model_list.model_group_id
_ma_model_list.model_name
_ma_model_list.model_group_name
_ma_model_list.data_id
_ma_model_list.model_type
_ma_model_list.model_type_other_details
1 1 1 'Direct from sequence model' . 2 'Ab initio model' .
#
#
loop_
_atom_site.group_PDB
_atom_site.id
_atom_site.type_symbol
_atom_site.label_atom_id
_atom_site.label_alt_id
_atom_site.label_comp_id
_atom_site.label_seq_id
_atom_site.auth_seq_id
_atom_site.pdbx_PDB_ins_code
_atom_site.label_asym_id
_atom_site.Cartn_x
_atom_site.Cartn_y
_atom_site.Cartn_z
_atom_site.occupancy
_atom_site.label_entity_id
_atom_site.auth_asym_id
_atom_site.auth_comp_id
_atom_site.B_iso_or_equiv
_atom_site.pdbx_PDB_model_num
ATOM 1 N N . MET 1 1 ? A 52.829 -8.626 25.208 1.000 1 A MET 62.180 1
ATOM 2 C CA . MET 1 1 ? A 52.109 -7.332 25.256 1.000 1 A MET 62.180 1
ATOM 3 C C . MET 1 1 ? A 50.902 -7.411 24.323 1.000 1 A MET 62.180 1
ATOM 4 O O . MET 1 1 ? A 50.883 -6.802 23.268 1.000 1 A MET 62.180 1
ATOM 5 C CB . MET 1 1 ? A 53.052 -6.171 24.887 1.000 1 A MET 62.180 1
ATOM 6 C CG . MET 1 1 ? A 54.065 -5.878 25.999 1.000 1 A MET 62.180 1
ATOM 7 S SD . MET 1 1 ? A 55.470 -4.865 25.473 1.000 1 A MET 62.180 1
ATOM 8 C CE . MET 1 1 ? A 54.824 -3.186 25.706 1.000 1 A MET 62.180 1
ATOM 9 H H . MET 1 1 ? A 52.251 -9.376 25.559 1.000 1 A MET 62.180 1
ATOM 10 H H2 . MET 1 1 ? A 53.082 -8.831 24.252 1.000 1 A MET 62.180 1
ATOM 11 H HA . MET 1 1 ? A 51.735 -7.150 26.263 1.000 1 A MET 62.180 1
ATOM 12 H HB2 . MET 1 1 ? A 53.584 -6.416 23.967 1.000 1 A MET 62.180 1
ATOM 13 H HB3 . MET 1 1 ? A 52.471 -5.265 24.718 1.000 1 A MET 62.180 1
ATOM 14 H HG2 . MET 1 1 ? A 53.563 -5.394 26.837 1.000 1 A MET 62.180 1
ATOM 15 H HG3 . MET 1 1 ? A 54.478 -6.822 26.356 1.000 1 A MET 62.180 1
ATOM 16 H HE1 . MET 1 1 ? A 53.945 -3.035 25.079 1.000 1 A MET 62.180 1
ATOM 17 H HE2 . MET 1 1 ? A 55.589 -2.462 25.425 1.000 1 A MET 62.180 1
ATOM 18 H HE3 . MET 1 1 ? A 54.557 -3.034 26.752 1.000 1 A MET 62.180 1
ATOM 19 H H3 . MET 1 1 ? A 53.676 -8.573 25.755 1.000 1 A MET 62.180 1
ATOM 20 N N . ILE 2 2 ? A 49.943 -8.267 24.681 1.000 1 A ILE 66.680 1
ATOM 21 C CA . ILE 2 2 ? A 48.672 -8.530 23.979 1.000 1 A ILE 66.680 1
ATOM 22 C C . ILE 2 2 ? A 47.673 -8.780 25.117 1.000 1 A ILE 66.680 1
ATOM 23 O O . ILE 2 2 ? A 47.223 -9.894 25.351 1.000 1 A ILE 66.680 1
ATOM 24 C CB . ILE 2 2 ? A 48.764 -9.740 23.003 1.000 1 A ILE 66.680 1
ATOM 25 C CG1 . ILE 2 2 ? A 49.910 -9.585 21.976 1.000 1 A ILE 66.680 1
ATOM 26 C CG2 . ILE 2 2 ? A 47.427 -9.931 22.257 1.000 1 A ILE 66.680 1
ATOM 27 C CD1 . ILE 2 2 ? A 50.121 -10.804 21.069 1.000 1 A ILE 66.680 1
ATOM 28 H H . ILE 2 2 ? A 50.009 -8.723 25.580 1.000 1 A ILE 66.680 1
ATOM 29 H HA . ILE 2 2 ? A 48.359 -7.645 23.424 1.000 1 A ILE 66.680 1
ATOM 30 H HB . ILE 2 2 ? A 48.963 -10.639 23.586 1.000 1 A ILE 66.680 1
ATOM 31 H HG12 . ILE 2 2 ? A 49.729 -8.706 21.357 1.000 1 A ILE 66.680 1
ATOM 32 H HG13 . ILE 2 2 ? A 50.851 -9.438 22.508 1.000 1 A ILE 66.680 1
ATOM 33 H HG21 . ILE 2 2 ? A 47.248 -9.094 21.583 1.000 1 A ILE 66.680 1
ATOM 34 H HG22 . ILE 2 2 ? A 47.444 -10.855 21.679 1.000 1 A ILE 66.680 1
ATOM 35 H HG23 . ILE 2 2 ? A 46.589 -10.011 22.949 1.000 1 A ILE 66.680 1
ATOM 36 H HD11 . ILE 2 2 ? A 50.214 -11.708 21.670 1.000 1 A ILE 66.680 1
ATOM 37 H HD12 . ILE 2 2 ? A 51.036 -10.668 20.492 1.000 1 A ILE 66.680 1
ATOM 38 H HD13 . ILE 2 2 ? A 49.291 -10.910 20.370 1.000 1 A ILE 66.680 1
ATOM 39 N N . LEU 3 3 ? A 47.537 -7.793 26.001 1.000 1 A LEU 63.450 1
ATOM 40 C CA . LEU 3 3 ? A 46.929 -7.985 27.313 1.000 1 A LEU 63.450 1
ATOM 41 C C . LEU 3 3 ? A 46.179 -6.698 27.646 1.000 1 A LEU 63.450 1
ATOM 42 O O . LEU 3 3 ? A 46.797 -5.683 27.948 1.000 1 A LEU 63.450 1
ATOM 43 C CB . LEU 3 3 ? A 48.033 -8.348 28.340 1.000 1 A LEU 63.450 1
ATOM 44 C CG . LEU 3 3 ? A 47.549 -9.326 29.426 1.000 1 A LEU 63.450 1
ATOM 45 C CD1 . LEU 3 3 ? A 47.547 -10.766 28.903 1.000 1 A LEU 63.450 1
ATOM 46 C CD2 . LEU 3 3 ? A 48.468 -9.261 30.645 1.000 1 A LEU 63.450 1
ATOM 47 H H . LEU 3 3 ? A 47.905 -6.877 25.787 1.000 1 A LEU 63.450 1
ATOM 48 H HA . LEU 3 3 ? A 46.207 -8.800 27.260 1.000 1 A LEU 63.450 1
ATOM 49 H HB2 . LEU 3 3 ? A 48.396 -7.435 28.812 1.000 1 A LEU 63.450 1
ATOM 50 H HB3 . LEU 3 3 ? A 48.882 -8.806 27.832 1.000 1 A LEU 63.450 1
ATOM 51 H HG . LEU 3 3 ? A 46.541 -9.050 29.737 1.000 1 A LEU 63.450 1
ATOM 52 H HD11 . LEU 3 3 ? A 48.557 -11.081 28.639 1.000 1 A LEU 63.450 1
ATOM 53 H HD12 . LEU 3 3 ? A 47.157 -11.433 29.671 1.000 1 A LEU 63.450 1
ATOM 54 H HD13 . LEU 3 3 ? A 46.909 -10.847 28.023 1.000 1 A LEU 63.450 1
ATOM 55 H HD21 . LEU 3 3 ? A 48.454 -8.253 31.061 1.000 1 A LEU 63.450 1
ATOM 56 H HD22 . LEU 3 3 ? A 48.112 -9.951 31.409 1.000 1 A LEU 63.450 1
ATOM 57 H HD23 . LEU 3 3 ? A 49.489 -9.525 30.370 1.000 1 A LEU 63.450 1
ATOM 58 N N . SER 4 4 ? A 44.856 -6.741 27.514 1.000 1 A SER 64.360 1
ATOM 59 C CA . SER 4 4 ? A 43.930 -5.605 27.620 1.000 1 A SER 64.360 1
ATOM 60 C C . SER 4 4 ? A 43.928 -4.637 26.429 1.000 1 A SER 64.360 1
ATOM 61 O O . SER 4 4 ? A 44.109 -3.430 26.555 1.000 1 A SER 64.360 1
ATOM 62 C CB . SER 4 4 ? A 43.985 -4.931 29.002 1.000 1 A SER 64.360 1
ATOM 63 O OG . SER 4 4 ? A 45.061 -4.033 29.147 1.000 1 A SER 64.360 1
ATOM 64 H H . SER 4 4 ? A 44.452 -7.636 27.278 1.000 1 A SER 64.360 1
ATOM 65 H HA . SER 4 4 ? A 42.937 -6.054 27.590 1.000 1 A SER 64.360 1
ATOM 66 H HB2 . SER 4 4 ? A 43.058 -4.380 29.160 1.000 1 A SER 64.360 1
ATOM 67 H HB3 . SER 4 4 ? A 44.054 -5.701 29.770 1.000 1 A SER 64.360 1
ATOM 68 H HG . SER 4 4 ? A 45.834 -4.425 28.735 1.000 1 A SER 64.360 1
ATOM 69 N N . LEU 5 5 ? A 43.560 -5.151 25.251 1.000 1 A LEU 64.370 1
ATOM 70 C CA . LEU 5 5 ? A 42.673 -4.361 24.396 1.000 1 A LEU 64.370 1
ATOM 71 C C . LEU 5 5 ? A 41.384 -4.225 25.209 1.000 1 A LEU 64.370 1
ATOM 72 O O . LEU 5 5 ? A 40.525 -5.103 25.167 1.000 1 A LEU 64.370 1
ATOM 73 C CB . LEU 5 5 ? A 42.504 -5.050 23.020 1.000 1 A LEU 64.370 1
ATOM 74 C CG . LEU 5 5 ? A 42.762 -4.113 21.824 1.000 1 A LEU 64.370 1
ATOM 75 C CD1 . LEU 5 5 ? A 43.308 -4.919 20.646 1.000 1 A LEU 64.370 1
ATOM 76 C CD2 . LEU 5 5 ? A 41.494 -3.386 21.374 1.000 1 A LEU 64.370 1
ATOM 77 H H . LEU 5 5 ? A 43.462 -6.154 25.178 1.000 1 A LEU 64.370 1
ATOM 78 H HA . LEU 5 5 ? A 43.101 -3.368 24.254 1.000 1 A LEU 64.370 1
ATOM 79 H HB2 . LEU 5 5 ? A 43.221 -5.870 22.964 1.000 1 A LEU 64.370 1
ATOM 80 H HB3 . LEU 5 5 ? A 41.516 -5.499 22.921 1.000 1 A LEU 64.370 1
ATOM 81 H HG . LEU 5 5 ? A 43.518 -3.376 22.093 1.000 1 A LEU 64.370 1
ATOM 82 H HD11 . LEU 5 5 ? A 43.491 -4.254 19.802 1.000 1 A LEU 64.370 1
ATOM 83 H HD12 . LEU 5 5 ? A 44.251 -5.391 20.922 1.000 1 A LEU 64.370 1
ATOM 84 H HD13 . LEU 5 5 ? A 42.592 -5.684 20.348 1.000 1 A LEU 64.370 1
ATOM 85 H HD21 . LEU 5 5 ? A 40.739 -4.103 21.052 1.000 1 A LEU 64.370 1
ATOM 86 H HD22 . LEU 5 5 ? A 41.097 -2.796 22.200 1.000 1 A LEU 64.370 1
ATOM 87 H HD23 . LEU 5 5 ? A 41.728 -2.715 20.547 1.000 1 A LEU 64.370 1
ATOM 88 N N . LEU 6 6 ? A 41.348 -3.210 26.079 1.000 1 A LEU 62.980 1
ATOM 89 C CA . LEU 6 6 ? A 40.156 -2.749 26.761 1.000 1 A LEU 62.980 1
ATOM 90 C C . LEU 6 6 ? A 39.131 -2.503 25.659 1.000 1 A LEU 62.980 1
ATOM 91 O O . LEU 6 6 ? A 39.033 -1.413 25.105 1.000 1 A LEU 62.980 1
ATOM 92 C CB . LEU 6 6 ? A 40.462 -1.464 27.568 1.000 1 A LEU 62.980 1
ATOM 93 C CG . LEU 6 6 ? A 41.070 -1.700 28.963 1.000 1 A LEU 62.980 1
ATOM 94 C CD1 . LEU 6 6 ? A 41.739 -0.426 29.478 1.000 1 A LEU 62.980 1
ATOM 95 C CD2 . LEU 6 6 ? A 39.996 -2.100 29.980 1.000 1 A LEU 62.980 1
ATOM 96 H H . LEU 6 6 ? A 42.182 -2.647 26.163 1.000 1 A LEU 62.980 1
ATOM 97 H HA . LEU 6 6 ? A 39.775 -3.523 27.427 1.000 1 A LEU 62.980 1
ATOM 98 H HB2 . LEU 6 6 ? A 39.538 -0.900 27.698 1.000 1 A LEU 62.980 1
ATOM 99 H HB3 . LEU 6 6 ? A 41.134 -0.839 26.980 1.000 1 A LEU 62.980 1
ATOM 100 H HG . LEU 6 6 ? A 41.822 -2.486 28.902 1.000 1 A LEU 62.980 1
ATOM 101 H HD11 . LEU 6 6 ? A 42.549 -0.140 28.807 1.000 1 A LEU 62.980 1
ATOM 102 H HD12 . LEU 6 6 ? A 42.158 -0.604 30.468 1.000 1 A LEU 62.980 1
ATOM 103 H HD13 . LEU 6 6 ? A 41.012 0.385 29.532 1.000 1 A LEU 62.980 1
ATOM 104 H HD21 . LEU 6 6 ? A 40.458 -2.261 30.954 1.000 1 A LEU 62.980 1
ATOM 105 H HD22 . LEU 6 6 ? A 39.248 -1.312 30.066 1.000 1 A LEU 62.980 1
ATOM 106 H HD23 . LEU 6 6 ? A 39.509 -3.025 29.669 1.000 1 A LEU 62.980 1
ATOM 107 N N . LEU 7 7 ? A 38.357 -3.547 25.366 1.000 1 A LEU 64.270 1
ATOM 108 C CA . LEU 7 7 ? A 36.950 -3.455 25.058 1.000 1 A LEU 64.270 1
ATOM 109 C C . LEU 7 7 ? A 36.329 -2.676 26.218 1.000 1 A LEU 64.270 1
ATOM 110 O O . LEU 7 7 ? A 35.617 -3.218 27.060 1.000 1 A LEU 64.270 1
ATOM 111 C CB . LEU 7 7 ? A 36.367 -4.879 24.902 1.000 1 A LEU 64.270 1
ATOM 112 C CG . LEU 7 7 ? A 36.573 -5.483 23.501 1.000 1 A LEU 64.270 1
ATOM 113 C CD1 . LEU 7 7 ? A 36.598 -7.010 23.569 1.000 1 A LEU 64.270 1
ATOM 114 C CD2 . LEU 7 7 ? A 35.441 -5.075 22.553 1.000 1 A LEU 64.270 1
ATOM 115 H H . LEU 7 7 ? A 38.703 -4.450 25.657 1.000 1 A LEU 64.270 1
ATOM 116 H HA . LEU 7 7 ? A 36.801 -2.886 24.140 1.000 1 A LEU 64.270 1
ATOM 117 H HB2 . LEU 7 7 ? A 36.825 -5.524 25.652 1.000 1 A LEU 64.270 1
ATOM 118 H HB3 . LEU 7 7 ? A 35.298 -4.864 25.113 1.000 1 A LEU 64.270 1
ATOM 119 H HG . LEU 7 7 ? A 37.525 -5.144 23.093 1.000 1 A LEU 64.270 1
ATOM 120 H HD11 . LEU 7 7 ? A 35.667 -7.385 23.993 1.000 1 A LEU 64.270 1
ATOM 121 H HD12 . LEU 7 7 ? A 36.727 -7.419 22.567 1.000 1 A LEU 64.270 1
ATOM 122 H HD13 . LEU 7 7 ? A 37.435 -7.336 24.186 1.000 1 A LEU 64.270 1
ATOM 123 H HD21 . LEU 7 7 ? A 35.627 -5.493 21.564 1.000 1 A LEU 64.270 1
ATOM 124 H HD22 . LEU 7 7 ? A 34.483 -5.444 22.921 1.000 1 A LEU 64.270 1
ATOM 125 H HD23 . LEU 7 7 ? A 35.402 -3.989 22.469 1.000 1 A LEU 64.270 1
ATOM 126 N N . THR 8 8 ? A 36.563 -1.364 26.230 1.000 1 A THR 60.930 1
ATOM 127 C CA . THR 8 8 ? A 35.500 -0.419 26.488 1.000 1 A THR 60.930 1
ATOM 128 C C . THR 8 8 ? A 34.414 -0.768 25.479 1.000 1 A THR 60.930 1
ATOM 129 O O . THR 8 8 ? A 34.272 -0.132 24.435 1.000 1 A THR 60.930 1
ATOM 130 C CB . THR 8 8 ? A 35.980 1.039 26.342 1.000 1 A THR 60.930 1
ATOM 131 O OG1 . THR 8 8 ? A 36.605 1.252 25.099 1.000 1 A THR 60.930 1
ATOM 132 C CG2 . THR 8 8 ? A 36.992 1.410 27.425 1.000 1 A THR 60.930 1
ATOM 133 H H . THR 8 8 ? A 37.297 -1.019 25.629 1.000 1 A THR 60.930 1
ATOM 134 H HA . THR 8 8 ? A 35.105 -0.561 27.494 1.000 1 A THR 60.930 1
ATOM 135 H HB . THR 8 8 ? A 35.123 1.707 26.426 1.000 1 A THR 60.930 1
ATOM 136 H HG1 . THR 8 8 ? A 35.940 1.099 24.423 1.000 1 A THR 60.930 1
ATOM 137 H HG21 . THR 8 8 ? A 37.900 0.819 27.308 1.000 1 A THR 60.930 1
ATOM 138 H HG22 . THR 8 8 ? A 37.244 2.467 27.337 1.000 1 A THR 60.930 1
ATOM 139 H HG23 . THR 8 8 ? A 36.564 1.227 28.411 1.000 1 A THR 60.930 1
ATOM 140 N N . MET 9 9 ? A 33.639 -1.814 25.792 1.000 1 A MET 63.370 1
ATOM 141 C CA . MET 9 9 ? A 32.222 -1.781 25.525 1.000 1 A MET 63.370 1
ATOM 142 C C . MET 9 9 ? A 31.782 -0.467 26.147 1.000 1 A MET 63.370 1
ATOM 143 O O . MET 9 9 ? A 31.547 -0.379 27.352 1.000 1 A MET 63.370 1
ATOM 144 C CB . MET 9 9 ? A 31.485 -2.968 26.173 1.000 1 A MET 63.370 1
ATOM 145 C CG . MET 9 9 ? A 31.672 -4.278 25.405 1.000 1 A MET 63.370 1
ATOM 146 S SD . MET 9 9 ? A 30.543 -5.587 25.950 1.000 1 A MET 63.370 1
ATOM 147 C CE . MET 9 9 ? A 30.678 -6.724 24.544 1.000 1 A MET 63.370 1
ATOM 148 H H . MET 9 9 ? A 33.939 -2.386 26.568 1.000 1 A MET 63.370 1
ATOM 149 H HA . MET 9 9 ? A 32.031 -1.762 24.452 1.000 1 A MET 63.370 1
ATOM 150 H HB2 . MET 9 9 ? A 31.804 -3.100 27.206 1.000 1 A MET 63.370 1
ATOM 151 H HB3 . MET 9 9 ? A 30.419 -2.738 26.176 1.000 1 A MET 63.370 1
ATOM 152 H HG2 . MET 9 9 ? A 31.475 -4.085 24.350 1.000 1 A MET 63.370 1
ATOM 153 H HG3 . MET 9 9 ? A 32.701 -4.621 25.511 1.000 1 A MET 63.370 1
ATOM 154 H HE1 . MET 9 9 ? A 30.055 -7.600 24.723 1.000 1 A MET 63.370 1
ATOM 155 H HE2 . MET 9 9 ? A 31.714 -7.039 24.424 1.000 1 A MET 63.370 1
ATOM 156 H HE3 . MET 9 9 ? A 30.341 -6.226 23.635 1.000 1 A MET 63.370 1
ATOM 157 N N . SER 10 10 ? A 31.765 0.587 25.333 1.000 1 A SER 65.320 1
ATOM 158 C CA . SER 10 10 ? A 30.887 1.705 25.580 1.000 1 A SER 65.320 1
ATOM 159 C C . SER 10 10 ? A 29.524 1.057 25.703 1.000 1 A SER 65.320 1
ATOM 160 O O . SER 10 10 ? A 28.907 0.732 24.692 1.000 1 A SER 65.320 1
ATOM 161 C CB . SER 10 10 ? A 30.906 2.703 24.416 1.000 1 A SER 65.320 1
ATOM 162 O OG . SER 10 10 ? A 32.028 3.555 24.514 1.000 1 A SER 65.320 1
ATOM 163 H H . SER 10 10 ? A 32.172 0.493 24.413 1.000 1 A SER 65.320 1
ATOM 164 H HA . SER 10 10 ? A 31.147 2.206 26.512 1.000 1 A SER 65.320 1
ATOM 165 H HB2 . SER 10 10 ? A 30.003 3.312 24.446 1.000 1 A SER 65.320 1
ATOM 166 H HB3 . SER 10 10 ? A 30.932 2.164 23.468 1.000 1 A SER 65.320 1
ATOM 167 H HG . SER 10 10 ? A 31.905 4.167 25.243 1.000 1 A SER 65.320 1
ATOM 168 N N . TYR 11 11 ? A 29.111 0.792 26.945 1.000 1 A TYR 68.360 1
ATOM 169 C CA . TYR 11 11 ? A 27.722 0.581 27.287 1.000 1 A TYR 68.360 1
ATOM 170 C C . TYR 11 11 ? A 27.014 1.774 26.673 1.000 1 A TYR 68.360 1
ATOM 171 O O . TYR 11 11 ? A 27.120 2.891 27.186 1.000 1 A TYR 68.360 1
ATOM 172 C CB . TYR 11 11 ? A 27.542 0.541 28.812 1.000 1 A TYR 68.360 1
ATOM 173 C CG . TYR 11 11 ? A 27.809 -0.815 29.429 1.000 1 A TYR 68.360 1
ATOM 174 C CD1 . TYR 11 11 ? A 26.776 -1.770 29.460 1.000 1 A TYR 68.360 1
ATOM 175 C CD2 . TYR 11 11 ? A 29.069 -1.120 29.981 1.000 1 A TYR 68.360 1
ATOM 176 C CE1 . TYR 11 11 ? A 26.994 -3.026 30.054 1.000 1 A TYR 68.360 1
ATOM 177 C CE2 . TYR 11 11 ? A 29.290 -2.376 30.580 1.000 1 A TYR 68.360 1
ATOM 178 C CZ . TYR 11 11 ? A 28.248 -3.330 30.620 1.000 1 A TYR 68.360 1
ATOM 179 O OH . TYR 11 11 ? A 28.444 -4.542 31.199 1.000 1 A TYR 68.360 1
ATOM 180 H H . TYR 11 11 ? A 29.780 0.872 27.697 1.000 1 A TYR 68.360 1
ATOM 181 H HA . TYR 11 11 ? A 27.348 -0.341 26.844 1.000 1 A TYR 68.360 1
ATOM 182 H HB2 . TYR 11 11 ? A 26.512 0.809 29.043 1.000 1 A TYR 68.360 1
ATOM 183 H HB3 . TYR 11 11 ? A 28.178 1.292 29.281 1.000 1 A TYR 68.360 1
ATOM 184 H HD1 . TYR 11 11 ? A 25.811 -1.541 29.032 1.000 1 A TYR 68.360 1
ATOM 185 H HD2 . TYR 11 11 ? A 29.869 -0.396 29.943 1.000 1 A TYR 68.360 1
ATOM 186 H HE1 . TYR 11 11 ? A 26.211 -3.769 30.082 1.000 1 A TYR 68.360 1
ATOM 187 H HE2 . TYR 11 11 ? A 30.256 -2.611 31.003 1.000 1 A TYR 68.360 1
ATOM 188 H HH . TYR 11 11 ? A 29.340 -4.649 31.526 1.000 1 A TYR 68.360 1
ATOM 189 N N . ALA 12 12 ? A 26.433 1.553 25.493 1.000 1 A ALA 67.850 1
ATOM 190 C CA . ALA 12 12 ? A 25.725 2.576 24.763 1.000 1 A ALA 67.850 1
ATOM 191 C C . ALA 12 12 ? A 24.693 3.105 25.748 1.000 1 A ALA 67.850 1
ATOM 192 O O . ALA 12 12 ? A 23.850 2.336 26.214 1.000 1 A ALA 67.850 1
ATOM 193 C CB . ALA 12 12 ? A 25.107 1.962 23.503 1.000 1 A ALA 67.850 1
ATOM 194 H H . ALA 12 12 ? A 26.525 0.640 25.071 1.000 1 A ALA 67.850 1
ATOM 195 H HA . ALA 12 12 ? A 26.413 3.373 24.481 1.000 1 A ALA 67.850 1
ATOM 196 H HB1 . ALA 12 12 ? A 25.892 1.576 22.853 1.000 1 A ALA 67.850 1
ATOM 197 H HB2 . ALA 12 12 ? A 24.431 1.150 23.772 1.000 1 A ALA 67.850 1
ATOM 198 H HB3 . ALA 12 12 ? A 24.542 2.724 22.965 1.000 1 A ALA 67.850 1
ATOM 199 N N . GLN 13 13 ? A 24.855 4.364 26.165 1.000 1 A GLN 73.740 1
ATOM 200 C CA . GLN 13 13 ? A 24.014 4.942 27.202 1.000 1 A GLN 73.740 1
ATOM 201 C C . GLN 13 13 ? A 22.569 4.777 26.752 1.000 1 A GLN 73.740 1
ATOM 202 O O . GLN 13 13 ? A 22.153 5.370 25.757 1.000 1 A GLN 73.740 1
ATOM 203 C CB . GLN 13 13 ? A 24.356 6.418 27.438 1.000 1 A GLN 73.740 1
ATOM 204 C CG . GLN 13 13 ? A 25.661 6.598 28.223 1.000 1 A GLN 73.740 1
ATOM 205 C CD . GLN 13 13 ? A 25.965 8.067 28.507 1.000 1 A GLN 73.740 1
ATOM 206 O OE1 . GLN 13 13 ? A 25.490 8.982 27.857 1.000 1 A GLN 73.740 1
ATOM 207 N NE2 . GLN 13 13 ? A 26.794 8.358 29.485 1.000 1 A GLN 73.740 1
ATOM 208 H H . GLN 13 13 ? A 25.629 4.905 25.807 1.000 1 A GLN 73.740 1
ATOM 209 H HA . GLN 13 13 ? A 24.160 4.390 28.131 1.000 1 A GLN 73.740 1
ATOM 210 H HB2 . GLN 13 13 ? A 24.419 6.939 26.483 1.000 1 A GLN 73.740 1
ATOM 211 H HB3 . GLN 13 13 ? A 23.552 6.870 28.020 1.000 1 A GLN 73.740 1
ATOM 212 H HG2 . GLN 13 13 ? A 25.580 6.067 29.172 1.000 1 A GLN 73.740 1
ATOM 213 H HG3 . GLN 13 13 ? A 26.493 6.173 27.662 1.000 1 A GLN 73.740 1
ATOM 214 H HE21 . GLN 13 13 ? A 27.201 7.630 30.055 1.000 1 A GLN 73.740 1
ATOM 215 H HE22 . GLN 13 13 ? A 26.971 9.342 29.627 1.000 1 A GLN 73.740 1
ATOM 216 N N . GLN 14 14 ? A 21.836 3.922 27.467 1.000 1 A GLN 80.910 1
ATOM 217 C CA . GLN 14 14 ? A 20.502 3.484 27.065 1.000 1 A GLN 80.910 1
ATOM 218 C C . GLN 14 14 ? A 19.487 4.637 27.077 1.000 1 A GLN 80.910 1
ATOM 219 O O . GLN 14 14 ? A 18.402 4.532 26.508 1.000 1 A GLN 80.910 1
ATOM 220 C CB . GLN 14 14 ? A 20.061 2.348 27.987 1.000 1 A GLN 80.910 1
ATOM 221 C CG . GLN 14 14 ? A 20.908 1.074 27.882 1.000 1 A GLN 80.910 1
ATOM 222 C CD . GLN 14 14 ? A 20.445 -0.012 28.849 1.000 1 A GLN 80.910 1
ATOM 223 O OE1 . GLN 14 14 ? A 20.336 0.187 30.047 1.000 1 A GLN 80.910 1
ATOM 224 N NE2 . GLN 14 14 ? A 20.216 -1.221 28.386 1.000 1 A GLN 80.910 1
ATOM 225 H H . GLN 14 14 ? A 22.294 3.394 28.195 1.000 1 A GLN 80.910 1
ATOM 226 H HA . GLN 14 14 ? A 20.543 3.105 26.044 1.000 1 A GLN 80.910 1
ATOM 227 H HB2 . GLN 14 14 ? A 20.036 2.700 29.018 1.000 1 A GLN 80.910 1
ATOM 228 H HB3 . GLN 14 14 ? A 19.053 2.081 27.669 1.000 1 A GLN 80.910 1
ATOM 229 H HG2 . GLN 14 14 ? A 21.952 1.297 28.105 1.000 1 A GLN 80.910 1
ATOM 230 H HG3 . GLN 14 14 ? A 20.852 0.699 26.860 1.000 1 A GLN 80.910 1
ATOM 231 H HE21 . GLN 14 14 ? A 19.900 -1.920 29.042 1.000 1 A GLN 80.910 1
ATOM 232 H HE22 . GLN 14 14 ? A 20.250 -1.397 27.392 1.000 1 A GLN 80.910 1
ATOM 233 N N . ILE 15 15 ? A 19.866 5.765 27.685 1.000 1 A ILE 85.680 1
ATOM 234 C CA . ILE 15 15 ? A 19.206 7.052 27.530 1.000 1 A ILE 85.680 1
ATOM 235 C C . ILE 15 15 ? A 20.228 8.099 27.096 1.000 1 A ILE 85.680 1
ATOM 236 O O . ILE 15 15 ? A 21.227 8.323 27.777 1.000 1 A ILE 85.680 1
ATOM 237 C CB . ILE 15 15 ? A 18.464 7.459 28.816 1.000 1 A ILE 85.680 1
ATOM 238 C CG1 . ILE 15 15 ? A 17.460 6.350 29.191 1.000 1 A ILE 85.680 1
ATOM 239 C CG2 . ILE 15 15 ? A 17.752 8.810 28.610 1.000 1 A ILE 85.680 1
ATOM 240 C CD1 . ILE 15 15 ? A 16.515 6.737 30.321 1.000 1 A ILE 85.680 1
ATOM 241 H H . ILE 15 15 ? A 20.773 5.772 28.129 1.000 1 A ILE 85.680 1
ATOM 242 H HA . ILE 15 15 ? A 18.462 6.950 26.740 1.000 1 A ILE 85.680 1
ATOM 243 H HB . ILE 15 15 ? A 19.184 7.568 29.627 1.000 1 A ILE 85.680 1
ATOM 244 H HG12 . ILE 15 15 ? A 16.858 6.085 28.321 1.000 1 A ILE 85.680 1
ATOM 245 H HG13 . ILE 15 15 ? A 18.008 5.463 29.509 1.000 1 A ILE 85.680 1
ATOM 246 H HG21 . ILE 15 15 ? A 16.972 8.700 27.857 1.000 1 A ILE 85.680 1
ATOM 247 H HG22 . ILE 15 15 ? A 18.457 9.574 28.284 1.000 1 A ILE 85.680 1
ATOM 248 H HG23 . ILE 15 15 ? A 17.311 9.155 29.546 1.000 1 A ILE 85.680 1
ATOM 249 H HD11 . ILE 15 15 ? A 17.061 7.225 31.128 1.000 1 A ILE 85.680 1
ATOM 250 H HD12 . ILE 15 15 ? A 15.751 7.417 29.944 1.000 1 A ILE 85.680 1
ATOM 251 H HD13 . ILE 15 15 ? A 16.036 5.830 30.691 1.000 1 A ILE 85.680 1
ATOM 252 N N . GLN 16 16 ? A 19.936 8.793 25.997 1.000 1 A GLN 85.870 1
ATOM 253 C CA . GLN 16 16 ? A 20.679 9.974 25.564 1.000 1 A GLN 85.870 1
ATOM 254 C C . GLN 16 16 ? A 19.853 11.226 25.858 1.000 1 A GLN 85.870 1
ATOM 255 O O . GLN 16 16 ? A 18.747 11.378 25.336 1.000 1 A GLN 85.870 1
ATOM 256 C CB . GLN 16 16 ? A 21.021 9.891 24.072 1.000 1 A GLN 85.870 1
ATOM 257 C CG . GLN 16 16 ? A 21.887 8.678 23.707 1.000 1 A GLN 85.870 1
ATOM 258 C CD . GLN 16 16 ? A 22.167 8.597 22.209 1.000 1 A GLN 85.870 1
ATOM 259 O OE1 . GLN 16 16 ? A 21.613 9.313 21.386 1.000 1 A GLN 85.870 1
ATOM 260 N NE2 . GLN 16 16 ? A 23.039 7.705 21.797 1.000 1 A GLN 85.870 1
ATOM 261 H H . GLN 16 16 ? A 19.074 8.565 25.522 1.000 1 A GLN 85.870 1
ATOM 262 H HA . GLN 16 16 ? A 21.617 10.041 26.114 1.000 1 A GLN 85.870 1
ATOM 263 H HB2 . GLN 16 16 ? A 20.095 9.856 23.497 1.000 1 A GLN 85.870 1
ATOM 264 H HB3 . GLN 16 16 ? A 21.558 10.797 23.789 1.000 1 A GLN 85.870 1
ATOM 265 H HG2 . GLN 16 16 ? A 21.386 7.757 24.005 1.000 1 A GLN 85.870 1
ATOM 266 H HG3 . GLN 16 16 ? A 22.834 8.740 24.243 1.000 1 A GLN 85.870 1
ATOM 267 H HE21 . GLN 16 16 ? A 23.447 7.058 22.457 1.000 1 A GLN 85.870 1
ATOM 268 H HE22 . GLN 16 16 ? A 23.192 7.647 20.800 1.000 1 A GLN 85.870 1
ATOM 269 N N . ILE 17 17 ? A 20.397 12.134 26.673 1.000 1 A ILE 88.890 1
ATOM 270 C CA . ILE 17 17 ? A 19.760 13.408 27.029 1.000 1 A ILE 88.890 1
ATOM 271 C C . ILE 17 17 ? A 20.543 14.553 26.381 1.000 1 A ILE 88.890 1
ATOM 272 O O . ILE 17 17 ? A 21.642 14.890 26.814 1.000 1 A ILE 88.890 1
ATOM 273 C CB . ILE 17 17 ? A 19.629 13.578 28.560 1.000 1 A ILE 88.890 1
ATOM 274 C CG1 . ILE 17 17 ? A 18.910 12.363 29.186 1.000 1 A ILE 88.890 1
ATOM 275 C CG2 . ILE 17 17 ? A 18.875 14.888 28.865 1.000 1 A ILE 88.890 1
ATOM 276 C CD1 . ILE 17 17 ? A 18.714 12.448 30.701 1.000 1 A ILE 88.890 1
ATOM 277 H H . ILE 17 17 ? A 21.309 11.940 27.061 1.000 1 A ILE 88.890 1
ATOM 278 H HA . ILE 17 17 ? A 18.747 13.421 26.627 1.000 1 A ILE 88.890 1
ATOM 279 H HB . ILE 17 17 ? A 20.627 13.644 28.994 1.000 1 A ILE 88.890 1
ATOM 280 H HG12 . ILE 17 17 ? A 17.937 12.232 28.712 1.000 1 A ILE 88.890 1
ATOM 281 H HG13 . ILE 17 17 ? A 19.507 11.470 29.001 1.000 1 A ILE 88.890 1
ATOM 282 H HG21 . ILE 17 17 ? A 19.395 15.730 28.408 1.000 1 A ILE 88.890 1
ATOM 283 H HG22 . ILE 17 17 ? A 17.861 14.833 28.470 1.000 1 A ILE 88.890 1
ATOM 284 H HG23 . ILE 17 17 ? A 18.838 15.064 29.940 1.000 1 A ILE 88.890 1
ATOM 285 H HD11 . ILE 17 17 ? A 17.979 13.216 30.945 1.000 1 A ILE 88.890 1
ATOM 286 H HD12 . ILE 17 17 ? A 19.664 12.677 31.184 1.000 1 A ILE 88.890 1
ATOM 287 H HD13 . ILE 17 17 ? A 18.346 11.491 31.069 1.000 1 A ILE 88.890 1
ATOM 288 N N . GLY 18 18 ? A 19.966 15.165 25.351 1.000 1 A GLY 87.780 1
ATOM 289 C CA . GLY 18 18 ? A 20.509 16.347 24.683 1.000 1 A GLY 87.780 1
ATOM 290 C C . GLY 18 18 ? A 19.838 17.637 25.154 1.000 1 A GLY 87.780 1
ATOM 291 O O . GLY 18 18 ? A 18.686 17.632 25.589 1.000 1 A GLY 87.780 1
ATOM 292 H H . GLY 18 18 ? A 19.034 14.866 25.100 1.000 1 A GLY 87.780 1
ATOM 293 H HA2 . GLY 18 18 ? A 20.358 16.257 23.607 1.000 1 A GLY 87.780 1
ATOM 294 H HA3 . GLY 18 18 ? A 21.582 16.417 24.864 1.000 1 A GLY 87.780 1
ATOM 295 N N . GLY 19 19 ? A 20.543 18.764 25.048 1.000 1 A GLY 88.340 1
ATOM 296 C CA . GLY 19 19 ? A 19.908 20.085 25.088 1.000 1 A GLY 88.340 1
ATOM 297 C C . GLY 19 19 ? A 19.164 20.379 23.784 1.000 1 A GLY 88.340 1
ATOM 298 O O . GLY 19 19 ? A 19.565 19.899 22.726 1.000 1 A GLY 88.340 1
ATOM 299 H H . GLY 19 19 ? A 21.462 18.705 24.633 1.000 1 A GLY 88.340 1
ATOM 300 H HA2 . GLY 19 19 ? A 19.199 20.134 25.915 1.000 1 A GLY 88.340 1
ATOM 301 H HA3 . GLY 19 19 ? A 20.664 20.857 25.229 1.000 1 A GLY 88.340 1
ATOM 302 N N . ILE 20 20 ? A 18.094 21.168 23.864 1.000 1 A ILE 88.020 1
ATOM 303 C CA . ILE 20 20 ? A 17.363 21.675 22.697 1.000 1 A ILE 88.020 1
ATOM 304 C C . ILE 20 20 ? A 17.678 23.161 22.521 1.000 1 A ILE 88.020 1
ATOM 305 O O . ILE 20 20 ? A 17.580 23.921 23.487 1.000 1 A ILE 88.020 1
ATOM 306 C CB . ILE 20 20 ? A 15.849 21.417 22.861 1.000 1 A ILE 88.020 1
ATOM 307 C CG1 . ILE 20 20 ? A 15.555 19.902 22.817 1.000 1 A ILE 88.020 1
ATOM 308 C CG2 . ILE 20 20 ? A 15.063 22.134 21.762 1.000 1 A ILE 88.020 1
ATOM 309 C CD1 . ILE 20 20 ? A 14.089 19.543 23.096 1.000 1 A ILE 88.020 1
ATOM 310 H H . ILE 20 20 ? A 17.815 21.525 24.767 1.000 1 A ILE 88.020 1
ATOM 311 H HA . ILE 20 20 ? A 17.694 21.158 21.797 1.000 1 A ILE 88.020 1
ATOM 312 H HB . ILE 20 20 ? A 15.527 21.810 23.825 1.000 1 A ILE 88.020 1
ATOM 313 H HG12 . ILE 20 20 ? A 16.166 19.401 23.568 1.000 1 A ILE 88.020 1
ATOM 314 H HG13 . ILE 20 20 ? A 15.833 19.506 21.841 1.000 1 A ILE 88.020 1
ATOM 315 H HG21 . ILE 20 20 ? A 15.395 21.777 20.787 1.000 1 A ILE 88.020 1
ATOM 316 H HG22 . ILE 20 20 ? A 15.207 23.213 21.815 1.000 1 A ILE 88.020 1
ATOM 317 H HG23 . ILE 20 20 ? A 13.993 21.966 21.880 1.000 1 A ILE 88.020 1
ATOM 318 H HD11 . ILE 20 20 ? A 13.776 19.957 24.055 1.000 1 A ILE 88.020 1
ATOM 319 H HD12 . ILE 20 20 ? A 13.435 19.914 22.307 1.000 1 A ILE 88.020 1
ATOM 320 H HD13 . ILE 20 20 ? A 13.984 18.458 23.119 1.000 1 A ILE 88.020 1
ATOM 321 N N . ASP 21 21 ? A 18.009 23.574 21.295 1.000 1 A ASP 83.330 1
ATOM 322 C CA . ASP 21 21 ? A 18.066 24.993 20.952 1.000 1 A ASP 83.330 1
ATOM 323 C C . ASP 21 21 ? A 16.653 25.555 20.726 1.000 1 A ASP 83.330 1
ATOM 324 O O . ASP 21 21 ? A 15.867 25.009 19.955 1.000 1 A ASP 83.330 1
ATOM 325 C CB . ASP 21 21 ? A 18.976 25.254 19.742 1.000 1 A ASP 83.330 1
ATOM 326 C CG . ASP 21 21 ? A 19.175 26.760 19.536 1.000 1 A ASP 83.330 1
ATOM 327 O OD1 . ASP 21 21 ? A 18.939 27.514 20.511 1.000 1 A ASP 83.330 1
ATOM 328 O OD2 . ASP 21 21 ? A 19.568 27.180 18.429 1.000 1 A ASP 83.330 1
ATOM 329 H H . ASP 21 21 ? A 18.026 22.911 20.533 1.000 1 A ASP 83.330 1
ATOM 330 H HA . ASP 21 21 ? A 18.503 25.517 21.802 1.000 1 A ASP 83.330 1
ATOM 331 H HB2 . ASP 21 21 ? A 18.536 24.811 18.848 1.000 1 A ASP 83.330 1
ATOM 332 H HB3 . ASP 21 21 ? A 19.948 24.793 19.919 1.000 1 A ASP 83.330 1
ATOM 333 N N . THR 22 22 ? A 16.331 26.648 21.414 1.000 1 A THR 81.590 1
ATOM 334 C CA . THR 22 22 ? A 14.994 27.259 21.467 1.000 1 A THR 81.590 1
ATOM 335 C C . THR 22 22 ? A 14.971 28.635 20.808 1.000 1 A THR 81.590 1
ATOM 336 O O . THR 22 22 ? A 14.287 29.541 21.277 1.000 1 A THR 81.590 1
ATOM 337 C CB . THR 22 22 ? A 14.459 27.319 22.904 1.000 1 A THR 81.590 1
ATOM 338 O OG1 . THR 22 22 ? A 15.215 28.215 23.690 1.000 1 A THR 81.590 1
ATOM 339 C CG2 . THR 22 22 ? A 14.524 25.958 23.580 1.000 1 A THR 81.590 1
ATOM 340 H H . THR 22 22 ? A 17.073 27.091 21.937 1.000 1 A THR 81.590 1
ATOM 341 H HA . THR 22 22 ? A 14.302 26.640 20.896 1.000 1 A THR 81.590 1
ATOM 342 H HB . THR 22 22 ? A 13.421 27.649 22.880 1.000 1 A THR 81.590 1
ATOM 343 H HG1 . THR 22 22 ? A 14.923 29.084 23.405 1.000 1 A THR 81.590 1
ATOM 344 H HG21 . THR 22 22 ? A 13.696 25.907 24.287 1.000 1 A THR 81.590 1
ATOM 345 H HG22 . THR 22 22 ? A 14.418 25.173 22.832 1.000 1 A THR 81.590 1
ATOM 346 H HG23 . THR 22 22 ? A 15.481 25.825 24.084 1.000 1 A THR 81.590 1
ATOM 347 N N . ASN 23 23 ? A 15.771 28.845 19.763 1.000 1 A ASN 88.740 1
ATOM 348 C CA . ASN 23 23 ? A 15.872 30.150 19.101 1.000 1 A ASN 88.740 1
ATOM 349 C C . ASN 23 23 ? A 14.833 30.365 17.988 1.000 1 A ASN 88.740 1
ATOM 350 O O . ASN 23 23 ? A 14.655 31.495 17.551 1.000 1 A ASN 88.740 1
ATOM 351 C CB . ASN 23 23 ? A 17.300 30.317 18.562 1.000 1 A ASN 88.740 1
ATOM 352 C CG . ASN 23 23 ? A 18.357 30.374 19.650 1.000 1 A ASN 88.740 1
ATOM 353 O OD1 . ASN 23 23 ? A 18.137 30.792 20.783 1.000 1 A ASN 88.740 1
ATOM 354 N ND2 . ASN 23 23 ? A 19.547 29.933 19.335 1.000 1 A ASN 88.740 1
ATOM 355 H H . ASN 23 23 ? A 16.408 28.111 19.489 1.000 1 A ASN 88.740 1
ATOM 356 H HA . ASN 23 23 ? A 15.699 30.942 19.829 1.000 1 A ASN 88.740 1
ATOM 357 H HB2 . ASN 23 23 ? A 17.527 29.495 17.883 1.000 1 A ASN 88.740 1
ATOM 358 H HB3 . ASN 23 23 ? A 17.366 31.245 17.995 1.000 1 A ASN 88.740 1
ATOM 359 H HD21 . ASN 23 23 ? A 20.056 29.559 20.124 1.000 1 A ASN 88.740 1
ATOM 360 H HD22 . ASN 23 23 ? A 19.592 29.324 18.530 1.000 1 A ASN 88.740 1
ATOM 361 N N . HIS 24 24 ? A 14.174 29.306 17.503 1.000 1 A HIS 89.700 1
ATOM 362 C CA . HIS 24 24 ? A 13.443 29.348 16.228 1.000 1 A HIS 89.700 1
ATOM 363 C C . HIS 24 24 ? A 11.919 29.190 16.332 1.000 1 A HIS 89.700 1
ATOM 364 O O . HIS 24 24 ? A 11.243 29.279 15.315 1.000 1 A HIS 89.700 1
ATOM 365 C CB . HIS 24 24 ? A 14.055 28.299 15.285 1.000 1 A HIS 89.700 1
ATOM 366 C CG . HIS 24 24 ? A 15.510 28.550 14.974 1.000 1 A HIS 89.700 1
ATOM 367 N ND1 . HIS 24 24 ? A 16.048 29.740 14.540 1.000 1 A HIS 89.700 1
ATOM 368 C CD2 . HIS 24 24 ? A 16.539 27.650 15.055 1.000 1 A HIS 89.700 1
ATOM 369 C CE1 . HIS 24 24 ? A 17.366 29.561 14.358 1.000 1 A HIS 89.700 1
ATOM 370 N NE2 . HIS 24 24 ? A 17.712 28.300 14.658 1.000 1 A HIS 89.700 1
ATOM 371 H H . HIS 24 24 ? A 14.393 28.399 17.889 1.000 1 A HIS 89.700 1
ATOM 372 H HA . HIS 24 24 ? A 13.588 30.322 15.761 1.000 1 A HIS 89.700 1
ATOM 373 H HB2 . HIS 24 24 ? A 13.941 27.307 15.723 1.000 1 A HIS 89.700 1
ATOM 374 H HB3 . HIS 24 24 ? A 13.511 28.312 14.341 1.000 1 A HIS 89.700 1
ATOM 375 H HD1 . HIS 24 24 ? A 15.543 30.602 14.392 1.000 1 A HIS 89.700 1
ATOM 376 H HD2 . HIS 24 24 ? A 16.459 26.620 15.368 1.000 1 A HIS 89.700 1
ATOM 377 H HE1 . HIS 24 24 ? A 18.056 30.321 14.020 1.000 1 A HIS 89.700 1
ATOM 378 N N . GLY 25 25 ? A 11.357 28.921 17.516 1.000 1 A GLY 91.280 1
ATOM 379 C CA . GLY 25 25 ? A 9.913 28.671 17.683 1.000 1 A GLY 91.280 1
ATOM 380 C C . GLY 25 25 ? A 9.418 27.325 17.113 1.000 1 A GLY 91.280 1
ATOM 381 O O . GLY 25 25 ? A 8.217 27.046 17.109 1.000 1 A GLY 91.280 1
ATOM 382 H H . GLY 25 25 ? A 11.935 28.936 18.344 1.000 1 A GLY 91.280 1
ATOM 383 H HA2 . GLY 25 25 ? A 9.676 28.696 18.747 1.000 1 A GLY 91.280 1
ATOM 384 H HA3 . GLY 25 25 ? A 9.354 29.475 17.204 1.000 1 A GLY 91.280 1
ATOM 385 N N . TYR 26 26 ? A 10.325 26.467 16.642 1.000 1 A TYR 91.120 1
ATOM 386 C CA . TYR 26 26 ? A 10.049 25.104 16.191 1.000 1 A TYR 91.120 1
ATOM 387 C C . TYR 26 26 ? A 11.296 24.223 16.320 1.000 1 A TYR 91.120 1
ATOM 388 O O . TYR 26 26 ? A 12.419 24.720 16.416 1.000 1 A TYR 91.120 1
ATOM 389 C CB . TYR 26 26 ? A 9.562 25.110 14.731 1.000 1 A TYR 91.120 1
ATOM 390 C CG . TYR 26 26 ? A 10.562 25.679 13.739 1.000 1 A TYR 91.120 1
ATOM 391 C CD1 . TYR 26 26 ? A 10.519 27.047 13.418 1.000 1 A TYR 91.120 1
ATOM 392 C CD2 . TYR 26 26 ? A 11.554 24.857 13.165 1.000 1 A TYR 91.120 1
ATOM 393 C CE1 . TYR 26 26 ? A 11.477 27.604 12.554 1.000 1 A TYR 91.120 1
ATOM 394 C CE2 . TYR 26 26 ? A 12.517 25.413 12.299 1.000 1 A TYR 91.120 1
ATOM 395 C CZ . TYR 26 26 ? A 12.481 26.790 11.995 1.000 1 A TYR 91.120 1
ATOM 396 O OH . TYR 26 26 ? A 13.401 27.334 11.156 1.000 1 A TYR 91.120 1
ATOM 397 H H . TYR 26 26 ? A 11.292 26.756 16.635 1.000 1 A TYR 91.120 1
ATOM 398 H HA . TYR 26 26 ? A 9.267 24.676 16.818 1.000 1 A TYR 91.120 1
ATOM 399 H HB2 . TYR 26 26 ? A 8.638 25.685 14.673 1.000 1 A TYR 91.120 1
ATOM 400 H HB3 . TYR 26 26 ? A 9.315 24.091 14.433 1.000 1 A TYR 91.120 1
ATOM 401 H HD1 . TYR 26 26 ? A 9.767 27.684 13.859 1.000 1 A TYR 91.120 1
ATOM 402 H HD2 . TYR 26 26 ? A 11.585 23.804 13.402 1.000 1 A TYR 91.120 1
ATOM 403 H HE1 . TYR 26 26 ? A 11.459 28.661 12.332 1.000 1 A TYR 91.120 1
ATOM 404 H HE2 . TYR 26 26 ? A 13.286 24.791 11.864 1.000 1 A TYR 91.120 1
ATOM 405 H HH . TYR 26 26 ? A 14.032 26.689 10.829 1.000 1 A TYR 91.120 1
ATOM 406 N N . LEU 27 27 ? A 11.095 22.906 16.253 1.000 1 A LEU 89.510 1
ATOM 407 C CA . LEU 27 27 ? A 12.155 21.909 16.120 1.000 1 A LEU 89.510 1
ATOM 408 C C . LEU 27 27 ? A 12.032 21.160 14.799 1.000 1 A LEU 89.510 1
ATOM 409 O O . LEU 27 27 ? A 10.937 20.766 14.395 1.000 1 A LEU 89.510 1
ATOM 410 C CB . LEU 27 27 ? A 12.135 20.916 17.294 1.000 1 A LEU 89.510 1
ATOM 411 C CG . LEU 27 27 ? A 12.245 21.573 18.672 1.000 1 A LEU 89.510 1
ATOM 412 C CD1 . LEU 27 27 ? A 12.160 20.504 19.759 1.000 1 A LEU 89.510 1
ATOM 413 C CD2 . LEU 27 27 ? A 13.536 22.368 18.833 1.000 1 A LEU 89.510 1
ATOM 414 H H . LEU 27 27 ? A 10.139 22.586 16.201 1.000 1 A LEU 89.510 1
ATOM 415 H HA . LEU 27 27 ? A 13.121 22.415 16.112 1.000 1 A LEU 89.510 1
ATOM 416 H HB2 . LEU 27 27 ? A 11.204 20.351 17.253 1.000 1 A LEU 89.510 1
ATOM 417 H HB3 . LEU 27 27 ? A 12.960 20.214 17.172 1.000 1 A LEU 89.510 1
ATOM 418 H HG . LEU 27 27 ? A 11.402 22.252 18.802 1.000 1 A LEU 89.510 1
ATOM 419 H HD11 . LEU 27 27 ? A 12.129 20.992 20.733 1.000 1 A LEU 89.510 1
ATOM 420 H HD12 . LEU 27 27 ? A 11.243 19.928 19.630 1.000 1 A LEU 89.510 1
ATOM 421 H HD13 . LEU 27 27 ? A 13.023 19.840 19.705 1.000 1 A LEU 89.510 1
ATOM 422 H HD21 . LEU 27 27 ? A 14.404 21.713 18.752 1.000 1 A LEU 89.510 1
ATOM 423 H HD22 . LEU 27 27 ? A 13.516 22.882 19.794 1.000 1 A LEU 89.510 1
ATOM 424 H HD23 . LEU 27 27 ? A 13.609 23.153 18.081 1.000 1 A LEU 89.510 1
ATOM 425 N N . LEU 28 28 ? A 13.184 20.918 14.176 1.000 1 A LEU 90.930 1
ATOM 426 C CA . LEU 28 28 ? A 13.330 19.982 13.069 1.000 1 A LEU 90.930 1
ATOM 427 C C . LEU 28 28 ? A 13.797 18.636 13.609 1.000 1 A LEU 90.930 1
ATOM 428 O O . LEU 28 28 ? A 14.883 18.533 14.181 1.000 1 A LEU 90.930 1
ATOM 429 C CB . LEU 28 28 ? A 14.342 20.518 12.046 1.000 1 A LEU 90.930 1
ATOM 430 C CG . LEU 28 28 ? A 13.892 21.794 11.327 1.000 1 A LEU 90.930 1
ATOM 431 C CD1 . LEU 28 28 ? A 14.962 22.203 10.315 1.000 1 A LEU 90.930 1
ATOM 432 C CD2 . LEU 28 28 ? A 12.562 21.580 10.609 1.000 1 A LEU 90.930 1
ATOM 433 H H . LEU 28 28 ? A 14.030 21.276 14.594 1.000 1 A LEU 90.930 1
ATOM 434 H HA . LEU 28 28 ? A 12.367 19.834 12.581 1.000 1 A LEU 90.930 1
ATOM 435 H HB2 . LEU 28 28 ? A 14.517 19.744 11.299 1.000 1 A LEU 90.930 1
ATOM 436 H HB3 . LEU 28 28 ? A 15.288 20.715 12.551 1.000 1 A LEU 90.930 1
ATOM 437 H HG . LEU 28 28 ? A 13.783 22.599 12.053 1.000 1 A LEU 90.930 1
ATOM 438 H HD11 . LEU 28 28 ? A 15.053 21.446 9.536 1.000 1 A LEU 90.930 1
ATOM 439 H HD12 . LEU 28 28 ? A 15.919 22.337 10.820 1.000 1 A LEU 90.930 1
ATOM 440 H HD13 . LEU 28 28 ? A 14.681 23.150 9.854 1.000 1 A LEU 90.930 1
ATOM 441 H HD21 . LEU 28 28 ? A 12.569 22.120 9.662 1.000 1 A LEU 90.930 1
ATOM 442 H HD22 . LEU 28 28 ? A 11.747 21.938 11.239 1.000 1 A LEU 90.930 1
ATOM 443 H HD23 . LEU 28 28 ? A 12.401 20.527 10.382 1.000 1 A LEU 90.930 1
ATOM 444 N N . PHE 29 29 ? A 12.996 17.601 13.395 1.000 1 A PHE 87.460 1
ATOM 445 C CA . PHE 29 29 ? A 13.313 16.251 13.828 1.000 1 A PHE 87.460 1
ATOM 446 C C . PHE 29 29 ? A 13.489 15.329 12.623 1.000 1 A PHE 87.460 1
ATOM 447 O O . PHE 29 29 ? A 12.543 15.116 11.870 1.000 1 A PHE 87.460 1
ATOM 448 C CB . PHE 29 29 ? A 12.225 15.772 14.790 1.000 1 A PHE 87.460 1
ATOM 449 C CG . PHE 29 29 ? A 12.649 14.530 15.525 1.000 1 A PHE 87.460 1
ATOM 450 C CD1 . PHE 29 29 ? A 12.397 13.255 14.989 1.000 1 A PHE 87.460 1
ATOM 451 C CD2 . PHE 29 29 ? A 13.403 14.664 16.702 1.000 1 A PHE 87.460 1
ATOM 452 C CE1 . PHE 29 29 ? A 12.927 12.117 15.615 1.000 1 A PHE 87.460 1
ATOM 453 C CE2 . PHE 29 29 ? A 13.927 13.523 17.319 1.000 1 A PHE 87.460 1
ATOM 454 C CZ . PHE 29 29 ? A 13.698 12.250 16.776 1.000 1 A PHE 87.460 1
ATOM 455 H H . PHE 29 29 ? A 12.106 17.760 12.944 1.000 1 A PHE 87.460 1
ATOM 456 H HA . PHE 29 29 ? A 14.252 16.255 14.382 1.000 1 A PHE 87.460 1
ATOM 457 H HB2 . PHE 29 29 ? A 11.299 15.583 14.247 1.000 1 A PHE 87.460 1
ATOM 458 H HB3 . PHE 29 29 ? A 12.030 16.556 15.521 1.000 1 A PHE 87.460 1
ATOM 459 H HD1 . PHE 29 29 ? A 11.829 13.142 14.078 1.000 1 A PHE 87.460 1
ATOM 460 H HD2 . PHE 29 29 ? A 13.601 15.643 17.113 1.000 1 A PHE 87.460 1
ATOM 461 H HE1 . PHE 29 29 ? A 12.775 11.143 15.174 1.000 1 A PHE 87.460 1
ATOM 462 H HE2 . PHE 29 29 ? A 14.519 13.624 18.216 1.000 1 A PHE 87.460 1
ATOM 463 H HZ . PHE 29 29 ? A 14.130 11.373 17.234 1.000 1 A PHE 87.460 1
ATOM 464 N N . SER 30 30 ? A 14.687 14.764 12.442 1.000 1 A SER 86.860 1
ATOM 465 C CA . SER 30 30 ? A 14.899 13.706 11.448 1.000 1 A SER 86.860 1
ATOM 466 C C . SER 30 30 ? A 14.188 12.442 11.921 1.000 1 A SER 86.860 1
ATOM 467 O O . SER 30 30 ? A 14.643 11.792 12.865 1.000 1 A SER 86.860 1
ATOM 468 C CB . SER 30 30 ? A 16.387 13.432 11.225 1.000 1 A SER 86.860 1
ATOM 469 O OG . SER 30 30 ? A 16.578 12.587 10.108 1.000 1 A SER 86.860 1
ATOM 470 H H . SER 30 30 ? A 15.426 14.967 13.100 1.000 1 A SER 86.860 1
ATOM 471 H HA . SER 30 30 ? A 14.471 14.020 10.496 1.000 1 A SER 86.860 1
ATOM 472 H HB2 . SER 30 30 ? A 16.822 12.975 12.113 1.000 1 A SER 86.860 1
ATOM 473 H HB3 . SER 30 30 ? A 16.897 14.377 11.033 1.000 1 A SER 86.860 1
ATOM 474 H HG . SER 30 30 ? A 16.061 11.784 10.209 1.000 1 A SER 86.860 1
ATOM 475 N N . SER 31 31 ? A 13.076 12.122 11.269 1.000 1 A SER 81.880 1
ATOM 476 C CA . SER 31 31 ? A 12.306 10.906 11.507 1.000 1 A SER 81.880 1
ATOM 477 C C . SER 31 31 ? A 13.003 9.702 10.872 1.000 1 A SER 81.880 1
ATOM 478 O O . SER 31 31 ? A 13.989 9.844 10.137 1.000 1 A SER 81.880 1
ATOM 479 C CB . SER 31 31 ? A 10.902 11.075 10.915 1.000 1 A SER 81.880 1
ATOM 480 O OG . SER 31 31 ? A 9.899 10.463 11.687 1.000 1 A SER 81.880 1
ATOM 481 H H . SER 31 31 ? A 12.837 12.670 10.455 1.000 1 A SER 81.880 1
ATOM 482 H HA . SER 31 31 ? A 12.237 10.734 12.581 1.000 1 A SER 81.880 1
ATOM 483 H HB2 . SER 31 31 ? A 10.896 10.591 9.938 1.000 1 A SER 81.880 1
ATOM 484 H HB3 . SER 31 31 ? A 10.663 12.133 10.799 1.000 1 A SER 81.880 1
ATOM 485 H HG . SER 31 31 ? A 10.097 10.683 12.600 1.000 1 A SER 81.880 1
ATOM 486 N N . LYS 32 32 ? A 12.469 8.501 11.115 1.000 1 A LYS 76.290 1
ATOM 487 C CA . LYS 32 32 ? A 12.888 7.297 10.383 1.000 1 A LYS 76.290 1
ATOM 488 C C . LYS 32 32 ? A 12.740 7.518 8.864 1.000 1 A LYS 76.290 1
ATOM 489 O O . LYS 32 32 ? A 11.763 8.142 8.435 1.000 1 A LYS 76.290 1
ATOM 490 C CB . LYS 32 32 ? A 12.089 6.066 10.842 1.000 1 A LYS 76.290 1
ATOM 491 C CG . LYS 32 32 ? A 12.410 5.675 12.294 1.000 1 A LYS 76.290 1
ATOM 492 C CD . LYS 32 32 ? A 11.673 4.389 12.698 1.000 1 A LYS 76.290 1
ATOM 493 C CE . LYS 32 32 ? A 12.000 4.021 14.152 1.000 1 A LYS 76.290 1
ATOM 494 N NZ . LYS 32 32 ? A 11.339 2.756 14.572 1.000 1 A LYS 76.290 1
ATOM 495 H H . LYS 32 32 ? A 11.660 8.467 11.719 1.000 1 A LYS 76.290 1
ATOM 496 H HA . LYS 32 32 ? A 13.945 7.138 10.597 1.000 1 A LYS 76.290 1
ATOM 497 H HB2 . LYS 32 32 ? A 12.337 5.228 10.191 1.000 1 A LYS 76.290 1
ATOM 498 H HB3 . LYS 32 32 ? A 11.023 6.270 10.743 1.000 1 A LYS 76.290 1
ATOM 499 H HG2 . LYS 32 32 ? A 13.484 5.516 12.393 1.000 1 A LYS 76.290 1
ATOM 500 H HG3 . LYS 32 32 ? A 12.110 6.482 12.962 1.000 1 A LYS 76.290 1
ATOM 501 H HD2 . LYS 32 32 ? A 10.599 4.547 12.593 1.000 1 A LYS 76.290 1
ATOM 502 H HD3 . LYS 32 32 ? A 11.979 3.580 12.035 1.000 1 A LYS 76.290 1
ATOM 503 H HE2 . LYS 32 32 ? A 11.685 4.842 14.796 1.000 1 A LYS 76.290 1
ATOM 504 H HE3 . LYS 32 32 ? A 13.082 3.924 14.250 1.000 1 A LYS 76.290 1
ATOM 505 H HZ1 . LYS 32 32 ? A 11.643 1.983 13.997 1.000 1 A LYS 76.290 1
ATOM 506 H HZ2 . LYS 32 32 ? A 11.568 2.531 15.530 1.000 1 A LYS 76.290 1
ATOM 507 H HZ3 . LYS 32 32 ? A 10.335 2.827 14.496 1.000 1 A LYS 76.290 1
ATOM 508 N N . PRO 33 33 ? A 13.683 7.020 8.043 1.000 1 A PRO 80.270 1
ATOM 509 C CA . PRO 33 33 ? A 13.545 7.110 6.598 1.000 1 A PRO 80.270 1
ATOM 510 C C . PRO 33 33 ? A 12.299 6.341 6.156 1.000 1 A PRO 80.270 1
ATOM 511 O O . PRO 33 33 ? A 12.055 5.225 6.620 1.000 1 A PRO 80.270 1
ATOM 512 C CB . PRO 33 33 ? A 14.832 6.523 6.014 1.000 1 A PRO 80.270 1
ATOM 513 C CG . PRO 33 33 ? A 15.286 5.537 7.093 1.000 1 A PRO 80.270 1
ATOM 514 C CD . PRO 33 33 ? A 14.849 6.218 8.391 1.000 1 A PRO 80.270 1
ATOM 515 H HA . PRO 33 33 ? A 13.454 8.155 6.302 1.000 1 A PRO 80.270 1
ATOM 516 H HB2 . PRO 33 33 ? A 14.659 6.033 5.056 1.000 1 A PRO 80.270 1
ATOM 517 H HB3 . PRO 33 33 ? A 15.573 7.314 5.906 1.000 1 A PRO 80.270 1
ATOM 518 H HG2 . PRO 33 33 ? A 16.363 5.375 7.065 1.000 1 A PRO 80.270 1
ATOM 519 H HG3 . PRO 33 33 ? A 14.753 4.593 6.974 1.000 1 A PRO 80.270 1
ATOM 520 H HD2 . PRO 33 33 ? A 14.612 5.467 9.144 1.000 1 A PRO 80.270 1
ATOM 521 H HD3 . PRO 33 33 ? A 15.642 6.876 8.747 1.000 1 A PRO 80.270 1
ATOM 522 N N . ILE 34 34 ? A 11.517 6.933 5.257 1.000 1 A ILE 77.850 1
ATOM 523 C CA . ILE 34 34 ? A 10.384 6.250 4.631 1.000 1 A ILE 77.850 1
ATOM 524 C C . ILE 34 34 ? A 10.858 5.567 3.351 1.000 1 A ILE 77.850 1
ATOM 525 O O . ILE 34 34 ? A 11.646 6.128 2.588 1.000 1 A ILE 77.850 1
ATOM 526 C CB . ILE 34 34 ? A 9.172 7.182 4.404 1.000 1 A ILE 77.850 1
ATOM 527 C CG1 . ILE 34 34 ? A 9.472 8.305 3.383 1.000 1 A ILE 77.850 1
ATOM 528 C CG2 . ILE 34 34 ? A 8.668 7.697 5.766 1.000 1 A ILE 77.850 1
ATOM 529 C CD1 . ILE 34 34 ? A 8.283 9.218 3.064 1.000 1 A ILE 77.850 1
ATOM 530 H H . ILE 34 34 ? A 11.820 7.814 4.866 1.000 1 A ILE 77.850 1
ATOM 531 H HA . ILE 34 34 ? A 10.043 5.463 5.304 1.000 1 A ILE 77.850 1
ATOM 532 H HB . ILE 34 34 ? A 8.373 6.572 3.981 1.000 1 A ILE 77.850 1
ATOM 533 H HG12 . ILE 34 34 ? A 9.767 7.851 2.437 1.000 1 A ILE 77.850 1
ATOM 534 H HG13 . ILE 34 34 ? A 10.312 8.911 3.724 1.000 1 A ILE 77.850 1
ATOM 535 H HG21 . ILE 34 34 ? A 7.739 8.254 5.644 1.000 1 A ILE 77.850 1
ATOM 536 H HG22 . ILE 34 34 ? A 8.473 6.855 6.430 1.000 1 A ILE 77.850 1
ATOM 537 H HG23 . ILE 34 34 ? A 9.415 8.339 6.233 1.000 1 A ILE 77.850 1
ATOM 538 H HD11 . ILE 34 34 ? A 7.961 9.774 3.945 1.000 1 A ILE 77.850 1
ATOM 539 H HD12 . ILE 34 34 ? A 7.449 8.622 2.693 1.000 1 A ILE 77.850 1
ATOM 540 H HD13 . ILE 34 34 ? A 8.578 9.928 2.291 1.000 1 A ILE 77.850 1
ATOM 541 N N . GLN 35 35 ? A 10.365 4.358 3.098 1.000 1 A GLN 78.170 1
ATOM 542 C CA . GLN 35 35 ? A 10.521 3.708 1.801 1.000 1 A GLN 78.170 1
ATOM 543 C C . GLN 35 35 ? A 9.481 4.279 0.838 1.000 1 A GLN 78.170 1
ATOM 544 O O . GLN 35 35 ? A 8.277 4.085 1.023 1.000 1 A GLN 78.170 1
ATOM 545 C CB . GLN 35 35 ? A 10.366 2.190 1.949 1.000 1 A GLN 78.170 1
ATOM 546 C CG . GLN 35 35 ? A 11.593 1.562 2.626 1.000 1 A GLN 78.170 1
ATOM 547 C CD . GLN 35 35 ? A 11.403 0.087 2.945 1.000 1 A GLN 78.170 1
ATOM 548 O OE1 . GLN 35 35 ? A 10.303 -0.400 3.107 1.000 1 A GLN 78.170 1
ATOM 549 N NE2 . GLN 35 35 ? A 12.461 -0.677 3.095 1.000 1 A GLN 78.170 1
ATOM 550 H H . GLN 35 35 ? A 9.734 3.936 3.765 1.000 1 A GLN 78.170 1
ATOM 551 H HA . GLN 35 35 ? A 11.512 3.916 1.398 1.000 1 A GLN 78.170 1
ATOM 552 H HB2 . GLN 35 35 ? A 9.468 1.980 2.531 1.000 1 A GLN 78.170 1
ATOM 553 H HB3 . GLN 35 35 ? A 10.250 1.741 0.963 1.000 1 A GLN 78.170 1
ATOM 554 H HG2 . GLN 35 35 ? A 11.800 2.077 3.565 1.000 1 A GLN 78.170 1
ATOM 555 H HG3 . GLN 35 35 ? A 12.450 1.669 1.962 1.000 1 A GLN 78.170 1
ATOM 556 H HE21 . GLN 35 35 ? A 13.396 -0.326 2.941 1.000 1 A GLN 78.170 1
ATOM 557 H HE22 . GLN 35 35 ? A 12.265 -1.653 3.269 1.000 1 A GLN 78.170 1
ATOM 558 N N . ARG 36 36 ? A 9.941 4.974 -0.204 1.000 1 A ARG 77.900 1
ATOM 559 C CA . ARG 36 36 ? A 9.088 5.466 -1.290 1.000 1 A ARG 77.900 1
ATOM 560 C C . ARG 36 36 ? A 9.352 4.645 -2.548 1.000 1 A ARG 77.900 1
ATOM 561 O O . ARG 36 36 ? A 10.518 4.470 -2.893 1.000 1 A ARG 77.900 1
ATOM 562 C CB . ARG 36 36 ? A 9.358 6.958 -1.522 1.000 1 A ARG 77.900 1
ATOM 563 C CG . ARG 36 36 ? A 8.350 7.582 -2.500 1.000 1 A ARG 77.900 1
ATOM 564 C CD . ARG 36 36 ? A 8.721 9.038 -2.782 1.000 1 A ARG 77.900 1
ATOM 565 N NE . ARG 36 36 ? A 7.798 9.672 -3.738 1.000 1 A ARG 77.900 1
ATOM 566 C CZ . ARG 36 36 ? A 8.040 10.764 -4.443 1.000 1 A ARG 77.900 1
ATOM 567 N NH1 . ARG 36 36 ? A 9.157 11.430 -4.328 1.000 1 A ARG 77.900 1
ATOM 568 N NH2 . ARG 36 36 ? A 7.161 11.212 -5.292 1.000 1 A ARG 77.900 1
ATOM 569 H H . ARG 36 36 ? A 10.936 5.129 -0.276 1.000 1 A ARG 77.900 1
ATOM 570 H HA . ARG 36 36 ? A 8.043 5.365 -0.997 1.000 1 A ARG 77.900 1
ATOM 571 H HB2 . ARG 36 36 ? A 9.289 7.485 -0.570 1.000 1 A ARG 77.900 1
ATOM 572 H HB3 . ARG 36 36 ? A 10.369 7.084 -1.911 1.000 1 A ARG 77.900 1
ATOM 573 H HG2 . ARG 36 36 ? A 7.350 7.536 -2.070 1.000 1 A ARG 77.900 1
ATOM 574 H HG3 . ARG 36 36 ? A 8.356 7.036 -3.444 1.000 1 A ARG 77.900 1
ATOM 575 H HD2 . ARG 36 36 ? A 9.728 9.050 -3.199 1.000 1 A ARG 77.900 1
ATOM 576 H HD3 . ARG 36 36 ? A 8.705 9.599 -1.848 1.000 1 A ARG 77.900 1
ATOM 577 H HE . ARG 36 36 ? A 6.869 9.282 -3.802 1.000 1 A ARG 77.900 1
ATOM 578 H HH11 . ARG 36 36 ? A 9.870 11.075 -3.706 1.000 1 A ARG 77.900 1
ATOM 579 H HH12 . ARG 36 36 ? A 9.391 12.164 -4.981 1.000 1 A ARG 77.900 1
ATOM 580 H HH21 . ARG 36 36 ? A 7.351 12.052 -5.820 1.000 1 A ARG 77.900 1
ATOM 581 H HH22 . ARG 36 36 ? A 6.269 10.748 -5.395 1.000 1 A ARG 77.900 1
ATOM 582 N N . PRO 37 37 ? A 8.322 4.149 -3.251 1.000 1 A PRO 75.690 1
ATOM 583 C CA . PRO 37 37 ? A 8.497 3.646 -4.609 1.000 1 A PRO 75.690 1
ATOM 584 C C . PRO 37 37 ? A 9.163 4.693 -5.516 1.000 1 A PRO 75.690 1
ATOM 585 O O . PRO 37 37 ? A 8.687 5.825 -5.597 1.000 1 A PRO 75.690 1
ATOM 586 C CB . PRO 37 37 ? A 7.088 3.325 -5.097 1.000 1 A PRO 75.690 1
ATOM 587 C CG . PRO 37 37 ? A 6.294 3.064 -3.818 1.000 1 A PRO 75.690 1
ATOM 588 C CD . PRO 37 37 ? A 6.929 4.047 -2.838 1.000 1 A PRO 75.690 1
ATOM 589 H HA . PRO 37 37 ? A 9.086 2.729 -4.583 1.000 1 A PRO 75.690 1
ATOM 590 H HB2 . PRO 37 37 ? A 7.086 2.482 -5.787 1.000 1 A PRO 75.690 1
ATOM 591 H HB3 . PRO 37 37 ? A 6.676 4.210 -5.581 1.000 1 A PRO 75.690 1
ATOM 592 H HG2 . PRO 37 37 ? A 5.229 3.255 -3.953 1.000 1 A PRO 75.690 1
ATOM 593 H HG3 . PRO 37 37 ? A 6.459 2.042 -3.477 1.000 1 A PRO 75.690 1
ATOM 594 H HD2 . PRO 37 37 ? A 6.840 3.671 -1.819 1.000 1 A PRO 75.690 1
ATOM 595 H HD3 . PRO 37 37 ? A 6.451 5.022 -2.931 1.000 1 A PRO 75.690 1
ATOM 596 N N . SER 38 38 ? A 10.256 4.331 -6.183 1.000 1 A SER 76.130 1
ATOM 597 C CA . SER 38 38 ? A 10.919 5.155 -7.208 1.000 1 A SER 76.130 1
ATOM 598 C C . SER 38 38 ? A 10.636 4.671 -8.625 1.000 1 A SER 76.130 1
ATOM 599 O O . SER 38 38 ? A 10.707 5.451 -9.570 1.000 1 A SER 76.130 1
ATOM 600 C CB . SER 38 38 ? A 12.431 5.175 -6.988 1.000 1 A SER 76.130 1
ATOM 601 O OG . SER 38 38 ? A 12.961 3.861 -6.934 1.000 1 A SER 76.130 1
ATOM 602 H H . SER 38 38 ? A 10.617 3.399 -6.033 1.000 1 A SER 76.130 1
ATOM 603 H HA . SER 38 38 ? A 10.560 6.183 -7.147 1.000 1 A SER 76.130 1
ATOM 604 H HB2 . SER 38 38 ? A 12.905 5.728 -7.799 1.000 1 A SER 76.130 1
ATOM 605 H HB3 . SER 38 38 ? A 12.641 5.691 -6.051 1.000 1 A SER 76.130 1
ATOM 606 H HG . SER 38 38 ? A 13.917 3.925 -6.892 1.000 1 A SER 76.130 1
ATOM 607 N N . ALA 39 39 ? A 10.299 3.392 -8.771 1.000 1 A ALA 76.540 1
ATOM 608 C CA . ALA 39 39 ? A 9.826 2.816 -10.013 1.000 1 A ALA 76.540 1
ATOM 609 C C . ALA 39 39 ? A 8.717 1.813 -9.715 1.000 1 A ALA 76.540 1
ATOM 610 O O . ALA 39 39 ? A 8.745 1.116 -8.695 1.000 1 A ALA 76.540 1
ATOM 611 C CB . ALA 39 39 ? A 10.992 2.171 -10.771 1.000 1 A ALA 76.540 1
ATOM 612 H H . ALA 39 39 ? A 10.258 2.808 -7.948 1.000 1 A ALA 76.540 1
ATOM 613 H HA . ALA 39 39 ? A 9.409 3.606 -10.637 1.000 1 A ALA 76.540 1
ATOM 614 H HB1 . ALA 39 39 ? A 11.386 1.327 -10.206 1.000 1 A ALA 76.540 1
ATOM 615 H HB2 . ALA 39 39 ? A 10.640 1.812 -11.738 1.000 1 A ALA 76.540 1
ATOM 616 H HB3 . ALA 39 39 ? A 11.778 2.908 -10.934 1.000 1 A ALA 76.540 1
ATOM 617 N N . PHE 40 40 ? A 7.775 1.732 -10.641 1.000 1 A PHE 73.440 1
ATOM 618 C CA . PHE 40 40 ? A 6.686 0.779 -10.613 1.000 1 A PHE 73.440 1
ATOM 619 C C . PHE 40 40 ? A 6.673 -0.038 -11.900 1.000 1 A PHE 73.440 1
ATOM 620 O O . PHE 40 40 ? A 7.085 0.438 -12.958 1.000 1 A PHE 73.440 1
ATOM 621 C CB . PHE 40 40 ? A 5.356 1.502 -10.449 1.000 1 A PHE 73.440 1
ATOM 622 C CG . PHE 40 40 ? A 5.152 2.292 -9.168 1.000 1 A PHE 73.440 1
ATOM 623 C CD1 . PHE 40 40 ? A 4.399 1.736 -8.117 1.000 1 A PHE 73.440 1
ATOM 624 C CD2 . PHE 40 40 ? A 5.590 3.627 -9.080 1.000 1 A PHE 73.440 1
ATOM 625 C CE1 . PHE 40 40 ? A 4.076 2.507 -6.989 1.000 1 A PHE 73.440 1
ATOM 626 C CE2 . PHE 40 40 ? A 5.270 4.402 -7.951 1.000 1 A PHE 73.440 1
ATOM 627 C CZ . PHE 40 40 ? A 4.495 3.847 -6.916 1.000 1 A PHE 73.440 1
ATOM 628 H H . PHE 40 40 ? A 7.858 2.282 -11.485 1.000 1 A PHE 73.440 1
ATOM 629 H HA . PHE 40 40 ? A 6.816 0.091 -9.777 1.000 1 A PHE 73.440 1
ATOM 630 H HB2 . PHE 40 40 ? A 5.221 2.171 -11.299 1.000 1 A PHE 73.440 1
ATOM 631 H HB3 . PHE 40 40 ? A 4.577 0.742 -10.504 1.000 1 A PHE 73.440 1
ATOM 632 H HD1 . PHE 40 40 ? A 4.019 0.729 -8.203 1.000 1 A PHE 73.440 1
ATOM 633 H HD2 . PHE 40 40 ? A 6.133 4.070 -9.902 1.000 1 A PHE 73.440 1
ATOM 634 H HE1 . PHE 40 40 ? A 3.469 2.078 -6.205 1.000 1 A PHE 73.440 1
ATOM 635 H HE2 . PHE 40 40 ? A 5.590 5.432 -7.899 1.000 1 A PHE 73.440 1
ATOM 636 H HZ . PHE 40 40 ? A 4.217 4.453 -6.066 1.000 1 A PHE 73.440 1
ATOM 637 N N . GLU 41 41 ? A 6.165 -1.254 -11.798 1.000 1 A GLU 75.460 1
ATOM 638 C CA . GLU 41 41 ? A 5.813 -2.106 -12.918 1.000 1 A GLU 75.460 1
ATOM 639 C C . GLU 41 41 ? A 4.292 -2.262 -12.955 1.000 1 A GLU 75.460 1
ATOM 640 O O . GLU 41 41 ? A 3.643 -2.531 -11.939 1.000 1 A GLU 75.460 1
ATOM 641 C CB . GLU 41 41 ? A 6.554 -3.436 -12.781 1.000 1 A GLU 75.460 1
ATOM 642 C CG . GLU 41 41 ? A 6.478 -4.307 -14.042 1.000 1 A GLU 75.460 1
ATOM 643 C CD . GLU 41 41 ? A 7.298 -5.602 -13.899 1.000 1 A GLU 75.460 1
ATOM 644 O OE1 . GLU 41 41 ? A 7.653 -5.953 -12.750 1.000 1 A GLU 75.460 1
ATOM 645 O OE2 . GLU 41 41 ? A 7.506 -6.287 -14.922 1.000 1 A GLU 75.460 1
ATOM 646 H H . GLU 41 41 ? A 5.843 -1.560 -10.891 1.000 1 A GLU 75.460 1
ATOM 647 H HA . GLU 41 41 ? A 6.139 -1.638 -13.847 1.000 1 A GLU 75.460 1
ATOM 648 H HB2 . GLU 41 41 ? A 7.606 -3.210 -12.608 1.000 1 A GLU 75.460 1
ATOM 649 H HB3 . GLU 41 41 ? A 6.157 -3.980 -11.924 1.000 1 A GLU 75.460 1
ATOM 650 H HG2 . GLU 41 41 ? A 6.858 -3.729 -14.885 1.000 1 A GLU 75.460 1
ATOM 651 H HG3 . GLU 41 41 ? A 5.436 -4.554 -14.242 1.000 1 A GLU 75.460 1
ATOM 652 N N . HIS 42 42 ? A 3.718 -2.064 -14.137 1.000 1 A HIS 73.040 1
ATOM 653 C CA . HIS 42 42 ? A 2.311 -2.331 -14.389 1.000 1 A HIS 73.040 1
ATOM 654 C C . HIS 42 42 ? A 2.167 -3.779 -14.839 1.000 1 A HIS 73.040 1
ATOM 655 O O . HIS 42 42 ? A 2.668 -4.154 -15.894 1.000 1 A HIS 73.040 1
ATOM 656 C CB . HIS 42 42 ? A 1.767 -1.364 -15.444 1.000 1 A HIS 73.040 1
ATOM 657 C CG . HIS 42 42 ? A 1.730 0.062 -14.967 1.000 1 A HIS 73.040 1
ATOM 658 N ND1 . HIS 42 42 ? A 0.702 0.653 -14.269 1.000 1 A HIS 73.040 1
ATOM 659 C CD2 . HIS 42 42 ? A 2.701 1.010 -15.141 1.000 1 A HIS 73.040 1
ATOM 660 C CE1 . HIS 42 42 ? A 1.044 1.931 -14.035 1.000 1 A HIS 73.040 1
ATOM 661 N NE2 . HIS 42 42 ? A 2.258 2.190 -14.541 1.000 1 A HIS 73.040 1
ATOM 662 H H . HIS 42 42 ? A 4.305 -1.892 -14.941 1.000 1 A HIS 73.040 1
ATOM 663 H HA . HIS 42 42 ? A 1.736 -2.191 -13.474 1.000 1 A HIS 73.040 1
ATOM 664 H HB2 . HIS 42 42 ? A 0.753 -1.665 -15.707 1.000 1 A HIS 73.040 1
ATOM 665 H HB3 . HIS 42 42 ? A 2.376 -1.425 -16.347 1.000 1 A HIS 73.040 1
ATOM 666 H HD1 . HIS 42 42 ? A -0.171 0.213 -14.014 1.000 1 A HIS 73.040 1
ATOM 667 H HD2 . HIS 42 42 ? A 3.642 0.872 -15.654 1.000 1 A HIS 73.040 1
ATOM 668 H HE1 . HIS 42 42 ? A 0.441 2.654 -13.506 1.000 1 A HIS 73.040 1
ATOM 669 N N . HIS 43 43 ? A 1.453 -4.576 -14.055 1.000 1 A HIS 76.490 1
ATOM 670 C CA . HIS 43 43 ? A 1.098 -5.946 -14.405 1.000 1 A HIS 76.490 1
ATOM 671 C C . HIS 43 43 ? A -0.369 -5.990 -14.793 1.000 1 A HIS 76.490 1
ATOM 672 O O . HIS 43 43 ? A -1.223 -5.600 -14.001 1.000 1 A HIS 76.490 1
ATOM 673 C CB . HIS 43 43 ? A 1.398 -6.875 -13.227 1.000 1 A HIS 76.490 1
ATOM 674 C CG . HIS 43 43 ? A 2.873 -7.066 -13.012 1.000 1 A HIS 76.490 1
ATOM 675 N ND1 . HIS 43 43 ? A 3.628 -8.105 -13.560 1.000 1 A HIS 76.490 1
ATOM 676 C CD2 . HIS 43 43 ? A 3.700 -6.214 -12.341 1.000 1 A HIS 76.490 1
ATOM 677 C CE1 . HIS 43 43 ? A 4.895 -7.855 -13.181 1.000 1 A HIS 76.490 1
ATOM 678 N NE2 . HIS 43 43 ? A 4.960 -6.758 -12.421 1.000 1 A HIS 76.490 1
ATOM 679 H H . HIS 43 43 ? A 1.069 -4.193 -13.203 1.000 1 A HIS 76.490 1
ATOM 680 H HA . HIS 43 43 ? A 1.691 -6.281 -15.256 1.000 1 A HIS 76.490 1
ATOM 681 H HB2 . HIS 43 43 ? A 0.955 -7.851 -13.424 1.000 1 A HIS 76.490 1
ATOM 682 H HB3 . HIS 43 43 ? A 0.951 -6.476 -12.316 1.000 1 A HIS 76.490 1
ATOM 683 H HD2 . HIS 43 43 ? A 3.420 -5.280 -11.876 1.000 1 A HIS 76.490 1
ATOM 684 H HE1 . HIS 43 43 ? A 5.767 -8.410 -13.493 1.000 1 A HIS 76.490 1
ATOM 685 H HE2 . HIS 43 43 ? A 5.837 -6.337 -12.146 1.000 1 A HIS 76.490 1
ATOM 686 N N . CYS 44 44 ? A -0.677 -6.476 -15.993 1.000 1 A CYS 74.510 1
ATOM 687 C CA . CYS 44 44 ? A -2.052 -6.674 -16.435 1.000 1 A CYS 74.510 1
ATOM 688 C C . CYS 44 44 ? A -2.345 -8.168 -16.593 1.000 1 A CYS 74.510 1
ATOM 689 O O . CYS 44 44 ? A -1.878 -8.810 -17.531 1.000 1 A CYS 74.510 1
ATOM 690 C CB . CYS 44 44 ? A -2.288 -5.882 -17.725 1.000 1 A CYS 74.510 1
ATOM 691 S SG . CYS 44 44 ? A -4.048 -5.986 -18.169 1.000 1 A CYS 74.510 1
ATOM 692 H H . CYS 44 44 ? A 0.063 -6.770 -16.614 1.000 1 A CYS 74.510 1
ATOM 693 H HA . CYS 44 44 ? A -2.742 -6.284 -15.686 1.000 1 A CYS 74.510 1
ATOM 694 H HB2 . CYS 44 44 ? A -2.009 -4.839 -17.573 1.000 1 A CYS 74.510 1
ATOM 695 H HB3 . CYS 44 44 ? A -1.679 -6.298 -18.528 1.000 1 A CYS 74.510 1
ATOM 696 H HG . CYS 44 44 ? A -4.531 -5.616 -16.979 1.000 1 A CYS 74.510 1
ATOM 697 N N . LEU 45 45 ? A -3.164 -8.720 -15.699 1.000 1 A LEU 79.680 1
ATOM 698 C CA . LEU 45 45 ? A -3.790 -10.017 -15.912 1.000 1 A LEU 79.680 1
ATOM 699 C C . LEU 45 45 ? A -5.042 -9.820 -16.772 1.000 1 A LEU 79.680 1
ATOM 700 O O . LEU 45 45 ? A -6.024 -9.217 -16.335 1.000 1 A LEU 79.680 1
ATOM 701 C CB . LEU 45 45 ? A -4.082 -10.682 -14.557 1.000 1 A LEU 79.680 1
ATOM 702 C CG . LEU 45 45 ? A -4.870 -12.000 -14.677 1.000 1 A LEU 79.680 1
ATOM 703 C CD1 . LEU 45 45 ? A -4.074 -13.089 -15.398 1.000 1 A LEU 79.680 1
ATOM 704 C CD2 . LEU 45 45 ? A -5.244 -12.520 -13.294 1.000 1 A LEU 79.680 1
ATOM 705 H H . LEU 45 45 ? A -3.538 -8.134 -14.966 1.000 1 A LEU 79.680 1
ATOM 706 H HA . LEU 45 45 ? A -3.095 -10.660 -16.452 1.000 1 A LEU 79.680 1
ATOM 707 H HB2 . LEU 45 45 ? A -4.655 -9.984 -13.946 1.000 1 A LEU 79.680 1
ATOM 708 H HB3 . LEU 45 45 ? A -3.139 -10.875 -14.045 1.000 1 A LEU 79.680 1
ATOM 709 H HG . LEU 45 45 ? A -5.796 -11.822 -15.224 1.000 1 A LEU 79.680 1
ATOM 710 H HD11 . LEU 45 45 ? A -3.886 -12.803 -16.433 1.000 1 A LEU 79.680 1
ATOM 711 H HD12 . LEU 45 45 ? A -3.125 -13.258 -14.888 1.000 1 A LEU 79.680 1
ATOM 712 H HD13 . LEU 45 45 ? A -4.645 -14.017 -15.404 1.000 1 A LEU 79.680 1
ATOM 713 H HD21 . LEU 45 45 ? A -5.880 -13.400 -13.391 1.000 1 A LEU 79.680 1
ATOM 714 H HD22 . LEU 45 45 ? A -5.784 -11.749 -12.744 1.000 1 A LEU 79.680 1
ATOM 715 H HD23 . LEU 45 45 ? A -4.340 -12.791 -12.748 1.000 1 A LEU 79.680 1
ATOM 716 N N . THR 46 46 ? A -5.011 -10.357 -17.988 1.000 1 A THR 78.360 1
ATOM 717 C CA . THR 46 46 ? A -6.175 -10.426 -18.879 1.000 1 A THR 78.360 1
ATOM 718 C C . THR 46 46 ? A -6.803 -11.809 -18.788 1.000 1 A THR 78.360 1
ATOM 719 O O . THR 46 46 ? A -6.113 -12.811 -18.953 1.000 1 A THR 78.360 1
ATOM 720 C CB . THR 46 46 ? A -5.782 -10.108 -20.325 1.000 1 A THR 78.360 1
ATOM 721 O OG1 . THR 46 46 ? A -5.250 -8.805 -20.379 1.000 1 A THR 78.360 1
ATOM 722 C CG2 . THR 46 46 ? A -6.970 -10.161 -21.289 1.000 1 A THR 78.360 1
ATOM 723 H H . THR 46 46 ? A -4.173 -10.845 -18.270 1.000 1 A THR 78.360 1
ATOM 724 H HA . THR 46 46 ? A -6.914 -9.685 -18.573 1.000 1 A THR 78.360 1
ATOM 725 H HB . THR 46 46 ? A -5.020 -10.812 -20.660 1.000 1 A THR 78.360 1
ATOM 726 H HG1 . THR 46 46 ? A -4.485 -8.763 -19.801 1.000 1 A THR 78.360 1
ATOM 727 H HG21 . THR 46 46 ? A -7.288 -11.193 -21.434 1.000 1 A THR 78.360 1
ATOM 728 H HG22 . THR 46 46 ? A -7.804 -9.576 -20.903 1.000 1 A THR 78.360 1
ATOM 729 H HG23 . THR 46 46 ? A -6.672 -9.757 -22.257 1.000 1 A THR 78.360 1
ATOM 730 N N . VAL 47 47 ? A -8.114 -11.872 -18.559 1.000 1 A VAL 81.090 1
ATOM 731 C CA . VAL 47 47 ? A -8.873 -13.124 -18.491 1.000 1 A VAL 81.090 1
ATOM 732 C C . VAL 47 47 ? A -10.016 -13.098 -19.496 1.000 1 A VAL 81.090 1
ATOM 733 O O . VAL 47 47 ? A -10.953 -12.308 -19.364 1.000 1 A VAL 81.090 1
ATOM 734 C CB . VAL 47 47 ? A -9.399 -13.386 -17.072 1.000 1 A VAL 81.090 1
ATOM 735 C CG1 . VAL 47 47 ? A -10.079 -14.751 -17.034 1.000 1 A VAL 81.090 1
ATOM 736 C CG2 . VAL 47 47 ? A -8.276 -13.361 -16.032 1.000 1 A VAL 81.090 1
ATOM 737 H H . VAL 47 47 ? A -8.601 -11.006 -18.378 1.000 1 A VAL 81.090 1
ATOM 738 H HA . VAL 47 47 ? A -8.218 -13.956 -18.748 1.000 1 A VAL 81.090 1
ATOM 739 H HB . VAL 47 47 ? A -10.134 -12.627 -16.802 1.000 1 A VAL 81.090 1
ATOM 740 H HG11 . VAL 47 47 ? A -10.439 -14.941 -16.023 1.000 1 A VAL 81.090 1
ATOM 741 H HG12 . VAL 47 47 ? A -9.370 -15.534 -17.304 1.000 1 A VAL 81.090 1
ATOM 742 H HG13 . VAL 47 47 ? A -10.934 -14.778 -17.709 1.000 1 A VAL 81.090 1
ATOM 743 H HG21 . VAL 47 47 ? A -7.451 -13.994 -16.358 1.000 1 A VAL 81.090 1
ATOM 744 H HG22 . VAL 47 47 ? A -8.645 -13.731 -15.075 1.000 1 A VAL 81.090 1
ATOM 745 H HG23 . VAL 47 47 ? A -7.922 -12.339 -15.899 1.000 1 A VAL 81.090 1
ATOM 746 N N . ASN 48 48 ? A -9.962 -13.984 -20.490 1.000 1 A ASN 78.530 1
ATOM 747 C CA . ASN 48 48 ? A -10.995 -14.106 -21.512 1.000 1 A ASN 78.530 1
ATOM 748 C C . ASN 48 48 ? A -12.144 -15.014 -21.037 1.000 1 A ASN 78.530 1
ATOM 749 O O . ASN 48 48 ? A -12.010 -16.232 -20.921 1.000 1 A ASN 78.530 1
ATOM 750 C CB . ASN 48 48 ? A -10.339 -14.586 -22.815 1.000 1 A ASN 78.530 1
ATOM 751 C CG . ASN 48 48 ? A -11.278 -14.579 -24.009 1.000 1 A ASN 78.530 1
ATOM 752 O OD1 . ASN 48 48 ? A -12.499 -14.480 -23.916 1.000 1 A ASN 78.530 1
ATOM 753 N ND2 . ASN 48 48 ? A -10.726 -14.698 -25.191 1.000 1 A ASN 78.530 1
ATOM 754 H H . ASN 48 48 ? A -9.175 -14.616 -20.535 1.000 1 A ASN 78.530 1
ATOM 755 H HA . ASN 48 48 ? A -11.409 -13.117 -21.707 1.000 1 A ASN 78.530 1
ATOM 756 H HB2 . ASN 48 48 ? A -9.500 -13.929 -23.046 1.000 1 A ASN 78.530 1
ATOM 757 H HB3 . ASN 48 48 ? A -9.944 -15.594 -22.686 1.000 1 A ASN 78.530 1
ATOM 758 H HD21 . ASN 48 48 ? A -9.721 -14.779 -25.251 1.000 1 A ASN 78.530 1
ATOM 759 H HD22 . ASN 48 48 ? A -11.309 -14.630 -26.013 1.000 1 A ASN 78.530 1
ATOM 760 N N . LEU 49 49 ? A -13.324 -14.430 -20.829 1.000 1 A LEU 82.640 1
ATOM 761 C CA . LEU 49 49 ? A -14.538 -15.146 -20.430 1.000 1 A LEU 82.640 1
ATOM 762 C C . LEU 49 49 ? A -15.026 -16.132 -21.502 1.000 1 A LEU 82.640 1
ATOM 763 O O . LEU 49 49 ? A -15.671 -17.123 -21.174 1.000 1 A LEU 82.640 1
ATOM 764 C CB . LEU 49 49 ? A -15.652 -14.134 -20.102 1.000 1 A LEU 82.640 1
ATOM 765 C CG . LEU 49 49 ? A -15.354 -13.211 -18.906 1.000 1 A LEU 82.640 1
ATOM 766 C CD1 . LEU 49 49 ? A -16.468 -12.168 -18.770 1.000 1 A LEU 82.640 1
ATOM 767 C CD2 . LEU 49 49 ? A -15.283 -14.016 -17.608 1.000 1 A LEU 82.640 1
ATOM 768 H H . LEU 49 49 ? A -13.383 -13.431 -20.968 1.000 1 A LEU 82.640 1
ATOM 769 H HA . LEU 49 49 ? A -14.317 -15.735 -19.540 1.000 1 A LEU 82.640 1
ATOM 770 H HB2 . LEU 49 49 ? A -16.564 -14.690 -19.886 1.000 1 A LEU 82.640 1
ATOM 771 H HB3 . LEU 49 49 ? A -15.847 -13.529 -20.988 1.000 1 A LEU 82.640 1
ATOM 772 H HG . LEU 49 49 ? A -14.411 -12.685 -19.053 1.000 1 A LEU 82.640 1
ATOM 773 H HD11 . LEU 49 49 ? A -16.243 -11.514 -17.927 1.000 1 A LEU 82.640 1
ATOM 774 H HD12 . LEU 49 49 ? A -16.508 -11.569 -19.679 1.000 1 A LEU 82.640 1
ATOM 775 H HD13 . LEU 49 49 ? A -17.423 -12.667 -18.602 1.000 1 A LEU 82.640 1
ATOM 776 H HD21 . LEU 49 49 ? A -14.376 -14.619 -17.598 1.000 1 A LEU 82.640 1
ATOM 777 H HD22 . LEU 49 49 ? A -16.151 -14.668 -17.512 1.000 1 A LEU 82.640 1
ATOM 778 H HD23 . LEU 49 49 ? A -15.249 -13.346 -16.749 1.000 1 A LEU 82.640 1
ATOM 779 N N . THR 50 50 ? A -14.716 -15.896 -22.780 1.000 1 A THR 79.250 1
ATOM 780 C CA . THR 50 50 ? A -15.058 -16.828 -23.871 1.000 1 A THR 79.250 1
ATOM 781 C C . THR 50 50 ? A -14.265 -18.128 -23.744 1.000 1 A THR 79.250 1
ATOM 782 O O . THR 50 50 ? A -14.800 -19.214 -23.970 1.000 1 A THR 79.250 1
ATOM 783 C CB . THR 50 50 ? A -14.784 -16.212 -25.254 1.000 1 A THR 79.250 1
ATOM 784 O OG1 . THR 50 50 ? A -15.212 -14.864 -25.305 1.000 1 A THR 79.250 1
ATOM 785 C CG2 . THR 50 50 ? A -15.486 -16.979 -26.373 1.000 1 A THR 79.250 1
ATOM 786 H H . THR 50 50 ? A -14.106 -15.118 -22.983 1.000 1 A THR 79.250 1
ATOM 787 H HA . THR 50 50 ? A -16.118 -17.074 -23.805 1.000 1 A THR 79.250 1
ATOM 788 H HB . THR 50 50 ? A -13.712 -16.230 -25.449 1.000 1 A THR 79.250 1
ATOM 789 H HG1 . THR 50 50 ? A -14.464 -14.371 -24.960 1.000 1 A THR 79.250 1
ATOM 790 H HG21 . THR 50 50 ? A -15.107 -17.999 -26.425 1.000 1 A THR 79.250 1
ATOM 791 H HG22 . THR 50 50 ? A -16.561 -17.001 -26.194 1.000 1 A THR 79.250 1
ATOM 792 H HG23 . THR 50 50 ? A -15.290 -16.488 -27.326 1.000 1 A THR 79.250 1
ATOM 793 N N . GLU 51 51 ? A -13.002 -18.035 -23.334 1.000 1 A GLU 81.060 1
ATOM 794 C CA . GLU 51 51 ? A -12.142 -19.192 -23.099 1.000 1 A GLU 81.060 1
ATOM 795 C C . GLU 51 51 ? A -12.567 -19.955 -21.842 1.000 1 A GLU 81.060 1
ATOM 796 O O . GLU 51 51 ? A -12.764 -21.167 -21.908 1.000 1 A GLU 81.060 1
ATOM 797 C CB . GLU 51 51 ? A -10.700 -18.708 -23.016 1.000 1 A GLU 81.060 1
ATOM 798 C CG . GLU 51 51 ? A -9.719 -19.873 -22.855 1.000 1 A GLU 81.060 1
ATOM 799 C CD . GLU 51 51 ? A -8.273 -19.398 -22.992 1.000 1 A GLU 81.060 1
ATOM 800 O OE1 . GLU 51 51 ? A -8.057 -18.173 -22.866 1.000 1 A GLU 81.060 1
ATOM 801 O OE2 . GLU 51 51 ? A -7.424 -20.270 -23.274 1.000 1 A GLU 81.060 1
ATOM 802 H H . GLU 51 51 ? A -12.629 -17.129 -23.089 1.000 1 A GLU 81.060 1
ATOM 803 H HA . GLU 51 51 ? A -12.217 -19.878 -23.943 1.000 1 A GLU 81.060 1
ATOM 804 H HB2 . GLU 51 51 ? A -10.471 -18.172 -23.937 1.000 1 A GLU 81.060 1
ATOM 805 H HB3 . GLU 51 51 ? A -10.593 -18.026 -22.172 1.000 1 A GLU 81.060 1
ATOM 806 H HG2 . GLU 51 51 ? A -9.859 -20.331 -21.876 1.000 1 A GLU 81.060 1
ATOM 807 H HG3 . GLU 51 51 ? A -9.934 -20.619 -23.620 1.000 1 A GLU 81.060 1
ATOM 808 N N . ILE 52 52 ? A -12.849 -19.246 -20.743 1.000 1 A ILE 84.100 1
ATOM 809 C CA . ILE 52 52 ? A -13.438 -19.841 -19.533 1.000 1 A ILE 84.100 1
ATOM 810 C C . ILE 52 52 ? A -14.725 -20.612 -19.870 1.000 1 A ILE 84.100 1
ATOM 811 O O . ILE 52 52 ? A -14.893 -21.758 -19.445 1.000 1 A ILE 84.100 1
ATOM 812 C CB . ILE 52 52 ? A -13.672 -18.744 -18.469 1.000 1 A ILE 84.100 1
ATOM 813 C CG1 . ILE 52 52 ? A -12.312 -18.317 -17.874 1.000 1 A ILE 84.100 1
ATOM 814 C CG2 . ILE 52 52 ? A -14.619 -19.220 -17.358 1.000 1 A ILE 84.100 1
ATOM 815 C CD1 . ILE 52 52 ? A -12.382 -17.209 -16.817 1.000 1 A ILE 84.100 1
ATOM 816 H H . ILE 52 52 ? A -12.615 -18.264 -20.739 1.000 1 A ILE 84.100 1
ATOM 817 H HA . ILE 52 52 ? A -12.735 -20.570 -19.129 1.000 1 A ILE 84.100 1
ATOM 818 H HB . ILE 52 52 ? A -14.135 -17.883 -18.950 1.000 1 A ILE 84.100 1
ATOM 819 H HG12 . ILE 52 52 ? A -11.663 -17.966 -18.676 1.000 1 A ILE 84.100 1
ATOM 820 H HG13 . ILE 52 52 ? A -11.836 -19.186 -17.419 1.000 1 A ILE 84.100 1
ATOM 821 H HG21 . ILE 52 52 ? A -14.798 -18.410 -16.651 1.000 1 A ILE 84.100 1
ATOM 822 H HG22 . ILE 52 52 ? A -15.596 -19.495 -17.756 1.000 1 A ILE 84.100 1
ATOM 823 H HG23 . ILE 52 52 ? A -14.187 -20.071 -16.832 1.000 1 A ILE 84.100 1
ATOM 824 H HD11 . ILE 52 52 ? A -12.804 -16.303 -17.252 1.000 1 A ILE 84.100 1
ATOM 825 H HD12 . ILE 52 52 ? A -11.370 -17.015 -16.461 1.000 1 A ILE 84.100 1
ATOM 826 H HD13 . ILE 52 52 ? A -12.969 -17.516 -15.951 1.000 1 A ILE 84.100 1
ATOM 827 N N . ASN 53 53 ? A -15.612 -20.037 -20.687 1.000 1 A ASN 85.540 1
ATOM 828 C CA . ASN 53 53 ? A -16.832 -20.711 -21.140 1.000 1 A ASN 85.540 1
ATOM 829 C C . ASN 53 53 ? A -16.533 -21.935 -22.023 1.000 1 A ASN 85.540 1
ATOM 830 O O . ASN 53 53 ? A -17.227 -22.948 -21.927 1.000 1 A ASN 85.540 1
ATOM 831 C CB . ASN 53 53 ? A -17.717 -19.699 -21.885 1.000 1 A ASN 85.540 1
ATOM 832 C CG . ASN 53 53 ? A -18.365 -18.679 -20.966 1.000 1 A ASN 85.540 1
ATOM 833 O OD1 . ASN 53 53 ? A -18.519 -18.865 -19.773 1.000 1 A ASN 85.540 1
ATOM 834 N ND2 . ASN 53 53 ? A -18.819 -17.572 -21.504 1.000 1 A ASN 85.540 1
ATOM 835 H H . ASN 53 53 ? A -15.458 -19.076 -20.958 1.000 1 A ASN 85.540 1
ATOM 836 H HA . ASN 53 53 ? A -17.376 -21.076 -20.269 1.000 1 A ASN 85.540 1
ATOM 837 H HB2 . ASN 53 53 ? A -17.125 -19.181 -22.640 1.000 1 A ASN 85.540 1
ATOM 838 H HB3 . ASN 53 53 ? A -18.522 -20.233 -22.388 1.000 1 A ASN 85.540 1
ATOM 839 H HD21 . ASN 53 53 ? A -18.673 -17.384 -22.485 1.000 1 A ASN 85.540 1
ATOM 840 H HD22 . ASN 53 53 ? A -19.241 -16.924 -20.854 1.000 1 A ASN 85.540 1
ATOM 841 N N . THR 54 54 ? A -15.486 -21.878 -22.850 1.000 1 A THR 81.490 1
ATOM 842 C CA . THR 54 54 ? A -15.047 -23.003 -23.692 1.000 1 A THR 81.490 1
ATOM 843 C C . THR 54 54 ? A -14.536 -24.165 -22.835 1.000 1 A THR 81.490 1
ATOM 844 O O . THR 54 54 ? A -14.971 -25.300 -23.026 1.000 1 A THR 81.490 1
ATOM 845 C CB . THR 54 54 ? A -13.977 -22.549 -24.699 1.000 1 A THR 81.490 1
ATOM 846 O OG1 . THR 54 54 ? A -14.495 -21.512 -25.504 1.000 1 A THR 81.490 1
ATOM 847 C CG2 . THR 54 54 ? A -13.554 -23.670 -25.648 1.000 1 A THR 81.490 1
ATOM 848 H H . THR 54 54 ? A -14.937 -21.030 -22.860 1.000 1 A THR 81.490 1
ATOM 849 H HA . THR 54 54 ? A -15.902 -23.368 -24.260 1.000 1 A THR 81.490 1
ATOM 850 H HB . THR 54 54 ? A -13.095 -22.185 -24.173 1.000 1 A THR 81.490 1
ATOM 851 H HG1 . THR 54 54 ? A -14.607 -20.732 -24.956 1.000 1 A THR 81.490 1
ATOM 852 H HG21 . THR 54 54 ? A -12.864 -23.269 -26.391 1.000 1 A THR 81.490 1
ATOM 853 H HG22 . THR 54 54 ? A -13.047 -24.460 -25.095 1.000 1 A THR 81.490 1
ATOM 854 H HG23 . THR 54 54 ? A -14.429 -24.079 -26.154 1.000 1 A THR 81.490 1
ATOM 855 N N . ILE 55 55 ? A -13.696 -23.887 -21.833 1.000 1 A ILE 81.770 1
ATOM 856 C CA . ILE 55 55 ? A -13.186 -24.882 -20.874 1.000 1 A ILE 81.770 1
ATOM 857 C C . ILE 55 55 ? A -14.338 -25.476 -20.047 1.000 1 A ILE 81.770 1
ATOM 858 O O . ILE 55 55 ? A -14.440 -26.691 -19.878 1.000 1 A ILE 81.770 1
ATOM 859 C CB . ILE 55 55 ? A -12.098 -24.235 -19.981 1.000 1 A ILE 81.770 1
ATOM 860 C CG1 . ILE 55 55 ? A -10.864 -23.830 -20.822 1.000 1 A ILE 81.770 1
ATOM 861 C CG2 . ILE 55 55 ? A -11.676 -25.201 -18.862 1.000 1 A ILE 81.770 1
ATOM 862 C CD1 . ILE 55 55 ? A -9.893 -22.898 -20.085 1.000 1 A ILE 81.770 1
ATOM 863 H H . ILE 55 55 ? A -13.375 -22.935 -21.734 1.000 1 A ILE 81.770 1
ATOM 864 H HA . ILE 55 55 ? A -12.727 -25.703 -21.424 1.000 1 A ILE 81.770 1
ATOM 865 H HB . ILE 55 55 ? A -12.516 -23.339 -19.521 1.000 1 A ILE 81.770 1
ATOM 866 H HG12 . ILE 55 55 ? A -10.328 -24.725 -21.137 1.000 1 A ILE 81.770 1
ATOM 867 H HG13 . ILE 55 55 ? A -11.182 -23.305 -21.723 1.000 1 A ILE 81.770 1
ATOM 868 H HG21 . ILE 55 55 ? A -12.512 -25.380 -18.185 1.000 1 A ILE 81.770 1
ATOM 869 H HG22 . ILE 55 55 ? A -10.874 -24.771 -18.262 1.000 1 A ILE 81.770 1
ATOM 870 H HG23 . ILE 55 55 ? A -11.336 -26.148 -19.281 1.000 1 A ILE 81.770 1
ATOM 871 H HD11 . ILE 55 55 ? A -10.424 -22.016 -19.727 1.000 1 A ILE 81.770 1
ATOM 872 H HD12 . ILE 55 55 ? A -9.424 -23.409 -19.244 1.000 1 A ILE 81.770 1
ATOM 873 H HD13 . ILE 55 55 ? A -9.109 -22.580 -20.773 1.000 1 A ILE 81.770 1
ATOM 874 N N . THR 56 56 ? A -15.276 -24.639 -19.606 1.000 1 A THR 87.120 1
ATOM 875 C CA . THR 56 56 ? A -16.474 -25.077 -18.870 1.000 1 A THR 87.120 1
ATOM 876 C C . THR 56 56 ? A -17.366 -25.987 -19.718 1.000 1 A THR 87.120 1
ATOM 877 O O . THR 56 56 ? A -17.882 -26.994 -19.230 1.000 1 A THR 87.120 1
ATOM 878 C CB . THR 56 56 ? A -17.271 -23.858 -18.397 1.000 1 A THR 87.120 1
ATOM 879 O OG1 . THR 56 56 ? A -16.427 -23.037 -17.632 1.000 1 A THR 87.120 1
ATOM 880 C CG2 . THR 56 56 ? A -18.455 -24.233 -17.508 1.000 1 A THR 87.120 1
ATOM 881 H H . THR 56 56 ? A -15.119 -23.649 -19.734 1.000 1 A THR 87.120 1
ATOM 882 H HA . THR 56 56 ? A -16.161 -25.641 -17.991 1.000 1 A THR 87.120 1
ATOM 883 H HB . THR 56 56 ? A -17.634 -23.294 -19.256 1.000 1 A THR 87.120 1
ATOM 884 H HG1 . THR 56 56 ? A -15.854 -22.544 -18.223 1.000 1 A THR 87.120 1
ATOM 885 H HG21 . THR 56 56 ? A -18.941 -23.320 -17.164 1.000 1 A THR 87.120 1
ATOM 886 H HG22 . THR 56 56 ? A -19.184 -24.817 -18.070 1.000 1 A THR 87.120 1
ATOM 887 H HG23 . THR 56 56 ? A -18.111 -24.803 -16.645 1.000 1 A THR 87.120 1
ATOM 888 N N . THR 57 57 ? A -17.516 -25.680 -21.009 1.000 1 A THR 86.350 1
ATOM 889 C CA . THR 57 57 ? A -18.266 -26.515 -21.961 1.000 1 A THR 86.350 1
ATOM 890 C C . THR 57 57 ? A -17.549 -27.843 -22.215 1.000 1 A THR 86.350 1
ATOM 891 O O . THR 57 57 ? A -18.194 -28.889 -22.256 1.000 1 A THR 86.350 1
ATOM 892 C CB . THR 57 57 ? A -18.493 -25.764 -23.281 1.000 1 A THR 86.350 1
ATOM 893 O OG1 . THR 57 57 ? A -19.162 -24.549 -23.032 1.000 1 A THR 86.350 1
ATOM 894 C CG2 . THR 57 57 ? A -19.366 -26.549 -24.260 1.000 1 A THR 86.350 1
ATOM 895 H H . THR 57 57 ? A -17.084 -24.833 -21.350 1.000 1 A THR 86.350 1
ATOM 896 H HA . THR 57 57 ? A -19.243 -26.746 -21.536 1.000 1 A THR 86.350 1
ATOM 897 H HB . THR 57 57 ? A -17.535 -25.549 -23.753 1.000 1 A THR 86.350 1
ATOM 898 H HG1 . THR 57 57 ? A -18.538 -23.947 -22.619 1.000 1 A THR 86.350 1
ATOM 899 H HG21 . THR 57 57 ? A -20.304 -26.829 -23.779 1.000 1 A THR 86.350 1
ATOM 900 H HG22 . THR 57 57 ? A -18.846 -27.447 -24.592 1.000 1 A THR 86.350 1
ATOM 901 H HG23 . THR 57 57 ? A -19.582 -25.928 -25.130 1.000 1 A THR 86.350 1
ATOM 902 N N . TYR 58 58 ? A -16.215 -27.834 -22.309 1.000 1 A TYR 82.020 1
ATOM 903 C CA . TYR 58 58 ? A -15.403 -29.050 -22.402 1.000 1 A TYR 82.020 1
ATOM 904 C C . TYR 58 58 ? A -15.621 -29.975 -21.194 1.000 1 A TYR 82.020 1
ATOM 905 O O . TYR 58 58 ? A -15.939 -31.152 -21.386 1.000 1 A TYR 82.020 1
ATOM 906 C CB . TYR 58 58 ? A -13.926 -28.667 -22.585 1.000 1 A TYR 82.020 1
ATOM 907 C CG . TYR 58 58 ? A -12.951 -29.799 -22.327 1.000 1 A TYR 82.020 1
ATOM 908 C CD1 . TYR 58 58 ? A -12.650 -30.723 -23.347 1.000 1 A TYR 82.020 1
ATOM 909 C CD2 . TYR 58 58 ? A -12.354 -29.930 -21.057 1.000 1 A TYR 82.020 1
ATOM 910 C CE1 . TYR 58 58 ? A -11.746 -31.775 -23.095 1.000 1 A TYR 82.020 1
ATOM 911 C CE2 . TYR 58 58 ? A -11.456 -30.983 -20.801 1.000 1 A TYR 82.020 1
ATOM 912 C CZ . TYR 58 58 ? A -11.149 -31.905 -21.821 1.000 1 A TYR 82.020 1
ATOM 913 O OH . TYR 58 58 ? A -10.300 -32.933 -21.565 1.000 1 A TYR 82.020 1
ATOM 914 H H . TYR 58 58 ? A -15.734 -26.946 -22.284 1.000 1 A TYR 82.020 1
ATOM 915 H HA . TYR 58 58 ? A -15.712 -29.611 -23.284 1.000 1 A TYR 82.020 1
ATOM 916 H HB2 . TYR 58 58 ? A -13.785 -28.297 -23.600 1.000 1 A TYR 82.020 1
ATOM 917 H HB3 . TYR 58 58 ? A -13.672 -27.846 -21.914 1.000 1 A TYR 82.020 1
ATOM 918 H HD1 . TYR 58 58 ? A -13.098 -30.617 -24.324 1.000 1 A TYR 82.020 1
ATOM 919 H HD2 . TYR 58 58 ? A -12.576 -29.222 -20.272 1.000 1 A TYR 82.020 1
ATOM 920 H HE1 . TYR 58 58 ? A -11.471 -32.473 -23.872 1.000 1 A TYR 82.020 1
ATOM 921 H HE2 . TYR 58 58 ? A -10.998 -31.080 -19.828 1.000 1 A TYR 82.020 1
ATOM 922 H HH . TYR 58 58 ? A -9.856 -32.838 -20.719 1.000 1 A TYR 82.020 1
ATOM 923 N N . PHE 59 59 ? A -15.553 -29.450 -19.963 1.000 1 A PHE 84.760 1
ATOM 924 C CA . PHE 59 59 ? A -15.853 -30.238 -18.763 1.000 1 A PHE 84.760 1
ATOM 925 C C . PHE 59 59 ? A -17.296 -30.760 -18.769 1.000 1 A PHE 84.760 1
ATOM 926 O O . PHE 59 59 ? A -17.509 -31.945 -18.520 1.000 1 A PHE 84.760 1
ATOM 927 C CB . PHE 59 59 ? A -15.562 -29.428 -17.491 1.000 1 A PHE 84.760 1
ATOM 928 C CG . PHE 59 59 ? A -14.087 -29.287 -17.160 1.000 1 A PHE 84.760 1
ATOM 929 C CD1 . PHE 59 59 ? A -13.312 -30.436 -16.906 1.000 1 A PHE 84.760 1
ATOM 930 C CD2 . PHE 59 59 ? A -13.491 -28.017 -17.059 1.000 1 A PHE 84.760 1
ATOM 931 C CE1 . PHE 59 59 ? A -11.949 -30.321 -16.582 1.000 1 A PHE 84.760 1
ATOM 932 C CE2 . PHE 59 59 ? A -12.130 -27.902 -16.720 1.000 1 A PHE 84.760 1
ATOM 933 C CZ . PHE 59 59 ? A -11.359 -29.051 -16.489 1.000 1 A PHE 84.760 1
ATOM 934 H H . PHE 59 59 ? A -15.250 -28.492 -19.857 1.000 1 A PHE 84.760 1
ATOM 935 H HA . PHE 59 59 ? A -15.208 -31.117 -18.763 1.000 1 A PHE 84.760 1
ATOM 936 H HB2 . PHE 59 59 ? A -16.032 -29.932 -16.647 1.000 1 A PHE 84.760 1
ATOM 937 H HB3 . PHE 59 59 ? A -16.020 -28.443 -17.577 1.000 1 A PHE 84.760 1
ATOM 938 H HD1 . PHE 59 59 ? A -13.767 -31.414 -16.952 1.000 1 A PHE 84.760 1
ATOM 939 H HD2 . PHE 59 59 ? A -14.074 -27.124 -17.232 1.000 1 A PHE 84.760 1
ATOM 940 H HE1 . PHE 59 59 ? A -11.349 -31.199 -16.393 1.000 1 A PHE 84.760 1
ATOM 941 H HE2 . PHE 59 59 ? A -11.671 -26.929 -16.626 1.000 1 A PHE 84.760 1
ATOM 942 H HZ . PHE 59 59 ? A -10.316 -28.953 -16.226 1.000 1 A PHE 84.760 1
ATOM 943 N N . GLY 60 60 ? A -18.279 -29.928 -19.134 1.000 1 A GLY 88.560 1
ATOM 944 C CA . GLY 60 60 ? A -19.680 -30.348 -19.261 1.000 1 A GLY 88.560 1
ATOM 945 C C . GLY 60 60 ? A -19.862 -31.532 -20.220 1.000 1 A GLY 88.560 1
ATOM 946 O O . GLY 60 60 ? A -20.497 -32.526 -19.866 1.000 1 A GLY 88.560 1
ATOM 947 H H . GLY 60 60 ? A -18.044 -28.966 -19.331 1.000 1 A GLY 88.560 1
ATOM 948 H HA2 . GLY 60 60 ? A -20.063 -30.630 -18.280 1.000 1 A GLY 88.560 1
ATOM 949 H HA3 . GLY 60 60 ? A -20.267 -29.510 -19.639 1.000 1 A GLY 88.560 1
ATOM 950 N N . ASN 61 61 ? A -19.222 -31.481 -21.391 1.000 1 A ASN 85.890 1
ATOM 951 C CA . ASN 61 61 ? A -19.259 -32.554 -22.388 1.000 1 A ASN 85.890 1
ATOM 952 C C . ASN 61 61 ? A -18.542 -33.830 -21.909 1.000 1 A ASN 85.890 1
ATOM 953 O O . ASN 61 61 ? A -19.030 -34.935 -22.143 1.000 1 A ASN 85.890 1
ATOM 954 C CB . ASN 61 61 ? A -18.642 -32.032 -23.699 1.000 1 A ASN 85.890 1
ATOM 955 C CG . ASN 61 61 ? A -19.480 -30.967 -24.386 1.000 1 A ASN 85.890 1
ATOM 956 O OD1 . ASN 61 61 ? A -20.650 -30.765 -24.115 1.000 1 A ASN 85.890 1
ATOM 957 N ND2 . ASN 61 61 ? A -18.912 -30.261 -25.336 1.000 1 A ASN 85.890 1
ATOM 958 H H . ASN 61 61 ? A -18.739 -30.626 -21.629 1.000 1 A ASN 85.890 1
ATOM 959 H HA . ASN 61 61 ? A -20.297 -32.825 -22.576 1.000 1 A ASN 85.890 1
ATOM 960 H HB2 . ASN 61 61 ? A -18.539 -32.862 -24.398 1.000 1 A ASN 85.890 1
ATOM 961 H HB3 . ASN 61 61 ? A -17.650 -31.627 -23.497 1.000 1 A ASN 85.890 1
ATOM 962 H HD21 . ASN 61 61 ? A -17.938 -30.392 -25.565 1.000 1 A ASN 85.890 1
ATOM 963 H HD22 . ASN 61 61 ? A -19.502 -29.561 -25.762 1.000 1 A ASN 85.890 1
ATOM 964 N N . LYS 62 62 ? A -17.404 -33.716 -21.210 1.000 1 A LYS 82.450 1
ATOM 965 C CA . LYS 62 62 ? A -16.714 -34.876 -20.608 1.000 1 A LYS 82.450 1
ATOM 966 C C . LYS 62 62 ? A -17.571 -35.546 -19.531 1.000 1 A LYS 82.450 1
ATOM 967 O O . LYS 62 62 ? A -17.603 -36.769 -19.454 1.000 1 A LYS 82.450 1
ATOM 968 C CB . LYS 62 62 ? A -15.356 -34.441 -20.030 1.000 1 A LYS 82.450 1
ATOM 969 C CG . LYS 62 62 ? A -14.284 -34.196 -21.105 1.000 1 A LYS 82.450 1
ATOM 970 C CD . LYS 62 62 ? A -13.601 -35.488 -21.596 1.000 1 A LYS 82.450 1
ATOM 971 C CE . LYS 62 62 ? A -12.535 -35.096 -22.630 1.000 1 A LYS 82.450 1
ATOM 972 N NZ . LYS 62 62 ? A -11.454 -36.093 -22.817 1.000 1 A LYS 82.450 1
ATOM 973 H H . LYS 62 62 ? A -17.022 -32.792 -21.066 1.000 1 A LYS 82.450 1
ATOM 974 H HA . LYS 62 62 ? A -16.551 -35.637 -21.370 1.000 1 A LYS 82.450 1
ATOM 975 H HB2 . LYS 62 62 ? A -14.990 -35.205 -19.344 1.000 1 A LYS 82.450 1
ATOM 976 H HB3 . LYS 62 62 ? A -15.493 -33.525 -19.455 1.000 1 A LYS 82.450 1
ATOM 977 H HG2 . LYS 62 62 ? A -14.722 -33.665 -21.950 1.000 1 A LYS 82.450 1
ATOM 978 H HG3 . LYS 62 62 ? A -13.520 -33.554 -20.668 1.000 1 A LYS 82.450 1
ATOM 979 H HD2 . LYS 62 62 ? A -13.128 -35.977 -20.745 1.000 1 A LYS 82.450 1
ATOM 980 H HD3 . LYS 62 62 ? A -14.330 -36.161 -22.048 1.000 1 A LYS 82.450 1
ATOM 981 H HE2 . LYS 62 62 ? A -13.016 -34.871 -23.582 1.000 1 A LYS 82.450 1
ATOM 982 H HE3 . LYS 62 62 ? A -12.070 -34.173 -22.285 1.000 1 A LYS 82.450 1
ATOM 983 H HZ1 . LYS 62 62 ? A -11.758 -36.940 -23.277 1.000 1 A LYS 82.450 1
ATOM 984 H HZ2 . LYS 62 62 ? A -10.986 -36.294 -21.945 1.000 1 A LYS 82.450 1
ATOM 985 H HZ3 . LYS 62 62 ? A -10.733 -35.664 -23.380 1.000 1 A LYS 82.450 1
ATOM 986 N N . ILE 63 63 ? A -18.309 -34.762 -18.747 1.000 1 A ILE 86.430 1
ATOM 987 C CA . ILE 63 63 ? A -19.177 -35.257 -17.669 1.000 1 A ILE 86.430 1
ATOM 988 C C . ILE 63 63 ? A -20.410 -35.975 -18.207 1.000 1 A ILE 86.430 1
ATOM 989 O O . ILE 63 63 ? A -20.774 -37.018 -17.670 1.000 1 A ILE 86.430 1
ATOM 990 C CB . ILE 63 63 ? A -19.571 -34.093 -16.744 1.000 1 A ILE 86.430 1
ATOM 991 C CG1 . ILE 63 63 ? A -18.308 -33.657 -15.986 1.000 1 A ILE 86.430 1
ATOM 992 C CG2 . ILE 63 63 ? A -20.679 -34.491 -15.743 1.000 1 A ILE 86.430 1
ATOM 993 C CD1 . ILE 63 63 ? A -18.465 -32.292 -15.334 1.000 1 A ILE 86.430 1
ATOM 994 H H . ILE 63 63 ? A -18.203 -33.763 -18.854 1.000 1 A ILE 86.430 1
ATOM 995 H HA . ILE 63 63 ? A -18.621 -35.989 -17.082 1.000 1 A ILE 86.430 1
ATOM 996 H HB . ILE 63 63 ? A -19.934 -33.264 -17.351 1.000 1 A ILE 86.430 1
ATOM 997 H HG12 . ILE 63 63 ? A -17.440 -33.609 -16.644 1.000 1 A ILE 86.430 1
ATOM 998 H HG13 . ILE 63 63 ? A -18.101 -34.411 -15.226 1.000 1 A ILE 86.430 1
ATOM 999 H HG21 . ILE 63 63 ? A -20.373 -35.371 -15.177 1.000 1 A ILE 86.430 1
ATOM 1000 H HG22 . ILE 63 63 ? A -21.606 -34.708 -16.274 1.000 1 A ILE 86.430 1
ATOM 1001 H HG23 . ILE 63 63 ? A -20.889 -33.673 -15.055 1.000 1 A ILE 86.430 1
ATOM 1002 H HD11 . ILE 63 63 ? A -19.230 -32.357 -14.561 1.000 1 A ILE 86.430 1
ATOM 1003 H HD12 . ILE 63 63 ? A -18.754 -31.551 -16.079 1.000 1 A ILE 86.430 1
ATOM 1004 H HD13 . ILE 63 63 ? A -17.517 -31.995 -14.884 1.000 1 A ILE 86.430 1
ATOM 1005 N N . GLN 64 64 ? A -21.040 -35.456 -19.264 1.000 1 A GLN 85.050 1
ATOM 1006 C CA . GLN 64 64 ? A -22.175 -36.129 -19.911 1.000 1 A GLN 85.050 1
ATOM 1007 C C . GLN 64 64 ? A -21.801 -37.522 -20.440 1.000 1 A GLN 85.050 1
ATOM 1008 O O . GLN 64 64 ? A -22.643 -38.414 -20.454 1.000 1 A GLN 85.050 1
ATOM 1009 C CB . GLN 64 64 ? A -22.707 -35.255 -21.054 1.000 1 A GLN 85.050 1
ATOM 1010 C CG . GLN 64 64 ? A -23.477 -34.030 -20.537 1.000 1 A GLN 85.050 1
ATOM 1011 C CD . GLN 64 64 ? A -23.948 -33.117 -21.664 1.000 1 A GLN 85.050 1
ATOM 1012 O OE1 . GLN 64 64 ? A -23.919 -33.442 -22.837 1.000 1 A GLN 85.050 1
ATOM 1013 N NE2 . GLN 64 64 ? A -24.422 -31.931 -21.355 1.000 1 A GLN 85.050 1
ATOM 1014 H H . GLN 64 64 ? A -20.720 -34.575 -19.640 1.000 1 A GLN 85.050 1
ATOM 1015 H HA . GLN 64 64 ? A -22.970 -36.275 -19.180 1.000 1 A GLN 85.050 1
ATOM 1016 H HB2 . GLN 64 64 ? A -21.876 -34.932 -21.682 1.000 1 A GLN 85.050 1
ATOM 1017 H HB3 . GLN 64 64 ? A -23.385 -35.851 -21.665 1.000 1 A GLN 85.050 1
ATOM 1018 H HG2 . GLN 64 64 ? A -22.847 -33.452 -19.861 1.000 1 A GLN 85.050 1
ATOM 1019 H HG3 . GLN 64 64 ? A -24.351 -34.366 -19.979 1.000 1 A GLN 85.050 1
ATOM 1020 H HE21 . GLN 64 64 ? A -24.666 -31.353 -22.147 1.000 1 A GLN 85.050 1
ATOM 1021 H HE22 . GLN 64 64 ? A -24.406 -31.592 -20.404 1.000 1 A GLN 85.050 1
ATOM 1022 N N . ASN 65 65 ? A -20.530 -37.712 -20.804 1.000 1 A ASN 80.450 1
ATOM 1023 C CA . ASN 65 65 ? A -19.981 -38.974 -21.291 1.000 1 A ASN 80.450 1
ATOM 1024 C C . ASN 65 65 ? A -19.344 -39.852 -20.189 1.000 1 A ASN 80.450 1
ATOM 1025 O O . ASN 65 65 ? A -18.858 -40.940 -20.495 1.000 1 A ASN 80.450 1
ATOM 1026 C CB . ASN 65 65 ? A -18.989 -38.637 -22.417 1.000 1 A ASN 80.450 1
ATOM 1027 C CG . ASN 65 65 ? A -19.662 -38.012 -23.629 1.000 1 A ASN 80.450 1
ATOM 1028 O OD1 . ASN 65 65 ? A -20.691 -38.451 -24.105 1.000 1 A ASN 80.450 1
ATOM 1029 N ND2 . ASN 65 65 ? A -19.112 -36.960 -24.181 1.000 1 A ASN 80.450 1
ATOM 1030 H H . ASN 65 65 ? A -19.911 -36.914 -20.774 1.000 1 A ASN 80.450 1
ATOM 1031 H HA . ASN 65 65 ? A -20.788 -39.568 -21.720 1.000 1 A ASN 80.450 1
ATOM 1032 H HB2 . ASN 65 65 ? A -18.505 -39.553 -22.756 1.000 1 A ASN 80.450 1
ATOM 1033 H HB3 . ASN 65 65 ? A -18.218 -37.969 -22.033 1.000 1 A ASN 80.450 1
ATOM 1034 H HD21 . ASN 65 65 ? A -18.486 -36.401 -23.618 1.000 1 A ASN 80.450 1
ATOM 1035 H HD22 . ASN 65 65 ? A -19.653 -36.557 -24.933 1.000 1 A ASN 80.450 1
ATOM 1036 N N . SER 66 66 ? A -19.314 -39.409 -18.924 1.000 1 A SER 79.720 1
ATOM 1037 C CA . SER 66 66 ? A -18.681 -40.135 -17.809 1.000 1 A SER 79.720 1
ATOM 1038 C C . SER 66 66 ? A -19.680 -41.004 -17.039 1.000 1 A SER 79.720 1
ATOM 1039 O O . SER 66 66 ? A -20.770 -40.553 -16.686 1.000 1 A SER 79.720 1
ATOM 1040 C CB . SER 66 66 ? A -18.003 -39.161 -16.840 1.000 1 A SER 79.720 1
ATOM 1041 O OG . SER 66 66 ? A -17.360 -39.883 -15.800 1.000 1 A SER 79.720 1
ATOM 1042 H H . SER 66 66 ? A -19.797 -38.549 -18.708 1.000 1 A SER 79.720 1
ATOM 1043 H HA . SER 66 66 ? A -17.902 -40.784 -18.210 1.000 1 A SER 79.720 1
ATOM 1044 H HB2 . SER 66 66 ? A -18.757 -38.501 -16.411 1.000 1 A SER 79.720 1
ATOM 1045 H HB3 . SER 66 66 ? A -17.268 -38.562 -17.377 1.000 1 A SER 79.720 1
ATOM 1046 H HG . SER 66 66 ? A -17.474 -39.408 -14.974 1.000 1 A SER 79.720 1
ATOM 1047 N N . THR 67 67 ? A -19.283 -42.235 -16.698 1.000 1 A THR 74.860 1
ATOM 1048 C CA . THR 67 67 ? A -20.090 -43.159 -15.880 1.000 1 A THR 74.860 1
ATOM 1049 C C . THR 67 67 ? A -20.084 -42.815 -14.390 1.000 1 A THR 74.860 1
ATOM 1050 O O . THR 67 67 ? A -21.091 -43.023 -13.713 1.000 1 A THR 74.860 1
ATOM 1051 C CB . THR 67 67 ? A -19.606 -44.607 -16.048 1.000 1 A THR 74.860 1
ATOM 1052 O OG1 . THR 67 67 ? A -18.212 -44.690 -15.834 1.000 1 A THR 74.860 1
ATOM 1053 C CG2 . THR 67 67 ? A -19.883 -45.141 -17.451 1.000 1 A THR 74.860 1
ATOM 1054 H H . THR 67 67 ? A -18.375 -42.555 -17.002 1.000 1 A THR 74.860 1
ATOM 1055 H HA . THR 67 67 ? A -21.127 -43.107 -16.211 1.000 1 A THR 74.860 1
ATOM 1056 H HB . THR 67 67 ? A -20.121 -45.245 -15.330 1.000 1 A THR 74.860 1
ATOM 1057 H HG1 . THR 67 67 ? A -18.055 -44.799 -14.893 1.000 1 A THR 74.860 1
ATOM 1058 H HG21 . THR 67 67 ? A -19.609 -46.195 -17.497 1.000 1 A THR 74.860 1
ATOM 1059 H HG22 . THR 67 67 ? A -19.299 -44.590 -18.189 1.000 1 A THR 74.860 1
ATOM 1060 H HG23 . THR 67 67 ? A -20.943 -45.040 -17.683 1.000 1 A THR 74.860 1
ATOM 1061 N N . ASP 68 68 ? A -18.976 -42.285 -13.858 1.000 1 A ASP 66.230 1
ATOM 1062 C CA . ASP 68 68 ? A -18.901 -41.853 -12.458 1.000 1 A ASP 66.230 1
ATOM 1063 C C . ASP 68 68 ? A -19.465 -40.436 -12.330 1.000 1 A ASP 66.230 1
ATOM 1064 O O . ASP 68 68 ? A -18.801 -39.430 -12.596 1.000 1 A ASP 66.230 1
ATOM 1065 C CB . ASP 68 68 ? A -17.486 -41.988 -11.890 1.000 1 A ASP 66.230 1
ATOM 1066 C CG . ASP 68 68 ? A -17.443 -41.741 -10.372 1.000 1 A ASP 66.230 1
ATOM 1067 O OD1 . ASP 68 68 ? A -18.503 -41.416 -9.780 1.000 1 A ASP 66.230 1
ATOM 1068 O OD2 . ASP 68 68 ? A -16.337 -41.867 -9.807 1.000 1 A ASP 66.230 1
ATOM 1069 H H . ASP 68 68 ? A -18.199 -42.072 -14.467 1.000 1 A ASP 66.230 1
ATOM 1070 H HA . ASP 68 68 ? A -19.527 -42.514 -11.858 1.000 1 A ASP 66.230 1
ATOM 1071 H HB2 . ASP 68 68 ? A -16.820 -41.287 -12.394 1.000 1 A ASP 66.230 1
ATOM 1072 H HB3 . ASP 68 68 ? A -17.134 -43.001 -12.083 1.000 1 A ASP 66.230 1
ATOM 1073 N N . THR 69 69 ? A -20.758 -40.378 -12.013 1.000 1 A THR 70.840 1
ATOM 1074 C CA . THR 69 69 ? A -21.536 -39.146 -12.110 1.000 1 A THR 70.840 1
ATOM 1075 C C . THR 69 69 ? A -21.569 -38.292 -10.842 1.000 1 A THR 70.840 1
ATOM 1076 O O . THR 69 69 ? A -21.452 -37.078 -10.999 1.000 1 A THR 70.840 1
ATOM 1077 C CB . THR 69 69 ? A -22.948 -39.377 -12.657 1.000 1 A THR 70.840 1
ATOM 1078 O OG1 . THR 69 69 ? A -23.748 -40.218 -11.870 1.000 1 A THR 70.840 1
ATOM 1079 C CG2 . THR 69 69 ? A -22.972 -39.934 -14.076 1.000 1 A THR 70.840 1
ATOM 1080 H H . THR 69 69 ? A -21.225 -41.258 -11.849 1.000 1 A THR 70.840 1
ATOM 1081 H HA . THR 69 69 ? A -21.042 -38.521 -12.853 1.000 1 A THR 70.840 1
ATOM 1082 H HB . THR 69 69 ? A -23.439 -38.404 -12.680 1.000 1 A THR 70.840 1
ATOM 1083 H HG1 . THR 69 69 ? A -23.481 -41.121 -12.058 1.000 1 A THR 70.840 1
ATOM 1084 H HG21 . THR 69 69 ? A -22.426 -39.269 -14.745 1.000 1 A THR 70.840 1
ATOM 1085 H HG22 . THR 69 69 ? A -23.998 -40.034 -14.429 1.000 1 A THR 70.840 1
ATOM 1086 H HG23 . THR 69 69 ? A -22.494 -40.914 -14.110 1.000 1 A THR 70.840 1
ATOM 1087 N N . PRO 70 70 ? A -21.723 -38.801 -9.600 1.000 1 A PRO 84.230 1
ATOM 1088 C CA . PRO 70 70 ? A -22.058 -37.915 -8.483 1.000 1 A PRO 84.230 1
ATOM 1089 C C . PRO 70 70 ? A -20.930 -36.949 -8.111 1.000 1 A PRO 84.230 1
ATOM 1090 O O . PRO 70 70 ? A -21.167 -35.746 -8.002 1.000 1 A PRO 84.230 1
ATOM 1091 C CB . PRO 70 70 ? A -22.455 -38.828 -7.318 1.000 1 A PRO 84.230 1
ATOM 1092 C CG . PRO 70 70 ? A -22.879 -40.120 -8.013 1.000 1 A PRO 84.230 1
ATOM 1093 C CD . PRO 70 70 ? A -21.909 -40.188 -9.189 1.000 1 A PRO 84.230 1
ATOM 1094 H HA . PRO 70 70 ? A -22.930 -37.324 -8.764 1.000 1 A PRO 84.230 1
ATOM 1095 H HB2 . PRO 70 70 ? A -23.268 -38.401 -6.731 1.000 1 A PRO 84.230 1
ATOM 1096 H HB3 . PRO 70 70 ? A -21.594 -39.032 -6.680 1.000 1 A PRO 84.230 1
ATOM 1097 H HG2 . PRO 70 70 ? A -23.900 -40.027 -8.382 1.000 1 A PRO 84.230 1
ATOM 1098 H HG3 . PRO 70 70 ? A -22.779 -40.986 -7.359 1.000 1 A PRO 84.230 1
ATOM 1099 H HD2 . PRO 70 70 ? A -22.324 -40.821 -9.973 1.000 1 A PRO 84.230 1
ATOM 1100 H HD3 . PRO 70 70 ? A -20.954 -40.596 -8.860 1.000 1 A PRO 84.230 1
ATOM 1101 N N . ARG 71 71 ? A -19.692 -37.449 -7.971 1.000 1 A ARG 84.430 1
ATOM 1102 C CA . ARG 71 71 ? A -18.537 -36.635 -7.556 1.000 1 A ARG 84.430 1
ATOM 1103 C C . ARG 71 71 ? A -18.194 -35.568 -8.594 1.000 1 A ARG 84.430 1
ATOM 1104 O O . ARG 71 71 ? A -17.994 -34.409 -8.240 1.000 1 A ARG 84.430 1
ATOM 1105 C CB . ARG 71 71 ? A -17.339 -37.557 -7.265 1.000 1 A ARG 84.430 1
ATOM 1106 C CG . ARG 71 71 ? A -16.123 -36.791 -6.717 1.000 1 A ARG 84.430 1
ATOM 1107 C CD . ARG 71 71 ? A -14.958 -37.751 -6.448 1.000 1 A ARG 84.430 1
ATOM 1108 N NE . ARG 71 71 ? A -13.772 -37.042 -5.926 1.000 1 A ARG 84.430 1
ATOM 1109 C CZ . ARG 71 71 ? A -12.561 -37.557 -5.782 1.000 1 A ARG 84.430 1
ATOM 1110 N NH1 . ARG 71 71 ? A -12.293 -38.796 -6.091 1.000 1 A ARG 84.430 1
ATOM 1111 N NH2 . ARG 71 71 ? A -11.580 -36.821 -5.337 1.000 1 A ARG 84.430 1
ATOM 1112 H H . ARG 71 71 ? A -19.559 -38.439 -8.127 1.000 1 A ARG 84.430 1
ATOM 1113 H HA . ARG 71 71 ? A -18.799 -36.100 -6.643 1.000 1 A ARG 84.430 1
ATOM 1114 H HB2 . ARG 71 71 ? A -17.054 -38.078 -8.179 1.000 1 A ARG 84.430 1
ATOM 1115 H HB3 . ARG 71 71 ? A -17.641 -38.304 -6.530 1.000 1 A ARG 84.430 1
ATOM 1116 H HG2 . ARG 71 71 ? A -15.797 -36.045 -7.442 1.000 1 A ARG 84.430 1
ATOM 1117 H HG3 . ARG 71 71 ? A -16.400 -36.288 -5.790 1.000 1 A ARG 84.430 1
ATOM 1118 H HD2 . ARG 71 71 ? A -15.278 -38.503 -5.726 1.000 1 A ARG 84.430 1
ATOM 1119 H HD3 . ARG 71 71 ? A -14.703 -38.252 -7.381 1.000 1 A ARG 84.430 1
ATOM 1120 H HE . ARG 71 71 ? A -13.887 -36.070 -5.674 1.000 1 A ARG 84.430 1
ATOM 1121 H HH11 . ARG 71 71 ? A -11.345 -39.144 -6.096 1.000 1 A ARG 84.430 1
ATOM 1122 H HH12 . ARG 71 71 ? A -13.016 -39.377 -6.491 1.000 1 A ARG 84.430 1
ATOM 1123 H HH21 . ARG 71 71 ? A -11.711 -35.837 -5.154 1.000 1 A ARG 84.430 1
ATOM 1124 H HH22 . ARG 71 71 ? A -10.655 -37.220 -5.270 1.000 1 A ARG 84.430 1
ATOM 1125 N N . ILE 72 72 ? A -18.161 -35.941 -9.873 1.000 1 A ILE 88.860 1
ATOM 1126 C CA . ILE 72 72 ? A -17.793 -35.014 -10.950 1.000 1 A ILE 88.860 1
ATOM 1127 C C . ILE 72 72 ? A -18.919 -34.002 -11.202 1.000 1 A ILE 88.860 1
ATOM 1128 O O . ILE 72 72 ? A -18.643 -32.813 -11.345 1.000 1 A ILE 88.860 1
ATOM 1129 C CB . ILE 72 72 ? A -17.376 -35.753 -12.243 1.000 1 A ILE 88.860 1
ATOM 1130 C CG1 . ILE 72 72 ? A -16.514 -37.005 -11.964 1.000 1 A ILE 88.860 1
ATOM 1131 C CG2 . ILE 72 72 ? A -16.588 -34.764 -13.117 1.000 1 A ILE 88.860 1
ATOM 1132 C CD1 . ILE 72 72 ? A -16.059 -37.735 -13.232 1.000 1 A ILE 88.860 1
ATOM 1133 H H . ILE 72 72 ? A -18.330 -36.911 -10.098 1.000 1 A ILE 88.860 1
ATOM 1134 H HA . ILE 72 72 ? A -16.928 -34.445 -10.610 1.000 1 A ILE 88.860 1
ATOM 1135 H HB . ILE 72 72 ? A -18.274 -36.065 -12.777 1.000 1 A ILE 88.860 1
ATOM 1136 H HG12 . ILE 72 72 ? A -17.101 -37.719 -11.387 1.000 1 A ILE 88.860 1
ATOM 1137 H HG13 . ILE 72 72 ? A -15.638 -36.734 -11.375 1.000 1 A ILE 88.860 1
ATOM 1138 H HG21 . ILE 72 72 ? A -15.646 -34.507 -12.633 1.000 1 A ILE 88.860 1
ATOM 1139 H HG22 . ILE 72 72 ? A -16.359 -35.203 -14.088 1.000 1 A ILE 88.860 1
ATOM 1140 H HG23 . ILE 72 72 ? A -17.151 -33.843 -13.268 1.000 1 A ILE 88.860 1
ATOM 1141 H HD11 . ILE 72 72 ? A -15.165 -37.256 -13.630 1.000 1 A ILE 88.860 1
ATOM 1142 H HD12 . ILE 72 72 ? A -15.829 -38.773 -12.989 1.000 1 A ILE 88.860 1
ATOM 1143 H HD13 . ILE 72 72 ? A -16.854 -37.725 -13.978 1.000 1 A ILE 88.860 1
ATOM 1144 N N . LYS 73 73 ? A -20.194 -34.424 -11.152 1.000 1 A LYS 89.340 1
ATOM 1145 C CA . LYS 73 73 ? A -21.338 -33.495 -11.208 1.000 1 A LYS 89.340 1
ATOM 1146 C C . LYS 73 73 ? A -21.345 -32.521 -10.032 1.000 1 A LYS 89.340 1
ATOM 1147 O O . LYS 73 73 ? A -21.645 -31.353 -10.241 1.000 1 A LYS 89.340 1
ATOM 1148 C CB . LYS 73 73 ? A -22.677 -34.246 -11.256 1.000 1 A LYS 89.340 1
ATOM 1149 C CG . LYS 73 73 ? A -22.945 -34.909 -12.617 1.000 1 A LYS 89.340 1
ATOM 1150 C CD . LYS 73 73 ? A -24.241 -35.731 -12.561 1.000 1 A LYS 89.340 1
ATOM 1151 C CE . LYS 73 73 ? A -24.506 -36.395 -13.919 1.000 1 A LYS 89.340 1
ATOM 1152 N NZ . LYS 73 73 ? A -25.659 -37.332 -13.863 1.000 1 A LYS 89.340 1
ATOM 1153 H H . LYS 73 73 ? A -20.379 -35.408 -11.023 1.000 1 A LYS 89.340 1
ATOM 1154 H HA . LYS 73 73 ? A -21.250 -32.880 -12.103 1.000 1 A LYS 89.340 1
ATOM 1155 H HB2 . LYS 73 73 ? A -22.711 -34.982 -10.453 1.000 1 A LYS 89.340 1
ATOM 1156 H HB3 . LYS 73 73 ? A -23.479 -33.530 -11.076 1.000 1 A LYS 89.340 1
ATOM 1157 H HG2 . LYS 73 73 ? A -23.042 -34.134 -13.376 1.000 1 A LYS 89.340 1
ATOM 1158 H HG3 . LYS 73 73 ? A -22.114 -35.556 -12.895 1.000 1 A LYS 89.340 1
ATOM 1159 H HD2 . LYS 73 73 ? A -25.073 -35.073 -12.307 1.000 1 A LYS 89.340 1
ATOM 1160 H HD3 . LYS 73 73 ? A -24.144 -36.489 -11.784 1.000 1 A LYS 89.340 1
ATOM 1161 H HE2 . LYS 73 73 ? A -24.686 -35.616 -14.659 1.000 1 A LYS 89.340 1
ATOM 1162 H HE3 . LYS 73 73 ? A -23.608 -36.930 -14.224 1.000 1 A LYS 89.340 1
ATOM 1163 H HZ1 . LYS 73 73 ? A -25.798 -37.764 -14.766 1.000 1 A LYS 89.340 1
ATOM 1164 H HZ2 . LYS 73 73 ? A -26.506 -36.846 -13.606 1.000 1 A LYS 89.340 1
ATOM 1165 H HZ3 . LYS 73 73 ? A -25.487 -38.067 -13.193 1.000 1 A LYS 89.340 1
ATOM 1166 N N . PHE 74 74 ? A -20.992 -32.958 -8.820 1.000 1 A PHE 89.390 1
ATOM 1167 C CA . PHE 74 74 ? A -20.861 -32.060 -7.668 1.000 1 A PHE 89.390 1
ATOM 1168 C C . PHE 74 74 ? A -19.805 -30.975 -7.918 1.000 1 A PHE 89.390 1
ATOM 1169 O O . PHE 74 74 ? A -20.098 -29.789 -7.766 1.000 1 A PHE 89.390 1
ATOM 1170 C CB . PHE 74 74 ? A -20.544 -32.872 -6.404 1.000 1 A PHE 89.390 1
ATOM 1171 C CG . PHE 74 74 ? A -20.224 -32.008 -5.200 1.000 1 A PHE 89.390 1
ATOM 1172 C CD1 . PHE 74 74 ? A -21.266 -31.484 -4.413 1.000 1 A PHE 89.390 1
ATOM 1173 C CD2 . PHE 74 74 ? A -18.887 -31.690 -4.892 1.000 1 A PHE 89.390 1
ATOM 1174 C CE1 . PHE 74 74 ? A -20.972 -30.650 -3.320 1.000 1 A PHE 89.390 1
ATOM 1175 C CE2 . PHE 74 74 ? A -18.594 -30.852 -3.802 1.000 1 A PHE 89.390 1
ATOM 1176 C CZ . PHE 74 74 ? A -19.637 -30.333 -3.015 1.000 1 A PHE 89.390 1
ATOM 1177 H H . PHE 74 74 ? A -20.817 -33.944 -8.686 1.000 1 A PHE 89.390 1
ATOM 1178 H HA . PHE 74 74 ? A -21.809 -31.546 -7.510 1.000 1 A PHE 89.390 1
ATOM 1179 H HB2 . PHE 74 74 ? A -21.397 -33.508 -6.170 1.000 1 A PHE 89.390 1
ATOM 1180 H HB3 . PHE 74 74 ? A -19.693 -33.527 -6.593 1.000 1 A PHE 89.390 1
ATOM 1181 H HD1 . PHE 74 74 ? A -22.294 -31.719 -4.647 1.000 1 A PHE 89.390 1
ATOM 1182 H HD2 . PHE 74 74 ? A -18.082 -32.082 -5.497 1.000 1 A PHE 89.390 1
ATOM 1183 H HE1 . PHE 74 74 ? A -21.772 -30.249 -2.714 1.000 1 A PHE 89.390 1
ATOM 1184 H HE2 . PHE 74 74 ? A -17.568 -30.608 -3.567 1.000 1 A PHE 89.390 1
ATOM 1185 H HZ . PHE 74 74 ? A -19.412 -29.691 -2.176 1.000 1 A PHE 89.390 1
ATOM 1186 N N . LEU 75 75 ? A -18.608 -31.364 -8.367 1.000 1 A LEU 91.090 1
ATOM 1187 C CA . LEU 75 75 ? A -17.538 -30.419 -8.696 1.000 1 A LEU 91.090 1
ATOM 1188 C C . LEU 75 75 ? A -17.933 -29.479 -9.844 1.000 1 A LEU 91.090 1
ATOM 1189 O O . LEU 75 75 ? A -17.678 -28.283 -9.773 1.000 1 A LEU 91.090 1
ATOM 1190 C CB . LEU 75 75 ? A -16.263 -31.203 -9.042 1.000 1 A LEU 91.090 1
ATOM 1191 C CG . LEU 75 75 ? A -15.584 -31.908 -7.857 1.000 1 A LEU 91.090 1
ATOM 1192 C CD1 . LEU 75 75 ? A -14.445 -32.785 -8.376 1.000 1 A LEU 91.090 1
ATOM 1193 C CD2 . LEU 75 75 ? A -15.006 -30.912 -6.849 1.000 1 A LEU 91.090 1
ATOM 1194 H H . LEU 75 75 ? A -18.431 -32.353 -8.476 1.000 1 A LEU 91.090 1
ATOM 1195 H HA . LEU 75 75 ? A -17.348 -29.781 -7.834 1.000 1 A LEU 91.090 1
ATOM 1196 H HB2 . LEU 75 75 ? A -15.542 -30.512 -9.478 1.000 1 A LEU 91.090 1
ATOM 1197 H HB3 . LEU 75 75 ? A -16.515 -31.951 -9.794 1.000 1 A LEU 91.090 1
ATOM 1198 H HG . LEU 75 75 ? A -16.303 -32.546 -7.343 1.000 1 A LEU 91.090 1
ATOM 1199 H HD11 . LEU 75 75 ? A -13.714 -32.175 -8.907 1.000 1 A LEU 91.090 1
ATOM 1200 H HD12 . LEU 75 75 ? A -14.840 -33.540 -9.055 1.000 1 A LEU 91.090 1
ATOM 1201 H HD13 . LEU 75 75 ? A -13.953 -33.280 -7.539 1.000 1 A LEU 91.090 1
ATOM 1202 H HD21 . LEU 75 75 ? A -15.806 -30.333 -6.387 1.000 1 A LEU 91.090 1
ATOM 1203 H HD22 . LEU 75 75 ? A -14.313 -30.236 -7.350 1.000 1 A LEU 91.090 1
ATOM 1204 H HD23 . LEU 75 75 ? A -14.472 -31.448 -6.064 1.000 1 A LEU 91.090 1
ATOM 1205 N N . TYR 76 76 ? A -18.622 -29.975 -10.868 1.000 1 A TYR 91.630 1
ATOM 1206 C CA . TYR 76 76 ? A -19.095 -29.142 -11.972 1.000 1 A TYR 91.630 1
ATOM 1207 C C . TYR 76 76 ? A -20.190 -28.162 -11.550 1.000 1 A TYR 91.630 1
ATOM 1208 O O . TYR 76 76 ? A -20.156 -26.998 -11.932 1.000 1 A TYR 91.630 1
ATOM 1209 C CB . TYR 76 76 ? A -19.581 -30.057 -13.081 1.000 1 A TYR 91.630 1
ATOM 1210 C CG . TYR 76 76 ? A -20.011 -29.329 -14.336 1.000 1 A TYR 91.630 1
ATOM 1211 C CD1 . TYR 76 76 ? A -19.029 -28.791 -15.186 1.000 1 A TYR 91.630 1
ATOM 1212 C CD2 . TYR 76 76 ? A -21.378 -29.173 -14.643 1.000 1 A TYR 91.630 1
ATOM 1213 C CE1 . TYR 76 76 ? A -19.407 -28.106 -16.353 1.000 1 A TYR 91.630 1
ATOM 1214 C CE2 . TYR 76 76 ? A -21.758 -28.496 -15.819 1.000 1 A TYR 91.630 1
ATOM 1215 C CZ . TYR 76 76 ? A -20.772 -27.966 -16.678 1.000 1 A TYR 91.630 1
ATOM 1216 O OH . TYR 76 76 ? A -21.128 -27.331 -17.824 1.000 1 A TYR 91.630 1
ATOM 1217 H H . TYR 76 76 ? A -18.768 -30.973 -10.917 1.000 1 A TYR 91.630 1
ATOM 1218 H HA . TYR 76 76 ? A -18.259 -28.555 -12.352 1.000 1 A TYR 91.630 1
ATOM 1219 H HB2 . TYR 76 76 ? A -20.398 -30.681 -12.718 1.000 1 A TYR 91.630 1
ATOM 1220 H HB3 . TYR 76 76 ? A -18.733 -30.698 -13.319 1.000 1 A TYR 91.630 1
ATOM 1221 H HD1 . TYR 76 76 ? A -17.982 -28.899 -14.941 1.000 1 A TYR 91.630 1
ATOM 1222 H HD2 . TYR 76 76 ? A -22.134 -29.556 -13.974 1.000 1 A TYR 91.630 1
ATOM 1223 H HE1 . TYR 76 76 ? A -18.648 -27.689 -16.998 1.000 1 A TYR 91.630 1
ATOM 1224 H HE2 . TYR 76 76 ? A -22.801 -28.365 -16.069 1.000 1 A TYR 91.630 1
ATOM 1225 H HH . TYR 76 76 ? A -20.355 -27.014 -18.297 1.000 1 A TYR 91.630 1
ATOM 1226 N N . ASN 77 77 ? A -21.119 -28.590 -10.696 1.000 1 A ASN 92.190 1
ATOM 1227 C CA . ASN 77 77 ? A -22.113 -27.693 -10.114 1.000 1 A ASN 92.190 1
ATOM 1228 C C . ASN 77 77 ? A -21.450 -26.607 -9.249 1.000 1 A ASN 92.190 1
ATOM 1229 O O . ASN 77 77 ? A -21.899 -25.461 -9.275 1.000 1 A ASN 92.190 1
ATOM 1230 C CB . ASN 77 77 ? A -23.130 -28.519 -9.311 1.000 1 A ASN 92.190 1
ATOM 1231 C CG . ASN 77 77 ? A -24.049 -29.365 -10.175 1.000 1 A ASN 92.190 1
ATOM 1232 O OD1 . ASN 77 77 ? A -24.195 -29.194 -11.373 1.000 1 A ASN 92.190 1
ATOM 1233 N ND2 . ASN 77 77 ? A -24.751 -30.299 -9.576 1.000 1 A ASN 92.190 1
ATOM 1234 H H . ASN 77 77 ? A -21.134 -29.567 -10.440 1.000 1 A ASN 92.190 1
ATOM 1235 H HA . ASN 77 77 ? A -22.637 -27.177 -10.919 1.000 1 A ASN 92.190 1
ATOM 1236 H HB2 . ASN 77 77 ? A -23.761 -27.838 -8.739 1.000 1 A ASN 92.190 1
ATOM 1237 H HB3 . ASN 77 77 ? A -22.601 -29.164 -8.609 1.000 1 A ASN 92.190 1
ATOM 1238 H HD21 . ASN 77 77 ? A -25.391 -30.808 -10.169 1.000 1 A ASN 92.190 1
ATOM 1239 H HD22 . ASN 77 77 ? A -24.660 -30.445 -8.581 1.000 1 A ASN 92.190 1
ATOM 1240 N N . LYS 78 78 ? A -20.359 -26.933 -8.535 1.000 1 A LYS 90.690 1
ATOM 1241 C CA . LYS 78 78 ? A -19.514 -25.936 -7.858 1.000 1 A LYS 90.690 1
ATOM 1242 C C . LYS 78 78 ? A -18.888 -24.971 -8.873 1.000 1 A LYS 90.690 1
ATOM 1243 O O . LYS 78 78 ? A -19.064 -23.769 -8.730 1.000 1 A LYS 90.690 1
ATOM 1244 C CB . LYS 78 78 ? A -18.462 -26.628 -6.964 1.000 1 A LYS 90.690 1
ATOM 1245 C CG . LYS 78 78 ? A -17.661 -25.605 -6.145 1.000 1 A LYS 90.690 1
ATOM 1246 C CD . LYS 78 78 ? A -16.502 -26.227 -5.347 1.000 1 A LYS 90.690 1
ATOM 1247 C CE . LYS 78 78 ? A -15.741 -25.059 -4.702 1.000 1 A LYS 90.690 1
ATOM 1248 N NZ . LYS 78 78 ? A -14.356 -25.357 -4.254 1.000 1 A LYS 90.690 1
ATOM 1249 H H . LYS 78 78 ? A -20.070 -27.901 -8.520 1.000 1 A LYS 90.690 1
ATOM 1250 H HA . LYS 78 78 ? A -20.147 -25.321 -7.219 1.000 1 A LYS 90.690 1
ATOM 1251 H HB2 . LYS 78 78 ? A -18.963 -27.314 -6.282 1.000 1 A LYS 90.690 1
ATOM 1252 H HB3 . LYS 78 78 ? A -17.767 -27.199 -7.580 1.000 1 A LYS 90.690 1
ATOM 1253 H HG2 . LYS 78 78 ? A -17.235 -24.865 -6.824 1.000 1 A LYS 90.690 1
ATOM 1254 H HG3 . LYS 78 78 ? A -18.335 -25.090 -5.461 1.000 1 A LYS 90.690 1
ATOM 1255 H HD2 . LYS 78 78 ? A -16.885 -26.903 -4.583 1.000 1 A LYS 90.690 1
ATOM 1256 H HD3 . LYS 78 78 ? A -15.849 -26.773 -6.028 1.000 1 A LYS 90.690 1
ATOM 1257 H HE2 . LYS 78 78 ? A -15.671 -24.252 -5.431 1.000 1 A LYS 90.690 1
ATOM 1258 H HE3 . LYS 78 78 ? A -16.322 -24.652 -3.874 1.000 1 A LYS 90.690 1
ATOM 1259 H HZ1 . LYS 78 78 ? A -13.958 -24.460 -4.017 1.000 1 A LYS 90.690 1
ATOM 1260 H HZ2 . LYS 78 78 ? A -14.295 -25.951 -3.439 1.000 1 A LYS 90.690 1
ATOM 1261 H HZ3 . LYS 78 78 ? A -13.760 -25.658 -5.012 1.000 1 A LYS 90.690 1
ATOM 1262 N N . LEU 79 79 ? A -18.250 -25.476 -9.933 1.000 1 A LEU 90.630 1
ATOM 1263 C CA . LEU 79 79 ? A -17.662 -24.647 -10.994 1.000 1 A LEU 90.630 1
ATOM 1264 C C . LEU 79 79 ? A -18.681 -23.658 -11.584 1.000 1 A LEU 90.630 1
ATOM 1265 O O . LEU 79 79 ? A -18.416 -22.462 -11.643 1.000 1 A LEU 90.630 1
ATOM 1266 C CB . LEU 79 79 ? A -17.070 -25.563 -12.085 1.000 1 A LEU 90.630 1
ATOM 1267 C CG . LEU 79 79 ? A -16.517 -24.806 -13.306 1.000 1 A LEU 90.630 1
ATOM 1268 C CD1 . LEU 79 79 ? A -15.332 -23.917 -12.930 1.000 1 A LEU 90.630 1
ATOM 1269 C CD2 . LEU 79 79 ? A -16.096 -25.801 -14.387 1.000 1 A LEU 90.630 1
ATOM 1270 H H . LEU 79 79 ? A -18.133 -26.477 -9.984 1.000 1 A LEU 90.630 1
ATOM 1271 H HA . LEU 79 79 ? A -16.859 -24.055 -10.554 1.000 1 A LEU 90.630 1
ATOM 1272 H HB2 . LEU 79 79 ? A -17.850 -26.237 -12.441 1.000 1 A LEU 90.630 1
ATOM 1273 H HB3 . LEU 79 79 ? A -16.277 -26.174 -11.652 1.000 1 A LEU 90.630 1
ATOM 1274 H HG . LEU 79 79 ? A -17.304 -24.185 -13.734 1.000 1 A LEU 90.630 1
ATOM 1275 H HD11 . LEU 79 79 ? A -15.636 -23.161 -12.206 1.000 1 A LEU 90.630 1
ATOM 1276 H HD12 . LEU 79 79 ? A -14.522 -24.513 -12.508 1.000 1 A LEU 90.630 1
ATOM 1277 H HD13 . LEU 79 79 ? A -14.970 -23.392 -13.814 1.000 1 A LEU 90.630 1
ATOM 1278 H HD21 . LEU 79 79 ? A -15.269 -26.413 -14.027 1.000 1 A LEU 90.630 1
ATOM 1279 H HD22 . LEU 79 79 ? A -15.781 -25.254 -15.276 1.000 1 A LEU 90.630 1
ATOM 1280 H HD23 . LEU 79 79 ? A -16.939 -26.439 -14.651 1.000 1 A LEU 90.630 1
ATOM 1281 N N . ILE 80 80 ? A -19.868 -24.136 -11.970 1.000 1 A ILE 90.980 1
ATOM 1282 C CA . ILE 80 80 ? A -20.941 -23.285 -12.506 1.000 1 A ILE 90.980 1
ATOM 1283 C C . ILE 80 80 ? A -21.379 -22.223 -11.488 1.000 1 A ILE 90.980 1
ATOM 1284 O O . ILE 80 80 ? A -21.650 -21.085 -11.870 1.000 1 A ILE 90.980 1
ATOM 1285 C CB . ILE 80 80 ? A -22.126 -24.165 -12.973 1.000 1 A ILE 90.980 1
ATOM 1286 C CG1 . ILE 80 80 ? A -21.755 -25.063 -14.178 1.000 1 A ILE 90.980 1
ATOM 1287 C CG2 . ILE 80 80 ? A -23.372 -23.325 -13.315 1.000 1 A ILE 90.980 1
ATOM 1288 C CD1 . ILE 80 80 ? A -21.362 -24.320 -15.461 1.000 1 A ILE 90.980 1
ATOM 1289 H H . ILE 80 80 ? A -20.018 -25.133 -11.911 1.000 1 A ILE 90.980 1
ATOM 1290 H HA . ILE 80 80 ? A -20.552 -22.733 -13.361 1.000 1 A ILE 90.980 1
ATOM 1291 H HB . ILE 80 80 ? A -22.401 -24.824 -12.150 1.000 1 A ILE 90.980 1
ATOM 1292 H HG12 . ILE 80 80 ? A -20.919 -25.709 -13.909 1.000 1 A ILE 90.980 1
ATOM 1293 H HG13 . ILE 80 80 ? A -22.600 -25.713 -14.402 1.000 1 A ILE 90.980 1
ATOM 1294 H HG21 . ILE 80 80 ? A -23.109 -22.518 -13.999 1.000 1 A ILE 90.980 1
ATOM 1295 H HG22 . ILE 80 80 ? A -24.133 -23.956 -13.776 1.000 1 A ILE 90.980 1
ATOM 1296 H HG23 . ILE 80 80 ? A -23.794 -22.894 -12.407 1.000 1 A ILE 90.980 1
ATOM 1297 H HD11 . ILE 80 80 ? A -21.132 -25.048 -16.238 1.000 1 A ILE 90.980 1
ATOM 1298 H HD12 . ILE 80 80 ? A -20.477 -23.707 -15.290 1.000 1 A ILE 90.980 1
ATOM 1299 H HD13 . ILE 80 80 ? A -22.182 -23.691 -15.808 1.000 1 A ILE 90.980 1
ATOM 1300 N N . LYS 81 81 ? A -21.422 -22.555 -10.193 1.000 1 A LYS 88.400 1
ATOM 1301 C CA . LYS 81 81 ? A -21.741 -21.594 -9.132 1.000 1 A LYS 88.400 1
ATOM 1302 C C . LYS 81 81 ? A -20.698 -20.473 -9.037 1.000 1 A LYS 88.400 1
ATOM 1303 O O . LYS 81 81 ? A -21.098 -19.311 -9.026 1.000 1 A LYS 88.400 1
ATOM 1304 C CB . LYS 81 81 ? A -21.940 -22.346 -7.808 1.000 1 A LYS 88.400 1
ATOM 1305 C CG . LYS 81 81 ? A -22.168 -21.392 -6.632 1.000 1 A LYS 88.400 1
ATOM 1306 C CD . LYS 81 81 ? A -22.428 -22.172 -5.336 1.000 1 A LYS 88.400 1
ATOM 1307 C CE . LYS 81 81 ? A -22.125 -21.282 -4.128 1.000 1 A LYS 88.400 1
ATOM 1308 N NZ . LYS 81 81 ? A -20.658 -21.163 -3.923 1.000 1 A LYS 88.400 1
ATOM 1309 H H . LYS 81 81 ? A -21.153 -23.492 -9.929 1.000 1 A LYS 88.400 1
ATOM 1310 H HA . LYS 81 81 ? A -22.679 -21.100 -9.385 1.000 1 A LYS 88.400 1
ATOM 1311 H HB2 . LYS 81 81 ? A -21.057 -22.945 -7.586 1.000 1 A LYS 88.400 1
ATOM 1312 H HB3 . LYS 81 81 ? A -22.795 -23.017 -7.904 1.000 1 A LYS 88.400 1
ATOM 1313 H HG2 . LYS 81 81 ? A -23.013 -20.737 -6.840 1.000 1 A LYS 88.400 1
ATOM 1314 H HG3 . LYS 81 81 ? A -21.275 -20.780 -6.506 1.000 1 A LYS 88.400 1
ATOM 1315 H HD2 . LYS 81 81 ? A -23.474 -22.476 -5.315 1.000 1 A LYS 88.400 1
ATOM 1316 H HD3 . LYS 81 81 ? A -21.803 -23.063 -5.296 1.000 1 A LYS 88.400 1
ATOM 1317 H HE2 . LYS 81 81 ? A -22.559 -20.298 -4.304 1.000 1 A LYS 88.400 1
ATOM 1318 H HE3 . LYS 81 81 ? A -22.585 -21.713 -3.239 1.000 1 A LYS 88.400 1
ATOM 1319 H HZ1 . LYS 81 81 ? A -20.213 -22.009 -3.596 1.000 1 A LYS 88.400 1
ATOM 1320 H HZ2 . LYS 81 81 ? A -20.150 -21.021 -4.784 1.000 1 A LYS 88.400 1
ATOM 1321 H HZ3 . LYS 81 81 ? A -20.377 -20.379 -3.351 1.000 1 A LYS 88.400 1
ATOM 1322 N N . GLU 82 82 ? A -19.406 -20.791 -9.015 1.000 1 A GLU 88.730 1
ATOM 1323 C CA . GLU 82 82 ? A -18.356 -19.762 -8.904 1.000 1 A GLU 88.730 1
ATOM 1324 C C . GLU 82 82 ? A -18.265 -18.902 -10.186 1.000 1 A GLU 88.730 1
ATOM 1325 O O . GLU 82 82 ? A -18.170 -17.674 -10.133 1.000 1 A GLU 88.730 1
ATOM 1326 C CB . GLU 82 82 ? A -17.007 -20.398 -8.515 1.000 1 A GLU 88.730 1
ATOM 1327 C CG . GLU 82 82 ? A -17.004 -21.355 -7.297 1.000 1 A GLU 88.730 1
ATOM 1328 C CD . GLU 82 82 ? A -17.918 -20.964 -6.112 1.000 1 A GLU 88.730 1
ATOM 1329 O OE1 . GLU 82 82 ? A -18.120 -19.775 -5.815 1.000 1 A GLU 88.730 1
ATOM 1330 O OE2 . GLU 82 82 ? A -18.554 -21.862 -5.496 1.000 1 A GLU 88.730 1
ATOM 1331 H H . GLU 82 82 ? A -19.139 -21.765 -9.009 1.000 1 A GLU 88.730 1
ATOM 1332 H HA . GLU 82 82 ? A -18.620 -19.071 -8.103 1.000 1 A GLU 88.730 1
ATOM 1333 H HB2 . GLU 82 82 ? A -16.314 -19.584 -8.301 1.000 1 A GLU 88.730 1
ATOM 1334 H HB3 . GLU 82 82 ? A -16.618 -20.948 -9.372 1.000 1 A GLU 88.730 1
ATOM 1335 H HG2 . GLU 82 82 ? A -15.979 -21.450 -6.938 1.000 1 A GLU 88.730 1
ATOM 1336 H HG3 . GLU 82 82 ? A -17.293 -22.346 -7.648 1.000 1 A GLU 88.730 1
ATOM 1337 N N . LEU 83 83 ? A -18.460 -19.503 -11.368 1.000 1 A LEU 89.410 1
ATOM 1338 C CA . LEU 83 83 ? A -18.566 -18.766 -12.638 1.000 1 A LEU 89.410 1
ATOM 1339 C C . LEU 83 83 ? A -19.758 -17.798 -12.680 1.000 1 A LEU 89.410 1
ATOM 1340 O O . LEU 83 83 ? A -19.664 -16.706 -13.255 1.000 1 A LEU 89.410 1
ATOM 1341 C CB . LEU 83 83 ? A -18.680 -19.771 -13.793 1.000 1 A LEU 89.410 1
ATOM 1342 C CG . LEU 83 83 ? A -17.386 -20.552 -14.059 1.000 1 A LEU 89.410 1
ATOM 1343 C CD1 . LEU 83 83 ? A -17.661 -21.616 -15.113 1.000 1 A LEU 89.410 1
ATOM 1344 C CD2 . LEU 83 83 ? A -16.277 -19.640 -14.567 1.000 1 A LEU 89.410 1
ATOM 1345 H H . LEU 83 83 ? A -18.525 -20.511 -11.382 1.000 1 A LEU 89.410 1
ATOM 1346 H HA . LEU 83 83 ? A -17.672 -18.155 -12.763 1.000 1 A LEU 89.410 1
ATOM 1347 H HB2 . LEU 83 83 ? A -18.954 -19.237 -14.702 1.000 1 A LEU 89.410 1
ATOM 1348 H HB3 . LEU 83 83 ? A -19.483 -20.473 -13.566 1.000 1 A LEU 89.410 1
ATOM 1349 H HG . LEU 83 83 ? A -17.036 -21.039 -13.150 1.000 1 A LEU 89.410 1
ATOM 1350 H HD11 . LEU 83 83 ? A -18.462 -22.272 -14.773 1.000 1 A LEU 89.410 1
ATOM 1351 H HD12 . LEU 83 83 ? A -17.938 -21.154 -16.061 1.000 1 A LEU 89.410 1
ATOM 1352 H HD13 . LEU 83 83 ? A -16.760 -22.214 -15.248 1.000 1 A LEU 89.410 1
ATOM 1353 H HD21 . LEU 83 83 ? A -15.419 -20.250 -14.847 1.000 1 A LEU 89.410 1
ATOM 1354 H HD22 . LEU 83 83 ? A -16.636 -19.070 -15.425 1.000 1 A LEU 89.410 1
ATOM 1355 H HD23 . LEU 83 83 ? A -15.959 -18.960 -13.777 1.000 1 A LEU 89.410 1
ATOM 1356 N N . ASN 84 84 ? A -20.876 -18.159 -12.048 1.000 1 A ASN 84.490 1
ATOM 1357 C CA . ASN 84 84 ? A -22.005 -17.248 -11.873 1.000 1 A ASN 84.490 1
ATOM 1358 C C . ASN 84 84 ? A -21.638 -16.056 -10.973 1.000 1 A ASN 84.490 1
ATOM 1359 O O . ASN 84 84 ? A -22.082 -14.941 -11.247 1.000 1 A ASN 84.490 1
ATOM 1360 C CB . ASN 84 84 ? A -23.232 -18.019 -11.370 1.000 1 A ASN 84.490 1
ATOM 1361 C CG . ASN 84 84 ? A -23.873 -18.871 -12.452 1.000 1 A ASN 84.490 1
ATOM 1362 O OD1 . ASN 84 84 ? A -23.848 -18.573 -13.633 1.000 1 A ASN 84.490 1
ATOM 1363 N ND2 . ASN 84 84 ? A -24.529 -19.943 -12.079 1.000 1 A ASN 84.490 1
ATOM 1364 H H . ASN 84 84 ? A -20.918 -19.080 -11.635 1.000 1 A ASN 84.490 1
ATOM 1365 H HA . ASN 84 84 ? A -22.271 -16.829 -12.843 1.000 1 A ASN 84.490 1
ATOM 1366 H HB2 . ASN 84 84 ? A -22.957 -18.649 -10.523 1.000 1 A ASN 84.490 1
ATOM 1367 H HB3 . ASN 84 84 ? A -23.987 -17.308 -11.034 1.000 1 A ASN 84.490 1
ATOM 1368 H HD21 . ASN 84 84 ? A -24.439 -20.272 -11.129 1.000 1 A ASN 84.490 1
ATOM 1369 H HD22 . ASN 84 84 ? A -24.868 -20.519 -12.837 1.000 1 A ASN 84.490 1
ATOM 1370 N N . GLY 85 85 ? A -20.781 -16.243 -9.963 1.000 1 A GLY 82.240 1
ATOM 1371 C CA . GLY 85 85 ? A -20.211 -15.146 -9.172 1.000 1 A GLY 82.240 1
ATOM 1372 C C . GLY 85 85 ? A -19.499 -14.118 -10.058 1.000 1 A GLY 82.240 1
ATOM 1373 O O . GLY 85 85 ? A -19.849 -12.933 -10.061 1.000 1 A GLY 82.240 1
ATOM 1374 H H . GLY 85 85 ? A -20.415 -17.171 -9.801 1.000 1 A GLY 82.240 1
ATOM 1375 H HA2 . GLY 85 85 ? A -20.998 -14.645 -8.609 1.000 1 A GLY 82.240 1
ATOM 1376 H HA3 . GLY 85 85 ? A -19.483 -15.554 -8.471 1.000 1 A GLY 82.240 1
ATOM 1377 N N . ILE 86 86 ? A -18.587 -14.586 -10.915 1.000 1 A ILE 85.440 1
ATOM 1378 C CA . ILE 86 86 ? A -17.827 -13.747 -11.858 1.000 1 A ILE 85.440 1
ATOM 1379 C C . ILE 86 86 ? A -18.741 -13.022 -12.864 1.000 1 A ILE 85.440 1
ATOM 1380 O O . ILE 86 86 ? A -18.558 -11.827 -13.122 1.000 1 A ILE 85.440 1
ATOM 1381 C CB . ILE 86 86 ? A -16.752 -14.605 -12.570 1.000 1 A ILE 85.440 1
ATOM 1382 C CG1 . ILE 86 86 ? A -15.726 -15.108 -11.527 1.000 1 A ILE 85.440 1
ATOM 1383 C CG2 . ILE 86 86 ? A -16.047 -13.828 -13.702 1.000 1 A ILE 85.440 1
ATOM 1384 C CD1 . ILE 86 86 ? A -14.588 -15.944 -12.115 1.000 1 A ILE 85.440 1
ATOM 1385 H H . ILE 86 86 ? A -18.346 -15.563 -10.832 1.000 1 A ILE 85.440 1
ATOM 1386 H HA . ILE 86 86 ? A -17.312 -12.976 -11.285 1.000 1 A ILE 85.440 1
ATOM 1387 H HB . ILE 86 86 ? A -17.240 -15.471 -13.019 1.000 1 A ILE 85.440 1
ATOM 1388 H HG12 . ILE 86 86 ? A -15.290 -14.256 -11.005 1.000 1 A ILE 85.440 1
ATOM 1389 H HG13 . ILE 86 86 ? A -16.233 -15.728 -10.787 1.000 1 A ILE 85.440 1
ATOM 1390 H HG21 . ILE 86 86 ? A -16.761 -13.452 -14.434 1.000 1 A ILE 85.440 1
ATOM 1391 H HG22 . ILE 86 86 ? A -15.370 -14.490 -14.242 1.000 1 A ILE 85.440 1
ATOM 1392 H HG23 . ILE 86 86 ? A -15.470 -13.003 -13.283 1.000 1 A ILE 85.440 1
ATOM 1393 H HD11 . ILE 86 86 ? A -14.995 -16.760 -12.712 1.000 1 A ILE 85.440 1
ATOM 1394 H HD12 . ILE 86 86 ? A -13.943 -15.318 -12.733 1.000 1 A ILE 85.440 1
ATOM 1395 H HD13 . ILE 86 86 ? A -13.985 -16.345 -11.301 1.000 1 A ILE 85.440 1
ATOM 1396 N N . THR 87 87 ? A -19.728 -13.711 -13.443 1.000 1 A THR 79.350 1
ATOM 1397 C CA . THR 87 87 ? A -20.579 -13.162 -14.517 1.000 1 A THR 79.350 1
ATOM 1398 C C . THR 87 87 ? A -21.673 -12.218 -14.017 1.000 1 A THR 79.350 1
ATOM 1399 O O . THR 87 87 ? A -21.888 -11.173 -14.635 1.000 1 A THR 79.350 1
ATOM 1400 C CB . THR 87 87 ? A -21.220 -14.264 -15.365 1.000 1 A THR 79.350 1
ATOM 1401 O OG1 . THR 87 87 ? A -21.858 -15.191 -14.537 1.000 1 A THR 79.350 1
ATOM 1402 C CG2 . THR 87 87 ? A -20.202 -15.020 -16.216 1.000 1 A THR 79.350 1
ATOM 1403 H H . THR 87 87 ? A -19.837 -14.682 -13.185 1.000 1 A THR 79.350 1
ATOM 1404 H HA . THR 87 87 ? A -19.948 -12.574 -15.184 1.000 1 A THR 79.350 1
ATOM 1405 H HB . THR 87 87 ? A -21.958 -13.816 -16.030 1.000 1 A THR 79.350 1
ATOM 1406 H HG1 . THR 87 87 ? A -21.212 -15.857 -14.289 1.000 1 A THR 79.350 1
ATOM 1407 H HG21 . THR 87 87 ? A -20.709 -15.812 -16.767 1.000 1 A THR 79.350 1
ATOM 1408 H HG22 . THR 87 87 ? A -19.736 -14.337 -16.925 1.000 1 A THR 79.350 1
ATOM 1409 H HG23 . THR 87 87 ? A -19.429 -15.464 -15.588 1.000 1 A THR 79.350 1
ATOM 1410 N N . LEU 88 88 ? A -22.305 -12.487 -12.866 1.000 1 A LEU 72.000 1
ATOM 1411 C CA . LEU 88 88 ? A -23.291 -11.584 -12.243 1.000 1 A LEU 72.000 1
ATOM 1412 C C . LEU 88 88 ? A -22.714 -10.188 -11.974 1.000 1 A LEU 72.000 1
ATOM 1413 O O . LEU 88 88 ? A -23.436 -9.184 -11.955 1.000 1 A LEU 72.000 1
ATOM 1414 C CB . LEU 88 88 ? A -23.776 -12.196 -10.916 1.000 1 A LEU 72.000 1
ATOM 1415 C CG . LEU 88 88 ? A -24.787 -13.345 -11.079 1.000 1 A LEU 72.000 1
ATOM 1416 C CD1 . LEU 88 88 ? A -25.007 -14.019 -9.723 1.000 1 A LEU 72.000 1
ATOM 1417 C CD2 . LEU 88 88 ? A -26.142 -12.835 -11.576 1.000 1 A LEU 72.000 1
ATOM 1418 H H . LEU 88 88 ? A -22.115 -13.371 -12.416 1.000 1 A LEU 72.000 1
ATOM 1419 H HA . LEU 88 88 ? A -24.131 -11.455 -12.926 1.000 1 A LEU 72.000 1
ATOM 1420 H HB2 . LEU 88 88 ? A -22.908 -12.552 -10.362 1.000 1 A LEU 72.000 1
ATOM 1421 H HB3 . LEU 88 88 ? A -24.247 -11.417 -10.316 1.000 1 A LEU 72.000 1
ATOM 1422 H HG . LEU 88 88 ? A -24.414 -14.083 -11.789 1.000 1 A LEU 72.000 1
ATOM 1423 H HD11 . LEU 88 88 ? A -25.422 -13.313 -9.003 1.000 1 A LEU 72.000 1
ATOM 1424 H HD12 . LEU 88 88 ? A -24.056 -14.402 -9.353 1.000 1 A LEU 72.000 1
ATOM 1425 H HD13 . LEU 88 88 ? A -25.687 -14.862 -9.845 1.000 1 A LEU 72.000 1
ATOM 1426 H HD21 . LEU 88 88 ? A -26.048 -12.439 -12.587 1.000 1 A LEU 72.000 1
ATOM 1427 H HD22 . LEU 88 88 ? A -26.847 -13.665 -11.615 1.000 1 A LEU 72.000 1
ATOM 1428 H HD23 . LEU 88 88 ? A -26.530 -12.063 -10.911 1.000 1 A LEU 72.000 1
ATOM 1429 N N . HIS 89 89 ? A -21.398 -10.097 -11.799 1.000 1 A HIS 70.860 1
ATOM 1430 C CA . HIS 89 89 ? A -20.708 -8.825 -11.676 1.000 1 A HIS 70.860 1
ATOM 1431 C C . HIS 89 89 ? A -20.683 -7.989 -12.968 1.000 1 A HIS 70.860 1
ATOM 1432 O O . HIS 89 89 ? A -20.626 -6.760 -12.874 1.000 1 A HIS 70.860 1
ATOM 1433 C CB . HIS 89 89 ? A -19.296 -9.089 -11.170 1.000 1 A HIS 70.860 1
ATOM 1434 C CG . HIS 89 89 ? A -19.230 -9.603 -9.752 1.000 1 A HIS 70.860 1
ATOM 1435 N ND1 . HIS 89 89 ? A -20.001 -9.164 -8.695 1.000 1 A HIS 70.860 1
ATOM 1436 C CD2 . HIS 89 89 ? A -18.342 -10.517 -9.248 1.000 1 A HIS 70.860 1
ATOM 1437 C CE1 . HIS 89 89 ? A -19.597 -9.802 -7.585 1.000 1 A HIS 70.860 1
ATOM 1438 N NE2 . HIS 89 89 ? A -18.531 -10.553 -7.866 1.000 1 A HIS 70.860 1
ATOM 1439 H H . HIS 89 89 ? A -20.862 -10.953 -11.766 1.000 1 A HIS 70.860 1
ATOM 1440 H HA . HIS 89 89 ? A -21.231 -8.219 -10.936 1.000 1 A HIS 70.860 1
ATOM 1441 H HB2 . HIS 89 89 ? A -18.774 -8.134 -11.226 1.000 1 A HIS 70.860 1
ATOM 1442 H HB3 . HIS 89 89 ? A -18.782 -9.781 -11.837 1.000 1 A HIS 70.860 1
ATOM 1443 H HD1 . HIS 89 89 ? A -20.844 -8.614 -8.771 1.000 1 A HIS 70.860 1
ATOM 1444 H HD2 . HIS 89 89 ? A -17.595 -11.069 -9.799 1.000 1 A HIS 70.860 1
ATOM 1445 H HE1 . HIS 89 89 ? A -20.042 -9.723 -6.604 1.000 1 A HIS 70.860 1
ATOM 1446 N N . LYS 90 90 ? A -20.771 -8.610 -14.154 1.000 1 A LYS 68.390 1
ATOM 1447 C CA . LYS 90 90 ? A -20.852 -7.922 -15.456 1.000 1 A LYS 68.390 1
ATOM 1448 C C . LYS 90 90 ? A -22.204 -7.225 -15.629 1.000 1 A LYS 68.390 1
ATOM 1449 O O . LYS 90 90 ? A -22.254 -6.030 -15.923 1.000 1 A LYS 68.390 1
ATOM 1450 C CB . LYS 90 90 ? A -20.576 -8.938 -16.587 1.000 1 A LYS 68.390 1
ATOM 1451 C CG . LYS 90 90 ? A -20.442 -8.299 -17.982 1.000 1 A LYS 68.390 1
ATOM 1452 C CD . LYS 90 90 ? A -20.191 -9.364 -19.067 1.000 1 A LYS 68.390 1
ATOM 1453 C CE . LYS 90 90 ? A -19.944 -8.713 -20.440 1.000 1 A LYS 68.390 1
ATOM 1454 N NZ . LYS 90 90 ? A -19.583 -9.702 -21.493 1.000 1 A LYS 68.390 1
ATOM 1455 H H . LYS 90 90 ? A -20.871 -9.615 -14.149 1.000 1 A LYS 68.390 1
ATOM 1456 H HA . LYS 90 90 ? A -20.087 -7.147 -15.490 1.000 1 A LYS 68.390 1
ATOM 1457 H HB2 . LYS 90 90 ? A -19.651 -9.469 -16.360 1.000 1 A LYS 68.390 1
ATOM 1458 H HB3 . LYS 90 90 ? A -21.385 -9.668 -16.622 1.000 1 A LYS 68.390 1
ATOM 1459 H HG2 . LYS 90 90 ? A -21.354 -7.755 -18.226 1.000 1 A LYS 68.390 1
ATOM 1460 H HG3 . LYS 90 90 ? A -19.608 -7.596 -17.968 1.000 1 A LYS 68.390 1
ATOM 1461 H HD2 . LYS 90 90 ? A -21.055 -10.027 -19.126 1.000 1 A LYS 68.390 1
ATOM 1462 H HD3 . LYS 90 90 ? A -19.316 -9.952 -18.788 1.000 1 A LYS 68.390 1
ATOM 1463 H HE2 . LYS 90 90 ? A -20.829 -8.151 -20.737 1.000 1 A LYS 68.390 1
ATOM 1464 H HE3 . LYS 90 90 ? A -19.122 -8.006 -20.332 1.000 1 A LYS 68.390 1
ATOM 1465 H HZ1 . LYS 90 90 ? A -19.125 -9.247 -22.270 1.000 1 A LYS 68.390 1
ATOM 1466 H HZ2 . LYS 90 90 ? A -18.895 -10.363 -21.161 1.000 1 A LYS 68.390 1
ATOM 1467 H HZ3 . LYS 90 90 ? A -20.380 -10.215 -21.842 1.000 1 A LYS 68.390 1
ATOM 1468 N N . GLU 91 91 ? A -23.306 -7.941 -15.393 1.000 1 A GLU 62.740 1
ATOM 1469 C CA . GLU 91 91 ? A -24.660 -7.423 -15.647 1.000 1 A GLU 62.740 1
ATOM 1470 C C . GLU 91 91 ? A -25.040 -6.240 -14.754 1.000 1 A GLU 62.740 1
ATOM 1471 O O . GLU 91 91 ? A -25.662 -5.282 -15.220 1.000 1 A GLU 62.740 1
ATOM 1472 C CB . GLU 91 91 ? A -25.720 -8.498 -15.416 1.000 1 A GLU 62.740 1
ATOM 1473 C CG . GLU 91 91 ? A -25.687 -9.634 -16.441 1.000 1 A GLU 62.740 1
ATOM 1474 C CD . GLU 91 91 ? A -27.007 -10.426 -16.459 1.000 1 A GLU 62.740 1
ATOM 1475 O OE1 . GLU 91 91 ? A -28.005 -9.962 -15.836 1.000 1 A GLU 62.740 1
ATOM 1476 O OE2 . GLU 91 91 ? A -27.028 -11.450 -17.167 1.000 1 A GLU 62.740 1
ATOM 1477 H H . GLU 91 91 ? A -23.197 -8.919 -15.166 1.000 1 A GLU 62.740 1
ATOM 1478 H HA . GLU 91 91 ? A -24.731 -7.087 -16.682 1.000 1 A GLU 62.740 1
ATOM 1479 H HB2 . GLU 91 91 ? A -25.624 -8.908 -14.411 1.000 1 A GLU 62.740 1
ATOM 1480 H HB3 . GLU 91 91 ? A -26.679 -7.985 -15.487 1.000 1 A GLU 62.740 1
ATOM 1481 H HG2 . GLU 91 91 ? A -25.521 -9.207 -17.430 1.000 1 A GLU 62.740 1
ATOM 1482 H HG3 . GLU 91 91 ? A -24.850 -10.293 -16.208 1.000 1 A GLU 62.740 1
ATOM 1483 N N . ARG 92 92 ? A -24.641 -6.275 -13.472 1.000 1 A ARG 60.230 1
ATOM 1484 C CA . ARG 92 92 ? A -24.924 -5.185 -12.521 1.000 1 A ARG 60.230 1
ATOM 1485 C C . ARG 92 92 ? A -24.343 -3.840 -12.973 1.000 1 A ARG 60.230 1
ATOM 1486 O O . ARG 92 92 ? A -24.881 -2.808 -12.577 1.000 1 A ARG 60.230 1
ATOM 1487 C CB . ARG 92 92 ? A -24.411 -5.544 -11.116 1.000 1 A ARG 60.230 1
ATOM 1488 C CG . ARG 92 92 ? A -25.282 -6.589 -10.401 1.000 1 A ARG 60.230 1
ATOM 1489 C CD . ARG 92 92 ? A -24.768 -6.802 -8.970 1.000 1 A ARG 60.230 1
ATOM 1490 N NE . ARG 92 92 ? A -25.561 -7.808 -8.238 1.000 1 A ARG 60.230 1
ATOM 1491 C CZ . ARG 92 92 ? A -25.463 -8.109 -6.952 1.000 1 A ARG 60.230 1
ATOM 1492 N NH1 . ARG 92 92 ? A -24.640 -7.488 -6.151 1.000 1 A ARG 60.230 1
ATOM 1493 N NH2 . ARG 92 92 ? A -26.194 -9.056 -6.438 1.000 1 A ARG 60.230 1
ATOM 1494 H H . ARG 92 92 ? A -24.158 -7.103 -13.155 1.000 1 A ARG 60.230 1
ATOM 1495 H HA . ARG 92 92 ? A -26.002 -5.030 -12.481 1.000 1 A ARG 60.230 1
ATOM 1496 H HB2 . ARG 92 92 ? A -24.411 -4.639 -10.510 1.000 1 A ARG 60.230 1
ATOM 1497 H HB3 . ARG 92 92 ? A -23.386 -5.906 -11.186 1.000 1 A ARG 60.230 1
ATOM 1498 H HG2 . ARG 92 92 ? A -26.313 -6.237 -10.363 1.000 1 A ARG 60.230 1
ATOM 1499 H HG3 . ARG 92 92 ? A -25.251 -7.533 -10.946 1.000 1 A ARG 60.230 1
ATOM 1500 H HD2 . ARG 92 92 ? A -24.809 -5.850 -8.440 1.000 1 A ARG 60.230 1
ATOM 1501 H HD3 . ARG 92 92 ? A -23.732 -7.136 -9.020 1.000 1 A ARG 60.230 1
ATOM 1502 H HE . ARG 92 92 ? A -26.200 -8.367 -8.786 1.000 1 A ARG 60.230 1
ATOM 1503 H HH11 . ARG 92 92 ? A -24.058 -6.747 -6.516 1.000 1 A ARG 60.230 1
ATOM 1504 H HH12 . ARG 92 92 ? A -24.559 -7.777 -5.187 1.000 1 A ARG 60.230 1
ATOM 1505 H HH21 . ARG 92 92 ? A -26.811 -9.604 -7.021 1.000 1 A ARG 60.230 1
ATOM 1506 H HH22 . ARG 92 92 ? A -26.121 -9.289 -5.458 1.000 1 A ARG 60.230 1
ATOM 1507 N N . ARG 93 93 ? A -23.280 -3.842 -13.793 1.000 1 A ARG 56.510 1
ATOM 1508 C CA . ARG 93 93 ? A -22.730 -2.627 -14.416 1.000 1 A ARG 56.510 1
ATOM 1509 C C . ARG 93 93 ? A -23.534 -2.205 -15.642 1.000 1 A ARG 56.510 1
ATOM 1510 O O . ARG 93 93 ? A -23.918 -1.050 -15.716 1.000 1 A ARG 56.510 1
ATOM 1511 C CB . ARG 93 93 ? A -21.243 -2.798 -14.772 1.000 1 A ARG 56.510 1
ATOM 1512 C CG . ARG 93 93 ? A -20.316 -2.758 -13.546 1.000 1 A ARG 56.510 1
ATOM 1513 C CD . ARG 93 93 ? A -18.847 -2.722 -13.999 1.000 1 A ARG 56.510 1
ATOM 1514 N NE . ARG 93 93 ? A -17.908 -2.555 -12.868 1.000 1 A ARG 56.510 1
ATOM 1515 C CZ . ARG 93 93 ? A -16.610 -2.293 -12.961 1.000 1 A ARG 56.510 1
ATOM 1516 N NH1 . ARG 93 93 ? A -16.008 -2.114 -14.102 1.000 1 A ARG 56.510 1
ATOM 1517 N NH2 . ARG 93 93 ? A -15.864 -2.198 -11.896 1.000 1 A ARG 56.510 1
ATOM 1518 H H . ARG 93 93 ? A -22.923 -4.738 -14.091 1.000 1 A ARG 56.510 1
ATOM 1519 H HA . ARG 93 93 ? A -22.823 -1.790 -13.724 1.000 1 A ARG 56.510 1
ATOM 1520 H HB2 . ARG 93 93 ? A -21.093 -3.730 -15.316 1.000 1 A ARG 56.510 1
ATOM 1521 H HB3 . ARG 93 93 ? A -20.961 -1.977 -15.432 1.000 1 A ARG 56.510 1
ATOM 1522 H HG2 . ARG 93 93 ? A -20.488 -3.638 -12.926 1.000 1 A ARG 56.510 1
ATOM 1523 H HG3 . ARG 93 93 ? A -20.530 -1.861 -12.965 1.000 1 A ARG 56.510 1
ATOM 1524 H HD2 . ARG 93 93 ? A -18.619 -3.650 -14.524 1.000 1 A ARG 56.510 1
ATOM 1525 H HD3 . ARG 93 93 ? A -18.721 -1.891 -14.693 1.000 1 A ARG 56.510 1
ATOM 1526 H HE . ARG 93 93 ? A -18.287 -2.670 -11.939 1.000 1 A ARG 56.510 1
ATOM 1527 H HH11 . ARG 93 93 ? A -16.543 -2.126 -14.959 1.000 1 A ARG 56.510 1
ATOM 1528 H HH12 . ARG 93 93 ? A -15.025 -1.886 -14.133 1.000 1 A ARG 56.510 1
ATOM 1529 H HH21 . ARG 93 93 ? A -14.880 -2.000 -12.008 1.000 1 A ARG 56.510 1
ATOM 1530 H HH22 . ARG 93 93 ? A -16.266 -2.221 -10.970 1.000 1 A ARG 56.510 1
ATOM 1531 N N . GLN 94 94 ? A -23.838 -3.113 -16.572 1.000 1 A GLN 53.270 1
ATOM 1532 C CA . GLN 94 94 ? A -24.571 -2.747 -17.795 1.000 1 A GLN 53.270 1
ATOM 1533 C C . GLN 94 94 ? A -25.978 -2.206 -17.516 1.000 1 A GLN 53.270 1
ATOM 1534 O O . GLN 94 94 ? A -26.399 -1.240 -18.145 1.000 1 A GLN 53.270 1
ATOM 1535 C CB . GLN 94 94 ? A -24.673 -3.947 -18.741 1.000 1 A GLN 53.270 1
ATOM 1536 C CG . GLN 94 94 ? A -23.359 -4.212 -19.487 1.000 1 A GLN 53.270 1
ATOM 1537 C CD . GLN 94 94 ? A -23.525 -5.293 -20.550 1.000 1 A GLN 53.270 1
ATOM 1538 O OE1 . GLN 94 94 ? A -24.331 -6.198 -20.438 1.000 1 A GLN 53.270 1
ATOM 1539 N NE2 . GLN 94 94 ? A -22.760 -5.257 -21.618 1.000 1 A GLN 53.270 1
ATOM 1540 H H . GLN 94 94 ? A -23.522 -4.065 -16.450 1.000 1 A GLN 53.270 1
ATOM 1541 H HA . GLN 94 94 ? A -24.033 -1.946 -18.303 1.000 1 A GLN 53.270 1
ATOM 1542 H HB2 . GLN 94 94 ? A -24.974 -4.834 -18.184 1.000 1 A GLN 53.270 1
ATOM 1543 H HB3 . GLN 94 94 ? A -25.440 -3.737 -19.486 1.000 1 A GLN 53.270 1
ATOM 1544 H HG2 . GLN 94 94 ? A -22.588 -4.525 -18.784 1.000 1 A GLN 53.270 1
ATOM 1545 H HG3 . GLN 94 94 ? A -23.034 -3.291 -19.972 1.000 1 A GLN 53.270 1
ATOM 1546 H HE21 . GLN 94 94 ? A -22.140 -4.478 -21.784 1.000 1 A GLN 53.270 1
ATOM 1547 H HE22 . GLN 94 94 ? A -22.990 -5.930 -22.335 1.000 1 A GLN 53.270 1
ATOM 1548 N N . LYS 95 95 ? A -26.699 -2.791 -16.551 1.000 1 A LYS 54.540 1
ATOM 1549 C CA . LYS 95 95 ? A -28.066 -2.355 -16.209 1.000 1 A LYS 54.540 1
ATOM 1550 C C . LYS 95 95 ? A -28.110 -1.017 -15.467 1.000 1 A LYS 54.540 1
ATOM 1551 O O . LYS 95 95 ? A -29.172 -0.415 -15.353 1.000 1 A LYS 54.540 1
ATOM 1552 C CB . LYS 95 95 ? A -28.789 -3.463 -15.426 1.000 1 A LYS 54.540 1
ATOM 1553 C CG . LYS 95 95 ? A -29.151 -4.646 -16.340 1.000 1 A LYS 54.540 1
ATOM 1554 C CD . LYS 95 95 ? A -29.820 -5.795 -15.569 1.000 1 A LYS 54.540 1
ATOM 1555 C CE . LYS 95 95 ? A -30.230 -6.903 -16.555 1.000 1 A LYS 54.540 1
ATOM 1556 N NZ . LYS 95 95 ? A -30.431 -8.232 -15.912 1.000 1 A LYS 54.540 1
ATOM 1557 H H . LYS 95 95 ? A -26.316 -3.607 -16.096 1.000 1 A LYS 54.540 1
ATOM 1558 H HA . LYS 95 95 ? A -28.616 -2.176 -17.133 1.000 1 A LYS 54.540 1
ATOM 1559 H HB2 . LYS 95 95 ? A -28.158 -3.804 -14.606 1.000 1 A LYS 54.540 1
ATOM 1560 H HB3 . LYS 95 95 ? A -29.713 -3.062 -15.010 1.000 1 A LYS 54.540 1
ATOM 1561 H HG2 . LYS 95 95 ? A -28.247 -5.028 -16.815 1.000 1 A LYS 54.540 1
ATOM 1562 H HG3 . LYS 95 95 ? A -29.829 -4.294 -17.118 1.000 1 A LYS 54.540 1
ATOM 1563 H HD2 . LYS 95 95 ? A -29.107 -6.190 -14.846 1.000 1 A LYS 54.540 1
ATOM 1564 H HD3 . LYS 95 95 ? A -30.703 -5.428 -15.045 1.000 1 A LYS 54.540 1
ATOM 1565 H HE2 . LYS 95 95 ? A -29.446 -7.003 -17.306 1.000 1 A LYS 54.540 1
ATOM 1566 H HE3 . LYS 95 95 ? A -31.137 -6.588 -17.070 1.000 1 A LYS 54.540 1
ATOM 1567 H HZ1 . LYS 95 95 ? A -31.034 -8.189 -15.102 1.000 1 A LYS 54.540 1
ATOM 1568 H HZ2 . LYS 95 95 ? A -29.552 -8.664 -15.665 1.000 1 A LYS 54.540 1
ATOM 1569 H HZ3 . LYS 95 95 ? A -30.824 -8.889 -16.571 1.000 1 A LYS 54.540 1
ATOM 1570 N N . ARG 96 96 ? A -26.970 -0.538 -14.964 1.000 1 A ARG 48.590 1
ATOM 1571 C CA . ARG 96 96 ? A -26.825 0.790 -14.368 1.000 1 A ARG 48.590 1
ATOM 1572 C C . ARG 96 96 ? A -25.976 1.627 -15.308 1.000 1 A ARG 48.590 1
ATOM 1573 O O . ARG 96 96 ? A -24.761 1.666 -15.155 1.000 1 A ARG 48.590 1
ATOM 1574 C CB . ARG 96 96 ? A -26.229 0.675 -12.956 1.000 1 A ARG 48.590 1
ATOM 1575 C CG . ARG 96 96 ? A -27.230 0.053 -11.973 1.000 1 A ARG 48.590 1
ATOM 1576 C CD . ARG 96 96 ? A -26.640 0.028 -10.561 1.000 1 A ARG 48.590 1
ATOM 1577 N NE . ARG 96 96 ? A -27.600 -0.530 -9.589 1.000 1 A ARG 48.590 1
ATOM 1578 C CZ . ARG 96 96 ? A -27.432 -0.613 -8.281 1.000 1 A ARG 48.590 1
ATOM 1579 N NH1 . ARG 96 96 ? A -26.342 -0.196 -7.698 1.000 1 A ARG 48.590 1
ATOM 1580 N NH2 . ARG 96 96 ? A -28.369 -1.116 -7.526 1.000 1 A ARG 48.590 1
ATOM 1581 H H . ARG 96 96 ? A -26.123 -1.051 -15.164 1.000 1 A ARG 48.590 1
ATOM 1582 H HA . ARG 96 96 ? A -27.795 1.282 -14.292 1.000 1 A ARG 48.590 1
ATOM 1583 H HB2 . ARG 96 96 ? A -25.967 1.674 -12.606 1.000 1 A ARG 48.590 1
ATOM 1584 H HB3 . ARG 96 96 ? A -25.322 0.072 -12.988 1.000 1 A ARG 48.590 1
ATOM 1585 H HG2 . ARG 96 96 ? A -28.145 0.645 -11.970 1.000 1 A ARG 48.590 1
ATOM 1586 H HG3 . ARG 96 96 ? A -27.464 -0.965 -12.283 1.000 1 A ARG 48.590 1
ATOM 1587 H HD2 . ARG 96 96 ? A -26.381 1.047 -10.274 1.000 1 A ARG 48.590 1
ATOM 1588 H HD3 . ARG 96 96 ? A -25.735 -0.579 -10.574 1.000 1 A ARG 48.590 1
ATOM 1589 H HE . ARG 96 96 ? A -28.485 -0.845 -9.961 1.000 1 A ARG 48.590 1
ATOM 1590 H HH11 . ARG 96 96 ? A -25.632 0.244 -8.267 1.000 1 A ARG 48.590 1
ATOM 1591 H HH12 . ARG 96 96 ? A -26.257 -0.202 -6.692 1.000 1 A ARG 48.590 1
ATOM 1592 H HH21 . ARG 96 96 ? A -28.270 -1.118 -6.521 1.000 1 A ARG 48.590 1
ATOM 1593 H HH22 . ARG 96 96 ? A -29.253 -1.392 -7.930 1.000 1 A ARG 48.590 1
ATOM 1594 N N . GLY 97 97 ? A -26.633 2.289 -16.264 1.000 1 A GLY 48.430 1
ATOM 1595 C CA . GLY 97 97 ? A -26.054 3.304 -17.152 1.000 1 A GLY 48.430 1
ATOM 1596 C C . GLY 97 97 ? A -25.491 4.486 -16.360 1.000 1 A GLY 48.430 1
ATOM 1597 O O . GLY 97 97 ? A -26.069 5.561 -16.314 1.000 1 A GLY 48.430 1
ATOM 1598 H H . GLY 97 97 ? A -27.625 2.121 -16.344 1.000 1 A GLY 48.430 1
ATOM 1599 H HA2 . GLY 97 97 ? A -26.820 3.676 -17.832 1.000 1 A GLY 48.430 1
ATOM 1600 H HA3 . GLY 97 97 ? A -25.253 2.858 -17.742 1.000 1 A GLY 48.430 1
ATOM 1601 N N . LEU 98 98 ? A -24.398 4.249 -15.646 1.000 1 A LEU 43.790 1
ATOM 1602 C CA . LEU 98 98 ? A -23.792 5.149 -14.681 1.000 1 A LEU 43.790 1
ATOM 1603 C C . LEU 98 98 ? A -22.274 5.003 -14.787 1.000 1 A LEU 43.790 1
ATOM 1604 O O . LEU 98 98 ? A -21.593 4.585 -13.850 1.000 1 A LEU 43.790 1
ATOM 1605 C CB . LEU 98 98 ? A -24.343 4.869 -13.262 1.000 1 A LEU 43.790 1
ATOM 1606 C CG . LEU 98 98 ? A -25.720 5.499 -12.968 1.000 1 A LEU 43.790 1
ATOM 1607 C CD1 . LEU 98 98 ? A -26.301 4.903 -11.685 1.000 1 A LEU 43.790 1
ATOM 1608 C CD2 . LEU 98 98 ? A -25.620 7.015 -12.770 1.000 1 A LEU 43.790 1
ATOM 1609 H H . LEU 98 98 ? A -24.053 3.300 -15.664 1.000 1 A LEU 43.790 1
ATOM 1610 H HA . LEU 98 98 ? A -24.029 6.177 -14.955 1.000 1 A LEU 43.790 1
ATOM 1611 H HB2 . LEU 98 98 ? A -23.643 5.259 -12.522 1.000 1 A LEU 43.790 1
ATOM 1612 H HB3 . LEU 98 98 ? A -24.397 3.790 -13.121 1.000 1 A LEU 43.790 1
ATOM 1613 H HG . LEU 98 98 ? A -26.415 5.279 -13.777 1.000 1 A LEU 43.790 1
ATOM 1614 H HD11 . LEU 98 98 ? A -27.273 5.353 -11.484 1.000 1 A LEU 43.790 1
ATOM 1615 H HD12 . LEU 98 98 ? A -25.634 5.097 -10.845 1.000 1 A LEU 43.790 1
ATOM 1616 H HD13 . LEU 98 98 ? A -26.436 3.829 -11.807 1.000 1 A LEU 43.790 1
ATOM 1617 H HD21 . LEU 98 98 ? A -25.276 7.489 -13.690 1.000 1 A LEU 43.790 1
ATOM 1618 H HD22 . LEU 98 98 ? A -24.941 7.248 -11.950 1.000 1 A LEU 43.790 1
ATOM 1619 H HD23 . LEU 98 98 ? A -26.607 7.415 -12.541 1.000 1 A LEU 43.790 1
ATOM 1620 N N . PHE 99 99 ? A -21.738 5.466 -15.920 1.000 1 A PHE 48.710 1
ATOM 1621 C CA . PHE 99 99 ? A -20.358 5.963 -15.993 1.000 1 A PHE 48.710 1
ATOM 1622 C C . PHE 99 99 ? A -20.061 6.992 -14.878 1.000 1 A PHE 48.710 1
ATOM 1623 O O . PHE 99 99 ? A -18.916 7.153 -14.465 1.000 1 A PHE 48.710 1
ATOM 1624 C CB . PHE 99 99 ? A -20.119 6.570 -17.387 1.000 1 A PHE 48.710 1
ATOM 1625 C CG . PHE 99 99 ? A -19.606 5.570 -18.408 1.000 1 A PHE 48.710 1
ATOM 1626 C CD1 . PHE 99 99 ? A -18.220 5.345 -18.512 1.000 1 A PHE 48.710 1
ATOM 1627 C CD2 . PHE 99 99 ? A -20.490 4.873 -19.257 1.000 1 A PHE 48.710 1
ATOM 1628 C CE1 . PHE 99 99 ? A -17.717 4.436 -19.457 1.000 1 A PHE 48.710 1
ATOM 1629 C CE2 . PHE 99 99 ? A -19.985 3.960 -20.202 1.000 1 A PHE 48.710 1
ATOM 1630 C CZ . PHE 99 99 ? A -18.599 3.742 -20.302 1.000 1 A PHE 48.710 1
ATOM 1631 H H . PHE 99 99 ? A -22.361 5.715 -16.675 1.000 1 A PHE 48.710 1
ATOM 1632 H HA . PHE 99 99 ? A -19.664 5.135 -15.850 1.000 1 A PHE 48.710 1
ATOM 1633 H HB2 . PHE 99 99 ? A -21.028 7.045 -17.754 1.000 1 A PHE 48.710 1
ATOM 1634 H HB3 . PHE 99 99 ? A -19.369 7.356 -17.301 1.000 1 A PHE 48.710 1
ATOM 1635 H HD1 . PHE 99 99 ? A -17.530 5.889 -17.884 1.000 1 A PHE 48.710 1
ATOM 1636 H HD2 . PHE 99 99 ? A -21.553 5.053 -19.200 1.000 1 A PHE 48.710 1
ATOM 1637 H HE1 . PHE 99 99 ? A -16.651 4.295 -19.552 1.000 1 A PHE 48.710 1
ATOM 1638 H HE2 . PHE 99 99 ? A -20.659 3.442 -20.869 1.000 1 A PHE 48.710 1
ATOM 1639 H HZ . PHE 99 99 ? A -18.207 3.062 -21.044 1.000 1 A PHE 48.710 1
ATOM 1640 N N . ASN 100 100 ? A -21.098 7.610 -14.302 1.000 1 A ASN 47.110 1
ATOM 1641 C CA . ASN 100 100 ? A -20.974 8.584 -13.220 1.000 1 A ASN 47.110 1
ATOM 1642 C C . ASN 100 100 ? A -20.468 8.004 -11.888 1.000 1 A ASN 47.110 1
ATOM 1643 O O . ASN 100 100 ? A -19.901 8.756 -11.101 1.000 1 A ASN 47.110 1
ATOM 1644 C CB . ASN 100 100 ? A -22.328 9.297 -13.046 1.000 1 A ASN 47.110 1
ATOM 1645 C CG . ASN 100 100 ? A -22.694 10.164 -14.240 1.000 1 A ASN 47.110 1
ATOM 1646 O OD1 . ASN 100 100 ? A -21.916 10.375 -15.149 1.000 1 A ASN 47.110 1
ATOM 1647 N ND2 . ASN 100 100 ? A -23.902 10.669 -14.296 1.000 1 A ASN 47.110 1
ATOM 1648 H H . ASN 100 100 ? A -21.999 7.519 -14.749 1.000 1 A ASN 47.110 1
ATOM 1649 H HA . ASN 100 100 ? A -20.236 9.329 -13.517 1.000 1 A ASN 47.110 1
ATOM 1650 H HB2 . ASN 100 100 ? A -22.273 9.952 -12.176 1.000 1 A ASN 47.110 1
ATOM 1651 H HB3 . ASN 100 100 ? A -23.116 8.564 -12.875 1.000 1 A ASN 47.110 1
ATOM 1652 H HD21 . ASN 100 100 ? A -24.086 11.261 -15.094 1.000 1 A ASN 47.110 1
ATOM 1653 H HD22 . ASN 100 100 ? A -24.562 10.554 -13.541 1.000 1 A ASN 47.110 1
ATOM 1654 N N . PHE 101 101 ? A -20.631 6.702 -11.606 1.000 1 A PHE 47.700 1
ATOM 1655 C CA . PHE 101 101 ? A -20.211 6.165 -10.299 1.000 1 A PHE 47.700 1
ATOM 1656 C C . PHE 101 101 ? A -18.748 5.707 -10.265 1.000 1 A PHE 47.700 1
ATOM 1657 O O . PHE 101 101 ? A -18.106 5.746 -9.218 1.000 1 A PHE 47.700 1
ATOM 1658 C CB . PHE 101 101 ? A -21.170 5.073 -9.814 1.000 1 A PHE 47.700 1
ATOM 1659 C CG . PHE 101 101 ? A -21.338 5.103 -8.305 1.000 1 A PHE 47.700 1
ATOM 1660 C CD1 . PHE 101 101 ? A -20.466 4.386 -7.465 1.000 1 A PHE 47.700 1
ATOM 1661 C CD2 . PHE 101 101 ? A -22.339 5.916 -7.737 1.000 1 A PHE 47.700 1
ATOM 1662 C CE1 . PHE 101 101 ? A -20.606 4.468 -6.067 1.000 1 A PHE 47.700 1
ATOM 1663 C CE2 . PHE 101 101 ? A -22.479 5.998 -6.341 1.000 1 A PHE 47.700 1
ATOM 1664 C CZ . PHE 101 101 ? A -21.614 5.271 -5.505 1.000 1 A PHE 47.700 1
ATOM 1665 H H . PHE 101 101 ? A -21.055 6.090 -12.289 1.000 1 A PHE 47.700 1
ATOM 1666 H HA . PHE 101 101 ? A -20.279 6.973 -9.570 1.000 1 A PHE 47.700 1
ATOM 1667 H HB2 . PHE 101 101 ? A -20.810 4.095 -10.132 1.000 1 A PHE 47.700 1
ATOM 1668 H HB3 . PHE 101 101 ? A -22.150 5.226 -10.265 1.000 1 A PHE 47.700 1
ATOM 1669 H HD1 . PHE 101 101 ? A -19.665 3.799 -7.889 1.000 1 A PHE 47.700 1
ATOM 1670 H HD2 . PHE 101 101 ? A -22.994 6.492 -8.374 1.000 1 A PHE 47.700 1
ATOM 1671 H HE1 . PHE 101 101 ? A -19.921 3.934 -5.424 1.000 1 A PHE 47.700 1
ATOM 1672 H HE2 . PHE 101 101 ? A -23.241 6.628 -5.908 1.000 1 A PHE 47.700 1
ATOM 1673 H HZ . PHE 101 101 ? A -21.709 5.344 -4.432 1.000 1 A PHE 47.700 1
ATOM 1674 N N . VAL 102 102 ? A -18.187 5.317 -11.414 1.000 1 A VAL 46.480 1
ATOM 1675 C CA . VAL 102 102 ? A -16.742 5.061 -11.506 1.000 1 A VAL 46.480 1
ATOM 1676 C C . VAL 102 102 ? A -15.986 6.370 -11.278 1.000 1 A VAL 46.480 1
ATOM 1677 O O . VAL 102 102 ? A -15.029 6.371 -10.516 1.000 1 A VAL 46.480 1
ATOM 1678 C CB . VAL 102 102 ? A -16.355 4.386 -12.835 1.000 1 A VAL 46.480 1
ATOM 1679 C CG1 . VAL 102 102 ? A -14.862 4.045 -12.881 1.000 1 A VAL 46.480 1
ATOM 1680 C CG2 . VAL 102 102 ? A -17.129 3.071 -13.019 1.000 1 A VAL 46.480 1
ATOM 1681 H H . VAL 102 102 ? A -18.736 5.340 -12.262 1.000 1 A VAL 46.480 1
ATOM 1682 H HA . VAL 102 102 ? A -16.456 4.389 -10.697 1.000 1 A VAL 46.480 1
ATOM 1683 H HB . VAL 102 102 ? A -16.594 5.053 -13.663 1.000 1 A VAL 46.480 1
ATOM 1684 H HG11 . VAL 102 102 ? A -14.268 4.958 -12.846 1.000 1 A VAL 46.480 1
ATOM 1685 H HG12 . VAL 102 102 ? A -14.590 3.404 -12.043 1.000 1 A VAL 46.480 1
ATOM 1686 H HG13 . VAL 102 102 ? A -14.624 3.538 -13.816 1.000 1 A VAL 46.480 1
ATOM 1687 H HG21 . VAL 102 102 ? A -16.939 2.404 -12.178 1.000 1 A VAL 46.480 1
ATOM 1688 H HG22 . VAL 102 102 ? A -16.810 2.589 -13.943 1.000 1 A VAL 46.480 1
ATOM 1689 H HG23 . VAL 102 102 ? A -18.198 3.268 -13.095 1.000 1 A VAL 46.480 1
ATOM 1690 N N . GLY 103 103 ? A -16.484 7.495 -11.809 1.000 1 A GLY 47.030 1
ATOM 1691 C CA . GLY 103 103 ? A -15.914 8.822 -11.557 1.000 1 A GLY 47.030 1
ATOM 1692 C C . GLY 103 103 ? A -15.874 9.219 -10.076 1.000 1 A GLY 47.030 1
ATOM 1693 O O . GLY 103 103 ? A -14.875 9.774 -9.629 1.000 1 A GLY 47.030 1
ATOM 1694 H H . GLY 103 103 ? A -17.276 7.428 -12.432 1.000 1 A GLY 47.030 1
ATOM 1695 H HA2 . GLY 103 103 ? A -14.895 8.854 -11.944 1.000 1 A GLY 47.030 1
ATOM 1696 H HA3 . GLY 103 103 ? A -16.506 9.567 -12.087 1.000 1 A GLY 47.030 1
ATOM 1697 N N . SER 104 104 ? A -16.906 8.907 -9.283 1.000 1 A SER 46.300 1
ATOM 1698 C CA . SER 104 104 ? A -16.932 9.256 -7.853 1.000 1 A SER 46.300 1
ATOM 1699 C C . SER 104 104 ? A -16.087 8.322 -6.985 1.000 1 A SER 46.300 1
ATOM 1700 O O . SER 104 104 ? A -15.369 8.803 -6.111 1.000 1 A SER 46.300 1
ATOM 1701 C CB . SER 104 104 ? A -18.367 9.334 -7.330 1.000 1 A SER 46.300 1
ATOM 1702 O OG . SER 104 104 ? A -19.070 8.138 -7.597 1.000 1 A SER 46.300 1
ATOM 1703 H H . SER 104 104 ? A -17.713 8.439 -9.669 1.000 1 A SER 46.300 1
ATOM 1704 H HA . SER 104 104 ? A -16.508 10.254 -7.739 1.000 1 A SER 46.300 1
ATOM 1705 H HB2 . SER 104 104 ? A -18.880 10.163 -7.817 1.000 1 A SER 46.300 1
ATOM 1706 H HB3 . SER 104 104 ? A -18.347 9.516 -6.255 1.000 1 A SER 46.300 1
ATOM 1707 H HG . SER 104 104 ? A -19.867 8.114 -7.062 1.000 1 A SER 46.300 1
ATOM 1708 N N . ALA 105 105 ? A -16.110 7.009 -7.234 1.000 1 A ALA 46.690 1
ATOM 1709 C CA . ALA 105 105 ? A -15.255 6.073 -6.503 1.000 1 A ALA 46.690 1
ATOM 1710 C C . ALA 105 105 ? A -13.766 6.272 -6.847 1.000 1 A ALA 46.690 1
ATOM 1711 O O . ALA 105 105 ? A -12.929 6.221 -5.947 1.000 1 A ALA 46.690 1
ATOM 1712 C CB . ALA 105 105 ? A -15.736 4.644 -6.768 1.000 1 A ALA 46.690 1
ATOM 1713 H H . ALA 105 105 ? A -16.741 6.657 -7.940 1.000 1 A ALA 46.690 1
ATOM 1714 H HA . ALA 105 105 ? A -15.363 6.268 -5.436 1.000 1 A ALA 46.690 1
ATOM 1715 H HB1 . ALA 105 105 ? A -15.144 3.948 -6.173 1.000 1 A ALA 46.690 1
ATOM 1716 H HB2 . ALA 105 105 ? A -15.620 4.405 -7.825 1.000 1 A ALA 46.690 1
ATOM 1717 H HB3 . ALA 105 105 ? A -16.786 4.553 -6.489 1.000 1 A ALA 46.690 1
ATOM 1718 N N . PHE 106 106 ? A -13.439 6.595 -8.109 1.000 1 A PHE 49.290 1
ATOM 1719 C CA . PHE 106 106 ? A -12.097 7.054 -8.481 1.000 1 A PHE 49.290 1
ATOM 1720 C C . PHE 106 106 ? A -11.754 8.384 -7.816 1.000 1 A PHE 49.290 1
ATOM 1721 O O . PHE 106 106 ? A -10.686 8.460 -7.234 1.000 1 A PHE 49.290 1
ATOM 1722 C CB . PHE 106 106 ? A -11.897 7.156 -10.000 1.000 1 A PHE 49.290 1
ATOM 1723 C CG . PHE 106 106 ? A -11.229 5.937 -10.603 1.000 1 A PHE 49.290 1
ATOM 1724 C CD1 . PHE 106 106 ? A -9.837 5.942 -10.808 1.000 1 A PHE 49.290 1
ATOM 1725 C CD2 . PHE 106 106 ? A -11.976 4.796 -10.943 1.000 1 A PHE 49.290 1
ATOM 1726 C CE1 . PHE 106 106 ? A -9.194 4.811 -11.337 1.000 1 A PHE 49.290 1
ATOM 1727 C CE2 . PHE 106 106 ? A -11.336 3.671 -11.498 1.000 1 A PHE 49.290 1
ATOM 1728 C CZ . PHE 106 106 ? A -9.943 3.676 -11.687 1.000 1 A PHE 49.290 1
ATOM 1729 H H . PHE 106 106 ? A -14.153 6.596 -8.824 1.000 1 A PHE 49.290 1
ATOM 1730 H HA . PHE 106 106 ? A -11.373 6.334 -8.101 1.000 1 A PHE 49.290 1
ATOM 1731 H HB2 . PHE 106 106 ? A -12.836 7.374 -10.509 1.000 1 A PHE 49.290 1
ATOM 1732 H HB3 . PHE 106 106 ? A -11.250 8.008 -10.207 1.000 1 A PHE 49.290 1
ATOM 1733 H HD1 . PHE 106 106 ? A -9.253 6.817 -10.567 1.000 1 A PHE 49.290 1
ATOM 1734 H HD2 . PHE 106 106 ? A -13.042 4.785 -10.769 1.000 1 A PHE 49.290 1
ATOM 1735 H HE1 . PHE 106 106 ? A -8.124 4.824 -11.489 1.000 1 A PHE 49.290 1
ATOM 1736 H HE2 . PHE 106 106 ? A -11.912 2.798 -11.770 1.000 1 A PHE 49.290 1
ATOM 1737 H HZ . PHE 106 106 ? A -9.444 2.815 -12.107 1.000 1 A PHE 49.290 1
ATOM 1738 N N . LYS 107 107 ? A -12.644 9.389 -7.796 1.000 1 A LYS 48.010 1
ATOM 1739 C CA . LYS 107 107 ? A -12.393 10.635 -7.041 1.000 1 A LYS 48.010 1
ATOM 1740 C C . LYS 107 107 ? A -12.125 10.401 -5.553 1.000 1 A LYS 48.010 1
ATOM 1741 O O . LYS 107 107 ? A -11.461 11.225 -4.932 1.000 1 A LYS 48.010 1
ATOM 1742 C CB . LYS 107 107 ? A -13.559 11.632 -7.198 1.000 1 A LYS 48.010 1
ATOM 1743 C CG . LYS 107 107 ? A -13.211 12.739 -8.198 1.000 1 A LYS 48.010 1
ATOM 1744 C CD . LYS 107 107 ? A -14.344 13.766 -8.349 1.000 1 A LYS 48.010 1
ATOM 1745 C CE . LYS 107 107 ? A -13.840 14.895 -9.260 1.000 1 A LYS 48.010 1
ATOM 1746 N NZ . LYS 107 107 ? A -14.894 15.871 -9.635 1.000 1 A LYS 48.010 1
ATOM 1747 H H . LYS 107 107 ? A -13.483 9.315 -8.353 1.000 1 A LYS 48.010 1
ATOM 1748 H HA . LYS 107 107 ? A -11.473 11.081 -7.419 1.000 1 A LYS 48.010 1
ATOM 1749 H HB2 . LYS 107 107 ? A -13.764 12.107 -6.239 1.000 1 A LYS 48.010 1
ATOM 1750 H HB3 . LYS 107 107 ? A -14.467 11.115 -7.507 1.000 1 A LYS 48.010 1
ATOM 1751 H HG2 . LYS 107 107 ? A -13.003 12.290 -9.169 1.000 1 A LYS 48.010 1
ATOM 1752 H HG3 . LYS 107 107 ? A -12.313 13.251 -7.852 1.000 1 A LYS 48.010 1
ATOM 1753 H HD2 . LYS 107 107 ? A -14.612 14.169 -7.373 1.000 1 A LYS 48.010 1
ATOM 1754 H HD3 . LYS 107 107 ? A -15.209 13.277 -8.798 1.000 1 A LYS 48.010 1
ATOM 1755 H HE2 . LYS 107 107 ? A -13.013 15.404 -8.765 1.000 1 A LYS 48.010 1
ATOM 1756 H HE3 . LYS 107 107 ? A -13.431 14.445 -10.165 1.000 1 A LYS 48.010 1
ATOM 1757 H HZ1 . LYS 107 107 ? A -15.628 15.414 -10.155 1.000 1 A LYS 48.010 1
ATOM 1758 H HZ2 . LYS 107 107 ? A -14.496 16.558 -10.259 1.000 1 A LYS 48.010 1
ATOM 1759 H HZ3 . LYS 107 107 ? A -15.270 16.346 -8.826 1.000 1 A LYS 48.010 1
ATOM 1760 N N . PHE 108 108 ? A -12.664 9.325 -4.977 1.000 1 A PHE 47.300 1
ATOM 1761 C CA . PHE 108 108 ? A -12.487 9.011 -3.561 1.000 1 A PHE 47.300 1
ATOM 1762 C C . PHE 108 108 ? A -11.193 8.233 -3.278 1.000 1 A PHE 47.300 1
ATOM 1763 O O . PHE 108 108 ? A -10.507 8.534 -2.307 1.000 1 A PHE 47.300 1
ATOM 1764 C CB . PHE 108 108 ? A -13.729 8.275 -3.044 1.000 1 A PHE 47.300 1
ATOM 1765 C CG . PHE 108 108 ? A -13.914 8.437 -1.551 1.000 1 A PHE 47.300 1
ATOM 1766 C CD1 . PHE 108 108 ? A -13.334 7.522 -0.653 1.000 1 A PHE 47.300 1
ATOM 1767 C CD2 . PHE 108 108 ? A -14.632 9.543 -1.057 1.000 1 A PHE 47.300 1
ATOM 1768 C CE1 . PHE 108 108 ? A -13.480 7.709 0.733 1.000 1 A PHE 47.300 1
ATOM 1769 C CE2 . PHE 108 108 ? A -14.777 9.729 0.329 1.000 1 A PHE 47.300 1
ATOM 1770 C CZ . PHE 108 108 ? A -14.202 8.811 1.224 1.000 1 A PHE 47.300 1
ATOM 1771 H H . PHE 108 108 ? A -13.270 8.740 -5.535 1.000 1 A PHE 47.300 1
ATOM 1772 H HA . PHE 108 108 ? A -12.409 9.948 -3.011 1.000 1 A PHE 47.300 1
ATOM 1773 H HB2 . PHE 108 108 ? A -14.615 8.678 -3.533 1.000 1 A PHE 47.300 1
ATOM 1774 H HB3 . PHE 108 108 ? A -13.666 7.217 -3.300 1.000 1 A PHE 47.300 1
ATOM 1775 H HD1 . PHE 108 108 ? A -12.755 6.690 -1.025 1.000 1 A PHE 47.300 1
ATOM 1776 H HD2 . PHE 108 108 ? A -15.059 10.259 -1.743 1.000 1 A PHE 47.300 1
ATOM 1777 H HE1 . PHE 108 108 ? A -13.021 7.014 1.421 1.000 1 A PHE 47.300 1
ATOM 1778 H HE2 . PHE 108 108 ? A -15.320 10.584 0.706 1.000 1 A PHE 47.300 1
ATOM 1779 H HZ . PHE 108 108 ? A -14.304 8.958 2.289 1.000 1 A PHE 47.300 1
ATOM 1780 N N . LEU 109 109 ? A -10.843 7.250 -4.115 1.000 1 A LEU 45.840 1
ATOM 1781 C CA . LEU 109 109 ? A -9.611 6.458 -3.963 1.000 1 A LEU 45.840 1
ATOM 1782 C C . LEU 109 109 ? A -8.372 7.185 -4.506 1.000 1 A LEU 45.840 1
ATOM 1783 O O . LEU 109 109 ? A -7.292 7.095 -3.930 1.000 1 A LEU 45.840 1
ATOM 1784 C CB . LEU 109 109 ? A -9.800 5.099 -4.660 1.000 1 A LEU 45.840 1
ATOM 1785 C CG . LEU 109 109 ? A -10.642 4.105 -3.841 1.000 1 A LEU 45.840 1
ATOM 1786 C CD1 . LEU 109 109 ? A -11.097 2.950 -4.735 1.000 1 A LEU 45.840 1
ATOM 1787 C CD2 . LEU 109 109 ? A -9.846 3.516 -2.672 1.000 1 A LEU 45.840 1
ATOM 1788 H H . LEU 109 109 ? A -11.462 7.032 -4.884 1.000 1 A LEU 45.840 1
ATOM 1789 H HA . LEU 109 109 ? A -9.418 6.296 -2.903 1.000 1 A LEU 45.840 1
ATOM 1790 H HB2 . LEU 109 109 ? A -8.823 4.652 -4.844 1.000 1 A LEU 45.840 1
ATOM 1791 H HB3 . LEU 109 109 ? A -10.268 5.267 -5.630 1.000 1 A LEU 45.840 1
ATOM 1792 H HG . LEU 109 109 ? A -11.530 4.603 -3.452 1.000 1 A LEU 45.840 1
ATOM 1793 H HD11 . LEU 109 109 ? A -11.727 3.339 -5.535 1.000 1 A LEU 45.840 1
ATOM 1794 H HD12 . LEU 109 109 ? A -10.229 2.452 -5.167 1.000 1 A LEU 45.840 1
ATOM 1795 H HD13 . LEU 109 109 ? A -11.669 2.230 -4.150 1.000 1 A LEU 45.840 1
ATOM 1796 H HD21 . LEU 109 109 ? A -9.547 4.306 -1.982 1.000 1 A LEU 45.840 1
ATOM 1797 H HD22 . LEU 109 109 ? A -8.955 3.009 -3.041 1.000 1 A LEU 45.840 1
ATOM 1798 H HD23 . LEU 109 109 ? A -10.462 2.800 -2.129 1.000 1 A LEU 45.840 1
ATOM 1799 N N . PHE 110 110 ? A -8.548 7.940 -5.584 1.000 1 A PHE 44.850 1
ATOM 1800 C CA . PHE 110 110 ? A -7.570 8.836 -6.183 1.000 1 A PHE 44.850 1
ATOM 1801 C C . PHE 110 110 ? A -8.104 10.252 -6.015 1.000 1 A PHE 44.850 1
ATOM 1802 O O . PHE 110 110 ? A -8.775 10.790 -6.899 1.000 1 A PHE 44.850 1
ATOM 1803 C CB . PHE 110 110 ? A -7.341 8.472 -7.656 1.000 1 A PHE 44.850 1
ATOM 1804 C CG . PHE 110 110 ? A -6.917 7.038 -7.873 1.000 1 A PHE 44.850 1
ATOM 1805 C CD1 . PHE 110 110 ? A -5.568 6.670 -7.737 1.000 1 A PHE 44.850 1
ATOM 1806 C CD2 . PHE 110 110 ? A -7.880 6.064 -8.192 1.000 1 A PHE 44.850 1
ATOM 1807 C CE1 . PHE 110 110 ? A -5.181 5.334 -7.942 1.000 1 A PHE 44.850 1
ATOM 1808 C CE2 . PHE 110 110 ? A -7.493 4.732 -8.410 1.000 1 A PHE 44.850 1
ATOM 1809 C CZ . PHE 110 110 ? A -6.141 4.367 -8.289 1.000 1 A PHE 44.850 1
ATOM 1810 H H . PHE 110 110 ? A -9.470 7.966 -5.995 1.000 1 A PHE 44.850 1
ATOM 1811 H HA . PHE 110 110 ? A -6.617 8.757 -5.660 1.000 1 A PHE 44.850 1
ATOM 1812 H HB2 . PHE 110 110 ? A -8.252 8.652 -8.226 1.000 1 A PHE 44.850 1
ATOM 1813 H HB3 . PHE 110 110 ? A -6.573 9.131 -8.062 1.000 1 A PHE 44.850 1
ATOM 1814 H HD1 . PHE 110 110 ? A -4.827 7.414 -7.482 1.000 1 A PHE 44.850 1
ATOM 1815 H HD2 . PHE 110 110 ? A -8.921 6.344 -8.260 1.000 1 A PHE 44.850 1
ATOM 1816 H HE1 . PHE 110 110 ? A -4.143 5.052 -7.846 1.000 1 A PHE 44.850 1
ATOM 1817 H HE2 . PHE 110 110 ? A -8.233 3.988 -8.667 1.000 1 A PHE 44.850 1
ATOM 1818 H HZ . PHE 110 110 ? A -5.839 3.344 -8.458 1.000 1 A PHE 44.850 1
ATOM 1819 N N . GLY 111 111 ? A -7.851 10.830 -4.837 1.000 1 A GLY 45.910 1
ATOM 1820 C CA . GLY 111 111 ? A -8.142 12.234 -4.574 1.000 1 A GLY 45.910 1
ATOM 1821 C C . GLY 111 111 ? A -7.719 13.086 -5.771 1.000 1 A GLY 45.910 1
ATOM 1822 O O . GLY 111 111 ? A -6.535 13.163 -6.082 1.000 1 A GLY 45.910 1
ATOM 1823 H H . GLY 111 111 ? A -7.353 10.295 -4.140 1.000 1 A GLY 45.910 1
ATOM 1824 H HA2 . GLY 111 111 ? A -9.209 12.356 -4.388 1.000 1 A GLY 45.910 1
ATOM 1825 H HA3 . GLY 111 111 ? A -7.589 12.570 -3.697 1.000 1 A GLY 45.910 1
ATOM 1826 N N . THR 112 112 ? A -8.719 13.651 -6.454 1.000 1 A THR 43.160 1
ATOM 1827 C CA . THR 112 112 ? A -8.584 14.604 -7.565 1.000 1 A THR 43.160 1
ATOM 1828 C C . THR 112 112 ? A -7.659 14.176 -8.717 1.000 1 A THR 43.160 1
ATOM 1829 O O . THR 112 112 ? A -6.721 14.898 -9.033 1.000 1 A THR 43.160 1
ATOM 1830 C CB . THR 112 112 ? A -8.228 16.013 -7.046 1.000 1 A THR 43.160 1
ATOM 1831 O OG1 . THR 112 112 ? A -7.006 16.011 -6.350 1.000 1 A THR 43.160 1
ATOM 1832 C CG2 . THR 112 112 ? A -9.279 16.557 -6.077 1.000 1 A THR 43.160 1
ATOM 1833 H H . THR 112 112 ? A -9.652 13.388 -6.169 1.000 1 A THR 43.160 1
ATOM 1834 H HA . THR 112 112 ? A -9.567 14.692 -8.029 1.000 1 A THR 43.160 1
ATOM 1835 H HB . THR 112 112 ? A -8.157 16.697 -7.892 1.000 1 A THR 43.160 1
ATOM 1836 H HG1 . THR 112 112 ? A -6.375 15.582 -6.931 1.000 1 A THR 43.160 1
ATOM 1837 H HG21 . THR 112 112 ? A -9.015 17.579 -5.808 1.000 1 A THR 43.160 1
ATOM 1838 H HG22 . THR 112 112 ? A -10.257 16.558 -6.558 1.000 1 A THR 43.160 1
ATOM 1839 H HG23 . THR 112 112 ? A -9.312 15.951 -5.171 1.000 1 A THR 43.160 1
ATOM 1840 N N . LEU 113 113 ? A -7.956 13.068 -9.407 1.000 1 A LEU 51.440 1
ATOM 1841 C CA . LEU 113 113 ? A -7.736 13.063 -10.864 1.000 1 A LEU 51.440 1
ATOM 1842 C C . LEU 113 113 ? A -8.755 14.037 -11.470 1.000 1 A LEU 51.440 1
ATOM 1843 O O . LEU 113 113 ? A -9.965 13.836 -11.310 1.000 1 A LEU 51.440 1
ATOM 1844 C CB . LEU 113 113 ? A -7.894 11.643 -11.448 1.000 1 A LEU 51.440 1
ATOM 1845 C CG . LEU 113 113 ? A -6.632 10.769 -11.313 1.000 1 A LEU 51.440 1
ATOM 1846 C CD1 . LEU 113 113 ? A -6.988 9.288 -11.447 1.000 1 A LEU 51.440 1
ATOM 1847 C CD2 . LEU 113 113 ? A -5.600 11.072 -12.394 1.000 1 A LEU 51.440 1
ATOM 1848 H H . LEU 113 113 ? A -8.653 12.439 -9.037 1.000 1 A LEU 51.440 1
ATOM 1849 H HA . LEU 113 113 ? A -6.738 13.435 -11.096 1.000 1 A LEU 51.440 1
ATOM 1850 H HB2 . LEU 113 113 ? A -8.147 11.721 -12.505 1.000 1 A LEU 51.440 1
ATOM 1851 H HB3 . LEU 113 113 ? A -8.732 11.158 -10.948 1.000 1 A LEU 51.440 1
ATOM 1852 H HG . LEU 113 113 ? A -6.185 10.922 -10.331 1.000 1 A LEU 51.440 1
ATOM 1853 H HD11 . LEU 113 113 ? A -7.706 9.014 -10.674 1.000 1 A LEU 51.440 1
ATOM 1854 H HD12 . LEU 113 113 ? A -7.421 9.097 -12.429 1.000 1 A LEU 51.440 1
ATOM 1855 H HD13 . LEU 113 113 ? A -6.091 8.681 -11.324 1.000 1 A LEU 51.440 1
ATOM 1856 H HD21 . LEU 113 113 ? A -5.272 12.106 -12.294 1.000 1 A LEU 51.440 1
ATOM 1857 H HD22 . LEU 113 113 ? A -6.031 10.903 -13.381 1.000 1 A LEU 51.440 1
ATOM 1858 H HD23 . LEU 113 113 ? A -4.729 10.429 -12.269 1.000 1 A LEU 51.440 1
ATOM 1859 N N . ASP 114 114 ? A -8.280 15.115 -12.091 1.000 1 A ASP 52.870 1
ATOM 1860 C CA . ASP 114 114 ? A -9.141 16.021 -12.855 1.000 1 A ASP 52.870 1
ATOM 1861 C C . ASP 114 114 ? A -9.751 15.263 -14.052 1.000 1 A ASP 52.870 1
ATOM 1862 O O . ASP 114 114 ? A -9.205 14.247 -14.492 1.000 1 A ASP 52.870 1
ATOM 1863 C CB . ASP 114 114 ? A -8.330 17.266 -13.269 1.000 1 A ASP 52.870 1
ATOM 1864 C CG . ASP 114 114 ? A -9.194 18.435 -13.760 1.000 1 A ASP 52.870 1
ATOM 1865 O OD1 . ASP 114 114 ? A -10.429 18.379 -13.557 1.000 1 A ASP 52.870 1
ATOM 1866 O OD2 . ASP 114 114 ? A -8.621 19.362 -14.376 1.000 1 A ASP 52.870 1
ATOM 1867 H H . ASP 114 114 ? A -7.280 15.215 -12.197 1.000 1 A ASP 52.870 1
ATOM 1868 H HA . ASP 114 114 ? A -9.958 16.343 -12.210 1.000 1 A ASP 52.870 1
ATOM 1869 H HB2 . ASP 114 114 ? A -7.624 16.983 -14.050 1.000 1 A ASP 52.870 1
ATOM 1870 H HB3 . ASP 114 114 ? A -7.761 17.614 -12.408 1.000 1 A ASP 52.870 1
ATOM 1871 N N . ASP 115 115 ? A -10.873 15.728 -14.612 1.000 1 A ASP 57.390 1
ATOM 1872 C CA . ASP 115 115 ? A -11.473 15.078 -15.794 1.000 1 A ASP 57.390 1
ATOM 1873 C C . ASP 115 115 ? A -10.471 15.019 -16.963 1.000 1 A ASP 57.390 1
ATOM 1874 O O . ASP 115 115 ? A -10.485 14.068 -17.746 1.000 1 A ASP 57.390 1
ATOM 1875 C CB . ASP 115 115 ? A -12.764 15.798 -16.227 1.000 1 A ASP 57.390 1
ATOM 1876 C CG . ASP 115 115 ? A -13.995 15.390 -15.405 1.000 1 A ASP 57.390 1
ATOM 1877 O OD1 . ASP 115 115 ? A -14.251 14.166 -15.286 1.000 1 A ASP 57.390 1
ATOM 1878 O OD2 . ASP 115 115 ? A -14.724 16.291 -14.932 1.000 1 A ASP 57.390 1
ATOM 1879 H H . ASP 115 115 ? A -11.228 16.618 -14.292 1.000 1 A ASP 57.390 1
ATOM 1880 H HA . ASP 115 115 ? A -11.719 14.047 -15.541 1.000 1 A ASP 57.390 1
ATOM 1881 H HB2 . ASP 115 115 ? A -12.972 15.543 -17.267 1.000 1 A ASP 57.390 1
ATOM 1882 H HB3 . ASP 115 115 ? A -12.614 16.876 -16.176 1.000 1 A ASP 57.390 1
ATOM 1883 N N . ASN 116 116 ? A -9.550 15.988 -17.021 1.000 1 A ASN 59.100 1
ATOM 1884 C CA . ASN 116 116 ? A -8.411 16.000 -17.934 1.000 1 A ASN 59.100 1
ATOM 1885 C C . ASN 116 116 ? A -7.437 14.853 -17.676 1.000 1 A ASN 59.100 1
ATOM 1886 O O . ASN 116 116 ? A -7.058 14.178 -18.626 1.000 1 A ASN 59.100 1
ATOM 1887 C CB . ASN 116 116 ? A -7.666 17.332 -17.793 1.000 1 A ASN 59.100 1
ATOM 1888 C CG . ASN 116 116 ? A -8.486 18.497 -18.292 1.000 1 A ASN 59.100 1
ATOM 1889 O OD1 . ASN 116 116 ? A -9.062 18.467 -19.366 1.000 1 A ASN 59.100 1
ATOM 1890 N ND2 . ASN 116 116 ? A -8.571 19.558 -17.526 1.000 1 A ASN 59.100 1
ATOM 1891 H H . ASN 116 116 ? A -9.614 16.721 -16.330 1.000 1 A ASN 59.100 1
ATOM 1892 H HA . ASN 116 116 ? A -8.771 15.898 -18.958 1.000 1 A ASN 59.100 1
ATOM 1893 H HB2 . ASN 116 116 ? A -6.751 17.300 -18.384 1.000 1 A ASN 59.100 1
ATOM 1894 H HB3 . ASN 116 116 ? A -7.389 17.492 -16.751 1.000 1 A ASN 59.100 1
ATOM 1895 H HD21 . ASN 116 116 ? A -9.190 20.290 -17.845 1.000 1 A ASN 59.100 1
ATOM 1896 H HD22 . ASN 116 116 ? A -8.285 19.518 -16.558 1.000 1 A ASN 59.100 1
ATOM 1897 N N . ASP 117 117 ? A -7.051 14.601 -16.423 1.000 1 A ASP 55.250 1
ATOM 1898 C CA . ASP 117 117 ? A -6.177 13.473 -16.113 1.000 1 A ASP 55.250 1
ATOM 1899 C C . ASP 117 117 ? A -6.891 12.155 -16.393 1.000 1 A ASP 55.250 1
ATOM 1900 O O . ASP 117 117 ? A -6.258 11.232 -16.881 1.000 1 A ASP 55.250 1
ATOM 1901 C CB . ASP 117 117 ? A -5.714 13.466 -14.659 1.000 1 A ASP 55.250 1
ATOM 1902 C CG . ASP 117 117 ? A -4.861 14.655 -14.242 1.000 1 A ASP 55.250 1
ATOM 1903 O OD1 . ASP 117 117 ? A -3.999 15.071 -15.046 1.000 1 A ASP 55.250 1
ATOM 1904 O OD2 . ASP 117 117 ? A -5.070 15.101 -13.091 1.000 1 A ASP 55.250 1
ATOM 1905 H H . ASP 117 117 ? A -7.433 15.139 -15.658 1.000 1 A ASP 55.250 1
ATOM 1906 H HA . ASP 117 117 ? A -5.291 13.524 -16.747 1.000 1 A ASP 55.250 1
ATOM 1907 H HB2 . ASP 117 117 ? A -5.087 12.582 -14.540 1.000 1 A ASP 55.250 1
ATOM 1908 H HB3 . ASP 117 117 ? A -6.581 13.381 -14.004 1.000 1 A ASP 55.250 1
ATOM 1909 N N . ARG 118 118 ? A -8.212 12.056 -16.166 1.000 1 A ARG 56.340 1
ATOM 1910 C CA . ARG 118 118 ? A -8.982 10.876 -16.584 1.000 1 A ARG 56.340 1
ATOM 1911 C C . ARG 118 118 ? A -8.957 10.708 -18.097 1.000 1 A ARG 56.340 1
ATOM 1912 O O . ARG 118 118 ? A -8.693 9.602 -18.535 1.000 1 A ARG 56.340 1
ATOM 1913 C CB . ARG 118 118 ? A -10.428 10.915 -16.075 1.000 1 A ARG 56.340 1
ATOM 1914 C CG . ARG 118 118 ? A -11.140 9.578 -16.382 1.000 1 A ARG 56.340 1
ATOM 1915 C CD . ARG 118 118 ? A -12.646 9.630 -16.135 1.000 1 A ARG 56.340 1
ATOM 1916 N NE . ARG 118 118 ? A -13.309 10.525 -17.098 1.000 1 A ARG 56.340 1
ATOM 1917 C CZ . ARG 118 118 ? A -14.582 10.858 -17.111 1.000 1 A ARG 56.340 1
ATOM 1918 N NH1 . ARG 118 118 ? A -15.440 10.297 -16.305 1.000 1 A ARG 56.340 1
ATOM 1919 N NH2 . ARG 118 118 ? A -15.015 11.769 -17.931 1.000 1 A ARG 56.340 1
ATOM 1920 H H . ARG 118 118 ? A -8.675 12.844 -15.737 1.000 1 A ARG 56.340 1
ATOM 1921 H HA . ARG 118 118 ? A -8.489 9.995 -16.174 1.000 1 A ARG 56.340 1
ATOM 1922 H HB2 . ARG 118 118 ? A -10.430 11.083 -14.998 1.000 1 A ARG 56.340 1
ATOM 1923 H HB3 . ARG 118 118 ? A -10.954 11.741 -16.554 1.000 1 A ARG 56.340 1
ATOM 1924 H HG2 . ARG 118 118 ? A -10.999 9.288 -17.423 1.000 1 A ARG 56.340 1
ATOM 1925 H HG3 . ARG 118 118 ? A -10.705 8.799 -15.756 1.000 1 A ARG 56.340 1
ATOM 1926 H HD2 . ARG 118 118 ? A -12.828 9.970 -15.116 1.000 1 A ARG 56.340 1
ATOM 1927 H HD3 . ARG 118 118 ? A -13.038 8.620 -16.259 1.000 1 A ARG 56.340 1
ATOM 1928 H HE . ARG 118 118 ? A -12.721 10.930 -17.812 1.000 1 A ARG 56.340 1
ATOM 1929 H HH11 . ARG 118 118 ? A -15.089 9.556 -15.715 1.000 1 A ARG 56.340 1
ATOM 1930 H HH12 . ARG 118 118 ? A -16.406 10.592 -16.316 1.000 1 A ARG 56.340 1
ATOM 1931 H HH21 . ARG 118 118 ? A -15.919 12.193 -17.781 1.000 1 A ARG 56.340 1
ATOM 1932 H HH22 . ARG 118 118 ? A -14.332 12.267 -18.485 1.000 1 A ARG 56.340 1
ATOM 1933 N N . ILE 119 119 ? A -9.228 11.749 -18.887 1.000 1 A ILE 61.560 1
ATOM 1934 C CA . ILE 119 119 ? A -9.178 11.660 -20.355 1.000 1 A ILE 61.560 1
ATOM 1935 C C . ILE 119 119 ? A -7.765 11.312 -20.799 1.000 1 A ILE 61.560 1
ATOM 1936 O O . ILE 119 119 ? A -7.614 10.368 -21.548 1.000 1 A ILE 61.560 1
ATOM 1937 C CB . ILE 119 119 ? A -9.681 12.950 -21.036 1.000 1 A ILE 61.560 1
ATOM 1938 C CG1 . ILE 119 119 ? A -11.203 13.090 -20.820 1.000 1 A ILE 61.560 1
ATOM 1939 C CG2 . ILE 119 119 ? A -9.376 12.942 -22.550 1.000 1 A ILE 61.560 1
ATOM 1940 C CD1 . ILE 119 119 ? A -11.725 14.502 -21.110 1.000 1 A ILE 61.560 1
ATOM 1941 H H . ILE 119 119 ? A -9.449 12.637 -18.457 1.000 1 A ILE 61.560 1
ATOM 1942 H HA . ILE 119 119 ? A -9.819 10.840 -20.677 1.000 1 A ILE 61.560 1
ATOM 1943 H HB . ILE 119 119 ? A -9.173 13.802 -20.584 1.000 1 A ILE 61.560 1
ATOM 1944 H HG12 . ILE 119 119 ? A -11.454 12.855 -19.785 1.000 1 A ILE 61.560 1
ATOM 1945 H HG13 . ILE 119 119 ? A -11.729 12.375 -21.452 1.000 1 A ILE 61.560 1
ATOM 1946 H HG21 . ILE 119 119 ? A -9.788 13.826 -23.037 1.000 1 A ILE 61.560 1
ATOM 1947 H HG22 . ILE 119 119 ? A -9.793 12.052 -23.021 1.000 1 A ILE 61.560 1
ATOM 1948 H HG23 . ILE 119 119 ? A -8.302 12.962 -22.732 1.000 1 A ILE 61.560 1
ATOM 1949 H HD11 . ILE 119 119 ? A -11.621 14.744 -22.168 1.000 1 A ILE 61.560 1
ATOM 1950 H HD12 . ILE 119 119 ? A -12.781 14.556 -20.845 1.000 1 A ILE 61.560 1
ATOM 1951 H HD13 . ILE 119 119 ? A -11.176 15.230 -20.513 1.000 1 A ILE 61.560 1
ATOM 1952 N N . GLN 120 120 ? A -6.728 11.967 -20.280 1.000 1 A GLN 56.800 1
ATOM 1953 C CA . GLN 120 120 ? A -5.341 11.626 -20.592 1.000 1 A GLN 56.800 1
ATOM 1954 C C . GLN 120 120 ? A -4.973 10.220 -20.132 1.000 1 A GLN 56.800 1
ATOM 1955 O O . GLN 120 120 ? A -4.145 9.591 -20.774 1.000 1 A GLN 56.800 1
ATOM 1956 C CB . GLN 120 120 ? A -4.378 12.613 -19.928 1.000 1 A GLN 56.800 1
ATOM 1957 C CG . GLN 120 120 ? A -4.391 13.986 -20.604 1.000 1 A GLN 56.800 1
ATOM 1958 C CD . GLN 120 120 ? A -3.399 14.938 -19.949 1.000 1 A GLN 56.800 1
ATOM 1959 O OE1 . GLN 120 120 ? A -2.368 14.560 -19.414 1.000 1 A GLN 56.800 1
ATOM 1960 N NE2 . GLN 120 120 ? A -3.651 16.226 -19.997 1.000 1 A GLN 56.800 1
ATOM 1961 H H . GLN 120 120 ? A -6.904 12.739 -19.653 1.000 1 A GLN 56.800 1
ATOM 1962 H HA . GLN 120 120 ? A -5.201 11.667 -21.672 1.000 1 A GLN 56.800 1
ATOM 1963 H HB2 . GLN 120 120 ? A -3.368 12.210 -20.001 1.000 1 A GLN 56.800 1
ATOM 1964 H HB3 . GLN 120 120 ? A -4.627 12.719 -18.872 1.000 1 A GLN 56.800 1
ATOM 1965 H HG2 . GLN 120 120 ? A -5.392 14.415 -20.551 1.000 1 A GLN 56.800 1
ATOM 1966 H HG3 . GLN 120 120 ? A -4.126 13.879 -21.656 1.000 1 A GLN 56.800 1
ATOM 1967 H HE21 . GLN 120 120 ? A -3.034 16.806 -19.446 1.000 1 A GLN 56.800 1
ATOM 1968 H HE22 . GLN 120 120 ? A -4.524 16.551 -20.387 1.000 1 A GLN 56.800 1
ATOM 1969 N N . PHE 121 121 ? A -5.560 9.709 -19.049 1.000 1 A PHE 54.250 1
ATOM 1970 C CA . PHE 121 121 ? A -5.337 8.353 -18.556 1.000 1 A PHE 54.250 1
ATOM 1971 C C . PHE 121 121 ? A -6.166 7.320 -19.317 1.000 1 A PHE 54.250 1
ATOM 1972 O O . PHE 121 121 ? A -5.695 6.210 -19.480 1.000 1 A PHE 54.250 1
ATOM 1973 C CB . PHE 121 121 ? A -5.604 8.278 -17.048 1.000 1 A PHE 54.250 1
ATOM 1974 C CG . PHE 121 121 ? A -4.951 7.102 -16.357 1.000 1 A PHE 54.250 1
ATOM 1975 C CD1 . PHE 121 121 ? A -3.679 7.268 -15.779 1.000 1 A PHE 54.250 1
ATOM 1976 C CD2 . PHE 121 121 ? A -5.602 5.860 -16.265 1.000 1 A PHE 54.250 1
ATOM 1977 C CE1 . PHE 121 121 ? A -3.053 6.196 -15.123 1.000 1 A PHE 54.250 1
ATOM 1978 C CE2 . PHE 121 121 ? A -4.976 4.788 -15.602 1.000 1 A PHE 54.250 1
ATOM 1979 C CZ . PHE 121 121 ? A -3.700 4.953 -15.039 1.000 1 A PHE 54.250 1
ATOM 1980 H H . PHE 121 121 ? A -6.150 10.315 -18.497 1.000 1 A PHE 54.250 1
ATOM 1981 H HA . PHE 121 121 ? A -4.288 8.103 -18.710 1.000 1 A PHE 54.250 1
ATOM 1982 H HB2 . PHE 121 121 ? A -5.173 9.162 -16.577 1.000 1 A PHE 54.250 1
ATOM 1983 H HB3 . PHE 121 121 ? A -6.677 8.280 -16.857 1.000 1 A PHE 54.250 1
ATOM 1984 H HD1 . PHE 121 121 ? A -3.182 8.225 -15.839 1.000 1 A PHE 54.250 1
ATOM 1985 H HD2 . PHE 121 121 ? A -6.586 5.741 -16.694 1.000 1 A PHE 54.250 1
ATOM 1986 H HE1 . PHE 121 121 ? A -2.074 6.327 -14.687 1.000 1 A PHE 54.250 1
ATOM 1987 H HE2 . PHE 121 121 ? A -5.481 3.838 -15.505 1.000 1 A PHE 54.250 1
ATOM 1988 H HZ . PHE 121 121 ? A -3.220 4.127 -14.534 1.000 1 A PHE 54.250 1
ATOM 1989 N N . GLU 122 122 ? A -7.358 7.649 -19.814 1.000 1 A GLU 57.430 1
ATOM 1990 C CA . GLU 122 122 ? A -8.161 6.826 -20.722 1.000 1 A GLU 57.430 1
ATOM 1991 C C . GLU 122 122 ? A -7.573 6.850 -22.131 1.000 1 A GLU 57.430 1
ATOM 1992 O O . GLU 122 122 ? A -7.518 5.814 -22.766 1.000 1 A GLU 57.430 1
ATOM 1993 C CB . GLU 122 122 ? A -9.633 7.284 -20.761 1.000 1 A GLU 57.430 1
ATOM 1994 C CG . GLU 122 122 ? A -10.447 6.783 -19.555 1.000 1 A GLU 57.430 1
ATOM 1995 C CD . GLU 122 122 ? A -11.928 7.217 -19.569 1.000 1 A GLU 57.430 1
ATOM 1996 O OE1 . GLU 122 122 ? A -12.375 7.867 -20.540 1.000 1 A GLU 57.430 1
ATOM 1997 O OE2 . GLU 122 122 ? A -12.634 6.887 -18.583 1.000 1 A GLU 57.430 1
ATOM 1998 H H . GLU 122 122 ? A -7.718 8.567 -19.591 1.000 1 A GLU 57.430 1
ATOM 1999 H HA . GLU 122 122 ? A -8.140 5.789 -20.386 1.000 1 A GLU 57.430 1
ATOM 2000 H HB2 . GLU 122 122 ? A -9.675 8.372 -20.818 1.000 1 A GLU 57.430 1
ATOM 2001 H HB3 . GLU 122 122 ? A -10.093 6.878 -21.662 1.000 1 A GLU 57.430 1
ATOM 2002 H HG2 . GLU 122 122 ? A -10.401 5.695 -19.538 1.000 1 A GLU 57.430 1
ATOM 2003 H HG3 . GLU 122 122 ? A -9.981 7.145 -18.638 1.000 1 A GLU 57.430 1
ATOM 2004 N N . GLU 123 123 ? A -7.069 7.979 -22.617 1.000 1 A GLU 61.940 1
ATOM 2005 C CA . GLU 123 123 ? A -6.323 8.120 -23.867 1.000 1 A GLU 61.940 1
ATOM 2006 C C . GLU 123 123 ? A -4.951 7.470 -23.754 1.000 1 A GLU 61.940 1
ATOM 2007 O O . GLU 123 123 ? A -4.557 6.780 -24.684 1.000 1 A GLU 61.940 1
ATOM 2008 C CB . GLU 123 123 ? A -6.138 9.592 -24.258 1.000 1 A GLU 61.940 1
ATOM 2009 C CG . GLU 123 123 ? A -7.412 10.230 -24.830 1.000 1 A GLU 61.940 1
ATOM 2010 C CD . GLU 123 123 ? A -7.200 11.698 -25.240 1.000 1 A GLU 61.940 1
ATOM 2011 O OE1 . GLU 123 123 ? A -6.244 12.333 -24.735 1.000 1 A GLU 61.940 1
ATOM 2012 O OE2 . GLU 123 123 ? A -8.004 12.176 -26.071 1.000 1 A GLU 61.940 1
ATOM 2013 H H . GLU 123 123 ? A -7.203 8.819 -22.074 1.000 1 A GLU 61.940 1
ATOM 2014 H HA . GLU 123 123 ? A -6.860 7.617 -24.672 1.000 1 A GLU 61.940 1
ATOM 2015 H HB2 . GLU 123 123 ? A -5.370 9.646 -25.030 1.000 1 A GLU 61.940 1
ATOM 2016 H HB3 . GLU 123 123 ? A -5.782 10.149 -23.392 1.000 1 A GLU 61.940 1
ATOM 2017 H HG2 . GLU 123 123 ? A -8.215 10.171 -24.095 1.000 1 A GLU 61.940 1
ATOM 2018 H HG3 . GLU 123 123 ? A -7.721 9.652 -25.701 1.000 1 A GLU 61.940 1
ATOM 2019 N N . LYS 124 124 ? A -4.233 7.597 -22.629 1.000 1 A LYS 54.730 1
ATOM 2020 C CA . LYS 124 124 ? A -3.031 6.793 -22.358 1.000 1 A LYS 54.730 1
ATOM 2021 C C . LYS 124 124 ? A -3.378 5.335 -22.188 1.000 1 A LYS 54.730 1
ATOM 2022 O O . LYS 124 124 ? A -2.686 4.530 -22.760 1.000 1 A LYS 54.730 1
ATOM 2023 C CB . LYS 124 124 ? A -2.218 7.236 -21.139 1.000 1 A LYS 54.730 1
ATOM 2024 C CG . LYS 124 124 ? A -1.113 8.219 -21.527 1.000 1 A LYS 54.730 1
ATOM 2025 C CD . LYS 124 124 ? A -0.291 8.549 -20.283 1.000 1 A LYS 54.730 1
ATOM 2026 C CE . LYS 124 124 ? A 1.041 9.166 -20.695 1.000 1 A LYS 54.730 1
ATOM 2027 N NZ . LYS 124 124 ? A 1.867 9.425 -19.497 1.000 1 A LYS 54.730 1
ATOM 2028 H H . LYS 124 124 ? A -4.546 8.253 -21.929 1.000 1 A LYS 54.730 1
ATOM 2029 H HA . LYS 124 124 ? A -2.368 6.838 -23.222 1.000 1 A LYS 54.730 1
ATOM 2030 H HB2 . LYS 124 124 ? A -2.858 7.627 -20.348 1.000 1 A LYS 54.730 1
ATOM 2031 H HB3 . LYS 124 124 ? A -1.721 6.358 -20.726 1.000 1 A LYS 54.730 1
ATOM 2032 H HG2 . LYS 124 124 ? A -0.471 7.749 -22.272 1.000 1 A LYS 54.730 1
ATOM 2033 H HG3 . LYS 124 124 ? A -1.544 9.129 -21.944 1.000 1 A LYS 54.730 1
ATOM 2034 H HD2 . LYS 124 124 ? A -0.089 7.629 -19.734 1.000 1 A LYS 54.730 1
ATOM 2035 H HD3 . LYS 124 124 ? A -0.857 9.231 -19.650 1.000 1 A LYS 54.730 1
ATOM 2036 H HE2 . LYS 124 124 ? A 0.849 10.085 -21.249 1.000 1 A LYS 54.730 1
ATOM 2037 H HE3 . LYS 124 124 ? A 1.545 8.458 -21.352 1.000 1 A LYS 54.730 1
ATOM 2038 H HZ1 . LYS 124 124 ? A 2.756 9.822 -19.765 1.000 1 A LYS 54.730 1
ATOM 2039 H HZ2 . LYS 124 124 ? A 1.380 10.046 -18.867 1.000 1 A LYS 54.730 1
ATOM 2040 H HZ3 . LYS 124 124 ? A 2.031 8.542 -19.034 1.000 1 A LYS 54.730 1
ATOM 2041 N N . LEU 125 125 ? A -4.436 4.946 -21.489 1.000 1 A LEU 52.660 1
ATOM 2042 C CA . LEU 125 125 ? A -4.834 3.540 -21.432 1.000 1 A LEU 52.660 1
ATOM 2043 C C . LEU 125 125 ? A -5.260 3.048 -22.801 1.000 1 A LEU 52.660 1
ATOM 2044 O O . LEU 125 125 ? A -4.944 1.928 -23.127 1.000 1 A LEU 52.660 1
ATOM 2045 C CB . LEU 125 125 ? A -5.979 3.284 -20.441 1.000 1 A LEU 52.660 1
ATOM 2046 C CG . LEU 125 125 ? A -5.505 2.872 -19.041 1.000 1 A LEU 52.660 1
ATOM 2047 C CD1 . LEU 125 125 ? A -6.689 2.959 -18.081 1.000 1 A LEU 52.660 1
ATOM 2048 C CD2 . LEU 125 125 ? A -5.024 1.414 -19.023 1.000 1 A LEU 52.660 1
ATOM 2049 H H . LEU 125 125 ? A -4.973 5.634 -20.981 1.000 1 A LEU 52.660 1
ATOM 2050 H HA . LEU 125 125 ? A -3.966 2.948 -21.144 1.000 1 A LEU 52.660 1
ATOM 2051 H HB2 . LEU 125 125 ? A -6.623 4.162 -20.392 1.000 1 A LEU 52.660 1
ATOM 2052 H HB3 . LEU 125 125 ? A -6.607 2.478 -20.822 1.000 1 A LEU 52.660 1
ATOM 2053 H HG . LEU 125 125 ? A -4.709 3.533 -18.697 1.000 1 A LEU 52.660 1
ATOM 2054 H HD11 . LEU 125 125 ? A -7.035 3.992 -18.037 1.000 1 A LEU 52.660 1
ATOM 2055 H HD12 . LEU 125 125 ? A -7.505 2.331 -18.437 1.000 1 A LEU 52.660 1
ATOM 2056 H HD13 . LEU 125 125 ? A -6.386 2.632 -17.087 1.000 1 A LEU 52.660 1
ATOM 2057 H HD21 . LEU 125 125 ? A -5.818 0.745 -19.355 1.000 1 A LEU 52.660 1
ATOM 2058 H HD22 . LEU 125 125 ? A -4.711 1.145 -18.014 1.000 1 A LEU 52.660 1
ATOM 2059 H HD23 . LEU 125 125 ? A -4.165 1.300 -19.683 1.000 1 A LEU 52.660 1
ATOM 2060 N N . ASN 126 126 ? A -5.955 3.823 -23.620 1.000 1 A ASN 55.870 1
ATOM 2061 C CA . ASN 126 126 ? A -6.363 3.386 -24.947 1.000 1 A ASN 55.870 1
ATOM 2062 C C . ASN 126 126 ? A -5.145 3.335 -25.870 1.000 1 A ASN 55.870 1
ATOM 2063 O O . ASN 126 126 ? A -4.920 2.305 -26.484 1.000 1 A ASN 55.870 1
ATOM 2064 C CB . ASN 126 126 ? A -7.510 4.265 -25.469 1.000 1 A ASN 55.870 1
ATOM 2065 C CG . ASN 126 126 ? A -8.832 3.990 -24.763 1.000 1 A ASN 55.870 1
ATOM 2066 O OD1 . ASN 126 126 ? A -9.150 2.876 -24.364 1.000 1 A ASN 55.870 1
ATOM 2067 N ND2 . ASN 126 126 ? A -9.673 4.988 -24.620 1.000 1 A ASN 55.870 1
ATOM 2068 H H . ASN 126 126 ? A -6.256 4.730 -23.293 1.000 1 A ASN 55.870 1
ATOM 2069 H HA . ASN 126 126 ? A -6.731 2.362 -24.883 1.000 1 A ASN 55.870 1
ATOM 2070 H HB2 . ASN 126 126 ? A -7.242 5.317 -25.367 1.000 1 A ASN 55.870 1
ATOM 2071 H HB3 . ASN 126 126 ? A -7.661 4.059 -26.529 1.000 1 A ASN 55.870 1
ATOM 2072 H HD21 . ASN 126 126 ? A -10.491 4.816 -24.053 1.000 1 A ASN 55.870 1
ATOM 2073 H HD22 . ASN 126 126 ? A -9.353 5.927 -24.813 1.000 1 A ASN 55.870 1
ATOM 2074 N N . SER 127 127 ? A -4.294 4.359 -25.888 1.000 1 A SER 54.890 1
ATOM 2075 C CA . SER 127 127 ? A -3.078 4.391 -26.707 1.000 1 A SER 54.890 1
ATOM 2076 C C . SER 127 127 ? A -1.992 3.436 -26.204 1.000 1 A SER 54.890 1
ATOM 2077 O O . SER 127 127 ? A -1.390 2.736 -27.003 1.000 1 A SER 54.890 1
ATOM 2078 C CB . SER 127 127 ? A -2.527 5.815 -26.846 1.000 1 A SER 54.890 1
ATOM 2079 O OG . SER 127 127 ? A -2.102 6.333 -25.607 1.000 1 A SER 54.890 1
ATOM 2080 H H . SER 127 127 ? A -4.517 5.171 -25.331 1.000 1 A SER 54.890 1
ATOM 2081 H HA . SER 127 127 ? A -3.351 4.057 -27.709 1.000 1 A SER 54.890 1
ATOM 2082 H HB2 . SER 127 127 ? A -1.680 5.799 -27.532 1.000 1 A SER 54.890 1
ATOM 2083 H HB3 . SER 127 127 ? A -3.296 6.464 -27.264 1.000 1 A SER 54.890 1
ATOM 2084 H HG . SER 127 127 ? A -2.905 6.598 -25.152 1.000 1 A SER 54.890 1
ATOM 2085 N N . GLU 128 128 ? A -1.738 3.328 -24.904 1.000 1 A GLU 47.930 1
ATOM 2086 C CA . GLU 128 128 ? A -0.804 2.378 -24.287 1.000 1 A GLU 47.930 1
ATOM 2087 C C . GLU 128 128 ? A -1.407 0.975 -24.115 1.000 1 A GLU 47.930 1
ATOM 2088 O O . GLU 128 128 ? A -0.641 0.024 -24.061 1.000 1 A GLU 47.930 1
ATOM 2089 C CB . GLU 128 128 ? A -0.235 2.853 -22.929 1.000 1 A GLU 47.930 1
ATOM 2090 C CG . GLU 128 128 ? A 0.565 4.171 -22.952 1.000 1 A GLU 47.930 1
ATOM 2091 C CD . GLU 128 128 ? A 1.151 4.570 -21.577 1.000 1 A GLU 47.930 1
ATOM 2092 O OE1 . GLU 128 128 ? A 0.885 3.871 -20.574 1.000 1 A GLU 47.930 1
ATOM 2093 O OE2 . GLU 128 128 ? A 1.863 5.605 -21.521 1.000 1 A GLU 47.930 1
ATOM 2094 H H . GLU 128 128 ? A -2.204 3.978 -24.287 1.000 1 A GLU 47.930 1
ATOM 2095 H HA . GLU 128 128 ? A 0.048 2.267 -24.958 1.000 1 A GLU 47.930 1
ATOM 2096 H HB2 . GLU 128 128 ? A 0.449 2.081 -22.578 1.000 1 A GLU 47.930 1
ATOM 2097 H HB3 . GLU 128 128 ? A -1.034 2.898 -22.188 1.000 1 A GLU 47.930 1
ATOM 2098 H HG2 . GLU 128 128 ? A 1.380 4.059 -23.667 1.000 1 A GLU 47.930 1
ATOM 2099 H HG3 . GLU 128 128 ? A -0.079 4.975 -23.309 1.000 1 A GLU 47.930 1
ATOM 2100 N N . ALA 129 129 ? A -2.723 0.752 -24.076 1.000 1 A ALA 46.110 1
ATOM 2101 C CA . ALA 129 129 ? A -3.281 -0.605 -24.222 1.000 1 A ALA 46.110 1
ATOM 2102 C C . ALA 129 129 ? A -3.309 -1.037 -25.686 1.000 1 A ALA 46.110 1
ATOM 2103 O O . ALA 129 129 ? A -3.077 -2.211 -25.954 1.000 1 A ALA 46.110 1
ATOM 2104 C CB . ALA 129 129 ? A -4.668 -0.786 -23.593 1.000 1 A ALA 46.110 1
ATOM 2105 H H . ALA 129 129 ? A -3.364 1.530 -24.020 1.000 1 A ALA 46.110 1
ATOM 2106 H HA . ALA 129 129 ? A -2.621 -1.303 -23.707 1.000 1 A ALA 46.110 1
ATOM 2107 H HB1 . ALA 129 129 ? A -5.412 -0.216 -24.149 1.000 1 A ALA 46.110 1
ATOM 2108 H HB2 . ALA 129 129 ? A -4.647 -0.487 -22.545 1.000 1 A ALA 46.110 1
ATOM 2109 H HB3 . ALA 129 129 ? A -4.944 -1.839 -23.648 1.000 1 A ALA 46.110 1
ATOM 2110 N N . GLU 130 130 ? A -3.533 -0.123 -26.636 1.000 1 A GLU 47.060 1
ATOM 2111 C CA . GLU 130 130 ? A -3.321 -0.408 -28.059 1.000 1 A GLU 47.060 1
ATOM 2112 C C . GLU 130 130 ? A -1.845 -0.706 -28.351 1.000 1 A GLU 47.060 1
ATOM 2113 O O . GLU 130 130 ? A -1.556 -1.600 -29.142 1.000 1 A GLU 47.060 1
ATOM 2114 C CB . GLU 130 130 ? A -3.824 0.747 -28.947 1.000 1 A GLU 47.060 1
ATOM 2115 C CG . GLU 130 130 ? A -5.350 0.698 -29.145 1.000 1 A GLU 47.060 1
ATOM 2116 C CD . GLU 130 130 ? A -5.911 1.851 -29.997 1.000 1 A GLU 47.060 1
ATOM 2117 O OE1 . GLU 130 130 ? A -5.149 2.782 -30.347 1.000 1 A GLU 47.060 1
ATOM 2118 O OE2 . GLU 130 130 ? A -7.121 1.765 -30.314 1.000 1 A GLU 47.060 1
ATOM 2119 H H . GLU 130 130 ? A -3.818 0.811 -26.381 1.000 1 A GLU 47.060 1
ATOM 2120 H HA . GLU 130 130 ? A -3.870 -1.310 -28.330 1.000 1 A GLU 47.060 1
ATOM 2121 H HB2 . GLU 130 130 ? A -3.512 1.702 -28.523 1.000 1 A GLU 47.060 1
ATOM 2122 H HB3 . GLU 130 130 ? A -3.361 0.652 -29.929 1.000 1 A GLU 47.060 1
ATOM 2123 H HG2 . GLU 130 130 ? A -5.591 -0.246 -29.635 1.000 1 A GLU 47.060 1
ATOM 2124 H HG3 . GLU 130 130 ? A -5.851 0.684 -28.177 1.000 1 A GLU 47.060 1
ATOM 2125 N N . ASN 131 131 ? A -0.904 -0.016 -27.691 1.000 1 A ASN 45.780 1
ATOM 2126 C CA . ASN 131 131 ? A 0.520 -0.104 -28.035 1.000 1 A ASN 45.780 1
ATOM 2127 C C . ASN 131 131 ? A 1.406 -0.894 -27.051 1.000 1 A ASN 45.780 1
ATOM 2128 O O . ASN 131 131 ? A 2.541 -1.227 -27.400 1.000 1 A ASN 45.780 1
ATOM 2129 C CB . ASN 131 131 ? A 1.064 1.318 -28.265 1.000 1 A ASN 45.780 1
ATOM 2130 C CG . ASN 131 131 ? A 0.471 1.971 -29.503 1.000 1 A ASN 45.780 1
ATOM 2131 O OD1 . ASN 131 131 ? A 0.552 1.448 -30.598 1.000 1 A ASN 45.780 1
ATOM 2132 N ND2 . ASN 131 131 ? A -0.108 3.139 -29.393 1.000 1 A ASN 45.780 1
ATOM 2133 H H . ASN 131 131 ? A -1.216 0.764 -27.130 1.000 1 A ASN 45.780 1
ATOM 2134 H HA . ASN 131 131 ? A 0.618 -0.631 -28.984 1.000 1 A ASN 45.780 1
ATOM 2135 H HB2 . ASN 131 131 ? A 0.905 1.936 -27.381 1.000 1 A ASN 45.780 1
ATOM 2136 H HB3 . ASN 131 131 ? A 2.140 1.262 -28.432 1.000 1 A ASN 45.780 1
ATOM 2137 H HD21 . ASN 131 131 ? A -0.605 3.447 -30.217 1.000 1 A ASN 45.780 1
ATOM 2138 H HD22 . ASN 131 131 ? A -0.426 3.397 -28.469 1.000 1 A ASN 45.780 1
ATOM 2139 N N . SER 132 132 ? A 0.972 -1.166 -25.818 1.000 1 A SER 43.200 1
ATOM 2140 C CA . SER 132 132 ? A 1.907 -1.495 -24.724 1.000 1 A SER 43.200 1
ATOM 2141 C C . SER 132 132 ? A 1.447 -2.545 -23.702 1.000 1 A SER 43.200 1
ATOM 2142 O O . SER 132 132 ? A 2.327 -3.184 -23.120 1.000 1 A SER 43.200 1
ATOM 2143 C CB . SER 132 132 ? A 2.393 -0.203 -24.050 1.000 1 A SER 43.200 1
ATOM 2144 O OG . SER 132 132 ? A 1.820 -0.014 -22.782 1.000 1 A SER 43.200 1
ATOM 2145 H H . SER 132 132 ? A 0.043 -0.864 -25.563 1.000 1 A SER 43.200 1
ATOM 2146 H HA . SER 132 132 ? A 2.795 -1.939 -25.174 1.000 1 A SER 43.200 1
ATOM 2147 H HB2 . SER 132 132 ? A 2.159 0.658 -24.676 1.000 1 A SER 43.200 1
ATOM 2148 H HB3 . SER 132 132 ? A 3.476 -0.249 -23.939 1.000 1 A SER 43.200 1
ATOM 2149 H HG . SER 132 132 ? A 0.878 0.138 -22.892 1.000 1 A SER 43.200 1
ATOM 2150 N N . ILE 133 133 ? A 0.147 -2.865 -23.577 1.000 1 A ILE 44.680 1
ATOM 2151 C CA . ILE 133 133 ? A -0.265 -4.189 -23.059 1.000 1 A ILE 44.680 1
ATOM 2152 C C . ILE 133 133 ? A 0.068 -5.194 -24.162 1.000 1 A ILE 44.680 1
ATOM 2153 O O . ILE 133 133 ? A -0.761 -5.614 -24.968 1.000 1 A ILE 44.680 1
ATOM 2154 C CB . ILE 133 133 ? A -1.729 -4.267 -22.568 1.000 1 A ILE 44.680 1
ATOM 2155 C CG1 . ILE 133 133 ? A -1.987 -3.208 -21.472 1.000 1 A ILE 44.680 1
ATOM 2156 C CG2 . ILE 133 133 ? A -2.008 -5.680 -22.002 1.000 1 A ILE 44.680 1
ATOM 2157 C CD1 . ILE 133 133 ? A -3.438 -3.162 -20.975 1.000 1 A ILE 44.680 1
ATOM 2158 H H . ILE 133 133 ? A -0.540 -2.284 -24.037 1.000 1 A ILE 44.680 1
ATOM 2159 H HA . ILE 133 133 ? A 0.360 -4.429 -22.199 1.000 1 A ILE 44.680 1
ATOM 2160 H HB . ILE 133 133 ? A -2.398 -4.078 -23.407 1.000 1 A ILE 44.680 1
ATOM 2161 H HG12 . ILE 133 133 ? A -1.332 -3.397 -20.622 1.000 1 A ILE 44.680 1
ATOM 2162 H HG13 . ILE 133 133 ? A -1.744 -2.220 -21.861 1.000 1 A ILE 44.680 1
ATOM 2163 H HG21 . ILE 133 133 ? A -3.052 -5.773 -21.702 1.000 1 A ILE 44.680 1
ATOM 2164 H HG22 . ILE 133 133 ? A -1.371 -5.876 -21.139 1.000 1 A ILE 44.680 1
ATOM 2165 H HG23 . ILE 133 133 ? A -1.828 -6.445 -22.756 1.000 1 A ILE 44.680 1
ATOM 2166 H HD11 . ILE 133 133 ? A -4.123 -3.113 -21.822 1.000 1 A ILE 44.680 1
ATOM 2167 H HD12 . ILE 133 133 ? A -3.665 -4.045 -20.377 1.000 1 A ILE 44.680 1
ATOM 2168 H HD13 . ILE 133 133 ? A -3.577 -2.279 -20.351 1.000 1 A ILE 44.680 1
ATOM 2169 N N . LYS 134 134 ? A 1.366 -5.468 -24.285 1.000 1 A LYS 41.710 1
ATOM 2170 C CA . LYS 134 134 ? A 1.942 -6.270 -25.348 1.000 1 A LYS 41.710 1
ATOM 2171 C C . LYS 134 134 ? A 1.301 -7.641 -25.248 1.000 1 A LYS 41.710 1
ATOM 2172 O O . LYS 134 134 ? A 1.474 -8.335 -24.249 1.000 1 A LYS 41.710 1
ATOM 2173 C CB . LYS 134 134 ? A 3.474 -6.315 -25.202 1.000 1 A LYS 41.710 1
ATOM 2174 C CG . LYS 134 134 ? A 4.117 -4.977 -25.602 1.000 1 A LYS 41.710 1
ATOM 2175 C CD . LYS 134 134 ? A 5.576 -4.888 -25.140 1.000 1 A LYS 41.710 1
ATOM 2176 C CE . LYS 134 134 ? A 6.114 -3.486 -25.439 1.000 1 A LYS 41.710 1
ATOM 2177 N NZ . LYS 134 134 ? A 7.417 -3.257 -24.771 1.000 1 A LYS 41.710 1
ATOM 2178 H H . LYS 134 134 ? A 1.977 -5.025 -23.613 1.000 1 A LYS 41.710 1
ATOM 2179 H HA . LYS 134 134 ? A 1.677 -5.824 -26.307 1.000 1 A LYS 41.710 1
ATOM 2180 H HB2 . LYS 134 134 ? A 3.722 -6.555 -24.168 1.000 1 A LYS 41.710 1
ATOM 2181 H HB3 . LYS 134 134 ? A 3.877 -7.101 -25.841 1.000 1 A LYS 41.710 1
ATOM 2182 H HG2 . LYS 134 134 ? A 3.563 -4.156 -25.146 1.000 1 A LYS 41.710 1
ATOM 2183 H HG3 . LYS 134 134 ? A 4.066 -4.861 -26.685 1.000 1 A LYS 41.710 1
ATOM 2184 H HD2 . LYS 134 134 ? A 5.607 -5.067 -24.065 1.000 1 A LYS 41.710 1
ATOM 2185 H HD3 . LYS 134 134 ? A 6.173 -5.644 -25.650 1.000 1 A LYS 41.710 1
ATOM 2186 H HE2 . LYS 134 134 ? A 6.196 -3.358 -26.518 1.000 1 A LYS 41.710 1
ATOM 2187 H HE3 . LYS 134 134 ? A 5.385 -2.761 -25.077 1.000 1 A LYS 41.710 1
ATOM 2188 H HZ1 . LYS 134 134 ? A 7.296 -3.346 -23.772 1.000 1 A LYS 41.710 1
ATOM 2189 H HZ2 . LYS 134 134 ? A 7.745 -2.320 -24.959 1.000 1 A LYS 41.710 1
ATOM 2190 H HZ3 . LYS 134 134 ? A 8.102 -3.933 -25.076 1.000 1 A LYS 41.710 1
ATOM 2191 N N . ILE 135 135 ? A 0.665 -8.040 -26.349 1.000 1 A ILE 46.160 1
ATOM 2192 C CA . ILE 135 135 ? A 0.167 -9.384 -26.684 1.000 1 A ILE 46.160 1
ATOM 2193 C C . ILE 135 135 ? A 1.144 -10.497 -26.255 1.000 1 A ILE 46.160 1
ATOM 2194 O O . ILE 135 135 ? A 0.755 -11.643 -26.139 1.000 1 A ILE 46.160 1
ATOM 2195 C CB . ILE 135 135 ? A -0.096 -9.422 -28.216 1.000 1 A ILE 46.160 1
ATOM 2196 C CG1 . ILE 135 135 ? A -1.207 -8.417 -28.614 1.000 1 A ILE 46.160 1
ATOM 2197 C CG2 . ILE 135 135 ? A -0.467 -10.824 -28.736 1.000 1 A ILE 46.160 1
ATOM 2198 C CD1 . ILE 135 135 ? A -1.278 -8.130 -30.121 1.000 1 A ILE 46.160 1
ATOM 2199 H H . ILE 135 135 ? A 0.456 -7.307 -27.013 1.000 1 A ILE 46.160 1
ATOM 2200 H HA . ILE 135 135 ? A -0.776 -9.551 -26.162 1.000 1 A ILE 46.160 1
ATOM 2201 H HB . ILE 135 135 ? A 0.826 -9.123 -28.716 1.000 1 A ILE 46.160 1
ATOM 2202 H HG12 . ILE 135 135 ? A -2.173 -8.790 -28.275 1.000 1 A ILE 46.160 1
ATOM 2203 H HG13 . ILE 135 135 ? A -1.040 -7.456 -28.126 1.000 1 A ILE 46.160 1
ATOM 2204 H HG21 . ILE 135 135 ? A -0.703 -10.802 -29.800 1.000 1 A ILE 46.160 1
ATOM 2205 H HG22 . ILE 135 135 ? A 0.366 -11.516 -28.612 1.000 1 A ILE 46.160 1
ATOM 2206 H HG23 . ILE 135 135 ? A -1.328 -11.209 -28.190 1.000 1 A ILE 46.160 1
ATOM 2207 H HD11 . ILE 135 135 ? A -0.298 -7.830 -30.491 1.000 1 A ILE 46.160 1
ATOM 2208 H HD12 . ILE 135 135 ? A -1.984 -7.318 -30.296 1.000 1 A ILE 46.160 1
ATOM 2209 H HD13 . ILE 135 135 ? A -1.626 -9.006 -30.668 1.000 1 A ILE 46.160 1
ATOM 2210 N N . HIS 136 136 ? A 2.409 -10.187 -25.977 1.000 1 A HIS 45.410 1
ATOM 2211 C CA . HIS 136 136 ? A 3.377 -11.109 -25.409 1.000 1 A HIS 45.410 1
ATOM 2212 C C . HIS 136 136 ? A 3.054 -11.607 -23.990 1.000 1 A HIS 45.410 1
ATOM 2213 O O . HIS 136 136 ? A 3.140 -12.806 -23.764 1.000 1 A HIS 45.410 1
ATOM 2214 C CB . HIS 136 136 ? A 4.755 -10.452 -25.437 1.000 1 A HIS 45.410 1
ATOM 2215 C CG . HIS 136 136 ? A 5.832 -11.493 -25.526 1.000 1 A HIS 45.410 1
ATOM 2216 N ND1 . HIS 136 136 ? A 6.163 -12.433 -24.574 1.000 1 A HIS 45.410 1
ATOM 2217 C CD2 . HIS 136 136 ? A 6.597 -11.750 -26.629 1.000 1 A HIS 45.410 1
ATOM 2218 C CE1 . HIS 136 136 ? A 7.116 -13.224 -25.088 1.000 1 A HIS 45.410 1
ATOM 2219 N NE2 . HIS 136 136 ? A 7.416 -12.844 -26.346 1.000 1 A HIS 45.410 1
ATOM 2220 H H . HIS 136 136 ? A 2.666 -9.210 -26.009 1.000 1 A HIS 45.410 1
ATOM 2221 H HA . HIS 136 136 ? A 3.411 -11.984 -26.058 1.000 1 A HIS 45.410 1
ATOM 2222 H HB2 . HIS 136 136 ? A 4.904 -9.841 -24.547 1.000 1 A HIS 45.410 1
ATOM 2223 H HB3 . HIS 136 136 ? A 4.838 -9.808 -26.312 1.000 1 A HIS 45.410 1
ATOM 2224 H HD1 . HIS 136 136 ? A 5.768 -12.561 -23.654 1.000 1 A HIS 45.410 1
ATOM 2225 H HD2 . HIS 136 136 ? A 6.557 -11.215 -27.566 1.000 1 A HIS 45.410 1
ATOM 2226 H HE1 . HIS 136 136 ? A 7.570 -14.047 -24.557 1.000 1 A HIS 45.410 1
ATOM 2227 N N . GLU 137 137 ? A 2.671 -10.745 -23.039 1.000 1 A GLU 48.830 1
ATOM 2228 C CA . GLU 137 137 ? A 2.287 -11.225 -21.695 1.000 1 A GLU 48.830 1
ATOM 2229 C C . GLU 137 137 ? A 1.018 -12.077 -21.784 1.000 1 A GLU 48.830 1
ATOM 2230 O O . GLU 137 137 ? A 0.903 -13.124 -21.147 1.000 1 A GLU 48.830 1
ATOM 2231 C CB . GLU 137 137 ? A 2.043 -10.062 -20.725 1.000 1 A GLU 48.830 1
ATOM 2232 C CG . GLU 137 137 ? A 3.291 -9.213 -20.455 1.000 1 A GLU 48.830 1
ATOM 2233 C CD . GLU 137 137 ? A 3.106 -8.365 -19.189 1.000 1 A GLU 48.830 1
ATOM 2234 O OE1 . GLU 137 137 ? A 2.040 -7.729 -19.048 1.000 1 A GLU 48.830 1
ATOM 2235 O OE2 . GLU 137 137 ? A 4.006 -8.429 -18.317 1.000 1 A GLU 48.830 1
ATOM 2236 H H . GLU 137 137 ? A 2.531 -9.770 -23.261 1.000 1 A GLU 48.830 1
ATOM 2237 H HA . GLU 137 137 ? A 3.076 -11.858 -21.288 1.000 1 A GLU 48.830 1
ATOM 2238 H HB2 . GLU 137 137 ? A 1.251 -9.424 -21.117 1.000 1 A GLU 48.830 1
ATOM 2239 H HB3 . GLU 137 137 ? A 1.705 -10.487 -19.780 1.000 1 A GLU 48.830 1
ATOM 2240 H HG2 . GLU 137 137 ? A 3.484 -8.569 -21.313 1.000 1 A GLU 48.830 1
ATOM 2241 H HG3 . GLU 137 137 ? A 4.146 -9.876 -20.328 1.000 1 A GLU 48.830 1
ATOM 2242 N N . PHE 138 138 ? A 0.111 -11.670 -22.678 1.000 1 A PHE 48.620 1
ATOM 2243 C CA . PHE 138 138 ? A -1.032 -12.473 -23.084 1.000 1 A PHE 48.620 1
ATOM 2244 C C . PHE 138 138 ? A -0.586 -13.805 -23.690 1.000 1 A PHE 48.620 1
ATOM 2245 O O . PHE 138 138 ? A -1.099 -14.833 -23.286 1.000 1 A PHE 48.620 1
ATOM 2246 C CB . PHE 138 138 ? A -1.899 -11.661 -24.050 1.000 1 A PHE 48.620 1
ATOM 2247 C CG . PHE 138 138 ? A -3.132 -12.391 -24.530 1.000 1 A PHE 48.620 1
ATOM 2248 C CD1 . PHE 138 138 ? A -4.290 -12.377 -23.735 1.000 1 A PHE 48.620 1
ATOM 2249 C CD2 . PHE 138 138 ? A -3.129 -13.075 -25.762 1.000 1 A PHE 48.620 1
ATOM 2250 C CE1 . PHE 138 138 ? A -5.448 -13.043 -24.166 1.000 1 A PHE 48.620 1
ATOM 2251 C CE2 . PHE 138 138 ? A -4.296 -13.725 -26.201 1.000 1 A PHE 48.620 1
ATOM 2252 C CZ . PHE 138 138 ? A -5.452 -13.717 -25.399 1.000 1 A PHE 48.620 1
ATOM 2253 H H . PHE 138 138 ? A 0.275 -10.791 -23.147 1.000 1 A PHE 48.620 1
ATOM 2254 H HA . PHE 138 138 ? A -1.627 -12.706 -22.200 1.000 1 A PHE 48.620 1
ATOM 2255 H HB2 . PHE 138 138 ? A -2.214 -10.745 -23.550 1.000 1 A PHE 48.620 1
ATOM 2256 H HB3 . PHE 138 138 ? A -1.314 -11.367 -24.922 1.000 1 A PHE 48.620 1
ATOM 2257 H HD1 . PHE 138 138 ? A -4.293 -11.857 -22.788 1.000 1 A PHE 48.620 1
ATOM 2258 H HD2 . PHE 138 138 ? A -2.237 -13.099 -26.369 1.000 1 A PHE 48.620 1
ATOM 2259 H HE1 . PHE 138 138 ? A -6.334 -13.039 -23.549 1.000 1 A PHE 48.620 1
ATOM 2260 H HE2 . PHE 138 138 ? A -4.297 -14.251 -27.145 1.000 1 A PHE 48.620 1
ATOM 2261 H HZ . PHE 138 138 ? A -6.340 -14.239 -25.723 1.000 1 A PHE 48.620 1
ATOM 2262 N N . ASN 139 139 ? A 0.404 -13.826 -24.584 1.000 1 A ASN 49.510 1
ATOM 2263 C CA . ASN 139 139 ? A 0.937 -15.053 -25.164 1.000 1 A ASN 49.510 1
ATOM 2264 C C . ASN 139 139 ? A 1.580 -15.943 -24.110 1.000 1 A ASN 49.510 1
ATOM 2265 O O . ASN 139 139 ? A 1.502 -17.141 -24.282 1.000 1 A ASN 49.510 1
ATOM 2266 C CB . ASN 139 139 ? A 1.963 -14.766 -26.269 1.000 1 A ASN 49.510 1
ATOM 2267 C CG . ASN 139 139 ? A 1.365 -14.269 -27.567 1.000 1 A ASN 49.510 1
ATOM 2268 O OD1 . ASN 139 139 ? A 0.202 -14.448 -27.886 1.000 1 A ASN 49.510 1
ATOM 2269 N ND2 . ASN 139 139 ? A 2.180 -13.675 -28.407 1.000 1 A ASN 49.510 1
ATOM 2270 H H . ASN 139 139 ? A 0.774 -12.944 -24.908 1.000 1 A ASN 49.510 1
ATOM 2271 H HA . ASN 139 139 ? A 0.113 -15.620 -25.597 1.000 1 A ASN 49.510 1
ATOM 2272 H HB2 . ASN 139 139 ? A 2.488 -15.692 -26.504 1.000 1 A ASN 49.510 1
ATOM 2273 H HB3 . ASN 139 139 ? A 2.706 -14.056 -25.906 1.000 1 A ASN 49.510 1
ATOM 2274 H HD21 . ASN 139 139 ? A 1.765 -13.375 -29.278 1.000 1 A ASN 49.510 1
ATOM 2275 H HD22 . ASN 139 139 ? A 3.155 -13.568 -28.167 1.000 1 A ASN 49.510 1
ATOM 2276 N N . GLU 140 140 ? A 2.179 -15.420 -23.041 1.000 1 A GLU 52.670 1
ATOM 2277 C CA . GLU 140 140 ? A 2.751 -16.252 -21.978 1.000 1 A GLU 52.670 1
ATOM 2278 C C . GLU 140 140 ? A 1.672 -16.856 -21.080 1.000 1 A GLU 52.670 1
ATOM 2279 O O . GLU 140 140 ? A 1.717 -18.055 -20.817 1.000 1 A GLU 52.670 1
ATOM 2280 C CB . GLU 140 140 ? A 3.769 -15.463 -21.150 1.000 1 A GLU 52.670 1
ATOM 2281 C CG . GLU 140 140 ? A 5.069 -15.257 -21.938 1.000 1 A GLU 52.670 1
ATOM 2282 C CD . GLU 140 140 ? A 6.151 -14.506 -21.151 1.000 1 A GLU 52.670 1
ATOM 2283 O OE1 . GLU 140 140 ? A 5.948 -14.220 -19.949 1.000 1 A GLU 52.670 1
ATOM 2284 O OE2 . GLU 140 140 ? A 7.182 -14.196 -21.793 1.000 1 A GLU 52.670 1
ATOM 2285 H H . GLU 140 140 ? A 2.280 -14.417 -22.979 1.000 1 A GLU 52.670 1
ATOM 2286 H HA . GLU 140 140 ? A 3.279 -17.092 -22.430 1.000 1 A GLU 52.670 1
ATOM 2287 H HB2 . GLU 140 140 ? A 3.997 -16.030 -20.248 1.000 1 A GLU 52.670 1
ATOM 2288 H HB3 . GLU 140 140 ? A 3.346 -14.500 -20.864 1.000 1 A GLU 52.670 1
ATOM 2289 H HG2 . GLU 140 140 ? A 5.460 -16.233 -22.227 1.000 1 A GLU 52.670 1
ATOM 2290 H HG3 . GLU 140 140 ? A 4.851 -14.703 -22.851 1.000 1 A GLU 52.670 1
ATOM 2291 N N . VAL 141 141 ? A 0.656 -16.086 -20.670 1.000 1 A VAL 48.360 1
ATOM 2292 C CA . VAL 141 141 ? A -0.504 -16.639 -19.944 1.000 1 A VAL 48.360 1
ATOM 2293 C C . VAL 141 141 ? A -1.266 -17.619 -20.835 1.000 1 A VAL 48.360 1
ATOM 2294 O O . VAL 141 141 ? A -1.559 -18.734 -20.416 1.000 1 A VAL 48.360 1
ATOM 2295 C CB . VAL 141 141 ? A -1.438 -15.527 -19.428 1.000 1 A VAL 48.360 1
ATOM 2296 C CG1 . VAL 141 141 ? A -2.699 -16.096 -18.757 1.000 1 A VAL 48.360 1
ATOM 2297 C CG2 . VAL 141 141 ? A -0.721 -14.656 -18.388 1.000 1 A VAL 48.360 1
ATOM 2298 H H . VAL 141 141 ? A 0.671 -15.104 -20.903 1.000 1 A VAL 48.360 1
ATOM 2299 H HA . VAL 141 141 ? A -0.142 -17.202 -19.084 1.000 1 A VAL 48.360 1
ATOM 2300 H HB . VAL 141 141 ? A -1.744 -14.896 -20.263 1.000 1 A VAL 48.360 1
ATOM 2301 H HG11 . VAL 141 141 ? A -2.422 -16.784 -17.959 1.000 1 A VAL 48.360 1
ATOM 2302 H HG12 . VAL 141 141 ? A -3.295 -15.283 -18.343 1.000 1 A VAL 48.360 1
ATOM 2303 H HG13 . VAL 141 141 ? A -3.315 -16.620 -19.487 1.000 1 A VAL 48.360 1
ATOM 2304 H HG21 . VAL 141 141 ? A -1.388 -13.866 -18.044 1.000 1 A VAL 48.360 1
ATOM 2305 H HG22 . VAL 141 141 ? A -0.411 -15.265 -17.539 1.000 1 A VAL 48.360 1
ATOM 2306 H HG23 . VAL 141 141 ? A 0.159 -14.189 -18.831 1.000 1 A VAL 48.360 1
ATOM 2307 N N . MET 142 142 ? A -1.519 -17.258 -22.091 1.000 1 A MET 49.060 1
ATOM 2308 C CA . MET 142 142 ? A -2.145 -18.132 -23.081 1.000 1 A MET 49.060 1
ATOM 2309 C C . MET 142 142 ? A -1.275 -19.322 -23.429 1.000 1 A MET 49.060 1
ATOM 2310 O O . MET 142 142 ? A -1.824 -20.372 -23.716 1.000 1 A MET 49.060 1
ATOM 2311 C CB . MET 142 142 ? A -2.427 -17.392 -24.391 1.000 1 A MET 49.060 1
ATOM 2312 C CG . MET 142 142 ? A -3.591 -16.413 -24.293 1.000 1 A MET 49.060 1
ATOM 2313 S SD . MET 142 142 ? A -5.182 -17.116 -23.813 1.000 1 A MET 49.060 1
ATOM 2314 C CE . MET 142 142 ? A -5.406 -18.398 -25.073 1.000 1 A MET 49.060 1
ATOM 2315 H H . MET 142 142 ? A -1.264 -16.324 -22.379 1.000 1 A MET 49.060 1
ATOM 2316 H HA . MET 142 142 ? A -3.081 -18.516 -22.676 1.000 1 A MET 49.060 1
ATOM 2317 H HB2 . MET 142 142 ? A -1.530 -16.868 -24.720 1.000 1 A MET 49.060 1
ATOM 2318 H HB3 . MET 142 142 ? A -2.668 -18.120 -25.165 1.000 1 A MET 49.060 1
ATOM 2319 H HG2 . MET 142 142 ? A -3.709 -15.966 -25.280 1.000 1 A MET 49.060 1
ATOM 2320 H HG3 . MET 142 142 ? A -3.353 -15.621 -23.583 1.000 1 A MET 49.060 1
ATOM 2321 H HE1 . MET 142 142 ? A -5.215 -17.981 -26.063 1.000 1 A MET 49.060 1
ATOM 2322 H HE2 . MET 142 142 ? A -6.431 -18.764 -25.026 1.000 1 A MET 49.060 1
ATOM 2323 H HE3 . MET 142 142 ? A -4.730 -19.230 -24.874 1.000 1 A MET 49.060 1
ATOM 2324 N N . GLN 143 143 ? A 0.050 -19.201 -23.427 1.000 1 A GLN 57.580 1
ATOM 2325 C CA . GLN 143 143 ? A 0.958 -20.325 -23.605 1.000 1 A GLN 57.580 1
ATOM 2326 C C . GLN 143 143 ? A 0.931 -21.195 -22.363 1.000 1 A GLN 57.580 1
ATOM 2327 O O . GLN 143 143 ? A 0.925 -22.397 -22.518 1.000 1 A GLN 57.580 1
ATOM 2328 C CB . GLN 143 143 ? A 2.386 -19.880 -23.951 1.000 1 A GLN 57.580 1
ATOM 2329 C CG . GLN 143 143 ? A 3.321 -21.080 -24.133 1.000 1 A GLN 57.580 1
ATOM 2330 C CD . GLN 143 143 ? A 4.728 -20.704 -24.570 1.000 1 A GLN 57.580 1
ATOM 2331 O OE1 . GLN 143 143 ? A 5.071 -19.576 -24.887 1.000 1 A GLN 57.580 1
ATOM 2332 N NE2 . GLN 143 143 ? A 5.608 -21.677 -24.604 1.000 1 A GLN 57.580 1
ATOM 2333 H H . GLN 143 143 ? A 0.459 -18.289 -23.279 1.000 1 A GLN 57.580 1
ATOM 2334 H HA . GLN 143 143 ? A 0.601 -20.932 -24.437 1.000 1 A GLN 57.580 1
ATOM 2335 H HB2 . GLN 143 143 ? A 2.364 -19.338 -24.896 1.000 1 A GLN 57.580 1
ATOM 2336 H HB3 . GLN 143 143 ? A 2.777 -19.238 -23.162 1.000 1 A GLN 57.580 1
ATOM 2337 H HG2 . GLN 143 143 ? A 2.902 -21.761 -24.873 1.000 1 A GLN 57.580 1
ATOM 2338 H HG3 . GLN 143 143 ? A 3.410 -21.618 -23.190 1.000 1 A GLN 57.580 1
ATOM 2339 H HE21 . GLN 143 143 ? A 5.327 -22.579 -24.249 1.000 1 A GLN 57.580 1
ATOM 2340 H HE22 . GLN 143 143 ? A 6.559 -21.416 -24.823 1.000 1 A GLN 57.580 1
ATOM 2341 N N . PHE 144 144 ? A 0.829 -20.654 -21.152 1.000 1 A PHE 55.330 1
ATOM 2342 C CA . PHE 144 144 ? A 0.642 -21.461 -19.950 1.000 1 A PHE 55.330 1
ATOM 2343 C C . PHE 144 144 ? A -0.699 -22.205 -19.982 1.000 1 A PHE 55.330 1
ATOM 2344 O O . PHE 144 144 ? A -0.736 -23.404 -19.712 1.000 1 A PHE 55.330 1
ATOM 2345 C CB . PHE 144 144 ? A 0.772 -20.574 -18.710 1.000 1 A PHE 55.330 1
ATOM 2346 C CG . PHE 144 144 ? A 0.661 -21.357 -17.422 1.000 1 A PHE 55.330 1
ATOM 2347 C CD1 . PHE 144 144 ? A 1.814 -21.911 -16.838 1.000 1 A PHE 55.330 1
ATOM 2348 C CD2 . PHE 144 144 ? A -0.596 -21.554 -16.819 1.000 1 A PHE 55.330 1
ATOM 2349 C CE1 . PHE 144 144 ? A 1.713 -22.652 -15.647 1.000 1 A PHE 55.330 1
ATOM 2350 C CE2 . PHE 144 144 ? A -0.697 -22.300 -15.632 1.000 1 A PHE 55.330 1
ATOM 2351 C CZ . PHE 144 144 ? A 0.457 -22.847 -15.045 1.000 1 A PHE 55.330 1
ATOM 2352 H H . PHE 144 144 ? A 0.889 -19.651 -21.055 1.000 1 A PHE 55.330 1
ATOM 2353 H HA . PHE 144 144 ? A 1.430 -22.212 -19.912 1.000 1 A PHE 55.330 1
ATOM 2354 H HB2 . PHE 144 144 ? A -0.001 -19.805 -18.721 1.000 1 A PHE 55.330 1
ATOM 2355 H HB3 . PHE 144 144 ? A 1.737 -20.069 -18.735 1.000 1 A PHE 55.330 1
ATOM 2356 H HD1 . PHE 144 144 ? A 2.779 -21.751 -17.296 1.000 1 A PHE 55.330 1
ATOM 2357 H HD2 . PHE 144 144 ? A -1.484 -21.130 -17.264 1.000 1 A PHE 55.330 1
ATOM 2358 H HE1 . PHE 144 144 ? A 2.603 -23.051 -15.182 1.000 1 A PHE 55.330 1
ATOM 2359 H HE2 . PHE 144 144 ? A -1.661 -22.440 -15.165 1.000 1 A PHE 55.330 1
ATOM 2360 H HZ . PHE 144 144 ? A 0.377 -23.400 -14.121 1.000 1 A PHE 55.330 1
ATOM 2361 N N . VAL 145 145 ? A -1.789 -21.541 -20.384 1.000 1 A VAL 51.440 1
ATOM 2362 C CA . VAL 145 145 ? A -3.098 -22.179 -20.587 1.000 1 A VAL 51.440 1
ATOM 2363 C C . VAL 145 145 ? A -3.030 -23.191 -21.728 1.000 1 A VAL 51.440 1
ATOM 2364 O O . VAL 145 145 ? A -3.498 -24.309 -21.556 1.000 1 A VAL 51.440 1
ATOM 2365 C CB . VAL 145 145 ? A -4.216 -21.144 -20.823 1.000 1 A VAL 51.440 1
ATOM 2366 C CG1 . VAL 145 145 ? A -5.552 -21.832 -21.131 1.000 1 A VAL 51.440 1
ATOM 2367 C CG2 . VAL 145 145 ? A -4.440 -20.279 -19.575 1.000 1 A VAL 51.440 1
ATOM 2368 H H . VAL 145 145 ? A -1.708 -20.547 -20.543 1.000 1 A VAL 51.440 1
ATOM 2369 H HA . VAL 145 145 ? A -3.350 -22.737 -19.686 1.000 1 A VAL 51.440 1
ATOM 2370 H HB . VAL 145 145 ? A -3.948 -20.499 -21.660 1.000 1 A VAL 51.440 1
ATOM 2371 H HG11 . VAL 145 145 ? A -5.527 -22.277 -22.125 1.000 1 A VAL 51.440 1
ATOM 2372 H HG12 . VAL 145 145 ? A -6.352 -21.092 -21.127 1.000 1 A VAL 51.440 1
ATOM 2373 H HG13 . VAL 145 145 ? A -5.771 -22.596 -20.385 1.000 1 A VAL 51.440 1
ATOM 2374 H HG21 . VAL 145 145 ? A -5.183 -19.512 -19.795 1.000 1 A VAL 51.440 1
ATOM 2375 H HG22 . VAL 145 145 ? A -4.792 -20.895 -18.748 1.000 1 A VAL 51.440 1
ATOM 2376 H HG23 . VAL 145 145 ? A -3.517 -19.781 -19.277 1.000 1 A VAL 51.440 1
ATOM 2377 N N . ASN 146 146 ? A -2.393 -22.876 -22.859 1.000 1 A ASN 56.740 1
ATOM 2378 C CA . ASN 146 146 ? A -2.217 -23.804 -23.978 1.000 1 A ASN 56.740 1
ATOM 2379 C C . ASN 146 146 ? A -1.301 -24.965 -23.625 1.000 1 A ASN 56.740 1
ATOM 2380 O O . ASN 146 146 ? A -1.590 -26.073 -24.035 1.000 1 A ASN 56.740 1
ATOM 2381 C CB . ASN 146 146 ? A -1.660 -23.127 -25.244 1.000 1 A ASN 56.740 1
ATOM 2382 C CG . ASN 146 146 ? A -2.699 -22.892 -26.318 1.000 1 A ASN 56.740 1
ATOM 2383 O OD1 . ASN 146 146 ? A -3.645 -23.644 -26.503 1.000 1 A ASN 56.740 1
ATOM 2384 N ND2 . ASN 146 146 ? A -2.499 -21.892 -27.141 1.000 1 A ASN 56.740 1
ATOM 2385 H H . ASN 146 146 ? A -2.045 -21.933 -22.958 1.000 1 A ASN 56.740 1
ATOM 2386 H HA . ASN 146 146 ? A -3.192 -24.236 -24.205 1.000 1 A ASN 56.740 1
ATOM 2387 H HB2 . ASN 146 146 ? A -0.911 -23.774 -25.701 1.000 1 A ASN 56.740 1
ATOM 2388 H HB3 . ASN 146 146 ? A -1.134 -22.203 -25.001 1.000 1 A ASN 56.740 1
ATOM 2389 H HD21 . ASN 146 146 ? A -1.780 -21.219 -26.916 1.000 1 A ASN 56.740 1
ATOM 2390 H HD22 . ASN 146 146 ? A -3.253 -21.686 -27.781 1.000 1 A ASN 56.740 1
ATOM 2391 N N . ASP 147 147 ? A -0.217 -24.755 -22.893 1.000 1 A ASP 62.070 1
ATOM 2392 C CA . ASP 147 147 ? A 0.685 -25.796 -22.413 1.000 1 A ASP 62.070 1
ATOM 2393 C C . ASP 147 147 ? A -0.048 -26.644 -21.378 1.000 1 A ASP 62.070 1
ATOM 2394 O O . ASP 147 147 ? A 0.119 -27.858 -21.371 1.000 1 A ASP 62.070 1
ATOM 2395 C CB . ASP 147 147 ? A 1.971 -25.206 -21.801 1.000 1 A ASP 62.070 1
ATOM 2396 C CG . ASP 147 147 ? A 3.009 -24.710 -22.821 1.000 1 A ASP 62.070 1
ATOM 2397 O OD1 . ASP 147 147 ? A 2.824 -24.936 -24.037 1.000 1 A ASP 62.070 1
ATOM 2398 O OD2 . ASP 147 147 ? A 4.067 -24.223 -22.360 1.000 1 A ASP 62.070 1
ATOM 2399 H H . ASP 147 147 ? A 0.008 -23.802 -22.644 1.000 1 A ASP 62.070 1
ATOM 2400 H HA . ASP 147 147 ? A 0.964 -26.441 -23.245 1.000 1 A ASP 62.070 1
ATOM 2401 H HB2 . ASP 147 147 ? A 2.451 -25.992 -21.219 1.000 1 A ASP 62.070 1
ATOM 2402 H HB3 . ASP 147 147 ? A 1.716 -24.408 -21.104 1.000 1 A ASP 62.070 1
ATOM 2403 N N . GLY 148 148 ? A -0.916 -26.045 -20.560 1.000 1 A GLY 56.060 1
ATOM 2404 C CA . GLY 148 148 ? A -1.907 -26.734 -19.742 1.000 1 A GLY 56.060 1
ATOM 2405 C C . GLY 148 148 ? A -2.817 -27.612 -20.600 1.000 1 A GLY 56.060 1
ATOM 2406 O O . GLY 148 148 ? A -2.823 -28.823 -20.432 1.000 1 A GLY 56.060 1
ATOM 2407 H H . GLY 148 148 ? A -0.948 -25.035 -20.569 1.000 1 A GLY 56.060 1
ATOM 2408 H HA2 . GLY 148 148 ? A -2.521 -25.992 -19.232 1.000 1 A GLY 56.060 1
ATOM 2409 H HA3 . GLY 148 148 ? A -1.409 -27.355 -18.998 1.000 1 A GLY 56.060 1
ATOM 2410 N N . LEU 149 149 ? A -3.504 -27.043 -21.591 1.000 1 A LEU 58.890 1
ATOM 2411 C CA . LEU 149 149 ? A -4.395 -27.738 -22.527 1.000 1 A LEU 58.890 1
ATOM 2412 C C . LEU 149 149 ? A -3.673 -28.783 -23.386 1.000 1 A LEU 58.890 1
ATOM 2413 O O . LEU 149 149 ? A -4.252 -29.809 -23.728 1.000 1 A LEU 58.890 1
ATOM 2414 C CB . LEU 149 149 ? A -5.086 -26.707 -23.438 1.000 1 A LEU 58.890 1
ATOM 2415 C CG . LEU 149 149 ? A -6.148 -25.824 -22.754 1.000 1 A LEU 58.890 1
ATOM 2416 C CD1 . LEU 149 149 ? A -6.577 -24.718 -23.718 1.000 1 A LEU 58.890 1
ATOM 2417 C CD2 . LEU 149 149 ? A -7.393 -26.627 -22.371 1.000 1 A LEU 58.890 1
ATOM 2418 H H . LEU 149 149 ? A -3.439 -26.038 -21.670 1.000 1 A LEU 58.890 1
ATOM 2419 H HA . LEU 149 149 ? A -5.160 -28.270 -21.962 1.000 1 A LEU 58.890 1
ATOM 2420 H HB2 . LEU 149 149 ? A -4.318 -26.068 -23.874 1.000 1 A LEU 58.890 1
ATOM 2421 H HB3 . LEU 149 149 ? A -5.570 -27.236 -24.259 1.000 1 A LEU 58.890 1
ATOM 2422 H HG . LEU 149 149 ? A -5.741 -25.370 -21.850 1.000 1 A LEU 58.890 1
ATOM 2423 H HD11 . LEU 149 149 ? A -7.294 -24.061 -23.225 1.000 1 A LEU 58.890 1
ATOM 2424 H HD12 . LEU 149 149 ? A -5.713 -24.112 -23.992 1.000 1 A LEU 58.890 1
ATOM 2425 H HD13 . LEU 149 149 ? A -7.027 -25.139 -24.617 1.000 1 A LEU 58.890 1
ATOM 2426 H HD21 . LEU 149 149 ? A -7.821 -27.113 -23.248 1.000 1 A LEU 58.890 1
ATOM 2427 H HD22 . LEU 149 149 ? A -7.144 -27.377 -21.620 1.000 1 A LEU 58.890 1
ATOM 2428 H HD23 . LEU 149 149 ? A -8.132 -25.953 -21.936 1.000 1 A LEU 58.890 1
ATOM 2429 N N . GLN 150 150 ? A -2.414 -28.562 -23.750 1.000 1 A GLN 61.570 1
ATOM 2430 C CA . GLN 150 150 ? A -1.591 -29.501 -24.501 1.000 1 A GLN 61.570 1
ATOM 2431 C C . GLN 150 150 ? A -1.070 -30.607 -23.594 1.000 1 A GLN 61.570 1
ATOM 2432 O O . GLN 150 150 ? A -1.033 -31.753 -24.029 1.000 1 A GLN 61.570 1
ATOM 2433 C CB . GLN 150 150 ? A -0.412 -28.810 -25.197 1.000 1 A GLN 61.570 1
ATOM 2434 C CG . GLN 150 150 ? A -0.818 -28.051 -26.470 1.000 1 A GLN 61.570 1
ATOM 2435 C CD . GLN 150 150 ? A 0.392 -27.605 -27.286 1.000 1 A GLN 61.570 1
ATOM 2436 O OE1 . GLN 150 150 ? A 1.466 -28.182 -27.242 1.000 1 A GLN 61.570 1
ATOM 2437 N NE2 . GLN 150 150 ? A 0.247 -26.608 -28.128 1.000 1 A GLN 61.570 1
ATOM 2438 H H . GLN 150 150 ? A -2.010 -27.672 -23.496 1.000 1 A GLN 61.570 1
ATOM 2439 H HA . GLN 150 150 ? A -2.204 -29.978 -25.267 1.000 1 A GLN 61.570 1
ATOM 2440 H HB2 . GLN 150 150 ? A 0.296 -29.587 -25.483 1.000 1 A GLN 61.570 1
ATOM 2441 H HB3 . GLN 150 150 ? A 0.094 -28.137 -24.505 1.000 1 A GLN 61.570 1
ATOM 2442 H HG2 . GLN 150 150 ? A -1.425 -27.182 -26.217 1.000 1 A GLN 61.570 1
ATOM 2443 H HG3 . GLN 150 150 ? A -1.420 -28.704 -27.102 1.000 1 A GLN 61.570 1
ATOM 2444 H HE21 . GLN 150 150 ? A -0.580 -26.030 -28.085 1.000 1 A GLN 61.570 1
ATOM 2445 H HE22 . GLN 150 150 ? A 1.104 -26.290 -28.557 1.000 1 A GLN 61.570 1
ATOM 2446 N N . ARG 151 151 ? A -0.715 -30.315 -22.336 1.000 1 A ARG 59.320 1
ATOM 2447 C CA . ARG 151 151 ? A -0.454 -31.344 -21.321 1.000 1 A ARG 59.320 1
ATOM 2448 C C . ARG 151 151 ? A -1.709 -32.178 -21.113 1.000 1 A ARG 59.320 1
ATOM 2449 O O . ARG 151 151 ? A -1.592 -33.392 -21.216 1.000 1 A ARG 59.320 1
ATOM 2450 C CB . ARG 151 151 ? A 0.020 -30.724 -19.999 1.000 1 A ARG 59.320 1
ATOM 2451 C CG . ARG 151 151 ? A 1.477 -30.238 -20.053 1.000 1 A ARG 59.320 1
ATOM 2452 C CD . ARG 151 151 ? A 1.756 -29.325 -18.852 1.000 1 A ARG 59.320 1
ATOM 2453 N NE . ARG 151 151 ? A 2.989 -28.538 -19.038 1.000 1 A ARG 59.320 1
ATOM 2454 C CZ . ARG 151 151 ? A 3.865 -28.188 -18.112 1.000 1 A ARG 59.320 1
ATOM 2455 N NH1 . ARG 151 151 ? A 3.799 -28.631 -16.885 1.000 1 A ARG 59.320 1
ATOM 2456 N NH2 . ARG 151 151 ? A 4.829 -27.362 -18.407 1.000 1 A ARG 59.320 1
ATOM 2457 H H . ARG 151 151 ? A -0.734 -29.349 -22.044 1.000 1 A ARG 59.320 1
ATOM 2458 H HA . ARG 151 151 ? A 0.308 -32.030 -21.691 1.000 1 A ARG 59.320 1
ATOM 2459 H HB2 . ARG 151 151 ? A -0.638 -29.895 -19.741 1.000 1 A ARG 59.320 1
ATOM 2460 H HB3 . ARG 151 151 ? A -0.061 -31.468 -19.206 1.000 1 A ARG 59.320 1
ATOM 2461 H HG2 . ARG 151 151 ? A 2.150 -31.095 -20.028 1.000 1 A ARG 59.320 1
ATOM 2462 H HG3 . ARG 151 151 ? A 1.660 -29.696 -20.981 1.000 1 A ARG 59.320 1
ATOM 2463 H HD2 . ARG 151 151 ? A 1.797 -29.937 -17.951 1.000 1 A ARG 59.320 1
ATOM 2464 H HD3 . ARG 151 151 ? A 0.928 -28.623 -18.750 1.000 1 A ARG 59.320 1
ATOM 2465 H HE . ARG 151 151 ? A 3.077 -28.078 -19.932 1.000 1 A ARG 59.320 1
ATOM 2466 H HH11 . ARG 151 151 ? A 4.423 -28.267 -16.180 1.000 1 A ARG 59.320 1
ATOM 2467 H HH12 . ARG 151 151 ? A 2.987 -29.168 -16.615 1.000 1 A ARG 59.320 1
ATOM 2468 H HH21 . ARG 151 151 ? A 5.443 -27.010 -17.686 1.000 1 A ARG 59.320 1
ATOM 2469 H HH22 . ARG 151 151 ? A 4.828 -26.897 -19.304 1.000 1 A ARG 59.320 1
ATOM 2470 N N . ILE 152 152 ? A -2.875 -31.551 -20.938 1.000 1 A ILE 57.020 1
ATOM 2471 C CA . ILE 152 152 ? A -4.189 -32.209 -20.884 1.000 1 A ILE 57.020 1
ATOM 2472 C C . ILE 152 152 ? A -4.336 -33.129 -22.102 1.000 1 A ILE 57.020 1
ATOM 2473 O O . ILE 152 152 ? A -4.355 -34.339 -21.927 1.000 1 A ILE 57.020 1
ATOM 2474 C CB . ILE 152 152 ? A -5.334 -31.171 -20.745 1.000 1 A ILE 57.020 1
ATOM 2475 C CG1 . ILE 152 152 ? A -5.302 -30.493 -19.353 1.000 1 A ILE 57.020 1
ATOM 2476 C CG2 . ILE 152 152 ? A -6.710 -31.820 -20.986 1.000 1 A ILE 57.020 1
ATOM 2477 C CD1 . ILE 152 152 ? A -6.136 -29.210 -19.226 1.000 1 A ILE 57.020 1
ATOM 2478 H H . ILE 152 152 ? A -2.855 -30.547 -20.832 1.000 1 A ILE 57.020 1
ATOM 2479 H HA . ILE 152 152 ? A -4.227 -32.850 -20.003 1.000 1 A ILE 57.020 1
ATOM 2480 H HB . ILE 152 152 ? A -5.196 -30.400 -21.503 1.000 1 A ILE 57.020 1
ATOM 2481 H HG12 . ILE 152 152 ? A -5.656 -31.201 -18.604 1.000 1 A ILE 57.020 1
ATOM 2482 H HG13 . ILE 152 152 ? A -4.276 -30.253 -19.073 1.000 1 A ILE 57.020 1
ATOM 2483 H HG21 . ILE 152 152 ? A -6.794 -32.207 -22.002 1.000 1 A ILE 57.020 1
ATOM 2484 H HG22 . ILE 152 152 ? A -7.509 -31.091 -20.847 1.000 1 A ILE 57.020 1
ATOM 2485 H HG23 . ILE 152 152 ? A -6.864 -32.635 -20.279 1.000 1 A ILE 57.020 1
ATOM 2486 H HD11 . ILE 152 152 ? A -7.187 -29.405 -19.441 1.000 1 A ILE 57.020 1
ATOM 2487 H HD12 . ILE 152 152 ? A -6.059 -28.838 -18.204 1.000 1 A ILE 57.020 1
ATOM 2488 H HD13 . ILE 152 152 ? A -5.755 -28.443 -19.900 1.000 1 A ILE 57.020 1
ATOM 2489 N N . LYS 153 153 ? A -4.280 -32.614 -23.339 1.000 1 A LYS 62.930 1
ATOM 2490 C CA . LYS 153 153 ? A -4.377 -33.416 -24.582 1.000 1 A LYS 62.930 1
ATOM 2491 C C . LYS 153 153 ? A -3.333 -34.532 -24.695 1.000 1 A LYS 62.930 1
ATOM 2492 O O . LYS 153 153 ? A -3.609 -35.614 -25.207 1.000 1 A LYS 62.930 1
ATOM 2493 C CB . LYS 153 153 ? A -4.258 -32.497 -25.805 1.000 1 A LYS 62.930 1
ATOM 2494 C CG . LYS 153 153 ? A -5.540 -31.696 -26.066 1.000 1 A LYS 62.930 1
ATOM 2495 C CD . LYS 153 153 ? A -5.301 -30.667 -27.175 1.000 1 A LYS 62.930 1
ATOM 2496 C CE . LYS 153 153 ? A -6.598 -29.899 -27.433 1.000 1 A LYS 62.930 1
ATOM 2497 N NZ . LYS 153 153 ? A -6.412 -28.842 -28.457 1.000 1 A LYS 62.930 1
ATOM 2498 H H . LYS 153 153 ? A -4.270 -31.607 -23.419 1.000 1 A LYS 62.930 1
ATOM 2499 H HA . LYS 153 153 ? A -5.348 -33.911 -24.612 1.000 1 A LYS 62.930 1
ATOM 2500 H HB2 . LYS 153 153 ? A -4.064 -33.106 -26.687 1.000 1 A LYS 62.930 1
ATOM 2501 H HB3 . LYS 153 153 ? A -3.413 -31.823 -25.665 1.000 1 A LYS 62.930 1
ATOM 2502 H HG2 . LYS 153 153 ? A -6.330 -32.381 -26.375 1.000 1 A LYS 62.930 1
ATOM 2503 H HG3 . LYS 153 153 ? A -5.861 -31.188 -25.158 1.000 1 A LYS 62.930 1
ATOM 2504 H HD2 . LYS 153 153 ? A -4.986 -31.181 -28.083 1.000 1 A LYS 62.930 1
ATOM 2505 H HD3 . LYS 153 153 ? A -4.520 -29.977 -26.854 1.000 1 A LYS 62.930 1
ATOM 2506 H HE2 . LYS 153 153 ? A -6.927 -29.461 -26.490 1.000 1 A LYS 62.930 1
ATOM 2507 H HE3 . LYS 153 153 ? A -7.362 -30.609 -27.747 1.000 1 A LYS 62.930 1
ATOM 2508 H HZ1 . LYS 153 153 ? A -6.109 -29.248 -29.331 1.000 1 A LYS 62.930 1
ATOM 2509 H HZ2 . LYS 153 153 ? A -7.279 -28.346 -28.604 1.000 1 A LYS 62.930 1
ATOM 2510 H HZ3 . LYS 153 153 ? A -5.722 -28.175 -28.142 1.000 1 A LYS 62.930 1
ATOM 2511 N N . LYS 154 154 ? A -2.105 -34.298 -24.233 1.000 1 A LYS 62.580 1
ATOM 2512 C CA . LYS 154 154 ? A -1.035 -35.305 -24.241 1.000 1 A LYS 62.580 1
ATOM 2513 C C . LYS 154 154 ? A -1.289 -36.399 -23.200 1.000 1 A LYS 62.580 1
ATOM 2514 O O . LYS 154 154 ? A -0.932 -37.550 -23.447 1.000 1 A LYS 62.580 1
ATOM 2515 C CB . LYS 154 154 ? A 0.315 -34.602 -24.050 1.000 1 A LYS 62.580 1
ATOM 2516 C CG . LYS 154 154 ? A 1.499 -35.552 -24.265 1.000 1 A LYS 62.580 1
ATOM 2517 C CD . LYS 154 154 ? A 2.820 -34.788 -24.143 1.000 1 A LYS 62.580 1
ATOM 2518 C CE . LYS 154 154 ? A 3.991 -35.744 -24.386 1.000 1 A LYS 62.580 1
ATOM 2519 N NZ . LYS 154 154 ? A 5.291 -35.038 -24.269 1.000 1 A LYS 62.580 1
ATOM 2520 H H . LYS 154 154 ? A -1.916 -33.381 -23.856 1.000 1 A LYS 62.580 1
ATOM 2521 H HA . LYS 154 154 ? A -1.041 -35.800 -25.212 1.000 1 A LYS 62.580 1
ATOM 2522 H HB2 . LYS 154 154 ? A 0.391 -33.794 -24.778 1.000 1 A LYS 62.580 1
ATOM 2523 H HB3 . LYS 154 154 ? A 0.364 -34.175 -23.049 1.000 1 A LYS 62.580 1
ATOM 2524 H HG2 . LYS 154 154 ? A 1.477 -36.343 -23.516 1.000 1 A LYS 62.580 1
ATOM 2525 H HG3 . LYS 154 154 ? A 1.428 -35.997 -25.258 1.000 1 A LYS 62.580 1
ATOM 2526 H HD2 . LYS 154 154 ? A 2.890 -34.360 -23.143 1.000 1 A LYS 62.580 1
ATOM 2527 H HD3 . LYS 154 154 ? A 2.838 -33.984 -24.878 1.000 1 A LYS 62.580 1
ATOM 2528 H HE2 . LYS 154 154 ? A 3.883 -36.176 -25.381 1.000 1 A LYS 62.580 1
ATOM 2529 H HE3 . LYS 154 154 ? A 3.933 -36.555 -23.661 1.000 1 A LYS 62.580 1
ATOM 2530 H HZ1 . LYS 154 154 ? A 6.058 -35.672 -24.445 1.000 1 A LYS 62.580 1
ATOM 2531 H HZ2 . LYS 154 154 ? A 5.338 -34.283 -24.937 1.000 1 A LYS 62.580 1
ATOM 2532 H HZ3 . LYS 154 154 ? A 5.396 -34.648 -23.343 1.000 1 A LYS 62.580 1
ATOM 2533 N N . TYR 155 155 ? A -1.905 -36.057 -22.069 1.000 1 A TYR 57.340 1
ATOM 2534 C CA . TYR 155 155 ? A -2.368 -37.007 -21.060 1.000 1 A TYR 57.340 1
ATOM 2535 C C . TYR 155 155 ? A -3.664 -37.718 -21.475 1.000 1 A TYR 57.340 1
ATOM 2536 O O . TYR 155 155 ? A -3.784 -38.905 -21.172 1.000 1 A TYR 57.340 1
ATOM 2537 C CB . TYR 155 155 ? A -2.510 -36.318 -19.691 1.000 1 A TYR 57.340 1
ATOM 2538 C CG . TYR 155 155 ? A -1.204 -36.195 -18.921 1.000 1 A TYR 57.340 1
ATOM 2539 C CD1 . TYR 155 155 ? A -0.576 -37.358 -18.434 1.000 1 A TYR 57.340 1
ATOM 2540 C CD2 . TYR 155 155 ? A -0.637 -34.935 -18.649 1.000 1 A TYR 57.340 1
ATOM 2541 C CE1 . TYR 155 155 ? A 0.624 -37.264 -17.704 1.000 1 A TYR 57.340 1
ATOM 2542 C CE2 . TYR 155 155 ? A 0.569 -34.832 -17.931 1.000 1 A TYR 57.340 1
ATOM 2543 C CZ . TYR 155 155 ? A 1.200 -36.001 -17.456 1.000 1 A TYR 57.340 1
ATOM 2544 O OH . TYR 155 155 ? A 2.353 -35.917 -16.742 1.000 1 A TYR 57.340 1
ATOM 2545 H H . TYR 155 155 ? A -2.143 -35.085 -21.927 1.000 1 A TYR 57.340 1
ATOM 2546 H HA . TYR 155 155 ? A -1.619 -37.792 -20.960 1.000 1 A TYR 57.340 1
ATOM 2547 H HB2 . TYR 155 155 ? A -3.189 -36.908 -19.076 1.000 1 A TYR 57.340 1
ATOM 2548 H HB3 . TYR 155 155 ? A -2.970 -35.338 -19.814 1.000 1 A TYR 57.340 1
ATOM 2549 H HD1 . TYR 155 155 ? A -1.027 -38.322 -18.618 1.000 1 A TYR 57.340 1
ATOM 2550 H HD2 . TYR 155 155 ? A -1.159 -34.041 -18.956 1.000 1 A TYR 57.340 1
ATOM 2551 H HE1 . TYR 155 155 ? A 1.109 -38.150 -17.322 1.000 1 A TYR 57.340 1
ATOM 2552 H HE2 . TYR 155 155 ? A 0.983 -33.858 -17.714 1.000 1 A TYR 57.340 1
ATOM 2553 H HH . TYR 155 155 ? A 2.583 -35.006 -16.545 1.000 1 A TYR 57.340 1
ATOM 2554 N N . GLU 156 156 ? A -4.565 -37.072 -22.231 1.000 1 A GLU 57.210 1
ATOM 2555 C CA . GLU 156 156 ? A -5.776 -37.695 -22.797 1.000 1 A GLU 57.210 1
ATOM 2556 C C . GLU 156 156 ? A -5.421 -38.974 -23.556 1.000 1 A GLU 57.210 1
ATOM 2557 O O . GLU 156 156 ? A -6.025 -40.018 -23.324 1.000 1 A GLU 57.210 1
ATOM 2558 C CB . GLU 156 156 ? A -6.524 -36.768 -23.781 1.000 1 A GLU 57.210 1
ATOM 2559 C CG . GLU 156 156 ? A -7.294 -35.599 -23.157 1.000 1 A GLU 57.210 1
ATOM 2560 C CD . GLU 156 156 ? A -8.153 -34.874 -24.208 1.000 1 A GLU 57.210 1
ATOM 2561 O OE1 . GLU 156 156 ? A -7.611 -34.449 -25.252 1.000 1 A GLU 57.210 1
ATOM 2562 O OE2 . GLU 156 156 ? A -9.386 -34.793 -23.983 1.000 1 A GLU 57.210 1
ATOM 2563 H H . GLU 156 156 ? A -4.458 -36.075 -22.347 1.000 1 A GLU 57.210 1
ATOM 2564 H HA . GLU 156 156 ? A -6.453 -37.972 -21.989 1.000 1 A GLU 57.210 1
ATOM 2565 H HB2 . GLU 156 156 ? A -5.829 -36.387 -24.530 1.000 1 A GLU 57.210 1
ATOM 2566 H HB3 . GLU 156 156 ? A -7.257 -37.378 -24.309 1.000 1 A GLU 57.210 1
ATOM 2567 H HG2 . GLU 156 156 ? A -6.602 -34.887 -22.707 1.000 1 A GLU 57.210 1
ATOM 2568 H HG3 . GLU 156 156 ? A -7.935 -35.991 -22.368 1.000 1 A GLU 57.210 1
ATOM 2569 N N . ASN 157 157 ? A -4.379 -38.918 -24.393 1.000 1 A ASN 59.900 1
ATOM 2570 C CA . ASN 157 157 ? A -3.921 -40.065 -25.181 1.000 1 A ASN 59.900 1
ATOM 2571 C C . ASN 157 157 ? A -3.439 -41.254 -24.337 1.000 1 A ASN 59.900 1
ATOM 2572 O O . ASN 157 157 ? A -3.291 -42.348 -24.874 1.000 1 A ASN 59.900 1
ATOM 2573 C CB . ASN 157 157 ? A -2.793 -39.602 -26.118 1.000 1 A ASN 59.900 1
ATOM 2574 C CG . ASN 157 157 ? A -3.291 -38.796 -27.300 1.000 1 A ASN 59.900 1
ATOM 2575 O OD1 . ASN 157 157 ? A -4.447 -38.810 -27.678 1.000 1 A ASN 59.900 1
ATOM 2576 N ND2 . ASN 157 157 ? A -2.411 -38.086 -27.965 1.000 1 A ASN 59.900 1
ATOM 2577 H H . ASN 157 157 ? A -3.970 -38.011 -24.566 1.000 1 A ASN 59.900 1
ATOM 2578 H HA . ASN 157 157 ? A -4.755 -40.435 -25.777 1.000 1 A ASN 59.900 1
ATOM 2579 H HB2 . ASN 157 157 ? A -2.067 -39.016 -25.554 1.000 1 A ASN 59.900 1
ATOM 2580 H HB3 . ASN 157 157 ? A -2.285 -40.476 -26.524 1.000 1 A ASN 59.900 1
ATOM 2581 H HD21 . ASN 157 157 ? A -2.794 -37.539 -28.723 1.000 1 A ASN 59.900 1
ATOM 2582 H HD22 . ASN 157 157 ? A -1.449 -38.050 -27.661 1.000 1 A ASN 59.900 1
ATOM 2583 N N . ASN 158 158 ? A -3.158 -41.051 -23.048 1.000 1 A ASN 54.450 1
ATOM 2584 C CA . ASN 158 158 ? A -2.539 -42.063 -22.200 1.000 1 A ASN 54.450 1
ATOM 2585 C C . ASN 158 158 ? A -3.388 -42.493 -20.999 1.000 1 A ASN 54.450 1
ATOM 2586 O O . ASN 158 158 ? A -3.055 -43.513 -20.396 1.000 1 A ASN 54.450 1
ATOM 2587 C CB . ASN 158 158 ? A -1.134 -41.568 -21.787 1.000 1 A ASN 54.450 1
ATOM 2588 C CG . ASN 158 158 ? A 0.002 -42.318 -22.466 1.000 1 A ASN 54.450 1
ATOM 2589 O OD1 . ASN 158 158 ? A -0.136 -43.355 -23.087 1.000 1 A ASN 54.450 1
ATOM 2590 N ND2 . ASN 158 158 ? A 1.212 -41.829 -22.340 1.000 1 A ASN 54.450 1
ATOM 2591 H H . ASN 158 158 ? A -3.374 -40.148 -22.651 1.000 1 A ASN 54.450 1
ATOM 2592 H HA . ASN 158 158 ? A -2.433 -42.983 -22.774 1.000 1 A ASN 54.450 1
ATOM 2593 H HB2 . ASN 158 158 ? A -1.031 -40.504 -22.002 1.000 1 A ASN 54.450 1
ATOM 2594 H HB3 . ASN 158 158 ? A -1.006 -41.698 -20.712 1.000 1 A ASN 54.450 1
ATOM 2595 H HD21 . ASN 158 158 ? A 1.936 -42.364 -22.798 1.000 1 A ASN 54.450 1
ATOM 2596 H HD22 . ASN 158 158 ? A 1.363 -40.962 -21.845 1.000 1 A ASN 54.450 1
ATOM 2597 N N . ARG 159 159 ? A -4.449 -41.766 -20.610 1.000 1 A ARG 49.890 1
ATOM 2598 C CA . ARG 159 159 ? A -5.197 -42.086 -19.381 1.000 1 A ARG 49.890 1
ATOM 2599 C C . ARG 159 159 ? A -6.669 -41.657 -19.400 1.000 1 A ARG 49.890 1
ATOM 2600 O O . ARG 159 159 ? A -7.011 -40.515 -19.118 1.000 1 A ARG 49.890 1
ATOM 2601 C CB . ARG 159 159 ? A -4.446 -41.494 -18.166 1.000 1 A ARG 49.890 1
ATOM 2602 C CG . ARG 159 159 ? A -3.697 -42.586 -17.388 1.000 1 A ARG 49.890 1
ATOM 2603 C CD . ARG 159 159 ? A -2.932 -41.999 -16.206 1.000 1 A ARG 49.890 1
ATOM 2604 N NE . ARG 159 159 ? A -2.228 -43.060 -15.463 1.000 1 A ARG 49.890 1
ATOM 2605 C CZ . ARG 159 159 ? A -1.525 -42.895 -14.359 1.000 1 A ARG 49.890 1
ATOM 2606 N NH1 . ARG 159 159 ? A -1.339 -41.715 -13.838 1.000 1 A ARG 49.890 1
ATOM 2607 N NH2 . ARG 159 159 ? A -0.997 -43.921 -13.750 1.000 1 A ARG 49.890 1
ATOM 2608 H H . ARG 159 159 ? A -4.670 -40.920 -21.115 1.000 1 A ARG 49.890 1
ATOM 2609 H HA . ARG 159 159 ? A -5.206 -43.170 -19.271 1.000 1 A ARG 49.890 1
ATOM 2610 H HB2 . ARG 159 159 ? A -3.747 -40.725 -18.492 1.000 1 A ARG 49.890 1
ATOM 2611 H HB3 . ARG 159 159 ? A -5.152 -41.021 -17.483 1.000 1 A ARG 49.890 1
ATOM 2612 H HG2 . ARG 159 159 ? A -2.977 -43.088 -18.034 1.000 1 A ARG 49.890 1
ATOM 2613 H HG3 . ARG 159 159 ? A -4.416 -43.319 -17.020 1.000 1 A ARG 49.890 1
ATOM 2614 H HD2 . ARG 159 159 ? A -2.216 -41.267 -16.580 1.000 1 A ARG 49.890 1
ATOM 2615 H HD3 . ARG 159 159 ? A -3.643 -41.497 -15.549 1.000 1 A ARG 49.890 1
ATOM 2616 H HE . ARG 159 159 ? A -2.333 -44.001 -15.815 1.000 1 A ARG 49.890 1
ATOM 2617 H HH11 . ARG 159 159 ? A -1.812 -40.930 -14.263 1.000 1 A ARG 49.890 1
ATOM 2618 H HH12 . ARG 159 159 ? A -0.839 -41.598 -12.969 1.000 1 A ARG 49.890 1
ATOM 2619 H HH21 . ARG 159 159 ? A -0.498 -43.790 -12.882 1.000 1 A ARG 49.890 1
ATOM 2620 H HH22 . ARG 159 159 ? A -1.151 -44.852 -14.109 1.000 1 A ARG 49.890 1
ATOM 2621 N N . ASN 160 160 ? A -7.541 -42.656 -19.544 1.000 1 A ASN 58.490 1
ATOM 2622 C CA . ASN 160 160 ? A -8.968 -42.625 -19.192 1.000 1 A ASN 58.490 1
ATOM 2623 C C . ASN 160 160 ? A -9.209 -42.586 -17.662 1.000 1 A ASN 58.490 1
ATOM 2624 O O . ASN 160 160 ? A -10.135 -43.232 -17.170 1.000 1 A ASN 58.490 1
ATOM 2625 C CB . ASN 160 160 ? A -9.660 -43.858 -19.821 1.000 1 A ASN 58.490 1
ATOM 2626 C CG . ASN 160 160 ? A -9.759 -43.827 -21.330 1.000 1 A ASN 58.490 1
ATOM 2627 O OD1 . ASN 160 160 ? A -9.759 -42.789 -21.961 1.000 1 A ASN 58.490 1
ATOM 2628 N ND2 . ASN 160 160 ? A -9.879 -44.971 -21.961 1.000 1 A ASN 58.490 1
ATOM 2629 H H . ASN 160 160 ? A -7.164 -43.541 -19.852 1.000 1 A ASN 58.490 1
ATOM 2630 H HA . ASN 160 160 ? A -9.410 -41.718 -19.606 1.000 1 A ASN 58.490 1
ATOM 2631 H HB2 . ASN 160 160 ? A -10.688 -43.920 -19.464 1.000 1 A ASN 58.490 1
ATOM 2632 H HB3 . ASN 160 160 ? A -9.142 -44.764 -19.507 1.000 1 A ASN 58.490 1
ATOM 2633 H HD21 . ASN 160 160 ? A -9.955 -44.906 -22.966 1.000 1 A ASN 58.490 1
ATOM 2634 H HD22 . ASN 160 160 ? A -9.937 -45.844 -21.456 1.000 1 A ASN 58.490 1
ATOM 2635 N N . SER 161 161 ? A -8.369 -41.915 -16.867 1.000 1 A SER 67.470 1
ATOM 2636 C CA . SER 161 161 ? A -8.594 -41.851 -15.417 1.000 1 A SER 67.470 1
ATOM 2637 C C . SER 161 161 ? A -9.545 -40.715 -15.068 1.000 1 A SER 67.470 1
ATOM 2638 O O . SER 161 161 ? A -9.221 -39.541 -15.237 1.000 1 A SER 67.470 1
ATOM 2639 C CB . SER 161 161 ? A -7.307 -41.807 -14.585 1.000 1 A SER 67.470 1
ATOM 2640 O OG . SER 161 161 ? A -6.307 -40.970 -15.121 1.000 1 A SER 67.470 1
ATOM 2641 H H . SER 161 161 ? A -7.669 -41.313 -17.275 1.000 1 A SER 67.470 1
ATOM 2642 H HA . SER 161 161 ? A -9.081 -42.775 -15.105 1.000 1 A SER 67.470 1
ATOM 2643 H HB2 . SER 161 161 ? A -6.902 -42.817 -14.540 1.000 1 A SER 67.470 1
ATOM 2644 H HB3 . SER 161 161 ? A -7.537 -41.498 -13.565 1.000 1 A SER 67.470 1
ATOM 2645 H HG . SER 161 161 ? A -6.535 -40.041 -15.042 1.000 1 A SER 67.470 1
ATOM 2646 N N . ILE 162 162 ? A -10.690 -41.086 -14.492 1.000 1 A ILE 75.370 1
ATOM 2647 C CA . ILE 162 162 ? A -11.606 -40.193 -13.767 1.000 1 A ILE 75.370 1
ATOM 2648 C C . ILE 162 162 ? A -10.832 -39.276 -12.811 1.000 1 A ILE 75.370 1
ATOM 2649 O O . ILE 162 162 ? A -11.135 -38.091 -12.726 1.000 1 A ILE 75.370 1
ATOM 2650 C CB . ILE 162 162 ? A -12.629 -41.067 -13.004 1.000 1 A ILE 75.370 1
ATOM 2651 C CG1 . ILE 162 162 ? A -13.629 -41.697 -14.001 1.000 1 A ILE 75.370 1
ATOM 2652 C CG2 . ILE 162 162 ? A -13.378 -40.268 -11.922 1.000 1 A ILE 75.370 1
ATOM 2653 C CD1 . ILE 162 162 ? A -14.303 -42.958 -13.449 1.000 1 A ILE 75.370 1
ATOM 2654 H H . ILE 162 162 ? A -10.906 -42.072 -14.481 1.000 1 A ILE 75.370 1
ATOM 2655 H HA . ILE 162 162 ? A -12.135 -39.555 -14.475 1.000 1 A ILE 75.370 1
ATOM 2656 H HB . ILE 162 162 ? A -12.087 -41.867 -12.502 1.000 1 A ILE 75.370 1
ATOM 2657 H HG12 . ILE 162 162 ? A -14.393 -40.963 -14.260 1.000 1 A ILE 75.370
1
ATOM 2658 H HG13 . ILE 162 162 ? A -13.118 -41.982 -14.921 1.000 1 A ILE 75.370
1
ATOM 2659 H HG21 . ILE 162 162 ? A -12.710 -40.049 -11.089 1.000 1 A ILE 75.370
1
ATOM 2660 H HG22 . ILE 162 162 ? A -13.747 -39.330 -12.337 1.000 1 A ILE 75.370
1
ATOM 2661 H HG23 . ILE 162 162 ? A -14.216 -40.839 -11.522 1.000 1 A ILE 75.370
1
ATOM 2662 H HD11 . ILE 162 162 ? A -14.791 -42.753 -12.496 1.000 1 A ILE 75.370
1
ATOM 2663 H HD12 . ILE 162 162 ? A -13.556 -43.738 -13.301 1.000 1 A ILE 75.370
1
ATOM 2664 H HD13 . ILE 162 162 ? A -15.049 -43.312 -14.160 1.000 1 A ILE 75.370
1
ATOM 2665 N N . ASP 163 163 ? A -9.785 -39.792 -12.161 1.000 1 A ASP 74.030 1
ATOM 2666 C CA . ASP 163 163 ? A -8.927 -39.019 -11.260 1.000 1 A ASP 74.030 1
ATOM 2667 C C . ASP 163 163 ? A -8.254 -37.823 -11.945 1.000 1 A ASP 74.030 1
ATOM 2668 O O . ASP 163 163 ? A -8.107 -36.772 -11.328 1.000 1 A ASP 74.030 1
ATOM 2669 C CB . ASP 163 163 ? A -7.853 -39.938 -10.668 1.000 1 A ASP 74.030 1
ATOM 2670 C CG . ASP 163 163 ? A -8.462 -41.106 -9.895 1.000 1 A ASP 74.030 1
ATOM 2671 O OD1 . ASP 163 163 ? A -9.380 -40.848 -9.083 1.000 1 A ASP 74.030 1
ATOM 2672 O OD2 . ASP 163 163 ? A -8.024 -42.244 -10.169 1.000 1 A ASP 74.030 1
ATOM 2673 H H . ASP 163 163 ? A -9.648 -40.792 -12.186 1.000 1 A ASP 74.030 1
ATOM 2674 H HA . ASP 163 163 ? A -9.534 -38.633 -10.442 1.000 1 A ASP 74.030 1
ATOM 2675 H HB2 . ASP 163 163 ? A -7.221 -40.316 -11.472 1.000 1 A ASP 74.030 1
ATOM 2676 H HB3 . ASP 163 163 ? A -7.226 -39.361 -9.989 1.000 1 A ASP 74.030 1
ATOM 2677 N N . THR 164 164 ? A -7.896 -37.943 -13.227 1.000 1 A THR 74.180 1
ATOM 2678 C CA . THR 164 164 ? A -7.338 -36.834 -14.013 1.000 1 A THR 74.180 1
ATOM 2679 C C . THR 164 164 ? A -8.398 -35.777 -14.276 1.000 1 A THR 74.180 1
ATOM 2680 O O . THR 164 164 ? A -8.158 -34.611 -13.994 1.000 1 A THR 74.180 1
ATOM 2681 C CB . THR 164 164 ? A -6.747 -37.327 -15.339 1.000 1 A THR 74.180 1
ATOM 2682 O OG1 . THR 164 164 ? A -5.736 -38.267 -15.064 1.000 1 A THR 74.180 1
ATOM 2683 C CG2 . THR 164 164 ? A -6.084 -36.221 -16.151 1.000 1 A THR 74.180 1
ATOM 2684 H H . THR 164 164 ? A -8.143 -38.791 -13.717 1.000 1 A THR 74.180 1
ATOM 2685 H HA . THR 164 164 ? A -6.545 -36.356 -13.438 1.000 1 A THR 74.180 1
ATOM 2686 H HB . THR 164 164 ? A -7.522 -37.798 -15.944 1.000 1 A THR 74.180 1
ATOM 2687 H HG1 . THR 164 164 ? A -4.954 -37.742 -14.876 1.000 1 A THR 74.180 1
ATOM 2688 H HG21 . THR 164 164 ? A -6.852 -35.545 -16.528 1.000 1 A THR 74.180 1
ATOM 2689 H HG22 . THR 164 164 ? A -5.384 -35.651 -15.540 1.000 1 A THR 74.180 1
ATOM 2690 H HG23 . THR 164 164 ? A -5.567 -36.646 -17.011 1.000 1 A THR 74.180 1
ATOM 2691 N N . LEU 165 165 ? A -9.593 -36.178 -14.722 1.000 1 A LEU 78.740 1
ATOM 2692 C CA . LEU 165 165 ? A -10.704 -35.247 -14.945 1.000 1 A LEU 78.740 1
ATOM 2693 C C . LEU 165 165 ? A -11.113 -34.535 -13.645 1.000 1 A LEU 78.740 1
ATOM 2694 O O . LEU 165 165 ? A -11.389 -33.339 -13.656 1.000 1 A LEU 78.740 1
ATOM 2695 C CB . LEU 165 165 ? A -11.882 -36.029 -15.556 1.000 1 A LEU 78.740 1
ATOM 2696 C CG . LEU 165 165 ? A -13.122 -35.171 -15.872 1.000 1 A LEU 78.740 1
ATOM 2697 C CD1 . LEU 165 165 ? A -12.830 -34.107 -16.927 1.000 1 A LEU 78.740 1
ATOM 2698 C CD2 . LEU 165 165 ? A -14.244 -36.056 -16.416 1.000 1 A LEU 78.740 1
ATOM 2699 H H . LEU 165 165 ? A -9.741 -37.164 -14.887 1.000 1 A LEU 78.740 1
ATOM 2700 H HA . LEU 165 165 ? A -10.370 -34.484 -15.648 1.000 1 A LEU 78.740 1
ATOM 2701 H HB2 . LEU 165 165 ? A -12.177 -36.813 -14.859 1.000 1 A LEU 78.740 1
ATOM 2702 H HB3 . LEU 165 165 ? A -11.542 -36.507 -16.475 1.000 1 A LEU 78.740 1
ATOM 2703 H HG . LEU 165 165 ? A -13.485 -34.690 -14.963 1.000 1 A LEU 78.740 1
ATOM 2704 H HD11 . LEU 165 165 ? A -12.149 -33.362 -16.515 1.000 1 A LEU 78.740
1
ATOM 2705 H HD12 . LEU 165 165 ? A -13.758 -33.616 -17.222 1.000 1 A LEU 78.740
1
ATOM 2706 H HD13 . LEU 165 165 ? A -12.365 -34.558 -17.803 1.000 1 A LEU 78.740
1
ATOM 2707 H HD21 . LEU 165 165 ? A -15.149 -35.465 -16.555 1.000 1 A LEU 78.740
1
ATOM 2708 H HD22 . LEU 165 165 ? A -14.452 -36.864 -15.715 1.000 1 A LEU 78.740
1
ATOM 2709 H HD23 . LEU 165 165 ? A -13.944 -36.493 -17.369 1.000 1 A LEU 78.740
1
ATOM 2710 N N . VAL 166 166 ? A -11.132 -35.255 -12.520 1.000 1 A VAL 81.980 1
ATOM 2711 C CA . VAL 166 166 ? A -11.379 -34.693 -11.185 1.000 1 A VAL 81.980 1
ATOM 2712 C C . VAL 166 166 ? A -10.282 -33.704 -10.798 1.000 1 A VAL 81.980 1
ATOM 2713 O O . VAL 166 166 ? A -10.602 -32.621 -10.318 1.000 1 A VAL 81.980 1
ATOM 2714 C CB . VAL 166 166 ? A -11.504 -35.822 -10.143 1.000 1 A VAL 81.980 1
ATOM 2715 C CG1 . VAL 166 166 ? A -11.440 -35.325 -8.693 1.000 1 A VAL 81.980 1
ATOM 2716 C CG2 . VAL 166 166 ? A -12.843 -36.556 -10.305 1.000 1 A VAL 81.980 1
ATOM 2717 H H . VAL 166 166 ? A -10.923 -36.241 -12.594 1.000 1 A VAL 81.980 1
ATOM 2718 H HA . VAL 166 166 ? A -12.313 -34.132 -11.206 1.000 1 A VAL 81.980 1
ATOM 2719 H HB . VAL 166 166 ? A -10.694 -36.537 -10.289 1.000 1 A VAL 81.980 1
ATOM 2720 H HG11 . VAL 166 166 ? A -12.174 -34.536 -8.535 1.000 1 A VAL 81.980 1
ATOM 2721 H HG12 . VAL 166 166 ? A -11.631 -36.160 -8.019 1.000 1 A VAL 81.980 1
ATOM 2722 H HG13 . VAL 166 166 ? A -10.445 -34.936 -8.474 1.000 1 A VAL 81.980 1
ATOM 2723 H HG21 . VAL 166 166 ? A -13.669 -35.884 -10.072 1.000 1 A VAL 81.980
1
ATOM 2724 H HG22 . VAL 166 166 ? A -12.872 -37.423 -9.644 1.000 1 A VAL 81.980 1
ATOM 2725 H HG23 . VAL 166 166 ? A -12.955 -36.908 -11.331 1.000 1 A VAL 81.980
1
ATOM 2726 N N . TYR 167 167 ? A -9.011 -34.048 -11.013 1.000 1 A TYR 77.590 1
ATOM 2727 C CA . TYR 167 167 ? A -7.876 -33.177 -10.710 1.000 1 A TYR 77.590 1
ATOM 2728 C C . TYR 167 167 ? A -7.886 -31.900 -11.561 1.000 1 A TYR 77.590 1
ATOM 2729 O O . TYR 167 167 ? A -7.813 -30.807 -11.009 1.000 1 A TYR 77.590 1
ATOM 2730 C CB . TYR 167 167 ? A -6.580 -33.972 -10.896 1.000 1 A TYR 77.590 1
ATOM 2731 C CG . TYR 167 167 ? A -5.323 -33.164 -10.660 1.000 1 A TYR 77.590 1
ATOM 2732 C CD1 . TYR 167 167 ? A -4.897 -32.900 -9.345 1.000 1 A TYR 77.590 1
ATOM 2733 C CD2 . TYR 167 167 ? A -4.592 -32.663 -11.754 1.000 1 A TYR 77.590 1
ATOM 2734 C CE1 . TYR 167 167 ? A -3.723 -32.158 -9.119 1.000 1 A TYR 77.590 1
ATOM 2735 C CE2 . TYR 167 167 ? A -3.409 -31.934 -11.531 1.000 1 A TYR 77.590 1
ATOM 2736 C CZ . TYR 167 167 ? A -2.969 -31.688 -10.215 1.000 1 A TYR 77.590 1
ATOM 2737 O OH . TYR 167 167 ? A -1.809 -31.013 -9.996 1.000 1 A TYR 77.590 1
ATOM 2738 H H . TYR 167 167 ? A -8.809 -34.958 -11.401 1.000 1 A TYR 77.590 1
ATOM 2739 H HA . TYR 167 167 ? A -7.940 -32.866 -9.667 1.000 1 A TYR 77.590 1
ATOM 2740 H HB2 . TYR 167 167 ? A -6.582 -34.814 -10.204 1.000 1 A TYR 77.590 1
ATOM 2741 H HB3 . TYR 167 167 ? A -6.548 -34.380 -11.907 1.000 1 A TYR 77.590 1
ATOM 2742 H HD1 . TYR 167 167 ? A -5.477 -33.263 -8.509 1.000 1 A TYR 77.590 1
ATOM 2743 H HD2 . TYR 167 167 ? A -4.943 -32.821 -12.763 1.000 1 A TYR 77.590 1
ATOM 2744 H HE1 . TYR 167 167 ? A -3.400 -31.953 -8.109 1.000 1 A TYR 77.590 1
ATOM 2745 H HE2 . TYR 167 167 ? A -2.853 -31.528 -12.364 1.000 1 A TYR 77.590 1
ATOM 2746 H HH . TYR 167 167 ? A -1.673 -30.848 -9.060 1.000 1 A TYR 77.590 1
ATOM 2747 N N . GLU 168 168 ? A -8.061 -32.020 -12.879 1.000 1 A GLU 79.010 1
ATOM 2748 C CA . GLU 168 168 ? A -8.176 -30.889 -13.810 1.000 1 A GLU 79.010 1
ATOM 2749 C C . GLU 168 168 ? A -9.344 -29.969 -13.433 1.000 1 A GLU 79.010 1
ATOM 2750 O O . GLU 168 168 ? A -9.195 -28.749 -13.386 1.000 1 A GLU 79.010 1
ATOM 2751 C CB . GLU 168 168 ? A -8.405 -31.422 -15.235 1.000 1 A GLU 79.010 1
ATOM 2752 C CG . GLU 168 168 ? A -7.160 -32.062 -15.865 1.000 1 A GLU 79.010 1
ATOM 2753 C CD . GLU 168 168 ? A -7.447 -32.771 -17.203 1.000 1 A GLU 79.010 1
ATOM 2754 O OE1 . GLU 168 168 ? A -8.608 -32.758 -17.683 1.000 1 A GLU 79.010 1
ATOM 2755 O OE2 . GLU 168 168 ? A -6.478 -33.344 -17.754 1.000 1 A GLU 79.010 1
ATOM 2756 H H . GLU 168 168 ? A -8.124 -32.949 -13.270 1.000 1 A GLU 79.010 1
ATOM 2757 H HA . GLU 168 168 ? A -7.264 -30.293 -13.786 1.000 1 A GLU 79.010 1
ATOM 2758 H HB2 . GLU 168 168 ? A -8.711 -30.594 -15.875 1.000 1 A GLU 79.010 1
ATOM 2759 H HB3 . GLU 168 168 ? A -9.217 -32.149 -15.206 1.000 1 A GLU 79.010 1
ATOM 2760 H HG2 . GLU 168 168 ? A -6.418 -31.280 -16.025 1.000 1 A GLU 79.010 1
ATOM 2761 H HG3 . GLU 168 168 ? A -6.728 -32.782 -15.170 1.000 1 A GLU 79.010 1
ATOM 2762 N N . LEU 169 169 ? A -10.500 -30.554 -13.106 1.000 1 A LEU 85.560 1
ATOM 2763 C CA . LEU 169 169 ? A -11.674 -29.805 -12.670 1.000 1 A LEU 85.560 1
ATOM 2764 C C . LEU 169 169 ? A -11.435 -29.104 -11.324 1.000 1 A LEU 85.560 1
ATOM 2765 O O . LEU 169 169 ? A -11.860 -27.966 -11.155 1.000 1 A LEU 85.560 1
ATOM 2766 C CB . LEU 169 169 ? A -12.866 -30.774 -12.636 1.000 1 A LEU 85.560 1
ATOM 2767 C CG . LEU 169 169 ? A -14.210 -30.152 -12.233 1.000 1 A LEU 85.560 1
ATOM 2768 C CD1 . LEU 169 169 ? A -14.640 -29.009 -13.151 1.000 1 A LEU 85.560 1
ATOM 2769 C CD2 . LEU 169 169 ? A -15.286 -31.237 -12.301 1.000 1 A LEU 85.560 1
ATOM 2770 H H . LEU 169 169 ? A -10.575 -31.557 -13.196 1.000 1 A LEU 85.560 1
ATOM 2771 H HA . LEU 169 169 ? A -11.868 -29.029 -13.411 1.000 1 A LEU 85.560 1
ATOM 2772 H HB2 . LEU 169 169 ? A -12.637 -31.580 -11.939 1.000 1 A LEU 85.560 1
ATOM 2773 H HB3 . LEU 169 169 ? A -12.974 -31.207 -13.631 1.000 1 A LEU 85.560 1
ATOM 2774 H HG . LEU 169 169 ? A -14.148 -29.785 -11.209 1.000 1 A LEU 85.560 1
ATOM 2775 H HD11 . LEU 169 169 ? A -14.642 -29.340 -14.190 1.000 1 A LEU 85.560
1
ATOM 2776 H HD12 . LEU 169 169 ? A -13.944 -28.177 -13.043 1.000 1 A LEU 85.560
1
ATOM 2777 H HD13 . LEU 169 169 ? A -15.633 -28.660 -12.868 1.000 1 A LEU 85.560
1
ATOM 2778 H HD21 . LEU 169 169 ? A -15.016 -32.062 -11.642 1.000 1 A LEU 85.560
1
ATOM 2779 H HD22 . LEU 169 169 ? A -16.250 -30.826 -12.000 1.000 1 A LEU 85.560
1
ATOM 2780 H HD23 . LEU 169 169 ? A -15.366 -31.613 -13.321 1.000 1 A LEU 85.560
1
ATOM 2781 N N . MET 170 170 ? A -10.734 -29.741 -10.379 1.000 1 A MET 85.770 1
ATOM 2782 C CA . MET 170 170 ? A -10.347 -29.114 -9.110 1.000 1 A MET 85.770 1
ATOM 2783 C C . MET 170 170 ? A -9.389 -27.936 -9.320 1.000 1 A MET 85.770 1
ATOM 2784 O O . MET 170 170 ? A -9.638 -26.873 -8.760 1.000 1 A MET 85.770 1
ATOM 2785 C CB . MET 170 170 ? A -9.724 -30.145 -8.156 1.000 1 A MET 85.770 1
ATOM 2786 C CG . MET 170 170 ? A -10.783 -31.033 -7.489 1.000 1 A MET 85.770 1
ATOM 2787 S SD . MET 170 170 ? A -10.131 -32.349 -6.415 1.000 1 A MET 85.770 1
ATOM 2788 C CE . MET 170 170 ? A -9.228 -31.357 -5.190 1.000 1 A MET 85.770 1
ATOM 2789 H H . MET 170 170 ? A -10.401 -30.674 -10.577 1.000 1 A MET 85.770 1
ATOM 2790 H HA . MET 170 170 ? A -11.238 -28.702 -8.636 1.000 1 A MET 85.770 1
ATOM 2791 H HB2 . MET 170 170 ? A -9.009 -30.768 -8.693 1.000 1 A MET 85.770 1
ATOM 2792 H HB3 . MET 170 170 ? A -9.188 -29.605 -7.376 1.000 1 A MET 85.770 1
ATOM 2793 H HG2 . MET 170 170 ? A -11.438 -30.397 -6.893 1.000 1 A MET 85.770 1
ATOM 2794 H HG3 . MET 170 170 ? A -11.392 -31.498 -8.263 1.000 1 A MET 85.770 1
ATOM 2795 H HE1 . MET 170 170 ? A -9.888 -30.601 -4.764 1.000 1 A MET 85.770 1
ATOM 2796 H HE2 . MET 170 170 ? A -8.377 -30.866 -5.662 1.000 1 A MET 85.770 1
ATOM 2797 H HE3 . MET 170 170 ? A -8.860 -32.005 -4.394 1.000 1 A MET 85.770 1
ATOM 2798 N N . GLN 171 171 ? A -8.358 -28.088 -10.158 1.000 1 A GLN 82.170 1
ATOM 2799 C CA . GLN 171 171 ? A -7.432 -26.995 -10.487 1.000 1 A GLN 82.170 1
ATOM 2800 C C . GLN 171 171 ? A -8.141 -25.826 -11.176 1.000 1 A GLN 82.170 1
ATOM 2801 O O . GLN 171 171 ? A -7.854 -24.667 -10.890 1.000 1 A GLN 82.170 1
ATOM 2802 C CB . GLN 171 171 ? A -6.314 -27.505 -11.406 1.000 1 A GLN 82.170 1
ATOM 2803 C CG . GLN 171 171 ? A -5.330 -28.426 -10.684 1.000 1 A GLN 82.170 1
ATOM 2804 C CD . GLN 171 171 ? A -4.093 -28.682 -11.534 1.000 1 A GLN 82.170 1
ATOM 2805 O OE1 . GLN 171 171 ? A -4.140 -29.064 -12.693 1.000 1 A GLN 82.170 1
ATOM 2806 N NE2 . GLN 171 171 ? A -2.921 -28.459 -10.987 1.000 1 A GLN 82.170 1
ATOM 2807 H H . GLN 171 171 ? A -8.209 -28.988 -10.592 1.000 1 A GLN 82.170 1
ATOM 2808 H HA . GLN 171 171 ? A -6.994 -26.606 -9.568 1.000 1 A GLN 82.170 1
ATOM 2809 H HB2 . GLN 171 171 ? A -5.758 -26.643 -11.775 1.000 1 A GLN 82.170 1
ATOM 2810 H HB3 . GLN 171 171 ? A -6.742 -28.025 -12.263 1.000 1 A GLN 82.170 1
ATOM 2811 H HG2 . GLN 171 171 ? A -5.797 -29.381 -10.445 1.000 1 A GLN 82.170 1
ATOM 2812 H HG3 . GLN 171 171 ? A -5.029 -27.953 -9.749 1.000 1 A GLN 82.170 1
ATOM 2813 H HE21 . GLN 171 171 ? A -2.113 -28.676 -11.552 1.000 1 A GLN 82.170 1
ATOM 2814 H HE22 . GLN 171 171 ? A -2.868 -28.075 -10.054 1.000 1 A GLN 82.170 1
ATOM 2815 N N . PHE 172 172 ? A -9.095 -26.113 -12.066 1.000 1 A PHE 84.070 1
ATOM 2816 C CA . PHE 172 172 ? A -9.863 -25.065 -12.729 1.000 1 A PHE 84.070 1
ATOM 2817 C C . PHE 172 172 ? A -10.819 -24.349 -11.762 1.000 1 A PHE 84.070 1
ATOM 2818 O O . PHE 172 172 ? A -10.961 -23.135 -11.846 1.000 1 A PHE 84.070 1
ATOM 2819 C CB . PHE 172 172 ? A -10.588 -25.655 -13.943 1.000 1 A PHE 84.070 1
ATOM 2820 C CG . PHE 172 172 ? A -11.225 -24.609 -14.838 1.000 1 A PHE 84.070 1
ATOM 2821 C CD1 . PHE 172 172 ? A -10.430 -23.611 -15.436 1.000 1 A PHE 84.070 1
ATOM 2822 C CD2 . PHE 172 172 ? A -12.611 -24.629 -15.082 1.000 1 A PHE 84.070 1
ATOM 2823 C CE1 . PHE 172 172 ? A -11.016 -22.637 -16.262 1.000 1 A PHE 84.070 1
ATOM 2824 C CE2 . PHE 172 172 ? A -13.196 -23.660 -15.917 1.000 1 A PHE 84.070 1
ATOM 2825 C CZ . PHE 172 172 ? A -12.399 -22.664 -16.504 1.000 1 A PHE 84.070 1
ATOM 2826 H H . PHE 172 172 ? A -9.248 -27.077 -12.328 1.000 1 A PHE 84.070 1
ATOM 2827 H HA . PHE 172 172 ? A -9.160 -24.312 -13.083 1.000 1 A PHE 84.070 1
ATOM 2828 H HB2 . PHE 172 172 ? A -11.345 -26.359 -13.598 1.000 1 A PHE 84.070 1
ATOM 2829 H HB3 . PHE 172 172 ? A -9.869 -26.211 -14.544 1.000 1 A PHE 84.070 1
ATOM 2830 H HD1 . PHE 172 172 ? A -9.365 -23.586 -15.255 1.000 1 A PHE 84.070 1
ATOM 2831 H HD2 . PHE 172 172 ? A -13.224 -25.392 -14.624 1.000 1 A PHE 84.070 1
ATOM 2832 H HE1 . PHE 172 172 ? A -10.401 -21.870 -16.707 1.000 1 A PHE 84.070 1
ATOM 2833 H HE2 . PHE 172 172 ? A -14.260 -23.671 -16.104 1.000 1 A PHE 84.070 1
ATOM 2834 H HZ . PHE 172 172 ? A -12.850 -21.921 -17.146 1.000 1 A PHE 84.070 1
ATOM 2835 N N . ILE 173 173 ? A -11.424 -25.062 -10.805 1.000 1 A ILE 88.790 1
ATOM 2836 C CA . ILE 173 173 ? A -12.217 -24.446 -9.729 1.000 1 A ILE 88.790 1
ATOM 2837 C C . ILE 173 173 ? A -11.342 -23.535 -8.860 1.000 1 A ILE 88.790 1
ATOM 2838 O O . ILE 173 173 ? A -11.731 -22.396 -8.634 1.000 1 A ILE 88.790 1
ATOM 2839 C CB . ILE 173 173 ? A -12.930 -25.528 -8.890 1.000 1 A ILE 88.790 1
ATOM 2840 C CG1 . ILE 173 173 ? A -14.066 -26.178 -9.710 1.000 1 A ILE 88.790 1
ATOM 2841 C CG2 . ILE 173 173 ? A -13.516 -24.960 -7.583 1.000 1 A ILE 88.790 1
ATOM 2842 C CD1 . ILE 173 173 ? A -14.514 -27.536 -9.155 1.000 1 A ILE 88.790 1
ATOM 2843 H H . ILE 173 173 ? A -11.275 -26.061 -10.785 1.000 1 A ILE 88.790 1
ATOM 2844 H HA . ILE 173 173 ? A -12.976 -23.806 -10.177 1.000 1 A ILE 88.790 1
ATOM 2845 H HB . ILE 173 173 ? A -12.200 -26.294 -8.627 1.000 1 A ILE 88.790 1
ATOM 2846 H HG12 . ILE 173 173 ? A -13.738 -26.334 -10.738 1.000 1 A ILE 88.790
1
ATOM 2847 H HG13 . ILE 173 173 ? A -14.921 -25.503 -9.745 1.000 1 A ILE 88.790 1
ATOM 2848 H HG21 . ILE 173 173 ? A -14.181 -24.125 -7.802 1.000 1 A ILE 88.790 1
ATOM 2849 H HG22 . ILE 173 173 ? A -14.064 -25.741 -7.056 1.000 1 A ILE 88.790 1
ATOM 2850 H HG23 . ILE 173 173 ? A -12.717 -24.604 -6.932 1.000 1 A ILE 88.790 1
ATOM 2851 H HD11 . ILE 173 173 ? A -15.155 -28.018 -9.893 1.000 1 A ILE 88.790 1
ATOM 2852 H HD12 . ILE 173 173 ? A -13.649 -28.175 -8.979 1.000 1 A ILE 88.790 1
ATOM 2853 H HD13 . ILE 173 173 ? A -15.073 -27.409 -8.229 1.000 1 A ILE 88.790 1
ATOM 2854 N N . GLU 174 174 ? A -10.169 -24.000 -8.421 1.000 1 A GLU 87.630 1
ATOM 2855 C CA . GLU 174 174 ? A -9.230 -23.201 -7.615 1.000 1 A GLU 87.630 1
ATOM 2856 C C . GLU 174 174 ? A -8.812 -21.917 -8.351 1.000 1 A GLU 87.630 1
ATOM 2857 O O . GLU 174 174 ? A -8.873 -20.830 -7.782 1.000 1 A GLU 87.630 1
ATOM 2858 C CB . GLU 174 174 ? A -8.019 -24.082 -7.256 1.000 1 A GLU 87.630 1
ATOM 2859 C CG . GLU 174 174 ? A -6.980 -23.372 -6.370 1.000 1 A GLU 87.630 1
ATOM 2860 C CD . GLU 174 174 ? A -5.847 -24.303 -5.894 1.000 1 A GLU 87.630 1
ATOM 2861 O OE1 . GLU 174 174 ? A -5.706 -25.425 -6.443 1.000 1 A GLU 87.630 1
ATOM 2862 O OE2 . GLU 174 174 ? A -5.129 -23.901 -4.948 1.000 1 A GLU 87.630 1
ATOM 2863 H H . GLU 174 174 ? A -9.901 -24.948 -8.641 1.000 1 A GLU 87.630 1
ATOM 2864 H HA . GLU 174 174 ? A -9.721 -22.897 -6.691 1.000 1 A GLU 87.630 1
ATOM 2865 H HB2 . GLU 174 174 ? A -8.387 -24.960 -6.725 1.000 1 A GLU 87.630 1
ATOM 2866 H HB3 . GLU 174 174 ? A -7.535 -24.414 -8.174 1.000 1 A GLU 87.630 1
ATOM 2867 H HG2 . GLU 174 174 ? A -7.493 -22.962 -5.501 1.000 1 A GLU 87.630 1
ATOM 2868 H HG3 . GLU 174 174 ? A -6.543 -22.546 -6.931 1.000 1 A GLU 87.630 1
ATOM 2869 N N . TYR 175 175 ? A -8.508 -22.013 -9.650 1.000 1 A TYR 85.180 1
ATOM 2870 C CA . TYR 175 175 ? A -8.222 -20.848 -10.493 1.000 1 A TYR 85.180 1
ATOM 2871 C C . TYR 175 175 ? A -9.395 -19.853 -10.560 1.000 1 A TYR 85.180 1
ATOM 2872 O O . TYR 175 175 ? A -9.183 -18.642 -10.503 1.000 1 A TYR 85.180 1
ATOM 2873 C CB . TYR 175 175 ? A -7.846 -21.337 -11.898 1.000 1 A TYR 85.180 1
ATOM 2874 C CG . TYR 175 175 ? A -7.688 -20.219 -12.911 1.000 1 A TYR 85.180 1
ATOM 2875 C CD1 . TYR 175 175 ? A -6.514 -19.444 -12.920 1.000 1 A TYR 85.180 1
ATOM 2876 C CD2 . TYR 175 175 ? A -8.737 -19.922 -13.805 1.000 1 A TYR 85.180 1
ATOM 2877 C CE1 . TYR 175 175 ? A -6.379 -18.374 -13.827 1.000 1 A TYR 85.180 1
ATOM 2878 C CE2 . TYR 175 175 ? A -8.610 -18.849 -14.708 1.000 1 A TYR 85.180 1
ATOM 2879 C CZ . TYR 175 175 ? A -7.431 -18.075 -14.720 1.000 1 A TYR 85.180 1
ATOM 2880 O OH . TYR 175 175 ? A -7.313 -17.038 -15.591 1.000 1 A TYR 85.180 1
ATOM 2881 H H . TYR 175 175 ? A -8.440 -22.935 -10.057 1.000 1 A TYR 85.180 1
ATOM 2882 H HA . TYR 175 175 ? A -7.373 -20.313 -10.069 1.000 1 A TYR 85.180 1
ATOM 2883 H HB2 . TYR 175 175 ? A -8.613 -22.024 -12.256 1.000 1 A TYR 85.180 1
ATOM 2884 H HB3 . TYR 175 175 ? A -6.911 -21.895 -11.837 1.000 1 A TYR 85.180 1
ATOM 2885 H HD1 . TYR 175 175 ? A -5.725 -19.659 -12.215 1.000 1 A TYR 85.180 1
ATOM 2886 H HD2 . TYR 175 175 ? A -9.645 -20.507 -13.779 1.000 1 A TYR 85.180 1
ATOM 2887 H HE1 . TYR 175 175 ? A -5.479 -17.778 -13.822 1.000 1 A TYR 85.180 1
ATOM 2888 H HE2 . TYR 175 175 ? A -9.411 -18.605 -15.391 1.000 1 A TYR 85.180 1
ATOM 2889 H HH . TYR 175 175 ? A -6.450 -16.623 -15.521 1.000 1 A TYR 85.180 1
ATOM 2890 N N . ILE 176 176 ? A -10.635 -20.340 -10.667 1.000 1 A ILE 87.710 1
ATOM 2891 C CA . ILE 176 176 ? A -11.834 -19.489 -10.677 1.000 1 A ILE 87.710 1
ATOM 2892 C C . ILE 176 176 ? A -12.085 -18.846 -9.302 1.000 1 A ILE 87.710 1
ATOM 2893 O O . ILE 176 176 ? A -12.441 -17.670 -9.253 1.000 1 A ILE 87.710 1
ATOM 2894 C CB . ILE 176 176 ? A -13.044 -20.293 -11.213 1.000 1 A ILE 87.710 1
ATOM 2895 C CG1 . ILE 176 176 ? A -12.910 -20.631 -12.720 1.000 1 A ILE 87.710 1
ATOM 2896 C CG2 . ILE 176 176 ? A -14.388 -19.585 -10.975 1.000 1 A ILE 87.710 1
ATOM 2897 C CD1 . ILE 176 176 ? A -12.745 -19.447 -13.683 1.000 1 A ILE 87.710 1
ATOM 2898 H H . ILE 176 176 ? A -10.752 -21.343 -10.690 1.000 1 A ILE 87.710 1
ATOM 2899 H HA . ILE 176 176 ? A -11.653 -18.653 -11.354 1.000 1 A ILE 87.710 1
ATOM 2900 H HB . ILE 176 176 ? A -13.088 -21.236 -10.669 1.000 1 A ILE 87.710 1
ATOM 2901 H HG12 . ILE 176 176 ? A -13.784 -21.206 -13.026 1.000 1 A ILE 87.710
1
ATOM 2902 H HG13 . ILE 176 176 ? A -12.040 -21.271 -12.871 1.000 1 A ILE 87.710
1
ATOM 2903 H HG21 . ILE 176 176 ? A -14.570 -19.485 -9.905 1.000 1 A ILE 87.710 1
ATOM 2904 H HG22 . ILE 176 176 ? A -15.202 -20.168 -11.406 1.000 1 A ILE 87.710
1
ATOM 2905 H HG23 . ILE 176 176 ? A -14.376 -18.589 -11.416 1.000 1 A ILE 87.710
1
ATOM 2906 H HD11 . ILE 176 176 ? A -12.744 -19.821 -14.707 1.000 1 A ILE 87.710
1
ATOM 2907 H HD12 . ILE 176 176 ? A -13.563 -18.736 -13.568 1.000 1 A ILE 87.710
1
ATOM 2908 H HD13 . ILE 176 176 ? A -11.796 -18.941 -13.505 1.000 1 A ILE 87.710
1
ATOM 2909 N N . GLU 177 177 ? A -11.853 -19.563 -8.198 1.000 1 A GLU 90.820 1
ATOM 2910 C CA . GLU 177 177 ? A -11.948 -19.030 -6.828 1.000 1 A GLU 90.820 1
ATOM 2911 C C . GLU 177 177 ? A -10.888 -17.943 -6.572 1.000 1 A GLU 90.820 1
ATOM 2912 O O . GLU 177 177 ? A -11.206 -16.870 -6.051 1.000 1 A GLU 90.820 1
ATOM 2913 C CB . GLU 177 177 ? A -11.814 -20.177 -5.800 1.000 1 A GLU 90.820 1
ATOM 2914 C CG . GLU 177 177 ? A -13.061 -21.079 -5.754 1.000 1 A GLU 90.820 1
ATOM 2915 C CD . GLU 177 177 ? A -12.958 -22.284 -4.797 1.000 1 A GLU 90.820 1
ATOM 2916 O OE1 . GLU 177 177 ? A -11.883 -22.892 -4.615 1.000 1 A GLU 90.820 1
ATOM 2917 O OE2 . GLU 177 177 ? A -14.011 -22.732 -4.281 1.000 1 A GLU 90.820 1
ATOM 2918 H H . GLU 177 177 ? A -11.559 -20.523 -8.306 1.000 1 A GLU 90.820 1
ATOM 2919 H HA . GLU 177 177 ? A -12.921 -18.558 -6.695 1.000 1 A GLU 90.820 1
ATOM 2920 H HB2 . GLU 177 177 ? A -10.935 -20.777 -6.039 1.000 1 A GLU 90.820 1
ATOM 2921 H HB3 . GLU 177 177 ? A -11.673 -19.746 -4.809 1.000 1 A GLU 90.820 1
ATOM 2922 H HG2 . GLU 177 177 ? A -13.276 -21.455 -6.754 1.000 1 A GLU 90.820 1
ATOM 2923 H HG3 . GLU 177 177 ? A -13.909 -20.464 -5.454 1.000 1 A GLU 90.820 1
ATOM 2924 N N . ASP 178 178 ? A -9.644 -18.170 -7.002 1.000 1 A ASP 87.250 1
ATOM 2925 C CA . ASP 178 178 ? A -8.556 -17.192 -6.900 1.000 1 A ASP 87.250 1
ATOM 2926 C C . ASP 178 178 ? A -8.803 -15.961 -7.781 1.000 1 A ASP 87.250 1
ATOM 2927 O O . ASP 178 178 ? A -8.530 -14.828 -7.362 1.000 1 A ASP 87.250 1
ATOM 2928 C CB . ASP 178 178 ? A -7.221 -17.859 -7.266 1.000 1 A ASP 87.250 1
ATOM 2929 C CG . ASP 178 178 ? A -6.650 -18.734 -6.144 1.000 1 A ASP 87.250 1
ATOM 2930 O OD1 . ASP 178 178 ? A -7.066 -18.582 -4.966 1.000 1 A ASP 87.250 1
ATOM 2931 O OD2 . ASP 178 178 ? A -5.657 -19.442 -6.401 1.000 1 A ASP 87.250 1
ATOM 2932 H H . ASP 178 178 ? A -9.426 -19.084 -7.372 1.000 1 A ASP 87.250 1
ATOM 2933 H HA . ASP 178 178 ? A -8.501 -16.835 -5.872 1.000 1 A ASP 87.250 1
ATOM 2934 H HB2 . ASP 178 178 ? A -7.340 -18.448 -8.175 1.000 1 A ASP 87.250 1
ATOM 2935 H HB3 . ASP 178 178 ? A -6.491 -17.076 -7.471 1.000 1 A ASP 87.250 1
ATOM 2936 N N . LEU 179 179 ? A -9.379 -16.162 -8.970 1.000 1 A LEU 87.020 1
ATOM 2937 C CA . LEU 179 179 ? A -9.828 -15.090 -9.850 1.000 1 A LEU 87.020 1
ATOM 2938 C C . LEU 179 179 ? A -10.949 -14.269 -9.209 1.000 1 A LEU 87.020 1
ATOM 2939 O O . LEU 179 179 ? A -10.833 -13.047 -9.152 1.000 1 A LEU 87.020 1
ATOM 2940 C CB . LEU 179 179 ? A -10.237 -15.683 -11.205 1.000 1 A LEU 87.020 1
ATOM 2941 C CG . LEU 179 179 ? A -10.770 -14.646 -12.203 1.000 1 A LEU 87.020 1
ATOM 2942 C CD1 . LEU 179 179 ? A -9.743 -13.556 -12.520 1.000 1 A LEU 87.020 1
ATOM 2943 C CD2 . LEU 179 179 ? A -11.152 -15.362 -13.494 1.000 1 A LEU 87.020 1
ATOM 2944 H H . LEU 179 179 ? A -9.523 -17.117 -9.266 1.000 1 A LEU 87.020 1
ATOM 2945 H HA . LEU 179 179 ? A -8.991 -14.413 -10.019 1.000 1 A LEU 87.020 1
ATOM 2946 H HB2 . LEU 179 179 ? A -9.373 -16.187 -11.640 1.000 1 A LEU 87.020 1
ATOM 2947 H HB3 . LEU 179 179 ? A -11.013 -16.431 -11.039 1.000 1 A LEU 87.020 1
ATOM 2948 H HG . LEU 179 179 ? A -11.669 -14.179 -11.802 1.000 1 A LEU 87.020 1
ATOM 2949 H HD11 . LEU 179 179 ? A -10.116 -12.915 -13.320 1.000 1 A LEU 87.020
1
ATOM 2950 H HD12 . LEU 179 179 ? A -8.799 -14.014 -12.815 1.000 1 A LEU 87.020 1
ATOM 2951 H HD13 . LEU 179 179 ? A -9.576 -12.941 -11.635 1.000 1 A LEU 87.020 1
ATOM 2952 H HD21 . LEU 179 179 ? A -11.838 -16.179 -13.271 1.000 1 A LEU 87.020
1
ATOM 2953 H HD22 . LEU 179 179 ? A -11.642 -14.659 -14.168 1.000 1 A LEU 87.020
1
ATOM 2954 H HD23 . LEU 179 179 ? A -10.258 -15.785 -13.952 1.000 1 A LEU 87.020
1
ATOM 2955 N N . GLU 180 180 ? A -12.005 -14.898 -8.691 1.000 1 A GLU 88.080 1
ATOM 2956 C CA . GLU 180 180 ? A -13.104 -14.190 -8.031 1.000 1 A GLU 88.080 1
ATOM 2957 C C . GLU 180 180 ? A -12.601 -13.395 -6.817 1.000 1 A GLU 88.080 1
ATOM 2958 O O . GLU 180 180 ? A -12.864 -12.193 -6.712 1.000 1 A GLU 88.080 1
ATOM 2959 C CB . GLU 180 180 ? A -14.215 -15.170 -7.624 1.000 1 A GLU 88.080 1
ATOM 2960 C CG . GLU 180 180 ? A -15.460 -14.383 -7.182 1.000 1 A GLU 88.080 1
ATOM 2961 C CD . GLU 180 180 ? A -16.561 -15.231 -6.538 1.000 1 A GLU 88.080 1
ATOM 2962 O OE1 . GLU 180 180 ? A -16.519 -16.469 -6.651 1.000 1 A GLU 88.080 1
ATOM 2963 O OE2 . GLU 180 180 ? A -17.457 -14.580 -5.944 1.000 1 A GLU 88.080 1
ATOM 2964 H H . GLU 180 180 ? A -12.045 -15.906 -8.745 1.000 1 A GLU 88.080 1
ATOM 2965 H HA . GLU 180 180 ? A -13.522 -13.478 -8.743 1.000 1 A GLU 88.080 1
ATOM 2966 H HB2 . GLU 180 180 ? A -14.478 -15.796 -8.476 1.000 1 A GLU 88.080 1
ATOM 2967 H HB3 . GLU 180 180 ? A -13.862 -15.803 -6.809 1.000 1 A GLU 88.080 1
ATOM 2968 H HG2 . GLU 180 180 ? A -15.869 -13.868 -8.051 1.000 1 A GLU 88.080 1
ATOM 2969 H HG3 . GLU 180 180 ? A -15.169 -13.618 -6.462 1.000 1 A GLU 88.080 1
ATOM 2970 N N . MET 181 181 ? A -11.812 -14.025 -5.942 1.000 1 A MET 88.420 1
ATOM 2971 C CA . MET 181 181 ? A -11.197 -13.371 -4.785 1.000 1 A MET 88.420 1
ATOM 2972 C C . MET 181 181 ? A -10.312 -12.199 -5.215 1.000 1 A MET 88.420 1
ATOM 2973 O O . MET 181 181 ? A -10.392 -11.105 -4.653 1.000 1 A MET 88.420 1
ATOM 2974 C CB . MET 181 181 ? A -10.386 -14.413 -4.005 1.000 1 A MET 88.420 1
ATOM 2975 C CG . MET 181 181 ? A -9.819 -13.841 -2.700 1.000 1 A MET 88.420 1
ATOM 2976 S SD . MET 181 181 ? A -8.831 -15.004 -1.717 1.000 1 A MET 88.420 1
ATOM 2977 C CE . MET 181 181 ? A -10.055 -16.309 -1.408 1.000 1 A MET 88.420 1
ATOM 2978 H H . MET 181 181 ? A -11.631 -15.008 -6.087 1.000 1 A MET 88.420 1
ATOM 2979 H HA . MET 181 181 ? A -11.987 -12.985 -4.140 1.000 1 A MET 88.420 1
ATOM 2980 H HB2 . MET 181 181 ? A -11.044 -15.249 -3.770 1.000 1 A MET 88.420 1
ATOM 2981 H HB3 . MET 181 181 ? A -9.567 -14.783 -4.622 1.000 1 A MET 88.420 1
ATOM 2982 H HG2 . MET 181 181 ? A -9.184 -12.987 -2.932 1.000 1 A MET 88.420 1
ATOM 2983 H HG3 . MET 181 181 ? A -10.647 -13.489 -2.085 1.000 1 A MET 88.420 1
ATOM 2984 H HE1 . MET 181 181 ? A -10.292 -16.823 -2.339 1.000 1 A MET 88.420 1
ATOM 2985 H HE2 . MET 181 181 ? A -10.962 -15.875 -0.988 1.000 1 A MET 88.420 1
ATOM 2986 H HE3 . MET 181 181 ? A -9.642 -17.033 -0.706 1.000 1 A MET 88.420 1
ATOM 2987 N N . GLY 182 182 ? A -9.510 -12.390 -6.262 1.000 1 A GLY 86.760 1
ATOM 2988 C CA . GLY 182 182 ? A -8.677 -11.339 -6.825 1.000 1 A GLY 86.760 1
ATOM 2989 C C . GLY 182 182 ? A -9.482 -10.182 -7.411 1.000 1 A GLY 86.760 1
ATOM 2990 O O . GLY 182 182 ? A -9.140 -9.024 -7.178 1.000 1 A GLY 86.760 1
ATOM 2991 H H . GLY 182 182 ? A -9.495 -13.302 -6.696 1.000 1 A GLY 86.760 1
ATOM 2992 H HA2 . GLY 182 182 ? A -8.030 -10.936 -6.046 1.000 1 A GLY 86.760 1
ATOM 2993 H HA3 . GLY 182 182 ? A -8.063 -11.790 -7.605 1.000 1 A GLY 86.760 1
ATOM 2994 N N . MET 183 183 ? A -10.604 -10.453 -8.078 1.000 1 A MET 85.780 1
ATOM 2995 C CA . MET 183 183 ? A -11.533 -9.426 -8.554 1.000 1 A MET 85.780 1
ATOM 2996 C C . MET 183 183 ? A -12.208 -8.668 -7.402 1.000 1 A MET 85.780 1
ATOM 2997 O O . MET 183 183 ? A -12.442 -7.464 -7.526 1.000 1 A MET 85.780 1
ATOM 2998 C CB . MET 183 183 ? A -12.625 -10.063 -9.421 1.000 1 A MET 85.780 1
ATOM 2999 C CG . MET 183 183 ? A -12.137 -10.639 -10.753 1.000 1 A MET 85.780 1
ATOM 3000 S SD . MET 183 183 ? A -13.391 -11.656 -11.577 1.000 1 A MET 85.780 1
ATOM 3001 C CE . MET 183 183 ? A -14.654 -10.427 -11.959 1.000 1 A MET 85.780 1
ATOM 3002 H H . MET 183 183 ? A -10.831 -11.424 -8.245 1.000 1 A MET 85.780 1
ATOM 3003 H HA . MET 183 183 ? A -10.981 -8.701 -9.153 1.000 1 A MET 85.780 1
ATOM 3004 H HB2 . MET 183 183 ? A -13.376 -9.302 -9.634 1.000 1 A MET 85.780 1
ATOM 3005 H HB3 . MET 183 183 ? A -13.111 -10.859 -8.858 1.000 1 A MET 85.780 1
ATOM 3006 H HG2 . MET 183 183 ? A -11.826 -9.838 -11.424 1.000 1 A MET 85.780 1
ATOM 3007 H HG3 . MET 183 183 ? A -11.257 -11.260 -10.584 1.000 1 A MET 85.780 1
ATOM 3008 H HE1 . MET 183 183 ? A -14.963 -9.916 -11.047 1.000 1 A MET 85.780 1
ATOM 3009 H HE2 . MET 183 183 ? A -14.245 -9.721 -12.680 1.000 1 A MET 85.780 1
ATOM 3010 H HE3 . MET 183 183 ? A -15.516 -10.931 -12.396 1.000 1 A MET 85.780 1
ATOM 3011 N N . GLN 184 184 ? A -12.542 -9.341 -6.295 1.000 1 A GLN 83.660 1
ATOM 3012 C CA . GLN 184 184 ? A -13.111 -8.706 -5.102 1.000 1 A GLN 83.660 1
ATOM 3013 C C . GLN 184 184 ? A -12.085 -7.786 -4.422 1.000 1 A GLN 83.660 1
ATOM 3014 O O . GLN 184 184 ? A -12.391 -6.617 -4.183 1.000 1 A GLN 83.660 1
ATOM 3015 C CB . GLN 184 184 ? A -13.647 -9.768 -4.126 1.000 1 A GLN 83.660 1
ATOM 3016 C CG . GLN 184 184 ? A -14.901 -10.513 -4.631 1.000 1 A GLN 83.660 1
ATOM 3017 C CD . GLN 184 184 ? A -15.382 -11.579 -3.643 1.000 1 A GLN 83.660 1
ATOM 3018 O OE1 . GLN 184 184 ? A -15.075 -11.536 -2.463 1.000 1 A GLN 83.660 1
ATOM 3019 N NE2 . GLN 184 184 ? A -16.193 -12.532 -4.050 1.000 1 A GLN 83.660 1
ATOM 3020 H H . GLN 184 184 ? A -12.373 -10.336 -6.273 1.000 1 A GLN 83.660 1
ATOM 3021 H HA . GLN 184 184 ? A -13.947 -8.075 -5.404 1.000 1 A GLN 83.660 1
ATOM 3022 H HB2 . GLN 184 184 ? A -12.862 -10.495 -3.915 1.000 1 A GLN 83.660 1
ATOM 3023 H HB3 . GLN 184 184 ? A -13.902 -9.270 -3.190 1.000 1 A GLN 83.660 1
ATOM 3024 H HG2 . GLN 184 184 ? A -14.694 -10.991 -5.588 1.000 1 A GLN 83.660 1
ATOM 3025 H HG3 . GLN 184 184 ? A -15.711 -9.800 -4.782 1.000 1 A GLN 83.660 1
ATOM 3026 H HE21 . GLN 184 184 ? A -16.421 -12.718 -5.016 1.000 1 A GLN 83.660 1
ATOM 3027 H HE22 . GLN 184 184 ? A -16.411 -13.259 -3.384 1.000 1 A GLN 83.660 1
ATOM 3028 N N . LEU 185 185 ? A -10.853 -8.261 -4.207 1.000 1 A LEU 84.520 1
ATOM 3029 C CA . LEU 185 185 ? A -9.753 -7.468 -3.643 1.000 1 A LEU 84.520 1
ATOM 3030 C C . LEU 185 185 ? A -9.404 -6.261 -4.528 1.000 1 A LEU 84.520 1
ATOM 3031 O O . LEU 185 185 ? A -9.342 -5.136 -4.033 1.000 1 A LEU 84.520 1
ATOM 3032 C CB . LEU 185 185 ? A -8.534 -8.386 -3.421 1.000 1 A LEU 84.520 1
ATOM 3033 C CG . LEU 185 185 ? A -8.698 -9.382 -2.255 1.000 1 A LEU 84.520 1
ATOM 3034 C CD1 . LEU 185 185 ? A -7.532 -10.369 -2.243 1.000 1 A LEU 84.520 1
ATOM 3035 C CD2 . LEU 185 185 ? A -8.738 -8.678 -0.896 1.000 1 A LEU 84.520 1
ATOM 3036 H H . LEU 185 185 ? A -10.675 -9.233 -4.418 1.000 1 A LEU 84.520 1
ATOM 3037 H HA . LEU 185 185 ? A -10.072 -7.056 -2.686 1.000 1 A LEU 84.520 1
ATOM 3038 H HB2 . LEU 185 185 ? A -8.340 -8.939 -4.339 1.000 1 A LEU 84.520 1
ATOM 3039 H HB3 . LEU 185 185 ? A -7.657 -7.770 -3.221 1.000 1 A LEU 84.520 1
ATOM 3040 H HG . LEU 185 185 ? A -9.624 -9.945 -2.376 1.000 1 A LEU 84.520 1
ATOM 3041 H HD11 . LEU 185 185 ? A -6.581 -9.837 -2.231 1.000 1 A LEU 84.520 1
ATOM 3042 H HD12 . LEU 185 185 ? A -7.595 -11.006 -3.126 1.000 1 A LEU 84.520 1
ATOM 3043 H HD13 . LEU 185 185 ? A -7.597 -11.013 -1.366 1.000 1 A LEU 84.520 1
ATOM 3044 H HD21 . LEU 185 185 ? A -7.831 -8.090 -0.755 1.000 1 A LEU 84.520 1
ATOM 3045 H HD22 . LEU 185 185 ? A -8.804 -9.422 -0.103 1.000 1 A LEU 84.520 1
ATOM 3046 H HD23 . LEU 185 185 ? A -9.612 -8.031 -0.824 1.000 1 A LEU 84.520 1
ATOM 3047 N N . SER 186 186 ? A -9.327 -6.453 -5.848 1.000 1 A SER 82.820 1
ATOM 3048 C CA . SER 186 186 ? A -9.028 -5.382 -6.815 1.000 1 A SER 82.820 1
ATOM 3049 C C . SER 186 186 ? A -10.057 -4.246 -6.809 1.000 1 A SER 82.820 1
ATOM 3050 O O . SER 186 186 ? A -9.752 -3.123 -7.195 1.000 1 A SER 82.820 1
ATOM 3051 C CB . SER 186 186 ? A -8.975 -5.948 -8.236 1.000 1 A SER 82.820 1
ATOM 3052 O OG . SER 186 186 ? A -8.007 -6.963 -8.354 1.000 1 A SER 82.820 1
ATOM 3053 H H . SER 186 186 ? A -9.352 -7.406 -6.181 1.000 1 A SER 82.820 1
ATOM 3054 H HA . SER 186 186 ? A -8.055 -4.954 -6.575 1.000 1 A SER 82.820 1
ATOM 3055 H HB2 . SER 186 186 ? A -9.951 -6.352 -8.504 1.000 1 A SER 82.820 1
ATOM 3056 H HB3 . SER 186 186 ? A -8.729 -5.144 -8.929 1.000 1 A SER 82.820 1
ATOM 3057 H HG . SER 186 186 ? A -8.302 -7.738 -7.871 1.000 1 A SER 82.820 1
ATOM 3058 N N . ARG 187 187 ? A -11.299 -4.492 -6.372 1.000 1 A ARG 76.720 1
ATOM 3059 C CA . ARG 187 187 ? A -12.316 -3.431 -6.206 1.000 1 A ARG 76.720 1
ATOM 3060 C C . ARG 187 187 ? A -12.109 -2.600 -4.948 1.000 1 A ARG 76.720 1
ATOM 3061 O O . ARG 187 187 ? A -12.587 -1.473 -4.889 1.000 1 A ARG 76.720 1
ATOM 3062 C CB . ARG 187 187 ? A -13.713 -4.044 -6.159 1.000 1 A ARG 76.720 1
ATOM 3063 C CG . ARG 187 187 ? A -14.131 -4.579 -7.524 1.000 1 A ARG 76.720 1
ATOM 3064 C CD . ARG 187 187 ? A -15.382 -5.429 -7.341 1.000 1 A ARG 76.720 1
ATOM 3065 N NE . ARG 187 187 ? A -15.781 -6.048 -8.611 1.000 1 A ARG 76.720 1
ATOM 3066 C CZ . ARG 187 187 ? A -16.586 -7.082 -8.726 1.000 1 A ARG 76.720 1
ATOM 3067 N NH1 . ARG 187 187 ? A -17.212 -7.616 -7.714 1.000 1 A ARG 76.720 1
ATOM 3068 N NH2 . ARG 187 187 ? A -16.767 -7.629 -9.883 1.000 1 A ARG 76.720 1
ATOM 3069 H H . ARG 187 187 ? A -11.501 -5.424 -6.038 1.000 1 A ARG 76.720 1
ATOM 3070 H HA . ARG 187 187 ? A -12.248 -2.725 -7.034 1.000 1 A ARG 76.720 1
ATOM 3071 H HB2 . ARG 187 187 ? A -13.728 -4.843 -5.418 1.000 1 A ARG 76.720 1
ATOM 3072 H HB3 . ARG 187 187 ? A -14.434 -3.286 -5.852 1.000 1 A ARG 76.720 1
ATOM 3073 H HG2 . ARG 187 187 ? A -14.333 -3.747 -8.199 1.000 1 A ARG 76.720 1
ATOM 3074 H HG3 . ARG 187 187 ? A -13.334 -5.193 -7.944 1.000 1 A ARG 76.720 1
ATOM 3075 H HD2 . ARG 187 187 ? A -15.154 -6.209 -6.614 1.000 1 A ARG 76.720 1
ATOM 3076 H HD3 . ARG 187 187 ? A -16.189 -4.807 -6.956 1.000 1 A ARG 76.720 1
ATOM 3077 H HE . ARG 187 187 ? A -15.234 -5.806 -9.425 1.000 1 A ARG 76.720 1
ATOM 3078 H HH11 . ARG 187 187 ? A -17.638 -8.526 -7.813 1.000 1 A ARG 76.720 1
ATOM 3079 H HH12 . ARG 187 187 ? A -16.972 -7.302 -6.784 1.000 1 A ARG 76.720 1
ATOM 3080 H HH21 . ARG 187 187 ? A -17.325 -8.470 -9.918 1.000 1 A ARG 76.720 1
ATOM 3081 H HH22 . ARG 187 187 ? A -16.250 -7.348 -10.704 1.000 1 A ARG 76.720 1
ATOM 3082 N N . LEU 188 188 ? A -11.420 -3.160 -3.961 1.000 1 A LEU 76.250 1
ATOM 3083 C CA . LEU 188 188 ? A -11.003 -2.476 -2.741 1.000 1 A LEU 76.250 1
ATOM 3084 C C . LEU 188 188 ? A -9.644 -1.777 -2.916 1.000 1 A LEU 76.250 1
ATOM 3085 O O . LEU 188 188 ? A -9.100 -1.263 -1.946 1.000 1 A LEU 76.250 1
ATOM 3086 C CB . LEU 188 188 ? A -10.995 -3.489 -1.578 1.000 1 A LEU 76.250 1
ATOM 3087 C CG . LEU 188 188 ? A -12.342 -4.186 -1.310 1.000 1 A LEU 76.250 1
ATOM 3088 C CD1 . LEU 188 188 ? A -12.177 -5.205 -0.184 1.000 1 A LEU 76.250 1
ATOM 3089 C CD2 . LEU 188 188 ? A -13.437 -3.192 -0.910 1.000 1 A LEU 76.250 1
ATOM 3090 H H . LEU 188 188 ? A -11.049 -4.088 -4.109 1.000 1 A LEU 76.250 1
ATOM 3091 H HA . LEU 188 188 ? A -11.717 -1.685 -2.509 1.000 1 A LEU 76.250 1
ATOM 3092 H HB2 . LEU 188 188 ? A -10.688 -2.970 -0.670 1.000 1 A LEU 76.250 1
ATOM 3093 H HB3 . LEU 188 188 ? A -10.245 -4.252 -1.785 1.000 1 A LEU 76.250 1
ATOM 3094 H HG . LEU 188 188 ? A -12.667 -4.720 -2.202 1.000 1 A LEU 76.250 1
ATOM 3095 H HD11 . LEU 188 188 ? A -11.433 -5.948 -0.471 1.000 1 A LEU 76.250 1
ATOM 3096 H HD12 . LEU 188 188 ? A -13.123 -5.716 -0.003 1.000 1 A LEU 76.250 1
ATOM 3097 H HD13 . LEU 188 188 ? A -11.852 -4.708 0.730 1.000 1 A LEU 76.250 1
ATOM 3098 H HD21 . LEU 188 188 ? A -13.113 -2.613 -0.045 1.000 1 A LEU 76.250 1
ATOM 3099 H HD22 . LEU 188 188 ? A -14.349 -3.733 -0.661 1.000 1 A LEU 76.250 1
ATOM 3100 H HD23 . LEU 188 188 ? A -13.649 -2.517 -1.740 1.000 1 A LEU 76.250 1
ATOM 3101 N N . GLY 189 189 ? A -9.076 -1.782 -4.129 1.000 1 A GLY 78.210 1
ATOM 3102 C CA . GLY 189 189 ? A -7.712 -1.317 -4.387 1.000 1 A GLY 78.210 1
ATOM 3103 C C . GLY 189 189 ? A -6.630 -2.299 -3.930 1.000 1 A GLY 78.210 1
ATOM 3104 O O . GLY 189 189 ? A -5.446 -2.024 -4.118 1.000 1 A GLY 78.210 1
ATOM 3105 H H . GLY 189 189 ? A -9.567 -2.214 -4.899 1.000 1 A GLY 78.210 1
ATOM 3106 H HA2 . GLY 189 189 ? A -7.593 -1.134 -5.455 1.000 1 A GLY 78.210 1
ATOM 3107 H HA3 . GLY 189 189 ? A -7.550 -0.375 -3.863 1.000 1 A GLY 78.210 1
ATOM 3108 N N . LEU 190 190 ? A -7.025 -3.433 -3.342 1.000 1 A LEU 81.480 1
ATOM 3109 C CA . LEU 190 190 ? A -6.136 -4.410 -2.727 1.000 1 A LEU 81.480 1
ATOM 3110 C C . LEU 190 190 ? A -5.619 -5.407 -3.758 1.000 1 A LEU 81.480 1
ATOM 3111 O O . LEU 190 190 ? A -6.338 -5.870 -4.643 1.000 1 A LEU 81.480 1
ATOM 3112 C CB . LEU 190 190 ? A -6.845 -5.141 -1.574 1.000 1 A LEU 81.480 1
ATOM 3113 C CG . LEU 190 190 ? A -7.310 -4.242 -0.416 1.000 1 A LEU 81.480 1
ATOM 3114 C CD1 . LEU 190 190 ? A -8.041 -5.097 0.620 1.000 1 A LEU 81.480 1
ATOM 3115 C CD2 . LEU 190 190 ? A -6.147 -3.529 0.275 1.000 1 A LEU 81.480 1
ATOM 3116 H H . LEU 190 190 ? A -8.010 -3.655 -3.353 1.000 1 A LEU 81.480 1
ATOM 3117 H HA . LEU 190 190 ? A -5.273 -3.881 -2.324 1.000 1 A LEU 81.480 1
ATOM 3118 H HB2 . LEU 190 190 ? A -6.165 -5.895 -1.175 1.000 1 A LEU 81.480 1
ATOM 3119 H HB3 . LEU 190 190 ? A -7.713 -5.662 -1.977 1.000 1 A LEU 81.480 1
ATOM 3120 H HG . LEU 190 190 ? A -8.009 -3.495 -0.792 1.000 1 A LEU 81.480 1
ATOM 3121 H HD11 . LEU 190 190 ? A -7.365 -5.844 1.034 1.000 1 A LEU 81.480 1
ATOM 3122 H HD12 . LEU 190 190 ? A -8.890 -5.597 0.153 1.000 1 A LEU 81.480 1
ATOM 3123 H HD13 . LEU 190 190 ? A -8.410 -4.460 1.424 1.000 1 A LEU 81.480 1
ATOM 3124 H HD21 . LEU 190 190 ? A -5.403 -4.252 0.607 1.000 1 A LEU 81.480 1
ATOM 3125 H HD22 . LEU 190 190 ? A -6.518 -2.970 1.134 1.000 1 A LEU 81.480 1
ATOM 3126 H HD23 . LEU 190 190 ? A -5.684 -2.820 -0.412 1.000 1 A LEU 81.480 1
ATOM 3127 N N . PHE 191 191 ? A -4.357 -5.765 -3.594 1.000 1 A PHE 83.380 1
ATOM 3128 C CA . PHE 191 191 ? A -3.667 -6.713 -4.446 1.000 1 A PHE 83.380 1
ATOM 3129 C C . PHE 191 191 ? A -3.872 -8.162 -3.974 1.000 1 A PHE 83.380 1
ATOM 3130 O O . PHE 191 191 ? A -3.779 -8.444 -2.779 1.000 1 A PHE 83.380 1
ATOM 3131 C CB . PHE 191 191 ? A -2.201 -6.279 -4.468 1.000 1 A PHE 83.380 1
ATOM 3132 C CG . PHE 191 191 ? A -1.321 -7.251 -5.198 1.000 1 A PHE 83.380 1
ATOM 3133 C CD1 . PHE 191 191 ? A -1.500 -7.453 -6.578 1.000 1 A PHE 83.380 1
ATOM 3134 C CD2 . PHE 191 191 ? A -0.398 -8.018 -4.469 1.000 1 A PHE 83.380 1
ATOM 3135 C CE1 . PHE 191 191 ? A -0.803 -8.489 -7.214 1.000 1 A PHE 83.380 1
ATOM 3136 C CE2 . PHE 191 191 ? A 0.319 -9.031 -5.112 1.000 1 A PHE 83.380 1
ATOM 3137 C CZ . PHE 191 191 ? A 0.072 -9.294 -6.464 1.000 1 A PHE 83.380 1
ATOM 3138 H H . PHE 191 191 ? A -3.840 -5.366 -2.824 1.000 1 A PHE 83.380 1
ATOM 3139 H HA . PHE 191 191 ? A -4.062 -6.639 -5.459 1.000 1 A PHE 83.380 1
ATOM 3140 H HB2 . PHE 191 191 ? A -2.132 -5.303 -4.948 1.000 1 A PHE 83.380 1
ATOM 3141 H HB3 . PHE 191 191 ? A -1.843 -6.171 -3.444 1.000 1 A PHE 83.380 1
ATOM 3142 H HD1 . PHE 191 191 ? A -2.208 -6.855 -7.132 1.000 1 A PHE 83.380 1
ATOM 3143 H HD2 . PHE 191 191 ? A -0.262 -7.854 -3.410 1.000 1 A PHE 83.380 1
ATOM 3144 H HE1 . PHE 191 191 ? A -0.982 -8.705 -8.257 1.000 1 A PHE 83.380 1
ATOM 3145 H HE2 . PHE 191 191 ? A 1.014 -9.642 -4.556 1.000 1 A PHE 83.380 1
ATOM 3146 H HZ . PHE 191 191 ? A 0.535 -10.165 -6.903 1.000 1 A PHE 83.380 1
ATOM 3147 N N . ASN 192 192 ? A -4.114 -9.089 -4.910 1.000 1 A ASN 83.440 1
ATOM 3148 C CA . ASN 192 192 ? A -4.115 -10.530 -4.636 1.000 1 A ASN 83.440 1
ATOM 3149 C C . ASN 192 192 ? A -2.815 -11.175 -5.158 1.000 1 A ASN 83.440 1
ATOM 3150 O O . ASN 192 192 ? A -2.665 -11.289 -6.378 1.000 1 A ASN 83.440 1
ATOM 3151 C CB . ASN 192 192 ? A -5.361 -11.198 -5.248 1.000 1 A ASN 83.440 1
ATOM 3152 C CG . ASN 192 192 ? A -5.446 -12.688 -4.911 1.000 1 A ASN 83.440 1
ATOM 3153 O OD1 . ASN 192 192 ? A -4.613 -13.240 -4.208 1.000 1 A ASN 83.440 1
ATOM 3154 N ND2 . ASN 192 192 ? A -6.431 -13.401 -5.402 1.000 1 A ASN 83.440 1
ATOM 3155 H H . ASN 192 192 ? A -4.139 -8.797 -5.876 1.000 1 A ASN 83.440 1
ATOM 3156 H HA . ASN 192 192 ? A -4.186 -10.679 -3.559 1.000 1 A ASN 83.440 1
ATOM 3157 H HB2 . ASN 192 192 ? A -5.344 -11.084 -6.332 1.000 1 A ASN 83.440 1
ATOM 3158 H HB3 . ASN 192 192 ? A -6.248 -10.697 -4.860 1.000 1 A ASN 83.440 1
ATOM 3159 H HD21 . ASN 192 192 ? A -6.441 -14.386 -5.179 1.000 1 A ASN 83.440 1
ATOM 3160 H HD22 . ASN 192 192 ? A -7.114 -13.034 -6.049 1.000 1 A ASN 83.440 1
ATOM 3161 N N . PRO 193 193 ? A -1.910 -11.665 -4.284 1.000 1 A PRO 80.240 1
ATOM 3162 C CA . PRO 193 193 ? A -0.653 -12.285 -4.709 1.000 1 A PRO 80.240 1
ATOM 3163 C C . PRO 193 193 ? A -0.845 -13.536 -5.565 1.000 1 A PRO 80.240 1
ATOM 3164 O O . PRO 193 193 ? A 0.007 -13.824 -6.400 1.000 1 A PRO 80.240 1
ATOM 3165 C CB . PRO 193 193 ? A 0.120 -12.580 -3.420 1.000 1 A PRO 80.240 1
ATOM 3166 C CG . PRO 193 193 ? A -0.978 -12.719 -2.368 1.000 1 A PRO 80.240 1
ATOM 3167 C CD . PRO 193 193 ? A -2.025 -11.710 -2.831 1.000 1 A PRO 80.240 1
ATOM 3168 H HA . PRO 193 193 ? A -0.071 -11.587 -5.311 1.000 1 A PRO 80.240 1
ATOM 3169 H HB2 . PRO 193 193 ? A 0.725 -13.484 -3.498 1.000 1 A PRO 80.240 1
ATOM 3170 H HB3 . PRO 193 193 ? A 0.752 -11.727 -3.173 1.000 1 A PRO 80.240 1
ATOM 3171 H HG2 . PRO 193 193 ? A -0.612 -12.491 -1.367 1.000 1 A PRO 80.240 1
ATOM 3172 H HG3 . PRO 193 193 ? A -1.398 -13.724 -2.405 1.000 1 A PRO 80.240 1
ATOM 3173 H HD2 . PRO 193 193 ? A -1.802 -10.726 -2.420 1.000 1 A PRO 80.240 1
ATOM 3174 H HD3 . PRO 193 193 ? A -3.010 -12.043 -2.506 1.000 1 A PRO 80.240 1
ATOM 3175 N N . LYS 194 194 ? A -1.974 -14.240 -5.427 1.000 1 A LYS 79.970 1
ATOM 3176 C CA . LYS 194 194 ? A -2.259 -15.444 -6.216 1.000 1 A LYS 79.970 1
ATOM 3177 C C . LYS 194 194 ? A -2.491 -15.173 -7.705 1.000 1 A LYS 79.970 1
ATOM 3178 O O . LYS 194 194 ? A -2.376 -16.084 -8.515 1.000 1 A LYS 79.970 1
ATOM 3179 C CB . LYS 194 194 ? A -3.477 -16.154 -5.634 1.000 1 A LYS 79.970 1
ATOM 3180 C CG . LYS 194 194 ? A -3.299 -16.618 -4.174 1.000 1 A LYS 79.970 1
ATOM 3181 C CD . LYS 194 194 ? A -4.473 -17.554 -3.921 1.000 1 A LYS 79.970 1
ATOM 3182 C CE . LYS 194 194 ? A -4.585 -18.320 -2.611 1.000 1 A LYS 79.970 1
ATOM 3183 N NZ . LYS 194 194 ? A -5.579 -19.400 -2.849 1.000 1 A LYS 79.970 1
ATOM 3184 H H . LYS 194 194 ? A -2.669 -13.923 -4.767 1.000 1 A LYS 79.970 1
ATOM 3185 H HA . LYS 194 194 ? A -1.403 -16.117 -6.170 1.000 1 A LYS 79.970 1
ATOM 3186 H HB2 . LYS 194 194 ? A -3.666 -17.021 -6.268 1.000 1 A LYS 79.970 1
ATOM 3187 H HB3 . LYS 194 194 ? A -4.348 -15.503 -5.705 1.000 1 A LYS 79.970 1
ATOM 3188 H HG2 . LYS 194 194 ? A -3.329 -15.771 -3.488 1.000 1 A LYS 79.970 1
ATOM 3189 H HG3 . LYS 194 194 ? A -2.362 -17.164 -4.063 1.000 1 A LYS 79.970 1
ATOM 3190 H HD2 . LYS 194 194 ? A -4.394 -18.318 -4.694 1.000 1 A LYS 79.970 1
ATOM 3191 H HD3 . LYS 194 194 ? A -5.394 -16.990 -4.068 1.000 1 A LYS 79.970 1
ATOM 3192 H HE2 . LYS 194 194 ? A -4.919 -17.642 -1.826 1.000 1 A LYS 79.970 1
ATOM 3193 H HE3 . LYS 194 194 ? A -3.617 -18.748 -2.350 1.000 1 A LYS 79.970 1
ATOM 3194 H HZ1 . LYS 194 194 ? A -6.358 -19.038 -3.381 1.000 1 A LYS 79.970 1
ATOM 3195 H HZ2 . LYS 194 194 ? A -5.223 -20.071 -3.515 1.000 1 A LYS 79.970 1
ATOM 3196 H HZ3 . LYS 194 194 ? A -5.901 -19.878 -2.020 1.000 1 A LYS 79.970 1
ATOM 3197 N N . LEU 195 195 ? A -2.811 -13.929 -8.074 1.000 1 A LEU 79.890 1
ATOM 3198 C CA . LEU 195 195 ? A -3.020 -13.536 -9.471 1.000 1 A LEU 79.890 1
ATOM 3199 C C . LEU 195 195 ? A -1.726 -13.214 -10.225 1.000 1 A LEU 79.890 1
ATOM 3200 O O . LEU 195 195 ? A -1.771 -13.005 -11.437 1.000 1 A LEU 79.890 1
ATOM 3201 C CB . LEU 195 195 ? A -3.977 -12.340 -9.538 1.000 1 A LEU 79.890 1
ATOM 3202 C CG . LEU 195 195 ? A -5.420 -12.617 -9.094 1.000 1 A LEU 79.890 1
ATOM 3203 C CD1 . LEU 195 195 ? A -6.260 -11.391 -9.466 1.000 1 A LEU 79.890 1
ATOM 3204 C CD2 . LEU 195 195 ? A -6.040 -13.851 -9.745 1.000 1 A LEU 79.890 1
ATOM 3205 H H . LEU 195 195 ? A -2.838 -13.213 -7.363 1.000 1 A LEU 79.890 1
ATOM 3206 H HA . LEU 195 195 ? A -3.458 -14.374 -10.014 1.000 1 A LEU 79.890 1
ATOM 3207 H HB2 . LEU 195 195 ? A -4.000 -11.999 -10.574 1.000 1 A LEU 79.890 1
ATOM 3208 H HB3 . LEU 195 195 ? A -3.573 -11.523 -8.940 1.000 1 A LEU 79.890 1
ATOM 3209 H HG . LEU 195 195 ? A -5.451 -12.754 -8.013 1.000 1 A LEU 79.890 1
ATOM 3210 H HD11 . LEU 195 195 ? A -7.320 -11.644 -9.484 1.000 1 A LEU 79.890 1
ATOM 3211 H HD12 . LEU 195 195 ? A -6.069 -10.583 -8.761 1.000 1 A LEU 79.890 1
ATOM 3212 H HD13 . LEU 195 195 ? A -5.998 -11.052 -10.468 1.000 1 A LEU 79.890 1
ATOM 3213 H HD21 . LEU 195 195 ? A -5.510 -14.752 -9.438 1.000 1 A LEU 79.890 1
ATOM 3214 H HD22 . LEU 195 195 ? A -7.067 -13.957 -9.396 1.000 1 A LEU 79.890 1
ATOM 3215 H HD23 . LEU 195 195 ? A -6.024 -13.766 -10.831 1.000 1 A LEU 79.890 1
ATOM 3216 N N . LEU 196 196 ? A -0.584 -13.148 -9.539 1.000 1 A LEU 74.550 1
ATOM 3217 C CA . LEU 196 196 ? A 0.708 -13.008 -10.199 1.000 1 A LEU 74.550 1
ATOM 3218 C C . LEU 196 196 ? A 1.386 -14.357 -10.346 1.000 1 A LEU 74.550 1
ATOM 3219 O O . LEU 196 196 ? A 1.374 -15.186 -9.438 1.000 1 A LEU 74.550 1
ATOM 3220 C CB . LEU 196 196 ? A 1.626 -12.049 -9.440 1.000 1 A LEU 74.550 1
ATOM 3221 C CG . LEU 196 196 ? A 1.174 -10.590 -9.497 1.000 1 A LEU 74.550 1
ATOM 3222 C CD1 . LEU 196 196 ? A 2.210 -9.764 -8.748 1.000 1 A LEU 74.550 1
ATOM 3223 C CD2 . LEU 196 196 ? A 1.059 -10.001 -10.903 1.000 1 A LEU 74.550 1
ATOM 3224 H H . LEU 196 196 ? A -0.583 -13.416 -8.565 1.000 1 A LEU 74.550 1
ATOM 3225 H HA . LEU 196 196 ? A 0.564 -12.619 -11.207 1.000 1 A LEU 74.550 1
ATOM 3226 H HB2 . LEU 196 196 ? A 1.684 -12.374 -8.401 1.000 1 A LEU 74.550 1
ATOM 3227 H HB3 . LEU 196 196 ? A 2.627 -12.114 -9.866 1.000 1 A LEU 74.550 1
ATOM 3228 H HG . LEU 196 196 ? A 0.201 -10.507 -9.012 1.000 1 A LEU 74.550 1
ATOM 3229 H HD11 . LEU 196 196 ? A 2.525 -10.282 -7.842 1.000 1 A LEU 74.550 1
ATOM 3230 H HD12 . LEU 196 196 ? A 3.090 -9.593 -9.367 1.000 1 A LEU 74.550 1
ATOM 3231 H HD13 . LEU 196 196 ? A 1.752 -8.817 -8.462 1.000 1 A LEU 74.550 1
ATOM 3232 H HD21 . LEU 196 196 ? A 1.988 -10.149 -11.453 1.000 1 A LEU 74.550 1
ATOM 3233 H HD22 . LEU 196 196 ? A 0.853 -8.932 -10.837 1.000 1 A LEU 74.550 1
ATOM 3234 H HD23 . LEU 196 196 ? A 0.235 -10.471 -11.439 1.000 1 A LEU 74.550 1
ATOM 3235 N N . ASN 197 197 ? A 2.089 -14.516 -11.464 1.000 1 A ASN 65.840 1
ATOM 3236 C CA . ASN 197 197 ? A 3.097 -15.556 -11.548 1.000 1 A ASN 65.840 1
ATOM 3237 C C . ASN 197 197 ? A 4.182 -15.291 -10.484 1.000 1 A ASN 65.840 1
ATOM 3238 O O . ASN 197 197 ? A 4.742 -14.193 -10.419 1.000 1 A ASN 65.840 1
ATOM 3239 C CB . ASN 197 197 ? A 3.653 -15.640 -12.983 1.000 1 A ASN 65.840 1
ATOM 3240 C CG . ASN 197 197 ? A 4.614 -16.811 -13.130 1.000 1 A ASN 65.840 1
ATOM 3241 O OD1 . ASN 197 197 ? A 4.803 -17.593 -12.217 1.000 1 A ASN 65.840 1
ATOM 3242 N ND2 . ASN 197 197 ? A 5.283 -16.956 -14.245 1.000 1 A ASN 65.840 1
ATOM 3243 H H . ASN 197 197 ? A 2.067 -13.791 -12.167 1.000 1 A ASN 65.840 1
ATOM 3244 H HA . ASN 197 197 ? A 2.619 -16.507 -11.313 1.000 1 A ASN 65.840 1
ATOM 3245 H HB2 . ASN 197 197 ? A 4.183 -14.720 -13.228 1.000 1 A ASN 65.840 1
ATOM 3246 H HB3 . ASN 197 197 ? A 2.834 -15.783 -13.687 1.000 1 A ASN 65.840 1
ATOM 3247 H HD21 . ASN 197 197 ? A 5.176 -16.329 -15.029 1.000 1 A ASN 65.840 1
ATOM 3248 H HD22 . ASN 197 197 ? A 6.056 -17.603 -14.185 1.000 1 A ASN 65.840 1
ATOM 3249 N N . TYR 198 198 ? A 4.485 -16.304 -9.671 1.000 1 A TYR 63.340 1
ATOM 3250 C CA . TYR 198 198 ? A 5.461 -16.250 -8.581 1.000 1 A TYR 63.340 1
ATOM 3251 C C . TYR 198 198 ? A 6.840 -15.752 -9.038 1.000 1 A TYR 63.340 1
ATOM 3252 O O . TYR 198 198 ? A 7.499 -15.008 -8.313 1.000 1 A TYR 63.340 1
ATOM 3253 C CB . TYR 198 198 ? A 5.569 -17.654 -7.974 1.000 1 A TYR 63.340 1
ATOM 3254 C CG . TYR 198 198 ? A 6.439 -17.723 -6.736 1.000 1 A TYR 63.340 1
ATOM 3255 C CD1 . TYR 198 198 ? A 5.918 -17.297 -5.499 1.000 1 A TYR 63.340 1
ATOM 3256 C CD2 . TYR 198 198 ? A 7.756 -18.220 -6.815 1.000 1 A TYR 63.340 1
ATOM 3257 C CE1 . TYR 198 198 ? A 6.713 -17.347 -4.339 1.000 1 A TYR 63.340 1
ATOM 3258 C CE2 . TYR 198 198 ? A 8.542 -18.298 -5.646 1.000 1 A TYR 63.340 1
ATOM 3259 C CZ . TYR 198 198 ? A 8.030 -17.843 -4.415 1.000 1 A TYR 63.340 1
ATOM 3260 O OH . TYR 198 198 ? A 8.813 -17.897 -3.307 1.000 1 A TYR 63.340 1
ATOM 3261 H H . TYR 198 198 ? A 4.020 -17.185 -9.840 1.000 1 A TYR 63.340 1
ATOM 3262 H HA . TYR 198 198 ? A 5.095 -15.563 -7.817 1.000 1 A TYR 63.340 1
ATOM 3263 H HB2 . TYR 198 198 ? A 4.571 -17.998 -7.705 1.000 1 A TYR 63.340 1
ATOM 3264 H HB3 . TYR 198 198 ? A 5.959 -18.339 -8.727 1.000 1 A TYR 63.340 1
ATOM 3265 H HD1 . TYR 198 198 ? A 4.908 -16.917 -5.443 1.000 1 A TYR 63.340 1
ATOM 3266 H HD2 . TYR 198 198 ? A 8.138 -18.561 -7.766 1.000 1 A TYR 63.340 1
ATOM 3267 H HE1 . TYR 198 198 ? A 6.318 -17.001 -3.396 1.000 1 A TYR 63.340 1
ATOM 3268 H HE2 . TYR 198 198 ? A 9.533 -18.728 -5.649 1.000 1 A TYR 63.340 1
ATOM 3269 H HH . TYR 198 198 ? A 8.388 -17.489 -2.548 1.000 1 A TYR 63.340 1
ATOM 3270 N N . ASP 199 199 ? A 7.246 -16.073 -10.268 1.000 1 A ASP 65.340 1
ATOM 3271 C CA . ASP 199 199 ? A 8.516 -15.618 -10.853 1.000 1 A ASP 65.340 1
ATOM 3272 C C . ASP 199 199 ? A 8.641 -14.083 -10.879 1.000 1 A ASP 65.340 1
ATOM 3273 O O . ASP 199 199 ? A 9.734 -13.533 -10.744 1.000 1 A ASP 65.340 1
ATOM 3274 C CB . ASP 199 199 ? A 8.630 -16.150 -12.290 1.000 1 A ASP 65.340 1
ATOM 3275 C CG . ASP 199 199 ? A 8.524 -17.674 -12.405 1.000 1 A ASP 65.340 1
ATOM 3276 O OD1 . ASP 199 199 ? A 8.998 -18.372 -11.480 1.000 1 A ASP 65.340 1
ATOM 3277 O OD2 . ASP 199 199 ? A 7.966 -18.119 -13.435 1.000 1 A ASP 65.340 1
ATOM 3278 H H . ASP 199 199 ? A 6.693 -16.731 -10.797 1.000 1 A ASP 65.340 1
ATOM 3279 H HA . ASP 199 199 ? A 9.344 -16.018 -10.266 1.000 1 A ASP 65.340 1
ATOM 3280 H HB2 . ASP 199 199 ? A 7.846 -15.693 -12.893 1.000 1 A ASP 65.340 1
ATOM 3281 H HB3 . ASP 199 199 ? A 9.591 -15.841 -12.702 1.000 1 A ASP 65.340 1
ATOM 3282 N N . LYS 200 200 ? A 7.510 -13.376 -11.016 1.000 1 A LYS 64.910 1
ATOM 3283 C CA . LYS 200 200 ? A 7.449 -11.910 -10.980 1.000 1 A LYS 64.910 1
ATOM 3284 C C . LYS 200 200 ? A 7.535 -11.381 -9.543 1.000 1 A LYS 64.910 1
ATOM 3285 O O . LYS 200 200 ? A 8.164 -10.351 -9.322 1.000 1 A LYS 64.910 1
ATOM 3286 C CB . LYS 200 200 ? A 6.190 -11.417 -11.724 1.000 1 A LYS 64.910 1
ATOM 3287 C CG . LYS 200 200 ? A 6.262 -11.671 -13.247 1.000 1 A LYS 64.910 1
ATOM 3288 C CD . LYS 200 200 ? A 4.971 -11.257 -13.984 1.000 1 A LYS 64.910 1
ATOM 3289 C CE . LYS 200 200 ? A 5.235 -10.786 -15.434 1.000 1 A LYS 64.910 1
ATOM 3290 N NZ . LYS 200 200 ? A 4.153 -9.911 -15.977 1.000 1 A LYS 64.910 1
ATOM 3291 H H . LYS 200 200 ? A 6.641 -13.891 -11.047 1.000 1 A LYS 64.910 1
ATOM 3292 H HA . LYS 200 200 ? A 8.324 -11.508 -11.491 1.000 1 A LYS 64.910 1
ATOM 3293 H HB2 . LYS 200 200 ? A 5.303 -11.896 -11.310 1.000 1 A LYS 64.910 1
ATOM 3294 H HB3 . LYS 200 200 ? A 6.094 -10.343 -11.561 1.000 1 A LYS 64.910 1
ATOM 3295 H HG2 . LYS 200 200 ? A 7.099 -11.092 -13.639 1.000 1 A LYS 64.910 1
ATOM 3296 H HG3 . LYS 200 200 ? A 6.453 -12.725 -13.446 1.000 1 A LYS 64.910 1
ATOM 3297 H HD2 . LYS 200 200 ? A 4.277 -12.097 -13.993 1.000 1 A LYS 64.910 1
ATOM 3298 H HD3 . LYS 200 200 ? A 4.495 -10.458 -13.415 1.000 1 A LYS 64.910 1
ATOM 3299 H HE2 . LYS 200 200 ? A 6.159 -10.208 -15.434 1.000 1 A LYS 64.910 1
ATOM 3300 H HE3 . LYS 200 200 ? A 5.389 -11.650 -16.080 1.000 1 A LYS 64.910 1
ATOM 3301 H HZ1 . LYS 200 200 ? A 3.962 -9.140 -15.353 1.000 1 A LYS 64.910 1
ATOM 3302 H HZ2 . LYS 200 200 ? A 3.290 -10.406 -16.148 1.000 1 A LYS 64.910 1
ATOM 3303 H HZ3 . LYS 200 200 ? A 4.396 -9.465 -16.850 1.000 1 A LYS 64.910 1
ATOM 3304 N N . LEU 201 201 ? A 6.982 -12.109 -8.567 1.000 1 A LEU 67.590 1
ATOM 3305 C CA . LEU 201 201 ? A 7.061 -11.770 -7.139 1.000 1 A LEU 67.590 1
ATOM 3306 C C . LEU 201 201 ? A 8.481 -11.904 -6.574 1.000 1 A LEU 67.590 1
ATOM 3307 O O . LEU 201 201 ? A 8.860 -11.094 -5.735 1.000 1 A LEU 67.590 1
ATOM 3308 C CB . LEU 201 201 ? A 6.090 -12.649 -6.327 1.000 1 A LEU 67.590 1
ATOM 3309 C CG . LEU 201 201 ? A 4.601 -12.310 -6.512 1.000 1 A LEU 67.590 1
ATOM 3310 C CD1 . LEU 201 201 ? A 3.742 -13.345 -5.785 1.000 1 A LEU 67.590 1
ATOM 3311 C CD2 . LEU 201 201 ? A 4.278 -10.945 -5.906 1.000 1 A LEU 67.590 1
ATOM 3312 H H . LEU 201 201 ? A 6.563 -12.991 -8.825 1.000 1 A LEU 67.590 1
ATOM 3313 H HA . LEU 201 201 ? A 6.786 -10.723 -7.012 1.000 1 A LEU 67.590 1
ATOM 3314 H HB2 . LEU 201 201 ? A 6.333 -12.547 -5.270 1.000 1 A LEU 67.590 1
ATOM 3315 H HB3 . LEU 201 201 ? A 6.252 -13.695 -6.587 1.000 1 A LEU 67.590 1
ATOM 3316 H HG . LEU 201 201 ? A 4.341 -12.316 -7.570 1.000 1 A LEU 67.590 1
ATOM 3317 H HD11 . LEU 201 201 ? A 3.937 -14.337 -6.192 1.000 1 A LEU 67.590 1
ATOM 3318 H HD12 . LEU 201 201 ? A 2.686 -13.122 -5.937 1.000 1 A LEU 67.590 1
ATOM 3319 H HD13 . LEU 201 201 ? A 3.967 -13.343 -4.718 1.000 1 A LEU 67.590 1
ATOM 3320 H HD21 . LEU 201 201 ? A 4.686 -10.913 -4.896 1.000 1 A LEU 67.590 1
ATOM 3321 H HD22 . LEU 201 201 ? A 4.715 -10.147 -6.506 1.000 1 A LEU 67.590 1
ATOM 3322 H HD23 . LEU 201 201 ? A 3.199 -10.802 -5.843 1.000 1 A LEU 67.590 1
ATOM 3323 N N . GLN 202 202 ? A 9.287 -12.859 -7.050 1.000 1 A GLN 68.030 1
ATOM 3324 C CA . GLN 202 202 ? A 10.668 -13.036 -6.569 1.000 1 A GLN 68.030 1
ATOM 3325 C C . GLN 202 202 ? A 11.542 -11.791 -6.760 1.000 1 A GLN 68.030 1
ATOM 3326 O O . GLN 202 202 ? A 12.432 -11.530 -5.954 1.000 1 A GLN 68.030 1
ATOM 3327 C CB . GLN 202 202 ? A 11.351 -14.195 -7.303 1.000 1 A GLN 68.030 1
ATOM 3328 C CG . GLN 202 202 ? A 10.810 -15.570 -6.904 1.000 1 A GLN 68.030 1
ATOM 3329 C CD . GLN 202 202 ? A 11.594 -16.706 -7.557 1.000 1 A GLN 68.030 1
ATOM 3330 O OE1 . GLN 202 202 ? A 12.678 -16.561 -8.099 1.000 1 A GLN 68.030 1
ATOM 3331 N NE2 . GLN 202 202 ? A 11.069 -17.905 -7.537 1.000 1 A GLN 68.030 1
ATOM 3332 H H . GLN 202 202 ? A 8.903 -13.531 -7.700 1.000 1 A GLN 68.030 1
ATOM 3333 H HA . GLN 202 202 ? A 10.649 -13.251 -5.500 1.000 1 A GLN 68.030 1
ATOM 3334 H HB2 . GLN 202 202 ? A 12.414 -14.169 -7.061 1.000 1 A GLN 68.030 1
ATOM 3335 H HB3 . GLN 202 202 ? A 11.245 -14.062 -8.380 1.000 1 A GLN 68.030 1
ATOM 3336 H HG2 . GLN 202 202 ? A 10.868 -15.686 -5.822 1.000 1 A GLN 68.030 1
ATOM 3337 H HG3 . GLN 202 202 ? A 9.764 -15.647 -7.201 1.000 1 A GLN 68.030 1
ATOM 3338 H HE21 . GLN 202 202 ? A 11.551 -18.602 -8.086 1.000 1 A GLN 68.030 1
ATOM 3339 H HE22 . GLN 202 202 ? A 10.118 -18.014 -7.213 1.000 1 A GLN 68.030 1
ATOM 3340 N N . ASN 203 203 ? A 11.291 -11.016 -7.818 1.000 1 A ASN 64.560 1
ATOM 3341 C CA . ASN 203 203 ? A 12.033 -9.785 -8.086 1.000 1 A ASN 64.560 1
ATOM 3342 C C . ASN 203 203 ? A 11.575 -8.613 -7.201 1.000 1 A ASN 64.560 1
ATOM 3343 O O . ASN 203 203 ? A 12.272 -7.600 -7.117 1.000 1 A ASN 64.560 1
ATOM 3344 C CB . ASN 203 203 ? A 11.919 -9.454 -9.581 1.000 1 A ASN 64.560 1
ATOM 3345 C CG . ASN 203 203 ? A 12.589 -10.497 -10.457 1.000 1 A ASN 64.560 1
ATOM 3346 O OD1 . ASN 203 203 ? A 13.690 -10.960 -10.207 1.000 1 A ASN 64.560 1
ATOM 3347 N ND2 . ASN 203 203 ? A 11.946 -10.896 -11.527 1.000 1 A ASN 64.560 1
ATOM 3348 H H . ASN 203 203 ? A 10.538 -11.280 -8.437 1.000 1 A ASN 64.560 1
ATOM 3349 H HA . ASN 203 203 ? A 13.085 -9.952 -7.852 1.000 1 A ASN 64.560 1
ATOM 3350 H HB2 . ASN 203 203 ? A 12.406 -8.498 -9.777 1.000 1 A ASN 64.560 1
ATOM 3351 H HB3 . ASN 203 203 ? A 10.867 -9.358 -9.850 1.000 1 A ASN 64.560 1
ATOM 3352 H HD21 . ASN 203 203 ? A 10.998 -10.584 -11.680 1.000 1 A ASN 64.560 1
ATOM 3353 H HD22 . ASN 203 203 ? A 12.322 -11.712 -11.990 1.000 1 A ASN 64.560 1
ATOM 3354 N N . VAL 204 204 ? A 10.426 -8.733 -6.528 1.000 1 A VAL 64.630 1
ATOM 3355 C CA . VAL 204 204 ? A 9.895 -7.702 -5.635 1.000 1 A VAL 64.630 1
ATOM 3356 C C . VAL 204 204 ? A 10.388 -7.988 -4.219 1.000 1 A VAL 64.630 1
ATOM 3357 O O . VAL 204 204 ? A 9.741 -8.684 -3.442 1.000 1 A VAL 64.630 1
ATOM 3358 C CB . VAL 204 204 ? A 8.362 -7.577 -5.731 1.000 1 A VAL 64.630 1
ATOM 3359 C CG1 . VAL 204 204 ? A 7.933 -6.305 -4.986 1.000 1 A VAL 64.630 1
ATOM 3360 C CG2 . VAL 204 204 ? A 7.882 -7.456 -7.184 1.000 1 A VAL 64.630 1
ATOM 3361 H H . VAL 204 204 ? A 9.939 -9.617 -6.553 1.000 1 A VAL 64.630 1
ATOM 3362 H HA . VAL 204 204 ? A 10.304 -6.740 -5.944 1.000 1 A VAL 64.630 1
ATOM 3363 H HB . VAL 204 204 ? A 7.882 -8.448 -5.286 1.000 1 A VAL 64.630 1
ATOM 3364 H HG11 . VAL 204 204 ? A 8.058 -6.440 -3.912 1.000 1 A VAL 64.630 1
ATOM 3365 H HG12 . VAL 204 204 ? A 8.531 -5.455 -5.314 1.000 1 A VAL 64.630 1
ATOM 3366 H HG13 . VAL 204 204 ? A 6.891 -6.068 -5.201 1.000 1 A VAL 64.630 1
ATOM 3367 H HG21 . VAL 204 204 ? A 8.158 -8.346 -7.748 1.000 1 A VAL 64.630 1
ATOM 3368 H HG22 . VAL 204 204 ? A 6.796 -7.372 -7.209 1.000 1 A VAL 64.630 1
ATOM 3369 H HG23 . VAL 204 204 ? A 8.326 -6.580 -7.656 1.000 1 A VAL 64.630 1
ATOM 3370 N N . ASN 205 205 ? A 11.561 -7.431 -3.900 1.000 1 A ASN 60.010 1
ATOM 3371 C CA . ASN 205 205 ? A 12.396 -7.680 -2.709 1.000 1 A ASN 60.010 1
ATOM 3372 C C . ASN 205 205 ? A 11.754 -7.420 -1.319 1.000 1 A ASN 60.010 1
ATOM 3373 O O . ASN 205 205 ? A 12.472 -7.293 -0.325 1.000 1 A ASN 60.010 1
ATOM 3374 C CB . ASN 205 205 ? A 13.700 -6.859 -2.885 1.000 1 A ASN 60.010 1
ATOM 3375 C CG . ASN 205 205 ? A 14.766 -7.563 -3.700 1.000 1 A ASN 60.010 1
ATOM 3376 O OD1 . ASN 205 205 ? A 14.927 -8.767 -3.679 1.000 1 A ASN 60.010 1
ATOM 3377 N ND2 . ASN 205 205 ? A 15.587 -6.825 -4.409 1.000 1 A ASN 60.010 1
ATOM 3378 H H . ASN 205 205 ? A 12.007 -6.940 -4.662 1.000 1 A ASN 60.010 1
ATOM 3379 H HA . ASN 205 205 ? A 12.647 -8.741 -2.703 1.000 1 A ASN 60.010 1
ATOM 3380 H HB2 . ASN 205 205 ? A 13.469 -5.890 -3.327 1.000 1 A ASN 60.010 1
ATOM 3381 H HB3 . ASN 205 205 ? A 14.165 -6.668 -1.918 1.000 1 A ASN 60.010 1
ATOM 3382 H HD21 . ASN 205 205 ? A 15.415 -5.836 -4.518 1.000 1 A ASN 60.010 1
ATOM 3383 H HD22 . ASN 205 205 ? A 16.225 -7.347 -4.992 1.000 1 A ASN 60.010 1
ATOM 3384 N N . SER 206 206 ? A 10.431 -7.301 -1.203 1.000 1 A SER 60.260 1
ATOM 3385 C CA . SER 206 206 ? A 9.758 -6.971 0.057 1.000 1 A SER 60.260 1
ATOM 3386 C C . SER 206 206 ? A 8.252 -7.270 0.031 1.000 1 A SER 60.260 1
ATOM 3387 O O . SER 206 206 ? A 7.448 -6.431 -0.390 1.000 1 A SER 60.260 1
ATOM 3388 C CB . SER 206 206 ? A 10.002 -5.491 0.366 1.000 1 A SER 60.260 1
ATOM 3389 O OG . SER 206 206 ? A 9.632 -4.702 -0.744 1.000 1 A SER 60.260 1
ATOM 3390 H H . SER 206 206 ? A 9.871 -7.526 -2.013 1.000 1 A SER 60.260 1
ATOM 3391 H HA . SER 206 206 ? A 10.205 -7.559 0.859 1.000 1 A SER 60.260 1
ATOM 3392 H HB2 . SER 206 206 ? A 9.424 -5.208 1.246 1.000 1 A SER 60.260 1
ATOM 3393 H HB3 . SER 206 206 ? A 11.058 -5.326 0.581 1.000 1 A SER 60.260 1
ATOM 3394 H HG . SER 206 206 ? A 8.803 -5.051 -1.081 1.000 1 A SER 60.260 1
ATOM 3395 N N . GLU 207 207 ? A 7.865 -8.435 0.556 1.000 1 A GLU 58.210 1
ATOM 3396 C CA . GLU 207 207 ? A 6.470 -8.905 0.669 1.000 1 A GLU 58.210 1
ATOM 3397 C C . GLU 207 207 ? A 5.536 -7.863 1.312 1.000 1 A GLU 58.210 1
ATOM 3398 O O . GLU 207 207 ? A 4.471 -7.546 0.781 1.000 1 A GLU 58.210 1
ATOM 3399 C CB . GLU 207 207 ? A 6.433 -10.198 1.502 1.000 1 A GLU 58.210 1
ATOM 3400 C CG . GLU 207 207 ? A 7.210 -11.362 0.862 1.000 1 A GLU 58.210 1
ATOM 3401 C CD . GLU 207 207 ? A 7.115 -12.671 1.667 1.000 1 A GLU 58.210 1
ATOM 3402 O OE1 . GLU 207 207 ? A 6.594 -12.631 2.803 1.000 1 A GLU 58.210 1
ATOM 3403 O OE2 . GLU 207 207 ? A 7.568 -13.705 1.129 1.000 1 A GLU 58.210 1
ATOM 3404 H H . GLU 207 207 ? A 8.579 -9.096 0.829 1.000 1 A GLU 58.210 1
ATOM 3405 H HA . GLU 207 207 ? A 6.078 -9.131 -0.323 1.000 1 A GLU 58.210 1
ATOM 3406 H HB2 . GLU 207 207 ? A 6.846 -9.991 2.489 1.000 1 A GLU 58.210 1
ATOM 3407 H HB3 . GLU 207 207 ? A 5.391 -10.497 1.618 1.000 1 A GLU 58.210 1
ATOM 3408 H HG2 . GLU 207 207 ? A 8.259 -11.080 0.772 1.000 1 A GLU 58.210 1
ATOM 3409 H HG3 . GLU 207 207 ? A 6.818 -11.526 -0.142 1.000 1 A GLU 58.210 1
ATOM 3410 N N . ASN 208 208 ? A 5.962 -7.242 2.416 1.000 1 A ASN 56.970 1
ATOM 3411 C CA . ASN 208 208 ? A 5.154 -6.265 3.163 1.000 1 A ASN 56.970 1
ATOM 3412 C C . ASN 208 208 ? A 4.799 -5.036 2.316 1.000 1 A ASN 56.970 1
ATOM 3413 O O . ASN 208 208 ? A 3.780 -4.376 2.542 1.000 1 A ASN 56.970 1
ATOM 3414 C CB . ASN 208 208 ? A 5.917 -5.795 4.423 1.000 1 A ASN 56.970 1
ATOM 3415 C CG . ASN 208 208 ? A 6.327 -6.916 5.354 1.000 1 A ASN 56.970 1
ATOM 3416 O OD1 . ASN 208 208 ? A 6.284 -8.070 5.009 1.000 1 A ASN 56.970 1
ATOM 3417 N ND2 . ASN 208 208 ? A 6.810 -6.634 6.538 1.000 1 A ASN 56.970 1
ATOM 3418 H H . ASN 208 208 ? A 6.749 -7.658 2.894 1.000 1 A ASN 56.970 1
ATOM 3419 H HA . ASN 208 208 ? A 4.223 -6.745 3.465 1.000 1 A ASN 56.970 1
ATOM 3420 H HB2 . ASN 208 208 ? A 6.819 -5.260 4.125 1.000 1 A ASN 56.970 1
ATOM 3421 H HB3 . ASN 208 208 ? A 5.279 -5.110 4.981 1.000 1 A ASN 56.970 1
ATOM 3422 H HD21 . ASN 208 208 ? A 6.864 -5.685 6.878 1.000 1 A ASN 56.970 1
ATOM 3423 H HD22 . ASN 208 208 ? A 7.056 -7.439 7.095 1.000 1 A ASN 56.970 1
ATOM 3424 N N . ILE 209 209 ? A 5.657 -4.701 1.352 1.000 1 A ILE 60.950 1
ATOM 3425 C CA . ILE 209 209 ? A 5.490 -3.515 0.517 1.000 1 A ILE 60.950 1
ATOM 3426 C C . ILE 209 209 ? A 4.572 -3.809 -0.665 1.000 1 A ILE 60.950 1
ATOM 3427 O O . ILE 209 209 ? A 3.761 -2.949 -1.011 1.000 1 A ILE 60.950 1
ATOM 3428 C CB . ILE 209 209 ? A 6.841 -2.930 0.077 1.000 1 A ILE 60.950 1
ATOM 3429 C CG1 . ILE 209 209 ? A 7.783 -2.711 1.283 1.000 1 A ILE 60.950 1
ATOM 3430 C CG2 . ILE 209 209 ? A 6.553 -1.600 -0.630 1.000 1 A ILE 60.950 1
ATOM 3431 C CD1 . ILE 209 209 ? A 9.138 -2.091 0.914 1.000 1 A ILE 60.950 1
ATOM 3432 H H . ILE 209 209 ? A 6.416 -5.334 1.145 1.000 1 A ILE 60.950 1
ATOM 3433 H HA . ILE 209 209 ? A 4.993 -2.751 1.115 1.000 1 A ILE 60.950 1
ATOM 3434 H HB . ILE 209 209 ? A 7.313 -3.609 -0.632 1.000 1 A ILE 60.950 1
ATOM 3435 H HG12 . ILE 209 209 ? A 7.982 -3.671 1.760 1.000 1 A ILE 60.950 1
ATOM 3436 H HG13 . ILE 209 209 ? A 7.296 -2.073 2.020 1.000 1 A ILE 60.950 1
ATOM 3437 H HG21 . ILE 209 209 ? A 6.163 -1.786 -1.631 1.000 1 A ILE 60.950 1
ATOM 3438 H HG22 . ILE 209 209 ? A 7.469 -1.017 -0.713 1.000 1 A ILE 60.950 1
ATOM 3439 H HG23 . ILE 209 209 ? A 5.838 -1.015 -0.052 1.000 1 A ILE 60.950 1
ATOM 3440 H HD11 . ILE 209 209 ? A 9.900 -2.437 1.611 1.000 1 A ILE 60.950 1
ATOM 3441 H HD12 . ILE 209 209 ? A 9.064 -1.004 0.957 1.000 1 A ILE 60.950 1
ATOM 3442 H HD13 . ILE 209 209 ? A 9.436 -2.356 -0.100 1.000 1 A ILE 60.950 1
ATOM 3443 N N . LEU 210 210 ? A 4.602 -5.034 -1.205 1.000 1 A LEU 63.620 1
ATOM 3444 C CA . LEU 210 210 ? A 3.582 -5.491 -2.151 1.000 1 A LEU 63.620 1
ATOM 3445 C C . LEU 210 210 ? A 2.186 -5.244 -1.577 1.000 1 A LEU 63.620 1
ATOM 3446 O O . LEU 210 210 ? A 1.380 -4.570 -2.209 1.000 1 A LEU 63.620 1
ATOM 3447 C CB . LEU 210 210 ? A 3.756 -6.987 -2.465 1.000 1 A LEU 63.620 1
ATOM 3448 C CG . LEU 210 210 ? A 4.840 -7.272 -3.507 1.000 1 A LEU 63.620 1
ATOM 3449 C CD1 . LEU 210 210 ? A 5.306 -8.716 -3.381 1.000 1 A LEU 63.620 1
ATOM 3450 C CD2 . LEU 210 210 ? A 4.268 -7.061 -4.908 1.000 1 A LEU 63.620 1
ATOM 3451 H H . LEU 210 210 ? A 5.277 -5.703 -0.864 1.000 1 A LEU 63.620 1
ATOM 3452 H HA . LEU 210 210 ? A 3.672 -4.913 -3.071 1.000 1 A LEU 63.620 1
ATOM 3453 H HB2 . LEU 210 210 ? A 3.994 -7.527 -1.548 1.000 1 A LEU 63.620 1
ATOM 3454 H HB3 . LEU 210 210 ? A 2.812 -7.391 -2.829 1.000 1 A LEU 63.620 1
ATOM 3455 H HG . LEU 210 210 ? A 5.688 -6.607 -3.341 1.000 1 A LEU 63.620 1
ATOM 3456 H HD11 . LEU 210 210 ? A 5.930 -8.986 -4.234 1.000 1 A LEU 63.620 1
ATOM 3457 H HD12 . LEU 210 210 ? A 5.909 -8.826 -2.480 1.000 1 A LEU 63.620 1
ATOM 3458 H HD13 . LEU 210 210 ? A 4.445 -9.382 -3.322 1.000 1 A LEU 63.620 1
ATOM 3459 H HD21 . LEU 210 210 ? A 3.444 -7.753 -5.086 1.000 1 A LEU 63.620 1
ATOM 3460 H HD22 . LEU 210 210 ? A 5.035 -7.246 -5.660 1.000 1 A LEU 63.620 1
ATOM 3461 H HD23 . LEU 210 210 ? A 3.895 -6.042 -5.006 1.000 1 A LEU 63.620 1
ATOM 3462 N N . LEU 211 211 ? A 1.925 -5.699 -0.352 1.000 1 A LEU 62.140 1
ATOM 3463 C CA . LEU 211 211 ? A 0.594 -5.594 0.251 1.000 1 A LEU 62.140 1
ATOM 3464 C C . LEU 211 211 ? A 0.157 -4.154 0.551 1.000 1 A LEU 62.140 1
ATOM 3465 O O . LEU 211 211 ? A -1.030 -3.852 0.486 1.000 1 A LEU 62.140 1
ATOM 3466 C CB . LEU 211 211 ? A 0.559 -6.441 1.534 1.000 1 A LEU 62.140 1
ATOM 3467 C CG . LEU 211 211 ? A 0.738 -7.953 1.305 1.000 1 A LEU 62.140 1
ATOM 3468 C CD1 . LEU 211 211 ? A 0.734 -8.663 2.657 1.000 1 A LEU 62.140 1
ATOM 3469 C CD2 . LEU 211 211 ? A -0.374 -8.549 0.437 1.000 1 A LEU 62.140 1
ATOM 3470 H H . LEU 211 211 ? A 2.636 -6.246 0.114 1.000 1 A LEU 62.140 1
ATOM 3471 H HA . LEU 211 211 ? A -0.141 -5.984 -0.453 1.000 1 A LEU 62.140 1
ATOM 3472 H HB2 . LEU 211 211 ? A -0.400 -6.280 2.027 1.000 1 A LEU 62.140 1
ATOM 3473 H HB3 . LEU 211 211 ? A 1.342 -6.090 2.206 1.000 1 A LEU 62.140 1
ATOM 3474 H HG . LEU 211 211 ? A 1.698 -8.140 0.822 1.000 1 A LEU 62.140 1
ATOM 3475 H HD11 . LEU 211 211 ? A 1.543 -8.278 3.279 1.000 1 A LEU 62.140 1
ATOM 3476 H HD12 . LEU 211 211 ? A -0.219 -8.513 3.164 1.000 1 A LEU 62.140 1
ATOM 3477 H HD13 . LEU 211 211 ? A 0.899 -9.731 2.511 1.000 1 A LEU 62.140 1
ATOM 3478 H HD21 . LEU 211 211 ? A -0.315 -8.159 -0.579 1.000 1 A LEU 62.140 1
ATOM 3479 H HD22 . LEU 211 211 ? A -0.257 -9.631 0.388 1.000 1 A LEU 62.140 1
ATOM 3480 H HD23 . LEU 211 211 ? A -1.351 -8.315 0.862 1.000 1 A LEU 62.140 1
ATOM 3481 N N . THR 212 212 ? A 1.090 -3.262 0.889 1.000 1 A THR 64.510 1
ATOM 3482 C CA . THR 212 212 ? A 0.745 -1.913 1.380 1.000 1 A THR 64.510 1
ATOM 3483 C C . THR 212 212 ? A 0.869 -0.807 0.339 1.000 1 A THR 64.510 1
ATOM 3484 O O . THR 212 212 ? A 0.365 0.295 0.565 1.000 1 A THR 64.510 1
ATOM 3485 C CB . THR 212 212 ? A 1.568 -1.545 2.619 1.000 1 A THR 64.510 1
ATOM 3486 O OG1 . THR 212 212 ? A 2.951 -1.641 2.365 1.000 1 A THR 64.510 1
ATOM 3487 C CG2 . THR 212 212 ? A 1.251 -2.448 3.807 1.000 1 A THR 64.510 1
ATOM 3488 H H . THR 212 212 ? A 2.052 -3.568 0.921 1.000 1 A THR 64.510 1
ATOM 3489 H HA . THR 212 212 ? A -0.301 -1.905 1.687 1.000 1 A THR 64.510 1
ATOM 3490 H HB . THR 212 212 ? A 1.335 -0.518 2.903 1.000 1 A THR 64.510 1
ATOM 3491 H HG1 . THR 212 212 ? A 3.197 -2.558 2.506 1.000 1 A THR 64.510 1
ATOM 3492 H HG21 . THR 212 212 ? A 1.840 -2.138 4.670 1.000 1 A THR 64.510 1
ATOM 3493 H HG22 . THR 212 212 ? A 1.475 -3.489 3.573 1.000 1 A THR 64.510 1
ATOM 3494 H HG23 . THR 212 212 ? A 0.192 -2.364 4.054 1.000 1 A THR 64.510 1
ATOM 3495 N N . LYS 213 213 ? A 1.561 -1.060 -0.777 1.000 1 A LYS 68.820 1
ATOM 3496 C CA . LYS 213 213 ? A 1.846 -0.056 -1.816 1.000 1 A LYS 68.820 1
ATOM 3497 C C . LYS 213 213 ? A 1.475 -0.501 -3.225 1.000 1 A LYS 68.820 1
ATOM 3498 O O . LYS 213 213 ? A 1.494 0.341 -4.121 1.000 1 A LYS 68.820 1
ATOM 3499 C CB . LYS 213 213 ? A 3.327 0.359 -1.745 1.000 1 A LYS 68.820 1
ATOM 3500 C CG . LYS 213 213 ? A 3.774 0.963 -0.406 1.000 1 A LYS 68.820 1
ATOM 3501 C CD . LYS 213 213 ? A 3.050 2.269 -0.062 1.000 1 A LYS 68.820 1
ATOM 3502 C CE . LYS 213 213 ? A 3.459 2.728 1.339 1.000 1 A LYS 68.820 1
ATOM 3503 N NZ . LYS 213 213 ? A 2.614 3.861 1.789 1.000 1 A LYS 68.820 1
ATOM 3504 H H . LYS 213 213 ? A 2.018 -1.958 -0.847 1.000 1 A LYS 68.820 1
ATOM 3505 H HA . LYS 213 213 ? A 1.220 0.820 -1.650 1.000 1 A LYS 68.820 1
ATOM 3506 H HB2 . LYS 213 213 ? A 3.536 1.078 -2.537 1.000 1 A LYS 68.820 1
ATOM 3507 H HB3 . LYS 213 213 ? A 3.937 -0.526 -1.928 1.000 1 A LYS 68.820 1
ATOM 3508 H HG2 . LYS 213 213 ? A 4.844 1.167 -0.462 1.000 1 A LYS 68.820 1
ATOM 3509 H HG3 . LYS 213 213 ? A 3.615 0.236 0.390 1.000 1 A LYS 68.820 1
ATOM 3510 H HD2 . LYS 213 213 ? A 1.972 2.112 -0.080 1.000 1 A LYS 68.820 1
ATOM 3511 H HD3 . LYS 213 213 ? A 3.306 3.031 -0.799 1.000 1 A LYS 68.820 1
ATOM 3512 H HE2 . LYS 213 213 ? A 3.337 1.884 2.017 1.000 1 A LYS 68.820 1
ATOM 3513 H HE3 . LYS 213 213 ? A 4.513 3.004 1.331 1.000 1 A LYS 68.820 1
ATOM 3514 H HZ1 . LYS 213 213 ? A 2.865 4.148 2.724 1.000 1 A LYS 68.820 1
ATOM 3515 H HZ2 . LYS 213 213 ? A 2.705 4.650 1.166 1.000 1 A LYS 68.820 1
ATOM 3516 H HZ3 . LYS 213 213 ? A 1.645 3.574 1.796 1.000 1 A LYS 68.820 1
ATOM 3517 N N . THR 214 214 ? A 1.106 -1.766 -3.429 1.000 1 A THR 78.350 1
ATOM 3518 C CA . THR 214 214 ? A 0.481 -2.177 -4.689 1.000 1 A THR 78.350 1
ATOM 3519 C C . THR 214 214 ? A -0.961 -1.704 -4.705 1.000 1 A THR 78.350 1
ATOM 3520 O O . THR 214 214 ? A -1.732 -2.010 -3.799 1.000 1 A THR 78.350 1
ATOM 3521 C CB . THR 214 214 ? A 0.529 -3.686 -4.932 1.000 1 A THR 78.350 1
ATOM 3522 O OG1 . THR 214 214 ? A 1.856 -4.121 -4.803 1.000 1 A THR 78.350 1
ATOM 3523 C CG2 . THR 214 214 ? A 0.051 -4.082 -6.326 1.000 1 A THR 78.350 1
ATOM 3524 H H . THR 214 214 ? A 1.104 -2.421 -2.661 1.000 1 A THR 78.350 1
ATOM 3525 H HA . THR 214 214 ? A 1.022 -1.703 -5.507 1.000 1 A THR 78.350 1
ATOM 3526 H HB . THR 214 214 ? A -0.090 -4.198 -4.195 1.000 1 A THR 78.350 1
ATOM 3527 H HG1 . THR 214 214 ? A 1.921 -4.344 -3.872 1.000 1 A THR 78.350 1
ATOM 3528 H HG21 . THR 214 214 ? A 0.187 -5.155 -6.461 1.000 1 A THR 78.350 1
ATOM 3529 H HG22 . THR 214 214 ? A -1.005 -3.843 -6.454 1.000 1 A THR 78.350 1
ATOM 3530 H HG23 . THR 214 214 ? A 0.631 -3.555 -7.083 1.000 1 A THR 78.350 1
ATOM 3531 N N . SER 215 215 ? A -1.326 -0.982 -5.758 1.000 1 A SER 77.210 1
ATOM 3532 C CA . SER 215 215 ? A -2.723 -0.655 -6.048 1.000 1 A SER 77.210 1
ATOM 3533 C C . SER 215 215 ? A -3.204 -1.538 -7.186 1.000 1 A SER 77.210 1
ATOM 3534 O O . SER 215 215 ? A -2.466 -1.769 -8.141 1.000 1 A SER 77.210 1
ATOM 3535 C CB . SER 215 215 ? A -2.908 0.835 -6.351 1.000 1 A SER 77.210 1
ATOM 3536 O OG . SER 215 215 ? A -1.990 1.288 -7.326 1.000 1 A SER 77.210 1
ATOM 3537 H H . SER 215 215 ? A -0.649 -0.877 -6.500 1.000 1 A SER 77.210 1
ATOM 3538 H HA . SER 215 215 ? A -3.340 -0.876 -5.177 1.000 1 A SER 77.210 1
ATOM 3539 H HB2 . SER 215 215 ? A -2.748 1.399 -5.432 1.000 1 A SER 77.210 1
ATOM 3540 H HB3 . SER 215 215 ? A -3.926 1.015 -6.695 1.000 1 A SER 77.210 1
ATOM 3541 H HG . SER 215 215 ? A -1.115 1.010 -7.046 1.000 1 A SER 77.210 1
ATOM 3542 N N . THR 216 216 ? A -4.423 -2.057 -7.080 1.000 1 A THR 80.940 1
ATOM 3543 C CA . THR 216 216 ? A -5.018 -2.897 -8.127 1.000 1 A THR 80.940 1
ATOM 3544 C C . THR 216 216 ? A -6.381 -2.354 -8.518 1.000 1 A THR 80.940 1
ATOM 3545 O O . THR 216 216 ? A -7.117 -1.869 -7.665 1.000 1 A THR 80.940 1
ATOM 3546 C CB . THR 216 216 ? A -5.116 -4.364 -7.687 1.000 1 A THR 80.940 1
ATOM 3547 O OG1 . THR 216 216 ? A -3.881 -4.779 -7.153 1.000 1 A THR 80.940 1
ATOM 3548 C CG2 . THR 216 216 ? A -5.425 -5.300 -8.849 1.000 1 A THR 80.940 1
ATOM 3549 H H . THR 216 216 ? A -4.973 -1.858 -6.257 1.000 1 A THR 80.940 1
ATOM 3550 H HA . THR 216 216 ? A -4.385 -2.867 -9.015 1.000 1 A THR 80.940 1
ATOM 3551 H HB . THR 216 216 ? A -5.883 -4.463 -6.920 1.000 1 A THR 80.940 1
ATOM 3552 H HG1 . THR 216 216 ? A -3.667 -4.158 -6.453 1.000 1 A THR 80.940 1
ATOM 3553 H HG21 . THR 216 216 ? A -6.399 -5.071 -9.281 1.000 1 A THR 80.940 1
ATOM 3554 H HG22 . THR 216 216 ? A -5.422 -6.330 -8.493 1.000 1 A THR 80.940 1
ATOM 3555 H HG23 . THR 216 216 ? A -4.664 -5.198 -9.623 1.000 1 A THR 80.940 1
ATOM 3556 N N . TRP 217 217 ? A -6.732 -2.432 -9.797 1.000 1 A TRP 76.930 1
ATOM 3557 C CA . TRP 217 217 ? A -8.068 -2.115 -10.291 1.000 1 A TRP 76.930 1
ATOM 3558 C C . TRP 217 217 ? A -8.524 -3.133 -11.328 1.000 1 A TRP 76.930 1
ATOM 3559 O O . TRP 217 217 ? A -7.733 -3.860 -11.927 1.000 1 A TRP 76.930 1
ATOM 3560 C CB . TRP 217 217 ? A -8.127 -0.687 -10.846 1.000 1 A TRP 76.930 1
ATOM 3561 C CG . TRP 217 217 ? A -7.218 -0.396 -11.998 1.000 1 A TRP 76.930 1
ATOM 3562 C CD1 . TRP 217 217 ? A -7.553 -0.380 -13.309 1.000 1 A TRP 76.930 1
ATOM 3563 C CD2 . TRP 217 217 ? A -5.802 -0.050 -11.943 1.000 1 A TRP 76.930 1
ATOM 3564 N NE1 . TRP 217 217 ? A -6.457 0.002 -14.058 1.000 1 A TRP 76.930 1
ATOM 3565 C CE2 . TRP 217 217 ? A -5.349 0.217 -13.267 1.000 1 A TRP 76.930 1
ATOM 3566 C CE3 . TRP 217 217 ? A -4.864 0.089 -10.900 1.000 1 A TRP 76.930 1
ATOM 3567 C CZ2 . TRP 217 217 ? A -4.033 0.610 -13.545 1.000 1 A TRP 76.930 1
ATOM 3568 C CZ3 . TRP 217 217 ? A -3.534 0.457 -11.167 1.000 1 A TRP 76.930 1
ATOM 3569 C CH2 . TRP 217 217 ? A -3.117 0.719 -12.485 1.000 1 A TRP 76.930 1
ATOM 3570 H H . TRP 217 217 ? A -6.058 -2.793 -10.458 1.000 1 A TRP 76.930 1
ATOM 3571 H HA . TRP 217 217 ? A -8.766 -2.173 -9.455 1.000 1 A TRP 76.930 1
ATOM 3572 H HB2 . TRP 217 217 ? A -9.150 -0.463 -11.145 1.000 1 A TRP 76.930 1
ATOM 3573 H HB3 . TRP 217 217 ? A -7.875 0.001 -10.039 1.000 1 A TRP 76.930 1
ATOM 3574 H HD1 . TRP 217 217 ? A -8.537 -0.594 -13.699 1.000 1 A TRP 76.930 1
ATOM 3575 H HE1 . TRP 217 217 ? A -6.467 0.107 -15.063 1.000 1 A TRP 76.930 1
ATOM 3576 H HE3 . TRP 217 217 ? A -5.170 -0.093 -9.880 1.000 1 A TRP 76.930 1
ATOM 3577 H HZ2 . TRP 217 217 ? A -3.729 0.828 -14.558 1.000 1 A TRP 76.930 1
ATOM 3578 H HZ3 . TRP 217 217 ? A -2.841 0.555 -10.345 1.000 1 A TRP 76.930 1
ATOM 3579 H HH2 . TRP 217 217 ? A -2.101 1.028 -12.677 1.000 1 A TRP 76.930 1
ATOM 3580 N N . ILE 218 218 ? A -9.837 -3.175 -11.539 1.000 1 A ILE 79.790 1
ATOM 3581 C CA . ILE 218 218 ? A -10.485 -4.095 -12.468 1.000 1 A ILE 79.790 1
ATOM 3582 C C . ILE 218 218 ? A -11.274 -3.338 -13.535 1.000 1 A ILE 79.790 1
ATOM 3583 O O . ILE 218 218 ? A -12.189 -2.560 -13.233 1.000 1 A ILE 79.790 1
ATOM 3584 C CB . ILE 218 218 ? A -11.323 -5.135 -11.704 1.000 1 A ILE 79.790 1
ATOM 3585 C CG1 . ILE 218 218 ? A -11.849 -6.201 -12.684 1.000 1 A ILE 79.790 1
ATOM 3586 C CG2 . ILE 218 218 ? A -12.465 -4.508 -10.876 1.000 1 A ILE 79.790 1
ATOM 3587 C CD1 . ILE 218 218 ? A -12.594 -7.324 -11.965 1.000 1 A ILE 79.790 1
ATOM 3588 H H . ILE 218 218 ? A -10.417 -2.522 -11.031 1.000 1 A ILE 79.790 1
ATOM 3589 H HA . ILE 218 218 ? A -9.705 -4.657 -12.983 1.000 1 A ILE 79.790 1
ATOM 3590 H HB . ILE 218 218 ? A -10.650 -5.633 -11.006 1.000 1 A ILE 79.790 1
ATOM 3591 H HG12 . ILE 218 218 ? A -12.520 -5.752 -13.416 1.000 1 A ILE 79.790 1
ATOM 3592 H HG13 . ILE 218 218 ? A -11.003 -6.636 -13.215 1.000 1 A ILE 79.790 1
ATOM 3593 H HG21 . ILE 218 218 ? A -12.869 -5.262 -10.200 1.000 1 A ILE 79.790 1
ATOM 3594 H HG22 . ILE 218 218 ? A -13.255 -4.143 -11.532 1.000 1 A ILE 79.790 1
ATOM 3595 H HG23 . ILE 218 218 ? A -12.084 -3.690 -10.264 1.000 1 A ILE 79.790 1
ATOM 3596 H HD11 . ILE 218 218 ? A -12.777 -8.139 -12.666 1.000 1 A ILE 79.790 1
ATOM 3597 H HD12 . ILE 218 218 ? A -11.988 -7.684 -11.133 1.000 1 A ILE 79.790 1
ATOM 3598 H HD13 . ILE 218 218 ? A -13.554 -6.970 -11.590 1.000 1 A ILE 79.790 1
ATOM 3599 N N . ASN 219 219 ? A -10.961 -3.626 -14.793 1.000 1 A ASN 71.410 1
ATOM 3600 C CA . ASN 219 219 ? A -11.713 -3.185 -15.956 1.000 1 A ASN 71.410 1
ATOM 3601 C C . ASN 219 219 ? A -12.370 -4.383 -16.666 1.000 1 A ASN 71.410 1
ATOM 3602 O O . ASN 219 219 ? A -11.947 -5.527 -16.515 1.000 1 A ASN 71.410 1
ATOM 3603 C CB . ASN 219 219 ? A -10.798 -2.332 -16.855 1.000 1 A ASN 71.410 1
ATOM 3604 C CG . ASN 219 219 ? A -11.569 -1.503 -17.864 1.000 1 A ASN 71.410 1
ATOM 3605 O OD1 . ASN 219 219 ? A -12.789 -1.439 -17.840 1.000 1 A ASN 71.410 1
ATOM 3606 N ND2 . ASN 219 219 ? A -10.890 -0.838 -18.765 1.000 1 A ASN 71.410 1
ATOM 3607 H H . ASN 219 219 ? A -10.218 -4.292 -14.949 1.000 1 A ASN 71.410 1
ATOM 3608 H HA . ASN 219 219 ? A -12.523 -2.539 -15.617 1.000 1 A ASN 71.410 1
ATOM 3609 H HB2 . ASN 219 219 ? A -10.223 -1.641 -16.237 1.000 1 A ASN 71.410 1
ATOM 3610 H HB3 . ASN 219 219 ? A -10.098 -2.971 -17.392 1.000 1 A ASN 71.410 1
ATOM 3611 H HD21 . ASN 219 219 ? A -11.416 -0.248 -19.393 1.000 1 A ASN 71.410 1
ATOM 3612 H HD22 . ASN 219 219 ? A -9.880 -0.850 -18.776 1.000 1 A ASN 71.410 1
ATOM 3613 N N . TYR 220 220 ? A -13.427 -4.117 -17.428 1.000 1 A TYR 74.670 1
ATOM 3614 C CA . TYR 220 220 ? A -14.117 -5.097 -18.260 1.000 1 A TYR 74.670 1
ATOM 3615 C C . TYR 220 220 ? A -14.182 -4.555 -19.681 1.000 1 A TYR 74.670 1
ATOM 3616 O O . TYR 220 220 ? A -14.788 -3.510 -19.915 1.000 1 A TYR 74.670 1
ATOM 3617 C CB . TYR 220 220 ? A -15.536 -5.367 -17.745 1.000 1 A TYR 74.670 1
ATOM 3618 C CG . TYR 220 220 ? A -15.619 -6.051 -16.398 1.000 1 A TYR 74.670 1
ATOM 3619 C CD1 . TYR 220 220 ? A -15.857 -7.435 -16.321 1.000 1 A TYR 74.670 1
ATOM 3620 C CD2 . TYR 220 220 ? A -15.485 -5.293 -15.222 1.000 1 A TYR 74.670 1
ATOM 3621 C CE1 . TYR 220 220 ? A -15.998 -8.055 -15.065 1.000 1 A TYR 74.670 1
ATOM 3622 C CE2 . TYR 220 220 ? A -15.619 -5.904 -13.963 1.000 1 A TYR 74.670 1
ATOM 3623 C CZ . TYR 220 220 ? A -15.885 -7.286 -13.888 1.000 1 A TYR 74.670 1
ATOM 3624 O OH . TYR 220 220 ? A -16.056 -7.875 -12.679 1.000 1 A TYR 74.670 1
ATOM 3625 H H . TYR 220 220 ? A -13.628 -3.145 -17.615 1.000 1 A TYR 74.670 1
ATOM 3626 H HA . TYR 220 220 ? A -13.567 -6.038 -18.266 1.000 1 A TYR 74.670 1
ATOM 3627 H HB2 . TYR 220 220 ? A -16.080 -4.424 -17.689 1.000 1 A TYR 74.670 1
ATOM 3628 H HB3 . TYR 220 220 ? A -16.050 -5.990 -18.476 1.000 1 A TYR 74.670 1
ATOM 3629 H HD1 . TYR 220 220 ? A -15.921 -8.022 -17.225 1.000 1 A TYR 74.670 1
ATOM 3630 H HD2 . TYR 220 220 ? A -15.241 -4.244 -15.300 1.000 1 A TYR 74.670 1
ATOM 3631 H HE1 . TYR 220 220 ? A -16.183 -9.117 -15.009 1.000 1 A TYR 74.670 1
ATOM 3632 H HE2 . TYR 220 220 ? A -15.496 -5.332 -13.056 1.000 1 A TYR 74.670 1
ATOM 3633 H HH . TYR 220 220 ? A -16.172 -8.819 -12.814 1.000 1 A TYR 74.670 1
ATOM 3634 N N . LYS 221 221 ? A -13.603 -5.283 -20.631 1.000 1 A LYS 69.670 1
ATOM 3635 C CA . LYS 221 221 ? A -13.603 -4.922 -22.048 1.000 1 A LYS 69.670 1
ATOM 3636 C C . LYS 221 221 ? A -14.212 -6.076 -22.830 1.000 1 A LYS 69.670 1
ATOM 3637 O O . LYS 221 221 ? A -13.634 -7.148 -22.906 1.000 1 A LYS 69.670 1
ATOM 3638 C CB . LYS 221 221 ? A -12.161 -4.588 -22.466 1.000 1 A LYS 69.670 1
ATOM 3639 C CG . LYS 221 221 ? A -12.080 -4.013 -23.889 1.000 1 A LYS 69.670 1
ATOM 3640 C CD . LYS 221 221 ? A -10.627 -3.651 -24.235 1.000 1 A LYS 69.670 1
ATOM 3641 C CE . LYS 221 221 ? A -10.521 -3.041 -25.641 1.000 1 A LYS 69.670 1
ATOM 3642 N NZ . LYS 221 221 ? A -9.122 -2.659 -25.972 1.000 1 A LYS 69.670 1
ATOM 3643 H H . LYS 221 221 ? A -13.167 -6.155 -20.366 1.000 1 A LYS 69.670 1
ATOM 3644 H HA . LYS 221 221 ? A -14.214 -4.033 -22.206 1.000 1 A LYS 69.670 1
ATOM 3645 H HB2 . LYS 221 221 ? A -11.760 -3.849 -21.772 1.000 1 A LYS 69.670 1
ATOM 3646 H HB3 . LYS 221 221 ? A -11.544 -5.484 -22.402 1.000 1 A LYS 69.670 1
ATOM 3647 H HG2 . LYS 221 221 ? A -12.446 -4.750 -24.603 1.000 1 A LYS 69.670 1
ATOM 3648 H HG3 . LYS 221 221 ? A -12.700 -3.118 -23.951 1.000 1 A LYS 69.670 1
ATOM 3649 H HD2 . LYS 221 221 ? A -10.252 -2.936 -23.503 1.000 1 A LYS 69.670 1
ATOM 3650 H HD3 . LYS 221 221 ? A -10.019 -4.554 -24.186 1.000 1 A LYS 69.670 1
ATOM 3651 H HE2 . LYS 221 221 ? A -10.886 -3.774 -26.361 1.000 1 A LYS 69.670 1
ATOM 3652 H HE3 . LYS 221 221 ? A -11.165 -2.163 -25.692 1.000 1 A LYS 69.670 1
ATOM 3653 H HZ1 . LYS 221 221 ? A -8.507 -3.459 -25.925 1.000 1 A LYS 69.670 1
ATOM 3654 H HZ2 . LYS 221 221 ? A -9.053 -2.265 -26.899 1.000 1 A LYS 69.670 1
ATOM 3655 H HZ3 . LYS 221 221 ? A -8.772 -1.963 -25.329 1.000 1 A LYS 69.670 1
ATOM 3656 N N . ASN 222 222 ? A -15.400 -5.889 -23.399 1.000 1 A ASN 70.880 1
ATOM 3657 C CA . ASN 222 222 ? A -16.125 -6.930 -24.140 1.000 1 A ASN 70.880 1
ATOM 3658 C C . ASN 222 222 ? A -16.376 -8.213 -23.310 1.000 1 A ASN 70.880 1
ATOM 3659 O O . ASN 222 222 ? A -17.272 -8.252 -22.459 1.000 1 A ASN 70.880 1
ATOM 3660 C CB . ASN 222 222 ? A -15.418 -7.180 -25.494 1.000 1 A ASN 70.880 1
ATOM 3661 C CG . ASN 222 222 ? A -15.258 -5.920 -26.318 1.000 1 A ASN 70.880 1
ATOM 3662 O OD1 . ASN 222 222 ? A -16.050 -4.999 -26.236 1.000 1 A ASN 70.880 1
ATOM 3663 N ND2 . ASN 222 222 ? A -14.229 -5.838 -27.128 1.000 1 A ASN 70.880 1
ATOM 3664 H H . ASN 222 222 ? A -15.812 -4.968 -23.347 1.000 1 A ASN 70.880 1
ATOM 3665 H HA . ASN 222 222 ? A -17.113 -6.533 -24.371 1.000 1 A ASN 70.880 1
ATOM 3666 H HB2 . ASN 222 222 ? A -15.995 -7.890 -26.087 1.000 1 A ASN 70.880 1
ATOM 3667 H HB3 . ASN 222 222 ? A -14.425 -7.600 -25.330 1.000 1 A ASN 70.880 1
ATOM 3668 H HD21 . ASN 222 222 ? A -13.548 -6.582 -27.182 1.000 1 A ASN 70.880 1
ATOM 3669 H HD22 . ASN 222 222 ? A -14.169 -5.006 -27.696 1.000 1 A ASN 70.880 1
ATOM 3670 N N . ASN 223 223 ? A -15.593 -9.262 -23.573 1.000 1 A ASN 75.210 1
ATOM 3671 C CA . ASN 223 223 ? A -15.595 -10.546 -22.871 1.000 1 A ASN 75.210 1
ATOM 3672 C C . ASN 223 223 ? A -14.305 -10.768 -22.073 1.000 1 A ASN 75.210 1
ATOM 3673 O O . ASN 223 223 ? A -14.026 -11.888 -21.670 1.000 1 A ASN 75.210 1
ATOM 3674 C CB . ASN 223 223 ? A -15.870 -11.679 -23.875 1.000 1 A ASN 75.210 1
ATOM 3675 C CG . ASN 223 223 ? A -17.299 -11.705 -24.376 1.000 1 A ASN 75.210 1
ATOM 3676 O OD1 . ASN 223 223 ? A -18.209 -11.106 -23.808 1.000 1 A ASN 75.210 1
ATOM 3677 N ND2 . ASN 223 223 ? A -17.538 -12.439 -25.435 1.000 1 A ASN 75.210 1
ATOM 3678 H H . ASN 223 223 ? A -14.830 -9.107 -24.217 1.000 1 A ASN 75.210 1
ATOM 3679 H HA . ASN 223 223 ? A -16.390 -10.548 -22.125 1.000 1 A ASN 75.210 1
ATOM 3680 H HB2 . ASN 223 223 ? A -15.685 -12.644 -23.404 1.000 1 A ASN 75.210 1
ATOM 3681 H HB3 . ASN 223 223 ? A -15.187 -11.589 -24.721 1.000 1 A ASN 75.210 1
ATOM 3682 H HD21 . ASN 223 223 ? A -16.808 -13.032 -25.806 1.000 1 A ASN 75.210
1
ATOM 3683 H HD22 . ASN 223 223 ? A -18.487 -12.487 -25.775 1.000 1 A ASN 75.210
1
ATOM 3684 N N . GLU 224 224 ? A -13.530 -9.722 -21.832 1.000 1 A GLU 76.850 1
ATOM 3685 C CA . GLU 224 224 ? A -12.279 -9.775 -21.091 1.000 1 A GLU 76.850 1
ATOM 3686 C C . GLU 224 224 ? A -12.431 -9.046 -19.761 1.000 1 A GLU 76.850 1
ATOM 3687 O O . GLU 224 224 ? A -13.042 -7.974 -19.670 1.000 1 A GLU 76.850 1
ATOM 3688 C CB . GLU 224 224 ? A -11.135 -9.177 -21.917 1.000 1 A GLU 76.850 1
ATOM 3689 C CG . GLU 224 224 ? A -10.937 -9.937 -23.238 1.000 1 A GLU 76.850 1
ATOM 3690 C CD . GLU 224 224 ? A -9.924 -9.264 -24.170 1.000 1 A GLU 76.850 1
ATOM 3691 O OE1 . GLU 224 224 ? A -9.855 -8.011 -24.169 1.000 1 A GLU 76.850 1
ATOM 3692 O OE2 . GLU 224 224 ? A -9.302 -10.019 -24.947 1.000 1 A GLU 76.850 1
ATOM 3693 H H . GLU 224 224 ? A -13.768 -8.819 -22.216 1.000 1 A GLU 76.850 1
ATOM 3694 H HA . GLU 224 224 ? A -12.017 -10.812 -20.887 1.000 1 A GLU 76.850 1
ATOM 3695 H HB2 . GLU 224 224 ? A -10.215 -9.228 -21.336 1.000 1 A GLU 76.850 1
ATOM 3696 H HB3 . GLU 224 224 ? A -11.357 -8.128 -22.114 1.000 1 A GLU 76.850 1
ATOM 3697 H HG2 . GLU 224 224 ? A -10.617 -10.953 -23.005 1.000 1 A GLU 76.850 1
ATOM 3698 H HG3 . GLU 224 224 ? A -11.882 -10.003 -23.776 1.000 1 A GLU 76.850 1
ATOM 3699 N N . ILE 225 225 ? A -11.850 -9.637 -18.727 1.000 1 A ILE 80.030 1
ATOM 3700 C CA . ILE 225 225 ? A -11.576 -8.983 -17.455 1.000 1 A ILE 80.030 1
ATOM 3701 C C . ILE 225 225 ? A -10.107 -8.576 -17.483 1.000 1 A ILE 80.030 1
ATOM 3702 O O . ILE 225 225 ? A -9.245 -9.414 -17.727 1.000 1 A ILE 80.030 1
ATOM 3703 C CB . ILE 225 225 ? A -11.891 -9.926 -16.277 1.000 1 A ILE 80.030 1
ATOM 3704 C CG1 . ILE 225 225 ? A -13.372 -10.363 -16.304 1.000 1 A ILE 80.030 1
ATOM 3705 C CG2 . ILE 225 225 ? A -11.561 -9.210 -14.956 1.000 1 A ILE 80.030 1
ATOM 3706 C CD1 . ILE 225 225 ? A -13.690 -11.516 -15.352 1.000 1 A ILE 80.030 1
ATOM 3707 H H . ILE 225 225 ? A -11.391 -10.522 -18.890 1.000 1 A ILE 80.030 1
ATOM 3708 H HA . ILE 225 225 ? A -12.188 -8.086 -17.355 1.000 1 A ILE 80.030 1
ATOM 3709 H HB . ILE 225 225 ? A -11.262 -10.812 -16.360 1.000 1 A ILE 80.030 1
ATOM 3710 H HG12 . ILE 225 225 ? A -13.654 -10.696 -17.303 1.000 1 A ILE 80.030
1
ATOM 3711 H HG13 . ILE 225 225 ? A -13.993 -9.504 -16.050 1.000 1 A ILE 80.030 1
ATOM 3712 H HG21 . ILE 225 225 ? A -10.506 -8.937 -14.930 1.000 1 A ILE 80.030 1
ATOM 3713 H HG22 . ILE 225 225 ? A -11.739 -9.866 -14.104 1.000 1 A ILE 80.030 1
ATOM 3714 H HG23 . ILE 225 225 ? A -12.162 -8.304 -14.870 1.000 1 A ILE 80.030 1
ATOM 3715 H HD11 . ILE 225 225 ? A -14.767 -11.681 -15.340 1.000 1 A ILE 80.030
1
ATOM 3716 H HD12 . ILE 225 225 ? A -13.181 -12.421 -15.684 1.000 1 A ILE 80.030
1
ATOM 3717 H HD13 . ILE 225 225 ? A -13.368 -11.281 -14.337 1.000 1 A ILE 80.030
1
ATOM 3718 N N . LEU 226 226 ? A -9.830 -7.304 -17.218 1.000 1 A LEU 77.600 1
ATOM 3719 C CA . LEU 226 226 ? A -8.480 -6.776 -17.062 1.000 1 A LEU 77.600 1
ATOM 3720 C C . LEU 226 226 ? A -8.275 -6.453 -15.585 1.000 1 A LEU 77.600 1
ATOM 3721 O O . LEU 226 226 ? A -8.910 -5.536 -15.064 1.000 1 A LEU 77.600 1
ATOM 3722 C CB . LEU 226 226 ? A -8.286 -5.527 -17.942 1.000 1 A LEU 77.600 1
ATOM 3723 C CG . LEU 226 226 ? A -8.659 -5.683 -19.427 1.000 1 A LEU 77.600 1
ATOM 3724 C CD1 . LEU 226 226 ? A -8.488 -4.344 -20.148 1.000 1 A LEU 77.600 1
ATOM 3725 C CD2 . LEU 226 226 ? A -7.794 -6.725 -20.121 1.000 1 A LEU 77.600 1
ATOM 3726 H H . LEU 226 226 ? A -10.598 -6.686 -16.999 1.000 1 A LEU 77.600 1
ATOM 3727 H HA . LEU 226 226 ? A -7.742 -7.522 -17.357 1.000 1 A LEU 77.600 1
ATOM 3728 H HB2 . LEU 226 226 ? A -8.895 -4.724 -17.526 1.000 1 A LEU 77.600 1
ATOM 3729 H HB3 . LEU 226 226 ? A -7.243 -5.218 -17.873 1.000 1 A LEU 77.600 1
ATOM 3730 H HG . LEU 226 226 ? A -9.706 -5.976 -19.514 1.000 1 A LEU 77.600 1
ATOM 3731 H HD11 . LEU 226 226 ? A -7.449 -4.022 -20.081 1.000 1 A LEU 77.600 1
ATOM 3732 H HD12 . LEU 226 226 ? A -8.753 -4.466 -21.198 1.000 1 A LEU 77.600 1
ATOM 3733 H HD13 . LEU 226 226 ? A -9.136 -3.593 -19.698 1.000 1 A LEU 77.600 1
ATOM 3734 H HD21 . LEU 226 226 ? A -7.924 -7.694 -19.638 1.000 1 A LEU 77.600 1
ATOM 3735 H HD22 . LEU 226 226 ? A -8.084 -6.823 -21.167 1.000 1 A LEU 77.600 1
ATOM 3736 H HD23 . LEU 226 226 ? A -6.742 -6.445 -20.068 1.000 1 A LEU 77.600 1
ATOM 3737 N N . ILE 227 227 ? A -7.409 -7.198 -14.909 1.000 1 A ILE 81.010 1
ATOM 3738 C CA . ILE 227 227 ? A -6.953 -6.889 -13.554 1.000 1 A ILE 81.010 1
ATOM 3739 C C . ILE 227 227 ? A -5.578 -6.256 -13.696 1.000 1 A ILE 81.010 1
ATOM 3740 O O . ILE 227 227 ? A -4.632 -6.910 -14.128 1.000 1 A ILE 81.010 1
ATOM 3741 C CB . ILE 227 227 ? A -6.950 -8.138 -12.650 1.000 1 A ILE 81.010 1
ATOM 3742 C CG1 . ILE 227 227 ? A -8.368 -8.748 -12.597 1.000 1 A ILE 81.010 1
ATOM 3743 C CG2 . ILE 227 227 ? A -6.440 -7.750 -11.252 1.000 1 A ILE 81.010 1
ATOM 3744 C CD1 . ILE 227 227 ? A -8.489 -10.029 -11.769 1.000 1 A ILE 81.010 1
ATOM 3745 H H . ILE 227 227 ? A -6.927 -7.935 -15.403 1.000 1 A ILE 81.010 1
ATOM 3746 H HA . ILE 227 227 ? A -7.619 -6.157 -13.096 1.000 1 A ILE 81.010 1
ATOM 3747 H HB . ILE 227 227 ? A -6.276 -8.883 -13.072 1.000 1 A ILE 81.010 1
ATOM 3748 H HG12 . ILE 227 227 ? A -9.068 -8.009 -12.206 1.000 1 A ILE 81.010 1
ATOM 3749 H HG13 . ILE 227 227 ? A -8.674 -9.009 -13.610 1.000 1 A ILE 81.010 1
ATOM 3750 H HG21 . ILE 227 227 ? A -7.069 -6.966 -10.829 1.000 1 A ILE 81.010 1
ATOM 3751 H HG22 . ILE 227 227 ? A -5.413 -7.388 -11.305 1.000 1 A ILE 81.010 1
ATOM 3752 H HG23 . ILE 227 227 ? A -6.442 -8.610 -10.583 1.000 1 A ILE 81.010 1
ATOM 3753 H HD11 . ILE 227 227 ? A -7.742 -10.754 -12.091 1.000 1 A ILE 81.010 1
ATOM 3754 H HD12 . ILE 227 227 ? A -8.374 -9.807 -10.708 1.000 1 A ILE 81.010 1
ATOM 3755 H HD13 . ILE 227 227 ? A -9.478 -10.458 -11.927 1.000 1 A ILE 81.010 1
ATOM 3756 N N . ILE 228 228 ? A -5.484 -4.967 -13.395 1.000 1 A ILE 77.640 1
ATOM 3757 C CA . ILE 228 228 ? A -4.250 -4.204 -13.544 1.000 1 A ILE 77.640 1
ATOM 3758 C C . ILE 228 228 ? A -3.729 -3.880 -12.150 1.000 1 A ILE 77.640 1
ATOM 3759 O O . ILE 228 228 ? A -4.418 -3.236 -11.360 1.000 1 A ILE 77.640 1
ATOM 3760 C CB . ILE 228 228 ? A -4.458 -2.953 -14.415 1.000 1 A ILE 77.640 1
ATOM 3761 C CG1 . ILE 228 228 ? A -5.029 -3.288 -15.815 1.000 1 A ILE 77.640 1
ATOM 3762 C CG2 . ILE 228 228 ? A -3.100 -2.241 -14.577 1.000 1 A ILE 77.640 1
ATOM 3763 C CD1 . ILE 228 228 ? A -5.675 -2.096 -16.533 1.000 1 A ILE 77.640 1
ATOM 3764 H H . ILE 228 228 ? A -6.277 -4.507 -12.971 1.000 1 A ILE 77.640 1
ATOM 3765 H HA . ILE 228 228 ? A -3.505 -4.819 -14.049 1.000 1 A ILE 77.640 1
ATOM 3766 H HB . ILE 228 228 ? A -5.165 -2.307 -13.895 1.000 1 A ILE 77.640 1
ATOM 3767 H HG12 . ILE 228 228 ? A -4.223 -3.678 -16.437 1.000 1 A ILE 77.640 1
ATOM 3768 H HG13 . ILE 228 228 ? A -5.794 -4.060 -15.742 1.000 1 A ILE 77.640 1
ATOM 3769 H HG21 . ILE 228 228 ? A -2.744 -1.882 -13.612 1.000 1 A ILE 77.640 1
ATOM 3770 H HG22 . ILE 228 228 ? A -2.362 -2.931 -14.987 1.000 1 A ILE 77.640 1
ATOM 3771 H HG23 . ILE 228 228 ? A -3.186 -1.390 -15.253 1.000 1 A ILE 77.640 1
ATOM 3772 H HD11 . ILE 228 228 ? A -4.990 -1.250 -16.586 1.000 1 A ILE 77.640 1
ATOM 3773 H HD12 . ILE 228 228 ? A -5.940 -2.394 -17.547 1.000 1 A ILE 77.640 1
ATOM 3774 H HD13 . ILE 228 228 ? A -6.587 -1.806 -16.011 1.000 1 A ILE 77.640 1
ATOM 3775 N N . SER 229 229 ? A -2.513 -4.331 -11.873 1.000 1 A SER 79.870 1
ATOM 3776 C CA . SER 229 229 ? A -1.786 -4.129 -10.626 1.000 1 A SER 79.870 1
ATOM 3777 C C . SER 229 229 ? A -0.604 -3.205 -10.881 1.000 1 A SER 79.870 1
ATOM 3778 O O . SER 229 229 ? A 0.222 -3.453 -11.757 1.000 1 A SER 79.870 1
ATOM 3779 C CB . SER 229 229 ? A -1.285 -5.464 -10.067 1.000 1 A SER 79.870 1
ATOM 3780 O OG . SER 229 229 ? A -2.352 -6.374 -9.893 1.000 1 A SER 79.870 1
ATOM 3781 H H . SER 229 229 ? A -2.041 -4.861 -12.591 1.000 1 A SER 79.870 1
ATOM 3782 H HA . SER 229 229 ? A -2.443 -3.680 -9.881 1.000 1 A SER 79.870 1
ATOM 3783 H HB2 . SER 229 229 ? A -0.793 -5.294 -9.109 1.000 1 A SER 79.870 1
ATOM 3784 H HB3 . SER 229 229 ? A -0.563 -5.895 -10.761 1.000 1 A SER 79.870 1
ATOM 3785 H HG . SER 229 229 ? A -1.991 -7.251 -9.745 1.000 1 A SER 79.870 1
ATOM 3786 N N . HIS 230 230 ? A -0.499 -2.143 -10.099 1.000 1 A HIS 79.310 1
ATOM 3787 C CA . HIS 230 230 ? A 0.617 -1.210 -10.117 1.000 1 A HIS 79.310 1
ATOM 3788 C C . HIS 230 230 ? A 1.552 -1.538 -8.953 1.000 1 A HIS 79.310 1
ATOM 3789 O O . HIS 230 230 ? A 1.264 -1.193 -7.804 1.000 1 A HIS 79.310 1
ATOM 3790 C CB . HIS 230 230 ? A 0.026 0.195 -10.062 1.000 1 A HIS 79.310 1
ATOM 3791 C CG . HIS 230 230 ? A 1.025 1.310 -10.111 1.000 1 A HIS 79.310 1
ATOM 3792 N ND1 . HIS 230 230 ? A 0.940 2.489 -9.408 1.000 1 A HIS 79.310 1
ATOM 3793 C CD2 . HIS 230 230 ? A 2.073 1.428 -10.981 1.000 1 A HIS 79.310 1
ATOM 3794 C CE1 . HIS 230 230 ? A 1.919 3.299 -9.835 1.000 1 A HIS 79.310 1
ATOM 3795 N NE2 . HIS 230 230 ? A 2.616 2.701 -10.806 1.000 1 A HIS 79.310 1
ATOM 3796 H H . HIS 230 230 ? A -1.221 -1.992 -9.409 1.000 1 A HIS 79.310 1
ATOM 3797 H HA . HIS 230 230 ? A 1.176 -1.310 -11.048 1.000 1 A HIS 79.310 1
ATOM 3798 H HB2 . HIS 230 230 ? A -0.572 0.292 -9.156 1.000 1 A HIS 79.310 1
ATOM 3799 H HB3 . HIS 230 230 ? A -0.634 0.317 -10.921 1.000 1 A HIS 79.310 1
ATOM 3800 H HD1 . HIS 230 230 ? A 0.226 2.726 -8.733 1.000 1 A HIS 79.310 1
ATOM 3801 H HD2 . HIS 230 230 ? A 2.375 0.708 -11.727 1.000 1 A HIS 79.310 1
ATOM 3802 H HE1 . HIS 230 230 ? A 2.106 4.301 -9.478 1.000 1 A HIS 79.310 1
ATOM 3803 N N . ILE 231 231 ? A 2.631 -2.261 -9.257 1.000 1 A ILE 79.160 1
ATOM 3804 C CA . ILE 231 231 ? A 3.545 -2.870 -8.286 1.000 1 A ILE 79.160 1
ATOM 3805 C C . ILE 231 231 ? A 4.806 -2.019 -8.160 1.000 1 A ILE 79.160 1
ATOM 3806 O O . ILE 231 231 ? A 5.460 -1.768 -9.168 1.000 1 A ILE 79.160 1
ATOM 3807 C CB . ILE 231 231 ? A 3.933 -4.299 -8.720 1.000 1 A ILE 79.160 1
ATOM 3808 C CG1 . ILE 231 231 ? A 2.664 -5.158 -8.878 1.000 1 A ILE 79.160 1
ATOM 3809 C CG2 . ILE 231 231 ? A 4.927 -4.903 -7.709 1.000 1 A ILE 79.160 1
ATOM 3810 C CD1 . ILE 231 231 ? A 2.962 -6.615 -9.200 1.000 1 A ILE 79.160 1
ATOM 3811 H H . ILE 231 231 ? A 2.822 -2.446 -10.231 1.000 1 A ILE 79.160 1
ATOM 3812 H HA . ILE 231 231 ? A 3.040 -2.939 -7.323 1.000 1 A ILE 79.160 1
ATOM 3813 H HB . ILE 231 231 ? A 4.429 -4.252 -9.690 1.000 1 A ILE 79.160 1
ATOM 3814 H HG12 . ILE 231 231 ? A 2.057 -4.757 -9.690 1.000 1 A ILE 79.160 1
ATOM 3815 H HG13 . ILE 231 231 ? A 2.082 -5.127 -7.957 1.000 1 A ILE 79.160 1
ATOM 3816 H HG21 . ILE 231 231 ? A 5.151 -5.941 -7.955 1.000 1 A ILE 79.160 1
ATOM 3817 H HG22 . ILE 231 231 ? A 5.876 -4.369 -7.735 1.000 1 A ILE 79.160 1
ATOM 3818 H HG23 . ILE 231 231 ? A 4.511 -4.844 -6.703 1.000 1 A ILE 79.160 1
ATOM 3819 H HD11 . ILE 231 231 ? A 3.166 -7.146 -8.270 1.000 1 A ILE 79.160 1
ATOM 3820 H HD12 . ILE 231 231 ? A 3.843 -6.701 -9.837 1.000 1 A ILE 79.160 1
ATOM 3821 H HD13 . ILE 231 231 ? A 2.101 -7.047 -9.709 1.000 1 A ILE 79.160 1
ATOM 3822 N N . PRO 232 232 ? A 5.218 -1.595 -6.960 1.000 1 A PRO 77.700 1
ATOM 3823 C CA . PRO 232 232 ? A 6.503 -0.931 -6.800 1.000 1 A PRO 77.700 1
ATOM 3824 C C . PRO 232 232 ? A 7.654 -1.944 -6.926 1.000 1 A PRO 77.700 1
ATOM 3825 O O . PRO 232 232 ? A 7.712 -2.915 -6.177 1.000 1 A PRO 77.700 1
ATOM 3826 C CB . PRO 232 232 ? A 6.413 -0.298 -5.422 1.000 1 A PRO 77.700 1
ATOM 3827 C CG . PRO 232 232 ? A 5.538 -1.270 -4.630 1.000 1 A PRO 77.700 1
ATOM 3828 C CD . PRO 232 232 ? A 4.548 -1.772 -5.679 1.000 1 A PRO 77.700 1
ATOM 3829 H HA . PRO 232 232 ? A 6.627 -0.144 -7.544 1.000 1 A PRO 77.700 1
ATOM 3830 H HB2 . PRO 232 232 ? A 5.882 0.651 -5.503 1.000 1 A PRO 77.700 1
ATOM 3831 H HB3 . PRO 232 232 ? A 7.403 -0.160 -4.989 1.000 1 A PRO 77.700 1
ATOM 3832 H HG2 . PRO 232 232 ? A 6.137 -2.099 -4.254 1.000 1 A PRO 77.700 1
ATOM 3833 H HG3 . PRO 232 232 ? A 5.028 -0.763 -3.811 1.000 1 A PRO 77.700 1
ATOM 3834 H HD2 . PRO 232 232 ? A 3.641 -1.168 -5.656 1.000 1 A PRO 77.700 1
ATOM 3835 H HD3 . PRO 232 232 ? A 4.310 -2.819 -5.492 1.000 1 A PRO 77.700 1
ATOM 3836 N N . ILE 233 233 ? A 8.581 -1.711 -7.858 1.000 1 A ILE 74.880 1
ATOM 3837 C CA . ILE 233 233 ? A 9.747 -2.589 -8.095 1.000 1 A ILE 74.880 1
ATOM 3838 C C . ILE 233 233 ? A 11.027 -2.065 -7.446 1.000 1 A ILE 74.880 1
ATOM 3839 O O . ILE 233 233 ? A 11.897 -2.842 -7.067 1.000 1 A ILE 74.880 1
ATOM 3840 C CB . ILE 233 233 ? A 9.978 -2.834 -9.602 1.000 1 A ILE 74.880 1
ATOM 3841 C CG1 . ILE 233 233 ? A 10.084 -1.516 -10.404 1.000 1 A ILE 74.880 1
ATOM 3842 C CG2 . ILE 233 233 ? A 8.865 -3.745 -10.136 1.000 1 A ILE 74.880 1
ATOM 3843 C CD1 . ILE 233 233 ? A 10.573 -1.690 -11.844 1.000 1 A ILE 74.880 1
ATOM 3844 H H . ILE 233 233 ? A 8.468 -0.892 -8.438 1.000 1 A ILE 74.880 1
ATOM 3845 H HA . ILE 233 233 ? A 9.562 -3.560 -7.634 1.000 1 A ILE 74.880 1
ATOM 3846 H HB . ILE 233 233 ? A 10.918 -3.375 -9.707 1.000 1 A ILE 74.880 1
ATOM 3847 H HG12 . ILE 233 233 ? A 9.110 -1.027 -10.432 1.000 1 A ILE 74.880 1
ATOM 3848 H HG13 . ILE 233 233 ? A 10.792 -0.852 -9.908 1.000 1 A ILE 74.880 1
ATOM 3849 H HG21 . ILE 233 233 ? A 8.775 -4.634 -9.511 1.000 1 A ILE 74.880 1
ATOM 3850 H HG22 . ILE 233 233 ? A 9.104 -4.085 -11.143 1.000 1 A ILE 74.880 1
ATOM 3851 H HG23 . ILE 233 233 ? A 7.908 -3.224 -10.140 1.000 1 A ILE 74.880 1
ATOM 3852 H HD11 . ILE 233 233 ? A 11.541 -2.190 -11.849 1.000 1 A ILE 74.880 1
ATOM 3853 H HD12 . ILE 233 233 ? A 9.857 -2.278 -12.419 1.000 1 A ILE 74.880 1
ATOM 3854 H HD13 . ILE 233 233 ? A 10.674 -0.711 -12.313 1.000 1 A ILE 74.880 1
ATOM 3855 N N . ASN 234 234 ? A 11.146 -0.744 -7.303 1.000 1 A ASN 77.200 1
ATOM 3856 C CA . ASN 234 234 ? A 12.286 -0.099 -6.667 1.000 1 A ASN 77.200 1
ATOM 3857 C C . ASN 234 234 ? A 11.806 0.870 -5.602 1.000 1 A ASN 77.200 1
ATOM 3858 O O . ASN 234 234 ? A 10.798 1.560 -5.777 1.000 1 A ASN 77.200 1
ATOM 3859 C CB . ASN 234 234 ? A 13.152 0.635 -7.701 1.000 1 A ASN 77.200 1
ATOM 3860 C CG . ASN 234 234 ? A 13.959 -0.299 -8.575 1.000 1 A ASN 77.200 1
ATOM 3861 O OD1 . ASN 234 234 ? A 14.541 -1.267 -8.126 1.000 1 A ASN 77.200 1
ATOM 3862 N ND2 . ASN 234 234 ? A 14.091 -0.002 -9.846 1.000 1 A ASN 77.200 1
ATOM 3863 H H . ASN 234 234 ? A 10.358 -0.169 -7.566 1.000 1 A ASN 77.200 1
ATOM 3864 H HA . ASN 234 234 ? A 12.901 -0.852 -6.174 1.000 1 A ASN 77.200 1
ATOM 3865 H HB2 . ASN 234 234 ? A 12.522 1.285 -8.308 1.000 1 A ASN 77.200 1
ATOM 3866 H HB3 . ASN 234 234 ? A 13.872 1.265 -7.179 1.000 1 A ASN 77.200 1
ATOM 3867 H HD21 . ASN 234 234 ? A 14.599 -0.681 -10.394 1.000 1 A ASN 77.200 1
ATOM 3868 H HD22 . ASN 234 234 ? A 13.596 0.781 -10.249 1.000 1 A ASN 77.200 1
ATOM 3869 N N . HIS 235 235 ? A 12.594 0.978 -4.537 1.000 1 A HIS 77.370 1
ATOM 3870 C CA . HIS 235 235 ? A 12.371 1.929 -3.465 1.000 1 A HIS 77.370 1
ATOM 3871 C C . HIS 235 235 ? A 13.600 2.792 -3.233 1.000 1 A HIS 77.370 1
ATOM 3872 O O . HIS 235 235 ? A 14.733 2.315 -3.258 1.000 1 A HIS 77.370 1
ATOM 3873 C CB . HIS 235 235 ? A 11.955 1.206 -2.181 1.000 1 A HIS 77.370 1
ATOM 3874 C CG . HIS 235 235 ? A 10.655 0.477 -2.348 1.000 1 A HIS 77.370 1
ATOM 3875 N ND1 . HIS 235 235 ? A 9.416 1.065 -2.409 1.000 1 A HIS 77.370 1
ATOM 3876 C CD2 . HIS 235 235 ? A 10.487 -0.862 -2.578 1.000 1 A HIS 77.370 1
ATOM 3877 C CE1 . HIS 235 235 ? A 8.523 0.104 -2.675 1.000 1 A HIS 77.370 1
ATOM 3878 N NE2 . HIS 235 235 ? A 9.126 -1.083 -2.780 1.000 1 A HIS 77.370 1
ATOM 3879 H H . HIS 235 235 ? A 13.426 0.407 -4.490 1.000 1 A HIS 77.370 1
ATOM 3880 H HA . HIS 235 235 ? A 11.555 2.588 -3.761 1.000 1 A HIS 77.370 1
ATOM 3881 H HB2 . HIS 235 235 ? A 12.732 0.499 -1.891 1.000 1 A HIS 77.370 1
ATOM 3882 H HB3 . HIS 235 235 ? A 11.841 1.936 -1.380 1.000 1 A HIS 77.370 1
ATOM 3883 H HD1 . HIS 235 235 ? A 9.219 2.053 -2.333 1.000 1 A HIS 77.370 1
ATOM 3884 H HD2 . HIS 235 235 ? A 11.264 -1.610 -2.631 1.000 1 A HIS 77.370 1
ATOM 3885 H HE1 . HIS 235 235 ? A 7.457 0.246 -2.772 1.000 1 A HIS 77.370 1
ATOM 3886 N N . VAL 236 236 ? A 13.354 4.058 -2.929 1.000 1 A VAL 81.300 1
ATOM 3887 C CA . VAL 236 236 ? A 14.341 4.960 -2.347 1.000 1 A VAL 81.300 1
ATOM 3888 C C . VAL 236 236 ? A 13.997 5.170 -0.878 1.000 1 A VAL 81.300 1
ATOM 3889 O O . VAL 236 236 ? A 12.840 5.406 -0.521 1.000 1 A VAL 81.300 1
ATOM 3890 C CB . VAL 236 236 ? A 14.457 6.278 -3.134 1.000 1 A VAL 81.300 1
ATOM 3891 C CG1 . VAL 236 236 ? A 15.157 6.020 -4.474 1.000 1 A VAL 81.300 1
ATOM 3892 C CG2 . VAL 236 236 ? A 13.107 6.960 -3.391 1.000 1 A VAL 81.300 1
ATOM 3893 H H . VAL 236 236 ? A 12.391 4.363 -2.927 1.000 1 A VAL 81.300 1
ATOM 3894 H HA . VAL 236 236 ? A 15.322 4.487 -2.381 1.000 1 A VAL 81.300 1
ATOM 3895 H HB . VAL 236 236 ? A 15.080 6.964 -2.561 1.000 1 A VAL 81.300 1
ATOM 3896 H HG11 . VAL 236 236 ? A 15.219 6.946 -5.044 1.000 1 A VAL 81.300 1
ATOM 3897 H HG12 . VAL 236 236 ? A 14.613 5.272 -5.050 1.000 1 A VAL 81.300 1
ATOM 3898 H HG13 . VAL 236 236 ? A 16.168 5.654 -4.293 1.000 1 A VAL 81.300 1
ATOM 3899 H HG21 . VAL 236 236 ? A 12.621 7.174 -2.439 1.000 1 A VAL 81.300 1
ATOM 3900 H HG22 . VAL 236 236 ? A 13.265 7.900 -3.920 1.000 1 A VAL 81.300 1
ATOM 3901 H HG23 . VAL 236 236 ? A 12.449 6.323 -3.982 1.000 1 A VAL 81.300 1
ATOM 3902 N N . LEU 237 237 ? A 15.007 5.062 -0.016 1.000 1 A LEU 81.710 1
ATOM 3903 C CA . LEU 237 237 ? A 14.904 5.514 1.366 1.000 1 A LEU 81.710 1
ATOM 3904 C C . LEU 237 237 ? A 15.035 7.031 1.371 1.000 1 A LEU 81.710 1
ATOM 3905 O O . LEU 237 237 ? A 16.100 7.564 1.063 1.000 1 A LEU 81.710 1
ATOM 3906 C CB . LEU 237 237 ? A 15.991 4.858 2.234 1.000 1 A LEU 81.710 1
ATOM 3907 C CG . LEU 237 237 ? A 15.761 3.368 2.527 1.000 1 A LEU 81.710 1
ATOM 3908 C CD1 . LEU 237 237 ? A 16.967 2.805 3.277 1.000 1 A LEU 81.710 1
ATOM 3909 C CD2 . LEU 237 237 ? A 14.527 3.138 3.401 1.000 1 A LEU 81.710 1
ATOM 3910 H H . LEU 237 237 ? A 15.930 4.864 -0.377 1.000 1 A LEU 81.710 1
ATOM 3911 H HA . LEU 237 237 ? A 13.919 5.265 1.763 1.000 1 A LEU 81.710 1
ATOM 3912 H HB2 . LEU 237 237 ? A 16.047 5.391 3.184 1.000 1 A LEU 81.710 1
ATOM 3913 H HB3 . LEU 237 237 ? A 16.954 4.980 1.737 1.000 1 A LEU 81.710 1
ATOM 3914 H HG . LEU 237 237 ? A 15.643 2.822 1.591 1.000 1 A LEU 81.710 1
ATOM 3915 H HD11 . LEU 237 237 ? A 16.818 1.743 3.473 1.000 1 A LEU 81.710 1
ATOM 3916 H HD12 . LEU 237 237 ? A 17.864 2.920 2.668 1.000 1 A LEU 81.710 1
ATOM 3917 H HD13 . LEU 237 237 ? A 17.105 3.330 4.222 1.000 1 A LEU 81.710 1
ATOM 3918 H HD21 . LEU 237 237 ? A 13.633 3.504 2.897 1.000 1 A LEU 81.710 1
ATOM 3919 H HD22 . LEU 237 237 ? A 14.412 2.072 3.598 1.000 1 A LEU 81.710 1
ATOM 3920 H HD23 . LEU 237 237 ? A 14.636 3.662 4.351 1.000 1 A LEU 81.710 1
ATOM 3921 N N . ILE 238 238 ? A 13.953 7.718 1.720 1.000 1 A ILE 84.580 1
ATOM 3922 C CA . ILE 238 238 ? A 13.942 9.172 1.829 1.000 1 A ILE 84.580 1
ATOM 3923 C C . ILE 238 238 ? A 13.932 9.541 3.306 1.000 1 A ILE 84.580 1
ATOM 3924 O O . ILE 238 238 ? A 13.042 9.138 4.059 1.000 1 A ILE 84.580 1
ATOM 3925 C CB . ILE 238 238 ? A 12.780 9.801 1.038 1.000 1 A ILE 84.580 1
ATOM 3926 C CG1 . ILE 238 238 ? A 12.786 9.308 -0.427 1.000 1 A ILE 84.580 1
ATOM 3927 C CG2 . ILE 238 238 ? A 12.920 11.328 1.097 1.000 1 A ILE 84.580 1
ATOM 3928 C CD1 . ILE 238 238 ? A 11.740 9.971 -1.330 1.000 1 A ILE 84.580 1
ATOM 3929 H H . ILE 238 238 ? A 13.109 7.213 1.949 1.000 1 A ILE 84.580 1
ATOM 3930 H HA . ILE 238 238 ? A 14.860 9.568 1.394 1.000 1 A ILE 84.580 1
ATOM 3931 H HB . ILE 238 238 ? A 11.834 9.515 1.499 1.000 1 A ILE 84.580 1
ATOM 3932 H HG12 . ILE 238 238 ? A 12.581 8.238 -0.428 1.000 1 A ILE 84.580 1
ATOM 3933 H HG13 . ILE 238 238 ? A 13.773 9.468 -0.862 1.000 1 A ILE 84.580 1
ATOM 3934 H HG21 . ILE 238 238 ? A 13.845 11.649 0.618 1.000 1 A ILE 84.580 1
ATOM 3935 H HG22 . ILE 238 238 ? A 12.905 11.676 2.129 1.000 1 A ILE 84.580 1
ATOM 3936 H HG23 . ILE 238 238 ? A 12.081 11.795 0.581 1.000 1 A ILE 84.580 1
ATOM 3937 H HD11 . ILE 238 238 ? A 11.999 11.013 -1.518 1.000 1 A ILE 84.580 1
ATOM 3938 H HD12 . ILE 238 238 ? A 11.719 9.454 -2.289 1.000 1 A ILE 84.580 1
ATOM 3939 H HD13 . ILE 238 238 ? A 10.759 9.915 -0.858 1.000 1 A ILE 84.580 1
ATOM 3940 N N . ASN 239 239 ? A 14.927 10.321 3.722 1.000 1 A ASN 86.650 1
ATOM 3941 C CA . ASN 239 239 ? A 14.954 10.899 5.058 1.000 1 A ASN 86.650 1
ATOM 3942 C C . ASN 239 239 ? A 13.801 11.891 5.193 1.000 1 A ASN 86.650 1
ATOM 3943 O O . ASN 239 239 ? A 13.691 12.827 4.400 1.000 1 A ASN 86.650 1
ATOM 3944 C CB . ASN 239 239 ? A 16.306 11.580 5.305 1.000 1 A ASN 86.650 1
ATOM 3945 C CG . ASN 239 239 ? A 17.442 10.582 5.389 1.000 1 A ASN 86.650 1
ATOM 3946 O OD1 . ASN 239 239 ? A 17.310 9.489 5.912 1.000 1 A ASN 86.650 1
ATOM 3947 N ND2 . ASN 239 239 ? A 18.601 10.923 4.877 1.000 1 A ASN 86.650 1
ATOM 3948 H H . ASN 239 239 ? A 15.614 10.623 3.046 1.000 1 A ASN 86.650 1
ATOM 3949 H HA . ASN 239 239 ? A 14.818 10.108 5.794 1.000 1 A ASN 86.650 1
ATOM 3950 H HB2 . ASN 239 239 ? A 16.272 12.118 6.253 1.000 1 A ASN 86.650 1
ATOM 3951 H HB3 . ASN 239 239 ? A 16.500 12.301 4.512 1.000 1 A ASN 86.650 1
ATOM 3952 H HD21 . ASN 239 239 ? A 19.327 10.223 4.921 1.000 1 A ASN 86.650 1
ATOM 3953 H HD22 . ASN 239 239 ? A 18.721 11.816 4.420 1.000 1 A ASN 86.650 1
ATOM 3954 N N . THR 240 240 ? A 12.961 11.695 6.207 1.000 1 A THR 89.220 1
ATOM 3955 C CA . THR 240 240 ? A 11.865 12.618 6.491 1.000 1 A THR 89.220 1
ATOM 3956 C C . THR 240 240 ? A 12.184 13.505 7.684 1.000 1 A THR 89.220 1
ATOM 3957 O O . THR 240 240 ? A 12.917 13.128 8.599 1.000 1 A THR 89.220 1
ATOM 3958 C CB . THR 240 240 ? A 10.512 11.928 6.660 1.000 1 A THR 89.220 1
ATOM 3959 O OG1 . THR 240 240 ? A 10.488 11.071 7.766 1.000 1 A THR 89.220 1
ATOM 3960 C CG2 . THR 240 240 ? A 10.100 11.073 5.479 1.000 1 A THR 89.220 1
ATOM 3961 H H . THR 240 240 ? A 13.136 10.948 6.864 1.000 1 A THR 89.220 1
ATOM 3962 H HA . THR 240 240 ? A 11.748 13.280 5.633 1.000 1 A THR 89.220 1
ATOM 3963 H HB . THR 240 240 ? A 9.765 12.709 6.794 1.000 1 A THR 89.220 1
ATOM 3964 H HG1 . THR 240 240 ? A 10.901 10.237 7.529 1.000 1 A THR 89.220 1
ATOM 3965 H HG21 . THR 240 240 ? A 10.038 11.686 4.579 1.000 1 A THR 89.220 1
ATOM 3966 H HG22 . THR 240 240 ? A 10.830 10.277 5.330 1.000 1 A THR 89.220 1
ATOM 3967 H HG23 . THR 240 240 ? A 9.116 10.649 5.679 1.000 1 A THR 89.220 1
ATOM 3968 N N . ILE 241 241 ? A 11.630 14.709 7.667 1.000 1 A ILE 91.680 1
ATOM 3969 C CA . ILE 241 241 ? A 11.789 15.740 8.679 1.000 1 A ILE 91.680 1
ATOM 3970 C C . ILE 241 241 ? A 10.405 16.073 9.221 1.000 1 A ILE 91.680 1
ATOM 3971 O O . ILE 241 241 ? A 9.538 16.543 8.489 1.000 1 A ILE 91.680 1
ATOM 3972 C CB . ILE 241 241 ? A 12.498 16.979 8.089 1.000 1 A ILE 91.680 1
ATOM 3973 C CG1 . ILE 241 241 ? A 13.908 16.607 7.571 1.000 1 A ILE 91.680 1
ATOM 3974 C CG2 . ILE 241 241 ? A 12.592 18.082 9.160 1.000 1 A ILE 91.680 1
ATOM 3975 C CD1 . ILE 241 241 ? A 14.612 17.734 6.806 1.000 1 A ILE 91.680 1
ATOM 3976 H H . ILE 241 241 ? A 11.049 14.940 6.873 1.000 1 A ILE 91.680 1
ATOM 3977 H HA . ILE 241 241 ? A 12.405 15.357 9.493 1.000 1 A ILE 91.680 1
ATOM 3978 H HB . ILE 241 241 ? A 11.908 17.354 7.253 1.000 1 A ILE 91.680 1
ATOM 3979 H HG12 . ILE 241 241 ? A 14.533 16.299 8.410 1.000 1 A ILE 91.680 1
ATOM 3980 H HG13 . ILE 241 241 ? A 13.835 15.765 6.882 1.000 1 A ILE 91.680 1
ATOM 3981 H HG21 . ILE 241 241 ? A 11.596 18.381 9.487 1.000 1 A ILE 91.680 1
ATOM 3982 H HG22 . ILE 241 241 ? A 13.068 18.970 8.742 1.000 1 A ILE 91.680 1
ATOM 3983 H HG23 . ILE 241 241 ? A 13.163 17.730 10.018 1.000 1 A ILE 91.680 1
ATOM 3984 H HD11 . ILE 241 241 ? A 15.552 17.360 6.401 1.000 1 A ILE 91.680 1
ATOM 3985 H HD12 . ILE 241 241 ? A 13.979 18.056 5.979 1.000 1 A ILE 91.680 1
ATOM 3986 H HD13 . ILE 241 241 ? A 14.830 18.578 7.460 1.000 1 A ILE 91.680 1
ATOM 3987 N N . LYS 242 242 ? A 10.199 15.867 10.518 1.000 1 A LYS 89.200 1
ATOM 3988 C CA . LYS 242 242 ? A 9.035 16.389 11.233 1.000 1 A LYS 89.200 1
ATOM 3989 C C . LYS 242 242 ? A 9.316 17.803 11.710 1.000 1 A LYS 89.200 1
ATOM 3990 O O . LYS 242 242 ? A 10.376 18.073 12.279 1.000 1 A LYS 89.200 1
ATOM 3991 C CB . LYS 242 242 ? A 8.670 15.488 12.411 1.000 1 A LYS 89.200 1
ATOM 3992 C CG . LYS 242 242 ? A 8.058 14.173 11.935 1.000 1 A LYS 89.200 1
ATOM 3993 C CD . LYS 242 242 ? A 7.759 13.292 13.144 1.000 1 A LYS 89.200 1
ATOM 3994 C CE . LYS 242 242 ? A 7.072 12.011 12.687 1.000 1 A LYS 89.200 1
ATOM 3995 N NZ . LYS 242 242 ? A 6.992 11.054 13.808 1.000 1 A LYS 89.200 1
ATOM 3996 H H . LYS 242 242 ? A 10.963 15.487 11.059 1.000 1 A LYS 89.200 1
ATOM 3997 H HA . LYS 242 242 ? A 8.179 16.428 10.558 1.000 1 A LYS 89.200 1
ATOM 3998 H HB2 . LYS 242 242 ? A 9.561 15.281 13.004 1.000 1 A LYS 89.200 1
ATOM 3999 H HB3 . LYS 242 242 ? A 7.943 16.003 13.039 1.000 1 A LYS 89.200 1
ATOM 4000 H HG2 . LYS 242 242 ? A 8.758 13.657 11.278 1.000 1 A LYS 89.200 1
ATOM 4001 H HG3 . LYS 242 242 ? A 7.133 14.380 11.396 1.000 1 A LYS 89.200 1
ATOM 4002 H HD2 . LYS 242 242 ? A 7.108 13.826 13.837 1.000 1 A LYS 89.200 1
ATOM 4003 H HD3 . LYS 242 242 ? A 8.698 13.051 13.643 1.000 1 A LYS 89.200 1
ATOM 4004 H HE2 . LYS 242 242 ? A 6.085 12.254 12.295 1.000 1 A LYS 89.200 1
ATOM 4005 H HE3 . LYS 242 242 ? A 7.657 11.578 11.875 1.000 1 A LYS 89.200 1
ATOM 4006 H HZ1 . LYS 242 242 ? A 6.526 11.459 14.607 1.000 1 A LYS 89.200 1
ATOM 4007 H HZ2 . LYS 242 242 ? A 6.516 10.211 13.520 1.000 1 A LYS 89.200 1
ATOM 4008 H HZ3 . LYS 242 242 ? A 7.934 10.826 14.092 1.000 1 A LYS 89.200 1
ATOM 4009 N N . ILE 243 243 ? A 8.335 18.676 11.521 1.000 1 A ILE 91.570 1
ATOM 4010 C CA . ILE 243 243 ? A 8.314 20.014 12.109 1.000 1 A ILE 91.570 1
ATOM 4011 C C . ILE 243 243 ? A 7.453 19.943 13.362 1.000 1 A ILE 91.570 1
ATOM 4012 O O . ILE 243 243 ? A 6.305 19.505 13.316 1.000 1 A ILE 91.570 1
ATOM 4013 C CB . ILE 243 243 ? A 7.805 21.064 11.103 1.000 1 A ILE 91.570 1
ATOM 4014 C CG1 . ILE 243 243 ? A 8.719 21.080 9.857 1.000 1 A ILE 91.570 1
ATOM 4015 C CG2 . ILE 243 243 ? A 7.769 22.454 11.769 1.000 1 A ILE 91.570 1
ATOM 4016 C CD1 . ILE 243 243 ? A 8.169 21.918 8.706 1.000 1 A ILE 91.570 1
ATOM 4017 H H . ILE 243 243 ? A 7.493 18.352 11.066 1.000 1 A ILE 91.570 1
ATOM 4018 H HA . ILE 243 243 ? A 9.325 20.300 12.401 1.000 1 A ILE 91.570 1
ATOM 4019 H HB . ILE 243 243 ? A 6.794 20.796 10.797 1.000 1 A ILE 91.570 1
ATOM 4020 H HG12 . ILE 243 243 ? A 8.846 20.069 9.469 1.000 1 A ILE 91.570 1
ATOM 4021 H HG13 . ILE 243 243 ? A 9.704 21.457 10.133 1.000 1 A ILE 91.570 1
ATOM 4022 H HG21 . ILE 243 243 ? A 7.386 23.198 11.071 1.000 1 A ILE 91.570 1
ATOM 4023 H HG22 . ILE 243 243 ? A 7.095 22.452 12.626 1.000 1 A ILE 91.570 1
ATOM 4024 H HG23 . ILE 243 243 ? A 8.767 22.751 12.093 1.000 1 A ILE 91.570 1
ATOM 4025 H HD11 . ILE 243 243 ? A 8.847 21.837 7.856 1.000 1 A ILE 91.570 1
ATOM 4026 H HD12 . ILE 243 243 ? A 8.085 22.969 8.983 1.000 1 A ILE 91.570 1
ATOM 4027 H HD13 . ILE 243 243 ? A 7.193 21.528 8.419 1.000 1 A ILE 91.570 1
ATOM 4028 N N . ILE 244 244 ? A 8.014 20.352 14.494 1.000 1 A ILE 88.470 1
ATOM 4029 C CA . ILE 244 244 ? A 7.323 20.338 15.781 1.000 1 A ILE 88.470 1
ATOM 4030 C C . ILE 244 244 ? A 7.267 21.778 16.291 1.000 1 A ILE 88.470 1
ATOM 4031 O O . ILE 244 244 ? A 8.329 22.343 16.556 1.000 1 A ILE 88.470 1
ATOM 4032 C CB . ILE 244 244 ? A 8.045 19.397 16.764 1.000 1 A ILE 88.470 1
ATOM 4033 C CG1 . ILE 244 244 ? A 8.118 17.946 16.234 1.000 1 A ILE 88.470 1
ATOM 4034 C CG2 . ILE 244 244 ? A 7.344 19.397 18.134 1.000 1 A ILE 88.470 1
ATOM 4035 C CD1 . ILE 244 244 ? A 9.349 17.224 16.783 1.000 1 A ILE 88.470 1
ATOM 4036 H H . ILE 244 244 ? A 8.977 20.658 14.468 1.000 1 A ILE 88.470 1
ATOM 4037 H HA . ILE 244 244 ? A 6.311 19.952 15.653 1.000 1 A ILE 88.470 1
ATOM 4038 H HB . ILE 244 244 ? A 9.059 19.773 16.896 1.000 1 A ILE 88.470 1
ATOM 4039 H HG12 . ILE 244 244 ? A 8.207 17.925 15.148 1.000 1 A ILE 88.470 1
ATOM 4040 H HG13 . ILE 244 244 ? A 7.213 17.398 16.497 1.000 1 A ILE 88.470 1
ATOM 4041 H HG21 . ILE 244 244 ? A 7.832 18.686 18.799 1.000 1 A ILE 88.470 1
ATOM 4042 H HG22 . ILE 244 244 ? A 6.295 19.125 18.013 1.000 1 A ILE 88.470 1
ATOM 4043 H HG23 . ILE 244 244 ? A 7.422 20.383 18.591 1.000 1 A ILE 88.470 1
ATOM 4044 H HD11 . ILE 244 244 ? A 9.322 17.159 17.871 1.000 1 A ILE 88.470 1
ATOM 4045 H HD12 . ILE 244 244 ? A 10.245 17.774 16.495 1.000 1 A ILE 88.470 1
ATOM 4046 H HD13 . ILE 244 244 ? A 9.406 16.231 16.337 1.000 1 A ILE 88.470 1
ATOM 4047 N N . PRO 245 245 ? A 6.072 22.373 16.468 1.000 1 A PRO 88.980 1
ATOM 4048 C CA . PRO 245 245 ? A 5.929 23.638 17.176 1.000 1 A PRO 88.980 1
ATOM 4049 C C . PRO 245 245 ? A 6.526 23.501 18.567 1.000 1 A PRO 88.980 1
ATOM 4050 O O . PRO 245 245 ? A 6.220 22.543 19.287 1.000 1 A PRO 88.980 1
ATOM 4051 C CB . PRO 245 245 ? A 4.430 23.928 17.264 1.000 1 A PRO 88.980 1
ATOM 4052 C CG . PRO 245 245 ? A 3.851 23.095 16.129 1.000 1 A PRO 88.980 1
ATOM 4053 C CD . PRO 245 245 ? A 4.766 21.875 16.084 1.000 1 A PRO 88.980 1
ATOM 4054 H HA . PRO 245 245 ? A 6.429 24.429 16.618 1.000 1 A PRO 88.980 1
ATOM 4055 H HB2 . PRO 245 245 ? A 4.018 23.572 18.209 1.000 1 A PRO 88.980 1
ATOM 4056 H HB3 . PRO 245 245 ? A 4.221 24.991 17.143 1.000 1 A PRO 88.980 1
ATOM 4057 H HG2 . PRO 245 245 ? A 2.817 22.813 16.328 1.000 1 A PRO 88.980 1
ATOM 4058 H HG3 . PRO 245 245 ? A 3.940 23.659 15.200 1.000 1 A PRO 88.980 1
ATOM 4059 H HD2 . PRO 245 245 ? A 4.786 21.435 15.087 1.000 1 A PRO 88.980 1
ATOM 4060 H HD3 . PRO 245 245 ? A 4.429 21.139 16.814 1.000 1 A PRO 88.980 1
ATOM 4061 N N . TYR 246 246 ? A 7.411 24.424 18.915 1.000 1 A TYR 88.020 1
ATOM 4062 C CA . TYR 246 246 ? A 8.159 24.353 20.154 1.000 1 A TYR 88.020 1
ATOM 4063 C C . TYR 246 246 ? A 8.564 25.758 20.583 1.000 1 A TYR 88.020 1
ATOM 4064 O O . TYR 246 246 ? A 9.177 26.455 19.778 1.000 1 A TYR 88.020 1
ATOM 4065 C CB . TYR 246 246 ? A 9.395 23.493 19.932 1.000 1 A TYR 88.020 1
ATOM 4066 C CG . TYR 246 246 ? A 10.107 23.184 21.222 1.000 1 A TYR 88.020 1
ATOM 4067 C CD1 . TYR 246 246 ? A 9.736 22.050 21.968 1.000 1 A TYR 88.020 1
ATOM 4068 C CD2 . TYR 246 246 ? A 11.100 24.054 21.697 1.000 1 A TYR 88.020 1
ATOM 4069 C CE1 . TYR 246 246 ? A 10.417 21.734 23.158 1.000 1 A TYR 88.020 1
ATOM 4070 C CE2 . TYR 246 246 ? A 11.747 23.761 22.902 1.000 1 A TYR 88.020 1
ATOM 4071 C CZ . TYR 246 246 ? A 11.433 22.592 23.615 1.000 1 A TYR 88.020 1
ATOM 4072 O OH . TYR 246 246 ? A 12.117 22.316 24.746 1.000 1 A TYR 88.020 1
ATOM 4073 H H . TYR 246 246 ? A 7.611 25.194 18.291 1.000 1 A TYR 88.020 1
ATOM 4074 H HA . TYR 246 246 ? A 7.541 23.876 20.915 1.000 1 A TYR 88.020 1
ATOM 4075 H HB2 . TYR 246 246 ? A 10.074 24.007 19.252 1.000 1 A TYR 88.020 1
ATOM 4076 H HB3 . TYR 246 246 ? A 9.101 22.553 19.466 1.000 1 A TYR 88.020 1
ATOM 4077 H HD1 . TYR 246 246 ? A 8.927 21.426 21.618 1.000 1 A TYR 88.020 1
ATOM 4078 H HD2 . TYR 246 246 ? A 11.341 24.956 21.154 1.000 1 A TYR 88.020 1
ATOM 4079 H HE1 . TYR 246 246 ? A 10.163 20.857 23.736 1.000 1 A TYR 88.020 1
ATOM 4080 H HE2 . TYR 246 246 ? A 12.478 24.454 23.291 1.000 1 A TYR 88.020 1
ATOM 4081 H HH . TYR 246 246 ? A 12.765 22.998 24.936 1.000 1 A TYR 88.020 1
ATOM 4082 N N . PRO 247 247 ? A 8.257 26.208 21.804 1.000 1 A PRO 86.740 1
ATOM 4083 C CA . PRO 247 247 ? A 8.365 27.629 22.083 1.000 1 A PRO 86.740 1
ATOM 4084 C C . PRO 247 247 ? A 9.814 28.119 22.107 1.000 1 A PRO 86.740 1
ATOM 4085 O O . PRO 247 247 ? A 10.734 27.419 22.547 1.000 1 A PRO 86.740 1
ATOM 4086 C CB . PRO 247 247 ? A 7.654 27.856 23.404 1.000 1 A PRO 86.740 1
ATOM 4087 C CG . PRO 247 247 ? A 6.816 26.589 23.603 1.000 1 A PRO 86.740 1
ATOM 4088 C CD . PRO 247 247 ? A 7.626 25.510 22.913 1.000 1 A PRO 86.740 1
ATOM 4089 H HA . PRO 247 247 ? A 7.825 28.169 21.305 1.000 1 A PRO 86.740 1
ATOM 4090 H HB2 . PRO 247 247 ? A 7.042 28.758 23.383 1.000 1 A PRO 86.740 1
ATOM 4091 H HB3 . PRO 247 247 ? A 8.426 27.939 24.168 1.000 1 A PRO 86.740 1
ATOM 4092 H HG2 . PRO 247 247 ? A 5.875 26.676 23.060 1.000 1 A PRO 86.740 1
ATOM 4093 H HG3 . PRO 247 247 ? A 6.633 26.365 24.654 1.000 1 A PRO 86.740 1
ATOM 4094 H HD2 . PRO 247 247 ? A 6.952 24.711 22.604 1.000 1 A PRO 86.740 1
ATOM 4095 H HD3 . PRO 247 247 ? A 8.393 25.128 23.586 1.000 1 A PRO 86.740 1
ATOM 4096 N N . ASP 248 248 ? A 10.000 29.349 21.645 1.000 1 A ASP 88.060 1
ATOM 4097 C CA . ASP 248 248 ? A 11.265 30.058 21.677 1.000 1 A ASP 88.060 1
ATOM 4098 C C . ASP 248 248 ? A 11.590 30.603 23.087 1.000 1 A ASP 88.060 1
ATOM 4099 O O . ASP 248 248 ? A 10.893 30.336 24.072 1.000 1 A ASP 88.060 1
ATOM 4100 C CB . ASP 248 248 ? A 11.292 31.136 20.566 1.000 1 A ASP 88.060 1
ATOM 4101 C CG . ASP 248 248 ? A 10.611 32.459 20.943 1.000 1 A ASP 88.060 1
ATOM 4102 O OD1 . ASP 248 248 ? A 9.822 32.471 21.908 1.000 1 A ASP 88.060 1
ATOM 4103 O OD2 . ASP 248 248 ? A 10.988 33.509 20.384 1.000 1 A ASP 88.060 1
ATOM 4104 H H . ASP 248 248 ? A 9.200 29.858 21.295 1.000 1 A ASP 88.060 1
ATOM 4105 H HA . ASP 248 248 ? A 12.021 29.314 21.427 1.000 1 A ASP 88.060 1
ATOM 4106 H HB2 . ASP 248 248 ? A 10.831 30.741 19.660 1.000 1 A ASP 88.060 1
ATOM 4107 H HB3 . ASP 248 248 ? A 12.335 31.348 20.332 1.000 1 A ASP 88.060 1
ATOM 4108 N N . ARG 249 249 ? A 12.660 31.399 23.199 1.000 1 A ARG 87.460 1
ATOM 4109 C CA . ARG 249 249 ? A 13.051 32.067 24.457 1.000 1 A ARG 87.460 1
ATOM 4110 C C . ARG 249 249 ? A 12.048 33.117 24.946 1.000 1 A ARG 87.460 1
ATOM 4111 O O . ARG 249 249 ? A 12.058 33.442 26.130 1.000 1 A ARG 87.460 1
ATOM 4112 C CB . ARG 249 249 ? A 14.419 32.739 24.295 1.000 1 A ARG 87.460 1
ATOM 4113 C CG . ARG 249 249 ? A 15.533 31.733 24.000 1.000 1 A ARG 87.460 1
ATOM 4114 C CD . ARG 249 249 ? A 16.877 32.458 23.972 1.000 1 A ARG 87.460 1
ATOM 4115 N NE . ARG 249 249 ? A 17.948 31.546 23.548 1.000 1 A ARG 87.460 1
ATOM 4116 C CZ . ARG 249 249 ? A 19.243 31.776 23.583 1.000 1 A ARG 87.460 1
ATOM 4117 N NH1 . ARG 249 249 ? A 19.735 32.897 24.033 1.000 1 A ARG 87.460 1
ATOM 4118 N NH2 . ARG 249 249 ? A 20.064 30.871 23.139 1.000 1 A ARG 87.460 1
ATOM 4119 H H . ARG 249 249 ? A 13.182 31.586 22.355 1.000 1 A ARG 87.460 1
ATOM 4120 H HA . ARG 249 249 ? A 13.100 31.324 25.253 1.000 1 A ARG 87.460 1
ATOM 4121 H HB2 . ARG 249 249 ? A 14.367 33.473 23.490 1.000 1 A ARG 87.460 1
ATOM 4122 H HB3 . ARG 249 249 ? A 14.661 33.264 25.219 1.000 1 A ARG 87.460 1
ATOM 4123 H HG2 . ARG 249 249 ? A 15.551 30.965 24.773 1.000 1 A ARG 87.460 1
ATOM 4124 H HG3 . ARG 249 249 ? A 15.360 31.268 23.030 1.000 1 A ARG 87.460 1
ATOM 4125 H HD2 . ARG 249 249 ? A 16.815 33.286 23.267 1.000 1 A ARG 87.460 1
ATOM 4126 H HD3 . ARG 249 249 ? A 17.087 32.850 24.967 1.000 1 A ARG 87.460 1
ATOM 4127 H HE . ARG 249 249 ? A 17.673 30.772 22.961 1.000 1 A ARG 87.460 1
ATOM 4128 H HH11 . ARG 249 249 ? A 19.087 33.619 24.313 1.000 1 A ARG 87.460 1
ATOM 4129 H HH12 . ARG 249 249 ? A 20.729 33.073 24.002 1.000 1 A ARG 87.460 1
ATOM 4130 H HH21 . ARG 249 249 ? A 21.056 31.055 23.081 1.000 1 A ARG 87.460 1
ATOM 4131 H HH22 . ARG 249 249 ? A 19.663 30.110 22.611 1.000 1 A ARG 87.460 1
ATOM 4132 N N . ASN 250 250 ? A 11.220 33.649 24.054 1.000 1 A ASN 89.310 1
ATOM 4133 C CA . ASN 250 250 ? A 10.221 34.675 24.339 1.000 1 A ASN 89.310 1
ATOM 4134 C C . ASN 250 250 ? A 8.831 34.069 24.620 1.000 1 A ASN 89.310 1
ATOM 4135 O O . ASN 250 250 ? A 7.910 34.801 24.977 1.000 1 A ASN 89.310 1
ATOM 4136 C CB . ASN 250 250 ? A 10.189 35.655 23.157 1.000 1 A ASN 89.310 1
ATOM 4137 C CG . ASN 250 250 ? A 11.553 36.205 22.794 1.000 1 A ASN 89.310 1
ATOM 4138 O OD1 . ASN 250 250 ? A 12.234 36.841 23.584 1.000 1 A ASN 89.310 1
ATOM 4139 N ND2 . ASN 250 250 ? A 12.010 35.937 21.593 1.000 1 A ASN 89.310 1
ATOM 4140 H H . ASN 250 250 ? A 11.193 33.254 23.125 1.000 1 A ASN 89.310 1
ATOM 4141 H HA . ASN 250 250 ? A 10.517 35.228 25.230 1.000 1 A ASN 89.310 1
ATOM 4142 H HB2 . ASN 250 250 ? A 9.785 35.142 22.285 1.000 1 A ASN 89.310 1
ATOM 4143 H HB3 . ASN 250 250 ? A 9.533 36.494 23.393 1.000 1 A ASN 89.310 1
ATOM 4144 H HD21 . ASN 250 250 ? A 11.524 35.264 21.018 1.000 1 A ASN 89.310 1
ATOM 4145 H HD22 . ASN 250 250 ? A 12.909 36.318 21.332 1.000 1 A ASN 89.310 1
ATOM 4146 N N . GLY 251 251 ? A 8.671 32.748 24.475 1.000 1 A GLY 88.030 1
ATOM 4147 C CA . GLY 251 251 ? A 7.409 32.035 24.661 1.000 1 A GLY 88.030 1
ATOM 4148 C C . GLY 251 251 ? A 6.518 31.981 23.418 1.000 1 A GLY 88.030 1
ATOM 4149 O O . GLY 251 251 ? A 5.333 31.691 23.552 1.000 1 A GLY 88.030 1
ATOM 4150 H H . GLY 251 251 ? A 9.433 32.238 24.050 1.000 1 A GLY 88.030 1
ATOM 4151 H HA2 . GLY 251 251 ? A 6.840 32.503 25.465 1.000 1 A GLY 88.030 1
ATOM 4152 H HA3 . GLY 251 251 ? A 7.633 31.008 24.949 1.000 1 A GLY 88.030 1
ATOM 4153 N N . TYR 252 252 ? A 7.049 32.233 22.221 1.000 1 A TYR 91.060 1
ATOM 4154 C CA . TYR 252 252 ? A 6.328 32.101 20.954 1.000 1 A TYR 91.060 1
ATOM 4155 C C . TYR 252 252 ? A 6.696 30.797 20.247 1.000 1 A TYR 91.060 1
ATOM 4156 O O . TYR 252 252 ? A 7.853 30.389 20.225 1.000 1 A TYR 91.060 1
ATOM 4157 C CB . TYR 252 252 ? A 6.604 33.303 20.046 1.000 1 A TYR 91.060 1
ATOM 4158 C CG . TYR 252 252 ? A 6.010 34.602 20.547 1.000 1 A TYR 91.060 1
ATOM 4159 C CD1 . TYR 252 252 ? A 4.771 35.057 20.056 1.000 1 A TYR 91.060 1
ATOM 4160 C CD2 . TYR 252 252 ? A 6.704 35.354 21.511 1.000 1 A TYR 91.060 1
ATOM 4161 C CE1 . TYR 252 252 ? A 4.232 36.268 20.531 1.000 1 A TYR 91.060 1
ATOM 4162 C CE2 . TYR 252 252 ? A 6.172 36.564 21.989 1.000 1 A TYR 91.060 1
ATOM 4163 C CZ . TYR 252 252 ? A 4.933 37.023 21.496 1.000 1 A TYR 91.060 1
ATOM 4164 O OH . TYR 252 252 ? A 4.412 38.191 21.953 1.000 1 A TYR 91.060 1
ATOM 4165 H H . TYR 252 252 ? A 8.039 32.426 22.167 1.000 1 A TYR 91.060 1
ATOM 4166 H HA . TYR 252 252 ? A 5.256 32.083 21.149 1.000 1 A TYR 91.060 1
ATOM 4167 H HB2 . TYR 252 252 ? A 7.681 33.422 19.922 1.000 1 A TYR 91.060 1
ATOM 4168 H HB3 . TYR 252 252 ? A 6.184 33.094 19.062 1.000 1 A TYR 91.060 1
ATOM 4169 H HD1 . TYR 252 252 ? A 4.245 34.492 19.302 1.000 1 A TYR 91.060 1
ATOM 4170 H HD2 . TYR 252 252 ? A 7.645 34.985 21.892 1.000 1 A TYR 91.060 1
ATOM 4171 H HE1 . TYR 252 252 ? A 3.292 36.638 20.149 1.000 1 A TYR 91.060 1
ATOM 4172 H HE2 . TYR 252 252 ? A 6.709 37.127 22.738 1.000 1 A TYR 91.060 1
ATOM 4173 H HH . TYR 252 252 ? A 4.996 38.606 22.591 1.000 1 A TYR 91.060 1
ATOM 4174 N N . GLN 253 253 ? A 5.718 30.143 19.633 1.000 1 A GLN 90.170 1
ATOM 4175 C CA . GLN 253 253 ? A 5.903 28.925 18.846 1.000 1 A GLN 90.170 1
ATOM 4176 C C . GLN 253 253 ? A 5.284 29.084 17.461 1.000 1 A GLN 90.170 1
ATOM 4177 O O . GLN 253 253 ? A 4.355 29.866 17.272 1.000 1 A GLN 90.170 1
ATOM 4178 C CB . GLN 253 253 ? A 5.325 27.714 19.593 1.000 1 A GLN 90.170 1
ATOM 4179 C CG . GLN 253 253 ? A 3.796 27.775 19.743 1.000 1 A GLN 90.170 1
ATOM 4180 C CD . GLN 253 253 ? A 3.227 26.592 20.513 1.000 1 A GLN 90.170 1
ATOM 4181 O OE1 . GLN 253 253 ? A 3.901 25.874 21.235 1.000 1 A GLN 90.170 1
ATOM 4182 N NE2 . GLN 253 253 ? A 1.942 26.345 20.395 1.000 1 A GLN 90.170 1
ATOM 4183 H H . GLN 253 253 ? A 4.795 30.551 19.641 1.000 1 A GLN 90.170 1
ATOM 4184 H HA . GLN 253 253 ? A 6.969 28.744 18.705 1.000 1 A GLN 90.170 1
ATOM 4185 H HB2 . GLN 253 253 ? A 5.777 27.661 20.584 1.000 1 A GLN 90.170 1
ATOM 4186 H HB3 . GLN 253 253 ? A 5.589 26.807 19.050 1.000 1 A GLN 90.170 1
ATOM 4187 H HG2 . GLN 253 253 ? A 3.334 27.789 18.756 1.000 1 A GLN 90.170 1
ATOM 4188 H HG3 . GLN 253 253 ? A 3.509 28.686 20.268 1.000 1 A GLN 90.170 1
ATOM 4189 H HE21 . GLN 253 253 ? A 1.372 26.925 19.796 1.000 1 A GLN 90.170 1
ATOM 4190 H HE22 . GLN 253 253 ? A 1.586 25.548 20.904 1.000 1 A GLN 90.170 1
ATOM 4191 N N . LEU 254 254 ? A 5.781 28.315 16.500 1.000 1 A LEU 91.560 1
ATOM 4192 C CA . LEU 254 254 ? A 5.229 28.234 15.157 1.000 1 A LEU 91.560 1
ATOM 4193 C C . LEU 254 254 ? A 3.728 27.909 15.207 1.000 1 A LEU 91.560 1
ATOM 4194 O O . LEU 254 254 ? A 3.321 26.925 15.830 1.000 1 A LEU 91.560 1
ATOM 4195 C CB . LEU 254 254 ? A 6.022 27.151 14.407 1.000 1 A LEU 91.560 1
ATOM 4196 C CG . LEU 254 254 ? A 5.549 26.899 12.969 1.000 1 A LEU 91.560 1
ATOM 4197 C CD1 . LEU 254 254 ? A 5.792 28.104 12.072 1.000 1 A LEU 91.560 1
ATOM 4198 C CD2 . LEU 254 254 ? A 6.300 25.704 12.383 1.000 1 A LEU 91.560 1
ATOM 4199 H H . LEU 254 254 ? A 6.572 27.727 16.720 1.000 1 A LEU 91.560 1
ATOM 4200 H HA . LEU 254 254 ? A 5.363 29.196 14.662 1.000 1 A LEU 91.560 1
ATOM 4201 H HB2 . LEU 254 254 ? A 7.073 27.440 14.386 1.000 1 A LEU 91.560 1
ATOM 4202 H HB3 . LEU 254 254 ? A 5.935 26.217 14.962 1.000 1 A LEU 91.560 1
ATOM 4203 H HG . LEU 254 254 ? A 4.482 26.674 12.972 1.000 1 A LEU 91.560 1
ATOM 4204 H HD11 . LEU 254 254 ? A 5.229 28.960 12.444 1.000 1 A LEU 91.560 1
ATOM 4205 H HD12 . LEU 254 254 ? A 6.853 28.351 12.045 1.000 1 A LEU 91.560 1
ATOM 4206 H HD13 . LEU 254 254 ? A 5.437 27.877 11.067 1.000 1 A LEU 91.560 1
ATOM 4207 H HD21 . LEU 254 254 ? A 6.109 24.817 12.988 1.000 1 A LEU 91.560 1
ATOM 4208 H HD22 . LEU 254 254 ? A 5.958 25.520 11.365 1.000 1 A LEU 91.560 1
ATOM 4209 H HD23 . LEU 254 254 ? A 7.369 25.914 12.372 1.000 1 A LEU 91.560 1
ATOM 4210 N N . GLU 255 255 ? A 2.912 28.699 14.514 1.000 1 A GLU 92.160 1
ATOM 4211 C CA . GLU 255 255 ? A 1.506 28.379 14.282 1.000 1 A GLU 92.160 1
ATOM 4212 C C . GLU 255 255 ? A 1.412 27.251 13.248 1.000 1 A GLU 92.160 1
ATOM 4213 O O . GLU 255 255 ? A 1.384 27.475 12.039 1.000 1 A GLU 92.160 1
ATOM 4214 C CB . GLU 255 255 ? A 0.742 29.637 13.853 1.000 1 A GLU 92.160 1
ATOM 4215 C CG . GLU 255 255 ? A -0.771 29.377 13.810 1.000 1 A GLU 92.160 1
ATOM 4216 C CD . GLU 255 255 ? A -1.588 30.644 13.516 1.000 1 A GLU 92.160 1
ATOM 4217 O OE1 . GLU 255 255 ? A -1.122 31.495 12.716 1.000 1 A GLU 92.160 1
ATOM 4218 O OE2 . GLU 255 255 ? A -2.690 30.741 14.097 1.000 1 A GLU 92.160 1
ATOM 4219 H H . GLU 255 255 ? A 3.295 29.491 14.018 1.000 1 A GLU 92.160 1
ATOM 4220 H HA . GLU 255 255 ? A 1.065 28.029 15.215 1.000 1 A GLU 92.160 1
ATOM 4221 H HB2 . GLU 255 255 ? A 0.949 30.431 14.570 1.000 1 A GLU 92.160 1
ATOM 4222 H HB3 . GLU 255 255 ? A 1.092 29.959 12.872 1.000 1 A GLU 92.160 1
ATOM 4223 H HG2 . GLU 255 255 ? A -1.073 28.966 14.773 1.000 1 A GLU 92.160 1
ATOM 4224 H HG3 . GLU 255 255 ? A -0.989 28.629 13.047 1.000 1 A GLU 92.160 1
ATOM 4225 N N . TYR 256 256 ? A 1.433 26.008 13.727 1.000 1 A TYR 87.120 1
ATOM 4226 C CA . TYR 256 256 ? A 1.396 24.833 12.867 1.000 1 A TYR 87.120 1
ATOM 4227 C C . TYR 256 256 ? A 0.641 23.682 13.533 1.000 1 A TYR 87.120 1
ATOM 4228 O O . TYR 256 256 ? A 0.991 23.219 14.618 1.000 1 A TYR 87.120 1
ATOM 4229 C CB . TYR 256 256 ? A 2.830 24.477 12.461 1.000 1 A TYR 87.120 1
ATOM 4230 C CG . TYR 256 256 ? A 2.973 23.169 11.728 1.000 1 A TYR 87.120 1
ATOM 4231 C CD1 . TYR 256 256 ? A 2.604 23.088 10.376 1.000 1 A TYR 87.120 1
ATOM 4232 C CD2 . TYR 256 256 ? A 3.463 22.038 12.397 1.000 1 A TYR 87.120 1
ATOM 4233 C CE1 . TYR 256 256 ? A 2.703 21.860 9.701 1.000 1 A TYR 87.120 1
ATOM 4234 C CE2 . TYR 256 256 ? A 3.606 20.820 11.718 1.000 1 A TYR 87.120 1
ATOM 4235 C CZ . TYR 256 256 ? A 3.203 20.724 10.376 1.000 1 A TYR 87.120 1
ATOM 4236 O OH . TYR 256 256 ? A 3.253 19.515 9.765 1.000 1 A TYR 87.120 1
ATOM 4237 H H . TYR 256 256 ? A 1.586 25.879 14.717 1.000 1 A TYR 87.120 1
ATOM 4238 H HA . TYR 256 256 ? A 0.858 25.087 11.953 1.000 1 A TYR 87.120 1
ATOM 4239 H HB2 . TYR 256 256 ? A 3.194 25.264 11.801 1.000 1 A TYR 87.120 1
ATOM 4240 H HB3 . TYR 256 256 ? A 3.474 24.476 13.341 1.000 1 A TYR 87.120 1
ATOM 4241 H HD1 . TYR 256 256 ? A 2.229 23.961 9.863 1.000 1 A TYR 87.120 1
ATOM 4242 H HD2 . TYR 256 256 ? A 3.716 22.104 13.445 1.000 1 A TYR 87.120 1
ATOM 4243 H HE1 . TYR 256 256 ? A 2.374 21.788 8.675 1.000 1 A TYR 87.120 1
ATOM 4244 H HE2 . TYR 256 256 ? A 3.976 19.950 12.241 1.000 1 A TYR 87.120 1
ATOM 4245 H HH . TYR 256 256 ? A 3.604 18.832 10.341 1.000 1 A TYR 87.120 1
ATOM 4246 N N . SER 257 257 ? A -0.416 23.226 12.864 1.000 1 A SER 76.910 1
ATOM 4247 C CA . SER 257 257 ? A -1.335 22.183 13.330 1.000 1 A SER 76.910 1
ATOM 4248 C C . SER 257 257 ? A -1.078 20.808 12.707 1.000 1 A SER 76.910 1
ATOM 4249 O O . SER 257 257 ? A -1.759 19.846 13.057 1.000 1 A SER 76.910 1
ATOM 4250 C CB . SER 257 257 ? A -2.772 22.630 13.044 1.000 1 A SER 76.910 1
ATOM 4251 O OG . SER 257 257 ? A -2.907 22.961 11.672 1.000 1 A SER 76.910 1
ATOM 4252 H H . SER 257 257 ? A -0.678 23.690 12.005 1.000 1 A SER 76.910 1
ATOM 4253 H HA . SER 257 257 ? A -1.230 22.064 14.409 1.000 1 A SER 76.910 1
ATOM 4254 H HB2 . SER 257 257 ? A -3.468 21.833 13.304 1.000 1 A SER 76.910 1
ATOM 4255 H HB3 . SER 257 257 ? A -2.999 23.508 13.648 1.000 1 A SER 76.910 1
ATOM 4256 H HG . SER 257 257 ? A -3.817 23.218 11.503 1.000 1 A SER 76.910 1
ATOM 4257 N N . GLY 258 258 ? A -0.118 20.690 11.787 1.000 1 A GLY 78.640 1
ATOM 4258 C CA . GLY 258 258 ? A 0.162 19.425 11.118 1.000 1 A GLY 78.640 1
ATOM 4259 C C . GLY 258 258 ? A 0.921 18.436 12.009 1.000 1 A GLY 78.640 1
ATOM 4260 O O . GLY 258 258 ? A 1.773 18.805 12.816 1.000 1 A GLY 78.640 1
ATOM 4261 H H . GLY 258 258 ? A 0.451 21.495 11.568 1.000 1 A GLY 78.640 1
ATOM 4262 H HA2 . GLY 258 258 ? A 0.734 19.602 10.207 1.000 1 A GLY 78.640 1
ATOM 4263 H HA3 . GLY 258 258 ? A -0.783 18.970 10.820 1.000 1 A GLY 78.640 1
ATOM 4264 N N . SER 259 259 ? A 0.647 17.148 11.827 1.000 1 A SER 74.070 1
ATOM 4265 C CA . SER 259 259 ? A 1.448 16.042 12.378 1.000 1 A SER 74.070 1
ATOM 4266 C C . SER 259 259 ? A 2.466 15.489 11.375 1.000 1 A SER 74.070 1
ATOM 4267 O O . SER 259 259 ? A 3.156 14.512 11.665 1.000 1 A SER 74.070 1
ATOM 4268 C CB . SER 259 259 ? A 0.520 14.927 12.862 1.000 1 A SER 74.070 1
ATOM 4269 O OG . SER 259 259 ? A -0.415 14.564 11.861 1.000 1 A SER 74.070 1
ATOM 4270 H H . SER 259 259 ? A -0.121 16.897 11.221 1.000 1 A SER 74.070 1
ATOM 4271 H HA . SER 259 259 ? A 2.016 16.397 13.238 1.000 1 A SER 74.070 1
ATOM 4272 H HB2 . SER 259 259 ? A 1.105 14.054 13.153 1.000 1 A SER 74.070 1
ATOM 4273 H HB3 . SER 259 259 ? A -0.028 15.280 13.735 1.000 1 A SER 74.070 1
ATOM 4274 H HG . SER 259 259 ? A 0.025 14.406 11.023 1.000 1 A SER 74.070 1
ATOM 4275 N N . ASP 260 260 ? A 2.516 16.083 10.186 1.000 1 A ASP 79.270 1
ATOM 4276 C CA . ASP 260 260 ? A 3.138 15.484 9.016 1.000 1 A ASP 79.270 1
ATOM 4277 C C . ASP 260 260 ? A 4.665 15.435 9.123 1.000 1 A ASP 79.270 1
ATOM 4278 O O . ASP 260 260 ? A 5.332 16.399 9.515 1.000 1 A ASP 79.270 1
ATOM 4279 C CB . ASP 260 260 ? A 2.682 16.224 7.745 1.000 1 A ASP 79.270 1
ATOM 4280 C CG . ASP 260 260 ? A 1.192 16.047 7.417 1.000 1 A ASP 79.270 1
ATOM 4281 O OD1 . ASP 260 260 ? A 0.501 15.329 8.174 1.000 1 A ASP 79.270 1
ATOM 4282 O OD2 . ASP 260 260 ? A 0.764 16.613 6.386 1.000 1 A ASP 79.270 1
ATOM 4283 H H . ASP 260 260 ? A 1.864 16.833 10.006 1.000 1 A ASP 79.270 1
ATOM 4284 H HA . ASP 260 260 ? A 2.780 14.458 8.938 1.000 1 A ASP 79.270 1
ATOM 4285 H HB2 . ASP 260 260 ? A 3.265 15.842 6.907 1.000 1 A ASP 79.270 1
ATOM 4286 H HB3 . ASP 260 260 ? A 2.903 17.286 7.851 1.000 1 A ASP 79.270 1
ATOM 4287 N N . SER 261 261 ? A 5.216 14.292 8.715 1.000 1 A SER 88.790 1
ATOM 4288 C CA . SER 261 261 ? A 6.600 14.193 8.266 1.000 1 A SER 88.790 1
ATOM 4289 C C . SER 261 261 ? A 6.706 14.726 6.839 1.000 1 A SER 88.790 1
ATOM 4290 O O . SER 261 261 ? A 5.906 14.363 5.976 1.000 1 A SER 88.790 1
ATOM 4291 C CB . SER 261 261 ? A 7.067 12.738 8.284 1.000 1 A SER 88.790 1
ATOM 4292 O OG . SER 261 261 ? A 7.209 12.228 9.594 1.000 1 A SER 88.790 1
ATOM 4293 H H . SER 261 261 ? A 4.602 13.521 8.497 1.000 1 A SER 88.790 1
ATOM 4294 H HA . SER 261 261 ? A 7.246 14.780 8.918 1.000 1 A SER 88.790 1
ATOM 4295 H HB2 . SER 261 261 ? A 6.361 12.120 7.729 1.000 1 A SER 88.790 1
ATOM 4296 H HB3 . SER 261 261 ? A 8.037 12.679 7.790 1.000 1 A SER 88.790 1
ATOM 4297 H HG . SER 261 261 ? A 7.675 11.393 9.516 1.000 1 A SER 88.790 1
ATOM 4298 N N . TYR 262 262 ? A 7.726 15.534 6.576 1.000 1 A TYR 92.060 1
ATOM 4299 C CA . TYR 262 262 ? A 8.020 16.094 5.261 1.000 1 A TYR 92.060 1
ATOM 4300 C C . TYR 262 262 ? A 9.276 15.488 4.657 1.000 1 A TYR 92.060 1
ATOM 4301 O O . TYR 262 262 ? A 10.155 15.028 5.378 1.000 1 A TYR 92.060 1
ATOM 4302 C CB . TYR 262 262 ? A 8.190 17.607 5.371 1.000 1 A TYR 92.060 1
ATOM 4303 C CG . TYR 262 262 ? A 6.954 18.310 5.869 1.000 1 A TYR 92.060 1
ATOM 4304 C CD1 . TYR 262 262 ? A 5.910 18.575 4.968 1.000 1 A TYR 92.060 1
ATOM 4305 C CD2 . TYR 262 262 ? A 6.828 18.647 7.229 1.000 1 A TYR 92.060 1
ATOM 4306 C CE1 . TYR 262 262 ? A 4.734 19.190 5.425 1.000 1 A TYR 92.060 1
ATOM 4307 C CE2 . TYR 262 262 ? A 5.650 19.261 7.687 1.000 1 A TYR 92.060 1
ATOM 4308 C CZ . TYR 262 262 ? A 4.605 19.535 6.776 1.000 1 A TYR 92.060 1
ATOM 4309 O OH . TYR 262 262 ? A 3.448 20.106 7.174 1.000 1 A TYR 92.060 1
ATOM 4310 H H . TYR 262 262 ? A 8.323 15.824 7.337 1.000 1 A TYR 92.060 1
ATOM 4311 H HA . TYR 262 262 ? A 7.185 15.892 4.590 1.000 1 A TYR 92.060 1
ATOM 4312 H HB2 . TYR 262 262 ? A 8.429 17.997 4.381 1.000 1 A TYR 92.060 1
ATOM 4313 H HB3 . TYR 262 262 ? A 9.030 17.830 6.029 1.000 1 A TYR 92.060 1
ATOM 4314 H HD1 . TYR 262 262 ? A 6.010 18.280 3.933 1.000 1 A TYR 92.060 1
ATOM 4315 H HD2 . TYR 262 262 ? A 7.622 18.410 7.922 1.000 1 A TYR 92.060 1
ATOM 4316 H HE1 . TYR 262 262 ? A 3.896 19.376 4.769 1.000 1 A TYR 92.060 1
ATOM 4317 H HE2 . TYR 262 262 ? A 5.545 19.514 8.732 1.000 1 A TYR 92.060 1
ATOM 4318 H HH . TYR 262 262 ? A 3.349 20.023 8.126 1.000 1 A TYR 92.060 1
ATOM 4319 N N . PHE 263 263 ? A 9.413 15.549 3.341 1.000 1 A PHE 90.440 1
ATOM 4320 C CA . PHE 263 263 ? A 10.672 15.269 2.663 1.000 1 A PHE 90.440 1
ATOM 4321 C C . PHE 263 263 ? A 10.876 16.182 1.459 1.000 1 A PHE 90.440 1
ATOM 4322 O O . PHE 263 263 ? A 9.919 16.696 0.880 1.000 1 A PHE 90.440 1
ATOM 4323 C CB . PHE 263 263 ? A 10.748 13.798 2.258 1.000 1 A PHE 90.440 1
ATOM 4324 C CG . PHE 263 263 ? A 9.667 13.322 1.303 1.000 1 A PHE 90.440 1
ATOM 4325 C CD1 . PHE 263 263 ? A 8.446 12.828 1.799 1.000 1 A PHE 90.440 1
ATOM 4326 C CD2 . PHE 263 263 ? A 9.890 13.360 -0.087 1.000 1 A PHE 90.440 1
ATOM 4327 C CE1 . PHE 263 263 ? A 7.467 12.349 0.911 1.000 1 A PHE 90.440 1
ATOM 4328 C CE2 . PHE 263 263 ? A 8.906 12.889 -0.974 1.000 1 A PHE 90.440 1
ATOM 4329 C CZ . PHE 263 263 ? A 7.698 12.371 -0.474 1.000 1 A PHE 90.440 1
ATOM 4330 H H . PHE 263 263 ? A 8.645 15.899 2.785 1.000 1 A PHE 90.440 1
ATOM 4331 H HA . PHE 263 263 ? A 11.496 15.464 3.349 1.000 1 A PHE 90.440 1
ATOM 4332 H HB2 . PHE 263 263 ? A 10.728 13.185 3.159 1.000 1 A PHE 90.440 1
ATOM 4333 H HB3 . PHE 263 263 ? A 11.723 13.650 1.793 1.000 1 A PHE 90.440 1
ATOM 4334 H HD1 . PHE 263 263 ? A 8.258 12.811 2.863 1.000 1 A PHE 90.440 1
ATOM 4335 H HD2 . PHE 263 263 ? A 10.816 13.760 -0.474 1.000 1 A PHE 90.440 1
ATOM 4336 H HE1 . PHE 263 263 ? A 6.535 11.958 1.292 1.000 1 A PHE 90.440 1
ATOM 4337 H HE2 . PHE 263 263 ? A 9.067 12.950 -2.040 1.000 1 A PHE 90.440 1
ATOM 4338 H HZ . PHE 263 263 ? A 6.936 12.015 -1.151 1.000 1 A PHE 90.440 1
ATOM 4339 N N . GLU 264 264 ? A 12.138 16.363 1.081 1.000 1 A GLU 91.210 1
ATOM 4340 C CA . GLU 264 264 ? A 12.518 17.038 -0.156 1.000 1 A GLU 91.210 1
ATOM 4341 C C . GLU 264 264 ? A 12.782 16.010 -1.259 1.000 1 A GLU 91.210 1
ATOM 4342 O O . GLU 264 264 ? A 13.453 15.002 -1.039 1.000 1 A GLU 91.210 1
ATOM 4343 C CB . GLU 264 264 ? A 13.715 17.967 0.095 1.000 1 A GLU 91.210 1
ATOM 4344 C CG . GLU 264 264 ? A 14.108 18.759 -1.164 1.000 1 A GLU 91.210 1
ATOM 4345 C CD . GLU 264 264 ? A 15.012 19.966 -0.868 1.000 1 A GLU 91.210 1
ATOM 4346 O OE1 . GLU 264 264 ? A 15.664 19.996 0.199 1.000 1 A GLU 91.210 1
ATOM 4347 O OE2 . GLU 264 264 ? A 14.996 20.906 -1.700 1.000 1 A GLU 91.210 1
ATOM 4348 H H . GLU 264 264 ? A 12.870 15.863 1.566 1.000 1 A GLU 91.210 1
ATOM 4349 H HA . GLU 264 264 ? A 11.689 17.670 -0.477 1.000 1 A GLU 91.210 1
ATOM 4350 H HB2 . GLU 264 264 ? A 14.569 17.383 0.439 1.000 1 A GLU 91.210 1
ATOM 4351 H HB3 . GLU 264 264 ? A 13.434 18.669 0.881 1.000 1 A GLU 91.210 1
ATOM 4352 H HG2 . GLU 264 264 ? A 13.199 19.121 -1.644 1.000 1 A GLU 91.210 1
ATOM 4353 H HG3 . GLU 264 264 ? A 14.610 18.093 -1.866 1.000 1 A GLU 91.210 1
ATOM 4354 N N . ASN 265 265 ? A 12.248 16.275 -2.449 1.000 1 A ASN 87.680 1
ATOM 4355 C CA . ASN 265 265 ? A 12.545 15.541 -3.673 1.000 1 A ASN 87.680 1
ATOM 4356 C C . ASN 265 265 ? A 12.435 16.501 -4.865 1.000 1 A ASN 87.680 1
ATOM 4357 O O . ASN 265 265 ? A 11.468 17.254 -4.953 1.000 1 A ASN 87.680 1
ATOM 4358 C CB . ASN 265 265 ? A 11.580 14.352 -3.789 1.000 1 A ASN 87.680 1
ATOM 4359 C CG . ASN 265 265 ? A 11.882 13.521 -5.017 1.000 1 A ASN 87.680 1
ATOM 4360 O OD1 . ASN 265 265 ? A 12.858 12.800 -5.057 1.000 1 A ASN 87.680 1
ATOM 4361 N ND2 . ASN 265 265 ? A 11.047 13.589 -6.026 1.000 1 A ASN 87.680 1
ATOM 4362 H H . ASN 265 265 ? A 11.680 17.105 -2.541 1.000 1 A ASN 87.680 1
ATOM 4363 H HA . ASN 265 265 ? A 13.565 15.161 -3.627 1.000 1 A ASN 87.680 1
ATOM 4364 H HB2 . ASN 265 265 ? A 10.551 14.711 -3.822 1.000 1 A ASN 87.680 1
ATOM 4365 H HB3 . ASN 265 265 ? A 11.698 13.712 -2.915 1.000 1 A ASN 87.680 1
ATOM 4366 H HD21 . ASN 265 265 ? A 11.470 13.359 -6.914 1.000 1 A ASN 87.680 1
ATOM 4367 H HD22 . ASN 265 265 ? A 10.422 14.381 -6.078 1.000 1 A ASN 87.680 1
ATOM 4368 N N . ASP 266 266 ? A 13.407 16.487 -5.777 1.000 1 A ASP 86.770 1
ATOM 4369 C CA . ASP 266 266 ? A 13.453 17.360 -6.964 1.000 1 A ASP 86.770 1
ATOM 4370 C C . ASP 266 266 ? A 13.232 18.856 -6.646 1.000 1 A ASP 86.770 1
ATOM 4371 O O . ASP 266 266 ? A 12.518 19.570 -7.347 1.000 1 A ASP 86.770 1
ATOM 4372 C CB . ASP 266 266 ? A 12.529 16.812 -8.067 1.000 1 A ASP 86.770 1
ATOM 4373 C CG . ASP 266 266 ? A 12.813 15.339 -8.369 1.000 1 A ASP 86.770 1
ATOM 4374 O OD1 . ASP 266 266 ? A 14.007 14.969 -8.360 1.000 1 A ASP 86.770 1
ATOM 4375 O OD2 . ASP 266 266 ? A 11.828 14.581 -8.520 1.000 1 A ASP 86.770 1
ATOM 4376 H H . ASP 266 266 ? A 14.087 15.740 -5.749 1.000 1 A ASP 86.770 1
ATOM 4377 H HA . ASP 266 266 ? A 14.466 17.292 -7.359 1.000 1 A ASP 86.770 1
ATOM 4378 H HB2 . ASP 266 266 ? A 12.679 17.390 -8.979 1.000 1 A ASP 86.770 1
ATOM 4379 H HB3 . ASP 266 266 ? A 11.491 16.927 -7.755 1.000 1 A ASP 86.770 1
ATOM 4380 N N . ASN 267 267 ? A 13.835 19.333 -5.548 1.000 1 A ASN 92.980 1
ATOM 4381 C CA . ASN 267 267 ? A 13.695 20.685 -4.975 1.000 1 A ASN 92.980 1
ATOM 4382 C C . ASN 267 267 ? A 12.285 21.068 -4.472 1.000 1 A ASN 92.980 1
ATOM 4383 O O . ASN 267 267 ? A 12.100 22.194 -3.987 1.000 1 A ASN 92.980 1
ATOM 4384 C CB . ASN 267 267 ? A 14.265 21.742 -5.940 1.000 1 A ASN 92.980 1
ATOM 4385 C CG . ASN 267 267 ? A 15.704 21.477 -6.325 1.000 1 A ASN 92.980 1
ATOM 4386 O OD1 . ASN 267 267 ? A 16.609 21.576 -5.519 1.000 1 A ASN 92.980 1
ATOM 4387 N ND2 . ASN 267 267 ? A 15.965 21.159 -7.571 1.000 1 A ASN 92.980 1
ATOM 4388 H H . ASN 267 267 ? A 14.399 18.677 -5.026 1.000 1 A ASN 92.980 1
ATOM 4389 H HA . ASN 267 267 ? A 14.324 20.701 -4.086 1.000 1 A ASN 92.980 1
ATOM 4390 H HB2 . ASN 267 267 ? A 13.647 21.797 -6.836 1.000 1 A ASN 92.980 1
ATOM 4391 H HB3 . ASN 267 267 ? A 14.237 22.720 -5.459 1.000 1 A ASN 92.980 1
ATOM 4392 H HD21 . ASN 267 267 ? A 15.205 20.998 -8.216 1.000 1 A ASN 92.980 1
ATOM 4393 H HD22 . ASN 267 267 ? A 16.928 20.947 -7.788 1.000 1 A ASN 92.980 1
ATOM 4394 N N . LYS 268 268 ? A 11.310 20.156 -4.556 1.000 1 A LYS 92.070 1
ATOM 4395 C CA . LYS 268 268 ? A 9.948 20.288 -4.024 1.000 1 A LYS 92.070 1
ATOM 4396 C C . LYS 268 268 ? A 9.833 19.621 -2.656 1.000 1 A LYS 92.070 1
ATOM 4397 O O . LYS 268 268 ? A 10.549 18.666 -2.355 1.000 1 A LYS 92.070 1
ATOM 4398 C CB . LYS 268 268 ? A 8.942 19.667 -5.006 1.000 1 A LYS 92.070 1
ATOM 4399 C CG . LYS 268 268 ? A 8.800 20.470 -6.305 1.000 1 A LYS 92.070 1
ATOM 4400 C CD . LYS 268 268 ? A 7.839 19.742 -7.253 1.000 1 A LYS 92.070 1
ATOM 4401 C CE . LYS 268 268 ? A 7.421 20.641 -8.423 1.000 1 A LYS 92.070 1
ATOM 4402 N NZ . LYS 268 268 ? A 5.947 20.659 -8.560 1.000 1 A LYS 92.070 1
ATOM 4403 H H . LYS 268 268 ? A 11.551 19.260 -4.953 1.000 1 A LYS 92.070 1
ATOM 4404 H HA . LYS 268 268 ? A 9.703 21.343 -3.902 1.000 1 A LYS 92.070 1
ATOM 4405 H HB2 . LYS 268 268 ? A 7.965 19.615 -4.527 1.000 1 A LYS 92.070 1
ATOM 4406 H HB3 . LYS 268 268 ? A 9.257 18.652 -5.247 1.000 1 A LYS 92.070 1
ATOM 4407 H HG2 . LYS 268 268 ? A 8.401 21.456 -6.065 1.000 1 A LYS 92.070 1
ATOM 4408 H HG3 . LYS 268 268 ? A 9.768 20.584 -6.793 1.000 1 A LYS 92.070 1
ATOM 4409 H HD2 . LYS 268 268 ? A 6.960 19.432 -6.689 1.000 1 A LYS 92.070 1
ATOM 4410 H HD3 . LYS 268 268 ? A 8.323 18.846 -7.642 1.000 1 A LYS 92.070 1
ATOM 4411 H HE2 . LYS 268 268 ? A 7.895 20.285 -9.337 1.000 1 A LYS 92.070 1
ATOM 4412 H HE3 . LYS 268 268 ? A 7.767 21.655 -8.221 1.000 1 A LYS 92.070 1
ATOM 4413 H HZ1 . LYS 268 268 ? A 5.537 19.737 -8.600 1.000 1 A LYS 92.070 1
ATOM 4414 H HZ2 . LYS 268 268 ? A 5.546 21.000 -7.698 1.000 1 A LYS 92.070 1
ATOM 4415 H HZ3 . LYS 268 268 ? A 5.602 21.247 -9.305 1.000 1 A LYS 92.070 1
ATOM 4416 N N . ILE 269 269 ? A 8.913 20.122 -1.837 1.000 1 A ILE 93.390 1
ATOM 4417 C CA . ILE 269 269 ? A 8.592 19.542 -0.532 1.000 1 A ILE 93.390 1
ATOM 4418 C C . ILE 269 269 ? A 7.294 18.756 -0.635 1.000 1 A ILE 93.390 1
ATOM 4419 O O . ILE 269 269 ? A 6.304 19.259 -1.161 1.000 1 A ILE 93.390 1
ATOM 4420 C CB . ILE 269 269 ? A 8.507 20.628 0.557 1.000 1 A ILE 93.390 1
ATOM 4421 C CG1 . ILE 269 269 ? A 9.815 21.441 0.696 1.000 1 A ILE 93.390 1
ATOM 4422 C CG2 . ILE 269 269 ? A 8.112 20.014 1.911 1.000 1 A ILE 93.390 1
ATOM 4423 C CD1 . ILE 269 269 ? A 11.108 20.622 0.823 1.000 1 A ILE 93.390 1
ATOM 4424 H H . ILE 269 269 ? A 8.293 20.835 -2.193 1.000 1 A ILE 93.390 1
ATOM 4425 H HA . ILE 269 269 ? A 9.376 18.842 -0.243 1.000 1 A ILE 93.390 1
ATOM 4426 H HB . ILE 269 269 ? A 7.718 21.327 0.279 1.000 1 A ILE 93.390 1
ATOM 4427 H HG12 . ILE 269 269 ? A 9.914 22.105 -0.163 1.000 1 A ILE 93.390 1
ATOM 4428 H HG13 . ILE 269 269 ? A 9.726 22.067 1.584 1.000 1 A ILE 93.390 1
ATOM 4429 H HG21 . ILE 269 269 ? A 8.004 20.808 2.650 1.000 1 A ILE 93.390 1
ATOM 4430 H HG22 . ILE 269 269 ? A 7.142 19.521 1.848 1.000 1 A ILE 93.390 1
ATOM 4431 H HG23 . ILE 269 269 ? A 8.854 19.285 2.237 1.000 1 A ILE 93.390 1
ATOM 4432 H HD11 . ILE 269 269 ? A 11.932 21.285 1.086 1.000 1 A ILE 93.390 1
ATOM 4433 H HD12 . ILE 269 269 ? A 11.004 19.860 1.595 1.000 1 A ILE 93.390 1
ATOM 4434 H HD13 . ILE 269 269 ? A 11.344 20.141 -0.126 1.000 1 A ILE 93.390 1
ATOM 4435 N N . TYR 270 270 ? A 7.294 17.553 -0.076 1.000 1 A TYR 89.930 1
ATOM 4436 C CA . TYR 270 270 ? A 6.125 16.689 0.025 1.000 1 A TYR 89.930 1
ATOM 4437 C C . TYR 270 270 ? A 5.868 16.318 1.482 1.000 1 A TYR 89.930 1
ATOM 4438 O O . TYR 270 270 ? A 6.805 16.254 2.282 1.000 1 A TYR 89.930 1
ATOM 4439 C CB . TYR 270 270 ? A 6.348 15.431 -0.814 1.000 1 A TYR 89.930 1
ATOM 4440 C CG . TYR 270 270 ? A 6.567 15.683 -2.291 1.000 1 A TYR 89.930 1
ATOM 4441 C CD1 . TYR 270 270 ? A 5.477 15.655 -3.181 1.000 1 A TYR 89.930 1
ATOM 4442 C CD2 . TYR 270 270 ? A 7.861 15.964 -2.773 1.000 1 A TYR 89.930 1
ATOM 4443 C CE1 . TYR 270 270 ? A 5.676 15.912 -4.550 1.000 1 A TYR 89.930 1
ATOM 4444 C CE2 . TYR 270 270 ? A 8.063 16.226 -4.140 1.000 1 A TYR 89.930 1
ATOM 4445 C CZ . TYR 270 270 ? A 6.969 16.202 -5.031 1.000 1 A TYR 89.930 1
ATOM 4446 O OH . TYR 270 270 ? A 7.168 16.439 -6.353 1.000 1 A TYR 89.930 1
ATOM 4447 H H . TYR 270 270 ? A 8.150 17.219 0.343 1.000 1 A TYR 89.930 1
ATOM 4448 H HA . TYR 270 270 ? A 5.250 17.213 -0.360 1.000 1 A TYR 89.930 1
ATOM 4449 H HB2 . TYR 270 270 ? A 5.495 14.764 -0.689 1.000 1 A TYR 89.930 1
ATOM 4450 H HB3 . TYR 270 270 ? A 7.228 14.931 -0.411 1.000 1 A TYR 89.930 1
ATOM 4451 H HD1 . TYR 270 270 ? A 4.482 15.449 -2.815 1.000 1 A TYR 89.930 1
ATOM 4452 H HD2 . TYR 270 270 ? A 8.693 16.003 -2.085 1.000 1 A TYR 89.930 1
ATOM 4453 H HE1 . TYR 270 270 ? A 4.842 15.905 -5.236 1.000 1 A TYR 89.930 1
ATOM 4454 H HE2 . TYR 270 270 ? A 9.053 16.467 -4.499 1.000 1 A TYR 89.930 1
ATOM 4455 H HH . TYR 270 270 ? A 8.086 16.637 -6.552 1.000 1 A TYR 89.930 1
ATOM 4456 N N . ASN 271 271 ? A 4.613 16.047 1.828 1.000 1 A ASN 88.030 1
ATOM 4457 C CA . ASN 271 271 ? A 4.269 15.403 3.093 1.000 1 A ASN 88.030 1
ATOM 4458 C C . ASN 271 271 ? A 4.338 13.866 2.973 1.000 1 A ASN 88.030 1
ATOM 4459 O O . ASN 271 271 ? A 4.546 13.314 1.891 1.000 1 A ASN 88.030 1
ATOM 4460 C CB . ASN 271 271 ? A 2.911 15.940 3.585 1.000 1 A ASN 88.030 1
ATOM 4461 C CG . ASN 271 271 ? A 1.689 15.296 2.957 1.000 1 A ASN 88.030 1
ATOM 4462 O OD1 . ASN 271 271 ? A 1.743 14.616 1.942 1.000 1 A ASN 88.030 1
ATOM 4463 N ND2 . ASN 271 271 ? A 0.557 15.437 3.605 1.000 1 A ASN 88.030 1
ATOM 4464 H H . ASN 271 271 ? A 3.893 16.127 1.124 1.000 1 A ASN 88.030 1
ATOM 4465 H HA . ASN 271 271 ? A 5.006 15.691 3.842 1.000 1 A ASN 88.030 1
ATOM 4466 H HB2 . ASN 271 271 ? A 2.854 17.017 3.431 1.000 1 A ASN 88.030 1
ATOM 4467 H HB3 . ASN 271 271 ? A 2.849 15.770 4.660 1.000 1 A ASN 88.030 1
ATOM 4468 H HD21 . ASN 271 271 ? A 0.550 15.922 4.491 1.000 1 A ASN 88.030 1
ATOM 4469 H HD22 . ASN 271 271 ? A -0.228 14.857 3.344 1.000 1 A ASN 88.030 1
ATOM 4470 N N . GLN 272 272 ? A 4.119 13.159 4.081 1.000 1 A GLN 83.060 1
ATOM 4471 C CA . GLN 272 272 ? A 4.118 11.690 4.138 1.000 1 A GLN 83.060 1
ATOM 4472 C C . GLN 272 272 ? A 3.096 11.014 3.199 1.000 1 A GLN 83.060 1
ATOM 4473 O O . GLN 272 272 ? A 3.320 9.879 2.779 1.000 1 A GLN 83.060 1
ATOM 4474 C CB . GLN 272 272 ? A 3.904 11.256 5.596 1.000 1 A GLN 83.060 1
ATOM 4475 C CG . GLN 272 272 ? A 2.490 11.569 6.119 1.000 1 A GLN 83.060 1
ATOM 4476 C CD . GLN 272 272 ? A 2.318 11.291 7.606 1.000 1 A GLN 83.060 1
ATOM 4477 O OE1 . GLN 272 272 ? A 3.255 11.021 8.345 1.000 1 A GLN 83.060 1
ATOM 4478 N NE2 . GLN 272 272 ? A 1.106 11.381 8.101 1.000 1 A GLN 83.060 1
ATOM 4479 H H . GLN 272 272 ? A 4.088 13.665 4.955 1.000 1 A GLN 83.060 1
ATOM 4480 H HA . GLN 272 272 ? A 5.104 11.346 3.827 1.000 1 A GLN 83.060 1
ATOM 4481 H HB2 . GLN 272 272 ? A 4.079 10.183 5.674 1.000 1 A GLN 83.060 1
ATOM 4482 H HB3 . GLN 272 272 ? A 4.640 11.765 6.218 1.000 1 A GLN 83.060 1
ATOM 4483 H HG2 . GLN 272 272 ? A 2.251 12.619 5.948 1.000 1 A GLN 83.060 1
ATOM 4484 H HG3 . GLN 272 272 ? A 1.761 10.964 5.580 1.000 1 A GLN 83.060 1
ATOM 4485 H HE21 . GLN 272 272 ? A 0.340 11.645 7.496 1.000 1 A GLN 83.060 1
ATOM 4486 H HE22 . GLN 272 272 ? A 0.993 11.257 9.097 1.000 1 A GLN 83.060 1
ATOM 4487 N N . ASP 273 273 ? A 2.016 11.713 2.829 1.000 1 A ASP 77.120 1
ATOM 4488 C CA . ASP 273 273 ? A 0.997 11.238 1.880 1.000 1 A ASP 77.120 1
ATOM 4489 C C . ASP 273 273 ? A 1.420 11.423 0.406 1.000 1 A ASP 77.120 1
ATOM 4490 O O . ASP 273 273 ? A 0.638 11.139 -0.497 1.000 1 A ASP 77.120 1
ATOM 4491 C CB . ASP 273 273 ? A -0.350 11.954 2.089 1.000 1 A ASP 77.120 1
ATOM 4492 C CG . ASP 273 273 ? A -1.009 11.838 3.459 1.000 1 A ASP 77.120 1
ATOM 4493 O OD1 . ASP 273 273 ? A -0.662 10.925 4.239 1.000 1 A ASP 77.120 1
ATOM 4494 O OD2 . ASP 273 273 ? A -1.918 12.687 3.651 1.000 1 A ASP 77.120 1
ATOM 4495 H H . ASP 273 273 ? A 1.910 12.654 3.180 1.000 1 A ASP 77.120 1
ATOM 4496 H HA . ASP 273 273 ? A 0.838 10.173 2.048 1.000 1 A ASP 77.120 1
ATOM 4497 H HB2 . ASP 273 273 ? A -0.228 13.011 1.851 1.000 1 A ASP 77.120 1
ATOM 4498 H HB3 . ASP 273 273 ? A -1.065 11.553 1.371 1.000 1 A ASP 77.120 1
ATOM 4499 N N . ASN 274 274 ? A 2.642 11.905 0.140 1.000 1 A ASN 78.060 1
ATOM 4500 C CA . ASN 274 274 ? A 3.150 12.329 -1.174 1.000 1 A ASN 78.060 1
ATOM 4501 C C . ASN 274 274 ? A 2.428 13.537 -1.796 1.000 1 A ASN 78.060 1
ATOM 4502 O O . ASN 274 274 ? A 2.546 13.760 -3.001 1.000 1 A ASN 78.060 1
ATOM 4503 C CB . ASN 274 274 ? A 3.249 11.160 -2.174 1.000 1 A ASN 78.060 1
ATOM 4504 C CG . ASN 274 274 ? A 4.064 9.993 -1.680 1.000 1 A ASN 78.060 1
ATOM 4505 O OD1 . ASN 274 274 ? A 5.285 10.012 -1.657 1.000 1 A ASN 78.060 1
ATOM 4506 N ND2 . ASN 274 274 ? A 3.417 8.915 -1.312 1.000 1 A ASN 78.060 1
ATOM 4507 H H . ASN 274 274 ? A 3.213 12.145 0.938 1.000 1 A ASN 78.060 1
ATOM 4508 H HA . ASN 274 274 ? A 4.167 12.677 -0.997 1.000 1 A ASN 78.060 1
ATOM 4509 H HB2 . ASN 274 274 ? A 2.249 10.825 -2.448 1.000 1 A ASN 78.060 1
ATOM 4510 H HB3 . ASN 274 274 ? A 3.728 11.516 -3.087 1.000 1 A ASN 78.060 1
ATOM 4511 H HD21 . ASN 274 274 ? A 3.966 8.199 -0.859 1.000 1 A ASN 78.060 1
ATOM 4512 H HD22 . ASN 274 274 ? A 2.411 8.972 -1.250 1.000 1 A ASN 78.060 1
ATOM 4513 N N . LYS 275 275 ? A 1.710 14.345 -1.013 1.000 1 A LYS 83.430 1
ATOM 4514 C CA . LYS 275 275 ? A 1.134 15.603 -1.510 1.000 1 A LYS 83.430 1
ATOM 4515 C C . LYS 275 275 ? A 2.206 16.686 -1.491 1.000 1 A LYS 83.430 1
ATOM 4516 O O . LYS 275 275 ? A 2.911 16.833 -0.492 1.000 1 A LYS 83.430 1
ATOM 4517 C CB . LYS 275 275 ? A -0.087 16.004 -0.675 1.000 1 A LYS 83.430 1
ATOM 4518 C CG . LYS 275 275 ? A -1.227 14.978 -0.789 1.000 1 A LYS 83.430 1
ATOM 4519 C CD . LYS 275 275 ? A -2.287 15.247 0.283 1.000 1 A LYS 83.430 1
ATOM 4520 C CE . LYS 275 275 ? A -3.326 14.121 0.297 1.000 1 A LYS 83.430 1
ATOM 4521 N NZ . LYS 275 275 ? A -3.867 13.909 1.665 1.000 1 A LYS 83.430 1
ATOM 4522 H H . LYS 275 275 ? A 1.694 14.170 -0.019 1.000 1 A LYS 83.430 1
ATOM 4523 H HA . LYS 275 275 ? A 0.812 15.468 -2.543 1.000 1 A LYS 83.430 1
ATOM 4524 H HB2 . LYS 275 275 ? A -0.450 16.974 -1.013 1.000 1 A LYS 83.430 1
ATOM 4525 H HB3 . LYS 275 275 ? A 0.220 16.103 0.366 1.000 1 A LYS 83.430 1
ATOM 4526 H HG2 . LYS 275 275 ? A -1.675 15.034 -1.782 1.000 1 A LYS 83.430 1
ATOM 4527 H HG3 . LYS 275 275 ? A -0.837 13.972 -0.635 1.000 1 A LYS 83.430 1
ATOM 4528 H HD2 . LYS 275 275 ? A -1.784 15.284 1.249 1.000 1 A LYS 83.430 1
ATOM 4529 H HD3 . LYS 275 275 ? A -2.772 16.206 0.100 1.000 1 A LYS 83.430 1
ATOM 4530 H HE2 . LYS 275 275 ? A -2.841 13.204 -0.037 1.000 1 A LYS 83.430 1
ATOM 4531 H HE3 . LYS 275 275 ? A -4.118 14.358 -0.414 1.000 1 A LYS 83.430 1
ATOM 4532 H HZ1 . LYS 275 275 ? A -3.145 13.588 2.294 1.000 1 A LYS 83.430 1
ATOM 4533 H HZ2 . LYS 275 275 ? A -4.574 13.188 1.671 1.000 1 A LYS 83.430 1
ATOM 4534 H HZ3 . LYS 275 275 ? A -4.247 14.761 2.052 1.000 1 A LYS 83.430 1
ATOM 4535 N N . GLU 276 276 ? A 2.335 17.431 -2.586 1.000 1 A GLU 88.410 1
ATOM 4536 C CA . GLU 276 276 ? A 3.218 18.598 -2.652 1.000 1 A GLU 88.410 1
ATOM 4537 C C . GLU 276 276 ? A 2.731 19.687 -1.686 1.000 1 A GLU 88.410 1
ATOM 4538 O O . GLU 276 276 ? A 1.536 19.969 -1.583 1.000 1 A GLU 88.410 1
ATOM 4539 C CB . GLU 276 276 ? A 3.320 19.107 -4.099 1.000 1 A GLU 88.410 1
ATOM 4540 C CG . GLU 276 276 ? A 4.327 20.262 -4.255 1.000 1 A GLU 88.410 1
ATOM 4541 C CD . GLU 276 276 ? A 4.613 20.629 -5.722 1.000 1 A GLU 88.410 1
ATOM 4542 O OE1 . GLU 276 276 ? A 4.170 19.924 -6.657 1.000 1 A GLU 88.410 1
ATOM 4543 O OE2 . GLU 276 276 ? A 5.412 21.555 -5.987 1.000 1 A GLU 88.410 1
ATOM 4544 H H . GLU 276 276 ? A 1.718 17.261 -3.368 1.000 1 A GLU 88.410 1
ATOM 4545 H HA . GLU 276 276 ? A 4.216 18.291 -2.341 1.000 1 A GLU 88.410 1
ATOM 4546 H HB2 . GLU 276 276 ? A 3.644 18.272 -4.720 1.000 1 A GLU 88.410 1
ATOM 4547 H HB3 . GLU 276 276 ? A 2.339 19.435 -4.441 1.000 1 A GLU 88.410 1
ATOM 4548 H HG2 . GLU 276 276 ? A 5.266 19.968 -3.785 1.000 1 A GLU 88.410 1
ATOM 4549 H HG3 . GLU 276 276 ? A 3.948 21.139 -3.731 1.000 1 A GLU 88.410 1
ATOM 4550 N N . VAL 277 277 ? A 3.666 20.290 -0.956 1.000 1 A VAL 92.710 1
ATOM 4551 C CA . VAL 277 277 ? A 3.382 21.247 0.114 1.000 1 A VAL 92.710 1
ATOM 4552 C C . VAL 277 277 ? A 3.714 22.652 -0.367 1.000 1 A VAL 92.710 1
ATOM 4553 O O . VAL 277 277 ? A 4.846 23.122 -0.256 1.000 1 A VAL 92.710 1
ATOM 4554 C CB . VAL 277 277 ? A 4.131 20.871 1.403 1.000 1 A VAL 92.710 1
ATOM 4555 C CG1 . VAL 277 277 ? A 3.817 21.847 2.548 1.000 1 A VAL 92.710 1
ATOM 4556 C CG2 . VAL 277 277 ? A 3.733 19.462 1.859 1.000 1 A VAL 92.710 1
ATOM 4557 H H . VAL 277 277 ? A 4.628 20.027 -1.110 1.000 1 A VAL 92.710 1
ATOM 4558 H HA . VAL 277 277 ? A 2.318 21.215 0.348 1.000 1 A VAL 92.710 1
ATOM 4559 H HB . VAL 277 277 ? A 5.205 20.881 1.216 1.000 1 A VAL 92.710 1
ATOM 4560 H HG11 . VAL 277 277 ? A 4.298 21.502 3.463 1.000 1 A VAL 92.710 1
ATOM 4561 H HG12 . VAL 277 277 ? A 4.207 22.837 2.314 1.000 1 A VAL 92.710 1
ATOM 4562 H HG13 . VAL 277 277 ? A 2.741 21.903 2.711 1.000 1 A VAL 92.710 1
ATOM 4563 H HG21 . VAL 277 277 ? A 2.685 19.438 2.160 1.000 1 A VAL 92.710 1
ATOM 4564 H HG22 . VAL 277 277 ? A 3.886 18.742 1.056 1.000 1 A VAL 92.710 1
ATOM 4565 H HG23 . VAL 277 277 ? A 4.371 19.156 2.688 1.000 1 A VAL 92.710 1
ATOM 4566 N N . ASN 278 278 ? A 2.688 23.350 -0.852 1.000 1 A ASN 92.710 1
ATOM 4567 C CA . ASN 278 278 ? A 2.766 24.730 -1.344 1.000 1 A ASN 92.710 1
ATOM 4568 C C . ASN 278 278 ? A 2.810 25.773 -0.207 1.000 1 A ASN 92.710 1
ATOM 4569 O O . ASN 278 278 ? A 2.104 26.777 -0.248 1.000 1 A ASN 92.710 1
ATOM 4570 C CB . ASN 278 278 ? A 1.609 24.972 -2.334 1.000 1 A ASN 92.710 1
ATOM 4571 C CG . ASN 278 278 ? A 1.717 24.131 -3.590 1.000 1 A ASN 92.710 1
ATOM 4572 O OD1 . ASN 278 278 ? A 2.788 23.774 -4.038 1.000 1 A ASN 92.710 1
ATOM 4573 N ND2 . ASN 278 278 ? A 0.610 23.797 -4.209 1.000 1 A ASN 92.710 1
ATOM 4574 H H . ASN 278 278 ? A 1.819 22.851 -0.980 1.000 1 A ASN 92.710 1
ATOM 4575 H HA . ASN 278 278 ? A 3.701 24.839 -1.894 1.000 1 A ASN 92.710 1
ATOM 4576 H HB2 . ASN 278 278 ? A 0.658 24.775 -1.839 1.000 1 A ASN 92.710 1
ATOM 4577 H HB3 . ASN 278 278 ? A 1.615 26.014 -2.653 1.000 1 A ASN 92.710 1
ATOM 4578 H HD21 . ASN 278 278 ? A 0.730 23.222 -5.030 1.000 1 A ASN 92.710 1
ATOM 4579 H HD22 . ASN 278 278 ? A -0.293 24.092 -3.867 1.000 1 A ASN 92.710 1
ATOM 4580 N N . SER 279 279 ? A 3.608 25.536 0.838 1.000 1 A SER 94.630 1
ATOM 4581 C CA . SER 279 279 ? A 3.796 26.478 1.948 1.000 1 A SER 94.630 1
ATOM 4582 C C . SER 279 279 ? A 5.230 26.996 1.968 1.000 1 A SER 94.630 1
ATOM 4583 O O . SER 279 279 ? A 6.163 26.252 2.271 1.000 1 A SER 94.630 1
ATOM 4584 C CB . SER 279 279 ? A 3.418 25.833 3.281 1.000 1 A SER 94.630 1
ATOM 4585 O OG . SER 279 279 ? A 3.625 26.754 4.337 1.000 1 A SER 94.630 1
ATOM 4586 H H . SER 279 279 ? A 4.216 24.731 0.782 1.000 1 A SER 94.630 1
ATOM 4587 H HA . SER 279 279 ? A 3.136 27.336 1.819 1.000 1 A SER 94.630 1
ATOM 4588 H HB2 . SER 279 279 ? A 4.030 24.945 3.443 1.000 1 A SER 94.630 1
ATOM 4589 H HB3 . SER 279 279 ? A 2.369 25.538 3.257 1.000 1 A SER 94.630 1
ATOM 4590 H HG . SER 279 279 ? A 2.768 26.980 4.705 1.000 1 A SER 94.630 1
ATOM 4591 N N . GLU 280 280 ? A 5.402 28.287 1.676 1.000 1 A GLU 95.290 1
ATOM 4592 C CA . GLU 280 280 ? A 6.705 28.965 1.703 1.000 1 A GLU 95.290 1
ATOM 4593 C C . GLU 280 280 ? A 7.362 28.879 3.090 1.000 1 A GLU 95.290 1
ATOM 4594 O O . GLU 280 280 ? A 8.555 28.596 3.195 1.000 1 A GLU 95.290 1
ATOM 4595 C CB . GLU 280 280 ? A 6.509 30.427 1.273 1.000 1 A GLU 95.290 1
ATOM 4596 C CG . GLU 280 280 ? A 7.853 31.160 1.179 1.000 1 A GLU 95.290 1
ATOM 4597 C CD . GLU 280 280 ? A 7.739 32.635 0.786 1.000 1 A GLU 95.290 1
ATOM 4598 O OE1 . GLU 280 280 ? A 6.607 33.119 0.576 1.000 1 A GLU 95.290 1
ATOM 4599 O OE2 . GLU 280 280 ? A 8.815 33.273 0.754 1.000 1 A GLU 95.290 1
ATOM 4600 H H . GLU 280 280 ? A 4.599 28.829 1.391 1.000 1 A GLU 95.290 1
ATOM 4601 H HA . GLU 280 280 ? A 7.374 28.481 0.991 1.000 1 A GLU 95.290 1
ATOM 4602 H HB2 . GLU 280 280 ? A 6.024 30.444 0.297 1.000 1 A GLU 95.290 1
ATOM 4603 H HB3 . GLU 280 280 ? A 5.868 30.930 1.997 1.000 1 A GLU 95.290 1
ATOM 4604 H HG2 . GLU 280 280 ? A 8.332 31.120 2.156 1.000 1 A GLU 95.290 1
ATOM 4605 H HG3 . GLU 280 280 ? A 8.490 30.639 0.464 1.000 1 A GLU 95.290 1
ATOM 4606 N N . CYS 281 281 ? A 6.567 29.030 4.152 1.000 1 A CYS 95.360 1
ATOM 4607 C CA . CYS 281 281 ? A 6.983 28.824 5.538 1.000 1 A CYS 95.360 1
ATOM 4608 C C . CYS 281 281 ? A 7.640 27.443 5.728 1.000 1 A CYS 95.360 1
ATOM 4609 O O . CYS 281 281 ? A 8.804 27.355 6.123 1.000 1 A CYS 95.360 1
ATOM 4610 C CB . CYS 281 281 ? A 5.740 29.009 6.425 1.000 1 A CYS 95.360 1
ATOM 4611 S SG . CYS 281 281 ? A 5.865 28.373 8.114 1.000 1 A CYS 95.360 1
ATOM 4612 H H . CYS 281 281 ? A 5.606 29.288 3.979 1.000 1 A CYS 95.360 1
ATOM 4613 H HA . CYS 281 281 ? A 7.719 29.582 5.808 1.000 1 A CYS 95.360 1
ATOM 4614 H HB2 . CYS 281 281 ? A 5.494 30.069 6.466 1.000 1 A CYS 95.360 1
ATOM 4615 H HB3 . CYS 281 281 ? A 4.901 28.494 5.957 1.000 1 A CYS 95.360 1
ATOM 4616 N N . ILE 282 282 ? A 6.935 26.362 5.374 1.000 1 A ILE 95.210 1
ATOM 4617 C CA . ILE 282 282 ? A 7.423 24.981 5.526 1.000 1 A ILE 95.210 1
ATOM 4618 C C . ILE 282 282 ? A 8.643 24.722 4.634 1.000 1 A ILE 95.210 1
ATOM 4619 O O . ILE 282 282 ? A 9.632 24.139 5.086 1.000 1 A ILE 95.210 1
ATOM 4620 C CB . ILE 282 282 ? A 6.275 23.988 5.234 1.000 1 A ILE 95.210 1
ATOM 4621 C CG1 . ILE 282 282 ? A 5.072 24.174 6.190 1.000 1 A ILE 95.210 1
ATOM 4622 C CG2 . ILE 282 282 ? A 6.752 22.529 5.247 1.000 1 A ILE 95.210 1
ATOM 4623 C CD1 . ILE 282 282 ? A 5.332 23.880 7.672 1.000 1 A ILE 95.210 1
ATOM 4624 H H . ILE 282 282 ? A 6.011 26.504 4.991 1.000 1 A ILE 95.210 1
ATOM 4625 H HA . ILE 282 282 ? A 7.755 24.840 6.555 1.000 1 A ILE 95.210 1
ATOM 4626 H HB . ILE 282 282 ? A 5.917 24.187 4.223 1.000 1 A ILE 95.210 1
ATOM 4627 H HG12 . ILE 282 282 ? A 4.712 25.200 6.121 1.000 1 A ILE 95.210 1
ATOM 4628 H HG13 . ILE 282 282 ? A 4.259 23.530 5.855 1.000 1 A ILE 95.210 1
ATOM 4629 H HG21 . ILE 282 282 ? A 5.899 21.853 5.203 1.000 1 A ILE 95.210 1
ATOM 4630 H HG22 . ILE 282 282 ? A 7.382 22.337 4.378 1.000 1 A ILE 95.210 1
ATOM 4631 H HG23 . ILE 282 282 ? A 7.320 22.321 6.154 1.000 1 A ILE 95.210 1
ATOM 4632 H HD11 . ILE 282 282 ? A 4.452 24.163 8.250 1.000 1 A ILE 95.210 1
ATOM 4633 H HD12 . ILE 282 282 ? A 5.499 22.812 7.811 1.000 1 A ILE 95.210 1
ATOM 4634 H HD13 . ILE 282 282 ? A 6.185 24.449 8.041 1.000 1 A ILE 95.210 1
ATOM 4635 N N . ALA 283 283 ? A 8.616 25.205 3.389 1.000 1 A ALA 94.900 1
ATOM 4636 C CA . ALA 283 283 ? A 9.728 25.067 2.456 1.000 1 A ALA 94.900 1
ATOM 4637 C C . ALA 283 283 ? A 11.003 25.762 2.958 1.000 1 A ALA 94.900 1
ATOM 4638 O O . ALA 283 283 ? A 12.090 25.189 2.860 1.000 1 A ALA 94.900 1
ATOM 4639 C CB . ALA 283 283 ? A 9.283 25.594 1.088 1.000 1 A ALA 94.900 1
ATOM 4640 H H . ALA 283 283 ? A 7.782 25.677 3.072 1.000 1 A ALA 94.900 1
ATOM 4641 H HA . ALA 283 283 ? A 9.964 24.007 2.362 1.000 1 A ALA 94.900 1
ATOM 4642 H HB1 . ALA 283 283 ? A 9.044 26.655 1.157 1.000 1 A ALA 94.900 1
ATOM 4643 H HB2 . ALA 283 283 ? A 10.084 25.453 0.361 1.000 1 A ALA 94.900 1
ATOM 4644 H HB3 . ALA 283 283 ? A 8.399 25.052 0.753 1.000 1 A ALA 94.900 1
ATOM 4645 N N . ASN 284 284 ? A 10.887 26.959 3.540 1.000 1 A ASN 95.000 1
ATOM 4646 C CA . ASN 284 284 ? A 12.016 27.675 4.129 1.000 1 A ASN 95.000 1
ATOM 4647 C C . ASN 284 284 ? A 12.524 26.996 5.409 1.000 1 A ASN 95.000 1
ATOM 4648 O O . ASN 284 284 ? A 13.738 26.844 5.554 1.000 1 A ASN 95.000 1
ATOM 4649 C CB . ASN 284 284 ? A 11.627 29.148 4.348 1.000 1 A ASN 95.000 1
ATOM 4650 C CG . ASN 284 284 ? A 11.662 29.966 3.063 1.000 1 A ASN 95.000 1
ATOM 4651 O OD1 . ASN 284 284 ? A 12.469 29.723 2.169 1.000 1 A ASN 95.000 1
ATOM 4652 N ND2 . ASN 284 284 ? A 10.831 30.975 2.950 1.000 1 A ASN 95.000 1
ATOM 4653 H H . ASN 284 284 ? A 9.976 27.395 3.569 1.000 1 A ASN 95.000 1
ATOM 4654 H HA . ASN 284 284 ? A 12.850 27.641 3.427 1.000 1 A ASN 95.000 1
ATOM 4655 H HB2 . ASN 284 284 ? A 12.335 29.609 5.037 1.000 1 A ASN 95.000 1
ATOM 4656 H HB3 . ASN 284 284 ? A 10.635 29.204 4.796 1.000 1 A ASN 95.000 1
ATOM 4657 H HD21 . ASN 284 284 ? A 10.817 31.506 2.091 1.000 1 A ASN 95.000 1
ATOM 4658 H HD22 . ASN 284 284 ? A 10.096 31.127 3.625 1.000 1 A ASN 95.000 1
ATOM 4659 N N . ILE 285 285 ? A 11.629 26.510 6.280 1.000 1 A ILE 94.230 1
ATOM 4660 C CA . ILE 285 285 ? A 11.989 25.736 7.480 1.000 1 A ILE 94.230 1
ATOM 4661 C C . ILE 285 285 ? A 12.834 24.508 7.105 1.000 1 A ILE 94.230 1
ATOM 4662 O O . ILE 285 285 ? A 13.931 24.325 7.636 1.000 1 A ILE 94.230 1
ATOM 4663 C CB . ILE 285 285 ? A 10.710 25.351 8.274 1.000 1 A ILE 94.230 1
ATOM 4664 C CG1 . ILE 285 285 ? A 10.173 26.572 9.045 1.000 1 A ILE 94.230 1
ATOM 4665 C CG2 . ILE 285 285 ? A 10.973 24.181 9.232 1.000 1 A ILE 94.230 1
ATOM 4666 C CD1 . ILE 285 285 ? A 8.851 26.345 9.789 1.000 1 A ILE 94.230 1
ATOM 4667 H H . ILE 285 285 ? A 10.651 26.690 6.106 1.000 1 A ILE 94.230 1
ATOM 4668 H HA . ILE 285 285 ? A 12.612 26.361 8.119 1.000 1 A ILE 94.230 1
ATOM 4669 H HB . ILE 285 285 ? A 9.942 25.029 7.571 1.000 1 A ILE 94.230 1
ATOM 4670 H HG12 . ILE 285 285 ? A 10.924 26.911 9.759 1.000 1 A ILE 94.230 1
ATOM 4671 H HG13 . ILE 285 285 ? A 10.002 27.380 8.333 1.000 1 A ILE 94.230 1
ATOM 4672 H HG21 . ILE 285 285 ? A 10.127 24.003 9.896 1.000 1 A ILE 94.230 1
ATOM 4673 H HG22 . ILE 285 285 ? A 11.862 24.380 9.830 1.000 1 A ILE 94.230 1
ATOM 4674 H HG23 . ILE 285 285 ? A 11.094 23.272 8.643 1.000 1 A ILE 94.230 1
ATOM 4675 H HD11 . ILE 285 285 ? A 8.983 25.649 10.617 1.000 1 A ILE 94.230 1
ATOM 4676 H HD12 . ILE 285 285 ? A 8.093 25.969 9.102 1.000 1 A ILE 94.230 1
ATOM 4677 H HD13 . ILE 285 285 ? A 8.513 27.291 10.213 1.000 1 A ILE 94.230 1
ATOM 4678 N N . ILE 286 286 ? A 12.362 23.688 6.162 1.000 1 A ILE 93.540 1
ATOM 4679 C CA . ILE 286 286 ? A 13.052 22.457 5.743 1.000 1 A ILE 93.540 1
ATOM 4680 C C . ILE 286 286 ? A 14.402 22.777 5.092 1.000 1 A ILE 93.540 1
ATOM 4681 O O . ILE 286 286 ? A 15.410 22.154 5.431 1.000 1 A ILE 93.540 1
ATOM 4682 C CB . ILE 286 286 ? A 12.131 21.633 4.820 1.000 1 A ILE 93.540 1
ATOM 4683 C CG1 . ILE 286 286 ? A 10.966 21.068 5.661 1.000 1 A ILE 93.540 1
ATOM 4684 C CG2 . ILE 286 286 ? A 12.896 20.492 4.125 1.000 1 A ILE 93.540 1
ATOM 4685 C CD1 . ILE 286 286 ? A 9.812 20.575 4.797 1.000 1 A ILE 93.540 1
ATOM 4686 H H . ILE 286 286 ? A 11.458 23.895 5.762 1.000 1 A ILE 93.540 1
ATOM 4687 H HA . ILE 286 286 ? A 13.267 21.858 6.628 1.000 1 A ILE 93.540 1
ATOM 4688 H HB . ILE 286 286 ? A 11.733 22.294 4.050 1.000 1 A ILE 93.540 1
ATOM 4689 H HG12 . ILE 286 286 ? A 10.564 21.849 6.307 1.000 1 A ILE 93.540 1
ATOM 4690 H HG13 . ILE 286 286 ? A 11.320 20.255 6.295 1.000 1 A ILE 93.540 1
ATOM 4691 H HG21 . ILE 286 286 ? A 13.447 19.907 4.862 1.000 1 A ILE 93.540 1
ATOM 4692 H HG22 . ILE 286 286 ? A 12.214 19.832 3.588 1.000 1 A ILE 93.540 1
ATOM 4693 H HG23 . ILE 286 286 ? A 13.600 20.892 3.396 1.000 1 A ILE 93.540 1
ATOM 4694 H HD11 . ILE 286 286 ? A 9.540 21.368 4.101 1.000 1 A ILE 93.540 1
ATOM 4695 H HD12 . ILE 286 286 ? A 8.957 20.354 5.436 1.000 1 A ILE 93.540 1
ATOM 4696 H HD13 . ILE 286 286 ? A 10.099 19.677 4.251 1.000 1 A ILE 93.540 1
ATOM 4697 N N . LYS 287 287 ? A 14.453 23.808 4.236 1.000 1 A LYS 93.370 1
ATOM 4698 C CA . LYS 287 287 ? A 15.679 24.277 3.563 1.000 1 A LYS 93.370 1
ATOM 4699 C C . LYS 287 287 ? A 16.615 25.089 4.470 1.000 1 A LYS 93.370 1
ATOM 4700 O O . LYS 287 287 ? A 17.604 25.628 3.976 1.000 1 A LYS 93.370 1
ATOM 4701 C CB . LYS 287 287 ? A 15.308 25.037 2.273 1.000 1 A LYS 93.370 1
ATOM 4702 C CG . LYS 287 287 ? A 14.697 24.085 1.234 1.000 1 A LYS 93.370 1
ATOM 4703 C CD . LYS 287 287 ? A 14.276 24.787 -0.065 1.000 1 A LYS 93.370 1
ATOM 4704 C CE . LYS 287 287 ? A 13.736 23.685 -0.987 1.000 1 A LYS 93.370 1
ATOM 4705 N NZ . LYS 287 287 ? A 13.336 24.150 -2.336 1.000 1 A LYS 93.370 1
ATOM 4706 H H . LYS 287 287 ? A 13.585 24.273 4.013 1.000 1 A LYS 93.370 1
ATOM 4707 H HA . LYS 287 287 ? A 16.259 23.400 3.276 1.000 1 A LYS 93.370 1
ATOM 4708 H HB2 . LYS 287 287 ? A 14.610 25.841 2.508 1.000 1 A LYS 93.370 1
ATOM 4709 H HB3 . LYS 287 287 ? A 16.205 25.477 1.838 1.000 1 A LYS 93.370 1
ATOM 4710 H HG2 . LYS 287 287 ? A 15.434 23.318 0.995 1.000 1 A LYS 93.370 1
ATOM 4711 H HG3 . LYS 287 287 ? A 13.824 23.588 1.657 1.000 1 A LYS 93.370 1
ATOM 4712 H HD2 . LYS 287 287 ? A 13.498 25.519 0.148 1.000 1 A LYS 93.370 1
ATOM 4713 H HD3 . LYS 287 287 ? A 15.142 25.269 -0.519 1.000 1 A LYS 93.370 1
ATOM 4714 H HE2 . LYS 287 287 ? A 14.506 22.919 -1.087 1.000 1 A LYS 93.370 1
ATOM 4715 H HE3 . LYS 287 287 ? A 12.890 23.204 -0.496 1.000 1 A LYS 93.370 1
ATOM 4716 H HZ1 . LYS 287 287 ? A 12.617 24.859 -2.295 1.000 1 A LYS 93.370 1
ATOM 4717 H HZ2 . LYS 287 287 ? A 12.951 23.363 -2.838 1.000 1 A LYS 93.370 1
ATOM 4718 H HZ3 . LYS 287 287 ? A 14.143 24.450 -2.865 1.000 1 A LYS 93.370 1
ATOM 4719 N N . ARG 288 288 ? A 16.324 25.186 5.776 1.000 1 A ARG 92.060 1
ATOM 4720 C CA . ARG 288 288 ? A 17.092 25.946 6.786 1.000 1 A ARG 92.060 1
ATOM 4721 C C . ARG 288 288 ? A 17.328 27.411 6.399 1.000 1 A ARG 92.060 1
ATOM 4722 O O . ARG 288 288 ? A 18.394 27.971 6.643 1.000 1 A ARG 92.060 1
ATOM 4723 C CB . ARG 288 288 ? A 18.400 25.225 7.142 1.000 1 A ARG 92.060 1
ATOM 4724 C CG . ARG 288 288 ? A 18.191 23.776 7.587 1.000 1 A ARG 92.060 1
ATOM 4725 C CD . ARG 288 288 ? A 19.546 23.199 7.995 1.000 1 A ARG 92.060 1
ATOM 4726 N NE . ARG 288 288 ? A 19.423 21.793 8.408 1.000 1 A ARG 92.060 1
ATOM 4727 C CZ . ARG 288 288 ? A 20.370 21.070 8.974 1.000 1 A ARG 92.060 1
ATOM 4728 N NH1 . ARG 288 288 ? A 21.552 21.560 9.232 1.000 1 A ARG 92.060 1
ATOM 4729 N NH2 . ARG 288 288 ? A 20.143 19.828 9.293 1.000 1 A ARG 92.060 1
ATOM 4730 H H . ARG 288 288 ? A 15.477 24.731 6.084 1.000 1 A ARG 92.060 1
ATOM 4731 H HA . ARG 288 288 ? A 16.478 25.992 7.685 1.000 1 A ARG 92.060 1
ATOM 4732 H HB2 . ARG 288 288 ? A 19.064 25.243 6.277 1.000 1 A ARG 92.060 1
ATOM 4733 H HB3 . ARG 288 288 ? A 18.883 25.770 7.953 1.000 1 A ARG 92.060 1
ATOM 4734 H HG2 . ARG 288 288 ? A 17.505 23.747 8.433 1.000 1 A ARG 92.060 1
ATOM 4735 H HG3 . ARG 288 288 ? A 17.782 23.185 6.768 1.000 1 A ARG 92.060 1
ATOM 4736 H HD2 . ARG 288 288 ? A 20.227 23.268 7.147 1.000 1 A ARG 92.060 1
ATOM 4737 H HD3 . ARG 288 288 ? A 19.942 23.794 8.818 1.000 1 A ARG 92.060 1
ATOM 4738 H HE . ARG 288 288 ? A 18.541 21.346 8.207 1.000 1 A ARG 92.060 1
ATOM 4739 H HH11 . ARG 288 288 ? A 22.260 21.006 9.692 1.000 1 A ARG 92.060 1
ATOM 4740 H HH12 . ARG 288 288 ? A 21.740 22.517 8.970 1.000 1 A ARG 92.060 1
ATOM 4741 H HH21 . ARG 288 288 ? A 19.242 19.419 9.090 1.000 1 A ARG 92.060 1
ATOM 4742 H HH22 . ARG 288 288 ? A 20.882 19.260 9.683 1.000 1 A ARG 92.060 1
ATOM 4743 N N . ARG 289 289 ? A 16.325 28.021 5.774 1.000 1 A ARG 93.860 1
ATOM 4744 C CA . ARG 289 289 ? A 16.266 29.453 5.461 1.000 1 A ARG 93.860 1
ATOM 4745 C C . ARG 289 289 ? A 15.469 30.174 6.545 1.000 1 A ARG 93.860 1
ATOM 4746 O O . ARG 289 289 ? A 14.734 29.535 7.293 1.000 1 A ARG 93.860 1
ATOM 4747 C CB . ARG 289 289 ? A 15.628 29.641 4.078 1.000 1 A ARG 93.860 1
ATOM 4748 C CG . ARG 289 289 ? A 16.455 28.989 2.963 1.000 1 A ARG 93.860 1
ATOM 4749 C CD . ARG 289 289 ? A 15.710 29.107 1.635 1.000 1 A ARG 93.860 1
ATOM 4750 N NE . ARG 289 289 ? A 16.469 28.479 0.539 1.000 1 A ARG 93.860 1
ATOM 4751 C CZ . ARG 289 289 ? A 16.110 28.484 -0.731 1.000 1 A ARG 93.860 1
ATOM 4752 N NH1 . ARG 289 289 ? A 14.989 29.028 -1.119 1.000 1 A ARG 93.860 1
ATOM 4753 N NH2 . ARG 289 289 ? A 16.876 27.936 -1.634 1.000 1 A ARG 93.860 1
ATOM 4754 H H . ARG 289 289 ? A 15.465 27.498 5.696 1.000 1 A ARG 93.860 1
ATOM 4755 H HA . ARG 289 289 ? A 17.272 29.872 5.462 1.000 1 A ARG 93.860 1
ATOM 4756 H HB2 . ARG 289 289 ? A 14.631 29.201 4.089 1.000 1 A ARG 93.860 1
ATOM 4757 H HB3 . ARG 289 289 ? A 15.527 30.706 3.867 1.000 1 A ARG 93.860 1
ATOM 4758 H HG2 . ARG 289 289 ? A 16.608 27.932 3.177 1.000 1 A ARG 93.860 1
ATOM 4759 H HG3 . ARG 289 289 ? A 17.424 29.484 2.890 1.000 1 A ARG 93.860 1
ATOM 4760 H HD2 . ARG 289 289 ? A 15.540 30.162 1.418 1.000 1 A ARG 93.860 1
ATOM 4761 H HD3 . ARG 289 289 ? A 14.744 28.612 1.736 1.000 1 A ARG 93.860 1
ATOM 4762 H HE . ARG 289 289 ? A 17.334 28.022 0.789 1.000 1 A ARG 93.860 1
ATOM 4763 H HH11 . ARG 289 289 ? A 14.747 29.116 -2.096 1.000 1 A ARG 93.860 1
ATOM 4764 H HH12 . ARG 289 289 ? A 14.388 29.438 -0.419 1.000 1 A ARG 93.860 1
ATOM 4765 H HH21 . ARG 289 289 ? A 17.755 27.520 -1.363 1.000 1 A ARG 93.860 1
ATOM 4766 H HH22 . ARG 289 289 ? A 16.626 27.991 -2.611 1.000 1 A ARG 93.860 1
ATOM 4767 N N . ASN 290 290 ? A 15.572 31.501 6.597 1.000 1 A ASN 90.160 1
ATOM 4768 C CA . ASN 290 290 ? A 14.717 32.318 7.459 1.000 1 A ASN 90.160 1
ATOM 4769 C C . ASN 290 290 ? A 13.255 32.160 7.015 1.000 1 A ASN 90.160 1
ATOM 4770 O O . ASN 290 290 ? A 12.945 32.517 5.876 1.000 1 A ASN 90.160 1
ATOM 4771 C CB . ASN 290 290 ? A 15.148 33.791 7.384 1.000 1 A ASN 90.160 1
ATOM 4772 C CG . ASN 290 290 ? A 16.493 34.055 8.028 1.000 1 A ASN 90.160 1
ATOM 4773 O OD1 . ASN 290 290 ? A 17.072 33.230 8.710 1.000 1 A ASN 90.160 1
ATOM 4774 N ND2 . ASN 290 290 ? A 17.044 35.228 7.824 1.000 1 A ASN 90.160 1
ATOM 4775 H H . ASN 290 290 ? A 16.195 31.968 5.954 1.000 1 A ASN 90.160 1
ATOM 4776 H HA . ASN 290 290 ? A 14.830 31.982 8.490 1.000 1 A ASN 90.160 1
ATOM 4777 H HB2 . ASN 290 290 ? A 15.175 34.113 6.343 1.000 1 A ASN 90.160 1
ATOM 4778 H HB3 . ASN 290 290 ? A 14.410 34.401 7.905 1.000 1 A ASN 90.160 1
ATOM 4779 H HD21 . ASN 290 290 ? A 16.561 35.938 7.293 1.000 1 A ASN 90.160 1
ATOM 4780 H HD22 . ASN 290 290 ? A 17.926 35.389 8.288 1.000 1 A ASN 90.160 1
ATOM 4781 N N . PRO 291 291 ? A 12.363 31.614 7.855 1.000 1 A PRO 91.620 1
ATOM 4782 C CA . PRO 291 291 ? A 11.030 31.279 7.401 1.000 1 A PRO 91.620 1
ATOM 4783 C C . PRO 291 291 ? A 10.035 32.417 7.666 1.000 1 A PRO 91.620 1
ATOM 4784 O O . PRO 291 291 ? A 9.976 32.985 8.755 1.000 1 A PRO 91.620 1
ATOM 4785 C CB . PRO 291 291 ? A 10.736 29.987 8.142 1.000 1 A PRO 91.620 1
ATOM 4786 C CG . PRO 291 291 ? A 11.353 30.217 9.520 1.000 1 A PRO 91.620 1
ATOM 4787 C CD . PRO 291 291 ? A 12.597 31.044 9.184 1.000 1 A PRO 91.620 1
ATOM 4788 H HA . PRO 291 291 ? A 11.028 31.066 6.332 1.000 1 A PRO 91.620 1
ATOM 4789 H HB2 . PRO 291 291 ? A 11.262 29.172 7.645 1.000 1 A PRO 91.620 1
ATOM 4790 H HB3 . PRO 291 291 ? A 9.667 29.774 8.176 1.000 1 A PRO 91.620 1
ATOM 4791 H HG2 . PRO 291 291 ? A 10.674 30.794 10.147 1.000 1 A PRO 91.620 1
ATOM 4792 H HG3 . PRO 291 291 ? A 11.617 29.275 10.001 1.000 1 A PRO 91.620 1
ATOM 4793 H HD2 . PRO 291 291 ? A 13.466 30.386 9.177 1.000 1 A PRO 91.620 1
ATOM 4794 H HD3 . PRO 291 291 ? A 12.733 31.832 9.923 1.000 1 A PRO 91.620 1
ATOM 4795 N N . THR 292 292 ? A 9.216 32.726 6.664 1.000 1 A THR 93.290 1
ATOM 4796 C CA . THR 292 292 ? A 8.085 33.662 6.733 1.000 1 A THR 93.290 1
ATOM 4797 C C . THR 292 292 ? A 6.849 32.952 7.295 1.000 1 A THR 93.290 1
ATOM 4798 O O . THR 292 292 ? A 5.917 32.614 6.572 1.000 1 A THR 93.290 1
ATOM 4799 C CB . THR 292 292 ? A 7.822 34.271 5.341 1.000 1 A THR 93.290 1
ATOM 4800 O OG1 . THR 292 292 ? A 7.965 33.284 4.335 1.000 1 A THR 93.290 1
ATOM 4801 C CG2 . THR 292 292 ? A 8.843 35.365 5.029 1.000 1 A THR 93.290 1
ATOM 4802 H H . THR 292 292 ? A 9.337 32.275 5.769 1.000 1 A THR 93.290 1
ATOM 4803 H HA . THR 292 292 ? A 8.327 34.475 7.418 1.000 1 A THR 93.290 1
ATOM 4804 H HB . THR 292 292 ? A 6.822 34.703 5.304 1.000 1 A THR 93.290 1
ATOM 4805 H HG1 . THR 292 292 ? A 7.713 33.672 3.494 1.000 1 A THR 93.290 1
ATOM 4806 H HG21 . THR 292 292 ? A 8.630 35.789 4.047 1.000 1 A THR 93.290 1
ATOM 4807 H HG22 . THR 292 292 ? A 9.851 34.950 5.027 1.000 1 A THR 93.290 1
ATOM 4808 H HG23 . THR 292 292 ? A 8.776 36.156 5.775 1.000 1 A THR 93.290 1
ATOM 4809 N N . CYS 293 293 ? A 6.865 32.665 8.598 1.000 1 A CYS 94.480 1
ATOM 4810 C CA . CYS 293 293 ? A 5.792 31.947 9.294 1.000 1 A CYS 94.480 1
ATOM 4811 C C . CYS 293 293 ? A 5.074 32.817 10.330 1.000 1 A CYS 94.480 1
ATOM 4812 O O . CYS 293 293 ? A 5.676 33.715 10.919 1.000 1 A CYS 94.480 1
ATOM 4813 C CB . CYS 293 293 ? A 6.371 30.726 10.007 1.000 1 A CYS 94.480 1
ATOM 4814 S SG . CYS 293 293 ? A 7.264 29.529 8.997 1.000 1 A CYS 94.480 1
ATOM 4815 H H . CYS 293 293 ? A 7.660 32.968 9.142 1.000 1 A CYS 94.480 1
ATOM 4816 H HA . CYS 293 293 ? A 5.050 31.598 8.576 1.000 1 A CYS 94.480 1
ATOM 4817 H HB2 . CYS 293 293 ? A 5.552 30.209 10.508 1.000 1 A CYS 94.480 1
ATOM 4818 H HB3 . CYS 293 293 ? A 7.052 31.080 10.781 1.000 1 A CYS 94.480 1
ATOM 4819 N N . ASN 294 294 ? A 3.820 32.472 10.631 1.000 1 A ASN 96.070 1
ATOM 4820 C CA . ASN 294 294 ? A 3.130 32.977 11.813 1.000 1 A ASN 96.070 1
[truncated: 233,621 more chars]
