# Supplementary material for: Viro3D: a comprehensive database of virus protein structure predictions
Source: Mol Syst Biol. 2025 Sep 16;21(11):9. doi: 10.1038/s44320-025-00147-9 (PMC12583693; doi:10.1038/s44320-025-00147-9)
Supplement: Supplementary file 10 — Source data Fig. 3 [file 44320_2025_147_MOESM10_ESM.zip › Figure 3/3D/Frog virus 4 ORF72 ColabFold prediction CF-ABG25578.1_34.cif]

data_CF-ABG255781_34
_entry.id CF-ABG25578.1_34
_struct.entry_id CF-ABG25578.1_34
_struct.pdbx_model_details
;Model generated using LocalColabFold (v.1.5.2) producing 5 models with 3 recycles each, with AMBER relaxation, without templates, ranked by pLDDT, starting from an MSA with uniref30, pdb100 and colabfold_envdb setting.

Note: .
;
_struct.pdbx_structure_determination_methodology computational
_struct.title 'ColabFold model for ORF72 (ABG25578.1) from Batravirus ranidallo2 (DQ665652.1)'
_audit_conform.dict_location https://raw.githubusercontent.com/ihmwg/ModelCIF/d18ba38/base/mmcif_ma-core.dic
_audit_conform.dict_name mmcif_ma.dic
_audit_conform.dict_version 1.4.6
#
loop_
_citation.id
_citation.title
_citation.journal_abbrev
_citation.journal_volume
_citation.page_first
_citation.page_last
_citation.year
_citation.pdbx_database_id_PubMed
_citation.pdbx_database_id_DOI
1 'ColabFold: making protein folding accessible to all.' 'Nature Methods' 19 679
682 2022 35637307 10.1038/s41592-022-01488-1
2 'Highly accurate protein structure prediction with AlphaFold.' Nature 596 583
589 2021 34265844 10.1038/s41586-021-03819-2
#
#
loop_
_citation_author.citation_id
_citation_author.name
_citation_author.ordinal
1 'Mirdita, M.' 1
1 'Schuetze, K.' 2
1 'Moriwaki, Y.' 3
1 'Heo, L.' 4
1 'Ovchinnikov, S.' 5
1 'Steinegger, M.' 6
2 'Jumper, J.' 7
2 'Evans, R.' 8
2 'Pritzel, A.' 9
2 'Green, T.' 10
2 'Figurnov, M.' 11
2 'Ronneberger, O.' 12
2 'Tunyasuvunakool, K.' 13
2 'Bates, R.' 14
2 'Zidek, A.' 15
2 'Potapenko, A.' 16
2 'Bridgland, A.' 17
2 'Meyer, C.' 18
2 'Kohl, S.A.A.' 19
2 'Ballard, A.J.' 20
2 'Cowie, A.' 21
2 'Romera-Paredes, B.' 22
2 'Nikolov, S.' 23
2 'Jain, R.' 24
2 'Adler, J.' 25
2 'Back, T.' 26
2 'Petersen, S.' 27
2 'Reiman, D.' 28
2 'Clancy, E.' 29
2 'Zielinski, M.' 30
2 'Steinegger, M.' 31
2 'Pacholska, M.' 32
2 'Berghammer, T.' 33
2 'Bodenstein, S.' 34
2 'Silver, D.' 35
2 'Vinyals, O.' 36
2 'Senior, A.W.' 37
2 'Kavukcuoglu, K.' 38
2 'Kohli, P.' 39
2 'Hassabis, D.' 40
#
#
loop_
_software.pdbx_ordinal
_software.name
_software.classification
_software.description
_software.version
_software.type
_software.location
_software.citation_id
1 LocalColabFold 'model building' 'Structure prediction' v.1.5.2 package
https://github.com/YoshitakaMo/localcolabfold 1
2 AlphaFold 'model building' 'Structure prediction' 2.2.0 package
https://github.com/deepmind/alphafold 2
#
#
loop_
_ma_software_group.ordinal_id
_ma_software_group.group_id
_ma_software_group.software_id
_ma_software_group.parameter_group_id
1 1 1 .
2 1 2 .
#
#
loop_
_audit_author.name
_audit_author.pdbx_ordinal
'Litvin, Ulad' 1
'Lytras, Spyros' 2
'Grove, Joe' 3
'Hughes, Joseph' 4
#
#
loop_
_chem_comp.id
_chem_comp.type
_chem_comp.name
_chem_comp.formula
_chem_comp.formula_weight
_chem_comp.ma_provenance
ALA 'L-peptide linking' ALANINE 'C3 H7 N O2' 89.094 'CCD Core'
ARG 'L-peptide linking' ARGININE 'C6 H15 N4 O2 1' 175.212 'CCD Core'
ASN 'L-peptide linking' ASPARAGINE 'C4 H8 N2 O3' 132.119 'CCD Core'
ASP 'L-peptide linking' 'ASPARTIC ACID' 'C4 H7 N O4' 133.103 'CCD Core'
CYS 'L-peptide linking' CYSTEINE 'C3 H7 N O2 S' 121.154 'CCD Core'
GLN 'L-peptide linking' GLUTAMINE 'C5 H10 N2 O3' 146.146 'CCD Core'
GLU 'L-peptide linking' 'GLUTAMIC ACID' 'C5 H9 N O4' 147.130 'CCD Core'
GLY 'peptide linking' GLYCINE 'C2 H5 N O2' 75.067 'CCD Core'
HIS 'L-peptide linking' HISTIDINE 'C6 H10 N3 O2 1' 156.165 'CCD Core'
ILE 'L-peptide linking' ISOLEUCINE 'C6 H13 N O2' 131.175 'CCD Core'
LEU 'L-peptide linking' LEUCINE 'C6 H13 N O2' 131.175 'CCD Core'
LYS 'L-peptide linking' LYSINE 'C6 H15 N2 O2 1' 147.198 'CCD Core'
MET 'L-peptide linking' METHIONINE 'C5 H11 N O2 S' 149.208 'CCD Core'
PHE 'L-peptide linking' PHENYLALANINE 'C9 H11 N O2' 165.192 'CCD Core'
PRO 'L-peptide linking' PROLINE 'C5 H9 N O2' 115.132 'CCD Core'
SER 'L-peptide linking' SERINE 'C3 H7 N O3' 105.093 'CCD Core'
THR 'L-peptide linking' THREONINE 'C4 H9 N O3' 119.120 'CCD Core'
TRP 'L-peptide linking' TRYPTOPHAN 'C11 H12 N2 O2' 204.229 'CCD Core'
TYR 'L-peptide linking' TYROSINE 'C9 H11 N O3' 181.191 'CCD Core'
VAL 'L-peptide linking' VALINE 'C5 H11 N O2' 117.148 'CCD Core'
#
#
loop_
_entity.id
_entity.type
_entity.src_method
_entity.pdbx_description
_entity.formula_weight
_entity.pdbx_number_of_molecules
_entity.details
1 polymer nat 'ORF72 (ABG25578.1) from Batravirus ranidallo2 (DQ665652.1)'
162677.875 1 .
#
#
loop_
_entity_src_nat.entity_id
_entity_src_nat.pdbx_src_id
_entity_src_nat.pdbx_ncbi_taxonomy_id
_entity_src_nat.pdbx_organism_scientific
_entity_src_nat.common_name
_entity_src_nat.strain
1 1 389214 'Batravirus ranidallo2' . .
#
#
loop_
_struct_ref.id
_struct_ref.entity_id
_struct_ref.db_name
_struct_ref.db_code
_struct_ref.pdbx_db_accession
_struct_ref.pdbx_align_begin
_struct_ref.pdbx_seq_one_letter_code
_struct_ref.details
1 1 NCBI 109138100 ABG25578.1 1
;MWSFPFSILLILYSGAALLAEELQPLTDDTMTHTQCRVIASALPSPDATSAISSKSFKLNTVYYIPMDGM
ATQQNGVEYKENPELYKGFCMDGTLMSFTYRGSELVCEFAIYQKPGGKSPNCFTCQHYKQHHGTPEAMLS
STDACYSPNRTDAYHTSLRAFWADFYTGQLTRPSELFMYSADMEPNVASCLQSYVGISIPDSTGYCVRTL
GHACYKTFCISSQEIAGGFTNRPAQTQGDTNMKLQCRINDGVSEIDYGKLQLCDVCVLEHLTINADGKIV
VPLLYSNAKLHQMCNEVVLALHSNTPMTLESATTLLTWVALNAGTGQLHGLEVPWVHKSAVMIDALDKAF
TVYRFISVSVRYDLDRMKVDSFVTELTNRDDIARRKIKYVTLVQGKAQTFDREGRQALAALLMYRKPLSV
YYVVPFTSITSLESDLERIVEVRTVHLGAYGILTAAEPNHIYMASLRSAVMGRDSVQKSGAIDTNLLRAV
KYYYYITTVRDKIYCPYISSYYNDIMLLRFPYENTERVPSMDVYWARENFVCAVGSEVIPWAQRCNFGSS
IPATGISLLTLVEDLYKPGVPYLFKSNNCTLAEVTNGASCTFSEKPRTIHSQLYLANGRVSGAVTDFGTY
HVGVYMTAKIINEMTDVVEIIPLQQTCTFLNISLLPTCAAAVCKPPVGQQADANCNSEVVCSLDTNVRTS
MALLFDEFEYAKRRYKETIAVAEAWQSSKEPARHRRFAGMIMAGVAIGLSTIALGIAGGAFYYAKQADQK
ATQALDVAMRTRDVLLQVAEQTKDMKLAMEGTNKRVDLVESSVRKIGDTIFKLTNTMQAKLAETHSRISD
LTDHVDNNFVLVRDAINTVATKLSSEMEAAQKAALYYQQMQSFTNIVVQSISRLNSQTQMYSTCLQNIDD
GKLYGCPLSDPFINMNADYRMVSSVYGAIYDGEALHVVYKVPDSVELMTLYTVLVKPFMVNGILQVVDSS
NVVMGPDGGFYEKPFCEGRYCMPLTQNTNFSKCLSMVQSGDTAQIARFCTMLPCNKIDCSDRMNIKTIRG
TLSVPGTPLKGFEVLSFDYVDYRMPNLTLNKTPTFKINGTYDEIIKDLLDEMNKTIEGNAANSSILSAYV
KAELDKIKPDEWIKQLNDPAFNYAGSGTSATVVTALVVMSVLLGVIVIGGAIFFYCRYKTNLARLSGQGA
YGMHSGSFTPMQLPFQPVVYPAPPPPSYNQMQQEDKGVGHVMGGETKIKMLGDMMGKKKFNSAYRYKRL
;
.
#
#
loop_
_struct_ref_seq.align_id
_struct_ref_seq.ref_id
_struct_ref_seq.seq_align_beg
_struct_ref_seq.seq_align_end
_struct_ref_seq.db_align_beg
_struct_ref_seq.db_align_end
1 1 1 1259 1 1259
#
#
loop_
_ma_target_ref_db_details.target_entity_id
_ma_target_ref_db_details.db_name
_ma_target_ref_db_details.db_name_other_details
_ma_target_ref_db_details.db_code
_ma_target_ref_db_details.db_accession
_ma_target_ref_db_details.seq_db_isoform
_ma_target_ref_db_details.seq_db_align_begin
_ma_target_ref_db_details.seq_db_align_end
_ma_target_ref_db_details.ncbi_taxonomy_id
_ma_target_ref_db_details.organism_scientific
_ma_target_ref_db_details.seq_db_sequence_version_date
_ma_target_ref_db_details.seq_db_sequence_checksum
1 NCBI . 109138100 ABG25578.1 . 1 1259 389214 . 2006-11-13 .
#
#
loop_
_entity_poly.entity_id
_entity_poly.type
_entity_poly.nstd_linkage
_entity_poly.nstd_monomer
_entity_poly.pdbx_strand_id
_entity_poly.pdbx_seq_one_letter_code
_entity_poly.pdbx_seq_one_letter_code_can
1 polypeptide(L) no no A
;MWSFPFSILLILYSGAALLAEELQPLTDDTMTHTQCRVIASALPSPDATSAISSKSFKLNTVYYIPMDGM
ATQQNGVEYKENPELYKGFCMDGTLMSFTYRGSELVCEFAIYQKPGGKSPNCFTCQHYKQHHGTPEAMLS
STDACYSPNRTDAYHTSLRAFWADFYTGQLTRPSELFMYSADMEPNVASCLQSYVGISIPDSTGYCVRTL
GHACYKTFCISSQEIAGGFTNRPAQTQGDTNMKLQCRINDGVSEIDYGKLQLCDVCVLEHLTINADGKIV
VPLLYSNAKLHQMCNEVVLALHSNTPMTLESATTLLTWVALNAGTGQLHGLEVPWVHKSAVMIDALDKAF
TVYRFISVSVRYDLDRMKVDSFVTELTNRDDIARRKIKYVTLVQGKAQTFDREGRQALAALLMYRKPLSV
YYVVPFTSITSLESDLERIVEVRTVHLGAYGILTAAEPNHIYMASLRSAVMGRDSVQKSGAIDTNLLRAV
KYYYYITTVRDKIYCPYISSYYNDIMLLRFPYENTERVPSMDVYWARENFVCAVGSEVIPWAQRCNFGSS
IPATGISLLTLVEDLYKPGVPYLFKSNNCTLAEVTNGASCTFSEKPRTIHSQLYLANGRVSGAVTDFGTY
HVGVYMTAKIINEMTDVVEIIPLQQTCTFLNISLLPTCAAAVCKPPVGQQADANCNSEVVCSLDTNVRTS
MALLFDEFEYAKRRYKETIAVAEAWQSSKEPARHRRFAGMIMAGVAIGLSTIALGIAGGAFYYAKQADQK
ATQALDVAMRTRDVLLQVAEQTKDMKLAMEGTNKRVDLVESSVRKIGDTIFKLTNTMQAKLAETHSRISD
LTDHVDNNFVLVRDAINTVATKLSSEMEAAQKAALYYQQMQSFTNIVVQSISRLNSQTQMYSTCLQNIDD
GKLYGCPLSDPFINMNADYRMVSSVYGAIYDGEALHVVYKVPDSVELMTLYTVLVKPFMVNGILQVVDSS
NVVMGPDGGFYEKPFCEGRYCMPLTQNTNFSKCLSMVQSGDTAQIARFCTMLPCNKIDCSDRMNIKTIRG
TLSVPGTPLKGFEVLSFDYVDYRMPNLTLNKTPTFKINGTYDEIIKDLLDEMNKTIEGNAANSSILSAYV
KAELDKIKPDEWIKQLNDPAFNYAGSGTSATVVTALVVMSVLLGVIVIGGAIFFYCRYKTNLARLSGQGA
YGMHSGSFTPMQLPFQPVVYPAPPPPSYNQMQQEDKGVGHVMGGETKIKMLGDMMGKKKFNSAYRYKRL
;

;MWSFPFSILLILYSGAALLAEELQPLTDDTMTHTQCRVIASALPSPDATSAISSKSFKLNTVYYIPMDGM
ATQQNGVEYKENPELYKGFCMDGTLMSFTYRGSELVCEFAIYQKPGGKSPNCFTCQHYKQHHGTPEAMLS
STDACYSPNRTDAYHTSLRAFWADFYTGQLTRPSELFMYSADMEPNVASCLQSYVGISIPDSTGYCVRTL
GHACYKTFCISSQEIAGGFTNRPAQTQGDTNMKLQCRINDGVSEIDYGKLQLCDVCVLEHLTINADGKIV
VPLLYSNAKLHQMCNEVVLALHSNTPMTLESATTLLTWVALNAGTGQLHGLEVPWVHKSAVMIDALDKAF
TVYRFISVSVRYDLDRMKVDSFVTELTNRDDIARRKIKYVTLVQGKAQTFDREGRQALAALLMYRKPLSV
YYVVPFTSITSLESDLERIVEVRTVHLGAYGILTAAEPNHIYMASLRSAVMGRDSVQKSGAIDTNLLRAV
KYYYYITTVRDKIYCPYISSYYNDIMLLRFPYENTERVPSMDVYWARENFVCAVGSEVIPWAQRCNFGSS
IPATGISLLTLVEDLYKPGVPYLFKSNNCTLAEVTNGASCTFSEKPRTIHSQLYLANGRVSGAVTDFGTY
HVGVYMTAKIINEMTDVVEIIPLQQTCTFLNISLLPTCAAAVCKPPVGQQADANCNSEVVCSLDTNVRTS
MALLFDEFEYAKRRYKETIAVAEAWQSSKEPARHRRFAGMIMAGVAIGLSTIALGIAGGAFYYAKQADQK
ATQALDVAMRTRDVLLQVAEQTKDMKLAMEGTNKRVDLVESSVRKIGDTIFKLTNTMQAKLAETHSRISD
LTDHVDNNFVLVRDAINTVATKLSSEMEAAQKAALYYQQMQSFTNIVVQSISRLNSQTQMYSTCLQNIDD
GKLYGCPLSDPFINMNADYRMVSSVYGAIYDGEALHVVYKVPDSVELMTLYTVLVKPFMVNGILQVVDSS
NVVMGPDGGFYEKPFCEGRYCMPLTQNTNFSKCLSMVQSGDTAQIARFCTMLPCNKIDCSDRMNIKTIRG
TLSVPGTPLKGFEVLSFDYVDYRMPNLTLNKTPTFKINGTYDEIIKDLLDEMNKTIEGNAANSSILSAYV
KAELDKIKPDEWIKQLNDPAFNYAGSGTSATVVTALVVMSVLLGVIVIGGAIFFYCRYKTNLARLSGQGA
YGMHSGSFTPMQLPFQPVVYPAPPPPSYNQMQQEDKGVGHVMGGETKIKMLGDMMGKKKFNSAYRYKRL
;

#
#
loop_
_entity_poly_seq.entity_id
_entity_poly_seq.num
_entity_poly_seq.mon_id
_entity_poly_seq.hetero
1 1 MET .
1 2 TRP .
1 3 SER .
1 4 PHE .
1 5 PRO .
1 6 PHE .
1 7 SER .
1 8 ILE .
1 9 LEU .
1 10 LEU .
1 11 ILE .
1 12 LEU .
1 13 TYR .
1 14 SER .
1 15 GLY .
1 16 ALA .
1 17 ALA .
1 18 LEU .
1 19 LEU .
1 20 ALA .
1 21 GLU .
1 22 GLU .
1 23 LEU .
1 24 GLN .
1 25 PRO .
1 26 LEU .
1 27 THR .
1 28 ASP .
1 29 ASP .
1 30 THR .
1 31 MET .
1 32 THR .
1 33 HIS .
1 34 THR .
1 35 GLN .
1 36 CYS .
1 37 ARG .
1 38 VAL .
1 39 ILE .
1 40 ALA .
1 41 SER .
1 42 ALA .
1 43 LEU .
1 44 PRO .
1 45 SER .
1 46 PRO .
1 47 ASP .
1 48 ALA .
1 49 THR .
1 50 SER .
1 51 ALA .
1 52 ILE .
1 53 SER .
1 54 SER .
1 55 LYS .
1 56 SER .
1 57 PHE .
1 58 LYS .
1 59 LEU .
1 60 ASN .
1 61 THR .
1 62 VAL .
1 63 TYR .
1 64 TYR .
1 65 ILE .
1 66 PRO .
1 67 MET .
1 68 ASP .
1 69 GLY .
1 70 MET .
1 71 ALA .
1 72 THR .
1 73 GLN .
1 74 GLN .
1 75 ASN .
1 76 GLY .
1 77 VAL .
1 78 GLU .
1 79 TYR .
1 80 LYS .
1 81 GLU .
1 82 ASN .
1 83 PRO .
1 84 GLU .
1 85 LEU .
1 86 TYR .
1 87 LYS .
1 88 GLY .
1 89 PHE .
1 90 CYS .
1 91 MET .
1 92 ASP .
1 93 GLY .
1 94 THR .
1 95 LEU .
1 96 MET .
1 97 SER .
1 98 PHE .
1 99 THR .
1 100 TYR .
1 101 ARG .
1 102 GLY .
1 103 SER .
1 104 GLU .
1 105 LEU .
1 106 VAL .
1 107 CYS .
1 108 GLU .
1 109 PHE .
1 110 ALA .
1 111 ILE .
1 112 TYR .
1 113 GLN .
1 114 LYS .
1 115 PRO .
1 116 GLY .
1 117 GLY .
1 118 LYS .
1 119 SER .
1 120 PRO .
1 121 ASN .
1 122 CYS .
1 123 PHE .
1 124 THR .
1 125 CYS .
1 126 GLN .
1 127 HIS .
1 128 TYR .
1 129 LYS .
1 130 GLN .
1 131 HIS .
1 132 HIS .
1 133 GLY .
1 134 THR .
1 135 PRO .
1 136 GLU .
1 137 ALA .
1 138 MET .
1 139 LEU .
1 140 SER .
1 141 SER .
1 142 THR .
1 143 ASP .
1 144 ALA .
1 145 CYS .
1 146 TYR .
1 147 SER .
1 148 PRO .
1 149 ASN .
1 150 ARG .
1 151 THR .
1 152 ASP .
1 153 ALA .
1 154 TYR .
1 155 HIS .
1 156 THR .
1 157 SER .
1 158 LEU .
1 159 ARG .
1 160 ALA .
1 161 PHE .
1 162 TRP .
1 163 ALA .
1 164 ASP .
1 165 PHE .
1 166 TYR .
1 167 THR .
1 168 GLY .
1 169 GLN .
1 170 LEU .
1 171 THR .
1 172 ARG .
1 173 PRO .
1 174 SER .
1 175 GLU .
1 176 LEU .
1 177 PHE .
1 178 MET .
1 179 TYR .
1 180 SER .
1 181 ALA .
1 182 ASP .
1 183 MET .
1 184 GLU .
1 185 PRO .
1 186 ASN .
1 187 VAL .
1 188 ALA .
1 189 SER .
1 190 CYS .
1 191 LEU .
1 192 GLN .
1 193 SER .
1 194 TYR .
1 195 VAL .
1 196 GLY .
1 197 ILE .
1 198 SER .
1 199 ILE .
1 200 PRO .
1 201 ASP .
1 202 SER .
1 203 THR .
1 204 GLY .
1 205 TYR .
1 206 CYS .
1 207 VAL .
1 208 ARG .
1 209 THR .
1 210 LEU .
1 211 GLY .
1 212 HIS .
1 213 ALA .
1 214 CYS .
1 215 TYR .
1 216 LYS .
1 217 THR .
1 218 PHE .
1 219 CYS .
1 220 ILE .
1 221 SER .
1 222 SER .
1 223 GLN .
1 224 GLU .
1 225 ILE .
1 226 ALA .
1 227 GLY .
1 228 GLY .
1 229 PHE .
1 230 THR .
1 231 ASN .
1 232 ARG .
1 233 PRO .
1 234 ALA .
1 235 GLN .
1 236 THR .
1 237 GLN .
1 238 GLY .
1 239 ASP .
1 240 THR .
1 241 ASN .
1 242 MET .
1 243 LYS .
1 244 LEU .
1 245 GLN .
1 246 CYS .
1 247 ARG .
1 248 ILE .
1 249 ASN .
1 250 ASP .
1 251 GLY .
1 252 VAL .
1 253 SER .
1 254 GLU .
1 255 ILE .
1 256 ASP .
1 257 TYR .
1 258 GLY .
1 259 LYS .
1 260 LEU .
1 261 GLN .
1 262 LEU .
1 263 CYS .
1 264 ASP .
1 265 VAL .
1 266 CYS .
1 267 VAL .
1 268 LEU .
1 269 GLU .
1 270 HIS .
1 271 LEU .
1 272 THR .
1 273 ILE .
1 274 ASN .
1 275 ALA .
1 276 ASP .
1 277 GLY .
1 278 LYS .
1 279 ILE .
1 280 VAL .
1 281 VAL .
1 282 PRO .
1 283 LEU .
1 284 LEU .
1 285 TYR .
1 286 SER .
1 287 ASN .
1 288 ALA .
1 289 LYS .
1 290 LEU .
1 291 HIS .
1 292 GLN .
1 293 MET .
1 294 CYS .
1 295 ASN .
1 296 GLU .
1 297 VAL .
1 298 VAL .
1 299 LEU .
1 300 ALA .
1 301 LEU .
1 302 HIS .
1 303 SER .
1 304 ASN .
1 305 THR .
1 306 PRO .
1 307 MET .
1 308 THR .
1 309 LEU .
1 310 GLU .
1 311 SER .
1 312 ALA .
1 313 THR .
1 314 THR .
1 315 LEU .
1 316 LEU .
1 317 THR .
1 318 TRP .
1 319 VAL .
1 320 ALA .
1 321 LEU .
1 322 ASN .
1 323 ALA .
1 324 GLY .
1 325 THR .
1 326 GLY .
1 327 GLN .
1 328 LEU .
1 329 HIS .
1 330 GLY .
1 331 LEU .
1 332 GLU .
1 333 VAL .
1 334 PRO .
1 335 TRP .
1 336 VAL .
1 337 HIS .
1 338 LYS .
1 339 SER .
1 340 ALA .
1 341 VAL .
1 342 MET .
1 343 ILE .
1 344 ASP .
1 345 ALA .
1 346 LEU .
1 347 ASP .
1 348 LYS .
1 349 ALA .
1 350 PHE .
1 351 THR .
1 352 VAL .
1 353 TYR .
1 354 ARG .
1 355 PHE .
1 356 ILE .
1 357 SER .
1 358 VAL .
1 359 SER .
1 360 VAL .
1 361 ARG .
1 362 TYR .
1 363 ASP .
1 364 LEU .
1 365 ASP .
1 366 ARG .
1 367 MET .
1 368 LYS .
1 369 VAL .
1 370 ASP .
1 371 SER .
1 372 PHE .
1 373 VAL .
1 374 THR .
1 375 GLU .
1 376 LEU .
1 377 THR .
1 378 ASN .
1 379 ARG .
1 380 ASP .
1 381 ASP .
1 382 ILE .
1 383 ALA .
1 384 ARG .
1 385 ARG .
1 386 LYS .
1 387 ILE .
1 388 LYS .
1 389 TYR .
1 390 VAL .
1 391 THR .
1 392 LEU .
1 393 VAL .
1 394 GLN .
1 395 GLY .
1 396 LYS .
1 397 ALA .
1 398 GLN .
1 399 THR .
1 400 PHE .
1 401 ASP .
1 402 ARG .
1 403 GLU .
1 404 GLY .
1 405 ARG .
1 406 GLN .
1 407 ALA .
1 408 LEU .
1 409 ALA .
1 410 ALA .
1 411 LEU .
1 412 LEU .
1 413 MET .
1 414 TYR .
1 415 ARG .
1 416 LYS .
1 417 PRO .
1 418 LEU .
1 419 SER .
1 420 VAL .
1 421 TYR .
1 422 TYR .
1 423 VAL .
1 424 VAL .
1 425 PRO .
1 426 PHE .
1 427 THR .
1 428 SER .
1 429 ILE .
1 430 THR .
1 431 SER .
1 432 LEU .
1 433 GLU .
1 434 SER .
1 435 ASP .
1 436 LEU .
1 437 GLU .
1 438 ARG .
1 439 ILE .
1 440 VAL .
1 441 GLU .
1 442 VAL .
1 443 ARG .
1 444 THR .
1 445 VAL .
1 446 HIS .
1 447 LEU .
1 448 GLY .
1 449 ALA .
1 450 TYR .
1 451 GLY .
1 452 ILE .
1 453 LEU .
1 454 THR .
1 455 ALA .
1 456 ALA .
1 457 GLU .
1 458 PRO .
1 459 ASN .
1 460 HIS .
1 461 ILE .
1 462 TYR .
1 463 MET .
1 464 ALA .
1 465 SER .
1 466 LEU .
1 467 ARG .
1 468 SER .
1 469 ALA .
1 470 VAL .
1 471 MET .
1 472 GLY .
1 473 ARG .
1 474 ASP .
1 475 SER .
1 476 VAL .
1 477 GLN .
1 478 LYS .
1 479 SER .
1 480 GLY .
1 481 ALA .
1 482 ILE .
1 483 ASP .
1 484 THR .
1 485 ASN .
1 486 LEU .
1 487 LEU .
1 488 ARG .
1 489 ALA .
1 490 VAL .
1 491 LYS .
1 492 TYR .
1 493 TYR .
1 494 TYR .
1 495 TYR .
1 496 ILE .
1 497 THR .
1 498 THR .
1 499 VAL .
1 500 ARG .
1 501 ASP .
1 502 LYS .
1 503 ILE .
1 504 TYR .
1 505 CYS .
1 506 PRO .
1 507 TYR .
1 508 ILE .
1 509 SER .
1 510 SER .
1 511 TYR .
1 512 TYR .
1 513 ASN .
1 514 ASP .
1 515 ILE .
1 516 MET .
1 517 LEU .
1 518 LEU .
1 519 ARG .
1 520 PHE .
1 521 PRO .
1 522 TYR .
1 523 GLU .
1 524 ASN .
1 525 THR .
1 526 GLU .
1 527 ARG .
1 528 VAL .
1 529 PRO .
1 530 SER .
1 531 MET .
1 532 ASP .
1 533 VAL .
1 534 TYR .
1 535 TRP .
1 536 ALA .
1 537 ARG .
1 538 GLU .
1 539 ASN .
1 540 PHE .
1 541 VAL .
1 542 CYS .
1 543 ALA .
1 544 VAL .
1 545 GLY .
1 546 SER .
1 547 GLU .
1 548 VAL .
1 549 ILE .
1 550 PRO .
1 551 TRP .
1 552 ALA .
1 553 GLN .
1 554 ARG .
1 555 CYS .
1 556 ASN .
1 557 PHE .
1 558 GLY .
1 559 SER .
1 560 SER .
1 561 ILE .
1 562 PRO .
1 563 ALA .
1 564 THR .
1 565 GLY .
1 566 ILE .
1 567 SER .
1 568 LEU .
1 569 LEU .
1 570 THR .
1 571 LEU .
1 572 VAL .
1 573 GLU .
1 574 ASP .
1 575 LEU .
1 576 TYR .
1 577 LYS .
1 578 PRO .
1 579 GLY .
1 580 VAL .
1 581 PRO .
1 582 TYR .
1 583 LEU .
1 584 PHE .
1 585 LYS .
1 586 SER .
1 587 ASN .
1 588 ASN .
1 589 CYS .
1 590 THR .
1 591 LEU .
1 592 ALA .
1 593 GLU .
1 594 VAL .
1 595 THR .
1 596 ASN .
1 597 GLY .
1 598 ALA .
1 599 SER .
1 600 CYS .
1 601 THR .
1 602 PHE .
1 603 SER .
1 604 GLU .
1 605 LYS .
1 606 PRO .
1 607 ARG .
1 608 THR .
1 609 ILE .
1 610 HIS .
1 611 SER .
1 612 GLN .
1 613 LEU .
1 614 TYR .
1 615 LEU .
1 616 ALA .
1 617 ASN .
1 618 GLY .
1 619 ARG .
1 620 VAL .
1 621 SER .
1 622 GLY .
1 623 ALA .
1 624 VAL .
1 625 THR .
1 626 ASP .
1 627 PHE .
1 628 GLY .
1 629 THR .
1 630 TYR .
1 631 HIS .
1 632 VAL .
1 633 GLY .
1 634 VAL .
1 635 TYR .
1 636 MET .
1 637 THR .
1 638 ALA .
1 639 LYS .
1 640 ILE .
1 641 ILE .
1 642 ASN .
1 643 GLU .
1 644 MET .
1 645 THR .
1 646 ASP .
1 647 VAL .
1 648 VAL .
1 649 GLU .
1 650 ILE .
1 651 ILE .
1 652 PRO .
1 653 LEU .
1 654 GLN .
1 655 GLN .
1 656 THR .
1 657 CYS .
1 658 THR .
1 659 PHE .
1 660 LEU .
1 661 ASN .
1 662 ILE .
1 663 SER .
1 664 LEU .
1 665 LEU .
1 666 PRO .
1 667 THR .
1 668 CYS .
1 669 ALA .
1 670 ALA .
1 671 ALA .
1 672 VAL .
1 673 CYS .
1 674 LYS .
1 675 PRO .
1 676 PRO .
1 677 VAL .
1 678 GLY .
1 679 GLN .
1 680 GLN .
1 681 ALA .
1 682 ASP .
1 683 ALA .
1 684 ASN .
1 685 CYS .
1 686 ASN .
1 687 SER .
1 688 GLU .
1 689 VAL .
1 690 VAL .
1 691 CYS .
1 692 SER .
1 693 LEU .
1 694 ASP .
1 695 THR .
1 696 ASN .
1 697 VAL .
1 698 ARG .
1 699 THR .
1 700 SER .
1 701 MET .
1 702 ALA .
1 703 LEU .
1 704 LEU .
1 705 PHE .
1 706 ASP .
1 707 GLU .
1 708 PHE .
1 709 GLU .
1 710 TYR .
1 711 ALA .
1 712 LYS .
1 713 ARG .
1 714 ARG .
1 715 TYR .
1 716 LYS .
1 717 GLU .
1 718 THR .
1 719 ILE .
1 720 ALA .
1 721 VAL .
1 722 ALA .
1 723 GLU .
1 724 ALA .
1 725 TRP .
1 726 GLN .
1 727 SER .
1 728 SER .
1 729 LYS .
1 730 GLU .
1 731 PRO .
1 732 ALA .
1 733 ARG .
1 734 HIS .
1 735 ARG .
1 736 ARG .
1 737 PHE .
1 738 ALA .
1 739 GLY .
1 740 MET .
1 741 ILE .
1 742 MET .
1 743 ALA .
1 744 GLY .
1 745 VAL .
1 746 ALA .
1 747 ILE .
1 748 GLY .
1 749 LEU .
1 750 SER .
1 751 THR .
1 752 ILE .
1 753 ALA .
1 754 LEU .
1 755 GLY .
1 756 ILE .
1 757 ALA .
1 758 GLY .
1 759 GLY .
1 760 ALA .
1 761 PHE .
1 762 TYR .
1 763 TYR .
1 764 ALA .
1 765 LYS .
1 766 GLN .
1 767 ALA .
1 768 ASP .
1 769 GLN .
1 770 LYS .
1 771 ALA .
1 772 THR .
1 773 GLN .
1 774 ALA .
1 775 LEU .
1 776 ASP .
1 777 VAL .
1 778 ALA .
1 779 MET .
1 780 ARG .
1 781 THR .
1 782 ARG .
1 783 ASP .
1 784 VAL .
1 785 LEU .
1 786 LEU .
1 787 GLN .
1 788 VAL .
1 789 ALA .
1 790 GLU .
1 791 GLN .
1 792 THR .
1 793 LYS .
1 794 ASP .
1 795 MET .
1 796 LYS .
1 797 LEU .
1 798 ALA .
1 799 MET .
1 800 GLU .
1 801 GLY .
1 802 THR .
1 803 ASN .
1 804 LYS .
1 805 ARG .
1 806 VAL .
1 807 ASP .
1 808 LEU .
1 809 VAL .
1 810 GLU .
1 811 SER .
1 812 SER .
1 813 VAL .
1 814 ARG .
1 815 LYS .
1 816 ILE .
1 817 GLY .
1 818 ASP .
1 819 THR .
1 820 ILE .
1 821 PHE .
1 822 LYS .
1 823 LEU .
1 824 THR .
1 825 ASN .
1 826 THR .
1 827 MET .
1 828 GLN .
1 829 ALA .
1 830 LYS .
1 831 LEU .
1 832 ALA .
1 833 GLU .
1 834 THR .
1 835 HIS .
1 836 SER .
1 837 ARG .
1 838 ILE .
1 839 SER .
1 840 ASP .
1 841 LEU .
1 842 THR .
1 843 ASP .
1 844 HIS .
1 845 VAL .
1 846 ASP .
1 847 ASN .
1 848 ASN .
1 849 PHE .
1 850 VAL .
1 851 LEU .
1 852 VAL .
1 853 ARG .
1 854 ASP .
1 855 ALA .
1 856 ILE .
1 857 ASN .
1 858 THR .
1 859 VAL .
1 860 ALA .
1 861 THR .
1 862 LYS .
1 863 LEU .
1 864 SER .
1 865 SER .
1 866 GLU .
1 867 MET .
1 868 GLU .
1 869 ALA .
1 870 ALA .
1 871 GLN .
1 872 LYS .
1 873 ALA .
1 874 ALA .
1 875 LEU .
1 876 TYR .
1 877 TYR .
1 878 GLN .
1 879 GLN .
1 880 MET .
1 881 GLN .
1 882 SER .
1 883 PHE .
1 884 THR .
1 885 ASN .
1 886 ILE .
1 887 VAL .
1 888 VAL .
1 889 GLN .
1 890 SER .
1 891 ILE .
1 892 SER .
1 893 ARG .
1 894 LEU .
1 895 ASN .
1 896 SER .
1 897 GLN .
1 898 THR .
1 899 GLN .
1 900 MET .
1 901 TYR .
1 902 SER .
1 903 THR .
1 904 CYS .
1 905 LEU .
1 906 GLN .
1 907 ASN .
1 908 ILE .
1 909 ASP .
1 910 ASP .
1 911 GLY .
1 912 LYS .
1 913 LEU .
1 914 TYR .
1 915 GLY .
1 916 CYS .
1 917 PRO .
1 918 LEU .
1 919 SER .
1 920 ASP .
1 921 PRO .
1 922 PHE .
1 923 ILE .
1 924 ASN .
1 925 MET .
1 926 ASN .
1 927 ALA .
1 928 ASP .
1 929 TYR .
1 930 ARG .
1 931 MET .
1 932 VAL .
1 933 SER .
1 934 SER .
1 935 VAL .
1 936 TYR .
1 937 GLY .
1 938 ALA .
1 939 ILE .
1 940 TYR .
1 941 ASP .
1 942 GLY .
1 943 GLU .
1 944 ALA .
1 945 LEU .
1 946 HIS .
1 947 VAL .
1 948 VAL .
1 949 TYR .
1 950 LYS .
1 951 VAL .
1 952 PRO .
1 953 ASP .
1 954 SER .
1 955 VAL .
1 956 GLU .
1 957 LEU .
1 958 MET .
1 959 THR .
1 960 LEU .
1 961 TYR .
1 962 THR .
1 963 VAL .
1 964 LEU .
1 965 VAL .
1 966 LYS .
1 967 PRO .
1 968 PHE .
1 969 MET .
1 970 VAL .
1 971 ASN .
1 972 GLY .
1 973 ILE .
1 974 LEU .
1 975 GLN .
1 976 VAL .
1 977 VAL .
1 978 ASP .
1 979 SER .
1 980 SER .
1 981 ASN .
1 982 VAL .
1 983 VAL .
1 984 MET .
1 985 GLY .
1 986 PRO .
1 987 ASP .
1 988 GLY .
1 989 GLY .
1 990 PHE .
1 991 TYR .
1 992 GLU .
1 993 LYS .
1 994 PRO .
1 995 PHE .
1 996 CYS .
1 997 GLU .
1 998 GLY .
1 999 ARG .
1 1000 TYR .
1 1001 CYS .
1 1002 MET .
1 1003 PRO .
1 1004 LEU .
1 1005 THR .
1 1006 GLN .
1 1007 ASN .
1 1008 THR .
1 1009 ASN .
1 1010 PHE .
1 1011 SER .
1 1012 LYS .
1 1013 CYS .
1 1014 LEU .
1 1015 SER .
1 1016 MET .
1 1017 VAL .
1 1018 GLN .
1 1019 SER .
1 1020 GLY .
1 1021 ASP .
1 1022 THR .
1 1023 ALA .
1 1024 GLN .
1 1025 ILE .
1 1026 ALA .
1 1027 ARG .
1 1028 PHE .
1 1029 CYS .
1 1030 THR .
1 1031 MET .
1 1032 LEU .
1 1033 PRO .
1 1034 CYS .
1 1035 ASN .
1 1036 LYS .
1 1037 ILE .
1 1038 ASP .
1 1039 CYS .
1 1040 SER .
1 1041 ASP .
1 1042 ARG .
1 1043 MET .
1 1044 ASN .
1 1045 ILE .
1 1046 LYS .
1 1047 THR .
1 1048 ILE .
1 1049 ARG .
1 1050 GLY .
1 1051 THR .
1 1052 LEU .
1 1053 SER .
1 1054 VAL .
1 1055 PRO .
1 1056 GLY .
1 1057 THR .
1 1058 PRO .
1 1059 LEU .
1 1060 LYS .
1 1061 GLY .
1 1062 PHE .
1 1063 GLU .
1 1064 VAL .
1 1065 LEU .
1 1066 SER .
1 1067 PHE .
1 1068 ASP .
1 1069 TYR .
1 1070 VAL .
1 1071 ASP .
1 1072 TYR .
1 1073 ARG .
1 1074 MET .
1 1075 PRO .
1 1076 ASN .
1 1077 LEU .
1 1078 THR .
1 1079 LEU .
1 1080 ASN .
1 1081 LYS .
1 1082 THR .
1 1083 PRO .
1 1084 THR .
1 1085 PHE .
1 1086 LYS .
1 1087 ILE .
1 1088 ASN .
1 1089 GLY .
1 1090 THR .
1 1091 TYR .
1 1092 ASP .
1 1093 GLU .
1 1094 ILE .
1 1095 ILE .
1 1096 LYS .
1 1097 ASP .
1 1098 LEU .
1 1099 LEU .
1 1100 ASP .
1 1101 GLU .
1 1102 MET .
1 1103 ASN .
1 1104 LYS .
1 1105 THR .
1 1106 ILE .
1 1107 GLU .
1 1108 GLY .
1 1109 ASN .
1 1110 ALA .
1 1111 ALA .
1 1112 ASN .
1 1113 SER .
1 1114 SER .
1 1115 ILE .
1 1116 LEU .
1 1117 SER .
1 1118 ALA .
1 1119 TYR .
1 1120 VAL .
1 1121 LYS .
1 1122 ALA .
1 1123 GLU .
1 1124 LEU .
1 1125 ASP .
1 1126 LYS .
1 1127 ILE .
1 1128 LYS .
1 1129 PRO .
1 1130 ASP .
1 1131 GLU .
1 1132 TRP .
1 1133 ILE .
1 1134 LYS .
1 1135 GLN .
1 1136 LEU .
1 1137 ASN .
1 1138 ASP .
1 1139 PRO .
1 1140 ALA .
1 1141 PHE .
1 1142 ASN .
1 1143 TYR .
1 1144 ALA .
1 1145 GLY .
1 1146 SER .
1 1147 GLY .
1 1148 THR .
1 1149 SER .
1 1150 ALA .
1 1151 THR .
1 1152 VAL .
1 1153 VAL .
1 1154 THR .
1 1155 ALA .
1 1156 LEU .
1 1157 VAL .
1 1158 VAL .
1 1159 MET .
1 1160 SER .
1 1161 VAL .
1 1162 LEU .
1 1163 LEU .
1 1164 GLY .
1 1165 VAL .
1 1166 ILE .
1 1167 VAL .
1 1168 ILE .
1 1169 GLY .
1 1170 GLY .
1 1171 ALA .
1 1172 ILE .
1 1173 PHE .
1 1174 PHE .
1 1175 TYR .
1 1176 CYS .
1 1177 ARG .
1 1178 TYR .
1 1179 LYS .
1 1180 THR .
1 1181 ASN .
1 1182 LEU .
1 1183 ALA .
1 1184 ARG .
1 1185 LEU .
1 1186 SER .
1 1187 GLY .
1 1188 GLN .
1 1189 GLY .
1 1190 ALA .
1 1191 TYR .
1 1192 GLY .
1 1193 MET .
1 1194 HIS .
1 1195 SER .
1 1196 GLY .
1 1197 SER .
1 1198 PHE .
1 1199 THR .
1 1200 PRO .
1 1201 MET .
1 1202 GLN .
1 1203 LEU .
1 1204 PRO .
1 1205 PHE .
1 1206 GLN .
1 1207 PRO .
1 1208 VAL .
1 1209 VAL .
1 1210 TYR .
1 1211 PRO .
1 1212 ALA .
1 1213 PRO .
1 1214 PRO .
1 1215 PRO .
1 1216 PRO .
1 1217 SER .
1 1218 TYR .
1 1219 ASN .
1 1220 GLN .
1 1221 MET .
1 1222 GLN .
1 1223 GLN .
1 1224 GLU .
1 1225 ASP .
1 1226 LYS .
1 1227 GLY .
1 1228 VAL .
1 1229 GLY .
1 1230 HIS .
1 1231 VAL .
1 1232 MET .
1 1233 GLY .
1 1234 GLY .
1 1235 GLU .
1 1236 THR .
1 1237 LYS .
1 1238 ILE .
1 1239 LYS .
1 1240 MET .
1 1241 LEU .
1 1242 GLY .
1 1243 ASP .
1 1244 MET .
1 1245 MET .
1 1246 GLY .
1 1247 LYS .
1 1248 LYS .
1 1249 LYS .
1 1250 PHE .
1 1251 ASN .
1 1252 SER .
1 1253 ALA .
1 1254 TYR .
1 1255 ARG .
1 1256 TYR .
1 1257 LYS .
1 1258 ARG .
1 1259 LEU .
#
#
loop_
_struct_asym.id
_struct_asym.entity_id
_struct_asym.details
A 1 .
#
#
loop_
_pdbx_poly_seq_scheme.asym_id
_pdbx_poly_seq_scheme.entity_id
_pdbx_poly_seq_scheme.seq_id
_pdbx_poly_seq_scheme.mon_id
_pdbx_poly_seq_scheme.pdb_seq_num
_pdbx_poly_seq_scheme.auth_seq_num
_pdbx_poly_seq_scheme.pdb_mon_id
_pdbx_poly_seq_scheme.auth_mon_id
_pdbx_poly_seq_scheme.pdb_strand_id
_pdbx_poly_seq_scheme.pdb_ins_code
A 1 1 MET 1 1 MET MET A .
A 1 2 TRP 2 2 TRP TRP A .
A 1 3 SER 3 3 SER SER A .
A 1 4 PHE 4 4 PHE PHE A .
A 1 5 PRO 5 5 PRO PRO A .
A 1 6 PHE 6 6 PHE PHE A .
A 1 7 SER 7 7 SER SER A .
A 1 8 ILE 8 8 ILE ILE A .
A 1 9 LEU 9 9 LEU LEU A .
A 1 10 LEU 10 10 LEU LEU A .
A 1 11 ILE 11 11 ILE ILE A .
A 1 12 LEU 12 12 LEU LEU A .
A 1 13 TYR 13 13 TYR TYR A .
A 1 14 SER 14 14 SER SER A .
A 1 15 GLY 15 15 GLY GLY A .
A 1 16 ALA 16 16 ALA ALA A .
A 1 17 ALA 17 17 ALA ALA A .
A 1 18 LEU 18 18 LEU LEU A .
A 1 19 LEU 19 19 LEU LEU A .
A 1 20 ALA 20 20 ALA ALA A .
A 1 21 GLU 21 21 GLU GLU A .
A 1 22 GLU 22 22 GLU GLU A .
A 1 23 LEU 23 23 LEU LEU A .
A 1 24 GLN 24 24 GLN GLN A .
A 1 25 PRO 25 25 PRO PRO A .
A 1 26 LEU 26 26 LEU LEU A .
A 1 27 THR 27 27 THR THR A .
A 1 28 ASP 28 28 ASP ASP A .
A 1 29 ASP 29 29 ASP ASP A .
A 1 30 THR 30 30 THR THR A .
A 1 31 MET 31 31 MET MET A .
A 1 32 THR 32 32 THR THR A .
A 1 33 HIS 33 33 HIS HIS A .
A 1 34 THR 34 34 THR THR A .
A 1 35 GLN 35 35 GLN GLN A .
A 1 36 CYS 36 36 CYS CYS A .
A 1 37 ARG 37 37 ARG ARG A .
A 1 38 VAL 38 38 VAL VAL A .
A 1 39 ILE 39 39 ILE ILE A .
A 1 40 ALA 40 40 ALA ALA A .
A 1 41 SER 41 41 SER SER A .
A 1 42 ALA 42 42 ALA ALA A .
A 1 43 LEU 43 43 LEU LEU A .
A 1 44 PRO 44 44 PRO PRO A .
A 1 45 SER 45 45 SER SER A .
A 1 46 PRO 46 46 PRO PRO A .
A 1 47 ASP 47 47 ASP ASP A .
A 1 48 ALA 48 48 ALA ALA A .
A 1 49 THR 49 49 THR THR A .
A 1 50 SER 50 50 SER SER A .
A 1 51 ALA 51 51 ALA ALA A .
A 1 52 ILE 52 52 ILE ILE A .
A 1 53 SER 53 53 SER SER A .
A 1 54 SER 54 54 SER SER A .
A 1 55 LYS 55 55 LYS LYS A .
A 1 56 SER 56 56 SER SER A .
A 1 57 PHE 57 57 PHE PHE A .
A 1 58 LYS 58 58 LYS LYS A .
A 1 59 LEU 59 59 LEU LEU A .
A 1 60 ASN 60 60 ASN ASN A .
A 1 61 THR 61 61 THR THR A .
A 1 62 VAL 62 62 VAL VAL A .
A 1 63 TYR 63 63 TYR TYR A .
A 1 64 TYR 64 64 TYR TYR A .
A 1 65 ILE 65 65 ILE ILE A .
A 1 66 PRO 66 66 PRO PRO A .
A 1 67 MET 67 67 MET MET A .
A 1 68 ASP 68 68 ASP ASP A .
A 1 69 GLY 69 69 GLY GLY A .
A 1 70 MET 70 70 MET MET A .
A 1 71 ALA 71 71 ALA ALA A .
A 1 72 THR 72 72 THR THR A .
A 1 73 GLN 73 73 GLN GLN A .
A 1 74 GLN 74 74 GLN GLN A .
A 1 75 ASN 75 75 ASN ASN A .
A 1 76 GLY 76 76 GLY GLY A .
A 1 77 VAL 77 77 VAL VAL A .
A 1 78 GLU 78 78 GLU GLU A .
A 1 79 TYR 79 79 TYR TYR A .
A 1 80 LYS 80 80 LYS LYS A .
A 1 81 GLU 81 81 GLU GLU A .
A 1 82 ASN 82 82 ASN ASN A .
A 1 83 PRO 83 83 PRO PRO A .
A 1 84 GLU 84 84 GLU GLU A .
A 1 85 LEU 85 85 LEU LEU A .
A 1 86 TYR 86 86 TYR TYR A .
A 1 87 LYS 87 87 LYS LYS A .
A 1 88 GLY 88 88 GLY GLY A .
A 1 89 PHE 89 89 PHE PHE A .
A 1 90 CYS 90 90 CYS CYS A .
A 1 91 MET 91 91 MET MET A .
A 1 92 ASP 92 92 ASP ASP A .
A 1 93 GLY 93 93 GLY GLY A .
A 1 94 THR 94 94 THR THR A .
A 1 95 LEU 95 95 LEU LEU A .
A 1 96 MET 96 96 MET MET A .
A 1 97 SER 97 97 SER SER A .
A 1 98 PHE 98 98 PHE PHE A .
A 1 99 THR 99 99 THR THR A .
A 1 100 TYR 100 100 TYR TYR A .
A 1 101 ARG 101 101 ARG ARG A .
A 1 102 GLY 102 102 GLY GLY A .
A 1 103 SER 103 103 SER SER A .
A 1 104 GLU 104 104 GLU GLU A .
A 1 105 LEU 105 105 LEU LEU A .
A 1 106 VAL 106 106 VAL VAL A .
A 1 107 CYS 107 107 CYS CYS A .
A 1 108 GLU 108 108 GLU GLU A .
A 1 109 PHE 109 109 PHE PHE A .
A 1 110 ALA 110 110 ALA ALA A .
A 1 111 ILE 111 111 ILE ILE A .
A 1 112 TYR 112 112 TYR TYR A .
A 1 113 GLN 113 113 GLN GLN A .
A 1 114 LYS 114 114 LYS LYS A .
A 1 115 PRO 115 115 PRO PRO A .
A 1 116 GLY 116 116 GLY GLY A .
A 1 117 GLY 117 117 GLY GLY A .
A 1 118 LYS 118 118 LYS LYS A .
A 1 119 SER 119 119 SER SER A .
A 1 120 PRO 120 120 PRO PRO A .
A 1 121 ASN 121 121 ASN ASN A .
A 1 122 CYS 122 122 CYS CYS A .
A 1 123 PHE 123 123 PHE PHE A .
A 1 124 THR 124 124 THR THR A .
A 1 125 CYS 125 125 CYS CYS A .
A 1 126 GLN 126 126 GLN GLN A .
A 1 127 HIS 127 127 HIS HIS A .
A 1 128 TYR 128 128 TYR TYR A .
A 1 129 LYS 129 129 LYS LYS A .
A 1 130 GLN 130 130 GLN GLN A .
A 1 131 HIS 131 131 HIS HIS A .
A 1 132 HIS 132 132 HIS HIS A .
A 1 133 GLY 133 133 GLY GLY A .
A 1 134 THR 134 134 THR THR A .
A 1 135 PRO 135 135 PRO PRO A .
A 1 136 GLU 136 136 GLU GLU A .
A 1 137 ALA 137 137 ALA ALA A .
A 1 138 MET 138 138 MET MET A .
A 1 139 LEU 139 139 LEU LEU A .
A 1 140 SER 140 140 SER SER A .
A 1 141 SER 141 141 SER SER A .
A 1 142 THR 142 142 THR THR A .
A 1 143 ASP 143 143 ASP ASP A .
A 1 144 ALA 144 144 ALA ALA A .
A 1 145 CYS 145 145 CYS CYS A .
A 1 146 TYR 146 146 TYR TYR A .
A 1 147 SER 147 147 SER SER A .
A 1 148 PRO 148 148 PRO PRO A .
A 1 149 ASN 149 149 ASN ASN A .
A 1 150 ARG 150 150 ARG ARG A .
A 1 151 THR 151 151 THR THR A .
A 1 152 ASP 152 152 ASP ASP A .
A 1 153 ALA 153 153 ALA ALA A .
A 1 154 TYR 154 154 TYR TYR A .
A 1 155 HIS 155 155 HIS HIS A .
A 1 156 THR 156 156 THR THR A .
A 1 157 SER 157 157 SER SER A .
A 1 158 LEU 158 158 LEU LEU A .
A 1 159 ARG 159 159 ARG ARG A .
A 1 160 ALA 160 160 ALA ALA A .
A 1 161 PHE 161 161 PHE PHE A .
A 1 162 TRP 162 162 TRP TRP A .
A 1 163 ALA 163 163 ALA ALA A .
A 1 164 ASP 164 164 ASP ASP A .
A 1 165 PHE 165 165 PHE PHE A .
A 1 166 TYR 166 166 TYR TYR A .
A 1 167 THR 167 167 THR THR A .
A 1 168 GLY 168 168 GLY GLY A .
A 1 169 GLN 169 169 GLN GLN A .
A 1 170 LEU 170 170 LEU LEU A .
A 1 171 THR 171 171 THR THR A .
A 1 172 ARG 172 172 ARG ARG A .
A 1 173 PRO 173 173 PRO PRO A .
A 1 174 SER 174 174 SER SER A .
A 1 175 GLU 175 175 GLU GLU A .
A 1 176 LEU 176 176 LEU LEU A .
A 1 177 PHE 177 177 PHE PHE A .
A 1 178 MET 178 178 MET MET A .
A 1 179 TYR 179 179 TYR TYR A .
A 1 180 SER 180 180 SER SER A .
A 1 181 ALA 181 181 ALA ALA A .
A 1 182 ASP 182 182 ASP ASP A .
A 1 183 MET 183 183 MET MET A .
A 1 184 GLU 184 184 GLU GLU A .
A 1 185 PRO 185 185 PRO PRO A .
A 1 186 ASN 186 186 ASN ASN A .
A 1 187 VAL 187 187 VAL VAL A .
A 1 188 ALA 188 188 ALA ALA A .
A 1 189 SER 189 189 SER SER A .
A 1 190 CYS 190 190 CYS CYS A .
A 1 191 LEU 191 191 LEU LEU A .
A 1 192 GLN 192 192 GLN GLN A .
A 1 193 SER 193 193 SER SER A .
A 1 194 TYR 194 194 TYR TYR A .
A 1 195 VAL 195 195 VAL VAL A .
A 1 196 GLY 196 196 GLY GLY A .
A 1 197 ILE 197 197 ILE ILE A .
A 1 198 SER 198 198 SER SER A .
A 1 199 ILE 199 199 ILE ILE A .
A 1 200 PRO 200 200 PRO PRO A .
A 1 201 ASP 201 201 ASP ASP A .
A 1 202 SER 202 202 SER SER A .
A 1 203 THR 203 203 THR THR A .
A 1 204 GLY 204 204 GLY GLY A .
A 1 205 TYR 205 205 TYR TYR A .
A 1 206 CYS 206 206 CYS CYS A .
A 1 207 VAL 207 207 VAL VAL A .
A 1 208 ARG 208 208 ARG ARG A .
A 1 209 THR 209 209 THR THR A .
A 1 210 LEU 210 210 LEU LEU A .
A 1 211 GLY 211 211 GLY GLY A .
A 1 212 HIS 212 212 HIS HIS A .
A 1 213 ALA 213 213 ALA ALA A .
A 1 214 CYS 214 214 CYS CYS A .
A 1 215 TYR 215 215 TYR TYR A .
A 1 216 LYS 216 216 LYS LYS A .
A 1 217 THR 217 217 THR THR A .
A 1 218 PHE 218 218 PHE PHE A .
A 1 219 CYS 219 219 CYS CYS A .
A 1 220 ILE 220 220 ILE ILE A .
A 1 221 SER 221 221 SER SER A .
A 1 222 SER 222 222 SER SER A .
A 1 223 GLN 223 223 GLN GLN A .
A 1 224 GLU 224 224 GLU GLU A .
A 1 225 ILE 225 225 ILE ILE A .
A 1 226 ALA 226 226 ALA ALA A .
A 1 227 GLY 227 227 GLY GLY A .
A 1 228 GLY 228 228 GLY GLY A .
A 1 229 PHE 229 229 PHE PHE A .
A 1 230 THR 230 230 THR THR A .
A 1 231 ASN 231 231 ASN ASN A .
A 1 232 ARG 232 232 ARG ARG A .
A 1 233 PRO 233 233 PRO PRO A .
A 1 234 ALA 234 234 ALA ALA A .
A 1 235 GLN 235 235 GLN GLN A .
A 1 236 THR 236 236 THR THR A .
A 1 237 GLN 237 237 GLN GLN A .
A 1 238 GLY 238 238 GLY GLY A .
A 1 239 ASP 239 239 ASP ASP A .
A 1 240 THR 240 240 THR THR A .
A 1 241 ASN 241 241 ASN ASN A .
A 1 242 MET 242 242 MET MET A .
A 1 243 LYS 243 243 LYS LYS A .
A 1 244 LEU 244 244 LEU LEU A .
A 1 245 GLN 245 245 GLN GLN A .
A 1 246 CYS 246 246 CYS CYS A .
A 1 247 ARG 247 247 ARG ARG A .
A 1 248 ILE 248 248 ILE ILE A .
A 1 249 ASN 249 249 ASN ASN A .
A 1 250 ASP 250 250 ASP ASP A .
A 1 251 GLY 251 251 GLY GLY A .
A 1 252 VAL 252 252 VAL VAL A .
A 1 253 SER 253 253 SER SER A .
A 1 254 GLU 254 254 GLU GLU A .
A 1 255 ILE 255 255 ILE ILE A .
A 1 256 ASP 256 256 ASP ASP A .
A 1 257 TYR 257 257 TYR TYR A .
A 1 258 GLY 258 258 GLY GLY A .
A 1 259 LYS 259 259 LYS LYS A .
A 1 260 LEU 260 260 LEU LEU A .
A 1 261 GLN 261 261 GLN GLN A .
A 1 262 LEU 262 262 LEU LEU A .
A 1 263 CYS 263 263 CYS CYS A .
A 1 264 ASP 264 264 ASP ASP A .
A 1 265 VAL 265 265 VAL VAL A .
A 1 266 CYS 266 266 CYS CYS A .
A 1 267 VAL 267 267 VAL VAL A .
A 1 268 LEU 268 268 LEU LEU A .
A 1 269 GLU 269 269 GLU GLU A .
A 1 270 HIS 270 270 HIS HIS A .
A 1 271 LEU 271 271 LEU LEU A .
A 1 272 THR 272 272 THR THR A .
A 1 273 ILE 273 273 ILE ILE A .
A 1 274 ASN 274 274 ASN ASN A .
A 1 275 ALA 275 275 ALA ALA A .
A 1 276 ASP 276 276 ASP ASP A .
A 1 277 GLY 277 277 GLY GLY A .
A 1 278 LYS 278 278 LYS LYS A .
A 1 279 ILE 279 279 ILE ILE A .
A 1 280 VAL 280 280 VAL VAL A .
A 1 281 VAL 281 281 VAL VAL A .
A 1 282 PRO 282 282 PRO PRO A .
A 1 283 LEU 283 283 LEU LEU A .
A 1 284 LEU 284 284 LEU LEU A .
A 1 285 TYR 285 285 TYR TYR A .
A 1 286 SER 286 286 SER SER A .
A 1 287 ASN 287 287 ASN ASN A .
A 1 288 ALA 288 288 ALA ALA A .
A 1 289 LYS 289 289 LYS LYS A .
A 1 290 LEU 290 290 LEU LEU A .
A 1 291 HIS 291 291 HIS HIS A .
A 1 292 GLN 292 292 GLN GLN A .
A 1 293 MET 293 293 MET MET A .
A 1 294 CYS 294 294 CYS CYS A .
A 1 295 ASN 295 295 ASN ASN A .
A 1 296 GLU 296 296 GLU GLU A .
A 1 297 VAL 297 297 VAL VAL A .
A 1 298 VAL 298 298 VAL VAL A .
A 1 299 LEU 299 299 LEU LEU A .
A 1 300 ALA 300 300 ALA ALA A .
A 1 301 LEU 301 301 LEU LEU A .
A 1 302 HIS 302 302 HIS HIS A .
A 1 303 SER 303 303 SER SER A .
A 1 304 ASN 304 304 ASN ASN A .
A 1 305 THR 305 305 THR THR A .
A 1 306 PRO 306 306 PRO PRO A .
A 1 307 MET 307 307 MET MET A .
A 1 308 THR 308 308 THR THR A .
A 1 309 LEU 309 309 LEU LEU A .
A 1 310 GLU 310 310 GLU GLU A .
A 1 311 SER 311 311 SER SER A .
A 1 312 ALA 312 312 ALA ALA A .
A 1 313 THR 313 313 THR THR A .
A 1 314 THR 314 314 THR THR A .
A 1 315 LEU 315 315 LEU LEU A .
A 1 316 LEU 316 316 LEU LEU A .
A 1 317 THR 317 317 THR THR A .
A 1 318 TRP 318 318 TRP TRP A .
A 1 319 VAL 319 319 VAL VAL A .
A 1 320 ALA 320 320 ALA ALA A .
A 1 321 LEU 321 321 LEU LEU A .
A 1 322 ASN 322 322 ASN ASN A .
A 1 323 ALA 323 323 ALA ALA A .
A 1 324 GLY 324 324 GLY GLY A .
A 1 325 THR 325 325 THR THR A .
A 1 326 GLY 326 326 GLY GLY A .
A 1 327 GLN 327 327 GLN GLN A .
A 1 328 LEU 328 328 LEU LEU A .
A 1 329 HIS 329 329 HIS HIS A .
A 1 330 GLY 330 330 GLY GLY A .
A 1 331 LEU 331 331 LEU LEU A .
A 1 332 GLU 332 332 GLU GLU A .
A 1 333 VAL 333 333 VAL VAL A .
A 1 334 PRO 334 334 PRO PRO A .
A 1 335 TRP 335 335 TRP TRP A .
A 1 336 VAL 336 336 VAL VAL A .
A 1 337 HIS 337 337 HIS HIS A .
A 1 338 LYS 338 338 LYS LYS A .
A 1 339 SER 339 339 SER SER A .
A 1 340 ALA 340 340 ALA ALA A .
A 1 341 VAL 341 341 VAL VAL A .
A 1 342 MET 342 342 MET MET A .
A 1 343 ILE 343 343 ILE ILE A .
A 1 344 ASP 344 344 ASP ASP A .
A 1 345 ALA 345 345 ALA ALA A .
A 1 346 LEU 346 346 LEU LEU A .
A 1 347 ASP 347 347 ASP ASP A .
A 1 348 LYS 348 348 LYS LYS A .
A 1 349 ALA 349 349 ALA ALA A .
A 1 350 PHE 350 350 PHE PHE A .
A 1 351 THR 351 351 THR THR A .
A 1 352 VAL 352 352 VAL VAL A .
A 1 353 TYR 353 353 TYR TYR A .
A 1 354 ARG 354 354 ARG ARG A .
A 1 355 PHE 355 355 PHE PHE A .
A 1 356 ILE 356 356 ILE ILE A .
A 1 357 SER 357 357 SER SER A .
A 1 358 VAL 358 358 VAL VAL A .
A 1 359 SER 359 359 SER SER A .
A 1 360 VAL 360 360 VAL VAL A .
A 1 361 ARG 361 361 ARG ARG A .
A 1 362 TYR 362 362 TYR TYR A .
A 1 363 ASP 363 363 ASP ASP A .
A 1 364 LEU 364 364 LEU LEU A .
A 1 365 ASP 365 365 ASP ASP A .
A 1 366 ARG 366 366 ARG ARG A .
A 1 367 MET 367 367 MET MET A .
A 1 368 LYS 368 368 LYS LYS A .
A 1 369 VAL 369 369 VAL VAL A .
A 1 370 ASP 370 370 ASP ASP A .
A 1 371 SER 371 371 SER SER A .
A 1 372 PHE 372 372 PHE PHE A .
A 1 373 VAL 373 373 VAL VAL A .
A 1 374 THR 374 374 THR THR A .
A 1 375 GLU 375 375 GLU GLU A .
A 1 376 LEU 376 376 LEU LEU A .
A 1 377 THR 377 377 THR THR A .
A 1 378 ASN 378 378 ASN ASN A .
A 1 379 ARG 379 379 ARG ARG A .
A 1 380 ASP 380 380 ASP ASP A .
A 1 381 ASP 381 381 ASP ASP A .
A 1 382 ILE 382 382 ILE ILE A .
A 1 383 ALA 383 383 ALA ALA A .
A 1 384 ARG 384 384 ARG ARG A .
A 1 385 ARG 385 385 ARG ARG A .
A 1 386 LYS 386 386 LYS LYS A .
A 1 387 ILE 387 387 ILE ILE A .
A 1 388 LYS 388 388 LYS LYS A .
A 1 389 TYR 389 389 TYR TYR A .
A 1 390 VAL 390 390 VAL VAL A .
A 1 391 THR 391 391 THR THR A .
A 1 392 LEU 392 392 LEU LEU A .
A 1 393 VAL 393 393 VAL VAL A .
A 1 394 GLN 394 394 GLN GLN A .
A 1 395 GLY 395 395 GLY GLY A .
A 1 396 LYS 396 396 LYS LYS A .
A 1 397 ALA 397 397 ALA ALA A .
A 1 398 GLN 398 398 GLN GLN A .
A 1 399 THR 399 399 THR THR A .
A 1 400 PHE 400 400 PHE PHE A .
A 1 401 ASP 401 401 ASP ASP A .
A 1 402 ARG 402 402 ARG ARG A .
A 1 403 GLU 403 403 GLU GLU A .
A 1 404 GLY 404 404 GLY GLY A .
A 1 405 ARG 405 405 ARG ARG A .
A 1 406 GLN 406 406 GLN GLN A .
A 1 407 ALA 407 407 ALA ALA A .
A 1 408 LEU 408 408 LEU LEU A .
A 1 409 ALA 409 409 ALA ALA A .
A 1 410 ALA 410 410 ALA ALA A .
A 1 411 LEU 411 411 LEU LEU A .
A 1 412 LEU 412 412 LEU LEU A .
A 1 413 MET 413 413 MET MET A .
A 1 414 TYR 414 414 TYR TYR A .
A 1 415 ARG 415 415 ARG ARG A .
A 1 416 LYS 416 416 LYS LYS A .
A 1 417 PRO 417 417 PRO PRO A .
A 1 418 LEU 418 418 LEU LEU A .
A 1 419 SER 419 419 SER SER A .
A 1 420 VAL 420 420 VAL VAL A .
A 1 421 TYR 421 421 TYR TYR A .
A 1 422 TYR 422 422 TYR TYR A .
A 1 423 VAL 423 423 VAL VAL A .
A 1 424 VAL 424 424 VAL VAL A .
A 1 425 PRO 425 425 PRO PRO A .
A 1 426 PHE 426 426 PHE PHE A .
A 1 427 THR 427 427 THR THR A .
A 1 428 SER 428 428 SER SER A .
A 1 429 ILE 429 429 ILE ILE A .
A 1 430 THR 430 430 THR THR A .
A 1 431 SER 431 431 SER SER A .
A 1 432 LEU 432 432 LEU LEU A .
A 1 433 GLU 433 433 GLU GLU A .
A 1 434 SER 434 434 SER SER A .
A 1 435 ASP 435 435 ASP ASP A .
A 1 436 LEU 436 436 LEU LEU A .
A 1 437 GLU 437 437 GLU GLU A .
A 1 438 ARG 438 438 ARG ARG A .
A 1 439 ILE 439 439 ILE ILE A .
A 1 440 VAL 440 440 VAL VAL A .
A 1 441 GLU 441 441 GLU GLU A .
A 1 442 VAL 442 442 VAL VAL A .
A 1 443 ARG 443 443 ARG ARG A .
A 1 444 THR 444 444 THR THR A .
A 1 445 VAL 445 445 VAL VAL A .
A 1 446 HIS 446 446 HIS HIS A .
A 1 447 LEU 447 447 LEU LEU A .
A 1 448 GLY 448 448 GLY GLY A .
A 1 449 ALA 449 449 ALA ALA A .
A 1 450 TYR 450 450 TYR TYR A .
A 1 451 GLY 451 451 GLY GLY A .
A 1 452 ILE 452 452 ILE ILE A .
A 1 453 LEU 453 453 LEU LEU A .
A 1 454 THR 454 454 THR THR A .
A 1 455 ALA 455 455 ALA ALA A .
A 1 456 ALA 456 456 ALA ALA A .
A 1 457 GLU 457 457 GLU GLU A .
A 1 458 PRO 458 458 PRO PRO A .
A 1 459 ASN 459 459 ASN ASN A .
A 1 460 HIS 460 460 HIS HIS A .
A 1 461 ILE 461 461 ILE ILE A .
A 1 462 TYR 462 462 TYR TYR A .
A 1 463 MET 463 463 MET MET A .
A 1 464 ALA 464 464 ALA ALA A .
A 1 465 SER 465 465 SER SER A .
A 1 466 LEU 466 466 LEU LEU A .
A 1 467 ARG 467 467 ARG ARG A .
A 1 468 SER 468 468 SER SER A .
A 1 469 ALA 469 469 ALA ALA A .
A 1 470 VAL 470 470 VAL VAL A .
A 1 471 MET 471 471 MET MET A .
A 1 472 GLY 472 472 GLY GLY A .
A 1 473 ARG 473 473 ARG ARG A .
A 1 474 ASP 474 474 ASP ASP A .
A 1 475 SER 475 475 SER SER A .
A 1 476 VAL 476 476 VAL VAL A .
A 1 477 GLN 477 477 GLN GLN A .
A 1 478 LYS 478 478 LYS LYS A .
A 1 479 SER 479 479 SER SER A .
A 1 480 GLY 480 480 GLY GLY A .
A 1 481 ALA 481 481 ALA ALA A .
A 1 482 ILE 482 482 ILE ILE A .
A 1 483 ASP 483 483 ASP ASP A .
A 1 484 THR 484 484 THR THR A .
A 1 485 ASN 485 485 ASN ASN A .
A 1 486 LEU 486 486 LEU LEU A .
A 1 487 LEU 487 487 LEU LEU A .
A 1 488 ARG 488 488 ARG ARG A .
A 1 489 ALA 489 489 ALA ALA A .
A 1 490 VAL 490 490 VAL VAL A .
A 1 491 LYS 491 491 LYS LYS A .
A 1 492 TYR 492 492 TYR TYR A .
A 1 493 TYR 493 493 TYR TYR A .
A 1 494 TYR 494 494 TYR TYR A .
A 1 495 TYR 495 495 TYR TYR A .
A 1 496 ILE 496 496 ILE ILE A .
A 1 497 THR 497 497 THR THR A .
A 1 498 THR 498 498 THR THR A .
A 1 499 VAL 499 499 VAL VAL A .
A 1 500 ARG 500 500 ARG ARG A .
A 1 501 ASP 501 501 ASP ASP A .
A 1 502 LYS 502 502 LYS LYS A .
A 1 503 ILE 503 503 ILE ILE A .
A 1 504 TYR 504 504 TYR TYR A .
A 1 505 CYS 505 505 CYS CYS A .
A 1 506 PRO 506 506 PRO PRO A .
A 1 507 TYR 507 507 TYR TYR A .
A 1 508 ILE 508 508 ILE ILE A .
A 1 509 SER 509 509 SER SER A .
A 1 510 SER 510 510 SER SER A .
A 1 511 TYR 511 511 TYR TYR A .
A 1 512 TYR 512 512 TYR TYR A .
A 1 513 ASN 513 513 ASN ASN A .
A 1 514 ASP 514 514 ASP ASP A .
A 1 515 ILE 515 515 ILE ILE A .
A 1 516 MET 516 516 MET MET A .
A 1 517 LEU 517 517 LEU LEU A .
A 1 518 LEU 518 518 LEU LEU A .
A 1 519 ARG 519 519 ARG ARG A .
A 1 520 PHE 520 520 PHE PHE A .
A 1 521 PRO 521 521 PRO PRO A .
A 1 522 TYR 522 522 TYR TYR A .
A 1 523 GLU 523 523 GLU GLU A .
A 1 524 ASN 524 524 ASN ASN A .
A 1 525 THR 525 525 THR THR A .
A 1 526 GLU 526 526 GLU GLU A .
A 1 527 ARG 527 527 ARG ARG A .
A 1 528 VAL 528 528 VAL VAL A .
A 1 529 PRO 529 529 PRO PRO A .
A 1 530 SER 530 530 SER SER A .
A 1 531 MET 531 531 MET MET A .
A 1 532 ASP 532 532 ASP ASP A .
A 1 533 VAL 533 533 VAL VAL A .
A 1 534 TYR 534 534 TYR TYR A .
A 1 535 TRP 535 535 TRP TRP A .
A 1 536 ALA 536 536 ALA ALA A .
A 1 537 ARG 537 537 ARG ARG A .
A 1 538 GLU 538 538 GLU GLU A .
A 1 539 ASN 539 539 ASN ASN A .
A 1 540 PHE 540 540 PHE PHE A .
A 1 541 VAL 541 541 VAL VAL A .
A 1 542 CYS 542 542 CYS CYS A .
A 1 543 ALA 543 543 ALA ALA A .
A 1 544 VAL 544 544 VAL VAL A .
A 1 545 GLY 545 545 GLY GLY A .
A 1 546 SER 546 546 SER SER A .
A 1 547 GLU 547 547 GLU GLU A .
A 1 548 VAL 548 548 VAL VAL A .
A 1 549 ILE 549 549 ILE ILE A .
A 1 550 PRO 550 550 PRO PRO A .
A 1 551 TRP 551 551 TRP TRP A .
A 1 552 ALA 552 552 ALA ALA A .
A 1 553 GLN 553 553 GLN GLN A .
A 1 554 ARG 554 554 ARG ARG A .
A 1 555 CYS 555 555 CYS CYS A .
A 1 556 ASN 556 556 ASN ASN A .
A 1 557 PHE 557 557 PHE PHE A .
A 1 558 GLY 558 558 GLY GLY A .
A 1 559 SER 559 559 SER SER A .
A 1 560 SER 560 560 SER SER A .
A 1 561 ILE 561 561 ILE ILE A .
A 1 562 PRO 562 562 PRO PRO A .
A 1 563 ALA 563 563 ALA ALA A .
A 1 564 THR 564 564 THR THR A .
A 1 565 GLY 565 565 GLY GLY A .
A 1 566 ILE 566 566 ILE ILE A .
A 1 567 SER 567 567 SER SER A .
A 1 568 LEU 568 568 LEU LEU A .
A 1 569 LEU 569 569 LEU LEU A .
A 1 570 THR 570 570 THR THR A .
A 1 571 LEU 571 571 LEU LEU A .
A 1 572 VAL 572 572 VAL VAL A .
A 1 573 GLU 573 573 GLU GLU A .
A 1 574 ASP 574 574 ASP ASP A .
A 1 575 LEU 575 575 LEU LEU A .
A 1 576 TYR 576 576 TYR TYR A .
A 1 577 LYS 577 577 LYS LYS A .
A 1 578 PRO 578 578 PRO PRO A .
A 1 579 GLY 579 579 GLY GLY A .
A 1 580 VAL 580 580 VAL VAL A .
A 1 581 PRO 581 581 PRO PRO A .
A 1 582 TYR 582 582 TYR TYR A .
A 1 583 LEU 583 583 LEU LEU A .
A 1 584 PHE 584 584 PHE PHE A .
A 1 585 LYS 585 585 LYS LYS A .
A 1 586 SER 586 586 SER SER A .
A 1 587 ASN 587 587 ASN ASN A .
A 1 588 ASN 588 588 ASN ASN A .
A 1 589 CYS 589 589 CYS CYS A .
A 1 590 THR 590 590 THR THR A .
A 1 591 LEU 591 591 LEU LEU A .
A 1 592 ALA 592 592 ALA ALA A .
A 1 593 GLU 593 593 GLU GLU A .
A 1 594 VAL 594 594 VAL VAL A .
A 1 595 THR 595 595 THR THR A .
A 1 596 ASN 596 596 ASN ASN A .
A 1 597 GLY 597 597 GLY GLY A .
A 1 598 ALA 598 598 ALA ALA A .
A 1 599 SER 599 599 SER SER A .
A 1 600 CYS 600 600 CYS CYS A .
A 1 601 THR 601 601 THR THR A .
A 1 602 PHE 602 602 PHE PHE A .
A 1 603 SER 603 603 SER SER A .
A 1 604 GLU 604 604 GLU GLU A .
A 1 605 LYS 605 605 LYS LYS A .
A 1 606 PRO 606 606 PRO PRO A .
A 1 607 ARG 607 607 ARG ARG A .
A 1 608 THR 608 608 THR THR A .
A 1 609 ILE 609 609 ILE ILE A .
A 1 610 HIS 610 610 HIS HIS A .
A 1 611 SER 611 611 SER SER A .
A 1 612 GLN 612 612 GLN GLN A .
A 1 613 LEU 613 613 LEU LEU A .
A 1 614 TYR 614 614 TYR TYR A .
A 1 615 LEU 615 615 LEU LEU A .
A 1 616 ALA 616 616 ALA ALA A .
A 1 617 ASN 617 617 ASN ASN A .
A 1 618 GLY 618 618 GLY GLY A .
A 1 619 ARG 619 619 ARG ARG A .
A 1 620 VAL 620 620 VAL VAL A .
A 1 621 SER 621 621 SER SER A .
A 1 622 GLY 622 622 GLY GLY A .
A 1 623 ALA 623 623 ALA ALA A .
A 1 624 VAL 624 624 VAL VAL A .
A 1 625 THR 625 625 THR THR A .
A 1 626 ASP 626 626 ASP ASP A .
A 1 627 PHE 627 627 PHE PHE A .
A 1 628 GLY 628 628 GLY GLY A .
A 1 629 THR 629 629 THR THR A .
A 1 630 TYR 630 630 TYR TYR A .
A 1 631 HIS 631 631 HIS HIS A .
A 1 632 VAL 632 632 VAL VAL A .
A 1 633 GLY 633 633 GLY GLY A .
A 1 634 VAL 634 634 VAL VAL A .
A 1 635 TYR 635 635 TYR TYR A .
A 1 636 MET 636 636 MET MET A .
A 1 637 THR 637 637 THR THR A .
A 1 638 ALA 638 638 ALA ALA A .
A 1 639 LYS 639 639 LYS LYS A .
A 1 640 ILE 640 640 ILE ILE A .
A 1 641 ILE 641 641 ILE ILE A .
A 1 642 ASN 642 642 ASN ASN A .
A 1 643 GLU 643 643 GLU GLU A .
A 1 644 MET 644 644 MET MET A .
A 1 645 THR 645 645 THR THR A .
A 1 646 ASP 646 646 ASP ASP A .
A 1 647 VAL 647 647 VAL VAL A .
A 1 648 VAL 648 648 VAL VAL A .
A 1 649 GLU 649 649 GLU GLU A .
A 1 650 ILE 650 650 ILE ILE A .
A 1 651 ILE 651 651 ILE ILE A .
A 1 652 PRO 652 652 PRO PRO A .
A 1 653 LEU 653 653 LEU LEU A .
A 1 654 GLN 654 654 GLN GLN A .
A 1 655 GLN 655 655 GLN GLN A .
A 1 656 THR 656 656 THR THR A .
A 1 657 CYS 657 657 CYS CYS A .
A 1 658 THR 658 658 THR THR A .
A 1 659 PHE 659 659 PHE PHE A .
A 1 660 LEU 660 660 LEU LEU A .
A 1 661 ASN 661 661 ASN ASN A .
A 1 662 ILE 662 662 ILE ILE A .
A 1 663 SER 663 663 SER SER A .
A 1 664 LEU 664 664 LEU LEU A .
A 1 665 LEU 665 665 LEU LEU A .
A 1 666 PRO 666 666 PRO PRO A .
A 1 667 THR 667 667 THR THR A .
A 1 668 CYS 668 668 CYS CYS A .
A 1 669 ALA 669 669 ALA ALA A .
A 1 670 ALA 670 670 ALA ALA A .
A 1 671 ALA 671 671 ALA ALA A .
A 1 672 VAL 672 672 VAL VAL A .
A 1 673 CYS 673 673 CYS CYS A .
A 1 674 LYS 674 674 LYS LYS A .
A 1 675 PRO 675 675 PRO PRO A .
A 1 676 PRO 676 676 PRO PRO A .
A 1 677 VAL 677 677 VAL VAL A .
A 1 678 GLY 678 678 GLY GLY A .
A 1 679 GLN 679 679 GLN GLN A .
A 1 680 GLN 680 680 GLN GLN A .
A 1 681 ALA 681 681 ALA ALA A .
A 1 682 ASP 682 682 ASP ASP A .
A 1 683 ALA 683 683 ALA ALA A .
A 1 684 ASN 684 684 ASN ASN A .
A 1 685 CYS 685 685 CYS CYS A .
A 1 686 ASN 686 686 ASN ASN A .
A 1 687 SER 687 687 SER SER A .
A 1 688 GLU 688 688 GLU GLU A .
A 1 689 VAL 689 689 VAL VAL A .
A 1 690 VAL 690 690 VAL VAL A .
A 1 691 CYS 691 691 CYS CYS A .
A 1 692 SER 692 692 SER SER A .
A 1 693 LEU 693 693 LEU LEU A .
A 1 694 ASP 694 694 ASP ASP A .
A 1 695 THR 695 695 THR THR A .
A 1 696 ASN 696 696 ASN ASN A .
A 1 697 VAL 697 697 VAL VAL A .
A 1 698 ARG 698 698 ARG ARG A .
A 1 699 THR 699 699 THR THR A .
A 1 700 SER 700 700 SER SER A .
A 1 701 MET 701 701 MET MET A .
A 1 702 ALA 702 702 ALA ALA A .
A 1 703 LEU 703 703 LEU LEU A .
A 1 704 LEU 704 704 LEU LEU A .
A 1 705 PHE 705 705 PHE PHE A .
A 1 706 ASP 706 706 ASP ASP A .
A 1 707 GLU 707 707 GLU GLU A .
A 1 708 PHE 708 708 PHE PHE A .
A 1 709 GLU 709 709 GLU GLU A .
A 1 710 TYR 710 710 TYR TYR A .
A 1 711 ALA 711 711 ALA ALA A .
A 1 712 LYS 712 712 LYS LYS A .
A 1 713 ARG 713 713 ARG ARG A .
A 1 714 ARG 714 714 ARG ARG A .
A 1 715 TYR 715 715 TYR TYR A .
A 1 716 LYS 716 716 LYS LYS A .
A 1 717 GLU 717 717 GLU GLU A .
A 1 718 THR 718 718 THR THR A .
A 1 719 ILE 719 719 ILE ILE A .
A 1 720 ALA 720 720 ALA ALA A .
A 1 721 VAL 721 721 VAL VAL A .
A 1 722 ALA 722 722 ALA ALA A .
A 1 723 GLU 723 723 GLU GLU A .
A 1 724 ALA 724 724 ALA ALA A .
A 1 725 TRP 725 725 TRP TRP A .
A 1 726 GLN 726 726 GLN GLN A .
A 1 727 SER 727 727 SER SER A .
A 1 728 SER 728 728 SER SER A .
A 1 729 LYS 729 729 LYS LYS A .
A 1 730 GLU 730 730 GLU GLU A .
A 1 731 PRO 731 731 PRO PRO A .
A 1 732 ALA 732 732 ALA ALA A .
A 1 733 ARG 733 733 ARG ARG A .
A 1 734 HIS 734 734 HIS HIS A .
A 1 735 ARG 735 735 ARG ARG A .
A 1 736 ARG 736 736 ARG ARG A .
A 1 737 PHE 737 737 PHE PHE A .
A 1 738 ALA 738 738 ALA ALA A .
A 1 739 GLY 739 739 GLY GLY A .
A 1 740 MET 740 740 MET MET A .
A 1 741 ILE 741 741 ILE ILE A .
A 1 742 MET 742 742 MET MET A .
A 1 743 ALA 743 743 ALA ALA A .
A 1 744 GLY 744 744 GLY GLY A .
A 1 745 VAL 745 745 VAL VAL A .
A 1 746 ALA 746 746 ALA ALA A .
A 1 747 ILE 747 747 ILE ILE A .
A 1 748 GLY 748 748 GLY GLY A .
A 1 749 LEU 749 749 LEU LEU A .
A 1 750 SER 750 750 SER SER A .
A 1 751 THR 751 751 THR THR A .
A 1 752 ILE 752 752 ILE ILE A .
A 1 753 ALA 753 753 ALA ALA A .
A 1 754 LEU 754 754 LEU LEU A .
A 1 755 GLY 755 755 GLY GLY A .
A 1 756 ILE 756 756 ILE ILE A .
A 1 757 ALA 757 757 ALA ALA A .
A 1 758 GLY 758 758 GLY GLY A .
A 1 759 GLY 759 759 GLY GLY A .
A 1 760 ALA 760 760 ALA ALA A .
A 1 761 PHE 761 761 PHE PHE A .
A 1 762 TYR 762 762 TYR TYR A .
A 1 763 TYR 763 763 TYR TYR A .
A 1 764 ALA 764 764 ALA ALA A .
A 1 765 LYS 765 765 LYS LYS A .
A 1 766 GLN 766 766 GLN GLN A .
A 1 767 ALA 767 767 ALA ALA A .
A 1 768 ASP 768 768 ASP ASP A .
A 1 769 GLN 769 769 GLN GLN A .
A 1 770 LYS 770 770 LYS LYS A .
A 1 771 ALA 771 771 ALA ALA A .
A 1 772 THR 772 772 THR THR A .
A 1 773 GLN 773 773 GLN GLN A .
A 1 774 ALA 774 774 ALA ALA A .
A 1 775 LEU 775 775 LEU LEU A .
A 1 776 ASP 776 776 ASP ASP A .
A 1 777 VAL 777 777 VAL VAL A .
A 1 778 ALA 778 778 ALA ALA A .
A 1 779 MET 779 779 MET MET A .
A 1 780 ARG 780 780 ARG ARG A .
A 1 781 THR 781 781 THR THR A .
A 1 782 ARG 782 782 ARG ARG A .
A 1 783 ASP 783 783 ASP ASP A .
A 1 784 VAL 784 784 VAL VAL A .
A 1 785 LEU 785 785 LEU LEU A .
A 1 786 LEU 786 786 LEU LEU A .
A 1 787 GLN 787 787 GLN GLN A .
A 1 788 VAL 788 788 VAL VAL A .
A 1 789 ALA 789 789 ALA ALA A .
A 1 790 GLU 790 790 GLU GLU A .
A 1 791 GLN 791 791 GLN GLN A .
A 1 792 THR 792 792 THR THR A .
A 1 793 LYS 793 793 LYS LYS A .
A 1 794 ASP 794 794 ASP ASP A .
A 1 795 MET 795 795 MET MET A .
A 1 796 LYS 796 796 LYS LYS A .
A 1 797 LEU 797 797 LEU LEU A .
A 1 798 ALA 798 798 ALA ALA A .
A 1 799 MET 799 799 MET MET A .
A 1 800 GLU 800 800 GLU GLU A .
A 1 801 GLY 801 801 GLY GLY A .
A 1 802 THR 802 802 THR THR A .
A 1 803 ASN 803 803 ASN ASN A .
A 1 804 LYS 804 804 LYS LYS A .
A 1 805 ARG 805 805 ARG ARG A .
A 1 806 VAL 806 806 VAL VAL A .
A 1 807 ASP 807 807 ASP ASP A .
A 1 808 LEU 808 808 LEU LEU A .
A 1 809 VAL 809 809 VAL VAL A .
A 1 810 GLU 810 810 GLU GLU A .
A 1 811 SER 811 811 SER SER A .
A 1 812 SER 812 812 SER SER A .
A 1 813 VAL 813 813 VAL VAL A .
A 1 814 ARG 814 814 ARG ARG A .
A 1 815 LYS 815 815 LYS LYS A .
A 1 816 ILE 816 816 ILE ILE A .
A 1 817 GLY 817 817 GLY GLY A .
A 1 818 ASP 818 818 ASP ASP A .
A 1 819 THR 819 819 THR THR A .
A 1 820 ILE 820 820 ILE ILE A .
A 1 821 PHE 821 821 PHE PHE A .
A 1 822 LYS 822 822 LYS LYS A .
A 1 823 LEU 823 823 LEU LEU A .
A 1 824 THR 824 824 THR THR A .
A 1 825 ASN 825 825 ASN ASN A .
A 1 826 THR 826 826 THR THR A .
A 1 827 MET 827 827 MET MET A .
A 1 828 GLN 828 828 GLN GLN A .
A 1 829 ALA 829 829 ALA ALA A .
A 1 830 LYS 830 830 LYS LYS A .
A 1 831 LEU 831 831 LEU LEU A .
A 1 832 ALA 832 832 ALA ALA A .
A 1 833 GLU 833 833 GLU GLU A .
A 1 834 THR 834 834 THR THR A .
A 1 835 HIS 835 835 HIS HIS A .
A 1 836 SER 836 836 SER SER A .
A 1 837 ARG 837 837 ARG ARG A .
A 1 838 ILE 838 838 ILE ILE A .
A 1 839 SER 839 839 SER SER A .
A 1 840 ASP 840 840 ASP ASP A .
A 1 841 LEU 841 841 LEU LEU A .
A 1 842 THR 842 842 THR THR A .
A 1 843 ASP 843 843 ASP ASP A .
A 1 844 HIS 844 844 HIS HIS A .
A 1 845 VAL 845 845 VAL VAL A .
A 1 846 ASP 846 846 ASP ASP A .
A 1 847 ASN 847 847 ASN ASN A .
A 1 848 ASN 848 848 ASN ASN A .
A 1 849 PHE 849 849 PHE PHE A .
A 1 850 VAL 850 850 VAL VAL A .
A 1 851 LEU 851 851 LEU LEU A .
A 1 852 VAL 852 852 VAL VAL A .
A 1 853 ARG 853 853 ARG ARG A .
A 1 854 ASP 854 854 ASP ASP A .
A 1 855 ALA 855 855 ALA ALA A .
A 1 856 ILE 856 856 ILE ILE A .
A 1 857 ASN 857 857 ASN ASN A .
A 1 858 THR 858 858 THR THR A .
A 1 859 VAL 859 859 VAL VAL A .
A 1 860 ALA 860 860 ALA ALA A .
A 1 861 THR 861 861 THR THR A .
A 1 862 LYS 862 862 LYS LYS A .
A 1 863 LEU 863 863 LEU LEU A .
A 1 864 SER 864 864 SER SER A .
A 1 865 SER 865 865 SER SER A .
A 1 866 GLU 866 866 GLU GLU A .
A 1 867 MET 867 867 MET MET A .
A 1 868 GLU 868 868 GLU GLU A .
A 1 869 ALA 869 869 ALA ALA A .
A 1 870 ALA 870 870 ALA ALA A .
A 1 871 GLN 871 871 GLN GLN A .
A 1 872 LYS 872 872 LYS LYS A .
A 1 873 ALA 873 873 ALA ALA A .
A 1 874 ALA 874 874 ALA ALA A .
A 1 875 LEU 875 875 LEU LEU A .
A 1 876 TYR 876 876 TYR TYR A .
A 1 877 TYR 877 877 TYR TYR A .
A 1 878 GLN 878 878 GLN GLN A .
A 1 879 GLN 879 879 GLN GLN A .
A 1 880 MET 880 880 MET MET A .
A 1 881 GLN 881 881 GLN GLN A .
A 1 882 SER 882 882 SER SER A .
A 1 883 PHE 883 883 PHE PHE A .
A 1 884 THR 884 884 THR THR A .
A 1 885 ASN 885 885 ASN ASN A .
A 1 886 ILE 886 886 ILE ILE A .
A 1 887 VAL 887 887 VAL VAL A .
A 1 888 VAL 888 888 VAL VAL A .
A 1 889 GLN 889 889 GLN GLN A .
A 1 890 SER 890 890 SER SER A .
A 1 891 ILE 891 891 ILE ILE A .
A 1 892 SER 892 892 SER SER A .
A 1 893 ARG 893 893 ARG ARG A .
A 1 894 LEU 894 894 LEU LEU A .
A 1 895 ASN 895 895 ASN ASN A .
A 1 896 SER 896 896 SER SER A .
A 1 897 GLN 897 897 GLN GLN A .
A 1 898 THR 898 898 THR THR A .
A 1 899 GLN 899 899 GLN GLN A .
A 1 900 MET 900 900 MET MET A .
A 1 901 TYR 901 901 TYR TYR A .
A 1 902 SER 902 902 SER SER A .
A 1 903 THR 903 903 THR THR A .
A 1 904 CYS 904 904 CYS CYS A .
A 1 905 LEU 905 905 LEU LEU A .
A 1 906 GLN 906 906 GLN GLN A .
A 1 907 ASN 907 907 ASN ASN A .
A 1 908 ILE 908 908 ILE ILE A .
A 1 909 ASP 909 909 ASP ASP A .
A 1 910 ASP 910 910 ASP ASP A .
A 1 911 GLY 911 911 GLY GLY A .
A 1 912 LYS 912 912 LYS LYS A .
A 1 913 LEU 913 913 LEU LEU A .
A 1 914 TYR 914 914 TYR TYR A .
A 1 915 GLY 915 915 GLY GLY A .
A 1 916 CYS 916 916 CYS CYS A .
A 1 917 PRO 917 917 PRO PRO A .
A 1 918 LEU 918 918 LEU LEU A .
A 1 919 SER 919 919 SER SER A .
A 1 920 ASP 920 920 ASP ASP A .
A 1 921 PRO 921 921 PRO PRO A .
A 1 922 PHE 922 922 PHE PHE A .
A 1 923 ILE 923 923 ILE ILE A .
A 1 924 ASN 924 924 ASN ASN A .
A 1 925 MET 925 925 MET MET A .
A 1 926 ASN 926 926 ASN ASN A .
A 1 927 ALA 927 927 ALA ALA A .
A 1 928 ASP 928 928 ASP ASP A .
A 1 929 TYR 929 929 TYR TYR A .
A 1 930 ARG 930 930 ARG ARG A .
A 1 931 MET 931 931 MET MET A .
A 1 932 VAL 932 932 VAL VAL A .
A 1 933 SER 933 933 SER SER A .
A 1 934 SER 934 934 SER SER A .
A 1 935 VAL 935 935 VAL VAL A .
A 1 936 TYR 936 936 TYR TYR A .
A 1 937 GLY 937 937 GLY GLY A .
A 1 938 ALA 938 938 ALA ALA A .
A 1 939 ILE 939 939 ILE ILE A .
A 1 940 TYR 940 940 TYR TYR A .
A 1 941 ASP 941 941 ASP ASP A .
A 1 942 GLY 942 942 GLY GLY A .
A 1 943 GLU 943 943 GLU GLU A .
A 1 944 ALA 944 944 ALA ALA A .
A 1 945 LEU 945 945 LEU LEU A .
A 1 946 HIS 946 946 HIS HIS A .
A 1 947 VAL 947 947 VAL VAL A .
A 1 948 VAL 948 948 VAL VAL A .
A 1 949 TYR 949 949 TYR TYR A .
A 1 950 LYS 950 950 LYS LYS A .
A 1 951 VAL 951 951 VAL VAL A .
A 1 952 PRO 952 952 PRO PRO A .
A 1 953 ASP 953 953 ASP ASP A .
A 1 954 SER 954 954 SER SER A .
A 1 955 VAL 955 955 VAL VAL A .
A 1 956 GLU 956 956 GLU GLU A .
A 1 957 LEU 957 957 LEU LEU A .
A 1 958 MET 958 958 MET MET A .
A 1 959 THR 959 959 THR THR A .
A 1 960 LEU 960 960 LEU LEU A .
A 1 961 TYR 961 961 TYR TYR A .
A 1 962 THR 962 962 THR THR A .
A 1 963 VAL 963 963 VAL VAL A .
A 1 964 LEU 964 964 LEU LEU A .
A 1 965 VAL 965 965 VAL VAL A .
A 1 966 LYS 966 966 LYS LYS A .
A 1 967 PRO 967 967 PRO PRO A .
A 1 968 PHE 968 968 PHE PHE A .
A 1 969 MET 969 969 MET MET A .
A 1 970 VAL 970 970 VAL VAL A .
A 1 971 ASN 971 971 ASN ASN A .
A 1 972 GLY 972 972 GLY GLY A .
A 1 973 ILE 973 973 ILE ILE A .
A 1 974 LEU 974 974 LEU LEU A .
A 1 975 GLN 975 975 GLN GLN A .
A 1 976 VAL 976 976 VAL VAL A .
A 1 977 VAL 977 977 VAL VAL A .
A 1 978 ASP 978 978 ASP ASP A .
A 1 979 SER 979 979 SER SER A .
A 1 980 SER 980 980 SER SER A .
A 1 981 ASN 981 981 ASN ASN A .
A 1 982 VAL 982 982 VAL VAL A .
A 1 983 VAL 983 983 VAL VAL A .
A 1 984 MET 984 984 MET MET A .
A 1 985 GLY 985 985 GLY GLY A .
A 1 986 PRO 986 986 PRO PRO A .
A 1 987 ASP 987 987 ASP ASP A .
A 1 988 GLY 988 988 GLY GLY A .
A 1 989 GLY 989 989 GLY GLY A .
A 1 990 PHE 990 990 PHE PHE A .
A 1 991 TYR 991 991 TYR TYR A .
A 1 992 GLU 992 992 GLU GLU A .
A 1 993 LYS 993 993 LYS LYS A .
A 1 994 PRO 994 994 PRO PRO A .
A 1 995 PHE 995 995 PHE PHE A .
A 1 996 CYS 996 996 CYS CYS A .
A 1 997 GLU 997 997 GLU GLU A .
A 1 998 GLY 998 998 GLY GLY A .
A 1 999 ARG 999 999 ARG ARG A .
A 1 1000 TYR 1000 1000 TYR TYR A .
A 1 1001 CYS 1001 1001 CYS CYS A .
A 1 1002 MET 1002 1002 MET MET A .
A 1 1003 PRO 1003 1003 PRO PRO A .
A 1 1004 LEU 1004 1004 LEU LEU A .
A 1 1005 THR 1005 1005 THR THR A .
A 1 1006 GLN 1006 1006 GLN GLN A .
A 1 1007 ASN 1007 1007 ASN ASN A .
A 1 1008 THR 1008 1008 THR THR A .
A 1 1009 ASN 1009 1009 ASN ASN A .
A 1 1010 PHE 1010 1010 PHE PHE A .
A 1 1011 SER 1011 1011 SER SER A .
A 1 1012 LYS 1012 1012 LYS LYS A .
A 1 1013 CYS 1013 1013 CYS CYS A .
A 1 1014 LEU 1014 1014 LEU LEU A .
A 1 1015 SER 1015 1015 SER SER A .
A 1 1016 MET 1016 1016 MET MET A .
A 1 1017 VAL 1017 1017 VAL VAL A .
A 1 1018 GLN 1018 1018 GLN GLN A .
A 1 1019 SER 1019 1019 SER SER A .
A 1 1020 GLY 1020 1020 GLY GLY A .
A 1 1021 ASP 1021 1021 ASP ASP A .
A 1 1022 THR 1022 1022 THR THR A .
A 1 1023 ALA 1023 1023 ALA ALA A .
A 1 1024 GLN 1024 1024 GLN GLN A .
A 1 1025 ILE 1025 1025 ILE ILE A .
A 1 1026 ALA 1026 1026 ALA ALA A .
A 1 1027 ARG 1027 1027 ARG ARG A .
A 1 1028 PHE 1028 1028 PHE PHE A .
A 1 1029 CYS 1029 1029 CYS CYS A .
A 1 1030 THR 1030 1030 THR THR A .
A 1 1031 MET 1031 1031 MET MET A .
A 1 1032 LEU 1032 1032 LEU LEU A .
A 1 1033 PRO 1033 1033 PRO PRO A .
A 1 1034 CYS 1034 1034 CYS CYS A .
A 1 1035 ASN 1035 1035 ASN ASN A .
A 1 1036 LYS 1036 1036 LYS LYS A .
A 1 1037 ILE 1037 1037 ILE ILE A .
A 1 1038 ASP 1038 1038 ASP ASP A .
A 1 1039 CYS 1039 1039 CYS CYS A .
A 1 1040 SER 1040 1040 SER SER A .
A 1 1041 ASP 1041 1041 ASP ASP A .
A 1 1042 ARG 1042 1042 ARG ARG A .
A 1 1043 MET 1043 1043 MET MET A .
A 1 1044 ASN 1044 1044 ASN ASN A .
A 1 1045 ILE 1045 1045 ILE ILE A .
A 1 1046 LYS 1046 1046 LYS LYS A .
A 1 1047 THR 1047 1047 THR THR A .
A 1 1048 ILE 1048 1048 ILE ILE A .
A 1 1049 ARG 1049 1049 ARG ARG A .
A 1 1050 GLY 1050 1050 GLY GLY A .
A 1 1051 THR 1051 1051 THR THR A .
A 1 1052 LEU 1052 1052 LEU LEU A .
A 1 1053 SER 1053 1053 SER SER A .
A 1 1054 VAL 1054 1054 VAL VAL A .
A 1 1055 PRO 1055 1055 PRO PRO A .
A 1 1056 GLY 1056 1056 GLY GLY A .
A 1 1057 THR 1057 1057 THR THR A .
A 1 1058 PRO 1058 1058 PRO PRO A .
A 1 1059 LEU 1059 1059 LEU LEU A .
A 1 1060 LYS 1060 1060 LYS LYS A .
A 1 1061 GLY 1061 1061 GLY GLY A .
A 1 1062 PHE 1062 1062 PHE PHE A .
A 1 1063 GLU 1063 1063 GLU GLU A .
A 1 1064 VAL 1064 1064 VAL VAL A .
A 1 1065 LEU 1065 1065 LEU LEU A .
A 1 1066 SER 1066 1066 SER SER A .
A 1 1067 PHE 1067 1067 PHE PHE A .
A 1 1068 ASP 1068 1068 ASP ASP A .
A 1 1069 TYR 1069 1069 TYR TYR A .
A 1 1070 VAL 1070 1070 VAL VAL A .
A 1 1071 ASP 1071 1071 ASP ASP A .
A 1 1072 TYR 1072 1072 TYR TYR A .
A 1 1073 ARG 1073 1073 ARG ARG A .
A 1 1074 MET 1074 1074 MET MET A .
A 1 1075 PRO 1075 1075 PRO PRO A .
A 1 1076 ASN 1076 1076 ASN ASN A .
A 1 1077 LEU 1077 1077 LEU LEU A .
A 1 1078 THR 1078 1078 THR THR A .
A 1 1079 LEU 1079 1079 LEU LEU A .
A 1 1080 ASN 1080 1080 ASN ASN A .
A 1 1081 LYS 1081 1081 LYS LYS A .
A 1 1082 THR 1082 1082 THR THR A .
A 1 1083 PRO 1083 1083 PRO PRO A .
A 1 1084 THR 1084 1084 THR THR A .
A 1 1085 PHE 1085 1085 PHE PHE A .
A 1 1086 LYS 1086 1086 LYS LYS A .
A 1 1087 ILE 1087 1087 ILE ILE A .
A 1 1088 ASN 1088 1088 ASN ASN A .
A 1 1089 GLY 1089 1089 GLY GLY A .
A 1 1090 THR 1090 1090 THR THR A .
A 1 1091 TYR 1091 1091 TYR TYR A .
A 1 1092 ASP 1092 1092 ASP ASP A .
A 1 1093 GLU 1093 1093 GLU GLU A .
A 1 1094 ILE 1094 1094 ILE ILE A .
A 1 1095 ILE 1095 1095 ILE ILE A .
A 1 1096 LYS 1096 1096 LYS LYS A .
A 1 1097 ASP 1097 1097 ASP ASP A .
A 1 1098 LEU 1098 1098 LEU LEU A .
A 1 1099 LEU 1099 1099 LEU LEU A .
A 1 1100 ASP 1100 1100 ASP ASP A .
A 1 1101 GLU 1101 1101 GLU GLU A .
A 1 1102 MET 1102 1102 MET MET A .
A 1 1103 ASN 1103 1103 ASN ASN A .
A 1 1104 LYS 1104 1104 LYS LYS A .
A 1 1105 THR 1105 1105 THR THR A .
A 1 1106 ILE 1106 1106 ILE ILE A .
A 1 1107 GLU 1107 1107 GLU GLU A .
A 1 1108 GLY 1108 1108 GLY GLY A .
A 1 1109 ASN 1109 1109 ASN ASN A .
A 1 1110 ALA 1110 1110 ALA ALA A .
A 1 1111 ALA 1111 1111 ALA ALA A .
A 1 1112 ASN 1112 1112 ASN ASN A .
A 1 1113 SER 1113 1113 SER SER A .
A 1 1114 SER 1114 1114 SER SER A .
A 1 1115 ILE 1115 1115 ILE ILE A .
A 1 1116 LEU 1116 1116 LEU LEU A .
A 1 1117 SER 1117 1117 SER SER A .
A 1 1118 ALA 1118 1118 ALA ALA A .
A 1 1119 TYR 1119 1119 TYR TYR A .
A 1 1120 VAL 1120 1120 VAL VAL A .
A 1 1121 LYS 1121 1121 LYS LYS A .
A 1 1122 ALA 1122 1122 ALA ALA A .
A 1 1123 GLU 1123 1123 GLU GLU A .
A 1 1124 LEU 1124 1124 LEU LEU A .
A 1 1125 ASP 1125 1125 ASP ASP A .
A 1 1126 LYS 1126 1126 LYS LYS A .
A 1 1127 ILE 1127 1127 ILE ILE A .
A 1 1128 LYS 1128 1128 LYS LYS A .
A 1 1129 PRO 1129 1129 PRO PRO A .
A 1 1130 ASP 1130 1130 ASP ASP A .
A 1 1131 GLU 1131 1131 GLU GLU A .
A 1 1132 TRP 1132 1132 TRP TRP A .
A 1 1133 ILE 1133 1133 ILE ILE A .
A 1 1134 LYS 1134 1134 LYS LYS A .
A 1 1135 GLN 1135 1135 GLN GLN A .
A 1 1136 LEU 1136 1136 LEU LEU A .
A 1 1137 ASN 1137 1137 ASN ASN A .
A 1 1138 ASP 1138 1138 ASP ASP A .
A 1 1139 PRO 1139 1139 PRO PRO A .
A 1 1140 ALA 1140 1140 ALA ALA A .
A 1 1141 PHE 1141 1141 PHE PHE A .
A 1 1142 ASN 1142 1142 ASN ASN A .
A 1 1143 TYR 1143 1143 TYR TYR A .
A 1 1144 ALA 1144 1144 ALA ALA A .
A 1 1145 GLY 1145 1145 GLY GLY A .
A 1 1146 SER 1146 1146 SER SER A .
A 1 1147 GLY 1147 1147 GLY GLY A .
A 1 1148 THR 1148 1148 THR THR A .
A 1 1149 SER 1149 1149 SER SER A .
A 1 1150 ALA 1150 1150 ALA ALA A .
A 1 1151 THR 1151 1151 THR THR A .
A 1 1152 VAL 1152 1152 VAL VAL A .
A 1 1153 VAL 1153 1153 VAL VAL A .
A 1 1154 THR 1154 1154 THR THR A .
A 1 1155 ALA 1155 1155 ALA ALA A .
A 1 1156 LEU 1156 1156 LEU LEU A .
A 1 1157 VAL 1157 1157 VAL VAL A .
A 1 1158 VAL 1158 1158 VAL VAL A .
A 1 1159 MET 1159 1159 MET MET A .
A 1 1160 SER 1160 1160 SER SER A .
A 1 1161 VAL 1161 1161 VAL VAL A .
A 1 1162 LEU 1162 1162 LEU LEU A .
A 1 1163 LEU 1163 1163 LEU LEU A .
A 1 1164 GLY 1164 1164 GLY GLY A .
A 1 1165 VAL 1165 1165 VAL VAL A .
A 1 1166 ILE 1166 1166 ILE ILE A .
A 1 1167 VAL 1167 1167 VAL VAL A .
A 1 1168 ILE 1168 1168 ILE ILE A .
A 1 1169 GLY 1169 1169 GLY GLY A .
A 1 1170 GLY 1170 1170 GLY GLY A .
A 1 1171 ALA 1171 1171 ALA ALA A .
A 1 1172 ILE 1172 1172 ILE ILE A .
A 1 1173 PHE 1173 1173 PHE PHE A .
A 1 1174 PHE 1174 1174 PHE PHE A .
A 1 1175 TYR 1175 1175 TYR TYR A .
A 1 1176 CYS 1176 1176 CYS CYS A .
A 1 1177 ARG 1177 1177 ARG ARG A .
A 1 1178 TYR 1178 1178 TYR TYR A .
A 1 1179 LYS 1179 1179 LYS LYS A .
A 1 1180 THR 1180 1180 THR THR A .
A 1 1181 ASN 1181 1181 ASN ASN A .
A 1 1182 LEU 1182 1182 LEU LEU A .
A 1 1183 ALA 1183 1183 ALA ALA A .
A 1 1184 ARG 1184 1184 ARG ARG A .
A 1 1185 LEU 1185 1185 LEU LEU A .
A 1 1186 SER 1186 1186 SER SER A .
A 1 1187 GLY 1187 1187 GLY GLY A .
A 1 1188 GLN 1188 1188 GLN GLN A .
A 1 1189 GLY 1189 1189 GLY GLY A .
A 1 1190 ALA 1190 1190 ALA ALA A .
A 1 1191 TYR 1191 1191 TYR TYR A .
A 1 1192 GLY 1192 1192 GLY GLY A .
A 1 1193 MET 1193 1193 MET MET A .
A 1 1194 HIS 1194 1194 HIS HIS A .
A 1 1195 SER 1195 1195 SER SER A .
A 1 1196 GLY 1196 1196 GLY GLY A .
A 1 1197 SER 1197 1197 SER SER A .
A 1 1198 PHE 1198 1198 PHE PHE A .
A 1 1199 THR 1199 1199 THR THR A .
A 1 1200 PRO 1200 1200 PRO PRO A .
A 1 1201 MET 1201 1201 MET MET A .
A 1 1202 GLN 1202 1202 GLN GLN A .
A 1 1203 LEU 1203 1203 LEU LEU A .
A 1 1204 PRO 1204 1204 PRO PRO A .
A 1 1205 PHE 1205 1205 PHE PHE A .
A 1 1206 GLN 1206 1206 GLN GLN A .
A 1 1207 PRO 1207 1207 PRO PRO A .
A 1 1208 VAL 1208 1208 VAL VAL A .
A 1 1209 VAL 1209 1209 VAL VAL A .
A 1 1210 TYR 1210 1210 TYR TYR A .
A 1 1211 PRO 1211 1211 PRO PRO A .
A 1 1212 ALA 1212 1212 ALA ALA A .
A 1 1213 PRO 1213 1213 PRO PRO A .
A 1 1214 PRO 1214 1214 PRO PRO A .
A 1 1215 PRO 1215 1215 PRO PRO A .
A 1 1216 PRO 1216 1216 PRO PRO A .
A 1 1217 SER 1217 1217 SER SER A .
A 1 1218 TYR 1218 1218 TYR TYR A .
A 1 1219 ASN 1219 1219 ASN ASN A .
A 1 1220 GLN 1220 1220 GLN GLN A .
A 1 1221 MET 1221 1221 MET MET A .
A 1 1222 GLN 1222 1222 GLN GLN A .
A 1 1223 GLN 1223 1223 GLN GLN A .
A 1 1224 GLU 1224 1224 GLU GLU A .
A 1 1225 ASP 1225 1225 ASP ASP A .
A 1 1226 LYS 1226 1226 LYS LYS A .
A 1 1227 GLY 1227 1227 GLY GLY A .
A 1 1228 VAL 1228 1228 VAL VAL A .
A 1 1229 GLY 1229 1229 GLY GLY A .
A 1 1230 HIS 1230 1230 HIS HIS A .
A 1 1231 VAL 1231 1231 VAL VAL A .
A 1 1232 MET 1232 1232 MET MET A .
A 1 1233 GLY 1233 1233 GLY GLY A .
A 1 1234 GLY 1234 1234 GLY GLY A .
A 1 1235 GLU 1235 1235 GLU GLU A .
A 1 1236 THR 1236 1236 THR THR A .
A 1 1237 LYS 1237 1237 LYS LYS A .
A 1 1238 ILE 1238 1238 ILE ILE A .
A 1 1239 LYS 1239 1239 LYS LYS A .
A 1 1240 MET 1240 1240 MET MET A .
A 1 1241 LEU 1241 1241 LEU LEU A .
A 1 1242 GLY 1242 1242 GLY GLY A .
A 1 1243 ASP 1243 1243 ASP ASP A .
A 1 1244 MET 1244 1244 MET MET A .
A 1 1245 MET 1245 1245 MET MET A .
A 1 1246 GLY 1246 1246 GLY GLY A .
A 1 1247 LYS 1247 1247 LYS LYS A .
A 1 1248 LYS 1248 1248 LYS LYS A .
A 1 1249 LYS 1249 1249 LYS LYS A .
A 1 1250 PHE 1250 1250 PHE PHE A .
A 1 1251 ASN 1251 1251 ASN ASN A .
A 1 1252 SER 1252 1252 SER SER A .
A 1 1253 ALA 1253 1253 ALA ALA A .
A 1 1254 TYR 1254 1254 TYR TYR A .
A 1 1255 ARG 1255 1255 ARG ARG A .
A 1 1256 TYR 1256 1256 TYR TYR A .
A 1 1257 LYS 1257 1257 LYS LYS A .
A 1 1258 ARG 1258 1258 ARG ARG A .
A 1 1259 LEU 1259 1259 LEU LEU A .
#
#
loop_
_ma_data.id
_ma_data.name
_ma_data.content_type
_ma_data.content_type_other_details
1 'ORF72 (ABG25578.1) from Batravirus ranidallo2 (DQ665652.1)' target .
2 'Top ranked model' 'model coordinates' .
3 Colabfold_envdb 'reference database' .
4 UniRef30 'reference database' .
5 PDB100 'reference database' .
#
#
loop_
_ma_data_group.ordinal_id
_ma_data_group.group_id
_ma_data_group.data_id
1 1 1
2 1 3
3 1 4
4 1 5
5 2 2
#
#
loop_
_ma_data_ref_db.data_id
_ma_data_ref_db.name
_ma_data_ref_db.location_url
_ma_data_ref_db.version
_ma_data_ref_db.release_date
3 Colabfold_envdb
https://wwwuser.gwdg.de/~compbiol/colabfold/colabfold_envdb_202108.tar.gz 202108
.
4 UniRef30 https://wwwuser.gwdg.de/~compbiol/colabfold/uniref30_2302.tar.gz 2302
.
5 PDB100 https://wwwuser.gwdg.de/~compbiol/colabfold/pdb100_230517.fasta.gz
230517 .
#
#
loop_
_ma_target_entity.entity_id
_ma_target_entity.data_id
_ma_target_entity.origin
1 1 'reference database'
#
#
loop_
_ma_target_entity_instance.asym_id
_ma_target_entity_instance.entity_id
_ma_target_entity_instance.details
A 1 .
#
#
loop_
_ma_protocol_step.ordinal_id
_ma_protocol_step.protocol_id
_ma_protocol_step.step_id
_ma_protocol_step.method_type
_ma_protocol_step.step_name
_ma_protocol_step.details
_ma_protocol_step.software_group_id
_ma_protocol_step.input_data_group_id
_ma_protocol_step.output_data_group_id
1 1 1 modeling .
'Model generated using LocalColabFold (v.1.5.2) producing 5 models with 3 recycles each, with AMBER relaxation, without templates, ranked by pLDDT, starting from an MSA with uniref30, pdb100 and colabfold_envdb setting.'
1 1 2
#
#
loop_
_ma_model_list.ordinal_id
_ma_model_list.model_id
_ma_model_list.model_group_id
_ma_model_list.model_name
_ma_model_list.model_group_name
_ma_model_list.data_id
_ma_model_list.model_type
_ma_model_list.model_type_other_details
1 1 1 'Top ranked model' . 2 'Ab initio model' .
#
#
loop_
_atom_site.group_PDB
_atom_site.id
_atom_site.type_symbol
_atom_site.label_atom_id
_atom_site.label_alt_id
_atom_site.label_comp_id
_atom_site.label_seq_id
_atom_site.auth_seq_id
_atom_site.pdbx_PDB_ins_code
_atom_site.label_asym_id
_atom_site.Cartn_x
_atom_site.Cartn_y
_atom_site.Cartn_z
_atom_site.occupancy
_atom_site.label_entity_id
_atom_site.auth_asym_id
_atom_site.auth_comp_id
_atom_site.B_iso_or_equiv
_atom_site.pdbx_PDB_model_num
ATOM 1 N N . MET 1 1 ? A 19.554 -72.118 -30.548 1.000 1 A MET 24.950 1
ATOM 2 C CA . MET 1 1 ? A 20.661 -72.290 -31.527 1.000 1 A MET 24.950 1
ATOM 3 C C . MET 1 1 ? A 20.904 -70.944 -32.201 1.000 1 A MET 24.950 1
ATOM 4 O O . MET 1 1 ? A 20.002 -70.125 -32.087 1.000 1 A MET 24.950 1
ATOM 5 C CB . MET 1 1 ? A 20.346 -73.397 -32.547 1.000 1 A MET 24.950 1
ATOM 6 C CG . MET 1 1 ? A 20.273 -74.770 -31.862 1.000 1 A MET 24.950 1
ATOM 7 S SD . MET 1 1 ? A 19.773 -76.136 -32.937 1.000 1 A MET 24.950 1
ATOM 8 C CE . MET 1 1 ? A 21.305 -76.445 -33.860 1.000 1 A MET 24.950 1
ATOM 9 H H . MET 1 1 ? A 18.736 -71.785 -31.039 1.000 1 A MET 24.950 1
ATOM 10 H H2 . MET 1 1 ? A 19.344 -72.983 -30.070 1.000 1 A MET 24.950 1
ATOM 11 H HA . MET 1 1 ? A 21.574 -72.559 -30.994 1.000 1 A MET 24.950 1
ATOM 12 H HB2 . MET 1 1 ? A 19.396 -73.182 -33.037 1.000 1 A MET 24.950 1
ATOM 13 H HB3 . MET 1 1 ? A 21.129 -73.424 -33.304 1.000 1 A MET 24.950 1
ATOM 14 H HG2 . MET 1 1 ? A 19.542 -74.722 -31.055 1.000 1 A MET 24.950 1
ATOM 15 H HG3 . MET 1 1 ? A 21.242 -75.007 -31.424 1.000 1 A MET 24.950 1
ATOM 16 H HE1 . MET 1 1 ? A 21.579 -75.562 -34.437 1.000 1 A MET 24.950 1
ATOM 17 H HE2 . MET 1 1 ? A 22.109 -76.698 -33.169 1.000 1 A MET 24.950 1
ATOM 18 H HE3 . MET 1 1 ? A 21.150 -77.280 -34.544 1.000 1 A MET 24.950 1
ATOM 19 H H3 . MET 1 1 ? A 19.802 -71.402 -29.881 1.000 1 A MET 24.950 1
ATOM 20 N N . TRP 2 2 ? A 22.061 -70.721 -32.851 1.000 1 A TRP 24.470 1
ATOM 21 C CA . TRP 2 2 ? A 22.612 -69.387 -33.196 1.000 1 A TRP 24.470 1
ATOM 22 C C . TRP 2 2 ? A 23.070 -68.630 -31.931 1.000 1 A TRP 24.470 1
ATOM 23 O O . TRP 2 2 ? A 22.246 -68.029 -31.257 1.000 1 A TRP 24.470 1
ATOM 24 C CB . TRP 2 2 ? A 21.643 -68.586 -34.089 1.000 1 A TRP 24.470 1
ATOM 25 C CG . TRP 2 2 ? A 21.124 -69.317 -35.295 1.000 1 A TRP 24.470 1
ATOM 26 C CD1 . TRP 2 2 ? A 20.004 -70.076 -35.343 1.000 1 A TRP 24.470 1
ATOM 27 C CD2 . TRP 2 2 ? A 21.651 -69.311 -36.658 1.000 1 A TRP 24.470 1
ATOM 28 N NE1 . TRP 2 2 ? A 19.837 -70.589 -36.614 1.000 1 A TRP 24.470 1
ATOM 29 C CE2 . TRP 2 2 ? A 20.812 -70.130 -37.473 1.000 1 A TRP 24.470 1
ATOM 30 C CE3 . TRP 2 2 ? A 22.730 -68.663 -37.297 1.000 1 A TRP 24.470 1
ATOM 31 C CZ2 . TRP 2 2 ? A 21.033 -70.307 -38.846 1.000 1 A TRP 24.470 1
ATOM 32 C CZ3 . TRP 2 2 ? A 22.955 -68.824 -38.679 1.000 1 A TRP 24.470 1
ATOM 33 C CH2 . TRP 2 2 ? A 22.113 -69.644 -39.451 1.000 1 A TRP 24.470 1
ATOM 34 H H . TRP 2 2 ? A 22.692 -71.492 -33.015 1.000 1 A TRP 24.470 1
ATOM 35 H HA . TRP 2 2 ? A 23.487 -69.513 -33.834 1.000 1 A TRP 24.470 1
ATOM 36 H HB2 . TRP 2 2 ? A 22.165 -67.694 -34.434 1.000 1 A TRP 24.470 1
ATOM 37 H HB3 . TRP 2 2 ? A 20.794 -68.233 -33.503 1.000 1 A TRP 24.470 1
ATOM 38 H HD1 . TRP 2 2 ? A 19.329 -70.224 -34.513 1.000 1 A TRP 24.470 1
ATOM 39 H HE1 . TRP 2 2 ? A 19.040 -71.140 -36.900 1.000 1 A TRP 24.470 1
ATOM 40 H HE3 . TRP 2 2 ? A 23.377 -68.018 -36.722 1.000 1 A TRP 24.470 1
ATOM 41 H HZ2 . TRP 2 2 ? A 20.372 -70.927 -39.433 1.000 1 A TRP 24.470 1
ATOM 42 H HZ3 . TRP 2 2 ? A 23.779 -68.309 -39.152 1.000 1 A TRP 24.470 1
ATOM 43 H HH2 . TRP 2 2 ? A 22.294 -69.756 -40.510 1.000 1 A TRP 24.470 1
ATOM 44 N N . SER 3 3 ? A 24.296 -68.725 -31.396 1.000 1 A SER 24.220 1
ATOM 45 C CA . SER 3 3 ? A 25.645 -69.134 -31.853 1.000 1 A SER 24.220 1
ATOM 46 C C . SER 3 3 ? A 26.453 -68.113 -32.671 1.000 1 A SER 24.220 1
ATOM 47 O O . SER 3 3 ? A 26.005 -67.680 -33.725 1.000 1 A SER 24.220 1
ATOM 48 C CB . SER 3 3 ? A 25.769 -70.564 -32.408 1.000 1 A SER 24.220 1
ATOM 49 O OG . SER 3 3 ? A 25.433 -70.682 -33.775 1.000 1 A SER 24.220 1
ATOM 50 H H . SER 3 3 ? A 24.312 -68.208 -30.529 1.000 1 A SER 24.220 1
ATOM 51 H HA . SER 3 3 ? A 26.185 -69.202 -30.909 1.000 1 A SER 24.220 1
ATOM 52 H HB2 . SER 3 3 ? A 25.143 -71.237 -31.822 1.000 1 A SER 24.220 1
ATOM 53 H HB3 . SER 3 3 ? A 26.804 -70.886 -32.290 1.000 1 A SER 24.220 1
ATOM 54 H HG . SER 3 3 ? A 25.734 -69.904 -34.251 1.000 1 A SER 24.220 1
ATOM 55 N N . PHE 4 4 ? A 27.703 -67.926 -32.216 1.000 1 A PHE 25.640 1
ATOM 56 C CA . PHE 4 4 ? A 28.866 -67.196 -32.761 1.000 1 A PHE 25.640 1
ATOM 57 C C . PHE 4 4 ? A 29.125 -65.742 -32.291 1.000 1 A PHE 25.640 1
ATOM 58 O O . PHE 4 4 ? A 28.184 -65.026 -31.954 1.000 1 A PHE 25.640 1
ATOM 59 C CB . PHE 4 4 ? A 29.153 -67.501 -34.243 1.000 1 A PHE 25.640 1
ATOM 60 C CG . PHE 4 4 ? A 29.843 -68.845 -34.392 1.000 1 A PHE 25.640 1
ATOM 61 C CD1 . PHE 4 4 ? A 31.247 -68.912 -34.481 1.000 1 A PHE 25.640 1
ATOM 62 C CD2 . PHE 4 4 ? A 29.095 -70.035 -34.325 1.000 1 A PHE 25.640 1
ATOM 63 C CE1 . PHE 4 4 ? A 31.898 -70.157 -34.461 1.000 1 A PHE 25.640 1
ATOM 64 C CE2 . PHE 4 4 ? A 29.745 -71.280 -34.309 1.000 1 A PHE 25.640 1
ATOM 65 C CZ . PHE 4 4 ? A 31.148 -71.341 -34.366 1.000 1 A PHE 25.640 1
ATOM 66 H H . PHE 4 4 ? A 27.893 -68.360 -31.325 1.000 1 A PHE 25.640 1
ATOM 67 H HA . PHE 4 4 ? A 29.662 -67.732 -32.244 1.000 1 A PHE 25.640 1
ATOM 68 H HB2 . PHE 4 4 ? A 29.806 -66.729 -34.651 1.000 1 A PHE 25.640 1
ATOM 69 H HB3 . PHE 4 4 ? A 28.237 -67.480 -34.834 1.000 1 A PHE 25.640 1
ATOM 70 H HD1 . PHE 4 4 ? A 31.834 -68.009 -34.562 1.000 1 A PHE 25.640 1
ATOM 71 H HD2 . PHE 4 4 ? A 28.016 -69.990 -34.287 1.000 1 A PHE 25.640 1
ATOM 72 H HE1 . PHE 4 4 ? A 32.975 -70.204 -34.528 1.000 1 A PHE 25.640 1
ATOM 73 H HE2 . PHE 4 4 ? A 29.169 -72.193 -34.263 1.000 1 A PHE 25.640 1
ATOM 74 H HZ . PHE 4 4 ? A 31.650 -72.297 -34.360 1.000 1 A PHE 25.640 1
ATOM 75 N N . PRO 5 5 ? A 30.414 -65.347 -32.125 1.000 1 A PRO 39.220 1
ATOM 76 C CA . PRO 5 5 ? A 30.802 -64.351 -31.126 1.000 1 A PRO 39.220 1
ATOM 77 C C . PRO 5 5 ? A 31.162 -62.977 -31.707 1.000 1 A PRO 39.220 1
ATOM 78 O O . PRO 5 5 ? A 31.897 -62.874 -32.685 1.000 1 A PRO 39.220 1
ATOM 79 C CB . PRO 5 5 ? A 32.023 -64.973 -30.440 1.000 1 A PRO 39.220 1
ATOM 80 C CG . PRO 5 5 ? A 32.756 -65.644 -31.601 1.000 1 A PRO 39.220 1
ATOM 81 C CD . PRO 5 5 ? A 31.625 -66.062 -32.542 1.000 1 A PRO 39.220 1
ATOM 82 H HA . PRO 5 5 ? A 30.010 -64.226 -30.388 1.000 1 A PRO 39.220 1
ATOM 83 H HB2 . PRO 5 5 ? A 32.644 -64.228 -29.941 1.000 1 A PRO 39.220 1
ATOM 84 H HB3 . PRO 5 5 ? A 31.695 -65.731 -29.728 1.000 1 A PRO 39.220 1
ATOM 85 H HG2 . PRO 5 5 ? A 33.331 -66.505 -31.260 1.000 1 A PRO 39.220 1
ATOM 86 H HG3 . PRO 5 5 ? A 33.408 -64.929 -32.103 1.000 1 A PRO 39.220 1
ATOM 87 H HD2 . PRO 5 5 ? A 31.516 -67.143 -32.451 1.000 1 A PRO 39.220 1
ATOM 88 H HD3 . PRO 5 5 ? A 31.884 -65.800 -33.568 1.000 1 A PRO 39.220 1
ATOM 89 N N . PHE 6 6 ? A 30.765 -61.919 -30.998 1.000 1 A PHE 26.880 1
ATOM 90 C CA . PHE 6 6 ? A 31.312 -60.559 -31.158 1.000 1 A PHE 26.880 1
ATOM 91 C C . PHE 6 6 ? A 31.992 -60.031 -29.875 1.000 1 A PHE 26.880 1
ATOM 92 O O . PHE 6 6 ? A 32.404 -58.876 -29.793 1.000 1 A PHE 26.880 1
ATOM 93 C CB . PHE 6 6 ? A 30.231 -59.623 -31.728 1.000 1 A PHE 26.880 1
ATOM 94 C CG . PHE 6 6 ? A 30.547 -59.170 -33.140 1.000 1 A PHE 26.880 1
ATOM 95 C CD1 . PHE 6 6 ? A 31.306 -58.002 -33.347 1.000 1 A PHE 26.880 1
ATOM 96 C CD2 . PHE 6 6 ? A 30.127 -59.935 -34.245 1.000 1 A PHE 26.880 1
ATOM 97 C CE1 . PHE 6 6 ? A 31.632 -57.594 -34.653 1.000 1 A PHE 26.880 1
ATOM 98 C CE2 . PHE 6 6 ? A 30.451 -59.525 -35.551 1.000 1 A PHE 26.880 1
ATOM 99 C CZ . PHE 6 6 ? A 31.203 -58.354 -35.755 1.000 1 A PHE 26.880 1
ATOM 100 H H . PHE 6 6 ? A 30.085 -62.065 -30.265 1.000 1 A PHE 26.880 1
ATOM 101 H HA . PHE 6 6 ? A 32.114 -60.597 -31.895 1.000 1 A PHE 26.880 1
ATOM 102 H HB2 . PHE 6 6 ? A 29.260 -60.119 -31.725 1.000 1 A PHE 26.880 1
ATOM 103 H HB3 . PHE 6 6 ? A 30.132 -58.741 -31.094 1.000 1 A PHE 26.880 1
ATOM 104 H HD1 . PHE 6 6 ? A 31.640 -57.416 -32.503 1.000 1 A PHE 26.880 1
ATOM 105 H HD2 . PHE 6 6 ? A 29.563 -60.843 -34.092 1.000 1 A PHE 26.880 1
ATOM 106 H HE1 . PHE 6 6 ? A 32.209 -56.695 -34.810 1.000 1 A PHE 26.880 1
ATOM 107 H HE2 . PHE 6 6 ? A 30.127 -60.112 -36.398 1.000 1 A PHE 26.880 1
ATOM 108 H HZ . PHE 6 6 ? A 31.453 -58.039 -36.757 1.000 1 A PHE 26.880 1
ATOM 109 N N . SER 7 7 ? A 32.157 -60.892 -28.865 1.000 1 A SER 30.890 1
ATOM 110 C CA . SER 7 7 ? A 32.497 -60.510 -27.486 1.000 1 A SER 30.890 1
ATOM 111 C C . SER 7 7 ? A 33.965 -60.139 -27.222 1.000 1 A SER 30.890 1
ATOM 112 O O . SER 7 7 ? A 34.307 -59.877 -26.075 1.000 1 A SER 30.890 1
ATOM 113 C CB . SER 7 7 ? A 32.065 -61.617 -26.516 1.000 1 A SER 30.890 1
ATOM 114 O OG . SER 7 7 ? A 30.761 -62.077 -26.832 1.000 1 A SER 30.890 1
ATOM 115 H H . SER 7 7 ? A 31.779 -61.821 -28.977 1.000 1 A SER 30.890 1
ATOM 116 H HA . SER 7 7 ? A 31.913 -59.623 -27.238 1.000 1 A SER 30.890 1
ATOM 117 H HB2 . SER 7 7 ? A 32.079 -61.226 -25.499 1.000 1 A SER 30.890 1
ATOM 118 H HB3 . SER 7 7 ? A 32.764 -62.452 -26.582 1.000 1 A SER 30.890 1
ATOM 119 H HG . SER 7 7 ? A 30.338 -62.355 -26.016 1.000 1 A SER 30.890 1
ATOM 120 N N . ILE 8 8 ? A 34.836 -60.116 -28.238 1.000 1 A ILE 28.800 1
ATOM 121 C CA . ILE 8 8 ? A 36.254 -59.722 -28.082 1.000 1 A ILE 28.800 1
ATOM 122 C C . ILE 8 8 ? A 36.524 -58.312 -28.637 1.000 1 A ILE 28.800 1
ATOM 123 O O . ILE 8 8 ? A 37.385 -57.610 -28.116 1.000 1 A ILE 28.800 1
ATOM 124 C CB . ILE 8 8 ? A 37.193 -60.830 -28.627 1.000 1 A ILE 28.800 1
ATOM 125 C CG1 . ILE 8 8 ? A 36.999 -62.113 -27.775 1.000 1 A ILE 28.800 1
ATOM 126 C CG2 . ILE 8 8 ? A 38.671 -60.394 -28.608 1.000 1 A ILE 28.800 1
ATOM 127 C CD1 . ILE 8 8 ? A 37.861 -63.316 -28.181 1.000 1 A ILE 28.800 1
ATOM 128 H H . ILE 8 8 ? A 34.489 -60.343 -29.159 1.000 1 A ILE 28.800 1
ATOM 129 H HA . ILE 8 8 ? A 36.481 -59.639 -27.019 1.000 1 A ILE 28.800 1
ATOM 130 H HB . ILE 8 8 ? A 36.918 -61.047 -29.659 1.000 1 A ILE 28.800 1
ATOM 131 H HG12 . ILE 8 8 ? A 37.206 -61.883 -26.730 1.000 1 A ILE 28.800 1
ATOM 132 H HG13 . ILE 8 8 ? A 35.959 -62.432 -27.844 1.000 1 A ILE 28.800 1
ATOM 133 H HG21 . ILE 8 8 ? A 39.312 -61.177 -29.012 1.000 1 A ILE 28.800 1
ATOM 134 H HG22 . ILE 8 8 ? A 38.983 -60.162 -27.590 1.000 1 A ILE 28.800 1
ATOM 135 H HG23 . ILE 8 8 ? A 38.820 -59.513 -29.231 1.000 1 A ILE 28.800 1
ATOM 136 H HD11 . ILE 8 8 ? A 37.536 -64.194 -27.622 1.000 1 A ILE 28.800 1
ATOM 137 H HD12 . ILE 8 8 ? A 37.747 -63.512 -29.247 1.000 1 A ILE 28.800 1
ATOM 138 H HD13 . ILE 8 8 ? A 38.910 -63.132 -27.950 1.000 1 A ILE 28.800 1
ATOM 139 N N . LEU 9 9 ? A 35.741 -57.833 -29.612 1.000 1 A LEU 30.340 1
ATOM 140 C CA . LEU 9 9 ? A 35.905 -56.481 -30.170 1.000 1 A LEU 30.340 1
ATOM 141 C C . LEU 9 9 ? A 35.275 -55.377 -29.297 1.000 1 A LEU 30.340 1
ATOM 142 O O . LEU 9 9 ? A 35.684 -54.224 -29.380 1.000 1 A LEU 30.340 1
ATOM 143 C CB . LEU 9 9 ? A 35.405 -56.476 -31.633 1.000 1 A LEU 30.340 1
ATOM 144 C CG . LEU 9 9 ? A 36.560 -56.248 -32.630 1.000 1 A LEU 30.340 1
ATOM 145 C CD1 . LEU 9 9 ? A 36.222 -56.833 -34.000 1.000 1 A LEU 30.340 1
ATOM 146 C CD2 . LEU 9 9 ? A 36.858 -54.758 -32.798 1.000 1 A LEU 30.340 1
ATOM 147 H H . LEU 9 9 ? A 34.991 -58.408 -29.970 1.000 1 A LEU 30.340 1
ATOM 148 H HA . LEU 9 9 ? A 36.970 -56.250 -30.175 1.000 1 A LEU 30.340 1
ATOM 149 H HB2 . LEU 9 9 ? A 34.651 -55.702 -31.769 1.000 1 A LEU 30.340 1
ATOM 150 H HB3 . LEU 9 9 ? A 34.927 -57.430 -31.857 1.000 1 A LEU 30.340 1
ATOM 151 H HG . LEU 9 9 ? A 37.456 -56.755 -32.273 1.000 1 A LEU 30.340 1
ATOM 152 H HD11 . LEU 9 9 ? A 36.059 -57.907 -33.915 1.000 1 A LEU 30.340 1
ATOM 153 H HD12 . LEU 9 9 ? A 35.325 -56.359 -34.397 1.000 1 A LEU 30.340 1
ATOM 154 H HD13 . LEU 9 9 ? A 37.051 -56.659 -34.686 1.000 1 A LEU 30.340 1
ATOM 155 H HD21 . LEU 9 9 ? A 35.988 -54.238 -33.201 1.000 1 A LEU 30.340 1
ATOM 156 H HD22 . LEU 9 9 ? A 37.702 -54.622 -33.474 1.000 1 A LEU 30.340 1
ATOM 157 H HD23 . LEU 9 9 ? A 37.114 -54.320 -31.833 1.000 1 A LEU 30.340 1
ATOM 158 N N . LEU 10 10 ? A 34.331 -55.727 -28.416 1.000 1 A LEU 30.830 1
ATOM 159 C CA . LEU 10 10 ? A 33.682 -54.775 -27.503 1.000 1 A LEU 30.830 1
ATOM 160 C C . LEU 10 10 ? A 34.504 -54.446 -26.244 1.000 1 A LEU 30.830 1
ATOM 161 O O . LEU 10 10 ? A 34.384 -53.341 -25.725 1.000 1 A LEU 30.830 1
ATOM 162 C CB . LEU 10 10 ? A 32.265 -55.288 -27.171 1.000 1 A LEU 30.830 1
ATOM 163 C CG . LEU 10 10 ? A 31.199 -54.579 -28.028 1.000 1 A LEU 30.830 1
ATOM 164 C CD1 . LEU 10 10 ? A 29.927 -55.420 -28.123 1.000 1 A LEU 30.830 1
ATOM 165 C CD2 . LEU 10 10 ? A 30.836 -53.217 -27.430 1.000 1 A LEU 30.830 1
ATOM 166 H H . LEU 10 10 ? A 34.015 -56.687 -28.417 1.000 1 A LEU 30.830 1
ATOM 167 H HA . LEU 10 10 ? A 33.586 -53.823 -28.025 1.000 1 A LEU 30.830 1
ATOM 168 H HB2 . LEU 10 10 ? A 32.217 -56.364 -27.337 1.000 1 A LEU 30.830 1
ATOM 169 H HB3 . LEU 10 10 ? A 32.043 -55.112 -26.119 1.000 1 A LEU 30.830 1
ATOM 170 H HG . LEU 10 10 ? A 31.579 -54.438 -29.040 1.000 1 A LEU 30.830 1
ATOM 171 H HD11 . LEU 10 10 ? A 29.518 -55.589 -27.127 1.000 1 A LEU 30.830 1
ATOM 172 H HD12 . LEU 10 10 ? A 29.190 -54.898 -28.732 1.000 1 A LEU 30.830 1
ATOM 173 H HD13 . LEU 10 10 ? A 30.155 -56.378 -28.592 1.000 1 A LEU 30.830 1
ATOM 174 H HD21 . LEU 10 10 ? A 30.110 -52.714 -28.069 1.000 1 A LEU 30.830 1
ATOM 175 H HD22 . LEU 10 10 ? A 31.725 -52.590 -27.360 1.000 1 A LEU 30.830 1
ATOM 176 H HD23 . LEU 10 10 ? A 30.412 -53.339 -26.434 1.000 1 A LEU 30.830 1
ATOM 177 N N . ILE 11 11 ? A 35.381 -55.345 -25.780 1.000 1 A ILE 30.170 1
ATOM 178 C CA . ILE 11 11 ? A 36.200 -55.108 -24.571 1.000 1 A ILE 30.170 1
ATOM 179 C C . ILE 11 11 ? A 37.285 -54.042 -24.825 1.000 1 A ILE 30.170 1
ATOM 180 O O . ILE 11 11 ? A 37.637 -53.288 -23.920 1.000 1 A ILE 30.170 1
ATOM 181 C CB . ILE 11 11 ? A 36.758 -56.448 -24.025 1.000 1 A ILE 30.170 1
ATOM 182 C CG1 . ILE 11 11 ? A 35.577 -57.354 -23.591 1.000 1 A ILE 30.170 1
ATOM 183 C CG2 . ILE 11 11 ? A 37.725 -56.227 -22.845 1.000 1 A ILE 30.170 1
ATOM 184 C CD1 . ILE 11 11 ? A 35.972 -58.749 -23.089 1.000 1 A ILE 30.170 1
ATOM 185 H H . ILE 11 11 ? A 35.476 -56.226 -26.264 1.000 1 A ILE 30.170 1
ATOM 186 H HA . ILE 11 11 ? A 35.553 -54.687 -23.801 1.000 1 A ILE 30.170 1
ATOM 187 H HB . ILE 11 11 ? A 37.308 -56.946 -24.824 1.000 1 A ILE 30.170 1
ATOM 188 H HG12 . ILE 11 11 ? A 34.909 -57.504 -24.439 1.000 1 A ILE 30.170 1
ATOM 189 H HG13 . ILE 11 11 ? A 35.010 -56.853 -22.806 1.000 1 A ILE 30.170 1
ATOM 190 H HG21 . ILE 11 11 ? A 37.213 -55.711 -22.033 1.000 1 A ILE 30.170 1
ATOM 191 H HG22 . ILE 11 11 ? A 38.582 -55.630 -23.157 1.000 1 A ILE 30.170 1
ATOM 192 H HG23 . ILE 11 11 ? A 38.117 -57.176 -22.481 1.000 1 A ILE 30.170 1
ATOM 193 H HD11 . ILE 11 11 ? A 36.616 -59.238 -23.820 1.000 1 A ILE 30.170 1
ATOM 194 H HD12 . ILE 11 11 ? A 35.072 -59.349 -22.954 1.000 1 A ILE 30.170 1
ATOM 195 H HD13 . ILE 11 11 ? A 36.487 -58.682 -22.130 1.000 1 A ILE 30.170 1
ATOM 196 N N . LEU 12 12 ? A 37.759 -53.907 -26.070 1.000 1 A LEU 27.640 1
ATOM 197 C CA . LEU 12 12 ? A 38.690 -52.840 -26.453 1.000 1 A LEU 27.640 1
ATOM 198 C C . LEU 12 12 ? A 38.019 -51.465 -26.627 1.000 1 A LEU 27.640 1
ATOM 199 O O . LEU 12 12 ? A 38.717 -50.457 -26.573 1.000 1 A LEU 27.640 1
ATOM 200 C CB . LEU 12 12 ? A 39.491 -53.273 -27.696 1.000 1 A LEU 27.640 1
ATOM 201 C CG . LEU 12 12 ? A 40.634 -54.252 -27.357 1.000 1 A LEU 27.640 1
ATOM 202 C CD1 . LEU 12 12 ? A 41.189 -54.876 -28.637 1.000 1 A LEU 27.640 1
ATOM 203 C CD2 . LEU 12 12 ? A 41.796 -53.559 -26.636 1.000 1 A LEU 27.640 1
ATOM 204 H H . LEU 12 12 ? A 37.426 -54.536 -26.786 1.000 1 A LEU 27.640 1
ATOM 205 H HA . LEU 12 12 ? A 39.391 -52.694 -25.632 1.000 1 A LEU 27.640 1
ATOM 206 H HB2 . LEU 12 12 ? A 38.810 -53.730 -28.414 1.000 1 A LEU 27.640 1
ATOM 207 H HB3 . LEU 12 12 ? A 39.925 -52.392 -28.169 1.000 1 A LEU 27.640 1
ATOM 208 H HG . LEU 12 12 ? A 40.251 -55.055 -26.727 1.000 1 A LEU 27.640 1
ATOM 209 H HD11 . LEU 12 12 ? A 41.584 -54.097 -29.290 1.000 1 A LEU 27.640 1
ATOM 210 H HD12 . LEU 12 12 ? A 41.985 -55.579 -28.391 1.000 1 A LEU 27.640 1
ATOM 211 H HD13 . LEU 12 12 ? A 40.395 -55.413 -29.156 1.000 1 A LEU 27.640 1
ATOM 212 H HD21 . LEU 12 12 ? A 42.169 -52.730 -27.236 1.000 1 A LEU 27.640 1
ATOM 213 H HD22 . LEU 12 12 ? A 42.604 -54.271 -26.469 1.000 1 A LEU 27.640 1
ATOM 214 H HD23 . LEU 12 12 ? A 41.475 -53.180 -25.665 1.000 1 A LEU 27.640 1
ATOM 215 N N . TYR 13 13 ? A 36.688 -51.392 -26.743 1.000 1 A TYR 28.700 1
ATOM 216 C CA . TYR 13 13 ? A 35.974 -50.107 -26.792 1.000 1 A TYR 28.700 1
ATOM 217 C C . TYR 13 13 ? A 35.699 -49.496 -25.408 1.000 1 A TYR 28.700 1
ATOM 218 O O . TYR 13 13 ? A 35.517 -48.287 -25.305 1.000 1 A TYR 28.700 1
ATOM 219 C CB . TYR 13 13 ? A 34.710 -50.222 -27.659 1.000 1 A TYR 28.700 1
ATOM 220 C CG . TYR 13 13 ? A 34.886 -49.507 -28.984 1.000 1 A TYR 28.700 1
ATOM 221 C CD1 . TYR 13 13 ? A 34.693 -48.113 -29.049 1.000 1 A TYR 28.700 1
ATOM 222 C CD2 . TYR 13 13 ? A 35.330 -50.211 -30.121 1.000 1 A TYR 28.700 1
ATOM 223 C CE1 . TYR 13 13 ? A 34.936 -47.418 -30.250 1.000 1 A TYR 28.700 1
ATOM 224 C CE2 . TYR 13 13 ? A 35.572 -49.520 -31.324 1.000 1 A TYR 28.700 1
ATOM 225 C CZ . TYR 13 13 ? A 35.379 -48.123 -31.390 1.000 1 A TYR 28.700 1
ATOM 226 O OH . TYR 13 13 ? A 35.629 -47.461 -32.550 1.000 1 A TYR 28.700 1
ATOM 227 H H . TYR 13 13 ? A 36.143 -52.242 -26.742 1.000 1 A TYR 28.700 1
ATOM 228 H HA . TYR 13 13 ? A 36.625 -49.386 -27.285 1.000 1 A TYR 28.700 1
ATOM 229 H HB2 . TYR 13 13 ? A 33.866 -49.773 -27.136 1.000 1 A TYR 28.700 1
ATOM 230 H HB3 . TYR 13 13 ? A 34.461 -51.268 -27.835 1.000 1 A TYR 28.700 1
ATOM 231 H HD1 . TYR 13 13 ? A 34.384 -47.570 -28.168 1.000 1 A TYR 28.700 1
ATOM 232 H HD2 . TYR 13 13 ? A 35.505 -51.276 -30.063 1.000 1 A TYR 28.700 1
ATOM 233 H HE1 . TYR 13 13 ? A 34.799 -46.348 -30.290 1.000 1 A TYR 28.700 1
ATOM 234 H HE2 . TYR 13 13 ? A 35.922 -50.044 -32.201 1.000 1 A TYR 28.700 1
ATOM 235 H HH . TYR 13 13 ? A 35.505 -46.514 -32.452 1.000 1 A TYR 28.700 1
ATOM 236 N N . SER 14 14 ? A 35.739 -50.289 -24.332 1.000 1 A SER 30.050 1
ATOM 237 C CA . SER 14 14 ? A 35.588 -49.799 -22.950 1.000 1 A SER 30.050 1
ATOM 238 C C . SER 14 14 ? A 36.892 -49.331 -22.283 1.000 1 A SER 30.050 1
ATOM 239 O O . SER 14 14 ? A 36.848 -48.870 -21.147 1.000 1 A SER 30.050 1
ATOM 240 C CB . SER 14 14 ? A 34.872 -50.853 -22.091 1.000 1 A SER 30.050 1
ATOM 241 O OG . SER 14 14 ? A 35.391 -52.159 -22.289 1.000 1 A SER 30.050 1
ATOM 242 H H . SER 14 14 ? A 35.821 -51.287 -24.467 1.000 1 A SER 30.050 1
ATOM 243 H HA . SER 14 14 ? A 34.939 -48.923 -22.967 1.000 1 A SER 30.050 1
ATOM 244 H HB2 . SER 14 14 ? A 34.942 -50.583 -21.037 1.000 1 A SER 30.050 1
ATOM 245 H HB3 . SER 14 14 ? A 33.818 -50.863 -22.366 1.000 1 A SER 30.050 1
ATOM 246 H HG . SER 14 14 ? A 36.349 -52.150 -22.226 1.000 1 A SER 30.050 1
ATOM 247 N N . GLY 15 15 ? A 38.049 -49.464 -22.946 1.000 1 A GLY 25.730 1
ATOM 248 C CA . GLY 15 15 ? A 39.364 -49.182 -22.344 1.000 1 A GLY 25.730 1
ATOM 249 C C . GLY 15 15 ? A 40.029 -47.857 -22.740 1.000 1 A GLY 25.730 1
ATOM 250 O O . GLY 15 15 ? A 40.912 -47.403 -22.020 1.000 1 A GLY 25.730 1
ATOM 251 H H . GLY 15 15 ? A 38.021 -49.860 -23.874 1.000 1 A GLY 25.730 1
ATOM 252 H HA2 . GLY 15 15 ? A 40.046 -49.980 -22.635 1.000 1 A GLY 25.730 1
ATOM 253 H HA3 . GLY 15 15 ? A 39.288 -49.199 -21.257 1.000 1 A GLY 25.730 1
ATOM 254 N N . ALA 16 16 ? A 39.639 -47.245 -23.866 1.000 1 A ALA 25.730 1
ATOM 255 C CA . ALA 16 16 ? A 40.372 -46.113 -24.456 1.000 1 A ALA 25.730 1
ATOM 256 C C . ALA 16 16 ? A 39.546 -44.828 -24.662 1.000 1 A ALA 25.730 1
ATOM 257 O O . ALA 16 16 ? A 40.127 -43.775 -24.891 1.000 1 A ALA 25.730 1
ATOM 258 C CB . ALA 16 16 ? A 41.013 -46.596 -25.764 1.000 1 A ALA 25.730 1
ATOM 259 H H . ALA 16 16 ? A 38.924 -47.688 -24.424 1.000 1 A ALA 25.730 1
ATOM 260 H HA . ALA 16 16 ? A 41.188 -45.826 -23.793 1.000 1 A ALA 25.730 1
ATOM 261 H HB1 . ALA 16 16 ? A 41.613 -45.792 -26.192 1.000 1 A ALA 25.730 1
ATOM 262 H HB2 . ALA 16 16 ? A 41.661 -47.450 -25.567 1.000 1 A ALA 25.730 1
ATOM 263 H HB3 . ALA 16 16 ? A 40.241 -46.881 -26.478 1.000 1 A ALA 25.730 1
ATOM 264 N N . ALA 17 17 ? A 38.215 -44.871 -24.528 1.000 1 A ALA 27.310 1
ATOM 265 C CA . ALA 17 17 ? A 37.345 -43.705 -24.748 1.000 1 A ALA 27.310 1
ATOM 266 C C . ALA 17 17 ? A 37.382 -42.641 -23.622 1.000 1 A ALA 27.310 1
ATOM 267 O O . ALA 17 17 ? A 36.684 -41.640 -23.708 1.000 1 A ALA 27.310 1
ATOM 268 C CB . ALA 17 17 ? A 35.925 -44.215 -25.022 1.000 1 A ALA 27.310 1
ATOM 269 H H . ALA 17 17 ? A 37.770 -45.753 -24.320 1.000 1 A ALA 27.310 1
ATOM 270 H HA . ALA 17 17 ? A 37.689 -43.194 -25.648 1.000 1 A ALA 27.310 1
ATOM 271 H HB1 . ALA 17 17 ? A 35.280 -43.374 -25.276 1.000 1 A ALA 27.310 1
ATOM 272 H HB2 . ALA 17 17 ? A 35.527 -44.710 -24.136 1.000 1 A ALA 27.310 1
ATOM 273 H HB3 . ALA 17 17 ? A 35.932 -44.915 -25.858 1.000 1 A ALA 27.310 1
ATOM 274 N N . LEU 18 18 ? A 38.184 -42.856 -22.571 1.000 1 A LEU 31.020 1
ATOM 275 C CA . LEU 18 18 ? A 38.452 -41.887 -21.495 1.000 1 A LEU 31.020 1
ATOM 276 C C . LEU 18 18 ? A 39.811 -41.176 -21.649 1.000 1 A LEU 31.020 1
ATOM 277 O O . LEU 18 18 ? A 40.184 -40.366 -20.803 1.000 1 A LEU 31.020 1
ATOM 278 C CB . LEU 18 18 ? A 38.295 -42.596 -20.133 1.000 1 A LEU 31.020 1
ATOM 279 C CG . LEU 18 18 ? A 36.845 -42.550 -19.616 1.000 1 A LEU 31.020 1
ATOM 280 C CD1 . LEU 18 18 ? A 36.614 -43.651 -18.580 1.000 1 A LEU 31.020 1
ATOM 281 C CD2 . LEU 18 18 ? A 36.534 -41.206 -18.954 1.000 1 A LEU 31.020 1
ATOM 282 H H . LEU 18 18 ? A 38.729 -43.707 -22.574 1.000 1 A LEU 31.020 1
ATOM 283 H HA . LEU 18 18 ? A 37.715 -41.086 -21.552 1.000 1 A LEU 31.020 1
ATOM 284 H HB2 . LEU 18 18 ? A 38.623 -43.631 -20.232 1.000 1 A LEU 31.020 1
ATOM 285 H HB3 . LEU 18 18 ? A 38.937 -42.125 -19.389 1.000 1 A LEU 31.020 1
ATOM 286 H HG . LEU 18 18 ? A 36.155 -42.716 -20.443 1.000 1 A LEU 31.020 1
ATOM 287 H HD11 . LEU 18 18 ? A 35.586 -43.603 -18.222 1.000 1 A LEU 31.020 1
ATOM 288 H HD12 . LEU 18 18 ? A 36.783 -44.627 -19.036 1.000 1 A LEU 31.020 1
ATOM 289 H HD13 . LEU 18 18 ? A 37.296 -43.518 -17.740 1.000 1 A LEU 31.020 1
ATOM 290 H HD21 . LEU 18 18 ? A 37.197 -41.033 -18.106 1.000 1 A LEU 31.020 1
ATOM 291 H HD22 . LEU 18 18 ? A 36.663 -40.395 -19.672 1.000 1 A LEU 31.020 1
ATOM 292 H HD23 . LEU 18 18 ? A 35.500 -41.190 -18.609 1.000 1 A LEU 31.020 1
ATOM 293 N N . LEU 19 19 ? A 40.560 -41.463 -22.718 1.000 1 A LEU 28.550 1
ATOM 294 C CA . LEU 19 19 ? A 41.748 -40.697 -23.085 1.000 1 A LEU 28.550 1
ATOM 295 C C . LEU 19 19 ? A 41.335 -39.535 -23.986 1.000 1 A LEU 28.550 1
ATOM 296 O O . LEU 19 19 ? A 40.961 -39.767 -25.129 1.000 1 A LEU 28.550 1
ATOM 297 C CB . LEU 19 19 ? A 42.769 -41.612 -23.784 1.000 1 A LEU 28.550 1
ATOM 298 C CG . LEU 19 19 ? A 43.480 -42.590 -22.835 1.000 1 A LEU 28.550 1
ATOM 299 C CD1 . LEU 19 19 ? A 44.234 -43.643 -23.648 1.000 1 A LEU 28.550 1
ATOM 300 C CD2 . LEU 19 19 ? A 44.492 -41.875 -21.934 1.000 1 A LEU 28.550 1
ATOM 301 H H . LEU 19 19 ? A 40.184 -42.081 -23.423 1.000 1 A LEU 28.550 1
ATOM 302 H HA . LEU 19 19 ? A 42.209 -40.278 -22.191 1.000 1 A LEU 28.550 1
ATOM 303 H HB2 . LEU 19 19 ? A 42.254 -42.172 -24.565 1.000 1 A LEU 28.550 1
ATOM 304 H HB3 . LEU 19 19 ? A 43.522 -40.993 -24.273 1.000 1 A LEU 28.550 1
ATOM 305 H HG . LEU 19 19 ? A 42.746 -43.103 -22.213 1.000 1 A LEU 28.550 1
ATOM 306 H HD11 . LEU 19 19 ? A 44.720 -44.350 -22.976 1.000 1 A LEU 28.550 1
ATOM 307 H HD12 . LEU 19 19 ? A 43.529 -44.185 -24.279 1.000 1 A LEU 28.550 1
ATOM 308 H HD13 . LEU 19 19 ? A 44.982 -43.162 -24.278 1.000 1 A LEU 28.550 1
ATOM 309 H HD21 . LEU 19 19 ? A 45.214 -41.328 -22.540 1.000 1 A LEU 28.550 1
ATOM 310 H HD22 . LEU 19 19 ? A 45.018 -42.607 -21.320 1.000 1 A LEU 28.550 1
ATOM 311 H HD23 . LEU 19 19 ? A 43.978 -41.181 -21.270 1.000 1 A LEU 28.550 1
ATOM 312 N N . ALA 20 20 ? A 41.446 -38.316 -23.450 1.000 1 A ALA 37.880 1
ATOM 313 C CA . ALA 20 20 ? A 41.401 -37.036 -24.160 1.000 1 A ALA 37.880 1
ATOM 314 C C . ALA 20 20 ? A 40.318 -36.926 -25.253 1.000 1 A ALA 37.880 1
ATOM 315 O O . ALA 20 20 ? A 40.558 -37.240 -26.418 1.000 1 A ALA 37.880 1
ATOM 316 C CB . ALA 20 20 ? A 42.809 -36.737 -24.696 1.000 1 A ALA 37.880 1
ATOM 317 H H . ALA 20 20 ? A 41.669 -38.278 -22.465 1.000 1 A ALA 37.880 1
ATOM 318 H HA . ALA 20 20 ? A 41.174 -36.264 -23.424 1.000 1 A ALA 37.880 1
ATOM 319 H HB1 . ALA 20 20 ? A 43.104 -37.504 -25.412 1.000 1 A ALA 37.880 1
ATOM 320 H HB2 . ALA 20 20 ? A 42.810 -35.770 -25.200 1.000 1 A ALA 37.880 1
ATOM 321 H HB3 . ALA 20 20 ? A 43.526 -36.711 -23.875 1.000 1 A ALA 37.880 1
ATOM 322 N N . GLU 21 21 ? A 39.150 -36.378 -24.898 1.000 1 A GLU 41.030 1
ATOM 323 C CA . GLU 21 21 ? A 38.175 -35.925 -25.895 1.000 1 A GLU 41.030 1
ATOM 324 C C . GLU 21 21 ? A 38.782 -34.758 -26.700 1.000 1 A GLU 41.030 1
ATOM 325 O O . GLU 21 21 ? A 38.762 -33.587 -26.306 1.000 1 A GLU 41.030 1
ATOM 326 C CB . GLU 21 21 ? A 36.826 -35.602 -25.227 1.000 1 A GLU 41.030 1
ATOM 327 C CG . GLU 21 21 ? A 35.691 -35.468 -26.259 1.000 1 A GLU 41.030 1
ATOM 328 C CD . GLU 21 21 ? A 34.302 -35.311 -25.613 1.000 1 A GLU 41.030 1
ATOM 329 O OE1 . GLU 21 21 ? A 33.321 -35.808 -26.215 1.000 1 A GLU 41.030 1
ATOM 330 O OE2 . GLU 21 21 ? A 34.220 -34.673 -24.540 1.000 1 A GLU 41.030 1
ATOM 331 H H . GLU 21 21 ? A 38.971 -36.158 -23.929 1.000 1 A GLU 41.030 1
ATOM 332 H HA . GLU 21 21 ? A 37.999 -36.748 -26.588 1.000 1 A GLU 41.030 1
ATOM 333 H HB2 . GLU 21 21 ? A 36.916 -34.685 -24.644 1.000 1 A GLU 41.030 1
ATOM 334 H HB3 . GLU 21 21 ? A 36.573 -36.418 -24.549 1.000 1 A GLU 41.030 1
ATOM 335 H HG2 . GLU 21 21 ? A 35.890 -34.605 -26.895 1.000 1 A GLU 41.030 1
ATOM 336 H HG3 . GLU 21 21 ? A 35.695 -36.356 -26.892 1.000 1 A GLU 41.030 1
ATOM 337 N N . GLU 22 22 ? A 39.424 -35.107 -27.811 1.000 1 A GLU 53.530 1
ATOM 338 C CA . GLU 22 22 ? A 39.918 -34.175 -28.813 1.000 1 A GLU 53.530 1
ATOM 339 C C . GLU 22 22 ? A 38.711 -33.475 -29.457 1.000 1 A GLU 53.530 1
ATOM 340 O O . GLU 22 22 ? A 37.699 -34.116 -29.747 1.000 1 A GLU 53.530 1
ATOM 341 C CB . GLU 22 22 ? A 40.800 -34.946 -29.810 1.000 1 A GLU 53.530 1
ATOM 342 C CG . GLU 22 22 ? A 41.693 -34.033 -30.661 1.000 1 A GLU 53.530 1
ATOM 343 C CD . GLU 22 22 ? A 42.737 -34.824 -31.475 1.000 1 A GLU 53.530 1
ATOM 344 O OE1 . GLU 22 22 ? A 43.845 -34.275 -31.672 1.000 1 A GLU 53.530 1
ATOM 345 O OE2 . GLU 22 22 ? A 42.423 -35.955 -31.912 1.000 1 A GLU 53.530 1
ATOM 346 H H . GLU 22 22 ? A 39.575 -36.093 -27.971 1.000 1 A GLU 53.530 1
ATOM 347 H HA . GLU 22 22 ? A 40.535 -33.428 -28.313 1.000 1 A GLU 53.530 1
ATOM 348 H HB2 . GLU 22 22 ? A 40.169 -35.556 -30.456 1.000 1 A GLU 53.530 1
ATOM 349 H HB3 . GLU 22 22 ? A 41.453 -35.610 -29.243 1.000 1 A GLU 53.530 1
ATOM 350 H HG2 . GLU 22 22 ? A 41.064 -33.453 -31.336 1.000 1 A GLU 53.530 1
ATOM 351 H HG3 . GLU 22 22 ? A 42.203 -33.335 -29.997 1.000 1 A GLU 53.530 1
ATOM 352 N N . LEU 23 23 ? A 38.786 -32.151 -29.629 1.000 1 A LEU 55.880 1
ATOM 353 C CA . LEU 23 23 ? A 37.655 -31.326 -30.068 1.000 1 A LEU 55.880 1
ATOM 354 C C . LEU 23 23 ? A 37.135 -31.792 -31.440 1.000 1 A LEU 55.880 1
ATOM 355 O O . LEU 23 23 ? A 37.748 -31.517 -32.472 1.000 1 A LEU 55.880 1
ATOM 356 C CB . LEU 23 23 ? A 38.100 -29.850 -30.114 1.000 1 A LEU 55.880 1
ATOM 357 C CG . LEU 23 23 ? A 38.202 -29.139 -28.752 1.000 1 A LEU 55.880 1
ATOM 358 C CD1 . LEU 23 23 ? A 38.864 -27.773 -28.940 1.000 1 A LEU 55.880 1
ATOM 359 C CD2 . LEU 23 23 ? A 36.832 -28.899 -28.114 1.000 1 A LEU 55.880 1
ATOM 360 H H . LEU 23 23 ? A 39.664 -31.692 -29.436 1.000 1 A LEU 55.880 1
ATOM 361 H HA . LEU 23 23 ? A 36.839 -31.437 -29.354 1.000 1 A LEU 55.880 1
ATOM 362 H HB2 . LEU 23 23 ? A 37.393 -29.293 -30.729 1.000 1 A LEU 55.880 1
ATOM 363 H HB3 . LEU 23 23 ? A 39.064 -29.797 -30.619 1.000 1 A LEU 55.880 1
ATOM 364 H HG . LEU 23 23 ? A 38.816 -29.732 -28.074 1.000 1 A LEU 55.880 1
ATOM 365 H HD11 . LEU 23 23 ? A 38.945 -27.262 -27.981 1.000 1 A LEU 55.880 1
ATOM 366 H HD12 . LEU 23 23 ? A 39.865 -27.901 -29.351 1.000 1 A LEU 55.880 1
ATOM 367 H HD13 . LEU 23 23 ? A 38.274 -27.161 -29.623 1.000 1 A LEU 55.880 1
ATOM 368 H HD21 . LEU 23 23 ? A 36.354 -29.851 -27.882 1.000 1 A LEU 55.880 1
ATOM 369 H HD22 . LEU 23 23 ? A 36.192 -28.333 -28.791 1.000 1 A LEU 55.880 1
ATOM 370 H HD23 . LEU 23 23 ? A 36.951 -28.344 -27.184 1.000 1 A LEU 55.880 1
ATOM 371 N N . GLN 24 24 ? A 35.989 -32.478 -31.464 1.000 1 A GLN 66.620 1
ATOM 372 C CA . GLN 24 24 ? A 35.419 -32.997 -32.707 1.000 1 A GLN 66.620 1
ATOM 373 C C . GLN 24 24 ? A 34.657 -31.903 -33.478 1.000 1 A GLN 66.620 1
ATOM 374 O O . GLN 24 24 ? A 33.992 -31.060 -32.867 1.000 1 A GLN 66.620 1
ATOM 375 C CB . GLN 24 24 ? A 34.532 -34.229 -32.463 1.000 1 A GLN 66.620 1
ATOM 376 C CG . GLN 24 24 ? A 35.315 -35.388 -31.826 1.000 1 A GLN 66.620 1
ATOM 377 C CD . GLN 24 24 ? A 34.586 -36.729 -31.860 1.000 1 A GLN 66.620 1
ATOM 378 O OE1 . GLN 24 24 ? A 33.478 -36.887 -32.351 1.000 1 A GLN 66.620 1
ATOM 379 N NE2 . GLN 24 24 ? A 35.209 -37.773 -31.364 1.000 1 A GLN 66.620 1
ATOM 380 H H . GLN 24 24 ? A 35.555 -32.734 -30.589 1.000 1 A GLN 66.620 1
ATOM 381 H HA . GLN 24 24 ? A 36.258 -33.336 -33.314 1.000 1 A GLN 66.620 1
ATOM 382 H HB2 . GLN 24 24 ? A 34.144 -34.557 -33.427 1.000 1 A GLN 66.620 1
ATOM 383 H HB3 . GLN 24 24 ? A 33.688 -33.965 -31.825 1.000 1 A GLN 66.620 1
ATOM 384 H HG2 . GLN 24 24 ? A 36.267 -35.509 -32.344 1.000 1 A GLN 66.620 1
ATOM 385 H HG3 . GLN 24 24 ? A 35.525 -35.145 -30.784 1.000 1 A GLN 66.620 1
ATOM 386 H HE21 . GLN 24 24 ? A 36.085 -37.636 -30.879 1.000 1 A GLN 66.620 1
ATOM 387 H HE22 . GLN 24 24 ? A 34.670 -38.625 -31.299 1.000 1 A GLN 66.620 1
ATOM 388 N N . PRO 25 25 ? A 34.689 -31.909 -34.825 1.000 1 A PRO 64.880 1
ATOM 389 C CA . PRO 25 25 ? A 33.847 -31.026 -35.627 1.000 1 A PRO 64.880 1
ATOM 390 C C . PRO 25 25 ? A 32.352 -31.314 -35.421 1.000 1 A PRO 64.880 1
ATOM 391 O O . PRO 25 25 ? A 31.922 -32.469 -35.454 1.000 1 A PRO 64.880 1
ATOM 392 C CB . PRO 25 25 ? A 34.268 -31.253 -37.084 1.000 1 A PRO 64.880 1
ATOM 393 C CG . PRO 25 25 ? A 35.682 -31.820 -36.968 1.000 1 A PRO 64.880 1
ATOM 394 C CD . PRO 25 25 ? A 35.619 -32.632 -35.677 1.000 1 A PRO 64.880 1
ATOM 395 H HA . PRO 25 25 ? A 34.065 -29.995 -35.349 1.000 1 A PRO 64.880 1
ATOM 396 H HB2 . PRO 25 25 ? A 33.621 -31.994 -37.554 1.000 1 A PRO 64.880 1
ATOM 397 H HB3 . PRO 25 25 ? A 34.253 -30.322 -37.652 1.000 1 A PRO 64.880 1
ATOM 398 H HG2 . PRO 25 25 ? A 36.394 -31.004 -36.850 1.000 1 A PRO 64.880 1
ATOM 399 H HG3 . PRO 25 25 ? A 35.945 -32.441 -37.824 1.000 1 A PRO 64.880 1
ATOM 400 H HD2 . PRO 25 25 ? A 36.617 -32.685 -35.240 1.000 1 A PRO 64.880 1
ATOM 401 H HD3 . PRO 25 25 ? A 35.231 -33.631 -35.875 1.000 1 A PRO 64.880 1
ATOM 402 N N . LEU 26 26 ? A 31.539 -30.264 -35.282 1.000 1 A LEU 66.750 1
ATOM 403 C CA . LEU 26 26 ? A 30.074 -30.372 -35.249 1.000 1 A LEU 66.750 1
ATOM 404 C C . LEU 26 26 ? A 29.507 -30.794 -36.626 1.000 1 A LEU 66.750 1
ATOM 405 O O . LEU 26 26 ? A 29.994 -30.361 -37.671 1.000 1 A LEU 66.750 1
ATOM 406 C CB . LEU 26 26 ? A 29.487 -29.037 -34.753 1.000 1 A LEU 66.750 1
ATOM 407 C CG . LEU 26 26 ? A 29.538 -28.883 -33.220 1.000 1 A LEU 66.750 1
ATOM 408 C CD1 . LEU 26 26 ? A 29.676 -27.423 -32.805 1.000 1 A LEU 66.750 1
ATOM 409 C CD2 . LEU 26 26 ? A 28.253 -29.418 -32.574 1.000 1 A LEU 66.750 1
ATOM 410 H H . LEU 26 26 ? A 31.960 -29.346 -35.280 1.000 1 A LEU 66.750 1
ATOM 411 H HA . LEU 26 26 ? A 29.808 -31.154 -34.538 1.000 1 A LEU 66.750 1
ATOM 412 H HB2 . LEU 26 26 ? A 30.032 -28.221 -35.228 1.000 1 A LEU 66.750 1
ATOM 413 H HB3 . LEU 26 26 ? A 28.448 -28.968 -35.074 1.000 1 A LEU 66.750 1
ATOM 414 H HG . LEU 26 26 ? A 30.396 -29.425 -32.822 1.000 1 A LEU 66.750 1
ATOM 415 H HD11 . LEU 26 26 ? A 28.869 -26.820 -33.220 1.000 1 A LEU 66.750 1
ATOM 416 H HD12 . LEU 26 26 ? A 29.662 -27.349 -31.717 1.000 1 A LEU 66.750 1
ATOM 417 H HD13 . LEU 26 26 ? A 30.634 -27.037 -33.155 1.000 1 A LEU 66.750 1
ATOM 418 H HD21 . LEU 26 26 ? A 28.341 -29.344 -31.490 1.000 1 A LEU 66.750 1
ATOM 419 H HD22 . LEU 26 26 ? A 28.116 -30.463 -32.851 1.000 1 A LEU 66.750 1
ATOM 420 H HD23 . LEU 26 26 ? A 27.400 -28.828 -32.910 1.000 1 A LEU 66.750 1
ATOM 421 N N . THR 27 27 ? A 28.470 -31.643 -36.628 1.000 1 A THR 58.720 1
ATOM 422 C CA . THR 27 27 ? A 28.006 -32.402 -37.818 1.000 1 A THR 58.720 1
ATOM 423 C C . THR 27 27 ? A 26.490 -32.372 -38.082 1.000 1 A THR 58.720 1
ATOM 424 O O . THR 27 27 ? A 25.997 -33.202 -38.838 1.000 1 A THR 58.720 1
ATOM 425 C CB . THR 27 27 ? A 28.487 -33.870 -37.739 1.000 1 A THR 58.720 1
ATOM 426 O OG1 . THR 27 27 ? A 28.311 -34.412 -36.448 1.000 1 A THR 58.720 1
ATOM 427 C CG2 . THR 27 27 ? A 29.976 -34.011 -38.048 1.000 1 A THR 58.720 1
ATOM 428 H H . THR 27 27 ? A 28.113 -31.963 -35.739 1.000 1 A THR 58.720 1
ATOM 429 H HA . THR 27 27 ? A 28.441 -31.957 -38.713 1.000 1 A THR 58.720 1
ATOM 430 H HB . THR 27 27 ? A 27.952 -34.487 -38.460 1.000 1 A THR 58.720 1
ATOM 431 H HG1 . THR 27 27 ? A 29.130 -34.277 -35.966 1.000 1 A THR 58.720 1
ATOM 432 H HG21 . THR 27 27 ? A 30.251 -35.066 -38.039 1.000 1 A THR 58.720 1
ATOM 433 H HG22 . THR 27 27 ? A 30.177 -33.586 -39.031 1.000 1 A THR 58.720 1
ATOM 434 H HG23 . THR 27 27 ? A 30.568 -33.473 -37.308 1.000 1 A THR 58.720 1
ATOM 435 N N . ASP 28 28 ? A 25.746 -31.452 -37.462 1.000 1 A ASP 58.660 1
ATOM 436 C CA . ASP 28 28 ? A 24.271 -31.471 -37.406 1.000 1 A ASP 58.660 1
ATOM 437 C C . ASP 28 28 ? A 23.650 -30.169 -37.971 1.000 1 A ASP 58.660 1
ATOM 438 O O . ASP 28 28 ? A 24.207 -29.082 -37.796 1.000 1 A ASP 58.660 1
ATOM 439 C CB . ASP 28 28 ? A 23.869 -31.665 -35.934 1.000 1 A ASP 58.660 1
ATOM 440 C CG . ASP 28 28 ? A 22.807 -32.716 -35.613 1.000 1 A ASP 58.660 1
ATOM 441 O OD1 . ASP 28 28 ? A 22.067 -33.124 -36.532 1.000 1 A ASP 58.660 1
ATOM 442 O OD2 . ASP 28 28 ? A 22.725 -33.041 -34.399 1.000 1 A ASP 58.660 1
ATOM 443 H H . ASP 28 28 ? A 26.212 -30.716 -36.951 1.000 1 A ASP 58.660 1
ATOM 444 H HA . ASP 28 28 ? A 23.892 -32.308 -37.992 1.000 1 A ASP 58.660 1
ATOM 445 H HB2 . ASP 28 28 ? A 23.473 -30.706 -35.600 1.000 1 A ASP 58.660 1
ATOM 446 H HB3 . ASP 28 28 ? A 24.749 -31.889 -35.333 1.000 1 A ASP 58.660 1
ATOM 447 N N . ASP 29 29 ? A 22.477 -30.249 -38.604 1.000 1 A ASP 56.880 1
ATOM 448 C CA . ASP 29 29 ? A 21.995 -29.236 -39.569 1.000 1 A ASP 56.880 1
ATOM 449 C C . ASP 29 29 ? A 21.413 -27.925 -38.976 1.000 1 A ASP 56.880 1
ATOM 450 O O . ASP 29 29 ? A 21.180 -26.967 -39.716 1.000 1 A ASP 56.880 1
ATOM 451 C CB . ASP 29 29 ? A 20.951 -29.888 -40.501 1.000 1 A ASP 56.880 1
ATOM 452 C CG . ASP 29 29 ? A 21.507 -30.906 -41.511 1.000 1 A ASP 56.880 1
ATOM 453 O OD1 . ASP 29 29 ? A 22.711 -30.842 -41.841 1.000 1 A ASP 56.880 1
ATOM 454 O OD2 . ASP 29 29 ? A 20.686 -31.718 -41.996 1.000 1 A ASP 56.880 1
ATOM 455 H H . ASP 29 29 ? A 22.067 -31.169 -38.672 1.000 1 A ASP 56.880 1
ATOM 456 H HA . ASP 29 29 ? A 22.835 -28.936 -40.195 1.000 1 A ASP 56.880 1
ATOM 457 H HB2 . ASP 29 29 ? A 20.461 -29.106 -41.080 1.000 1 A ASP 56.880 1
ATOM 458 H HB3 . ASP 29 29 ? A 20.185 -30.365 -39.889 1.000 1 A ASP 56.880 1
ATOM 459 N N . THR 30 30 ? A 21.138 -27.831 -37.664 1.000 1 A THR 61.910 1
ATOM 460 C CA . THR 30 30 ? A 20.379 -26.692 -37.082 1.000 1 A THR 61.910 1
ATOM 461 C C . THR 30 30 ? A 21.006 -26.088 -35.818 1.000 1 A THR 61.910 1
ATOM 462 O O . THR 30 30 ? A 20.454 -26.205 -34.722 1.000 1 A THR 61.910 1
ATOM 463 C CB . THR 30 30 ? A 18.894 -27.037 -36.847 1.000 1 A THR 61.910 1
ATOM 464 O OG1 . THR 30 30 ? A 18.744 -28.015 -35.848 1.000 1 A THR 61.910 1
ATOM 465 C CG2 . THR 30 30 ? A 18.166 -27.525 -38.099 1.000 1 A THR 61.910 1
ATOM 466 H H . THR 30 30 ? A 21.330 -28.643 -37.096 1.000 1 A THR 61.910 1
ATOM 467 H HA . THR 30 30 ? A 20.378 -25.877 -37.806 1.000 1 A THR 61.910 1
ATOM 468 H HB . THR 30 30 ? A 18.393 -26.130 -36.508 1.000 1 A THR 61.910 1
ATOM 469 H HG1 . THR 30 30 ? A 19.274 -27.707 -35.109 1.000 1 A THR 61.910 1
ATOM 470 H HG21 . THR 30 30 ? A 18.297 -26.806 -38.907 1.000 1 A THR 61.910 1
ATOM 471 H HG22 . THR 30 30 ? A 18.568 -28.489 -38.411 1.000 1 A THR 61.910 1
ATOM 472 H HG23 . THR 30 30 ? A 17.104 -27.640 -37.881 1.000 1 A THR 61.910 1
ATOM 473 N N . MET 31 31 ? A 22.147 -25.411 -35.966 1.000 1 A MET 72.310 1
ATOM 474 C CA . MET 31 31 ? A 22.819 -24.688 -34.874 1.000 1 A MET 72.310 1
ATOM 475 C C . MET 31 31 ? A 22.443 -23.201 -34.842 1.000 1 A MET 72.310 1
ATOM 476 O O . MET 31 31 ? A 22.510 -22.523 -35.872 1.000 1 A MET 72.310 1
ATOM 477 C CB . MET 31 31 ? A 24.339 -24.848 -35.000 1.000 1 A MET 72.310 1
ATOM 478 C CG . MET 31 31 ? A 24.778 -26.273 -34.661 1.000 1 A MET 72.310 1
ATOM 479 S SD . MET 31 31 ? A 26.558 -26.547 -34.850 1.000 1 A MET 72.310 1
ATOM 480 C CE . MET 31 31 ? A 26.566 -27.468 -36.409 1.000 1 A MET 72.310 1
ATOM 481 H H . MET 31 31 ? A 22.545 -25.352 -36.893 1.000 1 A MET 72.310 1
ATOM 482 H HA . MET 31 31 ? A 22.519 -25.120 -33.920 1.000 1 A MET 72.310 1
ATOM 483 H HB2 . MET 31 31 ? A 24.832 -24.166 -34.308 1.000 1 A MET 72.310 1
ATOM 484 H HB3 . MET 31 31 ? A 24.653 -24.602 -36.015 1.000 1 A MET 72.310 1
ATOM 485 H HG2 . MET 31 31 ? A 24.241 -26.986 -35.287 1.000 1 A MET 72.310 1
ATOM 486 H HG3 . MET 31 31 ? A 24.510 -26.465 -33.622 1.000 1 A MET 72.310 1
ATOM 487 H HE1 . MET 31 31 ? A 27.591 -27.606 -36.753 1.000 1 A MET 72.310 1
ATOM 488 H HE2 . MET 31 31 ? A 26.007 -26.912 -37.161 1.000 1 A MET 72.310 1
ATOM 489 H HE3 . MET 31 31 ? A 26.097 -28.441 -36.264 1.000 1 A MET 72.310 1
ATOM 490 N N . THR 32 32 ? A 22.114 -22.680 -33.656 1.000 1 A THR 76.500 1
ATOM 491 C CA . THR 32 32 ? A 21.819 -21.255 -33.427 1.000 1 A THR 76.500 1
ATOM 492 C C . THR 32 32 ? A 22.808 -20.584 -32.472 1.000 1 A THR 76.500 1
ATOM 493 O O . THR 32 32 ? A 23.317 -21.202 -31.542 1.000 1 A THR 76.500 1
ATOM 494 C CB . THR 32 32 ? A 20.358 -21.005 -32.987 1.000 1 A THR 76.500 1
ATOM 495 O OG1 . THR 32 32 ? A 19.891 -21.936 -32.034 1.000 1 A THR 76.500 1
ATOM 496 C CG2 . THR 32 32 ? A 19.411 -21.137 -34.181 1.000 1 A THR 76.500 1
ATOM 497 H H . THR 32 32 ? A 22.063 -23.291 -32.853 1.000 1 A THR 76.500 1
ATOM 498 H HA . THR 32 32 ? A 21.946 -20.745 -34.381 1.000 1 A THR 76.500 1
ATOM 499 H HB . THR 32 32 ? A 20.264 -19.996 -32.586 1.000 1 A THR 76.500 1
ATOM 500 H HG1 . THR 32 32 ? A 19.926 -21.555 -31.153 1.000 1 A THR 76.500 1
ATOM 501 H HG21 . THR 32 32 ? A 19.684 -20.414 -34.949 1.000 1 A THR 76.500 1
ATOM 502 H HG22 . THR 32 32 ? A 18.391 -20.934 -33.854 1.000 1 A THR 76.500 1
ATOM 503 H HG23 . THR 32 32 ? A 19.469 -22.145 -34.593 1.000 1 A THR 76.500 1
ATOM 504 N N . HIS 33 33 ? A 23.073 -19.298 -32.701 1.000 1 A HIS 80.880 1
ATOM 505 C CA . HIS 33 33 ? A 23.818 -18.400 -31.819 1.000 1 A HIS 80.880 1
ATOM 506 C C . HIS 33 33 ? A 22.872 -17.279 -31.363 1.000 1 A HIS 80.880 1
ATOM 507 O O . HIS 33 33 ? A 22.220 -16.635 -32.189 1.000 1 A HIS 80.880 1
ATOM 508 C CB . HIS 33 33 ? A 25.067 -17.883 -32.551 1.000 1 A HIS 80.880 1
ATOM 509 C CG . HIS 33 33 ? A 25.802 -16.791 -31.816 1.000 1 A HIS 80.880 1
ATOM 510 N ND1 . HIS 33 33 ? A 26.500 -16.936 -30.640 1.000 1 A HIS 80.880 1
ATOM 511 C CD2 . HIS 33 33 ? A 25.911 -15.479 -32.194 1.000 1 A HIS 80.880 1
ATOM 512 C CE1 . HIS 33 33 ? A 27.010 -15.736 -30.316 1.000 1 A HIS 80.880 1
ATOM 513 N NE2 . HIS 33 33 ? A 26.684 -14.812 -31.235 1.000 1 A HIS 80.880 1
ATOM 514 H H . HIS 33 33 ? A 22.621 -18.868 -33.495 1.000 1 A HIS 80.880 1
ATOM 515 H HA . HIS 33 33 ? A 24.153 -18.944 -30.936 1.000 1 A HIS 80.880 1
ATOM 516 H HB2 . HIS 33 33 ? A 25.755 -18.715 -32.699 1.000 1 A HIS 80.880 1
ATOM 517 H HB3 . HIS 33 33 ? A 24.789 -17.513 -33.538 1.000 1 A HIS 80.880 1
ATOM 518 H HD1 . HIS 33 33 ? A 26.667 -17.804 -30.151 1.000 1 A HIS 80.880 1
ATOM 519 H HD2 . HIS 33 33 ? A 25.477 -15.037 -33.079 1.000 1 A HIS 80.880 1
ATOM 520 H HE1 . HIS 33 33 ? A 27.594 -15.529 -29.431 1.000 1 A HIS 80.880 1
ATOM 521 N N . THR 34 34 ? A 22.759 -17.081 -30.048 1.000 1 A THR 70.690 1
ATOM 522 C CA . THR 34 34 ? A 21.680 -16.286 -29.426 1.000 1 A THR 70.690 1
ATOM 523 C C . THR 34 34 ? A 22.134 -14.973 -28.791 1.000 1 A THR 70.690 1
ATOM 524 O O . THR 34 34 ? A 21.338 -14.308 -28.126 1.000 1 A THR 70.690 1
ATOM 525 C CB . THR 34 34 ? A 20.918 -17.120 -28.386 1.000 1 A THR 70.690 1
ATOM 526 O OG1 . THR 34 34 ? A 21.830 -17.665 -27.454 1.000 1 A THR 70.690 1
ATOM 527 C CG2 . THR 34 34 ? A 20.153 -18.265 -29.041 1.000 1 A THR 70.690 1
ATOM 528 H H . THR 34 34 ? A 23.282 -17.680 -29.426 1.000 1 A THR 70.690 1
ATOM 529 H HA . THR 34 34 ? A 20.961 -16.010 -30.197 1.000 1 A THR 70.690 1
ATOM 530 H HB . THR 34 34 ? A 20.194 -16.496 -27.862 1.000 1 A THR 70.690 1
ATOM 531 H HG1 . THR 34 34 ? A 21.914 -17.037 -26.733 1.000 1 A THR 70.690 1
ATOM 532 H HG21 . THR 34 34 ? A 20.842 -18.976 -29.497 1.000 1 A THR 70.690 1
ATOM 533 H HG22 . THR 34 34 ? A 19.567 -18.782 -28.281 1.000 1 A THR 70.690 1
ATOM 534 H HG23 . THR 34 34 ? A 19.476 -17.875 -29.801 1.000 1 A THR 70.690 1
ATOM 535 N N . GLN 35 35 ? A 23.403 -14.583 -28.939 1.000 1 A GLN 74.500 1
ATOM 536 C CA . GLN 35 35 ? A 23.851 -13.292 -28.416 1.000 1 A GLN 74.500 1
ATOM 537 C C . GLN 35 35 ? A 23.375 -12.156 -29.322 1.000 1 A GLN 74.500 1
ATOM 538 O O . GLN 35 35 ? A 23.517 -12.211 -30.543 1.000 1 A GLN 74.500 1
ATOM 539 C CB . GLN 35 35 ? A 25.363 -13.243 -28.189 1.000 1 A GLN 74.500 1
ATOM 540 C CG . GLN 35 35 ? A 25.826 -14.296 -27.169 1.000 1 A GLN 74.500 1
ATOM 541 C CD . GLN 35 35 ? A 27.233 -14.027 -26.647 1.000 1 A GLN 74.500 1
ATOM 542 O OE1 . GLN 35 35 ? A 27.882 -13.057 -26.986 1.000 1 A GLN 74.500 1
ATOM 543 N NE2 . GLN 35 35 ? A 27.742 -14.862 -25.771 1.000 1 A GLN 74.500 1
ATOM 544 H H . GLN 35 35 ? A 24.021 -15.108 -29.541 1.000 1 A GLN 74.500 1
ATOM 545 H HA . GLN 35 35 ? A 23.389 -13.144 -27.440 1.000 1 A GLN 74.500 1
ATOM 546 H HB2 . GLN 35 35 ? A 25.599 -12.251 -27.804 1.000 1 A GLN 74.500 1
ATOM 547 H HB3 . GLN 35 35 ? A 25.893 -13.373 -29.133 1.000 1 A GLN 74.500 1
ATOM 548 H HG2 . GLN 35 35 ? A 25.799 -15.287 -27.621 1.000 1 A GLN 74.500 1
ATOM 549 H HG3 . GLN 35 35 ? A 25.151 -14.292 -26.313 1.000 1 A GLN 74.500 1
ATOM 550 H HE21 . GLN 35 35 ? A 27.274 -15.732 -25.560 1.000 1 A GLN 74.500 1
ATOM 551 H HE22 . GLN 35 35 ? A 28.690 -14.672 -25.479 1.000 1 A GLN 74.500 1
ATOM 552 N N . CYS 36 36 ? A 22.798 -11.122 -28.713 1.000 1 A CYS 76.440 1
ATOM 553 C CA . CYS 36 36 ? A 22.311 -9.955 -29.432 1.000 1 A CYS 76.440 1
ATOM 554 C C . CYS 36 36 ? A 23.472 -9.111 -29.973 1.000 1 A CYS 76.440 1
ATOM 555 O O . CYS 36 36 ? A 24.343 -8.697 -29.212 1.000 1 A CYS 76.440 1
ATOM 556 C CB . CYS 36 36 ? A 21.417 -9.120 -28.517 1.000 1 A CYS 76.440 1
ATOM 557 S SG . CYS 36 36 ? A 19.900 -9.904 -27.910 1.000 1 A CYS 76.440 1
ATOM 558 H H . CYS 36 36 ? A 22.715 -11.132 -27.706 1.000 1 A CYS 76.440 1
ATOM 559 H HA . CYS 36 36 ? A 21.704 -10.297 -30.271 1.000 1 A CYS 76.440 1
ATOM 560 H HB2 . CYS 36 36 ? A 21.123 -8.225 -29.064 1.000 1 A CYS 76.440 1
ATOM 561 H HB3 . CYS 36 36 ? A 22.009 -8.803 -27.658 1.000 1 A CYS 76.440 1
ATOM 562 N N . ARG 37 37 ? A 23.451 -8.804 -31.272 1.000 1 A ARG 78.060 1
ATOM 563 C CA . ARG 37 37 ? A 24.444 -7.962 -31.957 1.000 1 A ARG 78.060 1
ATOM 564 C C . ARG 37 37 ? A 23.731 -6.836 -32.708 1.000 1 A ARG 78.060 1
ATOM 565 O O . ARG 37 37 ? A 22.651 -7.055 -33.258 1.000 1 A ARG 78.060 1
ATOM 566 C CB . ARG 37 37 ? A 25.299 -8.830 -32.901 1.000 1 A ARG 78.060 1
ATOM 567 C CG . ARG 37 37 ? A 26.093 -9.939 -32.181 1.000 1 A ARG 78.060 1
ATOM 568 C CD . ARG 37 37 ? A 26.695 -10.939 -33.179 1.000 1 A ARG 78.060 1
ATOM 569 N NE . ARG 37 37 ? A 27.483 -11.988 -32.493 1.000 1 A ARG 78.060 1
ATOM 570 C CZ . ARG 37 37 ? A 28.801 -12.099 -32.464 1.000 1 A ARG 78.060 1
ATOM 571 N NH1 . ARG 37 37 ? A 29.576 -11.308 -33.133 1.000 1 A ARG 78.060 1
ATOM 572 N NH2 . ARG 37 37 ? A 29.376 -13.032 -31.772 1.000 1 A ARG 78.060 1
ATOM 573 H H . ARG 37 37 ? A 22.705 -9.195 -31.829 1.000 1 A ARG 78.060 1
ATOM 574 H HA . ARG 37 37 ? A 25.105 -7.506 -31.219 1.000 1 A ARG 78.060 1
ATOM 575 H HB2 . ARG 37 37 ? A 24.636 -9.289 -33.635 1.000 1 A ARG 78.060 1
ATOM 576 H HB3 . ARG 37 37 ? A 26.002 -8.192 -33.435 1.000 1 A ARG 78.060 1
ATOM 577 H HG2 . ARG 37 37 ? A 25.442 -10.496 -31.508 1.000 1 A ARG 78.060 1
ATOM 578 H HG3 . ARG 37 37 ? A 26.890 -9.485 -31.593 1.000 1 A ARG 78.060 1
ATOM 579 H HD2 . ARG 37 37 ? A 27.308 -10.400 -33.901 1.000 1 A ARG 78.060 1
ATOM 580 H HD3 . ARG 37 37 ? A 25.883 -11.419 -33.726 1.000 1 A ARG 78.060 1
ATOM 581 H HE . ARG 37 37 ? A 26.978 -12.690 -31.973 1.000 1 A ARG 78.060 1
ATOM 582 H HH11 . ARG 37 37 ? A 29.236 -10.501 -33.636 1.000 1 A ARG 78.060 1
ATOM 583 H HH12 . ARG 37 37 ? A 30.569 -11.267 -32.953 1.000 1 A ARG 78.060 1
ATOM 584 H HH21 . ARG 37 37 ? A 28.831 -13.691 -31.236 1.000 1 A ARG 78.060 1
ATOM 585 H HH22 . ARG 37 37 ? A 30.386 -13.023 -31.732 1.000 1 A ARG 78.060 1
ATOM 586 N N . VAL 38 38 ? A 24.327 -5.643 -32.741 1.000 1 A VAL 81.440 1
ATOM 587 C CA . VAL 38 38 ? A 23.856 -4.522 -33.573 1.000 1 A VAL 81.440 1
ATOM 588 C C . VAL 38 38 ? A 24.578 -4.581 -34.916 1.000 1 A VAL 81.440 1
ATOM 589 O O . VAL 38 38 ? A 25.791 -4.410 -34.982 1.000 1 A VAL 81.440 1
ATOM 590 C CB . VAL 38 38 ? A 24.047 -3.156 -32.883 1.000 1 A VAL 81.440 1
ATOM 591 C CG1 . VAL 38 38 ? A 23.558 -2.006 -33.777 1.000 1 A VAL 81.440 1
ATOM 592 C CG2 . VAL 38 38 ? A 23.248 -3.088 -31.575 1.000 1 A VAL 81.440 1
ATOM 593 H H . VAL 38 38 ? A 25.227 -5.547 -32.292 1.000 1 A VAL 81.440 1
ATOM 594 H HA . VAL 38 38 ? A 22.787 -4.638 -33.756 1.000 1 A VAL 81.440 1
ATOM 595 H HB . VAL 38 38 ? A 25.103 -3.005 -32.657 1.000 1 A VAL 81.440 1
ATOM 596 H HG11 . VAL 38 38 ? A 24.158 -1.951 -34.685 1.000 1 A VAL 81.440 1
ATOM 597 H HG12 . VAL 38 38 ? A 23.668 -1.059 -33.248 1.000 1 A VAL 81.440 1
ATOM 598 H HG13 . VAL 38 38 ? A 22.510 -2.150 -34.040 1.000 1 A VAL 81.440 1
ATOM 599 H HG21 . VAL 38 38 ? A 23.595 -3.854 -30.881 1.000 1 A VAL 81.440 1
ATOM 600 H HG22 . VAL 38 38 ? A 22.187 -3.234 -31.775 1.000 1 A VAL 81.440 1
ATOM 601 H HG23 . VAL 38 38 ? A 23.395 -2.116 -31.104 1.000 1 A VAL 81.440 1
ATOM 602 N N . ILE 39 39 ? A 23.840 -4.846 -35.991 1.000 1 A ILE 81.060 1
ATOM 603 C CA . ILE 39 39 ? A 24.398 -5.110 -37.320 1.000 1 A ILE 81.060 1
ATOM 604 C C . ILE 39 39 ? A 24.283 -3.864 -38.199 1.000 1 A ILE 81.060 1
ATOM 605 O O . ILE 39 39 ? A 23.235 -3.603 -38.789 1.000 1 A ILE 81.060 1
ATOM 606 C CB . ILE 39 39 ? A 23.717 -6.332 -37.971 1.000 1 A ILE 81.060 1
ATOM 607 C CG1 . ILE 39 39 ? A 23.697 -7.552 -37.025 1.000 1 A ILE 81.060 1
ATOM 608 C CG2 . ILE 39 39 ? A 24.438 -6.666 -39.290 1.000 1 A ILE 81.060 1
ATOM 609 C CD1 . ILE 39 39 ? A 22.980 -8.742 -37.658 1.000 1 A ILE 81.060 1
ATOM 610 H H . ILE 39 39 ? A 22.849 -4.993 -35.859 1.000 1 A ILE 81.060 1
ATOM 611 H HA . ILE 39 39 ? A 25.455 -5.354 -37.214 1.000 1 A ILE 81.060 1
ATOM 612 H HB . ILE 39 39 ? A 22.682 -6.073 -38.197 1.000 1 A ILE 81.060 1
ATOM 613 H HG12 . ILE 39 39 ? A 24.713 -7.838 -36.751 1.000 1 A ILE 81.060 1
ATOM 614 H HG13 . ILE 39 39 ? A 23.151 -7.301 -36.115 1.000 1 A ILE 81.060 1
ATOM 615 H HG21 . ILE 39 39 ? A 23.949 -7.497 -39.800 1.000 1 A ILE 81.060 1
ATOM 616 H HG22 . ILE 39 39 ? A 25.475 -6.934 -39.090 1.000 1 A ILE 81.060 1
ATOM 617 H HG23 . ILE 39 39 ? A 24.414 -5.814 -39.969 1.000 1 A ILE 81.060 1
ATOM 618 H HD11 . ILE 39 39 ? A 23.637 -9.241 -38.371 1.000 1 A ILE 81.060 1
ATOM 619 H HD12 . ILE 39 39 ? A 22.071 -8.404 -38.155 1.000 1 A ILE 81.060 1
ATOM 620 H HD13 . ILE 39 39 ? A 22.698 -9.450 -36.879 1.000 1 A ILE 81.060 1
ATOM 621 N N . ALA 40 40 ? A 25.384 -3.121 -38.332 1.000 1 A ALA 85.380 1
ATOM 622 C CA . ALA 40 40 ? A 25.475 -1.968 -39.234 1.000 1 A ALA 85.380 1
ATOM 623 C C . ALA 40 40 ? A 25.707 -2.357 -40.711 1.000 1 A ALA 85.380 1
ATOM 624 O O . ALA 40 40 ? A 25.374 -1.590 -41.619 1.000 1 A ALA 85.380 1
ATOM 625 C CB . ALA 40 40 ? A 26.586 -1.049 -38.714 1.000 1 A ALA 85.380 1
ATOM 626 H H . ALA 40 40 ? A 26.175 -3.336 -37.743 1.000 1 A ALA 85.380 1
ATOM 627 H HA . ALA 40 40 ? A 24.536 -1.414 -39.192 1.000 1 A ALA 85.380 1
ATOM 628 H HB1 . ALA 40 40 ? A 26.367 -0.746 -37.690 1.000 1 A ALA 85.380 1
ATOM 629 H HB2 . ALA 40 40 ? A 27.547 -1.564 -38.738 1.000 1 A ALA 85.380 1
ATOM 630 H HB3 . ALA 40 40 ? A 26.646 -0.157 -39.336 1.000 1 A ALA 85.380 1
ATOM 631 N N . SER 41 41 ? A 26.269 -3.545 -40.977 1.000 1 A SER 88.620 1
ATOM 632 C CA . SER 41 41 ? A 26.447 -4.087 -42.331 1.000 1 A SER 88.620 1
ATOM 633 C C . SER 41 41 ? A 26.495 -5.619 -42.342 1.000 1 A SER 88.620 1
ATOM 634 O O . SER 41 41 ? A 26.834 -6.233 -41.333 1.000 1 A SER 88.620 1
ATOM 635 C CB . SER 41 41 ? A 27.705 -3.507 -42.992 1.000 1 A SER 88.620 1
ATOM 636 O OG . SER 41 41 ? A 28.890 -4.018 -42.420 1.000 1 A SER 88.620 1
ATOM 637 H H . SER 41 41 ? A 26.506 -4.153 -40.207 1.000 1 A SER 88.620 1
ATOM 638 H HA . SER 41 41 ? A 25.583 -3.785 -42.922 1.000 1 A SER 88.620 1
ATOM 639 H HB2 . SER 41 41 ? A 27.696 -2.420 -42.903 1.000 1 A SER 88.620 1
ATOM 640 H HB3 . SER 41 41 ? A 27.698 -3.759 -44.053 1.000 1 A SER 88.620 1
ATOM 641 H HG . SER 41 41 ? A 28.903 -3.835 -41.478 1.000 1 A SER 88.620 1
ATOM 642 N N . ALA 42 42 ? A 26.127 -6.236 -43.468 1.000 1 A ALA 90.380 1
ATOM 643 C CA . ALA 42 42 ? A 26.147 -7.689 -43.654 1.000 1 A ALA 90.380 1
ATOM 644 C C . ALA 42 42 ? A 26.315 -8.077 -45.130 1.000 1 A ALA 90.380 1
ATOM 645 O O . ALA 42 42 ? A 25.984 -7.309 -46.034 1.000 1 A ALA 90.380 1
ATOM 646 C CB . ALA 42 42 ? A 24.856 -8.290 -43.087 1.000 1 A ALA 90.380 1
ATOM 647 H H . ALA 42 42 ? A 25.853 -5.668 -44.257 1.000 1 A ALA 90.380 1
ATOM 648 H HA . ALA 42 42 ? A 26.993 -8.102 -43.104 1.000 1 A ALA 90.380 1
ATOM 649 H HB1 . ALA 42 42 ? A 24.738 -8.001 -42.042 1.000 1 A ALA 90.380 1
ATOM 650 H HB2 . ALA 42 42 ? A 24.903 -9.378 -43.143 1.000 1 A ALA 90.380 1
ATOM 651 H HB3 . ALA 42 42 ? A 24.000 -7.942 -43.665 1.000 1 A ALA 90.380 1
ATOM 652 N N . LEU 43 43 ? A 26.805 -9.288 -45.382 1.000 1 A LEU 90.750 1
ATOM 653 C CA . LEU 43 43 ? A 26.926 -9.872 -46.715 1.000 1 A LEU 90.750 1
ATOM 654 C C . LEU 43 43 ? A 25.536 -10.285 -47.252 1.000 1 A LEU 90.750 1
ATOM 655 O O . LEU 43 43 ? A 24.769 -10.929 -46.527 1.000 1 A LEU 90.750 1
ATOM 656 C CB . LEU 43 43 ? A 27.869 -11.087 -46.656 1.000 1 A LEU 90.750 1
ATOM 657 C CG . LEU 43 43 ? A 29.299 -10.830 -46.149 1.000 1 A LEU 90.750 1
ATOM 658 C CD1 . LEU 43 43 ? A 30.060 -12.152 -46.082 1.000 1 A LEU 90.750 1
ATOM 659 C CD2 . LEU 43 43 ? A 30.059 -9.869 -47.059 1.000 1 A LEU 90.750 1
ATOM 660 H H . LEU 43 43 ? A 26.989 -9.895 -44.596 1.000 1 A LEU 90.750 1
ATOM 661 H HA . LEU 43 43 ? A 27.369 -9.124 -47.372 1.000 1 A LEU 90.750 1
ATOM 662 H HB2 . LEU 43 43 ? A 27.414 -11.828 -45.999 1.000 1 A LEU 90.750 1
ATOM 663 H HB3 . LEU 43 43 ? A 27.930 -11.529 -47.651 1.000 1 A LEU 90.750 1
ATOM 664 H HG . LEU 43 43 ? A 29.262 -10.409 -45.144 1.000 1 A LEU 90.750 1
ATOM 665 H HD11 . LEU 43 43 ? A 29.535 -12.848 -45.428 1.000 1 A LEU 90.750 1
ATOM 666 H HD12 . LEU 43 43 ? A 31.062 -11.983 -45.686 1.000 1 A LEU 90.750 1
ATOM 667 H HD13 . LEU 43 43 ? A 30.144 -12.588 -47.077 1.000 1 A LEU 90.750 1
ATOM 668 H HD21 . LEU 43 43 ? A 30.025 -10.221 -48.090 1.000 1 A LEU 90.750 1
ATOM 669 H HD22 . LEU 43 43 ? A 31.100 -9.803 -46.741 1.000 1 A LEU 90.750 1
ATOM 670 H HD23 . LEU 43 43 ? A 29.610 -8.878 -46.993 1.000 1 A LEU 90.750 1
ATOM 671 N N . PRO 44 44 ? A 25.193 -9.970 -48.519 1.000 1 A PRO 89.120 1
ATOM 672 C CA . PRO 44 44 ? A 23.921 -10.366 -49.140 1.000 1 A PRO 89.120 1
ATOM 673 C C . PRO 44 44 ? A 23.843 -11.856 -49.522 1.000 1 A PRO 89.120 1
ATOM 674 O O . PRO 44 44 ? A 22.757 -12.368 -49.775 1.000 1 A PRO 89.120 1
ATOM 675 C CB . PRO 44 44 ? A 23.790 -9.460 -50.368 1.000 1 A PRO 89.120 1
ATOM 676 C CG . PRO 44 44 ? A 25.241 -9.204 -50.773 1.000 1 A PRO 89.120 1
ATOM 677 C CD . PRO 44 44 ? A 25.958 -9.127 -49.427 1.000 1 A PRO 89.120 1
ATOM 678 H HA . PRO 44 44 ? A 23.090 -10.164 -48.464 1.000 1 A PRO 89.120 1
ATOM 679 H HB2 . PRO 44 44 ? A 23.223 -9.929 -51.172 1.000 1 A PRO 89.120 1
ATOM 680 H HB3 . PRO 44 44 ? A 23.324 -8.520 -50.075 1.000 1 A PRO 89.120 1
ATOM 681 H HG2 . PRO 44 44 ? A 25.619 -10.052 -51.344 1.000 1 A PRO 89.120 1
ATOM 682 H HG3 . PRO 44 44 ? A 25.347 -8.279 -51.340 1.000 1 A PRO 89.120 1
ATOM 683 H HD2 . PRO 44 44 ? A 26.986 -9.472 -49.528 1.000 1 A PRO 89.120 1
ATOM 684 H HD3 . PRO 44 44 ? A 25.946 -8.100 -49.062 1.000 1 A PRO 89.120 1
ATOM 685 N N . SER 45 45 ? A 24.980 -12.546 -49.575 1.000 1 A SER 85.880 1
ATOM 686 C CA . SER 45 45 ? A 25.110 -13.980 -49.854 1.000 1 A SER 85.880 1
ATOM 687 C C . SER 45 45 ? A 26.394 -14.501 -49.196 1.000 1 A SER 85.880 1
ATOM 688 O O . SER 45 45 ? A 27.318 -13.706 -49.009 1.000 1 A SER 85.880 1
ATOM 689 C CB . SER 45 45 ? A 25.128 -14.230 -51.371 1.000 1 A SER 85.880 1
ATOM 690 O OG . SER 45 45 ? A 26.136 -13.489 -52.033 1.000 1 A SER 85.880 1
ATOM 691 H H . SER 45 45 ? A 25.842 -12.062 -49.364 1.000 1 A SER 85.880 1
ATOM 692 H HA . SER 45 45 ? A 24.257 -14.504 -49.423 1.000 1 A SER 85.880 1
ATOM 693 H HB2 . SER 45 45 ? A 24.161 -13.940 -51.781 1.000 1 A SER 85.880 1
ATOM 694 H HB3 . SER 45 45 ? A 25.277 -15.290 -51.579 1.000 1 A SER 85.880 1
ATOM 695 H HG . SER 45 45 ? A 27.004 -13.789 -51.754 1.000 1 A SER 85.880 1
ATOM 696 N N . PRO 46 46 ? A 26.512 -15.802 -48.877 1.000 1 A PRO 81.690 1
ATOM 697 C CA . PRO 46 46 ? A 27.697 -16.338 -48.200 1.000 1 A PRO 81.690 1
ATOM 698 C C . PRO 46 46 ? A 28.981 -16.231 -49.042 1.000 1 A PRO 81.690 1
ATOM 699 O O . PRO 46 46 ? A 30.068 -16.180 -48.479 1.000 1 A PRO 81.690 1
ATOM 700 C CB . PRO 46 46 ? A 27.348 -17.792 -47.880 1.000 1 A PRO 81.690 1
ATOM 701 C CG . PRO 46 46 ? A 26.327 -18.165 -48.955 1.000 1 A PRO 81.690 1
ATOM 702 C CD . PRO 46 46 ? A 25.556 -16.866 -49.150 1.000 1 A PRO 81.690 1
ATOM 703 H HA . PRO 46 46 ? A 27.865 -15.797 -47.269 1.000 1 A PRO 81.690 1
ATOM 704 H HB2 . PRO 46 46 ? A 28.227 -18.435 -47.917 1.000 1 A PRO 81.690 1
ATOM 705 H HB3 . PRO 46 46 ? A 26.878 -17.844 -46.897 1.000 1 A PRO 81.690 1
ATOM 706 H HG2 . PRO 46 46 ? A 25.666 -18.970 -48.635 1.000 1 A PRO 81.690 1
ATOM 707 H HG3 . PRO 46 46 ? A 26.843 -18.432 -49.877 1.000 1 A PRO 81.690 1
ATOM 708 H HD2 . PRO 46 46 ? A 25.164 -16.824 -50.166 1.000 1 A PRO 81.690 1
ATOM 709 H HD3 . PRO 46 46 ? A 24.739 -16.818 -48.431 1.000 1 A PRO 81.690 1
ATOM 710 N N . ASP 47 47 ? A 28.852 -16.146 -50.370 1.000 1 A ASP 82.000 1
ATOM 711 C CA . ASP 47 47 ? A 29.968 -15.973 -51.311 1.000 1 A ASP 82.000 1
ATOM 712 C C . ASP 47 47 ? A 30.226 -14.498 -51.698 1.000 1 A ASP 82.000 1
ATOM 713 O O . ASP 47 47 ? A 31.029 -14.218 -52.588 1.000 1 A ASP 82.000 1
ATOM 714 C CB . ASP 47 47 ? A 29.718 -16.839 -52.559 1.000 1 A ASP 82.000 1
ATOM 715 C CG . ASP 47 47 ? A 29.363 -18.291 -52.219 1.000 1 A ASP 82.000 1
ATOM 716 O OD1 . ASP 47 47 ? A 30.176 -18.969 -51.549 1.000 1 A ASP 82.000 1
ATOM 717 O OD2 . ASP 47 47 ? A 28.244 -18.702 -52.602 1.000 1 A ASP 82.000 1
ATOM 718 H H . ASP 47 47 ? A 27.946 -16.351 -50.768 1.000 1 A ASP 82.000 1
ATOM 719 H HA . ASP 47 47 ? A 30.879 -16.342 -50.840 1.000 1 A ASP 82.000 1
ATOM 720 H HB2 . ASP 47 47 ? A 30.612 -16.837 -53.182 1.000 1 A ASP 82.000 1
ATOM 721 H HB3 . ASP 47 47 ? A 28.906 -16.395 -53.134 1.000 1 A ASP 82.000 1
ATOM 722 N N . ALA 48 48 ? A 29.531 -13.530 -51.081 1.000 1 A ALA 81.690 1
ATOM 723 C CA . ALA 48 48 ? A 29.763 -12.113 -51.368 1.000 1 A ALA 81.690 1
ATOM 724 C C . ALA 48 48 ? A 31.061 -11.617 -50.714 1.000 1 A ALA 81.690 1
ATOM 725 O O . ALA 48 48 ? A 31.328 -11.890 -49.547 1.000 1 A ALA 81.690 1
ATOM 726 C CB . ALA 48 48 ? A 28.566 -11.266 -50.925 1.000 1 A ALA 81.690 1
ATOM 727 H H . ALA 48 48 ? A 28.987 -13.771 -50.266 1.000 1 A ALA 81.690 1
ATOM 728 H HA . ALA 48 48 ? A 29.868 -11.995 -52.446 1.000 1 A ALA 81.690 1
ATOM 729 H HB1 . ALA 48 48 ? A 28.392 -11.410 -49.858 1.000 1 A ALA 81.690 1
ATOM 730 H HB2 . ALA 48 48 ? A 28.774 -10.212 -51.109 1.000 1 A ALA 81.690 1
ATOM 731 H HB3 . ALA 48 48 ? A 27.676 -11.549 -51.487 1.000 1 A ALA 81.690 1
ATOM 732 N N . THR 49 49 ? A 31.834 -10.814 -51.446 1.000 1 A THR 80.120 1
ATOM 733 C CA . THR 49 49 ? A 33.083 -10.201 -50.958 1.000 1 A THR 80.120 1
ATOM 734 C C . THR 49 49 ? A 32.885 -8.829 -50.311 1.000 1 A THR 80.120 1
ATOM 735 O O . THR 49 49 ? A 33.786 -8.337 -49.637 1.000 1 A THR 80.120 1
ATOM 736 C CB . THR 49 49 ? A 34.090 -10.072 -52.106 1.000 1 A THR 80.120 1
ATOM 737 O OG1 . THR 49 49 ? A 33.485 -9.416 -53.200 1.000 1 A THR 80.120 1
ATOM 738 C CG2 . THR 49 49 ? A 34.567 -11.435 -52.606 1.000 1 A THR 80.120 1
ATOM 739 H H . THR 49 49 ? A 31.608 -10.666 -52.419 1.000 1 A THR 80.120 1
ATOM 740 H HA . THR 49 49 ? A 33.524 -10.843 -50.194 1.000 1 A THR 80.120 1
ATOM 741 H HB . THR 49 49 ? A 34.955 -9.500 -51.771 1.000 1 A THR 80.120 1
ATOM 742 H HG1 . THR 49 49 ? A 34.175 -9.242 -53.845 1.000 1 A THR 80.120 1
ATOM 743 H HG21 . THR 49 49 ? A 33.731 -12.010 -53.008 1.000 1 A THR 80.120 1
ATOM 744 H HG22 . THR 49 49 ? A 35.012 -11.990 -51.781 1.000 1 A THR 80.120 1
ATOM 745 H HG23 . THR 49 49 ? A 35.318 -11.301 -53.385 1.000 1 A THR 80.120 1
ATOM 746 N N . SER 50 50 ? A 31.721 -8.201 -50.499 1.000 1 A SER 82.560 1
ATOM 747 C CA . SER 50 50 ? A 31.394 -6.871 -49.977 1.000 1 A SER 82.560 1
ATOM 748 C C . SER 50 50 ? A 30.123 -6.899 -49.131 1.000 1 A SER 82.560 1
ATOM 749 O O . SER 50 50 ? A 29.073 -7.359 -49.593 1.000 1 A SER 82.560 1
ATOM 750 C CB . SER 50 50 ? A 31.247 -5.870 -51.130 1.000 1 A SER 82.560 1
ATOM 751 O OG . SER 50 50 ? A 30.226 -6.286 -52.020 1.000 1 A SER 82.560 1
ATOM 752 H H . SER 50 50 ? A 31.036 -8.652 -51.089 1.000 1 A SER 82.560 1
ATOM 753 H HA . SER 50 50 ? A 32.211 -6.519 -49.347 1.000 1 A SER 82.560 1
ATOM 754 H HB2 . SER 50 50 ? A 32.190 -5.798 -51.671 1.000 1 A SER 82.560 1
ATOM 755 H HB3 . SER 50 50 ? A 30.999 -4.889 -50.726 1.000 1 A SER 82.560 1
ATOM 756 H HG . SER 50 50 ? A 29.473 -6.550 -51.487 1.000 1 A SER 82.560 1
ATOM 757 N N . ALA 51 51 ? A 30.199 -6.352 -47.918 1.000 1 A ALA 86.880 1
ATOM 758 C CA . ALA 51 51 ? A 29.032 -6.124 -47.074 1.000 1 A ALA 86.880 1
ATOM 759 C C . ALA 51 51 ? A 28.212 -4.928 -47.580 1.000 1 A ALA 86.880 1
ATOM 760 O O . ALA 51 51 ? A 28.759 -3.947 -48.084 1.000 1 A ALA 86.880 1
ATOM 761 C CB . ALA 51 51 ? A 29.488 -5.950 -45.621 1.000 1 A ALA 86.880 1
ATOM 762 H H . ALA 51 51 ? A 31.084 -5.982 -47.602 1.000 1 A ALA 86.880 1
ATOM 763 H HA . ALA 51 51 ? A 28.391 -7.004 -47.121 1.000 1 A ALA 86.880 1
ATOM 764 H HB1 . ALA 51 51 ? A 28.620 -5.838 -44.972 1.000 1 A ALA 86.880 1
ATOM 765 H HB2 . ALA 51 51 ? A 30.114 -5.063 -45.526 1.000 1 A ALA 86.880 1
ATOM 766 H HB3 . ALA 51 51 ? A 30.053 -6.825 -45.298 1.000 1 A ALA 86.880 1
ATOM 767 N N . ILE 52 52 ? A 26.893 -5.000 -47.415 1.000 1 A ILE 87.120 1
ATOM 768 C CA . ILE 52 52 ? A 25.973 -3.882 -47.634 1.000 1 A ILE 87.120 1
ATOM 769 C C . ILE 52 52 ? A 25.507 -3.321 -46.287 1.000 1 A ILE 87.120 1
ATOM 770 O O . ILE 52 52 ? A 25.390 -4.055 -45.308 1.000 1 A ILE 87.120 1
ATOM 771 C CB . ILE 52 52 ? A 24.807 -4.272 -48.569 1.000 1 A ILE 87.120 1
ATOM 772 C CG1 . ILE 52 52 ? A 23.946 -5.426 -48.012 1.000 1 A ILE 87.120 1
ATOM 773 C CG2 . ILE 52 52 ? A 25.345 -4.609 -49.971 1.000 1 A ILE 87.120 1
ATOM 774 C CD1 . ILE 52 52 ? A 22.623 -5.603 -48.763 1.000 1 A ILE 87.120 1
ATOM 775 H H . ILE 52 52 ? A 26.519 -5.826 -46.969 1.000 1 A ILE 87.120 1
ATOM 776 H HA . ILE 52 52 ? A 26.516 -3.078 -48.131 1.000 1 A ILE 87.120 1
ATOM 777 H HB . ILE 52 52 ? A 24.171 -3.393 -48.665 1.000 1 A ILE 87.120 1
ATOM 778 H HG12 . ILE 52 52 ? A 23.692 -5.203 -46.976 1.000 1 A ILE 87.120 1
ATOM 779 H HG13 . ILE 52 52 ? A 24.502 -6.363 -48.039 1.000 1 A ILE 87.120 1
ATOM 780 H HG21 . ILE 52 52 ? A 24.523 -4.726 -50.677 1.000 1 A ILE 87.120 1
ATOM 781 H HG22 . ILE 52 52 ? A 25.990 -3.804 -50.323 1.000 1 A ILE 87.120 1
ATOM 782 H HG23 . ILE 52 52 ? A 25.926 -5.531 -49.941 1.000 1 A ILE 87.120 1
ATOM 783 H HD11 . ILE 52 52 ? A 22.800 -6.024 -49.753 1.000 1 A ILE 87.120 1
ATOM 784 H HD12 . ILE 52 52 ? A 21.983 -6.277 -48.193 1.000 1 A ILE 87.120 1
ATOM 785 H HD13 . ILE 52 52 ? A 22.114 -4.644 -48.856 1.000 1 A ILE 87.120 1
ATOM 786 N N . SER 53 53 ? A 25.246 -2.014 -46.228 1.000 1 A SER 88.750 1
ATOM 787 C CA . SER 53 53 ? A 24.768 -1.339 -45.012 1.000 1 A SER 88.750 1
ATOM 788 C C . SER 53 53 ? A 23.360 -1.798 -44.610 1.000 1 A SER 88.750 1
ATOM 789 O O . SER 53 53 ? A 22.527 -2.071 -45.478 1.000 1 A SER 88.750 1
ATOM 790 C CB . SER 53 53 ? A 24.790 0.181 -45.228 1.000 1 A SER 88.750 1
ATOM 791 O OG . SER 53 53 ? A 24.208 0.888 -44.146 1.000 1 A SER 88.750 1
ATOM 792 H H . SER 53 53 ? A 25.374 -1.465 -47.066 1.000 1 A SER 88.750 1
ATOM 793 H HA . SER 53 53 ? A 25.449 -1.577 -44.194 1.000 1 A SER 88.750 1
ATOM 794 H HB2 . SER 53 53 ? A 25.821 0.509 -45.361 1.000 1 A SER 88.750 1
ATOM 795 H HB3 . SER 53 53 ? A 24.231 0.418 -46.133 1.000 1 A SER 88.750 1
ATOM 796 H HG . SER 53 53 ? A 24.725 0.719 -43.355 1.000 1 A SER 88.750 1
ATOM 797 N N . SER 54 54 ? A 23.065 -1.766 -43.306 1.000 1 A SER 81.380 1
ATOM 798 C CA . SER 54 54 ? A 21.732 -1.975 -42.723 1.000 1 A SER 81.380 1
ATOM 799 C C . SER 54 54 ? A 20.632 -1.154 -43.403 1.000 1 A SER 81.380 1
ATOM 800 O O . SER 54 54 ? A 19.530 -1.652 -43.628 1.000 1 A SER 81.380 1
ATOM 801 C CB . SER 54 54 ? A 21.764 -1.632 -41.226 1.000 1 A SER 81.380 1
ATOM 802 O OG . SER 54 54 ? A 22.079 -0.262 -41.035 1.000 1 A SER 81.380 1
ATOM 803 H H . SER 54 54 ? A 23.803 -1.536 -42.656 1.000 1 A SER 81.380 1
ATOM 804 H HA . SER 54 54 ? A 21.472 -3.028 -42.830 1.000 1 A SER 81.380 1
ATOM 805 H HB2 . SER 54 54 ? A 22.515 -2.249 -40.732 1.000 1 A SER 81.380 1
ATOM 806 H HB3 . SER 54 54 ? A 20.788 -1.845 -40.790 1.000 1 A SER 81.380 1
ATOM 807 H HG . SER 54 54 ? A 21.847 -0.019 -40.136 1.000 1 A SER 81.380 1
ATOM 808 N N . LYS 55 55 ? A 20.955 0.072 -43.843 1.000 1 A LYS 82.310 1
ATOM 809 C CA . LYS 55 55 ? A 20.065 0.969 -44.605 1.000 1 A LYS 82.310 1
ATOM 810 C C . LYS 55 55 ? A 19.597 0.386 -45.950 1.000 1 A LYS 82.310 1
ATOM 811 O O . LYS 55 55 ? A 18.621 0.869 -46.511 1.000 1 A LYS 82.310 1
ATOM 812 C CB . LYS 55 55 ? A 20.782 2.312 -44.842 1.000 1 A LYS 82.310 1
ATOM 813 C CG . LYS 55 55 ? A 21.092 3.078 -43.543 1.000 1 A LYS 82.310 1
ATOM 814 C CD . LYS 55 55 ? A 21.852 4.381 -43.836 1.000 1 A LYS 82.310 1
ATOM 815 C CE . LYS 55 55 ? A 22.189 5.101 -42.522 1.000 1 A LYS 82.310 1
ATOM 816 N NZ . LYS 55 55 ? A 23.073 6.279 -42.731 1.000 1 A LYS 82.310 1
ATOM 817 H H . LYS 55 55 ? A 21.873 0.401 -43.580 1.000 1 A LYS 82.310 1
ATOM 818 H HA . LYS 55 55 ? A 19.160 1.142 -44.022 1.000 1 A LYS 82.310 1
ATOM 819 H HB2 . LYS 55 55 ? A 21.711 2.125 -45.379 1.000 1 A LYS 82.310 1
ATOM 820 H HB3 . LYS 55 55 ? A 20.149 2.942 -45.467 1.000 1 A LYS 82.310 1
ATOM 821 H HG2 . LYS 55 55 ? A 21.704 2.457 -42.889 1.000 1 A LYS 82.310 1
ATOM 822 H HG3 . LYS 55 55 ? A 20.157 3.309 -43.032 1.000 1 A LYS 82.310 1
ATOM 823 H HD2 . LYS 55 55 ? A 22.775 4.134 -44.360 1.000 1 A LYS 82.310 1
ATOM 824 H HD3 . LYS 55 55 ? A 21.242 5.026 -44.468 1.000 1 A LYS 82.310 1
ATOM 825 H HE2 . LYS 55 55 ? A 21.259 5.405 -42.040 1.000 1 A LYS 82.310 1
ATOM 826 H HE3 . LYS 55 55 ? A 22.682 4.389 -41.861 1.000 1 A LYS 82.310 1
ATOM 827 H HZ1 . LYS 55 55 ? A 23.949 5.995 -43.146 1.000 1 A LYS 82.310 1
ATOM 828 H HZ2 . LYS 55 55 ? A 22.639 6.968 -43.329 1.000 1 A LYS 82.310 1
ATOM 829 H HZ3 . LYS 55 55 ? A 23.297 6.715 -41.848 1.000 1 A LYS 82.310 1
ATOM 830 N N . SER 56 56 ? A 20.301 -0.619 -46.477 1.000 1 A SER 85.560 1
ATOM 831 C CA . SER 56 56 ? A 19.984 -1.329 -47.728 1.000 1 A SER 85.560 1
ATOM 832 C C . SER 56 56 ? A 19.374 -2.720 -47.505 1.000 1 A SER 85.560 1
ATOM 833 O O . SER 56 56 ? A 19.083 -3.419 -48.480 1.000 1 A SER 85.560 1
ATOM 834 C CB . SER 56 56 ? A 21.244 -1.457 -48.592 1.000 1 A SER 85.560 1
ATOM 835 O OG . SER 56 56 ? A 21.767 -0.177 -48.886 1.000 1 A SER 85.560 1
ATOM 836 H H . SER 56 56 ? A 21.067 -0.981 -45.928 1.000 1 A SER 85.560 1
ATOM 837 H HA . SER 56 56 ? A 19.252 -0.753 -48.293 1.000 1 A SER 85.560 1
ATOM 838 H HB2 . SER 56 56 ? A 21.993 -2.044 -48.061 1.000 1 A SER 85.560 1
ATOM 839 H HB3 . SER 56 56 ? A 21.000 -1.962 -49.526 1.000 1 A SER 85.560 1
ATOM 840 H HG . SER 56 56 ? A 21.807 0.320 -48.066 1.000 1 A SER 85.560 1
ATOM 841 N N . PHE 57 57 ? A 19.183 -3.153 -46.253 1.000 1 A PHE 85.380 1
ATOM 842 C CA . PHE 57 57 ? A 18.569 -4.447 -45.964 1.000 1 A PHE 85.380 1
ATOM 843 C C . PHE 57 57 ? A 17.080 -4.451 -46.333 1.000 1 A PHE 85.380 1
ATOM 844 O O . PHE 57 57 ? A 16.328 -3.519 -46.044 1.000 1 A PHE 85.380 1
ATOM 845 C CB . PHE 57 57 ? A 18.748 -4.844 -44.494 1.000 1 A PHE 85.380 1
ATOM 846 C CG . PHE 57 57 ? A 20.146 -5.133 -43.970 1.000 1 A PHE 85.380 1
ATOM 847 C CD1 . PHE 57 57 ? A 21.275 -5.260 -44.807 1.000 1 A PHE 85.380 1
ATOM 848 C CD2 . PHE 57 57 ? A 20.301 -5.293 -42.580 1.000 1 A PHE 85.380 1
ATOM 849 C CE1 . PHE 57 57 ? A 22.538 -5.518 -44.242 1.000 1 A PHE 85.380 1
ATOM 850 C CE2 . PHE 57 57 ? A 21.562 -5.543 -42.017 1.000 1 A PHE 85.380 1
ATOM 851 C CZ . PHE 57 57 ? A 22.683 -5.642 -42.851 1.000 1 A PHE 85.380 1
ATOM 852 H H . PHE 57 57 ? A 19.394 -2.548 -45.473 1.000 1 A PHE 85.380 1
ATOM 853 H HA . PHE 57 57 ? A 19.065 -5.202 -46.575 1.000 1 A PHE 85.380 1
ATOM 854 H HB2 . PHE 57 57 ? A 18.167 -5.751 -44.328 1.000 1 A PHE 85.380 1
ATOM 855 H HB3 . PHE 57 57 ? A 18.308 -4.061 -43.876 1.000 1 A PHE 85.380 1
ATOM 856 H HD1 . PHE 57 57 ? A 21.192 -5.153 -45.879 1.000 1 A PHE 85.380 1
ATOM 857 H HD2 . PHE 57 57 ? A 19.446 -5.180 -41.931 1.000 1 A PHE 85.380 1
ATOM 858 H HE1 . PHE 57 57 ? A 23.409 -5.619 -44.873 1.000 1 A PHE 85.380 1
ATOM 859 H HE2 . PHE 57 57 ? A 21.676 -5.630 -40.947 1.000 1 A PHE 85.380 1
ATOM 860 H HZ . PHE 57 57 ? A 23.656 -5.813 -42.415 1.000 1 A PHE 85.380 1
ATOM 861 N N . LYS 58 58 ? A 16.628 -5.547 -46.944 1.000 1 A LYS 85.560 1
ATOM 862 C CA . LYS 58 58 ? A 15.219 -5.794 -47.257 1.000 1 A LYS 85.560 1
ATOM 863 C C . LYS 58 58 ? A 14.580 -6.625 -46.150 1.000 1 A LYS 85.560 1
ATOM 864 O O . LYS 58 58 ? A 15.153 -7.610 -45.685 1.000 1 A LYS 85.560 1
ATOM 865 C CB . LYS 58 58 ? A 15.093 -6.463 -48.632 1.000 1 A LYS 85.560 1
ATOM 866 C CG . LYS 58 58 ? A 15.493 -5.502 -49.760 1.000 1 A LYS 85.560 1
ATOM 867 C CD . LYS 58 58 ? A 15.405 -6.194 -51.124 1.000 1 A LYS 85.560 1
ATOM 868 C CE . LYS 58 58 ? A 15.852 -5.212 -52.212 1.000 1 A LYS 85.560 1
ATOM 869 N NZ . LYS 58 58 ? A 15.858 -5.846 -53.553 1.000 1 A LYS 85.560 1
ATOM 870 H H . LYS 58 58 ? A 17.293 -6.284 -47.129 1.000 1 A LYS 85.560 1
ATOM 871 H HA . LYS 58 58 ? A 14.695 -4.839 -47.291 1.000 1 A LYS 85.560 1
ATOM 872 H HB2 . LYS 58 58 ? A 14.060 -6.779 -48.782 1.000 1 A LYS 85.560 1
ATOM 873 H HB3 . LYS 58 58 ? A 15.735 -7.343 -48.661 1.000 1 A LYS 85.560 1
ATOM 874 H HG2 . LYS 58 58 ? A 14.827 -4.639 -49.749 1.000 1 A LYS 85.560 1
ATOM 875 H HG3 . LYS 58 58 ? A 16.515 -5.159 -49.604 1.000 1 A LYS 85.560 1
ATOM 876 H HD2 . LYS 58 58 ? A 16.057 -7.067 -51.120 1.000 1 A LYS 85.560 1
ATOM 877 H HD3 . LYS 58 58 ? A 14.378 -6.514 -51.303 1.000 1 A LYS 85.560 1
ATOM 878 H HE2 . LYS 58 58 ? A 15.184 -4.351 -52.199 1.000 1 A LYS 85.560 1
ATOM 879 H HE3 . LYS 58 58 ? A 16.851 -4.857 -51.960 1.000 1 A LYS 85.560 1
ATOM 880 H HZ1 . LYS 58 58 ? A 16.487 -6.637 -53.559 1.000 1 A LYS 85.560 1
ATOM 881 H HZ2 . LYS 58 58 ? A 14.933 -6.167 -53.800 1.000 1 A LYS 85.560 1
ATOM 882 H HZ3 . LYS 58 58 ? A 16.175 -5.186 -54.250 1.000 1 A LYS 85.560 1
ATOM 883 N N . LEU 59 59 ? A 13.373 -6.236 -45.743 1.000 1 A LEU 87.060 1
ATOM 884 C CA . LEU 59 59 ? A 12.581 -6.974 -44.756 1.000 1 A LEU 87.060 1
ATOM 885 C C . LEU 59 59 ? A 12.394 -8.436 -45.189 1.000 1 A LEU 87.060 1
ATOM 886 O O . LEU 59 59 ? A 12.164 -8.718 -46.365 1.000 1 A LEU 87.060 1
ATOM 887 C CB . LEU 59 59 ? A 11.221 -6.275 -44.563 1.000 1 A LEU 87.060 1
ATOM 888 C CG . LEU 59 59 ? A 11.274 -5.083 -43.591 1.000 1 A LEU 87.060 1
ATOM 889 C CD1 . LEU 59 59 ? A 10.040 -4.199 -43.767 1.000 1 A LEU 87.060 1
ATOM 890 C CD2 . LEU 59 59 ? A 11.302 -5.570 -42.142 1.000 1 A LEU 87.060 1
ATOM 891 H H . LEU 59 59 ? A 12.961 -5.426 -46.184 1.000 1 A LEU 87.060 1
ATOM 892 H HA . LEU 59 59 ? A 13.128 -6.981 -43.814 1.000 1 A LEU 87.060 1
ATOM 893 H HB2 . LEU 59 59 ? A 10.861 -5.939 -45.536 1.000 1 A LEU 87.060 1
ATOM 894 H HB3 . LEU 59 59 ? A 10.497 -6.996 -44.184 1.000 1 A LEU 87.060 1
ATOM 895 H HG . LEU 59 59 ? A 12.162 -4.482 -43.789 1.000 1 A LEU 87.060 1
ATOM 896 H HD11 . LEU 59 59 ? A 10.011 -3.805 -44.782 1.000 1 A LEU 87.060 1
ATOM 897 H HD12 . LEU 59 59 ? A 10.088 -3.361 -43.072 1.000 1 A LEU 87.060 1
ATOM 898 H HD13 . LEU 59 59 ? A 9.134 -4.775 -43.575 1.000 1 A LEU 87.060 1
ATOM 899 H HD21 . LEU 59 59 ? A 12.192 -6.176 -41.975 1.000 1 A LEU 87.060 1
ATOM 900 H HD22 . LEU 59 59 ? A 11.329 -4.713 -41.470 1.000 1 A LEU 87.060 1
ATOM 901 H HD23 . LEU 59 59 ? A 10.414 -6.164 -41.921 1.000 1 A LEU 87.060 1
ATOM 902 N N . ASN 60 60 ? A 12.479 -9.354 -44.226 1.000 1 A ASN 84.380 1
ATOM 903 C CA . ASN 60 60 ? A 12.374 -10.805 -44.409 1.000 1 A ASN 84.380 1
ATOM 904 C C . ASN 60 60 ? A 13.405 -11.415 -45.386 1.000 1 A ASN 84.380 1
ATOM 905 O O . ASN 60 60 ? A 13.183 -12.506 -45.902 1.000 1 A ASN 84.380 1
ATOM 906 C CB . ASN 60 60 ? A 10.917 -11.192 -44.727 1.000 1 A ASN 84.380 1
ATOM 907 C CG . ASN 60 60 ? A 9.922 -10.707 -43.690 1.000 1 A ASN 84.380 1
ATOM 908 O OD1 . ASN 60 60 ? A 10.156 -10.726 -42.492 1.000 1 A ASN 84.380 1
ATOM 909 N ND2 . ASN 60 60 ? A 8.763 -10.261 -44.116 1.000 1 A ASN 84.380 1
ATOM 910 H H . ASN 60 60 ? A 12.745 -9.035 -43.305 1.000 1 A ASN 84.380 1
ATOM 911 H HA . ASN 60 60 ? A 12.611 -11.250 -43.443 1.000 1 A ASN 84.380 1
ATOM 912 H HB2 . ASN 60 60 ? A 10.650 -10.794 -45.706 1.000 1 A ASN 84.380 1
ATOM 913 H HB3 . ASN 60 60 ? A 10.834 -12.278 -44.776 1.000 1 A ASN 84.380 1
ATOM 914 H HD21 . ASN 60 60 ? A 8.570 -10.232 -45.107 1.000 1 A ASN 84.380 1
ATOM 915 H HD22 . ASN 60 60 ? A 8.109 -9.959 -43.409 1.000 1 A ASN 84.380 1
ATOM 916 N N . THR 61 61 ? A 14.533 -10.740 -45.634 1.000 1 A THR 85.250 1
ATOM 917 C CA . THR 61 61 ? A 15.657 -11.278 -46.420 1.000 1 A THR 85.250 1
ATOM 918 C C . THR 61 61 ? A 16.752 -11.797 -45.483 1.000 1 A THR 85.250 1
ATOM 919 O O . THR 61 61 ? A 16.961 -11.233 -44.405 1.000 1 A THR 85.250 1
ATOM 920 C CB . THR 61 61 ? A 16.169 -10.223 -47.413 1.000 1 A THR 85.250 1
ATOM 921 O OG1 . THR 61 61 ? A 15.093 -9.849 -48.248 1.000 1 A THR 85.250 1
ATOM 922 C CG2 . THR 61 61 ? A 17.291 -10.716 -48.322 1.000 1 A THR 85.250 1
ATOM 923 H H . THR 61 61 ? A 14.681 -9.856 -45.169 1.000 1 A THR 85.250 1
ATOM 924 H HA . THR 61 61 ? A 15.307 -12.124 -47.013 1.000 1 A THR 85.250 1
ATOM 925 H HB . THR 61 61 ? A 16.513 -9.342 -46.873 1.000 1 A THR 85.250 1
ATOM 926 H HG1 . THR 61 61 ? A 14.350 -9.673 -47.666 1.000 1 A THR 85.250 1
ATOM 927 H HG21 . THR 61 61 ? A 18.170 -10.961 -47.725 1.000 1 A THR 85.250 1
ATOM 928 H HG22 . THR 61 61 ? A 16.967 -11.593 -48.882 1.000 1 A THR 85.250 1
ATOM 929 H HG23 . THR 61 61 ? A 17.566 -9.922 -49.016 1.000 1 A THR 85.250 1
ATOM 930 N N . VAL 62 62 ? A 17.416 -12.894 -45.868 1.000 1 A VAL 89.310 1
ATOM 931 C CA . VAL 62 62 ? A 18.521 -13.491 -45.100 1.000 1 A VAL 89.310 1
ATOM 932 C C . VAL 62 62 ? A 19.839 -12.815 -45.468 1.000 1 A VAL 89.310 1
ATOM 933 O O . VAL 62 62 ? A 20.153 -12.672 -46.646 1.000 1 A VAL 89.310 1
ATOM 934 C CB . VAL 62 62 ? A 18.612 -15.020 -45.281 1.000 1 A VAL 89.310 1
ATOM 935 C CG1 . VAL 62 62 ? A 19.751 -15.650 -44.464 1.000 1 A VAL 89.310 1
ATOM 936 C CG2 . VAL 62 62 ? A 17.311 -15.700 -44.834 1.000 1 A VAL 89.310 1
ATOM 937 H H . VAL 62 62 ? A 17.230 -13.284 -46.781 1.000 1 A VAL 89.310 1
ATOM 938 H HA . VAL 62 62 ? A 18.329 -13.303 -44.044 1.000 1 A VAL 89.310 1
ATOM 939 H HB . VAL 62 62 ? A 18.775 -15.246 -46.335 1.000 1 A VAL 89.310 1
ATOM 940 H HG11 . VAL 62 62 ? A 19.645 -15.404 -43.408 1.000 1 A VAL 89.310 1
ATOM 941 H HG12 . VAL 62 62 ? A 20.717 -15.293 -44.822 1.000 1 A VAL 89.310 1
ATOM 942 H HG13 . VAL 62 62 ? A 19.736 -16.733 -44.582 1.000 1 A VAL 89.310 1
ATOM 943 H HG21 . VAL 62 62 ? A 17.398 -16.779 -44.961 1.000 1 A VAL 89.310 1
ATOM 944 H HG22 . VAL 62 62 ? A 16.473 -15.352 -45.438 1.000 1 A VAL 89.310 1
ATOM 945 H HG23 . VAL 62 62 ? A 17.116 -15.479 -43.784 1.000 1 A VAL 89.310 1
ATOM 946 N N . TYR 63 63 ? A 20.601 -12.430 -44.450 1.000 1 A TYR 91.750 1
ATOM 947 C CA . TYR 63 63 ? A 21.915 -11.802 -44.560 1.000 1 A TYR 91.750 1
ATOM 948 C C . TYR 63 63 ? A 22.936 -12.558 -43.715 1.000 1 A TYR 91.750 1
ATOM 949 O O . TYR 63 63 ? A 22.560 -13.273 -42.784 1.000 1 A TYR 91.750 1
ATOM 950 C CB . TYR 63 63 ? A 21.802 -10.344 -44.112 1.000 1 A TYR 91.750 1
ATOM 951 C CG . TYR 63 63 ? A 20.982 -9.494 -45.051 1.000 1 A TYR 91.750 1
ATOM 952 C CD1 . TYR 63 63 ? A 21.514 -9.175 -46.308 1.000 1 A TYR 91.750 1
ATOM 953 C CD2 . TYR 63 63 ? A 19.679 -9.092 -44.707 1.000 1 A TYR 91.750 1
ATOM 954 C CE1 . TYR 63 63 ? A 20.730 -8.490 -47.250 1.000 1 A TYR 91.750 1
ATOM 955 C CE2 . TYR 63 63 ? A 18.900 -8.367 -45.630 1.000 1 A TYR 91.750 1
ATOM 956 C CZ . TYR 63 63 ? A 19.428 -8.075 -46.905 1.000 1 A TYR 91.750 1
ATOM 957 O OH . TYR 63 63 ? A 18.690 -7.398 -47.823 1.000 1 A TYR 91.750 1
ATOM 958 H H . TYR 63 63 ? A 20.265 -12.606 -43.514 1.000 1 A TYR 91.750 1
ATOM 959 H HA . TYR 63 63 ? A 22.257 -11.829 -45.595 1.000 1 A TYR 91.750 1
ATOM 960 H HB2 . TYR 63 63 ? A 22.802 -9.915 -44.047 1.000 1 A TYR 91.750 1
ATOM 961 H HB3 . TYR 63 63 ? A 21.350 -10.323 -43.121 1.000 1 A TYR 91.750 1
ATOM 962 H HD1 . TYR 63 63 ? A 22.516 -9.497 -46.551 1.000 1 A TYR 91.750 1
ATOM 963 H HD2 . TYR 63 63 ? A 19.275 -9.367 -43.743 1.000 1 A TYR 91.750 1
ATOM 964 H HE1 . TYR 63 63 ? A 21.127 -8.306 -48.237 1.000 1 A TYR 91.750 1
ATOM 965 H HE2 . TYR 63 63 ? A 17.895 -8.064 -45.376 1.000 1 A TYR 91.750 1
ATOM 966 H HH . TYR 63 63 ? A 19.211 -7.269 -48.619 1.000 1 A TYR 91.750 1
ATOM 967 N N . TYR 64 64 ? A 24.222 -12.397 -44.031 1.000 1 A TYR 91.620 1
ATOM 968 C CA . TYR 64 64 ? A 25.311 -13.153 -43.413 1.000 1 A TYR 91.620 1
ATOM 969 C C . TYR 64 64 ? A 26.344 -12.216 -42.791 1.000 1 A TYR 91.620 1
ATOM 970 O O . TYR 64 64 ? A 26.729 -11.220 -43.400 1.000 1 A TYR 91.620 1
ATOM 971 C CB . TYR 64 64 ? A 25.956 -14.109 -44.433 1.000 1 A TYR 91.620 1
ATOM 972 C CG . TYR 64 64 ? A 24.985 -15.037 -45.135 1.000 1 A TYR 91.620 1
ATOM 973 C CD1 . TYR 64 64 ? A 24.850 -16.369 -44.703 1.000 1 A TYR 91.620 1
ATOM 974 C CD2 . TYR 64 64 ? A 24.198 -14.559 -46.203 1.000 1 A TYR 91.620 1
ATOM 975 C CE1 . TYR 64 64 ? A 23.910 -17.216 -45.321 1.000 1 A TYR 91.620 1
ATOM 976 C CE2 . TYR 64 64 ? A 23.237 -15.392 -46.802 1.000 1 A TYR 91.620 1
ATOM 977 C CZ . TYR 64 64 ? A 23.094 -16.724 -46.362 1.000 1 A TYR 91.620 1
ATOM 978 O OH . TYR 64 64 ? A 22.185 -17.538 -46.957 1.000 1 A TYR 91.620 1
ATOM 979 H H . TYR 64 64 ? A 24.460 -11.786 -44.799 1.000 1 A TYR 91.620 1
ATOM 980 H HA . TYR 64 64 ? A 24.898 -13.767 -42.613 1.000 1 A TYR 91.620 1
ATOM 981 H HB2 . TYR 64 64 ? A 26.473 -13.530 -45.198 1.000 1 A TYR 91.620 1
ATOM 982 H HB3 . TYR 64 64 ? A 26.709 -14.705 -43.917 1.000 1 A TYR 91.620 1
ATOM 983 H HD1 . TYR 64 64 ? A 25.463 -16.736 -43.893 1.000 1 A TYR 91.620 1
ATOM 984 H HD2 . TYR 64 64 ? A 24.308 -13.539 -46.542 1.000 1 A TYR 91.620 1
ATOM 985 H HE1 . TYR 64 64 ? A 23.805 -18.238 -44.987 1.000 1 A TYR 91.620 1
ATOM 986 H HE2 . TYR 64 64 ? A 22.603 -15.019 -47.592 1.000 1 A TYR 91.620 1
ATOM 987 H HH . TYR 64 64 ? A 22.189 -18.417 -46.573 1.000 1 A TYR 91.620 1
ATOM 988 N N . ILE 65 65 ? A 26.824 -12.542 -41.596 1.000 1 A ILE 89.690 1
ATOM 989 C CA . ILE 65 65 ? A 27.959 -11.871 -40.953 1.000 1 A ILE 89.690 1
ATOM 990 C C . ILE 65 65 ? A 28.968 -12.916 -40.470 1.000 1 A ILE 89.690 1
ATOM 991 O O . ILE 65 65 ? A 28.563 -14.030 -40.129 1.000 1 A ILE 89.690 1
ATOM 992 C CB . ILE 65 65 ? A 27.522 -10.922 -39.810 1.000 1 A ILE 89.690 1
ATOM 993 C CG1 . ILE 65 65 ? A 26.668 -11.614 -38.726 1.000 1 A ILE 89.690 1
ATOM 994 C CG2 . ILE 65 65 ? A 26.803 -9.702 -40.406 1.000 1 A ILE 89.690 1
ATOM 995 C CD1 . ILE 65 65 ? A 26.436 -10.727 -37.497 1.000 1 A ILE 89.690 1
ATOM 996 H H . ILE 65 65 ? A 26.494 -13.393 -41.163 1.000 1 A ILE 89.690 1
ATOM 997 H HA . ILE 65 65 ? A 28.468 -11.265 -41.703 1.000 1 A ILE 89.690 1
ATOM 998 H HB . ILE 65 65 ? A 28.429 -10.555 -39.328 1.000 1 A ILE 89.690 1
ATOM 999 H HG12 . ILE 65 65 ? A 25.704 -11.911 -39.140 1.000 1 A ILE 89.690 1
ATOM 1000 H HG13 . ILE 65 65 ? A 27.191 -12.509 -38.390 1.000 1 A ILE 89.690 1
ATOM 1001 H HG21 . ILE 65 65 ? A 26.648 -8.940 -39.643 1.000 1 A ILE 89.690 1
ATOM 1002 H HG22 . ILE 65 65 ? A 25.843 -10.000 -40.829 1.000 1 A ILE 89.690 1
ATOM 1003 H HG23 . ILE 65 65 ? A 27.421 -9.259 -41.186 1.000 1 A ILE 89.690 1
ATOM 1004 H HD11 . ILE 65 65 ? A 27.393 -10.412 -37.082 1.000 1 A ILE 89.690 1
ATOM 1005 H HD12 . ILE 65 65 ? A 25.847 -9.848 -37.760 1.000 1 A ILE 89.690 1
ATOM 1006 H HD13 . ILE 65 65 ? A 25.891 -11.289 -36.739 1.000 1 A ILE 89.690 1
ATOM 1007 N N . PRO 66 66 ? A 30.273 -12.606 -40.444 1.000 1 A PRO 87.120 1
ATOM 1008 C CA . PRO 66 66 ? A 31.226 -13.426 -39.712 1.000 1 A PRO 87.120 1
ATOM 1009 C C . PRO 66 66 ? A 30.929 -13.345 -38.208 1.000 1 A PRO 87.120 1
ATOM 1010 O O . PRO 66 66 ? A 30.503 -12.308 -37.701 1.000 1 A PRO 87.120 1
ATOM 1011 C CB . PRO 66 66 ? A 32.602 -12.854 -40.060 1.000 1 A PRO 87.120 1
ATOM 1012 C CG . PRO 66 66 ? A 32.310 -11.373 -40.310 1.000 1 A PRO 87.120 1
ATOM 1013 C CD . PRO 66 66 ? A 30.911 -11.388 -40.928 1.000 1 A PRO 87.120 1
ATOM 1014 H HA . PRO 66 66 ? A 31.172 -14.466 -40.034 1.000 1 A PRO 87.120 1
ATOM 1015 H HB2 . PRO 66 66 ? A 32.967 -13.315 -40.977 1.000 1 A PRO 87.120 1
ATOM 1016 H HB3 . PRO 66 66 ? A 33.320 -12.990 -39.251 1.000 1 A PRO 87.120 1
ATOM 1017 H HG2 . PRO 66 66 ? A 32.284 -10.841 -39.359 1.000 1 A PRO 87.120 1
ATOM 1018 H HG3 . PRO 66 66 ? A 33.043 -10.922 -40.978 1.000 1 A PRO 87.120 1
ATOM 1019 H HD2 . PRO 66 66 ? A 30.990 -11.429 -42.014 1.000 1 A PRO 87.120 1
ATOM 1020 H HD3 . PRO 66 66 ? A 30.367 -10.495 -40.622 1.000 1 A PRO 87.120 1
ATOM 1021 N N . MET 67 67 ? A 31.164 -14.438 -37.492 1.000 1 A MET 85.060 1
ATOM 1022 C CA . MET 67 67 ? A 31.286 -14.425 -36.041 1.000 1 A MET 85.060 1
ATOM 1023 C C . MET 67 67 ? A 32.583 -13.720 -35.658 1.000 1 A MET 85.060 1
ATOM 1024 O O . MET 67 67 ? A 33.651 -14.067 -36.161 1.000 1 A MET 85.060 1
ATOM 1025 C CB . MET 67 67 ? A 31.246 -15.852 -35.472 1.000 1 A MET 85.060 1
ATOM 1026 C CG . MET 67 67 ? A 29.852 -16.471 -35.623 1.000 1 A MET 85.060 1
ATOM 1027 S SD . MET 67 67 ? A 29.679 -18.146 -34.963 1.000 1 A MET 85.060 1
ATOM 1028 C CE . MET 67 67 ? A 29.464 -17.749 -33.209 1.000 1 A MET 85.060 1
ATOM 1029 H H . MET 67 67 ? A 31.401 -15.295 -37.973 1.000 1 A MET 85.060 1
ATOM 1030 H HA . MET 67 67 ? A 30.461 -13.857 -35.610 1.000 1 A MET 85.060 1
ATOM 1031 H HB2 . MET 67 67 ? A 31.982 -16.475 -35.982 1.000 1 A MET 85.060 1
ATOM 1032 H HB3 . MET 67 67 ? A 31.501 -15.815 -34.413 1.000 1 A MET 85.060 1
ATOM 1033 H HG2 . MET 67 67 ? A 29.585 -16.494 -36.680 1.000 1 A MET 85.060 1
ATOM 1034 H HG3 . MET 67 67 ? A 29.135 -15.832 -35.108 1.000 1 A MET 85.060 1
ATOM 1035 H HE1 . MET 67 67 ? A 30.301 -17.139 -32.869 1.000 1 A MET 85.060 1
ATOM 1036 H HE2 . MET 67 67 ? A 29.420 -18.672 -32.631 1.000 1 A MET 85.060 1
ATOM 1037 H HE3 . MET 67 67 ? A 28.538 -17.192 -33.070 1.000 1 A MET 85.060 1
ATOM 1038 N N . ASP 68 68 ? A 32.470 -12.753 -34.761 1.000 1 A ASP 78.000 1
ATOM 1039 C CA . ASP 68 68 ? A 33.567 -12.204 -33.977 1.000 1 A ASP 78.000 1
ATOM 1040 C C . ASP 68 68 ? A 33.242 -12.363 -32.482 1.000 1 A ASP 78.000 1
ATOM 1041 O O . ASP 68 68 ? A 32.071 -12.335 -32.081 1.000 1 A ASP 78.000 1
ATOM 1042 C CB . ASP 68 68 ? A 33.898 -10.759 -34.408 1.000 1 A ASP 78.000 1
ATOM 1043 C CG . ASP 68 68 ? A 32.724 -9.768 -34.428 1.000 1 A ASP 78.000 1
ATOM 1044 O OD1 . ASP 68 68 ? A 31.766 -9.948 -33.645 1.000 1 A ASP 78.000 1
ATOM 1045 O OD2 . ASP 68 68 ? A 32.772 -8.822 -35.242 1.000 1 A ASP 78.000 1
ATOM 1046 H H . ASP 68 68 ? A 31.548 -12.460 -34.469 1.000 1 A ASP 78.000 1
ATOM 1047 H HA . ASP 68 68 ? A 34.462 -12.796 -34.168 1.000 1 A ASP 78.000 1
ATOM 1048 H HB2 . ASP 68 68 ? A 34.670 -10.370 -33.744 1.000 1 A ASP 78.000 1
ATOM 1049 H HB3 . ASP 68 68 ? A 34.326 -10.804 -35.409 1.000 1 A ASP 78.000 1
ATOM 1050 N N . GLY 69 69 ? A 34.272 -12.586 -31.665 1.000 1 A GLY 70.310 1
ATOM 1051 C CA . GLY 69 69 ? A 34.126 -12.754 -30.219 1.000 1 A GLY 70.310 1
ATOM 1052 C C . GLY 69 69 ? A 34.805 -13.984 -29.616 1.000 1 A GLY 70.310 1
ATOM 1053 O O . GLY 69 69 ? A 34.552 -14.290 -28.455 1.000 1 A GLY 70.310 1
ATOM 1054 H H . GLY 69 69 ? A 35.173 -12.757 -32.088 1.000 1 A GLY 70.310 1
ATOM 1055 H HA2 . GLY 69 69 ? A 34.553 -11.873 -29.739 1.000 1 A GLY 70.310 1
ATOM 1056 H HA3 . GLY 69 69 ? A 33.072 -12.802 -29.946 1.000 1 A GLY 70.310 1
ATOM 1057 N N . MET 70 70 ? A 35.693 -14.696 -30.318 1.000 1 A MET 67.310 1
ATOM 1058 C CA . MET 70 70 ? A 36.478 -15.771 -29.695 1.000 1 A MET 67.310 1
ATOM 1059 C C . MET 70 70 ? A 37.377 -15.215 -28.580 1.000 1 A MET 67.310 1
ATOM 1060 O O . MET 70 70 ? A 37.452 -15.804 -27.505 1.000 1 A MET 67.310 1
ATOM 1061 C CB . MET 70 70 ? A 37.292 -16.528 -30.755 1.000 1 A MET 67.310 1
ATOM 1062 C CG . MET 70 70 ? A 37.894 -17.812 -30.180 1.000 1 A MET 67.310 1
ATOM 1063 S SD . MET 70 70 ? A 38.778 -18.826 -31.393 1.000 1 A MET 67.310 1
ATOM 1064 C CE . MET 70 70 ? A 39.269 -20.181 -30.294 1.000 1 A MET 67.310 1
ATOM 1065 H H . MET 70 70 ? A 35.832 -14.495 -31.298 1.000 1 A MET 67.310 1
ATOM 1066 H HA . MET 70 70 ? A 35.783 -16.474 -29.236 1.000 1 A MET 67.310 1
ATOM 1067 H HB2 . MET 70 70 ? A 36.639 -16.800 -31.584 1.000 1 A MET 67.310 1
ATOM 1068 H HB3 . MET 70 70 ? A 38.096 -15.894 -31.130 1.000 1 A MET 67.310 1
ATOM 1069 H HG2 . MET 70 70 ? A 38.585 -17.554 -29.376 1.000 1 A MET 67.310 1
ATOM 1070 H HG3 . MET 70 70 ? A 37.088 -18.413 -29.760 1.000 1 A MET 67.310 1
ATOM 1071 H HE1 . MET 70 70 ? A 39.779 -20.951 -30.871 1.000 1 A MET 67.310 1
ATOM 1072 H HE2 . MET 70 70 ? A 39.937 -19.801 -29.521 1.000 1 A MET 67.310 1
ATOM 1073 H HE3 . MET 70 70 ? A 38.386 -20.611 -29.821 1.000 1 A MET 67.310 1
ATOM 1074 N N . ALA 71 71 ? A 37.973 -14.036 -28.792 1.000 1 A ALA 63.590 1
ATOM 1075 C CA . ALA 71 71 ? A 38.771 -13.329 -27.785 1.000 1 A ALA 63.590 1
ATOM 1076 C C . ALA 71 71 ? A 37.951 -12.815 -26.579 1.000 1 A ALA 63.590 1
ATOM 1077 O O . ALA 71 71 ? A 38.503 -12.657 -25.494 1.000 1 A ALA 63.590 1
ATOM 1078 C CB . ALA 71 71 ? A 39.504 -12.179 -28.485 1.000 1 A ALA 63.590 1
ATOM 1079 H H . ALA 71 71 ? A 37.883 -13.626 -29.710 1.000 1 A ALA 63.590 1
ATOM 1080 H HA . ALA 71 71 ? A 39.516 -14.019 -27.388 1.000 1 A ALA 63.590 1
ATOM 1081 H HB1 . ALA 71 71 ? A 40.146 -11.667 -27.768 1.000 1 A ALA 63.590 1
ATOM 1082 H HB2 . ALA 71 71 ? A 40.120 -12.569 -29.295 1.000 1 A ALA 63.590 1
ATOM 1083 H HB3 . ALA 71 71 ? A 38.784 -11.466 -28.890 1.000 1 A ALA 63.590 1
ATOM 1084 N N . THR 72 72 ? A 36.644 -12.579 -26.744 1.000 1 A THR 69.000 1
ATOM 1085 C CA . THR 72 72 ? A 35.706 -12.251 -25.649 1.000 1 A THR 69.000 1
ATOM 1086 C C . THR 72 72 ? A 34.965 -13.483 -25.114 1.000 1 A THR 69.000 1
ATOM 1087 O O . THR 72 72 ? A 34.097 -13.349 -24.254 1.000 1 A THR 69.000 1
ATOM 1088 C CB . THR 72 72 ? A 34.704 -11.156 -26.064 1.000 1 A THR 69.000 1
ATOM 1089 O OG1 . THR 72 72 ? A 34.024 -11.521 -27.241 1.000 1 A THR 69.000 1
ATOM 1090 C CG2 . THR 72 72 ? A 35.398 -9.824 -26.347 1.000 1 A THR 69.000 1
ATOM 1091 H H . THR 72 72 ? A 36.231 -12.724 -27.654 1.000 1 A THR 69.000 1
ATOM 1092 H HA . THR 72 72 ? A 36.275 -11.861 -24.805 1.000 1 A THR 69.000 1
ATOM 1093 H HB . THR 72 72 ? A 33.980 -11.005 -25.264 1.000 1 A THR 69.000 1
ATOM 1094 H HG1 . THR 72 72 ? A 33.169 -11.085 -27.249 1.000 1 A THR 69.000 1
ATOM 1095 H HG21 . THR 72 72 ? A 34.649 -9.069 -26.584 1.000 1 A THR 69.000 1
ATOM 1096 H HG22 . THR 72 72 ? A 35.955 -9.508 -25.465 1.000 1 A THR 69.000 1
ATOM 1097 H HG23 . THR 72 72 ? A 36.082 -9.925 -27.189 1.000 1 A THR 69.000 1
ATOM 1098 N N . GLN 73 73 ? A 35.310 -14.680 -25.607 1.000 1 A GLN 71.500 1
ATOM 1099 C CA . GLN 73 73 ? A 34.683 -15.970 -25.307 1.000 1 A GLN 71.500 1
ATOM 1100 C C . GLN 73 73 ? A 33.157 -16.029 -25.566 1.000 1 A GLN 71.500 1
ATOM 1101 O O . GLN 73 73 ? A 32.387 -16.623 -24.813 1.000 1 A GLN 71.500 1
ATOM 1102 C CB . GLN 73 73 ? A 35.095 -16.476 -23.919 1.000 1 A GLN 71.500 1
ATOM 1103 C CG . GLN 73 73 ? A 36.609 -16.491 -23.613 1.000 1 A GLN 71.500 1
ATOM 1104 C CD . GLN 73 73 ? A 36.915 -17.265 -22.325 1.000 1 A GLN 71.500 1
ATOM 1105 O OE1 . GLN 73 73 ? A 36.051 -17.879 -21.726 1.000 1 A GLN 71.500 1
ATOM 1106 N NE2 . GLN 73 73 ? A 38.129 -17.264 -21.815 1.000 1 A GLN 71.500 1
ATOM 1107 H H . GLN 73 73 ? A 36.056 -14.699 -26.287 1.000 1 A GLN 71.500 1
ATOM 1108 H HA . GLN 73 73 ? A 35.115 -16.673 -26.020 1.000 1 A GLN 71.500 1
ATOM 1109 H HB2 . GLN 73 73 ? A 34.736 -17.504 -23.870 1.000 1 A GLN 71.500 1
ATOM 1110 H HB3 . GLN 73 73 ? A 34.584 -15.895 -23.152 1.000 1 A GLN 71.500 1
ATOM 1111 H HG2 . GLN 73 73 ? A 37.144 -16.960 -24.439 1.000 1 A GLN 71.500 1
ATOM 1112 H HG3 . GLN 73 73 ? A 36.969 -15.468 -23.506 1.000 1 A GLN 71.500 1
ATOM 1113 H HE21 . GLN 73 73 ? A 38.238 -17.758 -20.941 1.000 1 A GLN 71.500 1
ATOM 1114 H HE22 . GLN 73 73 ? A 38.892 -16.751 -22.232 1.000 1 A GLN 71.500 1
ATOM 1115 N N . GLN 74 74 ? A 32.700 -15.395 -26.649 1.000 1 A GLN 74.690 1
ATOM 1116 C CA . GLN 74 74 ? A 31.281 -15.163 -26.953 1.000 1 A GLN 74.690 1
ATOM 1117 C C . GLN 74 74 ? A 30.691 -16.032 -28.082 1.000 1 A GLN 74.690 1
ATOM 1118 O O . GLN 74 74 ? A 29.475 -16.037 -28.267 1.000 1 A GLN 74.690 1
ATOM 1119 C CB . GLN 74 74 ? A 31.094 -13.656 -27.208 1.000 1 A GLN 74.690 1
ATOM 1120 C CG . GLN 74 74 ? A 30.958 -12.906 -25.870 1.000 1 A GLN 74.690 1
ATOM 1121 C CD . GLN 74 74 ? A 30.895 -11.388 -25.999 1.000 1 A GLN 74.690 1
ATOM 1122 O OE1 . GLN 74 74 ? A 31.269 -10.782 -26.990 1.000 1 A GLN 74.690 1
ATOM 1123 N NE2 . GLN 74 74 ? A 30.485 -10.691 -24.961 1.000 1 A GLN 74.690 1
ATOM 1124 H H . GLN 74 74 ? A 33.381 -14.900 -27.207 1.000 1 A GLN 74.690 1
ATOM 1125 H HA . GLN 74 74 ? A 30.694 -15.422 -26.072 1.000 1 A GLN 74.690 1
ATOM 1126 H HB2 . GLN 74 74 ? A 30.199 -13.485 -27.807 1.000 1 A GLN 74.690 1
ATOM 1127 H HB3 . GLN 74 74 ? A 31.944 -13.272 -27.773 1.000 1 A GLN 74.690 1
ATOM 1128 H HG2 . GLN 74 74 ? A 31.805 -13.149 -25.229 1.000 1 A GLN 74.690 1
ATOM 1129 H HG3 . GLN 74 74 ? A 30.056 -13.245 -25.361 1.000 1 A GLN 74.690 1
ATOM 1130 H HE21 . GLN 74 74 ? A 30.206 -11.159 -24.111 1.000 1 A GLN 74.690 1
ATOM 1131 H HE22 . GLN 74 74 ? A 30.469 -9.689 -25.084 1.000 1 A GLN 74.690 1
ATOM 1132 N N . ASN 75 75 ? A 31.486 -16.822 -28.807 1.000 1 A ASN 81.440 1
ATOM 1133 C CA . ASN 75 75 ? A 31.049 -17.582 -29.996 1.000 1 A ASN 81.440 1
ATOM 1134 C C . ASN 75 75 ? A 30.276 -18.897 -29.713 1.000 1 A ASN 81.440 1
ATOM 1135 O O . ASN 75 75 ? A 30.407 -19.875 -30.456 1.000 1 A ASN 81.440 1
ATOM 1136 C CB . ASN 75 75 ? A 32.250 -17.812 -30.929 1.000 1 A ASN 81.440 1
ATOM 1137 C CG . ASN 75 75 ? A 32.813 -16.557 -31.558 1.000 1 A ASN 81.440 1
ATOM 1138 O OD1 . ASN 75 75 ? A 32.280 -15.469 -31.435 1.000 1 A ASN 81.440 1
ATOM 1139 N ND2 . ASN 75 75 ? A 33.890 -16.719 -32.280 1.000 1 A ASN 81.440 1
ATOM 1140 H H . ASN 75 75 ? A 32.468 -16.825 -28.573 1.000 1 A ASN 81.440 1
ATOM 1141 H HA . ASN 75 75 ? A 30.342 -16.949 -30.533 1.000 1 A ASN 81.440 1
ATOM 1142 H HB2 . ASN 75 75 ? A 31.941 -18.448 -31.759 1.000 1 A ASN 81.440 1
ATOM 1143 H HB3 . ASN 75 75 ? A 33.041 -18.335 -30.391 1.000 1 A ASN 81.440 1
ATOM 1144 H HD21 . ASN 75 75 ? A 34.353 -15.901 -32.647 1.000 1 A ASN 81.440 1
ATOM 1145 H HD22 . ASN 75 75 ? A 34.244 -17.652 -32.436 1.000 1 A ASN 81.440 1
ATOM 1146 N N . GLY 76 76 ? A 29.478 -18.946 -28.644 1.000 1 A GLY 84.060 1
ATOM 1147 C CA . GLY 76 76 ? A 28.754 -20.148 -28.221 1.000 1 A GLY 84.060 1
ATOM 1148 C C . GLY 76 76 ? A 27.575 -20.484 -29.139 1.000 1 A GLY 84.060 1
ATOM 1149 O O . GLY 76 76 ? A 26.864 -19.581 -29.595 1.000 1 A GLY 84.060 1
ATOM 1150 H H . GLY 76 76 ? A 29.392 -18.104 -28.092 1.000 1 A GLY 84.060 1
ATOM 1151 H HA2 . GLY 76 76 ? A 29.443 -20.992 -28.201 1.000 1 A GLY 84.060 1
ATOM 1152 H HA3 . GLY 76 76 ? A 28.373 -20.003 -27.210 1.000 1 A GLY 84.060 1
ATOM 1153 N N . VAL 77 77 ? A 27.355 -21.779 -29.399 1.000 1 A VAL 84.060 1
ATOM 1154 C CA . VAL 77 77 ? A 26.268 -22.286 -30.258 1.000 1 A VAL 84.060 1
ATOM 1155 C C . VAL 77 77 ? A 25.417 -23.354 -29.569 1.000 1 A VAL 84.060 1
ATOM 1156 O O . VAL 77 77 ? A 25.912 -24.193 -28.817 1.000 1 A VAL 84.060 1
ATOM 1157 C CB . VAL 77 77 ? A 26.772 -22.776 -31.632 1.000 1 A VAL 84.060 1
ATOM 1158 C CG1 . VAL 77 77 ? A 27.439 -21.630 -32.397 1.000 1 A VAL 84.060 1
ATOM 1159 C CG2 . VAL 77 77 ? A 27.763 -23.946 -31.579 1.000 1 A VAL 84.060 1
ATOM 1160 H H . VAL 77 77 ? A 27.997 -22.454 -29.008 1.000 1 A VAL 84.060 1
ATOM 1161 H HA . VAL 77 77 ? A 25.593 -21.455 -30.463 1.000 1 A VAL 84.060 1
ATOM 1162 H HB . VAL 77 77 ? A 25.906 -23.099 -32.209 1.000 1 A VAL 84.060 1
ATOM 1163 H HG11 . VAL 77 77 ? A 26.744 -20.795 -32.477 1.000 1 A VAL 84.060 1
ATOM 1164 H HG12 . VAL 77 77 ? A 28.340 -21.295 -31.883 1.000 1 A VAL 84.060 1
ATOM 1165 H HG13 . VAL 77 77 ? A 27.719 -21.966 -33.396 1.000 1 A VAL 84.060 1
ATOM 1166 H HG21 . VAL 77 77 ? A 28.701 -23.615 -31.133 1.000 1 A VAL 84.060 1
ATOM 1167 H HG22 . VAL 77 77 ? A 27.967 -24.296 -32.591 1.000 1 A VAL 84.060 1
ATOM 1168 H HG23 . VAL 77 77 ? A 27.351 -24.772 -30.999 1.000 1 A VAL 84.060 1
ATOM 1169 N N . GLU 78 78 ? A 24.113 -23.333 -29.829 1.000 1 A GLU 79.750 1
ATOM 1170 C CA . GLU 78 78 ? A 23.100 -24.186 -29.202 1.000 1 A GLU 79.750 1
ATOM 1171 C C . GLU 78 78 ? A 22.211 -24.915 -30.226 1.000 1 A GLU 79.750 1
ATOM 1172 O O . GLU 78 78 ? A 22.234 -24.645 -31.427 1.000 1 A GLU 79.750 1
ATOM 1173 C CB . GLU 78 78 ? A 22.250 -23.356 -28.215 1.000 1 A GLU 79.750 1
ATOM 1174 C CG . GLU 78 78 ? A 21.551 -22.167 -28.892 1.000 1 A GLU 79.750 1
ATOM 1175 C CD . GLU 78 78 ? A 20.322 -21.669 -28.128 1.000 1 A GLU 79.750 1
ATOM 1176 O OE1 . GLU 78 78 ? A 19.316 -21.372 -28.809 1.000 1 A GLU 79.750 1
ATOM 1177 O OE2 . GLU 78 78 ? A 20.395 -21.565 -26.883 1.000 1 A GLU 79.750 1
ATOM 1178 H H . GLU 78 78 ? A 23.773 -22.631 -30.470 1.000 1 A GLU 79.750 1
ATOM 1179 H HA . GLU 78 78 ? A 23.597 -24.960 -28.617 1.000 1 A GLU 79.750 1
ATOM 1180 H HB2 . GLU 78 78 ? A 21.502 -24.008 -27.763 1.000 1 A GLU 79.750 1
ATOM 1181 H HB3 . GLU 78 78 ? A 22.889 -22.985 -27.414 1.000 1 A GLU 79.750 1
ATOM 1182 H HG2 . GLU 78 78 ? A 22.264 -21.349 -28.994 1.000 1 A GLU 79.750 1
ATOM 1183 H HG3 . GLU 78 78 ? A 21.239 -22.464 -29.893 1.000 1 A GLU 79.750 1
ATOM 1184 N N . TYR 79 79 ? A 21.403 -25.841 -29.706 1.000 1 A TYR 66.310 1
ATOM 1185 C CA . TYR 79 79 ? A 20.223 -26.405 -30.361 1.000 1 A TYR 66.310 1
ATOM 1186 C C . TYR 79 79 ? A 19.015 -25.951 -29.536 1.000 1 A TYR 66.310 1
ATOM 1187 O O . TYR 79 79 ? A 19.131 -25.841 -28.315 1.000 1 A TYR 66.310 1
ATOM 1188 C CB . TYR 79 79 ? A 20.299 -27.942 -30.443 1.000 1 A TYR 66.310 1
ATOM 1189 C CG . TYR 79 79 ? A 21.419 -28.465 -31.322 1.000 1 A TYR 66.310 1
ATOM 1190 C CD1 . TYR 79 79 ? A 21.144 -29.061 -32.568 1.000 1 A TYR 66.310 1
ATOM 1191 C CD2 . TYR 79 79 ? A 22.753 -28.298 -30.911 1.000 1 A TYR 66.310 1
ATOM 1192 C CE1 . TYR 79 79 ? A 22.206 -29.454 -33.405 1.000 1 A TYR 66.310 1
ATOM 1193 C CE2 . TYR 79 79 ? A 23.814 -28.647 -31.760 1.000 1 A TYR 66.310 1
ATOM 1194 C CZ . TYR 79 79 ? A 23.543 -29.215 -33.016 1.000 1 A TYR 66.310 1
ATOM 1195 O OH . TYR 79 79 ? A 24.596 -29.530 -33.807 1.000 1 A TYR 66.310 1
ATOM 1196 H H . TYR 79 79 ? A 21.401 -25.922 -28.699 1.000 1 A TYR 66.310 1
ATOM 1197 H HA . TYR 79 79 ? A 20.133 -26.003 -31.370 1.000 1 A TYR 66.310 1
ATOM 1198 H HB2 . TYR 79 79 ? A 19.349 -28.315 -30.826 1.000 1 A TYR 66.310 1
ATOM 1199 H HB3 . TYR 79 79 ? A 20.425 -28.346 -29.438 1.000 1 A TYR 66.310 1
ATOM 1200 H HD1 . TYR 79 79 ? A 20.126 -29.201 -32.898 1.000 1 A TYR 66.310 1
ATOM 1201 H HD2 . TYR 79 79 ? A 22.967 -27.831 -29.961 1.000 1 A TYR 66.310 1
ATOM 1202 H HE1 . TYR 79 79 ? A 21.987 -29.904 -34.363 1.000 1 A TYR 66.310 1
ATOM 1203 H HE2 . TYR 79 79 ? A 24.832 -28.435 -31.469 1.000 1 A TYR 66.310 1
ATOM 1204 H HH . TYR 79 79 ? A 25.409 -29.088 -33.552 1.000 1 A TYR 66.310 1
ATOM 1205 N N . LYS 80 80 ? A 17.875 -25.726 -30.198 1.000 1 A LYS 53.880 1
ATOM 1206 C CA . LYS 80 80 ? A 16.677 -24.976 -29.745 1.000 1 A LYS 53.880 1
ATOM 1207 C C . LYS 80 80 ? A 16.026 -25.301 -28.382 1.000 1 A LYS 53.880 1
ATOM 1208 O O . LYS 80 80 ? A 14.994 -24.710 -28.075 1.000 1 A LYS 53.880 1
ATOM 1209 C CB . LYS 80 80 ? A 15.617 -25.085 -30.867 1.000 1 A LYS 53.880 1
ATOM 1210 C CG . LYS 80 80 ? A 15.755 -23.923 -31.851 1.000 1 A LYS 53.880 1
ATOM 1211 C CD . LYS 80 80 ? A 14.668 -23.956 -32.930 1.000 1 A LYS 53.880 1
ATOM 1212 C CE . LYS 80 80 ? A 14.786 -22.645 -33.713 1.000 1 A LYS 53.880 1
ATOM 1213 N NZ . LYS 80 80 ? A 13.815 -22.554 -34.824 1.000 1 A LYS 53.880 1
ATOM 1214 H H . LYS 80 80 ? A 17.917 -25.918 -31.189 1.000 1 A LYS 53.880 1
ATOM 1215 H HA . LYS 80 80 ? A 16.974 -23.934 -29.634 1.000 1 A LYS 53.880 1
ATOM 1216 H HB2 . LYS 80 80 ? A 15.711 -26.037 -31.390 1.000 1 A LYS 53.880 1
ATOM 1217 H HB3 . LYS 80 80 ? A 14.609 -25.046 -30.452 1.000 1 A LYS 53.880 1
ATOM 1218 H HG2 . LYS 80 80 ? A 16.737 -23.961 -32.323 1.000 1 A LYS 53.880 1
ATOM 1219 H HG3 . LYS 80 80 ? A 15.672 -22.988 -31.296 1.000 1 A LYS 53.880 1
ATOM 1220 H HD2 . LYS 80 80 ? A 13.687 -24.024 -32.461 1.000 1 A LYS 53.880 1
ATOM 1221 H HD3 . LYS 80 80 ? A 14.829 -24.814 -33.583 1.000 1 A LYS 53.880 1
ATOM 1222 H HE2 . LYS 80 80 ? A 14.642 -21.814 -33.023 1.000 1 A LYS 53.880 1
ATOM 1223 H HE3 . LYS 80 80 ? A 15.802 -22.560 -34.096 1.000 1 A LYS 53.880 1
ATOM 1224 H HZ1 . LYS 80 80 ? A 13.924 -21.649 -35.258 1.000 1 A LYS 53.880 1
ATOM 1225 H HZ2 . LYS 80 80 ? A 13.998 -23.276 -35.505 1.000 1 A LYS 53.880 1
ATOM 1226 H HZ3 . LYS 80 80 ? A 12.873 -22.636 -34.467 1.000 1 A LYS 53.880 1
ATOM 1227 N N . GLU 81 81 ? A 16.561 -26.218 -27.581 1.000 1 A GLU 54.190 1
ATOM 1228 C CA . GLU 81 81 ? A 15.881 -26.785 -26.408 1.000 1 A GLU 54.190 1
ATOM 1229 C C . GLU 81 81 ? A 16.640 -26.660 -25.072 1.000 1 A GLU 54.190 1
ATOM 1230 O O . GLU 81 81 ? A 16.056 -26.979 -24.039 1.000 1 A GLU 54.190 1
ATOM 1231 C CB . GLU 81 81 ? A 15.488 -28.245 -26.703 1.000 1 A GLU 54.190 1
ATOM 1232 C CG . GLU 81 81 ? A 14.522 -28.344 -27.899 1.000 1 A GLU 54.190 1
ATOM 1233 C CD . GLU 81 81 ? A 13.916 -29.741 -28.099 1.000 1 A GLU 54.190 1
ATOM 1234 O OE1 . GLU 81 81 ? A 12.882 -29.810 -28.803 1.000 1 A GLU 54.190 1
ATOM 1235 O OE2 . GLU 81 81 ? A 14.486 -30.725 -27.575 1.000 1 A GLU 54.190 1
ATOM 1236 H H . GLU 81 81 ? A 17.465 -26.586 -27.844 1.000 1 A GLU 54.190 1
ATOM 1237 H HA . GLU 81 81 ? A 14.950 -26.244 -26.241 1.000 1 A GLU 54.190 1
ATOM 1238 H HB2 . GLU 81 81 ? A 16.386 -28.828 -26.904 1.000 1 A GLU 54.190 1
ATOM 1239 H HB3 . GLU 81 81 ? A 14.991 -28.657 -25.824 1.000 1 A GLU 54.190 1
ATOM 1240 H HG2 . GLU 81 81 ? A 15.049 -28.062 -28.811 1.000 1 A GLU 54.190 1
ATOM 1241 H HG3 . GLU 81 81 ? A 13.712 -27.629 -27.748 1.000 1 A GLU 54.190 1
ATOM 1242 N N . ASN 82 82 ? A 17.891 -26.169 -25.034 1.000 1 A ASN 58.190 1
ATOM 1243 C CA . ASN 82 82 ? A 18.623 -26.000 -23.766 1.000 1 A ASN 58.190 1
ATOM 1244 C C . ASN 82 82 ? A 18.943 -24.520 -23.447 1.000 1 A ASN 58.190 1
ATOM 1245 O O . ASN 82 82 ? A 19.838 -23.939 -24.067 1.000 1 A ASN 58.190 1
ATOM 1246 C CB . ASN 82 82 ? A 19.863 -26.911 -23.729 1.000 1 A ASN 58.190 1
ATOM 1247 C CG . ASN 82 82 ? A 20.426 -27.017 -22.317 1.000 1 A ASN 58.190 1
ATOM 1248 O OD1 . ASN 82 82 ? A 20.222 -26.167 -21.465 1.000 1 A ASN 58.190 1
ATOM 1249 N ND2 . ASN 82 82 ? A 21.155 -28.061 -22.007 1.000 1 A ASN 58.190 1
ATOM 1250 H H . ASN 82 82 ? A 18.324 -25.857 -25.892 1.000 1 A ASN 58.190 1
ATOM 1251 H HA . ASN 82 82 ? A 17.996 -26.378 -22.958 1.000 1 A ASN 58.190 1
ATOM 1252 H HB2 . ASN 82 82 ? A 19.580 -27.910 -24.060 1.000 1 A ASN 58.190 1
ATOM 1253 H HB3 . ASN 82 82 ? A 20.635 -26.522 -24.392 1.000 1 A ASN 58.190 1
ATOM 1254 H HD21 . ASN 82 82 ? A 21.370 -28.771 -22.693 1.000 1 A ASN 58.190 1
ATOM 1255 H HD22 . ASN 82 82 ? A 21.528 -28.069 -21.069 1.000 1 A ASN 58.190 1
ATOM 1256 N N . PRO 83 83 ? A 18.269 -23.893 -22.461 1.000 1 A PRO 62.750 1
ATOM 1257 C CA . PRO 83 83 ? A 18.513 -22.496 -22.108 1.000 1 A PRO 62.750 1
ATOM 1258 C C . PRO 83 83 ? A 19.855 -22.250 -21.397 1.000 1 A PRO 62.750 1
ATOM 1259 O O . PRO 83 83 ? A 20.333 -21.120 -21.444 1.000 1 A PRO 62.750 1
ATOM 1260 C CB . PRO 83 83 ? A 17.318 -22.081 -21.243 1.000 1 A PRO 62.750 1
ATOM 1261 C CG . PRO 83 83 ? A 16.852 -23.387 -20.605 1.000 1 A PRO 62.750 1
ATOM 1262 C CD . PRO 83 83 ? A 17.173 -24.435 -21.667 1.000 1 A PRO 62.750 1
ATOM 1263 H HA . PRO 83 83 ? A 18.503 -21.891 -23.015 1.000 1 A PRO 62.750 1
ATOM 1264 H HB2 . PRO 83 83 ? A 16.528 -21.693 -21.887 1.000 1 A PRO 62.750 1
ATOM 1265 H HB3 . PRO 83 83 ? A 17.588 -21.339 -20.492 1.000 1 A PRO 62.750 1
ATOM 1266 H HG2 . PRO 83 83 ? A 17.435 -23.589 -19.706 1.000 1 A PRO 62.750 1
ATOM 1267 H HG3 . PRO 83 83 ? A 15.788 -23.366 -20.368 1.000 1 A PRO 62.750 1
ATOM 1268 H HD2 . PRO 83 83 ? A 16.305 -24.594 -22.307 1.000 1 A PRO 62.750 1
ATOM 1269 H HD3 . PRO 83 83 ? A 17.456 -25.368 -21.179 1.000 1 A PRO 62.750 1
ATOM 1270 N N . GLU 84 84 ? A 20.488 -23.262 -20.794 1.000 1 A GLU 68.940 1
ATOM 1271 C CA . GLU 84 84 ? A 21.616 -23.089 -19.855 1.000 1 A GLU 68.940 1
ATOM 1272 C C . GLU 84 84 ? A 23.001 -23.380 -20.452 1.000 1 A GLU 68.940 1
ATOM 1273 O O . GLU 84 84 ? A 23.996 -22.821 -19.986 1.000 1 A GLU 68.940 1
ATOM 1274 C CB . GLU 84 84 ? A 21.385 -23.994 -18.637 1.000 1 A GLU 68.940 1
ATOM 1275 C CG . GLU 84 84 ? A 20.178 -23.527 -17.808 1.000 1 A GLU 68.940 1
ATOM 1276 C CD . GLU 84 84 ? A 19.792 -24.494 -16.683 1.000 1 A GLU 68.940 1
ATOM 1277 O OE1 . GLU 84 84 ? A 18.834 -24.147 -15.958 1.000 1 A GLU 68.940 1
ATOM 1278 O OE2 . GLU 84 84 ? A 20.434 -25.562 -16.551 1.000 1 A GLU 68.940 1
ATOM 1279 H H . GLU 84 84 ? A 20.083 -24.185 -20.845 1.000 1 A GLU 68.940 1
ATOM 1280 H HA . GLU 84 84 ? A 21.645 -22.058 -19.502 1.000 1 A GLU 68.940 1
ATOM 1281 H HB2 . GLU 84 84 ? A 21.227 -25.014 -18.986 1.000 1 A GLU 68.940 1
ATOM 1282 H HB3 . GLU 84 84 ? A 22.271 -23.975 -18.001 1.000 1 A GLU 68.940 1
ATOM 1283 H HG2 . GLU 84 84 ? A 19.315 -23.406 -18.462 1.000 1 A GLU 68.940 1
ATOM 1284 H HG3 . GLU 84 84 ? A 20.409 -22.550 -17.383 1.000 1 A GLU 68.940 1
ATOM 1285 N N . LEU 85 85 ? A 23.072 -24.214 -21.497 1.000 1 A LEU 74.000 1
ATOM 1286 C CA . LEU 85 85 ? A 24.324 -24.672 -22.112 1.000 1 A LEU 74.000 1
ATOM 1287 C C . LEU 85 85 ? A 24.423 -24.313 -23.598 1.000 1 A LEU 74.000 1
ATOM 1288 O O . LEU 85 85 ? A 23.454 -24.443 -24.347 1.000 1 A LEU 74.000 1
ATOM 1289 C CB . LEU 85 85 ? A 24.458 -26.198 -21.964 1.000 1 A LEU 74.000 1
ATOM 1290 C CG . LEU 85 85 ? A 24.597 -26.732 -20.530 1.000 1 A LEU 74.000 1
ATOM 1291 C CD1 . LEU 85 85 ? A 24.639 -28.254 -20.580 1.000 1 A LEU 74.000 1
ATOM 1292 C CD2 . LEU 85 85 ? A 25.884 -26.272 -19.856 1.000 1 A LEU 74.000 1
ATOM 1293 H H . LEU 85 85 ? A 22.208 -24.617 -21.832 1.000 1 A LEU 74.000 1
ATOM 1294 H HA . LEU 85 85 ? A 25.170 -24.205 -21.607 1.000 1 A LEU 74.000 1
ATOM 1295 H HB2 . LEU 85 85 ? A 25.336 -26.517 -22.525 1.000 1 A LEU 74.000 1
ATOM 1296 H HB3 . LEU 85 85 ? A 23.589 -26.663 -22.429 1.000 1 A LEU 74.000 1
ATOM 1297 H HG . LEU 85 85 ? A 23.740 -26.427 -19.929 1.000 1 A LEU 74.000 1
ATOM 1298 H HD11 . LEU 85 85 ? A 23.703 -28.655 -20.969 1.000 1 A LEU 74.000 1
ATOM 1299 H HD12 . LEU 85 85 ? A 25.466 -28.592 -21.204 1.000 1 A LEU 74.000 1
ATOM 1300 H HD13 . LEU 85 85 ? A 24.805 -28.628 -19.570 1.000 1 A LEU 74.000 1
ATOM 1301 H HD21 . LEU 85 85 ? A 26.745 -26.459 -20.497 1.000 1 A LEU 74.000 1
ATOM 1302 H HD22 . LEU 85 85 ? A 25.798 -25.208 -19.638 1.000 1 A LEU 74.000 1
ATOM 1303 H HD23 . LEU 85 85 ? A 26.023 -26.791 -18.908 1.000 1 A LEU 74.000 1
ATOM 1304 N N . TYR 86 86 ? A 25.625 -23.956 -24.043 1.000 1 A TYR 82.120 1
ATOM 1305 C CA . TYR 86 86 ? A 26.041 -24.099 -25.437 1.000 1 A TYR 82.120 1
ATOM 1306 C C . TYR 86 86 ? A 26.552 -25.534 -25.663 1.000 1 A TYR 82.120 1
ATOM 1307 O O . TYR 86 86 ? A 27.202 -26.107 -24.791 1.000 1 A TYR 82.120 1
ATOM 1308 C CB . TYR 86 86 ? A 27.112 -23.049 -25.763 1.000 1 A TYR 82.120 1
ATOM 1309 C CG . TYR 86 86 ? A 26.655 -21.599 -25.671 1.000 1 A TYR 82.120 1
ATOM 1310 C CD1 . TYR 86 86 ? A 25.594 -21.131 -26.473 1.000 1 A TYR 82.120 1
ATOM 1311 C CD2 . TYR 86 86 ? A 27.310 -20.707 -24.799 1.000 1 A TYR 82.120 1
ATOM 1312 C CE1 . TYR 86 86 ? A 25.181 -19.785 -26.390 1.000 1 A TYR 82.120 1
ATOM 1313 C CE2 . TYR 86 86 ? A 26.912 -19.359 -24.720 1.000 1 A TYR 82.120 1
ATOM 1314 C CZ . TYR 86 86 ? A 25.833 -18.900 -25.504 1.000 1 A TYR 82.120 1
ATOM 1315 O OH . TYR 86 86 ? A 25.398 -17.620 -25.361 1.000 1 A TYR 82.120 1
ATOM 1316 H H . TYR 86 86 ? A 26.368 -23.882 -23.362 1.000 1 A TYR 82.120 1
ATOM 1317 H HA . TYR 86 86 ? A 25.186 -23.933 -26.092 1.000 1 A TYR 82.120 1
ATOM 1318 H HB2 . TYR 86 86 ? A 27.950 -23.203 -25.084 1.000 1 A TYR 82.120 1
ATOM 1319 H HB3 . TYR 86 86 ? A 27.477 -23.222 -26.775 1.000 1 A TYR 82.120 1
ATOM 1320 H HD1 . TYR 86 86 ? A 25.095 -21.802 -27.156 1.000 1 A TYR 82.120 1
ATOM 1321 H HD2 . TYR 86 86 ? A 28.121 -21.058 -24.178 1.000 1 A TYR 82.120 1
ATOM 1322 H HE1 . TYR 86 86 ? A 24.359 -19.425 -26.991 1.000 1 A TYR 82.120 1
ATOM 1323 H HE2 . TYR 86 86 ? A 27.425 -18.691 -24.044 1.000 1 A TYR 82.120 1
ATOM 1324 H HH . TYR 86 86 ? A 25.816 -17.209 -24.601 1.000 1 A TYR 82.120 1
ATOM 1325 N N . LYS 87 87 ? A 26.273 -26.131 -26.832 1.000 1 A LYS 77.560 1
ATOM 1326 C CA . LYS 87 87 ? A 26.763 -27.475 -27.225 1.000 1 A LYS 77.560 1
ATOM 1327 C C . LYS 87 87 ? A 28.163 -27.423 -27.862 1.000 1 A LYS 77.560 1
ATOM 1328 O O . LYS 87 87 ? A 28.827 -28.451 -27.994 1.000 1 A LYS 77.560 1
ATOM 1329 C CB . LYS 87 87 ? A 25.691 -28.189 -28.086 1.000 1 A LYS 77.560 1
ATOM 1330 C CG . LYS 87 87 ? A 26.079 -29.595 -28.609 1.000 1 A LYS 77.560 1
ATOM 1331 C CD . LYS 87 87 ? A 24.865 -30.453 -29.045 1.000 1 A LYS 77.560 1
ATOM 1332 C CE . LYS 87 87 ? A 25.162 -31.356 -30.266 1.000 1 A LYS 77.560 1
ATOM 1333 N NZ . LYS 87 87 ? A 23.930 -31.819 -30.980 1.000 1 A LYS 77.560 1
ATOM 1334 H H . LYS 87 87 ? A 25.823 -25.559 -27.532 1.000 1 A LYS 77.560 1
ATOM 1335 H HA . LYS 87 87 ? A 26.892 -28.060 -26.314 1.000 1 A LYS 77.560 1
ATOM 1336 H HB2 . LYS 87 87 ? A 24.795 -28.285 -27.472 1.000 1 A LYS 77.560 1
ATOM 1337 H HB3 . LYS 87 87 ? A 25.445 -27.558 -28.940 1.000 1 A LYS 77.560 1
ATOM 1338 H HG2 . LYS 87 87 ? A 26.750 -29.464 -29.457 1.000 1 A LYS 77.560 1
ATOM 1339 H HG3 . LYS 87 87 ? A 26.615 -30.137 -27.831 1.000 1 A LYS 77.560 1
ATOM 1340 H HD2 . LYS 87 87 ? A 24.546 -31.069 -28.204 1.000 1 A LYS 77.560 1
ATOM 1341 H HD3 . LYS 87 87 ? A 24.034 -29.788 -29.283 1.000 1 A LYS 77.560 1
ATOM 1342 H HE2 . LYS 87 87 ? A 25.773 -30.787 -30.966 1.000 1 A LYS 77.560 1
ATOM 1343 H HE3 . LYS 87 87 ? A 25.756 -32.209 -29.937 1.000 1 A LYS 77.560 1
ATOM 1344 H HZ1 . LYS 87 87 ? A 24.149 -32.341 -31.816 1.000 1 A LYS 77.560 1
ATOM 1345 H HZ2 . LYS 87 87 ? A 23.374 -31.038 -31.298 1.000 1 A LYS 77.560 1
ATOM 1346 H HZ3 . LYS 87 87 ? A 23.349 -32.408 -30.401 1.000 1 A LYS 77.560 1
ATOM 1347 N N . GLY 88 88 ? A 28.617 -26.236 -28.249 1.000 1 A GLY 81.690 1
ATOM 1348 C CA . GLY 88 88 ? A 29.941 -26.006 -28.812 1.000 1 A GLY 81.690 1
ATOM 1349 C C . GLY 88 88 ? A 30.236 -24.530 -29.013 1.000 1 A GLY 81.690 1
ATOM 1350 O O . GLY 88 88 ? A 29.443 -23.669 -28.623 1.000 1 A GLY 81.690 1
ATOM 1351 H H . GLY 88 88 ? A 28.036 -25.423 -28.102 1.000 1 A GLY 81.690 1
ATOM 1352 H HA2 . GLY 88 88 ? A 30.007 -26.506 -29.779 1.000 1 A GLY 81.690 1
ATOM 1353 H HA3 . GLY 88 88 ? A 30.710 -26.418 -28.159 1.000 1 A GLY 81.690 1
ATOM 1354 N N . PHE 89 89 ? A 31.363 -24.250 -29.656 1.000 1 A PHE 83.500 1
ATOM 1355 C CA . PHE 89 89 ? A 31.756 -22.907 -30.081 1.000 1 A PHE 83.500 1
ATOM 1356 C C . PHE 89 89 ? A 32.223 -22.926 -31.539 1.000 1 A PHE 83.500 1
ATOM 1357 O O . PHE 89 89 ? A 32.554 -23.985 -32.079 1.000 1 A PHE 83.500 1
ATOM 1358 C CB . PHE 89 89 ? A 32.843 -22.345 -29.149 1.000 1 A PHE 83.500 1
ATOM 1359 C CG . PHE 89 89 ? A 34.221 -22.950 -29.353 1.000 1 A PHE 83.500 1
ATOM 1360 C CD1 . PHE 89 89 ? A 34.554 -24.178 -28.752 1.000 1 A PHE 83.500 1
ATOM 1361 C CD2 . PHE 89 89 ? A 35.165 -22.291 -30.166 1.000 1 A PHE 83.500 1
ATOM 1362 C CE1 . PHE 89 89 ? A 35.823 -24.745 -28.963 1.000 1 A PHE 83.500 1
ATOM 1363 C CE2 . PHE 89 89 ? A 36.428 -22.866 -30.389 1.000 1 A PHE 83.500 1
ATOM 1364 C CZ . PHE 89 89 ? A 36.759 -24.091 -29.783 1.000 1 A PHE 83.500 1
ATOM 1365 H H . PHE 89 89 ? A 31.930 -25.016 -29.989 1.000 1 A PHE 83.500 1
ATOM 1366 H HA . PHE 89 89 ? A 30.891 -22.248 -30.023 1.000 1 A PHE 83.500 1
ATOM 1367 H HB2 . PHE 89 89 ? A 32.539 -22.480 -28.111 1.000 1 A PHE 83.500 1
ATOM 1368 H HB3 . PHE 89 89 ? A 32.913 -21.272 -29.324 1.000 1 A PHE 83.500 1
ATOM 1369 H HD1 . PHE 89 89 ? A 33.840 -24.681 -28.116 1.000 1 A PHE 83.500 1
ATOM 1370 H HD2 . PHE 89 89 ? A 34.922 -21.341 -30.619 1.000 1 A PHE 83.500 1
ATOM 1371 H HE1 . PHE 89 89 ? A 36.093 -25.672 -28.477 1.000 1 A PHE 83.500 1
ATOM 1372 H HE2 . PHE 89 89 ? A 37.151 -22.360 -31.012 1.000 1 A PHE 83.500 1
ATOM 1373 H HZ . PHE 89 89 ? A 37.738 -24.521 -29.930 1.000 1 A PHE 83.500 1
ATOM 1374 N N . CYS 90 90 ? A 32.277 -21.753 -32.164 1.000 1 A CYS 84.190 1
ATOM 1375 C CA . CYS 90 90 ? A 32.871 -21.573 -33.486 1.000 1 A CYS 84.190 1
ATOM 1376 C C . CYS 90 90 ? A 34.037 -20.573 -33.443 1.000 1 A CYS 84.190 1
ATOM 1377 O O . CYS 90 90 ? A 34.030 -19.622 -32.662 1.000 1 A CYS 84.190 1
ATOM 1378 C CB . CYS 90 90 ? A 31.784 -21.162 -34.483 1.000 1 A CYS 84.190 1
ATOM 1379 S SG . CYS 90 90 ? A 30.370 -22.295 -34.662 1.000 1 A CYS 84.190 1
ATOM 1380 H H . CYS 90 90 ? A 31.968 -20.930 -31.666 1.000 1 A CYS 84.190 1
ATOM 1381 H HA . CYS 90 90 ? A 33.287 -22.521 -33.826 1.000 1 A CYS 84.190 1
ATOM 1382 H HB2 . CYS 90 90 ? A 31.398 -20.195 -34.163 1.000 1 A CYS 84.190 1
ATOM 1383 H HB3 . CYS 90 90 ? A 32.243 -21.028 -35.462 1.000 1 A CYS 84.190 1
ATOM 1384 N N . MET 91 91 ? A 35.046 -20.772 -34.290 1.000 1 A MET 83.000 1
ATOM 1385 C CA . MET 91 91 ? A 36.155 -19.824 -34.442 1.000 1 A MET 83.000 1
ATOM 1386 C C . MET 91 91 ? A 35.687 -18.515 -35.091 1.000 1 A MET 83.000 1
ATOM 1387 O O . MET 91 91 ? A 34.729 -18.507 -35.874 1.000 1 A MET 83.000 1
ATOM 1388 C CB . MET 91 91 ? A 37.289 -20.449 -35.266 1.000 1 A MET 83.000 1
ATOM 1389 C CG . MET 91 91 ? A 37.984 -21.593 -34.524 1.000 1 A MET 83.000 1
ATOM 1390 S SD . MET 91 91 ? A 39.283 -22.389 -35.507 1.000 1 A MET 83.000 1
ATOM 1391 C CE . MET 91 91 ? A 40.140 -23.318 -34.204 1.000 1 A MET 83.000 1
ATOM 1392 H H . MET 91 91 ? A 35.017 -21.585 -34.889 1.000 1 A MET 83.000 1
ATOM 1393 H HA . MET 91 91 ? A 36.546 -19.579 -33.454 1.000 1 A MET 83.000 1
ATOM 1394 H HB2 . MET 91 91 ? A 38.035 -19.686 -35.484 1.000 1 A MET 83.000 1
ATOM 1395 H HB3 . MET 91 91 ? A 36.893 -20.816 -36.213 1.000 1 A MET 83.000 1
ATOM 1396 H HG2 . MET 91 91 ? A 38.431 -21.190 -33.615 1.000 1 A MET 83.000 1
ATOM 1397 H HG3 . MET 91 91 ? A 37.248 -22.345 -34.240 1.000 1 A MET 83.000 1
ATOM 1398 H HE1 . MET 91 91 ? A 40.576 -22.623 -33.487 1.000 1 A MET 83.000 1
ATOM 1399 H HE2 . MET 91 91 ? A 40.933 -23.919 -34.648 1.000 1 A MET 83.000 1
ATOM 1400 H HE3 . MET 91 91 ? A 39.440 -23.974 -33.686 1.000 1 A MET 83.000 1
ATOM 1401 N N . ASP 92 92 ? A 36.396 -17.422 -34.803 1.000 1 A ASP 82.060 1
ATOM 1402 C CA . ASP 92 92 ? A 36.179 -16.136 -35.473 1.000 1 A ASP 82.060 1
ATOM 1403 C C . ASP 92 92 ? A 36.289 -16.280 -37.004 1.000 1 A ASP 82.060 1
ATOM 1404 O O . ASP 92 92 ? A 37.049 -17.095 -37.532 1.000 1 A ASP 82.060 1
ATOM 1405 C CB . ASP 92 92 ? A 37.141 -15.057 -34.930 1.000 1 A ASP 82.060 1
ATOM 1406 C CG . ASP 92 92 ? A 36.762 -14.548 -33.532 1.000 1 A ASP 82.060 1
ATOM 1407 O OD1 . ASP 92 92 ? A 35.595 -14.724 -33.125 1.000 1 A ASP 82.060 1
ATOM 1408 O OD2 . ASP 92 92 ? A 37.619 -13.980 -32.826 1.000 1 A ASP 82.060 1
ATOM 1409 H H . ASP 92 92 ? A 37.173 -17.489 -34.160 1.000 1 A ASP 82.060 1
ATOM 1410 H HA . ASP 92 92 ? A 35.159 -15.817 -35.257 1.000 1 A ASP 82.060 1
ATOM 1411 H HB2 . ASP 92 92 ? A 37.121 -14.203 -35.607 1.000 1 A ASP 82.060 1
ATOM 1412 H HB3 . ASP 92 92 ? A 38.156 -15.453 -34.916 1.000 1 A ASP 82.060 1
ATOM 1413 N N . GLY 93 93 ? A 35.467 -15.523 -37.731 1.000 1 A GLY 81.060 1
ATOM 1414 C CA . GLY 93 93 ? A 35.299 -15.639 -39.181 1.000 1 A GLY 81.060 1
ATOM 1415 C C . GLY 93 93 ? A 34.302 -16.714 -39.637 1.000 1 A GLY 81.060 1
ATOM 1416 O O . GLY 93 93 ? A 33.975 -16.765 -40.823 1.000 1 A GLY 81.060 1
ATOM 1417 H H . GLY 93 93 ? A 34.881 -14.871 -37.231 1.000 1 A GLY 81.060 1
ATOM 1418 H HA2 . GLY 93 93 ? A 34.964 -14.679 -39.571 1.000 1 A GLY 81.060 1
ATOM 1419 H HA3 . GLY 93 93 ? A 36.265 -15.866 -39.632 1.000 1 A GLY 81.060 1
ATOM 1420 N N . THR 94 94 ? A 33.764 -17.551 -38.739 1.000 1 A THR 84.940 1
ATOM 1421 C CA . THR 94 94 ? A 32.676 -18.483 -39.092 1.000 1 A THR 84.940 1
ATOM 1422 C C . THR 94 94 ? A 31.435 -17.701 -39.512 1.000 1 A THR 84.940 1
ATOM 1423 O O . THR 94 94 ? A 30.939 -16.884 -38.746 1.000 1 A THR 84.940 1
ATOM 1424 C CB . THR 94 94 ? A 32.311 -19.415 -37.929 1.000 1 A THR 84.940 1
ATOM 1425 O OG1 . THR 94 94 ? A 33.453 -20.146 -37.557 1.000 1 A THR 84.940 1
ATOM 1426 C CG2 . THR 94 94 ? A 31.242 -20.436 -38.327 1.000 1 A THR 84.940 1
ATOM 1427 H H . THR 94 94 ? A 34.079 -17.499 -37.781 1.000 1 A THR 84.940 1
ATOM 1428 H HA . THR 94 94 ? A 33.002 -19.101 -39.929 1.000 1 A THR 84.940 1
ATOM 1429 H HB . THR 94 94 ? A 31.959 -18.834 -37.077 1.000 1 A THR 84.940 1
ATOM 1430 H HG1 . THR 94 94 ? A 33.942 -19.589 -36.948 1.000 1 A THR 84.940 1
ATOM 1431 H HG21 . THR 94 94 ? A 30.310 -19.933 -38.585 1.000 1 A THR 84.940 1
ATOM 1432 H HG22 . THR 94 94 ? A 31.041 -21.086 -37.476 1.000 1 A THR 84.940 1
ATOM 1433 H HG23 . THR 94 94 ? A 31.585 -21.035 -39.171 1.000 1 A THR 84.940 1
ATOM 1434 N N . LEU 95 95 ? A 30.903 -17.936 -40.713 1.000 1 A LEU 85.060 1
ATOM 1435 C CA . LEU 95 95 ? A 29.698 -17.238 -41.160 1.000 1 A LEU 85.060 1
ATOM 1436 C C . LEU 95 95 ? A 28.463 -17.691 -40.369 1.000 1 A LEU 85.060 1
ATOM 1437 O O . LEU 95 95 ? A 28.199 -18.882 -40.201 1.000 1 A LEU 85.060 1
ATOM 1438 C CB . LEU 95 95 ? A 29.497 -17.410 -42.676 1.000 1 A LEU 85.060 1
ATOM 1439 C CG . LEU 95 95 ? A 30.465 -16.593 -43.551 1.000 1 A LEU 85.060 1
ATOM 1440 C CD1 . LEU 95 95 ? A 30.272 -16.997 -45.014 1.000 1 A LEU 85.060 1
ATOM 1441 C CD2 . LEU 95 95 ? A 30.220 -15.085 -43.442 1.000 1 A LEU 85.060 1
ATOM 1442 H H . LEU 95 95 ? A 31.344 -18.608 -41.325 1.000 1 A LEU 85.060 1
ATOM 1443 H HA . LEU 95 95 ? A 29.827 -16.177 -40.949 1.000 1 A LEU 85.060 1
ATOM 1444 H HB2 . LEU 95 95 ? A 28.478 -17.117 -42.930 1.000 1 A LEU 85.060 1
ATOM 1445 H HB3 . LEU 95 95 ? A 29.608 -18.468 -42.913 1.000 1 A LEU 85.060 1
ATOM 1446 H HG . LEU 95 95 ? A 31.493 -16.813 -43.265 1.000 1 A LEU 85.060 1
ATOM 1447 H HD11 . LEU 95 95 ? A 29.249 -16.792 -45.331 1.000 1 A LEU 85.060 1
ATOM 1448 H HD12 . LEU 95 95 ? A 30.484 -18.059 -45.140 1.000 1 A LEU 85.060 1
ATOM 1449 H HD13 . LEU 95 95 ? A 30.953 -16.430 -45.649 1.000 1 A LEU 85.060 1
ATOM 1450 H HD21 . LEU 95 95 ? A 29.181 -14.850 -43.673 1.000 1 A LEU 85.060 1
ATOM 1451 H HD22 . LEU 95 95 ? A 30.460 -14.738 -42.437 1.000 1 A LEU 85.060 1
ATOM 1452 H HD23 . LEU 95 95 ? A 30.873 -14.561 -44.140 1.000 1 A LEU 85.060 1
ATOM 1453 N N . MET 96 96 ? A 27.657 -16.722 -39.958 1.000 1 A MET 88.310 1
ATOM 1454 C CA . MET 96 96 ? A 26.323 -16.911 -39.404 1.000 1 A MET 88.310 1
ATOM 1455 C C . MET 96 96 ? A 25.313 -16.069 -40.181 1.000 1 A MET 88.310 1
ATOM 1456 O O . MET 96 96 ? A 25.653 -15.053 -40.784 1.000 1 A MET 88.310 1
ATOM 1457 C CB . MET 96 96 ? A 26.318 -16.627 -37.897 1.000 1 A MET 88.310 1
ATOM 1458 C CG . MET 96 96 ? A 26.698 -15.188 -37.538 1.000 1 A MET 88.310 1
ATOM 1459 S SD . MET 96 96 ? A 26.622 -14.865 -35.759 1.000 1 A MET 88.310 1
ATOM 1460 C CE . MET 96 96 ? A 27.766 -13.465 -35.630 1.000 1 A MET 88.310 1
ATOM 1461 H H . MET 96 96 ? A 27.962 -15.768 -40.090 1.000 1 A MET 88.310 1
ATOM 1462 H HA . MET 96 96 ? A 26.030 -17.953 -39.533 1.000 1 A MET 88.310 1
ATOM 1463 H HB2 . MET 96 96 ? A 25.324 -16.848 -37.507 1.000 1 A MET 88.310 1
ATOM 1464 H HB3 . MET 96 96 ? A 27.023 -17.301 -37.412 1.000 1 A MET 88.310 1
ATOM 1465 H HG2 . MET 96 96 ? A 26.033 -14.491 -38.048 1.000 1 A MET 88.310 1
ATOM 1466 H HG3 . MET 96 96 ? A 27.719 -15.011 -37.876 1.000 1 A MET 88.310 1
ATOM 1467 H HE1 . MET 96 96 ? A 28.353 -13.571 -34.718 1.000 1 A MET 88.310 1
ATOM 1468 H HE2 . MET 96 96 ? A 27.204 -12.533 -35.578 1.000 1 A MET 88.310 1
ATOM 1469 H HE3 . MET 96 96 ? A 28.439 -13.440 -36.487 1.000 1 A MET 88.310 1
ATOM 1470 N N . SER 97 97 ? A 24.065 -16.516 -40.196 1.000 1 A SER 88.310 1
ATOM 1471 C CA . SER 97 97 ? A 22.984 -15.959 -41.004 1.000 1 A SER 88.310 1
ATOM 1472 C C . SER 97 97 ? A 21.827 -15.485 -40.133 1.000 1 A SER 88.310 1
ATOM 1473 O O . SER 97 97 ? A 21.540 -16.081 -39.097 1.000 1 A SER 88.310 1
ATOM 1474 C CB . SER 97 97 ? A 22.526 -16.984 -42.045 1.000 1 A SER 88.310 1
ATOM 1475 O OG . SER 97 97 ? A 21.916 -18.112 -41.448 1.000 1 A SER 88.310 1
ATOM 1476 H H . SER 97 97 ? A 23.851 -17.331 -39.640 1.000 1 A SER 88.310 1
ATOM 1477 H HA . SER 97 97 ? A 23.368 -15.096 -41.548 1.000 1 A SER 88.310 1
ATOM 1478 H HB2 . SER 97 97 ? A 21.821 -16.511 -42.729 1.000 1 A SER 88.310 1
ATOM 1479 H HB3 . SER 97 97 ? A 23.394 -17.316 -42.615 1.000 1 A SER 88.310 1
ATOM 1480 H HG . SER 97 97 ? A 22.489 -18.455 -40.759 1.000 1 A SER 88.310 1
ATOM 1481 N N . PHE 98 98 ? A 21.143 -14.423 -40.545 1.000 1 A PHE 90.440 1
ATOM 1482 C CA . PHE 98 98 ? A 19.970 -13.898 -39.849 1.000 1 A PHE 90.440 1
ATOM 1483 C C . PHE 98 98 ? A 18.920 -13.405 -40.840 1.000 1 A PHE 90.440 1
ATOM 1484 O O . PHE 98 98 ? A 19.243 -12.935 -41.928 1.000 1 A PHE 90.440 1
ATOM 1485 C CB . PHE 98 98 ? A 20.372 -12.776 -38.886 1.000 1 A PHE 90.440 1
ATOM 1486 C CG . PHE 98 98 ? A 20.863 -11.502 -39.554 1.000 1 A PHE 90.440 1
ATOM 1487 C CD1 . PHE 98 98 ? A 22.184 -11.416 -40.030 1.000 1 A PHE 90.440 1
ATOM 1488 C CD2 . PHE 98 98 ? A 19.989 -10.409 -39.722 1.000 1 A PHE 90.440 1
ATOM 1489 C CE1 . PHE 98 98 ? A 22.625 -10.250 -40.677 1.000 1 A PHE 90.440 1
ATOM 1490 C CE2 . PHE 98 98 ? A 20.437 -9.236 -40.357 1.000 1 A PHE 90.440 1
ATOM 1491 C CZ . PHE 98 98 ? A 21.757 -9.156 -40.833 1.000 1 A PHE 90.440 1
ATOM 1492 H H . PHE 98 98 ? A 21.452 -13.944 -41.379 1.000 1 A PHE 90.440 1
ATOM 1493 H HA . PHE 98 98 ? A 19.525 -14.696 -39.255 1.000 1 A PHE 90.440 1
ATOM 1494 H HB2 . PHE 98 98 ? A 19.500 -12.541 -38.275 1.000 1 A PHE 90.440 1
ATOM 1495 H HB3 . PHE 98 98 ? A 21.143 -13.147 -38.210 1.000 1 A PHE 90.440 1
ATOM 1496 H HD1 . PHE 98 98 ? A 22.861 -12.250 -39.912 1.000 1 A PHE 90.440 1
ATOM 1497 H HD2 . PHE 98 98 ? A 18.976 -10.467 -39.353 1.000 1 A PHE 90.440 1
ATOM 1498 H HE1 . PHE 98 98 ? A 23.637 -10.195 -41.053 1.000 1 A PHE 90.440 1
ATOM 1499 H HE2 . PHE 98 98 ? A 19.776 -8.390 -40.474 1.000 1 A PHE 90.440 1
ATOM 1500 H HZ . PHE 98 98 ? A 22.102 -8.260 -41.328 1.000 1 A PHE 90.440 1
ATOM 1501 N N . THR 99 99 ? A 17.644 -13.477 -40.458 1.000 1 A THR 88.000 1
ATOM 1502 C CA . THR 99 99 ? A 16.554 -12.868 -41.236 1.000 1 A THR 88.000 1
ATOM 1503 C C . THR 99 99 ? A 16.312 -11.448 -40.740 1.000 1 A THR 88.000 1
ATOM 1504 O O . THR 99 99 ? A 15.894 -11.261 -39.596 1.000 1 A THR 88.000 1
ATOM 1505 C CB . THR 99 99 ? A 15.268 -13.692 -41.125 1.000 1 A THR 88.000 1
ATOM 1506 O OG1 . THR 99 99 ? A 15.495 -15.009 -41.558 1.000 1 A THR 88.000 1
ATOM 1507 C CG2 . THR 99 99 ? A 14.144 -13.134 -41.998 1.000 1 A THR 88.000 1
ATOM 1508 H H . THR 99 99 ? A 17.450 -13.806 -39.523 1.000 1 A THR 88.000 1
ATOM 1509 H HA . THR 99 99 ? A 16.829 -12.825 -42.290 1.000 1 A THR 88.000 1
ATOM 1510 H HB . THR 99 99 ? A 14.938 -13.718 -40.086 1.000 1 A THR 88.000 1
ATOM 1511 H HG1 . THR 99 99 ? A 16.353 -15.290 -41.231 1.000 1 A THR 88.000 1
ATOM 1512 H HG21 . THR 99 99 ? A 13.838 -12.153 -41.634 1.000 1 A THR 88.000 1
ATOM 1513 H HG22 . THR 99 99 ? A 13.288 -13.807 -41.963 1.000 1 A THR 88.000 1
ATOM 1514 H HG23 . THR 99 99 ? A 14.488 -13.054 -43.029 1.000 1 A THR 88.000 1
ATOM 1515 N N . TYR 100 100 ? A 16.523 -10.436 -41.582 1.000 1 A TYR 86.380 1
ATOM 1516 C CA . TYR 100 100 ? A 16.305 -9.047 -41.178 1.000 1 A TYR 86.380 1
ATOM 1517 C C . TYR 100 100 ? A 14.811 -8.734 -41.003 1.000 1 A TYR 86.380 1
ATOM 1518 O O . TYR 100 100 ? A 14.043 -8.700 -41.967 1.000 1 A TYR 86.380 1
ATOM 1519 C CB . TYR 100 100 ? A 16.964 -8.093 -42.174 1.000 1 A TYR 86.380 1
ATOM 1520 C CG . TYR 100 100 ? A 16.758 -6.632 -41.828 1.000 1 A TYR 86.380 1
ATOM 1521 C CD1 . TYR 100 100 ? A 15.972 -5.817 -42.664 1.000 1 A TYR 86.380 1
ATOM 1522 C CD2 . TYR 100 100 ? A 17.369 -6.080 -40.684 1.000 1 A TYR 86.380 1
ATOM 1523 C CE1 . TYR 100 100 ? A 15.844 -4.442 -42.395 1.000 1 A TYR 86.380 1
ATOM 1524 C CE2 . TYR 100 100 ? A 17.249 -4.702 -40.418 1.000 1 A TYR 86.380 1
ATOM 1525 C CZ . TYR 100 100 ? A 16.499 -3.878 -41.282 1.000 1 A TYR 86.380 1
ATOM 1526 O OH . TYR 100 100 ? A 16.372 -2.552 -41.028 1.000 1 A TYR 86.380 1
ATOM 1527 H H . TYR 100 100 ? A 16.862 -10.630 -42.514 1.000 1 A TYR 86.380 1
ATOM 1528 H HA . TYR 100 100 ? A 16.797 -8.896 -40.218 1.000 1 A TYR 86.380 1
ATOM 1529 H HB2 . TYR 100 100 ? A 18.036 -8.290 -42.190 1.000 1 A TYR 86.380 1
ATOM 1530 H HB3 . TYR 100 100 ? A 16.573 -8.292 -43.172 1.000 1 A TYR 86.380 1
ATOM 1531 H HD1 . TYR 100 100 ? A 15.507 -6.239 -43.542 1.000 1 A TYR 86.380 1
ATOM 1532 H HD2 . TYR 100 100 ? A 17.980 -6.690 -40.035 1.000 1 A TYR 86.380 1
ATOM 1533 H HE1 . TYR 100 100 ? A 15.289 -3.796 -43.060 1.000 1 A TYR 86.380 1
ATOM 1534 H HE2 . TYR 100 100 ? A 17.762 -4.270 -39.571 1.000 1 A TYR 86.380 1
ATOM 1535 H HH . TYR 100 100 ? A 16.925 -2.259 -40.300 1.000 1 A TYR 86.380 1
ATOM 1536 N N . ARG 101 101 ? A 14.392 -8.466 -39.760 1.000 1 A ARG 83.250 1
ATOM 1537 C CA . ARG 101 101 ? A 13.002 -8.120 -39.395 1.000 1 A ARG 83.250 1
ATOM 1538 C C . ARG 101 101 ? A 12.772 -6.617 -39.161 1.000 1 A ARG 83.250 1
ATOM 1539 O O . ARG 101 101 ? A 11.781 -6.249 -38.541 1.000 1 A ARG 83.250 1
ATOM 1540 C CB . ARG 101 101 ? A 12.515 -8.996 -38.222 1.000 1 A ARG 83.250 1
ATOM 1541 C CG . ARG 101 101 ? A 12.455 -10.493 -38.569 1.000 1 A ARG 83.250 1
ATOM 1542 C CD . ARG 101 101 ? A 11.757 -11.274 -37.445 1.000 1 A ARG 83.250 1
ATOM 1543 N NE . ARG 101 101 ? A 11.766 -12.729 -37.696 1.000 1 A ARG 83.250 1
ATOM 1544 C CZ . ARG 101 101 ? A 11.495 -13.676 -36.810 1.000 1 A ARG 83.250 1
ATOM 1545 N NH1 . ARG 101 101 ? A 11.008 -13.406 -35.632 1.000 1 A ARG 83.250 1
ATOM 1546 N NH2 . ARG 101 101 ? A 11.741 -14.927 -37.078 1.000 1 A ARG 83.250 1
ATOM 1547 H H . ARG 101 101 ? A 15.068 -8.580 -39.018 1.000 1 A ARG 83.250 1
ATOM 1548 H HA . ARG 101 101 ? A 12.357 -8.352 -40.243 1.000 1 A ARG 83.250 1
ATOM 1549 H HB2 . ARG 101 101 ? A 13.167 -8.846 -37.361 1.000 1 A ARG 83.250 1
ATOM 1550 H HB3 . ARG 101 101 ? A 11.509 -8.681 -37.944 1.000 1 A ARG 83.250 1
ATOM 1551 H HG2 . ARG 101 101 ? A 13.466 -10.877 -38.699 1.000 1 A ARG 83.250 1
ATOM 1552 H HG3 . ARG 101 101 ? A 11.900 -10.631 -39.497 1.000 1 A ARG 83.250 1
ATOM 1553 H HD2 . ARG 101 101 ? A 10.728 -10.925 -37.359 1.000 1 A ARG 83.250 1
ATOM 1554 H HD3 . ARG 101 101 ? A 12.280 -11.066 -36.512 1.000 1 A ARG 83.250 1
ATOM 1555 H HE . ARG 101 101 ? A 12.134 -13.033 -38.586 1.000 1 A ARG 83.250 1
ATOM 1556 H HH11 . ARG 101 101 ? A 10.958 -14.141 -34.940 1.000 1 A ARG 83.250 1
ATOM 1557 H HH12 . ARG 101 101 ? A 10.889 -12.440 -35.364 1.000 1 A ARG 83.250 1
ATOM 1558 H HH21 . ARG 101 101 ? A 12.222 -15.173 -37.930 1.000 1 A ARG 83.250 1
ATOM 1559 H HH22 . ARG 101 101 ? A 11.771 -15.595 -36.321 1.000 1 A ARG 83.250 1
ATOM 1560 N N . GLY 102 102 ? A 13.665 -5.750 -39.651 1.000 1 A GLY 76.310 1
ATOM 1561 C CA . GLY 102 102 ? A 13.541 -4.287 -39.524 1.000 1 A GLY 76.310 1
ATOM 1562 C C . GLY 102 102 ? A 14.256 -3.671 -38.315 1.000 1 A GLY 76.310 1
ATOM 1563 O O . GLY 102 102 ? A 14.156 -2.468 -38.102 1.000 1 A GLY 76.310 1
ATOM 1564 H H . GLY 102 102 ? A 14.444 -6.111 -40.184 1.000 1 A GLY 76.310 1
ATOM 1565 H HA2 . GLY 102 102 ? A 13.940 -3.816 -40.423 1.000 1 A GLY 76.310 1
ATOM 1566 H HA3 . GLY 102 102 ? A 12.489 -4.013 -39.452 1.000 1 A GLY 76.310 1
ATOM 1567 N N . SER 103 103 ? A 14.982 -4.477 -37.536 1.000 1 A SER 79.690 1
ATOM 1568 C CA . SER 103 103 ? A 15.815 -4.044 -36.409 1.000 1 A SER 79.690 1
ATOM 1569 C C . SER 103 103 ? A 17.288 -4.286 -36.728 1.000 1 A SER 79.690 1
ATOM 1570 O O . SER 103 103 ? A 17.629 -5.337 -37.269 1.000 1 A SER 79.690 1
ATOM 1571 C CB . SER 103 103 ? A 15.416 -4.809 -35.143 1.000 1 A SER 79.690 1
ATOM 1572 O OG . SER 103 103 ? A 16.277 -4.491 -34.073 1.000 1 A SER 79.690 1
ATOM 1573 H H . SER 103 103 ? A 15.076 -5.443 -37.817 1.000 1 A SER 79.690 1
ATOM 1574 H HA . SER 103 103 ? A 15.669 -2.980 -36.220 1.000 1 A SER 79.690 1
ATOM 1575 H HB2 . SER 103 103 ? A 15.473 -5.880 -35.334 1.000 1 A SER 79.690 1
ATOM 1576 H HB3 . SER 103 103 ? A 14.392 -4.550 -34.873 1.000 1 A SER 79.690 1
ATOM 1577 H HG . SER 103 103 ? A 16.731 -5.298 -33.817 1.000 1 A SER 79.690 1
ATOM 1578 N N . GLU 104 104 ? A 18.152 -3.329 -36.383 1.000 1 A GLU 78.940 1
ATOM 1579 C CA . GLU 104 104 ? A 19.614 -3.496 -36.431 1.000 1 A GLU 78.940 1
ATOM 1580 C C . GLU 104 104 ? A 20.097 -4.411 -35.293 1.000 1 A GLU 78.940 1
ATOM 1581 O O . GLU 104 104 ? A 21.072 -5.134 -35.469 1.000 1 A GLU 78.940 1
ATOM 1582 C CB . GLU 104 104 ? A 20.310 -2.117 -36.385 1.000 1 A GLU 78.940 1
ATOM 1583 C CG . GLU 104 104 ? A 19.943 -1.269 -37.616 1.000 1 A GLU 78.940 1
ATOM 1584 C CD . GLU 104 104 ? A 20.546 0.148 -37.635 1.000 1 A GLU 78.940 1
ATOM 1585 O OE1 . GLU 104 104 ? A 21.218 0.459 -38.646 1.000 1 A GLU 78.940 1
ATOM 1586 O OE2 . GLU 104 104 ? A 20.198 0.972 -36.746 1.000 1 A GLU 78.940 1
ATOM 1587 H H . GLU 104 104 ? A 17.793 -2.487 -35.956 1.000 1 A GLU 78.940 1
ATOM 1588 H HA . GLU 104 104 ? A 19.896 -3.985 -37.363 1.000 1 A GLU 78.940 1
ATOM 1589 H HB2 . GLU 104 104 ? A 21.390 -2.262 -36.367 1.000 1 A GLU 78.940 1
ATOM 1590 H HB3 . GLU 104 104 ? A 20.011 -1.593 -35.477 1.000 1 A GLU 78.940 1
ATOM 1591 H HG2 . GLU 104 104 ? A 18.859 -1.165 -37.670 1.000 1 A GLU 78.940 1
ATOM 1592 H HG3 . GLU 104 104 ? A 20.254 -1.813 -38.508 1.000 1 A GLU 78.940 1
ATOM 1593 N N . LEU 105 105 ? A 19.383 -4.442 -34.159 1.000 1 A LEU 82.440 1
ATOM 1594 C CA . LEU 105 105 ? A 19.595 -5.419 -33.092 1.000 1 A LEU 82.440 1
ATOM 1595 C C . LEU 105 105 ? A 18.989 -6.770 -33.495 1.000 1 A LEU 82.440 1
ATOM 1596 O O . LEU 105 105 ? A 17.771 -6.874 -33.686 1.000 1 A LEU 82.440 1
ATOM 1597 C CB . LEU 105 105 ? A 18.988 -4.889 -31.778 1.000 1 A LEU 82.440 1
ATOM 1598 C CG . LEU 105 105 ? A 19.309 -5.765 -30.549 1.000 1 A LEU 82.440 1
ATOM 1599 C CD1 . LEU 105 105 ? A 20.781 -5.643 -30.153 1.000 1 A LEU 82.440 1
ATOM 1600 C CD2 . LEU 105 105 ? A 18.454 -5.327 -29.361 1.000 1 A LEU 82.440 1
ATOM 1601 H H . LEU 105 105 ? A 18.563 -3.855 -34.097 1.000 1 A LEU 82.440 1
ATOM 1602 H HA . LEU 105 105 ? A 20.669 -5.543 -32.953 1.000 1 A LEU 82.440 1
ATOM 1603 H HB2 . LEU 105 105 ? A 17.906 -4.829 -31.891 1.000 1 A LEU 82.440 1
ATOM 1604 H HB3 . LEU 105 105 ? A 19.357 -3.880 -31.595 1.000 1 A LEU 82.440 1
ATOM 1605 H HG . LEU 105 105 ? A 19.080 -6.809 -30.764 1.000 1 A LEU 82.440 1
ATOM 1606 H HD11 . LEU 105 105 ? A 21.059 -4.592 -30.068 1.000 1 A LEU 82.440 1
ATOM 1607 H HD12 . LEU 105 105 ? A 20.950 -6.107 -29.182 1.000 1 A LEU 82.440 1
ATOM 1608 H HD13 . LEU 105 105 ? A 21.416 -6.129 -30.894 1.000 1 A LEU 82.440 1
ATOM 1609 H HD21 . LEU 105 105 ? A 18.663 -5.965 -28.502 1.000 1 A LEU 82.440 1
ATOM 1610 H HD22 . LEU 105 105 ? A 17.397 -5.413 -29.613 1.000 1 A LEU 82.440 1
ATOM 1611 H HD23 . LEU 105 105 ? A 18.679 -4.292 -29.100 1.000 1 A LEU 82.440 1
ATOM 1612 N N . VAL 106 106 ? A 19.835 -7.793 -33.589 1.000 1 A VAL 78.310 1
ATOM 1613 C CA . VAL 106 106 ? A 19.485 -9.170 -33.959 1.000 1 A VAL 78.310 1
ATOM 1614 C C . VAL 106 106 ? A 20.027 -10.122 -32.896 1.000 1 A VAL 78.310 1
ATOM 1615 O O . VAL 106 106 ? A 21.197 -10.034 -32.545 1.000 1 A VAL 78.310 1
ATOM 1616 C CB . VAL 106 106 ? A 20.076 -9.508 -35.339 1.000 1 A VAL 78.310 1
ATOM 1617 C CG1 . VAL 106 106 ? A 19.824 -10.963 -35.746 1.000 1 A VAL 78.310 1
ATOM 1618 C CG2 . VAL 106 106 ? A 19.487 -8.607 -36.435 1.000 1 A VAL 78.310 1
ATOM 1619 H H . VAL 106 106 ? A 20.816 -7.596 -33.452 1.000 1 A VAL 78.310 1
ATOM 1620 H HA . VAL 106 106 ? A 18.401 -9.276 -34.009 1.000 1 A VAL 78.310 1
ATOM 1621 H HB . VAL 106 106 ? A 21.153 -9.344 -35.298 1.000 1 A VAL 78.310 1
ATOM 1622 H HG11 . VAL 106 106 ? A 20.285 -11.650 -35.037 1.000 1 A VAL 78.310 1
ATOM 1623 H HG12 . VAL 106 106 ? A 18.757 -11.168 -35.827 1.000 1 A VAL 78.310 1
ATOM 1624 H HG13 . VAL 106 106 ? A 20.310 -11.135 -36.707 1.000 1 A VAL 78.310 1
ATOM 1625 H HG21 . VAL 106 106 ? A 18.400 -8.687 -36.447 1.000 1 A VAL 78.310 1
ATOM 1626 H HG22 . VAL 106 106 ? A 19.767 -7.569 -36.255 1.000 1 A VAL 78.310 1
ATOM 1627 H HG23 . VAL 106 106 ? A 19.887 -8.896 -37.407 1.000 1 A VAL 78.310 1
ATOM 1628 N N . CYS 107 107 ? A 19.183 -11.029 -32.397 1.000 1 A CYS 77.810 1
ATOM 1629 C CA . CYS 107 107 ? A 19.512 -11.974 -31.316 1.000 1 A CYS 77.810 1
ATOM 1630 C C . CYS 107 107 ? A 19.307 -13.453 -31.696 1.000 1 A CYS 77.810 1
ATOM 1631 O O . CYS 107 107 ? A 19.385 -14.320 -30.835 1.000 1 A CYS 77.810 1
ATOM 1632 C CB . CYS 107 107 ? A 18.664 -11.642 -30.079 1.000 1 A CYS 77.810 1
ATOM 1633 S SG . CYS 107 107 ? A 18.639 -9.920 -29.511 1.000 1 A CYS 77.810 1
ATOM 1634 H H . CYS 107 107 ? A 18.226 -11.012 -32.719 1.000 1 A CYS 77.810 1
ATOM 1635 H HA . CYS 107 107 ? A 20.564 -11.876 -31.049 1.000 1 A CYS 77.810 1
ATOM 1636 H HB2 . CYS 107 107 ? A 17.635 -11.933 -30.291 1.000 1 A CYS 77.810 1
ATOM 1637 H HB3 . CYS 107 107 ? A 19.006 -12.267 -29.255 1.000 1 A CYS 77.810 1
ATOM 1638 N N . GLU 108 108 ? A 18.982 -13.752 -32.956 1.000 1 A GLU 79.380 1
ATOM 1639 C CA . GLU 108 108 ? A 18.787 -15.121 -33.450 1.000 1 A GLU 79.380 1
ATOM 1640 C C . GLU 108 108 ? A 19.573 -15.272 -34.756 1.000 1 A GLU 79.380 1
ATOM 1641 O O . GLU 108 108 ? A 19.163 -14.771 -35.807 1.000 1 A GLU 79.380 1
ATOM 1642 C CB . GLU 108 108 ? A 17.280 -15.437 -33.610 1.000 1 A GLU 79.380 1
ATOM 1643 C CG . GLU 108 108 ? A 17.002 -16.922 -33.937 1.000 1 A GLU 79.380 1
ATOM 1644 C CD . GLU 108 108 ? A 15.508 -17.275 -34.159 1.000 1 A GLU 79.380 1
ATOM 1645 O OE1 . GLU 108 108 ? A 15.196 -18.490 -34.254 1.000 1 A GLU 79.380 1
ATOM 1646 O OE2 . GLU 108 108 ? A 14.663 -16.353 -34.300 1.000 1 A GLU 79.380 1
ATOM 1647 H H . GLU 108 108 ? A 19.004 -13.016 -33.648 1.000 1 A GLU 79.380 1
ATOM 1648 H HA . GLU 108 108 ? A 19.196 -15.830 -32.731 1.000 1 A GLU 79.380 1
ATOM 1649 H HB2 . GLU 108 108 ? A 16.773 -15.194 -32.676 1.000 1 A GLU 79.380 1
ATOM 1650 H HB3 . GLU 108 108 ? A 16.865 -14.806 -34.395 1.000 1 A GLU 79.380 1
ATOM 1651 H HG2 . GLU 108 108 ? A 17.553 -17.188 -34.839 1.000 1 A GLU 79.380 1
ATOM 1652 H HG3 . GLU 108 108 ? A 17.393 -17.530 -33.121 1.000 1 A GLU 79.380 1
ATOM 1653 N N . PHE 109 109 ? A 20.722 -15.939 -34.665 1.000 1 A PHE 86.250 1
ATOM 1654 C CA . PHE 109 109 ? A 21.588 -16.262 -35.793 1.000 1 A PHE 86.250 1
ATOM 1655 C C . PHE 109 109 ? A 21.605 -17.772 -36.018 1.000 1 A PHE 86.250 1
ATOM 1656 O O . PHE 109 109 ? A 21.749 -18.530 -35.064 1.000 1 A PHE 86.250 1
ATOM 1657 C CB . PHE 109 109 ? A 23.005 -15.755 -35.512 1.000 1 A PHE 86.250 1
ATOM 1658 C CG . PHE 109 109 ? A 23.116 -14.257 -35.364 1.000 1 A PHE 86.250 1
ATOM 1659 C CD1 . PHE 109 109 ? A 23.281 -13.466 -36.512 1.000 1 A PHE 86.250 1
ATOM 1660 C CD2 . PHE 109 109 ? A 23.054 -13.657 -34.092 1.000 1 A PHE 86.250 1
ATOM 1661 C CE1 . PHE 109 109 ? A 23.366 -12.073 -36.392 1.000 1 A PHE 86.250 1
ATOM 1662 C CE2 . PHE 109 109 ? A 23.149 -12.262 -33.973 1.000 1 A PHE 86.250 1
ATOM 1663 C CZ . PHE 109 109 ? A 23.301 -11.470 -35.122 1.000 1 A PHE 86.250 1
ATOM 1664 H H . PHE 109 109 ? A 21.032 -16.254 -33.757 1.000 1 A PHE 86.250 1
ATOM 1665 H HA . PHE 109 109 ? A 21.218 -15.772 -36.694 1.000 1 A PHE 86.250 1
ATOM 1666 H HB2 . PHE 109 109 ? A 23.650 -16.068 -36.334 1.000 1 A PHE 86.250 1
ATOM 1667 H HB3 . PHE 109 109 ? A 23.378 -16.225 -34.602 1.000 1 A PHE 86.250 1
ATOM 1668 H HD1 . PHE 109 109 ? A 23.344 -13.930 -37.485 1.000 1 A PHE 86.250 1
ATOM 1669 H HD2 . PHE 109 109 ? A 22.932 -14.262 -33.206 1.000 1 A PHE 86.250 1
ATOM 1670 H HE1 . PHE 109 109 ? A 23.499 -11.473 -37.280 1.000 1 A PHE 86.250 1
ATOM 1671 H HE2 . PHE 109 109 ? A 23.104 -11.799 -32.998 1.000 1 A PHE 86.250 1
ATOM 1672 H HZ . PHE 109 109 ? A 23.368 -10.397 -35.023 1.000 1 A PHE 86.250 1
ATOM 1673 N N . ALA 110 110 ? A 21.509 -18.224 -37.266 1.000 1 A ALA 85.620 1
ATOM 1674 C CA . ALA 110 110 ? A 21.725 -19.617 -37.650 1.000 1 A ALA 85.620 1
ATOM 1675 C C . ALA 110 110 ? A 23.115 -19.765 -38.282 1.000 1 A ALA 85.620 1
ATOM 1676 O O . ALA 110 110 ? A 23.448 -19.024 -39.211 1.000 1 A ALA 85.620 1
ATOM 1677 C CB . ALA 110 110 ? A 20.598 -20.057 -38.591 1.000 1 A ALA 85.620 1
ATOM 1678 H H . ALA 110 110 ? A 21.417 -17.543 -38.006 1.000 1 A ALA 85.620 1
ATOM 1679 H HA . ALA 110 110 ? A 21.685 -20.256 -36.768 1.000 1 A ALA 85.620 1
ATOM 1680 H HB1 . ALA 110 110 ? A 20.580 -19.425 -39.478 1.000 1 A ALA 85.620 1
ATOM 1681 H HB2 . ALA 110 110 ? A 20.759 -21.092 -38.892 1.000 1 A ALA 85.620 1
ATOM 1682 H HB3 . ALA 110 110 ? A 19.641 -19.981 -38.075 1.000 1 A ALA 85.620 1
ATOM 1683 N N . ILE 111 111 ? A 23.930 -20.703 -37.796 1.000 1 A ILE 85.560 1
ATOM 1684 C CA . ILE 111 111 ? A 25.295 -20.911 -38.307 1.000 1 A ILE 85.560 1
ATOM 1685 C C . ILE 111 111 ? A 25.238 -21.361 -39.769 1.000 1 A ILE 85.560 1
ATOM 1686 O O . ILE 111 111 ? A 24.528 -22.308 -40.106 1.000 1 A ILE 85.560 1
ATOM 1687 C CB . ILE 111 111 ? A 26.070 -21.911 -37.424 1.000 1 A ILE 85.560 1
ATOM 1688 C CG1 . ILE 111 111 ? A 26.133 -21.462 -35.946 1.000 1 A ILE 85.560 1
ATOM 1689 C CG2 . ILE 111 111 ? A 27.492 -22.154 -37.966 1.000 1 A ILE 85.560 1
ATOM 1690 C CD1 . ILE 111 111 ? A 26.700 -20.052 -35.715 1.000 1 A ILE 85.560 1
ATOM 1691 H H . ILE 111 111 ? A 23.579 -21.325 -37.082 1.000 1 A ILE 85.560 1
ATOM 1692 H HA . ILE 111 111 ? A 25.824 -19.959 -38.282 1.000 1 A ILE 85.560 1
ATOM 1693 H HB . ILE 111 111 ? A 25.545 -22.866 -37.452 1.000 1 A ILE 85.560 1
ATOM 1694 H HG12 . ILE 111 111 ? A 25.133 -21.501 -35.513 1.000 1 A ILE 85.560 1
ATOM 1695 H HG13 . ILE 111 111 ? A 26.743 -22.180 -35.399 1.000 1 A ILE 85.560 1
ATOM 1696 H HG21 . ILE 111 111 ? A 27.451 -22.654 -38.934 1.000 1 A ILE 85.560 1
ATOM 1697 H HG22 . ILE 111 111 ? A 28.026 -21.211 -38.080 1.000 1 A ILE 85.560 1
ATOM 1698 H HG23 . ILE 111 111 ? A 28.044 -22.794 -37.278 1.000 1 A ILE 85.560 1
ATOM 1699 H HD11 . ILE 111 111 ? A 27.688 -19.962 -36.167 1.000 1 A ILE 85.560 1
ATOM 1700 H HD12 . ILE 111 111 ? A 26.789 -19.864 -34.645 1.000 1 A ILE 85.560 1
ATOM 1701 H HD13 . ILE 111 111 ? A 26.033 -19.299 -36.136 1.000 1 A ILE 85.560 1
ATOM 1702 N N . TYR 112 112 ? A 25.978 -20.682 -40.649 1.000 1 A TYR 81.120 1
ATOM 1703 C CA . TYR 112 112 ? A 26.006 -21.033 -42.063 1.000 1 A TYR 81.120 1
ATOM 1704 C C . TYR 112 112 ? A 26.832 -22.301 -42.280 1.000 1 A TYR 81.120 1
ATOM 1705 O O . TYR 112 112 ? A 27.987 -22.397 -41.863 1.000 1 A TYR 81.120 1
ATOM 1706 C CB . TYR 112 112 ? A 26.530 -19.871 -42.914 1.000 1 A TYR 81.120 1
ATOM 1707 C CG . TYR 112 112 ? A 26.700 -20.230 -44.378 1.000 1 A TYR 81.120 1
ATOM 1708 C CD1 . TYR 112 112 ? A 27.992 -20.340 -44.933 1.000 1 A TYR 81.120 1
ATOM 1709 C CD2 . TYR 112 112 ? A 25.572 -20.522 -45.168 1.000 1 A TYR 81.120 1
ATOM 1710 C CE1 . TYR 112 112 ? A 28.157 -20.711 -46.281 1.000 1 A TYR 81.120 1
ATOM 1711 C CE2 . TYR 112 112 ? A 25.734 -20.911 -46.511 1.000 1 A TYR 81.120 1
ATOM 1712 C CZ . TYR 112 112 ? A 27.025 -21.001 -47.073 1.000 1 A TYR 81.120 1
ATOM 1713 O OH . TYR 112 112 ? A 27.164 -21.328 -48.385 1.000 1 A TYR 81.120 1
ATOM 1714 H H . TYR 112 112 ? A 26.647 -20.003 -40.316 1.000 1 A TYR 81.120 1
ATOM 1715 H HA . TYR 112 112 ? A 24.983 -21.238 -42.381 1.000 1 A TYR 81.120 1
ATOM 1716 H HB2 . TYR 112 112 ? A 27.498 -19.561 -42.521 1.000 1 A TYR 81.120 1
ATOM 1717 H HB3 . TYR 112 112 ? A 25.845 -19.027 -42.829 1.000 1 A TYR 81.120 1
ATOM 1718 H HD1 . TYR 112 112 ? A 28.858 -20.145 -44.318 1.000 1 A TYR 81.120 1
ATOM 1719 H HD2 . TYR 112 112 ? A 24.583 -20.478 -44.737 1.000 1 A TYR 81.120 1
ATOM 1720 H HE1 . TYR 112 112 ? A 29.146 -20.768 -46.711 1.000 1 A TYR 81.120 1
ATOM 1721 H HE2 . TYR 112 112 ? A 24.879 -21.154 -47.124 1.000 1 A TYR 81.120 1
ATOM 1722 H HH . TYR 112 112 ? A 28.044 -21.154 -48.727 1.000 1 A TYR 81.120 1
ATOM 1723 N N . GLN 113 113 ? A 26.243 -23.263 -42.984 1.000 1 A GLN 70.810 1
ATOM 1724 C CA . GLN 113 113 ? A 26.895 -24.507 -43.367 1.000 1 A GLN 70.810 1
ATOM 1725 C C . GLN 113 113 ? A 27.082 -24.546 -44.881 1.000 1 A GLN 70.810 1
ATOM 1726 O O . GLN 113 113 ? A 26.173 -24.209 -45.640 1.000 1 A GLN 70.810 1
ATOM 1727 C CB . GLN 113 113 ? A 26.077 -25.706 -42.881 1.000 1 A GLN 70.810 1
ATOM 1728 C CG . GLN 113 113 ? A 25.878 -25.694 -41.357 1.000 1 A GLN 70.810 1
ATOM 1729 C CD . GLN 113 113 ? A 25.216 -26.967 -40.852 1.000 1 A GLN 70.810 1
ATOM 1730 O OE1 . GLN 113 113 ? A 24.932 -27.883 -41.598 1.000 1 A GLN 70.810 1
ATOM 1731 N NE2 . GLN 113 113 ? A 24.999 -27.063 -39.563 1.000 1 A GLN 70.810 1
ATOM 1732 H H . GLN 113 113 ? A 25.300 -23.116 -43.314 1.000 1 A GLN 70.810 1
ATOM 1733 H HA . GLN 113 113 ? A 27.879 -24.567 -42.901 1.000 1 A GLN 70.810 1
ATOM 1734 H HB2 . GLN 113 113 ? A 25.102 -25.706 -43.369 1.000 1 A GLN 70.810 1
ATOM 1735 H HB3 . GLN 113 113 ? A 26.606 -26.615 -43.166 1.000 1 A GLN 70.810 1
ATOM 1736 H HG2 . GLN 113 113 ? A 26.845 -25.590 -40.865 1.000 1 A GLN 70.810 1
ATOM 1737 H HG3 . GLN 113 113 ? A 25.251 -24.849 -41.072 1.000 1 A GLN 70.810 1
ATOM 1738 H HE21 . GLN 113 113 ? A 25.164 -26.279 -38.947 1.000 1 A GLN 70.810 1
ATOM 1739 H HE22 . GLN 113 113 ? A 24.613 -27.932 -39.223 1.000 1 A GLN 70.810 1
ATOM 1740 N N . LYS 114 114 ? A 28.258 -24.992 -45.333 1.000 1 A LYS 66.060 1
ATOM 1741 C CA . LYS 114 114 ? A 28.473 -25.275 -46.756 1.000 1 A LYS 66.060 1
ATOM 1742 C C . LYS 114 114 ? A 27.687 -26.532 -47.168 1.000 1 A LYS 66.060 1
ATOM 1743 O O . LYS 114 114 ? A 27.512 -27.428 -46.337 1.000 1 A LYS 66.060 1
ATOM 1744 C CB . LYS 114 114 ? A 29.972 -25.407 -47.075 1.000 1 A LYS 66.060 1
ATOM 1745 C CG . LYS 114 114 ? A 30.662 -24.034 -47.066 1.000 1 A LYS 66.060 1
ATOM 1746 C CD . LYS 114 114 ? A 32.124 -24.128 -47.525 1.000 1 A LYS 66.060 1
ATOM 1747 C CE . LYS 114 114 ? A 32.724 -22.717 -47.589 1.000 1 A LYS 66.060 1
ATOM 1748 N NZ . LYS 114 114 ? A 34.129 -22.720 -48.068 1.000 1 A LYS 66.060 1
ATOM 1749 H H . LYS 114 114 ? A 28.936 -25.319 -44.660 1.000 1 A LYS 66.060 1
ATOM 1750 H HA . LYS 114 114 ? A 28.066 -24.435 -47.318 1.000 1 A LYS 66.060 1
ATOM 1751 H HB2 . LYS 114 114 ? A 30.081 -25.842 -48.068 1.000 1 A LYS 66.060 1
ATOM 1752 H HB3 . LYS 114 114 ? A 30.447 -26.072 -46.355 1.000 1 A LYS 66.060 1
ATOM 1753 H HG2 . LYS 114 114 ? A 30.126 -23.366 -47.740 1.000 1 A LYS 66.060 1
ATOM 1754 H HG3 . LYS 114 114 ? A 30.626 -23.616 -46.060 1.000 1 A LYS 66.060 1
ATOM 1755 H HD2 . LYS 114 114 ? A 32.684 -24.743 -46.820 1.000 1 A LYS 66.060 1
ATOM 1756 H HD3 . LYS 114 114 ? A 32.160 -24.587 -48.513 1.000 1 A LYS 66.060 1
ATOM 1757 H HE2 . LYS 114 114 ? A 32.110 -22.109 -48.254 1.000 1 A LYS 66.060 1
ATOM 1758 H HE3 . LYS 114 114 ? A 32.668 -22.271 -46.596 1.000 1 A LYS 66.060 1
ATOM 1759 H HZ1 . LYS 114 114 ? A 34.183 -23.107 -49.000 1.000 1 A LYS 66.060 1
ATOM 1760 H HZ2 . LYS 114 114 ? A 34.718 -23.257 -47.448 1.000 1 A LYS 66.060 1
ATOM 1761 H HZ3 . LYS 114 114 ? A 34.481 -21.774 -48.104 1.000 1 A LYS 66.060 1
ATOM 1762 N N . PRO 115 115 ? A 27.264 -26.647 -48.444 1.000 1 A PRO 56.560 1
ATOM 1763 C CA . PRO 115 115 ? A 26.674 -27.876 -48.974 1.000 1 A PRO 56.560 1
ATOM 1764 C C . PRO 115 115 ? A 27.571 -29.085 -48.664 1.000 1 A PRO 56.560 1
ATOM 1765 O O . PRO 115 115 ? A 28.716 -29.135 -49.110 1.000 1 A PRO 56.560 1
ATOM 1766 C CB . PRO 115 115 ? A 26.507 -27.633 -50.481 1.000 1 A PRO 56.560 1
ATOM 1767 C CG . PRO 115 115 ? A 26.387 -26.113 -50.585 1.000 1 A PRO 56.560 1
ATOM 1768 C CD . PRO 115 115 ? A 27.315 -25.622 -49.477 1.000 1 A PRO 56.560 1
ATOM 1769 H HA . PRO 115 115 ? A 25.692 -28.015 -48.521 1.000 1 A PRO 56.560 1
ATOM 1770 H HB2 . PRO 115 115 ? A 25.622 -28.135 -50.873 1.000 1 A PRO 56.560 1
ATOM 1771 H HB3 . PRO 115 115 ? A 27.395 -27.956 -51.023 1.000 1 A PRO 56.560 1
ATOM 1772 H HG2 . PRO 115 115 ? A 26.695 -25.746 -51.564 1.000 1 A PRO 56.560 1
ATOM 1773 H HG3 . PRO 115 115 ? A 25.363 -25.810 -50.364 1.000 1 A PRO 56.560 1
ATOM 1774 H HD2 . PRO 115 115 ? A 26.964 -24.658 -49.110 1.000 1 A PRO 56.560 1
ATOM 1775 H HD3 . PRO 115 115 ? A 28.333 -25.537 -49.858 1.000 1 A PRO 56.560 1
ATOM 1776 N N . GLY 116 116 ? A 27.067 -30.020 -47.851 1.000 1 A GLY 58.530 1
ATOM 1777 C CA . GLY 116 116 ? A 27.863 -31.100 -47.248 1.000 1 A GLY 58.530 1
ATOM 1778 C C . GLY 116 116 ? A 27.782 -31.208 -45.715 1.000 1 A GLY 58.530 1
ATOM 1779 O O . GLY 116 116 ? A 28.386 -32.123 -45.161 1.000 1 A GLY 58.530 1
ATOM 1780 H H . GLY 116 116 ? A 26.117 -29.904 -47.527 1.000 1 A GLY 58.530 1
ATOM 1781 H HA2 . GLY 116 116 ? A 28.914 -30.977 -47.507 1.000 1 A GLY 58.530 1
ATOM 1782 H HA3 . GLY 116 116 ? A 27.526 -32.051 -47.662 1.000 1 A GLY 58.530 1
ATOM 1783 N N . GLY 117 117 ? A 27.049 -30.317 -45.031 1.000 1 A GLY 56.910 1
ATOM 1784 C CA . GLY 117 117 ? A 26.591 -30.517 -43.639 1.000 1 A GLY 56.910 1
ATOM 1785 C C . GLY 117 117 ? A 27.662 -30.395 -42.546 1.000 1 A GLY 56.910 1
ATOM 1786 O O . GLY 117 117 ? A 27.452 -30.818 -41.413 1.000 1 A GLY 56.910 1
ATOM 1787 H H . GLY 117 117 ? A 26.694 -29.506 -45.517 1.000 1 A GLY 56.910 1
ATOM 1788 H HA2 . GLY 117 117 ? A 26.137 -31.503 -43.546 1.000 1 A GLY 56.910 1
ATOM 1789 H HA3 . GLY 117 117 ? A 25.815 -29.785 -43.413 1.000 1 A GLY 56.910 1
ATOM 1790 N N . LYS 118 118 ? A 28.842 -29.848 -42.864 1.000 1 A LYS 56.690 1
ATOM 1791 C CA . LYS 118 118 ? A 29.911 -29.610 -41.881 1.000 1 A LYS 56.690 1
ATOM 1792 C C . LYS 118 118 ? A 30.358 -28.156 -41.911 1.000 1 A LYS 56.690 1
ATOM 1793 O O . LYS 118 118 ? A 30.770 -27.654 -42.958 1.000 1 A LYS 56.690 1
ATOM 1794 C CB . LYS 118 118 ? A 31.090 -30.576 -42.091 1.000 1 A LYS 56.690 1
ATOM 1795 C CG . LYS 118 118 ? A 30.668 -32.041 -41.892 1.000 1 A LYS 56.690 1
ATOM 1796 C CD . LYS 118 118 ? A 31.878 -32.978 -41.822 1.000 1 A LYS 56.690 1
ATOM 1797 C CE . LYS 118 118 ? A 31.385 -34.422 -41.675 1.000 1 A LYS 56.690 1
ATOM 1798 N NZ . LYS 118 118 ? A 32.499 -35.354 -41.373 1.000 1 A LYS 56.690 1
ATOM 1799 H H . LYS 118 118 ? A 28.967 -29.526 -43.813 1.000 1 A LYS 56.690 1
ATOM 1800 H HA . LYS 118 118 ? A 29.520 -29.795 -40.881 1.000 1 A LYS 56.690 1
ATOM 1801 H HB2 . LYS 118 118 ? A 31.501 -30.446 -43.092 1.000 1 A LYS 56.690 1
ATOM 1802 H HB3 . LYS 118 118 ? A 31.864 -30.330 -41.364 1.000 1 A LYS 56.690 1
ATOM 1803 H HG2 . LYS 118 118 ? A 30.106 -32.127 -40.961 1.000 1 A LYS 56.690 1
ATOM 1804 H HG3 . LYS 118 118 ? A 30.022 -32.345 -42.716 1.000 1 A LYS 56.690 1
ATOM 1805 H HD2 . LYS 118 118 ? A 32.482 -32.703 -40.957 1.000 1 A LYS 56.690 1
ATOM 1806 H HD3 . LYS 118 118 ? A 32.473 -32.877 -42.729 1.000 1 A LYS 56.690 1
ATOM 1807 H HE2 . LYS 118 118 ? A 30.648 -34.453 -40.873 1.000 1 A LYS 56.690 1
ATOM 1808 H HE3 . LYS 118 118 ? A 30.875 -34.708 -42.595 1.000 1 A LYS 56.690 1
ATOM 1809 H HZ1 . LYS 118 118 ? A 32.146 -36.295 -41.271 1.000 1 A LYS 56.690 1
ATOM 1810 H HZ2 . LYS 118 118 ? A 32.938 -35.090 -40.503 1.000 1 A LYS 56.690 1
ATOM 1811 H HZ3 . LYS 118 118 ? A 33.192 -35.335 -42.108 1.000 1 A LYS 56.690 1
ATOM 1812 N N . SER 119 119 ? A 30.334 -27.504 -40.749 1.000 1 A SER 61.310 1
ATOM 1813 C CA . SER 119 119 ? A 31.092 -26.272 -40.530 1.000 1 A SER 61.310 1
ATOM 1814 C C . SER 119 119 ? A 32.483 -26.658 -40.014 1.000 1 A SER 61.310 1
ATOM 1815 O O . SER 119 119 ? A 32.578 -27.157 -38.894 1.000 1 A SER 61.310 1
ATOM 1816 C CB . SER 119 119 ? A 30.389 -25.341 -39.541 1.000 1 A SER 61.310 1
ATOM 1817 O OG . SER 119 119 ? A 31.148 -24.150 -39.463 1.000 1 A SER 61.310 1
ATOM 1818 H H . SER 119 119 ? A 30.005 -28.003 -39.935 1.000 1 A SER 61.310 1
ATOM 1819 H HA . SER 119 119 ? A 31.169 -25.724 -41.469 1.000 1 A SER 61.310 1
ATOM 1820 H HB2 . SER 119 119 ? A 30.327 -25.812 -38.560 1.000 1 A SER 61.310 1
ATOM 1821 H HB3 . SER 119 119 ? A 29.386 -25.111 -39.899 1.000 1 A SER 61.310 1
ATOM 1822 H HG . SER 119 119 ? A 30.773 -23.592 -38.778 1.000 1 A SER 61.310 1
ATOM 1823 N N . PRO 120 120 ? A 33.566 -26.473 -40.794 1.000 1 A PRO 62.250 1
ATOM 1824 C CA . PRO 120 120 ? A 34.909 -26.904 -40.388 1.000 1 A PRO 62.250 1
ATOM 1825 C C . PRO 120 120 ? A 35.472 -26.121 -39.191 1.000 1 A PRO 62.250 1
ATOM 1826 O O . PRO 120 120 ? A 36.459 -26.548 -38.604 1.000 1 A PRO 62.250 1
ATOM 1827 C CB . PRO 120 120 ? A 35.779 -26.726 -41.638 1.000 1 A PRO 62.250 1
ATOM 1828 C CG . PRO 120 120 ? A 35.081 -25.604 -42.405 1.000 1 A PRO 62.250 1
ATOM 1829 C CD . PRO 120 120 ? A 33.605 -25.855 -42.111 1.000 1 A PRO 62.250 1
ATOM 1830 H HA . PRO 120 120 ? A 34.891 -27.957 -40.110 1.000 1 A PRO 62.250 1
ATOM 1831 H HB2 . PRO 120 120 ? A 35.751 -27.641 -42.229 1.000 1 A PRO 62.250 1
ATOM 1832 H HB3 . PRO 120 120 ? A 36.809 -26.467 -41.393 1.000 1 A PRO 62.250 1
ATOM 1833 H HG2 . PRO 120 120 ? A 35.295 -25.650 -43.473 1.000 1 A PRO 62.250 1
ATOM 1834 H HG3 . PRO 120 120 ? A 35.377 -24.638 -41.996 1.000 1 A PRO 62.250 1
ATOM 1835 H HD2 . PRO 120 120 ? A 33.061 -24.910 -42.124 1.000 1 A PRO 62.250 1
ATOM 1836 H HD3 . PRO 120 120 ? A 33.192 -26.543 -42.849 1.000 1 A PRO 62.250 1
ATOM 1837 N N . ASN 121 121 ? A 34.845 -24.998 -38.829 1.000 1 A ASN 78.120 1
ATOM 1838 C CA . ASN 121 121 ? A 35.331 -24.058 -37.822 1.000 1 A ASN 78.120 1
ATOM 1839 C C . ASN 121 121 ? A 34.547 -24.134 -36.494 1.000 1 A ASN 78.120 1
ATOM 1840 O O . ASN 121 121 ? A 34.757 -23.285 -35.629 1.000 1 A ASN 78.120 1
ATOM 1841 C CB . ASN 121 121 ? A 35.289 -22.643 -38.427 1.000 1 A ASN 78.120 1
ATOM 1842 C CG . ASN 121 121 ? A 36.230 -22.393 -39.594 1.000 1 A ASN 78.120 1
ATOM 1843 O OD1 . ASN 121 121 ? A 36.832 -23.272 -40.189 1.000 1 A ASN 78.120 1
ATOM 1844 N ND2 . ASN 121 121 ? A 36.355 -21.151 -39.994 1.000 1 A ASN 78.120 1
ATOM 1845 H H . ASN 121 121 ? A 34.018 -24.733 -39.345 1.000 1 A ASN 78.120 1
ATOM 1846 H HA . ASN 121 121 ? A 36.368 -24.293 -37.581 1.000 1 A ASN 78.120 1
ATOM 1847 H HB2 . ASN 121 121 ? A 34.273 -22.416 -38.750 1.000 1 A ASN 78.120 1
ATOM 1848 H HB3 . ASN 121 121 ? A 35.550 -21.926 -37.649 1.000 1 A ASN 78.120 1
ATOM 1849 H HD21 . ASN 121 121 ? A 35.922 -20.413 -39.458 1.000 1 A ASN 78.120 1
ATOM 1850 H HD22 . ASN 121 121 ? A 37.065 -20.971 -40.689 1.000 1 A ASN 78.120 1
ATOM 1851 N N . CYS 122 122 ? A 33.631 -25.099 -36.334 1.000 1 A CYS 80.560 1
ATOM 1852 C CA . CYS 122 122 ? A 32.816 -25.264 -35.126 1.000 1 A CYS 80.560 1
ATOM 1853 C C . CYS 122 122 ? A 33.089 -26.608 -34.442 1.000 1 A CYS 80.560 1
ATOM 1854 O O . CYS 122 122 ? A 33.003 -27.663 -35.076 1.000 1 A CYS 80.560 1
ATOM 1855 C CB . CYS 122 122 ? A 31.329 -25.120 -35.465 1.000 1 A CYS 80.560 1
ATOM 1856 S SG . CYS 122 122 ? A 30.812 -23.553 -36.212 1.000 1 A CYS 80.560 1
ATOM 1857 H H . CYS 122 122 ? A 33.547 -25.805 -37.051 1.000 1 A CYS 80.560 1
ATOM 1858 H HA . CYS 122 122 ? A 33.068 -24.480 -34.412 1.000 1 A CYS 80.560 1
ATOM 1859 H HB2 . CYS 122 122 ? A 30.749 -25.257 -34.552 1.000 1 A CYS 80.560 1
ATOM 1860 H HB3 . CYS 122 122 ? A 31.067 -25.925 -36.151 1.000 1 A CYS 80.560 1
ATOM 1861 N N . PHE 123 123 ? A 33.341 -26.569 -33.134 1.000 1 A PHE 80.500 1
ATOM 1862 C CA . PHE 123 123 ? A 33.811 -27.706 -32.342 1.000 1 A PHE 80.500 1
ATOM 1863 C C . PHE 123 123 ? A 32.841 -28.067 -31.212 1.000 1 A PHE 80.500 1
ATOM 1864 O O . PHE 123 123 ? A 32.247 -27.190 -30.579 1.000 1 A PHE 80.500 1
ATOM 1865 C CB . PHE 123 123 ? A 35.203 -27.388 -31.785 1.000 1 A PHE 80.500 1
ATOM 1866 C CG . PHE 123 123 ? A 36.240 -27.115 -32.859 1.000 1 A PHE 80.500 1
ATOM 1867 C CD1 . PHE 123 123 ? A 36.971 -28.176 -33.425 1.000 1 A PHE 80.500 1
ATOM 1868 C CD2 . PHE 123 123 ? A 36.429 -25.804 -33.338 1.000 1 A PHE 80.500 1
ATOM 1869 C CE1 . PHE 123 123 ? A 37.893 -27.929 -34.457 1.000 1 A PHE 80.500 1
ATOM 1870 C CE2 . PHE 123 123 ? A 37.325 -25.564 -34.394 1.000 1 A PHE 80.500 1
ATOM 1871 C CZ . PHE 123 123 ? A 38.064 -26.623 -34.947 1.000 1 A PHE 80.500 1
ATOM 1872 H H . PHE 123 123 ? A 33.284 -25.676 -32.666 1.000 1 A PHE 80.500 1
ATOM 1873 H HA . PHE 123 123 ? A 33.909 -28.578 -32.988 1.000 1 A PHE 80.500 1
ATOM 1874 H HB2 . PHE 123 123 ? A 35.527 -28.235 -31.181 1.000 1 A PHE 80.500 1
ATOM 1875 H HB3 . PHE 123 123 ? A 35.135 -26.522 -31.127 1.000 1 A PHE 80.500 1
ATOM 1876 H HD1 . PHE 123 123 ? A 36.821 -29.187 -33.074 1.000 1 A PHE 80.500 1
ATOM 1877 H HD2 . PHE 123 123 ? A 35.866 -24.985 -32.915 1.000 1 A PHE 80.500 1
ATOM 1878 H HE1 . PHE 123 123 ? A 38.456 -28.747 -34.880 1.000 1 A PHE 80.500 1
ATOM 1879 H HE2 . PHE 123 123 ? A 37.438 -24.565 -34.789 1.000 1 A PHE 80.500 1
ATOM 1880 H HZ . PHE 123 123 ? A 38.754 -26.435 -35.757 1.000 1 A PHE 80.500 1
ATOM 1881 N N . THR 124 124 ? A 32.692 -29.364 -30.935 1.000 1 A THR 77.380 1
ATOM 1882 C CA . THR 124 124 ? A 31.898 -29.879 -29.811 1.000 1 A THR 77.380 1
ATOM 1883 C C . THR 124 124 ? A 32.598 -29.587 -28.485 1.000 1 A THR 77.380 1
ATOM 1884 O O . THR 124 124 ? A 33.658 -30.143 -28.210 1.000 1 A THR 77.380 1
ATOM 1885 C CB . THR 124 124 ? A 31.673 -31.397 -29.929 1.000 1 A THR 77.380 1
ATOM 1886 O OG1 . THR 124 124 ? A 32.896 -32.074 -30.063 1.000 1 A THR 77.380 1
ATOM 1887 C CG2 . THR 124 124 ? A 30.814 -31.778 -31.134 1.000 1 A THR 77.380 1
ATOM 1888 H H . THR 124 124 ? A 33.210 -30.040 -31.477 1.000 1 A THR 77.380 1
ATOM 1889 H HA . THR 124 124 ? A 30.924 -29.390 -29.804 1.000 1 A THR 77.380 1
ATOM 1890 H HB . THR 124 124 ? A 31.173 -31.749 -29.027 1.000 1 A THR 77.380 1
ATOM 1891 H HG1 . THR 124 124 ? A 33.434 -31.830 -29.307 1.000 1 A THR 77.380 1
ATOM 1892 H HG21 . THR 124 124 ? A 31.314 -31.487 -32.058 1.000 1 A THR 77.380 1
ATOM 1893 H HG22 . THR 124 124 ? A 30.673 -32.859 -31.141 1.000 1 A THR 77.380 1
ATOM 1894 H HG23 . THR 124 124 ? A 29.842 -31.290 -31.061 1.000 1 A THR 77.380 1
ATOM 1895 N N . CYS 125 125 ? A 32.004 -28.732 -27.653 1.000 1 A CYS 79.560 1
ATOM 1896 C CA . CYS 125 125 ? A 32.481 -28.449 -26.298 1.000 1 A CYS 79.560 1
ATOM 1897 C C . CYS 125 125 ? A 31.333 -27.842 -25.481 1.000 1 A CYS 79.560 1
ATOM 1898 O O . CYS 125 125 ? A 30.932 -26.698 -25.719 1.000 1 A CYS 79.560 1
ATOM 1899 C CB . CYS 125 125 ? A 33.696 -27.513 -26.367 1.000 1 A CYS 79.560 1
ATOM 1900 S SG . CYS 125 125 ? A 34.600 -27.365 -24.806 1.000 1 A CYS 79.560 1
ATOM 1901 H H . CYS 125 125 ? A 31.123 -28.323 -27.931 1.000 1 A CYS 79.560 1
ATOM 1902 H HA . CYS 125 125 ? A 32.796 -29.382 -25.830 1.000 1 A CYS 79.560 1
ATOM 1903 H HB2 . CYS 125 125 ? A 34.395 -27.912 -27.102 1.000 1 A CYS 79.560 1
ATOM 1904 H HB3 . CYS 125 125 ? A 33.386 -26.523 -26.701 1.000 1 A CYS 79.560 1
ATOM 1905 N N . GLN 126 126 ? A 30.752 -28.625 -24.568 1.000 1 A GLN 78.880 1
ATOM 1906 C CA . GLN 126 126 ? A 29.605 -28.176 -23.777 1.000 1 A GLN 78.880 1
ATOM 1907 C C . GLN 126 126 ? A 30.058 -27.217 -22.673 1.000 1 A GLN 78.880 1
ATOM 1908 O O . GLN 126 126 ? A 30.921 -27.565 -21.872 1.000 1 A GLN 78.880 1
ATOM 1909 C CB . GLN 126 126 ? A 28.805 -29.356 -23.200 1.000 1 A GLN 78.880 1
ATOM 1910 C CG . GLN 126 126 ? A 28.206 -30.247 -24.301 1.000 1 A GLN 78.880 1
ATOM 1911 C CD . GLN 126 126 ? A 27.205 -31.280 -23.786 1.000 1 A GLN 78.880 1
ATOM 1912 O OE1 . GLN 126 126 ? A 26.773 -31.302 -22.649 1.000 1 A GLN 78.880 1
ATOM 1913 N NE2 . GLN 126 126 ? A 26.759 -32.185 -24.628 1.000 1 A GLN 78.880 1
ATOM 1914 H H . GLN 126 126 ? A 31.168 -29.518 -24.344 1.000 1 A GLN 78.880 1
ATOM 1915 H HA . GLN 126 126 ? A 28.940 -27.627 -24.443 1.000 1 A GLN 78.880 1
ATOM 1916 H HB2 . GLN 126 126 ? A 29.444 -29.956 -22.553 1.000 1 A GLN 78.880 1
ATOM 1917 H HB3 . GLN 126 126 ? A 27.992 -28.947 -22.599 1.000 1 A GLN 78.880 1
ATOM 1918 H HG2 . GLN 126 126 ? A 27.691 -29.622 -25.030 1.000 1 A GLN 78.880 1
ATOM 1919 H HG3 . GLN 126 126 ? A 29.012 -30.772 -24.814 1.000 1 A GLN 78.880 1
ATOM 1920 H HE21 . GLN 126 126 ? A 27.214 -32.300 -25.523 1.000 1 A GLN 78.880 1
ATOM 1921 H HE22 . GLN 126 126 ? A 26.178 -32.893 -24.203 1.000 1 A GLN 78.880 1
ATOM 1922 N N . HIS 127 127 ? A 29.470 -26.021 -22.629 1.000 1 A HIS 83.500 1
ATOM 1923 C CA . HIS 127 127 ? A 29.798 -25.000 -21.632 1.000 1 A HIS 83.500 1
ATOM 1924 C C . HIS 127 127 ? A 28.579 -24.157 -21.252 1.000 1 A HIS 83.500 1
ATOM 1925 O O . HIS 127 127 ? A 27.637 -23.989 -22.031 1.000 1 A HIS 83.500 1
ATOM 1926 C CB . HIS 127 127 ? A 30.974 -24.131 -22.105 1.000 1 A HIS 83.500 1
ATOM 1927 C CG . HIS 127 127 ? A 30.765 -23.401 -23.409 1.000 1 A HIS 83.500 1
ATOM 1928 N ND1 . HIS 127 127 ? A 30.820 -23.952 -24.670 1.000 1 A HIS 83.500 1
ATOM 1929 C CD2 . HIS 127 127 ? A 30.569 -22.055 -23.564 1.000 1 A HIS 83.500 1
ATOM 1930 C CE1 . HIS 127 127 ? A 30.658 -22.963 -25.560 1.000 1 A HIS 83.500 1
ATOM 1931 N NE2 . HIS 127 127 ? A 30.480 -21.787 -24.939 1.000 1 A HIS 83.500 1
ATOM 1932 H H . HIS 127 127 ? A 28.752 -25.803 -23.305 1.000 1 A HIS 83.500 1
ATOM 1933 H HA . HIS 127 127 ? A 30.120 -25.505 -20.722 1.000 1 A HIS 83.500 1
ATOM 1934 H HB2 . HIS 127 127 ? A 31.201 -23.396 -21.333 1.000 1 A HIS 83.500 1
ATOM 1935 H HB3 . HIS 127 127 ? A 31.850 -24.772 -22.206 1.000 1 A HIS 83.500 1
ATOM 1936 H HD1 . HIS 127 127 ? A 30.985 -24.925 -24.887 1.000 1 A HIS 83.500 1
ATOM 1937 H HD2 . HIS 127 127 ? A 30.515 -21.330 -22.765 1.000 1 A HIS 83.500 1
ATOM 1938 H HE1 . HIS 127 127 ? A 30.676 -23.089 -26.633 1.000 1 A HIS 83.500 1
ATOM 1939 N N . TYR 128 128 ? A 28.591 -23.639 -20.029 1.000 1 A TYR 81.940 1
ATOM 1940 C CA . TYR 128 128 ? A 27.504 -22.865 -19.440 1.000 1 A TYR 81.940 1
ATOM 1941 C C . TYR 128 128 ? A 27.466 -21.440 -19.987 1.000 1 A TYR 81.940 1
ATOM 1942 O O . TYR 128 128 ? A 28.458 -20.719 -19.946 1.000 1 A TYR 81.940 1
ATOM 1943 C CB . TYR 128 128 ? A 27.661 -22.875 -17.918 1.000 1 A TYR 81.940 1
ATOM 1944 C CG . TYR 128 128 ? A 27.259 -24.168 -17.233 1.000 1 A TYR 81.940 1
ATOM 1945 C CD1 . TYR 128 128 ? A 25.913 -24.358 -16.867 1.000 1 A TYR 81.940 1
ATOM 1946 C CD2 . TYR 128 128 ? A 28.213 -25.165 -16.941 1.000 1 A TYR 81.940 1
ATOM 1947 C CE1 . TYR 128 128 ? A 25.519 -25.534 -16.203 1.000 1 A TYR 81.940 1
ATOM 1948 C CE2 . TYR 128 128 ? A 27.821 -26.350 -16.285 1.000 1 A TYR 81.940 1
ATOM 1949 C CZ . TYR 128 128 ? A 26.472 -26.530 -15.906 1.000 1 A TYR 81.940 1
ATOM 1950 O OH . TYR 128 128 ? A 26.070 -27.651 -15.252 1.000 1 A TYR 81.940 1
ATOM 1951 H H . TYR 128 128 ? A 29.431 -23.749 -19.479 1.000 1 A TYR 81.940 1
ATOM 1952 H HA . TYR 128 128 ? A 26.547 -23.325 -19.689 1.000 1 A TYR 81.940 1
ATOM 1953 H HB2 . TYR 128 128 ? A 28.707 -22.669 -17.692 1.000 1 A TYR 81.940 1
ATOM 1954 H HB3 . TYR 128 128 ? A 27.062 -22.069 -17.495 1.000 1 A TYR 81.940 1
ATOM 1955 H HD1 . TYR 128 128 ? A 25.180 -23.598 -17.095 1.000 1 A TYR 81.940 1
ATOM 1956 H HD2 . TYR 128 128 ? A 29.249 -25.019 -17.208 1.000 1 A TYR 81.940 1
ATOM 1957 H HE1 . TYR 128 128 ? A 24.484 -25.679 -15.930 1.000 1 A TYR 81.940 1
ATOM 1958 H HE2 . TYR 128 128 ? A 28.545 -27.118 -16.056 1.000 1 A TYR 81.940 1
ATOM 1959 H HH . TYR 128 128 ? A 25.160 -27.559 -14.961 1.000 1 A TYR 81.940 1
ATOM 1960 N N . LYS 129 129 ? A 26.286 -20.987 -20.433 1.000 1 A LYS 79.620 1
ATOM 1961 C CA . LYS 129 129 ? A 26.119 -19.657 -21.056 1.000 1 A LYS 79.620 1
ATOM 1962 C C . LYS 129 129 ? A 26.397 -18.482 -20.113 1.000 1 A LYS 79.620 1
ATOM 1963 O O . LYS 129 129 ? A 26.546 -17.360 -20.584 1.000 1 A LYS 79.620 1
ATOM 1964 C CB . LYS 129 129 ? A 24.706 -19.495 -21.634 1.000 1 A LYS 79.620 1
ATOM 1965 C CG . LYS 129 129 ? A 24.319 -20.588 -22.633 1.000 1 A LYS 79.620 1
ATOM 1966 C CD . LYS 129 129 ? A 22.993 -20.255 -23.319 1.000 1 A LYS 79.620 1
ATOM 1967 C CE . LYS 129 129 ? A 22.500 -21.516 -24.025 1.000 1 A LYS 79.620 1
ATOM 1968 N NZ . LYS 129 129 ? A 21.071 -21.432 -24.372 1.000 1 A LYS 79.620 1
ATOM 1969 H H . LYS 129 129 ? A 25.497 -21.617 -20.398 1.000 1 A LYS 79.620 1
ATOM 1970 H HA . LYS 129 129 ? A 26.847 -19.569 -21.863 1.000 1 A LYS 79.620 1
ATOM 1971 H HB2 . LYS 129 129 ? A 23.984 -19.494 -20.818 1.000 1 A LYS 79.620 1
ATOM 1972 H HB3 . LYS 129 129 ? A 24.650 -18.531 -22.140 1.000 1 A LYS 79.620 1
ATOM 1973 H HG2 . LYS 129 129 ? A 24.223 -21.537 -22.106 1.000 1 A LYS 79.620 1
ATOM 1974 H HG3 . LYS 129 129 ? A 25.094 -20.709 -23.390 1.000 1 A LYS 79.620 1
ATOM 1975 H HD2 . LYS 129 129 ? A 23.131 -19.447 -24.037 1.000 1 A LYS 79.620 1
ATOM 1976 H HD3 . LYS 129 129 ? A 22.272 -19.946 -22.561 1.000 1 A LYS 79.620 1
ATOM 1977 H HE2 . LYS 129 129 ? A 22.631 -22.356 -23.342 1.000 1 A LYS 79.620 1
ATOM 1978 H HE3 . LYS 129 129 ? A 23.102 -21.715 -24.911 1.000 1 A LYS 79.620 1
ATOM 1979 H HZ1 . LYS 129 129 ? A 20.918 -21.027 -25.285 1.000 1 A LYS 79.620 1
ATOM 1980 H HZ2 . LYS 129 129 ? A 20.538 -20.967 -23.652 1.000 1 A LYS 79.620 1
ATOM 1981 H HZ3 . LYS 129 129 ? A 20.699 -22.362 -24.505 1.000 1 A LYS 79.620 1
ATOM 1982 N N . GLN 130 130 ? A 26.400 -18.734 -18.804 1.000 1 A GLN 76.120 1
ATOM 1983 C CA . GLN 130 130 ? A 26.632 -17.733 -17.758 1.000 1 A GLN 76.120 1
ATOM 1984 C C . GLN 130 130 ? A 28.083 -17.672 -17.275 1.000 1 A GLN 76.120 1
ATOM 1985 O O . GLN 130 130 ? A 28.434 -16.763 -16.529 1.000 1 A GLN 76.120 1
ATOM 1986 C CB . GLN 130 130 ? A 25.715 -18.011 -16.565 1.000 1 A GLN 76.120 1
ATOM 1987 C CG . GLN 130 130 ? A 24.233 -18.049 -16.971 1.000 1 A GLN 76.120 1
ATOM 1988 C CD . GLN 130 130 ? A 23.307 -17.685 -15.823 1.000 1 A GLN 76.120 1
ATOM 1989 O OE1 . GLN 130 130 ? A 23.634 -16.909 -14.946 1.000 1 A GLN 76.120 1
ATOM 1990 N NE2 . GLN 130 130 ? A 22.083 -18.165 -15.806 1.000 1 A GLN 76.120 1
ATOM 1991 H H . GLN 130 130 ? A 26.275 -19.694 -18.517 1.000 1 A GLN 76.120 1
ATOM 1992 H HA . GLN 130 130 ? A 26.396 -16.742 -18.146 1.000 1 A GLN 76.120 1
ATOM 1993 H HB2 . GLN 130 130 ? A 25.883 -17.214 -15.841 1.000 1 A GLN 76.120 1
ATOM 1994 H HB3 . GLN 130 130 ? A 25.987 -18.957 -16.097 1.000 1 A GLN 76.120 1
ATOM 1995 H HG2 . GLN 130 130 ? A 23.987 -19.046 -17.337 1.000 1 A GLN 76.120 1
ATOM 1996 H HG3 . GLN 130 130 ? A 24.051 -17.332 -17.772 1.000 1 A GLN 76.120 1
ATOM 1997 H HE21 . GLN 130 130 ? A 21.827 -18.897 -16.453 1.000 1 A GLN 76.120 1
ATOM 1998 H HE22 . GLN 130 130 ? A 21.560 -17.958 -14.967 1.000 1 A GLN 76.120 1
ATOM 1999 N N . HIS 131 131 ? A 28.917 -18.628 -17.685 1.000 1 A HIS 83.440 1
ATOM 2000 C CA . HIS 131 131 ? A 30.320 -18.635 -17.314 1.000 1 A HIS 83.440 1
ATOM 2001 C C . HIS 131 131 ? A 31.069 -17.626 -18.188 1.000 1 A HIS 83.440 1
ATOM 2002 O O . HIS 131 131 ? A 31.134 -17.754 -19.412 1.000 1 A HIS 83.440 1
ATOM 2003 C CB . HIS 131 131 ? A 30.888 -20.050 -17.453 1.000 1 A HIS 83.440 1
ATOM 2004 C CG . HIS 131 131 ? A 30.495 -21.021 -16.367 1.000 1 A HIS 83.440 1
ATOM 2005 N ND1 . HIS 131 131 ? A 31.276 -22.057 -15.914 1.000 1 A HIS 83.440 1
ATOM 2006 C CD2 . HIS 131 131 ? A 29.286 -21.129 -15.729 1.000 1 A HIS 83.440 1
ATOM 2007 C CE1 . HIS 131 131 ? A 30.537 -22.803 -15.076 1.000 1 A HIS 83.440 1
ATOM 2008 N NE2 . HIS 131 131 ? A 29.318 -22.277 -14.935 1.000 1 A HIS 83.440 1
ATOM 2009 H H . HIS 131 131 ? A 28.619 -19.292 -18.385 1.000 1 A HIS 83.440 1
ATOM 2010 H HA . HIS 131 131 ? A 30.421 -18.332 -16.273 1.000 1 A HIS 83.440 1
ATOM 2011 H HB2 . HIS 131 131 ? A 31.975 -19.975 -17.479 1.000 1 A HIS 83.440 1
ATOM 2012 H HB3 . HIS 131 131 ? A 30.578 -20.469 -18.410 1.000 1 A HIS 83.440 1
ATOM 2013 H HD1 . HIS 131 131 ? A 32.285 -22.065 -15.949 1.000 1 A HIS 83.440 1
ATOM 2014 H HD2 . HIS 131 131 ? A 28.430 -20.484 -15.861 1.000 1 A HIS 83.440 1
ATOM 2015 H HE1 . HIS 131 131 ? A 30.891 -23.662 -14.525 1.000 1 A HIS 83.440 1
ATOM 2016 N N . HIS 132 132 ? A 31.658 -16.631 -17.546 1.000 1 A HIS 78.690 1
ATOM 2017 C CA . HIS 132 132 ? A 32.622 -15.728 -18.145 1.000 1 A HIS 78.690 1
ATOM 2018 C C . HIS 132 132 ? A 34.000 -16.394 -18.232 1.000 1 A HIS 78.690 1
ATOM 2019 O O . HIS 132 132 ? A 34.314 -17.331 -17.492 1.000 1 A HIS 78.690 1
ATOM 2020 C CB . HIS 132 132 ? A 32.646 -14.422 -17.340 1.000 1 A HIS 78.690 1
ATOM 2021 C CG . HIS 132 132 ? A 31.325 -13.695 -17.388 1.000 1 A HIS 78.690 1
ATOM 2022 N ND1 . HIS 132 132 ? A 30.819 -13.023 -18.476 1.000 1 A HIS 78.690 1
ATOM 2023 C CD2 . HIS 132 132 ? A 30.379 -13.629 -16.398 1.000 1 A HIS 78.690 1
ATOM 2024 C CE1 . HIS 132 132 ? A 29.604 -12.555 -18.147 1.000 1 A HIS 78.690 1
ATOM 2025 N NE2 . HIS 132 132 ? A 29.294 -12.885 -16.886 1.000 1 A HIS 78.690 1
ATOM 2026 H H . HIS 132 132 ? A 31.557 -16.595 -16.541 1.000 1 A HIS 78.690 1
ATOM 2027 H HA . HIS 132 132 ? A 32.302 -15.497 -19.161 1.000 1 A HIS 78.690 1
ATOM 2028 H HB2 . HIS 132 132 ? A 32.903 -14.638 -16.303 1.000 1 A HIS 78.690 1
ATOM 2029 H HB3 . HIS 132 132 ? A 33.417 -13.766 -17.745 1.000 1 A HIS 78.690 1
ATOM 2030 H HD1 . HIS 132 132 ? A 31.271 -12.928 -19.374 1.000 1 A HIS 78.690 1
ATOM 2031 H HD2 . HIS 132 132 ? A 30.450 -14.088 -15.423 1.000 1 A HIS 78.690 1
ATOM 2032 H HE1 . HIS 132 132 ? A 28.957 -11.991 -18.803 1.000 1 A HIS 78.690 1
ATOM 2033 N N . GLY 133 133 ? A 34.825 -15.901 -19.149 1.000 1 A GLY 76.880 1
ATOM 2034 C CA . GLY 133 133 ? A 36.233 -16.267 -19.204 1.000 1 A GLY 76.880 1
ATOM 2035 C C . GLY 133 133 ? A 37.044 -15.593 -18.110 1.000 1 A GLY 76.880 1
ATOM 2036 O O . GLY 133 133 ? A 36.777 -14.430 -17.789 1.000 1 A GLY 76.880 1
ATOM 2037 H H . GLY 133 133 ? A 34.515 -15.143 -19.741 1.000 1 A GLY 76.880 1
ATOM 2038 H HA2 . GLY 133 133 ? A 36.651 -15.930 -20.153 1.000 1 A GLY 76.880 1
ATOM 2039 H HA3 . GLY 133 133 ? A 36.333 -17.349 -19.129 1.000 1 A GLY 76.880 1
ATOM 2040 N N . THR 134 134 ? A 38.056 -16.276 -17.576 1.000 1 A THR 78.380 1
ATOM 2041 C CA . THR 134 134 ? A 39.069 -15.609 -16.747 1.000 1 A THR 78.380 1
ATOM 2042 C C . THR 134 134 ? A 40.226 -15.087 -17.598 1.000 1 A THR 78.380 1
ATOM 2043 O O . THR 134 134 ? A 40.523 -15.661 -18.649 1.000 1 A THR 78.380 1
ATOM 2044 C CB . THR 134 134 ? A 39.581 -16.432 -15.558 1.000 1 A THR 78.380 1
ATOM 2045 O OG1 . THR 134 134 ? A 40.490 -17.462 -15.870 1.000 1 A THR 78.380 1
ATOM 2046 C CG2 . THR 134 134 ? A 38.438 -17.016 -14.747 1.000 1 A THR 78.380 1
ATOM 2047 H H . THR 134 134 ? A 38.237 -17.216 -17.899 1.000 1 A THR 78.380 1
ATOM 2048 H HA . THR 134 134 ? A 38.582 -14.747 -16.291 1.000 1 A THR 78.380 1
ATOM 2049 H HB . THR 134 134 ? A 40.108 -15.734 -14.907 1.000 1 A THR 78.380 1
ATOM 2050 H HG1 . THR 134 134 ? A 41.056 -17.515 -15.097 1.000 1 A THR 78.380 1
ATOM 2051 H HG21 . THR 134 134 ? A 37.784 -16.208 -14.420 1.000 1 A THR 78.380 1
ATOM 2052 H HG22 . THR 134 134 ? A 38.832 -17.527 -13.869 1.000 1 A THR 78.380 1
ATOM 2053 H HG23 . THR 134 134 ? A 37.879 -17.725 -15.358 1.000 1 A THR 78.380 1
ATOM 2054 N N . PRO 135 135 ? A 40.922 -14.015 -17.169 1.000 1 A PRO 71.690 1
ATOM 2055 C CA . PRO 135 135 ? A 42.140 -13.550 -17.838 1.000 1 A PRO 71.690 1
ATOM 2056 C C . PRO 135 135 ? A 43.224 -14.634 -17.949 1.000 1 A PRO 71.690 1
ATOM 2057 O O . PRO 135 135 ? A 44.015 -14.624 -18.890 1.000 1 A PRO 71.690 1
ATOM 2058 C CB . PRO 135 135 ? A 42.637 -12.368 -16.997 1.000 1 A PRO 71.690 1
ATOM 2059 C CG . PRO 135 135 ? A 41.379 -11.859 -16.298 1.000 1 A PRO 71.690 1
ATOM 2060 C CD . PRO 135 135 ? A 40.590 -13.140 -16.053 1.000 1 A PRO 71.690 1
ATOM 2061 H HA . PRO 135 135 ? A 41.883 -13.205 -18.839 1.000 1 A PRO 71.690 1
ATOM 2062 H HB2 . PRO 135 135 ? A 43.348 -12.712 -16.246 1.000 1 A PRO 71.690 1
ATOM 2063 H HB3 . PRO 135 135 ? A 43.092 -11.597 -17.619 1.000 1 A PRO 71.690 1
ATOM 2064 H HG2 . PRO 135 135 ? A 40.821 -11.208 -16.970 1.000 1 A PRO 71.690 1
ATOM 2065 H HG3 . PRO 135 135 ? A 41.614 -11.346 -15.365 1.000 1 A PRO 71.690 1
ATOM 2066 H HD2 . PRO 135 135 ? A 40.914 -13.596 -15.117 1.000 1 A PRO 71.690 1
ATOM 2067 H HD3 . PRO 135 135 ? A 39.525 -12.909 -16.016 1.000 1 A PRO 71.690 1
ATOM 2068 N N . GLU 136 136 ? A 43.247 -15.575 -17.003 1.000 1 A GLU 74.250 1
ATOM 2069 C CA . GLU 136 136 ? A 44.184 -16.699 -16.947 1.000 1 A GLU 74.250 1
ATOM 2070 C C . GLU 136 136 ? A 43.726 -17.912 -17.784 1.000 1 A GLU 74.250 1
ATOM 2071 O O . GLU 136 136 ? A 44.536 -18.793 -18.074 1.000 1 A GLU 74.250 1
ATOM 2072 C CB . GLU 136 136 ? A 44.400 -17.113 -15.477 1.000 1 A GLU 74.250 1
ATOM 2073 C CG . GLU 136 136 ? A 44.831 -15.977 -14.522 1.000 1 A GLU 74.250 1
ATOM 2074 C CD . GLU 136 136 ? A 43.714 -14.975 -14.160 1.000 1 A GLU 74.250 1
ATOM 2075 O OE1 . GLU 136 136 ? A 44.040 -13.797 -13.893 1.000 1 A GLU 74.250 1
ATOM 2076 O OE2 . GLU 136 136 ? A 42.512 -15.346 -14.227 1.000 1 A GLU 74.250 1
ATOM 2077 H H . GLU 136 136 ? A 42.633 -15.460 -16.210 1.000 1 A GLU 74.250 1
ATOM 2078 H HA . GLU 136 136 ? A 45.144 -16.377 -17.352 1.000 1 A GLU 74.250 1
ATOM 2079 H HB2 . GLU 136 136 ? A 43.494 -17.585 -15.096 1.000 1 A GLU 74.250 1
ATOM 2080 H HB3 . GLU 136 136 ? A 45.186 -17.868 -15.461 1.000 1 A GLU 74.250 1
ATOM 2081 H HG2 . GLU 136 136 ? A 45.193 -16.433 -13.601 1.000 1 A GLU 74.250 1
ATOM 2082 H HG3 . GLU 136 136 ? A 45.669 -15.447 -14.975 1.000 1 A GLU 74.250 1
ATOM 2083 N N . ALA 137 137 ? A 42.446 -17.957 -18.175 1.000 1 A ALA 77.560 1
ATOM 2084 C CA . ALA 137 137 ? A 41.758 -19.085 -18.803 1.000 1 A ALA 77.560 1
ATOM 2085 C C . ALA 137 137 ? A 41.834 -20.402 -17.996 1.000 1 A ALA 77.560 1
ATOM 2086 O O . ALA 137 137 ? A 42.127 -21.462 -18.551 1.000 1 A ALA 77.560 1
ATOM 2087 C CB . ALA 137 137 ? A 42.171 -19.205 -20.278 1.000 1 A ALA 77.560 1
ATOM 2088 H H . ALA 137 137 ? A 41.869 -17.158 -17.955 1.000 1 A ALA 77.560 1
ATOM 2089 H HA . ALA 137 137 ? A 40.705 -18.804 -18.803 1.000 1 A ALA 77.560 1
ATOM 2090 H HB1 . ALA 137 137 ? A 41.544 -19.949 -20.771 1.000 1 A ALA 77.560 1
ATOM 2091 H HB2 . ALA 137 137 ? A 43.215 -19.510 -20.348 1.000 1 A ALA 77.560 1
ATOM 2092 H HB3 . ALA 137 137 ? A 42.038 -18.244 -20.774 1.000 1 A ALA 77.560 1
ATOM 2093 N N . MET 138 138 ? A 41.577 -20.358 -16.683 1.000 1 A MET 83.380 1
ATOM 2094 C CA . MET 138 138 ? A 41.818 -21.505 -15.783 1.000 1 A MET 83.380 1
ATOM 2095 C C . MET 138 138 ? A 40.599 -22.051 -15.031 1.000 1 A MET 83.380 1
ATOM 2096 O O . MET 138 138 ? A 40.698 -23.136 -14.463 1.000 1 A MET 83.380 1
ATOM 2097 C CB . MET 138 138 ? A 42.942 -21.167 -14.788 1.000 1 A MET 83.380 1
ATOM 2098 C CG . MET 138 138 ? A 44.291 -21.054 -15.497 1.000 1 A MET 83.380 1
ATOM 2099 S SD . MET 138 138 ? A 45.723 -20.954 -14.394 1.000 1 A MET 83.380 1
ATOM 2100 C CE . MET 138 138 ? A 46.995 -20.635 -15.639 1.000 1 A MET 83.380 1
ATOM 2101 H H . MET 138 138 ? A 41.284 -19.473 -16.296 1.000 1 A MET 83.380 1
ATOM 2102 H HA . MET 138 138 ? A 42.171 -22.349 -16.374 1.000 1 A MET 83.380 1
ATOM 2103 H HB2 . MET 138 138 ? A 43.021 -21.963 -14.047 1.000 1 A MET 83.380 1
ATOM 2104 H HB3 . MET 138 138 ? A 42.718 -20.235 -14.268 1.000 1 A MET 83.380 1
ATOM 2105 H HG2 . MET 138 138 ? A 44.274 -20.158 -16.117 1.000 1 A MET 83.380 1
ATOM 2106 H HG3 . MET 138 138 ? A 44.424 -21.919 -16.147 1.000 1 A MET 83.380 1
ATOM 2107 H HE1 . MET 138 138 ? A 46.746 -19.725 -16.185 1.000 1 A MET 83.380 1
ATOM 2108 H HE2 . MET 138 138 ? A 47.959 -20.512 -15.146 1.000 1 A MET 83.380 1
ATOM 2109 H HE3 . MET 138 138 ? A 47.041 -21.473 -16.334 1.000 1 A MET 83.380 1
ATOM 2110 N N . LEU 139 139 ? A 39.459 -21.356 -14.997 1.000 1 A LEU 85.000 1
ATOM 2111 C CA . LEU 139 139 ? A 38.407 -21.667 -14.021 1.000 1 A LEU 85.000 1
ATOM 2112 C C . LEU 139 139 ? A 37.116 -22.206 -14.646 1.000 1 A LEU 85.000 1
ATOM 2113 O O . LEU 139 139 ? A 36.522 -23.163 -14.147 1.000 1 A LEU 85.000 1
ATOM 2114 C CB . LEU 139 139 ? A 38.169 -20.400 -13.179 1.000 1 A LEU 85.000 1
ATOM 2115 C CG . LEU 139 139 ? A 37.012 -20.489 -12.171 1.000 1 A LEU 85.000 1
ATOM 2116 C CD1 . LEU 139 139 ? A 37.148 -21.657 -11.195 1.000 1 A LEU 85.000 1
ATOM 2117 C CD2 . LEU 139 139 ? A 36.904 -19.204 -11.349 1.000 1 A LEU 85.000 1
ATOM 2118 H H . LEU 139 139 ? A 39.357 -20.535 -15.577 1.000 1 A LEU 85.000 1
ATOM 2119 H HA . LEU 139 139 ? A 38.763 -22.446 -13.346 1.000 1 A LEU 85.000 1
ATOM 2120 H HB2 . LEU 139 139 ? A 39.089 -20.148 -12.650 1.000 1 A LEU 85.000 1
ATOM 2121 H HB3 . LEU 139 139 ? A 37.937 -19.588 -13.868 1.000 1 A LEU 85.000 1
ATOM 2122 H HG . LEU 139 139 ? A 36.083 -20.605 -12.730 1.000 1 A LEU 85.000 1
ATOM 2123 H HD11 . LEU 139 139 ? A 37.952 -21.471 -10.483 1.000 1 A LEU 85.000 1
ATOM 2124 H HD12 . LEU 139 139 ? A 36.204 -21.797 -10.668 1.000 1 A LEU 85.000 1
ATOM 2125 H HD13 . LEU 139 139 ? A 37.349 -22.588 -11.724 1.000 1 A LEU 85.000 1
ATOM 2126 H HD21 . LEU 139 139 ? A 36.981 -18.331 -11.997 1.000 1 A LEU 85.000 1
ATOM 2127 H HD22 . LEU 139 139 ? A 37.708 -19.160 -10.614 1.000 1 A LEU 85.000 1
ATOM 2128 H HD23 . LEU 139 139 ? A 35.940 -19.187 -10.841 1.000 1 A LEU 85.000 1
ATOM 2129 N N . SER 140 140 ? A 36.625 -21.571 -15.702 1.000 1 A SER 87.190 1
ATOM 2130 C CA . SER 140 140 ? A 35.241 -21.740 -16.131 1.000 1 A SER 87.190 1
ATOM 2131 C C . SER 140 140 ? A 35.070 -22.809 -17.219 1.000 1 A SER 87.190 1
ATOM 2132 O O . SER 140 140 ? A 36.004 -23.158 -17.937 1.000 1 A SER 87.190 1
ATOM 2133 C CB . SER 140 140 ? A 34.677 -20.363 -16.494 1.000 1 A SER 87.190 1
ATOM 2134 O OG . SER 140 140 ? A 34.804 -20.056 -17.861 1.000 1 A SER 87.190 1
ATOM 2135 H H . SER 140 140 ? A 37.176 -20.843 -16.135 1.000 1 A SER 87.190 1
ATOM 2136 H HA . SER 140 140 ? A 34.668 -22.082 -15.269 1.000 1 A SER 87.190 1
ATOM 2137 H HB2 . SER 140 140 ? A 33.623 -20.328 -16.217 1.000 1 A SER 87.190 1
ATOM 2138 H HB3 . SER 140 140 ? A 35.196 -19.600 -15.914 1.000 1 A SER 87.190 1
ATOM 2139 H HG . SER 140 140 ? A 34.847 -19.098 -17.910 1.000 1 A SER 87.190 1
ATOM 2140 N N . SER 141 141 ? A 33.852 -23.340 -17.381 1.000 1 A SER 85.560 1
ATOM 2141 C CA . SER 141 141 ? A 33.520 -24.190 -18.536 1.000 1 A SER 85.560 1
ATOM 2142 C C . SER 141 141 ? A 33.756 -23.482 -19.879 1.000 1 A SER 85.560 1
ATOM 2143 O O . SER 141 141 ? A 34.054 -24.138 -20.873 1.000 1 A SER 85.560 1
ATOM 2144 C CB . SER 141 141 ? A 32.082 -24.712 -18.437 1.000 1 A SER 85.560 1
ATOM 2145 O OG . SER 141 141 ? A 31.117 -23.677 -18.542 1.000 1 A SER 85.560 1
ATOM 2146 H H . SER 141 141 ? A 33.161 -23.229 -16.653 1.000 1 A SER 85.560 1
ATOM 2147 H HA . SER 141 141 ? A 34.183 -25.055 -18.521 1.000 1 A SER 85.560 1
ATOM 2148 H HB2 . SER 141 141 ? A 31.921 -25.427 -19.244 1.000 1 A SER 85.560 1
ATOM 2149 H HB3 . SER 141 141 ? A 31.949 -25.234 -17.490 1.000 1 A SER 85.560 1
ATOM 2150 H HG . SER 141 141 ? A 31.104 -23.145 -17.743 1.000 1 A SER 85.560 1
ATOM 2151 N N . THR 142 142 ? A 33.704 -22.149 -19.904 1.000 1 A THR 86.690 1
ATOM 2152 C CA . THR 142 142 ? A 34.055 -21.337 -21.071 1.000 1 A THR 86.690 1
ATOM 2153 C C . THR 142 142 ? A 35.575 -21.333 -21.281 1.000 1 A THR 86.690 1
ATOM 2154 O O . THR 142 142 ? A 36.027 -21.660 -22.376 1.000 1 A THR 86.690 1
ATOM 2155 C CB . THR 142 142 ? A 33.462 -19.924 -20.944 1.000 1 A THR 86.690 1
ATOM 2156 O OG1 . THR 142 142 ? A 32.141 -20.019 -20.462 1.000 1 A THR 86.690 1
ATOM 2157 C CG2 . THR 142 142 ? A 33.333 -19.246 -22.297 1.000 1 A THR 86.690 1
ATOM 2158 H H . THR 142 142 ? A 33.456 -21.644 -19.064 1.000 1 A THR 86.690 1
ATOM 2159 H HA . THR 142 142 ? A 33.608 -21.801 -21.950 1.000 1 A THR 86.690 1
ATOM 2160 H HB . THR 142 142 ? A 34.064 -19.315 -20.269 1.000 1 A THR 86.690 1
ATOM 2161 H HG1 . THR 142 142 ? A 31.832 -19.133 -20.261 1.000 1 A THR 86.690 1
ATOM 2162 H HG21 . THR 142 142 ? A 34.292 -19.312 -22.811 1.000 1 A THR 86.690 1
ATOM 2163 H HG22 . THR 142 142 ? A 33.069 -18.197 -22.157 1.000 1 A THR 86.690 1
ATOM 2164 H HG23 . THR 142 142 ? A 32.571 -19.738 -22.901 1.000 1 A THR 86.690 1
ATOM 2165 N N . ASP 143 143 ? A 36.388 -21.154 -20.234 1.000 1 A ASP 85.440 1
ATOM 2166 C CA . ASP 143 143 ? A 37.854 -21.310 -20.317 1.000 1 A ASP 85.440 1
ATOM 2167 C C . ASP 143 143 ? A 38.278 -22.712 -20.795 1.000 1 A ASP 85.440 1
ATOM 2168 O O . ASP 143 143 ? A 39.254 -22.880 -21.531 1.000 1 A ASP 85.440 1
ATOM 2169 C CB . ASP 143 143 ? A 38.496 -21.085 -18.943 1.000 1 A ASP 85.440 1
ATOM 2170 C CG . ASP 143 143 ? A 38.273 -19.696 -18.359 1.000 1 A ASP 85.440 1
ATOM 2171 O OD1 . ASP 143 143 ? A 38.296 -18.712 -19.133 1.000 1 A ASP 85.440 1
ATOM 2172 O OD2 . ASP 143 143 ? A 38.127 -19.626 -17.117 1.000 1 A ASP 85.440 1
ATOM 2173 H H . ASP 143 143 ? A 35.985 -20.893 -19.346 1.000 1 A ASP 85.440 1
ATOM 2174 H HA . ASP 143 143 ? A 38.254 -20.575 -21.015 1.000 1 A ASP 85.440 1
ATOM 2175 H HB2 . ASP 143 143 ? A 39.569 -21.240 -19.055 1.000 1 A ASP 85.440 1
ATOM 2176 H HB3 . ASP 143 143 ? A 38.136 -21.836 -18.240 1.000 1 A ASP 85.440 1
ATOM 2177 N N . ALA 144 144 ? A 37.509 -23.734 -20.409 1.000 1 A ALA 83.310 1
ATOM 2178 C CA . ALA 144 144 ? A 37.709 -25.118 -20.825 1.000 1 A ALA 83.310 1
ATOM 2179 C C . ALA 144 144 ? A 37.506 -25.331 -22.343 1.000 1 A ALA 83.310 1
ATOM 2180 O O . ALA 144 144 ? A 38.083 -26.266 -22.905 1.000 1 A ALA 83.310 1
ATOM 2181 C CB . ALA 144 144 ? A 36.778 -25.994 -19.974 1.000 1 A ALA 83.310 1
ATOM 2182 H H . ALA 144 144 ? A 36.772 -23.530 -19.749 1.000 1 A ALA 83.310 1
ATOM 2183 H HA . ALA 144 144 ? A 38.739 -25.390 -20.594 1.000 1 A ALA 83.310 1
ATOM 2184 H HB1 . ALA 144 144 ? A 36.761 -25.634 -18.945 1.000 1 A ALA 83.310 1
ATOM 2185 H HB2 . ALA 144 144 ? A 35.765 -25.970 -20.377 1.000 1 A ALA 83.310 1
ATOM 2186 H HB3 . ALA 144 144 ? A 37.137 -27.022 -19.966 1.000 1 A ALA 83.310 1
ATOM 2187 N N . CYS 145 145 ? A 36.731 -24.462 -23.008 1.000 1 A CYS 80.310 1
ATOM 2188 C CA . CYS 145 145 ? A 36.455 -24.508 -24.448 1.000 1 A CYS 80.310 1
ATOM 2189 C C . CYS 145 145 ? A 37.243 -23.475 -25.277 1.000 1 A CYS 80.310 1
ATOM 2190 O O . CYS 145 145 ? A 37.631 -23.781 -26.402 1.000 1 A CYS 80.310 1
ATOM 2191 C CB . CYS 145 145 ? A 34.943 -24.339 -24.670 1.000 1 A CYS 80.310 1
ATOM 2192 S SG . CYS 145 145 ? A 33.896 -25.649 -23.974 1.000 1 A CYS 80.310 1
ATOM 2193 H H . CYS 145 145 ? A 36.300 -23.723 -22.471 1.000 1 A CYS 80.310 1
ATOM 2194 H HA . CYS 145 145 ? A 36.739 -25.488 -24.832 1.000 1 A CYS 80.310 1
ATOM 2195 H HB2 . CYS 145 145 ? A 34.630 -23.389 -24.237 1.000 1 A CYS 80.310 1
ATOM 2196 H HB3 . CYS 145 145 ? A 34.760 -24.293 -25.743 1.000 1 A CYS 80.310 1
ATOM 2197 N N . TYR 146 146 ? A 37.498 -22.271 -24.752 1.000 1 A TYR 77.620 1
ATOM 2198 C CA . TYR 146 146 ? A 38.062 -21.135 -25.506 1.000 1 A TYR 77.620 1
ATOM 2199 C C . TYR 146 146 ? A 39.584 -20.953 -25.366 1.000 1 A TYR 77.620 1
ATOM 2200 O O . TYR 146 146 ? A 40.107 -19.903 -25.733 1.000 1 A TYR 77.620 1
ATOM 2201 C CB . TYR 146 146 ? A 37.290 -19.843 -25.188 1.000 1 A TYR 77.620 1
ATOM 2202 C CG . TYR 146 146 ? A 35.922 -19.771 -25.831 1.000 1 A TYR 77.620 1
ATOM 2203 C CD1 . TYR 146 146 ? A 35.724 -19.049 -27.025 1.000 1 A TYR 77.620 1
ATOM 2204 C CD2 . TYR 146 146 ? A 34.839 -20.410 -25.214 1.000 1 A TYR 77.620 1
ATOM 2205 C CE1 . TYR 146 146 ? A 34.431 -18.951 -27.577 1.000 1 A TYR 77.620 1
ATOM 2206 C CE2 . TYR 146 146 ? A 33.551 -20.299 -25.741 1.000 1 A TYR 77.620 1
ATOM 2207 C CZ . TYR 146 146 ? A 33.344 -19.565 -26.917 1.000 1 A TYR 77.620 1
ATOM 2208 O OH . TYR 146 146 ? A 32.083 -19.462 -27.386 1.000 1 A TYR 77.620 1
ATOM 2209 H H . TYR 146 146 ? A 37.157 -22.079 -23.821 1.000 1 A TYR 77.620 1
ATOM 2210 H HA . TYR 146 146 ? A 37.905 -21.329 -26.567 1.000 1 A TYR 77.620 1
ATOM 2211 H HB2 . TYR 146 146 ? A 37.192 -19.738 -24.108 1.000 1 A TYR 77.620 1
ATOM 2212 H HB3 . TYR 146 146 ? A 37.853 -18.980 -25.542 1.000 1 A TYR 77.620 1
ATOM 2213 H HD1 . TYR 146 146 ? A 36.560 -18.548 -27.490 1.000 1 A TYR 77.620 1
ATOM 2214 H HD2 . TYR 146 146 ? A 34.984 -20.968 -24.300 1.000 1 A TYR 77.620 1
ATOM 2215 H HE1 . TYR 146 146 ? A 34.263 -18.387 -28.483 1.000 1 A TYR 77.620 1
ATOM 2216 H HE2 . TYR 146 146 ? A 32.724 -20.759 -25.221 1.000 1 A TYR 77.620 1
ATOM 2217 H HH . TYR 146 146 ? A 31.481 -19.882 -26.768 1.000 1 A TYR 77.620 1
ATOM 2218 N N . SER 147 147 ? A 40.320 -21.960 -24.886 1.000 1 A SER 68.440 1
ATOM 2219 C CA . SER 147 147 ? A 41.793 -21.969 -24.889 1.000 1 A SER 68.440 1
ATOM 2220 C C . SER 147 147 ? A 42.331 -22.672 -26.153 1.000 1 A SER 68.440 1
ATOM 2221 O O . SER 147 147 ? A 42.460 -23.897 -26.160 1.000 1 A SER 68.440 1
ATOM 2222 C CB . SER 147 147 ? A 42.304 -22.626 -23.603 1.000 1 A SER 68.440 1
ATOM 2223 O OG . SER 147 147 ? A 43.716 -22.524 -23.510 1.000 1 A SER 68.440 1
ATOM 2224 H H . SER 147 147 ? A 39.835 -22.785 -24.563 1.000 1 A SER 68.440 1
ATOM 2225 H HA . SER 147 147 ? A 42.157 -20.942 -24.867 1.000 1 A SER 68.440 1
ATOM 2226 H HB2 . SER 147 147 ? A 42.010 -23.675 -23.580 1.000 1 A SER 68.440 1
ATOM 2227 H HB3 . SER 147 147 ? A 41.856 -22.120 -22.748 1.000 1 A SER 68.440 1
ATOM 2228 H HG . SER 147 147 ? A 43.972 -22.932 -22.679 1.000 1 A SER 68.440 1
ATOM 2229 N N . PRO 148 148 ? A 42.643 -21.952 -27.256 1.000 1 A PRO 57.060 1
ATOM 2230 C CA . PRO 148 148 ? A 42.944 -22.574 -28.553 1.000 1 A PRO 57.060 1
ATOM 2231 C C . PRO 148 148 ? A 44.283 -23.323 -28.622 1.000 1 A PRO 57.060 1
ATOM 2232 O O . PRO 148 148 ? A 44.491 -24.091 -29.555 1.000 1 A PRO 57.060 1
ATOM 2233 C CB . PRO 148 148 ? A 42.932 -21.419 -29.564 1.000 1 A PRO 57.060 1
ATOM 2234 C CG . PRO 148 148 ? A 43.322 -20.206 -28.723 1.000 1 A PRO 57.060 1
ATOM 2235 C CD . PRO 148 148 ? A 42.608 -20.503 -27.410 1.000 1 A PRO 57.060 1
ATOM 2236 H HA . PRO 148 148 ? A 42.156 -23.282 -28.809 1.000 1 A PRO 57.060 1
ATOM 2237 H HB2 . PRO 148 148 ? A 43.627 -21.577 -30.389 1.000 1 A PRO 57.060 1
ATOM 2238 H HB3 . PRO 148 148 ? A 41.921 -21.287 -29.949 1.000 1 A PRO 57.060 1
ATOM 2239 H HG2 . PRO 148 148 ? A 42.978 -19.273 -29.169 1.000 1 A PRO 57.060 1
ATOM 2240 H HG3 . PRO 148 148 ? A 44.401 -20.190 -28.567 1.000 1 A PRO 57.060 1
ATOM 2241 H HD2 . PRO 148 148 ? A 43.095 -19.987 -26.583 1.000 1 A PRO 57.060 1
ATOM 2242 H HD3 . PRO 148 148 ? A 41.573 -20.176 -27.517 1.000 1 A PRO 57.060 1
ATOM 2243 N N . ASN 149 149 ? A 45.203 -23.083 -27.680 1.000 1 A ASN 50.840 1
ATOM 2244 C CA . ASN 149 149 ? A 46.621 -23.445 -27.816 1.000 1 A ASN 50.840 1
ATOM 2245 C C . ASN 149 149 ? A 47.147 -24.423 -26.754 1.000 1 A ASN 50.840 1
ATOM 2246 O O . ASN 149 149 ? A 48.359 -24.615 -26.664 1.000 1 A ASN 50.840 1
ATOM 2247 C CB . ASN 149 149 ? A 47.456 -22.143 -27.884 1.000 1 A ASN 50.840 1
ATOM 2248 C CG . ASN 149 149 ? A 47.697 -21.638 -29.296 1.000 1 A ASN 50.840 1
ATOM 2249 O OD1 . ASN 149 149 ? A 47.407 -22.262 -30.298 1.000 1 A ASN 50.840 1
ATOM 2250 N ND2 . ASN 149 149 ? A 48.273 -20.468 -29.429 1.000 1 A ASN 50.840 1
ATOM 2251 H H . ASN 149 149 ? A 44.928 -22.498 -26.904 1.000 1 A ASN 50.840 1
ATOM 2252 H HA . ASN 149 149 ? A 46.759 -23.987 -28.751 1.000 1 A ASN 50.840 1
ATOM 2253 H HB2 . ASN 149 149 ? A 46.977 -21.359 -27.298 1.000 1 A ASN 50.840 1
ATOM 2254 H HB3 . ASN 149 149 ? A 48.445 -22.308 -27.455 1.000 1 A ASN 50.840 1
ATOM 2255 H HD21 . ASN 149 149 ? A 48.422 -20.165 -30.382 1.000 1 A ASN 50.840 1
ATOM 2256 H HD22 . ASN 149 149 ? A 48.539 -19.926 -28.619 1.000 1 A ASN 50.840 1
ATOM 2257 N N . ARG 150 150 ? A 46.283 -25.026 -25.927 1.000 1 A ARG 49.440 1
ATOM 2258 C CA . ARG 150 150 ? A 46.726 -25.875 -24.811 1.000 1 A ARG 49.440 1
ATOM 2259 C C . ARG 150 150 ? A 46.008 -27.222 -24.774 1.000 1 A ARG 49.440 1
ATOM 2260 O O . ARG 150 150 ? A 44.988 -27.404 -24.115 1.000 1 A ARG 49.440 1
ATOM 2261 C CB . ARG 150 150 ? A 46.625 -25.098 -23.493 1.000 1 A ARG 49.440 1
ATOM 2262 C CG . ARG 150 150 ? A 47.665 -23.969 -23.383 1.000 1 A ARG 49.440 1
ATOM 2263 C CD . ARG 150 150 ? A 47.512 -23.259 -22.034 1.000 1 A ARG 49.440 1
ATOM 2264 N NE . ARG 150 150 ? A 48.476 -22.156 -21.855 1.000 1 A ARG 49.440 1
ATOM 2265 C CZ . ARG 150 150 ? A 49.530 -22.161 -21.056 1.000 1 A ARG 49.440 1
ATOM 2266 N NH1 . ARG 150 150 ? A 49.997 -23.238 -20.498 1.000 1 A ARG 49.440 1
ATOM 2267 N NH2 . ARG 150 150 ? A 50.142 -21.041 -20.789 1.000 1 A ARG 49.440 1
ATOM 2268 H H . ARG 150 150 ? A 45.296 -24.847 -26.042 1.000 1 A ARG 49.440 1
ATOM 2269 H HA . ARG 150 150 ? A 47.783 -26.114 -24.929 1.000 1 A ARG 49.440 1
ATOM 2270 H HB2 . ARG 150 150 ? A 46.804 -25.796 -22.676 1.000 1 A ARG 49.440 1
ATOM 2271 H HB3 . ARG 150 150 ? A 45.621 -24.685 -23.397 1.000 1 A ARG 49.440 1
ATOM 2272 H HG2 . ARG 150 150 ? A 48.668 -24.387 -23.463 1.000 1 A ARG 49.440 1
ATOM 2273 H HG3 . ARG 150 150 ? A 47.514 -23.244 -24.182 1.000 1 A ARG 49.440 1
ATOM 2274 H HD2 . ARG 150 150 ? A 46.507 -22.840 -21.981 1.000 1 A ARG 49.440 1
ATOM 2275 H HD3 . ARG 150 150 ? A 47.600 -23.986 -21.226 1.000 1 A ARG 49.440 1
ATOM 2276 H HE . ARG 150 150 ? A 48.199 -21.266 -22.242 1.000 1 A ARG 49.440 1
ATOM 2277 H HH11 . ARG 150 150 ? A 49.622 -24.134 -20.773 1.000 1 A ARG 49.440 1
ATOM 2278 H HH12 . ARG 150 150 ? A 50.785 -23.234 -19.865 1.000 1 A ARG 49.440 1
ATOM 2279 H HH21 . ARG 150 150 ? A 49.746 -20.169 -21.110 1.000 1 A ARG 49.440 1
ATOM 2280 H HH22 . ARG 150 150 ? A 50.900 -21.047 -20.121 1.000 1 A ARG 49.440 1
ATOM 2281 N N . THR 151 151 ? A 46.651 -28.203 -25.406 1.000 1 A THR 54.000 1
ATOM 2282 C CA . THR 151 151 ? A 46.497 -29.642 -25.119 1.000 1 A THR 54.000 1
ATOM 2283 C C . THR 151 151 ? A 47.035 -30.034 -23.734 1.000 1 A THR 54.000 1
ATOM 2284 O O . THR 151 151 ? A 47.086 -31.216 -23.401 1.000 1 A THR 54.000 1
ATOM 2285 C CB . THR 151 151 ? A 47.208 -30.476 -26.199 1.000 1 A THR 54.000 1
ATOM 2286 O OG1 . THR 151 151 ? A 48.509 -29.971 -26.419 1.000 1 A THR 54.000 1
ATOM 2287 C CG2 . THR 151 151 ? A 46.468 -30.417 -27.534 1.000 1 A THR 54.000 1
ATOM 2288 H H . THR 151 151 ? A 47.456 -27.952 -25.961 1.000 1 A THR 54.000 1
ATOM 2289 H HA . THR 151 151 ? A 45.436 -29.895 -25.125 1.000 1 A THR 54.000 1
ATOM 2290 H HB . THR 151 151 ? A 47.268 -31.520 -25.891 1.000 1 A THR 54.000 1
ATOM 2291 H HG1 . THR 151 151 ? A 49.048 -30.193 -25.657 1.000 1 A THR 54.000 1
ATOM 2292 H HG21 . THR 151 151 ? A 46.424 -29.392 -27.901 1.000 1 A THR 54.000 1
ATOM 2293 H HG22 . THR 151 151 ? A 45.456 -30.804 -27.414 1.000 1 A THR 54.000 1
ATOM 2294 H HG23 . THR 151 151 ? A 46.994 -31.032 -28.265 1.000 1 A THR 54.000 1
ATOM 2295 N N . ASP 152 152 ? A 47.466 -29.060 -22.930 1.000 1 A ASP 65.500 1
ATOM 2296 C CA . ASP 152 152 ? A 47.964 -29.228 -21.571 1.000 1 A ASP 65.500 1
ATOM 2297 C C . ASP 152 152 ? A 46.988 -30.054 -20.715 1.000 1 A ASP 65.500 1
ATOM 2298 O O . ASP 152 152 ? A 45.760 -29.899 -20.780 1.000 1 A ASP 65.500 1
ATOM 2299 C CB . ASP 152 152 ? A 48.207 -27.855 -20.910 1.000 1 A ASP 65.500 1
ATOM 2300 C CG . ASP 152 152 ? A 49.173 -26.919 -21.655 1.000 1 A ASP 65.500 1
ATOM 2301 O OD1 . ASP 152 152 ? A 49.678 -27.297 -22.732 1.000 1 A ASP 65.500 1
ATOM 2302 O OD2 . ASP 152 152 ? A 49.354 -25.784 -21.160 1.000 1 A ASP 65.500 1
ATOM 2303 H H . ASP 152 152 ? A 47.566 -28.133 -23.319 1.000 1 A ASP 65.500 1
ATOM 2304 H HA . ASP 152 152 ? A 48.917 -29.753 -21.626 1.000 1 A ASP 65.500 1
ATOM 2305 H HB2 . ASP 152 152 ? A 47.249 -27.347 -20.802 1.000 1 A ASP 65.500 1
ATOM 2306 H HB3 . ASP 152 152 ? A 48.602 -28.025 -19.909 1.000 1 A ASP 65.500 1
ATOM 2307 N N . ALA 153 153 ? A 47.548 -30.906 -19.851 1.000 1 A ALA 73.620 1
ATOM 2308 C CA . ALA 153 153 ? A 46.781 -31.778 -18.961 1.000 1 A ALA 73.620 1
ATOM 2309 C C . ALA 153 153 ? A 45.767 -31.004 -18.093 1.000 1 A ALA 73.620 1
ATOM 2310 O O . ALA 153 153 ? A 44.711 -31.538 -17.755 1.000 1 A ALA 73.620 1
ATOM 2311 C CB . ALA 153 153 ? A 47.777 -32.556 -18.094 1.000 1 A ALA 73.620 1
ATOM 2312 H H . ALA 153 153 ? A 48.554 -30.999 -19.853 1.000 1 A ALA 73.620 1
ATOM 2313 H HA . ALA 153 153 ? A 46.219 -32.487 -19.568 1.000 1 A ALA 73.620 1
ATOM 2314 H HB1 . ALA 153 153 ? A 48.448 -33.137 -18.726 1.000 1 A ALA 73.620 1
ATOM 2315 H HB2 . ALA 153 153 ? A 48.359 -31.870 -17.479 1.000 1 A ALA 73.620 1
ATOM 2316 H HB3 . ALA 153 153 ? A 47.234 -33.238 -17.439 1.000 1 A ALA 73.620 1
ATOM 2317 N N . TYR 154 154 ? A 46.054 -29.730 -17.804 1.000 1 A TYR 78.750 1
ATOM 2318 C CA . TYR 154 154 ? A 45.183 -28.819 -17.069 1.000 1 A TYR 78.750 1
ATOM 2319 C C . TYR 154 154 ? A 43.814 -28.620 -17.740 1.000 1 A TYR 78.750 1
ATOM 2320 O O . TYR 154 154 ? A 42.796 -28.958 -17.145 1.000 1 A TYR 78.750 1
ATOM 2321 C CB . TYR 154 154 ? A 45.912 -27.483 -16.878 1.000 1 A TYR 78.750 1
ATOM 2322 C CG . TYR 154 154 ? A 45.218 -26.608 -15.863 1.000 1 A TYR 78.750 1
ATOM 2323 C CD1 . TYR 154 154 ? A 44.149 -25.775 -16.249 1.000 1 A TYR 78.750 1
ATOM 2324 C CD2 . TYR 154 154 ? A 45.606 -26.687 -14.512 1.000 1 A TYR 78.750 1
ATOM 2325 C CE1 . TYR 154 154 ? A 43.454 -25.041 -15.272 1.000 1 A TYR 78.750 1
ATOM 2326 C CE2 . TYR 154 154 ? A 44.921 -25.942 -13.539 1.000 1 A TYR 78.750 1
ATOM 2327 C CZ . TYR 154 154 ? A 43.842 -25.120 -13.919 1.000 1 A TYR 78.750 1
ATOM 2328 O OH . TYR 154 154 ? A 43.175 -24.414 -12.978 1.000 1 A TYR 78.750 1
ATOM 2329 H H . TYR 154 154 ? A 46.939 -29.367 -18.129 1.000 1 A TYR 78.750 1
ATOM 2330 H HA . TYR 154 154 ? A 45.000 -29.245 -16.083 1.000 1 A TYR 78.750 1
ATOM 2331 H HB2 . TYR 154 154 ? A 45.985 -26.954 -17.828 1.000 1 A TYR 78.750 1
ATOM 2332 H HB3 . TYR 154 154 ? A 46.927 -27.676 -16.529 1.000 1 A TYR 78.750 1
ATOM 2333 H HD1 . TYR 154 154 ? A 43.850 -25.698 -17.284 1.000 1 A TYR 78.750 1
ATOM 2334 H HD2 . TYR 154 154 ? A 46.430 -27.318 -14.212 1.000 1 A TYR 78.750 1
ATOM 2335 H HE1 . TYR 154 154 ? A 42.619 -24.410 -15.541 1.000 1 A TYR 78.750 1
ATOM 2336 H HE2 . TYR 154 154 ? A 45.225 -26.002 -12.504 1.000 1 A TYR 78.750 1
ATOM 2337 H HH . TYR 154 154 ? A 43.556 -24.518 -12.103 1.000 1 A TYR 78.750 1
ATOM 2338 N N . HIS 155 155 ? A 43.754 -28.150 -18.995 1.000 1 A HIS 79.000 1
ATOM 2339 C CA . HIS 155 155 ? A 42.467 -27.921 -19.677 1.000 1 A HIS 79.000 1
ATOM 2340 C C . HIS 155 155 ? A 41.727 -29.225 -19.985 1.000 1 A HIS 79.000 1
ATOM 2341 O O . HIS 155 155 ? A 40.498 -29.242 -20.021 1.000 1 A HIS 79.000 1
ATOM 2342 C CB . HIS 155 155 ? A 42.657 -27.147 -20.983 1.000 1 A HIS 79.000 1
ATOM 2343 C CG . HIS 155 155 ? A 43.114 -25.729 -20.800 1.000 1 A HIS 79.000 1
ATOM 2344 N ND1 . HIS 155 155 ? A 42.333 -24.622 -20.545 1.000 1 A HIS 79.000 1
ATOM 2345 C CD2 . HIS 155 155 ? A 44.393 -25.287 -20.974 1.000 1 A HIS 79.000 1
ATOM 2346 C CE1 . HIS 155 155 ? A 43.131 -23.543 -20.567 1.000 1 A HIS 79.000 1
ATOM 2347 N NE2 . HIS 155 155 ? A 44.393 -23.895 -20.869 1.000 1 A HIS 79.000 1
ATOM 2348 H H . HIS 155 155 ? A 44.611 -27.941 -19.485 1.000 1 A HIS 79.000 1
ATOM 2349 H HA . HIS 155 155 ? A 41.827 -27.328 -19.023 1.000 1 A HIS 79.000 1
ATOM 2350 H HB2 . HIS 155 155 ? A 41.705 -27.116 -21.514 1.000 1 A HIS 79.000 1
ATOM 2351 H HB3 . HIS 155 155 ? A 43.370 -27.675 -21.616 1.000 1 A HIS 79.000 1
ATOM 2352 H HD1 . HIS 155 155 ? A 41.333 -24.582 -20.409 1.000 1 A HIS 79.000 1
ATOM 2353 H HD2 . HIS 155 155 ? A 45.243 -25.914 -21.202 1.000 1 A HIS 79.000 1
ATOM 2354 H HE1 . HIS 155 155 ? A 42.795 -22.523 -20.454 1.000 1 A HIS 79.000 1
ATOM 2355 N N . THR 156 156 ? A 42.460 -30.323 -20.185 1.000 1 A THR 77.810 1
ATOM 2356 C CA . THR 156 156 ? A 41.862 -31.660 -20.322 1.000 1 A THR 77.810 1
ATOM 2357 C C . THR 156 156 ? A 41.150 -32.066 -19.025 1.000 1 A THR 77.810 1
ATOM 2358 O O . THR 156 156 ? A 40.017 -32.540 -19.065 1.000 1 A THR 77.810 1
ATOM 2359 C CB . THR 156 156 ? A 42.930 -32.693 -20.713 1.000 1 A THR 77.810 1
ATOM 2360 O OG1 . THR 156 156 ? A 43.600 -32.267 -21.881 1.000 1 A THR 77.810 1
ATOM 2361 C CG2 . THR 156 156 ? A 42.325 -34.061 -21.032 1.000 1 A THR 77.810 1
ATOM 2362 H H . THR 156 156 ? A 43.466 -30.232 -20.179 1.000 1 A THR 77.810 1
ATOM 2363 H HA . THR 156 156 ? A 41.112 -31.634 -21.112 1.000 1 A THR 77.810 1
ATOM 2364 H HB . THR 156 156 ? A 43.655 -32.802 -19.906 1.000 1 A THR 77.810 1
ATOM 2365 H HG1 . THR 156 156 ? A 44.316 -31.674 -21.641 1.000 1 A THR 77.810 1
ATOM 2366 H HG21 . THR 156 156 ? A 41.863 -34.485 -20.141 1.000 1 A THR 77.810 1
ATOM 2367 H HG22 . THR 156 156 ? A 43.112 -34.734 -21.372 1.000 1 A THR 77.810 1
ATOM 2368 H HG23 . THR 156 156 ? A 41.575 -33.961 -21.816 1.000 1 A THR 77.810 1
ATOM 2369 N N . SER 157 157 ? A 41.771 -31.795 -17.874 1.000 1 A SER 83.560 1
ATOM 2370 C CA . SER 157 157 ? A 41.186 -32.044 -16.550 1.000 1 A SER 83.560 1
ATOM 2371 C C . SER 157 157 ? A 40.047 -31.072 -16.217 1.000 1 A SER 83.560 1
ATOM 2372 O O . SER 157 157 ? A 39.045 -31.486 -15.645 1.000 1 A SER 83.560 1
ATOM 2373 C CB . SER 157 157 ? A 42.266 -31.970 -15.470 1.000 1 A SER 83.560 1
ATOM 2374 O OG . SER 157 157 ? A 43.352 -32.827 -15.776 1.000 1 A SER 83.560 1
ATOM 2375 H H . SER 157 157 ? A 42.692 -31.382 -17.903 1.000 1 A SER 83.560 1
ATOM 2376 H HA . SER 157 157 ? A 40.771 -33.051 -16.533 1.000 1 A SER 83.560 1
ATOM 2377 H HB2 . SER 157 157 ? A 41.827 -32.276 -14.521 1.000 1 A SER 83.560 1
ATOM 2378 H HB3 . SER 157 157 ? A 42.629 -30.946 -15.385 1.000 1 A SER 83.560 1
ATOM 2379 H HG . SER 157 157 ? A 43.881 -32.399 -16.454 1.000 1 A SER 83.560 1
ATOM 2380 N N . LEU 158 158 ? A 40.137 -29.806 -16.643 1.000 1 A LEU 85.940 1
ATOM 2381 C CA . LEU 158 158 ? A 39.068 -28.813 -16.489 1.000 1 A LEU 85.940 1
ATOM 2382 C C . LEU 158 158 ? A 37.827 -29.168 -17.326 1.000 1 A LEU 85.940 1
ATOM 2383 O O . LEU 158 158 ? A 36.703 -29.051 -16.838 1.000 1 A LEU 85.940 1
ATOM 2384 C CB . LEU 158 158 ? A 39.630 -27.423 -16.846 1.000 1 A LEU 85.940 1
ATOM 2385 C CG . LEU 158 158 ? A 38.696 -26.248 -16.498 1.000 1 A LEU 85.940 1
ATOM 2386 C CD1 . LEU 158 158 ? A 38.498 -26.092 -14.990 1.000 1 A LEU 85.940 1
ATOM 2387 C CD2 . LEU 158 158 ? A 39.274 -24.946 -17.053 1.000 1 A LEU 85.940 1
ATOM 2388 H H . LEU 158 158 ? A 41.026 -29.495 -17.009 1.000 1 A LEU 85.940 1
ATOM 2389 H HA . LEU 158 158 ? A 38.762 -28.817 -15.443 1.000 1 A LEU 85.940 1
ATOM 2390 H HB2 . LEU 158 158 ? A 39.829 -27.399 -17.917 1.000 1 A LEU 85.940 1
ATOM 2391 H HB3 . LEU 158 158 ? A 40.576 -27.274 -16.325 1.000 1 A LEU 85.940 1
ATOM 2392 H HG . LEU 158 158 ? A 37.724 -26.409 -16.964 1.000 1 A LEU 85.940 1
ATOM 2393 H HD11 . LEU 158 158 ? A 37.949 -26.942 -14.585 1.000 1 A LEU 85.940 1
ATOM 2394 H HD12 . LEU 158 158 ? A 39.463 -25.996 -14.493 1.000 1 A LEU 85.940 1
ATOM 2395 H HD13 . LEU 158 158 ? A 37.924 -25.188 -14.786 1.000 1 A LEU 85.940 1
ATOM 2396 H HD21 . LEU 158 158 ? A 39.386 -25.014 -18.135 1.000 1 A LEU 85.940 1
ATOM 2397 H HD22 . LEU 158 158 ? A 40.243 -24.744 -16.598 1.000 1 A LEU 85.940 1
ATOM 2398 H HD23 . LEU 158 158 ? A 38.601 -24.119 -16.829 1.000 1 A LEU 85.940 1
ATOM 2399 N N . ARG 159 159 ? A 38.009 -29.657 -18.563 1.000 1 A ARG 83.000 1
ATOM 2400 C CA . ARG 159 159 ? A 36.907 -30.189 -19.386 1.000 1 A ARG 83.000 1
ATOM 2401 C C . ARG 159 159 ? A 36.268 -31.422 -18.747 1.000 1 A ARG 83.000 1
ATOM 2402 O O . ARG 159 159 ? A 35.043 -31.483 -18.678 1.000 1 A ARG 83.000 1
ATOM 2403 C CB . ARG 159 159 ? A 37.374 -30.475 -20.828 1.000 1 A ARG 83.000 1
ATOM 2404 C CG . ARG 159 159 ? A 37.409 -29.185 -21.663 1.000 1 A ARG 83.000 1
ATOM 2405 C CD . ARG 159 159 ? A 37.647 -29.427 -23.158 1.000 1 A ARG 83.000 1
ATOM 2406 N NE . ARG 159 159 ? A 39.083 -29.408 -23.506 1.000 1 A ARG 83.000 1
ATOM 2407 C CZ . ARG 159 159 ? A 39.696 -30.188 -24.378 1.000 1 A ARG 83.000 1
ATOM 2408 N NH1 . ARG 159 159 ? A 39.060 -31.146 -24.993 1.000 1 A ARG 83.000 1
ATOM 2409 N NH2 . ARG 159 159 ? A 40.960 -30.017 -24.646 1.000 1 A ARG 83.000 1
ATOM 2410 H H . ARG 159 159 ? A 38.951 -29.696 -18.925 1.000 1 A ARG 83.000 1
ATOM 2411 H HA . ARG 159 159 ? A 36.105 -29.452 -19.417 1.000 1 A ARG 83.000 1
ATOM 2412 H HB2 . ARG 159 159 ? A 38.354 -30.951 -20.824 1.000 1 A ARG 83.000 1
ATOM 2413 H HB3 . ARG 159 159 ? A 36.662 -31.158 -21.291 1.000 1 A ARG 83.000 1
ATOM 2414 H HG2 . ARG 159 159 ? A 38.177 -28.516 -21.276 1.000 1 A ARG 83.000 1
ATOM 2415 H HG3 . ARG 159 159 ? A 36.441 -28.693 -21.568 1.000 1 A ARG 83.000 1
ATOM 2416 H HD2 . ARG 159 159 ? A 37.164 -28.619 -23.707 1.000 1 A ARG 83.000 1
ATOM 2417 H HD3 . ARG 159 159 ? A 37.165 -30.360 -23.449 1.000 1 A ARG 83.000 1
ATOM 2418 H HE . ARG 159 159 ? A 39.614 -28.653 -23.096 1.000 1 A ARG 83.000 1
ATOM 2419 H HH11 . ARG 159 159 ? A 39.494 -31.837 -25.588 1.000 1 A ARG 83.000 1
ATOM 2420 H HH12 . ARG 159 159 ? A 38.083 -31.297 -24.789 1.000 1 A ARG 83.000 1
ATOM 2421 H HH21 . ARG 159 159 ? A 41.476 -29.268 -24.205 1.000 1 A ARG 83.000 1
ATOM 2422 H HH22 . ARG 159 159 ? A 41.413 -30.639 -25.300 1.000 1 A ARG 83.000 1
ATOM 2423 N N . ALA 160 160 ? A 37.072 -32.351 -18.223 1.000 1 A ALA 81.810 1
ATOM 2424 C CA . ALA 160 160 ? A 36.564 -33.503 -17.476 1.000 1 A ALA 81.810 1
ATOM 2425 C C . ALA 160 160 ? A 35.762 -33.071 -16.233 1.000 1 A ALA 81.810 1
ATOM 2426 O O . ALA 160 160 ? A 34.641 -33.535 -16.046 1.000 1 A ALA 81.810 1
ATOM 2427 C CB . ALA 160 160 ? A 37.733 -34.428 -17.116 1.000 1 A ALA 81.810 1
ATOM 2428 H H . ALA 160 160 ? A 38.071 -32.252 -18.334 1.000 1 A ALA 81.810 1
ATOM 2429 H HA . ALA 160 160 ? A 35.881 -34.058 -18.118 1.000 1 A ALA 81.810 1
ATOM 2430 H HB1 . ALA 160 160 ? A 37.347 -35.314 -16.611 1.000 1 A ALA 81.810 1
ATOM 2431 H HB2 . ALA 160 160 ? A 38.426 -33.919 -16.445 1.000 1 A ALA 81.810 1
ATOM 2432 H HB3 . ALA 160 160 ? A 38.260 -34.733 -18.020 1.000 1 A ALA 81.810 1
ATOM 2433 N N . PHE 161 161 ? A 36.267 -32.108 -15.453 1.000 1 A PHE 87.500 1
ATOM 2434 C CA . PHE 161 161 ? A 35.566 -31.570 -14.286 1.000 1 A PHE 87.500 1
ATOM 2435 C C . PHE 161 161 ? A 34.191 -30.987 -14.643 1.000 1 A PHE 87.500 1
ATOM 2436 O O . PHE 161 161 ? A 33.204 -31.295 -13.977 1.000 1 A PHE 87.500 1
ATOM 2437 C CB . PHE 161 161 ? A 36.452 -30.529 -13.583 1.000 1 A PHE 87.500 1
ATOM 2438 C CG . PHE 161 161 ? A 35.745 -29.841 -12.431 1.000 1 A PHE 87.500 1
ATOM 2439 C CD1 . PHE 161 161 ? A 34.952 -28.702 -12.677 1.000 1 A PHE 87.500 1
ATOM 2440 C CD2 . PHE 161 161 ? A 35.798 -30.387 -11.136 1.000 1 A PHE 87.500 1
ATOM 2441 C CE1 . PHE 161 161 ? A 34.189 -28.135 -11.643 1.000 1 A PHE 87.500 1
ATOM 2442 C CE2 . PHE 161 161 ? A 35.049 -29.803 -10.099 1.000 1 A PHE 87.500 1
ATOM 2443 C CZ . PHE 161 161 ? A 34.252 -28.674 -10.349 1.000 1 A PHE 87.500 1
ATOM 2444 H H . PHE 161 161 ? A 37.210 -31.792 -15.626 1.000 1 A PHE 87.500 1
ATOM 2445 H HA . PHE 161 161 ? A 35.385 -32.386 -13.586 1.000 1 A PHE 87.500 1
ATOM 2446 H HB2 . PHE 161 161 ? A 37.350 -31.024 -13.212 1.000 1 A PHE 87.500 1
ATOM 2447 H HB3 . PHE 161 161 ? A 36.764 -29.771 -14.302 1.000 1 A PHE 87.500 1
ATOM 2448 H HD1 . PHE 161 161 ? A 34.903 -28.278 -13.669 1.000 1 A PHE 87.500 1
ATOM 2449 H HD2 . PHE 161 161 ? A 36.399 -31.262 -10.935 1.000 1 A PHE 87.500 1
ATOM 2450 H HE1 . PHE 161 161 ? A 33.566 -27.276 -11.842 1.000 1 A PHE 87.500 1
ATOM 2451 H HE2 . PHE 161 161 ? A 35.071 -30.231 -9.108 1.000 1 A PHE 87.500 1
ATOM 2452 H HZ . PHE 161 161 ? A 33.689 -28.216 -9.549 1.000 1 A PHE 87.500 1
ATOM 2453 N N . TRP 162 162 ? A 34.084 -30.178 -15.703 1.000 1 A TRP 85.380 1
ATOM 2454 C CA . TRP 162 162 ? A 32.797 -29.583 -16.085 1.000 1 A TRP 85.380 1
ATOM 2455 C C . TRP 162 162 ? A 31.820 -30.593 -16.713 1.000 1 A TRP 85.380 1
ATOM 2456 O O . TRP 162 162 ? A 30.609 -30.453 -16.529 1.000 1 A TRP 85.380 1
ATOM 2457 C CB . TRP 162 162 ? A 33.025 -28.329 -16.940 1.000 1 A TRP 85.380 1
ATOM 2458 C CG . TRP 162 162 ? A 33.543 -27.155 -16.155 1.000 1 A TRP 85.380 1
ATOM 2459 C CD1 . TRP 162 162 ? A 34.756 -26.571 -16.289 1.000 1 A TRP 85.380 1
ATOM 2460 C CD2 . TRP 162 162 ? A 32.897 -26.460 -15.042 1.000 1 A TRP 85.380 1
ATOM 2461 N NE1 . TRP 162 162 ? A 34.908 -25.573 -15.342 1.000 1 A TRP 85.380 1
ATOM 2462 C CE2 . TRP 162 162 ? A 33.795 -25.471 -14.540 1.000 1 A TRP 85.380 1
ATOM 2463 C CE3 . TRP 162 162 ? A 31.655 -26.591 -14.380 1.000 1 A TRP 85.380 1
ATOM 2464 C CZ2 . TRP 162 162 ? A 33.487 -24.664 -13.436 1.000 1 A TRP 85.380 1
ATOM 2465 C CZ3 . TRP 162 162 ? A 31.346 -25.804 -13.253 1.000 1 A TRP 85.380 1
ATOM 2466 C CH2 . TRP 162 162 ? A 32.260 -24.847 -12.776 1.000 1 A TRP 85.380 1
ATOM 2467 H H . TRP 162 162 ? A 34.919 -29.922 -16.211 1.000 1 A TRP 85.380 1
ATOM 2468 H HA . TRP 162 162 ? A 32.310 -29.250 -15.168 1.000 1 A TRP 85.380 1
ATOM 2469 H HB2 . TRP 162 162 ? A 32.074 -28.033 -17.382 1.000 1 A TRP 85.380 1
ATOM 2470 H HB3 . TRP 162 162 ? A 33.712 -28.565 -17.753 1.000 1 A TRP 85.380 1
ATOM 2471 H HD1 . TRP 162 162 ? A 35.506 -26.876 -17.004 1.000 1 A TRP 85.380 1
ATOM 2472 H HE1 . TRP 162 162 ? A 35.757 -25.045 -15.202 1.000 1 A TRP 85.380 1
ATOM 2473 H HE3 . TRP 162 162 ? A 30.951 -27.336 -14.719 1.000 1 A TRP 85.380 1
ATOM 2474 H HZ2 . TRP 162 162 ? A 34.212 -23.953 -13.066 1.000 1 A TRP 85.380 1
ATOM 2475 H HZ3 . TRP 162 162 ? A 30.407 -25.948 -12.738 1.000 1 A TRP 85.380 1
ATOM 2476 H HH2 . TRP 162 162 ? A 32.023 -24.266 -11.897 1.000 1 A TRP 85.380 1
ATOM 2477 N N . ALA 163 163 ? A 32.311 -31.649 -17.371 1.000 1 A ALA 80.060 1
ATOM 2478 C CA . ALA 163 163 ? A 31.480 -32.772 -17.822 1.000 1 A ALA 80.060 1
ATOM 2479 C C . ALA 163 163 ? A 30.949 -33.615 -16.642 1.000 1 A ALA 80.060 1
ATOM 2480 O O . ALA 163 163 ? A 29.761 -33.953 -16.582 1.000 1 A ALA 80.060 1
ATOM 2481 C CB . ALA 163 163 ? A 32.304 -33.616 -18.802 1.000 1 A ALA 80.060 1
ATOM 2482 H H . ALA 163 163 ? A 33.309 -31.713 -17.510 1.000 1 A ALA 80.060 1
ATOM 2483 H HA . ALA 163 163 ? A 30.615 -32.376 -18.355 1.000 1 A ALA 80.060 1
ATOM 2484 H HB1 . ALA 163 163 ? A 31.694 -34.434 -19.185 1.000 1 A ALA 80.060 1
ATOM 2485 H HB2 . ALA 163 163 ? A 32.635 -32.997 -19.636 1.000 1 A ALA 80.060 1
ATOM 2486 H HB3 . ALA 163 163 ? A 33.177 -34.034 -18.300 1.000 1 A ALA 80.060 1
ATOM 2487 N N . ASP 164 164 ? A 31.805 -33.891 -15.660 1.000 1 A ASP 80.380 1
ATOM 2488 C CA . ASP 164 164 ? A 31.460 -34.564 -14.405 1.000 1 A ASP 80.380 1
ATOM 2489 C C . ASP 164 164 ? A 30.446 -33.757 -13.590 1.000 1 A ASP 80.380 1
ATOM 2490 O O . ASP 164 164 ? A 29.464 -34.307 -13.088 1.000 1 A ASP 80.380 1
ATOM 2491 C CB . ASP 164 164 ? A 32.736 -34.748 -13.579 1.000 1 A ASP 80.380 1
ATOM 2492 C CG . ASP 164 164 ? A 33.581 -35.943 -14.002 1.000 1 A ASP 80.380 1
ATOM 2493 O OD1 . ASP 164 164 ? A 33.302 -36.610 -15.019 1.000 1 A ASP 80.380 1
ATOM 2494 O OD2 . ASP 164 164 ? A 34.550 -36.205 -13.251 1.000 1 A ASP 80.380 1
ATOM 2495 H H . ASP 164 164 ? A 32.780 -33.668 -15.803 1.000 1 A ASP 80.380 1
ATOM 2496 H HA . ASP 164 164 ? A 31.031 -35.544 -14.611 1.000 1 A ASP 80.380 1
ATOM 2497 H HB2 . ASP 164 164 ? A 33.349 -33.848 -13.626 1.000 1 A ASP 80.380 1
ATOM 2498 H HB3 . ASP 164 164 ? A 32.460 -34.879 -12.532 1.000 1 A ASP 80.380 1
ATOM 2499 N N . PHE 165 165 ? A 30.631 -32.438 -13.510 1.000 1 A PHE 77.880 1
ATOM 2500 C CA . PHE 165 165 ? A 29.695 -31.515 -12.878 1.000 1 A PHE 77.880 1
ATOM 2501 C C . PHE 165 165 ? A 28.325 -31.536 -13.571 1.000 1 A PHE 77.880 1
ATOM 2502 O O . PHE 165 165 ? A 27.299 -31.674 -12.906 1.000 1 A PHE 77.880 1
ATOM 2503 C CB . PHE 165 165 ? A 30.315 -30.113 -12.890 1.000 1 A PHE 77.880 1
ATOM 2504 C CG . PHE 165 165 ? A 29.484 -29.063 -12.186 1.000 1 A PHE 77.880 1
ATOM 2505 C CD1 . PHE 165 165 ? A 28.531 -28.313 -12.901 1.000 1 A PHE 77.880 1
ATOM 2506 C CD2 . PHE 165 165 ? A 29.675 -28.828 -10.814 1.000 1 A PHE 77.880 1
ATOM 2507 C CE1 . PHE 165 165 ? A 27.778 -27.322 -12.247 1.000 1 A PHE 77.880 1
ATOM 2508 C CE2 . PHE 165 165 ? A 28.922 -27.838 -10.164 1.000 1 A PHE 77.880 1
ATOM 2509 C CZ . PHE 165 165 ? A 27.977 -27.081 -10.878 1.000 1 A PHE 77.880 1
ATOM 2510 H H . PHE 165 165 ? A 31.496 -32.065 -13.876 1.000 1 A PHE 77.880 1
ATOM 2511 H HA . PHE 165 165 ? A 29.545 -31.819 -11.842 1.000 1 A PHE 77.880 1
ATOM 2512 H HB2 . PHE 165 165 ? A 30.471 -29.798 -13.922 1.000 1 A PHE 77.880 1
ATOM 2513 H HB3 . PHE 165 165 ? A 31.293 -30.155 -12.410 1.000 1 A PHE 77.880 1
ATOM 2514 H HD1 . PHE 165 165 ? A 28.379 -28.492 -13.955 1.000 1 A PHE 77.880 1
ATOM 2515 H HD2 . PHE 165 165 ? A 30.413 -29.392 -10.264 1.000 1 A PHE 77.880 1
ATOM 2516 H HE1 . PHE 165 165 ? A 27.059 -26.738 -12.803 1.000 1 A PHE 77.880 1
ATOM 2517 H HE2 . PHE 165 165 ? A 29.086 -27.647 -9.114 1.000 1 A PHE 77.880 1
ATOM 2518 H HZ . PHE 165 165 ? A 27.413 -26.306 -10.379 1.000 1 A PHE 77.880 1
ATOM 2519 N N . TYR 166 166 ? A 28.290 -31.482 -14.908 1.000 1 A TYR 73.940 1
ATOM 2520 C CA . TYR 166 166 ? A 27.037 -31.513 -15.669 1.000 1 A TYR 73.940 1
ATOM 2521 C C . TYR 166 166 ? A 26.272 -32.841 -15.519 1.000 1 A TYR 73.940 1
ATOM 2522 O O . TYR 166 166 ? A 25.046 -32.852 -15.377 1.000 1 A TYR 73.940 1
ATOM 2523 C CB . TYR 166 166 ? A 27.325 -31.219 -17.147 1.000 1 A TYR 73.940 1
ATOM 2524 C CG . TYR 166 166 ? A 26.087 -31.346 -18.016 1.000 1 A TYR 73.940 1
ATOM 2525 C CD1 . TYR 166 166 ? A 26.036 -32.291 -19.059 1.000 1 A TYR 73.940 1
ATOM 2526 C CD2 . TYR 166 166 ? A 24.958 -30.556 -17.727 1.000 1 A TYR 73.940 1
ATOM 2527 C CE1 . TYR 166 166 ? A 24.862 -32.431 -19.825 1.000 1 A TYR 73.940 1
ATOM 2528 C CE2 . TYR 166 166 ? A 23.774 -30.712 -18.471 1.000 1 A TYR 73.940 1
ATOM 2529 C CZ . TYR 166 166 ? A 23.733 -31.637 -19.535 1.000 1 A TYR 73.940 1
ATOM 2530 O OH . TYR 166 166 ? A 22.599 -31.755 -20.276 1.000 1 A TYR 73.940 1
ATOM 2531 H H . TYR 166 166 ? A 29.157 -31.357 -15.410 1.000 1 A TYR 73.940 1
ATOM 2532 H HA . TYR 166 166 ? A 26.390 -30.726 -15.283 1.000 1 A TYR 73.940 1
ATOM 2533 H HB2 . TYR 166 166 ? A 27.717 -30.206 -17.239 1.000 1 A TYR 73.940 1
ATOM 2534 H HB3 . TYR 166 166 ? A 28.090 -31.907 -17.507 1.000 1 A TYR 73.940 1
ATOM 2535 H HD1 . TYR 166 166 ? A 26.906 -32.888 -19.288 1.000 1 A TYR 73.940 1
ATOM 2536 H HD2 . TYR 166 166 ? A 25.003 -29.831 -16.928 1.000 1 A TYR 73.940 1
ATOM 2537 H HE1 . TYR 166 166 ? A 24.831 -33.123 -20.654 1.000 1 A TYR 73.940 1
ATOM 2538 H HE2 . TYR 166 166 ? A 22.916 -30.097 -18.242 1.000 1 A TYR 73.940 1
ATOM 2539 H HH . TYR 166 166 ? A 21.927 -31.148 -19.959 1.000 1 A TYR 73.940 1
ATOM 2540 N N . THR 167 167 ? A 26.975 -33.977 -15.501 1.000 1 A THR 75.440 1
ATOM 2541 C CA . THR 167 167 ? A 26.353 -35.288 -15.234 1.000 1 A THR 75.440 1
ATOM 2542 C C . THR 167 167 ? A 26.006 -35.475 -13.749 1.000 1 A THR 75.440 1
ATOM 2543 O O . THR 167 167 ? A 25.009 -36.130 -13.409 1.000 1 A THR 75.440 1
ATOM 2544 C CB . THR 167 167 ? A 27.234 -36.444 -15.728 1.000 1 A THR 75.440 1
ATOM 2545 O OG1 . THR 167 167 ? A 28.483 -36.426 -15.095 1.000 1 A THR 75.440 1
ATOM 2546 C CG2 . THR 167 167 ? A 27.452 -36.425 -17.241 1.000 1 A THR 75.440 1
ATOM 2547 H H . THR 167 167 ? A 27.974 -33.922 -15.643 1.000 1 A THR 75.440 1
ATOM 2548 H HA . THR 167 167 ? A 25.415 -35.339 -15.787 1.000 1 A THR 75.440 1
ATOM 2549 H HB . THR 167 167 ? A 26.741 -37.381 -15.471 1.000 1 A THR 75.440 1
ATOM 2550 H HG1 . THR 167 167 ? A 29.063 -35.822 -15.565 1.000 1 A THR 75.440 1
ATOM 2551 H HG21 . THR 167 167 ? A 28.087 -37.265 -17.524 1.000 1 A THR 75.440 1
ATOM 2552 H HG22 . THR 167 167 ? A 26.493 -36.513 -17.751 1.000 1 A THR 75.440 1
ATOM 2553 H HG23 . THR 167 167 ? A 27.933 -35.498 -17.554 1.000 1 A THR 75.440 1
ATOM 2554 N N . GLY 168 168 ? A 26.755 -34.818 -12.860 1.000 1 A GLY 68.810 1
ATOM 2555 C CA . GLY 168 168 ? A 26.710 -34.925 -11.400 1.000 1 A GLY 68.810 1
ATOM 2556 C C . GLY 168 168 ? A 27.346 -36.212 -10.895 1.000 1 A GLY 68.810 1
ATOM 2557 O O . GLY 168 168 ? A 26.860 -36.813 -9.937 1.000 1 A GLY 68.810 1
ATOM 2558 H H . GLY 168 168 ? A 27.543 -34.303 -13.226 1.000 1 A GLY 68.810 1
ATOM 2559 H HA2 . GLY 168 168 ? A 25.693 -34.867 -11.011 1.000 1 A GLY 68.810 1
ATOM 2560 H HA3 . GLY 168 168 ? A 27.277 -34.091 -10.986 1.000 1 A GLY 68.810 1
ATOM 2561 N N . GLN 169 169 ? A 28.392 -36.661 -11.582 1.000 1 A GLN 76.250 1
ATOM 2562 C CA . GLN 169 169 ? A 29.237 -37.777 -11.187 1.000 1 A GLN 76.250 1
ATOM 2563 C C . GLN 169 169 ? A 30.669 -37.262 -11.117 1.000 1 A GLN 76.250 1
ATOM 2564 O O . GLN 169 169 ? A 31.342 -37.184 -12.135 1.000 1 A GLN 76.250 1
ATOM 2565 C CB . GLN 169 169 ? A 29.104 -38.937 -12.189 1.000 1 A GLN 76.250 1
ATOM 2566 C CG . GLN 169 169 ? A 27.700 -39.554 -12.175 1.000 1 A GLN 76.250 1
ATOM 2567 C CD . GLN 169 169 ? A 27.577 -40.816 -13.026 1.000 1 A GLN 76.250 1
ATOM 2568 O OE1 . GLN 169 169 ? A 28.465 -41.270 -13.723 1.000 1 A GLN 76.250 1
ATOM 2569 N NE2 . GLN 169 169 ? A 26.438 -41.473 -12.990 1.000 1 A GLN 76.250 1
ATOM 2570 H H . GLN 169 169 ? A 28.725 -36.094 -12.349 1.000 1 A GLN 76.250 1
ATOM 2571 H HA . GLN 169 169 ? A 28.957 -38.135 -10.196 1.000 1 A GLN 76.250 1
ATOM 2572 H HB2 . GLN 169 169 ? A 29.827 -39.707 -11.920 1.000 1 A GLN 76.250 1
ATOM 2573 H HB3 . GLN 169 169 ? A 29.331 -38.587 -13.196 1.000 1 A GLN 76.250 1
ATOM 2574 H HG2 . GLN 169 169 ? A 26.981 -38.822 -12.545 1.000 1 A GLN 76.250 1
ATOM 2575 H HG3 . GLN 169 169 ? A 27.434 -39.805 -11.148 1.000 1 A GLN 76.250 1
ATOM 2576 H HE21 . GLN 169 169 ? A 26.412 -42.300 -13.569 1.000 1 A GLN 76.250 1
ATOM 2577 H HE22 . GLN 169 169 ? A 25.680 -41.143 -12.411 1.000 1 A GLN 76.250 1
ATOM 2578 N N . LEU 170 170 ? A 31.140 -36.906 -9.919 1.000 1 A LEU 74.810 1
ATOM 2579 C CA . LEU 170 170 ? A 32.539 -36.535 -9.733 1.000 1 A LEU 74.810 1
ATOM 2580 C C . LEU 170 170 ? A 33.409 -37.787 -9.901 1.000 1 A LEU 74.810 1
ATOM 2581 O O . LEU 170 170 ? A 33.391 -38.681 -9.052 1.000 1 A LEU 74.810 1
ATOM 2582 C CB . LEU 170 170 ? A 32.720 -35.859 -8.360 1.000 1 A LEU 74.810 1
ATOM 2583 C CG . LEU 170 170 ? A 34.144 -35.314 -8.142 1.000 1 A LEU 74.810 1
ATOM 2584 C CD1 . LEU 170 170 ? A 34.432 -34.099 -9.028 1.000 1 A LEU 74.810 1
ATOM 2585 C CD2 . LEU 170 170 ? A 34.323 -34.897 -6.683 1.000 1 A LEU 74.810 1
ATOM 2586 H H . LEU 170 170 ? A 30.543 -36.967 -9.106 1.000 1 A LEU 74.810 1
ATOM 2587 H HA . LEU 170 170 ? A 32.811 -35.824 -10.513 1.000 1 A LEU 74.810 1
ATOM 2588 H HB2 . LEU 170 170 ? A 32.011 -35.036 -8.267 1.000 1 A LEU 74.810 1
ATOM 2589 H HB3 . LEU 170 170 ? A 32.497 -36.590 -7.582 1.000 1 A LEU 74.810 1
ATOM 2590 H HG . LEU 170 170 ? A 34.873 -36.094 -8.363 1.000 1 A LEU 74.810 1
ATOM 2591 H HD11 . LEU 170 170 ? A 35.447 -33.747 -8.848 1.000 1 A LEU 74.810 1
ATOM 2592 H HD12 . LEU 170 170 ? A 34.349 -34.365 -10.082 1.000 1 A LEU 74.810 1
ATOM 2593 H HD13 . LEU 170 170 ? A 33.729 -33.295 -8.809 1.000 1 A LEU 74.810 1
ATOM 2594 H HD21 . LEU 170 170 ? A 33.650 -34.075 -6.436 1.000 1 A LEU 74.810 1
ATOM 2595 H HD22 . LEU 170 170 ? A 34.116 -35.745 -6.030 1.000 1 A LEU 74.810 1
ATOM 2596 H HD23 . LEU 170 170 ? A 35.355 -34.590 -6.516 1.000 1 A LEU 74.810 1
ATOM 2597 N N . THR 171 171 ? A 34.151 -37.875 -11.003 1.000 1 A THR 80.380 1
ATOM 2598 C CA . THR 171 171 ? A 35.098 -38.967 -11.220 1.000 1 A THR 80.380 1
ATOM 2599 C C . THR 171 171 ? A 36.397 -38.701 -10.465 1.000 1 A THR 80.380 1
ATOM 2600 O O . THR 171 171 ? A 36.771 -37.561 -10.180 1.000 1 A THR 80.380 1
ATOM 2601 C CB . THR 171 171 ? A 35.374 -39.256 -12.705 1.000 1 A THR 80.380 1
ATOM 2602 O OG1 . THR 171 171 ? A 36.127 -38.237 -13.304 1.000 1 A THR 80.380 1
ATOM 2603 C CG2 . THR 171 171 ? A 34.121 -39.526 -13.532 1.000 1 A THR 80.380 1
ATOM 2604 H H . THR 171 171 ? A 34.102 -37.147 -11.702 1.000 1 A THR 80.380 1
ATOM 2605 H HA . THR 171 171 ? A 34.660 -39.874 -10.804 1.000 1 A THR 80.380 1
ATOM 2606 H HB . THR 171 171 ? A 35.976 -40.164 -12.747 1.000 1 A THR 80.380 1
ATOM 2607 H HG1 . THR 171 171 ? A 35.528 -37.496 -13.426 1.000 1 A THR 80.380 1
ATOM 2608 H HG21 . THR 171 171 ? A 33.630 -40.433 -13.179 1.000 1 A THR 80.380 1
ATOM 2609 H HG22 . THR 171 171 ? A 34.394 -39.644 -14.580 1.000 1 A THR 80.380 1
ATOM 2610 H HG23 . THR 171 171 ? A 33.422 -38.694 -13.450 1.000 1 A THR 80.380 1
ATOM 2611 N N . ARG 172 172 ? A 37.130 -39.774 -10.151 1.000 1 A ARG 77.190 1
ATOM 2612 C CA . ARG 172 172 ? A 38.407 -39.687 -9.430 1.000 1 A ARG 77.190 1
ATOM 2613 C C . ARG 172 172 ? A 39.451 -38.781 -10.121 1.000 1 A ARG 77.190 1
ATOM 2614 O O . ARG 172 172 ? A 40.167 -38.101 -9.395 1.000 1 A ARG 77.190 1
ATOM 2615 C CB . ARG 172 172 ? A 38.913 -41.104 -9.139 1.000 1 A ARG 77.190 1
ATOM 2616 C CG . ARG 172 172 ? A 40.110 -41.096 -8.183 1.000 1 A ARG 77.190 1
ATOM 2617 C CD . ARG 172 172 ? A 40.524 -42.536 -7.874 1.000 1 A ARG 77.190 1
ATOM 2618 N NE . ARG 172 172 ? A 41.686 -42.573 -6.967 1.000 1 A ARG 77.190 1
ATOM 2619 C CZ . ARG 172 172 ? A 41.708 -42.977 -5.709 1.000 1 A ARG 77.190 1
ATOM 2620 N NH1 . ARG 172 172 ? A 40.639 -43.392 -5.088 1.000 1 A ARG 77.190 1
ATOM 2621 N NH2 . ARG 172 172 ? A 42.826 -42.959 -5.040 1.000 1 A ARG 77.190 1
ATOM 2622 H H . ARG 172 172 ? A 36.753 -40.683 -10.378 1.000 1 A ARG 77.190 1
ATOM 2623 H HA . ARG 172 172 ? A 38.201 -39.206 -8.474 1.000 1 A ARG 77.190 1
ATOM 2624 H HB2 . ARG 172 172 ? A 39.192 -41.599 -10.069 1.000 1 A ARG 77.190 1
ATOM 2625 H HB3 . ARG 172 172 ? A 38.105 -41.669 -8.674 1.000 1 A ARG 77.190 1
ATOM 2626 H HG2 . ARG 172 172 ? A 39.834 -40.587 -7.259 1.000 1 A ARG 77.190 1
ATOM 2627 H HG3 . ARG 172 172 ? A 40.949 -40.574 -8.643 1.000 1 A ARG 77.190 1
ATOM 2628 H HD2 . ARG 172 172 ? A 39.673 -43.069 -7.450 1.000 1 A ARG 77.190 1
ATOM 2629 H HD3 . ARG 172 172 ? A 40.793 -43.028 -8.808 1.000 1 A ARG 77.190 1
ATOM 2630 H HE . ARG 172 172 ? A 42.546 -42.194 -7.337 1.000 1 A ARG 77.190 1
ATOM 2631 H HH11 . ARG 172 172 ? A 40.660 -43.568 -4.093 1.000 1 A ARG 77.190 1
ATOM 2632 H HH12 . ARG 172 172 ? A 39.748 -43.231 -5.536 1.000 1 A ARG 77.190 1
ATOM 2633 H HH21 . ARG 172 172 ? A 42.826 -43.197 -4.059 1.000 1 A ARG 77.190 1
ATOM 2634 H HH22 . ARG 172 172 ? A 43.655 -42.566 -5.462 1.000 1 A ARG 77.190 1
ATOM 2635 N N . PRO 173 173 ? A 39.571 -38.717 -11.465 1.000 1 A PRO 77.500 1
ATOM 2636 C CA . PRO 173 173 ? A 40.385 -37.698 -12.134 1.000 1 A PRO 77.500 1
ATOM 2637 C C . PRO 173 173 ? A 40.005 -36.253 -11.776 1.000 1 A PRO 77.500 1
ATOM 2638 O O . PRO 173 173 ? A 40.888 -35.476 -11.425 1.000 1 A PRO 77.500 1
ATOM 2639 C CB . PRO 173 173 ? A 40.227 -37.966 -13.635 1.000 1 A PRO 77.500 1
ATOM 2640 C CG . PRO 173 173 ? A 39.990 -39.473 -13.686 1.000 1 A PRO 77.500 1
ATOM 2641 C CD . PRO 173 173 ? A 39.136 -39.707 -12.442 1.000 1 A PRO 77.500 1
ATOM 2642 H HA . PRO 173 173 ? A 41.428 -37.854 -11.858 1.000 1 A PRO 77.500 1
ATOM 2643 H HB2 . PRO 173 173 ? A 39.348 -37.454 -14.024 1.000 1 A PRO 77.500 1
ATOM 2644 H HB3 . PRO 173 173 ? A 41.117 -37.675 -14.194 1.000 1 A PRO 77.500 1
ATOM 2645 H HG2 . PRO 173 173 ? A 39.467 -39.768 -14.595 1.000 1 A PRO 77.500 1
ATOM 2646 H HG3 . PRO 173 173 ? A 40.938 -40.002 -13.592 1.000 1 A PRO 77.500 1
ATOM 2647 H HD2 . PRO 173 173 ? A 39.275 -40.727 -12.084 1.000 1 A PRO 77.500 1
ATOM 2648 H HD3 . PRO 173 173 ? A 38.090 -39.537 -12.696 1.000 1 A PRO 77.500 1
ATOM 2649 N N . SER 174 174 ? A 38.716 -35.906 -11.796 1.000 1 A SER 81.940 1
ATOM 2650 C CA . SER 174 174 ? A 38.224 -34.559 -11.465 1.000 1 A SER 81.940 1
ATOM 2651 C C . SER 174 174 ? A 38.359 -34.229 -9.975 1.000 1 A SER 81.940 1
ATOM 2652 O O . SER 174 174 ? A 38.688 -33.100 -9.616 1.000 1 A SER 81.940 1
ATOM 2653 C CB . SER 174 174 ? A 36.760 -34.442 -11.883 1.000 1 A SER 81.940 1
ATOM 2654 O OG . SER 174 174 ? A 36.647 -34.708 -13.263 1.000 1 A SER 81.940 1
ATOM 2655 H H . SER 174 174 ? A 38.029 -36.570 -12.122 1.000 1 A SER 81.940 1
ATOM 2656 H HA . SER 174 174 ? A 38.795 -33.821 -12.029 1.000 1 A SER 81.940 1
ATOM 2657 H HB2 . SER 174 174 ? A 36.166 -35.163 -11.322 1.000 1 A SER 81.940 1
ATOM 2658 H HB3 . SER 174 174 ? A 36.396 -33.436 -11.675 1.000 1 A SER 81.940 1
ATOM 2659 H HG . SER 174 174 ? A 35.841 -35.216 -13.383 1.000 1 A SER 81.940 1
ATOM 2660 N N . GLU 175 175 ? A 38.173 -35.224 -9.103 1.000 1 A GLU 80.880 1
ATOM 2661 C CA . GLU 175 175 ? A 38.495 -35.132 -7.674 1.000 1 A GLU 80.880 1
ATOM 2662 C C . GLU 175 175 ? A 39.988 -34.822 -7.466 1.000 1 A GLU 80.880 1
ATOM 2663 O O . GLU 175 175 ? A 40.333 -33.845 -6.806 1.000 1 A GLU 80.880 1
ATOM 2664 C CB . GLU 175 175 ? A 38.082 -36.442 -6.981 1.000 1 A GLU 80.880 1
ATOM 2665 C CG . GLU 175 175 ? A 38.207 -36.394 -5.448 1.000 1 A GLU 80.880 1
ATOM 2666 C CD . GLU 175 175 ? A 37.926 -37.750 -4.770 1.000 1 A GLU 80.880 1
ATOM 2667 O OE1 . GLU 175 175 ? A 37.758 -37.749 -3.530 1.000 1 A GLU 80.880 1
ATOM 2668 O OE2 . GLU 175 175 ? A 37.942 -38.800 -5.463 1.000 1 A GLU 80.880 1
ATOM 2669 H H . GLU 175 175 ? A 37.823 -36.102 -9.460 1.000 1 A GLU 80.880 1
ATOM 2670 H HA . GLU 175 175 ? A 37.927 -34.315 -7.229 1.000 1 A GLU 80.880 1
ATOM 2671 H HB2 . GLU 175 175 ? A 38.710 -37.246 -7.366 1.000 1 A GLU 80.880 1
ATOM 2672 H HB3 . GLU 175 175 ? A 37.046 -36.667 -7.235 1.000 1 A GLU 80.880 1
ATOM 2673 H HG2 . GLU 175 175 ? A 37.512 -35.644 -5.069 1.000 1 A GLU 80.880 1
ATOM 2674 H HG3 . GLU 175 175 ? A 39.217 -36.082 -5.182 1.000 1 A GLU 80.880 1
ATOM 2675 N N . LEU 176 176 ? A 40.884 -35.599 -8.086 1.000 1 A LEU 83.380 1
ATOM 2676 C CA . LEU 176 176 ? A 42.334 -35.393 -7.998 1.000 1 A LEU 83.380 1
ATOM 2677 C C . LEU 176 176 ? A 42.779 -34.051 -8.597 1.000 1 A LEU 83.380 1
ATOM 2678 O O . LEU 176 176 ? A 43.717 -33.447 -8.085 1.000 1 A LEU 83.380 1
ATOM 2679 C CB . LEU 176 176 ? A 43.059 -36.559 -8.695 1.000 1 A LEU 83.380 1
ATOM 2680 C CG . LEU 176 176 ? A 43.009 -37.893 -7.927 1.000 1 A LEU 83.380 1
ATOM 2681 C CD1 . LEU 176 176 ? A 43.537 -39.020 -8.821 1.000 1 A LEU 83.380 1
ATOM 2682 C CD2 . LEU 176 176 ? A 43.866 -37.871 -6.658 1.000 1 A LEU 83.380 1
ATOM 2683 H H . LEU 176 176 ? A 40.539 -36.369 -8.642 1.000 1 A LEU 83.380 1
ATOM 2684 H HA . LEU 176 176 ? A 42.617 -35.362 -6.946 1.000 1 A LEU 83.380 1
ATOM 2685 H HB2 . LEU 176 176 ? A 44.104 -36.285 -8.841 1.000 1 A LEU 83.380 1
ATOM 2686 H HB3 . LEU 176 176 ? A 42.617 -36.695 -9.682 1.000 1 A LEU 83.380 1
ATOM 2687 H HG . LEU 176 176 ? A 41.985 -38.130 -7.640 1.000 1 A LEU 83.380 1
ATOM 2688 H HD11 . LEU 176 176 ? A 43.495 -39.968 -8.286 1.000 1 A LEU 83.380 1
ATOM 2689 H HD12 . LEU 176 176 ? A 42.916 -39.084 -9.715 1.000 1 A LEU 83.380 1
ATOM 2690 H HD13 . LEU 176 176 ? A 44.564 -38.806 -9.116 1.000 1 A LEU 83.380 1
ATOM 2691 H HD21 . LEU 176 176 ? A 43.468 -37.132 -5.962 1.000 1 A LEU 83.380 1
ATOM 2692 H HD22 . LEU 176 176 ? A 43.838 -38.845 -6.171 1.000 1 A LEU 83.380 1
ATOM 2693 H HD23 . LEU 176 176 ? A 44.894 -37.606 -6.905 1.000 1 A LEU 83.380 1
ATOM 2694 N N . PHE 177 177 ? A 42.105 -33.565 -9.643 1.000 1 A PHE 85.560 1
ATOM 2695 C CA . PHE 177 177 ? A 42.381 -32.267 -10.262 1.000 1 A PHE 85.560 1
ATOM 2696 C C . PHE 177 177 ? A 42.158 -31.101 -9.287 1.000 1 A PHE 85.560 1
ATOM 2697 O O . PHE 177 177 ? A 43.041 -30.254 -9.154 1.000 1 A PHE 85.560 1
ATOM 2698 C CB . PHE 177 177 ? A 41.527 -32.135 -11.530 1.000 1 A PHE 85.560 1
ATOM 2699 C CG . PHE 177 177 ? A 41.634 -30.804 -12.250 1.000 1 A PHE 85.560 1
ATOM 2700 C CD1 . PHE 177 177 ? A 40.471 -30.053 -12.511 1.000 1 A PHE 85.560 1
ATOM 2701 C CD2 . PHE 177 177 ? A 42.884 -30.326 -12.689 1.000 1 A PHE 85.560 1
ATOM 2702 C CE1 . PHE 177 177 ? A 40.558 -28.837 -13.210 1.000 1 A PHE 85.560 1
ATOM 2703 C CE2 . PHE 177 177 ? A 42.967 -29.115 -13.399 1.000 1 A PHE 85.560 1
ATOM 2704 C CZ . PHE 177 177 ? A 41.805 -28.372 -13.666 1.000 1 A PHE 85.560 1
ATOM 2705 H H . PHE 177 177 ? A 41.385 -34.142 -10.053 1.000 1 A PHE 85.560 1
ATOM 2706 H HA . PHE 177 177 ? A 43.431 -32.241 -10.554 1.000 1 A PHE 85.560 1
ATOM 2707 H HB2 . PHE 177 177 ? A 40.483 -32.302 -11.267 1.000 1 A PHE 85.560 1
ATOM 2708 H HB3 . PHE 177 177 ? A 41.816 -32.923 -12.225 1.000 1 A PHE 85.560 1
ATOM 2709 H HD1 . PHE 177 177 ? A 39.508 -30.405 -12.174 1.000 1 A PHE 85.560 1
ATOM 2710 H HD2 . PHE 177 177 ? A 43.784 -30.889 -12.489 1.000 1 A PHE 85.560 1
ATOM 2711 H HE1 . PHE 177 177 ? A 39.667 -28.253 -13.386 1.000 1 A PHE 85.560 1
ATOM 2712 H HE2 . PHE 177 177 ? A 43.927 -28.749 -13.731 1.000 1 A PHE 85.560 1
ATOM 2713 H HZ . PHE 177 177 ? A 41.873 -27.435 -14.198 1.000 1 A PHE 85.560 1
ATOM 2714 N N . MET 178 178 ? A 41.056 -31.106 -8.524 1.000 1 A MET 86.060 1
ATOM 2715 C CA . MET 178 178 ? A 40.776 -30.103 -7.478 1.000 1 A MET 86.060 1
ATOM 2716 C C . MET 178 178 ? A 41.776 -30.098 -6.310 1.000 1 A MET 86.060 1
ATOM 2717 O O . MET 178 178 ? A 41.797 -29.145 -5.530 1.000 1 A MET 86.060 1
ATOM 2718 C CB . MET 178 178 ? A 39.398 -30.363 -6.868 1.000 1 A MET 86.060 1
ATOM 2719 C CG . MET 178 178 ? A 38.234 -30.022 -7.792 1.000 1 A MET 86.060 1
ATOM 2720 S SD . MET 178 178 ? A 36.649 -30.192 -6.936 1.000 1 A MET 86.060 1
ATOM 2721 C CE . MET 178 178 ? A 36.640 -31.986 -6.704 1.000 1 A MET 86.060 1
ATOM 2722 H H . MET 178 178 ? A 40.387 -31.851 -8.659 1.000 1 A MET 86.060 1
ATOM 2723 H HA . MET 178 178 ? A 40.790 -29.106 -7.920 1.000 1 A MET 86.060 1
ATOM 2724 H HB2 . MET 178 178 ? A 39.340 -31.407 -6.563 1.000 1 A MET 86.060 1
ATOM 2725 H HB3 . MET 178 178 ? A 39.286 -29.750 -5.973 1.000 1 A MET 86.060 1
ATOM 2726 H HG2 . MET 178 178 ? A 38.249 -30.675 -8.665 1.000 1 A MET 86.060 1
ATOM 2727 H HG3 . MET 178 178 ? A 38.340 -28.991 -8.127 1.000 1 A MET 86.060 1
ATOM 2728 H HE1 . MET 178 178 ? A 36.872 -32.465 -7.655 1.000 1 A MET 86.060 1
ATOM 2729 H HE2 . MET 178 178 ? A 35.655 -32.312 -6.369 1.000 1 A MET 86.060 1
ATOM 2730 H HE3 . MET 178 178 ? A 37.380 -32.272 -5.957 1.000 1 A MET 86.060 1
ATOM 2731 N N . TYR 179 179 ? A 42.569 -31.161 -6.164 1.000 1 A TYR 83.120 1
ATOM 2732 C CA . TYR 179 179 ? A 43.622 -31.300 -5.154 1.000 1 A TYR 83.120 1
ATOM 2733 C C . TYR 179 179 ? A 45.034 -31.320 -5.765 1.000 1 A TYR 83.120 1
ATOM 2734 O O . TYR 179 179 ? A 46.004 -31.642 -5.075 1.000 1 A TYR 83.120 1
ATOM 2735 C CB . TYR 179 179 ? A 43.343 -32.546 -4.299 1.000 1 A TYR 83.120 1
ATOM 2736 C CG . TYR 179 179 ? A 42.060 -32.492 -3.488 1.000 1 A TYR 83.120 1
ATOM 2737 C CD1 . TYR 179 179 ? A 41.907 -31.520 -2.478 1.000 1 A TYR 83.120 1
ATOM 2738 C CD2 . TYR 179 179 ? A 41.034 -33.429 -3.717 1.000 1 A TYR 83.120 1
ATOM 2739 C CE1 . TYR 179 179 ? A 40.739 -31.492 -1.693 1.000 1 A TYR 83.120 1
ATOM 2740 C CE2 . TYR 179 179 ? A 39.863 -33.405 -2.936 1.000 1 A TYR 83.120 1
ATOM 2741 C CZ . TYR 179 179 ? A 39.722 -32.445 -1.915 1.000 1 A TYR 83.120 1
ATOM 2742 O OH . TYR 179 179 ? A 38.619 -32.456 -1.124 1.000 1 A TYR 83.120 1
ATOM 2743 H H . TYR 179 179 ? A 42.443 -31.928 -6.810 1.000 1 A TYR 83.120 1
ATOM 2744 H HA . TYR 179 179 ? A 43.600 -30.431 -4.497 1.000 1 A TYR 83.120 1
ATOM 2745 H HB2 . TYR 179 179 ? A 44.164 -32.681 -3.594 1.000 1 A TYR 83.120 1
ATOM 2746 H HB3 . TYR 179 179 ? A 43.326 -33.419 -4.950 1.000 1 A TYR 83.120 1
ATOM 2747 H HD1 . TYR 179 179 ? A 42.687 -30.791 -2.311 1.000 1 A TYR 83.120 1
ATOM 2748 H HD2 . TYR 179 179 ? A 41.145 -34.177 -4.488 1.000 1 A TYR 83.120 1
ATOM 2749 H HE1 . TYR 179 179 ? A 40.623 -30.742 -0.924 1.000 1 A TYR 83.120 1
ATOM 2750 H HE2 . TYR 179 179 ? A 39.077 -34.126 -3.103 1.000 1 A TYR 83.120 1
ATOM 2751 H HH . TYR 179 179 ? A 38.618 -31.722 -0.506 1.000 1 A TYR 83.120 1
ATOM 2752 N N . SER 180 180 ? A 45.171 -30.998 -7.056 1.000 1 A SER 80.440 1
ATOM 2753 C CA . SER 180 180 ? A 46.467 -30.980 -7.735 1.000 1 A SER 80.440 1
ATOM 2754 C C . SER 180 180 ? A 47.315 -29.786 -7.286 1.000 1 A SER 80.440 1
ATOM 2755 O O . SER 180 180 ? A 46.822 -28.669 -7.148 1.000 1 A SER 80.440 1
ATOM 2756 C CB . SER 180 180 ? A 46.305 -31.042 -9.260 1.000 1 A SER 80.440 1
ATOM 2757 O OG . SER 180 180 ? A 45.665 -29.903 -9.794 1.000 1 A SER 80.440 1
ATOM 2758 H H . SER 180 180 ? A 44.351 -30.716 -7.574 1.000 1 A SER 80.440 1
ATOM 2759 H HA . SER 180 180 ? A 46.997 -31.887 -7.443 1.000 1 A SER 80.440 1
ATOM 2760 H HB2 . SER 180 180 ? A 47.293 -31.129 -9.714 1.000 1 A SER 80.440 1
ATOM 2761 H HB3 . SER 180 180 ? A 45.730 -31.930 -9.522 1.000 1 A SER 80.440 1
ATOM 2762 H HG . SER 180 180 ? A 44.748 -29.891 -9.508 1.000 1 A SER 80.440 1
ATOM 2763 N N . ALA 181 181 ? A 48.614 -30.015 -7.071 1.000 1 A ALA 73.620 1
ATOM 2764 C CA . ALA 181 181 ? A 49.549 -28.965 -6.654 1.000 1 A ALA 73.620 1
ATOM 2765 C C . ALA 181 181 ? A 49.802 -27.904 -7.746 1.000 1 A ALA 73.620 1
ATOM 2766 O O . ALA 181 181 ? A 50.300 -26.824 -7.442 1.000 1 A ALA 73.620 1
ATOM 2767 C CB . ALA 181 181 ? A 50.853 -29.637 -6.207 1.000 1 A ALA 73.620 1
ATOM 2768 H H . ALA 181 181 ? A 48.974 -30.951 -7.195 1.000 1 A ALA 73.620 1
ATOM 2769 H HA . ALA 181 181 ? A 49.120 -28.439 -5.801 1.000 1 A ALA 73.620 1
ATOM 2770 H HB1 . ALA 181 181 ? A 51.310 -30.155 -7.049 1.000 1 A ALA 73.620 1
ATOM 2771 H HB2 . ALA 181 181 ? A 51.543 -28.875 -5.846 1.000 1 A ALA 73.620 1
ATOM 2772 H HB3 . ALA 181 181 ? A 50.651 -30.344 -5.402 1.000 1 A ALA 73.620 1
ATOM 2773 N N . ASP 182 182 ? A 49.444 -28.213 -8.996 1.000 1 A ASP 72.500 1
ATOM 2774 C CA . ASP 182 182 ? A 49.551 -27.319 -10.153 1.000 1 A ASP 72.500 1
ATOM 2775 C C . ASP 182 182 ? A 48.359 -26.344 -10.270 1.000 1 A ASP 72.500 1
ATOM 2776 O O . ASP 182 182 ? A 48.365 -25.459 -11.125 1.000 1 A ASP 72.500 1
ATOM 2777 C CB . ASP 182 182 ? A 49.672 -28.168 -11.432 1.000 1 A ASP 72.500 1
ATOM 2778 C CG . ASP 182 182 ? A 50.822 -29.182 -11.395 1.000 1 A ASP 72.500 1
ATOM 2779 O OD1 . ASP 182 182 ? A 51.956 -28.786 -11.047 1.000 1 A ASP 72.500 1
ATOM 2780 O OD2 . ASP 182 182 ? A 50.551 -30.364 -11.709 1.000 1 A ASP 72.500 1
ATOM 2781 H H . ASP 182 182 ? A 49.081 -29.139 -9.171 1.000 1 A ASP 72.500 1
ATOM 2782 H HA . ASP 182 182 ? A 50.457 -26.722 -10.055 1.000 1 A ASP 72.500 1
ATOM 2783 H HB2 . ASP 182 182 ? A 49.827 -27.504 -12.283 1.000 1 A ASP 72.500 1
ATOM 2784 H HB3 . ASP 182 182 ? A 48.731 -28.696 -11.589 1.000 1 A ASP 72.500 1
ATOM 2785 N N . MET 183 183 ? A 47.315 -26.503 -9.446 1.000 1 A MET 77.750 1
ATOM 2786 C CA . MET 183 183 ? A 46.131 -25.645 -9.463 1.000 1 A MET 77.750 1
ATOM 2787 C C . MET 183 183 ? A 46.319 -24.407 -8.579 1.000 1 A MET 77.750 1
ATOM 2788 O O . MET 183 183 ? A 46.727 -24.501 -7.422 1.000 1 A MET 77.750 1
ATOM 2789 C CB . MET 183 183 ? A 44.894 -26.468 -9.072 1.000 1 A MET 77.750 1
ATOM 2790 C CG . MET 183 183 ? A 43.594 -25.670 -9.217 1.000 1 A MET 77.750 1
ATOM 2791 S SD . MET 183 183 ? A 42.090 -26.649 -8.976 1.000 1 A MET 77.750 1
ATOM 2792 C CE . MET 183 183 ? A 41.964 -27.449 -10.586 1.000 1 A MET 77.750 1
ATOM 2793 H H . MET 183 183 ? A 47.366 -27.217 -8.733 1.000 1 A MET 77.750 1
ATOM 2794 H HA . MET 183 183 ? A 45.984 -25.296 -10.485 1.000 1 A MET 77.750 1
ATOM 2795 H HB2 . MET 183 183 ? A 44.988 -26.810 -8.041 1.000 1 A MET 77.750 1
ATOM 2796 H HB3 . MET 183 183 ? A 44.840 -27.341 -9.723 1.000 1 A MET 77.750 1
ATOM 2797 H HG2 . MET 183 183 ? A 43.557 -25.215 -10.207 1.000 1 A MET 77.750 1
ATOM 2798 H HG3 . MET 183 183 ? A 43.597 -24.871 -8.476 1.000 1 A MET 77.750 1
ATOM 2799 H HE1 . MET 183 183 ? A 41.117 -28.134 -10.576 1.000 1 A MET 77.750 1
ATOM 2800 H HE2 . MET 183 183 ? A 41.816 -26.697 -11.360 1.000 1 A MET 77.750 1
ATOM 2801 H HE3 . MET 183 183 ? A 42.873 -28.015 -10.789 1.000 1 A MET 77.750 1
ATOM 2802 N N . GLU 184 184 ? A 45.960 -23.230 -9.101 1.000 1 A GLU 79.380 1
ATOM 2803 C CA . GLU 184 184 ? A 45.962 -21.998 -8.310 1.000 1 A GLU 79.380 1
ATOM 2804 C C . GLU 184 184 ? A 44.999 -22.122 -7.107 1.000 1 A GLU 79.380 1
ATOM 2805 O O . GLU 184 184 ? A 43.854 -22.545 -7.298 1.000 1 A GLU 79.380 1
ATOM 2806 C CB . GLU 184 184 ? A 45.577 -20.798 -9.189 1.000 1 A GLU 79.380 1
ATOM 2807 C CG . GLU 184 184 ? A 45.811 -19.475 -8.441 1.000 1 A GLU 79.380 1
ATOM 2808 C CD . GLU 184 184 ? A 45.231 -18.252 -9.153 1.000 1 A GLU 79.380 1
ATOM 2809 O OE1 . GLU 184 184 ? A 44.885 -17.301 -8.412 1.000 1 A GLU 79.380 1
ATOM 2810 O OE2 . GLU 184 184 ? A 45.098 -18.287 -10.390 1.000 1 A GLU 79.380 1
ATOM 2811 H H . GLU 184 184 ? A 45.679 -23.179 -10.070 1.000 1 A GLU 79.380 1
ATOM 2812 H HA . GLU 184 184 ? A 46.983 -21.843 -7.963 1.000 1 A GLU 79.380 1
ATOM 2813 H HB2 . GLU 184 184 ? A 44.526 -20.883 -9.466 1.000 1 A GLU 79.380 1
ATOM 2814 H HB3 . GLU 184 184 ? A 46.184 -20.806 -10.094 1.000 1 A GLU 79.380 1
ATOM 2815 H HG2 . GLU 184 184 ? A 46.881 -19.339 -8.287 1.000 1 A GLU 79.380 1
ATOM 2816 H HG3 . GLU 184 184 ? A 45.338 -19.532 -7.460 1.000 1 A GLU 79.380 1
ATOM 2817 N N . PRO 185 185 ? A 45.388 -21.701 -5.883 1.000 1 A PRO 77.500 1
ATOM 2818 C CA . PRO 185 185 ? A 44.538 -21.806 -4.693 1.000 1 A PRO 77.500 1
ATOM 2819 C C . PRO 185 185 ? A 43.134 -21.202 -4.848 1.000 1 A PRO 77.500 1
ATOM 2820 O O . PRO 185 185 ? A 42.167 -21.753 -4.322 1.000 1 A PRO 77.500 1
ATOM 2821 C CB . PRO 185 185 ? A 45.322 -21.099 -3.582 1.000 1 A PRO 77.500 1
ATOM 2822 C CG . PRO 185 185 ? A 46.777 -21.325 -3.985 1.000 1 A PRO 77.500 1
ATOM 2823 C CD . PRO 185 185 ? A 46.723 -21.252 -5.509 1.000 1 A PRO 77.500 1
ATOM 2824 H HA . PRO 185 185 ? A 44.436 -22.861 -4.440 1.000 1 A PRO 77.500 1
ATOM 2825 H HB2 . PRO 185 185 ? A 45.106 -20.030 -3.588 1.000 1 A PRO 77.500 1
ATOM 2826 H HB3 . PRO 185 185 ? A 45.103 -21.526 -2.603 1.000 1 A PRO 77.500 1
ATOM 2827 H HG2 . PRO 185 185 ? A 47.438 -20.566 -3.566 1.000 1 A PRO 77.500 1
ATOM 2828 H HG3 . PRO 185 185 ? A 47.090 -22.323 -3.679 1.000 1 A PRO 77.500 1
ATOM 2829 H HD2 . PRO 185 185 ? A 46.872 -20.222 -5.833 1.000 1 A PRO 77.500 1
ATOM 2830 H HD3 . PRO 185 185 ? A 47.495 -21.898 -5.926 1.000 1 A PRO 77.500 1
ATOM 2831 N N . ASN 186 186 ? A 43.003 -20.106 -5.604 1.000 1 A ASN 77.620 1
ATOM 2832 C CA . ASN 186 186 ? A 41.717 -19.461 -5.883 1.000 1 A ASN 77.620 1
ATOM 2833 C C . ASN 186 186 ? A 40.809 -20.332 -6.767 1.000 1 A ASN 77.620 1
ATOM 2834 O O . ASN 186 186 ? A 39.605 -20.421 -6.521 1.000 1 A ASN 77.620 1
ATOM 2835 C CB . ASN 186 186 ? A 41.986 -18.101 -6.549 1.000 1 A ASN 77.620 1
ATOM 2836 C CG . ASN 186 186 ? A 42.707 -17.125 -5.637 1.000 1 A ASN 77.620 1
ATOM 2837 O OD1 . ASN 186 186 ? A 42.420 -17.004 -4.459 1.000 1 A ASN 77.620 1
ATOM 2838 N ND2 . ASN 186 186 ? A 43.672 -16.400 -6.143 1.000 1 A ASN 77.620 1
ATOM 2839 H H . ASN 186 186 ? A 43.834 -19.710 -6.021 1.000 1 A ASN 77.620 1
ATOM 2840 H HA . ASN 186 186 ? A 41.189 -19.293 -4.944 1.000 1 A ASN 77.620 1
ATOM 2841 H HB2 . ASN 186 186 ? A 41.038 -17.644 -6.832 1.000 1 A ASN 77.620 1
ATOM 2842 H HB3 . ASN 186 186 ? A 42.569 -18.245 -7.459 1.000 1 A ASN 77.620 1
ATOM 2843 H HD21 . ASN 186 186 ? A 44.010 -16.591 -7.076 1.000 1 A ASN 77.620 1
ATOM 2844 H HD22 . ASN 186 186 ? A 44.166 -15.770 -5.527 1.000 1 A ASN 77.620 1
ATOM 2845 N N . VAL 187 187 ? A 41.384 -21.009 -7.767 1.000 1 A VAL 83.380 1
ATOM 2846 C CA . VAL 187 187 ? A 40.660 -21.942 -8.641 1.000 1 A VAL 83.380 1
ATOM 2847 C C . VAL 187 187 ? A 40.288 -23.208 -7.870 1.000 1 A VAL 83.380 1
ATOM 2848 O O . VAL 187 187 ? A 39.127 -23.605 -7.901 1.000 1 A VAL 83.380 1
ATOM 2849 C CB . VAL 187 187 ? A 41.464 -22.271 -9.916 1.000 1 A VAL 83.380 1
ATOM 2850 C CG1 . VAL 187 187 ? A 40.709 -23.270 -10.800 1.000 1 A VAL 83.380 1
ATOM 2851 C CG2 . VAL 187 187 ? A 41.721 -21.005 -10.744 1.000 1 A VAL 83.380 1
ATOM 2852 H H . VAL 187 187 ? A 42.387 -20.951 -7.870 1.000 1 A VAL 83.380 1
ATOM 2853 H HA . VAL 187 187 ? A 39.726 -21.473 -8.950 1.000 1 A VAL 83.380 1
ATOM 2854 H HB . VAL 187 187 ? A 42.425 -22.707 -9.642 1.000 1 A VAL 83.380 1
ATOM 2855 H HG11 . VAL 187 187 ? A 40.669 -24.249 -10.322 1.000 1 A VAL 83.380 1
ATOM 2856 H HG12 . VAL 187 187 ? A 39.693 -22.922 -10.987 1.000 1 A VAL 83.380 1
ATOM 2857 H HG13 . VAL 187 187 ? A 41.210 -23.377 -11.762 1.000 1 A VAL 83.380 1
ATOM 2858 H HG21 . VAL 187 187 ? A 42.307 -20.281 -10.178 1.000 1 A VAL 83.380 1
ATOM 2859 H HG22 . VAL 187 187 ? A 42.285 -21.258 -11.642 1.000 1 A VAL 83.380 1
ATOM 2860 H HG23 . VAL 187 187 ? A 40.777 -20.546 -11.037 1.000 1 A VAL 83.380 1
ATOM 2861 N N . ALA 188 188 ? A 41.219 -23.780 -7.100 1.000 1 A ALA 82.810 1
ATOM 2862 C CA . ALA 188 188 ? A 40.956 -24.944 -6.253 1.000 1 A ALA 82.810 1
ATOM 2863 C C . ALA 188 188 ? A 39.811 -24.684 -5.268 1.000 1 A ALA 82.810 1
ATOM 2864 O O . ALA 188 188 ? A 38.851 -25.451 -5.234 1.000 1 A ALA 82.810 1
ATOM 2865 C CB . ALA 188 188 ? A 42.253 -25.341 -5.537 1.000 1 A ALA 82.810 1
ATOM 2866 H H . ALA 188 188 ? A 42.155 -23.400 -7.115 1.000 1 A ALA 82.810 1
ATOM 2867 H HA . ALA 188 188 ? A 40.638 -25.777 -6.881 1.000 1 A ALA 82.810 1
ATOM 2868 H HB1 . ALA 188 188 ? A 42.996 -25.669 -6.264 1.000 1 A ALA 82.810 1
ATOM 2869 H HB2 . ALA 188 188 ? A 42.053 -26.164 -4.850 1.000 1 A ALA 82.810 1
ATOM 2870 H HB3 . ALA 188 188 ? A 42.650 -24.493 -4.978 1.000 1 A ALA 82.810 1
ATOM 2871 N N . SER 189 189 ? A 39.853 -23.566 -4.535 1.000 1 A SER 79.690 1
ATOM 2872 C CA . SER 189 189 ? A 38.777 -23.170 -3.617 1.000 1 A SER 79.690 1
ATOM 2873 C C . SER 189 189 ? A 37.434 -22.985 -4.340 1.000 1 A SER 79.690 1
ATOM 2874 O O . SER 189 189 ? A 36.394 -23.434 -3.853 1.000 1 A SER 79.690 1
ATOM 2875 C CB . SER 189 189 ? A 39.169 -21.875 -2.898 1.000 1 A SER 79.690 1
ATOM 2876 O OG . SER 189 189 ? A 38.227 -21.607 -1.879 1.000 1 A SER 79.690 1
ATOM 2877 H H . SER 189 189 ? A 40.669 -22.974 -4.606 1.000 1 A SER 79.690 1
ATOM 2878 H HA . SER 189 189 ? A 38.650 -23.953 -2.870 1.000 1 A SER 79.690 1
ATOM 2879 H HB2 . SER 189 189 ? A 40.156 -21.990 -2.450 1.000 1 A SER 79.690 1
ATOM 2880 H HB3 . SER 189 189 ? A 39.194 -21.051 -3.610 1.000 1 A SER 79.690 1
ATOM 2881 H HG . SER 189 189 ? A 38.247 -20.673 -1.659 1.000 1 A SER 79.690 1
ATOM 2882 N N . CYS 190 190 ? A 37.440 -22.384 -5.535 1.000 1 A CYS 79.810 1
ATOM 2883 C CA . CYS 190 190 ? A 36.231 -22.162 -6.327 1.000 1 A CYS 79.810 1
ATOM 2884 C C . CYS 190 190 ? A 35.606 -23.464 -6.864 1.000 1 A CYS 79.810 1
ATOM 2885 O O . CYS 190 190 ? A 34.398 -23.666 -6.745 1.000 1 A CYS 79.810 1
ATOM 2886 C CB . CYS 190 190 ? A 36.567 -21.195 -7.462 1.000 1 A CYS 79.810 1
ATOM 2887 S SG . CYS 190 190 ? A 35.142 -20.707 -8.465 1.000 1 A CYS 79.810 1
ATOM 2888 H H . CYS 190 190 ? A 38.317 -22.042 -5.900 1.000 1 A CYS 79.810 1
ATOM 2889 H HA . CYS 190 190 ? A 35.487 -21.680 -5.692 1.000 1 A CYS 79.810 1
ATOM 2890 H HB2 . CYS 190 190 ? A 37.305 -21.663 -8.114 1.000 1 A CYS 79.810 1
ATOM 2891 H HB3 . CYS 190 190 ? A 37.017 -20.297 -7.038 1.000 1 A CYS 79.810 1
ATOM 2892 N N . LEU 191 191 ? A 36.409 -24.386 -7.406 1.000 1 A LEU 84.190 1
ATOM 2893 C CA . LEU 191 191 ? A 35.900 -25.668 -7.903 1.000 1 A LEU 84.190 1
ATOM 2894 C C . LEU 191 191 ? A 35.426 -26.567 -6.751 1.000 1 A LEU 84.190 1
ATOM 2895 O O . LEU 191 191 ? A 34.330 -27.125 -6.827 1.000 1 A LEU 84.190 1
ATOM 2896 C CB . LEU 191 191 ? A 36.958 -26.364 -8.778 1.000 1 A LEU 84.190 1
ATOM 2897 C CG . LEU 191 191 ? A 37.371 -25.610 -10.060 1.000 1 A LEU 84.190 1
ATOM 2898 C CD1 . LEU 191 191 ? A 38.279 -26.509 -10.898 1.000 1 A LEU 84.190 1
ATOM 2899 C CD2 . LEU 191 191 ? A 36.189 -25.177 -10.928 1.000 1 A LEU 84.190 1
ATOM 2900 H H . LEU 191 191 ? A 37.396 -24.188 -7.486 1.000 1 A LEU 84.190 1
ATOM 2901 H HA . LEU 191 191 ? A 35.019 -25.480 -8.517 1.000 1 A LEU 84.190 1
ATOM 2902 H HB2 . LEU 191 191 ? A 37.850 -26.539 -8.177 1.000 1 A LEU 84.190 1
ATOM 2903 H HB3 . LEU 191 191 ? A 36.558 -27.336 -9.070 1.000 1 A LEU 84.190 1
ATOM 2904 H HG . LEU 191 191 ? A 37.932 -24.714 -9.794 1.000 1 A LEU 84.190 1
ATOM 2905 H HD11 . LEU 191 191 ? A 38.644 -25.957 -11.764 1.000 1 A LEU 84.190 1
ATOM 2906 H HD12 . LEU 191 191 ? A 39.133 -26.819 -10.296 1.000 1 A LEU 84.190 1
ATOM 2907 H HD13 . LEU 191 191 ? A 37.730 -27.389 -11.233 1.000 1 A LEU 84.190 1
ATOM 2908 H HD21 . LEU 191 191 ? A 35.543 -26.032 -11.126 1.000 1 A LEU 84.190 1
ATOM 2909 H HD22 . LEU 191 191 ? A 35.620 -24.397 -10.422 1.000 1 A LEU 84.190 1
ATOM 2910 H HD23 . LEU 191 191 ? A 36.551 -24.783 -11.878 1.000 1 A LEU 84.190 1
ATOM 2911 N N . GLN 192 192 ? A 36.191 -26.635 -5.653 1.000 1 A GLN 81.380 1
ATOM 2912 C CA . GLN 192 192 ? A 35.805 -27.353 -4.431 1.000 1 A GLN 81.380 1
ATOM 2913 C C . GLN 192 192 ? A 34.484 -26.830 -3.856 1.000 1 A GLN 81.380 1
ATOM 2914 O O . GLN 192 192 ? A 33.654 -27.620 -3.401 1.000 1 A GLN 81.380 1
ATOM 2915 C CB . GLN 192 192 ? A 36.910 -27.220 -3.370 1.000 1 A GLN 81.380 1
ATOM 2916 C CG . GLN 192 192 ? A 38.150 -28.072 -3.688 1.000 1 A GLN 81.380 1
ATOM 2917 C CD . GLN 192 192 ? A 39.320 -27.772 -2.753 1.000 1 A GLN 81.380 1
ATOM 2918 O OE1 . GLN 192 192 ? A 39.178 -27.244 -1.660 1.000 1 A GLN 81.380 1
ATOM 2919 N NE2 . GLN 192 192 ? A 40.536 -28.116 -3.117 1.000 1 A GLN 81.380 1
ATOM 2920 H H . GLN 192 192 ? A 37.072 -26.141 -5.651 1.000 1 A GLN 81.380 1
ATOM 2921 H HA . GLN 192 192 ? A 35.667 -28.408 -4.664 1.000 1 A GLN 81.380 1
ATOM 2922 H HB2 . GLN 192 192 ? A 37.196 -26.172 -3.282 1.000 1 A GLN 81.380 1
ATOM 2923 H HB3 . GLN 192 192 ? A 36.519 -27.537 -2.404 1.000 1 A GLN 81.380 1
ATOM 2924 H HG2 . GLN 192 192 ? A 37.896 -29.129 -3.602 1.000 1 A GLN 81.380 1
ATOM 2925 H HG3 . GLN 192 192 ? A 38.469 -27.891 -4.714 1.000 1 A GLN 81.380 1
ATOM 2926 H HE21 . GLN 192 192 ? A 40.733 -28.506 -4.028 1.000 1 A GLN 81.380 1
ATOM 2927 H HE22 . GLN 192 192 ? A 41.281 -27.847 -2.491 1.000 1 A GLN 81.380 1
ATOM 2928 N N . SER 193 193 ? A 34.249 -25.519 -3.906 1.000 1 A SER 73.190 1
ATOM 2929 C CA . SER 193 193 ? A 33.016 -24.939 -3.377 1.000 1 A SER 73.190 1
ATOM 2930 C C . SER 193 193 ? A 31.810 -25.190 -4.282 1.000 1 A SER 73.190 1
ATOM 2931 O O . SER 193 193 ? A 30.719 -25.464 -3.783 1.000 1 A SER 73.190 1
ATOM 2932 C CB . SER 193 193 ? A 33.197 -23.467 -3.010 1.000 1 A SER 73.190 1
ATOM 2933 O OG . SER 193 193 ? A 33.781 -22.695 -4.031 1.000 1 A SER 73.190 1
ATOM 2934 H H . SER 193 193 ? A 34.971 -24.900 -4.248 1.000 1 A SER 73.190 1
ATOM 2935 H HA . SER 193 193 ? A 32.790 -25.457 -2.444 1.000 1 A SER 73.190 1
ATOM 2936 H HB2 . SER 193 193 ? A 32.213 -23.064 -2.772 1.000 1 A SER 73.190 1
ATOM 2937 H HB3 . SER 193 193 ? A 33.812 -23.381 -2.115 1.000 1 A SER 73.190 1
ATOM 2938 H HG . SER 193 193 ? A 34.724 -22.871 -4.000 1.000 1 A SER 73.190 1
ATOM 2939 N N . TYR 194 194 ? A 32.005 -25.236 -5.603 1.000 1 A TYR 72.310 1
ATOM 2940 C CA . TYR 194 194 ? A 30.954 -25.624 -6.548 1.000 1 A TYR 72.310 1
ATOM 2941 C C . TYR 194 194 ? A 30.531 -27.099 -6.443 1.000 1 A TYR 72.310 1
ATOM 2942 O O . TYR 194 194 ? A 29.375 -27.403 -6.723 1.000 1 A TYR 72.310 1
ATOM 2943 C CB . TYR 194 194 ? A 31.359 -25.233 -7.977 1.000 1 A TYR 72.310 1
ATOM 2944 C CG . TYR 194 194 ? A 30.766 -23.898 -8.384 1.000 1 A TYR 72.310 1
ATOM 2945 C CD1 . TYR 194 194 ? A 29.751 -23.849 -9.360 1.000 1 A TYR 72.310 1
ATOM 2946 C CD2 . TYR 194 194 ? A 31.171 -22.718 -7.729 1.000 1 A TYR 72.310 1
ATOM 2947 C CE1 . TYR 194 194 ? A 29.139 -22.622 -9.676 1.000 1 A TYR 72.310 1
ATOM 2948 C CE2 . TYR 194 194 ? A 30.545 -21.492 -8.029 1.000 1 A TYR 72.310 1
ATOM 2949 C CZ . TYR 194 194 ? A 29.527 -21.446 -9.005 1.000 1 A TYR 72.310 1
ATOM 2950 O OH . TYR 194 194 ? A 28.907 -20.276 -9.303 1.000 1 A TYR 72.310 1
ATOM 2951 H H . TYR 194 194 ? A 32.909 -24.970 -5.966 1.000 1 A TYR 72.310 1
ATOM 2952 H HA . TYR 194 194 ? A 30.058 -25.055 -6.298 1.000 1 A TYR 72.310 1
ATOM 2953 H HB2 . TYR 194 194 ? A 32.445 -25.194 -8.069 1.000 1 A TYR 72.310 1
ATOM 2954 H HB3 . TYR 194 194 ? A 31.008 -25.997 -8.672 1.000 1 A TYR 72.310 1
ATOM 2955 H HD1 . TYR 194 194 ? A 29.442 -24.752 -9.865 1.000 1 A TYR 72.310 1
ATOM 2956 H HD2 . TYR 194 194 ? A 31.951 -22.755 -6.984 1.000 1 A TYR 72.310 1
ATOM 2957 H HE1 . TYR 194 194 ? A 28.372 -22.564 -10.435 1.000 1 A TYR 72.310 1
ATOM 2958 H HE2 . TYR 194 194 ? A 30.851 -20.593 -7.514 1.000 1 A TYR 72.310 1
ATOM 2959 H HH . TYR 194 194 ? A 29.257 -19.533 -8.807 1.000 1 A TYR 72.310 1
ATOM 2960 N N . VAL 195 195 ? A 31.399 -28.013 -5.991 1.000 1 A VAL 72.440 1
ATOM 2961 C CA . VAL 195 195 ? A 31.008 -29.411 -5.689 1.000 1 A VAL 72.440 1
ATOM 2962 C C . VAL 195 195 ? A 30.618 -29.651 -4.221 1.000 1 A VAL 72.440 1
ATOM 2963 O O . VAL 195 195 ? A 30.286 -30.777 -3.855 1.000 1 A VAL 72.440 1
ATOM 2964 C CB . VAL 195 195 ? A 32.052 -30.436 -6.164 1.000 1 A VAL 72.440 1
ATOM 2965 C CG1 . VAL 195 195 ? A 32.254 -30.372 -7.680 1.000 1 A VAL 72.440 1
ATOM 2966 C CG2 . VAL 195 195 ? A 33.397 -30.255 -5.466 1.000 1 A VAL 72.440 1
ATOM 2967 H H . VAL 195 195 ? A 32.357 -27.731 -5.846 1.000 1 A VAL 72.440 1
ATOM 2968 H HA . VAL 195 195 ? A 30.103 -29.637 -6.253 1.000 1 A VAL 72.440 1
ATOM 2969 H HB . VAL 195 195 ? A 31.687 -31.437 -5.933 1.000 1 A VAL 72.440 1
ATOM 2970 H HG11 . VAL 195 195 ? A 32.638 -29.391 -7.960 1.000 1 A VAL 72.440 1
ATOM 2971 H HG12 . VAL 195 195 ? A 31.305 -30.546 -8.187 1.000 1 A VAL 72.440 1
ATOM 2972 H HG13 . VAL 195 195 ? A 32.969 -31.134 -7.990 1.000 1 A VAL 72.440 1
ATOM 2973 H HG21 . VAL 195 195 ? A 33.258 -30.177 -4.388 1.000 1 A VAL 72.440 1
ATOM 2974 H HG22 . VAL 195 195 ? A 34.023 -31.121 -5.680 1.000 1 A VAL 72.440 1
ATOM 2975 H HG23 . VAL 195 195 ? A 33.894 -29.355 -5.828 1.000 1 A VAL 72.440 1
ATOM 2976 N N . GLY 196 196 ? A 30.635 -28.616 -3.374 1.000 1 A GLY 63.780 1
ATOM 2977 C CA . GLY 196 196 ? A 30.248 -28.705 -1.960 1.000 1 A GLY 63.780 1
ATOM 2978 C C . GLY 196 196 ? A 31.301 -29.311 -1.019 1.000 1 A GLY 63.780 1
ATOM 2979 O O . GLY 196 196 ? A 30.951 -29.755 0.073 1.000 1 A GLY 63.780 1
ATOM 2980 H H . GLY 196 196 ? A 30.891 -27.707 -3.733 1.000 1 A GLY 63.780 1
ATOM 2981 H HA2 . GLY 196 196 ? A 29.336 -29.296 -1.871 1.000 1 A GLY 63.780 1
ATOM 2982 H HA3 . GLY 196 196 ? A 30.040 -27.696 -1.604 1.000 1 A GLY 63.780 1
ATOM 2983 N N . ILE 197 197 ? A 32.576 -29.336 -1.422 1.000 1 A ILE 66.620 1
ATOM 2984 C CA . ILE 197 197 ? A 33.721 -29.690 -0.560 1.000 1 A ILE 66.620 1
ATOM 2985 C C . ILE 197 197 ? A 34.079 -28.518 0.371 1.000 1 A ILE 66.620 1
ATOM 2986 O O . ILE 197 197 ? A 34.429 -28.729 1.533 1.000 1 A ILE 66.620 1
ATOM 2987 C CB . ILE 197 197 ? A 34.915 -30.125 -1.446 1.000 1 A ILE 66.620 1
ATOM 2988 C CG1 . ILE 197 197 ? A 34.619 -31.491 -2.108 1.000 1 A ILE 66.620 1
ATOM 2989 C CG2 . ILE 197 197 ? A 36.248 -30.185 -0.677 1.000 1 A ILE 66.620 1
ATOM 2990 C CD1 . ILE 197 197 ? A 35.610 -31.870 -3.218 1.000 1 A ILE 66.620 1
ATOM 2991 H H . ILE 197 197 ? A 32.781 -28.929 -2.323 1.000 1 A ILE 66.620 1
ATOM 2992 H HA . ILE 197 197 ? A 33.443 -30.527 0.080 1.000 1 A ILE 66.620 1
ATOM 2993 H HB . ILE 197 197 ? A 35.038 -29.386 -2.237 1.000 1 A ILE 66.620 1
ATOM 2994 H HG12 . ILE 197 197 ? A 34.622 -32.273 -1.349 1.000 1 A ILE 66.620 1
ATOM 2995 H HG13 . ILE 197 197 ? A 33.623 -31.473 -2.551 1.000 1 A ILE 66.620 1
ATOM 2996 H HG21 . ILE 197 197 ? A 36.486 -29.218 -0.236 1.000 1 A ILE 66.620 1
ATOM 2997 H HG22 . ILE 197 197 ? A 37.056 -30.414 -1.372 1.000 1 A ILE 66.620 1
ATOM 2998 H HG23 . ILE 197 197 ? A 36.198 -30.942 0.106 1.000 1 A ILE 66.620 1
ATOM 2999 H HD11 . ILE 197 197 ? A 35.738 -31.036 -3.908 1.000 1 A ILE 66.620 1
ATOM 3000 H HD12 . ILE 197 197 ? A 35.228 -32.732 -3.764 1.000 1 A ILE 66.620 1
ATOM 3001 H HD13 . ILE 197 197 ? A 36.579 -32.135 -2.793 1.000 1 A ILE 66.620 1
ATOM 3002 N N . SER 198 198 ? A 33.961 -27.283 -0.122 1.000 1 A SER 59.160 1
ATOM 3003 C CA . SER 198 198 ? A 34.088 -26.038 0.648 1.000 1 A SER 59.160 1
ATOM 3004 C C . SER 198 198 ? A 32.815 -25.187 0.525 1.000 1 A SER 59.160 1
ATOM 3005 O O . SER 198 198 ? A 31.918 -25.497 -0.260 1.000 1 A SER 59.160 1
ATOM 3006 C CB . SER 198 198 ? A 35.361 -25.280 0.234 1.000 1 A SER 59.160 1
ATOM 3007 O OG . SER 198 198 ? A 35.382 -25.033 -1.154 1.000 1 A SER 59.160 1
ATOM 3008 H H . SER 198 198 ? A 33.672 -27.187 -1.085 1.000 1 A SER 59.160 1
ATOM 3009 H HA . SER 198 198 ? A 34.194 -26.286 1.705 1.000 1 A SER 59.160 1
ATOM 3010 H HB2 . SER 198 198 ? A 36.232 -25.881 0.496 1.000 1 A SER 59.160 1
ATOM 3011 H HB3 . SER 198 198 ? A 35.416 -24.334 0.772 1.000 1 A SER 59.160 1
ATOM 3012 H HG . SER 198 198 ? A 36.115 -24.452 -1.372 1.000 1 A SER 59.160 1
ATOM 3013 N N . ILE 199 199 ? A 32.693 -24.125 1.327 1.000 1 A ILE 56.880 1
ATOM 3014 C CA . ILE 199 199 ? A 31.595 -23.154 1.193 1.000 1 A ILE 56.880 1
ATOM 3015 C C . ILE 199 199 ? A 32.020 -22.099 0.157 1.000 1 A ILE 56.880 1
ATOM 3016 O O . ILE 199 199 ? A 33.141 -21.602 0.269 1.000 1 A ILE 56.880 1
ATOM 3017 C CB . ILE 199 199 ? A 31.214 -22.527 2.555 1.000 1 A ILE 56.880 1
ATOM 3018 C CG1 . ILE 199 199 ? A 30.733 -23.636 3.523 1.000 1 A ILE 56.880 1
ATOM 3019 C CG2 . ILE 199 199 ? A 30.120 -21.454 2.379 1.000 1 A ILE 56.880 1
ATOM 3020 C CD1 . ILE 199 199 ? A 30.383 -23.147 4.935 1.000 1 A ILE 56.880 1
ATOM 3021 H H . ILE 199 199 ? A 33.479 -23.857 1.902 1.000 1 A ILE 56.880 1
ATOM 3022 H HA . ILE 199 199 ? A 30.710 -23.681 0.835 1.000 1 A ILE 56.880 1
ATOM 3023 H HB . ILE 199 199 ? A 32.097 -22.049 2.978 1.000 1 A ILE 56.880 1
ATOM 3024 H HG12 . ILE 199 199 ? A 29.859 -24.131 3.099 1.000 1 A ILE 56.880 1
ATOM 3025 H HG13 . ILE 199 199 ? A 31.520 -24.382 3.632 1.000 1 A ILE 56.880 1
ATOM 3026 H HG21 . ILE 199 199 ? A 29.216 -21.895 1.960 1.000 1 A ILE 56.880 1
ATOM 3027 H HG22 . ILE 199 199 ? A 29.887 -20.984 3.334 1.000 1 A ILE 56.880 1
ATOM 3028 H HG23 . ILE 199 199 ? A 30.468 -20.658 1.721 1.000 1 A ILE 56.880 1
ATOM 3029 H HD11 . ILE 199 199 ? A 31.210 -22.566 5.343 1.000 1 A ILE 56.880 1
ATOM 3030 H HD12 . ILE 199 199 ? A 29.480 -22.537 4.917 1.000 1 A ILE 56.880 1
ATOM 3031 H HD13 . ILE 199 199 ? A 30.202 -24.008 5.579 1.000 1 A ILE 56.880 1
ATOM 3032 N N . PRO 200 200 ? A 31.181 -21.745 -0.835 1.000 1 A PRO 57.090 1
ATOM 3033 C CA . PRO 200 200 ? A 31.529 -20.701 -1.796 1.000 1 A PRO 57.090 1
ATOM 3034 C C . PRO 200 200 ? A 31.521 -19.311 -1.154 1.000 1 A PRO 57.090 1
ATOM 3035 O O . PRO 200 200 ? A 30.605 -18.982 -0.397 1.000 1 A PRO 57.090 1
ATOM 3036 C CB . PRO 200 200 ? A 30.497 -20.791 -2.925 1.000 1 A PRO 57.090 1
ATOM 3037 C CG . PRO 200 200 ? A 29.749 -22.110 -2.694 1.000 1 A PRO 57.090 1
ATOM 3038 C CD . PRO 200 200 ? A 29.923 -22.378 -1.203 1.000 1 A PRO 57.090 1
ATOM 3039 H HA . PRO 200 200 ? A 32.521 -20.898 -2.201 1.000 1 A PRO 57.090 1
ATOM 3040 H HB2 . PRO 200 200 ? A 29.810 -19.949 -2.837 1.000 1 A PRO 57.090 1
ATOM 3041 H HB3 . PRO 200 200 ? A 30.978 -20.777 -3.903 1.000 1 A PRO 57.090 1
ATOM 3042 H HG2 . PRO 200 200 ? A 30.214 -22.905 -3.277 1.000 1 A PRO 57.090 1
ATOM 3043 H HG3 . PRO 200 200 ? A 28.695 -22.061 -2.964 1.000 1 A PRO 57.090 1
ATOM 3044 H HD2 . PRO 200 200 ? A 29.939 -23.455 -1.040 1.000 1 A PRO 57.090 1
ATOM 3045 H HD3 . PRO 200 200 ? A 29.109 -21.915 -0.646 1.000 1 A PRO 57.090 1
ATOM 3046 N N . ASP 201 201 ? A 32.490 -18.471 -1.519 1.000 1 A ASP 53.120 1
ATOM 3047 C CA . ASP 201 201 ? A 32.486 -17.057 -1.137 1.000 1 A ASP 53.120 1
ATOM 3048 C C . ASP 201 201 ? A 31.235 -16.347 -1.677 1.000 1 A ASP 53.120 1
ATOM 3049 O O . ASP 201 201 ? A 30.850 -16.520 -2.835 1.000 1 A ASP 53.120 1
ATOM 3050 C CB . ASP 201 201 ? A 33.743 -16.338 -1.652 1.000 1 A ASP 53.120 1
ATOM 3051 C CG . ASP 201 201 ? A 35.029 -16.749 -0.935 1.000 1 A ASP 53.120 1
ATOM 3052 O OD1 . ASP 201 201 ? A 34.985 -16.878 0.308 1.000 1 A ASP 53.120 1
ATOM 3053 O OD2 . ASP 201 201 ? A 36.049 -16.892 -1.647 1.000 1 A ASP 53.120 1
ATOM 3054 H H . ASP 201 201 ? A 33.254 -18.811 -2.084 1.000 1 A ASP 53.120 1
ATOM 3055 H HA . ASP 201 201 ? A 32.476 -16.993 -0.049 1.000 1 A ASP 53.120 1
ATOM 3056 H HB2 . ASP 201 201 ? A 33.610 -15.267 -1.494 1.000 1 A ASP 53.120 1
ATOM 3057 H HB3 . ASP 201 201 ? A 33.840 -16.508 -2.724 1.000 1 A ASP 53.120 1
ATOM 3058 N N . SER 202 202 ? A 30.617 -15.493 -0.858 1.000 1 A SER 50.310 1
ATOM 3059 C CA . SER 202 202 ? A 29.412 -14.733 -1.231 1.000 1 A SER 50.310 1
ATOM 3060 C C . SER 202 202 ? A 29.679 -13.634 -2.268 1.000 1 A SER 50.310 1
ATOM 3061 O O . SER 202 202 ? A 28.766 -13.201 -2.967 1.000 1 A SER 50.310 1
ATOM 3062 C CB . SER 202 202 ? A 28.789 -14.122 0.027 1.000 1 A SER 50.310 1
ATOM 3063 O OG . SER 202 202 ? A 29.724 -13.280 0.682 1.000 1 A SER 50.310 1
ATOM 3064 H H . SER 202 202 ? A 30.979 -15.375 0.077 1.000 1 A SER 50.310 1
ATOM 3065 H HA . SER 202 202 ? A 28.691 -15.422 -1.671 1.000 1 A SER 50.310 1
ATOM 3066 H HB2 . SER 202 202 ? A 28.495 -14.926 0.702 1.000 1 A SER 50.310 1
ATOM 3067 H HB3 . SER 202 202 ? A 27.903 -13.548 -0.244 1.000 1 A SER 50.310 1
ATOM 3068 H HG . SER 202 202 ? A 29.395 -13.076 1.561 1.000 1 A SER 50.310 1
ATOM 3069 N N . THR 203 203 ? A 30.932 -13.187 -2.387 1.000 1 A THR 52.160 1
ATOM 3070 C CA . THR 203 203 ? A 31.411 -12.216 -3.380 1.000 1 A THR 52.160 1
ATOM 3071 C C . THR 203 203 ? A 32.858 -12.551 -3.746 1.000 1 A THR 52.160 1
ATOM 3072 O O . THR 203 203 ? A 33.615 -12.992 -2.889 1.000 1 A THR 52.160 1
ATOM 3073 C CB . THR 203 203 ? A 31.338 -10.767 -2.856 1.000 1 A THR 52.160 1
ATOM 3074 O OG1 . THR 203 203 ? A 32.146 -10.579 -1.722 1.000 1 A THR 52.160 1
ATOM 3075 C CG2 . THR 203 203 ? A 29.935 -10.300 -2.472 1.000 1 A THR 52.160 1
ATOM 3076 H H . THR 203 203 ? A 31.630 -13.628 -1.806 1.000 1 A THR 52.160 1
ATOM 3077 H HA . THR 203 203 ? A 30.795 -12.294 -4.277 1.000 1 A THR 52.160 1
ATOM 3078 H HB . THR 203 203 ? A 31.702 -10.107 -3.644 1.000 1 A THR 52.160 1
ATOM 3079 H HG1 . THR 203 203 ? A 31.927 -11.272 -1.094 1.000 1 A THR 52.160 1
ATOM 3080 H HG21 . THR 203 203 ? A 29.253 -10.455 -3.308 1.000 1 A THR 52.160 1
ATOM 3081 H HG22 . THR 203 203 ? A 29.960 -9.239 -2.224 1.000 1 A THR 52.160 1
ATOM 3082 H HG23 . THR 203 203 ? A 29.571 -10.856 -1.608 1.000 1 A THR 52.160 1
ATOM 3083 N N . GLY 204 204 ? A 33.288 -12.351 -5.000 1.000 1 A GLY 59.250 1
ATOM 3084 C CA . GLY 204 204 ? A 34.693 -12.595 -5.359 1.000 1 A GLY 59.250 1
ATOM 3085 C C . GLY 204 204 ? A 34.956 -12.920 -6.828 1.000 1 A GLY 59.250 1
ATOM 3086 O O . GLY 204 204 ? A 34.132 -12.657 -7.703 1.000 1 A GLY 59.250 1
ATOM 3087 H H . GLY 204 204 ? A 32.638 -12.044 -5.709 1.000 1 A GLY 59.250 1
ATOM 3088 H HA2 . GLY 204 204 ? A 35.067 -13.433 -4.772 1.000 1 A GLY 59.250 1
ATOM 3089 H HA3 . GLY 204 204 ? A 35.284 -11.722 -5.083 1.000 1 A GLY 59.250 1
ATOM 3090 N N . TYR 205 205 ? A 36.147 -13.456 -7.107 1.000 1 A TYR 69.560 1
ATOM 3091 C CA . TYR 205 205 ? A 36.572 -13.927 -8.437 1.000 1 A TYR 69.560 1
ATOM 3092 C C . TYR 205 205 ? A 35.704 -15.096 -8.928 1.000 1 A TYR 69.560 1
ATOM 3093 O O . TYR 205 205 ? A 35.134 -15.019 -10.014 1.000 1 A TYR 69.560 1
ATOM 3094 C CB . TYR 205 205 ? A 38.059 -14.310 -8.344 1.000 1 A TYR 69.560 1
ATOM 3095 C CG . TYR 205 205 ? A 38.687 -14.945 -9.575 1.000 1 A TYR 69.560 1
ATOM 3096 C CD1 . TYR 205 205 ? A 38.859 -16.344 -9.625 1.000 1 A TYR 69.560 1
ATOM 3097 C CD2 . TYR 205 205 ? A 39.216 -14.140 -10.606 1.000 1 A TYR 69.560 1
ATOM 3098 C CE1 . TYR 205 205 ? A 39.590 -16.926 -10.680 1.000 1 A TYR 69.560 1
ATOM 3099 C CE2 . TYR 205 205 ? A 39.960 -14.725 -11.655 1.000 1 A TYR 69.560 1
ATOM 3100 C CZ . TYR 205 205 ? A 40.167 -16.120 -11.682 1.000 1 A TYR 69.560 1
ATOM 3101 O OH . TYR 205 205 ? A 40.944 -16.705 -12.631 1.000 1 A TYR 69.560 1
ATOM 3102 H H . TYR 205 205 ? A 36.766 -13.652 -6.333 1.000 1 A TYR 69.560 1
ATOM 3103 H HA . TYR 205 205 ? A 36.472 -13.124 -9.167 1.000 1 A TYR 69.560 1
ATOM 3104 H HB2 . TYR 205 205 ? A 38.191 -14.999 -7.510 1.000 1 A TYR 69.560 1
ATOM 3105 H HB3 . TYR 205 205 ? A 38.630 -13.414 -8.100 1.000 1 A TYR 69.560 1
ATOM 3106 H HD1 . TYR 205 205 ? A 38.485 -16.977 -8.834 1.000 1 A TYR 69.560 1
ATOM 3107 H HD2 . TYR 205 205 ? A 39.115 -13.065 -10.571 1.000 1 A TYR 69.560 1
ATOM 3108 H HE1 . TYR 205 205 ? A 39.777 -17.990 -10.705 1.000 1 A TYR 69.560 1
ATOM 3109 H HE2 . TYR 205 205 ? A 40.424 -14.117 -12.418 1.000 1 A TYR 69.560 1
ATOM 3110 H HH . TYR 205 205 ? A 41.480 -16.091 -13.139 1.000 1 A TYR 69.560 1
ATOM 3111 N N . CYS 206 206 ? A 35.508 -16.110 -8.076 1.000 1 A CYS 72.440 1
ATOM 3112 C CA . CYS 206 206 ? A 34.695 -17.297 -8.355 1.000 1 A CYS 72.440 1
ATOM 3113 C C . CYS 206 206 ? A 33.272 -16.944 -8.829 1.000 1 A CYS 72.440 1
ATOM 3114 O O . CYS 206 206 ? A 32.847 -17.319 -9.920 1.000 1 A CYS 72.440 1
ATOM 3115 C CB . CYS 206 206 ? A 34.669 -18.128 -7.060 1.000 1 A CYS 72.440 1
ATOM 3116 S SG . CYS 206 206 ? A 33.888 -19.748 -7.196 1.000 1 A CYS 72.440 1
ATOM 3117 H H . CYS 206 206 ? A 36.026 -16.103 -7.209 1.000 1 A CYS 72.440 1
ATOM 3118 H HA . CYS 206 206 ? A 35.177 -17.878 -9.141 1.000 1 A CYS 72.440 1
ATOM 3119 H HB2 . CYS 206 206 ? A 35.693 -18.293 -6.726 1.000 1 A CYS 72.440 1
ATOM 3120 H HB3 . CYS 206 206 ? A 34.153 -17.574 -6.276 1.000 1 A CYS 72.440 1
ATOM 3121 N N . VAL 207 207 ? A 32.577 -16.122 -8.036 1.000 1 A VAL 67.690 1
ATOM 3122 C CA . VAL 207 207 ? A 31.191 -15.673 -8.256 1.000 1 A VAL 67.690 1
ATOM 3123 C C . VAL 207 207 ? A 31.019 -14.900 -9.563 1.000 1 A VAL 67.690 1
ATOM 3124 O O . VAL 207 207 ? A 30.109 -15.174 -10.343 1.000 1 A VAL 67.690 1
ATOM 3125 C CB . VAL 207 207 ? A 30.759 -14.764 -7.087 1.000 1 A VAL 67.690 1
ATOM 3126 C CG1 . VAL 207 207 ? A 29.277 -14.404 -7.171 1.000 1 A VAL 67.690 1
ATOM 3127 C CG2 . VAL 207 207 ? A 31.086 -15.394 -5.731 1.000 1 A VAL 67.690 1
ATOM 3128 H H . VAL 207 207 ? A 32.992 -15.891 -7.145 1.000 1 A VAL 67.690 1
ATOM 3129 H HA . VAL 207 207 ? A 30.535 -16.544 -8.291 1.000 1 A VAL 67.690 1
ATOM 3130 H HB . VAL 207 207 ? A 31.320 -13.831 -7.137 1.000 1 A VAL 67.690 1
ATOM 3131 H HG11 . VAL 207 207 ? A 28.977 -13.835 -6.291 1.000 1 A VAL 67.690 1
ATOM 3132 H HG12 . VAL 207 207 ? A 28.664 -15.303 -7.232 1.000 1 A VAL 67.690 1
ATOM 3133 H HG13 . VAL 207 207 ? A 29.083 -13.789 -8.050 1.000 1 A VAL 67.690 1
ATOM 3134 H HG21 . VAL 207 207 ? A 30.896 -16.467 -5.751 1.000 1 A VAL 67.690 1
ATOM 3135 H HG22 . VAL 207 207 ? A 32.135 -15.240 -5.478 1.000 1 A VAL 67.690 1
ATOM 3136 H HG23 . VAL 207 207 ? A 30.483 -14.943 -4.943 1.000 1 A VAL 67.690 1
ATOM 3137 N N . ARG 208 208 ? A 31.909 -13.928 -9.802 1.000 1 A ARG 68.250 1
ATOM 3138 C CA . ARG 208 208 ? A 31.874 -13.068 -10.995 1.000 1 A ARG 68.250 1
ATOM 3139 C C . ARG 208 208 ? A 32.235 -13.825 -12.270 1.000 1 A ARG 68.250 1
ATOM 3140 O O . ARG 208 208 ? A 31.785 -13.430 -13.336 1.000 1 A ARG 68.250 1
ATOM 3141 C CB . ARG 208 208 ? A 32.804 -11.861 -10.802 1.000 1 A ARG 68.250 1
ATOM 3142 C CG . ARG 208 208 ? A 32.221 -10.854 -9.797 1.000 1 A ARG 68.250 1
ATOM 3143 C CD . ARG 208 208 ? A 33.155 -9.659 -9.571 1.000 1 A ARG 68.250 1
ATOM 3144 N NE . ARG 208 208 ? A 34.384 -10.062 -8.864 1.000 1 A ARG 68.250 1
ATOM 3145 C CZ . ARG 208 208 ? A 35.352 -9.275 -8.433 1.000 1 A ARG 68.250 1
ATOM 3146 N NH1 . ARG 208 208 ? A 35.294 -7.978 -8.560 1.000 1 A ARG 68.250 1
ATOM 3147 N NH2 . ARG 208 208 ? A 36.408 -9.783 -7.863 1.000 1 A ARG 68.250 1
ATOM 3148 H H . ARG 208 208 ? A 32.654 -13.795 -9.132 1.000 1 A ARG 68.250 1
ATOM 3149 H HA . ARG 208 208 ? A 30.855 -12.718 -11.158 1.000 1 A ARG 68.250 1
ATOM 3150 H HB2 . ARG 208 208 ? A 33.783 -12.210 -10.474 1.000 1 A ARG 68.250 1
ATOM 3151 H HB3 . ARG 208 208 ? A 32.926 -11.355 -11.760 1.000 1 A ARG 68.250 1
ATOM 3152 H HG2 . ARG 208 208 ? A 31.273 -10.484 -10.186 1.000 1 A ARG 68.250 1
ATOM 3153 H HG3 . ARG 208 208 ? A 32.027 -11.344 -8.842 1.000 1 A ARG 68.250 1
ATOM 3154 H HD2 . ARG 208 208 ? A 32.620 -8.919 -8.975 1.000 1 A ARG 68.250 1
ATOM 3155 H HD3 . ARG 208 208 ? A 33.406 -9.217 -10.536 1.000 1 A ARG 68.250 1
ATOM 3156 H HE . ARG 208 208 ? A 34.459 -11.048 -8.657 1.000 1 A ARG 68.250 1
ATOM 3157 H HH11 . ARG 208 208 ? A 36.053 -7.391 -8.244 1.000 1 A ARG 68.250 1
ATOM 3158 H HH12 . ARG 208 208 ? A 34.493 -7.577 -9.026 1.000 1 A ARG 68.250 1
ATOM 3159 H HH21 . ARG 208 208 ? A 36.519 -10.786 -7.834 1.000 1 A ARG 68.250 1
ATOM 3160 H HH22 . ARG 208 208 ? A 37.159 -9.183 -7.552 1.000 1 A ARG 68.250 1
ATOM 3161 N N . THR 209 209 ? A 33.018 -14.896 -12.154 1.000 1 A THR 75.060 1
ATOM 3162 C CA . THR 209 209 ? A 33.394 -15.739 -13.291 1.000 1 A THR 75.060 1
ATOM 3163 C C . THR 209 209 ? A 32.294 -16.733 -13.645 1.000 1 A THR 75.060 1
ATOM 3164 O O . THR 209 209 ? A 31.920 -16.832 -14.805 1.000 1 A THR 75.060 1
ATOM 3165 C CB . THR 209 209 ? A 34.701 -16.490 -13.016 1.000 1 A THR 75.060 1
ATOM 3166 O OG1 . THR 209 209 ? A 35.712 -15.566 -12.686 1.000 1 A THR 75.060 1
ATOM 3167 C CG2 . THR 209 209 ? A 35.153 -17.285 -14.238 1.000 1 A THR 75.060 1
ATOM 3168 H H . THR 209 209 ? A 33.379 -15.135 -11.241 1.000 1 A THR 75.060 1
ATOM 3169 H HA . THR 209 209 ? A 33.561 -15.109 -14.165 1.000 1 A THR 75.060 1
ATOM 3170 H HB . THR 209 209 ? A 34.560 -17.174 -12.180 1.000 1 A THR 75.060 1
ATOM 3171 H HG1 . THR 209 209 ? A 35.617 -15.357 -11.754 1.000 1 A THR 75.060 1
ATOM 3172 H HG21 . THR 209 209 ? A 36.022 -17.889 -13.977 1.000 1 A THR 75.060 1
ATOM 3173 H HG22 . THR 209 209 ? A 34.370 -17.967 -14.570 1.000 1 A THR 75.060 1
ATOM 3174 H HG23 . THR 209 209 ? A 35.406 -16.608 -15.054 1.000 1 A THR 75.060 1
ATOM 3175 N N . LEU 210 210 ? A 31.770 -17.492 -12.679 1.000 1 A LEU 76.940 1
ATOM 3176 C CA . LEU 210 210 ? A 30.887 -18.626 -12.983 1.000 1 A LEU 76.940 1
ATOM 3177 C C . LEU 210 210 ? A 29.410 -18.234 -13.173 1.000 1 A LEU 76.940 1
ATOM 3178 O O . LEU 210 210 ? A 28.664 -18.975 -13.809 1.000 1 A LEU 76.940 1
ATOM 3179 C CB . LEU 210 210 ? A 31.099 -19.726 -11.928 1.000 1 A LEU 76.940 1
ATOM 3180 C CG . LEU 210 210 ? A 32.534 -20.298 -11.876 1.000 1 A LEU 76.940 1
ATOM 3181 C CD1 . LEU 210 210 ? A 32.627 -21.360 -10.787 1.000 1 A LEU 76.940 1
ATOM 3182 C CD2 . LEU 210 210 ? A 32.969 -20.963 -13.181 1.000 1 A LEU 76.940 1
ATOM 3183 H H . LEU 210 210 ? A 32.094 -17.380 -11.729 1.000 1 A LEU 76.940 1
ATOM 3184 H HA . LEU 210 210 ? A 31.175 -19.043 -13.948 1.000 1 A LEU 76.940 1
ATOM 3185 H HB2 . LEU 210 210 ? A 30.406 -20.540 -12.135 1.000 1 A LEU 76.940 1
ATOM 3186 H HB3 . LEU 210 210 ? A 30.852 -19.315 -10.949 1.000 1 A LEU 76.940 1
ATOM 3187 H HG . LEU 210 210 ? A 33.243 -19.504 -11.641 1.000 1 A LEU 76.940 1
ATOM 3188 H HD11 . LEU 210 210 ? A 32.473 -20.888 -9.816 1.000 1 A LEU 76.940 1
ATOM 3189 H HD12 . LEU 210 210 ? A 31.863 -22.124 -10.933 1.000 1 A LEU 76.940 1
ATOM 3190 H HD13 . LEU 210 210 ? A 33.612 -21.828 -10.791 1.000 1 A LEU 76.940 1
ATOM 3191 H HD21 . LEU 210 210 ? A 33.974 -21.371 -13.066 1.000 1 A LEU 76.940 1
ATOM 3192 H HD22 . LEU 210 210 ? A 32.281 -21.778 -13.402 1.000 1 A LEU 76.940 1
ATOM 3193 H HD23 . LEU 210 210 ? A 32.976 -20.231 -13.989 1.000 1 A LEU 76.940 1
ATOM 3194 N N . GLY 211 211 ? A 28.980 -17.062 -12.696 1.000 1 A GLY 68.440 1
ATOM 3195 C CA . GLY 211 211 ? A 27.596 -16.616 -12.878 1.000 1 A GLY 68.440 1
ATOM 3196 C C . GLY 211 211 ? A 26.593 -17.478 -12.098 1.000 1 A GLY 68.440 1
ATOM 3197 O O . GLY 211 211 ? A 26.933 -18.073 -11.075 1.000 1 A GLY 68.440 1
ATOM 3198 H H . GLY 211 211 ? A 29.612 -16.493 -12.151 1.000 1 A GLY 68.440 1
ATOM 3199 H HA2 . GLY 211 211 ? A 27.350 -16.667 -13.939 1.000 1 A GLY 68.440 1
ATOM 3200 H HA3 . GLY 211 211 ? A 27.501 -15.579 -12.558 1.000 1 A GLY 68.440 1
ATOM 3201 N N . HIS 212 212 ? A 25.331 -17.512 -12.536 1.000 1 A HIS 65.940 1
ATOM 3202 C CA . HIS 212 212 ? A 24.364 -18.456 -11.982 1.000 1 A HIS 65.940 1
ATOM 3203 C C . HIS 212 212 ? A 24.471 -19.798 -12.735 1.000 1 A HIS 65.940 1
ATOM 3204 O O . HIS 212 212 ? A 24.466 -19.823 -13.968 1.000 1 A HIS 65.940 1
ATOM 3205 C CB . HIS 212 212 ? A 22.925 -17.909 -12.025 1.000 1 A HIS 65.940 1
ATOM 3206 C CG . HIS 212 212 ? A 22.651 -16.463 -11.623 1.000 1 A HIS 65.940 1
ATOM 3207 N ND1 . HIS 212 212 ? A 22.009 -16.024 -10.482 1.000 1 A HIS 65.940 1
ATOM 3208 C CD2 . HIS 212 212 ? A 22.800 -15.346 -12.408 1.000 1 A HIS 65.940 1
ATOM 3209 C CE1 . HIS 212 212 ? A 21.813 -14.700 -10.568 1.000 1 A HIS 65.940 1
ATOM 3210 N NE2 . HIS 212 212 ? A 22.257 -14.243 -11.742 1.000 1 A HIS 65.940 1
ATOM 3211 H H . HIS 212 212 ? A 25.091 -17.060 -13.407 1.000 1 A HIS 65.940 1
ATOM 3212 H HA . HIS 212 212 ? A 24.608 -18.637 -10.935 1.000 1 A HIS 65.940 1
ATOM 3213 H HB2 . HIS 212 212 ? A 22.357 -18.567 -11.367 1.000 1 A HIS 65.940 1
ATOM 3214 H HB3 . HIS 212 212 ? A 22.519 -18.057 -13.025 1.000 1 A HIS 65.940 1
ATOM 3215 H HD1 . HIS 212 212 ? A 21.734 -16.563 -9.674 1.000 1 A HIS 65.940 1
ATOM 3216 H HD2 . HIS 212 212 ? A 23.237 -15.301 -13.394 1.000 1 A HIS 65.940 1
ATOM 3217 H HE1 . HIS 212 212 ? A 21.340 -14.093 -9.810 1.000 1 A HIS 65.940 1
ATOM 3218 N N . ALA 213 213 ? A 24.499 -20.921 -12.016 1.000 1 A ALA 59.940 1
ATOM 3219 C CA . ALA 213 213 ? A 24.666 -22.256 -12.598 1.000 1 A ALA 59.940 1
ATOM 3220 C C . ALA 213 213 ? A 23.579 -23.218 -12.108 1.000 1 A ALA 59.940 1
ATOM 3221 O O . ALA 213 213 ? A 23.176 -23.162 -10.947 1.000 1 A ALA 59.940 1
ATOM 3222 C CB . ALA 213 213 ? A 26.069 -22.774 -12.266 1.000 1 A ALA 59.940 1
ATOM 3223 H H . ALA 213 213 ? A 24.413 -20.850 -11.013 1.000 1 A ALA 59.940 1
ATOM 3224 H HA . ALA 213 213 ? A 24.588 -22.196 -13.683 1.000 1 A ALA 59.940 1
ATOM 3225 H HB1 . ALA 213 213 ? A 26.176 -22.883 -11.187 1.000 1 A ALA 59.940 1
ATOM 3226 H HB2 . ALA 213 213 ? A 26.234 -23.740 -12.744 1.000 1 A ALA 59.940 1
ATOM 3227 H HB3 . ALA 213 213 ? A 26.818 -22.072 -12.633 1.000 1 A ALA 59.940 1
ATOM 3228 N N . CYS 214 214 ? A 23.124 -24.127 -12.971 1.000 1 A CYS 58.310 1
ATOM 3229 C CA . CYS 214 214 ? A 22.120 -25.133 -12.633 1.000 1 A CYS 58.310 1
ATOM 3230 C C . CYS 214 214 ? A 22.614 -26.557 -12.936 1.000 1 A CYS 58.310 1
ATOM 3231 O O . CYS 214 214 ? A 23.244 -26.845 -13.955 1.000 1 A CYS 58.310 1
ATOM 3232 C CB . CYS 214 214 ? A 20.794 -24.808 -13.329 1.000 1 A CYS 58.310 1
ATOM 3233 S SG . CYS 214 214 ? A 19.953 -23.263 -12.858 1.000 1 A CYS 58.310 1
ATOM 3234 H H . CYS 214 214 ? A 23.513 -24.154 -13.903 1.000 1 A CYS 58.310 1
ATOM 3235 H HA . CYS 214 214 ? A 21.928 -25.100 -11.560 1.000 1 A CYS 58.310 1
ATOM 3236 H HB2 . CYS 214 214 ? A 20.093 -25.632 -13.197 1.000 1 A CYS 58.310 1
ATOM 3237 H HB3 . CYS 214 214 ? A 21.009 -24.745 -14.395 1.000 1 A CYS 58.310 1
ATOM 3238 N N . TYR 215 215 ? A 22.291 -27.457 -12.013 1.000 1 A TYR 55.880 1
ATOM 3239 C CA . TYR 215 215 ? A 22.446 -28.897 -12.084 1.000 1 A TYR 55.880 1
ATOM 3240 C C . TYR 215 215 ? A 21.057 -29.551 -12.068 1.000 1 A TYR 55.880 1
ATOM 3241 O O . TYR 215 215 ? A 20.426 -29.710 -11.017 1.000 1 A TYR 55.880 1
ATOM 3242 C CB . TYR 215 215 ? A 23.314 -29.386 -10.916 1.000 1 A TYR 55.880 1
ATOM 3243 C CG . TYR 215 215 ? A 23.417 -30.893 -10.950 1.000 1 A TYR 55.880 1
ATOM 3244 C CD1 . TYR 215 215 ? A 22.656 -31.694 -10.074 1.000 1 A TYR 55.880 1
ATOM 3245 C CD2 . TYR 215 215 ? A 24.164 -31.487 -11.978 1.000 1 A TYR 55.880 1
ATOM 3246 C CE1 . TYR 215 215 ? A 22.633 -33.094 -10.238 1.000 1 A TYR 55.880 1
ATOM 3247 C CE2 . TYR 215 215 ? A 24.128 -32.875 -12.153 1.000 1 A TYR 55.880 1
ATOM 3248 C CZ . TYR 215 215 ? A 23.373 -33.683 -11.284 1.000 1 A TYR 55.880 1
ATOM 3249 O OH . TYR 215 215 ? A 23.349 -35.030 -11.472 1.000 1 A TYR 55.880 1
ATOM 3250 H H . TYR 215 215 ? A 21.837 -27.106 -11.182 1.000 1 A TYR 55.880 1
ATOM 3251 H HA . TYR 215 215 ? A 22.949 -29.164 -13.014 1.000 1 A TYR 55.880 1
ATOM 3252 H HB2 . TYR 215 215 ? A 24.312 -28.955 -10.999 1.000 1 A TYR 55.880 1
ATOM 3253 H HB3 . TYR 215 215 ? A 22.881 -29.065 -9.969 1.000 1 A TYR 55.880 1
ATOM 3254 H HD1 . TYR 215 215 ? A 22.084 -31.224 -9.287 1.000 1 A TYR 55.880 1
ATOM 3255 H HD2 . TYR 215 215 ? A 24.762 -30.881 -12.643 1.000 1 A TYR 55.880 1
ATOM 3256 H HE1 . TYR 215 215 ? A 22.073 -33.715 -9.555 1.000 1 A TYR 55.880 1
ATOM 3257 H HE2 . TYR 215 215 ? A 24.694 -33.303 -12.967 1.000 1 A TYR 55.880 1
ATOM 3258 H HH . TYR 215 215 ? A 24.066 -35.280 -12.060 1.000 1 A TYR 55.880 1
ATOM 3259 N N . LYS 216 216 ? A 20.558 -29.941 -13.246 1.000 1 A LYS 57.720 1
ATOM 3260 C CA . LYS 216 216 ? A 19.203 -30.492 -13.450 1.000 1 A LYS 57.720 1
ATOM 3261 C C . LYS 216 216 ? A 18.113 -29.540 -12.938 1.000 1 A LYS 57.720 1
ATOM 3262 O O . LYS 216 216 ? A 17.722 -28.624 -13.644 1.000 1 A LYS 57.720 1
ATOM 3263 C CB . LYS 216 216 ? A 19.091 -31.928 -12.889 1.000 1 A LYS 57.720 1
ATOM 3264 C CG . LYS 216 216 ? A 20.031 -32.914 -13.592 1.000 1 A LYS 57.720 1
ATOM 3265 C CD . LYS 216 216 ? A 20.037 -34.276 -12.888 1.000 1 A LYS 57.720 1
ATOM 3266 C CE . LYS 216 216 ? A 20.967 -35.210 -13.670 1.000 1 A LYS 57.720 1
ATOM 3267 N NZ . LYS 216 216 ? A 21.383 -36.388 -12.874 1.000 1 A LYS 57.720 1
ATOM 3268 H H . LYS 216 216 ? A 21.106 -29.714 -14.064 1.000 1 A LYS 57.720 1
ATOM 3269 H HA . LYS 216 216 ? A 19.032 -30.541 -14.525 1.000 1 A LYS 57.720 1
ATOM 3270 H HB2 . LYS 216 216 ? A 19.321 -31.923 -11.824 1.000 1 A LYS 57.720 1
ATOM 3271 H HB3 . LYS 216 216 ? A 18.066 -32.279 -13.015 1.000 1 A LYS 57.720 1
ATOM 3272 H HG2 . LYS 216 216 ? A 19.711 -33.035 -14.627 1.000 1 A LYS 57.720 1
ATOM 3273 H HG3 . LYS 216 216 ? A 21.048 -32.521 -13.584 1.000 1 A LYS 57.720 1
ATOM 3274 H HD2 . LYS 216 216 ? A 19.029 -34.690 -12.856 1.000 1 A LYS 57.720 1
ATOM 3275 H HD3 . LYS 216 216 ? A 20.410 -34.142 -11.873 1.000 1 A LYS 57.720 1
ATOM 3276 H HE2 . LYS 216 216 ? A 20.479 -35.514 -14.596 1.000 1 A LYS 57.720 1
ATOM 3277 H HE3 . LYS 216 216 ? A 21.858 -34.643 -13.941 1.000 1 A LYS 57.720 1
ATOM 3278 H HZ1 . LYS 216 216 ? A 21.893 -36.060 -12.065 1.000 1 A LYS 57.720 1
ATOM 3279 H HZ2 . LYS 216 216 ? A 22.046 -36.942 -13.397 1.000 1 A LYS 57.720 1
ATOM 3280 H HZ3 . LYS 216 216 ? A 20.598 -36.951 -12.578 1.000 1 A LYS 57.720 1
ATOM 3281 N N . THR 217 217 ? A 17.600 -29.765 -11.730 1.000 1 A THR 56.840 1
ATOM 3282 C CA . THR 217 217 ? A 16.602 -28.899 -11.080 1.000 1 A THR 56.840 1
ATOM 3283 C C . THR 217 217 ? A 17.201 -27.958 -10.040 1.000 1 A THR 56.840 1
ATOM 3284 O O . THR 217 217 ? A 16.473 -27.122 -9.521 1.000 1 A THR 56.840 1
ATOM 3285 C CB . THR 217 217 ? A 15.497 -29.735 -10.413 1.000 1 A THR 56.840 1
ATOM 3286 O OG1 . THR 217 217 ? A 16.046 -30.723 -9.561 1.000 1 A THR 56.840 1
ATOM 3287 C CG2 . THR 217 217 ? A 14.635 -30.461 -11.445 1.000 1 A THR 56.840 1
ATOM 3288 H H . THR 217 217 ? A 17.998 -30.520 -11.189 1.000 1 A THR 56.840 1
ATOM 3289 H HA . THR 217 217 ? A 16.133 -28.260 -11.828 1.000 1 A THR 56.840 1
ATOM 3290 H HB . THR 217 217 ? A 14.848 -29.083 -9.830 1.000 1 A THR 56.840 1
ATOM 3291 H HG1 . THR 217 217 ? A 16.495 -30.284 -8.834 1.000 1 A THR 56.840 1
ATOM 3292 H HG21 . THR 217 217 ? A 15.241 -31.164 -12.016 1.000 1 A THR 56.840 1
ATOM 3293 H HG22 . THR 217 217 ? A 13.840 -31.005 -10.934 1.000 1 A THR 56.840 1
ATOM 3294 H HG23 . THR 217 217 ? A 14.190 -29.734 -12.125 1.000 1 A THR 56.840 1
ATOM 3295 N N . PHE 218 218 ? A 18.474 -28.132 -9.676 1.000 1 A PHE 53.810 1
ATOM 3296 C CA . PHE 218 218 ? A 19.129 -27.466 -8.553 1.000 1 A PHE 53.810 1
ATOM 3297 C C . PHE 218 218 ? A 20.090 -26.374 -9.030 1.000 1 A PHE 53.810 1
ATOM 3298 O O . PHE 218 218 ? A 21.053 -26.681 -9.716 1.000 1 A PHE 53.810 1
ATOM 3299 C CB . PHE 218 218 ? A 19.888 -28.503 -7.721 1.000 1 A PHE 53.810 1
ATOM 3300 C CG . PHE 218 218 ? A 19.029 -29.528 -7.014 1.000 1 A PHE 53.810 1
ATOM 3301 C CD1 . PHE 218 218 ? A 18.516 -29.248 -5.733 1.000 1 A PHE 53.810 1
ATOM 3302 C CD2 . PHE 218 218 ? A 18.773 -30.774 -7.615 1.000 1 A PHE 53.810 1
ATOM 3303 C CE1 . PHE 218 218 ? A 17.743 -30.209 -5.058 1.000 1 A PHE 53.810 1
ATOM 3304 C CE2 . PHE 218 218 ? A 17.996 -31.734 -6.942 1.000 1 A PHE 53.810 1
ATOM 3305 C CZ . PHE 218 218 ? A 17.482 -31.452 -5.663 1.000 1 A PHE 53.810 1
ATOM 3306 H H . PHE 218 218 ? A 19.053 -28.761 -10.214 1.000 1 A PHE 53.810 1
ATOM 3307 H HA . PHE 218 218 ? A 18.373 -27.012 -7.912 1.000 1 A PHE 53.810 1
ATOM 3308 H HB2 . PHE 218 218 ? A 20.619 -29.013 -8.348 1.000 1 A PHE 53.810 1
ATOM 3309 H HB3 . PHE 218 218 ? A 20.443 -27.950 -6.963 1.000 1 A PHE 53.810 1
ATOM 3310 H HD1 . PHE 218 218 ? A 18.744 -28.307 -5.255 1.000 1 A PHE 53.810 1
ATOM 3311 H HD2 . PHE 218 218 ? A 19.189 -30.995 -8.587 1.000 1 A PHE 53.810 1
ATOM 3312 H HE1 . PHE 218 218 ? A 17.379 -30.000 -4.063 1.000 1 A PHE 53.810 1
ATOM 3313 H HE2 . PHE 218 218 ? A 17.809 -32.694 -7.401 1.000 1 A PHE 53.810 1
ATOM 3314 H HZ . PHE 218 218 ? A 16.906 -32.198 -5.136 1.000 1 A PHE 53.810 1
ATOM 3315 N N . CYS 219 219 ? A 19.881 -25.122 -8.641 1.000 1 A CYS 60.720 1
ATOM 3316 C CA . CYS 219 219 ? A 20.652 -23.972 -9.097 1.000 1 A CYS 60.720 1
ATOM 3317 C C . CYS 219 219 ? A 21.345 -23.218 -7.959 1.000 1 A CYS 60.720 1
ATOM 3318 O O . CYS 219 219 ? A 20.788 -23.079 -6.868 1.000 1 A CYS 60.720 1
ATOM 3319 C CB . CYS 219 219 ? A 19.730 -23.015 -9.851 1.000 1 A CYS 60.720 1
ATOM 3320 S SG . CYS 219 219 ? A 18.795 -23.703 -11.240 1.000 1 A CYS 60.720 1
ATOM 3321 H H . CYS 219 219 ? A 19.091 -24.930 -8.042 1.000 1 A CYS 60.720 1
ATOM 3322 H HA . CYS 219 219 ? A 21.429 -24.310 -9.782 1.000 1 A CYS 60.720 1
ATOM 3323 H HB2 . CYS 219 219 ? A 19.017 -22.613 -9.132 1.000 1 A CYS 60.720 1
ATOM 3324 H HB3 . CYS 219 219 ? A 20.330 -22.184 -10.223 1.000 1 A CYS 60.720 1
ATOM 3325 N N . ILE 220 220 ? A 22.508 -22.656 -8.278 1.000 1 A ILE 60.620 1
ATOM 3326 C CA . ILE 220 220 ? A 23.277 -21.674 -7.510 1.000 1 A ILE 60.620 1
ATOM 3327 C C . ILE 220 220 ? A 23.135 -20.306 -8.198 1.000 1 A ILE 60.620 1
ATOM 3328 O O . ILE 220 220 ? A 23.148 -20.224 -9.428 1.000 1 A ILE 60.620 1
ATOM 3329 C CB . ILE 220 220 ? A 24.756 -22.131 -7.431 1.000 1 A ILE 60.620 1
ATOM 3330 C CG1 . ILE 220 220 ? A 24.881 -23.391 -6.545 1.000 1 A ILE 60.620 1
ATOM 3331 C CG2 . ILE 220 220 ? A 25.652 -21.000 -6.897 1.000 1 A ILE 60.620 1
ATOM 3332 C CD1 . ILE 220 220 ? A 26.252 -24.077 -6.620 1.000 1 A ILE 60.620 1
ATOM 3333 H H . ILE 220 220 ? A 22.843 -22.817 -9.217 1.000 1 A ILE 60.620 1
ATOM 3334 H HA . ILE 220 220 ? A 22.879 -21.597 -6.498 1.000 1 A ILE 60.620 1
ATOM 3335 H HB . ILE 220 220 ? A 25.095 -22.379 -8.437 1.000 1 A ILE 60.620 1
ATOM 3336 H HG12 . ILE 220 220 ? A 24.136 -24.126 -6.850 1.000 1 A ILE 60.620 1
ATOM 3337 H HG13 . ILE 220 220 ? A 24.680 -23.120 -5.508 1.000 1 A ILE 60.620 1
ATOM 3338 H HG21 . ILE 220 220 ? A 25.254 -20.627 -5.953 1.000 1 A ILE 60.620 1
ATOM 3339 H HG22 . ILE 220 220 ? A 25.704 -20.183 -7.616 1.000 1 A ILE 60.620 1
ATOM 3340 H HG23 . ILE 220 220 ? A 26.676 -21.344 -6.750 1.000 1 A ILE 60.620 1
ATOM 3341 H HD11 . ILE 220 220 ? A 26.481 -24.345 -7.651 1.000 1 A ILE 60.620 1
ATOM 3342 H HD12 . ILE 220 220 ? A 27.038 -23.429 -6.229 1.000 1 A ILE 60.620 1
ATOM 3343 H HD13 . ILE 220 220 ? A 26.233 -24.979 -6.009 1.000 1 A ILE 60.620 1
ATOM 3344 N N . SER 221 221 ? A 23.012 -19.227 -7.421 1.000 1 A SER 60.120 1
ATOM 3345 C CA . SER 221 221 ? A 22.917 -17.851 -7.926 1.000 1 A SER 60.120 1
ATOM 3346 C C . SER 221 221 ? A 24.198 -17.053 -7.689 1.000 1 A SER 60.120 1
ATOM 3347 O O . SER 221 221 ? A 24.624 -16.957 -6.544 1.000 1 A SER 60.120 1
ATOM 3348 C CB . SER 221 221 ? A 21.735 -17.148 -7.243 1.000 1 A SER 60.120 1
ATOM 3349 O OG . SER 221 221 ? A 21.681 -15.773 -7.570 1.000 1 A SER 60.120 1
ATOM 3350 H H . SER 221 221 ? A 22.990 -19.355 -6.420 1.000 1 A SER 60.120 1
ATOM 3351 H HA . SER 221 221 ? A 22.735 -17.888 -9.000 1.000 1 A SER 60.120 1
ATOM 3352 H HB2 . SER 221 221 ? A 21.825 -17.251 -6.161 1.000 1 A SER 60.120 1
ATOM 3353 H HB3 . SER 221 221 ? A 20.809 -17.619 -7.573 1.000 1 A SER 60.120 1
ATOM 3354 H HG . SER 221 221 ? A 20.967 -15.382 -7.061 1.000 1 A SER 60.120 1
ATOM 3355 N N . SER 222 222 ? A 24.746 -16.369 -8.704 1.000 1 A SER 56.750 1
ATOM 3356 C CA . SER 222 222 ? A 25.876 -15.431 -8.523 1.000 1 A SER 56.750 1
ATOM 3357 C C . SER 222 222 ? A 25.549 -14.191 -7.685 1.000 1 A SER 56.750 1
ATOM 3358 O O . SER 222 222 ? A 26.442 -13.399 -7.397 1.000 1 A SER 56.750 1
ATOM 3359 C CB . SER 222 222 ? A 26.434 -14.943 -9.862 1.000 1 A SER 56.750 1
ATOM 3360 O OG . SER 222 222 ? A 25.385 -14.501 -10.703 1.000 1 A SER 56.750 1
ATOM 3361 H H . SER 222 222 ? A 24.344 -16.418 -9.629 1.000 1 A SER 56.750 1
ATOM 3362 H HA . SER 222 222 ? A 26.672 -15.964 -8.003 1.000 1 A SER 56.750 1
ATOM 3363 H HB2 . SER 222 222 ? A 26.990 -15.756 -10.329 1.000 1 A SER 56.750 1
ATOM 3364 H HB3 . SER 222 222 ? A 27.138 -14.128 -9.697 1.000 1 A SER 56.750 1
ATOM 3365 H HG . SER 222 222 ? A 25.761 -14.089 -11.484 1.000 1 A SER 56.750 1
ATOM 3366 N N . GLN 223 223 ? A 24.288 -13.998 -7.298 1.000 1 A GLN 54.750 1
ATOM 3367 C CA . GLN 223 223 ? A 23.876 -12.918 -6.402 1.000 1 A GLN 54.750 1
ATOM 3368 C C . GLN 223 223 ? A 23.661 -13.408 -4.958 1.000 1 A GLN 54.750 1
ATOM 3369 O O . GLN 223 223 ? A 23.741 -12.601 -4.037 1.000 1 A GLN 54.750 1
ATOM 3370 C CB . GLN 223 223 ? A 22.634 -12.224 -6.995 1.000 1 A GLN 54.750 1
ATOM 3371 C CG . GLN 223 223 ? A 22.950 -11.589 -8.365 1.000 1 A GLN 54.750 1
ATOM 3372 C CD . GLN 223 223 ? A 21.772 -10.870 -9.018 1.000 1 A GLN 54.750 1
ATOM 3373 O OE1 . GLN 223 223 ? A 20.669 -10.776 -8.513 1.000 1 A GLN 54.750 1
ATOM 3374 N NE2 . GLN 223 223 ? A 21.956 -10.330 -10.202 1.000 1 A GLN 54.750 1
ATOM 3375 H H . GLN 223 223 ? A 23.589 -14.663 -7.597 1.000 1 A GLN 54.750 1
ATOM 3376 H HA . GLN 223 223 ? A 24.665 -12.169 -6.343 1.000 1 A GLN 54.750 1
ATOM 3377 H HB2 . GLN 223 223 ? A 21.827 -12.948 -7.103 1.000 1 A GLN 54.750 1
ATOM 3378 H HB3 . GLN 223 223 ? A 22.306 -11.442 -6.310 1.000 1 A GLN 54.750 1
ATOM 3379 H HG2 . GLN 223 223 ? A 23.760 -10.870 -8.243 1.000 1 A GLN 54.750 1
ATOM 3380 H HG3 . GLN 223 223 ? A 23.286 -12.358 -9.060 1.000 1 A GLN 54.750 1
ATOM 3381 H HE21 . GLN 223 223 ? A 21.140 -9.896 -10.609 1.000 1 A GLN 54.750 1
ATOM 3382 H HE22 . GLN 223 223 ? A 22.830 -10.459 -10.690 1.000 1 A GLN 54.750 1
ATOM 3383 N N . GLU 224 224 ? A 23.422 -14.712 -4.742 1.000 1 A GLU 47.620 1
ATOM 3384 C CA . GLU 224 224 ? A 22.979 -15.274 -3.450 1.000 1 A GLU 47.620 1
ATOM 3385 C C . GLU 224 224 ? A 23.528 -16.705 -3.184 1.000 1 A GLU 47.620 1
ATOM 3386 O O . GLU 224 224 ? A 22.782 -17.613 -2.816 1.000 1 A GLU 47.620 1
ATOM 3387 C CB . GLU 224 224 ? A 21.430 -15.224 -3.325 1.000 1 A GLU 47.620 1
ATOM 3388 C CG . GLU 224 224 ? A 20.809 -13.811 -3.361 1.000 1 A GLU 47.620 1
ATOM 3389 C CD . GLU 224 224 ? A 19.345 -13.736 -2.864 1.000 1 A GLU 47.620 1
ATOM 3390 O OE1 . GLU 224 224 ? A 18.843 -12.598 -2.701 1.000 1 A GLU 47.620 1
ATOM 3391 O OE2 . GLU 224 224 ? A 18.713 -14.786 -2.587 1.000 1 A GLU 47.620 1
ATOM 3392 H H . GLU 224 224 ? A 23.482 -15.343 -5.528 1.000 1 A GLU 47.620 1
ATOM 3393 H HA . GLU 224 224 ? A 23.378 -14.649 -2.651 1.000 1 A GLU 47.620 1
ATOM 3394 H HB2 . GLU 224 224 ? A 20.984 -15.827 -4.116 1.000 1 A GLU 47.620 1
ATOM 3395 H HB3 . GLU 224 224 ? A 21.169 -15.668 -2.365 1.000 1 A GLU 47.620 1
ATOM 3396 H HG2 . GLU 224 224 ? A 20.860 -13.431 -4.381 1.000 1 A GLU 47.620 1
ATOM 3397 H HG3 . GLU 224 224 ? A 21.411 -13.161 -2.726 1.000 1 A GLU 47.620 1
ATOM 3398 N N . ILE 225 225 ? A 24.838 -16.957 -3.355 1.000 1 A ILE 43.220 1
ATOM 3399 C CA . ILE 225 225 ? A 25.393 -18.332 -3.248 1.000 1 A ILE 43.220 1
ATOM 3400 C C . ILE 225 225 ? A 25.235 -18.971 -1.847 1.000 1 A ILE 43.220 1
ATOM 3401 O O . ILE 225 225 ? A 25.242 -20.196 -1.728 1.000 1 A ILE 43.220 1
ATOM 3402 C CB . ILE 225 225 ? A 26.867 -18.436 -3.728 1.000 1 A ILE 43.220 1
ATOM 3403 C CG1 . ILE 225 225 ? A 27.101 -17.851 -5.135 1.000 1 A ILE 43.220 1
ATOM 3404 C CG2 . ILE 225 225 ? A 27.275 -19.922 -3.724 1.000 1 A ILE 43.220 1
ATOM 3405 C CD1 . ILE 225 225 ? A 28.567 -17.860 -5.578 1.000 1 A ILE 43.220 1
ATOM 3406 H H . ILE 225 225 ? A 25.423 -16.223 -3.727 1.000 1 A ILE 43.220 1
ATOM 3407 H HA . ILE 225 225 ? A 24.800 -18.951 -3.921 1.000 1 A ILE 43.220 1
ATOM 3408 H HB . ILE 225 225 ? A 27.504 -17.895 -3.027 1.000 1 A ILE 43.220 1
ATOM 3409 H HG12 . ILE 225 225 ? A 26.521 -18.418 -5.863 1.000 1 A ILE 43.220 1
ATOM 3410 H HG13 . ILE 225 225 ? A 26.776 -16.811 -5.144 1.000 1 A ILE 43.220 1
ATOM 3411 H HG21 . ILE 225 225 ? A 27.501 -20.217 -2.699 1.000 1 A ILE 43.220 1
ATOM 3412 H HG22 . ILE 225 225 ? A 26.469 -20.552 -4.099 1.000 1 A ILE 43.220 1
ATOM 3413 H HG23 . ILE 225 225 ? A 28.161 -20.122 -4.326 1.000 1 A ILE 43.220 1
ATOM 3414 H HD11 . ILE 225 225 ? A 28.666 -17.287 -6.499 1.000 1 A ILE 43.220 1
ATOM 3415 H HD12 . ILE 225 225 ? A 29.180 -17.423 -4.789 1.000 1 A ILE 43.220 1
ATOM 3416 H HD13 . ILE 225 225 ? A 28.917 -18.867 -5.803 1.000 1 A ILE 43.220 1
ATOM 3417 N N . ALA 226 226 ? A 25.022 -18.195 -0.780 1.000 1 A ALA 43.120 1
ATOM 3418 C CA . ALA 226 226 ? A 24.877 -18.728 0.583 1.000 1 A ALA 43.120 1
ATOM 3419 C C . ALA 226 226 ? A 23.722 -19.749 0.754 1.000 1 A ALA 43.120 1
ATOM 3420 O O . ALA 226 226 ? A 23.735 -20.523 1.710 1.000 1 A ALA 43.120 1
ATOM 3421 C CB . ALA 226 226 ? A 24.736 -17.546 1.550 1.000 1 A ALA 43.120 1
ATOM 3422 H H . ALA 226 226 ? A 24.956 -17.197 -0.921 1.000 1 A ALA 43.120 1
ATOM 3423 H HA . ALA 226 226 ? A 25.796 -19.258 0.833 1.000 1 A ALA 43.120 1
ATOM 3424 H HB1 . ALA 226 226 ? A 23.824 -16.991 1.331 1.000 1 A ALA 43.120 1
ATOM 3425 H HB2 . ALA 226 226 ? A 24.689 -17.917 2.573 1.000 1 A ALA 43.120 1
ATOM 3426 H HB3 . ALA 226 226 ? A 25.597 -16.884 1.456 1.000 1 A ALA 43.120 1
ATOM 3427 N N . GLY 227 227 ? A 22.752 -19.796 -0.172 1.000 1 A GLY 45.120 1
ATOM 3428 C CA . GLY 227 227 ? A 21.708 -20.831 -0.216 1.000 1 A GLY 45.120 1
ATOM 3429 C C . GLY 227 227 ? A 22.142 -22.185 -0.807 1.000 1 A GLY 45.120 1
ATOM 3430 O O . GLY 227 227 ? A 21.398 -23.163 -0.701 1.000 1 A GLY 45.120 1
ATOM 3431 H H . GLY 227 227 ? A 22.779 -19.121 -0.923 1.000 1 A GLY 45.120 1
ATOM 3432 H HA2 . GLY 227 227 ? A 20.883 -20.456 -0.820 1.000 1 A GLY 45.120 1
ATOM 3433 H HA3 . GLY 227 227 ? A 21.337 -21.007 0.794 1.000 1 A GLY 45.120 1
ATOM 3434 N N . GLY 228 228 ? A 23.322 -22.263 -1.430 1.000 1 A GLY 48.410 1
ATOM 3435 C CA . GLY 228 228 ? A 23.814 -23.443 -2.142 1.000 1 A GLY 48.410 1
ATOM 3436 C C . GLY 228 228 ? A 22.937 -23.846 -3.336 1.000 1 A GLY 48.410 1
ATOM 3437 O O . GLY 228 228 ? A 22.248 -23.030 -3.945 1.000 1 A GLY 48.410 1
ATOM 3438 H H . GLY 228 228 ? A 23.892 -21.430 -1.466 1.000 1 A GLY 48.410 1
ATOM 3439 H HA2 . GLY 228 228 ? A 23.864 -24.277 -1.442 1.000 1 A GLY 48.410 1
ATOM 3440 H HA3 . GLY 228 228 ? A 24.822 -23.244 -2.508 1.000 1 A GLY 48.410 1
ATOM 3441 N N . PHE 229 229 ? A 22.959 -25.133 -3.682 1.000 1 A PHE 51.030 1
ATOM 3442 C CA . PHE 229 229 ? A 22.114 -25.716 -4.727 1.000 1 A PHE 51.030 1
ATOM 3443 C C . PHE 229 229 ? A 20.634 -25.786 -4.296 1.000 1 A PHE 51.030 1
ATOM 3444 O O . PHE 229 229 ? A 20.229 -26.705 -3.581 1.000 1 A PHE 51.030 1
ATOM 3445 C CB . PHE 229 229 ? A 22.656 -27.119 -5.047 1.000 1 A PHE 51.030 1
ATOM 3446 C CG . PHE 229 229 ? A 23.836 -27.168 -5.996 1.000 1 A PHE 51.030 1
ATOM 3447 C CD1 . PHE 229 229 ? A 23.672 -26.842 -7.358 1.000 1 A PHE 51.030 1
ATOM 3448 C CD2 . PHE 229 229 ? A 25.086 -27.606 -5.526 1.000 1 A PHE 51.030 1
ATOM 3449 C CE1 . PHE 229 229 ? A 24.758 -26.950 -8.245 1.000 1 A PHE 51.030 1
ATOM 3450 C CE2 . PHE 229 229 ? A 26.164 -27.728 -6.414 1.000 1 A PHE 51.030 1
ATOM 3451 C CZ . PHE 229 229 ? A 26.001 -27.400 -7.769 1.000 1 A PHE 51.030 1
ATOM 3452 H H . PHE 229 229 ? A 23.560 -25.754 -3.160 1.000 1 A PHE 51.030 1
ATOM 3453 H HA . PHE 229 229 ? A 22.176 -25.100 -5.624 1.000 1 A PHE 51.030 1
ATOM 3454 H HB2 . PHE 229 229 ? A 22.918 -27.620 -4.115 1.000 1 A PHE 51.030 1
ATOM 3455 H HB3 . PHE 229 229 ? A 21.863 -27.723 -5.487 1.000 1 A PHE 51.030 1
ATOM 3456 H HD1 . PHE 229 229 ? A 22.714 -26.507 -7.727 1.000 1 A PHE 51.030 1
ATOM 3457 H HD2 . PHE 229 229 ? A 25.225 -27.866 -4.487 1.000 1 A PHE 51.030 1
ATOM 3458 H HE1 . PHE 229 229 ? A 24.640 -26.695 -9.288 1.000 1 A PHE 51.030 1
ATOM 3459 H HE2 . PHE 229 229 ? A 27.121 -28.073 -6.054 1.000 1 A PHE 51.030 1
ATOM 3460 H HZ . PHE 229 229 ? A 26.843 -27.498 -8.438 1.000 1 A PHE 51.030 1
ATOM 3461 N N . THR 230 230 ? A 19.789 -24.866 -4.775 1.000 1 A THR 50.620 1
ATOM 3462 C CA . THR 230 230 ? A 18.340 -24.846 -4.468 1.000 1 A THR 50.620 1
ATOM 3463 C C . THR 230 230 ? A 17.498 -25.283 -5.664 1.000 1 A THR 50.620 1
ATOM 3464 O O . THR 230 230 ? A 17.867 -25.027 -6.802 1.000 1 A THR 50.620 1
ATOM 3465 C CB . THR 230 230 ? A 17.840 -23.484 -3.958 1.000 1 A THR 50.620 1
ATOM 3466 O OG1 . THR 230 230 ? A 17.551 -22.602 -5.013 1.000 1 A THR 50.620 1
ATOM 3467 C CG2 . THR 230 230 ? A 18.784 -22.774 -2.996 1.000 1 A THR 50.620 1
ATOM 3468 H H . THR 230 230 ? A 20.177 -24.119 -5.332 1.000 1 A THR 50.620 1
ATOM 3469 H HA . THR 230 230 ? A 18.150 -25.555 -3.662 1.000 1 A THR 50.620 1
ATOM 3470 H HB . THR 230 230 ? A 16.903 -23.666 -3.431 1.000 1 A THR 50.620 1
ATOM 3471 H HG1 . THR 230 230 ? A 18.375 -22.175 -5.256 1.000 1 A THR 50.620 1
ATOM 3472 H HG21 . THR 230 230 ? A 19.034 -23.433 -2.164 1.000 1 A THR 50.620 1
ATOM 3473 H HG22 . THR 230 230 ? A 18.305 -21.876 -2.604 1.000 1 A THR 50.620 1
ATOM 3474 H HG23 . THR 230 230 ? A 19.704 -22.481 -3.501 1.000 1 A THR 50.620 1
ATOM 3475 N N . ASN 231 231 ? A 16.320 -25.886 -5.468 1.000 1 A ASN 50.590 1
ATOM 3476 C CA . ASN 231 231 ? A 15.486 -26.352 -6.589 1.000 1 A ASN 50.590 1
ATOM 3477 C C . ASN 231 231 ? A 14.729 -25.236 -7.360 1.000 1 A ASN 50.590 1
ATOM 3478 O O . ASN 231 231 ? A 13.616 -25.459 -7.845 1.000 1 A ASN 50.590 1
ATOM 3479 C CB . ASN 231 231 ? A 14.589 -27.518 -6.146 1.000 1 A ASN 50.590 1
ATOM 3480 C CG . ASN 231 231 ? A 13.400 -27.083 -5.309 1.000 1 A ASN 50.590 1
ATOM 3481 O OD1 . ASN 231 231 ? A 13.437 -26.148 -4.523 1.000 1 A ASN 50.590 1
ATOM 3482 N ND2 . ASN 231 231 ? A 12.296 -27.785 -5.416 1.000 1 A ASN 50.590 1
ATOM 3483 H H . ASN 231 231 ? A 15.977 -26.013 -4.527 1.000 1 A ASN 50.590 1
ATOM 3484 H HA . ASN 231 231 ? A 16.188 -26.779 -7.306 1.000 1 A ASN 50.590 1
ATOM 3485 H HB2 . ASN 231 231 ? A 15.174 -28.246 -5.584 1.000 1 A ASN 50.590 1
ATOM 3486 H HB3 . ASN 231 231 ? A 14.220 -28.010 -7.046 1.000 1 A ASN 50.590 1
ATOM 3487 H HD21 . ASN 231 231 ? A 12.243 -28.513 -6.114 1.000 1 A ASN 50.590 1
ATOM 3488 H HD22 . ASN 231 231 ? A 11.499 -27.447 -4.896 1.000 1 A ASN 50.590 1
ATOM 3489 N N . ARG 232 232 ? A 15.281 -24.016 -7.404 1.000 1 A ARG 48.310 1
ATOM 3490 C CA . ARG 232 232 ? A 14.647 -22.802 -7.939 1.000 1 A ARG 48.310 1
ATOM 3491 C C . ARG 232 232 ? A 15.447 -22.201 -9.089 1.000 1 A ARG 48.310 1
ATOM 3492 O O . ARG 232 232 ? A 16.667 -22.117 -8.956 1.000 1 A ARG 48.310 1
ATOM 3493 C CB . ARG 232 232 ? A 14.537 -21.726 -6.856 1.000 1 A ARG 48.310 1
ATOM 3494 C CG . ARG 232 232 ? A 13.623 -22.181 -5.730 1.000 1 A ARG 48.310 1
ATOM 3495 C CD . ARG 232 232 ? A 13.441 -21.038 -4.743 1.000 1 A ARG 48.310 1
ATOM 3496 N NE . ARG 232 232 ? A 12.462 -21.457 -3.746 1.000 1 A ARG 48.310 1
ATOM 3497 C CZ . ARG 232 232 ? A 12.083 -20.773 -2.696 1.000 1 A ARG 48.310 1
ATOM 3498 N NH1 . ARG 232 232 ? A 12.512 -19.577 -2.416 1.000 1 A ARG 48.310 1
ATOM 3499 N NH2 . ARG 232 232 ? A 11.240 -21.332 -1.886 1.000 1 A ARG 48.310 1
ATOM 3500 H H . ARG 232 232 ? A 16.239 -23.937 -7.093 1.000 1 A ARG 48.310 1
ATOM 3501 H HA . ARG 232 232 ? A 13.646 -23.057 -8.290 1.000 1 A ARG 48.310 1
ATOM 3502 H HB2 . ARG 232 232 ? A 14.128 -20.819 -7.300 1.000 1 A ARG 48.310 1
ATOM 3503 H HB3 . ARG 232 232 ? A 15.525 -21.497 -6.458 1.000 1 A ARG 48.310 1
ATOM 3504 H HG2 . ARG 232 232 ? A 12.656 -22.463 -6.147 1.000 1 A ARG 48.310 1
ATOM 3505 H HG3 . ARG 232 232 ? A 14.059 -23.037 -5.215 1.000 1 A ARG 48.310 1
ATOM 3506 H HD2 . ARG 232 232 ? A 13.084 -20.151 -5.266 1.000 1 A ARG 48.310 1
ATOM 3507 H HD3 . ARG 232 232 ? A 14.397 -20.815 -4.269 1.000 1 A ARG 48.310 1
ATOM 3508 H HE . ARG 232 232 ? A 12.100 -22.395 -3.848 1.000 1 A ARG 48.310 1
ATOM 3509 H HH11 . ARG 232 232 ? A 13.185 -19.109 -3.006 1.000 1 A ARG 48.310 1
ATOM 3510 H HH12 . ARG 232 232 ? A 12.279 -19.162 -1.525 1.000 1 A ARG 48.310 1
ATOM 3511 H HH21 . ARG 232 232 ? A 11.101 -20.818 -1.028 1.000 1 A ARG 48.310 1
ATOM 3512 H HH22 . ARG 232 232 ? A 10.942 -22.288 -2.018 1.000 1 A ARG 48.310 1
ATOM 3513 N N . PRO 233 233 ? A 14.784 -21.669 -10.136 1.000 1 A PRO 54.060 1
ATOM 3514 C CA . PRO 233 233 ? A 15.451 -20.882 -11.169 1.000 1 A PRO 54.060 1
ATOM 3515 C C . PRO 233 233 ? A 16.279 -19.760 -10.542 1.000 1 A PRO 54.060 1
ATOM 3516 O O . PRO 233 233 ? A 15.763 -19.011 -9.710 1.000 1 A PRO 54.060 1
ATOM 3517 C CB . PRO 233 233 ? A 14.336 -20.307 -12.053 1.000 1 A PRO 54.060 1
ATOM 3518 C CG . PRO 233 233 ? A 13.154 -21.242 -11.812 1.000 1 A PRO 54.060 1
ATOM 3519 C CD . PRO 233 233 ? A 13.347 -21.698 -10.370 1.000 1 A PRO 54.060 1
ATOM 3520 H HA . PRO 233 233 ? A 16.091 -21.539 -11.759 1.000 1 A PRO 54.060 1
ATOM 3521 H HB2 . PRO 233 233 ? A 14.626 -20.292 -13.103 1.000 1 A PRO 54.060 1
ATOM 3522 H HB3 . PRO 233 233 ? A 14.064 -19.303 -11.727 1.000 1 A PRO 54.060 1
ATOM 3523 H HG2 . PRO 233 233 ? A 13.230 -22.102 -12.478 1.000 1 A PRO 54.060 1
ATOM 3524 H HG3 . PRO 233 233 ? A 12.200 -20.733 -11.950 1.000 1 A PRO 54.060 1
ATOM 3525 H HD2 . PRO 233 233 ? A 12.943 -22.704 -10.251 1.000 1 A PRO 54.060 1
ATOM 3526 H HD3 . PRO 233 233 ? A 12.852 -21.006 -9.690 1.000 1 A PRO 54.060 1
ATOM 3527 N N . ALA 234 234 ? A 17.539 -19.613 -10.948 1.000 1 A ALA 50.380 1
ATOM 3528 C CA . ALA 234 234 ? A 18.458 -18.693 -10.279 1.000 1 A ALA 50.380 1
ATOM 3529 C C . ALA 234 234 ? A 18.030 -17.213 -10.350 1.000 1 A ALA 50.380 1
ATOM 3530 O O . ALA 234 234 ? A 18.240 -16.476 -9.398 1.000 1 A ALA 50.380 1
ATOM 3531 C CB . ALA 234 234 ? A 19.847 -18.907 -10.858 1.000 1 A ALA 50.380 1
ATOM 3532 H H . ALA 234 234 ? A 17.931 -20.289 -11.587 1.000 1 A ALA 50.380 1
ATOM 3533 H HA . ALA 234 234 ? A 18.500 -18.962 -9.223 1.000 1 A ALA 50.380 1
ATOM 3534 H HB1 . ALA 234 234 ? A 20.545 -18.346 -10.237 1.000 1 A ALA 50.380 1
ATOM 3535 H HB2 . ALA 234 234 ? A 20.123 -19.960 -10.817 1.000 1 A ALA 50.380 1
ATOM 3536 H HB3 . ALA 234 234 ? A 19.895 -18.551 -11.887 1.000 1 A ALA 50.380 1
ATOM 3537 N N . GLN 235 235 ? A 17.326 -16.802 -11.412 1.000 1 A GLN 50.690 1
ATOM 3538 C CA . GLN 235 235 ? A 16.721 -15.461 -11.534 1.000 1 A GLN 50.690 1
ATOM 3539 C C . GLN 235 235 ? A 15.525 -15.224 -10.587 1.000 1 A GLN 50.690 1
ATOM 3540 O O . GLN 235 235 ? A 14.978 -14.128 -10.539 1.000 1 A GLN 50.690 1
ATOM 3541 C CB . GLN 235 235 ? A 16.274 -15.232 -12.986 1.000 1 A GLN 50.690 1
ATOM 3542 C CG . GLN 235 235 ? A 17.436 -15.251 -13.991 1.000 1 A GLN 50.690 1
ATOM 3543 C CD . GLN 235 235 ? A 16.983 -14.978 -15.424 1.000 1 A GLN 50.690 1
ATOM 3544 O OE1 . GLN 235 235 ? A 15.817 -14.801 -15.737 1.000 1 A GLN 50.690 1
ATOM 3545 N NE2 . GLN 235 235 ? A 17.898 -14.957 -16.366 1.000 1 A GLN 50.690 1
ATOM 3546 H H . GLN 235 235 ? A 17.194 -17.455 -12.171 1.000 1 A GLN 50.690 1
ATOM 3547 H HA . GLN 235 235 ? A 17.473 -14.713 -11.280 1.000 1 A GLN 50.690 1
ATOM 3548 H HB2 . GLN 235 235 ? A 15.547 -15.997 -13.261 1.000 1 A GLN 50.690 1
ATOM 3549 H HB3 . GLN 235 235 ? A 15.786 -14.260 -13.053 1.000 1 A GLN 50.690 1
ATOM 3550 H HG2 . GLN 235 235 ? A 18.164 -14.490 -13.707 1.000 1 A GLN 50.690 1
ATOM 3551 H HG3 . GLN 235 235 ? A 17.931 -16.221 -13.970 1.000 1 A GLN 50.690 1
ATOM 3552 H HE21 . GLN 235 235 ? A 18.877 -15.058 -16.137 1.000 1 A GLN 50.690 1
ATOM 3553 H HE22 . GLN 235 235 ? A 17.572 -14.755 -17.301 1.000 1 A GLN 50.690 1
ATOM 3554 N N . THR 236 236 ? A 15.085 -16.257 -9.863 1.000 1 A THR 46.620 1
ATOM 3555 C CA . THR 236 236 ? A 14.058 -16.187 -8.807 1.000 1 A THR 46.620 1
ATOM 3556 C C . THR 236 236 ? A 14.630 -16.477 -7.415 1.000 1 A THR 46.620 1
ATOM 3557 O O . THR 236 236 ? A 13.872 -16.618 -6.457 1.000 1 A THR 46.620 1
ATOM 3558 C CB . THR 236 236 ? A 12.846 -17.086 -9.110 1.000 1 A THR 46.620 1
ATOM 3559 O OG1 . THR 236 236 ? A 13.174 -18.461 -9.127 1.000 1 A THR 46.620 1
ATOM 3560 C CG2 . THR 236 236 ? A 12.204 -16.769 -10.462 1.000 1 A THR 46.620 1
ATOM 3561 H H . THR 236 236 ? A 15.588 -17.129 -9.954 1.000 1 A THR 46.620 1
ATOM 3562 H HA . THR 236 236 ? A 13.688 -15.163 -8.752 1.000 1 A THR 46.620 1
ATOM 3563 H HB . THR 236 236 ? A 12.092 -16.924 -8.340 1.000 1 A THR 46.620 1
ATOM 3564 H HG1 . THR 236 236 ? A 14.117 -18.542 -9.283 1.000 1 A THR 46.620 1
ATOM 3565 H HG21 . THR 236 236 ? A 11.301 -17.368 -10.584 1.000 1 A THR 46.620 1
ATOM 3566 H HG22 . THR 236 236 ? A 12.896 -16.993 -11.274 1.000 1 A THR 46.620 1
ATOM 3567 H HG23 . THR 236 236 ? A 11.941 -15.712 -10.498 1.000 1 A THR 46.620 1
ATOM 3568 N N . GLN 237 237 ? A 15.960 -16.579 -7.301 1.000 1 A GLN 42.970 1
ATOM 3569 C CA . GLN 237 237 ? A 16.681 -16.511 -6.031 1.000 1 A GLN 42.970 1
ATOM 3570 C C . GLN 237 237 ? A 16.930 -15.030 -5.732 1.000 1 A GLN 42.970 1
ATOM 3571 O O . GLN 237 237 ? A 17.972 -14.480 -6.079 1.000 1 A GLN 42.970 1
ATOM 3572 C CB . GLN 237 237 ? A 17.979 -17.336 -6.087 1.000 1 A GLN 42.970 1
ATOM 3573 C CG . GLN 237 237 ? A 17.714 -18.832 -6.341 1.000 1 A GLN 42.970 1
ATOM 3574 C CD . GLN 237 237 ? A 18.985 -19.679 -6.396 1.000 1 A GLN 42.970 1
ATOM 3575 O OE1 . GLN 237 237 ? A 20.060 -19.308 -5.971 1.000 1 A GLN 42.970 1
ATOM 3576 N NE2 . GLN 237 237 ? A 18.919 -20.879 -6.933 1.000 1 A GLN 42.970 1
ATOM 3577 H H . GLN 237 237 ? A 16.527 -16.411 -8.120 1.000 1 A GLN 42.970 1
ATOM 3578 H HA . GLN 237 237 ? A 16.064 -16.910 -5.226 1.000 1 A GLN 42.970 1
ATOM 3579 H HB2 . GLN 237 237 ? A 18.497 -17.227 -5.134 1.000 1 A GLN 42.970 1
ATOM 3580 H HB3 . GLN 237 237 ? A 18.627 -16.948 -6.872 1.000 1 A GLN 42.970 1
ATOM 3581 H HG2 . GLN 237 237 ? A 17.183 -18.951 -7.285 1.000 1 A GLN 42.970 1
ATOM 3582 H HG3 . GLN 237 237 ? A 17.080 -19.222 -5.545 1.000 1 A GLN 42.970 1
ATOM 3583 H HE21 . GLN 237 237 ? A 18.073 -21.226 -7.363 1.000 1 A GLN 42.970 1
ATOM 3584 H HE22 . GLN 237 237 ? A 19.768 -21.425 -6.895 1.000 1 A GLN 42.970 1
ATOM 3585 N N . GLY 238 238 ? A 15.892 -14.396 -5.195 1.000 1 A GLY 37.000 1
ATOM 3586 C CA . GLY 238 238 ? A 15.981 -13.115 -4.516 1.000 1 A GLY 37.000 1
ATOM 3587 C C . GLY 238 238 ? A 15.403 -13.248 -3.110 1.000 1 A GLY 37.000 1
ATOM 3588 O O . GLY 238 238 ? A 14.541 -14.100 -2.868 1.000 1 A GLY 37.000 1
ATOM 3589 H H . GLY 238 238 ? A 15.074 -14.941 -4.962 1.000 1 A GLY 37.000 1
ATOM 3590 H HA2 . GLY 238 238 ? A 17.021 -12.796 -4.443 1.000 1 A GLY 37.000 1
ATOM 3591 H HA3 . GLY 238 238 ? A 15.419 -12.355 -5.059 1.000 1 A GLY 37.000 1
ATOM 3592 N N . ASP 239 239 ? A 15.856 -12.364 -2.227 1.000 1 A ASP 37.620 1
ATOM 3593 C CA . ASP 239 239 ? A 15.348 -12.131 -0.872 1.000 1 A ASP 37.620 1
ATOM 3594 C C . ASP 239 239 ? A 15.631 -13.250 0.155 1.000 1 A ASP 37.620 1
ATOM 3595 O O . ASP 239 239 ? A 14.882 -13.428 1.118 1.000 1 A ASP 37.620 1
ATOM 3596 C CB . ASP 239 239 ? A 13.899 -11.579 -0.889 1.000 1 A ASP 37.620 1
ATOM 3597 C CG . ASP 239 239 ? A 13.772 -10.154 -1.459 1.000 1 A ASP 37.620 1
ATOM 3598 O OD1 . ASP 239 239 ? A 14.781 -9.411 -1.463 1.000 1 A ASP 37.620 1
ATOM 3599 O OD2 . ASP 239 239 ? A 12.641 -9.769 -1.835 1.000 1 A ASP 37.620 1
ATOM 3600 H H . ASP 239 239 ? A 16.674 -11.839 -2.501 1.000 1 A ASP 37.620 1
ATOM 3601 H HA . ASP 239 239 ? A 15.954 -11.308 -0.491 1.000 1 A ASP 37.620 1
ATOM 3602 H HB2 . ASP 239 239 ? A 13.525 -11.536 0.134 1.000 1 A ASP 37.620 1
ATOM 3603 H HB3 . ASP 239 239 ? A 13.251 -12.257 -1.444 1.000 1 A ASP 37.620 1
ATOM 3604 N N . THR 240 240 ? A 16.784 -13.931 0.052 1.000 1 A THR 36.030 1
ATOM 3605 C CA . THR 240 240 ? A 17.356 -14.693 1.188 1.000 1 A THR 36.030 1
ATOM 3606 C C . THR 240 240 ? A 18.537 -13.934 1.823 1.000 1 A THR 36.030 1
ATOM 3607 O O . THR 240 240 ? A 19.704 -14.059 1.470 1.000 1 A THR 36.030 1
ATOM 3608 C CB . THR 240 240 ? A 17.611 -16.176 0.871 1.000 1 A THR 36.030 1
ATOM 3609 O OG1 . THR 240 240 ? A 18.657 -16.396 -0.044 1.000 1 A THR 36.030 1
ATOM 3610 C CG2 . THR 240 240 ? A 16.364 -16.854 0.300 1.000 1 A THR 36.030 1
ATOM 3611 H H . THR 240 240 ? A 17.347 -13.798 -0.776 1.000 1 A THR 36.030 1
ATOM 3612 H HA . THR 240 240 ? A 16.599 -14.746 1.971 1.000 1 A THR 36.030 1
ATOM 3613 H HB . THR 240 240 ? A 17.868 -16.677 1.805 1.000 1 A THR 36.030 1
ATOM 3614 H HG1 . THR 240 240 ? A 18.552 -15.822 -0.806 1.000 1 A THR 36.030 1
ATOM 3615 H HG21 . THR 240 240 ? A 16.175 -16.495 -0.712 1.000 1 A THR 36.030 1
ATOM 3616 H HG22 . THR 240 240 ? A 15.503 -16.624 0.927 1.000 1 A THR 36.030 1
ATOM 3617 H HG23 . THR 240 240 ? A 16.521 -17.933 0.284 1.000 1 A THR 36.030 1
ATOM 3618 N N . ASN 241 241 ? A 18.202 -13.046 2.767 1.000 1 A ASN 38.970 1
ATOM 3619 C CA . ASN 241 241 ? A 19.053 -11.939 3.237 1.000 1 A ASN 38.970 1
ATOM 3620 C C . ASN 241 241 ? A 20.484 -12.341 3.725 1.000 1 A ASN 38.970 1
ATOM 3621 O O . ASN 241 241 ? A 20.670 -13.212 4.584 1.000 1 A ASN 38.970 1
ATOM 3622 C CB . ASN 241 241 ? A 18.158 -11.108 4.189 1.000 1 A ASN 38.970 1
ATOM 3623 C CG . ASN 241 241 ? A 18.797 -10.126 5.159 1.000 1 A ASN 38.970 1
ATOM 3624 O OD1 . ASN 241 241 ? A 19.980 -10.101 5.444 1.000 1 A ASN 38.970 1
ATOM 3625 N ND2 . ASN 241 241 ? A 17.981 -9.318 5.793 1.000 1 A ASN 38.970 1
ATOM 3626 H H . ASN 241 241 ? A 17.209 -12.964 2.928 1.000 1 A ASN 38.970 1
ATOM 3627 H HA . ASN 241 241 ? A 19.222 -11.313 2.360 1.000 1 A ASN 38.970 1
ATOM 3628 H HB2 . ASN 241 241 ? A 17.468 -10.543 3.563 1.000 1 A ASN 38.970 1
ATOM 3629 H HB3 . ASN 241 241 ? A 17.537 -11.779 4.782 1.000 1 A ASN 38.970 1
ATOM 3630 H HD21 . ASN 241 241 ? A 17.032 -9.237 5.456 1.000 1 A ASN 38.970 1
ATOM 3631 H HD22 . ASN 241 241 ? A 18.419 -8.577 6.322 1.000 1 A ASN 38.970 1
ATOM 3632 N N . MET 242 242 ? A 21.473 -11.618 3.181 1.000 1 A MET 43.620 1
ATOM 3633 C CA . MET 242 242 ? A 22.877 -11.977 2.893 1.000 1 A MET 43.620 1
ATOM 3634 C C . MET 242 242 ? A 23.855 -12.095 4.089 1.000 1 A MET 43.620 1
ATOM 3635 O O . MET 242 242 ? A 24.892 -11.435 4.097 1.000 1 A MET 43.620 1
ATOM 3636 C CB . MET 242 242 ? A 23.422 -10.911 1.912 1.000 1 A MET 43.620 1
ATOM 3637 C CG . MET 242 242 ? A 22.668 -10.736 0.593 1.000 1 A MET 43.620 1
ATOM 3638 S SD . MET 242 242 ? A 23.200 -9.235 -0.278 1.000 1 A MET 43.620 1
ATOM 3639 C CE . MET 242 242 ? A 22.847 -9.746 -1.980 1.000 1 A MET 43.620 1
ATOM 3640 H H . MET 242 242 ? A 21.154 -10.837 2.625 1.000 1 A MET 43.620 1
ATOM 3641 H HA . MET 242 242 ? A 22.881 -12.940 2.382 1.000 1 A MET 43.620 1
ATOM 3642 H HB2 . MET 242 242 ? A 24.452 -11.156 1.652 1.000 1 A MET 43.620 1
ATOM 3643 H HB3 . MET 242 242 ? A 23.427 -9.949 2.425 1.000 1 A MET 43.620 1
ATOM 3644 H HG2 . MET 242 242 ? A 21.594 -10.669 0.764 1.000 1 A MET 43.620 1
ATOM 3645 H HG3 . MET 242 242 ? A 22.861 -11.607 -0.034 1.000 1 A MET 43.620 1
ATOM 3646 H HE1 . MET 242 242 ? A 23.447 -10.619 -2.236 1.000 1 A MET 43.620 1
ATOM 3647 H HE2 . MET 242 242 ? A 23.087 -8.934 -2.667 1.000 1 A MET 43.620 1
ATOM 3648 H HE3 . MET 242 242 ? A 21.792 -10.002 -2.080 1.000 1 A MET 43.620 1
ATOM 3649 N N . LYS 243 243 ? A 23.563 -12.902 5.116 1.000 1 A LYS 52.030 1
ATOM 3650 C CA . LYS 243 243 ? A 24.489 -13.116 6.252 1.000 1 A LYS 52.030 1
ATOM 3651 C C . LYS 243 243 ? A 24.641 -14.592 6.612 1.000 1 A LYS 52.030 1
ATOM 3652 O O . LYS 243 243 ? A 23.636 -15.244 6.899 1.000 1 A LYS 52.030 1
ATOM 3653 C CB . LYS 243 243 ? A 24.021 -12.315 7.475 1.000 1 A LYS 52.030 1
ATOM 3654 C CG . LYS 243 243 ? A 24.367 -10.821 7.379 1.000 1 A LYS 52.030 1
ATOM 3655 C CD . LYS 243 243 ? A 23.883 -10.110 8.647 1.000 1 A LYS 52.030 1
ATOM 3656 C CE . LYS 243 243 ? A 24.505 -8.725 8.796 1.000 1 A LYS 52.030 1
ATOM 3657 N NZ . LYS 243 243 ? A 24.011 -8.095 10.040 1.000 1 A LYS 52.030 1
ATOM 3658 H H . LYS 243 243 ? A 22.711 -13.441 5.066 1.000 1 A LYS 52.030 1
ATOM 3659 H HA . LYS 243 243 ? A 25.488 -12.772 5.983 1.000 1 A LYS 52.030 1
ATOM 3660 H HB2 . LYS 243 243 ? A 22.946 -12.441 7.602 1.000 1 A LYS 52.030 1
ATOM 3661 H HB3 . LYS 243 243 ? A 24.514 -12.722 8.358 1.000 1 A LYS 52.030 1
ATOM 3662 H HG2 . LYS 243 243 ? A 23.885 -10.376 6.509 1.000 1 A LYS 52.030 1
ATOM 3663 H HG3 . LYS 243 243 ? A 25.447 -10.712 7.284 1.000 1 A LYS 52.030 1
ATOM 3664 H HD2 . LYS 243 243 ? A 24.172 -10.698 9.518 1.000 1 A LYS 52.030 1
ATOM 3665 H HD3 . LYS 243 243 ? A 22.796 -10.034 8.618 1.000 1 A LYS 52.030 1
ATOM 3666 H HE2 . LYS 243 243 ? A 25.586 -8.855 8.856 1.000 1 A LYS 52.030 1
ATOM 3667 H HE3 . LYS 243 243 ? A 24.278 -8.119 7.919 1.000 1 A LYS 52.030 1
ATOM 3668 H HZ1 . LYS 243 243 ? A 24.645 -7.415 10.434 1.000 1 A LYS 52.030 1
ATOM 3669 H HZ2 . LYS 243 243 ? A 24.036 -8.752 10.806 1.000 1 A LYS 52.030 1
ATOM 3670 H HZ3 . LYS 243 243 ? A 23.065 -7.745 9.989 1.000 1 A LYS 52.030 1
ATOM 3671 N N . LEU 244 244 ? A 25.877 -15.096 6.670 1.000 1 A LEU 55.840 1
ATOM 3672 C CA . LEU 244 244 ? A 26.174 -16.459 7.106 1.000 1 A LEU 55.840 1
ATOM 3673 C C . LEU 244 244 ? A 25.876 -16.618 8.605 1.000 1 A LEU 55.840 1
ATOM 3674 O O . LEU 244 244 ? A 26.559 -16.052 9.461 1.000 1 A LEU 55.840 1
ATOM 3675 C CB . LEU 244 244 ? A 27.632 -16.835 6.765 1.000 1 A LEU 55.840 1
ATOM 3676 C CG . LEU 244 244 ? A 27.939 -18.331 7.005 1.000 1 A LEU 55.840 1
ATOM 3677 C CD1 . LEU 244 244 ? A 27.228 -19.236 5.995 1.000 1 A LEU 55.840 1
ATOM 3678 C CD2 . LEU 244 244 ? A 29.433 -18.621 6.901 1.000 1 A LEU 55.840 1
ATOM 3679 H H . LEU 244 244 ? A 26.653 -14.482 6.472 1.000 1 A LEU 55.840 1
ATOM 3680 H HA . LEU 244 244 ? A 25.512 -17.123 6.551 1.000 1 A LEU 55.840 1
ATOM 3681 H HB2 . LEU 244 244 ? A 28.305 -16.231 7.374 1.000 1 A LEU 55.840 1
ATOM 3682 H HB3 . LEU 244 244 ? A 27.832 -16.597 5.720 1.000 1 A LEU 55.840 1
ATOM 3683 H HG . LEU 244 244 ? A 27.615 -18.614 8.007 1.000 1 A LEU 55.840 1
ATOM 3684 H HD11 . LEU 244 244 ? A 27.498 -20.276 6.177 1.000 1 A LEU 55.840 1
ATOM 3685 H HD12 . LEU 244 244 ? A 27.526 -18.965 4.982 1.000 1 A LEU 55.840 1
ATOM 3686 H HD13 . LEU 244 244 ? A 26.146 -19.148 6.090 1.000 1 A LEU 55.840 1
ATOM 3687 H HD21 . LEU 244 244 ? A 29.620 -19.694 6.952 1.000 1 A LEU 55.840 1
ATOM 3688 H HD22 . LEU 244 244 ? A 29.940 -18.151 7.744 1.000 1 A LEU 55.840 1
ATOM 3689 H HD23 . LEU 244 244 ? A 29.835 -18.222 5.970 1.000 1 A LEU 55.840 1
ATOM 3690 N N . GLN 245 245 ? A 24.848 -17.410 8.917 1.000 1 A GLN 65.060 1
ATOM 3691 C CA . GLN 245 245 ? A 24.473 -17.755 10.287 1.000 1 A GLN 65.060 1
ATOM 3692 C C . GLN 245 245 ? A 25.124 -19.073 10.712 1.000 1 A GLN 65.060 1
ATOM 3693 O O . GLN 245 245 ? A 24.720 -20.150 10.273 1.000 1 A GLN 65.060 1
ATOM 3694 C CB . GLN 245 245 ? A 22.947 -17.832 10.439 1.000 1 A GLN 65.060 1
ATOM 3695 C CG . GLN 245 245 ? A 22.253 -16.482 10.215 1.000 1 A GLN 65.060 1
ATOM 3696 C CD . GLN 245 245 ? A 20.771 -16.509 10.570 1.000 1 A GLN 65.060 1
ATOM 3697 O OE1 . GLN 245 245 ? A 20.196 -17.504 10.977 1.000 1 A GLN 65.060 1
ATOM 3698 N NE2 . GLN 245 245 ? A 20.083 -15.396 10.451 1.000 1 A GLN 65.060 1
ATOM 3699 H H . GLN 245 245 ? A 24.317 -17.819 8.161 1.000 1 A GLN 65.060 1
ATOM 3700 H HA . GLN 245 245 ? A 24.825 -16.971 10.958 1.000 1 A GLN 65.060 1
ATOM 3701 H HB2 . GLN 245 245 ? A 22.729 -18.169 11.452 1.000 1 A GLN 65.060 1
ATOM 3702 H HB3 . GLN 245 245 ? A 22.543 -18.563 9.739 1.000 1 A GLN 65.060 1
ATOM 3703 H HG2 . GLN 245 245 ? A 22.357 -16.186 9.171 1.000 1 A GLN 65.060 1
ATOM 3704 H HG3 . GLN 245 245 ? A 22.727 -15.722 10.836 1.000 1 A GLN 65.060 1
ATOM 3705 H HE21 . GLN 245 245 ? A 19.103 -15.478 10.681 1.000 1 A GLN 65.060 1
ATOM 3706 H HE22 . GLN 245 245 ? A 20.524 -14.567 10.080 1.000 1 A GLN 65.060 1
ATOM 3707 N N . CYS 246 246 ? A 26.095 -19.003 11.617 1.000 1 A CYS 70.120 1
ATOM 3708 C CA . CYS 246 246 ? A 26.718 -20.179 12.214 1.000 1 A CYS 70.120 1
ATOM 3709 C C . CYS 246 246 ? A 25.987 -20.576 13.496 1.000 1 A CYS 70.120 1
ATOM 3710 O O . CYS 246 246 ? A 26.075 -19.880 14.509 1.000 1 A CYS 70.120 1
ATOM 3711 C CB . CYS 246 246 ? A 28.183 -19.877 12.488 1.000 1 A CYS 70.120 1
ATOM 3712 S SG . CYS 246 246 ? A 29.159 -19.594 11.000 1.000 1 A CYS 70.120 1
ATOM 3713 H H . CYS 246 246 ? A 26.377 -18.090 11.943 1.000 1 A CYS 70.120 1
ATOM 3714 H HA . CYS 246 246 ? A 26.678 -21.013 11.513 1.000 1 A CYS 70.120 1
ATOM 3715 H HB2 . CYS 246 246 ? A 28.241 -18.990 13.117 1.000 1 A CYS 70.120 1
ATOM 3716 H HB3 . CYS 246 246 ? A 28.629 -20.707 13.036 1.000 1 A CYS 70.120 1
ATOM 3717 N N . ARG 247 247 ? A 25.276 -21.705 13.458 1.000 1 A ARG 73.060 1
ATOM 3718 C CA . ARG 247 247 ? A 24.586 -22.282 14.618 1.000 1 A ARG 73.060 1
ATOM 3719 C C . ARG 247 247 ? A 25.535 -23.140 15.451 1.000 1 A ARG 73.060 1
ATOM 3720 O O . ARG 247 247 ? A 26.198 -24.034 14.932 1.000 1 A ARG 73.060 1
ATOM 3721 C CB . ARG 247 247 ? A 23.335 -23.044 14.156 1.000 1 A ARG 73.060 1
ATOM 3722 C CG . ARG 247 247 ? A 22.178 -22.063 13.900 1.000 1 A ARG 73.060 1
ATOM 3723 C CD . ARG 247 247 ? A 21.049 -22.689 13.078 1.000 1 A ARG 73.060 1
ATOM 3724 N NE . ARG 247 247 ? A 19.811 -21.883 13.163 1.000 1 A ARG 73.060 1
ATOM 3725 C CZ . ARG 247 247 ? A 18.701 -22.233 13.786 1.000 1 A ARG 73.060 1
ATOM 3726 N NH1 . ARG 247 247 ? A 18.536 -23.359 14.403 1.000 1 A ARG 73.060 1
ATOM 3727 N NH2 . ARG 247 247 ? A 17.676 -21.450 13.869 1.000 1 A ARG 73.060 1
ATOM 3728 H H . ARG 247 247 ? A 25.258 -22.221 12.590 1.000 1 A ARG 73.060 1
ATOM 3729 H HA . ARG 247 247 ? A 24.257 -21.473 15.271 1.000 1 A ARG 73.060 1
ATOM 3730 H HB2 . ARG 247 247 ? A 23.562 -23.610 13.252 1.000 1 A ARG 73.060 1
ATOM 3731 H HB3 . ARG 247 247 ? A 23.027 -23.745 14.931 1.000 1 A ARG 73.060 1
ATOM 3732 H HG2 . ARG 247 247 ? A 22.540 -21.185 13.365 1.000 1 A ARG 73.060 1
ATOM 3733 H HG3 . ARG 247 247 ? A 21.784 -21.750 14.867 1.000 1 A ARG 73.060 1
ATOM 3734 H HD2 . ARG 247 247 ? A 20.876 -23.706 13.430 1.000 1 A ARG 73.060 1
ATOM 3735 H HD3 . ARG 247 247 ? A 21.369 -22.753 12.038 1.000 1 A ARG 73.060 1
ATOM 3736 H HE . ARG 247 247 ? A 19.834 -20.949 12.779 1.000 1 A ARG 73.060 1
ATOM 3737 H HH11 . ARG 247 247 ? A 19.364 -23.868 14.678 1.000 1 A ARG 73.060 1
ATOM 3738 H HH12 . ARG 247 247 ? A 17.713 -23.455 14.981 1.000 1 A ARG 73.060 1
ATOM 3739 H HH21 . ARG 247 247 ? A 17.813 -20.752 14.586 1.000 1 A ARG 73.060 1
ATOM 3740 H HH22 . ARG 247 247 ? A 17.479 -20.811 13.111 1.000 1 A ARG 73.060 1
ATOM 3741 N N . ILE 248 248 ? A 25.612 -22.833 16.744 1.000 1 A ILE 74.620 1
ATOM 3742 C CA . ILE 248 248 ? A 26.424 -23.547 17.727 1.000 1 A ILE 74.620 1
ATOM 3743 C C . ILE 248 248 ? A 25.487 -24.384 18.601 1.000 1 A ILE 74.620 1
ATOM 3744 O O . ILE 248 248 ? A 24.754 -23.856 19.445 1.000 1 A ILE 74.620 1
ATOM 3745 C CB . ILE 248 248 ? A 27.315 -22.578 18.533 1.000 1 A ILE 74.620 1
ATOM 3746 C CG1 . ILE 248 248 ? A 28.198 -21.715 17.594 1.000 1 A ILE 74.620 1
ATOM 3747 C CG2 . ILE 248 248 ? A 28.175 -23.405 19.501 1.000 1 A ILE 74.620 1
ATOM 3748 C CD1 . ILE 248 248 ? A 29.167 -20.749 18.290 1.000 1 A ILE 74.620 1
ATOM 3749 H H . ILE 248 248 ? A 25.047 -22.062 17.070 1.000 1 A ILE 74.620 1
ATOM 3750 H HA . ILE 248 248 ? A 27.092 -24.229 17.202 1.000 1 A ILE 74.620 1
ATOM 3751 H HB . ILE 248 248 ? A 26.675 -21.915 19.115 1.000 1 A ILE 74.620 1
ATOM 3752 H HG12 . ILE 248 248 ? A 27.546 -21.108 16.966 1.000 1 A ILE 74.620 1
ATOM 3753 H HG13 . ILE 248 248 ? A 28.774 -22.369 16.939 1.000 1 A ILE 74.620 1
ATOM 3754 H HG21 . ILE 248 248 ? A 27.551 -23.988 20.179 1.000 1 A ILE 74.620 1
ATOM 3755 H HG22 . ILE 248 248 ? A 28.829 -24.078 18.947 1.000 1 A ILE 74.620 1
ATOM 3756 H HG23 . ILE 248 248 ? A 28.780 -22.730 20.107 1.000 1 A ILE 74.620 1
ATOM 3757 H HD11 . ILE 248 248 ? A 28.652 -20.181 19.065 1.000 1 A ILE 74.620 1
ATOM 3758 H HD12 . ILE 248 248 ? A 29.567 -20.049 17.555 1.000 1 A ILE 74.620 1
ATOM 3759 H HD13 . ILE 248 248 ? A 29.997 -21.298 18.733 1.000 1 A ILE 74.620 1
ATOM 3760 N N . ASN 249 249 ? A 25.525 -25.694 18.359 1.000 1 A ASN 65.380 1
ATOM 3761 C CA . ASN 249 249 ? A 24.608 -26.680 18.925 1.000 1 A ASN 65.380 1
ATOM 3762 C C . ASN 249 249 ? A 25.114 -27.257 20.257 1.000 1 A ASN 65.380 1
ATOM 3763 O O . ASN 249 249 ? A 26.263 -27.061 20.657 1.000 1 A ASN 65.380 1
ATOM 3764 C CB . ASN 249 249 ? A 24.359 -27.792 17.885 1.000 1 A ASN 65.380 1
ATOM 3765 C CG . ASN 249 249 ? A 23.606 -27.320 16.651 1.000 1 A ASN 65.380 1
ATOM 3766 O OD1 . ASN 249 249 ? A 23.498 -26.148 16.349 1.000 1 A ASN 65.380 1
ATOM 3767 N ND2 . ASN 249 249 ? A 23.082 -28.231 15.868 1.000 1 A ASN 65.380 1
ATOM 3768 H H . ASN 249 249 ? A 26.134 -26.007 17.617 1.000 1 A ASN 65.380 1
ATOM 3769 H HA . ASN 249 249 ? A 23.654 -26.192 19.126 1.000 1 A ASN 65.380 1
ATOM 3770 H HB2 . ASN 249 249 ? A 23.766 -28.583 18.343 1.000 1 A ASN 65.380 1
ATOM 3771 H HB3 . ASN 249 249 ? A 25.309 -28.225 17.572 1.000 1 A ASN 65.380 1
ATOM 3772 H HD21 . ASN 249 249 ? A 23.116 -29.210 16.118 1.000 1 A ASN 65.380 1
ATOM 3773 H HD22 . ASN 249 249 ? A 22.497 -27.850 15.139 1.000 1 A ASN 65.380 1
ATOM 3774 N N . ASP 250 250 ? A 24.243 -28.007 20.936 1.000 1 A ASP 53.840 1
ATOM 3775 C CA . ASP 250 250 ? A 24.615 -28.786 22.121 1.000 1 A ASP 53.840 1
ATOM 3776 C C . ASP 250 250 ? A 25.657 -29.870 21.807 1.000 1 A ASP 53.840 1
ATOM 3777 O O . ASP 250 250 ? A 25.660 -30.455 20.723 1.000 1 A ASP 53.840 1
ATOM 3778 C CB . ASP 250 250 ? A 23.361 -29.411 22.761 1.000 1 A ASP 53.840 1
ATOM 3779 C CG . ASP 250 250 ? A 23.494 -29.593 24.280 1.000 1 A ASP 53.840 1
ATOM 3780 O OD1 . ASP 250 250 ? A 24.616 -29.398 24.801 1.000 1 A ASP 53.840 1
ATOM 3781 O OD2 . ASP 250 250 ? A 22.449 -29.864 24.908 1.000 1 A ASP 53.840 1
ATOM 3782 H H . ASP 250 250 ? A 23.333 -28.175 20.532 1.000 1 A ASP 53.840 1
ATOM 3783 H HA . ASP 250 250 ? A 25.071 -28.098 22.833 1.000 1 A ASP 53.840 1
ATOM 3784 H HB2 . ASP 250 250 ? A 23.160 -30.377 22.297 1.000 1 A ASP 53.840 1
ATOM 3785 H HB3 . ASP 250 250 ? A 22.499 -28.775 22.562 1.000 1 A ASP 53.840 1
ATOM 3786 N N . GLY 251 251 ? A 26.526 -30.157 22.776 1.000 1 A GLY 58.340 1
ATOM 3787 C CA . GLY 251 251 ? A 27.512 -31.238 22.696 1.000 1 A GLY 58.340 1
ATOM 3788 C C . GLY 251 251 ? A 28.838 -30.928 21.986 1.000 1 A GLY 58.340 1
ATOM 3789 O O . GLY 251 251 ? A 29.699 -31.806 21.947 1.000 1 A GLY 58.340 1
ATOM 3790 H H . GLY 251 251 ? A 26.334 -29.745 23.678 1.000 1 A GLY 58.340 1
ATOM 3791 H HA2 . GLY 251 251 ? A 27.059 -32.086 22.182 1.000 1 A GLY 58.340 1
ATOM 3792 H HA3 . GLY 251 251 ? A 27.752 -31.556 23.711 1.000 1 A GLY 58.340 1
ATOM 3793 N N . VAL 252 252 ? A 29.069 -29.712 21.471 1.000 1 A VAL 57.590 1
ATOM 3794 C CA . VAL 252 252 ? A 30.393 -29.331 20.932 1.000 1 A VAL 57.590 1
ATOM 3795 C C . VAL 252 252 ? A 31.366 -29.057 22.088 1.000 1 A VAL 57.590 1
ATOM 3796 O O . VAL 252 252 ? A 31.446 -27.942 22.601 1.000 1 A VAL 57.590 1
ATOM 3797 C CB . VAL 252 252 ? A 30.320 -28.151 19.938 1.000 1 A VAL 57.590 1
ATOM 3798 C CG1 . VAL 252 252 ? A 31.686 -27.938 19.270 1.000 1 A VAL 57.590 1
ATOM 3799 C CG2 . VAL 252 252 ? A 29.305 -28.407 18.816 1.000 1 A VAL 57.590 1
ATOM 3800 H H . VAL 252 252 ? A 28.329 -29.026 21.495 1.000 1 A VAL 57.590 1
ATOM 3801 H HA . VAL 252 252 ? A 30.783 -30.181 20.373 1.000 1 A VAL 57.590 1
ATOM 3802 H HB . VAL 252 252 ? A 30.029 -27.240 20.461 1.000 1 A VAL 57.590 1
ATOM 3803 H HG11 . VAL 252 252 ? A 32.423 -27.644 20.018 1.000 1 A VAL 57.590 1
ATOM 3804 H HG12 . VAL 252 252 ? A 31.618 -27.144 18.527 1.000 1 A VAL 57.590 1
ATOM 3805 H HG13 . VAL 252 252 ? A 32.020 -28.853 18.781 1.000 1 A VAL 57.590 1
ATOM 3806 H HG21 . VAL 252 252 ? A 29.547 -29.333 18.293 1.000 1 A VAL 57.590 1
ATOM 3807 H HG22 . VAL 252 252 ? A 28.300 -28.483 19.231 1.000 1 A VAL 57.590 1
ATOM 3808 H HG23 . VAL 252 252 ? A 29.315 -27.577 18.109 1.000 1 A VAL 57.590 1
ATOM 3809 N N . SER 253 253 ? A 32.104 -30.087 22.517 1.000 1 A SER 57.840 1
ATOM 3810 C CA . SER 253 253 ? A 33.049 -30.012 23.645 1.000 1 A SER 57.840 1
ATOM 3811 C C . SER 253 253 ? A 34.272 -29.131 23.375 1.000 1 A SER 57.840 1
ATOM 3812 O O . SER 253 253 ? A 34.825 -28.549 24.305 1.000 1 A SER 57.840 1
ATOM 3813 C CB . SER 253 253 ? A 33.510 -31.422 24.032 1.000 1 A SER 57.840 1
ATOM 3814 O OG . SER 253 253 ? A 34.089 -32.097 22.929 1.000 1 A SER 57.840 1
ATOM 3815 H H . SER 253 253 ? A 31.933 -30.995 22.110 1.000 1 A SER 57.840 1
ATOM 3816 H HA . SER 253 253 ? A 32.530 -29.580 24.501 1.000 1 A SER 57.840 1
ATOM 3817 H HB2 . SER 253 253 ? A 34.230 -31.362 24.848 1.000 1 A SER 57.840 1
ATOM 3818 H HB3 . SER 253 253 ? A 32.644 -31.990 24.374 1.000 1 A SER 57.840 1
ATOM 3819 H HG . SER 253 253 ? A 34.993 -31.795 22.812 1.000 1 A SER 57.840 1
ATOM 3820 N N . GLU 254 254 ? A 34.681 -29.014 22.112 1.000 1 A GLU 61.590 1
ATOM 3821 C CA . GLU 254 254 ? A 35.753 -28.129 21.660 1.000 1 A GLU 61.590 1
ATOM 3822 C C . GLU 254 254 ? A 35.243 -27.264 20.510 1.000 1 A GLU 61.590 1
ATOM 3823 O O . GLU 254 254 ? A 35.055 -27.733 19.387 1.000 1 A GLU 61.590 1
ATOM 3824 C CB . GLU 254 254 ? A 36.992 -28.926 21.227 1.000 1 A GLU 61.590 1
ATOM 3825 C CG . GLU 254 254 ? A 37.682 -29.616 22.411 1.000 1 A GLU 61.590 1
ATOM 3826 C CD . GLU 254 254 ? A 39.027 -30.253 22.030 1.000 1 A GLU 61.590 1
ATOM 3827 O OE1 . GLU 254 254 ? A 39.831 -30.473 22.964 1.000 1 A GLU 61.590 1
ATOM 3828 O OE2 . GLU 254 254 ? A 39.244 -30.522 20.828 1.000 1 A GLU 61.590 1
ATOM 3829 H H . GLU 254 254 ? A 34.178 -29.527 21.401 1.000 1 A GLU 61.590 1
ATOM 3830 H HA . GLU 254 254 ? A 36.056 -27.467 22.472 1.000 1 A GLU 61.590 1
ATOM 3831 H HB2 . GLU 254 254 ? A 37.699 -28.231 20.773 1.000 1 A GLU 61.590 1
ATOM 3832 H HB3 . GLU 254 254 ? A 36.705 -29.671 20.485 1.000 1 A GLU 61.590 1
ATOM 3833 H HG2 . GLU 254 254 ? A 37.022 -30.387 22.809 1.000 1 A GLU 61.590 1
ATOM 3834 H HG3 . GLU 254 254 ? A 37.846 -28.874 23.193 1.000 1 A GLU 61.590 1
ATOM 3835 N N . ILE 255 255 ? A 35.012 -25.981 20.787 1.000 1 A ILE 63.090 1
ATOM 3836 C CA . ILE 255 255 ? A 34.725 -25.011 19.734 1.000 1 A ILE 63.090 1
ATOM 3837 C C . ILE 255 255 ? A 36.040 -24.509 19.165 1.000 1 A ILE 63.090 1
ATOM 3838 O O . ILE 255 255 ? A 36.814 -23.820 19.832 1.000 1 A ILE 63.090 1
ATOM 3839 C CB . ILE 255 255 ? A 33.800 -23.883 20.218 1.000 1 A ILE 63.090 1
ATOM 3840 C CG1 . ILE 255 255 ? A 32.450 -24.539 20.577 1.000 1 A ILE 63.090 1
ATOM 3841 C CG2 . ILE 255 255 ? A 33.645 -22.783 19.144 1.000 1 A ILE 63.090 1
ATOM 3842 C CD1 . ILE 255 255 ? A 31.368 -23.524 20.886 1.000 1 A ILE 63.090 1
ATOM 3843 H H . ILE 255 255 ? A 35.161 -25.647 21.729 1.000 1 A ILE 63.090 1
ATOM 3844 H HA . ILE 255 255 ? A 34.196 -25.520 18.928 1.000 1 A ILE 63.090 1
ATOM 3845 H HB . ILE 255 255 ? A 34.226 -23.428 21.112 1.000 1 A ILE 63.090 1
ATOM 3846 H HG12 . ILE 255 255 ? A 32.102 -25.152 19.746 1.000 1 A ILE 63.090 1
ATOM 3847 H HG13 . ILE 255 255 ? A 32.577 -25.177 21.452 1.000 1 A ILE 63.090 1
ATOM 3848 H HG21 . ILE 255 255 ? A 34.612 -22.337 18.909 1.000 1 A ILE 63.090 1
ATOM 3849 H HG22 . ILE 255 255 ? A 33.211 -23.199 18.235 1.000 1 A ILE 63.090 1
ATOM 3850 H HG23 . ILE 255 255 ? A 33.013 -21.975 19.512 1.000 1 A ILE 63.090 1
ATOM 3851 H HD11 . ILE 255 255 ? A 31.008 -23.087 19.955 1.000 1 A ILE 63.090 1
ATOM 3852 H HD12 . ILE 255 255 ? A 30.541 -24.011 21.403 1.000 1 A ILE 63.090 1
ATOM 3853 H HD13 . ILE 255 255 ? A 31.809 -22.739 21.502 1.000 1 A ILE 63.090 1
ATOM 3854 N N . ASP 256 256 ? A 36.251 -24.814 17.892 1.000 1 A ASP 70.060 1
ATOM 3855 C CA . ASP 256 256 ? A 37.249 -24.157 17.065 1.000 1 A ASP 70.060 1
ATOM 3856 C C . ASP 256 256 ? A 36.808 -22.709 16.806 1.000 1 A ASP 70.060 1
ATOM 3857 O O . ASP 256 256 ? A 36.120 -22.399 15.831 1.000 1 A ASP 70.060 1
ATOM 3858 C CB . ASP 256 256 ? A 37.439 -24.979 15.788 1.000 1 A ASP 70.060 1
ATOM 3859 C CG . ASP 256 256 ? A 38.494 -24.407 14.841 1.000 1 A ASP 70.060 1
ATOM 3860 O OD1 . ASP 256 256 ? A 39.073 -23.336 15.151 1.000 1 A ASP 70.060 1
ATOM 3861 O OD2 . ASP 256 256 ? A 38.670 -25.071 13.792 1.000 1 A ASP 70.060 1
ATOM 3862 H H . ASP 256 256 ? A 35.611 -25.455 17.444 1.000 1 A ASP 70.060 1
ATOM 3863 H HA . ASP 256 256 ? A 38.203 -24.139 17.592 1.000 1 A ASP 70.060 1
ATOM 3864 H HB2 . ASP 256 256 ? A 37.739 -25.989 16.066 1.000 1 A ASP 70.060 1
ATOM 3865 H HB3 . ASP 256 256 ? A 36.487 -25.046 15.262 1.000 1 A ASP 70.060 1
ATOM 3866 N N . TYR 257 257 ? A 37.191 -21.817 17.723 1.000 1 A TYR 68.940 1
ATOM 3867 C CA . TYR 257 257 ? A 36.910 -20.385 17.626 1.000 1 A TYR 68.940 1
ATOM 3868 C C . TYR 257 257 ? A 37.412 -19.785 16.306 1.000 1 A TYR 68.940 1
ATOM 3869 O O . TYR 257 257 ? A 36.812 -18.822 15.841 1.000 1 A TYR 68.940 1
ATOM 3870 C CB . TYR 257 257 ? A 37.525 -19.643 18.827 1.000 1 A TYR 68.940 1
ATOM 3871 C CG . TYR 257 257 ? A 36.811 -19.912 20.139 1.000 1 A TYR 68.940 1
ATOM 3872 C CD1 . TYR 257 257 ? A 35.669 -19.159 20.478 1.000 1 A TYR 68.940 1
ATOM 3873 C CD2 . TYR 257 257 ? A 37.232 -20.965 20.973 1.000 1 A TYR 68.940 1
ATOM 3874 C CE1 . TYR 257 257 ? A 34.905 -19.505 21.608 1.000 1 A TYR 68.940 1
ATOM 3875 C CE2 . TYR 257 257 ? A 36.477 -21.308 22.111 1.000 1 A TYR 68.940 1
ATOM 3876 C CZ . TYR 257 257 ? A 35.293 -20.602 22.407 1.000 1 A TYR 68.940 1
ATOM 3877 O OH . TYR 257 257 ? A 34.498 -21.008 23.430 1.000 1 A TYR 68.940 1
ATOM 3878 H H . TYR 257 257 ? A 37.608 -22.181 18.568 1.000 1 A TYR 68.940 1
ATOM 3879 H HA . TYR 257 257 ? A 35.829 -20.242 17.645 1.000 1 A TYR 68.940 1
ATOM 3880 H HB2 . TYR 257 257 ? A 38.577 -19.912 18.917 1.000 1 A TYR 68.940 1
ATOM 3881 H HB3 . TYR 257 257 ? A 37.481 -18.571 18.636 1.000 1 A TYR 68.940 1
ATOM 3882 H HD1 . TYR 257 257 ? A 35.350 -18.351 19.837 1.000 1 A TYR 68.940 1
ATOM 3883 H HD2 . TYR 257 257 ? A 38.076 -21.577 20.691 1.000 1 A TYR 68.940 1
ATOM 3884 H HE1 . TYR 257 257 ? A 34.000 -18.960 21.829 1.000 1 A TYR 68.940 1
ATOM 3885 H HE2 . TYR 257 257 ? A 36.742 -22.174 22.700 1.000 1 A TYR 68.940 1
ATOM 3886 H HH . TYR 257 257 ? A 33.647 -20.564 23.391 1.000 1 A TYR 68.940 1
ATOM 3887 N N . GLY 258 258 ? A 38.453 -20.357 15.682 1.000 1 A GLY 66.060 1
ATOM 3888 C CA . GLY 258 258 ? A 38.984 -19.912 14.391 1.000 1 A GLY 66.060 1
ATOM 3889 C C . GLY 258 258 ? A 37.928 -19.921 13.286 1.000 1 A GLY 66.060 1
ATOM 3890 O O . GLY 258 258 ? A 37.825 -18.965 12.524 1.000 1 A GLY 66.060 1
ATOM 3891 H H . GLY 258 258 ? A 38.785 -21.251 16.016 1.000 1 A GLY 66.060 1
ATOM 3892 H HA2 . GLY 258 258 ? A 39.781 -20.591 14.090 1.000 1 A GLY 66.060 1
ATOM 3893 H HA3 . GLY 258 258 ? A 39.395 -18.906 14.475 1.000 1 A GLY 66.060 1
ATOM 3894 N N . LYS 259 259 ? A 37.062 -20.941 13.263 1.000 1 A LYS 67.000 1
ATOM 3895 C CA . LYS 259 259 ? A 35.968 -21.051 12.282 1.000 1 A LYS 67.000 1
ATOM 3896 C C . LYS 259 259 ? A 34.877 -19.997 12.459 1.000 1 A LYS 67.000 1
ATOM 3897 O O . LYS 259 259 ? A 34.155 -19.725 11.507 1.000 1 A LYS 67.000 1
ATOM 3898 C CB . LYS 259 259 ? A 35.370 -22.461 12.334 1.000 1 A LYS 67.000 1
ATOM 3899 C CG . LYS 259 259 ? A 36.366 -23.468 11.754 1.000 1 A LYS 67.000 1
ATOM 3900 C CD . LYS 259 259 ? A 35.893 -24.905 11.962 1.000 1 A LYS 67.000 1
ATOM 3901 C CE . LYS 259 259 ? A 36.973 -25.824 11.391 1.000 1 A LYS 67.000 1
ATOM 3902 N NZ . LYS 259 259 ? A 36.947 -27.148 12.040 1.000 1 A LYS 67.000 1
ATOM 3903 H H . LYS 259 259 ? A 37.171 -21.668 13.955 1.000 1 A LYS 67.000 1
ATOM 3904 H HA . LYS 259 259 ? A 36.372 -20.878 11.284 1.000 1 A LYS 67.000 1
ATOM 3905 H HB2 . LYS 259 259 ? A 34.457 -22.493 11.740 1.000 1 A LYS 67.000 1
ATOM 3906 H HB3 . LYS 259 259 ? A 35.125 -22.717 13.365 1.000 1 A LYS 67.000 1
ATOM 3907 H HG2 . LYS 259 259 ? A 37.334 -23.347 12.240 1.000 1 A LYS 67.000 1
ATOM 3908 H HG3 . LYS 259 259 ? A 36.488 -23.276 10.689 1.000 1 A LYS 67.000 1
ATOM 3909 H HD2 . LYS 259 259 ? A 35.777 -25.077 13.032 1.000 1 A LYS 67.000 1
ATOM 3910 H HD3 . LYS 259 259 ? A 34.942 -25.071 11.456 1.000 1 A LYS 67.000 1
ATOM 3911 H HE2 . LYS 259 259 ? A 36.848 -25.900 10.311 1.000 1 A LYS 67.000 1
ATOM 3912 H HE3 . LYS 259 259 ? A 37.942 -25.366 11.589 1.000 1 A LYS 67.000 1
ATOM 3913 H HZ1 . LYS 259 259 ? A 37.635 -27.755 11.616 1.000 1 A LYS 67.000 1
ATOM 3914 H HZ2 . LYS 259 259 ? A 36.027 -27.563 11.997 1.000 1 A LYS 67.000 1
ATOM 3915 H HZ3 . LYS 259 259 ? A 37.228 -27.006 13.000 1.000 1 A LYS 67.000 1
ATOM 3916 N N . LEU 260 260 ? A 34.768 -19.378 13.636 1.000 1 A LEU 67.560 1
ATOM 3917 C CA . LEU 260 260 ? A 33.748 -18.359 13.896 1.000 1 A LEU 67.560 1
ATOM 3918 C C . LEU 260 260 ? A 34.040 -17.016 13.208 1.000 1 A LEU 67.560 1
ATOM 3919 O O . LEU 260 260 ? A 33.114 -16.237 13.023 1.000 1 A LEU 67.560 1
ATOM 3920 C CB . LEU 260 260 ? A 33.506 -18.204 15.406 1.000 1 A LEU 67.560 1
ATOM 3921 C CG . LEU 260 260 ? A 33.056 -19.495 16.116 1.000 1 A LEU 67.560 1
ATOM 3922 C CD1 . LEU 260 260 ? A 32.824 -19.196 17.595 1.000 1 A LEU 67.560 1
ATOM 3923 C CD2 . LEU 260 260 ? A 31.756 -20.073 15.549 1.000 1 A LEU 67.560 1
ATOM 3924 H H . LEU 260 260 ? A 35.438 -19.594 14.360 1.000 1 A LEU 67.560 1
ATOM 3925 H HA . LEU 260 260 ? A 32.815 -18.702 13.451 1.000 1 A LEU 67.560 1
ATOM 3926 H HB2 . LEU 260 260 ? A 34.420 -17.840 15.875 1.000 1 A LEU 67.560 1
ATOM 3927 H HB3 . LEU 260 260 ? A 32.738 -17.444 15.545 1.000 1 A LEU 67.560 1
ATOM 3928 H HG . LEU 260 260 ? A 33.840 -20.248 16.040 1.000 1 A LEU 67.560 1
ATOM 3929 H HD11 . LEU 260 260 ? A 33.728 -18.772 18.031 1.000 1 A LEU 67.560 1
ATOM 3930 H HD12 . LEU 260 260 ? A 32.563 -20.115 18.120 1.000 1 A LEU 67.560 1
ATOM 3931 H HD13 . LEU 260 260 ? A 32.003 -18.484 17.684 1.000 1 A LEU 67.560 1
ATOM 3932 H HD21 . LEU 260 260 ? A 31.441 -20.931 16.143 1.000 1 A LEU 67.560 1
ATOM 3933 H HD22 . LEU 260 260 ? A 30.974 -19.313 15.555 1.000 1 A LEU 67.560 1
ATOM 3934 H HD23 . LEU 260 260 ? A 31.915 -20.412 14.526 1.000 1 A LEU 67.560 1
ATOM 3935 N N . GLN 261 261 ? A 35.275 -16.773 12.749 1.000 1 A GLN 64.750 1
ATOM 3936 C CA . GLN 261 261 ? A 35.599 -15.612 11.903 1.000 1 A GLN 64.750 1
ATOM 3937 C C . GLN 261 261 ? A 34.925 -15.645 10.523 1.000 1 A GLN 64.750 1
ATOM 3938 O O . GLN 261 261 ? A 34.829 -14.605 9.880 1.000 1 A GLN 64.750 1
ATOM 3939 C CB . GLN 261 261 ? A 37.123 -15.509 11.718 1.000 1 A GLN 64.750 1
ATOM 3940 C CG . GLN 261 261 ? A 37.754 -14.643 12.811 1.000 1 A GLN 64.750 1
ATOM 3941 C CD . GLN 261 261 ? A 39.282 -14.660 12.790 1.000 1 A GLN 64.750 1
ATOM 3942 O OE1 . GLN 261 261 ? A 39.947 -15.272 11.972 1.000 1 A GLN 64.750 1
ATOM 3943 N NE2 . GLN 261 261 ? A 39.922 -13.985 13.717 1.000 1 A GLN 64.750 1
ATOM 3944 H H . GLN 261 261 ? A 35.994 -17.467 12.895 1.000 1 A GLN 64.750 1
ATOM 3945 H HA . GLN 261 261 ? A 35.236 -14.707 12.390 1.000 1 A GLN 64.750 1
ATOM 3946 H HB2 . GLN 261 261 ? A 37.565 -16.505 11.718 1.000 1 A GLN 64.750 1
ATOM 3947 H HB3 . GLN 261 261 ? A 37.350 -15.044 10.759 1.000 1 A GLN 64.750 1
ATOM 3948 H HG2 . GLN 261 261 ? A 37.422 -13.613 12.677 1.000 1 A GLN 64.750 1
ATOM 3949 H HG3 . GLN 261 261 ? A 37.400 -14.975 13.787 1.000 1 A GLN 64.750 1
ATOM 3950 H HE21 . GLN 261 261 ? A 39.406 -13.503 14.439 1.000 1 A GLN 64.750 1
ATOM 3951 H HE22 . GLN 261 261 ? A 40.929 -14.004 13.653 1.000 1 A GLN 64.750 1
ATOM 3952 N N . LEU 262 262 ? A 34.452 -16.810 10.068 1.000 1 A LEU 59.120 1
ATOM 3953 C CA . LEU 262 262 ? A 33.694 -16.939 8.818 1.000 1 A LEU 59.120 1
ATOM 3954 C C . LEU 262 262 ? A 32.236 -16.468 8.967 1.000 1 A LEU 59.120 1
ATOM 3955 O O . LEU 262 262 ? A 31.532 -16.323 7.974 1.000 1 A LEU 59.120 1
ATOM 3956 C CB . LEU 262 262 ? A 33.743 -18.410 8.356 1.000 1 A LEU 59.120 1
ATOM 3957 C CG . LEU 262 262 ? A 35.157 -18.971 8.112 1.000 1 A LEU 59.120 1
ATOM 3958 C CD1 . LEU 262 262 ? A 35.080 -20.471 7.825 1.000 1 A LEU 59.120 1
ATOM 3959 C CD2 . LEU 262 262 ? A 35.850 -18.290 6.931 1.000 1 A LEU 59.120 1
ATOM 3960 H H . LEU 262 262 ? A 34.552 -17.635 10.642 1.000 1 A LEU 59.120 1
ATOM 3961 H HA . LEU 262 262 ? A 34.145 -16.308 8.053 1.000 1 A LEU 59.120 1
ATOM 3962 H HB2 . LEU 262 262 ? A 33.246 -19.020 9.111 1.000 1 A LEU 59.120 1
ATOM 3963 H HB3 . LEU 262 262 ? A 33.169 -18.502 7.434 1.000 1 A LEU 59.120 1
ATOM 3964 H HG . LEU 262 262 ? A 35.769 -18.837 9.004 1.000 1 A LEU 59.120 1
ATOM 3965 H HD11 . LEU 262 262 ? A 34.617 -20.978 8.671 1.000 1 A LEU 59.120 1
ATOM 3966 H HD12 . LEU 262 262 ? A 36.084 -20.868 7.675 1.000 1 A LEU 59.120 1
ATOM 3967 H HD13 . LEU 262 262 ? A 34.485 -20.644 6.928 1.000 1 A LEU 59.120 1
ATOM 3968 H HD21 . LEU 262 262 ? A 36.825 -18.746 6.756 1.000 1 A LEU 59.120 1
ATOM 3969 H HD22 . LEU 262 262 ? A 35.243 -18.387 6.031 1.000 1 A LEU 59.120 1
ATOM 3970 H HD23 . LEU 262 262 ? A 36.000 -17.232 7.145 1.000 1 A LEU 59.120 1
ATOM 3971 N N . CYS 263 263 ? A 31.765 -16.273 10.199 1.000 1 A CYS 65.310 1
ATOM 3972 C CA . CYS 263 263 ? A 30.356 -16.112 10.524 1.000 1 A CYS 65.310 1
ATOM 3973 C C . CYS 263 263 ? A 29.975 -14.632 10.648 1.000 1 A CYS 65.310 1
ATOM 3974 O O . CYS 263 263 ? A 30.399 -13.955 11.586 1.000 1 A CYS 65.310 1
ATOM 3975 C CB . CYS 263 263 ? A 30.100 -16.868 11.832 1.000 1 A CYS 65.310 1
ATOM 3976 S SG . CYS 263 263 ? A 30.695 -18.582 11.822 1.000 1 A CYS 65.310 1
ATOM 3977 H H . CYS 263 263 ? A 32.411 -16.312 10.974 1.000 1 A CYS 65.310 1
ATOM 3978 H HA . CYS 263 263 ? A 29.747 -16.567 9.743 1.000 1 A CYS 65.310 1
ATOM 3979 H HB2 . CYS 263 263 ? A 30.614 -16.338 12.634 1.000 1 A CYS 65.310 1
ATOM 3980 H HB3 . CYS 263 263 ? A 29.032 -16.852 12.053 1.000 1 A CYS 65.310 1
ATOM 3981 N N . ASP 264 264 ? A 29.091 -14.147 9.772 1.000 1 A ASP 66.810 1
ATOM 3982 C CA . ASP 264 264 ? A 28.471 -12.825 9.935 1.000 1 A ASP 66.810 1
ATOM 3983 C C . ASP 264 264 ? A 27.646 -12.749 11.227 1.000 1 A ASP 66.810 1
ATOM 3984 O O . ASP 264 264 ? A 27.599 -11.711 11.890 1.000 1 A ASP 66.810 1
ATOM 3985 C CB . ASP 264 264 ? A 27.524 -12.536 8.767 1.000 1 A ASP 66.810 1
ATOM 3986 C CG . ASP 264 264 ? A 28.238 -12.385 7.430 1.000 1 A ASP 66.810 1
ATOM 3987 O OD1 . ASP 264 264 ? A 29.019 -11.418 7.310 1.000 1 A ASP 66.810 1
ATOM 3988 O OD2 . ASP 264 264 ? A 27.912 -13.196 6.535 1.000 1 A ASP 66.810 1
ATOM 3989 H H . ASP 264 264 ? A 28.821 -14.713 8.979 1.000 1 A ASP 66.810 1
ATOM 3990 H HA . ASP 264 264 ? A 29.244 -12.057 9.968 1.000 1 A ASP 66.810 1
ATOM 3991 H HB2 . ASP 264 264 ? A 26.991 -11.609 8.973 1.000 1 A ASP 66.810 1
ATOM 3992 H HB3 . ASP 264 264 ? A 26.785 -13.335 8.704 1.000 1 A ASP 66.810 1
ATOM 3993 N N . VAL 265 265 ? A 26.982 -13.860 11.574 1.000 1 A VAL 71.560 1
ATOM 3994 C CA . VAL 265 265 ? A 26.134 -14.000 12.761 1.000 1 A VAL 71.560 1
ATOM 3995 C C . VAL 265 265 ? A 26.395 -15.348 13.429 1.000 1 A VAL 71.560 1
ATOM 3996 O O . VAL 265 265 ? A 26.266 -16.401 12.805 1.000 1 A VAL 71.560 1
ATOM 3997 C CB . VAL 265 265 ? A 24.642 -13.878 12.397 1.000 1 A VAL 71.560 1
ATOM 3998 C CG1 . VAL 265 265 ? A 23.749 -13.922 13.643 1.000 1 A VAL 71.560 1
ATOM 3999 C CG2 . VAL 265 265 ? A 24.304 -12.591 11.636 1.000 1 A VAL 71.560 1
ATOM 4000 H H . VAL 265 265 ? A 27.064 -14.654 10.955 1.000 1 A VAL 71.560 1
ATOM 4001 H HA . VAL 265 265 ? A 26.382 -13.204 13.463 1.000 1 A VAL 71.560 1
ATOM 4002 H HB . VAL 265 265 ? A 24.381 -14.719 11.755 1.000 1 A VAL 71.560 1
ATOM 4003 H HG11 . VAL 265 265 ? A 24.031 -13.114 14.319 1.000 1 A VAL 71.560 1
ATOM 4004 H HG12 . VAL 265 265 ? A 23.859 -14.876 14.158 1.000 1 A VAL 71.560 1
ATOM 4005 H HG13 . VAL 265 265 ? A 22.703 -13.809 13.355 1.000 1 A VAL 71.560 1
ATOM 4006 H HG21 . VAL 265 265 ? A 23.236 -12.548 11.421 1.000 1 A VAL 71.560 1
ATOM 4007 H HG22 . VAL 265 265 ? A 24.593 -11.722 12.228 1.000 1 A VAL 71.560 1
ATOM 4008 H HG23 . VAL 265 265 ? A 24.852 -12.574 10.694 1.000 1 A VAL 71.560 1
ATOM 4009 N N . CYS 266 266 ? A 26.686 -15.337 14.725 1.000 1 A CYS 78.940 1
ATOM 4010 C CA . CYS 266 266 ? A 26.787 -16.544 15.541 1.000 1 A CYS 78.940 1
ATOM 4011 C C . CYS 266 266 ? A 25.487 -16.764 16.318 1.000 1 A CYS 78.940 1
ATOM 4012 O O . CYS 266 266 ? A 25.103 -15.932 17.141 1.000 1 A CYS 78.940 1
ATOM 4013 C CB . CYS 266 266 ? A 27.988 -16.420 16.474 1.000 1 A CYS 78.940 1
ATOM 4014 S SG . CYS 266 266 ? A 29.582 -16.367 15.621 1.000 1 A CYS 78.940 1
ATOM 4015 H H . CYS 266 266 ? A 26.756 -14.440 15.185 1.000 1 A CYS 78.940 1
ATOM 4016 H HA . CYS 266 266 ? A 26.959 -17.411 14.903 1.000 1 A CYS 78.940 1
ATOM 4017 H HB2 . CYS 266 266 ? A 27.875 -15.510 17.064 1.000 1 A CYS 78.940 1
ATOM 4018 H HB3 . CYS 266 266 ? A 27.996 -17.269 17.157 1.000 1 A CYS 78.940 1
ATOM 4019 N N . VAL 267 267 ? A 24.823 -17.892 16.078 1.000 1 A VAL 80.560 1
ATOM 4020 C CA . VAL 267 267 ? A 23.562 -18.282 16.720 1.000 1 A VAL 80.560 1
ATOM 4021 C C . VAL 267 267 ? A 23.842 -19.340 17.790 1.000 1 A VAL 80.560 1
ATOM 4022 O O . VAL 267 267 ? A 24.318 -20.424 17.466 1.000 1 A VAL 80.560 1
ATOM 4023 C CB . VAL 267 267 ? A 22.553 -18.790 15.673 1.000 1 A VAL 80.560 1
ATOM 4024 C CG1 . VAL 267 267 ? A 21.238 -19.202 16.338 1.000 1 A VAL 80.560 1
ATOM 4025 C CG2 . VAL 267 267 ? A 22.233 -17.735 14.604 1.000 1 A VAL 80.560 1
ATOM 4026 H H . VAL 267 267 ? A 25.234 -18.552 15.433 1.000 1 A VAL 80.560 1
ATOM 4027 H HA . VAL 267 267 ? A 23.115 -17.406 17.190 1.000 1 A VAL 80.560 1
ATOM 4028 H HB . VAL 267 267 ? A 22.978 -19.657 15.168 1.000 1 A VAL 80.560 1
ATOM 4029 H HG11 . VAL 267 267 ? A 21.400 -20.017 17.044 1.000 1 A VAL 80.560 1
ATOM 4030 H HG12 . VAL 267 267 ? A 20.547 -19.560 15.575 1.000 1 A VAL 80.560 1
ATOM 4031 H HG13 . VAL 267 267 ? A 20.791 -18.351 16.851 1.000 1 A VAL 80.560 1
ATOM 4032 H HG21 . VAL 267 267 ? A 21.512 -18.140 13.893 1.000 1 A VAL 80.560 1
ATOM 4033 H HG22 . VAL 267 267 ? A 23.136 -17.463 14.058 1.000 1 A VAL 80.560 1
ATOM 4034 H HG23 . VAL 267 267 ? A 21.805 -16.846 15.068 1.000 1 A VAL 80.560 1
ATOM 4035 N N . LEU 268 268 ? A 23.541 -19.068 19.063 1.000 1 A LEU 79.060 1
ATOM 4036 C CA . LEU 268 268 ? A 23.701 -20.057 20.146 1.000 1 A LEU 79.060 1
ATOM 4037 C C . LEU 268 268 ? A 22.372 -20.766 20.450 1.000 1 A LEU 79.060 1
ATOM 4038 O O . LEU 268 268 ? A 21.442 -20.117 20.928 1.000 1 A LEU 79.060 1
ATOM 4039 C CB . LEU 268 268 ? A 24.265 -19.402 21.422 1.000 1 A LEU 79.060 1
ATOM 4040 C CG . LEU 268 268 ? A 25.538 -18.551 21.267 1.000 1 A LEU 79.060 1
ATOM 4041 C CD1 . LEU 268 268 ? A 26.019 -18.112 22.650 1.000 1 A LEU 79.060 1
ATOM 4042 C CD2 . LEU 268 268 ? A 26.674 -19.328 20.615 1.000 1 A LEU 79.060 1
ATOM 4043 H H . LEU 268 268 ? A 23.173 -18.152 19.275 1.000 1 A LEU 79.060 1
ATOM 4044 H HA . LEU 268 268 ? A 24.411 -20.823 19.833 1.000 1 A LEU 79.060 1
ATOM 4045 H HB2 . LEU 268 268 ? A 24.473 -20.203 22.131 1.000 1 A LEU 79.060 1
ATOM 4046 H HB3 . LEU 268 268 ? A 23.487 -18.775 21.856 1.000 1 A LEU 79.060 1
ATOM 4047 H HG . LEU 268 268 ? A 25.319 -17.664 20.673 1.000 1 A LEU 79.060 1
ATOM 4048 H HD11 . LEU 268 268 ? A 26.841 -17.403 22.548 1.000 1 A LEU 79.060 1
ATOM 4049 H HD12 . LEU 268 268 ? A 26.352 -18.977 23.224 1.000 1 A LEU 79.060 1
ATOM 4050 H HD13 . LEU 268 268 ? A 25.204 -17.622 23.183 1.000 1 A LEU 79.060 1
ATOM 4051 H HD21 . LEU 268 268 ? A 26.847 -20.266 21.143 1.000 1 A LEU 79.060 1
ATOM 4052 H HD22 . LEU 268 268 ? A 27.581 -18.724 20.619 1.000 1 A LEU 79.060 1
ATOM 4053 H HD23 . LEU 268 268 ? A 26.413 -19.541 19.579 1.000 1 A LEU 79.060 1
ATOM 4054 N N . GLU 269 269 ? A 22.283 -22.084 20.247 1.000 1 A GLU 72.060 1
ATOM 4055 C CA . GLU 269 269 ? A 21.028 -22.864 20.358 1.000 1 A GLU 72.060 1
ATOM 4056 C C . GLU 269 269 ? A 20.637 -23.284 21.792 1.000 1 A GLU 72.060 1
ATOM 4057 O O . GLU 269 269 ? A 20.160 -24.393 22.025 1.000 1 A GLU 72.060 1
ATOM 4058 C CB . GLU 269 269 ? A 21.030 -24.064 19.393 1.000 1 A GLU 72.060 1
ATOM 4059 C CG . GLU 269 269 ? A 21.190 -23.677 17.914 1.000 1 A GLU 72.060 1
ATOM 4060 C CD . GLU 269 269 ? A 20.698 -24.773 16.948 1.000 1 A GLU 72.060 1
ATOM 4061 O OE1 . GLU 269 269 ? A 20.546 -24.440 15.749 1.000 1 A GLU 72.060 1
ATOM 4062 O OE2 . GLU 269 269 ? A 20.358 -25.895 17.385 1.000 1 A GLU 72.060 1
ATOM 4063 H H . GLU 269 269 ? A 23.084 -22.572 19.873 1.000 1 A GLU 72.060 1
ATOM 4064 H HA . GLU 269 269 ? A 20.206 -22.222 20.040 1.000 1 A GLU 72.060 1
ATOM 4065 H HB2 . GLU 269 269 ? A 21.819 -24.762 19.674 1.000 1 A GLU 72.060 1
ATOM 4066 H HB3 . GLU 269 269 ? A 20.067 -24.562 19.503 1.000 1 A GLU 72.060 1
ATOM 4067 H HG2 . GLU 269 269 ? A 22.236 -23.446 17.713 1.000 1 A GLU 72.060 1
ATOM 4068 H HG3 . GLU 269 269 ? A 20.608 -22.773 17.730 1.000 1 A GLU 72.060 1
ATOM 4069 N N . HIS 270 270 ? A 20.848 -22.405 22.776 1.000 1 A HIS 71.120 1
ATOM 4070 C CA . HIS 270 270 ? A 20.835 -22.781 24.201 1.000 1 A HIS 71.120 1
ATOM 4071 C C . HIS 270 270 ? A 20.053 -21.876 25.139 1.000 1 A HIS 71.120 1
ATOM 4072 O O . HIS 270 270 ? A 20.097 -22.056 26.358 1.000 1 A HIS 71.120 1
ATOM 4073 C CB . HIS 270 270 ? A 22.283 -22.972 24.659 1.000 1 A HIS 71.120 1
ATOM 4074 C CG . HIS 270 270 ? A 22.698 -24.366 24.348 1.000 1 A HIS 71.120 1
ATOM 4075 N ND1 . HIS 270 270 ? A 22.097 -25.463 24.945 1.000 1 A HIS 71.120 1
ATOM 4076 C CD2 . HIS 270 270 ? A 23.451 -24.762 23.284 1.000 1 A HIS 71.120 1
ATOM 4077 C CE1 . HIS 270 270 ? A 22.477 -26.512 24.216 1.000 1 A HIS 71.120 1
ATOM 4078 N NE2 . HIS 270 270 ? A 23.304 -26.126 23.227 1.000 1 A HIS 71.120 1
ATOM 4079 H H . HIS 270 270 ? A 21.163 -21.485 22.504 1.000 1 A HIS 71.120 1
ATOM 4080 H HA . HIS 270 270 ? A 20.329 -23.741 24.304 1.000 1 A HIS 71.120 1
ATOM 4081 H HB2 . HIS 270 270 ? A 22.935 -22.269 24.141 1.000 1 A HIS 71.120 1
ATOM 4082 H HB3 . HIS 270 270 ? A 22.374 -22.836 25.736 1.000 1 A HIS 71.120 1
ATOM 4083 H HD2 . HIS 270 270 ? A 23.937 -24.131 22.555 1.000 1 A HIS 71.120 1
ATOM 4084 H HE1 . HIS 270 270 ? A 22.127 -27.517 24.403 1.000 1 A HIS 71.120 1
ATOM 4085 H HE2 . HIS 270 270 ? A 23.686 -26.741 22.523 1.000 1 A HIS 71.120 1
ATOM 4086 N N . LEU 271 271 ? A 19.321 -20.898 24.608 1.000 1 A LEU 74.620 1
ATOM 4087 C CA . LEU 271 271 ? A 18.539 -20.014 25.456 1.000 1 A LEU 74.620 1
ATOM 4088 C C . LEU 271 271 ? A 17.321 -20.773 25.996 1.000 1 A LEU 74.620 1
ATOM 4089 O O . LEU 271 271 ? A 16.370 -21.059 25.268 1.000 1 A LEU 74.620 1
ATOM 4090 C CB . LEU 271 271 ? A 18.200 -18.740 24.674 1.000 1 A LEU 74.620 1
ATOM 4091 C CG . LEU 271 271 ? A 17.794 -17.565 25.574 1.000 1 A LEU 74.620 1
ATOM 4092 C CD1 . LEU 271 271 ? A 18.949 -17.100 26.463 1.000 1 A LEU 74.620 1
ATOM 4093 C CD2 . LEU 271 271 ? A 17.390 -16.404 24.675 1.000 1 A LEU 74.620 1
ATOM 4094 H H . LEU 271 271 ? A 19.228 -20.834 23.604 1.000 1 A LEU 74.620 1
ATOM 4095 H HA . LEU 271 271 ? A 19.167 -19.741 26.305 1.000 1 A LEU 74.620 1
ATOM 4096 H HB2 . LEU 271 271 ? A 17.393 -18.952 23.973 1.000 1 A LEU 74.620 1
ATOM 4097 H HB3 . LEU 271 271 ? A 19.072 -18.444 24.090 1.000 1 A LEU 74.620 1
ATOM 4098 H HG . LEU 271 271 ? A 16.943 -17.841 26.196 1.000 1 A LEU 74.620 1
ATOM 4099 H HD11 . LEU 271 271 ? A 18.740 -16.111 26.871 1.000 1 A LEU 74.620 1
ATOM 4100 H HD12 . LEU 271 271 ? A 19.082 -17.795 27.293 1.000 1 A LEU 74.620 1
ATOM 4101 H HD13 . LEU 271 271 ? A 19.871 -17.057 25.883 1.000 1 A LEU 74.620 1
ATOM 4102 H HD21 . LEU 271 271 ? A 16.527 -16.704 24.081 1.000 1 A LEU 74.620 1
ATOM 4103 H HD22 . LEU 271 271 ? A 18.207 -16.140 24.002 1.000 1 A LEU 74.620 1
ATOM 4104 H HD23 . LEU 271 271 ? A 17.143 -15.529 25.275 1.000 1 A LEU 74.620 1
ATOM 4105 N N . THR 272 272 ? A 17.364 -21.122 27.277 1.000 1 A THR 77.120 1
ATOM 4106 C CA . THR 272 272 ? A 16.285 -21.831 27.976 1.000 1 A THR 77.120 1
ATOM 4107 C C . THR 272 272 ? A 15.705 -20.957 29.078 1.000 1 A THR 77.120 1
ATOM 4108 O O . THR 272 272 ? A 16.318 -19.990 29.534 1.000 1 A THR 77.120 1
ATOM 4109 C CB . THR 272 272 ? A 16.734 -23.192 28.538 1.000 1 A THR 77.120 1
ATOM 4110 O OG1 . THR 272 272 ? A 17.953 -23.103 29.220 1.000 1 A THR 77.120 1
ATOM 4111 C CG2 . THR 272 272 ? A 16.923 -24.251 27.462 1.000 1 A THR 77.120 1
ATOM 4112 H H . THR 272 272 ? A 18.177 -20.857 27.815 1.000 1 A THR 77.120 1
ATOM 4113 H HA . THR 272 272 ? A 15.471 -22.029 27.278 1.000 1 A THR 77.120 1
ATOM 4114 H HB . THR 272 272 ? A 15.978 -23.557 29.233 1.000 1 A THR 77.120 1
ATOM 4115 H HG1 . THR 272 272 ? A 18.638 -22.948 28.566 1.000 1 A THR 77.120 1
ATOM 4116 H HG21 . THR 272 272 ? A 15.944 -24.515 27.060 1.000 1 A THR 77.120 1
ATOM 4117 H HG22 . THR 272 272 ? A 17.570 -23.877 26.669 1.000 1 A THR 77.120 1
ATOM 4118 H HG23 . THR 272 272 ? A 17.370 -25.145 27.896 1.000 1 A THR 77.120 1
ATOM 4119 N N . ILE 273 273 ? A 14.492 -21.290 29.510 1.000 1 A ILE 72.190 1
ATOM 4120 C CA . ILE 273 273 ? A 13.843 -20.670 30.664 1.000 1 A ILE 72.190 1
ATOM 4121 C C . ILE 273 273 ? A 13.599 -21.792 31.667 1.000 1 A ILE 72.190 1
ATOM 4122 O O . ILE 273 273 ? A 12.972 -22.798 31.327 1.000 1 A ILE 72.190 1
ATOM 4123 C CB . ILE 273 273 ? A 12.579 -19.891 30.236 1.000 1 A ILE 72.190 1
ATOM 4124 C CG1 . ILE 273 273 ? A 12.982 -18.779 29.232 1.000 1 A ILE 72.190 1
ATOM 4125 C CG2 . ILE 273 273 ? A 11.887 -19.290 31.471 1.000 1 A ILE 72.190 1
ATOM 4126 C CD1 . ILE 273 273 ? A 11.818 -17.991 28.628 1.000 1 A ILE 72.190 1
ATOM 4127 H H . ILE 273 273 ? A 14.041 -22.100 29.110 1.000 1 A ILE 72.190 1
ATOM 4128 H HA . ILE 273 273 ? A 14.524 -19.955 31.126 1.000 1 A ILE 72.190 1
ATOM 4129 H HB . ILE 273 273 ? A 11.887 -20.578 29.749 1.000 1 A ILE 72.190 1
ATOM 4130 H HG12 . ILE 273 273 ? A 13.516 -19.220 28.390 1.000 1 A ILE 72.190 1
ATOM 4131 H HG13 . ILE 273 273 ? A 13.659 -18.081 29.724 1.000 1 A ILE 72.190 1
ATOM 4132 H HG21 . ILE 273 273 ? A 11.610 -20.078 32.171 1.000 1 A ILE 72.190 1
ATOM 4133 H HG22 . ILE 273 273 ? A 12.558 -18.590 31.968 1.000 1 A ILE 72.190 1
ATOM 4134 H HG23 . ILE 273 273 ? A 10.973 -18.770 31.184 1.000 1 A ILE 72.190 1
ATOM 4135 H HD11 . ILE 273 273 ? A 11.102 -18.679 28.179 1.000 1 A ILE 72.190 1
ATOM 4136 H HD12 . ILE 273 273 ? A 12.196 -17.326 27.852 1.000 1 A ILE 72.190 1
ATOM 4137 H HD13 . ILE 273 273 ? A 11.341 -17.381 29.396 1.000 1 A ILE 72.190 1
ATOM 4138 N N . ASN 274 274 ? A 14.163 -21.660 32.867 1.000 1 A ASN 75.190 1
ATOM 4139 C CA . ASN 274 274 ? A 14.059 -22.686 33.899 1.000 1 A ASN 75.190 1
ATOM 4140 C C . ASN 274 274 ? A 12.657 -22.694 34.546 1.000 1 A ASN 75.190 1
ATOM 4141 O O . ASN 274 274 ? A 11.820 -21.833 34.273 1.000 1 A ASN 75.190 1
ATOM 4142 C CB . ASN 274 274 ? A 15.238 -22.552 34.892 1.000 1 A ASN 75.190 1
ATOM 4143 C CG . ASN 274 274 ? A 15.051 -21.529 36.004 1.000 1 A ASN 75.190 1
ATOM 4144 O OD1 . ASN 274 274 ? A 14.203 -20.657 35.964 1.000 1 A ASN 75.190 1
ATOM 4145 N ND2 . ASN 274 274 ? A 15.798 -21.670 37.072 1.000 1 A ASN 75.190 1
ATOM 4146 H H . ASN 274 274 ? A 14.622 -20.789 33.094 1.000 1 A ASN 75.190 1
ATOM 4147 H HA . ASN 274 274 ? A 14.170 -23.650 33.404 1.000 1 A ASN 75.190 1
ATOM 4148 H HB2 . ASN 274 274 ? A 15.388 -23.524 35.364 1.000 1 A ASN 75.190 1
ATOM 4149 H HB3 . ASN 274 274 ? A 16.151 -22.312 34.349 1.000 1 A ASN 75.190 1
ATOM 4150 H HD21 . ASN 274 274 ? A 15.428 -21.306 37.939 1.000 1 A ASN 75.190 1
ATOM 4151 H HD22 . ASN 274 274 ? A 16.461 -22.430 37.132 1.000 1 A ASN 75.190 1
ATOM 4152 N N . ALA 275 275 ? A 12.401 -23.660 35.434 1.000 1 A ALA 69.620 1
ATOM 4153 C CA . ALA 275 275 ? A 11.118 -23.772 36.134 1.000 1 A ALA 69.620 1
ATOM 4154 C C . ALA 275 275 ? A 10.768 -22.546 37.009 1.000 1 A ALA 69.620 1
ATOM 4155 O O . ALA 275 275 ? A 9.593 -22.322 37.281 1.000 1 A ALA 69.620 1
ATOM 4156 C CB . ALA 275 275 ? A 11.137 -25.065 36.957 1.000 1 A ALA 69.620 1
ATOM 4157 H H . ALA 275 275 ? A 13.115 -24.343 35.643 1.000 1 A ALA 69.620 1
ATOM 4158 H HA . ALA 275 275 ? A 10.328 -23.855 35.387 1.000 1 A ALA 69.620 1
ATOM 4159 H HB1 . ALA 275 275 ? A 10.170 -25.197 37.444 1.000 1 A ALA 69.620 1
ATOM 4160 H HB2 . ALA 275 275 ? A 11.907 -25.005 37.726 1.000 1 A ALA 69.620 1
ATOM 4161 H HB3 . ALA 275 275 ? A 11.328 -25.922 36.311 1.000 1 A ALA 69.620 1
ATOM 4162 N N . ASP 276 276 ? A 11.760 -21.731 37.392 1.000 1 A ASP 70.810 1
ATOM 4163 C CA . ASP 276 276 ? A 11.585 -20.486 38.156 1.000 1 A ASP 70.810 1
ATOM 4164 C C . ASP 276 276 ? A 11.336 -19.253 37.258 1.000 1 A ASP 70.810 1
ATOM 4165 O O . ASP 276 276 ? A 11.371 -18.120 37.739 1.000 1 A ASP 70.810 1
ATOM 4166 C CB . ASP 276 276 ? A 12.808 -20.201 39.049 1.000 1 A ASP 70.810 1
ATOM 4167 C CG . ASP 276 276 ? A 13.411 -21.408 39.762 1.000 1 A ASP 70.810 1
ATOM 4168 O OD1 . ASP 276 276 ? A 12.666 -22.152 40.430 1.000 1 A ASP 70.810 1
ATOM 4169 O OD2 . ASP 276 276 ? A 14.653 -21.543 39.633 1.000 1 A ASP 70.810 1
ATOM 4170 H H . ASP 276 276 ? A 12.702 -21.953 37.103 1.000 1 A ASP 70.810 1
ATOM 4171 H HA . ASP 276 276 ? A 10.718 -20.603 38.807 1.000 1 A ASP 70.810 1
ATOM 4172 H HB2 . ASP 276 276 ? A 13.585 -19.746 38.434 1.000 1 A ASP 70.810 1
ATOM 4173 H HB3 . ASP 276 276 ? A 12.526 -19.466 39.802 1.000 1 A ASP 70.810 1
ATOM 4174 N N . GLY 277 277 ? A 11.178 -19.437 35.941 1.000 1 A GLY 65.750 1
ATOM 4175 C CA . GLY 277 277 ? A 11.004 -18.345 34.978 1.000 1 A GLY 65.750 1
ATOM 4176 C C . GLY 277 277 ? A 12.281 -17.557 34.654 1.000 1 A GLY 65.750 1
ATOM 4177 O O . GLY 277 277 ? A 12.214 -16.549 33.948 1.000 1 A GLY 65.750 1
ATOM 4178 H H . GLY 277 277 ? A 11.212 -20.382 35.587 1.000 1 A GLY 65.750 1
ATOM 4179 H HA2 . GLY 277 277 ? A 10.266 -17.644 35.368 1.000 1 A GLY 65.750 1
ATOM 4180 H HA3 . GLY 277 277 ? A 10.619 -18.763 34.047 1.000 1 A GLY 65.750 1
ATOM 4181 N N . LYS 278 278 ? A 13.454 -17.995 35.132 1.000 1 A LYS 74.810 1
ATOM 4182 C CA . LYS 278 278 ? A 14.743 -17.341 34.866 1.000 1 A LYS 74.810 1
ATOM 4183 C C . LYS 278 278 ? A 15.343 -17.825 33.553 1.000 1 A LYS 74.810 1
ATOM 4184 O O . LYS 278 278 ? A 15.339 -19.016 33.248 1.000 1 A LYS 74.810 1
ATOM 4185 C CB . LYS 278 278 ? A 15.729 -17.560 36.020 1.000 1 A LYS 74.810 1
ATOM 4186 C CG . LYS 278 278 ? A 15.245 -16.894 37.312 1.000 1 A LYS 74.810 1
ATOM 4187 C CD . LYS 278 278 ? A 16.225 -17.172 38.453 1.000 1 A LYS 74.810 1
ATOM 4188 C CE . LYS 278 278 ? A 15.685 -16.531 39.733 1.000 1 A LYS 74.810 1
ATOM 4189 N NZ . LYS 278 278 ? A 16.479 -16.944 40.913 1.000 1 A LYS 74.810 1
ATOM 4190 H H . LYS 278 278 ? A 13.455 -18.873 35.631 1.000 1 A LYS 74.810 1
ATOM 4191 H HA . LYS 278 278 ? A 14.564 -16.270 34.770 1.000 1 A LYS 74.810 1
ATOM 4192 H HB2 . LYS 278 278 ? A 16.695 -17.134 35.746 1.000 1 A LYS 74.810 1
ATOM 4193 H HB3 . LYS 278 278 ? A 15.864 -18.629 36.184 1.000 1 A LYS 74.810 1
ATOM 4194 H HG2 . LYS 278 278 ? A 15.161 -15.819 37.156 1.000 1 A LYS 74.810 1
ATOM 4195 H HG3 . LYS 278 278 ? A 14.267 -17.290 37.585 1.000 1 A LYS 74.810 1
ATOM 4196 H HD2 . LYS 278 278 ? A 16.304 -18.251 38.588 1.000 1 A LYS 74.810 1
ATOM 4197 H HD3 . LYS 278 278 ? A 17.205 -16.763 38.208 1.000 1 A LYS 74.810 1
ATOM 4198 H HE2 . LYS 278 278 ? A 15.693 -15.447 39.617 1.000 1 A LYS 74.810 1
ATOM 4199 H HE3 . LYS 278 278 ? A 14.649 -16.845 39.857 1.000 1 A LYS 74.810 1
ATOM 4200 H HZ1 . LYS 278 278 ? A 17.448 -16.678 40.808 1.000 1 A LYS 74.810 1
ATOM 4201 H HZ2 . LYS 278 278 ? A 16.101 -16.529 41.753 1.000 1 A LYS 74.810 1
ATOM 4202 H HZ3 . LYS 278 278 ? A 16.426 -17.948 41.013 1.000 1 A LYS 74.810 1
ATOM 4203 N N . ILE 279 279 ? A 15.915 -16.886 32.807 1.000 1 A ILE 75.060 1
ATOM 4204 C CA . ILE 279 279 ? A 16.637 -17.169 31.567 1.000 1 A ILE 75.060 1
ATOM 4205 C C . ILE 279 279 ? A 17.988 -17.782 31.913 1.000 1 A ILE 75.060 1
ATOM 4206 O O . ILE 279 279 ? A 18.806 -17.168 32.600 1.000 1 A ILE 75.060 1
ATOM 4207 C CB . ILE 279 279 ? A 16.778 -15.891 30.726 1.000 1 A ILE 75.060 1
ATOM 4208 C CG1 . ILE 279 279 ? A 15.375 -15.429 30.284 1.000 1 A ILE 75.060 1
ATOM 4209 C CG2 . ILE 279 279 ? A 17.666 -16.110 29.490 1.000 1 A ILE 75.060 1
ATOM 4210 C CD1 . ILE 279 279 ? A 15.377 -13.957 29.912 1.000 1 A ILE 75.060 1
ATOM 4211 H H . ILE 279 279 ? A 15.895 -15.933 33.138 1.000 1 A ILE 75.060 1
ATOM 4212 H HA . ILE 279 279 ? A 16.069 -17.895 30.984 1.000 1 A ILE 75.060 1
ATOM 4213 H HB . ILE 279 279 ? A 17.238 -15.123 31.348 1.000 1 A ILE 75.060 1
ATOM 4214 H HG12 . ILE 279 279 ? A 15.029 -16.022 29.438 1.000 1 A ILE 75.060 1
ATOM 4215 H HG13 . ILE 279 279 ? A 14.651 -15.547 31.091 1.000 1 A ILE 75.060 1
ATOM 4216 H HG21 . ILE 279 279 ? A 17.736 -15.194 28.905 1.000 1 A ILE 75.060 1
ATOM 4217 H HG22 . ILE 279 279 ? A 17.251 -16.905 28.870 1.000 1 A ILE 75.060 1
ATOM 4218 H HG23 . ILE 279 279 ? A 18.677 -16.386 29.789 1.000 1 A ILE 75.060 1
ATOM 4219 H HD11 . ILE 279 279 ? A 14.344 -13.638 29.770 1.000 1 A ILE 75.060 1
ATOM 4220 H HD12 . ILE 279 279 ? A 15.944 -13.796 28.995 1.000 1 A ILE 75.060 1
ATOM 4221 H HD13 . ILE 279 279 ? A 15.804 -13.380 30.733 1.000 1 A ILE 75.060 1
ATOM 4222 N N . VAL 280 280 ? A 18.217 -18.987 31.406 1.000 1 A VAL 75.310 1
ATOM 4223 C CA . VAL 280 280 ? A 19.509 -19.659 31.438 1.000 1 A VAL 75.310 1
ATOM 4224 C C . VAL 280 280 ? A 20.173 -19.396 30.094 1.000 1 A VAL 75.310 1
ATOM 4225 O O . VAL 280 280 ? A 19.715 -19.846 29.043 1.000 1 A VAL 75.310 1
ATOM 4226 C CB . VAL 280 280 ? A 19.352 -21.154 31.749 1.000 1 A VAL 75.310 1
ATOM 4227 C CG1 . VAL 280 280 ? A 20.711 -21.862 31.786 1.000 1 A VAL 75.310 1
ATOM 4228 C CG2 . VAL 280 280 ? A 18.659 -21.370 33.102 1.000 1 A VAL 75.310 1
ATOM 4229 H H . VAL 280 280 ? A 17.502 -19.400 30.824 1.000 1 A VAL 75.310 1
ATOM 4230 H HA . VAL 280 280 ? A 20.126 -19.226 32.226 1.000 1 A VAL 75.310 1
ATOM 4231 H HB . VAL 280 280 ? A 18.729 -21.608 30.978 1.000 1 A VAL 75.310 1
ATOM 4232 H HG11 . VAL 280 280 ? A 20.567 -22.917 32.019 1.000 1 A VAL 75.310 1
ATOM 4233 H HG12 . VAL 280 280 ? A 21.357 -21.409 32.537 1.000 1 A VAL 75.310 1
ATOM 4234 H HG13 . VAL 280 280 ? A 21.191 -21.800 30.809 1.000 1 A VAL 75.310 1
ATOM 4235 H HG21 . VAL 280 280 ? A 18.569 -22.438 33.297 1.000 1 A VAL 75.310 1
ATOM 4236 H HG22 . VAL 280 280 ? A 17.658 -20.938 33.079 1.000 1 A VAL 75.310 1
ATOM 4237 H HG23 . VAL 280 280 ? A 19.236 -20.900 33.898 1.000 1 A VAL 75.310 1
ATOM 4238 N N . VAL 281 281 ? A 21.237 -18.602 30.142 1.000 1 A VAL 74.500 1
ATOM 4239 C CA . VAL 281 281 ? A 22.066 -18.261 28.986 1.000 1 A VAL 74.500 1
ATOM 4240 C C . VAL 281 281 ? A 23.170 -19.319 28.872 1.000 1 A VAL 74.500 1
ATOM 4241 O O . VAL 281 281 ? A 23.730 -19.688 29.909 1.000 1 A VAL 74.500 1
ATOM 4242 C CB . VAL 281 281 ? A 22.675 -16.852 29.139 1.000 1 A VAL 74.500 1
ATOM 4243 C CG1 . VAL 281 281 ? A 23.234 -16.345 27.807 1.000 1 A VAL 74.500 1
ATOM 4244 C CG2 . VAL 281 281 ? A 21.666 -15.802 29.625 1.000 1 A VAL 74.500 1
ATOM 4245 H H . VAL 281 281 ? A 21.548 -18.284 31.049 1.000 1 A VAL 74.500 1
ATOM 4246 H HA . VAL 281 281 ? A 21.435 -18.275 28.098 1.000 1 A VAL 74.500 1
ATOM 4247 H HB . VAL 281 281 ? A 23.485 -16.893 29.866 1.000 1 A VAL 74.500 1
ATOM 4248 H HG11 . VAL 281 281 ? A 23.674 -15.358 27.945 1.000 1 A VAL 74.500 1
ATOM 4249 H HG12 . VAL 281 281 ? A 24.007 -17.025 27.448 1.000 1 A VAL 74.500 1
ATOM 4250 H HG13 . VAL 281 281 ? A 22.439 -16.274 27.065 1.000 1 A VAL 74.500 1
ATOM 4251 H HG21 . VAL 281 281 ? A 20.868 -15.678 28.892 1.000 1 A VAL 74.500 1
ATOM 4252 H HG22 . VAL 281 281 ? A 21.236 -16.084 30.586 1.000 1 A VAL 74.500 1
ATOM 4253 H HG23 . VAL 281 281 ? A 22.185 -14.855 29.768 1.000 1 A VAL 74.500 1
ATOM 4254 N N . PRO 282 282 ? A 23.525 -19.809 27.669 1.000 1 A PRO 70.690 1
ATOM 4255 C CA . PRO 282 282 ? A 24.659 -20.716 27.507 1.000 1 A PRO 70.690 1
ATOM 4256 C C . PRO 282 282 ? A 25.936 -20.174 28.156 1.000 1 A PRO 70.690 1
ATOM 4257 O O . PRO 282 282 ? A 26.312 -19.027 27.918 1.000 1 A PRO 70.690 1
ATOM 4258 C CB . PRO 282 282 ? A 24.859 -20.891 25.995 1.000 1 A PRO 70.690 1
ATOM 4259 C CG . PRO 282 282 ? A 24.007 -19.788 25.358 1.000 1 A PRO 70.690 1
ATOM 4260 C CD . PRO 282 282 ? A 22.905 -19.547 26.380 1.000 1 A PRO 70.690 1
ATOM 4261 H HA . PRO 282 282 ? A 24.410 -21.680 27.951 1.000 1 A PRO 70.690 1
[truncated: 1,241,090 more chars]
