# Supplementary material for: Viro3D: a comprehensive database of virus protein structure predictions
Source: Mol Syst Biol. 2025 Sep 16;21(11):9. doi: 10.1038/s44320-025-00147-9 (PMC12583693; doi:10.1038/s44320-025-00147-9)
Supplement: Supplementary file 10 — Source data Fig. 3 [file 44320_2025_147_MOESM10_ESM.zip › Figure 3/3D/Hendra virus F protein ColabFold prediction CF-AAC83192.2_8806.cif]

data_CF-AAC831922_8806
_entry.id CF-AAC83192.2_8806
_struct.entry_id CF-AAC83192.2_8806
_struct.pdbx_model_details
;Model generated using LocalColabFold (v.1.5.2) producing 5 models with 3 recycles each, with AMBER relaxation, without templates, ranked by pLDDT, starting from an MSA with uniref30, pdb100 and colabfold_envdb setting.

Note: .
;
_struct.pdbx_structure_determination_methodology computational
_struct.title 'ColabFold model for fusion (AAC83192.2) from Henipavirus hendraense (AF017149.3)'
_audit_conform.dict_location https://raw.githubusercontent.com/ihmwg/ModelCIF/d18ba38/base/mmcif_ma-core.dic
_audit_conform.dict_name mmcif_ma.dic
_audit_conform.dict_version 1.4.6
#
loop_
_citation.id
_citation.title
_citation.journal_abbrev
_citation.journal_volume
_citation.page_first
_citation.page_last
_citation.year
_citation.pdbx_database_id_PubMed
_citation.pdbx_database_id_DOI
1 'ColabFold: making protein folding accessible to all.' 'Nature Methods' 19 679
682 2022 35637307 10.1038/s41592-022-01488-1
2 'Highly accurate protein structure prediction with AlphaFold.' Nature 596 583
589 2021 34265844 10.1038/s41586-021-03819-2
#
#
loop_
_citation_author.citation_id
_citation_author.name
_citation_author.ordinal
1 'Mirdita, M.' 1
1 'Schuetze, K.' 2
1 'Moriwaki, Y.' 3
1 'Heo, L.' 4
1 'Ovchinnikov, S.' 5
1 'Steinegger, M.' 6
2 'Jumper, J.' 7
2 'Evans, R.' 8
2 'Pritzel, A.' 9
2 'Green, T.' 10
2 'Figurnov, M.' 11
2 'Ronneberger, O.' 12
2 'Tunyasuvunakool, K.' 13
2 'Bates, R.' 14
2 'Zidek, A.' 15
2 'Potapenko, A.' 16
2 'Bridgland, A.' 17
2 'Meyer, C.' 18
2 'Kohl, S.A.A.' 19
2 'Ballard, A.J.' 20
2 'Cowie, A.' 21
2 'Romera-Paredes, B.' 22
2 'Nikolov, S.' 23
2 'Jain, R.' 24
2 'Adler, J.' 25
2 'Back, T.' 26
2 'Petersen, S.' 27
2 'Reiman, D.' 28
2 'Clancy, E.' 29
2 'Zielinski, M.' 30
2 'Steinegger, M.' 31
2 'Pacholska, M.' 32
2 'Berghammer, T.' 33
2 'Bodenstein, S.' 34
2 'Silver, D.' 35
2 'Vinyals, O.' 36
2 'Senior, A.W.' 37
2 'Kavukcuoglu, K.' 38
2 'Kohli, P.' 39
2 'Hassabis, D.' 40
#
#
loop_
_software.pdbx_ordinal
_software.name
_software.classification
_software.description
_software.version
_software.type
_software.location
_software.citation_id
1 LocalColabFold 'model building' 'Structure prediction' v.1.5.2 package
https://github.com/YoshitakaMo/localcolabfold 1
2 AlphaFold 'model building' 'Structure prediction' 2.2.0 package
https://github.com/deepmind/alphafold 2
#
#
loop_
_ma_software_group.ordinal_id
_ma_software_group.group_id
_ma_software_group.software_id
_ma_software_group.parameter_group_id
1 1 1 .
2 1 2 .
#
#
loop_
_audit_author.name
_audit_author.pdbx_ordinal
'Litvin, Ulad' 1
'Lytras, Spyros' 2
'Grove, Joe' 3
'Hughes, Joseph' 4
#
#
loop_
_chem_comp.id
_chem_comp.type
_chem_comp.name
_chem_comp.formula
_chem_comp.formula_weight
_chem_comp.ma_provenance
ALA 'L-peptide linking' ALANINE 'C3 H7 N O2' 89.094 'CCD Core'
ARG 'L-peptide linking' ARGININE 'C6 H15 N4 O2 1' 175.212 'CCD Core'
ASN 'L-peptide linking' ASPARAGINE 'C4 H8 N2 O3' 132.119 'CCD Core'
ASP 'L-peptide linking' 'ASPARTIC ACID' 'C4 H7 N O4' 133.103 'CCD Core'
CYS 'L-peptide linking' CYSTEINE 'C3 H7 N O2 S' 121.154 'CCD Core'
GLN 'L-peptide linking' GLUTAMINE 'C5 H10 N2 O3' 146.146 'CCD Core'
GLU 'L-peptide linking' 'GLUTAMIC ACID' 'C5 H9 N O4' 147.130 'CCD Core'
GLY 'peptide linking' GLYCINE 'C2 H5 N O2' 75.067 'CCD Core'
HIS 'L-peptide linking' HISTIDINE 'C6 H10 N3 O2 1' 156.165 'CCD Core'
ILE 'L-peptide linking' ISOLEUCINE 'C6 H13 N O2' 131.175 'CCD Core'
LEU 'L-peptide linking' LEUCINE 'C6 H13 N O2' 131.175 'CCD Core'
LYS 'L-peptide linking' LYSINE 'C6 H15 N2 O2 1' 147.198 'CCD Core'
MET 'L-peptide linking' METHIONINE 'C5 H11 N O2 S' 149.208 'CCD Core'
PHE 'L-peptide linking' PHENYLALANINE 'C9 H11 N O2' 165.192 'CCD Core'
PRO 'L-peptide linking' PROLINE 'C5 H9 N O2' 115.132 'CCD Core'
SER 'L-peptide linking' SERINE 'C3 H7 N O3' 105.093 'CCD Core'
THR 'L-peptide linking' THREONINE 'C4 H9 N O3' 119.120 'CCD Core'
TRP 'L-peptide linking' TRYPTOPHAN 'C11 H12 N2 O2' 204.229 'CCD Core'
TYR 'L-peptide linking' TYROSINE 'C9 H11 N O3' 181.191 'CCD Core'
VAL 'L-peptide linking' VALINE 'C5 H11 N O2' 117.148 'CCD Core'
#
#
loop_
_entity.id
_entity.type
_entity.src_method
_entity.pdbx_description
_entity.formula_weight
_entity.pdbx_number_of_molecules
_entity.details
1 polymer nat 'fusion (AAC83192.2) from Henipavirus hendraense (AF017149.3)'
69662.053 1 .
#
#
loop_
_entity_src_nat.entity_id
_entity_src_nat.pdbx_src_id
_entity_src_nat.pdbx_ncbi_taxonomy_id
_entity_src_nat.pdbx_organism_scientific
_entity_src_nat.common_name
_entity_src_nat.strain
1 1 3052223 'Henipavirus hendraense' . .
#
#
loop_
_struct_ref.id
_struct_ref.entity_id
_struct_ref.db_name
_struct_ref.db_code
_struct_ref.pdbx_db_accession
_struct_ref.pdbx_align_begin
_struct_ref.pdbx_seq_one_letter_code
_struct_ref.details
1 1 NCBI 29432476 AAC83192.2 1
;MATQEVRLKCLLCGIIVLVLSLEGLGILHYEKLSKIGLVKGITRKYKIKSNPLTKDIVIKMIPNVSNVSK
CTGTVMENYKSRLTGILSPIKGAIELYNNNTHDLVGDVKLAGVVMAGIAIGIATAAQITAGVALYEAMKN
ADNINKLKSSIESTNEAVVKLQETAEKTVYVLTALQDYINTNLVPTIDQISCKQTELALDLALSKYLSDL
LFVFGPNLQDPVSNSMTIQAISQAFGGNYETLLRTLGYATEDFDDLLESDSIAGQIVYVDLSSYYIIVRV
YFPILTEIQQAYVQELLPVSFNNDNSEWISIVPNFVLIRNTLISNIEVKYCLITKKSVICNQDYATPMTA
SVRECLTGSTDKCPRELVVSSHVPRFALSGGVLFANCISVTCQCQTTGRAISQSGEQTLLMIDNTTCTTV
VLGNIIISLGKYLGSINYNSESIAVGPPVYTDKVDISSQISSMNQSLQQSKDYIKEAQKILDTVNPSLIS
MLSMIILYVLSIAALCIGLITFISFVIVEKKRGNYSRLDDRQVRPVSNGDLYYIGT
;
.
#
#
loop_
_struct_ref_seq.align_id
_struct_ref_seq.ref_id
_struct_ref_seq.seq_align_beg
_struct_ref_seq.seq_align_end
_struct_ref_seq.db_align_beg
_struct_ref_seq.db_align_end
1 1 1 546 1 546
#
#
loop_
_ma_target_ref_db_details.target_entity_id
_ma_target_ref_db_details.db_name
_ma_target_ref_db_details.db_name_other_details
_ma_target_ref_db_details.db_code
_ma_target_ref_db_details.db_accession
_ma_target_ref_db_details.seq_db_isoform
_ma_target_ref_db_details.seq_db_align_begin
_ma_target_ref_db_details.seq_db_align_end
_ma_target_ref_db_details.ncbi_taxonomy_id
_ma_target_ref_db_details.organism_scientific
_ma_target_ref_db_details.seq_db_sequence_version_date
_ma_target_ref_db_details.seq_db_sequence_checksum
1 NCBI . 29432476 AAC83192.2 . 1 546 3052223 . 2013-08-07 .
#
#
loop_
_entity_poly.entity_id
_entity_poly.type
_entity_poly.nstd_linkage
_entity_poly.nstd_monomer
_entity_poly.pdbx_strand_id
_entity_poly.pdbx_seq_one_letter_code
_entity_poly.pdbx_seq_one_letter_code_can
1 polypeptide(L) no no A
;MATQEVRLKCLLCGIIVLVLSLEGLGILHYEKLSKIGLVKGITRKYKIKSNPLTKDIVIKMIPNVSNVSK
CTGTVMENYKSRLTGILSPIKGAIELYNNNTHDLVGDVKLAGVVMAGIAIGIATAAQITAGVALYEAMKN
ADNINKLKSSIESTNEAVVKLQETAEKTVYVLTALQDYINTNLVPTIDQISCKQTELALDLALSKYLSDL
LFVFGPNLQDPVSNSMTIQAISQAFGGNYETLLRTLGYATEDFDDLLESDSIAGQIVYVDLSSYYIIVRV
YFPILTEIQQAYVQELLPVSFNNDNSEWISIVPNFVLIRNTLISNIEVKYCLITKKSVICNQDYATPMTA
SVRECLTGSTDKCPRELVVSSHVPRFALSGGVLFANCISVTCQCQTTGRAISQSGEQTLLMIDNTTCTTV
VLGNIIISLGKYLGSINYNSESIAVGPPVYTDKVDISSQISSMNQSLQQSKDYIKEAQKILDTVNPSLIS
MLSMIILYVLSIAALCIGLITFISFVIVEKKRGNYSRLDDRQVRPVSNGDLYYIGT
;

;MATQEVRLKCLLCGIIVLVLSLEGLGILHYEKLSKIGLVKGITRKYKIKSNPLTKDIVIKMIPNVSNVSK
CTGTVMENYKSRLTGILSPIKGAIELYNNNTHDLVGDVKLAGVVMAGIAIGIATAAQITAGVALYEAMKN
ADNINKLKSSIESTNEAVVKLQETAEKTVYVLTALQDYINTNLVPTIDQISCKQTELALDLALSKYLSDL
LFVFGPNLQDPVSNSMTIQAISQAFGGNYETLLRTLGYATEDFDDLLESDSIAGQIVYVDLSSYYIIVRV
YFPILTEIQQAYVQELLPVSFNNDNSEWISIVPNFVLIRNTLISNIEVKYCLITKKSVICNQDYATPMTA
SVRECLTGSTDKCPRELVVSSHVPRFALSGGVLFANCISVTCQCQTTGRAISQSGEQTLLMIDNTTCTTV
VLGNIIISLGKYLGSINYNSESIAVGPPVYTDKVDISSQISSMNQSLQQSKDYIKEAQKILDTVNPSLIS
MLSMIILYVLSIAALCIGLITFISFVIVEKKRGNYSRLDDRQVRPVSNGDLYYIGT
;

#
#
loop_
_entity_poly_seq.entity_id
_entity_poly_seq.num
_entity_poly_seq.mon_id
_entity_poly_seq.hetero
1 1 MET .
1 2 ALA .
1 3 THR .
1 4 GLN .
1 5 GLU .
1 6 VAL .
1 7 ARG .
1 8 LEU .
1 9 LYS .
1 10 CYS .
1 11 LEU .
1 12 LEU .
1 13 CYS .
1 14 GLY .
1 15 ILE .
1 16 ILE .
1 17 VAL .
1 18 LEU .
1 19 VAL .
1 20 LEU .
1 21 SER .
1 22 LEU .
1 23 GLU .
1 24 GLY .
1 25 LEU .
1 26 GLY .
1 27 ILE .
1 28 LEU .
1 29 HIS .
1 30 TYR .
1 31 GLU .
1 32 LYS .
1 33 LEU .
1 34 SER .
1 35 LYS .
1 36 ILE .
1 37 GLY .
1 38 LEU .
1 39 VAL .
1 40 LYS .
1 41 GLY .
1 42 ILE .
1 43 THR .
1 44 ARG .
1 45 LYS .
1 46 TYR .
1 47 LYS .
1 48 ILE .
1 49 LYS .
1 50 SER .
1 51 ASN .
1 52 PRO .
1 53 LEU .
1 54 THR .
1 55 LYS .
1 56 ASP .
1 57 ILE .
1 58 VAL .
1 59 ILE .
1 60 LYS .
1 61 MET .
1 62 ILE .
1 63 PRO .
1 64 ASN .
1 65 VAL .
1 66 SER .
1 67 ASN .
1 68 VAL .
1 69 SER .
1 70 LYS .
1 71 CYS .
1 72 THR .
1 73 GLY .
1 74 THR .
1 75 VAL .
1 76 MET .
1 77 GLU .
1 78 ASN .
1 79 TYR .
1 80 LYS .
1 81 SER .
1 82 ARG .
1 83 LEU .
1 84 THR .
1 85 GLY .
1 86 ILE .
1 87 LEU .
1 88 SER .
1 89 PRO .
1 90 ILE .
1 91 LYS .
1 92 GLY .
1 93 ALA .
1 94 ILE .
1 95 GLU .
1 96 LEU .
1 97 TYR .
1 98 ASN .
1 99 ASN .
1 100 ASN .
1 101 THR .
1 102 HIS .
1 103 ASP .
1 104 LEU .
1 105 VAL .
1 106 GLY .
1 107 ASP .
1 108 VAL .
1 109 LYS .
1 110 LEU .
1 111 ALA .
1 112 GLY .
1 113 VAL .
1 114 VAL .
1 115 MET .
1 116 ALA .
1 117 GLY .
1 118 ILE .
1 119 ALA .
1 120 ILE .
1 121 GLY .
1 122 ILE .
1 123 ALA .
1 124 THR .
1 125 ALA .
1 126 ALA .
1 127 GLN .
1 128 ILE .
1 129 THR .
1 130 ALA .
1 131 GLY .
1 132 VAL .
1 133 ALA .
1 134 LEU .
1 135 TYR .
1 136 GLU .
1 137 ALA .
1 138 MET .
1 139 LYS .
1 140 ASN .
1 141 ALA .
1 142 ASP .
1 143 ASN .
1 144 ILE .
1 145 ASN .
1 146 LYS .
1 147 LEU .
1 148 LYS .
1 149 SER .
1 150 SER .
1 151 ILE .
1 152 GLU .
1 153 SER .
1 154 THR .
1 155 ASN .
1 156 GLU .
1 157 ALA .
1 158 VAL .
1 159 VAL .
1 160 LYS .
1 161 LEU .
1 162 GLN .
1 163 GLU .
1 164 THR .
1 165 ALA .
1 166 GLU .
1 167 LYS .
1 168 THR .
1 169 VAL .
1 170 TYR .
1 171 VAL .
1 172 LEU .
1 173 THR .
1 174 ALA .
1 175 LEU .
1 176 GLN .
1 177 ASP .
1 178 TYR .
1 179 ILE .
1 180 ASN .
1 181 THR .
1 182 ASN .
1 183 LEU .
1 184 VAL .
1 185 PRO .
1 186 THR .
1 187 ILE .
1 188 ASP .
1 189 GLN .
1 190 ILE .
1 191 SER .
1 192 CYS .
1 193 LYS .
1 194 GLN .
1 195 THR .
1 196 GLU .
1 197 LEU .
1 198 ALA .
1 199 LEU .
1 200 ASP .
1 201 LEU .
1 202 ALA .
1 203 LEU .
1 204 SER .
1 205 LYS .
1 206 TYR .
1 207 LEU .
1 208 SER .
1 209 ASP .
1 210 LEU .
1 211 LEU .
1 212 PHE .
1 213 VAL .
1 214 PHE .
1 215 GLY .
1 216 PRO .
1 217 ASN .
1 218 LEU .
1 219 GLN .
1 220 ASP .
1 221 PRO .
1 222 VAL .
1 223 SER .
1 224 ASN .
1 225 SER .
1 226 MET .
1 227 THR .
1 228 ILE .
1 229 GLN .
1 230 ALA .
1 231 ILE .
1 232 SER .
1 233 GLN .
1 234 ALA .
1 235 PHE .
1 236 GLY .
1 237 GLY .
1 238 ASN .
1 239 TYR .
1 240 GLU .
1 241 THR .
1 242 LEU .
1 243 LEU .
1 244 ARG .
1 245 THR .
1 246 LEU .
1 247 GLY .
1 248 TYR .
1 249 ALA .
1 250 THR .
1 251 GLU .
1 252 ASP .
1 253 PHE .
1 254 ASP .
1 255 ASP .
1 256 LEU .
1 257 LEU .
1 258 GLU .
1 259 SER .
1 260 ASP .
1 261 SER .
1 262 ILE .
1 263 ALA .
1 264 GLY .
1 265 GLN .
1 266 ILE .
1 267 VAL .
1 268 TYR .
1 269 VAL .
1 270 ASP .
1 271 LEU .
1 272 SER .
1 273 SER .
1 274 TYR .
1 275 TYR .
1 276 ILE .
1 277 ILE .
1 278 VAL .
1 279 ARG .
1 280 VAL .
1 281 TYR .
1 282 PHE .
1 283 PRO .
1 284 ILE .
1 285 LEU .
1 286 THR .
1 287 GLU .
1 288 ILE .
1 289 GLN .
1 290 GLN .
1 291 ALA .
1 292 TYR .
1 293 VAL .
1 294 GLN .
1 295 GLU .
1 296 LEU .
1 297 LEU .
1 298 PRO .
1 299 VAL .
1 300 SER .
1 301 PHE .
1 302 ASN .
1 303 ASN .
1 304 ASP .
1 305 ASN .
1 306 SER .
1 307 GLU .
1 308 TRP .
1 309 ILE .
1 310 SER .
1 311 ILE .
1 312 VAL .
1 313 PRO .
1 314 ASN .
1 315 PHE .
1 316 VAL .
1 317 LEU .
1 318 ILE .
1 319 ARG .
1 320 ASN .
1 321 THR .
1 322 LEU .
1 323 ILE .
1 324 SER .
1 325 ASN .
1 326 ILE .
1 327 GLU .
1 328 VAL .
1 329 LYS .
1 330 TYR .
1 331 CYS .
1 332 LEU .
1 333 ILE .
1 334 THR .
1 335 LYS .
1 336 LYS .
1 337 SER .
1 338 VAL .
1 339 ILE .
1 340 CYS .
1 341 ASN .
1 342 GLN .
1 343 ASP .
1 344 TYR .
1 345 ALA .
1 346 THR .
1 347 PRO .
1 348 MET .
1 349 THR .
1 350 ALA .
1 351 SER .
1 352 VAL .
1 353 ARG .
1 354 GLU .
1 355 CYS .
1 356 LEU .
1 357 THR .
1 358 GLY .
1 359 SER .
1 360 THR .
1 361 ASP .
1 362 LYS .
1 363 CYS .
1 364 PRO .
1 365 ARG .
1 366 GLU .
1 367 LEU .
1 368 VAL .
1 369 VAL .
1 370 SER .
1 371 SER .
1 372 HIS .
1 373 VAL .
1 374 PRO .
1 375 ARG .
1 376 PHE .
1 377 ALA .
1 378 LEU .
1 379 SER .
1 380 GLY .
1 381 GLY .
1 382 VAL .
1 383 LEU .
1 384 PHE .
1 385 ALA .
1 386 ASN .
1 387 CYS .
1 388 ILE .
1 389 SER .
1 390 VAL .
1 391 THR .
1 392 CYS .
1 393 GLN .
1 394 CYS .
1 395 GLN .
1 396 THR .
1 397 THR .
1 398 GLY .
1 399 ARG .
1 400 ALA .
1 401 ILE .
1 402 SER .
1 403 GLN .
1 404 SER .
1 405 GLY .
1 406 GLU .
1 407 GLN .
1 408 THR .
1 409 LEU .
1 410 LEU .
1 411 MET .
1 412 ILE .
1 413 ASP .
1 414 ASN .
1 415 THR .
1 416 THR .
1 417 CYS .
1 418 THR .
1 419 THR .
1 420 VAL .
1 421 VAL .
1 422 LEU .
1 423 GLY .
1 424 ASN .
1 425 ILE .
1 426 ILE .
1 427 ILE .
1 428 SER .
1 429 LEU .
1 430 GLY .
1 431 LYS .
1 432 TYR .
1 433 LEU .
1 434 GLY .
1 435 SER .
1 436 ILE .
1 437 ASN .
1 438 TYR .
1 439 ASN .
1 440 SER .
1 441 GLU .
1 442 SER .
1 443 ILE .
1 444 ALA .
1 445 VAL .
1 446 GLY .
1 447 PRO .
1 448 PRO .
1 449 VAL .
1 450 TYR .
1 451 THR .
1 452 ASP .
1 453 LYS .
1 454 VAL .
1 455 ASP .
1 456 ILE .
1 457 SER .
1 458 SER .
1 459 GLN .
1 460 ILE .
1 461 SER .
1 462 SER .
1 463 MET .
1 464 ASN .
1 465 GLN .
1 466 SER .
1 467 LEU .
1 468 GLN .
1 469 GLN .
1 470 SER .
1 471 LYS .
1 472 ASP .
1 473 TYR .
1 474 ILE .
1 475 LYS .
1 476 GLU .
1 477 ALA .
1 478 GLN .
1 479 LYS .
1 480 ILE .
1 481 LEU .
1 482 ASP .
1 483 THR .
1 484 VAL .
1 485 ASN .
1 486 PRO .
1 487 SER .
1 488 LEU .
1 489 ILE .
1 490 SER .
1 491 MET .
1 492 LEU .
1 493 SER .
1 494 MET .
1 495 ILE .
1 496 ILE .
1 497 LEU .
1 498 TYR .
1 499 VAL .
1 500 LEU .
1 501 SER .
1 502 ILE .
1 503 ALA .
1 504 ALA .
1 505 LEU .
1 506 CYS .
1 507 ILE .
1 508 GLY .
1 509 LEU .
1 510 ILE .
1 511 THR .
1 512 PHE .
1 513 ILE .
1 514 SER .
1 515 PHE .
1 516 VAL .
1 517 ILE .
1 518 VAL .
1 519 GLU .
1 520 LYS .
1 521 LYS .
1 522 ARG .
1 523 GLY .
1 524 ASN .
1 525 TYR .
1 526 SER .
1 527 ARG .
1 528 LEU .
1 529 ASP .
1 530 ASP .
1 531 ARG .
1 532 GLN .
1 533 VAL .
1 534 ARG .
1 535 PRO .
1 536 VAL .
1 537 SER .
1 538 ASN .
1 539 GLY .
1 540 ASP .
1 541 LEU .
1 542 TYR .
1 543 TYR .
1 544 ILE .
1 545 GLY .
1 546 THR .
#
#
loop_
_struct_asym.id
_struct_asym.entity_id
_struct_asym.details
A 1 .
#
#
loop_
_pdbx_poly_seq_scheme.asym_id
_pdbx_poly_seq_scheme.entity_id
_pdbx_poly_seq_scheme.seq_id
_pdbx_poly_seq_scheme.mon_id
_pdbx_poly_seq_scheme.pdb_seq_num
_pdbx_poly_seq_scheme.auth_seq_num
_pdbx_poly_seq_scheme.pdb_mon_id
_pdbx_poly_seq_scheme.auth_mon_id
_pdbx_poly_seq_scheme.pdb_strand_id
_pdbx_poly_seq_scheme.pdb_ins_code
A 1 1 MET 1 1 MET MET A .
A 1 2 ALA 2 2 ALA ALA A .
A 1 3 THR 3 3 THR THR A .
A 1 4 GLN 4 4 GLN GLN A .
A 1 5 GLU 5 5 GLU GLU A .
A 1 6 VAL 6 6 VAL VAL A .
A 1 7 ARG 7 7 ARG ARG A .
A 1 8 LEU 8 8 LEU LEU A .
A 1 9 LYS 9 9 LYS LYS A .
A 1 10 CYS 10 10 CYS CYS A .
A 1 11 LEU 11 11 LEU LEU A .
A 1 12 LEU 12 12 LEU LEU A .
A 1 13 CYS 13 13 CYS CYS A .
A 1 14 GLY 14 14 GLY GLY A .
A 1 15 ILE 15 15 ILE ILE A .
A 1 16 ILE 16 16 ILE ILE A .
A 1 17 VAL 17 17 VAL VAL A .
A 1 18 LEU 18 18 LEU LEU A .
A 1 19 VAL 19 19 VAL VAL A .
A 1 20 LEU 20 20 LEU LEU A .
A 1 21 SER 21 21 SER SER A .
A 1 22 LEU 22 22 LEU LEU A .
A 1 23 GLU 23 23 GLU GLU A .
A 1 24 GLY 24 24 GLY GLY A .
A 1 25 LEU 25 25 LEU LEU A .
A 1 26 GLY 26 26 GLY GLY A .
A 1 27 ILE 27 27 ILE ILE A .
A 1 28 LEU 28 28 LEU LEU A .
A 1 29 HIS 29 29 HIS HIS A .
A 1 30 TYR 30 30 TYR TYR A .
A 1 31 GLU 31 31 GLU GLU A .
A 1 32 LYS 32 32 LYS LYS A .
A 1 33 LEU 33 33 LEU LEU A .
A 1 34 SER 34 34 SER SER A .
A 1 35 LYS 35 35 LYS LYS A .
A 1 36 ILE 36 36 ILE ILE A .
A 1 37 GLY 37 37 GLY GLY A .
A 1 38 LEU 38 38 LEU LEU A .
A 1 39 VAL 39 39 VAL VAL A .
A 1 40 LYS 40 40 LYS LYS A .
A 1 41 GLY 41 41 GLY GLY A .
A 1 42 ILE 42 42 ILE ILE A .
A 1 43 THR 43 43 THR THR A .
A 1 44 ARG 44 44 ARG ARG A .
A 1 45 LYS 45 45 LYS LYS A .
A 1 46 TYR 46 46 TYR TYR A .
A 1 47 LYS 47 47 LYS LYS A .
A 1 48 ILE 48 48 ILE ILE A .
A 1 49 LYS 49 49 LYS LYS A .
A 1 50 SER 50 50 SER SER A .
A 1 51 ASN 51 51 ASN ASN A .
A 1 52 PRO 52 52 PRO PRO A .
A 1 53 LEU 53 53 LEU LEU A .
A 1 54 THR 54 54 THR THR A .
A 1 55 LYS 55 55 LYS LYS A .
A 1 56 ASP 56 56 ASP ASP A .
A 1 57 ILE 57 57 ILE ILE A .
A 1 58 VAL 58 58 VAL VAL A .
A 1 59 ILE 59 59 ILE ILE A .
A 1 60 LYS 60 60 LYS LYS A .
A 1 61 MET 61 61 MET MET A .
A 1 62 ILE 62 62 ILE ILE A .
A 1 63 PRO 63 63 PRO PRO A .
A 1 64 ASN 64 64 ASN ASN A .
A 1 65 VAL 65 65 VAL VAL A .
A 1 66 SER 66 66 SER SER A .
A 1 67 ASN 67 67 ASN ASN A .
A 1 68 VAL 68 68 VAL VAL A .
A 1 69 SER 69 69 SER SER A .
A 1 70 LYS 70 70 LYS LYS A .
A 1 71 CYS 71 71 CYS CYS A .
A 1 72 THR 72 72 THR THR A .
A 1 73 GLY 73 73 GLY GLY A .
A 1 74 THR 74 74 THR THR A .
A 1 75 VAL 75 75 VAL VAL A .
A 1 76 MET 76 76 MET MET A .
A 1 77 GLU 77 77 GLU GLU A .
A 1 78 ASN 78 78 ASN ASN A .
A 1 79 TYR 79 79 TYR TYR A .
A 1 80 LYS 80 80 LYS LYS A .
A 1 81 SER 81 81 SER SER A .
A 1 82 ARG 82 82 ARG ARG A .
A 1 83 LEU 83 83 LEU LEU A .
A 1 84 THR 84 84 THR THR A .
A 1 85 GLY 85 85 GLY GLY A .
A 1 86 ILE 86 86 ILE ILE A .
A 1 87 LEU 87 87 LEU LEU A .
A 1 88 SER 88 88 SER SER A .
A 1 89 PRO 89 89 PRO PRO A .
A 1 90 ILE 90 90 ILE ILE A .
A 1 91 LYS 91 91 LYS LYS A .
A 1 92 GLY 92 92 GLY GLY A .
A 1 93 ALA 93 93 ALA ALA A .
A 1 94 ILE 94 94 ILE ILE A .
A 1 95 GLU 95 95 GLU GLU A .
A 1 96 LEU 96 96 LEU LEU A .
A 1 97 TYR 97 97 TYR TYR A .
A 1 98 ASN 98 98 ASN ASN A .
A 1 99 ASN 99 99 ASN ASN A .
A 1 100 ASN 100 100 ASN ASN A .
A 1 101 THR 101 101 THR THR A .
A 1 102 HIS 102 102 HIS HIS A .
A 1 103 ASP 103 103 ASP ASP A .
A 1 104 LEU 104 104 LEU LEU A .
A 1 105 VAL 105 105 VAL VAL A .
A 1 106 GLY 106 106 GLY GLY A .
A 1 107 ASP 107 107 ASP ASP A .
A 1 108 VAL 108 108 VAL VAL A .
A 1 109 LYS 109 109 LYS LYS A .
A 1 110 LEU 110 110 LEU LEU A .
A 1 111 ALA 111 111 ALA ALA A .
A 1 112 GLY 112 112 GLY GLY A .
A 1 113 VAL 113 113 VAL VAL A .
A 1 114 VAL 114 114 VAL VAL A .
A 1 115 MET 115 115 MET MET A .
A 1 116 ALA 116 116 ALA ALA A .
A 1 117 GLY 117 117 GLY GLY A .
A 1 118 ILE 118 118 ILE ILE A .
A 1 119 ALA 119 119 ALA ALA A .
A 1 120 ILE 120 120 ILE ILE A .
A 1 121 GLY 121 121 GLY GLY A .
A 1 122 ILE 122 122 ILE ILE A .
A 1 123 ALA 123 123 ALA ALA A .
A 1 124 THR 124 124 THR THR A .
A 1 125 ALA 125 125 ALA ALA A .
A 1 126 ALA 126 126 ALA ALA A .
A 1 127 GLN 127 127 GLN GLN A .
A 1 128 ILE 128 128 ILE ILE A .
A 1 129 THR 129 129 THR THR A .
A 1 130 ALA 130 130 ALA ALA A .
A 1 131 GLY 131 131 GLY GLY A .
A 1 132 VAL 132 132 VAL VAL A .
A 1 133 ALA 133 133 ALA ALA A .
A 1 134 LEU 134 134 LEU LEU A .
A 1 135 TYR 135 135 TYR TYR A .
A 1 136 GLU 136 136 GLU GLU A .
A 1 137 ALA 137 137 ALA ALA A .
A 1 138 MET 138 138 MET MET A .
A 1 139 LYS 139 139 LYS LYS A .
A 1 140 ASN 140 140 ASN ASN A .
A 1 141 ALA 141 141 ALA ALA A .
A 1 142 ASP 142 142 ASP ASP A .
A 1 143 ASN 143 143 ASN ASN A .
A 1 144 ILE 144 144 ILE ILE A .
A 1 145 ASN 145 145 ASN ASN A .
A 1 146 LYS 146 146 LYS LYS A .
A 1 147 LEU 147 147 LEU LEU A .
A 1 148 LYS 148 148 LYS LYS A .
A 1 149 SER 149 149 SER SER A .
A 1 150 SER 150 150 SER SER A .
A 1 151 ILE 151 151 ILE ILE A .
A 1 152 GLU 152 152 GLU GLU A .
A 1 153 SER 153 153 SER SER A .
A 1 154 THR 154 154 THR THR A .
A 1 155 ASN 155 155 ASN ASN A .
A 1 156 GLU 156 156 GLU GLU A .
A 1 157 ALA 157 157 ALA ALA A .
A 1 158 VAL 158 158 VAL VAL A .
A 1 159 VAL 159 159 VAL VAL A .
A 1 160 LYS 160 160 LYS LYS A .
A 1 161 LEU 161 161 LEU LEU A .
A 1 162 GLN 162 162 GLN GLN A .
A 1 163 GLU 163 163 GLU GLU A .
A 1 164 THR 164 164 THR THR A .
A 1 165 ALA 165 165 ALA ALA A .
A 1 166 GLU 166 166 GLU GLU A .
A 1 167 LYS 167 167 LYS LYS A .
A 1 168 THR 168 168 THR THR A .
A 1 169 VAL 169 169 VAL VAL A .
A 1 170 TYR 170 170 TYR TYR A .
A 1 171 VAL 171 171 VAL VAL A .
A 1 172 LEU 172 172 LEU LEU A .
A 1 173 THR 173 173 THR THR A .
A 1 174 ALA 174 174 ALA ALA A .
A 1 175 LEU 175 175 LEU LEU A .
A 1 176 GLN 176 176 GLN GLN A .
A 1 177 ASP 177 177 ASP ASP A .
A 1 178 TYR 178 178 TYR TYR A .
A 1 179 ILE 179 179 ILE ILE A .
A 1 180 ASN 180 180 ASN ASN A .
A 1 181 THR 181 181 THR THR A .
A 1 182 ASN 182 182 ASN ASN A .
A 1 183 LEU 183 183 LEU LEU A .
A 1 184 VAL 184 184 VAL VAL A .
A 1 185 PRO 185 185 PRO PRO A .
A 1 186 THR 186 186 THR THR A .
A 1 187 ILE 187 187 ILE ILE A .
A 1 188 ASP 188 188 ASP ASP A .
A 1 189 GLN 189 189 GLN GLN A .
A 1 190 ILE 190 190 ILE ILE A .
A 1 191 SER 191 191 SER SER A .
A 1 192 CYS 192 192 CYS CYS A .
A 1 193 LYS 193 193 LYS LYS A .
A 1 194 GLN 194 194 GLN GLN A .
A 1 195 THR 195 195 THR THR A .
A 1 196 GLU 196 196 GLU GLU A .
A 1 197 LEU 197 197 LEU LEU A .
A 1 198 ALA 198 198 ALA ALA A .
A 1 199 LEU 199 199 LEU LEU A .
A 1 200 ASP 200 200 ASP ASP A .
A 1 201 LEU 201 201 LEU LEU A .
A 1 202 ALA 202 202 ALA ALA A .
A 1 203 LEU 203 203 LEU LEU A .
A 1 204 SER 204 204 SER SER A .
A 1 205 LYS 205 205 LYS LYS A .
A 1 206 TYR 206 206 TYR TYR A .
A 1 207 LEU 207 207 LEU LEU A .
A 1 208 SER 208 208 SER SER A .
A 1 209 ASP 209 209 ASP ASP A .
A 1 210 LEU 210 210 LEU LEU A .
A 1 211 LEU 211 211 LEU LEU A .
A 1 212 PHE 212 212 PHE PHE A .
A 1 213 VAL 213 213 VAL VAL A .
A 1 214 PHE 214 214 PHE PHE A .
A 1 215 GLY 215 215 GLY GLY A .
A 1 216 PRO 216 216 PRO PRO A .
A 1 217 ASN 217 217 ASN ASN A .
A 1 218 LEU 218 218 LEU LEU A .
A 1 219 GLN 219 219 GLN GLN A .
A 1 220 ASP 220 220 ASP ASP A .
A 1 221 PRO 221 221 PRO PRO A .
A 1 222 VAL 222 222 VAL VAL A .
A 1 223 SER 223 223 SER SER A .
A 1 224 ASN 224 224 ASN ASN A .
A 1 225 SER 225 225 SER SER A .
A 1 226 MET 226 226 MET MET A .
A 1 227 THR 227 227 THR THR A .
A 1 228 ILE 228 228 ILE ILE A .
A 1 229 GLN 229 229 GLN GLN A .
A 1 230 ALA 230 230 ALA ALA A .
A 1 231 ILE 231 231 ILE ILE A .
A 1 232 SER 232 232 SER SER A .
A 1 233 GLN 233 233 GLN GLN A .
A 1 234 ALA 234 234 ALA ALA A .
A 1 235 PHE 235 235 PHE PHE A .
A 1 236 GLY 236 236 GLY GLY A .
A 1 237 GLY 237 237 GLY GLY A .
A 1 238 ASN 238 238 ASN ASN A .
A 1 239 TYR 239 239 TYR TYR A .
A 1 240 GLU 240 240 GLU GLU A .
A 1 241 THR 241 241 THR THR A .
A 1 242 LEU 242 242 LEU LEU A .
A 1 243 LEU 243 243 LEU LEU A .
A 1 244 ARG 244 244 ARG ARG A .
A 1 245 THR 245 245 THR THR A .
A 1 246 LEU 246 246 LEU LEU A .
A 1 247 GLY 247 247 GLY GLY A .
A 1 248 TYR 248 248 TYR TYR A .
A 1 249 ALA 249 249 ALA ALA A .
A 1 250 THR 250 250 THR THR A .
A 1 251 GLU 251 251 GLU GLU A .
A 1 252 ASP 252 252 ASP ASP A .
A 1 253 PHE 253 253 PHE PHE A .
A 1 254 ASP 254 254 ASP ASP A .
A 1 255 ASP 255 255 ASP ASP A .
A 1 256 LEU 256 256 LEU LEU A .
A 1 257 LEU 257 257 LEU LEU A .
A 1 258 GLU 258 258 GLU GLU A .
A 1 259 SER 259 259 SER SER A .
A 1 260 ASP 260 260 ASP ASP A .
A 1 261 SER 261 261 SER SER A .
A 1 262 ILE 262 262 ILE ILE A .
A 1 263 ALA 263 263 ALA ALA A .
A 1 264 GLY 264 264 GLY GLY A .
A 1 265 GLN 265 265 GLN GLN A .
A 1 266 ILE 266 266 ILE ILE A .
A 1 267 VAL 267 267 VAL VAL A .
A 1 268 TYR 268 268 TYR TYR A .
A 1 269 VAL 269 269 VAL VAL A .
A 1 270 ASP 270 270 ASP ASP A .
A 1 271 LEU 271 271 LEU LEU A .
A 1 272 SER 272 272 SER SER A .
A 1 273 SER 273 273 SER SER A .
A 1 274 TYR 274 274 TYR TYR A .
A 1 275 TYR 275 275 TYR TYR A .
A 1 276 ILE 276 276 ILE ILE A .
A 1 277 ILE 277 277 ILE ILE A .
A 1 278 VAL 278 278 VAL VAL A .
A 1 279 ARG 279 279 ARG ARG A .
A 1 280 VAL 280 280 VAL VAL A .
A 1 281 TYR 281 281 TYR TYR A .
A 1 282 PHE 282 282 PHE PHE A .
A 1 283 PRO 283 283 PRO PRO A .
A 1 284 ILE 284 284 ILE ILE A .
A 1 285 LEU 285 285 LEU LEU A .
A 1 286 THR 286 286 THR THR A .
A 1 287 GLU 287 287 GLU GLU A .
A 1 288 ILE 288 288 ILE ILE A .
A 1 289 GLN 289 289 GLN GLN A .
A 1 290 GLN 290 290 GLN GLN A .
A 1 291 ALA 291 291 ALA ALA A .
A 1 292 TYR 292 292 TYR TYR A .
A 1 293 VAL 293 293 VAL VAL A .
A 1 294 GLN 294 294 GLN GLN A .
A 1 295 GLU 295 295 GLU GLU A .
A 1 296 LEU 296 296 LEU LEU A .
A 1 297 LEU 297 297 LEU LEU A .
A 1 298 PRO 298 298 PRO PRO A .
A 1 299 VAL 299 299 VAL VAL A .
A 1 300 SER 300 300 SER SER A .
A 1 301 PHE 301 301 PHE PHE A .
A 1 302 ASN 302 302 ASN ASN A .
A 1 303 ASN 303 303 ASN ASN A .
A 1 304 ASP 304 304 ASP ASP A .
A 1 305 ASN 305 305 ASN ASN A .
A 1 306 SER 306 306 SER SER A .
A 1 307 GLU 307 307 GLU GLU A .
A 1 308 TRP 308 308 TRP TRP A .
A 1 309 ILE 309 309 ILE ILE A .
A 1 310 SER 310 310 SER SER A .
A 1 311 ILE 311 311 ILE ILE A .
A 1 312 VAL 312 312 VAL VAL A .
A 1 313 PRO 313 313 PRO PRO A .
A 1 314 ASN 314 314 ASN ASN A .
A 1 315 PHE 315 315 PHE PHE A .
A 1 316 VAL 316 316 VAL VAL A .
A 1 317 LEU 317 317 LEU LEU A .
A 1 318 ILE 318 318 ILE ILE A .
A 1 319 ARG 319 319 ARG ARG A .
A 1 320 ASN 320 320 ASN ASN A .
A 1 321 THR 321 321 THR THR A .
A 1 322 LEU 322 322 LEU LEU A .
A 1 323 ILE 323 323 ILE ILE A .
A 1 324 SER 324 324 SER SER A .
A 1 325 ASN 325 325 ASN ASN A .
A 1 326 ILE 326 326 ILE ILE A .
A 1 327 GLU 327 327 GLU GLU A .
A 1 328 VAL 328 328 VAL VAL A .
A 1 329 LYS 329 329 LYS LYS A .
A 1 330 TYR 330 330 TYR TYR A .
A 1 331 CYS 331 331 CYS CYS A .
A 1 332 LEU 332 332 LEU LEU A .
A 1 333 ILE 333 333 ILE ILE A .
A 1 334 THR 334 334 THR THR A .
A 1 335 LYS 335 335 LYS LYS A .
A 1 336 LYS 336 336 LYS LYS A .
A 1 337 SER 337 337 SER SER A .
A 1 338 VAL 338 338 VAL VAL A .
A 1 339 ILE 339 339 ILE ILE A .
A 1 340 CYS 340 340 CYS CYS A .
A 1 341 ASN 341 341 ASN ASN A .
A 1 342 GLN 342 342 GLN GLN A .
A 1 343 ASP 343 343 ASP ASP A .
A 1 344 TYR 344 344 TYR TYR A .
A 1 345 ALA 345 345 ALA ALA A .
A 1 346 THR 346 346 THR THR A .
A 1 347 PRO 347 347 PRO PRO A .
A 1 348 MET 348 348 MET MET A .
A 1 349 THR 349 349 THR THR A .
A 1 350 ALA 350 350 ALA ALA A .
A 1 351 SER 351 351 SER SER A .
A 1 352 VAL 352 352 VAL VAL A .
A 1 353 ARG 353 353 ARG ARG A .
A 1 354 GLU 354 354 GLU GLU A .
A 1 355 CYS 355 355 CYS CYS A .
A 1 356 LEU 356 356 LEU LEU A .
A 1 357 THR 357 357 THR THR A .
A 1 358 GLY 358 358 GLY GLY A .
A 1 359 SER 359 359 SER SER A .
A 1 360 THR 360 360 THR THR A .
A 1 361 ASP 361 361 ASP ASP A .
A 1 362 LYS 362 362 LYS LYS A .
A 1 363 CYS 363 363 CYS CYS A .
A 1 364 PRO 364 364 PRO PRO A .
A 1 365 ARG 365 365 ARG ARG A .
A 1 366 GLU 366 366 GLU GLU A .
A 1 367 LEU 367 367 LEU LEU A .
A 1 368 VAL 368 368 VAL VAL A .
A 1 369 VAL 369 369 VAL VAL A .
A 1 370 SER 370 370 SER SER A .
A 1 371 SER 371 371 SER SER A .
A 1 372 HIS 372 372 HIS HIS A .
A 1 373 VAL 373 373 VAL VAL A .
A 1 374 PRO 374 374 PRO PRO A .
A 1 375 ARG 375 375 ARG ARG A .
A 1 376 PHE 376 376 PHE PHE A .
A 1 377 ALA 377 377 ALA ALA A .
A 1 378 LEU 378 378 LEU LEU A .
A 1 379 SER 379 379 SER SER A .
A 1 380 GLY 380 380 GLY GLY A .
A 1 381 GLY 381 381 GLY GLY A .
A 1 382 VAL 382 382 VAL VAL A .
A 1 383 LEU 383 383 LEU LEU A .
A 1 384 PHE 384 384 PHE PHE A .
A 1 385 ALA 385 385 ALA ALA A .
A 1 386 ASN 386 386 ASN ASN A .
A 1 387 CYS 387 387 CYS CYS A .
A 1 388 ILE 388 388 ILE ILE A .
A 1 389 SER 389 389 SER SER A .
A 1 390 VAL 390 390 VAL VAL A .
A 1 391 THR 391 391 THR THR A .
A 1 392 CYS 392 392 CYS CYS A .
A 1 393 GLN 393 393 GLN GLN A .
A 1 394 CYS 394 394 CYS CYS A .
A 1 395 GLN 395 395 GLN GLN A .
A 1 396 THR 396 396 THR THR A .
A 1 397 THR 397 397 THR THR A .
A 1 398 GLY 398 398 GLY GLY A .
A 1 399 ARG 399 399 ARG ARG A .
A 1 400 ALA 400 400 ALA ALA A .
A 1 401 ILE 401 401 ILE ILE A .
A 1 402 SER 402 402 SER SER A .
A 1 403 GLN 403 403 GLN GLN A .
A 1 404 SER 404 404 SER SER A .
A 1 405 GLY 405 405 GLY GLY A .
A 1 406 GLU 406 406 GLU GLU A .
A 1 407 GLN 407 407 GLN GLN A .
A 1 408 THR 408 408 THR THR A .
A 1 409 LEU 409 409 LEU LEU A .
A 1 410 LEU 410 410 LEU LEU A .
A 1 411 MET 411 411 MET MET A .
A 1 412 ILE 412 412 ILE ILE A .
A 1 413 ASP 413 413 ASP ASP A .
A 1 414 ASN 414 414 ASN ASN A .
A 1 415 THR 415 415 THR THR A .
A 1 416 THR 416 416 THR THR A .
A 1 417 CYS 417 417 CYS CYS A .
A 1 418 THR 418 418 THR THR A .
A 1 419 THR 419 419 THR THR A .
A 1 420 VAL 420 420 VAL VAL A .
A 1 421 VAL 421 421 VAL VAL A .
A 1 422 LEU 422 422 LEU LEU A .
A 1 423 GLY 423 423 GLY GLY A .
A 1 424 ASN 424 424 ASN ASN A .
A 1 425 ILE 425 425 ILE ILE A .
A 1 426 ILE 426 426 ILE ILE A .
A 1 427 ILE 427 427 ILE ILE A .
A 1 428 SER 428 428 SER SER A .
A 1 429 LEU 429 429 LEU LEU A .
A 1 430 GLY 430 430 GLY GLY A .
A 1 431 LYS 431 431 LYS LYS A .
A 1 432 TYR 432 432 TYR TYR A .
A 1 433 LEU 433 433 LEU LEU A .
A 1 434 GLY 434 434 GLY GLY A .
A 1 435 SER 435 435 SER SER A .
A 1 436 ILE 436 436 ILE ILE A .
A 1 437 ASN 437 437 ASN ASN A .
A 1 438 TYR 438 438 TYR TYR A .
A 1 439 ASN 439 439 ASN ASN A .
A 1 440 SER 440 440 SER SER A .
A 1 441 GLU 441 441 GLU GLU A .
A 1 442 SER 442 442 SER SER A .
A 1 443 ILE 443 443 ILE ILE A .
A 1 444 ALA 444 444 ALA ALA A .
A 1 445 VAL 445 445 VAL VAL A .
A 1 446 GLY 446 446 GLY GLY A .
A 1 447 PRO 447 447 PRO PRO A .
A 1 448 PRO 448 448 PRO PRO A .
A 1 449 VAL 449 449 VAL VAL A .
A 1 450 TYR 450 450 TYR TYR A .
A 1 451 THR 451 451 THR THR A .
A 1 452 ASP 452 452 ASP ASP A .
A 1 453 LYS 453 453 LYS LYS A .
A 1 454 VAL 454 454 VAL VAL A .
A 1 455 ASP 455 455 ASP ASP A .
A 1 456 ILE 456 456 ILE ILE A .
A 1 457 SER 457 457 SER SER A .
A 1 458 SER 458 458 SER SER A .
A 1 459 GLN 459 459 GLN GLN A .
A 1 460 ILE 460 460 ILE ILE A .
A 1 461 SER 461 461 SER SER A .
A 1 462 SER 462 462 SER SER A .
A 1 463 MET 463 463 MET MET A .
A 1 464 ASN 464 464 ASN ASN A .
A 1 465 GLN 465 465 GLN GLN A .
A 1 466 SER 466 466 SER SER A .
A 1 467 LEU 467 467 LEU LEU A .
A 1 468 GLN 468 468 GLN GLN A .
A 1 469 GLN 469 469 GLN GLN A .
A 1 470 SER 470 470 SER SER A .
A 1 471 LYS 471 471 LYS LYS A .
A 1 472 ASP 472 472 ASP ASP A .
A 1 473 TYR 473 473 TYR TYR A .
A 1 474 ILE 474 474 ILE ILE A .
A 1 475 LYS 475 475 LYS LYS A .
A 1 476 GLU 476 476 GLU GLU A .
A 1 477 ALA 477 477 ALA ALA A .
A 1 478 GLN 478 478 GLN GLN A .
A 1 479 LYS 479 479 LYS LYS A .
A 1 480 ILE 480 480 ILE ILE A .
A 1 481 LEU 481 481 LEU LEU A .
A 1 482 ASP 482 482 ASP ASP A .
A 1 483 THR 483 483 THR THR A .
A 1 484 VAL 484 484 VAL VAL A .
A 1 485 ASN 485 485 ASN ASN A .
A 1 486 PRO 486 486 PRO PRO A .
A 1 487 SER 487 487 SER SER A .
A 1 488 LEU 488 488 LEU LEU A .
A 1 489 ILE 489 489 ILE ILE A .
A 1 490 SER 490 490 SER SER A .
A 1 491 MET 491 491 MET MET A .
A 1 492 LEU 492 492 LEU LEU A .
A 1 493 SER 493 493 SER SER A .
A 1 494 MET 494 494 MET MET A .
A 1 495 ILE 495 495 ILE ILE A .
A 1 496 ILE 496 496 ILE ILE A .
A 1 497 LEU 497 497 LEU LEU A .
A 1 498 TYR 498 498 TYR TYR A .
A 1 499 VAL 499 499 VAL VAL A .
A 1 500 LEU 500 500 LEU LEU A .
A 1 501 SER 501 501 SER SER A .
A 1 502 ILE 502 502 ILE ILE A .
A 1 503 ALA 503 503 ALA ALA A .
A 1 504 ALA 504 504 ALA ALA A .
A 1 505 LEU 505 505 LEU LEU A .
A 1 506 CYS 506 506 CYS CYS A .
A 1 507 ILE 507 507 ILE ILE A .
A 1 508 GLY 508 508 GLY GLY A .
A 1 509 LEU 509 509 LEU LEU A .
A 1 510 ILE 510 510 ILE ILE A .
A 1 511 THR 511 511 THR THR A .
A 1 512 PHE 512 512 PHE PHE A .
A 1 513 ILE 513 513 ILE ILE A .
A 1 514 SER 514 514 SER SER A .
A 1 515 PHE 515 515 PHE PHE A .
A 1 516 VAL 516 516 VAL VAL A .
A 1 517 ILE 517 517 ILE ILE A .
A 1 518 VAL 518 518 VAL VAL A .
A 1 519 GLU 519 519 GLU GLU A .
A 1 520 LYS 520 520 LYS LYS A .
A 1 521 LYS 521 521 LYS LYS A .
A 1 522 ARG 522 522 ARG ARG A .
A 1 523 GLY 523 523 GLY GLY A .
A 1 524 ASN 524 524 ASN ASN A .
A 1 525 TYR 525 525 TYR TYR A .
A 1 526 SER 526 526 SER SER A .
A 1 527 ARG 527 527 ARG ARG A .
A 1 528 LEU 528 528 LEU LEU A .
A 1 529 ASP 529 529 ASP ASP A .
A 1 530 ASP 530 530 ASP ASP A .
A 1 531 ARG 531 531 ARG ARG A .
A 1 532 GLN 532 532 GLN GLN A .
A 1 533 VAL 533 533 VAL VAL A .
A 1 534 ARG 534 534 ARG ARG A .
A 1 535 PRO 535 535 PRO PRO A .
A 1 536 VAL 536 536 VAL VAL A .
A 1 537 SER 537 537 SER SER A .
A 1 538 ASN 538 538 ASN ASN A .
A 1 539 GLY 539 539 GLY GLY A .
A 1 540 ASP 540 540 ASP ASP A .
A 1 541 LEU 541 541 LEU LEU A .
A 1 542 TYR 542 542 TYR TYR A .
A 1 543 TYR 543 543 TYR TYR A .
A 1 544 ILE 544 544 ILE ILE A .
A 1 545 GLY 545 545 GLY GLY A .
A 1 546 THR 546 546 THR THR A .
#
#
loop_
_ma_data.id
_ma_data.name
_ma_data.content_type
_ma_data.content_type_other_details
1 'fusion (AAC83192.2) from Henipavirus hendraense (AF017149.3)' target .
2 'Top ranked model' 'model coordinates' .
3 Colabfold_envdb 'reference database' .
4 UniRef30 'reference database' .
5 PDB100 'reference database' .
#
#
loop_
_ma_data_group.ordinal_id
_ma_data_group.group_id
_ma_data_group.data_id
1 1 1
2 1 3
3 1 4
4 1 5
5 2 2
#
#
loop_
_ma_data_ref_db.data_id
_ma_data_ref_db.name
_ma_data_ref_db.location_url
_ma_data_ref_db.version
_ma_data_ref_db.release_date
3 Colabfold_envdb
https://wwwuser.gwdg.de/~compbiol/colabfold/colabfold_envdb_202108.tar.gz 202108
.
4 UniRef30 https://wwwuser.gwdg.de/~compbiol/colabfold/uniref30_2302.tar.gz 2302
.
5 PDB100 https://wwwuser.gwdg.de/~compbiol/colabfold/pdb100_230517.fasta.gz
230517 .
#
#
loop_
_ma_target_entity.entity_id
_ma_target_entity.data_id
_ma_target_entity.origin
1 1 'reference database'
#
#
loop_
_ma_target_entity_instance.asym_id
_ma_target_entity_instance.entity_id
_ma_target_entity_instance.details
A 1 .
#
#
loop_
_ma_protocol_step.ordinal_id
_ma_protocol_step.protocol_id
_ma_protocol_step.step_id
_ma_protocol_step.method_type
_ma_protocol_step.step_name
_ma_protocol_step.details
_ma_protocol_step.software_group_id
_ma_protocol_step.input_data_group_id
_ma_protocol_step.output_data_group_id
1 1 1 modeling .
'Model generated using LocalColabFold (v.1.5.2) producing 5 models with 3 recycles each, with AMBER relaxation, without templates, ranked by pLDDT, starting from an MSA with uniref30, pdb100 and colabfold_envdb setting.'
1 1 2
#
#
loop_
_ma_model_list.ordinal_id
_ma_model_list.model_id
_ma_model_list.model_group_id
_ma_model_list.model_name
_ma_model_list.model_group_name
_ma_model_list.data_id
_ma_model_list.model_type
_ma_model_list.model_type_other_details
1 1 1 'Top ranked model' . 2 'Ab initio model' .
#
#
loop_
_atom_site.group_PDB
_atom_site.id
_atom_site.type_symbol
_atom_site.label_atom_id
_atom_site.label_alt_id
_atom_site.label_comp_id
_atom_site.label_seq_id
_atom_site.auth_seq_id
_atom_site.pdbx_PDB_ins_code
_atom_site.label_asym_id
_atom_site.Cartn_x
_atom_site.Cartn_y
_atom_site.Cartn_z
_atom_site.occupancy
_atom_site.label_entity_id
_atom_site.auth_asym_id
_atom_site.auth_comp_id
_atom_site.B_iso_or_equiv
_atom_site.pdbx_PDB_model_num
ATOM 1 N N . MET 1 1 ? A 5.783 28.199 -54.914 1.000 1 A MET 54.220 1
ATOM 2 C CA . MET 1 1 ? A 4.952 27.248 -54.137 1.000 1 A MET 54.220 1
ATOM 3 C C . MET 1 1 ? A 5.685 25.950 -53.767 1.000 1 A MET 54.220 1
ATOM 4 O O . MET 1 1 ? A 5.455 25.463 -52.672 1.000 1 A MET 54.220 1
ATOM 5 C CB . MET 1 1 ? A 3.592 27.013 -54.808 1.000 1 A MET 54.220 1
ATOM 6 C CG . MET 1 1 ? A 2.639 28.161 -54.440 1.000 1 A MET 54.220 1
ATOM 7 S SD . MET 1 1 ? A 1.055 28.106 -55.307 1.000 1 A MET 54.220 1
ATOM 8 C CE . MET 1 1 ? A 0.052 29.179 -54.238 1.000 1 A MET 54.220 1
ATOM 9 H H . MET 1 1 ? A 6.652 28.381 -54.433 1.000 1 A MET 54.220 1
ATOM 10 H H2 . MET 1 1 ? A 5.285 29.071 -55.018 1.000 1 A MET 54.220 1
ATOM 11 H HA . MET 1 1 ? A 4.734 27.706 -53.172 1.000 1 A MET 54.220 1
ATOM 12 H HB2 . MET 1 1 ? A 3.158 26.081 -54.445 1.000 1 A MET 54.220 1
ATOM 13 H HB3 . MET 1 1 ? A 3.709 26.948 -55.890 1.000 1 A MET 54.220 1
ATOM 14 H HG2 . MET 1 1 ? A 3.110 29.119 -54.661 1.000 1 A MET 54.220 1
ATOM 15 H HG3 . MET 1 1 ? A 2.446 28.113 -53.368 1.000 1 A MET 54.220 1
ATOM 16 H HE1 . MET 1 1 ? A -0.957 29.250 -54.644 1.000 1 A MET 54.220 1
ATOM 17 H HE2 . MET 1 1 ? A 0.491 30.176 -54.195 1.000 1 A MET 54.220 1
ATOM 18 H HE3 . MET 1 1 ? A 0.002 28.757 -53.234 1.000 1 A MET 54.220 1
ATOM 19 H H3 . MET 1 1 ? A 5.971 27.832 -55.836 1.000 1 A MET 54.220 1
ATOM 20 N N . ALA 2 2 ? A 6.630 25.438 -54.570 1.000 1 A ALA 50.030 1
ATOM 21 C CA . ALA 2 2 ? A 7.344 24.178 -54.280 1.000 1 A ALA 50.030 1
ATOM 22 C C . ALA 2 2 ? A 8.275 24.178 -53.039 1.000 1 A ALA 50.030 1
ATOM 23 O O . ALA 2 2 ? A 8.598 23.121 -52.509 1.000 1 A ALA 50.030 1
ATOM 24 C CB . ALA 2 2 ? A 8.125 23.800 -55.545 1.000 1 A ALA 50.030 1
ATOM 25 H H . ALA 2 2 ? A 6.749 25.784 -55.511 1.000 1 A ALA 50.030 1
ATOM 26 H HA . ALA 2 2 ? A 6.603 23.399 -54.104 1.000 1 A ALA 50.030 1
ATOM 27 H HB1 . ALA 2 2 ? A 7.447 23.710 -56.394 1.000 1 A ALA 50.030 1
ATOM 28 H HB2 . ALA 2 2 ? A 8.890 24.546 -55.761 1.000 1 A ALA 50.030 1
ATOM 29 H HB3 . ALA 2 2 ? A 8.610 22.836 -55.394 1.000 1 A ALA 50.030 1
ATOM 30 N N . THR 3 3 ? A 8.703 25.337 -52.530 1.000 1 A THR 53.660 1
ATOM 31 C CA . THR 3 3 ? A 9.617 25.416 -51.372 1.000 1 A THR 53.660 1
ATOM 32 C C . THR 3 3 ? A 8.922 25.294 -50.013 1.000 1 A THR 53.660 1
ATOM 33 O O . THR 3 3 ? A 9.578 24.976 -49.022 1.000 1 A THR 53.660 1
ATOM 34 C CB . THR 3 3 ? A 10.440 26.712 -51.428 1.000 1 A THR 53.660 1
ATOM 35 O OG1 . THR 3 3 ? A 9.628 27.798 -51.838 1.000 1 A THR 53.660 1
ATOM 36 C CG2 . THR 3 3 ? A 11.578 26.596 -52.439 1.000 1 A THR 53.660 1
ATOM 37 H H . THR 3 3 ? A 8.470 26.207 -52.986 1.000 1 A THR 53.660 1
ATOM 38 H HA . THR 3 3 ? A 10.316 24.581 -51.420 1.000 1 A THR 53.660 1
ATOM 39 H HB . THR 3 3 ? A 10.865 26.922 -50.447 1.000 1 A THR 53.660 1
ATOM 40 H HG1 . THR 3 3 ? A 10.161 28.591 -51.750 1.000 1 A THR 53.660 1
ATOM 41 H HG21 . THR 3 3 ? A 11.184 26.401 -53.437 1.000 1 A THR 53.660 1
ATOM 42 H HG22 . THR 3 3 ? A 12.241 25.779 -52.154 1.000 1 A THR 53.660 1
ATOM 43 H HG23 . THR 3 3 ? A 12.156 27.520 -52.455 1.000 1 A THR 53.660 1
ATOM 44 N N . GLN 4 4 ? A 7.605 25.512 -49.945 1.000 1 A GLN 54.000 1
ATOM 45 C CA . GLN 4 4 ? A 6.860 25.492 -48.682 1.000 1 A GLN 54.000 1
ATOM 46 C C . GLN 4 4 ? A 6.357 24.080 -48.331 1.000 1 A GLN 54.000 1
ATOM 47 O O . GLN 4 4 ? A 6.424 23.686 -47.168 1.000 1 A GLN 54.000 1
ATOM 48 C CB . GLN 4 4 ? A 5.758 26.560 -48.753 1.000 1 A GLN 54.000 1
ATOM 49 C CG . GLN 4 4 ? A 5.354 27.103 -47.370 1.000 1 A GLN 54.000 1
ATOM 50 C CD . GLN 4 4 ? A 4.472 28.350 -47.463 1.000 1 A GLN 54.000 1
ATOM 51 O OE1 . GLN 4 4 ? A 4.265 28.930 -48.517 1.000 1 A GLN 54.000 1
ATOM 52 N NE2 . GLN 4 4 ? A 3.941 28.828 -46.359 1.000 1 A GLN 54.000 1
ATOM 53 H H . GLN 4 4 ? A 7.100 25.712 -50.796 1.000 1 A GLN 54.000 1
ATOM 54 H HA . GLN 4 4 ? A 7.542 25.784 -47.884 1.000 1 A GLN 54.000 1
ATOM 55 H HB2 . GLN 4 4 ? A 6.141 27.399 -49.334 1.000 1 A GLN 54.000 1
ATOM 56 H HB3 . GLN 4 4 ? A 4.883 26.162 -49.267 1.000 1 A GLN 54.000 1
ATOM 57 H HG2 . GLN 4 4 ? A 6.248 27.367 -46.806 1.000 1 A GLN 54.000 1
ATOM 58 H HG3 . GLN 4 4 ? A 4.819 26.327 -46.823 1.000 1 A GLN 54.000 1
ATOM 59 H HE21 . GLN 4 4 ? A 4.054 28.358 -45.472 1.000 1 A GLN 54.000 1
ATOM 60 H HE22 . GLN 4 4 ? A 3.348 29.638 -46.470 1.000 1 A GLN 54.000 1
ATOM 61 N N . GLU 5 5 ? A 5.975 23.273 -49.329 1.000 1 A GLU 55.000 1
ATOM 62 C CA . GLU 5 5 ? A 5.602 21.863 -49.119 1.000 1 A GLU 55.000 1
ATOM 63 C C . GLU 5 5 ? A 6.777 20.994 -48.656 1.000 1 A GLU 55.000 1
ATOM 64 O O . GLU 5 5 ? A 6.606 20.150 -47.778 1.000 1 A GLU 55.000 1
ATOM 65 C CB . GLU 5 5 ? A 5.037 21.250 -50.405 1.000 1 A GLU 55.000 1
ATOM 66 C CG . GLU 5 5 ? A 3.537 21.497 -50.589 1.000 1 A GLU 55.000 1
ATOM 67 C CD . GLU 5 5 ? A 2.977 20.564 -51.671 1.000 1 A GLU 55.000 1
ATOM 68 O OE1 . GLU 5 5 ? A 1.876 20.020 -51.453 1.000 1 A GLU 55.000 1
ATOM 69 O OE2 . GLU 5 5 ? A 3.698 20.347 -52.672 1.000 1 A GLU 55.000 1
ATOM 70 H H . GLU 5 5 ? A 5.903 23.642 -50.266 1.000 1 A GLU 55.000 1
ATOM 71 H HA . GLU 5 5 ? A 4.843 21.800 -48.339 1.000 1 A GLU 55.000 1
ATOM 72 H HB2 . GLU 5 5 ? A 5.182 20.171 -50.353 1.000 1 A GLU 55.000 1
ATOM 73 H HB3 . GLU 5 5 ? A 5.593 21.623 -51.265 1.000 1 A GLU 55.000 1
ATOM 74 H HG2 . GLU 5 5 ? A 3.029 21.309 -49.644 1.000 1 A GLU 55.000 1
ATOM 75 H HG3 . GLU 5 5 ? A 3.376 22.539 -50.867 1.000 1 A GLU 55.000 1
ATOM 76 N N . VAL 6 6 ? A 7.982 21.211 -49.198 1.000 1 A VAL 60.380 1
ATOM 77 C CA . VAL 6 6 ? A 9.170 20.438 -48.793 1.000 1 A VAL 60.380 1
ATOM 78 C C . VAL 6 6 ? A 9.556 20.759 -47.349 1.000 1 A VAL 60.380 1
ATOM 79 O O . VAL 6 6 ? A 9.854 19.849 -46.580 1.000 1 A VAL 60.380 1
ATOM 80 C CB . VAL 6 6 ? A 10.347 20.662 -49.761 1.000 1 A VAL 60.380 1
ATOM 81 C CG1 . VAL 6 6 ? A 11.599 19.885 -49.334 1.000 1 A VAL 60.380 1
ATOM 82 C CG2 . VAL 6 6 ? A 9.980 20.198 -51.177 1.000 1 A VAL 60.380 1
ATOM 83 H H . VAL 6 6 ? A 8.058 21.867 -49.962 1.000 1 A VAL 60.380 1
ATOM 84 H HA . VAL 6 6 ? A 8.918 19.378 -48.820 1.000 1 A VAL 60.380 1
ATOM 85 H HB . VAL 6 6 ? A 10.588 21.725 -49.792 1.000 1 A VAL 60.380 1
ATOM 86 H HG11 . VAL 6 6 ? A 11.973 20.251 -48.378 1.000 1 A VAL 60.380 1
ATOM 87 H HG12 . VAL 6 6 ? A 12.388 20.011 -50.076 1.000 1 A VAL 60.380 1
ATOM 88 H HG13 . VAL 6 6 ? A 11.370 18.823 -49.239 1.000 1 A VAL 60.380 1
ATOM 89 H HG21 . VAL 6 6 ? A 9.752 19.132 -51.176 1.000 1 A VAL 60.380 1
ATOM 90 H HG22 . VAL 6 6 ? A 10.814 20.381 -51.855 1.000 1 A VAL 60.380 1
ATOM 91 H HG23 . VAL 6 6 ? A 9.114 20.744 -51.551 1.000 1 A VAL 60.380 1
ATOM 92 N N . ARG 7 7 ? A 9.469 22.032 -46.931 1.000 1 A ARG 54.720 1
ATOM 93 C CA . ARG 7 7 ? A 9.741 22.418 -45.538 1.000 1 A ARG 54.720 1
ATOM 94 C C . ARG 7 7 ? A 8.732 21.819 -44.563 1.000 1 A ARG 54.720 1
ATOM 95 O O . ARG 7 7 ? A 9.152 21.350 -43.511 1.000 1 A ARG 54.720 1
ATOM 96 C CB . ARG 7 7 ? A 9.813 23.943 -45.385 1.000 1 A ARG 54.720 1
ATOM 97 C CG . ARG 7 7 ? A 11.159 24.487 -45.882 1.000 1 A ARG 54.720 1
ATOM 98 C CD . ARG 7 7 ? A 11.310 25.961 -45.492 1.000 1 A ARG 54.720 1
ATOM 99 N NE . ARG 7 7 ? A 12.638 26.486 -45.868 1.000 1 A ARG 54.720 1
ATOM 100 C CZ . ARG 7 7 ? A 13.166 27.634 -45.477 1.000 1 A ARG 54.720 1
ATOM 101 N NH1 . ARG 7 7 ? A 12.532 28.455 -44.685 1.000 1 A ARG 54.720 1
ATOM 102 N NH2 . ARG 7 7 ? A 14.356 27.982 -45.879 1.000 1 A ARG 54.720 1
ATOM 103 H H . ARG 7 7 ? A 9.168 22.734 -47.592 1.000 1 A ARG 54.720 1
ATOM 104 H HA . ARG 7 7 ? A 10.697 21.988 -45.239 1.000 1 A ARG 54.720 1
ATOM 105 H HB2 . ARG 7 7 ? A 9.718 24.185 -44.326 1.000 1 A ARG 54.720 1
ATOM 106 H HB3 . ARG 7 7 ? A 8.992 24.417 -45.921 1.000 1 A ARG 54.720 1
ATOM 107 H HG2 . ARG 7 7 ? A 11.967 23.920 -45.421 1.000 1 A ARG 54.720 1
ATOM 108 H HG3 . ARG 7 7 ? A 11.225 24.380 -46.965 1.000 1 A ARG 54.720 1
ATOM 109 H HD2 . ARG 7 7 ? A 11.179 26.047 -44.413 1.000 1 A ARG 54.720 1
ATOM 110 H HD3 . ARG 7 7 ? A 10.533 26.538 -45.991 1.000 1 A ARG 54.720 1
ATOM 111 H HE . ARG 7 7 ? A 13.201 25.902 -46.470 1.000 1 A ARG 54.720 1
ATOM 112 H HH11 . ARG 7 7 ? A 11.621 28.192 -44.337 1.000 1 A ARG 54.720 1
ATOM 113 H HH12 . ARG 7 7 ? A 12.963 29.314 -44.376 1.000 1 A ARG 54.720 1
ATOM 114 H HH21 . ARG 7 7 ? A 14.765 28.848 -45.559 1.000 1 A ARG 54.720 1
ATOM 115 H HH22 . ARG 7 7 ? A 14.903 27.361 -46.457 1.000 1 A ARG 54.720 1
ATOM 116 N N . LEU 8 8 ? A 7.444 21.780 -44.913 1.000 1 A LEU 62.940 1
ATOM 117 C CA . LEU 8 8 ? A 6.423 21.182 -44.049 1.000 1 A LEU 62.940 1
ATOM 118 C C . LEU 8 8 ? A 6.571 19.658 -43.962 1.000 1 A LEU 62.940 1
ATOM 119 O O . LEU 8 8 ? A 6.458 19.112 -42.870 1.000 1 A LEU 62.940 1
ATOM 120 C CB . LEU 8 8 ? A 5.025 21.603 -44.534 1.000 1 A LEU 62.940 1
ATOM 121 C CG . LEU 8 8 ? A 3.896 21.261 -43.540 1.000 1 A LEU 62.940 1
ATOM 122 C CD1 . LEU 8 8 ? A 4.017 22.050 -42.232 1.000 1 A LEU 62.940 1
ATOM 123 C CD2 . LEU 8 8 ? A 2.546 21.593 -44.171 1.000 1 A LEU 62.940 1
ATOM 124 H H . LEU 8 8 ? A 7.159 22.200 -45.785 1.000 1 A LEU 62.940 1
ATOM 125 H HA . LEU 8 8 ? A 6.576 21.574 -43.044 1.000 1 A LEU 62.940 1
ATOM 126 H HB2 . LEU 8 8 ? A 5.018 22.679 -44.706 1.000 1 A LEU 62.940 1
ATOM 127 H HB3 . LEU 8 8 ? A 4.823 21.111 -45.485 1.000 1 A LEU 62.940 1
ATOM 128 H HG . LEU 8 8 ? A 3.914 20.194 -43.318 1.000 1 A LEU 62.940 1
ATOM 129 H HD11 . LEU 8 8 ? A 4.900 21.731 -41.678 1.000 1 A LEU 62.940 1
ATOM 130 H HD12 . LEU 8 8 ? A 3.147 21.850 -41.606 1.000 1 A LEU 62.940 1
ATOM 131 H HD13 . LEU 8 8 ? A 4.072 23.119 -42.436 1.000 1 A LEU 62.940 1
ATOM 132 H HD21 . LEU 8 8 ? A 1.743 21.321 -43.486 1.000 1 A LEU 62.940 1
ATOM 133 H HD22 . LEU 8 8 ? A 2.482 22.659 -44.392 1.000 1 A LEU 62.940 1
ATOM 134 H HD23 . LEU 8 8 ? A 2.418 21.025 -45.092 1.000 1 A LEU 62.940 1
ATOM 135 N N . LYS 9 9 ? A 6.908 18.978 -45.068 1.000 1 A LYS 58.590 1
ATOM 136 C CA . LYS 9 9 ? A 7.208 17.536 -45.054 1.000 1 A LYS 58.590 1
ATOM 137 C C . LYS 9 9 ? A 8.462 17.213 -44.245 1.000 1 A LYS 58.590 1
ATOM 138 O O . LYS 9 9 ? A 8.433 16.253 -43.488 1.000 1 A LYS 58.590 1
ATOM 139 C CB . LYS 9 9 ? A 7.310 16.981 -46.483 1.000 1 A LYS 58.590 1
ATOM 140 C CG . LYS 9 9 ? A 5.919 16.743 -47.088 1.000 1 A LYS 58.590 1
ATOM 141 C CD . LYS 9 9 ? A 6.015 16.204 -48.522 1.000 1 A LYS 58.590 1
ATOM 142 C CE . LYS 9 9 ? A 4.607 15.920 -49.060 1.000 1 A LYS 58.590 1
ATOM 143 N NZ . LYS 9 9 ? A 4.618 15.531 -50.494 1.000 1 A LYS 58.590 1
ATOM 144 H H . LYS 9 9 ? A 6.951 19.475 -45.946 1.000 1 A LYS 58.590 1
ATOM 145 H HA . LYS 9 9 ? A 6.399 17.017 -44.540 1.000 1 A LYS 58.590 1
ATOM 146 H HB2 . LYS 9 9 ? A 7.883 17.667 -47.107 1.000 1 A LYS 58.590 1
ATOM 147 H HB3 . LYS 9 9 ? A 7.835 16.026 -46.453 1.000 1 A LYS 58.590 1
ATOM 148 H HG2 . LYS 9 9 ? A 5.383 16.022 -46.471 1.000 1 A LYS 58.590 1
ATOM 149 H HG3 . LYS 9 9 ? A 5.361 17.679 -47.096 1.000 1 A LYS 58.590 1
ATOM 150 H HD2 . LYS 9 9 ? A 6.506 16.951 -49.145 1.000 1 A LYS 58.590 1
ATOM 151 H HD3 . LYS 9 9 ? A 6.603 15.286 -48.528 1.000 1 A LYS 58.590 1
ATOM 152 H HE2 . LYS 9 9 ? A 4.004 16.820 -48.934 1.000 1 A LYS 58.590 1
ATOM 153 H HE3 . LYS 9 9 ? A 4.154 15.133 -48.458 1.000 1 A LYS 58.590 1
ATOM 154 H HZ1 . LYS 9 9 ? A 3.675 15.360 -50.813 1.000 1 A LYS 58.590 1
ATOM 155 H HZ2 . LYS 9 9 ? A 4.984 16.284 -51.058 1.000 1 A LYS 58.590 1
ATOM 156 H HZ3 . LYS 9 9 ? A 5.169 14.698 -50.644 1.000 1 A LYS 58.590 1
ATOM 157 N N . CYS 10 10 ? A 9.522 18.020 -44.325 1.000 1 A CYS 62.530 1
ATOM 158 C CA . CYS 10 10 ? A 10.704 17.845 -43.475 1.000 1 A CYS 62.530 1
ATOM 159 C C . CYS 10 10 ? A 10.405 18.106 -41.992 1.000 1 A CYS 62.530 1
ATOM 160 O O . CYS 10 10 ? A 10.932 17.388 -41.150 1.000 1 A CYS 62.530 1
ATOM 161 C CB . CYS 10 10 ? A 11.841 18.752 -43.960 1.000 1 A CYS 62.530 1
ATOM 162 S SG . CYS 10 10 ? A 12.598 18.066 -45.460 1.000 1 A CYS 62.530 1
ATOM 163 H H . CYS 10 10 ? A 9.532 18.748 -45.026 1.000 1 A CYS 62.530 1
ATOM 164 H HA . CYS 10 10 ? A 11.039 16.810 -43.540 1.000 1 A CYS 62.530 1
ATOM 165 H HB2 . CYS 10 10 ? A 11.459 19.754 -44.157 1.000 1 A CYS 62.530 1
ATOM 166 H HB3 . CYS 10 10 ? A 12.605 18.815 -43.185 1.000 1 A CYS 62.530 1
ATOM 167 H HG . CYS 10 10 ? A 13.064 16.936 -44.921 1.000 1 A CYS 62.530 1
ATOM 168 N N . LEU 11 11 ? A 9.549 19.080 -41.662 1.000 1 A LEU 59.160 1
ATOM 169 C CA . LEU 11 11 ? A 9.135 19.340 -40.278 1.000 1 A LEU 59.160 1
ATOM 170 C C . LEU 11 11 ? A 8.230 18.228 -39.738 1.000 1 A LEU 59.160 1
ATOM 171 O O . LEU 11 11 ? A 8.432 17.791 -38.611 1.000 1 A LEU 59.160 1
ATOM 172 C CB . LEU 11 11 ? A 8.467 20.729 -40.180 1.000 1 A LEU 59.160 1
ATOM 173 C CG . LEU 11 11 ? A 9.183 21.682 -39.199 1.000 1 A LEU 59.160 1
ATOM 174 C CD1 . LEU 11 11 ? A 9.318 23.079 -39.805 1.000 1 A LEU 59.160 1
ATOM 175 C CD2 . LEU 11 11 ? A 8.414 21.789 -37.884 1.000 1 A LEU 59.160 1
ATOM 176 H H . LEU 11 11 ? A 9.186 19.678 -42.390 1.000 1 A LEU 59.160 1
ATOM 177 H HA . LEU 11 11 ? A 10.030 19.323 -39.655 1.000 1 A LEU 59.160 1
ATOM 178 H HB2 . LEU 11 11 ? A 8.445 21.191 -41.167 1.000 1 A LEU 59.160 1
ATOM 179 H HB3 . LEU 11 11 ? A 7.424 20.616 -39.886 1.000 1 A LEU 59.160 1
ATOM 180 H HG . LEU 11 11 ? A 10.191 21.324 -38.987 1.000 1 A LEU 59.160 1
ATOM 181 H HD11 . LEU 11 11 ? A 9.902 23.021 -40.723 1.000 1 A LEU 59.160 1
ATOM 182 H HD12 . LEU 11 11 ? A 8.330 23.486 -40.022 1.000 1 A LEU 59.160 1
ATOM 183 H HD13 . LEU 11 11 ? A 9.831 23.733 -39.099 1.000 1 A LEU 59.160 1
ATOM 184 H HD21 . LEU 11 11 ? A 8.949 22.441 -37.193 1.000 1 A LEU 59.160 1
ATOM 185 H HD22 . LEU 11 11 ? A 7.414 22.188 -38.055 1.000 1 A LEU 59.160 1
ATOM 186 H HD23 . LEU 11 11 ? A 8.334 20.799 -37.434 1.000 1 A LEU 59.160 1
ATOM 187 N N . LEU 12 12 ? A 7.295 17.715 -40.547 1.000 1 A LEU 56.910 1
ATOM 188 C CA . LEU 12 12 ? A 6.471 16.565 -40.169 1.000 1 A LEU 56.910 1
ATOM 189 C C . LEU 12 12 ? A 7.314 15.297 -40.028 1.000 1 A LEU 56.910 1
ATOM 190 O O . LEU 12 12 ? A 7.148 14.592 -39.045 1.000 1 A LEU 56.910 1
ATOM 191 C CB . LEU 12 12 ? A 5.316 16.328 -41.165 1.000 1 A LEU 56.910 1
ATOM 192 C CG . LEU 12 12 ? A 3.931 16.518 -40.519 1.000 1 A LEU 56.910 1
ATOM 193 C CD1 . LEU 12 12 ? A 3.504 17.985 -40.566 1.000 1 A LEU 56.910 1
ATOM 194 C CD2 . LEU 12 12 ? A 2.886 15.678 -41.252 1.000 1 A LEU 56.910 1
ATOM 195 H H . LEU 12 12 ? A 7.138 18.146 -41.447 1.000 1 A LEU 56.910 1
ATOM 196 H HA . LEU 12 12 ? A 6.055 16.766 -39.182 1.000 1 A LEU 56.910 1
ATOM 197 H HB2 . LEU 12 12 ? A 5.409 16.966 -42.043 1.000 1 A LEU 56.910 1
ATOM 198 H HB3 . LEU 12 12 ? A 5.382 15.300 -41.522 1.000 1 A LEU 56.910 1
ATOM 199 H HG . LEU 12 12 ? A 3.956 16.183 -39.482 1.000 1 A LEU 56.910 1
ATOM 200 H HD11 . LEU 12 12 ? A 3.429 18.324 -41.599 1.000 1 A LEU 56.910 1
ATOM 201 H HD12 . LEU 12 12 ? A 4.239 18.595 -40.040 1.000 1 A LEU 56.910 1
ATOM 202 H HD13 . LEU 12 12 ? A 2.537 18.101 -40.075 1.000 1 A LEU 56.910 1
ATOM 203 H HD21 . LEU 12 12 ? A 3.146 14.622 -41.179 1.000 1 A LEU 56.910 1
ATOM 204 H HD22 . LEU 12 12 ? A 1.910 15.824 -40.788 1.000 1 A LEU 56.910 1
ATOM 205 H HD23 . LEU 12 12 ? A 2.835 15.970 -42.301 1.000 1 A LEU 56.910 1
ATOM 206 N N . CYS 13 13 ? A 8.247 15.021 -40.946 1.000 1 A CYS 58.690 1
ATOM 207 C CA . CYS 13 13 ? A 9.187 13.907 -40.793 1.000 1 A CYS 58.690 1
ATOM 208 C C . CYS 13 13 ? A 10.081 14.102 -39.570 1.000 1 A CYS 58.690 1
ATOM 209 O O . CYS 13 13 ? A 10.324 13.142 -38.856 1.000 1 A CYS 58.690 1
ATOM 210 C CB . CYS 13 13 ? A 10.054 13.730 -42.051 1.000 1 A CYS 58.690 1
ATOM 211 S SG . CYS 13 13 ? A 9.500 12.286 -42.997 1.000 1 A CYS 58.690 1
ATOM 212 H H . CYS 13 13 ? A 8.305 15.595 -41.775 1.000 1 A CYS 58.690 1
ATOM 213 H HA . CYS 13 13 ? A 8.622 12.991 -40.618 1.000 1 A CYS 58.690 1
ATOM 214 H HB2 . CYS 13 13 ? A 10.026 14.623 -42.675 1.000 1 A CYS 58.690 1
ATOM 215 H HB3 . CYS 13 13 ? A 11.090 13.558 -41.757 1.000 1 A CYS 58.690 1
ATOM 216 H HG . CYS 13 13 ? A 9.744 11.364 -42.063 1.000 1 A CYS 58.690 1
ATOM 217 N N . GLY 14 14 ? A 10.536 15.327 -39.299 1.000 1 A GLY 49.880 1
ATOM 218 C CA . GLY 14 14 ? A 11.327 15.650 -38.117 1.000 1 A GLY 49.880 1
ATOM 219 C C . GLY 14 14 ? A 10.556 15.384 -36.829 1.000 1 A GLY 49.880 1
ATOM 220 O O . GLY 14 14 ? A 11.085 14.722 -35.948 1.000 1 A GLY 49.880 1
ATOM 221 H H . GLY 14 14 ? A 10.347 16.073 -39.954 1.000 1 A GLY 49.880 1
ATOM 222 H HA2 . GLY 14 14 ? A 12.237 15.050 -38.109 1.000 1 A GLY 49.880 1
ATOM 223 H HA3 . GLY 14 14 ? A 11.597 16.706 -38.145 1.000 1 A GLY 49.880 1
ATOM 224 N N . ILE 15 15 ? A 9.293 15.817 -36.745 1.000 1 A ILE 56.160 1
ATOM 225 C CA . ILE 15 15 ? A 8.420 15.570 -35.589 1.000 1 A ILE 56.160 1
ATOM 226 C C . ILE 15 15 ? A 8.056 14.089 -35.490 1.000 1 A ILE 56.160 1
ATOM 227 O O . ILE 15 15 ? A 8.095 13.550 -34.398 1.000 1 A ILE 56.160 1
ATOM 228 C CB . ILE 15 15 ? A 7.159 16.465 -35.641 1.000 1 A ILE 56.160 1
ATOM 229 C CG1 . ILE 15 15 ? A 7.550 17.951 -35.467 1.000 1 A ILE 56.160 1
ATOM 230 C CG2 . ILE 15 15 ? A 6.148 16.073 -34.542 1.000 1 A ILE 56.160 1
ATOM 231 C CD1 . ILE 15 15 ? A 6.431 18.931 -35.842 1.000 1 A ILE 56.160 1
ATOM 232 H H . ILE 15 15 ? A 8.927 16.370 -37.506 1.000 1 A ILE 56.160 1
ATOM 233 H HA . ILE 15 15 ? A 8.969 15.815 -34.681 1.000 1 A ILE 56.160 1
ATOM 234 H HB . ILE 15 15 ? A 6.682 16.333 -36.613 1.000 1 A ILE 56.160 1
ATOM 235 H HG12 . ILE 15 15 ? A 7.844 18.127 -34.432 1.000 1 A ILE 56.160 1
ATOM 236 H HG13 . ILE 15 15 ? A 8.413 18.187 -36.089 1.000 1 A ILE 56.160 1
ATOM 237 H HG21 . ILE 15 15 ? A 5.782 15.058 -34.698 1.000 1 A ILE 56.160 1
ATOM 238 H HG22 . ILE 15 15 ? A 6.617 16.130 -33.560 1.000 1 A ILE 56.160 1
ATOM 239 H HG23 . ILE 15 15 ? A 5.277 16.729 -34.561 1.000 1 A ILE 56.160 1
ATOM 240 H HD11 . ILE 15 15 ? A 6.805 19.951 -35.753 1.000 1 A ILE 56.160 1
ATOM 241 H HD12 . ILE 15 15 ? A 5.578 18.823 -35.173 1.000 1 A ILE 56.160 1
ATOM 242 H HD13 . ILE 15 15 ? A 6.116 18.757 -36.870 1.000 1 A ILE 56.160 1
ATOM 243 N N . ILE 16 16 ? A 7.749 13.408 -36.594 1.000 1 A ILE 52.340 1
ATOM 244 C CA . ILE 16 16 ? A 7.421 11.977 -36.584 1.000 1 A ILE 52.340 1
ATOM 245 C C . ILE 16 16 ? A 8.646 11.152 -36.186 1.000 1 A ILE 52.340 1
ATOM 246 O O . ILE 16 16 ? A 8.510 10.251 -35.376 1.000 1 A ILE 52.340 1
ATOM 247 C CB . ILE 16 16 ? A 6.814 11.542 -37.937 1.000 1 A ILE 52.340 1
ATOM 248 C CG1 . ILE 16 16 ? A 5.402 12.153 -38.104 1.000 1 A ILE 52.340 1
ATOM 249 C CG2 . ILE 16 16 ? A 6.724 10.010 -38.053 1.000 1 A ILE 52.340 1
ATOM 250 C CD1 . ILE 16 16 ? A 4.873 12.096 -39.544 1.000 1 A ILE 52.340 1
ATOM 251 H H . ILE 16 16 ? A 7.704 13.903 -37.473 1.000 1 A ILE 52.340 1
ATOM 252 H HA . ILE 16 16 ? A 6.671 11.799 -35.812 1.000 1 A ILE 52.340 1
ATOM 253 H HB . ILE 16 16 ? A 7.459 11.904 -38.737 1.000 1 A ILE 52.340 1
ATOM 254 H HG12 . ILE 16 16 ? A 4.703 11.635 -37.447 1.000 1 A ILE 52.340 1
ATOM 255 H HG13 . ILE 16 16 ? A 5.411 13.200 -37.800 1.000 1 A ILE 52.340 1
ATOM 256 H HG21 . ILE 16 16 ? A 6.222 9.715 -38.975 1.000 1 A ILE 52.340 1
ATOM 257 H HG22 . ILE 16 16 ? A 7.726 9.581 -38.082 1.000 1 A ILE 52.340 1
ATOM 258 H HG23 . ILE 16 16 ? A 6.181 9.599 -37.203 1.000 1 A ILE 52.340 1
ATOM 259 H HD11 . ILE 16 16 ? A 4.690 11.065 -39.848 1.000 1 A ILE 52.340 1
ATOM 260 H HD12 . ILE 16 16 ? A 3.932 12.643 -39.600 1.000 1 A ILE 52.340 1
ATOM 261 H HD13 . ILE 16 16 ? A 5.590 12.555 -40.224 1.000 1 A ILE 52.340 1
ATOM 262 N N . VAL 17 17 ? A 9.850 11.478 -36.664 1.000 1 A VAL 51.120 1
ATOM 263 C CA . VAL 17 17 ? A 11.087 10.820 -36.213 1.000 1 A VAL 51.120 1
ATOM 264 C C . VAL 17 17 ? A 11.376 11.163 -34.751 1.000 1 A VAL 51.120 1
ATOM 265 O O . VAL 17 17 ? A 11.774 10.272 -34.011 1.000 1 A VAL 51.120 1
ATOM 266 C CB . VAL 17 17 ? A 12.276 11.155 -37.135 1.000 1 A VAL 51.120 1
ATOM 267 C CG1 . VAL 17 17 ? A 13.612 10.620 -36.602 1.000 1 A VAL 51.120 1
ATOM 268 C CG2 . VAL 17 17 ? A 12.078 10.524 -38.523 1.000 1 A VAL 51.120 1
ATOM 269 H H . VAL 17 17 ? A 9.923 12.226 -37.338 1.000 1 A VAL 51.120 1
ATOM 270 H HA . VAL 17 17 ? A 10.937 9.741 -36.249 1.000 1 A VAL 51.120 1
ATOM 271 H HB . VAL 17 17 ? A 12.357 12.237 -37.242 1.000 1 A VAL 51.120 1
ATOM 272 H HG11 . VAL 17 17 ? A 14.405 10.801 -37.328 1.000 1 A VAL 51.120 1
ATOM 273 H HG12 . VAL 17 17 ? A 13.538 9.550 -36.409 1.000 1 A VAL 51.120 1
ATOM 274 H HG13 . VAL 17 17 ? A 13.880 11.128 -35.676 1.000 1 A VAL 51.120 1
ATOM 275 H HG21 . VAL 17 17 ? A 12.861 10.868 -39.198 1.000 1 A VAL 51.120 1
ATOM 276 H HG22 . VAL 17 17 ? A 12.123 9.437 -38.444 1.000 1 A VAL 51.120 1
ATOM 277 H HG23 . VAL 17 17 ? A 11.108 10.794 -38.941 1.000 1 A VAL 51.120 1
ATOM 278 N N . LEU 18 18 ? A 11.108 12.394 -34.294 1.000 1 A LEU 44.310 1
ATOM 279 C CA . LEU 18 18 ? A 11.250 12.755 -32.880 1.000 1 A LEU 44.310 1
ATOM 280 C C . LEU 18 18 ? A 10.258 11.971 -32.006 1.000 1 A LEU 44.310 1
ATOM 281 O O . LEU 18 18 ? A 10.663 11.383 -31.013 1.000 1 A LEU 44.310 1
ATOM 282 C CB . LEU 18 18 ? A 11.095 14.276 -32.669 1.000 1 A LEU 44.310 1
ATOM 283 C CG . LEU 18 18 ? A 12.060 14.822 -31.603 1.000 1 A LEU 44.310 1
ATOM 284 C CD1 . LEU 18 18 ? A 13.442 15.090 -32.210 1.000 1 A LEU 44.310 1
ATOM 285 C CD2 . LEU 18 18 ? A 11.532 16.138 -31.033 1.000 1 A LEU 44.310 1
ATOM 286 H H . LEU 18 18 ? A 10.822 13.110 -34.947 1.000 1 A LEU 44.310 1
ATOM 287 H HA . LEU 18 18 ? A 12.255 12.464 -32.573 1.000 1 A LEU 44.310 1
ATOM 288 H HB2 . LEU 18 18 ? A 11.288 14.821 -33.593 1.000 1 A LEU 44.310 1
ATOM 289 H HB3 . LEU 18 18 ? A 10.065 14.488 -32.379 1.000 1 A LEU 44.310 1
ATOM 290 H HG . LEU 18 18 ? A 12.152 14.107 -30.785 1.000 1 A LEU 44.310 1
ATOM 291 H HD11 . LEU 18 18 ? A 14.116 15.455 -31.435 1.000 1 A LEU 44.310 1
ATOM 292 H HD12 . LEU 18 18 ? A 13.370 15.828 -33.009 1.000 1 A LEU 44.310 1
ATOM 293 H HD13 . LEU 18 18 ? A 13.850 14.163 -32.613 1.000 1 A LEU 44.310 1
ATOM 294 H HD21 . LEU 18 18 ? A 10.568 15.965 -30.554 1.000 1 A LEU 44.310 1
ATOM 295 H HD22 . LEU 18 18 ? A 12.227 16.517 -30.285 1.000 1 A LEU 44.310 1
ATOM 296 H HD23 . LEU 18 18 ? A 11.416 16.872 -31.830 1.000 1 A LEU 44.310 1
ATOM 297 N N . VAL 19 19 ? A 8.987 11.890 -32.402 1.000 1 A VAL 44.120 1
ATOM 298 C CA . VAL 19 19 ? A 7.920 11.182 -31.676 1.000 1 A VAL 44.120 1
ATOM 299 C C . VAL 19 19 ? A 8.149 9.668 -31.704 1.000 1 A VAL 44.120 1
ATOM 300 O O . VAL 19 19 ? A 8.075 9.033 -30.658 1.000 1 A VAL 44.120 1
ATOM 301 C CB . VAL 19 19 ? A 6.532 11.576 -32.226 1.000 1 A VAL 44.120 1
ATOM 302 C CG1 . VAL 19 19 ? A 5.396 10.739 -31.624 1.000 1 A VAL 44.120 1
ATOM 303 C CG2 . VAL 19 19 ? A 6.207 13.044 -31.901 1.000 1 A VAL 44.120 1
ATOM 304 H H . VAL 19 19 ? A 8.730 12.383 -33.245 1.000 1 A VAL 44.120 1
ATOM 305 H HA . VAL 19 19 ? A 7.954 11.479 -30.628 1.000 1 A VAL 44.120 1
ATOM 306 H HB . VAL 19 19 ? A 6.523 11.441 -33.307 1.000 1 A VAL 44.120 1
ATOM 307 H HG11 . VAL 19 19 ? A 5.423 10.789 -30.535 1.000 1 A VAL 44.120 1
ATOM 308 H HG12 . VAL 19 19 ? A 4.431 11.102 -31.978 1.000 1 A VAL 44.120 1
ATOM 309 H HG13 . VAL 19 19 ? A 5.492 9.696 -31.924 1.000 1 A VAL 44.120 1
ATOM 310 H HG21 . VAL 19 19 ? A 5.297 13.343 -32.421 1.000 1 A VAL 44.120 1
ATOM 311 H HG22 . VAL 19 19 ? A 7.019 13.705 -32.205 1.000 1 A VAL 44.120 1
ATOM 312 H HG23 . VAL 19 19 ? A 6.061 13.161 -30.827 1.000 1 A VAL 44.120 1
ATOM 313 N N . LEU 20 20 ? A 8.536 9.098 -32.849 1.000 1 A LEU 38.410 1
ATOM 314 C CA . LEU 20 20 ? A 8.895 7.679 -32.962 1.000 1 A LEU 38.410 1
ATOM 315 C C . LEU 20 20 ? A 10.202 7.354 -32.224 1.000 1 A LEU 38.410 1
ATOM 316 O O . LEU 20 20 ? A 10.355 6.243 -31.728 1.000 1 A LEU 38.410 1
ATOM 317 C CB . LEU 20 20 ? A 8.985 7.266 -34.444 1.000 1 A LEU 38.410 1
ATOM 318 C CG . LEU 20 20 ? A 7.643 7.250 -35.204 1.000 1 A LEU 38.410 1
ATOM 319 C CD1 . LEU 20 20 ? A 7.912 6.984 -36.688 1.000 1 A LEU 38.410 1
ATOM 320 C CD2 . LEU 20 20 ? A 6.692 6.166 -34.699 1.000 1 A LEU 38.410 1
ATOM 321 H H . LEU 20 20 ? A 8.579 9.665 -33.684 1.000 1 A LEU 38.410 1
ATOM 322 H HA . LEU 20 20 ? A 8.122 7.084 -32.476 1.000 1 A LEU 38.410 1
ATOM 323 H HB2 . LEU 20 20 ? A 9.681 7.938 -34.947 1.000 1 A LEU 38.410 1
ATOM 324 H HB3 . LEU 20 20 ? A 9.410 6.264 -34.493 1.000 1 A LEU 38.410 1
ATOM 325 H HG . LEU 20 20 ? A 7.137 8.210 -35.108 1.000 1 A LEU 38.410 1
ATOM 326 H HD11 . LEU 20 20 ? A 8.613 7.726 -37.070 1.000 1 A LEU 38.410 1
ATOM 327 H HD12 . LEU 20 20 ? A 6.978 7.044 -37.246 1.000 1 A LEU 38.410 1
ATOM 328 H HD13 . LEU 20 20 ? A 8.343 5.990 -36.811 1.000 1 A LEU 38.410 1
ATOM 329 H HD21 . LEU 20 20 ? A 6.400 6.372 -33.669 1.000 1 A LEU 38.410 1
ATOM 330 H HD22 . LEU 20 20 ? A 5.788 6.148 -35.307 1.000 1 A LEU 38.410 1
ATOM 331 H HD23 . LEU 20 20 ? A 7.174 5.189 -34.737 1.000 1 A LEU 38.410 1
ATOM 332 N N . SER 21 21 ? A 11.129 8.311 -32.089 1.000 1 A SER 36.380 1
ATOM 333 C CA . SER 21 21 ? A 12.301 8.142 -31.221 1.000 1 A SER 36.380 1
ATOM 334 C C . SER 21 21 ? A 11.950 8.252 -29.732 1.000 1 A SER 36.380 1
ATOM 335 O O . SER 21 21 ? A 12.576 7.582 -28.912 1.000 1 A SER 36.380 1
ATOM 336 C CB . SER 21 21 ? A 13.444 9.086 -31.617 1.000 1 A SER 36.380 1
ATOM 337 O OG . SER 21 21 ? A 13.210 10.440 -31.278 1.000 1 A SER 36.380 1
ATOM 338 H H . SER 21 21 ? A 11.019 9.173 -32.604 1.000 1 A SER 36.380 1
ATOM 339 H HA . SER 21 21 ? A 12.677 7.130 -31.368 1.000 1 A SER 36.380 1
ATOM 340 H HB2 . SER 21 21 ? A 14.353 8.761 -31.110 1.000 1 A SER 36.380 1
ATOM 341 H HB3 . SER 21 21 ? A 13.615 9.005 -32.691 1.000 1 A SER 36.380 1
ATOM 342 H HG . SER 21 21 ? A 12.266 10.617 -31.280 1.000 1 A SER 36.380 1
ATOM 343 N N . LEU 22 22 ? A 10.915 9.021 -29.367 1.000 1 A LEU 35.620 1
ATOM 344 C CA . LEU 22 22 ? A 10.474 9.159 -27.976 1.000 1 A LEU 35.620 1
ATOM 345 C C . LEU 22 22 ? A 9.836 7.876 -27.424 1.000 1 A LEU 35.620 1
ATOM 346 O O . LEU 22 22 ? A 9.949 7.623 -26.227 1.000 1 A LEU 35.620 1
ATOM 347 C CB . LEU 22 22 ? A 9.521 10.362 -27.811 1.000 1 A LEU 35.620 1
ATOM 348 C CG . LEU 22 22 ? A 10.189 11.575 -27.135 1.000 1 A LEU 35.620 1
ATOM 349 C CD1 . LEU 22 22 ? A 10.945 12.456 -28.128 1.000 1 A LEU 35.620 1
ATOM 350 C CD2 . LEU 22 22 ? A 9.139 12.446 -26.445 1.000 1 A LEU 35.620 1
ATOM 351 H H . LEU 22 22 ? A 10.418 9.542 -30.076 1.000 1 A LEU 35.620 1
ATOM 352 H HA . LEU 22 22 ? A 11.359 9.327 -27.363 1.000 1 A LEU 35.620 1
ATOM 353 H HB2 . LEU 22 22 ? A 8.690 10.044 -27.180 1.000 1 A LEU 35.620 1
ATOM 354 H HB3 . LEU 22 22 ? A 9.092 10.655 -28.769 1.000 1 A LEU 35.620 1
ATOM 355 H HG . LEU 22 22 ? A 10.883 11.231 -26.368 1.000 1 A LEU 35.620 1
ATOM 356 H HD11 . LEU 22 22 ? A 11.431 13.277 -27.601 1.000 1 A LEU 35.620 1
ATOM 357 H HD12 . LEU 22 22 ? A 11.710 11.861 -28.627 1.000 1 A LEU 35.620 1
ATOM 358 H HD13 . LEU 22 22 ? A 10.257 12.856 -28.873 1.000 1 A LEU 35.620 1
ATOM 359 H HD21 . LEU 22 22 ? A 8.411 12.799 -27.174 1.000 1 A LEU 35.620 1
ATOM 360 H HD22 . LEU 22 22 ? A 8.628 11.861 -25.680 1.000 1 A LEU 35.620 1
ATOM 361 H HD23 . LEU 22 22 ? A 9.623 13.298 -25.966 1.000 1 A LEU 35.620 1
ATOM 362 N N . GLU 23 23 ? A 9.234 7.035 -28.267 1.000 1 A GLU 35.940 1
ATOM 363 C CA . GLU 23 23 ? A 8.676 5.746 -27.829 1.000 1 A GLU 35.940 1
ATOM 364 C C . GLU 23 23 ? A 9.756 4.669 -27.567 1.000 1 A GLU 35.940 1
ATOM 365 O O . GLU 23 23 ? A 9.455 3.627 -26.984 1.000 1 A GLU 35.940 1
ATOM 366 C CB . GLU 23 23 ? A 7.585 5.277 -28.811 1.000 1 A GLU 35.940 1
ATOM 367 C CG . GLU 23 23 ? A 6.358 6.213 -28.780 1.000 1 A GLU 35.940 1
ATOM 368 C CD . GLU 23 23 ? A 5.164 5.724 -29.621 1.000 1 A GLU 35.940 1
ATOM 369 O OE1 . GLU 23 23 ? A 4.131 6.433 -29.606 1.000 1 A GLU 35.940 1
ATOM 370 O OE2 . GLU 23 23 ? A 5.271 4.653 -30.261 1.000 1 A GLU 35.940 1
ATOM 371 H H . GLU 23 23 ? A 9.095 7.322 -29.226 1.000 1 A GLU 35.940 1
ATOM 372 H HA . GLU 23 23 ? A 8.187 5.897 -26.867 1.000 1 A GLU 35.940 1
ATOM 373 H HB2 . GLU 23 23 ? A 7.266 4.277 -28.518 1.000 1 A GLU 35.940 1
ATOM 374 H HB3 . GLU 23 23 ? A 7.995 5.235 -29.820 1.000 1 A GLU 35.940 1
ATOM 375 H HG2 . GLU 23 23 ? A 6.033 6.317 -27.745 1.000 1 A GLU 35.940 1
ATOM 376 H HG3 . GLU 23 23 ? A 6.656 7.200 -29.133 1.000 1 A GLU 35.940 1
ATOM 377 N N . GLY 24 24 ? A 11.025 4.925 -27.925 1.000 1 A GLY 33.620 1
ATOM 378 C CA . GLY 24 24 ? A 12.142 3.976 -27.784 1.000 1 A GLY 33.620 1
ATOM 379 C C . GLY 24 24 ? A 13.192 4.296 -26.708 1.000 1 A GLY 33.620 1
ATOM 380 O O . GLY 24 24 ? A 14.030 3.447 -26.418 1.000 1 A GLY 33.620 1
ATOM 381 H H . GLY 24 24 ? A 11.207 5.802 -28.391 1.000 1 A GLY 33.620 1
ATOM 382 H HA2 . GLY 24 24 ? A 12.665 3.933 -28.739 1.000 1 A GLY 33.620 1
ATOM 383 H HA3 . GLY 24 24 ? A 11.754 2.978 -27.580 1.000 1 A GLY 33.620 1
ATOM 384 N N . LEU 25 25 ? A 13.174 5.480 -26.088 1.000 1 A LEU 41.440 1
ATOM 385 C CA . LEU 25 25 ? A 14.237 5.945 -25.176 1.000 1 A LEU 41.440 1
ATOM 386 C C . LEU 25 25 ? A 13.859 5.808 -23.693 1.000 1 A LEU 41.440 1
ATOM 387 O O . LEU 25 25 ? A 14.025 6.723 -22.887 1.000 1 A LEU 41.440 1
ATOM 388 C CB . LEU 25 25 ? A 14.698 7.351 -25.609 1.000 1 A LEU 41.440 1
ATOM 389 C CG . LEU 25 25 ? A 15.737 7.291 -26.746 1.000 1 A LEU 41.440 1
ATOM 390 C CD1 . LEU 25 25 ? A 15.652 8.532 -27.630 1.000 1 A LEU 41.440 1
ATOM 391 C CD2 . LEU 25 25 ? A 17.163 7.230 -26.187 1.000 1 A LEU 41.440 1
ATOM 392 H H . LEU 25 25 ? A 12.447 6.132 -26.347 1.000 1 A LEU 41.440 1
ATOM 393 H HA . LEU 25 25 ? A 15.098 5.287 -25.287 1.000 1 A LEU 41.440 1
ATOM 394 H HB2 . LEU 25 25 ? A 13.825 7.918 -25.930 1.000 1 A LEU 41.440 1
ATOM 395 H HB3 . LEU 25 25 ? A 15.141 7.887 -24.769 1.000 1 A LEU 41.440 1
ATOM 396 H HG . LEU 25 25 ? A 15.557 6.418 -27.374 1.000 1 A LEU 41.440 1
ATOM 397 H HD11 . LEU 25 25 ? A 16.369 8.454 -28.446 1.000 1 A LEU 41.440 1
ATOM 398 H HD12 . LEU 25 25 ? A 14.652 8.616 -28.055 1.000 1 A LEU 41.440 1
ATOM 399 H HD13 . LEU 25 25 ? A 15.860 9.426 -27.042 1.000 1 A LEU 41.440 1
ATOM 400 H HD21 . LEU 25 25 ? A 17.875 7.157 -27.009 1.000 1 A LEU 41.440 1
ATOM 401 H HD22 . LEU 25 25 ? A 17.267 6.347 -25.556 1.000 1 A LEU 41.440 1
ATOM 402 H HD23 . LEU 25 25 ? A 17.377 8.121 -25.597 1.000 1 A LEU 41.440 1
ATOM 403 N N . GLY 26 26 ? A 13.371 4.631 -23.305 1.000 1 A GLY 59.250 1
ATOM 404 C CA . GLY 26 26 ? A 13.489 4.222 -21.909 1.000 1 A GLY 59.250 1
ATOM 405 C C . GLY 26 26 ? A 14.967 3.997 -21.585 1.000 1 A GLY 59.250 1
ATOM 406 O O . GLY 26 26 ? A 15.666 3.329 -22.336 1.000 1 A GLY 59.250 1
ATOM 407 H H . GLY 26 26 ? A 13.300 3.913 -24.011 1.000 1 A GLY 59.250 1
ATOM 408 H HA2 . GLY 26 26 ? A 12.951 3.287 -21.751 1.000 1 A GLY 59.250 1
ATOM 409 H HA3 . GLY 26 26 ? A 13.075 4.992 -21.258 1.000 1 A GLY 59.250 1
ATOM 410 N N . ILE 27 27 ? A 15.453 4.523 -20.459 1.000 1 A ILE 81.440 1
ATOM 411 C CA . ILE 27 27 ? A 16.820 4.248 -19.968 1.000 1 A ILE 81.440 1
ATOM 412 C C . ILE 27 27 ? A 17.075 2.745 -19.800 1.000 1 A ILE 81.440 1
ATOM 413 O O . ILE 27 27 ? A 18.205 2.284 -19.936 1.000 1 A ILE 81.440 1
ATOM 414 C CB . ILE 27 27 ? A 17.007 5.007 -18.644 1.000 1 A ILE 81.440 1
ATOM 415 C CG1 . ILE 27 27 ? A 17.285 6.477 -18.984 1.000 1 A ILE 81.440 1
ATOM 416 C CG2 . ILE 27 27 ? A 18.114 4.464 -17.737 1.000 1 A ILE 81.440 1
ATOM 417 C CD1 . ILE 27 27 ? A 16.788 7.361 -17.862 1.000 1 A ILE 81.440 1
ATOM 418 H H . ILE 27 27 ? A 14.869 5.161 -19.937 1.000 1 A ILE 81.440 1
ATOM 419 H HA . ILE 27 27 ? A 17.546 4.605 -20.699 1.000 1 A ILE 81.440 1
ATOM 420 H HB . ILE 27 27 ? A 16.075 4.928 -18.084 1.000 1 A ILE 81.440 1
ATOM 421 H HG12 . ILE 27 27 ? A 18.349 6.641 -19.152 1.000 1 A ILE 81.440 1
ATOM 422 H HG13 . ILE 27 27 ? A 16.748 6.770 -19.886 1.000 1 A ILE 81.440 1
ATOM 423 H HG21 . ILE 27 27 ? A 18.240 5.104 -16.864 1.000 1 A ILE 81.440 1
ATOM 424 H HG22 . ILE 27 27 ? A 19.056 4.416 -18.283 1.000 1 A ILE 81.440 1
ATOM 425 H HG23 . ILE 27 27 ? A 17.837 3.468 -17.392 1.000 1 A ILE 81.440 1
ATOM 426 H HD11 . ILE 27 27 ? A 17.374 7.198 -16.957 1.000 1 A ILE 81.440 1
ATOM 427 H HD12 . ILE 27 27 ? A 15.740 7.146 -17.654 1.000 1 A ILE 81.440 1
ATOM 428 H HD13 . ILE 27 27 ? A 16.852 8.394 -18.203 1.000 1 A ILE 81.440 1
ATOM 429 N N . LEU 28 28 ? A 16.017 1.984 -19.517 1.000 1 A LEU 89.880 1
ATOM 430 C CA . LEU 28 28 ? A 16.053 0.532 -19.453 1.000 1 A LEU 89.880 1
ATOM 431 C C . LEU 28 28 ? A 15.817 -0.085 -20.831 1.000 1 A LEU 89.880 1
ATOM 432 O O . LEU 28 28 ? A 14.782 0.143 -21.460 1.000 1 A LEU 89.880 1
ATOM 433 C CB . LEU 28 28 ? A 15.007 0.034 -18.449 1.000 1 A LEU 89.880 1
ATOM 434 C CG . LEU 28 28 ? A 15.225 0.519 -17.008 1.000 1 A LEU 89.880 1
ATOM 435 C CD1 . LEU 28 28 ? A 14.136 -0.070 -16.120 1.000 1 A LEU 89.880 1
ATOM 436 C CD2 . LEU 28 28 ? A 16.564 0.077 -16.446 1.000 1 A LEU 89.880 1
ATOM 437 H H . LEU 28 28 ? A 15.112 2.434 -19.493 1.000 1 A LEU 89.880 1
ATOM 438 H HA . LEU 28 28 ? A 17.041 0.217 -19.118 1.000 1 A LEU 89.880 1
ATOM 439 H HB2 . LEU 28 28 ? A 14.023 0.367 -18.781 1.000 1 A LEU 89.880 1
ATOM 440 H HB3 . LEU 28 28 ? A 15.016 -1.056 -18.460 1.000 1 A LEU 89.880 1
ATOM 441 H HG . LEU 28 28 ? A 15.169 1.607 -16.969 1.000 1 A LEU 89.880 1
ATOM 442 H HD11 . LEU 28 28 ? A 13.212 0.472 -16.318 1.000 1 A LEU 89.880 1
ATOM 443 H HD12 . LEU 28 28 ? A 14.005 -1.132 -16.330 1.000 1 A LEU 89.880 1
ATOM 444 H HD13 . LEU 28 28 ? A 14.384 0.048 -15.065 1.000 1 A LEU 89.880 1
ATOM 445 H HD21 . LEU 28 28 ? A 16.648 0.375 -15.401 1.000 1 A LEU 89.880 1
ATOM 446 H HD22 . LEU 28 28 ? A 16.635 -1.008 -16.525 1.000 1 A LEU 89.880 1
ATOM 447 H HD23 . LEU 28 28 ? A 17.379 0.539 -17.003 1.000 1 A LEU 89.880 1
ATOM 448 N N . HIS 29 29 ? A 16.739 -0.942 -21.261 1.000 1 A HIS 89.750 1
ATOM 449 C CA . HIS 29 29 ? A 16.670 -1.597 -22.564 1.000 1 A HIS 89.750 1
ATOM 450 C C . HIS 29 29 ? A 15.876 -2.912 -22.487 1.000 1 A HIS 89.750 1
ATOM 451 O O . HIS 29 29 ? A 16.433 -4.005 -22.616 1.000 1 A HIS 89.750 1
ATOM 452 C CB . HIS 29 29 ? A 18.088 -1.755 -23.124 1.000 1 A HIS 89.750 1
ATOM 453 C CG . HIS 29 29 ? A 18.133 -1.996 -24.613 1.000 1 A HIS 89.750 1
ATOM 454 N ND1 . HIS 29 29 ? A 17.366 -2.878 -25.344 1.000 1 A HIS 89.750 1
ATOM 455 C CD2 . HIS 29 29 ? A 18.927 -1.331 -25.504 1.000 1 A HIS 89.750 1
ATOM 456 C CE1 . HIS 29 29 ? A 17.684 -2.742 -26.644 1.000 1 A HIS 89.750 1
ATOM 457 N NE2 . HIS 29 29 ? A 18.673 -1.844 -26.780 1.000 1 A HIS 89.750 1
ATOM 458 H H . HIS 29 29 ? A 17.540 -1.115 -20.670 1.000 1 A HIS 89.750 1
ATOM 459 H HA . HIS 29 29 ? A 16.138 -0.935 -23.247 1.000 1 A HIS 89.750 1
ATOM 460 H HB2 . HIS 29 29 ? A 18.602 -2.565 -22.606 1.000 1 A HIS 89.750 1
ATOM 461 H HB3 . HIS 29 29 ? A 18.635 -0.832 -22.927 1.000 1 A HIS 89.750 1
ATOM 462 H HD1 . HIS 29 29 ? A 16.612 -3.447 -24.986 1.000 1 A HIS 89.750 1
ATOM 463 H HD2 . HIS 29 29 ? A 19.632 -0.551 -25.258 1.000 1 A HIS 89.750 1
ATOM 464 H HE1 . HIS 29 29 ? A 17.211 -3.263 -27.464 1.000 1 A HIS 89.750 1
ATOM 465 N N . TYR 30 30 ? A 14.556 -2.820 -22.290 1.000 1 A TYR 89.560 1
ATOM 466 C CA . TYR 30 30 ? A 13.680 -3.974 -22.015 1.000 1 A TYR 89.560 1
ATOM 467 C C . TYR 30 30 ? A 13.783 -5.123 -23.028 1.000 1 A TYR 89.560 1
ATOM 468 O O . TYR 30 30 ? A 13.681 -6.284 -22.637 1.000 1 A TYR 89.560 1
ATOM 469 C CB . TYR 30 30 ? A 12.223 -3.515 -21.928 1.000 1 A TYR 89.560 1
ATOM 470 C CG . TYR 30 30 ? A 11.962 -2.519 -20.820 1.000 1 A TYR 89.560 1
ATOM 471 C CD1 . TYR 30 30 ? A 12.038 -2.929 -19.474 1.000 1 A TYR 89.560 1
ATOM 472 C CD2 . TYR 30 30 ? A 11.658 -1.182 -21.138 1.000 1 A TYR 89.560 1
ATOM 473 C CE1 . TYR 30 30 ? A 11.775 -2.007 -18.445 1.000 1 A TYR 89.560 1
ATOM 474 C CE2 . TYR 30 30 ? A 11.405 -0.255 -20.112 1.000 1 A TYR 89.560 1
ATOM 475 C CZ . TYR 30 30 ? A 11.452 -0.673 -18.767 1.000 1 A TYR 89.560 1
ATOM 476 O OH . TYR 30 30 ? A 11.176 0.214 -17.783 1.000 1 A TYR 89.560 1
ATOM 477 H H . TYR 30 30 ? A 14.180 -1.894 -22.146 1.000 1 A TYR 89.560 1
ATOM 478 H HA . TYR 30 30 ? A 13.954 -4.380 -21.042 1.000 1 A TYR 89.560 1
ATOM 479 H HB2 . TYR 30 30 ? A 11.926 -3.087 -22.886 1.000 1 A TYR 89.560 1
ATOM 480 H HB3 . TYR 30 30 ? A 11.593 -4.386 -21.751 1.000 1 A TYR 89.560 1
ATOM 481 H HD1 . TYR 30 30 ? A 12.291 -3.950 -19.229 1.000 1 A TYR 89.560 1
ATOM 482 H HD2 . TYR 30 30 ? A 11.645 -0.859 -22.169 1.000 1 A TYR 89.560 1
ATOM 483 H HE1 . TYR 30 30 ? A 11.825 -2.309 -17.410 1.000 1 A TYR 89.560 1
ATOM 484 H HE2 . TYR 30 30 ? A 11.204 0.777 -20.358 1.000 1 A TYR 89.560 1
ATOM 485 H HH . TYR 30 30 ? A 11.048 1.112 -18.097 1.000 1 A TYR 89.560 1
ATOM 486 N N . GLU 31 31 ? A 14.036 -4.832 -24.307 1.000 1 A GLU 86.620 1
ATOM 487 C CA . GLU 31 31 ? A 14.228 -5.862 -25.338 1.000 1 A GLU 86.620 1
ATOM 488 C C . GLU 31 31 ? A 15.418 -6.787 -25.030 1.000 1 A GLU 86.620 1
ATOM 489 O O . GLU 31 31 ? A 15.304 -8.005 -25.118 1.000 1 A GLU 86.620 1
ATOM 490 C CB . GLU 31 31 ? A 14.464 -5.175 -26.684 1.000 1 A GLU 86.620 1
ATOM 491 C CG . GLU 31 31 ? A 14.376 -6.167 -27.855 1.000 1 A GLU 86.620 1
ATOM 492 C CD . GLU 31 31 ? A 15.217 -5.714 -29.050 1.000 1 A GLU 86.620 1
ATOM 493 O OE1 . GLU 31 31 ? A 15.808 -6.617 -29.691 1.000 1 A GLU 86.620 1
ATOM 494 O OE2 . GLU 31 31 ? A 15.345 -4.483 -29.236 1.000 1 A GLU 86.620 1
ATOM 495 H H . GLU 31 31 ? A 14.030 -3.864 -24.593 1.000 1 A GLU 86.620 1
ATOM 496 H HA . GLU 31 31 ? A 13.332 -6.478 -25.415 1.000 1 A GLU 86.620 1
ATOM 497 H HB2 . GLU 31 31 ? A 15.451 -4.713 -26.658 1.000 1 A GLU 86.620 1
ATOM 498 H HB3 . GLU 31 31 ? A 13.724 -4.388 -26.827 1.000 1 A GLU 86.620 1
ATOM 499 H HG2 . GLU 31 31 ? A 14.734 -7.148 -27.541 1.000 1 A GLU 86.620 1
ATOM 500 H HG3 . GLU 31 31 ? A 13.331 -6.281 -28.145 1.000 1 A GLU 86.620 1
ATOM 501 N N . LYS 32 32 ? A 16.559 -6.223 -24.620 1.000 1 A LYS 89.560 1
ATOM 502 C CA . LYS 32 32 ? A 17.750 -7.002 -24.263 1.000 1 A LYS 89.560 1
ATOM 503 C C . LYS 32 32 ? A 17.591 -7.646 -22.890 1.000 1 A LYS 89.560 1
ATOM 504 O O . LYS 32 32 ? A 17.952 -8.803 -22.717 1.000 1 A LYS 89.560 1
ATOM 505 C CB . LYS 32 32 ? A 19.000 -6.119 -24.315 1.000 1 A LYS 89.560 1
ATOM 506 C CG . LYS 32 32 ? A 19.407 -5.757 -25.749 1.000 1 A LYS 89.560 1
ATOM 507 C CD . LYS 32 32 ? A 20.678 -4.908 -25.697 1.000 1 A LYS 89.560 1
ATOM 508 C CE . LYS 32 32 ? A 21.101 -4.398 -27.073 1.000 1 A LYS 89.560 1
ATOM 509 N NZ . LYS 32 32 ? A 22.340 -3.595 -26.952 1.000 1 A LYS 89.560 1
ATOM 510 H H . LYS 32 32 ? A 16.556 -5.233 -24.419 1.000 1 A LYS 89.560 1
ATOM 511 H HA . LYS 32 32 ? A 17.871 -7.828 -24.965 1.000 1 A LYS 89.560 1
ATOM 512 H HB2 . LYS 32 32 ? A 18.832 -5.212 -23.733 1.000 1 A LYS 89.560 1
ATOM 513 H HB3 . LYS 32 32 ? A 19.825 -6.668 -23.860 1.000 1 A LYS 89.560 1
ATOM 514 H HG2 . LYS 32 32 ? A 19.604 -6.669 -26.314 1.000 1 A LYS 89.560 1
ATOM 515 H HG3 . LYS 32 32 ? A 18.604 -5.208 -26.241 1.000 1 A LYS 89.560 1
ATOM 516 H HD2 . LYS 32 32 ? A 21.477 -5.527 -25.290 1.000 1 A LYS 89.560 1
ATOM 517 H HD3 . LYS 32 32 ? A 20.510 -4.056 -25.039 1.000 1 A LYS 89.560 1
ATOM 518 H HE2 . LYS 32 32 ? A 20.295 -3.791 -27.486 1.000 1 A LYS 89.560 1
ATOM 519 H HE3 . LYS 32 32 ? A 21.260 -5.252 -27.732 1.000 1 A LYS 89.560 1
ATOM 520 H HZ1 . LYS 32 32 ? A 22.152 -2.769 -26.403 1.000 1 A LYS 89.560 1
ATOM 521 H HZ2 . LYS 32 32 ? A 22.673 -3.312 -27.862 1.000 1 A LYS 89.560 1
ATOM 522 H HZ3 . LYS 32 32 ? A 23.055 -4.127 -26.475 1.000 1 A LYS 89.560 1
ATOM 523 N N . LEU 33 33 ? A 16.997 -6.924 -21.939 1.000 1 A LEU 92.250 1
ATOM 524 C CA . LEU 33 33 ? A 16.744 -7.422 -20.584 1.000 1 A LEU 92.250 1
ATOM 525 C C . LEU 33 33 ? A 15.834 -8.654 -20.573 1.000 1 A LEU 92.250 1
ATOM 526 O O . LEU 33 33 ? A 16.120 -9.638 -19.900 1.000 1 A LEU 92.250 1
ATOM 527 C CB . LEU 33 33 ? A 16.127 -6.288 -19.751 1.000 1 A LEU 92.250 1
ATOM 528 C CG . LEU 33 33 ? A 17.075 -5.123 -19.432 1.000 1 A LEU 92.250 1
ATOM 529 C CD1 . LEU 33 33 ? A 16.323 -4.115 -18.560 1.000 1 A LEU 92.250 1
ATOM 530 C CD2 . LEU 33 33 ? A 18.326 -5.586 -18.695 1.000 1 A LEU 92.250 1
ATOM 531 H H . LEU 33 33 ? A 16.739 -5.973 -22.160 1.000 1 A LEU 92.250 1
ATOM 532 H HA . LEU 33 33 ? A 17.683 -7.746 -20.136 1.000 1 A LEU 92.250 1
ATOM 533 H HB2 . LEU 33 33 ? A 15.767 -6.691 -18.805 1.000 1 A LEU 92.250 1
ATOM 534 H HB3 . LEU 33 33 ? A 15.253 -5.905 -20.278 1.000 1 A LEU 92.250 1
ATOM 535 H HG . LEU 33 33 ? A 17.384 -4.630 -20.354 1.000 1 A LEU 92.250 1
ATOM 536 H HD11 . LEU 33 33 ? A 15.457 -3.732 -19.099 1.000 1 A LEU 92.250 1
ATOM 537 H HD12 . LEU 33 33 ? A 16.978 -3.280 -18.312 1.000 1 A LEU 92.250 1
ATOM 538 H HD13 . LEU 33 33 ? A 15.996 -4.590 -17.634 1.000 1 A LEU 92.250 1
ATOM 539 H HD21 . LEU 33 33 ? A 18.957 -4.716 -18.515 1.000 1 A LEU 92.250 1
ATOM 540 H HD22 . LEU 33 33 ? A 18.064 -6.056 -17.746 1.000 1 A LEU 92.250 1
ATOM 541 H HD23 . LEU 33 33 ? A 18.916 -6.271 -19.303 1.000 1 A LEU 92.250 1
ATOM 542 N N . SER 34 34 ? A 14.776 -8.659 -21.373 1.000 1 A SER 90.880 1
ATOM 543 C CA . SER 34 34 ? A 13.873 -9.813 -21.442 1.000 1 A SER 90.880 1
ATOM 544 C C . SER 34 34 ? A 14.527 -11.062 -22.047 1.000 1 A SER 90.880 1
ATOM 545 O O . SER 34 34 ? A 14.145 -12.166 -21.671 1.000 1 A SER 90.880 1
ATOM 546 C CB . SER 34 34 ? A 12.579 -9.448 -22.162 1.000 1 A SER 90.880 1
ATOM 547 O OG . SER 34 34 ? A 12.852 -8.707 -23.328 1.000 1 A SER 90.880 1
ATOM 548 H H . SER 34 34 ? A 14.559 -7.819 -21.889 1.000 1 A SER 90.880 1
ATOM 549 H HA . SER 34 34 ? A 13.597 -10.085 -20.423 1.000 1 A SER 90.880 1
ATOM 550 H HB2 . SER 34 34 ? A 12.030 -10.356 -22.412 1.000 1 A SER 90.880 1
ATOM 551 H HB3 . SER 34 34 ? A 11.966 -8.841 -21.496 1.000 1 A SER 90.880 1
ATOM 552 H HG . SER 34 34 ? A 13.250 -7.873 -23.071 1.000 1 A SER 90.880 1
ATOM 553 N N . LYS 35 35 ? A 15.568 -10.930 -22.887 1.000 1 A LYS 89.440 1
ATOM 554 C CA . LYS 35 35 ? A 16.368 -12.076 -23.373 1.000 1 A LYS 89.440 1
ATOM 555 C C . LYS 35 35 ? A 17.165 -12.759 -22.254 1.000 1 A LYS 89.440 1
ATOM 556 O O . LYS 35 35 ? A 17.496 -13.929 -22.383 1.000 1 A LYS 89.440 1
ATOM 557 C CB . LYS 35 35 ? A 17.309 -11.656 -24.520 1.000 1 A LYS 89.440 1
ATOM 558 C CG . LYS 35 35 ? A 16.556 -11.203 -25.781 1.000 1 A LYS 89.440 1
ATOM 559 C CD . LYS 35 35 ? A 17.490 -10.637 -26.866 1.000 1 A LYS 89.440 1
ATOM 560 C CE . LYS 35 35 ? A 16.636 -10.098 -28.027 1.000 1 A LYS 89.440 1
ATOM 561 N NZ . LYS 35 35 ? A 17.422 -9.447 -29.110 1.000 1 A LYS 89.440 1
ATOM 562 H H . LYS 35 35 ? A 15.849 -9.998 -23.157 1.000 1 A LYS 89.440 1
ATOM 563 H HA . LYS 35 35 ? A 15.689 -12.840 -23.752 1.000 1 A LYS 89.440 1
ATOM 564 H HB2 . LYS 35 35 ? A 17.965 -10.856 -24.177 1.000 1 A LYS 89.440 1
ATOM 565 H HB3 . LYS 35 35 ? A 17.933 -12.508 -24.791 1.000 1 A LYS 89.440 1
ATOM 566 H HG2 . LYS 35 35 ? A 15.830 -10.437 -25.510 1.000 1 A LYS 89.440 1
ATOM 567 H HG3 . LYS 35 35 ? A 16.011 -12.054 -26.189 1.000 1 A LYS 89.440 1
ATOM 568 H HD2 . LYS 35 35 ? A 18.066 -9.815 -26.441 1.000 1 A LYS 89.440 1
ATOM 569 H HD3 . LYS 35 35 ? A 18.163 -11.418 -27.219 1.000 1 A LYS 89.440 1
ATOM 570 H HE2 . LYS 35 35 ? A 15.932 -9.373 -27.618 1.000 1 A LYS 89.440 1
ATOM 571 H HE3 . LYS 35 35 ? A 16.052 -10.917 -28.445 1.000 1 A LYS 89.440 1
ATOM 572 H HZ1 . LYS 35 35 ? A 17.952 -10.122 -29.642 1.000 1 A LYS 89.440 1
ATOM 573 H HZ2 . LYS 35 35 ? A 16.795 -8.965 -29.738 1.000 1 A LYS 89.440 1
ATOM 574 H HZ3 . LYS 35 35 ? A 18.031 -8.729 -28.743 1.000 1 A LYS 89.440 1
ATOM 575 N N . ILE 36 36 ? A 17.438 -12.072 -21.149 1.000 1 A ILE 91.880 1
ATOM 576 C CA . ILE 36 36 ? A 18.048 -12.653 -19.940 1.000 1 A ILE 91.880 1
ATOM 577 C C . ILE 36 36 ? A 17.021 -12.818 -18.811 1.000 1 A ILE 91.880 1
ATOM 578 O O . ILE 36 36 ? A 17.362 -12.804 -17.633 1.000 1 A ILE 91.880 1
ATOM 579 C CB . ILE 36 36 ? A 19.302 -11.865 -19.518 1.000 1 A ILE 91.880 1
ATOM 580 C CG1 . ILE 36 36 ? A 18.935 -10.403 -19.206 1.000 1 A ILE 91.880 1
ATOM 581 C CG2 . ILE 36 36 ? A 20.377 -11.954 -20.617 1.000 1 A ILE 91.880 1
ATOM 582 C CD1 . ILE 36 36 ? A 20.038 -9.637 -18.505 1.000 1 A ILE 91.880 1
ATOM 583 H H . ILE 36 36 ? A 17.140 -11.108 -21.102 1.000 1 A ILE 91.880 1
ATOM 584 H HA . ILE 36 36 ? A 18.379 -13.667 -20.160 1.000 1 A ILE 91.880 1
ATOM 585 H HB . ILE 36 36 ? A 19.708 -12.331 -18.620 1.000 1 A ILE 91.880 1
ATOM 586 H HG12 . ILE 36 36 ? A 18.073 -10.379 -18.539 1.000 1 A ILE 91.880 1
ATOM 587 H HG13 . ILE 36 36 ? A 18.691 -9.883 -20.132 1.000 1 A ILE 91.880 1
ATOM 588 H HG21 . ILE 36 36 ? A 20.475 -12.989 -20.946 1.000 1 A ILE 91.880 1
ATOM 589 H HG22 . ILE 36 36 ? A 21.340 -11.624 -20.226 1.000 1 A ILE 91.880 1
ATOM 590 H HG23 . ILE 36 36 ? A 20.102 -11.340 -21.475 1.000 1 A ILE 91.880 1
ATOM 591 H HD11 . ILE 36 36 ? A 20.243 -10.095 -17.537 1.000 1 A ILE 91.880 1
ATOM 592 H HD12 . ILE 36 36 ? A 19.706 -8.609 -18.359 1.000 1 A ILE 91.880 1
ATOM 593 H HD13 . ILE 36 36 ? A 20.942 -9.638 -19.114 1.000 1 A ILE 91.880 1
ATOM 594 N N . GLY 37 37 ? A 15.735 -12.929 -19.155 1.000 1 A GLY 92.940 1
ATOM 595 C CA . GLY 37 37 ? A 14.691 -13.190 -18.170 1.000 1 A GLY 92.940 1
ATOM 596 C C . GLY 37 37 ? A 14.278 -11.990 -17.318 1.000 1 A GLY 92.940 1
ATOM 597 O O . GLY 37 37 ? A 13.555 -12.165 -16.350 1.000 1 A GLY 92.940 1
ATOM 598 H H . GLY 37 37 ? A 15.481 -12.921 -20.132 1.000 1 A GLY 92.940 1
ATOM 599 H HA2 . GLY 37 37 ? A 15.058 -13.966 -17.499 1.000 1 A GLY 92.940 1
ATOM 600 H HA3 . GLY 37 37 ? A 13.799 -13.566 -18.672 1.000 1 A GLY 92.940 1
ATOM 601 N N . LEU 38 38 ? A 14.683 -10.762 -17.649 1.000 1 A LEU 94.440 1
ATOM 602 C CA . LEU 38 38 ? A 14.249 -9.557 -16.934 1.000 1 A LEU 94.440 1
ATOM 603 C C . LEU 38 38 ? A 13.108 -8.872 -17.683 1.000 1 A LEU 94.440 1
ATOM 604 O O . LEU 38 38 ? A 13.311 -8.045 -18.576 1.000 1 A LEU 94.440 1
ATOM 605 C CB . LEU 38 38 ? A 15.455 -8.644 -16.688 1.000 1 A LEU 94.440 1
ATOM 606 C CG . LEU 38 38 ? A 16.531 -9.257 -15.784 1.000 1 A LEU 94.440 1
ATOM 607 C CD1 . LEU 38 38 ? A 17.684 -8.260 -15.677 1.000 1 A LEU 94.440 1
ATOM 608 C CD2 . LEU 38 38 ? A 15.986 -9.601 -14.399 1.000 1 A LEU 94.440 1
ATOM 609 H H . LEU 38 38 ? A 15.307 -10.654 -18.435 1.000 1 A LEU 94.440 1
ATOM 610 H HA . LEU 38 38 ? A 13.840 -9.831 -15.962 1.000 1 A LEU 94.440 1
ATOM 611 H HB2 . LEU 38 38 ? A 15.105 -7.709 -16.249 1.000 1 A LEU 94.440 1
ATOM 612 H HB3 . LEU 38 38 ? A 15.925 -8.431 -17.648 1.000 1 A LEU 94.440 1
ATOM 613 H HG . LEU 38 38 ? A 16.918 -10.169 -16.239 1.000 1 A LEU 94.440 1
ATOM 614 H HD11 . LEU 38 38 ? A 18.154 -8.153 -16.655 1.000 1 A LEU 94.440 1
ATOM 615 H HD12 . LEU 38 38 ? A 18.432 -8.639 -14.981 1.000 1 A LEU 94.440 1
ATOM 616 H HD13 . LEU 38 38 ? A 17.321 -7.287 -15.347 1.000 1 A LEU 94.440 1
ATOM 617 H HD21 . LEU 38 38 ? A 15.250 -10.401 -14.475 1.000 1 A LEU 94.440 1
ATOM 618 H HD22 . LEU 38 38 ? A 16.796 -9.988 -13.780 1.000 1 A LEU 94.440 1
ATOM 619 H HD23 . LEU 38 38 ? A 15.529 -8.727 -13.934 1.000 1 A LEU 94.440 1
ATOM 620 N N . VAL 39 39 ? A 11.882 -9.244 -17.324 1.000 1 A VAL 93.190 1
ATOM 621 C CA . VAL 39 39 ? A 10.661 -8.784 -17.988 1.000 1 A VAL 93.190 1
ATOM 622 C C . VAL 39 39 ? A 10.151 -7.498 -17.336 1.000 1 A VAL 93.190 1
ATOM 623 O O . VAL 39 39 ? A 10.175 -7.341 -16.117 1.000 1 A VAL 93.190 1
ATOM 624 C CB . VAL 39 39 ? A 9.608 -9.907 -18.004 1.000 1 A VAL 93.190 1
ATOM 625 C CG1 . VAL 39 39 ? A 8.303 -9.462 -18.672 1.000 1 A VAL 93.190 1
ATOM 626 C CG2 . VAL 39 39 ? A 10.138 -11.133 -18.759 1.000 1 A VAL 93.190 1
ATOM 627 H H . VAL 39 39 ? A 11.789 -9.904 -16.565 1.000 1 A VAL 93.190 1
ATOM 628 H HA . VAL 39 39 ? A 10.901 -8.557 -19.027 1.000 1 A VAL 93.190 1
ATOM 629 H HB . VAL 39 39 ? A 9.385 -10.212 -16.982 1.000 1 A VAL 93.190 1
ATOM 630 H HG11 . VAL 39 39 ? A 7.837 -8.669 -18.087 1.000 1 A VAL 93.190 1
ATOM 631 H HG12 . VAL 39 39 ? A 8.496 -9.117 -19.688 1.000 1 A VAL 93.190 1
ATOM 632 H HG13 . VAL 39 39 ? A 7.609 -10.302 -18.706 1.000 1 A VAL 93.190 1
ATOM 633 H HG21 . VAL 39 39 ? A 11.032 -11.524 -18.274 1.000 1 A VAL 93.190 1
ATOM 634 H HG22 . VAL 39 39 ? A 10.369 -10.876 -19.793 1.000 1 A VAL 93.190 1
ATOM 635 H HG23 . VAL 39 39 ? A 9.387 -11.922 -18.740 1.000 1 A VAL 93.190 1
ATOM 636 N N . LYS 40 40 ? A 9.662 -6.554 -18.147 1.000 1 A LYS 92.880 1
ATOM 637 C CA . LYS 40 40 ? A 9.088 -5.297 -17.650 1.000 1 A LYS 92.880 1
ATOM 638 C C . LYS 40 40 ? A 7.823 -5.571 -16.826 1.000 1 A LYS 92.880 1
ATOM 639 O O . LYS 40 40 ? A 6.830 -6.039 -17.378 1.000 1 A LYS 92.880 1
ATOM 640 C CB . LYS 40 40 ? A 8.797 -4.366 -18.840 1.000 1 A LYS 92.880 1
ATOM 641 C CG . LYS 40 40 ? A 8.316 -2.989 -18.363 1.000 1 A LYS 92.880 1
ATOM 642 C CD . LYS 40 40 ? A 8.001 -2.041 -19.520 1.000 1 A LYS 92.880 1
ATOM 643 C CE . LYS 40 40 ? A 7.492 -0.720 -18.931 1.000 1 A LYS 92.880 1
ATOM 644 N NZ . LYS 40 40 ? A 7.089 0.240 -19.987 1.000 1 A LYS 92.880 1
ATOM 645 H H . LYS 40 40 ? A 9.643 -6.743 -19.139 1.000 1 A LYS 92.880 1
ATOM 646 H HA . LYS 40 40 ? A 9.818 -4.819 -16.997 1.000 1 A LYS 92.880 1
ATOM 647 H HB2 . LYS 40 40 ? A 8.033 -4.815 -19.475 1.000 1 A LYS 92.880 1
ATOM 648 H HB3 . LYS 40 40 ? A 9.703 -4.244 -19.434 1.000 1 A LYS 92.880 1
ATOM 649 H HG2 . LYS 40 40 ? A 9.082 -2.542 -17.729 1.000 1 A LYS 92.880 1
ATOM 650 H HG3 . LYS 40 40 ? A 7.404 -3.116 -17.780 1.000 1 A LYS 92.880 1
ATOM 651 H HD2 . LYS 40 40 ? A 8.903 -1.870 -20.108 1.000 1 A LYS 92.880 1
ATOM 652 H HD3 . LYS 40 40 ? A 7.233 -2.489 -20.152 1.000 1 A LYS 92.880 1
ATOM 653 H HE2 . LYS 40 40 ? A 8.276 -0.292 -18.308 1.000 1 A LYS 92.880 1
ATOM 654 H HE3 . LYS 40 40 ? A 6.646 -0.932 -18.276 1.000 1 A LYS 92.880 1
ATOM 655 H HZ1 . LYS 40 40 ? A 6.337 -0.140 -20.545 1.000 1 A LYS 92.880 1
ATOM 656 H HZ2 . LYS 40 40 ? A 7.870 0.452 -20.591 1.000 1 A LYS 92.880 1
ATOM 657 H HZ3 . LYS 40 40 ? A 6.769 1.096 -19.557 1.000 1 A LYS 92.880 1
ATOM 658 N N . GLY 41 41 ? A 7.841 -5.235 -15.541 1.000 1 A GLY 92.940 1
ATOM 659 C CA . GLY 41 41 ? A 6.659 -5.197 -14.680 1.000 1 A GLY 92.940 1
ATOM 660 C C . GLY 41 41 ? A 5.922 -3.856 -14.739 1.000 1 A GLY 92.940 1
ATOM 661 O O . GLY 41 41 ? A 6.077 -3.067 -15.678 1.000 1 A GLY 92.940 1
ATOM 662 H H . GLY 41 41 ? A 8.712 -4.926 -15.135 1.000 1 A GLY 92.940 1
ATOM 663 H HA2 . GLY 41 41 ? A 6.971 -5.379 -13.651 1.000 1 A GLY 92.940 1
ATOM 664 H HA3 . GLY 41 41 ? A 5.963 -5.988 -14.959 1.000 1 A GLY 92.940 1
ATOM 665 N N . ILE 42 42 ? A 5.120 -3.570 -13.715 1.000 1 A ILE 92.380 1
ATOM 666 C CA . ILE 42 42 ? A 4.324 -2.340 -13.650 1.000 1 A ILE 92.380 1
ATOM 667 C C . ILE 42 42 ? A 5.228 -1.145 -13.308 1.000 1 A ILE 92.380 1
ATOM 668 O O . ILE 42 42 ? A 5.978 -1.162 -12.330 1.000 1 A ILE 92.380 1
ATOM 669 C CB . ILE 42 42 ? A 3.141 -2.505 -12.669 1.000 1 A ILE 92.380 1
ATOM 670 C CG1 . ILE 42 42 ? A 2.230 -3.679 -13.103 1.000 1 A ILE 92.380 1
ATOM 671 C CG2 . ILE 42 42 ? A 2.326 -1.202 -12.560 1.000 1 A ILE 92.380 1
ATOM 672 C CD1 . ILE 42 42 ? A 1.107 -4.013 -12.113 1.000 1 A ILE 92.380 1
ATOM 673 H H . ILE 42 42 ? A 5.089 -4.198 -12.924 1.000 1 A ILE 92.380 1
ATOM 674 H HA . ILE 42 42 ? A 3.898 -2.161 -14.637 1.000 1 A ILE 92.380 1
ATOM 675 H HB . ILE 42 42 ? A 3.550 -2.743 -11.686 1.000 1 A ILE 92.380 1
ATOM 676 H HG12 . ILE 42 42 ? A 2.827 -4.584 -13.211 1.000 1 A ILE 92.380 1
ATOM 677 H HG13 . ILE 42 42 ? A 1.787 -3.452 -14.073 1.000 1 A ILE 92.380 1
ATOM 678 H HG21 . ILE 42 42 ? A 1.551 -1.301 -11.799 1.000 1 A ILE 92.380 1
ATOM 679 H HG22 . ILE 42 42 ? A 1.857 -0.964 -13.515 1.000 1 A ILE 92.380 1
ATOM 680 H HG23 . ILE 42 42 ? A 2.954 -0.366 -12.255 1.000 1 A ILE 92.380 1
ATOM 681 H HD11 . ILE 42 42 ? A 0.587 -4.909 -12.452 1.000 1 A ILE 92.380 1
ATOM 682 H HD12 . ILE 42 42 ? A 0.386 -3.198 -12.055 1.000 1 A ILE 92.380 1
ATOM 683 H HD13 . ILE 42 42 ? A 1.527 -4.206 -11.125 1.000 1 A ILE 92.380 1
ATOM 684 N N . THR 43 43 ? A 5.136 -0.087 -14.115 1.000 1 A THR 94.310 1
ATOM 685 C CA . THR 43 43 ? A 5.752 1.214 -13.825 1.000 1 A THR 94.310 1
ATOM 686 C C . THR 43 43 ? A 4.852 1.989 -12.866 1.000 1 A THR 94.310 1
ATOM 687 O O . THR 43 43 ? A 3.684 2.223 -13.177 1.000 1 A THR 94.310 1
ATOM 688 C CB . THR 43 43 ? A 5.951 2.038 -15.107 1.000 1 A THR 94.310 1
ATOM 689 O OG1 . THR 43 43 ? A 6.546 1.274 -16.138 1.000 1 A THR 94.310 1
ATOM 690 C CG2 . THR 43 43 ? A 6.851 3.242 -14.856 1.000 1 A THR 94.310 1
ATOM 691 H H . THR 43 43 ? A 4.522 -0.141 -14.914 1.000 1 A THR 94.310 1
ATOM 692 H HA . THR 43 43 ? A 6.723 1.058 -13.355 1.000 1 A THR 94.310 1
ATOM 693 H HB . THR 43 43 ? A 4.982 2.388 -15.464 1.000 1 A THR 94.310 1
ATOM 694 H HG1 . THR 43 43 ? A 7.430 1.028 -15.855 1.000 1 A THR 94.310 1
ATOM 695 H HG21 . THR 43 43 ? A 6.971 3.808 -15.779 1.000 1 A THR 94.310 1
ATOM 696 H HG22 . THR 43 43 ? A 7.827 2.888 -14.524 1.000 1 A THR 94.310 1
ATOM 697 H HG23 . THR 43 43 ? A 6.418 3.895 -14.099 1.000 1 A THR 94.310 1
ATOM 698 N N . ARG 44 44 ? A 5.383 2.395 -11.712 1.000 1 A ARG 95.440 1
ATOM 699 C CA . ARG 44 44 ? A 4.633 3.094 -10.661 1.000 1 A ARG 95.440 1
ATOM 700 C C . ARG 44 44 ? A 5.251 4.452 -10.356 1.000 1 A ARG 95.440 1
ATOM 701 O O . ARG 44 44 ? A 6.470 4.595 -10.344 1.000 1 A ARG 95.440 1
ATOM 702 C CB . ARG 44 44 ? A 4.577 2.221 -9.401 1.000 1 A ARG 95.440 1
ATOM 703 C CG . ARG 44 44 ? A 3.767 0.935 -9.606 1.000 1 A ARG 95.440 1
ATOM 704 C CD . ARG 44 44 ? A 3.738 0.125 -8.308 1.000 1 A ARG 95.440 1
ATOM 705 N NE . ARG 44 44 ? A 3.073 -1.178 -8.481 1.000 1 A ARG 95.440 1
ATOM 706 C CZ . ARG 44 44 ? A 3.621 -2.288 -8.944 1.000 1 A ARG 95.440 1
ATOM 707 N NH1 . ARG 44 44 ? A 4.818 -2.323 -9.448 1.000 1 A ARG 95.440 1
ATOM 708 N NH2 . ARG 44 44 ? A 3.001 -3.429 -8.934 1.000 1 A ARG 95.440 1
ATOM 709 H H . ARG 44 44 ? A 6.354 2.185 -11.528 1.000 1 A ARG 95.440 1
ATOM 710 H HA . ARG 44 44 ? A 3.612 3.274 -10.998 1.000 1 A ARG 95.440 1
ATOM 711 H HB2 . ARG 44 44 ? A 5.595 1.963 -9.109 1.000 1 A ARG 95.440 1
ATOM 712 H HB3 . ARG 44 44 ? A 4.126 2.796 -8.592 1.000 1 A ARG 95.440 1
ATOM 713 H HG2 . ARG 44 44 ? A 4.231 0.337 -10.390 1.000 1 A ARG 95.440 1
ATOM 714 H HG3 . ARG 44 44 ? A 2.747 1.182 -9.901 1.000 1 A ARG 95.440 1
ATOM 715 H HD2 . ARG 44 44 ? A 3.200 0.695 -7.551 1.000 1 A ARG 95.440 1
ATOM 716 H HD3 . ARG 44 44 ? A 4.756 -0.030 -7.952 1.000 1 A ARG 95.440 1
ATOM 717 H HE . ARG 44 44 ? A 2.140 -1.229 -8.096 1.000 1 A ARG 95.440 1
ATOM 718 H HH11 . ARG 44 44 ? A 5.133 -3.199 -9.839 1.000 1 A ARG 95.440 1
ATOM 719 H HH12 . ARG 44 44 ? A 5.326 -1.471 -9.636 1.000 1 A ARG 95.440 1
ATOM 720 H HH21 . ARG 44 44 ? A 2.099 -3.523 -8.489 1.000 1 A ARG 95.440 1
ATOM 721 H HH22 . ARG 44 44 ? A 3.509 -4.229 -9.284 1.000 1 A ARG 95.440 1
ATOM 722 N N . LYS 45 45 ? A 4.420 5.449 -10.070 1.000 1 A LYS 95.000 1
ATOM 723 C CA . LYS 45 45 ? A 4.858 6.759 -9.573 1.000 1 A LYS 95.000 1
ATOM 724 C C . LYS 45 45 ? A 5.546 6.615 -8.218 1.000 1 A LYS 95.000 1
ATOM 725 O O . LYS 45 45 ? A 5.204 5.722 -7.445 1.000 1 A LYS 95.000 1
ATOM 726 C CB . LYS 45 45 ? A 3.644 7.681 -9.446 1.000 1 A LYS 95.000 1
ATOM 727 C CG . LYS 45 45 ? A 3.047 8.052 -10.809 1.000 1 A LYS 95.000 1
ATOM 728 C CD . LYS 45 45 ? A 1.776 8.872 -10.580 1.000 1 A LYS 95.000 1
ATOM 729 C CE . LYS 45 45 ? A 1.419 9.697 -11.817 1.000 1 A LYS 95.000 1
ATOM 730 N NZ . LYS 45 45 ? A 0.699 10.926 -11.409 1.000 1 A LYS 95.000 1
ATOM 731 H H . LYS 45 45 ? A 3.432 5.241 -10.056 1.000 1 A LYS 95.000 1
ATOM 732 H HA . LYS 45 45 ? A 5.574 7.198 -10.268 1.000 1 A LYS 95.000 1
ATOM 733 H HB2 . LYS 45 45 ? A 3.949 8.597 -8.941 1.000 1 A LYS 95.000 1
ATOM 734 H HB3 . LYS 45 45 ? A 2.886 7.190 -8.836 1.000 1 A LYS 95.000 1
ATOM 735 H HG2 . LYS 45 45 ? A 2.799 7.160 -11.385 1.000 1 A LYS 95.000 1
ATOM 736 H HG3 . LYS 45 45 ? A 3.779 8.644 -11.358 1.000 1 A LYS 95.000 1
ATOM 737 H HD2 . LYS 45 45 ? A 1.954 9.546 -9.742 1.000 1 A LYS 95.000 1
ATOM 738 H HD3 . LYS 45 45 ? A 0.951 8.213 -10.313 1.000 1 A LYS 95.000 1
ATOM 739 H HE2 . LYS 45 45 ? A 2.352 10.000 -12.292 1.000 1 A LYS 95.000 1
ATOM 740 H HE3 . LYS 45 45 ? A 0.839 9.096 -12.518 1.000 1 A LYS 95.000 1
ATOM 741 H HZ1 . LYS 45 45 ? A 0.564 11.571 -12.174 1.000 1 A LYS 95.000 1
ATOM 742 H HZ2 . LYS 45 45 ? A -0.171 10.741 -10.931 1.000 1 A LYS 95.000 1
ATOM 743 H HZ3 . LYS 45 45 ? A 1.279 11.416 -10.743 1.000 1 A LYS 95.000 1
ATOM 744 N N . TYR 46 46 ? A 6.492 7.496 -7.909 1.000 1 A TYR 95.500 1
ATOM 745 C CA . TYR 46 46 ? A 7.134 7.518 -6.597 1.000 1 A TYR 95.500 1
ATOM 746 C C . TYR 46 46 ? A 6.564 8.646 -5.735 1.000 1 A TYR 95.500 1
ATOM 747 O O . TYR 46 46 ? A 6.655 9.816 -6.108 1.000 1 A TYR 95.500 1
ATOM 748 C CB . TYR 46 46 ? A 8.650 7.625 -6.774 1.000 1 A TYR 95.500 1
ATOM 749 C CG . TYR 46 46 ? A 9.422 7.498 -5.477 1.000 1 A TYR 95.500 1
ATOM 750 C CD1 . TYR 46 46 ? A 10.399 8.453 -5.137 1.000 1 A TYR 95.500 1
ATOM 751 C CD2 . TYR 46 46 ? A 9.170 6.413 -4.614 1.000 1 A TYR 95.500 1
ATOM 752 C CE1 . TYR 46 46 ? A 11.152 8.303 -3.956 1.000 1 A TYR 95.500 1
ATOM 753 C CE2 . TYR 46 46 ? A 9.926 6.265 -3.443 1.000 1 A TYR 95.500 1
ATOM 754 C CZ . TYR 46 46 ? A 10.944 7.180 -3.133 1.000 1 A TYR 95.500 1
ATOM 755 O OH . TYR 46 46 ? A 11.776 6.927 -2.096 1.000 1 A TYR 95.500 1
ATOM 756 H H . TYR 46 46 ? A 6.727 8.223 -8.569 1.000 1 A TYR 95.500 1
ATOM 757 H HA . TYR 46 46 ? A 6.928 6.579 -6.083 1.000 1 A TYR 95.500 1
ATOM 758 H HB2 . TYR 46 46 ? A 8.985 6.835 -7.446 1.000 1 A TYR 95.500 1
ATOM 759 H HB3 . TYR 46 46 ? A 8.881 8.579 -7.247 1.000 1 A TYR 95.500 1
ATOM 760 H HD1 . TYR 46 46 ? A 10.566 9.304 -5.782 1.000 1 A TYR 95.500 1
ATOM 761 H HD2 . TYR 46 46 ? A 8.425 5.669 -4.852 1.000 1 A TYR 95.500 1
ATOM 762 H HE1 . TYR 46 46 ? A 11.876 9.043 -3.650 1.000 1 A TYR 95.500 1
ATOM 763 H HE2 . TYR 46 46 ? A 9.773 5.410 -2.801 1.000 1 A TYR 95.500 1
ATOM 764 H HH . TYR 46 46 ? A 12.576 7.456 -2.139 1.000 1 A TYR 95.500 1
ATOM 765 N N . LYS 47 47 ? A 5.967 8.303 -4.590 1.000 1 A LYS 92.810 1
ATOM 766 C CA . LYS 47 47 ? A 5.331 9.265 -3.683 1.000 1 A LYS 92.810 1
ATOM 767 C C . LYS 47 47 ? A 5.908 9.155 -2.276 1.000 1 A LYS 92.810 1
ATOM 768 O O . LYS 47 47 ? A 6.145 8.057 -1.773 1.000 1 A LYS 92.810 1
ATOM 769 C CB . LYS 47 47 ? A 3.802 9.089 -3.677 1.000 1 A LYS 92.810 1
ATOM 770 C CG . LYS 47 47 ? A 3.144 9.349 -5.045 1.000 1 A LYS 92.810 1
ATOM 771 C CD . LYS 47 47 ? A 1.612 9.303 -4.965 1.000 1 A LYS 92.810 1
ATOM 772 C CE . LYS 47 47 ? A 0.984 9.651 -6.321 1.000 1 A LYS 92.810 1
ATOM 773 N NZ . LYS 47 47 ? A -0.496 9.563 -6.270 1.000 1 A LYS 92.810 1
ATOM 774 H H . LYS 47 47 ? A 5.952 7.330 -4.322 1.000 1 A LYS 92.810 1
ATOM 775 H HA . LYS 47 47 ? A 5.548 10.276 -4.028 1.000 1 A LYS 92.810 1
ATOM 776 H HB2 . LYS 47 47 ? A 3.568 8.074 -3.355 1.000 1 A LYS 92.810 1
ATOM 777 H HB3 . LYS 47 47 ? A 3.379 9.784 -2.951 1.000 1 A LYS 92.810 1
ATOM 778 H HG2 . LYS 47 47 ? A 3.437 10.337 -5.400 1.000 1 A LYS 92.810 1
ATOM 779 H HG3 . LYS 47 47 ? A 3.484 8.603 -5.763 1.000 1 A LYS 92.810 1
ATOM 780 H HD2 . LYS 47 47 ? A 1.294 8.305 -4.663 1.000 1 A LYS 92.810 1
ATOM 781 H HD3 . LYS 47 47 ? A 1.264 10.025 -4.226 1.000 1 A LYS 92.810 1
ATOM 782 H HE2 . LYS 47 47 ? A 1.281 10.660 -6.605 1.000 1 A LYS 92.810 1
ATOM 783 H HE3 . LYS 47 47 ? A 1.361 8.952 -7.067 1.000 1 A LYS 92.810 1
ATOM 784 H HZ1 . LYS 47 47 ? A -0.911 10.197 -5.603 1.000 1 A LYS 92.810 1
ATOM 785 H HZ2 . LYS 47 47 ? A -0.938 9.839 -7.134 1.000 1 A LYS 92.810 1
ATOM 786 H HZ3 . LYS 47 47 ? A -0.817 8.631 -6.048 1.000 1 A LYS 92.810 1
ATOM 787 N N . ILE 48 48 ? A 6.076 10.301 -1.626 1.000 1 A ILE 91.500 1
ATOM 788 C CA . ILE 48 48 ? A 6.440 10.391 -0.214 1.000 1 A ILE 91.500 1
ATOM 789 C C . ILE 48 48 ? A 5.208 10.788 0.599 1.000 1 A ILE 91.500 1
ATOM 790 O O . ILE 48 48 ? A 4.560 11.794 0.312 1.000 1 A ILE 91.500 1
ATOM 791 C CB . ILE 48 48 ? A 7.641 11.329 0.006 1.000 1 A ILE 91.500 1
ATOM 792 C CG1 . ILE 48 48 ? A 8.887 10.880 -0.793 1.000 1 A ILE 91.500 1
ATOM 793 C CG2 . ILE 48 48 ? A 7.980 11.440 1.504 1.000 1 A ILE 91.500 1
ATOM 794 C CD1 . ILE 48 48 ? A 9.404 9.468 -0.493 1.000 1 A ILE 91.500 1
ATOM 795 H H . ILE 48 48 ? A 5.857 11.159 -2.113 1.000 1 A ILE 91.500 1
ATOM 796 H HA . ILE 48 48 ? A 6.754 9.403 0.123 1.000 1 A ILE 91.500 1
ATOM 797 H HB . ILE 48 48 ? A 7.367 12.324 -0.346 1.000 1 A ILE 91.500 1
ATOM 798 H HG12 . ILE 48 48 ? A 9.695 11.585 -0.594 1.000 1 A ILE 91.500 1
ATOM 799 H HG13 . ILE 48 48 ? A 8.665 10.934 -1.859 1.000 1 A ILE 91.500 1
ATOM 800 H HG21 . ILE 48 48 ? A 8.899 12.010 1.640 1.000 1 A ILE 91.500 1
ATOM 801 H HG22 . ILE 48 48 ? A 8.105 10.452 1.948 1.000 1 A ILE 91.500 1
ATOM 802 H HG23 . ILE 48 48 ? A 7.183 11.959 2.035 1.000 1 A ILE 91.500 1
ATOM 803 H HD11 . ILE 48 48 ? A 10.357 9.319 -1.001 1.000 1 A ILE 91.500 1
ATOM 804 H HD12 . ILE 48 48 ? A 9.551 9.340 0.579 1.000 1 A ILE 91.500 1
ATOM 805 H HD13 . ILE 48 48 ? A 8.699 8.720 -0.854 1.000 1 A ILE 91.500 1
ATOM 806 N N . LYS 49 49 ? A 4.891 9.988 1.614 1.000 1 A LYS 87.380 1
ATOM 807 C CA . LYS 49 49 ? A 3.861 10.244 2.615 1.000 1 A LYS 87.380 1
ATOM 808 C C . LYS 49 49 ? A 4.455 11.114 3.717 1.000 1 A LYS 87.380 1
ATOM 809 O O . LYS 49 49 ? A 5.331 10.655 4.446 1.000 1 A LYS 87.380 1
ATOM 810 C CB . LYS 49 49 ? A 3.330 8.903 3.149 1.000 1 A LYS 87.380 1
ATOM 811 C CG . LYS 49 49 ? A 2.220 9.112 4.192 1.000 1 A LYS 87.380 1
ATOM 812 C CD . LYS 49 49 ? A 1.549 7.804 4.634 1.000 1 A LYS 87.380 1
ATOM 813 C CE . LYS 49 49 ? A 2.479 6.907 5.462 1.000 1 A LYS 87.380 1
ATOM 814 N NZ . LYS 49 49 ? A 1.761 5.688 5.921 1.000 1 A LYS 87.380 1
ATOM 815 H H . LYS 49 49 ? A 5.506 9.203 1.774 1.000 1 A LYS 87.380 1
ATOM 816 H HA . LYS 49 49 ? A 3.039 10.788 2.151 1.000 1 A LYS 87.380 1
ATOM 817 H HB2 . LYS 49 49 ? A 4.149 8.334 3.591 1.000 1 A LYS 87.380 1
ATOM 818 H HB3 . LYS 49 49 ? A 2.923 8.336 2.312 1.000 1 A LYS 87.380 1
ATOM 819 H HG2 . LYS 49 49 ? A 1.456 9.758 3.759 1.000 1 A LYS 87.380 1
ATOM 820 H HG3 . LYS 49 49 ? A 2.627 9.611 5.071 1.000 1 A LYS 87.380 1
ATOM 821 H HD2 . LYS 49 49 ? A 1.197 7.266 3.754 1.000 1 A LYS 87.380 1
ATOM 822 H HD3 . LYS 49 49 ? A 0.682 8.063 5.241 1.000 1 A LYS 87.380 1
ATOM 823 H HE2 . LYS 49 49 ? A 2.844 7.477 6.316 1.000 1 A LYS 87.380 1
ATOM 824 H HE3 . LYS 49 49 ? A 3.335 6.630 4.846 1.000 1 A LYS 87.380 1
ATOM 825 H HZ1 . LYS 49 49 ? A 1.386 5.178 5.134 1.000 1 A LYS 87.380 1
ATOM 826 H HZ2 . LYS 49 49 ? A 2.371 5.069 6.437 1.000 1 A LYS 87.380 1
ATOM 827 H HZ3 . LYS 49 49 ? A 0.977 5.932 6.509 1.000 1 A LYS 87.380 1
ATOM 828 N N . SER 50 50 ? A 3.966 12.341 3.852 1.000 1 A SER 81.940 1
ATOM 829 C CA . SER 50 50 ? A 4.334 13.221 4.964 1.000 1 A SER 81.940 1
ATOM 830 C C . SER 50 50 ? A 3.355 13.089 6.134 1.000 1 A SER 81.940 1
ATOM 831 O O . SER 50 50 ? A 2.409 12.297 6.088 1.000 1 A SER 81.940 1
ATOM 832 C CB . SER 50 50 ? A 4.492 14.665 4.476 1.000 1 A SER 81.940 1
ATOM 833 O OG . SER 50 50 ? A 3.265 15.242 4.111 1.000 1 A SER 81.940 1
ATOM 834 H H . SER 50 50 ? A 3.230 12.640 3.228 1.000 1 A SER 81.940 1
ATOM 835 H HA . SER 50 50 ? A 5.311 12.918 5.341 1.000 1 A SER 81.940 1
ATOM 836 H HB2 . SER 50 50 ? A 5.159 14.677 3.614 1.000 1 A SER 81.940 1
ATOM 837 H HB3 . SER 50 50 ? A 4.946 15.267 5.263 1.000 1 A SER 81.940 1
ATOM 838 H HG . SER 50 50 ? A 2.673 15.284 4.866 1.000 1 A SER 81.940 1
ATOM 839 N N . ASN 51 51 ? A 3.580 13.879 7.189 1.000 1 A ASN 78.940 1
ATOM 840 C CA . ASN 51 51 ? A 2.686 13.924 8.343 1.000 1 A ASN 78.940 1
ATOM 841 C C . ASN 51 51 ? A 1.238 14.185 7.893 1.000 1 A ASN 78.940 1
ATOM 842 O O . ASN 51 51 ? A 1.017 15.075 7.063 1.000 1 A ASN 78.940 1
ATOM 843 C CB . ASN 51 51 ? A 3.155 14.996 9.339 1.000 1 A ASN 78.940 1
ATOM 844 C CG . ASN 51 51 ? A 4.440 14.617 10.049 1.000 1 A ASN 78.940 1
ATOM 845 O OD1 . ASN 51 51 ? A 4.875 13.481 10.057 1.000 1 A ASN 78.940 1
ATOM 846 N ND2 . ASN 51 51 ? A 5.099 15.565 10.670 1.000 1 A ASN 78.940 1
ATOM 847 H H . ASN 51 51 ? A 4.398 14.471 7.195 1.000 1 A ASN 78.940 1
ATOM 848 H HA . ASN 51 51 ? A 2.741 12.950 8.830 1.000 1 A ASN 78.940 1
ATOM 849 H HB2 . ASN 51 51 ? A 2.388 15.133 10.102 1.000 1 A ASN 78.940 1
ATOM 850 H HB3 . ASN 51 51 ? A 3.286 15.945 8.820 1.000 1 A ASN 78.940 1
ATOM 851 H HD21 . ASN 51 51 ? A 4.732 16.505 10.714 1.000 1 A ASN 78.940 1
ATOM 852 H HD22 . ASN 51 51 ? A 5.937 15.276 11.153 1.000 1 A ASN 78.940 1
ATOM 853 N N . PRO 52 52 ? A 0.269 13.406 8.399 1.000 1 A PRO 78.060 1
ATOM 854 C CA . PRO 52 52 ? A -1.110 13.524 7.972 1.000 1 A PRO 78.060 1
ATOM 855 C C . PRO 52 52 ? A -1.731 14.827 8.478 1.000 1 A PRO 78.060 1
ATOM 856 O O . PRO 52 52 ? A -1.436 15.288 9.581 1.000 1 A PRO 78.060 1
ATOM 857 C CB . PRO 52 52 ? A -1.818 12.284 8.526 1.000 1 A PRO 78.060 1
ATOM 858 C CG . PRO 52 52 ? A -1.017 11.961 9.786 1.000 1 A PRO 78.060 1
ATOM 859 C CD . PRO 52 52 ? A 0.406 12.354 9.398 1.000 1 A PRO 78.060 1
ATOM 860 H HA . PRO 52 52 ? A -1.147 13.513 6.882 1.000 1 A PRO 78.060 1
ATOM 861 H HB2 . PRO 52 52 ? A -1.728 11.462 7.816 1.000 1 A PRO 78.060 1
ATOM 862 H HB3 . PRO 52 52 ? A -2.866 12.476 8.756 1.000 1 A PRO 78.060 1
ATOM 863 H HG2 . PRO 52 52 ? A -1.090 10.906 10.054 1.000 1 A PRO 78.060 1
ATOM 864 H HG3 . PRO 52 52 ? A -1.359 12.589 10.609 1.000 1 A PRO 78.060 1
ATOM 865 H HD2 . PRO 52 52 ? A 0.948 12.706 10.276 1.000 1 A PRO 78.060 1
ATOM 866 H HD3 . PRO 52 52 ? A 0.915 11.498 8.954 1.000 1 A PRO 78.060 1
ATOM 867 N N . LEU 53 53 ? A -2.647 15.385 7.692 1.000 1 A LEU 78.810 1
ATOM 868 C CA . LEU 53 53 ? A -3.614 16.349 8.202 1.000 1 A LEU 78.810 1
ATOM 869 C C . LEU 53 53 ? A -4.625 15.611 9.078 1.000 1 A LEU 78.810 1
ATOM 870 O O . LEU 53 53 ? A -4.897 14.430 8.875 1.000 1 A LEU 78.810 1
ATOM 871 C CB . LEU 53 53 ? A -4.308 17.090 7.044 1.000 1 A LEU 78.810 1
ATOM 872 C CG . LEU 53 53 ? A -3.347 17.900 6.162 1.000 1 A LEU 78.810 1
ATOM 873 C CD1 . LEU 53 53 ? A -4.097 18.522 4.986 1.000 1 A LEU 78.810 1
ATOM 874 C CD2 . LEU 53 53 ? A -2.645 19.020 6.935 1.000 1 A LEU 78.810 1
ATOM 875 H H . LEU 53 53 ? A -2.869 14.904 6.832 1.000 1 A LEU 78.810 1
ATOM 876 H HA . LEU 53 53 ? A -3.100 17.071 8.837 1.000 1 A LEU 78.810 1
ATOM 877 H HB2 . LEU 53 53 ? A -5.059 17.764 7.457 1.000 1 A LEU 78.810 1
ATOM 878 H HB3 . LEU 53 53 ? A -4.817 16.357 6.419 1.000 1 A LEU 78.810 1
ATOM 879 H HG . LEU 53 53 ? A -2.607 17.214 5.749 1.000 1 A LEU 78.810 1
ATOM 880 H HD11 . LEU 53 53 ? A -4.579 17.735 4.405 1.000 1 A LEU 78.810 1
ATOM 881 H HD12 . LEU 53 53 ? A -4.847 19.225 5.349 1.000 1 A LEU 78.810 1
ATOM 882 H HD13 . LEU 53 53 ? A -3.392 19.044 4.339 1.000 1 A LEU 78.810 1
ATOM 883 H HD21 . LEU 53 53 ? A -1.982 18.594 7.688 1.000 1 A LEU 78.810 1
ATOM 884 H HD22 . LEU 53 53 ? A -3.379 19.665 7.418 1.000 1 A LEU 78.810 1
ATOM 885 H HD23 . LEU 53 53 ? A -2.036 19.613 6.252 1.000 1 A LEU 78.810 1
ATOM 886 N N . THR 54 54 ? A -5.219 16.304 10.036 1.000 1 A THR 81.250 1
ATOM 887 C CA . THR 54 54 ? A -6.316 15.759 10.833 1.000 1 A THR 81.250 1
ATOM 888 C C . THR 54 54 ? A -7.579 16.557 10.556 1.000 1 A THR 81.250 1
ATOM 889 O O . THR 54 54 ? A -7.541 17.784 10.426 1.000 1 A THR 81.250 1
ATOM 890 C CB . THR 54 54 ? A -5.964 15.700 12.325 1.000 1 A THR 81.250 1
ATOM 891 O OG1 . THR 54 54 ? A -5.569 16.966 12.791 1.000 1 A THR 81.250 1
ATOM 892 C CG2 . THR 54 54 ? A -4.809 14.732 12.578 1.000 1 A THR 81.250 1
ATOM 893 H H . THR 54 54 ? A -4.949 17.260 10.220 1.000 1 A THR 81.250 1
ATOM 894 H HA . THR 54 54 ? A -6.516 14.731 10.530 1.000 1 A THR 81.250 1
ATOM 895 H HB . THR 54 54 ? A -6.835 15.365 12.889 1.000 1 A THR 81.250 1
ATOM 896 H HG1 . THR 54 54 ? A -5.077 16.859 13.608 1.000 1 A THR 81.250 1
ATOM 897 H HG21 . THR 54 54 ? A -4.612 14.659 13.647 1.000 1 A THR 81.250 1
ATOM 898 H HG22 . THR 54 54 ? A -5.088 13.748 12.201 1.000 1 A THR 81.250 1
ATOM 899 H HG23 . THR 54 54 ? A -3.906 15.069 12.070 1.000 1 A THR 81.250 1
ATOM 900 N N . LYS 55 55 ? A -8.715 15.870 10.423 1.000 1 A LYS 82.750 1
ATOM 901 C CA . LYS 55 55 ? A -10.031 16.517 10.511 1.000 1 A LYS 82.750 1
ATOM 902 C C . LYS 55 55 ? A -10.917 15.731 11.451 1.000 1 A LYS 82.750 1
ATOM 903 O O . LYS 55 55 ? A -10.903 14.503 11.447 1.000 1 A LYS 82.750 1
ATOM 904 C CB . LYS 55 55 ? A -10.728 16.735 9.156 1.000 1 A LYS 82.750 1
ATOM 905 C CG . LYS 55 55 ? A -9.837 17.420 8.115 1.000 1 A LYS 82.750 1
ATOM 906 C CD . LYS 55 55 ? A -10.574 17.657 6.793 1.000 1 A LYS 82.750 1
ATOM 907 C CE . LYS 55 55 ? A -9.663 18.528 5.924 1.000 1 A LYS 82.750 1
ATOM 908 N NZ . LYS 55 55 ? A -10.266 18.839 4.611 1.000 1 A LYS 82.750 1
ATOM 909 H H . LYS 55 55 ? A -8.676 14.862 10.469 1.000 1 A LYS 82.750 1
ATOM 910 H HA . LYS 55 55 ? A -9.889 17.498 10.965 1.000 1 A LYS 82.750 1
ATOM 911 H HB2 . LYS 55 55 ? A -11.594 17.374 9.333 1.000 1 A LYS 82.750 1
ATOM 912 H HB3 . LYS 55 55 ? A -11.122 15.795 8.771 1.000 1 A LYS 82.750 1
ATOM 913 H HG2 . LYS 55 55 ? A -9.513 18.379 8.520 1.000 1 A LYS 82.750 1
ATOM 914 H HG3 . LYS 55 55 ? A -8.957 16.809 7.917 1.000 1 A LYS 82.750 1
ATOM 915 H HD2 . LYS 55 55 ? A -11.516 18.173 6.984 1.000 1 A LYS 82.750 1
ATOM 916 H HD3 . LYS 55 55 ? A -10.769 16.702 6.306 1.000 1 A LYS 82.750 1
ATOM 917 H HE2 . LYS 55 55 ? A -8.724 17.994 5.777 1.000 1 A LYS 82.750 1
ATOM 918 H HE3 . LYS 55 55 ? A -9.439 19.447 6.465 1.000 1 A LYS 82.750 1
ATOM 919 H HZ1 . LYS 55 55 ? A -11.163 19.296 4.700 1.000 1 A LYS 82.750 1
ATOM 920 H HZ2 . LYS 55 55 ? A -10.416 17.982 4.098 1.000 1 A LYS 82.750 1
ATOM 921 H HZ3 . LYS 55 55 ? A -9.643 19.397 4.045 1.000 1 A LYS 82.750 1
ATOM 922 N N . ASP 56 56 ? A -11.702 16.467 12.219 1.000 1 A ASP 86.440 1
ATOM 923 C CA . ASP 56 56 ? A -12.647 15.896 13.161 1.000 1 A ASP 86.440 1
ATOM 924 C C . ASP 56 56 ? A -14.017 15.780 12.480 1.000 1 A ASP 86.440 1
ATOM 925 O O . ASP 56 56 ? A -14.539 16.741 11.904 1.000 1 A ASP 86.440 1
ATOM 926 C CB . ASP 56 56 ? A -12.645 16.728 14.455 1.000 1 A ASP 86.440 1
ATOM 927 C CG . ASP 56 56 ? A -11.272 16.738 15.159 1.000 1 A ASP 86.440 1
ATOM 928 O OD1 . ASP 56 56 ? A -10.517 15.744 15.068 1.000 1 A ASP 86.440 1
ATOM 929 O OD2 . ASP 56 56 ? A -10.894 17.760 15.780 1.000 1 A ASP 86.440 1
ATOM 930 H H . ASP 56 56 ? A -11.670 17.473 12.140 1.000 1 A ASP 86.440 1
ATOM 931 H HA . ASP 56 56 ? A -12.324 14.891 13.433 1.000 1 A ASP 86.440 1
ATOM 932 H HB2 . ASP 56 56 ? A -13.384 16.313 15.139 1.000 1 A ASP 86.440 1
ATOM 933 H HB3 . ASP 56 56 ? A -12.935 17.751 14.216 1.000 1 A ASP 86.440 1
ATOM 934 N N . ILE 57 57 ? A -14.578 14.577 12.522 1.000 1 A ILE 85.940 1
ATOM 935 C CA . ILE 57 57 ? A -15.905 14.252 12.009 1.000 1 A ILE 85.940 1
ATOM 936 C C . ILE 57 57 ? A -16.790 13.909 13.199 1.000 1 A ILE 85.940 1
ATOM 937 O O . ILE 57 57 ? A -16.427 13.089 14.040 1.000 1 A ILE 85.940 1
ATOM 938 C CB . ILE 57 57 ? A -15.841 13.090 11.001 1.000 1 A ILE 85.940 1
ATOM 939 C CG1 . ILE 57 57 ? A -14.866 13.402 9.843 1.000 1 A ILE 85.940 1
ATOM 940 C CG2 . ILE 57 57 ? A -17.244 12.785 10.459 1.000 1 A ILE 85.940 1
ATOM 941 C CD1 . ILE 57 57 ? A -14.784 12.284 8.798 1.000 1 A ILE 85.940 1
ATOM 942 H H . ILE 57 57 ? A -14.069 13.828 12.970 1.000 1 A ILE 85.940 1
ATOM 943 H HA . ILE 57 57 ? A -16.328 15.119 11.501 1.000 1 A ILE 85.940 1
ATOM 944 H HB . ILE 57 57 ? A -15.478 12.204 11.522 1.000 1 A ILE 85.940 1
ATOM 945 H HG12 . ILE 57 57 ? A -15.158 14.331 9.353 1.000 1 A ILE 85.940 1
ATOM 946 H HG13 . ILE 57 57 ? A -13.863 13.534 10.250 1.000 1 A ILE 85.940 1
ATOM 947 H HG21 . ILE 57 57 ? A -17.948 12.579 11.265 1.000 1 A ILE 85.940 1
ATOM 948 H HG22 . ILE 57 57 ? A -17.612 13.622 9.865 1.000 1 A ILE 85.940 1
ATOM 949 H HG23 . ILE 57 57 ? A -17.196 11.884 9.847 1.000 1 A ILE 85.940 1
ATOM 950 H HD11 . ILE 57 57 ? A -14.774 11.311 9.290 1.000 1 A ILE 85.940 1
ATOM 951 H HD12 . ILE 57 57 ? A -13.866 12.394 8.221 1.000 1 A ILE 85.940 1
ATOM 952 H HD13 . ILE 57 57 ? A -15.641 12.339 8.126 1.000 1 A ILE 85.940 1
ATOM 953 N N . VAL 58 58 ? A -17.966 14.517 13.259 1.000 1 A VAL 88.690 1
ATOM 954 C CA . VAL 58 58 ? A -19.006 14.175 14.224 1.000 1 A VAL 88.690 1
ATOM 955 C C . VAL 58 58 ? A -19.889 13.100 13.620 1.000 1 A VAL 88.690 1
ATOM 956 O O . VAL 58 58 ? A -20.478 13.278 12.559 1.000 1 A VAL 88.690 1
ATOM 957 C CB . VAL 58 58 ? A -19.828 15.408 14.604 1.000 1 A VAL 88.690 1
ATOM 958 C CG1 . VAL 58 58 ? A -21.013 15.051 15.506 1.000 1 A VAL 88.690 1
ATOM 959 C CG2 . VAL 58 58 ? A -18.969 16.413 15.365 1.000 1 A VAL 88.690 1
ATOM 960 H H . VAL 58 58 ? A -18.230 15.112 12.486 1.000 1 A VAL 88.690 1
ATOM 961 H HA . VAL 58 58 ? A -18.549 13.785 15.133 1.000 1 A VAL 88.690 1
ATOM 962 H HB . VAL 58 58 ? A -20.198 15.882 13.695 1.000 1 A VAL 88.690 1
ATOM 963 H HG11 . VAL 58 58 ? A -21.533 15.965 15.790 1.000 1 A VAL 88.690 1
ATOM 964 H HG12 . VAL 58 58 ? A -21.723 14.413 14.979 1.000 1 A VAL 88.690 1
ATOM 965 H HG13 . VAL 58 58 ? A -20.663 14.540 16.403 1.000 1 A VAL 88.690 1
ATOM 966 H HG21 . VAL 58 58 ? A -19.537 17.331 15.517 1.000 1 A VAL 88.690 1
ATOM 967 H HG22 . VAL 58 58 ? A -18.705 15.999 16.338 1.000 1 A VAL 88.690 1
ATOM 968 H HG23 . VAL 58 58 ? A -18.056 16.639 14.814 1.000 1 A VAL 88.690 1
ATOM 969 N N . ILE 59 59 ? A -20.015 11.987 14.320 1.000 1 A ILE 87.310 1
ATOM 970 C CA . ILE 59 59 ? A -20.863 10.868 13.932 1.000 1 A ILE 87.310 1
ATOM 971 C C . ILE 59 59 ? A -22.065 10.865 14.858 1.000 1 A ILE 87.310 1
ATOM 972 O O . ILE 59 59 ? A -21.947 10.530 16.037 1.000 1 A ILE 87.310 1
ATOM 973 C CB . ILE 59 59 ? A -20.045 9.575 14.002 1.000 1 A ILE 87.310 1
ATOM 974 C CG1 . ILE 59 59 ? A -18.957 9.609 12.902 1.000 1 A ILE 87.310 1
ATOM 975 C CG2 . ILE 59 59 ? A -20.959 8.335 14.003 1.000 1 A ILE 87.310 1
ATOM 976 C CD1 . ILE 59 59 ? A -17.978 8.435 12.955 1.000 1 A ILE 87.310 1
ATOM 977 H H . ILE 59 59 ? A -19.504 11.913 15.188 1.000 1 A ILE 87.310 1
ATOM 978 H HA . ILE 59 59 ? A -21.218 10.988 12.909 1.000 1 A ILE 87.310 1
ATOM 979 H HB . ILE 59 59 ? A -19.524 9.585 14.959 1.000 1 A ILE 87.310 1
ATOM 980 H HG12 . ILE 59 59 ? A -18.356 10.510 13.030 1.000 1 A ILE 87.310 1
ATOM 981 H HG13 . ILE 59 59 ? A -19.416 9.667 11.915 1.000 1 A ILE 87.310 1
ATOM 982 H HG21 . ILE 59 59 ? A -21.683 8.390 13.190 1.000 1 A ILE 87.310 1
ATOM 983 H HG22 . ILE 59 59 ? A -20.366 7.423 13.939 1.000 1 A ILE 87.310 1
ATOM 984 H HG23 . ILE 59 59 ? A -21.508 8.271 14.943 1.000 1 A ILE 87.310 1
ATOM 985 H HD11 . ILE 59 59 ? A -17.744 8.208 13.995 1.000 1 A ILE 87.310 1
ATOM 986 H HD12 . ILE 59 59 ? A -17.068 8.701 12.419 1.000 1 A ILE 87.310 1
ATOM 987 H HD13 . ILE 59 59 ? A -18.394 7.542 12.489 1.000 1 A ILE 87.310 1
ATOM 988 N N . LYS 60 60 ? A -23.224 11.233 14.318 1.000 1 A LYS 88.060 1
ATOM 989 C CA . LYS 60 60 ? A -24.500 11.236 15.028 1.000 1 A LYS 88.060 1
ATOM 990 C C . LYS 60 60 ? A -25.156 9.862 14.877 1.000 1 A LYS 88.060 1
ATOM 991 O O . LYS 60 60 ? A -25.506 9.441 13.774 1.000 1 A LYS 88.060 1
ATOM 992 C CB . LYS 60 60 ? A -25.335 12.391 14.466 1.000 1 A LYS 88.060 1
ATOM 993 C CG . LYS 60 60 ? A -26.674 12.573 15.186 1.000 1 A LYS 88.060 1
ATOM 994 C CD . LYS 60 60 ? A -27.441 13.720 14.517 1.000 1 A LYS 88.060 1
ATOM 995 C CE . LYS 60 60 ? A -28.792 14.010 15.174 1.000 1 A LYS 88.060 1
ATOM 996 N NZ . LYS 60 60 ? A -29.394 15.218 14.560 1.000 1 A LYS 88.060 1
ATOM 997 H H . LYS 60 60 ? A -23.241 11.432 13.328 1.000 1 A LYS 88.060 1
ATOM 998 H HA . LYS 60 60 ? A -24.326 11.420 16.089 1.000 1 A LYS 88.060 1
ATOM 999 H HB2 . LYS 60 60 ? A -25.518 12.206 13.408 1.000 1 A LYS 88.060 1
ATOM 1000 H HB3 . LYS 60 60 ? A -24.762 13.314 14.556 1.000 1 A LYS 88.060 1
ATOM 1001 H HG2 . LYS 60 60 ? A -27.247 11.650 15.101 1.000 1 A LYS 88.060 1
ATOM 1002 H HG3 . LYS 60 60 ? A -26.502 12.804 16.237 1.000 1 A LYS 88.060 1
ATOM 1003 H HD2 . LYS 60 60 ? A -27.608 13.470 13.469 1.000 1 A LYS 88.060 1
ATOM 1004 H HD3 . LYS 60 60 ? A -26.823 14.617 14.560 1.000 1 A LYS 88.060 1
ATOM 1005 H HE2 . LYS 60 60 ? A -29.452 13.153 15.045 1.000 1 A LYS 88.060 1
ATOM 1006 H HE3 . LYS 60 60 ? A -28.636 14.170 16.241 1.000 1 A LYS 88.060 1
ATOM 1007 H HZ1 . LYS 60 60 ? A -30.197 15.553 15.072 1.000 1 A LYS 88.060 1
ATOM 1008 H HZ2 . LYS 60 60 ? A -28.725 15.974 14.585 1.000 1 A LYS 88.060 1
ATOM 1009 H HZ3 . LYS 60 60 ? A -29.655 15.091 13.592 1.000 1 A LYS 88.060 1
ATOM 1010 N N . MET 61 61 ? A -25.315 9.137 15.986 1.000 1 A MET 88.000 1
ATOM 1011 C CA . MET 61 61 ? A -25.851 7.764 15.966 1.000 1 A MET 88.000 1
ATOM 1012 C C . MET 61 61 ? A -27.367 7.702 16.119 1.000 1 A MET 88.000 1
ATOM 1013 O O . MET 61 61 ? A -27.965 6.667 15.823 1.000 1 A MET 88.000 1
ATOM 1014 C CB . MET 61 61 ? A -25.208 6.905 17.052 1.000 1 A MET 88.000 1
ATOM 1015 C CG . MET 61 61 ? A -23.707 6.800 16.846 1.000 1 A MET 88.000 1
ATOM 1016 S SD . MET 61 61 ? A -22.927 5.794 18.116 1.000 1 A MET 88.000 1
ATOM 1017 C CE . MET 61 61 ? A -21.353 6.648 18.058 1.000 1 A MET 88.000 1
ATOM 1018 H H . MET 61 61 ? A -25.002 9.514 16.869 1.000 1 A MET 88.000 1
ATOM 1019 H HA . MET 61 61 ? A -25.612 7.305 15.007 1.000 1 A MET 88.000 1
ATOM 1020 H HB2 . MET 61 61 ? A -25.629 5.900 17.015 1.000 1 A MET 88.000 1
ATOM 1021 H HB3 . MET 61 61 ? A -25.415 7.329 18.035 1.000 1 A MET 88.000 1
ATOM 1022 H HG2 . MET 61 61 ? A -23.280 7.802 16.880 1.000 1 A MET 88.000 1
ATOM 1023 H HG3 . MET 61 61 ? A -23.497 6.364 15.869 1.000 1 A MET 88.000 1
ATOM 1024 H HE1 . MET 61 61 ? A -20.938 6.550 17.054 1.000 1 A MET 88.000 1
ATOM 1025 H HE2 . MET 61 61 ? A -20.654 6.211 18.771 1.000 1 A MET 88.000 1
ATOM 1026 H HE3 . MET 61 61 ? A -21.514 7.702 18.281 1.000 1 A MET 88.000 1
ATOM 1027 N N . ILE 62 62 ? A -27.985 8.791 16.575 1.000 1 A ILE 86.940 1
ATOM 1028 C CA . ILE 62 62 ? A -29.437 8.915 16.683 1.000 1 A ILE 86.940 1
ATOM 1029 C C . ILE 62 62 ? A -29.934 9.872 15.600 1.000 1 A ILE 86.940 1
ATOM 1030 O O . ILE 62 62 ? A -29.571 11.048 15.625 1.000 1 A ILE 86.940 1
ATOM 1031 C CB . ILE 62 62 ? A -29.858 9.350 18.097 1.000 1 A ILE 86.940 1
ATOM 1032 C CG1 . ILE 62 62 ? A -29.461 8.227 19.074 1.000 1 A ILE 86.940 1
ATOM 1033 C CG2 . ILE 62 62 ? A -31.377 9.614 18.156 1.000 1 A ILE 86.940 1
ATOM 1034 C CD1 . ILE 62 62 ? A -29.901 8.481 20.510 1.000 1 A ILE 86.940 1
ATOM 1035 H H . ILE 62 62 ? A -27.424 9.596 16.816 1.000 1 A ILE 86.940 1
ATOM 1036 H HA . ILE 62 62 ? A -29.880 7.931 16.526 1.000 1 A ILE 86.940 1
ATOM 1037 H HB . ILE 62 62 ? A -29.333 10.266 18.367 1.000 1 A ILE 86.940 1
ATOM 1038 H HG12 . ILE 62 62 ? A -29.908 7.287 18.752 1.000 1 A ILE 86.940 1
ATOM 1039 H HG13 . ILE 62 62 ? A -28.378 8.103 19.067 1.000 1 A ILE 86.940 1
ATOM 1040 H HG21 . ILE 62 62 ? A -31.670 9.950 19.151 1.000 1 A ILE 86.940 1
ATOM 1041 H HG22 . ILE 62 62 ? A -31.933 8.713 17.897 1.000 1 A ILE 86.940 1
ATOM 1042 H HG23 . ILE 62 62 ? A -31.653 10.414 17.470 1.000 1 A ILE 86.940 1
ATOM 1043 H HD11 . ILE 62 62 ? A -30.978 8.343 20.601 1.000 1 A ILE 86.940 1
ATOM 1044 H HD12 . ILE 62 62 ? A -29.404 7.748 21.145 1.000 1 A ILE 86.940 1
ATOM 1045 H HD13 . ILE 62 62 ? A -29.639 9.495 20.814 1.000 1 A ILE 86.940 1
ATOM 1046 N N . PRO 63 63 ? A -30.764 9.407 14.654 1.000 1 A PRO 83.380 1
ATOM 1047 C CA . PRO 63 63 ? A -31.338 10.283 13.643 1.000 1 A PRO 83.380 1
ATOM 1048 C C . PRO 63 63 ? A -32.387 11.227 14.242 1.000 1 A PRO 83.380 1
ATOM 1049 O O . PRO 63 63 ? A -32.987 10.932 15.279 1.000 1 A PRO 83.380 1
ATOM 1050 C CB . PRO 63 63 ? A -31.951 9.341 12.618 1.000 1 A PRO 83.380 1
ATOM 1051 C CG . PRO 63 63 ? A -32.357 8.119 13.447 1.000 1 A PRO 83.380 1
ATOM 1052 C CD . PRO 63 63 ? A -31.273 8.047 14.515 1.000 1 A PRO 83.380 1
ATOM 1053 H HA . PRO 63 63 ? A -30.558 10.879 13.167 1.000 1 A PRO 83.380 1
ATOM 1054 H HB2 . PRO 63 63 ? A -31.195 9.057 11.886 1.000 1 A PRO 83.380 1
ATOM 1055 H HB3 . PRO 63 63 ? A -32.801 9.815 12.125 1.000 1 A PRO 83.380 1
ATOM 1056 H HG2 . PRO 63 63 ? A -32.379 7.209 12.847 1.000 1 A PRO 83.380 1
ATOM 1057 H HG3 . PRO 63 63 ? A -33.324 8.296 13.917 1.000 1 A PRO 83.380 1
ATOM 1058 H HD2 . PRO 63 63 ? A -30.469 7.389 14.187 1.000 1 A PRO 83.380 1
ATOM 1059 H HD3 . PRO 63 63 ? A -31.706 7.684 15.447 1.000 1 A PRO 83.380 1
ATOM 1060 N N . ASN 64 64 ? A -32.658 12.349 13.569 1.000 1 A ASN 83.380 1
ATOM 1061 C CA . ASN 64 64 ? A -33.767 13.204 13.973 1.000 1 A ASN 83.380 1
ATOM 1062 C C . ASN 64 64 ? A -35.100 12.584 13.531 1.000 1 A ASN 83.380 1
ATOM 1063 O O . ASN 64 64 ? A -35.338 12.347 12.347 1.000 1 A ASN 83.380 1
ATOM 1064 C CB . ASN 64 64 ? A -33.589 14.639 13.462 1.000 1 A ASN 83.380 1
ATOM 1065 C CG . ASN 64 64 ? A -34.545 15.603 14.155 1.000 1 A ASN 83.380 1
ATOM 1066 O OD1 . ASN 64 64 ? A -35.510 15.229 14.806 1.000 1 A ASN 83.380 1
ATOM 1067 N ND2 . ASN 64 64 ? A -34.290 16.882 14.088 1.000 1 A ASN 83.380 1
ATOM 1068 H H . ASN 64 64 ? A -32.226 12.515 12.671 1.000 1 A ASN 83.380 1
ATOM 1069 H HA . ASN 64 64 ? A -33.765 13.257 15.061 1.000 1 A ASN 83.380 1
ATOM 1070 H HB2 . ASN 64 64 ? A -33.762 14.672 12.386 1.000 1 A ASN 83.380 1
ATOM 1071 H HB3 . ASN 64 64 ? A -32.569 14.973 13.652 1.000 1 A ASN 83.380 1
ATOM 1072 H HD21 . ASN 64 64 ? A -33.610 17.182 13.403 1.000 1 A ASN 83.380 1
ATOM 1073 H HD22 . ASN 64 64 ? A -34.893 17.518 14.591 1.000 1 A ASN 83.380 1
ATOM 1074 N N . VAL 65 65 ? A -35.967 12.343 14.512 1.000 1 A VAL 77.810 1
ATOM 1075 C CA . VAL 65 65 ? A -37.285 11.717 14.363 1.000 1 A VAL 77.810 1
ATOM 1076 C C . VAL 65 65 ? A -38.425 12.661 14.757 1.000 1 A VAL 77.810 1
ATOM 1077 O O . VAL 65 65 ? A -39.525 12.203 15.053 1.000 1 A VAL 77.810 1
ATOM 1078 C CB . VAL 65 65 ? A -37.341 10.379 15.130 1.000 1 A VAL 77.810 1
ATOM 1079 C CG1 . VAL 65 65 ? A -36.472 9.315 14.452 1.000 1 A VAL 77.810 1
ATOM 1080 C CG2 . VAL 65 65 ? A -36.954 10.515 16.606 1.000 1 A VAL 77.810 1
ATOM 1081 H H . VAL 65 65 ? A -35.667 12.577 15.448 1.000 1 A VAL 77.810 1
ATOM 1082 H HA . VAL 65 65 ? A -37.446 11.492 13.308 1.000 1 A VAL 77.810 1
ATOM 1083 H HB . VAL 65 65 ? A -38.363 10.002 15.121 1.000 1 A VAL 77.810 1
ATOM 1084 H HG11 . VAL 65 65 ? A -36.583 8.364 14.973 1.000 1 A VAL 77.810 1
ATOM 1085 H HG12 . VAL 65 65 ? A -36.784 9.189 13.415 1.000 1 A VAL 77.810 1
ATOM 1086 H HG13 . VAL 65 65 ? A -35.424 9.613 14.478 1.000 1 A VAL 77.810 1
ATOM 1087 H HG21 . VAL 65 65 ? A -37.559 11.285 17.083 1.000 1 A VAL 77.810 1
ATOM 1088 H HG22 . VAL 65 65 ? A -37.135 9.564 17.108 1.000 1 A VAL 77.810 1
ATOM 1089 H HG23 . VAL 65 65 ? A -35.896 10.761 16.702 1.000 1 A VAL 77.810 1
ATOM 1090 N N . SER 66 66 ? A -38.198 13.979 14.779 1.000 1 A SER 74.690 1
ATOM 1091 C CA . SER 66 66 ? A -39.186 14.990 15.199 1.000 1 A SER 74.690 1
ATOM 1092 C C . SER 66 66 ? A -40.580 14.770 14.590 1.000 1 A SER 74.690 1
ATOM 1093 O O . SER 66 66 ? A -41.571 14.775 15.326 1.000 1 A SER 74.690 1
ATOM 1094 C CB . SER 66 66 ? A -38.667 16.391 14.853 1.000 1 A SER 74.690 1
ATOM 1095 O OG . SER 66 66 ? A -38.278 16.448 13.493 1.000 1 A SER 74.690 1
ATOM 1096 H H . SER 66 66 ? A -37.283 14.315 14.517 1.000 1 A SER 74.690 1
ATOM 1097 H HA . SER 66 66 ? A -39.294 14.934 16.282 1.000 1 A SER 74.690 1
ATOM 1098 H HB2 . SER 66 66 ? A -37.803 16.618 15.478 1.000 1 A SER 74.690 1
ATOM 1099 H HB3 . SER 66 66 ? A -39.447 17.127 15.047 1.000 1 A SER 74.690 1
ATOM 1100 H HG . SER 66 66 ? A -38.084 17.357 13.251 1.000 1 A SER 74.690 1
ATOM 1101 N N . ASN 67 67 ? A -40.648 14.454 13.293 1.000 1 A ASN 70.940 1
ATOM 1102 C CA . ASN 67 67 ? A -41.897 14.214 12.557 1.000 1 A ASN 70.940 1
ATOM 1103 C C . ASN 67 67 ? A -42.629 12.908 12.943 1.000 1 A ASN 70.940 1
ATOM 1104 O O . ASN 67 67 ? A -43.834 12.809 12.737 1.000 1 A ASN 70.940 1
ATOM 1105 C CB . ASN 67 67 ? A -41.587 14.249 11.047 1.000 1 A ASN 70.940 1
ATOM 1106 C CG . ASN 67 67 ? A -41.105 15.605 10.550 1.000 1 A ASN 70.940 1
ATOM 1107 O OD1 . ASN 67 67 ? A -41.214 16.625 11.208 1.000 1 A ASN 70.940 1
ATOM 1108 N ND2 . ASN 67 67 ? A -40.541 15.654 9.367 1.000 1 A ASN 70.940 1
ATOM 1109 H H . ASN 67 67 ? A -39.791 14.542 12.767 1.000 1 A ASN 70.940 1
ATOM 1110 H HA . ASN 67 67 ? A -42.589 15.027 12.779 1.000 1 A ASN 70.940 1
ATOM 1111 H HB2 . ASN 67 67 ? A -40.835 13.496 10.812 1.000 1 A ASN 70.940 1
ATOM 1112 H HB3 . ASN 67 67 ? A -42.494 14.004 10.493 1.000 1 A ASN 70.940 1
ATOM 1113 H HD21 . ASN 67 67 ? A -40.240 16.565 9.052 1.000 1 A ASN 70.940 1
ATOM 1114 H HD22 . ASN 67 67 ? A -40.464 14.827 8.792 1.000 1 A ASN 70.940 1
ATOM 1115 N N . VAL 68 68 ? A -41.935 11.920 13.524 1.000 1 A VAL 71.250 1
ATOM 1116 C CA . VAL 68 68 ? A -42.484 10.597 13.920 1.000 1 A VAL 71.250 1
ATOM 1117 C C . VAL 68 68 ? A -42.421 10.323 15.420 1.000 1 A VAL 71.250 1
ATOM 1118 O O . VAL 68 68 ? A -42.797 9.241 15.866 1.000 1 A VAL 71.250 1
ATOM 1119 C CB . VAL 68 68 ? A -41.824 9.428 13.162 1.000 1 A VAL 71.250 1
ATOM 1120 C CG1 . VAL 68 68 ? A -42.195 9.466 11.708 1.000 1 A VAL 71.250 1
ATOM 1121 C CG2 . VAL 68 68 ? A -40.304 9.405 13.249 1.000 1 A VAL 71.250 1
ATOM 1122 H H . VAL 68 68 ? A -40.958 12.088 13.716 1.000 1 A VAL 71.250 1
ATOM 1123 H HA . VAL 68 68 ? A -43.545 10.576 13.670 1.000 1 A VAL 71.250 1
ATOM 1124 H HB . VAL 68 68 ? A -42.206 8.482 13.547 1.000 1 A VAL 71.250 1
ATOM 1125 H HG11 . VAL 68 68 ? A -43.282 9.401 11.663 1.000 1 A VAL 71.250 1
ATOM 1126 H HG12 . VAL 68 68 ? A -41.767 8.615 11.179 1.000 1 A VAL 71.250 1
ATOM 1127 H HG13 . VAL 68 68 ? A -41.823 10.396 11.278 1.000 1 A VAL 71.250 1
ATOM 1128 H HG21 . VAL 68 68 ? A -40.053 9.228 14.295 1.000 1 A VAL 71.250 1
ATOM 1129 H HG22 . VAL 68 68 ? A -39.869 10.341 12.900 1.000 1 A VAL 71.250 1
ATOM 1130 H HG23 . VAL 68 68 ? A -39.905 8.580 12.658 1.000 1 A VAL 71.250 1
ATOM 1131 N N . SER 69 69 ? A -41.995 11.305 16.214 1.000 1 A SER 69.500 1
ATOM 1132 C CA . SER 69 69 ? A -41.696 11.165 17.646 1.000 1 A SER 69.500 1
ATOM 1133 C C . SER 69 69 ? A -42.812 10.511 18.472 1.000 1 A SER 69.500 1
ATOM 1134 O O . SER 69 69 ? A -42.523 9.737 19.383 1.000 1 A SER 69.500 1
ATOM 1135 C CB . SER 69 69 ? A -41.365 12.545 18.224 1.000 1 A SER 69.500 1
ATOM 1136 O OG . SER 69 69 ? A -42.405 13.474 17.954 1.000 1 A SER 69.500 1
ATOM 1137 H H . SER 69 69 ? A -41.658 12.138 15.754 1.000 1 A SER 69.500 1
ATOM 1138 H HA . SER 69 69 ? A -40.811 10.536 17.748 1.000 1 A SER 69.500 1
ATOM 1139 H HB2 . SER 69 69 ? A -41.223 12.460 19.301 1.000 1 A SER 69.500 1
ATOM 1140 H HB3 . SER 69 69 ? A -40.439 12.908 17.778 1.000 1 A SER 69.500 1
ATOM 1141 H HG . SER 69 69 ? A -42.192 13.941 17.143 1.000 1 A SER 69.500 1
ATOM 1142 N N . LYS 70 70 ? A -44.084 10.762 18.124 1.000 1 A LYS 77.880 1
ATOM 1143 C CA . LYS 70 70 ? A -45.257 10.163 18.789 1.000 1 A LYS 77.880 1
ATOM 1144 C C . LYS 70 70 ? A -45.355 8.646 18.618 1.000 1 A LYS 77.880 1
ATOM 1145 O O . LYS 70 70 ? A -45.900 7.990 19.495 1.000 1 A LYS 77.880 1
ATOM 1146 C CB . LYS 70 70 ? A -46.552 10.804 18.271 1.000 1 A LYS 77.880 1
ATOM 1147 C CG . LYS 70 70 ? A -46.698 12.268 18.701 1.000 1 A LYS 77.880 1
ATOM 1148 C CD . LYS 70 70 ? A -48.036 12.823 18.200 1.000 1 A LYS 77.880 1
ATOM 1149 C CE . LYS 70 70 ? A -48.181 14.293 18.602 1.000 1 A LYS 77.880 1
ATOM 1150 N NZ . LYS 70 70 ? A -49.428 14.879 18.050 1.000 1 A LYS 77.880 1
ATOM 1151 H H . LYS 70 70 ? A -44.222 11.416 17.367 1.000 1 A LYS 77.880 1
ATOM 1152 H HA . LYS 70 70 ? A -45.178 10.328 19.863 1.000 1 A LYS 77.880 1
ATOM 1153 H HB2 . LYS 70 70 ? A -46.580 10.733 17.184 1.000 1 A LYS 77.880 1
ATOM 1154 H HB3 . LYS 70 70 ? A -47.397 10.244 18.670 1.000 1 A LYS 77.880 1
ATOM 1155 H HG2 . LYS 70 70 ? A -46.662 12.332 19.789 1.000 1 A LYS 77.880 1
ATOM 1156 H HG3 . LYS 70 70 ? A -45.883 12.857 18.282 1.000 1 A LYS 77.880 1
ATOM 1157 H HD2 . LYS 70 70 ? A -48.851 12.240 18.630 1.000 1 A LYS 77.880 1
ATOM 1158 H HD3 . LYS 70 70 ? A -48.069 12.735 17.115 1.000 1 A LYS 77.880 1
ATOM 1159 H HE2 . LYS 70 70 ? A -47.314 14.838 18.228 1.000 1 A LYS 77.880 1
ATOM 1160 H HE3 . LYS 70 70 ? A -48.175 14.361 19.690 1.000 1 A LYS 77.880 1
ATOM 1161 H HZ1 . LYS 70 70 ? A -49.419 14.823 17.041 1.000 1 A LYS 77.880 1
ATOM 1162 H HZ2 . LYS 70 70 ? A -50.237 14.378 18.389 1.000 1 A LYS 77.880 1
ATOM 1163 H HZ3 . LYS 70 70 ? A -49.509 15.851 18.311 1.000 1 A LYS 77.880 1
ATOM 1164 N N . CYS 71 71 ? A -44.849 8.112 17.510 1.000 1 A CYS 80.620 1
ATOM 1165 C CA . CYS 71 71 ? A -44.812 6.677 17.250 1.000 1 A CYS 80.620 1
ATOM 1166 C C . CYS 71 71 ? A -43.513 6.051 17.729 1.000 1 A CYS 80.620 1
ATOM 1167 O O . CYS 71 71 ? A -43.484 4.934 18.203 1.000 1 A CYS 80.620 1
ATOM 1168 C CB . CYS 71 71 ? A -45.030 6.441 15.748 1.000 1 A CYS 80.620 1
ATOM 1169 S SG . CYS 71 71 ? A -46.731 6.806 15.276 1.000 1 A CYS 80.620 1
ATOM 1170 H H . CYS 71 71 ? A -44.374 8.720 16.858 1.000 1 A CYS 80.620 1
ATOM 1171 H HA . CYS 71 71 ? A -45.601 6.179 17.814 1.000 1 A CYS 80.620 1
ATOM 1172 H HB2 . CYS 71 71 ? A -44.344 7.058 15.168 1.000 1 A CYS 80.620 1
ATOM 1173 H HB3 . CYS 71 71 ? A -44.832 5.393 15.526 1.000 1 A CYS 80.620 1
ATOM 1174 N N . THR 72 72 ? A -42.397 6.758 17.647 1.000 1 A THR 81.440 1
ATOM 1175 C CA . THR 72 72 ? A -41.093 6.096 17.741 1.000 1 A THR 81.440 1
ATOM 1176 C C . THR 72 72 ? A -40.497 6.092 19.146 1.000 1 A THR 81.440 1
ATOM 1177 O O . THR 72 72 ? A -39.379 5.616 19.322 1.000 1 A THR 81.440 1
ATOM 1178 C CB . THR 72 72 ? A -40.161 6.689 16.688 1.000 1 A THR 81.440 1
ATOM 1179 O OG1 . THR 72 72 ? A -40.018 8.078 16.879 1.000 1 A THR 81.440 1
ATOM 1180 C CG2 . THR 72 72 ? A -40.746 6.449 15.289 1.000 1 A THR 81.440 1
ATOM 1181 H H . THR 72 72 ? A -42.426 7.684 17.245 1.000 1 A THR 81.440 1
ATOM 1182 H HA . THR 72 72 ? A -41.212 5.045 17.480 1.000 1 A THR 81.440 1
ATOM 1183 H HB . THR 72 72 ? A -39.179 6.221 16.764 1.000 1 A THR 81.440 1
ATOM 1184 H HG1 . THR 72 72 ? A -39.378 8.208 17.583 1.000 1 A THR 81.440 1
ATOM 1185 H HG21 . THR 72 72 ? A -40.103 6.911 14.540 1.000 1 A THR 81.440 1
ATOM 1186 H HG22 . THR 72 72 ? A -40.818 5.379 15.093 1.000 1 A THR 81.440 1
ATOM 1187 H HG23 . THR 72 72 ? A -41.737 6.891 15.192 1.000 1 A THR 81.440 1
ATOM 1188 N N . GLY 73 73 ? A -41.212 6.606 20.153 1.000 1 A GLY 84.620 1
ATOM 1189 C CA . GLY 73 73 ? A -40.693 6.830 21.508 1.000 1 A GLY 84.620 1
ATOM 1190 C C . GLY 73 73 ? A -40.062 5.591 22.153 1.000 1 A GLY 84.620 1
ATOM 1191 O O . GLY 73 73 ? A -38.892 5.624 22.528 1.000 1 A GLY 84.620 1
ATOM 1192 H H . GLY 73 73 ? A -42.131 6.962 19.931 1.000 1 A GLY 84.620 1
ATOM 1193 H HA2 . GLY 73 73 ? A -41.511 7.165 22.145 1.000 1 A GLY 84.620 1
ATOM 1194 H HA3 . GLY 73 73 ? A -39.940 7.618 21.476 1.000 1 A GLY 84.620 1
ATOM 1195 N N . THR 74 74 ? A -40.792 4.474 22.233 1.000 1 A THR 86.380 1
ATOM 1196 C CA . THR 74 74 ? A -40.287 3.238 22.864 1.000 1 A THR 86.380 1
ATOM 1197 C C . THR 74 74 ? A -39.094 2.645 22.112 1.000 1 A THR 86.380 1
ATOM 1198 O O . THR 74 74 ? A -38.125 2.208 22.731 1.000 1 A THR 86.380 1
ATOM 1199 C CB . THR 74 74 ? A -41.407 2.192 22.958 1.000 1 A THR 86.380 1
ATOM 1200 O OG1 . THR 74 74 ? A -42.513 2.753 23.622 1.000 1 A THR 86.380 1
ATOM 1201 C CG2 . THR 74 74 ? A -41.003 0.945 23.743 1.000 1 A THR 86.380 1
ATOM 1202 H H . THR 74 74 ? A -41.754 4.489 21.927 1.000 1 A THR 86.380 1
ATOM 1203 H HA . THR 74 74 ? A -39.946 3.473 23.872 1.000 1 A THR 86.380 1
ATOM 1204 H HB . THR 74 74 ? A -41.715 1.901 21.954 1.000 1 A THR 86.380 1
ATOM 1205 H HG1 . THR 74 74 ? A -42.320 2.767 24.562 1.000 1 A THR 86.380 1
ATOM 1206 H HG21 . THR 74 74 ? A -40.237 0.395 23.196 1.000 1 A THR 86.380 1
ATOM 1207 H HG22 . THR 74 74 ? A -41.870 0.296 23.865 1.000 1 A THR 86.380 1
ATOM 1208 H HG23 . THR 74 74 ? A -40.613 1.223 24.722 1.000 1 A THR 86.380 1
ATOM 1209 N N . VAL 75 75 ? A -39.136 2.670 20.777 1.000 1 A VAL 88.500 1
ATOM 1210 C CA . VAL 75 75 ? A -38.039 2.195 19.919 1.000 1 A VAL 88.500 1
ATOM 1211 C C . VAL 75 75 ? A -36.775 3.032 20.147 1.000 1 A VAL 88.500 1
ATOM 1212 O O . VAL 75 75 ? A -35.684 2.482 20.294 1.000 1 A VAL 88.500 1
ATOM 1213 C CB . VAL 75 75 ? A -38.473 2.223 18.439 1.000 1 A VAL 88.500 1
ATOM 1214 C CG1 . VAL 75 75 ? A -37.340 1.799 17.505 1.000 1 A VAL 88.500 1
ATOM 1215 C CG2 . VAL 75 75 ? A -39.669 1.292 18.194 1.000 1 A VAL 88.500 1
ATOM 1216 H H . VAL 75 75 ? A -39.946 3.077 20.333 1.000 1 A VAL 88.500 1
ATOM 1217 H HA . VAL 75 75 ? A -37.797 1.165 20.182 1.000 1 A VAL 88.500 1
ATOM 1218 H HB . VAL 75 75 ? A -38.770 3.237 18.170 1.000 1 A VAL 88.500 1
ATOM 1219 H HG11 . VAL 75 75 ? A -37.697 1.779 16.476 1.000 1 A VAL 88.500 1
ATOM 1220 H HG12 . VAL 75 75 ? A -36.978 0.809 17.780 1.000 1 A VAL 88.500 1
ATOM 1221 H HG13 . VAL 75 75 ? A -36.516 2.511 17.569 1.000 1 A VAL 88.500 1
ATOM 1222 H HG21 . VAL 75 75 ? A -40.537 1.612 18.770 1.000 1 A VAL 88.500 1
ATOM 1223 H HG22 . VAL 75 75 ? A -39.938 1.312 17.138 1.000 1 A VAL 88.500 1
ATOM 1224 H HG23 . VAL 75 75 ? A -39.408 0.269 18.466 1.000 1 A VAL 88.500 1
ATOM 1225 N N . MET 76 76 ? A -36.921 4.357 20.255 1.000 1 A MET 89.440 1
ATOM 1226 C CA . MET 76 76 ? A -35.814 5.275 20.532 1.000 1 A MET 89.440 1
ATOM 1227 C C . MET 76 76 ? A -35.167 5.034 21.893 1.000 1 A MET 89.440 1
ATOM 1228 O O . MET 76 76 ? A -33.942 5.004 21.972 1.000 1 A MET 89.440 1
ATOM 1229 C CB . MET 76 76 ? A -36.287 6.733 20.438 1.000 1 A MET 89.440 1
ATOM 1230 C CG . MET 76 76 ? A -36.603 7.205 19.017 1.000 1 A MET 89.440 1
ATOM 1231 S SD . MET 76 76 ? A -35.170 7.371 17.933 1.000 1 A MET 89.440 1
ATOM 1232 C CE . MET 76 76 ? A -34.998 5.679 17.360 1.000 1 A MET 89.440 1
ATOM 1233 H H . MET 76 76 ? A -37.847 4.746 20.148 1.000 1 A MET 89.440 1
ATOM 1234 H HA . MET 76 76 ? A -35.020 5.106 19.805 1.000 1 A MET 89.440 1
ATOM 1235 H HB2 . MET 76 76 ? A -37.177 6.864 21.053 1.000 1 A MET 89.440 1
ATOM 1236 H HB3 . MET 76 76 ? A -35.511 7.384 20.840 1.000 1 A MET 89.440 1
ATOM 1237 H HG2 . MET 76 76 ? A -37.068 8.187 19.099 1.000 1 A MET 89.440 1
ATOM 1238 H HG3 . MET 76 76 ? A -37.321 6.534 18.545 1.000 1 A MET 89.440 1
ATOM 1239 H HE1 . MET 76 76 ? A -34.125 5.216 17.821 1.000 1 A MET 89.440 1
ATOM 1240 H HE2 . MET 76 76 ? A -35.897 5.098 17.565 1.000 1 A MET 89.440 1
ATOM 1241 H HE3 . MET 76 76 ? A -34.839 5.756 16.284 1.000 1 A MET 89.440 1
ATOM 1242 N N . GLU 77 77 ? A -35.953 4.834 22.950 1.000 1 A GLU 89.750 1
ATOM 1243 C CA . GLU 77 77 ? A -35.410 4.580 24.291 1.000 1 A GLU 89.750 1
ATOM 1244 C C . GLU 77 77 ? A -34.674 3.232 24.375 1.000 1 A GLU 89.750 1
ATOM 1245 O O . GLU 77 77 ? A -33.576 3.152 24.931 1.000 1 A GLU 89.750 1
ATOM 1246 C CB . GLU 77 77 ? A -36.529 4.690 25.339 1.000 1 A GLU 89.750 1
ATOM 1247 C CG . GLU 77 77 ? A -37.062 6.128 25.505 1.000 1 A GLU 89.750 1
ATOM 1248 C CD . GLU 77 77 ? A -35.944 7.143 25.804 1.000 1 A GLU 89.750 1
ATOM 1249 O OE1 . GLU 77 77 ? A -35.831 8.166 25.077 1.000 1 A GLU 89.750 1
ATOM 1250 O OE2 . GLU 77 77 ? A -35.128 6.867 26.706 1.000 1 A GLU 89.750 1
ATOM 1251 H H . GLU 77 77 ? A -36.954 4.910 22.839 1.000 1 A GLU 89.750 1
ATOM 1252 H HA . GLU 77 77 ? A -34.657 5.334 24.520 1.000 1 A GLU 89.750 1
ATOM 1253 H HB2 . GLU 77 77 ? A -36.142 4.352 26.300 1.000 1 A GLU 89.750 1
ATOM 1254 H HB3 . GLU 77 77 ? A -37.353 4.032 25.062 1.000 1 A GLU 89.750 1
ATOM 1255 H HG2 . GLU 77 77 ? A -37.584 6.424 24.595 1.000 1 A GLU 89.750 1
ATOM 1256 H HG3 . GLU 77 77 ? A -37.788 6.140 26.317 1.000 1 A GLU 89.750 1
ATOM 1257 N N . ASN 78 78 ? A -35.205 2.186 23.733 1.000 1 A ASN 90.380 1
ATOM 1258 C CA . ASN 78 78 ? A -34.528 0.889 23.656 1.000 1 A ASN 90.380 1
ATOM 1259 C C . ASN 78 78 ? A -33.208 0.977 22.877 1.000 1 A ASN 90.380 1
ATOM 1260 O O . ASN 78 78 ? A -32.193 0.415 23.296 1.000 1 A ASN 90.380 1
ATOM 1261 C CB . ASN 78 78 ? A -35.475 -0.130 23.003 1.000 1 A ASN 90.380 1
ATOM 1262 C CG . ASN 78 78 ? A -36.611 -0.562 23.909 1.000 1 A ASN 90.380 1
ATOM 1263 O OD1 . ASN 78 78 ? A -36.584 -0.427 25.119 1.000 1 A ASN 90.380 1
ATOM 1264 N ND2 . ASN 78 78 ? A -37.633 -1.164 23.349 1.000 1 A ASN 90.380 1
ATOM 1265 H H . ASN 78 78 ? A -36.113 2.293 23.303 1.000 1 A ASN 90.380 1
ATOM 1266 H HA . ASN 78 78 ? A -34.283 0.557 24.665 1.000 1 A ASN 90.380 1
ATOM 1267 H HB2 . ASN 78 78 ? A -34.914 -1.028 22.741 1.000 1 A ASN 90.380 1
ATOM 1268 H HB3 . ASN 78 78 ? A -35.887 0.291 22.086 1.000 1 A ASN 90.380 1
ATOM 1269 H HD21 . ASN 78 78 ? A -37.682 -1.251 22.344 1.000 1 A ASN 90.380 1
ATOM 1270 H HD22 . ASN 78 78 ? A -38.392 -1.409 23.967 1.000 1 A ASN 90.380 1
ATOM 1271 N N . TYR 79 79 ? A -33.204 1.697 21.755 1.000 1 A TYR 91.380 1
ATOM 1272 C CA . TYR 79 79 ? A -32.004 1.904 20.950 1.000 1 A TYR 91.380 1
ATOM 1273 C C . TYR 79 79 ? A -30.940 2.718 21.702 1.000 1 A TYR 91.380 1
ATOM 1274 O O . TYR 79 79 ? A -29.777 2.316 21.729 1.000 1 A TYR 91.380 1
ATOM 1275 C CB . TYR 79 79 ? A -32.406 2.563 19.630 1.000 1 A TYR 91.380 1
ATOM 1276 C CG . TYR 79 79 ? A -31.231 2.851 18.725 1.000 1 A TYR 91.380 1
ATOM 1277 C CD1 . TYR 79 79 ? A -30.861 4.182 18.461 1.000 1 A TYR 91.380 1
ATOM 1278 C CD2 . TYR 79 79 ? A -30.506 1.789 18.149 1.000 1 A TYR 91.380 1
ATOM 1279 C CE1 . TYR 79 79 ? A -29.783 4.454 17.600 1.000 1 A TYR 91.380 1
ATOM 1280 C CE2 . TYR 79 79 ? A -29.419 2.067 17.300 1.000 1 A TYR 91.380 1
ATOM 1281 C CZ . TYR 79 79 ? A -29.052 3.396 17.026 1.000 1 A TYR 91.380 1
ATOM 1282 O OH . TYR 79 79 ? A -28.005 3.663 16.205 1.000 1 A TYR 91.380 1
ATOM 1283 H H . TYR 79 79 ? A -34.072 2.105 21.437 1.000 1 A TYR 91.380 1
ATOM 1284 H HA . TYR 79 79 ? A -31.565 0.932 20.724 1.000 1 A TYR 91.380 1
ATOM 1285 H HB2 . TYR 79 79 ? A -33.096 1.905 19.101 1.000 1 A TYR 91.380 1
ATOM 1286 H HB3 . TYR 79 79 ? A -32.936 3.493 19.840 1.000 1 A TYR 91.380 1
ATOM 1287 H HD1 . TYR 79 79 ? A -31.411 4.997 18.907 1.000 1 A TYR 91.380 1
ATOM 1288 H HD2 . TYR 79 79 ? A -30.795 0.766 18.336 1.000 1 A TYR 91.380 1
ATOM 1289 H HE1 . TYR 79 79 ? A -29.508 5.475 17.382 1.000 1 A TYR 91.380 1
ATOM 1290 H HE2 . TYR 79 79 ? A -28.864 1.275 16.818 1.000 1 A TYR 91.380 1
ATOM 1291 H HH . TYR 79 79 ? A -27.895 4.607 16.068 1.000 1 A TYR 91.380 1
ATOM 1292 N N . LYS 80 80 ? A -31.340 3.796 22.392 1.000 1 A LYS 92.120 1
ATOM 1293 C CA . LYS 80 80 ? A -30.473 4.578 23.290 1.000 1 A LYS 92.120 1
ATOM 1294 C C . LYS 80 80 ? A -29.814 3.699 24.347 1.000 1 A LYS 92.120 1
ATOM 1295 O O . LYS 80 80 ? A -28.596 3.722 24.468 1.000 1 A LYS 92.120 1
ATOM 1296 C CB . LYS 80 80 ? A -31.301 5.663 23.985 1.000 1 A LYS 92.120 1
ATOM 1297 C CG . LYS 80 80 ? A -31.540 6.893 23.108 1.000 1 A LYS 92.120 1
ATOM 1298 C CD . LYS 80 80 ? A -32.481 7.835 23.855 1.000 1 A LYS 92.120 1
ATOM 1299 C CE . LYS 80 80 ? A -32.953 9.008 23.001 1.000 1 A LYS 92.120 1
ATOM 1300 N NZ . LYS 80 80 ? A -33.982 9.756 23.764 1.000 1 A LYS 92.120 1
ATOM 1301 H H . LYS 80 80 ? A -32.311 4.065 22.322 1.000 1 A LYS 92.120 1
ATOM 1302 H HA . LYS 80 80 ? A -29.666 5.042 22.724 1.000 1 A LYS 92.120 1
ATOM 1303 H HB2 . LYS 80 80 ? A -32.258 5.241 24.292 1.000 1 A LYS 92.120 1
ATOM 1304 H HB3 . LYS 80 80 ? A -30.788 5.983 24.892 1.000 1 A LYS 92.120 1
ATOM 1305 H HG2 . LYS 80 80 ? A -31.976 6.604 22.152 1.000 1 A LYS 92.120 1
ATOM 1306 H HG3 . LYS 80 80 ? A -30.588 7.398 22.943 1.000 1 A LYS 92.120 1
ATOM 1307 H HD2 . LYS 80 80 ? A -31.981 8.209 24.749 1.000 1 A LYS 92.120 1
ATOM 1308 H HD3 . LYS 80 80 ? A -33.358 7.269 24.170 1.000 1 A LYS 92.120 1
ATOM 1309 H HE2 . LYS 80 80 ? A -33.385 8.610 22.082 1.000 1 A LYS 92.120 1
ATOM 1310 H HE3 . LYS 80 80 ? A -32.105 9.644 22.749 1.000 1 A LYS 92.120 1
ATOM 1311 H HZ1 . LYS 80 80 ? A -34.444 10.464 23.210 1.000 1 A LYS 92.120 1
ATOM 1312 H HZ2 . LYS 80 80 ? A -33.590 10.166 24.599 1.000 1 A LYS 92.120 1
ATOM 1313 H HZ3 . LYS 80 80 ? A -34.686 9.123 24.115 1.000 1 A LYS 92.120 1
ATOM 1314 N N . SER 81 81 ? A -30.589 2.865 25.044 1.000 1 A SER 92.250 1
ATOM 1315 C CA . SER 81 81 ? A -30.060 1.945 26.061 1.000 1 A SER 92.250 1
ATOM 1316 C C . SER 81 81 ? A -28.993 0.996 25.495 1.000 1 A SER 92.250 1
ATOM 1317 O O . SER 81 81 ? A -27.936 0.815 26.106 1.000 1 A SER 92.250 1
ATOM 1318 C CB . SER 81 81 ? A -31.220 1.153 26.673 1.000 1 A SER 92.250 1
ATOM 1319 O OG . SER 81 81 ? A -30.746 0.255 27.657 1.000 1 A SER 92.250 1
ATOM 1320 H H . SER 81 81 ? A -31.588 2.919 24.905 1.000 1 A SER 92.250 1
ATOM 1321 H HA . SER 81 81 ? A -29.590 2.537 26.847 1.000 1 A SER 92.250 1
ATOM 1322 H HB2 . SER 81 81 ? A -31.729 0.588 25.893 1.000 1 A SER 92.250 1
ATOM 1323 H HB3 . SER 81 81 ? A -31.933 1.843 27.124 1.000 1 A SER 92.250 1
ATOM 1324 H HG . SER 81 81 ? A -30.319 0.757 28.355 1.000 1 A SER 92.250 1
ATOM 1325 N N . ARG 82 82 ? A -29.217 0.450 24.290 1.000 1 A ARG 90.380 1
ATOM 1326 C CA . ARG 82 82 ? A -28.229 -0.395 23.595 1.000 1 A ARG 90.380 1
ATOM 1327 C C . ARG 82 82 ? A -26.971 0.385 23.213 1.000 1 A ARG 90.380 1
ATOM 1328 O O . ARG 82 82 ? A -25.869 -0.106 23.445 1.000 1 A ARG 90.380 1
ATOM 1329 C CB . ARG 82 82 ? A -28.853 -1.042 22.351 1.000 1 A ARG 90.380 1
ATOM 1330 C CG . ARG 82 82 ? A -29.922 -2.087 22.697 1.000 1 A ARG 90.380 1
ATOM 1331 C CD . ARG 82 82 ? A -30.529 -2.639 21.403 1.000 1 A ARG 90.380 1
ATOM 1332 N NE . ARG 82 82 ? A -31.634 -3.580 21.671 1.000 1 A ARG 90.380 1
ATOM 1333 C CZ . ARG 82 82 ? A -32.319 -4.245 20.754 1.000 1 A ARG 90.380 1
ATOM 1334 N NH1 . ARG 82 82 ? A -32.015 -4.196 19.486 1.000 1 A ARG 90.380 1
ATOM 1335 N NH2 . ARG 82 82 ? A -33.349 -4.967 21.096 1.000 1 A ARG 90.380 1
ATOM 1336 H H . ARG 82 82 ? A -30.096 0.653 23.836 1.000 1 A ARG 90.380 1
ATOM 1337 H HA . ARG 82 82 ? A -27.893 -1.178 24.274 1.000 1 A ARG 90.380 1
ATOM 1338 H HB2 . ARG 82 82 ? A -29.289 -0.269 21.719 1.000 1 A ARG 90.380 1
ATOM 1339 H HB3 . ARG 82 82 ? A -28.062 -1.537 21.787 1.000 1 A ARG 90.380 1
ATOM 1340 H HG2 . ARG 82 82 ? A -30.708 -1.635 23.303 1.000 1 A ARG 90.380 1
ATOM 1341 H HG3 . ARG 82 82 ? A -29.466 -2.900 23.262 1.000 1 A ARG 90.380 1
ATOM 1342 H HD2 . ARG 82 82 ? A -30.911 -1.804 20.816 1.000 1 A ARG 90.380 1
ATOM 1343 H HD3 . ARG 82 82 ? A -29.746 -3.141 20.834 1.000 1 A ARG 90.380 1
ATOM 1344 H HE . ARG 82 82 ? A -31.939 -3.661 22.630 1.000 1 A ARG 90.380 1
ATOM 1345 H HH11 . ARG 82 82 ? A -32.640 -4.561 18.782 1.000 1 A ARG 90.380 1
ATOM 1346 H HH12 . ARG 82 82 ? A -31.262 -3.595 19.182 1.000 1 A ARG 90.380 1
ATOM 1347 H HH21 . ARG 82 82 ? A -33.659 -4.996 22.057 1.000 1 A ARG 90.380 1
ATOM 1348 H HH22 . ARG 82 82 ? A -33.906 -5.389 20.368 1.000 1 A ARG 90.380 1
ATOM 1349 N N . LEU 83 83 ? A -27.123 1.600 22.683 1.000 1 A LEU 90.620 1
ATOM 1350 C CA . LEU 83 83 ? A -25.991 2.477 22.378 1.000 1 A LEU 90.620 1
ATOM 1351 C C . LEU 83 83 ? A -25.190 2.826 23.635 1.000 1 A LEU 90.620 1
ATOM 1352 O O . LEU 83 83 ? A -23.966 2.756 23.598 1.000 1 A LEU 90.620 1
ATOM 1353 C CB . LEU 83 83 ? A -26.468 3.767 21.692 1.000 1 A LEU 90.620 1
ATOM 1354 C CG . LEU 83 83 ? A -26.841 3.651 20.205 1.000 1 A LEU 90.620 1
ATOM 1355 C CD1 . LEU 83 83 ? A -27.302 5.033 19.737 1.000 1 A LEU 90.620 1
ATOM 1356 C CD2 . LEU 83 83 ? A -25.646 3.242 19.340 1.000 1 A LEU 90.620 1
ATOM 1357 H H . LEU 83 83 ? A -28.059 1.939 22.513 1.000 1 A LEU 90.620 1
ATOM 1358 H HA . LEU 83 83 ? A -25.302 1.948 21.719 1.000 1 A LEU 90.620 1
ATOM 1359 H HB2 . LEU 83 83 ? A -27.320 4.168 22.240 1.000 1 A LEU 90.620 1
ATOM 1360 H HB3 . LEU 83 83 ? A -25.659 4.494 21.766 1.000 1 A LEU 90.620 1
ATOM 1361 H HG . LEU 83 83 ? A -27.648 2.932 20.070 1.000 1 A LEU 90.620 1
ATOM 1362 H HD11 . LEU 83 83 ? A -28.243 5.290 20.225 1.000 1 A LEU 90.620 1
ATOM 1363 H HD12 . LEU 83 83 ? A -26.548 5.783 19.976 1.000 1 A LEU 90.620 1
ATOM 1364 H HD13 . LEU 83 83 ? A -27.444 5.030 18.657 1.000 1 A LEU 90.620 1
ATOM 1365 H HD21 . LEU 83 83 ? A -25.934 3.247 18.288 1.000 1 A LEU 90.620 1
ATOM 1366 H HD22 . LEU 83 83 ? A -25.318 2.234 19.592 1.000 1 A LEU 90.620 1
ATOM 1367 H HD23 . LEU 83 83 ? A -24.818 3.936 19.486 1.000 1 A LEU 90.620 1
ATOM 1368 N N . THR 84 84 ? A -25.837 3.139 24.762 1.000 1 A THR 92.190 1
ATOM 1369 C CA . THR 84 84 ? A -25.143 3.412 26.031 1.000 1 A THR 92.190 1
ATOM 1370 C C . THR 84 84 ? A -24.272 2.230 26.451 1.000 1 A THR 92.190 1
ATOM 1371 O O . THR 84 84 ? A -23.124 2.437 26.839 1.000 1 A THR 92.190 1
ATOM 1372 C CB . THR 84 84 ? A -26.130 3.717 27.167 1.000 1 A THR 92.190 1
ATOM 1373 O OG1 . THR 84 84 ? A -27.017 4.745 26.812 1.000 1 A THR 92.190 1
ATOM 1374 C CG2 . THR 84 84 ? A -25.435 4.169 28.449 1.000 1 A THR 92.190 1
ATOM 1375 H H . THR 84 84 ? A -26.843 3.232 24.740 1.000 1 A THR 92.190 1
ATOM 1376 H HA . THR 84 84 ? A -24.489 4.273 25.894 1.000 1 A THR 92.190 1
ATOM 1377 H HB . THR 84 84 ? A -26.717 2.823 27.381 1.000 1 A THR 92.190 1
ATOM 1378 H HG1 . THR 84 84 ? A -26.559 5.588 26.789 1.000 1 A THR 92.190 1
ATOM 1379 H HG21 . THR 84 84 ? A -26.185 4.458 29.186 1.000 1 A THR 92.190 1
ATOM 1380 H HG22 . THR 84 84 ? A -24.844 3.352 28.865 1.000 1 A THR 92.190 1
ATOM 1381 H HG23 . THR 84 84 ? A -24.781 5.017 28.246 1.000 1 A THR 92.190 1
ATOM 1382 N N . GLY 85 85 ? A -24.775 0.997 26.323 1.000 1 A GLY 89.250 1
ATOM 1383 C CA . GLY 85 85 ? A -24.007 -0.212 26.632 1.000 1 A GLY 89.250 1
ATOM 1384 C C . GLY 85 85 ? A -22.738 -0.371 25.786 1.000 1 A GLY 89.250 1
ATOM 1385 O O . GLY 85 85 ? A -21.735 -0.874 26.284 1.000 1 A GLY 89.250 1
ATOM 1386 H H . GLY 85 85 ? A -25.727 0.894 25.999 1.000 1 A GLY 89.250 1
ATOM 1387 H HA2 . GLY 85 85 ? A -24.639 -1.082 26.454 1.000 1 A GLY 89.250 1
ATOM 1388 H HA3 . GLY 85 85 ? A -23.719 -0.199 27.683 1.000 1 A GLY 89.250 1
ATOM 1389 N N . ILE 86 86 ? A -22.757 0.102 24.537 1.000 1 A ILE 86.690 1
ATOM 1390 C CA . ILE 86 86 ? A -21.623 0.028 23.600 1.000 1 A ILE 86.690 1
ATOM 1391 C C . ILE 86 86 ? A -20.655 1.200 23.788 1.000 1 A ILE 86.690 1
ATOM 1392 O O . ILE 86 86 ? A -19.442 1.018 23.739 1.000 1 A ILE 86.690 1
ATOM 1393 C CB . ILE 86 86 ? A -22.161 -0.031 22.153 1.000 1 A ILE 86.690 1
ATOM 1394 C CG1 . ILE 86 86 ? A -22.933 -1.352 21.937 1.000 1 A ILE 86.690 1
ATOM 1395 C CG2 . ILE 86 86 ? A -21.032 0.089 21.110 1.000 1 A ILE 86.690 1
ATOM 1396 C CD1 . ILE 86 86 ? A -23.881 -1.285 20.740 1.000 1 A ILE 86.690 1
ATOM 1397 H H . ILE 86 86 ? A -23.621 0.504 24.201 1.000 1 A ILE 86.690 1
ATOM 1398 H HA . ILE 86 86 ? A -21.056 -0.883 23.791 1.000 1 A ILE 86.690 1
ATOM 1399 H HB . ILE 86 86 ? A -22.845 0.805 22.008 1.000 1 A ILE 86.690 1
ATOM 1400 H HG12 . ILE 86 86 ? A -23.547 -1.584 22.807 1.000 1 A ILE 86.690 1
ATOM 1401 H HG13 . ILE 86 86 ? A -22.227 -2.174 21.811 1.000 1 A ILE 86.690 1
ATOM 1402 H HG21 . ILE 86 86 ? A -21.426 -0 20.098 1.000 1 A ILE 86.690 1
ATOM 1403 H HG22 . ILE 86 86 ? A -20.290 -0.693 21.273 1.000 1 A ILE 86.690 1
ATOM 1404 H HG23 . ILE 86 86 ? A -20.543 1.060 21.180 1.000 1 A ILE 86.690 1
ATOM 1405 H HD11 . ILE 86 86 ? A -24.410 -2.233 20.640 1.000 1 A ILE 86.690 1
ATOM 1406 H HD12 . ILE 86 86 ? A -23.346 -1.074 19.815 1.000 1 A ILE 86.690 1
ATOM 1407 H HD13 . ILE 86 86 ? A -24.605 -0.493 20.934 1.000 1 A ILE 86.690 1
ATOM 1408 N N . LEU 87 87 ? A -21.179 2.406 24.005 1.000 1 A LEU 89.500 1
ATOM 1409 C CA . LEU 87 87 ? A -20.396 3.639 24.068 1.000 1 A LEU 89.500 1
ATOM 1410 C C . LEU 87 87 ? A -19.773 3.892 25.443 1.000 1 A LEU 89.500 1
ATOM 1411 O O . LEU 87 87 ? A -18.727 4.533 25.528 1.000 1 A LEU 89.500 1
ATOM 1412 C CB . LEU 87 87 ? A -21.300 4.813 23.659 1.000 1 A LEU 89.500 1
ATOM 1413 C CG . LEU 87 87 ? A -21.785 4.820 22.201 1.000 1 A LEU 89.500 1
ATOM 1414 C CD1 . LEU 87 87 ? A -22.604 6.092 21.963 1.000 1 A LEU 89.500 1
ATOM 1415 C CD2 . LEU 87 87 ? A -20.641 4.762 21.193 1.000 1 A LEU 89.500 1
ATOM 1416 H H . LEU 87 87 ? A -22.187 2.483 24.007 1.000 1 A LEU 89.500 1
ATOM 1417 H HA . LEU 87 87 ? A -19.558 3.569 23.374 1.000 1 A LEU 89.500 1
ATOM 1418 H HB2 . LEU 87 87 ? A -22.175 4.814 24.308 1.000 1 A LEU 89.500 1
ATOM 1419 H HB3 . LEU 87 87 ? A -20.755 5.741 23.833 1.000 1 A LEU 89.500 1
ATOM 1420 H HG . LEU 87 87 ? A -22.428 3.958 22.021 1.000 1 A LEU 89.500 1
ATOM 1421 H HD11 . LEU 87 87 ? A -23.426 6.139 22.677 1.000 1 A LEU 89.500 1
ATOM 1422 H HD12 . LEU 87 87 ? A -21.975 6.975 22.075 1.000 1 A LEU 89.500 1
ATOM 1423 H HD13 . LEU 87 87 ? A -23.020 6.075 20.955 1.000 1 A LEU 89.500 1
ATOM 1424 H HD21 . LEU 87 87 ? A -21.065 4.731 20.190 1.000 1 A LEU 89.500 1
ATOM 1425 H HD22 . LEU 87 87 ? A -19.983 5.624 21.306 1.000 1 A LEU 89.500 1
ATOM 1426 H HD23 . LEU 87 87 ? A -20.075 3.839 21.318 1.000 1 A LEU 89.500 1
ATOM 1427 N N . SER 88 88 ? A -20.385 3.397 26.524 1.000 1 A SER 90.810 1
ATOM 1428 C CA . SER 88 88 ? A -19.875 3.614 27.883 1.000 1 A SER 90.810 1
ATOM 1429 C C . SER 88 88 ? A -18.466 3.040 28.100 1.000 1 A SER 90.810 1
ATOM 1430 O O . SER 88 88 ? A -17.648 3.757 28.680 1.000 1 A SER 90.810 1
ATOM 1431 C CB . SER 88 88 ? A -20.864 3.096 28.933 1.000 1 A SER 90.810 1
ATOM 1432 O OG . SER 88 88 ? A -20.458 3.493 30.227 1.000 1 A SER 90.810 1
ATOM 1433 H H . SER 88 88 ? A -21.250 2.890 26.405 1.000 1 A SER 90.810 1
ATOM 1434 H HA . SER 88 88 ? A -19.797 4.692 28.028 1.000 1 A SER 90.810 1
ATOM 1435 H HB2 . SER 88 88 ? A -21.847 3.527 28.740 1.000 1 A SER 90.810 1
ATOM 1436 H HB3 . SER 88 88 ? A -20.949 2.010 28.894 1.000 1 A SER 90.810 1
ATOM 1437 H HG . SER 88 88 ? A -19.518 3.336 30.338 1.000 1 A SER 90.810 1
ATOM 1438 N N . PRO 89 89 ? A -18.124 1.819 27.633 1.000 1 A PRO 85.620 1
ATOM 1439 C CA . PRO 89 89 ? A -16.753 1.310 27.715 1.000 1 A PRO 85.620 1
ATOM 1440 C C . PRO 89 89 ? A -15.743 2.175 26.951 1.000 1 A PRO 85.620 1
ATOM 1441 O O . PRO 89 89 ? A -14.666 2.458 27.469 1.000 1 A PRO 85.620 1
ATOM 1442 C CB . PRO 89 89 ? A -16.804 -0.117 27.154 1.000 1 A PRO 85.620 1
ATOM 1443 C CG . PRO 89 89 ? A -18.254 -0.538 27.373 1.000 1 A PRO 85.620 1
ATOM 1444 C CD . PRO 89 89 ? A -19.010 0.766 27.152 1.000 1 A PRO 85.620 1
ATOM 1445 H HA . PRO 89 89 ? A -16.455 1.269 28.763 1.000 1 A PRO 85.620 1
ATOM 1446 H HB2 . PRO 89 89 ? A -16.109 -0.777 27.673 1.000 1 A PRO 85.620 1
ATOM 1447 H HB3 . PRO 89 89 ? A -16.592 -0.114 26.085 1.000 1 A PRO 85.620 1
ATOM 1448 H HG2 . PRO 89 89 ? A -18.566 -1.308 26.667 1.000 1 A PRO 85.620 1
ATOM 1449 H HG3 . PRO 89 89 ? A -18.392 -0.875 28.401 1.000 1 A PRO 85.620 1
ATOM 1450 H HD2 . PRO 89 89 ? A -19.960 0.729 27.685 1.000 1 A PRO 85.620 1
ATOM 1451 H HD3 . PRO 89 89 ? A -19.188 0.904 26.086 1.000 1 A PRO 85.620 1
ATOM 1452 N N . ILE 90 90 ? A -16.113 2.661 25.760 1.000 1 A ILE 85.690 1
ATOM 1453 C CA . ILE 90 90 ? A -15.257 3.526 24.933 1.000 1 A ILE 85.690 1
ATOM 1454 C C . ILE 90 90 ? A -14.979 4.843 25.656 1.000 1 A ILE 85.690 1
ATOM 1455 O O . ILE 90 90 ? A -13.830 5.266 25.766 1.000 1 A ILE 85.690 1
ATOM 1456 C CB . ILE 90 90 ? A -15.914 3.844 23.572 1.000 1 A ILE 85.690 1
ATOM 1457 C CG1 . ILE 90 90 ? A -16.420 2.595 22.828 1.000 1 A ILE 85.690 1
ATOM 1458 C CG2 . ILE 90 90 ? A -14.935 4.628 22.680 1.000 1 A ILE 85.690 1
ATOM 1459 C CD1 . ILE 90 90 ? A -17.218 2.992 21.578 1.000 1 A ILE 85.690 1
ATOM 1460 H H . ILE 90 90 ? A -17.016 2.394 25.395 1.000 1 A ILE 85.690 1
ATOM 1461 H HA . ILE 90 90 ? A -14.306 3.022 24.760 1.000 1 A ILE 85.690 1
ATOM 1462 H HB . ILE 90 90 ? A -16.777 4.483 23.758 1.000 1 A ILE 85.690 1
ATOM 1463 H HG12 . ILE 90 90 ? A -17.087 2.028 23.478 1.000 1 A ILE 85.690 1
ATOM 1464 H HG13 . ILE 90 90 ? A -15.583 1.955 22.550 1.000 1 A ILE 85.690 1
ATOM 1465 H HG21 . ILE 90 90 ? A -14.592 5.536 23.178 1.000 1 A ILE 85.690 1
ATOM 1466 H HG22 . ILE 90 90 ? A -15.414 4.930 21.749 1.000 1 A ILE 85.690 1
ATOM 1467 H HG23 . ILE 90 90 ? A -14.071 4.006 22.448 1.000 1 A ILE 85.690 1
ATOM 1468 H HD11 . ILE 90 90 ? A -18.013 2.270 21.393 1.000 1 A ILE 85.690 1
ATOM 1469 H HD12 . ILE 90 90 ? A -17.697 3.961 21.721 1.000 1 A ILE 85.690 1
ATOM 1470 H HD13 . ILE 90 90 ? A -16.558 3.048 20.713 1.000 1 A ILE 85.690 1
ATOM 1471 N N . LYS 91 91 ? A -16.037 5.481 26.178 1.000 1 A LYS 88.880 1
ATOM 1472 C CA . LYS 91 91 ? A -15.925 6.725 26.940 1.000 1 A LYS 88.880 1
ATOM 1473 C C . LYS 91 91 ? A -14.988 6.543 28.135 1.000 1 A LYS 88.880 1
ATOM 1474 O O . LYS 91 91 ? A -14.078 7.346 28.307 1.000 1 A LYS 88.880 1
ATOM 1475 C CB . LYS 91 91 ? A -17.323 7.196 27.365 1.000 1 A LYS 88.880 1
ATOM 1476 C CG . LYS 91 91 ? A -17.217 8.524 28.121 1.000 1 A LYS 88.880 1
ATOM 1477 C CD . LYS 91 91 ? A -18.584 9.102 28.483 1.000 1 A LYS 88.880 1
ATOM 1478 C CE . LYS 91 91 ? A -18.288 10.280 29.406 1.000 1 A LYS 88.880 1
ATOM 1479 N NZ . LYS 91 91 ? A -19.483 11.038 29.815 1.000 1 A LYS 88.880 1
ATOM 1480 H H . LYS 91 91 ? A -16.950 5.074 26.037 1.000 1 A LYS 88.880 1
ATOM 1481 H HA . LYS 91 91 ? A -15.468 7.485 26.306 1.000 1 A LYS 88.880 1
ATOM 1482 H HB2 . LYS 91 91 ? A -17.946 7.328 26.480 1.000 1 A LYS 88.880 1
ATOM 1483 H HB3 . LYS 91 91 ? A -17.787 6.449 28.009 1.000 1 A LYS 88.880 1
ATOM 1484 H HG2 . LYS 91 91 ? A -16.658 8.359 29.042 1.000 1 A LYS 88.880 1
ATOM 1485 H HG3 . LYS 91 91 ? A -16.676 9.246 27.509 1.000 1 A LYS 88.880 1
ATOM 1486 H HD2 . LYS 91 91 ? A -19.094 9.435 27.579 1.000 1 A LYS 88.880 1
ATOM 1487 H HD3 . LYS 91 91 ? A -19.173 8.353 29.012 1.000 1 A LYS 88.880 1
ATOM 1488 H HE2 . LYS 91 91 ? A -17.778 9.895 30.290 1.000 1 A LYS 88.880 1
ATOM 1489 H HE3 . LYS 91 91 ? A -17.571 10.940 28.919 1.000 1 A LYS 88.880 1
ATOM 1490 H HZ1 . LYS 91 91 ? A -20.126 10.432 30.304 1.000 1 A LYS 88.880 1
ATOM 1491 H HZ2 . LYS 91 91 ? A -19.906 11.469 29.005 1.000 1 A LYS 88.880 1
ATOM 1492 H HZ3 . LYS 91 91 ? A -19.164 11.759 30.447 1.000 1 A LYS 88.880 1
ATOM 1493 N N . GLY 92 92 ? A -15.166 5.463 28.900 1.000 1 A GLY 86.810 1
ATOM 1494 C CA . GLY 92 92 ? A -14.306 5.147 30.041 1.000 1 A GLY 86.810 1
ATOM 1495 C C . GLY 92 92 ? A -12.839 4.934 29.652 1.000 1 A GLY 86.810 1
ATOM 1496 O O . GLY 92 92 ? A -11.952 5.420 30.347 1.000 1 A GLY 86.810 1
ATOM 1497 H H . GLY 92 92 ? A -15.931 4.840 28.682 1.000 1 A GLY 86.810 1
ATOM 1498 H HA2 . GLY 92 92 ? A -14.668 4.235 30.514 1.000 1 A GLY 86.810 1
ATOM 1499 H HA3 . GLY 92 92 ? A -14.354 5.962 30.763 1.000 1 A GLY 86.810 1
ATOM 1500 N N . ALA 93 93 ? A -12.567 4.265 28.527 1.000 1 A ALA 82.060 1
ATOM 1501 C CA . ALA 93 93 ? A -11.205 4.060 28.032 1.000 1 A ALA 82.060 1
ATOM 1502 C C . ALA 93 93 ? A -10.529 5.375 27.597 1.000 1 A ALA 82.060 1
ATOM 1503 O O . ALA 93 93 ? A -9.374 5.617 27.947 1.000 1 A ALA 82.060 1
ATOM 1504 C CB . ALA 93 93 ? A -11.255 3.037 26.892 1.000 1 A ALA 82.060 1
ATOM 1505 H H . ALA 93 93 ? A -13.327 3.855 28.003 1.000 1 A ALA 82.060 1
ATOM 1506 H HA . ALA 93 93 ? A -10.600 3.641 28.836 1.000 1 A ALA 82.060 1
ATOM 1507 H HB1 . ALA 93 93 ? A -10.251 2.869 26.503 1.000 1 A ALA 82.060 1
ATOM 1508 H HB2 . ALA 93 93 ? A -11.895 3.405 26.089 1.000 1 A ALA 82.060 1
ATOM 1509 H HB3 . ALA 93 93 ? A -11.656 2.092 27.258 1.000 1 A ALA 82.060 1
ATOM 1510 N N . ILE 94 94 ? A -11.255 6.248 26.890 1.000 1 A ILE 82.120 1
ATOM 1511 C CA . ILE 94 94 ? A -10.759 7.572 26.477 1.000 1 A ILE 82.120 1
ATOM 1512 C C . ILE 94 94 ? A -10.494 8.460 27.701 1.000 1 A ILE 82.120 1
ATOM 1513 O O . ILE 94 94 ? A -9.441 9.089 27.792 1.000 1 A ILE 82.120 1
ATOM 1514 C CB . ILE 94 94 ? A -11.754 8.231 25.491 1.000 1 A ILE 82.120 1
ATOM 1515 C CG1 . ILE 94 94 ? A -11.782 7.445 24.159 1.000 1 A ILE 82.120 1
ATOM 1516 C CG2 . ILE 94 94 ? A -11.391 9.706 25.227 1.000 1 A ILE 82.120 1
ATOM 1517 C CD1 . ILE 94 94 ? A -12.925 7.857 23.225 1.000 1 A ILE 82.120 1
ATOM 1518 H H . ILE 94 94 ? A -12.193 5.982 26.627 1.000 1 A ILE 82.120 1
ATOM 1519 H HA . ILE 94 94 ? A -9.805 7.447 25.966 1.000 1 A ILE 82.120 1
ATOM 1520 H HB . ILE 94 94 ? A -12.749 8.202 25.936 1.000 1 A ILE 82.120 1
ATOM 1521 H HG12 . ILE 94 94 ? A -11.899 6.380 24.361 1.000 1 A ILE 82.120 1
ATOM 1522 H HG13 . ILE 94 94 ? A -10.834 7.577 23.638 1.000 1 A ILE 82.120 1
ATOM 1523 H HG21 . ILE 94 94 ? A -12.078 10.157 24.510 1.000 1 A ILE 82.120 1
ATOM 1524 H HG22 . ILE 94 94 ? A -11.458 10.293 26.143 1.000 1 A ILE 82.120 1
ATOM 1525 H HG23 . ILE 94 94 ? A -10.376 9.779 24.837 1.000 1 A ILE 82.120 1
ATOM 1526 H HD11 . ILE 94 94 ? A -12.951 7.173 22.377 1.000 1 A ILE 82.120 1
ATOM 1527 H HD12 . ILE 94 94 ? A -13.871 7.803 23.763 1.000 1 A ILE 82.120 1
ATOM 1528 H HD13 . ILE 94 94 ? A -12.770 8.867 22.845 1.000 1 A ILE 82.120 1
ATOM 1529 N N . GLU 95 95 ? A -11.416 8.489 28.668 1.000 1 A GLU 83.000 1
ATOM 1530 C CA . GLU 95 95 ? A -11.260 9.265 29.905 1.000 1 A GLU 83.000 1
ATOM 1531 C C . GLU 95 95 ? A -10.093 8.759 30.757 1.000 1 A GLU 83.000 1
ATOM 1532 O O . GLU 95 95 ? A -9.352 9.568 31.312 1.000 1 A GLU 83.000 1
ATOM 1533 C CB . GLU 95 95 ? A -12.558 9.223 30.727 1.000 1 A GLU 83.000 1
ATOM 1534 C CG . GLU 95 95 ? A -13.653 10.119 30.127 1.000 1 A GLU 83.000 1
ATOM 1535 C CD . GLU 95 95 ? A -14.996 10.039 30.873 1.000 1 A GLU 83.000 1
ATOM 1536 O OE1 . GLU 95 95 ? A -15.854 10.920 30.618 1.000 1 A GLU 83.000 1
ATOM 1537 O OE2 . GLU 95 95 ? A -15.224 9.091 31.658 1.000 1 A GLU 83.000 1
ATOM 1538 H H . GLU 95 95 ? A -12.273 7.972 28.538 1.000 1 A GLU 83.000 1
ATOM 1539 H HA . GLU 95 95 ? A -11.040 10.302 29.653 1.000 1 A GLU 83.000 1
ATOM 1540 H HB2 . GLU 95 95 ? A -12.906 8.192 30.790 1.000 1 A GLU 83.000 1
ATOM 1541 H HB3 . GLU 95 95 ? A -12.348 9.577 31.737 1.000 1 A GLU 83.000 1
ATOM 1542 H HG2 . GLU 95 95 ? A -13.296 11.149 30.144 1.000 1 A GLU 83.000 1
ATOM 1543 H HG3 . GLU 95 95 ? A -13.815 9.848 29.084 1.000 1 A GLU 83.000 1
ATOM 1544 N N . LEU 96 96 ? A -9.884 7.441 30.833 1.000 1 A LEU 77.810 1
ATOM 1545 C CA . LEU 96 96 ? A -8.735 6.859 31.528 1.000 1 A LEU 77.810 1
ATOM 1546 C C . LEU 96 96 ? A -7.419 7.265 30.861 1.000 1 A LEU 77.810 1
ATOM 1547 O O . LEU 96 96 ? A -6.467 7.612 31.555 1.000 1 A LEU 77.810 1
ATOM 1548 C CB . LEU 96 96 ? A -8.918 5.335 31.604 1.000 1 A LEU 77.810 1
ATOM 1549 C CG . LEU 96 96 ? A -7.814 4.630 32.420 1.000 1 A LEU 77.810 1
ATOM 1550 C CD1 . LEU 96 96 ? A -8.425 3.562 33.327 1.000 1 A LEU 77.810 1
ATOM 1551 C CD2 . LEU 96 96 ? A -6.783 3.947 31.517 1.000 1 A LEU 77.810 1
ATOM 1552 H H . LEU 96 96 ? A -10.547 6.819 30.393 1.000 1 A LEU 77.810 1
ATOM 1553 H HA . LEU 96 96 ? A -8.714 7.255 32.543 1.000 1 A LEU 77.810 1
ATOM 1554 H HB2 . LEU 96 96 ? A -9.882 5.150 32.078 1.000 1 A LEU 77.810 1
ATOM 1555 H HB3 . LEU 96 96 ? A -8.966 4.916 30.598 1.000 1 A LEU 77.810 1
ATOM 1556 H HG . LEU 96 96 ? A -7.305 5.352 33.059 1.000 1 A LEU 77.810 1
ATOM 1557 H HD11 . LEU 96 96 ? A -7.638 3.070 33.899 1.000 1 A LEU 77.810 1
ATOM 1558 H HD12 . LEU 96 96 ? A -8.954 2.822 32.726 1.000 1 A LEU 77.810 1
ATOM 1559 H HD13 . LEU 96 96 ? A -9.123 4.029 34.022 1.000 1 A LEU 77.810 1
ATOM 1560 H HD21 . LEU 96 96 ? A -6.315 4.687 30.867 1.000 1 A LEU 77.810 1
ATOM 1561 H HD22 . LEU 96 96 ? A -6.013 3.473 32.125 1.000 1 A LEU 77.810 1
ATOM 1562 H HD23 . LEU 96 96 ? A -7.269 3.193 30.898 1.000 1 A LEU 77.810 1
ATOM 1563 N N . TYR 97 97 ? A -7.370 7.276 29.528 1.000 1 A TYR 70.250 1
ATOM 1564 C CA . TYR 97 97 ? A -6.196 7.752 28.805 1.000 1 A TYR 70.250 1
ATOM 1565 C C . TYR 97 97 ? A -5.924 9.232 29.093 1.000 1 A TYR 70.250 1
ATOM 1566 O O . TYR 97 97 ? A -4.800 9.595 29.436 1.000 1 A TYR 70.250 1
ATOM 1567 C CB . TYR 97 97 ? A -6.385 7.493 27.312 1.000 1 A TYR 70.250 1
ATOM 1568 C CG . TYR 97 97 ? A -5.081 7.521 26.554 1.000 1 A TYR 70.250 1
ATOM 1569 C CD1 . TYR 97 97 ? A -4.435 8.741 26.287 1.000 1 A TYR 70.250 1
ATOM 1570 C CD2 . TYR 97 97 ? A -4.500 6.313 26.135 1.000 1 A TYR 70.250 1
ATOM 1571 C CE1 . TYR 97 97 ? A -3.254 8.764 25.533 1.000 1 A TYR 70.250 1
ATOM 1572 C CE2 . TYR 97 97 ? A -3.345 6.337 25.341 1.000 1 A TYR 70.250 1
ATOM 1573 C CZ . TYR 97 97 ? A -2.735 7.561 25.009 1.000 1 A TYR 70.250 1
ATOM 1574 O OH . TYR 97 97 ? A -1.649 7.547 24.196 1.000 1 A TYR 70.250 1
ATOM 1575 H H . TYR 97 97 ? A -8.176 6.969 29.003 1.000 1 A TYR 70.250 1
ATOM 1576 H HA . TYR 97 97 ? A -5.329 7.184 29.142 1.000 1 A TYR 70.250 1
ATOM 1577 H HB2 . TYR 97 97 ? A -7.065 8.231 26.886 1.000 1 A TYR 70.250 1
ATOM 1578 H HB3 . TYR 97 97 ? A -6.842 6.513 27.176 1.000 1 A TYR 70.250 1
ATOM 1579 H HD1 . TYR 97 97 ? A -4.832 9.667 26.676 1.000 1 A TYR 70.250 1
ATOM 1580 H HD2 . TYR 97 97 ? A -4.982 5.372 26.356 1.000 1 A TYR 70.250 1
ATOM 1581 H HE1 . TYR 97 97 ? A -2.746 9.707 25.400 1.000 1 A TYR 70.250 1
ATOM 1582 H HE2 . TYR 97 97 ? A -2.959 5.421 24.921 1.000 1 A TYR 70.250 1
ATOM 1583 H HH . TYR 97 97 ? A -1.285 8.421 24.037 1.000 1 A TYR 70.250 1
ATOM 1584 N N . ASN 98 98 ? A -6.962 10.071 29.041 1.000 1 A ASN 69.690 1
ATOM 1585 C CA . ASN 98 98 ? A -6.851 11.501 29.319 1.000 1 A ASN 69.690 1
ATOM 1586 C C . ASN 98 98 ? A -6.409 11.794 30.759 1.000 1 A ASN 69.690 1
ATOM 1587 O O . ASN 98 98 ? A -5.537 12.626 31.004 1.000 1 A ASN 69.690 1
ATOM 1588 C CB . ASN 98 98 ? A -8.201 12.159 29.049 1.000 1 A ASN 69.690 1
ATOM 1589 C CG . ASN 98 98 ? A -8.088 13.670 29.174 1.000 1 A ASN 69.690 1
ATOM 1590 O OD1 . ASN 98 98 ? A -7.233 14.315 28.594 1.000 1 A ASN 69.690 1
ATOM 1591 N ND2 . ASN 98 98 ? A -8.938 14.290 29.958 1.000 1 A ASN 69.690 1
ATOM 1592 H H . ASN 98 98 ? A -7.855 9.709 28.740 1.000 1 A ASN 69.690 1
ATOM 1593 H HA . ASN 98 98 ? A -6.118 11.933 28.637 1.000 1 A ASN 69.690 1
ATOM 1594 H HB2 . ASN 98 98 ? A -8.526 11.903 28.040 1.000 1 A ASN 69.690 1
ATOM 1595 H HB3 . ASN 98 98 ? A -8.945 11.783 29.751 1.000 1 A ASN 69.690 1
ATOM 1596 H HD21 . ASN 98 98 ? A -8.766 15.277 30.082 1.000 1 A ASN 69.690 1
ATOM 1597 H HD22 . ASN 98 98 ? A -9.554 13.762 30.561 1.000 1 A ASN 69.690 1
ATOM 1598 N N . ASN 99 99 ? A -6.986 11.076 31.722 1.000 1 A ASN 67.690 1
ATOM 1599 C CA . ASN 99 99 ? A -6.636 11.209 33.130 1.000 1 A ASN 67.690 1
ATOM 1600 C C . ASN 99 99 ? A -5.244 10.648 33.444 1.000 1 A ASN 67.690 1
ATOM 1601 O O . ASN 99 99 ? A -4.697 10.945 34.498 1.000 1 A ASN 67.690 1
ATOM 1602 C CB . ASN 99 99 ? A -7.699 10.522 33.998 1.000 1 A ASN 67.690 1
ATOM 1603 C CG . ASN 99 99 ? A -9.033 11.243 34.018 1.000 1 A ASN 67.690 1
ATOM 1604 O OD1 . ASN 99 99 ? A -9.168 12.411 33.696 1.000 1 A ASN 67.690 1
ATOM 1605 N ND2 . ASN 99 99 ? A -10.074 10.566 34.442 1.000 1 A ASN 67.690 1
ATOM 1606 H H . ASN 99 99 ? A -7.718 10.427 31.468 1.000 1 A ASN 67.690 1
ATOM 1607 H HA . ASN 99 99 ? A -6.614 12.273 33.367 1.000 1 A ASN 67.690 1
ATOM 1608 H HB2 . ASN 99 99 ? A -7.343 10.473 35.027 1.000 1 A ASN 67.690 1
ATOM 1609 H HB3 . ASN 99 99 ? A -7.843 9.501 33.643 1.000 1 A ASN 67.690 1
ATOM 1610 H HD21 . ASN 99 99 ? A -10.961 11.045 34.380 1.000 1 A ASN 67.690 1
ATOM 1611 H HD22 . ASN 99 99 ? A -9.990 9.575 34.617 1.000 1 A ASN 67.690 1
ATOM 1612 N N . ASN 100 100 ? A -4.637 9.869 32.557 1.000 1 A ASN 58.690 1
ATOM 1613 C CA . ASN 100 100 ? A -3.243 9.462 32.709 1.000 1 A ASN 58.690 1
ATOM 1614 C C . ASN 100 100 ? A -2.281 10.404 31.967 1.000 1 A ASN 58.690 1
ATOM 1615 O O . ASN 100 100 ? A -1.092 10.421 32.276 1.000 1 A ASN 58.690 1
ATOM 1616 C CB . ASN 100 100 ? A -3.123 7.986 32.319 1.000 1 A ASN 58.690 1
ATOM 1617 C CG . ASN 100 100 ? A -3.853 7.076 33.297 1.000 1 A ASN 58.690 1
ATOM 1618 O OD1 . ASN 100 100 ? A -4.053 7.365 34.467 1.000 1 A ASN 58.690 1
ATOM 1619 N ND2 . ASN 100 100 ? A -4.276 5.920 32.849 1.000 1 A ASN 58.690 1
ATOM 1620 H H . ASN 100 100 ? A -5.142 9.575 31.732 1.000 1 A ASN 58.690 1
ATOM 1621 H HA . ASN 100 100 ? A -2.954 9.530 33.758 1.000 1 A ASN 58.690 1
ATOM 1622 H HB2 . ASN 100 100 ? A -2.073 7.696 32.323 1.000 1 A ASN 58.690 1
ATOM 1623 H HB3 . ASN 100 100 ? A -3.522 7.844 31.314 1.000 1 A ASN 58.690 1
ATOM 1624 H HD21 . ASN 100 100 ? A -4.785 5.360 33.518 1.000 1 A ASN 58.690 1
ATOM 1625 H HD22 . ASN 100 100 ? A -4.236 5.726 31.859 1.000 1 A ASN 58.690 1
ATOM 1626 N N . THR 101 101 ? A -2.782 11.249 31.061 1.000 1 A THR 57.220 1
ATOM 1627 C CA . THR 101 101 ? A -2.053 12.386 30.479 1.000 1 A THR 57.220 1
ATOM 1628 C C . THR 101 101 ? A -2.209 13.655 31.332 1.000 1 A THR 57.220 1
ATOM 1629 O O . THR 101 101 ? A -2.639 14.694 30.840 1.000 1 A THR 57.220 1
ATOM 1630 C CB . THR 101 101 ? A -2.441 12.624 29.005 1.000 1 A THR 57.220 1
ATOM 1631 O OG1 . THR 101 101 ? A -3.831 12.649 28.814 1.000 1 A THR 57.220 1
ATOM 1632 C CG2 . THR 101 101 ? A -1.912 11.530 28.079 1.000 1 A THR 57.220 1
ATOM 1633 H H . THR 101 101 ? A -3.747 11.140 30.783 1.000 1 A THR 57.220 1
ATOM 1634 H HA . THR 101 101 ? A -0.988 12.154 30.489 1.000 1 A THR 57.220 1
ATOM 1635 H HB . THR 101 101 ? A -2.019 13.572 28.672 1.000 1 A THR 57.220 1
ATOM 1636 H HG1 . THR 101 101 ? A -4.225 13.165 29.521 1.000 1 A THR 57.220 1
ATOM 1637 H HG21 . THR 101 101 ? A -0.826 11.473 28.158 1.000 1 A THR 57.220 1
ATOM 1638 H HG22 . THR 101 101 ? A -2.187 11.765 27.051 1.000 1 A THR 57.220 1
ATOM 1639 H HG23 . THR 101 101 ? A -2.346 10.569 28.354 1.000 1 A THR 57.220 1
ATOM 1640 N N . HIS 102 102 ? A -1.875 13.595 32.626 1.000 1 A HIS 43.190 1
ATOM 1641 C CA . HIS 102 102 ? A -1.713 14.803 33.450 1.000 1 A HIS 43.190 1
ATOM 1642 C C . HIS 102 102 ? A -0.285 15.380 33.291 1.000 1 A HIS 43.190 1
ATOM 1643 O O . HIS 102 102 ? A 0.694 14.638 33.298 1.000 1 A HIS 43.190 1
ATOM 1644 C CB . HIS 102 102 ? A -2.082 14.532 34.924 1.000 1 A HIS 43.190 1
ATOM 1645 C CG . HIS 102 102 ? A -3.571 14.515 35.210 1.000 1 A HIS 43.190 1
ATOM 1646 N ND1 . HIS 102 102 ? A -4.451 13.529 34.866 1.000 1 A HIS 43.190 1
ATOM 1647 C CD2 . HIS 102 102 ? A -4.300 15.443 35.905 1.000 1 A HIS 43.190 1
ATOM 1648 C CE1 . HIS 102 102 ? A -5.666 13.828 35.345 1.000 1 A HIS 43.190 1
ATOM 1649 N NE2 . HIS 102 102 ? A -5.628 14.999 35.990 1.000 1 A HIS 43.190 1
ATOM 1650 H H . HIS 102 102 ? A -1.490 12.731 32.978 1.000 1 A HIS 43.190 1
ATOM 1651 H HA . HIS 102 102 ? A -2.405 15.567 33.096 1.000 1 A HIS 43.190 1
ATOM 1652 H HB2 . HIS 102 102 ? A -1.642 13.587 35.242 1.000 1 A HIS 43.190 1
ATOM 1653 H HB3 . HIS 102 102 ? A -1.641 15.318 35.537 1.000 1 A HIS 43.190 1
ATOM 1654 H HD1 . HIS 102 102 ? A -4.204 12.633 34.470 1.000 1 A HIS 43.190 1
ATOM 1655 H HD2 . HIS 102 102 ? A -3.907 16.351 36.338 1.000 1 A HIS 43.190 1
ATOM 1656 H HE1 . HIS 102 102 ? A -6.542 13.200 35.276 1.000 1 A HIS 43.190 1
ATOM 1657 N N . ASP 103 103 ? A -0.186 16.711 33.180 1.000 1 A ASP 40.470 1
ATOM 1658 C CA . ASP 103 103 ? A 0.988 17.551 33.501 1.000 1 A ASP 40.470 1
ATOM 1659 C C . ASP 103 103 ? A 2.273 17.538 32.639 1.000 1 A ASP 40.470 1
ATOM 1660 O O . ASP 103 103 ? A 3.368 17.649 33.185 1.000 1 A ASP 40.470 1
ATOM 1661 C CB . ASP 103 103 ? A 1.273 17.489 35.019 1.000 1 A ASP 40.470 1
ATOM 1662 C CG . ASP 103 103 ? A 0.211 18.185 35.866 1.000 1 A ASP 40.470 1
ATOM 1663 O OD1 . ASP 103 103 ? A -0.608 18.941 35.291 1.000 1 A ASP 40.470 1
ATOM 1664 O OD2 . ASP 103 103 ? A 0.245 17.978 37.098 1.000 1 A ASP 40.470 1
ATOM 1665 H H . ASP 103 103 ? A -1.062 17.212 33.225 1.000 1 A ASP 40.470 1
ATOM 1666 H HA . ASP 103 103 ? A 0.640 18.569 33.326 1.000 1 A ASP 40.470 1
ATOM 1667 H HB2 . ASP 103 103 ? A 1.379 16.451 35.333 1.000 1 A ASP 40.470 1
ATOM 1668 H HB3 . ASP 103 103 ? A 2.208 18.001 35.250 1.000 1 A ASP 40.470 1
ATOM 1669 N N . LEU 104 104 ? A 2.194 17.570 31.298 1.000 1 A LEU 44.000 1
ATOM 1670 C CA . LEU 104 104 ? A 3.377 17.904 30.460 1.000 1 A LEU 44.000 1
ATOM 1671 C C . LEU 104 104 ? A 3.191 18.988 29.383 1.000 1 A LEU 44.000 1
ATOM 1672 O O . LEU 104 104 ? A 4.104 19.225 28.598 1.000 1 A LEU 44.000 1
ATOM 1673 C CB . LEU 104 104 ? A 4.029 16.616 29.926 1.000 1 A LEU 44.000 1
ATOM 1674 C CG . LEU 104 104 ? A 5.056 16.040 30.920 1.000 1 A LEU 44.000 1
ATOM 1675 C CD1 . LEU 104 104 ? A 5.196 14.551 30.684 1.000 1 A LEU 44.000 1
ATOM 1676 C CD2 . LEU 104 104 ? A 6.436 16.697 30.795 1.000 1 A LEU 44.000 1
ATOM 1677 H H . LEU 104 104 ? A 1.300 17.378 30.868 1.000 1 A LEU 44.000 1
ATOM 1678 H HA . LEU 104 104 ? A 4.118 18.373 31.107 1.000 1 A LEU 44.000 1
ATOM 1679 H HB2 . LEU 104 104 ? A 3.241 15.887 29.737 1.000 1 A LEU 44.000 1
ATOM 1680 H HB3 . LEU 104 104 ? A 4.535 16.796 28.978 1.000 1 A LEU 44.000 1
ATOM 1681 H HG . LEU 104 104 ? A 4.710 16.145 31.948 1.000 1 A LEU 44.000 1
ATOM 1682 H HD11 . LEU 104 104 ? A 4.226 14.067 30.792 1.000 1 A LEU 44.000 1
ATOM 1683 H HD12 . LEU 104 104 ? A 5.590 14.367 29.685 1.000 1 A LEU 44.000 1
ATOM 1684 H HD13 . LEU 104 104 ? A 5.855 14.155 31.457 1.000 1 A LEU 44.000 1
ATOM 1685 H HD21 . LEU 104 104 ? A 6.832 16.557 29.789 1.000 1 A LEU 44.000 1
ATOM 1686 H HD22 . LEU 104 104 ? A 7.118 16.255 31.522 1.000 1 A LEU 44.000 1
ATOM 1687 H HD23 . LEU 104 104 ? A 6.352 17.764 31.002 1.000 1 A LEU 44.000 1
ATOM 1688 N N . VAL 105 105 ? A 2.076 19.726 29.371 1.000 1 A VAL 44.060 1
ATOM 1689 C CA . VAL 105 105 ? A 1.923 20.920 28.503 1.000 1 A VAL 44.060 1
ATOM 1690 C C . VAL 105 105 ? A 1.966 22.209 29.333 1.000 1 A VAL 44.060 1
ATOM 1691 O O . VAL 105 105 ? A 1.189 23.137 29.141 1.000 1 A VAL 44.060 1
ATOM 1692 C CB . VAL 105 105 ? A 0.747 20.813 27.507 1.000 1 A VAL 44.060 1
ATOM 1693 C CG1 . VAL 105 105 ? A 0.889 21.825 26.354 1.000 1 A VAL 44.060 1
ATOM 1694 C CG2 . VAL 105 105 ? A 0.694 19.428 26.842 1.000 1 A VAL 44.060 1
ATOM 1695 H H . VAL 105 105 ? A 1.361 19.524 30.055 1.000 1 A VAL 44.060 1
ATOM 1696 H HA . VAL 105 105 ? A 2.808 20.989 27.871 1.000 1 A VAL 44.060 1
ATOM 1697 H HB . VAL 105 105 ? A -0.194 20.984 28.029 1.000 1 A VAL 44.060 1
ATOM 1698 H HG11 . VAL 105 105 ? A 0.058 21.706 25.659 1.000 1 A VAL 44.060 1
ATOM 1699 H HG12 . VAL 105 105 ? A 1.826 21.659 25.823 1.000 1 A VAL 44.060 1
ATOM 1700 H HG13 . VAL 105 105 ? A 0.868 22.848 26.730 1.000 1 A VAL 44.060 1
ATOM 1701 H HG21 . VAL 105 105 ? A 1.650 19.199 26.371 1.000 1 A VAL 44.060 1
ATOM 1702 H HG22 . VAL 105 105 ? A 0.468 18.662 27.585 1.000 1 A VAL 44.060 1
ATOM 1703 H HG23 . VAL 105 105 ? A -0.097 19.400 26.093 1.000 1 A VAL 44.060 1
ATOM 1704 N N . GLY 106 106 ? A 2.895 22.253 30.287 1.000 1 A GLY 41.750 1
ATOM 1705 C CA . GLY 106 106 ? A 3.453 23.493 30.815 1.000 1 A GLY 41.750 1
ATOM 1706 C C . GLY 106 106 ? A 4.821 23.718 30.175 1.000 1 A GLY 41.750 1
ATOM 1707 O O . GLY 106 106 ? A 5.808 23.187 30.657 1.000 1 A GLY 41.750 1
ATOM 1708 H H . GLY 106 106 ? A 3.451 21.421 30.426 1.000 1 A GLY 41.750 1
ATOM 1709 H HA2 . GLY 106 106 ? A 2.803 24.343 30.605 1.000 1 A GLY 41.750 1
ATOM 1710 H HA3 . GLY 106 106 ? A 3.582 23.407 31.894 1.000 1 A GLY 41.750 1
ATOM 1711 N N . ASP 107 107 ? A 4.866 24.444 29.060 1.000 1 A ASP 42.840 1
ATOM 1712 C CA . ASP 107 107 ? A 6.039 25.130 28.482 1.000 1 A ASP 42.840 1
ATOM 1713 C C . ASP 107 107 ? A 7.376 24.392 28.210 1.000 1 A ASP 42.840 1
ATOM 1714 O O . ASP 107 107 ? A 8.332 25.034 27.768 1.000 1 A ASP 42.840 1
ATOM 1715 C CB . ASP 107 107 ? A 6.254 26.473 29.224 1.000 1 A ASP 42.840 1
ATOM 1716 C CG . ASP 107 107 ? A 5.940 27.723 28.387 1.000 1 A ASP 42.840 1
ATOM 1717 O OD1 . ASP 107 107 ? A 5.699 27.602 27.162 1.000 1 A ASP 42.840 1
ATOM 1718 O OD2 . ASP 107 107 ? A 5.921 28.813 28.997 1.000 1 A ASP 42.840 1
ATOM 1719 H H . ASP 107 107 ? A 3.975 24.766 28.710 1.000 1 A ASP 42.840 1
ATOM 1720 H HA . ASP 107 107 ? A 5.713 25.360 27.468 1.000 1 A ASP 42.840 1
ATOM 1721 H HB2 . ASP 107 107 ? A 5.631 26.502 30.118 1.000 1 A ASP 42.840 1
ATOM 1722 H HB3 . ASP 107 107 ? A 7.284 26.542 29.572 1.000 1 A ASP 42.840 1
ATOM 1723 N N . VAL 108 108 ? A 7.495 23.068 28.357 1.000 1 A VAL 35.220 1
ATOM 1724 C CA . VAL 108 108 ? A 8.760 22.371 28.043 1.000 1 A VAL 35.220 1
ATOM 1725 C C . VAL 108 108 ? A 8.676 21.624 26.713 1.000 1 A VAL 35.220 1
ATOM 1726 O O . VAL 108 108 ? A 8.087 20.553 26.586 1.000 1 A VAL 35.220 1
ATOM 1727 C CB . VAL 108 108 ? A 9.303 21.517 29.204 1.000 1 A VAL 35.220 1
ATOM 1728 C CG1 . VAL 108 108 ? A 10.810 21.286 29.012 1.000 1 A VAL 35.220 1
ATOM 1729 C CG2 . VAL 108 108 ? A 9.149 22.214 30.563 1.000 1 A VAL 35.220 1
ATOM 1730 H H . VAL 108 108 ? A 6.748 22.567 28.817 1.000 1 A VAL 35.220 1
ATOM 1731 H HA . VAL 108 108 ? A 9.535 23.126 27.911 1.000 1 A VAL 35.220 1
ATOM 1732 H HB . VAL 108 108 ? A 8.786 20.559 29.241 1.000 1 A VAL 35.220 1
ATOM 1733 H HG11 . VAL 108 108 ? A 10.986 20.744 28.083 1.000 1 A VAL 35.220 1
ATOM 1734 H HG12 . VAL 108 108 ? A 11.348 22.234 28.992 1.000 1 A VAL 35.220 1
ATOM 1735 H HG13 . VAL 108 108 ? A 11.194 20.673 29.828 1.000 1 A VAL 35.220 1
ATOM 1736 H HG21 . VAL 108 108 ? A 9.669 21.649 31.336 1.000 1 A VAL 35.220 1
ATOM 1737 H HG22 . VAL 108 108 ? A 8.096 22.254 30.842 1.000 1 A VAL 35.220 1
ATOM 1738 H HG23 . VAL 108 108 ? A 9.549 23.227 30.519 1.000 1 A VAL 35.220 1
ATOM 1739 N N . LYS 109 109 ? A 9.310 22.211 25.691 1.000 1 A LYS 36.940 1
ATOM 1740 C CA . LYS 109 109 ? A 9.715 21.523 24.459 1.000 1 A LYS 36.940 1
ATOM 1741 C C . LYS 109 109 ? A 10.439 20.206 24.800 1.000 1 A LYS 36.940 1
ATOM 1742 O O . LYS 109 109 ? A 11.360 20.223 25.604 1.000 1 A LYS 36.940 1
ATOM 1743 C CB . LYS 109 109 ? A 10.696 22.415 23.674 1.000 1 A LYS 36.940 1
ATOM 1744 C CG . LYS 109 109 ? A 10.091 23.629 22.957 1.000 1 A LYS 36.940 1
ATOM 1745 C CD . LYS 109 109 ? A 11.227 24.474 22.354 1.000 1 A LYS 36.940 1
ATOM 1746 C CE . LYS 109 109 ? A 10.683 25.517 21.373 1.000 1 A LYS 36.940 1
ATOM 1747 N NZ . LYS 109 109 ? A 11.767 26.393 20.860 1.000 1 A LYS 36.940 1
ATOM 1748 H H . LYS 109 109 ? A 9.701 23.121 25.888 1.000 1 A LYS 36.940 1
ATOM 1749 H HA . LYS 109 109 ? A 8.830 21.298 23.863 1.000 1 A LYS 36.940 1
ATOM 1750 H HB2 . LYS 109 109 ? A 11.155 21.798 22.902 1.000 1 A LYS 36.940 1
ATOM 1751 H HB3 . LYS 109 109 ? A 11.484 22.747 24.350 1.000 1 A LYS 36.940 1
ATOM 1752 H HG2 . LYS 109 109 ? A 9.522 24.236 23.661 1.000 1 A LYS 36.940 1
ATOM 1753 H HG3 . LYS 109 109 ? A 9.428 23.278 22.167 1.000 1 A LYS 36.940 1
ATOM 1754 H HD2 . LYS 109 109 ? A 11.921 23.820 21.825 1.000 1 A LYS 36.940 1
ATOM 1755 H HD3 . LYS 109 109 ? A 11.759 24.969 23.166 1.000 1 A LYS 36.940 1
ATOM 1756 H HE2 . LYS 109 109 ? A 9.929 26.113 21.888 1.000 1 A LYS 36.940 1
ATOM 1757 H HE3 . LYS 109 109 ? A 10.190 24.997 20.551 1.000 1 A LYS 36.940 1
ATOM 1758 H HZ1 . LYS 109 109 ? A 12.187 26.899 21.627 1.000 1 A LYS 36.940 1
ATOM 1759 H HZ2 . LYS 109 109 ? A 12.482 25.843 20.405 1.000 1 A LYS 36.940 1
ATOM 1760 H HZ3 . LYS 109 109 ? A 11.394 27.063 20.204 1.000 1 A LYS 36.940 1
ATOM 1761 N N . LEU 110 110 ? A 10.123 19.154 24.041 1.000 1 A LEU 36.910 1
ATOM 1762 C CA . LEU 110 110 ? A 10.843 17.875 23.909 1.000 1 A LEU 36.910 1
ATOM 1763 C C . LEU 110 110 ? A 10.658 16.801 25.005 1.000 1 A LEU 36.910 1
ATOM 1764 O O . LEU 110 110 ? A 11.136 16.918 26.122 1.000 1 A LEU 36.910 1
ATOM 1765 C CB . LEU 110 110 ? A 12.341 18.091 23.587 1.000 1 A LEU 36.910 1
ATOM 1766 C CG . LEU 110 110 ? A 12.610 18.658 22.179 1.000 1 A LEU 36.910 1
ATOM 1767 C CD1 . LEU 110 110 ? A 13.461 19.928 22.214 1.000 1 A LEU 36.910 1
ATOM 1768 C CD2 . LEU 110 110 ? A 13.354 17.625 21.330 1.000 1 A LEU 36.910 1
ATOM 1769 H H . LEU 110 110 ? A 9.283 19.260 23.489 1.000 1 A LEU 36.910 1
ATOM 1770 H HA . LEU 110 110 ? A 10.434 17.424 23.005 1.000 1 A LEU 36.910 1
ATOM 1771 H HB2 . LEU 110 110 ? A 12.807 18.720 24.346 1.000 1 A LEU 36.910 1
ATOM 1772 H HB3 . LEU 110 110 ? A 12.843 17.128 23.679 1.000 1 A LEU 36.910 1
ATOM 1773 H HG . LEU 110 110 ? A 11.666 18.896 21.688 1.000 1 A LEU 36.910 1
ATOM 1774 H HD11 . LEU 110 110 ? A 13.019 20.651 22.898 1.000 1 A LEU 36.910 1
ATOM 1775 H HD12 . LEU 110 110 ? A 14.460 19.688 22.578 1.000 1 A LEU 36.910 1
ATOM 1776 H HD13 . LEU 110 110 ? A 13.532 20.354 21.213 1.000 1 A LEU 36.910 1
ATOM 1777 H HD21 . LEU 110 110 ? A 14.313 17.382 21.787 1.000 1 A LEU 36.910 1
ATOM 1778 H HD22 . LEU 110 110 ? A 13.526 18.021 20.329 1.000 1 A LEU 36.910 1
ATOM 1779 H HD23 . LEU 110 110 ? A 12.758 16.716 21.251 1.000 1 A LEU 36.910 1
ATOM 1780 N N . ALA 111 111 ? A 10.127 15.667 24.527 1.000 1 A ALA 35.250 1
ATOM 1781 C CA . ALA 111 111 ? A 10.611 14.301 24.749 1.000 1 A ALA 35.250 1
ATOM 1782 C C . ALA 111 111 ? A 10.465 13.647 26.143 1.000 1 A ALA 35.250 1
ATOM 1783 O O . ALA 111 111 ? A 11.237 13.895 27.059 1.000 1 A ALA 35.250 1
ATOM 1784 C CB . ALA 111 111 ? A 12.048 14.206 24.208 1.000 1 A ALA 35.250 1
ATOM 1785 H H . ALA 111 111 ? A 9.604 15.779 23.670 1.000 1 A ALA 35.250 1
ATOM 1786 H HA . ALA 111 111 ? A 10.017 13.679 24.079 1.000 1 A ALA 35.250 1
ATOM 1787 H HB1 . ALA 111 111 ? A 12.097 14.573 23.183 1.000 1 A ALA 35.250 1
ATOM 1788 H HB2 . ALA 111 111 ? A 12.380 13.168 24.229 1.000 1 A ALA 35.250 1
ATOM 1789 H HB3 . ALA 111 111 ? A 12.717 14.793 24.836 1.000 1 A ALA 35.250 1
ATOM 1790 N N . GLY 112 112 ? A 9.610 12.614 26.212 1.000 1 A GLY 34.060 1
ATOM 1791 C CA . GLY 112 112 ? A 10.049 11.349 26.820 1.000 1 A GLY 34.060 1
ATOM 1792 C C . GLY 112 112 ? A 9.374 10.828 28.092 1.000 1 A GLY 34.060 1
ATOM 1793 O O . GLY 112 112 ? A 10.000 10.012 28.761 1.000 1 A GLY 34.060 1
ATOM 1794 H H . GLY 112 112 ? A 8.919 12.538 25.480 1.000 1 A GLY 34.060 1
ATOM 1795 H HA2 . GLY 112 112 ? A 9.932 10.567 26.070 1.000 1 A GLY 34.060 1
ATOM 1796 H HA3 . GLY 112 112 ? A 11.115 11.410 27.041 1.000 1 A GLY 34.060 1
ATOM 1797 N N . VAL 113 113 ? A 8.137 11.199 28.448 1.000 1 A VAL 37.470 1
ATOM 1798 C CA . VAL 113 113 ? A 7.545 10.737 29.725 1.000 1 A VAL 37.470 1
ATOM 1799 C C . VAL 113 113 ? A 6.220 9.979 29.553 1.000 1 A VAL 37.470 1
ATOM 1800 O O . VAL 113 113 ? A 5.153 10.545 29.358 1.000 1 A VAL 37.470 1
ATOM 1801 C CB . VAL 113 113 ? A 7.494 11.875 30.749 1.000 1 A VAL 37.470 1
ATOM 1802 C CG1 . VAL 113 113 ? A 6.916 11.418 32.095 1.000 1 A VAL 37.470 1
ATOM 1803 C CG2 . VAL 113 113 ? A 8.895 12.449 31.021 1.000 1 A VAL 37.470 1
ATOM 1804 H H . VAL 113 113 ? A 7.644 11.898 27.910 1.000 1 A VAL 37.470 1
ATOM 1805 H HA . VAL 113 113 ? A 8.221 10.019 30.190 1.000 1 A VAL 37.470 1
ATOM 1806 H HB . VAL 113 113 ? A 6.876 12.663 30.318 1.000 1 A VAL 37.470 1
ATOM 1807 H HG11 . VAL 113 113 ? A 7.504 10.596 32.503 1.000 1 A VAL 37.470 1
ATOM 1808 H HG12 . VAL 113 113 ? A 5.880 11.099 31.973 1.000 1 A VAL 37.470 1
ATOM 1809 H HG13 . VAL 113 113 ? A 6.922 12.249 32.801 1.000 1 A VAL 37.470 1
ATOM 1810 H HG21 . VAL 113 113 ? A 9.566 11.662 31.364 1.000 1 A VAL 37.470 1
ATOM 1811 H HG22 . VAL 113 113 ? A 9.303 12.905 30.119 1.000 1 A VAL 37.470 1
ATOM 1812 H HG23 . VAL 113 113 ? A 8.831 13.226 31.783 1.000 1 A VAL 37.470 1
ATOM 1813 N N . VAL 114 114 ? A 6.383 8.653 29.577 1.000 1 A VAL 37.280 1
ATOM 1814 C CA . VAL 114 114 ? A 5.628 7.592 30.275 1.000 1 A VAL 37.280 1
ATOM 1815 C C . VAL 114 114 ? A 4.127 7.792 30.532 1.000 1 A VAL 37.280 1
ATOM 1816 O O . VAL 114 114 ? A 3.704 8.541 31.404 1.000 1 A VAL 37.280 1
ATOM 1817 C CB . VAL 114 114 ? A 6.357 7.229 31.590 1.000 1 A VAL 37.280 1
ATOM 1818 C CG1 . VAL 114 114 ? A 5.778 5.964 32.241 1.000 1 A VAL 37.280 1
ATOM 1819 C CG2 . VAL 114 114 ? A 7.852 6.951 31.341 1.000 1 A VAL 37.280 1
ATOM 1820 H H . VAL 114 114 ? A 7.353 8.400 29.452 1.000 1 A VAL 37.280 1
ATOM 1821 H HA . VAL 114 114 ? A 5.712 6.711 29.639 1.000 1 A VAL 37.280 1
ATOM 1822 H HB . VAL 114 114 ? A 6.276 8.056 32.296 1.000 1 A VAL 37.280 1
ATOM 1823 H HG11 . VAL 114 114 ? A 4.744 6.136 32.542 1.000 1 A VAL 37.280 1
ATOM 1824 H HG12 . VAL 114 114 ? A 5.812 5.125 31.545 1.000 1 A VAL 37.280 1
ATOM 1825 H HG13 . VAL 114 114 ? A 6.343 5.714 33.138 1.000 1 A VAL 37.280 1
ATOM 1826 H HG21 . VAL 114 114 ? A 8.373 7.861 31.046 1.000 1 A VAL 37.280 1
ATOM 1827 H HG22 . VAL 114 114 ? A 7.974 6.189 30.571 1.000 1 A VAL 37.280 1
ATOM 1828 H HG23 . VAL 114 114 ? A 8.319 6.602 32.262 1.000 1 A VAL 37.280 1
ATOM 1829 N N . MET 115 115 ? A 3.344 6.936 29.873 1.000 1 A MET 37.750 1
ATOM 1830 C CA . MET 115 115 ? A 1.954 6.619 30.195 1.000 1 A MET 37.750 1
ATOM 1831 C C . MET 115 115 ? A 1.878 5.796 31.486 1.000 1 A MET 37.750 1
ATOM 1832 O O . MET 115 115 ? A 2.226 4.614 31.501 1.000 1 A MET 37.750 1
ATOM 1833 C CB . MET 115 115 ? A 1.369 5.828 29.018 1.000 1 A MET 37.750 1
ATOM 1834 C CG . MET 115 115 ? A 1.281 6.724 27.777 1.000 1 A MET 37.750 1
ATOM 1835 S SD . MET 115 115 ? A -0.413 6.971 27.240 1.000 1 A MET 37.750 1
ATOM 1836 C CE . MET 115 115 ? A -0.568 5.438 26.297 1.000 1 A MET 37.750 1
ATOM 1837 H H . MET 115 115 ? A 3.783 6.347 29.179 1.000 1 A MET 37.750 1
ATOM 1838 H HA . MET 115 115 ? A 1.386 7.539 30.329 1.000 1 A MET 37.750 1
ATOM 1839 H HB2 . MET 115 115 ? A 1.993 4.963 28.797 1.000 1 A MET 37.750 1
ATOM 1840 H HB3 . MET 115 115 ? A 0.374 5.473 29.288 1.000 1 A MET 37.750 1
ATOM 1841 H HG2 . MET 115 115 ? A 1.863 6.290 26.964 1.000 1 A MET 37.750 1
ATOM 1842 H HG3 . MET 115 115 ? A 1.698 7.708 27.995 1.000 1 A MET 37.750 1
ATOM 1843 H HE1 . MET 115 115 ? A 0.199 4.730 26.610 1.000 1 A MET 37.750 1
ATOM 1844 H HE2 . MET 115 115 ? A -1.538 4.983 26.497 1.000 1 A MET 37.750 1
ATOM 1845 H HE3 . MET 115 115 ? A -0.446 5.634 25.231 1.000 1 A MET 37.750 1
ATOM 1846 N N . ALA 116 116 ? A 1.425 6.405 32.579 1.000 1 A ALA 35.190 1
ATOM 1847 C CA . ALA 116 116 ? A 1.158 5.704 33.830 1.000 1 A ALA 35.190 1
ATOM 1848 C C . ALA 116 116 ? A -0.114 4.843 33.691 1.000 1 A ALA 35.190 1
ATOM 1849 O O . ALA 116 116 ? A -1.205 5.270 34.043 1.000 1 A ALA 35.190 1
ATOM 1850 C CB . ALA 116 116 ? A 1.071 6.742 34.957 1.000 1 A ALA 35.190 1
ATOM 1851 H H . ALA 116 116 ? A 1.208 7.390 32.533 1.000 1 A ALA 35.190 1
ATOM 1852 H HA . ALA 116 116 ? A 1.992 5.038 34.051 1.000 1 A ALA 35.190 1
ATOM 1853 H HB1 . ALA 116 116 ? A 2.008 7.294 35.029 1.000 1 A ALA 35.190 1
ATOM 1854 H HB2 . ALA 116 116 ? A 0.259 7.442 34.760 1.000 1 A ALA 35.190 1
ATOM 1855 H HB3 . ALA 116 116 ? A 0.877 6.240 35.905 1.000 1 A ALA 35.190 1
ATOM 1856 N N . GLY 117 117 ? A -0.001 3.637 33.133 1.000 1 A GLY 38.910 1
ATOM 1857 C CA . GLY 117 117 ? A -1.137 2.704 33.065 1.000 1 A GLY 38.910 1
ATOM 1858 C C . GLY 117 117 ? A -0.855 1.386 32.350 1.000 1 A GLY 38.910 1
ATOM 1859 O O . GLY 117 117 ? A -1.428 0.360 32.700 1.000 1 A GLY 38.910 1
ATOM 1860 H H . GLY 117 117 ? A 0.902 3.367 32.771 1.000 1 A GLY 38.910 1
ATOM 1861 H HA2 . GLY 117 117 ? A -1.475 2.478 34.077 1.000 1 A GLY 38.910 1
ATOM 1862 H HA3 . GLY 117 117 ? A -1.957 3.195 32.541 1.000 1 A GLY 38.910 1
ATOM 1863 N N . ILE 118 118 ? A 0.091 1.382 31.414 1.000 1 A ILE 35.590 1
ATOM 1864 C CA . ILE 118 118 ? A 0.632 0.170 30.795 1.000 1 A ILE 35.590 1
ATOM 1865 C C . ILE 118 118 ? A 2.088 0.027 31.242 1.000 1 A ILE 35.590 1
ATOM 1866 O O . ILE 118 118 ? A 2.857 0.980 31.198 1.000 1 A ILE 35.590 1
ATOM 1867 C CB . ILE 118 118 ? A 0.416 0.156 29.262 1.000 1 A ILE 35.590 1
ATOM 1868 C CG1 . ILE 118 118 ? A 0.545 1.561 28.625 1.000 1 A ILE 35.590 1
ATOM 1869 C CG2 . ILE 118 118 ? A -0.958 -0.474 28.963 1.000 1 A ILE 35.590 1
ATOM 1870 C CD1 . ILE 118 118 ? A 0.470 1.556 27.096 1.000 1 A ILE 35.590 1
ATOM 1871 H H . ILE 118 118 ? A 0.543 2.255 31.182 1.000 1 A ILE 35.590 1
ATOM 1872 H HA . ILE 118 118 ? A 0.107 -0.696 31.198 1.000 1 A ILE 35.590 1
ATOM 1873 H HB . ILE 118 118 ? A 1.174 -0.493 28.824 1.000 1 A ILE 35.590 1
ATOM 1874 H HG12 . ILE 118 118 ? A -0.244 2.219 28.992 1.000 1 A ILE 35.590 1
ATOM 1875 H HG13 . ILE 118 118 ? A 1.507 1.986 28.912 1.000 1 A ILE 35.590 1
ATOM 1876 H HG21 . ILE 118 118 ? A -1.101 -0.593 27.889 1.000 1 A ILE 35.590 1
ATOM 1877 H HG22 . ILE 118 118 ? A -1.753 0.157 29.359 1.000 1 A ILE 35.590 1
ATOM 1878 H HG23 . ILE 118 118 ? A -1.031 -1.461 29.420 1.000 1 A ILE 35.590 1
ATOM 1879 H HD11 . ILE 118 118 ? A 0.749 2.540 26.718 1.000 1 A ILE 35.590 1
ATOM 1880 H HD12 . ILE 118 118 ? A 1.165 0.816 26.699 1.000 1 A ILE 35.590 1
ATOM 1881 H HD13 . ILE 118 118 ? A -0.542 1.327 26.763 1.000 1 A ILE 35.590 1
ATOM 1882 N N . ALA 119 119 ? A 2.419 -1.139 31.792 1.000 1 A ALA 33.840 1
ATOM 1883 C CA . ALA 119 119 ? A 3.638 -1.437 32.539 1.000 1 A ALA 33.840 1
ATOM 1884 C C . ALA 119 119 ? A 4.942 -0.799 31.989 1.000 1 A ALA 33.840 1
ATOM 1885 O O . ALA 119 119 ? A 5.294 -0.999 30.836 1.000 1 A ALA 33.840 1
ATOM 1886 C CB . ALA 119 119 ? A 3.750 -2.967 32.571 1.000 1 A ALA 33.840 1
ATOM 1887 H H . ALA 119 119 ? A 1.719 -1.866 31.765 1.000 1 A ALA 33.840 1
ATOM 1888 H HA . ALA 119 119 ? A 3.496 -1.087 33.561 1.000 1 A ALA 33.840 1
ATOM 1889 H HB1 . ALA 119 119 ? A 4.624 -3.257 33.154 1.000 1 A ALA 33.840 1
ATOM 1890 H HB2 . ALA 119 119 ? A 3.863 -3.352 31.557 1.000 1 A ALA 33.840 1
ATOM 1891 H HB3 . ALA 119 119 ? A 2.861 -3.402 33.027 1.000 1 A ALA 33.840 1
ATOM 1892 N N . ILE 120 120 ? A 5.656 -0.083 32.871 1.000 1 A ILE 27.610 1
ATOM 1893 C CA . ILE 120 120 ? A 7.117 0.154 32.946 1.000 1 A ILE 27.610 1
ATOM 1894 C C . ILE 120 120 ? A 7.897 0.251 31.605 1.000 1 A ILE 27.610 1
ATOM 1895 O O . ILE 120 120 ? A 8.176 -0.757 30.967 1.000 1 A ILE 27.610 1
ATOM 1896 C CB . ILE 120 120 ? A 7.763 -0.915 33.883 1.000 1 A ILE 27.610 1
ATOM 1897 C CG1 . ILE 120 120 ? A 6.971 -1.102 35.207 1.000 1 A ILE 27.610 1
ATOM 1898 C CG2 . ILE 120 120 ? A 9.229 -0.546 34.198 1.000 1 A ILE 27.610 1
ATOM 1899 C CD1 . ILE 120 120 ? A 7.557 -2.129 36.187 1.000 1 A ILE 27.610 1
ATOM 1900 H H . ILE 120 120 ? A 5.153 0.149 33.716 1.000 1 A ILE 27.610 1
ATOM 1901 H HA . ILE 120 120 ? A 7.240 1.116 33.442 1.000 1 A ILE 27.610 1
ATOM 1902 H HB . ILE 120 120 ? A 7.760 -1.871 33.361 1.000 1 A ILE 27.610 1
ATOM 1903 H HG12 . ILE 120 120 ? A 5.962 -1.445 34.978 1.000 1 A ILE 27.610 1
ATOM 1904 H HG13 . ILE 120 120 ? A 6.894 -0.142 35.718 1.000 1 A ILE 27.610 1
ATOM 1905 H HG21 . ILE 120 120 ? A 9.800 -0.424 33.278 1.000 1 A ILE 27.610 1
ATOM 1906 H HG22 . ILE 120 120 ? A 9.272 0.378 34.775 1.000 1 A ILE 27.610 1
ATOM 1907 H HG23 . ILE 120 120 ? A 9.711 -1.347 34.758 1.000 1 A ILE 27.610 1
ATOM 1908 H HD11 . ILE 120 120 ? A 6.847 -2.298 36.997 1.000 1 A ILE 27.610 1
ATOM 1909 H HD12 . ILE 120 120 ? A 8.487 -1.761 36.619 1.000 1 A ILE 27.610 1
ATOM 1910 H HD13 . ILE 120 120 ? A 7.737 -3.073 35.672 1.000 1 A ILE 27.610 1
ATOM 1911 N N . GLY 121 121 ? A 8.457 1.433 31.293 1.000 1 A GLY 41.190 1
ATOM 1912 C CA . GLY 121 121 ? A 9.845 1.512 30.789 1.000 1 A GLY 41.190 1
ATOM 1913 C C . GLY 121 121 ? A 10.141 2.231 29.468 1.000 1 A GLY 41.190 1
ATOM 1914 O O . GLY 121 121 ? A 11.202 2.827 29.368 1.000 1 A GLY 41.190 1
ATOM 1915 H H . GLY 121 121 ? A 8.110 2.248 31.778 1.000 1 A GLY 41.190 1
ATOM 1916 H HA2 . GLY 121 121 ? A 10.242 0.503 30.677 1.000 1 A GLY 41.190 1
ATOM 1917 H HA3 . GLY 121 121 ? A 10.450 1.997 31.555 1.000 1 A GLY 41.190 1
ATOM 1918 N N . ILE 122 122 ? A 9.264 2.234 28.467 1.000 1 A ILE 36.560 1
ATOM 1919 C CA . ILE 122 122 ? A 9.465 2.960 27.194 1.000 1 A ILE 36.560 1
ATOM 1920 C C . ILE 122 122 ? A 8.117 3.000 26.477 1.000 1 A ILE 36.560 1
ATOM 1921 O O . ILE 122 122 ? A 7.633 1.968 26.021 1.000 1 A ILE 36.560 1
ATOM 1922 C CB . ILE 122 122 ? A 10.537 2.304 26.263 1.000 1 A ILE 36.560 1
ATOM 1923 C CG1 . ILE 122 122 ? A 10.718 0.786 26.514 1.000 1 A ILE 36.560 1
ATOM 1924 C CG2 . ILE 122 122 ? A 11.887 3.049 26.323 1.000 1 A ILE 36.560 1
ATOM 1925 C CD1 . ILE 122 122 ? A 11.607 0.071 25.494 1.000 1 A ILE 36.560 1
ATOM 1926 H H . ILE 122 122 ? A 8.429 1.673 28.564 1.000 1 A ILE 36.560 1
ATOM 1927 H HA . ILE 122 122 ? A 9.766 3.985 27.411 1.000 1 A ILE 36.560 1
ATOM 1928 H HB . ILE 122 122 ? A 10.188 2.423 25.238 1.000 1 A ILE 36.560 1
ATOM 1929 H HG12 . ILE 122 122 ? A 11.155 0.621 27.499 1.000 1 A ILE 36.560 1
ATOM 1930 H HG13 . ILE 122 122 ? A 9.739 0.307 26.491 1.000 1 A ILE 36.560 1
ATOM 1931 H HG21 . ILE 122 122 ? A 11.725 4.126 26.267 1.000 1 A ILE 36.560 1
ATOM 1932 H HG22 . ILE 122 122 ? A 12.421 2.814 27.244 1.000 1 A ILE 36.560 1
ATOM 1933 H HG23 . ILE 122 122 ? A 12.510 2.758 25.478 1.000 1 A ILE 36.560 1
ATOM 1934 H HD11 . ILE 122 122 ? A 12.635 0.426 25.570 1.000 1 A ILE 36.560 1
ATOM 1935 H HD12 . ILE 122 122 ? A 11.232 0.248 24.487 1.000 1 A ILE 36.560 1
ATOM 1936 H HD13 . ILE 122 122 ? A 11.594 -1.001 25.695 1.000 1 A ILE 36.560 1
ATOM 1937 N N . ALA 123 123 ? A 7.486 4.172 26.383 1.000 1 A ALA 45.530 1
ATOM 1938 C CA . ALA 123 123 ? A 6.333 4.310 25.501 1.000 1 A ALA 45.530 1
ATOM 1939 C C . ALA 123 123 ? A 6.830 4.169 24.060 1.000 1 A ALA 45.530 1
ATOM 1940 O O . ALA 123 123 ? A 7.807 4.813 23.664 1.000 1 A ALA 45.530 1
ATOM 1941 C CB . ALA 123 123 ? A 5.614 5.637 25.766 1.000 1 A ALA 45.530 1
ATOM 1942 H H . ALA 123 123 ? A 7.926 5.008 26.741 1.000 1 A ALA 45.530 1
ATOM 1943 H HA . ALA 123 123 ? A 5.629 3.503 25.705 1.000 1 A ALA 45.530 1
ATOM 1944 H HB1 . ALA 123 123 ? A 6.297 6.471 25.609 1.000 1 A ALA 45.530 1
ATOM 1945 H HB2 . ALA 123 123 ? A 5.246 5.658 26.792 1.000 1 A ALA 45.530 1
ATOM 1946 H HB3 . ALA 123 123 ? A 4.766 5.731 25.087 1.000 1 A ALA 45.530 1
ATOM 1947 N N . THR 124 124 ? A 6.186 3.309 23.274 1.000 1 A THR 51.280 1
ATOM 1948 C CA . THR 124 124 ? A 6.505 3.233 21.845 1.000 1 A THR 51.280 1
ATOM 1949 C C . THR 124 124 ? A 6.193 4.590 21.209 1.000 1 A THR 51.280 1
ATOM 1950 O O . THR 124 124 ? A 5.261 5.277 21.634 1.000 1 A THR 51.280 1
ATOM 1951 C CB . THR 124 124 ? A 5.767 2.091 21.131 1.000 1 A THR 51.280 1
ATOM 1952 O OG1 . THR 124 124 ? A 4.376 2.275 21.181 1.000 1 A THR 51.280 1
ATOM 1953 C CG2 . THR 124 124 ? A 6.070 0.722 21.743 1.000 1 A THR 51.280 1
ATOM 1954 H H . THR 124 124 ? A 5.373 2.835 23.639 1.000 1 A THR 51.280 1
ATOM 1955 H HA . THR 124 124 ? A 7.575 3.053 21.745 1.000 1 A THR 51.280 1
ATOM 1956 H HB . THR 124 124 ? A 6.078 2.082 20.087 1.000 1 A THR 51.280 1
ATOM 1957 H HG1 . THR 124 124 ? A 4.041 1.701 21.874 1.000 1 A THR 51.280 1
ATOM 1958 H HG21 . THR 124 124 ? A 5.572 -0.055 21.163 1.000 1 A THR 51.280 1
ATOM 1959 H HG22 . THR 124 124 ? A 7.144 0.541 21.720 1.000 1 A THR 51.280 1
ATOM 1960 H HG23 . THR 124 124 ? A 5.726 0.675 22.776 1.000 1 A THR 51.280 1
ATOM 1961 N N . ALA 125 125 ? A 6.953 5.005 20.191 1.000 1 A ALA 50.560 1
ATOM 1962 C CA . ALA 125 125 ? A 6.711 6.283 19.510 1.000 1 A ALA 50.560 1
ATOM 1963 C C . ALA 125 125 ? A 5.237 6.434 19.072 1.000 1 A ALA 50.560 1
ATOM 1964 O O . ALA 125 125 ? A 4.670 7.515 19.194 1.000 1 A ALA 50.560 1
ATOM 1965 C CB . ALA 125 125 ? A 7.669 6.385 18.317 1.000 1 A ALA 50.560 1
ATOM 1966 H H . ALA 125 125 ? A 7.759 4.460 19.919 1.000 1 A ALA 50.560 1
ATOM 1967 H HA . ALA 125 125 ? A 6.928 7.095 20.203 1.000 1 A ALA 50.560 1
ATOM 1968 H HB1 . ALA 125 125 ? A 7.517 7.340 17.815 1.000 1 A ALA 50.560 1
ATOM 1969 H HB2 . ALA 125 125 ? A 7.480 5.578 17.609 1.000 1 A ALA 50.560 1
ATOM 1970 H HB3 . ALA 125 125 ? A 8.701 6.332 18.664 1.000 1 A ALA 50.560 1
ATOM 1971 N N . ALA 126 126 ? A 4.593 5.327 18.680 1.000 1 A ALA 52.030 1
ATOM 1972 C CA . ALA 126 126 ? A 3.175 5.274 18.340 1.000 1 A ALA 52.030 1
ATOM 1973 C C . ALA 126 126 ? A 2.246 5.667 19.505 1.000 1 A ALA 52.030 1
ATOM 1974 O O . ALA 126 126 ? A 1.308 6.424 19.284 1.000 1 A ALA 52.030 1
ATOM 1975 C CB . ALA 126 126 ? A 2.862 3.859 17.838 1.000 1 A ALA 52.030 1
ATOM 1976 H H . ALA 126 126 ? A 5.112 4.461 18.650 1.000 1 A ALA 52.030 1
ATOM 1977 H HA . ALA 126 126 ? A 2.986 5.977 17.529 1.000 1 A ALA 52.030 1
ATOM 1978 H HB1 . ALA 126 126 ? A 3.478 3.625 16.970 1.000 1 A ALA 52.030 1
ATOM 1979 H HB2 . ALA 126 126 ? A 1.813 3.803 17.546 1.000 1 A ALA 52.030 1
ATOM 1980 H HB3 . ALA 126 126 ? A 3.047 3.129 18.625 1.000 1 A ALA 52.030 1
ATOM 1981 N N . GLN 127 127 ? A 2.512 5.217 20.738 1.000 1 A GLN 54.910 1
ATOM 1982 C CA . GLN 127 127 ? A 1.708 5.570 21.920 1.000 1 A GLN 54.910 1
ATOM 1983 C C . GLN 127 127 ? A 1.860 7.048 22.295 1.000 1 A GLN 54.910 1
ATOM 1984 O O . GLN 127 127 ? A 0.884 7.703 22.647 1.000 1 A GLN 54.910 1
ATOM 1985 C CB . GLN 127 127 ? A 2.130 4.698 23.111 1.000 1 A GLN 54.910 1
ATOM 1986 C CG . GLN 127 127 ? A 1.654 3.244 22.976 1.000 1 A GLN 54.910 1
ATOM 1987 C CD . GLN 127 127 ? A 2.320 2.311 23.982 1.000 1 A GLN 54.910 1
ATOM 1988 O OE1 . GLN 127 127 ? A 3.222 2.667 24.725 1.000 1 A GLN 54.910 1
ATOM 1989 N NE2 . GLN 127 127 ? A 1.953 1.050 23.997 1.000 1 A GLN 54.910 1
ATOM 1990 H H . GLN 127 127 ? A 3.341 4.658 20.880 1.000 1 A GLN 54.910 1
ATOM 1991 H HA . GLN 127 127 ? A 0.653 5.396 21.711 1.000 1 A GLN 54.910 1
ATOM 1992 H HB2 . GLN 127 127 ? A 1.708 5.109 24.028 1.000 1 A GLN 54.910 1
ATOM 1993 H HB3 . GLN 127 127 ? A 3.216 4.727 23.198 1.000 1 A GLN 54.910 1
ATOM 1994 H HG2 . GLN 127 127 ? A 1.868 2.873 21.974 1.000 1 A GLN 54.910 1
ATOM 1995 H HG3 . GLN 127 127 ? A 0.574 3.210 23.121 1.000 1 A GLN 54.910 1
ATOM 1996 H HE21 . GLN 127 127 ? A 2.365 0.477 24.719 1.000 1 A GLN 54.910 1
ATOM 1997 H HE22 . GLN 127 127 ? A 1.160 0.741 23.453 1.000 1 A GLN 54.910 1
ATOM 1998 N N . ILE 128 128 ? A 3.070 7.603 22.171 1.000 1 A ILE 59.000 1
ATOM 1999 C CA . ILE 128 128 ? A 3.305 9.035 22.412 1.000 1 A ILE 59.000 1
ATOM 2000 C C . ILE 128 128 ? A 2.562 9.866 21.362 1.000 1 A ILE 59.000 1
ATOM 2001 O O . ILE 128 128 ? A 1.841 10.800 21.712 1.000 1 A ILE 59.000 1
ATOM 2002 C CB . ILE 128 128 ? A 4.816 9.359 22.432 1.000 1 A ILE 59.000 1
ATOM 2003 C CG1 . ILE 128 128 ? A 5.534 8.539 23.530 1.000 1 A ILE 59.000 1
ATOM 2004 C CG2 . ILE 128 128 ? A 5.036 10.870 22.651 1.000 1 A ILE 59.000 1
ATOM 2005 C CD1 . ILE 128 128 ? A 7.057 8.722 23.557 1.000 1 A ILE 59.000 1
ATOM 2006 H H . ILE 128 128 ? A 3.837 7.018 21.872 1.000 1 A ILE 59.000 1
ATOM 2007 H HA . ILE 128 128 ? A 2.887 9.297 23.384 1.000 1 A ILE 59.000 1
ATOM 2008 H HB . ILE 128 128 ? A 5.242 9.088 21.467 1.000 1 A ILE 59.000 1
ATOM 2009 H HG12 . ILE 128 128 ? A 5.350 7.478 23.361 1.000 1 A ILE 59.000 1
ATOM 2010 H HG13 . ILE 128 128 ? A 5.128 8.800 24.507 1.000 1 A ILE 59.000 1
ATOM 2011 H HG21 . ILE 128 128 ? A 4.623 11.172 23.614 1.000 1 A ILE 59.000 1
ATOM 2012 H HG22 . ILE 128 128 ? A 6.098 11.112 22.620 1.000 1 A ILE 59.000 1
ATOM 2013 H HG23 . ILE 128 128 ? A 4.554 11.451 21.864 1.000 1 A ILE 59.000 1
ATOM 2014 H HD11 . ILE 128 128 ? A 7.498 7.997 24.241 1.000 1 A ILE 59.000 1
ATOM 2015 H HD12 . ILE 128 128 ? A 7.317 9.722 23.903 1.000 1 A ILE 59.000 1
ATOM 2016 H HD13 . ILE 128 128 ? A 7.468 8.557 22.561 1.000 1 A ILE 59.000 1
ATOM 2017 N N . THR 129 129 ? A 2.688 9.507 20.080 1.000 1 A THR 63.000 1
ATOM 2018 C CA . THR 129 129 ? A 1.971 10.179 18.988 1.000 1 A THR 63.000 1
ATOM 2019 C C . THR 129 129 ? A 0.457 10.065 19.156 1.000 1 A THR 63.000 1
ATOM 2020 O O . THR 129 129 ? A -0.227 11.076 19.026 1.000 1 A THR 63.000 1
ATOM 2021 C CB . THR 129 129 ? A 2.402 9.623 17.623 1.000 1 A THR 63.000 1
ATOM 2022 O OG1 . THR 129 129 ? A 3.787 9.808 17.445 1.000 1 A THR 63.000 1
ATOM 2023 C CG2 . THR 129 129 ? A 1.734 10.341 16.451 1.000 1 A THR 63.000 1
ATOM 2024 H H . THR 129 129 ? A 3.317 8.755 19.837 1.000 1 A THR 63.000 1
ATOM 2025 H HA . THR 129 129 ? A 2.213 11.241 19.018 1.000 1 A THR 63.000 1
ATOM 2026 H HB . THR 129 129 ? A 2.175 8.558 17.572 1.000 1 A THR 63.000 1
ATOM 2027 H HG1 . THR 129 129 ? A 3.958 10.753 17.443 1.000 1 A THR 63.000 1
ATOM 2028 H HG21 . THR 129 129 ? A 1.883 11.417 16.529 1.000 1 A THR 63.000 1
ATOM 2029 H HG22 . THR 129 129 ? A 0.665 10.128 16.444 1.000 1 A THR 63.000 1
ATOM 2030 H HG23 . THR 129 129 ? A 2.158 9.980 15.513 1.000 1 A THR 63.000 1
ATOM 2031 N N . ALA 130 130 ? A -0.061 8.885 19.511 1.000 1 A ALA 61.410 1
ATOM 2032 C CA . ALA 130 130 ? A -1.481 8.684 19.792 1.000 1 A ALA 61.410 1
ATOM 2033 C C . ALA 130 130 ? A -1.951 9.546 20.971 1.000 1 A ALA 61.410 1
ATOM 2034 O O . ALA 130 130 ? A -3.022 10.139 20.902 1.000 1 A ALA 61.410 1
ATOM 2035 C CB . ALA 130 130 ? A -1.735 7.194 20.055 1.000 1 A ALA 61.410 1
ATOM 2036 H H . ALA 130 130 ? A 0.542 8.078 19.577 1.000 1 A ALA 61.410 1
ATOM 2037 H HA . ALA 130 130 ? A -2.061 8.981 18.918 1.000 1 A ALA 61.410 1
ATOM 2038 H HB1 . ALA 130 130 ? A -1.176 6.861 20.930 1.000 1 A ALA 61.410 1
ATOM 2039 H HB2 . ALA 130 130 ? A -1.438 6.605 19.187 1.000 1 A ALA 61.410 1
ATOM 2040 H HB3 . ALA 130 130 ? A -2.798 7.032 20.236 1.000 1 A ALA 61.410 1
ATOM 2041 N N . GLY 131 131 ? A -1.134 9.693 22.021 1.000 1 A GLY 67.060 1
ATOM 2042 C CA . GLY 131 131 ? A -1.499 10.497 23.185 1.000 1 A GLY 67.060 1
ATOM 2043 C C . GLY 131 131 ? A -1.515 11.998 22.934 1.000 1 A GLY 67.060 1
ATOM 2044 O O . GLY 131 131 ? A -2.461 12.669 23.338 1.000 1 A GLY 67.060 1
ATOM 2045 H H . GLY 131 131 ? A -0.275 9.161 22.041 1.000 1 A GLY 67.060 1
ATOM 2046 H HA2 . GLY 131 131 ? A -2.518 10.224 23.460 1.000 1 A GLY 67.060 1
ATOM 2047 H HA3 . GLY 131 131 ? A -0.814 10.290 24.007 1.000 1 A GLY 67.060 1
ATOM 2048 N N . VAL 132 132 ? A -0.524 12.523 22.208 1.000 1 A VAL 68.880 1
ATOM 2049 C CA . VAL 132 132 ? A -0.530 13.930 21.773 1.000 1 A VAL 68.880 1
ATOM 2050 C C . VAL 132 132 ? A -1.713 14.190 20.839 1.000 1 A VAL 68.880 1
ATOM 2051 O O . VAL 132 132 ? A -2.427 15.179 21.009 1.000 1 A VAL 68.880 1
ATOM 2052 C CB . VAL 132 132 ? A 0.802 14.307 21.095 1.000 1 A VAL 68.880 1
ATOM 2053 C CG1 . VAL 132 132 ? A 0.779 15.730 20.519 1.000 1 A VAL 68.880 1
ATOM 2054 C CG2 . VAL 132 132 ? A 1.963 14.241 22.096 1.000 1 A VAL 68.880 1
ATOM 2055 H H . VAL 132 132 ? A 0.230 11.918 21.914 1.000 1 A VAL 68.880 1
ATOM 2056 H HA . VAL 132 132 ? A -0.666 14.569 22.645 1.000 1 A VAL 68.880 1
ATOM 2057 H HB . VAL 132 132 ? A 1.002 13.608 20.283 1.000 1 A VAL 68.880 1
ATOM 2058 H HG11 . VAL 132 132 ? A 0.055 15.802 19.707 1.000 1 A VAL 68.880 1
ATOM 2059 H HG12 . VAL 132 132 ? A 1.759 15.986 20.117 1.000 1 A VAL 68.880 1
ATOM 2060 H HG13 . VAL 132 132 ? A 0.510 16.444 21.297 1.000 1 A VAL 68.880 1
ATOM 2061 H HG21 . VAL 132 132 ? A 2.045 13.241 22.522 1.000 1 A VAL 68.880 1
ATOM 2062 H HG22 . VAL 132 132 ? A 2.901 14.478 21.593 1.000 1 A VAL 68.880 1
ATOM 2063 H HG23 . VAL 132 132 ? A 1.798 14.953 22.905 1.000 1 A VAL 68.880 1
ATOM 2064 N N . ALA 133 133 ? A -1.960 13.280 19.891 1.000 1 A ALA 67.810 1
ATOM 2065 C CA . ALA 133 133 ? A -3.074 13.396 18.960 1.000 1 A ALA 67.810 1
ATOM 2066 C C . ALA 133 133 ? A -4.433 13.341 19.672 1.000 1 A ALA 67.810 1
ATOM 2067 O O . ALA 133 133 ? A -5.326 14.103 19.296 1.000 1 A ALA 67.810 1
ATOM 2068 C CB . ALA 133 133 ? A -2.949 12.307 17.892 1.000 1 A ALA 67.810 1
ATOM 2069 H H . ALA 133 133 ? A -1.351 12.479 19.800 1.000 1 A ALA 67.810 1
ATOM 2070 H HA . ALA 133 133 ? A -3.005 14.366 18.467 1.000 1 A ALA 67.810 1
ATOM 2071 H HB1 . ALA 133 133 ? A -1.978 12.373 17.401 1.000 1 A ALA 67.810 1
ATOM 2072 H HB2 . ALA 133 133 ? A -3.729 12.452 17.145 1.000 1 A ALA 67.810 1
ATOM 2073 H HB3 . ALA 133 133 ? A -3.061 11.320 18.341 1.000 1 A ALA 67.810 1
ATOM 2074 N N . LEU 134 134 ? A -4.576 12.506 20.711 1.000 1 A LEU 74.690 1
ATOM 2075 C CA . LEU 134 134 ? A -5.782 12.420 21.534 1.000 1 A LEU 74.690 1
ATOM 2076 C C . LEU 134 134 ? A -5.982 13.681 22.383 1.000 1 A LEU 74.690 1
ATOM 2077 O O . LEU 134 134 ? A -7.082 14.221 22.390 1.000 1 A LEU 74.690 1
ATOM 2078 C CB . LEU 134 134 ? A -5.739 11.148 22.403 1.000 1 A LEU 74.690 1
ATOM 2079 C CG . LEU 134 134 ? A -7.048 10.889 23.179 1.000 1 A LEU 74.690 1
ATOM 2080 C CD1 . LEU 134 134 ? A -8.222 10.580 22.250 1.000 1 A LEU 74.690 1
ATOM 2081 C CD2 . LEU 134 134 ? A -6.871 9.705 24.120 1.000 1 A LEU 74.690 1
ATOM 2082 H H . LEU 134 134 ? A -3.832 11.852 20.906 1.000 1 A LEU 74.690 1
ATOM 2083 H HA . LEU 134 134 ? A -6.633 12.345 20.856 1.000 1 A LEU 74.690 1
ATOM 2084 H HB2 . LEU 134 134 ? A -4.918 11.236 23.115 1.000 1 A LEU 74.690 1
ATOM 2085 H HB3 . LEU 134 134 ? A -5.542 10.288 21.764 1.000 1 A LEU 74.690 1
ATOM 2086 H HG . LEU 134 134 ? A -7.298 11.761 23.783 1.000 1 A LEU 74.690 1
ATOM 2087 H HD11 . LEU 134 134 ? A -8.470 11.465 21.662 1.000 1 A LEU 74.690 1
ATOM 2088 H HD12 . LEU 134 134 ? A -9.100 10.320 22.842 1.000 1 A LEU 74.690 1
ATOM 2089 H HD13 . LEU 134 134 ? A -7.975 9.748 21.591 1.000 1 A LEU 74.690 1
ATOM 2090 H HD21 . LEU 134 134 ? A -6.119 9.980 24.859 1.000 1 A LEU 74.690 1
ATOM 2091 H HD22 . LEU 134 134 ? A -7.804 9.496 24.643 1.000 1 A LEU 74.690 1
ATOM 2092 H HD23 . LEU 134 134 ? A -6.550 8.820 23.570 1.000 1 A LEU 74.690 1
ATOM 2093 N N . TYR 135 135 ? A -4.937 14.210 23.028 1.000 1 A TYR 75.060 1
ATOM 2094 C CA . TYR 135 135 ? A -5.034 15.453 23.809 1.000 1 A TYR 75.060 1
ATOM 2095 C C . TYR 135 135 ? A -5.489 16.641 22.946 1.000 1 A TYR 75.060 1
ATOM 2096 O O . TYR 135 135 ? A -6.433 17.359 23.290 1.000 1 A TYR 75.060 1
ATOM 2097 C CB . TYR 135 135 ? A -3.678 15.758 24.461 1.000 1 A TYR 75.060 1
ATOM 2098 C CG . TYR 135 135 ? A -3.660 17.091 25.187 1.000 1 A TYR 75.060 1
ATOM 2099 C CD1 . TYR 135 135 ? A -3.131 18.238 24.560 1.000 1 A TYR 75.060 1
ATOM 2100 C CD2 . TYR 135 135 ? A -4.222 17.190 26.474 1.000 1 A TYR 75.060 1
ATOM 2101 C CE1 . TYR 135 135 ? A -3.165 19.482 25.220 1.000 1 A TYR 75.060 1
ATOM 2102 C CE2 . TYR 135 135 ? A -4.252 18.429 27.140 1.000 1 A TYR 75.060 1
ATOM 2103 C CZ . TYR 135 135 ? A -3.727 19.578 26.511 1.000 1 A TYR 75.060 1
ATOM 2104 O OH . TYR 135 135 ? A -3.764 20.781 27.143 1.000 1 A TYR 75.060 1
ATOM 2105 H H . TYR 135 135 ? A -4.058 13.713 23.018 1.000 1 A TYR 75.060 1
ATOM 2106 H HA . TYR 135 135 ? A -5.773 15.317 24.598 1.000 1 A TYR 75.060 1
ATOM 2107 H HB2 . TYR 135 135 ? A -3.441 14.964 25.169 1.000 1 A TYR 75.060 1
ATOM 2108 H HB3 . TYR 135 135 ? A -2.901 15.759 23.697 1.000 1 A TYR 75.060 1
ATOM 2109 H HD1 . TYR 135 135 ? A -2.704 18.158 23.571 1.000 1 A TYR 75.060 1
ATOM 2110 H HD2 . TYR 135 135 ? A -4.634 16.313 26.952 1.000 1 A TYR 75.060 1
ATOM 2111 H HE1 . TYR 135 135 ? A -2.751 20.363 24.753 1.000 1 A TYR 75.060 1
ATOM 2112 H HE2 . TYR 135 135 ? A -4.682 18.490 28.128 1.000 1 A TYR 75.060 1
ATOM 2113 H HH . TYR 135 135 ? A -4.098 20.676 28.037 1.000 1 A TYR 75.060 1
ATOM 2114 N N . GLU 136 136 ? A -4.864 16.826 21.779 1.000 1 A GLU 75.620 1
ATOM 2115 C CA . GLU 136 136 ? A -5.289 17.851 20.820 1.000 1 A GLU 75.620 1
ATOM 2116 C C . GLU 136 136 ? A -6.725 17.599 20.333 1.000 1 A GLU 75.620 1
ATOM 2117 O O . GLU 136 136 ? A -7.494 18.541 20.112 1.000 1 A GLU 75.620 1
ATOM 2118 C CB . GLU 136 136 ? A -4.298 17.883 19.648 1.000 1 A GLU 75.620 1
ATOM 2119 C CG . GLU 136 136 ? A -4.639 19.005 18.654 1.000 1 A GLU 75.620 1
ATOM 2120 C CD . GLU 136 136 ? A -3.674 19.102 17.467 1.000 1 A GLU 75.620 1
ATOM 2121 O OE1 . GLU 136 136 ? A -3.894 20.031 16.660 1.000 1 A GLU 75.620 1
ATOM 2122 O OE2 . GLU 136 136 ? A -2.790 18.229 17.338 1.000 1 A GLU 75.620 1
ATOM 2123 H H . GLU 136 136 ? A -4.097 16.216 21.536 1.000 1 A GLU 75.620 1
ATOM 2124 H HA . GLU 136 136 ? A -5.276 18.821 21.316 1.000 1 A GLU 75.620 1
ATOM 2125 H HB2 . GLU 136 136 ? A -4.320 16.922 19.135 1.000 1 A GLU 75.620 1
ATOM 2126 H HB3 . GLU 136 136 ? A -3.295 18.051 20.041 1.000 1 A GLU 75.620 1
ATOM 2127 H HG2 . GLU 136 136 ? A -4.652 19.954 19.189 1.000 1 A GLU 75.620 1
ATOM 2128 H HG3 . GLU 136 136 ? A -5.637 18.828 18.251 1.000 1 A GLU 75.620 1
ATOM 2129 N N . ALA 137 137 ? A -7.110 16.331 20.183 1.000 1 A ALA 76.310 1
ATOM 2130 C CA . ALA 137 137 ? A -8.455 15.956 19.780 1.000 1 A ALA 76.310 1
ATOM 2131 C C . ALA 137 137 ? A -9.504 16.276 20.834 1.000 1 A ALA 76.310 1
ATOM 2132 O O . ALA 137 137 ? A -10.568 16.769 20.477 1.000 1 A ALA 76.310 1
ATOM 2133 C CB . ALA 137 137 ? A -8.488 14.488 19.386 1.000 1 A ALA 76.310 1
ATOM 2134 H H . ALA 137 137 ? A -6.456 15.589 20.390 1.000 1 A ALA 76.310 1
ATOM 2135 H HA . ALA 137 137 ? A -8.743 16.551 18.914 1.000 1 A ALA 76.310 1
ATOM 2136 H HB1 . ALA 137 137 ? A -8.402 13.851 20.266 1.000 1 A ALA 76.310 1
ATOM 2137 H HB2 . ALA 137 137 ? A -9.444 14.315 18.891 1.000 1 A ALA 76.310 1
ATOM 2138 H HB3 . ALA 137 137 ? A -7.694 14.238 18.683 1.000 1 A ALA 76.310 1
ATOM 2139 N N . MET 138 138 ? A -9.193 16.097 22.114 1.000 1 A MET 77.690 1
ATOM 2140 C CA . MET 138 138 ? A -10.092 16.446 23.211 1.000 1 A MET 77.690 1
ATOM 2141 C C . MET 138 138 ? A -10.286 17.957 23.329 1.000 1 A MET 77.690 1
ATOM 2142 O O . MET 138 138 ? A -11.416 18.430 23.426 1.000 1 A MET 77.690 1
ATOM 2143 C CB . MET 138 138 ? A -9.559 15.852 24.512 1.000 1 A MET 77.690 1
ATOM 2144 C CG . MET 138 138 ? A -9.711 14.330 24.479 1.000 1 A MET 77.690 1
ATOM 2145 S SD . MET 138 138 ? A -9.235 13.519 26.009 1.000 1 A MET 77.690 1
ATOM 2146 C CE . MET 138 138 ? A -10.543 14.148 27.098 1.000 1 A MET 77.690 1
ATOM 2147 H H . MET 138 138 ? A -8.319 15.642 22.335 1.000 1 A MET 77.690 1
ATOM 2148 H HA . MET 138 138 ? A -11.072 16.010 23.016 1.000 1 A MET 77.690 1
ATOM 2149 H HB2 . MET 138 138 ? A -8.513 16.119 24.656 1.000 1 A MET 77.690 1
ATOM 2150 H HB3 . MET 138 138 ? A -10.143 16.253 25.340 1.000 1 A MET 77.690 1
ATOM 2151 H HG2 . MET 138 138 ? A -9.103 13.915 23.675 1.000 1 A MET 77.690 1
ATOM 2152 H HG3 . MET 138 138 ? A -10.749 14.077 24.268 1.000 1 A MET 77.690 1
ATOM 2153 H HE1 . MET 138 138 ? A -10.607 13.525 27.990 1.000 1 A MET 77.690 1
ATOM 2154 H HE2 . MET 138 138 ? A -11.501 14.112 26.580 1.000 1 A MET 77.690 1
ATOM 2155 H HE3 . MET 138 138 ? A -10.320 15.174 27.389 1.000 1 A MET 77.690 1
ATOM 2156 N N . LYS 139 139 ? A -9.213 18.745 23.186 1.000 1 A LYS 79.810 1
ATOM 2157 C CA . LYS 139 139 ? A -9.329 20.212 23.135 1.000 1 A LYS 79.810 1
ATOM 2158 C C . LYS 139 139 ? A -10.179 20.684 21.948 1.000 1 A LYS 79.810 1
ATOM 2159 O O . LYS 139 139 ? A -10.884 21.695 22.030 1.000 1 A LYS 79.810 1
ATOM 2160 C CB . LYS 139 139 ? A -7.918 20.808 23.101 1.000 1 A LYS 79.810 1
ATOM 2161 C CG . LYS 139 139 ? A -7.944 22.334 23.251 1.000 1 A LYS 79.810 1
ATOM 2162 C CD . LYS 139 139 ? A -6.516 22.883 23.288 1.000 1 A LYS 79.810 1
ATOM 2163 C CE . LYS 139 139 ? A -6.538 24.404 23.457 1.000 1 A LYS 79.810 1
ATOM 2164 N NZ . LYS 139 139 ? A -5.158 24.946 23.528 1.000 1 A LYS 79.810 1
ATOM 2165 H H . LYS 139 139 ? A -8.305 18.306 23.137 1.000 1 A LYS 79.810 1
ATOM 2166 H HA . LYS 139 139 ? A -9.840 20.537 24.041 1.000 1 A LYS 79.810 1
ATOM 2167 H HB2 . LYS 139 139 ? A -7.342 20.383 23.923 1.000 1 A LYS 79.810 1
ATOM 2168 H HB3 . LYS 139 139 ? A -7.430 20.536 22.165 1.000 1 A LYS 79.810 1
ATOM 2169 H HG2 . LYS 139 139 ? A -8.469 22.782 22.407 1.000 1 A LYS 79.810 1
ATOM 2170 H HG3 . LYS 139 139 ? A -8.458 22.599 24.174 1.000 1 A LYS 79.810 1
ATOM 2171 H HD2 . LYS 139 139 ? A -6.008 22.618 22.361 1.000 1 A LYS 79.810 1
ATOM 2172 H HD3 . LYS 139 139 ? A -5.986 22.427 24.124 1.000 1 A LYS 79.810 1
ATOM 2173 H HE2 . LYS 139 139 ? A -7.080 24.639 24.373 1.000 1 A LYS 79.810 1
ATOM 2174 H HE3 . LYS 139 139 ? A -7.078 24.844 22.619 1.000 1 A LYS 79.810 1
ATOM 2175 H HZ1 . LYS 139 139 ? A -4.667 24.532 24.308 1.000 1 A LYS 79.810 1
ATOM 2176 H HZ2 . LYS 139 139 ? A -5.164 25.948 23.654 1.000 1 A LYS 79.810 1
ATOM 2177 H HZ3 . LYS 139 139 ? A -4.643 24.721 22.689 1.000 1 A LYS 79.810 1
ATOM 2178 N N . ASN 140 140 ? A -10.120 19.978 20.819 1.000 1 A ASN 77.750 1
ATOM 2179 C CA . ASN 140 140 ? A -11.016 20.238 19.694 1.000 1 A ASN 77.750 1
ATOM 2180 C C . ASN 140 140 ? A -12.445 19.754 19.966 1.000 1 A ASN 77.750 1
ATOM 2181 O O . ASN 140 140 ? A -13.379 20.484 19.637 1.000 1 A ASN 77.750 1
ATOM 2182 C CB . ASN 140 140 ? A -10.434 19.648 18.405 1.000 1 A ASN 77.750 1
ATOM 2183 C CG . ASN 140 140 ? A -9.337 20.497 17.792 1.000 1 A ASN 77.750 1
ATOM 2184 O OD1 . ASN 140 140 ? A -9.082 21.640 18.169 1.000 1 A ASN 77.750 1
ATOM 2185 N ND2 . ASN 140 140 ? A -8.743 20.004 16.734 1.000 1 A ASN 77.750 1
ATOM 2186 H H . ASN 140 140 ? A -9.488 19.191 20.776 1.000 1 A ASN 77.750 1
ATOM 2187 H HA . ASN 140 140 ? A -11.102 21.316 19.556 1.000 1 A ASN 77.750 1
ATOM 2188 H HB2 . ASN 140 140 ? A -10.055 18.643 18.593 1.000 1 A ASN 77.750 1
ATOM 2189 H HB3 . ASN 140 140 ? A -11.229 19.562 17.665 1.000 1 A ASN 77.750 1
ATOM 2190 H HD21 . ASN 140 140 ? A -7.970 20.508 16.324 1.000 1 A ASN 77.750 1
ATOM 2191 H HD22 . ASN 140 140 ? A -9.167 19.205 16.283 1.000 1 A ASN 77.750 1
ATOM 2192 N N . ALA 141 141 ? A -12.622 18.606 20.621 1.000 1 A ALA 81.620 1
ATOM 2193 C CA . ALA 141 141 ? A -13.917 18.070 21.023 1.000 1 A ALA 81.620 1
ATOM 2194 C C . ALA 141 141 ? A -14.689 19.046 21.916 1.000 1 A ALA 81.620 1
ATOM 2195 O O . ALA 141 141 ? A -15.856 19.303 21.647 1.000 1 A ALA 81.620 1
ATOM 2196 C CB . ALA 141 141 ? A -13.719 16.720 21.720 1.000 1 A ALA 81.620 1
ATOM 2197 H H . ALA 141 141 ? A -11.811 18.044 20.841 1.000 1 A ALA 81.620 1
ATOM 2198 H HA . ALA 141 141 ? A -14.513 17.907 20.125 1.000 1 A ALA 81.620 1
ATOM 2199 H HB1 . ALA 141 141 ? A -13.129 16.837 22.629 1.000 1 A ALA 81.620 1
ATOM 2200 H HB2 . ALA 141 141 ? A -14.691 16.325 22.016 1.000 1 A ALA 81.620 1
ATOM 2201 H HB3 . ALA 141 141 ? A -13.225 16.018 21.048 1.000 1 A ALA 81.620 1
ATOM 2202 N N . ASP 142 142 ? A -14.035 19.696 22.882 1.000 1 A ASP 82.380 1
ATOM 2203 C CA . ASP 142 142 ? A -14.669 20.721 23.727 1.000 1 A ASP 82.380 1
ATOM 2204 C C . ASP 142 142 ? A -15.210 21.913 22.928 1.000 1 A ASP 82.380 1
ATOM 2205 O O . ASP 142 142 ? A -16.221 22.517 23.289 1.000 1 A ASP 82.380 1
ATOM 2206 C CB . ASP 142 142 ? A -13.655 21.242 24.752 1.000 1 A ASP 82.380 1
ATOM 2207 C CG . ASP 142 142 ? A -13.346 20.243 25.865 1.000 1 A ASP 82.380 1
ATOM 2208 O OD1 . ASP 142 142 ? A -14.211 19.375 26.126 1.000 1 A ASP 82.380 1
ATOM 2209 O OD2 . ASP 142 142 ? A -12.266 20.417 26.468 1.000 1 A ASP 82.380 1
ATOM 2210 H H . ASP 142 142 ? A -13.115 19.367 23.138 1.000 1 A ASP 82.380 1
ATOM 2211 H HA . ASP 142 142 ? A -15.512 20.277 24.257 1.000 1 A ASP 82.380 1
ATOM 2212 H HB2 . ASP 142 142 ? A -12.735 21.522 24.238 1.000 1 A ASP 82.380 1
ATOM 2213 H HB3 . ASP 142 142 ? A -14.061 22.139 25.219 1.000 1 A ASP 82.380 1
ATOM 2214 N N . ASN 143 143 ? A -14.560 22.256 21.813 1.000 1 A ASN 81.380 1
ATOM 2215 C CA . ASN 143 143 ? A -15.068 23.283 20.909 1.000 1 A ASN 81.380 1
ATOM 2216 C C . ASN 143 143 ? A -16.225 22.760 20.054 1.000 1 A ASN 81.380 1
ATOM 2217 O O . ASN 143 143 ? A -17.195 23.482 19.855 1.000 1 A ASN 81.380 1
ATOM 2218 C CB . ASN 143 143 ? A -13.921 23.842 20.059 1.000 1 A ASN 81.380 1
ATOM 2219 C CG . ASN 143 143 ? A -12.936 24.631 20.896 1.000 1 A ASN 81.380 1
ATOM 2220 O OD1 . ASN 143 143 ? A -13.280 25.597 21.567 1.000 1 A ASN 81.380 1
ATOM 2221 N ND2 . ASN 143 143 ? A -11.675 24.264 20.884 1.000 1 A ASN 81.380 1
ATOM 2222 H H . ASN 143 143 ? A -13.793 21.666 21.525 1.000 1 A ASN 81.380 1
ATOM 2223 H HA . ASN 143 143 ? A -15.481 24.099 21.503 1.000 1 A ASN 81.380 1
ATOM 2224 H HB2 . ASN 143 143 ? A -13.414 23.030 19.537 1.000 1 A ASN 81.380 1
ATOM 2225 H HB3 . ASN 143 143 ? A -14.336 24.518 19.312 1.000 1 A ASN 81.380 1
ATOM 2226 H HD21 . ASN 143 143 ? A -11.132 24.750 21.583 1.000 1 A ASN 81.380 1
ATOM 2227 H HD22 . ASN 143 143 ? A -11.506 23.271 20.802 1.000 1 A ASN 81.380 1
ATOM 2228 N N . ILE 144 144 ? A -16.163 21.508 19.596 1.000 1 A ILE 80.560 1
ATOM 2229 C CA . ILE 144 144 ? A -17.258 20.851 18.866 1.000 1 A ILE 80.560 1
ATOM 2230 C C . ILE 144 144 ? A -18.497 20.696 19.762 1.000 1 A ILE 80.560 1
ATOM 2231 O O . ILE 144 144 ? A -19.617 20.870 19.291 1.000 1 A ILE 80.560 1
ATOM 2232 C CB . ILE 144 144 ? A -16.768 19.502 18.296 1.000 1 A ILE 80.560 1
ATOM 2233 C CG1 . ILE 144 144 ? A -15.682 19.747 17.221 1.000 1 A ILE 80.560 1
ATOM 2234 C CG2 . ILE 144 144 ? A -17.936 18.704 17.695 1.000 1 A ILE 80.560 1
ATOM 2235 C CD1 . ILE 144 144 ? A -14.938 18.504 16.721 1.000 1 A ILE 80.560 1
ATOM 2236 H H . ILE 144 144 ? A -15.348 20.956 19.822 1.000 1 A ILE 80.560 1
ATOM 2237 H HA . ILE 144 144 ? A -17.554 21.488 18.032 1.000 1 A ILE 80.560 1
ATOM 2238 H HB . ILE 144 144 ? A -16.336 18.915 19.106 1.000 1 A ILE 80.560 1
ATOM 2239 H HG12 . ILE 144 144 ? A -14.927 20.434 17.605 1.000 1 A ILE 80.560 1
ATOM 2240 H HG13 . ILE 144 144 ? A -16.146 20.234 16.364 1.000 1 A ILE 80.560 1
ATOM 2241 H HG21 . ILE 144 144 ? A -18.440 19.290 16.927 1.000 1 A ILE 80.560 1
ATOM 2242 H HG22 . ILE 144 144 ? A -17.565 17.772 17.269 1.000 1 A ILE 80.560 1
ATOM 2243 H HG23 . ILE 144 144 ? A -18.654 18.433 18.469 1.000 1 A ILE 80.560 1
ATOM 2244 H HD11 . ILE 144 144 ? A -14.199 18.815 15.982 1.000 1 A ILE 80.560 1
ATOM 2245 H HD12 . ILE 144 144 ? A -14.413 18.029 17.549 1.000 1 A ILE 80.560 1
ATOM 2246 H HD13 . ILE 144 144 ? A -15.619 17.796 16.249 1.000 1 A ILE 80.560 1
ATOM 2247 N N . ASN 145 145 ? A -18.317 20.481 21.065 1.000 1 A ASN 81.380 1
ATOM 2248 C CA . ASN 145 145 ? A -19.403 20.407 22.042 1.000 1 A ASN 81.380 1
ATOM 2249 C C . ASN 145 145 ? A -20.206 21.716 22.142 1.000 1 A ASN 81.380 1
ATOM 2250 O O . ASN 145 145 ? A -21.370 21.684 22.538 1.000 1 A ASN 81.380 1
ATOM 2251 C CB . ASN 145 145 ? A -18.819 20.017 23.413 1.000 1 A ASN 81.380 1
ATOM 2252 C CG . ASN 145 145 ? A -18.311 18.588 23.464 1.000 1 A ASN 81.380 1
ATOM 2253 O OD1 . ASN 145 145 ? A -18.653 17.753 22.654 1.000 1 A ASN 81.380 1
ATOM 2254 N ND2 . ASN 145 145 ? A -17.476 18.252 24.417 1.000 1 A ASN 81.380 1
ATOM 2255 H H . ASN 145 145 ? A -17.386 20.244 21.378 1.000 1 A ASN 81.380 1
ATOM 2256 H HA . ASN 145 145 ? A -20.101 19.632 21.726 1.000 1 A ASN 81.380 1
ATOM 2257 H HB2 . ASN 145 145 ? A -18.007 20.695 23.676 1.000 1 A ASN 81.380 1
ATOM 2258 H HB3 . ASN 145 145 ? A -19.596 20.105 24.172 1.000 1 A ASN 81.380 1
ATOM 2259 H HD21 . ASN 145 145 ? A -17.059 18.932 25.037 1.000 1 A ASN 81.380 1
ATOM 2260 H HD22 . ASN 145 145 ? A -17.127 17.306 24.358 1.000 1 A ASN 81.380 1
ATOM 2261 N N . LYS 146 146 ? A -19.644 22.866 21.743 1.000 1 A LYS 83.690 1
ATOM 2262 C CA . LYS 146 146 ? A -20.395 24.135 21.647 1.000 1 A LYS 83.690 1
ATOM 2263 C C . LYS 146 146 ? A -21.430 24.104 20.518 1.000 1 A LYS 83.690 1
ATOM 2264 O O . LYS 146 146 ? A -22.480 24.726 20.632 1.000 1 A LYS 83.690 1
ATOM 2265 C CB . LYS 146 146 ? A -19.437 25.320 21.465 1.000 1 A LYS 83.690 1
ATOM 2266 C CG . LYS 146 146 ? A -18.466 25.464 22.646 1.000 1 A LYS 83.690 1
ATOM 2267 C CD . LYS 146 146 ? A -17.404 26.520 22.339 1.000 1 A LYS 83.690 1
ATOM 2268 C CE . LYS 146 146 ? A -16.423 26.609 23.510 1.000 1 A LYS 83.690 1
ATOM 2269 N NZ . LYS 146 146 ? A -15.195 27.340 23.118 1.000 1 A LYS 83.690 1
ATOM 2270 H H . LYS 146 146 ? A -18.694 22.842 21.401 1.000 1 A LYS 83.690 1
ATOM 2271 H HA . LYS 146 146 ? A -20.961 24.286 22.566 1.000 1 A LYS 83.690 1
ATOM 2272 H HB2 . LYS 146 146 ? A -20.022 26.236 21.377 1.000 1 A LYS 83.690 1
ATOM 2273 H HB3 . LYS 146 146 ? A -18.886 25.198 20.533 1.000 1 A LYS 83.690 1
ATOM 2274 H HG2 . LYS 146 146 ? A -19.022 25.748 23.540 1.000 1 A LYS 83.690 1
ATOM 2275 H HG3 . LYS 146 146 ? A -17.960 24.517 22.831 1.000 1 A LYS 83.690 1
ATOM 2276 H HD2 . LYS 146 146 ? A -17.881 27.485 22.168 1.000 1 A LYS 83.690 1
ATOM 2277 H HD3 . LYS 146 146 ? A -16.876 26.220 21.433 1.000 1 A LYS 83.690 1
ATOM 2278 H HE2 . LYS 146 146 ? A -16.923 27.101 24.345 1.000 1 A LYS 83.690 1
ATOM 2279 H HE3 . LYS 146 146 ? A -16.165 25.597 23.820 1.000 1 A LYS 83.690 1
ATOM 2280 H HZ1 . LYS 146 146 ? A -15.430 28.222 22.686 1.000 1 A LYS 83.690 1
ATOM 2281 H HZ2 . LYS 146 146 ? A -14.670 26.789 22.454 1.000 1 A LYS 83.690 1
ATOM 2282 H HZ3 . LYS 146 146 ? A -14.599 27.490 23.919 1.000 1 A LYS 83.690 1
ATOM 2283 N N . LEU 147 147 ? A -21.198 23.280 19.494 1.000 1 A LEU 81.310 1
ATOM 2284 C CA . LEU 147 147 ? A -22.113 23.027 18.378 1.000 1 A LEU 81.310 1
ATOM 2285 C C . LEU 147 147 ? A -23.146 21.932 18.667 1.000 1 A LEU 81.310 1
ATOM 2286 O O . LEU 147 147 ? A -23.857 21.512 17.756 1.000 1 A LEU 81.310 1
ATOM 2287 C CB . LEU 147 147 ? A -21.296 22.696 17.114 1.000 1 A LEU 81.310 1
ATOM 2288 C CG . LEU 147 147 ? A -20.435 23.860 16.606 1.000 1 A LEU 81.310 1
ATOM 2289 C CD1 . LEU 147 147 ? A -19.585 23.370 15.435 1.000 1 A LEU 81.310 1
ATOM 2290 C CD2 . LEU 147 147 ? A -21.344 24.988 16.123 1.000 1 A LEU 81.310 1
ATOM 2291 H H . LEU 147 147 ? A -20.332 22.759 19.504 1.000 1 A LEU 81.310 1
ATOM 2292 H HA . LEU 147 147 ? A -22.688 23.935 18.197 1.000 1 A LEU 81.310 1
ATOM 2293 H HB2 . LEU 147 147 ? A -20.658 21.834 17.309 1.000 1 A LEU 81.310 1
ATOM 2294 H HB3 . LEU 147 147 ? A -21.976 22.405 16.314 1.000 1 A LEU 81.310 1
ATOM 2295 H HG . LEU 147 147 ? A -19.769 24.221 17.390 1.000 1 A LEU 81.310 1
ATOM 2296 H HD11 . LEU 147 147 ? A -20.222 23.010 14.627 1.000 1 A LEU 81.310 1
ATOM 2297 H HD12 . LEU 147 147 ? A -18.944 22.561 15.785 1.000 1 A LEU 81.310 1
ATOM 2298 H HD13 . LEU 147 147 ? A -18.956 24.185 15.077 1.000 1 A LEU 81.310 1
ATOM 2299 H HD21 . LEU 147 147 ? A -21.713 25.549 16.982 1.000 1 A LEU 81.310 1
ATOM 2300 H HD22 . LEU 147 147 ? A -22.182 24.590 15.550 1.000 1 A LEU 81.310 1
ATOM 2301 H HD23 . LEU 147 147 ? A -20.784 25.667 15.480 1.000 1 A LEU 81.310 1
ATOM 2302 N N . LYS 148 148 ? A -23.258 21.461 19.913 1.000 1 A LYS 85.940 1
ATOM 2303 C CA . LYS 148 148 ? A -24.145 20.356 20.304 1.000 1 A LYS 85.940 1
ATOM 2304 C C . LYS 148 148 ? A -25.589 20.535 19.830 1.000 1 A LYS 85.940 1
ATOM 2305 O O . LYS 148 148 ? A -26.136 19.624 19.219 1.000 1 A LYS 85.940 1
ATOM 2306 C CB . LYS 148 148 ? A -24.043 20.212 21.822 1.000 1 A LYS 85.940 1
ATOM 2307 C CG . LYS 148 148 ? A -24.919 19.105 22.401 1.000 1 A LYS 85.940 1
ATOM 2308 C CD . LYS 148 148 ? A -24.567 18.966 23.886 1.000 1 A LYS 85.940 1
ATOM 2309 C CE . LYS 148 148 ? A -25.226 17.703 24.402 1.000 1 A LYS 85.940 1
ATOM 2310 N NZ . LYS 148 148 ? A -24.567 17.182 25.611 1.000 1 A LYS 85.940 1
ATOM 2311 H H . LYS 148 148 ? A -22.633 21.837 20.612 1.000 1 A LYS 85.940 1
ATOM 2312 H HA . LYS 148 148 ? A -23.783 19.436 19.847 1.000 1 A LYS 85.940 1
ATOM 2313 H HB2 . LYS 148 148 ? A -24.290 21.158 22.303 1.000 1 A LYS 85.940 1
ATOM 2314 H HB3 . LYS 148 148 ? A -23.008 19.957 22.046 1.000 1 A LYS 85.940 1
ATOM 2315 H HG2 . LYS 148 148 ? A -24.707 18.172 21.878 1.000 1 A LYS 85.940 1
ATOM 2316 H HG3 . LYS 148 148 ? A -25.975 19.351 22.292 1.000 1 A LYS 85.940 1
ATOM 2317 H HD2 . LYS 148 148 ? A -23.486 18.874 23.991 1.000 1 A LYS 85.940 1
ATOM 2318 H HD3 . LYS 148 148 ? A -24.919 19.834 24.443 1.000 1 A LYS 85.940 1
ATOM 2319 H HE2 . LYS 148 148 ? A -26.295 17.858 24.543 1.000 1 A LYS 85.940 1
ATOM 2320 H HE3 . LYS 148 148 ? A -25.080 16.953 23.625 1.000 1 A LYS 85.940 1
ATOM 2321 H HZ1 . LYS 148 148 ? A -24.414 17.889 26.316 1.000 1 A LYS 85.940 1
ATOM 2322 H HZ2 . LYS 148 148 ? A -25.108 16.416 25.988 1.000 1 A LYS 85.940 1
ATOM 2323 H HZ3 . LYS 148 148 ? A -23.696 16.740 25.354 1.000 1 A LYS 85.940 1
ATOM 2324 N N . SER 149 149 ? A -26.175 21.716 20.020 1.000 1 A SER 83.560 1
ATOM 2325 C CA . SER 149 149 ? A -27.538 22.019 19.556 1.000 1 A SER 83.560 1
ATOM 2326 C C . SER 149 149 ? A -27.668 21.983 18.025 1.000 1 A SER 83.560 1
ATOM 2327 O O . SER 149 149 ? A -28.665 21.496 17.486 1.000 1 A SER 83.560 1
ATOM 2328 C CB . SER 149 149 ? A -27.956 23.395 20.082 1.000 1 A SER 83.560 1
ATOM 2329 O OG . SER 149 149 ? A -26.990 24.363 19.709 1.000 1 A SER 83.560 1
ATOM 2330 H H . SER 149 149 ? A -25.643 22.459 20.449 1.000 1 A SER 83.560 1
ATOM 2331 H HA . SER 149 149 ? A -28.223 21.274 19.962 1.000 1 A SER 83.560 1
ATOM 2332 H HB2 . SER 149 149 ? A -28.029 23.357 21.169 1.000 1 A SER 83.560 1
ATOM 2333 H HB3 . SER 149 149 ? A -28.930 23.662 19.671 1.000 1 A SER 83.560 1
ATOM 2334 H HG . SER 149 149 ? A -27.268 25.232 20.008 1.000 1 A SER 83.560 1
ATOM 2335 N N . SER 150 150 ? A -26.645 22.444 17.301 1.000 1 A SER 83.060 1
ATOM 2336 C CA . SER 150 150 ? A -26.574 22.386 15.833 1.000 1 A SER 83.060 1
ATOM 2337 C C . SER 150 150 ? A -26.427 20.945 15.323 1.000 1 A SER 83.060 1
ATOM 2338 O O . SER 150 150 ? A -27.065 20.556 14.345 1.000 1 A SER 83.060 1
ATOM 2339 C CB . SER 150 150 ? A -25.413 23.249 15.330 1.000 1 A SER 83.060 1
ATOM 2340 O OG . SER 150 150 ? A -25.562 24.581 15.786 1.000 1 A SER 83.060 1
ATOM 2341 H H . SER 150 150 ? A -25.884 22.892 17.790 1.000 1 A SER 83.060 1
ATOM 2342 H HA . SER 150 150 ? A -27.492 22.798 15.414 1.000 1 A SER 83.060 1
ATOM 2343 H HB2 . SER 150 150 ? A -24.468 22.847 15.696 1.000 1 A SER 83.060 1
ATOM 2344 H HB3 . SER 150 150 ? A -25.406 23.239 14.240 1.000 1 A SER 83.060 1
ATOM 2345 H HG . SER 150 150 ? A -24.765 25.082 15.596 1.000 1 A SER 83.060 1
ATOM 2346 N N . ILE 151 151 ? A -25.644 20.113 16.016 1.000 1 A ILE 82.690 1
ATOM 2347 C CA . ILE 151 151 ? A -25.489 18.679 15.720 1.000 1 A ILE 82.690 1
ATOM 2348 C C . ILE 151 151 ? A -26.822 17.944 15.946 1.000 1 A ILE 82.690 1
ATOM 2349 O O . ILE 151 151 ? A -27.288 17.186 15.090 1.000 1 A ILE 82.690 1
ATOM 2350 C CB . ILE 151 151 ? A -24.344 18.090 16.584 1.000 1 A ILE 82.690 1
ATOM 2351 C CG1 . ILE 151 151 ? A -22.975 18.697 16.191 1.000 1 A ILE 82.690 1
ATOM 2352 C CG2 . ILE 151 151 ? A -24.286 16.554 16.464 1.000 1 A ILE 82.690 1
ATOM 2353 C CD1 . ILE 151 151 ? A -21.886 18.532 17.261 1.000 1 A ILE 82.690 1
ATOM 2354 H H . ILE 151 151 ? A -25.136 20.494 16.801 1.000 1 A ILE 82.690 1
ATOM 2355 H HA . ILE 151 151 ? A -25.225 18.558 14.669 1.000 1 A ILE 82.690 1
ATOM 2356 H HB . ILE 151 151 ? A -24.541 18.335 17.627 1.000 1 A ILE 82.690 1
ATOM 2357 H HG12 . ILE 151 151 ? A -22.629 18.240 15.264 1.000 1 A ILE 82.690 1
ATOM 2358 H HG13 . ILE 151 151 ? A -23.077 19.766 16.004 1.000 1 A ILE 82.690 1
ATOM 2359 H HG21 . ILE 151 151 ? A -25.213 16.104 16.820 1.000 1 A ILE 82.690 1
ATOM 2360 H HG22 . ILE 151 151 ? A -24.116 16.260 15.428 1.000 1 A ILE 82.690 1
ATOM 2361 H HG23 . ILE 151 151 ? A -23.487 16.158 17.090 1.000 1 A ILE 82.690 1
ATOM 2362 H HD11 . ILE 151 151 ? A -21.701 17.481 17.482 1.000 1 A ILE 82.690 1
ATOM 2363 H HD12 . ILE 151 151 ? A -22.189 19.038 18.177 1.000 1 A ILE 82.690 1
ATOM 2364 H HD13 . ILE 151 151 ? A -20.962 18.986 16.904 1.000 1 A ILE 82.690 1
ATOM 2365 N N . GLU 152 152 ? A -27.487 18.198 17.074 1.000 1 A GLU 83.810 1
ATOM 2366 C CA . GLU 152 152 ? A -28.778 17.589 17.416 1.000 1 A GLU 83.810 1
ATOM 2367 C C . GLU 152 152 ? A -29.887 17.957 16.425 1.000 1 A GLU 83.810 1
ATOM 2368 O O . GLU 152 152 ? A -30.680 17.094 16.045 1.000 1 A GLU 83.810 1
ATOM 2369 C CB . GLU 152 152 ? A -29.197 18.025 18.822 1.000 1 A GLU 83.810 1
ATOM 2370 C CG . GLU 152 152 ? A -28.399 17.300 19.910 1.000 1 A GLU 83.810 1
ATOM 2371 C CD . GLU 152 152 ? A -28.771 17.781 21.318 1.000 1 A GLU 83.810 1
ATOM 2372 O OE1 . GLU 152 152 ? A -28.466 17.029 22.267 1.000 1 A GLU 83.810 1
ATOM 2373 O OE2 . GLU 152 152 ? A -29.338 18.886 21.461 1.000 1 A GLU 83.810 1
ATOM 2374 H H . GLU 152 152 ? A -27.056 18.800 17.760 1.000 1 A GLU 83.810 1
ATOM 2375 H HA . GLU 152 152 ? A -28.680 16.503 17.410 1.000 1 A GLU 83.810 1
ATOM 2376 H HB2 . GLU 152 152 ? A -30.252 17.791 18.965 1.000 1 A GLU 83.810 1
ATOM 2377 H HB3 . GLU 152 152 ? A -29.067 19.104 18.910 1.000 1 A GLU 83.810 1
ATOM 2378 H HG2 . GLU 152 152 ? A -27.330 17.439 19.751 1.000 1 A GLU 83.810 1
ATOM 2379 H HG3 . GLU 152 152 ? A -28.603 16.232 19.829 1.000 1 A GLU 83.810 1
ATOM 2380 N N . SER 153 153 ? A -29.904 19.200 15.943 1.000 1 A SER 83.120 1
ATOM 2381 C CA . SER 153 153 ? A -30.904 19.697 14.985 1.000 1 A SER 83.120 1
ATOM 2382 C C . SER 153 153 ? A -30.610 19.360 13.517 1.000 1 A SER 83.120 1
ATOM 2383 O O . SER 153 153 ? A -31.466 19.582 12.662 1.000 1 A SER 83.120 1
ATOM 2384 C CB . SER 153 153 ? A -31.110 21.203 15.169 1.000 1 A SER 83.120 1
ATOM 2385 O OG . SER 153 153 ? A -29.895 21.908 15.047 1.000 1 A SER 83.120 1
ATOM 2386 H H . SER 153 153 ? A -29.232 19.858 16.309 1.000 1 A SER 83.120 1
ATOM 2387 H HA . SER 153 153 ? A -31.856 19.219 15.215 1.000 1 A SER 83.120 1
ATOM 2388 H HB2 . SER 153 153 ? A -31.814 21.566 14.419 1.000 1 A SER 83.120 1
ATOM 2389 H HB3 . SER 153 153 ? A -31.530 21.389 16.157 1.000 1 A SER 83.120 1
ATOM 2390 H HG . SER 153 153 ? A -29.436 21.853 15.888 1.000 1 A SER 83.120 1
ATOM 2391 N N . THR 154 154 ? A -29.442 18.783 13.214 1.000 1 A THR 80.250 1
ATOM 2392 C CA . THR 154 154 ? A -29.061 18.381 11.851 1.000 1 A THR 80.250 1
ATOM 2393 C C . THR 154 154 ? A -30.002 17.302 11.292 1.000 1 A THR 80.250 1
ATOM 2394 O O . THR 154 154 ? A -30.158 16.243 11.911 1.000 1 A THR 80.250 1
ATOM 2395 C CB . THR 154 154 ? A -27.605 17.891 11.826 1.000 1 A THR 80.250 1
ATOM 2396 O OG1 . THR 154 154 ? A -26.719 18.946 12.133 1.000 1 A THR 80.250 1
ATOM 2397 C CG2 . THR 154 154 ? A -27.199 17.377 10.451 1.000 1 A THR 80.250 1
ATOM 2398 H H . THR 154 154 ? A -28.763 18.684 13.955 1.000 1 A THR 80.250 1
ATOM 2399 H HA . THR 154 154 ? A -29.124 19.259 11.208 1.000 1 A THR 80.250 1
ATOM 2400 H HB . THR 154 154 ? A -27.471 17.089 12.552 1.000 1 A THR 80.250 1
ATOM 2401 H HG1 . THR 154 154 ? A -27.025 19.429 12.904 1.000 1 A THR 80.250 1
ATOM 2402 H HG21 . THR 154 154 ? A -27.627 16.390 10.277 1.000 1 A THR 80.250 1
ATOM 2403 H HG22 . THR 154 154 ? A -27.567 18.068 9.692 1.000 1 A THR 80.250 1
ATOM 2404 H HG23 . THR 154 154 ? A -26.114 17.291 10.390 1.000 1 A THR 80.250 1
ATOM 2405 N N . ASN 155 155 ? A -30.574 17.576 10.109 1.000 1 A ASN 74.750 1
ATOM 2406 C CA . ASN 155 155 ? A -31.576 16.754 9.408 1.000 1 A ASN 74.750 1
ATOM 2407 C C . ASN 155 155 ? A -31.133 16.274 8.015 1.000 1 A ASN 74.750 1
ATOM 2408 O O . ASN 155 155 ? A -31.960 15.749 7.270 1.000 1 A ASN 74.750 1
ATOM 2409 C CB . ASN 155 155 ? A -32.894 17.545 9.290 1.000 1 A ASN 74.750 1
ATOM 2410 C CG . ASN 155 155 ? A -33.580 17.764 10.612 1.000 1 A ASN 74.750 1
ATOM 2411 O OD1 . ASN 155 155 ? A -33.324 17.096 11.593 1.000 1 A ASN 74.750 1
ATOM 2412 N ND2 . ASN 155 155 ? A -34.498 18.698 10.681 1.000 1 A ASN 74.750 1
ATOM 2413 H H . ASN 155 155 ? A -30.372 18.478 9.701 1.000 1 A ASN 74.750 1
ATOM 2414 H HA . ASN 155 155 ? A -31.765 15.853 9.992 1.000 1 A ASN 74.750 1
ATOM 2415 H HB2 . ASN 155 155 ? A -32.697 18.507 8.817 1.000 1 A ASN 74.750 1
ATOM 2416 H HB3 . ASN 155 155 ? A -33.600 16.999 8.664 1.000 1 A ASN 74.750 1
ATOM 2417 H HD21 . ASN 155 155 ? A -34.891 18.877 11.594 1.000 1 A ASN 74.750 1
ATOM 2418 H HD22 . ASN 155 155 ? A -34.687 19.275 9.874 1.000 1 A ASN 74.750 1
ATOM 2419 N N . GLU 156 156 ? A -29.857 16.418 7.660 1.000 1 A GLU 76.690 1
ATOM 2420 C CA . GLU 156 156 ? A -29.283 15.874 6.421 1.000 1 A GLU 76.690 1
ATOM 2421 C C . GLU 156 156 ? A -28.241 14.801 6.768 1.000 1 A GLU 76.690 1
ATOM 2422 O O . GLU 156 156 ? A -27.680 14.809 7.869 1.000 1 A GLU 76.690 1
ATOM 2423 C CB . GLU 156 156 ? A -28.679 16.977 5.531 1.000 1 A GLU 76.690 1
ATOM 2424 C CG . GLU 156 156 ? A -29.562 18.230 5.369 1.000 1 A GLU 76.690 1
ATOM 2425 C CD . GLU 156 156 ? A -28.925 19.344 4.519 1.000 1 A GLU 76.690 1
ATOM 2426 O OE1 . GLU 156 156 ? A -29.695 20.231 4.088 1.000 1 A GLU 76.690 1
ATOM 2427 O OE2 . GLU 156 156 ? A -27.686 19.344 4.348 1.000 1 A GLU 76.690 1
ATOM 2428 H H . GLU 156 156 ? A -29.201 16.794 8.330 1.000 1 A GLU 76.690 1
ATOM 2429 H HA . GLU 156 156 ? A -30.065 15.391 5.835 1.000 1 A GLU 76.690 1
ATOM 2430 H HB2 . GLU 156 156 ? A -27.711 17.258 5.945 1.000 1 A GLU 76.690 1
ATOM 2431 H HB3 . GLU 156 156 ? A -28.495 16.551 4.544 1.000 1 A GLU 76.690 1
ATOM 2432 H HG2 . GLU 156 156 ? A -29.776 18.648 6.353 1.000 1 A GLU 76.690 1
ATOM 2433 H HG3 . GLU 156 156 ? A -30.509 17.925 4.923 1.000 1 A GLU 76.690 1
ATOM 2434 N N . ALA 157 157 ? A -27.980 13.860 5.854 1.000 1 A ALA 67.440 1
ATOM 2435 C CA . ALA 157 157 ? A -27.005 12.795 6.095 1.000 1 A ALA 67.440 1
ATOM 2436 C C . ALA 157 157 ? A -25.568 13.312 6.274 1.000 1 A ALA 67.440 1
ATOM 2437 O O . ALA 157 157 ? A -24.802 12.705 7.024 1.000 1 A ALA 67.440 1
ATOM 2438 C CB . ALA 157 157 ? A -27.083 11.783 4.953 1.000 1 A ALA 67.440 1
ATOM 2439 H H . ALA 157 157 ? A -28.495 13.835 4.985 1.000 1 A ALA 67.440 1
ATOM 2440 H HA . ALA 157 157 ? A -27.271 12.280 7.018 1.000 1 A ALA 67.440 1
ATOM 2441 H HB1 . ALA 157 157 ? A -28.050 11.281 4.986 1.000 1 A ALA 67.440 1
ATOM 2442 H HB2 . ALA 157 157 ? A -26.305 11.029 5.071 1.000 1 A ALA 67.440 1
ATOM 2443 H HB3 . ALA 157 157 ? A -26.963 12.275 3.988 1.000 1 A ALA 67.440 1
ATOM 2444 N N . VAL 158 158 ? A -25.213 14.425 5.618 1.000 1 A VAL 67.500 1
ATOM 2445 C CA . VAL 158 158 ? A -23.890 15.060 5.698 1.000 1 A VAL 67.500 1
ATOM 2446 C C . VAL 158 158 ? A -24.054 16.575 5.779 1.000 1 A VAL 67.500 1
ATOM 2447 O O . VAL 158 158 ? A -24.474 17.192 4.806 1.000 1 A VAL 67.500 1
ATOM 2448 C CB . VAL 158 158 ? A -23.015 14.690 4.481 1.000 1 A VAL 67.500 1
ATOM 2449 C CG1 . VAL 158 158 ? A -21.605 15.276 4.629 1.000 1 A VAL 67.500 1
ATOM 2450 C CG2 . VAL 158 158 ? A -22.890 13.172 4.293 1.000 1 A VAL 67.500 1
ATOM 2451 H H . VAL 158 158 ? A -25.908 14.877 5.042 1.000 1 A VAL 67.500 1
ATOM 2452 H HA . VAL 158 158 ? A -23.380 14.712 6.595 1.000 1 A VAL 67.500 1
ATOM 2453 H HB . VAL 158 158 ? A -23.459 15.096 3.572 1.000 1 A VAL 67.500 1
ATOM 2454 H HG11 . VAL 158 158 ? A -21.652 16.365 4.611 1.000 1 A VAL 67.500 1
ATOM 2455 H HG12 . VAL 158 158 ? A -20.989 14.954 3.790 1.000 1 A VAL 67.500 1
ATOM 2456 H HG13 . VAL 158 158 ? A -21.150 14.948 5.563 1.000 1 A VAL 67.500 1
ATOM 2457 H HG21 . VAL 158 158 ? A -23.848 12.762 3.975 1.000 1 A VAL 67.500 1
ATOM 2458 H HG22 . VAL 158 158 ? A -22.602 12.699 5.231 1.000 1 A VAL 67.500 1
ATOM 2459 H HG23 . VAL 158 158 ? A -22.153 12.945 3.522 1.000 1 A VAL 67.500 1
ATOM 2460 N N . VAL 159 159 ? A -23.680 17.189 6.906 1.000 1 A VAL 75.190 1
ATOM 2461 C CA . VAL 159 159 ? A -23.746 18.653 7.080 1.000 1 A VAL 75.190 1
ATOM 2462 C C . VAL 159 159 ? A -22.408 19.226 7.503 1.000 1 A VAL 75.190 1
ATOM 2463 O O . VAL 159 159 ? A -21.752 18.732 8.419 1.000 1 A VAL 75.190 1
ATOM 2464 C CB . VAL 159 159 ? A -24.861 19.086 8.051 1.000 1 A VAL 75.190 1
ATOM 2465 C CG1 . VAL 159 159 ? A -24.922 20.606 8.256 1.000 1 A VAL 75.190 1
ATOM 2466 C CG2 . VAL 159 159 ? A -26.205 18.659 7.476 1.000 1 A VAL 75.190 1
ATOM 2467 H H . VAL 159 159 ? A -23.362 16.617 7.676 1.000 1 A VAL 75.190 1
ATOM 2468 H HA . VAL 159 159 ? A -23.991 19.103 6.118 1.000 1 A VAL 75.190 1
ATOM 2469 H HB . VAL 159 159 ? A -24.709 18.612 9.021 1.000 1 A VAL 75.190 1
ATOM 2470 H HG11 . VAL 159 159 ? A -25.062 21.109 7.299 1.000 1 A VAL 75.190 1
ATOM 2471 H HG12 . VAL 159 159 ? A -24.012 20.963 8.736 1.000 1 A VAL 75.190 1
ATOM 2472 H HG13 . VAL 159 159 ? A -25.758 20.853 8.911 1.000 1 A VAL 75.190 1
ATOM 2473 H HG21 . VAL 159 159 ? A -26.324 17.583 7.604 1.000 1 A VAL 75.190 1
ATOM 2474 H HG22 . VAL 159 159 ? A -27.028 19.185 7.959 1.000 1 A VAL 75.190 1
ATOM 2475 H HG23 . VAL 159 159 ? A -26.242 18.907 6.415 1.000 1 A VAL 75.190 1
ATOM 2476 N N . LYS 160 160 ? A -22.027 20.325 6.851 1.000 1 A LYS 75.310 1
ATOM 2477 C CA . LYS 160 160 ? A -20.908 21.172 7.254 1.000 1 A LYS 75.310 1
ATOM 2478 C C . LYS 160 160 ? A -21.404 22.236 8.240 1.000 1 A LYS 75.310 1
ATOM 2479 O O . LYS 160 160 ? A -22.111 23.156 7.842 1.000 1 A LYS 75.310 1
ATOM 2480 C CB . LYS 160 160 ? A -20.285 21.772 5.984 1.000 1 A LYS 75.310 1
ATOM 2481 C CG . LYS 160 160 ? A -19.029 22.559 6.343 1.000 1 A LYS 75.310 1
ATOM 2482 C CD . LYS 160 160 ? A -18.320 23.159 5.125 1.000 1 A LYS 75.310 1
ATOM 2483 C CE . LYS 160 160 ? A -17.427 24.327 5.566 1.000 1 A LYS 75.310 1
ATOM 2484 N NZ . LYS 160 160 ? A -16.365 24.624 4.581 1.000 1 A LYS 75.310 1
ATOM 2485 H H . LYS 160 160 ? A -22.649 20.671 6.135 1.000 1 A LYS 75.310 1
ATOM 2486 H HA . LYS 160 160 ? A -20.160 20.562 7.761 1.000 1 A LYS 75.310 1
ATOM 2487 H HB2 . LYS 160 160 ? A -20.018 20.967 5.300 1.000 1 A LYS 75.310 1
ATOM 2488 H HB3 . LYS 160 160 ? A -21.004 22.428 5.492 1.000 1 A LYS 75.310 1
ATOM 2489 H HG2 . LYS 160 160 ? A -18.359 21.846 6.824 1.000 1 A LYS 75.310 1
ATOM 2490 H HG3 . LYS 160 160 ? A -19.287 23.356 7.041 1.000 1 A LYS 75.310 1
ATOM 2491 H HD2 . LYS 160 160 ? A -17.727 22.378 4.649 1.000 1 A LYS 75.310 1
ATOM 2492 H HD3 . LYS 160 160 ? A -19.057 23.530 4.413 1.000 1 A LYS 75.310 1
ATOM 2493 H HE2 . LYS 160 160 ? A -16.977 24.097 6.532 1.000 1 A LYS 75.310 1
ATOM 2494 H HE3 . LYS 160 160 ? A -18.055 25.204 5.725 1.000 1 A LYS 75.310 1
ATOM 2495 H HZ1 . LYS 160 160 ? A -16.773 24.920 3.705 1.000 1 A LYS 75.310 1
ATOM 2496 H HZ2 . LYS 160 160 ? A -15.777 25.361 4.943 1.000 1 A LYS 75.310 1
ATOM 2497 H HZ3 . LYS 160 160 ? A -15.800 23.800 4.431 1.000 1 A LYS 75.310 1
ATOM 2498 N N . LEU 161 161 ? A -21.010 22.139 9.506 1.000 1 A LEU 72.940 1
ATOM 2499 C CA . LEU 161 161 ? A -21.279 23.144 10.535 1.000 1 A LEU 72.940 1
ATOM 2500 C C . LEU 161 161 ? A -20.095 24.112 10.664 1.000 1 A LEU 72.940 1
ATOM 2501 O O . LEU 161 161 ? A -18.936 23.695 10.714 1.000 1 A LEU 72.940 1
ATOM 2502 C CB . LEU 161 161 ? A -21.609 22.467 11.877 1.000 1 A LEU 72.940 1
ATOM 2503 C CG . LEU 161 161 ? A -22.860 21.567 11.879 1.000 1 A LEU 72.940 1
ATOM 2504 C CD1 . LEU 161 161 ? A -23.055 21.008 13.289 1.000 1 A LEU 72.940 1
ATOM 2505 C CD2 . LEU 161 161 ? A -24.133 22.325 11.497 1.000 1 A LEU 72.940 1
ATOM 2506 H H . LEU 161 161 ? A -20.420 21.357 9.756 1.000 1 A LEU 72.940 1
ATOM 2507 H HA . LEU 161 161 ? A -22.145 23.734 10.235 1.000 1 A LEU 72.940 1
ATOM 2508 H HB2 . LEU 161 161 ? A -21.745 23.247 12.625 1.000 1 A LEU 72.940 1
ATOM 2509 H HB3 . LEU 161 161 ? A -20.752 21.863 12.177 1.000 1 A LEU 72.940 1
ATOM 2510 H HG . LEU 161 161 ? A -22.721 20.737 11.187 1.000 1 A LEU 72.940 1
ATOM 2511 H HD11 . LEU 161 161 ? A -22.192 20.403 13.567 1.000 1 A LEU 72.940 1
ATOM 2512 H HD12 . LEU 161 161 ? A -23.160 21.822 14.006 1.000 1 A LEU 72.940 1
ATOM 2513 H HD13 . LEU 161 161 ? A -23.952 20.390 13.318 1.000 1 A LEU 72.940 1
ATOM 2514 H HD21 . LEU 161 161 ? A -24.078 22.657 10.461 1.000 1 A LEU 72.940 1
ATOM 2515 H HD22 . LEU 161 161 ? A -24.994 21.663 11.589 1.000 1 A LEU 72.940 1
ATOM 2516 H HD23 . LEU 161 161 ? A -24.271 23.189 12.147 1.000 1 A LEU 72.940 1
ATOM 2517 N N . GLN 162 162 ? A -20.394 25.409 10.725 1.000 1 A GLN 63.380 1
ATOM 2518 C CA . GLN 162 162 ? A -19.418 26.479 10.919 1.000 1 A GLN 63.380 1
ATOM 2519 C C . GLN 162 162 ? A -20.029 27.545 11.839 1.000 1 A GLN 63.380 1
ATOM 2520 O O . GLN 162 162 ? A -21.000 28.192 11.461 1.000 1 A GLN 63.380 1
ATOM 2521 C CB . GLN 162 162 ? A -19.021 27.038 9.537 1.000 1 A GLN 63.380 1
ATOM 2522 C CG . GLN 162 162 ? A -17.884 28.070 9.616 1.000 1 A GLN 63.380 1
ATOM 2523 C CD . GLN 162 162 ? A -17.371 28.516 8.245 1.000 1 A GLN 63.380 1
ATOM 2524 O OE1 . GLN 162 162 ? A -17.913 28.222 7.191 1.000 1 A GLN 63.380 1
ATOM 2525 N NE2 . GLN 162 162 ? A -16.261 29.223 8.200 1.000 1 A GLN 63.380 1
ATOM 2526 H H . GLN 162 162 ? A -21.364 25.684 10.660 1.000 1 A GLN 63.380 1
ATOM 2527 H HA . GLN 162 162 ? A -18.528 26.075 11.401 1.000 1 A GLN 63.380 1
ATOM 2528 H HB2 . GLN 162 162 ? A -19.889 27.492 9.060 1.000 1 A GLN 63.380 1
ATOM 2529 H HB3 . GLN 162 162 ? A -18.684 26.208 8.915 1.000 1 A GLN 63.380 1
ATOM 2530 H HG2 . GLN 162 162 ? A -18.230 28.951 10.158 1.000 1 A GLN 63.380 1
ATOM 2531 H HG3 . GLN 162 162 ? A -17.052 27.635 10.169 1.000 1 A GLN 63.380 1
ATOM 2532 H HE21 . GLN 162 162 ? A -15.959 29.525 7.285 1.000 1 A GLN 63.380 1
ATOM 2533 H HE22 . GLN 162 162 ? A -15.746 29.441 9.041 1.000 1 A GLN 63.380 1
ATOM 2534 N N . GLU 163 163 ? A -19.482 27.717 13.047 1.000 1 A GLU 57.660 1
ATOM 2535 C CA . GLU 163 163 ? A -19.987 28.702 14.025 1.000 1 A GLU 57.660 1
ATOM 2536 C C . GLU 163 163 ? A -19.438 30.110 13.755 1.000 1 A GLU 57.660 1
ATOM 2537 O O . GLU 163 163 ? A -20.139 31.108 13.873 1.000 1 A GLU 57.660 1
ATOM 2538 C CB . GLU 163 163 ? A -19.609 28.260 15.455 1.000 1 A GLU 57.660 1
ATOM 2539 C CG . GLU 163 163 ? A -20.734 28.537 16.468 1.000 1 A GLU 57.660 1
ATOM 2540 C CD . GLU 163 163 ? A -20.426 28.021 17.888 1.000 1 A GLU 57.660 1
ATOM 2541 O OE1 . GLU 163 163 ? A -21.107 28.485 18.827 1.000 1 A GLU 57.660 1
ATOM 2542 O OE2 . GLU 163 163 ? A -19.520 27.166 18.034 1.000 1 A GLU 57.660 1
ATOM 2543 H H . GLU 163 163 ? A -18.741 27.097 13.341 1.000 1 A GLU 57.660 1
ATOM 2544 H HA . GLU 163 163 ? A -21.073 28.754 13.949 1.000 1 A GLU 57.660 1
ATOM 2545 H HB2 . GLU 163 163 ? A -19.364 27.198 15.451 1.000 1 A GLU 57.660 1
ATOM 2546 H HB3 . GLU 163 163 ? A -18.706 28.780 15.775 1.000 1 A GLU 57.660 1
ATOM 2547 H HG2 . GLU 163 163 ? A -20.908 29.612 16.501 1.000 1 A GLU 57.660 1
ATOM 2548 H HG3 . GLU 163 163 ? A -21.648 28.061 16.112 1.000 1 A GLU 57.660 1
ATOM 2549 N N . THR 164 164 ? A -18.148 30.201 13.423 1.000 1 A THR 51.590 1
ATOM 2550 C CA . THR 164 164 ? A -17.401 31.452 13.223 1.000 1 A THR 51.590 1
ATOM 2551 C C . THR 164 164 ? A -16.047 31.091 12.609 1.000 1 A THR 51.590 1
ATOM 2552 O O . THR 164 164 ? A -15.404 30.171 13.097 1.000 1 A THR 51.590 1
ATOM 2553 C CB . THR 164 164 ? A -17.173 32.225 14.549 1.000 1 A THR 51.590 1
ATOM 2554 O OG1 . THR 164 164 ? A -17.663 31.549 15.683 1.000 1 A THR 51.590 1
ATOM 2555 C CG2 . THR 164 164 ? A -17.876 33.580 14.535 1.000 1 A THR 51.590 1
ATOM 2556 H H . THR 164 164 ? A -17.605 29.349 13.448 1.000 1 A THR 51.590 1
ATOM 2557 H HA . THR 164 164 ? A -17.957 32.083 12.529 1.000 1 A THR 51.590 1
ATOM 2558 H HB . THR 164 164 ? A -16.106 32.399 14.690 1.000 1 A THR 51.590 1
ATOM 2559 H HG1 . THR 164 164 ? A -18.611 31.458 15.568 1.000 1 A THR 51.590 1
ATOM 2560 H HG21 . THR 164 164 ? A -17.477 34.195 13.728 1.000 1 A THR 51.590 1
ATOM 2561 H HG22 . THR 164 164 ? A -17.701 34.089 15.483 1.000 1 A THR 51.590 1
ATOM 2562 H HG23 . THR 164 164 ? A -18.949 33.448 14.392 1.000 1 A THR 51.590 1
ATOM 2563 N N . ALA 165 165 ? A -15.676 31.757 11.511 1.000 1 A ALA 49.190 1
ATOM 2564 C CA . ALA 165 165 ? A -14.445 31.735 10.690 1.000 1 A ALA 49.190 1
ATOM 2565 C C . ALA 165 165 ? A -13.397 30.583 10.740 1.000 1 A ALA 49.190 1
ATOM 2566 O O . ALA 165 165 ? A -12.824 30.314 9.692 1.000 1 A ALA 49.190 1
ATOM 2567 C CB . ALA 165 165 ? A -13.753 33.090 10.876 1.000 1 A ALA 49.190 1
ATOM 2568 H H . ALA 165 165 ? A -16.338 32.461 11.216 1.000 1 A ALA 49.190 1
ATOM 2569 H HA . ALA 165 165 ? A -14.791 31.726 9.657 1.000 1 A ALA 49.190 1
ATOM 2570 H HB1 . ALA 165 165 ? A -14.449 33.905 10.678 1.000 1 A ALA 49.190 1
ATOM 2571 H HB2 . ALA 165 165 ? A -13.375 33.175 11.895 1.000 1 A ALA 49.190 1
ATOM 2572 H HB3 . ALA 165 165 ? A -12.913 33.170 10.186 1.000 1 A ALA 49.190 1
ATOM 2573 N N . GLU 166 166 ? A -13.118 29.879 11.837 1.000 1 A GLU 53.220 1
ATOM 2574 C CA . GLU 166 166 ? A -11.945 28.993 11.935 1.000 1 A GLU 53.220 1
ATOM 2575 C C . GLU 166 166 ? A -12.222 27.487 11.928 1.000 1 A GLU 53.220 1
ATOM 2576 O O . GLU 166 166 ? A -11.380 26.738 11.435 1.000 1 A GLU 53.220 1
ATOM 2577 C CB . GLU 166 166 ? A -11.113 29.368 13.165 1.000 1 A GLU 53.220 1
ATOM 2578 C CG . GLU 166 166 ? A -10.272 30.623 12.896 1.000 1 A GLU 53.220 1
ATOM 2579 C CD . GLU 166 166 ? A -9.284 30.911 14.032 1.000 1 A GLU 53.220 1
ATOM 2580 O OE1 . GLU 166 166 ? A -8.244 31.538 13.738 1.000 1 A GLU 53.220 1
ATOM 2581 O OE2 . GLU 166 166 ? A -9.574 30.499 15.180 1.000 1 A GLU 53.220 1
ATOM 2582 H H . GLU 166 166 ? A -13.637 30.086 12.679 1.000 1 A GLU 53.220 1
ATOM 2583 H HA . GLU 166 166 ? A -11.298 29.150 11.072 1.000 1 A GLU 53.220 1
ATOM 2584 H HB2 . GLU 166 166 ? A -11.770 29.519 14.021 1.000 1 A GLU 53.220 1
ATOM 2585 H HB3 . GLU 166 166 ? A -10.432 28.548 13.390 1.000 1 A GLU 53.220 1
ATOM 2586 H HG2 . GLU 166 166 ? A -9.718 30.482 11.968 1.000 1 A GLU 53.220 1
ATOM 2587 H HG3 . GLU 166 166 ? A -10.937 31.477 12.768 1.000 1 A GLU 53.220 1
ATOM 2588 N N . LYS 167 167 ? A -13.360 26.994 12.437 1.000 1 A LYS 62.090 1
ATOM 2589 C CA . LYS 167 167 ? A -13.553 25.537 12.586 1.000 1 A LYS 62.090 1
ATOM 2590 C C . LYS 167 167 ? A -14.781 25.028 11.846 1.000 1 A LYS 62.090 1
ATOM 2591 O O . LYS 167 167 ? A -15.919 25.331 12.186 1.000 1 A LYS 62.090 1
ATOM 2592 C CB . LYS 167 167 ? A -13.466 25.112 14.061 1.000 1 A LYS 62.090 1
ATOM 2593 C CG . LYS 167 167 ? A -12.036 25.342 14.593 1.000 1 A LYS 62.090 1
ATOM 2594 C CD . LYS 167 167 ? A -11.795 24.690 15.960 1.000 1 A LYS 62.090 1
ATOM 2595 C CE . LYS 167 167 ? A -10.363 24.997 16.421 1.000 1 A LYS 62.090 1
ATOM 2596 N NZ . LYS 167 167 ? A -10.007 24.294 17.683 1.000 1 A LYS 62.090 1
ATOM 2597 H H . LYS 167 167 ? A -14.042 27.634 12.818 1.000 1 A LYS 62.090 1
ATOM 2598 H HA . LYS 167 167 ? A -12.717 25.025 12.111 1.000 1 A LYS 62.090 1
ATOM 2599 H HB2 . LYS 167 167 ? A -13.704 24.051 14.131 1.000 1 A LYS 62.090 1
ATOM 2600 H HB3 . LYS 167 167 ? A -14.186 25.672 14.657 1.000 1 A LYS 62.090 1
ATOM 2601 H HG2 . LYS 167 167 ? A -11.319 24.923 13.887 1.000 1 A LYS 62.090 1
ATOM 2602 H HG3 . LYS 167 167 ? A -11.853 26.413 14.677 1.000 1 A LYS 62.090 1
ATOM 2603 H HD2 . LYS 167 167 ? A -12.510 25.086 16.682 1.000 1 A LYS 62.090 1
ATOM 2604 H HD3 . LYS 167 167 ? A -11.933 23.612 15.871 1.000 1 A LYS 62.090 1
ATOM 2605 H HE2 . LYS 167 167 ? A -9.673 24.702 15.630 1.000 1 A LYS 62.090 1
ATOM 2606 H HE3 . LYS 167 167 ? A -10.268 26.075 16.550 1.000 1 A LYS 62.090 1
ATOM 2607 H HZ1 . LYS 167 167 ? A -9.085 24.572 17.989 1.000 1 A LYS 62.090 1
ATOM 2608 H HZ2 . LYS 167 167 ? A -10.670 24.492 18.420 1.000 1 A LYS 62.090 1
ATOM 2609 H HZ3 . LYS 167 167 ? A -9.950 23.294 17.557 1.000 1 A LYS 62.090 1
ATOM 2610 N N . THR 168 168 ? A -14.502 24.253 10.800 1.000 1 A THR 68.000 1
ATOM 2611 C CA . THR 168 168 ? A -15.483 23.481 10.040 1.000 1 A THR 68.000 1
ATOM 2612 C C . THR 168 168 ? A -15.619 22.095 10.663 1.000 1 A THR 68.000 1
ATOM 2613 O O . THR 168 168 ? A -14.624 21.379 10.756 1.000 1 A THR 68.000 1
ATOM 2614 C CB . THR 168 168 ? A -15.024 23.345 8.584 1.000 1 A THR 68.000 1
ATOM 2615 O OG1 . THR 168 168 ? A -15.044 24.596 7.924 1.000 1 A THR 68.000 1
ATOM 2616 C CG2 . THR 168 168 ? A -15.953 22.423 7.822 1.000 1 A THR 68.000 1
ATOM 2617 H H . THR 168 168 ? A -13.527 24.042 10.642 1.000 1 A THR 68.000 1
ATOM 2618 H HA . THR 168 168 ? A -16.453 23.978 10.064 1.000 1 A THR 68.000 1
ATOM 2619 H HB . THR 168 168 ? A -14.012 22.941 8.549 1.000 1 A THR 68.000 1
ATOM 2620 H HG1 . THR 168 168 ? A -14.614 25.224 8.509 1.000 1 A THR 68.000 1
ATOM 2621 H HG21 . THR 168 168 ? A -15.752 22.482 6.753 1.000 1 A THR 68.000 1
ATOM 2622 H HG22 . THR 168 168 ? A -15.808 21.391 8.141 1.000 1 A THR 68.000 1
ATOM 2623 H HG23 . THR 168 168 ? A -16.972 22.724 8.067 1.000 1 A THR 68.000 1
ATOM 2624 N N . VAL 169 169 ? A -16.837 21.707 11.033 1.000 1 A VAL 76.060 1
ATOM 2625 C CA . VAL 169 169 ? A -17.158 20.376 11.563 1.000 1 A VAL 76.060 1
ATOM 2626 C C . VAL 169 169 ? A -18.086 19.666 10.590 1.000 1 A VAL 76.060 1
ATOM 2627 O O . VAL 169 169 ? A -19.049 20.261 10.113 1.000 1 A VAL 76.060 1
ATOM 2628 C CB . VAL 169 169 ? A -17.797 20.484 12.956 1.000 1 A VAL 76.060 1
ATOM 2629 C CG1 . VAL 169 169 ? A -18.106 19.105 13.543 1.000 1 A VAL 76.060 1
ATOM 2630 C CG2 . VAL 169 169 ? A -16.864 21.218 13.925 1.000 1 A VAL 76.060 1
ATOM 2631 H H . VAL 169 169 ? A -17.605 22.355 10.925 1.000 1 A VAL 76.060 1
ATOM 2632 H HA . VAL 169 169 ? A -16.247 19.786 11.658 1.000 1 A VAL 76.060 1
ATOM 2633 H HB . VAL 169 169 ? A -18.728 21.048 12.885 1.000 1 A VAL 76.060 1
ATOM 2634 H HG11 . VAL 169 169 ? A -18.506 19.227 14.549 1.000 1 A VAL 76.060 1
ATOM 2635 H HG12 . VAL 169 169 ? A -18.857 18.590 12.944 1.000 1 A VAL 76.060 1
ATOM 2636 H HG13 . VAL 169 169 ? A -17.196 18.506 13.587 1.000 1 A VAL 76.060 1
ATOM 2637 H HG21 . VAL 169 169 ? A -16.689 22.239 13.587 1.000 1 A VAL 76.060 1
ATOM 2638 H HG22 . VAL 169 169 ? A -15.913 20.691 14.002 1.000 1 A VAL 76.060 1
ATOM 2639 H HG23 . VAL 169 169 ? A -17.340 21.274 14.904 1.000 1 A VAL 76.060 1
ATOM 2640 N N . TYR 170 170 ? A -17.812 18.400 10.294 1.000 1 A TYR 82.440 1
ATOM 2641 C CA . TYR 170 170 ? A -18.661 17.590 9.422 1.000 1 A TYR 82.440 1
ATOM 2642 C C . TYR 170 170 ? A -19.483 16.623 10.260 1.000 1 A TYR 82.440 1
ATOM 2643 O O . TYR 170 170 ? A -18.912 15.808 10.978 1.000 1 A TYR 82.440 1
ATOM 2644 C CB . TYR 170 170 ? A -17.797 16.876 8.382 1.000 1 A TYR 82.440 1
ATOM 2645 C CG . TYR 170 170 ? A -17.053 17.847 7.490 1.000 1 A TYR 82.440 1
ATOM 2646 C CD1 . TYR 170 170 ? A -17.752 18.540 6.486 1.000 1 A TYR 82.440 1
ATOM 2647 C CD2 . TYR 170 170 ? A -15.681 18.090 7.692 1.000 1 A TYR 82.440 1
ATOM 2648 C CE1 . TYR 170 170 ? A -17.069 19.430 5.637 1.000 1 A TYR 82.440 1
ATOM 2649 C CE2 . TYR 170 170 ? A -14.998 18.997 6.859 1.000 1 A TYR 82.440 1
ATOM 2650 C CZ . TYR 170 170 ? A -15.692 19.659 5.820 1.000 1 A TYR 82.440 1
ATOM 2651 O OH . TYR 170 170 ? A -15.042 20.557 5.032 1.000 1 A TYR 82.440 1
ATOM 2652 H H . TYR 170 170 ? A -17.022 17.951 10.734 1.000 1 A TYR 82.440 1
ATOM 2653 H HA . TYR 170 170 ? A -19.353 18.232 8.877 1.000 1 A TYR 82.440 1
ATOM 2654 H HB2 . TYR 170 170 ? A -17.086 16.222 8.888 1.000 1 A TYR 82.440 1
ATOM 2655 H HB3 . TYR 170 170 ? A -18.438 16.251 7.760 1.000 1 A TYR 82.440 1
ATOM 2656 H HD1 . TYR 170 170 ? A -18.808 18.365 6.350 1.000 1 A TYR 82.440 1
ATOM 2657 H HD2 . TYR 170 170 ? A -15.160 17.583 8.490 1.000 1 A TYR 82.440 1
ATOM 2658 H HE1 . TYR 170 170 ? A -17.591 19.927 4.833 1.000 1 A TYR 82.440 1
ATOM 2659 H HE2 . TYR 170 170 ? A -13.950 19.192 7.032 1.000 1 A TYR 82.440 1
ATOM 2660 H HH . TYR 170 170 ? A -14.096 20.507 5.185 1.000 1 A TYR 82.440 1
ATOM 2661 N N . VAL 171 171 ? A -20.807 16.726 10.184 1.000 1 A VAL 82.810 1
ATOM 2662 C CA . VAL 171 171 ? A -21.745 15.844 10.884 1.000 1 A VAL 82.810 1
ATOM 2663 C C . VAL 171 171 ? A -22.251 14.789 9.910 1.000 1 A VAL 82.810 1
ATOM 2664 O O . VAL 171 171 ? A -22.810 15.140 8.873 1.000 1 A VAL 82.810 1
ATOM 2665 C CB . VAL 171 171 ? A -22.915 16.624 11.509 1.000 1 A VAL 82.810 1
ATOM 2666 C CG1 . VAL 171 171 ? A -23.815 15.700 12.343 1.000 1 A VAL 82.810 1
ATOM 2667 C CG2 . VAL 171 171 ? A -22.417 17.739 12.432 1.000 1 A VAL 82.810 1
ATOM 2668 H H . VAL 171 171 ? A -21.199 17.425 9.569 1.000 1 A VAL 82.810 1
ATOM 2669 H HA . VAL 171 171 ? A -21.220 15.346 11.699 1.000 1 A VAL 82.810 1
ATOM 2670 H HB . VAL 171 171 ? A -23.513 17.077 10.718 1.000 1 A VAL 82.810 1
ATOM 2671 H HG11 . VAL 171 171 ? A -24.619 16.280 12.795 1.000 1 A VAL 82.810 1
ATOM 2672 H HG12 . VAL 171 171 ? A -24.267 14.940 11.706 1.000 1 A VAL 82.810 1
ATOM 2673 H HG13 . VAL 171 171 ? A -23.233 15.213 13.125 1.000 1 A VAL 82.810 1
ATOM 2674 H HG21 . VAL 171 171 ? A -21.791 17.330 13.224 1.000 1 A VAL 82.810 1
ATOM 2675 H HG22 . VAL 171 171 ? A -23.281 18.234 12.877 1.000 1 A VAL 82.810 1
ATOM 2676 H HG23 . VAL 171 171 ? A -21.851 18.476 11.862 1.000 1 A VAL 82.810 1
ATOM 2677 N N . LEU 172 172 ? A -22.062 13.515 10.250 1.000 1 A LEU 81.060 1
ATOM 2678 C CA . LEU 172 172 ? A -22.527 12.357 9.487 1.000 1 A LEU 81.060 1
ATOM 2679 C C . LEU 172 172 ? A -23.636 11.617 10.239 1.000 1 A LEU 81.060 1
ATOM 2680 O O . LEU 172 172 ? A -23.504 11.355 11.438 1.000 1 A LEU 81.060 1
ATOM 2681 C CB . LEU 172 172 ? A -21.364 11.394 9.200 1.000 1 A LEU 81.060 1
ATOM 2682 C CG . LEU 172 172 ? A -20.155 11.990 8.466 1.000 1 A LEU 81.060 1
ATOM 2683 C CD1 . LEU 172 172 ? A -19.112 10.892 8.275 1.000 1 A LEU 81.060 1
ATOM 2684 C CD2 . LEU 172 172 ? A -20.509 12.537 7.086 1.000 1 A LEU 81.060 1
ATOM 2685 H H . LEU 172 172 ? A -21.571 13.329 11.114 1.000 1 A LEU 81.060 1
ATOM 2686 H HA . LEU 172 172 ? A -22.931 12.696 8.533 1.000 1 A LEU 81.060 1
ATOM 2687 H HB2 . LEU 172 172 ? A -21.752 10.572 8.600 1.000 1 A LEU 81.060 1
ATOM 2688 H HB3 . LEU 172 172 ? A -21.019 10.983 10.149 1.000 1 A LEU 81.060 1
ATOM 2689 H HG . LEU 172 172 ? A -19.723 12.791 9.065 1.000 1 A LEU 81.060 1
ATOM 2690 H HD11 . LEU 172 172 ? A -18.896 10.415 9.231 1.000 1 A LEU 81.060 1
ATOM 2691 H HD12 . LEU 172 172 ? A -19.485 10.134 7.587 1.000 1 A LEU 81.060 1
ATOM 2692 H HD13 . LEU 172 172 ? A -18.195 11.330 7.879 1.000 1 A LEU 81.060 1
ATOM 2693 H HD21 . LEU 172 172 ? A -19.615 12.933 6.605 1.000 1 A LEU 81.060 1
ATOM 2694 H HD22 . LEU 172 172 ? A -20.931 11.742 6.472 1.000 1 A LEU 81.060 1
ATOM 2695 H HD23 . LEU 172 172 ? A -21.236 13.341 7.193 1.000 1 A LEU 81.060 1
ATOM 2696 N N . THR 173 173 ? A -24.697 11.234 9.523 1.000 1 A THR 80.620 1
ATOM 2697 C CA . THR 173 173 ? A -25.843 10.486 10.070 1.000 1 A THR 80.620 1
ATOM 2698 C C . THR 173 173 ? A -26.306 9.404 9.087 1.000 1 A THR 80.620 1
ATOM 2699 O O . THR 173 173 ? A -26.801 9.717 8.009 1.000 1 A THR 80.620 1
ATOM 2700 C CB . THR 173 173 ? A -27.025 11.428 10.375 1.000 1 A THR 80.620 1
ATOM 2701 O OG1 . THR 173 173 ? A -26.618 12.588 11.062 1.000 1 A THR 80.620 1
ATOM 2702 C CG2 . THR 173 173 ? A -28.071 10.743 11.256 1.000 1 A THR 80.620 1
ATOM 2703 H H . THR 173 173 ? A -24.737 11.521 8.556 1.000 1 A THR 80.620 1
ATOM 2704 H HA . THR 173 173 ? A -25.545 10.009 11.004 1.000 1 A THR 80.620 1
ATOM 2705 H HB . THR 173 173 ? A -27.493 11.741 9.442 1.000 1 A THR 80.620 1
ATOM 2706 H HG1 . THR 173 173 ? A -26.193 13.154 10.413 1.000 1 A THR 80.620 1
ATOM 2707 H HG21 . THR 173 173 ? A -28.870 11.451 11.475 1.000 1 A THR 80.620 1
ATOM 2708 H HG22 . THR 173 173 ? A -27.613 10.423 12.193 1.000 1 A THR 80.620 1
ATOM 2709 H HG23 . THR 173 173 ? A -28.497 9.882 10.741 1.000 1 A THR 80.620 1
ATOM 2710 N N . ALA 174 174 ? A -26.209 8.122 9.455 1.000 1 A ALA 76.000 1
ATOM 2711 C CA . ALA 174 174 ? A -26.412 7.000 8.522 1.000 1 A ALA 76.000 1
ATOM 2712 C C . ALA 174 174 ? A -27.869 6.679 8.138 1.000 1 A ALA 76.000 1
ATOM 2713 O O . ALA 174 174 ? A -28.108 5.911 7.211 1.000 1 A ALA 76.000 1
ATOM 2714 C CB . ALA 174 174 ? A -25.797 5.771 9.161 1.000 1 A ALA 76.000 1
ATOM 2715 H H . ALA 174 174 ? A -25.777 7.905 10.342 1.000 1 A ALA 76.000 1
ATOM 2716 H HA . ALA 174 174 ? A -25.872 7.216 7.600 1.000 1 A ALA 76.000 1
ATOM 2717 H HB1 . ALA 174 174 ? A -26.480 5.408 9.929 1.000 1 A ALA 76.000 1
ATOM 2718 H HB2 . ALA 174 174 ? A -24.833 6.026 9.602 1.000 1 A ALA 76.000 1
ATOM 2719 H HB3 . ALA 174 174 ? A -25.663 4.989 8.414 1.000 1 A ALA 76.000 1
ATOM 2720 N N . LEU 175 175 ? A -28.855 7.231 8.849 1.000 1 A LEU 81.380 1
ATOM 2721 C CA . LEU 175 175 ? A -30.276 6.903 8.650 1.000 1 A LEU 81.380 1
ATOM 2722 C C . LEU 175 175 ? A -31.135 8.100 8.248 1.000 1 A LEU 81.380 1
ATOM 2723 O O . LEU 175 175 ? A -32.327 7.931 7.994 1.000 1 A LEU 81.380 1
ATOM 2724 C CB . LEU 175 175 ? A -30.820 6.231 9.921 1.000 1 A LEU 81.380 1
ATOM 2725 C CG . LEU 175 175 ? A -30.248 4.829 10.197 1.000 1 A LEU 81.380 1
ATOM 2726 C CD1 . LEU 175 175 ? A -30.857 4.322 11.502 1.000 1 A LEU 81.380 1
ATOM 2727 C CD2 . LEU 175 175 ? A -30.586 3.832 9.085 1.000 1 A LEU 81.380 1
ATOM 2728 H H . LEU 175 175 ? A -28.592 7.826 9.621 1.000 1 A LEU 81.380 1
ATOM 2729 H HA . LEU 175 175 ? A -30.380 6.203 7.821 1.000 1 A LEU 81.380 1
ATOM 2730 H HB2 . LEU 175 175 ? A -30.612 6.876 10.775 1.000 1 A LEU 81.380 1
ATOM 2731 H HB3 . LEU 175 175 ? A -31.903 6.139 9.833 1.000 1 A LEU 81.380 1
ATOM 2732 H HG . LEU 175 175 ? A -29.166 4.883 10.316 1.000 1 A LEU 81.380 1
ATOM 2733 H HD11 . LEU 175 175 ? A -30.571 4.989 12.315 1.000 1 A LEU 81.380 1
ATOM 2734 H HD12 . LEU 175 175 ? A -31.943 4.279 11.424 1.000 1 A LEU 81.380 1
ATOM 2735 H HD13 . LEU 175 175 ? A -30.480 3.323 11.719 1.000 1 A LEU 81.380 1
ATOM 2736 H HD21 . LEU 175 175 ? A -30.024 4.076 8.183 1.000 1 A LEU 81.380 1
ATOM 2737 H HD22 . LEU 175 175 ? A -31.655 3.850 8.871 1.000 1 A LEU 81.380 1
ATOM 2738 H HD23 . LEU 175 175 ? A -30.299 2.826 9.391 1.000 1 A LEU 81.380 1
ATOM 2739 N N . GLN 176 176 ? A -30.557 9.300 8.186 1.000 1 A GLN 82.380 1
ATOM 2740 C CA . GLN 176 176 ? A -31.342 10.511 7.983 1.000 1 A GLN 82.380 1
ATOM 2741 C C . GLN 176 176 ? A -32.001 10.533 6.597 1.000 1 A GLN 82.380 1
ATOM 2742 O O . GLN 176 176 ? A -33.188 10.832 6.502 1.000 1 A GLN 82.380 1
ATOM 2743 C CB . GLN 176 176 ? A -30.455 11.730 8.247 1.000 1 A GLN 82.380 1
ATOM 2744 C CG . GLN 176 176 ? A -31.278 13.006 8.425 1.000 1 A GLN 82.380 1
ATOM 2745 C CD . GLN 176 176 ? A -32.241 12.953 9.612 1.000 1 A GLN 82.380 1
ATOM 2746 O OE1 . GLN 176 176 ? A -31.840 12.787 10.757 1.000 1 A GLN 82.380 1
ATOM 2747 N NE2 . GLN 176 176 ? A -33.538 13.045 9.411 1.000 1 A GLN 82.380 1
ATOM 2748 H H . GLN 176 176 ? A -29.556 9.377 8.296 1.000 1 A GLN 82.380 1
ATOM 2749 H HA . GLN 176 176 ? A -32.149 10.503 8.717 1.000 1 A GLN 82.380 1
ATOM 2750 H HB2 . GLN 176 176 ? A -29.883 11.568 9.160 1.000 1 A GLN 82.380 1
ATOM 2751 H HB3 . GLN 176 176 ? A -29.756 11.861 7.422 1.000 1 A GLN 82.380 1
ATOM 2752 H HG2 . GLN 176 176 ? A -30.572 13.817 8.607 1.000 1 A GLN 82.380 1
ATOM 2753 H HG3 . GLN 176 176 ? A -31.825 13.206 7.504 1.000 1 A GLN 82.380 1
ATOM 2754 H HE21 . GLN 176 176 ? A -33.938 13.160 8.491 1.000 1 A GLN 82.380 1
ATOM 2755 H HE22 . GLN 176 176 ? A -34.137 12.966 10.220 1.000 1 A GLN 82.380 1
ATOM 2756 N N . ASP 177 177 ? A -31.292 10.101 5.551 1.000 1 A ASP 82.380 1
ATOM 2757 C CA . ASP 177 177 ? A -31.850 10.006 4.196 1.000 1 A ASP 82.380 1
ATOM 2758 C C . ASP 177 177 ? A -32.952 8.946 4.094 1.000 1 A ASP 82.380 1
ATOM 2759 O O . ASP 177 177 ? A -33.992 9.188 3.477 1.000 1 A ASP 82.380 1
ATOM 2760 C CB . ASP 177 177 ? A -30.739 9.684 3.186 1.000 1 A ASP 82.380 1
ATOM 2761 C CG . ASP 177 177 ? A -29.761 10.839 2.956 1.000 1 A ASP 82.380 1
ATOM 2762 O OD1 . ASP 177 177 ? A -30.045 11.964 3.432 1.000 1 A ASP 82.380 1
ATOM 2763 O OD2 . ASP 177 177 ? A -28.714 10.563 2.337 1.000 1 A ASP 82.380 1
ATOM 2764 H H . ASP 177 177 ? A -30.297 9.962 5.659 1.000 1 A ASP 82.380 1
ATOM 2765 H HA . ASP 177 177 ? A -32.291 10.965 3.923 1.000 1 A ASP 82.380 1
ATOM 2766 H HB2 . ASP 177 177 ? A -31.200 9.443 2.229 1.000 1 A ASP 82.380 1
ATOM 2767 H HB3 . ASP 177 177 ? A -30.191 8.805 3.525 1.000 1 A ASP 82.380 1
ATOM 2768 N N . TYR 178 178 ? A -32.769 7.785 4.737 1.000 1 A TYR 82.690 1
ATOM 2769 C CA . TYR 178 178 ? A -33.795 6.741 4.782 1.000 1 A TYR 82.690 1
ATOM 2770 C C . TYR 178 178 ? A -35.058 7.242 5.487 1.000 1 A TYR 82.690 1
ATOM 2771 O O . TYR 178 178 ? A -36.162 7.047 4.978 1.000 1 A TYR 82.690 1
ATOM 2772 C CB . TYR 178 178 ? A -33.264 5.473 5.464 1.000 1 A TYR 82.690 1
ATOM 2773 C CG . TYR 178 178 ? A -34.333 4.409 5.663 1.000 1 A TYR 82.690 1
ATOM 2774 C CD1 . TYR 178 178 ? A -34.941 4.245 6.925 1.000 1 A TYR 82.690 1
ATOM 2775 C CD2 . TYR 178 178 ? A -34.748 3.611 4.579 1.000 1 A TYR 82.690 1
ATOM 2776 C CE1 . TYR 178 178 ? A -35.951 3.280 7.108 1.000 1 A TYR 82.690 1
ATOM 2777 C CE2 . TYR 178 178 ? A -35.761 2.648 4.756 1.000 1 A TYR 82.690 1
ATOM 2778 C CZ . TYR 178 178 ? A -36.360 2.477 6.022 1.000 1 A TYR 82.690 1
ATOM 2779 O OH . TYR 178 178 ? A -37.319 1.530 6.195 1.000 1 A TYR 82.690 1
ATOM 2780 H H . TYR 178 178 ? A -31.910 7.657 5.252 1.000 1 A TYR 82.690 1
ATOM 2781 H HA . TYR 178 178 ? A -34.065 6.487 3.757 1.000 1 A TYR 82.690 1
ATOM 2782 H HB2 . TYR 178 178 ? A -32.844 5.737 6.435 1.000 1 A TYR 82.690 1
ATOM 2783 H HB3 . TYR 178 178 ? A -32.458 5.058 4.860 1.000 1 A TYR 82.690 1
ATOM 2784 H HD1 . TYR 178 178 ? A -34.630 4.861 7.756 1.000 1 A TYR 82.690 1
ATOM 2785 H HD2 . TYR 178 178 ? A -34.293 3.737 3.607 1.000 1 A TYR 82.690 1
ATOM 2786 H HE1 . TYR 178 178 ? A -36.408 3.151 8.078 1.000 1 A TYR 82.690 1
ATOM 2787 H HE2 . TYR 178 178 ? A -36.088 2.034 3.931 1.000 1 A TYR 82.690 1
ATOM 2788 H HH . TYR 178 178 ? A -37.622 1.488 7.105 1.000 1 A TYR 82.690 1
ATOM 2789 N N . ILE 179 179 ? A -34.903 7.929 6.620 1.000 1 A ILE 81.380 1
ATOM 2790 C CA . ILE 179 179 ? A -36.024 8.497 7.368 1.000 1 A ILE 81.380 1
ATOM 2791 C C . ILE 179 179 ? A -36.721 9.574 6.542 1.000 1 A ILE 81.380 1
ATOM 2792 O O . ILE 179 179 ? A -37.929 9.480 6.351 1.000 1 A ILE 81.380 1
ATOM 2793 C CB . ILE 179 179 ? A -35.557 8.998 8.750 1.000 1 A ILE 81.380 1
ATOM 2794 C CG1 . ILE 179 179 ? A -35.275 7.759 9.626 1.000 1 A ILE 81.380 1
ATOM 2795 C CG2 . ILE 179 179 ? A -36.607 9.899 9.430 1.000 1 A ILE 81.380 1
ATOM 2796 C CD1 . ILE 179 179 ? A -34.444 8.070 10.863 1.000 1 A ILE 81.380 1
ATOM 2797 H H . ILE 179 179 ? A -33.968 8.070 6.975 1.000 1 A ILE 81.380 1
ATOM 2798 H HA . ILE 179 179 ? A -36.756 7.705 7.529 1.000 1 A ILE 81.380 1
ATOM 2799 H HB . ILE 179 179 ? A -34.640 9.574 8.626 1.000 1 A ILE 81.380 1
ATOM 2800 H HG12 . ILE 179 179 ? A -34.722 7.013 9.054 1.000 1 A ILE 81.380 1
ATOM 2801 H HG13 . ILE 179 179 ? A -36.218 7.306 9.934 1.000 1 A ILE 81.380 1
ATOM 2802 H HG21 . ILE 179 179 ? A -36.268 10.203 10.421 1.000 1 A ILE 81.380 1
ATOM 2803 H HG22 . ILE 179 179 ? A -37.559 9.375 9.520 1.000 1 A ILE 81.380 1
ATOM 2804 H HG23 . ILE 179 179 ? A -36.749 10.814 8.856 1.000 1 A ILE 81.380 1
ATOM 2805 H HD11 . ILE 179 179 ? A -33.478 8.452 10.533 1.000 1 A ILE 81.380 1
ATOM 2806 H HD12 . ILE 179 179 ? A -34.291 7.148 11.424 1.000 1 A ILE 81.380 1
ATOM 2807 H HD13 . ILE 179 179 ? A -34.944 8.795 11.505 1.000 1 A ILE 81.380 1
ATOM 2808 N N . ASN 180 180 ? A -35.982 10.539 5.998 1.000 1 A ASN 81.620 1
ATOM 2809 C CA . ASN 180 180 ? A -36.554 11.642 5.224 1.000 1 A ASN 81.620 1
ATOM 2810 C C . ASN 180 180 ? A -37.261 11.161 3.945 1.000 1 A ASN 81.620 1
ATOM 2811 O O . ASN 180 180 ? A -38.279 11.733 3.567 1.000 1 A ASN 81.620 1
ATOM 2812 C CB . ASN 180 180 ? A -35.432 12.637 4.877 1.000 1 A ASN 81.620 1
ATOM 2813 C CG . ASN 180 180 ? A -34.871 13.409 6.061 1.000 1 A ASN 81.620 1
ATOM 2814 O OD1 . ASN 180 180 ? A -35.380 13.397 7.173 1.000 1 A ASN 81.620 1
ATOM 2815 N ND2 . ASN 180 180 ? A -33.793 14.120 5.831 1.000 1 A ASN 81.620 1
ATOM 2816 H H . ASN 180 180 ? A -34.991 10.561 6.192 1.000 1 A ASN 81.620 1
ATOM 2817 H HA . ASN 180 180 ? A -37.302 12.153 5.829 1.000 1 A ASN 81.620 1
ATOM 2818 H HB2 . ASN 180 180 ? A -34.616 12.106 4.387 1.000 1 A ASN 81.620 1
ATOM 2819 H HB3 . ASN 180 180 ? A -35.821 13.370 4.171 1.000 1 A ASN 81.620 1
ATOM 2820 H HD21 . ASN 180 180 ? A -33.384 14.686 6.560 1.000 1 A ASN 81.620 1
ATOM 2821 H HD22 . ASN 180 180 ? A -33.352 14.091 4.923 1.000 1 A ASN 81.620 1
ATOM 2822 N N . THR 181 181 ? A -36.742 10.115 3.293 1.000 1 A THR 82.560 1
ATOM 2823 C CA . THR 181 181 ? A -37.209 9.680 1.962 1.000 1 A THR 82.560 1
ATOM 2824 C C . THR 181 181 ? A -38.200 8.517 2.009 1.000 1 A THR 82.560 1
ATOM 2825 O O . THR 181 181 ? A -39.105 8.458 1.185 1.000 1 A THR 82.560 1
ATOM 2826 C CB . THR 181 181 ? A -36.020 9.293 1.066 1.000 1 A THR 82.560 1
ATOM 2827 O OG1 . THR 181 181 ? A -35.018 10.280 1.120 1.000 1 A THR 82.560 1
ATOM 2828 C CG2 . THR 181 181 ? A -36.402 9.132 -0.404 1.000 1 A THR 82.560 1
ATOM 2829 H H . THR 181 181 ? A -35.871 9.736 3.636 1.000 1 A THR 82.560 1
ATOM 2830 H HA . THR 181 181 ? A -37.718 10.513 1.478 1.000 1 A THR 82.560 1
ATOM 2831 H HB . THR 181 181 ? A -35.593 8.356 1.421 1.000 1 A THR 82.560 1
ATOM 2832 H HG1 . THR 181 181 ? A -34.496 10.097 1.905 1.000 1 A THR 82.560 1
ATOM 2833 H HG21 . THR 181 181 ? A -36.894 10.037 -0.760 1.000 1 A THR 82.560 1
ATOM 2834 H HG22 . THR 181 181 ? A -35.503 8.958 -0.995 1.000 1 A THR 82.560 1
ATOM 2835 H HG23 . THR 181 181 ? A -37.071 8.281 -0.530 1.000 1 A THR 82.560 1
ATOM 2836 N N . ASN 182 182 ? A -38.052 7.579 2.949 1.000 1 A ASN 82.750 1
ATOM 2837 C CA . ASN 182 182 ? A -38.847 6.343 2.978 1.000 1 A ASN 82.750 1
ATOM 2838 C C . ASN 182 182 ? A -39.809 6.301 4.162 1.000 1 A ASN 82.750 1
ATOM 2839 O O . ASN 182 182 ? A -40.953 5.879 4.005 1.000 1 A ASN 82.750 1
ATOM 2840 C CB . ASN 182 182 ? A -37.932 5.107 2.993 1.000 1 A ASN 82.750 1
ATOM 2841 C CG . ASN 182 182 ? A -37.004 5.048 1.801 1.000 1 A ASN 82.750 1
ATOM 2842 O OD1 . ASN 182 182 ? A -37.331 4.530 0.751 1.000 1 A ASN 82.750 1
ATOM 2843 N ND2 . ASN 182 182 ? A -35.814 5.584 1.925 1.000 1 A ASN 82.750 1
ATOM 2844 H H . ASN 182 182 ? A -37.320 7.692 3.636 1.000 1 A ASN 82.750 1
ATOM 2845 H HA . ASN 182 182 ? A -39.462 6.277 2.080 1.000 1 A ASN 82.750 1
ATOM 2846 H HB2 . ASN 182 182 ? A -38.555 4.212 2.968 1.000 1 A ASN 82.750 1
ATOM 2847 H HB3 . ASN 182 182 ? A -37.348 5.075 3.913 1.000 1 A ASN 82.750 1
ATOM 2848 H HD21 . ASN 182 182 ? A -35.233 5.585 1.099 1.000 1 A ASN 82.750 1
ATOM 2849 H HD22 . ASN 182 182 ? A -35.587 6.070 2.782 1.000 1 A ASN 82.750 1
ATOM 2850 N N . LEU 183 183 ? A -39.360 6.734 5.345 1.000 1 A LEU 79.440 1
ATOM 2851 C CA . LEU 183 183 ? A -40.197 6.669 6.539 1.000 1 A LEU 79.440 1
ATOM 2852 C C . LEU 183 183 ? A -41.180 7.838 6.576 1.000 1 A LEU 79.440 1
ATOM 2853 O O . LEU 183 183 ? A -42.380 7.606 6.617 1.000 1 A LEU 79.440 1
ATOM 2854 C CB . LEU 183 183 ? A -39.324 6.570 7.801 1.000 1 A LEU 79.440 1
ATOM 2855 C CG . LEU 183 183 ? A -40.093 6.093 9.047 1.000 1 A LEU 79.440 1
ATOM 2856 C CD1 . LEU 183 183 ? A -40.589 4.650 8.902 1.000 1 A LEU 79.440 1
ATOM 2857 C CD2 . LEU 183 183 ? A -39.166 6.153 10.262 1.000 1 A LEU 79.440 1
ATOM 2858 H H . LEU 183 183 ? A -38.416 7.084 5.415 1.000 1 A LEU 79.440 1
ATOM 2859 H HA . LEU 183 183 ? A -40.797 5.762 6.470 1.000 1 A LEU 79.440 1
ATOM 2860 H HB2 . LEU 183 183 ? A -38.900 7.552 8.010 1.000 1 A LEU 79.440 1
ATOM 2861 H HB3 . LEU 183 183 ? A -38.504 5.876 7.613 1.000 1 A LEU 79.440 1
ATOM 2862 H HG . LEU 183 183 ? A -40.943 6.751 9.231 1.000 1 A LEU 79.440 1
ATOM 2863 H HD11 . LEU 183 183 ? A -39.785 4.009 8.539 1.000 1 A LEU 79.440 1
ATOM 2864 H HD12 . LEU 183 183 ? A -40.929 4.268 9.864 1.000 1 A LEU 79.440 1
ATOM 2865 H HD13 . LEU 183 183 ? A -41.426 4.611 8.205 1.000 1 A LEU 79.440 1
ATOM 2866 H HD21 . LEU 183 183 ? A -38.319 5.482 10.120 1.000 1 A LEU 79.440 1
ATOM 2867 H HD22 . LEU 183 183 ? A -39.717 5.856 11.155 1.000 1 A LEU 79.440 1
ATOM 2868 H HD23 . LEU 183 183 ? A -38.806 7.172 10.401 1.000 1 A LEU 79.440 1
ATOM 2869 N N . VAL 184 184 ? A -40.690 9.081 6.499 1.000 1 A VAL 82.500 1
ATOM 2870 C CA . VAL 184 184 ? A -41.504 10.297 6.645 1.000 1 A VAL 82.500 1
ATOM 2871 C C . VAL 184 184 ? A -42.668 10.363 5.650 1.000 1 A VAL 82.500 1
ATOM 2872 O O . VAL 184 184 ? A -43.791 10.592 6.094 1.000 1 A VAL 82.500 1
ATOM 2873 C CB . VAL 184 184 ? A -40.650 11.586 6.675 1.000 1 A VAL 82.500 1
ATOM 2874 C CG1 . VAL 184 184 ? A -41.494 12.868 6.609 1.000 1 A VAL 82.500 1
ATOM 2875 C CG2 . VAL 184 184 ? A -39.835 11.664 7.974 1.000 1 A VAL 82.500 1
ATOM 2876 H H . VAL 184 184 ? A -39.692 9.191 6.394 1.000 1 A VAL 82.500 1
ATOM 2877 H HA . VAL 184 184 ? A -41.980 10.219 7.623 1.000 1 A VAL 82.500 1
ATOM 2878 H HB . VAL 184 184 ? A -39.951 11.593 5.839 1.000 1 A VAL 82.500 1
ATOM 2879 H HG11 . VAL 184 184 ? A -40.850 13.742 6.703 1.000 1 A VAL 82.500 1
ATOM 2880 H HG12 . VAL 184 184 ? A -42.001 12.932 5.646 1.000 1 A VAL 82.500 1
ATOM 2881 H HG13 . VAL 184 184 ? A -42.241 12.870 7.403 1.000 1 A VAL 82.500 1
ATOM 2882 H HG21 . VAL 184 184 ? A -39.154 12.514 7.932 1.000 1 A VAL 82.500 1
ATOM 2883 H HG22 . VAL 184 184 ? A -39.244 10.757 8.104 1.000 1 A VAL 82.500 1
ATOM 2884 H HG23 . VAL 184 184 ? A -40.503 11.768 8.829 1.000 1 A VAL 82.500 1
ATOM 2885 N N . PRO 185 185 ? A -42.480 10.096 4.344 1.000 1 A PRO 80.810 1
ATOM 2886 C CA . PRO 185 185 ? A -43.584 10.172 3.387 1.000 1 A PRO 80.810 1
ATOM 2887 C C . PRO 185 185 ? A -44.632 9.062 3.543 1.000 1 A PRO 80.810 1
ATOM 2888 O O . PRO 185 185 ? A -45.750 9.213 3.057 1.000 1 A PRO 80.810 1
ATOM 2889 C CB . PRO 185 185 ? A -42.926 10.125 2.004 1.000 1 A PRO 80.810 1
ATOM 2890 C CG . PRO 185 185 ? A -41.502 10.605 2.272 1.000 1 A PRO 80.810 1
ATOM 2891 C CD . PRO 185 185 ? A -41.221 9.972 3.627 1.000 1 A PRO 80.810 1
ATOM 2892 H HA . PRO 185 185 ? A -44.085 11.133 3.508 1.000 1 A PRO 80.810 1
ATOM 2893 H HB2 . PRO 185 185 ? A -42.894 9.099 1.635 1.000 1 A PRO 80.810 1
ATOM 2894 H HB3 . PRO 185 185 ? A -43.441 10.769 1.292 1.000 1 A PRO 80.810 1
ATOM 2895 H HG2 . PRO 185 185 ? A -41.485 11.692 2.361 1.000 1 A PRO 80.810 1
ATOM 2896 H HG3 . PRO 185 185 ? A -40.808 10.274 1.500 1.000 1 A PRO 80.810 1
ATOM 2897 H HD2 . PRO 185 185 ? A -40.974 8.918 3.500 1.000 1 A PRO 80.810 1
ATOM 2898 H HD3 . PRO 185 185 ? A -40.397 10.493 4.115 1.000 1 A PRO 80.810 1
ATOM 2899 N N . THR 186 186 ? A -44.290 7.942 4.189 1.000 1 A THR 78.190 1
ATOM 2900 C CA . THR 186 186 ? A -45.200 6.794 4.334 1.000 1 A THR 78.190 1
ATOM 2901 C C . THR 186 186 ? A -45.968 6.794 5.651 1.000 1 A THR 78.190 1
ATOM 2902 O O . THR 186 186 ? A -46.935 6.044 5.755 1.000 1 A THR 78.190 1
ATOM 2903 C CB . THR 186 186 ? A -44.490 5.449 4.121 1.000 1 A THR 78.190 1
ATOM 2904 O OG1 . THR 186 186 ? A -43.427 5.262 5.023 1.000 1 A THR 78.190 1
ATOM 2905 C CG2 . THR 186 186 ? A -43.931 5.316 2.704 1.000 1 A THR 78.190 1
ATOM 2906 H H . THR 186 186 ? A -43.382 7.878 4.627 1.000 1 A THR 78.190 1
ATOM 2907 H HA . THR 186 186 ? A -45.963 6.856 3.559 1.000 1 A THR 78.190 1
ATOM 2908 H HB . THR 186 186 ? A -45.213 4.648 4.274 1.000 1 A THR 78.190 1
ATOM 2909 H HG1 . THR 186 186 ? A -42.614 5.539 4.594 1.000 1 A THR 78.190 1
ATOM 2910 H HG21 . THR 186 186 ? A -44.748 5.388 1.986 1.000 1 A THR 78.190 1
ATOM 2911 H HG22 . THR 186 186 ? A -43.449 4.345 2.593 1.000 1 A THR 78.190 1
ATOM 2912 H HG23 . THR 186 186 ? A -43.205 6.103 2.500 1.000 1 A THR 78.190 1
ATOM 2913 N N . ILE 187 187 ? A -45.617 7.653 6.623 1.000 1 A ILE 72.310 1
ATOM 2914 C CA . ILE 187 187 ? A -46.265 7.723 7.952 1.000 1 A ILE 72.310 1
ATOM 2915 C C . ILE 187 187 ? A -47.783 7.833 7.836 1.000 1 A ILE 72.310 1
ATOM 2916 O O . ILE 187 187 ? A -48.494 7.104 8.516 1.000 1 A ILE 72.310 1
ATOM 2917 C CB . ILE 187 187 ? A -45.800 8.950 8.766 1.000 1 A ILE 72.310 1
ATOM 2918 C CG1 . ILE 187 187 ? A -44.291 8.971 9.027 1.000 1 A ILE 72.310 1
ATOM 2919 C CG2 . ILE 187 187 ? A -46.532 9.032 10.125 1.000 1 A ILE 72.310 1
ATOM 2920 C CD1 . ILE 187 187 ? A -43.852 10.406 9.353 1.000 1 A ILE 72.310 1
ATOM 2921 H H . ILE 187 187 ? A -44.812 8.241 6.457 1.000 1 A ILE 72.310 1
ATOM 2922 H HA . ILE 187 187 ? A -46.034 6.815 8.508 1.000 1 A ILE 72.310 1
ATOM 2923 H HB . ILE 187 187 ? A -46.058 9.839 8.190 1.000 1 A ILE 72.310 1
ATOM 2924 H HG12 . ILE 187 187 ? A -44.022 8.272 9.818 1.000 1 A ILE 72.310 1
ATOM 2925 H HG13 . ILE 187 187 ? A -43.768 8.685 8.114 1.000 1 A ILE 72.310 1
ATOM 2926 H HG21 . ILE 187 187 ? A -46.416 8.098 10.673 1.000 1 A ILE 72.310 1
ATOM 2927 H HG22 . ILE 187 187 ? A -46.163 9.859 10.731 1.000 1 A ILE 72.310 1
ATOM 2928 H HG23 . ILE 187 187 ? A -47.594 9.225 9.971 1.000 1 A ILE 72.310 1
ATOM 2929 H HD11 . ILE 187 187 ? A -44.281 10.767 10.288 1.000 1 A ILE 72.310 1
ATOM 2930 H HD12 . ILE 187 187 ? A -44.177 11.085 8.565 1.000 1 A ILE 72.310 1
ATOM 2931 H HD13 . ILE 187 187 ? A -42.766 10.472 9.413 1.000 1 A ILE 72.310 1
ATOM 2932 N N . ASP 188 188 ? A -48.275 8.728 6.977 1.000 1 A ASP 71.440 1
ATOM 2933 C CA . ASP 188 188 ? A -49.713 8.984 6.848 1.000 1 A ASP 71.440 1
ATOM 2934 C C . ASP 188 188 ? A -50.464 7.796 6.219 1.000 1 A ASP 71.440 1
ATOM 2935 O O . ASP 188 188 ? A -51.690 7.722 6.282 1.000 1 A ASP 71.440 1
ATOM 2936 C CB . ASP 188 188 ? A -49.931 10.272 6.037 1.000 1 A ASP 71.440 1
ATOM 2937 C CG . ASP 188 188 ? A -49.415 11.541 6.731 1.000 1 A ASP 71.440 1
ATOM 2938 O OD1 . ASP 188 188 ? A -49.356 11.560 7.982 1.000 1 A ASP 71.440 1
ATOM 2939 O OD2 . ASP 188 188 ? A -49.099 12.499 5.992 1.000 1 A ASP 71.440 1
ATOM 2940 H H . ASP 188 188 ? A -47.636 9.343 6.494 1.000 1 A ASP 71.440 1
ATOM 2941 H HA . ASP 188 188 ? A -50.133 9.134 7.843 1.000 1 A ASP 71.440 1
ATOM 2942 H HB2 . ASP 188 188 ? A -49.446 10.164 5.067 1.000 1 A ASP 71.440 1
ATOM 2943 H HB3 . ASP 188 188 ? A -51.000 10.398 5.863 1.000 1 A ASP 71.440 1
ATOM 2944 N N . GLN 189 189 ? A -49.733 6.852 5.616 1.000 1 A GLN 75.120 1
ATOM 2945 C CA . GLN 189 189 ? A -50.270 5.670 4.940 1.000 1 A GLN 75.120 1
ATOM 2946 C C . GLN 189 189 ? A -50.170 4.392 5.781 1.000 1 A GLN 75.120 1
ATOM 2947 O O . GLN 189 189 ? A -50.882 3.425 5.502 1.000 1 A GLN 75.120 1
ATOM 2948 C CB . GLN 189 189 ? A -49.526 5.462 3.613 1.000 1 A GLN 75.120 1
ATOM 2949 C CG . GLN 189 189 ? A -49.636 6.663 2.663 1.000 1 A GLN 75.120 1
ATOM 2950 C CD . GLN 189 189 ? A -48.901 6.443 1.346 1.000 1 A GLN 75.120 1
ATOM 2951 O OE1 . GLN 189 189 ? A -48.189 5.477 1.124 1.000 1 A GLN 75.120 1
ATOM 2952 N NE2 . GLN 189 189 ? A -49.045 7.346 0.402 1.000 1 A GLN 75.120 1
ATOM 2953 H H . GLN 189 189 ? A -48.729 6.941 5.667 1.000 1 A GLN 75.120 1
ATOM 2954 H HA . GLN 189 189 ? A -51.326 5.828 4.720 1.000 1 A GLN 75.120 1
ATOM 2955 H HB2 . GLN 189 189 ? A -49.945 4.588 3.113 1.000 1 A GLN 75.120 1
ATOM 2956 H HB3 . GLN 189 189 ? A -48.474 5.261 3.815 1.000 1 A GLN 75.120 1
ATOM 2957 H HG2 . GLN 189 189 ? A -50.688 6.856 2.452 1.000 1 A GLN 75.120 1
ATOM 2958 H HG3 . GLN 189 189 ? A -49.212 7.550 3.135 1.000 1 A GLN 75.120 1
ATOM 2959 H HE21 . GLN 189 189 ? A -48.481 7.204 -0.423 1.000 1 A GLN 75.120 1
ATOM 2960 H HE22 . GLN 189 189 ? A -49.544 8.203 0.596 1.000 1 A GLN 75.120 1
ATOM 2961 N N . ILE 190 190 ? A -49.293 4.355 6.786 1.000 1 A ILE 72.060 1
ATOM 2962 C CA . ILE 190 190 ? A -49.024 3.160 7.593 1.000 1 A ILE 72.060 1
ATOM 2963 C C . ILE 190 190 ? A -49.437 3.370 9.049 1.000 1 A ILE 72.060 1
ATOM 2964 O O . ILE 190 190 ? A -49.439 4.475 9.584 1.000 1 A ILE 72.060 1
ATOM 2965 C CB . ILE 190 190 ? A -47.565 2.671 7.440 1.000 1 A ILE 72.060 1
ATOM 2966 C CG1 . ILE 190 190 ? A -46.560 3.656 8.067 1.000 1 A ILE 72.060 1
ATOM 2967 C CG2 . ILE 190 190 ? A -47.265 2.343 5.966 1.000 1 A ILE 72.060 1
ATOM 2968 C CD1 . ILE 190 190 ? A -45.080 3.324 7.833 1.000 1 A ILE 72.060 1
ATOM 2969 H H . ILE 190 190 ? A -48.781 5.197 7.007 1.000 1 A ILE 72.060 1
ATOM 2970 H HA . ILE 190 190 ? A -49.651 2.348 7.223 1.000 1 A ILE 72.060 1
ATOM 2971 H HB . ILE 190 190 ? A -47.479 1.733 7.989 1.000 1 A ILE 72.060 1
ATOM 2972 H HG12 . ILE 190 190 ? A -46.752 4.670 7.717 1.000 1 A ILE 72.060 1
ATOM 2973 H HG13 . ILE 190 190 ? A -46.743 3.652 9.142 1.000 1 A ILE 72.060 1
ATOM 2974 H HG21 . ILE 190 190 ? A -48.065 1.731 5.550 1.000 1 A ILE 72.060 1
ATOM 2975 H HG22 . ILE 190 190 ? A -46.327 1.795 5.884 1.000 1 A ILE 72.060 1
ATOM 2976 H HG23 . ILE 190 190 ? A -47.188 3.265 5.390 1.000 1 A ILE 72.060 1
ATOM 2977 H HD11 . ILE 190 190 ? A -44.457 4.044 8.364 1.000 1 A ILE 72.060 1
ATOM 2978 H HD12 . ILE 190 190 ? A -44.841 3.391 6.772 1.000 1 A ILE 72.060 1
ATOM 2979 H HD13 . ILE 190 190 ? A -44.862 2.321 8.200 1.000 1 A ILE 72.060 1
ATOM 2980 N N . SER 191 191 ? A -49.793 2.281 9.729 1.000 1 A SER 81.750 1
ATOM 2981 C CA . SER 191 191 ? A -50.088 2.363 11.161 1.000 1 A SER 81.750 1
ATOM 2982 C C . SER 191 191 ? A -48.830 2.723 11.959 1.000 1 A SER 81.750 1
ATOM 2983 O O . SER 191 191 ? A -47.727 2.288 11.632 1.000 1 A SER 81.750 1
ATOM 2984 C CB . SER 191 191 ? A -50.724 1.069 11.672 1.000 1 A SER 81.750 1
ATOM 2985 O OG . SER 191 191 ? A -49.822 -0.013 11.564 1.000 1 A SER 81.750 1
ATOM 2986 H H . SER 191 191 ? A -49.731 1.386 9.265 1.000 1 A SER 81.750 1
ATOM 2987 H HA . SER 191 191 ? A -50.813 3.164 11.302 1.000 1 A SER 81.750 1
ATOM 2988 H HB2 . SER 191 191 ? A -51.009 1.196 12.716 1.000 1 A SER 81.750 1
ATOM 2989 H HB3 . SER 191 191 ? A -51.619 0.854 11.089 1.000 1 A SER 81.750 1
ATOM 2990 H HG . SER 191 191 ? A -49.604 -0.103 10.634 1.000 1 A SER 81.750 1
ATOM 2991 N N . CYS 192 192 ? A -49.007 3.436 13.072 1.000 1 A CYS 82.060 1
ATOM 2992 C CA . CYS 192 192 ? A -47.932 3.806 14.001 1.000 1 A CYS 82.060 1
ATOM 2993 C C . CYS 192 192 ? A -47.041 2.604 14.391 1.000 1 A CYS 82.060 1
ATOM 2994 O O . CYS 192 192 ? A -45.818 2.704 14.401 1.000 1 A CYS 82.060 1
ATOM 2995 C CB . CYS 192 192 ? A -48.638 4.422 15.214 1.000 1 A CYS 82.060 1
ATOM 2996 S SG . CYS 192 192 ? A -47.654 5.366 16.386 1.000 1 A CYS 82.060 1
ATOM 2997 H H . CYS 192 192 ? A -49.916 3.851 13.219 1.000 1 A CYS 82.060 1
ATOM 2998 H HA . CYS 192 192 ? A -47.301 4.557 13.525 1.000 1 A CYS 82.060 1
ATOM 2999 H HB2 . CYS 192 192 ? A -49.146 3.633 15.769 1.000 1 A CYS 82.060 1
ATOM 3000 H HB3 . CYS 192 192 ? A -49.399 5.111 14.847 1.000 1 A CYS 82.060 1
ATOM 3001 N N . LYS 193 193 ? A -47.658 1.427 14.574 1.000 1 A LYS 84.250 1
ATOM 3002 C CA . LYS 193 193 ? A -46.984 0.156 14.875 1.000 1 A LYS 84.250 1
ATOM 3003 C C . LYS 193 193 ? A -46.112 -0.375 13.726 1.000 1 A LYS 84.250 1
ATOM 3004 O O . LYS 193 193 ? A -45.095 -1.018 13.968 1.000 1 A LYS 84.250 1
ATOM 3005 C CB . LYS 193 193 ? A -48.067 -0.854 15.281 1.000 1 A LYS 84.250 1
ATOM 3006 C CG . LYS 193 193 ? A -47.468 -2.144 15.852 1.000 1 A LYS 84.250 1
ATOM 3007 C CD . LYS 193 193 ? A -48.548 -2.978 16.548 1.000 1 A LYS 84.250 1
ATOM 3008 C CE . LYS 193 193 ? A -47.894 -4.205 17.188 1.000 1 A LYS 84.250 1
ATOM 3009 N NZ . LYS 193 193 ? A -48.866 -4.977 18.000 1.000 1 A LYS 84.250 1
ATOM 3010 H H . LYS 193 193 ? A -48.666 1.425 14.501 1.000 1 A LYS 84.250 1
ATOM 3011 H HA . LYS 193 193 ? A -46.317 0.317 15.722 1.000 1 A LYS 84.250 1
ATOM 3012 H HB2 . LYS 193 193 ? A -48.697 -1.089 14.423 1.000 1 A LYS 84.250 1
ATOM 3013 H HB3 . LYS 193 193 ? A -48.686 -0.390 16.050 1.000 1 A LYS 84.250 1
ATOM 3014 H HG2 . LYS 193 193 ? A -46.699 -1.886 16.580 1.000 1 A LYS 84.250 1
ATOM 3015 H HG3 . LYS 193 193 ? A -47.015 -2.727 15.050 1.000 1 A LYS 84.250 1
ATOM 3016 H HD2 . LYS 193 193 ? A -49.298 -3.286 15.819 1.000 1 A LYS 84.250 1
ATOM 3017 H HD3 . LYS 193 193 ? A -49.017 -2.371 17.321 1.000 1 A LYS 84.250 1
ATOM 3018 H HE2 . LYS 193 193 ? A -47.073 -3.861 17.817 1.000 1 A LYS 84.250 1
ATOM 3019 H HE3 . LYS 193 193 ? A -47.467 -4.826 16.400 1.000 1 A LYS 84.250 1
ATOM 3020 H HZ1 . LYS 193 193 ? A -49.631 -5.299 17.424 1.000 1 A LYS 84.250 1
ATOM 3021 H HZ2 . LYS 193 193 ? A -49.231 -4.393 18.739 1.000 1 A LYS 84.250 1
ATOM 3022 H HZ3 . LYS 193 193 ? A -48.409 -5.773 18.420 1.000 1 A LYS 84.250 1
ATOM 3023 N N . GLN 194 194 ? A -46.494 -0.131 12.473 1.000 1 A GLN 84.440 1
ATOM 3024 C CA . GLN 194 194 ? A -45.671 -0.478 11.308 1.000 1 A GLN 84.440 1
ATOM 3025 C C . GLN 194 194 ? A -44.490 0.487 11.157 1.000 1 A GLN 84.440 1
ATOM 3026 O O . GLN 194 194 ? A -43.384 0.027 10.881 1.000 1 A GLN 84.440 1
ATOM 3027 C CB . GLN 194 194 ? A -46.528 -0.490 10.037 1.000 1 A GLN 84.440 1
ATOM 3028 C CG . GLN 194 194 ? A -47.440 -1.724 9.957 1.000 1 A GLN 84.440 1
ATOM 3029 C CD . GLN 194 194 ? A -48.525 -1.559 8.899 1.000 1 A GLN 84.440 1
ATOM 3030 O OE1 . GLN 194 194 ? A -49.135 -0.509 8.767 1.000 1 A GLN 84.440 1
ATOM 3031 N NE2 . GLN 194 194 ? A -48.862 -2.591 8.157 1.000 1 A GLN 84.440 1
ATOM 3032 H H . GLN 194 194 ? A -47.284 0.481 12.323 1.000 1 A GLN 84.440 1
ATOM 3033 H HA . GLN 194 194 ? A -45.247 -1.473 11.447 1.000 1 A GLN 84.440 1
ATOM 3034 H HB2 . GLN 194 194 ? A -47.121 0.424 10.004 1.000 1 A GLN 84.440 1
ATOM 3035 H HB3 . GLN 194 194 ? A -45.876 -0.495 9.163 1.000 1 A GLN 84.440 1
ATOM 3036 H HG2 . GLN 194 194 ? A -46.831 -2.598 9.728 1.000 1 A GLN 84.440 1
ATOM 3037 H HG3 . GLN 194 194 ? A -47.929 -1.894 10.916 1.000 1 A GLN 84.440 1
ATOM 3038 H HE21 . GLN 194 194 ? A -48.356 -3.464 8.218 1.000 1 A GLN 84.440 1
ATOM 3039 H HE22 . GLN 194 194 ? A -49.560 -2.413 7.451 1.000 1 A GLN 84.440 1
ATOM 3040 N N . THR 195 195 ? A -44.692 1.788 11.401 1.000 1 A THR 82.880 1
ATOM 3041 C CA . THR 195 195 ? A -43.608 2.788 11.454 1.000 1 A THR 82.880 1
ATOM 3042 C C . THR 195 195 ? A -42.588 2.441 12.537 1.000 1 A THR 82.880 1
ATOM 3043 O O . THR 195 195 ? A -41.387 2.458 12.275 1.000 1 A THR 82.880 1
ATOM 3044 C CB . THR 195 195 ? A -44.155 4.195 11.749 1.000 1 A THR 82.880 1
ATOM 3045 O OG1 . THR 195 195 ? A -45.235 4.472 10.903 1.000 1 A THR 82.880 1
ATOM 3046 C CG2 . THR 195 195 ? A -43.134 5.308 11.517 1.000 1 A THR 82.880 1
ATOM 3047 H H . THR 195 195 ? A -45.635 2.124 11.533 1.000 1 A THR 82.880 1
ATOM 3048 H HA . THR 195 195 ? A -43.096 2.808 10.492 1.000 1 A THR 82.880 1
ATOM 3049 H HB . THR 195 195 ? A -44.501 4.245 12.781 1.000 1 A THR 82.880 1
ATOM 3050 H HG1 . THR 195 195 ? A -45.483 5.395 10.991 1.000 1 A THR 82.880 1
ATOM 3051 H HG21 . THR 195 195 ? A -42.898 5.373 10.455 1.000 1 A THR 82.880 1
ATOM 3052 H HG22 . THR 195 195 ? A -42.224 5.116 12.085 1.000 1 A THR 82.880 1
ATOM 3053 H HG23 . THR 195 195 ? A -43.553 6.260 11.843 1.000 1 A THR 82.880 1
ATOM 3054 N N . GLU 196 196 ? A -43.061 2.086 13.738 1.000 1 A GLU 85.690 1
ATOM 3055 C CA . GLU 196 196 ? A -42.231 1.602 14.848 1.000 1 A GLU 85.690 1
ATOM 3056 C C . GLU 196 196 ? A -41.366 0.414 14.425 1.000 1 A GLU 85.690 1
ATOM 3057 O O . GLU 196 196 ? A -40.151 0.453 14.597 1.000 1 A GLU 85.690 1
ATOM 3058 C CB . GLU 196 196 ? A -43.120 1.156 16.019 1.000 1 A GLU 85.690 1
ATOM 3059 C CG . GLU 196 196 ? A -43.600 2.306 16.907 1.000 1 A GLU 85.690 1
ATOM 3060 C CD . GLU 196 196 ? A -44.632 1.855 17.966 1.000 1 A GLU 85.690 1
ATOM 3061 O OE1 . GLU 196 196 ? A -45.145 2.713 18.714 1.000 1 A GLU 85.690 1
ATOM 3062 O OE2 . GLU 196 196 ? A -44.946 0.641 18.018 1.000 1 A GLU 85.690 1
ATOM 3063 H H . GLU 196 196 ? A -44.055 2.156 13.904 1.000 1 A GLU 85.690 1
ATOM 3064 H HA . GLU 196 196 ? A -41.560 2.391 15.187 1.000 1 A GLU 85.690 1
ATOM 3065 H HB2 . GLU 196 196 ? A -43.980 0.618 15.619 1.000 1 A GLU 85.690 1
ATOM 3066 H HB3 . GLU 196 196 ? A -42.554 0.469 16.649 1.000 1 A GLU 85.690 1
ATOM 3067 H HG2 . GLU 196 196 ? A -42.717 2.705 17.406 1.000 1 A GLU 85.690 1
ATOM 3068 H HG3 . GLU 196 196 ? A -44.031 3.087 16.282 1.000 1 A GLU 85.690 1
ATOM 3069 N N . LEU 197 197 ? A -41.976 -0.616 13.830 1.000 1 A LEU 86.810 1
ATOM 3070 C CA . LEU 197 197 ? A -41.269 -1.823 13.404 1.000 1 A LEU 86.810 1
ATOM 3071 C C . LEU 197 197 ? A -40.242 -1.539 12.296 1.000 1 A LEU 86.810 1
ATOM 3072 O O . LEU 197 197 ? A -39.126 -2.054 12.340 1.000 1 A LEU 86.810 1
ATOM 3073 C CB . LEU 197 197 ? A -42.316 -2.856 12.953 1.000 1 A LEU 86.810 1
ATOM 3074 C CG . LEU 197 197 ? A -41.716 -4.206 12.520 1.000 1 A LEU 86.810 1
ATOM 3075 C CD1 . LEU 197 197 ? A -41.002 -4.917 13.671 1.000 1 A LEU 86.810 1
ATOM 3076 C CD2 . LEU 197 197 ? A -42.834 -5.117 12.010 1.000 1 A LEU 86.810 1
ATOM 3077 H H . LEU 197 197 ? A -42.982 -0.590 13.746 1.000 1 A LEU 86.810 1
ATOM 3078 H HA . LEU 197 197 ? A -40.721 -2.212 14.262 1.000 1 A LEU 86.810 1
ATOM 3079 H HB2 . LEU 197 197 ? A -42.876 -2.439 12.116 1.000 1 A LEU 86.810 1
ATOM 3080 H HB3 . LEU 197 197 ? A -43.013 -3.027 13.773 1.000 1 A LEU 86.810 1
ATOM 3081 H HG . LEU 197 197 ? A -41.012 -4.055 11.702 1.000 1 A LEU 86.810 1
ATOM 3082 H HD11 . LEU 197 197 ? A -40.665 -5.902 13.346 1.000 1 A LEU 86.810 1
ATOM 3083 H HD12 . LEU 197 197 ? A -41.670 -5.023 14.526 1.000 1 A LEU 86.810 1
ATOM 3084 H HD13 . LEU 197 197 ? A -40.123 -4.348 13.971 1.000 1 A LEU 86.810 1
ATOM 3085 H HD21 . LEU 197 197 ? A -42.409 -6.063 11.674 1.000 1 A LEU 86.810 1
ATOM 3086 H HD22 . LEU 197 197 ? A -43.336 -4.640 11.168 1.000 1 A LEU 86.810 1
ATOM 3087 H HD23 . LEU 197 197 ? A -43.555 -5.304 12.806 1.000 1 A LEU 86.810 1
ATOM 3088 N N . ALA 198 198 ? A -40.605 -0.717 11.309 1.000 1 A ALA 86.810 1
ATOM 3089 C CA . ALA 198 198 ? A -39.708 -0.339 10.220 1.000 1 A ALA 86.810 1
ATOM 3090 C C . ALA 198 198 ? A -38.492 0.444 10.737 1.000 1 A ALA 86.810 1
ATOM 3091 O O . ALA 198 198 ? A -37.367 0.216 10.285 1.000 1 A ALA 86.810 1
ATOM 3092 C CB . ALA 198 198 ? A -40.503 0.478 9.194 1.000 1 A ALA 86.810 1
ATOM 3093 H H . ALA 198 198 ? A -41.537 -0.328 11.320 1.000 1 A ALA 86.810 1
ATOM 3094 H HA . ALA 198 198 ? A -39.337 -1.243 9.738 1.000 1 A ALA 86.810 1
ATOM 3095 H HB1 . ALA 198 198 ? A -39.857 0.749 8.359 1.000 1 A ALA 86.810 1
ATOM 3096 H HB2 . ALA 198 198 ? A -40.890 1.387 9.656 1.000 1 A ALA 86.810 1
ATOM 3097 H HB3 . ALA 198 198 ? A -41.338 -0.112 8.819 1.000 1 A ALA 86.810 1
ATOM 3098 N N . LEU 199 199 ? A -38.707 1.342 11.702 1.000 1 A LEU 88.500 1
ATOM 3099 C CA . LEU 199 199 ? A -37.631 2.085 12.339 1.000 1 A LEU 88.500 1
ATOM 3100 C C . LEU 199 199 ? A -36.764 1.184 13.233 1.000 1 A LEU 88.500 1
ATOM 3101 O O . LEU 199 199 ? A -35.542 1.269 13.148 1.000 1 A LEU 88.500 1
ATOM 3102 C CB . LEU 199 199 ? A -38.232 3.274 13.103 1.000 1 A LEU 88.500 1
ATOM 3103 C CG . LEU 199 199 ? A -37.154 4.114 13.803 1.000 1 A LEU 88.500 1
ATOM 3104 C CD1 . LEU 199 199 ? A -36.162 4.773 12.840 1.000 1 A LEU 88.500 1
ATOM 3105 C CD2 . LEU 199 199 ? A -37.794 5.216 14.624 1.000 1 A LEU 88.500 1
ATOM 3106 H H . LEU 199 199 ? A -39.652 1.494 12.024 1.000 1 A LEU 88.500 1
ATOM 3107 H HA . LEU 199 199 ? A -36.983 2.472 11.552 1.000 1 A LEU 88.500 1
ATOM 3108 H HB2 . LEU 199 199 ? A -38.925 2.894 13.853 1.000 1 A LEU 88.500 1
ATOM 3109 H HB3 . LEU 199 199 ? A -38.789 3.903 12.410 1.000 1 A LEU 88.500 1
ATOM 3110 H HG . LEU 199 199 ? A -36.621 3.462 14.496 1.000 1 A LEU 88.500 1
ATOM 3111 H HD11 . LEU 199 199 ? A -35.475 5.411 13.396 1.000 1 A LEU 88.500 1
ATOM 3112 H HD12 . LEU 199 199 ? A -35.573 4.011 12.331 1.000 1 A LEU 88.500 1
ATOM 3113 H HD13 . LEU 199 199 ? A -36.696 5.375 12.104 1.000 1 A LEU 88.500 1
ATOM 3114 H HD21 . LEU 199 199 ? A -38.295 5.909 13.949 1.000 1 A LEU 88.500 1
ATOM 3115 H HD22 . LEU 199 199 ? A -38.503 4.756 15.314 1.000 1 A LEU 88.500 1
ATOM 3116 H HD23 . LEU 199 199 ? A -37.035 5.751 15.193 1.000 1 A LEU 88.500 1
ATOM 3117 N N . ASP 200 200 ? A -37.357 0.306 14.046 1.000 1 A ASP 89.000 1
ATOM 3118 C CA . ASP 200 200 ? A -36.620 -0.627 14.914 1.000 1 A ASP 89.000 1
ATOM 3119 C C . ASP 200 200 ? A -35.695 -1.549 14.107 1.000 1 A ASP 89.000 1
ATOM 3120 O O . ASP 200 200 ? A -34.529 -1.744 14.463 1.000 1 A ASP 89.000 1
ATOM 3121 C CB . ASP 200 200 ? A -37.613 -1.455 15.745 1.000 1 A ASP 89.000 1
ATOM 3122 C CG . ASP 200 200 ? A -36.896 -2.341 16.772 1.000 1 A ASP 89.000 1
ATOM 3123 O OD1 . ASP 200 200 ? A -36.121 -1.785 17.583 1.000 1 A ASP 89.000 1
ATOM 3124 O OD2 . ASP 200 200 ? A -37.128 -3.569 16.754 1.000 1 A ASP 89.000 1
ATOM 3125 H H . ASP 200 200 ? A -38.366 0.291 14.094 1.000 1 A ASP 89.000 1
ATOM 3126 H HA . ASP 200 200 ? A -35.996 -0.056 15.601 1.000 1 A ASP 89.000 1
ATOM 3127 H HB2 . ASP 200 200 ? A -38.216 -2.073 15.079 1.000 1 A ASP 89.000 1
ATOM 3128 H HB3 . ASP 200 200 ? A -38.285 -0.783 16.279 1.000 1 A ASP 89.000 1
ATOM 3129 N N . LEU 201 201 ? A -36.175 -2.042 12.961 1.000 1 A LEU 88.690 1
ATOM 3130 C CA . LEU 201 201 ? A -35.371 -2.827 12.028 1.000 1 A LEU 88.690 1
ATOM 3131 C C . LEU 201 201 ? A -34.216 -2.005 11.438 1.000 1 A LEU 88.690 1
ATOM 3132 O O . LEU 201 201 ? A -33.079 -2.479 11.412 1.000 1 A LEU 88.690 1
ATOM 3133 C CB . LEU 201 201 ? A -36.292 -3.380 10.927 1.000 1 A LEU 88.690 1
ATOM 3134 C CG . LEU 201 201 ? A -35.570 -4.273 9.901 1.000 1 A LEU 88.690 1
ATOM 3135 C CD1 . LEU 201 201 ? A -35.021 -5.554 10.535 1.000 1 A LEU 88.690 1
ATOM 3136 C CD2 . LEU 201 201 ? A -36.538 -4.662 8.784 1.000 1 A LEU 88.690 1
ATOM 3137 H H . LEU 201 201 ? A -37.149 -1.879 12.747 1.000 1 A LEU 88.690 1
ATOM 3138 H HA . LEU 201 201 ? A -34.936 -3.659 12.583 1.000 1 A LEU 88.690 1
ATOM 3139 H HB2 . LEU 201 201 ? A -36.747 -2.541 10.402 1.000 1 A LEU 88.690 1
ATOM 3140 H HB3 . LEU 201 201 ? A -37.093 -3.954 11.393 1.000 1 A LEU 88.690 1
ATOM 3141 H HG . LEU 201 201 ? A -34.746 -3.722 9.447 1.000 1 A LEU 88.690 1
ATOM 3142 H HD11 . LEU 201 201 ? A -34.235 -5.308 11.249 1.000 1 A LEU 88.690 1
ATOM 3143 H HD12 . LEU 201 201 ? A -34.592 -6.193 9.763 1.000 1 A LEU 88.690 1
ATOM 3144 H HD13 . LEU 201 201 ? A -35.820 -6.090 11.046 1.000 1 A LEU 88.690 1
ATOM 3145 H HD21 . LEU 201 201 ? A -36.021 -5.271 8.043 1.000 1 A LEU 88.690 1
ATOM 3146 H HD22 . LEU 201 201 ? A -37.375 -5.225 9.198 1.000 1 A LEU 88.690 1
ATOM 3147 H HD23 . LEU 201 201 ? A -36.916 -3.763 8.299 1.000 1 A LEU 88.690 1
ATOM 3148 N N . ALA 202 202 ? A -34.487 -0.775 10.988 1.000 1 A ALA 87.880 1
ATOM 3149 C CA . ALA 202 202 ? A -33.466 0.108 10.422 1.000 1 A ALA 87.880 1
ATOM 3150 C C . ALA 202 202 ? A -32.374 0.456 11.447 1.000 1 A ALA 87.880 1
ATOM 3151 O O . ALA 202 202 ? A -31.187 0.416 11.125 1.000 1 A ALA 87.880 1
ATOM 3152 C CB . ALA 202 202 ? A -34.150 1.365 9.869 1.000 1 A ALA 87.880 1
ATOM 3153 H H . ALA 202 202 ? A -35.437 -0.436 11.048 1.000 1 A ALA 87.880 1
ATOM 3154 H HA . ALA 202 202 ? A -32.980 -0.409 9.594 1.000 1 A ALA 87.880 1
ATOM 3155 H HB1 . ALA 202 202 ? A -34.889 1.083 9.119 1.000 1 A ALA 87.880 1
ATOM 3156 H HB2 . ALA 202 202 ? A -33.405 2.011 9.405 1.000 1 A ALA 87.880 1
ATOM 3157 H HB3 . ALA 202 202 ? A -34.644 1.910 10.673 1.000 1 A ALA 87.880 1
ATOM 3158 N N . LEU 203 203 ? A -32.757 0.730 12.696 1.000 1 A LEU 89.380 1
ATOM 3159 C CA . LEU 203 203 ? A -31.828 1.008 13.794 1.000 1 A LEU 89.380 1
ATOM 3160 C C . LEU 203 203 ? A -31.051 -0.226 14.228 1.000 1 A LEU 89.380 1
ATOM 3161 O O . LEU 203 203 ? A -29.862 -0.122 14.497 1.000 1 A LEU 89.380 1
ATOM 3162 C CB . LEU 203 203 ? A -32.611 1.507 15.003 1.000 1 A LEU 89.380 1
ATOM 3163 C CG . LEU 203 203 ? A -33.257 2.874 14.792 1.000 1 A LEU 89.380 1
ATOM 3164 C CD1 . LEU 203 203 ? A -34.301 3.012 15.881 1.000 1 A LEU 89.380 1
ATOM 3165 C CD2 . LEU 203 203 ? A -32.266 4.034 14.882 1.000 1 A LEU 89.380 1
ATOM 3166 H H . LEU 203 203 ? A -33.747 0.749 12.894 1.000 1 A LEU 89.380 1
ATOM 3167 H HA . LEU 203 203 ? A -31.105 1.763 13.485 1.000 1 A LEU 89.380 1
ATOM 3168 H HB2 . LEU 203 203 ? A -33.375 0.764 15.230 1.000 1 A LEU 89.380 1
ATOM 3169 H HB3 . LEU 203 203 ? A -31.945 1.568 15.864 1.000 1 A LEU 89.380 1
ATOM 3170 H HG . LEU 203 203 ? A -33.750 2.920 13.821 1.000 1 A LEU 89.380 1
ATOM 3171 H HD11 . LEU 203 203 ? A -34.956 2.140 15.874 1.000 1 A LEU 89.380 1
ATOM 3172 H HD12 . LEU 203 203 ? A -34.918 3.875 15.630 1.000 1 A LEU 89.380 1
ATOM 3173 H HD13 . LEU 203 203 ? A -33.834 3.108 16.861 1.000 1 A LEU 89.380 1
ATOM 3174 H HD21 . LEU 203 203 ? A -32.773 4.969 14.644 1.000 1 A LEU 89.380 1
ATOM 3175 H HD22 . LEU 203 203 ? A -31.856 4.090 15.891 1.000 1 A LEU 89.380 1
ATOM 3176 H HD23 . LEU 203 203 ? A -31.445 3.879 14.182 1.000 1 A LEU 89.380 1
ATOM 3177 N N . SER 204 204 ? A -31.692 -1.393 14.291 1.000 1 A SER 88.500 1
ATOM 3178 C CA . SER 204 204 ? A -31.012 -2.645 14.636 1.000 1 A SER 88.500 1
ATOM 3179 C C . SER 204 204 ? A -29.986 -3.035 13.570 1.000 1 A SER 88.500 1
ATOM 3180 O O . SER 204 204 ? A -28.885 -3.479 13.908 1.000 1 A SER 88.500 1
ATOM 3181 C CB . SER 204 204 ? A -32.030 -3.770 14.834 1.000 1 A SER 88.500 1
ATOM 3182 O OG . SER 204 204 ? A -32.817 -3.518 15.985 1.000 1 A SER 88.500 1
ATOM 3183 H H . SER 204 204 ? A -32.689 -1.409 14.129 1.000 1 A SER 88.500 1
ATOM 3184 H HA . SER 204 204 ? A -30.472 -2.508 15.573 1.000 1 A SER 88.500 1
ATOM 3185 H HB2 . SER 204 204 ? A -31.496 -4.709 14.976 1.000 1 A SER 88.500 1
ATOM 3186 H HB3 . SER 204 204 ? A -32.670 -3.857 13.956 1.000 1 A SER 88.500 1
ATOM 3187 H HG . SER 204 204 ? A -33.538 -2.939 15.729 1.000 1 A SER 88.500 1
ATOM 3188 N N . LYS 205 205 ? A -30.303 -2.811 12.287 1.000 1 A LYS 87.690 1
ATOM 3189 C CA . LYS 205 205 ? A -29.340 -2.951 11.189 1.000 1 A LYS 87.690 1
ATOM 3190 C C . LYS 205 205 ? A -28.192 -1.959 11.345 1.000 1 A LYS 87.690 1
ATOM 3191 O O . LYS 205 205 ? A -27.042 -2.379 11.366 1.000 1 A LYS 87.690 1
ATOM 3192 C CB . LYS 205 205 ? A -30.052 -2.790 9.839 1.000 1 A LYS 87.690 1
ATOM 3193 C CG . LYS 205 205 ? A -29.046 -2.953 8.692 1.000 1 A LYS 87.690 1
ATOM 3194 C CD . LYS 205 205 ? A -29.704 -2.795 7.324 1.000 1 A LYS 87.690 1
ATOM 3195 C CE . LYS 205 205 ? A -28.581 -2.871 6.287 1.000 1 A LYS 87.690 1
ATOM 3196 N NZ . LYS 205 205 ? A -29.096 -2.709 4.908 1.000 1 A LYS 87.690 1
ATOM 3197 H H . LYS 205 205 ? A -31.232 -2.478 12.072 1.000 1 A LYS 87.690 1
ATOM 3198 H HA . LYS 205 205 ? A -28.893 -3.945 11.232 1.000 1 A LYS 87.690 1
ATOM 3199 H HB2 . LYS 205 205 ? A -30.829 -3.549 9.750 1.000 1 A LYS 87.690 1
ATOM 3200 H HB3 . LYS 205 205 ? A -30.514 -1.805 9.778 1.000 1 A LYS 87.690 1
ATOM 3201 H HG2 . LYS 205 205 ? A -28.268 -2.195 8.778 1.000 1 A LYS 87.690 1
ATOM 3202 H HG3 . LYS 205 205 ? A -28.581 -3.937 8.758 1.000 1 A LYS 87.690 1
ATOM 3203 H HD2 . LYS 205 205 ? A -30.428 -3.595 7.168 1.000 1 A LYS 87.690 1
ATOM 3204 H HD3 . LYS 205 205 ? A -30.197 -1.825 7.270 1.000 1 A LYS 87.690 1
ATOM 3205 H HE2 . LYS 205 205 ? A -28.066 -3.825 6.396 1.000 1 A LYS 87.690 1
ATOM 3206 H HE3 . LYS 205 205 ? A -27.849 -2.097 6.516 1.000 1 A LYS 87.690 1
ATOM 3207 H HZ1 . LYS 205 205 ? A -29.536 -1.805 4.816 1.000 1 A LYS 87.690 1
ATOM 3208 H HZ2 . LYS 205 205 ? A -28.319 -2.747 4.264 1.000 1 A LYS 87.690 1
ATOM 3209 H HZ3 . LYS 205 205 ? A -29.757 -3.441 4.686 1.000 1 A LYS 87.690 1
ATOM 3210 N N . TYR 206 206 ? A -28.500 -0.678 11.537 1.000 1 A TYR 86.440 1
ATOM 3211 C CA . TYR 206 206 ? A -27.470 0.342 11.706 1.000 1 A TYR 86.440 1
ATOM 3212 C C . TYR 206 206 ? A -26.575 0.071 12.921 1.000 1 A TYR 86.440 1
ATOM 3213 O O . TYR 206 206 ? A -25.363 0.190 12.819 1.000 1 A TYR 86.440 1
ATOM 3214 C CB . TYR 206 206 ? A -28.126 1.720 11.805 1.000 1 A TYR 86.440 1
ATOM 3215 C CG . TYR 206 206 ? A -27.151 2.862 12.012 1.000 1 A TYR 86.440 1
ATOM 3216 C CD1 . TYR 206 206 ? A -27.425 3.858 12.968 1.000 1 A TYR 86.440 1
ATOM 3217 C CD2 . TYR 206 206 ? A -25.961 2.929 11.261 1.000 1 A TYR 86.440 1
ATOM 3218 C CE1 . TYR 206 206 ? A -26.544 4.943 13.136 1.000 1 A TYR 86.440 1
ATOM 3219 C CE2 . TYR 206 206 ? A -25.047 3.971 11.486 1.000 1 A TYR 86.440 1
ATOM 3220 C CZ . TYR 206 206 ? A -25.354 5.010 12.383 1.000 1 A TYR 86.440 1
ATOM 3221 O OH . TYR 206 206 ? A -24.533 6.091 12.491 1.000 1 A TYR 86.440 1
ATOM 3222 H H . TYR 206 206 ? A -29.467 -0.390 11.495 1.000 1 A TYR 86.440 1
ATOM 3223 H HA . TYR 206 206 ? A -26.832 0.318 10.823 1.000 1 A TYR 86.440 1
ATOM 3224 H HB2 . TYR 206 206 ? A -28.839 1.707 12.630 1.000 1 A TYR 86.440 1
ATOM 3225 H HB3 . TYR 206 206 ? A -28.676 1.906 10.882 1.000 1 A TYR 86.440 1
ATOM 3226 H HD1 . TYR 206 206 ? A -28.329 3.802 13.555 1.000 1 A TYR 86.440 1
ATOM 3227 H HD2 . TYR 206 206 ? A -25.717 2.168 10.534 1.000 1 A TYR 86.440 1
ATOM 3228 H HE1 . TYR 206 206 ? A -26.788 5.728 13.836 1.000 1 A TYR 86.440 1
ATOM 3229 H HE2 . TYR 206 206 ? A -24.112 4.001 10.946 1.000 1 A TYR 86.440 1
ATOM 3230 H HH . TYR 206 206 ? A -24.875 6.757 13.092 1.000 1 A TYR 86.440 1
ATOM 3231 N N . LEU 207 207 ? A -27.133 -0.385 14.045 1.000 1 A LEU 86.620 1
ATOM 3232 C CA . LEU 207 207 ? A -26.355 -0.805 15.212 1.000 1 A LEU 86.620 1
ATOM 3233 C C . LEU 207 207 ? A -25.381 -1.934 14.875 1.000 1 A LEU 86.620 1
ATOM 3234 O O . LEU 207 207 ? A -24.257 -1.942 15.364 1.000 1 A LEU 86.620 1
ATOM 3235 C CB . LEU 207 207 ? A -27.308 -1.296 16.314 1.000 1 A LEU 86.620 1
ATOM 3236 C CG . LEU 207 207 ? A -26.623 -1.482 17.678 1.000 1 A LEU 86.620 1
ATOM 3237 C CD1 . LEU 207 207 ? A -26.001 -0.173 18.161 1.000 1 A LEU 86.620 1
ATOM 3238 C CD2 . LEU 207 207 ? A -27.658 -1.944 18.705 1.000 1 A LEU 86.620 1
ATOM 3239 H H . LEU 207 207 ? A -28.141 -0.425 14.098 1.000 1 A LEU 86.620 1
ATOM 3240 H HA . LEU 207 207 ? A -25.780 0.053 15.558 1.000 1 A LEU 86.620 1
ATOM 3241 H HB2 . LEU 207 207 ? A -27.743 -2.248 16.009 1.000 1 A LEU 86.620 1
ATOM 3242 H HB3 . LEU 207 207 ? A -28.133 -0.592 16.425 1.000 1 A LEU 86.620 1
ATOM 3243 H HG . LEU 207 207 ? A -25.849 -2.247 17.611 1.000 1 A LEU 86.620 1
ATOM 3244 H HD11 . LEU 207 207 ? A -26.655 0.666 17.924 1.000 1 A LEU 86.620 1
ATOM 3245 H HD12 . LEU 207 207 ? A -25.033 -0.024 17.682 1.000 1 A LEU 86.620 1
ATOM 3246 H HD13 . LEU 207 207 ? A -25.864 -0.197 19.242 1.000 1 A LEU 86.620 1
ATOM 3247 H HD21 . LEU 207 207 ? A -28.130 -2.861 18.353 1.000 1 A LEU 86.620 1
ATOM 3248 H HD22 . LEU 207 207 ? A -28.409 -1.168 18.847 1.000 1 A LEU 86.620 1
ATOM 3249 H HD23 . LEU 207 207 ? A -27.153 -2.148 19.650 1.000 1 A LEU 86.620 1
ATOM 3250 N N . SER 208 208 ? A -25.819 -2.887 14.054 1.000 1 A SER 85.500 1
ATOM 3251 C CA . SER 208 208 ? A -24.984 -4.002 13.606 1.000 1 A SER 85.500 1
ATOM 3252 C C . SER 208 208 ? A -23.858 -3.514 12.691 1.000 1 A SER 85.500 1
ATOM 3253 O O . SER 208 208 ? A -22.714 -3.924 12.877 1.000 1 A SER 85.500 1
ATOM 3254 C CB . SER 208 208 ? A -25.834 -5.062 12.899 1.000 1 A SER 85.500 1
ATOM 3255 O OG . SER 208 208 ? A -26.901 -5.490 13.732 1.000 1 A SER 85.500 1
ATOM 3256 H H . SER 208 208 ? A -26.736 -2.780 13.644 1.000 1 A SER 85.500 1
ATOM 3257 H HA . SER 208 208 ? A -24.522 -4.469 14.476 1.000 1 A SER 85.500 1
ATOM 3258 H HB2 . SER 208 208 ? A -25.202 -5.917 12.660 1.000 1 A SER 85.500 1
ATOM 3259 H HB3 . SER 208 208 ? A -26.236 -4.661 11.968 1.000 1 A SER 85.500 1
ATOM 3260 H HG . SER 208 208 ? A -27.530 -4.768 13.811 1.000 1 A SER 85.500 1
ATOM 3261 N N . ASP 209 209 ? A -24.155 -2.586 11.775 1.000 1 A ASP 82.500 1
ATOM 3262 C CA . ASP 209 209 ? A -23.161 -1.942 10.907 1.000 1 A ASP 82.500 1
ATOM 3263 C C . ASP 209 209 ? A -22.145 -1.135 11.742 1.000 1 A ASP 82.500 1
ATOM 3264 O O . ASP 209 209 ? A -20.935 -1.260 11.552 1.000 1 A ASP 82.500 1
ATOM 3265 C CB . ASP 209 209 ? A -23.863 -1.049 9.858 1.000 1 A ASP 82.500 1
ATOM 3266 C CG . ASP 209 209 ? A -24.771 -1.800 8.863 1.000 1 A ASP 82.500 1
ATOM 3267 O OD1 . ASP 209 209 ? A -24.564 -3.015 8.646 1.000 1 A ASP 82.500 1
ATOM 3268 O OD2 . ASP 209 209 ? A -25.691 -1.157 8.298 1.000 1 A ASP 82.500 1
ATOM 3269 H H . ASP 209 209 ? A -25.124 -2.339 11.636 1.000 1 A ASP 82.500 1
ATOM 3270 H HA . ASP 209 209 ? A -22.606 -2.714 10.374 1.000 1 A ASP 82.500 1
ATOM 3271 H HB2 . ASP 209 209 ? A -23.094 -0.532 9.283 1.000 1 A ASP 82.500 1
ATOM 3272 H HB3 . ASP 209 209 ? A -24.451 -0.290 10.372 1.000 1 A ASP 82.500 1
ATOM 3273 N N . LEU 210 210 ? A -22.616 -0.381 12.745 1.000 1 A LEU 81.190 1
ATOM 3274 C CA . LEU 210 210 ? A -21.771 0.318 13.716 1.000 1 A LEU 81.190 1
ATOM 3275 C C . LEU 210 210 ? A -20.884 -0.662 14.490 1.000 1 A LEU 81.190 1
ATOM 3276 O O . LEU 210 210 ? A -19.685 -0.440 14.597 1.000 1 A LEU 81.190 1
ATOM 3277 C CB . LEU 210 210 ? A -22.634 1.125 14.712 1.000 1 A LEU 81.190 1
ATOM 3278 C CG . LEU 210 210 ? A -23.328 2.386 14.167 1.000 1 A LEU 81.190 1
ATOM 3279 C CD1 . LEU 210 210 ? A -24.198 2.999 15.267 1.000 1 A LEU 81.190 1
ATOM 3280 C CD2 . LEU 210 210 ? A -22.325 3.447 13.747 1.000 1 A LEU 81.190 1
ATOM 3281 H H . LEU 210 210 ? A -23.619 -0.302 12.834 1.000 1 A LEU 81.190 1
ATOM 3282 H HA . LEU 210 210 ? A -21.102 0.989 13.178 1.000 1 A LEU 81.190 1
ATOM 3283 H HB2 . LEU 210 210 ? A -21.999 1.429 15.544 1.000 1 A LEU 81.190 1
ATOM 3284 H HB3 . LEU 210 210 ? A -23.399 0.464 15.120 1.000 1 A LEU 81.190 1
ATOM 3285 H HG . LEU 210 210 ? A -23.950 2.138 13.307 1.000 1 A LEU 81.190 1
ATOM 3286 H HD11 . LEU 210 210 ? A -23.598 3.221 16.149 1.000 1 A LEU 81.190 1
ATOM 3287 H HD12 . LEU 210 210 ? A -24.992 2.300 15.532 1.000 1 A LEU 81.190 1
ATOM 3288 H HD13 . LEU 210 210 ? A -24.661 3.918 14.906 1.000 1 A LEU 81.190 1
ATOM 3289 H HD21 . LEU 210 210 ? A -21.727 3.066 12.919 1.000 1 A LEU 81.190 1
ATOM 3290 H HD22 . LEU 210 210 ? A -22.846 4.339 13.399 1.000 1 A LEU 81.190 1
ATOM 3291 H HD23 . LEU 210 210 ? A -21.711 3.712 14.608 1.000 1 A LEU 81.190 1
ATOM 3292 N N . LEU 211 211 ? A -21.431 -1.754 15.023 1.000 1 A LEU 80.810 1
ATOM 3293 C CA . LEU 211 211 ? A -20.653 -2.748 15.769 1.000 1 A LEU 80.810 1
ATOM 3294 C C . LEU 211 211 ? A -19.597 -3.435 14.902 1.000 1 A LEU 80.810 1
ATOM 3295 O O . LEU 211 211 ? A -18.506 -3.716 15.392 1.000 1 A LEU 80.810 1
ATOM 3296 C CB . LEU 211 211 ? A -21.602 -3.797 16.365 1.000 1 A LEU 80.810 1
ATOM 3297 C CG . LEU 211 211 ? A -22.348 -3.331 17.625 1.000 1 A LEU 80.810 1
ATOM 3298 C CD1 . LEU 211 211 ? A -23.364 -4.401 18.026 1.000 1 A LEU 80.810 1
ATOM 3299 C CD2 . LEU 211 211 ? A -21.383 -3.111 18.791 1.000 1 A LEU 80.810 1
ATOM 3300 H H . LEU 211 211 ? A -22.424 -1.897 14.910 1.000 1 A LEU 80.810 1
ATOM 3301 H HA . LEU 211 211 ? A -20.108 -2.244 16.568 1.000 1 A LEU 80.810 1
ATOM 3302 H HB2 . LEU 211 211 ? A -21.025 -4.686 16.622 1.000 1 A LEU 80.810 1
ATOM 3303 H HB3 . LEU 211 211 ? A -22.325 -4.090 15.604 1.000 1 A LEU 80.810 1
ATOM 3304 H HG . LEU 211 211 ? A -22.879 -2.398 17.437 1.000 1 A LEU 80.810 1
ATOM 3305 H HD11 . LEU 211 211 ? A -22.854 -5.340 18.243 1.000 1 A LEU 80.810 1
ATOM 3306 H HD12 . LEU 211 211 ? A -23.917 -4.072 18.906 1.000 1 A LEU 80.810 1
ATOM 3307 H HD13 . LEU 211 211 ? A -24.069 -4.551 17.208 1.000 1 A LEU 80.810 1
ATOM 3308 H HD21 . LEU 211 211 ? A -20.829 -2.185 18.639 1.000 1 A LEU 80.810 1
ATOM 3309 H HD22 . LEU 211 211 ? A -21.939 -3.034 19.726 1.000 1 A LEU 80.810 1
ATOM 3310 H HD23 . LEU 211 211 ? A -20.687 -3.946 18.869 1.000 1 A LEU 80.810 1
ATOM 3311 N N . PHE 212 212 ? A -19.889 -3.682 13.627 1.000 1 A PHE 79.310 1
ATOM 3312 C CA . PHE 212 212 ? A -18.915 -4.231 12.688 1.000 1 A PHE 79.310 1
ATOM 3313 C C . PHE 212 212 ? A -17.762 -3.249 12.432 1.000 1 A PHE 79.310 1
ATOM 3314 O O . PHE 212 212 ? A -16.595 -3.633 12.476 1.000 1 A PHE 79.310 1
ATOM 3315 C CB . PHE 212 212 ? A -19.646 -4.607 11.395 1.000 1 A PHE 79.310 1
ATOM 3316 C CG . PHE 212 212 ? A -18.736 -5.217 10.352 1.000 1 A PHE 79.310 1
ATOM 3317 C CD1 . PHE 212 212 ? A -18.278 -4.442 9.271 1.000 1 A PHE 79.310 1
ATOM 3318 C CD2 . PHE 212 212 ? A -18.322 -6.556 10.480 1.000 1 A PHE 79.310 1
ATOM 3319 C CE1 . PHE 212 212 ? A -17.412 -5.005 8.318 1.000 1 A PHE 79.310 1
ATOM 3320 C CE2 . PHE 212 212 ? A -17.454 -7.119 9.528 1.000 1 A PHE 79.310 1
ATOM 3321 C CZ . PHE 212 212 ? A -16.999 -6.343 8.447 1.000 1 A PHE 79.310 1
ATOM 3322 H H . PHE 212 212 ? A -20.816 -3.468 13.288 1.000 1 A PHE 79.310 1
ATOM 3323 H HA . PHE 212 212 ? A -18.479 -5.135 13.115 1.000 1 A PHE 79.310 1
ATOM 3324 H HB2 . PHE 212 212 ? A -20.434 -5.322 11.629 1.000 1 A PHE 79.310 1
ATOM 3325 H HB3 . PHE 212 212 ? A -20.124 -3.721 10.976 1.000 1 A PHE 79.310 1
ATOM 3326 H HD1 . PHE 212 212 ? A -18.588 -3.412 9.168 1.000 1 A PHE 79.310 1
ATOM 3327 H HD2 . PHE 212 212 ? A -18.665 -7.149 11.315 1.000 1 A PHE 79.310 1
ATOM 3328 H HE1 . PHE 212 212 ? A -17.067 -4.403 7.491 1.000 1 A PHE 79.310 1
ATOM 3329 H HE2 . PHE 212 212 ? A -17.131 -8.145 9.630 1.000 1 A PHE 79.310 1
ATOM 3330 H HZ . PHE 212 212 ? A -16.328 -6.771 7.717 1.000 1 A PHE 79.310 1
ATOM 3331 N N . VAL 213 213 ? A -18.086 -1.969 12.236 1.000 1 A VAL 74.690 1
ATOM 3332 C CA . VAL 213 213 ? A -17.113 -0.903 11.952 1.000 1 A VAL 74.690 1
ATOM 3333 C C . VAL 213 213 ? A -16.284 -0.529 13.183 1.000 1 A VAL 74.690 1
ATOM 3334 O O . VAL 213 213 ? A -15.060 -0.409 13.113 1.000 1 A VAL 74.690 1
ATOM 3335 C CB . VAL 213 213 ? A -17.872 0.312 11.380 1.000 1 A VAL 74.690 1
ATOM 3336 C CG1 . VAL 213 213 ? A -17.028 1.591 11.355 1.000 1 A VAL 74.690 1
ATOM 3337 C CG2 . VAL 213 213 ? A -18.347 -0.028 9.961 1.000 1 A VAL 74.690 1
ATOM 3338 H H . VAL 213 213 ? A -19.067 -1.736 12.190 1.000 1 A VAL 74.690 1
ATOM 3339 H HA . VAL 213 213 ? A -16.409 -1.256 11.198 1.000 1 A VAL 74.690 1
ATOM 3340 H HB . VAL 213 213 ? A -18.746 0.513 12.000 1.000 1 A VAL 74.690 1
ATOM 3341 H HG11 . VAL 213 213 ? A -16.074 1.406 10.860 1.000 1 A VAL 74.690 1
ATOM 3342 H HG12 . VAL 213 213 ? A -16.849 1.937 12.373 1.000 1 A VAL 74.690 1
ATOM 3343 H HG13 . VAL 213 213 ? A -17.563 2.380 10.826 1.000 1 A VAL 74.690 1
ATOM 3344 H HG21 . VAL 213 213 ? A -18.932 0.795 9.549 1.000 1 A VAL 74.690 1
ATOM 3345 H HG22 . VAL 213 213 ? A -18.978 -0.916 9.965 1.000 1 A VAL 74.690 1
ATOM 3346 H HG23 . VAL 213 213 ? A -17.491 -0.216 9.313 1.000 1 A VAL 74.690 1
ATOM 3347 N N . PHE 214 214 ? A -16.941 -0.349 14.325 1.000 1 A PHE 73.940 1
ATOM 3348 C CA . PHE 214 214 ? A -16.330 0.128 15.562 1.000 1 A PHE 73.940 1
ATOM 3349 C C . PHE 214 214 ? A -15.832 -1.003 16.461 1.000 1 A PHE 73.940 1
ATOM 3350 O O . PHE 214 214 ? A -15.047 -0.727 17.360 1.000 1 A PHE 73.940 1
ATOM 3351 C CB . PHE 214 214 ? A -17.307 1.059 16.298 1.000 1 A PHE 73.940 1
ATOM 3352 C CG . PHE 214 214 ? A -17.578 2.353 15.553 1.000 1 A PHE 73.940 1
ATOM 3353 C CD1 . PHE 214 214 ? A -16.558 3.311 15.468 1.000 1 A PHE 73.940 1
ATOM 3354 C CD2 . PHE 214 214 ? A -18.809 2.610 14.922 1.000 1 A PHE 73.940 1
ATOM 3355 C CE1 . PHE 214 214 ? A -16.766 4.521 14.788 1.000 1 A PHE 73.940 1
ATOM 3356 C CE2 . PHE 214 214 ? A -18.974 3.778 14.158 1.000 1 A PHE 73.940 1
ATOM 3357 C CZ . PHE 214 214 ? A -17.962 4.737 14.098 1.000 1 A PHE 73.940 1
ATOM 3358 H H . PHE 214 214 ? A -17.946 -0.453 14.307 1.000 1 A PHE 73.940 1
ATOM 3359 H HA . PHE 214 214 ? A -15.451 0.719 15.306 1.000 1 A PHE 73.940 1
ATOM 3360 H HB2 . PHE 214 214 ? A -16.878 1.319 17.266 1.000 1 A PHE 73.940 1
ATOM 3361 H HB3 . PHE 214 214 ? A -18.242 0.535 16.494 1.000 1 A PHE 73.940 1
ATOM 3362 H HD1 . PHE 214 214 ? A -15.604 3.114 15.933 1.000 1 A PHE 73.940 1
ATOM 3363 H HD2 . PHE 214 214 ? A -19.618 1.897 14.986 1.000 1 A PHE 73.940 1
ATOM 3364 H HE1 . PHE 214 214 ? A -15.984 5.266 14.765 1.000 1 A PHE 73.940 1
ATOM 3365 H HE2 . PHE 214 214 ? A -19.866 3.951 13.575 1.000 1 A PHE 73.940 1
ATOM 3366 H HZ . PHE 214 214 ? A -18.103 5.637 13.516 1.000 1 A PHE 73.940 1
ATOM 3367 N N . GLY 215 215 ? A -16.216 -2.260 16.217 1.000 1 A GLY 73.000 1
ATOM 3368 C CA . GLY 215 215 ? A -15.901 -3.428 17.051 1.000 1 A GLY 73.000 1
ATOM 3369 C C . GLY 215 215 ? A -14.442 -3.518 17.511 1.000 1 A GLY 73.000 1
ATOM 3370 O O . GLY 215 215 ? A -14.207 -3.583 18.719 1.000 1 A GLY 73.000 1
ATOM 3371 H H . GLY 215 215 ? A -16.868 -2.416 15.462 1.000 1 A GLY 73.000 1
ATOM 3372 H HA2 . GLY 215 215 ? A -16.544 -3.417 17.931 1.000 1 A GLY 73.000 1
ATOM 3373 H HA3 . GLY 215 215 ? A -16.131 -4.329 16.482 1.000 1 A GLY 73.000 1
ATOM 3374 N N . PRO 216 216 ? A -13.447 -3.441 16.605 1.000 1 A PRO 69.440 1
ATOM 3375 C CA . PRO 216 216 ? A -12.033 -3.434 16.992 1.000 1 A PRO 69.440 1
ATOM 3376 C C . PRO 216 216 ? A -11.649 -2.249 17.897 1.000 1 A PRO 69.440 1
ATOM 3377 O O . PRO 216 216 ? A -10.818 -2.384 18.790 1.000 1 A PRO 69.440 1
ATOM 3378 C CB . PRO 216 216 ? A -11.257 -3.406 15.669 1.000 1 A PRO 69.440 1
ATOM 3379 C CG . PRO 216 216 ? A -12.231 -4.018 14.659 1.000 1 A PRO 69.440 1
ATOM 3380 C CD . PRO 216 216 ? A -13.584 -3.520 15.156 1.000 1 A PRO 69.440 1
ATOM 3381 H HA . PRO 216 216 ? A -11.809 -4.362 17.519 1.000 1 A PRO 69.440 1
ATOM 3382 H HB2 . PRO 216 216 ? A -11.043 -2.377 15.379 1.000 1 A PRO 69.440 1
ATOM 3383 H HB3 . PRO 216 216 ? A -10.332 -3.978 15.735 1.000 1 A PRO 69.440 1
ATOM 3384 H HG2 . PRO 216 216 ? A -12.194 -5.105 14.723 1.000 1 A PRO 69.440 1
ATOM 3385 H HG3 . PRO 216 216 ? A -12.026 -3.684 13.642 1.000 1 A PRO 69.440 1
ATOM 3386 H HD2 . PRO 216 216 ? A -14.372 -4.210 14.856 1.000 1 A PRO 69.440 1
ATOM 3387 H HD3 . PRO 216 216 ? A -13.784 -2.527 14.751 1.000 1 A PRO 69.440 1
ATOM 3388 N N . ASN 217 217 ? A -12.292 -1.097 17.713 1.000 1 A ASN 68.810 1
ATOM 3389 C CA . ASN 217 217 ? A -12.062 0.125 18.489 1.000 1 A ASN 68.810 1
ATOM 3390 C C . ASN 217 217 ? A -12.821 0.123 19.825 1.000 1 A ASN 68.810 1
ATOM 3391 O O . ASN 217 217 ? A -12.530 0.948 20.683 1.000 1 A ASN 68.810 1
ATOM 3392 C CB . ASN 217 217 ? A -12.423 1.354 17.635 1.000 1 A ASN 68.810 1
ATOM 3393 C CG . ASN 217 217 ? A -11.560 1.439 16.398 1.000 1 A ASN 68.810 1
ATOM 3394 O OD1 . ASN 217 217 ? A -10.560 2.120 16.350 1.000 1 A ASN 68.810 1
ATOM 3395 N ND2 . ASN 217 217 ? A -11.885 0.712 15.356 1.000 1 A ASN 68.810 1
ATOM 3396 H H . ASN 217 217 ? A -13.073 -1.090 17.072 1.000 1 A ASN 68.810 1
ATOM 3397 H HA . ASN 217 217 ? A -11.004 0.196 18.740 1.000 1 A ASN 68.810 1
ATOM 3398 H HB2 . ASN 217 217 ? A -12.248 2.255 18.223 1.000 1 A ASN 68.810 1
ATOM 3399 H HB3 . ASN 217 217 ? A -13.475 1.332 17.350 1.000 1 A ASN 68.810 1
ATOM 3400 H HD21 . ASN 217 217 ? A -11.246 0.770 14.576 1.000 1 A ASN 68.810 1
ATOM 3401 H HD22 . ASN 217 217 ? A -12.762 0.212 15.313 1.000 1 A ASN 68.810 1
ATOM 3402 N N . LEU 218 218 ? A -13.763 -0.807 20.037 1.000 1 A LEU 64.500 1
ATOM 3403 C CA . LEU 218 218 ? A -14.411 -0.994 21.341 1.000 1 A LEU 64.500 1
ATOM 3404 C C . LEU 218 218 ? A -13.445 -1.573 22.379 1.000 1 A LEU 64.500 1
ATOM 3405 O O . LEU 218 218 ? A -13.602 -1.300 23.565 1.000 1 A LEU 64.500 1
ATOM 3406 C CB . LEU 218 218 ? A -15.634 -1.927 21.231 1.000 1 A LEU 64.500 1
ATOM 3407 C CG . LEU 218 218 ? A -16.759 -1.478 20.289 1.000 1 A LEU 64.500 1
ATOM 3408 C CD1 . LEU 218 218 ? A -17.914 -2.475 20.313 1.000 1 A LEU 64.500 1
ATOM 3409 C CD2 . LEU 218 218 ? A -17.307 -0.114 20.668 1.000 1 A LEU 64.500 1
ATOM 3410 H H . LEU 218 218 ? A -14.011 -1.425 19.278 1.000 1 A LEU 64.500 1
ATOM 3411 H HA . LEU 218 218 ? A -14.732 -0.024 21.721 1.000 1 A LEU 64.500 1
ATOM 3412 H HB2 . LEU 218 218 ? A -16.058 -2.034 22.230 1.000 1 A LEU 64.500 1
ATOM 3413 H HB3 . LEU 218 218 ? A -15.295 -2.916 20.922 1.000 1 A LEU 64.500 1
ATOM 3414 H HG . LEU 218 218 ? A -16.381 -1.435 19.267 1.000 1 A LEU 64.500 1
ATOM 3415 H HD11 . LEU 218 218 ? A -18.369 -2.496 21.303 1.000 1 A LEU 64.500 1
ATOM 3416 H HD12 . LEU 218 218 ? A -17.544 -3.470 20.066 1.000 1 A LEU 64.500 1
ATOM 3417 H HD13 . LEU 218 218 ? A -18.658 -2.182 19.573 1.000 1 A LEU 64.500 1
ATOM 3418 H HD21 . LEU 218 218 ? A -18.151 0.138 20.025 1.000 1 A LEU 64.500 1
ATOM 3419 H HD22 . LEU 218 218 ? A -17.620 -0.107 21.712 1.000 1 A LEU 64.500 1
ATOM 3420 H HD23 . LEU 218 218 ? A -16.523 0.624 20.503 1.000 1 A LEU 64.500 1
ATOM 3421 N N . GLN 219 219 ? A -12.480 -2.390 21.943 1.000 1 A GLN 67.060 1
ATOM 3422 C CA . GLN 219 219 ? A -11.512 -3.028 22.841 1.000 1 A GLN 67.060 1
ATOM 3423 C C . GLN 219 219 ? A -10.353 -2.096 23.195 1.000 1 A GLN 67.060 1
ATOM 3424 O O . GLN 219 219 ? A -9.954 -2.041 24.354 1.000 1 A GLN 67.060 1
ATOM 3425 C CB . GLN 219 219 ? A -10.979 -4.327 22.221 1.000 1 A GLN 67.060 1
ATOM 3426 C CG . GLN 219 219 ? A -12.074 -5.393 22.073 1.000 1 A GLN 67.060 1
ATOM 3427 C CD . GLN 219 219 ? A -11.536 -6.743 21.607 1.000 1 A GLN 67.060 1
ATOM 3428 O OE1 . GLN 219 219 ? A -10.350 -7.015 21.546 1.000 1 A GLN 67.060 1
ATOM 3429 N NE2 . GLN 219 219 ? A -12.403 -7.669 21.263 1.000 1 A GLN 67.060 1
ATOM 3430 H H . GLN 219 219 ? A -12.404 -2.556 20.949 1.000 1 A GLN 67.060 1
ATOM 3431 H HA . GLN 219 219 ? A -12.006 -3.277 23.780 1.000 1 A GLN 67.060 1
ATOM 3432 H HB2 . GLN 219 219 ? A -10.199 -4.719 22.875 1.000 1 A GLN 67.060 1
ATOM 3433 H HB3 . GLN 219 219 ? A -10.538 -4.118 21.246 1.000 1 A GLN 67.060 1
ATOM 3434 H HG2 . GLN 219 219 ? A -12.815 -5.048 21.352 1.000 1 A GLN 67.060 1
ATOM 3435 H HG3 . GLN 219 219 ? A -12.569 -5.536 23.033 1.000 1 A GLN 67.060 1
ATOM 3436 H HE21 . GLN 219 219 ? A -12.000 -8.540 20.948 1.000 1 A GLN 67.060 1
ATOM 3437 H HE22 . GLN 219 219 ? A -13.394 -7.474 21.274 1.000 1 A GLN 67.060 1
ATOM 3438 N N . ASP 220 220 ? A -9.837 -1.360 22.210 1.000 1 A ASP 68.620 1
ATOM 3439 C CA . ASP 220 220 ? A -8.788 -0.360 22.410 1.000 1 A ASP 68.620 1
ATOM 3440 C C . ASP 220 220 ? A -9.011 0.826 21.455 1.000 1 A ASP 68.620 1
ATOM 3441 O O . ASP 220 220 ? A -8.538 0.802 20.315 1.000 1 A ASP 68.620 1
ATOM 3442 C CB . ASP 220 220 ? A -7.397 -0.993 22.241 1.000 1 A ASP 68.620 1
ATOM 3443 C CG . ASP 220 220 ? A -6.285 -0.051 22.729 1.000 1 A ASP 68.620 1
ATOM 3444 O OD1 . ASP 220 220 ? A -6.519 1.186 22.771 1.000 1 A ASP 68.620 1
ATOM 3445 O OD2 . ASP 220 220 ? A -5.209 -0.564 23.104 1.000 1 A ASP 68.620 1
ATOM 3446 H H . ASP 220 220 ? A -10.207 -1.467 21.276 1.000 1 A ASP 68.620 1
ATOM 3447 H HA . ASP 220 220 ? A -8.831 -0 23.438 1.000 1 A ASP 68.620 1
ATOM 3448 H HB2 . ASP 220 220 ? A -7.355 -1.908 22.832 1.000 1 A ASP 68.620 1
ATOM 3449 H HB3 . ASP 220 220 ? A -7.226 -1.260 21.198 1.000 1 A ASP 68.620 1
ATOM 3450 N N . PRO 221 221 ? A -9.757 1.864 21.875 1.000 1 A PRO 63.060 1
ATOM 3451 C CA . PRO 221 221 ? A -10.016 3.025 21.027 1.000 1 A PRO 63.060 1
ATOM 3452 C C . PRO 221 221 ? A -8.765 3.878 20.801 1.000 1 A PRO 63.060 1
ATOM 3453 O O . PRO 221 221 ? A -8.773 4.755 19.934 1.000 1 A PRO 63.060 1
ATOM 3454 C CB . PRO 221 221 ? A -11.105 3.818 21.756 1.000 1 A PRO 63.060 1
ATOM 3455 C CG . PRO 221 221 ? A -10.909 3.447 23.225 1.000 1 A PRO 63.060 1
ATOM 3456 C CD . PRO 221 221 ? A -10.406 2.006 23.170 1.000 1 A PRO 63.060 1
ATOM 3457 H HA . PRO 221 221 ? A -10.387 2.703 20.054 1.000 1 A PRO 63.060 1
ATOM 3458 H HB2 . PRO 221 221 ? A -11.018 4.893 21.596 1.000 1 A PRO 63.060 1
ATOM 3459 H HB3 . PRO 221 221 ? A -12.081 3.470 21.419 1.000 1 A PRO 63.060 1
ATOM 3460 H HG2 . PRO 221 221 ? A -11.844 3.528 23.780 1.000 1 A PRO 63.060 1
ATOM 3461 H HG3 . PRO 221 221 ? A -10.145 4.087 23.666 1.000 1 A PRO 63.060 1
ATOM 3462 H HD2 . PRO 221 221 ? A -11.248 1.316 23.229 1.000 1 A PRO 63.060 1
ATOM 3463 H HD3 . PRO 221 221 ? A -9.711 1.831 23.991 1.000 1 A PRO 63.060 1
ATOM 3464 N N . VAL 222 222 ? A -7.701 3.671 21.589 1.000 1 A VAL 65.690 1
ATOM 3465 C CA . VAL 222 222 ? A -6.507 4.510 21.512 1.000 1 A VAL 65.690 1
ATOM 3466 C C . VAL 222 222 ? A -5.439 3.906 20.604 1.000 1 A VAL 65.690 1
ATOM 3467 O O . VAL 222 222 ? A -4.784 4.641 19.863 1.000 1 A VAL 65.690 1
ATOM 3468 C CB . VAL 222 222 ? A -5.963 4.939 22.879 1.000 1 A VAL 65.690 1
ATOM 3469 C CG1 . VAL 222 222 ? A -4.918 6.041 22.632 1.000 1 A VAL 65.690 1
ATOM 3470 C CG2 . VAL 222 222 ? A -7.092 5.515 23.750 1.000 1 A VAL 65.690 1
ATOM 3471 H H . VAL 222 222 ? A -7.678 2.865 22.197 1.000 1 A VAL 65.690 1
ATOM 3472 H HA . VAL 222 222 ? A -6.830 5.450 21.065 1.000 1 A VAL 65.690 1
ATOM 3473 H HB . VAL 222 222 ? A -5.502 4.099 23.397 1.000 1 A VAL 65.690 1
ATOM 3474 H HG11 . VAL 222 222 ? A -4.905 6.749 23.461 1.000 1 A VAL 65.690 1
ATOM 3475 H HG12 . VAL 222 222 ? A -5.165 6.633 21.750 1.000 1 A VAL 65.690 1
ATOM 3476 H HG13 . VAL 222 222 ? A -3.932 5.597 22.495 1.000 1 A VAL 65.690 1
ATOM 3477 H HG21 . VAL 222 222 ? A -7.615 6.306 23.213 1.000 1 A VAL 65.690 1
ATOM 3478 H HG22 . VAL 222 222 ? A -7.796 4.725 24.012 1.000 1 A VAL 65.690 1
ATOM 3479 H HG23 . VAL 222 222 ? A -6.690 5.923 24.677 1.000 1 A VAL 65.690 1
ATOM 3480 N N . SER 223 223 ? A -5.276 2.582 20.617 1.000 1 A SER 65.310 1
ATOM 3481 C CA . SER 223 223 ? A -4.329 1.895 19.735 1.000 1 A SER 65.310 1
ATOM 3482 C C . SER 223 223 ? A -4.916 1.534 18.379 1.000 1 A SER 65.310 1
ATOM 3483 O O . SER 223 223 ? A -4.171 1.453 17.401 1.000 1 A SER 65.310 1
ATOM 3484 C CB . SER 223 223 ? A -3.788 0.625 20.394 1.000 1 A SER 65.310 1
ATOM 3485 O OG . SER 223 223 ? A -4.685 -0.464 20.272 1.000 1 A SER 65.310 1
ATOM 3486 H H . SER 223 223 ? A -5.790 2.033 21.291 1.000 1 A SER 65.310 1
ATOM 3487 H HA . SER 223 223 ? A -3.480 2.555 19.555 1.000 1 A SER 65.310 1
ATOM 3488 H HB2 . SER 223 223 ? A -2.852 0.350 19.908 1.000 1 A SER 65.310 1
ATOM 3489 H HB3 . SER 223 223 ? A -3.587 0.815 21.448 1.000 1 A SER 65.310 1
ATOM 3490 H HG . SER 223 223 ? A -4.823 -0.716 19.356 1.000 1 A SER 65.310 1
ATOM 3491 N N . ASN 224 224 ? A -6.221 1.256 18.316 1.000 1 A ASN 70.440 1
ATOM 3492 C CA . ASN 224 224 ? A -6.840 0.797 17.084 1.000 1 A ASN 70.440 1
ATOM 3493 C C . ASN 224 224 ? A -7.328 1.991 16.275 1.000 1 A ASN 70.440 1
ATOM 3494 O O . ASN 224 224 ? A -7.799 2.998 16.800 1.000 1 A ASN 70.440 1
ATOM 3495 C CB . ASN 224 224 ? A -7.892 -0.291 17.356 1.000 1 A ASN 70.440 1
ATOM 3496 C CG . ASN 224 224 ? A -7.261 -1.516 18.002 1.000 1 A ASN 70.440 1
ATOM 3497 O OD1 . ASN 224 224 ? A -6.082 -1.799 17.849 1.000 1 A ASN 70.440 1
ATOM 3498 N ND2 . ASN 224 224 ? A -8.015 -2.317 18.713 1.000 1 A ASN 70.440 1
ATOM 3499 H H . ASN 224 224 ? A -6.791 1.332 19.146 1.000 1 A ASN 70.440 1
ATOM 3500 H HA . ASN 224 224 ? A -6.068 0.319 16.482 1.000 1 A ASN 70.440 1
ATOM 3501 H HB2 . ASN 224 224 ? A -8.346 -0.602 16.415 1.000 1 A ASN 70.440 1
ATOM 3502 H HB3 . ASN 224 224 ? A -8.683 0.110 17.990 1.000 1 A ASN 70.440 1
ATOM 3503 H HD21 . ASN 224 224 ? A -7.531 -3.038 19.228 1.000 1 A ASN 70.440 1
ATOM 3504 H HD22 . ASN 224 224 ? A -8.989 -2.106 18.872 1.000 1 A ASN 70.440 1
ATOM 3505 N N . SER 225 225 ? A -7.155 1.874 14.965 1.000 1 A SER 74.880 1
ATOM 3506 C CA . SER 225 225 ? A -7.652 2.847 14.010 1.000 1 A SER 74.880 1
ATOM 3507 C C . SER 225 225 ? A -8.588 2.156 13.028 1.000 1 A SER 74.880 1
ATOM 3508 O O . SER 225 225 ? A -8.504 0.951 12.790 1.000 1 A SER 74.880 1
ATOM 3509 C CB . SER 225 225 ? A -6.498 3.596 13.346 1.000 1 A SER 74.880 1
ATOM 3510 O OG . SER 225 225 ? A -5.729 2.751 12.510 1.000 1 A SER 74.880 1
ATOM 3511 H H . SER 225 225 ? A -6.835 0.988 14.600 1.000 1 A SER 74.880 1
ATOM 3512 H HA . SER 225 225 ? A -8.246 3.591 14.540 1.000 1 A SER 74.880 1
ATOM 3513 H HB2 . SER 225 225 ? A -5.858 4.022 14.119 1.000 1 A SER 74.880 1
ATOM 3514 H HB3 . SER 225 225 ? A -6.920 4.418 12.769 1.000 1 A SER 74.880 1
ATOM 3515 H HG . SER 225 225 ? A -5.333 2.069 13.057 1.000 1 A SER 74.880 1
ATOM 3516 N N . MET 226 226 ? A -9.531 2.920 12.499 1.000 1 A MET 78.940 1
ATOM 3517 C CA . MET 226 226 ? A -10.543 2.479 11.550 1.000 1 A MET 78.940 1
ATOM 3518 C C . MET 226 226 ? A -10.168 2.927 10.156 1.000 1 A MET 78.940 1
ATOM 3519 O O . MET 226 226 ? A -9.876 4.099 9.956 1.000 1 A MET 78.940 1
ATOM 3520 C CB . MET 226 226 ? A -11.876 3.134 11.884 1.000 1 A MET 78.940 1
ATOM 3521 C CG . MET 226 226 ? A -12.412 2.678 13.230 1.000 1 A MET 78.940 1
ATOM 3522 S SD . MET 226 226 ? A -13.746 3.675 13.911 1.000 1 A MET 78.940 1
ATOM 3523 C CE . MET 226 226 ? A -14.635 4.065 12.388 1.000 1 A MET 78.940 1
ATOM 3524 H H . MET 226 226 ? A -9.567 3.883 12.803 1.000 1 A MET 78.940 1
ATOM 3525 H HA . MET 226 226 ? A -10.649 1.394 11.571 1.000 1 A MET 78.940 1
ATOM 3526 H HB2 . MET 226 226 ? A -12.594 2.878 11.106 1.000 1 A MET 78.940 1
ATOM 3527 H HB3 . MET 226 226 ? A -11.744 4.216 11.904 1.000 1 A MET 78.940 1
ATOM 3528 H HG2 . MET 226 226 ? A -12.760 1.650 13.125 1.000 1 A MET 78.940 1
ATOM 3529 H HG3 . MET 226 226 ? A -11.597 2.725 13.951 1.000 1 A MET 78.940 1
ATOM 3530 H HE1 . MET 226 226 ? A -13.990 4.702 11.782 1.000 1 A MET 78.940 1
ATOM 3531 H HE2 . MET 226 226 ? A -15.561 4.603 12.590 1.000 1 A MET 78.940 1
ATOM 3532 H HE3 . MET 226 226 ? A -14.858 3.146 11.845 1.000 1 A MET 78.940 1
ATOM 3533 N N . THR 227 227 ? A -10.265 2.052 9.168 1.000 1 A THR 80.380 1
ATOM 3534 C CA . THR 227 227 ? A -10.058 2.472 7.783 1.000 1 A THR 80.380 1
ATOM 3535 C C . THR 227 227 ? A -11.200 3.375 7.303 1.000 1 A THR 80.380 1
ATOM 3536 O O . THR 227 227 ? A -12.326 3.323 7.814 1.000 1 A THR 80.380 1
ATOM 3537 C CB . THR 227 227 ? A -9.873 1.268 6.858 1.000 1 A THR 80.380 1
ATOM 3538 O OG1 . THR 227 227 ? A -11.082 0.553 6.717 1.000 1 A THR 80.380 1
ATOM 3539 C CG2 . THR 227 227 ? A -8.812 0.289 7.360 1.000 1 A THR 80.380 1
ATOM 3540 H H . THR 227 227 ? A -10.545 1.098 9.347 1.000 1 A THR 80.380 1
ATOM 3541 H HA . THR 227 227 ? A -9.137 3.054 7.731 1.000 1 A THR 80.380 1
ATOM 3542 H HB . THR 227 227 ? A -9.542 1.640 5.888 1.000 1 A THR 80.380 1
ATOM 3543 H HG1 . THR 227 227 ? A -10.888 -0.110 6.050 1.000 1 A THR 80.380 1
ATOM 3544 H HG21 . THR 227 227 ? A -9.149 -0.226 8.259 1.000 1 A THR 80.380 1
ATOM 3545 H HG22 . THR 227 227 ? A -8.605 -0.446 6.582 1.000 1 A THR 80.380 1
ATOM 3546 H HG23 . THR 227 227 ? A -7.889 0.828 7.572 1.000 1 A THR 80.380 1
ATOM 3547 N N . ILE 228 228 ? A -10.946 4.202 6.288 1.000 1 A ILE 76.500 1
ATOM 3548 C CA . ILE 228 228 ? A -11.988 5.035 5.669 1.000 1 A ILE 76.500 1
ATOM 3549 C C . ILE 228 228 ? A -13.127 4.212 5.065 1.000 1 A ILE 76.500 1
ATOM 3550 O O . ILE 228 228 ? A -14.259 4.682 5.018 1.000 1 A ILE 76.500 1
ATOM 3551 C CB . ILE 228 228 ? A -11.366 5.978 4.628 1.000 1 A ILE 76.500 1
ATOM 3552 C CG1 . ILE 228 228 ? A -12.317 7.083 4.128 1.000 1 A ILE 76.500 1
ATOM 3553 C CG2 . ILE 228 228 ? A -10.785 5.225 3.417 1.000 1 A ILE 76.500 1
ATOM 3554 C CD1 . ILE 228 228 ? A -12.828 8.020 5.230 1.000 1 A ILE 76.500 1
ATOM 3555 H H . ILE 228 228 ? A -9.993 4.281 5.962 1.000 1 A ILE 76.500 1
ATOM 3556 H HA . ILE 228 228 ? A -12.422 5.641 6.465 1.000 1 A ILE 76.500 1
ATOM 3557 H HB . ILE 228 228 ? A -10.544 6.479 5.139 1.000 1 A ILE 76.500 1
ATOM 3558 H HG12 . ILE 228 228 ? A -13.168 6.644 3.607 1.000 1 A ILE 76.500 1
ATOM 3559 H HG13 . ILE 228 228 ? A -11.768 7.692 3.410 1.000 1 A ILE 76.500 1
ATOM 3560 H HG21 . ILE 228 228 ? A -10.060 4.478 3.742 1.000 1 A ILE 76.500 1
ATOM 3561 H HG22 . ILE 228 228 ? A -10.269 5.922 2.757 1.000 1 A ILE 76.500 1
ATOM 3562 H HG23 . ILE 228 228 ? A -11.573 4.731 2.847 1.000 1 A ILE 76.500 1
ATOM 3563 H HD11 . ILE 228 228 ? A -11.995 8.390 5.828 1.000 1 A ILE 76.500 1
ATOM 3564 H HD12 . ILE 228 228 ? A -13.337 8.868 4.772 1.000 1 A ILE 76.500 1
ATOM 3565 H HD13 . ILE 228 228 ? A -13.533 7.496 5.875 1.000 1 A ILE 76.500 1
ATOM 3566 N N . GLN 229 229 ? A -12.857 2.976 4.648 1.000 1 A GLN 75.060 1
ATOM 3567 C CA . GLN 229 229 ? A -13.860 2.033 4.167 1.000 1 A GLN 75.060 1
ATOM 3568 C C . GLN 229 229 ? A -14.796 1.634 5.308 1.000 1 A GLN 75.060 1
ATOM 3569 O O . GLN 229 229 ? A -16.009 1.647 5.117 1.000 1 A GLN 75.060 1
ATOM 3570 C CB . GLN 229 229 ? A -13.205 0.786 3.542 1.000 1 A GLN 75.060 1
ATOM 3571 C CG . GLN 229 229 ? A -12.283 1.052 2.332 1.000 1 A GLN 75.060 1
ATOM 3572 C CD . GLN 229 229 ? A -10.834 1.370 2.710 1.000 1 A GLN 75.060 1
ATOM 3573 O OE1 . GLN 229 229 ? A -10.549 1.845 3.794 1.000 1 A GLN 75.060 1
ATOM 3574 N NE2 . GLN 229 229 ? A -9.876 1.119 1.854 1.000 1 A GLN 75.060 1
ATOM 3575 H H . GLN 229 229 ? A -11.897 2.665 4.680 1.000 1 A GLN 75.060 1
ATOM 3576 H HA . GLN 229 229 ? A -14.463 2.523 3.402 1.000 1 A GLN 75.060 1
ATOM 3577 H HB2 . GLN 229 229 ? A -14.012 0.138 3.200 1.000 1 A GLN 75.060 1
ATOM 3578 H HB3 . GLN 229 229 ? A -12.652 0.235 4.304 1.000 1 A GLN 75.060 1
ATOM 3579 H HG2 . GLN 229 229 ? A -12.683 1.864 1.724 1.000 1 A GLN 75.060 1
ATOM 3580 H HG3 . GLN 229 229 ? A -12.270 0.152 1.717 1.000 1 A GLN 75.060 1
ATOM 3581 H HE21 . GLN 229 229 ? A -8.965 0.990 2.269 1.000 1 A GLN 75.060 1
ATOM 3582 H HE22 . GLN 229 229 ? A -10.033 0.656 0.970 1.000 1 A GLN 75.060 1
ATOM 3583 N N . ALA 230 230 ? A -14.258 1.364 6.503 1.000 1 A ALA 77.060 1
ATOM 3584 C CA . ALA 230 230 ? A -15.065 1.090 7.687 1.000 1 A ALA 77.060 1
ATOM 3585 C C . ALA 230 230 ? A -15.904 2.323 8.072 1.000 1 A ALA 77.060 1
ATOM 3586 O O . ALA 230 230 ? A -17.116 2.217 8.243 1.000 1 A ALA 77.060 1
ATOM 3587 C CB . ALA 230 230 ? A -14.134 0.614 8.811 1.000 1 A ALA 77.060 1
ATOM 3588 H H . ALA 230 230 ? A -13.254 1.398 6.611 1.000 1 A ALA 77.060 1
ATOM 3589 H HA . ALA 230 230 ? A -15.758 0.282 7.454 1.000 1 A ALA 77.060 1
ATOM 3590 H HB1 . ALA 230 230 ? A -14.722 0.198 9.630 1.000 1 A ALA 77.060 1
ATOM 3591 H HB2 . ALA 230 230 ? A -13.526 1.439 9.183 1.000 1 A ALA 77.060 1
ATOM 3592 H HB3 . ALA 230 230 ? A -13.477 -0.172 8.438 1.000 1 A ALA 77.060 1
ATOM 3593 N N . ILE 231 231 ? A -15.294 3.517 8.096 1.000 1 A ILE 78.190 1
ATOM 3594 C CA . ILE 231 231 ? A -16.023 4.776 8.328 1.000 1 A ILE 78.190 1
ATOM 3595 C C . ILE 231 231 ? A -17.145 4.932 7.295 1.000 1 A ILE 78.190 1
ATOM 3596 O O . ILE 231 231 ? A -18.292 5.126 7.667 1.000 1 A ILE 78.190 1
ATOM 3597 C CB . ILE 231 231 ? A -15.070 5.996 8.307 1.000 1 A ILE 78.190 1
ATOM 3598 C CG1 . ILE 231 231 ? A -14.037 5.905 9.446 1.000 1 A ILE 78.190 1
ATOM 3599 C CG2 . ILE 231 231 ? A -15.840 7.326 8.451 1.000 1 A ILE 78.190 1
ATOM 3600 C CD1 . ILE 231 231 ? A -12.862 6.878 9.314 1.000 1 A ILE 78.190 1
ATOM 3601 H H . ILE 231 231 ? A -14.296 3.542 7.944 1.000 1 A ILE 78.190 1
ATOM 3602 H HA . ILE 231 231 ? A -16.496 4.726 9.309 1.000 1 A ILE 78.190 1
ATOM 3603 H HB . ILE 231 231 ? A -14.545 6.000 7.352 1.000 1 A ILE 78.190 1
ATOM 3604 H HG12 . ILE 231 231 ? A -14.546 6.117 10.386 1.000 1 A ILE 78.190 1
ATOM 3605 H HG13 . ILE 231 231 ? A -13.618 4.900 9.490 1.000 1 A ILE 78.190 1
ATOM 3606 H HG21 . ILE 231 231 ? A -16.586 7.433 7.663 1.000 1 A ILE 78.190 1
ATOM 3607 H HG22 . ILE 231 231 ? A -15.155 8.171 8.370 1.000 1 A ILE 78.190 1
ATOM 3608 H HG23 . ILE 231 231 ? A -16.342 7.367 9.418 1.000 1 A ILE 78.190 1
ATOM 3609 H HD11 . ILE 231 231 ? A -13.189 7.901 9.500 1.000 1 A ILE 78.190 1
ATOM 3610 H HD12 . ILE 231 231 ? A -12.419 6.808 8.321 1.000 1 A ILE 78.190 1
ATOM 3611 H HD13 . ILE 231 231 ? A -12.105 6.599 10.046 1.000 1 A ILE 78.190 1
ATOM 3612 N N . SER 232 232 ? A -16.852 4.799 6.002 1.000 1 A SER 76.380 1
ATOM 3613 C CA . SER 232 232 ? A -17.832 4.990 4.929 1.000 1 A SER 76.380 1
ATOM 3614 C C . SER 232 232 ? A -18.973 3.972 4.970 1.000 1 A SER 76.380 1
ATOM 3615 O O . SER 232 232 ? A -20.121 4.349 4.728 1.000 1 A SER 76.380 1
ATOM 3616 C CB . SER 232 232 ? A -17.127 4.931 3.575 1.000 1 A SER 76.380 1
ATOM 3617 O OG . SER 232 232 ? A -18.068 5.119 2.539 1.000 1 A SER 76.380 1
ATOM 3618 H H . SER 232 232 ? A -15.893 4.606 5.749 1.000 1 A SER 76.380 1
ATOM 3619 H HA . SER 232 232 ? A -18.274 5.980 5.045 1.000 1 A SER 76.380 1
ATOM 3620 H HB2 . SER 232 232 ? A -16.642 3.963 3.451 1.000 1 A SER 76.380 1
ATOM 3621 H HB3 . SER 232 232 ? A -16.370 5.714 3.524 1.000 1 A SER 76.380 1
ATOM 3622 H HG . SER 232 232 ? A -18.677 5.815 2.797 1.000 1 A SER 76.380 1
ATOM 3623 N N . GLN 233 233 ? A -18.693 2.710 5.305 1.000 1 A GLN 75.000 1
ATOM 3624 C CA . GLN 233 233 ? A -19.719 1.674 5.464 1.000 1 A GLN 75.000 1
ATOM 3625 C C . GLN 233 233 ? A -20.708 2.020 6.578 1.000 1 A GLN 75.000 1
ATOM 3626 O O . GLN 233 233 ? A -21.910 1.855 6.378 1.000 1 A GLN 75.000 1
ATOM 3627 C CB . GLN 233 233 ? A -19.061 0.317 5.741 1.000 1 A GLN 75.000 1
ATOM 3628 C CG . GLN 233 233 ? A -18.497 -0.311 4.459 1.000 1 A GLN 75.000 1
ATOM 3629 C CD . GLN 233 233 ? A -17.718 -1.595 4.727 1.000 1 A GLN 75.000 1
ATOM 3630 O OE1 . GLN 233 233 ? A -17.738 -2.182 5.794 1.000 1 A GLN 75.000 1
ATOM 3631 N NE2 . GLN 233 233 ? A -17.003 -2.105 3.748 1.000 1 A GLN 75.000 1
ATOM 3632 H H . GLN 233 233 ? A -17.734 2.455 5.490 1.000 1 A GLN 75.000 1
ATOM 3633 H HA . GLN 233 233 ? A -20.298 1.600 4.543 1.000 1 A GLN 75.000 1
ATOM 3634 H HB2 . GLN 233 233 ? A -19.808 -0.364 6.151 1.000 1 A GLN 75.000 1
ATOM 3635 H HB3 . GLN 233 233 ? A -18.268 0.437 6.479 1.000 1 A GLN 75.000 1
ATOM 3636 H HG2 . GLN 233 233 ? A -17.843 0.397 3.951 1.000 1 A GLN 75.000 1
ATOM 3637 H HG3 . GLN 233 233 ? A -19.321 -0.545 3.784 1.000 1 A GLN 75.000 1
ATOM 3638 H HE21 . GLN 233 233 ? A -16.944 -1.639 2.854 1.000 1 A GLN 75.000 1
ATOM 3639 H HE22 . GLN 233 233 ? A -16.498 -2.948 3.978 1.000 1 A GLN 75.000 1
ATOM 3640 N N . ALA 234 234 ? A -20.238 2.601 7.687 1.000 1 A ALA 71.620 1
ATOM 3641 C CA . ALA 234 234 ? A -21.126 3.104 8.732 1.000 1 A ALA 71.620 1
ATOM 3642 C C . ALA 234 234 ? A -22.048 4.244 8.253 1.000 1 A ALA 71.620 1
ATOM 3643 O O . ALA 234 234 ? A -23.033 4.516 8.922 1.000 1 A ALA 71.620 1
ATOM 3644 C CB . ALA 234 234 ? A -20.305 3.523 9.959 1.000 1 A ALA 71.620 1
ATOM 3645 H H . ALA 234 234 ? A -19.241 2.715 7.806 1.000 1 A ALA 71.620 1
ATOM 3646 H HA . ALA 234 234 ? A -21.782 2.288 9.038 1.000 1 A ALA 71.620 1
ATOM 3647 H HB1 . ALA 234 234 ? A -20.969 3.957 10.707 1.000 1 A ALA 71.620 1
ATOM 3648 H HB2 . ALA 234 234 ? A -19.816 2.653 10.398 1.000 1 A ALA 71.620 1
ATOM 3649 H HB3 . ALA 234 234 ? A -19.557 4.268 9.684 1.000 1 A ALA 71.620 1
ATOM 3650 N N . PHE 235 235 ? A -21.796 4.889 7.105 1.000 1 A PHE 70.750 1
ATOM 3651 C CA . PHE 235 235 ? A -22.586 6.025 6.594 1.000 1 A PHE 70.750 1
ATOM 3652 C C . PHE 235 235 ? A -23.199 5.776 5.212 1.000 1 A PHE 70.750 1
ATOM 3653 O O . PHE 235 235 ? A -23.212 6.658 4.355 1.000 1 A PHE 70.750 1
ATOM 3654 C CB . PHE 235 235 ? A -21.771 7.327 6.663 1.000 1 A PHE 70.750 1
ATOM 3655 C CG . PHE 235 235 ? A -21.316 7.617 8.069 1.000 1 A PHE 70.750 1
ATOM 3656 C CD1 . PHE 235 235 ? A -22.266 7.939 9.052 1.000 1 A PHE 70.750 1
ATOM 3657 C CD2 . PHE 235 235 ? A -19.975 7.412 8.416 1.000 1 A PHE 70.750 1
ATOM 3658 C CE1 . PHE 235 235 ? A -21.889 7.941 10.399 1.000 1 A PHE 70.750 1
ATOM 3659 C CE2 . PHE 235 235 ? A -19.603 7.361 9.763 1.000 1 A PHE 70.750 1
ATOM 3660 C CZ . PHE 235 235 ? A -20.578 7.579 10.742 1.000 1 A PHE 70.750 1
ATOM 3661 H H . PHE 235 235 ? A -20.973 4.618 6.585 1.000 1 A PHE 70.750 1
ATOM 3662 H HA . PHE 235 235 ? A -23.446 6.164 7.251 1.000 1 A PHE 70.750 1
ATOM 3663 H HB2 . PHE 235 235 ? A -20.910 7.248 5.999 1.000 1 A PHE 70.750 1
ATOM 3664 H HB3 . PHE 235 235 ? A -22.387 8.160 6.325 1.000 1 A PHE 70.750 1
ATOM 3665 H HD1 . PHE 235 235 ? A -23.298 8.103 8.778 1.000 1 A PHE 70.750 1
ATOM 3666 H HD2 . PHE 235 235 ? A -19.246 7.237 7.639 1.000 1 A PHE 70.750 1
ATOM 3667 H HE1 . PHE 235 235 ? A -22.634 8.108 11.163 1.000 1 A PHE 70.750 1
ATOM 3668 H HE2 . PHE 235 235 ? A -18.593 7.096 10.039 1.000 1 A PHE 70.750 1
ATOM 3669 H HZ . PHE 235 235 ? A -20.327 7.405 11.778 1.000 1 A PHE 70.750 1
ATOM 3670 N N . GLY 236 236 ? A -23.707 4.565 4.975 1.000 1 A GLY 67.250 1
ATOM 3671 C CA . GLY 236 236 ? A -24.436 4.237 3.744 1.000 1 A GLY 67.250 1
ATOM 3672 C C . GLY 236 236 ? A -23.546 3.950 2.532 1.000 1 A GLY 67.250 1
ATOM 3673 O O . GLY 236 236 ? A -24.047 3.866 1.414 1.000 1 A GLY 67.250 1
ATOM 3674 H H . GLY 236 236 ? A -23.623 3.863 5.696 1.000 1 A GLY 67.250 1
ATOM 3675 H HA2 . GLY 236 236 ? A -25.102 5.062 3.488 1.000 1 A GLY 67.250 1
ATOM 3676 H HA3 . GLY 236 236 ? A -25.045 3.352 3.928 1.000 1 A GLY 67.250 1
ATOM 3677 N N . GLY 237 237 ? A -22.233 3.791 2.729 1.000 1 A GLY 67.620 1
ATOM 3678 C CA . GLY 237 237 ? A -21.296 3.352 1.691 1.000 1 A GLY 67.620 1
ATOM 3679 C C . GLY 237 237 ? A -20.920 4.412 0.651 1.000 1 A GLY 67.620 1
ATOM 3680 O O . GLY 237 237 ? A -20.232 4.091 -0.316 1.000 1 A GLY 67.620 1
ATOM 3681 H H . GLY 237 237 ? A -21.869 3.918 3.662 1.000 1 A GLY 67.620 1
ATOM 3682 H HA2 . GLY 237 237 ? A -20.375 3.024 2.172 1.000 1 A GLY 67.620 1
ATOM 3683 H HA3 . GLY 237 237 ? A -21.725 2.502 1.160 1.000 1 A GLY 67.620 1
ATOM 3684 N N . ASN 238 238 ? A -21.326 5.674 0.827 1.000 1 A ASN 69.560 1
ATOM 3685 C CA . ASN 238 238 ? A -21.001 6.750 -0.114 1.000 1 A ASN 69.560 1
ATOM 3686 C C . ASN 238 238 ? A -19.625 7.376 0.190 1.000 1 A ASN 69.560 1
ATOM 3687 O O . ASN 238 238 ? A -19.512 8.494 0.705 1.000 1 A ASN 69.560 1
ATOM 3688 C CB . ASN 238 238 ? A -22.167 7.746 -0.183 1.000 1 A ASN 69.560 1
ATOM 3689 C CG . ASN 238 238 ? A -22.070 8.665 -1.388 1.000 1 A ASN 69.560 1
ATOM 3690 O OD1 . ASN 238 238 ? A -21.014 8.934 -1.948 1.000 1 A ASN 69.560 1
ATOM 3691 N ND2 . ASN 238 238 ? A -23.181 9.222 -1.810 1.000 1 A ASN 69.560 1
ATOM 3692 H H . ASN 238 238 ? A -21.907 5.883 1.626 1.000 1 A ASN 69.560 1
ATOM 3693 H HA . ASN 238 238 ? A -20.920 6.309 -1.108 1.000 1 A ASN 69.560 1
ATOM 3694 H HB2 . ASN 238 238 ? A -23.099 7.187 -0.259 1.000 1 A ASN 69.560 1
ATOM 3695 H HB3 . ASN 238 238 ? A -22.203 8.350 0.724 1.000 1 A ASN 69.560 1
ATOM 3696 H HD21 . ASN 238 238 ? A -24.040 9.093 -1.296 1.000 1 A ASN 69.560 1
ATOM 3697 H HD22 . ASN 238 238 ? A -23.126 9.862 -2.589 1.000 1 A ASN 69.560 1
ATOM 3698 N N . TYR 239 239 ? A -18.569 6.622 -0.119 1.000 1 A TYR 71.380 1
ATOM 3699 C CA . TYR 239 239 ? A -17.172 7.026 0.078 1.000 1 A TYR 71.380 1
ATOM 3700 C C . TYR 239 239 ? A -16.835 8.328 -0.659 1.000 1 A TYR 71.380 1
ATOM 3701 O O . TYR 239 239 ? A -16.066 9.143 -0.155 1.000 1 A TYR 71.380 1
ATOM 3702 C CB . TYR 239 239 ? A -16.251 5.889 -0.396 1.000 1 A TYR 71.380 1
ATOM 3703 C CG . TYR 239 239 ? A -16.416 5.525 -1.863 1.000 1 A TYR 71.380 1
ATOM 3704 C CD1 . TYR 239 239 ? A -17.257 4.463 -2.246 1.000 1 A TYR 71.380 1
ATOM 3705 C CD2 . TYR 239 239 ? A -15.768 6.288 -2.854 1.000 1 A TYR 71.380 1
ATOM 3706 C CE1 . TYR 239 239 ? A -17.432 4.158 -3.610 1.000 1 A TYR 71.380 1
ATOM 3707 C CE2 . TYR 239 239 ? A -15.958 6.001 -4.218 1.000 1 A TYR 71.380 1
ATOM 3708 C CZ . TYR 239 239 ? A -16.780 4.922 -4.599 1.000 1 A TYR 71.380 1
ATOM 3709 O OH . TYR 239 239 ? A -16.949 4.626 -5.913 1.000 1 A TYR 71.380 1
ATOM 3710 H H . TYR 239 239 ? A -18.748 5.693 -0.471 1.000 1 A TYR 71.380 1
ATOM 3711 H HA . TYR 239 239 ? A -16.997 7.193 1.140 1.000 1 A TYR 71.380 1
ATOM 3712 H HB2 . TYR 239 239 ? A -16.441 5.005 0.212 1.000 1 A TYR 71.380 1
ATOM 3713 H HB3 . TYR 239 239 ? A -15.216 6.182 -0.221 1.000 1 A TYR 71.380 1
ATOM 3714 H HD1 . TYR 239 239 ? A -17.770 3.877 -1.497 1.000 1 A TYR 71.380 1
ATOM 3715 H HD2 . TYR 239 239 ? A -15.131 7.112 -2.570 1.000 1 A TYR 71.380 1
ATOM 3716 H HE1 . TYR 239 239 ? A -18.073 3.342 -3.912 1.000 1 A TYR 71.380 1
ATOM 3717 H HE2 . TYR 239 239 ? A -15.466 6.598 -4.972 1.000 1 A TYR 71.380 1
ATOM 3718 H HH . TYR 239 239 ? A -16.520 5.271 -6.480 1.000 1 A TYR 71.380 1
ATOM 3719 N N . GLU 240 240 ? A -17.421 8.543 -1.841 1.000 1 A GLU 70.310 1
ATOM 3720 C CA . GLU 240 240 ? A -17.115 9.692 -2.686 1.000 1 A GLU 70.310 1
ATOM 3721 C C . GLU 240 240 ? A -17.636 10.981 -2.051 1.000 1 A GLU 70.310 1
ATOM 3722 O O . GLU 240 240 ? A -16.900 11.962 -1.951 1.000 1 A GLU 70.310 1
ATOM 3723 C CB . GLU 240 240 ? A -17.700 9.478 -4.091 1.000 1 A GLU 70.310 1
ATOM 3724 C CG . GLU 240 240 ? A -17.205 10.577 -5.039 1.000 1 A GLU 70.310 1
ATOM 3725 C CD . GLU 240 240 ? A -17.741 10.483 -6.470 1.000 1 A GLU 70.310 1
ATOM 3726 O OE1 . GLU 240 240 ? A -17.484 11.474 -7.201 1.000 1 A GLU 70.310 1
ATOM 3727 O OE2 . GLU 240 240 ? A -18.389 9.478 -6.823 1.000 1 A GLU 70.310 1
ATOM 3728 H H . GLU 240 240 ? A -18.026 7.824 -2.212 1.000 1 A GLU 70.310 1
ATOM 3729 H HA . GLU 240 240 ? A -16.032 9.784 -2.775 1.000 1 A GLU 70.310 1
ATOM 3730 H HB2 . GLU 240 240 ? A -18.789 9.492 -4.040 1.000 1 A GLU 70.310 1
ATOM 3731 H HB3 . GLU 240 240 ? A -17.374 8.509 -4.470 1.000 1 A GLU 70.310 1
ATOM 3732 H HG2 . GLU 240 240 ? A -17.499 11.547 -4.636 1.000 1 A GLU 70.310 1
ATOM 3733 H HG3 . GLU 240 240 ? A -16.116 10.548 -5.068 1.000 1 A GLU 70.310 1
ATOM 3734 N N . THR 241 241 ? A -18.875 10.969 -1.554 1.000 1 A THR 72.810 1
ATOM 3735 C CA . THR 241 241 ? A -19.454 12.123 -0.850 1.000 1 A THR 72.810 1
ATOM 3736 C C . THR 241 241 ? A -18.692 12.417 0.433 1.000 1 A THR 72.810 1
ATOM 3737 O O . THR 241 241 ? A -18.378 13.579 0.694 1.000 1 A THR 72.810 1
ATOM 3738 C CB . THR 241 241 ? A -20.936 11.906 -0.536 1.000 1 A THR 72.810 1
ATOM 3739 O OG1 . THR 241 241 ? A -21.603 11.680 -1.752 1.000 1 A THR 72.810 1
ATOM 3740 C CG2 . THR 241 241 ? A -21.597 13.124 0.110 1.000 1 A THR 72.810 1
ATOM 3741 H H . THR 241 241 ? A -19.429 10.131 -1.665 1.000 1 A THR 72.810 1
ATOM 3742 H HA . THR 241 241 ? A -19.373 12.999 -1.494 1.000 1 A THR 72.810 1
ATOM 3743 H HB . THR 241 241 ? A -21.056 11.040 0.114 1.000 1 A THR 72.810 1
ATOM 3744 H HG1 . THR 241 241 ? A -21.368 10.792 -2.030 1.000 1 A THR 72.810 1
ATOM 3745 H HG21 . THR 241 241 ? A -22.668 12.945 0.207 1.000 1 A THR 72.810 1
ATOM 3746 H HG22 . THR 241 241 ? A -21.440 14.007 -0.509 1.000 1 A THR 72.810 1
ATOM 3747 H HG23 . THR 241 241 ? A -21.188 13.296 1.105 1.000 1 A THR 72.810 1
ATOM 3748 N N . LEU 242 242 ? A -18.328 11.381 1.197 1.000 1 A LEU 74.690 1
ATOM 3749 C CA . LEU 242 242 ? A -17.506 11.529 2.396 1.000 1 A LEU 74.690 1
ATOM 3750 C C . LEU 242 242 ? A -16.164 12.201 2.063 1.000 1 A LEU 74.690 1
ATOM 3751 O O . LEU 242 242 ? A -15.831 13.229 2.646 1.000 1 A LEU 74.690 1
ATOM 3752 C CB . LEU 242 242 ? A -17.344 10.145 3.055 1.000 1 A LEU 74.690 1
ATOM 3753 C CG . LEU 242 242 ? A -16.470 10.136 4.320 1.000 1 A LEU 74.690 1
ATOM 3754 C CD1 . LEU 242 242 ? A -16.998 11.085 5.394 1.000 1 A LEU 74.690 1
ATOM 3755 C CD2 . LEU 242 242 ? A -16.411 8.729 4.909 1.000 1 A LEU 74.690 1
ATOM 3756 H H . LEU 242 242 ? A -18.615 10.452 0.923 1.000 1 A LEU 74.690 1
ATOM 3757 H HA . LEU 242 242 ? A -18.034 12.184 3.090 1.000 1 A LEU 74.690 1
ATOM 3758 H HB2 . LEU 242 242 ? A -16.902 9.459 2.332 1.000 1 A LEU 74.690 1
ATOM 3759 H HB3 . LEU 242 242 ? A -18.333 9.765 3.309 1.000 1 A LEU 74.690 1
ATOM 3760 H HG . LEU 242 242 ? A -15.452 10.419 4.053 1.000 1 A LEU 74.690 1
ATOM 3761 H HD11 . LEU 242 242 ? A -18.053 10.878 5.576 1.000 1 A LEU 74.690 1
ATOM 3762 H HD12 . LEU 242 242 ? A -16.434 10.943 6.316 1.000 1 A LEU 74.690 1
ATOM 3763 H HD13 . LEU 242 242 ? A -16.880 12.120 5.076 1.000 1 A LEU 74.690 1
ATOM 3764 H HD21 . LEU 242 242 ? A -17.407 8.407 5.212 1.000 1 A LEU 74.690 1
ATOM 3765 H HD22 . LEU 242 242 ? A -15.754 8.725 5.779 1.000 1 A LEU 74.690 1
ATOM 3766 H HD23 . LEU 242 242 ? A -16.012 8.036 4.169 1.000 1 A LEU 74.690 1
ATOM 3767 N N . LEU 243 243 ? A -15.417 11.694 1.083 1.000 1 A LEU 73.310 1
ATOM 3768 C CA . LEU 243 243 ? A -14.099 12.233 0.733 1.000 1 A LEU 73.310 1
ATOM 3769 C C . LEU 243 243 ? A -14.145 13.613 0.075 1.000 1 A LEU 73.310 1
ATOM 3770 O O . LEU 243 243 ? A -13.297 14.453 0.381 1.000 1 A LEU 73.310 1
ATOM 3771 C CB . LEU 243 243 ? A -13.381 11.245 -0.179 1.000 1 A LEU 73.310 1
ATOM 3772 C CG . LEU 243 243 ? A -12.928 9.970 0.545 1.000 1 A LEU 73.310 1
ATOM 3773 C CD1 . LEU 243 243 ? A -12.251 9.106 -0.492 1.000 1 A LEU 73.310 1
ATOM 3774 C CD2 . LEU 243 243 ? A -11.911 10.233 1.653 1.000 1 A LEU 73.310 1
ATOM 3775 H H . LEU 243 243 ? A -15.740 10.862 0.610 1.000 1 A LEU 73.310 1
ATOM 3776 H HA . LEU 243 243 ? A -13.517 12.356 1.646 1.000 1 A LEU 73.310 1
ATOM 3777 H HB2 . LEU 243 243 ? A -14.046 10.987 -1.004 1.000 1 A LEU 73.310 1
ATOM 3778 H HB3 . LEU 243 243 ? A -12.501 11.731 -0.600 1.000 1 A LEU 73.310 1
ATOM 3779 H HG . LEU 243 243 ? A -13.781 9.433 0.961 1.000 1 A LEU 73.310 1
ATOM 3780 H HD11 . LEU 243 243 ? A -12.904 9.072 -1.364 1.000 1 A LEU 73.310 1
ATOM 3781 H HD12 . LEU 243 243 ? A -12.090 8.106 -0.089 1.000 1 A LEU 73.310 1
ATOM 3782 H HD13 . LEU 243 243 ? A -11.294 9.546 -0.771 1.000 1 A LEU 73.310 1
ATOM 3783 H HD21 . LEU 243 243 ? A -11.138 10.917 1.302 1.000 1 A LEU 73.310 1
ATOM 3784 H HD22 . LEU 243 243 ? A -11.436 9.295 1.944 1.000 1 A LEU 73.310 1
ATOM 3785 H HD23 . LEU 243 243 ? A -12.408 10.655 2.526 1.000 1 A LEU 73.310 1
ATOM 3786 N N . ARG 244 244 ? A -15.142 13.888 -0.777 1.000 1 A ARG 73.750 1
ATOM 3787 C CA . ARG 244 244 ? A -15.365 15.230 -1.341 1.000 1 A ARG 73.750 1
ATOM 3788 C C . ARG 244 244 ? A -15.684 16.237 -0.243 1.000 1 A ARG 73.750 1
ATOM 3789 O O . ARG 244 244 ? A -15.116 17.326 -0.233 1.000 1 A ARG 73.750 1
ATOM 3790 C CB . ARG 244 244 ? A -16.510 15.205 -2.362 1.000 1 A ARG 73.750 1
ATOM 3791 C CG . ARG 244 244 ? A -16.113 14.605 -3.718 1.000 1 A ARG 73.750 1
ATOM 3792 C CD . ARG 244 244 ? A -17.346 14.609 -4.630 1.000 1 A ARG 73.750 1
ATOM 3793 N NE . ARG 244 244 ? A -17.072 14.038 -5.962 1.000 1 A ARG 73.750 1
ATOM 3794 C CZ . ARG 244 244 ? A -17.018 14.649 -7.126 1.000 1 A ARG 73.750 1
ATOM 3795 N NH1 . ARG 244 244 ? A -17.102 15.945 -7.252 1.000 1 A ARG 73.750 1
ATOM 3796 N NH2 . ARG 244 244 ? A -16.894 13.927 -8.196 1.000 1 A ARG 73.750 1
ATOM 3797 H H . ARG 244 244 ? A -15.779 13.144 -1.022 1.000 1 A ARG 73.750 1
ATOM 3798 H HA . ARG 244 244 ? A -14.452 15.576 -1.826 1.000 1 A ARG 73.750 1
ATOM 3799 H HB2 . ARG 244 244 ? A -17.352 14.653 -1.945 1.000 1 A ARG 73.750 1
ATOM 3800 H HB3 . ARG 244 244 ? A -16.837 16.230 -2.536 1.000 1 A ARG 73.750 1
ATOM 3801 H HG2 . ARG 244 244 ? A -15.749 13.585 -3.592 1.000 1 A ARG 73.750 1
ATOM 3802 H HG3 . ARG 244 244 ? A -15.324 15.208 -4.167 1.000 1 A ARG 73.750 1
ATOM 3803 H HD2 . ARG 244 244 ? A -18.119 14.004 -4.156 1.000 1 A ARG 73.750 1
ATOM 3804 H HD3 . ARG 244 244 ? A -17.730 15.625 -4.717 1.000 1 A ARG 73.750 1
ATOM 3805 H HE . ARG 244 244 ? A -17.081 13.032 -6.045 1.000 1 A ARG 73.750 1
ATOM 3806 H HH11 . ARG 244 244 ? A -17.055 16.367 -8.168 1.000 1 A ARG 73.750 1
ATOM 3807 H HH12 . ARG 244 244 ? A -17.191 16.498 -6.411 1.000 1 A ARG 73.750 1
ATOM 3808 H HH21 . ARG 244 244 ? A -16.893 14.313 -9.130 1.000 1 A ARG 73.750 1
ATOM 3809 H HH22 . ARG 244 244 ? A -17.000 12.932 -8.061 1.000 1 A ARG 73.750 1
ATOM 3810 N N . THR 245 245 ? A -16.527 15.853 0.716 1.000 1 A THR 71.190 1
ATOM 3811 C CA . THR 245 245 ? A -16.835 16.663 1.906 1.000 1 A THR 71.190 1
ATOM 3812 C C . THR 245 245 ? A -15.568 16.925 2.723 1.000 1 A THR 71.190 1
ATOM 3813 O O . THR 245 245 ? A -15.341 18.029 3.212 1.000 1 A THR 71.190 1
ATOM 3814 C CB . THR 245 245 ? A -17.903 15.963 2.758 1.000 1 A THR 71.190 1
ATOM 3815 O OG1 . THR 245 245 ? A -19.076 15.814 2.000 1.000 1 A THR 71.190 1
ATOM 3816 C CG2 . THR 245 245 ? A -18.268 16.761 3.996 1.000 1 A THR 71.190 1
ATOM 3817 H H . THR 245 245 ? A -16.954 14.941 0.637 1.000 1 A THR 71.190 1
ATOM 3818 H HA . THR 245 245 ? A -17.234 17.628 1.594 1.000 1 A THR 71.190 1
ATOM 3819 H HB . THR 245 245 ? A -17.557 14.977 3.069 1.000 1 A THR 71.190 1
ATOM 3820 H HG1 . THR 245 245 ? A -18.968 15.013 1.481 1.000 1 A THR 71.190 1
ATOM 3821 H HG21 . THR 245 245 ? A -18.561 17.774 3.722 1.000 1 A THR 71.190 1
ATOM 3822 H HG22 . THR 245 245 ? A -19.086 16.273 4.524 1.000 1 A THR 71.190 1
ATOM 3823 H HG23 . THR 245 245 ? A -17.401 16.774 4.657 1.000 1 A THR 71.190 1
ATOM 3824 N N . LEU 246 246 ? A -14.672 15.942 2.786 1.000 1 A LEU 72.060 1
ATOM 3825 C CA . LEU 246 246 ? A -13.365 16.061 3.423 1.000 1 A LEU 72.060 1
ATOM 3826 C C . LEU 246 246 ? A -12.311 16.753 2.543 1.000 1 A LEU 72.060 1
ATOM 3827 O O . LEU 246 246 ? A -11.184 16.929 3.000 1.000 1 A LEU 72.060 1
ATOM 3828 C CB . LEU 246 246 ? A -12.925 14.666 3.886 1.000 1 A LEU 72.060 1
ATOM 3829 C CG . LEU 246 246 ? A -13.857 14.060 4.953 1.000 1 A LEU 72.060 1
ATOM 3830 C CD1 . LEU 246 246 ? A -13.610 12.553 5.007 1.000 1 A LEU 72.060 1
ATOM 3831 C CD2 . LEU 246 246 ? A -13.665 14.734 6.312 1.000 1 A LEU 72.060 1
ATOM 3832 H H . LEU 246 246 ? A -14.928 15.041 2.407 1.000 1 A LEU 72.060 1
ATOM 3833 H HA . LEU 246 246 ? A -13.476 16.695 4.303 1.000 1 A LEU 72.060 1
ATOM 3834 H HB2 . LEU 246 246 ? A -11.914 14.712 4.291 1.000 1 A LEU 72.060 1
ATOM 3835 H HB3 . LEU 246 246 ? A -12.899 14.011 3.015 1.000 1 A LEU 72.060 1
ATOM 3836 H HG . LEU 246 246 ? A -14.903 14.214 4.689 1.000 1 A LEU 72.060 1
ATOM 3837 H HD11 . LEU 246 246 ? A -14.078 12.101 4.133 1.000 1 A LEU 72.060 1
ATOM 3838 H HD12 . LEU 246 246 ? A -12.549 12.317 4.933 1.000 1 A LEU 72.060 1
ATOM 3839 H HD13 . LEU 246 246 ? A -14.052 12.117 5.904 1.000 1 A LEU 72.060 1
ATOM 3840 H HD21 . LEU 246 246 ? A -13.872 15.801 6.238 1.000 1 A LEU 72.060 1
ATOM 3841 H HD22 . LEU 246 246 ? A -14.383 14.315 7.017 1.000 1 A LEU 72.060 1
ATOM 3842 H HD23 . LEU 246 246 ? A -12.651 14.578 6.680 1.000 1 A LEU 72.060 1
ATOM 3843 N N . GLY 247 247 ? A -12.651 17.228 1.343 1.000 1 A GLY 68.750 1
ATOM 3844 C CA . GLY 247 247 ? A -11.786 18.049 0.491 1.000 1 A GLY 68.750 1
ATOM 3845 C C . GLY 247 247 ? A -10.695 17.293 -0.271 1.000 1 A GLY 68.750 1
ATOM 3846 O O . GLY 247 247 ? A -9.685 17.903 -0.610 1.000 1 A GLY 68.750 1
ATOM 3847 H H . GLY 247 247 ? A -13.588 17.050 1.010 1.000 1 A GLY 68.750 1
ATOM 3848 H HA2 . GLY 247 247 ? A -11.306 18.819 1.095 1.000 1 A GLY 68.750 1
ATOM 3849 H HA3 . GLY 247 247 ? A -12.414 18.543 -0.250 1.000 1 A GLY 68.750 1
ATOM 3850 N N . TYR 248 248 ? A -10.863 15.993 -0.521 1.000 1 A TYR 66.940 1
ATOM 3851 C CA . TYR 248 248 ? A -9.898 15.203 -1.288 1.000 1 A TYR 66.940 1
ATOM 3852 C C . TYR 248 248 ? A -10.124 15.274 -2.800 1.000 1 A TYR 66.940 1
ATOM 3853 O O . TYR 248 248 ? A -11.257 15.192 -3.278 1.000 1 A TYR 66.940 1
ATOM 3854 C CB . TYR 248 248 ? A -9.880 13.759 -0.781 1.000 1 A TYR 66.940 1
ATOM 3855 C CG . TYR 248 248 ? A -8.818 13.574 0.271 1.000 1 A TYR 66.940 1
ATOM 3856 C CD1 . TYR 248 248 ? A -7.549 13.118 -0.127 1.000 1 A TYR 66.940 1
ATOM 3857 C CD2 . TYR 248 248 ? A -9.049 13.971 1.600 1.000 1 A TYR 66.940 1
ATOM 3858 C CE1 . TYR 248 248 ? A -6.521 12.991 0.813 1.000 1 A TYR 66.940 1
ATOM 3859 C CE2 . TYR 248 248 ? A -8.001 13.884 2.534 1.000 1 A TYR 66.940 1
ATOM 3860 C CZ . TYR 248 248 ? A -6.754 13.335 2.148 1.000 1 A TYR 66.940 1
ATOM 3861 O OH . TYR 248 248 ? A -5.736 13.123 3.010 1.000 1 A TYR 66.940 1
ATOM 3862 H H . TYR 248 248 ? A -11.718 15.543 -0.226 1.000 1 A TYR 66.940 1
ATOM 3863 H HA . TYR 248 248 ? A -8.904 15.613 -1.107 1.000 1 A TYR 66.940 1
ATOM 3864 H HB2 . TYR 248 248 ? A -10.855 13.481 -0.379 1.000 1 A TYR 66.940 1
ATOM 3865 H HB3 . TYR 248 248 ? A -9.667 13.085 -1.611 1.000 1 A TYR 66.940 1
ATOM 3866 H HD1 . TYR 248 248 ? A -7.363 12.854 -1.157 1.000 1 A TYR 66.940 1
ATOM 3867 H HD2 . TYR 248 248 ? A -10.005 14.384 1.887 1.000 1 A TYR 66.940 1
ATOM 3868 H HE1 . TYR 248 248 ? A -5.551 12.624 0.511 1.000 1 A TYR 66.940 1
ATOM 3869 H HE2 . TYR 248 248 ? A -8.138 14.266 3.534 1.000 1 A TYR 66.940 1
ATOM 3870 H HH . TYR 248 248 ? A -4.937 12.829 2.567 1.000 1 A TYR 66.940 1
ATOM 3871 N N . ALA 249 249 ? A -9.022 15.385 -3.548 1.000 1 A ALA 60.810 1
ATOM 3872 C CA . ALA 249 249 ? A -9.003 15.267 -5.000 1.000 1 A ALA 60.810 1
ATOM 3873 C C . ALA 249 249 ? A -9.018 13.789 -5.424 1.000 1 A ALA 60.810 1
ATOM 3874 O O . ALA 249 249 ? A -8.407 12.928 -4.793 1.000 1 A ALA 60.810 1
ATOM 3875 C CB . ALA 249 249 ? A -7.788 16.019 -5.559 1.000 1 A ALA 60.810 1
ATOM 3876 H H . ALA 249 249 ? A -8.127 15.424 -3.082 1.000 1 A ALA 60.810 1
ATOM 3877 H HA . ALA 249 249 ? A -9.901 15.742 -5.395 1.000 1 A ALA 60.810 1
ATOM 3878 H HB1 . ALA 249 249 ? A -6.866 15.567 -5.194 1.000 1 A ALA 60.810 1
ATOM 3879 H HB2 . ALA 249 249 ? A -7.790 15.976 -6.648 1.000 1 A ALA 60.810 1
ATOM 3880 H HB3 . ALA 249 249 ? A -7.820 17.064 -5.249 1.000 1 A ALA 60.810 1
ATOM 3881 N N . THR 250 250 ? A -9.709 13.499 -6.524 1.000 1 A THR 63.160 1
ATOM 3882 C CA . THR 250 250 ? A -9.921 12.142 -7.051 1.000 1 A THR 63.160 1
ATOM 3883 C C . THR 250 250 ? A -8.647 11.460 -7.555 1.000 1 A THR 63.160 1
ATOM 3884 O O . THR 250 250 ? A -8.656 10.255 -7.770 1.000 1 A THR 63.160 1
ATOM 3885 C CB . THR 250 250 ? A -10.937 12.198 -8.204 1.000 1 A THR 63.160 1
ATOM 3886 O OG1 . THR 250 250 ? A -10.589 13.229 -9.109 1.000 1 A THR 63.160 1
ATOM 3887 C CG2 . THR 250 250 ? A -12.349 12.511 -7.704 1.000 1 A THR 63.160 1
ATOM 3888 H H . THR 250 250 ? A -10.157 14.250 -7.028 1.000 1 A THR 63.160 1
ATOM 3889 H HA . THR 250 250 ? A -10.327 11.511 -6.260 1.000 1 A THR 63.160 1
ATOM 3890 H HB . THR 250 250 ? A -10.958 11.242 -8.728 1.000 1 A THR 63.160 1
ATOM 3891 H HG1 . THR 250 250 ? A -9.862 12.913 -9.650 1.000 1 A THR 63.160 1
ATOM 3892 H HG21 . THR 250 250 ? A -13.038 12.517 -8.549 1.000 1 A THR 63.160 1
ATOM 3893 H HG22 . THR 250 250 ? A -12.375 13.484 -7.214 1.000 1 A THR 63.160 1
ATOM 3894 H HG23 . THR 250 250 ? A -12.666 11.743 -6.999 1.000 1 A THR 63.160 1
ATOM 3895 N N . GLU 251 251 ? A -7.557 12.198 -7.780 1.000 1 A GLU 66.880 1
ATOM 3896 C CA . GLU 251 251 ? A -6.339 11.653 -8.396 1.000 1 A GLU 66.880 1
ATOM 3897 C C . GLU 251 251 ? A -5.536 10.725 -7.475 1.000 1 A GLU 66.880 1
ATOM 3898 O O . GLU 251 251 ? A -4.989 9.728 -7.944 1.000 1 A GLU 66.880 1
ATOM 3899 C CB . GLU 251 251 ? A -5.482 12.794 -8.957 1.000 1 A GLU 66.880 1
ATOM 3900 C CG . GLU 251 251 ? A -4.956 13.787 -7.905 1.000 1 A GLU 66.880 1
ATOM 3901 C CD . GLU 251 251 ? A -4.246 14.993 -8.541 1.000 1 A GLU 66.880 1
ATOM 3902 O OE1 . GLU 251 251 ? A -3.969 15.954 -7.792 1.000 1 A GLU 66.880 1
ATOM 3903 O OE2 . GLU 251 251 ? A -4.027 14.971 -9.776 1.000 1 A GLU 66.880 1
ATOM 3904 H H . GLU 251 251 ? A -7.567 13.178 -7.534 1.000 1 A GLU 66.880 1
ATOM 3905 H HA . GLU 251 251 ? A -6.636 11.036 -9.243 1.000 1 A GLU 66.880 1
ATOM 3906 H HB2 . GLU 251 251 ? A -6.093 13.337 -9.679 1.000 1 A GLU 66.880 1
ATOM 3907 H HB3 . GLU 251 251 ? A -4.637 12.359 -9.490 1.000 1 A GLU 66.880 1
ATOM 3908 H HG2 . GLU 251 251 ? A -4.261 13.269 -7.243 1.000 1 A GLU 66.880 1
ATOM 3909 H HG3 . GLU 251 251 ? A -5.794 14.146 -7.307 1.000 1 A GLU 66.880 1
ATOM 3910 N N . ASP 252 252 ? A -5.532 11.000 -6.169 1.000 1 A ASP 68.560 1
ATOM 3911 C CA . ASP 252 252 ? A -4.900 10.146 -5.157 1.000 1 A ASP 68.560 1
ATOM 3912 C C . ASP 252 252 ? A -5.861 9.094 -4.596 1.000 1 A ASP 68.560 1
ATOM 3913 O O . ASP 252 252 ? A -5.460 8.262 -3.791 1.000 1 A ASP 68.560 1
ATOM 3914 C CB . ASP 252 252 ? A -4.322 11.019 -4.032 1.000 1 A ASP 68.560 1
ATOM 3915 C CG . ASP 252 252 ? A -3.038 11.751 -4.420 1.000 1 A ASP 68.560 1
ATOM 3916 O OD1 . ASP 252 252 ? A -2.275 11.214 -5.261 1.000 1 A ASP 68.560 1
ATOM 3917 O OD2 . ASP 252 252 ? A -2.765 12.788 -3.788 1.000 1 A ASP 68.560 1
ATOM 3918 H H . ASP 252 252 ? A -5.969 11.855 -5.856 1.000 1 A ASP 68.560 1
ATOM 3919 H HA . ASP 252 252 ? A -4.080 9.592 -5.614 1.000 1 A ASP 68.560 1
ATOM 3920 H HB2 . ASP 252 252 ? A -5.077 11.735 -3.706 1.000 1 A ASP 68.560 1
ATOM 3921 H HB3 . ASP 252 252 ? A -4.076 10.384 -3.180 1.000 1 A ASP 68.560 1
ATOM 3922 N N . PHE 253 253 ? A -7.129 9.101 -5.011 1.000 1 A PHE 72.120 1
ATOM 3923 C CA . PHE 253 253 ? A -8.176 8.267 -4.424 1.000 1 A PHE 72.120 1
ATOM 3924 C C . PHE 253 253 ? A -7.853 6.769 -4.479 1.000 1 A PHE 72.120 1
ATOM 3925 O O . PHE 253 253 ? A -7.906 6.102 -3.448 1.000 1 A PHE 72.120 1
ATOM 3926 C CB . PHE 253 253 ? A -9.487 8.582 -5.143 1.000 1 A PHE 72.120 1
ATOM 3927 C CG . PHE 253 253 ? A -10.645 7.727 -4.699 1.000 1 A PHE 72.120 1
ATOM 3928 C CD1 . PHE 253 253 ? A -11.086 6.680 -5.526 1.000 1 A PHE 72.120 1
ATOM 3929 C CD2 . PHE 253 253 ? A -11.247 7.941 -3.448 1.000 1 A PHE 72.120 1
ATOM 3930 C CE1 . PHE 253 253 ? A -12.163 5.881 -5.131 1.000 1 A PHE 72.120 1
ATOM 3931 C CE2 . PHE 253 253 ? A -12.301 7.103 -3.039 1.000 1 A PHE 72.120 1
ATOM 3932 C CZ . PHE 253 253 ? A -12.772 6.105 -3.896 1.000 1 A PHE 72.120 1
ATOM 3933 H H . PHE 253 253 ? A -7.386 9.765 -5.727 1.000 1 A PHE 72.120 1
ATOM 3934 H HA . PHE 253 253 ? A -8.285 8.530 -3.372 1.000 1 A PHE 72.120 1
ATOM 3935 H HB2 . PHE 253 253 ? A -9.740 9.629 -4.979 1.000 1 A PHE 72.120 1
ATOM 3936 H HB3 . PHE 253 253 ? A -9.345 8.428 -6.213 1.000 1 A PHE 72.120 1
ATOM 3937 H HD1 . PHE 253 253 ? A -10.593 6.478 -6.465 1.000 1 A PHE 72.120 1
ATOM 3938 H HD2 . PHE 253 253 ? A -10.861 8.711 -2.797 1.000 1 A PHE 72.120 1
ATOM 3939 H HE1 . PHE 253 253 ? A -12.490 5.068 -5.763 1.000 1 A PHE 72.120 1
ATOM 3940 H HE2 . PHE 253 253 ? A -12.732 7.150 -2.050 1.000 1 A PHE 72.120 1
ATOM 3941 H HZ . PHE 253 253 ? A -13.545 5.422 -3.574 1.000 1 A PHE 72.120 1
ATOM 3942 N N . ASP 254 254 ? A -7.454 6.259 -5.649 1.000 1 A ASP 75.120 1
ATOM 3943 C CA . ASP 254 254 ? A -7.089 4.845 -5.806 1.000 1 A ASP 75.120 1
ATOM 3944 C C . ASP 254 254 ? A -5.902 4.481 -4.906 1.000 1 A ASP 75.120 1
ATOM 3945 O O . ASP 254 254 ? A -5.901 3.435 -4.266 1.000 1 A ASP 75.120 1
ATOM 3946 C CB . ASP 254 254 ? A -6.709 4.536 -7.263 1.000 1 A ASP 75.120 1
ATOM 3947 C CG . ASP 254 254 ? A -7.847 4.662 -8.278 1.000 1 A ASP 75.120 1
ATOM 3948 O OD1 . ASP 254 254 ? A -9.031 4.601 -7.891 1.000 1 A ASP 75.120 1
ATOM 3949 O OD2 . ASP 254 254 ? A -7.498 4.822 -9.476 1.000 1 A ASP 75.120 1
ATOM 3950 H H . ASP 254 254 ? A -7.473 6.853 -6.466 1.000 1 A ASP 75.120 1
ATOM 3951 H HA . ASP 254 254 ? A -7.934 4.219 -5.520 1.000 1 A ASP 75.120 1
ATOM 3952 H HB2 . ASP 254 254 ? A -5.896 5.198 -7.562 1.000 1 A ASP 75.120 1
ATOM 3953 H HB3 . ASP 254 254 ? A -6.335 3.513 -7.312 1.000 1 A ASP 75.120 1
ATOM 3954 N N . ASP 255 255 ? A -4.914 5.375 -4.813 1.000 1 A ASP 79.690 1
ATOM 3955 C CA . ASP 255 255 ? A -3.729 5.161 -3.988 1.000 1 A ASP 79.690 1
ATOM 3956 C C . ASP 255 255 ? A -4.069 5.186 -2.493 1.000 1 A ASP 79.690 1
ATOM 3957 O O . ASP 255 255 ? A -3.559 4.381 -1.719 1.000 1 A ASP 79.690 1
ATOM 3958 C CB . ASP 255 255 ? A -2.669 6.229 -4.312 1.000 1 A ASP 79.690 1
ATOM 3959 C CG . ASP 255 255 ? A -1.862 5.970 -5.585 1.000 1 A ASP 79.690 1
ATOM 3960 O OD1 . ASP 255 255 ? A -1.811 4.824 -6.081 1.000 1 A ASP 79.690 1
ATOM 3961 O OD2 . ASP 255 255 ? A -1.193 6.924 -6.054 1.000 1 A ASP 79.690 1
ATOM 3962 H H . ASP 255 255 ? A -5.036 6.270 -5.264 1.000 1 A ASP 79.690 1
ATOM 3963 H HA . ASP 255 255 ? A -3.336 4.170 -4.215 1.000 1 A ASP 79.690 1
ATOM 3964 H HB2 . ASP 255 255 ? A -1.969 6.291 -3.479 1.000 1 A ASP 79.690 1
ATOM 3965 H HB3 . ASP 255 255 ? A -3.147 7.206 -4.391 1.000 1 A ASP 79.690 1
ATOM 3966 N N . LEU 256 256 ? A -4.944 6.096 -2.068 1.000 1 A LEU 77.440 1
ATOM 3967 C CA . LEU 256 256 ? A -5.380 6.250 -0.680 1.000 1 A LEU 77.440 1
ATOM 3968 C C . LEU 256 256 ? A -6.261 5.091 -0.215 1.000 1 A LEU 77.440 1
ATOM 3969 O O . LEU 256 256 ? A -6.139 4.667 0.933 1.000 1 A LEU 77.440 1
ATOM 3970 C CB . LEU 256 256 ? A -6.134 7.580 -0.548 1.000 1 A LEU 77.440 1
ATOM 3971 C CG . LEU 256 256 ? A -5.221 8.808 -0.687 1.000 1 A LEU 77.440 1
ATOM 3972 C CD1 . LEU 256 256 ? A -6.071 10.066 -0.839 1.000 1 A LEU 77.440 1
ATOM 3973 C CD2 . LEU 256 256 ? A -4.331 8.982 0.534 1.000 1 A LEU 77.440 1
ATOM 3974 H H . LEU 256 256 ? A -5.323 6.728 -2.758 1.000 1 A LEU 77.440 1
ATOM 3975 H HA . LEU 256 256 ? A -4.507 6.263 -0.027 1.000 1 A LEU 77.440 1
ATOM 3976 H HB2 . LEU 256 256 ? A -6.628 7.616 0.423 1.000 1 A LEU 77.440 1
ATOM 3977 H HB3 . LEU 256 256 ? A -6.908 7.617 -1.314 1.000 1 A LEU 77.440 1
ATOM 3978 H HG . LEU 256 256 ? A -4.571 8.711 -1.556 1.000 1 A LEU 77.440 1
ATOM 3979 H HD11 . LEU 256 256 ? A -5.415 10.918 -1.016 1.000 1 A LEU 77.440 1
ATOM 3980 H HD12 . LEU 256 256 ? A -6.724 9.958 -1.705 1.000 1 A LEU 77.440 1
ATOM 3981 H HD13 . LEU 256 256 ? A -6.674 10.230 0.054 1.000 1 A LEU 77.440 1
ATOM 3982 H HD21 . LEU 256 256 ? A -3.649 8.138 0.631 1.000 1 A LEU 77.440 1
ATOM 3983 H HD22 . LEU 256 256 ? A -3.742 9.892 0.413 1.000 1 A LEU 77.440 1
ATOM 3984 H HD23 . LEU 256 256 ? A -4.956 9.058 1.424 1.000 1 A LEU 77.440 1
ATOM 3985 N N . LEU 257 257 ? A -7.114 4.571 -1.101 1.000 1 A LEU 74.440 1
ATOM 3986 C CA . LEU 257 257 ? A -7.956 3.414 -0.815 1.000 1 A LEU 74.440 1
ATOM 3987 C C . LEU 257 257 ? A -7.184 2.099 -0.834 1.000 1 A LEU 74.440 1
ATOM 3988 O O . LEU 257 257 ? A -7.345 1.303 0.081 1.000 1 A LEU 74.440 1
ATOM 3989 C CB . LEU 257 257 ? A -9.097 3.318 -1.832 1.000 1 A LEU 74.440 1
ATOM 3990 C CG . LEU 257 257 ? A -10.255 4.313 -1.673 1.000 1 A LEU 74.440 1
ATOM 3991 C CD1 . LEU 257 257 ? A -11.395 3.757 -2.522 1.000 1 A LEU 74.440 1
ATOM 3992 C CD2 . LEU 257 257 ? A -10.781 4.452 -0.241 1.000 1 A LEU 74.440 1
ATOM 3993 H H . LEU 257 257 ? A -7.172 4.992 -2.016 1.000 1 A LEU 74.440 1
ATOM 3994 H HA . LEU 257 257 ? A -8.366 3.502 0.191 1.000 1 A LEU 74.440 1
ATOM 3995 H HB2 . LEU 257 257 ? A -9.501 2.311 -1.734 1.000 1 A LEU 74.440 1
ATOM 3996 H HB3 . LEU 257 257 ? A -8.692 3.406 -2.840 1.000 1 A LEU 74.440 1
ATOM 3997 H HG . LEU 257 257 ? A -9.970 5.300 -2.036 1.000 1 A LEU 74.440 1
ATOM 3998 H HD11 . LEU 257 257 ? A -12.326 4.259 -2.260 1.000 1 A LEU 74.440 1
ATOM 3999 H HD12 . LEU 257 257 ? A -11.552 2.698 -2.318 1.000 1 A LEU 74.440 1
ATOM 4000 H HD13 . LEU 257 257 ? A -11.156 3.883 -3.578 1.000 1 A LEU 74.440 1
ATOM 4001 H HD21 . LEU 257 257 ? A -11.017 3.470 0.168 1.000 1 A LEU 74.440 1
ATOM 4002 H HD22 . LEU 257 257 ? A -11.669 5.083 -0.228 1.000 1 A LEU 74.440 1
ATOM 4003 H HD23 . LEU 257 257 ? A -10.021 4.927 0.379 1.000 1 A LEU 74.440 1
ATOM 4004 N N . GLU 258 258 ? A -6.348 1.855 -1.849 1.000 1 A GLU 75.500 1
ATOM 4005 C CA . GLU 258 258 ? A -5.549 0.620 -1.921 1.000 1 A GLU 75.500 1
ATOM 4006 C C . GLU 258 258 ? A -4.506 0.543 -0.801 1.000 1 A GLU 75.500 1
ATOM 4007 O O . GLU 258 258 ? A -3.995 -0.534 -0.503 1.000 1 A GLU 75.500 1
ATOM 4008 C CB . GLU 258 258 ? A -4.851 0.493 -3.290 1.000 1 A GLU 75.500 1
ATOM 4009 C CG . GLU 258 258 ? A -5.824 0.156 -4.436 1.000 1 A GLU 75.500 1
ATOM 4010 C CD . GLU 258 258 ? A -5.138 -0.143 -5.787 1.000 1 A GLU 75.500 1
ATOM 4011 O OE1 . GLU 258 258 ? A -5.860 -0.551 -6.737 1.000 1 A GLU 75.500 1
ATOM 4012 O OE2 . GLU 258 258 ? A -3.891 -0.082 -5.910 1.000 1 A GLU 75.500 1
ATOM 4013 H H . GLU 258 258 ? A -6.263 2.523 -2.601 1.000 1 A GLU 75.500 1
ATOM 4014 H HA . GLU 258 258 ? A -6.206 -0.239 -1.780 1.000 1 A GLU 75.500 1
ATOM 4015 H HB2 . GLU 258 258 ? A -4.313 1.414 -3.515 1.000 1 A GLU 75.500 1
ATOM 4016 H HB3 . GLU 258 258 ? A -4.122 -0.315 -3.228 1.000 1 A GLU 75.500 1
ATOM 4017 H HG2 . GLU 258 258 ? A -6.393 -0.727 -4.144 1.000 1 A GLU 75.500 1
ATOM 4018 H HG3 . GLU 258 258 ? A -6.539 0.969 -4.566 1.000 1 A GLU 75.500 1
ATOM 4019 N N . SER 259 259 ? A -4.182 1.684 -0.189 1.000 1 A SER 75.250 1
ATOM 4020 C CA . SER 259 259 ? A -3.193 1.773 0.876 1.000 1 A SER 75.250 1
ATOM 4021 C C . SER 259 259 ? A -3.739 1.688 2.292 1.000 1 A SER 75.250 1
ATOM 4022 O O . SER 259 259 ? A -2.936 1.690 3.225 1.000 1 A SER 75.250 1
ATOM 4023 C CB . SER 259 259 ? A -2.369 3.046 0.705 1.000 1 A SER 75.250 1
ATOM 4024 O OG . SER 259 259 ? A -3.125 4.212 0.901 1.000 1 A SER 75.250 1
ATOM 4025 H H . SER 259 259 ? A -4.640 2.529 -0.498 1.000 1 A SER 75.250 1
ATOM 4026 H HA . SER 259 259 ? A -2.531 0.913 0.767 1.000 1 A SER 75.250 1
ATOM 4027 H HB2 . SER 259 259 ? A -1.992 3.081 -0.317 1.000 1 A SER 75.250 1
ATOM 4028 H HB3 . SER 259 259 ? A -1.534 3.044 1.405 1.000 1 A SER 75.250 1
ATOM 4029 H HG . SER 259 259 ? A -3.495 4.392 0.034 1.000 1 A SER 75.250 1
ATOM 4030 N N . ASP 260 260 ? A -5.065 1.708 2.460 1.000 1 A ASP 68.690 1
ATOM 4031 C CA . ASP 260 260 ? A -5.728 1.883 3.759 1.000 1 A ASP 68.690 1
ATOM 4032 C C . ASP 260 260 ? A -5.125 3.042 4.586 1.000 1 A ASP 68.690 1
ATOM 4033 O O . ASP 260 260 ? A -5.141 3.038 5.816 1.000 1 A ASP 68.690 1
ATOM 4034 C CB . ASP 260 260 ? A -5.790 0.543 4.514 1.000 1 A ASP 68.690 1
ATOM 4035 C CG . ASP 260 260 ? A -6.666 -0.495 3.807 1.000 1 A ASP 68.690 1
ATOM 4036 O OD1 . ASP 260 260 ? A -7.709 -0.087 3.239 1.000 1 A ASP 68.690 1
ATOM 4037 O OD2 . ASP 260 260 ? A -6.328 -1.696 3.894 1.000 1 A ASP 68.690 1
ATOM 4038 H H . ASP 260 260 ? A -5.659 1.591 1.652 1.000 1 A ASP 68.690 1
ATOM 4039 H HA . ASP 260 260 ? A -6.756 2.180 3.553 1.000 1 A ASP 68.690 1
ATOM 4040 H HB2 . ASP 260 260 ? A -6.217 0.710 5.503 1.000 1 A ASP 68.690 1
ATOM 4041 H HB3 . ASP 260 260 ? A -4.781 0.151 4.647 1.000 1 A ASP 68.690 1
ATOM 4042 N N . SER 261 261 ? A -4.559 4.057 3.915 1.000 1 A SER 72.560 1
ATOM 4043 C CA . SER 261 261 ? A -3.764 5.090 4.594 1.000 1 A SER 72.560 1
ATOM 4044 C C . SER 261 261 ? A -4.621 6.134 5.305 1.000 1 A SER 72.560 1
ATOM 4045 O O . SER 261 261 ? A -4.085 6.906 6.102 1.000 1 A SER 72.560 1
ATOM 4046 C CB . SER 261 261 ? A -2.819 5.818 3.638 1.000 1 A SER 72.560 1
ATOM 4047 O OG . SER 261 261 ? A -1.804 4.990 3.131 1.000 1 A SER 72.560 1
ATOM 4048 H H . SER 261 261 ? A -4.561 4.008 2.906 1.000 1 A SER 72.560 1
ATOM 4049 H HA . SER 261 261 ? A -3.155 4.603 5.356 1.000 1 A SER 72.560 1
ATOM 4050 H HB2 . SER 261 261 ? A -3.386 6.249 2.813 1.000 1 A SER 72.560 1
ATOM 4051 H HB3 . SER 261 261 ? A -2.320 6.611 4.196 1.000 1 A SER 72.560 1
ATOM 4052 H HG . SER 261 261 ? A -2.226 4.482 2.434 1.000 1 A SER 72.560 1
ATOM 4053 N N . ILE 262 262 ? A -5.921 6.201 5.000 1.000 1 A ILE 77.440 1
ATOM 4054 C CA . ILE 262 262 ? A -6.863 7.054 5.724 1.000 1 A ILE 77.440 1
ATOM 4055 C C . ILE 262 262 ? A -7.415 6.249 6.894 1.000 1 A ILE 77.440 1
ATOM 4056 O O . ILE 262 262 ? A -8.201 5.315 6.712 1.000 1 A ILE 77.440 1
ATOM 4057 C CB . ILE 262 262 ? A -7.982 7.609 4.826 1.000 1 A ILE 77.440 1
ATOM 4058 C CG1 . ILE 262 262 ? A -7.420 8.401 3.629 1.000 1 A ILE 77.440 1
ATOM 4059 C CG2 . ILE 262 262 ? A -8.900 8.518 5.674 1.000 1 A ILE 77.440 1
ATOM 4060 C CD1 . ILE 262 262 ? A -8.493 8.852 2.630 1.000 1 A ILE 77.440 1
ATOM 4061 H H . ILE 262 262 ? A -6.293 5.490 4.386 1.000 1 A ILE 77.440 1
ATOM 4062 H HA . ILE 262 262 ? A -6.321 7.911 6.123 1.000 1 A ILE 77.440 1
ATOM 4063 H HB . ILE 262 262 ? A -8.545 6.764 4.428 1.000 1 A ILE 77.440 1
ATOM 4064 H HG12 . ILE 262 262 ? A -6.709 7.781 3.084 1.000 1 A ILE 77.440 1
ATOM 4065 H HG13 . ILE 262 262 ? A -6.896 9.283 3.998 1.000 1 A ILE 77.440 1
ATOM 4066 H HG21 . ILE 262 262 ? A -8.330 9.367 6.052 1.000 1 A ILE 77.440 1
ATOM 4067 H HG22 . ILE 262 262 ? A -9.736 8.885 5.079 1.000 1 A ILE 77.440 1
ATOM 4068 H HG23 . ILE 262 262 ? A -9.316 7.971 6.520 1.000 1 A ILE 77.440 1
ATOM 4069 H HD11 . ILE 262 262 ? A -9.139 9.611 3.073 1.000 1 A ILE 77.440 1
ATOM 4070 H HD12 . ILE 262 262 ? A -9.089 7.998 2.309 1.000 1 A ILE 77.440 1
ATOM 4071 H HD13 . ILE 262 262 ? A -8.008 9.290 1.758 1.000 1 A ILE 77.440 1
ATOM 4072 N N . ALA 263 263 ? A -7.012 6.657 8.089 1.000 1 A ALA 80.500 1
ATOM 4073 C CA . ALA 263 263 ? A -7.377 6.013 9.335 1.000 1 A ALA 80.500 1
ATOM 4074 C C . ALA 263 263 ? A -8.175 6.983 10.214 1.000 1 A ALA 80.500 1
ATOM 4075 O O . ALA 263 263 ? A -7.901 8.178 10.218 1.000 1 A ALA 80.500 1
ATOM 4076 C CB . ALA 263 263 ? A -6.095 5.504 9.995 1.000 1 A ALA 80.500 1
ATOM 4077 H H . ALA 263 263 ? A -6.404 7.462 8.135 1.000 1 A ALA 80.500 1
ATOM 4078 H HA . ALA 263 263 ? A -7.994 5.142 9.113 1.000 1 A ALA 80.500 1
ATOM 4079 H HB1 . ALA 263 263 ? A -6.351 4.871 10.845 1.000 1 A ALA 80.500 1
ATOM 4080 H HB2 . ALA 263 263 ? A -5.530 4.900 9.285 1.000 1 A ALA 80.500 1
ATOM 4081 H HB3 . ALA 263 263 ? A -5.481 6.340 10.329 1.000 1 A ALA 80.500 1
ATOM 4082 N N . GLY 264 264 ? A -9.158 6.502 10.964 1.000 1 A GLY 83.750 1
ATOM 4083 C CA . GLY 264 264 ? A -9.932 7.281 11.921 1.000 1 A GLY 83.750 1
ATOM 4084 C C . GLY 264 264 ? A -9.855 6.701 13.321 1.000 1 A GLY 83.750 1
ATOM 4085 O O . GLY 264 264 ? A -9.689 5.499 13.494 1.000 1 A GLY 83.750 1
ATOM 4086 H H . GLY 264 264 ? A -9.368 5.517 10.881 1.000 1 A GLY 83.750 1
ATOM 4087 H HA2 . GLY 264 264 ? A -9.543 8.299 11.953 1.000 1 A GLY 83.750 1
ATOM 4088 H HA3 . GLY 264 264 ? A -10.981 7.333 11.629 1.000 1 A GLY 83.750 1
ATOM 4089 N N . GLN 265 265 ? A -9.988 7.560 14.319 1.000 1 A GLN 83.190 1
ATOM 4090 C CA . GLN 265 265 ? A -9.915 7.189 15.723 1.000 1 A GLN 83.190 1
ATOM 4091 C C . GLN 265 265 ? A -10.999 7.907 16.518 1.000 1 A GLN 83.190 1
ATOM 4092 O O . GLN 265 265 ? A -11.206 9.105 16.326 1.000 1 A GLN 83.190 1
ATOM 4093 C CB . GLN 265 265 ? A -8.523 7.571 16.213 1.000 1 A GLN 83.190 1
ATOM 4094 C CG . GLN 265 265 ? A -8.316 7.158 17.663 1.000 1 A GLN 83.190 1
ATOM 4095 C CD . GLN 265 265 ? A -6.900 7.434 18.122 1.000 1 A GLN 83.190 1
ATOM 4096 O OE1 . GLN 265 265 ? A -6.128 8.180 17.527 1.000 1 A GLN 83.190 1
ATOM 4097 N NE2 . GLN 265 265 ? A -6.537 6.812 19.203 1.000 1 A GLN 83.190 1
ATOM 4098 H H . GLN 265 265 ? A -10.028 8.546 14.100 1.000 1 A GLN 83.190 1
ATOM 4099 H HA . GLN 265 265 ? A -10.046 6.113 15.839 1.000 1 A GLN 83.190 1
ATOM 4100 H HB2 . GLN 265 265 ? A -8.384 8.648 16.118 1.000 1 A GLN 83.190 1
ATOM 4101 H HB3 . GLN 265 265 ? A -7.782 7.061 15.597 1.000 1 A GLN 83.190 1
ATOM 4102 H HG2 . GLN 265 265 ? A -8.511 6.089 17.749 1.000 1 A GLN 83.190 1
ATOM 4103 H HG3 . GLN 265 265 ? A -8.997 7.697 18.321 1.000 1 A GLN 83.190 1
ATOM 4104 H HE21 . GLN 265 265 ? A -7.182 6.119 19.554 1.000 1 A GLN 83.190 1
ATOM 4105 H HE22 . GLN 265 265 ? A -5.549 6.735 19.398 1.000 1 A GLN 83.190 1
ATOM 4106 N N . ILE 266 266 ? A -11.681 7.198 17.420 1.000 1 A ILE 85.620 1
ATOM 4107 C CA . ILE 266 266 ? A -12.659 7.821 18.318 1.000 1 A ILE 85.620 1
ATOM 4108 C C . ILE 266 266 ? A -11.906 8.624 19.377 1.000 1 A ILE 85.620 1
ATOM 4109 O O . ILE 266 266 ? A -11.106 8.076 20.128 1.000 1 A ILE 85.620 1
ATOM 4110 C CB . ILE 266 266 ? A -13.605 6.799 18.981 1.000 1 A ILE 85.620 1
ATOM 4111 C CG1 . ILE 266 266 ? A -14.257 5.862 17.938 1.000 1 A ILE 85.620 1
ATOM 4112 C CG2 . ILE 266 266 ? A -14.676 7.571 19.781 1.000 1 A ILE 85.620 1
ATOM 4113 C CD1 . ILE 266 266 ? A -15.177 4.814 18.576 1.000 1 A ILE 85.620 1
ATOM 4114 H H . ILE 266 266 ? A -11.408 6.242 17.597 1.000 1 A ILE 85.620 1
ATOM 4115 H HA . ILE 266 266 ? A -13.271 8.508 17.733 1.000 1 A ILE 85.620 1
ATOM 4116 H HB . ILE 266 266 ? A -13.028 6.186 19.673 1.000 1 A ILE 85.620 1
ATOM 4117 H HG12 . ILE 266 266 ? A -14.824 6.447 17.214 1.000 1 A ILE 85.620 1
ATOM 4118 H HG13 . ILE 266 266 ? A -13.478 5.321 17.403 1.000 1 A ILE 85.620 1
ATOM 4119 H HG21 . ILE 266 266 ? A -14.214 8.198 20.543 1.000 1 A ILE 85.620 1
ATOM 4120 H HG22 . ILE 266 266 ? A -15.343 6.884 20.302 1.000 1 A ILE 85.620 1
ATOM 4121 H HG23 . ILE 266 266 ? A -15.257 8.202 19.109 1.000 1 A ILE 85.620 1
ATOM 4122 H HD11 . ILE 266 266 ? A -14.660 4.319 19.398 1.000 1 A ILE 85.620 1
ATOM 4123 H HD12 . ILE 266 266 ? A -15.446 4.058 17.839 1.000 1 A ILE 85.620 1
ATOM 4124 H HD13 . ILE 266 266 ? A -16.095 5.276 18.940 1.000 1 A ILE 85.620 1
ATOM 4125 N N . VAL 267 267 ? A -12.187 9.921 19.446 1.000 1 A VAL 84.620 1
ATOM 4126 C CA . VAL 267 267 ? A -11.514 10.855 20.362 1.000 1 A VAL 84.620 1
ATOM 4127 C C . VAL 267 267 ? A -12.450 11.432 21.419 1.000 1 A VAL 84.620 1
ATOM 4128 O O . VAL 267 267 ? A -11.993 11.986 22.414 1.000 1 A VAL 84.620 1
ATOM 4129 C CB . VAL 267 267 ? A -10.818 11.975 19.574 1.000 1 A VAL 84.620 1
ATOM 4130 C CG1 . VAL 267 267 ? A -9.685 11.388 18.719 1.000 1 A VAL 84.620 1
ATOM 4131 C CG2 . VAL 267 267 ? A -11.790 12.751 18.668 1.000 1 A VAL 84.620 1
ATOM 4132 H H . VAL 267 267 ? A -12.835 10.297 18.769 1.000 1 A VAL 84.620 1
ATOM 4133 H HA . VAL 267 267 ? A -10.741 10.324 20.917 1.000 1 A VAL 84.620 1
ATOM 4134 H HB . VAL 267 267 ? A -10.387 12.670 20.294 1.000 1 A VAL 84.620 1
ATOM 4135 H HG11 . VAL 267 267 ? A -9.144 12.175 18.194 1.000 1 A VAL 84.620 1
ATOM 4136 H HG12 . VAL 267 267 ? A -8.982 10.850 19.356 1.000 1 A VAL 84.620 1
ATOM 4137 H HG13 . VAL 267 267 ? A -10.082 10.693 17.980 1.000 1 A VAL 84.620 1
ATOM 4138 H HG21 . VAL 267 267 ? A -12.162 12.102 17.876 1.000 1 A VAL 84.620 1
ATOM 4139 H HG22 . VAL 267 267 ? A -12.619 13.143 19.257 1.000 1 A VAL 84.620 1
ATOM 4140 H HG23 . VAL 267 267 ? A -11.291 13.591 18.184 1.000 1 A VAL 84.620 1
ATOM 4141 N N . TYR 268 268 ? A -13.764 11.308 21.218 1.000 1 A TYR 88.060 1
ATOM 4142 C CA . TYR 268 268 ? A -14.772 11.795 22.154 1.000 1 A TYR 88.060 1
ATOM 4143 C C . TYR 268 268 ? A -16.097 11.048 21.995 1.000 1 A TYR 88.060 1
ATOM 4144 O O . TYR 268 268 ? A -16.454 10.630 20.891 1.000 1 A TYR 88.060 1
ATOM 4145 C CB . TYR 268 268 ? A -14.980 13.291 21.922 1.000 1 A TYR 88.060 1
ATOM 4146 C CG . TYR 268 268 ? A -15.963 13.930 22.869 1.000 1 A TYR 88.060 1
ATOM 4147 C CD1 . TYR 268 268 ? A -17.277 14.193 22.444 1.000 1 A TYR 88.060 1
ATOM 4148 C CD2 . TYR 268 268 ? A -15.559 14.260 24.174 1.000 1 A TYR 88.060 1
ATOM 4149 C CE1 . TYR 268 268 ? A -18.188 14.785 23.331 1.000 1 A TYR 88.060 1
ATOM 4150 C CE2 . TYR 268 268 ? A -16.482 14.826 25.072 1.000 1 A TYR 88.060 1
ATOM 4151 C CZ . TYR 268 268 ? A -17.808 15.070 24.655 1.000 1 A TYR 88.060 1
ATOM 4152 O OH . TYR 268 268 ? A -18.698 15.621 25.520 1.000 1 A TYR 88.060 1
ATOM 4153 H H . TYR 268 268 ? A -14.081 10.834 20.384 1.000 1 A TYR 88.060 1
ATOM 4154 H HA . TYR 268 268 ? A -14.410 11.646 23.171 1.000 1 A TYR 88.060 1
ATOM 4155 H HB2 . TYR 268 268 ? A -15.357 13.430 20.909 1.000 1 A TYR 88.060 1
ATOM 4156 H HB3 . TYR 268 268 ? A -14.024 13.809 22.008 1.000 1 A TYR 88.060 1
ATOM 4157 H HD1 . TYR 268 268 ? A -17.587 13.974 21.432 1.000 1 A TYR 88.060 1
ATOM 4158 H HD2 . TYR 268 268 ? A -14.542 14.078 24.488 1.000 1 A TYR 88.060 1
ATOM 4159 H HE1 . TYR 268 268 ? A -19.165 15.091 22.988 1.000 1 A TYR 88.060 1
ATOM 4160 H HE2 . TYR 268 268 ? A -16.170 15.075 26.076 1.000 1 A TYR 88.060 1
ATOM 4161 H HH . TYR 268 268 ? A -18.284 15.848 26.356 1.000 1 A TYR 88.060 1
ATOM 4162 N N . VAL 269 269 ? A -16.837 10.924 23.100 1.000 1 A VAL 89.560 1
ATOM 4163 C CA . VAL 269 269 ? A -18.135 10.245 23.178 1.000 1 A VAL 89.560 1
ATOM 4164 C C . VAL 269 269 ? A -19.103 11.074 24.030 1.000 1 A VAL 89.560 1
ATOM 4165 O O . VAL 269 269 ? A -18.885 11.242 25.232 1.000 1 A VAL 89.560 1
ATOM 4166 C CB . VAL 269 269 ? A -17.967 8.835 23.787 1.000 1 A VAL 89.560 1
ATOM 4167 C CG1 . VAL 269 269 ? A -19.296 8.076 23.822 1.000 1 A VAL 89.560 1
ATOM 4168 C CG2 . VAL 269 269 ? A -16.943 7.942 23.068 1.000 1 A VAL 89.560 1
ATOM 4169 H H . VAL 269 269 ? A -16.504 11.372 23.942 1.000 1 A VAL 89.560 1
ATOM 4170 H HA . VAL 269 269 ? A -18.560 10.152 22.178 1.000 1 A VAL 89.560 1
ATOM 4171 H HB . VAL 269 269 ? A -17.618 8.950 24.814 1.000 1 A VAL 89.560 1
ATOM 4172 H HG11 . VAL 269 269 ? A -19.673 7.928 22.810 1.000 1 A VAL 89.560 1
ATOM 4173 H HG12 . VAL 269 269 ? A -19.129 7.110 24.298 1.000 1 A VAL 89.560 1
ATOM 4174 H HG13 . VAL 269 269 ? A -20.037 8.621 24.408 1.000 1 A VAL 89.560 1
ATOM 4175 H HG21 . VAL 269 269 ? A -16.849 6.995 23.599 1.000 1 A VAL 89.560 1
ATOM 4176 H HG22 . VAL 269 269 ? A -15.964 8.420 23.062 1.000 1 A VAL 89.560 1
ATOM 4177 H HG23 . VAL 269 269 ? A -17.241 7.739 22.039 1.000 1 A VAL 89.560 1
ATOM 4178 N N . ASP 270 270 ? A -20.210 11.530 23.439 1.000 1 A ASP 91.000 1
ATOM 4179 C CA . ASP 270 270 ? A -21.316 12.174 24.158 1.000 1 A ASP 91.000 1
ATOM 4180 C C . ASP 270 270 ? A -22.466 11.172 24.362 1.000 1 A ASP 91.000 1
ATOM 4181 O O . ASP 270 270 ? A -23.148 10.772 23.419 1.000 1 A ASP 91.000 1
ATOM 4182 C CB . ASP 270 270 ? A -21.784 13.449 23.435 1.000 1 A ASP 91.000 1
ATOM 4183 C CG . ASP 270 270 ? A -22.780 14.255 24.279 1.000 1 A ASP 91.000 1
ATOM 4184 O OD1 . ASP 270 270 ? A -22.527 15.400 24.714 1.000 1 A ASP 91.000 1
ATOM 4185 O OD2 . ASP 270 270 ? A -23.866 13.714 24.560 1.000 1 A ASP 91.000 1
ATOM 4186 H H . ASP 270 270 ? A -20.344 11.366 22.451 1.000 1 A ASP 91.000 1
ATOM 4187 H HA . ASP 270 270 ? A -20.961 12.493 25.138 1.000 1 A ASP 91.000 1
ATOM 4188 H HB2 . ASP 270 270 ? A -22.251 13.175 22.489 1.000 1 A ASP 91.000 1
ATOM 4189 H HB3 . ASP 270 270 ? A -20.921 14.078 23.215 1.000 1 A ASP 91.000 1
ATOM 4190 N N . LEU 271 271 ? A -22.698 10.771 25.616 1.000 1 A LEU 90.620 1
ATOM 4191 C CA . LEU 271 271 ? A -23.776 9.840 25.989 1.000 1 A LEU 90.620 1
ATOM 4192 C C . LEU 271 271 ? A -25.148 10.513 26.174 1.000 1 A LEU 90.620 1
ATOM 4193 O O . LEU 271 271 ? A -26.135 9.817 26.391 1.000 1 A LEU 90.620 1
ATOM 4194 C CB . LEU 271 271 ? A -23.383 9.076 27.270 1.000 1 A LEU 90.620 1
ATOM 4195 C CG . LEU 271 271 ? A -22.195 8.110 27.129 1.000 1 A LEU 90.620 1
ATOM 4196 C CD1 . LEU 271 271 ? A -21.912 7.465 28.488 1.000 1 A LEU 90.620 1
ATOM 4197 C CD2 . LEU 271 271 ? A -22.467 6.988 26.130 1.000 1 A LEU 90.620 1
ATOM 4198 H H . LEU 271 271 ? A -22.090 11.128 26.339 1.000 1 A LEU 90.620 1
ATOM 4199 H HA . LEU 271 271 ? A -23.915 9.122 25.181 1.000 1 A LEU 90.620 1
ATOM 4200 H HB2 . LEU 271 271 ? A -23.161 9.803 28.051 1.000 1 A LEU 90.620 1
ATOM 4201 H HB3 . LEU 271 271 ? A -24.243 8.494 27.601 1.000 1 A LEU 90.620 1
ATOM 4202 H HG . LEU 271 271 ? A -21.309 8.662 26.816 1.000 1 A LEU 90.620 1
ATOM 4203 H HD11 . LEU 271 271 ? A -22.769 6.872 28.807 1.000 1 A LEU 90.620 1
ATOM 4204 H HD12 . LEU 271 271 ? A -21.713 8.233 29.235 1.000 1 A LEU 90.620 1
ATOM 4205 H HD13 . LEU 271 271 ? A -21.044 6.811 28.412 1.000 1 A LEU 90.620 1
ATOM 4206 H HD21 . LEU 271 271 ? A -22.534 7.394 25.121 1.000 1 A LEU 90.620 1
ATOM 4207 H HD22 . LEU 271 271 ? A -23.396 6.475 26.379 1.000 1 A LEU 90.620 1
ATOM 4208 H HD23 . LEU 271 271 ? A -21.642 6.276 26.158 1.000 1 A LEU 90.620 1
ATOM 4209 N N . SER 272 272 ? A -25.228 11.844 26.126 1.000 1 A SER 89.750 1
ATOM 4210 C CA . SER 272 272 ? A -26.497 12.576 26.255 1.000 1 A SER 89.750 1
ATOM 4211 C C . SER 272 272 ? A -27.184 12.806 24.906 1.000 1 A SER 89.750 1
ATOM 4212 O O . SER 272 272 ? A -28.404 12.702 24.812 1.000 1 A SER 89.750 1
ATOM 4213 C CB . SER 272 272 ? A -26.296 13.882 27.025 1.000 1 A SER 89.750 1
ATOM 4214 O OG . SER 272 272 ? A -25.278 14.705 26.495 1.000 1 A SER 89.750 1
ATOM 4215 H H . SER 272 272 ? A -24.414 12.358 25.820 1.000 1 A SER 89.750 1
ATOM 4216 H HA . SER 272 272 ? A -27.190 11.975 26.844 1.000 1 A SER 89.750 1
ATOM 4217 H HB2 . SER 272 272 ? A -27.235 14.436 27.035 1.000 1 A SER 89.750 1
ATOM 4218 H HB3 . SER 272 272 ? A -26.035 13.637 28.054 1.000 1 A SER 89.750 1
ATOM 4219 H HG . SER 272 272 ? A -24.813 14.259 25.784 1.000 1 A SER 89.750 1
ATOM 4220 N N . SER 273 273 ? A -26.397 13.033 23.859 1.000 1 A SER 88.190 1
ATOM 4221 C CA . SER 273 273 ? A -26.826 13.314 22.487 1.000 1 A SER 88.190 1
ATOM 4222 C C . SER 273 273 ? A -26.426 12.210 21.512 1.000 1 A SER 88.190 1
ATOM 4223 O O . SER 273 273 ? A -26.772 12.285 20.336 1.000 1 A SER 88.190 1
ATOM 4224 C CB . SER 273 273 ? A -26.222 14.635 22.030 1.000 1 A SER 88.190 1
ATOM 4225 O OG . SER 273 273 ? A -26.527 15.622 22.977 1.000 1 A SER 88.190 1
ATOM 4226 H H . SER 273 273 ? A -25.414 13.169 24.049 1.000 1 A SER 88.190 1
ATOM 4227 H HA . SER 273 273 ? A -27.912 13.409 22.453 1.000 1 A SER 88.190 1
ATOM 4228 H HB2 . SER 273 273 ? A -25.139 14.520 21.989 1.000 1 A SER 88.190 1
ATOM 4229 H HB3 . SER 273 273 ? A -26.608 14.918 21.051 1.000 1 A SER 88.190 1
ATOM 4230 H HG . SER 273 273 ? A -27.324 16.086 22.711 1.000 1 A SER 88.190 1
ATOM 4231 N N . TYR 274 274 ? A -25.723 11.177 21.995 1.000 1 A TYR 89.750 1
ATOM 4232 C CA . TYR 274 274 ? A -25.359 9.969 21.251 1.000 1 A TYR 89.750 1
ATOM 4233 C C . TYR 274 274 ? A -24.632 10.273 19.938 1.000 1 A TYR 89.750 1
ATOM 4234 O O . TYR 274 274 ? A -24.996 9.789 18.859 1.000 1 A TYR 89.750 1
ATOM 4235 C CB . TYR 274 274 ? A -26.582 9.071 21.077 1.000 1 A TYR 89.750 1
ATOM 4236 C CG . TYR 274 274 ? A -27.175 8.575 22.379 1.000 1 A TYR 89.750 1
ATOM 4237 C CD1 . TYR 274 274 ? A -26.800 7.314 22.874 1.000 1 A TYR 89.750 1
ATOM 4238 C CD2 . TYR 274 274 ? A -28.107 9.362 23.085 1.000 1 A TYR 89.750 1
ATOM 4239 C CE1 . TYR 274 274 ? A -27.368 6.830 24.065 1.000 1 A TYR 89.750 1
ATOM 4240 C CE2 . TYR 274 274 ? A -28.664 8.890 24.286 1.000 1 A TYR 89.750 1
ATOM 4241 C CZ . TYR 274 274 ? A -28.290 7.623 24.779 1.000 1 A TYR 89.750 1
ATOM 4242 O OH . TYR 274 274 ? A -28.806 7.172 25.949 1.000 1 A TYR 89.750 1
ATOM 4243 H H . TYR 274 274 ? A -25.416 11.227 22.955 1.000 1 A TYR 89.750 1
ATOM 4244 H HA . TYR 274 274 ? A -24.646 9.416 21.862 1.000 1 A TYR 89.750 1
ATOM 4245 H HB2 . TYR 274 274 ? A -26.299 8.206 20.477 1.000 1 A TYR 89.750 1
ATOM 4246 H HB3 . TYR 274 274 ? A -27.337 9.626 20.519 1.000 1 A TYR 89.750 1
ATOM 4247 H HD1 . TYR 274 274 ? A -26.079 6.716 22.336 1.000 1 A TYR 89.750 1
ATOM 4248 H HD2 . TYR 274 274 ? A -28.375 10.342 22.719 1.000 1 A TYR 89.750 1
ATOM 4249 H HE1 . TYR 274 274 ? A -27.101 5.856 24.447 1.000 1 A TYR 89.750 1
ATOM 4250 H HE2 . TYR 274 274 ? A -29.341 9.516 24.848 1.000 1 A TYR 89.750 1
ATOM 4251 H HH . TYR 274 274 ? A -29.310 7.849 26.405 1.000 1 A TYR 89.750 1
ATOM 4252 N N . TYR 275 275 ? A -23.582 11.082 20.045 1.000 1 A TYR 89.690 1
ATOM 4253 C CA . TYR 275 275 ? A -22.612 11.259 18.975 1.000 1 A TYR 89.690 1
ATOM 4254 C C . TYR 275 275 ? A -21.204 10.952 19.471 1.000 1 A TYR 89.690 1
ATOM 4255 O O . TYR 275 275 ? A -20.896 11.052 20.660 1.000 1 A TYR 89.690 1
ATOM 4256 C CB . TYR 275 275 ? A -22.721 12.649 18.330 1.000 1 A TYR 89.690 1
ATOM 4257 C CG . TYR 275 275 ? A -22.280 13.792 19.215 1.000 1 A TYR 89.690 1
ATOM 4258 C CD1 . TYR 275 275 ? A -23.234 14.448 20.011 1.000 1 A TYR 89.690 1
ATOM 4259 C CD2 . TYR 275 275 ? A -20.928 14.194 19.248 1.000 1 A TYR 89.690 1
ATOM 4260 C CE1 . TYR 275 275 ? A -22.839 15.490 20.867 1.000 1 A TYR 89.690 1
ATOM 4261 C CE2 . TYR 275 275 ? A -20.533 15.252 20.088 1.000 1 A TYR 89.690 1
ATOM 4262 C CZ . TYR 275 275 ? A -21.489 15.887 20.906 1.000 1 A TYR 89.690 1
ATOM 4263 O OH . TYR 275 275 ? A -21.121 16.873 21.750 1.000 1 A TYR 89.690 1
ATOM 4264 H H . TYR 275 275 ? A -23.320 11.407 20.964 1.000 1 A TYR 89.690 1
ATOM 4265 H HA . TYR 275 275 ? A -22.831 10.522 18.203 1.000 1 A TYR 89.690 1
ATOM 4266 H HB2 . TYR 275 275 ? A -22.108 12.670 17.429 1.000 1 A TYR 89.690 1
ATOM 4267 H HB3 . TYR 275 275 ? A -23.753 12.813 18.017 1.000 1 A TYR 89.690 1
ATOM 4268 H HD1 . TYR 275 275 ? A -24.267 14.139 19.964 1.000 1 A TYR 89.690 1
ATOM 4269 H HD2 . TYR 275 275 ? A -20.193 13.689 18.638 1.000 1 A TYR 89.690 1
ATOM 4270 H HE1 . TYR 275 275 ? A -23.562 15.994 21.490 1.000 1 A TYR 89.690 1
ATOM 4271 H HE2 . TYR 275 275 ? A -19.503 15.574 20.143 1.000 1 A TYR 89.690 1
ATOM 4272 H HH . TYR 275 275 ? A -21.747 16.998 22.467 1.000 1 A TYR 89.690 1
ATOM 4273 N N . ILE 276 276 ? A -20.344 10.583 18.533 1.000 1 A ILE 88.750 1
ATOM 4274 C CA . ILE 276 276 ? A -18.906 10.469 18.759 1.000 1 A ILE 88.750 1
ATOM 4275 C C . ILE 276 276 ? A -18.177 11.434 17.847 1.000 1 A ILE 88.750 1
ATOM 4276 O O . ILE 276 276 ? A -18.688 11.823 16.796 1.000 1 A ILE 88.750 1
ATOM 4277 C CB . ILE 276 276 ? A -18.390 9.025 18.600 1.000 1 A ILE 88.750 1
ATOM 4278 C CG1 . ILE 276 276 ? A -18.630 8.486 17.178 1.000 1 A ILE 88.750 1
ATOM 4279 C CG2 . ILE 276 276 ? A -18.973 8.169 19.730 1.000 1 A ILE 88.750 1
ATOM 4280 C CD1 . ILE 276 276 ? A -18.092 7.081 16.908 1.000 1 A ILE 88.750 1
ATOM 4281 H H . ILE 276 276 ? A -20.674 10.549 17.579 1.000 1 A ILE 88.750 1
ATOM 4282 H HA . ILE 276 276 ? A -18.681 10.784 19.778 1.000 1 A ILE 88.750 1
ATOM 4283 H HB . ILE 276 276 ? A -17.310 9.047 18.751 1.000 1 A ILE 88.750 1
ATOM 4284 H HG12 . ILE 276 276 ? A -18.108 9.148 16.487 1.000 1 A ILE 88.750 1
ATOM 4285 H HG13 . ILE 276 276 ? A -19.695 8.509 16.949 1.000 1 A ILE 88.750 1
ATOM 4286 H HG21 . ILE 276 276 ? A -20.063 8.196 19.738 1.000 1 A ILE 88.750 1
ATOM 4287 H HG22 . ILE 276 276 ? A -18.608 7.144 19.674 1.000 1 A ILE 88.750 1
ATOM 4288 H HG23 . ILE 276 276 ? A -18.647 8.597 20.678 1.000 1 A ILE 88.750 1
ATOM 4289 H HD11 . ILE 276 276 ? A -18.573 6.343 17.550 1.000 1 A ILE 88.750 1
ATOM 4290 H HD12 . ILE 276 276 ? A -18.293 6.820 15.869 1.000 1 A ILE 88.750 1
ATOM 4291 H HD13 . ILE 276 276 ? A -17.016 7.062 17.081 1.000 1 A ILE 88.750 1
ATOM 4292 N N . ILE 277 277 ? A -16.968 11.799 18.243 1.000 1 A ILE 88.620 1
ATOM 4293 C CA . ILE 277 277 ? A -16.053 12.527 17.375 1.000 1 A ILE 88.620 1
ATOM 4294 C C . ILE 277 277 ? A -14.981 11.542 16.950 1.000 1 A ILE 88.620 1
ATOM 4295 O O . ILE 277 277 ? A -14.341 10.907 17.790 1.000 1 A ILE 88.620 1
ATOM 4296 C CB . ILE 277 277 ? A -15.505 13.795 18.048 1.000 1 A ILE 88.620 1
ATOM 4297 C CG1 . ILE 277 277 ? A -16.692 14.678 18.507 1.000 1 A ILE 88.620 1
ATOM 4298 C CG2 . ILE 277 277 ? A -14.586 14.559 17.081 1.000 1 A ILE 88.620 1
ATOM 4299 C CD1 . ILE 277 277 ? A -16.299 15.907 19.319 1.000 1 A ILE 88.620 1
ATOM 4300 H H . ILE 277 277 ? A -16.612 11.419 19.108 1.000 1 A ILE 88.620 1
ATOM 4301 H HA . ILE 277 277 ? A -16.582 12.855 16.481 1.000 1 A ILE 88.620 1
ATOM 4302 H HB . ILE 277 277 ? A -14.902 13.496 18.905 1.000 1 A ILE 88.620 1
ATOM 4303 H HG12 . ILE 277 277 ? A -17.251 15.001 17.629 1.000 1 A ILE 88.620 1
ATOM 4304 H HG13 . ILE 277 277 ? A -17.370 14.100 19.137 1.000 1 A ILE 88.620 1
ATOM 4305 H HG21 . ILE 277 277 ? A -14.139 15.417 17.583 1.000 1 A ILE 88.620 1
ATOM 4306 H HG22 . ILE 277 277 ? A -13.769 13.923 16.740 1.000 1 A ILE 88.620 1
ATOM 4307 H HG23 . ILE 277 277 ? A -15.153 14.901 16.215 1.000 1 A ILE 88.620 1
ATOM 4308 H HD11 . ILE 277 277 ? A -17.196 16.415 19.674 1.000 1 A ILE 88.620 1
ATOM 4309 H HD12 . ILE 277 277 ? A -15.723 16.597 18.702 1.000 1 A ILE 88.620 1
ATOM 4310 H HD13 . ILE 277 277 ? A -15.705 15.597 20.179 1.000 1 A ILE 88.620 1
ATOM 4311 N N . VAL 278 278 ? A -14.817 11.406 15.640 1.000 1 A VAL 87.120 1
ATOM 4312 C CA . VAL 278 278 ? A -13.767 10.609 15.022 1.000 1 A VAL 87.120 1
ATOM 4313 C C . VAL 278 278 ? A -12.768 11.555 14.383 1.000 1 A VAL 87.120 1
ATOM 4314 O O . VAL 278 278 ? A -13.106 12.318 13.477 1.000 1 A VAL 87.120 1
ATOM 4315 C CB . VAL 278 278 ? A -14.332 9.580 14.030 1.000 1 A VAL 87.120 1
ATOM 4316 C CG1 . VAL 278 278 ? A -13.229 8.802 13.300 1.000 1 A VAL 87.120 1
ATOM 4317 C CG2 . VAL 278 278 ? A -15.163 8.551 14.803 1.000 1 A VAL 87.120 1
ATOM 4318 H H . VAL 278 278 ? A -15.396 11.966 15.030 1.000 1 A VAL 87.120 1
ATOM 4319 H HA . VAL 278 278 ? A -13.254 10.050 15.804 1.000 1 A VAL 87.120 1
ATOM 4320 H HB . VAL 278 278 ? A -14.962 10.078 13.293 1.000 1 A VAL 87.120 1
ATOM 4321 H HG11 . VAL 278 278 ? A -13.677 8.087 12.611 1.000 1 A VAL 87.120 1
ATOM 4322 H HG12 . VAL 278 278 ? A -12.617 8.264 14.023 1.000 1 A VAL 87.120 1
ATOM 4323 H HG13 . VAL 278 278 ? A -12.600 9.483 12.727 1.000 1 A VAL 87.120 1
ATOM 4324 H HG21 . VAL 278 278 ? A -14.555 8.102 15.588 1.000 1 A VAL 87.120 1
ATOM 4325 H HG22 . VAL 278 278 ? A -16.026 9.036 15.260 1.000 1 A VAL 87.120 1
ATOM 4326 H HG23 . VAL 278 278 ? A -15.497 7.759 14.133 1.000 1 A VAL 87.120 1
ATOM 4327 N N . ARG 279 279 ? A -11.526 11.493 14.851 1.000 1 A ARG 86.060 1
ATOM 4328 C CA . ARG 279 279 ? A -10.398 12.165 14.219 1.000 1 A ARG 86.060 1
ATOM 4329 C C . ARG 279 279 ? A -9.911 11.310 13.070 1.000 1 A ARG 86.060 1
ATOM 4330 O O . ARG 279 279 ? A -9.455 10.193 13.292 1.000 1 A ARG 86.060 1
ATOM 4331 C CB . ARG 279 279 ? A -9.305 12.404 15.258 1.000 1 A ARG 86.060 1
ATOM 4332 C CG . ARG 279 279 ? A -8.042 12.989 14.610 1.000 1 A ARG 86.060 1
ATOM 4333 C CD . ARG 279 279 ? A -7.248 13.793 15.634 1.000 1 A ARG 86.060 1
ATOM 4334 N NE . ARG 279 279 ? A -7.964 15.039 15.934 1.000 1 A ARG 86.060 1
ATOM 4335 C CZ . ARG 279 279 ? A -7.513 16.069 16.602 1.000 1 A ARG 86.060 1
ATOM 4336 N NH1 . ARG 279 279 ? A -6.367 16.056 17.221 1.000 1 A ARG 86.060 1
ATOM 4337 N NH2 . ARG 279 279 ? A -8.246 17.136 16.657 1.000 1 A ARG 86.060 1
ATOM 4338 H H . ARG 279 279 ? A -11.328 10.809 15.568 1.000 1 A ARG 86.060 1
ATOM 4339 H HA . ARG 279 279 ? A -10.717 13.132 13.830 1.000 1 A ARG 86.060 1
ATOM 4340 H HB2 . ARG 279 279 ? A -9.708 13.088 16.005 1.000 1 A ARG 86.060 1
ATOM 4341 H HB3 . ARG 279 279 ? A -9.047 11.468 15.753 1.000 1 A ARG 86.060 1
ATOM 4342 H HG2 . ARG 279 279 ? A -7.424 12.177 14.226 1.000 1 A ARG 86.060 1
ATOM 4343 H HG3 . ARG 279 279 ? A -8.310 13.644 13.782 1.000 1 A ARG 86.060 1
ATOM 4344 H HD2 . ARG 279 279 ? A -7.111 13.200 16.538 1.000 1 A ARG 86.060 1
ATOM 4345 H HD3 . ARG 279 279 ? A -6.269 14.023 15.216 1.000 1 A ARG 86.060 1
ATOM 4346 H HE . ARG 279 279 ? A -8.893 15.149 15.553 1.000 1 A ARG 86.060 1
ATOM 4347 H HH11 . ARG 279 279 ? A -6.002 16.891 17.658 1.000 1 A ARG 86.060 1
ATOM 4348 H HH12 . ARG 279 279 ? A -5.908 15.175 17.406 1.000 1 A ARG 86.060 1
ATOM 4349 H HH21 . ARG 279 279 ? A -7.940 17.932 17.199 1.000 1 A ARG 86.060 1
ATOM 4350 H HH22 . ARG 279 279 ? A -9.169 17.098 16.249 1.000 1 A ARG 86.060 1
ATOM 4351 N N . VAL 280 280 ? A -10.006 11.833 11.857 1.000 1 A VAL 84.190 1
ATOM 4352 C CA . VAL 280 280 ? A -9.535 11.157 10.650 1.000 1 A VAL 84.190 1
ATOM 4353 C C . VAL 280 280 ? A -8.184 11.728 10.239 1.000 1 A VAL 84.190 1
ATOM 4354 O O . VAL 280 280 ? A -8.021 12.944 10.115 1.000 1 A VAL 84.190 1
ATOM 4355 C CB . VAL 280 280 ? A -10.585 11.200 9.530 1.000 1 A VAL 84.190 1
ATOM 4356 C CG1 . VAL 280 280 ? A -10.132 10.349 8.339 1.000 1 A VAL 84.190 1
ATOM 4357 C CG2 . VAL 280 280 ? A -11.925 10.634 10.012 1.000 1 A VAL 84.190 1
ATOM 4358 H H . VAL 280 280 ? A -10.403 12.757 11.764 1.000 1 A VAL 84.190 1
ATOM 4359 H HA . VAL 280 280 ? A -9.381 10.103 10.879 1.000 1 A VAL 84.190 1
ATOM 4360 H HB . VAL 280 280 ? A -10.746 12.230 9.212 1.000 1 A VAL 84.190 1
ATOM 4361 H HG11 . VAL 280 280 ? A -10.900 10.342 7.566 1.000 1 A VAL 84.190 1
ATOM 4362 H HG12 . VAL 280 280 ? A -9.215 10.756 7.913 1.000 1 A VAL 84.190 1
ATOM 4363 H HG13 . VAL 280 280 ? A -9.947 9.324 8.660 1.000 1 A VAL 84.190 1
ATOM 4364 H HG21 . VAL 280 280 ? A -12.378 11.304 10.743 1.000 1 A VAL 84.190 1
ATOM 4365 H HG22 . VAL 280 280 ? A -11.767 9.656 10.467 1.000 1 A VAL 84.190 1
ATOM 4366 H HG23 . VAL 280 280 ? A -12.603 10.520 9.167 1.000 1 A VAL 84.190 1
ATOM 4367 N N . TYR 281 281 ? A -7.220 10.831 10.057 1.000 1 A TYR 82.190 1
ATOM 4368 C CA . TYR 281 281 ? A -5.855 11.090 9.633 1.000 1 A TYR 82.190 1
ATOM 4369 C C . TYR 281 281 ? A -5.760 10.949 8.120 1.000 1 A TYR 82.190 1
ATOM 4370 O O . TYR 281 281 ? A -6.007 9.896 7.533 1.000 1 A TYR 82.190 1
ATOM 4371 C CB . TYR 281 281 ? A -4.882 10.143 10.342 1.000 1 A TYR 82.190 1
ATOM 4372 C CG . TYR 281 281 ? A -4.917 10.257 11.853 1.000 1 A TYR 82.190 1
ATOM 4373 C CD1 . TYR 281 281 ? A -4.141 11.228 12.515 1.000 1 A TYR 82.190 1
ATOM 4374 C CD2 . TYR 281 281 ? A -5.742 9.392 12.596 1.000 1 A TYR 82.190 1
ATOM 4375 C CE1 . TYR 281 281 ? A -4.201 11.336 13.920 1.000 1 A TYR 82.190 1
ATOM 4376 C CE2 . TYR 281 281 ? A -5.794 9.489 13.997 1.000 1 A TYR 82.190 1
ATOM 4377 C CZ . TYR 281 281 ? A -5.023 10.459 14.664 1.000 1 A TYR 82.190 1
ATOM 4378 O OH . TYR 281 281 ? A -5.067 10.545 16.019 1.000 1 A TYR 82.190 1
ATOM 4379 H H . TYR 281 281 ? A -7.465 9.860 10.187 1.000 1 A TYR 82.190 1
ATOM 4380 H HA . TYR 281 281 ? A -5.590 12.109 9.914 1.000 1 A TYR 82.190 1
ATOM 4381 H HB2 . TYR 281 281 ? A -3.870 10.358 9.999 1.000 1 A TYR 82.190 1
ATOM 4382 H HB3 . TYR 281 281 ? A -5.111 9.116 10.058 1.000 1 A TYR 82.190 1
ATOM 4383 H HD1 . TYR 281 281 ? A -3.503 11.891 11.950 1.000 1 A TYR 82.190 1
ATOM 4384 H HD2 . TYR 281 281 ? A -6.335 8.641 12.096 1.000 1 A TYR 82.190 1
ATOM 4385 H HE1 . TYR 281 281 ? A -3.608 12.070 14.445 1.000 1 A TYR 82.190 1
ATOM 4386 H HE2 . TYR 281 281 ? A -6.418 8.816 14.567 1.000 1 A TYR 82.190 1
ATOM 4387 H HH . TYR 281 281 ? A -5.504 9.795 16.430 1.000 1 A TYR 82.190 1
ATOM 4388 N N . PHE 282 282 ? A -5.388 12.055 7.507 1.000 1 A PHE 77.940 1
ATOM 4389 C CA . PHE 282 282 ? A -5.396 12.300 6.083 1.000 1 A PHE 77.940 1
ATOM 4390 C C . PHE 282 282 ? A -3.954 12.381 5.601 1.000 1 A PHE 77.940 1
ATOM 4391 O O . PHE 282 282 ? A -3.308 13.413 5.791 1.000 1 A PHE 77.940 1
ATOM 4392 C CB . PHE 282 282 ? A -6.187 13.597 5.904 1.000 1 A PHE 77.940 1
ATOM 4393 C CG . PHE 282 282 ? A -7.671 13.366 6.002 1.000 1 A PHE 77.940 1
ATOM 4394 C CD1 . PHE 282 282 ? A -8.348 12.451 5.166 1.000 1 A PHE 77.940 1
ATOM 4395 C CD2 . PHE 282 282 ? A -8.355 14.009 7.037 1.000 1 A PHE 77.940 1
ATOM 4396 C CE1 . PHE 282 282 ? A -9.727 12.241 5.325 1.000 1 A PHE 77.940 1
ATOM 4397 C CE2 . PHE 282 282 ? A -9.710 13.746 7.234 1.000 1 A PHE 77.940 1
ATOM 4398 C CZ . PHE 282 282 ? A -10.398 12.880 6.380 1.000 1 A PHE 77.940 1
ATOM 4399 H H . PHE 282 282 ? A -5.207 12.861 8.089 1.000 1 A PHE 77.940 1
ATOM 4400 H HA . PHE 282 282 ? A -5.918 11.496 5.565 1.000 1 A PHE 77.940 1
ATOM 4401 H HB2 . PHE 282 282 ? A -5.943 14.161 5.004 1.000 1 A PHE 77.940 1
ATOM 4402 H HB3 . PHE 282 282 ? A -5.890 14.298 6.684 1.000 1 A PHE 77.940 1
ATOM 4403 H HD1 . PHE 282 282 ? A -7.813 11.909 4.401 1.000 1 A PHE 77.940 1
ATOM 4404 H HD2 . PHE 282 282 ? A -7.825 14.636 7.738 1.000 1 A PHE 77.940 1
ATOM 4405 H HE1 . PHE 282 282 ? A -10.242 11.533 4.693 1.000 1 A PHE 77.940 1
ATOM 4406 H HE2 . PHE 282 282 ? A -10.203 14.127 8.117 1.000 1 A PHE 77.940 1
ATOM 4407 H HZ . PHE 282 282 ? A -11.420 12.627 6.622 1.000 1 A PHE 77.940 1
ATOM 4408 N N . PRO 283 283 ? A -3.401 11.300 5.030 1.000 1 A PRO 78.380 1
ATOM 4409 C CA . PRO 283 283 ? A -2.024 11.302 4.574 1.000 1 A PRO 78.380 1
ATOM 4410 C C . PRO 283 283 ? A -1.888 12.319 3.441 1.000 1 A PRO 78.380 1
ATOM 4411 O O . PRO 283 283 ? A -2.693 12.361 2.507 1.000 1 A PRO 78.380 1
ATOM 4412 C CB . PRO 283 283 ? A -1.736 9.866 4.130 1.000 1 A PRO 78.380 1
ATOM 4413 C CG . PRO 283 283 ? A -3.105 9.445 3.618 1.000 1 A PRO 78.380 1
ATOM 4414 C CD . PRO 283 283 ? A -4.072 10.087 4.599 1.000 1 A PRO 78.380 1
ATOM 4415 H HA . PRO 283 283 ? A -1.354 11.571 5.390 1.000 1 A PRO 78.380 1
ATOM 4416 H HB2 . PRO 283 283 ? A -1.462 9.257 4.992 1.000 1 A PRO 78.380 1
ATOM 4417 H HB3 . PRO 283 283 ? A -0.976 9.816 3.350 1.000 1 A PRO 78.380 1
ATOM 4418 H HG2 . PRO 283 283 ? A -3.245 8.365 3.564 1.000 1 A PRO 78.380 1
ATOM 4419 H HG3 . PRO 283 283 ? A -3.246 9.895 2.635 1.000 1 A PRO 78.380 1
ATOM 4420 H HD2 . PRO 283 283 ? A -4.244 9.432 5.453 1.000 1 A PRO 78.380 1
ATOM 4421 H HD3 . PRO 283 283 ? A -5.005 10.313 4.082 1.000 1 A PRO 78.380 1
ATOM 4422 N N . ILE 284 284 ? A -0.855 13.146 3.534 1.000 1 A ILE 80.620 1
ATOM 4423 C CA . ILE 284 284 ? A -0.445 14.003 2.431 1.000 1 A ILE 80.620 1
ATOM 4424 C C . ILE 284 284 ? A 0.548 13.188 1.607 1.000 1 A ILE 80.620 1
ATOM 4425 O O . ILE 284 284 ? A 1.564 12.723 2.134 1.000 1 A ILE 80.620 1
ATOM 4426 C CB . ILE 284 284 ? A 0.173 15.305 2.955 1.000 1 A ILE 80.620 1
ATOM 4427 C CG1 . ILE 284 284 ? A -0.750 16.096 3.907 1.000 1 A ILE 80.620 1
ATOM 4428 C CG2 . ILE 284 284 ? A 0.666 16.177 1.782 1.000 1 A ILE 80.620 1
ATOM 4429 C CD1 . ILE 284 284 ? A -0.010 17.278 4.556 1.000 1 A ILE 80.620 1
ATOM 4430 H H . ILE 284 284 ? A -0.240 13.077 4.332 1.000 1 A ILE 80.620 1
ATOM 4431 H HA . ILE 284 284 ? A -1.305 14.259 1.811 1.000 1 A ILE 80.620 1
ATOM 4432 H HB . ILE 284 284 ? A 1.029 14.993 3.553 1.000 1 A ILE 80.620 1
ATOM 4433 H HG12 . ILE 284 284 ? A -1.624 16.461 3.366 1.000 1 A ILE 80.620 1
ATOM 4434 H HG13 . ILE 284 284 ? A -1.089 15.443 4.711 1.000 1 A ILE 80.620 1
ATOM 4435 H HG21 . ILE 284 284 ? A -0.178 16.497 1.171 1.000 1 A ILE 80.620 1
ATOM 4436 H HG22 . ILE 284 284 ? A 1.371 15.627 1.158 1.000 1 A ILE 80.620 1
ATOM 4437 H HG23 . ILE 284 284 ? A 1.195 17.054 2.152 1.000 1 A ILE 80.620 1
ATOM 4438 H HD11 . ILE 284 284 ? A 0.983 16.966 4.879 1.000 1 A ILE 80.620 1
ATOM 4439 H HD12 . ILE 284 284 ? A -0.545 17.635 5.436 1.000 1 A ILE 80.620 1
ATOM 4440 H HD13 . ILE 284 284 ? A 0.080 18.102 3.848 1.000 1 A ILE 80.620 1
ATOM 4441 N N . LEU 285 285 ? A 0.246 13.003 0.326 1.000 1 A LEU 85.620 1
ATOM 4442 C CA . LEU 285 285 ? A 1.109 12.303 -0.615 1.000 1 A LEU 85.620 1
ATOM 4443 C C . LEU 285 285 ? A 1.765 13.332 -1.534 1.000 1 A LEU 85.620 1
ATOM 4444 O O . LEU 285 285 ? A 1.088 14.088 -2.220 1.000 1 A LEU 85.620 1
ATOM 4445 C CB . LEU 285 285 ? A 0.299 11.255 -1.396 1.000 1 A LEU 85.620 1
ATOM 4446 C CG . LEU 285 285 ? A -0.443 10.211 -0.538 1.000 1 A LEU 85.620 1
ATOM 4447 C CD1 . LEU 285 285 ? A -1.115 9.192 -1.457 1.000 1 A LEU 85.620 1
ATOM 4448 C CD2 . LEU 285 285 ? A 0.498 9.462 0.409 1.000 1 A LEU 85.620 1
ATOM 4449 H H . LEU 285 285 ? A -0.593 13.424 -0.047 1.000 1 A LEU 85.620 1
ATOM 4450 H HA . LEU 285 285 ? A 1.903 11.785 -0.077 1.000 1 A LEU 85.620 1
ATOM 4451 H HB2 . LEU 285 285 ? A -0.435 11.771 -2.016 1.000 1 A LEU 85.620 1
ATOM 4452 H HB3 . LEU 285 285 ? A 0.986 10.733 -2.061 1.000 1 A LEU 85.620 1
ATOM 4453 H HG . LEU 285 285 ? A -1.216 10.702 0.054 1.000 1 A LEU 85.620 1
ATOM 4454 H HD11 . LEU 285 285 ? A -1.669 8.461 -0.867 1.000 1 A LEU 85.620 1
ATOM 4455 H HD12 . LEU 285 285 ? A -0.371 8.675 -2.064 1.000 1 A LEU 85.620 1
ATOM 4456 H HD13 . LEU 285 285 ? A -1.817 9.704 -2.115 1.000 1 A LEU 85.620 1
ATOM 4457 H HD21 . LEU 285 285 ? A 0.860 10.142 1.180 1.000 1 A LEU 85.620 1
ATOM 4458 H HD22 . LEU 285 285 ? A -0.042 8.648 0.892 1.000 1 A LEU 85.620 1
ATOM 4459 H HD23 . LEU 285 285 ? A 1.341 9.065 -0.155 1.000 1 A LEU 85.620 1
ATOM 4460 N N . THR 286 286 ? A 3.093 13.365 -1.547 1.000 1 A THR 88.690 1
ATOM 4461 C CA . THR 286 286 ? A 3.864 14.233 -2.444 1.000 1 A THR 88.690 1
ATOM 4462 C C . THR 286 286 ? A 4.521 13.372 -3.517 1.000 1 A THR 88.690 1
ATOM 4463 O O . THR 286 286 ? A 5.410 12.576 -3.213 1.000 1 A THR 88.690 1
ATOM 4464 C CB . THR 286 286 ? A 4.896 15.051 -1.657 1.000 1 A THR 88.690 1
ATOM 4465 O OG1 . THR 286 286 ? A 4.242 15.834 -0.683 1.000 1 A THR 88.690 1
ATOM 4466 C CG2 . THR 286 286 ? A 5.670 16.021 -2.552 1.000 1 A THR 88.690 1
ATOM 4467 H H . THR 286 286 ? A 3.599 12.741 -0.936 1.000 1 A THR 88.690 1
ATOM 4468 H HA . THR 286 286 ? A 3.201 14.945 -2.936 1.000 1 A THR 88.690 1
ATOM 4469 H HB . THR 286 286 ? A 5.594 14.380 -1.155 1.000 1 A THR 88.690 1
ATOM 4470 H HG1 . THR 286 286 ? A 3.729 15.243 -0.127 1.000 1 A THR 88.690 1
ATOM 4471 H HG21 . THR 286 286 ? A 6.217 15.470 -3.318 1.000 1 A THR 88.690 1
ATOM 4472 H HG22 . THR 286 286 ? A 6.388 16.573 -1.945 1.000 1 A THR 88.690 1
ATOM 4473 H HG23 . THR 286 286 ? A 4.986 16.725 -3.025 1.000 1 A THR 88.690 1
ATOM 4474 N N . GLU 287 287 ? A 4.082 13.512 -4.769 1.000 1 A GLU 91.250 1
ATOM 4475 C CA . GLU 287 287 ? A 4.725 12.856 -5.912 1.000 1 A GLU 91.250 1
ATOM 4476 C C . GLU 287 287 ? A 6.087 13.489 -6.204 1.000 1 A GLU 91.250 1
ATOM 4477 O O . GLU 287 287 ? A 6.199 14.693 -6.455 1.000 1 A GLU 91.250 1
ATOM 4478 C CB . GLU 287 287 ? A 3.795 12.875 -7.141 1.000 1 A GLU 91.250 1
ATOM 4479 C CG . GLU 287 287 ? A 4.370 12.105 -8.346 1.000 1 A GLU 91.250 1
ATOM 4480 C CD . GLU 287 287 ? A 3.384 11.964 -9.525 1.000 1 A GLU 91.250 1
ATOM 4481 O OE1 . GLU 287 287 ? A 3.821 11.660 -10.655 1.000 1 A GLU 91.250 1
ATOM 4482 O OE2 . GLU 287 287 ? A 2.148 12.033 -9.329 1.000 1 A GLU 91.250 1
ATOM 4483 H H . GLU 287 287 ? A 3.318 14.146 -4.950 1.000 1 A GLU 91.250 1
ATOM 4484 H HA . GLU 287 287 ? A 4.910 11.813 -5.657 1.000 1 A GLU 91.250 1
ATOM 4485 H HB2 . GLU 287 287 ? A 3.601 13.907 -7.436 1.000 1 A GLU 91.250 1
ATOM 4486 H HB3 . GLU 287 287 ? A 2.849 12.418 -6.850 1.000 1 A GLU 91.250 1
ATOM 4487 H HG2 . GLU 287 287 ? A 5.269 12.613 -8.694 1.000 1 A GLU 91.250 1
ATOM 4488 H HG3 . GLU 287 287 ? A 4.654 11.107 -8.014 1.000 1 A GLU 91.250 1
ATOM 4489 N N . ILE 288 288 ? A 7.130 12.658 -6.204 1.000 1 A ILE 92.000 1
ATOM 4490 C CA . ILE 288 288 ? A 8.470 13.069 -6.604 1.000 1 A ILE 92.000 1
ATOM 4491 C C . ILE 288 288 ? A 8.483 13.181 -8.126 1.000 1 A ILE 92.000 1
ATOM 4492 O O . ILE 288 288 ? A 8.456 12.189 -8.853 1.000 1 A ILE 92.000 1
ATOM 4493 C CB . ILE 288 288 ? A 9.540 12.101 -6.062 1.000 1 A ILE 92.000 1
ATOM 4494 C CG1 . ILE 288 288 ? A 9.463 11.918 -4.528 1.000 1 A ILE 92.000 1
ATOM 4495 C CG2 . ILE 288 288 ? A 10.948 12.579 -6.469 1.000 1 A ILE 92.000 1
ATOM 4496 C CD1 . ILE 288 288 ? A 9.596 13.210 -3.707 1.000 1 A ILE 92.000 1
ATOM 4497 H H . ILE 288 288 ? A 6.963 11.673 -6.058 1.000 1 A ILE 92.000 1
ATOM 4498 H HA . ILE 288 288 ? A 8.670 14.057 -6.189 1.000 1 A ILE 92.000 1
ATOM 4499 H HB . ILE 288 288 ? A 9.367 11.123 -6.512 1.000 1 A ILE 92.000 1
ATOM 4500 H HG12 . ILE 288 288 ? A 10.254 11.236 -4.215 1.000 1 A ILE 92.000 1
ATOM 4501 H HG13 . ILE 288 288 ? A 8.515 11.444 -4.274 1.000 1 A ILE 92.000 1
ATOM 4502 H HG21 . ILE 288 288 ? A 11.039 12.608 -7.555 1.000 1 A ILE 92.000 1
ATOM 4503 H HG22 . ILE 288 288 ? A 11.136 13.584 -6.091 1.000 1 A ILE 92.000 1
ATOM 4504 H HG23 . ILE 288 288 ? A 11.702 11.899 -6.072 1.000 1 A ILE 92.000 1
ATOM 4505 H HD11 . ILE 288 288 ? A 8.775 13.891 -3.933 1.000 1 A ILE 92.000 1
ATOM 4506 H HD12 . ILE 288 288 ? A 10.548 13.702 -3.910 1.000 1 A ILE 92.000 1
ATOM 4507 H HD13 . ILE 288 288 ? A 9.557 12.973 -2.644 1.000 1 A ILE 92.000 1
ATOM 4508 N N . GLN 289 289 ? A 8.507 14.420 -8.606 1.000 1 A GLN 90.060 1
ATOM 4509 C CA . GLN 289 289 ? A 8.460 14.721 -10.032 1.000 1 A GLN 90.060 1
ATOM 4510 C C . GLN 289 289 ? A 9.631 14.071 -10.775 1.000 1 A GLN 90.060 1
ATOM 4511 O O . GLN 289 289 ? A 10.753 14.024 -10.269 1.000 1 A GLN 90.060 1
ATOM 4512 C CB . GLN 289 289 ? A 8.451 16.243 -10.245 1.000 1 A GLN 90.060 1
ATOM 4513 C CG . GLN 289 289 ? A 7.268 16.940 -9.550 1.000 1 A GLN 90.060 1
ATOM 4514 C CD . GLN 289 289 ? A 5.924 16.388 -10.011 1.000 1 A GLN 90.060 1
ATOM 4515 O OE1 . GLN 289 289 ? A 5.641 16.331 -11.196 1.000 1 A GLN 90.060 1
ATOM 4516 N NE2 . GLN 289 289 ? A 5.083 15.927 -9.113 1.000 1 A GLN 90.060 1
ATOM 4517 H H . GLN 289 289 ? A 8.467 15.183 -7.945 1.000 1 A GLN 90.060 1
ATOM 4518 H HA . GLN 289 289 ? A 7.537 14.304 -10.434 1.000 1 A GLN 90.060 1
ATOM 4519 H HB2 . GLN 289 289 ? A 9.380 16.665 -9.862 1.000 1 A GLN 90.060 1
ATOM 4520 H HB3 . GLN 289 289 ? A 8.401 16.449 -11.314 1.000 1 A GLN 90.060 1
ATOM 4521 H HG2 . GLN 289 289 ? A 7.357 16.834 -8.469 1.000 1 A GLN 90.060 1
ATOM 4522 H HG3 . GLN 289 289 ? A 7.297 18.005 -9.780 1.000 1 A GLN 90.060 1
ATOM 4523 H HE21 . GLN 289 289 ? A 4.217 15.543 -9.464 1.000 1 A GLN 90.060 1
ATOM 4524 H HE22 . GLN 289 289 ? A 5.348 15.832 -8.143 1.000 1 A GLN 90.060 1
ATOM 4525 N N . GLN 290 290 ? A 9.367 13.589 -11.994 1.000 1 A GLN 90.190 1
ATOM 4526 C CA . GLN 290 290 ? A 10.354 12.910 -12.850 1.000 1 A GLN 90.190 1
ATOM 4527 C C . GLN 290 290 ? A 10.981 11.656 -12.210 1.000 1 A GLN 90.190 1
ATOM 4528 O O . GLN 290 290 ? A 12.051 11.215 -12.640 1.000 1 A GLN 90.190 1
ATOM 4529 C CB . GLN 290 290 ? A 11.431 13.895 -13.344 1.000 1 A GLN 90.190 1
ATOM 4530 C CG . GLN 290 290 ? A 10.869 15.175 -13.979 1.000 1 A GLN 90.190 1
ATOM 4531 C CD . GLN 290 290 ? A 11.966 16.182 -14.303 1.000 1 A GLN 90.190 1
ATOM 4532 O OE1 . GLN 290 290 ? A 13.132 15.867 -14.473 1.000 1 A GLN 90.190 1
ATOM 4533 N NE2 . GLN 290 290 ? A 11.632 17.450 -14.396 1.000 1 A GLN 90.190 1
ATOM 4534 H H . GLN 290 290 ? A 8.414 13.651 -12.324 1.000 1 A GLN 90.190 1
ATOM 4535 H HA . GLN 290 290 ? A 9.818 12.554 -13.730 1.000 1 A GLN 90.190 1
ATOM 4536 H HB2 . GLN 290 290 ? A 12.053 13.393 -14.084 1.000 1 A GLN 90.190 1
ATOM 4537 H HB3 . GLN 290 290 ? A 12.071 14.173 -12.506 1.000 1 A GLN 90.190 1
ATOM 4538 H HG2 . GLN 290 290 ? A 10.333 14.927 -14.895 1.000 1 A GLN 90.190 1
ATOM 4539 H HG3 . GLN 290 290 ? A 10.173 15.657 -13.292 1.000 1 A GLN 90.190 1
ATOM 4540 H HE21 . GLN 290 290 ? A 10.677 17.747 -14.258 1.000 1 A GLN 90.190 1
ATOM 4541 H HE22 . GLN 290 290 ? A 12.387 18.087 -14.609 1.000 1 A GLN 90.190 1
ATOM 4542 N N . ALA 291 291 ? A 10.323 11.080 -11.198 1.000 1 A ALA 94.560 1
ATOM 4543 C CA . ALA 291 291 ? A 10.740 9.855 -10.542 1.000 1 A ALA 94.560 1
ATOM 4544 C C . ALA 291 291 ? A 9.663 8.773 -10.650 1.000 1 A ALA 94.560 1
ATOM 4545 O O . ALA 291 291 ? A 8.488 9.002 -10.358 1.000 1 A ALA 94.560 1
ATOM 4546 C CB . ALA 291 291 ? A 11.112 10.145 -9.089 1.000 1 A ALA 94.560 1
ATOM 4547 H H . ALA 291 291 ? A 9.482 11.513 -10.843 1.000 1 A ALA 94.560 1
ATOM 4548 H HA . ALA 291 291 ? A 11.641 9.492 -11.037 1.000 1 A ALA 94.560 1
ATOM 4549 H HB1 . ALA 291 291 ? A 11.783 11.002 -9.047 1.000 1 A ALA 94.560 1
ATOM 4550 H HB2 . ALA 291 291 ? A 10.207 10.365 -8.522 1.000 1 A ALA 94.560 1
ATOM 4551 H HB3 . ALA 291 291 ? A 11.597 9.270 -8.656 1.000 1 A ALA 94.560 1
ATOM 4552 N N . TYR 292 292 ? A 10.074 7.569 -11.027 1.000 1 A TYR 95.750 1
ATOM 4553 C CA . TYR 292 292 ? A 9.193 6.409 -11.055 1.000 1 A TYR 95.750 1
ATOM 4554 C C . TYR 292 292 ? A 9.938 5.149 -10.633 1.000 1 A TYR 95.750 1
ATOM 4555 O O . TYR 292 292 ? A 11.142 5.005 -10.849 1.000 1 A TYR 95.750 1
ATOM 4556 C CB . TYR 292 292 ? A 8.543 6.267 -12.436 1.000 1 A TYR 95.750 1
ATOM 4557 C CG . TYR 292 292 ? A 9.503 6.000 -13.577 1.000 1 A TYR 95.750 1
ATOM 4558 C CD1 . TYR 292 292 ? A 10.068 7.072 -14.295 1.000 1 A TYR 95.750 1
ATOM 4559 C CD2 . TYR 292 292 ? A 9.810 4.675 -13.935 1.000 1 A TYR 95.750 1
ATOM 4560 C CE1 . TYR 292 292 ? A 10.923 6.819 -15.384 1.000 1 A TYR 95.750 1
ATOM 4561 C CE2 . TYR 292 292 ? A 10.623 4.417 -15.053 1.000 1 A TYR 95.750 1
ATOM 4562 C CZ . TYR 292 292 ? A 11.189 5.488 -15.774 1.000 1 A TYR 95.750 1
ATOM 4563 O OH . TYR 292 292 ? A 11.987 5.240 -16.846 1.000 1 A TYR 95.750 1
ATOM 4564 H H . TYR 292 292 ? A 11.044 7.435 -11.276 1.000 1 A TYR 95.750 1
ATOM 4565 H HA . TYR 292 292 ? A 8.390 6.559 -10.333 1.000 1 A TYR 95.750 1
ATOM 4566 H HB2 . TYR 292 292 ? A 7.981 7.175 -12.653 1.000 1 A TYR 95.750 1
ATOM 4567 H HB3 . TYR 292 292 ? A 7.819 5.453 -12.400 1.000 1 A TYR 95.750 1
ATOM 4568 H HD1 . TYR 292 292 ? A 9.848 8.088 -14.004 1.000 1 A TYR 95.750 1
ATOM 4569 H HD2 . TYR 292 292 ? A 9.413 3.855 -13.354 1.000 1 A TYR 95.750 1
ATOM 4570 H HE1 . TYR 292 292 ? A 11.362 7.644 -15.926 1.000 1 A TYR 95.750 1
ATOM 4571 H HE2 . TYR 292 292 ? A 10.823 3.402 -15.361 1.000 1 A TYR 95.750 1
ATOM 4572 H HH . TYR 292 292 ? A 12.311 6.061 -17.224 1.000 1 A TYR 95.750 1
ATOM 4573 N N . VAL 293 293 ? A 9.204 4.231 -10.020 1.000 1 A VAL 97.190 1
ATOM 4574 C CA . VAL 293 293 ? A 9.691 2.907 -9.657 1.000 1 A VAL 97.190 1
ATOM 4575 C C . VAL 293 293 ? A 9.297 1.940 -10.763 1.000 1 A VAL 97.190 1
ATOM 4576 O O . VAL 293 293 ? A 8.117 1.784 -11.082 1.000 1 A VAL 97.190 1
ATOM 4577 C CB . VAL 293 293 ? A 9.163 2.461 -8.285 1.000 1 A VAL 97.190 1
ATOM 4578 C CG1 . VAL 293 293 ? A 9.752 1.094 -7.917 1.000 1 A VAL 97.190 1
ATOM 4579 C CG2 . VAL 293 293 ? A 9.556 3.465 -7.196 1.000 1 A VAL 97.190 1
ATOM 4580 H H . VAL 293 293 ? A 8.211 4.397 -9.941 1.000 1 A VAL 97.190 1
ATOM 4581 H HA . VAL 293 293 ? A 10.778 2.935 -9.590 1.000 1 A VAL 97.190 1
ATOM 4582 H HB . VAL 293 293 ? A 8.076 2.384 -8.315 1.000 1 A VAL 97.190 1
ATOM 4583 H HG11 . VAL 293 293 ? A 10.840 1.129 -7.966 1.000 1 A VAL 97.190 1
ATOM 4584 H HG12 . VAL 293 293 ? A 9.389 0.337 -8.612 1.000 1 A VAL 97.190 1
ATOM 4585 H HG13 . VAL 293 293 ? A 9.454 0.811 -6.907 1.000 1 A VAL 97.190 1
ATOM 4586 H HG21 . VAL 293 293 ? A 9.228 3.101 -6.223 1.000 1 A VAL 97.190 1
ATOM 4587 H HG22 . VAL 293 293 ? A 10.638 3.597 -7.185 1.000 1 A VAL 97.190 1
ATOM 4588 H HG23 . VAL 293 293 ? A 9.075 4.426 -7.377 1.000 1 A VAL 97.190 1
ATOM 4589 N N . GLN 294 294 ? A 10.290 1.290 -11.355 1.000 1 A GLN 96.310 1
ATOM 4590 C CA . GLN 294 294 ? A 10.079 0.230 -12.325 1.000 1 A GLN 96.310 1
ATOM 4591 C C . GLN 294 294 ? A 10.226 -1.125 -11.642 1.000 1 A GLN 96.310 1
ATOM 4592 O O . GLN 294 294 ? A 11.274 -1.437 -11.079 1.000 1 A GLN 96.310 1
ATOM 4593 C CB . GLN 294 294 ? A 11.043 0.395 -13.506 1.000 1 A GLN 96.310 1
ATOM 4594 C CG . GLN 294 294 ? A 10.832 -0.699 -14.562 1.000 1 A GLN 96.310 1
ATOM 4595 C CD . GLN 294 294 ? A 9.434 -0.667 -15.171 1.000 1 A GLN 96.310 1
ATOM 4596 O OE1 . GLN 294 294 ? A 8.969 0.334 -15.697 1.000 1 A GLN 96.310 1
ATOM 4597 N NE2 . GLN 294 294 ? A 8.691 -1.745 -15.080 1.000 1 A GLN 96.310 1
ATOM 4598 H H . GLN 294 294 ? A 11.231 1.447 -11.025 1.000 1 A GLN 96.310 1
ATOM 4599 H HA . GLN 294 294 ? A 9.064 0.304 -12.717 1.000 1 A GLN 96.310 1
ATOM 4600 H HB2 . GLN 294 294 ? A 12.071 0.345 -13.148 1.000 1 A GLN 96.310 1
ATOM 4601 H HB3 . GLN 294 294 ? A 10.888 1.372 -13.965 1.000 1 A GLN 96.310 1
ATOM 4602 H HG2 . GLN 294 294 ? A 11.026 -1.677 -14.123 1.000 1 A GLN 96.310 1
ATOM 4603 H HG3 . GLN 294 294 ? A 11.557 -0.572 -15.366 1.000 1 A GLN 96.310 1
ATOM 4604 H HE21 . GLN 294 294 ? A 9.050 -2.556 -14.596 1.000 1 A GLN 96.310 1
ATOM 4605 H HE22 . GLN 294 294 ? A 7.743 -1.743 -15.428 1.000 1 A GLN 96.310 1
ATOM 4606 N N . GLU 295 295 ? A 9.182 -1.940 -11.744 1.000 1 A GLU 96.060 1
ATOM 4607 C CA . GLU 295 295 ? A 9.239 -3.352 -11.385 1.000 1 A GLU 96.060 1
ATOM 4608 C C . GLU 295 295 ? A 9.894 -4.163 -12.512 1.000 1 A GLU 96.060 1
ATOM 4609 O O . GLU 295 295 ? A 9.567 -3.996 -13.691 1.000 1 A GLU 96.060 1
ATOM 4610 C CB . GLU 295 295 ? A 7.818 -3.814 -11.070 1.000 1 A GLU 96.060 1
ATOM 4611 C CG . GLU 295 295 ? A 7.707 -5.263 -10.581 1.000 1 A GLU 96.060 1
ATOM 4612 C CD . GLU 295 295 ? A 6.270 -5.596 -10.143 1.000 1 A GLU 96.060 1
ATOM 4613 O OE1 . GLU 295 295 ? A 6.086 -6.614 -9.452 1.000 1 A GLU 96.060 1
ATOM 4614 O OE2 . GLU 295 295 ? A 5.338 -4.810 -10.471 1.000 1 A GLU 96.060 1
ATOM 4615 H H . GLU 295 295 ? A 8.325 -1.598 -12.156 1.000 1 A GLU 96.060 1
ATOM 4616 H HA . GLU 295 295 ? A 9.832 -3.464 -10.478 1.000 1 A GLU 96.060 1
ATOM 4617 H HB2 . GLU 295 295 ? A 7.420 -3.156 -10.298 1.000 1 A GLU 96.060 1
ATOM 4618 H HB3 . GLU 295 295 ? A 7.209 -3.694 -11.967 1.000 1 A GLU 96.060 1
ATOM 4619 H HG2 . GLU 295 295 ? A 8.387 -5.404 -9.741 1.000 1 A GLU 96.060 1
ATOM 4620 H HG3 . GLU 295 295 ? A 8.004 -5.934 -11.387 1.000 1 A GLU 96.060 1
ATOM 4621 N N . LEU 296 296 ? A 10.817 -5.043 -12.152 1.000 1 A LEU 95.440 1
ATOM 4622 C CA . LEU 296 296 ? A 11.463 -6.017 -13.017 1.000 1 A LEU 95.440 1
ATOM 4623 C C . LEU 296 296 ? A 11.034 -7.398 -12.534 1.000 1 A LEU 95.440 1
ATOM 4624 O O . LEU 296 296 ? A 11.241 -7.750 -11.376 1.000 1 A LEU 95.440 1
ATOM 4625 C CB . LEU 296 296 ? A 12.992 -5.839 -12.966 1.000 1 A LEU 95.440 1
ATOM 4626 C CG . LEU 296 296 ? A 13.492 -4.455 -13.415 1.000 1 A LEU 95.440 1
ATOM 4627 C CD1 . LEU 296 296 ? A 15.010 -4.385 -13.274 1.000 1 A LEU 95.440 1
ATOM 4628 C CD2 . LEU 296 296 ? A 13.140 -4.150 -14.876 1.000 1 A LEU 95.440 1
ATOM 4629 H H . LEU 296 296 ? A 11.015 -5.132 -11.165 1.000 1 A LEU 95.440 1
ATOM 4630 H HA . LEU 296 296 ? A 11.125 -5.894 -14.045 1.000 1 A LEU 95.440 1
ATOM 4631 H HB2 . LEU 296 296 ? A 13.325 -6.008 -11.942 1.000 1 A LEU 95.440 1
ATOM 4632 H HB3 . LEU 296 296 ? A 13.450 -6.604 -13.593 1.000 1 A LEU 95.440 1
ATOM 4633 H HG . LEU 296 296 ? A 13.058 -3.681 -12.782 1.000 1 A LEU 95.440 1
ATOM 4634 H HD11 . LEU 296 296 ? A 15.483 -5.121 -13.925 1.000 1 A LEU 95.440 1
ATOM 4635 H HD12 . LEU 296 296 ? A 15.289 -4.593 -12.241 1.000 1 A LEU 95.440 1
ATOM 4636 H HD13 . LEU 296 296 ? A 15.357 -3.383 -13.528 1.000 1 A LEU 95.440 1
ATOM 4637 H HD21 . LEU 296 296 ? A 13.523 -4.939 -15.522 1.000 1 A LEU 95.440 1
ATOM 4638 H HD22 . LEU 296 296 ? A 12.058 -4.080 -14.988 1.000 1 A LEU 95.440 1
ATOM 4639 H HD23 . LEU 296 296 ? A 13.582 -3.196 -15.164 1.000 1 A LEU 95.440 1
ATOM 4640 N N . LEU 297 297 ? A 10.406 -8.159 -13.423 1.000 1 A LEU 95.120 1
ATOM 4641 C CA . LEU 297 297 ? A 9.933 -9.507 -13.154 1.000 1 A LEU 95.120 1
ATOM 4642 C C . LEU 297 297 ? A 11.027 -10.482 -13.603 1.000 1 A LEU 95.120 1
ATOM 4643 O O . LEU 297 297 ? A 11.203 -10.649 -14.815 1.000 1 A LEU 95.120 1
ATOM 4644 C CB . LEU 297 297 ? A 8.603 -9.738 -13.894 1.000 1 A LEU 95.120 1
ATOM 4645 C CG . LEU 297 297 ? A 7.470 -8.773 -13.505 1.000 1 A LEU 95.120 1
ATOM 4646 C CD1 . LEU 297 297 ? A 6.250 -9.045 -14.386 1.000 1 A LEU 95.120 1
ATOM 4647 C CD2 . LEU 297 297 ? A 7.059 -8.919 -12.041 1.000 1 A LEU 95.120 1
ATOM 4648 H H . LEU 297 297 ? A 10.309 -7.814 -14.367 1.000 1 A LEU 95.120 1
ATOM 4649 H HA . LEU 297 297 ? A 9.751 -9.629 -12.086 1.000 1 A LEU 95.120 1
ATOM 4650 H HB2 . LEU 297 297 ? A 8.781 -9.627 -14.963 1.000 1 A LEU 95.120 1
ATOM 4651 H HB3 . LEU 297 297 ? A 8.277 -10.762 -13.713 1.000 1 A LEU 95.120 1
ATOM 4652 H HG . LEU 297 297 ? A 7.786 -7.745 -13.681 1.000 1 A LEU 95.120 1
ATOM 4653 H HD11 . LEU 297 297 ? A 6.513 -8.909 -15.435 1.000 1 A LEU 95.120 1
ATOM 4654 H HD12 . LEU 297 297 ? A 5.895 -10.063 -14.228 1.000 1 A LEU 95.120 1
ATOM 4655 H HD13 . LEU 297 297 ? A 5.451 -8.349 -14.132 1.000 1 A LEU 95.120 1
ATOM 4656 H HD21 . LEU 297 297 ? A 6.789 -9.953 -11.823 1.000 1 A LEU 95.120 1
ATOM 4657 H HD22 . LEU 297 297 ? A 6.209 -8.274 -11.822 1.000 1 A LEU 95.120 1
ATOM 4658 H HD23 . LEU 297 297 ? A 7.877 -8.615 -11.388 1.000 1 A LEU 95.120 1
ATOM 4659 N N . PRO 298 298 ? A 11.787 -11.088 -12.674 1.000 1 A PRO 94.810 1
ATOM 4660 C CA . PRO 298 298 ? A 12.772 -12.088 -13.040 1.000 1 A PRO 94.810 1
ATOM 4661 C C . PRO 298 298 ? A 12.058 -13.367 -13.477 1.000 1 A PRO 94.810 1
ATOM 4662 O O . PRO 298 298 ? A 11.113 -13.824 -12.837 1.000 1 A PRO 94.810 1
ATOM 4663 C CB . PRO 298 298 ? A 13.639 -12.288 -11.798 1.000 1 A PRO 94.810 1
ATOM 4664 C CG . PRO 298 298 ? A 12.660 -12.023 -10.655 1.000 1 A PRO 94.810 1
ATOM 4665 C CD . PRO 298 298 ? A 11.760 -10.925 -11.223 1.000 1 A PRO 94.810 1
ATOM 4666 H HA . PRO 298 298 ? A 13.398 -11.723 -13.854 1.000 1 A PRO 94.810 1
ATOM 4667 H HB2 . PRO 298 298 ? A 14.430 -11.539 -11.783 1.000 1 A PRO 94.810 1
ATOM 4668 H HB3 . PRO 298 298 ? A 14.064 -13.291 -11.751 1.000 1 A PRO 94.810 1
ATOM 4669 H HG2 . PRO 298 298 ? A 13.175 -11.696 -9.752 1.000 1 A PRO 94.810 1
ATOM 4670 H HG3 . PRO 298 298 ? A 12.072 -12.919 -10.456 1.000 1 A PRO 94.810 1
ATOM 4671 H HD2 . PRO 298 298 ? A 12.181 -9.956 -10.956 1.000 1 A PRO 94.810 1
ATOM 4672 H HD3 . PRO 298 298 ? A 10.752 -11.028 -10.820 1.000 1 A PRO 94.810 1
ATOM 4673 N N . VAL 299 299 ? A 12.539 -13.945 -14.565 1.000 1 A VAL 94.810 1
ATOM 4674 C CA . VAL 299 299 ? A 12.123 -15.216 -15.143 1.000 1 A VAL 94.810 1
ATOM 4675 C C . VAL 299 299 ? A 13.395 -16.007 -15.404 1.000 1 A VAL 94.810 1
ATOM 4676 O O . VAL 299 299 ? A 14.392 -15.443 -15.854 1.000 1 A VAL 94.810 1
ATOM 4677 C CB . VAL 299 299 ? A 11.312 -15.010 -16.440 1.000 1 A VAL 94.810 1
ATOM 4678 C CG1 . VAL 299 299 ? A 10.745 -16.332 -16.956 1.000 1 A VAL 94.810 1
ATOM 4679 C CG2 . VAL 299 299 ? A 10.100 -14.101 -16.211 1.000 1 A VAL 94.810 1
ATOM 4680 H H . VAL 299 299 ? A 13.257 -13.448 -15.071 1.000 1 A VAL 94.810 1
ATOM 4681 H HA . VAL 299 299 ? A 11.505 -15.750 -14.421 1.000 1 A VAL 94.810 1
ATOM 4682 H HB . VAL 299 299 ? A 11.942 -14.567 -17.210 1.000 1 A VAL 94.810 1
ATOM 4683 H HG11 . VAL 299 299 ? A 10.085 -16.163 -17.806 1.000 1 A VAL 94.810 1
ATOM 4684 H HG12 . VAL 299 299 ? A 11.551 -16.990 -17.284 1.000 1 A VAL 94.810 1
ATOM 4685 H HG13 . VAL 299 299 ? A 10.202 -16.815 -16.144 1.000 1 A VAL 94.810 1
ATOM 4686 H HG21 . VAL 299 299 ? A 10.434 -13.096 -15.953 1.000 1 A VAL 94.810 1
ATOM 4687 H HG22 . VAL 299 299 ? A 9.490 -14.496 -15.399 1.000 1 A VAL 94.810 1
ATOM 4688 H HG23 . VAL 299 299 ? A 9.508 -14.038 -17.125 1.000 1 A VAL 94.810 1
ATOM 4689 N N . SER 300 300 ? A 13.402 -17.303 -15.114 1.000 1 A SER 95.310 1
ATOM 4690 C CA . SER 300 300 ? A 14.524 -18.134 -15.524 1.000 1 A SER 95.310 1
ATOM 4691 C C . SER 300 300 ? A 14.611 -18.203 -17.043 1.000 1 A SER 95.310 1
ATOM 4692 O O . SER 300 300 ? A 13.613 -18.099 -17.749 1.000 1 A SER 95.310 1
ATOM 4693 C CB . SER 300 300 ? A 14.472 -19.534 -14.928 1.000 1 A SER 95.310 1
ATOM 4694 O OG . SER 300 300 ? A 13.395 -20.291 -15.438 1.000 1 A SER 95.310 1
ATOM 4695 H H . SER 300 300 ? A 12.578 -17.742 -14.729 1.000 1 A SER 95.310 1
ATOM 4696 H HA . SER 300 300 ? A 15.432 -17.657 -15.154 1.000 1 A SER 95.310 1
ATOM 4697 H HB2 . SER 300 300 ? A 14.397 -19.462 -13.843 1.000 1 A SER 95.310 1
ATOM 4698 H HB3 . SER 300 300 ? A 15.406 -20.041 -15.171 1.000 1 A SER 95.310 1
ATOM 4699 H HG . SER 300 300 ? A 13.519 -21.182 -15.103 1.000 1 A SER 95.310 1
ATOM 4700 N N . PHE 301 301 ? A 15.810 -18.394 -17.562 1.000 1 A PHE 93.690 1
ATOM 4701 C CA . PHE 301 301 ? A 16.067 -18.537 -18.985 1.000 1 A PHE 93.690 1
ATOM 4702 C C . PHE 301 301 ? A 17.041 -19.688 -19.208 1.000 1 A PHE 93.690 1
ATOM 4703 O O . PHE 301 301 ? A 17.799 -20.062 -18.310 1.000 1 A PHE 93.690 1
ATOM 4704 C CB . PHE 301 301 ? A 16.561 -17.197 -19.548 1.000 1 A PHE 93.690 1
ATOM 4705 C CG . PHE 301 301 ? A 17.877 -16.714 -18.979 1.000 1 A PHE 93.690 1
ATOM 4706 C CD1 . PHE 301 301 ? A 17.899 -15.934 -17.809 1.000 1 A PHE 93.690 1
ATOM 4707 C CD2 . PHE 301 301 ? A 19.084 -17.033 -19.628 1.000 1 A PHE 93.690 1
ATOM 4708 C CE1 . PHE 301 301 ? A 19.120 -15.457 -17.303 1.000 1 A PHE 93.690 1
ATOM 4709 C CE2 . PHE 301 301 ? A 20.305 -16.568 -19.113 1.000 1 A PHE 93.690 1
ATOM 4710 C CZ . PHE 301 301 ? A 20.324 -15.770 -17.955 1.000 1 A PHE 93.690 1
ATOM 4711 H H . PHE 301 301 ? A 16.601 -18.462 -16.937 1.000 1 A PHE 93.690 1
ATOM 4712 H HA . PHE 301 301 ? A 15.142 -18.793 -19.503 1.000 1 A PHE 93.690 1
ATOM 4713 H HB2 . PHE 301 301 ? A 16.671 -17.280 -20.630 1.000 1 A PHE 93.690 1
ATOM 4714 H HB3 . PHE 301 301 ? A 15.799 -16.440 -19.367 1.000 1 A PHE 93.690 1
ATOM 4715 H HD1 . PHE 301 301 ? A 16.976 -15.682 -17.308 1.000 1 A PHE 93.690 1
ATOM 4716 H HD2 . PHE 301 301 ? A 19.074 -17.638 -20.523 1.000 1 A PHE 93.690 1
ATOM 4717 H HE1 . PHE 301 301 ? A 19.123 -14.826 -16.426 1.000 1 A PHE 93.690 1
ATOM 4718 H HE2 . PHE 301 301 ? A 21.227 -16.827 -19.613 1.000 1 A PHE 93.690 1
ATOM 4719 H HZ . PHE 301 301 ? A 21.259 -15.394 -17.568 1.000 1 A PHE 93.690 1
ATOM 4720 N N . ASN 302 302 ? A 17.016 -20.275 -20.397 1.000 1 A ASN 92.250 1
ATOM 4721 C CA . ASN 302 302 ? A 17.988 -21.285 -20.777 1.000 1 A ASN 92.250 1
ATOM 4722 C C . ASN 302 302 ? A 19.209 -20.609 -21.407 1.000 1 A ASN 92.250 1
ATOM 4723 O O . ASN 302 302 ? A 19.071 -19.691 -22.205 1.000 1 A ASN 92.250 1
ATOM 4724 C CB . ASN 302 302 ? A 17.332 -22.318 -21.697 1.000 1 A ASN 92.250 1
ATOM 4725 C CG . ASN 302 302 ? A 18.184 -23.569 -21.777 1.000 1 A ASN 92.250 1
ATOM 4726 O OD1 . ASN 302 302 ? A 19.046 -23.723 -22.620 1.000 1 A ASN 92.250 1
ATOM 4727 N ND2 . ASN 302 302 ? A 18.020 -24.484 -20.850 1.000 1 A ASN 92.250 1
ATOM 4728 H H . ASN 302 302 ? A 16.433 -19.882 -21.122 1.000 1 A ASN 92.250 1
ATOM 4729 H HA . ASN 302 302 ? A 18.320 -21.808 -19.880 1.000 1 A ASN 92.250 1
ATOM 4730 H HB2 . ASN 302 302 ? A 17.219 -21.901 -22.698 1.000 1 A ASN 92.250 1
ATOM 4731 H HB3 . ASN 302 302 ? A 16.346 -22.587 -21.316 1.000 1 A ASN 92.250 1
ATOM 4732 H HD21 . ASN 302 302 ? A 17.307 -24.374 -20.142 1.000 1 A ASN 92.250 1
ATOM 4733 H HD22 . ASN 302 302 ? A 18.597 -25.310 -20.921 1.000 1 A ASN 92.250 1
ATOM 4734 N N . ASN 303 303 ? A 20.409 -21.034 -21.040 1.000 1 A ASN 90.940 1
ATOM 4735 C CA . ASN 303 303 ? A 21.612 -20.718 -21.797 1.000 1 A ASN 90.940 1
ATOM 4736 C C . ASN 303 303 ? A 22.621 -21.853 -21.621 1.000 1 A ASN 90.940 1
ATOM 4737 O O . ASN 303 303 ? A 22.824 -22.324 -20.496 1.000 1 A ASN 90.940 1
ATOM 4738 C CB . ASN 303 303 ? A 22.187 -19.357 -21.366 1.000 1 A ASN 90.940 1
ATOM 4739 C CG . ASN 303 303 ? A 23.423 -19.068 -22.193 1.000 1 A ASN 90.940 1
ATOM 4740 O OD1 . ASN 303 303 ? A 23.430 -19.214 -23.394 1.000 1 A ASN 90.940 1
ATOM 4741 N ND2 . ASN 303 303 ? A 24.530 -18.768 -21.574 1.000 1 A ASN 90.940 1
ATOM 4742 H H . ASN 303 303 ? A 20.472 -21.765 -20.346 1.000 1 A ASN 90.940 1
ATOM 4743 H HA . ASN 303 303 ? A 21.354 -20.665 -22.854 1.000 1 A ASN 90.940 1
ATOM 4744 H HB2 . ASN 303 303 ? A 21.459 -18.568 -21.555 1.000 1 A ASN 90.940 1
ATOM 4745 H HB3 . ASN 303 303 ? A 22.436 -19.380 -20.305 1.000 1 A ASN 90.940 1
ATOM 4746 H HD21 . ASN 303 303 ? A 24.543 -18.742 -20.564 1.000 1 A ASN 90.940 1
ATOM 4747 H HD22 . ASN 303 303 ? A 25.346 -19.048 -22.101 1.000 1 A ASN 90.940 1
ATOM 4748 N N . ASP 304 304 ? A 23.245 -22.282 -22.718 1.000 1 A ASP 85.810 1
ATOM 4749 C CA . ASP 304 304 ? A 24.178 -23.414 -22.753 1.000 1 A ASP 85.810 1
ATOM 4750 C C . ASP 304 304 ? A 23.583 -24.692 -22.117 1.000 1 A ASP 85.810 1
ATOM 4751 O O . ASP 304 304 ? A 24.209 -25.351 -21.284 1.000 1 A ASP 85.810 1
ATOM 4752 C CB . ASP 304 304 ? A 25.538 -23.001 -22.159 1.000 1 A ASP 85.810 1
ATOM 4753 C CG . ASP 304 304 ? A 26.146 -21.775 -22.847 1.000 1 A ASP 85.810 1
ATOM 4754 O OD1 . ASP 304 304 ? A 26.234 -21.804 -24.091 1.000 1 A ASP 85.810 1
ATOM 4755 O OD2 . ASP 304 304 ? A 26.524 -20.824 -22.115 1.000 1 A ASP 85.810 1
ATOM 4756 H H . ASP 304 304 ? A 23.140 -21.747 -23.568 1.000 1 A ASP 85.810 1
ATOM 4757 H HA . ASP 304 304 ? A 24.355 -23.648 -23.803 1.000 1 A ASP 85.810 1
ATOM 4758 H HB2 . ASP 304 304 ? A 25.423 -22.800 -21.094 1.000 1 A ASP 85.810 1
ATOM 4759 H HB3 . ASP 304 304 ? A 26.235 -23.832 -22.267 1.000 1 A ASP 85.810 1
ATOM 4760 N N . ASN 305 305 ? A 22.329 -25.025 -22.463 1.000 1 A ASN 85.000 1
ATOM 4761 C CA . ASN 305 305 ? A 21.558 -26.163 -21.928 1.000 1 A ASN 85.000 1
ATOM 4762 C C . ASN 305 305 ? A 21.324 -26.152 -20.407 1.000 1 A ASN 85.000 1
ATOM 4763 O O . ASN 305 305 ? A 20.894 -27.156 -19.841 1.000 1 A ASN 85.000 1
ATOM 4764 C CB . ASN 305 305 ? A 22.167 -27.496 -22.401 1.000 1 A ASN 85.000 1
ATOM 4765 C CG . ASN 305 305 ? A 22.170 -27.633 -23.904 1.000 1 A ASN 85.000 1
ATOM 4766 O OD1 . ASN 305 305 ? A 21.193 -27.370 -24.578 1.000 1 A ASN 85.000 1
ATOM 4767 N ND2 . ASN 305 305 ? A 23.261 -28.075 -24.483 1.000 1 A ASN 85.000 1
ATOM 4768 H H . ASN 305 305 ? A 21.861 -24.434 -23.134 1.000 1 A ASN 85.000 1
ATOM 4769 H HA . ASN 305 305 ? A 20.564 -26.090 -22.369 1.000 1 A ASN 85.000 1
ATOM 4770 H HB2 . ASN 305 305 ? A 23.181 -27.595 -22.013 1.000 1 A ASN 85.000 1
ATOM 4771 H HB3 . ASN 305 305 ? A 21.578 -28.325 -22.010 1.000 1 A ASN 85.000 1
ATOM 4772 H HD21 . ASN 305 305 ? A 24.102 -28.205 -23.938 1.000 1 A ASN 85.000 1
ATOM 4773 H HD22 . ASN 305 305 ? A 23.244 -28.075 -25.492 1.000 1 A ASN 85.000 1
ATOM 4774 N N . SER 306 306 ? A 21.573 -25.030 -19.737 1.000 1 A SER 91.120 1
ATOM 4775 C CA . SER 306 306 ? A 21.376 -24.875 -18.295 1.000 1 A SER 91.120 1
ATOM 4776 C C . SER 306 306 ? A 20.349 -23.782 -18.008 1.000 1 A SER 91.120 1
ATOM 4777 O O . SER 306 306 ? A 20.248 -22.802 -18.745 1.000 1 A SER 91.120 1
ATOM 4778 C CB . SER 306 306 ? A 22.716 -24.585 -17.624 1.000 1 A SER 91.120 1
ATOM 4779 O OG . SER 306 306 ? A 23.607 -25.664 -17.818 1.000 1 A SER 91.120 1
ATOM 4780 H H . SER 306 306 ? A 21.932 -24.236 -20.249 1.000 1 A SER 91.120 1
ATOM 4781 H HA . SER 306 306 ? A 20.996 -25.804 -17.869 1.000 1 A SER 91.120 1
ATOM 4782 H HB2 . SER 306 306 ? A 23.154 -23.692 -18.071 1.000 1 A SER 91.120 1
ATOM 4783 H HB3 . SER 306 306 ? A 22.565 -24.422 -16.557 1.000 1 A SER 91.120 1
ATOM 4784 H HG . SER 306 306 ? A 23.756 -25.757 -18.762 1.000 1 A SER 91.120 1
ATOM 4785 N N . GLU 307 307 ? A 19.568 -23.946 -16.940 1.000 1 A GLU 93.810 1
ATOM 4786 C CA . GLU 307 307 ? A 18.594 -22.947 -16.489 1.000 1 A GLU 93.810 1
ATOM 4787 C C . GLU 307 307 ? A 19.286 -21.924 -15.574 1.000 1 A GLU 93.810 1
ATOM 4788 O O . GLU 307 307 ? A 19.918 -22.284 -14.582 1.000 1 A GLU 93.810 1
ATOM 4789 C CB . GLU 307 307 ? A 17.391 -23.653 -15.826 1.000 1 A GLU 93.810 1
ATOM 4790 C CG . GLU 307 307 ? A 16.239 -22.694 -15.474 1.000 1 A GLU 93.810 1
ATOM 4791 C CD . GLU 307 307 ? A 14.983 -23.370 -14.869 1.000 1 A GLU 93.810 1
[truncated: 304,804 more chars]
