# Supplementary material for: Viro3D: a comprehensive database of virus protein structure predictions
Source: Mol Syst Biol. 2025 Sep 16;21(11):9. doi: 10.1038/s44320-025-00147-9 (PMC12583693; doi:10.1038/s44320-025-00147-9)
Supplement: Supplementary file 10 — Source data Fig. 3 [file 44320_2025_147_MOESM10_ESM.zip › Figure 3/3D/Maruca vitrata nucleopolyhedrovirus efp ld130 protein ColabFold prediction CF-ABL75966.1_12363.cif]

data_CF-ABL759661_12363
_entry.id CF-ABL75966.1_12363
_struct.entry_id CF-ABL75966.1_12363
_struct.pdbx_model_details
;Model generated using LocalColabFold (v.1.5.2) producing 5 models with 3 recycles each, with AMBER relaxation, without templates, ranked by pLDDT, starting from an MSA with uniref30, pdb100 and colabfold_envdb setting.

Note: .
;
_struct.pdbx_structure_determination_methodology computational
_struct.title 'ColabFold model for efp/ld130 fusion protein (ABL75966.1) from Alphabaculovirus mavitratae (EF125867.1)'
_audit_conform.dict_location https://raw.githubusercontent.com/ihmwg/ModelCIF/d18ba38/base/mmcif_ma-core.dic
_audit_conform.dict_name mmcif_ma.dic
_audit_conform.dict_version 1.4.6
#
loop_
_citation.id
_citation.title
_citation.journal_abbrev
_citation.journal_volume
_citation.page_first
_citation.page_last
_citation.year
_citation.pdbx_database_id_PubMed
_citation.pdbx_database_id_DOI
1 'ColabFold: making protein folding accessible to all.' 'Nature Methods' 19 679
682 2022 35637307 10.1038/s41592-022-01488-1
2 'Highly accurate protein structure prediction with AlphaFold.' Nature 596 583
589 2021 34265844 10.1038/s41586-021-03819-2
#
#
loop_
_citation_author.citation_id
_citation_author.name
_citation_author.ordinal
1 'Mirdita, M.' 1
1 'Schuetze, K.' 2
1 'Moriwaki, Y.' 3
1 'Heo, L.' 4
1 'Ovchinnikov, S.' 5
1 'Steinegger, M.' 6
2 'Jumper, J.' 7
2 'Evans, R.' 8
2 'Pritzel, A.' 9
2 'Green, T.' 10
2 'Figurnov, M.' 11
2 'Ronneberger, O.' 12
2 'Tunyasuvunakool, K.' 13
2 'Bates, R.' 14
2 'Zidek, A.' 15
2 'Potapenko, A.' 16
2 'Bridgland, A.' 17
2 'Meyer, C.' 18
2 'Kohl, S.A.A.' 19
2 'Ballard, A.J.' 20
2 'Cowie, A.' 21
2 'Romera-Paredes, B.' 22
2 'Nikolov, S.' 23
2 'Jain, R.' 24
2 'Adler, J.' 25
2 'Back, T.' 26
2 'Petersen, S.' 27
2 'Reiman, D.' 28
2 'Clancy, E.' 29
2 'Zielinski, M.' 30
2 'Steinegger, M.' 31
2 'Pacholska, M.' 32
2 'Berghammer, T.' 33
2 'Bodenstein, S.' 34
2 'Silver, D.' 35
2 'Vinyals, O.' 36
2 'Senior, A.W.' 37
2 'Kavukcuoglu, K.' 38
2 'Kohli, P.' 39
2 'Hassabis, D.' 40
#
#
loop_
_software.pdbx_ordinal
_software.name
_software.classification
_software.description
_software.version
_software.type
_software.location
_software.citation_id
1 LocalColabFold 'model building' 'Structure prediction' v.1.5.2 package
https://github.com/YoshitakaMo/localcolabfold 1
2 AlphaFold 'model building' 'Structure prediction' 2.2.0 package
https://github.com/deepmind/alphafold 2
#
#
loop_
_ma_software_group.ordinal_id
_ma_software_group.group_id
_ma_software_group.software_id
_ma_software_group.parameter_group_id
1 1 1 .
2 1 2 .
#
#
loop_
_audit_author.name
_audit_author.pdbx_ordinal
'Litvin, Ulad' 1
'Lytras, Spyros' 2
'Grove, Joe' 3
'Hughes, Joseph' 4
#
#
loop_
_chem_comp.id
_chem_comp.type
_chem_comp.name
_chem_comp.formula
_chem_comp.formula_weight
_chem_comp.ma_provenance
ALA 'L-peptide linking' ALANINE 'C3 H7 N O2' 89.094 'CCD Core'
ARG 'L-peptide linking' ARGININE 'C6 H15 N4 O2 1' 175.212 'CCD Core'
ASN 'L-peptide linking' ASPARAGINE 'C4 H8 N2 O3' 132.119 'CCD Core'
ASP 'L-peptide linking' 'ASPARTIC ACID' 'C4 H7 N O4' 133.103 'CCD Core'
CYS 'L-peptide linking' CYSTEINE 'C3 H7 N O2 S' 121.154 'CCD Core'
GLN 'L-peptide linking' GLUTAMINE 'C5 H10 N2 O3' 146.146 'CCD Core'
GLU 'L-peptide linking' 'GLUTAMIC ACID' 'C5 H9 N O4' 147.130 'CCD Core'
GLY 'peptide linking' GLYCINE 'C2 H5 N O2' 75.067 'CCD Core'
HIS 'L-peptide linking' HISTIDINE 'C6 H10 N3 O2 1' 156.165 'CCD Core'
ILE 'L-peptide linking' ISOLEUCINE 'C6 H13 N O2' 131.175 'CCD Core'
LEU 'L-peptide linking' LEUCINE 'C6 H13 N O2' 131.175 'CCD Core'
LYS 'L-peptide linking' LYSINE 'C6 H15 N2 O2 1' 147.198 'CCD Core'
MET 'L-peptide linking' METHIONINE 'C5 H11 N O2 S' 149.208 'CCD Core'
PHE 'L-peptide linking' PHENYLALANINE 'C9 H11 N O2' 165.192 'CCD Core'
PRO 'L-peptide linking' PROLINE 'C5 H9 N O2' 115.132 'CCD Core'
SER 'L-peptide linking' SERINE 'C3 H7 N O3' 105.093 'CCD Core'
THR 'L-peptide linking' THREONINE 'C4 H9 N O3' 119.120 'CCD Core'
TRP 'L-peptide linking' TRYPTOPHAN 'C11 H12 N2 O2' 204.229 'CCD Core'
TYR 'L-peptide linking' TYROSINE 'C9 H11 N O3' 181.191 'CCD Core'
VAL 'L-peptide linking' VALINE 'C5 H11 N O2' 117.148 'CCD Core'
#
#
loop_
_entity.id
_entity.type
_entity.src_method
_entity.pdbx_description
_entity.formula_weight
_entity.pdbx_number_of_molecules
_entity.details
1 polymer nat
'efp/ld130 fusion protein (ABL75966.1) from Alphabaculovirus mavitratae (EF125867.1)'
85919.464 1 .
#
#
loop_
_entity_src_nat.entity_id
_entity_src_nat.pdbx_src_id
_entity_src_nat.pdbx_ncbi_taxonomy_id
_entity_src_nat.pdbx_organism_scientific
_entity_src_nat.common_name
_entity_src_nat.strain
1 1 1307954 'Alphabaculovirus mavitratae' . .
#
#
loop_
_struct_ref.id
_struct_ref.entity_id
_struct_ref.db_name
_struct_ref.db_code
_struct_ref.pdbx_db_accession
_struct_ref.pdbx_align_begin
_struct_ref.pdbx_seq_one_letter_code
_struct_ref.details
1 1 NCBI 119514391 ABL75966.1 1
;MGGIKLIATYAIILSTTSLVVGRDRITFTPLEDSSGLLFERMYGLRHYTNDRFVFVKKFDFYPVLQELNN
IKSKIELYASRFLTCKIAIKQNRSSIIKARIENRLQFLTQLNKDLVRYSVEESYNDVLENINLEYGDSAE
FEVYDDYEHLSHWSNMTVSDAQALLQNPPKDRVMFLKTISAKNTNISEYINSTIECTDLANIMNVFNEKL
NDASALAKMLKRIMKQTHKNKLDISNTVLDDGMLLTEMKKLVQTLHNHNRAWVVDFNKTMNDSFDLSQAY
KLHLYLDLNTVIMFITMPLLKATSVSFNLYRVTTVPFCRGRMCLLIVSDNEYFGISDSKNYYVPVSDNFK
QDCKKFTGYDEFLCPETELIATMNAKVCEIEMFMGRYSGDVINICDIRVANYNPKKAYVNTIMNNMKWLY
IFPNSTTLVVHCNDASKFEMTVQPGVGVMLSTMSQTCAIRITHDGVTVTVDSRLYVGYSTTFWPKKIFNF
NNYIDPFLLEKANTNFLPTIDDFNRSVLLQLSNKFRIKDYTSPPPQHFFRPSKIYTIDETSDEKDDNINI
IVIMIAIVAALLLLCGLMIFLFCCIKKRCRQSNNIIVHYKNNNDFVKVEQPRVPQPLPLYPSLLEFNDYE
PVVYPMIIEKIK
;
.
#
#
loop_
_struct_ref_seq.align_id
_struct_ref_seq.ref_id
_struct_ref_seq.seq_align_beg
_struct_ref_seq.seq_align_end
_struct_ref_seq.db_align_beg
_struct_ref_seq.db_align_end
1 1 1 642 1 642
#
#
loop_
_ma_target_ref_db_details.target_entity_id
_ma_target_ref_db_details.db_name
_ma_target_ref_db_details.db_name_other_details
_ma_target_ref_db_details.db_code
_ma_target_ref_db_details.db_accession
_ma_target_ref_db_details.seq_db_isoform
_ma_target_ref_db_details.seq_db_align_begin
_ma_target_ref_db_details.seq_db_align_end
_ma_target_ref_db_details.ncbi_taxonomy_id
_ma_target_ref_db_details.organism_scientific
_ma_target_ref_db_details.seq_db_sequence_version_date
_ma_target_ref_db_details.seq_db_sequence_checksum
1 NCBI . 119514391 ABL75966.1 . 1 642 1307954 . 2008-09-10 .
#
#
loop_
_entity_poly.entity_id
_entity_poly.type
_entity_poly.nstd_linkage
_entity_poly.nstd_monomer
_entity_poly.pdbx_strand_id
_entity_poly.pdbx_seq_one_letter_code
_entity_poly.pdbx_seq_one_letter_code_can
1 polypeptide(L) no no A
;MGGIKLIATYAIILSTTSLVVGRDRITFTPLEDSSGLLFERMYGLRHYTNDRFVFVKKFDFYPVLQELNN
IKSKIELYASRFLTCKIAIKQNRSSIIKARIENRLQFLTQLNKDLVRYSVEESYNDVLENINLEYGDSAE
FEVYDDYEHLSHWSNMTVSDAQALLQNPPKDRVMFLKTISAKNTNISEYINSTIECTDLANIMNVFNEKL
NDASALAKMLKRIMKQTHKNKLDISNTVLDDGMLLTEMKKLVQTLHNHNRAWVVDFNKTMNDSFDLSQAY
KLHLYLDLNTVIMFITMPLLKATSVSFNLYRVTTVPFCRGRMCLLIVSDNEYFGISDSKNYYVPVSDNFK
QDCKKFTGYDEFLCPETELIATMNAKVCEIEMFMGRYSGDVINICDIRVANYNPKKAYVNTIMNNMKWLY
IFPNSTTLVVHCNDASKFEMTVQPGVGVMLSTMSQTCAIRITHDGVTVTVDSRLYVGYSTTFWPKKIFNF
NNYIDPFLLEKANTNFLPTIDDFNRSVLLQLSNKFRIKDYTSPPPQHFFRPSKIYTIDETSDEKDDNINI
IVIMIAIVAALLLLCGLMIFLFCCIKKRCRQSNNIIVHYKNNNDFVKVEQPRVPQPLPLYPSLLEFNDYE
PVVYPMIIEKIK
;

;MGGIKLIATYAIILSTTSLVVGRDRITFTPLEDSSGLLFERMYGLRHYTNDRFVFVKKFDFYPVLQELNN
IKSKIELYASRFLTCKIAIKQNRSSIIKARIENRLQFLTQLNKDLVRYSVEESYNDVLENINLEYGDSAE
FEVYDDYEHLSHWSNMTVSDAQALLQNPPKDRVMFLKTISAKNTNISEYINSTIECTDLANIMNVFNEKL
NDASALAKMLKRIMKQTHKNKLDISNTVLDDGMLLTEMKKLVQTLHNHNRAWVVDFNKTMNDSFDLSQAY
KLHLYLDLNTVIMFITMPLLKATSVSFNLYRVTTVPFCRGRMCLLIVSDNEYFGISDSKNYYVPVSDNFK
QDCKKFTGYDEFLCPETELIATMNAKVCEIEMFMGRYSGDVINICDIRVANYNPKKAYVNTIMNNMKWLY
IFPNSTTLVVHCNDASKFEMTVQPGVGVMLSTMSQTCAIRITHDGVTVTVDSRLYVGYSTTFWPKKIFNF
NNYIDPFLLEKANTNFLPTIDDFNRSVLLQLSNKFRIKDYTSPPPQHFFRPSKIYTIDETSDEKDDNINI
IVIMIAIVAALLLLCGLMIFLFCCIKKRCRQSNNIIVHYKNNNDFVKVEQPRVPQPLPLYPSLLEFNDYE
PVVYPMIIEKIK
;

#
#
loop_
_entity_poly_seq.entity_id
_entity_poly_seq.num
_entity_poly_seq.mon_id
_entity_poly_seq.hetero
1 1 MET .
1 2 GLY .
1 3 GLY .
1 4 ILE .
1 5 LYS .
1 6 LEU .
1 7 ILE .
1 8 ALA .
1 9 THR .
1 10 TYR .
1 11 ALA .
1 12 ILE .
1 13 ILE .
1 14 LEU .
1 15 SER .
1 16 THR .
1 17 THR .
1 18 SER .
1 19 LEU .
1 20 VAL .
1 21 VAL .
1 22 GLY .
1 23 ARG .
1 24 ASP .
1 25 ARG .
1 26 ILE .
1 27 THR .
1 28 PHE .
1 29 THR .
1 30 PRO .
1 31 LEU .
1 32 GLU .
1 33 ASP .
1 34 SER .
1 35 SER .
1 36 GLY .
1 37 LEU .
1 38 LEU .
1 39 PHE .
1 40 GLU .
1 41 ARG .
1 42 MET .
1 43 TYR .
1 44 GLY .
1 45 LEU .
1 46 ARG .
1 47 HIS .
1 48 TYR .
1 49 THR .
1 50 ASN .
1 51 ASP .
1 52 ARG .
1 53 PHE .
1 54 VAL .
1 55 PHE .
1 56 VAL .
1 57 LYS .
1 58 LYS .
1 59 PHE .
1 60 ASP .
1 61 PHE .
1 62 TYR .
1 63 PRO .
1 64 VAL .
1 65 LEU .
1 66 GLN .
1 67 GLU .
1 68 LEU .
1 69 ASN .
1 70 ASN .
1 71 ILE .
1 72 LYS .
1 73 SER .
1 74 LYS .
1 75 ILE .
1 76 GLU .
1 77 LEU .
1 78 TYR .
1 79 ALA .
1 80 SER .
1 81 ARG .
1 82 PHE .
1 83 LEU .
1 84 THR .
1 85 CYS .
1 86 LYS .
1 87 ILE .
1 88 ALA .
1 89 ILE .
1 90 LYS .
1 91 GLN .
1 92 ASN .
1 93 ARG .
1 94 SER .
1 95 SER .
1 96 ILE .
1 97 ILE .
1 98 LYS .
1 99 ALA .
1 100 ARG .
1 101 ILE .
1 102 GLU .
1 103 ASN .
1 104 ARG .
1 105 LEU .
1 106 GLN .
1 107 PHE .
1 108 LEU .
1 109 THR .
1 110 GLN .
1 111 LEU .
1 112 ASN .
1 113 LYS .
1 114 ASP .
1 115 LEU .
1 116 VAL .
1 117 ARG .
1 118 TYR .
1 119 SER .
1 120 VAL .
1 121 GLU .
1 122 GLU .
1 123 SER .
1 124 TYR .
1 125 ASN .
1 126 ASP .
1 127 VAL .
1 128 LEU .
1 129 GLU .
1 130 ASN .
1 131 ILE .
1 132 ASN .
1 133 LEU .
1 134 GLU .
1 135 TYR .
1 136 GLY .
1 137 ASP .
1 138 SER .
1 139 ALA .
1 140 GLU .
1 141 PHE .
1 142 GLU .
1 143 VAL .
1 144 TYR .
1 145 ASP .
1 146 ASP .
1 147 TYR .
1 148 GLU .
1 149 HIS .
1 150 LEU .
1 151 SER .
1 152 HIS .
1 153 TRP .
1 154 SER .
1 155 ASN .
1 156 MET .
1 157 THR .
1 158 VAL .
1 159 SER .
1 160 ASP .
1 161 ALA .
1 162 GLN .
1 163 ALA .
1 164 LEU .
1 165 LEU .
1 166 GLN .
1 167 ASN .
1 168 PRO .
1 169 PRO .
1 170 LYS .
1 171 ASP .
1 172 ARG .
1 173 VAL .
1 174 MET .
1 175 PHE .
1 176 LEU .
1 177 LYS .
1 178 THR .
1 179 ILE .
1 180 SER .
1 181 ALA .
1 182 LYS .
1 183 ASN .
1 184 THR .
1 185 ASN .
1 186 ILE .
1 187 SER .
1 188 GLU .
1 189 TYR .
1 190 ILE .
1 191 ASN .
1 192 SER .
1 193 THR .
1 194 ILE .
1 195 GLU .
1 196 CYS .
1 197 THR .
1 198 ASP .
1 199 LEU .
1 200 ALA .
1 201 ASN .
1 202 ILE .
1 203 MET .
1 204 ASN .
1 205 VAL .
1 206 PHE .
1 207 ASN .
1 208 GLU .
1 209 LYS .
1 210 LEU .
1 211 ASN .
1 212 ASP .
1 213 ALA .
1 214 SER .
1 215 ALA .
1 216 LEU .
1 217 ALA .
1 218 LYS .
1 219 MET .
1 220 LEU .
1 221 LYS .
1 222 ARG .
1 223 ILE .
1 224 MET .
1 225 LYS .
1 226 GLN .
1 227 THR .
1 228 HIS .
1 229 LYS .
1 230 ASN .
1 231 LYS .
1 232 LEU .
1 233 ASP .
1 234 ILE .
1 235 SER .
1 236 ASN .
1 237 THR .
1 238 VAL .
1 239 LEU .
1 240 ASP .
1 241 ASP .
1 242 GLY .
1 243 MET .
1 244 LEU .
1 245 LEU .
1 246 THR .
1 247 GLU .
1 248 MET .
1 249 LYS .
1 250 LYS .
1 251 LEU .
1 252 VAL .
1 253 GLN .
1 254 THR .
1 255 LEU .
1 256 HIS .
1 257 ASN .
1 258 HIS .
1 259 ASN .
1 260 ARG .
1 261 ALA .
1 262 TRP .
1 263 VAL .
1 264 VAL .
1 265 ASP .
1 266 PHE .
1 267 ASN .
1 268 LYS .
1 269 THR .
1 270 MET .
1 271 ASN .
1 272 ASP .
1 273 SER .
1 274 PHE .
1 275 ASP .
1 276 LEU .
1 277 SER .
1 278 GLN .
1 279 ALA .
1 280 TYR .
1 281 LYS .
1 282 LEU .
1 283 HIS .
1 284 LEU .
1 285 TYR .
1 286 LEU .
1 287 ASP .
1 288 LEU .
1 289 ASN .
1 290 THR .
1 291 VAL .
1 292 ILE .
1 293 MET .
1 294 PHE .
1 295 ILE .
1 296 THR .
1 297 MET .
1 298 PRO .
1 299 LEU .
1 300 LEU .
1 301 LYS .
1 302 ALA .
1 303 THR .
1 304 SER .
1 305 VAL .
1 306 SER .
1 307 PHE .
1 308 ASN .
1 309 LEU .
1 310 TYR .
1 311 ARG .
1 312 VAL .
1 313 THR .
1 314 THR .
1 315 VAL .
1 316 PRO .
1 317 PHE .
1 318 CYS .
1 319 ARG .
1 320 GLY .
1 321 ARG .
1 322 MET .
1 323 CYS .
1 324 LEU .
1 325 LEU .
1 326 ILE .
1 327 VAL .
1 328 SER .
1 329 ASP .
1 330 ASN .
1 331 GLU .
1 332 TYR .
1 333 PHE .
1 334 GLY .
1 335 ILE .
1 336 SER .
1 337 ASP .
1 338 SER .
1 339 LYS .
1 340 ASN .
1 341 TYR .
1 342 TYR .
1 343 VAL .
1 344 PRO .
1 345 VAL .
1 346 SER .
1 347 ASP .
1 348 ASN .
1 349 PHE .
1 350 LYS .
1 351 GLN .
1 352 ASP .
1 353 CYS .
1 354 LYS .
1 355 LYS .
1 356 PHE .
1 357 THR .
1 358 GLY .
1 359 TYR .
1 360 ASP .
1 361 GLU .
1 362 PHE .
1 363 LEU .
1 364 CYS .
1 365 PRO .
1 366 GLU .
1 367 THR .
1 368 GLU .
1 369 LEU .
1 370 ILE .
1 371 ALA .
1 372 THR .
1 373 MET .
1 374 ASN .
1 375 ALA .
1 376 LYS .
1 377 VAL .
1 378 CYS .
1 379 GLU .
1 380 ILE .
1 381 GLU .
1 382 MET .
1 383 PHE .
1 384 MET .
1 385 GLY .
1 386 ARG .
1 387 TYR .
1 388 SER .
1 389 GLY .
1 390 ASP .
1 391 VAL .
1 392 ILE .
1 393 ASN .
1 394 ILE .
1 395 CYS .
1 396 ASP .
1 397 ILE .
1 398 ARG .
1 399 VAL .
1 400 ALA .
1 401 ASN .
1 402 TYR .
1 403 ASN .
1 404 PRO .
1 405 LYS .
1 406 LYS .
1 407 ALA .
1 408 TYR .
1 409 VAL .
1 410 ASN .
1 411 THR .
1 412 ILE .
1 413 MET .
1 414 ASN .
1 415 ASN .
1 416 MET .
1 417 LYS .
1 418 TRP .
1 419 LEU .
1 420 TYR .
1 421 ILE .
1 422 PHE .
1 423 PRO .
1 424 ASN .
1 425 SER .
1 426 THR .
1 427 THR .
1 428 LEU .
1 429 VAL .
1 430 VAL .
1 431 HIS .
1 432 CYS .
1 433 ASN .
1 434 ASP .
1 435 ALA .
1 436 SER .
1 437 LYS .
1 438 PHE .
1 439 GLU .
1 440 MET .
1 441 THR .
1 442 VAL .
1 443 GLN .
1 444 PRO .
1 445 GLY .
1 446 VAL .
1 447 GLY .
1 448 VAL .
1 449 MET .
1 450 LEU .
1 451 SER .
1 452 THR .
1 453 MET .
1 454 SER .
1 455 GLN .
1 456 THR .
1 457 CYS .
1 458 ALA .
1 459 ILE .
1 460 ARG .
1 461 ILE .
1 462 THR .
1 463 HIS .
1 464 ASP .
1 465 GLY .
1 466 VAL .
1 467 THR .
1 468 VAL .
1 469 THR .
1 470 VAL .
1 471 ASP .
1 472 SER .
1 473 ARG .
1 474 LEU .
1 475 TYR .
1 476 VAL .
1 477 GLY .
1 478 TYR .
1 479 SER .
1 480 THR .
1 481 THR .
1 482 PHE .
1 483 TRP .
1 484 PRO .
1 485 LYS .
1 486 LYS .
1 487 ILE .
1 488 PHE .
1 489 ASN .
1 490 PHE .
1 491 ASN .
1 492 ASN .
1 493 TYR .
1 494 ILE .
1 495 ASP .
1 496 PRO .
1 497 PHE .
1 498 LEU .
1 499 LEU .
1 500 GLU .
1 501 LYS .
1 502 ALA .
1 503 ASN .
1 504 THR .
1 505 ASN .
1 506 PHE .
1 507 LEU .
1 508 PRO .
1 509 THR .
1 510 ILE .
1 511 ASP .
1 512 ASP .
1 513 PHE .
1 514 ASN .
1 515 ARG .
1 516 SER .
1 517 VAL .
1 518 LEU .
1 519 LEU .
1 520 GLN .
1 521 LEU .
1 522 SER .
1 523 ASN .
1 524 LYS .
1 525 PHE .
1 526 ARG .
1 527 ILE .
1 528 LYS .
1 529 ASP .
1 530 TYR .
1 531 THR .
1 532 SER .
1 533 PRO .
1 534 PRO .
1 535 PRO .
1 536 GLN .
1 537 HIS .
1 538 PHE .
1 539 PHE .
1 540 ARG .
1 541 PRO .
1 542 SER .
1 543 LYS .
1 544 ILE .
1 545 TYR .
1 546 THR .
1 547 ILE .
1 548 ASP .
1 549 GLU .
1 550 THR .
1 551 SER .
1 552 ASP .
1 553 GLU .
1 554 LYS .
1 555 ASP .
1 556 ASP .
1 557 ASN .
1 558 ILE .
1 559 ASN .
1 560 ILE .
1 561 ILE .
1 562 VAL .
1 563 ILE .
1 564 MET .
1 565 ILE .
1 566 ALA .
1 567 ILE .
1 568 VAL .
1 569 ALA .
1 570 ALA .
1 571 LEU .
1 572 LEU .
1 573 LEU .
1 574 LEU .
1 575 CYS .
1 576 GLY .
1 577 LEU .
1 578 MET .
1 579 ILE .
1 580 PHE .
1 581 LEU .
1 582 PHE .
1 583 CYS .
1 584 CYS .
1 585 ILE .
1 586 LYS .
1 587 LYS .
1 588 ARG .
1 589 CYS .
1 590 ARG .
1 591 GLN .
1 592 SER .
1 593 ASN .
1 594 ASN .
1 595 ILE .
1 596 ILE .
1 597 VAL .
1 598 HIS .
1 599 TYR .
1 600 LYS .
1 601 ASN .
1 602 ASN .
1 603 ASN .
1 604 ASP .
1 605 PHE .
1 606 VAL .
1 607 LYS .
1 608 VAL .
1 609 GLU .
1 610 GLN .
1 611 PRO .
1 612 ARG .
1 613 VAL .
1 614 PRO .
1 615 GLN .
1 616 PRO .
1 617 LEU .
1 618 PRO .
1 619 LEU .
1 620 TYR .
1 621 PRO .
1 622 SER .
1 623 LEU .
1 624 LEU .
1 625 GLU .
1 626 PHE .
1 627 ASN .
1 628 ASP .
1 629 TYR .
1 630 GLU .
1 631 PRO .
1 632 VAL .
1 633 VAL .
1 634 TYR .
1 635 PRO .
1 636 MET .
1 637 ILE .
1 638 ILE .
1 639 GLU .
1 640 LYS .
1 641 ILE .
1 642 LYS .
#
#
loop_
_struct_asym.id
_struct_asym.entity_id
_struct_asym.details
A 1 .
#
#
loop_
_pdbx_poly_seq_scheme.asym_id
_pdbx_poly_seq_scheme.entity_id
_pdbx_poly_seq_scheme.seq_id
_pdbx_poly_seq_scheme.mon_id
_pdbx_poly_seq_scheme.pdb_seq_num
_pdbx_poly_seq_scheme.auth_seq_num
_pdbx_poly_seq_scheme.pdb_mon_id
_pdbx_poly_seq_scheme.auth_mon_id
_pdbx_poly_seq_scheme.pdb_strand_id
_pdbx_poly_seq_scheme.pdb_ins_code
A 1 1 MET 1 1 MET MET A .
A 1 2 GLY 2 2 GLY GLY A .
A 1 3 GLY 3 3 GLY GLY A .
A 1 4 ILE 4 4 ILE ILE A .
A 1 5 LYS 5 5 LYS LYS A .
A 1 6 LEU 6 6 LEU LEU A .
A 1 7 ILE 7 7 ILE ILE A .
A 1 8 ALA 8 8 ALA ALA A .
A 1 9 THR 9 9 THR THR A .
A 1 10 TYR 10 10 TYR TYR A .
A 1 11 ALA 11 11 ALA ALA A .
A 1 12 ILE 12 12 ILE ILE A .
A 1 13 ILE 13 13 ILE ILE A .
A 1 14 LEU 14 14 LEU LEU A .
A 1 15 SER 15 15 SER SER A .
A 1 16 THR 16 16 THR THR A .
A 1 17 THR 17 17 THR THR A .
A 1 18 SER 18 18 SER SER A .
A 1 19 LEU 19 19 LEU LEU A .
A 1 20 VAL 20 20 VAL VAL A .
A 1 21 VAL 21 21 VAL VAL A .
A 1 22 GLY 22 22 GLY GLY A .
A 1 23 ARG 23 23 ARG ARG A .
A 1 24 ASP 24 24 ASP ASP A .
A 1 25 ARG 25 25 ARG ARG A .
A 1 26 ILE 26 26 ILE ILE A .
A 1 27 THR 27 27 THR THR A .
A 1 28 PHE 28 28 PHE PHE A .
A 1 29 THR 29 29 THR THR A .
A 1 30 PRO 30 30 PRO PRO A .
A 1 31 LEU 31 31 LEU LEU A .
A 1 32 GLU 32 32 GLU GLU A .
A 1 33 ASP 33 33 ASP ASP A .
A 1 34 SER 34 34 SER SER A .
A 1 35 SER 35 35 SER SER A .
A 1 36 GLY 36 36 GLY GLY A .
A 1 37 LEU 37 37 LEU LEU A .
A 1 38 LEU 38 38 LEU LEU A .
A 1 39 PHE 39 39 PHE PHE A .
A 1 40 GLU 40 40 GLU GLU A .
A 1 41 ARG 41 41 ARG ARG A .
A 1 42 MET 42 42 MET MET A .
A 1 43 TYR 43 43 TYR TYR A .
A 1 44 GLY 44 44 GLY GLY A .
A 1 45 LEU 45 45 LEU LEU A .
A 1 46 ARG 46 46 ARG ARG A .
A 1 47 HIS 47 47 HIS HIS A .
A 1 48 TYR 48 48 TYR TYR A .
A 1 49 THR 49 49 THR THR A .
A 1 50 ASN 50 50 ASN ASN A .
A 1 51 ASP 51 51 ASP ASP A .
A 1 52 ARG 52 52 ARG ARG A .
A 1 53 PHE 53 53 PHE PHE A .
A 1 54 VAL 54 54 VAL VAL A .
A 1 55 PHE 55 55 PHE PHE A .
A 1 56 VAL 56 56 VAL VAL A .
A 1 57 LYS 57 57 LYS LYS A .
A 1 58 LYS 58 58 LYS LYS A .
A 1 59 PHE 59 59 PHE PHE A .
A 1 60 ASP 60 60 ASP ASP A .
A 1 61 PHE 61 61 PHE PHE A .
A 1 62 TYR 62 62 TYR TYR A .
A 1 63 PRO 63 63 PRO PRO A .
A 1 64 VAL 64 64 VAL VAL A .
A 1 65 LEU 65 65 LEU LEU A .
A 1 66 GLN 66 66 GLN GLN A .
A 1 67 GLU 67 67 GLU GLU A .
A 1 68 LEU 68 68 LEU LEU A .
A 1 69 ASN 69 69 ASN ASN A .
A 1 70 ASN 70 70 ASN ASN A .
A 1 71 ILE 71 71 ILE ILE A .
A 1 72 LYS 72 72 LYS LYS A .
A 1 73 SER 73 73 SER SER A .
A 1 74 LYS 74 74 LYS LYS A .
A 1 75 ILE 75 75 ILE ILE A .
A 1 76 GLU 76 76 GLU GLU A .
A 1 77 LEU 77 77 LEU LEU A .
A 1 78 TYR 78 78 TYR TYR A .
A 1 79 ALA 79 79 ALA ALA A .
A 1 80 SER 80 80 SER SER A .
A 1 81 ARG 81 81 ARG ARG A .
A 1 82 PHE 82 82 PHE PHE A .
A 1 83 LEU 83 83 LEU LEU A .
A 1 84 THR 84 84 THR THR A .
A 1 85 CYS 85 85 CYS CYS A .
A 1 86 LYS 86 86 LYS LYS A .
A 1 87 ILE 87 87 ILE ILE A .
A 1 88 ALA 88 88 ALA ALA A .
A 1 89 ILE 89 89 ILE ILE A .
A 1 90 LYS 90 90 LYS LYS A .
A 1 91 GLN 91 91 GLN GLN A .
A 1 92 ASN 92 92 ASN ASN A .
A 1 93 ARG 93 93 ARG ARG A .
A 1 94 SER 94 94 SER SER A .
A 1 95 SER 95 95 SER SER A .
A 1 96 ILE 96 96 ILE ILE A .
A 1 97 ILE 97 97 ILE ILE A .
A 1 98 LYS 98 98 LYS LYS A .
A 1 99 ALA 99 99 ALA ALA A .
A 1 100 ARG 100 100 ARG ARG A .
A 1 101 ILE 101 101 ILE ILE A .
A 1 102 GLU 102 102 GLU GLU A .
A 1 103 ASN 103 103 ASN ASN A .
A 1 104 ARG 104 104 ARG ARG A .
A 1 105 LEU 105 105 LEU LEU A .
A 1 106 GLN 106 106 GLN GLN A .
A 1 107 PHE 107 107 PHE PHE A .
A 1 108 LEU 108 108 LEU LEU A .
A 1 109 THR 109 109 THR THR A .
A 1 110 GLN 110 110 GLN GLN A .
A 1 111 LEU 111 111 LEU LEU A .
A 1 112 ASN 112 112 ASN ASN A .
A 1 113 LYS 113 113 LYS LYS A .
A 1 114 ASP 114 114 ASP ASP A .
A 1 115 LEU 115 115 LEU LEU A .
A 1 116 VAL 116 116 VAL VAL A .
A 1 117 ARG 117 117 ARG ARG A .
A 1 118 TYR 118 118 TYR TYR A .
A 1 119 SER 119 119 SER SER A .
A 1 120 VAL 120 120 VAL VAL A .
A 1 121 GLU 121 121 GLU GLU A .
A 1 122 GLU 122 122 GLU GLU A .
A 1 123 SER 123 123 SER SER A .
A 1 124 TYR 124 124 TYR TYR A .
A 1 125 ASN 125 125 ASN ASN A .
A 1 126 ASP 126 126 ASP ASP A .
A 1 127 VAL 127 127 VAL VAL A .
A 1 128 LEU 128 128 LEU LEU A .
A 1 129 GLU 129 129 GLU GLU A .
A 1 130 ASN 130 130 ASN ASN A .
A 1 131 ILE 131 131 ILE ILE A .
A 1 132 ASN 132 132 ASN ASN A .
A 1 133 LEU 133 133 LEU LEU A .
A 1 134 GLU 134 134 GLU GLU A .
A 1 135 TYR 135 135 TYR TYR A .
A 1 136 GLY 136 136 GLY GLY A .
A 1 137 ASP 137 137 ASP ASP A .
A 1 138 SER 138 138 SER SER A .
A 1 139 ALA 139 139 ALA ALA A .
A 1 140 GLU 140 140 GLU GLU A .
A 1 141 PHE 141 141 PHE PHE A .
A 1 142 GLU 142 142 GLU GLU A .
A 1 143 VAL 143 143 VAL VAL A .
A 1 144 TYR 144 144 TYR TYR A .
A 1 145 ASP 145 145 ASP ASP A .
A 1 146 ASP 146 146 ASP ASP A .
A 1 147 TYR 147 147 TYR TYR A .
A 1 148 GLU 148 148 GLU GLU A .
A 1 149 HIS 149 149 HIS HIS A .
A 1 150 LEU 150 150 LEU LEU A .
A 1 151 SER 151 151 SER SER A .
A 1 152 HIS 152 152 HIS HIS A .
A 1 153 TRP 153 153 TRP TRP A .
A 1 154 SER 154 154 SER SER A .
A 1 155 ASN 155 155 ASN ASN A .
A 1 156 MET 156 156 MET MET A .
A 1 157 THR 157 157 THR THR A .
A 1 158 VAL 158 158 VAL VAL A .
A 1 159 SER 159 159 SER SER A .
A 1 160 ASP 160 160 ASP ASP A .
A 1 161 ALA 161 161 ALA ALA A .
A 1 162 GLN 162 162 GLN GLN A .
A 1 163 ALA 163 163 ALA ALA A .
A 1 164 LEU 164 164 LEU LEU A .
A 1 165 LEU 165 165 LEU LEU A .
A 1 166 GLN 166 166 GLN GLN A .
A 1 167 ASN 167 167 ASN ASN A .
A 1 168 PRO 168 168 PRO PRO A .
A 1 169 PRO 169 169 PRO PRO A .
A 1 170 LYS 170 170 LYS LYS A .
A 1 171 ASP 171 171 ASP ASP A .
A 1 172 ARG 172 172 ARG ARG A .
A 1 173 VAL 173 173 VAL VAL A .
A 1 174 MET 174 174 MET MET A .
A 1 175 PHE 175 175 PHE PHE A .
A 1 176 LEU 176 176 LEU LEU A .
A 1 177 LYS 177 177 LYS LYS A .
A 1 178 THR 178 178 THR THR A .
A 1 179 ILE 179 179 ILE ILE A .
A 1 180 SER 180 180 SER SER A .
A 1 181 ALA 181 181 ALA ALA A .
A 1 182 LYS 182 182 LYS LYS A .
A 1 183 ASN 183 183 ASN ASN A .
A 1 184 THR 184 184 THR THR A .
A 1 185 ASN 185 185 ASN ASN A .
A 1 186 ILE 186 186 ILE ILE A .
A 1 187 SER 187 187 SER SER A .
A 1 188 GLU 188 188 GLU GLU A .
A 1 189 TYR 189 189 TYR TYR A .
A 1 190 ILE 190 190 ILE ILE A .
A 1 191 ASN 191 191 ASN ASN A .
A 1 192 SER 192 192 SER SER A .
A 1 193 THR 193 193 THR THR A .
A 1 194 ILE 194 194 ILE ILE A .
A 1 195 GLU 195 195 GLU GLU A .
A 1 196 CYS 196 196 CYS CYS A .
A 1 197 THR 197 197 THR THR A .
A 1 198 ASP 198 198 ASP ASP A .
A 1 199 LEU 199 199 LEU LEU A .
A 1 200 ALA 200 200 ALA ALA A .
A 1 201 ASN 201 201 ASN ASN A .
A 1 202 ILE 202 202 ILE ILE A .
A 1 203 MET 203 203 MET MET A .
A 1 204 ASN 204 204 ASN ASN A .
A 1 205 VAL 205 205 VAL VAL A .
A 1 206 PHE 206 206 PHE PHE A .
A 1 207 ASN 207 207 ASN ASN A .
A 1 208 GLU 208 208 GLU GLU A .
A 1 209 LYS 209 209 LYS LYS A .
A 1 210 LEU 210 210 LEU LEU A .
A 1 211 ASN 211 211 ASN ASN A .
A 1 212 ASP 212 212 ASP ASP A .
A 1 213 ALA 213 213 ALA ALA A .
A 1 214 SER 214 214 SER SER A .
A 1 215 ALA 215 215 ALA ALA A .
A 1 216 LEU 216 216 LEU LEU A .
A 1 217 ALA 217 217 ALA ALA A .
A 1 218 LYS 218 218 LYS LYS A .
A 1 219 MET 219 219 MET MET A .
A 1 220 LEU 220 220 LEU LEU A .
A 1 221 LYS 221 221 LYS LYS A .
A 1 222 ARG 222 222 ARG ARG A .
A 1 223 ILE 223 223 ILE ILE A .
A 1 224 MET 224 224 MET MET A .
A 1 225 LYS 225 225 LYS LYS A .
A 1 226 GLN 226 226 GLN GLN A .
A 1 227 THR 227 227 THR THR A .
A 1 228 HIS 228 228 HIS HIS A .
A 1 229 LYS 229 229 LYS LYS A .
A 1 230 ASN 230 230 ASN ASN A .
A 1 231 LYS 231 231 LYS LYS A .
A 1 232 LEU 232 232 LEU LEU A .
A 1 233 ASP 233 233 ASP ASP A .
A 1 234 ILE 234 234 ILE ILE A .
A 1 235 SER 235 235 SER SER A .
A 1 236 ASN 236 236 ASN ASN A .
A 1 237 THR 237 237 THR THR A .
A 1 238 VAL 238 238 VAL VAL A .
A 1 239 LEU 239 239 LEU LEU A .
A 1 240 ASP 240 240 ASP ASP A .
A 1 241 ASP 241 241 ASP ASP A .
A 1 242 GLY 242 242 GLY GLY A .
A 1 243 MET 243 243 MET MET A .
A 1 244 LEU 244 244 LEU LEU A .
A 1 245 LEU 245 245 LEU LEU A .
A 1 246 THR 246 246 THR THR A .
A 1 247 GLU 247 247 GLU GLU A .
A 1 248 MET 248 248 MET MET A .
A 1 249 LYS 249 249 LYS LYS A .
A 1 250 LYS 250 250 LYS LYS A .
A 1 251 LEU 251 251 LEU LEU A .
A 1 252 VAL 252 252 VAL VAL A .
A 1 253 GLN 253 253 GLN GLN A .
A 1 254 THR 254 254 THR THR A .
A 1 255 LEU 255 255 LEU LEU A .
A 1 256 HIS 256 256 HIS HIS A .
A 1 257 ASN 257 257 ASN ASN A .
A 1 258 HIS 258 258 HIS HIS A .
A 1 259 ASN 259 259 ASN ASN A .
A 1 260 ARG 260 260 ARG ARG A .
A 1 261 ALA 261 261 ALA ALA A .
A 1 262 TRP 262 262 TRP TRP A .
A 1 263 VAL 263 263 VAL VAL A .
A 1 264 VAL 264 264 VAL VAL A .
A 1 265 ASP 265 265 ASP ASP A .
A 1 266 PHE 266 266 PHE PHE A .
A 1 267 ASN 267 267 ASN ASN A .
A 1 268 LYS 268 268 LYS LYS A .
A 1 269 THR 269 269 THR THR A .
A 1 270 MET 270 270 MET MET A .
A 1 271 ASN 271 271 ASN ASN A .
A 1 272 ASP 272 272 ASP ASP A .
A 1 273 SER 273 273 SER SER A .
A 1 274 PHE 274 274 PHE PHE A .
A 1 275 ASP 275 275 ASP ASP A .
A 1 276 LEU 276 276 LEU LEU A .
A 1 277 SER 277 277 SER SER A .
A 1 278 GLN 278 278 GLN GLN A .
A 1 279 ALA 279 279 ALA ALA A .
A 1 280 TYR 280 280 TYR TYR A .
A 1 281 LYS 281 281 LYS LYS A .
A 1 282 LEU 282 282 LEU LEU A .
A 1 283 HIS 283 283 HIS HIS A .
A 1 284 LEU 284 284 LEU LEU A .
A 1 285 TYR 285 285 TYR TYR A .
A 1 286 LEU 286 286 LEU LEU A .
A 1 287 ASP 287 287 ASP ASP A .
A 1 288 LEU 288 288 LEU LEU A .
A 1 289 ASN 289 289 ASN ASN A .
A 1 290 THR 290 290 THR THR A .
A 1 291 VAL 291 291 VAL VAL A .
A 1 292 ILE 292 292 ILE ILE A .
A 1 293 MET 293 293 MET MET A .
A 1 294 PHE 294 294 PHE PHE A .
A 1 295 ILE 295 295 ILE ILE A .
A 1 296 THR 296 296 THR THR A .
A 1 297 MET 297 297 MET MET A .
A 1 298 PRO 298 298 PRO PRO A .
A 1 299 LEU 299 299 LEU LEU A .
A 1 300 LEU 300 300 LEU LEU A .
A 1 301 LYS 301 301 LYS LYS A .
A 1 302 ALA 302 302 ALA ALA A .
A 1 303 THR 303 303 THR THR A .
A 1 304 SER 304 304 SER SER A .
A 1 305 VAL 305 305 VAL VAL A .
A 1 306 SER 306 306 SER SER A .
A 1 307 PHE 307 307 PHE PHE A .
A 1 308 ASN 308 308 ASN ASN A .
A 1 309 LEU 309 309 LEU LEU A .
A 1 310 TYR 310 310 TYR TYR A .
A 1 311 ARG 311 311 ARG ARG A .
A 1 312 VAL 312 312 VAL VAL A .
A 1 313 THR 313 313 THR THR A .
A 1 314 THR 314 314 THR THR A .
A 1 315 VAL 315 315 VAL VAL A .
A 1 316 PRO 316 316 PRO PRO A .
A 1 317 PHE 317 317 PHE PHE A .
A 1 318 CYS 318 318 CYS CYS A .
A 1 319 ARG 319 319 ARG ARG A .
A 1 320 GLY 320 320 GLY GLY A .
A 1 321 ARG 321 321 ARG ARG A .
A 1 322 MET 322 322 MET MET A .
A 1 323 CYS 323 323 CYS CYS A .
A 1 324 LEU 324 324 LEU LEU A .
A 1 325 LEU 325 325 LEU LEU A .
A 1 326 ILE 326 326 ILE ILE A .
A 1 327 VAL 327 327 VAL VAL A .
A 1 328 SER 328 328 SER SER A .
A 1 329 ASP 329 329 ASP ASP A .
A 1 330 ASN 330 330 ASN ASN A .
A 1 331 GLU 331 331 GLU GLU A .
A 1 332 TYR 332 332 TYR TYR A .
A 1 333 PHE 333 333 PHE PHE A .
A 1 334 GLY 334 334 GLY GLY A .
A 1 335 ILE 335 335 ILE ILE A .
A 1 336 SER 336 336 SER SER A .
A 1 337 ASP 337 337 ASP ASP A .
A 1 338 SER 338 338 SER SER A .
A 1 339 LYS 339 339 LYS LYS A .
A 1 340 ASN 340 340 ASN ASN A .
A 1 341 TYR 341 341 TYR TYR A .
A 1 342 TYR 342 342 TYR TYR A .
A 1 343 VAL 343 343 VAL VAL A .
A 1 344 PRO 344 344 PRO PRO A .
A 1 345 VAL 345 345 VAL VAL A .
A 1 346 SER 346 346 SER SER A .
A 1 347 ASP 347 347 ASP ASP A .
A 1 348 ASN 348 348 ASN ASN A .
A 1 349 PHE 349 349 PHE PHE A .
A 1 350 LYS 350 350 LYS LYS A .
A 1 351 GLN 351 351 GLN GLN A .
A 1 352 ASP 352 352 ASP ASP A .
A 1 353 CYS 353 353 CYS CYS A .
A 1 354 LYS 354 354 LYS LYS A .
A 1 355 LYS 355 355 LYS LYS A .
A 1 356 PHE 356 356 PHE PHE A .
A 1 357 THR 357 357 THR THR A .
A 1 358 GLY 358 358 GLY GLY A .
A 1 359 TYR 359 359 TYR TYR A .
A 1 360 ASP 360 360 ASP ASP A .
A 1 361 GLU 361 361 GLU GLU A .
A 1 362 PHE 362 362 PHE PHE A .
A 1 363 LEU 363 363 LEU LEU A .
A 1 364 CYS 364 364 CYS CYS A .
A 1 365 PRO 365 365 PRO PRO A .
A 1 366 GLU 366 366 GLU GLU A .
A 1 367 THR 367 367 THR THR A .
A 1 368 GLU 368 368 GLU GLU A .
A 1 369 LEU 369 369 LEU LEU A .
A 1 370 ILE 370 370 ILE ILE A .
A 1 371 ALA 371 371 ALA ALA A .
A 1 372 THR 372 372 THR THR A .
A 1 373 MET 373 373 MET MET A .
A 1 374 ASN 374 374 ASN ASN A .
A 1 375 ALA 375 375 ALA ALA A .
A 1 376 LYS 376 376 LYS LYS A .
A 1 377 VAL 377 377 VAL VAL A .
A 1 378 CYS 378 378 CYS CYS A .
A 1 379 GLU 379 379 GLU GLU A .
A 1 380 ILE 380 380 ILE ILE A .
A 1 381 GLU 381 381 GLU GLU A .
A 1 382 MET 382 382 MET MET A .
A 1 383 PHE 383 383 PHE PHE A .
A 1 384 MET 384 384 MET MET A .
A 1 385 GLY 385 385 GLY GLY A .
A 1 386 ARG 386 386 ARG ARG A .
A 1 387 TYR 387 387 TYR TYR A .
A 1 388 SER 388 388 SER SER A .
A 1 389 GLY 389 389 GLY GLY A .
A 1 390 ASP 390 390 ASP ASP A .
A 1 391 VAL 391 391 VAL VAL A .
A 1 392 ILE 392 392 ILE ILE A .
A 1 393 ASN 393 393 ASN ASN A .
A 1 394 ILE 394 394 ILE ILE A .
A 1 395 CYS 395 395 CYS CYS A .
A 1 396 ASP 396 396 ASP ASP A .
A 1 397 ILE 397 397 ILE ILE A .
A 1 398 ARG 398 398 ARG ARG A .
A 1 399 VAL 399 399 VAL VAL A .
A 1 400 ALA 400 400 ALA ALA A .
A 1 401 ASN 401 401 ASN ASN A .
A 1 402 TYR 402 402 TYR TYR A .
A 1 403 ASN 403 403 ASN ASN A .
A 1 404 PRO 404 404 PRO PRO A .
A 1 405 LYS 405 405 LYS LYS A .
A 1 406 LYS 406 406 LYS LYS A .
A 1 407 ALA 407 407 ALA ALA A .
A 1 408 TYR 408 408 TYR TYR A .
A 1 409 VAL 409 409 VAL VAL A .
A 1 410 ASN 410 410 ASN ASN A .
A 1 411 THR 411 411 THR THR A .
A 1 412 ILE 412 412 ILE ILE A .
A 1 413 MET 413 413 MET MET A .
A 1 414 ASN 414 414 ASN ASN A .
A 1 415 ASN 415 415 ASN ASN A .
A 1 416 MET 416 416 MET MET A .
A 1 417 LYS 417 417 LYS LYS A .
A 1 418 TRP 418 418 TRP TRP A .
A 1 419 LEU 419 419 LEU LEU A .
A 1 420 TYR 420 420 TYR TYR A .
A 1 421 ILE 421 421 ILE ILE A .
A 1 422 PHE 422 422 PHE PHE A .
A 1 423 PRO 423 423 PRO PRO A .
A 1 424 ASN 424 424 ASN ASN A .
A 1 425 SER 425 425 SER SER A .
A 1 426 THR 426 426 THR THR A .
A 1 427 THR 427 427 THR THR A .
A 1 428 LEU 428 428 LEU LEU A .
A 1 429 VAL 429 429 VAL VAL A .
A 1 430 VAL 430 430 VAL VAL A .
A 1 431 HIS 431 431 HIS HIS A .
A 1 432 CYS 432 432 CYS CYS A .
A 1 433 ASN 433 433 ASN ASN A .
A 1 434 ASP 434 434 ASP ASP A .
A 1 435 ALA 435 435 ALA ALA A .
A 1 436 SER 436 436 SER SER A .
A 1 437 LYS 437 437 LYS LYS A .
A 1 438 PHE 438 438 PHE PHE A .
A 1 439 GLU 439 439 GLU GLU A .
A 1 440 MET 440 440 MET MET A .
A 1 441 THR 441 441 THR THR A .
A 1 442 VAL 442 442 VAL VAL A .
A 1 443 GLN 443 443 GLN GLN A .
A 1 444 PRO 444 444 PRO PRO A .
A 1 445 GLY 445 445 GLY GLY A .
A 1 446 VAL 446 446 VAL VAL A .
A 1 447 GLY 447 447 GLY GLY A .
A 1 448 VAL 448 448 VAL VAL A .
A 1 449 MET 449 449 MET MET A .
A 1 450 LEU 450 450 LEU LEU A .
A 1 451 SER 451 451 SER SER A .
A 1 452 THR 452 452 THR THR A .
A 1 453 MET 453 453 MET MET A .
A 1 454 SER 454 454 SER SER A .
A 1 455 GLN 455 455 GLN GLN A .
A 1 456 THR 456 456 THR THR A .
A 1 457 CYS 457 457 CYS CYS A .
A 1 458 ALA 458 458 ALA ALA A .
A 1 459 ILE 459 459 ILE ILE A .
A 1 460 ARG 460 460 ARG ARG A .
A 1 461 ILE 461 461 ILE ILE A .
A 1 462 THR 462 462 THR THR A .
A 1 463 HIS 463 463 HIS HIS A .
A 1 464 ASP 464 464 ASP ASP A .
A 1 465 GLY 465 465 GLY GLY A .
A 1 466 VAL 466 466 VAL VAL A .
A 1 467 THR 467 467 THR THR A .
A 1 468 VAL 468 468 VAL VAL A .
A 1 469 THR 469 469 THR THR A .
A 1 470 VAL 470 470 VAL VAL A .
A 1 471 ASP 471 471 ASP ASP A .
A 1 472 SER 472 472 SER SER A .
A 1 473 ARG 473 473 ARG ARG A .
A 1 474 LEU 474 474 LEU LEU A .
A 1 475 TYR 475 475 TYR TYR A .
A 1 476 VAL 476 476 VAL VAL A .
A 1 477 GLY 477 477 GLY GLY A .
A 1 478 TYR 478 478 TYR TYR A .
A 1 479 SER 479 479 SER SER A .
A 1 480 THR 480 480 THR THR A .
A 1 481 THR 481 481 THR THR A .
A 1 482 PHE 482 482 PHE PHE A .
A 1 483 TRP 483 483 TRP TRP A .
A 1 484 PRO 484 484 PRO PRO A .
A 1 485 LYS 485 485 LYS LYS A .
A 1 486 LYS 486 486 LYS LYS A .
A 1 487 ILE 487 487 ILE ILE A .
A 1 488 PHE 488 488 PHE PHE A .
A 1 489 ASN 489 489 ASN ASN A .
A 1 490 PHE 490 490 PHE PHE A .
A 1 491 ASN 491 491 ASN ASN A .
A 1 492 ASN 492 492 ASN ASN A .
A 1 493 TYR 493 493 TYR TYR A .
A 1 494 ILE 494 494 ILE ILE A .
A 1 495 ASP 495 495 ASP ASP A .
A 1 496 PRO 496 496 PRO PRO A .
A 1 497 PHE 497 497 PHE PHE A .
A 1 498 LEU 498 498 LEU LEU A .
A 1 499 LEU 499 499 LEU LEU A .
A 1 500 GLU 500 500 GLU GLU A .
A 1 501 LYS 501 501 LYS LYS A .
A 1 502 ALA 502 502 ALA ALA A .
A 1 503 ASN 503 503 ASN ASN A .
A 1 504 THR 504 504 THR THR A .
A 1 505 ASN 505 505 ASN ASN A .
A 1 506 PHE 506 506 PHE PHE A .
A 1 507 LEU 507 507 LEU LEU A .
A 1 508 PRO 508 508 PRO PRO A .
A 1 509 THR 509 509 THR THR A .
A 1 510 ILE 510 510 ILE ILE A .
A 1 511 ASP 511 511 ASP ASP A .
A 1 512 ASP 512 512 ASP ASP A .
A 1 513 PHE 513 513 PHE PHE A .
A 1 514 ASN 514 514 ASN ASN A .
A 1 515 ARG 515 515 ARG ARG A .
A 1 516 SER 516 516 SER SER A .
A 1 517 VAL 517 517 VAL VAL A .
A 1 518 LEU 518 518 LEU LEU A .
A 1 519 LEU 519 519 LEU LEU A .
A 1 520 GLN 520 520 GLN GLN A .
A 1 521 LEU 521 521 LEU LEU A .
A 1 522 SER 522 522 SER SER A .
A 1 523 ASN 523 523 ASN ASN A .
A 1 524 LYS 524 524 LYS LYS A .
A 1 525 PHE 525 525 PHE PHE A .
A 1 526 ARG 526 526 ARG ARG A .
A 1 527 ILE 527 527 ILE ILE A .
A 1 528 LYS 528 528 LYS LYS A .
A 1 529 ASP 529 529 ASP ASP A .
A 1 530 TYR 530 530 TYR TYR A .
A 1 531 THR 531 531 THR THR A .
A 1 532 SER 532 532 SER SER A .
A 1 533 PRO 533 533 PRO PRO A .
A 1 534 PRO 534 534 PRO PRO A .
A 1 535 PRO 535 535 PRO PRO A .
A 1 536 GLN 536 536 GLN GLN A .
A 1 537 HIS 537 537 HIS HIS A .
A 1 538 PHE 538 538 PHE PHE A .
A 1 539 PHE 539 539 PHE PHE A .
A 1 540 ARG 540 540 ARG ARG A .
A 1 541 PRO 541 541 PRO PRO A .
A 1 542 SER 542 542 SER SER A .
A 1 543 LYS 543 543 LYS LYS A .
A 1 544 ILE 544 544 ILE ILE A .
A 1 545 TYR 545 545 TYR TYR A .
A 1 546 THR 546 546 THR THR A .
A 1 547 ILE 547 547 ILE ILE A .
A 1 548 ASP 548 548 ASP ASP A .
A 1 549 GLU 549 549 GLU GLU A .
A 1 550 THR 550 550 THR THR A .
A 1 551 SER 551 551 SER SER A .
A 1 552 ASP 552 552 ASP ASP A .
A 1 553 GLU 553 553 GLU GLU A .
A 1 554 LYS 554 554 LYS LYS A .
A 1 555 ASP 555 555 ASP ASP A .
A 1 556 ASP 556 556 ASP ASP A .
A 1 557 ASN 557 557 ASN ASN A .
A 1 558 ILE 558 558 ILE ILE A .
A 1 559 ASN 559 559 ASN ASN A .
A 1 560 ILE 560 560 ILE ILE A .
A 1 561 ILE 561 561 ILE ILE A .
A 1 562 VAL 562 562 VAL VAL A .
A 1 563 ILE 563 563 ILE ILE A .
A 1 564 MET 564 564 MET MET A .
A 1 565 ILE 565 565 ILE ILE A .
A 1 566 ALA 566 566 ALA ALA A .
A 1 567 ILE 567 567 ILE ILE A .
A 1 568 VAL 568 568 VAL VAL A .
A 1 569 ALA 569 569 ALA ALA A .
A 1 570 ALA 570 570 ALA ALA A .
A 1 571 LEU 571 571 LEU LEU A .
A 1 572 LEU 572 572 LEU LEU A .
A 1 573 LEU 573 573 LEU LEU A .
A 1 574 LEU 574 574 LEU LEU A .
A 1 575 CYS 575 575 CYS CYS A .
A 1 576 GLY 576 576 GLY GLY A .
A 1 577 LEU 577 577 LEU LEU A .
A 1 578 MET 578 578 MET MET A .
A 1 579 ILE 579 579 ILE ILE A .
A 1 580 PHE 580 580 PHE PHE A .
A 1 581 LEU 581 581 LEU LEU A .
A 1 582 PHE 582 582 PHE PHE A .
A 1 583 CYS 583 583 CYS CYS A .
A 1 584 CYS 584 584 CYS CYS A .
A 1 585 ILE 585 585 ILE ILE A .
A 1 586 LYS 586 586 LYS LYS A .
A 1 587 LYS 587 587 LYS LYS A .
A 1 588 ARG 588 588 ARG ARG A .
A 1 589 CYS 589 589 CYS CYS A .
A 1 590 ARG 590 590 ARG ARG A .
A 1 591 GLN 591 591 GLN GLN A .
A 1 592 SER 592 592 SER SER A .
A 1 593 ASN 593 593 ASN ASN A .
A 1 594 ASN 594 594 ASN ASN A .
A 1 595 ILE 595 595 ILE ILE A .
A 1 596 ILE 596 596 ILE ILE A .
A 1 597 VAL 597 597 VAL VAL A .
A 1 598 HIS 598 598 HIS HIS A .
A 1 599 TYR 599 599 TYR TYR A .
A 1 600 LYS 600 600 LYS LYS A .
A 1 601 ASN 601 601 ASN ASN A .
A 1 602 ASN 602 602 ASN ASN A .
A 1 603 ASN 603 603 ASN ASN A .
A 1 604 ASP 604 604 ASP ASP A .
A 1 605 PHE 605 605 PHE PHE A .
A 1 606 VAL 606 606 VAL VAL A .
A 1 607 LYS 607 607 LYS LYS A .
A 1 608 VAL 608 608 VAL VAL A .
A 1 609 GLU 609 609 GLU GLU A .
A 1 610 GLN 610 610 GLN GLN A .
A 1 611 PRO 611 611 PRO PRO A .
A 1 612 ARG 612 612 ARG ARG A .
A 1 613 VAL 613 613 VAL VAL A .
A 1 614 PRO 614 614 PRO PRO A .
A 1 615 GLN 615 615 GLN GLN A .
A 1 616 PRO 616 616 PRO PRO A .
A 1 617 LEU 617 617 LEU LEU A .
A 1 618 PRO 618 618 PRO PRO A .
A 1 619 LEU 619 619 LEU LEU A .
A 1 620 TYR 620 620 TYR TYR A .
A 1 621 PRO 621 621 PRO PRO A .
A 1 622 SER 622 622 SER SER A .
A 1 623 LEU 623 623 LEU LEU A .
A 1 624 LEU 624 624 LEU LEU A .
A 1 625 GLU 625 625 GLU GLU A .
A 1 626 PHE 626 626 PHE PHE A .
A 1 627 ASN 627 627 ASN ASN A .
A 1 628 ASP 628 628 ASP ASP A .
A 1 629 TYR 629 629 TYR TYR A .
A 1 630 GLU 630 630 GLU GLU A .
A 1 631 PRO 631 631 PRO PRO A .
A 1 632 VAL 632 632 VAL VAL A .
A 1 633 VAL 633 633 VAL VAL A .
A 1 634 TYR 634 634 TYR TYR A .
A 1 635 PRO 635 635 PRO PRO A .
A 1 636 MET 636 636 MET MET A .
A 1 637 ILE 637 637 ILE ILE A .
A 1 638 ILE 638 638 ILE ILE A .
A 1 639 GLU 639 639 GLU GLU A .
A 1 640 LYS 640 640 LYS LYS A .
A 1 641 ILE 641 641 ILE ILE A .
A 1 642 LYS 642 642 LYS LYS A .
#
#
loop_
_ma_data.id
_ma_data.name
_ma_data.content_type
_ma_data.content_type_other_details
1
'efp/ld130 fusion protein (ABL75966.1) from Alphabaculovirus mavitratae (EF125867.1)'
target .
2 'Top ranked model' 'model coordinates' .
3 Colabfold_envdb 'reference database' .
4 UniRef30 'reference database' .
5 PDB100 'reference database' .
#
#
loop_
_ma_data_group.ordinal_id
_ma_data_group.group_id
_ma_data_group.data_id
1 1 1
2 1 3
3 1 4
4 1 5
5 2 2
#
#
loop_
_ma_data_ref_db.data_id
_ma_data_ref_db.name
_ma_data_ref_db.location_url
_ma_data_ref_db.version
_ma_data_ref_db.release_date
3 Colabfold_envdb
https://wwwuser.gwdg.de/~compbiol/colabfold/colabfold_envdb_202108.tar.gz 202108
.
4 UniRef30 https://wwwuser.gwdg.de/~compbiol/colabfold/uniref30_2302.tar.gz 2302
.
5 PDB100 https://wwwuser.gwdg.de/~compbiol/colabfold/pdb100_230517.fasta.gz
230517 .
#
#
loop_
_ma_target_entity.entity_id
_ma_target_entity.data_id
_ma_target_entity.origin
1 1 'reference database'
#
#
loop_
_ma_target_entity_instance.asym_id
_ma_target_entity_instance.entity_id
_ma_target_entity_instance.details
A 1 .
#
#
loop_
_ma_protocol_step.ordinal_id
_ma_protocol_step.protocol_id
_ma_protocol_step.step_id
_ma_protocol_step.method_type
_ma_protocol_step.step_name
_ma_protocol_step.details
_ma_protocol_step.software_group_id
_ma_protocol_step.input_data_group_id
_ma_protocol_step.output_data_group_id
1 1 1 modeling .
'Model generated using LocalColabFold (v.1.5.2) producing 5 models with 3 recycles each, with AMBER relaxation, without templates, ranked by pLDDT, starting from an MSA with uniref30, pdb100 and colabfold_envdb setting.'
1 1 2
#
#
loop_
_ma_model_list.ordinal_id
_ma_model_list.model_id
_ma_model_list.model_group_id
_ma_model_list.model_name
_ma_model_list.model_group_name
_ma_model_list.data_id
_ma_model_list.model_type
_ma_model_list.model_type_other_details
1 1 1 'Top ranked model' . 2 'Ab initio model' .
#
#
loop_
_atom_site.group_PDB
_atom_site.id
_atom_site.type_symbol
_atom_site.label_atom_id
_atom_site.label_alt_id
_atom_site.label_comp_id
_atom_site.label_seq_id
_atom_site.auth_seq_id
_atom_site.pdbx_PDB_ins_code
_atom_site.label_asym_id
_atom_site.Cartn_x
_atom_site.Cartn_y
_atom_site.Cartn_z
_atom_site.occupancy
_atom_site.label_entity_id
_atom_site.auth_asym_id
_atom_site.auth_comp_id
_atom_site.B_iso_or_equiv
_atom_site.pdbx_PDB_model_num
ATOM 1 N N . MET 1 1 ? A -34.598 -47.516 -26.833 1.000 1 A MET 31.720 1
ATOM 2 C CA . MET 1 1 ? A -33.511 -47.861 -27.774 1.000 1 A MET 31.720 1
ATOM 3 C C . MET 1 1 ? A -32.182 -47.698 -27.050 1.000 1 A MET 31.720 1
ATOM 4 O O . MET 1 1 ? A -31.942 -46.618 -26.535 1.000 1 A MET 31.720 1
ATOM 5 C CB . MET 1 1 ? A -33.563 -46.961 -29.020 1.000 1 A MET 31.720 1
ATOM 6 C CG . MET 1 1 ? A -34.525 -47.500 -30.084 1.000 1 A MET 31.720 1
ATOM 7 S SD . MET 1 1 ? A -34.799 -46.322 -31.429 1.000 1 A MET 31.720 1
ATOM 8 C CE . MET 1 1 ? A -35.131 -47.445 -32.815 1.000 1 A MET 31.720 1
ATOM 9 H H . MET 1 1 ? A -34.448 -46.574 -26.500 1.000 1 A MET 31.720 1
ATOM 10 H H2 . MET 1 1 ? A -34.590 -48.137 -26.037 1.000 1 A MET 31.720 1
ATOM 11 H HA . MET 1 1 ? A -33.602 -48.900 -28.091 1.000 1 A MET 31.720 1
ATOM 12 H HB2 . MET 1 1 ? A -33.858 -45.952 -28.734 1.000 1 A MET 31.720 1
ATOM 13 H HB3 . MET 1 1 ? A -32.571 -46.908 -29.469 1.000 1 A MET 31.720 1
ATOM 14 H HG2 . MET 1 1 ? A -35.489 -47.733 -29.633 1.000 1 A MET 31.720 1
ATOM 15 H HG3 . MET 1 1 ? A -34.104 -48.416 -30.497 1.000 1 A MET 31.720 1
ATOM 16 H HE1 . MET 1 1 ? A -35.328 -46.860 -33.713 1.000 1 A MET 31.720 1
ATOM 17 H HE2 . MET 1 1 ? A -36.002 -48.061 -32.592 1.000 1 A MET 31.720 1
ATOM 18 H HE3 . MET 1 1 ? A -34.265 -48.083 -32.990 1.000 1 A MET 31.720 1
ATOM 19 H H3 . MET 1 1 ? A -35.495 -47.562 -27.295 1.000 1 A MET 31.720 1
ATOM 20 N N . GLY 2 2 ? A -31.384 -48.770 -26.965 1.000 1 A GLY 32.440 1
ATOM 21 C CA . GLY 2 2 ? A -29.963 -48.733 -26.579 1.000 1 A GLY 32.440 1
ATOM 22 C C . GLY 2 2 ? A -29.639 -48.467 -25.106 1.000 1 A GLY 32.440 1
ATOM 23 O O . GLY 2 2 ? A -29.020 -47.459 -24.793 1.000 1 A GLY 32.440 1
ATOM 24 H H . GLY 2 2 ? A -31.682 -49.631 -27.401 1.000 1 A GLY 32.440 1
ATOM 25 H HA2 . GLY 2 2 ? A -29.501 -49.682 -26.849 1.000 1 A GLY 32.440 1
ATOM 26 H HA3 . GLY 2 2 ? A -29.465 -47.957 -27.161 1.000 1 A GLY 32.440 1
ATOM 27 N N . GLY 3 3 ? A -30.029 -49.364 -24.199 1.000 1 A GLY 26.950 1
ATOM 28 C CA . GLY 3 3 ? A -29.507 -49.362 -22.831 1.000 1 A GLY 26.950 1
ATOM 29 C C . GLY 3 3 ? A -28.174 -50.103 -22.749 1.000 1 A GLY 26.950 1
ATOM 30 O O . GLY 3 3 ? A -28.101 -51.217 -23.243 1.000 1 A GLY 26.950 1
ATOM 31 H H . GLY 3 3 ? A -30.460 -50.218 -24.522 1.000 1 A GLY 26.950 1
ATOM 32 H HA2 . GLY 3 3 ? A -29.377 -48.337 -22.483 1.000 1 A GLY 26.950 1
ATOM 33 H HA3 . GLY 3 3 ? A -30.215 -49.860 -22.169 1.000 1 A GLY 26.950 1
ATOM 34 N N . ILE 4 4 ? A -27.178 -49.499 -22.096 1.000 1 A ILE 34.120 1
ATOM 35 C CA . ILE 4 4 ? A -26.134 -50.141 -21.279 1.000 1 A ILE 34.120 1
ATOM 36 C C . ILE 4 4 ? A -25.699 -49.077 -20.255 1.000 1 A ILE 34.120 1
ATOM 37 O O . ILE 4 4 ? A -25.014 -48.110 -20.575 1.000 1 A ILE 34.120 1
ATOM 38 C CB . ILE 4 4 ? A -24.951 -50.705 -22.121 1.000 1 A ILE 34.120 1
ATOM 39 C CG1 . ILE 4 4 ? A -25.203 -52.140 -22.659 1.000 1 A ILE 34.120 1
ATOM 40 C CG2 . ILE 4 4 ? A -23.648 -50.821 -21.304 1.000 1 A ILE 34.120 1
ATOM 41 C CD1 . ILE 4 4 ? A -24.678 -52.337 -24.084 1.000 1 A ILE 34.120 1
ATOM 42 H H . ILE 4 4 ? A -27.262 -48.500 -21.977 1.000 1 A ILE 34.120 1
ATOM 43 H HA . ILE 4 4 ? A -26.572 -50.976 -20.732 1.000 1 A ILE 34.120 1
ATOM 44 H HB . ILE 4 4 ? A -24.770 -50.026 -22.954 1.000 1 A ILE 34.120 1
ATOM 45 H HG12 . ILE 4 4 ? A -24.717 -52.875 -22.017 1.000 1 A ILE 34.120 1
ATOM 46 H HG13 . ILE 4 4 ? A -26.257 -52.417 -22.626 1.000 1 A ILE 34.120 1
ATOM 47 H HG21 . ILE 4 4 ? A -23.828 -51.366 -20.377 1.000 1 A ILE 34.120 1
ATOM 48 H HG22 . ILE 4 4 ? A -22.885 -51.340 -21.883 1.000 1 A ILE 34.120 1
ATOM 49 H HG23 . ILE 4 4 ? A -23.250 -49.832 -21.077 1.000 1 A ILE 34.120 1
ATOM 50 H HD11 . ILE 4 4 ? A -25.203 -51.667 -24.765 1.000 1 A ILE 34.120 1
ATOM 51 H HD12 . ILE 4 4 ? A -23.609 -52.130 -24.123 1.000 1 A ILE 34.120 1
ATOM 52 H HD13 . ILE 4 4 ? A -24.852 -53.367 -24.396 1.000 1 A ILE 34.120 1
ATOM 53 N N . LYS 5 5 ? A -26.146 -49.243 -19.006 1.000 1 A LYS 31.250 1
ATOM 54 C CA . LYS 5 5 ? A -25.480 -48.691 -17.821 1.000 1 A LYS 31.250 1
ATOM 55 C C . LYS 5 5 ? A -24.375 -49.687 -17.479 1.000 1 A LYS 31.250 1
ATOM 56 O O . LYS 5 5 ? A -24.694 -50.759 -16.973 1.000 1 A LYS 31.250 1
ATOM 57 C CB . LYS 5 5 ? A -26.471 -48.576 -16.640 1.000 1 A LYS 31.250 1
ATOM 58 C CG . LYS 5 5 ? A -27.361 -47.324 -16.641 1.000 1 A LYS 31.250 1
ATOM 59 C CD . LYS 5 5 ? A -28.321 -47.358 -15.438 1.000 1 A LYS 31.250 1
ATOM 60 C CE . LYS 5 5 ? A -29.112 -46.048 -15.315 1.000 1 A LYS 31.250 1
ATOM 61 N NZ . LYS 5 5 ? A -30.066 -46.081 -14.175 1.000 1 A LYS 31.250 1
ATOM 62 H H . LYS 5 5 ? A -26.736 -50.047 -18.845 1.000 1 A LYS 31.250 1
ATOM 63 H HA . LYS 5 5 ? A -25.029 -47.722 -18.037 1.000 1 A LYS 31.250 1
ATOM 64 H HB2 . LYS 5 5 ? A -25.891 -48.559 -15.717 1.000 1 A LYS 31.250 1
ATOM 65 H HB3 . LYS 5 5 ? A -27.099 -49.466 -16.613 1.000 1 A LYS 31.250 1
ATOM 66 H HG2 . LYS 5 5 ? A -26.728 -46.438 -16.579 1.000 1 A LYS 31.250 1
ATOM 67 H HG3 . LYS 5 5 ? A -27.937 -47.284 -17.566 1.000 1 A LYS 31.250 1
ATOM 68 H HD2 . LYS 5 5 ? A -29.010 -48.194 -15.560 1.000 1 A LYS 31.250 1
ATOM 69 H HD3 . LYS 5 5 ? A -27.743 -47.511 -14.527 1.000 1 A LYS 31.250 1
ATOM 70 H HE2 . LYS 5 5 ? A -28.404 -45.230 -15.186 1.000 1 A LYS 31.250 1
ATOM 71 H HE3 . LYS 5 5 ? A -29.648 -45.876 -16.249 1.000 1 A LYS 31.250 1
ATOM 72 H HZ1 . LYS 5 5 ? A -30.742 -46.822 -14.292 1.000 1 A LYS 31.250 1
ATOM 73 H HZ2 . LYS 5 5 ? A -29.574 -46.232 -13.306 1.000 1 A LYS 31.250 1
ATOM 74 H HZ3 . LYS 5 5 ? A -30.562 -45.204 -14.103 1.000 1 A LYS 31.250 1
ATOM 75 N N . LEU 6 6 ? A -23.113 -49.374 -17.769 1.000 1 A LEU 31.910 1
ATOM 76 C CA . LEU 6 6 ? A -21.984 -50.168 -17.284 1.000 1 A LEU 31.910 1
ATOM 77 C C . LEU 6 6 ? A -21.242 -49.376 -16.208 1.000 1 A LEU 31.910 1
ATOM 78 O O . LEU 6 6 ? A -20.510 -48.428 -16.477 1.000 1 A LEU 31.910 1
ATOM 79 C CB . LEU 6 6 ? A -21.074 -50.669 -18.426 1.000 1 A LEU 31.910 1
ATOM 80 C CG . LEU 6 6 ? A -20.746 -52.176 -18.284 1.000 1 A LEU 31.910 1
ATOM 81 C CD1 . LEU 6 6 ? A -21.624 -53.017 -19.214 1.000 1 A LEU 31.910 1
ATOM 82 C CD2 . LEU 6 6 ? A -19.284 -52.463 -18.607 1.000 1 A LEU 31.910 1
ATOM 83 H H . LEU 6 6 ? A -22.913 -48.505 -18.244 1.000 1 A LEU 31.910 1
ATOM 84 H HA . LEU 6 6 ? A -22.385 -51.056 -16.796 1.000 1 A LEU 31.910 1
ATOM 85 H HB2 . LEU 6 6 ? A -20.149 -50.093 -18.420 1.000 1 A LEU 31.910 1
ATOM 86 H HB3 . LEU 6 6 ? A -21.544 -50.490 -19.393 1.000 1 A LEU 31.910 1
ATOM 87 H HG . LEU 6 6 ? A -20.914 -52.502 -17.257 1.000 1 A LEU 31.910 1
ATOM 88 H HD11 . LEU 6 6 ? A -21.445 -52.741 -20.253 1.000 1 A LEU 31.910 1
ATOM 89 H HD12 . LEU 6 6 ? A -21.387 -54.072 -19.083 1.000 1 A LEU 31.910 1
ATOM 90 H HD13 . LEU 6 6 ? A -22.674 -52.864 -18.963 1.000 1 A LEU 31.910 1
ATOM 91 H HD21 . LEU 6 6 ? A -19.082 -53.529 -18.497 1.000 1 A LEU 31.910 1
ATOM 92 H HD22 . LEU 6 6 ? A -19.055 -52.155 -19.627 1.000 1 A LEU 31.910 1
ATOM 93 H HD23 . LEU 6 6 ? A -18.644 -51.918 -17.913 1.000 1 A LEU 31.910 1
ATOM 94 N N . ILE 7 7 ? A -21.496 -49.782 -14.970 1.000 1 A ILE 31.000 1
ATOM 95 C CA . ILE 7 7 ? A -20.697 -49.473 -13.793 1.000 1 A ILE 31.000 1
ATOM 96 C C . ILE 7 7 ? A -19.377 -50.228 -13.982 1.000 1 A ILE 31.000 1
ATOM 97 O O . ILE 7 7 ? A -19.338 -51.448 -13.854 1.000 1 A ILE 31.000 1
ATOM 98 C CB . ILE 7 7 ? A -21.493 -49.931 -12.543 1.000 1 A ILE 31.000 1
ATOM 99 C CG1 . ILE 7 7 ? A -22.771 -49.071 -12.374 1.000 1 A ILE 31.000 1
ATOM 100 C CG2 . ILE 7 7 ? A -20.639 -49.882 -11.266 1.000 1 A ILE 31.000 1
ATOM 101 C CD1 . ILE 7 7 ? A -23.782 -49.653 -11.378 1.000 1 A ILE 31.000 1
ATOM 102 H H . ILE 7 7 ? A -22.134 -50.559 -14.874 1.000 1 A ILE 31.000 1
ATOM 103 H HA . ILE 7 7 ? A -20.501 -48.402 -13.734 1.000 1 A ILE 31.000 1
ATOM 104 H HB . ILE 7 7 ? A -21.794 -50.967 -12.696 1.000 1 A ILE 31.000 1
ATOM 105 H HG12 . ILE 7 7 ? A -22.494 -48.066 -12.056 1.000 1 A ILE 31.000 1
ATOM 106 H HG13 . ILE 7 7 ? A -23.289 -48.983 -13.330 1.000 1 A ILE 31.000 1
ATOM 107 H HG21 . ILE 7 7 ? A -19.747 -50.497 -11.383 1.000 1 A ILE 31.000 1
ATOM 108 H HG22 . ILE 7 7 ? A -20.337 -48.857 -11.049 1.000 1 A ILE 31.000 1
ATOM 109 H HG23 . ILE 7 7 ? A -21.196 -50.279 -10.418 1.000 1 A ILE 31.000 1
ATOM 110 H HD11 . ILE 7 7 ? A -23.373 -49.642 -10.368 1.000 1 A ILE 31.000 1
ATOM 111 H HD12 . ILE 7 7 ? A -24.035 -50.675 -11.659 1.000 1 A ILE 31.000 1
ATOM 112 H HD13 . ILE 7 7 ? A -24.689 -49.048 -11.390 1.000 1 A ILE 31.000 1
ATOM 113 N N . ALA 8 8 ? A -18.309 -49.518 -14.344 1.000 1 A ALA 33.530 1
ATOM 114 C CA . ALA 8 8 ? A -16.960 -50.069 -14.379 1.000 1 A ALA 33.530 1
ATOM 115 C C . ALA 8 8 ? A -16.353 -49.981 -12.973 1.000 1 A ALA 33.530 1
ATOM 116 O O . ALA 8 8 ? A -15.679 -49.023 -12.601 1.000 1 A ALA 33.530 1
ATOM 117 C CB . ALA 8 8 ? A -16.140 -49.367 -15.465 1.000 1 A ALA 33.530 1
ATOM 118 H H . ALA 8 8 ? A -18.421 -48.534 -14.542 1.000 1 A ALA 33.530 1
ATOM 119 H HA . ALA 8 8 ? A -17.009 -51.124 -14.651 1.000 1 A ALA 33.530 1
ATOM 120 H HB1 . ALA 8 8 ? A -16.615 -49.505 -16.436 1.000 1 A ALA 33.530 1
ATOM 121 H HB2 . ALA 8 8 ? A -15.136 -49.792 -15.495 1.000 1 A ALA 33.530 1
ATOM 122 H HB3 . ALA 8 8 ? A -16.065 -48.301 -15.248 1.000 1 A ALA 33.530 1
ATOM 123 N N . THR 9 9 ? A -16.658 -50.992 -12.170 1.000 1 A THR 30.580 1
ATOM 124 C CA . THR 9 9 ? A -15.943 -51.344 -10.946 1.000 1 A THR 30.580 1
ATOM 125 C C . THR 9 9 ? A -14.477 -51.681 -11.234 1.000 1 A THR 30.580 1
ATOM 126 O O . THR 9 9 ? A -14.191 -52.553 -12.047 1.000 1 A THR 30.580 1
ATOM 127 C CB . THR 9 9 ? A -16.601 -52.578 -10.292 1.000 1 A THR 30.580 1
ATOM 128 O OG1 . THR 9 9 ? A -17.185 -53.411 -11.272 1.000 1 A THR 30.580 1
ATOM 129 C CG2 . THR 9 9 ? A -17.714 -52.202 -9.319 1.000 1 A THR 30.580 1
ATOM 130 H H . THR 9 9 ? A -17.305 -51.687 -12.514 1.000 1 A THR 30.580 1
ATOM 131 H HA . THR 9 9 ? A -15.983 -50.503 -10.253 1.000 1 A THR 30.580 1
ATOM 132 H HB . THR 9 9 ? A -15.851 -53.143 -9.738 1.000 1 A THR 30.580 1
ATOM 133 H HG1 . THR 9 9 ? A -16.466 -53.799 -11.775 1.000 1 A THR 30.580 1
ATOM 134 H HG21 . THR 9 9 ? A -18.505 -51.671 -9.849 1.000 1 A THR 30.580 1
ATOM 135 H HG22 . THR 9 9 ? A -17.326 -51.570 -8.520 1.000 1 A THR 30.580 1
ATOM 136 H HG23 . THR 9 9 ? A -18.129 -53.110 -8.881 1.000 1 A THR 30.580 1
ATOM 137 N N . TYR 10 10 ? A -13.581 -51.034 -10.483 1.000 1 A TYR 29.170 1
ATOM 138 C CA . TYR 10 10 ? A -12.362 -51.600 -9.892 1.000 1 A TYR 29.170 1
ATOM 139 C C . TYR 10 10 ? A -11.458 -52.467 -10.785 1.000 1 A TYR 29.170 1
ATOM 140 O O . TYR 10 10 ? A -11.429 -53.691 -10.669 1.000 1 A TYR 29.170 1
ATOM 141 C CB . TYR 10 10 ? A -12.745 -52.326 -8.590 1.000 1 A TYR 29.170 1
ATOM 142 C CG . TYR 10 10 ? A -13.064 -51.389 -7.443 1.000 1 A TYR 29.170 1
ATOM 143 C CD1 . TYR 10 10 ? A -12.043 -51.041 -6.537 1.000 1 A TYR 29.170 1
ATOM 144 C CD2 . TYR 10 10 ? A -14.358 -50.860 -7.281 1.000 1 A TYR 29.170 1
ATOM 145 C CE1 . TYR 10 10 ? A -12.314 -50.170 -5.466 1.000 1 A TYR 29.170 1
ATOM 146 C CE2 . TYR 10 10 ? A -14.632 -49.982 -6.215 1.000 1 A TYR 29.170 1
ATOM 147 C CZ . TYR 10 10 ? A -13.611 -49.639 -5.304 1.000 1 A TYR 29.170 1
ATOM 148 O OH . TYR 10 10 ? A -13.883 -48.799 -4.273 1.000 1 A TYR 29.170 1
ATOM 149 H H . TYR 10 10 ? A -13.923 -50.207 -10.015 1.000 1 A TYR 29.170 1
ATOM 150 H HA . TYR 10 10 ? A -11.740 -50.756 -9.594 1.000 1 A TYR 29.170 1
ATOM 151 H HB2 . TYR 10 10 ? A -11.909 -52.949 -8.273 1.000 1 A TYR 29.170 1
ATOM 152 H HB3 . TYR 10 10 ? A -13.587 -52.994 -8.768 1.000 1 A TYR 29.170 1
ATOM 153 H HD1 . TYR 10 10 ? A -11.050 -51.446 -6.659 1.000 1 A TYR 29.170 1
ATOM 154 H HD2 . TYR 10 10 ? A -15.148 -51.141 -7.962 1.000 1 A TYR 29.170 1
ATOM 155 H HE1 . TYR 10 10 ? A -11.530 -49.909 -4.770 1.000 1 A TYR 29.170 1
ATOM 156 H HE2 . TYR 10 10 ? A -15.621 -49.572 -6.073 1.000 1 A TYR 29.170 1
ATOM 157 H HH . TYR 10 10 ? A -13.114 -48.639 -3.721 1.000 1 A TYR 29.170 1
ATOM 158 N N . ALA 11 11 ? A -10.584 -51.813 -11.553 1.000 1 A ALA 30.190 1
ATOM 159 C CA . ALA 11 11 ? A -9.299 -52.399 -11.924 1.000 1 A ALA 30.190 1
ATOM 160 C C . ALA 11 11 ? A -8.272 -52.079 -10.828 1.000 1 A ALA 30.190 1
ATOM 161 O O . ALA 11 11 ? A -7.622 -51.035 -10.819 1.000 1 A ALA 30.190 1
ATOM 162 C CB . ALA 11 11 ? A -8.883 -51.928 -13.319 1.000 1 A ALA 30.190 1
ATOM 163 H H . ALA 11 11 ? A -10.679 -50.812 -11.651 1.000 1 A ALA 30.190 1
ATOM 164 H HA . ALA 11 11 ? A -9.399 -53.483 -11.982 1.000 1 A ALA 30.190 1
ATOM 165 H HB1 . ALA 11 11 ? A -7.930 -52.383 -13.588 1.000 1 A ALA 30.190 1
ATOM 166 H HB2 . ALA 11 11 ? A -8.773 -50.844 -13.331 1.000 1 A ALA 30.190 1
ATOM 167 H HB3 . ALA 11 11 ? A -9.637 -52.222 -14.049 1.000 1 A ALA 30.190 1
ATOM 168 N N . ILE 12 12 ? A -8.164 -53.007 -9.881 1.000 1 A ILE 30.590 1
ATOM 169 C CA . ILE 12 12 ? A -7.004 -53.177 -9.012 1.000 1 A ILE 30.590 1
ATOM 170 C C . ILE 12 12 ? A -5.835 -53.569 -9.922 1.000 1 A ILE 30.590 1
ATOM 171 O O . ILE 12 12 ? A -5.721 -54.721 -10.331 1.000 1 A ILE 30.590 1
ATOM 172 C CB . ILE 12 12 ? A -7.327 -54.261 -7.950 1.000 1 A ILE 30.590 1
ATOM 173 C CG1 . ILE 12 12 ? A -8.428 -53.751 -6.989 1.000 1 A ILE 30.590 1
ATOM 174 C CG2 . ILE 12 12 ? A -6.078 -54.689 -7.155 1.000 1 A ILE 30.590 1
ATOM 175 C CD1 . ILE 12 12 ? A -9.045 -54.845 -6.108 1.000 1 A ILE 30.590 1
ATOM 176 H H . ILE 12 12 ? A -8.797 -53.792 -9.946 1.000 1 A ILE 30.590 1
ATOM 177 H HA . ILE 12 12 ? A -6.769 -52.237 -8.512 1.000 1 A ILE 30.590 1
ATOM 178 H HB . ILE 12 12 ? A -7.706 -55.142 -8.468 1.000 1 A ILE 30.590 1
ATOM 179 H HG12 . ILE 12 12 ? A -9.245 -53.317 -7.565 1.000 1 A ILE 30.590 1
ATOM 180 H HG13 . ILE 12 12 ? A -8.020 -52.966 -6.351 1.000 1 A ILE 30.590 1
ATOM 181 H HG21 . ILE 12 12 ? A -5.330 -55.120 -7.821 1.000 1 A ILE 30.590 1
ATOM 182 H HG22 . ILE 12 12 ? A -5.649 -53.831 -6.637 1.000 1 A ILE 30.590 1
ATOM 183 H HG23 . ILE 12 12 ? A -6.335 -55.457 -6.425 1.000 1 A ILE 30.590 1
ATOM 184 H HD11 . ILE 12 12 ? A -8.314 -55.223 -5.393 1.000 1 A ILE 30.590 1
ATOM 185 H HD12 . ILE 12 12 ? A -9.885 -54.428 -5.553 1.000 1 A ILE 30.590 1
ATOM 186 H HD13 . ILE 12 12 ? A -9.406 -55.664 -6.730 1.000 1 A ILE 30.590 1
ATOM 187 N N . ILE 13 13 ? A -4.968 -52.611 -10.244 1.000 1 A ILE 28.720 1
ATOM 188 C CA . ILE 13 13 ? A -3.590 -52.896 -10.646 1.000 1 A ILE 28.720 1
ATOM 189 C C . ILE 13 13 ? A -2.697 -52.379 -9.524 1.000 1 A ILE 28.720 1
ATOM 190 O O . ILE 13 13 ? A -2.410 -51.192 -9.395 1.000 1 A ILE 28.720 1
ATOM 191 C CB . ILE 13 13 ? A -3.243 -52.384 -12.062 1.000 1 A ILE 28.720 1
ATOM 192 C CG1 . ILE 13 13 ? A -4.112 -53.146 -13.093 1.000 1 A ILE 28.720 1
ATOM 193 C CG2 . ILE 13 13 ? A -1.743 -52.599 -12.352 1.000 1 A ILE 28.720 1
ATOM 194 C CD1 . ILE 13 13 ? A -3.908 -52.718 -14.551 1.000 1 A ILE 28.720 1
ATOM 195 H H . ILE 13 13 ? A -5.200 -51.656 -10.012 1.000 1 A ILE 28.720 1
ATOM 196 H HA . ILE 13 13 ? A -3.452 -53.977 -10.686 1.000 1 A ILE 28.720 1
ATOM 197 H HB . ILE 13 13 ? A -3.463 -51.318 -12.121 1.000 1 A ILE 28.720 1
ATOM 198 H HG12 . ILE 13 13 ? A -5.164 -52.985 -12.858 1.000 1 A ILE 28.720 1
ATOM 199 H HG13 . ILE 13 13 ? A -3.913 -54.215 -13.016 1.000 1 A ILE 28.720 1
ATOM 200 H HG21 . ILE 13 13 ? A -1.489 -52.208 -13.337 1.000 1 A ILE 28.720 1
ATOM 201 H HG22 . ILE 13 13 ? A -1.129 -52.055 -11.634 1.000 1 A ILE 28.720 1
ATOM 202 H HG23 . ILE 13 13 ? A -1.494 -53.660 -12.311 1.000 1 A ILE 28.720 1
ATOM 203 H HD11 . ILE 13 13 ? A -4.650 -53.213 -15.177 1.000 1 A ILE 28.720 1
ATOM 204 H HD12 . ILE 13 13 ? A -4.032 -51.638 -14.642 1.000 1 A ILE 28.720 1
ATOM 205 H HD13 . ILE 13 13 ? A -2.917 -53.005 -14.901 1.000 1 A ILE 28.720 1
ATOM 206 N N . LEU 14 14 ? A -2.299 -53.333 -8.685 1.000 1 A LEU 27.390 1
ATOM 207 C CA . LEU 14 14 ? A -1.159 -53.268 -7.784 1.000 1 A LEU 27.390 1
ATOM 208 C C . LEU 14 14 ? A 0.131 -53.099 -8.604 1.000 1 A LEU 27.390 1
ATOM 209 O O . LEU 14 14 ? A 0.852 -54.058 -8.860 1.000 1 A LEU 27.390 1
ATOM 210 C CB . LEU 14 14 ? A -1.130 -54.579 -6.962 1.000 1 A LEU 27.390 1
ATOM 211 C CG . LEU 14 14 ? A -1.908 -54.520 -5.636 1.000 1 A LEU 27.390 1
ATOM 212 C CD1 . LEU 14 14 ? A -2.808 -55.743 -5.466 1.000 1 A LEU 27.390 1
ATOM 213 C CD2 . LEU 14 14 ? A -0.928 -54.488 -4.460 1.000 1 A LEU 27.390 1
ATOM 214 H H . LEU 14 14 ? A -2.668 -54.256 -8.860 1.000 1 A LEU 27.390 1
ATOM 215 H HA . LEU 14 14 ? A -1.252 -52.410 -7.119 1.000 1 A LEU 27.390 1
ATOM 216 H HB2 . LEU 14 14 ? A -0.096 -54.832 -6.727 1.000 1 A LEU 27.390 1
ATOM 217 H HB3 . LEU 14 14 ? A -1.496 -55.398 -7.580 1.000 1 A LEU 27.390 1
ATOM 218 H HG . LEU 14 14 ? A -2.533 -53.628 -5.609 1.000 1 A LEU 27.390 1
ATOM 219 H HD11 . LEU 14 14 ? A -3.522 -55.792 -6.288 1.000 1 A LEU 27.390 1
ATOM 220 H HD12 . LEU 14 14 ? A -2.207 -56.653 -5.462 1.000 1 A LEU 27.390 1
ATOM 221 H HD13 . LEU 14 14 ? A -3.356 -55.670 -4.527 1.000 1 A LEU 27.390 1
ATOM 222 H HD21 . LEU 14 14 ? A -0.326 -55.397 -4.443 1.000 1 A LEU 27.390 1
ATOM 223 H HD22 . LEU 14 14 ? A -0.272 -53.622 -4.553 1.000 1 A LEU 27.390 1
ATOM 224 H HD23 . LEU 14 14 ? A -1.481 -54.409 -3.524 1.000 1 A LEU 27.390 1
ATOM 225 N N . SER 15 15 ? A 0.448 -51.866 -8.985 1.000 1 A SER 28.030 1
ATOM 226 C CA . SER 15 15 ? A 1.834 -51.449 -9.168 1.000 1 A SER 28.030 1
ATOM 227 C C . SER 15 15 ? A 2.143 -50.441 -8.075 1.000 1 A SER 28.030 1
ATOM 228 O O . SER 15 15 ? A 1.619 -49.329 -8.068 1.000 1 A SER 28.030 1
ATOM 229 C CB . SER 15 15 ? A 2.110 -50.909 -10.574 1.000 1 A SER 28.030 1
ATOM 230 O OG . SER 15 15 ? A 1.271 -49.819 -10.886 1.000 1 A SER 28.030 1
ATOM 231 H H . SER 15 15 ? A -0.259 -51.147 -8.922 1.000 1 A SER 28.030 1
ATOM 232 H HA . SER 15 15 ? A 2.496 -52.304 -9.034 1.000 1 A SER 28.030 1
ATOM 233 H HB2 . SER 15 15 ? A 1.944 -51.704 -11.301 1.000 1 A SER 28.030 1
ATOM 234 H HB3 . SER 15 15 ? A 3.150 -50.590 -10.639 1.000 1 A SER 28.030 1
ATOM 235 H HG . SER 15 15 ? A 1.288 -49.197 -10.155 1.000 1 A SER 28.030 1
ATOM 236 N N . THR 16 16 ? A 2.977 -50.854 -7.127 1.000 1 A THR 25.520 1
ATOM 237 C CA . THR 16 16 ? A 3.628 -50.005 -6.133 1.000 1 A THR 25.520 1
ATOM 238 C C . THR 16 16 ? A 4.519 -48.981 -6.833 1.000 1 A THR 25.520 1
ATOM 239 O O . THR 16 16 ? A 5.738 -49.097 -6.863 1.000 1 A THR 25.520 1
ATOM 240 C CB . THR 16 16 ? A 4.468 -50.874 -5.183 1.000 1 A THR 25.520 1
ATOM 241 O OG1 . THR 16 16 ? A 5.235 -51.776 -5.948 1.000 1 A THR 25.520 1
ATOM 242 C CG2 . THR 16 16 ? A 3.602 -51.695 -4.231 1.000 1 A THR 25.520 1
ATOM 243 H H . THR 16 16 ? A 3.329 -51.799 -7.182 1.000 1 A THR 25.520 1
ATOM 244 H HA . THR 16 16 ? A 2.876 -49.468 -5.555 1.000 1 A THR 25.520 1
ATOM 245 H HB . THR 16 16 ? A 5.126 -50.241 -4.588 1.000 1 A THR 25.520 1
ATOM 246 H HG1 . THR 16 16 ? A 5.909 -51.250 -6.385 1.000 1 A THR 25.520 1
ATOM 247 H HG21 . THR 16 16 ? A 2.988 -51.031 -3.622 1.000 1 A THR 25.520 1
ATOM 248 H HG22 . THR 16 16 ? A 4.245 -52.282 -3.575 1.000 1 A THR 25.520 1
ATOM 249 H HG23 . THR 16 16 ? A 2.958 -52.371 -4.792 1.000 1 A THR 25.520 1
ATOM 250 N N . THR 17 17 ? A 3.907 -47.960 -7.407 1.000 1 A THR 27.340 1
ATOM 251 C CA . THR 17 17 ? A 4.489 -46.632 -7.453 1.000 1 A THR 27.340 1
ATOM 252 C C . THR 17 17 ? A 3.665 -45.850 -6.461 1.000 1 A THR 27.340 1
ATOM 253 O O . THR 17 17 ? A 2.497 -45.556 -6.717 1.000 1 A THR 27.340 1
ATOM 254 C CB . THR 17 17 ? A 4.466 -46.010 -8.857 1.000 1 A THR 27.340 1
ATOM 255 O OG1 . THR 17 17 ? A 3.176 -46.052 -9.420 1.000 1 A THR 27.340 1
ATOM 256 C CG2 . THR 17 17 ? A 5.411 -46.753 -9.800 1.000 1 A THR 27.340 1
ATOM 257 H H . THR 17 17 ? A 2.908 -48.023 -7.540 1.000 1 A THR 27.340 1
ATOM 258 H HA . THR 17 17 ? A 5.525 -46.651 -7.114 1.000 1 A THR 27.340 1
ATOM 259 H HB . THR 17 17 ? A 4.787 -44.971 -8.785 1.000 1 A THR 27.340 1
ATOM 260 H HG1 . THR 17 17 ? A 2.557 -45.753 -8.749 1.000 1 A THR 27.340 1
ATOM 261 H HG21 . THR 17 17 ? A 6.424 -46.740 -9.398 1.000 1 A THR 27.340 1
ATOM 262 H HG22 . THR 17 17 ? A 5.084 -47.785 -9.923 1.000 1 A THR 27.340 1
ATOM 263 H HG23 . THR 17 17 ? A 5.407 -46.263 -10.774 1.000 1 A THR 27.340 1
ATOM 264 N N . SER 18 18 ? A 4.245 -45.550 -5.303 1.000 1 A SER 26.830 1
ATOM 265 C CA . SER 18 18 ? A 3.867 -44.356 -4.569 1.000 1 A SER 26.830 1
ATOM 266 C C . SER 18 18 ? A 3.932 -43.202 -5.570 1.000 1 A SER 26.830 1
ATOM 267 O O . SER 18 18 ? A 4.985 -42.623 -5.820 1.000 1 A SER 26.830 1
ATOM 268 C CB . SER 18 18 ? A 4.825 -44.144 -3.386 1.000 1 A SER 26.830 1
ATOM 269 O OG . SER 18 18 ? A 6.156 -44.491 -3.739 1.000 1 A SER 26.830 1
ATOM 270 H H . SER 18 18 ? A 5.189 -45.866 -5.133 1.000 1 A SER 26.830 1
ATOM 271 H HA . SER 18 18 ? A 2.848 -44.447 -4.193 1.000 1 A SER 26.830 1
ATOM 272 H HB2 . SER 18 18 ? A 4.509 -44.777 -2.558 1.000 1 A SER 26.830 1
ATOM 273 H HB3 . SER 18 18 ? A 4.782 -43.103 -3.066 1.000 1 A SER 26.830 1
ATOM 274 H HG . SER 18 18 ? A 6.762 -44.063 -3.130 1.000 1 A SER 26.830 1
ATOM 275 N N . LEU 19 19 ? A 2.800 -42.919 -6.218 1.000 1 A LEU 30.060 1
ATOM 276 C CA . LEU 19 19 ? A 2.514 -41.617 -6.781 1.000 1 A LEU 30.060 1
ATOM 277 C C . LEU 19 19 ? A 2.786 -40.670 -5.624 1.000 1 A LEU 30.060 1
ATOM 278 O O . LEU 19 19 ? A 2.073 -40.679 -4.623 1.000 1 A LEU 30.060 1
ATOM 279 C CB . LEU 19 19 ? A 1.048 -41.578 -7.256 1.000 1 A LEU 30.060 1
ATOM 280 C CG . LEU 19 19 ? A 0.899 -41.934 -8.749 1.000 1 A LEU 30.060 1
ATOM 281 C CD1 . LEU 19 19 ? A -0.274 -42.882 -8.987 1.000 1 A LEU 30.060 1
ATOM 282 C CD2 . LEU 19 19 ? A 0.672 -40.665 -9.574 1.000 1 A LEU 30.060 1
ATOM 283 H H . LEU 19 19 ? A 2.033 -43.569 -6.120 1.000 1 A LEU 30.060 1
ATOM 284 H HA . LEU 19 19 ? A 3.191 -41.391 -7.605 1.000 1 A LEU 30.060 1
ATOM 285 H HB2 . LEU 19 19 ? A 0.450 -42.254 -6.644 1.000 1 A LEU 30.060 1
ATOM 286 H HB3 . LEU 19 19 ? A 0.647 -40.578 -7.088 1.000 1 A LEU 30.060 1
ATOM 287 H HG . LEU 19 19 ? A 1.803 -42.428 -9.104 1.000 1 A LEU 30.060 1
ATOM 288 H HD11 . LEU 19 19 ? A -0.352 -43.111 -10.050 1.000 1 A LEU 30.060 1
ATOM 289 H HD12 . LEU 19 19 ? A -0.111 -43.812 -8.442 1.000 1 A LEU 30.060 1
ATOM 290 H HD13 . LEU 19 19 ? A -1.202 -42.421 -8.650 1.000 1 A LEU 30.060 1
ATOM 291 H HD21 . LEU 19 19 ? A -0.259 -40.182 -9.277 1.000 1 A LEU 30.060 1
ATOM 292 H HD22 . LEU 19 19 ? A 1.498 -39.970 -9.425 1.000 1 A LEU 30.060 1
ATOM 293 H HD23 . LEU 19 19 ? A 0.615 -40.920 -10.632 1.000 1 A LEU 30.060 1
ATOM 294 N N . VAL 20 20 ? A 3.926 -39.989 -5.683 1.000 1 A VAL 36.500 1
ATOM 295 C CA . VAL 20 20 ? A 4.353 -39.052 -4.656 1.000 1 A VAL 36.500 1
ATOM 296 C C . VAL 20 20 ? A 3.319 -37.934 -4.680 1.000 1 A VAL 36.500 1
ATOM 297 O O . VAL 20 20 ? A 3.456 -36.987 -5.446 1.000 1 A VAL 36.500 1
ATOM 298 C CB . VAL 20 20 ? A 5.795 -38.560 -4.928 1.000 1 A VAL 36.500 1
ATOM 299 C CG1 . VAL 20 20 ? A 6.252 -37.504 -3.912 1.000 1 A VAL 36.500 1
ATOM 300 C CG2 . VAL 20 20 ? A 6.797 -39.722 -4.863 1.000 1 A VAL 36.500 1
ATOM 301 H H . VAL 20 20 ? A 4.540 -40.164 -6.466 1.000 1 A VAL 36.500 1
ATOM 302 H HA . VAL 20 20 ? A 4.327 -39.541 -3.683 1.000 1 A VAL 36.500 1
ATOM 303 H HB . VAL 20 20 ? A 5.848 -38.124 -5.925 1.000 1 A VAL 36.500 1
ATOM 304 H HG11 . VAL 20 20 ? A 7.296 -37.244 -4.090 1.000 1 A VAL 36.500 1
ATOM 305 H HG12 . VAL 20 20 ? A 6.154 -37.889 -2.897 1.000 1 A VAL 36.500 1
ATOM 306 H HG13 . VAL 20 20 ? A 5.663 -36.593 -4.017 1.000 1 A VAL 36.500 1
ATOM 307 H HG21 . VAL 20 20 ? A 6.750 -40.204 -3.886 1.000 1 A VAL 36.500 1
ATOM 308 H HG22 . VAL 20 20 ? A 6.573 -40.461 -5.632 1.000 1 A VAL 36.500 1
ATOM 309 H HG23 . VAL 20 20 ? A 7.809 -39.354 -5.030 1.000 1 A VAL 36.500 1
ATOM 310 N N . VAL 21 21 ? A 2.303 -38.034 -3.817 1.000 1 A VAL 42.160 1
ATOM 311 C CA . VAL 21 21 ? A 1.238 -37.035 -3.564 1.000 1 A VAL 42.160 1
ATOM 312 C C . VAL 21 21 ? A 1.819 -35.679 -3.079 1.000 1 A VAL 42.160 1
ATOM 313 O O . VAL 21 21 ? A 1.102 -34.754 -2.710 1.000 1 A VAL 42.160 1
ATOM 314 C CB . VAL 21 21 ? A 0.177 -37.644 -2.599 1.000 1 A VAL 42.160 1
ATOM 315 C CG1 . VAL 21 21 ? A -1.050 -36.758 -2.344 1.000 1 A VAL 42.160 1
ATOM 316 C CG2 . VAL 21 21 ? A -0.380 -38.978 -3.129 1.000 1 A VAL 42.160 1
ATOM 317 H H . VAL 21 21 ? A 2.178 -38.943 -3.395 1.000 1 A VAL 42.160 1
ATOM 318 H HA . VAL 21 21 ? A 0.742 -36.830 -4.513 1.000 1 A VAL 42.160 1
ATOM 319 H HB . VAL 21 21 ? A 0.654 -37.839 -1.638 1.000 1 A VAL 42.160 1
ATOM 320 H HG11 . VAL 21 21 ? A -1.815 -37.306 -1.795 1.000 1 A VAL 42.160 1
ATOM 321 H HG12 . VAL 21 21 ? A -1.468 -36.419 -3.293 1.000 1 A VAL 42.160 1
ATOM 322 H HG13 . VAL 21 21 ? A -0.784 -35.893 -1.736 1.000 1 A VAL 42.160 1
ATOM 323 H HG21 . VAL 21 21 ? A -0.728 -38.859 -4.155 1.000 1 A VAL 42.160 1
ATOM 324 H HG22 . VAL 21 21 ? A 0.387 -39.752 -3.089 1.000 1 A VAL 42.160 1
ATOM 325 H HG23 . VAL 21 21 ? A -1.208 -39.324 -2.510 1.000 1 A VAL 42.160 1
ATOM 326 N N . GLY 22 22 ? A 3.148 -35.529 -3.082 1.000 1 A GLY 50.660 1
ATOM 327 C CA . GLY 22 22 ? A 3.877 -34.290 -2.830 1.000 1 A GLY 50.660 1
ATOM 328 C C . GLY 22 22 ? A 4.329 -33.525 -4.082 1.000 1 A GLY 50.660 1
ATOM 329 O O . GLY 22 22 ? A 4.469 -32.309 -3.995 1.000 1 A GLY 50.660 1
ATOM 330 H H . GLY 22 22 ? A 3.683 -36.313 -3.427 1.000 1 A GLY 50.660 1
ATOM 331 H HA2 . GLY 22 22 ? A 3.271 -33.617 -2.224 1.000 1 A GLY 50.660 1
ATOM 332 H HA3 . GLY 22 22 ? A 4.773 -34.533 -2.260 1.000 1 A GLY 50.660 1
ATOM 333 N N . ARG 23 23 ? A 4.530 -34.165 -5.250 1.000 1 A ARG 55.220 1
ATOM 334 C CA . ARG 23 23 ? A 5.034 -33.447 -6.448 1.000 1 A ARG 55.220 1
ATOM 335 C C . ARG 23 23 ? A 4.063 -32.384 -6.953 1.000 1 A ARG 55.220 1
ATOM 336 O O . ARG 23 23 ? A 4.505 -31.347 -7.430 1.000 1 A ARG 55.220 1
ATOM 337 C CB . ARG 23 23 ? A 5.387 -34.404 -7.598 1.000 1 A ARG 55.220 1
ATOM 338 C CG . ARG 23 23 ? A 6.851 -34.858 -7.538 1.000 1 A ARG 55.220 1
ATOM 339 C CD . ARG 23 23 ? A 7.217 -35.591 -8.833 1.000 1 A ARG 55.220 1
ATOM 340 N NE . ARG 23 23 ? A 8.620 -36.049 -8.826 1.000 1 A ARG 55.220 1
ATOM 341 C CZ . ARG 23 23 ? A 9.216 -36.734 -9.787 1.000 1 A ARG 55.220 1
ATOM 342 N NH1 . ARG 23 23 ? A 8.593 -37.067 -10.884 1.000 1 A ARG 55.220 1
ATOM 343 N NH2 . ARG 23 23 ? A 10.461 -37.103 -9.663 1.000 1 A ARG 55.220 1
ATOM 344 H H . ARG 23 23 ? A 4.271 -35.138 -5.332 1.000 1 A ARG 55.220 1
ATOM 345 H HA . ARG 23 23 ? A 5.920 -32.875 -6.171 1.000 1 A ARG 55.220 1
ATOM 346 H HB2 . ARG 23 23 ? A 4.719 -35.266 -7.590 1.000 1 A ARG 55.220 1
ATOM 347 H HB3 . ARG 23 23 ? A 5.241 -33.879 -8.542 1.000 1 A ARG 55.220 1
ATOM 348 H HG2 . ARG 23 23 ? A 6.991 -35.519 -6.682 1.000 1 A ARG 55.220 1
ATOM 349 H HG3 . ARG 23 23 ? A 7.498 -33.988 -7.430 1.000 1 A ARG 55.220 1
ATOM 350 H HD2 . ARG 23 23 ? A 6.551 -36.447 -8.946 1.000 1 A ARG 55.220 1
ATOM 351 H HD3 . ARG 23 23 ? A 7.059 -34.913 -9.672 1.000 1 A ARG 55.220 1
ATOM 352 H HE . ARG 23 23 ? A 9.169 -35.814 -8.012 1.000 1 A ARG 55.220 1
ATOM 353 H HH11 . ARG 23 23 ? A 9.060 -37.579 -11.618 1.000 1 A ARG 55.220 1
ATOM 354 H HH12 . ARG 23 23 ? A 7.637 -36.763 -11.006 1.000 1 A ARG 55.220 1
ATOM 355 H HH21 . ARG 23 23 ? A 10.987 -36.843 -8.841 1.000 1 A ARG 55.220 1
ATOM 356 H HH22 . ARG 23 23 ? A 10.912 -37.616 -10.406 1.000 1 A ARG 55.220 1
ATOM 357 N N . ASP 24 24 ? A 2.768 -32.607 -6.772 1.000 1 A ASP 65.380 1
ATOM 358 C CA . ASP 24 24 ? A 1.744 -31.669 -7.229 1.000 1 A ASP 65.380 1
ATOM 359 C C . ASP 24 24 ? A 1.604 -30.447 -6.314 1.000 1 A ASP 65.380 1
ATOM 360 O O . ASP 24 24 ? A 0.868 -29.538 -6.669 1.000 1 A ASP 65.380 1
ATOM 361 C CB . ASP 24 24 ? A 0.403 -32.402 -7.385 1.000 1 A ASP 65.380 1
ATOM 362 C CG . ASP 24 24 ? A 0.461 -33.552 -8.396 1.000 1 A ASP 65.380 1
ATOM 363 O OD1 . ASP 24 24 ? A 1.351 -33.529 -9.277 1.000 1 A ASP 65.380 1
ATOM 364 O OD2 . ASP 24 24 ? A -0.351 -34.487 -8.230 1.000 1 A ASP 65.380 1
ATOM 365 H H . ASP 24 24 ? A 2.470 -33.528 -6.485 1.000 1 A ASP 65.380 1
ATOM 366 H HA . ASP 24 24 ? A 2.027 -31.295 -8.213 1.000 1 A ASP 65.380 1
ATOM 367 H HB2 . ASP 24 24 ? A -0.354 -31.694 -7.720 1.000 1 A ASP 65.380 1
ATOM 368 H HB3 . ASP 24 24 ? A 0.099 -32.789 -6.412 1.000 1 A ASP 65.380 1
ATOM 369 N N . ARG 25 25 ? A 2.285 -30.408 -5.154 1.000 1 A ARG 78.500 1
ATOM 370 C CA . ARG 25 25 ? A 2.173 -29.349 -4.130 1.000 1 A ARG 78.500 1
ATOM 371 C C . ARG 25 25 ? A 3.151 -28.193 -4.330 1.000 1 A ARG 78.500 1
ATOM 372 O O . ARG 25 25 ? A 2.802 -27.050 -4.044 1.000 1 A ARG 78.500 1
ATOM 373 C CB . ARG 25 25 ? A 2.391 -29.967 -2.739 1.000 1 A ARG 78.500 1
ATOM 374 C CG . ARG 25 25 ? A 1.232 -30.871 -2.296 1.000 1 A ARG 78.500 1
ATOM 375 C CD . ARG 25 25 ? A 1.469 -31.333 -0.854 1.000 1 A ARG 78.500 1
ATOM 376 N NE . ARG 25 25 ? A 0.447 -32.299 -0.409 1.000 1 A ARG 78.500 1
ATOM 377 C CZ . ARG 25 25 ? A -0.333 -32.191 0.660 1.000 1 A ARG 78.500 1
ATOM 378 N NH1 . ARG 25 25 ? A -0.386 -31.123 1.409 1.000 1 A ARG 78.500 1
ATOM 379 N NH2 . ARG 25 25 ? A -1.126 -33.169 0.991 1.000 1 A ARG 78.500 1
ATOM 380 H H . ARG 25 25 ? A 2.904 -31.184 -4.968 1.000 1 A ARG 78.500 1
ATOM 381 H HA . ARG 25 25 ? A 1.178 -28.905 -4.181 1.000 1 A ARG 78.500 1
ATOM 382 H HB2 . ARG 25 25 ? A 3.318 -30.539 -2.733 1.000 1 A ARG 78.500 1
ATOM 383 H HB3 . ARG 25 25 ? A 2.535 -29.173 -2.005 1.000 1 A ARG 78.500 1
ATOM 384 H HG2 . ARG 25 25 ? A 0.293 -30.320 -2.348 1.000 1 A ARG 78.500 1
ATOM 385 H HG3 . ARG 25 25 ? A 1.175 -31.739 -2.953 1.000 1 A ARG 78.500 1
ATOM 386 H HD2 . ARG 25 25 ? A 1.495 -30.461 -0.201 1.000 1 A ARG 78.500 1
ATOM 387 H HD3 . ARG 25 25 ? A 2.445 -31.816 -0.798 1.000 1 A ARG 78.500 1
ATOM 388 H HE . ARG 25 25 ? A 0.365 -33.142 -0.959 1.000 1 A ARG 78.500 1
ATOM 389 H HH11 . ARG 25 25 ? A 0.030 -30.261 1.087 1.000 1 A ARG 78.500 1
ATOM 390 H HH12 . ARG 25 25 ? A -1.116 -30.999 2.096 1.000 1 A ARG 78.500 1
ATOM 391 H HH21 . ARG 25 25 ? A -1.732 -33.014 1.784 1.000 1 A ARG 78.500 1
ATOM 392 H HH22 . ARG 25 25 ? A -1.188 -34.001 0.423 1.000 1 A ARG 78.500 1
ATOM 393 N N . ILE 26 26 ? A 4.366 -28.497 -4.787 1.000 1 A ILE 85.190 1
ATOM 394 C CA . ILE 26 26 ? A 5.415 -27.521 -5.097 1.000 1 A ILE 85.190 1
ATOM 395 C C . ILE 26 26 ? A 5.846 -27.727 -6.543 1.000 1 A ILE 85.190 1
ATOM 396 O O . ILE 26 26 ? A 6.265 -28.818 -6.921 1.000 1 A ILE 85.190 1
ATOM 397 C CB . ILE 26 26 ? A 6.630 -27.642 -4.147 1.000 1 A ILE 85.190 1
ATOM 398 C CG1 . ILE 26 26 ? A 6.277 -27.449 -2.657 1.000 1 A ILE 85.190 1
ATOM 399 C CG2 . ILE 26 26 ? A 7.732 -26.642 -4.550 1.000 1 A ILE 85.190 1
ATOM 400 C CD1 . ILE 26 26 ? A 5.702 -26.072 -2.298 1.000 1 A ILE 85.190 1
ATOM 401 H H . ILE 26 26 ? A 4.531 -29.454 -5.064 1.000 1 A ILE 85.190 1
ATOM 402 H HA . ILE 26 26 ? A 5.010 -26.513 -5.008 1.000 1 A ILE 85.190 1
ATOM 403 H HB . ILE 26 26 ? A 7.042 -28.646 -4.252 1.000 1 A ILE 85.190 1
ATOM 404 H HG12 . ILE 26 26 ? A 7.183 -27.598 -2.068 1.000 1 A ILE 85.190 1
ATOM 405 H HG13 . ILE 26 26 ? A 5.562 -28.213 -2.353 1.000 1 A ILE 85.190 1
ATOM 406 H HG21 . ILE 26 26 ? A 8.577 -26.722 -3.866 1.000 1 A ILE 85.190 1
ATOM 407 H HG22 . ILE 26 26 ? A 8.097 -26.854 -5.555 1.000 1 A ILE 85.190 1
ATOM 408 H HG23 . ILE 26 26 ? A 7.354 -25.620 -4.542 1.000 1 A ILE 85.190 1
ATOM 409 H HD11 . ILE 26 26 ? A 6.395 -25.271 -2.555 1.000 1 A ILE 85.190 1
ATOM 410 H HD12 . ILE 26 26 ? A 4.753 -25.911 -2.810 1.000 1 A ILE 85.190 1
ATOM 411 H HD13 . ILE 26 26 ? A 5.518 -26.030 -1.225 1.000 1 A ILE 85.190 1
ATOM 412 N N . THR 27 27 ? A 5.800 -26.665 -7.339 1.000 1 A THR 87.120 1
ATOM 413 C CA . THR 27 27 ? A 6.272 -26.684 -8.723 1.000 1 A THR 87.120 1
ATOM 414 C C . THR 27 27 ? A 7.653 -26.060 -8.823 1.000 1 A THR 87.120 1
ATOM 415 O O . THR 27 27 ? A 7.895 -24.986 -8.275 1.000 1 A THR 87.120 1
ATOM 416 C CB . THR 27 27 ? A 5.292 -25.983 -9.666 1.000 1 A THR 87.120 1
ATOM 417 O OG1 . THR 27 27 ? A 4.034 -26.582 -9.544 1.000 1 A THR 87.120 1
ATOM 418 C CG2 . THR 27 27 ? A 5.668 -26.135 -11.137 1.000 1 A THR 87.120 1
ATOM 419 H H . THR 27 27 ? A 5.508 -25.781 -6.947 1.000 1 A THR 87.120 1
ATOM 420 H HA . THR 27 27 ? A 6.349 -27.719 -9.057 1.000 1 A THR 87.120 1
ATOM 421 H HB . THR 27 27 ? A 5.218 -24.925 -9.414 1.000 1 A THR 87.120 1
ATOM 422 H HG1 . THR 27 27 ? A 4.148 -27.530 -9.446 1.000 1 A THR 87.120 1
ATOM 423 H HG21 . THR 27 27 ? A 4.896 -25.677 -11.756 1.000 1 A THR 87.120 1
ATOM 424 H HG22 . THR 27 27 ? A 6.610 -25.624 -11.338 1.000 1 A THR 87.120 1
ATOM 425 H HG23 . THR 27 27 ? A 5.762 -27.188 -11.402 1.000 1 A THR 87.120 1
ATOM 426 N N . PHE 28 28 ? A 8.528 -26.735 -9.566 1.000 1 A PHE 89.060 1
ATOM 427 C CA . PHE 28 28 ? A 9.831 -26.240 -9.996 1.000 1 A PHE 89.060 1
ATOM 428 C C . PHE 28 28 ? A 9.776 -26.045 -11.505 1.000 1 A PHE 89.060 1
ATOM 429 O O . PHE 28 28 ? A 9.792 -27.017 -12.262 1.000 1 A PHE 89.060 1
ATOM 430 C CB . PHE 28 28 ? A 10.936 -27.225 -9.603 1.000 1 A PHE 89.060 1
ATOM 431 C CG . PHE 28 28 ? A 11.133 -27.334 -8.110 1.000 1 A PHE 89.060 1
ATOM 432 C CD1 . PHE 28 28 ? A 12.165 -26.614 -7.482 1.000 1 A PHE 89.060 1
ATOM 433 C CD2 . PHE 28 28 ? A 10.261 -28.126 -7.342 1.000 1 A PHE 89.060 1
ATOM 434 C CE1 . PHE 28 28 ? A 12.323 -26.691 -6.091 1.000 1 A PHE 89.060 1
ATOM 435 C CE2 . PHE 28 28 ? A 10.411 -28.187 -5.950 1.000 1 A PHE 89.060 1
ATOM 436 C CZ . PHE 28 28 ? A 11.439 -27.469 -5.324 1.000 1 A PHE 89.060 1
ATOM 437 H H . PHE 28 28 ? A 8.224 -27.603 -9.984 1.000 1 A PHE 89.060 1
ATOM 438 H HA . PHE 28 28 ? A 10.046 -25.283 -9.522 1.000 1 A PHE 89.060 1
ATOM 439 H HB2 . PHE 28 28 ? A 10.707 -28.213 -10.003 1.000 1 A PHE 89.060 1
ATOM 440 H HB3 . PHE 28 28 ? A 11.871 -26.898 -10.058 1.000 1 A PHE 89.060 1
ATOM 441 H HD1 . PHE 28 28 ? A 12.839 -26.005 -8.065 1.000 1 A PHE 89.060 1
ATOM 442 H HD2 . PHE 28 28 ? A 9.450 -28.660 -7.816 1.000 1 A PHE 89.060 1
ATOM 443 H HE1 . PHE 28 28 ? A 13.116 -26.137 -5.610 1.000 1 A PHE 89.060 1
ATOM 444 H HE2 . PHE 28 28 ? A 9.712 -28.756 -5.354 1.000 1 A PHE 89.060 1
ATOM 445 H HZ . PHE 28 28 ? A 11.535 -27.498 -4.248 1.000 1 A PHE 89.060 1
ATOM 446 N N . THR 29 29 ? A 9.670 -24.795 -11.934 1.000 1 A THR 91.560 1
ATOM 447 C CA . THR 29 29 ? A 9.612 -24.438 -13.349 1.000 1 A THR 91.560 1
ATOM 448 C C . THR 29 29 ? A 11.000 -23.980 -13.786 1.000 1 A THR 91.560 1
ATOM 449 O O . THR 29 29 ? A 11.430 -22.911 -13.344 1.000 1 A THR 91.560 1
ATOM 450 C CB . THR 29 29 ? A 8.565 -23.351 -13.608 1.000 1 A THR 91.560 1
ATOM 451 O OG1 . THR 29 29 ? A 7.313 -23.768 -13.113 1.000 1 A THR 91.560 1
ATOM 452 C CG2 . THR 29 29 ? A 8.374 -23.096 -15.102 1.000 1 A THR 91.560 1
ATOM 453 H H . THR 29 29 ? A 9.646 -24.051 -11.253 1.000 1 A THR 91.560 1
ATOM 454 H HA . THR 29 29 ? A 9.298 -25.310 -13.923 1.000 1 A THR 91.560 1
ATOM 455 H HB . THR 29 29 ? A 8.855 -22.425 -13.111 1.000 1 A THR 91.560 1
ATOM 456 H HG1 . THR 29 29 ? A 6.661 -23.123 -13.394 1.000 1 A THR 91.560 1
ATOM 457 H HG21 . THR 29 29 ? A 9.301 -22.724 -15.538 1.000 1 A THR 91.560 1
ATOM 458 H HG22 . THR 29 29 ? A 8.088 -24.019 -15.607 1.000 1 A THR 91.560 1
ATOM 459 H HG23 . THR 29 29 ? A 7.600 -22.344 -15.254 1.000 1 A THR 91.560 1
ATOM 460 N N . PRO 30 30 ? A 11.723 -24.752 -14.616 1.000 1 A PRO 91.940 1
ATOM 461 C CA . PRO 30 30 ? A 13.027 -24.332 -15.113 1.000 1 A PRO 91.940 1
ATOM 462 C C . PRO 30 30 ? A 12.886 -23.068 -15.961 1.000 1 A PRO 91.940 1
ATOM 463 O O . PRO 30 30 ? A 11.893 -22.890 -16.669 1.000 1 A PRO 91.940 1
ATOM 464 C CB . PRO 30 30 ? A 13.566 -25.515 -15.918 1.000 1 A PRO 91.940 1
ATOM 465 C CG . PRO 30 30 ? A 12.296 -26.212 -16.406 1.000 1 A PRO 91.940 1
ATOM 466 C CD . PRO 30 30 ? A 11.315 -25.995 -15.255 1.000 1 A PRO 91.940 1
ATOM 467 H HA . PRO 30 30 ? A 13.699 -24.128 -14.280 1.000 1 A PRO 91.940 1
ATOM 468 H HB2 . PRO 30 30 ? A 14.199 -25.197 -16.747 1.000 1 A PRO 91.940 1
ATOM 469 H HB3 . PRO 30 30 ? A 14.116 -26.183 -15.256 1.000 1 A PRO 91.940 1
ATOM 470 H HG2 . PRO 30 30 ? A 12.464 -27.271 -16.599 1.000 1 A PRO 91.940 1
ATOM 471 H HG3 . PRO 30 30 ? A 11.925 -25.712 -17.301 1.000 1 A PRO 91.940 1
ATOM 472 H HD2 . PRO 30 30 ? A 11.394 -26.813 -14.539 1.000 1 A PRO 91.940 1
ATOM 473 H HD3 . PRO 30 30 ? A 10.302 -25.933 -15.653 1.000 1 A PRO 91.940 1
ATOM 474 N N . LEU 31 31 ? A 13.892 -22.204 -15.889 1.000 1 A LEU 92.750 1
ATOM 475 C CA . LEU 31 31 ? A 14.017 -21.009 -16.709 1.000 1 A LEU 92.750 1
ATOM 476 C C . LEU 31 31 ? A 15.265 -21.105 -17.585 1.000 1 A LEU 92.750 1
ATOM 477 O O . LEU 31 31 ? A 16.217 -21.812 -17.256 1.000 1 A LEU 92.750 1
ATOM 478 C CB . LEU 31 31 ? A 14.074 -19.762 -15.814 1.000 1 A LEU 92.750 1
ATOM 479 C CG . LEU 31 31 ? A 12.816 -19.483 -14.972 1.000 1 A LEU 92.750 1
ATOM 480 C CD1 . LEU 31 31 ? A 13.020 -18.127 -14.297 1.000 1 A LEU 92.750 1
ATOM 481 C CD2 . LEU 31 31 ? A 11.526 -19.536 -15.787 1.000 1 A LEU 92.750 1
ATOM 482 H H . LEU 31 31 ? A 14.703 -22.454 -15.340 1.000 1 A LEU 92.750 1
ATOM 483 H HA . LEU 31 31 ? A 13.163 -20.928 -17.381 1.000 1 A LEU 92.750 1
ATOM 484 H HB2 . LEU 31 31 ? A 14.932 -19.849 -15.147 1.000 1 A LEU 92.750 1
ATOM 485 H HB3 . LEU 31 31 ? A 14.252 -18.906 -16.465 1.000 1 A LEU 92.750 1
ATOM 486 H HG . LEU 31 31 ? A 12.707 -20.230 -14.186 1.000 1 A LEU 92.750 1
ATOM 487 H HD11 . LEU 31 31 ? A 13.390 -17.407 -15.027 1.000 1 A LEU 92.750 1
ATOM 488 H HD12 . LEU 31 31 ? A 12.085 -17.751 -13.881 1.000 1 A LEU 92.750 1
ATOM 489 H HD13 . LEU 31 31 ? A 13.759 -18.223 -13.502 1.000 1 A LEU 92.750 1
ATOM 490 H HD21 . LEU 31 31 ? A 10.724 -19.004 -15.276 1.000 1 A LEU 92.750 1
ATOM 491 H HD22 . LEU 31 31 ? A 11.218 -20.577 -15.887 1.000 1 A LEU 92.750 1
ATOM 492 H HD23 . LEU 31 31 ? A 11.698 -19.149 -16.792 1.000 1 A LEU 92.750 1
ATOM 493 N N . GLU 32 32 ? A 15.271 -20.368 -18.692 1.000 1 A GLU 91.120 1
ATOM 494 C CA . GLU 32 32 ? A 16.482 -20.190 -19.486 1.000 1 A GLU 91.120 1
ATOM 495 C C . GLU 32 32 ? A 17.487 -19.342 -18.691 1.000 1 A GLU 91.120 1
ATOM 496 O O . GLU 32 32 ? A 17.281 -18.151 -18.467 1.000 1 A GLU 91.120 1
ATOM 497 C CB . GLU 32 32 ? A 16.116 -19.599 -20.856 1.000 1 A GLU 91.120 1
ATOM 498 C CG . GLU 32 32 ? A 17.369 -19.389 -21.710 1.000 1 A GLU 91.120 1
ATOM 499 C CD . GLU 32 32 ? A 17.071 -19.139 -23.196 1.000 1 A GLU 91.120 1
ATOM 500 O OE1 . GLU 32 32 ? A 17.935 -19.514 -24.027 1.000 1 A GLU 91.120 1
ATOM 501 O OE2 . GLU 32 32 ? A 16.004 -18.569 -23.516 1.000 1 A GLU 91.120 1
ATOM 502 H H . GLU 32 32 ? A 14.481 -19.775 -18.902 1.000 1 A GLU 91.120 1
ATOM 503 H HA . GLU 32 32 ? A 16.932 -21.167 -19.662 1.000 1 A GLU 91.120 1
ATOM 504 H HB2 . GLU 32 32 ? A 15.450 -20.297 -21.363 1.000 1 A GLU 91.120 1
ATOM 505 H HB3 . GLU 32 32 ? A 15.597 -18.649 -20.725 1.000 1 A GLU 91.120 1
ATOM 506 H HG2 . GLU 32 32 ? A 17.901 -18.529 -21.303 1.000 1 A GLU 91.120 1
ATOM 507 H HG3 . GLU 32 32 ? A 18.009 -20.266 -21.616 1.000 1 A GLU 91.120 1
ATOM 508 N N . ASP 33 33 ? A 18.579 -19.966 -18.245 1.000 1 A ASP 90.380 1
ATOM 509 C CA . ASP 33 33 ? A 19.591 -19.331 -17.389 1.000 1 A ASP 90.380 1
ATOM 510 C C . ASP 33 33 ? A 20.369 -18.201 -18.085 1.000 1 A ASP 90.380 1
ATOM 511 O O . ASP 33 33 ? A 21.045 -17.402 -17.438 1.000 1 A ASP 90.380 1
ATOM 512 C CB . ASP 33 33 ? A 20.527 -20.407 -16.816 1.000 1 A ASP 90.380 1
ATOM 513 C CG . ASP 33 33 ? A 21.510 -21.051 -17.808 1.000 1 A ASP 90.380 1
ATOM 514 O OD1 . ASP 33 33 ? A 21.424 -20.879 -19.043 1.000 1 A ASP 90.380 1
ATOM 515 O OD2 . ASP 33 33 ? A 22.434 -21.743 -17.331 1.000 1 A ASP 90.380 1
ATOM 516 H H . ASP 33 33 ? A 18.699 -20.945 -18.459 1.000 1 A ASP 90.380 1
ATOM 517 H HA . ASP 33 33 ? A 19.069 -18.873 -16.549 1.000 1 A ASP 90.380 1
ATOM 518 H HB2 . ASP 33 33 ? A 19.923 -21.194 -16.364 1.000 1 A ASP 90.380 1
ATOM 519 H HB3 . ASP 33 33 ? A 21.110 -19.949 -16.017 1.000 1 A ASP 90.380 1
ATOM 520 N N . SER 34 34 ? A 20.249 -18.100 -19.408 1.000 1 A SER 90.620 1
ATOM 521 C CA . SER 34 34 ? A 20.849 -17.054 -20.224 1.000 1 A SER 90.620 1
ATOM 522 C C . SER 34 34 ? A 19.945 -15.833 -20.435 1.000 1 A SER 90.620 1
ATOM 523 O O . SER 34 34 ? A 20.378 -14.894 -21.110 1.000 1 A SER 90.620 1
ATOM 524 C CB . SER 34 34 ? A 21.317 -17.658 -21.545 1.000 1 A SER 90.620 1
ATOM 525 O OG . SER 34 34 ? A 20.214 -18.149 -22.261 1.000 1 A SER 90.620 1
ATOM 526 H H . SER 34 34 ? A 19.730 -18.822 -19.887 1.000 1 A SER 90.620 1
ATOM 527 H HA . SER 34 34 ? A 21.739 -16.693 -19.707 1.000 1 A SER 90.620 1
ATOM 528 H HB2 . SER 34 34 ? A 21.828 -16.898 -22.136 1.000 1 A SER 90.620 1
ATOM 529 H HB3 . SER 34 34 ? A 22.010 -18.476 -21.347 1.000 1 A SER 90.620 1
ATOM 530 H HG . SER 34 34 ? A 20.410 -18.100 -23.199 1.000 1 A SER 90.620 1
ATOM 531 N N . SER 35 35 ? A 18.739 -15.797 -19.841 1.000 1 A SER 90.500 1
ATOM 532 C CA . SER 35 35 ? A 17.784 -14.685 -19.997 1.000 1 A SER 90.500 1
ATOM 533 C C . SER 35 35 ? A 18.254 -13.364 -19.379 1.000 1 A SER 90.500 1
ATOM 534 O O . SER 35 35 ? A 17.794 -12.288 -19.765 1.000 1 A SER 90.500 1
ATOM 535 C CB . SER 35 35 ? A 16.398 -15.061 -19.458 1.000 1 A SER 90.500 1
ATOM 536 O OG . SER 35 35 ? A 16.325 -14.940 -18.049 1.000 1 A SER 90.500 1
ATOM 537 H H . SER 35 35 ? A 18.433 -16.605 -19.318 1.000 1 A SER 90.500 1
ATOM 538 H HA . SER 35 35 ? A 17.660 -14.514 -21.066 1.000 1 A SER 90.500 1
ATOM 539 H HB2 . SER 35 35 ? A 16.156 -16.081 -19.756 1.000 1 A SER 90.500 1
ATOM 540 H HB3 . SER 35 35 ? A 15.661 -14.391 -19.902 1.000 1 A SER 90.500 1
ATOM 541 H HG . SER 35 35 ? A 15.833 -14.144 -17.834 1.000 1 A SER 90.500 1
ATOM 542 N N . GLY 36 36 ? A 19.169 -13.432 -18.407 1.000 1 A GLY 92.500 1
ATOM 543 C CA . GLY 36 36 ? A 19.759 -12.295 -17.701 1.000 1 A GLY 92.500 1
ATOM 544 C C . GLY 36 36 ? A 18.833 -11.631 -16.679 1.000 1 A GLY 92.500 1
ATOM 545 O O . GLY 36 36 ? A 19.245 -11.431 -15.538 1.000 1 A GLY 92.500 1
ATOM 546 H H . GLY 36 36 ? A 19.451 -14.359 -18.119 1.000 1 A GLY 92.500 1
ATOM 547 H HA2 . GLY 36 36 ? A 20.643 -12.641 -17.164 1.000 1 A GLY 92.500 1
ATOM 548 H HA3 . GLY 36 36 ? A 20.066 -11.548 -18.433 1.000 1 A GLY 92.500 1
ATOM 549 N N . LEU 37 37 ? A 17.582 -11.335 -17.044 1.000 1 A LEU 94.060 1
ATOM 550 C CA . LEU 37 37 ? A 16.553 -10.802 -16.144 1.000 1 A LEU 94.060 1
ATOM 551 C C . LEU 37 37 ? A 15.266 -11.637 -16.196 1.000 1 A LEU 94.060 1
ATOM 552 O O . LEU 37 37 ? A 14.937 -12.258 -17.210 1.000 1 A LEU 94.060 1
ATOM 553 C CB . LEU 37 37 ? A 16.249 -9.320 -16.454 1.000 1 A LEU 94.060 1
ATOM 554 C CG . LEU 37 37 ? A 17.401 -8.319 -16.236 1.000 1 A LEU 94.060 1
ATOM 555 C CD1 . LEU 37 37 ? A 16.890 -6.902 -16.506 1.000 1 A LEU 94.060 1
ATOM 556 C CD2 . LEU 37 37 ? A 17.948 -8.334 -14.808 1.000 1 A LEU 94.060 1
ATOM 557 H H . LEU 37 37 ? A 17.306 -11.571 -17.986 1.000 1 A LEU 94.060 1
ATOM 558 H HA . LEU 37 37 ? A 16.914 -10.860 -15.117 1.000 1 A LEU 94.060 1
ATOM 559 H HB2 . LEU 37 37 ? A 15.416 -9.007 -15.825 1.000 1 A LEU 94.060 1
ATOM 560 H HB3 . LEU 37 37 ? A 15.915 -9.247 -17.489 1.000 1 A LEU 94.060 1
ATOM 561 H HG . LEU 37 37 ? A 18.213 -8.542 -16.929 1.000 1 A LEU 94.060 1
ATOM 562 H HD11 . LEU 37 37 ? A 16.183 -6.601 -15.733 1.000 1 A LEU 94.060 1
ATOM 563 H HD12 . LEU 37 37 ? A 17.726 -6.203 -16.514 1.000 1 A LEU 94.060 1
ATOM 564 H HD13 . LEU 37 37 ? A 16.383 -6.858 -17.470 1.000 1 A LEU 94.060 1
ATOM 565 H HD21 . LEU 37 37 ? A 18.593 -7.470 -14.645 1.000 1 A LEU 94.060 1
ATOM 566 H HD22 . LEU 37 37 ? A 17.131 -8.313 -14.086 1.000 1 A LEU 94.060 1
ATOM 567 H HD23 . LEU 37 37 ? A 18.549 -9.230 -14.650 1.000 1 A LEU 94.060 1
ATOM 568 N N . LEU 38 38 ? A 14.535 -11.606 -15.085 1.000 1 A LEU 94.500 1
ATOM 569 C CA . LEU 38 38 ? A 13.196 -12.150 -14.887 1.000 1 A LEU 94.500 1
ATOM 570 C C . LEU 38 38 ? A 12.261 -11.015 -14.461 1.000 1 A LEU 94.500 1
ATOM 571 O O . LEU 38 38 ? A 12.607 -10.245 -13.564 1.000 1 A LEU 94.500 1
ATOM 572 C CB . LEU 38 38 ? A 13.269 -13.210 -13.777 1.000 1 A LEU 94.500 1
ATOM 573 C CG . LEU 38 38 ? A 11.938 -13.912 -13.474 1.000 1 A LEU 94.500 1
ATOM 574 C CD1 . LEU 38 38 ? A 11.627 -14.885 -14.599 1.000 1 A LEU 94.500 1
ATOM 575 C CD2 . LEU 38 38 ? A 12.032 -14.701 -12.172 1.000 1 A LEU 94.500 1
ATOM 576 H H . LEU 38 38 ? A 14.938 -11.131 -14.290 1.000 1 A LEU 94.500 1
ATOM 577 H HA . LEU 38 38 ? A 12.836 -12.600 -15.812 1.000 1 A LEU 94.500 1
ATOM 578 H HB2 . LEU 38 38 ? A 14.013 -13.961 -14.043 1.000 1 A LEU 94.500 1
ATOM 579 H HB3 . LEU 38 38 ? A 13.618 -12.718 -12.869 1.000 1 A LEU 94.500 1
ATOM 580 H HG . LEU 38 38 ? A 11.126 -13.192 -13.373 1.000 1 A LEU 94.500 1
ATOM 581 H HD11 . LEU 38 38 ? A 11.238 -14.347 -15.463 1.000 1 A LEU 94.500 1
ATOM 582 H HD12 . LEU 38 38 ? A 10.908 -15.627 -14.250 1.000 1 A LEU 94.500 1
ATOM 583 H HD13 . LEU 38 38 ? A 12.539 -15.404 -14.895 1.000 1 A LEU 94.500 1
ATOM 584 H HD21 . LEU 38 38 ? A 12.810 -15.460 -12.249 1.000 1 A LEU 94.500 1
ATOM 585 H HD22 . LEU 38 38 ? A 12.263 -14.023 -11.350 1.000 1 A LEU 94.500 1
ATOM 586 H HD23 . LEU 38 38 ? A 11.072 -15.176 -11.971 1.000 1 A LEU 94.500 1
ATOM 587 N N . PHE 39 39 ? A 11.068 -10.953 -15.051 1.000 1 A PHE 94.940 1
ATOM 588 C CA . PHE 39 39 ? A 10.052 -9.960 -14.704 1.000 1 A PHE 94.940 1
ATOM 589 C C . PHE 39 39 ? A 8.856 -10.644 -14.056 1.000 1 A PHE 94.940 1
ATOM 590 O O . PHE 39 39 ? A 8.168 -11.436 -14.696 1.000 1 A PHE 94.940 1
ATOM 591 C CB . PHE 39 39 ? A 9.639 -9.181 -15.956 1.000 1 A PHE 94.940 1
ATOM 592 C CG . PHE 39 39 ? A 10.814 -8.577 -16.691 1.000 1 A PHE 94.940 1
ATOM 593 C CD1 . PHE 39 39 ? A 11.433 -7.420 -16.186 1.000 1 A PHE 94.940 1
ATOM 594 C CD2 . PHE 39 39 ? A 11.314 -9.198 -17.852 1.000 1 A PHE 94.940 1
ATOM 595 C CE1 . PHE 39 39 ? A 12.546 -6.877 -16.847 1.000 1 A PHE 94.940 1
ATOM 596 C CE2 . PHE 39 39 ? A 12.434 -8.660 -18.507 1.000 1 A PHE 94.940 1
ATOM 597 C CZ . PHE 39 39 ? A 13.047 -7.502 -17.999 1.000 1 A PHE 94.940 1
ATOM 598 H H . PHE 39 39 ? A 10.839 -11.624 -15.770 1.000 1 A PHE 94.940 1
ATOM 599 H HA . PHE 39 39 ? A 10.461 -9.243 -13.992 1.000 1 A PHE 94.940 1
ATOM 600 H HB2 . PHE 39 39 ? A 9.109 -9.849 -16.634 1.000 1 A PHE 94.940 1
ATOM 601 H HB3 . PHE 39 39 ? A 8.952 -8.385 -15.668 1.000 1 A PHE 94.940 1
ATOM 602 H HD1 . PHE 39 39 ? A 11.061 -6.954 -15.286 1.000 1 A PHE 94.940 1
ATOM 603 H HD2 . PHE 39 39 ? A 10.850 -10.099 -18.227 1.000 1 A PHE 94.940 1
ATOM 604 H HE1 . PHE 39 39 ? A 13.025 -5.987 -16.466 1.000 1 A PHE 94.940 1
ATOM 605 H HE2 . PHE 39 39 ? A 12.830 -9.140 -19.390 1.000 1 A PHE 94.940 1
ATOM 606 H HZ . PHE 39 39 ? A 13.916 -7.085 -18.486 1.000 1 A PHE 94.940 1
ATOM 607 N N . GLU 40 40 ? A 8.582 -10.336 -12.794 1.000 1 A GLU 94.190 1
ATOM 608 C CA . GLU 40 40 ? A 7.462 -10.926 -12.065 1.000 1 A GLU 94.190 1
ATOM 609 C C . GLU 40 40 ? A 6.366 -9.895 -11.830 1.000 1 A GLU 94.190 1
ATOM 610 O O . GLU 40 40 ? A 6.606 -8.884 -11.170 1.000 1 A GLU 94.190 1
ATOM 611 C CB . GLU 40 40 ? A 7.952 -11.526 -10.741 1.000 1 A GLU 94.190 1
ATOM 612 C CG . GLU 40 40 ? A 6.861 -12.416 -10.132 1.000 1 A GLU 94.190 1
ATOM 613 C CD . GLU 40 40 ? A 6.591 -13.652 -10.998 1.000 1 A GLU 94.190 1
ATOM 614 O OE1 . GLU 40 40 ? A 5.446 -14.120 -11.099 1.000 1 A GLU 94.190 1
ATOM 615 O OE2 . GLU 40 40 ? A 7.521 -14.242 -11.590 1.000 1 A GLU 94.190 1
ATOM 616 H H . GLU 40 40 ? A 9.189 -9.693 -12.305 1.000 1 A GLU 94.190 1
ATOM 617 H HA . GLU 40 40 ? A 7.035 -11.736 -12.657 1.000 1 A GLU 94.190 1
ATOM 618 H HB2 . GLU 40 40 ? A 8.853 -12.116 -10.910 1.000 1 A GLU 94.190 1
ATOM 619 H HB3 . GLU 40 40 ? A 8.202 -10.728 -10.042 1.000 1 A GLU 94.190 1
ATOM 620 H HG2 . GLU 40 40 ? A 7.170 -12.739 -9.138 1.000 1 A GLU 94.190 1
ATOM 621 H HG3 . GLU 40 40 ? A 5.947 -11.835 -10.013 1.000 1 A GLU 94.190 1
ATOM 622 N N . ARG 41 41 ? A 5.150 -10.150 -12.329 1.000 1 A ARG 92.810 1
ATOM 623 C CA . ARG 41 41 ? A 3.988 -9.324 -11.985 1.000 1 A ARG 92.810 1
ATOM 624 C C . ARG 41 41 ? A 3.612 -9.583 -10.529 1.000 1 A ARG 92.810 1
ATOM 625 O O . ARG 41 41 ? A 3.293 -10.718 -10.169 1.000 1 A ARG 92.810 1
ATOM 626 C CB . ARG 41 41 ? A 2.811 -9.628 -12.920 1.000 1 A ARG 92.810 1
ATOM 627 C CG . ARG 41 41 ? A 1.625 -8.692 -12.647 1.000 1 A ARG 92.810 1
ATOM 628 C CD . ARG 41 41 ? A 0.420 -9.082 -13.509 1.000 1 A ARG 92.810 1
ATOM 629 N NE . ARG 41 41 ? A -0.724 -8.193 -13.248 1.000 1 A ARG 92.810 1
ATOM 630 C CZ . ARG 41 41 ? A -1.678 -8.322 -12.347 1.000 1 A ARG 92.810 1
ATOM 631 N NH1 . ARG 41 41 ? A -1.787 -9.367 -11.573 1.000 1 A ARG 92.810 1
ATOM 632 N NH2 . ARG 41 41 ? A -2.537 -7.354 -12.217 1.000 1 A ARG 92.810 1
ATOM 633 H H . ARG 41 41 ? A 4.995 -11.018 -12.821 1.000 1 A ARG 92.810 1
ATOM 634 H HA . ARG 41 41 ? A 4.261 -8.274 -12.090 1.000 1 A ARG 92.810 1
ATOM 635 H HB2 . ARG 41 41 ? A 2.495 -10.660 -12.767 1.000 1 A ARG 92.810 1
ATOM 636 H HB3 . ARG 41 41 ? A 3.124 -9.514 -13.957 1.000 1 A ARG 92.810 1
ATOM 637 H HG2 . ARG 41 41 ? A 1.921 -7.666 -12.868 1.000 1 A ARG 92.810 1
ATOM 638 H HG3 . ARG 41 41 ? A 1.331 -8.755 -11.600 1.000 1 A ARG 92.810 1
ATOM 639 H HD2 . ARG 41 41 ? A 0.698 -9.006 -14.560 1.000 1 A ARG 92.810 1
ATOM 640 H HD3 . ARG 41 41 ? A 0.149 -10.119 -13.309 1.000 1 A ARG 92.810 1
ATOM 641 H HE . ARG 41 41 ? A -0.775 -7.335 -13.779 1.000 1 A ARG 92.810 1
ATOM 642 H HH11 . ARG 41 41 ? A -2.459 -9.384 -10.820 1.000 1 A ARG 92.810 1
ATOM 643 H HH12 . ARG 41 41 ? A -1.115 -10.118 -11.653 1.000 1 A ARG 92.810 1
ATOM 644 H HH21 . ARG 41 41 ? A -3.243 -7.378 -11.496 1.000 1 A ARG 92.810 1
ATOM 645 H HH22 . ARG 41 41 ? A -2.410 -6.535 -12.794 1.000 1 A ARG 92.810 1
ATOM 646 N N . MET 42 42 ? A 3.605 -8.526 -9.722 1.000 1 A MET 89.940 1
ATOM 647 C CA . MET 42 42 ? A 3.256 -8.599 -8.306 1.000 1 A MET 89.940 1
ATOM 648 C C . MET 42 42 ? A 1.823 -8.158 -8.026 1.000 1 A MET 89.940 1
ATOM 649 O O . MET 42 42 ? A 1.083 -8.906 -7.403 1.000 1 A MET 89.940 1
ATOM 650 C CB . MET 42 42 ? A 4.225 -7.755 -7.481 1.000 1 A MET 89.940 1
ATOM 651 C CG . MET 42 42 ? A 5.648 -8.296 -7.511 1.000 1 A MET 89.940 1
ATOM 652 S SD . MET 42 42 ? A 6.766 -7.380 -6.431 1.000 1 A MET 89.940 1
ATOM 653 C CE . MET 42 42 ? A 5.966 -7.439 -4.819 1.000 1 A MET 89.940 1
ATOM 654 H H . MET 42 42 ? A 3.900 -7.639 -10.103 1.000 1 A MET 89.940 1
ATOM 655 H HA . MET 42 42 ? A 3.338 -9.630 -7.960 1.000 1 A MET 89.940 1
ATOM 656 H HB2 . MET 42 42 ? A 3.877 -7.787 -6.448 1.000 1 A MET 89.940 1
ATOM 657 H HB3 . MET 42 42 ? A 4.220 -6.722 -7.829 1.000 1 A MET 89.940 1
ATOM 658 H HG2 . MET 42 42 ? A 5.639 -9.341 -7.199 1.000 1 A MET 89.940 1
ATOM 659 H HG3 . MET 42 42 ? A 6.033 -8.246 -8.529 1.000 1 A MET 89.940 1
ATOM 660 H HE1 . MET 42 42 ? A 5.617 -8.451 -4.618 1.000 1 A MET 89.940 1
ATOM 661 H HE2 . MET 42 42 ? A 5.133 -6.735 -4.821 1.000 1 A MET 89.940 1
ATOM 662 H HE3 . MET 42 42 ? A 6.685 -7.135 -4.058 1.000 1 A MET 89.940 1
ATOM 663 N N . TYR 43 43 ? A 1.451 -6.953 -8.467 1.000 1 A TYR 89.750 1
ATOM 664 C CA . TYR 43 43 ? A 0.183 -6.300 -8.118 1.000 1 A TYR 89.750 1
ATOM 665 C C . TYR 43 43 ? A -0.279 -5.356 -9.226 1.000 1 A TYR 89.750 1
ATOM 666 O O . TYR 43 43 ? A 0.504 -4.973 -10.098 1.000 1 A TYR 89.750 1
ATOM 667 C CB . TYR 43 43 ? A 0.356 -5.491 -6.821 1.000 1 A TYR 89.750 1
ATOM 668 C CG . TYR 43 43 ? A 0.702 -6.335 -5.620 1.000 1 A TYR 89.750 1
ATOM 669 C CD1 . TYR 43 43 ? A -0.292 -7.125 -5.018 1.000 1 A TYR 89.750 1
ATOM 670 C CD2 . TYR 43 43 ? A 2.027 -6.385 -5.154 1.000 1 A TYR 89.750 1
ATOM 671 C CE1 . TYR 43 43 ? A 0.032 -7.972 -3.947 1.000 1 A TYR 89.750 1
ATOM 672 C CE2 . TYR 43 43 ? A 2.362 -7.240 -4.092 1.000 1 A TYR 89.750 1
ATOM 673 C CZ . TYR 43 43 ? A 1.362 -8.032 -3.499 1.000 1 A TYR 89.750 1
ATOM 674 O OH . TYR 43 43 ? A 1.710 -8.842 -2.480 1.000 1 A TYR 89.750 1
ATOM 675 H H . TYR 43 43 ? A 2.094 -6.427 -9.043 1.000 1 A TYR 89.750 1
ATOM 676 H HA . TYR 43 43 ? A -0.591 -7.050 -7.961 1.000 1 A TYR 89.750 1
ATOM 677 H HB2 . TYR 43 43 ? A -0.575 -4.969 -6.596 1.000 1 A TYR 89.750 1
ATOM 678 H HB3 . TYR 43 43 ? A 1.124 -4.732 -6.972 1.000 1 A TYR 89.750 1
ATOM 679 H HD1 . TYR 43 43 ? A -1.297 -7.126 -5.414 1.000 1 A TYR 89.750 1
ATOM 680 H HD2 . TYR 43 43 ? A 2.785 -5.779 -5.629 1.000 1 A TYR 89.750 1
ATOM 681 H HE1 . TYR 43 43 ? A -0.727 -8.617 -3.530 1.000 1 A TYR 89.750 1
ATOM 682 H HE2 . TYR 43 43 ? A 3.377 -7.288 -3.727 1.000 1 A TYR 89.750 1
ATOM 683 H HH . TYR 43 43 ? A 2.649 -9.037 -2.518 1.000 1 A TYR 89.750 1
ATOM 684 N N . GLY 44 44 ? A -1.537 -4.927 -9.160 1.000 1 A GLY 92.250 1
ATOM 685 C CA . GLY 44 44 ? A -1.948 -3.690 -9.820 1.000 1 A GLY 92.250 1
ATOM 686 C C . GLY 44 44 ? A -1.287 -2.463 -9.179 1.000 1 A GLY 92.250 1
ATOM 687 O O . GLY 44 44 ? A -0.854 -2.489 -8.026 1.000 1 A GLY 92.250 1
ATOM 688 H H . GLY 44 44 ? A -2.126 -5.287 -8.422 1.000 1 A GLY 92.250 1
ATOM 689 H HA2 . GLY 44 44 ? A -1.679 -3.728 -10.875 1.000 1 A GLY 92.250 1
ATOM 690 H HA3 . GLY 44 44 ? A -3.030 -3.577 -9.746 1.000 1 A GLY 92.250 1
ATOM 691 N N . LEU 45 45 ? A -1.219 -1.371 -9.926 1.000 1 A LEU 93.620 1
ATOM 692 C CA . LEU 45 45 ? A -0.729 -0.077 -9.477 1.000 1 A LEU 93.620 1
ATOM 693 C C . LEU 45 45 ? A -1.620 1.015 -10.076 1.000 1 A LEU 93.620 1
ATOM 694 O O . LEU 45 45 ? A -1.787 1.097 -11.296 1.000 1 A LEU 93.620 1
ATOM 695 C CB . LEU 45 45 ? A 0.753 0.055 -9.876 1.000 1 A LEU 93.620 1
ATOM 696 C CG . LEU 45 45 ? A 1.354 1.452 -9.643 1.000 1 A LEU 93.620 1
ATOM 697 C CD1 . LEU 45 45 ? A 1.438 1.778 -8.161 1.000 1 A LEU 93.620 1
ATOM 698 C CD2 . LEU 45 45 ? A 2.765 1.531 -10.222 1.000 1 A LEU 93.620 1
ATOM 699 H H . LEU 45 45 ? A -1.517 -1.433 -10.889 1.000 1 A LEU 93.620 1
ATOM 700 H HA . LEU 45 45 ? A -0.798 -0.021 -8.391 1.000 1 A LEU 93.620 1
ATOM 701 H HB2 . LEU 45 45 ? A 0.855 -0.203 -10.930 1.000 1 A LEU 93.620 1
ATOM 702 H HB3 . LEU 45 45 ? A 1.330 -0.675 -9.309 1.000 1 A LEU 93.620 1
ATOM 703 H HG . LEU 45 45 ? A 0.746 2.207 -10.141 1.000 1 A LEU 93.620 1
ATOM 704 H HD11 . LEU 45 45 ? A 0.443 1.828 -7.719 1.000 1 A LEU 93.620 1
ATOM 705 H HD12 . LEU 45 45 ? A 1.899 2.762 -8.073 1.000 1 A LEU 93.620 1
ATOM 706 H HD13 . LEU 45 45 ? A 2.044 1.041 -7.636 1.000 1 A LEU 93.620 1
ATOM 707 H HD21 . LEU 45 45 ? A 3.174 2.527 -10.051 1.000 1 A LEU 93.620 1
ATOM 708 H HD22 . LEU 45 45 ? A 2.730 1.354 -11.297 1.000 1 A LEU 93.620 1
ATOM 709 H HD23 . LEU 45 45 ? A 3.412 0.793 -9.748 1.000 1 A LEU 93.620 1
ATOM 710 N N . ARG 46 46 ? A -2.184 1.865 -9.218 1.000 1 A ARG 92.560 1
ATOM 711 C CA . ARG 46 46 ? A -2.946 3.048 -9.626 1.000 1 A ARG 92.560 1
ATOM 712 C C . ARG 46 46 ? A -2.409 4.289 -8.940 1.000 1 A ARG 92.560 1
ATOM 713 O O . ARG 46 46 ? A -2.005 4.259 -7.780 1.000 1 A ARG 92.560 1
ATOM 714 C CB . ARG 46 46 ? A -4.450 2.864 -9.366 1.000 1 A ARG 92.560 1
ATOM 715 C CG . ARG 46 46 ? A -5.080 1.870 -10.353 1.000 1 A ARG 92.560 1
ATOM 716 C CD . ARG 46 46 ? A -6.611 1.940 -10.341 1.000 1 A ARG 92.560 1
ATOM 717 N NE . ARG 46 46 ? A -7.196 1.330 -9.139 1.000 1 A ARG 92.560 1
ATOM 718 C CZ . ARG 46 46 ? A -8.434 1.440 -8.708 1.000 1 A ARG 92.560 1
ATOM 719 N NH1 . ARG 46 46 ? A -9.315 2.224 -9.254 1.000 1 A ARG 92.560 1
ATOM 720 N NH2 . ARG 46 46 ? A -8.846 0.746 -7.706 1.000 1 A ARG 92.560 1
ATOM 721 H H . ARG 46 46 ? A -2.007 1.732 -8.233 1.000 1 A ARG 92.560 1
ATOM 722 H HA . ARG 46 46 ? A -2.803 3.204 -10.695 1.000 1 A ARG 92.560 1
ATOM 723 H HB2 . ARG 46 46 ? A -4.613 2.517 -8.346 1.000 1 A ARG 92.560 1
ATOM 724 H HB3 . ARG 46 46 ? A -4.943 3.829 -9.485 1.000 1 A ARG 92.560 1
ATOM 725 H HG2 . ARG 46 46 ? A -4.746 2.117 -11.361 1.000 1 A ARG 92.560 1
ATOM 726 H HG3 . ARG 46 46 ? A -4.753 0.856 -10.123 1.000 1 A ARG 92.560 1
ATOM 727 H HD2 . ARG 46 46 ? A -6.976 1.397 -11.213 1.000 1 A ARG 92.560 1
ATOM 728 H HD3 . ARG 46 46 ? A -6.920 2.981 -10.430 1.000 1 A ARG 92.560 1
ATOM 729 H HE . ARG 46 46 ? A -6.672 0.596 -8.686 1.000 1 A ARG 92.560 1
ATOM 730 H HH11 . ARG 46 46 ? A -9.058 2.770 -10.065 1.000 1 A ARG 92.560 1
ATOM 731 H HH12 . ARG 46 46 ? A -10.230 2.280 -8.830 1.000 1 A ARG 92.560 1
ATOM 732 H HH21 . ARG 46 46 ? A -8.127 0.228 -7.220 1.000 1 A ARG 92.560 1
ATOM 733 H HH22 . ARG 46 46 ? A -9.722 0.972 -7.258 1.000 1 A ARG 92.560 1
ATOM 734 N N . HIS 47 47 ? A -2.457 5.391 -9.674 1.000 1 A HIS 92.060 1
ATOM 735 C CA . HIS 47 47 ? A -1.992 6.682 -9.199 1.000 1 A HIS 92.060 1
ATOM 736 C C . HIS 47 47 ? A -3.156 7.583 -8.803 1.000 1 A HIS 92.060 1
ATOM 737 O O . HIS 47 47 ? A -4.008 7.890 -9.643 1.000 1 A HIS 92.060 1
ATOM 738 C CB . HIS 47 47 ? A -1.136 7.335 -10.275 1.000 1 A HIS 92.060 1
ATOM 739 C CG . HIS 47 47 ? A 0.151 6.597 -10.524 1.000 1 A HIS 92.060 1
ATOM 740 N ND1 . HIS 47 47 ? A 0.533 6.067 -11.730 1.000 1 A HIS 92.060 1
ATOM 741 C CD2 . HIS 47 47 ? A 1.111 6.251 -9.608 1.000 1 A HIS 92.060 1
ATOM 742 C CE1 . HIS 47 47 ? A 1.685 5.414 -11.550 1.000 1 A HIS 92.060 1
ATOM 743 N NE2 . HIS 47 47 ? A 2.081 5.492 -10.270 1.000 1 A HIS 92.060 1
ATOM 744 H H . HIS 47 47 ? A -2.793 5.330 -10.624 1.000 1 A HIS 92.060 1
ATOM 745 H HA . HIS 47 47 ? A -1.350 6.531 -8.331 1.000 1 A HIS 92.060 1
ATOM 746 H HB2 . HIS 47 47 ? A -0.927 8.357 -9.958 1.000 1 A HIS 92.060 1
ATOM 747 H HB3 . HIS 47 47 ? A -1.703 7.394 -11.204 1.000 1 A HIS 92.060 1
ATOM 748 H HD1 . HIS 47 47 ? A 0.054 6.172 -12.614 1.000 1 A HIS 92.060 1
ATOM 749 H HD2 . HIS 47 47 ? A 1.099 6.492 -8.556 1.000 1 A HIS 92.060 1
ATOM 750 H HE1 . HIS 47 47 ? A 2.205 4.885 -12.335 1.000 1 A HIS 92.060 1
ATOM 751 N N . TYR 48 48 ? A -3.176 8.033 -7.549 1.000 1 A TYR 91.560 1
ATOM 752 C CA . TYR 48 48 ? A -4.076 9.092 -7.107 1.000 1 A TYR 91.560 1
ATOM 753 C C . TYR 48 48 ? A -3.456 10.472 -7.258 1.000 1 A TYR 91.560 1
ATOM 754 O O . TYR 48 48 ? A -2.249 10.677 -7.160 1.000 1 A TYR 91.560 1
ATOM 755 C CB . TYR 48 48 ? A -4.581 8.874 -5.680 1.000 1 A TYR 91.560 1
ATOM 756 C CG . TYR 48 48 ? A -3.500 8.732 -4.632 1.000 1 A TYR 91.560 1
ATOM 757 C CD1 . TYR 48 48 ? A -3.213 7.450 -4.147 1.000 1 A TYR 91.560 1
ATOM 758 C CD2 . TYR 48 48 ? A -2.778 9.847 -4.152 1.000 1 A TYR 91.560 1
ATOM 759 C CE1 . TYR 48 48 ? A -2.226 7.279 -3.172 1.000 1 A TYR 91.560 1
ATOM 760 C CE2 . TYR 48 48 ? A -1.748 9.672 -3.206 1.000 1 A TYR 91.560 1
ATOM 761 C CZ . TYR 48 48 ? A -1.486 8.376 -2.716 1.000 1 A TYR 91.560 1
ATOM 762 O OH . TYR 48 48 ? A -0.566 8.104 -1.774 1.000 1 A TYR 91.560 1
ATOM 763 H H . TYR 48 48 ? A -2.407 7.788 -6.942 1.000 1 A TYR 91.560 1
ATOM 764 H HA . TYR 48 48 ? A -4.953 9.092 -7.754 1.000 1 A TYR 91.560 1
ATOM 765 H HB2 . TYR 48 48 ? A -5.213 9.720 -5.409 1.000 1 A TYR 91.560 1
ATOM 766 H HB3 . TYR 48 48 ? A -5.212 7.985 -5.669 1.000 1 A TYR 91.560 1
ATOM 767 H HD1 . TYR 48 48 ? A -3.747 6.598 -4.541 1.000 1 A TYR 91.560 1
ATOM 768 H HD2 . TYR 48 48 ? A -2.981 10.834 -4.541 1.000 1 A TYR 91.560 1
ATOM 769 H HE1 . TYR 48 48 ? A -2.006 6.300 -2.771 1.000 1 A TYR 91.560 1
ATOM 770 H HE2 . TYR 48 48 ? A -1.152 10.510 -2.876 1.000 1 A TYR 91.560 1
ATOM 771 H HH . TYR 48 48 ? A -0.059 8.834 -1.409 1.000 1 A TYR 91.560 1
ATOM 772 N N . THR 49 49 ? A -4.335 11.439 -7.455 1.000 1 A THR 89.500 1
ATOM 773 C CA . THR 49 49 ? A -4.006 12.857 -7.490 1.000 1 A THR 89.500 1
ATOM 774 C C . THR 49 49 ? A -3.845 13.413 -6.075 1.000 1 A THR 89.500 1
ATOM 775 O O . THR 49 49 ? A -4.269 12.806 -5.092 1.000 1 A THR 89.500 1
ATOM 776 C CB . THR 49 49 ? A -5.092 13.638 -8.243 1.000 1 A THR 89.500 1
ATOM 777 O OG1 . THR 49 49 ? A -6.297 13.647 -7.520 1.000 1 A THR 89.500 1
ATOM 778 C CG2 . THR 49 49 ? A -5.407 13.057 -9.618 1.000 1 A THR 89.500 1
ATOM 779 H H . THR 49 49 ? A -5.313 11.184 -7.440 1.000 1 A THR 89.500 1
ATOM 780 H HA . THR 49 49 ? A -3.063 12.989 -8.019 1.000 1 A THR 89.500 1
ATOM 781 H HB . THR 49 49 ? A -4.757 14.667 -8.373 1.000 1 A THR 89.500 1
ATOM 782 H HG1 . THR 49 49 ? A -6.523 12.741 -7.297 1.000 1 A THR 89.500 1
ATOM 783 H HG21 . THR 49 49 ? A -6.091 13.725 -10.140 1.000 1 A THR 89.500 1
ATOM 784 H HG22 . THR 49 49 ? A -4.481 12.973 -10.187 1.000 1 A THR 89.500 1
ATOM 785 H HG23 . THR 49 49 ? A -5.866 12.072 -9.528 1.000 1 A THR 89.500 1
ATOM 786 N N . ASN 50 50 ? A -3.304 14.626 -5.972 1.000 1 A ASN 85.940 1
ATOM 787 C CA . ASN 50 50 ? A -3.318 15.381 -4.717 1.000 1 A ASN 85.940 1
ATOM 788 C C . ASN 50 50 ? A -4.728 15.859 -4.319 1.000 1 A ASN 85.940 1
ATOM 789 O O . ASN 50 50 ? A -4.918 16.319 -3.193 1.000 1 A ASN 85.940 1
ATOM 790 C CB . ASN 50 50 ? A -2.329 16.552 -4.842 1.000 1 A ASN 85.940 1
ATOM 791 C CG . ASN 50 50 ? A -0.885 16.086 -4.895 1.000 1 A ASN 85.940 1
ATOM 792 O OD1 . ASN 50 50 ? A -0.516 15.063 -4.346 1.000 1 A ASN 85.940 1
ATOM 793 N ND2 . ASN 50 50 ? A -0.017 16.823 -5.545 1.000 1 A ASN 85.940 1
ATOM 794 H H . ASN 50 50 ? A -2.909 15.058 -6.795 1.000 1 A ASN 85.940 1
ATOM 795 H HA . ASN 50 50 ? A -2.984 14.727 -3.912 1.000 1 A ASN 85.940 1
ATOM 796 H HB2 . ASN 50 50 ? A -2.564 17.140 -5.730 1.000 1 A ASN 85.940 1
ATOM 797 H HB3 . ASN 50 50 ? A -2.427 17.199 -3.970 1.000 1 A ASN 85.940 1
ATOM 798 H HD21 . ASN 50 50 ? A -0.287 17.684 -5.999 1.000 1 A ASN 85.940 1
ATOM 799 H HD22 . ASN 50 50 ? A 0.926 16.464 -5.572 1.000 1 A ASN 85.940 1
ATOM 800 N N . ASP 51 51 ? A -5.718 15.760 -5.217 1.000 1 A ASP 88.500 1
ATOM 801 C CA . ASP 51 51 ? A -7.101 16.073 -4.884 1.000 1 A ASP 88.500 1
ATOM 802 C C . ASP 51 51 ? A -7.712 14.998 -3.987 1.000 1 A ASP 88.500 1
ATOM 803 O O . ASP 51 51 ? A -7.483 13.793 -4.132 1.000 1 A ASP 88.500 1
ATOM 804 C CB . ASP 51 51 ? A -7.986 16.260 -6.124 1.000 1 A ASP 88.500 1
ATOM 805 C CG . ASP 51 51 ? A -7.712 17.543 -6.896 1.000 1 A ASP 88.500 1
ATOM 806 O OD1 . ASP 51 51 ? A -7.672 18.610 -6.240 1.000 1 A ASP 88.500 1
ATOM 807 O OD2 . ASP 51 51 ? A -7.707 17.474 -8.148 1.000 1 A ASP 88.500 1
ATOM 808 H H . ASP 51 51 ? A -5.552 15.260 -6.079 1.000 1 A ASP 88.500 1
ATOM 809 H HA . ASP 51 51 ? A -7.108 17.012 -4.330 1.000 1 A ASP 88.500 1
ATOM 810 H HB2 . ASP 51 51 ? A -7.906 15.396 -6.785 1.000 1 A ASP 88.500 1
ATOM 811 H HB3 . ASP 51 51 ? A -9.024 16.311 -5.795 1.000 1 A ASP 88.500 1
ATOM 812 N N . ARG 52 52 ? A -8.582 15.463 -3.094 1.000 1 A ARG 91.690 1
ATOM 813 C CA . ARG 52 52 ? A -9.380 14.616 -2.220 1.000 1 A ARG 91.690 1
ATOM 814 C C . ARG 52 52 ? A -10.848 14.975 -2.294 1.000 1 A ARG 91.690 1
ATOM 815 O O . ARG 52 52 ? A -11.199 16.136 -2.506 1.000 1 A ARG 91.690 1
ATOM 816 C CB . ARG 52 52 ? A -8.840 14.676 -0.788 1.000 1 A ARG 91.690 1
ATOM 817 C CG . ARG 52 52 ? A -9.026 16.053 -0.133 1.000 1 A ARG 91.690 1
ATOM 818 C CD . ARG 52 52 ? A -8.338 16.005 1.218 1.000 1 A ARG 91.690 1
ATOM 819 N NE . ARG 52 52 ? A -8.395 17.279 1.953 1.000 1 A ARG 91.690 1
ATOM 820 C CZ . ARG 52 52 ? A -7.696 17.478 3.054 1.000 1 A ARG 91.690 1
ATOM 821 N NH1 . ARG 52 52 ? A -7.075 16.483 3.604 1.000 1 A ARG 91.690 1
ATOM 822 N NH2 . ARG 52 52 ? A -7.568 18.655 3.597 1.000 1 A ARG 91.690 1
ATOM 823 H H . ARG 52 52 ? A -8.754 16.458 -3.076 1.000 1 A ARG 91.690 1
ATOM 824 H HA . ARG 52 52 ? A -9.285 13.587 -2.568 1.000 1 A ARG 91.690 1
ATOM 825 H HB2 . ARG 52 52 ? A -9.349 13.927 -0.181 1.000 1 A ARG 91.690 1
ATOM 826 H HB3 . ARG 52 52 ? A -7.779 14.429 -0.812 1.000 1 A ARG 91.690 1
ATOM 827 H HG2 . ARG 52 52 ? A -10.085 16.271 0.005 1.000 1 A ARG 91.690 1
ATOM 828 H HG3 . ARG 52 52 ? A -8.566 16.830 -0.745 1.000 1 A ARG 91.690 1
ATOM 829 H HD2 . ARG 52 52 ? A -7.290 15.767 1.033 1.000 1 A ARG 91.690 1
ATOM 830 H HD3 . ARG 52 52 ? A -8.783 15.212 1.819 1.000 1 A ARG 91.690 1
ATOM 831 H HE . ARG 52 52 ? A -8.871 18.065 1.535 1.000 1 A ARG 91.690 1
ATOM 832 H HH11 . ARG 52 52 ? A -6.358 16.672 4.290 1.000 1 A ARG 91.690 1
ATOM 833 H HH12 . ARG 52 52 ? A -7.033 15.590 3.134 1.000 1 A ARG 91.690 1
ATOM 834 H HH21 . ARG 52 52 ? A -7.961 19.478 3.162 1.000 1 A ARG 91.690 1
ATOM 835 H HH22 . ARG 52 52 ? A -6.882 18.778 4.328 1.000 1 A ARG 91.690 1
ATOM 836 N N . PHE 53 53 ? A -11.683 13.982 -2.042 1.000 1 A PHE 94.690 1
ATOM 837 C CA . PHE 53 53 ? A -13.088 14.180 -1.738 1.000 1 A PHE 94.690 1
ATOM 838 C C . PHE 53 53 ? A -13.307 14.064 -0.231 1.000 1 A PHE 94.690 1
ATOM 839 O O . PHE 53 53 ? A -12.702 13.206 0.415 1.000 1 A PHE 94.690 1
ATOM 840 C CB . PHE 53 53 ? A -13.935 13.178 -2.515 1.000 1 A PHE 94.690 1
ATOM 841 C CG . PHE 53 53 ? A -15.374 13.620 -2.618 1.000 1 A PHE 94.690 1
ATOM 842 C CD1 . PHE 53 53 ? A -16.271 13.378 -1.561 1.000 1 A PHE 94.690 1
ATOM 843 C CD2 . PHE 53 53 ? A -15.803 14.325 -3.755 1.000 1 A PHE 94.690 1
ATOM 844 C CE1 . PHE 53 53 ? A -17.589 13.852 -1.637 1.000 1 A PHE 94.690 1
ATOM 845 C CE2 . PHE 53 53 ? A -17.122 14.798 -3.831 1.000 1 A PHE 94.690 1
ATOM 846 C CZ . PHE 53 53 ? A -18.007 14.581 -2.764 1.000 1 A PHE 94.690 1
ATOM 847 H H . PHE 53 53 ? A -11.281 13.076 -1.847 1.000 1 A PHE 94.690 1
ATOM 848 H HA . PHE 53 53 ? A -13.383 15.180 -2.056 1.000 1 A PHE 94.690 1
ATOM 849 H HB2 . PHE 53 53 ? A -13.878 12.202 -2.033 1.000 1 A PHE 94.690 1
ATOM 850 H HB3 . PHE 53 53 ? A -13.532 13.079 -3.523 1.000 1 A PHE 94.690 1
ATOM 851 H HD1 . PHE 53 53 ? A -15.949 12.829 -0.688 1.000 1 A PHE 94.690 1
ATOM 852 H HD2 . PHE 53 53 ? A -15.115 14.526 -4.563 1.000 1 A PHE 94.690 1
ATOM 853 H HE1 . PHE 53 53 ? A -18.274 13.660 -0.824 1.000 1 A PHE 94.690 1
ATOM 854 H HE2 . PHE 53 53 ? A -17.450 15.346 -4.703 1.000 1 A PHE 94.690 1
ATOM 855 H HZ . PHE 53 53 ? A -19.014 14.967 -2.820 1.000 1 A PHE 94.690 1
ATOM 856 N N . VAL 54 54 ? A -14.167 14.910 0.334 1.000 1 A VAL 95.810 1
ATOM 857 C CA . VAL 54 54 ? A -14.438 14.924 1.774 1.000 1 A VAL 95.810 1
ATOM 858 C C . VAL 54 54 ? A -15.931 14.790 2.053 1.000 1 A VAL 95.810 1
ATOM 859 O O . VAL 54 54 ? A -16.726 15.667 1.714 1.000 1 A VAL 95.810 1
ATOM 860 C CB . VAL 54 54 ? A -13.826 16.156 2.463 1.000 1 A VAL 95.810 1
ATOM 861 C CG1 . VAL 54 54 ? A -13.886 15.980 3.982 1.000 1 A VAL 95.810 1
ATOM 862 C CG2 . VAL 54 54 ? A -12.354 16.362 2.070 1.000 1 A VAL 95.810 1
ATOM 863 H H . VAL 54 54 ? A -14.616 15.600 -0.251 1.000 1 A VAL 95.810 1
ATOM 864 H HA . VAL 54 54 ? A -13.951 14.057 2.219 1.000 1 A VAL 95.810 1
ATOM 865 H HB . VAL 54 54 ? A -14.384 17.052 2.191 1.000 1 A VAL 95.810 1
ATOM 866 H HG11 . VAL 54 54 ? A -14.922 15.980 4.321 1.000 1 A VAL 95.810 1
ATOM 867 H HG12 . VAL 54 54 ? A -13.352 16.803 4.458 1.000 1 A VAL 95.810 1
ATOM 868 H HG13 . VAL 54 54 ? A -13.410 15.043 4.271 1.000 1 A VAL 95.810 1
ATOM 869 H HG21 . VAL 54 54 ? A -11.804 15.428 2.178 1.000 1 A VAL 95.810 1
ATOM 870 H HG22 . VAL 54 54 ? A -11.897 17.131 2.694 1.000 1 A VAL 95.810 1
ATOM 871 H HG23 . VAL 54 54 ? A -12.299 16.690 1.032 1.000 1 A VAL 95.810 1
ATOM 872 N N . PHE 55 55 ? A -16.320 13.708 2.724 1.000 1 A PHE 95.940 1
ATOM 873 C CA . PHE 55 55 ? A -17.657 13.596 3.305 1.000 1 A PHE 95.940 1
ATOM 874 C C . PHE 55 55 ? A -17.655 14.192 4.710 1.000 1 A PHE 95.940 1
ATOM 875 O O . PHE 55 55 ? A -16.790 13.869 5.522 1.000 1 A PHE 95.940 1
ATOM 876 C CB . PHE 55 55 ? A -18.151 12.148 3.319 1.000 1 A PHE 95.940 1
ATOM 877 C CG . PHE 55 55 ? A -18.316 11.541 1.944 1.000 1 A PHE 95.940 1
ATOM 878 C CD1 . PHE 55 55 ? A -19.556 11.633 1.284 1.000 1 A PHE 95.940 1
ATOM 879 C CD2 . PHE 55 55 ? A -17.237 10.885 1.322 1.000 1 A PHE 95.940 1
ATOM 880 C CE1 . PHE 55 55 ? A -19.718 11.065 0.009 1.000 1 A PHE 95.940 1
ATOM 881 C CE2 . PHE 55 55 ? A -17.403 10.310 0.051 1.000 1 A PHE 95.940 1
ATOM 882 C CZ . PHE 55 55 ? A -18.642 10.404 -0.606 1.000 1 A PHE 95.940 1
ATOM 883 H H . PHE 55 55 ? A -15.619 13.028 2.983 1.000 1 A PHE 95.940 1
ATOM 884 H HA . PHE 55 55 ? A -18.358 14.164 2.693 1.000 1 A PHE 95.940 1
ATOM 885 H HB2 . PHE 55 55 ? A -17.466 11.534 3.904 1.000 1 A PHE 95.940 1
ATOM 886 H HB3 . PHE 55 55 ? A -19.116 12.118 3.826 1.000 1 A PHE 95.940 1
ATOM 887 H HD1 . PHE 55 55 ? A -20.386 12.140 1.753 1.000 1 A PHE 95.940 1
ATOM 888 H HD2 . PHE 55 55 ? A -16.284 10.810 1.824 1.000 1 A PHE 95.940 1
ATOM 889 H HE1 . PHE 55 55 ? A -20.668 11.131 -0.500 1.000 1 A PHE 95.940 1
ATOM 890 H HE2 . PHE 55 55 ? A -16.581 9.792 -0.419 1.000 1 A PHE 95.940 1
ATOM 891 H HZ . PHE 55 55 ? A -18.768 9.966 -1.585 1.000 1 A PHE 95.940 1
ATOM 892 N N . VAL 56 56 ? A -18.634 15.043 5.010 1.000 1 A VAL 95.810 1
ATOM 893 C CA . VAL 56 56 ? A -18.759 15.731 6.300 1.000 1 A VAL 95.810 1
ATOM 894 C C . VAL 56 56 ? A -20.013 15.245 7.014 1.000 1 A VAL 95.810 1
ATOM 895 O O . VAL 56 56 ? A -21.128 15.452 6.535 1.000 1 A VAL 95.810 1
ATOM 896 C CB . VAL 56 56 ? A -18.774 17.261 6.124 1.000 1 A VAL 95.810 1
ATOM 897 C CG1 . VAL 56 56 ? A -18.762 17.956 7.492 1.000 1 A VAL 95.810 1
ATOM 898 C CG2 . VAL 56 56 ? A -17.559 17.756 5.332 1.000 1 A VAL 95.810 1
ATOM 899 H H . VAL 56 56 ? A -19.294 15.274 4.281 1.000 1 A VAL 95.810 1
ATOM 900 H HA . VAL 56 56 ? A -17.897 15.488 6.922 1.000 1 A VAL 95.810 1
ATOM 901 H HB . VAL 56 56 ? A -19.674 17.556 5.585 1.000 1 A VAL 95.810 1
ATOM 902 H HG11 . VAL 56 56 ? A -19.662 17.708 8.055 1.000 1 A VAL 95.810 1
ATOM 903 H HG12 . VAL 56 56 ? A -18.718 19.036 7.354 1.000 1 A VAL 95.810 1
ATOM 904 H HG13 . VAL 56 56 ? A -17.881 17.641 8.051 1.000 1 A VAL 95.810 1
ATOM 905 H HG21 . VAL 56 56 ? A -16.641 17.427 5.820 1.000 1 A VAL 95.810 1
ATOM 906 H HG22 . VAL 56 56 ? A -17.583 17.355 4.319 1.000 1 A VAL 95.810 1
ATOM 907 H HG23 . VAL 56 56 ? A -17.569 18.844 5.267 1.000 1 A VAL 95.810 1
ATOM 908 N N . LYS 57 57 ? A -19.847 14.625 8.183 1.000 1 A LYS 94.750 1
ATOM 909 C CA . LYS 57 57 ? A -20.937 14.159 9.046 1.000 1 A LYS 94.750 1
ATOM 910 C C . LYS 57 57 ? A -20.913 14.920 10.368 1.000 1 A LYS 94.750 1
ATOM 911 O O . LYS 57 57 ? A -19.953 14.824 11.128 1.000 1 A LYS 94.750 1
ATOM 912 C CB . LYS 57 57 ? A -20.801 12.642 9.246 1.000 1 A LYS 94.750 1
ATOM 913 C CG . LYS 57 57 ? A -21.963 12.013 10.029 1.000 1 A LYS 94.750 1
ATOM 914 C CD . LYS 57 57 ? A -23.272 11.988 9.232 1.000 1 A LYS 94.750 1
ATOM 915 C CE . LYS 57 57 ? A -24.306 11.184 10.020 1.000 1 A LYS 94.750 1
ATOM 916 N NZ . LYS 57 57 ? A -25.555 11.005 9.251 1.000 1 A LYS 94.750 1
ATOM 917 H H . LYS 57 57 ? A -18.899 14.490 8.506 1.000 1 A LYS 94.750 1
ATOM 918 H HA . LYS 57 57 ? A -21.887 14.362 8.551 1.000 1 A LYS 94.750 1
ATOM 919 H HB2 . LYS 57 57 ? A -20.722 12.154 8.275 1.000 1 A LYS 94.750 1
ATOM 920 H HB3 . LYS 57 57 ? A -19.875 12.442 9.784 1.000 1 A LYS 94.750 1
ATOM 921 H HG2 . LYS 57 57 ? A -22.118 12.550 10.965 1.000 1 A LYS 94.750 1
ATOM 922 H HG3 . LYS 57 57 ? A -21.684 10.988 10.269 1.000 1 A LYS 94.750 1
ATOM 923 H HD2 . LYS 57 57 ? A -23.637 13.002 9.069 1.000 1 A LYS 94.750 1
ATOM 924 H HD3 . LYS 57 57 ? A -23.092 11.499 8.275 1.000 1 A LYS 94.750 1
ATOM 925 H HE2 . LYS 57 57 ? A -24.507 11.699 10.959 1.000 1 A LYS 94.750 1
ATOM 926 H HE3 . LYS 57 57 ? A -23.879 10.208 10.255 1.000 1 A LYS 94.750 1
ATOM 927 H HZ1 . LYS 57 57 ? A -25.361 10.546 8.372 1.000 1 A LYS 94.750 1
ATOM 928 H HZ2 . LYS 57 57 ? A -25.978 11.908 9.089 1.000 1 A LYS 94.750 1
ATOM 929 H HZ3 . LYS 57 57 ? A -26.196 10.421 9.769 1.000 1 A LYS 94.750 1
ATOM 930 N N . LYS 58 58 ? A -21.985 15.664 10.647 1.000 1 A LYS 94.190 1
ATOM 931 C CA . LYS 58 58 ? A -22.135 16.466 11.869 1.000 1 A LYS 94.190 1
ATOM 932 C C . LYS 58 58 ? A -23.004 15.750 12.907 1.000 1 A LYS 94.190 1
ATOM 933 O O . LYS 58 58 ? A -24.034 15.169 12.556 1.000 1 A LYS 94.190 1
ATOM 934 C CB . LYS 58 58 ? A -22.687 17.860 11.526 1.000 1 A LYS 94.190 1
ATOM 935 C CG . LYS 58 58 ? A -21.753 18.668 10.608 1.000 1 A LYS 94.190 1
ATOM 936 C CD . LYS 58 58 ? A -22.258 20.106 10.416 1.000 1 A LYS 94.190 1
ATOM 937 C CE . LYS 58 58 ? A -21.301 20.894 9.509 1.000 1 A LYS 94.190 1
ATOM 938 N NZ . LYS 58 58 ? A -21.677 22.330 9.410 1.000 1 A LYS 94.190 1
ATOM 939 H H . LYS 58 58 ? A -22.734 15.684 9.970 1.000 1 A LYS 94.190 1
ATOM 940 H HA . LYS 58 58 ? A -21.156 16.605 12.328 1.000 1 A LYS 94.190 1
ATOM 941 H HB2 . LYS 58 58 ? A -23.654 17.751 11.035 1.000 1 A LYS 94.190 1
ATOM 942 H HB3 . LYS 58 58 ? A -22.834 18.412 12.455 1.000 1 A LYS 94.190 1
ATOM 943 H HG2 . LYS 58 58 ? A -20.758 18.699 11.052 1.000 1 A LYS 94.190 1
ATOM 944 H HG3 . LYS 58 58 ? A -21.687 18.181 9.635 1.000 1 A LYS 94.190 1
ATOM 945 H HD2 . LYS 58 58 ? A -22.315 20.591 11.390 1.000 1 A LYS 94.190 1
ATOM 946 H HD3 . LYS 58 58 ? A -23.253 20.083 9.971 1.000 1 A LYS 94.190 1
ATOM 947 H HE2 . LYS 58 58 ? A -21.294 20.436 8.520 1.000 1 A LYS 94.190 1
ATOM 948 H HE3 . LYS 58 58 ? A -20.294 20.812 9.920 1.000 1 A LYS 94.190 1
ATOM 949 H HZ1 . LYS 58 58 ? A -21.633 22.770 10.318 1.000 1 A LYS 94.190 1
ATOM 950 H HZ2 . LYS 58 58 ? A -21.033 22.831 8.814 1.000 1 A LYS 94.190 1
ATOM 951 H HZ3 . LYS 58 58 ? A -22.608 22.448 9.038 1.000 1 A LYS 94.190 1
ATOM 952 N N . PHE 59 59 ? A -22.604 15.848 14.168 1.000 1 A PHE 92.940 1
ATOM 953 C CA . PHE 59 59 ? A -23.295 15.319 15.339 1.000 1 A PHE 92.940 1
ATOM 954 C C . PHE 59 59 ? A -23.451 16.446 16.356 1.000 1 A PHE 92.940 1
ATOM 955 O O . PHE 59 59 ? A -22.503 16.809 17.047 1.000 1 A PHE 92.940 1
ATOM 956 C CB . PHE 59 59 ? A -22.503 14.163 15.951 1.000 1 A PHE 92.940 1
ATOM 957 C CG . PHE 59 59 ? A -22.134 13.055 14.999 1.000 1 A PHE 92.940 1
ATOM 958 C CD1 . PHE 59 59 ? A -22.892 11.878 14.981 1.000 1 A PHE 92.940 1
ATOM 959 C CD2 . PHE 59 59 ? A -20.982 13.162 14.197 1.000 1 A PHE 92.940 1
ATOM 960 C CE1 . PHE 59 59 ? A -22.468 10.808 14.183 1.000 1 A PHE 92.940 1
ATOM 961 C CE2 . PHE 59 59 ? A -20.598 12.104 13.359 1.000 1 A PHE 92.940 1
ATOM 962 C CZ . PHE 59 59 ? A -21.341 10.916 13.355 1.000 1 A PHE 92.940 1
ATOM 963 H H . PHE 59 59 ? A -21.718 16.300 14.345 1.000 1 A PHE 92.940 1
ATOM 964 H HA . PHE 59 59 ? A -24.280 14.947 15.059 1.000 1 A PHE 92.940 1
ATOM 965 H HB2 . PHE 59 59 ? A -23.076 13.752 16.782 1.000 1 A PHE 92.940 1
ATOM 966 H HB3 . PHE 59 59 ? A -21.573 14.556 16.362 1.000 1 A PHE 92.940 1
ATOM 967 H HD1 . PHE 59 59 ? A -23.739 11.761 15.641 1.000 1 A PHE 92.940 1
ATOM 968 H HD2 . PHE 59 59 ? A -20.378 14.056 14.227 1.000 1 A PHE 92.940 1
ATOM 969 H HE1 . PHE 59 59 ? A -22.932 9.843 14.319 1.000 1 A PHE 92.940 1
ATOM 970 H HE2 . PHE 59 59 ? A -19.708 12.194 12.754 1.000 1 A PHE 92.940 1
ATOM 971 H HZ . PHE 59 59 ? A -21.006 10.068 12.776 1.000 1 A PHE 92.940 1
ATOM 972 N N . ASP 60 60 ? A -24.637 17.028 16.404 1.000 1 A ASP 91.750 1
ATOM 973 C CA . ASP 60 60 ? A -24.948 18.164 17.256 1.000 1 A ASP 91.750 1
ATOM 974 C C . ASP 60 60 ? A -25.425 17.684 18.635 1.000 1 A ASP 91.750 1
ATOM 975 O O . ASP 60 60 ? A -26.512 17.115 18.780 1.000 1 A ASP 91.750 1
ATOM 976 C CB . ASP 60 60 ? A -25.960 19.039 16.518 1.000 1 A ASP 91.750 1
ATOM 977 C CG . ASP 60 60 ? A -26.481 20.180 17.382 1.000 1 A ASP 91.750 1
ATOM 978 O OD1 . ASP 60 60 ? A -25.766 20.577 18.333 1.000 1 A ASP 91.750 1
ATOM 979 O OD2 . ASP 60 60 ? A -27.635 20.577 17.106 1.000 1 A ASP 91.750 1
ATOM 980 H H . ASP 60 60 ? A -25.403 16.618 15.889 1.000 1 A ASP 91.750 1
ATOM 981 H HA . ASP 60 60 ? A -24.057 18.774 17.405 1.000 1 A ASP 91.750 1
ATOM 982 H HB2 . ASP 60 60 ? A -26.797 18.417 16.201 1.000 1 A ASP 91.750 1
ATOM 983 H HB3 . ASP 60 60 ? A -25.489 19.454 15.627 1.000 1 A ASP 91.750 1
ATOM 984 N N . PHE 61 61 ? A -24.584 17.898 19.649 1.000 1 A PHE 90.880 1
ATOM 985 C CA . PHE 61 61 ? A -24.880 17.572 21.043 1.000 1 A PHE 90.880 1
ATOM 986 C C . PHE 61 61 ? A -25.484 18.752 21.815 1.000 1 A PHE 90.880 1
ATOM 987 O O . PHE 61 61 ? A -25.795 18.598 22.997 1.000 1 A PHE 90.880 1
ATOM 988 C CB . PHE 61 61 ? A -23.634 17.003 21.746 1.000 1 A PHE 90.880 1
ATOM 989 C CG . PHE 61 61 ? A -23.208 15.641 21.233 1.000 1 A PHE 90.880 1
ATOM 990 C CD1 . PHE 61 61 ? A -23.712 14.474 21.837 1.000 1 A PHE 90.880 1
ATOM 991 C CD2 . PHE 61 61 ? A -22.332 15.537 20.138 1.000 1 A PHE 90.880 1
ATOM 992 C CE1 . PHE 61 61 ? A -23.362 13.209 21.333 1.000 1 A PHE 90.880 1
ATOM 993 C CE2 . PHE 61 61 ? A -21.983 14.273 19.633 1.000 1 A PHE 90.880 1
ATOM 994 C CZ . PHE 61 61 ? A -22.512 13.110 20.217 1.000 1 A PHE 90.880 1
ATOM 995 H H . PHE 61 61 ? A -23.711 18.368 19.457 1.000 1 A PHE 90.880 1
ATOM 996 H HA . PHE 61 61 ? A -25.637 16.787 21.049 1.000 1 A PHE 90.880 1
ATOM 997 H HB2 . PHE 61 61 ? A -23.844 16.904 22.810 1.000 1 A PHE 90.880 1
ATOM 998 H HB3 . PHE 61 61 ? A -22.804 17.704 21.654 1.000 1 A PHE 90.880 1
ATOM 999 H HD1 . PHE 61 61 ? A -24.383 14.553 22.680 1.000 1 A PHE 90.880 1
ATOM 1000 H HD2 . PHE 61 61 ? A -21.950 16.432 19.669 1.000 1 A PHE 90.880 1
ATOM 1001 H HE1 . PHE 61 61 ? A -23.760 12.313 21.787 1.000 1 A PHE 90.880 1
ATOM 1002 H HE2 . PHE 61 61 ? A -21.328 14.201 18.777 1.000 1 A PHE 90.880 1
ATOM 1003 H HZ . PHE 61 61 ? A -22.272 12.144 19.799 1.000 1 A PHE 90.880 1
ATOM 1004 N N . TYR 62 62 ? A -25.685 19.919 21.193 1.000 1 A TYR 90.560 1
ATOM 1005 C CA . TYR 62 62 ? A -26.236 21.079 21.892 1.000 1 A TYR 90.560 1
ATOM 1006 C C . TYR 62 62 ? A -27.647 20.818 22.450 1.000 1 A TYR 90.560 1
ATOM 1007 O O . TYR 62 62 ? A -27.841 21.030 23.652 1.000 1 A TYR 90.560 1
ATOM 1008 C CB . TYR 62 62 ? A -26.177 22.323 20.997 1.000 1 A TYR 90.560 1
ATOM 1009 C CG . TYR 62 62 ? A -26.680 23.575 21.667 1.000 1 A TYR 90.560 1
ATOM 1010 C CD1 . TYR 62 62 ? A -27.959 24.075 21.361 1.000 1 A TYR 90.560 1
ATOM 1011 C CD2 . TYR 62 62 ? A -25.846 24.259 22.568 1.000 1 A TYR 90.560 1
ATOM 1012 C CE1 . TYR 62 62 ? A -28.383 25.293 21.922 1.000 1 A TYR 90.560 1
ATOM 1013 C CE2 . TYR 62 62 ? A -26.266 25.475 23.131 1.000 1 A TYR 90.560 1
ATOM 1014 C CZ . TYR 62 62 ? A -27.526 26.004 22.789 1.000 1 A TYR 90.560 1
ATOM 1015 O OH . TYR 62 62 ? A -27.897 27.213 23.288 1.000 1 A TYR 90.560 1
ATOM 1016 H H . TYR 62 62 ? A -25.511 20.005 20.202 1.000 1 A TYR 90.560 1
ATOM 1017 H HA . TYR 62 62 ? A -25.599 21.280 22.753 1.000 1 A TYR 90.560 1
ATOM 1018 H HB2 . TYR 62 62 ? A -25.145 22.493 20.689 1.000 1 A TYR 90.560 1
ATOM 1019 H HB3 . TYR 62 62 ? A -26.741 22.184 20.075 1.000 1 A TYR 90.560 1
ATOM 1020 H HD1 . TYR 62 62 ? A -28.599 23.544 20.671 1.000 1 A TYR 90.560 1
ATOM 1021 H HD2 . TYR 62 62 ? A -24.863 23.873 22.796 1.000 1 A TYR 90.560 1
ATOM 1022 H HE1 . TYR 62 62 ? A -29.352 25.701 21.674 1.000 1 A TYR 90.560 1
ATOM 1023 H HE2 . TYR 62 62 ? A -25.604 26.015 23.792 1.000 1 A TYR 90.560 1
ATOM 1024 H HH . TYR 62 62 ? A -27.161 27.654 23.718 1.000 1 A TYR 90.560 1
ATOM 1025 N N . PRO 63 63 ? A -28.613 20.272 21.676 1.000 1 A PRO 89.310 1
ATOM 1026 C CA . PRO 63 63 ? A -29.971 20.073 22.182 1.000 1 A PRO 89.310 1
ATOM 1027 C C . PRO 63 63 ? A -30.033 19.082 23.343 1.000 1 A PRO 89.310 1
ATOM 1028 O O . PRO 63 63 ? A -30.726 19.331 24.325 1.000 1 A PRO 89.310 1
ATOM 1029 C CB . PRO 63 63 ? A -30.801 19.599 20.986 1.000 1 A PRO 89.310 1
ATOM 1030 C CG . PRO 63 63 ? A -30.049 20.201 19.810 1.000 1 A PRO 89.310 1
ATOM 1031 C CD . PRO 63 63 ? A -28.602 20.000 20.242 1.000 1 A PRO 89.310 1
ATOM 1032 H HA . PRO 63 63 ? A -30.361 21.032 22.522 1.000 1 A PRO 89.310 1
ATOM 1033 H HB2 . PRO 63 63 ? A -30.787 18.512 20.908 1.000 1 A PRO 89.310 1
ATOM 1034 H HB3 . PRO 63 63 ? A -31.828 19.963 21.036 1.000 1 A PRO 89.310 1
ATOM 1035 H HG2 . PRO 63 63 ? A -30.267 21.266 19.734 1.000 1 A PRO 89.310 1
ATOM 1036 H HG3 . PRO 63 63 ? A -30.296 19.696 18.876 1.000 1 A PRO 89.310 1
ATOM 1037 H HD2 . PRO 63 63 ? A -27.968 20.680 19.672 1.000 1 A PRO 89.310 1
ATOM 1038 H HD3 . PRO 63 63 ? A -28.296 18.970 20.058 1.000 1 A PRO 89.310 1
ATOM 1039 N N . VAL 64 64 ? A -29.254 17.993 23.291 1.000 1 A VAL 90.000 1
ATOM 1040 C CA . VAL 64 64 ? A -29.232 17.009 24.386 1.000 1 A VAL 90.000 1
ATOM 1041 C C . VAL 64 64 ? A -28.602 17.590 25.653 1.000 1 A VAL 90.000 1
ATOM 1042 O O . VAL 64 64 ? A -29.083 17.323 26.749 1.000 1 A VAL 90.000 1
ATOM 1043 C CB . VAL 64 64 ? A -28.585 15.678 23.957 1.000 1 A VAL 90.000 1
ATOM 1044 C CG1 . VAL 64 64 ? A -27.098 15.772 23.608 1.000 1 A VAL 90.000 1
ATOM 1045 C CG2 . VAL 64 64 ? A -28.754 14.597 25.026 1.000 1 A VAL 90.000 1
ATOM 1046 H H . VAL 64 64 ? A -28.656 17.866 22.488 1.000 1 A VAL 90.000 1
ATOM 1047 H HA . VAL 64 64 ? A -30.269 16.786 24.637 1.000 1 A VAL 90.000 1
ATOM 1048 H HB . VAL 64 64 ? A -29.106 15.329 23.065 1.000 1 A VAL 90.000 1
ATOM 1049 H HG11 . VAL 64 64 ? A -26.516 16.145 24.451 1.000 1 A VAL 90.000 1
ATOM 1050 H HG12 . VAL 64 64 ? A -26.986 16.435 22.750 1.000 1 A VAL 90.000 1
ATOM 1051 H HG13 . VAL 64 64 ? A -26.726 14.788 23.323 1.000 1 A VAL 90.000 1
ATOM 1052 H HG21 . VAL 64 64 ? A -28.371 13.648 24.652 1.000 1 A VAL 90.000 1
ATOM 1053 H HG22 . VAL 64 64 ? A -28.214 14.869 25.933 1.000 1 A VAL 90.000 1
ATOM 1054 H HG23 . VAL 64 64 ? A -29.813 14.485 25.261 1.000 1 A VAL 90.000 1
ATOM 1055 N N . LEU 65 65 ? A -27.567 18.429 25.541 1.000 1 A LEU 90.120 1
ATOM 1056 C CA . LEU 65 65 ? A -26.965 19.089 26.703 1.000 1 A LEU 90.120 1
ATOM 1057 C C . LEU 65 65 ? A -27.928 20.100 27.346 1.000 1 A LEU 90.120 1
ATOM 1058 O O . LEU 65 65 ? A -28.012 20.167 28.575 1.000 1 A LEU 90.120 1
ATOM 1059 C CB . LEU 65 65 ? A -25.641 19.749 26.285 1.000 1 A LEU 90.120 1
ATOM 1060 C CG . LEU 65 65 ? A -24.519 18.743 25.964 1.000 1 A LEU 90.120 1
ATOM 1061 C CD1 . LEU 65 65 ? A -23.360 19.468 25.292 1.000 1 A LEU 90.120 1
ATOM 1062 C CD2 . LEU 65 65 ? A -23.973 18.051 27.213 1.000 1 A LEU 90.120 1
ATOM 1063 H H . LEU 65 65 ? A -27.211 18.649 24.621 1.000 1 A LEU 90.120 1
ATOM 1064 H HA . LEU 65 65 ? A -26.760 18.339 27.468 1.000 1 A LEU 90.120 1
ATOM 1065 H HB2 . LEU 65 65 ? A -25.826 20.371 25.409 1.000 1 A LEU 90.120 1
ATOM 1066 H HB3 . LEU 65 65 ? A -25.299 20.403 27.087 1.000 1 A LEU 90.120 1
ATOM 1067 H HG . LEU 65 65 ? A -24.885 17.971 25.287 1.000 1 A LEU 90.120 1
ATOM 1068 H HD11 . LEU 65 65 ? A -22.571 18.757 25.045 1.000 1 A LEU 90.120 1
ATOM 1069 H HD12 . LEU 65 65 ? A -23.723 19.927 24.372 1.000 1 A LEU 90.120 1
ATOM 1070 H HD13 . LEU 65 65 ? A -22.962 20.237 25.954 1.000 1 A LEU 90.120 1
ATOM 1071 H HD21 . LEU 65 65 ? A -23.155 17.386 26.937 1.000 1 A LEU 90.120 1
ATOM 1072 H HD22 . LEU 65 65 ? A -24.754 17.461 27.692 1.000 1 A LEU 90.120 1
ATOM 1073 H HD23 . LEU 65 65 ? A -23.589 18.798 27.909 1.000 1 A LEU 90.120 1
ATOM 1074 N N . GLN 66 66 ? A -28.696 20.840 26.539 1.000 1 A GLN 88.690 1
ATOM 1075 C CA . GLN 66 66 ? A -29.772 21.700 27.039 1.000 1 A GLN 88.690 1
ATOM 1076 C C . GLN 66 66 ? A -30.886 20.893 27.713 1.000 1 A GLN 88.690 1
ATOM 1077 O O . GLN 66 66 ? A -31.328 21.243 28.808 1.000 1 A GLN 88.690 1
ATOM 1078 C CB . GLN 66 66 ? A -30.380 22.522 25.899 1.000 1 A GLN 88.690 1
ATOM 1079 C CG . GLN 66 66 ? A -29.460 23.631 25.383 1.000 1 A GLN 88.690 1
ATOM 1080 C CD . GLN 66 66 ? A -30.242 24.585 24.489 1.000 1 A GLN 88.690 1
ATOM 1081 O OE1 . GLN 66 66 ? A -31.082 24.208 23.688 1.000 1 A GLN 88.690 1
ATOM 1082 N NE2 . GLN 66 66 ? A -30.045 25.873 24.627 1.000 1 A GLN 88.690 1
ATOM 1083 H H . GLN 66 66 ? A -28.572 20.755 25.540 1.000 1 A GLN 88.690 1
ATOM 1084 H HA . GLN 66 66 ? A -29.370 22.382 27.788 1.000 1 A GLN 88.690 1
ATOM 1085 H HB2 . GLN 66 66 ? A -31.289 22.993 26.274 1.000 1 A GLN 88.690 1
ATOM 1086 H HB3 . GLN 66 66 ? A -30.657 21.868 25.072 1.000 1 A GLN 88.690 1
ATOM 1087 H HG2 . GLN 66 66 ? A -29.058 24.187 26.231 1.000 1 A GLN 88.690 1
ATOM 1088 H HG3 . GLN 66 66 ? A -28.629 23.211 24.817 1.000 1 A GLN 88.690 1
ATOM 1089 H HE21 . GLN 66 66 ? A -29.272 26.222 25.175 1.000 1 A GLN 88.690 1
ATOM 1090 H HE22 . GLN 66 66 ? A -30.524 26.463 23.962 1.000 1 A GLN 88.690 1
ATOM 1091 N N . GLU 67 67 ? A -31.318 19.794 27.095 1.000 1 A GLU 87.250 1
ATOM 1092 C CA . GLU 67 67 ? A -32.365 18.924 27.628 1.000 1 A GLU 87.250 1
ATOM 1093 C C . GLU 67 67 ? A -31.953 18.299 28.968 1.000 1 A GLU 87.250 1
ATOM 1094 O O . GLU 67 67 ? A -32.739 18.307 29.914 1.000 1 A GLU 87.250 1
ATOM 1095 C CB . GLU 67 67 ? A -32.734 17.874 26.568 1.000 1 A GLU 87.250 1
ATOM 1096 C CG . GLU 67 67 ? A -33.968 17.049 26.962 1.000 1 A GLU 87.250 1
ATOM 1097 C CD . GLU 67 67 ? A -34.514 16.186 25.808 1.000 1 A GLU 87.250 1
ATOM 1098 O OE1 . GLU 67 67 ? A -35.716 15.837 25.859 1.000 1 A GLU 87.250 1
ATOM 1099 O OE2 . GLU 67 67 ? A -33.751 15.850 24.876 1.000 1 A GLU 87.250 1
ATOM 1100 H H . GLU 67 67 ? A -30.964 19.587 26.172 1.000 1 A GLU 87.250 1
ATOM 1101 H HA . GLU 67 67 ? A -33.251 19.531 27.814 1.000 1 A GLU 87.250 1
ATOM 1102 H HB2 . GLU 67 67 ? A -31.887 17.208 26.403 1.000 1 A GLU 87.250 1
ATOM 1103 H HB3 . GLU 67 67 ? A -32.958 18.396 25.638 1.000 1 A GLU 87.250 1
ATOM 1104 H HG2 . GLU 67 67 ? A -33.707 16.403 27.801 1.000 1 A GLU 87.250 1
ATOM 1105 H HG3 . GLU 67 67 ? A -34.749 17.733 27.295 1.000 1 A GLU 87.250 1
ATOM 1106 N N . LEU 68 68 ? A -30.698 17.861 29.109 1.000 1 A LEU 89.690 1
ATOM 1107 C CA . LEU 68 68 ? A -30.158 17.348 30.372 1.000 1 A LEU 89.690 1
ATOM 1108 C C . LEU 68 68 ? A -30.178 18.412 31.485 1.000 1 A LEU 89.690 1
ATOM 1109 O O . LEU 68 68 ? A -30.589 18.114 32.613 1.000 1 A LEU 89.690 1
ATOM 1110 C CB . LEU 68 68 ? A -28.734 16.811 30.130 1.000 1 A LEU 89.690 1
ATOM 1111 C CG . LEU 68 68 ? A -28.683 15.499 29.320 1.000 1 A LEU 89.690 1
ATOM 1112 C CD1 . LEU 68 68 ? A -27.244 15.208 28.890 1.000 1 A LEU 89.690 1
ATOM 1113 C CD2 . LEU 68 68 ? A -29.179 14.295 30.119 1.000 1 A LEU 89.690 1
ATOM 1114 H H . LEU 68 68 ? A -30.106 17.860 28.291 1.000 1 A LEU 89.690 1
ATOM 1115 H HA . LEU 68 68 ? A -30.796 16.533 30.713 1.000 1 A LEU 89.690 1
ATOM 1116 H HB2 . LEU 68 68 ? A -28.164 17.578 29.605 1.000 1 A LEU 89.690 1
ATOM 1117 H HB3 . LEU 68 68 ? A -28.246 16.641 31.090 1.000 1 A LEU 89.690 1
ATOM 1118 H HG . LEU 68 68 ? A -29.307 15.577 28.430 1.000 1 A LEU 89.690 1
ATOM 1119 H HD11 . LEU 68 68 ? A -26.625 15.023 29.768 1.000 1 A LEU 89.690 1
ATOM 1120 H HD12 . LEU 68 68 ? A -27.229 14.337 28.235 1.000 1 A LEU 89.690 1
ATOM 1121 H HD13 . LEU 68 68 ? A -26.853 16.061 28.336 1.000 1 A LEU 89.690 1
ATOM 1122 H HD21 . LEU 68 68 ? A -28.581 14.185 31.024 1.000 1 A LEU 89.690 1
ATOM 1123 H HD22 . LEU 68 68 ? A -30.224 14.442 30.391 1.000 1 A LEU 89.690 1
ATOM 1124 H HD23 . LEU 68 68 ? A -29.100 13.393 29.514 1.000 1 A LEU 89.690 1
ATOM 1125 N N . ASN 69 69 ? A -29.804 19.660 31.181 1.000 1 A ASN 88.500 1
ATOM 1126 C CA . ASN 69 69 ? A -29.906 20.763 32.144 1.000 1 A ASN 88.500 1
ATOM 1127 C C . ASN 69 69 ? A -31.368 21.042 32.536 1.000 1 A ASN 88.500 1
ATOM 1128 O O . ASN 69 69 ? A -31.659 21.216 33.718 1.000 1 A ASN 88.500 1
ATOM 1129 C CB . ASN 69 69 ? A -29.247 22.027 31.568 1.000 1 A ASN 88.500 1
ATOM 1130 C CG . ASN 69 69 ? A -27.732 21.962 31.490 1.000 1 A ASN 88.500 1
ATOM 1131 O OD1 . ASN 69 69 ? A -27.039 21.367 32.306 1.000 1 A ASN 88.500 1
ATOM 1132 N ND2 . ASN 69 69 ? A -27.156 22.623 30.513 1.000 1 A ASN 88.500 1
ATOM 1133 H H . ASN 69 69 ? A -29.494 19.853 30.240 1.000 1 A ASN 88.500 1
ATOM 1134 H HA . ASN 69 69 ? A -29.385 20.485 33.061 1.000 1 A ASN 88.500 1
ATOM 1135 H HB2 . ASN 69 69 ? A -29.496 22.878 32.202 1.000 1 A ASN 88.500 1
ATOM 1136 H HB3 . ASN 69 69 ? A -29.654 22.225 30.577 1.000 1 A ASN 88.500 1
ATOM 1137 H HD21 . ASN 69 69 ? A -27.743 23.074 29.826 1.000 1 A ASN 88.500 1
ATOM 1138 H HD22 . ASN 69 69 ? A -26.167 22.506 30.347 1.000 1 A ASN 88.500 1
ATOM 1139 N N . ASN 70 70 ? A -32.290 21.023 31.569 1.000 1 A ASN 87.060 1
ATOM 1140 C CA . ASN 70 70 ? A -33.720 21.234 31.808 1.000 1 A ASN 87.060 1
ATOM 1141 C C . ASN 70 70 ? A -34.355 20.111 32.643 1.000 1 A ASN 87.060 1
ATOM 1142 O O . ASN 70 70 ? A -35.209 20.375 33.485 1.000 1 A ASN 87.060 1
ATOM 1143 C CB . ASN 70 70 ? A -34.438 21.370 30.454 1.000 1 A ASN 87.060 1
ATOM 1144 C CG . ASN 70 70 ? A -34.168 22.689 29.753 1.000 1 A ASN 87.060 1
ATOM 1145 O OD1 . ASN 70 70 ? A -33.767 23.674 30.345 1.000 1 A ASN 87.060 1
ATOM 1146 N ND2 . ASN 70 70 ? A -34.441 22.768 28.471 1.000 1 A ASN 87.060 1
ATOM 1147 H H . ASN 70 70 ? A -31.977 20.904 30.616 1.000 1 A ASN 87.060 1
ATOM 1148 H HA . ASN 70 70 ? A -33.851 22.156 32.375 1.000 1 A ASN 87.060 1
ATOM 1149 H HB2 . ASN 70 70 ? A -34.146 20.549 29.800 1.000 1 A ASN 87.060 1
ATOM 1150 H HB3 . ASN 70 70 ? A -35.514 21.310 30.615 1.000 1 A ASN 87.060 1
ATOM 1151 H HD21 . ASN 70 70 ? A -34.214 23.648 28.031 1.000 1 A ASN 87.060 1
ATOM 1152 H HD22 . ASN 70 70 ? A -34.681 21.946 27.937 1.000 1 A ASN 87.060 1
ATOM 1153 N N . ILE 71 71 ? A -33.958 18.854 32.426 1.000 1 A ILE 87.810 1
ATOM 1154 C CA . ILE 71 71 ? A -34.421 17.721 33.239 1.000 1 A ILE 87.810 1
ATOM 1155 C C . ILE 71 71 ? A -33.898 17.859 34.671 1.000 1 A ILE 87.810 1
ATOM 1156 O O . ILE 71 71 ? A -34.665 17.675 35.613 1.000 1 A ILE 87.810 1
ATOM 1157 C CB . ILE 71 71 ? A -34.015 16.378 32.588 1.000 1 A ILE 87.810 1
ATOM 1158 C CG1 . ILE 71 71 ? A -34.846 16.150 31.305 1.000 1 A ILE 87.810 1
ATOM 1159 C CG2 . ILE 71 71 ? A -34.217 15.196 33.558 1.000 1 A ILE 87.810 1
ATOM 1160 C CD1 . ILE 71 71 ? A -34.361 14.976 30.445 1.000 1 A ILE 87.810 1
ATOM 1161 H H . ILE 71 71 ? A -33.322 18.678 31.662 1.000 1 A ILE 87.810 1
ATOM 1162 H HA . ILE 71 71 ? A -35.508 17.750 33.301 1.000 1 A ILE 87.810 1
ATOM 1163 H HB . ILE 71 71 ? A -32.958 16.424 32.323 1.000 1 A ILE 87.810 1
ATOM 1164 H HG12 . ILE 71 71 ? A -34.816 17.045 30.682 1.000 1 A ILE 87.810 1
ATOM 1165 H HG13 . ILE 71 71 ? A -35.888 15.981 31.574 1.000 1 A ILE 87.810 1
ATOM 1166 H HG21 . ILE 71 71 ? A -35.252 15.167 33.899 1.000 1 A ILE 87.810 1
ATOM 1167 H HG22 . ILE 71 71 ? A -33.975 14.251 33.072 1.000 1 A ILE 87.810 1
ATOM 1168 H HG23 . ILE 71 71 ? A -33.557 15.293 34.421 1.000 1 A ILE 87.810 1
ATOM 1169 H HD11 . ILE 71 71 ? A -34.910 14.979 29.503 1.000 1 A ILE 87.810 1
ATOM 1170 H HD12 . ILE 71 71 ? A -33.297 15.082 30.232 1.000 1 A ILE 87.810 1
ATOM 1171 H HD13 . ILE 71 71 ? A -34.547 14.026 30.945 1.000 1 A ILE 87.810 1
ATOM 1172 N N . LYS 72 72 ? A -32.620 18.227 34.847 1.000 1 A LYS 89.440 1
ATOM 1173 C CA . LYS 72 72 ? A -32.025 18.445 36.173 1.000 1 A LYS 89.440 1
ATOM 1174 C C . LYS 72 72 ? A -32.788 19.522 36.952 1.000 1 A LYS 89.440 1
ATOM 1175 O O . LYS 72 72 ? A -33.259 19.244 38.050 1.000 1 A LYS 89.440 1
ATOM 1176 C CB . LYS 72 72 ? A -30.529 18.781 36.031 1.000 1 A LYS 89.440 1
ATOM 1177 C CG . LYS 72 72 ? A -29.882 19.020 37.403 1.000 1 A LYS 89.440 1
ATOM 1178 C CD . LYS 72 72 ? A -28.401 19.397 37.301 1.000 1 A LYS 89.440 1
ATOM 1179 C CE . LYS 72 72 ? A -27.936 19.738 38.721 1.000 1 A LYS 89.440 1
ATOM 1180 N NZ . LYS 72 72 ? A -26.502 20.090 38.812 1.000 1 A LYS 89.440 1
ATOM 1181 H H . LYS 72 72 ? A -32.058 18.408 34.027 1.000 1 A LYS 89.440 1
ATOM 1182 H HA . LYS 72 72 ? A -32.122 17.532 36.760 1.000 1 A LYS 89.440 1
ATOM 1183 H HB2 . LYS 72 72 ? A -30.020 17.955 35.534 1.000 1 A LYS 89.440 1
ATOM 1184 H HB3 . LYS 72 72 ? A -30.411 19.678 35.423 1.000 1 A LYS 89.440 1
ATOM 1185 H HG2 . LYS 72 72 ? A -29.984 18.120 38.010 1.000 1 A LYS 89.440 1
ATOM 1186 H HG3 . LYS 72 72 ? A -30.399 19.837 37.906 1.000 1 A LYS 89.440 1
ATOM 1187 H HD2 . LYS 72 72 ? A -28.288 20.269 36.657 1.000 1 A LYS 89.440 1
ATOM 1188 H HD3 . LYS 72 72 ? A -27.834 18.558 36.898 1.000 1 A LYS 89.440 1
ATOM 1189 H HE2 . LYS 72 72 ? A -28.538 20.572 39.082 1.000 1 A LYS 89.440 1
ATOM 1190 H HE3 . LYS 72 72 ? A -28.168 18.904 39.383 1.000 1 A LYS 89.440 1
ATOM 1191 H HZ1 . LYS 72 72 ? A -26.314 20.932 38.288 1.000 1 A LYS 89.440 1
ATOM 1192 H HZ2 . LYS 72 72 ? A -26.291 20.281 39.781 1.000 1 A LYS 89.440 1
ATOM 1193 H HZ3 . LYS 72 72 ? A -25.920 19.328 38.494 1.000 1 A LYS 89.440 1
ATOM 1194 N N . SER 73 73 ? A -32.975 20.703 36.359 1.000 1 A SER 87.500 1
ATOM 1195 C CA . SER 73 73 ? A -33.663 21.816 37.025 1.000 1 A SER 87.500 1
ATOM 1196 C C . SER 73 73 ? A -35.119 21.488 37.368 1.000 1 A SER 87.500 1
ATOM 1197 O O . SER 73 73 ? A -35.595 21.849 38.441 1.000 1 A SER 87.500 1
ATOM 1198 C CB . SER 73 73 ? A -33.590 23.077 36.161 1.000 1 A SER 87.500 1
ATOM 1199 O OG . SER 73 73 ? A -34.261 22.902 34.926 1.000 1 A SER 87.500 1
ATOM 1200 H H . SER 73 73 ? A -32.595 20.858 35.437 1.000 1 A SER 87.500 1
ATOM 1201 H HA . SER 73 73 ? A -33.151 22.024 37.964 1.000 1 A SER 87.500 1
ATOM 1202 H HB2 . SER 73 73 ? A -32.544 23.317 35.973 1.000 1 A SER 87.500 1
ATOM 1203 H HB3 . SER 73 73 ? A -34.044 23.906 36.704 1.000 1 A SER 87.500 1
ATOM 1204 H HG . SER 73 73 ? A -34.070 23.666 34.376 1.000 1 A SER 87.500 1
ATOM 1205 N N . LYS 74 74 ? A -35.831 20.746 36.507 1.000 1 A LYS 85.310 1
ATOM 1206 C CA . LYS 74 74 ? A -37.201 20.285 36.790 1.000 1 A LYS 85.310 1
ATOM 1207 C C . LYS 74 74 ? A -37.251 19.238 37.903 1.000 1 A LYS 85.310 1
ATOM 1208 O O . LYS 74 74 ? A -38.148 19.294 38.738 1.000 1 A LYS 85.310 1
ATOM 1209 C CB . LYS 74 74 ? A -37.855 19.750 35.511 1.000 1 A LYS 85.310 1
ATOM 1210 C CG . LYS 74 74 ? A -38.220 20.885 34.545 1.000 1 A LYS 85.310 1
ATOM 1211 C CD . LYS 74 74 ? A -38.764 20.319 33.229 1.000 1 A LYS 85.310 1
ATOM 1212 C CE . LYS 74 74 ? A -39.093 21.466 32.270 1.000 1 A LYS 85.310 1
ATOM 1213 N NZ . LYS 74 74 ? A -39.772 20.989 31.037 1.000 1 A LYS 85.310 1
ATOM 1214 H H . LYS 74 74 ? A -35.414 20.545 35.609 1.000 1 A LYS 85.310 1
ATOM 1215 H HA . LYS 74 74 ? A -37.786 21.129 37.157 1.000 1 A LYS 85.310 1
ATOM 1216 H HB2 . LYS 74 74 ? A -37.180 19.045 35.027 1.000 1 A LYS 85.310 1
ATOM 1217 H HB3 . LYS 74 74 ? A -38.770 19.221 35.780 1.000 1 A LYS 85.310 1
ATOM 1218 H HG2 . LYS 74 74 ? A -37.345 21.501 34.339 1.000 1 A LYS 85.310 1
ATOM 1219 H HG3 . LYS 74 74 ? A -38.981 21.514 35.007 1.000 1 A LYS 85.310 1
ATOM 1220 H HD2 . LYS 74 74 ? A -39.661 19.738 33.444 1.000 1 A LYS 85.310 1
ATOM 1221 H HD3 . LYS 74 74 ? A -38.014 19.669 32.780 1.000 1 A LYS 85.310 1
ATOM 1222 H HE2 . LYS 74 74 ? A -38.162 21.976 32.019 1.000 1 A LYS 85.310 1
ATOM 1223 H HE3 . LYS 74 74 ? A -39.727 22.182 32.792 1.000 1 A LYS 85.310 1
ATOM 1224 H HZ1 . LYS 74 74 ? A -40.678 20.590 31.239 1.000 1 A LYS 85.310 1
ATOM 1225 H HZ2 . LYS 74 74 ? A -39.217 20.285 30.573 1.000 1 A LYS 85.310 1
ATOM 1226 H HZ3 . LYS 74 74 ? A -39.936 21.757 30.401 1.000 1 A LYS 85.310 1
ATOM 1227 N N . ILE 75 75 ? A -36.306 18.298 37.942 1.000 1 A ILE 85.750 1
ATOM 1228 C CA . ILE 75 75 ? A -36.208 17.325 39.039 1.000 1 A ILE 85.750 1
ATOM 1229 C C . ILE 75 75 ? A -35.978 18.043 40.374 1.000 1 A ILE 85.750 1
ATOM 1230 O O . ILE 75 75 ? A -36.642 17.713 41.353 1.000 1 A ILE 85.750 1
ATOM 1231 C CB . ILE 75 75 ? A -35.123 16.266 38.738 1.000 1 A ILE 85.750 1
ATOM 1232 C CG1 . ILE 75 75 ? A -35.642 15.282 37.663 1.000 1 A ILE 85.750 1
ATOM 1233 C CG2 . ILE 75 75 ? A -34.739 15.508 40.020 1.000 1 A ILE 85.750 1
ATOM 1234 C CD1 . ILE 75 75 ? A -34.572 14.320 37.129 1.000 1 A ILE 85.750 1
ATOM 1235 H H . ILE 75 75 ? A -35.594 18.297 37.225 1.000 1 A ILE 85.750 1
ATOM 1236 H HA . ILE 75 75 ? A -37.164 16.810 39.133 1.000 1 A ILE 85.750 1
ATOM 1237 H HB . ILE 75 75 ? A -34.231 16.765 38.361 1.000 1 A ILE 85.750 1
ATOM 1238 H HG12 . ILE 75 75 ? A -36.467 14.699 38.072 1.000 1 A ILE 85.750 1
ATOM 1239 H HG13 . ILE 75 75 ? A -36.031 15.846 36.816 1.000 1 A ILE 85.750 1
ATOM 1240 H HG21 . ILE 75 75 ? A -35.647 15.158 40.513 1.000 1 A ILE 85.750 1
ATOM 1241 H HG22 . ILE 75 75 ? A -34.200 16.169 40.698 1.000 1 A ILE 85.750 1
ATOM 1242 H HG23 . ILE 75 75 ? A -34.078 14.670 39.798 1.000 1 A ILE 85.750 1
ATOM 1243 H HD11 . ILE 75 75 ? A -34.294 13.588 37.888 1.000 1 A ILE 85.750 1
ATOM 1244 H HD12 . ILE 75 75 ? A -34.972 13.783 36.269 1.000 1 A ILE 85.750 1
ATOM 1245 H HD13 . ILE 75 75 ? A -33.689 14.881 36.821 1.000 1 A ILE 85.750 1
ATOM 1246 N N . GLU 76 76 ? A -35.090 19.038 40.403 1.000 1 A GLU 86.120 1
ATOM 1247 C CA . GLU 76 76 ? A -34.820 19.858 41.590 1.000 1 A GLU 86.120 1
ATOM 1248 C C . GLU 76 76 ? A -36.058 20.669 42.010 1.000 1 A GLU 86.120 1
ATOM 1249 O O . GLU 76 76 ? A -36.430 20.656 43.183 1.000 1 A GLU 86.120 1
ATOM 1250 C CB . GLU 76 76 ? A -33.615 20.774 41.311 1.000 1 A GLU 86.120 1
ATOM 1251 C CG . GLU 76 76 ? A -32.290 19.988 41.259 1.000 1 A GLU 86.120 1
ATOM 1252 C CD . GLU 76 76 ? A -31.094 20.795 40.718 1.000 1 A GLU 86.120 1
ATOM 1253 O OE1 . GLU 76 76 ? A -29.973 20.230 40.706 1.000 1 A GLU 86.120 1
ATOM 1254 O OE2 . GLU 76 76 ? A -31.284 21.933 40.234 1.000 1 A GLU 86.120 1
ATOM 1255 H H . GLU 76 76 ? A -34.545 19.228 39.574 1.000 1 A GLU 86.120 1
ATOM 1256 H HA . GLU 76 76 ? A -34.569 19.211 42.430 1.000 1 A GLU 86.120 1
ATOM 1257 H HB2 . GLU 76 76 ? A -33.781 21.287 40.363 1.000 1 A GLU 86.120 1
ATOM 1258 H HB3 . GLU 76 76 ? A -33.542 21.522 42.101 1.000 1 A GLU 86.120 1
ATOM 1259 H HG2 . GLU 76 76 ? A -32.063 19.635 42.265 1.000 1 A GLU 86.120 1
ATOM 1260 H HG3 . GLU 76 76 ? A -32.417 19.108 40.629 1.000 1 A GLU 86.120 1
ATOM 1261 N N . LEU 77 77 ? A -36.759 21.289 41.052 1.000 1 A LEU 85.750 1
ATOM 1262 C CA . LEU 77 77 ? A -37.986 22.058 41.296 1.000 1 A LEU 85.750 1
ATOM 1263 C C . LEU 77 77 ? A -39.116 21.211 41.910 1.000 1 A LEU 85.750 1
ATOM 1264 O O . LEU 77 77 ? A -39.851 21.693 42.770 1.000 1 A LEU 85.750 1
ATOM 1265 C CB . LEU 77 77 ? A -38.431 22.690 39.961 1.000 1 A LEU 85.750 1
ATOM 1266 C CG . LEU 77 77 ? A -39.674 23.596 40.055 1.000 1 A LEU 85.750 1
ATOM 1267 C CD1 . LEU 77 77 ? A -39.410 24.845 40.898 1.000 1 A LEU 85.750 1
ATOM 1268 C CD2 . LEU 77 77 ? A -40.094 24.039 38.652 1.000 1 A LEU 85.750 1
ATOM 1269 H H . LEU 77 77 ? A -36.372 21.299 40.119 1.000 1 A LEU 85.750 1
ATOM 1270 H HA . LEU 77 77 ? A -37.748 22.849 42.007 1.000 1 A LEU 85.750 1
ATOM 1271 H HB2 . LEU 77 77 ? A -38.648 21.885 39.259 1.000 1 A LEU 85.750 1
ATOM 1272 H HB3 . LEU 77 77 ? A -37.605 23.276 39.558 1.000 1 A LEU 85.750 1
ATOM 1273 H HG . LEU 77 77 ? A -40.507 23.042 40.488 1.000 1 A LEU 85.750 1
ATOM 1274 H HD11 . LEU 77 77 ? A -39.216 24.559 41.931 1.000 1 A LEU 85.750 1
ATOM 1275 H HD12 . LEU 77 77 ? A -38.551 25.389 40.505 1.000 1 A LEU 85.750 1
ATOM 1276 H HD13 . LEU 77 77 ? A -40.287 25.493 40.882 1.000 1 A LEU 85.750 1
ATOM 1277 H HD21 . LEU 77 77 ? A -39.288 24.603 38.182 1.000 1 A LEU 85.750 1
ATOM 1278 H HD22 . LEU 77 77 ? A -40.325 23.162 38.048 1.000 1 A LEU 85.750 1
ATOM 1279 H HD23 . LEU 77 77 ? A -40.985 24.664 38.715 1.000 1 A LEU 85.750 1
ATOM 1280 N N . TYR 78 78 ? A -39.265 19.954 41.480 1.000 1 A TYR 83.380 1
ATOM 1281 C CA . TYR 78 78 ? A -40.334 19.053 41.934 1.000 1 A TYR 83.380 1
ATOM 1282 C C . TYR 78 78 ? A -39.885 18.023 42.980 1.000 1 A TYR 83.380 1
ATOM 1283 O O . TYR 78 78 ? A -40.677 17.150 43.344 1.000 1 A TYR 83.380 1
ATOM 1284 C CB . TYR 78 78 ? A -41.007 18.390 40.724 1.000 1 A TYR 83.380 1
ATOM 1285 C CG . TYR 78 78 ? A -41.686 19.356 39.778 1.000 1 A TYR 83.380 1
ATOM 1286 C CD1 . TYR 78 78 ? A -42.745 20.164 40.236 1.000 1 A TYR 83.380 1
ATOM 1287 C CD2 . TYR 78 78 ? A -41.251 19.454 38.444 1.000 1 A TYR 83.380 1
ATOM 1288 C CE1 . TYR 78 78 ? A -43.349 21.091 39.369 1.000 1 A TYR 83.380 1
ATOM 1289 C CE2 . TYR 78 78 ? A -41.838 20.390 37.578 1.000 1 A TYR 83.380 1
ATOM 1290 C CZ . TYR 78 78 ? A -42.882 21.211 38.044 1.000 1 A TYR 83.380 1
ATOM 1291 O OH . TYR 78 78 ? A -43.419 22.128 37.209 1.000 1 A TYR 83.380 1
ATOM 1292 H H . TYR 78 78 ? A -38.652 19.637 40.742 1.000 1 A TYR 83.380 1
ATOM 1293 H HA . TYR 78 78 ? A -41.096 19.651 42.435 1.000 1 A TYR 83.380 1
ATOM 1294 H HB2 . TYR 78 78 ? A -40.241 17.841 40.176 1.000 1 A TYR 83.380 1
ATOM 1295 H HB3 . TYR 78 78 ? A -41.756 17.676 41.065 1.000 1 A TYR 83.380 1
ATOM 1296 H HD1 . TYR 78 78 ? A -43.071 20.090 41.264 1.000 1 A TYR 83.380 1
ATOM 1297 H HD2 . TYR 78 78 ? A -40.457 18.814 38.087 1.000 1 A TYR 83.380 1
ATOM 1298 H HE1 . TYR 78 78 ? A -44.147 21.730 39.719 1.000 1 A TYR 83.380 1
ATOM 1299 H HE2 . TYR 78 78 ? A -41.501 20.489 36.557 1.000 1 A TYR 83.380 1
ATOM 1300 H HH . TYR 78 78 ? A -44.161 22.600 37.594 1.000 1 A TYR 83.380 1
ATOM 1301 N N . ALA 79 79 ? A -38.655 18.116 43.496 1.000 1 A ALA 84.310 1
ATOM 1302 C CA . ALA 79 79 ? A -38.060 17.111 44.381 1.000 1 A ALA 84.310 1
ATOM 1303 C C . ALA 79 79 ? A -38.948 16.774 45.593 1.000 1 A ALA 84.310 1
ATOM 1304 O O . ALA 79 79 ? A -39.174 15.601 45.893 1.000 1 A ALA 84.310 1
ATOM 1305 C CB . ALA 79 79 ? A -36.683 17.618 44.829 1.000 1 A ALA 84.310 1
ATOM 1306 H H . ALA 79 79 ? A -38.042 18.836 43.140 1.000 1 A ALA 84.310 1
ATOM 1307 H HA . ALA 79 79 ? A -37.917 16.191 43.814 1.000 1 A ALA 84.310 1
ATOM 1308 H HB1 . ALA 79 79 ? A -36.782 18.565 45.359 1.000 1 A ALA 84.310 1
ATOM 1309 H HB2 . ALA 79 79 ? A -36.043 17.768 43.960 1.000 1 A ALA 84.310 1
ATOM 1310 H HB3 . ALA 79 79 ? A -36.215 16.885 45.486 1.000 1 A ALA 84.310 1
ATOM 1311 N N . SER 80 80 ? A -39.518 17.793 46.246 1.000 1 A SER 82.750 1
ATOM 1312 C CA . SER 80 80 ? A -40.423 17.612 47.389 1.000 1 A SER 82.750 1
ATOM 1313 C C . SER 80 80 ? A -41.706 16.865 47.013 1.000 1 A SER 82.750 1
ATOM 1314 O O . SER 80 80 ? A -42.127 15.973 47.746 1.000 1 A SER 82.750 1
ATOM 1315 C CB . SER 80 80 ? A -40.760 18.969 48.016 1.000 1 A SER 82.750 1
ATOM 1316 O OG . SER 80 80 ? A -41.365 19.827 47.063 1.000 1 A SER 82.750 1
ATOM 1317 H H . SER 80 80 ? A -39.337 18.732 45.922 1.000 1 A SER 82.750 1
ATOM 1318 H HA . SER 80 80 ? A -39.913 17.013 48.143 1.000 1 A SER 82.750 1
ATOM 1319 H HB2 . SER 80 80 ? A -41.437 18.822 48.858 1.000 1 A SER 82.750 1
ATOM 1320 H HB3 . SER 80 80 ? A -39.842 19.428 48.380 1.000 1 A SER 82.750 1
ATOM 1321 H HG . SER 80 80 ? A -41.346 20.723 47.408 1.000 1 A SER 82.750 1
ATOM 1322 N N . ARG 81 81 ? A -42.300 17.159 45.849 1.000 1 A ARG 81.620 1
ATOM 1323 C CA . ARG 81 81 ? A -43.534 16.505 45.384 1.000 1 A ARG 81.620 1
ATOM 1324 C C . ARG 81 81 ? A -43.302 15.060 44.965 1.000 1 A ARG 81.620 1
ATOM 1325 O O . ARG 81 81 ? A -44.123 14.202 45.273 1.000 1 A ARG 81.620 1
ATOM 1326 C CB . ARG 81 81 ? A -44.166 17.268 44.218 1.000 1 A ARG 81.620 1
ATOM 1327 C CG . ARG 81 81 ? A -44.642 18.674 44.592 1.000 1 A ARG 81.620 1
ATOM 1328 C CD . ARG 81 81 ? A -45.470 19.234 43.432 1.000 1 A ARG 81.620 1
ATOM 1329 N NE . ARG 81 81 ? A -45.973 20.586 43.725 1.000 1 A ARG 81.620 1
ATOM 1330 C CZ . ARG 81 81 ? A -46.804 21.280 42.966 1.000 1 A ARG 81.620 1
ATOM 1331 N NH1 . ARG 81 81 ? A -47.276 20.809 41.844 1.000 1 A ARG 81.620 1
ATOM 1332 N NH2 . ARG 81 81 ? A -47.180 22.475 43.328 1.000 1 A ARG 81.620 1
ATOM 1333 H H . ARG 81 81 ? A -41.851 17.848 45.262 1.000 1 A ARG 81.620 1
ATOM 1334 H HA . ARG 81 81 ? A -44.244 16.463 46.210 1.000 1 A ARG 81.620 1
ATOM 1335 H HB2 . ARG 81 81 ? A -43.465 17.327 43.386 1.000 1 A ARG 81.620 1
ATOM 1336 H HB3 . ARG 81 81 ? A -45.037 16.695 43.898 1.000 1 A ARG 81.620 1
ATOM 1337 H HG2 . ARG 81 81 ? A -45.261 18.623 45.487 1.000 1 A ARG 81.620 1
ATOM 1338 H HG3 . ARG 81 81 ? A -43.782 19.317 44.780 1.000 1 A ARG 81.620 1
ATOM 1339 H HD2 . ARG 81 81 ? A -46.314 18.567 43.253 1.000 1 A ARG 81.620 1
ATOM 1340 H HD3 . ARG 81 81 ? A -44.852 19.258 42.534 1.000 1 A ARG 81.620 1
ATOM 1341 H HE . ARG 81 81 ? A -45.658 21.015 44.584 1.000 1 A ARG 81.620 1
ATOM 1342 H HH11 . ARG 81 81 ? A -47.089 19.847 41.601 1.000 1 A ARG 81.620 1
ATOM 1343 H HH12 . ARG 81 81 ? A -47.934 21.337 41.289 1.000 1 A ARG 81.620 1
ATOM 1344 H HH21 . ARG 81 81 ? A -47.821 22.996 42.747 1.000 1 A ARG 81.620 1
ATOM 1345 H HH22 . ARG 81 81 ? A -46.845 22.875 44.193 1.000 1 A ARG 81.620 1
ATOM 1346 N N . PHE 82 82 ? A -42.182 14.771 44.307 1.000 1 A PHE 82.620 1
ATOM 1347 C CA . PHE 82 82 ? A -41.818 13.396 43.969 1.000 1 A PHE 82.620 1
ATOM 1348 C C . PHE 82 82 ? A -41.645 12.526 45.225 1.000 1 A PHE 82.620 1
ATOM 1349 O O . PHE 82 82 ? A -42.101 11.381 45.228 1.000 1 A PHE 82.620 1
ATOM 1350 C CB . PHE 82 82 ? A -40.531 13.402 43.153 1.000 1 A PHE 82.620 1
ATOM 1351 C CG . PHE 82 82 ? A -40.624 13.851 41.708 1.000 1 A PHE 82.620 1
ATOM 1352 C CD1 . PHE 82 82 ? A -41.456 13.156 40.811 1.000 1 A PHE 82.620 1
ATOM 1353 C CD2 . PHE 82 82 ? A -39.809 14.893 41.227 1.000 1 A PHE 82.620 1
ATOM 1354 C CE1 . PHE 82 82 ? A -41.487 13.507 39.452 1.000 1 A PHE 82.620 1
ATOM 1355 C CE2 . PHE 82 82 ? A -39.827 15.231 39.863 1.000 1 A PHE 82.620 1
ATOM 1356 C CZ . PHE 82 82 ? A -40.674 14.547 38.976 1.000 1 A PHE 82.620 1
ATOM 1357 H H . PHE 82 82 ? A -41.559 15.524 44.052 1.000 1 A PHE 82.620 1
ATOM 1358 H HA . PHE 82 82 ? A -42.615 12.948 43.375 1.000 1 A PHE 82.620 1
ATOM 1359 H HB2 . PHE 82 82 ? A -39.815 14.036 43.676 1.000 1 A PHE 82.620 1
ATOM 1360 H HB3 . PHE 82 82 ? A -40.158 12.378 43.136 1.000 1 A PHE 82.620 1
ATOM 1361 H HD1 . PHE 82 82 ? A -42.074 12.343 41.161 1.000 1 A PHE 82.620 1
ATOM 1362 H HD2 . PHE 82 82 ? A -39.151 15.426 41.897 1.000 1 A PHE 82.620 1
ATOM 1363 H HE1 . PHE 82 82 ? A -42.134 12.975 38.770 1.000 1 A PHE 82.620 1
ATOM 1364 H HE2 . PHE 82 82 ? A -39.186 16.018 39.493 1.000 1 A PHE 82.620 1
ATOM 1365 H HZ . PHE 82 82 ? A -40.696 14.810 37.929 1.000 1 A PHE 82.620 1
ATOM 1366 N N . LEU 83 83 ? A -41.069 13.078 46.306 1.000 1 A LEU 84.000 1
ATOM 1367 C CA . LEU 83 83 ? A -40.986 12.408 47.611 1.000 1 A LEU 84.000 1
ATOM 1368 C C . LEU 83 83 ? A -42.379 12.150 48.203 1.000 1 A LEU 84.000 1
ATOM 1369 O O . LEU 83 83 ? A -42.660 11.030 48.628 1.000 1 A LEU 84.000 1
ATOM 1370 C CB . LEU 83 83 ? A -40.134 13.245 48.587 1.000 1 A LEU 84.000 1
ATOM 1371 C CG . LEU 83 83 ? A -38.625 13.255 48.289 1.000 1 A LEU 84.000 1
ATOM 1372 C CD1 . LEU 83 83 ? A -37.944 14.344 49.119 1.000 1 A LEU 84.000 1
ATOM 1373 C CD2 . LEU 83 83 ? A -37.974 11.914 48.633 1.000 1 A LEU 84.000 1
ATOM 1374 H H . LEU 83 83 ? A -40.683 14.007 46.222 1.000 1 A LEU 84.000 1
ATOM 1375 H HA . LEU 83 83 ? A -40.521 11.432 47.476 1.000 1 A LEU 84.000 1
ATOM 1376 H HB2 . LEU 83 83 ? A -40.279 12.862 49.597 1.000 1 A LEU 84.000 1
ATOM 1377 H HB3 . LEU 83 83 ? A -40.500 14.272 48.577 1.000 1 A LEU 84.000 1
ATOM 1378 H HG . LEU 83 83 ? A -38.455 13.463 47.232 1.000 1 A LEU 84.000 1
ATOM 1379 H HD11 . LEU 83 83 ? A -36.874 14.349 48.912 1.000 1 A LEU 84.000 1
ATOM 1380 H HD12 . LEU 83 83 ? A -38.105 14.165 50.182 1.000 1 A LEU 84.000 1
ATOM 1381 H HD13 . LEU 83 83 ? A -38.353 15.318 48.848 1.000 1 A LEU 84.000 1
ATOM 1382 H HD21 . LEU 83 83 ? A -38.389 11.123 48.008 1.000 1 A LEU 84.000 1
ATOM 1383 H HD22 . LEU 83 83 ? A -36.902 11.969 48.446 1.000 1 A LEU 84.000 1
ATOM 1384 H HD23 . LEU 83 83 ? A -38.141 11.672 49.683 1.000 1 A LEU 84.000 1
ATOM 1385 N N . THR 84 84 ? A -43.275 13.144 48.177 1.000 1 A THR 85.440 1
ATOM 1386 C CA . THR 84 84 ? A -44.666 12.981 48.640 1.000 1 A THR 85.440 1
ATOM 1387 C C . THR 84 84 ? A -45.418 11.907 47.847 1.000 1 A THR 85.440 1
ATOM 1388 O O . THR 84 84 ? A -46.137 11.102 48.433 1.000 1 A THR 85.440 1
ATOM 1389 C CB . THR 84 84 ? A -45.439 14.308 48.556 1.000 1 A THR 85.440 1
ATOM 1390 O OG1 . THR 84 84 ? A -44.711 15.354 49.155 1.000 1 A THR 85.440 1
ATOM 1391 C CG2 . THR 84 84 ? A -46.779 14.253 49.286 1.000 1 A THR 85.440 1
ATOM 1392 H H . THR 84 84 ? A -42.981 14.059 47.867 1.000 1 A THR 85.440 1
ATOM 1393 H HA . THR 84 84 ? A -44.648 12.657 49.681 1.000 1 A THR 85.440 1
ATOM 1394 H HB . THR 84 84 ? A -45.613 14.563 47.511 1.000 1 A THR 85.440 1
ATOM 1395 H HG1 . THR 84 84 ? A -44.465 15.084 50.043 1.000 1 A THR 85.440 1
ATOM 1396 H HG21 . THR 84 84 ? A -46.635 13.951 50.324 1.000 1 A THR 85.440 1
ATOM 1397 H HG22 . THR 84 84 ? A -47.444 13.543 48.794 1.000 1 A THR 85.440 1
ATOM 1398 H HG23 . THR 84 84 ? A -47.249 15.236 49.258 1.000 1 A THR 85.440 1
ATOM 1399 N N . CYS 85 85 ? A -45.209 11.842 46.531 1.000 1 A CYS 85.440 1
ATOM 1400 C CA . CYS 85 85 ? A -45.829 10.852 45.648 1.000 1 A CYS 85.440 1
ATOM 1401 C C . CYS 85 85 ? A -45.119 9.485 45.634 1.000 1 A CYS 85.440 1
ATOM 1402 O O . CYS 85 85 ? A -45.551 8.597 44.901 1.000 1 A CYS 85.440 1
ATOM 1403 C CB . CYS 85 85 ? A -45.929 11.445 44.238 1.000 1 A CYS 85.440 1
ATOM 1404 S SG . CYS 85 85 ? A -47.045 12.864 44.090 1.000 1 A CYS 85.440 1
ATOM 1405 H H . CYS 85 85 ? A -44.652 12.567 46.102 1.000 1 A CYS 85.440 1
ATOM 1406 H HA . CYS 85 85 ? A -46.844 10.665 45.999 1.000 1 A CYS 85.440 1
ATOM 1407 H HB2 . CYS 85 85 ? A -46.279 10.673 43.553 1.000 1 A CYS 85.440 1
ATOM 1408 H HB3 . CYS 85 85 ? A -44.933 11.751 43.918 1.000 1 A CYS 85.440 1
ATOM 1409 N N . LYS 86 86 ? A -44.043 9.293 46.415 1.000 1 A LYS 83.940 1
ATOM 1410 C CA . LYS 86 86 ? A -43.222 8.064 46.436 1.000 1 A LYS 83.940 1
ATOM 1411 C C . LYS 86 86 ? A -42.698 7.643 45.049 1.000 1 A LYS 83.940 1
ATOM 1412 O O . LYS 86 86 ? A -42.578 6.454 44.760 1.000 1 A LYS 83.940 1
ATOM 1413 C CB . LYS 86 86 ? A -43.972 6.916 47.141 1.000 1 A LYS 83.940 1
ATOM 1414 C CG . LYS 86 86 ? A -44.423 7.243 48.570 1.000 1 A LYS 83.940 1
ATOM 1415 C CD . LYS 86 86 ? A -45.140 6.026 49.167 1.000 1 A LYS 83.940 1
ATOM 1416 C CE . LYS 86 86 ? A -45.605 6.336 50.591 1.000 1 A LYS 83.940 1
ATOM 1417 N NZ . LYS 86 86 ? A -46.329 5.185 51.183 1.000 1 A LYS 83.940 1
ATOM 1418 H H . LYS 86 86 ? A -43.746 10.064 46.996 1.000 1 A LYS 83.940 1
ATOM 1419 H HA . LYS 86 86 ? A -42.329 8.286 47.021 1.000 1 A LYS 83.940 1
ATOM 1420 H HB2 . LYS 86 86 ? A -44.842 6.641 46.545 1.000 1 A LYS 83.940 1
ATOM 1421 H HB3 . LYS 86 86 ? A -43.312 6.050 47.186 1.000 1 A LYS 83.940 1
ATOM 1422 H HG2 . LYS 86 86 ? A -43.554 7.493 49.177 1.000 1 A LYS 83.940 1
ATOM 1423 H HG3 . LYS 86 86 ? A -45.109 8.090 48.560 1.000 1 A LYS 83.940 1
ATOM 1424 H HD2 . LYS 86 86 ? A -44.455 5.177 49.179 1.000 1 A LYS 83.940 1
ATOM 1425 H HD3 . LYS 86 86 ? A -46.001 5.782 48.544 1.000 1 A LYS 83.940 1
ATOM 1426 H HE2 . LYS 86 86 ? A -46.252 7.213 50.556 1.000 1 A LYS 83.940 1
ATOM 1427 H HE3 . LYS 86 86 ? A -44.733 6.590 51.194 1.000 1 A LYS 83.940 1
ATOM 1428 H HZ1 . LYS 86 86 ? A -45.729 4.373 51.221 1.000 1 A LYS 83.940 1
ATOM 1429 H HZ2 . LYS 86 86 ? A -46.637 5.406 52.119 1.000 1 A LYS 83.940 1
ATOM 1430 H HZ3 . LYS 86 86 ? A -47.140 4.961 50.624 1.000 1 A LYS 83.940 1
ATOM 1431 N N . ILE 87 87 ? A -42.380 8.607 44.184 1.000 1 A ILE 82.560 1
ATOM 1432 C CA . ILE 87 87 ? A -41.840 8.355 42.840 1.000 1 A ILE 82.560 1
ATOM 1433 C C . ILE 87 87 ? A -40.314 8.252 42.932 1.000 1 A ILE 82.560 1
ATOM 1434 O O . ILE 87 87 ? A -39.659 9.145 43.465 1.000 1 A ILE 82.560 1
ATOM 1435 C CB . ILE 87 87 ? A -42.309 9.447 41.852 1.000 1 A ILE 82.560 1
ATOM 1436 C CG1 . ILE 87 87 ? A -43.847 9.386 41.685 1.000 1 A ILE 82.560 1
ATOM 1437 C CG2 . ILE 87 87 ? A -41.620 9.297 40.480 1.000 1 A ILE 82.560 1
ATOM 1438 C CD1 . ILE 87 87 ? A -44.454 10.600 40.975 1.000 1 A ILE 82.560 1
ATOM 1439 H H . ILE 87 87 ? A -42.425 9.561 44.512 1.000 1 A ILE 82.560 1
ATOM 1440 H HA . ILE 87 87 ? A -42.222 7.400 42.478 1.000 1 A ILE 82.560 1
ATOM 1441 H HB . ILE 87 87 ? A -42.038 10.414 42.275 1.000 1 A ILE 82.560 1
ATOM 1442 H HG12 . ILE 87 87 ? A -44.116 8.484 41.135 1.000 1 A ILE 82.560 1
ATOM 1443 H HG13 . ILE 87 87 ? A -44.322 9.328 42.664 1.000 1 A ILE 82.560 1
ATOM 1444 H HG21 . ILE 87 87 ? A -41.952 10.079 39.797 1.000 1 A ILE 82.560 1
ATOM 1445 H HG22 . ILE 87 87 ? A -40.540 9.402 40.579 1.000 1 A ILE 82.560 1
ATOM 1446 H HG23 . ILE 87 87 ? A -41.852 8.326 40.043 1.000 1 A ILE 82.560 1
ATOM 1447 H HD11 . ILE 87 87 ? A -44.070 10.686 39.958 1.000 1 A ILE 82.560 1
ATOM 1448 H HD12 . ILE 87 87 ? A -44.226 11.507 41.534 1.000 1 A ILE 82.560 1
ATOM 1449 H HD13 . ILE 87 87 ? A -45.536 10.481 40.928 1.000 1 A ILE 82.560 1
ATOM 1450 N N . ALA 88 88 ? A -39.732 7.172 42.404 1.000 1 A ALA 80.250 1
ATOM 1451 C CA . ALA 88 88 ? A -38.284 6.972 42.409 1.000 1 A ALA 80.250 1
ATOM 1452 C C . ALA 88 88 ? A -37.579 7.948 41.449 1.000 1 A ALA 80.250 1
ATOM 1453 O O . ALA 88 88 ? A -37.835 7.946 40.243 1.000 1 A ALA 80.250 1
ATOM 1454 C CB . ALA 88 88 ? A -37.976 5.509 42.067 1.000 1 A ALA 80.250 1
ATOM 1455 H H . ALA 88 88 ? A -40.316 6.463 41.984 1.000 1 A ALA 80.250 1
ATOM 1456 H HA . ALA 88 88 ? A -37.919 7.163 43.418 1.000 1 A ALA 80.250 1
ATOM 1457 H HB1 . ALA 88 88 ? A -38.462 4.851 42.787 1.000 1 A ALA 80.250 1
ATOM 1458 H HB2 . ALA 88 88 ? A -36.899 5.343 42.108 1.000 1 A ALA 80.250 1
ATOM 1459 H HB3 . ALA 88 88 ? A -38.337 5.276 41.065 1.000 1 A ALA 80.250 1
ATOM 1460 N N . ILE 89 89 ? A -36.642 8.743 41.971 1.000 1 A ILE 74.440 1
ATOM 1461 C CA . ILE 89 89 ? A -35.891 9.741 41.202 1.000 1 A ILE 74.440 1
ATOM 1462 C C . ILE 89 89 ? A -34.412 9.375 41.194 1.000 1 A ILE 74.440 1
ATOM 1463 O O . ILE 89 89 ? A -33.781 9.268 42.243 1.000 1 A ILE 74.440 1
ATOM 1464 C CB . ILE 89 89 ? A -36.032 11.156 41.791 1.000 1 A ILE 74.440 1
ATOM 1465 C CG1 . ILE 89 89 ? A -37.457 11.555 42.208 1.000 1 A ILE 74.440 1
ATOM 1466 C CG2 . ILE 89 89 ? A -35.474 12.192 40.800 1.000 1 A ILE 74.440 1
ATOM 1467 C CD1 . ILE 89 89 ? A -37.410 12.847 43.034 1.000 1 A ILE 74.440 1
ATOM 1468 H H . ILE 89 89 ? A -36.485 8.706 42.968 1.000 1 A ILE 74.440 1
ATOM 1469 H HA . ILE 89 89 ? A -36.265 9.769 40.178 1.000 1 A ILE 74.440 1
ATOM 1470 H HB . ILE 89 89 ? A -35.419 11.187 42.691 1.000 1 A ILE 74.440 1
ATOM 1471 H HG12 . ILE 89 89 ? A -38.106 11.675 41.340 1.000 1 A ILE 74.440 1
ATOM 1472 H HG13 . ILE 89 89 ? A -37.874 10.785 42.857 1.000 1 A ILE 74.440 1
ATOM 1473 H HG21 . ILE 89 89 ? A -35.415 13.158 41.301 1.000 1 A ILE 74.440 1
ATOM 1474 H HG22 . ILE 89 89 ? A -36.129 12.277 39.933 1.000 1 A ILE 74.440 1
ATOM 1475 H HG23 . ILE 89 89 ? A -34.466 11.937 40.473 1.000 1 A ILE 74.440 1
ATOM 1476 H HD11 . ILE 89 89 ? A -38.082 12.760 43.888 1.000 1 A ILE 74.440 1
ATOM 1477 H HD12 . ILE 89 89 ? A -37.660 13.705 42.410 1.000 1 A ILE 74.440 1
ATOM 1478 H HD13 . ILE 89 89 ? A -36.421 13.010 43.460 1.000 1 A ILE 74.440 1
ATOM 1479 N N . LYS 90 90 ? A -33.814 9.286 40.007 1.000 1 A LYS 79.940 1
ATOM 1480 C CA . LYS 90 90 ? A -32.354 9.209 39.863 1.000 1 A LYS 79.940 1
ATOM 1481 C C . LYS 90 90 ? A -31.780 10.616 39.679 1.000 1 A LYS 79.940 1
ATOM 1482 O O . LYS 90 90 ? A -31.445 10.987 38.555 1.000 1 A LYS 79.940 1
ATOM 1483 C CB . LYS 90 90 ? A -31.977 8.233 38.737 1.000 1 A LYS 79.940 1
ATOM 1484 C CG . LYS 90 90 ? A -32.448 6.801 39.027 1.000 1 A LYS 79.940 1
ATOM 1485 C CD . LYS 90 90 ? A -31.929 5.808 37.978 1.000 1 A LYS 79.940 1
ATOM 1486 C CE . LYS 90 90 ? A -32.394 4.401 38.370 1.000 1 A LYS 79.940 1
ATOM 1487 N NZ . LYS 90 90 ? A -31.803 3.336 37.520 1.000 1 A LYS 79.940 1
ATOM 1488 H H . LYS 90 90 ? A -34.385 9.407 39.182 1.000 1 A LYS 79.940 1
ATOM 1489 H HA . LYS 90 90 ? A -31.920 8.821 40.785 1.000 1 A LYS 79.940 1
ATOM 1490 H HB2 . LYS 90 90 ? A -32.401 8.574 37.793 1.000 1 A LYS 79.940 1
ATOM 1491 H HB3 . LYS 90 90 ? A -30.890 8.223 38.656 1.000 1 A LYS 79.940 1
ATOM 1492 H HG2 . LYS 90 90 ? A -33.538 6.769 39.037 1.000 1 A LYS 79.940 1
ATOM 1493 H HG3 . LYS 90 90 ? A -32.082 6.502 40.009 1.000 1 A LYS 79.940 1
ATOM 1494 H HD2 . LYS 90 90 ? A -30.839 5.845 37.964 1.000 1 A LYS 79.940 1
ATOM 1495 H HD3 . LYS 90 90 ? A -32.323 6.072 36.997 1.000 1 A LYS 79.940 1
ATOM 1496 H HE2 . LYS 90 90 ? A -33.483 4.364 38.322 1.000 1 A LYS 79.940 1
ATOM 1497 H HE3 . LYS 90 90 ? A -32.113 4.228 39.408 1.000 1 A LYS 79.940 1
ATOM 1498 H HZ1 . LYS 90 90 ? A -32.072 3.437 36.552 1.000 1 A LYS 79.940 1
ATOM 1499 H HZ2 . LYS 90 90 ? A -32.120 2.435 37.847 1.000 1 A LYS 79.940 1
ATOM 1500 H HZ3 . LYS 90 90 ? A -30.797 3.334 37.613 1.000 1 A LYS 79.940 1
ATOM 1501 N N . GLN 91 91 ? A -31.693 11.394 40.764 1.000 1 A GLN 77.440 1
ATOM 1502 C CA . GLN 91 91 ? A -31.336 12.827 40.735 1.000 1 A GLN 77.440 1
ATOM 1503 C C . GLN 91 91 ? A -30.043 13.115 39.950 1.000 1 A GLN 77.440 1
ATOM 1504 O O . GLN 91 91 ? A -30.011 14.000 39.097 1.000 1 A GLN 77.440 1
ATOM 1505 C CB . GLN 91 91 ? A -31.204 13.369 42.170 1.000 1 A GLN 77.440 1
ATOM 1506 C CG . GLN 91 91 ? A -32.551 13.496 42.904 1.000 1 A GLN 77.440 1
ATOM 1507 C CD . GLN 91 91 ? A -32.412 14.133 44.287 1.000 1 A GLN 77.440 1
ATOM 1508 O OE1 . GLN 91 91 ? A -31.334 14.390 44.788 1.000 1 A GLN 77.440 1
ATOM 1509 N NE2 . GLN 91 91 ? A -33.501 14.408 44.970 1.000 1 A GLN 77.440 1
ATOM 1510 H H . GLN 91 91 ? A -31.993 11.003 41.646 1.000 1 A GLN 77.440 1
ATOM 1511 H HA . GLN 91 91 ? A -32.131 13.380 40.234 1.000 1 A GLN 77.440 1
ATOM 1512 H HB2 . GLN 91 91 ? A -30.756 14.362 42.119 1.000 1 A GLN 77.440 1
ATOM 1513 H HB3 . GLN 91 91 ? A -30.534 12.727 42.742 1.000 1 A GLN 77.440 1
ATOM 1514 H HG2 . GLN 91 91 ? A -33.000 12.510 43.022 1.000 1 A GLN 77.440 1
ATOM 1515 H HG3 . GLN 91 91 ? A -33.223 14.115 42.310 1.000 1 A GLN 77.440 1
ATOM 1516 H HE21 . GLN 91 91 ? A -34.423 14.235 44.598 1.000 1 A GLN 77.440 1
ATOM 1517 H HE22 . GLN 91 91 ? A -33.335 14.833 45.872 1.000 1 A GLN 77.440 1
ATOM 1518 N N . ASN 92 92 ? A -29.007 12.295 40.142 1.000 1 A ASN 85.440 1
ATOM 1519 C CA . ASN 92 92 ? A -27.694 12.522 39.530 1.000 1 A ASN 85.440 1
ATOM 1520 C C . ASN 92 92 ? A -27.576 12.010 38.087 1.000 1 A ASN 85.440 1
ATOM 1521 O O . ASN 92 92 ? A -26.593 12.301 37.406 1.000 1 A ASN 85.440 1
ATOM 1522 C CB . ASN 92 92 ? A -26.611 11.950 40.471 1.000 1 A ASN 85.440 1
ATOM 1523 C CG . ASN 92 92 ? A -26.519 12.740 41.769 1.000 1 A ASN 85.440 1
ATOM 1524 O OD1 . ASN 92 92 ? A -26.985 13.866 41.838 1.000 1 A ASN 85.440 1
ATOM 1525 N ND2 . ASN 92 92 ? A -25.946 12.197 42.818 1.000 1 A ASN 85.440 1
ATOM 1526 H H . ASN 92 92 ? A -29.060 11.646 40.914 1.000 1 A ASN 85.440 1
ATOM 1527 H HA . ASN 92 92 ? A -27.532 13.598 39.464 1.000 1 A ASN 85.440 1
ATOM 1528 H HB2 . ASN 92 92 ? A -25.634 12.010 39.992 1.000 1 A ASN 85.440 1
ATOM 1529 H HB3 . ASN 92 92 ? A -26.816 10.905 40.701 1.000 1 A ASN 85.440 1
ATOM 1530 H HD21 . ASN 92 92 ? A -25.447 11.319 42.827 1.000 1 A ASN 85.440 1
ATOM 1531 H HD22 . ASN 92 92 ? A -25.870 12.765 43.650 1.000 1 A ASN 85.440 1
ATOM 1532 N N . ARG 93 93 ? A -28.567 11.269 37.568 1.000 1 A ARG 88.810 1
ATOM 1533 C CA . ARG 93 93 ? A -28.449 10.593 36.265 1.000 1 A ARG 88.810 1
ATOM 1534 C C . ARG 93 93 ? A -28.235 11.571 35.111 1.000 1 A ARG 88.810 1
ATOM 1535 O O . ARG 93 93 ? A -27.419 11.290 34.235 1.000 1 A ARG 88.810 1
ATOM 1536 C CB . ARG 93 93 ? A -29.674 9.698 36.041 1.000 1 A ARG 88.810 1
ATOM 1537 C CG . ARG 93 93 ? A -29.541 8.855 34.768 1.000 1 A ARG 88.810 1
ATOM 1538 C CD . ARG 93 93 ? A -30.688 7.849 34.653 1.000 1 A ARG 88.810 1
ATOM 1539 N NE . ARG 93 93 ? A -30.512 7.016 33.457 1.000 1 A ARG 88.810 1
ATOM 1540 C CZ . ARG 93 93 ? A -31.426 6.320 32.811 1.000 1 A ARG 88.810 1
ATOM 1541 N NH1 . ARG 93 93 ? A -32.685 6.270 33.146 1.000 1 A ARG 88.810 1
ATOM 1542 N NH2 . ARG 93 93 ? A -31.050 5.638 31.776 1.000 1 A ARG 88.810 1
ATOM 1543 H H . ARG 93 93 ? A -29.405 11.149 38.119 1.000 1 A ARG 88.810 1
ATOM 1544 H HA . ARG 93 93 ? A -27.557 9.967 36.296 1.000 1 A ARG 88.810 1
ATOM 1545 H HB2 . ARG 93 93 ? A -30.575 10.310 35.983 1.000 1 A ARG 88.810 1
ATOM 1546 H HB3 . ARG 93 93 ? A -29.761 9.024 36.893 1.000 1 A ARG 88.810 1
ATOM 1547 H HG2 . ARG 93 93 ? A -28.594 8.316 34.795 1.000 1 A ARG 88.810 1
ATOM 1548 H HG3 . ARG 93 93 ? A -29.555 9.506 33.893 1.000 1 A ARG 88.810 1
ATOM 1549 H HD2 . ARG 93 93 ? A -31.637 8.384 34.608 1.000 1 A ARG 88.810 1
ATOM 1550 H HD3 . ARG 93 93 ? A -30.689 7.213 35.538 1.000 1 A ARG 88.810 1
ATOM 1551 H HE . ARG 93 93 ? A -29.579 6.986 33.070 1.000 1 A ARG 88.810 1
ATOM 1552 H HH11 . ARG 93 93 ? A -33.063 6.899 33.841 1.000 1 A ARG 88.810 1
ATOM 1553 H HH12 . ARG 93 93 ? A -33.331 5.829 32.507 1.000 1 A ARG 88.810 1
ATOM 1554 H HH21 . ARG 93 93 ? A -31.762 5.196 31.212 1.000 1 A ARG 88.810 1
ATOM 1555 H HH22 . ARG 93 93 ? A -30.138 5.769 31.362 1.000 1 A ARG 88.810 1
ATOM 1556 N N . SER 94 94 ? A -28.936 12.706 35.125 1.000 1 A SER 88.880 1
ATOM 1557 C CA . SER 94 94 ? A -28.771 13.745 34.102 1.000 1 A SER 88.880 1
ATOM 1558 C C . SER 94 94 ? A -27.351 14.326 34.118 1.000 1 A SER 88.880 1
ATOM 1559 O O . SER 94 94 ? A -26.669 14.335 33.092 1.000 1 A SER 88.880 1
ATOM 1560 C CB . SER 94 94 ? A -29.809 14.856 34.287 1.000 1 A SER 88.880 1
ATOM 1561 O OG . SER 94 94 ? A -29.715 15.663 33.146 1.000 1 A SER 88.880 1
ATOM 1562 H H . SER 94 94 ? A -29.559 12.873 35.902 1.000 1 A SER 88.880 1
ATOM 1563 H HA . SER 94 94 ? A -28.929 13.297 33.122 1.000 1 A SER 88.880 1
ATOM 1564 H HB2 . SER 94 94 ? A -30.810 14.431 34.356 1.000 1 A SER 88.880 1
ATOM 1565 H HB3 . SER 94 94 ? A -29.593 15.436 35.184 1.000 1 A SER 88.880 1
ATOM 1566 H HG . SER 94 94 ? A -30.183 16.495 33.251 1.000 1 A SER 88.880 1
ATOM 1567 N N . SER 95 95 ? A -26.859 14.698 35.306 1.000 1 A SER 90.560 1
ATOM 1568 C CA . SER 95 95 ? A -25.502 15.221 35.516 1.000 1 A SER 90.560 1
ATOM 1569 C C . SER 95 95 ? A -24.421 14.224 35.085 1.000 1 A SER 90.560 1
ATOM 1570 O O . SER 95 95 ? A -23.477 14.607 34.403 1.000 1 A SER 90.560 1
ATOM 1571 C CB . SER 95 95 ? A -25.297 15.575 36.994 1.000 1 A SER 90.560 1
ATOM 1572 O OG . SER 95 95 ? A -26.304 16.461 37.453 1.000 1 A SER 90.560 1
ATOM 1573 H H . SER 95 95 ? A -27.463 14.671 36.115 1.000 1 A SER 90.560 1
ATOM 1574 H HA . SER 95 95 ? A -25.377 16.129 34.926 1.000 1 A SER 90.560 1
ATOM 1575 H HB2 . SER 95 95 ? A -24.319 16.038 37.124 1.000 1 A SER 90.560 1
ATOM 1576 H HB3 . SER 95 95 ? A -25.330 14.663 37.591 1.000 1 A SER 90.560 1
ATOM 1577 H HG . SER 95 95 ? A -26.391 16.332 38.401 1.000 1 A SER 90.560 1
ATOM 1578 N N . ILE 96 96 ? A -24.581 12.935 35.407 1.000 1 A ILE 90.440 1
ATOM 1579 C CA . ILE 96 96 ? A -23.635 11.875 35.023 1.000 1 A ILE 90.440 1
ATOM 1580 C C . ILE 96 96 ? A -23.567 11.714 33.499 1.000 1 A ILE 90.440 1
ATOM 1581 O O . ILE 96 96 ? A -22.481 11.556 32.934 1.000 1 A ILE 90.440 1
ATOM 1582 C CB . ILE 96 96 ? A -24.022 10.543 35.711 1.000 1 A ILE 90.440 1
ATOM 1583 C CG1 . ILE 96 96 ? A -23.796 10.629 37.239 1.000 1 A ILE 90.440 1
ATOM 1584 C CG2 . ILE 96 96 ? A -23.220 9.353 35.140 1.000 1 A ILE 90.440 1
ATOM 1585 C CD1 . ILE 96 96 ? A -24.505 9.519 38.028 1.000 1 A ILE 90.440 1
ATOM 1586 H H . ILE 96 96 ? A -25.353 12.692 36.012 1.000 1 A ILE 90.440 1
ATOM 1587 H HA . ILE 96 96 ? A -22.638 12.159 35.360 1.000 1 A ILE 90.440 1
ATOM 1588 H HB . ILE 96 96 ? A -25.080 10.358 35.525 1.000 1 A ILE 90.440 1
ATOM 1589 H HG12 . ILE 96 96 ? A -24.159 11.584 37.618 1.000 1 A ILE 90.440 1
ATOM 1590 H HG13 . ILE 96 96 ? A -22.728 10.589 37.452 1.000 1 A ILE 90.440 1
ATOM 1591 H HG21 . ILE 96 96 ? A -22.153 9.550 35.246 1.000 1 A ILE 90.440 1
ATOM 1592 H HG22 . ILE 96 96 ? A -23.461 9.195 34.089 1.000 1 A ILE 90.440 1
ATOM 1593 H HG23 . ILE 96 96 ? A -23.463 8.437 35.678 1.000 1 A ILE 90.440 1
ATOM 1594 H HD11 . ILE 96 96 ? A -24.385 9.709 39.095 1.000 1 A ILE 90.440 1
ATOM 1595 H HD12 . ILE 96 96 ? A -25.569 9.513 37.791 1.000 1 A ILE 90.440 1
ATOM 1596 H HD13 . ILE 96 96 ? A -24.072 8.544 37.805 1.000 1 A ILE 90.440 1
ATOM 1597 N N . ILE 97 97 ? A -24.714 11.732 32.807 1.000 1 A ILE 91.380 1
ATOM 1598 C CA . ILE 97 97 ? A -24.741 11.623 31.340 1.000 1 A ILE 91.380 1
ATOM 1599 C C . ILE 97 97 ? A -24.113 12.867 30.709 1.000 1 A ILE 91.380 1
ATOM 1600 O O . ILE 97 97 ? A -23.288 12.724 29.806 1.000 1 A ILE 91.380 1
ATOM 1601 C CB . ILE 97 97 ? A -26.170 11.369 30.813 1.000 1 A ILE 91.380 1
ATOM 1602 C CG1 . ILE 97 97 ? A -26.677 9.985 31.281 1.000 1 A ILE 91.380 1
ATOM 1603 C CG2 . ILE 97 97 ? A -26.198 11.412 29.270 1.000 1 A ILE 91.380 1
ATOM 1604 C CD1 . ILE 97 97 ? A -28.196 9.828 31.147 1.000 1 A ILE 91.380 1
ATOM 1605 H H . ILE 97 97 ? A -25.578 11.884 33.307 1.000 1 A ILE 91.380 1
ATOM 1606 H HA . ILE 97 97 ? A -24.119 10.778 31.046 1.000 1 A ILE 91.380 1
ATOM 1607 H HB . ILE 97 97 ? A -26.829 12.146 31.200 1.000 1 A ILE 91.380 1
ATOM 1608 H HG12 . ILE 97 97 ? A -26.187 9.203 30.700 1.000 1 A ILE 91.380 1
ATOM 1609 H HG13 . ILE 97 97 ? A -26.422 9.824 32.328 1.000 1 A ILE 91.380 1
ATOM 1610 H HG21 . ILE 97 97 ? A -25.516 10.673 28.850 1.000 1 A ILE 91.380 1
ATOM 1611 H HG22 . ILE 97 97 ? A -27.206 11.221 28.900 1.000 1 A ILE 91.380 1
ATOM 1612 H HG23 . ILE 97 97 ? A -25.913 12.399 28.906 1.000 1 A ILE 91.380 1
ATOM 1613 H HD11 . ILE 97 97 ? A -28.692 10.598 31.738 1.000 1 A ILE 91.380 1
ATOM 1614 H HD12 . ILE 97 97 ? A -28.503 9.920 30.106 1.000 1 A ILE 91.380 1
ATOM 1615 H HD13 . ILE 97 97 ? A -28.494 8.847 31.517 1.000 1 A ILE 91.380 1
ATOM 1616 N N . LYS 98 98 ? A -24.452 14.060 31.209 1.000 1 A LYS 92.060 1
ATOM 1617 C CA . LYS 98 98 ? A -23.883 15.331 30.750 1.000 1 A LYS 92.060 1
ATOM 1618 C C . LYS 98 98 ? A -22.359 15.339 30.888 1.000 1 A LYS 92.060 1
ATOM 1619 O O . LYS 98 98 ? A -21.672 15.490 29.882 1.000 1 A LYS 92.060 1
ATOM 1620 C CB . LYS 98 98 ? A -24.547 16.480 31.525 1.000 1 A LYS 92.060 1
ATOM 1621 C CG . LYS 98 98 ? A -24.011 17.837 31.065 1.000 1 A LYS 92.060 1
ATOM 1622 C CD . LYS 98 98 ? A -24.621 18.985 31.868 1.000 1 A LYS 92.060 1
ATOM 1623 C CE . LYS 98 98 ? A -23.862 20.255 31.491 1.000 1 A LYS 92.060 1
ATOM 1624 N NZ . LYS 98 98 ? A -24.237 21.406 32.334 1.000 1 A LYS 92.060 1
ATOM 1625 H H . LYS 98 98 ? A -25.139 14.093 31.949 1.000 1 A LYS 92.060 1
ATOM 1626 H HA . LYS 98 98 ? A -24.099 15.458 29.689 1.000 1 A LYS 92.060 1
ATOM 1627 H HB2 . LYS 98 98 ? A -24.352 16.362 32.591 1.000 1 A LYS 92.060 1
ATOM 1628 H HB3 . LYS 98 98 ? A -25.625 16.453 31.367 1.000 1 A LYS 92.060 1
ATOM 1629 H HG2 . LYS 98 98 ? A -22.930 17.858 31.204 1.000 1 A LYS 92.060 1
ATOM 1630 H HG3 . LYS 98 98 ? A -24.237 17.978 30.008 1.000 1 A LYS 92.060 1
ATOM 1631 H HD2 . LYS 98 98 ? A -24.495 18.788 32.933 1.000 1 A LYS 92.060 1
ATOM 1632 H HD3 . LYS 98 98 ? A -25.680 19.085 31.631 1.000 1 A LYS 92.060 1
ATOM 1633 H HE2 . LYS 98 98 ? A -22.796 20.062 31.610 1.000 1 A LYS 92.060 1
ATOM 1634 H HE3 . LYS 98 98 ? A -24.018 20.472 30.434 1.000 1 A LYS 92.060 1
ATOM 1635 H HZ1 . LYS 98 98 ? A -25.240 21.528 32.339 1.000 1 A LYS 92.060 1
ATOM 1636 H HZ2 . LYS 98 98 ? A -23.769 22.233 31.991 1.000 1 A LYS 92.060 1
ATOM 1637 H HZ3 . LYS 98 98 ? A -23.921 21.244 33.279 1.000 1 A LYS 92.060 1
ATOM 1638 N N . ALA 99 99 ? A -21.842 15.051 32.084 1.000 1 A ALA 90.190 1
ATOM 1639 C CA . ALA 99 99 ? A -20.406 14.996 32.354 1.000 1 A ALA 90.190 1
ATOM 1640 C C . ALA 99 99 ? A -19.688 13.982 31.449 1.000 1 A ALA 90.190 1
ATOM 1641 O O . ALA 99 99 ? A -18.591 14.236 30.961 1.000 1 A ALA 90.190 1
ATOM 1642 C CB . ALA 99 99 ? A -20.210 14.643 33.834 1.000 1 A ALA 90.190 1
ATOM 1643 H H . ALA 99 99 ? A -22.471 14.945 32.867 1.000 1 A ALA 90.190 1
ATOM 1644 H HA . ALA 99 99 ? A -19.975 15.979 32.168 1.000 1 A ALA 90.190 1
ATOM 1645 H HB1 . ALA 99 99 ? A -19.146 14.620 34.066 1.000 1 A ALA 90.190 1
ATOM 1646 H HB2 . ALA 99 99 ? A -20.683 15.401 34.458 1.000 1 A ALA 90.190 1
ATOM 1647 H HB3 . ALA 99 99 ? A -20.650 13.670 34.056 1.000 1 A ALA 90.190 1
ATOM 1648 N N . ARG 100 100 ? A -20.322 12.840 31.152 1.000 1 A ARG 91.310 1
ATOM 1649 C CA . ARG 100 100 ? A -19.778 11.840 30.221 1.000 1 A ARG 91.310 1
ATOM 1650 C C . ARG 100 100 ? A -19.676 12.354 28.781 1.000 1 A ARG 91.310 1
ATOM 1651 O O . ARG 100 100 ? A -18.742 11.961 28.082 1.000 1 A ARG 91.310 1
ATOM 1652 C CB . ARG 100 100 ? A -20.640 10.576 30.312 1.000 1 A ARG 91.310 1
ATOM 1653 C CG . ARG 100 100 ? A -20.133 9.439 29.414 1.000 1 A ARG 91.310 1
ATOM 1654 C CD . ARG 100 100 ? A -21.070 8.233 29.501 1.000 1 A ARG 91.310 1
ATOM 1655 N NE . ARG 100 100 ? A -21.027 7.602 30.832 1.000 1 A ARG 91.310 1
ATOM 1656 C CZ . ARG 100 100 ? A -21.767 6.594 31.255 1.000 1 A ARG 91.310 1
ATOM 1657 N NH1 . ARG 100 100 ? A -22.667 6.036 30.490 1.000 1 A ARG 91.310 1
ATOM 1658 N NH2 . ARG 100 100 ? A -21.614 6.124 32.461 1.000 1 A ARG 91.310 1
ATOM 1659 H H . ARG 100 100 ? A -21.210 12.670 31.604 1.000 1 A ARG 91.310 1
ATOM 1660 H HA . ARG 100 100 ? A -18.759 11.611 30.532 1.000 1 A ARG 91.310 1
ATOM 1661 H HB2 . ARG 100 100 ? A -21.663 10.817 30.026 1.000 1 A ARG 91.310 1
ATOM 1662 H HB3 . ARG 100 100 ? A -20.646 10.241 31.350 1.000 1 A ARG 91.310 1
ATOM 1663 H HG2 . ARG 100 100 ? A -19.122 9.154 29.708 1.000 1 A ARG 91.310 1
ATOM 1664 H HG3 . ARG 100 100 ? A -20.119 9.772 28.376 1.000 1 A ARG 91.310 1
ATOM 1665 H HD2 . ARG 100 100 ? A -20.770 7.506 28.746 1.000 1 A ARG 91.310 1
ATOM 1666 H HD3 . ARG 100 100 ? A -22.083 8.568 29.282 1.000 1 A ARG 91.310 1
ATOM 1667 H HE . ARG 100 100 ? A -20.427 8.036 31.519 1.000 1 A ARG 91.310 1
ATOM 1668 H HH11 . ARG 100 100 ? A -22.880 6.467 29.602 1.000 1 A ARG 91.310 1
ATOM 1669 H HH12 . ARG 100 100 ? A -23.245 5.300 30.871 1.000 1 A ARG 91.310 1
ATOM 1670 H HH21 . ARG 100 100 ? A -22.164 5.353 32.812 1.000 1 A ARG 91.310 1
ATOM 1671 H HH22 . ARG 100 100 ? A -20.949 6.546 33.094 1.000 1 A ARG 91.310 1
ATOM 1672 N N . ILE 101 101 ? A -20.643 13.147 28.318 1.000 1 A ILE 91.000 1
ATOM 1673 C CA . ILE 101 101 ? A -20.602 13.768 26.987 1.000 1 A ILE 91.000 1
ATOM 1674 C C . ILE 101 101 ? A -19.519 14.849 26.978 1.000 1 A ILE 91.000 1
ATOM 1675 O O . ILE 101 101 ? A -18.611 14.771 26.158 1.000 1 A ILE 91.000 1
ATOM 1676 C CB . ILE 101 101 ? A -21.993 14.304 26.565 1.000 1 A ILE 91.000 1
ATOM 1677 C CG1 . ILE 101 101 ? A -22.982 13.129 26.376 1.000 1 A ILE 91.000 1
ATOM 1678 C CG2 . ILE 101 101 ? A -21.901 15.123 25.261 1.000 1 A ILE 91.000 1
ATOM 1679 C CD1 . ILE 101 101 ? A -24.447 13.559 26.216 1.000 1 A ILE 91.000 1
ATOM 1680 H H . ILE 101 101 ? A -21.364 13.445 28.960 1.000 1 A ILE 91.000 1
ATOM 1681 H HA . ILE 101 101 ? A -20.297 13.021 26.254 1.000 1 A ILE 91.000 1
ATOM 1682 H HB . ILE 101 101 ? A -22.370 14.957 27.352 1.000 1 A ILE 91.000 1
ATOM 1683 H HG12 . ILE 101 101 ? A -22.688 12.547 25.502 1.000 1 A ILE 91.000 1
ATOM 1684 H HG13 . ILE 101 101 ? A -22.933 12.471 27.244 1.000 1 A ILE 91.000 1
ATOM 1685 H HG21 . ILE 101 101 ? A -21.251 15.987 25.397 1.000 1 A ILE 91.000 1
ATOM 1686 H HG22 . ILE 101 101 ? A -22.880 15.511 24.980 1.000 1 A ILE 91.000 1
ATOM 1687 H HG23 . ILE 101 101 ? A -21.511 14.511 24.448 1.000 1 A ILE 91.000 1
ATOM 1688 H HD11 . ILE 101 101 ? A -24.739 14.196 27.050 1.000 1 A ILE 91.000 1
ATOM 1689 H HD12 . ILE 101 101 ? A -25.084 12.675 26.208 1.000 1 A ILE 91.000 1
ATOM 1690 H HD13 . ILE 101 101 ? A -24.593 14.096 25.278 1.000 1 A ILE 91.000 1
ATOM 1691 N N . GLU 102 102 ? A -19.558 15.788 27.923 1.000 1 A GLU 90.500 1
ATOM 1692 C CA . GLU 102 102 ? A -18.617 16.915 28.006 1.000 1 A GLU 90.500 1
ATOM 1693 C C . GLU 102 102 ? A -17.158 16.455 28.125 1.000 1 A GLU 90.500 1
ATOM 1694 O O . GLU 102 102 ? A -16.311 16.936 27.378 1.000 1 A GLU 90.500 1
ATOM 1695 C CB . GLU 102 102 ? A -19.003 17.824 29.184 1.000 1 A GLU 90.500 1
ATOM 1696 C CG . GLU 102 102 ? A -20.307 18.588 28.893 1.000 1 A GLU 90.500 1
ATOM 1697 C CD . GLU 102 102 ? A -20.807 19.435 30.073 1.000 1 A GLU 90.500 1
ATOM 1698 O OE1 . GLU 102 102 ? A -21.557 20.407 29.818 1.000 1 A GLU 90.500 1
ATOM 1699 O OE2 . GLU 102 102 ? A -20.570 19.056 31.241 1.000 1 A GLU 90.500 1
ATOM 1700 H H . GLU 102 102 ? A -20.312 15.773 28.595 1.000 1 A GLU 90.500 1
ATOM 1701 H HA . GLU 102 102 ? A -18.681 17.506 27.092 1.000 1 A GLU 90.500 1
ATOM 1702 H HB2 . GLU 102 102 ? A -19.116 17.213 30.080 1.000 1 A GLU 90.500 1
ATOM 1703 H HB3 . GLU 102 102 ? A -18.207 18.549 29.353 1.000 1 A GLU 90.500 1
ATOM 1704 H HG2 . GLU 102 102 ? A -21.090 17.877 28.629 1.000 1 A GLU 90.500 1
ATOM 1705 H HG3 . GLU 102 102 ? A -20.144 19.229 28.027 1.000 1 A GLU 90.500 1
ATOM 1706 N N . ASN 103 103 ? A -16.873 15.452 28.963 1.000 1 A ASN 88.940 1
ATOM 1707 C CA . ASN 103 103 ? A -15.534 14.869 29.090 1.000 1 A ASN 88.940 1
ATOM 1708 C C . ASN 103 103 ? A -15.021 14.320 27.743 1.000 1 A ASN 88.940 1
ATOM 1709 O O . ASN 103 103 ? A -13.887 14.550 27.346 1.000 1 A ASN 88.940 1
ATOM 1710 C CB . ASN 103 103 ? A -15.603 13.791 30.191 1.000 1 A ASN 88.940 1
ATOM 1711 C CG . ASN 103 103 ? A -14.263 13.177 30.551 1.000 1 A ASN 88.940 1
ATOM 1712 O OD1 . ASN 103 103 ? A -13.223 13.499 30.029 1.000 1 A ASN 88.940 1
ATOM 1713 N ND2 . ASN 103 103 ? A -14.236 12.239 31.465 1.000 1 A ASN 88.940 1
ATOM 1714 H H . ASN 103 103 ? A -17.595 15.131 29.592 1.000 1 A ASN 88.940 1
ATOM 1715 H HA . ASN 103 103 ? A -14.833 15.643 29.404 1.000 1 A ASN 88.940 1
ATOM 1716 H HB2 . ASN 103 103 ? A -15.991 14.252 31.099 1.000 1 A ASN 88.940 1
ATOM 1717 H HB3 . ASN 103 103 ? A -16.281 12.995 29.885 1.000 1 A ASN 88.940 1
ATOM 1718 H HD21 . ASN 103 103 ? A -15.038 12.101 32.063 1.000 1 A ASN 88.940 1
ATOM 1719 H HD22 . ASN 103 103 ? A -13.301 11.976 31.743 1.000 1 A ASN 88.940 1
ATOM 1720 N N . ARG 104 104 ? A -15.879 13.656 26.958 1.000 1 A ARG 90.560 1
ATOM 1721 C CA . ARG 104 104 ? A -15.492 13.175 25.620 1.000 1 A ARG 90.560 1
ATOM 1722 C C . ARG 104 104 ? A -15.261 14.303 24.627 1.000 1 A ARG 90.560 1
ATOM 1723 O O . ARG 104 104 ? A -14.341 14.202 23.824 1.000 1 A ARG 90.560 1
ATOM 1724 C CB . ARG 104 104 ? A -16.543 12.216 25.075 1.000 1 A ARG 90.560 1
ATOM 1725 C CG . ARG 104 104 ? A -16.414 10.878 25.786 1.000 1 A ARG 90.560 1
ATOM 1726 C CD . ARG 104 104 ? A -17.487 9.932 25.272 1.000 1 A ARG 90.560 1
ATOM 1727 N NE . ARG 104 104 ? A -17.392 8.673 26.020 1.000 1 A ARG 90.560 1
ATOM 1728 C CZ . ARG 104 104 ? A -18.395 7.928 26.416 1.000 1 A ARG 90.560 1
ATOM 1729 N NH1 . ARG 104 104 ? A -19.615 8.155 26.043 1.000 1 A ARG 90.560 1
ATOM 1730 N NH2 . ARG 104 104 ? A -18.186 6.914 27.203 1.000 1 A ARG 90.560 1
ATOM 1731 H H . ARG 104 104 ? A -16.846 13.609 27.248 1.000 1 A ARG 90.560 1
ATOM 1732 H HA . ARG 104 104 ? A -14.532 12.664 25.686 1.000 1 A ARG 90.560 1
ATOM 1733 H HB2 . ARG 104 104 ? A -17.540 12.629 25.226 1.000 1 A ARG 90.560 1
ATOM 1734 H HB3 . ARG 104 104 ? A -16.382 12.070 24.007 1.000 1 A ARG 90.560 1
ATOM 1735 H HG2 . ARG 104 104 ? A -16.536 11.017 26.860 1.000 1 A ARG 90.560 1
ATOM 1736 H HG3 . ARG 104 104 ? A -15.428 10.456 25.590 1.000 1 A ARG 90.560 1
ATOM 1737 H HD2 . ARG 104 104 ? A -18.457 10.407 25.420 1.000 1 A ARG 90.560 1
ATOM 1738 H HD3 . ARG 104 104 ? A -17.329 9.751 24.209 1.000 1 A ARG 90.560 1
ATOM 1739 H HE . ARG 104 104 ? A -16.463 8.447 26.346 1.000 1 A ARG 90.560 1
ATOM 1740 H HH11 . ARG 104 104 ? A -20.351 7.473 26.159 1.000 1 A ARG 90.560 1
ATOM 1741 H HH12 . ARG 104 104 ? A -19.766 8.874 25.350 1.000 1 A ARG 90.560 1
ATOM 1742 H HH21 . ARG 104 104 ? A -18.973 6.424 27.603 1.000 1 A ARG 90.560 1
ATOM 1743 H HH22 . ARG 104 104 ? A -17.267 6.835 27.615 1.000 1 A ARG 90.560 1
ATOM 1744 N N . LEU 105 105 ? A -16.081 15.350 24.683 1.000 1 A LEU 90.940 1
ATOM 1745 C CA . LEU 105 105 ? A -15.921 16.530 23.836 1.000 1 A LEU 90.940 1
ATOM 1746 C C . LEU 105 105 ? A -14.578 17.231 24.102 1.000 1 A LEU 90.940 1
ATOM 1747 O O . LEU 105 105 ? A -13.931 17.659 23.154 1.000 1 A LEU 90.940 1
ATOM 1748 C CB . LEU 105 105 ? A -17.124 17.475 24.040 1.000 1 A LEU 90.940 1
ATOM 1749 C CG . LEU 105 105 ? A -18.489 16.945 23.557 1.000 1 A LEU 90.940 1
ATOM 1750 C CD1 . LEU 105 105 ? A -19.558 18.024 23.744 1.000 1 A LEU 90.940 1
ATOM 1751 C CD2 . LEU 105 105 ? A -18.495 16.519 22.092 1.000 1 A LEU 90.940 1
ATOM 1752 H H . LEU 105 105 ? A -16.801 15.357 25.392 1.000 1 A LEU 90.940 1
ATOM 1753 H HA . LEU 105 105 ? A -15.886 16.216 22.793 1.000 1 A LEU 90.940 1
ATOM 1754 H HB2 . LEU 105 105 ? A -17.203 17.724 25.099 1.000 1 A LEU 90.940 1
ATOM 1755 H HB3 . LEU 105 105 ? A -16.921 18.409 23.517 1.000 1 A LEU 90.940 1
ATOM 1756 H HG . LEU 105 105 ? A -18.780 16.076 24.147 1.000 1 A LEU 90.940 1
ATOM 1757 H HD11 . LEU 105 105 ? A -20.530 17.641 23.433 1.000 1 A LEU 90.940 1
ATOM 1758 H HD12 . LEU 105 105 ? A -19.307 18.900 23.146 1.000 1 A LEU 90.940 1
ATOM 1759 H HD13 . LEU 105 105 ? A -19.608 18.312 24.794 1.000 1 A LEU 90.940 1
ATOM 1760 H HD21 . LEU 105 105 ? A -18.167 17.352 21.470 1.000 1 A LEU 90.940 1
ATOM 1761 H HD22 . LEU 105 105 ? A -19.503 16.225 21.800 1.000 1 A LEU 90.940 1
ATOM 1762 H HD23 . LEU 105 105 ? A -17.830 15.669 21.942 1.000 1 A LEU 90.940 1
ATOM 1763 N N . GLN 106 106 ? A -14.105 17.276 25.352 1.000 1 A GLN 85.620 1
ATOM 1764 C CA . GLN 106 106 ? A -12.810 17.879 25.705 1.000 1 A GLN 85.620 1
ATOM 1765 C C . GLN 106 106 ? A -11.598 17.200 25.043 1.000 1 A GLN 85.620 1
ATOM 1766 O O . GLN 106 106 ? A -10.602 17.872 24.787 1.000 1 A GLN 85.620 1
ATOM 1767 C CB . GLN 106 106 ? A -12.609 17.815 27.221 1.000 1 A GLN 85.620 1
ATOM 1768 C CG . GLN 106 106 ? A -13.520 18.741 28.042 1.000 1 A GLN 85.620 1
ATOM 1769 C CD . GLN 106 106 ? A -13.501 18.353 29.520 1.000 1 A GLN 85.620 1
ATOM 1770 O OE1 . GLN 106 106 ? A -12.879 17.407 29.959 1.000 1 A GLN 85.620 1
ATOM 1771 N NE2 . GLN 106 106 ? A -14.184 19.041 30.391 1.000 1 A GLN 85.620 1
ATOM 1772 H H . GLN 106 106 ? A -14.682 16.917 26.100 1.000 1 A GLN 85.620 1
ATOM 1773 H HA . GLN 106 106 ? A -12.803 18.922 25.389 1.000 1 A GLN 85.620 1
ATOM 1774 H HB2 . GLN 106 106 ? A -12.757 16.781 27.534 1.000 1 A GLN 85.620 1
ATOM 1775 H HB3 . GLN 106 106 ? A -11.578 18.080 27.455 1.000 1 A GLN 85.620 1
ATOM 1776 H HG2 . GLN 106 106 ? A -13.179 19.771 27.938 1.000 1 A GLN 85.620 1
ATOM 1777 H HG3 . GLN 106 106 ? A -14.547 18.685 27.683 1.000 1 A GLN 85.620 1
ATOM 1778 H HE21 . GLN 106 106 ? A -14.054 18.728 31.343 1.000 1 A GLN 85.620 1
ATOM 1779 H HE22 . GLN 106 106 ? A -14.466 19.994 30.209 1.000 1 A GLN 85.620 1
ATOM 1780 N N . PHE 107 107 ? A -11.666 15.895 24.756 1.000 1 A PHE 87.310 1
ATOM 1781 C CA . PHE 107 107 ? A -10.582 15.166 24.081 1.000 1 A PHE 87.310 1
ATOM 1782 C C . PHE 107 107 ? A -10.522 15.413 22.569 1.000 1 A PHE 87.310 1
ATOM 1783 O O . PHE 107 107 ? A -9.586 14.960 21.911 1.000 1 A PHE 87.310 1
ATOM 1784 C CB . PHE 107 107 ? A -10.711 13.663 24.363 1.000 1 A PHE 87.310 1
ATOM 1785 C CG . PHE 107 107 ? A -10.379 13.269 25.784 1.000 1 A PHE 87.310 1
ATOM 1786 C CD1 . PHE 107 107 ? A -9.051 13.350 26.244 1.000 1 A PHE 87.310 1
ATOM 1787 C CD2 . PHE 107 107 ? A -11.387 12.808 26.647 1.000 1 A PHE 87.310 1
ATOM 1788 C CE1 . PHE 107 107 ? A -8.739 12.991 27.567 1.000 1 A PHE 87.310 1
ATOM 1789 C CE2 . PHE 107 107 ? A -11.072 12.438 27.964 1.000 1 A PHE 87.310 1
ATOM 1790 C CZ . PHE 107 107 ? A -9.751 12.540 28.429 1.000 1 A PHE 87.310 1
ATOM 1791 H H . PHE 107 107 ? A -12.495 15.385 25.027 1.000 1 A PHE 87.310 1
ATOM 1792 H HA . PHE 107 107 ? A -9.628 15.509 24.482 1.000 1 A PHE 87.310 1
ATOM 1793 H HB2 . PHE 107 107 ? A -11.722 13.342 24.113 1.000 1 A PHE 87.310 1
ATOM 1794 H HB3 . PHE 107 107 ? A -10.027 13.119 23.712 1.000 1 A PHE 87.310 1
ATOM 1795 H HD1 . PHE 107 107 ? A -8.270 13.699 25.585 1.000 1 A PHE 87.310 1
ATOM 1796 H HD2 . PHE 107 107 ? A -12.410 12.758 26.305 1.000 1 A PHE 87.310 1
ATOM 1797 H HE1 . PHE 107 107 ? A -7.722 13.070 27.923 1.000 1 A PHE 87.310 1
ATOM 1798 H HE2 . PHE 107 107 ? A -11.850 12.096 28.630 1.000 1 A PHE 87.310 1
ATOM 1799 H HZ . PHE 107 107 ? A -9.515 12.281 29.451 1.000 1 A PHE 87.310 1
ATOM 1800 N N . LEU 108 108 ? A -11.517 16.092 21.995 1.000 1 A LEU 89.690 1
ATOM 1801 C CA . LEU 108 108 ? A -11.557 16.379 20.568 1.000 1 A LEU 89.690 1
ATOM 1802 C C . LEU 108 108 ? A -10.809 17.669 20.246 1.000 1 A LEU 89.690 1
ATOM 1803 O O . LEU 108 108 ? A -10.873 18.659 20.975 1.000 1 A LEU 89.690 1
ATOM 1804 C CB . LEU 108 108 ? A -13.009 16.441 20.080 1.000 1 A LEU 89.690 1
ATOM 1805 C CG . LEU 108 108 ? A -13.798 15.143 20.298 1.000 1 A LEU 89.690 1
ATOM 1806 C CD1 . LEU 108 108 ? A -15.218 15.324 19.768 1.000 1 A LEU 89.690 1
ATOM 1807 C CD2 . LEU 108 108 ? A -13.164 13.956 19.576 1.000 1 A LEU 89.690 1
ATOM 1808 H H . LEU 108 108 ? A -12.215 16.523 22.584 1.000 1 A LEU 89.690 1
ATOM 1809 H HA . LEU 108 108 ? A -11.048 15.578 20.031 1.000 1 A LEU 89.690 1
ATOM 1810 H HB2 . LEU 108 108 ? A -13.511 17.250 20.611 1.000 1 A LEU 89.690 1
ATOM 1811 H HB3 . LEU 108 108 ? A -13.009 16.683 19.017 1.000 1 A LEU 89.690 1
ATOM 1812 H HG . LEU 108 108 ? A -13.860 14.917 21.362 1.000 1 A LEU 89.690 1
ATOM 1813 H HD11 . LEU 108 108 ? A -15.687 16.152 20.300 1.000 1 A LEU 89.690 1
ATOM 1814 H HD12 . LEU 108 108 ? A -15.187 15.554 18.703 1.000 1 A LEU 89.690 1
ATOM 1815 H HD13 . LEU 108 108 ? A -15.797 14.417 19.938 1.000 1 A LEU 89.690 1
ATOM 1816 H HD21 . LEU 108 108 ? A -13.001 14.205 18.528 1.000 1 A LEU 89.690 1
ATOM 1817 H HD22 . LEU 108 108 ? A -13.826 13.095 19.667 1.000 1 A LEU 89.690 1
ATOM 1818 H HD23 . LEU 108 108 ? A -12.211 13.706 20.042 1.000 1 A LEU 89.690 1
ATOM 1819 N N . THR 109 109 ? A -10.131 17.678 19.101 1.000 1 A THR 89.560 1
ATOM 1820 C CA . THR 109 109 ? A -9.471 18.882 18.602 1.000 1 A THR 89.560 1
ATOM 1821 C C . THR 109 109 ? A -10.517 19.937 18.239 1.000 1 A THR 89.560 1
ATOM 1822 O O . THR 109 109 ? A -11.359 19.722 17.366 1.000 1 A THR 89.560 1
ATOM 1823 C CB . THR 109 109 ? A -8.578 18.556 17.401 1.000 1 A THR 89.560 1
ATOM 1824 O OG1 . THR 109 109 ? A -7.707 17.493 17.715 1.000 1 A THR 89.560 1
ATOM 1825 C CG2 . THR 109 109 ? A -7.710 19.746 16.997 1.000 1 A THR 89.560 1
ATOM 1826 H H . THR 109 109 ? A -10.078 16.838 18.543 1.000 1 A THR 89.560 1
ATOM 1827 H HA . THR 109 109 ? A -8.840 19.279 19.397 1.000 1 A THR 89.560 1
ATOM 1828 H HB . THR 109 109 ? A -9.197 18.252 16.557 1.000 1 A THR 89.560 1
ATOM 1829 H HG1 . THR 109 109 ? A -7.276 17.670 18.554 1.000 1 A THR 89.560 1
ATOM 1830 H HG21 . THR 109 109 ? A -8.340 20.569 16.659 1.000 1 A THR 89.560 1
ATOM 1831 H HG22 . THR 109 109 ? A -7.053 19.450 16.179 1.000 1 A THR 89.560 1
ATOM 1832 H HG23 . THR 109 109 ? A -7.105 20.076 17.841 1.000 1 A THR 89.560 1
ATOM 1833 N N . GLN 110 110 ? A -10.454 21.086 18.909 1.000 1 A GLN 87.560 1
ATOM 1834 C CA . GLN 110 110 ? A -11.341 22.223 18.664 1.000 1 A GLN 87.560 1
ATOM 1835 C C . GLN 110 110 ? A -10.999 22.900 17.334 1.000 1 A GLN 87.560 1
ATOM 1836 O O . GLN 110 110 ? A -9.834 23.218 17.080 1.000 1 A GLN 87.560 1
ATOM 1837 C CB . GLN 110 110 ? A -11.214 23.230 19.819 1.000 1 A GLN 87.560 1
ATOM 1838 C CG . GLN 110 110 ? A -11.762 22.710 21.159 1.000 1 A GLN 87.560 1
ATOM 1839 C CD . GLN 110 110 ? A -13.287 22.694 21.238 1.000 1 A GLN 87.560 1
ATOM 1840 O OE1 . GLN 110 110 ? A -14.007 23.025 20.312 1.000 1 A GLN 87.560 1
ATOM 1841 N NE2 . GLN 110 110 ? A -13.841 22.312 22.364 1.000 1 A GLN 87.560 1
ATOM 1842 H H . GLN 110 110 ? A -9.782 21.169 19.658 1.000 1 A GLN 87.560 1
ATOM 1843 H HA . GLN 110 110 ? A -12.372 21.872 18.618 1.000 1 A GLN 87.560 1
ATOM 1844 H HB2 . GLN 110 110 ? A -11.740 24.148 19.556 1.000 1 A GLN 87.560 1
ATOM 1845 H HB3 . GLN 110 110 ? A -10.162 23.483 19.949 1.000 1 A GLN 87.560 1
ATOM 1846 H HG2 . GLN 110 110 ? A -11.384 21.708 21.363 1.000 1 A GLN 87.560 1
ATOM 1847 H HG3 . GLN 110 110 ? A -11.403 23.368 21.949 1.000 1 A GLN 87.560 1
ATOM 1848 H HE21 . GLN 110 110 ? A -14.845 22.418 22.401 1.000 1 A GLN 87.560 1
ATOM 1849 H HE22 . GLN 110 110 ? A -13.279 22.060 23.164 1.000 1 A GLN 87.560 1
ATOM 1850 N N . LEU 111 111 ? A -12.011 23.164 16.506 1.000 1 A LEU 86.880 1
ATOM 1851 C CA . LEU 111 111 ? A -11.853 23.982 15.306 1.000 1 A LEU 86.880 1
ATOM 1852 C C . LEU 111 111 ? A -11.668 25.446 15.674 1.000 1 A LEU 86.880 1
ATOM 1853 O O . LEU 111 111 ? A -10.810 26.103 15.100 1.000 1 A LEU 86.880 1
ATOM 1854 C CB . LEU 111 111 ? A -13.042 23.825 14.341 1.000 1 A LEU 86.880 1
ATOM 1855 C CG . LEU 111 111 ? A -13.154 22.442 13.692 1.000 1 A LEU 86.880 1
ATOM 1856 C CD1 . LEU 111 111 ? A -14.270 22.428 12.656 1.000 1 A LEU 86.880 1
ATOM 1857 C CD2 . LEU 111 111 ? A -11.874 22.026 12.957 1.000 1 A LEU 86.880 1
ATOM 1858 H H . LEU 111 111 ? A -12.936 22.851 16.765 1.000 1 A LEU 86.880 1
ATOM 1859 H HA . LEU 111 111 ? A -10.936 23.681 14.801 1.000 1 A LEU 86.880 1
ATOM 1860 H HB2 . LEU 111 111 ? A -12.933 24.563 13.546 1.000 1 A LEU 86.880 1
ATOM 1861 H HB3 . LEU 111 111 ? A -13.968 24.042 14.874 1.000 1 A LEU 86.880 1
ATOM 1862 H HG . LEU 111 111 ? A -13.402 21.719 14.470 1.000 1 A LEU 86.880 1
ATOM 1863 H HD11 . LEU 111 111 ? A -15.197 22.789 13.102 1.000 1 A LEU 86.880 1
ATOM 1864 H HD12 . LEU 111 111 ? A -13.998 23.082 11.827 1.000 1 A LEU 86.880 1
ATOM 1865 H HD13 . LEU 111 111 ? A -14.420 21.412 12.290 1.000 1 A LEU 86.880 1
ATOM 1866 H HD21 . LEU 111 111 ? A -11.079 21.828 13.676 1.000 1 A LEU 86.880 1
ATOM 1867 H HD22 . LEU 111 111 ? A -11.560 22.810 12.268 1.000 1 A LEU 86.880 1
ATOM 1868 H HD23 . LEU 111 111 ? A -12.049 21.107 12.397 1.000 1 A LEU 86.880 1
ATOM 1869 N N . ASN 112 112 ? A -12.435 25.958 16.634 1.000 1 A ASN 76.000 1
ATOM 1870 C CA . ASN 112 112 ? A -12.286 27.324 17.111 1.000 1 A ASN 76.000 1
ATOM 1871 C C . ASN 112 112 ? A -11.700 27.324 18.529 1.000 1 A ASN 76.000 1
ATOM 1872 O O . ASN 112 112 ? A -12.329 26.840 19.468 1.000 1 A ASN 76.000 1
ATOM 1873 C CB . ASN 112 112 ? A -13.631 28.053 16.984 1.000 1 A ASN 76.000 1
ATOM 1874 C CG . ASN 112 112 ? A -13.451 29.547 17.169 1.000 1 A ASN 76.000 1
ATOM 1875 O OD1 . ASN 112 112 ? A -12.450 30.001 17.690 1.000 1 A ASN 76.000 1
ATOM 1876 N ND2 . ASN 112 112 ? A -14.377 30.358 16.723 1.000 1 A ASN 76.000 1
ATOM 1877 H H . ASN 112 112 ? A -13.107 25.362 17.095 1.000 1 A ASN 76.000 1
ATOM 1878 H HA . ASN 112 112 ? A -11.583 27.858 16.473 1.000 1 A ASN 76.000 1
ATOM 1879 H HB2 . ASN 112 112 ? A -14.053 27.875 15.995 1.000 1 A ASN 76.000 1
ATOM 1880 H HB3 . ASN 112 112 ? A -14.324 27.677 17.736 1.000 1 A ASN 76.000 1
ATOM 1881 H HD21 . ASN 112 112 ? A -15.218 30.004 16.290 1.000 1 A ASN 76.000 1
ATOM 1882 H HD22 . ASN 112 112 ? A -14.193 31.339 16.875 1.000 1 A ASN 76.000 1
ATOM 1883 N N . LYS 113 113 ? A -10.486 27.867 18.684 1.000 1 A LYS 63.340 1
ATOM 1884 C CA . LYS 113 113 ? A -9.796 27.946 19.982 1.000 1 A LYS 63.340 1
ATOM 1885 C C . LYS 113 113 ? A -10.499 28.882 20.971 1.000 1 A LYS 63.340 1
ATOM 1886 O O . LYS 113 113 ? A -10.307 28.717 22.173 1.000 1 A LYS 63.340 1
ATOM 1887 C CB . LYS 113 113 ? A -8.340 28.394 19.787 1.000 1 A LYS 63.340 1
ATOM 1888 C CG . LYS 113 113 ? A -7.485 27.347 19.057 1.000 1 A LYS 63.340 1
ATOM 1889 C CD . LYS 113 113 ? A -6.024 27.812 18.992 1.000 1 A LYS 63.340 1
ATOM 1890 C CE . LYS 113 113 ? A -5.162 26.779 18.262 1.000 1 A LYS 63.340 1
ATOM 1891 N NZ . LYS 113 113 ? A -3.748 27.222 18.175 1.000 1 A LYS 63.340 1
ATOM 1892 H H . LYS 113 113 ? A -10.081 28.341 17.889 1.000 1 A LYS 63.340 1
ATOM 1893 H HA . LYS 113 113 ? A -9.813 26.963 20.453 1.000 1 A LYS 63.340 1
ATOM 1894 H HB2 . LYS 113 113 ? A -7.902 28.571 20.770 1.000 1 A LYS 63.340 1
ATOM 1895 H HB3 . LYS 113 113 ? A -8.323 29.335 19.238 1.000 1 A LYS 63.340 1
ATOM 1896 H HG2 . LYS 113 113 ? A -7.864 27.204 18.045 1.000 1 A LYS 63.340 1
ATOM 1897 H HG3 . LYS 113 113 ? A -7.538 26.400 19.594 1.000 1 A LYS 63.340 1
ATOM 1898 H HD2 . LYS 113 113 ? A -5.651 27.952 20.007 1.000 1 A LYS 63.340 1
ATOM 1899 H HD3 . LYS 113 113 ? A -5.982 28.766 18.466 1.000 1 A LYS 63.340 1
ATOM 1900 H HE2 . LYS 113 113 ? A -5.232 25.829 18.792 1.000 1 A LYS 63.340 1
ATOM 1901 H HE3 . LYS 113 113 ? A -5.573 26.633 17.263 1.000 1 A LYS 63.340 1
ATOM 1902 H HZ1 . LYS 113 113 ? A -3.189 26.539 17.683 1.000 1 A LYS 63.340 1
ATOM 1903 H HZ2 . LYS 113 113 ? A -3.361 27.354 19.098 1.000 1 A LYS 63.340 1
ATOM 1904 H HZ3 . LYS 113 113 ? A -3.689 28.100 17.679 1.000 1 A LYS 63.340 1
ATOM 1905 N N . ASP 114 114 ? A -11.318 29.811 20.481 1.000 1 A ASP 55.970 1
ATOM 1906 C CA . ASP 114 114 ? A -11.969 30.841 21.296 1.000 1 A ASP 55.970 1
ATOM 1907 C C . ASP 114 114 ? A -13.207 30.313 22.047 1.000 1 A ASP 55.970 1
ATOM 1908 O O . ASP 114 114 ? A -13.768 30.993 22.908 1.000 1 A ASP 55.970 1
ATOM 1909 C CB . ASP 114 114 ? A -12.319 32.044 20.400 1.000 1 A ASP 55.970 1
ATOM 1910 C CG . ASP 114 114 ? A -11.106 32.627 19.656 1.000 1 A ASP 55.970 1
ATOM 1911 O OD1 . ASP 114 114 ? A -9.975 32.515 20.185 1.000 1 A ASP 55.970 1
ATOM 1912 O OD2 . ASP 114 114 ? A -11.319 33.168 18.548 1.000 1 A ASP 55.970 1
ATOM 1913 H H . ASP 114 114 ? A -11.405 29.904 19.479 1.000 1 A ASP 55.970 1
ATOM 1914 H HA . ASP 114 114 ? A -11.261 31.188 22.048 1.000 1 A ASP 55.970 1
ATOM 1915 H HB2 . ASP 114 114 ? A -12.749 32.830 21.021 1.000 1 A ASP 55.970 1
ATOM 1916 H HB3 . ASP 114 114 ? A -13.077 31.740 19.679 1.000 1 A ASP 55.970 1
ATOM 1917 N N . LEU 115 115 ? A -13.646 29.086 21.750 1.000 1 A LEU 50.500 1
ATOM 1918 C CA . LEU 115 115 ? A -14.895 28.516 22.250 1.000 1 A LEU 50.500 1
ATOM 1919 C C . LEU 115 115 ? A -14.647 27.525 23.403 1.000 1 A LEU 50.500 1
ATOM 1920 O O . LEU 115 115 ? A -14.430 26.337 23.202 1.000 1 A LEU 50.500 1
ATOM 1921 C CB . LEU 115 115 ? A -15.689 27.968 21.050 1.000 1 A LEU 50.500 1
ATOM 1922 C CG . LEU 115 115 ? A -16.228 29.106 20.147 1.000 1 A LEU 50.500 1
ATOM 1923 C CD1 . LEU 115 115 ? A -16.755 28.607 18.799 1.000 1 A LEU 50.500 1
ATOM 1924 C CD2 . LEU 115 115 ? A -17.301 29.944 20.857 1.000 1 A LEU 50.500 1
ATOM 1925 H H . LEU 115 115 ? A -13.115 28.544 21.084 1.000 1 A LEU 50.500 1
ATOM 1926 H HA . LEU 115 115 ? A -15.496 29.317 22.682 1.000 1 A LEU 50.500 1
ATOM 1927 H HB2 . LEU 115 115 ? A -15.036 27.317 20.469 1.000 1 A LEU 50.500 1
ATOM 1928 H HB3 . LEU 115 115 ? A -16.516 27.363 21.421 1.000 1 A LEU 50.500 1
ATOM 1929 H HG . LEU 115 115 ? A -15.399 29.771 19.906 1.000 1 A LEU 50.500 1
ATOM 1930 H HD11 . LEU 115 115 ? A -17.844 28.640 18.760 1.000 1 A LEU 50.500 1
ATOM 1931 H HD12 . LEU 115 115 ? A -16.422 27.589 18.596 1.000 1 A LEU 50.500 1
ATOM 1932 H HD13 . LEU 115 115 ? A -16.399 29.269 18.010 1.000 1 A LEU 50.500 1
ATOM 1933 H HD21 . LEU 115 115 ? A -17.924 29.325 21.502 1.000 1 A LEU 50.500 1
ATOM 1934 H HD22 . LEU 115 115 ? A -17.909 30.486 20.133 1.000 1 A LEU 50.500 1
ATOM 1935 H HD23 . LEU 115 115 ? A -16.804 30.682 21.485 1.000 1 A LEU 50.500 1
ATOM 1936 N N . VAL 116 116 ? A -14.670 28.090 24.617 1.000 1 A VAL 43.690 1
ATOM 1937 C CA . VAL 116 116 ? A -14.938 27.532 25.965 1.000 1 A VAL 43.690 1
ATOM 1938 C C . VAL 116 116 ? A -14.531 26.071 26.250 1.000 1 A VAL 43.690 1
ATOM 1939 O O . VAL 116 116 ? A -15.134 25.107 25.782 1.000 1 A VAL 43.690 1
ATOM 1940 C CB . VAL 116 116 ? A -16.414 27.776 26.363 1.000 1 A VAL 43.690 1
ATOM 1941 C CG1 . VAL 116 116 ? A -16.696 27.395 27.824 1.000 1 A VAL 43.690 1
ATOM 1942 C CG2 . VAL 116 116 ? A -16.796 29.259 26.213 1.000 1 A VAL 43.690 1
ATOM 1943 H H . VAL 116 116 ? A -14.674 29.099 24.573 1.000 1 A VAL 43.690 1
ATOM 1944 H HA . VAL 116 116 ? A -14.351 28.145 26.649 1.000 1 A VAL 43.690 1
ATOM 1945 H HB . VAL 116 116 ? A -17.065 27.188 25.716 1.000 1 A VAL 43.690 1
ATOM 1946 H HG11 . VAL 116 116 ? A -16.606 26.316 27.951 1.000 1 A VAL 43.690 1
ATOM 1947 H HG12 . VAL 116 116 ? A -16.002 27.901 28.495 1.000 1 A VAL 43.690 1
ATOM 1948 H HG13 . VAL 116 116 ? A -17.716 27.671 28.092 1.000 1 A VAL 43.690 1
ATOM 1949 H HG21 . VAL 116 116 ? A -17.821 29.414 26.551 1.000 1 A VAL 43.690 1
ATOM 1950 H HG22 . VAL 116 116 ? A -16.746 29.565 25.168 1.000 1 A VAL 43.690 1
ATOM 1951 H HG23 . VAL 116 116 ? A -16.128 29.884 26.806 1.000 1 A VAL 43.690 1
ATOM 1952 N N . ARG 117 117 ? A -13.595 25.910 27.200 1.000 1 A ARG 42.440 1
ATOM 1953 C CA . ARG 117 117 ? A -13.387 24.667 27.961 1.000 1 A ARG 42.440 1
ATOM 1954 C C . ARG 117 117 ? A -14.580 24.426 28.893 1.000 1 A ARG 42.440 1
ATOM 1955 O O . ARG 117 117 ? A -14.877 25.273 29.728 1.000 1 A ARG 42.440 1
ATOM 1956 C CB . ARG 117 117 ? A -12.105 24.763 28.815 1.000 1 A ARG 42.440 1
ATOM 1957 C CG . ARG 117 117 ? A -10.801 24.697 28.008 1.000 1 A ARG 42.440 1
ATOM 1958 C CD . ARG 117 117 ? A -9.592 24.819 28.948 1.000 1 A ARG 42.440 1
ATOM 1959 N NE . ARG 117 117 ? A -8.316 24.650 28.228 1.000 1 A ARG 42.440 1
ATOM 1960 C CZ . ARG 117 117 ? A -7.104 24.725 28.754 1.000 1 A ARG 42.440 1
ATOM 1961 N NH1 . ARG 117 117 ? A -6.909 25.017 30.011 1.000 1 A ARG 42.440 1
ATOM 1962 N NH2 . ARG 117 117 ? A -6.051 24.504 28.017 1.000 1 A ARG 42.440 1
ATOM 1963 H H . ARG 117 117 ? A -13.182 26.754 27.570 1.000 1 A ARG 42.440 1
ATOM 1964 H HA . ARG 117 117 ? A -13.316 23.826 27.271 1.000 1 A ARG 42.440 1
ATOM 1965 H HB2 . ARG 117 117 ? A -12.103 23.934 29.523 1.000 1 A ARG 42.440 1
ATOM 1966 H HB3 . ARG 117 117 ? A -12.127 25.689 29.390 1.000 1 A ARG 42.440 1
ATOM 1967 H HG2 . ARG 117 117 ? A -10.757 23.744 27.480 1.000 1 A ARG 42.440 1
ATOM 1968 H HG3 . ARG 117 117 ? A -10.776 25.508 27.281 1.000 1 A ARG 42.440 1
ATOM 1969 H HD2 . ARG 117 117 ? A -9.620 25.799 29.425 1.000 1 A ARG 42.440 1
ATOM 1970 H HD3 . ARG 117 117 ? A -9.672 24.053 29.720 1.000 1 A ARG 42.440 1
ATOM 1971 H HE . ARG 117 117 ? A -8.379 24.417 27.247 1.000 1 A ARG 42.440 1
ATOM 1972 H HH11 . ARG 117 117 ? A -7.710 25.185 30.601 1.000 1 A ARG 42.440 1
ATOM 1973 H HH12 . ARG 117 117 ? A -5.978 25.063 30.401 1.000 1 A ARG 42.440 1
ATOM 1974 H HH21 . ARG 117 117 ? A -5.133 24.516 28.437 1.000 1 A ARG 42.440 1
ATOM 1975 H HH22 . ARG 117 117 ? A -6.156 24.288 27.036 1.000 1 A ARG 42.440 1
ATOM 1976 N N . TYR 118 118 ? A -15.198 23.248 28.831 1.000 1 A TYR 45.750 1
ATOM 1977 C CA . TYR 118 118 ? A -15.992 22.744 29.954 1.000 1 A TYR 45.750 1
ATOM 1978 C C . TYR 118 118 ? A -15.021 22.515 31.118 1.000 1 A TYR 45.750 1
ATOM 1979 O O . TYR 118 118 ? A -14.173 21.638 31.011 1.000 1 A TYR 45.750 1
ATOM 1980 C CB . TYR 118 118 ? A -16.719 21.444 29.545 1.000 1 A TYR 45.750 1
ATOM 1981 C CG . TYR 118 118 ? A -17.710 21.654 28.422 1.000 1 A TYR 45.750 1
ATOM 1982 C CD1 . TYR 118 118 ? A -18.988 22.156 28.727 1.000 1 A TYR 45.750 1
ATOM 1983 C CD2 . TYR 118 118 ? A -17.323 21.456 27.080 1.000 1 A TYR 45.750 1
ATOM 1984 C CE1 . TYR 118 118 ? A -19.843 22.564 27.693 1.000 1 A TYR 45.750 1
ATOM 1985 C CE2 . TYR 118 118 ? A -18.181 21.857 26.040 1.000 1 A TYR 45.750 1
ATOM 1986 C CZ . TYR 118 118 ? A -19.414 22.461 26.358 1.000 1 A TYR 45.750 1
ATOM 1987 O OH . TYR 118 118 ? A -20.153 23.038 25.388 1.000 1 A TYR 45.750 1
ATOM 1988 H H . TYR 118 118 ? A -14.986 22.625 28.065 1.000 1 A TYR 45.750 1
ATOM 1989 H HA . TYR 118 118 ? A -16.733 23.487 30.248 1.000 1 A TYR 45.750 1
ATOM 1990 H HB2 . TYR 118 118 ? A -15.990 20.698 29.227 1.000 1 A TYR 45.750 1
ATOM 1991 H HB3 . TYR 118 118 ? A -17.246 21.045 30.411 1.000 1 A TYR 45.750 1
ATOM 1992 H HD1 . TYR 118 118 ? A -19.299 22.265 29.755 1.000 1 A TYR 45.750 1
ATOM 1993 H HD2 . TYR 118 118 ? A -16.346 21.059 26.845 1.000 1 A TYR 45.750 1
ATOM 1994 H HE1 . TYR 118 118 ? A -20.806 22.991 27.933 1.000 1 A TYR 45.750 1
ATOM 1995 H HE2 . TYR 118 118 ? A -17.870 21.795 25.008 1.000 1 A TYR 45.750 1
ATOM 1996 H HH . TYR 118 118 ? A -20.796 23.653 25.747 1.000 1 A TYR 45.750 1
ATOM 1997 N N . SER 119 119 ? A -15.058 23.299 32.192 1.000 1 A SER 37.720 1
ATOM 1998 C CA . SER 119 119 ? A -14.373 22.917 33.431 1.000 1 A SER 37.720 1
ATOM 1999 C C . SER 119 119 ? A -15.316 22.020 34.225 1.000 1 A SER 37.720 1
ATOM 2000 O O . SER 119 119 ? A -16.385 22.464 34.641 1.000 1 A SER 37.720 1
ATOM 2001 C CB . SER 119 119 ? A -13.930 24.138 34.246 1.000 1 A SER 37.720 1
ATOM 2002 O OG . SER 119 119 ? A -15.029 24.965 34.557 1.000 1 A SER 37.720 1
ATOM 2003 H H . SER 119 119 ? A -15.688 24.087 32.231 1.000 1 A SER 37.720 1
ATOM 2004 H HA . SER 119 119 ? A -13.470 22.352 33.201 1.000 1 A SER 37.720 1
ATOM 2005 H HB2 . SER 119 119 ? A -13.207 24.712 33.668 1.000 1 A SER 37.720 1
ATOM 2006 H HB3 . SER 119 119 ? A -13.456 23.806 35.170 1.000 1 A SER 37.720 1
ATOM 2007 H HG . SER 119 119 ? A -15.637 24.471 35.112 1.000 1 A SER 37.720 1
ATOM 2008 N N . VAL 120 120 ? A -14.941 20.757 34.424 1.000 1 A VAL 36.970 1
ATOM 2009 C CA . VAL 120 120 ? A -15.554 19.948 35.480 1.000 1 A VAL 36.970 1
ATOM 2010 C C . VAL 120 120 ? A -14.781 20.302 36.744 1.000 1 A VAL 36.970 1
ATOM 2011 O O . VAL 120 120 ? A -13.671 19.816 36.931 1.000 1 A VAL 36.970 1
ATOM 2012 C CB . VAL 120 120 ? A -15.519 18.436 35.163 1.000 1 A VAL 36.970 1
ATOM 2013 C CG1 . VAL 120 120 ? A -16.289 17.637 36.223 1.000 1 A VAL 36.970 1
ATOM 2014 C CG2 . VAL 120 120 ? A -16.157 18.124 33.800 1.000 1 A VAL 36.970 1
ATOM 2015 H H . VAL 120 120 ? A -14.046 20.453 34.070 1.000 1 A VAL 36.970 1
ATOM 2016 H HA . VAL 120 120 ? A -16.596 20.236 35.620 1.000 1 A VAL 36.970 1
ATOM 2017 H HB . VAL 120 120 ? A -14.487 18.088 35.135 1.000 1 A VAL 36.970 1
ATOM 2018 H HG11 . VAL 120 120 ? A -17.322 17.979 36.283 1.000 1 A VAL 36.970 1
ATOM 2019 H HG12 . VAL 120 120 ? A -16.267 16.574 35.980 1.000 1 A VAL 36.970 1
ATOM 2020 H HG13 . VAL 120 120 ? A -15.818 17.771 37.197 1.000 1 A VAL 36.970 1
ATOM 2021 H HG21 . VAL 120 120 ? A -17.187 18.479 33.781 1.000 1 A VAL 36.970 1
ATOM 2022 H HG22 . VAL 120 120 ? A -15.598 18.612 33.001 1.000 1 A VAL 36.970 1
ATOM 2023 H HG23 . VAL 120 120 ? A -16.140 17.049 33.622 1.000 1 A VAL 36.970 1
ATOM 2024 N N . GLU 121 121 ? A -15.309 21.215 37.558 1.000 1 A GLU 31.090 1
ATOM 2025 C CA . GLU 121 121 ? A -14.845 21.314 38.943 1.000 1 A GLU 31.090 1
ATOM 2026 C C . GLU 121 121 ? A -15.106 19.975 39.653 1.000 1 A GLU 31.090 1
ATOM 2027 O O . GLU 121 121 ? A -16.095 19.286 39.392 1.000 1 A GLU 31.090 1
ATOM 2028 C CB . GLU 121 121 ? A -15.484 22.500 39.682 1.000 1 A GLU 31.090 1
ATOM 2029 C CG . GLU 121 121 ? A -14.824 23.834 39.291 1.000 1 A GLU 31.090 1
ATOM 2030 C CD . GLU 121 121 ? A -15.400 25.047 40.045 1.000 1 A GLU 31.090 1
ATOM 2031 O OE1 . GLU 121 121 ? A -14.719 26.097 40.037 1.000 1 A GLU 31.090 1
ATOM 2032 O OE2 . GLU 121 121 ? A -16.529 24.938 40.575 1.000 1 A GLU 31.090 1
ATOM 2033 H H . GLU 121 121 ? A -16.203 21.628 37.334 1.000 1 A GLU 31.090 1
ATOM 2034 H HA . GLU 121 121 ? A -13.766 21.469 38.938 1.000 1 A GLU 31.090 1
ATOM 2035 H HB2 . GLU 121 121 ? A -16.552 22.526 39.464 1.000 1 A GLU 31.090 1
ATOM 2036 H HB3 . GLU 121 121 ? A -15.349 22.355 40.754 1.000 1 A GLU 31.090 1
ATOM 2037 H HG2 . GLU 121 121 ? A -13.755 23.762 39.490 1.000 1 A GLU 31.090 1
ATOM 2038 H HG3 . GLU 121 121 ? A -14.955 23.989 38.220 1.000 1 A GLU 31.090 1
ATOM 2039 N N . GLU 122 122 ? A -14.134 19.586 40.473 1.000 1 A GLU 31.440 1
ATOM 2040 C CA . GLU 122 122 ? A -13.918 18.257 41.036 1.000 1 A GLU 31.440 1
ATOM 2041 C C . GLU 122 122 ? A -14.956 17.824 42.096 1.000 1 A GLU 31.440 1
ATOM 2042 O O . GLU 122 122 ? A -15.622 18.633 42.737 1.000 1 A GLU 31.440 1
ATOM 2043 C CB . GLU 122 122 ? A -12.502 18.237 41.655 1.000 1 A GLU 31.440 1
ATOM 2044 C CG . GLU 122 122 ? A -11.363 18.460 40.641 1.000 1 A GLU 31.440 1
ATOM 2045 C CD . GLU 122 122 ? A -9.972 18.537 41.297 1.000 1 A GLU 31.440 1
ATOM 2046 O OE1 . GLU 122 122 ? A -8.992 18.176 40.607 1.000 1 A GLU 31.440 1
ATOM 2047 O OE2 . GLU 122 122 ? A -9.894 18.960 42.472 1.000 1 A GLU 31.440 1
ATOM 2048 H H . GLU 122 122 ? A -13.402 20.256 40.661 1.000 1 A GLU 31.440 1
ATOM 2049 H HA . GLU 122 122 ? A -13.950 17.534 40.221 1.000 1 A GLU 31.440 1
ATOM 2050 H HB2 . GLU 122 122 ? A -12.462 19.007 42.426 1.000 1 A GLU 31.440 1
ATOM 2051 H HB3 . GLU 122 122 ? A -12.339 17.271 42.133 1.000 1 A GLU 31.440 1
ATOM 2052 H HG2 . GLU 122 122 ? A -11.536 19.391 40.101 1.000 1 A GLU 31.440 1
ATOM 2053 H HG3 . GLU 122 122 ? A -11.387 17.645 39.917 1.000 1 A GLU 31.440 1
ATOM 2054 N N . SER 123 123 ? A -14.963 16.508 42.356 1.000 1 A SER 30.770 1
ATOM 2055 C CA . SER 123 123 ? A -15.621 15.763 43.447 1.000 1 A SER 30.770 1
ATOM 2056 C C . SER 123 123 ? A -17.079 15.332 43.222 1.000 1 A SER 30.770 1
ATOM 2057 O O . SER 123 123 ? A -17.980 16.148 43.204 1.000 1 A SER 30.770 1
ATOM 2058 C CB . SER 123 123 ? A -15.393 16.418 44.825 1.000 1 A SER 30.770 1
ATOM 2059 O OG . SER 123 123 ? A -16.310 17.447 45.113 1.000 1 A SER 30.770 1
ATOM 2060 H H . SER 123 123 ? A -14.342 15.967 41.771 1.000 1 A SER 30.770 1
ATOM 2061 H HA . SER 123 123 ? A -15.055 14.834 43.511 1.000 1 A SER 30.770 1
ATOM 2062 H HB2 . SER 123 123 ? A -15.493 15.653 45.595 1.000 1 A SER 30.770 1
ATOM 2063 H HB3 . SER 123 123 ? A -14.379 16.816 44.874 1.000 1 A SER 30.770 1
ATOM 2064 H HG . SER 123 123 ? A -16.319 18.029 44.349 1.000 1 A SER 30.770 1
ATOM 2065 N N . TYR 124 124 ? A -17.297 14.018 43.058 1.000 1 A TYR 29.700 1
ATOM 2066 C CA . TYR 124 124 ? A -18.245 13.202 43.839 1.000 1 A TYR 29.700 1
ATOM 2067 C C . TYR 124 124 ? A -17.892 11.721 43.618 1.000 1 A TYR 29.700 1
ATOM 2068 O O . TYR 124 124 ? A -18.095 11.164 42.538 1.000 1 A TYR 29.700 1
ATOM 2069 C CB . TYR 124 124 ? A -19.737 13.462 43.527 1.000 1 A TYR 29.700 1
ATOM 2070 C CG . TYR 124 124 ? A -20.327 14.662 44.258 1.000 1 A TYR 29.700 1
ATOM 2071 C CD1 . TYR 124 124 ? A -20.449 14.653 45.664 1.000 1 A TYR 29.700 1
ATOM 2072 C CD2 . TYR 124 124 ? A -20.682 15.821 43.540 1.000 1 A TYR 29.700 1
ATOM 2073 C CE1 . TYR 124 124 ? A -20.841 15.822 46.349 1.000 1 A TYR 29.700 1
ATOM 2074 C CE2 . TYR 124 124 ? A -21.050 16.996 44.219 1.000 1 A TYR 29.700 1
ATOM 2075 C CZ . TYR 124 124 ? A -21.114 17.004 45.625 1.000 1 A TYR 29.700 1
ATOM 2076 O OH . TYR 124 124 ? A -21.452 18.147 46.277 1.000 1 A TYR 29.700 1
ATOM 2077 H H . TYR 124 124 ? A -16.500 13.493 42.729 1.000 1 A TYR 29.700 1
ATOM 2078 H HA . TYR 124 124 ? A -18.094 13.428 44.895 1.000 1 A TYR 29.700 1
ATOM 2079 H HB2 . TYR 124 124 ? A -19.866 13.576 42.451 1.000 1 A TYR 29.700 1
ATOM 2080 H HB3 . TYR 124 124 ? A -20.314 12.589 43.832 1.000 1 A TYR 29.700 1
ATOM 2081 H HD1 . TYR 124 124 ? A -20.212 13.758 46.219 1.000 1 A TYR 29.700 1
ATOM 2082 H HD2 . TYR 124 124 ? A -20.556 15.846 42.467 1.000 1 A TYR 29.700 1
ATOM 2083 H HE1 . TYR 124 124 ? A -20.905 15.819 47.427 1.000 1 A TYR 29.700 1
ATOM 2084 H HE2 . TYR 124 124 ? A -21.238 17.910 43.677 1.000 1 A TYR 29.700 1
ATOM 2085 H HH . TYR 124 124 ? A -21.372 18.044 47.228 1.000 1 A TYR 29.700 1
ATOM 2086 N N . ASN 125 125 ? A -17.340 11.092 44.659 1.000 1 A ASN 33.000 1
ATOM 2087 C CA . ASN 125 125 ? A -17.372 9.643 44.826 1.000 1 A ASN 33.000 1
ATOM 2088 C C . ASN 125 125 ? A -18.842 9.242 44.999 1.000 1 A ASN 33.000 1
ATOM 2089 O O . ASN 125 125 ? A -19.344 9.308 46.114 1.000 1 A ASN 33.000 1
ATOM 2090 C CB . ASN 125 125 ? A -16.576 9.254 46.096 1.000 1 A ASN 33.000 1
ATOM 2091 C CG . ASN 125 125 ? A -15.075 9.177 45.924 1.000 1 A ASN 33.000 1
ATOM 2092 O OD1 . ASN 125 125 ? A -14.551 8.947 44.850 1.000 1 A ASN 33.000 1
ATOM 2093 N ND2 . ASN 125 125 ? A -14.331 9.327 46.995 1.000 1 A ASN 33.000 1
ATOM 2094 H H . ASN 125 125 ? A -17.183 11.633 45.497 1.000 1 A ASN 33.000 1
ATOM 2095 H HA . ASN 125 125 ? A -16.962 9.138 43.951 1.000 1 A ASN 33.000 1
ATOM 2096 H HB2 . ASN 125 125 ? A -16.892 8.261 46.415 1.000 1 A ASN 33.000 1
ATOM 2097 H HB3 . ASN 125 125 ? A -16.817 9.945 46.903 1.000 1 A ASN 33.000 1
ATOM 2098 H HD21 . ASN 125 125 ? A -13.333 9.264 46.852 1.000 1 A ASN 33.000 1
ATOM 2099 H HD22 . ASN 125 125 ? A -14.755 9.483 47.898 1.000 1 A ASN 33.000 1
ATOM 2100 N N . ASP 126 126 ? A -19.524 8.845 43.927 1.000 1 A ASP 30.530 1
ATOM 2101 C CA . ASP 126 126 ? A -20.789 8.121 44.043 1.000 1 A ASP 30.530 1
ATOM 2102 C C . ASP 126 126 ? A -20.631 6.746 43.403 1.000 1 A ASP 30.530 1
ATOM 2103 O O . ASP 126 126 ? A -20.394 6.576 42.204 1.000 1 A ASP 30.530 1
ATOM 2104 C CB . ASP 126 126 ? A -22.002 8.919 43.527 1.000 1 A ASP 30.530 1
ATOM 2105 C CG . ASP 126 126 ? A -22.942 9.454 44.626 1.000 1 A ASP 30.530 1
ATOM 2106 O OD1 . ASP 126 126 ? A -22.797 9.061 45.805 1.000 1 A ASP 30.530 1
ATOM 2107 O OD2 . ASP 126 126 ? A -23.854 10.226 44.237 1.000 1 A ASP 30.530 1
ATOM 2108 H H . ASP 126 126 ? A -19.105 8.933 43.013 1.000 1 A ASP 30.530 1
ATOM 2109 H HA . ASP 126 126 ? A -20.964 7.930 45.102 1.000 1 A ASP 30.530 1
ATOM 2110 H HB2 . ASP 126 126 ? A -21.655 9.750 42.913 1.000 1 A ASP 30.530 1
ATOM 2111 H HB3 . ASP 126 126 ? A -22.595 8.271 42.881 1.000 1 A ASP 30.530 1
ATOM 2112 N N . VAL 127 127 ? A -20.698 5.775 44.302 1.000 1 A VAL 28.170 1
ATOM 2113 C CA . VAL 127 127 ? A -20.638 4.337 44.115 1.000 1 A VAL 28.170 1
ATOM 2114 C C . VAL 127 127 ? A -21.458 3.911 42.897 1.000 1 A VAL 28.170 1
ATOM 2115 O O . VAL 127 127 ? A -22.636 4.226 42.742 1.000 1 A VAL 28.170 1
ATOM 2116 C CB . VAL 127 127 ? A -21.140 3.697 45.424 1.000 1 A VAL 28.170 1
ATOM 2117 C CG1 . VAL 127 127 ? A -21.283 2.176 45.346 1.000 1 A VAL 28.170 1
ATOM 2118 C CG2 . VAL 127 127 ? A -20.169 4.024 46.575 1.000 1 A VAL 28.170 1
ATOM 2119 H H . VAL 127 127 ? A -20.915 6.085 45.239 1.000 1 A VAL 28.170 1
ATOM 2120 H HA . VAL 127 127 ? A -19.598 4.049 43.962 1.000 1 A VAL 28.170 1
ATOM 2121 H HB . VAL 127 127 ? A -22.118 4.110 45.672 1.000 1 A VAL 28.170 1
ATOM 2122 H HG11 . VAL 127 127 ? A -20.332 1.717 45.075 1.000 1 A VAL 28.170 1
ATOM 2123 H HG12 . VAL 127 127 ? A -21.609 1.788 46.311 1.000 1 A VAL 28.170 1
ATOM 2124 H HG13 . VAL 127 127 ? A -22.040 1.908 44.609 1.000 1 A VAL 28.170 1
ATOM 2125 H HG21 . VAL 127 127 ? A -20.121 5.099 46.752 1.000 1 A VAL 28.170 1
ATOM 2126 H HG22 . VAL 127 127 ? A -19.171 3.650 46.346 1.000 1 A VAL 28.170 1
ATOM 2127 H HG23 . VAL 127 127 ? A -20.522 3.556 47.493 1.000 1 A VAL 28.170 1
ATOM 2128 N N . LEU 128 128 ? A -20.790 3.164 42.025 1.000 1 A LEU 29.230 1
ATOM 2129 C CA . LEU 128 128 ? A -21.338 2.474 40.871 1.000 1 A LEU 29.230 1
ATOM 2130 C C . LEU 128 128 ? A -22.370 1.426 41.341 1.000 1 A LEU 29.230 1
ATOM 2131 O O . LEU 128 128 ? A -22.027 0.263 41.523 1.000 1 A LEU 29.230 1
ATOM 2132 C CB . LEU 128 128 ? A -20.114 1.847 40.156 1.000 1 A LEU 29.230 1
ATOM 2133 C CG . LEU 128 128 ? A -20.342 1.441 38.693 1.000 1 A LEU 29.230 1
ATOM 2134 C CD1 . LEU 128 128 ? A -19.998 2.609 37.761 1.000 1 A LEU 29.230 1
ATOM 2135 C CD2 . LEU 128 128 ? A -19.449 0.261 38.308 1.000 1 A LEU 29.230 1
ATOM 2136 H H . LEU 128 128 ? A -19.817 2.991 42.236 1.000 1 A LEU 29.230 1
ATOM 2137 H HA . LEU 128 128 ? A -21.828 3.200 40.222 1.000 1 A LEU 29.230 1
ATOM 2138 H HB2 . LEU 128 128 ? A -19.281 2.550 40.183 1.000 1 A LEU 29.230 1
ATOM 2139 H HB3 . LEU 128 128 ? A -19.787 0.978 40.727 1.000 1 A LEU 29.230 1
ATOM 2140 H HG . LEU 128 128 ? A -21.383 1.153 38.545 1.000 1 A LEU 29.230 1
ATOM 2141 H HD11 . LEU 128 128 ? A -20.203 2.324 36.730 1.000 1 A LEU 29.230 1
ATOM 2142 H HD12 . LEU 128 128 ? A -20.606 3.474 38.028 1.000 1 A LEU 29.230 1
ATOM 2143 H HD13 . LEU 128 128 ? A -18.944 2.869 37.864 1.000 1 A LEU 29.230 1
ATOM 2144 H HD21 . LEU 128 128 ? A -18.400 0.514 38.459 1.000 1 A LEU 29.230 1
ATOM 2145 H HD22 . LEU 128 128 ? A -19.614 -0.013 37.266 1.000 1 A LEU 29.230 1
ATOM 2146 H HD23 . LEU 128 128 ? A -19.698 -0.597 38.933 1.000 1 A LEU 29.230 1
ATOM 2147 N N . GLU 129 129 ? A -23.632 1.799 41.563 1.000 1 A GLU 27.000 1
ATOM 2148 C CA . GLU 129 129 ? A -24.688 0.804 41.798 1.000 1 A GLU 27.000 1
ATOM 2149 C C . GLU 129 129 ? A -24.968 0.010 40.506 1.000 1 A GLU 27.000 1
ATOM 2150 O O . GLU 129 129 ? A -25.673 0.457 39.600 1.000 1 A GLU 27.000 1
ATOM 2151 C CB . GLU 129 129 ? A -25.973 1.418 42.383 1.000 1 A GLU 27.000 1
ATOM 2152 C CG . GLU 129 129 ? A -25.929 1.555 43.916 1.000 1 A GLU 27.000 1
ATOM 2153 C CD . GLU 129 129 ? A -27.298 1.926 44.521 1.000 1 A GLU 27.000 1
ATOM 2154 O OE1 . GLU 129 129 ? A -27.450 1.743 45.749 1.000 1 A GLU 27.000 1
ATOM 2155 O OE2 . GLU 129 129 ? A -28.195 2.352 43.752 1.000 1 A GLU 27.000 1
ATOM 2156 H H . GLU 129 129 ? A -23.844 2.783 41.644 1.000 1 A GLU 27.000 1
ATOM 2157 H HA . GLU 129 129 ? A -24.325 0.088 42.535 1.000 1 A GLU 27.000 1
ATOM 2158 H HB2 . GLU 129 129 ? A -26.799 0.751 42.138 1.000 1 A GLU 27.000 1
ATOM 2159 H HB3 . GLU 129 129 ? A -26.164 2.386 41.919 1.000 1 A GLU 27.000 1
ATOM 2160 H HG2 . GLU 129 129 ? A -25.191 2.312 44.181 1.000 1 A GLU 27.000 1
ATOM 2161 H HG3 . GLU 129 129 ? A -25.605 0.604 44.337 1.000 1 A GLU 27.000 1
ATOM 2162 N N . ASN 130 130 ? A -24.360 -1.179 40.434 1.000 1 A ASN 24.480 1
ATOM 2163 C CA . ASN 130 130 ? A -24.841 -2.403 39.786 1.000 1 A ASN 24.480 1
ATOM 2164 C C . ASN 130 130 ? A -25.629 -2.248 38.473 1.000 1 A ASN 24.480 1
ATOM 2165 O O . ASN 130 130 ? A -26.787 -2.653 38.368 1.000 1 A ASN 24.480 1
ATOM 2166 C CB . ASN 130 130 ? A -25.600 -3.241 40.836 1.000 1 A ASN 24.480 1
ATOM 2167 C CG . ASN 130 130 ? A -24.686 -3.907 41.846 1.000 1 A ASN 24.480 1
ATOM 2168 O OD1 . ASN 130 130 ? A -23.484 -4.000 41.676 1.000 1 A ASN 24.480 1
ATOM 2169 N ND2 . ASN 130 130 ? A -25.232 -4.421 42.921 1.000 1 A ASN 24.480 1
ATOM 2170 H H . ASN 130 130 ? A -23.620 -1.317 41.106 1.000 1 A ASN 24.480 1
ATOM 2171 H HA . ASN 130 130 ? A -23.956 -2.973 39.503 1.000 1 A ASN 24.480 1
ATOM 2172 H HB2 . ASN 130 130 ? A -26.140 -4.049 40.342 1.000 1 A ASN 24.480 1
ATOM 2173 H HB3 . ASN 130 130 ? A -26.327 -2.615 41.353 1.000 1 A ASN 24.480 1
ATOM 2174 H HD21 . ASN 130 130 ? A -24.592 -4.841 43.580 1.000 1 A ASN 24.480 1
ATOM 2175 H HD22 . ASN 130 130 ? A -26.221 -4.320 43.100 1.000 1 A ASN 24.480 1
ATOM 2176 N N . ILE 131 131 ? A -24.960 -1.795 37.412 1.000 1 A ILE 28.480 1
ATOM 2177 C CA . ILE 131 131 ? A -25.307 -2.264 36.066 1.000 1 A ILE 28.480 1
ATOM 2178 C C . ILE 131 131 ? A -24.284 -3.336 35.703 1.000 1 A ILE 28.480 1
ATOM 2179 O O . ILE 131 131 ? A -23.177 -3.014 35.276 1.000 1 A ILE 28.480 1
ATOM 2180 C CB . ILE 131 131 ? A -25.427 -1.119 35.037 1.000 1 A ILE 28.480 1
ATOM 2181 C CG1 . ILE 131 131 ? A -26.476 -0.083 35.506 1.000 1 A ILE 28.480 1
ATOM 2182 C CG2 . ILE 131 131 ? A -25.836 -1.707 33.670 1.000 1 A ILE 28.480 1
ATOM 2183 C CD1 . ILE 131 131 ? A -26.641 1.125 34.575 1.000 1 A ILE 28.480 1
ATOM 2184 H H . ILE 131 131 ? A -24.028 -1.438 37.568 1.000 1 A ILE 28.480 1
ATOM 2185 H HA . ILE 131 131 ? A -26.282 -2.751 36.087 1.000 1 A ILE 28.480 1
ATOM 2186 H HB . ILE 131 131 ? A -24.461 -0.626 34.938 1.000 1 A ILE 28.480 1
ATOM 2187 H HG12 . ILE 131 131 ? A -27.443 -0.572 35.624 1.000 1 A ILE 28.480 1
ATOM 2188 H HG13 . ILE 131 131 ? A -26.180 0.305 36.481 1.000 1 A ILE 28.480 1
ATOM 2189 H HG21 . ILE 131 131 ? A -26.818 -2.174 33.741 1.000 1 A ILE 28.480 1
ATOM 2190 H HG22 . ILE 131 131 ? A -25.118 -2.466 33.357 1.000 1 A ILE 28.480 1
ATOM 2191 H HG23 . ILE 131 131 ? A -25.856 -0.930 32.906 1.000 1 A ILE 28.480 1
ATOM 2192 H HD11 . ILE 131 131 ? A -25.669 1.577 34.380 1.000 1 A ILE 28.480 1
ATOM 2193 H HD12 . ILE 131 131 ? A -27.284 1.862 35.056 1.000 1 A ILE 28.480 1
ATOM 2194 H HD13 . ILE 131 131 ? A -27.104 0.823 33.635 1.000 1 A ILE 28.480 1
ATOM 2195 N N . ASN 132 132 ? A -24.675 -4.601 35.886 1.000 1 A ASN 23.000 1
ATOM 2196 C CA . ASN 132 132 ? A -24.038 -5.751 35.247 1.000 1 A ASN 23.000 1
ATOM 2197 C C . ASN 132 132 ? A -24.021 -5.496 33.734 1.000 1 A ASN 23.000 1
ATOM 2198 O O . ASN 132 132 ? A -25.026 -5.667 33.046 1.000 1 A ASN 23.000 1
ATOM 2199 C CB . ASN 132 132 ? A -24.827 -7.043 35.580 1.000 1 A ASN 23.000 1
ATOM 2200 C CG . ASN 132 132 ? A -24.216 -7.902 36.674 1.000 1 A ASN 23.000 1
ATOM 2201 O OD1 . ASN 132 132 ? A -23.110 -7.690 37.133 1.000 1 A ASN 23.000 1
ATOM 2202 N ND2 . ASN 132 132 ? A -24.913 -8.923 37.112 1.000 1 A ASN 23.000 1
ATOM 2203 H H . ASN 132 132 ? A -25.567 -4.758 36.331 1.000 1 A ASN 23.000 1
ATOM 2204 H HA . ASN 132 132 ? A -23.006 -5.841 35.587 1.000 1 A ASN 23.000 1
ATOM 2205 H HB2 . ASN 132 132 ? A -25.858 -6.807 35.841 1.000 1 A ASN 23.000 1
ATOM 2206 H HB3 . ASN 132 132 ? A -24.857 -7.679 34.696 1.000 1 A ASN 23.000 1
ATOM 2207 H HD21 . ASN 132 132 ? A -24.451 -9.500 37.800 1.000 1 A ASN 23.000 1
ATOM 2208 H HD22 . ASN 132 132 ? A -25.799 -9.169 36.693 1.000 1 A ASN 23.000 1
ATOM 2209 N N . LEU 133 133 ? A -22.894 -5.022 33.223 1.000 1 A LEU 28.000 1
ATOM 2210 C CA . LEU 133 133 ? A -22.580 -5.007 31.805 1.000 1 A LEU 28.000 1
ATOM 2211 C C . LEU 133 133 ? A -21.340 -5.875 31.669 1.000 1 A LEU 28.000 1
ATOM 2212 O O . LEU 133 133 ? A -20.247 -5.447 32.031 1.000 1 A LEU 28.000 1
ATOM 2213 C CB . LEU 133 133 ? A -22.395 -3.557 31.312 1.000 1 A LEU 28.000 1
ATOM 2214 C CG . LEU 133 133 ? A -23.682 -2.990 30.683 1.000 1 A LEU 28.000 1
ATOM 2215 C CD1 . LEU 133 133 ? A -23.731 -1.465 30.806 1.000 1 A LEU 28.000 1
ATOM 2216 C CD2 . LEU 133 133 ? A -23.766 -3.325 29.190 1.000 1 A LEU 28.000 1
ATOM 2217 H H . LEU 133 133 ? A -22.143 -4.806 33.863 1.000 1 A LEU 28.000 1
ATOM 2218 H HA . LEU 133 133 ? A -23.376 -5.481 31.231 1.000 1 A LEU 28.000 1
ATOM 2219 H HB2 . LEU 133 133 ? A -22.082 -2.939 32.154 1.000 1 A LEU 28.000 1
ATOM 2220 H HB3 . LEU 133 133 ? A -21.594 -3.524 30.573 1.000 1 A LEU 28.000 1
ATOM 2221 H HG . LEU 133 133 ? A -24.555 -3.397 31.193 1.000 1 A LEU 28.000 1
ATOM 2222 H HD11 . LEU 133 133 ? A -23.641 -1.193 31.858 1.000 1 A LEU 28.000 1
ATOM 2223 H HD12 . LEU 133 133 ? A -24.684 -1.101 30.422 1.000 1 A LEU 28.000 1
ATOM 2224 H HD13 . LEU 133 133 ? A -22.898 -1.026 30.257 1.000 1 A LEU 28.000 1
ATOM 2225 H HD21 . LEU 133 133 ? A -23.730 -4.408 29.069 1.000 1 A LEU 28.000 1
ATOM 2226 H HD22 . LEU 133 133 ? A -24.711 -2.968 28.780 1.000 1 A LEU 28.000 1
ATOM 2227 H HD23 . LEU 133 133 ? A -22.923 -2.891 28.652 1.000 1 A LEU 28.000 1
ATOM 2228 N N . GLU 134 134 ? A -21.556 -7.106 31.206 1.000 1 A GLU 22.330 1
ATOM 2229 C CA . GLU 134 134 ? A -20.510 -8.015 30.746 1.000 1 A GLU 22.330 1
ATOM 2230 C C . GLU 134 134 ? A -19.479 -7.242 29.917 1.000 1 A GLU 22.330 1
ATOM 2231 O O . GLU 134 134 ? A -19.777 -6.649 28.875 1.000 1 A GLU 22.330 1
ATOM 2232 C CB . GLU 134 134 ? A -21.136 -9.139 29.904 1.000 1 A GLU 22.330 1
ATOM 2233 C CG . GLU 134 134 ? A -21.484 -10.369 30.753 1.000 1 A GLU 22.330 1
ATOM 2234 C CD . GLU 134 134 ? A -22.300 -11.408 29.968 1.000 1 A GLU 22.330 1
ATOM 2235 O OE1 . GLU 134 134 ? A -22.051 -12.616 30.171 1.000 1 A GLU 22.330 1
ATOM 2236 O OE2 . GLU 134 134 ? A -23.200 -10.978 29.210 1.000 1 A GLU 22.330 1
ATOM 2237 H H . GLU 134 134 ? A -22.504 -7.390 31.006 1.000 1 A GLU 22.330 1
ATOM 2238 H HA . GLU 134 134 ? A -20.006 -8.459 31.604 1.000 1 A GLU 22.330 1
ATOM 2239 H HB2 . GLU 134 134 ? A -20.428 -9.456 29.139 1.000 1 A GLU 22.330 1
ATOM 2240 H HB3 . GLU 134 134 ? A -22.022 -8.752 29.402 1.000 1 A GLU 22.330 1
ATOM 2241 H HG2 . GLU 134 134 ? A -22.062 -10.047 31.619 1.000 1 A GLU 22.330 1
ATOM 2242 H HG3 . GLU 134 134 ? A -20.556 -10.812 31.115 1.000 1 A GLU 22.330 1
ATOM 2243 N N . TYR 135 135 ? A -18.261 -7.214 30.445 1.000 1 A TYR 27.800 1
ATOM 2244 C CA . TYR 135 135 ? A -17.077 -6.704 29.784 1.000 1 A TYR 27.800 1
ATOM 2245 C C . TYR 135 135 ? A -16.601 -7.759 28.781 1.000 1 A TYR 27.800 1
ATOM 2246 O O . TYR 135 135 ? A -16.016 -8.763 29.169 1.000 1 A TYR 27.800 1
ATOM 2247 C CB . TYR 135 135 ? A -16.003 -6.399 30.846 1.000 1 A TYR 27.800 1
ATOM 2248 C CG . TYR 135 135 ? A -15.943 -4.955 31.310 1.000 1 A TYR 27.800 1
ATOM 2249 C CD1 . TYR 135 135 ? A -14.887 -4.137 30.863 1.000 1 A TYR 27.800 1
ATOM 2250 C CD2 . TYR 135 135 ? A -16.899 -4.438 32.207 1.000 1 A TYR 27.800 1
ATOM 2251 C CE1 . TYR 135 135 ? A -14.770 -2.813 31.323 1.000 1 A TYR 27.800 1
ATOM 2252 C CE2 . TYR 135 135 ? A -16.796 -3.105 32.658 1.000 1 A TYR 27.800 1
ATOM 2253 C CZ . TYR 135 135 ? A -15.725 -2.296 32.224 1.000 1 A TYR 27.800 1
ATOM 2254 O OH . TYR 135 135 ? A -15.602 -1.017 32.671 1.000 1 A TYR 27.800 1
ATOM 2255 H H . TYR 135 135 ? A -18.114 -7.708 31.314 1.000 1 A TYR 27.800 1
ATOM 2256 H HA . TYR 135 135 ? A -17.314 -5.787 29.245 1.000 1 A TYR 27.800 1
ATOM 2257 H HB2 . TYR 135 135 ? A -16.137 -7.047 31.712 1.000 1 A TYR 27.800 1
ATOM 2258 H HB3 . TYR 135 135 ? A -15.027 -6.651 30.431 1.000 1 A TYR 27.800 1
ATOM 2259 H HD1 . TYR 135 135 ? A -14.144 -4.543 30.193 1.000 1 A TYR 27.800 1
ATOM 2260 H HD2 . TYR 135 135 ? A -17.706 -5.066 32.552 1.000 1 A TYR 27.800 1
ATOM 2261 H HE1 . TYR 135 135 ? A -13.934 -2.209 31.002 1.000 1 A TYR 27.800 1
ATOM 2262 H HE2 . TYR 135 135 ? A -17.517 -2.712 33.359 1.000 1 A TYR 27.800 1
ATOM 2263 H HH . TYR 135 135 ? A -14.714 -0.690 32.510 1.000 1 A TYR 27.800 1
ATOM 2264 N N . GLY 136 136 ? A -16.843 -7.516 27.493 1.000 1 A GLY 24.750 1
ATOM 2265 C CA . GLY 136 136 ? A -16.052 -8.104 26.414 1.000 1 A GLY 24.750 1
ATOM 2266 C C . GLY 136 136 ? A -14.859 -7.197 26.120 1.000 1 A GLY 24.750 1
ATOM 2267 O O . GLY 136 136 ? A -15.027 -6.141 25.508 1.000 1 A GLY 24.750 1
ATOM 2268 H H . GLY 136 136 ? A -17.446 -6.739 27.263 1.000 1 A GLY 24.750 1
ATOM 2269 H HA2 . GLY 136 136 ? A -15.702 -9.100 26.687 1.000 1 A GLY 24.750 1
ATOM 2270 H HA3 . GLY 136 136 ? A -16.657 -8.190 25.511 1.000 1 A GLY 24.750 1
ATOM 2271 N N . ASP 137 137 ? A -13.697 -7.620 26.606 1.000 1 A ASP 26.250 1
ATOM 2272 C CA . ASP 137 137 ? A -12.334 -7.179 26.304 1.000 1 A ASP 26.250 1
ATOM 2273 C C . ASP 137 137 ? A -11.939 -5.729 26.627 1.000 1 A ASP 26.250 1
ATOM 2274 O O . ASP 137 137 ? A -12.095 -4.767 25.866 1.000 1 A ASP 26.250 1
ATOM 2275 C CB . ASP 137 137 ? A -11.908 -7.679 24.920 1.000 1 A ASP 26.250 1
ATOM 2276 C CG . ASP 137 137 ? A -11.979 -9.212 24.825 1.000 1 A ASP 26.250 1
ATOM 2277 O OD1 . ASP 137 137 ? A -11.975 -9.873 25.890 1.000 1 A ASP 26.250 1
ATOM 2278 O OD2 . ASP 137 137 ? A -12.084 -9.696 23.679 1.000 1 A ASP 26.250 1
ATOM 2279 H H . ASP 137 137 ? A -13.720 -8.530 27.043 1.000 1 A ASP 26.250 1
ATOM 2280 H HA . ASP 137 137 ? A -11.713 -7.770 26.977 1.000 1 A ASP 26.250 1
ATOM 2281 H HB2 . ASP 137 137 ? A -12.545 -7.228 24.159 1.000 1 A ASP 26.250 1
ATOM 2282 H HB3 . ASP 137 137 ? A -10.880 -7.367 24.734 1.000 1 A ASP 26.250 1
ATOM 2283 N N . SER 138 138 ? A -11.301 -5.633 27.795 1.000 1 A SER 28.640 1
ATOM 2284 C CA . SER 138 138 ? A -10.122 -4.810 28.045 1.000 1 A SER 28.640 1
ATOM 2285 C C . SER 138 138 ? A -9.122 -4.906 26.887 1.000 1 A SER 28.640 1
ATOM 2286 O O . SER 138 138 ? A -8.427 -5.905 26.738 1.000 1 A SER 28.640 1
ATOM 2287 C CB . SER 138 138 ? A -9.441 -5.357 29.313 1.000 1 A SER 28.640 1
ATOM 2288 O OG . SER 138 138 ? A -9.297 -6.764 29.223 1.000 1 A SER 28.640 1
ATOM 2289 H H . SER 138 138 ? A -11.299 -6.478 28.347 1.000 1 A SER 28.640 1
ATOM 2290 H HA . SER 138 138 ? A -10.409 -3.770 28.203 1.000 1 A SER 28.640 1
ATOM 2291 H HB2 . SER 138 138 ? A -10.059 -5.123 30.181 1.000 1 A SER 28.640 1
ATOM 2292 H HB3 . SER 138 138 ? A -8.465 -4.891 29.443 1.000 1 A SER 28.640 1
ATOM 2293 H HG . SER 138 138 ? A -8.730 -6.951 28.471 1.000 1 A SER 28.640 1
ATOM 2294 N N . ALA 139 139 ? A -9.012 -3.848 26.095 1.000 1 A ALA 28.390 1
ATOM 2295 C CA . ALA 139 139 ? A -7.774 -3.550 25.396 1.000 1 A ALA 28.390 1
ATOM 2296 C C . ALA 139 139 ? A -7.288 -2.220 25.962 1.000 1 A ALA 28.390 1
ATOM 2297 O O . ALA 139 139 ? A -7.945 -1.186 25.788 1.000 1 A ALA 28.390 1
ATOM 2298 C CB . ALA 139 139 ? A -7.995 -3.554 23.880 1.000 1 A ALA 28.390 1
ATOM 2299 H H . ALA 139 139 ? A -9.666 -3.087 26.210 1.000 1 A ALA 28.390 1
ATOM 2300 H HA . ALA 139 139 ? A -7.019 -4.305 25.614 1.000 1 A ALA 28.390 1
ATOM 2301 H HB1 . ALA 139 139 ? A -8.322 -4.544 23.564 1.000 1 A ALA 28.390 1
ATOM 2302 H HB2 . ALA 139 139 ? A -7.055 -3.314 23.383 1.000 1 A ALA 28.390 1
ATOM 2303 H HB3 . ALA 139 139 ? A -8.745 -2.810 23.610 1.000 1 A ALA 28.390 1
ATOM 2304 N N . GLU 140 140 ? A -6.196 -2.287 26.719 1.000 1 A GLU 26.500 1
ATOM 2305 C CA . GLU 140 140 ? A -5.329 -1.148 26.986 1.000 1 A GLU 26.500 1
ATOM 2306 C C . GLU 140 140 ? A -5.105 -0.373 25.681 1.000 1 A GLU 26.500 1
ATOM 2307 O O . GLU 140 140 ? A -4.995 -0.952 24.598 1.000 1 A GLU 26.500 1
ATOM 2308 C CB . GLU 140 140 ? A -3.991 -1.655 27.556 1.000 1 A GLU 26.500 1
ATOM 2309 C CG . GLU 140 140 ? A -4.120 -2.054 29.034 1.000 1 A GLU 26.500 1
ATOM 2310 C CD . GLU 140 140 ? A -2.875 -2.768 29.581 1.000 1 A GLU 26.500 1
ATOM 2311 O OE1 . GLU 140 140 ? A -2.429 -2.377 30.683 1.000 1 A GLU 26.500 1
ATOM 2312 O OE2 . GLU 140 140 ? A -2.440 -3.739 28.929 1.000 1 A GLU 26.500 1
ATOM 2313 H H . GLU 140 140 ? A -5.754 -3.189 26.829 1.000 1 A GLU 26.500 1
ATOM 2314 H HA . GLU 140 140 ? A -5.800 -0.486 27.712 1.000 1 A GLU 26.500 1
ATOM 2315 H HB2 . GLU 140 140 ? A -3.649 -2.501 26.960 1.000 1 A GLU 26.500 1
ATOM 2316 H HB3 . GLU 140 140 ? A -3.250 -0.860 27.483 1.000 1 A GLU 26.500 1
ATOM 2317 H HG2 . GLU 140 140 ? A -4.976 -2.719 29.148 1.000 1 A GLU 26.500 1
ATOM 2318 H HG3 . GLU 140 140 ? A -4.329 -1.156 29.616 1.000 1 A GLU 26.500 1
ATOM 2319 N N . PHE 141 141 ? A -5.102 0.956 25.775 1.000 1 A PHE 32.000 1
ATOM 2320 C CA . PHE 141 141 ? A -4.665 1.820 24.686 1.000 1 A PHE 32.000 1
ATOM 2321 C C . PHE 141 141 ? A -3.161 1.587 24.484 1.000 1 A PHE 32.000 1
ATOM 2322 O O . PHE 141 141 ? A -2.343 2.287 25.075 1.000 1 A PHE 32.000 1
ATOM 2323 C CB . PHE 141 141 ? A -4.981 3.292 25.032 1.000 1 A PHE 32.000 1
ATOM 2324 C CG . PHE 141 141 ? A -6.303 3.835 24.523 1.000 1 A PHE 32.000 1
ATOM 2325 C CD1 . PHE 141 141 ? A -6.326 4.575 23.326 1.000 1 A PHE 32.000 1
ATOM 2326 C CD2 . PHE 141 141 ? A -7.491 3.670 25.260 1.000 1 A PHE 32.000 1
ATOM 2327 C CE1 . PHE 141 141 ? A -7.520 5.161 22.873 1.000 1 A PHE 32.000 1
ATOM 2328 C CE2 . PHE 141 141 ? A -8.690 4.257 24.808 1.000 1 A PHE 32.000 1
ATOM 2329 C CZ . PHE 141 141 ? A -8.702 5.008 23.618 1.000 1 A PHE 32.000 1
ATOM 2330 H H . PHE 141 141 ? A -5.142 1.364 26.698 1.000 1 A PHE 32.000 1
ATOM 2331 H HA . PHE 141 141 ? A -5.171 1.551 23.758 1.000 1 A PHE 32.000 1
ATOM 2332 H HB2 . PHE 141 141 ? A -4.919 3.439 26.111 1.000 1 A PHE 32.000 1
ATOM 2333 H HB3 . PHE 141 141 ? A -4.203 3.920 24.599 1.000 1 A PHE 32.000 1
ATOM 2334 H HD1 . PHE 141 141 ? A -5.419 4.701 22.753 1.000 1 A PHE 32.000 1
ATOM 2335 H HD2 . PHE 141 141 ? A -7.471 3.105 26.180 1.000 1 A PHE 32.000 1
ATOM 2336 H HE1 . PHE 141 141 ? A -7.514 5.729 21.954 1.000 1 A PHE 32.000 1
ATOM 2337 H HE2 . PHE 141 141 ? A -9.592 4.141 25.391 1.000 1 A PHE 32.000 1
ATOM 2338 H HZ . PHE 141 141 ? A -9.614 5.474 23.274 1.000 1 A PHE 32.000 1
ATOM 2339 N N . GLU 142 142 ? A -2.788 0.586 23.690 1.000 1 A GLU 28.440 1
ATOM 2340 C CA . GLU 142 142 ? A -1.434 0.504 23.151 1.000 1 A GLU 28.440 1
ATOM 2341 C C . GLU 142 142 ? A -1.230 1.718 22.239 1.000 1 A GLU 28.440 1
ATOM 2342 O O . GLU 142 142 ? A -1.881 1.874 21.203 1.000 1 A GLU 28.440 1
ATOM 2343 C CB . GLU 142 142 ? A -1.184 -0.822 22.417 1.000 1 A GLU 28.440 1
ATOM 2344 C CG . GLU 142 142 ? A -0.874 -1.976 23.386 1.000 1 A GLU 28.440 1
ATOM 2345 C CD . GLU 142 142 ? A -0.571 -3.304 22.671 1.000 1 A GLU 28.440 1
ATOM 2346 O OE1 . GLU 142 142 ? A 0.182 -4.121 23.242 1.000 1 A GLU 28.440 1
ATOM 2347 O OE2 . GLU 142 142 ? A -1.113 -3.524 21.560 1.000 1 A GLU 28.440 1
ATOM 2348 H H . GLU 142 142 ? A -3.477 -0.084 23.379 1.000 1 A GLU 28.440 1
ATOM 2349 H HA . GLU 142 142 ? A -0.716 0.567 23.969 1.000 1 A GLU 28.440 1
ATOM 2350 H HB2 . GLU 142 142 ? A -0.322 -0.694 21.762 1.000 1 A GLU 28.440 1
ATOM 2351 H HB3 . GLU 142 142 ? A -2.059 -1.061 21.813 1.000 1 A GLU 28.440 1
ATOM 2352 H HG2 . GLU 142 142 ? A -0.020 -1.693 24.001 1.000 1 A GLU 28.440 1
ATOM 2353 H HG3 . GLU 142 142 ? A -1.732 -2.116 24.045 1.000 1 A GLU 28.440 1
ATOM 2354 N N . VAL 143 143 ? A -0.363 2.625 22.688 1.000 1 A VAL 28.480 1
ATOM 2355 C CA . VAL 143 143 ? A 0.165 3.736 21.901 1.000 1 A VAL 28.480 1
ATOM 2356 C C . VAL 143 143 ? A 1.046 3.113 20.823 1.000 1 A VAL 28.480 1
ATOM 2357 O O . VAL 143 143 ? A 2.212 2.822 21.065 1.000 1 A VAL 28.480 1
ATOM 2358 C CB . VAL 143 143 ? A 0.956 4.709 22.807 1.000 1 A VAL 28.480 1
ATOM 2359 C CG1 . VAL 143 143 ? A 1.541 5.888 22.021 1.000 1 A VAL 28.480 1
ATOM 2360 C CG2 . VAL 143 143 ? A 0.061 5.290 23.915 1.000 1 A VAL 28.480 1
ATOM 2361 H H . VAL 143 143 ? A 0.072 2.447 23.582 1.000 1 A VAL 28.480 1
ATOM 2362 H HA . VAL 143 143 ? A -0.653 4.275 21.423 1.000 1 A VAL 28.480 1
ATOM 2363 H HB . VAL 143 143 ? A 1.773 4.173 23.290 1.000 1 A VAL 28.480 1
ATOM 2364 H HG11 . VAL 143 143 ? A 0.748 6.433 21.508 1.000 1 A VAL 28.480 1
ATOM 2365 H HG12 . VAL 143 143 ? A 2.072 6.561 22.694 1.000 1 A VAL 28.480 1
ATOM 2366 H HG13 . VAL 143 143 ? A 2.255 5.526 21.281 1.000 1 A VAL 28.480 1
ATOM 2367 H HG21 . VAL 143 143 ? A 0.640 5.981 24.528 1.000 1 A VAL 28.480 1
ATOM 2368 H HG22 . VAL 143 143 ? A -0.312 4.493 24.557 1.000 1 A VAL 28.480 1
ATOM 2369 H HG23 . VAL 143 143 ? A -0.783 5.818 23.470 1.000 1 A VAL 28.480 1
ATOM 2370 N N . TYR 144 144 ? A 0.474 2.827 19.657 1.000 1 A TYR 34.970 1
ATOM 2371 C CA . TYR 144 144 ? A 1.265 2.477 18.483 1.000 1 A TYR 34.970 1
ATOM 2372 C C . TYR 144 144 ? A 1.795 3.768 17.863 1.000 1 A TYR 34.970 1
ATOM 2373 O O . TYR 144 144 ? A 1.015 4.658 17.524 1.000 1 A TYR 34.970 1
ATOM 2374 C CB . TYR 144 144 ? A 0.455 1.620 17.504 1.000 1 A TYR 34.970 1
ATOM 2375 C CG . TYR 144 144 ? A 0.345 0.173 17.946 1.000 1 A TYR 34.970 1
ATOM 2376 C CD1 . TYR 144 144 ? A 1.398 -0.722 17.665 1.000 1 A TYR 34.970 1
ATOM 2377 C CD2 . TYR 144 144 ? A -0.776 -0.269 18.673 1.000 1 A TYR 34.970 1
ATOM 2378 C CE1 . TYR 144 144 ? A 1.332 -2.056 18.113 1.000 1 A TYR 34.970 1
ATOM 2379 C CE2 . TYR 144 144 ? A -0.841 -1.602 19.122 1.000 1 A TYR 34.970 1
ATOM 2380 C CZ . TYR 144 144 ? A 0.220 -2.493 18.858 1.000 1 A TYR 34.970 1
ATOM 2381 O OH . TYR 144 144 ? A 0.190 -3.760 19.342 1.000 1 A TYR 34.970 1
ATOM 2382 H H . TYR 144 144 ? A -0.521 2.967 19.552 1.000 1 A TYR 34.970 1
ATOM 2383 H HA . TYR 144 144 ? A 2.124 1.882 18.796 1.000 1 A TYR 34.970 1
ATOM 2384 H HB2 . TYR 144 144 ? A 0.953 1.639 16.534 1.000 1 A TYR 34.970 1
ATOM 2385 H HB3 . TYR 144 144 ? A -0.538 2.049 17.371 1.000 1 A TYR 34.970 1
ATOM 2386 H HD1 . TYR 144 144 ? A 2.267 -0.376 17.126 1.000 1 A TYR 34.970 1
ATOM 2387 H HD2 . TYR 144 144 ? A -1.567 0.423 18.923 1.000 1 A TYR 34.970 1
ATOM 2388 H HE1 . TYR 144 144 ? A 2.147 -2.742 17.931 1.000 1 A TYR 34.970 1
ATOM 2389 H HE2 . TYR 144 144 ? A -1.684 -1.946 19.703 1.000 1 A TYR 34.970 1
ATOM 2390 H HH . TYR 144 144 ? A -0.361 -3.790 20.128 1.000 1 A TYR 34.970 1
ATOM 2391 N N . ASP 145 145 ? A 3.120 3.863 17.762 1.000 1 A ASP 29.840 1
ATOM 2392 C CA . ASP 145 145 ? A 3.830 4.960 17.111 1.000 1 A ASP 29.840 1
ATOM 2393 C C . ASP 145 145 ? A 3.302 5.168 15.679 1.000 1 A ASP 29.840 1
ATOM 2394 O O . ASP 145 145 ? A 3.475 4.317 14.801 1.000 1 A ASP 29.840 1
ATOM 2395 C CB . ASP 145 145 ? A 5.343 4.659 17.090 1.000 1 A ASP 29.840 1
ATOM 2396 C CG . ASP 145 145 ? A 6.054 4.888 18.429 1.000 1 A ASP 29.840 1
ATOM 2397 O OD1 . ASP 145 145 ? A 5.754 5.916 19.078 1.000 1 A ASP 29.840 1
ATOM 2398 O OD2 . ASP 145 145 ? A 6.930 4.059 18.766 1.000 1 A ASP 29.840 1
ATOM 2399 H H . ASP 145 145 ? A 3.687 3.126 18.156 1.000 1 A ASP 29.840 1
ATOM 2400 H HA . ASP 145 145 ? A 3.669 5.878 17.675 1.000 1 A ASP 29.840 1
ATOM 2401 H HB2 . ASP 145 145 ? A 5.508 3.638 16.747 1.000 1 A ASP 29.840 1
ATOM 2402 H HB3 . ASP 145 145 ? A 5.806 5.332 16.369 1.000 1 A ASP 29.840 1
ATOM 2403 N N . ASP 146 146 ? A 2.659 6.315 15.446 1.000 1 A ASP 32.160 1
ATOM 2404 C CA . ASP 146 146 ? A 2.277 6.815 14.124 1.000 1 A ASP 32.160 1
ATOM 2405 C C . ASP 146 146 ? A 3.552 7.117 13.310 1.000 1 A ASP 32.160 1
ATOM 2406 O O . ASP 146 146 ? A 4.032 8.248 13.251 1.000 1 A ASP 32.160 1
ATOM 2407 C CB . ASP 146 146 ? A 1.389 8.082 14.253 1.000 1 A ASP 32.160 1
ATOM 2408 C CG . ASP 146 146 ? A -0.133 7.870 14.218 1.000 1 A ASP 32.160 1
ATOM 2409 O OD1 . ASP 146 146 ? A -0.600 6.910 13.565 1.000 1 A ASP 32.160 1
ATOM 2410 O OD2 . ASP 146 146 ? A -0.848 8.756 14.744 1.000 1 A ASP 32.160 1
ATOM 2411 H H . ASP 146 146 ? A 2.468 6.910 16.240 1.000 1 A ASP 32.160 1
ATOM 2412 H HA . ASP 146 146 ? A 1.716 6.042 13.597 1.000 1 A ASP 32.160 1
ATOM 2413 H HB2 . ASP 146 146 ? A 1.598 8.742 13.412 1.000 1 A ASP 32.160 1
ATOM 2414 H HB3 . ASP 146 146 ? A 1.663 8.625 15.158 1.000 1 A ASP 32.160 1
ATOM 2415 N N . TYR 147 147 ? A 4.104 6.106 12.643 1.000 1 A TYR 33.120 1
ATOM 2416 C CA . TYR 147 147 ? A 5.021 6.289 11.514 1.000 1 A TYR 33.120 1
ATOM 2417 C C . TYR 147 147 ? A 4.300 5.989 10.187 1.000 1 A TYR 33.120 1
ATOM 2418 O O . TYR 147 147 ? A 4.807 5.255 9.343 1.000 1 A TYR 33.120 1
ATOM 2419 C CB . TYR 147 147 ? A 6.336 5.513 11.712 1.000 1 A TYR 33.120 1
ATOM 2420 C CG . TYR 147 147 ? A 7.291 6.094 12.743 1.000 1 A TYR 33.120 1
ATOM 2421 C CD1 . TYR 147 147 ? A 8.089 7.212 12.420 1.000 1 A TYR 33.120 1
ATOM 2422 C CD2 . TYR 147 147 ? A 7.416 5.491 14.008 1.000 1 A TYR 33.120 1
ATOM 2423 C CE1 . TYR 147 147 ? A 9.008 7.723 13.358 1.000 1 A TYR 33.120 1
ATOM 2424 C CE2 . TYR 147 147 ? A 8.337 5.994 14.948 1.000 1 A TYR 33.120 1
ATOM 2425 C CZ . TYR 147 147 ? A 9.135 7.109 14.625 1.000 1 A TYR 33.120 1
ATOM 2426 O OH . TYR 147 147 ? A 10.032 7.593 15.525 1.000 1 A TYR 33.120 1
ATOM 2427 H H . TYR 147 147 ? A 3.794 5.176 12.885 1.000 1 A TYR 33.120 1
ATOM 2428 H HA . TYR 147 147 ? A 5.298 7.342 11.453 1.000 1 A TYR 33.120 1
ATOM 2429 H HB2 . TYR 147 147 ? A 6.877 5.493 10.766 1.000 1 A TYR 33.120 1
ATOM 2430 H HB3 . TYR 147 147 ? A 6.102 4.480 11.969 1.000 1 A TYR 33.120 1
ATOM 2431 H HD1 . TYR 147 147 ? A 7.990 7.674 11.449 1.000 1 A TYR 33.120 1
ATOM 2432 H HD2 . TYR 147 147 ? A 6.793 4.647 14.268 1.000 1 A TYR 33.120 1
ATOM 2433 H HE1 . TYR 147 147 ? A 9.614 8.581 13.107 1.000 1 A TYR 33.120 1
ATOM 2434 H HE2 . TYR 147 147 ? A 8.420 5.544 15.927 1.000 1 A TYR 33.120 1
ATOM 2435 H HH . TYR 147 147 ? A 10.464 8.386 15.200 1.000 1 A TYR 33.120 1
ATOM 2436 N N . GLU 148 148 ? A 3.102 6.544 9.968 1.000 1 A GLU 39.340 1
ATOM 2437 C CA . GLU 148 148 ? A 2.543 6.635 8.611 1.000 1 A GLU 39.340 1
ATOM 2438 C C . GLU 148 148 ? A 3.093 7.906 7.948 1.000 1 A GLU 39.340 1
ATOM 2439 O O . GLU 148 148 ? A 2.687 9.020 8.284 1.000 1 A GLU 39.340 1
ATOM 2440 C CB . GLU 148 148 ? A 0.996 6.601 8.587 1.000 1 A GLU 39.340 1
ATOM 2441 C CG . GLU 148 148 ? A 0.400 5.186 8.714 1.000 1 A GLU 39.340 1
ATOM 2442 C CD . GLU 148 148 ? A -1.120 5.104 8.414 1.000 1 A GLU 39.340 1
ATOM 2443 O OE1 . GLU 148 148 ? A -1.562 4.016 7.979 1.000 1 A GLU 39.340 1
ATOM 2444 O OE2 . GLU 148 148 ? A -1.878 6.107 8.566 1.000 1 A GLU 39.340 1
ATOM 2445 H H . GLU 148 148 ? A 2.695 7.113 10.696 1.000 1 A GLU 39.340 1
ATOM 2446 H HA . GLU 148 148 ? A 2.883 5.787 8.017 1.000 1 A GLU 39.340 1
ATOM 2447 H HB2 . GLU 148 148 ? A 0.600 7.243 9.375 1.000 1 A GLU 39.340 1
ATOM 2448 H HB3 . GLU 148 148 ? A 0.670 7.005 7.628 1.000 1 A GLU 39.340 1
ATOM 2449 H HG2 . GLU 148 148 ? A 0.589 4.815 9.721 1.000 1 A GLU 39.340 1
ATOM 2450 H HG3 . GLU 148 148 ? A 0.926 4.535 8.015 1.000 1 A GLU 39.340 1
ATOM 2451 N N . HIS 149 149 ? A 4.012 7.761 6.987 1.000 1 A HIS 37.120 1
ATOM 2452 C CA . HIS 149 149 ? A 4.361 8.850 6.074 1.000 1 A HIS 37.120 1
ATOM 2453 C C . HIS 149 149 ? A 3.077 9.339 5.375 1.000 1 A HIS 37.120 1
ATOM 2454 O O . HIS 149 149 ? A 2.494 8.672 4.520 1.000 1 A HIS 37.120 1
ATOM 2455 C CB . HIS 149 149 ? A 5.456 8.405 5.085 1.000 1 A HIS 37.120 1
ATOM 2456 C CG . HIS 149 149 ? A 6.860 8.636 5.599 1.000 1 A HIS 37.120 1
ATOM 2457 N ND1 . HIS 149 149 ? A 7.436 9.866 5.834 1.000 1 A HIS 37.120 1
ATOM 2458 C CD2 . HIS 149 149 ? A 7.815 7.692 5.870 1.000 1 A HIS 37.120 1
ATOM 2459 C CE1 . HIS 149 149 ? A 8.699 9.666 6.244 1.000 1 A HIS 37.120 1
ATOM 2460 N NE2 . HIS 149 149 ? A 8.975 8.357 6.292 1.000 1 A HIS 37.120 1
ATOM 2461 H H . HIS 149 149 ? A 4.361 6.835 6.783 1.000 1 A HIS 37.120 1
ATOM 2462 H HA . HIS 149 149 ? A 4.755 9.678 6.664 1.000 1 A HIS 37.120 1
ATOM 2463 H HB2 . HIS 149 149 ? A 5.353 8.981 4.165 1.000 1 A HIS 37.120 1
ATOM 2464 H HB3 . HIS 149 149 ? A 5.322 7.356 4.821 1.000 1 A HIS 37.120 1
ATOM 2465 H HD1 . HIS 149 149 ? A 7.012 10.764 5.651 1.000 1 A HIS 37.120 1
ATOM 2466 H HD2 . HIS 149 149 ? A 7.698 6.624 5.763 1.000 1 A HIS 37.120 1
ATOM 2467 H HE1 . HIS 149 149 ? A 9.408 10.445 6.484 1.000 1 A HIS 37.120 1
ATOM 2468 N N . LEU 150 150 ? A 2.583 10.500 5.813 1.000 1 A LEU 45.160 1
ATOM 2469 C CA . LEU 150 150 ? A 1.300 11.065 5.406 1.000 1 A LEU 45.160 1
ATOM 2470 C C . LEU 150 150 ? A 1.333 11.465 3.932 1.000 1 A LEU 45.160 1
ATOM 2471 O O . LEU 150 150 ? A 1.824 12.531 3.566 1.000 1 A LEU 45.160 1
ATOM 2472 C CB . LEU 150 150 ? A 0.972 12.277 6.301 1.000 1 A LEU 45.160 1
ATOM 2473 C CG . LEU 150 150 ? A 0.412 11.885 7.683 1.000 1 A LEU 45.160 1
ATOM 2474 C CD1 . LEU 150 150 ? A 0.951 12.823 8.762 1.000 1 A LEU 45.160 1
ATOM 2475 C CD2 . LEU 150 150 ? A -1.118 11.968 7.697 1.000 1 A LEU 45.160 1
ATOM 2476 H H . LEU 150 150 ? A 3.034 10.901 6.623 1.000 1 A LEU 45.160 1
ATOM 2477 H HA . LEU 150 150 ? A 0.524 10.311 5.539 1.000 1 A LEU 45.160 1
ATOM 2478 H HB2 . LEU 150 150 ? A 0.245 12.912 5.794 1.000 1 A LEU 45.160 1
ATOM 2479 H HB3 . LEU 150 150 ? A 1.879 12.869 6.419 1.000 1 A LEU 45.160 1
ATOM 2480 H HG . LEU 150 150 ? A 0.712 10.867 7.932 1.000 1 A LEU 45.160 1
ATOM 2481 H HD11 . LEU 150 150 ? A 2.037 12.740 8.807 1.000 1 A LEU 45.160 1
ATOM 2482 H HD12 . LEU 150 150 ? A 0.668 13.855 8.550 1.000 1 A LEU 45.160 1
ATOM 2483 H HD13 . LEU 150 150 ? A 0.552 12.526 9.732 1.000 1 A LEU 45.160 1
ATOM 2484 H HD21 . LEU 150 150 ? A -1.484 11.593 8.653 1.000 1 A LEU 45.160 1
ATOM 2485 H HD22 . LEU 150 150 ? A -1.526 11.348 6.899 1.000 1 A LEU 45.160 1
ATOM 2486 H HD23 . LEU 150 150 ? A -1.446 13.000 7.571 1.000 1 A LEU 45.160 1
ATOM 2487 N N . SER 151 151 ? A 0.712 10.654 3.081 1.000 1 A SER 52.780 1
ATOM 2488 C CA . SER 151 151 ? A 0.277 11.134 1.772 1.000 1 A SER 52.780 1
ATOM 2489 C C . SER 151 151 ? A -0.632 12.355 1.927 1.000 1 A SER 52.780 1
ATOM 2490 O O . SER 151 151 ? A -1.609 12.314 2.683 1.000 1 A SER 52.780 1
ATOM 2491 C CB . SER 151 151 ? A -0.442 10.027 1.017 1.000 1 A SER 52.780 1
ATOM 2492 O OG . SER 151 151 ? A 0.521 9.380 0.228 1.000 1 A SER 52.780 1
ATOM 2493 H H . SER 151 151 ? A 0.484 9.722 3.396 1.000 1 A SER 52.780 1
ATOM 2494 H HA . SER 151 151 ? A 1.157 11.437 1.206 1.000 1 A SER 52.780 1
ATOM 2495 H HB2 . SER 151 151 ? A -0.925 9.329 1.700 1.000 1 A SER 52.780 1
ATOM 2496 H HB3 . SER 151 151 ? A -1.190 10.462 0.353 1.000 1 A SER 52.780 1
ATOM 2497 H HG . SER 151 151 ? A 1.171 8.933 0.774 1.000 1 A SER 52.780 1
ATOM 2498 N N . HIS 152 152 ? A -0.326 13.428 1.188 1.000 1 A HIS 70.000 1
ATOM 2499 C CA . HIS 152 152 ? A -0.941 14.756 1.327 1.000 1 A HIS 70.000 1
ATOM 2500 C C . HIS 152 152 ? A -2.477 14.749 1.350 1.000 1 A HIS 70.000 1
ATOM 2501 O O . HIS 152 152 ? A -3.072 15.485 2.133 1.000 1 A HIS 70.000 1
ATOM 2502 C CB . HIS 152 152 ? A -0.442 15.664 0.190 1.000 1 A HIS 70.000 1
ATOM 2503 C CG . HIS 152 152 ? A 0.963 16.169 0.393 1.000 1 A HIS 70.000 1
ATOM 2504 N ND1 . HIS 152 152 ? A 1.361 17.068 1.359 1.000 1 A HIS 70.000 1
ATOM 2505 C CD2 . HIS 152 152 ? A 2.070 15.869 -0.356 1.000 1 A HIS 70.000 1
ATOM 2506 C CE1 . HIS 152 152 ? A 2.676 17.293 1.204 1.000 1 A HIS 70.000 1
ATOM 2507 N NE2 . HIS 152 152 ? A 3.147 16.588 0.168 1.000 1 A HIS 70.000 1
ATOM 2508 H H . HIS 152 152 ? A 0.529 13.382 0.651 1.000 1 A HIS 70.000 1
ATOM 2509 H HA . HIS 152 152 ? A -0.617 15.182 2.277 1.000 1 A HIS 70.000 1
ATOM 2510 H HB2 . HIS 152 152 ? A -1.092 16.538 0.130 1.000 1 A HIS 70.000 1
ATOM 2511 H HB3 . HIS 152 152 ? A -0.511 15.139 -0.762 1.000 1 A HIS 70.000 1
ATOM 2512 H HD1 . HIS 152 152 ? A 0.770 17.503 2.053 1.000 1 A HIS 70.000 1
ATOM 2513 H HD2 . HIS 152 152 ? A 2.105 15.208 -1.210 1.000 1 A HIS 70.000 1
ATOM 2514 H HE1 . HIS 152 152 ? A 3.275 17.952 1.815 1.000 1 A HIS 70.000 1
ATOM 2515 N N . TRP 153 153 ? A -3.135 13.893 0.560 1.000 1 A TRP 84.060 1
ATOM 2516 C CA . TRP 153 153 ? A -4.602 13.826 0.516 1.000 1 A TRP 84.060 1
ATOM 2517 C C . TRP 153 153 ? A -5.230 13.442 1.868 1.000 1 A TRP 84.060 1
ATOM 2518 O O . TRP 153 153 ? A -6.329 13.895 2.200 1.000 1 A TRP 84.060 1
ATOM 2519 C CB . TRP 153 153 ? A -5.031 12.831 -0.570 1.000 1 A TRP 84.060 1
ATOM 2520 C CG . TRP 153 153 ? A -4.741 11.388 -0.283 1.000 1 A TRP 84.060 1
ATOM 2521 C CD1 . TRP 153 153 ? A -3.704 10.684 -0.780 1.000 1 A TRP 84.060 1
ATOM 2522 C CD2 . TRP 153 153 ? A -5.511 10.444 0.523 1.000 1 A TRP 84.060 1
ATOM 2523 N NE1 . TRP 153 153 ? A -3.782 9.368 -0.366 1.000 1 A TRP 84.060 1
ATOM 2524 C CE2 . TRP 153 153 ? A -4.883 9.165 0.441 1.000 1 A TRP 84.060 1
ATOM 2525 C CE3 . TRP 153 153 ? A -6.685 10.534 1.305 1.000 1 A TRP 84.060 1
ATOM 2526 C CZ2 . TRP 153 153 ? A -5.420 8.029 1.060 1.000 1 A TRP 84.060 1
ATOM 2527 C CZ3 . TRP 153 153 ? A -7.177 9.416 2.003 1.000 1 A TRP 84.060 1
ATOM 2528 C CH2 . TRP 153 153 ? A -6.564 8.159 1.866 1.000 1 A TRP 84.060 1
ATOM 2529 H H . TRP 153 153 ? A -2.604 13.308 -0.071 1.000 1 A TRP 84.060 1
ATOM 2530 H HA . TRP 153 153 ? A -4.983 14.811 0.246 1.000 1 A TRP 84.060 1
ATOM 2531 H HB2 . TRP 153 153 ? A -6.108 12.921 -0.713 1.000 1 A TRP 84.060 1
ATOM 2532 H HB3 . TRP 153 153 ? A -4.564 13.110 -1.515 1.000 1 A TRP 84.060 1
ATOM 2533 H HD1 . TRP 153 153 ? A -2.971 11.087 -1.463 1.000 1 A TRP 84.060 1
ATOM 2534 H HE1 . TRP 153 153 ? A -3.167 8.651 -0.722 1.000 1 A TRP 84.060 1
ATOM 2535 H HE3 . TRP 153 153 ? A -7.201 11.479 1.384 1.000 1 A TRP 84.060 1
ATOM 2536 H HZ2 . TRP 153 153 ? A -4.990 7.059 0.858 1.000 1 A TRP 84.060 1
ATOM 2537 H HZ3 . TRP 153 153 ? A -8.062 9.515 2.615 1.000 1 A TRP 84.060 1
ATOM 2538 H HH2 . TRP 153 153 ? A -7.013 7.293 2.330 1.000 1 A TRP 84.060 1
ATOM 2539 N N . SER 154 154 ? A -4.534 12.613 2.651 1.000 1 A SER 87.620 1
ATOM 2540 C CA . SER 154 154 ? A -5.039 12.043 3.904 1.000 1 A SER 87.620 1
ATOM 2541 C C . SER 154 154 ? A -4.794 12.932 5.118 1.000 1 A SER 87.620 1
ATOM 2542 O O . SER 154 154 ? A -5.404 12.711 6.156 1.000 1 A SER 87.620 1
ATOM 2543 C CB . SER 154 154 ? A -4.450 10.649 4.127 1.000 1 A SER 87.620 1
ATOM 2544 O OG . SER 154 154 ? A -3.053 10.658 4.370 1.000 1 A SER 87.620 1
ATOM 2545 H H . SER 154 154 ? A -3.613 12.342 2.337 1.000 1 A SER 87.620 1
ATOM 2546 H HA . SER 154 154 ? A -6.120 11.925 3.822 1.000 1 A SER 87.620 1
ATOM 2547 H HB2 . SER 154 154 ? A -4.951 10.187 4.977 1.000 1 A SER 87.620 1
ATOM 2548 H HB3 . SER 154 154 ? A -4.646 10.041 3.244 1.000 1 A SER 87.620 1
ATOM 2549 H HG . SER 154 154 ? A -2.609 11.301 3.812 1.000 1 A SER 87.620 1
ATOM 2550 N N . ASN 155 155 ? A -3.929 13.942 5.007 1.000 1 A ASN 87.000 1
ATOM 2551 C CA . ASN 155 155 ? A -3.687 14.881 6.094 1.000 1 A ASN 87.000 1
ATOM 2552 C C . ASN 155 155 ? A -4.733 15.992 6.065 1.000 1 A ASN 87.000 1
ATOM 2553 O O . ASN 155 155 ? A -4.866 16.681 5.059 1.000 1 A ASN 87.000 1
ATOM 2554 C CB . ASN 155 155 ? A -2.276 15.470 5.976 1.000 1 A ASN 87.000 1
ATOM 2555 C CG . ASN 155 155 ? A -1.951 16.363 7.163 1.000 1 A ASN 87.000 1
ATOM 2556 O OD1 . ASN 155 155 ? A -2.626 16.376 8.179 1.000 1 A ASN 87.000 1
ATOM 2557 N ND2 . ASN 155 155 ? A -0.898 17.138 7.079 1.000 1 A ASN 87.000 1
ATOM 2558 H H . ASN 155 155 ? A -3.499 14.126 4.112 1.000 1 A ASN 87.000 1
ATOM 2559 H HA . ASN 155 155 ? A -3.760 14.355 7.046 1.000 1 A ASN 87.000 1
ATOM 2560 H HB2 . ASN 155 155 ? A -1.539 14.668 5.936 1.000 1 A ASN 87.000 1
ATOM 2561 H HB3 . ASN 155 155 ? A -2.202 16.056 5.060 1.000 1 A ASN 87.000 1
ATOM 2562 H HD21 . ASN 155 155 ? A -0.687 17.692 7.896 1.000 1 A ASN 87.000 1
ATOM 2563 H HD22 . ASN 155 155 ? A -0.310 17.122 6.258 1.000 1 A ASN 87.000 1
ATOM 2564 N N . MET 156 156 ? A -5.446 16.216 7.160 1.000 1 A MET 89.690 1
ATOM 2565 C CA . MET 156 156 ? A -6.346 17.352 7.287 1.000 1 A MET 89.690 1
ATOM 2566 C C . MET 156 156 ? A -6.008 18.104 8.562 1.000 1 A MET 89.690 1
ATOM 2567 O O . MET 156 156 ? A -5.997 17.535 9.648 1.000 1 A MET 89.690 1
ATOM 2568 C CB . MET 156 156 ? A -7.787 16.854 7.236 1.000 1 A MET 89.690 1
ATOM 2569 C CG . MET 156 156 ? A -8.779 18.024 7.235 1.000 1 A MET 89.690 1
ATOM 2570 S SD . MET 156 156 ? A -10.482 17.555 6.857 1.000 1 A MET 89.690 1
ATOM 2571 C CE . MET 156 156 ? A -10.702 16.432 8.234 1.000 1 A MET 89.690 1
ATOM 2572 H H . MET 156 156 ? A -5.221 15.700 7.998 1.000 1 A MET 89.690 1
ATOM 2573 H HA . MET 156 156 ? A -6.198 18.043 6.457 1.000 1 A MET 89.690 1
ATOM 2574 H HB2 . MET 156 156 ? A -7.946 16.191 8.087 1.000 1 A MET 89.690 1
ATOM 2575 H HB3 . MET 156 156 ? A -7.929 16.278 6.322 1.000 1 A MET 89.690 1
ATOM 2576 H HG2 . MET 156 156 ? A -8.467 18.739 6.474 1.000 1 A MET 89.690 1
ATOM 2577 H HG3 . MET 156 156 ? A -8.753 18.522 8.204 1.000 1 A MET 89.690 1
ATOM 2578 H HE1 . MET 156 156 ? A -10.887 15.435 7.832 1.000 1 A MET 89.690 1
ATOM 2579 H HE2 . MET 156 156 ? A -9.806 16.392 8.854 1.000 1 A MET 89.690 1
ATOM 2580 H HE3 . MET 156 156 ? A -11.520 16.788 8.859 1.000 1 A MET 89.690 1
ATOM 2581 N N . THR 157 157 ? A -5.701 19.385 8.416 1.000 1 A THR 90.500 1
ATOM 2582 C CA . THR 157 157 ? A -5.413 20.279 9.532 1.000 1 A THR 90.500 1
ATOM 2583 C C . THR 157 157 ? A -6.689 20.965 10.021 1.000 1 A THR 90.500 1
ATOM 2584 O O . THR 157 157 ? A -7.722 20.959 9.350 1.000 1 A THR 90.500 1
ATOM 2585 C CB . THR 157 157 ? A -4.346 21.312 9.141 1.000 1 A THR 90.500 1
ATOM 2586 O OG1 . THR 157 157 ? A -4.853 22.197 8.174 1.000 1 A THR 90.500 1
ATOM 2587 C CG2 . THR 157 157 ? A -3.063 20.676 8.607 1.000 1 A THR 90.500 1
ATOM 2588 H H . THR 157 157 ? A -5.661 19.773 7.484 1.000 1 A THR 90.500 1
ATOM 2589 H HA . THR 157 157 ? A -5.012 19.693 10.359 1.000 1 A THR 90.500 1
ATOM 2590 H HB . THR 157 157 ? A -4.093 21.890 10.030 1.000 1 A THR 90.500 1
ATOM 2591 H HG1 . THR 157 157 ? A -4.807 21.749 7.326 1.000 1 A THR 90.500 1
ATOM 2592 H HG21 . THR 157 157 ? A -3.250 20.169 7.660 1.000 1 A THR 90.500 1
ATOM 2593 H HG22 . THR 157 157 ? A -2.316 21.453 8.445 1.000 1 A THR 90.500 1
ATOM 2594 H HG23 . THR 157 157 ? A -2.678 19.955 9.328 1.000 1 A THR 90.500 1
ATOM 2595 N N . VAL 158 158 ? A -6.616 21.622 11.183 1.000 1 A VAL 90.060 1
ATOM 2596 C CA . VAL 158 158 ? A -7.713 22.475 11.677 1.000 1 A VAL 90.060 1
ATOM 2597 C C . VAL 158 158 ? A -8.063 23.570 10.663 1.000 1 A VAL 90.060 1
ATOM 2598 O O . VAL 158 158 ? A -9.240 23.836 10.438 1.000 1 A VAL 90.060 1
ATOM 2599 C CB . VAL 158 158 ? A -7.349 23.096 13.041 1.000 1 A VAL 90.060 1
ATOM 2600 C CG1 . VAL 158 158 ? A -8.373 24.141 13.494 1.000 1 A VAL 90.060 1
ATOM 2601 C CG2 . VAL 158 158 ? A -7.265 22.008 14.118 1.000 1 A VAL 90.060 1
ATOM 2602 H H . VAL 158 158 ? A -5.761 21.573 11.718 1.000 1 A VAL 90.060 1
ATOM 2603 H HA . VAL 158 158 ? A -8.607 21.864 11.803 1.000 1 A VAL 90.060 1
ATOM 2604 H HB . VAL 158 158 ? A -6.375 23.581 12.965 1.000 1 A VAL 90.060 1
ATOM 2605 H HG11 . VAL 158 158 ? A -8.280 25.049 12.898 1.000 1 A VAL 90.060 1
ATOM 2606 H HG12 . VAL 158 158 ? A -9.379 23.743 13.366 1.000 1 A VAL 90.060 1
ATOM 2607 H HG13 . VAL 158 158 ? A -8.221 24.404 14.541 1.000 1 A VAL 90.060 1
ATOM 2608 H HG21 . VAL 158 158 ? A -8.238 21.529 14.230 1.000 1 A VAL 90.060 1
ATOM 2609 H HG22 . VAL 158 158 ? A -6.520 21.257 13.854 1.000 1 A VAL 90.060 1
ATOM 2610 H HG23 . VAL 158 158 ? A -6.985 22.454 15.073 1.000 1 A VAL 90.060 1
ATOM 2611 N N . SER 159 159 ? A -7.056 24.164 10.012 1.000 1 A SER 89.310 1
ATOM 2612 C CA . SER 159 159 ? A -7.265 25.200 8.995 1.000 1 A SER 89.310 1
ATOM 2613 C C . SER 159 159 ? A -7.976 24.646 7.759 1.000 1 A SER 89.310 1
ATOM 2614 O O . SER 159 159 ? A -8.929 25.263 7.284 1.000 1 A SER 89.310 1
ATOM 2615 C CB . SER 159 159 ? A -5.923 25.827 8.611 1.000 1 A SER 89.310 1
ATOM 2616 O OG . SER 159 159 ? A -6.107 26.880 7.690 1.000 1 A SER 89.310 1
ATOM 2617 H H . SER 159 159 ? A -6.115 23.830 10.164 1.000 1 A SER 89.310 1
ATOM 2618 H HA . SER 159 159 ? A -7.898 25.979 9.420 1.000 1 A SER 89.310 1
ATOM 2619 H HB2 . SER 159 159 ? A -5.274 25.072 8.167 1.000 1 A SER 89.310 1
ATOM 2620 H HB3 . SER 159 159 ? A -5.444 26.222 9.506 1.000 1 A SER 89.310 1
ATOM 2621 H HG . SER 159 159 ? A -6.928 27.337 7.884 1.000 1 A SER 89.310 1
ATOM 2622 N N . ASP 160 160 ? A -7.593 23.452 7.295 1.000 1 A ASP 90.250 1
ATOM 2623 C CA . ASP 160 160 ? A -8.276 22.788 6.180 1.000 1 A ASP 90.250 1
ATOM 2624 C C . ASP 160 160 ? A -9.743 22.502 6.516 1.000 1 A ASP 90.250 1
ATOM 2625 O O . ASP 160 160 ? A -10.636 22.772 5.714 1.000 1 A ASP 90.250 1
ATOM 2626 C CB . ASP 160 160 ? A -7.611 21.450 5.842 1.000 1 A ASP 90.250 1
ATOM 2627 C CG . ASP 160 160 ? A -6.155 21.561 5.420 1.000 1 A ASP 90.250 1
ATOM 2628 O OD1 . ASP 160 160 ? A -5.836 22.457 4.620 1.000 1 A ASP 90.250 1
ATOM 2629 O OD2 . ASP 160 160 ? A -5.383 20.704 5.907 1.000 1 A ASP 90.250 1
ATOM 2630 H H . ASP 160 160 ? A -6.778 23.009 7.695 1.000 1 A ASP 90.250 1
ATOM 2631 H HA . ASP 160 160 ? A -8.240 23.432 5.301 1.000 1 A ASP 90.250 1
ATOM 2632 H HB2 . ASP 160 160 ? A -8.168 20.983 5.030 1.000 1 A ASP 90.250 1
ATOM 2633 H HB3 . ASP 160 160 ? A -7.677 20.795 6.711 1.000 1 A ASP 90.250 1
ATOM 2634 N N . ALA 161 161 ? A -10.003 21.979 7.718 1.000 1 A ALA 92.810 1
ATOM 2635 C CA . ALA 161 161 ? A -11.351 21.673 8.180 1.000 1 A ALA 92.810 1
ATOM 2636 C C . ALA 161 161 ? A -12.221 22.939 8.273 1.000 1 A ALA 92.810 1
ATOM 2637 O O . ALA 161 161 ? A -13.357 22.936 7.799 1.000 1 A ALA 92.810 1
ATOM 2638 C CB . ALA 161 161 ? A -11.245 20.936 9.519 1.000 1 A ALA 92.810 1
ATOM 2639 H H . ALA 161 161 ? A -9.225 21.768 8.327 1.000 1 A ALA 92.810 1
ATOM 2640 H HA . ALA 161 161 ? A -11.822 21.005 7.460 1.000 1 A ALA 92.810 1
ATOM 2641 H HB1 . ALA 161 161 ? A -12.242 20.707 9.895 1.000 1 A ALA 92.810 1
ATOM 2642 H HB2 . ALA 161 161 ? A -10.718 21.554 10.247 1.000 1 A ALA 92.810 1
ATOM 2643 H HB3 . ALA 161 161 ? A -10.695 20.004 9.385 1.000 1 A ALA 92.810 1
ATOM 2644 N N . GLN 162 162 ? A -11.690 24.039 8.818 1.000 1 A GLN 91.620 1
ATOM 2645 C CA . GLN 162 162 ? A -12.378 25.334 8.851 1.000 1 A GLN 91.620 1
ATOM 2646 C C . GLN 162 162 ? A -12.696 25.849 7.440 1.000 1 A GLN 91.620 1
ATOM 2647 O O . GLN 162 162 ? A -13.833 26.241 7.175 1.000 1 A GLN 91.620 1
ATOM 2648 C CB . GLN 162 162 ? A -11.507 26.369 9.570 1.000 1 A GLN 91.620 1
ATOM 2649 C CG . GLN 162 162 ? A -11.440 26.209 11.096 1.000 1 A GLN 91.620 1
ATOM 2650 C CD . GLN 162 162 ? A -10.465 27.222 11.692 1.000 1 A GLN 91.620 1
ATOM 2651 O OE1 . GLN 162 162 ? A -9.512 27.670 11.077 1.000 1 A GLN 91.620 1
ATOM 2652 N NE2 . GLN 162 162 ? A -10.646 27.660 12.910 1.000 1 A GLN 91.620 1
ATOM 2653 H H . GLN 162 162 ? A -10.750 23.987 9.184 1.000 1 A GLN 91.620 1
ATOM 2654 H HA . GLN 162 162 ? A -13.323 25.231 9.385 1.000 1 A GLN 91.620 1
ATOM 2655 H HB2 . GLN 162 162 ? A -10.500 26.321 9.154 1.000 1 A GLN 91.620 1
ATOM 2656 H HB3 . GLN 162 162 ? A -11.904 27.363 9.362 1.000 1 A GLN 91.620 1
ATOM 2657 H HG2 . GLN 162 162 ? A -12.432 26.378 11.514 1.000 1 A GLN 91.620 1
ATOM 2658 H HG3 . GLN 162 162 ? A -11.120 25.204 11.371 1.000 1 A GLN 91.620 1
ATOM 2659 H HE21 . GLN 162 162 ? A -9.957 28.325 13.230 1.000 1 A GLN 91.620 1
ATOM 2660 H HE22 . GLN 162 162 ? A -11.192 27.132 13.575 1.000 1 A GLN 91.620 1
ATOM 2661 N N . ALA 163 163 ? A -11.724 25.805 6.523 1.000 1 A ALA 89.940 1
ATOM 2662 C CA . ALA 163 163 ? A -11.902 26.262 5.148 1.000 1 A ALA 89.940 1
ATOM 2663 C C . ALA 163 163 ? A -12.987 25.457 4.412 1.000 1 A ALA 89.940 1
ATOM 2664 O O . ALA 163 163 ? A -13.847 26.042 3.749 1.000 1 A ALA 89.940 1
ATOM 2665 C CB . ALA 163 163 ? A -10.548 26.182 4.431 1.000 1 A ALA 89.940 1
ATOM 2666 H H . ALA 163 163 ? A -10.807 25.482 6.799 1.000 1 A ALA 89.940 1
ATOM 2667 H HA . ALA 163 163 ? A -12.220 27.304 5.165 1.000 1 A ALA 89.940 1
ATOM 2668 H HB1 . ALA 163 163 ? A -9.817 26.797 4.955 1.000 1 A ALA 89.940 1
ATOM 2669 H HB2 . ALA 163 163 ? A -10.192 25.152 4.410 1.000 1 A ALA 89.940 1
ATOM 2670 H HB3 . ALA 163 163 ? A -10.651 26.546 3.409 1.000 1 A ALA 89.940 1
ATOM 2671 N N . LEU 164 164 ? A -13.006 24.130 4.591 1.000 1 A LEU 91.120 1
ATOM 2672 C CA . LEU 164 164 ? A -14.031 23.248 4.023 1.000 1 A LEU 91.120 1
ATOM 2673 C C . LEU 164 164 ? A -15.433 23.543 4.570 1.000 1 A LEU 91.120 1
ATOM 2674 O O . LEU 164 164 ? A -16.410 23.420 3.835 1.000 1 A LEU 91.120 1
ATOM 2675 C CB . LEU 164 164 ? A -13.667 21.778 4.311 1.000 1 A LEU 91.120 1
ATOM 2676 C CG . LEU 164 164 ? A -12.475 21.234 3.505 1.000 1 A LEU 91.120 1
ATOM 2677 C CD1 . LEU 164 164 ? A -12.064 19.872 4.068 1.000 1 A LEU 91.120 1
ATOM 2678 C CD2 . LEU 164 164 ? A -12.810 21.032 2.028 1.000 1 A LEU 91.120 1
ATOM 2679 H H . LEU 164 164 ? A -12.258 23.716 5.130 1.000 1 A LEU 91.120 1
ATOM 2680 H HA . LEU 164 164 ? A -14.079 23.413 2.946 1.000 1 A LEU 91.120 1
ATOM 2681 H HB2 . LEU 164 164 ? A -14.533 21.152 4.098 1.000 1 A LEU 91.120 1
ATOM 2682 H HB3 . LEU 164 164 ? A -13.447 21.683 5.374 1.000 1 A LEU 91.120 1
ATOM 2683 H HG . LEU 164 164 ? A -11.629 21.918 3.570 1.000 1 A LEU 91.120 1
ATOM 2684 H HD11 . LEU 164 164 ? A -11.751 19.991 5.105 1.000 1 A LEU 91.120 1
ATOM 2685 H HD12 . LEU 164 164 ? A -11.222 19.475 3.501 1.000 1 A LEU 91.120 1
ATOM 2686 H HD13 . LEU 164 164 ? A -12.901 19.175 4.024 1.000 1 A LEU 91.120 1
ATOM 2687 H HD21 . LEU 164 164 ? A -13.550 20.238 1.933 1.000 1 A LEU 91.120 1
ATOM 2688 H HD22 . LEU 164 164 ? A -13.185 21.957 1.590 1.000 1 A LEU 91.120 1
ATOM 2689 H HD23 . LEU 164 164 ? A -11.907 20.738 1.491 1.000 1 A LEU 91.120 1
ATOM 2690 N N . LEU 165 165 ? A -15.556 23.916 5.847 1.000 1 A LEU 91.620 1
ATOM 2691 C CA . LEU 165 165 ? A -16.850 24.248 6.449 1.000 1 A LEU 91.620 1
ATOM 2692 C C . LEU 165 165 ? A -17.365 25.633 6.038 1.000 1 A LEU 91.620 1
ATOM 2693 O O . LEU 165 165 ? A -18.578 25.802 5.932 1.000 1 A LEU 91.620 1
ATOM 2694 C CB . LEU 165 165 ? A -16.750 24.148 7.978 1.000 1 A LEU 91.620 1
ATOM 2695 C CG . LEU 165 165 ? A -16.571 22.722 8.522 1.000 1 A LEU 91.620 1
ATOM 2696 C CD1 . LEU 165 165 ? A -16.404 22.803 10.035 1.000 1 A LEU 91.620 1
ATOM 2697 C CD2 . LEU 165 165 ? A -17.760 21.810 8.218 1.000 1 A LEU 91.620 1
ATOM 2698 H H . LEU 165 165 ? A -14.722 23.974 6.413 1.000 1 A LEU 91.620 1
ATOM 2699 H HA . LEU 165 165 ? A -17.596 23.539 6.093 1.000 1 A LEU 91.620 1
ATOM 2700 H HB2 . LEU 165 165 ? A -15.912 24.762 8.309 1.000 1 A LEU 91.620 1
ATOM 2701 H HB3 . LEU 165 165 ? A -17.656 24.570 8.414 1.000 1 A LEU 91.620 1
ATOM 2702 H HG . LEU 165 165 ? A -15.683 22.260 8.091 1.000 1 A LEU 91.620 1
ATOM 2703 H HD11 . LEU 165 165 ? A -16.178 21.817 10.440 1.000 1 A LEU 91.620 1
ATOM 2704 H HD12 . LEU 165 165 ? A -15.570 23.468 10.260 1.000 1 A LEU 91.620 1
ATOM 2705 H HD13 . LEU 165 165 ? A -17.302 23.203 10.507 1.000 1 A LEU 91.620 1
ATOM 2706 H HD21 . LEU 165 165 ? A -17.786 21.619 7.145 1.000 1 A LEU 91.620 1
ATOM 2707 H HD22 . LEU 165 165 ? A -17.621 20.858 8.731 1.000 1 A LEU 91.620 1
ATOM 2708 H HD23 . LEU 165 165 ? A -18.682 22.289 8.548 1.000 1 A LEU 91.620 1
ATOM 2709 N N . GLN 166 166 ? A -16.472 26.601 5.817 1.000 1 A GLN 88.810 1
ATOM 2710 C CA . GLN 166 166 ? A -16.834 27.972 5.441 1.000 1 A GLN 88.810 1
ATOM 2711 C C . GLN 166 166 ? A -17.152 28.106 3.948 1.000 1 A GLN 88.810 1
ATOM 2712 O O . GLN 166 166 ? A -18.173 28.689 3.596 1.000 1 A GLN 88.810 1
ATOM 2713 C CB . GLN 166 166 ? A -15.698 28.929 5.828 1.000 1 A GLN 88.810 1
ATOM 2714 C CG . GLN 166 166 ? A -15.589 29.133 7.347 1.000 1 A GLN 88.810 1
ATOM 2715 C CD . GLN 166 166 ? A -14.428 30.045 7.736 1.000 1 A GLN 88.810 1
ATOM 2716 O OE1 . GLN 166 166 ? A -13.629 30.484 6.926 1.000 1 A GLN 88.810 1
ATOM 2717 N NE2 . GLN 166 166 ? A -14.289 30.376 9.001 1.000 1 A GLN 88.810 1
ATOM 2718 H H . GLN 166 166 ? A -15.496 26.393 5.975 1.000 1 A GLN 88.810 1
ATOM 2719 H HA . GLN 166 166 ? A -17.733 28.268 5.981 1.000 1 A GLN 88.810 1
ATOM 2720 H HB2 . GLN 166 166 ? A -15.885 29.899 5.367 1.000 1 A GLN 88.810 1
ATOM 2721 H HB3 . GLN 166 166 ? A -14.755 28.543 5.442 1.000 1 A GLN 88.810 1
ATOM 2722 H HG2 . GLN 166 166 ? A -16.516 29.576 7.714 1.000 1 A GLN 88.810 1
ATOM 2723 H HG3 . GLN 166 166 ? A -15.453 28.173 7.845 1.000 1 A GLN 88.810 1
ATOM 2724 H HE21 . GLN 166 166 ? A -14.923 30.027 9.705 1.000 1 A GLN 88.810 1
ATOM 2725 H HE22 . GLN 166 166 ? A -13.499 30.969 9.211 1.000 1 A GLN 88.810 1
ATOM 2726 N N . ASN 167 167 ? A -16.300 27.556 3.077 1.000 1 A ASN 86.690 1
ATOM 2727 C CA . ASN 167 167 ? A -16.420 27.669 1.621 1.000 1 A ASN 86.690 1
ATOM 2728 C C . ASN 167 167 ? A -16.208 26.299 0.950 1.000 1 A ASN 86.690 1
ATOM 2729 O O . ASN 167 167 ? A -15.179 26.074 0.307 1.000 1 A ASN 86.690 1
ATOM 2730 C CB . ASN 167 167 ? A -15.442 28.745 1.119 1.000 1 A ASN 86.690 1
ATOM 2731 C CG . ASN 167 167 ? A -15.872 30.145 1.511 1.000 1 A ASN 86.690 1
ATOM 2732 O OD1 . ASN 167 167 ? A -16.999 30.558 1.303 1.000 1 A ASN 86.690 1
ATOM 2733 N ND2 . ASN 167 167 ? A -14.984 30.937 2.062 1.000 1 A ASN 86.690 1
ATOM 2734 H H . ASN 167 167 ? A -15.497 27.060 3.439 1.000 1 A ASN 86.690 1
ATOM 2735 H HA . ASN 167 167 ? A -17.426 27.999 1.360 1.000 1 A ASN 86.690 1
ATOM 2736 H HB2 . ASN 167 167 ? A -15.399 28.716 0.030 1.000 1 A ASN 86.690 1
ATOM 2737 H HB3 . ASN 167 167 ? A -14.443 28.535 1.502 1.000 1 A ASN 86.690 1
ATOM 2738 H HD21 . ASN 167 167 ? A -15.318 31.849 2.339 1.000 1 A ASN 86.690 1
ATOM 2739 H HD22 . ASN 167 167 ? A -14.057 30.600 2.280 1.000 1 A ASN 86.690 1
ATOM 2740 N N . PRO 168 168 ? A -17.161 25.359 1.097 1.000 1 A PRO 86.440 1
ATOM 2741 C CA . PRO 168 168 ? A -17.019 24.014 0.556 1.000 1 A PRO 86.440 1
ATOM 2742 C C . PRO 168 168 ? A -16.994 24.026 -0.982 1.000 1 A PRO 86.440 1
ATOM 2743 O O . PRO 168 168 ? A -17.952 24.501 -1.605 1.000 1 A PRO 86.440 1
ATOM 2744 C CB . PRO 168 168 ? A -18.216 23.220 1.081 1.000 1 A PRO 86.440 1
ATOM 2745 C CG . PRO 168 168 ? A -19.265 24.295 1.371 1.000 1 A PRO 86.440 1
ATOM 2746 C CD . PRO 168 168 ? A -18.430 25.498 1.796 1.000 1 A PRO 86.440 1
ATOM 2747 H HA . PRO 168 168 ? A -16.109 23.574 0.965 1.000 1 A PRO 86.440 1
ATOM 2748 H HB2 . PRO 168 168 ? A -18.578 22.492 0.355 1.000 1 A PRO 86.440 1
ATOM 2749 H HB3 . PRO 168 168 ? A -17.944 22.712 2.007 1.000 1 A PRO 86.440 1
ATOM 2750 H HG2 . PRO 168 168 ? A -19.956 23.997 2.159 1.000 1 A PRO 86.440 1
ATOM 2751 H HG3 . PRO 168 168 ? A -19.808 24.534 0.456 1.000 1 A PRO 86.440 1
ATOM 2752 H HD2 . PRO 168 168 ? A -18.942 26.423 1.531 1.000 1 A PRO 86.440 1
ATOM 2753 H HD3 . PRO 168 168 ? A -18.254 25.460 2.871 1.000 1 A PRO 86.440 1
ATOM 2754 N N . PRO 169 169 ? A -15.961 23.456 -1.627 1.000 1 A PRO 83.440 1
ATOM 2755 C CA . PRO 169 169 ? A -15.989 23.219 -3.065 1.000 1 A PRO 83.440 1
ATOM 2756 C C . PRO 169 169 ? A -17.091 22.202 -3.400 1.000 1 A PRO 83.440 1
ATOM 2757 O O . PRO 169 169 ? A -17.076 21.069 -2.913 1.000 1 A PRO 83.440 1
ATOM 2758 C CB . PRO 169 169 ? A -14.579 22.745 -3.430 1.000 1 A PRO 83.440 1
ATOM 2759 C CG . PRO 169 169 ? A -14.028 22.165 -2.130 1.000 1 A PRO 83.440 1
ATOM 2760 C CD . PRO 169 169 ? A -14.716 22.980 -1.042 1.000 1 A PRO 83.440 1
ATOM 2761 H HA . PRO 169 169 ? A -16.192 24.154 -3.588 1.000 1 A PRO 83.440 1
ATOM 2762 H HB2 . PRO 169 169 ? A -13.977 23.605 -3.724 1.000 1 A PRO 83.440 1
ATOM 2763 H HB3 . PRO 169 169 ? A -14.585 21.999 -4.225 1.000 1 A PRO 83.440 1
ATOM 2764 H HG2 . PRO 169 169 ? A -14.336 21.123 -2.043 1.000 1 A PRO 83.440 1
ATOM 2765 H HG3 . PRO 169 169 ? A -12.943 22.248 -2.073 1.000 1 A PRO 83.440 1
ATOM 2766 H HD2 . PRO 169 169 ? A -14.889 22.349 -0.170 1.000 1 A PRO 83.440 1
ATOM 2767 H HD3 . PRO 169 169 ? A -14.095 23.834 -0.771 1.000 1 A PRO 83.440 1
ATOM 2768 N N . LYS 170 170 ? A -18.065 22.618 -4.222 1.000 1 A LYS 78.940 1
ATOM 2769 C CA . LYS 170 170 ? A -19.285 21.843 -4.541 1.000 1 A LYS 78.940 1
ATOM 2770 C C . LYS 170 170 ? A -19.007 20.483 -5.193 1.000 1 A LYS 78.940 1
ATOM 2771 O O . LYS 170 170 ? A -19.851 19.598 -5.137 1.000 1 A LYS 78.940 1
ATOM 2772 C CB . LYS 170 170 ? A -20.196 22.657 -5.477 1.000 1 A LYS 78.940 1
ATOM 2773 C CG . LYS 170 170 ? A -20.835 23.881 -4.806 1.000 1 A LYS 78.940 1
ATOM 2774 C CD . LYS 170 170 ? A -21.786 24.582 -5.786 1.000 1 A LYS 78.940 1
ATOM 2775 C CE . LYS 170 170 ? A -22.464 25.780 -5.114 1.000 1 A LYS 78.940 1
ATOM 2776 N NZ . LYS 170 170 ? A -23.366 26.494 -6.053 1.000 1 A LYS 78.940 1
ATOM 2777 H H . LYS 170 170 ? A -17.990 23.561 -4.574 1.000 1 A LYS 78.940 1
ATOM 2778 H HA . LYS 170 170 ? A -19.816 21.619 -3.616 1.000 1 A LYS 78.940 1
ATOM 2779 H HB2 . LYS 170 170 ? A -20.998 22.006 -5.823 1.000 1 A LYS 78.940 1
ATOM 2780 H HB3 . LYS 170 170 ? A -19.622 22.974 -6.348 1.000 1 A LYS 78.940 1
ATOM 2781 H HG2 . LYS 170 170 ? A -21.394 23.557 -3.928 1.000 1 A LYS 78.940 1
ATOM 2782 H HG3 . LYS 170 170 ? A -20.057 24.578 -4.493 1.000 1 A LYS 78.940 1
ATOM 2783 H HD2 . LYS 170 170 ? A -22.544 23.872 -6.118 1.000 1 A LYS 78.940 1
ATOM 2784 H HD3 . LYS 170 170 ? A -21.214 24.920 -6.650 1.000 1 A LYS 78.940 1
ATOM 2785 H HE2 . LYS 170 170 ? A -21.690 26.455 -4.749 1.000 1 A LYS 78.940 1
ATOM 2786 H HE3 . LYS 170 170 ? A -23.024 25.422 -4.249 1.000 1 A LYS 78.940 1
ATOM 2787 H HZ1 . LYS 170 170 ? A -23.801 27.282 -5.595 1.000 1 A LYS 78.940 1
ATOM 2788 H HZ2 . LYS 170 170 ? A -22.841 26.839 -6.844 1.000 1 A LYS 78.940 1
ATOM 2789 H HZ3 . LYS 170 170 ? A -24.087 25.874 -6.393 1.000 1 A LYS 78.940 1
ATOM 2790 N N . ASP 171 171 ? A -17.853 20.338 -5.827 1.000 1 A ASP 83.000 1
ATOM 2791 C CA . ASP 171 171 ? A -17.397 19.163 -6.567 1.000 1 A ASP 83.000 1
ATOM 2792 C C . ASP 171 171 ? A -16.537 18.203 -5.727 1.000 1 A ASP 83.000 1
ATOM 2793 O O . ASP 171 171 ? A -16.314 17.067 -6.141 1.000 1 A ASP 83.000 1
ATOM 2794 C CB . ASP 171 171 ? A -16.626 19.659 -7.804 1.000 1 A ASP 83.000 1
ATOM 2795 C CG . ASP 171 171 ? A -15.358 20.460 -7.457 1.000 1 A ASP 83.000 1
ATOM 2796 O OD1 . ASP 171 171 ? A -15.410 21.286 -6.508 1.000 1 A ASP 83.000 1
ATOM 2797 O OD2 . ASP 171 171 ? A -14.319 20.233 -8.109 1.000 1 A ASP 83.000 1
ATOM 2798 H H . ASP 171 171 ? A -17.204 21.112 -5.831 1.000 1 A ASP 83.000 1
ATOM 2799 H HA . ASP 171 171 ? A -18.262 18.598 -6.914 1.000 1 A ASP 83.000 1
ATOM 2800 H HB2 . ASP 171 171 ? A -16.354 18.798 -8.414 1.000 1 A ASP 83.000 1
ATOM 2801 H HB3 . ASP 171 171 ? A -17.286 20.291 -8.399 1.000 1 A ASP 83.000 1
ATOM 2802 N N . ARG 172 172 ? A -16.069 18.631 -4.544 1.000 1 A ARG 86.750 1
ATOM 2803 C CA . ARG 172 172 ? A -15.138 17.863 -3.693 1.000 1 A ARG 86.750 1
ATOM 2804 C C . ARG 172 172 ? A -15.624 17.639 -2.259 1.000 1 A ARG 86.750 1
ATOM 2805 O O . ARG 172 172 ? A -14.937 16.973 -1.487 1.000 1 A ARG 86.750 1
ATOM 2806 C CB . ARG 172 172 ? A -13.741 18.509 -3.740 1.000 1 A ARG 86.750 1
ATOM 2807 C CG . ARG 172 172 ? A -13.074 18.353 -5.116 1.000 1 A ARG 86.750 1
ATOM 2808 C CD . ARG 172 172 ? A -11.640 18.899 -5.146 1.000 1 A ARG 86.750 1
ATOM 2809 N NE . ARG 172 172 ? A -11.605 20.367 -5.026 1.000 1 A ARG 86.750 1
ATOM 2810 C CZ . ARG 172 172 ? A -10.518 21.110 -4.902 1.000 1 A ARG 86.750 1
ATOM 2811 N NH1 . ARG 172 172 ? A -9.302 20.630 -4.980 1.000 1 A ARG 86.750 1
ATOM 2812 N NH2 . ARG 172 172 ? A -10.639 22.393 -4.702 1.000 1 A ARG 86.750 1
ATOM 2813 H H . ARG 172 172 ? A -16.294 19.580 -4.283 1.000 1 A ARG 86.750 1
ATOM 2814 H HA . ARG 172 172 ? A -15.039 16.858 -4.102 1.000 1 A ARG 86.750 1
ATOM 2815 H HB2 . ARG 172 172 ? A -13.823 19.569 -3.499 1.000 1 A ARG 86.750 1
ATOM 2816 H HB3 . ARG 172 172 ? A -13.100 18.035 -2.996 1.000 1 A ARG 86.750 1
ATOM 2817 H HG2 . ARG 172 172 ? A -13.038 17.292 -5.367 1.000 1 A ARG 86.750 1
ATOM 2818 H HG3 . ARG 172 172 ? A -13.664 18.861 -5.879 1.000 1 A ARG 86.750 1
ATOM 2819 H HD2 . ARG 172 172 ? A -11.188 18.613 -6.096 1.000 1 A ARG 86.750 1
ATOM 2820 H HD3 . ARG 172 172 ? A -11.067 18.440 -4.341 1.000 1 A ARG 86.750 1
ATOM 2821 H HE . ARG 172 172 ? A -12.486 20.839 -5.167 1.000 1 A ARG 86.750 1
ATOM 2822 H HH11 . ARG 172 172 ? A -8.491 21.230 -4.933 1.000 1 A ARG 86.750 1
ATOM 2823 H HH12 . ARG 172 172 ? A -9.119 19.707 -5.347 1.000 1 A ARG 86.750 1
ATOM 2824 H HH21 . ARG 172 172 ? A -11.559 22.809 -4.729 1.000 1 A ARG 86.750 1
ATOM 2825 H HH22 . ARG 172 172 ? A -9.811 22.968 -4.639 1.000 1 A ARG 86.750 1
ATOM 2826 N N . VAL 173 173 ? A -16.785 18.176 -1.882 1.000 1 A VAL 93.000 1
ATOM 2827 C CA . VAL 173 173 ? A -17.342 18.038 -0.528 1.000 1 A VAL 93.000 1
ATOM 2828 C C . VAL 173 173 ? A -18.809 17.639 -0.570 1.000 1 A VAL 93.000 1
ATOM 2829 O O . VAL 173 173 ? A -19.602 18.229 -1.299 1.000 1 A VAL 93.000 1
ATOM 2830 C CB . VAL 173 173 ? A -17.163 19.325 0.300 1.000 1 A VAL 93.000 1
ATOM 2831 C CG1 . VAL 173 173 ? A -17.723 19.195 1.725 1.000 1 A VAL 93.000 1
ATOM 2832 C CG2 . VAL 173 173 ? A -15.683 19.670 0.452 1.000 1 A VAL 93.000 1
ATOM 2833 H H . VAL 173 173 ? A -17.292 18.739 -2.549 1.000 1 A VAL 93.000 1
ATOM 2834 H HA . VAL 173 173 ? A -16.802 17.243 -0.014 1.000 1 A VAL 93.000 1
ATOM 2835 H HB . VAL 173 173 ? A -17.667 20.152 -0.199 1.000 1 A VAL 93.000 1
ATOM 2836 H HG11 . VAL 173 173 ? A -18.806 19.074 1.700 1.000 1 A VAL 93.000 1
ATOM 2837 H HG12 . VAL 173 173 ? A -17.502 20.097 2.295 1.000 1 A VAL 93.000 1
ATOM 2838 H HG13 . VAL 173 173 ? A -17.269 18.338 2.222 1.000 1 A VAL 93.000 1
ATOM 2839 H HG21 . VAL 173 173 ? A -15.157 18.846 0.934 1.000 1 A VAL 93.000 1
ATOM 2840 H HG22 . VAL 173 173 ? A -15.238 19.848 -0.526 1.000 1 A VAL 93.000 1
ATOM 2841 H HG23 . VAL 173 173 ? A -15.588 20.576 1.050 1.000 1 A VAL 93.000 1
ATOM 2842 N N . MET 174 174 ? A -19.191 16.689 0.285 1.000 1 A MET 93.880 1
ATOM 2843 C CA . MET 174 174 ? A -20.590 16.332 0.516 1.000 1 A MET 93.880 1
ATOM 2844 C C . MET 174 174 ? A -20.929 16.368 2.005 1.000 1 A MET 93.880 1
ATOM 2845 O O . MET 174 174 ? A -20.328 15.662 2.813 1.000 1 A MET 93.880 1
ATOM 2846 C CB . MET 174 174 ? A -20.889 14.963 -0.103 1.000 1 A MET 93.880 1
ATOM 2847 C CG . MET 174 174 ? A -22.361 14.579 0.067 1.000 1 A MET 93.880 1
ATOM 2848 S SD . MET 174 174 ? A -22.795 13.045 -0.780 1.000 1 A MET 93.880 1
ATOM 2849 C CE . MET 174 174 ? A -24.569 12.991 -0.443 1.000 1 A MET 93.880 1
ATOM 2850 H H . MET 174 174 ? A -18.478 16.248 0.849 1.000 1 A MET 93.880 1
ATOM 2851 H HA . MET 174 174 ? A -21.229 17.057 0.012 1.000 1 A MET 93.880 1
ATOM 2852 H HB2 . MET 174 174 ? A -20.262 14.204 0.366 1.000 1 A MET 93.880 1
ATOM 2853 H HB3 . MET 174 174 ? A -20.661 14.999 -1.168 1.000 1 A MET 93.880 1
ATOM 2854 H HG2 . MET 174 174 ? A -22.980 15.380 -0.336 1.000 1 A MET 93.880 1
ATOM 2855 H HG3 . MET 174 174 ? A -22.587 14.461 1.126 1.000 1 A MET 93.880 1
ATOM 2856 H HE1 . MET 174 174 ? A -24.740 12.684 0.589 1.000 1 A MET 93.880 1
ATOM 2857 H HE2 . MET 174 174 ? A -25.034 12.271 -1.116 1.000 1 A MET 93.880 1
ATOM 2858 H HE3 . MET 174 174 ? A -25.010 13.972 -0.618 1.000 1 A MET 93.880 1
ATOM 2859 N N . PHE 175 175 ? A -21.948 17.149 2.364 1.000 1 A PHE 93.690 1
ATOM 2860 C CA . PHE 175 175 ? A -22.496 17.163 3.718 1.000 1 A PHE 93.690 1
ATOM 2861 C C . PHE 175 175 ? A -23.560 16.079 3.863 1.000 1 A PHE 93.690 1
ATOM 2862 O O . PHE 175 175 ? A -24.619 16.129 3.239 1.000 1 A PHE 93.690 1
ATOM 2863 C CB . PHE 175 175 ? A -23.041 18.549 4.069 1.000 1 A PHE 93.690 1
ATOM 2864 C CG . PHE 175 175 ? A -21.951 19.587 4.220 1.000 1 A PHE 93.690 1
ATOM 2865 C CD1 . PHE 175 175 ? A -21.377 19.834 5.482 1.000 1 A PHE 93.690 1
ATOM 2866 C CD2 . PHE 175 175 ? A -21.477 20.274 3.090 1.000 1 A PHE 93.690 1
ATOM 2867 C CE1 . PHE 175 175 ? A -20.339 20.774 5.610 1.000 1 A PHE 93.690 1
ATOM 2868 C CE2 . PHE 175 175 ? A -20.431 21.199 3.219 1.000 1 A PHE 93.690 1
ATOM 2869 C CZ . PHE 175 175 ? A -19.860 21.455 4.477 1.000 1 A PHE 93.690 1
ATOM 2870 H H . PHE 175 175 ? A -22.420 17.689 1.654 1.000 1 A PHE 93.690 1
ATOM 2871 H HA . PHE 175 175 ? A -21.698 16.945 4.428 1.000 1 A PHE 93.690 1
ATOM 2872 H HB2 . PHE 175 175 ? A -23.588 18.481 5.010 1.000 1 A PHE 93.690 1
ATOM 2873 H HB3 . PHE 175 175 ? A -23.747 18.869 3.303 1.000 1 A PHE 93.690 1
ATOM 2874 H HD1 . PHE 175 175 ? A -21.721 19.284 6.345 1.000 1 A PHE 93.690 1
ATOM 2875 H HD2 . PHE 175 175 ? A -21.901 20.084 2.115 1.000 1 A PHE 93.690 1
ATOM 2876 H HE1 . PHE 175 175 ? A -19.888 20.961 6.573 1.000 1 A PHE 93.690 1
ATOM 2877 H HE2 . PHE 175 175 ? A -20.058 21.702 2.340 1.000 1 A PHE 93.690 1
ATOM 2878 H HZ . PHE 175 175 ? A -19.050 22.164 4.563 1.000 1 A PHE 93.690 1
ATOM 2879 N N . LEU 176 176 ? A -23.278 15.101 4.716 1.000 1 A LEU 93.190 1
ATOM 2880 C CA . LEU 176 176 ? A -24.233 14.078 5.111 1.000 1 A LEU 93.190 1
ATOM 2881 C C . LEU 176 176 ? A -25.206 14.649 6.149 1.000 1 A LEU 93.190 1
ATOM 2882 O O . LEU 176 176 ? A -24.869 15.561 6.905 1.000 1 A LEU 93.190 1
ATOM 2883 C CB . LEU 176 176 ? A -23.476 12.851 5.644 1.000 1 A LEU 93.190 1
ATOM 2884 C CG . LEU 176 176 ? A -22.470 12.226 4.656 1.000 1 A LEU 93.190 1
ATOM 2885 C CD1 . LEU 176 176 ? A -21.832 10.996 5.300 1.000 1 A LEU 93.190 1
ATOM 2886 C CD2 . LEU 176 176 ? A -23.138 11.797 3.350 1.000 1 A LEU 93.190 1
ATOM 2887 H H . LEU 176 176 ? A -22.407 15.157 5.224 1.000 1 A LEU 93.190 1
ATOM 2888 H HA . LEU 176 176 ? A -24.814 13.785 4.236 1.000 1 A LEU 93.190 1
ATOM 2889 H HB2 . LEU 176 176 ? A -22.926 13.154 6.535 1.000 1 A LEU 93.190 1
ATOM 2890 H HB3 . LEU 176 176 ? A -24.203 12.090 5.929 1.000 1 A LEU 93.190 1
ATOM 2891 H HG . LEU 176 176 ? A -21.680 12.942 4.431 1.000 1 A LEU 93.190 1
ATOM 2892 H HD11 . LEU 176 176 ? A -21.307 11.279 6.213 1.000 1 A LEU 93.190 1
ATOM 2893 H HD12 . LEU 176 176 ? A -21.105 10.563 4.613 1.000 1 A LEU 93.190 1
ATOM 2894 H HD13 . LEU 176 176 ? A -22.590 10.244 5.519 1.000 1 A LEU 93.190 1
ATOM 2895 H HD21 . LEU 176 176 ? A -22.420 11.263 2.727 1.000 1 A LEU 93.190 1
ATOM 2896 H HD22 . LEU 176 176 ? A -23.983 11.139 3.550 1.000 1 A LEU 93.190 1
ATOM 2897 H HD23 . LEU 176 176 ? A -23.473 12.670 2.791 1.000 1 A LEU 93.190 1
ATOM 2898 N N . LYS 177 177 ? A -26.410 14.070 6.231 1.000 1 A LYS 91.060 1
ATOM 2899 C CA . LYS 177 177 ? A -27.459 14.510 7.165 1.000 1 A LYS 91.060 1
ATOM 2900 C C . LYS 177 177 ? A -26.923 14.622 8.599 1.000 1 A LYS 91.060 1
ATOM 2901 O O . LYS 177 177 ? A -26.465 13.618 9.154 1.000 1 A LYS 91.060 1
ATOM 2902 C CB . LYS 177 177 ? A -28.651 13.540 7.081 1.000 1 A LYS 91.060 1
ATOM 2903 C CG . LYS 177 177 ? A -29.826 13.973 7.973 1.000 1 A LYS 91.060 1
ATOM 2904 C CD . LYS 177 177 ? A -31.006 13.003 7.835 1.000 1 A LYS 91.060 1
ATOM 2905 C CE . LYS 177 177 ? A -32.160 13.447 8.739 1.000 1 A LYS 91.060 1
ATOM 2906 N NZ . LYS 177 177 ? A -33.324 12.533 8.618 1.000 1 A LYS 91.060 1
ATOM 2907 H H . LYS 177 177 ? A -26.628 13.357 5.550 1.000 1 A LYS 91.060 1
ATOM 2908 H HA . LYS 177 177 ? A -27.790 15.500 6.853 1.000 1 A LYS 91.060 1
ATOM 2909 H HB2 . LYS 177 177 ? A -28.993 13.497 6.047 1.000 1 A LYS 91.060 1
ATOM 2910 H HB3 . LYS 177 177 ? A -28.326 12.542 7.376 1.000 1 A LYS 91.060 1
ATOM 2911 H HG2 . LYS 177 177 ? A -30.146 14.975 7.686 1.000 1 A LYS 91.060 1
ATOM 2912 H HG3 . LYS 177 177 ? A -29.509 13.986 9.016 1.000 1 A LYS 91.060 1
ATOM 2913 H HD2 . LYS 177 177 ? A -31.336 12.989 6.796 1.000 1 A LYS 91.060 1
ATOM 2914 H HD3 . LYS 177 177 ? A -30.681 12.002 8.119 1.000 1 A LYS 91.060 1
ATOM 2915 H HE2 . LYS 177 177 ? A -32.448 14.461 8.461 1.000 1 A LYS 91.060 1
ATOM 2916 H HE3 . LYS 177 177 ? A -31.805 13.477 9.769 1.000 1 A LYS 91.060 1
ATOM 2917 H HZ1 . LYS 177 177 ? A -33.657 12.510 7.665 1.000 1 A LYS 91.060 1
ATOM 2918 H HZ2 . LYS 177 177 ? A -34.082 12.845 9.209 1.000 1 A LYS 91.060 1
ATOM 2919 H HZ3 . LYS 177 177 ? A -33.070 11.594 8.889 1.000 1 A LYS 91.060 1
ATOM 2920 N N . THR 178 178 ? A -27.030 15.812 9.190 1.000 1 A THR 90.440 1
ATOM 2921 C CA . THR 178 178 ? A -26.683 16.070 10.594 1.000 1 A THR 90.440 1
ATOM 2922 C C . THR 178 178 ? A -27.528 15.209 11.522 1.000 1 A THR 90.440 1
ATOM 2923 O O . THR 178 178 ? A -28.736 15.061 11.325 1.000 1 A THR 90.440 1
ATOM 2924 C CB . THR 178 178 ? A -26.883 17.549 10.960 1.000 1 A THR 90.440 1
ATOM 2925 O OG1 . THR 178 178 ? A -26.116 18.349 10.092 1.000 1 A THR 90.440 1
ATOM 2926 C CG2 . THR 178 178 ? A -26.455 17.897 12.387 1.000 1 A THR 90.440 1
ATOM 2927 H H . THR 178 178 ? A -27.290 16.610 8.628 1.000 1 A THR 90.440 1
ATOM 2928 H HA . THR 178 178 ? A -25.631 15.825 10.741 1.000 1 A THR 90.440 1
ATOM 2929 H HB . THR 178 178 ? A -27.933 17.811 10.834 1.000 1 A THR 90.440 1
ATOM 2930 H HG1 . THR 178 178 ? A -26.285 19.262 10.334 1.000 1 A THR 90.440 1
ATOM 2931 H HG21 . THR 178 178 ? A -27.142 17.450 13.106 1.000 1 A THR 90.440 1
ATOM 2932 H HG22 . THR 178 178 ? A -25.447 17.532 12.588 1.000 1 A THR 90.440 1
ATOM 2933 H HG23 . THR 178 178 ? A -26.478 18.977 12.534 1.000 1 A THR 90.440 1
ATOM 2934 N N . ILE 179 179 ? A -26.891 14.653 12.546 1.000 1 A ILE 86.440 1
ATOM 2935 C CA . ILE 179 179 ? A -27.571 13.956 13.633 1.000 1 A ILE 86.440 1
ATOM 2936 C C . ILE 179 179 ? A -27.658 14.910 14.802 1.000 1 A ILE 86.440 1
ATOM 2937 O O . ILE 179 179 ? A -26.643 15.415 15.265 1.000 1 A ILE 86.440 1
ATOM 2938 C CB . ILE 179 179 ? A -26.851 12.647 13.975 1.000 1 A ILE 86.440 1
ATOM 2939 C CG1 . ILE 179 179 ? A -27.039 11.747 12.741 1.000 1 A ILE 86.440 1
ATOM 2940 C CG2 . ILE 179 179 ? A -27.432 11.980 15.239 1.000 1 A ILE 86.440 1
ATOM 2941 C CD1 . ILE 179 179 ? A -26.242 10.474 12.830 1.000 1 A ILE 86.440 1
ATOM 2942 H H . ILE 179 179 ? A -25.903 14.835 12.657 1.000 1 A ILE 86.440 1
ATOM 2943 H HA . ILE 179 179 ? A -28.589 13.706 13.333 1.000 1 A ILE 86.440 1
ATOM 2944 H HB . ILE 179 179 ? A -25.791 12.849 14.133 1.000 1 A ILE 86.440 1
ATOM 2945 H HG12 . ILE 179 179 ? A -26.712 12.256 11.835 1.000 1 A ILE 86.440 1
ATOM 2946 H HG13 . ILE 179 179 ? A -28.094 11.497 12.628 1.000 1 A ILE 86.440 1
ATOM 2947 H HG21 . ILE 179 179 ? A -27.376 12.656 16.093 1.000 1 A ILE 86.440 1
ATOM 2948 H HG22 . ILE 179 179 ? A -26.851 11.097 15.507 1.000 1 A ILE 86.440 1
ATOM 2949 H HG23 . ILE 179 179 ? A -28.471 11.692 15.078 1.000 1 A ILE 86.440 1
ATOM 2950 H HD11 . ILE 179 179 ? A -26.472 9.883 11.944 1.000 1 A ILE 86.440 1
ATOM 2951 H HD12 . ILE 179 179 ? A -25.185 10.739 12.856 1.000 1 A ILE 86.440 1
ATOM 2952 H HD13 . ILE 179 179 ? A -26.519 9.897 13.712 1.000 1 A ILE 86.440 1
ATOM 2953 N N . SER 180 180 ? A -28.875 15.159 15.254 1.000 1 A SER 83.620 1
ATOM 2954 C CA . SER 180 180 ? A -29.157 15.999 16.407 1.000 1 A SER 83.620 1
ATOM 2955 C C . SER 180 180 ? A -30.301 15.365 17.190 1.000 1 A SER 83.620 1
ATOM 2956 O O . SER 180 180 ? A -31.164 14.696 16.604 1.000 1 A SER 83.620 1
ATOM 2957 C CB . SER 180 180 ? A -29.486 17.421 15.943 1.000 1 A SER 83.620 1
ATOM 2958 O OG . SER 180 180 ? A -29.558 18.268 17.061 1.000 1 A SER 83.620 1
ATOM 2959 H H . SER 180 180 ? A -29.666 14.685 14.843 1.000 1 A SER 83.620 1
ATOM 2960 H HA . SER 180 180 ? A -28.280 16.049 17.053 1.000 1 A SER 83.620 1
ATOM 2961 H HB2 . SER 180 180 ? A -28.707 17.778 15.269 1.000 1 A SER 83.620 1
ATOM 2962 H HB3 . SER 180 180 ? A -30.441 17.427 15.417 1.000 1 A SER 83.620 1
ATOM 2963 H HG . SER 180 180 ? A -28.969 19.020 16.967 1.000 1 A SER 83.620 1
ATOM 2964 N N . ALA 181 181 ? A -30.294 15.537 18.510 1.000 1 A ALA 75.190 1
ATOM 2965 C CA . ALA 181 181 ? A -31.432 15.162 19.339 1.000 1 A ALA 75.190 1
ATOM 2966 C C . ALA 181 181 ? A -32.659 15.979 18.908 1.000 1 A ALA 75.190 1
ATOM 2967 O O . ALA 181 181 ? A -32.574 17.184 18.675 1.000 1 A ALA 75.190 1
ATOM 2968 C CB . ALA 181 181 ? A -31.091 15.354 20.824 1.000 1 A ALA 75.190 1
ATOM 2969 H H . ALA 181 181 ? A -29.606 16.169 18.894 1.000 1 A ALA 75.190 1
ATOM 2970 H HA . ALA 181 181 ? A -31.655 14.108 19.174 1.000 1 A ALA 75.190 1
ATOM 2971 H HB1 . ALA 181 181 ? A -30.752 14.411 21.252 1.000 1 A ALA 75.190 1
ATOM 2972 H HB2 . ALA 181 181 ? A -30.311 16.105 20.948 1.000 1 A ALA 75.190 1
ATOM 2973 H HB3 . ALA 181 181 ? A -31.973 15.681 21.375 1.000 1 A ALA 75.190 1
ATOM 2974 N N . LYS 182 182 ? A -33.821 15.326 18.796 1.000 1 A LYS 68.880 1
ATOM 2975 C CA . LYS 182 182 ? A -35.071 16.051 18.554 1.000 1 A LYS 68.880 1
ATOM 2976 C C . LYS 182 182 ? A -35.378 16.906 19.784 1.000 1 A LYS 68.880 1
ATOM 2977 O O . LYS 182 182 ? A -35.650 16.352 20.846 1.000 1 A LYS 68.880 1
ATOM 2978 C CB . LYS 182 182 ? A -36.234 15.089 18.266 1.000 1 A LYS 68.880 1
ATOM 2979 C CG . LYS 182 182 ? A -36.153 14.416 16.887 1.000 1 A LYS 68.880 1
ATOM 2980 C CD . LYS 182 182 ? A -37.404 13.551 16.675 1.000 1 A LYS 68.880 1
ATOM 2981 C CE . LYS 182 182 ? A -37.402 12.860 15.308 1.000 1 A LYS 68.880 1
ATOM 2982 N NZ . LYS 182 182 ? A -38.607 12.004 15.150 1.000 1 A LYS 68.880 1
ATOM 2983 H H . LYS 182 182 ? A -33.853 14.351 19.057 1.000 1 A LYS 68.880 1
ATOM 2984 H HA . LYS 182 182 ? A -34.939 16.721 17.705 1.000 1 A LYS 68.880 1
ATOM 2985 H HB2 . LYS 182 182 ? A -36.272 14.326 19.044 1.000 1 A LYS 68.880 1
ATOM 2986 H HB3 . LYS 182 182 ? A -37.161 15.661 18.313 1.000 1 A LYS 68.880 1
ATOM 2987 H HG2 . LYS 182 182 ? A -35.261 13.792 16.833 1.000 1 A LYS 68.880 1
ATOM 2988 H HG3 . LYS 182 182 ? A -36.105 15.181 16.112 1.000 1 A LYS 68.880 1
ATOM 2989 H HD2 . LYS 182 182 ? A -37.443 12.796 17.461 1.000 1 A LYS 68.880 1
ATOM 2990 H HD3 . LYS 182 182 ? A -38.289 14.182 16.758 1.000 1 A LYS 68.880 1
ATOM 2991 H HE2 . LYS 182 182 ? A -36.497 12.256 15.228 1.000 1 A LYS 68.880 1
ATOM 2992 H HE3 . LYS 182 182 ? A -37.373 13.624 14.532 1.000 1 A LYS 68.880 1
ATOM 2993 H HZ1 . LYS 182 182 ? A -38.617 11.538 14.253 1.000 1 A LYS 68.880 1
ATOM 2994 H HZ2 . LYS 182 182 ? A -38.634 11.298 15.872 1.000 1 A LYS 68.880 1
ATOM 2995 H HZ3 . LYS 182 182 ? A -39.449 12.554 15.235 1.000 1 A LYS 68.880 1
ATOM 2996 N N . ASN 183 183 ? A -35.405 18.227 19.615 1.000 1 A ASN 55.440 1
ATOM 2997 C CA . ASN 183 183 ? A -35.986 19.135 20.600 1.000 1 A ASN 55.440 1
ATOM 2998 C C . ASN 183 183 ? A -37.490 18.849 20.690 1.000 1 A ASN 55.440 1
ATOM 2999 O O . ASN 183 183 ? A -38.260 19.249 19.821 1.000 1 A ASN 55.440 1
ATOM 3000 C CB . ASN 183 183 ? A -35.702 20.609 20.208 1.000 1 A ASN 55.440 1
ATOM 3001 C CG . ASN 183 183 ? A -34.616 21.275 21.037 1.000 1 A ASN 55.440 1
ATOM 3002 O OD1 . ASN 183 183 ? A -34.134 20.754 22.023 1.000 1 A ASN 55.440 1
ATOM 3003 N ND2 . ASN 183 183 ? A -34.214 22.473 20.685 1.000 1 A ASN 55.440 1
ATOM 3004 H H . ASN 183 183 ? A -35.054 18.612 18.750 1.000 1 A ASN 55.440 1
ATOM 3005 H HA . ASN 183 183 ? A -35.556 18.922 21.579 1.000 1 A ASN 55.440 1
ATOM 3006 H HB2 . ASN 183 183 ? A -36.603 21.203 20.359 1.000 1 A ASN 55.440 1
ATOM 3007 H HB3 . ASN 183 183 ? A -35.440 20.680 19.152 1.000 1 A ASN 55.440 1
ATOM 3008 H HD21 . ASN 183 183 ? A -34.603 22.948 19.883 1.000 1 A ASN 55.440 1
ATOM 3009 H HD22 . ASN 183 183 ? A -33.509 22.885 21.279 1.000 1 A ASN 55.440 1
ATOM 3010 N N . THR 184 184 ? A -37.919 18.131 21.722 1.000 1 A THR 51.250 1
ATOM 3011 C CA . THR 184 184 ? A -39.333 18.080 22.104 1.000 1 A THR 51.250 1
ATOM 3012 C C . THR 184 184 ? A -39.525 19.020 23.276 1.000 1 A THR 51.250 1
ATOM 3013 O O . THR 184 184 ? A -38.858 18.877 24.299 1.000 1 A THR 51.250 1
ATOM 3014 C CB . THR 184 184 ? A -39.813 16.670 22.455 1.000 1 A THR 51.250 1
ATOM 3015 O OG1 . THR 184 184 ? A -38.861 16.029 23.266 1.000 1 A THR 51.250 1
ATOM 3016 C CG2 . THR 184 184 ? A -40.008 15.820 21.201 1.000 1 A THR 51.250 1
ATOM 3017 H H . THR 184 184 ? A -37.236 17.743 22.357 1.000 1 A THR 51.250 1
ATOM 3018 H HA . THR 184 184 ? A -39.958 18.437 21.285 1.000 1 A THR 51.250 1
ATOM 3019 H HB . THR 184 184 ? A -40.762 16.733 22.987 1.000 1 A THR 51.250 1
ATOM 3020 H HG1 . THR 184 184 ? A -38.649 16.635 23.980 1.000 1 A THR 51.250 1
ATOM 3021 H HG21 . THR 184 184 ? A -40.757 16.282 20.558 1.000 1 A THR 51.250 1
ATOM 3022 H HG22 . THR 184 184 ? A -39.067 15.734 20.658 1.000 1 A THR 51.250 1
ATOM 3023 H HG23 . THR 184 184 ? A -40.357 14.828 21.488 1.000 1 A THR 51.250 1
ATOM 3024 N N . ASN 185 185 ? A -40.428 19.983 23.125 1.000 1 A ASN 51.090 1
ATOM 3025 C CA . ASN 185 185 ? A -40.769 20.926 24.178 1.000 1 A ASN 51.090 1
ATOM 3026 C C . ASN 185 185 ? A -41.412 20.171 25.352 1.000 1 A ASN 51.090 1
ATOM 3027 O O . ASN 185 185 ? A -42.618 19.972 25.396 1.000 1 A ASN 51.090 1
ATOM 3028 C CB . ASN 185 185 ? A -41.689 22.026 23.587 1.000 1 A ASN 51.090 1
ATOM 3029 C CG . ASN 185 185 ? A -41.038 23.392 23.458 1.000 1 A ASN 51.090 1
ATOM 3030 O OD1 . ASN 185 185 ? A -39.944 23.653 23.928 1.000 1 A ASN 51.090 1
ATOM 3031 N ND2 . ASN 185 185 ? A -41.711 24.322 22.823 1.000 1 A ASN 51.090 1
ATOM 3032 H H . ASN 185 185 ? A -40.949 20.037 22.261 1.000 1 A ASN 51.090 1
ATOM 3033 H HA . ASN 185 185 ? A -39.848 21.377 24.549 1.000 1 A ASN 51.090 1
ATOM 3034 H HB2 . ASN 185 185 ? A -42.069 21.726 22.611 1.000 1 A ASN 51.090 1
ATOM 3035 H HB3 . ASN 185 185 ? A -42.563 22.162 24.224 1.000 1 A ASN 51.090 1
ATOM 3036 H HD21 . ASN 185 185 ? A -42.627 24.122 22.446 1.000 1 A ASN 51.090 1
ATOM 3037 H HD22 . ASN 185 185 ? A -41.264 25.223 22.732 1.000 1 A ASN 51.090 1
ATOM 3038 N N . ILE 186 186 ? A -40.619 19.794 26.361 1.000 1 A ILE 52.160 1
ATOM 3039 C CA . ILE 186 186 ? A -41.145 19.251 27.630 1.000 1 A ILE 52.160 1
ATOM 3040 C C . ILE 186 186 ? A -41.909 20.342 28.425 1.000 1 A ILE 52.160 1
ATOM 3041 O O . ILE 186 186 ? A -42.271 20.147 29.583 1.000 1 A ILE 52.160 1
ATOM 3042 C CB . ILE 186 186 ? A -40.031 18.590 28.491 1.000 1 A ILE 52.160 1
ATOM 3043 C CG1 . ILE 186 186 ? A -39.054 17.676 27.716 1.000 1 A ILE 52.160 1
ATOM 3044 C CG2 . ILE 186 186 ? A -40.666 17.792 29.656 1.000 1 A ILE 52.160 1
ATOM 3045 C CD1 . ILE 186 186 ? A -37.816 17.283 28.543 1.000 1 A ILE 52.160 1
ATOM 3046 H H . ILE 186 186 ? A -39.622 19.817 26.202 1.000 1 A ILE 52.160 1
ATOM 3047 H HA . ILE 186 186 ? A -41.870 18.480 27.372 1.000 1 A ILE 52.160 1
ATOM 3048 H HB . ILE 186 186 ? A -39.427 19.396 28.908 1.000 1 A ILE 52.160 1
ATOM 3049 H HG12 . ILE 186 186 ? A -39.571 16.777 27.381 1.000 1 A ILE 52.160 1
ATOM 3050 H HG13 . ILE 186 186 ? A -38.677 18.198 26.836 1.000 1 A ILE 52.160 1
ATOM 3051 H HG21 . ILE 186 186 ? A -40.552 18.319 30.604 1.000 1 A ILE 52.160 1
ATOM 3052 H HG22 . ILE 186 186 ? A -41.729 17.630 29.482 1.000 1 A ILE 52.160 1
ATOM 3053 H HG23 . ILE 186 186 ? A -40.239 16.793 29.746 1.000 1 A ILE 52.160 1
ATOM 3054 H HD11 . ILE 186 186 ? A -37.299 18.176 28.893 1.000 1 A ILE 52.160 1
ATOM 3055 H HD12 . ILE 186 186 ? A -38.086 16.663 29.398 1.000 1 A ILE 52.160 1
ATOM 3056 H HD13 . ILE 186 186 ? A -37.134 16.709 27.915 1.000 1 A ILE 52.160 1
ATOM 3057 N N . SER 187 187 ? A -42.078 21.548 27.875 1.000 1 A SER 53.060 1
ATOM 3058 C CA . SER 187 187 ? A -42.897 22.608 28.464 1.000 1 A SER 53.060 1
ATOM 3059 C C . SER 187 187 ? A -44.392 22.287 28.415 1.000 1 A SER 53.060 1
ATOM 3060 O O . SER 187 187 ? A -45.107 22.732 29.307 1.000 1 A SER 53.060 1
ATOM 3061 C CB . SER 187 187 ? A -42.630 23.943 27.761 1.000 1 A SER 53.060 1
ATOM 3062 O OG . SER 187 187 ? A -42.697 23.785 26.358 1.000 1 A SER 53.060 1
ATOM 3063 H H . SER 187 187 ? A -41.829 21.678 26.905 1.000 1 A SER 53.060 1
ATOM 3064 H HA . SER 187 187 ? A -42.638 22.727 29.516 1.000 1 A SER 53.060 1
ATOM 3065 H HB2 . SER 187 187 ? A -43.367 24.678 28.087 1.000 1 A SER 53.060 1
ATOM 3066 H HB3 . SER 187 187 ? A -41.636 24.301 28.029 1.000 1 A SER 53.060 1
ATOM 3067 H HG . SER 187 187 ? A -42.877 24.638 25.956 1.000 1 A SER 53.060 1
ATOM 3068 N N . GLU 188 188 ? A -44.861 21.484 27.450 1.000 1 A GLU 49.590 1
ATOM 3069 C CA . GLU 188 188 ? A -46.294 21.163 27.320 1.000 1 A GLU 49.590 1
ATOM 3070 C C . GLU 188 188 ? A -46.860 20.384 28.517 1.000 1 A GLU 49.590 1
ATOM 3071 O O . GLU 188 188 ? A -48.037 20.523 28.830 1.000 1 A GLU 49.590 1
ATOM 3072 C CB . GLU 188 188 ? A -46.563 20.413 26.002 1.000 1 A GLU 49.590 1
ATOM 3073 C CG . GLU 188 188 ? A -46.886 21.405 24.874 1.000 1 A GLU 49.590 1
ATOM 3074 C CD . GLU 188 188 ? A -47.194 20.734 23.525 1.000 1 A GLU 49.590 1
ATOM 3075 O OE1 . GLU 188 188 ? A -47.746 21.445 22.656 1.000 1 A GLU 49.590 1
ATOM 3076 O OE2 . GLU 188 188 ? A -46.814 19.555 23.342 1.000 1 A GLU 49.590 1
ATOM 3077 H H . GLU 188 188 ? A -44.243 21.162 26.719 1.000 1 A GLU 49.590 1
ATOM 3078 H HA . GLU 188 188 ? A -46.861 22.093 27.299 1.000 1 A GLU 49.590 1
ATOM 3079 H HB2 . GLU 188 188 ? A -45.697 19.804 25.744 1.000 1 A GLU 49.590 1
ATOM 3080 H HB3 . GLU 188 188 ? A -47.422 19.755 26.130 1.000 1 A GLU 49.590 1
ATOM 3081 H HG2 . GLU 188 188 ? A -46.037 22.076 24.750 1.000 1 A GLU 49.590 1
ATOM 3082 H HG3 . GLU 188 188 ? A -47.744 22.005 25.177 1.000 1 A GLU 49.590 1
ATOM 3083 N N . TYR 189 189 ? A -46.031 19.645 29.258 1.000 1 A TYR 52.310 1
ATOM 3084 C CA . TYR 189 189 ? A -46.486 18.833 30.393 1.000 1 A TYR 52.310 1
ATOM 3085 C C . TYR 189 189 ? A -46.592 19.586 31.738 1.000 1 A TYR 52.310 1
ATOM 3086 O O . TYR 189 189 ? A -46.848 18.952 32.755 1.000 1 A TYR 52.310 1
ATOM 3087 C CB . TYR 189 189 ? A -45.605 17.573 30.484 1.000 1 A TYR 52.310 1
ATOM 3088 C CG . TYR 189 189 ? A -46.008 16.484 29.507 1.000 1 A TYR 52.310 1
ATOM 3089 C CD1 . TYR 189 189 ? A -47.024 15.579 29.870 1.000 1 A TYR 52.310 1
ATOM 3090 C CD2 . TYR 189 189 ? A -45.399 16.385 28.239 1.000 1 A TYR 52.310 1
ATOM 3091 C CE1 . TYR 189 189 ? A -47.429 14.572 28.975 1.000 1 A TYR 52.310 1
ATOM 3092 C CE2 . TYR 189 189 ? A -45.806 15.380 27.338 1.000 1 A TYR 52.310 1
ATOM 3093 C CZ . TYR 189 189 ? A -46.824 14.472 27.706 1.000 1 A TYR 52.310 1
ATOM 3094 O OH . TYR 189 189 ? A -47.227 13.504 26.843 1.000 1 A TYR 52.310 1
ATOM 3095 H H . TYR 189 189 ? A -45.064 19.587 28.974 1.000 1 A TYR 52.310 1
ATOM 3096 H HA . TYR 189 189 ? A -47.500 18.494 30.183 1.000 1 A TYR 52.310 1
ATOM 3097 H HB2 . TYR 189 189 ? A -45.687 17.147 31.484 1.000 1 A TYR 52.310 1
ATOM 3098 H HB3 . TYR 189 189 ? A -44.559 17.840 30.336 1.000 1 A TYR 52.310 1
ATOM 3099 H HD1 . TYR 189 189 ? A -47.507 15.665 30.833 1.000 1 A TYR 52.310 1
ATOM 3100 H HD2 . TYR 189 189 ? A -44.640 17.094 27.946 1.000 1 A TYR 52.310 1
ATOM 3101 H HE1 . TYR 189 189 ? A -48.216 13.882 29.242 1.000 1 A TYR 52.310 1
ATOM 3102 H HE2 . TYR 189 189 ? A -45.357 15.318 26.358 1.000 1 A TYR 52.310 1
ATOM 3103 H HH . TYR 189 189 ? A -46.790 13.574 25.991 1.000 1 A TYR 52.310 1
ATOM 3104 N N . ILE 190 190 ? A -46.354 20.907 31.799 1.000 1 A ILE 49.750 1
ATOM 3105 C CA . ILE 190 190 ? A -46.060 21.594 33.083 1.000 1 A ILE 49.750 1
ATOM 3106 C C . ILE 190 190 ? A -47.145 22.570 33.579 1.000 1 A ILE 49.750 1
ATOM 3107 O O . ILE 190 190 ? A -47.117 22.981 34.740 1.000 1 A ILE 49.750 1
ATOM 3108 C CB . ILE 190 190 ? A -44.625 22.175 33.022 1.000 1 A ILE 49.750 1
ATOM 3109 C CG1 . ILE 190 190 ? A -43.662 20.968 32.999 1.000 1 A ILE 49.750 1
ATOM 3110 C CG2 . ILE 190 190 ? A -44.295 23.120 34.188 1.000 1 A ILE 49.750 1
ATOM 3111 C CD1 . ILE 190 190 ? A -42.187 21.328 32.969 1.000 1 A ILE 49.750 1
ATOM 3112 H H . ILE 190 190 ? A -46.194 21.400 30.932 1.000 1 A ILE 49.750 1
ATOM 3113 H HA . ILE 190 190 ? A -46.042 20.847 33.876 1.000 1 A ILE 49.750 1
ATOM 3114 H HB . ILE 190 190 ? A -44.510 22.739 32.096 1.000 1 A ILE 49.750 1
ATOM 3115 H HG12 . ILE 190 190 ? A -43.840 20.342 33.873 1.000 1 A ILE 49.750 1
ATOM 3116 H HG13 . ILE 190 190 ? A -43.856 20.367 32.111 1.000 1 A ILE 49.750 1
ATOM 3117 H HG21 . ILE 190 190 ? A -44.886 24.031 34.099 1.000 1 A ILE 49.750 1
ATOM 3118 H HG22 . ILE 190 190 ? A -44.555 22.628 35.126 1.000 1 A ILE 49.750 1
ATOM 3119 H HG23 . ILE 190 190 ? A -43.248 23.421 34.195 1.000 1 A ILE 49.750 1
ATOM 3120 H HD11 . ILE 190 190 ? A -41.862 21.716 33.934 1.000 1 A ILE 49.750 1
ATOM 3121 H HD12 . ILE 190 190 ? A -41.649 20.401 32.769 1.000 1 A ILE 49.750 1
ATOM 3122 H HD13 . ILE 190 190 ? A -42.005 22.060 32.182 1.000 1 A ILE 49.750 1
ATOM 3123 N N . ASN 191 191 ? A -48.152 22.902 32.771 1.000 1 A ASN 46.840 1
ATOM 3124 C CA . ASN 191 191 ? A -49.193 23.851 33.179 1.000 1 A ASN 46.840 1
ATOM 3125 C C . ASN 191 191 ? A -50.438 23.156 33.753 1.000 1 A ASN 46.840 1
ATOM 3126 O O . ASN 191 191 ? A -51.388 22.904 33.021 1.000 1 A ASN 46.840 1
ATOM 3127 C CB . ASN 191 191 ? A -49.526 24.787 32.003 1.000 1 A ASN 46.840 1
ATOM 3128 C CG . ASN 191 191 ? A -48.523 25.909 31.811 1.000 1 A ASN 46.840 1
ATOM 3129 O OD1 . ASN 191 191 ? A -47.640 26.166 32.612 1.000 1 A ASN 46.840 1
ATOM 3130 N ND2 . ASN 191 191 ? A -48.653 26.652 30.738 1.000 1 A ASN 46.840 1
ATOM 3131 H H . ASN 191 191 ? A -48.213 22.466 31.862 1.000 1 A ASN 46.840 1
ATOM 3132 H HA . ASN 191 191 ? A -48.814 24.481 33.984 1.000 1 A ASN 46.840 1
ATOM 3133 H HB2 . ASN 191 191 ? A -49.613 24.208 31.084 1.000 1 A ASN 46.840 1
ATOM 3134 H HB3 . ASN 191 191 ? A -50.491 25.259 32.189 1.000 1 A ASN 46.840 1
ATOM 3135 H HD21 . ASN 191 191 ? A -47.987 27.404 30.633 1.000 1 A ASN 46.840 1
ATOM 3136 H HD22 . ASN 191 191 ? A -49.376 26.448 30.063 1.000 1 A ASN 46.840 1
ATOM 3137 N N . SER 192 192 ? A -50.440 22.873 35.060 1.000 1 A SER 49.690 1
ATOM 3138 C CA . SER 192 192 ? A -51.602 22.857 35.985 1.000 1 A SER 49.690 1
ATOM 3139 C C . SER 192 192 ? A -51.237 22.097 37.269 1.000 1 A SER 49.690 1
ATOM 3140 O O . SER 192 192 ? A -50.117 21.613 37.405 1.000 1 A SER 49.690 1
ATOM 3141 C CB . SER 192 192 ? A -52.904 22.305 35.372 1.000 1 A SER 49.690 1
ATOM 3142 O OG . SER 192 192 ? A -52.694 21.094 34.696 1.000 1 A SER 49.690 1
ATOM 3143 H H . SER 192 192 ? A -49.536 22.851 35.509 1.000 1 A SER 49.690 1
ATOM 3144 H HA . SER 192 192 ? A -51.808 23.887 36.279 1.000 1 A SER 49.690 1
ATOM 3145 H HB2 . SER 192 192 ? A -53.307 23.033 34.669 1.000 1 A SER 49.690 1
ATOM 3146 H HB3 . SER 192 192 ? A -53.651 22.153 36.151 1.000 1 A SER 49.690 1
ATOM 3147 H HG . SER 192 192 ? A -52.224 21.302 33.885 1.000 1 A SER 49.690 1
ATOM 3148 N N . THR 193 193 ? A -52.120 22.082 38.270 1.000 1 A THR 59.160 1
ATOM 3149 C CA . THR 193 193 ? A -52.024 21.310 39.524 1.000 1 A THR 59.160 1
ATOM 3150 C C . THR 193 193 ? A -51.608 19.858 39.268 1.000 1 A THR 59.160 1
ATOM 3151 O O . THR 193 193 ? A -52.453 19.005 39.049 1.000 1 A THR 59.160 1
ATOM 3152 C CB . THR 193 193 ? A -53.389 21.330 40.254 1.000 1 A THR 59.160 1
ATOM 3153 O OG1 . THR 193 193 ? A -54.443 21.590 39.349 1.000 1 A THR 59.160 1
ATOM 3154 C CG2 . THR 193 193 ? A -53.444 22.427 41.314 1.000 1 A THR 59.160 1
ATOM 3155 H H . THR 193 193 ? A -53.039 22.461 38.091 1.000 1 A THR 59.160 1
ATOM 3156 H HA . THR 193 193 ? A -51.272 21.762 40.171 1.000 1 A THR 59.160 1
ATOM 3157 H HB . THR 193 193 ? A -53.571 20.382 40.759 1.000 1 A THR 59.160 1
ATOM 3158 H HG1 . THR 193 193 ? A -54.668 20.745 38.951 1.000 1 A THR 59.160 1
ATOM 3159 H HG21 . THR 193 193 ? A -54.434 22.433 41.771 1.000 1 A THR 59.160 1
ATOM 3160 H HG22 . THR 193 193 ? A -52.703 22.228 42.088 1.000 1 A THR 59.160 1
ATOM 3161 H HG23 . THR 193 193 ? A -53.254 23.398 40.858 1.000 1 A THR 59.160 1
ATOM 3162 N N . ILE 194 194 ? A -50.297 19.602 39.279 1.000 1 A ILE 63.340 1
ATOM 3163 C CA . ILE 194 194 ? A -49.724 18.302 38.919 1.000 1 A ILE 63.340 1
ATOM 3164 C C . ILE 194 194 ? A -50.109 17.270 39.986 1.000 1 A ILE 63.340 1
ATOM 3165 O O . ILE 194 194 ? A -49.586 17.320 41.107 1.000 1 A ILE 63.340 1
ATOM 3166 C CB . ILE 194 194 ? A -48.185 18.403 38.729 1.000 1 A ILE 63.340 1
ATOM 3167 C CG1 . ILE 194 194 ? A -47.744 19.621 37.885 1.000 1 A ILE 63.340 1
ATOM 3168 C CG2 . ILE 194 194 ? A -47.676 17.133 38.049 1.000 1 A ILE 63.340 1
ATOM 3169 C CD1 . ILE 194 194 ? A -46.236 19.721 37.619 1.000 1 A ILE 63.340 1
ATOM 3170 H H . ILE 194 194 ? A -49.697 20.408 39.176 1.000 1 A ILE 63.340 1
ATOM 3171 H HA . ILE 194 194 ? A -50.164 17.989 37.973 1.000 1 A ILE 63.340 1
ATOM 3172 H HB . ILE 194 194 ? A -47.713 18.484 39.709 1.000 1 A ILE 63.340 1
ATOM 3173 H HG12 . ILE 194 194 ? A -48.267 19.610 36.929 1.000 1 A ILE 63.340 1
ATOM 3174 H HG13 . ILE 194 194 ? A -48.019 20.532 38.417 1.000 1 A ILE 63.340 1
ATOM 3175 H HG21 . ILE 194 194 ? A -47.988 17.130 37.005 1.000 1 A ILE 63.340 1
ATOM 3176 H HG22 . ILE 194 194 ? A -46.588 17.076 38.089 1.000 1 A ILE 63.340 1
ATOM 3177 H HG23 . ILE 194 194 ? A -48.105 16.257 38.536 1.000 1 A ILE 63.340 1
ATOM 3178 H HD11 . ILE 194 194 ? A -46.014 20.693 37.177 1.000 1 A ILE 63.340 1
ATOM 3179 H HD12 . ILE 194 194 ? A -45.685 19.615 38.553 1.000 1 A ILE 63.340 1
ATOM 3180 H HD13 . ILE 194 194 ? A -45.920 18.949 36.917 1.000 1 A ILE 63.340 1
ATOM 3181 N N . GLU 195 195 ? A -51.018 16.357 39.647 1.000 1 A GLU 76.620 1
ATOM 3182 C CA . GLU 195 195 ? A -51.340 15.194 40.472 1.000 1 A GLU 76.620 1
ATOM 3183 C C . GLU 195 195 ? A -50.168 14.194 40.478 1.000 1 A GLU 76.620 1
ATOM 3184 O O . GLU 195 195 ? A -49.248 14.257 39.657 1.000 1 A GLU 76.620 1
ATOM 3185 C CB . GLU 195 195 ? A -52.636 14.523 39.984 1.000 1 A GLU 76.620 1
ATOM 3186 C CG . GLU 195 195 ? A -53.894 15.378 40.220 1.000 1 A GLU 76.620 1
ATOM 3187 C CD . GLU 195 195 ? A -55.209 14.609 39.977 1.000 1 A GLU 76.620 1
ATOM 3188 O OE1 . GLU 195 195 ? A -56.268 15.172 40.341 1.000 1 A GLU 76.620 1
ATOM 3189 O OE2 . GLU 195 195 ? A -55.153 13.446 39.511 1.000 1 A GLU 76.620 1
ATOM 3190 H H . GLU 195 195 ? A -51.434 16.403 38.727 1.000 1 A GLU 76.620 1
ATOM 3191 H HA . GLU 195 195 ? A -51.499 15.525 41.498 1.000 1 A GLU 76.620 1
ATOM 3192 H HB2 . GLU 195 195 ? A -52.752 13.588 40.533 1.000 1 A GLU 76.620 1
ATOM 3193 H HB3 . GLU 195 195 ? A -52.544 14.293 38.922 1.000 1 A GLU 76.620 1
ATOM 3194 H HG2 . GLU 195 195 ? A -53.858 16.253 39.572 1.000 1 A GLU 76.620 1
ATOM 3195 H HG3 . GLU 195 195 ? A -53.879 15.724 41.253 1.000 1 A GLU 76.620 1
ATOM 3196 N N . CYS 196 196 ? A -50.170 13.229 41.405 1.000 1 A CYS 82.250 1
ATOM 3197 C CA . CYS 196 196 ? A -49.115 12.207 41.434 1.000 1 A CYS 82.250 1
ATOM 3198 C C . CYS 196 196 ? A -49.071 11.355 40.148 1.000 1 A CYS 82.250 1
ATOM 3199 O O . CYS 196 196 ? A -48.001 10.881 39.767 1.000 1 A CYS 82.250 1
ATOM 3200 C CB . CYS 196 196 ? A -49.277 11.313 42.670 1.000 1 A CYS 82.250 1
ATOM 3201 S SG . CYS 196 196 ? A -48.931 12.093 44.274 1.000 1 A CYS 82.250 1
ATOM 3202 H H . CYS 196 196 ? A -50.929 13.184 42.069 1.000 1 A CYS 82.250 1
ATOM 3203 H HA . CYS 196 196 ? A -48.152 12.712 41.500 1.000 1 A CYS 82.250 1
ATOM 3204 H HB2 . CYS 196 196 ? A -50.289 10.907 42.686 1.000 1 A CYS 82.250 1
ATOM 3205 H HB3 . CYS 196 196 ? A -48.589 10.474 42.566 1.000 1 A CYS 82.250 1
ATOM 3206 N N . THR 197 197 ? A -50.207 11.186 39.466 1.000 1 A THR 81.810 1
ATOM 3207 C CA . THR 197 197 ? A -50.334 10.540 38.148 1.000 1 A THR 81.810 1
ATOM 3208 C C . THR 197 197 ? A -49.571 11.306 37.066 1.000 1 A THR 81.810 1
ATOM 3209 O O . THR 197 197 ? A -48.784 10.714 36.325 1.000 1 A THR 81.810 1
ATOM 3210 C CB . THR 197 197 ? A -51.824 10.462 37.759 1.000 1 A THR 81.810 1
ATOM 3211 O OG1 . THR 197 197 ? A -52.424 11.690 38.103 1.000 1 A THR 81.810 1
ATOM 3212 C CG2 . THR 197 197 ? A -52.543 9.366 38.544 1.000 1 A THR 81.810 1
ATOM 3213 H H . THR 197 197 ? A -51.034 11.676 39.776 1.000 1 A THR 81.810 1
ATOM 3214 H HA . THR 197 197 ? A -49.922 9.531 38.187 1.000 1 A THR 81.810 1
ATOM 3215 H HB . THR 197 197 ? A -51.927 10.272 36.690 1.000 1 A THR 81.810 1
ATOM 3216 H HG1 . THR 197 197 ? A -53.340 11.739 37.818 1.000 1 A THR 81.810 1
ATOM 3217 H HG21 . THR 197 197 ? A -52.481 9.564 39.614 1.000 1 A THR 81.810 1
ATOM 3218 H HG22 . THR 197 197 ? A -52.092 8.398 38.324 1.000 1 A THR 81.810 1
ATOM 3219 H HG23 . THR 197 197 ? A -53.592 9.342 38.249 1.000 1 A THR 81.810 1
ATOM 3220 N N . ASP 198 198 ? A -49.718 12.629 37.027 1.000 1 A ASP 82.120 1
ATOM 3221 C CA . ASP 198 198 ? A -49.011 13.494 36.083 1.000 1 A ASP 82.120 1
ATOM 3222 C C . ASP 198 198 ? A -47.502 13.519 36.360 1.000 1 A ASP 82.120 1
ATOM 3223 O O . ASP 198 198 ? A -46.699 13.422 35.431 1.000 1 A ASP 82.120 1
ATOM 3224 C CB . ASP 198 198 ? A -49.585 14.911 36.153 1.000 1 A ASP 82.120 1
ATOM 3225 C CG . ASP 198 198 ? A -51.055 14.991 35.764 1.000 1 A ASP 82.120 1
ATOM 3226 O OD1 . ASP 198 198 ? A -51.440 14.262 34.820 1.000 1 A ASP 82.120 1
ATOM 3227 O OD2 . ASP 198 198 ? A -51.747 15.785 36.436 1.000 1 A ASP 82.120 1
ATOM 3228 H H . ASP 198 198 ? A -50.434 13.046 37.603 1.000 1 A ASP 82.120 1
ATOM 3229 H HA . ASP 198 198 ? A -49.162 13.118 35.072 1.000 1 A ASP 82.120 1
ATOM 3230 H HB2 . ASP 198 198 ? A -49.484 15.273 37.176 1.000 1 A ASP 82.120 1
ATOM 3231 H HB3 . ASP 198 198 ? A -49.013 15.559 35.490 1.000 1 A ASP 82.120 1
ATOM 3232 N N . LEU 199 199 ? A -47.087 13.556 37.635 1.000 1 A LEU 83.380 1
ATOM 3233 C CA . LEU 199 199 ? A -45.669 13.451 38.011 1.000 1 A LEU 83.380 1
ATOM 3234 C C . LEU 199 199 ? A -45.051 12.120 37.565 1.000 1 A LEU 83.380 1
ATOM 3235 O O . LEU 199 199 ? A -43.903 12.102 37.115 1.000 1 A LEU 83.380 1
ATOM 3236 C CB . LEU 199 199 ? A -45.490 13.613 39.533 1.000 1 A LEU 83.380 1
ATOM 3237 C CG . LEU 199 199 ? A -45.615 15.051 40.048 1.000 1 A LEU 83.380 1
ATOM 3238 C CD1 . LEU 199 199 ? A -45.679 15.078 41.568 1.000 1 A LEU 83.380 1
ATOM 3239 C CD2 . LEU 199 199 ? A -44.449 15.947 39.612 1.000 1 A LEU 83.380 1
ATOM 3240 H H . LEU 199 199 ? A -47.793 13.659 38.350 1.000 1 A LEU 83.380 1
ATOM 3241 H HA . LEU 199 199 ? A -45.115 14.234 37.493 1.000 1 A LEU 83.380 1
ATOM 3242 H HB2 . LEU 199 199 ? A -46.226 12.985 40.036 1.000 1 A LEU 83.380 1
ATOM 3243 H HB3 . LEU 199 199 ? A -44.499 13.252 39.809 1.000 1 A LEU 83.380 1
ATOM 3244 H HG . LEU 199 199 ? A -46.558 15.468 39.694 1.000 1 A LEU 83.380 1
ATOM 3245 H HD11 . LEU 199 199 ? A -45.822 16.108 41.895 1.000 1 A LEU 83.380 1
ATOM 3246 H HD12 . LEU 199 199 ? A -44.772 14.657 42.000 1.000 1 A LEU 83.380 1
ATOM 3247 H HD13 . LEU 199 199 ? A -46.548 14.503 41.888 1.000 1 A LEU 83.380 1
ATOM 3248 H HD21 . LEU 199 199 ? A -43.508 15.549 39.990 1.000 1 A LEU 83.380 1
ATOM 3249 H HD22 . LEU 199 199 ? A -44.596 16.956 39.998 1.000 1 A LEU 83.380 1
ATOM 3250 H HD23 . LEU 199 199 ? A -44.402 16.005 38.525 1.000 1 A LEU 83.380 1
ATOM 3251 N N . ALA 200 200 ? A -45.791 11.012 37.668 1.000 1 A ALA 85.310 1
ATOM 3252 C CA . ALA 200 200 ? A -45.325 9.712 37.193 1.000 1 A ALA 85.310 1
ATOM 3253 C C . ALA 200 200 ? A -45.141 9.706 35.665 1.000 1 A ALA 85.310 1
ATOM 3254 O O . ALA 200 200 ? A -44.114 9.232 35.174 1.000 1 A ALA 85.310 1
ATOM 3255 C CB . ALA 200 200 ? A -46.297 8.627 37.670 1.000 1 A ALA 85.310 1
ATOM 3256 H H . ALA 200 200 ? A -46.719 11.081 38.060 1.000 1 A ALA 85.310 1
ATOM 3257 H HA . ALA 200 200 ? A -44.350 9.510 37.637 1.000 1 A ALA 85.310 1
ATOM 3258 H HB1 . ALA 200 200 ? A -46.379 8.656 38.757 1.000 1 A ALA 85.310 1
ATOM 3259 H HB2 . ALA 200 200 ? A -45.929 7.647 37.365 1.000 1 A ALA 85.310 1
ATOM 3260 H HB3 . ALA 200 200 ? A -47.284 8.785 37.235 1.000 1 A ALA 85.310 1
ATOM 3261 N N . ASN 201 201 ? A -46.074 10.305 34.918 1.000 1 A ASN 85.310 1
ATOM 3262 C CA . ASN 201 201 ? A -45.960 10.467 33.466 1.000 1 A ASN 85.310 1
ATOM 3263 C C . ASN 201 201 ? A -44.756 11.339 33.077 1.000 1 A ASN 85.310 1
ATOM 3264 O O . ASN 201 201 ? A -43.969 10.951 32.213 1.000 1 A ASN 85.310 1
ATOM 3265 C CB . ASN 201 201 ? A -47.279 11.038 32.917 1.000 1 A ASN 85.310 1
ATOM 3266 C CG . ASN 201 201 ? A -48.416 10.033 32.950 1.000 1 A ASN 85.310 1
ATOM 3267 O OD1 . ASN 201 201 ? A -48.216 8.828 32.936 1.000 1 A ASN 85.310 1
ATOM 3268 N ND2 . ASN 201 201 ? A -49.644 10.497 32.958 1.000 1 A ASN 85.310 1
ATOM 3269 H H . ASN 201 201 ? A -46.902 10.656 35.376 1.000 1 A ASN 85.310 1
ATOM 3270 H HA . ASN 201 201 ? A -45.793 9.489 33.015 1.000 1 A ASN 85.310 1
ATOM 3271 H HB2 . ASN 201 201 ? A -47.566 11.924 33.484 1.000 1 A ASN 85.310 1
ATOM 3272 H HB3 . ASN 201 201 ? A -47.141 11.334 31.877 1.000 1 A ASN 85.310 1
ATOM 3273 H HD21 . ASN 201 201 ? A -50.387 9.815 33.019 1.000 1 A ASN 85.310 1
ATOM 3274 H HD22 . ASN 201 201 ? A -49.828 11.485 33.054 1.000 1 A ASN 85.310 1
ATOM 3275 N N . ILE 202 202 ? A -44.545 12.466 33.765 1.000 1 A ILE 84.880 1
ATOM 3276 C CA . ILE 202 202 ? A -43.375 13.335 33.564 1.000 1 A ILE 84.880 1
ATOM 3277 C C . ILE 202 202 ? A -42.075 12.561 33.818 1.000 1 A ILE 84.880 1
ATOM 3278 O O . ILE 202 202 ? A -41.139 12.646 33.022 1.000 1 A ILE 84.880 1
ATOM 3279 C CB . ILE 202 202 ? A -43.482 14.589 34.465 1.000 1 A ILE 84.880 1
ATOM 3280 C CG1 . ILE 202 202 ? A -44.624 15.510 33.979 1.000 1 A ILE 84.880 1
ATOM 3281 C CG2 . ILE 202 202 ? A -42.159 15.382 34.485 1.000 1 A ILE 84.880 1
ATOM 3282 C CD1 . ILE 202 202 ? A -45.036 16.575 35.006 1.000 1 A ILE 84.880 1
ATOM 3283 H H . ILE 202 202 ? A -45.246 12.748 34.435 1.000 1 A ILE 84.880 1
ATOM 3284 H HA . ILE 202 202 ? A -43.356 13.659 32.524 1.000 1 A ILE 84.880 1
ATOM 3285 H HB . ILE 202 202 ? A -43.699 14.266 35.483 1.000 1 A ILE 84.880 1
ATOM 3286 H HG12 . ILE 202 202 ? A -44.319 16.005 33.057 1.000 1 A ILE 84.880 1
ATOM 3287 H HG13 . ILE 202 202 ? A -45.509 14.918 33.749 1.000 1 A ILE 84.880 1
ATOM 3288 H HG21 . ILE 202 202 ? A -42.263 16.286 35.086 1.000 1 A ILE 84.880 1
ATOM 3289 H HG22 . ILE 202 202 ? A -41.366 14.786 34.937 1.000 1 A ILE 84.880 1
ATOM 3290 H HG23 . ILE 202 202 ? A -41.871 15.652 33.470 1.000 1 A ILE 84.880 1
ATOM 3291 H HD11 . ILE 202 202 ? A -45.918 17.101 34.640 1.000 1 A ILE 84.880 1
ATOM 3292 H HD12 . ILE 202 202 ? A -45.285 16.100 35.955 1.000 1 A ILE 84.880 1
ATOM 3293 H HD13 . ILE 202 202 ? A -44.239 17.303 35.156 1.000 1 A ILE 84.880 1
ATOM 3294 N N . MET 203 203 ? A -42.011 11.770 34.894 1.000 1 A MET 87.000 1
ATOM 3295 C CA . MET 203 203 ? A -40.823 10.975 35.214 1.000 1 A MET 87.000 1
ATOM 3296 C C . MET 203 203 ? A -40.565 9.870 34.178 1.000 1 A MET 87.000 1
ATOM 3297 O O . MET 203 203 ? A -39.408 9.592 33.854 1.000 1 A MET 87.000 1
ATOM 3298 C CB . MET 203 203 ? A -40.946 10.403 36.635 1.000 1 A MET 87.000 1
ATOM 3299 C CG . MET 203 203 ? A -39.617 9.811 37.119 1.000 1 A MET 87.000 1
ATOM 3300 S SD . MET 203 203 ? A -38.267 11.022 37.257 1.000 1 A MET 87.000 1
ATOM 3301 C CE . MET 203 203 ? A -36.848 9.932 37.002 1.000 1 A MET 87.000 1
ATOM 3302 H H . MET 203 203 ? A -42.799 11.748 35.525 1.000 1 A MET 87.000 1
ATOM 3303 H HA . MET 203 203 ? A -39.967 11.649 35.187 1.000 1 A MET 87.000 1
ATOM 3304 H HB2 . MET 203 203 ? A -41.716 9.631 36.655 1.000 1 A MET 87.000 1
ATOM 3305 H HB3 . MET 203 203 ? A -41.237 11.198 37.322 1.000 1 A MET 87.000 1
ATOM 3306 H HG2 . MET 203 203 ? A -39.770 9.356 38.098 1.000 1 A MET 87.000 1
ATOM 3307 H HG3 . MET 203 203 ? A -39.317 9.021 36.431 1.000 1 A MET 87.000 1
ATOM 3308 H HE1 . MET 203 203 ? A -35.928 10.501 37.137 1.000 1 A MET 87.000 1
ATOM 3309 H HE2 . MET 203 203 ? A -36.881 9.538 35.987 1.000 1 A MET 87.000 1
ATOM 3310 H HE3 . MET 203 203 ? A -36.886 9.113 37.721 1.000 1 A MET 87.000 1
ATOM 3311 N N . ASN 204 204 ? A -41.615 9.263 33.616 1.000 1 A ASN 86.690 1
ATOM 3312 C CA . ASN 204 204 ? A -41.488 8.304 32.516 1.000 1 A ASN 86.690 1
ATOM 3313 C C . ASN 204 204 ? A -40.886 8.963 31.269 1.000 1 A ASN 86.690 1
ATOM 3314 O O . ASN 204 204 ? A -39.905 8.446 30.731 1.000 1 A ASN 86.690 1
ATOM 3315 C CB . ASN 204 204 ? A -42.853 7.657 32.228 1.000 1 A ASN 86.690 1
ATOM 3316 C CG . ASN 204 204 ? A -43.263 6.649 33.286 1.000 1 A ASN 86.690 1
ATOM 3317 O OD1 . ASN 204 204 ? A -42.446 6.090 34.004 1.000 1 A ASN 86.690 1
ATOM 3318 N ND2 . ASN 204 204 ? A -44.537 6.352 33.387 1.000 1 A ASN 86.690 1
ATOM 3319 H H . ASN 204 204 ? A -42.540 9.490 33.952 1.000 1 A ASN 86.690 1
ATOM 3320 H HA . ASN 204 204 ? A -40.792 7.518 32.810 1.000 1 A ASN 86.690 1
ATOM 3321 H HB2 . ASN 204 204 ? A -42.805 7.125 31.278 1.000 1 A ASN 86.690 1
ATOM 3322 H HB3 . ASN 204 204 ? A -43.622 8.425 32.143 1.000 1 A ASN 86.690 1
ATOM 3323 H HD21 . ASN 204 204 ? A -45.227 6.842 32.836 1.000 1 A ASN 86.690 1
ATOM 3324 H HD22 . ASN 204 204 ? A -44.795 5.703 34.117 1.000 1 A ASN 86.690 1
ATOM 3325 N N . VAL 205 205 ? A -41.385 10.142 30.881 1.000 1 A VAL 86.750 1
ATOM 3326 C CA . VAL 205 205 ? A -40.821 10.930 29.772 1.000 1 A VAL 86.750 1
ATOM 3327 C C . VAL 205 205 ? A -39.360 11.295 30.053 1.000 1 A VAL 86.750 1
ATOM 3328 O O . VAL 205 205 ? A -38.499 11.102 29.198 1.000 1 A VAL 86.750 1
ATOM 3329 C CB . VAL 205 205 ? A -41.674 12.189 29.504 1.000 1 A VAL 86.750 1
ATOM 3330 C CG1 . VAL 205 205 ? A -41.043 13.105 28.446 1.000 1 A VAL 86.750 1
ATOM 3331 C CG2 . VAL 205 205 ? A -43.075 11.812 29.003 1.000 1 A VAL 86.750 1
ATOM 3332 H H . VAL 205 205 ? A -42.196 10.501 31.364 1.000 1 A VAL 86.750 1
ATOM 3333 H HA . VAL 205 205 ? A -40.829 10.318 28.871 1.000 1 A VAL 86.750 1
ATOM 3334 H HB . VAL 205 205 ? A -41.777 12.758 30.428 1.000 1 A VAL 86.750 1
ATOM 3335 H HG11 . VAL 205 205 ? A -41.714 13.937 28.232 1.000 1 A VAL 86.750 1
ATOM 3336 H HG12 . VAL 205 205 ? A -40.098 13.512 28.807 1.000 1 A VAL 86.750 1
ATOM 3337 H HG13 . VAL 205 205 ? A -40.867 12.542 27.529 1.000 1 A VAL 86.750 1
ATOM 3338 H HG21 . VAL 205 205 ? A -43.678 12.710 28.870 1.000 1 A VAL 86.750 1
ATOM 3339 H HG22 . VAL 205 205 ? A -43.582 11.167 29.721 1.000 1 A VAL 86.750 1
ATOM 3340 H HG23 . VAL 205 205 ? A -43.002 11.283 28.053 1.000 1 A VAL 86.750 1
ATOM 3341 N N . PHE 206 206 ? A -39.025 11.753 31.265 1.000 1 A PHE 88.000 1
ATOM 3342 C CA . PHE 206 206 ? A -37.633 12.031 31.636 1.000 1 A PHE 88.000 1
ATOM 3343 C C . PHE 206 206 ? A -36.742 10.792 31.536 1.000 1 A PHE 88.000 1
ATOM 3344 O O . PHE 206 206 ? A -35.621 10.886 31.039 1.000 1 A PHE 88.000 1
ATOM 3345 C CB . PHE 206 206 ? A -37.553 12.598 33.061 1.000 1 A PHE 88.000 1
ATOM 3346 C CG . PHE 206 206 ? A -38.087 13.998 33.291 1.000 1 A PHE 88.000 1
ATOM 3347 C CD1 . PHE 206 206 ? A -38.389 14.872 32.225 1.000 1 A PHE 88.000 1
ATOM 3348 C CD2 . PHE 206 206 ? A -38.232 14.447 34.617 1.000 1 A PHE 88.000 1
ATOM 3349 C CE1 . PHE 206 206 ? A -38.831 16.178 32.491 1.000 1 A PHE 88.000 1
ATOM 3350 C CE2 . PHE 206 206 ? A -38.680 15.752 34.880 1.000 1 A PHE 88.000 1
ATOM 3351 C CZ . PHE 206 206 ? A -38.987 16.613 33.816 1.000 1 A PHE 88.000 1
ATOM 3352 H H . PHE 206 206 ? A -39.759 11.930 31.936 1.000 1 A PHE 88.000 1
ATOM 3353 H HA . PHE 206 206 ? A -37.212 12.754 30.938 1.000 1 A PHE 88.000 1
ATOM 3354 H HB2 . PHE 206 206 ? A -36.504 12.612 33.357 1.000 1 A PHE 88.000 1
ATOM 3355 H HB3 . PHE 206 206 ? A -38.069 11.916 33.737 1.000 1 A PHE 88.000 1
ATOM 3356 H HD1 . PHE 206 206 ? A -38.290 14.560 31.196 1.000 1 A PHE 88.000 1
ATOM 3357 H HD2 . PHE 206 206 ? A -38.004 13.785 35.439 1.000 1 A PHE 88.000 1
ATOM 3358 H HE1 . PHE 206 206 ? A -39.057 16.845 31.673 1.000 1 A PHE 88.000 1
ATOM 3359 H HE2 . PHE 206 206 ? A -38.801 16.085 35.900 1.000 1 A PHE 88.000 1
ATOM 3360 H HZ . PHE 206 206 ? A -39.362 17.604 34.027 1.000 1 A PHE 88.000 1
ATOM 3361 N N . ASN 207 207 ? A -37.210 9.627 31.982 1.000 1 A ASN 88.060 1
ATOM 3362 C CA . ASN 207 207 ? A -36.440 8.390 31.890 1.000 1 A ASN 88.060 1
ATOM 3363 C C . ASN 207 207 ? A -36.186 7.966 30.440 1.000 1 A ASN 88.060 1
ATOM 3364 O O . ASN 207 207 ? A -35.071 7.532 30.142 1.000 1 A ASN 88.060 1
ATOM 3365 C CB . ASN 207 207 ? A -37.152 7.284 32.681 1.000 1 A ASN 88.060 1
ATOM 3366 C CG . ASN 207 207 ? A -36.863 7.352 34.167 1.000 1 A ASN 88.060 1
ATOM 3367 O OD1 . ASN 207 207 ? A -35.740 7.600 34.598 1.000 1 A ASN 88.060 1
ATOM 3368 N ND2 . ASN 207 207 ? A -37.839 7.052 34.990 1.000 1 A ASN 88.060 1
ATOM 3369 H H . ASN 207 207 ? A -38.139 9.600 32.379 1.000 1 A ASN 88.060 1
ATOM 3370 H HA . ASN 207 207 ? A -35.457 8.563 32.328 1.000 1 A ASN 88.060 1
ATOM 3371 H HB2 . ASN 207 207 ? A -38.226 7.339 32.505 1.000 1 A ASN 88.060 1
ATOM 3372 H HB3 . ASN 207 207 ? A -36.812 6.309 32.332 1.000 1 A ASN 88.060 1
ATOM 3373 H HD21 . ASN 207 207 ? A -38.774 6.945 34.625 1.000 1 A ASN 88.060 1
ATOM 3374 H HD22 . ASN 207 207 ? A -37.676 7.146 35.982 1.000 1 A ASN 88.060 1
ATOM 3375 N N . GLU 208 208 ? A -37.167 8.122 29.550 1.000 1 A GLU 88.250 1
ATOM 3376 C CA . GLU 208 208 ? A -37.009 7.893 28.110 1.000 1 A GLU 88.250 1
ATOM 3377 C C . GLU 208 208 ? A -35.943 8.828 27.521 1.000 1 A GLU 88.250 1
ATOM 3378 O O . GLU 208 208 ? A -34.968 8.367 26.928 1.000 1 A GLU 88.250 1
ATOM 3379 C CB . GLU 208 208 ? A -38.375 8.059 27.428 1.000 1 A GLU 88.250 1
ATOM 3380 C CG . GLU 208 208 ? A -38.361 7.603 25.961 1.000 1 A GLU 88.250 1
ATOM 3381 C CD . GLU 208 208 ? A -39.724 7.776 25.268 1.000 1 A GLU 88.250 1
ATOM 3382 O OE1 . GLU 208 208 ? A -39.776 7.559 24.037 1.000 1 A GLU 88.250 1
ATOM 3383 O OE2 . GLU 208 208 ? A -40.704 8.132 25.962 1.000 1 A GLU 88.250 1
ATOM 3384 H H . GLU 208 208 ? A -38.069 8.449 29.868 1.000 1 A GLU 88.250 1
ATOM 3385 H HA . GLU 208 208 ? A -36.675 6.869 27.944 1.000 1 A GLU 88.250 1
ATOM 3386 H HB2 . GLU 208 208 ? A -39.103 7.456 27.971 1.000 1 A GLU 88.250 1
ATOM 3387 H HB3 . GLU 208 208 ? A -38.679 9.104 27.479 1.000 1 A GLU 88.250 1
ATOM 3388 H HG2 . GLU 208 208 ? A -37.612 8.183 25.422 1.000 1 A GLU 88.250 1
ATOM 3389 H HG3 . GLU 208 208 ? A -38.068 6.553 25.928 1.000 1 A GLU 88.250 1
ATOM 3390 N N . LYS 209 209 ? A -36.015 10.128 27.823 1.000 1 A LYS 87.380 1
ATOM 3391 C CA . LYS 209 209 ? A -35.014 11.114 27.384 1.000 1 A LYS 87.380 1
ATOM 3392 C C . LYS 209 209 ? A -33.614 10.853 27.925 1.000 1 A LYS 87.380 1
ATOM 3393 O O . LYS 209 209 ? A -32.627 10.987 27.205 1.000 1 A LYS 87.380 1
ATOM 3394 C CB . LYS 209 209 ? A -35.486 12.521 27.778 1.000 1 A LYS 87.380 1
ATOM 3395 C CG . LYS 209 209 ? A -36.756 12.963 27.041 1.000 1 A LYS 87.380 1
ATOM 3396 C CD . LYS 209 209 ? A -36.559 12.863 25.530 1.000 1 A LYS 87.380 1
ATOM 3397 C CE . LYS 209 209 ? A -37.656 13.627 24.820 1.000 1 A LYS 87.380 1
ATOM 3398 N NZ . LYS 209 209 ? A -37.275 13.781 23.407 1.000 1 A LYS 87.380 1
ATOM 3399 H H . LYS 209 209 ? A -36.838 10.449 28.313 1.000 1 A LYS 87.380 1
ATOM 3400 H HA . LYS 209 209 ? A -34.907 11.041 26.302 1.000 1 A LYS 87.380 1
ATOM 3401 H HB2 . LYS 209 209 ? A -35.672 12.559 28.851 1.000 1 A LYS 87.380 1
ATOM 3402 H HB3 . LYS 209 209 ? A -34.695 13.235 27.549 1.000 1 A LYS 87.380 1
ATOM 3403 H HG2 . LYS 209 209 ? A -37.608 12.344 27.319 1.000 1 A LYS 87.380 1
ATOM 3404 H HG3 . LYS 209 209 ? A -36.973 13.993 27.323 1.000 1 A LYS 87.380 1
ATOM 3405 H HD2 . LYS 209 209 ? A -35.591 13.291 25.270 1.000 1 A LYS 87.380 1
ATOM 3406 H HD3 . LYS 209 209 ? A -36.592 11.821 25.211 1.000 1 A LYS 87.380 1
ATOM 3407 H HE2 . LYS 209 209 ? A -38.606 13.103 24.929 1.000 1 A LYS 87.380 1
ATOM 3408 H HE3 . LYS 209 209 ? A -37.730 14.612 25.281 1.000 1 A LYS 87.380 1
ATOM 3409 H HZ1 . LYS 209 209 ? A -37.941 14.391 22.955 1.000 1 A LYS 87.380 1
ATOM 3410 H HZ2 . LYS 209 209 ? A -37.206 12.879 22.957 1.000 1 A LYS 87.380 1
ATOM 3411 H HZ3 . LYS 209 209 ? A -36.381 14.249 23.385 1.000 1 A LYS 87.380 1
ATOM 3412 N N . LEU 210 210 ? A -33.499 10.429 29.182 1.000 1 A LEU 90.190 1
ATOM 3413 C CA . LEU 210 210 ? A -32.218 10.032 29.770 1.000 1 A LEU 90.190 1
ATOM 3414 C C . LEU 210 210 ? A -31.669 8.746 29.127 1.000 1 A LEU 90.190 1
ATOM 3415 O O . LEU 210 210 ? A -30.449 8.576 29.059 1.000 1 A LEU 90.190 1
ATOM 3416 C CB . LEU 210 210 ? A -32.377 9.875 31.294 1.000 1 A LEU 90.190 1
ATOM 3417 C CG . LEU 210 210 ? A -32.601 11.203 32.047 1.000 1 A LEU 90.190 1
ATOM 3418 C CD1 . LEU 210 210 ? A -33.022 10.921 33.491 1.000 1 A LEU 90.190 1
ATOM 3419 C CD2 . LEU 210 210 ? A -31.337 12.058 32.100 1.000 1 A LEU 90.190 1
ATOM 3420 H H . LEU 210 210 ? A -34.343 10.385 29.735 1.000 1 A LEU 90.190 1
ATOM 3421 H HA . LEU 210 210 ? A -31.488 10.814 29.563 1.000 1 A LEU 90.190 1
ATOM 3422 H HB2 . LEU 210 210 ? A -31.482 9.400 31.696 1.000 1 A LEU 90.190 1
ATOM 3423 H HB3 . LEU 210 210 ? A -33.221 9.211 31.481 1.000 1 A LEU 90.190 1
ATOM 3424 H HG . LEU 210 210 ? A -33.381 11.789 31.560 1.000 1 A LEU 90.190 1
ATOM 3425 H HD11 . LEU 210 210 ? A -32.219 10.424 34.036 1.000 1 A LEU 90.190 1
ATOM 3426 H HD12 . LEU 210 210 ? A -33.258 11.863 33.984 1.000 1 A LEU 90.190 1
ATOM 3427 H HD13 . LEU 210 210 ? A -33.922 10.306 33.496 1.000 1 A LEU 90.190 1
ATOM 3428 H HD21 . LEU 210 210 ? A -30.986 12.268 31.089 1.000 1 A LEU 90.190 1
ATOM 3429 H HD22 . LEU 210 210 ? A -31.570 13.012 32.574 1.000 1 A LEU 90.190 1
ATOM 3430 H HD23 . LEU 210 210 ? A -30.555 11.551 32.665 1.000 1 A LEU 90.190 1
ATOM 3431 N N . ASN 211 211 ? A -32.528 7.841 28.647 1.000 1 A ASN 89.940 1
ATOM 3432 C CA . ASN 211 211 ? A -32.104 6.675 27.868 1.000 1 A ASN 89.940 1
ATOM 3433 C C . ASN 211 211 ? A -31.568 7.100 26.492 1.000 1 A ASN 89.940 1
ATOM 3434 O O . ASN 211 211 ? A -30.462 6.686 26.136 1.000 1 A ASN 89.940 1
ATOM 3435 C CB . ASN 211 211 ? A -33.249 5.654 27.738 1.000 1 A ASN 89.940 1
ATOM 3436 C CG . ASN 211 211 ? A -33.645 4.972 29.034 1.000 1 A ASN 89.940 1
ATOM 3437 O OD1 . ASN 211 211 ? A -32.873 4.840 29.977 1.000 1 A ASN 89.940 1
ATOM 3438 N ND2 . ASN 211 211 ? A -34.845 4.453 29.106 1.000 1 A ASN 89.940 1
ATOM 3439 H H . ASN 211 211 ? A -33.518 8.033 28.706 1.000 1 A ASN 89.940 1
ATOM 3440 H HA . ASN 211 211 ? A -31.276 6.189 28.385 1.000 1 A ASN 89.940 1
ATOM 3441 H HB2 . ASN 211 211 ? A -32.946 4.872 27.042 1.000 1 A ASN 89.940 1
ATOM 3442 H HB3 . ASN 211 211 ? A -34.128 6.132 27.306 1.000 1 A ASN 89.940 1
ATOM 3443 H HD21 . ASN 211 211 ? A -35.136 4.002 29.961 1.000 1 A ASN 89.940 1
ATOM 3444 H HD22 . ASN 211 211 ? A -35.486 4.586 28.337 1.000 1 A ASN 89.940 1
ATOM 3445 N N . ASP 212 212 ? A -32.277 7.981 25.783 1.000 1 A ASP 89.060 1
ATOM 3446 C CA . ASP 212 212 ? A -31.850 8.535 24.490 1.000 1 A ASP 89.060 1
ATOM 3447 C C . ASP 212 212 ? A -30.519 9.288 24.607 1.000 1 A ASP 89.060 1
ATOM 3448 O O . ASP 212 212 ? A -29.574 9.038 23.853 1.000 1 A ASP 89.060 1
ATOM 3449 C CB . ASP 212 212 ? A -32.925 9.489 23.943 1.000 1 A ASP 89.060 1
ATOM 3450 C CG . ASP 212 212 ? A -34.192 8.796 23.439 1.000 1 A ASP 89.060 1
ATOM 3451 O OD1 . ASP 212 212 ? A -34.151 7.555 23.277 1.000 1 A ASP 89.060 1
ATOM 3452 O OD2 . ASP 212 212 ? A -35.148 9.552 23.156 1.000 1 A ASP 89.060 1
ATOM 3453 H H . ASP 212 212 ? A -33.212 8.207 26.091 1.000 1 A ASP 89.060 1
ATOM 3454 H HA . ASP 212 212 ? A -31.714 7.722 23.776 1.000 1 A ASP 89.060 1
ATOM 3455 H HB2 . ASP 212 212 ? A -32.498 10.039 23.105 1.000 1 A ASP 89.060 1
ATOM 3456 H HB3 . ASP 212 212 ? A -33.193 10.215 24.711 1.000 1 A ASP 89.060 1
ATOM 3457 N N . ALA 213 213 ? A -30.384 10.148 25.620 1.000 1 A ALA 90.380 1
ATOM 3458 C CA . ALA 213 213 ? A -29.142 10.859 25.907 1.000 1 A ALA 90.380 1
ATOM 3459 C C . ALA 213 213 ? A -27.987 9.895 26.232 1.000 1 A ALA 90.380 1
ATOM 3460 O O . ALA 213 213 ? A -26.849 10.093 25.798 1.000 1 A ALA 90.380 1
ATOM 3461 C CB . ALA 213 213 ? A -29.400 11.830 27.063 1.000 1 A ALA 90.380 1
ATOM 3462 H H . ALA 213 213 ? A -31.205 10.367 26.165 1.000 1 A ALA 90.380 1
ATOM 3463 H HA . ALA 213 213 ? A -28.861 11.433 25.024 1.000 1 A ALA 90.380 1
ATOM 3464 H HB1 . ALA 213 213 ? A -29.673 11.280 27.964 1.000 1 A ALA 90.380 1
ATOM 3465 H HB2 . ALA 213 213 ? A -28.504 12.420 27.252 1.000 1 A ALA 90.380 1
ATOM 3466 H HB3 . ALA 213 213 ? A -30.215 12.506 26.803 1.000 1 A ALA 90.380 1
ATOM 3467 N N . SER 214 214 ? A -28.265 8.805 26.957 1.000 1 A SER 90.440 1
ATOM 3468 C CA . SER 214 214 ? A -27.275 7.756 27.218 1.000 1 A SER 90.440 1
ATOM 3469 C C . SER 214 214 ? A -26.849 7.032 25.935 1.000 1 A SER 90.440 1
ATOM 3470 O O . SER 214 214 ? A -25.664 6.719 25.774 1.000 1 A SER 90.440 1
ATOM 3471 C CB . SER 214 214 ? A -27.827 6.741 28.221 1.000 1 A SER 90.440 1
ATOM 3472 O OG . SER 214 214 ? A -26.766 5.990 28.788 1.000 1 A SER 90.440 1
ATOM 3473 H H . SER 214 214 ? A -29.215 8.682 27.278 1.000 1 A SER 90.440 1
ATOM 3474 H HA . SER 214 214 ? A -26.391 8.227 27.648 1.000 1 A SER 90.440 1
ATOM 3475 H HB2 . SER 214 214 ? A -28.534 6.075 27.727 1.000 1 A SER 90.440 1
ATOM 3476 H HB3 . SER 214 214 ? A -28.342 7.268 29.024 1.000 1 A SER 90.440 1
ATOM 3477 H HG . SER 214 214 ? A -26.433 6.525 29.513 1.000 1 A SER 90.440 1
ATOM 3478 N N . ALA 215 215 ? A -27.779 6.791 25.007 1.000 1 A ALA 89.560 1
ATOM 3479 C CA . ALA 215 215 ? A -27.490 6.213 23.699 1.000 1 A ALA 89.560 1
ATOM 3480 C C . ALA 215 215 ? A -26.620 7.150 22.845 1.000 1 A ALA 89.560 1
ATOM 3481 O O . ALA 215 215 ? A -25.619 6.695 22.290 1.000 1 A ALA 89.560 1
ATOM 3482 C CB . ALA 215 215 ? A -28.807 5.844 23.006 1.000 1 A ALA 89.560 1
ATOM 3483 H H . ALA 215 215 ? A -28.734 7.065 25.192 1.000 1 A ALA 89.560 1
ATOM 3484 H HA . ALA 215 215 ? A -26.926 5.292 23.846 1.000 1 A ALA 89.560 1
ATOM 3485 H HB1 . ALA 215 215 ? A -29.398 5.189 23.646 1.000 1 A ALA 89.560 1
ATOM 3486 H HB2 . ALA 215 215 ? A -29.391 6.738 22.788 1.000 1 A ALA 89.560 1
ATOM 3487 H HB3 . ALA 215 215 ? A -28.599 5.330 22.068 1.000 1 A ALA 89.560 1
ATOM 3488 N N . LEU 216 216 ? A -26.906 8.457 22.828 1.000 1 A LEU 89.440 1
ATOM 3489 C CA . LEU 216 216 ? A -26.063 9.467 22.172 1.000 1 A LEU 89.440 1
ATOM 3490 C C . LEU 216 216 ? A -24.661 9.538 22.787 1.000 1 A LEU 89.440 1
ATOM 3491 O O . LEU 216 216 ? A -23.664 9.577 22.066 1.000 1 A LEU 89.440 1
ATOM 3492 C CB . LEU 216 216 ? A -26.746 10.845 22.245 1.000 1 A LEU 89.440 1
ATOM 3493 C CG . LEU 216 216 ? A -27.978 10.999 21.338 1.000 1 A LEU 89.440 1
ATOM 3494 C CD1 . LEU 216 216 ? A -28.628 12.354 21.605 1.000 1 A LEU 89.440 1
ATOM 3495 C CD2 . LEU 216 216 ? A -27.615 10.933 19.852 1.000 1 A LEU 89.440 1
ATOM 3496 H H . LEU 216 216 ? A -27.769 8.757 23.258 1.000 1 A LEU 89.440 1
ATOM 3497 H HA . LEU 216 216 ? A -25.928 9.189 21.127 1.000 1 A LEU 89.440 1
ATOM 3498 H HB2 . LEU 216 216 ? A -26.024 11.610 21.959 1.000 1 A LEU 89.440 1
ATOM 3499 H HB3 . LEU 216 216 ? A -27.038 11.039 23.276 1.000 1 A LEU 89.440 1
ATOM 3500 H HG . LEU 216 216 ? A -28.702 10.214 21.560 1.000 1 A LEU 89.440 1
ATOM 3501 H HD11 . LEU 216 216 ? A -29.504 12.465 20.965 1.000 1 A LEU 89.440 1
ATOM 3502 H HD12 . LEU 216 216 ? A -28.958 12.407 22.642 1.000 1 A LEU 89.440 1
ATOM 3503 H HD13 . LEU 216 216 ? A -27.928 13.164 21.399 1.000 1 A LEU 89.440 1
ATOM 3504 H HD21 . LEU 216 216 ? A -26.852 11.675 19.617 1.000 1 A LEU 89.440 1
ATOM 3505 H HD22 . LEU 216 216 ? A -28.502 11.134 19.252 1.000 1 A LEU 89.440 1
ATOM 3506 H HD23 . LEU 216 216 ? A -27.252 9.938 19.592 1.000 1 A LEU 89.440 1
ATOM 3507 N N . ALA 217 217 ? A -24.546 9.460 24.115 1.000 1 A ALA 90.500 1
ATOM 3508 C CA . ALA 217 217 ? A -23.244 9.370 24.764 1.000 1 A ALA 90.500 1
ATOM 3509 C C . ALA 217 217 ? A -22.487 8.105 24.312 1.000 1 A ALA 90.500 1
ATOM 3510 O O . ALA 217 217 ? A -21.298 8.174 23.996 1.000 1 A ALA 90.500 1
ATOM 3511 C CB . ALA 217 217 ? A -23.428 9.428 26.285 1.000 1 A ALA 90.500 1
ATOM 3512 H H . ALA 217 217 ? A -25.384 9.520 24.677 1.000 1 A ALA 90.500 1
ATOM 3513 H HA . ALA 217 217 ? A -22.655 10.235 24.458 1.000 1 A ALA 90.500 1
ATOM 3514 H HB1 . ALA 217 217 ? A -24.002 10.316 26.549 1.000 1 A ALA 90.500 1
ATOM 3515 H HB2 . ALA 217 217 ? A -23.967 8.548 26.637 1.000 1 A ALA 90.500 1
ATOM 3516 H HB3 . ALA 217 217 ? A -22.454 9.486 26.772 1.000 1 A ALA 90.500 1
ATOM 3517 N N . LYS 218 218 ? A -23.144 6.935 24.259 1.000 1 A LYS 89.380 1
ATOM 3518 C CA . LYS 218 218 ? A -22.533 5.690 23.749 1.000 1 A LYS 89.380 1
ATOM 3519 C C . LYS 218 218 ? A -22.110 5.822 22.280 1.000 1 A LYS 89.380 1
ATOM 3520 O O . LYS 218 218 ? A -21.016 5.373 21.946 1.000 1 A LYS 89.380 1
ATOM 3521 C CB . LYS 218 218 ? A -23.492 4.499 23.924 1.000 1 A LYS 89.380 1
ATOM 3522 C CG . LYS 218 218 ? A -23.637 4.027 25.380 1.000 1 A LYS 89.380 1
ATOM 3523 C CD . LYS 218 218 ? A -24.680 2.900 25.469 1.000 1 A LYS 89.380 1
ATOM 3524 C CE . LYS 218 218 ? A -24.930 2.459 26.919 1.000 1 A LYS 89.380 1
ATOM 3525 N NZ . LYS 218 218 ? A -25.934 1.364 26.999 1.000 1 A LYS 89.380 1
ATOM 3526 H H . LYS 218 218 ? A -24.125 6.937 24.498 1.000 1 A LYS 89.380 1
ATOM 3527 H HA . LYS 218 218 ? A -21.615 5.484 24.298 1.000 1 A LYS 89.380 1
ATOM 3528 H HB2 . LYS 218 218 ? A -24.472 4.765 23.529 1.000 1 A LYS 89.380 1
ATOM 3529 H HB3 . LYS 218 218 ? A -23.116 3.662 23.336 1.000 1 A LYS 89.380 1
ATOM 3530 H HG2 . LYS 218 218 ? A -23.948 4.858 26.013 1.000 1 A LYS 89.380 1
ATOM 3531 H HG3 . LYS 218 218 ? A -22.675 3.659 25.737 1.000 1 A LYS 89.380 1
ATOM 3532 H HD2 . LYS 218 218 ? A -24.335 2.049 24.882 1.000 1 A LYS 89.380 1
ATOM 3533 H HD3 . LYS 218 218 ? A -25.618 3.258 25.044 1.000 1 A LYS 89.380 1
ATOM 3534 H HE2 . LYS 218 218 ? A -23.987 2.130 27.356 1.000 1 A LYS 89.380 1
ATOM 3535 H HE3 . LYS 218 218 ? A -25.284 3.323 27.482 1.000 1 A LYS 89.380 1
ATOM 3536 H HZ1 . LYS 218 218 ? A -25.628 0.543 26.496 1.000 1 A LYS 89.380 1
ATOM 3537 H HZ2 . LYS 218 218 ? A -26.102 1.086 27.956 1.000 1 A LYS 89.380 1
ATOM 3538 H HZ3 . LYS 218 218 ? A -26.818 1.655 26.608 1.000 1 A LYS 89.380 1
ATOM 3539 N N . MET 219 219 ? A -22.919 6.474 21.447 1.000 1 A MET 90.000 1
ATOM 3540 C CA . MET 219 219 ? A -22.606 6.778 20.049 1.000 1 A MET 90.000 1
ATOM 3541 C C . MET 219 219 ? A -21.341 7.641 19.932 1.000 1 A MET 90.000 1
ATOM 3542 O O . MET 219 219 ? A -20.432 7.264 19.201 1.000 1 A MET 90.000 1
ATOM 3543 C CB . MET 219 219 ? A -23.824 7.460 19.413 1.000 1 A MET 90.000 1
ATOM 3544 C CG . MET 219 219 ? A -23.662 7.727 17.916 1.000 1 A MET 90.000 1
ATOM 3545 S SD . MET 219 219 ? A -24.915 8.865 17.264 1.000 1 A MET 90.000 1
ATOM 3546 C CE . MET 219 219 ? A -26.422 7.887 17.533 1.000 1 A MET 90.000 1
ATOM 3547 H H . MET 219 219 ? A -23.818 6.775 21.795 1.000 1 A MET 90.000 1
ATOM 3548 H HA . MET 219 219 ? A -22.421 5.847 19.513 1.000 1 A MET 90.000 1
ATOM 3549 H HB2 . MET 219 219 ? A -24.700 6.829 19.562 1.000 1 A MET 90.000 1
ATOM 3550 H HB3 . MET 219 219 ? A -24.001 8.416 19.905 1.000 1 A MET 90.000 1
ATOM 3551 H HG2 . MET 219 219 ? A -22.685 8.174 17.737 1.000 1 A MET 90.000 1
ATOM 3552 H HG3 . MET 219 219 ? A -23.709 6.784 17.371 1.000 1 A MET 90.000 1
ATOM 3553 H HE1 . MET 219 219 ? A -26.610 7.774 18.601 1.000 1 A MET 90.000 1
ATOM 3554 H HE2 . MET 219 219 ? A -26.313 6.901 17.081 1.000 1 A MET 90.000 1
ATOM 3555 H HE3 . MET 219 219 ? A -27.270 8.397 17.076 1.000 1 A MET 90.000 1
ATOM 3556 N N . LEU 220 220 ? A -21.205 8.714 20.724 1.000 1 A LEU 91.000 1
ATOM 3557 C CA . LEU 220 220 ? A -19.987 9.540 20.747 1.000 1 A LEU 91.000 1
ATOM 3558 C C . LEU 220 220 ? A -18.731 8.709 21.055 1.000 1 A LEU 91.000 1
ATOM 3559 O O . LEU 220 220 ? A -17.723 8.829 20.364 1.000 1 A LEU 91.000 1
ATOM 3560 C CB . LEU 220 220 ? A -20.161 10.686 21.762 1.000 1 A LEU 91.000 1
ATOM 3561 C CG . LEU 220 220 ? A -18.962 11.654 21.855 1.000 1 A LEU 91.000 1
ATOM 3562 C CD1 . LEU 220 220 ? A -18.563 12.242 20.504 1.000 1 A LEU 91.000 1
ATOM 3563 C CD2 . LEU 220 220 ? A -19.313 12.800 22.803 1.000 1 A LEU 91.000 1
ATOM 3564 H H . LEU 220 220 ? A -22.004 9.019 21.261 1.000 1 A LEU 91.000 1
ATOM 3565 H HA . LEU 220 220 ? A -19.854 9.971 19.755 1.000 1 A LEU 91.000 1
ATOM 3566 H HB2 . LEU 220 220 ? A -20.334 10.265 22.752 1.000 1 A LEU 91.000 1
ATOM 3567 H HB3 . LEU 220 220 ? A -21.051 11.255 21.492 1.000 1 A LEU 91.000 1
ATOM 3568 H HG . LEU 220 220 ? A -18.108 11.119 22.270 1.000 1 A LEU 91.000 1
ATOM 3569 H HD11 . LEU 220 220 ? A -17.783 12.988 20.652 1.000 1 A LEU 91.000 1
ATOM 3570 H HD12 . LEU 220 220 ? A -18.159 11.469 19.850 1.000 1 A LEU 91.000 1
ATOM 3571 H HD13 . LEU 220 220 ? A -19.427 12.708 20.030 1.000 1 A LEU 91.000 1
ATOM 3572 H HD21 . LEU 220 220 ? A -19.607 12.415 23.780 1.000 1 A LEU 91.000 1
ATOM 3573 H HD22 . LEU 220 220 ? A -18.449 13.451 22.931 1.000 1 A LEU 91.000 1
ATOM 3574 H HD23 . LEU 220 220 ? A -20.130 13.392 22.389 1.000 1 A LEU 91.000 1
ATOM 3575 N N . LYS 221 221 ? A -18.807 7.800 22.041 1.000 1 A LYS 90.620 1
ATOM 3576 C CA . LYS 221 221 ? A -17.698 6.875 22.359 1.000 1 A LYS 90.620 1
ATOM 3577 C C . LYS 221 221 ? A -17.308 6.025 21.150 1.000 1 A LYS 90.620 1
ATOM 3578 O O . LYS 221 221 ? A -16.126 5.806 20.901 1.000 1 A LYS 90.620 1
ATOM 3579 C CB . LYS 221 221 ? A -18.076 5.932 23.517 1.000 1 A LYS 90.620 1
ATOM 3580 C CG . LYS 221 221 ? A -16.841 5.230 24.116 1.000 1 A LYS 90.620 1
ATOM 3581 C CD . LYS 221 221 ? A -17.190 4.161 25.169 1.000 1 A LYS 90.620 1
ATOM 3582 C CE . LYS 221 221 ? A -15.893 3.511 25.685 1.000 1 A LYS 90.620 1
ATOM 3583 N NZ . LYS 221 221 ? A -16.106 2.474 26.735 1.000 1 A LYS 90.620 1
ATOM 3584 H H . LYS 221 221 ? A -19.688 7.723 22.528 1.000 1 A LYS 90.620 1
ATOM 3585 H HA . LYS 221 221 ? A -16.820 7.465 22.623 1.000 1 A LYS 90.620 1
ATOM 3586 H HB2 . LYS 221 221 ? A -18.771 5.174 23.157 1.000 1 A LYS 90.620 1
ATOM 3587 H HB3 . LYS 221 221 ? A -18.588 6.499 24.296 1.000 1 A LYS 90.620 1
ATOM 3588 H HG2 . LYS 221 221 ? A -16.196 5.982 24.569 1.000 1 A LYS 90.620 1
ATOM 3589 H HG3 . LYS 221 221 ? A -16.284 4.739 23.318 1.000 1 A LYS 90.620 1
ATOM 3590 H HD2 . LYS 221 221 ? A -17.819 3.400 24.707 1.000 1 A LYS 90.620 1
ATOM 3591 H HD3 . LYS 221 221 ? A -17.734 4.617 25.996 1.000 1 A LYS 90.620 1
ATOM 3592 H HE2 . LYS 221 221 ? A -15.240 4.293 26.072 1.000 1 A LYS 90.620 1
ATOM 3593 H HE3 . LYS 221 221 ? A -15.374 3.066 24.836 1.000 1 A LYS 90.620 1
ATOM 3594 H HZ1 . LYS 221 221 ? A -15.219 2.074 27.004 1.000 1 A LYS 90.620 1
ATOM 3595 H HZ2 . LYS 221 221 ? A -16.672 1.707 26.400 1.000 1 A LYS 90.620 1
ATOM 3596 H HZ3 . LYS 221 221 ? A -16.515 2.854 27.577 1.000 1 A LYS 90.620 1
ATOM 3597 N N . ARG 222 222 ? A -18.306 5.494 20.440 1.000 1 A ARG 89.380 1
ATOM 3598 C CA . ARG 222 222 ? A -18.090 4.624 19.282 1.000 1 A ARG 89.380 1
ATOM 3599 C C . ARG 222 222 ? A -17.495 5.400 18.110 1.000 1 A ARG 89.380 1
ATOM 3600 O O . ARG 222 222 ? A -16.537 4.911 17.533 1.000 1 A ARG 89.380 1
ATOM 3601 C CB . ARG 222 222 ? A -19.401 3.953 18.874 1.000 1 A ARG 89.380 1
ATOM 3602 C CG . ARG 222 222 ? A -19.896 2.851 19.813 1.000 1 A ARG 89.380 1
ATOM 3603 C CD . ARG 222 222 ? A -21.219 2.282 19.278 1.000 1 A ARG 89.380 1
ATOM 3604 N NE . ARG 222 222 ? A -21.747 1.221 20.159 1.000 1 A ARG 89.380 1
ATOM 3605 C CZ . ARG 222 222 ? A -22.930 0.636 20.050 1.000 1 A ARG 89.380 1
ATOM 3606 N NH1 . ARG 222 222 ? A -23.773 0.922 19.104 1.000 1 A ARG 89.380 1
ATOM 3607 N NH2 . ARG 222 222 ? A -23.293 -0.282 20.904 1.000 1 A ARG 89.380 1
ATOM 3608 H H . ARG 222 222 ? A -19.251 5.757 20.677 1.000 1 A ARG 89.380 1
ATOM 3609 H HA . ARG 222 222 ? A -17.359 3.853 19.524 1.000 1 A ARG 89.380 1
ATOM 3610 H HB2 . ARG 222 222 ? A -19.252 3.503 17.892 1.000 1 A ARG 89.380 1
ATOM 3611 H HB3 . ARG 222 222 ? A -20.170 4.723 18.811 1.000 1 A ARG 89.380 1
ATOM 3612 H HG2 . ARG 222 222 ? A -20.049 3.256 20.814 1.000 1 A ARG 89.380 1
ATOM 3613 H HG3 . ARG 222 222 ? A -19.152 2.056 19.857 1.000 1 A ARG 89.380 1
ATOM 3614 H HD2 . ARG 222 222 ? A -21.944 3.092 19.196 1.000 1 A ARG 89.380 1
ATOM 3615 H HD3 . ARG 222 222 ? A -21.052 1.876 18.281 1.000 1 A ARG 89.380 1
ATOM 3616 H HE . ARG 222 222 ? A -21.115 0.850 20.854 1.000 1 A ARG 89.380 1
ATOM 3617 H HH11 . ARG 222 222 ? A -24.633 0.405 18.989 1.000 1 A ARG 89.380 1
ATOM 3618 H HH12 . ARG 222 222 ? A -23.413 1.336 18.255 1.000 1 A ARG 89.380 1
ATOM 3619 H HH21 . ARG 222 222 ? A -22.621 -0.665 21.553 1.000 1 A ARG 89.380 1
ATOM 3620 H HH22 . ARG 222 222 ? A -24.146 -0.790 20.722 1.000 1 A ARG 89.380 1
ATOM 3621 N N . ILE 223 223 ? A -17.984 6.608 17.817 1.000 1 A ILE 90.380 1
ATOM 3622 C CA . ILE 223 223 ? A -17.412 7.492 16.784 1.000 1 A ILE 90.380 1
ATOM 3623 C C . ILE 223 223 ? A -15.929 7.755 17.068 1.000 1 A ILE 90.380 1
ATOM 3624 O O . ILE 223 223 ? A -15.100 7.512 16.201 1.000 1 A ILE 90.380 1
ATOM 3625 C CB . ILE 223 223 ? A -18.208 8.814 16.687 1.000 1 A ILE 90.380 1
ATOM 3626 C CG1 . ILE 223 223 ? A -19.652 8.556 16.205 1.000 1 A ILE 90.380 1
ATOM 3627 C CG2 . ILE 223 223 ? A -17.524 9.807 15.728 1.000 1 A ILE 90.380 1
ATOM 3628 C CD1 . ILE 223 223 ? A -20.590 9.712 16.558 1.000 1 A ILE 90.380 1
ATOM 3629 H H . ILE 223 223 ? A -18.787 6.934 18.334 1.000 1 A ILE 90.380 1
ATOM 3630 H HA . ILE 223 223 ? A -17.463 6.994 15.816 1.000 1 A ILE 90.380 1
ATOM 3631 H HB . ILE 223 223 ? A -18.241 9.264 17.679 1.000 1 A ILE 90.380 1
ATOM 3632 H HG12 . ILE 223 223 ? A -20.057 7.658 16.671 1.000 1 A ILE 90.380 1
ATOM 3633 H HG13 . ILE 223 223 ? A -19.661 8.396 15.127 1.000 1 A ILE 90.380 1
ATOM 3634 H HG21 . ILE 223 223 ? A -17.402 9.358 14.743 1.000 1 A ILE 90.380 1
ATOM 3635 H HG22 . ILE 223 223 ? A -16.541 10.092 16.103 1.000 1 A ILE 90.380 1
ATOM 3636 H HG23 . ILE 223 223 ? A -18.112 10.720 15.629 1.000 1 A ILE 90.380 1
ATOM 3637 H HD11 . ILE 223 223 ? A -20.575 9.891 17.633 1.000 1 A ILE 90.380 1
ATOM 3638 H HD12 . ILE 223 223 ? A -21.607 9.441 16.271 1.000 1 A ILE 90.380 1
ATOM 3639 H HD13 . ILE 223 223 ? A -20.297 10.625 16.040 1.000 1 A ILE 90.380 1
ATOM 3640 N N . MET 224 224 ? A -15.572 8.143 18.298 1.000 1 A MET 90.880 1
ATOM 3641 C CA . MET 224 224 ? A -14.165 8.352 18.675 1.000 1 A MET 90.880 1
ATOM 3642 C C . MET 224 224 ? A -13.310 7.091 18.464 1.000 1 A MET 90.880 1
ATOM 3643 O O . MET 224 224 ? A -12.213 7.173 17.915 1.000 1 A MET 90.880 1
ATOM 3644 C CB . MET 224 224 ? A -14.074 8.794 20.141 1.000 1 A MET 90.880 1
ATOM 3645 C CG . MET 224 224 ? A -14.662 10.185 20.387 1.000 1 A MET 90.880 1
ATOM 3646 S SD . MET 224 224 ? A -14.703 10.642 22.142 1.000 1 A MET 90.880 1
ATOM 3647 C CE . MET 224 224 ? A -12.958 11.082 22.396 1.000 1 A MET 90.880 1
ATOM 3648 H H . MET 224 224 ? A -16.293 8.354 18.973 1.000 1 A MET 90.880 1
ATOM 3649 H HA . MET 224 224 ? A -13.740 9.135 18.046 1.000 1 A MET 90.880 1
ATOM 3650 H HB2 . MET 224 224 ? A -14.594 8.072 20.770 1.000 1 A MET 90.880 1
ATOM 3651 H HB3 . MET 224 224 ? A -13.024 8.809 20.436 1.000 1 A MET 90.880 1
ATOM 3652 H HG2 . MET 224 224 ? A -14.070 10.918 19.839 1.000 1 A MET 90.880 1
ATOM 3653 H HG3 . MET 224 224 ? A -15.681 10.222 20.002 1.000 1 A MET 90.880 1
ATOM 3654 H HE1 . MET 224 224 ? A -12.807 11.380 23.433 1.000 1 A MET 90.880 1
ATOM 3655 H HE2 . MET 224 224 ? A -12.313 10.232 22.171 1.000 1 A MET 90.880 1
ATOM 3656 H HE3 . MET 224 224 ? A -12.691 11.920 21.751 1.000 1 A MET 90.880 1
ATOM 3657 N N . LYS 225 225 ? A -13.822 5.911 18.851 1.000 1 A LYS 90.250 1
ATOM 3658 C CA . LYS 225 225 ? A -13.131 4.623 18.651 1.000 1 A LYS 90.250 1
ATOM 3659 C C . LYS 225 225 ? A -12.955 4.286 17.165 1.000 1 A LYS 90.250 1
ATOM 3660 O O . LYS 225 225 ? A -11.914 3.756 16.793 1.000 1 A LYS 90.250 1
ATOM 3661 C CB . LYS 225 225 ? A -13.883 3.510 19.407 1.000 1 A LYS 90.250 1
ATOM 3662 C CG . LYS 225 225 ? A -13.141 2.159 19.391 1.000 1 A LYS 90.250 1
ATOM 3663 C CD . LYS 225 225 ? A -13.879 1.082 20.208 1.000 1 A LYS 90.250 1
ATOM 3664 C CE . LYS 225 225 ? A -13.097 -0.243 20.185 1.000 1 A LYS 90.250 1
ATOM 3665 N NZ . LYS 225 225 ? A -13.736 -1.326 20.989 1.000 1 A LYS 90.250 1
ATOM 3666 H H . LYS 225 225 ? A -14.729 5.917 19.294 1.000 1 A LYS 90.250 1
ATOM 3667 H HA . LYS 225 225 ? A -12.124 4.712 19.058 1.000 1 A LYS 90.250 1
ATOM 3668 H HB2 . LYS 225 225 ? A -14.010 3.824 20.443 1.000 1 A LYS 90.250 1
ATOM 3669 H HB3 . LYS 225 225 ? A -14.871 3.379 18.965 1.000 1 A LYS 90.250 1
ATOM 3670 H HG2 . LYS 225 225 ? A -13.045 1.809 18.363 1.000 1 A LYS 90.250 1
ATOM 3671 H HG3 . LYS 225 225 ? A -12.142 2.299 19.805 1.000 1 A LYS 90.250 1
ATOM 3672 H HD2 . LYS 225 225 ? A -14.871 0.930 19.781 1.000 1 A LYS 90.250 1
ATOM 3673 H HD3 . LYS 225 225 ? A -13.980 1.427 21.237 1.000 1 A LYS 90.250 1
ATOM 3674 H HE2 . LYS 225 225 ? A -13.006 -0.560 19.146 1.000 1 A LYS 90.250 1
ATOM 3675 H HE3 . LYS 225 225 ? A -12.095 -0.050 20.568 1.000 1 A LYS 90.250 1
ATOM 3676 H HZ1 . LYS 225 225 ? A -14.652 -1.567 20.638 1.000 1 A LYS 90.250 1
ATOM 3677 H HZ2 . LYS 225 225 ? A -13.812 -1.065 21.962 1.000 1 A LYS 90.250 1
ATOM 3678 H HZ3 . LYS 225 225 ? A -13.181 -2.170 20.982 1.000 1 A LYS 90.250 1
ATOM 3679 N N . GLN 226 226 ? A -13.952 4.574 16.332 1.000 1 A GLN 89.310 1
ATOM 3680 C CA . GLN 226 226 ? A -13.892 4.344 14.888 1.000 1 A GLN 89.310 1
ATOM 3681 C C . GLN 226 226 ? A -12.873 5.250 14.212 1.000 1 A GLN 89.310 1
ATOM 3682 O O . GLN 226 226 ? A -12.051 4.747 13.451 1.000 1 A GLN 89.310 1
ATOM 3683 C CB . GLN 226 226 ? A -15.266 4.572 14.258 1.000 1 A GLN 89.310 1
ATOM 3684 C CG . GLN 226 226 ? A -16.214 3.405 14.544 1.000 1 A GLN 89.310 1
ATOM 3685 C CD . GLN 226 226 ? A -17.515 3.542 13.775 1.000 1 A GLN 89.310 1
ATOM 3686 O OE1 . GLN 226 226 ? A -17.873 4.582 13.246 1.000 1 A GLN 89.310 1
ATOM 3687 N NE2 . GLN 226 226 ? A -18.309 2.503 13.745 1.000 1 A GLN 89.310 1
ATOM 3688 H H . GLN 226 226 ? A -14.780 5.016 16.705 1.000 1 A GLN 89.310 1
ATOM 3689 H HA . GLN 226 226 ? A -13.583 3.318 14.689 1.000 1 A GLN 89.310 1
ATOM 3690 H HB2 . GLN 226 226 ? A -15.701 5.502 14.624 1.000 1 A GLN 89.310 1
ATOM 3691 H HB3 . GLN 226 226 ? A -15.145 4.661 13.179 1.000 1 A GLN 89.310 1
ATOM 3692 H HG2 . GLN 226 226 ? A -15.736 2.470 14.253 1.000 1 A GLN 89.310 1
ATOM 3693 H HG3 . GLN 226 226 ? A -16.438 3.343 15.609 1.000 1 A GLN 89.310 1
ATOM 3694 H HE21 . GLN 226 226 ? A -18.030 1.626 14.160 1.000 1 A GLN 89.310 1
ATOM 3695 H HE22 . GLN 226 226 ? A -19.041 2.487 13.048 1.000 1 A GLN 89.310 1
ATOM 3696 N N . THR 227 227 ? A -12.877 6.548 14.533 1.000 1 A THR 91.060 1
ATOM 3697 C CA . THR 227 227 ? A -11.886 7.493 14.007 1.000 1 A THR 91.060 1
ATOM 3698 C C . THR 227 227 ? A -10.474 7.050 14.370 1.000 1 A THR 91.060 1
ATOM 3699 O O . THR 227 227 ? A -9.621 6.982 13.495 1.000 1 A THR 91.060 1
ATOM 3700 C CB . THR 227 227 ? A -12.123 8.917 14.524 1.000 1 A THR 91.060 1
ATOM 3701 O OG1 . THR 227 227 ? A -13.458 9.300 14.290 1.000 1 A THR 91.060 1
ATOM 3702 C CG2 . THR 227 227 ? A -11.250 9.947 13.806 1.000 1 A THR 91.060 1
ATOM 3703 H H . THR 227 227 ? A -13.626 6.922 15.098 1.000 1 A THR 91.060 1
ATOM 3704 H HA . THR 227 227 ? A -11.959 7.510 12.920 1.000 1 A THR 91.060 1
ATOM 3705 H HB . THR 227 227 ? A -11.921 8.955 15.594 1.000 1 A THR 91.060 1
ATOM 3706 H HG1 . THR 227 227 ? A -13.463 10.252 14.166 1.000 1 A THR 91.060 1
ATOM 3707 H HG21 . THR 227 227 ? A -11.211 10.869 14.385 1.000 1 A THR 91.060 1
ATOM 3708 H HG22 . THR 227 227 ? A -10.225 9.590 13.701 1.000 1 A THR 91.060 1
ATOM 3709 H HG23 . THR 227 227 ? A -11.646 10.149 12.810 1.000 1 A THR 91.060 1
ATOM 3710 N N . HIS 228 228 ? A -10.243 6.668 15.630 1.000 1 A HIS 89.060 1
ATOM 3711 C CA . HIS 228 228 ? A -8.935 6.189 16.075 1.000 1 A HIS 89.060 1
ATOM 3712 C C . HIS 228 228 ? A -8.486 4.915 15.339 1.000 1 A HIS 89.060 1
ATOM 3713 O O . HIS 228 228 ? A -7.342 4.819 14.919 1.000 1 A HIS 89.060 1
ATOM 3714 C CB . HIS 228 228 ? A -8.985 5.980 17.590 1.000 1 A HIS 89.060 1
ATOM 3715 C CG . HIS 228 228 ? A -7.671 5.518 18.159 1.000 1 A HIS 89.060 1
ATOM 3716 N ND1 . HIS 228 228 ? A -6.482 6.215 18.160 1.000 1 A HIS 89.060 1
ATOM 3717 C CD2 . HIS 228 228 ? A -7.424 4.304 18.736 1.000 1 A HIS 89.060 1
ATOM 3718 C CE1 . HIS 228 228 ? A -5.545 5.436 18.727 1.000 1 A HIS 89.060 1
ATOM 3719 N NE2 . HIS 228 228 ? A -6.086 4.270 19.113 1.000 1 A HIS 89.060 1
ATOM 3720 H H . HIS 228 228 ? A -10.979 6.764 16.316 1.000 1 A HIS 89.060 1
ATOM 3721 H HA . HIS 228 228 ? A -8.190 6.955 15.857 1.000 1 A HIS 89.060 1
ATOM 3722 H HB2 . HIS 228 228 ? A -9.254 6.921 18.071 1.000 1 A HIS 89.060 1
ATOM 3723 H HB3 . HIS 228 228 ? A -9.754 5.245 17.829 1.000 1 A HIS 89.060 1
ATOM 3724 H HD1 . HIS 228 228 ? A -6.283 7.090 17.697 1.000 1 A HIS 89.060 1
ATOM 3725 H HD2 . HIS 228 228 ? A -8.137 3.505 18.876 1.000 1 A HIS 89.060 1
ATOM 3726 H HE1 . HIS 228 228 ? A -4.498 5.684 18.823 1.000 1 A HIS 89.060 1
ATOM 3727 N N . LYS 229 229 ? A -9.397 3.960 15.110 1.000 1 A LYS 90.560 1
ATOM 3728 C CA . LYS 229 229 ? A -9.117 2.741 14.328 1.000 1 A LYS 90.560 1
ATOM 3729 C C . LYS 229 229 ? A -9.118 2.952 12.810 1.000 1 A LYS 90.560 1
ATOM 3730 O O . LYS 229 229 ? A -8.927 1.989 12.075 1.000 1 A LYS 90.560 1
ATOM 3731 C CB . LYS 229 229 ? A -10.123 1.647 14.709 1.000 1 A LYS 90.560 1
ATOM 3732 C CG . LYS 229 229 ? A -9.886 1.133 16.132 1.000 1 A LYS 90.560 1
ATOM 3733 C CD . LYS 229 229 ? A -10.784 -0.077 16.398 1.000 1 A LYS 90.560 1
ATOM 3734 C CE . LYS 229 229 ? A -10.424 -0.676 17.758 1.000 1 A LYS 90.560 1
ATOM 3735 N NZ . LYS 229 229 ? A -10.772 -2.117 17.816 1.000 1 A LYS 90.560 1
ATOM 3736 H H . LYS 229 229 ? A -10.330 4.100 15.470 1.000 1 A LYS 90.560 1
ATOM 3737 H HA . LYS 229 229 ? A -8.109 2.399 14.561 1.000 1 A LYS 90.560 1
ATOM 3738 H HB2 . LYS 229 229 ? A -11.138 2.030 14.611 1.000 1 A LYS 90.560 1
ATOM 3739 H HB3 . LYS 229 229 ? A -10.007 0.808 14.023 1.000 1 A LYS 90.560 1
ATOM 3740 H HG2 . LYS 229 229 ? A -10.089 1.915 16.863 1.000 1 A LYS 90.560 1
ATOM 3741 H HG3 . LYS 229 229 ? A -8.843 0.829 16.226 1.000 1 A LYS 90.560 1
ATOM 3742 H HD2 . LYS 229 229 ? A -11.832 0.224 16.374 1.000 1 A LYS 90.560 1
ATOM 3743 H HD3 . LYS 229 229 ? A -10.603 -0.811 15.613 1.000 1 A LYS 90.560 1
ATOM 3744 H HE2 . LYS 229 229 ? A -10.906 -0.099 18.547 1.000 1 A LYS 90.560 1
ATOM 3745 H HE3 . LYS 229 229 ? A -9.347 -0.570 17.893 1.000 1 A LYS 90.560 1
ATOM 3746 H HZ1 . LYS 229 229 ? A -10.229 -2.600 17.114 1.000 1 A LYS 90.560 1
ATOM 3747 H HZ2 . LYS 229 229 ? A -10.486 -2.533 18.691 1.000 1 A LYS 90.560 1
ATOM 3748 H HZ3 . LYS 229 229 ? A -11.743 -2.301 17.607 1.000 1 A LYS 90.560 1
ATOM 3749 N N . ASN 230 230 ? A -9.421 4.162 12.341 1.000 1 A ASN 92.060 1
ATOM 3750 C CA . ASN 230 230 ? A -9.709 4.474 10.945 1.000 1 A ASN 92.060 1
ATOM 3751 C C . ASN 230 230 ? A -10.758 3.546 10.287 1.000 1 A ASN 92.060 1
ATOM 3752 O O . ASN 230 230 ? A -10.690 3.284 9.092 1.000 1 A ASN 92.060 1
ATOM 3753 C CB . ASN 230 230 ? A -8.385 4.568 10.164 1.000 1 A ASN 92.060 1
ATOM 3754 C CG . ASN 230 230 ? A -8.586 5.276 8.840 1.000 1 A ASN 92.060 1
ATOM 3755 O OD1 . ASN 230 230 ? A -9.239 6.306 8.788 1.000 1 A ASN 92.060 1
ATOM 3756 N ND2 . ASN 230 230 ? A -8.026 4.784 7.761 1.000 1 A ASN 92.060 1
ATOM 3757 H H . ASN 230 230 ? A -9.502 4.917 13.007 1.000 1 A ASN 92.060 1
ATOM 3758 H HA . ASN 230 230 ? A -10.154 5.468 10.949 1.000 1 A ASN 92.060 1
ATOM 3759 H HB2 . ASN 230 230 ? A -7.991 3.566 9.992 1.000 1 A ASN 92.060 1
ATOM 3760 H HB3 . ASN 230 230 ? A -7.653 5.136 10.738 1.000 1 A ASN 92.060 1
ATOM 3761 H HD21 . ASN 230 230 ? A -7.614 3.862 7.783 1.000 1 A ASN 92.060 1
ATOM 3762 H HD22 . ASN 230 230 ? A -8.300 5.166 6.866 1.000 1 A ASN 92.060 1
ATOM 3763 N N . LYS 231 231 ? A -11.746 3.030 11.031 1.000 1 A LYS 91.690 1
ATOM 3764 C CA . LYS 231 231 ? A -12.689 2.014 10.524 1.000 1 A LYS 91.690 1
ATOM 3765 C C . LYS 231 231 ? A -14.143 2.340 10.848 1.000 1 A LYS 91.690 1
ATOM 3766 O O . LYS 231 231 ? A -14.512 2.405 12.021 1.000 1 A LYS 91.690 1
ATOM 3767 C CB . LYS 231 231 ? A -12.263 0.622 11.014 1.000 1 A LYS 91.690 1
ATOM 3768 C CG . LYS 231 231 ? A -13.078 -0.485 10.321 1.000 1 A LYS 91.690 1
ATOM 3769 C CD . LYS 231 231 ? A -12.331 -1.825 10.337 1.000 1 A LYS 91.690 1
ATOM 3770 C CE . LYS 231 231 ? A -13.088 -2.861 9.494 1.000 1 A LYS 91.690 1
ATOM 3771 N NZ . LYS 231 231 ? A -12.164 -3.790 8.791 1.000 1 A LYS 91.690 1
ATOM 3772 H H . LYS 231 231 ? A -11.817 3.334 11.992 1.000 1 A LYS 91.690 1
ATOM 3773 H HA . LYS 231 231 ? A -12.610 1.971 9.437 1.000 1 A LYS 91.690 1
ATOM 3774 H HB2 . LYS 231 231 ? A -11.209 0.493 10.770 1.000 1 A LYS 91.690 1
ATOM 3775 H HB3 . LYS 231 231 ? A -12.381 0.548 12.095 1.000 1 A LYS 91.690 1
ATOM 3776 H HG2 . LYS 231 231 ? A -13.245 -0.207 9.280 1.000 1 A LYS 91.690 1
ATOM 3777 H HG3 . LYS 231 231 ? A -14.046 -0.591 10.810 1.000 1 A LYS 91.690 1
ATOM 3778 H HD2 . LYS 231 231 ? A -11.346 -1.662 9.898 1.000 1 A LYS 91.690 1
ATOM 3779 H HD3 . LYS 231 231 ? A -12.210 -2.183 11.359 1.000 1 A LYS 91.690 1
ATOM 3780 H HE2 . LYS 231 231 ? A -13.668 -2.328 8.740 1.000 1 A LYS 91.690 1
ATOM 3781 H HE3 . LYS 231 231 ? A -13.789 -3.407 10.126 1.000 1 A LYS 91.690 1
ATOM 3782 H HZ1 . LYS 231 231 ? A -12.666 -4.467 8.235 1.000 1 A LYS 91.690 1
ATOM 3783 H HZ2 . LYS 231 231 ? A -11.506 -4.253 9.401 1.000 1 A LYS 91.690 1
ATOM 3784 H HZ3 . LYS 231 231 ? A -11.619 -3.303 8.094 1.000 1 A LYS 91.690 1
ATOM 3785 N N . LEU 232 232 ? A -14.966 2.504 9.814 1.000 1 A LEU 89.120 1
ATOM 3786 C CA . LEU 232 232 ? A -16.404 2.726 9.922 1.000 1 A LEU 89.120 1
ATOM 3787 C C . LEU 232 232 ? A -17.117 1.381 10.089 1.000 1 A LEU 89.120 1
ATOM 3788 O O . LEU 232 232 ? A -17.494 0.706 9.140 1.000 1 A LEU 89.120 1
ATOM 3789 C CB . LEU 232 232 ? A -16.910 3.485 8.687 1.000 1 A LEU 89.120 1
ATOM 3790 C CG . LEU 232 232 ? A -16.371 4.909 8.504 1.000 1 A LEU 89.120 1
ATOM 3791 C CD1 . LEU 232 232 ? A -16.876 5.462 7.175 1.000 1 A LEU 89.120 1
ATOM 3792 C CD2 . LEU 232 232 ? A -16.831 5.847 9.625 1.000 1 A LEU 89.120 1
ATOM 3793 H H . LEU 232 232 ? A -14.609 2.387 8.876 1.000 1 A LEU 89.120 1
ATOM 3794 H HA . LEU 232 232 ? A -16.619 3.327 10.805 1.000 1 A LEU 89.120 1
ATOM 3795 H HB2 . LEU 232 232 ? A -17.997 3.551 8.748 1.000 1 A LEU 89.120 1
ATOM 3796 H HB3 . LEU 232 232 ? A -16.660 2.899 7.803 1.000 1 A LEU 89.120 1
ATOM 3797 H HG . LEU 232 232 ? A -15.281 4.891 8.479 1.000 1 A LEU 89.120 1
ATOM 3798 H HD11 . LEU 232 232 ? A -17.965 5.509 7.170 1.000 1 A LEU 89.120 1
ATOM 3799 H HD12 . LEU 232 232 ? A -16.448 6.449 7.000 1.000 1 A LEU 89.120 1
ATOM 3800 H HD13 . LEU 232 232 ? A -16.549 4.796 6.377 1.000 1 A LEU 89.120 1
ATOM 3801 H HD21 . LEU 232 232 ? A -16.499 6.863 9.413 1.000 1 A LEU 89.120 1
ATOM 3802 H HD22 . LEU 232 232 ? A -16.397 5.534 10.574 1.000 1 A LEU 89.120 1
ATOM 3803 H HD23 . LEU 232 232 ? A -17.918 5.826 9.703 1.000 1 A LEU 89.120 1
ATOM 3804 N N . ASP 233 233 ? A -17.282 0.979 11.341 1.000 1 A ASP 78.560 1
ATOM 3805 C CA . ASP 233 233 ? A -17.982 -0.248 11.708 1.000 1 A ASP 78.560 1
ATOM 3806 C C . ASP 233 233 ? A -19.518 -0.062 11.704 1.000 1 A ASP 78.560 1
ATOM 3807 O O . ASP 233 233 ? A -20.052 0.960 12.152 1.000 1 A ASP 78.560 1
ATOM 3808 C CB . ASP 233 233 ? A -17.379 -0.739 13.037 1.000 1 A ASP 78.560 1
ATOM 3809 C CG . ASP 233 233 ? A -18.058 -1.954 13.664 1.000 1 A ASP 78.560 1
ATOM 3810 O OD1 . ASP 233 233 ? A -18.762 -2.699 12.959 1.000 1 A ASP 78.560 1
ATOM 3811 O OD2 . ASP 233 233 ? A -17.946 -2.063 14.907 1.000 1 A ASP 78.560 1
ATOM 3812 H H . ASP 233 233 ? A -16.902 1.566 12.070 1.000 1 A ASP 78.560 1
ATOM 3813 H HA . ASP 233 233 ? A -17.755 -1.009 10.961 1.000 1 A ASP 78.560 1
ATOM 3814 H HB2 . ASP 233 233 ? A -16.331 -0.987 12.867 1.000 1 A ASP 78.560 1
ATOM 3815 H HB3 . ASP 233 233 ? A -17.403 0.071 13.766 1.000 1 A ASP 78.560 1
ATOM 3816 N N . ILE 234 234 ? A -20.224 -1.106 11.263 1.000 1 A ILE 68.250 1
ATOM 3817 C CA . ILE 234 234 ? A -21.688 -1.255 11.235 1.000 1 A ILE 68.250 1
ATOM 3818 C C . ILE 234 234 ? A -22.303 -0.962 12.613 1.000 1 A ILE 68.250 1
ATOM 3819 O O . ILE 234 234 ? A -23.406 -0.419 12.718 1.000 1 A ILE 68.250 1
ATOM 3820 C CB . ILE 234 234 ? A -22.025 -2.697 10.771 1.000 1 A ILE 68.250 1
ATOM 3821 C CG1 . ILE 234 234 ? A -21.505 -2.954 9.334 1.000 1 A ILE 68.250 1
ATOM 3822 C CG2 . ILE 234 234 ? A -23.540 -2.973 10.836 1.000 1 A ILE 68.250 1
ATOM 3823 C CD1 . ILE 234 234 ? A -21.520 -4.432 8.917 1.000 1 A ILE 68.250 1
ATOM 3824 H H . ILE 234 234 ? A -19.686 -1.934 11.046 1.000 1 A ILE 68.250 1
ATOM 3825 H HA . ILE 234 234 ? A -22.114 -0.550 10.521 1.000 1 A ILE 68.250 1
ATOM 3826 H HB . ILE 234 234 ? A -21.527 -3.393 11.446 1.000 1 A ILE 68.250 1
ATOM 3827 H HG12 . ILE 234 234 ? A -20.471 -2.620 9.246 1.000 1 A ILE 68.250 1
ATOM 3828 H HG13 . ILE 234 234 ? A -22.096 -2.376 8.624 1.000 1 A ILE 68.250 1
ATOM 3829 H HG21 . ILE 234 234 ? A -24.070 -2.255 10.210 1.000 1 A ILE 68.250 1
ATOM 3830 H HG22 . ILE 234 234 ? A -23.907 -2.898 11.860 1.000 1 A ILE 68.250 1
ATOM 3831 H HG23 . ILE 234 234 ? A -23.763 -3.981 10.487 1.000 1 A ILE 68.250 1
ATOM 3832 H HD11 . ILE 234 234 ? A -21.026 -4.535 7.951 1.000 1 A ILE 68.250 1
ATOM 3833 H HD12 . ILE 234 234 ? A -22.542 -4.797 8.820 1.000 1 A ILE 68.250 1
ATOM 3834 H HD13 . ILE 234 234 ? A -20.983 -5.032 9.652 1.000 1 A ILE 68.250 1
ATOM 3835 N N . SER 235 235 ? A -21.574 -1.254 13.699 1.000 1 A SER 60.030 1
ATOM 3836 C CA . SER 235 235 ? A -22.056 -1.084 15.077 1.000 1 A SER 60.030 1
ATOM 3837 C C . SER 235 235 ? A -22.476 0.347 15.446 1.000 1 A SER 60.030 1
ATOM 3838 O O . SER 235 235 ? A -23.160 0.540 16.458 1.000 1 A SER 60.030 1
ATOM 3839 C CB . SER 235 235 ? A -21.015 -1.606 16.074 1.000 1 A SER 60.030 1
ATOM 3840 O OG . SER 235 235 ? A -19.871 -0.776 16.145 1.000 1 A SER 60.030 1
ATOM 3841 H H . SER 235 235 ? A -20.681 -1.700 13.544 1.000 1 A SER 60.030 1
ATOM 3842 H HA . SER 235 235 ? A -22.946 -1.705 15.181 1.000 1 A SER 60.030 1
ATOM 3843 H HB2 . SER 235 235 ? A -21.471 -1.658 17.062 1.000 1 A SER 60.030 1
ATOM 3844 H HB3 . SER 235 235 ? A -20.712 -2.613 15.784 1.000 1 A SER 60.030 1
ATOM 3845 H HG . SER 235 235 ? A -19.158 -1.261 15.721 1.000 1 A SER 60.030 1
ATOM 3846 N N . ASN 236 236 ? A -22.119 1.366 14.657 1.000 1 A ASN 54.940 1
ATOM 3847 C CA . ASN 236 236 ? A -22.563 2.733 14.911 1.000 1 A ASN 54.940 1
ATOM 3848 C C . ASN 236 236 ? A -23.987 3.038 14.434 1.000 1 A ASN 54.940 1
ATOM 3849 O O . ASN 236 236 ? A -24.530 4.045 14.877 1.000 1 A ASN 54.940 1
ATOM 3850 C CB . ASN 236 236 ? A -21.520 3.745 14.389 1.000 1 A ASN 54.940 1
ATOM 3851 C CG . ASN 236 236 ? A -20.789 4.460 15.513 1.000 1 A ASN 54.940 1
ATOM 3852 O OD1 . ASN 236 236 ? A -21.216 4.489 16.656 1.000 1 A ASN 54.940 1
ATOM 3853 N ND2 . ASN 236 236 ? A -19.688 5.108 15.239 1.000 1 A ASN 54.940 1
ATOM 3854 H H . ASN 236 236 ? A -21.572 1.165 13.832 1.000 1 A ASN 54.940 1
ATOM 3855 H HA . ASN 236 236 ? A -22.641 2.842 15.992 1.000 1 A ASN 54.940 1
ATOM 3856 H HB2 . ASN 236 236 ? A -22.007 4.510 13.784 1.000 1 A ASN 54.940 1
ATOM 3857 H HB3 . ASN 236 236 ? A -20.800 3.247 13.739 1.000 1 A ASN 54.940 1
ATOM 3858 H HD21 . ASN 236 236 ? A -19.273 5.038 14.321 1.000 1 A ASN 54.940 1
ATOM 3859 H HD22 . ASN 236 236 ? A -19.243 5.637 15.975 1.000 1 A ASN 54.940 1
ATOM 3860 N N . THR 237 237 ? A -24.615 2.216 13.579 1.000 1 A THR 61.810 1
ATOM 3861 C CA . THR 237 237 ? A -25.947 2.439 12.941 1.000 1 A THR 61.810 1
ATOM 3862 C C . THR 237 237 ? A -26.111 3.753 12.163 1.000 1 A THR 61.810 1
ATOM 3863 O O . THR 237 237 ? A -27.156 4.022 11.579 1.000 1 A THR 61.810 1
ATOM 3864 C CB . THR 237 237 ? A -27.123 2.281 13.929 1.000 1 A THR 61.810 1
ATOM 3865 O OG1 . THR 237 237 ? A -27.065 3.215 14.988 1.000 1 A THR 61.810 1
ATOM 3866 C CG2 . THR 237 237 ? A -27.169 0.892 14.558 1.000 1 A THR 61.810 1
ATOM 3867 H H . THR 237 237 ? A -24.117 1.389 13.282 1.000 1 A THR 61.810 1
ATOM 3868 H HA . THR 237 237 ? A -26.064 1.657 12.191 1.000 1 A THR 61.810 1
ATOM 3869 H HB . THR 237 237 ? A -28.059 2.428 13.389 1.000 1 A THR 61.810 1
ATOM 3870 H HG1 . THR 237 237 ? A -26.171 3.563 15.013 1.000 1 A THR 61.810 1
ATOM 3871 H HG21 . THR 237 237 ? A -28.058 0.810 15.184 1.000 1 A THR 61.810 1
ATOM 3872 H HG22 . THR 237 237 ? A -27.218 0.136 13.774 1.000 1 A THR 61.810 1
ATOM 3873 H HG23 . THR 237 237 ? A -26.282 0.721 15.167 1.000 1 A THR 61.810 1
ATOM 3874 N N . VAL 238 238 ? A -25.091 4.603 12.178 1.000 1 A VAL 75.190 1
ATOM 3875 C CA . VAL 238 238 ? A -25.185 6.021 11.842 1.000 1 A VAL 75.190 1
ATOM 3876 C C . VAL 238 238 ? A -24.401 6.354 10.581 1.000 1 A VAL 75.190 1
ATOM 3877 O O . VAL 238 238 ? A -24.834 7.197 9.790 1.000 1 A VAL 75.190 1
ATOM 3878 C CB . VAL 238 238 ? A -24.674 6.801 13.057 1.000 1 A VAL 75.190 1
ATOM 3879 C CG1 . VAL 238 238 ? A -24.227 8.205 12.702 1.000 1 A VAL 75.190 1
ATOM 3880 C CG2 . VAL 238 238 ? A -25.754 6.879 14.141 1.000 1 A VAL 75.190 1
ATOM 3881 H H . VAL 238 238 ? A -24.270 4.298 12.680 1.000 1 A VAL 75.190 1
ATOM 3882 H HA . VAL 238 238 ? A -26.222 6.299 11.654 1.000 1 A VAL 75.190 1
ATOM 3883 H HB . VAL 238 238 ? A -23.808 6.290 13.479 1.000 1 A VAL 75.190 1
ATOM 3884 H HG11 . VAL 238 238 ? A -24.411 8.822 13.582 1.000 1 A VAL 75.190 1
ATOM 3885 H HG12 . VAL 238 238 ? A -24.787 8.587 11.849 1.000 1 A VAL 75.190 1
ATOM 3886 H HG13 . VAL 238 238 ? A -23.166 8.200 12.454 1.000 1 A VAL 75.190 1
ATOM 3887 H HG21 . VAL 238 238 ? A -26.162 5.890 14.350 1.000 1 A VAL 75.190 1
ATOM 3888 H HG22 . VAL 238 238 ? A -26.572 7.522 13.817 1.000 1 A VAL 75.190 1
ATOM 3889 H HG23 . VAL 238 238 ? A -25.306 7.267 15.055 1.000 1 A VAL 75.190 1
ATOM 3890 N N . LEU 239 239 ? A -23.236 5.729 10.435 1.000 1 A LEU 83.560 1
ATOM 3891 C CA . LEU 239 239 ? A -22.419 5.756 9.239 1.000 1 A LEU 83.560 1
ATOM 3892 C C . LEU 239 239 ? A -21.498 4.538 9.266 1.000 1 A LEU 83.560 1
ATOM 3893 O O . LEU 239 239 ? A -20.780 4.332 10.243 1.000 1 A LEU 83.560 1
ATOM 3894 C CB . LEU 239 239 ? A -21.611 7.061 9.195 1.000 1 A LEU 83.560 1
ATOM 3895 C CG . LEU 239 239 ? A -20.888 7.273 7.856 1.000 1 A LEU 83.560 1
ATOM 3896 C CD1 . LEU 239 239 ? A -21.845 7.410 6.672 1.000 1 A LEU 83.560 1
ATOM 3897 C CD2 . LEU 239 239 ? A -20.107 8.572 7.962 1.000 1 A LEU 83.560 1
ATOM 3898 H H . LEU 239 239 ? A -22.961 5.047 11.126 1.000 1 A LEU 83.560 1
ATOM 3899 H HA . LEU 239 239 ? A -23.079 5.688 8.374 1.000 1 A LEU 83.560 1
ATOM 3900 H HB2 . LEU 239 239 ? A -22.285 7.901 9.362 1.000 1 A LEU 83.560 1
ATOM 3901 H HB3 . LEU 239 239 ? A -20.875 7.049 9.999 1.000 1 A LEU 83.560 1
ATOM 3902 H HG . LEU 239 239 ? A -20.195 6.454 7.661 1.000 1 A LEU 83.560 1
ATOM 3903 H HD11 . LEU 239 239 ? A -21.287 7.653 5.768 1.000 1 A LEU 83.560 1
ATOM 3904 H HD12 . LEU 239 239 ? A -22.591 8.180 6.870 1.000 1 A LEU 83.560 1
ATOM 3905 H HD13 . LEU 239 239 ? A -22.342 6.458 6.488 1.000 1 A LEU 83.560 1
ATOM 3906 H HD21 . LEU 239 239 ? A -19.846 8.925 6.964 1.000 1 A LEU 83.560 1
ATOM 3907 H HD22 . LEU 239 239 ? A -19.193 8.340 8.509 1.000 1 A LEU 83.560 1
ATOM 3908 H HD23 . LEU 239 239 ? A -20.685 9.346 8.468 1.000 1 A LEU 83.560 1
ATOM 3909 N N . ASP 240 240 ? A -21.550 3.763 8.197 1.000 1 A ASP 89.060 1
ATOM 3910 C CA . ASP 240 240 ? A -20.715 2.597 7.943 1.000 1 A ASP 89.060 1
ATOM 3911 C C . ASP 240 240 ? A -20.221 2.635 6.488 1.000 1 A ASP 89.060 1
ATOM 3912 O O . ASP 240 240 ? A -20.618 3.507 5.701 1.000 1 A ASP 89.060 1
ATOM 3913 C CB . ASP 240 240 ? A -21.488 1.313 8.294 1.000 1 A ASP 89.060 1
ATOM 3914 C CG . ASP 240 240 ? A -22.793 1.122 7.514 1.000 1 A ASP 89.060 1
ATOM 3915 O OD1 . ASP 240 240 ? A -22.812 1.411 6.296 1.000 1 A ASP 89.060 1
ATOM 3916 O OD2 . ASP 240 240 ? A -23.785 0.696 8.143 1.000 1 A ASP 89.060 1
ATOM 3917 H H . ASP 240 240 ? A -22.165 4.006 7.434 1.000 1 A ASP 89.060 1
ATOM 3918 H HA . ASP 240 240 ? A -19.839 2.620 8.591 1.000 1 A ASP 89.060 1
ATOM 3919 H HB2 . ASP 240 240 ? A -20.846 0.449 8.123 1.000 1 A ASP 89.060 1
ATOM 3920 H HB3 . ASP 240 240 ? A -21.714 1.345 9.360 1.000 1 A ASP 89.060 1
ATOM 3921 N N . ASP 241 241 ? A -19.355 1.690 6.127 1.000 1 A ASP 90.750 1
ATOM 3922 C CA . ASP 241 241 ? A -18.819 1.585 4.768 1.000 1 A ASP 90.750 1
ATOM 3923 C C . ASP 241 241 ? A -19.910 1.372 3.706 1.000 1 A ASP 90.750 1
ATOM 3924 O O . ASP 241 241 ? A -19.798 1.889 2.596 1.000 1 A ASP 90.750 1
ATOM 3925 C CB . ASP 241 241 ? A -17.793 0.440 4.711 1.000 1 A ASP 90.750 1
ATOM 3926 C CG . ASP 241 241 ? A -16.483 0.767 5.432 1.000 1 A ASP 90.750 1
ATOM 3927 O OD1 . ASP 241 241 ? A -16.187 1.973 5.571 1.000 1 A ASP 90.750 1
ATOM 3928 O OD2 . ASP 241 241 ? A -15.763 -0.189 5.790 1.000 1 A ASP 90.750 1
ATOM 3929 H H . ASP 241 241 ? A -18.978 1.071 6.830 1.000 1 A ASP 90.750 1
ATOM 3930 H HA . ASP 241 241 ? A -18.311 2.517 4.517 1.000 1 A ASP 90.750 1
ATOM 3931 H HB2 . ASP 241 241 ? A -18.234 -0.463 5.133 1.000 1 A ASP 90.750 1
ATOM 3932 H HB3 . ASP 241 241 ? A -17.553 0.241 3.666 1.000 1 A ASP 90.750 1
ATOM 3933 N N . GLY 242 242 ? A -21.002 0.673 4.031 1.000 1 A GLY 90.440 1
ATOM 3934 C CA . GLY 242 242 ? A -22.100 0.416 3.094 1.000 1 A GLY 90.440 1
ATOM 3935 C C . GLY 242 242 ? A -22.887 1.682 2.747 1.000 1 A GLY 90.440 1
ATOM 3936 O O . GLY 242 242 ? A -23.171 1.959 1.573 1.000 1 A GLY 90.440 1
ATOM 3937 H H . GLY 242 242 ? A -21.132 0.421 5.001 1.000 1 A GLY 90.440 1
ATOM 3938 H HA2 . GLY 242 242 ? A -21.703 -0.015 2.176 1.000 1 A GLY 90.440 1
ATOM 3939 H HA3 . GLY 242 242 ? A -22.787 -0.295 3.553 1.000 1 A GLY 90.440 1
ATOM 3940 N N . MET 243 243 ? A -23.197 2.500 3.755 1.000 1 A MET 90.620 1
ATOM 3941 C CA . MET 243 243 ? A -23.787 3.822 3.557 1.000 1 A MET 90.620 1
ATOM 3942 C C . MET 243 243 ? A -22.841 4.726 2.763 1.000 1 A MET 90.620 1
ATOM 3943 O O . MET 243 243 ? A -23.282 5.415 1.842 1.000 1 A MET 90.620 1
ATOM 3944 C CB . MET 243 243 ? A -24.118 4.477 4.905 1.000 1 A MET 90.620 1
ATOM 3945 C CG . MET 243 243 ? A -25.259 3.782 5.650 1.000 1 A MET 90.620 1
ATOM 3946 S SD . MET 243 243 ? A -25.852 4.725 7.084 1.000 1 A MET 90.620 1
ATOM 3947 C CE . MET 243 243 ? A -26.897 3.451 7.839 1.000 1 A MET 90.620 1
ATOM 3948 H H . MET 243 243 ? A -22.956 2.203 4.689 1.000 1 A MET 90.620 1
ATOM 3949 H HA . MET 243 243 ? A -24.706 3.721 2.980 1.000 1 A MET 90.620 1
ATOM 3950 H HB2 . MET 243 243 ? A -24.414 5.510 4.721 1.000 1 A MET 90.620 1
ATOM 3951 H HB3 . MET 243 243 ? A -23.231 4.479 5.538 1.000 1 A MET 90.620 1
ATOM 3952 H HG2 . MET 243 243 ? A -26.094 3.631 4.966 1.000 1 A MET 90.620 1
ATOM 3953 H HG3 . MET 243 243 ? A -24.915 2.805 5.989 1.000 1 A MET 90.620 1
ATOM 3954 H HE1 . MET 243 243 ? A -26.287 2.579 8.074 1.000 1 A MET 90.620 1
ATOM 3955 H HE2 . MET 243 243 ? A -27.685 3.160 7.145 1.000 1 A MET 90.620 1
ATOM 3956 H HE3 . MET 243 243 ? A -27.338 3.835 8.758 1.000 1 A MET 90.620 1
ATOM 3957 N N . LEU 244 244 ? A -21.541 4.696 3.070 1.000 1 A LEU 93.440 1
ATOM 3958 C CA . LEU 244 244 ? A -20.545 5.510 2.380 1.000 1 A LEU 93.440 1
ATOM 3959 C C . LEU 244 244 ? A -20.411 5.131 0.899 1.000 1 A LEU 93.440 1
ATOM 3960 O O . LEU 244 244 ? A -20.476 6.012 0.046 1.000 1 A LEU 93.440 1
ATOM 3961 C CB . LEU 244 244 ? A -19.221 5.393 3.142 1.000 1 A LEU 93.440 1
ATOM 3962 C CG . LEU 244 244 ? A -18.109 6.323 2.635 1.000 1 A LEU 93.440 1
ATOM 3963 C CD1 . LEU 244 244 ? A -18.515 7.800 2.654 1.000 1 A LEU 93.440 1
ATOM 3964 C CD2 . LEU 244 244 ? A -16.914 6.148 3.565 1.000 1 A LEU 93.440 1
ATOM 3965 H H . LEU 244 244 ? A -21.234 4.100 3.825 1.000 1 A LEU 93.440 1
ATOM 3966 H HA . LEU 244 244 ? A -20.883 6.546 2.418 1.000 1 A LEU 93.440 1
ATOM 3967 H HB2 . LEU 244 244 ? A -18.865 4.365 3.081 1.000 1 A LEU 93.440 1
ATOM 3968 H HB3 . LEU 244 244 ? A -19.411 5.616 4.192 1.000 1 A LEU 93.440 1
ATOM 3969 H HG . LEU 244 244 ? A -17.817 6.044 1.623 1.000 1 A LEU 93.440 1
ATOM 3970 H HD11 . LEU 244 244 ? A -17.642 8.417 2.446 1.000 1 A LEU 93.440 1
ATOM 3971 H HD12 . LEU 244 244 ? A -18.923 8.065 3.629 1.000 1 A LEU 93.440 1
ATOM 3972 H HD13 . LEU 244 244 ? A -19.254 7.992 1.876 1.000 1 A LEU 93.440 1
ATOM 3973 H HD21 . LEU 244 244 ? A -16.527 5.132 3.496 1.000 1 A LEU 93.440 1
ATOM 3974 H HD22 . LEU 244 244 ? A -16.124 6.854 3.309 1.000 1 A LEU 93.440 1
ATOM 3975 H HD23 . LEU 244 244 ? A -17.218 6.331 4.596 1.000 1 A LEU 93.440 1
ATOM 3976 N N . LEU 245 245 ? A -20.330 3.835 0.576 1.000 1 A LEU 93.380 1
ATOM 3977 C CA . LEU 245 245 ? A -20.340 3.335 -0.804 1.000 1 A LEU 93.380 1
ATOM 3978 C C . LEU 245 245 ? A -21.593 3.779 -1.566 1.000 1 A LEU 93.380 1
ATOM 3979 O O . LEU 245 245 ? A -21.511 4.143 -2.741 1.000 1 A LEU 93.380 1
ATOM 3980 C CB . LEU 245 245 ? A -20.282 1.797 -0.799 1.000 1 A LEU 93.380 1
ATOM 3981 C CG . LEU 245 245 ? A -18.903 1.204 -0.476 1.000 1 A LEU 93.380 1
ATOM 3982 C CD1 . LEU 245 245 ? A -19.031 -0.309 -0.307 1.000 1 A LEU 93.380 1
ATOM 3983 C CD2 . LEU 245 245 ? A -17.881 1.494 -1.579 1.000 1 A LEU 93.380 1
ATOM 3984 H H . LEU 245 245 ? A -20.245 3.165 1.327 1.000 1 A LEU 93.380 1
ATOM 3985 H HA . LEU 245 245 ? A -19.479 3.740 -1.337 1.000 1 A LEU 93.380 1
ATOM 3986 H HB2 . LEU 245 245 ? A -20.583 1.428 -1.780 1.000 1 A LEU 93.380 1
ATOM 3987 H HB3 . LEU 245 245 ? A -21.006 1.424 -0.074 1.000 1 A LEU 93.380 1
ATOM 3988 H HG . LEU 245 245 ? A -18.538 1.629 0.459 1.000 1 A LEU 93.380 1
ATOM 3989 H HD11 . LEU 245 245 ? A -19.713 -0.526 0.516 1.000 1 A LEU 93.380 1
ATOM 3990 H HD12 . LEU 245 245 ? A -18.060 -0.737 -0.059 1.000 1 A LEU 93.380 1
ATOM 3991 H HD13 . LEU 245 245 ? A -19.403 -0.770 -1.222 1.000 1 A LEU 93.380 1
ATOM 3992 H HD21 . LEU 245 245 ? A -18.269 1.178 -2.547 1.000 1 A LEU 93.380 1
ATOM 3993 H HD22 . LEU 245 245 ? A -17.649 2.559 -1.602 1.000 1 A LEU 93.380 1
ATOM 3994 H HD23 . LEU 245 245 ? A -16.959 0.953 -1.365 1.000 1 A LEU 93.380 1
ATOM 3995 N N . THR 246 246 ? A -22.748 3.782 -0.897 1.000 1 A THR 93.120 1
ATOM 3996 C CA . THR 246 246 ? A -24.014 4.234 -1.487 1.000 1 A THR 93.120 1
ATOM 3997 C C . THR 246 246 ? A -23.957 5.717 -1.857 1.000 1 A THR 93.120 1
ATOM 3998 O O . THR 246 246 ? A -24.374 6.085 -2.956 1.000 1 A THR 93.120 1
ATOM 3999 C CB . THR 246 246 ? A -25.194 3.957 -0.545 1.000 1 A THR 93.120 1
ATOM 4000 O OG1 . THR 246 246 ? A -25.272 2.578 -0.269 1.000 1 A THR 93.120 1
ATOM 4001 C CG2 . THR 246 246 ? A -26.536 4.353 -1.165 1.000 1 A THR 93.120 1
ATOM 4002 H H . THR 246 246 ? A -22.738 3.460 0.061 1.000 1 A THR 93.120 1
ATOM 4003 H HA . THR 246 246 ? A -24.183 3.675 -2.408 1.000 1 A THR 93.120 1
ATOM 4004 H HB . THR 246 246 ? A -25.067 4.501 0.391 1.000 1 A THR 93.120 1
ATOM 4005 H HG1 . THR 246 246 ? A -24.559 2.345 0.330 1.000 1 A THR 93.120 1
ATOM 4006 H HG21 . THR 246 246 ? A -27.343 4.020 -0.513 1.000 1 A THR 93.120 1
ATOM 4007 H HG22 . THR 246 246 ? A -26.646 3.883 -2.143 1.000 1 A THR 93.120 1
ATOM 4008 H HG23 . THR 246 246 ? A -26.593 5.437 -1.264 1.000 1 A THR 93.120 1
ATOM 4009 N N . GLU 247 247 ? A -23.415 6.572 -0.987 1.000 1 A GLU 93.690 1
ATOM 4010 C CA . GLU 247 247 ? A -23.244 7.999 -1.288 1.000 1 A GLU 93.690 1
ATOM 4011 C C . GLU 247 247 ? A -22.161 8.247 -2.351 1.000 1 A GLU 93.690 1
ATOM 4012 O O . GLU 247 247 ? A -22.382 9.030 -3.275 1.000 1 A GLU 93.690 1
ATOM 4013 C CB . GLU 247 247 ? A -22.962 8.804 -0.007 1.000 1 A GLU 93.690 1
ATOM 4014 C CG . GLU 247 247 ? A -24.103 8.779 1.028 1.000 1 A GLU 93.690 1
ATOM 4015 C CD . GLU 247 247 ? A -25.475 9.204 0.478 1.000 1 A GLU 93.690 1
ATOM 4016 O OE1 . GLU 247 247 ? A -26.518 8.672 0.919 1.000 1 A GLU 93.690 1
ATOM 4017 O OE2 . GLU 247 247 ? A -25.577 10.018 -0.462 1.000 1 A GLU 93.690 1
ATOM 4018 H H . GLU 247 247 ? A -23.085 6.222 -0.099 1.000 1 A GLU 93.690 1
ATOM 4019 H HA . GLU 247 247 ? A -24.169 8.378 -1.723 1.000 1 A GLU 93.690 1
ATOM 4020 H HB2 . GLU 247 247 ? A -22.781 9.842 -0.287 1.000 1 A GLU 93.690 1
ATOM 4021 H HB3 . GLU 247 247 ? A -22.054 8.425 0.462 1.000 1 A GLU 93.690 1
ATOM 4022 H HG2 . GLU 247 247 ? A -24.185 7.773 1.438 1.000 1 A GLU 93.690 1
ATOM 4023 H HG3 . GLU 247 247 ? A -23.833 9.439 1.853 1.000 1 A GLU 93.690 1
ATOM 4024 N N . MET 248 248 ? A -21.034 7.528 -2.306 1.000 1 A MET 95.000 1
ATOM 4025 C CA . MET 248 248 ? A -19.991 7.601 -3.339 1.000 1 A MET 95.000 1
ATOM 4026 C C . MET 248 248 ? A -20.542 7.260 -4.728 1.000 1 A MET 95.000 1
ATOM 4027 O O . MET 248 248 ? A -20.260 7.965 -5.701 1.000 1 A MET 95.000 1
ATOM 4028 C CB . MET 248 248 ? A -18.851 6.629 -3.015 1.000 1 A MET 95.000 1
ATOM 4029 C CG . MET 248 248 ? A -18.006 7.019 -1.804 1.000 1 A MET 95.000 1
ATOM 4030 S SD . MET 248 248 ? A -16.925 5.673 -1.257 1.000 1 A MET 95.000 1
ATOM 4031 C CE . MET 248 248 ? A -15.729 5.635 -2.617 1.000 1 A MET 95.000 1
ATOM 4032 H H . MET 248 248 ? A -20.894 6.908 -1.522 1.000 1 A MET 95.000 1
ATOM 4033 H HA . MET 248 248 ? A -19.592 8.615 -3.380 1.000 1 A MET 95.000 1
ATOM 4034 H HB2 . MET 248 248 ? A -19.270 5.637 -2.844 1.000 1 A MET 95.000 1
ATOM 4035 H HB3 . MET 248 248 ? A -18.186 6.580 -3.877 1.000 1 A MET 95.000 1
ATOM 4036 H HG2 . MET 248 248 ? A -17.398 7.889 -2.053 1.000 1 A MET 95.000 1
ATOM 4037 H HG3 . MET 248 248 ? A -18.658 7.292 -0.974 1.000 1 A MET 95.000 1
ATOM 4038 H HE1 . MET 248 248 ? A -16.218 5.329 -3.542 1.000 1 A MET 95.000 1
ATOM 4039 H HE2 . MET 248 248 ? A -14.936 4.927 -2.374 1.000 1 A MET 95.000 1
ATOM 4040 H HE3 . MET 248 248 ? A -15.292 6.625 -2.741 1.000 1 A MET 95.000 1
ATOM 4041 N N . LYS 249 249 ? A -21.376 6.215 -4.826 1.000 1 A LYS 94.440 1
ATOM 4042 C CA . LYS 249 249 ? A -21.974 5.773 -6.092 1.000 1 A LYS 94.440 1
ATOM 4043 C C . LYS 249 249 ? A -22.864 6.847 -6.726 1.000 1 A LYS 94.440 1
ATOM 4044 O O . LYS 249 249 ? A -22.848 7.000 -7.945 1.000 1 A LYS 94.440 1
ATOM 4045 C CB . LYS 249 249 ? A -22.721 4.452 -5.864 1.000 1 A LYS 94.440 1
ATOM 4046 C CG . LYS 249 249 ? A -23.131 3.799 -7.193 1.000 1 A LYS 94.440 1
ATOM 4047 C CD . LYS 249 249 ? A -23.701 2.394 -6.966 1.000 1 A LYS 94.440 1
ATOM 4048 C CE . LYS 249 249 ? A -24.014 1.738 -8.317 1.000 1 A LYS 94.440 1
ATOM 4049 N NZ . LYS 249 249 ? A -24.433 0.322 -8.161 1.000 1 A LYS 94.440 1
ATOM 4050 H H . LYS 249 249 ? A -21.537 5.662 -3.996 1.000 1 A LYS 94.440 1
ATOM 4051 H HA . LYS 249 249 ? A -21.161 5.580 -6.792 1.000 1 A LYS 94.440 1
ATOM 4052 H HB2 . LYS 249 249 ? A -23.603 4.624 -5.246 1.000 1 A LYS 94.440 1
ATOM 4053 H HB3 . LYS 249 249 ? A -22.057 3.767 -5.337 1.000 1 A LYS 94.440 1
ATOM 4054 H HG2 . LYS 249 249 ? A -23.881 4.414 -7.690 1.000 1 A LYS 94.440 1
ATOM 4055 H HG3 . LYS 249 249 ? A -22.254 3.723 -7.836 1.000 1 A LYS 94.440 1
ATOM 4056 H HD2 . LYS 249 249 ? A -24.607 2.461 -6.363 1.000 1 A LYS 94.440 1
ATOM 4057 H HD3 . LYS 249 249 ? A -22.961 1.796 -6.434 1.000 1 A LYS 94.440 1
ATOM 4058 H HE2 . LYS 249 249 ? A -23.118 1.787 -8.935 1.000 1 A LYS 94.440 1
ATOM 4059 H HE3 . LYS 249 249 ? A -24.792 2.314 -8.817 1.000 1 A LYS 94.440 1
ATOM 4060 H HZ1 . LYS 249 249 ? A -25.267 0.246 -7.596 1.000 1 A LYS 94.440 1
ATOM 4061 H HZ2 . LYS 249 249 ? A -23.695 -0.213 -7.724 1.000 1 A LYS 94.440 1
ATOM 4062 H HZ3 . LYS 249 249 ? A -24.607 -0.095 -9.064 1.000 1 A LYS 94.440 1
ATOM 4063 N N . LYS 250 250 ? A -23.589 7.639 -5.924 1.000 1 A LYS 94.060 1
ATOM 4064 C CA . LYS 250 250 ? A -24.415 8.761 -6.424 1.000 1 A LYS 94.060 1
ATOM 4065 C C . LYS 250 250 ? A -23.581 9.869 -7.075 1.000 1 A LYS 94.060 1
ATOM 4066 O O . LYS 250 250 ? A -24.093 10.597 -7.918 1.000 1 A LYS 94.060 1
ATOM 4067 C CB . LYS 250 250 ? A -25.238 9.374 -5.283 1.000 1 A LYS 94.060 1
ATOM 4068 C CG . LYS 250 250 ? A -26.289 8.422 -4.696 1.000 1 A LYS 94.060 1
ATOM 4069 C CD . LYS 250 250 ? A -26.939 9.091 -3.482 1.000 1 A LYS 94.060 1
ATOM 4070 C CE . LYS 250 250 ? A -27.697 8.086 -2.617 1.000 1 A LYS 94.060 1
ATOM 4071 N NZ . LYS 250 250 ? A -28.024 8.704 -1.311 1.000 1 A LYS 94.060 1
ATOM 4072 H H . LYS 250 250 ? A -23.522 7.486 -4.928 1.000 1 A LYS 94.060 1
ATOM 4073 H HA . LYS 250 250 ? A -25.091 8.397 -7.197 1.000 1 A LYS 94.060 1
ATOM 4074 H HB2 . LYS 250 250 ? A -25.754 10.258 -5.658 1.000 1 A LYS 94.060 1
ATOM 4075 H HB3 . LYS 250 250 ? A -24.556 9.697 -4.497 1.000 1 A LYS 94.060 1
ATOM 4076 H HG2 . LYS 250 250 ? A -27.048 8.194 -5.445 1.000 1 A LYS 94.060 1
ATOM 4077 H HG3 . LYS 250 250 ? A -25.811 7.493 -4.387 1.000 1 A LYS 94.060 1
ATOM 4078 H HD2 . LYS 250 250 ? A -26.149 9.536 -2.877 1.000 1 A LYS 94.060 1
ATOM 4079 H HD3 . LYS 250 250 ? A -27.607 9.886 -3.813 1.000 1 A LYS 94.060 1
ATOM 4080 H HE2 . LYS 250 250 ? A -28.593 7.745 -3.135 1.000 1 A LYS 94.060 1
ATOM 4081 H HE3 . LYS 250 250 ? A -27.041 7.231 -2.453 1.000 1 A LYS 94.060 1
ATOM 4082 H HZ1 . LYS 250 250 ? A -27.191 9.101 -0.901 1.000 1 A LYS 94.060 1
ATOM 4083 H HZ2 . LYS 250 250 ? A -28.285 8.028 -0.607 1.000 1 A LYS 94.060 1
ATOM 4084 H HZ3 . LYS 250 250 ? A -28.696 9.455 -1.379 1.000 1 A LYS 94.060 1
ATOM 4085 N N . LEU 251 251 ? A -22.310 9.998 -6.694 1.000 1 A LEU 93.620 1
ATOM 4086 C CA . LEU 251 251 ? A -21.416 11.074 -7.131 1.000 1 A LEU 93.620 1
ATOM 4087 C C . LEU 251 251 ? A -20.518 10.702 -8.320 1.000 1 A LEU 93.620 1
ATOM 4088 O O . LEU 251 251 ? A -19.778 11.558 -8.800 1.000 1 A LEU 93.620 1
ATOM 4089 C CB . LEU 251 251 ? A -20.584 11.531 -5.924 1.000 1 A LEU 93.620 1
ATOM 4090 C CG . LEU 251 251 ? A -21.397 12.157 -4.777 1.000 1 A LEU 93.620 1
ATOM 4091 C CD1 . LEU 251 251 ? A -20.441 12.388 -3.613 1.000 1 A LEU 93.620 1
ATOM 4092 C CD2 . LEU 251 251 ? A -22.034 13.491 -5.178 1.000 1 A LEU 93.620 1
ATOM 4093 H H . LEU 251 251 ? A -21.967 9.366 -5.984 1.000 1 A LEU 93.620 1
ATOM 4094 H HA . LEU 251 251 ? A -22.016 11.917 -7.473 1.000 1 A LEU 93.620 1
ATOM 4095 H HB2 . LEU 251 251 ? A -19.847 12.261 -6.260 1.000 1 A LEU 93.620 1
ATOM 4096 H HB3 . LEU 251 251 ? A -20.039 10.669 -5.540 1.000 1 A LEU 93.620 1
ATOM 4097 H HG . LEU 251 251 ? A -22.185 11.478 -4.451 1.000 1 A LEU 93.620 1
ATOM 4098 H HD11 . LEU 251 251 ? A -20.156 11.427 -3.183 1.000 1 A LEU 93.620 1
ATOM 4099 H HD12 . LEU 251 251 ? A -20.919 12.989 -2.840 1.000 1 A LEU 93.620 1
ATOM 4100 H HD13 . LEU 251 251 ? A -19.547 12.897 -3.973 1.000 1 A LEU 93.620 1
ATOM 4101 H HD21 . LEU 251 251 ? A -21.266 14.180 -5.529 1.000 1 A LEU 93.620 1
ATOM 4102 H HD22 . LEU 251 251 ? A -22.777 13.331 -5.960 1.000 1 A LEU 93.620 1
ATOM 4103 H HD23 . LEU 251 251 ? A -22.536 13.924 -4.313 1.000 1 A LEU 93.620 1
ATOM 4104 N N . VAL 252 252 ? A -20.584 9.462 -8.823 1.000 1 A VAL 93.060 1
ATOM 4105 C CA . VAL 252 252 ? A -19.723 8.968 -9.919 1.000 1 A VAL 93.060 1
ATOM 4106 C C . VAL 252 252 ? A -19.777 9.886 -11.143 1.000 1 A VAL 93.060 1
ATOM 4107 O O . VAL 252 252 ? A -18.735 10.320 -11.629 1.000 1 A VAL 93.060 1
ATOM 4108 C CB . VAL 252 252 ? A -20.112 7.526 -10.307 1.000 1 A VAL 93.060 1
ATOM 4109 C CG1 . VAL 252 252 ? A -19.396 7.027 -11.569 1.000 1 A VAL 93.060 1
ATOM 4110 C CG2 . VAL 252 252 ? A -19.767 6.546 -9.179 1.000 1 A VAL 93.060 1
ATOM 4111 H H . VAL 252 252 ? A -21.216 8.808 -8.384 1.000 1 A VAL 93.060 1
ATOM 4112 H HA . VAL 252 252 ? A -18.688 8.963 -9.577 1.000 1 A VAL 93.060 1
ATOM 4113 H HB . VAL 252 252 ? A -21.187 7.488 -10.484 1.000 1 A VAL 93.060 1
ATOM 4114 H HG11 . VAL 252 252 ? A -19.630 5.975 -11.738 1.000 1 A VAL 93.060 1
ATOM 4115 H HG12 . VAL 252 252 ? A -18.317 7.139 -11.463 1.000 1 A VAL 93.060 1
ATOM 4116 H HG13 . VAL 252 252 ? A -19.727 7.584 -12.446 1.000 1 A VAL 93.060 1
ATOM 4117 H HG21 . VAL 252 252 ? A -20.241 5.584 -9.375 1.000 1 A VAL 93.060 1
ATOM 4118 H HG22 . VAL 252 252 ? A -18.688 6.402 -9.128 1.000 1 A VAL 93.060 1
ATOM 4119 H HG23 . VAL 252 252 ? A -20.123 6.924 -8.220 1.000 1 A VAL 93.060 1
ATOM 4120 N N . GLN 253 253 ? A -20.980 10.240 -11.609 1.000 1 A GLN 91.250 1
ATOM 4121 C CA . GLN 253 253 ? A -21.137 11.101 -12.785 1.000 1 A GLN 91.250 1
ATOM 4122 C C . GLN 253 253 ? A -20.621 12.523 -12.532 1.000 1 A GLN 91.250 1
ATOM 4123 O O . GLN 253 253 ? A -20.008 13.128 -13.410 1.000 1 A GLN 91.250 1
ATOM 4124 C CB . GLN 253 253 ? A -22.614 11.126 -13.212 1.000 1 A GLN 91.250 1
ATOM 4125 C CG . GLN 253 253 ? A -22.809 11.818 -14.573 1.000 1 A GLN 91.250 1
ATOM 4126 C CD . GLN 253 253 ? A -22.072 11.095 -15.698 1.000 1 A GLN 91.250 1
ATOM 4127 O OE1 . GLN 253 253 ? A -22.108 9.882 -15.801 1.000 1 A GLN 91.250 1
ATOM 4128 N NE2 . GLN 253 253 ? A -21.359 11.785 -16.560 1.000 1 A GLN 91.250 1
ATOM 4129 H H . GLN 253 253 ? A -21.805 9.857 -11.169 1.000 1 A GLN 91.250 1
ATOM 4130 H HA . GLN 253 253 ? A -20.543 10.674 -13.593 1.000 1 A GLN 91.250 1
ATOM 4131 H HB2 . GLN 253 253 ? A -23.202 11.651 -12.458 1.000 1 A GLN 91.250 1
ATOM 4132 H HB3 . GLN 253 253 ? A -22.987 10.104 -13.281 1.000 1 A GLN 91.250 1
ATOM 4133 H HG2 . GLN 253 253 ? A -23.871 11.828 -14.818 1.000 1 A GLN 91.250 1
ATOM 4134 H HG3 . GLN 253 253 ? A -22.471 12.853 -14.518 1.000 1 A GLN 91.250 1
ATOM 4135 H HE21 . GLN 253 253 ? A -20.885 11.239 -17.264 1.000 1 A GLN 91.250 1
ATOM 4136 H HE22 . GLN 253 253 ? A -21.159 12.767 -16.434 1.000 1 A GLN 91.250 1
ATOM 4137 N N . THR 254 254 ? A -20.835 13.053 -11.325 1.000 1 A THR 91.560 1
ATOM 4138 C CA . THR 254 254 ? A -20.340 14.377 -10.935 1.000 1 A THR 91.560 1
ATOM 4139 C C . THR 254 254 ? A -18.818 14.423 -10.986 1.000 1 A THR 91.560 1
ATOM 4140 O O . THR 254 254 ? A -18.271 15.361 -11.557 1.000 1 A THR 91.560 1
ATOM 4141 C CB . THR 254 254 ? A -20.826 14.763 -9.531 1.000 1 A THR 91.560 1
ATOM 4142 O OG1 . THR 254 254 ? A -22.230 14.658 -9.476 1.000 1 A THR 91.560 1
ATOM 4143 C CG2 . THR 254 254 ? A -20.472 16.203 -9.164 1.000 1 A THR 91.560 1
ATOM 4144 H H . THR 254 254 ? A -21.338 12.515 -10.634 1.000 1 A THR 91.560 1
ATOM 4145 H HA . THR 254 254 ? A -20.720 15.114 -11.642 1.000 1 A THR 91.560 1
ATOM 4146 H HB . THR 254 254 ? A -20.393 14.089 -8.791 1.000 1 A THR 91.560 1
ATOM 4147 H HG1 . THR 254 254 ? A -22.504 14.918 -8.594 1.000 1 A THR 91.560 1
ATOM 4148 H HG21 . THR 254 254 ? A -20.885 16.448 -8.186 1.000 1 A THR 91.560 1
ATOM 4149 H HG22 . THR 254 254 ? A -19.390 16.323 -9.113 1.000 1 A THR 91.560 1
ATOM 4150 H HG23 . THR 254 254 ? A -20.875 16.889 -9.909 1.000 1 A THR 91.560 1
ATOM 4151 N N . LEU 255 255 ? A -18.127 13.408 -10.458 1.000 1 A LEU 92.500 1
ATOM 4152 C CA . LEU 255 255 ? A -16.666 13.332 -10.533 1.000 1 A LEU 92.500 1
ATOM 4153 C C . LEU 255 255 ? A -16.175 13.179 -11.972 1.000 1 A LEU 92.500 1
ATOM 4154 O O . LEU 255 255 ? A -15.252 13.887 -12.376 1.000 1 A LEU 92.500 1
ATOM 4155 C CB . LEU 255 255 ? A -16.152 12.165 -9.682 1.000 1 A LEU 92.500 1
ATOM 4156 C CG . LEU 255 255 ? A -16.278 12.360 -8.166 1.000 1 A LEU 92.500 1
ATOM 4157 C CD1 . LEU 255 255 ? A -15.654 11.142 -7.497 1.000 1 A LEU 92.500 1
ATOM 4158 C CD2 . LEU 255 255 ? A -15.538 13.598 -7.659 1.000 1 A LEU 92.500 1
ATOM 4159 H H . LEU 255 255 ? A -18.629 12.653 -10.012 1.000 1 A LEU 92.500 1
ATOM 4160 H HA . LEU 255 255 ? A -16.239 14.266 -10.166 1.000 1 A LEU 92.500 1
ATOM 4161 H HB2 . LEU 255 255 ? A -16.678 11.255 -9.971 1.000 1 A LEU 92.500 1
ATOM 4162 H HB3 . LEU 255 255 ? A -15.096 12.023 -9.910 1.000 1 A LEU 92.500 1
ATOM 4163 H HG . LEU 255 255 ? A -17.328 12.426 -7.881 1.000 1 A LEU 92.500 1
ATOM 4164 H HD11 . LEU 255 255 ? A -15.726 11.245 -6.414 1.000 1 A LEU 92.500 1
ATOM 4165 H HD12 . LEU 255 255 ? A -16.182 10.244 -7.817 1.000 1 A LEU 92.500 1
ATOM 4166 H HD13 . LEU 255 255 ? A -14.603 11.052 -7.773 1.000 1 A LEU 92.500 1
ATOM 4167 H HD21 . LEU 255 255 ? A -16.026 14.508 -8.009 1.000 1 A LEU 92.500 1
ATOM 4168 H HD22 . LEU 255 255 ? A -14.500 13.586 -7.991 1.000 1 A LEU 92.500 1
ATOM 4169 H HD23 . LEU 255 255 ? A -15.564 13.610 -6.570 1.000 1 A LEU 92.500 1
ATOM 4170 N N . HIS 256 256 ? A -16.825 12.321 -12.761 1.000 1 A HIS 91.690 1
ATOM 4171 C CA . HIS 256 256 ? A -16.461 12.114 -14.160 1.000 1 A HIS 91.690 1
ATOM 4172 C C . HIS 256 256 ? A -16.526 13.425 -14.961 1.000 1 A HIS 91.690 1
ATOM 4173 O O . HIS 256 256 ? A -15.608 13.733 -15.719 1.000 1 A HIS 91.690 1
ATOM 4174 C CB . HIS 256 256 ? A -17.372 11.039 -14.761 1.000 1 A HIS 91.690 1
ATOM 4175 C CG . HIS 256 256 ? A -16.965 10.671 -16.161 1.000 1 A HIS 91.690 1
ATOM 4176 N ND1 . HIS 256 256 ? A -17.280 11.365 -17.309 1.000 1 A HIS 91.690 1
ATOM 4177 C CD2 . HIS 256 256 ? A -16.155 9.630 -16.527 1.000 1 A HIS 91.690 1
ATOM 4178 C CE1 . HIS 256 256 ? A -16.671 10.755 -18.340 1.000 1 A HIS 91.690 1
ATOM 4179 N NE2 . HIS 256 256 ? A -15.981 9.689 -17.911 1.000 1 A HIS 91.690 1
ATOM 4180 H H . HIS 256 256 ? A -17.547 11.739 -12.360 1.000 1 A HIS 91.690 1
ATOM 4181 H HA . HIS 256 256 ? A -15.433 11.754 -14.201 1.000 1 A HIS 91.690 1
ATOM 4182 H HB2 . HIS 256 256 ? A -18.403 11.392 -14.772 1.000 1 A HIS 91.690 1
ATOM 4183 H HB3 . HIS 256 256 ? A -17.326 10.144 -14.140 1.000 1 A HIS 91.690 1
ATOM 4184 H HD1 . HIS 256 256 ? A -17.803 12.227 -17.363 1.000 1 A HIS 91.690 1
ATOM 4185 H HD2 . HIS 256 256 ? A -15.709 8.905 -15.862 1.000 1 A HIS 91.690 1
ATOM 4186 H HE1 . HIS 256 256 ? A -16.709 11.082 -19.368 1.000 1 A HIS 91.690 1
ATOM 4187 N N . ASN 257 257 ? A -17.553 14.253 -14.731 1.000 1 A ASN 91.690 1
ATOM 4188 C CA . ASN 257 257 ? A -17.688 15.571 -15.363 1.000 1 A ASN 91.690 1
ATOM 4189 C C . ASN 257 257 ? A -16.544 16.545 -15.006 1.000 1 A ASN 91.690 1
ATOM 4190 O O . ASN 257 257 ? A -16.306 17.494 -15.747 1.000 1 A ASN 91.690 1
ATOM 4191 C CB . ASN 257 257 ? A -19.051 16.173 -14.982 1.000 1 A ASN 91.690 1
ATOM 4192 C CG . ASN 257 257 ? A -20.256 15.436 -15.547 1.000 1 A ASN 91.690 1
ATOM 4193 O OD1 . ASN 257 257 ? A -20.184 14.521 -16.355 1.000 1 A ASN 91.690 1
ATOM 4194 N ND2 . ASN 257 257 ? A -21.440 15.835 -15.143 1.000 1 A ASN 91.690 1
ATOM 4195 H H . ASN 257 257 ? A -18.293 13.934 -14.122 1.000 1 A ASN 91.690 1
ATOM 4196 H HA . ASN 257 257 ? A -17.654 15.443 -16.445 1.000 1 A ASN 91.690 1
ATOM 4197 H HB2 . ASN 257 257 ? A -19.092 17.196 -15.356 1.000 1 A ASN 91.690 1
ATOM 4198 H HB3 . ASN 257 257 ? A -19.137 16.212 -13.897 1.000 1 A ASN 91.690 1
ATOM 4199 H HD21 . ASN 257 257 ? A -21.518 16.605 -14.495 1.000 1 A ASN 91.690 1
ATOM 4200 H HD22 . ASN 257 257 ? A -22.238 15.378 -15.561 1.000 1 A ASN 91.690 1
ATOM 4201 N N . HIS 258 258 ? A -15.817 16.303 -13.910 1.000 1 A HIS 90.500 1
ATOM 4202 C CA . HIS 258 258 ? A -14.638 17.071 -13.490 1.000 1 A HIS 90.500 1
ATOM 4203 C C . HIS 258 258 ? A -13.314 16.342 -13.801 1.000 1 A HIS 90.500 1
ATOM 4204 O O . HIS 258 258 ? A -12.272 16.676 -13.237 1.000 1 A HIS 90.500 1
ATOM 4205 C CB . HIS 258 258 ? A -14.771 17.460 -12.007 1.000 1 A HIS 90.500 1
ATOM 4206 C CG . HIS 258 258 ? A -15.958 18.347 -11.723 1.000 1 A HIS 90.500 1
ATOM 4207 N ND1 . HIS 258 258 ? A -17.239 17.922 -11.477 1.000 1 A HIS 90.500 1
ATOM 4208 C CD2 . HIS 258 258 ? A -15.977 19.715 -11.667 1.000 1 A HIS 90.500 1
ATOM 4209 C CE1 . HIS 258 258 ? A -18.013 18.998 -11.285 1.000 1 A HIS 90.500 1
ATOM 4210 N NE2 . HIS 258 258 ? A -17.293 20.121 -11.401 1.000 1 A HIS 90.500 1
ATOM 4211 H H . HIS 258 258 ? A -16.048 15.490 -13.357 1.000 1 A HIS 90.500 1
ATOM 4212 H HA . HIS 258 258 ? A -14.606 18.000 -14.060 1.000 1 A HIS 90.500 1
ATOM 4213 H HB2 . HIS 258 258 ? A -14.847 16.556 -11.402 1.000 1 A HIS 90.500 1
ATOM 4214 H HB3 . HIS 258 258 ? A -13.874 17.994 -11.693 1.000 1 A HIS 90.500 1
ATOM 4215 H HD1 . HIS 258 258 ? A -17.543 16.959 -11.460 1.000 1 A HIS 90.500 1
ATOM 4216 H HD2 . HIS 258 258 ? A -15.126 20.366 -11.803 1.000 1 A HIS 90.500 1
ATOM 4217 H HE1 . HIS 258 258 ? A -19.072 18.970 -11.073 1.000 1 A HIS 90.500 1
ATOM 4218 N N . ASN 259 259 ? A -13.327 15.334 -14.687 1.000 1 A ASN 91.880 1
ATOM 4219 C CA . ASN 259 259 ? A -12.170 14.484 -14.997 1.000 1 A ASN 91.880 1
ATOM 4220 C C . ASN 259 259 ? A -11.552 13.848 -13.732 1.000 1 A ASN 91.880 1
ATOM 4221 O O . ASN 259 259 ? A -10.328 13.799 -13.552 1.000 1 A ASN 91.880 1
ATOM 4222 C CB . ASN 259 259 ? A -11.172 15.257 -15.884 1.000 1 A ASN 91.880 1
ATOM 4223 C CG . ASN 259 259 ? A -10.072 14.373 -16.450 1.000 1 A ASN 91.880 1
ATOM 4224 O OD1 . ASN 259 259 ? A -10.187 13.164 -16.548 1.000 1 A ASN 91.880 1
ATOM 4225 N ND2 . ASN 259 259 ? A -8.957 14.936 -16.846 1.000 1 A ASN 91.880 1
ATOM 4226 H H . ASN 259 259 ? A -14.209 15.088 -15.113 1.000 1 A ASN 91.880 1
ATOM 4227 H HA . ASN 259 259 ? A -12.552 13.653 -15.590 1.000 1 A ASN 91.880 1
ATOM 4228 H HB2 . ASN 259 259 ? A -10.716 16.057 -15.300 1.000 1 A ASN 91.880 1
ATOM 4229 H HB3 . ASN 259 259 ? A -11.704 15.703 -16.724 1.000 1 A ASN 91.880 1
ATOM 4230 H HD21 . ASN 259 259 ? A -8.874 15.942 -16.883 1.000 1 A ASN 91.880 1
ATOM 4231 H HD22 . ASN 259 259 ? A -8.296 14.315 -17.289 1.000 1 A ASN 91.880 1
ATOM 4232 N N . ARG 260 260 ? A -12.410 13.395 -12.813 1.000 1 A ARG 93.190 1
ATOM 4233 C CA . ARG 260 260 ? A -12.039 12.683 -11.587 1.000 1 A ARG 93.190 1
ATOM 4234 C C . ARG 260 260 ? A -12.771 11.349 -11.500 1.000 1 A ARG 93.190 1
ATOM 4235 O O . ARG 260 260 ? A -13.839 11.170 -12.077 1.000 1 A ARG 93.190 1
ATOM 4236 C CB . ARG 260 260 ? A -12.309 13.558 -10.347 1.000 1 A ARG 93.190 1
ATOM 4237 C CG . ARG 260 260 ? A -11.467 14.843 -10.269 1.000 1 A ARG 93.190 1
ATOM 4238 C CD . ARG 260 260 ? A -9.964 14.569 -10.103 1.000 1 A ARG 93.190 1
ATOM 4239 N NE . ARG 260 260 ? A -9.176 15.814 -10.054 1.000 1 A ARG 93.190 1
ATOM 4240 C CZ . ARG 260 260 ? A -8.681 16.485 -11.073 1.000 1 A ARG 93.190 1
ATOM 4241 N NH1 . ARG 260 260 ? A -8.835 16.105 -12.313 1.000 1 A ARG 93.190 1
ATOM 4242 N NH2 . ARG 260 260 ? A -8.000 17.565 -10.836 1.000 1 A ARG 93.190 1
ATOM 4243 H H . ARG 260 260 ? A -13.397 13.512 -12.989 1.000 1 A ARG 93.190 1
ATOM 4244 H HA . ARG 260 260 ? A -10.976 12.442 -11.625 1.000 1 A ARG 93.190 1
ATOM 4245 H HB2 . ARG 260 260 ? A -12.119 12.972 -9.448 1.000 1 A ARG 93.190 1
ATOM 4246 H HB3 . ARG 260 260 ? A -13.362 13.840 -10.341 1.000 1 A ARG 93.190 1
ATOM 4247 H HG2 . ARG 260 260 ? A -11.809 15.428 -9.415 1.000 1 A ARG 93.190 1
ATOM 4248 H HG3 . ARG 260 260 ? A -11.629 15.441 -11.166 1.000 1 A ARG 93.190 1
ATOM 4249 H HD2 . ARG 260 260 ? A -9.807 14.018 -9.176 1.000 1 A ARG 93.190 1
ATOM 4250 H HD3 . ARG 260 260 ? A -9.607 13.943 -10.921 1.000 1 A ARG 93.190 1
ATOM 4251 H HE . ARG 260 260 ? A -8.906 16.182 -9.153 1.000 1 A ARG 93.190 1
ATOM 4252 H HH11 . ARG 260 260 ? A -8.534 16.706 -13.067 1.000 1 A ARG 93.190 1
ATOM 4253 H HH12 . ARG 260 260 ? A -9.425 15.310 -12.512 1.000 1 A ARG 93.190 1
ATOM 4254 H HH21 . ARG 260 260 ? A -7.822 17.773 -9.864 1.000 1 A ARG 93.190 1
ATOM 4255 H HH22 . ARG 260 260 ? A -7.614 18.143 -11.569 1.000 1 A ARG 93.190 1
ATOM 4256 N N . ALA 261 261 ? A -12.199 10.418 -10.753 1.000 1 A ALA 93.380 1
ATOM 4257 C CA . ALA 261 261 ? A -12.795 9.118 -10.489 1.000 1 A ALA 93.380 1
ATOM 4258 C C . ALA 261 261 ? A -12.485 8.649 -9.066 1.000 1 A ALA 93.380 1
ATOM 4259 O O . ALA 261 261 ? A -11.499 9.060 -8.448 1.000 1 A ALA 93.380 1
ATOM 4260 C CB . ALA 261 261 ? A -12.311 8.121 -11.550 1.000 1 A ALA 93.380 1
ATOM 4261 H H . ALA 261 261 ? A -11.296 10.615 -10.345 1.000 1 A ALA 93.380 1
ATOM 4262 H HA . ALA 261 261 ? A -13.879 9.199 -10.574 1.000 1 A ALA 93.380 1
ATOM 4263 H HB1 . ALA 261 261 ? A -12.665 8.432 -12.533 1.000 1 A ALA 93.380 1
ATOM 4264 H HB2 . ALA 261 261 ? A -12.702 7.127 -11.337 1.000 1 A ALA 93.380 1
ATOM 4265 H HB3 . ALA 261 261 ? A -11.222 8.079 -11.564 1.000 1 A ALA 93.380 1
ATOM 4266 N N . TRP 262 262 ? A -13.339 7.769 -8.553 1.000 1 A TRP 94.000 1
ATOM 4267 C CA . TRP 262 262 ? A -13.098 7.082 -7.293 1.000 1 A TRP 94.000 1
ATOM 4268 C C . TRP 262 262 ? A -11.992 6.039 -7.442 1.000 1 A TRP 94.000 1
ATOM 4269 O O . TRP 262 262 ? A -11.836 5.423 -8.495 1.000 1 A TRP 94.000 1
ATOM 4270 C CB . TRP 262 262 ? A -14.394 6.420 -6.818 1.000 1 A TRP 94.000 1
ATOM 4271 C CG . TRP 262 262 ? A -15.472 7.374 -6.418 1.000 1 A TRP 94.000 1
ATOM 4272 C CD1 . TRP 262 262 ? A -16.668 7.529 -7.027 1.000 1 A TRP 94.000 1
ATOM 4273 C CD2 . TRP 262 262 ? A -15.460 8.326 -5.316 1.000 1 A TRP 94.000 1
ATOM 4274 N NE1 . TRP 262 262 ? A -17.441 8.422 -6.314 1.000 1 A TRP 94.000 1
ATOM 4275 C CE2 . TRP 262 262 ? A -16.729 8.978 -5.275 1.000 1 A TRP 94.000 1
ATOM 4276 C CE3 . TRP 262 262 ? A -14.502 8.705 -4.352 1.000 1 A TRP 94.000 1
ATOM 4277 C CZ2 . TRP 262 262 ? A -17.037 9.957 -4.324 1.000 1 A TRP 94.000 1
ATOM 4278 C CZ3 . TRP 262 262 ? A -14.803 9.685 -3.391 1.000 1 A TRP 94.000 1
ATOM 4279 C CH2 . TRP 262 262 ? A -16.063 10.307 -3.377 1.000 1 A TRP 94.000 1
ATOM 4280 H H . TRP 262 262 ? A -14.102 7.441 -9.128 1.000 1 A TRP 94.000 1
ATOM 4281 H HA . TRP 262 262 ? A -12.778 7.812 -6.549 1.000 1 A TRP 94.000 1
ATOM 4282 H HB2 . TRP 262 262 ? A -14.767 5.759 -7.600 1.000 1 A TRP 94.000 1
ATOM 4283 H HB3 . TRP 262 262 ? A -14.173 5.802 -5.948 1.000 1 A TRP 94.000 1
ATOM 4284 H HD1 . TRP 262 262 ? A -16.982 6.983 -7.904 1.000 1 A TRP 94.000 1
ATOM 4285 H HE1 . TRP 262 262 ? A -18.423 8.583 -6.489 1.000 1 A TRP 94.000 1
ATOM 4286 H HE3 . TRP 262 262 ? A -13.528 8.239 -4.345 1.000 1 A TRP 94.000 1
ATOM 4287 H HZ2 . TRP 262 262 ? A -18.002 10.442 -4.322 1.000 1 A TRP 94.000 1
ATOM 4288 H HZ3 . TRP 262 262 ? A -14.060 9.954 -2.654 1.000 1 A TRP 94.000 1
ATOM 4289 H HH2 . TRP 262 262 ? A -16.293 11.047 -2.626 1.000 1 A TRP 94.000 1
ATOM 4290 N N . VAL 263 263 ? A -11.286 5.764 -6.346 1.000 1 A VAL 91.560 1
ATOM 4291 C CA . VAL 263 263 ? A -10.446 4.560 -6.263 1.000 1 A VAL 91.560 1
ATOM 4292 C C . VAL 263 263 ? A -11.288 3.283 -6.297 1.000 1 A VAL 91.560 1
ATOM 4293 O O . VAL 263 263 ? A -10.819 2.242 -6.734 1.000 1 A VAL 91.560 1
ATOM 4294 C CB . VAL 263 263 ? A -9.536 4.576 -5.026 1.000 1 A VAL 91.560 1
ATOM 4295 C CG1 . VAL 263 263 ? A -8.586 5.775 -5.069 1.000 1 A VAL 91.560 1
ATOM 4296 C CG2 . VAL 263 263 ? A -10.306 4.619 -3.705 1.000 1 A VAL 91.560 1
ATOM 4297 H H . VAL 263 263 ? A -11.373 6.353 -5.531 1.000 1 A VAL 91.560 1
ATOM 4298 H HA . VAL 263 263 ? A -9.801 4.528 -7.141 1.000 1 A VAL 91.560 1
ATOM 4299 H HB . VAL 263 263 ? A -8.930 3.670 -5.040 1.000 1 A VAL 91.560 1
ATOM 4300 H HG11 . VAL 263 263 ? A -9.127 6.711 -4.930 1.000 1 A VAL 91.560 1
ATOM 4301 H HG12 . VAL 263 263 ? A -7.837 5.667 -4.285 1.000 1 A VAL 91.560 1
ATOM 4302 H HG13 . VAL 263 263 ? A -8.069 5.795 -6.028 1.000 1 A VAL 91.560 1
ATOM 4303 H HG21 . VAL 263 263 ? A -10.944 5.500 -3.644 1.000 1 A VAL 91.560 1
ATOM 4304 H HG22 . VAL 263 263 ? A -9.573 4.664 -2.900 1.000 1 A VAL 91.560 1
ATOM 4305 H HG23 . VAL 263 263 ? A -10.898 3.713 -3.576 1.000 1 A VAL 91.560 1
ATOM 4306 N N . VAL 264 264 ? A -12.557 3.334 -5.895 1.000 1 A VAL 92.310 1
ATOM 4307 C CA . VAL 264 264 ? A -13.466 2.188 -5.999 1.000 1 A VAL 92.310 1
ATOM 4308 C C . VAL 264 264 ? A -13.999 2.074 -7.427 1.000 1 A VAL 92.310 1
ATOM 4309 O O . VAL 264 264 ? A -14.635 3.000 -7.927 1.000 1 A VAL 92.310 1
ATOM 4310 C CB . VAL 264 264 ? A -14.608 2.296 -4.976 1.000 1 A VAL 92.310 1
ATOM 4311 C CG1 . VAL 264 264 ? A -15.535 1.078 -5.040 1.000 1 A VAL 92.310 1
ATOM 4312 C CG2 . VAL 264 264 ? A -14.055 2.375 -3.546 1.000 1 A VAL 92.310 1
ATOM 4313 H H . VAL 264 264 ? A -12.931 4.221 -5.591 1.000 1 A VAL 92.310 1
ATOM 4314 H HA . VAL 264 264 ? A -12.910 1.279 -5.771 1.000 1 A VAL 92.310 1
ATOM 4315 H HB . VAL 264 264 ? A -15.191 3.196 -5.173 1.000 1 A VAL 92.310 1
ATOM 4316 H HG11 . VAL 264 264 ? A -14.978 0.168 -4.819 1.000 1 A VAL 92.310 1
ATOM 4317 H HG12 . VAL 264 264 ? A -16.334 1.192 -4.308 1.000 1 A VAL 92.310 1
ATOM 4318 H HG13 . VAL 264 264 ? A -15.998 0.999 -6.024 1.000 1 A VAL 92.310 1
ATOM 4319 H HG21 . VAL 264 264 ? A -14.882 2.424 -2.838 1.000 1 A VAL 92.310 1
ATOM 4320 H HG22 . VAL 264 264 ? A -13.449 1.496 -3.324 1.000 1 A VAL 92.310 1
ATOM 4321 H HG23 . VAL 264 264 ? A -13.447 3.271 -3.414 1.000 1 A VAL 92.310 1
ATOM 4322 N N . ASP 265 265 ? A -13.780 0.923 -8.063 1.000 1 A ASP 89.000 1
ATOM 4323 C CA . ASP 265 265 ? A -14.385 0.587 -9.351 1.000 1 A ASP 89.000 1
ATOM 4324 C C . ASP 265 265 ? A -15.736 -0.108 -9.133 1.000 1 A ASP 89.000 1
ATOM 4325 O O . ASP 265 265 ? A -15.806 -1.306 -8.868 1.000 1 A ASP 89.000 1
ATOM 4326 C CB . ASP 265 265 ? A -13.410 -0.267 -10.174 1.000 1 A ASP 89.000 1
ATOM 4327 C CG . ASP 265 265 ? A -13.911 -0.549 -11.596 1.000 1 A ASP 89.000 1
ATOM 4328 O OD1 . ASP 265 265 ? A -15.092 -0.243 -11.895 1.000 1 A ASP 89.000 1
ATOM 4329 O OD2 . ASP 265 265 ? A -13.088 -1.076 -12.379 1.000 1 A ASP 89.000 1
ATOM 4330 H H . ASP 265 265 ? A -13.252 0.190 -7.611 1.000 1 A ASP 89.000 1
ATOM 4331 H HA . ASP 265 265 ? A -14.562 1.501 -9.918 1.000 1 A ASP 89.000 1
ATOM 4332 H HB2 . ASP 265 265 ? A -13.230 -1.211 -9.660 1.000 1 A ASP 89.000 1
ATOM 4333 H HB3 . ASP 265 265 ? A -12.459 0.262 -10.243 1.000 1 A ASP 89.000 1
ATOM 4334 N N . PHE 266 266 ? A -16.828 0.650 -9.249 1.000 1 A PHE 89.750 1
ATOM 4335 C CA . PHE 266 266 ? A -18.189 0.133 -9.057 1.000 1 A PHE 89.750 1
ATOM 4336 C C . PHE 266 266 ? A -18.638 -0.883 -10.119 1.000 1 A PHE 89.750 1
ATOM 4337 O O . PHE 266 266 ? A -19.708 -1.471 -9.956 1.000 1 A PHE 89.750 1
ATOM 4338 C CB . PHE 266 266 ? A -19.180 1.304 -8.993 1.000 1 A PHE 89.750 1
ATOM 4339 C CG . PHE 266 266 ? A -18.978 2.211 -7.800 1.000 1 A PHE 89.750 1
ATOM 4340 C CD1 . PHE 266 266 ? A -19.448 1.818 -6.533 1.000 1 A PHE 89.750 1
ATOM 4341 C CD2 . PHE 266 266 ? A -18.290 3.428 -7.945 1.000 1 A PHE 89.750 1
ATOM 4342 C CE1 . PHE 266 266 ? A -19.238 2.640 -5.413 1.000 1 A PHE 89.750 1
ATOM 4343 C CE2 . PHE 266 266 ? A -18.065 4.236 -6.820 1.000 1 A PHE 89.750 1
ATOM 4344 C CZ . PHE 266 266 ? A -18.538 3.848 -5.558 1.000 1 A PHE 89.750 1
ATOM 4345 H H . PHE 266 266 ? A -16.702 1.630 -9.454 1.000 1 A PHE 89.750 1
ATOM 4346 H HA . PHE 266 266 ? A -18.216 -0.397 -8.105 1.000 1 A PHE 89.750 1
ATOM 4347 H HB2 . PHE 266 266 ? A -19.107 1.884 -9.913 1.000 1 A PHE 89.750 1
ATOM 4348 H HB3 . PHE 266 266 ? A -20.194 0.908 -8.941 1.000 1 A PHE 89.750 1
ATOM 4349 H HD1 . PHE 266 266 ? A -19.952 0.870 -6.414 1.000 1 A PHE 89.750 1
ATOM 4350 H HD2 . PHE 266 266 ? A -17.896 3.723 -8.907 1.000 1 A PHE 89.750 1
ATOM 4351 H HE1 . PHE 266 266 ? A -19.588 2.337 -4.437 1.000 1 A PHE 89.750 1
ATOM 4352 H HE2 . PHE 266 266 ? A -17.481 5.140 -6.912 1.000 1 A PHE 89.750 1
ATOM 4353 H HZ . PHE 266 266 ? A -18.335 4.456 -4.690 1.000 1 A PHE 89.750 1
ATOM 4354 N N . ASN 267 267 ? A -17.861 -1.082 -11.190 1.000 1 A ASN 88.060 1
ATOM 4355 C CA . ASN 267 267 ? A -18.142 -2.087 -12.215 1.000 1 A ASN 88.060 1
ATOM 4356 C C . ASN 267 267 ? A -17.500 -3.444 -11.897 1.000 1 A ASN 88.060 1
ATOM 4357 O O . ASN 267 267 ? A -17.867 -4.449 -12.506 1.000 1 A ASN 88.060 1
ATOM 4358 C CB . ASN 267 267 ? A -17.663 -1.564 -13.576 1.000 1 A ASN 88.060 1
ATOM 4359 C CG . ASN 267 267 ? A -18.342 -0.275 -13.993 1.000 1 A ASN 88.060 1
ATOM 4360 O OD1 . ASN 267 267 ? A -19.521 -0.046 -13.770 1.000 1 A ASN 88.060 1
ATOM 4361 N ND2 . ASN 267 267 ? A -17.615 0.611 -14.630 1.000 1 A ASN 88.060 1
ATOM 4362 H H . ASN 267 267 ? A -16.980 -0.593 -11.260 1.000 1 A ASN 88.060 1
ATOM 4363 H HA . ASN 267 267 ? A -19.218 -2.253 -12.275 1.000 1 A ASN 88.060 1
ATOM 4364 H HB2 . ASN 267 267 ? A -16.583 -1.417 -13.546 1.000 1 A ASN 88.060 1
ATOM 4365 H HB3 . ASN 267 267 ? A -17.874 -2.310 -14.341 1.000 1 A ASN 88.060 1
ATOM 4366 H HD21 . ASN 267 267 ? A -18.071 1.470 -14.902 1.000 1 A ASN 88.060 1
ATOM 4367 H HD22 . ASN 267 267 ? A -16.619 0.462 -14.703 1.000 1 A ASN 88.060 1
ATOM 4368 N N . LYS 268 268 ? A -16.551 -3.493 -10.954 1.000 1 A LYS 82.440 1
ATOM 4369 C CA . LYS 268 268 ? A -15.897 -4.728 -10.515 1.000 1 A LYS 82.440 1
ATOM 4370 C C . LYS 268 268 ? A -16.583 -5.290 -9.276 1.000 1 A LYS 82.440 1
ATOM 4371 O O . LYS 268 268 ? A -17.011 -4.562 -8.383 1.000 1 A LYS 82.440 1
ATOM 4372 C CB . LYS 268 268 ? A -14.402 -4.482 -10.281 1.000 1 A LYS 82.440 1
ATOM 4373 C CG . LYS 268 268 ? A -13.654 -4.293 -11.607 1.000 1 A LYS 82.440 1
ATOM 4374 C CD . LYS 268 268 ? A -12.170 -4.005 -11.354 1.000 1 A LYS 82.440 1
ATOM 4375 C CE . LYS 268 268 ? A -11.465 -3.718 -12.682 1.000 1 A LYS 82.440 1
ATOM 4376 N NZ . LYS 268 268 ? A -10.068 -3.275 -12.463 1.000 1 A LYS 82.440 1
ATOM 4377 H H . LYS 268 268 ? A -16.330 -2.644 -10.453 1.000 1 A LYS 82.440 1
ATOM 4378 H HA . LYS 268 268 ? A -15.998 -5.478 -11.301 1.000 1 A LYS 82.440 1
ATOM 4379 H HB2 . LYS 268 268 ? A -13.975 -5.339 -9.758 1.000 1 A LYS 82.440 1
ATOM 4380 H HB3 . LYS 268 268 ? A -14.278 -3.598 -9.656 1.000 1 A LYS 82.440 1
ATOM 4381 H HG2 . LYS 268 268 ? A -14.097 -3.465 -12.160 1.000 1 A LYS 82.440 1
ATOM 4382 H HG3 . LYS 268 268 ? A -13.747 -5.199 -12.206 1.000 1 A LYS 82.440 1
ATOM 4383 H HD2 . LYS 268 268 ? A -11.709 -4.861 -10.861 1.000 1 A LYS 82.440 1
ATOM 4384 H HD3 . LYS 268 268 ? A -12.088 -3.133 -10.706 1.000 1 A LYS 82.440 1
ATOM 4385 H HE2 . LYS 268 268 ? A -11.498 -4.611 -13.305 1.000 1 A LYS 82.440 1
ATOM 4386 H HE3 . LYS 268 268 ? A -12.021 -2.929 -13.189 1.000 1 A LYS 82.440 1
ATOM 4387 H HZ1 . LYS 268 268 ? A -9.611 -3.087 -13.343 1.000 1 A LYS 82.440 1
ATOM 4388 H HZ2 . LYS 268 268 ? A -10.084 -2.413 -11.936 1.000 1 A LYS 82.440 1
ATOM 4389 H HZ3 . LYS 268 268 ? A -9.540 -3.961 -11.944 1.000 1 A LYS 82.440 1
ATOM 4390 N N . THR 269 269 ? A -16.659 -6.613 -9.205 1.000 1 A THR 79.810 1
ATOM 4391 C CA . THR 269 269 ? A -17.101 -7.314 -7.998 1.000 1 A THR 79.810 1
ATOM 4392 C C . THR 269 269 ? A -16.053 -7.156 -6.901 1.000 1 A THR 79.810 1
ATOM 4393 O O . THR 269 269 ? A -14.888 -7.497 -7.108 1.000 1 A THR 79.810 1
ATOM 4394 C CB . THR 269 269 ? A -17.341 -8.802 -8.282 1.000 1 A THR 79.810 1
ATOM 4395 O OG1 . THR 269 269 ? A -16.230 -9.345 -8.959 1.000 1 A THR 79.810 1
ATOM 4396 C CG2 . THR 269 269 ? A -18.569 -9.007 -9.170 1.000 1 A THR 79.810 1
ATOM 4397 H H . THR 269 269 ? A -16.281 -7.175 -9.955 1.000 1 A THR 79.810 1
ATOM 4398 H HA . THR 269 269 ? A -18.036 -6.875 -7.650 1.000 1 A THR 79.810 1
ATOM 4399 H HB . THR 269 269 ? A -17.491 -9.332 -7.341 1.000 1 A THR 79.810 1
ATOM 4400 H HG1 . THR 269 269 ? A -15.463 -9.195 -8.400 1.000 1 A THR 79.810 1
ATOM 4401 H HG21 . THR 269 269 ? A -18.718 -10.074 -9.330 1.000 1 A THR 79.810 1
ATOM 4402 H HG22 . THR 269 269 ? A -19.452 -8.596 -8.680 1.000 1 A THR 79.810 1
ATOM 4403 H HG23 . THR 269 269 ? A -18.427 -8.519 -10.134 1.000 1 A THR 79.810 1
ATOM 4404 N N . MET 270 270 ? A -16.468 -6.654 -5.739 1.000 1 A MET 78.880 1
ATOM 4405 C CA . MET 270 270 ? A -15.626 -6.575 -4.545 1.000 1 A MET 78.880 1
ATOM 4406 C C . MET 270 270 ? A -15.388 -7.990 -4.002 1.000 1 A MET 78.880 1
ATOM 4407 O O . MET 270 270 ? A -16.339 -8.758 -3.867 1.000 1 A MET 78.880 1
ATOM 4408 C CB . MET 270 270 ? A -16.313 -5.688 -3.495 1.000 1 A MET 78.880 1
ATOM 4409 C CG . MET 270 270 ? A -16.473 -4.238 -3.970 1.000 1 A MET 78.880 1
ATOM 4410 S SD . MET 270 270 ? A -17.539 -3.234 -2.901 1.000 1 A MET 78.880 1
ATOM 4411 C CE . MET 270 270 ? A -17.536 -1.700 -3.855 1.000 1 A MET 78.880 1
ATOM 4412 H H . MET 270 270 ? A -17.438 -6.391 -5.641 1.000 1 A MET 78.880 1
ATOM 4413 H HA . MET 270 270 ? A -14.665 -6.133 -4.806 1.000 1 A MET 78.880 1
ATOM 4414 H HB2 . MET 270 270 ? A -15.728 -5.695 -2.574 1.000 1 A MET 78.880 1
ATOM 4415 H HB3 . MET 270 270 ? A -17.297 -6.099 -3.272 1.000 1 A MET 78.880 1
ATOM 4416 H HG2 . MET 270 270 ? A -15.488 -3.775 -4.028 1.000 1 A MET 78.880 1
ATOM 4417 H HG3 . MET 270 270 ? A -16.908 -4.231 -4.969 1.000 1 A MET 78.880 1
ATOM 4418 H HE1 . MET 270 270 ? A -17.874 -1.898 -4.872 1.000 1 A MET 78.880 1
ATOM 4419 H HE2 . MET 270 270 ? A -16.522 -1.302 -3.878 1.000 1 A MET 78.880 1
ATOM 4420 H HE3 . MET 270 270 ? A -18.201 -0.978 -3.381 1.000 1 A MET 78.880 1
ATOM 4421 N N . ASN 271 271 ? A -14.130 -8.343 -3.730 1.000 1 A ASN 75.310 1
ATOM 4422 C CA . ASN 271 271 ? A -13.781 -9.627 -3.116 1.000 1 A ASN 75.310 1
ATOM 4423 C C . ASN 271 271 ? A -14.002 -9.598 -1.587 1.000 1 A ASN 75.310 1
ATOM 4424 O O . ASN 271 271 ? A -14.233 -8.539 -1.004 1.000 1 A ASN 75.310 1
ATOM 4425 C CB . ASN 271 271 ? A -12.346 -10.015 -3.549 1.000 1 A ASN 75.310 1
ATOM 4426 C CG . ASN 271 271 ? A -11.233 -9.157 -2.958 1.000 1 A ASN 75.310 1
ATOM 4427 O OD1 . ASN 271 271 ? A -11.386 -8.487 -1.957 1.000 1 A ASN 75.310 1
ATOM 4428 N ND2 . ASN 271 271 ? A -10.052 -9.181 -3.526 1.000 1 A ASN 75.310 1
ATOM 4429 H H . ASN 271 271 ? A -13.398 -7.655 -3.829 1.000 1 A ASN 75.310 1
ATOM 4430 H HA . ASN 271 271 ? A -14.459 -10.386 -3.505 1.000 1 A ASN 75.310 1
ATOM 4431 H HB2 . ASN 271 271 ? A -12.284 -9.965 -4.636 1.000 1 A ASN 75.310 1
ATOM 4432 H HB3 . ASN 271 271 ? A -12.155 -11.047 -3.255 1.000 1 A ASN 75.310 1
ATOM 4433 H HD21 . ASN 271 271 ? A -9.899 -9.692 -4.384 1.000 1 A ASN 75.310 1
ATOM 4434 H HD22 . ASN 271 271 ? A -9.351 -8.566 -3.138 1.000 1 A ASN 75.310 1
ATOM 4435 N N . ASP 272 272 ? A -13.861 -10.746 -0.921 1.000 1 A ASP 78.310 1
ATOM 4436 C CA . ASP 272 272 ? A -14.028 -10.863 0.541 1.000 1 A ASP 78.310 1
ATOM 4437 C C . ASP 272 272 ? A -12.975 -10.084 1.352 1.000 1 A ASP 78.310 1
ATOM 4438 O O . ASP 272 272 ? A -13.144 -9.851 2.546 1.000 1 A ASP 78.310 1
ATOM 4439 C CB . ASP 272 272 ? A -13.960 -12.345 0.945 1.000 1 A ASP 78.310 1
ATOM 4440 C CG . ASP 272 272 ? A -15.067 -13.210 0.337 1.000 1 A ASP 78.310 1
ATOM 4441 O OD1 . ASP 272 272 ? A -16.137 -12.659 -0.001 1.000 1 A ASP 78.310 1
ATOM 4442 O OD2 . ASP 272 272 ? A -14.811 -14.424 0.188 1.000 1 A ASP 78.310 1
ATOM 4443 H H . ASP 272 272 ? A -13.812 -11.610 -1.442 1.000 1 A ASP 78.310 1
ATOM 4444 H HA . ASP 272 272 ? A -15.008 -10.474 0.817 1.000 1 A ASP 78.310 1
ATOM 4445 H HB2 . ASP 272 272 ? A -14.037 -12.417 2.030 1.000 1 A ASP 78.310 1
ATOM 4446 H HB3 . ASP 272 272 ? A -12.988 -12.743 0.652 1.000 1 A ASP 78.310 1
ATOM 4447 N N . SER 273 273 ? A -11.872 -9.682 0.715 1.000 1 A SER 81.000 1
ATOM 4448 C CA . SER 273 273 ? A -10.817 -8.859 1.320 1.000 1 A SER 81.000 1
ATOM 4449 C C . SER 273 273 ? A -11.052 -7.358 1.131 1.000 1 A SER 81.000 1
ATOM 4450 O O . SER 273 273 ? A -10.207 -6.557 1.528 1.000 1 A SER 81.000 1
ATOM 4451 C CB . SER 273 273 ? A -9.452 -9.250 0.749 1.000 1 A SER 81.000 1
ATOM 4452 O OG . SER 273 273 ? A -9.209 -10.621 0.991 1.000 1 A SER 81.000 1
ATOM 4453 H H . SER 273 273 ? A -11.855 -9.791 -0.289 1.000 1 A SER 81.000 1
ATOM 4454 H HA . SER 273 273 ? A -10.796 -9.038 2.395 1.000 1 A SER 81.000 1
ATOM 4455 H HB2 . SER 273 273 ? A -9.436 -9.061 -0.324 1.000 1 A SER 81.000 1
ATOM 4456 H HB3 . SER 273 273 ? A -8.669 -8.657 1.223 1.000 1 A SER 81.000 1
ATOM 4457 H HG . SER 273 273 ? A -10.063 -11.057 1.026 1.000 1 A SER 81.000 1
ATOM 4458 N N . PHE 274 274 ? A -12.161 -6.953 0.504 1.000 1 A PHE 87.120 1
ATOM 4459 C CA . PHE 274 274 ? A -12.458 -5.548 0.279 1.000 1 A PHE 87.120 1
ATOM 4460 C C . PHE 274 274 ? A -12.668 -4.828 1.613 1.000 1 A PHE 87.120 1
ATOM 4461 O O . PHE 274 274 ? A -13.627 -5.081 2.338 1.000 1 A PHE 87.120 1
ATOM 4462 C CB . PHE 274 274 ? A -13.664 -5.400 -0.654 1.000 1 A PHE 87.120 1
ATOM 4463 C CG . PHE 274 274 ? A -14.007 -3.955 -0.957 1.000 1 A PHE 87.120 1
ATOM 4464 C CD1 . PHE 274 274 ? A -14.901 -3.253 -0.126 1.000 1 A PHE 87.120 1
ATOM 4465 C CD2 . PHE 274 274 ? A -13.413 -3.300 -2.051 1.000 1 A PHE 87.120 1
ATOM 4466 C CE1 . PHE 274 274 ? A -15.190 -1.901 -0.382 1.000 1 A PHE 87.120 1
ATOM 4467 C CE2 . PHE 274 274 ? A -13.707 -1.950 -2.311 1.000 1 A PHE 87.120 1
ATOM 4468 C CZ . PHE 274 274 ? A -14.594 -1.249 -1.475 1.000 1 A PHE 87.120 1
ATOM 4469 H H . PHE 274 274 ? A -12.826 -7.640 0.180 1.000 1 A PHE 87.120 1
ATOM 4470 H HA . PHE 274 274 ? A -11.599 -5.096 -0.216 1.000 1 A PHE 87.120 1
ATOM 4471 H HB2 . PHE 274 274 ? A -14.529 -5.884 -0.200 1.000 1 A PHE 87.120 1
ATOM 4472 H HB3 . PHE 274 274 ? A -13.447 -5.916 -1.589 1.000 1 A PHE 87.120 1
ATOM 4473 H HD1 . PHE 274 274 ? A -15.354 -3.750 0.718 1.000 1 A PHE 87.120 1
ATOM 4474 H HD2 . PHE 274 274 ? A -12.740 -3.838 -2.702 1.000 1 A PHE 87.120 1
ATOM 4475 H HE1 . PHE 274 274 ? A -15.868 -1.370 0.269 1.000 1 A PHE 87.120 1
ATOM 4476 H HE2 . PHE 274 274 ? A -13.252 -1.460 -3.159 1.000 1 A PHE 87.120 1
ATOM 4477 H HZ . PHE 274 274 ? A -14.822 -0.212 -1.675 1.000 1 A PHE 87.120 1
ATOM 4478 N N . ASP 275 275 ? A -11.775 -3.887 1.908 1.000 1 A ASP 88.500 1
ATOM 4479 C CA . ASP 275 275 ? A -11.871 -3.010 3.068 1.000 1 A ASP 88.500 1
ATOM 4480 C C . ASP 275 275 ? A -11.716 -1.558 2.608 1.000 1 A ASP 88.500 1
ATOM 4481 O O . ASP 275 275 ? A -10.637 -1.125 2.191 1.000 1 A ASP 88.500 1
ATOM 4482 C CB . ASP 275 275 ? A -10.835 -3.426 4.125 1.000 1 A ASP 88.500 1
ATOM 4483 C CG . ASP 275 275 ? A -11.065 -2.728 5.469 1.000 1 A ASP 88.500 1
ATOM 4484 O OD1 . ASP 275 275 ? A -11.693 -1.648 5.491 1.000 1 A ASP 88.500 1
ATOM 4485 O OD2 . ASP 275 275 ? A -10.653 -3.263 6.526 1.000 1 A ASP 88.500 1
ATOM 4486 H H . ASP 275 275 ? A -10.961 -3.795 1.317 1.000 1 A ASP 88.500 1
ATOM 4487 H HA . ASP 275 275 ? A -12.855 -3.116 3.524 1.000 1 A ASP 88.500 1
ATOM 4488 H HB2 . ASP 275 275 ? A -9.833 -3.201 3.761 1.000 1 A ASP 88.500 1
ATOM 4489 H HB3 . ASP 275 275 ? A -10.904 -4.502 4.286 1.000 1 A ASP 88.500 1
ATOM 4490 N N . LEU 276 276 ? A -12.812 -0.800 2.666 1.000 1 A LEU 91.810 1
ATOM 4491 C CA . LEU 276 276 ? A -12.846 0.589 2.218 1.000 1 A LEU 91.810 1
ATOM 4492 C C . LEU 276 276 ? A -11.969 1.498 3.095 1.000 1 A LEU 91.810 1
ATOM 4493 O O . LEU 276 276 ? A -11.483 2.520 2.610 1.000 1 A LEU 91.810 1
ATOM 4494 C CB . LEU 276 276 ? A -14.312 1.049 2.194 1.000 1 A LEU 91.810 1
ATOM 4495 C CG . LEU 276 276 ? A -14.532 2.443 1.582 1.000 1 A LEU 91.810 1
ATOM 4496 C CD1 . LEU 276 276 ? A -14.166 2.527 0.099 1.000 1 A LEU 91.810 1
ATOM 4497 C CD2 . LEU 276 276 ? A -15.996 2.835 1.743 1.000 1 A LEU 91.810 1
ATOM 4498 H H . LEU 276 276 ? A -13.641 -1.189 3.093 1.000 1 A LEU 91.810 1
ATOM 4499 H HA . LEU 276 276 ? A -12.441 0.620 1.207 1.000 1 A LEU 91.810 1
ATOM 4500 H HB2 . LEU 276 276 ? A -14.904 0.325 1.634 1.000 1 A LEU 91.810 1
ATOM 4501 H HB3 . LEU 276 276 ? A -14.679 1.058 3.220 1.000 1 A LEU 91.810 1
ATOM 4502 H HG . LEU 276 276 ? A -13.926 3.172 2.119 1.000 1 A LEU 91.810 1
ATOM 4503 H HD11 . LEU 276 276 ? A -13.103 2.325 -0.035 1.000 1 A LEU 91.810 1
ATOM 4504 H HD12 . LEU 276 276 ? A -14.374 3.531 -0.268 1.000 1 A LEU 91.810 1
ATOM 4505 H HD13 . LEU 276 276 ? A -14.753 1.801 -0.463 1.000 1 A LEU 91.810 1
ATOM 4506 H HD21 . LEU 276 276 ? A -16.241 2.881 2.804 1.000 1 A LEU 91.810 1
ATOM 4507 H HD22 . LEU 276 276 ? A -16.622 2.075 1.276 1.000 1 A LEU 91.810 1
ATOM 4508 H HD23 . LEU 276 276 ? A -16.190 3.804 1.284 1.000 1 A LEU 91.810 1
ATOM 4509 N N . SER 277 277 ? A -11.689 1.113 4.346 1.000 1 A SER 91.750 1
ATOM 4510 C CA . SER 277 277 ? A -10.797 1.865 5.239 1.000 1 A SER 91.750 1
ATOM 4511 C C . SER 277 277 ? A -9.360 1.971 4.730 1.000 1 A SER 91.750 1
ATOM 4512 O O . SER 277 277 ? A -8.635 2.888 5.111 1.000 1 A SER 91.750 1
ATOM 4513 C CB . SER 277 277 ? A -10.793 1.268 6.646 1.000 1 A SER 91.750 1
ATOM 4514 O OG . SER 277 277 ? A -10.184 -0 6.698 1.000 1 A SER 91.750 1
ATOM 4515 H H . SER 277 277 ? A -12.063 0.234 4.676 1.000 1 A SER 91.750 1
ATOM 4516 H HA . SER 277 277 ? A -11.165 2.889 5.309 1.000 1 A SER 91.750 1
ATOM 4517 H HB2 . SER 277 277 ? A -11.811 1.197 7.029 1.000 1 A SER 91.750 1
ATOM 4518 H HB3 . SER 277 277 ? A -10.208 1.930 7.283 1.000 1 A SER 91.750 1
ATOM 4519 H HG . SER 277 277 ? A -10.779 -0.632 6.288 1.000 1 A SER 91.750 1
ATOM 4520 N N . GLN 278 278 ? A -8.959 1.096 3.802 1.000 1 A GLN 90.620 1
ATOM 4521 C CA . GLN 278 278 ? A -7.672 1.181 3.104 1.000 1 A GLN 90.620 1
ATOM 4522 C C . GLN 278 278 ? A -7.610 2.384 2.145 1.000 1 A GLN 90.620 1
ATOM 4523 O O . GLN 278 278 ? A -6.525 2.833 1.770 1.000 1 A GLN 90.620 1
ATOM 4524 C CB . GLN 278 278 ? A -7.433 -0.134 2.344 1.000 1 A GLN 90.620 1
ATOM 4525 C CG . GLN 278 278 ? A -7.332 -1.333 3.301 1.000 1 A GLN 90.620 1
ATOM 4526 C CD . GLN 278 278 ? A -7.249 -2.691 2.611 1.000 1 A GLN 90.620 1
ATOM 4527 O OE1 . GLN 278 278 ? A -7.183 -2.851 1.397 1.000 1 A GLN 90.620 1
ATOM 4528 N NE2 . GLN 278 278 ? A -7.252 -3.755 3.385 1.000 1 A GLN 90.620 1
ATOM 4529 H H . GLN 278 278 ? A -9.599 0.360 3.539 1.000 1 A GLN 90.620 1
ATOM 4530 H HA . GLN 278 278 ? A -6.878 1.313 3.839 1.000 1 A GLN 90.620 1
ATOM 4531 H HB2 . GLN 278 278 ? A -6.507 -0.058 1.774 1.000 1 A GLN 90.620 1
ATOM 4532 H HB3 . GLN 278 278 ? A -8.253 -0.292 1.643 1.000 1 A GLN 90.620 1
ATOM 4533 H HG2 . GLN 278 278 ? A -8.204 -1.358 3.954 1.000 1 A GLN 90.620 1
ATOM 4534 H HG3 . GLN 278 278 ? A -6.450 -1.210 3.928 1.000 1 A GLN 90.620 1
ATOM 4535 H HE21 . GLN 278 278 ? A -7.413 -3.640 4.375 1.000 1 A GLN 90.620 1
ATOM 4536 H HE22 . GLN 278 278 ? A -7.365 -4.658 2.946 1.000 1 A GLN 90.620 1
ATOM 4537 N N . ALA 279 279 ? A -8.772 2.922 1.763 1.000 1 A ALA 91.250 1
ATOM 4538 C CA . ALA 279 279 ? A -8.921 4.013 0.814 1.000 1 A ALA 91.250 1
ATOM 4539 C C . ALA 279 279 ? A -9.271 5.363 1.457 1.000 1 A ALA 91.250 1
ATOM 4540 O O . ALA 279 279 ? A -9.094 6.378 0.793 1.000 1 A ALA 91.250 1
ATOM 4541 C CB . ALA 279 279 ? A -9.975 3.603 -0.219 1.000 1 A ALA 91.250 1
ATOM 4542 H H . ALA 279 279 ? A -9.621 2.519 2.134 1.000 1 A ALA 91.250 1
ATOM 4543 H HA . ALA 279 279 ? A -7.980 4.158 0.282 1.000 1 A ALA 91.250 1
ATOM 4544 H HB1 . ALA 279 279 ? A -10.899 3.304 0.277 1.000 1 A ALA 91.250 1
ATOM 4545 H HB2 . ALA 279 279 ? A -10.204 4.459 -0.854 1.000 1 A ALA 91.250 1
ATOM 4546 H HB3 . ALA 279 279 ? A -9.604 2.775 -0.823 1.000 1 A ALA 91.250 1
ATOM 4547 N N . TYR 280 280 ? A -9.734 5.427 2.709 1.000 1 A TYR 93.500 1
ATOM 4548 C CA . TYR 280 280 ? A -10.075 6.701 3.361 1.000 1 A TYR 93.500 1
ATOM 4549 C C . TYR 280 280 ? A -9.269 6.965 4.636 1.000 1 A TYR 93.500 1
ATOM 4550 O O . TYR 280 280 ? A -8.672 6.058 5.216 1.000 1 A TYR 93.500 1
ATOM 4551 C CB . TYR 280 280 ? A -11.595 6.807 3.576 1.000 1 A TYR 93.500 1
ATOM 4552 C CG . TYR 280 280 ? A -12.200 5.879 4.608 1.000 1 A TYR 93.500 1
ATOM 4553 C CD1 . TYR 280 280 ? A -13.105 4.884 4.205 1.000 1 A TYR 93.500 1
ATOM 4554 C CD2 . TYR 280 280 ? A -11.858 5.997 5.966 1.000 1 A TYR 93.500 1
ATOM 4555 C CE1 . TYR 280 280 ? A -13.616 3.960 5.136 1.000 1 A TYR 93.500 1
ATOM 4556 C CE2 . TYR 280 280 ? A -12.316 5.046 6.883 1.000 1 A TYR 93.500 1
ATOM 4557 C CZ . TYR 280 280 ? A -13.188 4.028 6.475 1.000 1 A TYR 93.500 1
ATOM 4558 O OH . TYR 280 280 ? A -13.488 3.082 7.389 1.000 1 A TYR 93.500 1
ATOM 4559 H H . TYR 280 280 ? A -9.842 4.575 3.239 1.000 1 A TYR 93.500 1
ATOM 4560 H HA . TYR 280 280 ? A -9.814 7.513 2.683 1.000 1 A TYR 93.500 1
ATOM 4561 H HB2 . TYR 280 280 ? A -11.840 7.829 3.864 1.000 1 A TYR 93.500 1
ATOM 4562 H HB3 . TYR 280 280 ? A -12.067 6.612 2.613 1.000 1 A TYR 93.500 1
ATOM 4563 H HD1 . TYR 280 280 ? A -13.382 4.820 3.163 1.000 1 A TYR 93.500 1
ATOM 4564 H HD2 . TYR 280 280 ? A -11.190 6.770 6.316 1.000 1 A TYR 93.500 1
ATOM 4565 H HE1 . TYR 280 280 ? A -14.270 3.158 4.828 1.000 1 A TYR 93.500 1
ATOM 4566 H HE2 . TYR 280 280 ? A -11.954 5.058 7.900 1.000 1 A TYR 93.500 1
ATOM 4567 H HH . TYR 280 280 ? A -12.823 3.142 8.078 1.000 1 A TYR 93.500 1
ATOM 4568 N N . LYS 281 281 ? A -9.284 8.217 5.111 1.000 1 A LYS 94.120 1
ATOM 4569 C CA . LYS 281 281 ? A -8.858 8.582 6.472 1.000 1 A LYS 94.120 1
ATOM 4570 C C . LYS 281 281 ? A -9.987 9.314 7.207 1.000 1 A LYS 94.120 1
ATOM 4571 O O . LYS 281 281 ? A -10.647 10.191 6.648 1.000 1 A LYS 94.120 1
ATOM 4572 C CB . LYS 281 281 ? A -7.536 9.369 6.440 1.000 1 A LYS 94.120 1
ATOM 4573 C CG . LYS 281 281 ? A -6.811 9.505 7.798 1.000 1 A LYS 94.120 1
ATOM 4574 C CD . LYS 281 281 ? A -6.073 8.227 8.261 1.000 1 A LYS 94.120 1
ATOM 4575 C CE . LYS 281 281 ? A -5.175 8.479 9.494 1.000 1 A LYS 94.120 1
ATOM 4576 N NZ . LYS 281 281 ? A -4.250 7.341 9.820 1.000 1 A LYS 94.120 1
ATOM 4577 H H . LYS 281 281 ? A -9.748 8.924 4.560 1.000 1 A LYS 94.120 1
ATOM 4578 H HA . LYS 281 281 ? A -8.660 7.659 7.016 1.000 1 A LYS 94.120 1
ATOM 4579 H HB2 . LYS 281 281 ? A -6.856 8.893 5.733 1.000 1 A LYS 94.120 1
ATOM 4580 H HB3 . LYS 281 281 ? A -7.737 10.374 6.070 1.000 1 A LYS 94.120 1
ATOM 4581 H HG2 . LYS 281 281 ? A -7.516 9.821 8.567 1.000 1 A LYS 94.120 1
ATOM 4582 H HG3 . LYS 281 281 ? A -6.067 10.295 7.690 1.000 1 A LYS 94.120 1
ATOM 4583 H HD2 . LYS 281 281 ? A -6.801 7.451 8.496 1.000 1 A LYS 94.120 1
ATOM 4584 H HD3 . LYS 281 281 ? A -5.445 7.875 7.443 1.000 1 A LYS 94.120 1
ATOM 4585 H HE2 . LYS 281 281 ? A -4.576 9.370 9.304 1.000 1 A LYS 94.120 1
ATOM 4586 H HE3 . LYS 281 281 ? A -5.815 8.691 10.350 1.000 1 A LYS 94.120 1
ATOM 4587 H HZ1 . LYS 281 281 ? A -4.729 6.468 9.985 1.000 1 A LYS 94.120 1
ATOM 4588 H HZ2 . LYS 281 281 ? A -3.689 7.529 10.638 1.000 1 A LYS 94.120 1
ATOM 4589 H HZ3 . LYS 281 281 ? A -3.555 7.143 9.114 1.000 1 A LYS 94.120 1
ATOM 4590 N N . LEU 282 282 ? A -10.234 8.925 8.455 1.000 1 A LEU 94.500 1
ATOM 4591 C CA . LEU 282 282 ? A -11.206 9.561 9.342 1.000 1 A LEU 94.500 1
ATOM 4592 C C . LEU 282 282 ? A -10.533 10.639 10.182 1.000 1 A LEU 94.500 1
ATOM 4593 O O . LEU 282 282 ? A -9.480 10.417 10.776 1.000 1 A LEU 94.500 1
ATOM 4594 C CB . LEU 282 282 ? A -11.876 8.526 10.264 1.000 1 A LEU 94.500 1
ATOM 4595 C CG . LEU 282 282 ? A -12.589 7.378 9.543 1.000 1 A LEU 94.500 1
ATOM 4596 C CD1 . LEU 282 282 ? A -13.217 6.416 10.550 1.000 1 A LEU 94.500 1
ATOM 4597 C CD2 . LEU 282 282 ? A -13.689 7.876 8.616 1.000 1 A LEU 94.500 1
ATOM 4598 H H . LEU 282 282 ? A -9.702 8.145 8.814 1.000 1 A LEU 94.500 1
ATOM 4599 H HA . LEU 282 282 ? A -11.977 10.042 8.741 1.000 1 A LEU 94.500 1
ATOM 4600 H HB2 . LEU 282 282 ? A -11.105 8.096 10.903 1.000 1 A LEU 94.500 1
ATOM 4601 H HB3 . LEU 282 282 ? A -12.599 9.040 10.897 1.000 1 A LEU 94.500 1
ATOM 4602 H HG . LEU 282 282 ? A -11.845 6.836 8.960 1.000 1 A LEU 94.500 1
ATOM 4603 H HD11 . LEU 282 282 ? A -13.671 5.577 10.023 1.000 1 A LEU 94.500 1
ATOM 4604 H HD12 . LEU 282 282 ? A -13.975 6.928 11.142 1.000 1 A LEU 94.500 1
ATOM 4605 H HD13 . LEU 282 282 ? A -12.441 6.026 11.209 1.000 1 A LEU 94.500 1
ATOM 4606 H HD21 . LEU 282 282 ? A -14.173 7.027 8.134 1.000 1 A LEU 94.500 1
ATOM 4607 H HD22 . LEU 282 282 ? A -14.421 8.445 9.188 1.000 1 A LEU 94.500 1
ATOM 4608 H HD23 . LEU 282 282 ? A -13.253 8.499 7.835 1.000 1 A LEU 94.500 1
ATOM 4609 N N . HIS 283 283 ? A -11.201 11.779 10.310 1.000 1 A HIS 95.000 1
ATOM 4610 C CA . HIS 283 283 ? A -10.798 12.852 11.209 1.000 1 A HIS 95.000 1
ATOM 4611 C C . HIS 283 283 ? A -11.999 13.325 12.011 1.000 1 A HIS 95.000 1
ATOM 4612 O O . HIS 283 283 ? A -13.127 13.334 11.512 1.000 1 A HIS 95.000 1
ATOM 4613 C CB . HIS 283 283 ? A -10.208 14.019 10.427 1.000 1 A HIS 95.000 1
ATOM 4614 C CG . HIS 283 283 ? A -9.153 13.624 9.432 1.000 1 A HIS 95.000 1
ATOM 4615 N ND1 . HIS 283 283 ? A -7.796 13.633 9.642 1.000 1 A HIS 95.000 1
ATOM 4616 C CD2 . HIS 283 283 ? A -9.369 13.150 8.167 1.000 1 A HIS 95.000 1
ATOM 4617 C CE1 . HIS 283 283 ? A -7.208 13.169 8.529 1.000 1 A HIS 95.000 1
ATOM 4618 N NE2 . HIS 283 283 ? A -8.129 12.882 7.591 1.000 1 A HIS 95.000 1
ATOM 4619 H H . HIS 283 283 ? A -12.033 11.911 9.753 1.000 1 A HIS 95.000 1
ATOM 4620 H HA . HIS 283 283 ? A -10.040 12.486 11.901 1.000 1 A HIS 95.000 1
ATOM 4621 H HB2 . HIS 283 283 ? A -11.030 14.504 9.901 1.000 1 A HIS 95.000 1
ATOM 4622 H HB3 . HIS 283 283 ? A -9.780 14.735 11.129 1.000 1 A HIS 95.000 1
ATOM 4623 H HD1 . HIS 283 283 ? A -7.315 13.922 10.482 1.000 1 A HIS 95.000 1
ATOM 4624 H HD2 . HIS 283 283 ? A -10.332 12.981 7.709 1.000 1 A HIS 95.000 1
ATOM 4625 H HE1 . HIS 283 283 ? A -6.143 13.047 8.401 1.000 1 A HIS 95.000 1
ATOM 4626 N N . LEU 284 284 ? A -11.757 13.737 13.250 1.000 1 A LEU 94.190 1
ATOM 4627 C CA . LEU 284 284 ? A -12.801 14.168 14.163 1.000 1 A LEU 94.190 1
ATOM 4628 C C . LEU 284 284 ? A -12.400 15.491 14.800 1.000 1 A LEU 94.190 1
ATOM 4629 O O . LEU 284 284 ? A -11.347 15.584 15.425 1.000 1 A LEU 94.190 1
ATOM 4630 C CB . LEU 284 284 ? A -13.028 13.055 15.198 1.000 1 A LEU 94.190 1
ATOM 4631 C CG . LEU 284 284 ? A -14.365 13.130 15.945 1.000 1 A LEU 94.190 1
ATOM 4632 C CD1 . LEU 284 284 ? A -15.532 12.882 14.985 1.000 1 A LEU 94.190 1
ATOM 4633 C CD2 . LEU 284 284 ? A -14.403 12.022 16.999 1.000 1 A LEU 94.190 1
ATOM 4634 H H . LEU 284 284 ? A -10.804 13.780 13.582 1.000 1 A LEU 94.190 1
ATOM 4635 H HA . LEU 284 284 ? A -13.722 14.330 13.602 1.000 1 A LEU 94.190 1
ATOM 4636 H HB2 . LEU 284 284 ? A -13.006 12.096 14.681 1.000 1 A LEU 94.190 1
ATOM 4637 H HB3 . LEU 284 284 ? A -12.208 13.069 15.915 1.000 1 A LEU 94.190 1
ATOM 4638 H HG . LEU 284 284 ? A -14.476 14.098 16.434 1.000 1 A LEU 94.190 1
ATOM 4639 H HD11 . LEU 284 284 ? A -15.715 13.777 14.391 1.000 1 A LEU 94.190 1
ATOM 4640 H HD12 . LEU 284 284 ? A -15.309 12.044 14.324 1.000 1 A LEU 94.190 1
ATOM 4641 H HD13 . LEU 284 284 ? A -16.434 12.640 15.546 1.000 1 A LEU 94.190 1
ATOM 4642 H HD21 . LEU 284 284 ? A -15.283 12.144 17.630 1.000 1 A LEU 94.190 1
ATOM 4643 H HD22 . LEU 284 284 ? A -14.428 11.047 16.513 1.000 1 A LEU 94.190 1
ATOM 4644 H HD23 . LEU 284 284 ? A -13.506 12.067 17.615 1.000 1 A LEU 94.190 1
ATOM 4645 N N . TYR 285 285 ? A -13.261 16.489 14.655 1.000 1 A TYR 94.940 1
ATOM 4646 C CA . TYR 285 285 ? A -13.089 17.795 15.272 1.000 1 A TYR 94.940 1
ATOM 4647 C C . TYR 285 285 ? A -14.338 18.203 16.035 1.000 1 A TYR 94.940 1
ATOM 4648 O O . TYR 285 285 ? A -15.415 17.629 15.857 1.000 1 A TYR 94.940 1
ATOM 4649 C CB . TYR 285 285 ? A -12.739 18.848 14.222 1.000 1 A TYR 94.940 1
ATOM 4650 C CG . TYR 285 285 ? A -11.440 18.592 13.505 1.000 1 A TYR 94.940 1
ATOM 4651 C CD1 . TYR 285 285 ? A -10.228 19.028 14.072 1.000 1 A TYR 94.940 1
ATOM 4652 C CD2 . TYR 285 285 ? A -11.448 17.892 12.290 1.000 1 A TYR 94.940 1
ATOM 4653 C CE1 . TYR 285 285 ? A -9.007 18.732 13.440 1.000 1 A TYR 94.940 1
ATOM 4654 C CE2 . TYR 285 285 ? A -10.234 17.610 11.654 1.000 1 A TYR 94.940 1
ATOM 4655 C CZ . TYR 285 285 ? A -9.019 18.012 12.230 1.000 1 A TYR 94.940 1
ATOM 4656 O OH . TYR 285 285 ? A -7.876 17.651 11.615 1.000 1 A TYR 94.940 1
ATOM 4657 H H . TYR 285 285 ? A -14.103 16.333 14.119 1.000 1 A TYR 94.940 1
ATOM 4658 H HA . TYR 285 285 ? A -12.269 17.757 15.990 1.000 1 A TYR 94.940 1
ATOM 4659 H HB2 . TYR 285 285 ? A -12.630 19.799 14.744 1.000 1 A TYR 94.940 1
ATOM 4660 H HB3 . TYR 285 285 ? A -13.553 18.939 13.502 1.000 1 A TYR 94.940 1
ATOM 4661 H HD1 . TYR 285 285 ? A -10.240 19.571 15.006 1.000 1 A TYR 94.940 1
ATOM 4662 H HD2 . TYR 285 285 ? A -12.379 17.545 11.869 1.000 1 A TYR 94.940 1
ATOM 4663 H HE1 . TYR 285 285 ? A -8.069 19.027 13.888 1.000 1 A TYR 94.940 1
ATOM 4664 H HE2 . TYR 285 285 ? A -10.212 17.048 10.732 1.000 1 A TYR 94.940 1
ATOM 4665 H HH . TYR 285 285 ? A -7.070 17.919 12.063 1.000 1 A TYR 94.940 1
ATOM 4666 N N . LEU 286 286 ? A -14.184 19.216 16.874 1.000 1 A LEU 92.620 1
ATOM 4667 C CA . LEU 286 286 ? A -15.265 19.821 17.628 1.000 1 A LEU 92.620 1
ATOM 4668 C C . LEU 286 286 ? A -15.433 21.283 17.220 1.000 1 A LEU 92.620 1
ATOM 4669 O O . LEU 286 286 ? A -14.470 22.043 17.192 1.000 1 A LEU 92.620 1
ATOM 4670 C CB . LEU 286 286 ? A -14.951 19.631 19.114 1.000 1 A LEU 92.620 1
ATOM 4671 C CG . LEU 286 286 ? A -16.031 20.153 20.071 1.000 1 A LEU 92.620 1
ATOM 4672 C CD1 . LEU 286 286 ? A -17.397 19.521 19.795 1.000 1 A LEU 92.620 1
ATOM 4673 C CD2 . LEU 286 286 ? A -15.636 19.759 21.486 1.000 1 A LEU 92.620 1
ATOM 4674 H H . LEU 286 286 ? A -13.263 19.617 16.979 1.000 1 A LEU 92.620 1
ATOM 4675 H HA . LEU 286 286 ? A -16.198 19.304 17.404 1.000 1 A LEU 92.620 1
ATOM 4676 H HB2 . LEU 286 286 ? A -14.011 20.131 19.344 1.000 1 A LEU 92.620 1
ATOM 4677 H HB3 . LEU 286 286 ? A -14.823 18.563 19.293 1.000 1 A LEU 92.620 1
ATOM 4678 H HG . LEU 286 286 ? A -16.104 21.238 20.001 1.000 1 A LEU 92.620 1
ATOM 4679 H HD11 . LEU 286 286 ? A -18.060 19.686 20.645 1.000 1 A LEU 92.620 1
ATOM 4680 H HD12 . LEU 286 286 ? A -17.288 18.453 19.609 1.000 1 A LEU 92.620 1
ATOM 4681 H HD13 . LEU 286 286 ? A -17.843 20.008 18.928 1.000 1 A LEU 92.620 1
ATOM 4682 H HD21 . LEU 286 286 ? A -16.261 20.294 22.200 1.000 1 A LEU 92.620 1
ATOM 4683 H HD22 . LEU 286 286 ? A -15.755 18.682 21.605 1.000 1 A LEU 92.620 1
ATOM 4684 H HD23 . LEU 286 286 ? A -14.586 19.994 21.664 1.000 1 A LEU 92.620 1
ATOM 4685 N N . ASP 287 287 ? A -16.662 21.661 16.900 1.000 1 A ASP 90.690 1
ATOM 4686 C CA . ASP 287 287 ? A -17.078 23.047 16.728 1.000 1 A ASP 90.690 1
ATOM 4687 C C . ASP 287 287 ? A -18.200 23.321 17.728 1.000 1 A ASP 90.690 1
ATOM 4688 O O . ASP 287 287 ? A -19.316 22.817 17.566 1.000 1 A ASP 90.690 1
ATOM 4689 C CB . ASP 287 287 ? A -17.526 23.264 15.278 1.000 1 A ASP 90.690 1
ATOM 4690 C CG . ASP 287 287 ? A -17.846 24.726 14.961 1.000 1 A ASP 90.690 1
ATOM 4691 O OD1 . ASP 287 287 ? A -17.374 25.608 15.714 1.000 1 A ASP 90.690 1
ATOM 4692 O OD2 . ASP 287 287 ? A -18.537 24.937 13.938 1.000 1 A ASP 90.690 1
ATOM 4693 H H . ASP 287 287 ? A -17.395 20.967 16.884 1.000 1 A ASP 90.690 1
ATOM 4694 H HA . ASP 287 287 ? A -16.249 23.722 16.937 1.000 1 A ASP 90.690 1
ATOM 4695 H HB2 . ASP 287 287 ? A -16.726 22.933 14.614 1.000 1 A ASP 90.690 1
ATOM 4696 H HB3 . ASP 287 287 ? A -18.402 22.648 15.075 1.000 1 A ASP 90.690 1
ATOM 4697 N N . LEU 288 288 ? A -17.893 24.043 18.811 1.000 1 A LEU 86.120 1
ATOM 4698 C CA . LEU 288 288 ? A -18.795 24.227 19.955 1.000 1 A LEU 86.120 1
ATOM 4699 C C . LEU 288 288 ? A -19.237 22.880 20.562 1.000 1 A LEU 86.120 1
ATOM 4700 O O . LEU 288 288 ? A -18.467 22.181 21.214 1.000 1 A LEU 86.120 1
ATOM 4701 C CB . LEU 288 288 ? A -19.992 25.119 19.536 1.000 1 A LEU 86.120 1
ATOM 4702 C CG . LEU 288 288 ? A -19.631 26.563 19.196 1.000 1 A LEU 86.120 1
[truncated: 466,285 more chars]
