# Supplementary material for: Viro3D: a comprehensive database of virus protein structure predictions
Source: Mol Syst Biol. 2025 Sep 16;21(11):9. doi: 10.1038/s44320-025-00147-9 (PMC12583693; doi:10.1038/s44320-025-00147-9)
Supplement: Supplementary file 10 — Source data Fig. 3 [file 44320_2025_147_MOESM10_ESM.zip › Figure 3/3D/Infectious Bronchitis Virus Spike Protein ColabFold prediction CF-AKV63205.1_10208.cif]

data_CF-AKV632051_10208
_entry.id CF-AKV63205.1_10208
_struct.entry_id CF-AKV63205.1_10208
_struct.pdbx_model_details
;Model generated using LocalColabFold (v.1.5.2) producing 5 models with 3 recycles each, with AMBER relaxation, without templates, ranked by pLDDT, starting from an MSA with uniref30, pdb100 and colabfold_envdb setting.

Note: .
;
_struct.pdbx_structure_determination_methodology computational
_struct.title 'ColabFold model for spike glycoprotein (AKV63205.1) from Avian coronavirus 9203 (KR902510.1)'
_audit_conform.dict_location https://raw.githubusercontent.com/ihmwg/ModelCIF/d18ba38/base/mmcif_ma-core.dic
_audit_conform.dict_name mmcif_ma.dic
_audit_conform.dict_version 1.4.6
#
loop_
_citation.id
_citation.title
_citation.journal_abbrev
_citation.journal_volume
_citation.page_first
_citation.page_last
_citation.year
_citation.pdbx_database_id_PubMed
_citation.pdbx_database_id_DOI
1 'ColabFold: making protein folding accessible to all.' 'Nature Methods' 19 679
682 2022 35637307 10.1038/s41592-022-01488-1
2 'Highly accurate protein structure prediction with AlphaFold.' Nature 596 583
589 2021 34265844 10.1038/s41586-021-03819-2
#
#
loop_
_citation_author.citation_id
_citation_author.name
_citation_author.ordinal
1 'Mirdita, M.' 1
1 'Schuetze, K.' 2
1 'Moriwaki, Y.' 3
1 'Heo, L.' 4
1 'Ovchinnikov, S.' 5
1 'Steinegger, M.' 6
2 'Jumper, J.' 7
2 'Evans, R.' 8
2 'Pritzel, A.' 9
2 'Green, T.' 10
2 'Figurnov, M.' 11
2 'Ronneberger, O.' 12
2 'Tunyasuvunakool, K.' 13
2 'Bates, R.' 14
2 'Zidek, A.' 15
2 'Potapenko, A.' 16
2 'Bridgland, A.' 17
2 'Meyer, C.' 18
2 'Kohl, S.A.A.' 19
2 'Ballard, A.J.' 20
2 'Cowie, A.' 21
2 'Romera-Paredes, B.' 22
2 'Nikolov, S.' 23
2 'Jain, R.' 24
2 'Adler, J.' 25
2 'Back, T.' 26
2 'Petersen, S.' 27
2 'Reiman, D.' 28
2 'Clancy, E.' 29
2 'Zielinski, M.' 30
2 'Steinegger, M.' 31
2 'Pacholska, M.' 32
2 'Berghammer, T.' 33
2 'Bodenstein, S.' 34
2 'Silver, D.' 35
2 'Vinyals, O.' 36
2 'Senior, A.W.' 37
2 'Kavukcuoglu, K.' 38
2 'Kohli, P.' 39
2 'Hassabis, D.' 40
#
#
loop_
_software.pdbx_ordinal
_software.name
_software.classification
_software.description
_software.version
_software.type
_software.location
_software.citation_id
1 LocalColabFold 'model building' 'Structure prediction' v.1.5.2 package
https://github.com/YoshitakaMo/localcolabfold 1
2 AlphaFold 'model building' 'Structure prediction' 2.2.0 package
https://github.com/deepmind/alphafold 2
#
#
loop_
_ma_software_group.ordinal_id
_ma_software_group.group_id
_ma_software_group.software_id
_ma_software_group.parameter_group_id
1 1 1 .
2 1 2 .
#
#
loop_
_audit_author.name
_audit_author.pdbx_ordinal
'Litvin, Ulad' 1
'Lytras, Spyros' 2
'Grove, Joe' 3
'Hughes, Joseph' 4
#
#
loop_
_chem_comp.id
_chem_comp.type
_chem_comp.name
_chem_comp.formula
_chem_comp.formula_weight
_chem_comp.ma_provenance
ALA 'L-peptide linking' ALANINE 'C3 H7 N O2' 89.094 'CCD Core'
ARG 'L-peptide linking' ARGININE 'C6 H15 N4 O2 1' 175.212 'CCD Core'
ASN 'L-peptide linking' ASPARAGINE 'C4 H8 N2 O3' 132.119 'CCD Core'
ASP 'L-peptide linking' 'ASPARTIC ACID' 'C4 H7 N O4' 133.103 'CCD Core'
CYS 'L-peptide linking' CYSTEINE 'C3 H7 N O2 S' 121.154 'CCD Core'
GLN 'L-peptide linking' GLUTAMINE 'C5 H10 N2 O3' 146.146 'CCD Core'
GLU 'L-peptide linking' 'GLUTAMIC ACID' 'C5 H9 N O4' 147.130 'CCD Core'
GLY 'peptide linking' GLYCINE 'C2 H5 N O2' 75.067 'CCD Core'
HIS 'L-peptide linking' HISTIDINE 'C6 H10 N3 O2 1' 156.165 'CCD Core'
ILE 'L-peptide linking' ISOLEUCINE 'C6 H13 N O2' 131.175 'CCD Core'
LEU 'L-peptide linking' LEUCINE 'C6 H13 N O2' 131.175 'CCD Core'
LYS 'L-peptide linking' LYSINE 'C6 H15 N2 O2 1' 147.198 'CCD Core'
MET 'L-peptide linking' METHIONINE 'C5 H11 N O2 S' 149.208 'CCD Core'
PHE 'L-peptide linking' PHENYLALANINE 'C9 H11 N O2' 165.192 'CCD Core'
PRO 'L-peptide linking' PROLINE 'C5 H9 N O2' 115.132 'CCD Core'
SER 'L-peptide linking' SERINE 'C3 H7 N O3' 105.093 'CCD Core'
THR 'L-peptide linking' THREONINE 'C4 H9 N O3' 119.120 'CCD Core'
TRP 'L-peptide linking' TRYPTOPHAN 'C11 H12 N2 O2' 204.229 'CCD Core'
TYR 'L-peptide linking' TYROSINE 'C9 H11 N O3' 181.191 'CCD Core'
VAL 'L-peptide linking' VALINE 'C5 H11 N O2' 117.148 'CCD Core'
#
#
loop_
_entity.id
_entity.type
_entity.src_method
_entity.pdbx_description
_entity.formula_weight
_entity.pdbx_number_of_molecules
_entity.details
1 polymer nat
'spike glycoprotein (AKV63205.1) from Avian coronavirus 9203 (KR902510.1)'
147879.936 1 .
#
#
loop_
_entity_src_nat.entity_id
_entity_src_nat.pdbx_src_id
_entity_src_nat.pdbx_ncbi_taxonomy_id
_entity_src_nat.pdbx_organism_scientific
_entity_src_nat.common_name
_entity_src_nat.strain
1 1 2847808 'Avian coronavirus 9203' . .
#
#
loop_
_struct_ref.id
_struct_ref.entity_id
_struct_ref.db_name
_struct_ref.db_code
_struct_ref.pdbx_db_accession
_struct_ref.pdbx_align_begin
_struct_ref.pdbx_seq_one_letter_code
_struct_ref.details
1 1 NCBI 914346560 AKV63205.1 1
;MLVTPLLLVTLLCVLCSAALYDSSSYVYYYQSAFRPPNGWHLHGGAYAVVNISSESNNAGSSSGCTVGTI
HGARVVNASSIAMTAPSSGMAWSSSQFCTAHCNFSDTTVFVTHCYKYDGCPITGMLQQNLLRVSAMKNGQ
LFYNLTVSVAKYPTCKSFQCVNNFTSVYLNGDLVYTSNETTDVTSAGVYFNAGGPITYKVMREVKALAYF
VNGTAQDVILCGGSPRGLLACQYNTGNFSDGFYPFINSSLVKQKFIVYRENSVNTTFTLHYFSFHNETGA
NPNPSGVQNIQIYQTQTAQSGYYNFNFSFLSSFVYKESNFMYGSYHPSCIFRLETINNGWGFNSLSVSFA
YGPLQGGCKQSVFSGRATCCYAYSYGGPSLCKGVYLGELKSDFECGLLVYVTKSDGSRIQTATQPPVITQ
HIYKNITLNTCVDYNIYGRTGQGFITNVTDSAVSYNYLADAGLAILDTSGSIDIFVVQGEYGLTYYKVNP
CEDVNQQFVVSGGQLVGILTSRNEPGTQLLENQFYIKITNGTRRFRRSITEKVANCPYVSYGKFCIKPDG
SIATIVPKQLEQFVAPLLNVTENVLIPNSFNLTVTDEYIQTRMDKVQINCLQYVCGNSLDCRELFQQYGP
VCDNILSVVNSVGKKEDMELLNFYSSTKPAGFNTPVLSNVSTGEFNISLLLTTPSSPRRRSFIEDLLFTS
VESVGLPTDDAYKNCTAGPLGFLKDLACAREYNGLLVLPPIITAEMQTLYTSSLVASMAFGGITAAGAIP
FATQLQARINHLGITQSLLLKNQEKIAASFNKAIGRMQEGFRSTSLALQQIQDVVNKQSAILTETMASLI
KNFGAISTMIQEIYQQFDAIQANAQVDRLITGRLSSLSVLASAKQAEHIRVSQQRELATQKINECVKSQS
NRYSFCGNGRHVLTIPQNAPNGIVFIHFSYTPDSFVNVTAIVGFCVKPANASQYAIVPVNGRGIFIQVNG
SYYITARDMYMPRAITAGDIVTLTSCQANYVSVNKTVITTFVDNDDFDFNDELSKWWNATKHELPDFDKF
NYTVPILDIDSEIDRIQGVIQGLNDSSIDLEKLSILKTYIKWPWYVWLAIAFATIIFILILGWVFFMTGC
CGCCCGCLGIMPLMRKCGKKSSYYTTFDNDVVT
;
.
#
#
loop_
_struct_ref_seq.align_id
_struct_ref_seq.ref_id
_struct_ref_seq.seq_align_beg
_struct_ref_seq.seq_align_end
_struct_ref_seq.db_align_beg
_struct_ref_seq.db_align_end
1 1 1 1153 1 1153
#
#
loop_
_ma_target_ref_db_details.target_entity_id
_ma_target_ref_db_details.db_name
_ma_target_ref_db_details.db_name_other_details
_ma_target_ref_db_details.db_code
_ma_target_ref_db_details.db_accession
_ma_target_ref_db_details.seq_db_isoform
_ma_target_ref_db_details.seq_db_align_begin
_ma_target_ref_db_details.seq_db_align_end
_ma_target_ref_db_details.ncbi_taxonomy_id
_ma_target_ref_db_details.organism_scientific
_ma_target_ref_db_details.seq_db_sequence_version_date
_ma_target_ref_db_details.seq_db_sequence_checksum
1 NCBI . 914346560 AKV63205.1 . 1 1153 2847808 . 2023-08-24 .
#
#
loop_
_entity_poly.entity_id
_entity_poly.type
_entity_poly.nstd_linkage
_entity_poly.nstd_monomer
_entity_poly.pdbx_strand_id
_entity_poly.pdbx_seq_one_letter_code
_entity_poly.pdbx_seq_one_letter_code_can
1 polypeptide(L) no no A
;MLVTPLLLVTLLCVLCSAALYDSSSYVYYYQSAFRPPNGWHLHGGAYAVVNISSESNNAGSSSGCTVGTI
HGARVVNASSIAMTAPSSGMAWSSSQFCTAHCNFSDTTVFVTHCYKYDGCPITGMLQQNLLRVSAMKNGQ
LFYNLTVSVAKYPTCKSFQCVNNFTSVYLNGDLVYTSNETTDVTSAGVYFNAGGPITYKVMREVKALAYF
VNGTAQDVILCGGSPRGLLACQYNTGNFSDGFYPFINSSLVKQKFIVYRENSVNTTFTLHYFSFHNETGA
NPNPSGVQNIQIYQTQTAQSGYYNFNFSFLSSFVYKESNFMYGSYHPSCIFRLETINNGWGFNSLSVSFA
YGPLQGGCKQSVFSGRATCCYAYSYGGPSLCKGVYLGELKSDFECGLLVYVTKSDGSRIQTATQPPVITQ
HIYKNITLNTCVDYNIYGRTGQGFITNVTDSAVSYNYLADAGLAILDTSGSIDIFVVQGEYGLTYYKVNP
CEDVNQQFVVSGGQLVGILTSRNEPGTQLLENQFYIKITNGTRRFRRSITEKVANCPYVSYGKFCIKPDG
SIATIVPKQLEQFVAPLLNVTENVLIPNSFNLTVTDEYIQTRMDKVQINCLQYVCGNSLDCRELFQQYGP
VCDNILSVVNSVGKKEDMELLNFYSSTKPAGFNTPVLSNVSTGEFNISLLLTTPSSPRRRSFIEDLLFTS
VESVGLPTDDAYKNCTAGPLGFLKDLACAREYNGLLVLPPIITAEMQTLYTSSLVASMAFGGITAAGAIP
FATQLQARINHLGITQSLLLKNQEKIAASFNKAIGRMQEGFRSTSLALQQIQDVVNKQSAILTETMASLI
KNFGAISTMIQEIYQQFDAIQANAQVDRLITGRLSSLSVLASAKQAEHIRVSQQRELATQKINECVKSQS
NRYSFCGNGRHVLTIPQNAPNGIVFIHFSYTPDSFVNVTAIVGFCVKPANASQYAIVPVNGRGIFIQVNG
SYYITARDMYMPRAITAGDIVTLTSCQANYVSVNKTVITTFVDNDDFDFNDELSKWWNATKHELPDFDKF
NYTVPILDIDSEIDRIQGVIQGLNDSSIDLEKLSILKTYIKWPWYVWLAIAFATIIFILILGWVFFMTGC
CGCCCGCLGIMPLMRKCGKKSSYYTTFDNDVVT
;

;MLVTPLLLVTLLCVLCSAALYDSSSYVYYYQSAFRPPNGWHLHGGAYAVVNISSESNNAGSSSGCTVGTI
HGARVVNASSIAMTAPSSGMAWSSSQFCTAHCNFSDTTVFVTHCYKYDGCPITGMLQQNLLRVSAMKNGQ
LFYNLTVSVAKYPTCKSFQCVNNFTSVYLNGDLVYTSNETTDVTSAGVYFNAGGPITYKVMREVKALAYF
VNGTAQDVILCGGSPRGLLACQYNTGNFSDGFYPFINSSLVKQKFIVYRENSVNTTFTLHYFSFHNETGA
NPNPSGVQNIQIYQTQTAQSGYYNFNFSFLSSFVYKESNFMYGSYHPSCIFRLETINNGWGFNSLSVSFA
YGPLQGGCKQSVFSGRATCCYAYSYGGPSLCKGVYLGELKSDFECGLLVYVTKSDGSRIQTATQPPVITQ
HIYKNITLNTCVDYNIYGRTGQGFITNVTDSAVSYNYLADAGLAILDTSGSIDIFVVQGEYGLTYYKVNP
CEDVNQQFVVSGGQLVGILTSRNEPGTQLLENQFYIKITNGTRRFRRSITEKVANCPYVSYGKFCIKPDG
SIATIVPKQLEQFVAPLLNVTENVLIPNSFNLTVTDEYIQTRMDKVQINCLQYVCGNSLDCRELFQQYGP
VCDNILSVVNSVGKKEDMELLNFYSSTKPAGFNTPVLSNVSTGEFNISLLLTTPSSPRRRSFIEDLLFTS
VESVGLPTDDAYKNCTAGPLGFLKDLACAREYNGLLVLPPIITAEMQTLYTSSLVASMAFGGITAAGAIP
FATQLQARINHLGITQSLLLKNQEKIAASFNKAIGRMQEGFRSTSLALQQIQDVVNKQSAILTETMASLI
KNFGAISTMIQEIYQQFDAIQANAQVDRLITGRLSSLSVLASAKQAEHIRVSQQRELATQKINECVKSQS
NRYSFCGNGRHVLTIPQNAPNGIVFIHFSYTPDSFVNVTAIVGFCVKPANASQYAIVPVNGRGIFIQVNG
SYYITARDMYMPRAITAGDIVTLTSCQANYVSVNKTVITTFVDNDDFDFNDELSKWWNATKHELPDFDKF
NYTVPILDIDSEIDRIQGVIQGLNDSSIDLEKLSILKTYIKWPWYVWLAIAFATIIFILILGWVFFMTGC
CGCCCGCLGIMPLMRKCGKKSSYYTTFDNDVVT
;

#
#
loop_
_entity_poly_seq.entity_id
_entity_poly_seq.num
_entity_poly_seq.mon_id
_entity_poly_seq.hetero
1 1 MET .
1 2 LEU .
1 3 VAL .
1 4 THR .
1 5 PRO .
1 6 LEU .
1 7 LEU .
1 8 LEU .
1 9 VAL .
1 10 THR .
1 11 LEU .
1 12 LEU .
1 13 CYS .
1 14 VAL .
1 15 LEU .
1 16 CYS .
1 17 SER .
1 18 ALA .
1 19 ALA .
1 20 LEU .
1 21 TYR .
1 22 ASP .
1 23 SER .
1 24 SER .
1 25 SER .
1 26 TYR .
1 27 VAL .
1 28 TYR .
1 29 TYR .
1 30 TYR .
1 31 GLN .
1 32 SER .
1 33 ALA .
1 34 PHE .
1 35 ARG .
1 36 PRO .
1 37 PRO .
1 38 ASN .
1 39 GLY .
1 40 TRP .
1 41 HIS .
1 42 LEU .
1 43 HIS .
1 44 GLY .
1 45 GLY .
1 46 ALA .
1 47 TYR .
1 48 ALA .
1 49 VAL .
1 50 VAL .
1 51 ASN .
1 52 ILE .
1 53 SER .
1 54 SER .
1 55 GLU .
1 56 SER .
1 57 ASN .
1 58 ASN .
1 59 ALA .
1 60 GLY .
1 61 SER .
1 62 SER .
1 63 SER .
1 64 GLY .
1 65 CYS .
1 66 THR .
1 67 VAL .
1 68 GLY .
1 69 THR .
1 70 ILE .
1 71 HIS .
1 72 GLY .
1 73 ALA .
1 74 ARG .
1 75 VAL .
1 76 VAL .
1 77 ASN .
1 78 ALA .
1 79 SER .
1 80 SER .
1 81 ILE .
1 82 ALA .
1 83 MET .
1 84 THR .
1 85 ALA .
1 86 PRO .
1 87 SER .
1 88 SER .
1 89 GLY .
1 90 MET .
1 91 ALA .
1 92 TRP .
1 93 SER .
1 94 SER .
1 95 SER .
1 96 GLN .
1 97 PHE .
1 98 CYS .
1 99 THR .
1 100 ALA .
1 101 HIS .
1 102 CYS .
1 103 ASN .
1 104 PHE .
1 105 SER .
1 106 ASP .
1 107 THR .
1 108 THR .
1 109 VAL .
1 110 PHE .
1 111 VAL .
1 112 THR .
1 113 HIS .
1 114 CYS .
1 115 TYR .
1 116 LYS .
1 117 TYR .
1 118 ASP .
1 119 GLY .
1 120 CYS .
1 121 PRO .
1 122 ILE .
1 123 THR .
1 124 GLY .
1 125 MET .
1 126 LEU .
1 127 GLN .
1 128 GLN .
1 129 ASN .
1 130 LEU .
1 131 LEU .
1 132 ARG .
1 133 VAL .
1 134 SER .
1 135 ALA .
1 136 MET .
1 137 LYS .
1 138 ASN .
1 139 GLY .
1 140 GLN .
1 141 LEU .
1 142 PHE .
1 143 TYR .
1 144 ASN .
1 145 LEU .
1 146 THR .
1 147 VAL .
1 148 SER .
1 149 VAL .
1 150 ALA .
1 151 LYS .
1 152 TYR .
1 153 PRO .
1 154 THR .
1 155 CYS .
1 156 LYS .
1 157 SER .
1 158 PHE .
1 159 GLN .
1 160 CYS .
1 161 VAL .
1 162 ASN .
1 163 ASN .
1 164 PHE .
1 165 THR .
1 166 SER .
1 167 VAL .
1 168 TYR .
1 169 LEU .
1 170 ASN .
1 171 GLY .
1 172 ASP .
1 173 LEU .
1 174 VAL .
1 175 TYR .
1 176 THR .
1 177 SER .
1 178 ASN .
1 179 GLU .
1 180 THR .
1 181 THR .
1 182 ASP .
1 183 VAL .
1 184 THR .
1 185 SER .
1 186 ALA .
1 187 GLY .
1 188 VAL .
1 189 TYR .
1 190 PHE .
1 191 ASN .
1 192 ALA .
1 193 GLY .
1 194 GLY .
1 195 PRO .
1 196 ILE .
1 197 THR .
1 198 TYR .
1 199 LYS .
1 200 VAL .
1 201 MET .
1 202 ARG .
1 203 GLU .
1 204 VAL .
1 205 LYS .
1 206 ALA .
1 207 LEU .
1 208 ALA .
1 209 TYR .
1 210 PHE .
1 211 VAL .
1 212 ASN .
1 213 GLY .
1 214 THR .
1 215 ALA .
1 216 GLN .
1 217 ASP .
1 218 VAL .
1 219 ILE .
1 220 LEU .
1 221 CYS .
1 222 GLY .
1 223 GLY .
1 224 SER .
1 225 PRO .
1 226 ARG .
1 227 GLY .
1 228 LEU .
1 229 LEU .
1 230 ALA .
1 231 CYS .
1 232 GLN .
1 233 TYR .
1 234 ASN .
1 235 THR .
1 236 GLY .
1 237 ASN .
1 238 PHE .
1 239 SER .
1 240 ASP .
1 241 GLY .
1 242 PHE .
1 243 TYR .
1 244 PRO .
1 245 PHE .
1 246 ILE .
1 247 ASN .
1 248 SER .
1 249 SER .
1 250 LEU .
1 251 VAL .
1 252 LYS .
1 253 GLN .
1 254 LYS .
1 255 PHE .
1 256 ILE .
1 257 VAL .
1 258 TYR .
1 259 ARG .
1 260 GLU .
1 261 ASN .
1 262 SER .
1 263 VAL .
1 264 ASN .
1 265 THR .
1 266 THR .
1 267 PHE .
1 268 THR .
1 269 LEU .
1 270 HIS .
1 271 TYR .
1 272 PHE .
1 273 SER .
1 274 PHE .
1 275 HIS .
1 276 ASN .
1 277 GLU .
1 278 THR .
1 279 GLY .
1 280 ALA .
1 281 ASN .
1 282 PRO .
1 283 ASN .
1 284 PRO .
1 285 SER .
1 286 GLY .
1 287 VAL .
1 288 GLN .
1 289 ASN .
1 290 ILE .
1 291 GLN .
1 292 ILE .
1 293 TYR .
1 294 GLN .
1 295 THR .
1 296 GLN .
1 297 THR .
1 298 ALA .
1 299 GLN .
1 300 SER .
1 301 GLY .
1 302 TYR .
1 303 TYR .
1 304 ASN .
1 305 PHE .
1 306 ASN .
1 307 PHE .
1 308 SER .
1 309 PHE .
1 310 LEU .
1 311 SER .
1 312 SER .
1 313 PHE .
1 314 VAL .
1 315 TYR .
1 316 LYS .
1 317 GLU .
1 318 SER .
1 319 ASN .
1 320 PHE .
1 321 MET .
1 322 TYR .
1 323 GLY .
1 324 SER .
1 325 TYR .
1 326 HIS .
1 327 PRO .
1 328 SER .
1 329 CYS .
1 330 ILE .
1 331 PHE .
1 332 ARG .
1 333 LEU .
1 334 GLU .
1 335 THR .
1 336 ILE .
1 337 ASN .
1 338 ASN .
1 339 GLY .
1 340 TRP .
1 341 GLY .
1 342 PHE .
1 343 ASN .
1 344 SER .
1 345 LEU .
1 346 SER .
1 347 VAL .
1 348 SER .
1 349 PHE .
1 350 ALA .
1 351 TYR .
1 352 GLY .
1 353 PRO .
1 354 LEU .
1 355 GLN .
1 356 GLY .
1 357 GLY .
1 358 CYS .
1 359 LYS .
1 360 GLN .
1 361 SER .
1 362 VAL .
1 363 PHE .
1 364 SER .
1 365 GLY .
1 366 ARG .
1 367 ALA .
1 368 THR .
1 369 CYS .
1 370 CYS .
1 371 TYR .
1 372 ALA .
1 373 TYR .
1 374 SER .
1 375 TYR .
1 376 GLY .
1 377 GLY .
1 378 PRO .
1 379 SER .
1 380 LEU .
1 381 CYS .
1 382 LYS .
1 383 GLY .
1 384 VAL .
1 385 TYR .
1 386 LEU .
1 387 GLY .
1 388 GLU .
1 389 LEU .
1 390 LYS .
1 391 SER .
1 392 ASP .
1 393 PHE .
1 394 GLU .
1 395 CYS .
1 396 GLY .
1 397 LEU .
1 398 LEU .
1 399 VAL .
1 400 TYR .
1 401 VAL .
1 402 THR .
1 403 LYS .
1 404 SER .
1 405 ASP .
1 406 GLY .
1 407 SER .
1 408 ARG .
1 409 ILE .
1 410 GLN .
1 411 THR .
1 412 ALA .
1 413 THR .
1 414 GLN .
1 415 PRO .
1 416 PRO .
1 417 VAL .
1 418 ILE .
1 419 THR .
1 420 GLN .
1 421 HIS .
1 422 ILE .
1 423 TYR .
1 424 LYS .
1 425 ASN .
1 426 ILE .
1 427 THR .
1 428 LEU .
1 429 ASN .
1 430 THR .
1 431 CYS .
1 432 VAL .
1 433 ASP .
1 434 TYR .
1 435 ASN .
1 436 ILE .
1 437 TYR .
1 438 GLY .
1 439 ARG .
1 440 THR .
1 441 GLY .
1 442 GLN .
1 443 GLY .
1 444 PHE .
1 445 ILE .
1 446 THR .
1 447 ASN .
1 448 VAL .
1 449 THR .
1 450 ASP .
1 451 SER .
1 452 ALA .
1 453 VAL .
1 454 SER .
1 455 TYR .
1 456 ASN .
1 457 TYR .
1 458 LEU .
1 459 ALA .
1 460 ASP .
1 461 ALA .
1 462 GLY .
1 463 LEU .
1 464 ALA .
1 465 ILE .
1 466 LEU .
1 467 ASP .
1 468 THR .
1 469 SER .
1 470 GLY .
1 471 SER .
1 472 ILE .
1 473 ASP .
1 474 ILE .
1 475 PHE .
1 476 VAL .
1 477 VAL .
1 478 GLN .
1 479 GLY .
1 480 GLU .
1 481 TYR .
1 482 GLY .
1 483 LEU .
1 484 THR .
1 485 TYR .
1 486 TYR .
1 487 LYS .
1 488 VAL .
1 489 ASN .
1 490 PRO .
1 491 CYS .
1 492 GLU .
1 493 ASP .
1 494 VAL .
1 495 ASN .
1 496 GLN .
1 497 GLN .
1 498 PHE .
1 499 VAL .
1 500 VAL .
1 501 SER .
1 502 GLY .
1 503 GLY .
1 504 GLN .
1 505 LEU .
1 506 VAL .
1 507 GLY .
1 508 ILE .
1 509 LEU .
1 510 THR .
1 511 SER .
1 512 ARG .
1 513 ASN .
1 514 GLU .
1 515 PRO .
1 516 GLY .
1 517 THR .
1 518 GLN .
1 519 LEU .
1 520 LEU .
1 521 GLU .
1 522 ASN .
1 523 GLN .
1 524 PHE .
1 525 TYR .
1 526 ILE .
1 527 LYS .
1 528 ILE .
1 529 THR .
1 530 ASN .
1 531 GLY .
1 532 THR .
1 533 ARG .
1 534 ARG .
1 535 PHE .
1 536 ARG .
1 537 ARG .
1 538 SER .
1 539 ILE .
1 540 THR .
1 541 GLU .
1 542 LYS .
1 543 VAL .
1 544 ALA .
1 545 ASN .
1 546 CYS .
1 547 PRO .
1 548 TYR .
1 549 VAL .
1 550 SER .
1 551 TYR .
1 552 GLY .
1 553 LYS .
1 554 PHE .
1 555 CYS .
1 556 ILE .
1 557 LYS .
1 558 PRO .
1 559 ASP .
1 560 GLY .
1 561 SER .
1 562 ILE .
1 563 ALA .
1 564 THR .
1 565 ILE .
1 566 VAL .
1 567 PRO .
1 568 LYS .
1 569 GLN .
1 570 LEU .
1 571 GLU .
1 572 GLN .
1 573 PHE .
1 574 VAL .
1 575 ALA .
1 576 PRO .
1 577 LEU .
1 578 LEU .
1 579 ASN .
1 580 VAL .
1 581 THR .
1 582 GLU .
1 583 ASN .
1 584 VAL .
1 585 LEU .
1 586 ILE .
1 587 PRO .
1 588 ASN .
1 589 SER .
1 590 PHE .
1 591 ASN .
1 592 LEU .
1 593 THR .
1 594 VAL .
1 595 THR .
1 596 ASP .
1 597 GLU .
1 598 TYR .
1 599 ILE .
1 600 GLN .
1 601 THR .
1 602 ARG .
1 603 MET .
1 604 ASP .
1 605 LYS .
1 606 VAL .
1 607 GLN .
1 608 ILE .
1 609 ASN .
1 610 CYS .
1 611 LEU .
1 612 GLN .
1 613 TYR .
1 614 VAL .
1 615 CYS .
1 616 GLY .
1 617 ASN .
1 618 SER .
1 619 LEU .
1 620 ASP .
1 621 CYS .
1 622 ARG .
1 623 GLU .
1 624 LEU .
1 625 PHE .
1 626 GLN .
1 627 GLN .
1 628 TYR .
1 629 GLY .
1 630 PRO .
1 631 VAL .
1 632 CYS .
1 633 ASP .
1 634 ASN .
1 635 ILE .
1 636 LEU .
1 637 SER .
1 638 VAL .
1 639 VAL .
1 640 ASN .
1 641 SER .
1 642 VAL .
1 643 GLY .
1 644 LYS .
1 645 LYS .
1 646 GLU .
1 647 ASP .
1 648 MET .
1 649 GLU .
1 650 LEU .
1 651 LEU .
1 652 ASN .
1 653 PHE .
1 654 TYR .
1 655 SER .
1 656 SER .
1 657 THR .
1 658 LYS .
1 659 PRO .
1 660 ALA .
1 661 GLY .
1 662 PHE .
1 663 ASN .
1 664 THR .
1 665 PRO .
1 666 VAL .
1 667 LEU .
1 668 SER .
1 669 ASN .
1 670 VAL .
1 671 SER .
1 672 THR .
1 673 GLY .
1 674 GLU .
1 675 PHE .
1 676 ASN .
1 677 ILE .
1 678 SER .
1 679 LEU .
1 680 LEU .
1 681 LEU .
1 682 THR .
1 683 THR .
1 684 PRO .
1 685 SER .
1 686 SER .
1 687 PRO .
1 688 ARG .
1 689 ARG .
1 690 ARG .
1 691 SER .
1 692 PHE .
1 693 ILE .
1 694 GLU .
1 695 ASP .
1 696 LEU .
1 697 LEU .
1 698 PHE .
1 699 THR .
1 700 SER .
1 701 VAL .
1 702 GLU .
1 703 SER .
1 704 VAL .
1 705 GLY .
1 706 LEU .
1 707 PRO .
1 708 THR .
1 709 ASP .
1 710 ASP .
1 711 ALA .
1 712 TYR .
1 713 LYS .
1 714 ASN .
1 715 CYS .
1 716 THR .
1 717 ALA .
1 718 GLY .
1 719 PRO .
1 720 LEU .
1 721 GLY .
1 722 PHE .
1 723 LEU .
1 724 LYS .
1 725 ASP .
1 726 LEU .
1 727 ALA .
1 728 CYS .
1 729 ALA .
1 730 ARG .
1 731 GLU .
1 732 TYR .
1 733 ASN .
1 734 GLY .
1 735 LEU .
1 736 LEU .
1 737 VAL .
1 738 LEU .
1 739 PRO .
1 740 PRO .
1 741 ILE .
1 742 ILE .
1 743 THR .
1 744 ALA .
1 745 GLU .
1 746 MET .
1 747 GLN .
1 748 THR .
1 749 LEU .
1 750 TYR .
1 751 THR .
1 752 SER .
1 753 SER .
1 754 LEU .
1 755 VAL .
1 756 ALA .
1 757 SER .
1 758 MET .
1 759 ALA .
1 760 PHE .
1 761 GLY .
1 762 GLY .
1 763 ILE .
1 764 THR .
1 765 ALA .
1 766 ALA .
1 767 GLY .
1 768 ALA .
1 769 ILE .
1 770 PRO .
1 771 PHE .
1 772 ALA .
1 773 THR .
1 774 GLN .
1 775 LEU .
1 776 GLN .
1 777 ALA .
1 778 ARG .
1 779 ILE .
1 780 ASN .
1 781 HIS .
1 782 LEU .
1 783 GLY .
1 784 ILE .
1 785 THR .
1 786 GLN .
1 787 SER .
1 788 LEU .
1 789 LEU .
1 790 LEU .
1 791 LYS .
1 792 ASN .
1 793 GLN .
1 794 GLU .
1 795 LYS .
1 796 ILE .
1 797 ALA .
1 798 ALA .
1 799 SER .
1 800 PHE .
1 801 ASN .
1 802 LYS .
1 803 ALA .
1 804 ILE .
1 805 GLY .
1 806 ARG .
1 807 MET .
1 808 GLN .
1 809 GLU .
1 810 GLY .
1 811 PHE .
1 812 ARG .
1 813 SER .
1 814 THR .
1 815 SER .
1 816 LEU .
1 817 ALA .
1 818 LEU .
1 819 GLN .
1 820 GLN .
1 821 ILE .
1 822 GLN .
1 823 ASP .
1 824 VAL .
1 825 VAL .
1 826 ASN .
1 827 LYS .
1 828 GLN .
1 829 SER .
1 830 ALA .
1 831 ILE .
1 832 LEU .
1 833 THR .
1 834 GLU .
1 835 THR .
1 836 MET .
1 837 ALA .
1 838 SER .
1 839 LEU .
1 840 ILE .
1 841 LYS .
1 842 ASN .
1 843 PHE .
1 844 GLY .
1 845 ALA .
1 846 ILE .
1 847 SER .
1 848 THR .
1 849 MET .
1 850 ILE .
1 851 GLN .
1 852 GLU .
1 853 ILE .
1 854 TYR .
1 855 GLN .
1 856 GLN .
1 857 PHE .
1 858 ASP .
1 859 ALA .
1 860 ILE .
1 861 GLN .
1 862 ALA .
1 863 ASN .
1 864 ALA .
1 865 GLN .
1 866 VAL .
1 867 ASP .
1 868 ARG .
1 869 LEU .
1 870 ILE .
1 871 THR .
1 872 GLY .
1 873 ARG .
1 874 LEU .
1 875 SER .
1 876 SER .
1 877 LEU .
1 878 SER .
1 879 VAL .
1 880 LEU .
1 881 ALA .
1 882 SER .
1 883 ALA .
1 884 LYS .
1 885 GLN .
1 886 ALA .
1 887 GLU .
1 888 HIS .
1 889 ILE .
1 890 ARG .
1 891 VAL .
1 892 SER .
1 893 GLN .
1 894 GLN .
1 895 ARG .
1 896 GLU .
1 897 LEU .
1 898 ALA .
1 899 THR .
1 900 GLN .
1 901 LYS .
1 902 ILE .
1 903 ASN .
1 904 GLU .
1 905 CYS .
1 906 VAL .
1 907 LYS .
1 908 SER .
1 909 GLN .
1 910 SER .
1 911 ASN .
1 912 ARG .
1 913 TYR .
1 914 SER .
1 915 PHE .
1 916 CYS .
1 917 GLY .
1 918 ASN .
1 919 GLY .
1 920 ARG .
1 921 HIS .
1 922 VAL .
1 923 LEU .
1 924 THR .
1 925 ILE .
1 926 PRO .
1 927 GLN .
1 928 ASN .
1 929 ALA .
1 930 PRO .
1 931 ASN .
1 932 GLY .
1 933 ILE .
1 934 VAL .
1 935 PHE .
1 936 ILE .
1 937 HIS .
1 938 PHE .
1 939 SER .
1 940 TYR .
1 941 THR .
1 942 PRO .
1 943 ASP .
1 944 SER .
1 945 PHE .
1 946 VAL .
1 947 ASN .
1 948 VAL .
1 949 THR .
1 950 ALA .
1 951 ILE .
1 952 VAL .
1 953 GLY .
1 954 PHE .
1 955 CYS .
1 956 VAL .
1 957 LYS .
1 958 PRO .
1 959 ALA .
1 960 ASN .
1 961 ALA .
1 962 SER .
1 963 GLN .
1 964 TYR .
1 965 ALA .
1 966 ILE .
1 967 VAL .
1 968 PRO .
1 969 VAL .
1 970 ASN .
1 971 GLY .
1 972 ARG .
1 973 GLY .
1 974 ILE .
1 975 PHE .
1 976 ILE .
1 977 GLN .
1 978 VAL .
1 979 ASN .
1 980 GLY .
1 981 SER .
1 982 TYR .
1 983 TYR .
1 984 ILE .
1 985 THR .
1 986 ALA .
1 987 ARG .
1 988 ASP .
1 989 MET .
1 990 TYR .
1 991 MET .
1 992 PRO .
1 993 ARG .
1 994 ALA .
1 995 ILE .
1 996 THR .
1 997 ALA .
1 998 GLY .
1 999 ASP .
1 1000 ILE .
1 1001 VAL .
1 1002 THR .
1 1003 LEU .
1 1004 THR .
1 1005 SER .
1 1006 CYS .
1 1007 GLN .
1 1008 ALA .
1 1009 ASN .
1 1010 TYR .
1 1011 VAL .
1 1012 SER .
1 1013 VAL .
1 1014 ASN .
1 1015 LYS .
1 1016 THR .
1 1017 VAL .
1 1018 ILE .
1 1019 THR .
1 1020 THR .
1 1021 PHE .
1 1022 VAL .
1 1023 ASP .
1 1024 ASN .
1 1025 ASP .
1 1026 ASP .
1 1027 PHE .
1 1028 ASP .
1 1029 PHE .
1 1030 ASN .
1 1031 ASP .
1 1032 GLU .
1 1033 LEU .
1 1034 SER .
1 1035 LYS .
1 1036 TRP .
1 1037 TRP .
1 1038 ASN .
1 1039 ALA .
1 1040 THR .
1 1041 LYS .
1 1042 HIS .
1 1043 GLU .
1 1044 LEU .
1 1045 PRO .
1 1046 ASP .
1 1047 PHE .
1 1048 ASP .
1 1049 LYS .
1 1050 PHE .
1 1051 ASN .
1 1052 TYR .
1 1053 THR .
1 1054 VAL .
1 1055 PRO .
1 1056 ILE .
1 1057 LEU .
1 1058 ASP .
1 1059 ILE .
1 1060 ASP .
1 1061 SER .
1 1062 GLU .
1 1063 ILE .
1 1064 ASP .
1 1065 ARG .
1 1066 ILE .
1 1067 GLN .
1 1068 GLY .
1 1069 VAL .
1 1070 ILE .
1 1071 GLN .
1 1072 GLY .
1 1073 LEU .
1 1074 ASN .
1 1075 ASP .
1 1076 SER .
1 1077 SER .
1 1078 ILE .
1 1079 ASP .
1 1080 LEU .
1 1081 GLU .
1 1082 LYS .
1 1083 LEU .
1 1084 SER .
1 1085 ILE .
1 1086 LEU .
1 1087 LYS .
1 1088 THR .
1 1089 TYR .
1 1090 ILE .
1 1091 LYS .
1 1092 TRP .
1 1093 PRO .
1 1094 TRP .
1 1095 TYR .
1 1096 VAL .
1 1097 TRP .
1 1098 LEU .
1 1099 ALA .
1 1100 ILE .
1 1101 ALA .
1 1102 PHE .
1 1103 ALA .
1 1104 THR .
1 1105 ILE .
1 1106 ILE .
1 1107 PHE .
1 1108 ILE .
1 1109 LEU .
1 1110 ILE .
1 1111 LEU .
1 1112 GLY .
1 1113 TRP .
1 1114 VAL .
1 1115 PHE .
1 1116 PHE .
1 1117 MET .
1 1118 THR .
1 1119 GLY .
1 1120 CYS .
1 1121 CYS .
1 1122 GLY .
1 1123 CYS .
1 1124 CYS .
1 1125 CYS .
1 1126 GLY .
1 1127 CYS .
1 1128 LEU .
1 1129 GLY .
1 1130 ILE .
1 1131 MET .
1 1132 PRO .
1 1133 LEU .
1 1134 MET .
1 1135 ARG .
1 1136 LYS .
1 1137 CYS .
1 1138 GLY .
1 1139 LYS .
1 1140 LYS .
1 1141 SER .
1 1142 SER .
1 1143 TYR .
1 1144 TYR .
1 1145 THR .
1 1146 THR .
1 1147 PHE .
1 1148 ASP .
1 1149 ASN .
1 1150 ASP .
1 1151 VAL .
1 1152 VAL .
1 1153 THR .
#
#
loop_
_struct_asym.id
_struct_asym.entity_id
_struct_asym.details
A 1 .
#
#
loop_
_pdbx_poly_seq_scheme.asym_id
_pdbx_poly_seq_scheme.entity_id
_pdbx_poly_seq_scheme.seq_id
_pdbx_poly_seq_scheme.mon_id
_pdbx_poly_seq_scheme.pdb_seq_num
_pdbx_poly_seq_scheme.auth_seq_num
_pdbx_poly_seq_scheme.pdb_mon_id
_pdbx_poly_seq_scheme.auth_mon_id
_pdbx_poly_seq_scheme.pdb_strand_id
_pdbx_poly_seq_scheme.pdb_ins_code
A 1 1 MET 1 1 MET MET A .
A 1 2 LEU 2 2 LEU LEU A .
A 1 3 VAL 3 3 VAL VAL A .
A 1 4 THR 4 4 THR THR A .
A 1 5 PRO 5 5 PRO PRO A .
A 1 6 LEU 6 6 LEU LEU A .
A 1 7 LEU 7 7 LEU LEU A .
A 1 8 LEU 8 8 LEU LEU A .
A 1 9 VAL 9 9 VAL VAL A .
A 1 10 THR 10 10 THR THR A .
A 1 11 LEU 11 11 LEU LEU A .
A 1 12 LEU 12 12 LEU LEU A .
A 1 13 CYS 13 13 CYS CYS A .
A 1 14 VAL 14 14 VAL VAL A .
A 1 15 LEU 15 15 LEU LEU A .
A 1 16 CYS 16 16 CYS CYS A .
A 1 17 SER 17 17 SER SER A .
A 1 18 ALA 18 18 ALA ALA A .
A 1 19 ALA 19 19 ALA ALA A .
A 1 20 LEU 20 20 LEU LEU A .
A 1 21 TYR 21 21 TYR TYR A .
A 1 22 ASP 22 22 ASP ASP A .
A 1 23 SER 23 23 SER SER A .
A 1 24 SER 24 24 SER SER A .
A 1 25 SER 25 25 SER SER A .
A 1 26 TYR 26 26 TYR TYR A .
A 1 27 VAL 27 27 VAL VAL A .
A 1 28 TYR 28 28 TYR TYR A .
A 1 29 TYR 29 29 TYR TYR A .
A 1 30 TYR 30 30 TYR TYR A .
A 1 31 GLN 31 31 GLN GLN A .
A 1 32 SER 32 32 SER SER A .
A 1 33 ALA 33 33 ALA ALA A .
A 1 34 PHE 34 34 PHE PHE A .
A 1 35 ARG 35 35 ARG ARG A .
A 1 36 PRO 36 36 PRO PRO A .
A 1 37 PRO 37 37 PRO PRO A .
A 1 38 ASN 38 38 ASN ASN A .
A 1 39 GLY 39 39 GLY GLY A .
A 1 40 TRP 40 40 TRP TRP A .
A 1 41 HIS 41 41 HIS HIS A .
A 1 42 LEU 42 42 LEU LEU A .
A 1 43 HIS 43 43 HIS HIS A .
A 1 44 GLY 44 44 GLY GLY A .
A 1 45 GLY 45 45 GLY GLY A .
A 1 46 ALA 46 46 ALA ALA A .
A 1 47 TYR 47 47 TYR TYR A .
A 1 48 ALA 48 48 ALA ALA A .
A 1 49 VAL 49 49 VAL VAL A .
A 1 50 VAL 50 50 VAL VAL A .
A 1 51 ASN 51 51 ASN ASN A .
A 1 52 ILE 52 52 ILE ILE A .
A 1 53 SER 53 53 SER SER A .
A 1 54 SER 54 54 SER SER A .
A 1 55 GLU 55 55 GLU GLU A .
A 1 56 SER 56 56 SER SER A .
A 1 57 ASN 57 57 ASN ASN A .
A 1 58 ASN 58 58 ASN ASN A .
A 1 59 ALA 59 59 ALA ALA A .
A 1 60 GLY 60 60 GLY GLY A .
A 1 61 SER 61 61 SER SER A .
A 1 62 SER 62 62 SER SER A .
A 1 63 SER 63 63 SER SER A .
A 1 64 GLY 64 64 GLY GLY A .
A 1 65 CYS 65 65 CYS CYS A .
A 1 66 THR 66 66 THR THR A .
A 1 67 VAL 67 67 VAL VAL A .
A 1 68 GLY 68 68 GLY GLY A .
A 1 69 THR 69 69 THR THR A .
A 1 70 ILE 70 70 ILE ILE A .
A 1 71 HIS 71 71 HIS HIS A .
A 1 72 GLY 72 72 GLY GLY A .
A 1 73 ALA 73 73 ALA ALA A .
A 1 74 ARG 74 74 ARG ARG A .
A 1 75 VAL 75 75 VAL VAL A .
A 1 76 VAL 76 76 VAL VAL A .
A 1 77 ASN 77 77 ASN ASN A .
A 1 78 ALA 78 78 ALA ALA A .
A 1 79 SER 79 79 SER SER A .
A 1 80 SER 80 80 SER SER A .
A 1 81 ILE 81 81 ILE ILE A .
A 1 82 ALA 82 82 ALA ALA A .
A 1 83 MET 83 83 MET MET A .
A 1 84 THR 84 84 THR THR A .
A 1 85 ALA 85 85 ALA ALA A .
A 1 86 PRO 86 86 PRO PRO A .
A 1 87 SER 87 87 SER SER A .
A 1 88 SER 88 88 SER SER A .
A 1 89 GLY 89 89 GLY GLY A .
A 1 90 MET 90 90 MET MET A .
A 1 91 ALA 91 91 ALA ALA A .
A 1 92 TRP 92 92 TRP TRP A .
A 1 93 SER 93 93 SER SER A .
A 1 94 SER 94 94 SER SER A .
A 1 95 SER 95 95 SER SER A .
A 1 96 GLN 96 96 GLN GLN A .
A 1 97 PHE 97 97 PHE PHE A .
A 1 98 CYS 98 98 CYS CYS A .
A 1 99 THR 99 99 THR THR A .
A 1 100 ALA 100 100 ALA ALA A .
A 1 101 HIS 101 101 HIS HIS A .
A 1 102 CYS 102 102 CYS CYS A .
A 1 103 ASN 103 103 ASN ASN A .
A 1 104 PHE 104 104 PHE PHE A .
A 1 105 SER 105 105 SER SER A .
A 1 106 ASP 106 106 ASP ASP A .
A 1 107 THR 107 107 THR THR A .
A 1 108 THR 108 108 THR THR A .
A 1 109 VAL 109 109 VAL VAL A .
A 1 110 PHE 110 110 PHE PHE A .
A 1 111 VAL 111 111 VAL VAL A .
A 1 112 THR 112 112 THR THR A .
A 1 113 HIS 113 113 HIS HIS A .
A 1 114 CYS 114 114 CYS CYS A .
A 1 115 TYR 115 115 TYR TYR A .
A 1 116 LYS 116 116 LYS LYS A .
A 1 117 TYR 117 117 TYR TYR A .
A 1 118 ASP 118 118 ASP ASP A .
A 1 119 GLY 119 119 GLY GLY A .
A 1 120 CYS 120 120 CYS CYS A .
A 1 121 PRO 121 121 PRO PRO A .
A 1 122 ILE 122 122 ILE ILE A .
A 1 123 THR 123 123 THR THR A .
A 1 124 GLY 124 124 GLY GLY A .
A 1 125 MET 125 125 MET MET A .
A 1 126 LEU 126 126 LEU LEU A .
A 1 127 GLN 127 127 GLN GLN A .
A 1 128 GLN 128 128 GLN GLN A .
A 1 129 ASN 129 129 ASN ASN A .
A 1 130 LEU 130 130 LEU LEU A .
A 1 131 LEU 131 131 LEU LEU A .
A 1 132 ARG 132 132 ARG ARG A .
A 1 133 VAL 133 133 VAL VAL A .
A 1 134 SER 134 134 SER SER A .
A 1 135 ALA 135 135 ALA ALA A .
A 1 136 MET 136 136 MET MET A .
A 1 137 LYS 137 137 LYS LYS A .
A 1 138 ASN 138 138 ASN ASN A .
A 1 139 GLY 139 139 GLY GLY A .
A 1 140 GLN 140 140 GLN GLN A .
A 1 141 LEU 141 141 LEU LEU A .
A 1 142 PHE 142 142 PHE PHE A .
A 1 143 TYR 143 143 TYR TYR A .
A 1 144 ASN 144 144 ASN ASN A .
A 1 145 LEU 145 145 LEU LEU A .
A 1 146 THR 146 146 THR THR A .
A 1 147 VAL 147 147 VAL VAL A .
A 1 148 SER 148 148 SER SER A .
A 1 149 VAL 149 149 VAL VAL A .
A 1 150 ALA 150 150 ALA ALA A .
A 1 151 LYS 151 151 LYS LYS A .
A 1 152 TYR 152 152 TYR TYR A .
A 1 153 PRO 153 153 PRO PRO A .
A 1 154 THR 154 154 THR THR A .
A 1 155 CYS 155 155 CYS CYS A .
A 1 156 LYS 156 156 LYS LYS A .
A 1 157 SER 157 157 SER SER A .
A 1 158 PHE 158 158 PHE PHE A .
A 1 159 GLN 159 159 GLN GLN A .
A 1 160 CYS 160 160 CYS CYS A .
A 1 161 VAL 161 161 VAL VAL A .
A 1 162 ASN 162 162 ASN ASN A .
A 1 163 ASN 163 163 ASN ASN A .
A 1 164 PHE 164 164 PHE PHE A .
A 1 165 THR 165 165 THR THR A .
A 1 166 SER 166 166 SER SER A .
A 1 167 VAL 167 167 VAL VAL A .
A 1 168 TYR 168 168 TYR TYR A .
A 1 169 LEU 169 169 LEU LEU A .
A 1 170 ASN 170 170 ASN ASN A .
A 1 171 GLY 171 171 GLY GLY A .
A 1 172 ASP 172 172 ASP ASP A .
A 1 173 LEU 173 173 LEU LEU A .
A 1 174 VAL 174 174 VAL VAL A .
A 1 175 TYR 175 175 TYR TYR A .
A 1 176 THR 176 176 THR THR A .
A 1 177 SER 177 177 SER SER A .
A 1 178 ASN 178 178 ASN ASN A .
A 1 179 GLU 179 179 GLU GLU A .
A 1 180 THR 180 180 THR THR A .
A 1 181 THR 181 181 THR THR A .
A 1 182 ASP 182 182 ASP ASP A .
A 1 183 VAL 183 183 VAL VAL A .
A 1 184 THR 184 184 THR THR A .
A 1 185 SER 185 185 SER SER A .
A 1 186 ALA 186 186 ALA ALA A .
A 1 187 GLY 187 187 GLY GLY A .
A 1 188 VAL 188 188 VAL VAL A .
A 1 189 TYR 189 189 TYR TYR A .
A 1 190 PHE 190 190 PHE PHE A .
A 1 191 ASN 191 191 ASN ASN A .
A 1 192 ALA 192 192 ALA ALA A .
A 1 193 GLY 193 193 GLY GLY A .
A 1 194 GLY 194 194 GLY GLY A .
A 1 195 PRO 195 195 PRO PRO A .
A 1 196 ILE 196 196 ILE ILE A .
A 1 197 THR 197 197 THR THR A .
A 1 198 TYR 198 198 TYR TYR A .
A 1 199 LYS 199 199 LYS LYS A .
A 1 200 VAL 200 200 VAL VAL A .
A 1 201 MET 201 201 MET MET A .
A 1 202 ARG 202 202 ARG ARG A .
A 1 203 GLU 203 203 GLU GLU A .
A 1 204 VAL 204 204 VAL VAL A .
A 1 205 LYS 205 205 LYS LYS A .
A 1 206 ALA 206 206 ALA ALA A .
A 1 207 LEU 207 207 LEU LEU A .
A 1 208 ALA 208 208 ALA ALA A .
A 1 209 TYR 209 209 TYR TYR A .
A 1 210 PHE 210 210 PHE PHE A .
A 1 211 VAL 211 211 VAL VAL A .
A 1 212 ASN 212 212 ASN ASN A .
A 1 213 GLY 213 213 GLY GLY A .
A 1 214 THR 214 214 THR THR A .
A 1 215 ALA 215 215 ALA ALA A .
A 1 216 GLN 216 216 GLN GLN A .
A 1 217 ASP 217 217 ASP ASP A .
A 1 218 VAL 218 218 VAL VAL A .
A 1 219 ILE 219 219 ILE ILE A .
A 1 220 LEU 220 220 LEU LEU A .
A 1 221 CYS 221 221 CYS CYS A .
A 1 222 GLY 222 222 GLY GLY A .
A 1 223 GLY 223 223 GLY GLY A .
A 1 224 SER 224 224 SER SER A .
A 1 225 PRO 225 225 PRO PRO A .
A 1 226 ARG 226 226 ARG ARG A .
A 1 227 GLY 227 227 GLY GLY A .
A 1 228 LEU 228 228 LEU LEU A .
A 1 229 LEU 229 229 LEU LEU A .
A 1 230 ALA 230 230 ALA ALA A .
A 1 231 CYS 231 231 CYS CYS A .
A 1 232 GLN 232 232 GLN GLN A .
A 1 233 TYR 233 233 TYR TYR A .
A 1 234 ASN 234 234 ASN ASN A .
A 1 235 THR 235 235 THR THR A .
A 1 236 GLY 236 236 GLY GLY A .
A 1 237 ASN 237 237 ASN ASN A .
A 1 238 PHE 238 238 PHE PHE A .
A 1 239 SER 239 239 SER SER A .
A 1 240 ASP 240 240 ASP ASP A .
A 1 241 GLY 241 241 GLY GLY A .
A 1 242 PHE 242 242 PHE PHE A .
A 1 243 TYR 243 243 TYR TYR A .
A 1 244 PRO 244 244 PRO PRO A .
A 1 245 PHE 245 245 PHE PHE A .
A 1 246 ILE 246 246 ILE ILE A .
A 1 247 ASN 247 247 ASN ASN A .
A 1 248 SER 248 248 SER SER A .
A 1 249 SER 249 249 SER SER A .
A 1 250 LEU 250 250 LEU LEU A .
A 1 251 VAL 251 251 VAL VAL A .
A 1 252 LYS 252 252 LYS LYS A .
A 1 253 GLN 253 253 GLN GLN A .
A 1 254 LYS 254 254 LYS LYS A .
A 1 255 PHE 255 255 PHE PHE A .
A 1 256 ILE 256 256 ILE ILE A .
A 1 257 VAL 257 257 VAL VAL A .
A 1 258 TYR 258 258 TYR TYR A .
A 1 259 ARG 259 259 ARG ARG A .
A 1 260 GLU 260 260 GLU GLU A .
A 1 261 ASN 261 261 ASN ASN A .
A 1 262 SER 262 262 SER SER A .
A 1 263 VAL 263 263 VAL VAL A .
A 1 264 ASN 264 264 ASN ASN A .
A 1 265 THR 265 265 THR THR A .
A 1 266 THR 266 266 THR THR A .
A 1 267 PHE 267 267 PHE PHE A .
A 1 268 THR 268 268 THR THR A .
A 1 269 LEU 269 269 LEU LEU A .
A 1 270 HIS 270 270 HIS HIS A .
A 1 271 TYR 271 271 TYR TYR A .
A 1 272 PHE 272 272 PHE PHE A .
A 1 273 SER 273 273 SER SER A .
A 1 274 PHE 274 274 PHE PHE A .
A 1 275 HIS 275 275 HIS HIS A .
A 1 276 ASN 276 276 ASN ASN A .
A 1 277 GLU 277 277 GLU GLU A .
A 1 278 THR 278 278 THR THR A .
A 1 279 GLY 279 279 GLY GLY A .
A 1 280 ALA 280 280 ALA ALA A .
A 1 281 ASN 281 281 ASN ASN A .
A 1 282 PRO 282 282 PRO PRO A .
A 1 283 ASN 283 283 ASN ASN A .
A 1 284 PRO 284 284 PRO PRO A .
A 1 285 SER 285 285 SER SER A .
A 1 286 GLY 286 286 GLY GLY A .
A 1 287 VAL 287 287 VAL VAL A .
A 1 288 GLN 288 288 GLN GLN A .
A 1 289 ASN 289 289 ASN ASN A .
A 1 290 ILE 290 290 ILE ILE A .
A 1 291 GLN 291 291 GLN GLN A .
A 1 292 ILE 292 292 ILE ILE A .
A 1 293 TYR 293 293 TYR TYR A .
A 1 294 GLN 294 294 GLN GLN A .
A 1 295 THR 295 295 THR THR A .
A 1 296 GLN 296 296 GLN GLN A .
A 1 297 THR 297 297 THR THR A .
A 1 298 ALA 298 298 ALA ALA A .
A 1 299 GLN 299 299 GLN GLN A .
A 1 300 SER 300 300 SER SER A .
A 1 301 GLY 301 301 GLY GLY A .
A 1 302 TYR 302 302 TYR TYR A .
A 1 303 TYR 303 303 TYR TYR A .
A 1 304 ASN 304 304 ASN ASN A .
A 1 305 PHE 305 305 PHE PHE A .
A 1 306 ASN 306 306 ASN ASN A .
A 1 307 PHE 307 307 PHE PHE A .
A 1 308 SER 308 308 SER SER A .
A 1 309 PHE 309 309 PHE PHE A .
A 1 310 LEU 310 310 LEU LEU A .
A 1 311 SER 311 311 SER SER A .
A 1 312 SER 312 312 SER SER A .
A 1 313 PHE 313 313 PHE PHE A .
A 1 314 VAL 314 314 VAL VAL A .
A 1 315 TYR 315 315 TYR TYR A .
A 1 316 LYS 316 316 LYS LYS A .
A 1 317 GLU 317 317 GLU GLU A .
A 1 318 SER 318 318 SER SER A .
A 1 319 ASN 319 319 ASN ASN A .
A 1 320 PHE 320 320 PHE PHE A .
A 1 321 MET 321 321 MET MET A .
A 1 322 TYR 322 322 TYR TYR A .
A 1 323 GLY 323 323 GLY GLY A .
A 1 324 SER 324 324 SER SER A .
A 1 325 TYR 325 325 TYR TYR A .
A 1 326 HIS 326 326 HIS HIS A .
A 1 327 PRO 327 327 PRO PRO A .
A 1 328 SER 328 328 SER SER A .
A 1 329 CYS 329 329 CYS CYS A .
A 1 330 ILE 330 330 ILE ILE A .
A 1 331 PHE 331 331 PHE PHE A .
A 1 332 ARG 332 332 ARG ARG A .
A 1 333 LEU 333 333 LEU LEU A .
A 1 334 GLU 334 334 GLU GLU A .
A 1 335 THR 335 335 THR THR A .
A 1 336 ILE 336 336 ILE ILE A .
A 1 337 ASN 337 337 ASN ASN A .
A 1 338 ASN 338 338 ASN ASN A .
A 1 339 GLY 339 339 GLY GLY A .
A 1 340 TRP 340 340 TRP TRP A .
A 1 341 GLY 341 341 GLY GLY A .
A 1 342 PHE 342 342 PHE PHE A .
A 1 343 ASN 343 343 ASN ASN A .
A 1 344 SER 344 344 SER SER A .
A 1 345 LEU 345 345 LEU LEU A .
A 1 346 SER 346 346 SER SER A .
A 1 347 VAL 347 347 VAL VAL A .
A 1 348 SER 348 348 SER SER A .
A 1 349 PHE 349 349 PHE PHE A .
A 1 350 ALA 350 350 ALA ALA A .
A 1 351 TYR 351 351 TYR TYR A .
A 1 352 GLY 352 352 GLY GLY A .
A 1 353 PRO 353 353 PRO PRO A .
A 1 354 LEU 354 354 LEU LEU A .
A 1 355 GLN 355 355 GLN GLN A .
A 1 356 GLY 356 356 GLY GLY A .
A 1 357 GLY 357 357 GLY GLY A .
A 1 358 CYS 358 358 CYS CYS A .
A 1 359 LYS 359 359 LYS LYS A .
A 1 360 GLN 360 360 GLN GLN A .
A 1 361 SER 361 361 SER SER A .
A 1 362 VAL 362 362 VAL VAL A .
A 1 363 PHE 363 363 PHE PHE A .
A 1 364 SER 364 364 SER SER A .
A 1 365 GLY 365 365 GLY GLY A .
A 1 366 ARG 366 366 ARG ARG A .
A 1 367 ALA 367 367 ALA ALA A .
A 1 368 THR 368 368 THR THR A .
A 1 369 CYS 369 369 CYS CYS A .
A 1 370 CYS 370 370 CYS CYS A .
A 1 371 TYR 371 371 TYR TYR A .
A 1 372 ALA 372 372 ALA ALA A .
A 1 373 TYR 373 373 TYR TYR A .
A 1 374 SER 374 374 SER SER A .
A 1 375 TYR 375 375 TYR TYR A .
A 1 376 GLY 376 376 GLY GLY A .
A 1 377 GLY 377 377 GLY GLY A .
A 1 378 PRO 378 378 PRO PRO A .
A 1 379 SER 379 379 SER SER A .
A 1 380 LEU 380 380 LEU LEU A .
A 1 381 CYS 381 381 CYS CYS A .
A 1 382 LYS 382 382 LYS LYS A .
A 1 383 GLY 383 383 GLY GLY A .
A 1 384 VAL 384 384 VAL VAL A .
A 1 385 TYR 385 385 TYR TYR A .
A 1 386 LEU 386 386 LEU LEU A .
A 1 387 GLY 387 387 GLY GLY A .
A 1 388 GLU 388 388 GLU GLU A .
A 1 389 LEU 389 389 LEU LEU A .
A 1 390 LYS 390 390 LYS LYS A .
A 1 391 SER 391 391 SER SER A .
A 1 392 ASP 392 392 ASP ASP A .
A 1 393 PHE 393 393 PHE PHE A .
A 1 394 GLU 394 394 GLU GLU A .
A 1 395 CYS 395 395 CYS CYS A .
A 1 396 GLY 396 396 GLY GLY A .
A 1 397 LEU 397 397 LEU LEU A .
A 1 398 LEU 398 398 LEU LEU A .
A 1 399 VAL 399 399 VAL VAL A .
A 1 400 TYR 400 400 TYR TYR A .
A 1 401 VAL 401 401 VAL VAL A .
A 1 402 THR 402 402 THR THR A .
A 1 403 LYS 403 403 LYS LYS A .
A 1 404 SER 404 404 SER SER A .
A 1 405 ASP 405 405 ASP ASP A .
A 1 406 GLY 406 406 GLY GLY A .
A 1 407 SER 407 407 SER SER A .
A 1 408 ARG 408 408 ARG ARG A .
A 1 409 ILE 409 409 ILE ILE A .
A 1 410 GLN 410 410 GLN GLN A .
A 1 411 THR 411 411 THR THR A .
A 1 412 ALA 412 412 ALA ALA A .
A 1 413 THR 413 413 THR THR A .
A 1 414 GLN 414 414 GLN GLN A .
A 1 415 PRO 415 415 PRO PRO A .
A 1 416 PRO 416 416 PRO PRO A .
A 1 417 VAL 417 417 VAL VAL A .
A 1 418 ILE 418 418 ILE ILE A .
A 1 419 THR 419 419 THR THR A .
A 1 420 GLN 420 420 GLN GLN A .
A 1 421 HIS 421 421 HIS HIS A .
A 1 422 ILE 422 422 ILE ILE A .
A 1 423 TYR 423 423 TYR TYR A .
A 1 424 LYS 424 424 LYS LYS A .
A 1 425 ASN 425 425 ASN ASN A .
A 1 426 ILE 426 426 ILE ILE A .
A 1 427 THR 427 427 THR THR A .
A 1 428 LEU 428 428 LEU LEU A .
A 1 429 ASN 429 429 ASN ASN A .
A 1 430 THR 430 430 THR THR A .
A 1 431 CYS 431 431 CYS CYS A .
A 1 432 VAL 432 432 VAL VAL A .
A 1 433 ASP 433 433 ASP ASP A .
A 1 434 TYR 434 434 TYR TYR A .
A 1 435 ASN 435 435 ASN ASN A .
A 1 436 ILE 436 436 ILE ILE A .
A 1 437 TYR 437 437 TYR TYR A .
A 1 438 GLY 438 438 GLY GLY A .
A 1 439 ARG 439 439 ARG ARG A .
A 1 440 THR 440 440 THR THR A .
A 1 441 GLY 441 441 GLY GLY A .
A 1 442 GLN 442 442 GLN GLN A .
A 1 443 GLY 443 443 GLY GLY A .
A 1 444 PHE 444 444 PHE PHE A .
A 1 445 ILE 445 445 ILE ILE A .
A 1 446 THR 446 446 THR THR A .
A 1 447 ASN 447 447 ASN ASN A .
A 1 448 VAL 448 448 VAL VAL A .
A 1 449 THR 449 449 THR THR A .
A 1 450 ASP 450 450 ASP ASP A .
A 1 451 SER 451 451 SER SER A .
A 1 452 ALA 452 452 ALA ALA A .
A 1 453 VAL 453 453 VAL VAL A .
A 1 454 SER 454 454 SER SER A .
A 1 455 TYR 455 455 TYR TYR A .
A 1 456 ASN 456 456 ASN ASN A .
A 1 457 TYR 457 457 TYR TYR A .
A 1 458 LEU 458 458 LEU LEU A .
A 1 459 ALA 459 459 ALA ALA A .
A 1 460 ASP 460 460 ASP ASP A .
A 1 461 ALA 461 461 ALA ALA A .
A 1 462 GLY 462 462 GLY GLY A .
A 1 463 LEU 463 463 LEU LEU A .
A 1 464 ALA 464 464 ALA ALA A .
A 1 465 ILE 465 465 ILE ILE A .
A 1 466 LEU 466 466 LEU LEU A .
A 1 467 ASP 467 467 ASP ASP A .
A 1 468 THR 468 468 THR THR A .
A 1 469 SER 469 469 SER SER A .
A 1 470 GLY 470 470 GLY GLY A .
A 1 471 SER 471 471 SER SER A .
A 1 472 ILE 472 472 ILE ILE A .
A 1 473 ASP 473 473 ASP ASP A .
A 1 474 ILE 474 474 ILE ILE A .
A 1 475 PHE 475 475 PHE PHE A .
A 1 476 VAL 476 476 VAL VAL A .
A 1 477 VAL 477 477 VAL VAL A .
A 1 478 GLN 478 478 GLN GLN A .
A 1 479 GLY 479 479 GLY GLY A .
A 1 480 GLU 480 480 GLU GLU A .
A 1 481 TYR 481 481 TYR TYR A .
A 1 482 GLY 482 482 GLY GLY A .
A 1 483 LEU 483 483 LEU LEU A .
A 1 484 THR 484 484 THR THR A .
A 1 485 TYR 485 485 TYR TYR A .
A 1 486 TYR 486 486 TYR TYR A .
A 1 487 LYS 487 487 LYS LYS A .
A 1 488 VAL 488 488 VAL VAL A .
A 1 489 ASN 489 489 ASN ASN A .
A 1 490 PRO 490 490 PRO PRO A .
A 1 491 CYS 491 491 CYS CYS A .
A 1 492 GLU 492 492 GLU GLU A .
A 1 493 ASP 493 493 ASP ASP A .
A 1 494 VAL 494 494 VAL VAL A .
A 1 495 ASN 495 495 ASN ASN A .
A 1 496 GLN 496 496 GLN GLN A .
A 1 497 GLN 497 497 GLN GLN A .
A 1 498 PHE 498 498 PHE PHE A .
A 1 499 VAL 499 499 VAL VAL A .
A 1 500 VAL 500 500 VAL VAL A .
A 1 501 SER 501 501 SER SER A .
A 1 502 GLY 502 502 GLY GLY A .
A 1 503 GLY 503 503 GLY GLY A .
A 1 504 GLN 504 504 GLN GLN A .
A 1 505 LEU 505 505 LEU LEU A .
A 1 506 VAL 506 506 VAL VAL A .
A 1 507 GLY 507 507 GLY GLY A .
A 1 508 ILE 508 508 ILE ILE A .
A 1 509 LEU 509 509 LEU LEU A .
A 1 510 THR 510 510 THR THR A .
A 1 511 SER 511 511 SER SER A .
A 1 512 ARG 512 512 ARG ARG A .
A 1 513 ASN 513 513 ASN ASN A .
A 1 514 GLU 514 514 GLU GLU A .
A 1 515 PRO 515 515 PRO PRO A .
A 1 516 GLY 516 516 GLY GLY A .
A 1 517 THR 517 517 THR THR A .
A 1 518 GLN 518 518 GLN GLN A .
A 1 519 LEU 519 519 LEU LEU A .
A 1 520 LEU 520 520 LEU LEU A .
A 1 521 GLU 521 521 GLU GLU A .
A 1 522 ASN 522 522 ASN ASN A .
A 1 523 GLN 523 523 GLN GLN A .
A 1 524 PHE 524 524 PHE PHE A .
A 1 525 TYR 525 525 TYR TYR A .
A 1 526 ILE 526 526 ILE ILE A .
A 1 527 LYS 527 527 LYS LYS A .
A 1 528 ILE 528 528 ILE ILE A .
A 1 529 THR 529 529 THR THR A .
A 1 530 ASN 530 530 ASN ASN A .
A 1 531 GLY 531 531 GLY GLY A .
A 1 532 THR 532 532 THR THR A .
A 1 533 ARG 533 533 ARG ARG A .
A 1 534 ARG 534 534 ARG ARG A .
A 1 535 PHE 535 535 PHE PHE A .
A 1 536 ARG 536 536 ARG ARG A .
A 1 537 ARG 537 537 ARG ARG A .
A 1 538 SER 538 538 SER SER A .
A 1 539 ILE 539 539 ILE ILE A .
A 1 540 THR 540 540 THR THR A .
A 1 541 GLU 541 541 GLU GLU A .
A 1 542 LYS 542 542 LYS LYS A .
A 1 543 VAL 543 543 VAL VAL A .
A 1 544 ALA 544 544 ALA ALA A .
A 1 545 ASN 545 545 ASN ASN A .
A 1 546 CYS 546 546 CYS CYS A .
A 1 547 PRO 547 547 PRO PRO A .
A 1 548 TYR 548 548 TYR TYR A .
A 1 549 VAL 549 549 VAL VAL A .
A 1 550 SER 550 550 SER SER A .
A 1 551 TYR 551 551 TYR TYR A .
A 1 552 GLY 552 552 GLY GLY A .
A 1 553 LYS 553 553 LYS LYS A .
A 1 554 PHE 554 554 PHE PHE A .
A 1 555 CYS 555 555 CYS CYS A .
A 1 556 ILE 556 556 ILE ILE A .
A 1 557 LYS 557 557 LYS LYS A .
A 1 558 PRO 558 558 PRO PRO A .
A 1 559 ASP 559 559 ASP ASP A .
A 1 560 GLY 560 560 GLY GLY A .
A 1 561 SER 561 561 SER SER A .
A 1 562 ILE 562 562 ILE ILE A .
A 1 563 ALA 563 563 ALA ALA A .
A 1 564 THR 564 564 THR THR A .
A 1 565 ILE 565 565 ILE ILE A .
A 1 566 VAL 566 566 VAL VAL A .
A 1 567 PRO 567 567 PRO PRO A .
A 1 568 LYS 568 568 LYS LYS A .
A 1 569 GLN 569 569 GLN GLN A .
A 1 570 LEU 570 570 LEU LEU A .
A 1 571 GLU 571 571 GLU GLU A .
A 1 572 GLN 572 572 GLN GLN A .
A 1 573 PHE 573 573 PHE PHE A .
A 1 574 VAL 574 574 VAL VAL A .
A 1 575 ALA 575 575 ALA ALA A .
A 1 576 PRO 576 576 PRO PRO A .
A 1 577 LEU 577 577 LEU LEU A .
A 1 578 LEU 578 578 LEU LEU A .
A 1 579 ASN 579 579 ASN ASN A .
A 1 580 VAL 580 580 VAL VAL A .
A 1 581 THR 581 581 THR THR A .
A 1 582 GLU 582 582 GLU GLU A .
A 1 583 ASN 583 583 ASN ASN A .
A 1 584 VAL 584 584 VAL VAL A .
A 1 585 LEU 585 585 LEU LEU A .
A 1 586 ILE 586 586 ILE ILE A .
A 1 587 PRO 587 587 PRO PRO A .
A 1 588 ASN 588 588 ASN ASN A .
A 1 589 SER 589 589 SER SER A .
A 1 590 PHE 590 590 PHE PHE A .
A 1 591 ASN 591 591 ASN ASN A .
A 1 592 LEU 592 592 LEU LEU A .
A 1 593 THR 593 593 THR THR A .
A 1 594 VAL 594 594 VAL VAL A .
A 1 595 THR 595 595 THR THR A .
A 1 596 ASP 596 596 ASP ASP A .
A 1 597 GLU 597 597 GLU GLU A .
A 1 598 TYR 598 598 TYR TYR A .
A 1 599 ILE 599 599 ILE ILE A .
A 1 600 GLN 600 600 GLN GLN A .
A 1 601 THR 601 601 THR THR A .
A 1 602 ARG 602 602 ARG ARG A .
A 1 603 MET 603 603 MET MET A .
A 1 604 ASP 604 604 ASP ASP A .
A 1 605 LYS 605 605 LYS LYS A .
A 1 606 VAL 606 606 VAL VAL A .
A 1 607 GLN 607 607 GLN GLN A .
A 1 608 ILE 608 608 ILE ILE A .
A 1 609 ASN 609 609 ASN ASN A .
A 1 610 CYS 610 610 CYS CYS A .
A 1 611 LEU 611 611 LEU LEU A .
A 1 612 GLN 612 612 GLN GLN A .
A 1 613 TYR 613 613 TYR TYR A .
A 1 614 VAL 614 614 VAL VAL A .
A 1 615 CYS 615 615 CYS CYS A .
A 1 616 GLY 616 616 GLY GLY A .
A 1 617 ASN 617 617 ASN ASN A .
A 1 618 SER 618 618 SER SER A .
A 1 619 LEU 619 619 LEU LEU A .
A 1 620 ASP 620 620 ASP ASP A .
A 1 621 CYS 621 621 CYS CYS A .
A 1 622 ARG 622 622 ARG ARG A .
A 1 623 GLU 623 623 GLU GLU A .
A 1 624 LEU 624 624 LEU LEU A .
A 1 625 PHE 625 625 PHE PHE A .
A 1 626 GLN 626 626 GLN GLN A .
A 1 627 GLN 627 627 GLN GLN A .
A 1 628 TYR 628 628 TYR TYR A .
A 1 629 GLY 629 629 GLY GLY A .
A 1 630 PRO 630 630 PRO PRO A .
A 1 631 VAL 631 631 VAL VAL A .
A 1 632 CYS 632 632 CYS CYS A .
A 1 633 ASP 633 633 ASP ASP A .
A 1 634 ASN 634 634 ASN ASN A .
A 1 635 ILE 635 635 ILE ILE A .
A 1 636 LEU 636 636 LEU LEU A .
A 1 637 SER 637 637 SER SER A .
A 1 638 VAL 638 638 VAL VAL A .
A 1 639 VAL 639 639 VAL VAL A .
A 1 640 ASN 640 640 ASN ASN A .
A 1 641 SER 641 641 SER SER A .
A 1 642 VAL 642 642 VAL VAL A .
A 1 643 GLY 643 643 GLY GLY A .
A 1 644 LYS 644 644 LYS LYS A .
A 1 645 LYS 645 645 LYS LYS A .
A 1 646 GLU 646 646 GLU GLU A .
A 1 647 ASP 647 647 ASP ASP A .
A 1 648 MET 648 648 MET MET A .
A 1 649 GLU 649 649 GLU GLU A .
A 1 650 LEU 650 650 LEU LEU A .
A 1 651 LEU 651 651 LEU LEU A .
A 1 652 ASN 652 652 ASN ASN A .
A 1 653 PHE 653 653 PHE PHE A .
A 1 654 TYR 654 654 TYR TYR A .
A 1 655 SER 655 655 SER SER A .
A 1 656 SER 656 656 SER SER A .
A 1 657 THR 657 657 THR THR A .
A 1 658 LYS 658 658 LYS LYS A .
A 1 659 PRO 659 659 PRO PRO A .
A 1 660 ALA 660 660 ALA ALA A .
A 1 661 GLY 661 661 GLY GLY A .
A 1 662 PHE 662 662 PHE PHE A .
A 1 663 ASN 663 663 ASN ASN A .
A 1 664 THR 664 664 THR THR A .
A 1 665 PRO 665 665 PRO PRO A .
A 1 666 VAL 666 666 VAL VAL A .
A 1 667 LEU 667 667 LEU LEU A .
A 1 668 SER 668 668 SER SER A .
A 1 669 ASN 669 669 ASN ASN A .
A 1 670 VAL 670 670 VAL VAL A .
A 1 671 SER 671 671 SER SER A .
A 1 672 THR 672 672 THR THR A .
A 1 673 GLY 673 673 GLY GLY A .
A 1 674 GLU 674 674 GLU GLU A .
A 1 675 PHE 675 675 PHE PHE A .
A 1 676 ASN 676 676 ASN ASN A .
A 1 677 ILE 677 677 ILE ILE A .
A 1 678 SER 678 678 SER SER A .
A 1 679 LEU 679 679 LEU LEU A .
A 1 680 LEU 680 680 LEU LEU A .
A 1 681 LEU 681 681 LEU LEU A .
A 1 682 THR 682 682 THR THR A .
A 1 683 THR 683 683 THR THR A .
A 1 684 PRO 684 684 PRO PRO A .
A 1 685 SER 685 685 SER SER A .
A 1 686 SER 686 686 SER SER A .
A 1 687 PRO 687 687 PRO PRO A .
A 1 688 ARG 688 688 ARG ARG A .
A 1 689 ARG 689 689 ARG ARG A .
A 1 690 ARG 690 690 ARG ARG A .
A 1 691 SER 691 691 SER SER A .
A 1 692 PHE 692 692 PHE PHE A .
A 1 693 ILE 693 693 ILE ILE A .
A 1 694 GLU 694 694 GLU GLU A .
A 1 695 ASP 695 695 ASP ASP A .
A 1 696 LEU 696 696 LEU LEU A .
A 1 697 LEU 697 697 LEU LEU A .
A 1 698 PHE 698 698 PHE PHE A .
A 1 699 THR 699 699 THR THR A .
A 1 700 SER 700 700 SER SER A .
A 1 701 VAL 701 701 VAL VAL A .
A 1 702 GLU 702 702 GLU GLU A .
A 1 703 SER 703 703 SER SER A .
A 1 704 VAL 704 704 VAL VAL A .
A 1 705 GLY 705 705 GLY GLY A .
A 1 706 LEU 706 706 LEU LEU A .
A 1 707 PRO 707 707 PRO PRO A .
A 1 708 THR 708 708 THR THR A .
A 1 709 ASP 709 709 ASP ASP A .
A 1 710 ASP 710 710 ASP ASP A .
A 1 711 ALA 711 711 ALA ALA A .
A 1 712 TYR 712 712 TYR TYR A .
A 1 713 LYS 713 713 LYS LYS A .
A 1 714 ASN 714 714 ASN ASN A .
A 1 715 CYS 715 715 CYS CYS A .
A 1 716 THR 716 716 THR THR A .
A 1 717 ALA 717 717 ALA ALA A .
A 1 718 GLY 718 718 GLY GLY A .
A 1 719 PRO 719 719 PRO PRO A .
A 1 720 LEU 720 720 LEU LEU A .
A 1 721 GLY 721 721 GLY GLY A .
A 1 722 PHE 722 722 PHE PHE A .
A 1 723 LEU 723 723 LEU LEU A .
A 1 724 LYS 724 724 LYS LYS A .
A 1 725 ASP 725 725 ASP ASP A .
A 1 726 LEU 726 726 LEU LEU A .
A 1 727 ALA 727 727 ALA ALA A .
A 1 728 CYS 728 728 CYS CYS A .
A 1 729 ALA 729 729 ALA ALA A .
A 1 730 ARG 730 730 ARG ARG A .
A 1 731 GLU 731 731 GLU GLU A .
A 1 732 TYR 732 732 TYR TYR A .
A 1 733 ASN 733 733 ASN ASN A .
A 1 734 GLY 734 734 GLY GLY A .
A 1 735 LEU 735 735 LEU LEU A .
A 1 736 LEU 736 736 LEU LEU A .
A 1 737 VAL 737 737 VAL VAL A .
A 1 738 LEU 738 738 LEU LEU A .
A 1 739 PRO 739 739 PRO PRO A .
A 1 740 PRO 740 740 PRO PRO A .
A 1 741 ILE 741 741 ILE ILE A .
A 1 742 ILE 742 742 ILE ILE A .
A 1 743 THR 743 743 THR THR A .
A 1 744 ALA 744 744 ALA ALA A .
A 1 745 GLU 745 745 GLU GLU A .
A 1 746 MET 746 746 MET MET A .
A 1 747 GLN 747 747 GLN GLN A .
A 1 748 THR 748 748 THR THR A .
A 1 749 LEU 749 749 LEU LEU A .
A 1 750 TYR 750 750 TYR TYR A .
A 1 751 THR 751 751 THR THR A .
A 1 752 SER 752 752 SER SER A .
A 1 753 SER 753 753 SER SER A .
A 1 754 LEU 754 754 LEU LEU A .
A 1 755 VAL 755 755 VAL VAL A .
A 1 756 ALA 756 756 ALA ALA A .
A 1 757 SER 757 757 SER SER A .
A 1 758 MET 758 758 MET MET A .
A 1 759 ALA 759 759 ALA ALA A .
A 1 760 PHE 760 760 PHE PHE A .
A 1 761 GLY 761 761 GLY GLY A .
A 1 762 GLY 762 762 GLY GLY A .
A 1 763 ILE 763 763 ILE ILE A .
A 1 764 THR 764 764 THR THR A .
A 1 765 ALA 765 765 ALA ALA A .
A 1 766 ALA 766 766 ALA ALA A .
A 1 767 GLY 767 767 GLY GLY A .
A 1 768 ALA 768 768 ALA ALA A .
A 1 769 ILE 769 769 ILE ILE A .
A 1 770 PRO 770 770 PRO PRO A .
A 1 771 PHE 771 771 PHE PHE A .
A 1 772 ALA 772 772 ALA ALA A .
A 1 773 THR 773 773 THR THR A .
A 1 774 GLN 774 774 GLN GLN A .
A 1 775 LEU 775 775 LEU LEU A .
A 1 776 GLN 776 776 GLN GLN A .
A 1 777 ALA 777 777 ALA ALA A .
A 1 778 ARG 778 778 ARG ARG A .
A 1 779 ILE 779 779 ILE ILE A .
A 1 780 ASN 780 780 ASN ASN A .
A 1 781 HIS 781 781 HIS HIS A .
A 1 782 LEU 782 782 LEU LEU A .
A 1 783 GLY 783 783 GLY GLY A .
A 1 784 ILE 784 784 ILE ILE A .
A 1 785 THR 785 785 THR THR A .
A 1 786 GLN 786 786 GLN GLN A .
A 1 787 SER 787 787 SER SER A .
A 1 788 LEU 788 788 LEU LEU A .
A 1 789 LEU 789 789 LEU LEU A .
A 1 790 LEU 790 790 LEU LEU A .
A 1 791 LYS 791 791 LYS LYS A .
A 1 792 ASN 792 792 ASN ASN A .
A 1 793 GLN 793 793 GLN GLN A .
A 1 794 GLU 794 794 GLU GLU A .
A 1 795 LYS 795 795 LYS LYS A .
A 1 796 ILE 796 796 ILE ILE A .
A 1 797 ALA 797 797 ALA ALA A .
A 1 798 ALA 798 798 ALA ALA A .
A 1 799 SER 799 799 SER SER A .
A 1 800 PHE 800 800 PHE PHE A .
A 1 801 ASN 801 801 ASN ASN A .
A 1 802 LYS 802 802 LYS LYS A .
A 1 803 ALA 803 803 ALA ALA A .
A 1 804 ILE 804 804 ILE ILE A .
A 1 805 GLY 805 805 GLY GLY A .
A 1 806 ARG 806 806 ARG ARG A .
A 1 807 MET 807 807 MET MET A .
A 1 808 GLN 808 808 GLN GLN A .
A 1 809 GLU 809 809 GLU GLU A .
A 1 810 GLY 810 810 GLY GLY A .
A 1 811 PHE 811 811 PHE PHE A .
A 1 812 ARG 812 812 ARG ARG A .
A 1 813 SER 813 813 SER SER A .
A 1 814 THR 814 814 THR THR A .
A 1 815 SER 815 815 SER SER A .
A 1 816 LEU 816 816 LEU LEU A .
A 1 817 ALA 817 817 ALA ALA A .
A 1 818 LEU 818 818 LEU LEU A .
A 1 819 GLN 819 819 GLN GLN A .
A 1 820 GLN 820 820 GLN GLN A .
A 1 821 ILE 821 821 ILE ILE A .
A 1 822 GLN 822 822 GLN GLN A .
A 1 823 ASP 823 823 ASP ASP A .
A 1 824 VAL 824 824 VAL VAL A .
A 1 825 VAL 825 825 VAL VAL A .
A 1 826 ASN 826 826 ASN ASN A .
A 1 827 LYS 827 827 LYS LYS A .
A 1 828 GLN 828 828 GLN GLN A .
A 1 829 SER 829 829 SER SER A .
A 1 830 ALA 830 830 ALA ALA A .
A 1 831 ILE 831 831 ILE ILE A .
A 1 832 LEU 832 832 LEU LEU A .
A 1 833 THR 833 833 THR THR A .
A 1 834 GLU 834 834 GLU GLU A .
A 1 835 THR 835 835 THR THR A .
A 1 836 MET 836 836 MET MET A .
A 1 837 ALA 837 837 ALA ALA A .
A 1 838 SER 838 838 SER SER A .
A 1 839 LEU 839 839 LEU LEU A .
A 1 840 ILE 840 840 ILE ILE A .
A 1 841 LYS 841 841 LYS LYS A .
A 1 842 ASN 842 842 ASN ASN A .
A 1 843 PHE 843 843 PHE PHE A .
A 1 844 GLY 844 844 GLY GLY A .
A 1 845 ALA 845 845 ALA ALA A .
A 1 846 ILE 846 846 ILE ILE A .
A 1 847 SER 847 847 SER SER A .
A 1 848 THR 848 848 THR THR A .
A 1 849 MET 849 849 MET MET A .
A 1 850 ILE 850 850 ILE ILE A .
A 1 851 GLN 851 851 GLN GLN A .
A 1 852 GLU 852 852 GLU GLU A .
A 1 853 ILE 853 853 ILE ILE A .
A 1 854 TYR 854 854 TYR TYR A .
A 1 855 GLN 855 855 GLN GLN A .
A 1 856 GLN 856 856 GLN GLN A .
A 1 857 PHE 857 857 PHE PHE A .
A 1 858 ASP 858 858 ASP ASP A .
A 1 859 ALA 859 859 ALA ALA A .
A 1 860 ILE 860 860 ILE ILE A .
A 1 861 GLN 861 861 GLN GLN A .
A 1 862 ALA 862 862 ALA ALA A .
A 1 863 ASN 863 863 ASN ASN A .
A 1 864 ALA 864 864 ALA ALA A .
A 1 865 GLN 865 865 GLN GLN A .
A 1 866 VAL 866 866 VAL VAL A .
A 1 867 ASP 867 867 ASP ASP A .
A 1 868 ARG 868 868 ARG ARG A .
A 1 869 LEU 869 869 LEU LEU A .
A 1 870 ILE 870 870 ILE ILE A .
A 1 871 THR 871 871 THR THR A .
A 1 872 GLY 872 872 GLY GLY A .
A 1 873 ARG 873 873 ARG ARG A .
A 1 874 LEU 874 874 LEU LEU A .
A 1 875 SER 875 875 SER SER A .
A 1 876 SER 876 876 SER SER A .
A 1 877 LEU 877 877 LEU LEU A .
A 1 878 SER 878 878 SER SER A .
A 1 879 VAL 879 879 VAL VAL A .
A 1 880 LEU 880 880 LEU LEU A .
A 1 881 ALA 881 881 ALA ALA A .
A 1 882 SER 882 882 SER SER A .
A 1 883 ALA 883 883 ALA ALA A .
A 1 884 LYS 884 884 LYS LYS A .
A 1 885 GLN 885 885 GLN GLN A .
A 1 886 ALA 886 886 ALA ALA A .
A 1 887 GLU 887 887 GLU GLU A .
A 1 888 HIS 888 888 HIS HIS A .
A 1 889 ILE 889 889 ILE ILE A .
A 1 890 ARG 890 890 ARG ARG A .
A 1 891 VAL 891 891 VAL VAL A .
A 1 892 SER 892 892 SER SER A .
A 1 893 GLN 893 893 GLN GLN A .
A 1 894 GLN 894 894 GLN GLN A .
A 1 895 ARG 895 895 ARG ARG A .
A 1 896 GLU 896 896 GLU GLU A .
A 1 897 LEU 897 897 LEU LEU A .
A 1 898 ALA 898 898 ALA ALA A .
A 1 899 THR 899 899 THR THR A .
A 1 900 GLN 900 900 GLN GLN A .
A 1 901 LYS 901 901 LYS LYS A .
A 1 902 ILE 902 902 ILE ILE A .
A 1 903 ASN 903 903 ASN ASN A .
A 1 904 GLU 904 904 GLU GLU A .
A 1 905 CYS 905 905 CYS CYS A .
A 1 906 VAL 906 906 VAL VAL A .
A 1 907 LYS 907 907 LYS LYS A .
A 1 908 SER 908 908 SER SER A .
A 1 909 GLN 909 909 GLN GLN A .
A 1 910 SER 910 910 SER SER A .
A 1 911 ASN 911 911 ASN ASN A .
A 1 912 ARG 912 912 ARG ARG A .
A 1 913 TYR 913 913 TYR TYR A .
A 1 914 SER 914 914 SER SER A .
A 1 915 PHE 915 915 PHE PHE A .
A 1 916 CYS 916 916 CYS CYS A .
A 1 917 GLY 917 917 GLY GLY A .
A 1 918 ASN 918 918 ASN ASN A .
A 1 919 GLY 919 919 GLY GLY A .
A 1 920 ARG 920 920 ARG ARG A .
A 1 921 HIS 921 921 HIS HIS A .
A 1 922 VAL 922 922 VAL VAL A .
A 1 923 LEU 923 923 LEU LEU A .
A 1 924 THR 924 924 THR THR A .
A 1 925 ILE 925 925 ILE ILE A .
A 1 926 PRO 926 926 PRO PRO A .
A 1 927 GLN 927 927 GLN GLN A .
A 1 928 ASN 928 928 ASN ASN A .
A 1 929 ALA 929 929 ALA ALA A .
A 1 930 PRO 930 930 PRO PRO A .
A 1 931 ASN 931 931 ASN ASN A .
A 1 932 GLY 932 932 GLY GLY A .
A 1 933 ILE 933 933 ILE ILE A .
A 1 934 VAL 934 934 VAL VAL A .
A 1 935 PHE 935 935 PHE PHE A .
A 1 936 ILE 936 936 ILE ILE A .
A 1 937 HIS 937 937 HIS HIS A .
A 1 938 PHE 938 938 PHE PHE A .
A 1 939 SER 939 939 SER SER A .
A 1 940 TYR 940 940 TYR TYR A .
A 1 941 THR 941 941 THR THR A .
A 1 942 PRO 942 942 PRO PRO A .
A 1 943 ASP 943 943 ASP ASP A .
A 1 944 SER 944 944 SER SER A .
A 1 945 PHE 945 945 PHE PHE A .
A 1 946 VAL 946 946 VAL VAL A .
A 1 947 ASN 947 947 ASN ASN A .
A 1 948 VAL 948 948 VAL VAL A .
A 1 949 THR 949 949 THR THR A .
A 1 950 ALA 950 950 ALA ALA A .
A 1 951 ILE 951 951 ILE ILE A .
A 1 952 VAL 952 952 VAL VAL A .
A 1 953 GLY 953 953 GLY GLY A .
A 1 954 PHE 954 954 PHE PHE A .
A 1 955 CYS 955 955 CYS CYS A .
A 1 956 VAL 956 956 VAL VAL A .
A 1 957 LYS 957 957 LYS LYS A .
A 1 958 PRO 958 958 PRO PRO A .
A 1 959 ALA 959 959 ALA ALA A .
A 1 960 ASN 960 960 ASN ASN A .
A 1 961 ALA 961 961 ALA ALA A .
A 1 962 SER 962 962 SER SER A .
A 1 963 GLN 963 963 GLN GLN A .
A 1 964 TYR 964 964 TYR TYR A .
A 1 965 ALA 965 965 ALA ALA A .
A 1 966 ILE 966 966 ILE ILE A .
A 1 967 VAL 967 967 VAL VAL A .
A 1 968 PRO 968 968 PRO PRO A .
A 1 969 VAL 969 969 VAL VAL A .
A 1 970 ASN 970 970 ASN ASN A .
A 1 971 GLY 971 971 GLY GLY A .
A 1 972 ARG 972 972 ARG ARG A .
A 1 973 GLY 973 973 GLY GLY A .
A 1 974 ILE 974 974 ILE ILE A .
A 1 975 PHE 975 975 PHE PHE A .
A 1 976 ILE 976 976 ILE ILE A .
A 1 977 GLN 977 977 GLN GLN A .
A 1 978 VAL 978 978 VAL VAL A .
A 1 979 ASN 979 979 ASN ASN A .
A 1 980 GLY 980 980 GLY GLY A .
A 1 981 SER 981 981 SER SER A .
A 1 982 TYR 982 982 TYR TYR A .
A 1 983 TYR 983 983 TYR TYR A .
A 1 984 ILE 984 984 ILE ILE A .
A 1 985 THR 985 985 THR THR A .
A 1 986 ALA 986 986 ALA ALA A .
A 1 987 ARG 987 987 ARG ARG A .
A 1 988 ASP 988 988 ASP ASP A .
A 1 989 MET 989 989 MET MET A .
A 1 990 TYR 990 990 TYR TYR A .
A 1 991 MET 991 991 MET MET A .
A 1 992 PRO 992 992 PRO PRO A .
A 1 993 ARG 993 993 ARG ARG A .
A 1 994 ALA 994 994 ALA ALA A .
A 1 995 ILE 995 995 ILE ILE A .
A 1 996 THR 996 996 THR THR A .
A 1 997 ALA 997 997 ALA ALA A .
A 1 998 GLY 998 998 GLY GLY A .
A 1 999 ASP 999 999 ASP ASP A .
A 1 1000 ILE 1000 1000 ILE ILE A .
A 1 1001 VAL 1001 1001 VAL VAL A .
A 1 1002 THR 1002 1002 THR THR A .
A 1 1003 LEU 1003 1003 LEU LEU A .
A 1 1004 THR 1004 1004 THR THR A .
A 1 1005 SER 1005 1005 SER SER A .
A 1 1006 CYS 1006 1006 CYS CYS A .
A 1 1007 GLN 1007 1007 GLN GLN A .
A 1 1008 ALA 1008 1008 ALA ALA A .
A 1 1009 ASN 1009 1009 ASN ASN A .
A 1 1010 TYR 1010 1010 TYR TYR A .
A 1 1011 VAL 1011 1011 VAL VAL A .
A 1 1012 SER 1012 1012 SER SER A .
A 1 1013 VAL 1013 1013 VAL VAL A .
A 1 1014 ASN 1014 1014 ASN ASN A .
A 1 1015 LYS 1015 1015 LYS LYS A .
A 1 1016 THR 1016 1016 THR THR A .
A 1 1017 VAL 1017 1017 VAL VAL A .
A 1 1018 ILE 1018 1018 ILE ILE A .
A 1 1019 THR 1019 1019 THR THR A .
A 1 1020 THR 1020 1020 THR THR A .
A 1 1021 PHE 1021 1021 PHE PHE A .
A 1 1022 VAL 1022 1022 VAL VAL A .
A 1 1023 ASP 1023 1023 ASP ASP A .
A 1 1024 ASN 1024 1024 ASN ASN A .
A 1 1025 ASP 1025 1025 ASP ASP A .
A 1 1026 ASP 1026 1026 ASP ASP A .
A 1 1027 PHE 1027 1027 PHE PHE A .
A 1 1028 ASP 1028 1028 ASP ASP A .
A 1 1029 PHE 1029 1029 PHE PHE A .
A 1 1030 ASN 1030 1030 ASN ASN A .
A 1 1031 ASP 1031 1031 ASP ASP A .
A 1 1032 GLU 1032 1032 GLU GLU A .
A 1 1033 LEU 1033 1033 LEU LEU A .
A 1 1034 SER 1034 1034 SER SER A .
A 1 1035 LYS 1035 1035 LYS LYS A .
A 1 1036 TRP 1036 1036 TRP TRP A .
A 1 1037 TRP 1037 1037 TRP TRP A .
A 1 1038 ASN 1038 1038 ASN ASN A .
A 1 1039 ALA 1039 1039 ALA ALA A .
A 1 1040 THR 1040 1040 THR THR A .
A 1 1041 LYS 1041 1041 LYS LYS A .
A 1 1042 HIS 1042 1042 HIS HIS A .
A 1 1043 GLU 1043 1043 GLU GLU A .
A 1 1044 LEU 1044 1044 LEU LEU A .
A 1 1045 PRO 1045 1045 PRO PRO A .
A 1 1046 ASP 1046 1046 ASP ASP A .
A 1 1047 PHE 1047 1047 PHE PHE A .
A 1 1048 ASP 1048 1048 ASP ASP A .
A 1 1049 LYS 1049 1049 LYS LYS A .
A 1 1050 PHE 1050 1050 PHE PHE A .
A 1 1051 ASN 1051 1051 ASN ASN A .
A 1 1052 TYR 1052 1052 TYR TYR A .
A 1 1053 THR 1053 1053 THR THR A .
A 1 1054 VAL 1054 1054 VAL VAL A .
A 1 1055 PRO 1055 1055 PRO PRO A .
A 1 1056 ILE 1056 1056 ILE ILE A .
A 1 1057 LEU 1057 1057 LEU LEU A .
A 1 1058 ASP 1058 1058 ASP ASP A .
A 1 1059 ILE 1059 1059 ILE ILE A .
A 1 1060 ASP 1060 1060 ASP ASP A .
A 1 1061 SER 1061 1061 SER SER A .
A 1 1062 GLU 1062 1062 GLU GLU A .
A 1 1063 ILE 1063 1063 ILE ILE A .
A 1 1064 ASP 1064 1064 ASP ASP A .
A 1 1065 ARG 1065 1065 ARG ARG A .
A 1 1066 ILE 1066 1066 ILE ILE A .
A 1 1067 GLN 1067 1067 GLN GLN A .
A 1 1068 GLY 1068 1068 GLY GLY A .
A 1 1069 VAL 1069 1069 VAL VAL A .
A 1 1070 ILE 1070 1070 ILE ILE A .
A 1 1071 GLN 1071 1071 GLN GLN A .
A 1 1072 GLY 1072 1072 GLY GLY A .
A 1 1073 LEU 1073 1073 LEU LEU A .
A 1 1074 ASN 1074 1074 ASN ASN A .
A 1 1075 ASP 1075 1075 ASP ASP A .
A 1 1076 SER 1076 1076 SER SER A .
A 1 1077 SER 1077 1077 SER SER A .
A 1 1078 ILE 1078 1078 ILE ILE A .
A 1 1079 ASP 1079 1079 ASP ASP A .
A 1 1080 LEU 1080 1080 LEU LEU A .
A 1 1081 GLU 1081 1081 GLU GLU A .
A 1 1082 LYS 1082 1082 LYS LYS A .
A 1 1083 LEU 1083 1083 LEU LEU A .
A 1 1084 SER 1084 1084 SER SER A .
A 1 1085 ILE 1085 1085 ILE ILE A .
A 1 1086 LEU 1086 1086 LEU LEU A .
A 1 1087 LYS 1087 1087 LYS LYS A .
A 1 1088 THR 1088 1088 THR THR A .
A 1 1089 TYR 1089 1089 TYR TYR A .
A 1 1090 ILE 1090 1090 ILE ILE A .
A 1 1091 LYS 1091 1091 LYS LYS A .
A 1 1092 TRP 1092 1092 TRP TRP A .
A 1 1093 PRO 1093 1093 PRO PRO A .
A 1 1094 TRP 1094 1094 TRP TRP A .
A 1 1095 TYR 1095 1095 TYR TYR A .
A 1 1096 VAL 1096 1096 VAL VAL A .
A 1 1097 TRP 1097 1097 TRP TRP A .
A 1 1098 LEU 1098 1098 LEU LEU A .
A 1 1099 ALA 1099 1099 ALA ALA A .
A 1 1100 ILE 1100 1100 ILE ILE A .
A 1 1101 ALA 1101 1101 ALA ALA A .
A 1 1102 PHE 1102 1102 PHE PHE A .
A 1 1103 ALA 1103 1103 ALA ALA A .
A 1 1104 THR 1104 1104 THR THR A .
A 1 1105 ILE 1105 1105 ILE ILE A .
A 1 1106 ILE 1106 1106 ILE ILE A .
A 1 1107 PHE 1107 1107 PHE PHE A .
A 1 1108 ILE 1108 1108 ILE ILE A .
A 1 1109 LEU 1109 1109 LEU LEU A .
A 1 1110 ILE 1110 1110 ILE ILE A .
A 1 1111 LEU 1111 1111 LEU LEU A .
A 1 1112 GLY 1112 1112 GLY GLY A .
A 1 1113 TRP 1113 1113 TRP TRP A .
A 1 1114 VAL 1114 1114 VAL VAL A .
A 1 1115 PHE 1115 1115 PHE PHE A .
A 1 1116 PHE 1116 1116 PHE PHE A .
A 1 1117 MET 1117 1117 MET MET A .
A 1 1118 THR 1118 1118 THR THR A .
A 1 1119 GLY 1119 1119 GLY GLY A .
A 1 1120 CYS 1120 1120 CYS CYS A .
A 1 1121 CYS 1121 1121 CYS CYS A .
A 1 1122 GLY 1122 1122 GLY GLY A .
A 1 1123 CYS 1123 1123 CYS CYS A .
A 1 1124 CYS 1124 1124 CYS CYS A .
A 1 1125 CYS 1125 1125 CYS CYS A .
A 1 1126 GLY 1126 1126 GLY GLY A .
A 1 1127 CYS 1127 1127 CYS CYS A .
A 1 1128 LEU 1128 1128 LEU LEU A .
A 1 1129 GLY 1129 1129 GLY GLY A .
A 1 1130 ILE 1130 1130 ILE ILE A .
A 1 1131 MET 1131 1131 MET MET A .
A 1 1132 PRO 1132 1132 PRO PRO A .
A 1 1133 LEU 1133 1133 LEU LEU A .
A 1 1134 MET 1134 1134 MET MET A .
A 1 1135 ARG 1135 1135 ARG ARG A .
A 1 1136 LYS 1136 1136 LYS LYS A .
A 1 1137 CYS 1137 1137 CYS CYS A .
A 1 1138 GLY 1138 1138 GLY GLY A .
A 1 1139 LYS 1139 1139 LYS LYS A .
A 1 1140 LYS 1140 1140 LYS LYS A .
A 1 1141 SER 1141 1141 SER SER A .
A 1 1142 SER 1142 1142 SER SER A .
A 1 1143 TYR 1143 1143 TYR TYR A .
A 1 1144 TYR 1144 1144 TYR TYR A .
A 1 1145 THR 1145 1145 THR THR A .
A 1 1146 THR 1146 1146 THR THR A .
A 1 1147 PHE 1147 1147 PHE PHE A .
A 1 1148 ASP 1148 1148 ASP ASP A .
A 1 1149 ASN 1149 1149 ASN ASN A .
A 1 1150 ASP 1150 1150 ASP ASP A .
A 1 1151 VAL 1151 1151 VAL VAL A .
A 1 1152 VAL 1152 1152 VAL VAL A .
A 1 1153 THR 1153 1153 THR THR A .
#
#
loop_
_ma_data.id
_ma_data.name
_ma_data.content_type
_ma_data.content_type_other_details
1 'spike glycoprotein (AKV63205.1) from Avian coronavirus 9203 (KR902510.1)'
target .
2 'Top ranked model' 'model coordinates' .
3 Colabfold_envdb 'reference database' .
4 UniRef30 'reference database' .
5 PDB100 'reference database' .
#
#
loop_
_ma_data_group.ordinal_id
_ma_data_group.group_id
_ma_data_group.data_id
1 1 1
2 1 3
3 1 4
4 1 5
5 2 2
#
#
loop_
_ma_data_ref_db.data_id
_ma_data_ref_db.name
_ma_data_ref_db.location_url
_ma_data_ref_db.version
_ma_data_ref_db.release_date
3 Colabfold_envdb
https://wwwuser.gwdg.de/~compbiol/colabfold/colabfold_envdb_202108.tar.gz 202108
.
4 UniRef30 https://wwwuser.gwdg.de/~compbiol/colabfold/uniref30_2302.tar.gz 2302
.
5 PDB100 https://wwwuser.gwdg.de/~compbiol/colabfold/pdb100_230517.fasta.gz
230517 .
#
#
loop_
_ma_target_entity.entity_id
_ma_target_entity.data_id
_ma_target_entity.origin
1 1 'reference database'
#
#
loop_
_ma_target_entity_instance.asym_id
_ma_target_entity_instance.entity_id
_ma_target_entity_instance.details
A 1 .
#
#
loop_
_ma_protocol_step.ordinal_id
_ma_protocol_step.protocol_id
_ma_protocol_step.step_id
_ma_protocol_step.method_type
_ma_protocol_step.step_name
_ma_protocol_step.details
_ma_protocol_step.software_group_id
_ma_protocol_step.input_data_group_id
_ma_protocol_step.output_data_group_id
1 1 1 modeling .
'Model generated using LocalColabFold (v.1.5.2) producing 5 models with 3 recycles each, with AMBER relaxation, without templates, ranked by pLDDT, starting from an MSA with uniref30, pdb100 and colabfold_envdb setting.'
1 1 2
#
#
loop_
_ma_model_list.ordinal_id
_ma_model_list.model_id
_ma_model_list.model_group_id
_ma_model_list.model_name
_ma_model_list.model_group_name
_ma_model_list.data_id
_ma_model_list.model_type
_ma_model_list.model_type_other_details
1 1 1 'Top ranked model' . 2 'Ab initio model' .
#
#
loop_
_atom_site.group_PDB
_atom_site.id
_atom_site.type_symbol
_atom_site.label_atom_id
_atom_site.label_alt_id
_atom_site.label_comp_id
_atom_site.label_seq_id
_atom_site.auth_seq_id
_atom_site.pdbx_PDB_ins_code
_atom_site.label_asym_id
_atom_site.Cartn_x
_atom_site.Cartn_y
_atom_site.Cartn_z
_atom_site.occupancy
_atom_site.label_entity_id
_atom_site.auth_asym_id
_atom_site.auth_comp_id
_atom_site.B_iso_or_equiv
_atom_site.pdbx_PDB_model_num
ATOM 1 N N . MET 1 1 ? A -51.447 7.720 16.279 1.000 1 A MET 28.280 1
ATOM 2 C CA . MET 1 1 ? A -51.535 8.356 17.615 1.000 1 A MET 28.280 1
ATOM 3 C C . MET 1 1 ? A -50.208 9.058 17.865 1.000 1 A MET 28.280 1
ATOM 4 O O . MET 1 1 ? A -49.199 8.410 17.651 1.000 1 A MET 28.280 1
ATOM 5 C CB . MET 1 1 ? A -51.747 7.292 18.705 1.000 1 A MET 28.280 1
ATOM 6 C CG . MET 1 1 ? A -53.126 6.626 18.665 1.000 1 A MET 28.280 1
ATOM 7 S SD . MET 1 1 ? A -53.204 5.178 19.748 1.000 1 A MET 28.280 1
ATOM 8 C CE . MET 1 1 ? A -54.962 5.171 20.189 1.000 1 A MET 28.280 1
ATOM 9 H H . MET 1 1 ? A -52.268 7.163 16.090 1.000 1 A MET 28.280 1
ATOM 10 H H2 . MET 1 1 ? A -51.332 8.421 15.561 1.000 1 A MET 28.280 1
ATOM 11 H HA . MET 1 1 ? A -52.345 9.084 17.651 1.000 1 A MET 28.280 1
ATOM 12 H HB2 . MET 1 1 ? A -50.983 6.522 18.602 1.000 1 A MET 28.280 1
ATOM 13 H HB3 . MET 1 1 ? A -51.625 7.757 19.683 1.000 1 A MET 28.280 1
ATOM 14 H HG2 . MET 1 1 ? A -53.365 6.306 17.651 1.000 1 A MET 28.280 1
ATOM 15 H HG3 . MET 1 1 ? A -53.871 7.353 18.987 1.000 1 A MET 28.280 1
ATOM 16 H HE1 . MET 1 1 ? A -55.571 5.100 19.288 1.000 1 A MET 28.280 1
ATOM 17 H HE2 . MET 1 1 ? A -55.211 6.084 20.729 1.000 1 A MET 28.280 1
ATOM 18 H HE3 . MET 1 1 ? A -55.169 4.313 20.828 1.000 1 A MET 28.280 1
ATOM 19 H H3 . MET 1 1 ? A -50.631 7.125 16.264 1.000 1 A MET 28.280 1
ATOM 20 N N . LEU 2 2 ? A -50.120 10.336 18.228 1.000 1 A LEU 26.720 1
ATOM 21 C CA . LEU 2 2 ? A -51.147 11.373 18.395 1.000 1 A LEU 26.720 1
ATOM 22 C C . LEU 2 2 ? A -50.548 12.697 17.869 1.000 1 A LEU 26.720 1
ATOM 23 O O . LEU 2 2 ? A -49.363 12.937 18.073 1.000 1 A LEU 26.720 1
ATOM 24 C CB . LEU 2 2 ? A -51.500 11.480 19.895 1.000 1 A LEU 26.720 1
ATOM 25 C CG . LEU 2 2 ? A -52.904 12.061 20.169 1.000 1 A LEU 26.720 1
ATOM 26 C CD1 . LEU 2 2 ? A -53.847 10.953 20.648 1.000 1 A LEU 26.720 1
ATOM 27 C CD2 . LEU 2 2 ? A -52.867 13.156 21.231 1.000 1 A LEU 26.720 1
ATOM 28 H H . LEU 2 2 ? A -49.176 10.673 18.349 1.000 1 A LEU 26.720 1
ATOM 29 H HA . LEU 2 2 ? A -52.038 11.129 17.816 1.000 1 A LEU 26.720 1
ATOM 30 H HB2 . LEU 2 2 ? A -50.745 12.098 20.381 1.000 1 A LEU 26.720 1
ATOM 31 H HB3 . LEU 2 2 ? A -51.429 10.495 20.358 1.000 1 A LEU 26.720 1
ATOM 32 H HG . LEU 2 2 ? A -53.307 12.490 19.252 1.000 1 A LEU 26.720 1
ATOM 33 H HD11 . LEU 2 2 ? A -53.491 10.538 21.591 1.000 1 A LEU 26.720 1
ATOM 34 H HD12 . LEU 2 2 ? A -54.843 11.366 20.804 1.000 1 A LEU 26.720 1
ATOM 35 H HD13 . LEU 2 2 ? A -53.910 10.161 19.901 1.000 1 A LEU 26.720 1
ATOM 36 H HD21 . LEU 2 2 ? A -53.871 13.542 21.402 1.000 1 A LEU 26.720 1
ATOM 37 H HD22 . LEU 2 2 ? A -52.468 12.765 22.167 1.000 1 A LEU 26.720 1
ATOM 38 H HD23 . LEU 2 2 ? A -52.238 13.978 20.888 1.000 1 A LEU 26.720 1
ATOM 39 N N . VAL 3 3 ? A -51.327 13.526 17.170 1.000 1 A VAL 33.280 1
ATOM 40 C CA . VAL 3 3 ? A -50.843 14.796 16.590 1.000 1 A VAL 33.280 1
ATOM 41 C C . VAL 3 3 ? A -51.072 15.942 17.575 1.000 1 A VAL 33.280 1
ATOM 42 O O . VAL 3 3 ? A -52.187 16.094 18.070 1.000 1 A VAL 33.280 1
ATOM 43 C CB . VAL 3 3 ? A -51.550 15.093 15.247 1.000 1 A VAL 33.280 1
ATOM 44 C CG1 . VAL 3 3 ? A -51.198 16.470 14.664 1.000 1 A VAL 33.280 1
ATOM 45 C CG2 . VAL 3 3 ? A -51.187 14.039 14.192 1.000 1 A VAL 33.280 1
ATOM 46 H H . VAL 3 3 ? A -52.318 13.344 17.111 1.000 1 A VAL 33.280 1
ATOM 47 H HA . VAL 3 3 ? A -49.772 14.727 16.398 1.000 1 A VAL 33.280 1
ATOM 48 H HB . VAL 3 3 ? A -52.629 15.058 15.402 1.000 1 A VAL 33.280 1
ATOM 49 H HG11 . VAL 3 3 ? A -51.574 17.263 15.311 1.000 1 A VAL 33.280 1
ATOM 50 H HG12 . VAL 3 3 ? A -50.118 16.570 14.560 1.000 1 A VAL 33.280 1
ATOM 51 H HG13 . VAL 3 3 ? A -51.664 16.590 13.686 1.000 1 A VAL 33.280 1
ATOM 52 H HG21 . VAL 3 3 ? A -51.485 13.046 14.529 1.000 1 A VAL 33.280 1
ATOM 53 H HG22 . VAL 3 3 ? A -50.113 14.049 14.009 1.000 1 A VAL 33.280 1
ATOM 54 H HG23 . VAL 3 3 ? A -51.708 14.254 13.259 1.000 1 A VAL 33.280 1
ATOM 55 N N . THR 4 4 ? A -50.070 16.799 17.779 1.000 1 A THR 33.310 1
ATOM 56 C CA . THR 4 4 ? A -50.242 18.162 18.316 1.000 1 A THR 33.310 1
ATOM 57 C C . THR 4 4 ? A -49.486 19.179 17.438 1.000 1 A THR 33.310 1
ATOM 58 O O . THR 4 4 ? A -48.493 18.817 16.804 1.000 1 A THR 33.310 1
ATOM 59 C CB . THR 4 4 ? A -49.877 18.280 19.807 1.000 1 A THR 33.310 1
ATOM 60 O OG1 . THR 4 4 ? A -48.701 17.572 20.111 1.000 1 A THR 33.310 1
ATOM 61 C CG2 . THR 4 4 ? A -50.983 17.721 20.703 1.000 1 A THR 33.310 1
ATOM 62 H H . THR 4 4 ? A -49.153 16.583 17.414 1.000 1 A THR 33.310 1
ATOM 63 H HA . THR 4 4 ? A -51.302 18.398 18.233 1.000 1 A THR 33.310 1
ATOM 64 H HB . THR 4 4 ? A -49.735 19.331 20.057 1.000 1 A THR 33.310 1
ATOM 65 H HG1 . THR 4 4 ? A -48.520 17.671 21.048 1.000 1 A THR 33.310 1
ATOM 66 H HG21 . THR 4 4 ? A -50.729 17.889 21.749 1.000 1 A THR 33.310 1
ATOM 67 H HG22 . THR 4 4 ? A -51.098 16.651 20.530 1.000 1 A THR 33.310 1
ATOM 68 H HG23 . THR 4 4 ? A -51.926 18.222 20.485 1.000 1 A THR 33.310 1
ATOM 69 N N . PRO 5 5 ? A -50.004 20.414 17.263 1.000 1 A PRO 33.310 1
ATOM 70 C CA . PRO 5 5 ? A -49.827 21.144 16.001 1.000 1 A PRO 33.310 1
ATOM 71 C C . PRO 5 5 ? A -48.619 22.098 15.945 1.000 1 A PRO 33.310 1
ATOM 72 O O . PRO 5 5 ? A -48.300 22.790 16.909 1.000 1 A PRO 33.310 1
ATOM 73 C CB . PRO 5 5 ? A -51.147 21.894 15.805 1.000 1 A PRO 33.310 1
ATOM 74 C CG . PRO 5 5 ? A -51.553 22.237 17.238 1.000 1 A PRO 33.310 1
ATOM 75 C CD . PRO 5 5 ? A -51.098 21.011 18.026 1.000 1 A PRO 33.310 1
ATOM 76 H HA . PRO 5 5 ? A -49.722 20.427 15.187 1.000 1 A PRO 33.310 1
ATOM 77 H HB2 . PRO 5 5 ? A -51.032 22.788 15.191 1.000 1 A PRO 33.310 1
ATOM 78 H HB3 . PRO 5 5 ? A -51.888 21.225 15.367 1.000 1 A PRO 33.310 1
ATOM 79 H HG2 . PRO 5 5 ? A -51.005 23.117 17.577 1.000 1 A PRO 33.310 1
ATOM 80 H HG3 . PRO 5 5 ? A -52.627 22.399 17.327 1.000 1 A PRO 33.310 1
ATOM 81 H HD2 . PRO 5 5 ? A -51.940 20.323 18.099 1.000 1 A PRO 33.310 1
ATOM 82 H HD3 . PRO 5 5 ? A -50.765 21.304 19.022 1.000 1 A PRO 33.310 1
ATOM 83 N N . LEU 6 6 ? A -48.024 22.228 14.749 1.000 1 A LEU 35.530 1
ATOM 84 C CA . LEU 6 6 ? A -46.821 23.035 14.455 1.000 1 A LEU 35.530 1
ATOM 85 C C . LEU 6 6 ? A -46.930 24.553 14.728 1.000 1 A LEU 35.530 1
ATOM 86 O O . LEU 6 6 ? A -45.912 25.243 14.739 1.000 1 A LEU 35.530 1
ATOM 87 C CB . LEU 6 6 ? A -46.433 22.830 12.968 1.000 1 A LEU 35.530 1
ATOM 88 C CG . LEU 6 6 ? A -45.348 21.766 12.723 1.000 1 A LEU 35.530 1
ATOM 89 C CD1 . LEU 6 6 ? A -45.899 20.345 12.830 1.000 1 A LEU 35.530 1
ATOM 90 C CD2 . LEU 6 6 ? A -44.754 21.948 11.325 1.000 1 A LEU 35.530 1
ATOM 91 H H . LEU 6 6 ? A -48.352 21.626 14.008 1.000 1 A LEU 35.530 1
ATOM 92 H HA . LEU 6 6 ? A -46.007 22.678 15.086 1.000 1 A LEU 35.530 1
ATOM 93 H HB2 . LEU 6 6 ? A -46.033 23.772 12.591 1.000 1 A LEU 35.530 1
ATOM 94 H HB3 . LEU 6 6 ? A -47.315 22.611 12.367 1.000 1 A LEU 35.530 1
ATOM 95 H HG . LEU 6 6 ? A -44.547 21.894 13.451 1.000 1 A LEU 35.530 1
ATOM 96 H HD11 . LEU 6 6 ? A -46.697 20.191 12.104 1.000 1 A LEU 35.530 1
ATOM 97 H HD12 . LEU 6 6 ? A -46.279 20.169 13.837 1.000 1 A LEU 35.530 1
ATOM 98 H HD13 . LEU 6 6 ? A -45.100 19.628 12.639 1.000 1 A LEU 35.530 1
ATOM 99 H HD21 . LEU 6 6 ? A -44.300 22.935 11.242 1.000 1 A LEU 35.530 1
ATOM 100 H HD22 . LEU 6 6 ? A -45.530 21.841 10.568 1.000 1 A LEU 35.530 1
ATOM 101 H HD23 . LEU 6 6 ? A -43.980 21.198 11.155 1.000 1 A LEU 35.530 1
ATOM 102 N N . LEU 7 7 ? A -48.136 25.094 14.914 1.000 1 A LEU 36.500 1
ATOM 103 C CA . LEU 7 7 ? A -48.407 26.531 14.748 1.000 1 A LEU 36.500 1
ATOM 104 C C . LEU 7 7 ? A -47.902 27.419 15.906 1.000 1 A LEU 36.500 1
ATOM 105 O O . LEU 7 7 ? A -47.735 28.626 15.738 1.000 1 A LEU 36.500 1
ATOM 106 C CB . LEU 7 7 ? A -49.913 26.692 14.447 1.000 1 A LEU 36.500 1
ATOM 107 C CG . LEU 7 7 ? A -50.218 27.764 13.376 1.000 1 A LEU 36.500 1
ATOM 108 C CD1 . LEU 7 7 ? A -51.266 27.243 12.390 1.000 1 A LEU 36.500 1
ATOM 109 C CD2 . LEU 7 7 ? A -50.752 29.054 13.994 1.000 1 A LEU 36.500 1
ATOM 110 H H . LEU 7 7 ? A -48.923 24.464 14.978 1.000 1 A LEU 36.500 1
ATOM 111 H HA . LEU 7 7 ? A -47.844 26.848 13.870 1.000 1 A LEU 36.500 1
ATOM 112 H HB2 . LEU 7 7 ? A -50.454 26.909 15.368 1.000 1 A LEU 36.500 1
ATOM 113 H HB3 . LEU 7 7 ? A -50.294 25.739 14.080 1.000 1 A LEU 36.500 1
ATOM 114 H HG . LEU 7 7 ? A -49.317 27.996 12.806 1.000 1 A LEU 36.500 1
ATOM 115 H HD11 . LEU 7 7 ? A -50.887 26.357 11.880 1.000 1 A LEU 36.500 1
ATOM 116 H HD12 . LEU 7 7 ? A -52.189 26.997 12.915 1.000 1 A LEU 36.500 1
ATOM 117 H HD13 . LEU 7 7 ? A -51.475 28.007 11.641 1.000 1 A LEU 36.500 1
ATOM 118 H HD21 . LEU 7 7 ? A -50.930 29.791 13.212 1.000 1 A LEU 36.500 1
ATOM 119 H HD22 . LEU 7 7 ? A -50.016 29.459 14.689 1.000 1 A LEU 36.500 1
ATOM 120 H HD23 . LEU 7 7 ? A -51.683 28.863 14.528 1.000 1 A LEU 36.500 1
ATOM 121 N N . LEU 8 8 ? A -47.615 26.826 17.070 1.000 1 A LEU 32.880 1
ATOM 122 C CA . LEU 8 8 ? A -47.050 27.526 18.235 1.000 1 A LEU 32.880 1
ATOM 123 C C . LEU 8 8 ? A -45.510 27.535 18.229 1.000 1 A LEU 32.880 1
ATOM 124 O O . LEU 8 8 ? A -44.894 28.484 18.712 1.000 1 A LEU 32.880 1
ATOM 125 C CB . LEU 8 8 ? A -47.661 26.912 19.516 1.000 1 A LEU 32.880 1
ATOM 126 C CG . LEU 8 8 ? A -48.396 27.952 20.391 1.000 1 A LEU 32.880 1
ATOM 127 C CD1 . LEU 8 8 ? A -49.649 27.342 21.019 1.000 1 A LEU 32.880 1
ATOM 128 C CD2 . LEU 8 8 ? A -47.494 28.471 21.510 1.000 1 A LEU 32.880 1
ATOM 129 H H . LEU 8 8 ? A -47.782 25.832 17.138 1.000 1 A LEU 32.880 1
ATOM 130 H HA . LEU 8 8 ? A -47.346 28.574 18.174 1.000 1 A LEU 32.880 1
ATOM 131 H HB2 . LEU 8 8 ? A -46.884 26.419 20.100 1.000 1 A LEU 32.880 1
ATOM 132 H HB3 . LEU 8 8 ? A -48.372 26.136 19.234 1.000 1 A LEU 32.880 1
ATOM 133 H HG . LEU 8 8 ? A -48.721 28.794 19.780 1.000 1 A LEU 32.880 1
ATOM 134 H HD11 . LEU 8 8 ? A -50.148 28.088 21.638 1.000 1 A LEU 32.880 1
ATOM 135 H HD12 . LEU 8 8 ? A -50.337 27.026 20.235 1.000 1 A LEU 32.880 1
ATOM 136 H HD13 . LEU 8 8 ? A -49.381 26.485 21.636 1.000 1 A LEU 32.880 1
ATOM 137 H HD21 . LEU 8 8 ? A -48.019 29.238 22.081 1.000 1 A LEU 32.880 1
ATOM 138 H HD22 . LEU 8 8 ? A -46.595 28.911 21.079 1.000 1 A LEU 32.880 1
ATOM 139 H HD23 . LEU 8 8 ? A -47.211 27.658 22.177 1.000 1 A LEU 32.880 1
ATOM 140 N N . VAL 9 9 ? A -44.885 26.528 17.609 1.000 1 A VAL 35.750 1
ATOM 141 C CA . VAL 9 9 ? A -43.424 26.464 17.429 1.000 1 A VAL 35.750 1
ATOM 142 C C . VAL 9 9 ? A -42.966 27.491 16.391 1.000 1 A VAL 35.750 1
ATOM 143 O O . VAL 9 9 ? A -41.931 28.123 16.571 1.000 1 A VAL 35.750 1
ATOM 144 C CB . VAL 9 9 ? A -42.977 25.034 17.060 1.000 1 A VAL 35.750 1
ATOM 145 C CG1 . VAL 9 9 ? A -41.464 24.927 16.841 1.000 1 A VAL 35.750 1
ATOM 146 C CG2 . VAL 9 9 ? A -43.350 24.046 18.175 1.000 1 A VAL 35.750 1
ATOM 147 H H . VAL 9 9 ? A -45.449 25.815 17.170 1.000 1 A VAL 35.750 1
ATOM 148 H HA . VAL 9 9 ? A -42.942 26.731 18.370 1.000 1 A VAL 35.750 1
ATOM 149 H HB . VAL 9 9 ? A -43.480 24.728 16.142 1.000 1 A VAL 35.750 1
ATOM 150 H HG11 . VAL 9 9 ? A -41.166 25.516 15.974 1.000 1 A VAL 35.750 1
ATOM 151 H HG12 . VAL 9 9 ? A -41.183 23.890 16.654 1.000 1 A VAL 35.750 1
ATOM 152 H HG13 . VAL 9 9 ? A -40.928 25.290 17.718 1.000 1 A VAL 35.750 1
ATOM 153 H HG21 . VAL 9 9 ? A -43.012 23.044 17.909 1.000 1 A VAL 35.750 1
ATOM 154 H HG22 . VAL 9 9 ? A -44.431 24.013 18.312 1.000 1 A VAL 35.750 1
ATOM 155 H HG23 . VAL 9 9 ? A -42.877 24.343 19.110 1.000 1 A VAL 35.750 1
ATOM 156 N N . THR 10 10 ? A -43.766 27.754 15.353 1.000 1 A THR 35.810 1
ATOM 157 C CA . THR 10 10 ? A -43.440 28.767 14.336 1.000 1 A THR 35.810 1
ATOM 158 C C . THR 10 10 ? A -43.342 30.194 14.885 1.000 1 A THR 35.810 1
ATOM 159 O O . THR 10 10 ? A -42.515 30.952 14.388 1.000 1 A THR 35.810 1
ATOM 160 C CB . THR 10 10 ? A -44.423 28.717 13.155 1.000 1 A THR 35.810 1
ATOM 161 O OG1 . THR 10 10 ? A -45.754 28.507 13.576 1.000 1 A THR 35.810 1
ATOM 162 C CG2 . THR 10 10 ? A -44.092 27.542 12.235 1.000 1 A THR 35.810 1
ATOM 163 H H . THR 10 10 ? A -44.605 27.207 15.220 1.000 1 A THR 35.810 1
ATOM 164 H HA . THR 10 10 ? A -42.448 28.539 13.946 1.000 1 A THR 35.810 1
ATOM 165 H HB . THR 10 10 ? A -44.359 29.641 12.580 1.000 1 A THR 35.810 1
ATOM 166 H HG1 . THR 10 10 ? A -46.074 29.257 14.082 1.000 1 A THR 35.810 1
ATOM 167 H HG21 . THR 10 10 ? A -43.081 27.651 11.844 1.000 1 A THR 35.810 1
ATOM 168 H HG22 . THR 10 10 ? A -44.794 27.529 11.401 1.000 1 A THR 35.810 1
ATOM 169 H HG23 . THR 10 10 ? A -44.172 26.603 12.782 1.000 1 A THR 35.810 1
ATOM 170 N N . LEU 11 11 ? A -44.103 30.569 15.924 1.000 1 A LEU 31.300 1
ATOM 171 C CA . LEU 11 11 ? A -43.962 31.901 16.539 1.000 1 A LEU 31.300 1
ATOM 172 C C . LEU 11 11 ? A -42.704 32.015 17.419 1.000 1 A LEU 31.300 1
ATOM 173 O O . LEU 11 11 ? A -42.072 33.068 17.450 1.000 1 A LEU 31.300 1
ATOM 174 C CB . LEU 11 11 ? A -45.229 32.288 17.333 1.000 1 A LEU 31.300 1
ATOM 175 C CG . LEU 11 11 ? A -45.880 33.578 16.791 1.000 1 A LEU 31.300 1
ATOM 176 C CD1 . LEU 11 11 ? A -46.877 33.252 15.677 1.000 1 A LEU 31.300 1
ATOM 177 C CD2 . LEU 11 11 ? A -46.616 34.334 17.895 1.000 1 A LEU 31.300 1
ATOM 178 H H . LEU 11 11 ? A -44.735 29.902 16.343 1.000 1 A LEU 31.300 1
ATOM 179 H HA . LEU 11 11 ? A -43.823 32.622 15.733 1.000 1 A LEU 31.300 1
ATOM 180 H HB2 . LEU 11 11 ? A -44.946 32.453 18.373 1.000 1 A LEU 31.300 1
ATOM 181 H HB3 . LEU 11 11 ? A -45.956 31.476 17.329 1.000 1 A LEU 31.300 1
ATOM 182 H HG . LEU 11 11 ? A -45.112 34.245 16.399 1.000 1 A LEU 31.300 1
ATOM 183 H HD11 . LEU 11 11 ? A -47.301 34.175 15.282 1.000 1 A LEU 31.300 1
ATOM 184 H HD12 . LEU 11 11 ? A -46.364 32.729 14.870 1.000 1 A LEU 31.300 1
ATOM 185 H HD13 . LEU 11 11 ? A -47.680 32.623 16.061 1.000 1 A LEU 31.300 1
ATOM 186 H HD21 . LEU 11 11 ? A -45.909 34.627 18.672 1.000 1 A LEU 31.300 1
ATOM 187 H HD22 . LEU 11 11 ? A -47.391 33.703 18.330 1.000 1 A LEU 31.300 1
ATOM 188 H HD23 . LEU 11 11 ? A -47.072 35.235 17.484 1.000 1 A LEU 31.300 1
ATOM 189 N N . LEU 12 12 ? A -42.315 30.930 18.095 1.000 1 A LEU 30.020 1
ATOM 190 C CA . LEU 12 12 ? A -41.089 30.871 18.898 1.000 1 A LEU 30.020 1
ATOM 191 C C . LEU 12 12 ? A -39.828 30.803 18.022 1.000 1 A LEU 30.020 1
ATOM 192 O O . LEU 12 12 ? A -38.862 31.507 18.292 1.000 1 A LEU 30.020 1
ATOM 193 C CB . LEU 12 12 ? A -41.205 29.695 19.889 1.000 1 A LEU 30.020 1
ATOM 194 C CG . LEU 12 12 ? A -41.840 30.141 21.222 1.000 1 A LEU 30.020 1
ATOM 195 C CD1 . LEU 12 12 ? A -42.547 28.979 21.917 1.000 1 A LEU 30.020 1
ATOM 196 C CD2 . LEU 12 12 ? A -40.771 30.692 22.170 1.000 1 A LEU 30.020 1
ATOM 197 H H . LEU 12 12 ? A -42.878 30.095 18.025 1.000 1 A LEU 30.020 1
ATOM 198 H HA . LEU 12 12 ? A -40.999 31.797 19.466 1.000 1 A LEU 30.020 1
ATOM 199 H HB2 . LEU 12 12 ? A -40.215 29.284 20.089 1.000 1 A LEU 30.020 1
ATOM 200 H HB3 . LEU 12 12 ? A -41.800 28.901 19.437 1.000 1 A LEU 30.020 1
ATOM 201 H HG . LEU 12 12 ? A -42.582 30.916 21.033 1.000 1 A LEU 30.020 1
ATOM 202 H HD11 . LEU 12 12 ? A -42.960 29.314 22.868 1.000 1 A LEU 30.020 1
ATOM 203 H HD12 . LEU 12 12 ? A -41.842 28.166 22.093 1.000 1 A LEU 30.020 1
ATOM 204 H HD13 . LEU 12 12 ? A -43.362 28.622 21.287 1.000 1 A LEU 30.020 1
ATOM 205 H HD21 . LEU 12 12 ? A -41.240 31.048 23.087 1.000 1 A LEU 30.020 1
ATOM 206 H HD22 . LEU 12 12 ? A -40.249 31.525 21.698 1.000 1 A LEU 30.020 1
ATOM 207 H HD23 . LEU 12 12 ? A -40.047 29.915 22.415 1.000 1 A LEU 30.020 1
ATOM 208 N N . CYS 13 13 ? A -39.845 30.046 16.921 1.000 1 A CYS 32.910 1
ATOM 209 C CA . CYS 13 13 ? A -38.703 29.956 16.007 1.000 1 A CYS 32.910 1
ATOM 210 C C . CYS 13 13 ? A -38.444 31.245 15.206 1.000 1 A CYS 32.910 1
ATOM 211 O O . CYS 13 13 ? A -37.298 31.498 14.844 1.000 1 A CYS 32.910 1
ATOM 212 C CB . CYS 13 13 ? A -38.886 28.751 15.077 1.000 1 A CYS 32.910 1
ATOM 213 S SG . CYS 13 13 ? A -38.703 27.210 16.020 1.000 1 A CYS 32.910 1
ATOM 214 H H . CYS 13 13 ? A -40.633 29.433 16.768 1.000 1 A CYS 32.910 1
ATOM 215 H HA . CYS 13 13 ? A -37.803 29.791 16.599 1.000 1 A CYS 32.910 1
ATOM 216 H HB2 . CYS 13 13 ? A -38.122 28.780 14.300 1.000 1 A CYS 32.910 1
ATOM 217 H HB3 . CYS 13 13 ? A -39.870 28.788 14.610 1.000 1 A CYS 32.910 1
ATOM 218 H HG . CYS 13 13 ? A -37.472 27.434 16.489 1.000 1 A CYS 32.910 1
ATOM 219 N N . VAL 14 14 ? A -39.457 32.087 14.963 1.000 1 A VAL 29.300 1
ATOM 220 C CA . VAL 14 14 ? A -39.267 33.414 14.334 1.000 1 A VAL 29.300 1
ATOM 221 C C . VAL 14 14 ? A -38.652 34.435 15.307 1.000 1 A VAL 29.300 1
ATOM 222 O O . VAL 14 14 ? A -38.025 35.394 14.866 1.000 1 A VAL 29.300 1
ATOM 223 C CB . VAL 14 14 ? A -40.587 33.895 13.689 1.000 1 A VAL 29.300 1
ATOM 224 C CG1 . VAL 14 14 ? A -40.562 35.347 13.193 1.000 1 A VAL 29.300 1
ATOM 225 C CG2 . VAL 14 14 ? A -40.907 33.031 12.459 1.000 1 A VAL 29.300 1
ATOM 226 H H . VAL 14 14 ? A -40.389 31.819 15.246 1.000 1 A VAL 29.300 1
ATOM 227 H HA . VAL 14 14 ? A -38.538 33.311 13.530 1.000 1 A VAL 29.300 1
ATOM 228 H HB . VAL 14 14 ? A -41.394 33.794 14.414 1.000 1 A VAL 29.300 1
ATOM 229 H HG11 . VAL 14 14 ? A -41.487 35.579 12.664 1.000 1 A VAL 29.300 1
ATOM 230 H HG12 . VAL 14 14 ? A -39.713 35.504 12.528 1.000 1 A VAL 29.300 1
ATOM 231 H HG13 . VAL 14 14 ? A -40.480 36.028 14.041 1.000 1 A VAL 29.300 1
ATOM 232 H HG21 . VAL 14 14 ? A -40.162 33.198 11.680 1.000 1 A VAL 29.300 1
ATOM 233 H HG22 . VAL 14 14 ? A -41.895 33.287 12.076 1.000 1 A VAL 29.300 1
ATOM 234 H HG23 . VAL 14 14 ? A -40.904 31.973 12.722 1.000 1 A VAL 29.300 1
ATOM 235 N N . LEU 15 15 ? A -38.740 34.200 16.622 1.000 1 A LEU 28.410 1
ATOM 236 C CA . LEU 15 15 ? A -38.069 34.999 17.659 1.000 1 A LEU 28.410 1
ATOM 237 C C . LEU 15 15 ? A -36.668 34.474 18.039 1.000 1 A LEU 28.410 1
ATOM 238 O O . LEU 15 15 ? A -35.987 35.099 18.848 1.000 1 A LEU 28.410 1
ATOM 239 C CB . LEU 15 15 ? A -39.007 35.114 18.877 1.000 1 A LEU 28.410 1
ATOM 240 C CG . LEU 15 15 ? A -40.180 36.088 18.652 1.000 1 A LEU 28.410 1
ATOM 241 C CD1 . LEU 15 15 ? A -41.240 35.891 19.736 1.000 1 A LEU 28.410 1
ATOM 242 C CD2 . LEU 15 15 ? A -39.723 37.550 18.706 1.000 1 A LEU 28.410 1
ATOM 243 H H . LEU 15 15 ? A -39.258 33.390 16.930 1.000 1 A LEU 28.410 1
ATOM 244 H HA . LEU 15 15 ? A -37.893 36.000 17.267 1.000 1 A LEU 28.410 1
ATOM 245 H HB2 . LEU 15 15 ? A -39.395 34.122 19.110 1.000 1 A LEU 28.410 1
ATOM 246 H HB3 . LEU 15 15 ? A -38.440 35.454 19.744 1.000 1 A LEU 28.410 1
ATOM 247 H HG . LEU 15 15 ? A -40.643 35.894 17.685 1.000 1 A LEU 28.410 1
ATOM 248 H HD11 . LEU 15 15 ? A -42.071 36.575 19.568 1.000 1 A LEU 28.410 1
ATOM 249 H HD12 . LEU 15 15 ? A -41.617 34.869 19.687 1.000 1 A LEU 28.410 1
ATOM 250 H HD13 . LEU 15 15 ? A -40.808 36.071 20.720 1.000 1 A LEU 28.410 1
ATOM 251 H HD21 . LEU 15 15 ? A -40.584 38.208 18.587 1.000 1 A LEU 28.410 1
ATOM 252 H HD22 . LEU 15 15 ? A -39.238 37.758 19.660 1.000 1 A LEU 28.410 1
ATOM 253 H HD23 . LEU 15 15 ? A -39.023 37.754 17.895 1.000 1 A LEU 28.410 1
ATOM 254 N N . CYS 16 16 ? A -36.212 33.369 17.437 1.000 1 A CYS 25.750 1
ATOM 255 C CA . CYS 16 16 ? A -34.900 32.760 17.688 1.000 1 A CYS 25.750 1
ATOM 256 C C . CYS 16 16 ? A -33.923 32.899 16.507 1.000 1 A CYS 25.750 1
ATOM 257 O O . CYS 16 16 ? A -33.125 32.003 16.226 1.000 1 A CYS 25.750 1
ATOM 258 C CB . CYS 16 16 ? A -35.065 31.320 18.193 1.000 1 A CYS 25.750 1
ATOM 259 S SG . CYS 16 16 ? A -35.738 31.333 19.881 1.000 1 A CYS 25.750 1
ATOM 260 H H . CYS 16 16 ? A -36.831 32.899 16.793 1.000 1 A CYS 25.750 1
ATOM 261 H HA . CYS 16 16 ? A -34.416 33.313 18.493 1.000 1 A CYS 25.750 1
ATOM 262 H HB2 . CYS 16 16 ? A -34.093 30.827 18.214 1.000 1 A CYS 25.750 1
ATOM 263 H HB3 . CYS 16 16 ? A -35.725 30.764 17.527 1.000 1 A CYS 25.750 1
ATOM 264 H HG . CYS 16 16 ? A -34.868 32.202 20.402 1.000 1 A CYS 25.750 1
ATOM 265 N N . SER 17 17 ? A -33.904 34.064 15.856 1.000 1 A SER 25.000 1
ATOM 266 C CA . SER 17 17 ? A -32.665 34.535 15.233 1.000 1 A SER 25.000 1
ATOM 267 C C . SER 17 17 ? A -31.621 34.766 16.338 1.000 1 A SER 25.000 1
ATOM 268 O O . SER 17 17 ? A -31.826 35.635 17.182 1.000 1 A SER 25.000 1
ATOM 269 C CB . SER 17 17 ? A -32.919 35.823 14.439 1.000 1 A SER 25.000 1
ATOM 270 O OG . SER 17 17 ? A -33.535 36.794 15.260 1.000 1 A SER 25.000 1
ATOM 271 H H . SER 17 17 ? A -34.592 34.763 16.096 1.000 1 A SER 25.000 1
ATOM 272 H HA . SER 17 17 ? A -32.297 33.777 14.542 1.000 1 A SER 25.000 1
ATOM 273 H HB2 . SER 17 17 ? A -33.574 35.604 13.595 1.000 1 A SER 25.000 1
ATOM 274 H HB3 . SER 17 17 ? A -31.974 36.210 14.060 1.000 1 A SER 25.000 1
ATOM 275 H HG . SER 17 17 ? A -33.061 36.812 16.094 1.000 1 A SER 25.000 1
ATOM 276 N N . ALA 18 18 ? A -30.517 34.008 16.302 1.000 1 A ALA 26.550 1
ATOM 277 C CA . ALA 18 18 ? A -29.426 33.948 17.291 1.000 1 A ALA 26.550 1
ATOM 278 C C . ALA 18 18 ? A -29.689 33.114 18.570 1.000 1 A ALA 26.550 1
ATOM 279 O O . ALA 18 18 ? A -29.975 33.645 19.640 1.000 1 A ALA 26.550 1
ATOM 280 C CB . ALA 18 18 ? A -28.851 35.347 17.575 1.000 1 A ALA 26.550 1
ATOM 281 H H . ALA 18 18 ? A -30.491 33.316 15.567 1.000 1 A ALA 26.550 1
ATOM 282 H HA . ALA 18 18 ? A -28.617 33.425 16.781 1.000 1 A ALA 26.550 1
ATOM 283 H HB1 . ALA 18 18 ? A -28.665 35.876 16.640 1.000 1 A ALA 26.550 1
ATOM 284 H HB2 . ALA 18 18 ? A -29.541 35.927 18.188 1.000 1 A ALA 26.550 1
ATOM 285 H HB3 . ALA 18 18 ? A -27.912 35.250 18.121 1.000 1 A ALA 26.550 1
ATOM 286 N N . ALA 19 19 ? A -29.459 31.797 18.470 1.000 1 A ALA 27.720 1
ATOM 287 C CA . ALA 19 19 ? A -29.238 30.910 19.623 1.000 1 A ALA 27.720 1
ATOM 288 C C . ALA 19 19 ? A -28.200 29.783 19.374 1.000 1 A ALA 27.720 1
ATOM 289 O O . ALA 19 19 ? A -28.189 28.789 20.089 1.000 1 A ALA 27.720 1
ATOM 290 C CB . ALA 19 19 ? A -30.584 30.384 20.138 1.000 1 A ALA 27.720 1
ATOM 291 H H . ALA 19 19 ? A -29.365 31.395 17.548 1.000 1 A ALA 27.720 1
ATOM 292 H HA . ALA 19 19 ? A -28.814 31.516 20.424 1.000 1 A ALA 27.720 1
ATOM 293 H HB1 . ALA 19 19 ? A -31.254 31.217 20.351 1.000 1 A ALA 27.720 1
ATOM 294 H HB2 . ALA 19 19 ? A -31.041 29.736 19.389 1.000 1 A ALA 27.720 1
ATOM 295 H HB3 . ALA 19 19 ? A -30.434 29.815 21.055 1.000 1 A ALA 27.720 1
ATOM 296 N N . LEU 20 20 ? A -27.268 29.950 18.422 1.000 1 A LEU 35.280 1
ATOM 297 C CA . LEU 20 20 ? A -26.034 29.136 18.326 1.000 1 A LEU 35.280 1
ATOM 298 C C . LEU 20 20 ? A -24.946 29.683 19.276 1.000 1 A LEU 35.280 1
ATOM 299 O O . LEU 20 20 ? A -23.794 29.880 18.900 1.000 1 A LEU 35.280 1
ATOM 300 C CB . LEU 20 20 ? A -25.592 29.010 16.846 1.000 1 A LEU 35.280 1
ATOM 301 C CG . LEU 20 20 ? A -26.050 27.692 16.198 1.000 1 A LEU 35.280 1
ATOM 302 C CD1 . LEU 20 20 ? A -25.897 27.782 14.681 1.000 1 A LEU 35.280 1
ATOM 303 C CD2 . LEU 20 20 ? A -25.216 26.500 16.678 1.000 1 A LEU 35.280 1
ATOM 304 H H . LEU 20 20 ? A -27.303 30.792 17.865 1.000 1 A LEU 35.280 1
ATOM 305 H HA . LEU 20 20 ? A -26.257 28.136 18.698 1.000 1 A LEU 35.280 1
ATOM 306 H HB2 . LEU 20 20 ? A -24.507 29.052 16.755 1.000 1 A LEU 35.280 1
ATOM 307 H HB3 . LEU 20 20 ? A -25.991 29.852 16.280 1.000 1 A LEU 35.280 1
ATOM 308 H HG . LEU 20 20 ? A -27.101 27.518 16.431 1.000 1 A LEU 35.280 1
ATOM 309 H HD11 . LEU 20 20 ? A -26.528 28.581 14.291 1.000 1 A LEU 35.280 1
ATOM 310 H HD12 . LEU 20 20 ? A -26.213 26.838 14.239 1.000 1 A LEU 35.280 1
ATOM 311 H HD13 . LEU 20 20 ? A -24.856 27.976 14.420 1.000 1 A LEU 35.280 1
ATOM 312 H HD21 . LEU 20 20 ? A -25.587 25.586 16.216 1.000 1 A LEU 35.280 1
ATOM 313 H HD22 . LEU 20 20 ? A -25.298 26.383 17.759 1.000 1 A LEU 35.280 1
ATOM 314 H HD23 . LEU 20 20 ? A -24.167 26.636 16.416 1.000 1 A LEU 35.280 1
ATOM 315 N N . TYR 21 21 ? A -25.359 30.030 20.495 1.000 1 A TYR 36.880 1
ATOM 316 C CA . TYR 21 21 ? A -24.581 30.825 21.442 1.000 1 A TYR 36.880 1
ATOM 317 C C . TYR 21 21 ? A -24.448 30.080 22.771 1.000 1 A TYR 36.880 1
ATOM 318 O O . TYR 21 21 ? A -24.985 30.507 23.794 1.000 1 A TYR 36.880 1
ATOM 319 C CB . TYR 21 21 ? A -25.186 32.241 21.554 1.000 1 A TYR 36.880 1
ATOM 320 C CG . TYR 21 21 ? A -24.143 33.317 21.786 1.000 1 A TYR 36.880 1
ATOM 321 C CD1 . TYR 21 21 ? A -23.681 33.608 23.084 1.000 1 A TYR 36.880 1
ATOM 322 C CD2 . TYR 21 21 ? A -23.601 33.994 20.678 1.000 1 A TYR 36.880 1
ATOM 323 C CE1 . TYR 21 21 ? A -22.662 34.563 23.270 1.000 1 A TYR 36.880 1
ATOM 324 C CE2 . TYR 21 21 ? A -22.578 34.943 20.854 1.000 1 A TYR 36.880 1
ATOM 325 C CZ . TYR 21 21 ? A -22.094 35.211 22.151 1.000 1 A TYR 36.880 1
ATOM 326 O OH . TYR 21 21 ? A -21.043 36.059 22.310 1.000 1 A TYR 36.880 1
ATOM 327 H H . TYR 21 21 ? A -26.282 29.732 20.776 1.000 1 A TYR 36.880 1
ATOM 328 H HA . TYR 21 21 ? A -23.568 30.935 21.055 1.000 1 A TYR 36.880 1
ATOM 329 H HB2 . TYR 21 21 ? A -25.698 32.480 20.623 1.000 1 A TYR 36.880 1
ATOM 330 H HB3 . TYR 21 21 ? A -25.943 32.280 22.338 1.000 1 A TYR 36.880 1
ATOM 331 H HD1 . TYR 21 21 ? A -24.104 33.081 23.927 1.000 1 A TYR 36.880 1
ATOM 332 H HD2 . TYR 21 21 ? A -23.945 33.755 19.682 1.000 1 A TYR 36.880 1
ATOM 333 H HE1 . TYR 21 21 ? A -22.322 34.791 24.270 1.000 1 A TYR 36.880 1
ATOM 334 H HE2 . TYR 21 21 ? A -22.145 35.428 19.991 1.000 1 A TYR 36.880 1
ATOM 335 H HH . TYR 21 21 ? A -20.827 36.455 21.463 1.000 1 A TYR 36.880 1
ATOM 336 N N . ASP 22 22 ? A -23.742 28.946 22.754 1.000 1 A ASP 41.780 1
ATOM 337 C CA . ASP 22 22 ? A -23.331 28.323 24.010 1.000 1 A ASP 41.780 1
ATOM 338 C C . ASP 22 22 ? A -22.218 29.156 24.669 1.000 1 A ASP 41.780 1
ATOM 339 O O . ASP 22 22 ? A -21.361 29.769 24.026 1.000 1 A ASP 41.780 1
ATOM 340 C CB . ASP 22 22 ? A -22.991 26.835 23.860 1.000 1 A ASP 41.780 1
ATOM 341 C CG . ASP 22 22 ? A -22.805 26.148 25.224 1.000 1 A ASP 41.780 1
ATOM 342 O OD1 . ASP 22 22 ? A -23.272 26.708 26.250 1.000 1 A ASP 41.780 1
ATOM 343 O OD2 . ASP 22 22 ? A -22.131 25.097 25.235 1.000 1 A ASP 41.780 1
ATOM 344 H H . ASP 22 22 ? A -23.299 28.647 21.897 1.000 1 A ASP 41.780 1
ATOM 345 H HA . ASP 22 22 ? A -24.194 28.360 24.674 1.000 1 A ASP 41.780 1
ATOM 346 H HB2 . ASP 22 22 ? A -23.802 26.337 23.329 1.000 1 A ASP 41.780 1
ATOM 347 H HB3 . ASP 22 22 ? A -22.080 26.737 23.269 1.000 1 A ASP 41.780 1
ATOM 348 N N . SER 23 23 ? A -22.290 29.240 25.989 1.000 1 A SER 48.690 1
ATOM 349 C CA . SER 23 23 ? A -21.914 30.411 26.784 1.000 1 A SER 48.690 1
ATOM 350 C C . SER 23 23 ? A -20.410 30.677 26.950 1.000 1 A SER 48.690 1
ATOM 351 O O . SER 23 23 ? A -20.031 31.606 27.665 1.000 1 A SER 48.690 1
ATOM 352 C CB . SER 23 23 ? A -22.667 30.369 28.118 1.000 1 A SER 48.690 1
ATOM 353 O OG . SER 23 23 ? A -22.436 29.158 28.815 1.000 1 A SER 48.690 1
ATOM 354 H H . SER 23 23 ? A -22.880 28.539 26.415 1.000 1 A SER 48.690 1
ATOM 355 H HA . SER 23 23 ? A -22.295 31.280 26.247 1.000 1 A SER 48.690 1
ATOM 356 H HB2 . SER 23 23 ? A -22.361 31.209 28.741 1.000 1 A SER 48.690 1
ATOM 357 H HB3 . SER 23 23 ? A -23.735 30.460 27.921 1.000 1 A SER 48.690 1
ATOM 358 H HG . SER 23 23 ? A -22.704 28.411 28.275 1.000 1 A SER 48.690 1
ATOM 359 N N . SER 24 24 ? A -19.539 29.942 26.252 1.000 1 A SER 57.380 1
ATOM 360 C CA . SER 24 24 ? A -18.082 30.171 26.252 1.000 1 A SER 57.380 1
ATOM 361 C C . SER 24 24 ? A -17.284 29.479 25.131 1.000 1 A SER 57.380 1
ATOM 362 O O . SER 24 24 ? A -16.072 29.676 25.076 1.000 1 A SER 57.380 1
ATOM 363 C CB . SER 24 24 ? A -17.503 29.770 27.622 1.000 1 A SER 57.380 1
ATOM 364 O OG . SER 24 24 ? A -17.938 28.481 28.003 1.000 1 A SER 57.380 1
ATOM 365 H H . SER 24 24 ? A -19.927 29.203 25.683 1.000 1 A SER 57.380 1
ATOM 366 H HA . SER 24 24 ? A -17.908 31.240 26.129 1.000 1 A SER 57.380 1
ATOM 367 H HB2 . SER 24 24 ? A -16.413 29.804 27.599 1.000 1 A SER 57.380 1
ATOM 368 H HB3 . SER 24 24 ? A -17.845 30.484 28.371 1.000 1 A SER 57.380 1
ATOM 369 H HG . SER 24 24 ? A -17.957 28.424 28.961 1.000 1 A SER 57.380 1
ATOM 370 N N . SER 25 25 ? A -17.904 28.696 24.238 1.000 1 A SER 68.940 1
ATOM 371 C CA . SER 25 25 ? A -17.192 27.678 23.443 1.000 1 A SER 68.940 1
ATOM 372 C C . SER 25 25 ? A -16.897 28.056 21.979 1.000 1 A SER 68.940 1
ATOM 373 O O . SER 25 25 ? A -15.731 28.038 21.573 1.000 1 A SER 68.940 1
ATOM 374 C CB . SER 25 25 ? A -17.942 26.345 23.567 1.000 1 A SER 68.940 1
ATOM 375 O OG . SER 25 25 ? A -19.293 26.506 23.177 1.000 1 A SER 68.940 1
ATOM 376 H H . SER 25 25 ? A -18.911 28.622 24.257 1.000 1 A SER 68.940 1
ATOM 377 H HA . SER 25 25 ? A -16.216 27.514 23.900 1.000 1 A SER 68.940 1
ATOM 378 H HB2 . SER 25 25 ? A -17.459 25.587 22.950 1.000 1 A SER 68.940 1
ATOM 379 H HB3 . SER 25 25 ? A -17.913 26.022 24.608 1.000 1 A SER 68.940 1
ATOM 380 H HG . SER 25 25 ? A -19.845 25.856 23.618 1.000 1 A SER 68.940 1
ATOM 381 N N . TYR 26 26 ? A -17.904 28.398 21.166 1.000 1 A TYR 75.440 1
ATOM 382 C CA . TYR 26 26 ? A -17.717 28.709 19.738 1.000 1 A TYR 75.440 1
ATOM 383 C C . TYR 26 26 ? A -18.828 29.583 19.132 1.000 1 A TYR 75.440 1
ATOM 384 O O . TYR 26 26 ? A -19.880 29.784 19.731 1.000 1 A TYR 75.440 1
ATOM 385 C CB . TYR 26 26 ? A -17.577 27.401 18.938 1.000 1 A TYR 75.440 1
ATOM 386 C CG . TYR 26 26 ? A -18.803 26.500 18.938 1.000 1 A TYR 75.440 1
ATOM 387 C CD1 . TYR 26 26 ? A -18.983 25.538 19.953 1.000 1 A TYR 75.440 1
ATOM 388 C CD2 . TYR 26 26 ? A -19.773 26.633 17.925 1.000 1 A TYR 75.440 1
ATOM 389 C CE1 . TYR 26 26 ? A -20.134 24.726 19.972 1.000 1 A TYR 75.440 1
ATOM 390 C CE2 . TYR 26 26 ? A -20.931 25.833 17.948 1.000 1 A TYR 75.440 1
ATOM 391 C CZ . TYR 26 26 ? A -21.118 24.882 18.971 1.000 1 A TYR 75.440 1
ATOM 392 O OH . TYR 26 26 ? A -22.252 24.136 18.982 1.000 1 A TYR 75.440 1
ATOM 393 H H . TYR 26 26 ? A -18.849 28.363 21.519 1.000 1 A TYR 75.440 1
ATOM 394 H HA . TYR 26 26 ? A -16.788 29.270 19.634 1.000 1 A TYR 75.440 1
ATOM 395 H HB2 . TYR 26 26 ? A -17.323 27.644 17.906 1.000 1 A TYR 75.440 1
ATOM 396 H HB3 . TYR 26 26 ? A -16.725 26.853 19.340 1.000 1 A TYR 75.440 1
ATOM 397 H HD1 . TYR 26 26 ? A -18.247 25.440 20.738 1.000 1 A TYR 75.440 1
ATOM 398 H HD2 . TYR 26 26 ? A -19.647 27.367 17.143 1.000 1 A TYR 75.440 1
ATOM 399 H HE1 . TYR 26 26 ? A -20.284 24.007 20.764 1.000 1 A TYR 75.440 1
ATOM 400 H HE2 . TYR 26 26 ? A -21.694 25.943 17.192 1.000 1 A TYR 75.440 1
ATOM 401 H HH . TYR 26 26 ? A -22.243 23.438 19.642 1.000 1 A TYR 75.440 1
ATOM 402 N N . VAL 27 27 ? A -18.585 30.083 17.916 1.000 1 A VAL 77.190 1
ATOM 403 C CA . VAL 27 27 ? A -19.570 30.745 17.040 1.000 1 A VAL 77.190 1
ATOM 404 C C . VAL 27 27 ? A -19.495 30.114 15.646 1.000 1 A VAL 77.190 1
ATOM 405 O O . VAL 27 27 ? A -18.401 29.792 15.190 1.000 1 A VAL 77.190 1
ATOM 406 C CB . VAL 27 27 ? A -19.317 32.267 16.964 1.000 1 A VAL 77.190 1
ATOM 407 C CG1 . VAL 27 27 ? A -20.390 32.975 16.123 1.000 1 A VAL 77.190 1
ATOM 408 C CG2 . VAL 27 27 ? A -19.316 32.923 18.352 1.000 1 A VAL 77.190 1
ATOM 409 H H . VAL 27 27 ? A -17.663 29.933 17.533 1.000 1 A VAL 77.190 1
ATOM 410 H HA . VAL 27 27 ? A -20.570 30.580 17.439 1.000 1 A VAL 77.190 1
ATOM 411 H HB . VAL 27 27 ? A -18.346 32.450 16.503 1.000 1 A VAL 77.190 1
ATOM 412 H HG11 . VAL 27 27 ? A -20.309 32.678 15.077 1.000 1 A VAL 77.190 1
ATOM 413 H HG12 . VAL 27 27 ? A -20.262 34.056 16.170 1.000 1 A VAL 77.190 1
ATOM 414 H HG13 . VAL 27 27 ? A -21.383 32.723 16.495 1.000 1 A VAL 77.190 1
ATOM 415 H HG21 . VAL 27 27 ? A -19.208 34.004 18.261 1.000 1 A VAL 77.190 1
ATOM 416 H HG22 . VAL 27 27 ? A -18.479 32.546 18.940 1.000 1 A VAL 77.190 1
ATOM 417 H HG23 . VAL 27 27 ? A -20.247 32.693 18.871 1.000 1 A VAL 77.190 1
ATOM 418 N N . TYR 28 28 ? A -20.625 29.936 14.955 1.000 1 A TYR 78.690 1
ATOM 419 C CA . TYR 28 28 ? A -20.672 29.377 13.597 1.000 1 A TYR 78.690 1
ATOM 420 C C . TYR 28 28 ? A -21.332 30.338 12.602 1.000 1 A TYR 78.690 1
ATOM 421 O O . TYR 28 28 ? A -22.461 30.780 12.815 1.000 1 A TYR 78.690 1
ATOM 422 C CB . TYR 28 28 ? A -21.383 28.016 13.620 1.000 1 A TYR 78.690 1
ATOM 423 C CG . TYR 28 28 ? A -21.523 27.360 12.256 1.000 1 A TYR 78.690 1
ATOM 424 C CD1 . TYR 28 28 ? A -22.797 27.088 11.718 1.000 1 A TYR 78.690 1
ATOM 425 C CD2 . TYR 28 28 ? A -20.371 27.032 11.516 1.000 1 A TYR 78.690 1
ATOM 426 C CE1 . TYR 28 28 ? A -22.915 26.473 10.457 1.000 1 A TYR 78.690 1
ATOM 427 C CE2 . TYR 28 28 ? A -20.481 26.415 10.257 1.000 1 A TYR 78.690 1
ATOM 428 C CZ . TYR 28 28 ? A -21.756 26.128 9.730 1.000 1 A TYR 78.690 1
ATOM 429 O OH . TYR 28 28 ? A -21.860 25.517 8.523 1.000 1 A TYR 78.690 1
ATOM 430 H H . TYR 28 28 ? A -21.499 30.238 15.362 1.000 1 A TYR 78.690 1
ATOM 431 H HA . TYR 28 28 ? A -19.656 29.205 13.242 1.000 1 A TYR 78.690 1
ATOM 432 H HB2 . TYR 28 28 ? A -22.372 28.144 14.059 1.000 1 A TYR 78.690 1
ATOM 433 H HB3 . TYR 28 28 ? A -20.821 27.343 14.268 1.000 1 A TYR 78.690 1
ATOM 434 H HD1 . TYR 28 28 ? A -23.686 27.341 12.277 1.000 1 A TYR 78.690 1
ATOM 435 H HD2 . TYR 28 28 ? A -19.392 27.271 11.905 1.000 1 A TYR 78.690 1
ATOM 436 H HE1 . TYR 28 28 ? A -23.887 26.241 10.047 1.000 1 A TYR 78.690 1
ATOM 437 H HE2 . TYR 28 28 ? A -19.591 26.179 9.692 1.000 1 A TYR 78.690 1
ATOM 438 H HH . TYR 28 28 ? A -20.986 25.327 8.175 1.000 1 A TYR 78.690 1
ATOM 439 N N . TYR 29 29 ? A -20.633 30.616 11.500 1.000 1 A TYR 74.940 1
ATOM 440 C CA . TYR 29 29 ? A -21.121 31.375 10.352 1.000 1 A TYR 74.940 1
ATOM 441 C C . TYR 29 29 ? A -21.160 30.494 9.113 1.000 1 A TYR 74.940 1
ATOM 442 O O . TYR 29 29 ? A -20.144 29.957 8.675 1.000 1 A TYR 74.940 1
ATOM 443 C CB . TYR 29 29 ? A -20.230 32.588 10.080 1.000 1 A TYR 74.940 1
ATOM 444 C CG . TYR 29 29 ? A -20.323 33.635 11.158 1.000 1 A TYR 74.940 1
ATOM 445 C CD1 . TYR 29 29 ? A -21.431 34.501 11.193 1.000 1 A TYR 74.940 1
ATOM 446 C CD2 . TYR 29 29 ? A -19.317 33.721 12.135 1.000 1 A TYR 74.940 1
ATOM 447 C CE1 . TYR 29 29 ? A -21.539 35.460 12.213 1.000 1 A TYR 74.940 1
ATOM 448 C CE2 . TYR 29 29 ? A -19.419 34.683 13.152 1.000 1 A TYR 74.940 1
ATOM 449 C CZ . TYR 29 29 ? A -20.531 35.550 13.194 1.000 1 A TYR 74.940 1
ATOM 450 O OH . TYR 29 29 ? A -20.633 36.486 14.166 1.000 1 A TYR 74.940 1
ATOM 451 H H . TYR 29 29 ? A -19.705 30.227 11.413 1.000 1 A TYR 74.940 1
ATOM 452 H HA . TYR 29 29 ? A -22.129 31.735 10.555 1.000 1 A TYR 74.940 1
ATOM 453 H HB2 . TYR 29 29 ? A -20.533 33.043 9.137 1.000 1 A TYR 74.940 1
ATOM 454 H HB3 . TYR 29 29 ? A -19.196 32.262 9.969 1.000 1 A TYR 74.940 1
ATOM 455 H HD1 . TYR 29 29 ? A -22.193 34.437 10.431 1.000 1 A TYR 74.940 1
ATOM 456 H HD2 . TYR 29 29 ? A -18.473 33.048 12.100 1.000 1 A TYR 74.940 1
ATOM 457 H HE1 . TYR 29 29 ? A -22.381 36.137 12.230 1.000 1 A TYR 74.940 1
ATOM 458 H HE2 . TYR 29 29 ? A -18.644 34.761 13.901 1.000 1 A TYR 74.940 1
ATOM 459 H HH . TYR 29 29 ? A -21.430 37.010 14.062 1.000 1 A TYR 74.940 1
ATOM 460 N N . TYR 30 30 ? A -22.336 30.406 8.503 1.000 1 A TYR 72.560 1
ATOM 461 C CA . TYR 30 30 ? A -22.489 29.741 7.222 1.000 1 A TYR 72.560 1
ATOM 462 C C . TYR 30 30 ? A -22.057 30.670 6.076 1.000 1 A TYR 72.560 1
ATOM 463 O O . TYR 30 30 ? A -22.485 31.819 6.006 1.000 1 A TYR 72.560 1
ATOM 464 C CB . TYR 30 30 ? A -23.925 29.241 7.094 1.000 1 A TYR 72.560 1
ATOM 465 C CG . TYR 30 30 ? A -24.094 28.393 5.865 1.000 1 A TYR 72.560 1
ATOM 466 C CD1 . TYR 30 30 ? A -24.812 28.884 4.766 1.000 1 A TYR 72.560 1
ATOM 467 C CD2 . TYR 30 30 ? A -23.457 27.143 5.791 1.000 1 A TYR 72.560 1
ATOM 468 C CE1 . TYR 30 30 ? A -24.879 28.127 3.586 1.000 1 A TYR 72.560 1
ATOM 469 C CE2 . TYR 30 30 ? A -23.549 26.376 4.621 1.000 1 A TYR 72.560 1
ATOM 470 C CZ . TYR 30 30 ? A -24.251 26.868 3.506 1.000 1 A TYR 72.560 1
ATOM 471 O OH . TYR 30 30 ? A -24.302 26.132 2.367 1.000 1 A TYR 72.560 1
ATOM 472 H H . TYR 30 30 ? A -23.126 30.910 8.881 1.000 1 A TYR 72.560 1
ATOM 473 H HA . TYR 30 30 ? A -21.835 28.869 7.214 1.000 1 A TYR 72.560 1
ATOM 474 H HB2 . TYR 30 30 ? A -24.606 30.091 7.060 1.000 1 A TYR 72.560 1
ATOM 475 H HB3 . TYR 30 30 ? A -24.176 28.637 7.966 1.000 1 A TYR 72.560 1
ATOM 476 H HD1 . TYR 30 30 ? A -25.295 29.849 4.818 1.000 1 A TYR 72.560 1
ATOM 477 H HD2 . TYR 30 30 ? A -22.893 26.771 6.634 1.000 1 A TYR 72.560 1
ATOM 478 H HE1 . TYR 30 30 ? A -25.410 28.519 2.731 1.000 1 A TYR 72.560 1
ATOM 479 H HE2 . TYR 30 30 ? A -23.074 25.407 4.571 1.000 1 A TYR 72.560 1
ATOM 480 H HH . TYR 30 30 ? A -23.862 25.287 2.485 1.000 1 A TYR 72.560 1
ATOM 481 N N . GLN 31 31 ? A -21.191 30.179 5.187 1.000 1 A GLN 66.060 1
ATOM 482 C CA . GLN 31 31 ? A -20.444 31.006 4.224 1.000 1 A GLN 66.060 1
ATOM 483 C C . GLN 31 31 ? A -21.230 31.392 2.952 1.000 1 A GLN 66.060 1
ATOM 484 O O . GLN 31 31 ? A -20.687 32.080 2.093 1.000 1 A GLN 66.060 1
ATOM 485 C CB . GLN 31 31 ? A -19.132 30.284 3.851 1.000 1 A GLN 66.060 1
ATOM 486 C CG . GLN 31 31 ? A -18.225 29.963 5.054 1.000 1 A GLN 66.060 1
ATOM 487 C CD . GLN 31 31 ? A -16.922 29.285 4.631 1.000 1 A GLN 66.060 1
ATOM 488 O OE1 . GLN 31 31 ? A -16.906 28.342 3.858 1.000 1 A GLN 66.060 1
ATOM 489 N NE2 . GLN 31 31 ? A -15.782 29.709 5.132 1.000 1 A GLN 66.060 1
ATOM 490 H H . GLN 31 31 ? A -20.896 29.219 5.301 1.000 1 A GLN 66.060 1
ATOM 491 H HA . GLN 31 31 ? A -20.183 31.944 4.713 1.000 1 A GLN 66.060 1
ATOM 492 H HB2 . GLN 31 31 ? A -18.568 30.914 3.163 1.000 1 A GLN 66.060 1
ATOM 493 H HB3 . GLN 31 31 ? A -19.378 29.356 3.334 1.000 1 A GLN 66.060 1
ATOM 494 H HG2 . GLN 31 31 ? A -18.006 30.885 5.593 1.000 1 A GLN 66.060 1
ATOM 495 H HG3 . GLN 31 31 ? A -18.737 29.291 5.744 1.000 1 A GLN 66.060 1
ATOM 496 H HE21 . GLN 31 31 ? A -15.734 30.541 5.702 1.000 1 A GLN 66.060 1
ATOM 497 H HE22 . GLN 31 31 ? A -14.937 29.291 4.768 1.000 1 A GLN 66.060 1
ATOM 498 N N . SER 32 32 ? A -22.476 30.933 2.789 1.000 1 A SER 66.620 1
ATOM 499 C CA . SER 32 32 ? A -23.261 31.090 1.554 1.000 1 A SER 66.620 1
ATOM 500 C C . SER 32 32 ? A -24.671 31.619 1.826 1.000 1 A SER 66.620 1
ATOM 501 O O . SER 32 32 ? A -25.288 31.303 2.839 1.000 1 A SER 66.620 1
ATOM 502 C CB . SER 32 32 ? A -23.297 29.749 0.810 1.000 1 A SER 66.620 1
ATOM 503 O OG . SER 32 32 ? A -24.194 29.764 -0.286 1.000 1 A SER 66.620 1
ATOM 504 H H . SER 32 32 ? A -22.916 30.458 3.564 1.000 1 A SER 66.620 1
ATOM 505 H HA . SER 32 32 ? A -22.766 31.809 0.901 1.000 1 A SER 66.620 1
ATOM 506 H HB2 . SER 32 32 ? A -22.294 29.517 0.451 1.000 1 A SER 66.620 1
ATOM 507 H HB3 . SER 32 32 ? A -23.599 28.960 1.498 1.000 1 A SER 66.620 1
ATOM 508 H HG . SER 32 32 ? A -24.291 28.854 -0.574 1.000 1 A SER 66.620 1
ATOM 509 N N . ALA 33 33 ? A -25.214 32.399 0.888 1.000 1 A ALA 63.970 1
ATOM 510 C CA . ALA 33 33 ? A -26.608 32.849 0.923 1.000 1 A ALA 63.970 1
ATOM 511 C C . ALA 33 33 ? A -27.616 31.740 0.543 1.000 1 A ALA 63.970 1
ATOM 512 O O . ALA 33 33 ? A -28.813 31.871 0.804 1.000 1 A ALA 63.970 1
ATOM 513 C CB . ALA 33 33 ? A -26.731 34.068 0.001 1.000 1 A ALA 63.970 1
ATOM 514 H H . ALA 33 33 ? A -24.656 32.626 0.077 1.000 1 A ALA 63.970 1
ATOM 515 H HA . ALA 33 33 ? A -26.847 33.163 1.938 1.000 1 A ALA 63.970 1
ATOM 516 H HB1 . ALA 33 33 ? A -26.046 34.851 0.327 1.000 1 A ALA 63.970 1
ATOM 517 H HB2 . ALA 33 33 ? A -27.750 34.454 0.042 1.000 1 A ALA 63.970 1
ATOM 518 H HB3 . ALA 33 33 ? A -26.500 33.788 -1.026 1.000 1 A ALA 63.970 1
ATOM 519 N N . PHE 34 34 ? A -27.154 30.645 -0.073 1.000 1 A PHE 68.500 1
ATOM 520 C CA . PHE 34 34 ? A -27.995 29.509 -0.453 1.000 1 A PHE 68.500 1
ATOM 521 C C . PHE 34 34 ? A -28.152 28.535 0.712 1.000 1 A PHE 68.500 1
ATOM 522 O O . PHE 34 34 ? A -27.163 28.067 1.264 1.000 1 A PHE 68.500 1
ATOM 523 C CB . PHE 34 34 ? A -27.404 28.790 -1.671 1.000 1 A PHE 68.500 1
ATOM 524 C CG . PHE 34 34 ? A -27.366 29.645 -2.918 1.000 1 A PHE 68.500 1
ATOM 525 C CD1 . PHE 34 34 ? A -28.549 29.864 -3.648 1.000 1 A PHE 68.500 1
ATOM 526 C CD2 . PHE 34 34 ? A -26.160 30.234 -3.344 1.000 1 A PHE 68.500 1
ATOM 527 C CE1 . PHE 34 34 ? A -28.527 30.669 -4.800 1.000 1 A PHE 68.500 1
ATOM 528 C CE2 . PHE 34 34 ? A -26.139 31.036 -4.498 1.000 1 A PHE 68.500 1
ATOM 529 C CZ . PHE 34 34 ? A -27.322 31.254 -5.225 1.000 1 A PHE 68.500 1
ATOM 530 H H . PHE 34 34 ? A -26.156 30.556 -0.203 1.000 1 A PHE 68.500 1
ATOM 531 H HA . PHE 34 34 ? A -28.983 29.878 -0.728 1.000 1 A PHE 68.500 1
ATOM 532 H HB2 . PHE 34 34 ? A -28.007 27.908 -1.882 1.000 1 A PHE 68.500 1
ATOM 533 H HB3 . PHE 34 34 ? A -26.398 28.443 -1.434 1.000 1 A PHE 68.500 1
ATOM 534 H HD1 . PHE 34 34 ? A -29.476 29.411 -3.328 1.000 1 A PHE 68.500 1
ATOM 535 H HD2 . PHE 34 34 ? A -25.248 30.073 -2.788 1.000 1 A PHE 68.500 1
ATOM 536 H HE1 . PHE 34 34 ? A -29.434 30.834 -5.363 1.000 1 A PHE 68.500 1
ATOM 537 H HE2 . PHE 34 34 ? A -25.213 31.485 -4.826 1.000 1 A PHE 68.500 1
ATOM 538 H HZ . PHE 34 34 ? A -27.303 31.869 -6.113 1.000 1 A PHE 68.500 1
ATOM 539 N N . ARG 35 35 ? A -29.390 28.176 1.064 1.000 1 A ARG 73.060 1
ATOM 540 C CA . ARG 35 35 ? A -29.654 27.201 2.131 1.000 1 A ARG 73.060 1
ATOM 541 C C . ARG 35 35 ? A -29.123 25.809 1.739 1.000 1 A ARG 73.060 1
ATOM 542 O O . ARG 35 35 ? A -29.547 25.306 0.697 1.000 1 A ARG 73.060 1
ATOM 543 C CB . ARG 35 35 ? A -31.156 27.135 2.428 1.000 1 A ARG 73.060 1
ATOM 544 C CG . ARG 35 35 ? A -31.644 28.405 3.136 1.000 1 A ARG 73.060 1
ATOM 545 C CD . ARG 35 35 ? A -33.138 28.290 3.444 1.000 1 A ARG 73.060 1
ATOM 546 N NE . ARG 35 35 ? A -33.663 29.543 4.012 1.000 1 A ARG 73.060 1
ATOM 547 C CZ . ARG 35 35 ? A -34.759 29.668 4.738 1.000 1 A ARG 73.060 1
ATOM 548 N NH1 . ARG 35 35 ? A -35.441 28.636 5.157 1.000 1 A ARG 73.060 1
ATOM 549 N NH2 . ARG 35 35 ? A -35.190 30.854 5.064 1.000 1 A ARG 73.060 1
ATOM 550 H H . ARG 35 35 ? A -30.164 28.552 0.535 1.000 1 A ARG 73.060 1
ATOM 551 H HA . ARG 35 35 ? A -29.128 27.534 3.026 1.000 1 A ARG 73.060 1
ATOM 552 H HB2 . ARG 35 35 ? A -31.349 26.269 3.060 1.000 1 A ARG 73.060 1
ATOM 553 H HB3 . ARG 35 35 ? A -31.704 26.997 1.496 1.000 1 A ARG 73.060 1
ATOM 554 H HG2 . ARG 35 35 ? A -31.093 28.539 4.067 1.000 1 A ARG 73.060 1
ATOM 555 H HG3 . ARG 35 35 ? A -31.474 29.269 2.494 1.000 1 A ARG 73.060 1
ATOM 556 H HD2 . ARG 35 35 ? A -33.290 27.464 4.139 1.000 1 A ARG 73.060 1
ATOM 557 H HD3 . ARG 35 35 ? A -33.673 28.066 2.522 1.000 1 A ARG 73.060 1
ATOM 558 H HE . ARG 35 35 ? A -33.163 30.388 3.778 1.000 1 A ARG 73.060 1
ATOM 559 H HH11 . ARG 35 35 ? A -36.261 28.755 5.734 1.000 1 A ARG 73.060 1
ATOM 560 H HH12 . ARG 35 35 ? A -35.042 27.713 5.060 1.000 1 A ARG 73.060 1
ATOM 561 H HH21 . ARG 35 35 ? A -36.024 30.955 5.625 1.000 1 A ARG 73.060 1
ATOM 562 H HH22 . ARG 35 35 ? A -34.677 31.674 4.773 1.000 1 A ARG 73.060 1
ATOM 563 N N . PRO 36 36 ? A -28.263 25.168 2.550 1.000 1 A PRO 77.940 1
ATOM 564 C CA . PRO 36 36 ? A -27.812 23.805 2.285 1.000 1 A PRO 77.940 1
ATOM 565 C C . PRO 36 36 ? A -28.964 22.798 2.469 1.000 1 A PRO 77.940 1
ATOM 566 O O . PRO 36 36 ? A -29.906 23.068 3.226 1.000 1 A PRO 77.940 1
ATOM 567 C CB . PRO 36 36 ? A -26.653 23.549 3.253 1.000 1 A PRO 77.940 1
ATOM 568 C CG . PRO 36 36 ? A -27.001 24.453 4.429 1.000 1 A PRO 77.940 1
ATOM 569 C CD . PRO 36 36 ? A -27.677 25.660 3.787 1.000 1 A PRO 77.940 1
ATOM 570 H HA . PRO 36 36 ? A -27.439 23.747 1.262 1.000 1 A PRO 77.940 1
ATOM 571 H HB2 . PRO 36 36 ? A -26.583 22.505 3.557 1.000 1 A PRO 77.940 1
ATOM 572 H HB3 . PRO 36 36 ? A -25.716 23.875 2.801 1.000 1 A PRO 77.940 1
ATOM 573 H HG2 . PRO 36 36 ? A -26.116 24.737 4.999 1.000 1 A PRO 77.940 1
ATOM 574 H HG3 . PRO 36 36 ? A -27.732 23.939 5.053 1.000 1 A PRO 77.940 1
ATOM 575 H HD2 . PRO 36 36 ? A -28.435 26.057 4.463 1.000 1 A PRO 77.940 1
ATOM 576 H HD3 . PRO 36 36 ? A -26.937 26.426 3.555 1.000 1 A PRO 77.940 1
ATOM 577 N N . PRO 37 37 ? A -28.911 21.638 1.786 1.000 1 A PRO 83.690 1
ATOM 578 C CA . PRO 37 37 ? A -29.924 20.596 1.916 1.000 1 A PRO 83.690 1
ATOM 579 C C . PRO 37 37 ? A -29.857 19.922 3.294 1.000 1 A PRO 83.690 1
ATOM 580 O O . PRO 37 37 ? A -28.852 20.010 3.998 1.000 1 A PRO 83.690 1
ATOM 581 C CB . PRO 37 37 ? A -29.646 19.622 0.767 1.000 1 A PRO 83.690 1
ATOM 582 C CG . PRO 37 37 ? A -28.135 19.732 0.582 1.000 1 A PRO 83.690 1
ATOM 583 C CD . PRO 37 37 ? A -27.847 21.202 0.891 1.000 1 A PRO 83.690 1
ATOM 584 H HA . PRO 37 37 ? A -30.917 21.027 1.790 1.000 1 A PRO 83.690 1
ATOM 585 H HB2 . PRO 37 37 ? A -29.951 18.602 1.001 1.000 1 A PRO 83.690 1
ATOM 586 H HB3 . PRO 37 37 ? A -30.148 19.971 -0.136 1.000 1 A PRO 83.690 1
ATOM 587 H HG2 . PRO 37 37 ? A -27.827 19.461 -0.428 1.000 1 A PRO 83.690 1
ATOM 588 H HG3 . PRO 37 37 ? A -27.647 19.093 1.318 1.000 1 A PRO 83.690 1
ATOM 589 H HD2 . PRO 37 37 ? A -27.886 21.785 -0.030 1.000 1 A PRO 83.690 1
ATOM 590 H HD3 . PRO 37 37 ? A -26.867 21.299 1.358 1.000 1 A PRO 83.690 1
ATOM 591 N N . ASN 38 38 ? A -30.925 19.223 3.681 1.000 1 A ASN 87.120 1
ATOM 592 C CA . ASN 38 38 ? A -31.002 18.576 4.993 1.000 1 A ASN 87.120 1
ATOM 593 C C . ASN 38 38 ? A -29.908 17.505 5.166 1.000 1 A ASN 87.120 1
ATOM 594 O O . ASN 38 38 ? A -29.702 16.697 4.261 1.000 1 A ASN 87.120 1
ATOM 595 C CB . ASN 38 38 ? A -32.407 17.978 5.203 1.000 1 A ASN 87.120 1
ATOM 596 C CG . ASN 38 38 ? A -33.516 19.013 5.269 1.000 1 A ASN 87.120 1
ATOM 597 O OD1 . ASN 38 38 ? A -33.299 20.209 5.356 1.000 1 A ASN 87.120 1
ATOM 598 N ND2 . ASN 38 38 ? A -34.761 18.601 5.246 1.000 1 A ASN 87.120 1
ATOM 599 H H . ASN 38 38 ? A -31.718 19.157 3.060 1.000 1 A ASN 87.120 1
ATOM 600 H HA . ASN 38 38 ? A -30.832 19.347 5.744 1.000 1 A ASN 87.120 1
ATOM 601 H HB2 . ASN 38 38 ? A -32.415 17.428 6.144 1.000 1 A ASN 87.120 1
ATOM 602 H HB3 . ASN 38 38 ? A -32.620 17.274 4.398 1.000 1 A ASN 87.120 1
ATOM 603 H HD21 . ASN 38 38 ? A -34.973 17.617 5.169 1.000 1 A ASN 87.120 1
ATOM 604 H HD22 . ASN 38 38 ? A -35.478 19.312 5.286 1.000 1 A ASN 87.120 1
ATOM 605 N N . GLY 39 39 ? A -29.246 17.473 6.326 1.000 1 A GLY 86.560 1
ATOM 606 C CA . GLY 39 39 ? A -28.182 16.508 6.635 1.000 1 A GLY 86.560 1
ATOM 607 C C . GLY 39 39 ? A -26.937 17.130 7.273 1.000 1 A GLY 86.560 1
ATOM 608 O O . GLY 39 39 ? A -26.916 18.318 7.594 1.000 1 A GLY 86.560 1
ATOM 609 H H . GLY 39 39 ? A -29.451 18.182 7.015 1.000 1 A GLY 86.560 1
ATOM 610 H HA2 . GLY 39 39 ? A -27.864 16.000 5.725 1.000 1 A GLY 86.560 1
ATOM 611 H HA3 . GLY 39 39 ? A -28.576 15.752 7.315 1.000 1 A GLY 86.560 1
ATOM 612 N N . TRP 40 40 ? A -25.899 16.313 7.467 1.000 1 A TRP 86.620 1
ATOM 613 C CA . TRP 40 40 ? A -24.582 16.752 7.939 1.000 1 A TRP 86.620 1
ATOM 614 C C . TRP 40 40 ? A -23.749 17.320 6.789 1.000 1 A TRP 86.620 1
ATOM 615 O O . TRP 40 40 ? A -23.625 16.681 5.747 1.000 1 A TRP 86.620 1
ATOM 616 C CB . TRP 40 40 ? A -23.832 15.579 8.584 1.000 1 A TRP 86.620 1
ATOM 617 C CG . TRP 40 40 ? A -24.385 15.105 9.891 1.000 1 A TRP 86.620 1
ATOM 618 C CD1 . TRP 40 40 ? A -25.049 13.945 10.099 1.000 1 A TRP 86.620 1
ATOM 619 C CD2 . TRP 40 40 ? A -24.302 15.758 11.194 1.000 1 A TRP 86.620 1
ATOM 620 N NE1 . TRP 40 40 ? A -25.420 13.857 11.427 1.000 1 A TRP 86.620 1
ATOM 621 C CE2 . TRP 40 40 ? A -24.987 14.949 12.147 1.000 1 A TRP 86.620 1
ATOM 622 C CE3 . TRP 40 40 ? A -23.720 16.955 11.665 1.000 1 A TRP 86.620 1
ATOM 623 C CZ2 . TRP 40 40 ? A -25.088 15.305 13.498 1.000 1 A TRP 86.620 1
ATOM 624 C CZ3 . TRP 40 40 ? A -23.766 17.299 13.029 1.000 1 A TRP 86.620 1
ATOM 625 C CH2 . TRP 40 40 ? A -24.457 16.480 13.940 1.000 1 A TRP 86.620 1
ATOM 626 H H . TRP 40 40 ? A -25.961 15.365 7.124 1.000 1 A TRP 86.620 1
ATOM 627 H HA . TRP 40 40 ? A -24.706 17.534 8.688 1.000 1 A TRP 86.620 1
ATOM 628 H HB2 . TRP 40 40 ? A -22.802 15.889 8.759 1.000 1 A TRP 86.620 1
ATOM 629 H HB3 . TRP 40 40 ? A -23.798 14.745 7.883 1.000 1 A TRP 86.620 1
ATOM 630 H HD1 . TRP 40 40 ? A -25.253 13.209 9.336 1.000 1 A TRP 86.620 1
ATOM 631 H HE1 . TRP 40 40 ? A -25.951 13.088 11.810 1.000 1 A TRP 86.620 1
ATOM 632 H HE3 . TRP 40 40 ? A -23.236 17.620 10.965 1.000 1 A TRP 86.620 1
ATOM 633 H HZ2 . TRP 40 40 ? A -25.625 14.680 14.196 1.000 1 A TRP 86.620 1
ATOM 634 H HZ3 . TRP 40 40 ? A -23.306 18.213 13.374 1.000 1 A TRP 86.620 1
ATOM 635 H HH2 . TRP 40 40 ? A -24.513 16.764 14.981 1.000 1 A TRP 86.620 1
ATOM 636 N N . HIS 41 41 ? A -23.137 18.486 7.000 1.000 1 A HIS 84.500 1
ATOM 637 C CA . HIS 41 41 ? A -22.244 19.121 6.029 1.000 1 A HIS 84.500 1
ATOM 638 C C . HIS 41 41 ? A -20.971 19.636 6.695 1.000 1 A HIS 84.500 1
ATOM 639 O O . HIS 41 41 ? A -21.029 20.321 7.719 1.000 1 A HIS 84.500 1
ATOM 640 C CB . HIS 41 41 ? A -22.963 20.268 5.316 1.000 1 A HIS 84.500 1
ATOM 641 C CG . HIS 41 41 ? A -24.137 19.828 4.491 1.000 1 A HIS 84.500 1
ATOM 642 N ND1 . HIS 41 41 ? A -24.074 19.439 3.154 1.000 1 A HIS 84.500 1
ATOM 643 C CD2 . HIS 41 41 ? A -25.419 19.697 4.933 1.000 1 A HIS 84.500 1
ATOM 644 C CE1 . HIS 41 41 ? A -25.316 19.064 2.829 1.000 1 A HIS 84.500 1
ATOM 645 N NE2 . HIS 41 41 ? A -26.151 19.231 3.870 1.000 1 A HIS 84.500 1
ATOM 646 H H . HIS 41 41 ? A -23.337 18.991 7.852 1.000 1 A HIS 84.500 1
ATOM 647 H HA . HIS 41 41 ? A -21.960 18.393 5.269 1.000 1 A HIS 84.500 1
ATOM 648 H HB2 . HIS 41 41 ? A -23.293 21.008 6.045 1.000 1 A HIS 84.500 1
ATOM 649 H HB3 . HIS 41 41 ? A -22.247 20.734 4.638 1.000 1 A HIS 84.500 1
ATOM 650 H HD2 . HIS 41 41 ? A -25.776 19.880 5.936 1.000 1 A HIS 84.500 1
ATOM 651 H HE1 . HIS 41 41 ? A -25.595 18.684 1.858 1.000 1 A HIS 84.500 1
ATOM 652 H HE2 . HIS 41 41 ? A -27.152 19.099 3.866 1.000 1 A HIS 84.500 1
ATOM 653 N N . LEU 42 42 ? A -19.820 19.332 6.094 1.000 1 A LEU 83.310 1
ATOM 654 C CA . LEU 42 42 ? A -18.516 19.823 6.535 1.000 1 A LEU 83.310 1
ATOM 655 C C . LEU 42 42 ? A -18.245 21.196 5.907 1.000 1 A LEU 83.310 1
ATOM 656 O O . LEU 42 42 ? A -18.004 21.299 4.705 1.000 1 A LEU 83.310 1
ATOM 657 C CB . LEU 42 42 ? A -17.444 18.777 6.170 1.000 1 A LEU 83.310 1
ATOM 658 C CG . LEU 42 42 ? A -16.036 19.129 6.682 1.000 1 A LEU 83.310 1
ATOM 659 C CD1 . LEU 42 42 ? A -15.937 19.035 8.204 1.000 1 A LEU 83.310 1
ATOM 660 C CD2 . LEU 42 42 ? A -14.999 18.180 6.084 1.000 1 A LEU 83.310 1
ATOM 661 H H . LEU 42 42 ? A -19.850 18.784 5.247 1.000 1 A LEU 83.310 1
ATOM 662 H HA . LEU 42 42 ? A -18.535 19.936 7.619 1.000 1 A LEU 83.310 1
ATOM 663 H HB2 . LEU 42 42 ? A -17.732 17.809 6.578 1.000 1 A LEU 83.310 1
ATOM 664 H HB3 . LEU 42 42 ? A -17.410 18.681 5.085 1.000 1 A LEU 83.310 1
ATOM 665 H HG . LEU 42 42 ? A -15.775 20.143 6.377 1.000 1 A LEU 83.310 1
ATOM 666 H HD11 . LEU 42 42 ? A -14.910 19.223 8.517 1.000 1 A LEU 83.310 1
ATOM 667 H HD12 . LEU 42 42 ? A -16.587 19.773 8.674 1.000 1 A LEU 83.310 1
ATOM 668 H HD13 . LEU 42 42 ? A -16.231 18.038 8.532 1.000 1 A LEU 83.310 1
ATOM 669 H HD21 . LEU 42 42 ? A -15.230 17.155 6.378 1.000 1 A LEU 83.310 1
ATOM 670 H HD22 . LEU 42 42 ? A -14.001 18.434 6.441 1.000 1 A LEU 83.310 1
ATOM 671 H HD23 . LEU 42 42 ? A -15.024 18.245 4.997 1.000 1 A LEU 83.310 1
ATOM 672 N N . HIS 43 43 ? A -18.254 22.252 6.720 1.000 1 A HIS 75.940 1
ATOM 673 C CA . HIS 43 43 ? A -18.061 23.630 6.263 1.000 1 A HIS 75.940 1
ATOM 674 C C . HIS 43 43 ? A -17.021 24.390 7.103 1.000 1 A HIS 75.940 1
ATOM 675 O O . HIS 43 43 ? A -16.722 24.042 8.249 1.000 1 A HIS 75.940 1
ATOM 676 C CB . HIS 43 43 ? A -19.417 24.353 6.223 1.000 1 A HIS 75.940 1
ATOM 677 C CG . HIS 43 43 ? A -20.312 23.928 5.080 1.000 1 A HIS 75.940 1
ATOM 678 N ND1 . HIS 43 43 ? A -20.034 24.042 3.734 1.000 1 A HIS 75.940 1
ATOM 679 C CD2 . HIS 43 43 ? A -21.569 23.398 5.180 1.000 1 A HIS 75.940 1
ATOM 680 C CE1 . HIS 43 43 ? A -21.094 23.589 3.044 1.000 1 A HIS 75.940 1
ATOM 681 N NE2 . HIS 43 43 ? A -22.070 23.217 3.883 1.000 1 A HIS 75.940 1
ATOM 682 H H . HIS 43 43 ? A -18.415 22.099 7.706 1.000 1 A HIS 75.940 1
ATOM 683 H HA . HIS 43 43 ? A -17.670 23.615 5.246 1.000 1 A HIS 75.940 1
ATOM 684 H HB2 . HIS 43 43 ? A -19.931 24.182 7.168 1.000 1 A HIS 75.940 1
ATOM 685 H HB3 . HIS 43 43 ? A -19.248 25.426 6.124 1.000 1 A HIS 75.940 1
ATOM 686 H HD1 . HIS 43 43 ? A -19.156 24.330 3.328 1.000 1 A HIS 75.940 1
ATOM 687 H HD2 . HIS 43 43 ? A -22.093 23.185 6.100 1.000 1 A HIS 75.940 1
ATOM 688 H HE1 . HIS 43 43 ? A -21.153 23.521 1.968 1.000 1 A HIS 75.940 1
ATOM 689 N N . GLY 44 44 ? A -16.453 25.443 6.508 1.000 1 A GLY 70.440 1
ATOM 690 C CA . GLY 44 44 ? A -15.667 26.450 7.224 1.000 1 A GLY 70.440 1
ATOM 691 C C . GLY 44 44 ? A -16.556 27.436 7.990 1.000 1 A GLY 70.440 1
ATOM 692 O O . GLY 44 44 ? A -17.781 27.307 7.996 1.000 1 A GLY 70.440 1
ATOM 693 H H . GLY 44 44 ? A -16.755 25.686 5.575 1.000 1 A GLY 70.440 1
ATOM 694 H HA2 . GLY 44 44 ? A -15.066 27.014 6.511 1.000 1 A GLY 70.440 1
ATOM 695 H HA3 . GLY 44 44 ? A -14.994 25.967 7.932 1.000 1 A GLY 70.440 1
ATOM 696 N N . GLY 45 45 ? A -15.934 28.435 8.621 1.000 1 A GLY 70.690 1
ATOM 697 C CA . GLY 45 45 ? A -16.652 29.508 9.316 1.000 1 A GLY 70.690 1
ATOM 698 C C . GLY 45 45 ? A -17.086 29.204 10.755 1.000 1 A GLY 70.690 1
ATOM 699 O O . GLY 45 45 ? A -17.884 29.961 11.308 1.000 1 A GLY 70.690 1
ATOM 700 H H . GLY 45 45 ? A -14.931 28.518 8.539 1.000 1 A GLY 70.690 1
ATOM 701 H HA2 . GLY 45 45 ? A -15.999 30.381 9.348 1.000 1 A GLY 70.690 1
ATOM 702 H HA3 . GLY 45 45 ? A -17.542 29.775 8.747 1.000 1 A GLY 70.690 1
ATOM 703 N N . ALA 46 46 ? A -16.573 28.145 11.394 1.000 1 A ALA 81.690 1
ATOM 704 C CA . ALA 46 46 ? A -16.659 28.016 12.850 1.000 1 A ALA 81.690 1
ATOM 705 C C . ALA 46 46 ? A -15.445 28.668 13.527 1.000 1 A ALA 81.690 1
ATOM 706 O O . ALA 46 46 ? A -14.304 28.530 13.088 1.000 1 A ALA 81.690 1
ATOM 707 C CB . ALA 46 46 ? A -16.868 26.561 13.277 1.000 1 A ALA 81.690 1
ATOM 708 H H . ALA 46 46 ? A -15.887 27.575 10.920 1.000 1 A ALA 81.690 1
ATOM 709 H HA . ALA 46 46 ? A -17.542 28.556 13.191 1.000 1 A ALA 81.690 1
ATOM 710 H HB1 . ALA 46 46 ? A -15.970 25.972 13.090 1.000 1 A ALA 81.690 1
ATOM 711 H HB2 . ALA 46 46 ? A -17.702 26.128 12.725 1.000 1 A ALA 81.690 1
ATOM 712 H HB3 . ALA 46 46 ? A -17.094 26.526 14.343 1.000 1 A ALA 81.690 1
ATOM 713 N N . TYR 47 47 ? A -15.698 29.362 14.629 1.000 1 A TYR 85.380 1
ATOM 714 C CA . TYR 47 47 ? A -14.720 30.144 15.371 1.000 1 A TYR 85.380 1
ATOM 715 C C . TYR 47 47 ? A -14.741 29.691 16.826 1.000 1 A TYR 85.380 1
ATOM 716 O O . TYR 47 47 ? A -15.673 29.990 17.571 1.000 1 A TYR 85.380 1
ATOM 717 C CB . TYR 47 47 ? A -15.034 31.633 15.173 1.000 1 A TYR 85.380 1
ATOM 718 C CG . TYR 47 47 ? A -14.786 32.064 13.744 1.000 1 A TYR 85.380 1
ATOM 719 C CD1 . TYR 47 47 ? A -13.473 32.337 13.311 1.000 1 A TYR 85.380 1
ATOM 720 C CD2 . TYR 47 47 ? A -15.851 32.072 12.826 1.000 1 A TYR 85.380 1
ATOM 721 C CE1 . TYR 47 47 ? A -13.224 32.601 11.951 1.000 1 A TYR 85.380 1
ATOM 722 C CE2 . TYR 47 47 ? A -15.601 32.327 11.465 1.000 1 A TYR 85.380 1
ATOM 723 C CZ . TYR 47 47 ? A -14.283 32.566 11.021 1.000 1 A TYR 85.380 1
ATOM 724 O OH . TYR 47 47 ? A -14.044 32.792 9.705 1.000 1 A TYR 85.380 1
ATOM 725 H H . TYR 47 47 ? A -16.664 29.450 14.911 1.000 1 A TYR 85.380 1
ATOM 726 H HA . TYR 47 47 ? A -13.722 29.962 14.972 1.000 1 A TYR 85.380 1
ATOM 727 H HB2 . TYR 47 47 ? A -16.071 31.831 15.445 1.000 1 A TYR 85.380 1
ATOM 728 H HB3 . TYR 47 47 ? A -14.403 32.239 15.823 1.000 1 A TYR 85.380 1
ATOM 729 H HD1 . TYR 47 47 ? A -12.652 32.314 14.012 1.000 1 A TYR 85.380 1
ATOM 730 H HD2 . TYR 47 47 ? A -16.849 31.821 13.154 1.000 1 A TYR 85.380 1
ATOM 731 H HE1 . TYR 47 47 ? A -12.223 32.806 11.600 1.000 1 A TYR 85.380 1
ATOM 732 H HE2 . TYR 47 47 ? A -16.407 32.316 10.746 1.000 1 A TYR 85.380 1
ATOM 733 H HH . TYR 47 47 ? A -13.119 32.990 9.545 1.000 1 A TYR 85.380 1
ATOM 734 N N . ALA 48 48 ? A -13.728 28.920 17.217 1.000 1 A ALA 83.810 1
ATOM 735 C CA . ALA 48 48 ? A -13.584 28.410 18.575 1.000 1 A ALA 83.810 1
ATOM 736 C C . ALA 48 48 ? A -12.922 29.472 19.458 1.000 1 A ALA 83.810 1
ATOM 737 O O . ALA 48 48 ? A -11.895 30.041 19.077 1.000 1 A ALA 83.810 1
ATOM 738 C CB . ALA 48 48 ? A -12.787 27.103 18.542 1.000 1 A ALA 83.810 1
ATOM 739 H H . ALA 48 48 ? A -12.964 28.780 16.570 1.000 1 A ALA 83.810 1
ATOM 740 H HA . ALA 48 48 ? A -14.571 28.192 18.983 1.000 1 A ALA 83.810 1
ATOM 741 H HB1 . ALA 48 48 ? A -13.294 26.383 17.901 1.000 1 A ALA 83.810 1
ATOM 742 H HB2 . ALA 48 48 ? A -11.784 27.293 18.158 1.000 1 A ALA 83.810 1
ATOM 743 H HB3 . ALA 48 48 ? A -12.716 26.696 19.551 1.000 1 A ALA 83.810 1
ATOM 744 N N . VAL 49 49 ? A -13.492 29.736 20.633 1.000 1 A VAL 85.690 1
ATOM 745 C CA . VAL 49 49 ? A -12.967 30.733 21.573 1.000 1 A VAL 85.690 1
ATOM 746 C C . VAL 49 49 ? A -11.679 30.204 22.205 1.000 1 A VAL 85.690 1
ATOM 747 O O . VAL 49 49 ? A -11.674 29.147 22.828 1.000 1 A VAL 85.690 1
ATOM 748 C CB . VAL 49 49 ? A -14.020 31.106 22.632 1.000 1 A VAL 85.690 1
ATOM 749 C CG1 . VAL 49 49 ? A -13.496 32.218 23.545 1.000 1 A VAL 85.690 1
ATOM 750 C CG2 . VAL 49 49 ? A -15.326 31.625 22.005 1.000 1 A VAL 85.690 1
ATOM 751 H H . VAL 49 49 ? A -14.287 29.184 20.924 1.000 1 A VAL 85.690 1
ATOM 752 H HA . VAL 49 49 ? A -12.716 31.640 21.024 1.000 1 A VAL 85.690 1
ATOM 753 H HB . VAL 49 49 ? A -14.249 30.226 23.234 1.000 1 A VAL 85.690 1
ATOM 754 H HG11 . VAL 49 49 ? A -13.169 33.075 22.956 1.000 1 A VAL 85.690 1
ATOM 755 H HG12 . VAL 49 49 ? A -12.662 31.847 24.141 1.000 1 A VAL 85.690 1
ATOM 756 H HG13 . VAL 49 49 ? A -14.293 32.523 24.223 1.000 1 A VAL 85.690 1
ATOM 757 H HG21 . VAL 49 49 ? A -15.142 32.539 21.440 1.000 1 A VAL 85.690 1
ATOM 758 H HG22 . VAL 49 49 ? A -15.753 30.874 21.341 1.000 1 A VAL 85.690 1
ATOM 759 H HG23 . VAL 49 49 ? A -16.053 31.821 22.793 1.000 1 A VAL 85.690 1
ATOM 760 N N . VAL 50 50 ? A -10.576 30.937 22.031 1.000 1 A VAL 84.620 1
ATOM 761 C CA . VAL 50 50 ? A -9.246 30.565 22.550 1.000 1 A VAL 84.620 1
ATOM 762 C C . VAL 50 50 ? A -8.816 31.404 23.750 1.000 1 A VAL 84.620 1
ATOM 763 O O . VAL 50 50 ? A -8.019 30.941 24.559 1.000 1 A VAL 84.620 1
ATOM 764 C CB . VAL 50 50 ? A -8.160 30.607 21.457 1.000 1 A VAL 84.620 1
ATOM 765 C CG1 . VAL 50 50 ? A -8.403 29.524 20.399 1.000 1 A VAL 84.620 1
ATOM 766 C CG2 . VAL 50 50 ? A -8.036 31.961 20.743 1.000 1 A VAL 84.620 1
ATOM 767 H H . VAL 50 50 ? A -10.662 31.797 21.508 1.000 1 A VAL 84.620 1
ATOM 768 H HA . VAL 50 50 ? A -9.285 29.539 22.917 1.000 1 A VAL 84.620 1
ATOM 769 H HB . VAL 50 50 ? A -7.200 30.390 21.926 1.000 1 A VAL 84.620 1
ATOM 770 H HG11 . VAL 50 50 ? A -9.324 29.728 19.854 1.000 1 A VAL 84.620 1
ATOM 771 H HG12 . VAL 50 50 ? A -7.564 29.498 19.704 1.000 1 A VAL 84.620 1
ATOM 772 H HG13 . VAL 50 50 ? A -8.487 28.553 20.887 1.000 1 A VAL 84.620 1
ATOM 773 H HG21 . VAL 50 50 ? A -7.180 31.939 20.068 1.000 1 A VAL 84.620 1
ATOM 774 H HG22 . VAL 50 50 ? A -8.933 32.163 20.157 1.000 1 A VAL 84.620 1
ATOM 775 H HG23 . VAL 50 50 ? A -7.883 32.761 21.467 1.000 1 A VAL 84.620 1
ATOM 776 N N . ASN 51 51 ? A -9.326 32.631 23.881 1.000 1 A ASN 85.310 1
ATOM 777 C CA . ASN 51 51 ? A -9.035 33.506 25.014 1.000 1 A ASN 85.310 1
ATOM 778 C C . ASN 51 51 ? A -10.227 34.437 25.284 1.000 1 A ASN 85.310 1
ATOM 779 O O . ASN 51 51 ? A -10.817 34.981 24.348 1.000 1 A ASN 85.310 1
ATOM 780 C CB . ASN 51 51 ? A -7.725 34.269 24.725 1.000 1 A ASN 85.310 1
ATOM 781 C CG . ASN 51 51 ? A -7.172 35.017 25.924 1.000 1 A ASN 85.310 1
ATOM 782 O OD1 . ASN 51 51 ? A -7.739 35.050 27.000 1.000 1 A ASN 85.310 1
ATOM 783 N ND2 . ASN 51 51 ? A -6.038 35.659 25.777 1.000 1 A ASN 85.310 1
ATOM 784 H H . ASN 51 51 ? A -9.982 32.959 23.187 1.000 1 A ASN 85.310 1
ATOM 785 H HA . ASN 51 51 ? A -8.884 32.889 25.900 1.000 1 A ASN 85.310 1
ATOM 786 H HB2 . ASN 51 51 ? A -7.886 34.987 23.921 1.000 1 A ASN 85.310 1
ATOM 787 H HB3 . ASN 51 51 ? A -6.963 33.558 24.406 1.000 1 A ASN 85.310 1
ATOM 788 H HD21 . ASN 51 51 ? A -5.677 36.109 26.606 1.000 1 A ASN 85.310 1
ATOM 789 H HD22 . ASN 51 51 ? A -5.527 35.612 24.908 1.000 1 A ASN 85.310 1
ATOM 790 N N . ILE 52 52 ? A -10.568 34.628 26.558 1.000 1 A ILE 87.880 1
ATOM 791 C CA . ILE 52 52 ? A -11.638 35.518 27.019 1.000 1 A ILE 87.880 1
ATOM 792 C C . ILE 52 52 ? A -11.037 36.507 28.011 1.000 1 A ILE 87.880 1
ATOM 793 O O . ILE 52 52 ? A -10.349 36.122 28.951 1.000 1 A ILE 87.880 1
ATOM 794 C CB . ILE 52 52 ? A -12.821 34.744 27.646 1.000 1 A ILE 87.880 1
ATOM 795 C CG1 . ILE 52 52 ? A -13.375 33.687 26.666 1.000 1 A ILE 87.880 1
ATOM 796 C CG2 . ILE 52 52 ? A -13.931 35.735 28.050 1.000 1 A ILE 87.880 1
ATOM 797 C CD1 . ILE 52 52 ? A -14.551 32.860 27.208 1.000 1 A ILE 87.880 1
ATOM 798 H H . ILE 52 52 ? A -9.944 34.269 27.267 1.000 1 A ILE 87.880 1
ATOM 799 H HA . ILE 52 52 ? A -12.024 36.078 26.167 1.000 1 A ILE 87.880 1
ATOM 800 H HB . ILE 52 52 ? A -12.469 34.232 28.542 1.000 1 A ILE 87.880 1
ATOM 801 H HG12 . ILE 52 52 ? A -13.685 34.184 25.747 1.000 1 A ILE 87.880 1
ATOM 802 H HG13 . ILE 52 52 ? A -12.581 32.982 26.421 1.000 1 A ILE 87.880 1
ATOM 803 H HG21 . ILE 52 52 ? A -14.293 36.265 27.169 1.000 1 A ILE 87.880 1
ATOM 804 H HG22 . ILE 52 52 ? A -13.560 36.455 28.780 1.000 1 A ILE 87.880 1
ATOM 805 H HG23 . ILE 52 52 ? A -14.760 35.209 28.526 1.000 1 A ILE 87.880 1
ATOM 806 H HD11 . ILE 52 52 ? A -15.454 33.468 27.263 1.000 1 A ILE 87.880 1
ATOM 807 H HD12 . ILE 52 52 ? A -14.308 32.471 28.197 1.000 1 A ILE 87.880 1
ATOM 808 H HD13 . ILE 52 52 ? A -14.743 32.020 26.540 1.000 1 A ILE 87.880 1
ATOM 809 N N . SER 53 53 ? A -11.319 37.792 27.822 1.000 1 A SER 88.810 1
ATOM 810 C CA . SER 53 53 ? A -10.889 38.846 28.743 1.000 1 A SER 88.810 1
ATOM 811 C C . SER 53 53 ? A -11.898 39.989 28.767 1.000 1 A SER 88.810 1
ATOM 812 O O . SER 53 53 ? A -12.658 40.164 27.818 1.000 1 A SER 88.810 1
ATOM 813 C CB . SER 53 53 ? A -9.492 39.329 28.351 1.000 1 A SER 88.810 1
ATOM 814 O OG . SER 53 53 ? A -9.481 39.735 26.999 1.000 1 A SER 88.810 1
ATOM 815 H H . SER 53 53 ? A -11.912 38.049 27.046 1.000 1 A SER 88.810 1
ATOM 816 H HA . SER 53 53 ? A -10.834 38.438 29.752 1.000 1 A SER 88.810 1
ATOM 817 H HB2 . SER 53 53 ? A -8.785 38.510 28.482 1.000 1 A SER 88.810 1
ATOM 818 H HB3 . SER 53 53 ? A -9.192 40.157 28.993 1.000 1 A SER 88.810 1
ATOM 819 H HG . SER 53 53 ? A -9.887 39.026 26.494 1.000 1 A SER 88.810 1
ATOM 820 N N . SER 54 54 ? A -11.929 40.766 29.846 1.000 1 A SER 88.060 1
ATOM 821 C CA . SER 54 54 ? A -12.943 41.804 30.061 1.000 1 A SER 88.060 1
ATOM 822 C C . SER 54 54 ? A -12.334 43.154 30.429 1.000 1 A SER 88.060 1
ATOM 823 O O . SER 54 54 ? A -11.362 43.204 31.180 1.000 1 A SER 88.060 1
ATOM 824 C CB . SER 54 54 ? A -13.921 41.360 31.151 1.000 1 A SER 88.060 1
ATOM 825 O OG . SER 54 54 ? A -13.220 41.055 32.344 1.000 1 A SER 88.060 1
ATOM 826 H H . SER 54 54 ? A -11.310 40.570 30.620 1.000 1 A SER 88.060 1
ATOM 827 H HA . SER 54 54 ? A -13.514 41.942 29.143 1.000 1 A SER 88.060 1
ATOM 828 H HB2 . SER 54 54 ? A -14.636 42.159 31.343 1.000 1 A SER 88.060 1
ATOM 829 H HB3 . SER 54 54 ? A -14.464 40.477 30.814 1.000 1 A SER 88.060 1
ATOM 830 H HG . SER 54 54 ? A -12.644 41.792 32.559 1.000 1 A SER 88.060 1
ATOM 831 N N . GLU 55 55 ? A -12.950 44.243 29.971 1.000 1 A GLU 86.620 1
ATOM 832 C CA . GLU 55 55 ? A -12.644 45.620 30.384 1.000 1 A GLU 86.620 1
ATOM 833 C C . GLU 55 55 ? A -13.893 46.276 30.971 1.000 1 A GLU 86.620 1
ATOM 834 O O . GLU 55 55 ? A -14.987 46.101 30.439 1.000 1 A GLU 86.620 1
ATOM 835 C CB . GLU 55 55 ? A -12.131 46.458 29.203 1.000 1 A GLU 86.620 1
ATOM 836 C CG . GLU 55 55 ? A -10.782 45.936 28.707 1.000 1 A GLU 86.620 1
ATOM 837 C CD . GLU 55 55 ? A -10.176 46.740 27.551 1.000 1 A GLU 86.620 1
ATOM 838 O OE1 . GLU 55 55 ? A -8.963 46.515 27.334 1.000 1 A GLU 86.620 1
ATOM 839 O OE2 . GLU 55 55 ? A -10.905 47.464 26.831 1.000 1 A GLU 86.620 1
ATOM 840 H H . GLU 55 55 ? A -13.747 44.117 29.363 1.000 1 A GLU 86.620 1
ATOM 841 H HA . GLU 55 55 ? A -11.874 45.614 31.155 1.000 1 A GLU 86.620 1
ATOM 842 H HB2 . GLU 55 55 ? A -12.863 46.429 28.395 1.000 1 A GLU 86.620 1
ATOM 843 H HB3 . GLU 55 55 ? A -12.009 47.491 29.528 1.000 1 A GLU 86.620 1
ATOM 844 H HG2 . GLU 55 55 ? A -10.085 45.934 29.544 1.000 1 A GLU 86.620 1
ATOM 845 H HG3 . GLU 55 55 ? A -10.907 44.905 28.375 1.000 1 A GLU 86.620 1
ATOM 846 N N . SER 56 56 ? A -13.749 47.049 32.049 1.000 1 A SER 83.620 1
ATOM 847 C CA . SER 56 56 ? A -14.858 47.758 32.711 1.000 1 A SER 83.620 1
ATOM 848 C C . SER 56 56 ? A -15.011 49.223 32.281 1.000 1 A SER 83.620 1
ATOM 849 O O . SER 56 56 ? A -16.127 49.737 32.324 1.000 1 A SER 83.620 1
ATOM 850 C CB . SER 56 56 ? A -14.683 47.666 34.229 1.000 1 A SER 83.620 1
ATOM 851 O OG . SER 56 56 ? A -13.374 48.067 34.591 1.000 1 A SER 83.620 1
ATOM 852 H H . SER 56 56 ? A -12.838 47.145 32.475 1.000 1 A SER 83.620 1
ATOM 853 H HA . SER 56 56 ? A -15.799 47.265 32.467 1.000 1 A SER 83.620 1
ATOM 854 H HB2 . SER 56 56 ? A -14.840 46.635 34.544 1.000 1 A SER 83.620 1
ATOM 855 H HB3 . SER 56 56 ? A -15.419 48.302 34.721 1.000 1 A SER 83.620 1
ATOM 856 H HG . SER 56 56 ? A -13.316 48.124 35.547 1.000 1 A SER 83.620 1
ATOM 857 N N . ASN 57 57 ? A -13.921 49.872 31.861 1.000 1 A ASN 83.560 1
ATOM 858 C CA . ASN 57 57 ? A -13.846 51.228 31.302 1.000 1 A ASN 83.560 1
ATOM 859 C C . ASN 57 57 ? A -12.482 51.381 30.589 1.000 1 A ASN 83.560 1
ATOM 860 O O . ASN 57 57 ? A -11.482 50.873 31.100 1.000 1 A ASN 83.560 1
ATOM 861 C CB . ASN 57 57 ? A -14.000 52.240 32.465 1.000 1 A ASN 83.560 1
ATOM 862 C CG . ASN 57 57 ? A -13.910 53.708 32.071 1.000 1 A ASN 83.560 1
ATOM 863 O OD1 . ASN 57 57 ? A -13.669 54.068 30.935 1.000 1 A ASN 83.560 1
ATOM 864 N ND2 . ASN 57 57 ? A -14.055 54.614 33.002 1.000 1 A ASN 83.560 1
ATOM 865 H H . ASN 57 57 ? A -13.038 49.385 31.920 1.000 1 A ASN 83.560 1
ATOM 866 H HA . ASN 57 57 ? A -14.645 51.383 30.577 1.000 1 A ASN 83.560 1
ATOM 867 H HB2 . ASN 57 57 ? A -13.231 52.047 33.213 1.000 1 A ASN 83.560 1
ATOM 868 H HB3 . ASN 57 57 ? A -14.974 52.094 32.932 1.000 1 A ASN 83.560 1
ATOM 869 H HD21 . ASN 57 57 ? A -14.332 54.363 33.941 1.000 1 A ASN 83.560 1
ATOM 870 H HD22 . ASN 57 57 ? A -14.069 55.575 32.692 1.000 1 A ASN 83.560 1
ATOM 871 N N . ASN 58 58 ? A -12.413 52.080 29.449 1.000 1 A ASN 84.310 1
ATOM 872 C CA . ASN 58 58 ? A -11.146 52.474 28.811 1.000 1 A ASN 84.310 1
ATOM 873 C C . ASN 58 58 ? A -11.078 53.953 28.351 1.000 1 A ASN 84.310 1
ATOM 874 O O . ASN 58 58 ? A -10.156 54.347 27.635 1.000 1 A ASN 84.310 1
ATOM 875 C CB . ASN 58 58 ? A -10.763 51.438 27.744 1.000 1 A ASN 84.310 1
ATOM 876 C CG . ASN 58 58 ? A -11.709 51.342 26.567 1.000 1 A ASN 84.310 1
ATOM 877 O OD1 . ASN 58 58 ? A -12.498 52.228 26.264 1.000 1 A ASN 84.310 1
ATOM 878 N ND2 . ASN 58 58 ? A -11.620 50.248 25.853 1.000 1 A ASN 84.310 1
ATOM 879 H H . ASN 58 58 ? A -13.266 52.469 29.073 1.000 1 A ASN 84.310 1
ATOM 880 H HA . ASN 58 58 ? A -10.370 52.410 29.574 1.000 1 A ASN 84.310 1
ATOM 881 H HB2 . ASN 58 58 ? A -9.772 51.672 27.355 1.000 1 A ASN 84.310 1
ATOM 882 H HB3 . ASN 58 58 ? A -10.704 50.458 28.217 1.000 1 A ASN 84.310 1
ATOM 883 H HD21 . ASN 58 58 ? A -12.221 50.169 25.046 1.000 1 A ASN 84.310 1
ATOM 884 H HD22 . ASN 58 58 ? A -11.091 49.448 26.172 1.000 1 A ASN 84.310 1
ATOM 885 N N . ALA 59 59 ? A -11.997 54.796 28.835 1.000 1 A ALA 79.810 1
ATOM 886 C CA . ALA 59 59 ? A -11.922 56.260 28.816 1.000 1 A ALA 79.810 1
ATOM 887 C C . ALA 59 59 ? A -11.234 56.867 30.063 1.000 1 A ALA 79.810 1
ATOM 888 O O . ALA 59 59 ? A -11.086 58.087 30.160 1.000 1 A ALA 79.810 1
ATOM 889 C CB . ALA 59 59 ? A -13.337 56.803 28.595 1.000 1 A ALA 79.810 1
ATOM 890 H H . ALA 59 59 ? A -12.759 54.402 29.367 1.000 1 A ALA 79.810 1
ATOM 891 H HA . ALA 59 59 ? A -11.310 56.570 27.970 1.000 1 A ALA 79.810 1
ATOM 892 H HB1 . ALA 59 59 ? A -13.311 57.888 28.493 1.000 1 A ALA 79.810 1
ATOM 893 H HB2 . ALA 59 59 ? A -13.759 56.361 27.692 1.000 1 A ALA 79.810 1
ATOM 894 H HB3 . ALA 59 59 ? A -13.961 56.540 29.449 1.000 1 A ALA 79.810 1
ATOM 895 N N . GLY 60 60 ? A -10.767 56.030 30.996 1.000 1 A GLY 79.000 1
ATOM 896 C CA . GLY 60 60 ? A -9.998 56.454 32.170 1.000 1 A GLY 79.000 1
ATOM 897 C C . GLY 60 60 ? A -10.840 57.250 33.170 1.000 1 A GLY 79.000 1
ATOM 898 O O . GLY 60 60 ? A -11.976 56.889 33.457 1.000 1 A GLY 79.000 1
ATOM 899 H H . GLY 60 60 ? A -11.020 55.056 30.914 1.000 1 A GLY 79.000 1
ATOM 900 H HA2 . GLY 60 60 ? A -9.160 57.068 31.840 1.000 1 A GLY 79.000 1
ATOM 901 H HA3 . GLY 60 60 ? A -9.600 55.577 32.681 1.000 1 A GLY 79.000 1
ATOM 902 N N . SER 61 61 ? A -10.285 58.338 33.708 1.000 1 A SER 80.190 1
ATOM 903 C CA . SER 61 61 ? A -10.982 59.254 34.627 1.000 1 A SER 80.190 1
ATOM 904 C C . SER 61 61 ? A -11.815 60.337 33.919 1.000 1 A SER 80.190 1
ATOM 905 O O . SER 61 61 ? A -12.262 61.287 34.564 1.000 1 A SER 80.190 1
ATOM 906 C CB . SER 61 61 ? A -9.973 59.880 35.597 1.000 1 A SER 80.190 1
ATOM 907 O OG . SER 61 61 ? A -8.920 60.499 34.879 1.000 1 A SER 80.190 1
ATOM 908 H H . SER 61 61 ? A -9.350 58.605 33.435 1.000 1 A SER 80.190 1
ATOM 909 H HA . SER 61 61 ? A -11.687 58.674 35.222 1.000 1 A SER 80.190 1
ATOM 910 H HB2 . SER 61 61 ? A -9.558 59.099 36.234 1.000 1 A SER 80.190 1
ATOM 911 H HB3 . SER 61 61 ? A -10.474 60.613 36.230 1.000 1 A SER 80.190 1
ATOM 912 H HG . SER 61 61 ? A -8.484 61.128 35.459 1.000 1 A SER 80.190 1
ATOM 913 N N . SER 62 62 ? A -12.023 60.228 32.602 1.000 1 A SER 80.190 1
ATOM 914 C CA . SER 62 62 ? A -12.839 61.176 31.840 1.000 1 A SER 80.190 1
ATOM 915 C C . SER 62 62 ? A -14.330 61.057 32.184 1.000 1 A SER 80.190 1
ATOM 916 O O . SER 62 62 ? A -14.857 59.966 32.400 1.000 1 A SER 80.190 1
ATOM 917 C CB . SER 62 62 ? A -12.631 60.964 30.341 1.000 1 A SER 80.190 1
ATOM 918 O OG . SER 62 62 ? A -13.283 61.997 29.630 1.000 1 A SER 80.190 1
ATOM 919 H H . SER 62 62 ? A -11.689 59.401 32.129 1.000 1 A SER 80.190 1
ATOM 920 H HA . SER 62 62 ? A -12.510 62.186 32.086 1.000 1 A SER 80.190 1
ATOM 921 H HB2 . SER 62 62 ? A -11.566 60.982 30.109 1.000 1 A SER 80.190 1
ATOM 922 H HB3 . SER 62 62 ? A -13.045 59.998 30.052 1.000 1 A SER 80.190 1
ATOM 923 H HG . SER 62 62 ? A -13.662 61.606 28.839 1.000 1 A SER 80.190 1
ATOM 924 N N . SER 63 63 ? A -15.059 62.175 32.156 1.000 1 A SER 79.620 1
ATOM 925 C CA . SER 63 63 ? A -16.524 62.181 32.312 1.000 1 A SER 79.620 1
ATOM 926 C C . SER 63 63 ? A -17.269 61.578 31.109 1.000 1 A SER 79.620 1
ATOM 927 O O . SER 63 63 ? A -18.450 61.243 31.215 1.000 1 A SER 79.620 1
ATOM 928 C CB . SER 63 63 ? A -17.010 63.605 32.589 1.000 1 A SER 79.620 1
ATOM 929 O OG . SER 63 63 ? A -16.601 64.481 31.555 1.000 1 A SER 79.620 1
ATOM 930 H H . SER 63 63 ? A -14.606 63.043 31.909 1.000 1 A SER 79.620 1
ATOM 931 H HA . SER 63 63 ? A -16.778 61.570 33.178 1.000 1 A SER 79.620 1
ATOM 932 H HB2 . SER 63 63 ? A -16.588 63.945 33.535 1.000 1 A SER 79.620 1
ATOM 933 H HB3 . SER 63 63 ? A -18.097 63.609 32.668 1.000 1 A SER 79.620 1
ATOM 934 H HG . SER 63 63 ? A -16.842 65.378 31.799 1.000 1 A SER 79.620 1
ATOM 935 N N . GLY 64 64 ? A -16.583 61.384 29.980 1.000 1 A GLY 83.500 1
ATOM 936 C CA . GLY 64 64 ? A -17.089 60.682 28.804 1.000 1 A GLY 83.500 1
ATOM 937 C C . GLY 64 64 ? A -15.971 60.221 27.869 1.000 1 A GLY 83.500 1
ATOM 938 O O . GLY 64 64 ? A -14.861 60.753 27.899 1.000 1 A GLY 83.500 1
ATOM 939 H H . GLY 64 64 ? A -15.617 61.679 29.965 1.000 1 A GLY 83.500 1
ATOM 940 H HA2 . GLY 64 64 ? A -17.657 59.807 29.120 1.000 1 A GLY 83.500 1
ATOM 941 H HA3 . GLY 64 64 ? A -17.759 61.336 28.246 1.000 1 A GLY 83.500 1
ATOM 942 N N . CYS 65 65 ? A -16.260 59.243 27.016 1.000 1 A CYS 84.810 1
ATOM 943 C CA . CYS 65 65 ? A -15.375 58.880 25.915 1.000 1 A CYS 84.810 1
ATOM 944 C C . CYS 65 65 ? A -15.432 59.951 24.807 1.000 1 A CYS 84.810 1
ATOM 945 O O . CYS 65 65 ? A -16.473 60.576 24.568 1.000 1 A CYS 84.810 1
ATOM 946 C CB . CYS 65 65 ? A -15.698 57.450 25.443 1.000 1 A CYS 84.810 1
ATOM 947 S SG . CYS 65 65 ? A -17.425 57.092 25.018 1.000 1 A CYS 84.810 1
ATOM 948 H H . CYS 65 65 ? A -17.210 58.900 26.988 1.000 1 A CYS 84.810 1
ATOM 949 H HA . CYS 65 65 ? A -14.351 58.865 26.288 1.000 1 A CYS 84.810 1
ATOM 950 H HB2 . CYS 65 65 ? A -15.420 56.766 26.244 1.000 1 A CYS 84.810 1
ATOM 951 H HB3 . CYS 65 65 ? A -15.075 57.208 24.582 1.000 1 A CYS 84.810 1
ATOM 952 N N . THR 66 66 ? A -14.309 60.177 24.121 1.000 1 A THR 83.060 1
ATOM 953 C CA . THR 66 66 ? A -14.268 61.034 22.928 1.000 1 A THR 83.060 1
ATOM 954 C C . THR 66 66 ? A -15.034 60.375 21.781 1.000 1 A THR 83.060 1
ATOM 955 O O . THR 66 66 ? A -14.778 59.242 21.373 1.000 1 A THR 83.060 1
ATOM 956 C CB . THR 66 66 ? A -12.839 61.399 22.498 1.000 1 A THR 83.060 1
ATOM 957 O OG1 . THR 66 66 ? A -12.130 61.881 23.613 1.000 1 A THR 83.060 1
ATOM 958 C CG2 . THR 66 66 ? A -12.816 62.516 21.454 1.000 1 A THR 83.060 1
ATOM 959 H H . THR 66 66 ? A -13.453 59.727 24.412 1.000 1 A THR 83.060 1
ATOM 960 H HA . THR 66 66 ? A -14.766 61.970 23.184 1.000 1 A THR 83.060 1
ATOM 961 H HB . THR 66 66 ? A -12.325 60.524 22.101 1.000 1 A THR 83.060 1
ATOM 962 H HG1 . THR 66 66 ? A -11.193 61.825 23.410 1.000 1 A THR 83.060 1
ATOM 963 H HG21 . THR 66 66 ? A -13.319 62.185 20.545 1.000 1 A THR 83.060 1
ATOM 964 H HG22 . THR 66 66 ? A -13.314 63.404 21.842 1.000 1 A THR 83.060 1
ATOM 965 H HG23 . THR 66 66 ? A -11.784 62.761 21.205 1.000 1 A THR 83.060 1
ATOM 966 N N . VAL 67 67 ? A -16.015 61.105 21.270 1.000 1 A VAL 80.440 1
ATOM 967 C CA . VAL 67 67 ? A -16.902 60.674 20.191 1.000 1 A VAL 80.440 1
ATOM 968 C C . VAL 67 67 ? A -16.193 60.882 18.841 1.000 1 A VAL 80.440 1
ATOM 969 O O . VAL 67 67 ? A -15.439 61.838 18.691 1.000 1 A VAL 80.440 1
ATOM 970 C CB . VAL 67 67 ? A -18.225 61.448 20.335 1.000 1 A VAL 80.440 1
ATOM 971 C CG1 . VAL 67 67 ? A -19.238 61.035 19.289 1.000 1 A VAL 80.440 1
ATOM 972 C CG2 . VAL 67 67 ? A -18.901 61.191 21.691 1.000 1 A VAL 80.440 1
ATOM 973 H H . VAL 67 67 ? A -16.149 62.034 21.642 1.000 1 A VAL 80.440 1
ATOM 974 H HA . VAL 67 67 ? A -17.112 59.611 20.306 1.000 1 A VAL 80.440 1
ATOM 975 H HB . VAL 67 67 ? A -18.033 62.516 20.236 1.000 1 A VAL 80.440 1
ATOM 976 H HG11 . VAL 67 67 ? A -20.168 61.587 19.419 1.000 1 A VAL 80.440 1
ATOM 977 H HG12 . VAL 67 67 ? A -18.828 61.255 18.303 1.000 1 A VAL 80.440 1
ATOM 978 H HG13 . VAL 67 67 ? A -19.441 59.968 19.374 1.000 1 A VAL 80.440 1
ATOM 979 H HG21 . VAL 67 67 ? A -19.838 61.746 21.749 1.000 1 A VAL 80.440 1
ATOM 980 H HG22 . VAL 67 67 ? A -19.108 60.127 21.808 1.000 1 A VAL 80.440 1
ATOM 981 H HG23 . VAL 67 67 ? A -18.255 61.516 22.506 1.000 1 A VAL 80.440 1
ATOM 982 N N . GLY 68 68 ? A -16.394 59.995 17.860 1.000 1 A GLY 73.500 1
ATOM 983 C CA . GLY 68 68 ? A -15.772 60.123 16.531 1.000 1 A GLY 73.500 1
ATOM 984 C C . GLY 68 68 ? A -14.281 59.754 16.426 1.000 1 A GLY 73.500 1
ATOM 985 O O . GLY 68 68 ? A -13.678 60.023 15.387 1.000 1 A GLY 73.500 1
ATOM 986 H H . GLY 68 68 ? A -17.087 59.272 17.989 1.000 1 A GLY 73.500 1
ATOM 987 H HA2 . GLY 68 68 ? A -16.317 59.489 15.830 1.000 1 A GLY 73.500 1
ATOM 988 H HA3 . GLY 68 68 ? A -15.878 61.154 16.193 1.000 1 A GLY 73.500 1
ATOM 989 N N . THR 69 69 ? A -13.679 59.139 17.454 1.000 1 A THR 80.440 1
ATOM 990 C CA . THR 69 69 ? A -12.264 58.704 17.464 1.000 1 A THR 80.440 1
ATOM 991 C C . THR 69 69 ? A -12.102 57.190 17.626 1.000 1 A THR 80.440 1
ATOM 992 O O . THR 69 69 ? A -12.833 56.556 18.389 1.000 1 A THR 80.440 1
ATOM 993 C CB . THR 69 69 ? A -11.453 59.405 18.567 1.000 1 A THR 80.440 1
ATOM 994 O OG1 . THR 69 69 ? A -12.034 59.204 19.835 1.000 1 A THR 80.440 1
ATOM 995 C CG2 . THR 69 69 ? A -11.355 60.912 18.341 1.000 1 A THR 80.440 1
ATOM 996 H H . THR 69 69 ? A -14.204 59.018 18.309 1.000 1 A THR 80.440 1
ATOM 997 H HA . THR 69 69 ? A -11.805 58.977 16.514 1.000 1 A THR 80.440 1
ATOM 998 H HB . THR 69 69 ? A -10.443 58.993 18.574 1.000 1 A THR 80.440 1
ATOM 999 H HG1 . THR 69 69 ? A -12.258 58.276 19.934 1.000 1 A THR 80.440 1
ATOM 1000 H HG21 . THR 69 69 ? A -10.740 61.355 19.124 1.000 1 A THR 80.440 1
ATOM 1001 H HG22 . THR 69 69 ? A -12.347 61.364 18.370 1.000 1 A THR 80.440 1
ATOM 1002 H HG23 . THR 69 69 ? A -10.897 61.112 17.373 1.000 1 A THR 80.440 1
ATOM 1003 N N . ILE 70 70 ? A -11.097 56.610 16.968 1.000 1 A ILE 83.500 1
ATOM 1004 C CA . ILE 70 70 ? A -10.687 55.211 17.163 1.000 1 A ILE 83.500 1
ATOM 1005 C C . ILE 70 70 ? A -9.709 55.150 18.346 1.000 1 A ILE 83.500 1
ATOM 1006 O O . ILE 70 70 ? A -8.638 55.749 18.297 1.000 1 A ILE 83.500 1
ATOM 1007 C CB . ILE 70 70 ? A -10.099 54.638 15.851 1.000 1 A ILE 83.500 1
ATOM 1008 C CG1 . ILE 70 70 ? A -11.202 54.569 14.766 1.000 1 A ILE 83.500 1
ATOM 1009 C CG2 . ILE 70 70 ? A -9.499 53.244 16.093 1.000 1 A ILE 83.500 1
ATOM 1010 C CD1 . ILE 70 70 ? A -10.691 54.185 13.372 1.000 1 A ILE 83.500 1
ATOM 1011 H H . ILE 70 70 ? A -10.504 57.181 16.382 1.000 1 A ILE 83.500 1
ATOM 1012 H HA . ILE 70 70 ? A -11.560 54.611 17.419 1.000 1 A ILE 83.500 1
ATOM 1013 H HB . ILE 70 70 ? A -9.303 55.298 15.505 1.000 1 A ILE 83.500 1
ATOM 1014 H HG12 . ILE 70 70 ? A -11.968 53.855 15.068 1.000 1 A ILE 83.500 1
ATOM 1015 H HG13 . ILE 70 70 ? A -11.680 55.544 14.671 1.000 1 A ILE 83.500 1
ATOM 1016 H HG21 . ILE 70 70 ? A -8.667 53.296 16.795 1.000 1 A ILE 83.500 1
ATOM 1017 H HG22 . ILE 70 70 ? A -10.266 52.583 16.495 1.000 1 A ILE 83.500 1
ATOM 1018 H HG23 . ILE 70 70 ? A -9.107 52.821 15.168 1.000 1 A ILE 83.500 1
ATOM 1019 H HD11 . ILE 70 70 ? A -10.394 53.137 13.349 1.000 1 A ILE 83.500 1
ATOM 1020 H HD12 . ILE 70 70 ? A -11.488 54.336 12.644 1.000 1 A ILE 83.500 1
ATOM 1021 H HD13 . ILE 70 70 ? A -9.845 54.816 13.099 1.000 1 A ILE 83.500 1
ATOM 1022 N N . HIS 71 71 ? A -10.091 54.456 19.419 1.000 1 A HIS 81.000 1
ATOM 1023 C CA . HIS 71 71 ? A -9.295 54.300 20.642 1.000 1 A HIS 81.000 1
ATOM 1024 C C . HIS 71 71 ? A -9.607 52.945 21.308 1.000 1 A HIS 81.000 1
ATOM 1025 O O . HIS 71 71 ? A -10.546 52.257 20.904 1.000 1 A HIS 81.000 1
ATOM 1026 C CB . HIS 71 71 ? A -9.573 55.494 21.574 1.000 1 A HIS 81.000 1
ATOM 1027 C CG . HIS 71 71 ? A -8.581 55.633 22.702 1.000 1 A HIS 81.000 1
ATOM 1028 N ND1 . HIS 71 71 ? A -8.728 55.169 23.992 1.000 1 A HIS 81.000 1
ATOM 1029 C CD2 . HIS 71 71 ? A -7.354 56.236 22.627 1.000 1 A HIS 81.000 1
ATOM 1030 C CE1 . HIS 71 71 ? A -7.612 55.477 24.674 1.000 1 A HIS 81.000 1
ATOM 1031 N NE2 . HIS 71 71 ? A -6.745 56.122 23.880 1.000 1 A HIS 81.000 1
ATOM 1032 H H . HIS 71 71 ? A -10.971 53.961 19.392 1.000 1 A HIS 81.000 1
ATOM 1033 H HA . HIS 71 71 ? A -8.238 54.308 20.377 1.000 1 A HIS 81.000 1
ATOM 1034 H HB2 . HIS 71 71 ? A -10.578 55.402 21.986 1.000 1 A HIS 81.000 1
ATOM 1035 H HB3 . HIS 71 71 ? A -9.539 56.416 20.992 1.000 1 A HIS 81.000 1
ATOM 1036 H HD1 . HIS 71 71 ? A -9.559 54.757 24.392 1.000 1 A HIS 81.000 1
ATOM 1037 H HD2 . HIS 71 71 ? A -6.927 56.704 21.753 1.000 1 A HIS 81.000 1
ATOM 1038 H HE1 . HIS 71 71 ? A -7.444 55.264 25.719 1.000 1 A HIS 81.000 1
ATOM 1039 N N . GLY 72 72 ? A -8.820 52.537 22.311 1.000 1 A GLY 72.690 1
ATOM 1040 C CA . GLY 72 72 ? A -9.033 51.272 23.034 1.000 1 A GLY 72.690 1
ATOM 1041 C C . GLY 72 72 ? A -8.695 50.012 22.224 1.000 1 A GLY 72.690 1
ATOM 1042 O O . GLY 72 72 ? A -9.267 48.954 22.464 1.000 1 A GLY 72.690 1
ATOM 1043 H H . GLY 72 72 ? A -8.097 53.161 22.637 1.000 1 A GLY 72.690 1
ATOM 1044 H HA2 . GLY 72 72 ? A -8.413 51.267 23.930 1.000 1 A GLY 72.690 1
ATOM 1045 H HA3 . GLY 72 72 ? A -10.076 51.202 23.343 1.000 1 A GLY 72.690 1
ATOM 1046 N N . ALA 73 73 ? A -7.803 50.120 21.234 1.000 1 A ALA 79.250 1
ATOM 1047 C CA . ALA 73 73 ? A -7.389 49.000 20.392 1.000 1 A ALA 79.250 1
ATOM 1048 C C . ALA 73 73 ? A -6.526 47.990 21.166 1.000 1 A ALA 79.250 1
ATOM 1049 O O . ALA 73 73 ? A -5.480 48.342 21.713 1.000 1 A ALA 79.250 1
ATOM 1050 C CB . ALA 73 73 ? A -6.624 49.549 19.181 1.000 1 A ALA 79.250 1
ATOM 1051 H H . ALA 73 73 ? A -7.345 51.009 21.092 1.000 1 A ALA 79.250 1
ATOM 1052 H HA . ALA 73 73 ? A -8.281 48.489 20.028 1.000 1 A ALA 79.250 1
ATOM 1053 H HB1 . ALA 73 73 ? A -7.193 50.345 18.701 1.000 1 A ALA 79.250 1
ATOM 1054 H HB2 . ALA 73 73 ? A -5.661 49.951 19.497 1.000 1 A ALA 79.250 1
ATOM 1055 H HB3 . ALA 73 73 ? A -6.459 48.748 18.460 1.000 1 A ALA 79.250 1
ATOM 1056 N N . ARG 74 74 ? A -6.910 46.714 21.136 1.000 1 A ARG 83.810 1
ATOM 1057 C CA . ARG 74 74 ? A -6.073 45.589 21.561 1.000 1 A ARG 83.810 1
ATOM 1058 C C . ARG 74 74 ? A -5.396 44.974 20.348 1.000 1 A ARG 83.810 1
ATOM 1059 O O . ARG 74 74 ? A -6.080 44.555 19.417 1.000 1 A ARG 83.810 1
ATOM 1060 C CB . ARG 74 74 ? A -6.930 44.552 22.290 1.000 1 A ARG 83.810 1
ATOM 1061 C CG . ARG 74 74 ? A -7.405 45.093 23.642 1.000 1 A ARG 83.810 1
ATOM 1062 C CD . ARG 74 74 ? A -8.224 44.019 24.348 1.000 1 A ARG 83.810 1
ATOM 1063 N NE . ARG 74 74 ? A -8.356 44.325 25.777 1.000 1 A ARG 83.810 1
ATOM 1064 C CZ . ARG 74 74 ? A -8.334 43.470 26.772 1.000 1 A ARG 83.810 1
ATOM 1065 N NH1 . ARG 74 74 ? A -8.254 42.191 26.558 1.000 1 A ARG 83.810 1
ATOM 1066 N NH2 . ARG 74 74 ? A -8.395 43.911 27.989 1.000 1 A ARG 83.810 1
ATOM 1067 H H . ARG 74 74 ? A -7.802 46.497 20.713 1.000 1 A ARG 83.810 1
ATOM 1068 H HA . ARG 74 74 ? A -5.298 45.944 22.240 1.000 1 A ARG 83.810 1
ATOM 1069 H HB2 . ARG 74 74 ? A -7.789 44.281 21.676 1.000 1 A ARG 83.810 1
ATOM 1070 H HB3 . ARG 74 74 ? A -6.328 43.659 22.458 1.000 1 A ARG 83.810 1
ATOM 1071 H HG2 . ARG 74 74 ? A -6.534 45.345 24.247 1.000 1 A ARG 83.810 1
ATOM 1072 H HG3 . ARG 74 74 ? A -8.019 45.983 23.509 1.000 1 A ARG 83.810 1
ATOM 1073 H HD2 . ARG 74 74 ? A -9.210 43.963 23.888 1.000 1 A ARG 83.810 1
ATOM 1074 H HD3 . ARG 74 74 ? A -7.720 43.062 24.214 1.000 1 A ARG 83.810 1
ATOM 1075 H HE . ARG 74 74 ? A -8.492 45.290 26.044 1.000 1 A ARG 83.810 1
ATOM 1076 H HH11 . ARG 74 74 ? A -8.277 41.882 25.597 1.000 1 A ARG 83.810 1
ATOM 1077 H HH12 . ARG 74 74 ? A -8.457 41.512 27.277 1.000 1 A ARG 83.810 1
ATOM 1078 H HH21 . ARG 74 74 ? A -8.478 44.914 28.072 1.000 1 A ARG 83.810 1
ATOM 1079 H HH22 . ARG 74 74 ? A -8.371 43.303 28.796 1.000 1 A ARG 83.810 1
ATOM 1080 N N . VAL 75 75 ? A -4.067 44.900 20.369 1.000 1 A VAL 85.060 1
ATOM 1081 C CA . VAL 75 75 ? A -3.293 44.167 19.358 1.000 1 A VAL 85.060 1
ATOM 1082 C C . VAL 75 75 ? A -3.505 42.673 19.585 1.000 1 A VAL 85.060 1
ATOM 1083 O O . VAL 75 75 ? A -3.198 42.145 20.653 1.000 1 A VAL 85.060 1
ATOM 1084 C CB . VAL 75 75 ? A -1.798 44.536 19.391 1.000 1 A VAL 85.060 1
ATOM 1085 C CG1 . VAL 75 75 ? A -1.022 43.808 18.287 1.000 1 A VAL 85.060 1
ATOM 1086 C CG2 . VAL 75 75 ? A -1.599 46.045 19.186 1.000 1 A VAL 85.060 1
ATOM 1087 H H . VAL 75 75 ? A -3.576 45.272 21.169 1.000 1 A VAL 85.060 1
ATOM 1088 H HA . VAL 75 75 ? A -3.673 44.420 18.368 1.000 1 A VAL 85.060 1
ATOM 1089 H HB . VAL 75 75 ? A -1.376 44.262 20.359 1.000 1 A VAL 85.060 1
ATOM 1090 H HG11 . VAL 75 75 ? A -1.058 42.731 18.446 1.000 1 A VAL 85.060 1
ATOM 1091 H HG12 . VAL 75 75 ? A -1.449 44.038 17.311 1.000 1 A VAL 85.060 1
ATOM 1092 H HG13 . VAL 75 75 ? A 0.023 44.118 18.300 1.000 1 A VAL 85.060 1
ATOM 1093 H HG21 . VAL 75 75 ? A -0.534 46.279 19.181 1.000 1 A VAL 85.060 1
ATOM 1094 H HG22 . VAL 75 75 ? A -2.065 46.607 19.995 1.000 1 A VAL 85.060 1
ATOM 1095 H HG23 . VAL 75 75 ? A -2.034 46.353 18.236 1.000 1 A VAL 85.060 1
ATOM 1096 N N . VAL 76 76 ? A -4.060 42.005 18.582 1.000 1 A VAL 85.120 1
ATOM 1097 C CA . VAL 76 76 ? A -4.347 40.567 18.560 1.000 1 A VAL 85.120 1
ATOM 1098 C C . VAL 76 76 ? A -4.059 40.084 17.149 1.000 1 A VAL 85.120 1
ATOM 1099 O O . VAL 76 76 ? A -4.359 40.807 16.216 1.000 1 A VAL 85.120 1
ATOM 1100 C CB . VAL 76 76 ? A -5.812 40.247 18.947 1.000 1 A VAL 85.120 1
ATOM 1101 C CG1 . VAL 76 76 ? A -6.064 40.501 20.438 1.000 1 A VAL 85.120 1
ATOM 1102 C CG2 . VAL 76 76 ? A -6.873 41.024 18.150 1.000 1 A VAL 85.120 1
ATOM 1103 H H . VAL 76 76 ? A -4.219 42.494 17.713 1.000 1 A VAL 85.120 1
ATOM 1104 H HA . VAL 76 76 ? A -3.678 40.048 19.246 1.000 1 A VAL 85.120 1
ATOM 1105 H HB . VAL 76 76 ? A -5.975 39.184 18.771 1.000 1 A VAL 85.120 1
ATOM 1106 H HG11 . VAL 76 76 ? A -5.325 39.965 21.033 1.000 1 A VAL 85.120 1
ATOM 1107 H HG12 . VAL 76 76 ? A -5.987 41.567 20.652 1.000 1 A VAL 85.120 1
ATOM 1108 H HG13 . VAL 76 76 ? A -7.061 40.154 20.708 1.000 1 A VAL 85.120 1
ATOM 1109 H HG21 . VAL 76 76 ? A -7.871 40.694 18.438 1.000 1 A VAL 85.120 1
ATOM 1110 H HG22 . VAL 76 76 ? A -6.784 42.094 18.338 1.000 1 A VAL 85.120 1
ATOM 1111 H HG23 . VAL 76 76 ? A -6.757 40.838 17.082 1.000 1 A VAL 85.120 1
ATOM 1112 N N . ASN 77 77 ? A -3.491 38.895 16.970 1.000 1 A ASN 87.380 1
ATOM 1113 C CA . ASN 77 77 ? A -3.405 38.271 15.649 1.000 1 A ASN 87.380 1
ATOM 1114 C C . ASN 77 77 ? A -4.310 37.037 15.669 1.000 1 A ASN 87.380 1
ATOM 1115 O O . ASN 77 77 ? A -3.954 36.033 16.292 1.000 1 A ASN 87.380 1
ATOM 1116 C CB . ASN 77 77 ? A -1.934 37.974 15.310 1.000 1 A ASN 87.380 1
ATOM 1117 C CG . ASN 77 77 ? A -1.776 37.495 13.876 1.000 1 A ASN 87.380 1
ATOM 1118 O OD1 . ASN 77 77 ? A -2.690 37.520 13.078 1.000 1 A ASN 87.380 1
ATOM 1119 N ND2 . ASN 77 77 ? A -0.602 37.060 13.487 1.000 1 A ASN 87.380 1
ATOM 1120 H H . ASN 77 77 ? A -3.262 38.324 17.771 1.000 1 A ASN 87.380 1
ATOM 1121 H HA . ASN 77 77 ? A -3.789 38.943 14.882 1.000 1 A ASN 87.380 1
ATOM 1122 H HB2 . ASN 77 77 ? A -1.347 38.886 15.422 1.000 1 A ASN 87.380 1
ATOM 1123 H HB3 . ASN 77 77 ? A -1.544 37.211 15.984 1.000 1 A ASN 87.380 1
ATOM 1124 H HD21 . ASN 77 77 ? A -0.569 36.748 12.527 1.000 1 A ASN 87.380 1
ATOM 1125 H HD22 . ASN 77 77 ? A 0.186 37.031 14.118 1.000 1 A ASN 87.380 1
ATOM 1126 N N . ALA 78 78 ? A -5.524 37.160 15.130 1.000 1 A ALA 89.310 1
ATOM 1127 C CA . ALA 78 78 ? A -6.568 36.152 15.297 1.000 1 A ALA 89.310 1
ATOM 1128 C C . ALA 78 78 ? A -7.586 36.124 14.150 1.000 1 A ALA 89.310 1
ATOM 1129 O O . ALA 78 78 ? A -7.995 37.158 13.626 1.000 1 A ALA 89.310 1
ATOM 1130 C CB . ALA 78 78 ? A -7.285 36.408 16.629 1.000 1 A ALA 89.310 1
ATOM 1131 H H . ALA 78 78 ? A -5.749 38.005 14.624 1.000 1 A ALA 89.310 1
ATOM 1132 H HA . ALA 78 78 ? A -6.097 35.170 15.341 1.000 1 A ALA 89.310 1
ATOM 1133 H HB1 . ALA 78 78 ? A -6.566 36.364 17.447 1.000 1 A ALA 89.310 1
ATOM 1134 H HB2 . ALA 78 78 ? A -8.052 35.650 16.788 1.000 1 A ALA 89.310 1
ATOM 1135 H HB3 . ALA 78 78 ? A -7.754 37.392 16.612 1.000 1 A ALA 89.310 1
ATOM 1136 N N . SER 79 79 ? A -8.081 34.923 13.846 1.000 1 A SER 89.120 1
ATOM 1137 C CA . SER 79 79 ? A -9.078 34.683 12.797 1.000 1 A SER 89.120 1
ATOM 1138 C C . SER 79 79 ? A -10.437 35.326 13.077 1.000 1 A SER 89.120 1
ATOM 1139 O O . SER 79 79 ? A -11.176 35.654 12.155 1.000 1 A SER 89.120 1
ATOM 1140 C CB . SER 79 79 ? A -9.290 33.180 12.624 1.000 1 A SER 89.120 1
ATOM 1141 O OG . SER 79 79 ? A -8.062 32.475 12.606 1.000 1 A SER 89.120 1
ATOM 1142 H H . SER 79 79 ? A -7.671 34.106 14.276 1.000 1 A SER 89.120 1
ATOM 1143 H HA . SER 79 79 ? A -8.709 35.096 11.858 1.000 1 A SER 89.120 1
ATOM 1144 H HB2 . SER 79 79 ? A -9.890 32.815 13.457 1.000 1 A SER 89.120 1
ATOM 1145 H HB3 . SER 79 79 ? A -9.837 32.998 11.699 1.000 1 A SER 89.120 1
ATOM 1146 H HG . SER 79 79 ? A -7.563 32.818 11.861 1.000 1 A SER 89.120 1
ATOM 1147 N N . SER 80 80 ? A -10.810 35.510 14.344 1.000 1 A SER 90.060 1
ATOM 1148 C CA . SER 80 80 ? A -11.980 36.312 14.700 1.000 1 A SER 90.060 1
ATOM 1149 C C . SER 80 80 ? A -11.852 36.890 16.107 1.000 1 A SER 90.060 1
ATOM 1150 O O . SER 80 80 ? A -11.198 36.321 16.983 1.000 1 A SER 90.060 1
ATOM 1151 C CB . SER 80 80 ? A -13.267 35.484 14.534 1.000 1 A SER 90.060 1
ATOM 1152 O OG . SER 80 80 ? A -14.425 36.225 14.877 1.000 1 A SER 90.060 1
ATOM 1153 H H . SER 80 80 ? A -10.203 35.191 15.086 1.000 1 A SER 90.060 1
ATOM 1154 H HA . SER 80 80 ? A -12.024 37.152 14.006 1.000 1 A SER 90.060 1
ATOM 1155 H HB2 . SER 80 80 ? A -13.356 35.169 13.494 1.000 1 A SER 90.060 1
ATOM 1156 H HB3 . SER 80 80 ? A -13.214 34.590 15.154 1.000 1 A SER 90.060 1
ATOM 1157 H HG . SER 80 80 ? A -14.379 37.052 14.391 1.000 1 A SER 90.060 1
ATOM 1158 N N . ILE 81 81 ? A -12.515 38.020 16.343 1.000 1 A ILE 91.120 1
ATOM 1159 C CA . ILE 81 81 ? A -12.730 38.564 17.682 1.000 1 A ILE 91.120 1
ATOM 1160 C C . ILE 81 81 ? A -14.163 39.073 17.821 1.000 1 A ILE 91.120 1
ATOM 1161 O O . ILE 81 81 ? A -14.694 39.728 16.924 1.000 1 A ILE 91.120 1
ATOM 1162 C CB . ILE 81 81 ? A -11.654 39.613 18.036 1.000 1 A ILE 91.120 1
ATOM 1163 C CG1 . ILE 81 81 ? A -11.740 39.998 19.529 1.000 1 A ILE 91.120 1
ATOM 1164 C CG2 . ILE 81 81 ? A -11.721 40.853 17.131 1.000 1 A ILE 91.120 1
ATOM 1165 C CD1 . ILE 81 81 ? A -10.503 40.738 20.049 1.000 1 A ILE 91.120 1
ATOM 1166 H H . ILE 81 81 ? A -13.028 38.436 15.580 1.000 1 A ILE 91.120 1
ATOM 1167 H HA . ILE 81 81 ? A -12.615 37.740 18.385 1.000 1 A ILE 91.120 1
ATOM 1168 H HB . ILE 81 81 ? A -10.686 39.139 17.873 1.000 1 A ILE 91.120 1
ATOM 1169 H HG12 . ILE 81 81 ? A -12.622 40.614 19.706 1.000 1 A ILE 91.120 1
ATOM 1170 H HG13 . ILE 81 81 ? A -11.836 39.088 20.121 1.000 1 A ILE 91.120 1
ATOM 1171 H HG21 . ILE 81 81 ? A -10.817 41.445 17.273 1.000 1 A ILE 91.120 1
ATOM 1172 H HG22 . ILE 81 81 ? A -12.596 41.460 17.365 1.000 1 A ILE 91.120 1
ATOM 1173 H HG23 . ILE 81 81 ? A -11.764 40.556 16.083 1.000 1 A ILE 91.120 1
ATOM 1174 H HD11 . ILE 81 81 ? A -10.422 41.722 19.587 1.000 1 A ILE 91.120 1
ATOM 1175 H HD12 . ILE 81 81 ? A -9.607 40.157 19.830 1.000 1 A ILE 91.120 1
ATOM 1176 H HD13 . ILE 81 81 ? A -10.583 40.862 21.129 1.000 1 A ILE 91.120 1
ATOM 1177 N N . ALA 82 82 ? A -14.791 38.768 18.955 1.000 1 A ALA 90.120 1
ATOM 1178 C CA . ALA 82 82 ? A -16.096 39.297 19.335 1.000 1 A ALA 90.120 1
ATOM 1179 C C . ALA 82 82 ? A -15.960 40.152 20.595 1.000 1 A ALA 90.120 1
ATOM 1180 O O . ALA 82 82 ? A -15.367 39.725 21.583 1.000 1 A ALA 90.120 1
ATOM 1181 C CB . ALA 82 82 ? A -17.099 38.154 19.518 1.000 1 A ALA 90.120 1
ATOM 1182 H H . ALA 82 82 ? A -14.297 38.202 19.630 1.000 1 A ALA 90.120 1
ATOM 1183 H HA . ALA 82 82 ? A -16.475 39.939 18.540 1.000 1 A ALA 90.120 1
ATOM 1184 H HB1 . ALA 82 82 ? A -18.076 38.561 19.775 1.000 1 A ALA 90.120 1
ATOM 1185 H HB2 . ALA 82 82 ? A -17.190 37.591 18.589 1.000 1 A ALA 90.120 1
ATOM 1186 H HB3 . ALA 82 82 ? A -16.768 37.484 20.312 1.000 1 A ALA 90.120 1
ATOM 1187 N N . MET 83 83 ? A -16.531 41.350 20.556 1.000 1 A MET 90.310 1
ATOM 1188 C CA . MET 83 83 ? A -16.576 42.305 21.657 1.000 1 A MET 90.310 1
ATOM 1189 C C . MET 83 83 ? A -18.035 42.448 22.079 1.000 1 A MET 90.310 1
ATOM 1190 O O . MET 83 83 ? A -18.839 43.045 21.363 1.000 1 A MET 90.310 1
ATOM 1191 C CB . MET 83 83 ? A -15.944 43.633 21.208 1.000 1 A MET 90.310 1
ATOM 1192 C CG . MET 83 83 ? A -14.475 43.416 20.820 1.000 1 A MET 90.310 1
ATOM 1193 S SD . MET 83 83 ? A -13.554 44.890 20.317 1.000 1 A MET 90.310 1
ATOM 1194 C CE . MET 83 83 ? A -14.346 45.254 18.739 1.000 1 A MET 90.310 1
ATOM 1195 H H . MET 83 83 ? A -16.956 41.642 19.688 1.000 1 A MET 90.310 1
ATOM 1196 H HA . MET 83 83 ? A -16.002 41.932 22.505 1.000 1 A MET 90.310 1
ATOM 1197 H HB2 . MET 83 83 ? A -16.493 44.032 20.355 1.000 1 A MET 90.310 1
ATOM 1198 H HB3 . MET 83 83 ? A -15.994 44.349 22.028 1.000 1 A MET 90.310 1
ATOM 1199 H HG2 . MET 83 83 ? A -13.966 42.977 21.679 1.000 1 A MET 90.310 1
ATOM 1200 H HG3 . MET 83 83 ? A -14.417 42.701 20.000 1.000 1 A MET 90.310 1
ATOM 1201 H HE1 . MET 83 83 ? A -15.394 45.496 18.911 1.000 1 A MET 90.310 1
ATOM 1202 H HE2 . MET 83 83 ? A -14.262 44.392 18.077 1.000 1 A MET 90.310 1
ATOM 1203 H HE3 . MET 83 83 ? A -13.855 46.112 18.278 1.000 1 A MET 90.310 1
ATOM 1204 N N . THR 84 84 ? A -18.403 41.833 23.202 1.000 1 A THR 89.880 1
ATOM 1205 C CA . THR 84 84 ? A -19.793 41.761 23.679 1.000 1 A THR 89.880 1
ATOM 1206 C C . THR 84 84 ? A -20.003 42.633 24.906 1.000 1 A THR 89.880 1
ATOM 1207 O O . THR 84 84 ? A -19.258 42.516 25.880 1.000 1 A THR 89.880 1
ATOM 1208 C CB . THR 84 84 ? A -20.233 40.321 23.976 1.000 1 A THR 89.880 1
ATOM 1209 O OG1 . THR 84 84 ? A -19.400 39.709 24.933 1.000 1 A THR 89.880 1
ATOM 1210 C CG2 . THR 84 84 ? A -20.185 39.443 22.729 1.000 1 A THR 89.880 1
ATOM 1211 H H . THR 84 84 ? A -17.700 41.333 23.727 1.000 1 A THR 89.880 1
ATOM 1212 H HA . THR 84 84 ? A -20.460 42.133 22.902 1.000 1 A THR 89.880 1
ATOM 1213 H HB . THR 84 84 ? A -21.255 40.338 24.353 1.000 1 A THR 89.880 1
ATOM 1214 H HG1 . THR 84 84 ? A -19.334 40.328 25.663 1.000 1 A THR 89.880 1
ATOM 1215 H HG21 . THR 84 84 ? A -20.793 39.887 21.941 1.000 1 A THR 89.880 1
ATOM 1216 H HG22 . THR 84 84 ? A -19.158 39.331 22.381 1.000 1 A THR 89.880 1
ATOM 1217 H HG23 . THR 84 84 ? A -20.592 38.464 22.982 1.000 1 A THR 89.880 1
ATOM 1218 N N . ALA 85 85 ? A -21.034 43.470 24.868 1.000 1 A ALA 88.250 1
ATOM 1219 C CA . ALA 85 85 ? A -21.511 44.246 26.005 1.000 1 A ALA 88.250 1
ATOM 1220 C C . ALA 85 85 ? A -22.374 43.381 26.952 1.000 1 A ALA 88.250 1
ATOM 1221 O O . ALA 85 85 ? A -22.746 42.259 26.588 1.000 1 A ALA 88.250 1
ATOM 1222 C CB . ALA 85 85 ? A -22.274 45.451 25.436 1.000 1 A ALA 88.250 1
ATOM 1223 H H . ALA 85 85 ? A -21.647 43.427 24.066 1.000 1 A ALA 88.250 1
ATOM 1224 H HA . ALA 85 85 ? A -20.654 44.604 26.576 1.000 1 A ALA 88.250 1
ATOM 1225 H HB1 . ALA 85 85 ? A -22.610 46.104 26.241 1.000 1 A ALA 88.250 1
ATOM 1226 H HB2 . ALA 85 85 ? A -21.628 46.025 24.772 1.000 1 A ALA 88.250 1
ATOM 1227 H HB3 . ALA 85 85 ? A -23.147 45.107 24.881 1.000 1 A ALA 88.250 1
ATOM 1228 N N . PRO 86 86 ? A -22.730 43.881 28.152 1.000 1 A PRO 84.380 1
ATOM 1229 C CA . PRO 86 86 ? A -23.720 43.237 29.015 1.000 1 A PRO 84.380 1
ATOM 1230 C C . PRO 86 86 ? A -25.068 43.023 28.307 1.000 1 A PRO 84.380 1
ATOM 1231 O O . PRO 86 86 ? A -25.370 43.667 27.304 1.000 1 A PRO 84.380 1
ATOM 1232 C CB . PRO 86 86 ? A -23.850 44.148 30.240 1.000 1 A PRO 84.380 1
ATOM 1233 C CG . PRO 86 86 ? A -22.484 44.830 30.301 1.000 1 A PRO 84.380 1
ATOM 1234 C CD . PRO 86 86 ? A -22.175 45.051 28.822 1.000 1 A PRO 84.380 1
ATOM 1235 H HA . PRO 86 86 ? A -23.324 42.271 29.327 1.000 1 A PRO 84.380 1
ATOM 1236 H HB2 . PRO 86 86 ? A -24.620 44.900 30.071 1.000 1 A PRO 84.380 1
ATOM 1237 H HB3 . PRO 86 86 ? A -24.059 43.581 31.147 1.000 1 A PRO 84.380 1
ATOM 1238 H HG2 . PRO 86 86 ? A -21.748 44.152 30.734 1.000 1 A PRO 84.380 1
ATOM 1239 H HG3 . PRO 86 86 ? A -22.526 45.763 30.863 1.000 1 A PRO 84.380 1
ATOM 1240 H HD2 . PRO 86 86 ? A -22.681 45.953 28.478 1.000 1 A PRO 84.380 1
ATOM 1241 H HD3 . PRO 86 86 ? A -21.099 45.140 28.673 1.000 1 A PRO 84.380 1
ATOM 1242 N N . SER 87 87 ? A -25.915 42.140 28.841 1.000 1 A SER 76.940 1
ATOM 1243 C CA . SER 87 87 ? A -27.159 41.688 28.188 1.000 1 A SER 76.940 1
ATOM 1244 C C . SER 87 87 ? A -28.180 42.795 27.869 1.000 1 A SER 76.940 1
ATOM 1245 O O . SER 87 87 ? A -28.962 42.650 26.927 1.000 1 A SER 76.940 1
ATOM 1246 C CB . SER 87 87 ? A -27.819 40.608 29.051 1.000 1 A SER 76.940 1
ATOM 1247 O OG . SER 87 87 ? A -27.969 41.067 30.382 1.000 1 A SER 76.940 1
ATOM 1248 H H . SER 87 87 ? A -25.667 41.696 29.714 1.000 1 A SER 76.940 1
ATOM 1249 H HA . SER 87 87 ? A -26.890 41.233 27.234 1.000 1 A SER 76.940 1
ATOM 1250 H HB2 . SER 87 87 ? A -27.190 39.718 29.050 1.000 1 A SER 76.940 1
ATOM 1251 H HB3 . SER 87 87 ? A -28.793 40.350 28.633 1.000 1 A SER 76.940 1
ATOM 1252 H HG . SER 87 87 ? A -28.436 40.401 30.892 1.000 1 A SER 76.940 1
ATOM 1253 N N . SER 88 88 ? A -28.151 43.921 28.589 1.000 1 A SER 80.620 1
ATOM 1254 C CA . SER 88 88 ? A -28.933 45.133 28.284 1.000 1 A SER 80.620 1
ATOM 1255 C C . SER 88 88 ? A -28.459 45.879 27.025 1.000 1 A SER 80.620 1
ATOM 1256 O O . SER 88 88 ? A -29.199 46.680 26.449 1.000 1 A SER 80.620 1
ATOM 1257 C CB . SER 88 88 ? A -28.853 46.084 29.485 1.000 1 A SER 80.620 1
ATOM 1258 O OG . SER 88 88 ? A -27.502 46.369 29.810 1.000 1 A SER 80.620 1
ATOM 1259 H H . SER 88 88 ? A -27.487 43.985 29.347 1.000 1 A SER 80.620 1
ATOM 1260 H HA . SER 88 88 ? A -29.976 44.856 28.131 1.000 1 A SER 80.620 1
ATOM 1261 H HB2 . SER 88 88 ? A -29.330 45.612 30.343 1.000 1 A SER 80.620 1
ATOM 1262 H HB3 . SER 88 88 ? A -29.381 47.011 29.259 1.000 1 A SER 80.620 1
ATOM 1263 H HG . SER 88 88 ? A -27.157 47.018 29.193 1.000 1 A SER 80.620 1
ATOM 1264 N N . GLY 89 89 ? A -27.223 45.629 26.593 1.000 1 A GLY 85.690 1
ATOM 1265 C CA . GLY 89 89 ? A -26.464 46.482 25.688 1.000 1 A GLY 85.690 1
ATOM 1266 C C . GLY 89 89 ? A -26.059 47.813 26.331 1.000 1 A GLY 85.690 1
ATOM 1267 O O . GLY 89 89 ? A -26.435 48.122 27.464 1.000 1 A GLY 85.690 1
ATOM 1268 H H . GLY 89 89 ? A -26.696 44.913 27.072 1.000 1 A GLY 85.690 1
ATOM 1269 H HA2 . GLY 89 89 ? A -25.555 45.956 25.394 1.000 1 A GLY 85.690 1
ATOM 1270 H HA3 . GLY 89 89 ? A -27.046 46.683 24.788 1.000 1 A GLY 85.690 1
ATOM 1271 N N . MET 90 90 ? A -25.294 48.604 25.581 1.000 1 A MET 88.940 1
ATOM 1272 C CA . MET 90 90 ? A -24.839 49.950 25.950 1.000 1 A MET 88.940 1
ATOM 1273 C C . MET 90 90 ? A -25.355 50.981 24.944 1.000 1 A MET 88.940 1
ATOM 1274 O O . MET 90 90 ? A -25.369 50.720 23.740 1.000 1 A MET 88.940 1
ATOM 1275 C CB . MET 90 90 ? A -23.309 49.974 25.999 1.000 1 A MET 88.940 1
ATOM 1276 C CG . MET 90 90 ? A -22.753 49.084 27.115 1.000 1 A MET 88.940 1
ATOM 1277 S SD . MET 90 90 ? A -21.008 48.671 26.902 1.000 1 A MET 88.940 1
ATOM 1278 C CE . MET 90 90 ? A -20.235 50.261 27.263 1.000 1 A MET 88.940 1
ATOM 1279 H H . MET 90 90 ? A -24.979 48.238 24.694 1.000 1 A MET 88.940 1
ATOM 1280 H HA . MET 90 90 ? A -25.219 50.218 26.935 1.000 1 A MET 88.940 1
ATOM 1281 H HB2 . MET 90 90 ? A -22.923 49.631 25.040 1.000 1 A MET 88.940 1
ATOM 1282 H HB3 . MET 90 90 ? A -22.972 50.997 26.167 1.000 1 A MET 88.940 1
ATOM 1283 H HG2 . MET 90 90 ? A -22.898 49.579 28.075 1.000 1 A MET 88.940 1
ATOM 1284 H HG3 . MET 90 90 ? A -23.304 48.144 27.140 1.000 1 A MET 88.940 1
ATOM 1285 H HE1 . MET 90 90 ? A -20.300 50.455 28.334 1.000 1 A MET 88.940 1
ATOM 1286 H HE2 . MET 90 90 ? A -19.187 50.200 26.968 1.000 1 A MET 88.940 1
ATOM 1287 H HE3 . MET 90 90 ? A -20.718 51.064 26.708 1.000 1 A MET 88.940 1
ATOM 1288 N N . ALA 91 91 ? A -25.785 52.148 25.415 1.000 1 A ALA 89.810 1
ATOM 1289 C CA . ALA 91 91 ? A -26.294 53.211 24.556 1.000 1 A ALA 89.810 1
ATOM 1290 C C . ALA 91 91 ? A -25.161 53.937 23.814 1.000 1 A ALA 89.810 1
ATOM 1291 O O . ALA 91 91 ? A -24.074 54.162 24.352 1.000 1 A ALA 89.810 1
ATOM 1292 C CB . ALA 91 91 ? A -27.145 54.174 25.391 1.000 1 A ALA 89.810 1
ATOM 1293 H H . ALA 91 91 ? A -25.698 52.347 26.402 1.000 1 A ALA 89.810 1
ATOM 1294 H HA . ALA 91 91 ? A -26.947 52.762 23.807 1.000 1 A ALA 89.810 1
ATOM 1295 H HB1 . ALA 91 91 ? A -27.596 54.924 24.741 1.000 1 A ALA 89.810 1
ATOM 1296 H HB2 . ALA 91 91 ? A -27.936 53.624 25.901 1.000 1 A ALA 89.810 1
ATOM 1297 H HB3 . ALA 91 91 ? A -26.519 54.675 26.129 1.000 1 A ALA 89.810 1
ATOM 1298 N N . TRP 92 92 ? A -25.441 54.345 22.578 1.000 1 A TRP 87.880 1
ATOM 1299 C CA . TRP 92 92 ? A -24.538 55.151 21.758 1.000 1 A TRP 87.880 1
ATOM 1300 C C . TRP 92 92 ? A -24.508 56.599 22.266 1.000 1 A TRP 87.880 1
ATOM 1301 O O . TRP 92 92 ? A -25.310 57.437 21.860 1.000 1 A TRP 87.880 1
ATOM 1302 C CB . TRP 92 92 ? A -24.983 55.047 20.298 1.000 1 A TRP 87.880 1
ATOM 1303 C CG . TRP 92 92 ? A -24.970 53.660 19.735 1.000 1 A TRP 87.880 1
ATOM 1304 C CD1 . TRP 92 92 ? A -26.058 52.875 19.581 1.000 1 A TRP 87.880 1
ATOM 1305 C CD2 . TRP 92 92 ? A -23.847 52.898 19.189 1.000 1 A TRP 87.880 1
ATOM 1306 N NE1 . TRP 92 92 ? A -25.698 51.700 18.961 1.000 1 A TRP 87.880 1
ATOM 1307 C CE2 . TRP 92 92 ? A -24.351 51.668 18.670 1.000 1 A TRP 87.880 1
ATOM 1308 C CE3 . TRP 92 92 ? A -22.462 53.136 19.037 1.000 1 A TRP 87.880 1
ATOM 1309 C CZ2 . TRP 92 92 ? A -23.533 50.738 18.016 1.000 1 A TRP 87.880 1
ATOM 1310 C CZ3 . TRP 92 92 ? A -21.632 52.215 18.368 1.000 1 A TRP 87.880 1
ATOM 1311 C CH2 . TRP 92 92 ? A -22.162 51.012 17.867 1.000 1 A TRP 87.880 1
ATOM 1312 H H . TRP 92 92 ? A -26.344 54.116 22.188 1.000 1 A TRP 87.880 1
ATOM 1313 H HA . TRP 92 92 ? A -23.529 54.745 21.832 1.000 1 A TRP 87.880 1
ATOM 1314 H HB2 . TRP 92 92 ? A -25.990 55.452 20.201 1.000 1 A TRP 87.880 1
ATOM 1315 H HB3 . TRP 92 92 ? A -24.327 55.668 19.688 1.000 1 A TRP 87.880 1
ATOM 1316 H HD1 . TRP 92 92 ? A -27.068 53.143 19.856 1.000 1 A TRP 87.880 1
ATOM 1317 H HE1 . TRP 92 92 ? A -26.393 51.035 18.654 1.000 1 A TRP 87.880 1
ATOM 1318 H HE3 . TRP 92 92 ? A -22.036 54.042 19.442 1.000 1 A TRP 87.880 1
ATOM 1319 H HZ2 . TRP 92 92 ? A -23.961 49.823 17.634 1.000 1 A TRP 87.880 1
ATOM 1320 H HZ3 . TRP 92 92 ? A -20.581 52.428 18.247 1.000 1 A TRP 87.880 1
ATOM 1321 H HH2 . TRP 92 92 ? A -21.518 50.303 17.368 1.000 1 A TRP 87.880 1
ATOM 1322 N N . SER 93 93 ? A -23.602 56.880 23.201 1.000 1 A SER 87.810 1
ATOM 1323 C CA . SER 93 93 ? A -23.424 58.190 23.832 1.000 1 A SER 87.810 1
ATOM 1324 C C . SER 93 93 ? A -21.986 58.368 24.322 1.000 1 A SER 87.810 1
ATOM 1325 O O . SER 93 93 ? A -21.290 57.394 24.601 1.000 1 A SER 87.810 1
ATOM 1326 C CB . SER 93 93 ? A -24.389 58.353 25.017 1.000 1 A SER 87.810 1
ATOM 1327 O OG . SER 93 93 ? A -24.021 57.505 26.091 1.000 1 A SER 87.810 1
ATOM 1328 H H . SER 93 93 ? A -23.008 56.130 23.525 1.000 1 A SER 87.810 1
ATOM 1329 H HA . SER 93 93 ? A -23.643 58.967 23.100 1.000 1 A SER 87.810 1
ATOM 1330 H HB2 . SER 93 93 ? A -25.406 58.123 24.698 1.000 1 A SER 87.810 1
ATOM 1331 H HB3 . SER 93 93 ? A -24.358 59.388 25.357 1.000 1 A SER 87.810 1
ATOM 1332 H HG . SER 93 93 ? A -24.212 57.929 26.931 1.000 1 A SER 87.810 1
ATOM 1333 N N . SER 94 94 ? A -21.547 59.616 24.513 1.000 1 A SER 85.750 1
ATOM 1334 C CA . SER 94 94 ? A -20.262 59.908 25.172 1.000 1 A SER 85.750 1
ATOM 1335 C C . SER 94 94 ? A -20.182 59.379 26.610 1.000 1 A SER 85.750 1
ATOM 1336 O O . SER 94 94 ? A -19.095 59.102 27.108 1.000 1 A SER 85.750 1
ATOM 1337 C CB . SER 94 94 ? A -20.007 61.416 25.187 1.000 1 A SER 85.750 1
ATOM 1338 O OG . SER 94 94 ? A -21.120 62.098 25.743 1.000 1 A SER 85.750 1
ATOM 1339 H H . SER 94 94 ? A -22.149 60.399 24.302 1.000 1 A SER 85.750 1
ATOM 1340 H HA . SER 94 94 ? A -19.456 59.436 24.610 1.000 1 A SER 85.750 1
ATOM 1341 H HB2 . SER 94 94 ? A -19.109 61.625 25.769 1.000 1 A SER 85.750 1
ATOM 1342 H HB3 . SER 94 94 ? A -19.852 61.770 24.168 1.000 1 A SER 85.750 1
ATOM 1343 H HG . SER 94 94 ? A -20.825 62.965 26.030 1.000 1 A SER 85.750 1
ATOM 1344 N N . SER 95 95 ? A -21.323 59.222 27.288 1.000 1 A SER 85.940 1
ATOM 1345 C CA . SER 95 95 ? A -21.392 58.683 28.650 1.000 1 A SER 85.940 1
ATOM 1346 C C . SER 95 95 ? A -21.282 57.157 28.720 1.000 1 A SER 85.940 1
ATOM 1347 O O . SER 95 95 ? A -20.951 56.639 29.782 1.000 1 A SER 85.940 1
ATOM 1348 C CB . SER 95 95 ? A -22.680 59.149 29.336 1.000 1 A SER 85.940 1
ATOM 1349 O OG . SER 95 95 ? A -23.843 58.785 28.602 1.000 1 A SER 85.940 1
ATOM 1350 H H . SER 95 95 ? A -22.189 59.471 26.834 1.000 1 A SER 85.940 1
ATOM 1351 H HA . SER 95 95 ? A -20.556 59.082 29.223 1.000 1 A SER 85.940 1
ATOM 1352 H HB2 . SER 95 95 ? A -22.728 58.712 30.333 1.000 1 A SER 85.940 1
ATOM 1353 H HB3 . SER 95 95 ? A -22.650 60.234 29.439 1.000 1 A SER 85.940 1
ATOM 1354 H HG . SER 95 95 ? A -24.601 59.014 29.145 1.000 1 A SER 85.940 1
ATOM 1355 N N . GLN 96 96 ? A -21.549 56.437 27.625 1.000 1 A GLN 88.310 1
ATOM 1356 C CA . GLN 96 96 ? A -21.496 54.976 27.574 1.000 1 A GLN 88.310 1
ATOM 1357 C C . GLN 96 96 ? A -20.592 54.499 26.435 1.000 1 A GLN 88.310 1
ATOM 1358 O O . GLN 96 96 ? A -19.410 54.278 26.683 1.000 1 A GLN 88.310 1
ATOM 1359 C CB . GLN 96 96 ? A -22.905 54.357 27.554 1.000 1 A GLN 88.310 1
ATOM 1360 C CG . GLN 96 96 ? A -23.658 54.583 28.875 1.000 1 A GLN 88.310 1
ATOM 1361 C CD . GLN 96 96 ? A -24.986 53.834 28.952 1.000 1 A GLN 88.310 1
ATOM 1362 O OE1 . GLN 96 96 ? A -25.400 53.100 28.068 1.000 1 A GLN 88.310 1
ATOM 1363 N NE2 . GLN 96 96 ? A -25.720 53.979 30.032 1.000 1 A GLN 88.310 1
ATOM 1364 H H . GLN 96 96 ? A -21.794 56.923 26.774 1.000 1 A GLN 88.310 1
ATOM 1365 H HA . GLN 96 96 ? A -21.012 54.615 28.481 1.000 1 A GLN 88.310 1
ATOM 1366 H HB2 . GLN 96 96 ? A -23.485 54.789 26.738 1.000 1 A GLN 88.310 1
ATOM 1367 H HB3 . GLN 96 96 ? A -22.806 53.284 27.389 1.000 1 A GLN 88.310 1
ATOM 1368 H HG2 . GLN 96 96 ? A -23.033 54.252 29.704 1.000 1 A GLN 88.310 1
ATOM 1369 H HG3 . GLN 96 96 ? A -23.855 55.648 29.000 1.000 1 A GLN 88.310 1
ATOM 1370 H HE21 . GLN 96 96 ? A -25.398 54.551 30.801 1.000 1 A GLN 88.310 1
ATOM 1371 H HE22 . GLN 96 96 ? A -26.580 53.450 30.058 1.000 1 A GLN 88.310 1
ATOM 1372 N N . PHE 97 97 ? A -21.114 54.347 25.213 1.000 1 A PHE 89.250 1
ATOM 1373 C CA . PHE 97 97 ? A -20.413 53.740 24.076 1.000 1 A PHE 89.250 1
ATOM 1374 C C . PHE 97 97 ? A -20.120 54.764 22.963 1.000 1 A PHE 89.250 1
ATOM 1375 O O . PHE 97 97 ? A -21.049 55.319 22.369 1.000 1 A PHE 89.250 1
ATOM 1376 C CB . PHE 97 97 ? A -21.287 52.581 23.571 1.000 1 A PHE 89.250 1
ATOM 1377 C CG . PHE 97 97 ? A -20.580 51.526 22.748 1.000 1 A PHE 89.250 1
ATOM 1378 C CD1 . PHE 97 97 ? A -20.195 51.785 21.419 1.000 1 A PHE 89.250 1
ATOM 1379 C CD2 . PHE 97 97 ? A -20.370 50.249 23.298 1.000 1 A PHE 89.250 1
ATOM 1380 C CE1 . PHE 97 97 ? A -19.602 50.769 20.649 1.000 1 A PHE 89.250 1
ATOM 1381 C CE2 . PHE 97 97 ? A -19.809 49.227 22.519 1.000 1 A PHE 89.250 1
ATOM 1382 C CZ . PHE 97 97 ? A -19.417 49.489 21.198 1.000 1 A PHE 89.250 1
ATOM 1383 H H . PHE 97 97 ? A -22.089 54.575 25.080 1.000 1 A PHE 89.250 1
ATOM 1384 H HA . PHE 97 97 ? A -19.466 53.322 24.415 1.000 1 A PHE 89.250 1
ATOM 1385 H HB2 . PHE 97 97 ? A -22.114 52.979 22.982 1.000 1 A PHE 89.250 1
ATOM 1386 H HB3 . PHE 97 97 ? A -21.733 52.085 24.433 1.000 1 A PHE 89.250 1
ATOM 1387 H HD1 . PHE 97 97 ? A -20.364 52.759 20.985 1.000 1 A PHE 89.250 1
ATOM 1388 H HD2 . PHE 97 97 ? A -20.660 50.038 24.317 1.000 1 A PHE 89.250 1
ATOM 1389 H HE1 . PHE 97 97 ? A -19.296 50.971 19.633 1.000 1 A PHE 89.250 1
ATOM 1390 H HE2 . PHE 97 97 ? A -19.670 48.242 22.940 1.000 1 A PHE 89.250 1
ATOM 1391 H HZ . PHE 97 97 ? A -18.972 48.695 20.618 1.000 1 A PHE 89.250 1
ATOM 1392 N N . CYS 98 98 ? A -18.843 54.978 22.622 1.000 1 A CYS 88.000 1
ATOM 1393 C CA . CYS 98 98 ? A -18.436 55.917 21.570 1.000 1 A CYS 88.000 1
ATOM 1394 C C . CYS 98 98 ? A -18.173 55.242 20.223 1.000 1 A CYS 88.000 1
ATOM 1395 O O . CYS 98 98 ? A -18.809 55.597 19.226 1.000 1 A CYS 88.000 1
ATOM 1396 C CB . CYS 98 98 ? A -17.224 56.741 22.016 1.000 1 A CYS 88.000 1
ATOM 1397 S SG . CYS 98 98 ? A -17.660 58.004 23.221 1.000 1 A CYS 88.000 1
ATOM 1398 H H . CYS 98 98 ? A -18.114 54.491 23.123 1.000 1 A CYS 88.000 1
ATOM 1399 H HA . CYS 98 98 ? A -19.241 56.632 21.397 1.000 1 A CYS 88.000 1
ATOM 1400 H HB2 . CYS 98 98 ? A -16.812 57.255 21.147 1.000 1 A CYS 88.000 1
ATOM 1401 H HB3 . CYS 98 98 ? A -16.446 56.095 22.423 1.000 1 A CYS 88.000 1
ATOM 1402 N N . THR 99 99 ? A -17.227 54.300 20.179 1.000 1 A THR 90.250 1
ATOM 1403 C CA . THR 99 99 ? A -16.784 53.657 18.932 1.000 1 A THR 90.250 1
ATOM 1404 C C . THR 99 99 ? A -16.501 52.169 19.113 1.000 1 A THR 90.250 1
ATOM 1405 O O . THR 99 99 ? A -16.141 51.721 20.197 1.000 1 A THR 90.250 1
ATOM 1406 C CB . THR 99 99 ? A -15.563 54.362 18.296 1.000 1 A THR 90.250 1
ATOM 1407 O OG1 . THR 99 99 ? A -14.417 54.325 19.108 1.000 1 A THR 90.250 1
ATOM 1408 C CG2 . THR 99 99 ? A -15.825 55.839 18.031 1.000 1 A THR 90.250 1
ATOM 1409 H H . THR 99 99 ? A -16.763 54.025 21.033 1.000 1 A THR 90.250 1
ATOM 1410 H HA . THR 99 99 ? A -17.603 53.726 18.216 1.000 1 A THR 90.250 1
ATOM 1411 H HB . THR 99 99 ? A -15.340 53.877 17.346 1.000 1 A THR 90.250 1
ATOM 1412 H HG1 . THR 99 99 ? A -13.865 55.068 18.853 1.000 1 A THR 90.250 1
ATOM 1413 H HG21 . THR 99 99 ? A -15.706 56.423 18.944 1.000 1 A THR 90.250 1
ATOM 1414 H HG22 . THR 99 99 ? A -16.849 55.946 17.674 1.000 1 A THR 90.250 1
ATOM 1415 H HG23 . THR 99 99 ? A -15.143 56.206 17.263 1.000 1 A THR 90.250 1
ATOM 1416 N N . ALA 100 100 ? A -16.658 51.397 18.040 1.000 1 A ALA 92.060 1
ATOM 1417 C CA . ALA 100 100 ? A -16.169 50.023 17.923 1.000 1 A ALA 92.060 1
ATOM 1418 C C . ALA 100 100 ? A -15.366 49.900 16.630 1.000 1 A ALA 92.060 1
ATOM 1419 O O . ALA 100 100 ? A -15.767 50.486 15.627 1.000 1 A ALA 92.060 1
ATOM 1420 C CB . ALA 100 100 ? A -17.348 49.048 17.920 1.000 1 A ALA 92.060 1
ATOM 1421 H H . ALA 100 100 ? A -16.996 51.827 17.191 1.000 1 A ALA 92.060 1
ATOM 1422 H HA . ALA 100 100 ? A -15.516 49.784 18.762 1.000 1 A ALA 92.060 1
ATOM 1423 H HB1 . ALA 100 100 ? A -16.974 48.024 17.913 1.000 1 A ALA 92.060 1
ATOM 1424 H HB2 . ALA 100 100 ? A -17.949 49.201 18.817 1.000 1 A ALA 92.060 1
ATOM 1425 H HB3 . ALA 100 100 ? A -17.969 49.210 17.039 1.000 1 A ALA 92.060 1
ATOM 1426 N N . HIS 101 101 ? A -14.256 49.167 16.628 1.000 1 A HIS 92.940 1
ATOM 1427 C CA . HIS 101 101 ? A -13.433 48.993 15.433 1.000 1 A HIS 92.940 1
ATOM 1428 C C . HIS 101 101 ? A -12.680 47.664 15.412 1.000 1 A HIS 92.940 1
ATOM 1429 O O . HIS 101 101 ? A -12.379 47.089 16.459 1.000 1 A HIS 92.940 1
ATOM 1430 C CB . HIS 101 101 ? A -12.443 50.158 15.297 1.000 1 A HIS 92.940 1
ATOM 1431 C CG . HIS 101 101 ? A -11.310 50.106 16.287 1.000 1 A HIS 92.940 1
ATOM 1432 N ND1 . HIS 101 101 ? A -11.392 50.361 17.637 1.000 1 A HIS 92.940 1
ATOM 1433 C CD2 . HIS 101 101 ? A -10.009 49.774 16.015 1.000 1 A HIS 92.940 1
ATOM 1434 C CE1 . HIS 101 101 ? A -10.168 50.209 18.162 1.000 1 A HIS 92.940 1
ATOM 1435 N NE2 . HIS 101 101 ? A -9.294 49.842 17.213 1.000 1 A HIS 92.940 1
ATOM 1436 H H . HIS 101 101 ? A -13.941 48.731 17.484 1.000 1 A HIS 92.940 1
ATOM 1437 H HA . HIS 101 101 ? A -14.095 49.000 14.567 1.000 1 A HIS 92.940 1
ATOM 1438 H HB2 . HIS 101 101 ? A -12.019 50.136 14.293 1.000 1 A HIS 92.940 1
ATOM 1439 H HB3 . HIS 101 101 ? A -12.969 51.106 15.415 1.000 1 A HIS 92.940 1
ATOM 1440 H HD1 . HIS 101 101 ? A -12.238 50.482 18.174 1.000 1 A HIS 92.940 1
ATOM 1441 H HD2 . HIS 101 101 ? A -9.607 49.507 15.049 1.000 1 A HIS 92.940 1
ATOM 1442 H HE1 . HIS 101 101 ? A -9.927 50.328 19.208 1.000 1 A HIS 92.940 1
ATOM 1443 N N . CYS 102 102 ? A -12.331 47.230 14.204 1.000 1 A CYS 93.310 1
ATOM 1444 C CA . CYS 102 102 ? A -11.423 46.125 13.929 1.000 1 A CYS 93.310 1
ATOM 1445 C C . CYS 102 102 ? A -10.506 46.493 12.767 1.000 1 A CYS 93.310 1
ATOM 1446 O O . CYS 102 102 ? A -10.961 47.053 11.768 1.000 1 A CYS 93.310 1
ATOM 1447 C CB . CYS 102 102 ? A -12.224 44.876 13.583 1.000 1 A CYS 93.310 1
ATOM 1448 S SG . CYS 102 102 ? A -13.201 44.255 14.963 1.000 1 A CYS 93.310 1
ATOM 1449 H H . CYS 102 102 ? A -12.647 47.757 13.403 1.000 1 A CYS 93.310 1
ATOM 1450 H HA . CYS 102 102 ? A -10.810 45.918 14.806 1.000 1 A CYS 93.310 1
ATOM 1451 H HB2 . CYS 102 102 ? A -12.890 45.111 12.753 1.000 1 A CYS 93.310 1
ATOM 1452 H HB3 . CYS 102 102 ? A -11.544 44.089 13.258 1.000 1 A CYS 93.310 1
ATOM 1453 N N . ASN 103 103 ? A -9.228 46.163 12.898 1.000 1 A ASN 92.560 1
ATOM 1454 C CA . ASN 103 103 ? A -8.227 46.309 11.861 1.000 1 A ASN 92.560 1
ATOM 1455 C C . ASN 103 103 ? A -7.864 44.943 11.272 1.000 1 A ASN 92.560 1
ATOM 1456 O O . ASN 103 103 ? A -7.588 43.994 12.005 1.000 1 A ASN 92.560 1
ATOM 1457 C CB . ASN 103 103 ? A -7.003 47.047 12.424 1.000 1 A ASN 92.560 1
ATOM 1458 C CG . ASN 103 103 ? A -6.100 47.528 11.305 1.000 1 A ASN 92.560 1
ATOM 1459 O OD1 . ASN 103 103 ? A -6.537 47.740 10.187 1.000 1 A ASN 92.560 1
ATOM 1460 N ND2 . ASN 103 103 ? A -4.832 47.733 11.553 1.000 1 A ASN 92.560 1
ATOM 1461 H H . ASN 103 103 ? A -8.939 45.678 13.735 1.000 1 A ASN 92.560 1
ATOM 1462 H HA . ASN 103 103 ? A -8.647 46.911 11.055 1.000 1 A ASN 92.560 1
ATOM 1463 H HB2 . ASN 103 103 ? A -7.318 47.917 13.000 1.000 1 A ASN 92.560 1
ATOM 1464 H HB3 . ASN 103 103 ? A -6.445 46.372 13.074 1.000 1 A ASN 92.560 1
ATOM 1465 H HD21 . ASN 103 103 ? A -4.275 47.938 10.735 1.000 1 A ASN 92.560 1
ATOM 1466 H HD22 . ASN 103 103 ? A -4.443 47.512 12.458 1.000 1 A ASN 92.560 1
ATOM 1467 N N . PHE 104 104 ? A -7.848 44.880 9.949 1.000 1 A PHE 91.000 1
ATOM 1468 C CA . PHE 104 104 ? A -7.512 43.731 9.121 1.000 1 A PHE 91.000 1
ATOM 1469 C C . PHE 104 104 ? A -6.315 44.133 8.249 1.000 1 A PHE 91.000 1
ATOM 1470 O O . PHE 104 104 ? A -6.494 44.559 7.106 1.000 1 A PHE 91.000 1
ATOM 1471 C CB . PHE 104 104 ? A -8.738 43.369 8.274 1.000 1 A PHE 91.000 1
ATOM 1472 C CG . PHE 104 104 ? A -9.966 42.884 9.015 1.000 1 A PHE 91.000 1
ATOM 1473 C CD1 . PHE 104 104 ? A -10.088 41.523 9.337 1.000 1 A PHE 91.000 1
ATOM 1474 C CD2 . PHE 104 104 ? A -11.038 43.760 9.270 1.000 1 A PHE 91.000 1
ATOM 1475 C CE1 . PHE 104 104 ? A -11.298 41.018 9.840 1.000 1 A PHE 91.000 1
ATOM 1476 C CE2 . PHE 104 104 ? A -12.243 43.261 9.796 1.000 1 A PHE 91.000 1
ATOM 1477 C CZ . PHE 104 104 ? A -12.383 41.885 10.055 1.000 1 A PHE 91.000 1
ATOM 1478 H H . PHE 104 104 ? A -8.093 45.719 9.443 1.000 1 A PHE 91.000 1
ATOM 1479 H HA . PHE 104 104 ? A -7.236 42.871 9.731 1.000 1 A PHE 91.000 1
ATOM 1480 H HB2 . PHE 104 104 ? A -8.440 42.579 7.584 1.000 1 A PHE 91.000 1
ATOM 1481 H HB3 . PHE 104 104 ? A -9.022 44.226 7.663 1.000 1 A PHE 91.000 1
ATOM 1482 H HD1 . PHE 104 104 ? A -9.259 40.856 9.146 1.000 1 A PHE 91.000 1
ATOM 1483 H HD2 . PHE 104 104 ? A -10.948 44.806 9.018 1.000 1 A PHE 91.000 1
ATOM 1484 H HE1 . PHE 104 104 ? A -11.395 39.959 10.030 1.000 1 A PHE 91.000 1
ATOM 1485 H HE2 . PHE 104 104 ? A -13.076 43.931 9.950 1.000 1 A PHE 91.000 1
ATOM 1486 H HZ . PHE 104 104 ? A -13.330 41.490 10.392 1.000 1 A PHE 91.000 1
ATOM 1487 N N . SER 105 105 ? A -5.122 44.108 8.857 1.000 1 A SER 86.500 1
ATOM 1488 C CA . SER 105 105 ? A -3.855 44.683 8.356 1.000 1 A SER 86.500 1
ATOM 1489 C C . SER 105 105 ? A -3.961 46.133 7.857 1.000 1 A SER 86.500 1
ATOM 1490 O O . SER 105 105 ? A -3.704 47.058 8.630 1.000 1 A SER 86.500 1
ATOM 1491 C CB . SER 105 105 ? A -3.112 43.751 7.378 1.000 1 A SER 86.500 1
ATOM 1492 O OG . SER 105 105 ? A -3.828 43.484 6.187 1.000 1 A SER 86.500 1
ATOM 1493 H H . SER 105 105 ? A -5.116 43.737 9.796 1.000 1 A SER 86.500 1
ATOM 1494 H HA . SER 105 105 ? A -3.198 44.751 9.223 1.000 1 A SER 86.500 1
ATOM 1495 H HB2 . SER 105 105 ? A -2.159 44.211 7.118 1.000 1 A SER 86.500 1
ATOM 1496 H HB3 . SER 105 105 ? A -2.909 42.805 7.881 1.000 1 A SER 86.500 1
ATOM 1497 H HG . SER 105 105 ? A -3.252 43.661 5.439 1.000 1 A SER 86.500 1
ATOM 1498 N N . ASP 106 106 ? A -4.346 46.312 6.593 1.000 1 A ASP 86.500 1
ATOM 1499 C CA . ASP 106 106 ? A -4.437 47.593 5.886 1.000 1 A ASP 86.500 1
ATOM 1500 C C . ASP 106 106 ? A -5.840 48.214 5.968 1.000 1 A ASP 86.500 1
ATOM 1501 O O . ASP 106 106 ? A -6.003 49.405 5.698 1.000 1 A ASP 86.500 1
ATOM 1502 C CB . ASP 106 106 ? A -4.094 47.393 4.400 1.000 1 A ASP 86.500 1
ATOM 1503 C CG . ASP 106 106 ? A -2.738 46.743 4.117 1.000 1 A ASP 86.500 1
ATOM 1504 O OD1 . ASP 106 106 ? A -1.824 46.840 4.964 1.000 1 A ASP 86.500 1
ATOM 1505 O OD2 . ASP 106 106 ? A -2.652 46.130 3.029 1.000 1 A ASP 86.500 1
ATOM 1506 H H . ASP 106 106 ? A -4.561 45.467 6.083 1.000 1 A ASP 86.500 1
ATOM 1507 H HA . ASP 106 106 ? A -3.721 48.295 6.315 1.000 1 A ASP 86.500 1
ATOM 1508 H HB2 . ASP 106 106 ? A -4.112 48.363 3.904 1.000 1 A ASP 86.500 1
ATOM 1509 H HB3 . ASP 106 106 ? A -4.875 46.779 3.950 1.000 1 A ASP 86.500 1
ATOM 1510 N N . THR 107 107 ? A -6.861 47.407 6.289 1.000 1 A THR 90.500 1
ATOM 1511 C CA . THR 107 107 ? A -8.276 47.802 6.262 1.000 1 A THR 90.500 1
ATOM 1512 C C . THR 107 107 ? A -8.850 47.875 7.672 1.000 1 A THR 90.500 1
ATOM 1513 O O . THR 107 107 ? A -9.040 46.852 8.326 1.000 1 A THR 90.500 1
ATOM 1514 C CB . THR 107 107 ? A -9.117 46.843 5.403 1.000 1 A THR 90.500 1
ATOM 1515 O OG1 . THR 107 107 ? A -8.564 46.738 4.110 1.000 1 A THR 90.500 1
ATOM 1516 C CG2 . THR 107 107 ? A -10.558 47.330 5.238 1.000 1 A THR 90.500 1
ATOM 1517 H H . THR 107 107 ? A -6.636 46.461 6.562 1.000 1 A THR 90.500 1
ATOM 1518 H HA . THR 107 107 ? A -8.356 48.788 5.804 1.000 1 A THR 90.500 1
ATOM 1519 H HB . THR 107 107 ? A -9.126 45.852 5.857 1.000 1 A THR 90.500 1
ATOM 1520 H HG1 . THR 107 107 ? A -7.811 46.150 4.200 1.000 1 A THR 90.500 1
ATOM 1521 H HG21 . THR 107 107 ? A -10.559 48.357 4.872 1.000 1 A THR 90.500 1
ATOM 1522 H HG22 . THR 107 107 ? A -11.076 46.690 4.524 1.000 1 A THR 90.500 1
ATOM 1523 H HG23 . THR 107 107 ? A -11.083 47.283 6.192 1.000 1 A THR 90.500 1
ATOM 1524 N N . THR 108 108 ? A -9.207 49.071 8.137 1.000 1 A THR 91.440 1
ATOM 1525 C CA . THR 108 108 ? A -9.891 49.255 9.425 1.000 1 A THR 91.440 1
ATOM 1526 C C . THR 108 108 ? A -11.373 49.541 9.217 1.000 1 A THR 91.440 1
ATOM 1527 O O . THR 108 108 ? A -11.738 50.519 8.565 1.000 1 A THR 91.440 1
ATOM 1528 C CB . THR 108 108 ? A -9.253 50.361 10.266 1.000 1 A THR 91.440 1
ATOM 1529 O OG1 . THR 108 108 ? A -7.858 50.212 10.387 1.000 1 A THR 91.440 1
ATOM 1530 C CG2 . THR 108 108 ? A -9.805 50.403 11.693 1.000 1 A THR 91.440 1
ATOM 1531 H H . THR 108 108 ? A -9.066 49.873 7.539 1.000 1 A THR 91.440 1
ATOM 1532 H HA . THR 108 108 ? A -9.810 48.336 10.006 1.000 1 A THR 91.440 1
ATOM 1533 H HB . THR 108 108 ? A -9.452 51.317 9.784 1.000 1 A THR 91.440 1
ATOM 1534 H HG1 . THR 108 108 ? A -7.582 49.363 10.033 1.000 1 A THR 91.440 1
ATOM 1535 H HG21 . THR 108 108 ? A -10.864 50.661 11.683 1.000 1 A THR 91.440 1
ATOM 1536 H HG22 . THR 108 108 ? A -9.671 49.432 12.171 1.000 1 A THR 91.440 1
ATOM 1537 H HG23 . THR 108 108 ? A -9.265 51.154 12.269 1.000 1 A THR 91.440 1
ATOM 1538 N N . VAL 109 109 ? A -12.228 48.719 9.821 1.000 1 A VAL 92.250 1
ATOM 1539 C CA . VAL 109 109 ? A -13.690 48.863 9.822 1.000 1 A VAL 92.250 1
ATOM 1540 C C . VAL 109 109 ? A -14.131 49.339 11.199 1.000 1 A VAL 92.250 1
ATOM 1541 O O . VAL 109 109 ? A -13.709 48.777 12.210 1.000 1 A VAL 92.250 1
ATOM 1542 C CB . VAL 109 109 ? A -14.386 47.535 9.480 1.000 1 A VAL 92.250 1
ATOM 1543 C CG1 . VAL 109 109 ? A -15.902 47.729 9.325 1.000 1 A VAL 92.250 1
ATOM 1544 C CG2 . VAL 109 109 ? A -13.852 46.910 8.187 1.000 1 A VAL 92.250 1
ATOM 1545 H H . VAL 109 109 ? A -11.840 47.975 10.383 1.000 1 A VAL 92.250 1
ATOM 1546 H HA . VAL 109 109 ? A -13.983 49.602 9.077 1.000 1 A VAL 92.250 1
ATOM 1547 H HB . VAL 109 109 ? A -14.202 46.832 10.292 1.000 1 A VAL 92.250 1
ATOM 1548 H HG11 . VAL 109 109 ? A -16.367 46.776 9.074 1.000 1 A VAL 92.250 1
ATOM 1549 H HG12 . VAL 109 109 ? A -16.107 48.442 8.526 1.000 1 A VAL 92.250 1
ATOM 1550 H HG13 . VAL 109 109 ? A -16.342 48.089 10.255 1.000 1 A VAL 92.250 1
ATOM 1551 H HG21 . VAL 109 109 ? A -12.781 46.719 8.262 1.000 1 A VAL 92.250 1
ATOM 1552 H HG22 . VAL 109 109 ? A -14.340 45.950 8.019 1.000 1 A VAL 92.250 1
ATOM 1553 H HG23 . VAL 109 109 ? A -14.042 47.566 7.337 1.000 1 A VAL 92.250 1
ATOM 1554 N N . PHE 110 110 ? A -14.984 50.358 11.265 1.000 1 A PHE 92.060 1
ATOM 1555 C CA . PHE 110 110 ? A -15.422 50.937 12.532 1.000 1 A PHE 92.060 1
ATOM 1556 C C . PHE 110 110 ? A -16.863 51.460 12.499 1.000 1 A PHE 92.060 1
ATOM 1557 O O . PHE 110 110 ? A -17.415 51.783 11.447 1.000 1 A PHE 92.060 1
ATOM 1558 C CB . PHE 110 110 ? A -14.416 52.014 12.968 1.000 1 A PHE 92.060 1
ATOM 1559 C CG . PHE 110 110 ? A -14.346 53.212 12.049 1.000 1 A PHE 92.060 1
ATOM 1560 C CD1 . PHE 110 110 ? A -13.459 53.227 10.955 1.000 1 A PHE 92.060 1
ATOM 1561 C CD2 . PHE 110 110 ? A -15.194 54.306 12.284 1.000 1 A PHE 92.060 1
ATOM 1562 C CE1 . PHE 110 110 ? A -13.422 54.337 10.095 1.000 1 A PHE 92.060 1
ATOM 1563 C CE2 . PHE 110 110 ? A -15.160 55.408 11.421 1.000 1 A PHE 92.060 1
ATOM 1564 C CZ . PHE 110 110 ? A -14.279 55.426 10.328 1.000 1 A PHE 92.060 1
ATOM 1565 H H . PHE 110 110 ? A -15.300 50.790 10.408 1.000 1 A PHE 92.060 1
ATOM 1566 H HA . PHE 110 110 ? A -15.408 50.144 13.279 1.000 1 A PHE 92.060 1
ATOM 1567 H HB2 . PHE 110 110 ? A -14.671 52.354 13.971 1.000 1 A PHE 92.060 1
ATOM 1568 H HB3 . PHE 110 110 ? A -13.423 51.568 13.021 1.000 1 A PHE 92.060 1
ATOM 1569 H HD1 . PHE 110 110 ? A -12.812 52.382 10.765 1.000 1 A PHE 92.060 1
ATOM 1570 H HD2 . PHE 110 110 ? A -15.883 54.293 13.115 1.000 1 A PHE 92.060 1
ATOM 1571 H HE1 . PHE 110 110 ? A -12.742 54.349 9.255 1.000 1 A PHE 92.060 1
ATOM 1572 H HE2 . PHE 110 110 ? A -15.832 56.236 11.597 1.000 1 A PHE 92.060 1
ATOM 1573 H HZ . PHE 110 110 ? A -14.276 56.273 9.658 1.000 1 A PHE 92.060 1
ATOM 1574 N N . VAL 111 111 ? A -17.471 51.551 13.682 1.000 1 A VAL 91.310 1
ATOM 1575 C CA . VAL 111 111 ? A -18.816 52.086 13.919 1.000 1 A VAL 91.310 1
ATOM 1576 C C . VAL 111 111 ? A -18.739 53.194 14.954 1.000 1 A VAL 91.310 1
ATOM 1577 O O . VAL 111 111 ? A -18.126 53.026 16.009 1.000 1 A VAL 91.310 1
ATOM 1578 C CB . VAL 111 111 ? A -19.812 51.001 14.365 1.000 1 A VAL 91.310 1
ATOM 1579 C CG1 . VAL 111 111 ? A -21.236 51.567 14.486 1.000 1 A VAL 91.310 1
ATOM 1580 C CG2 . VAL 111 111 ? A -19.846 49.864 13.344 1.000 1 A VAL 91.310 1
ATOM 1581 H H . VAL 111 111 ? A -16.941 51.258 14.491 1.000 1 A VAL 91.310 1
ATOM 1582 H HA . VAL 111 111 ? A -19.186 52.509 12.985 1.000 1 A VAL 91.310 1
ATOM 1583 H HB . VAL 111 111 ? A -19.510 50.595 15.331 1.000 1 A VAL 91.310 1
ATOM 1584 H HG11 . VAL 111 111 ? A -21.547 52.007 13.539 1.000 1 A VAL 91.310 1
ATOM 1585 H HG12 . VAL 111 111 ? A -21.280 52.324 15.268 1.000 1 A VAL 91.310 1
ATOM 1586 H HG13 . VAL 111 111 ? A -21.929 50.770 14.757 1.000 1 A VAL 91.310 1
ATOM 1587 H HG21 . VAL 111 111 ? A -18.874 49.372 13.313 1.000 1 A VAL 91.310 1
ATOM 1588 H HG22 . VAL 111 111 ? A -20.050 50.273 12.355 1.000 1 A VAL 91.310 1
ATOM 1589 H HG23 . VAL 111 111 ? A -20.609 49.133 13.613 1.000 1 A VAL 91.310 1
ATOM 1590 N N . THR 112 112 ? A -19.360 54.332 14.657 1.000 1 A THR 90.190 1
ATOM 1591 C CA . THR 112 112 ? A -19.331 55.526 15.506 1.000 1 A THR 90.190 1
ATOM 1592 C C . THR 112 112 ? A -20.586 56.382 15.311 1.000 1 A THR 90.190 1
ATOM 1593 O O . THR 112 112 ? A -21.155 56.436 14.220 1.000 1 A THR 90.190 1
ATOM 1594 C CB . THR 112 112 ? A -18.043 56.322 15.218 1.000 1 A THR 90.190 1
ATOM 1595 O OG1 . THR 112 112 ? A -17.925 57.440 16.058 1.000 1 A THR 90.190 1
ATOM 1596 C CG2 . THR 112 112 ? A -17.925 56.857 13.794 1.000 1 A THR 90.190 1
ATOM 1597 H H . THR 112 112 ? A -19.812 54.407 13.757 1.000 1 A THR 90.190 1
ATOM 1598 H HA . THR 112 112 ? A -19.304 55.211 16.549 1.000 1 A THR 90.190 1
ATOM 1599 H HB . THR 112 112 ? A -17.190 55.668 15.401 1.000 1 A THR 90.190 1
ATOM 1600 H HG1 . THR 112 112 ? A -18.091 57.167 16.963 1.000 1 A THR 90.190 1
ATOM 1601 H HG21 . THR 112 112 ? A -16.965 57.360 13.683 1.000 1 A THR 90.190 1
ATOM 1602 H HG22 . THR 112 112 ? A -17.977 56.035 13.080 1.000 1 A THR 90.190 1
ATOM 1603 H HG23 . THR 112 112 ? A -18.728 57.565 13.591 1.000 1 A THR 90.190 1
ATOM 1604 N N . HIS 113 113 ? A -21.016 57.083 16.359 1.000 1 A HIS 86.500 1
ATOM 1605 C CA . HIS 113 113 ? A -21.822 58.304 16.234 1.000 1 A HIS 86.500 1
ATOM 1606 C C . HIS 113 113 ? A -20.890 59.513 16.345 1.000 1 A HIS 86.500 1
ATOM 1607 O O . HIS 113 113 ? A -19.840 59.402 16.968 1.000 1 A HIS 86.500 1
ATOM 1608 C CB . HIS 113 113 ? A -22.915 58.351 17.313 1.000 1 A HIS 86.500 1
ATOM 1609 C CG . HIS 113 113 ? A -22.398 58.276 18.728 1.000 1 A HIS 86.500 1
ATOM 1610 N ND1 . HIS 113 113 ? A -22.236 59.359 19.590 1.000 1 A HIS 86.500 1
ATOM 1611 C CD2 . HIS 113 113 ? A -22.024 57.138 19.375 1.000 1 A HIS 86.500 1
ATOM 1612 C CE1 . HIS 113 113 ? A -21.782 58.843 20.742 1.000 1 A HIS 86.500 1
ATOM 1613 N NE2 . HIS 113 113 ? A -21.649 57.510 20.644 1.000 1 A HIS 86.500 1
ATOM 1614 H H . HIS 113 113 ? A -20.506 56.990 17.226 1.000 1 A HIS 86.500 1
ATOM 1615 H HA . HIS 113 113 ? A -22.310 58.334 15.261 1.000 1 A HIS 86.500 1
ATOM 1616 H HB2 . HIS 113 113 ? A -23.480 59.276 17.201 1.000 1 A HIS 86.500 1
ATOM 1617 H HB3 . HIS 113 113 ? A -23.614 57.529 17.159 1.000 1 A HIS 86.500 1
ATOM 1618 H HD2 . HIS 113 113 ? A -22.039 56.140 18.964 1.000 1 A HIS 86.500 1
ATOM 1619 H HE1 . HIS 113 113 ? A -21.553 59.426 21.622 1.000 1 A HIS 86.500 1
ATOM 1620 H HE2 . HIS 113 113 ? A -21.359 56.884 21.382 1.000 1 A HIS 86.500 1
ATOM 1621 N N . CYS 114 114 ? A -21.250 60.659 15.760 1.000 1 A CYS 81.940 1
ATOM 1622 C CA . CYS 114 114 ? A -20.606 61.938 16.072 1.000 1 A CYS 81.940 1
ATOM 1623 C C . CYS 114 114 ? A -21.470 63.124 15.632 1.000 1 A CYS 81.940 1
ATOM 1624 O O . CYS 114 114 ? A -21.499 63.483 14.461 1.000 1 A CYS 81.940 1
ATOM 1625 C CB . CYS 114 114 ? A -19.194 62.010 15.467 1.000 1 A CYS 81.940 1
ATOM 1626 S SG . CYS 114 114 ? A -18.169 63.250 16.293 1.000 1 A CYS 81.940 1
ATOM 1627 H H . CYS 114 114 ? A -22.100 60.682 15.216 1.000 1 A CYS 81.940 1
ATOM 1628 H HA . CYS 114 114 ? A -20.508 61.998 17.156 1.000 1 A CYS 81.940 1
ATOM 1629 H HB2 . CYS 114 114 ? A -18.694 61.049 15.591 1.000 1 A CYS 81.940 1
ATOM 1630 H HB3 . CYS 114 114 ? A -19.246 62.222 14.399 1.000 1 A CYS 81.940 1
ATOM 1631 N N . TYR 115 115 ? A -22.193 63.722 16.579 1.000 1 A TYR 75.690 1
ATOM 1632 C CA . TYR 115 115 ? A -23.151 64.815 16.346 1.000 1 A TYR 75.690 1
ATOM 1633 C C . TYR 115 115 ? A -22.689 66.162 16.937 1.000 1 A TYR 75.690 1
ATOM 1634 O O . TYR 115 115 ? A -23.479 67.093 17.078 1.000 1 A TYR 75.690 1
ATOM 1635 C CB . TYR 115 115 ? A -24.540 64.364 16.835 1.000 1 A TYR 75.690 1
ATOM 1636 C CG . TYR 115 115 ? A -24.546 63.759 18.230 1.000 1 A TYR 75.690 1
ATOM 1637 C CD1 . TYR 115 115 ? A -24.525 62.358 18.388 1.000 1 A TYR 75.690 1
ATOM 1638 C CD2 . TYR 115 115 ? A -24.526 64.592 19.365 1.000 1 A TYR 75.690 1
ATOM 1639 C CE1 . TYR 115 115 ? A -24.472 61.793 19.676 1.000 1 A TYR 75.690 1
ATOM 1640 C CE2 . TYR 115 115 ? A -24.466 64.029 20.655 1.000 1 A TYR 75.690 1
ATOM 1641 C CZ . TYR 115 115 ? A -24.429 62.625 20.813 1.000 1 A TYR 75.690 1
ATOM 1642 O OH . TYR 115 115 ? A -24.355 62.080 22.057 1.000 1 A TYR 75.690 1
ATOM 1643 H H . TYR 115 115 ? A -22.170 63.330 17.509 1.000 1 A TYR 75.690 1
ATOM 1644 H HA . TYR 115 115 ? A -23.236 64.992 15.274 1.000 1 A TYR 75.690 1
ATOM 1645 H HB2 . TYR 115 115 ? A -24.917 63.619 16.134 1.000 1 A TYR 75.690 1
ATOM 1646 H HB3 . TYR 115 115 ? A -25.235 65.203 16.801 1.000 1 A TYR 75.690 1
ATOM 1647 H HD1 . TYR 115 115 ? A -24.540 61.712 17.522 1.000 1 A TYR 75.690 1
ATOM 1648 H HD2 . TYR 115 115 ? A -24.558 65.665 19.242 1.000 1 A TYR 75.690 1
ATOM 1649 H HE1 . TYR 115 115 ? A -24.454 60.721 19.808 1.000 1 A TYR 75.690 1
ATOM 1650 H HE2 . TYR 115 115 ? A -24.450 64.674 21.522 1.000 1 A TYR 75.690 1
ATOM 1651 H HH . TYR 115 115 ? A -24.376 62.756 22.738 1.000 1 A TYR 75.690 1
ATOM 1652 N N . LYS 116 116 ? A -21.405 66.283 17.305 1.000 1 A LYS 72.380 1
ATOM 1653 C CA . LYS 116 116 ? A -20.815 67.536 17.797 1.000 1 A LYS 72.380 1
ATOM 1654 C C . LYS 116 116 ? A -20.353 68.386 16.610 1.000 1 A LYS 72.380 1
ATOM 1655 O O . LYS 116 116 ? A -19.623 67.892 15.759 1.000 1 A LYS 72.380 1
ATOM 1656 C CB . LYS 116 116 ? A -19.673 67.224 18.782 1.000 1 A LYS 72.380 1
ATOM 1657 C CG . LYS 116 116 ? A -19.228 68.478 19.553 1.000 1 A LYS 72.380 1
ATOM 1658 C CD . LYS 116 116 ? A -18.020 68.194 20.455 1.000 1 A LYS 72.380 1
ATOM 1659 C CE . LYS 116 116 ? A -17.602 69.483 21.175 1.000 1 A LYS 72.380 1
ATOM 1660 N NZ . LYS 116 116 ? A -16.222 69.391 21.706 1.000 1 A LYS 72.380 1
ATOM 1661 H H . LYS 116 116 ? A -20.780 65.525 17.072 1.000 1 A LYS 72.380 1
ATOM 1662 H HA . LYS 116 116 ? A -21.588 68.090 18.330 1.000 1 A LYS 72.380 1
ATOM 1663 H HB2 . LYS 116 116 ? A -20.014 66.479 19.501 1.000 1 A LYS 72.380 1
ATOM 1664 H HB3 . LYS 116 116 ? A -18.828 66.810 18.232 1.000 1 A LYS 72.380 1
ATOM 1665 H HG2 . LYS 116 116 ? A -18.949 69.257 18.844 1.000 1 A LYS 72.380 1
ATOM 1666 H HG3 . LYS 116 116 ? A -20.058 68.838 20.161 1.000 1 A LYS 72.380 1
ATOM 1667 H HD2 . LYS 116 116 ? A -18.269 67.422 21.184 1.000 1 A LYS 72.380 1
ATOM 1668 H HD3 . LYS 116 116 ? A -17.200 67.844 19.828 1.000 1 A LYS 72.380 1
ATOM 1669 H HE2 . LYS 116 116 ? A -17.641 70.301 20.455 1.000 1 A LYS 72.380 1
ATOM 1670 H HE3 . LYS 116 116 ? A -18.315 69.700 21.970 1.000 1 A LYS 72.380 1
ATOM 1671 H HZ1 . LYS 116 116 ? A -15.962 70.246 22.177 1.000 1 A LYS 72.380 1
ATOM 1672 H HZ2 . LYS 116 116 ? A -16.111 68.609 22.336 1.000 1 A LYS 72.380 1
ATOM 1673 H HZ3 . LYS 116 116 ? A -15.581 69.284 20.932 1.000 1 A LYS 72.380 1
ATOM 1674 N N . TYR 117 117 ? A -20.728 69.665 16.598 1.000 1 A TYR 60.090 1
ATOM 1675 C CA . TYR 117 117 ? A -20.420 70.613 15.514 1.000 1 A TYR 60.090 1
ATOM 1676 C C . TYR 117 117 ? A -18.911 70.838 15.280 1.000 1 A TYR 60.090 1
ATOM 1677 O O . TYR 117 117 ? A -18.524 71.297 14.214 1.000 1 A TYR 60.090 1
ATOM 1678 C CB . TYR 117 117 ? A -21.140 71.935 15.837 1.000 1 A TYR 60.090 1
ATOM 1679 C CG . TYR 117 117 ? A -21.235 72.931 14.695 1.000 1 A TYR 60.090 1
ATOM 1680 C CD1 . TYR 117 117 ? A -20.340 74.017 14.621 1.000 1 A TYR 60.090 1
ATOM 1681 C CD2 . TYR 117 117 ? A -22.241 72.785 13.719 1.000 1 A TYR 60.090 1
ATOM 1682 C CE1 . TYR 117 117 ? A -20.449 74.955 13.576 1.000 1 A TYR 60.090 1
ATOM 1683 C CE2 . TYR 117 117 ? A -22.354 73.721 12.673 1.000 1 A TYR 60.090 1
ATOM 1684 C CZ . TYR 117 117 ? A -21.457 74.807 12.598 1.000 1 A TYR 60.090 1
ATOM 1685 O OH . TYR 117 117 ? A -21.565 75.702 11.582 1.000 1 A TYR 60.090 1
ATOM 1686 H H . TYR 117 117 ? A -21.369 69.978 17.314 1.000 1 A TYR 60.090 1
ATOM 1687 H HA . TYR 117 117 ? A -20.830 70.222 14.583 1.000 1 A TYR 60.090 1
ATOM 1688 H HB2 . TYR 117 117 ? A -22.159 71.706 16.149 1.000 1 A TYR 60.090 1
ATOM 1689 H HB3 . TYR 117 117 ? A -20.642 72.409 16.682 1.000 1 A TYR 60.090 1
ATOM 1690 H HD1 . TYR 117 117 ? A -19.547 74.118 15.348 1.000 1 A TYR 60.090 1
ATOM 1691 H HD2 . TYR 117 117 ? A -22.924 71.949 13.764 1.000 1 A TYR 60.090 1
ATOM 1692 H HE1 . TYR 117 117 ? A -19.745 75.772 13.514 1.000 1 A TYR 60.090 1
ATOM 1693 H HE2 . TYR 117 117 ? A -23.114 73.613 11.914 1.000 1 A TYR 60.090 1
ATOM 1694 H HH . TYR 117 117 ? A -20.872 76.365 11.623 1.000 1 A TYR 60.090 1
ATOM 1695 N N . ASP 118 118 ? A -18.063 70.499 16.260 1.000 1 A ASP 59.620 1
ATOM 1696 C CA . ASP 118 118 ? A -16.617 70.747 16.214 1.000 1 A ASP 59.620 1
ATOM 1697 C C . ASP 118 118 ? A -15.849 69.664 17.011 1.000 1 A ASP 59.620 1
ATOM 1698 O O . ASP 118 118 ? A -15.490 69.828 18.185 1.000 1 A ASP 59.620 1
ATOM 1699 C CB . ASP 118 118 ? A -16.376 72.190 16.706 1.000 1 A ASP 59.620 1
ATOM 1700 C CG . ASP 118 118 ? A -15.163 72.869 16.068 1.000 1 A ASP 59.620 1
ATOM 1701 O OD1 . ASP 118 118 ? A -14.512 72.233 15.208 1.000 1 A ASP 59.620 1
ATOM 1702 O OD2 . ASP 118 118 ? A -14.916 74.027 16.463 1.000 1 A ASP 59.620 1
ATOM 1703 H H . ASP 118 118 ? A -18.448 70.113 17.110 1.000 1 A ASP 59.620 1
ATOM 1704 H HA . ASP 118 118 ? A -16.299 70.682 15.173 1.000 1 A ASP 59.620 1
ATOM 1705 H HB2 . ASP 118 118 ? A -17.240 72.803 16.450 1.000 1 A ASP 59.620 1
ATOM 1706 H HB3 . ASP 118 118 ? A -16.287 72.210 17.792 1.000 1 A ASP 59.620 1
ATOM 1707 N N . GLY 119 119 ? A -15.747 68.456 16.439 1.000 1 A GLY 65.380 1
ATOM 1708 C CA . GLY 119 119 ? A -15.112 67.314 17.118 1.000 1 A GLY 65.380 1
ATOM 1709 C C . GLY 119 119 ? A -15.237 65.938 16.457 1.000 1 A GLY 65.380 1
ATOM 1710 O O . GLY 119 119 ? A -15.198 64.943 17.171 1.000 1 A GLY 65.380 1
ATOM 1711 H H . GLY 119 119 ? A -16.132 68.348 15.511 1.000 1 A GLY 65.380 1
ATOM 1712 H HA2 . GLY 119 119 ? A -14.048 67.532 17.212 1.000 1 A GLY 65.380 1
ATOM 1713 H HA3 . GLY 119 119 ? A -15.522 67.229 18.124 1.000 1 A GLY 65.380 1
ATOM 1714 N N . CYS 120 120 ? A -15.408 65.861 15.133 1.000 1 A CYS 72.940 1
ATOM 1715 C CA . CYS 120 120 ? A -15.674 64.609 14.404 1.000 1 A CYS 72.940 1
ATOM 1716 C C . CYS 120 120 ? A -14.640 64.344 13.286 1.000 1 A CYS 72.940 1
ATOM 1717 O O . CYS 120 120 ? A -15.014 64.324 12.110 1.000 1 A CYS 72.940 1
ATOM 1718 C CB . CYS 120 120 ? A -17.117 64.655 13.873 1.000 1 A CYS 72.940 1
ATOM 1719 S SG . CYS 120 120 ? A -18.393 64.896 15.136 1.000 1 A CYS 72.940 1
ATOM 1720 H H . CYS 120 120 ? A -15.401 66.718 14.599 1.000 1 A CYS 72.940 1
ATOM 1721 H HA . CYS 120 120 ? A -15.608 63.766 15.093 1.000 1 A CYS 72.940 1
ATOM 1722 H HB2 . CYS 120 120 ? A -17.201 65.463 13.147 1.000 1 A CYS 72.940 1
ATOM 1723 H HB3 . CYS 120 120 ? A -17.328 63.721 13.352 1.000 1 A CYS 72.940 1
ATOM 1724 N N . PRO 121 121 ? A -13.341 64.167 13.611 1.000 1 A PRO 69.380 1
ATOM 1725 C CA . PRO 121 121 ? A -12.253 64.220 12.627 1.000 1 A PRO 69.380 1
ATOM 1726 C C . PRO 121 121 ? A -12.255 63.071 11.609 1.000 1 A PRO 69.380 1
ATOM 1727 O O . PRO 121 121 ? A -11.743 63.246 10.509 1.000 1 A PRO 69.380 1
ATOM 1728 C CB . PRO 121 121 ? A -10.962 64.223 13.456 1.000 1 A PRO 69.380 1
ATOM 1729 C CG . PRO 121 121 ? A -11.358 63.510 14.750 1.000 1 A PRO 69.380 1
ATOM 1730 C CD . PRO 121 121 ? A -12.802 63.964 14.950 1.000 1 A PRO 69.380 1
ATOM 1731 H HA . PRO 121 121 ? A -12.314 65.153 12.066 1.000 1 A PRO 69.380 1
ATOM 1732 H HB2 . PRO 121 121 ? A -10.682 65.252 13.682 1.000 1 A PRO 69.380 1
ATOM 1733 H HB3 . PRO 121 121 ? A -10.141 63.715 12.950 1.000 1 A PRO 69.380 1
ATOM 1734 H HG2 . PRO 121 121 ? A -10.723 63.804 15.586 1.000 1 A PRO 69.380 1
ATOM 1735 H HG3 . PRO 121 121 ? A -11.327 62.430 14.607 1.000 1 A PRO 69.380 1
ATOM 1736 H HD2 . PRO 121 121 ? A -13.363 63.209 15.500 1.000 1 A PRO 69.380 1
ATOM 1737 H HD3 . PRO 121 121 ? A -12.808 64.909 15.494 1.000 1 A PRO 69.380 1
ATOM 1738 N N . ILE 122 122 ? A -12.817 61.907 11.955 1.000 1 A ILE 73.120 1
ATOM 1739 C CA . ILE 122 122 ? A -12.790 60.718 11.087 1.000 1 A ILE 73.120 1
ATOM 1740 C C . ILE 122 122 ? A -14.022 60.655 10.169 1.000 1 A ILE 73.120 1
ATOM 1741 O O . ILE 122 122 ? A -13.908 60.261 9.015 1.000 1 A ILE 73.120 1
ATOM 1742 C CB . ILE 122 122 ? A -12.605 59.434 11.937 1.000 1 A ILE 73.120 1
ATOM 1743 C CG1 . ILE 122 122 ? A -11.356 59.541 12.848 1.000 1 A ILE 73.120 1
ATOM 1744 C CG2 . ILE 122 122 ? A -12.480 58.201 11.026 1.000 1 A ILE 73.120 1
ATOM 1745 C CD1 . ILE 122 122 ? A -11.081 58.309 13.720 1.000 1 A ILE 73.120 1
ATOM 1746 H H . ILE 122 122 ? A -13.184 61.812 12.891 1.000 1 A ILE 73.120 1
ATOM 1747 H HA . ILE 122 122 ? A -11.924 60.790 10.428 1.000 1 A ILE 73.120 1
ATOM 1748 H HB . ILE 122 122 ? A -13.485 59.307 12.568 1.000 1 A ILE 73.120 1
ATOM 1749 H HG12 . ILE 122 122 ? A -11.483 60.381 13.531 1.000 1 A ILE 73.120 1
ATOM 1750 H HG13 . ILE 122 122 ? A -10.476 59.737 12.235 1.000 1 A ILE 73.120 1
ATOM 1751 H HG21 . ILE 122 122 ? A -13.335 58.139 10.352 1.000 1 A ILE 73.120 1
ATOM 1752 H HG22 . ILE 122 122 ? A -12.460 57.285 11.617 1.000 1 A ILE 73.120 1
ATOM 1753 H HG23 . ILE 122 122 ? A -11.570 58.265 10.429 1.000 1 A ILE 73.120 1
ATOM 1754 H HD11 . ILE 122 122 ? A -10.300 58.545 14.442 1.000 1 A ILE 73.120 1
ATOM 1755 H HD12 . ILE 122 122 ? A -10.739 57.476 13.105 1.000 1 A ILE 73.120 1
ATOM 1756 H HD13 . ILE 122 122 ? A -11.988 58.023 14.254 1.000 1 A ILE 73.120 1
ATOM 1757 N N . THR 123 123 ? A -15.210 61.029 10.655 1.000 1 A THR 72.250 1
ATOM 1758 C CA . THR 123 123 ? A -16.492 60.761 9.966 1.000 1 A THR 72.250 1
ATOM 1759 C C . THR 123 123 ? A -17.270 61.985 9.501 1.000 1 A THR 72.250 1
ATOM 1760 O O . THR 123 123 ? A -18.254 61.813 8.770 1.000 1 A THR 72.250 1
ATOM 1761 C CB . THR 123 123 ? A -17.412 59.914 10.856 1.000 1 A THR 72.250 1
ATOM 1762 O OG1 . THR 123 123 ? A -17.364 60.334 12.203 1.000 1 A THR 72.250 1
ATOM 1763 C CG2 . THR 123 123 ? A -16.970 58.461 10.803 1.000 1 A THR 72.250 1
ATOM 1764 H H . THR 123 123 ? A -15.262 61.331 11.617 1.000 1 A THR 72.250 1
ATOM 1765 H HA . THR 123 123 ? A -16.295 60.195 9.056 1.000 1 A THR 72.250 1
ATOM 1766 H HB . THR 123 123 ? A -18.441 59.977 10.501 1.000 1 A THR 72.250 1
ATOM 1767 H HG1 . THR 123 123 ? A -17.978 59.793 12.705 1.000 1 A THR 72.250 1
ATOM 1768 H HG21 . THR 123 123 ? A -17.701 57.834 11.314 1.000 1 A THR 72.250 1
ATOM 1769 H HG22 . THR 123 123 ? A -15.990 58.371 11.272 1.000 1 A THR 72.250 1
ATOM 1770 H HG23 . THR 123 123 ? A -16.900 58.125 9.769 1.000 1 A THR 72.250 1
ATOM 1771 N N . GLY 124 124 ? A -16.864 63.189 9.912 1.000 1 A GLY 73.940 1
ATOM 1772 C CA . GLY 124 124 ? A -17.678 64.397 9.786 1.000 1 A GLY 73.940 1
ATOM 1773 C C . GLY 124 124 ? A -18.897 64.390 10.719 1.000 1 A GLY 73.940 1
ATOM 1774 O O . GLY 124 124 ? A -19.169 63.414 11.421 1.000 1 A GLY 73.940 1
ATOM 1775 H H . GLY 124 124 ? A -16.037 63.247 10.489 1.000 1 A GLY 73.940 1
ATOM 1776 H HA2 . GLY 124 124 ? A -18.027 64.498 8.758 1.000 1 A GLY 73.940 1
ATOM 1777 H HA3 . GLY 124 124 ? A -17.062 65.264 10.026 1.000 1 A GLY 73.940 1
ATOM 1778 N N . MET 125 125 ? A -19.636 65.500 10.741 1.000 1 A MET 77.000 1
ATOM 1779 C CA . MET 125 125 ? A -20.836 65.632 11.569 1.000 1 A MET 77.000 1
ATOM 1780 C C . MET 125 125 ? A -21.978 64.753 11.034 1.000 1 A MET 77.000 1
ATOM 1781 O O . MET 125 125 ? A -22.337 64.811 9.858 1.000 1 A MET 77.000 1
ATOM 1782 C CB . MET 125 125 ? A -21.243 67.111 11.657 1.000 1 A MET 77.000 1
ATOM 1783 C CG . MET 125 125 ? A -22.365 67.351 12.673 1.000 1 A MET 77.000 1
ATOM 1784 S SD . MET 125 125 ? A -22.904 69.079 12.749 1.000 1 A MET 77.000 1
ATOM 1785 C CE . MET 125 125 ? A -24.212 68.937 13.993 1.000 1 A MET 77.000 1
ATOM 1786 H H . MET 125 125 ? A -19.390 66.267 10.131 1.000 1 A MET 77.000 1
ATOM 1787 H HA . MET 125 125 ? A -20.589 65.295 12.576 1.000 1 A MET 77.000 1
ATOM 1788 H HB2 . MET 125 125 ? A -20.379 67.703 11.959 1.000 1 A MET 77.000 1
ATOM 1789 H HB3 . MET 125 125 ? A -21.571 67.455 10.676 1.000 1 A MET 77.000 1
ATOM 1790 H HG2 . MET 125 125 ? A -23.227 66.738 12.408 1.000 1 A MET 77.000 1
ATOM 1791 H HG3 . MET 125 125 ? A -22.017 67.048 13.660 1.000 1 A MET 77.000 1
ATOM 1792 H HE1 . MET 125 125 ? A -24.687 69.908 14.134 1.000 1 A MET 77.000 1
ATOM 1793 H HE2 . MET 125 125 ? A -23.782 68.606 14.938 1.000 1 A MET 77.000 1
ATOM 1794 H HE3 . MET 125 125 ? A -24.957 68.214 13.663 1.000 1 A MET 77.000 1
ATOM 1795 N N . LEU 126 126 ? A -22.579 63.964 11.921 1.000 1 A LEU 79.750 1
ATOM 1796 C CA . LEU 126 126 ? A -23.799 63.193 11.695 1.000 1 A LEU 79.750 1
ATOM 1797 C C . LEU 126 126 ? A -24.987 63.891 12.364 1.000 1 A LEU 79.750 1
ATOM 1798 O O . LEU 126 126 ? A -24.838 64.541 13.400 1.000 1 A LEU 79.750 1
ATOM 1799 C CB . LEU 126 126 ? A -23.621 61.766 12.248 1.000 1 A LEU 79.750 1
ATOM 1800 C CG . LEU 126 126 ? A -22.466 60.967 11.620 1.000 1 A LEU 79.750 1
ATOM 1801 C CD1 . LEU 126 126 ? A -22.317 59.630 12.343 1.000 1 A LEU 79.750 1
ATOM 1802 C CD2 . LEU 126 126 ? A -22.705 60.677 10.137 1.000 1 A LEU 79.750 1
ATOM 1803 H H . LEU 126 126 ? A -22.200 63.949 12.857 1.000 1 A LEU 79.750 1
ATOM 1804 H HA . LEU 126 126 ? A -24.002 63.139 10.626 1.000 1 A LEU 79.750 1
ATOM 1805 H HB2 . LEU 126 126 ? A -23.451 61.841 13.322 1.000 1 A LEU 79.750 1
ATOM 1806 H HB3 . LEU 126 126 ? A -24.549 61.214 12.101 1.000 1 A LEU 79.750 1
ATOM 1807 H HG . LEU 126 126 ? A -21.530 61.515 11.732 1.000 1 A LEU 79.750 1
ATOM 1808 H HD11 . LEU 126 126 ? A -23.175 58.988 12.142 1.000 1 A LEU 79.750 1
ATOM 1809 H HD12 . LEU 126 126 ? A -21.397 59.144 12.017 1.000 1 A LEU 79.750 1
ATOM 1810 H HD13 . LEU 126 126 ? A -22.247 59.800 13.417 1.000 1 A LEU 79.750 1
ATOM 1811 H HD21 . LEU 126 126 ? A -22.703 61.613 9.578 1.000 1 A LEU 79.750 1
ATOM 1812 H HD22 . LEU 126 126 ? A -23.658 60.166 10.000 1.000 1 A LEU 79.750 1
ATOM 1813 H HD23 . LEU 126 126 ? A -21.892 60.054 9.763 1.000 1 A LEU 79.750 1
ATOM 1814 N N . GLN 127 127 ? A -26.187 63.714 11.810 1.000 1 A GLN 80.750 1
ATOM 1815 C CA . GLN 127 127 ? A -27.410 64.115 12.508 1.000 1 A GLN 80.750 1
ATOM 1816 C C . GLN 127 127 ? A -27.585 63.284 13.787 1.000 1 A GLN 80.750 1
ATOM 1817 O O . GLN 127 127 ? A -27.196 62.115 13.856 1.000 1 A GLN 80.750 1
ATOM 1818 C CB . GLN 127 127 ? A -28.639 63.993 11.597 1.000 1 A GLN 80.750 1
ATOM 1819 C CG . GLN 127 127 ? A -28.596 64.966 10.408 1.000 1 A GLN 80.750 1
ATOM 1820 C CD . GLN 127 127 ? A -29.806 64.822 9.488 1.000 1 A GLN 80.750 1
ATOM 1821 O OE1 . GLN 127 127 ? A -30.461 63.796 9.419 1.000 1 A GLN 80.750 1
ATOM 1822 N NE2 . GLN 127 127 ? A -30.143 65.838 8.725 1.000 1 A GLN 80.750 1
ATOM 1823 H H . GLN 127 127 ? A -26.267 63.151 10.976 1.000 1 A GLN 80.750 1
ATOM 1824 H HA . GLN 127 127 ? A -27.309 65.159 12.804 1.000 1 A GLN 80.750 1
ATOM 1825 H HB2 . GLN 127 127 ? A -29.533 64.206 12.183 1.000 1 A GLN 80.750 1
ATOM 1826 H HB3 . GLN 127 127 ? A -28.713 62.968 11.234 1.000 1 A GLN 80.750 1
ATOM 1827 H HG2 . GLN 127 127 ? A -27.699 64.792 9.813 1.000 1 A GLN 80.750 1
ATOM 1828 H HG3 . GLN 127 127 ? A -28.561 65.987 10.789 1.000 1 A GLN 80.750 1
ATOM 1829 H HE21 . GLN 127 127 ? A -30.952 65.695 8.138 1.000 1 A GLN 80.750 1
ATOM 1830 H HE22 . GLN 127 127 ? A -29.623 66.703 8.742 1.000 1 A GLN 80.750 1
ATOM 1831 N N . GLN 128 128 ? A -28.184 63.891 14.810 1.000 1 A GLN 75.750 1
ATOM 1832 C CA . GLN 128 128 ? A -28.463 63.208 16.068 1.000 1 A GLN 75.750 1
ATOM 1833 C C . GLN 128 128 ? A -29.391 62.003 15.823 1.000 1 A GLN 75.750 1
ATOM 1834 O O . GLN 128 128 ? A -30.306 62.071 15.004 1.000 1 A GLN 75.750 1
ATOM 1835 C CB . GLN 128 128 ? A -29.003 64.239 17.069 1.000 1 A GLN 75.750 1
ATOM 1836 C CG . GLN 128 128 ? A -28.955 63.748 18.525 1.000 1 A GLN 75.750 1
ATOM 1837 C CD . GLN 128 128 ? A -29.052 64.886 19.544 1.000 1 A GLN 75.750 1
ATOM 1838 O OE1 . GLN 128 128 ? A -29.097 66.063 19.231 1.000 1 A GLN 75.750 1
ATOM 1839 N NE2 . GLN 128 128 ? A -29.066 64.581 20.821 1.000 1 A GLN 75.750 1
ATOM 1840 H H . GLN 128 128 ? A -28.501 64.844 14.701 1.000 1 A GLN 75.750 1
ATOM 1841 H HA . GLN 128 128 ? A -27.513 62.832 16.447 1.000 1 A GLN 75.750 1
ATOM 1842 H HB2 . GLN 128 128 ? A -28.373 65.125 16.992 1.000 1 A GLN 75.750 1
ATOM 1843 H HB3 . GLN 128 128 ? A -30.023 64.519 16.807 1.000 1 A GLN 75.750 1
ATOM 1844 H HG2 . GLN 128 128 ? A -28.011 63.234 18.701 1.000 1 A GLN 75.750 1
ATOM 1845 H HG3 . GLN 128 128 ? A -29.767 63.042 18.697 1.000 1 A GLN 75.750 1
ATOM 1846 H HE21 . GLN 128 128 ? A -29.149 65.365 21.453 1.000 1 A GLN 75.750 1
ATOM 1847 H HE22 . GLN 128 128 ? A -29.048 63.618 21.125 1.000 1 A GLN 75.750 1
ATOM 1848 N N . ASN 129 129 ? A -29.136 60.893 16.521 1.000 1 A ASN 82.120 1
ATOM 1849 C CA . ASN 129 129 ? A -29.751 59.574 16.293 1.000 1 A ASN 82.120 1
ATOM 1850 C C . ASN 129 129 ? A -29.324 58.846 14.995 1.000 1 A ASN 82.120 1
ATOM 1851 O O . ASN 129 129 ? A -30.015 57.914 14.572 1.000 1 A ASN 82.120 1
ATOM 1852 C CB . ASN 129 129 ? A -31.280 59.619 16.501 1.000 1 A ASN 82.120 1
ATOM 1853 C CG . ASN 129 129 ? A -31.697 60.343 17.767 1.000 1 A ASN 82.120 1
ATOM 1854 O OD1 . ASN 129 129 ? A -31.067 60.248 18.807 1.000 1 A ASN 82.120 1
ATOM 1855 N ND2 . ASN 129 129 ? A -32.767 61.100 17.723 1.000 1 A ASN 82.120 1
ATOM 1856 H H . ASN 129 129 ? A -28.410 60.941 17.222 1.000 1 A ASN 82.120 1
ATOM 1857 H HA . ASN 129 129 ? A -29.367 58.942 17.094 1.000 1 A ASN 82.120 1
ATOM 1858 H HB2 . ASN 129 129 ? A -31.669 58.602 16.558 1.000 1 A ASN 82.120 1
ATOM 1859 H HB3 . ASN 129 129 ? A -31.747 60.100 15.641 1.000 1 A ASN 82.120 1
ATOM 1860 H HD21 . ASN 129 129 ? A -33.023 61.571 18.579 1.000 1 A ASN 82.120 1
ATOM 1861 H HD22 . ASN 129 129 ? A -33.258 61.239 16.852 1.000 1 A ASN 82.120 1
ATOM 1862 N N . LEU 130 130 ? A -28.175 59.192 14.397 1.000 1 A LEU 87.310 1
ATOM 1863 C CA . LEU 130 130 ? A -27.516 58.394 13.350 1.000 1 A LEU 87.310 1
ATOM 1864 C C . LEU 130 130 ? A -26.192 57.768 13.822 1.000 1 A LEU 87.310 1
ATOM 1865 O O . LEU 130 130 ? A -25.415 58.369 14.564 1.000 1 A LEU 87.310 1
ATOM 1866 C CB . LEU 130 130 ? A -27.279 59.229 12.079 1.000 1 A LEU 87.310 1
ATOM 1867 C CG . LEU 130 130 ? A -28.531 59.806 11.394 1.000 1 A LEU 87.310 1
ATOM 1868 C CD1 . LEU 130 130 ? A -28.107 60.521 10.110 1.000 1 A LEU 87.310 1
ATOM 1869 C CD2 . LEU 130 130 ? A -29.545 58.726 11.008 1.000 1 A LEU 87.310 1
ATOM 1870 H H . LEU 130 130 ? A -27.688 60.017 14.716 1.000 1 A LEU 87.310 1
ATOM 1871 H HA . LEU 130 130 ? A -28.166 57.564 13.076 1.000 1 A LEU 87.310 1
ATOM 1872 H HB2 . LEU 130 130 ? A -26.611 60.053 12.330 1.000 1 A LEU 87.310 1
ATOM 1873 H HB3 . LEU 130 130 ? A -26.760 58.597 11.358 1.000 1 A LEU 87.310 1
ATOM 1874 H HG . LEU 130 130 ? A -29.011 60.527 12.055 1.000 1 A LEU 87.310 1
ATOM 1875 H HD11 . LEU 130 130 ? A -28.966 61.040 9.682 1.000 1 A LEU 87.310 1
ATOM 1876 H HD12 . LEU 130 130 ? A -27.331 61.253 10.333 1.000 1 A LEU 87.310 1
ATOM 1877 H HD13 . LEU 130 130 ? A -27.728 59.802 9.383 1.000 1 A LEU 87.310 1
ATOM 1878 H HD21 . LEU 130 130 ? A -29.052 57.918 10.468 1.000 1 A LEU 87.310 1
ATOM 1879 H HD22 . LEU 130 130 ? A -30.016 58.343 11.913 1.000 1 A LEU 87.310 1
ATOM 1880 H HD23 . LEU 130 130 ? A -30.324 59.163 10.383 1.000 1 A LEU 87.310 1
ATOM 1881 N N . LEU 131 131 ? A -25.922 56.569 13.308 1.000 1 A LEU 89.000 1
ATOM 1882 C CA . LEU 131 131 ? A -24.658 55.839 13.377 1.000 1 A LEU 89.000 1
ATOM 1883 C C . LEU 131 131 ? A -24.029 55.792 11.986 1.000 1 A LEU 89.000 1
ATOM 1884 O O . LEU 131 131 ? A -24.732 55.667 10.981 1.000 1 A LEU 89.000 1
ATOM 1885 C CB . LEU 131 131 ? A -24.908 54.401 13.877 1.000 1 A LEU 89.000 1
ATOM 1886 C CG . LEU 131 131 ? A -25.466 54.323 15.303 1.000 1 A LEU 89.000 1
ATOM 1887 C CD1 . LEU 131 131 ? A -25.987 52.920 15.606 1.000 1 A LEU 89.000 1
ATOM 1888 C CD2 . LEU 131 131 ? A -24.403 54.692 16.333 1.000 1 A LEU 89.000 1
ATOM 1889 H H . LEU 131 131 ? A -26.621 56.170 12.697 1.000 1 A LEU 89.000 1
ATOM 1890 H HA . LEU 131 131 ? A -23.967 56.353 14.044 1.000 1 A LEU 89.000 1
ATOM 1891 H HB2 . LEU 131 131 ? A -23.976 53.837 13.834 1.000 1 A LEU 89.000 1
ATOM 1892 H HB3 . LEU 131 131 ? A -25.616 53.926 13.198 1.000 1 A LEU 89.000 1
ATOM 1893 H HG . LEU 131 131 ? A -26.304 55.015 15.389 1.000 1 A LEU 89.000 1
ATOM 1894 H HD11 . LEU 131 131 ? A -26.755 52.649 14.882 1.000 1 A LEU 89.000 1
ATOM 1895 H HD12 . LEU 131 131 ? A -25.171 52.197 15.564 1.000 1 A LEU 89.000 1
ATOM 1896 H HD13 . LEU 131 131 ? A -26.430 52.906 16.601 1.000 1 A LEU 89.000 1
ATOM 1897 H HD21 . LEU 131 131 ? A -24.875 54.775 17.312 1.000 1 A LEU 89.000 1
ATOM 1898 H HD22 . LEU 131 131 ? A -23.625 53.930 16.364 1.000 1 A LEU 89.000 1
ATOM 1899 H HD23 . LEU 131 131 ? A -23.954 55.654 16.085 1.000 1 A LEU 89.000 1
ATOM 1900 N N . ARG 132 132 ? A -22.701 55.829 11.925 1.000 1 A ARG 88.880 1
ATOM 1901 C CA . ARG 132 132 ? A -21.924 55.592 10.709 1.000 1 A ARG 88.880 1
ATOM 1902 C C . ARG 132 132 ? A -21.073 54.340 10.885 1.000 1 A ARG 88.880 1
ATOM 1903 O O . ARG 132 132 ? A -20.292 54.252 11.830 1.000 1 A ARG 88.880 1
ATOM 1904 C CB . ARG 132 132 ? A -21.128 56.859 10.368 1.000 1 A ARG 88.880 1
ATOM 1905 C CG . ARG 132 132 ? A -20.149 56.669 9.201 1.000 1 A ARG 88.880 1
ATOM 1906 C CD . ARG 132 132 ? A -19.822 57.990 8.488 1.000 1 A ARG 88.880 1
ATOM 1907 N NE . ARG 132 132 ? A -20.926 58.399 7.602 1.000 1 A ARG 88.880 1
ATOM 1908 C CZ . ARG 132 132 ? A -21.118 59.575 7.033 1.000 1 A ARG 88.880 1
ATOM 1909 N NH1 . ARG 132 132 ? A -20.348 60.613 7.221 1.000 1 A ARG 88.880 1
ATOM 1910 N NH2 . ARG 132 132 ? A -22.149 59.727 6.251 1.000 1 A ARG 88.880 1
ATOM 1911 H H . ARG 132 132 ? A -22.187 55.949 12.786 1.000 1 A ARG 88.880 1
ATOM 1912 H HA . ARG 132 132 ? A -22.602 55.402 9.877 1.000 1 A ARG 88.880 1
ATOM 1913 H HB2 . ARG 132 132 ? A -21.845 57.640 10.118 1.000 1 A ARG 88.880 1
ATOM 1914 H HB3 . ARG 132 132 ? A -20.557 57.173 11.241 1.000 1 A ARG 88.880 1
ATOM 1915 H HG2 . ARG 132 132 ? A -19.231 56.249 9.613 1.000 1 A ARG 88.880 1
ATOM 1916 H HG3 . ARG 132 132 ? A -20.553 55.965 8.474 1.000 1 A ARG 88.880 1
ATOM 1917 H HD2 . ARG 132 132 ? A -19.627 58.762 9.232 1.000 1 A ARG 88.880 1
ATOM 1918 H HD3 . ARG 132 132 ? A -18.922 57.845 7.890 1.000 1 A ARG 88.880 1
ATOM 1919 H HE . ARG 132 132 ? A -21.607 57.686 7.379 1.000 1 A ARG 88.880 1
ATOM 1920 H HH11 . ARG 132 132 ? A -20.548 61.504 6.789 1.000 1 A ARG 88.880 1
ATOM 1921 H HH12 . ARG 132 132 ? A -19.562 60.584 7.854 1.000 1 A ARG 88.880 1
ATOM 1922 H HH21 . ARG 132 132 ? A -22.842 58.994 6.196 1.000 1 A ARG 88.880 1
ATOM 1923 H HH22 . ARG 132 132 ? A -22.317 60.617 5.806 1.000 1 A ARG 88.880 1
ATOM 1924 N N . VAL 133 133 ? A -21.251 53.395 9.967 1.000 1 A VAL 91.250 1
ATOM 1925 C CA . VAL 133 133 ? A -20.357 52.260 9.730 1.000 1 A VAL 91.250 1
ATOM 1926 C C . VAL 133 133 ? A -19.444 52.656 8.577 1.000 1 A VAL 91.250 1
ATOM 1927 O O . VAL 133 133 ? A -19.931 53.030 7.509 1.000 1 A VAL 91.250 1
ATOM 1928 C CB . VAL 133 133 ? A -21.125 50.977 9.356 1.000 1 A VAL 91.250 1
ATOM 1929 C CG1 . VAL 133 133 ? A -20.167 49.779 9.279 1.000 1 A VAL 91.250 1
ATOM 1930 C CG2 . VAL 133 133 ? A -22.288 50.666 10.311 1.000 1 A VAL 91.250 1
ATOM 1931 H H . VAL 133 133 ? A -21.913 53.592 9.231 1.000 1 A VAL 91.250 1
ATOM 1932 H HA . VAL 133 133 ? A -19.758 52.066 10.620 1.000 1 A VAL 91.250 1
ATOM 1933 H HB . VAL 133 133 ? A -21.562 51.110 8.366 1.000 1 A VAL 91.250 1
ATOM 1934 H HG11 . VAL 133 133 ? A -19.746 49.552 10.258 1.000 1 A VAL 91.250 1
ATOM 1935 H HG12 . VAL 133 133 ? A -20.697 48.905 8.900 1.000 1 A VAL 91.250 1
ATOM 1936 H HG13 . VAL 133 133 ? A -19.351 49.984 8.585 1.000 1 A VAL 91.250 1
ATOM 1937 H HG21 . VAL 133 133 ? A -22.749 49.719 10.031 1.000 1 A VAL 91.250 1
ATOM 1938 H HG22 . VAL 133 133 ? A -21.941 50.606 11.342 1.000 1 A VAL 91.250 1
ATOM 1939 H HG23 . VAL 133 133 ? A -23.047 51.445 10.235 1.000 1 A VAL 91.250 1
ATOM 1940 N N . SER 134 134 ? A -18.138 52.577 8.777 1.000 1 A SER 90.810 1
ATOM 1941 C CA . SER 134 134 ? A -17.148 53.033 7.805 1.000 1 A SER 90.810 1
ATOM 1942 C C . SER 134 134 ? A -15.989 52.053 7.696 1.000 1 A SER 90.810 1
ATOM 1943 O O . SER 134 134 ? A -15.625 51.416 8.684 1.000 1 A SER 90.810 1
ATOM 1944 C CB . SER 134 134 ? A -16.627 54.407 8.220 1.000 1 A SER 90.810 1
ATOM 1945 O OG . SER 134 134 ? A -17.553 55.431 7.909 1.000 1 A SER 90.810 1
ATOM 1946 H H . SER 134 134 ? A -17.796 52.252 9.670 1.000 1 A SER 90.810 1
ATOM 1947 H HA . SER 134 134 ? A -17.614 53.117 6.823 1.000 1 A SER 90.810 1
ATOM 1948 H HB2 . SER 134 134 ? A -16.453 54.396 9.296 1.000 1 A SER 90.810 1
ATOM 1949 H HB3 . SER 134 134 ? A -15.681 54.605 7.717 1.000 1 A SER 90.810 1
ATOM 1950 H HG . SER 134 134 ? A -17.419 55.700 6.998 1.000 1 A SER 90.810 1
ATOM 1951 N N . ALA 135 135 ? A -15.388 51.959 6.510 1.000 1 A ALA 91.690 1
ATOM 1952 C CA . ALA 135 135 ? A -14.122 51.257 6.311 1.000 1 A ALA 91.690 1
ATOM 1953 C C . ALA 135 135 ? A -13.092 52.180 5.650 1.000 1 A ALA 91.690 1
ATOM 1954 O O . ALA 135 135 ? A -13.401 52.891 4.685 1.000 1 A ALA 91.690 1
ATOM 1955 C CB . ALA 135 135 ? A -14.329 49.948 5.541 1.000 1 A ALA 91.690 1
ATOM 1956 H H . ALA 135 135 ? A -15.733 52.525 5.748 1.000 1 A ALA 91.690 1
ATOM 1957 H HA . ALA 135 135 ? A -13.726 50.985 7.289 1.000 1 A ALA 91.690 1
ATOM 1958 H HB1 . ALA 135 135 ? A -14.521 50.150 4.488 1.000 1 A ALA 91.690 1
ATOM 1959 H HB2 . ALA 135 135 ? A -13.423 49.345 5.607 1.000 1 A ALA 91.690 1
ATOM 1960 H HB3 . ALA 135 135 ? A -15.157 49.384 5.970 1.000 1 A ALA 91.690 1
ATOM 1961 N N . MET 136 136 ? A -11.873 52.162 6.190 1.000 1 A MET 90.380 1
ATOM 1962 C CA . MET 136 136 ? A -10.721 52.907 5.688 1.000 1 A MET 90.380 1
ATOM 1963 C C . MET 136 136 ? A -9.578 51.970 5.297 1.000 1 A MET 90.380 1
ATOM 1964 O O . MET 136 136 ? A -9.332 50.987 5.993 1.000 1 A MET 90.380 1
ATOM 1965 C CB . MET 136 136 ? A -10.262 53.979 6.695 1.000 1 A MET 90.380 1
ATOM 1966 C CG . MET 136 136 ? A -9.768 53.432 8.042 1.000 1 A MET 90.380 1
ATOM 1967 S SD . MET 136 136 ? A -9.185 54.733 9.165 1.000 1 A MET 90.380 1
ATOM 1968 C CE . MET 136 136 ? A -8.463 53.735 10.495 1.000 1 A MET 90.380 1
ATOM 1969 H H . MET 136 136 ? A -11.710 51.534 6.964 1.000 1 A MET 90.380 1
ATOM 1970 H HA . MET 136 136 ? A -11.037 53.423 4.781 1.000 1 A MET 90.380 1
ATOM 1971 H HB2 . MET 136 136 ? A -11.085 54.668 6.886 1.000 1 A MET 90.380 1
ATOM 1972 H HB3 . MET 136 136 ? A -9.453 54.553 6.241 1.000 1 A MET 90.380 1
ATOM 1973 H HG2 . MET 136 136 ? A -10.579 52.891 8.528 1.000 1 A MET 90.380 1
ATOM 1974 H HG3 . MET 136 136 ? A -8.942 52.742 7.866 1.000 1 A MET 90.380 1
ATOM 1975 H HE1 . MET 136 136 ? A -7.964 54.389 11.210 1.000 1 A MET 90.380 1
ATOM 1976 H HE2 . MET 136 136 ? A -9.254 53.186 11.007 1.000 1 A MET 90.380 1
ATOM 1977 H HE3 . MET 136 136 ? A -7.733 53.038 10.083 1.000 1 A MET 90.380 1
ATOM 1978 N N . LYS 137 137 ? A -8.866 52.293 4.212 1.000 1 A LYS 89.000 1
ATOM 1979 C CA . LYS 137 137 ? A -7.625 51.629 3.781 1.000 1 A LYS 89.000 1
ATOM 1980 C C . LYS 137 137 ? A -6.558 52.702 3.583 1.000 1 A LYS 89.000 1
ATOM 1981 O O . LYS 137 137 ? A -6.835 53.727 2.963 1.000 1 A LYS 89.000 1
ATOM 1982 C CB . LYS 137 137 ? A -7.889 50.742 2.541 1.000 1 A LYS 89.000 1
ATOM 1983 C CG . LYS 137 137 ? A -6.729 49.792 2.161 1.000 1 A LYS 89.000 1
ATOM 1984 C CD . LYS 137 137 ? A -7.187 48.654 1.216 1.000 1 A LYS 89.000 1
ATOM 1985 C CE . LYS 137 137 ? A -6.075 47.612 0.955 1.000 1 A LYS 89.000 1
ATOM 1986 N NZ . LYS 137 137 ? A -6.583 46.320 0.387 1.000 1 A LYS 89.000 1
ATOM 1987 H H . LYS 137 137 ? A -9.132 53.130 3.713 1.000 1 A LYS 89.000 1
ATOM 1988 H HA . LYS 137 137 ? A -7.291 50.977 4.588 1.000 1 A LYS 89.000 1
ATOM 1989 H HB2 . LYS 137 137 ? A -8.139 51.370 1.686 1.000 1 A LYS 89.000 1
ATOM 1990 H HB3 . LYS 137 137 ? A -8.756 50.120 2.766 1.000 1 A LYS 89.000 1
ATOM 1991 H HG2 . LYS 137 137 ? A -5.928 50.364 1.691 1.000 1 A LYS 89.000 1
ATOM 1992 H HG3 . LYS 137 137 ? A -6.341 49.336 3.071 1.000 1 A LYS 89.000 1
ATOM 1993 H HD2 . LYS 137 137 ? A -8.029 48.146 1.687 1.000 1 A LYS 89.000 1
ATOM 1994 H HD3 . LYS 137 137 ? A -7.524 49.077 0.270 1.000 1 A LYS 89.000 1
ATOM 1995 H HE2 . LYS 137 137 ? A -5.578 47.402 1.902 1.000 1 A LYS 89.000 1
ATOM 1996 H HE3 . LYS 137 137 ? A -5.327 48.048 0.293 1.000 1 A LYS 89.000 1
ATOM 1997 H HZ1 . LYS 137 137 ? A -7.036 46.417 -0.510 1.000 1 A LYS 89.000 1
ATOM 1998 H HZ2 . LYS 137 137 ? A -7.239 45.859 1.001 1.000 1 A LYS 89.000 1
ATOM 1999 H HZ3 . LYS 137 137 ? A -5.841 45.643 0.278 1.000 1 A LYS 89.000 1
ATOM 2000 N N . ASN 138 138 ? A -5.375 52.527 4.175 1.000 1 A ASN 82.060 1
ATOM 2001 C CA . ASN 138 138 ? A -4.280 53.517 4.154 1.000 1 A ASN 82.060 1
ATOM 2002 C C . ASN 138 138 ? A -4.708 54.956 4.542 1.000 1 A ASN 82.060 1
ATOM 2003 O O . ASN 138 138 ? A -4.257 55.936 3.953 1.000 1 A ASN 82.060 1
ATOM 2004 C CB . ASN 138 138 ? A -3.535 53.424 2.807 1.000 1 A ASN 82.060 1
ATOM 2005 C CG . ASN 138 138 ? A -2.904 52.061 2.587 1.000 1 A ASN 82.060 1
ATOM 2006 O OD1 . ASN 138 138 ? A -2.705 51.287 3.502 1.000 1 A ASN 82.060 1
ATOM 2007 N ND2 . ASN 138 138 ? A -2.565 51.716 1.369 1.000 1 A ASN 82.060 1
ATOM 2008 H H . ASN 138 138 ? A -5.202 51.642 4.631 1.000 1 A ASN 82.060 1
ATOM 2009 H HA . ASN 138 138 ? A -3.572 53.218 4.927 1.000 1 A ASN 82.060 1
ATOM 2010 H HB2 . ASN 138 138 ? A -2.734 54.162 2.782 1.000 1 A ASN 82.060 1
ATOM 2011 H HB3 . ASN 138 138 ? A -4.225 53.642 1.991 1.000 1 A ASN 82.060 1
ATOM 2012 H HD21 . ASN 138 138 ? A -2.696 52.348 0.592 1.000 1 A ASN 82.060 1
ATOM 2013 H HD22 . ASN 138 138 ? A -2.120 50.813 1.289 1.000 1 A ASN 82.060 1
ATOM 2014 N N . GLY 139 139 ? A -5.616 55.088 5.517 1.000 1 A GLY 76.440 1
ATOM 2015 C CA . GLY 139 139 ? A -6.136 56.380 5.990 1.000 1 A GLY 76.440 1
ATOM 2016 C C . GLY 139 139 ? A -7.217 57.029 5.110 1.000 1 A GLY 76.440 1
ATOM 2017 O O . GLY 139 139 ? A -7.741 58.074 5.487 1.000 1 A GLY 76.440 1
ATOM 2018 H H . GLY 139 139 ? A -5.950 54.247 5.965 1.000 1 A GLY 76.440 1
ATOM 2019 H HA2 . GLY 139 139 ? A -5.310 57.086 6.069 1.000 1 A GLY 76.440 1
ATOM 2020 H HA3 . GLY 139 139 ? A -6.559 56.244 6.985 1.000 1 A GLY 76.440 1
ATOM 2021 N N . GLN 140 140 ? A -7.597 56.425 3.979 1.000 1 A GLN 84.310 1
ATOM 2022 C CA . GLN 140 140 ? A -8.692 56.901 3.127 1.000 1 A GLN 84.310 1
ATOM 2023 C C . GLN 140 140 ? A -9.968 56.082 3.347 1.000 1 A GLN 84.310 1
ATOM 2024 O O . GLN 140 140 ? A -9.938 54.852 3.324 1.000 1 A GLN 84.310 1
ATOM 2025 C CB . GLN 140 140 ? A -8.278 56.876 1.650 1.000 1 A GLN 84.310 1
ATOM 2026 C CG . GLN 140 140 ? A -7.145 57.871 1.351 1.000 1 A GLN 84.310 1
ATOM 2027 C CD . GLN 140 140 ? A -6.834 57.992 -0.139 1.000 1 A GLN 84.310 1
ATOM 2028 O OE1 . GLN 140 140 ? A -7.307 57.254 -0.985 1.000 1 A GLN 84.310 1
ATOM 2029 N NE2 . GLN 140 140 ? A -6.024 58.950 -0.530 1.000 1 A GLN 84.310 1
ATOM 2030 H H . GLN 140 140 ? A -7.136 55.570 3.701 1.000 1 A GLN 84.310 1
ATOM 2031 H HA . GLN 140 140 ? A -8.920 57.937 3.381 1.000 1 A GLN 84.310 1
ATOM 2032 H HB2 . GLN 140 140 ? A -9.144 57.146 1.046 1.000 1 A GLN 84.310 1
ATOM 2033 H HB3 . GLN 140 140 ? A -7.964 55.870 1.373 1.000 1 A GLN 84.310 1
ATOM 2034 H HG2 . GLN 140 140 ? A -7.428 58.856 1.722 1.000 1 A GLN 84.310 1
ATOM 2035 H HG3 . GLN 140 140 ? A -6.238 57.558 1.867 1.000 1 A GLN 84.310 1
ATOM 2036 H HE21 . GLN 140 140 ? A -5.589 59.565 0.142 1.000 1 A GLN 84.310 1
ATOM 2037 H HE22 . GLN 140 140 ? A -5.841 58.986 -1.523 1.000 1 A GLN 84.310 1
ATOM 2038 N N . LEU 141 141 ? A -11.102 56.764 3.531 1.000 1 A LEU 85.880 1
ATOM 2039 C CA . LEU 141 141 ? A -12.426 56.141 3.607 1.000 1 A LEU 85.880 1
ATOM 2040 C C . LEU 141 141 ? A -12.920 55.733 2.217 1.000 1 A LEU 85.880 1
ATOM 2041 O O . LEU 141 141 ? A -13.050 56.585 1.341 1.000 1 A LEU 85.880 1
ATOM 2042 C CB . LEU 141 141 ? A -13.426 57.124 4.241 1.000 1 A LEU 85.880 1
ATOM 2043 C CG . LEU 141 141 ? A -13.291 57.276 5.761 1.000 1 A LEU 85.880 1
ATOM 2044 C CD1 . LEU 141 141 ? A -14.189 58.417 6.233 1.000 1 A LEU 85.880 1
ATOM 2045 C CD2 . LEU 141 141 ? A -13.762 56.011 6.473 1.000 1 A LEU 85.880 1
ATOM 2046 H H . LEU 141 141 ? A -11.058 57.772 3.509 1.000 1 A LEU 85.880 1
ATOM 2047 H HA . LEU 141 141 ? A -12.363 55.237 4.213 1.000 1 A LEU 85.880 1
ATOM 2048 H HB2 . LEU 141 141 ? A -13.303 58.099 3.769 1.000 1 A LEU 85.880 1
ATOM 2049 H HB3 . LEU 141 141 ? A -14.437 56.780 4.023 1.000 1 A LEU 85.880 1
ATOM 2050 H HG . LEU 141 141 ? A -12.258 57.492 6.033 1.000 1 A LEU 85.880 1
ATOM 2051 H HD11 . LEU 141 141 ? A -15.224 58.238 5.940 1.000 1 A LEU 85.880 1
ATOM 2052 H HD12 . LEU 141 141 ? A -14.137 58.483 7.320 1.000 1 A LEU 85.880 1
ATOM 2053 H HD13 . LEU 141 141 ? A -13.842 59.361 5.814 1.000 1 A LEU 85.880 1
ATOM 2054 H HD21 . LEU 141 141 ? A -13.676 56.151 7.551 1.000 1 A LEU 85.880 1
ATOM 2055 H HD22 . LEU 141 141 ? A -14.798 55.810 6.199 1.000 1 A LEU 85.880 1
ATOM 2056 H HD23 . LEU 141 141 ? A -13.152 55.154 6.188 1.000 1 A LEU 85.880 1
ATOM 2057 N N . PHE 142 142 ? A -13.270 54.457 2.045 1.000 1 A PHE 89.250 1
ATOM 2058 C CA . PHE 142 142 ? A -13.823 53.926 0.789 1.000 1 A PHE 89.250 1
ATOM 2059 C C . PHE 142 142 ? A -15.238 53.344 0.937 1.000 1 A PHE 89.250 1
ATOM 2060 O O . PHE 142 142 ? A -15.946 53.191 -0.055 1.000 1 A PHE 89.250 1
ATOM 2061 C CB . PHE 142 142 ? A -12.846 52.902 0.197 1.000 1 A PHE 89.250 1
ATOM 2062 C CG . PHE 142 142 ? A -12.711 51.633 1.013 1.000 1 A PHE 89.250 1
ATOM 2063 C CD1 . PHE 142 142 ? A -11.752 51.554 2.041 1.000 1 A PHE 89.250 1
ATOM 2064 C CD2 . PHE 142 142 ? A -13.557 50.537 0.754 1.000 1 A PHE 89.250 1
ATOM 2065 C CE1 . PHE 142 142 ? A -11.644 50.381 2.808 1.000 1 A PHE 89.250 1
ATOM 2066 C CE2 . PHE 142 142 ? A -13.440 49.363 1.518 1.000 1 A PHE 89.250 1
ATOM 2067 C CZ . PHE 142 142 ? A -12.482 49.288 2.542 1.000 1 A PHE 89.250 1
ATOM 2068 H H . PHE 142 142 ? A -13.116 53.814 2.809 1.000 1 A PHE 89.250 1
ATOM 2069 H HA . PHE 142 142 ? A -13.909 54.735 0.064 1.000 1 A PHE 89.250 1
ATOM 2070 H HB2 . PHE 142 142 ? A -11.866 53.367 0.092 1.000 1 A PHE 89.250 1
ATOM 2071 H HB3 . PHE 142 142 ? A -13.185 52.640 -0.805 1.000 1 A PHE 89.250 1
ATOM 2072 H HD1 . PHE 142 142 ? A -11.099 52.391 2.238 1.000 1 A PHE 89.250 1
ATOM 2073 H HD2 . PHE 142 142 ? A -14.292 50.592 -0.035 1.000 1 A PHE 89.250 1
ATOM 2074 H HE1 . PHE 142 142 ? A -10.912 50.310 3.598 1.000 1 A PHE 89.250 1
ATOM 2075 H HE2 . PHE 142 142 ? A -14.075 48.513 1.314 1.000 1 A PHE 89.250 1
ATOM 2076 H HZ . PHE 142 142 ? A -12.384 48.384 3.126 1.000 1 A PHE 89.250 1
ATOM 2077 N N . TYR 143 143 ? A -15.684 53.061 2.165 1.000 1 A TYR 89.190 1
ATOM 2078 C CA . TYR 143 143 ? A -17.042 52.605 2.467 1.000 1 A TYR 89.190 1
ATOM 2079 C C . TYR 143 143 ? A -17.635 53.436 3.605 1.000 1 A TYR 89.190 1
ATOM 2080 O O . TYR 143 143 ? A -16.979 53.638 4.626 1.000 1 A TYR 89.190 1
ATOM 2081 C CB . TYR 143 143 ? A -17.012 51.118 2.827 1.000 1 A TYR 89.190 1
ATOM 2082 C CG . TYR 143 143 ? A -18.351 50.531 3.229 1.000 1 A TYR 89.190 1
ATOM 2083 C CD1 . TYR 143 143 ? A -18.658 50.345 4.593 1.000 1 A TYR 89.190 1
ATOM 2084 C CD2 . TYR 143 143 ? A -19.268 50.127 2.240 1.000 1 A TYR 89.190 1
ATOM 2085 C CE1 . TYR 143 143 ? A -19.851 49.695 4.966 1.000 1 A TYR 89.190 1
ATOM 2086 C CE2 . TYR 143 143 ? A -20.475 49.501 2.613 1.000 1 A TYR 89.190 1
ATOM 2087 C CZ . TYR 143 143 ? A -20.753 49.256 3.974 1.000 1 A TYR 89.190 1
ATOM 2088 O OH . TYR 143 143 ? A -21.864 48.560 4.328 1.000 1 A TYR 89.190 1
ATOM 2089 H H . TYR 143 143 ? A -15.050 53.184 2.943 1.000 1 A TYR 89.190 1
ATOM 2090 H HA . TYR 143 143 ? A -17.676 52.726 1.588 1.000 1 A TYR 89.190 1
ATOM 2091 H HB2 . TYR 143 143 ? A -16.318 50.983 3.657 1.000 1 A TYR 89.190 1
ATOM 2092 H HB3 . TYR 143 143 ? A -16.622 50.556 1.978 1.000 1 A TYR 89.190 1
ATOM 2093 H HD1 . TYR 143 143 ? A -17.954 50.651 5.352 1.000 1 A TYR 89.190 1
ATOM 2094 H HD2 . TYR 143 143 ? A -19.030 50.259 1.195 1.000 1 A TYR 89.190 1
ATOM 2095 H HE1 . TYR 143 143 ? A -20.065 49.503 6.007 1.000 1 A TYR 89.190 1
ATOM 2096 H HE2 . TYR 143 143 ? A -21.168 49.152 1.862 1.000 1 A TYR 89.190 1
ATOM 2097 H HH . TYR 143 143 ? A -21.797 48.214 5.221 1.000 1 A TYR 89.190 1
ATOM 2098 N N . ASN 144 144 ? A -18.874 53.906 3.429 1.000 1 A ASN 89.120 1
ATOM 2099 C CA . ASN 144 144 ? A -19.609 54.723 4.396 1.000 1 A ASN 89.120 1
ATOM 2100 C C . ASN 144 144 ? A -21.109 54.383 4.343 1.000 1 A ASN 89.120 1
ATOM 2101 O O . ASN 144 144 ? A -21.821 54.837 3.449 1.000 1 A ASN 89.120 1
ATOM 2102 C CB . ASN 144 144 ? A -19.391 56.215 4.067 1.000 1 A ASN 89.120 1
ATOM 2103 C CG . ASN 144 144 ? A -18.007 56.731 4.413 1.000 1 A ASN 89.120 1
ATOM 2104 O OD1 . ASN 144 144 ? A -17.497 56.525 5.500 1.000 1 A ASN 89.120 1
ATOM 2105 N ND2 . ASN 144 144 ? A -17.380 57.478 3.536 1.000 1 A ASN 89.120 1
ATOM 2106 H H . ASN 144 144 ? A -19.351 53.663 2.573 1.000 1 A ASN 89.120 1
ATOM 2107 H HA . ASN 144 144 ? A -19.249 54.521 5.405 1.000 1 A ASN 89.120 1
ATOM 2108 H HB2 . ASN 144 144 ? A -20.101 56.812 4.639 1.000 1 A ASN 89.120 1
ATOM 2109 H HB3 . ASN 144 144 ? A -19.592 56.383 3.009 1.000 1 A ASN 89.120 1
ATOM 2110 H HD21 . ASN 144 144 ? A -16.450 57.783 3.786 1.000 1 A ASN 89.120 1
ATOM 2111 H HD22 . ASN 144 144 ? A -17.760 57.623 2.611 1.000 1 A ASN 89.120 1
ATOM 2112 N N . LEU 145 145 ? A -21.605 53.640 5.330 1.000 1 A LEU 88.440 1
ATOM 2113 C CA . LEU 145 145 ? A -23.023 53.339 5.521 1.000 1 A LEU 88.440 1
ATOM 2114 C C . LEU 145 145 ? A -23.550 54.134 6.724 1.000 1 A LEU 88.440 1
ATOM 2115 O O . LEU 145 145 ? A -22.973 54.094 7.808 1.000 1 A LEU 88.440 1
ATOM 2116 C CB . LEU 145 145 ? A -23.183 51.815 5.669 1.000 1 A LEU 88.440 1
ATOM 2117 C CG . LEU 145 145 ? A -24.615 51.343 5.972 1.000 1 A LEU 88.440 1
ATOM 2118 C CD1 . LEU 145 145 ? A -25.562 51.585 4.796 1.000 1 A LEU 88.440 1
ATOM 2119 C CD2 . LEU 145 145 ? A -24.623 49.854 6.309 1.000 1 A LEU 88.440 1
ATOM 2120 H H . LEU 145 145 ? A -20.967 53.314 6.042 1.000 1 A LEU 88.440 1
ATOM 2121 H HA . LEU 145 145 ? A -23.578 53.647 4.635 1.000 1 A LEU 88.440 1
ATOM 2122 H HB2 . LEU 145 145 ? A -22.530 51.480 6.476 1.000 1 A LEU 88.440 1
ATOM 2123 H HB3 . LEU 145 145 ? A -22.840 51.335 4.753 1.000 1 A LEU 88.440 1
ATOM 2124 H HG . LEU 145 145 ? A -24.994 51.884 6.840 1.000 1 A LEU 88.440 1
ATOM 2125 H HD11 . LEU 145 145 ? A -25.646 52.651 4.584 1.000 1 A LEU 88.440 1
ATOM 2126 H HD12 . LEU 145 145 ? A -26.553 51.203 5.038 1.000 1 A LEU 88.440 1
ATOM 2127 H HD13 . LEU 145 145 ? A -25.190 51.070 3.911 1.000 1 A LEU 88.440 1
ATOM 2128 H HD21 . LEU 145 145 ? A -24.279 49.277 5.451 1.000 1 A LEU 88.440 1
ATOM 2129 H HD22 . LEU 145 145 ? A -25.632 49.537 6.570 1.000 1 A LEU 88.440 1
ATOM 2130 H HD23 . LEU 145 145 ? A -23.962 49.659 7.153 1.000 1 A LEU 88.440 1
ATOM 2131 N N . THR 146 146 ? A -24.653 54.863 6.544 1.000 1 A THR 88.750 1
ATOM 2132 C CA . THR 146 146 ? A -25.259 55.679 7.613 1.000 1 A THR 88.750 1
ATOM 2133 C C . THR 146 146 ? A -26.615 55.080 7.988 1.000 1 A THR 88.750 1
ATOM 2134 O O . THR 146 146 ? A -27.448 54.858 7.114 1.000 1 A THR 88.750 1
ATOM 2135 C CB . THR 146 146 ? A -25.366 57.168 7.224 1.000 1 A THR 88.750 1
ATOM 2136 O OG1 . THR 146 146 ? A -24.271 57.584 6.417 1.000 1 A THR 88.750 1
ATOM 2137 C CG2 . THR 146 146 ? A -25.349 58.058 8.465 1.000 1 A THR 88.750 1
ATOM 2138 H H . THR 146 146 ? A -25.155 54.773 5.673 1.000 1 A THR 88.750 1
ATOM 2139 H HA . THR 146 146 ? A -24.627 55.628 8.499 1.000 1 A THR 88.750 1
ATOM 2140 H HB . THR 146 146 ? A -26.288 57.334 6.668 1.000 1 A THR 88.750 1
ATOM 2141 H HG1 . THR 146 146 ? A -24.324 57.053 5.619 1.000 1 A THR 88.750 1
ATOM 2142 H HG21 . THR 146 146 ? A -26.181 57.792 9.118 1.000 1 A THR 88.750 1
ATOM 2143 H HG22 . THR 146 146 ? A -24.414 57.926 9.009 1.000 1 A THR 88.750 1
ATOM 2144 H HG23 . THR 146 146 ? A -25.453 59.102 8.168 1.000 1 A THR 88.750 1
ATOM 2145 N N . VAL 147 147 ? A -26.827 54.778 9.270 1.000 1 A VAL 88.880 1
ATOM 2146 C CA . VAL 147 147 ? A -27.968 53.996 9.779 1.000 1 A VAL 88.880 1
ATOM 2147 C C . VAL 147 147 ? A -28.600 54.727 10.962 1.000 1 A VAL 88.880 1
ATOM 2148 O O . VAL 147 147 ? A -27.892 55.314 11.773 1.000 1 A VAL 88.880 1
ATOM 2149 C CB . VAL 147 147 ? A -27.521 52.577 10.205 1.000 1 A VAL 88.880 1
ATOM 2150 C CG1 . VAL 147 147 ? A -28.717 51.678 10.540 1.000 1 A VAL 88.880 1
ATOM 2151 C CG2 . VAL 147 147 ? A -26.717 51.859 9.113 1.000 1 A VAL 88.880 1
ATOM 2152 H H . VAL 147 147 ? A -26.115 55.033 9.939 1.000 1 A VAL 88.880 1
ATOM 2153 H HA . VAL 147 147 ? A -28.717 53.898 8.993 1.000 1 A VAL 88.880 1
ATOM 2154 H HB . VAL 147 147 ? A -26.890 52.653 11.091 1.000 1 A VAL 88.880 1
ATOM 2155 H HG11 . VAL 147 147 ? A -29.382 51.596 9.680 1.000 1 A VAL 88.880 1
ATOM 2156 H HG12 . VAL 147 147 ? A -28.359 50.686 10.816 1.000 1 A VAL 88.880 1
ATOM 2157 H HG13 . VAL 147 147 ? A -29.263 52.077 11.394 1.000 1 A VAL 88.880 1
ATOM 2158 H HG21 . VAL 147 147 ? A -26.495 50.835 9.415 1.000 1 A VAL 88.880 1
ATOM 2159 H HG22 . VAL 147 147 ? A -25.766 52.371 8.962 1.000 1 A VAL 88.880 1
ATOM 2160 H HG23 . VAL 147 147 ? A -27.276 51.849 8.177 1.000 1 A VAL 88.880 1
ATOM 2161 N N . SER 148 148 ? A -29.926 54.688 11.105 1.000 1 A SER 87.440 1
ATOM 2162 C CA . SER 148 148 ? A -30.572 55.228 12.308 1.000 1 A SER 87.440 1
ATOM 2163 C C . SER 148 148 ? A -30.238 54.395 13.550 1.000 1 A SER 87.440 1
ATOM 2164 O O . SER 148 148 ? A -30.286 53.164 13.509 1.000 1 A SER 87.440 1
ATOM 2165 C CB . SER 148 148 ? A -32.089 55.315 12.129 1.000 1 A SER 87.440 1
ATOM 2166 O OG . SER 148 148 ? A -32.669 55.900 13.280 1.000 1 A SER 87.440 1
ATOM 2167 H H . SER 148 148 ? A -30.481 54.181 10.432 1.000 1 A SER 87.440 1
ATOM 2168 H HA . SER 148 148 ? A -30.197 56.238 12.475 1.000 1 A SER 87.440 1
ATOM 2169 H HB2 . SER 148 148 ? A -32.324 55.921 11.254 1.000 1 A SER 87.440 1
ATOM 2170 H HB3 . SER 148 148 ? A -32.496 54.314 11.990 1.000 1 A SER 87.440 1
ATOM 2171 H HG . SER 148 148 ? A -32.545 56.851 13.240 1.000 1 A SER 87.440 1
ATOM 2172 N N . VAL 149 149 ? A -30.009 55.066 14.683 1.000 1 A VAL 85.120 1
ATOM 2173 C CA . VAL 149 149 ? A -29.935 54.443 16.016 1.000 1 A VAL 85.120 1
ATOM 2174 C C . VAL 149 149 ? A -31.197 53.621 16.312 1.000 1 A VAL 85.120 1
ATOM 2175 O O . VAL 149 149 ? A -31.107 52.632 17.023 1.000 1 A VAL 85.120 1
ATOM 2176 C CB . VAL 149 149 ? A -29.692 55.516 17.104 1.000 1 A VAL 85.120 1
ATOM 2177 C CG1 . VAL 149 149 ? A -29.771 54.975 18.537 1.000 1 A VAL 85.120 1
ATOM 2178 C CG2 . VAL 149 149 ? A -28.294 56.135 16.969 1.000 1 A VAL 85.120 1
ATOM 2179 H H . VAL 149 149 ? A -29.990 56.075 14.635 1.000 1 A VAL 85.120 1
ATOM 2180 H HA . VAL 149 149 ? A -29.095 53.748 16.035 1.000 1 A VAL 85.120 1
ATOM 2181 H HB . VAL 149 149 ? A -30.436 56.304 16.994 1.000 1 A VAL 85.120 1
ATOM 2182 H HG11 . VAL 149 149 ? A -29.101 54.124 18.655 1.000 1 A VAL 85.120 1
ATOM 2183 H HG12 . VAL 149 149 ? A -30.790 54.664 18.768 1.000 1 A VAL 85.120 1
ATOM 2184 H HG13 . VAL 149 149 ? A -29.492 55.752 19.249 1.000 1 A VAL 85.120 1
ATOM 2185 H HG21 . VAL 149 149 ? A -28.194 56.976 17.655 1.000 1 A VAL 85.120 1
ATOM 2186 H HG22 . VAL 149 149 ? A -27.539 55.392 17.227 1.000 1 A VAL 85.120 1
ATOM 2187 H HG23 . VAL 149 149 ? A -28.120 56.486 15.952 1.000 1 A VAL 85.120 1
ATOM 2188 N N . ALA 150 150 ? A -32.349 53.917 15.697 1.000 1 A ALA 85.190 1
ATOM 2189 C CA . ALA 150 150 ? A -33.549 53.083 15.815 1.000 1 A ALA 85.190 1
ATOM 2190 C C . ALA 150 150 ? A -33.349 51.624 15.344 1.000 1 A ALA 85.190 1
ATOM 2191 O O . ALA 150 150 ? A -34.027 50.734 15.851 1.000 1 A ALA 85.190 1
ATOM 2192 C CB . ALA 150 150 ? A -34.684 53.764 15.041 1.000 1 A ALA 85.190 1
ATOM 2193 H H . ALA 150 150 ? A -32.386 54.715 15.078 1.000 1 A ALA 85.190 1
ATOM 2194 H HA . ALA 150 150 ? A -33.833 53.039 16.866 1.000 1 A ALA 85.190 1
ATOM 2195 H HB1 . ALA 150 150 ? A -34.837 54.776 15.416 1.000 1 A ALA 85.190 1
ATOM 2196 H HB2 . ALA 150 150 ? A -35.606 53.196 15.174 1.000 1 A ALA 85.190 1
ATOM 2197 H HB3 . ALA 150 150 ? A -34.445 53.804 13.978 1.000 1 A ALA 85.190 1
ATOM 2198 N N . LYS 151 151 ? A -32.407 51.352 14.421 1.000 1 A LYS 85.000 1
ATOM 2199 C CA . LYS 151 151 ? A -32.056 49.979 14.007 1.000 1 A LYS 85.000 1
ATOM 2200 C C . LYS 151 151 ? A -31.170 49.271 15.044 1.000 1 A LYS 85.000 1
ATOM 2201 O O . LYS 151 151 ? A -31.305 48.069 15.251 1.000 1 A LYS 85.000 1
ATOM 2202 C CB . LYS 151 151 ? A -31.397 49.989 12.610 1.000 1 A LYS 85.000 1
ATOM 2203 C CG . LYS 151 151 ? A -31.397 48.570 12.013 1.000 1 A LYS 85.000 1
ATOM 2204 C CD . LYS 151 151 ? A -30.661 48.408 10.675 1.000 1 A LYS 85.000 1
ATOM 2205 C CE . LYS 151 151 ? A -30.770 46.917 10.314 1.000 1 A LYS 85.000 1
ATOM 2206 N NZ . LYS 151 151 ? A -29.730 46.435 9.378 1.000 1 A LYS 85.000 1
ATOM 2207 H H . LYS 151 151 ? A -31.849 52.117 14.068 1.000 1 A LYS 85.000 1
ATOM 2208 H HA . LYS 151 151 ? A -32.975 49.396 13.952 1.000 1 A LYS 85.000 1
ATOM 2209 H HB2 . LYS 151 151 ? A -30.373 50.353 12.696 1.000 1 A LYS 85.000 1
ATOM 2210 H HB3 . LYS 151 151 ? A -31.955 50.648 11.945 1.000 1 A LYS 85.000 1
ATOM 2211 H HG2 . LYS 151 151 ? A -30.924 47.892 12.723 1.000 1 A LYS 85.000 1
ATOM 2212 H HG3 . LYS 151 151 ? A -32.432 48.253 11.884 1.000 1 A LYS 85.000 1
ATOM 2213 H HD2 . LYS 151 151 ? A -29.615 48.684 10.810 1.000 1 A LYS 85.000 1
ATOM 2214 H HD3 . LYS 151 151 ? A -31.118 49.027 9.903 1.000 1 A LYS 85.000 1
ATOM 2215 H HE2 . LYS 151 151 ? A -30.652 46.346 11.235 1.000 1 A LYS 85.000 1
ATOM 2216 H HE3 . LYS 151 151 ? A -31.768 46.698 9.933 1.000 1 A LYS 85.000 1
ATOM 2217 H HZ1 . LYS 151 151 ? A -29.664 45.436 9.507 1.000 1 A LYS 85.000 1
ATOM 2218 H HZ2 . LYS 151 151 ? A -28.821 46.760 9.676 1.000 1 A LYS 85.000 1
ATOM 2219 H HZ3 . LYS 151 151 ? A -29.911 46.663 8.411 1.000 1 A LYS 85.000 1
ATOM 2220 N N . TYR 152 152 ? A -30.286 50.013 15.711 1.000 1 A TYR 88.000 1
ATOM 2221 C CA . TYR 152 152 ? A -29.337 49.494 16.702 1.000 1 A TYR 88.000 1
ATOM 2222 C C . TYR 152 152 ? A -29.344 50.367 17.974 1.000 1 A TYR 88.000 1
ATOM 2223 O O . TYR 152 152 ? A -28.357 51.055 18.236 1.000 1 A TYR 88.000 1
ATOM 2224 C CB . TYR 152 152 ? A -27.932 49.392 16.075 1.000 1 A TYR 88.000 1
ATOM 2225 C CG . TYR 152 152 ? A -27.832 48.612 14.776 1.000 1 A TYR 88.000 1
ATOM 2226 C CD1 . TYR 152 152 ? A -28.260 47.271 14.712 1.000 1 A TYR 88.000 1
ATOM 2227 C CD2 . TYR 152 152 ? A -27.292 49.231 13.630 1.000 1 A TYR 88.000 1
ATOM 2228 C CE1 . TYR 152 152 ? A -28.155 46.550 13.508 1.000 1 A TYR 88.000 1
ATOM 2229 C CE2 . TYR 152 152 ? A -27.173 48.508 12.427 1.000 1 A TYR 88.000 1
ATOM 2230 C CZ . TYR 152 152 ? A -27.607 47.169 12.367 1.000 1 A TYR 88.000 1
ATOM 2231 O OH . TYR 152 152 ? A -27.549 46.496 11.192 1.000 1 A TYR 88.000 1
ATOM 2232 H H . TYR 152 152 ? A -30.299 51.010 15.549 1.000 1 A TYR 88.000 1
ATOM 2233 H HA . TYR 152 152 ? A -29.638 48.489 16.999 1.000 1 A TYR 88.000 1
ATOM 2234 H HB2 . TYR 152 152 ? A -27.561 50.400 15.894 1.000 1 A TYR 88.000 1
ATOM 2235 H HB3 . TYR 152 152 ? A -27.264 48.925 16.800 1.000 1 A TYR 88.000 1
ATOM 2236 H HD1 . TYR 152 152 ? A -28.696 46.794 15.577 1.000 1 A TYR 88.000 1
ATOM 2237 H HD2 . TYR 152 152 ? A -26.951 50.254 13.677 1.000 1 A TYR 88.000 1
ATOM 2238 H HE1 . TYR 152 152 ? A -28.496 45.527 13.456 1.000 1 A TYR 88.000 1
ATOM 2239 H HE2 . TYR 152 152 ? A -26.739 48.964 11.550 1.000 1 A TYR 88.000 1
ATOM 2240 H HH . TYR 152 152 ? A -27.915 45.616 11.308 1.000 1 A TYR 88.000 1
ATOM 2241 N N . PRO 153 153 ? A -30.434 50.376 18.771 1.000 1 A PRO 86.500 1
ATOM 2242 C CA . PRO 153 153 ? A -30.612 51.343 19.863 1.000 1 A PRO 86.500 1
ATOM 2243 C C . PRO 153 153 ? A -29.566 51.201 20.974 1.000 1 A PRO 86.500 1
ATOM 2244 O O . PRO 153 153 ? A -29.160 52.193 21.577 1.000 1 A PRO 86.500 1
ATOM 2245 C CB . PRO 153 153 ? A -32.044 51.128 20.368 1.000 1 A PRO 86.500 1
ATOM 2246 C CG . PRO 153 153 ? A -32.380 49.700 19.938 1.000 1 A PRO 86.500 1
ATOM 2247 C CD . PRO 153 153 ? A -31.630 49.563 18.616 1.000 1 A PRO 86.500 1
ATOM 2248 H HA . PRO 153 153 ? A -30.530 52.356 19.469 1.000 1 A PRO 86.500 1
ATOM 2249 H HB2 . PRO 153 153 ? A -32.710 51.823 19.857 1.000 1 A PRO 86.500 1
ATOM 2250 H HB3 . PRO 153 153 ? A -32.126 51.255 21.447 1.000 1 A PRO 86.500 1
ATOM 2251 H HG2 . PRO 153 153 ? A -31.980 48.992 20.664 1.000 1 A PRO 86.500 1
ATOM 2252 H HG3 . PRO 153 153 ? A -33.453 49.557 19.810 1.000 1 A PRO 86.500 1
ATOM 2253 H HD2 . PRO 153 153 ? A -32.240 49.965 17.806 1.000 1 A PRO 86.500 1
ATOM 2254 H HD3 . PRO 153 153 ? A -31.391 48.517 18.423 1.000 1 A PRO 86.500 1
ATOM 2255 N N . THR 154 154 ? A -29.080 49.980 21.199 1.000 1 A THR 89.940 1
ATOM 2256 C CA . THR 154 154 ? A -27.911 49.694 22.033 1.000 1 A THR 89.940 1
ATOM 2257 C C . THR 154 154 ? A -26.921 48.812 21.279 1.000 1 A THR 89.940 1
ATOM 2258 O O . THR 154 154 ? A -27.310 47.960 20.475 1.000 1 A THR 89.940 1
ATOM 2259 C CB . THR 154 154 ? A -28.290 49.062 23.386 1.000 1 A THR 89.940 1
ATOM 2260 O OG1 . THR 154 154 ? A -29.036 47.868 23.264 1.000 1 A THR 89.940 1
ATOM 2261 C CG2 . THR 154 154 ? A -29.119 50.004 24.255 1.000 1 A THR 89.940 1
ATOM 2262 H H . THR 154 154 ? A -29.454 49.208 20.666 1.000 1 A THR 89.940 1
ATOM 2263 H HA . THR 154 154 ? A -27.398 50.632 22.246 1.000 1 A THR 89.940 1
ATOM 2264 H HB . THR 154 154 ? A -27.369 48.835 23.921 1.000 1 A THR 89.940 1
ATOM 2265 H HG1 . THR 154 154 ? A -29.266 47.615 24.161 1.000 1 A THR 89.940 1
ATOM 2266 H HG21 . THR 154 154 ? A -29.267 49.561 25.240 1.000 1 A THR 89.940 1
ATOM 2267 H HG22 . THR 154 154 ? A -30.089 50.193 23.794 1.000 1 A THR 89.940 1
ATOM 2268 H HG23 . THR 154 154 ? A -28.592 50.951 24.374 1.000 1 A THR 89.940 1
ATOM 2269 N N . CYS 155 155 ? A -25.627 48.997 21.536 1.000 1 A CYS 88.810 1
ATOM 2270 C CA . CYS 155 155 ? A -24.597 48.055 21.123 1.000 1 A CYS 88.810 1
ATOM 2271 C C . CYS 155 155 ? A -24.599 46.858 22.084 1.000 1 A CYS 88.810 1
ATOM 2272 O O . CYS 155 155 ? A -24.457 47.031 23.295 1.000 1 A CYS 88.810 1
ATOM 2273 C CB . CYS 155 155 ? A -23.241 48.764 21.084 1.000 1 A CYS 88.810 1
ATOM 2274 S SG . CYS 155 155 ? A -22.065 47.671 20.240 1.000 1 A CYS 88.810 1
ATOM 2275 H H . CYS 155 155 ? A -25.368 49.716 22.197 1.000 1 A CYS 88.810 1
ATOM 2276 H HA . CYS 155 155 ? A -24.818 47.700 20.117 1.000 1 A CYS 88.810 1
ATOM 2277 H HB2 . CYS 155 155 ? A -23.321 49.702 20.535 1.000 1 A CYS 88.810 1
ATOM 2278 H HB3 . CYS 155 155 ? A -22.896 48.976 22.096 1.000 1 A CYS 88.810 1
ATOM 2279 H HG . CYS 155 155 ? A -21.029 48.509 20.333 1.000 1 A CYS 88.810 1
ATOM 2280 N N . LYS 156 156 ? A -24.789 45.653 21.545 1.000 1 A LYS 89.560 1
ATOM 2281 C CA . LYS 156 156 ? A -24.771 44.370 22.266 1.000 1 A LYS 89.560 1
ATOM 2282 C C . LYS 156 156 ? A -23.544 43.543 21.893 1.000 1 A LYS 89.560 1
ATOM 2283 O O . LYS 156 156 ? A -22.921 42.942 22.764 1.000 1 A LYS 89.560 1
ATOM 2284 C CB . LYS 156 156 ? A -26.056 43.580 21.971 1.000 1 A LYS 89.560 1
ATOM 2285 C CG . LYS 156 156 ? A -27.319 44.273 22.502 1.000 1 A LYS 89.560 1
ATOM 2286 C CD . LYS 156 156 ? A -28.552 43.411 22.210 1.000 1 A LYS 89.560 1
ATOM 2287 C CE . LYS 156 156 ? A -29.801 44.056 22.817 1.000 1 A LYS 89.560 1
ATOM 2288 N NZ . LYS 156 156 ? A -31.002 43.214 22.590 1.000 1 A LYS 89.560 1
ATOM 2289 H H . LYS 156 156 ? A -24.931 45.621 20.545 1.000 1 A LYS 89.560 1
ATOM 2290 H HA . LYS 156 156 ? A -24.713 44.544 23.340 1.000 1 A LYS 89.560 1
ATOM 2291 H HB2 . LYS 156 156 ? A -25.971 42.603 22.447 1.000 1 A LYS 89.560 1
ATOM 2292 H HB3 . LYS 156 156 ? A -26.151 43.426 20.897 1.000 1 A LYS 89.560 1
ATOM 2293 H HG2 . LYS 156 156 ? A -27.223 44.412 23.579 1.000 1 A LYS 89.560 1
ATOM 2294 H HG3 . LYS 156 156 ? A -27.440 45.246 22.027 1.000 1 A LYS 89.560 1
ATOM 2295 H HD2 . LYS 156 156 ? A -28.406 42.423 22.646 1.000 1 A LYS 89.560 1
ATOM 2296 H HD3 . LYS 156 156 ? A -28.672 43.312 21.131 1.000 1 A LYS 89.560 1
ATOM 2297 H HE2 . LYS 156 156 ? A -29.934 45.045 22.379 1.000 1 A LYS 89.560 1
ATOM 2298 H HE3 . LYS 156 156 ? A -29.634 44.188 23.886 1.000 1 A LYS 89.560 1
ATOM 2299 H HZ1 . LYS 156 156 ? A -30.874 42.308 23.018 1.000 1 A LYS 89.560 1
ATOM 2300 H HZ2 . LYS 156 156 ? A -31.817 43.645 23.002 1.000 1 A LYS 89.560 1
ATOM 2301 H HZ3 . LYS 156 156 ? A -31.165 43.082 21.602 1.000 1 A LYS 89.560 1
ATOM 2302 N N . SER 157 157 ? A -23.169 43.532 20.615 1.000 1 A SER 90.190 1
ATOM 2303 C CA . SER 157 157 ? A -21.982 42.820 20.137 1.000 1 A SER 90.190 1
ATOM 2304 C C . SER 157 157 ? A -21.402 43.455 18.879 1.000 1 A SER 90.190 1
ATOM 2305 O O . SER 157 157 ? A -22.143 43.754 17.944 1.000 1 A SER 90.190 1
ATOM 2306 C CB . SER 157 157 ? A -22.314 41.348 19.855 1.000 1 A SER 90.190 1
ATOM 2307 O OG . SER 157 157 ? A -23.294 41.232 18.841 1.000 1 A SER 90.190 1
ATOM 2308 H H . SER 157 157 ? A -23.728 44.034 19.940 1.000 1 A SER 90.190 1
ATOM 2309 H HA . SER 157 157 ? A -21.219 42.852 20.914 1.000 1 A SER 90.190 1
ATOM 2310 H HB2 . SER 157 157 ? A -22.686 40.881 20.767 1.000 1 A SER 90.190 1
ATOM 2311 H HB3 . SER 157 157 ? A -21.409 40.828 19.542 1.000 1 A SER 90.190 1
ATOM 2312 H HG . SER 157 157 ? A -22.962 41.676 18.058 1.000 1 A SER 90.190 1
ATOM 2313 N N . PHE 158 158 ? A -20.080 43.560 18.809 1.000 1 A PHE 91.250 1
ATOM 2314 C CA . PHE 158 158 ? A -19.348 43.852 17.580 1.000 1 A PHE 91.250 1
ATOM 2315 C C . PHE 158 158 ? A -18.381 42.702 17.304 1.000 1 A PHE 91.250 1
ATOM 2316 O O . PHE 158 158 ? A -17.552 42.384 18.157 1.000 1 A PHE 91.250 1
ATOM 2317 C CB . PHE 158 158 ? A -18.638 45.199 17.723 1.000 1 A PHE 91.250 1
ATOM 2318 C CG . PHE 158 158 ? A -18.107 45.747 16.416 1.000 1 A PHE 91.250 1
ATOM 2319 C CD1 . PHE 158 158 ? A -16.728 45.760 16.143 1.000 1 A PHE 91.250 1
ATOM 2320 C CD2 . PHE 158 158 ? A -19.005 46.258 15.464 1.000 1 A PHE 91.250 1
ATOM 2321 C CE1 . PHE 158 158 ? A -16.240 46.373 14.978 1.000 1 A PHE 91.250 1
ATOM 2322 C CE2 . PHE 158 158 ? A -18.520 46.828 14.276 1.000 1 A PHE 91.250 1
ATOM 2323 C CZ . PHE 158 158 ? A -17.136 46.932 14.055 1.000 1 A PHE 91.250 1
ATOM 2324 H H . PHE 158 158 ? A -19.533 43.333 19.627 1.000 1 A PHE 91.250 1
ATOM 2325 H HA . PHE 158 158 ? A -20.042 43.923 16.742 1.000 1 A PHE 91.250 1
ATOM 2326 H HB2 . PHE 158 158 ? A -17.825 45.107 18.443 1.000 1 A PHE 91.250 1
ATOM 2327 H HB3 . PHE 158 158 ? A -19.345 45.926 18.121 1.000 1 A PHE 91.250 1
ATOM 2328 H HD1 . PHE 158 158 ? A -16.033 45.297 16.828 1.000 1 A PHE 91.250 1
ATOM 2329 H HD2 . PHE 158 158 ? A -20.069 46.193 15.635 1.000 1 A PHE 91.250 1
ATOM 2330 H HE1 . PHE 158 158 ? A -15.179 46.395 14.778 1.000 1 A PHE 91.250 1
ATOM 2331 H HE2 . PHE 158 158 ? A -19.215 47.171 13.524 1.000 1 A PHE 91.250 1
ATOM 2332 H HZ . PHE 158 158 ? A -16.760 47.392 13.153 1.000 1 A PHE 91.250 1
ATOM 2333 N N . GLN 159 159 ? A -18.520 42.034 16.162 1.000 1 A GLN 91.500 1
ATOM 2334 C CA . GLN 159 159 ? A -17.762 40.826 15.843 1.000 1 A GLN 91.500 1
ATOM 2335 C C . GLN 159 159 ? A -17.120 40.925 14.467 1.000 1 A GLN 91.500 1
ATOM 2336 O O . GLN 159 159 ? A -17.764 41.301 13.494 1.000 1 A GLN 91.500 1
ATOM 2337 C CB . GLN 159 159 ? A -18.654 39.587 16.007 1.000 1 A GLN 91.500 1
ATOM 2338 C CG . GLN 159 159 ? A -17.905 38.287 15.664 1.000 1 A GLN 91.500 1
ATOM 2339 C CD . GLN 159 159 ? A -18.540 37.033 16.257 1.000 1 A GLN 91.500 1
ATOM 2340 O OE1 . GLN 159 159 ? A -19.529 37.059 16.976 1.000 1 A GLN 91.500 1
ATOM 2341 N NE2 . GLN 159 159 ? A -17.930 35.887 16.051 1.000 1 A GLN 91.500 1
ATOM 2342 H H . GLN 159 159 ? A -19.194 42.359 15.483 1.000 1 A GLN 91.500 1
ATOM 2343 H HA . GLN 159 159 ? A -16.945 40.730 16.557 1.000 1 A GLN 91.500 1
ATOM 2344 H HB2 . GLN 159 159 ? A -19.536 39.670 15.373 1.000 1 A GLN 91.500 1
ATOM 2345 H HB3 . GLN 159 159 ? A -18.977 39.553 17.048 1.000 1 A GLN 91.500 1
ATOM 2346 H HG2 . GLN 159 159 ? A -17.853 38.173 14.582 1.000 1 A GLN 91.500 1
ATOM 2347 H HG3 . GLN 159 159 ? A -16.886 38.343 16.049 1.000 1 A GLN 91.500 1
ATOM 2348 H HE21 . GLN 159 159 ? A -17.085 35.843 15.499 1.000 1 A GLN 91.500 1
ATOM 2349 H HE22 . GLN 159 159 ? A -18.369 35.065 16.440 1.000 1 A GLN 91.500 1
ATOM 2350 N N . CYS 160 160 ? A -15.846 40.564 14.405 1.000 1 A CYS 91.810 1
ATOM 2351 C CA . CYS 160 160 ? A -14.997 40.702 13.233 1.000 1 A CYS 91.810 1
ATOM 2352 C C . CYS 160 160 ? A -14.398 39.347 12.889 1.000 1 A CYS 91.810 1
ATOM 2353 O O . CYS 160 160 ? A -13.975 38.607 13.781 1.000 1 A CYS 91.810 1
ATOM 2354 C CB . CYS 160 160 ? A -13.937 41.749 13.552 1.000 1 A CYS 91.810 1
ATOM 2355 S SG . CYS 160 160 ? A -14.694 43.326 13.995 1.000 1 A CYS 91.810 1
ATOM 2356 H H . CYS 160 160 ? A -15.398 40.249 15.254 1.000 1 A CYS 91.810 1
ATOM 2357 H HA . CYS 160 160 ? A -15.581 41.052 12.382 1.000 1 A CYS 91.810 1
ATOM 2358 H HB2 . CYS 160 160 ? A -13.337 41.398 14.392 1.000 1 A CYS 91.810 1
ATOM 2359 H HB3 . CYS 160 160 ? A -13.279 41.892 12.695 1.000 1 A CYS 91.810 1
ATOM 2360 N N . VAL 161 161 ? A -14.427 39.003 11.610 1.000 1 A VAL 90.750 1
ATOM 2361 C CA . VAL 161 161 ? A -14.212 37.650 11.105 1.000 1 A VAL 90.750 1
ATOM 2362 C C . VAL 161 161 ? A -13.294 37.725 9.889 1.000 1 A VAL 90.750 1
ATOM 2363 O O . VAL 161 161 ? A -13.538 38.522 8.988 1.000 1 A VAL 90.750 1
ATOM 2364 C CB . VAL 161 161 ? A -15.576 37.027 10.739 1.000 1 A VAL 90.750 1
ATOM 2365 C CG1 . VAL 161 161 ? A -15.401 35.599 10.245 1.000 1 A VAL 90.750 1
ATOM 2366 C CG2 . VAL 161 161 ? A -16.548 36.971 11.931 1.000 1 A VAL 90.750 1
ATOM 2367 H H . VAL 161 161 ? A -14.813 39.658 10.944 1.000 1 A VAL 90.750 1
ATOM 2368 H HA . VAL 161 161 ? A -13.731 37.031 11.862 1.000 1 A VAL 90.750 1
ATOM 2369 H HB . VAL 161 161 ? A -16.041 37.614 9.947 1.000 1 A VAL 90.750 1
ATOM 2370 H HG11 . VAL 161 161 ? A -14.830 35.586 9.317 1.000 1 A VAL 90.750 1
ATOM 2371 H HG12 . VAL 161 161 ? A -16.370 35.137 10.056 1.000 1 A VAL 90.750 1
ATOM 2372 H HG13 . VAL 161 161 ? A -14.868 35.039 11.013 1.000 1 A VAL 90.750 1
ATOM 2373 H HG21 . VAL 161 161 ? A -16.097 36.420 12.756 1.000 1 A VAL 90.750 1
ATOM 2374 H HG22 . VAL 161 161 ? A -17.470 36.471 11.634 1.000 1 A VAL 90.750 1
ATOM 2375 H HG23 . VAL 161 161 ? A -16.806 37.980 12.254 1.000 1 A VAL 90.750 1
ATOM 2376 N N . ASN 162 162 ? A -12.242 36.907 9.862 1.000 1 A ASN 89.940 1
ATOM 2377 C CA . ASN 162 162 ? A -11.246 36.902 8.791 1.000 1 A ASN 89.940 1
ATOM 2378 C C . ASN 162 162 ? A -11.844 36.570 7.417 1.000 1 A ASN 89.940 1
ATOM 2379 O O . ASN 162 162 ? A -11.485 37.171 6.406 1.000 1 A ASN 89.940 1
ATOM 2380 C CB . ASN 162 162 ? A -10.098 35.936 9.161 1.000 1 A ASN 89.940 1
ATOM 2381 C CG . ASN 162 162 ? A -10.471 34.458 9.265 1.000 1 A ASN 89.940 1
ATOM 2382 O OD1 . ASN 162 162 ? A -11.626 34.075 9.407 1.000 1 A ASN 89.940 1
ATOM 2383 N ND2 . ASN 162 162 ? A -9.500 33.582 9.212 1.000 1 A ASN 89.940 1
ATOM 2384 H H . ASN 162 162 ? A -12.072 36.290 10.643 1.000 1 A ASN 89.940 1
ATOM 2385 H HA . ASN 162 162 ? A -10.848 37.914 8.714 1.000 1 A ASN 89.940 1
ATOM 2386 H HB2 . ASN 162 162 ? A -9.658 36.247 10.108 1.000 1 A ASN 89.940 1
ATOM 2387 H HB3 . ASN 162 162 ? A -9.318 36.029 8.405 1.000 1 A ASN 89.940 1
ATOM 2388 H HD21 . ASN 162 162 ? A -9.756 32.613 9.092 1.000 1 A ASN 89.940 1
ATOM 2389 H HD22 . ASN 162 162 ? A -8.544 33.908 9.221 1.000 1 A ASN 89.940 1
ATOM 2390 N N . ASN 163 163 ? A -12.790 35.634 7.391 1.000 1 A ASN 85.060 1
ATOM 2391 C CA . ASN 163 163 ? A -13.474 35.192 6.192 1.000 1 A ASN 85.060 1
ATOM 2392 C C . ASN 163 163 ? A -14.275 36.350 5.566 1.000 1 A ASN 85.060 1
ATOM 2393 O O . ASN 163 163 ? A -15.186 36.901 6.196 1.000 1 A ASN 85.060 1
ATOM 2394 C CB . ASN 163 163 ? A -14.337 33.979 6.563 1.000 1 A ASN 85.060 1
ATOM 2395 C CG . ASN 163 163 ? A -14.934 33.324 5.339 1.000 1 A ASN 85.060 1
ATOM 2396 O OD1 . ASN 163 163 ? A -14.344 33.267 4.279 1.000 1 A ASN 85.060 1
ATOM 2397 N ND2 . ASN 163 163 ? A -16.135 32.807 5.432 1.000 1 A ASN 85.060 1
ATOM 2398 H H . ASN 163 163 ? A -12.947 35.124 8.249 1.000 1 A ASN 85.060 1
ATOM 2399 H HA . ASN 163 163 ? A -12.719 34.864 5.478 1.000 1 A ASN 85.060 1
ATOM 2400 H HB2 . ASN 163 163 ? A -15.132 34.289 7.242 1.000 1 A ASN 85.060 1
ATOM 2401 H HB3 . ASN 163 163 ? A -13.719 33.231 7.059 1.000 1 A ASN 85.060 1
ATOM 2402 H HD21 . ASN 163 163 ? A -16.527 32.515 4.548 1.000 1 A ASN 85.060 1
ATOM 2403 H HD22 . ASN 163 163 ? A -16.678 32.959 6.270 1.000 1 A ASN 85.060 1
ATOM 2404 N N . PHE 164 164 ? A -13.917 36.718 4.332 1.000 1 A PHE 85.560 1
ATOM 2405 C CA . PHE 164 164 ? A -14.473 37.857 3.593 1.000 1 A PHE 85.560 1
ATOM 2406 C C . PHE 164 164 ? A -14.404 39.199 4.361 1.000 1 A PHE 85.560 1
ATOM 2407 O O . PHE 164 164 ? A -15.307 40.026 4.231 1.000 1 A PHE 85.560 1
ATOM 2408 C CB . PHE 164 164 ? A -15.878 37.474 3.085 1.000 1 A PHE 85.560 1
ATOM 2409 C CG . PHE 164 164 ? A -15.895 36.274 2.156 1.000 1 A PHE 85.560 1
ATOM 2410 C CD1 . PHE 164 164 ? A -15.299 36.364 0.885 1.000 1 A PHE 85.560 1
ATOM 2411 C CD2 . PHE 164 164 ? A -16.507 35.071 2.555 1.000 1 A PHE 85.560 1
ATOM 2412 C CE1 . PHE 164 164 ? A -15.309 35.258 0.017 1.000 1 A PHE 85.560 1
ATOM 2413 C CE2 . PHE 164 164 ? A -16.520 33.963 1.687 1.000 1 A PHE 85.560 1
ATOM 2414 C CZ . PHE 164 164 ? A -15.919 34.057 0.418 1.000 1 A PHE 85.560 1
ATOM 2415 H H . PHE 164 164 ? A -13.186 36.195 3.872 1.000 1 A PHE 85.560 1
ATOM 2416 H HA . PHE 164 164 ? A -13.850 38.008 2.711 1.000 1 A PHE 85.560 1
ATOM 2417 H HB2 . PHE 164 164 ? A -16.531 37.282 3.936 1.000 1 A PHE 85.560 1
ATOM 2418 H HB3 . PHE 164 164 ? A -16.317 38.311 2.542 1.000 1 A PHE 85.560 1
ATOM 2419 H HD1 . PHE 164 164 ? A -14.831 37.287 0.578 1.000 1 A PHE 85.560 1
ATOM 2420 H HD2 . PHE 164 164 ? A -16.969 35.000 3.529 1.000 1 A PHE 85.560 1
ATOM 2421 H HE1 . PHE 164 164 ? A -14.843 35.334 -0.954 1.000 1 A PHE 85.560 1
ATOM 2422 H HE2 . PHE 164 164 ? A -16.992 33.041 1.990 1.000 1 A PHE 85.560 1
ATOM 2423 H HZ . PHE 164 164 ? A -15.925 33.206 -0.246 1.000 1 A PHE 85.560 1
ATOM 2424 N N . THR 165 165 ? A -13.396 39.375 5.235 1.000 1 A THR 88.940 1
ATOM 2425 C CA . THR 165 165 ? A -13.258 40.473 6.228 1.000 1 A THR 88.940 1
ATOM 2426 C C . THR 165 165 ? A -14.591 40.941 6.824 1.000 1 A THR 88.940 1
ATOM 2427 O O . THR 165 165 ? A -14.913 42.131 6.885 1.000 1 A THR 88.940 1
ATOM 2428 C CB . THR 165 165 ? A -12.392 41.650 5.753 1.000 1 A THR 88.940 1
ATOM 2429 O OG1 . THR 165 165 ? A -12.874 42.283 4.596 1.000 1 A THR 88.940 1
ATOM 2430 C CG2 . THR 165 165 ? A -10.974 41.215 5.416 1.000 1 A THR 88.940 1
ATOM 2431 H H . THR 165 165 ? A -12.675 38.668 5.240 1.000 1 A THR 88.940 1
ATOM 2432 H HA . THR 165 165 ? A -12.720 40.043 7.073 1.000 1 A THR 88.940 1
ATOM 2433 H HB . THR 165 165 ? A -12.332 42.385 6.555 1.000 1 A THR 88.940 1
ATOM 2434 H HG1 . THR 165 165 ? A -12.089 42.640 4.174 1.000 1 A THR 88.940 1
ATOM 2435 H HG21 . THR 165 165 ? A -10.558 40.665 6.260 1.000 1 A THR 88.940 1
ATOM 2436 H HG22 . THR 165 165 ? A -10.352 42.091 5.232 1.000 1 A THR 88.940 1
ATOM 2437 H HG23 . THR 165 165 ? A -10.963 40.574 4.535 1.000 1 A THR 88.940 1
ATOM 2438 N N . SER 166 166 ? A -15.419 39.974 7.220 1.000 1 A SER 89.190 1
ATOM 2439 C CA . SER 166 166 ? A -16.807 40.221 7.597 1.000 1 A SER 89.190 1
ATOM 2440 C C . SER 166 166 ? A -16.903 40.868 8.977 1.000 1 A SER 89.190 1
ATOM 2441 O O . SER 166 166 ? A -16.284 40.414 9.943 1.000 1 A SER 89.190 1
ATOM 2442 C CB . SER 166 166 ? A -17.625 38.932 7.555 1.000 1 A SER 89.190 1
ATOM 2443 O OG . SER 166 166 ? A -17.592 38.342 6.273 1.000 1 A SER 89.190 1
ATOM 2444 H H . SER 166 166 ? A -15.075 39.025 7.199 1.000 1 A SER 89.190 1
ATOM 2445 H HA . SER 166 166 ? A -17.240 40.904 6.866 1.000 1 A SER 89.190 1
ATOM 2446 H HB2 . SER 166 166 ? A -17.232 38.221 8.282 1.000 1 A SER 89.190 1
ATOM 2447 H HB3 . SER 166 166 ? A -18.659 39.162 7.811 1.000 1 A SER 89.190 1
ATOM 2448 H HG . SER 166 166 ? A -16.731 37.937 6.144 1.000 1 A SER 89.190 1
ATOM 2449 N N . VAL 167 167 ? A -17.730 41.906 9.092 1.000 1 A VAL 90.880 1
ATOM 2450 C CA . VAL 167 167 ? A -17.980 42.619 10.349 1.000 1 A VAL 90.880 1
ATOM 2451 C C . VAL 167 167 ? A -19.472 42.662 10.640 1.000 1 A VAL 90.880 1
ATOM 2452 O O . VAL 167 167 ? A -20.271 43.107 9.814 1.000 1 A VAL 90.880 1
ATOM 2453 C CB . VAL 167 167 ? A -17.358 44.021 10.334 1.000 1 A VAL 90.880 1
ATOM 2454 C CG1 . VAL 167 167 ? A -17.632 44.789 11.630 1.000 1 A VAL 90.880 1
ATOM 2455 C CG2 . VAL 167 167 ? A -15.837 43.930 10.167 1.000 1 A VAL 90.880 1
ATOM 2456 H H . VAL 167 167 ? A -18.191 42.236 8.256 1.000 1 A VAL 90.880 1
ATOM 2457 H HA . VAL 167 167 ? A -17.505 42.073 11.165 1.000 1 A VAL 90.880 1
ATOM 2458 H HB . VAL 167 167 ? A -17.776 44.592 9.505 1.000 1 A VAL 90.880 1
ATOM 2459 H HG11 . VAL 167 167 ? A -17.236 44.241 12.485 1.000 1 A VAL 90.880 1
ATOM 2460 H HG12 . VAL 167 167 ? A -18.701 44.948 11.766 1.000 1 A VAL 90.880 1
ATOM 2461 H HG13 . VAL 167 167 ? A -17.148 45.764 11.567 1.000 1 A VAL 90.880 1
ATOM 2462 H HG21 . VAL 167 167 ? A -15.415 43.280 10.933 1.000 1 A VAL 90.880 1
ATOM 2463 H HG22 . VAL 167 167 ? A -15.388 44.919 10.254 1.000 1 A VAL 90.880 1
ATOM 2464 H HG23 . VAL 167 167 ? A -15.591 43.526 9.185 1.000 1 A VAL 90.880 1
ATOM 2465 N N . TYR 168 168 ? A -19.828 42.225 11.844 1.000 1 A TYR 89.810 1
ATOM 2466 C CA . TYR 168 168 ? A -21.191 42.080 12.329 1.000 1 A TYR 89.810 1
ATOM 2467 C C . TYR 168 168 ? A -21.446 43.004 13.526 1.000 1 A TYR 89.810 1
ATOM 2468 O O . TYR 168 168 ? A -20.686 43.003 14.497 1.000 1 A TYR 89.810 1
ATOM 2469 C CB . TYR 168 168 ? A -21.468 40.615 12.703 1.000 1 A TYR 89.810 1
ATOM 2470 C CG . TYR 168 168 ? A -21.311 39.617 11.570 1.000 1 A TYR 89.810 1
ATOM 2471 C CD1 . TYR 168 168 ? A -22.441 39.197 10.842 1.000 1 A TYR 89.810 1
ATOM 2472 C CD2 . TYR 168 168 ? A -20.040 39.088 11.260 1.000 1 A TYR 89.810 1
ATOM 2473 C CE1 . TYR 168 168 ? A -22.301 38.261 9.801 1.000 1 A TYR 89.810 1
ATOM 2474 C CE2 . TYR 168 168 ? A -19.897 38.156 10.213 1.000 1 A TYR 89.810 1
ATOM 2475 C CZ . TYR 168 168 ? A -21.029 37.745 9.478 1.000 1 A TYR 89.810 1
ATOM 2476 O OH . TYR 168 168 ? A -20.906 36.870 8.447 1.000 1 A TYR 89.810 1
ATOM 2477 H H . TYR 168 168 ? A -19.091 41.913 12.460 1.000 1 A TYR 89.810 1
ATOM 2478 H HA . TYR 168 168 ? A -21.868 42.352 11.520 1.000 1 A TYR 89.810 1
ATOM 2479 H HB2 . TYR 168 168 ? A -20.797 40.326 13.512 1.000 1 A TYR 89.810 1
ATOM 2480 H HB3 . TYR 168 168 ? A -22.486 40.546 13.086 1.000 1 A TYR 89.810 1
ATOM 2481 H HD1 . TYR 168 168 ? A -23.419 39.589 11.080 1.000 1 A TYR 89.810 1
ATOM 2482 H HD2 . TYR 168 168 ? A -19.172 39.401 11.821 1.000 1 A TYR 89.810 1
ATOM 2483 H HE1 . TYR 168 168 ? A -23.161 37.934 9.234 1.000 1 A TYR 89.810 1
ATOM 2484 H HE2 . TYR 168 168 ? A -18.923 37.752 9.979 1.000 1 A TYR 89.810 1
ATOM 2485 H HH . TYR 168 168 ? A -19.992 36.641 8.264 1.000 1 A TYR 89.810 1
ATOM 2486 N N . LEU 169 169 ? A -22.551 43.749 13.491 1.000 1 A LEU 89.750 1
ATOM 2487 C CA . LEU 169 169 ? A -23.040 44.578 14.594 1.000 1 A LEU 89.750 1
ATOM 2488 C C . LEU 169 169 ? A -24.378 44.017 15.084 1.000 1 A LEU 89.750 1
ATOM 2489 O O . LEU 169 169 ? A -25.330 43.908 14.320 1.000 1 A LEU 89.750 1
ATOM 2490 C CB . LEU 169 169 ? A -23.159 46.035 14.119 1.000 1 A LEU 89.750 1
ATOM 2491 C CG . LEU 169 169 ? A -23.688 47.006 15.191 1.000 1 A LEU 89.750 1
ATOM 2492 C CD1 . LEU 169 169 ? A -22.714 47.184 16.359 1.000 1 A LEU 89.750 1
ATOM 2493 C CD2 . LEU 169 169 ? A -23.924 48.376 14.558 1.000 1 A LEU 89.750 1
ATOM 2494 H H . LEU 169 169 ? A -23.154 43.645 12.688 1.000 1 A LEU 89.750 1
ATOM 2495 H HA . LEU 169 169 ? A -22.326 44.537 15.416 1.000 1 A LEU 89.750 1
ATOM 2496 H HB2 . LEU 169 169 ? A -23.848 46.054 13.275 1.000 1 A LEU 89.750 1
ATOM 2497 H HB3 . LEU 169 169 ? A -22.184 46.378 13.772 1.000 1 A LEU 89.750 1
ATOM 2498 H HG . LEU 169 169 ? A -24.639 46.643 15.580 1.000 1 A LEU 89.750 1
ATOM 2499 H HD11 . LEU 169 169 ? A -23.173 47.810 17.125 1.000 1 A LEU 89.750 1
ATOM 2500 H HD12 . LEU 169 169 ? A -21.794 47.656 16.016 1.000 1 A LEU 89.750 1
ATOM 2501 H HD13 . LEU 169 169 ? A -22.485 46.223 16.820 1.000 1 A LEU 89.750 1
ATOM 2502 H HD21 . LEU 169 169 ? A -24.647 48.274 13.749 1.000 1 A LEU 89.750 1
ATOM 2503 H HD22 . LEU 169 169 ? A -22.992 48.766 14.150 1.000 1 A LEU 89.750 1
ATOM 2504 H HD23 . LEU 169 169 ? A -24.323 49.067 15.300 1.000 1 A LEU 89.750 1
ATOM 2505 N N . ASN 170 170 ? A -24.456 43.647 16.362 1.000 1 A ASN 88.120 1
ATOM 2506 C CA . ASN 170 170 ? A -25.615 42.987 16.981 1.000 1 A ASN 88.120 1
ATOM 2507 C C . ASN 170 170 ? A -26.099 41.707 16.256 1.000 1 A ASN 88.120 1
ATOM 2508 O O . ASN 170 170 ? A -27.237 41.291 16.452 1.000 1 A ASN 88.120 1
ATOM 2509 C CB . ASN 170 170 ? A -26.731 44.024 17.213 1.000 1 A ASN 88.120 1
ATOM 2510 C CG . ASN 170 170 ? A -26.376 45.106 18.212 1.000 1 A ASN 88.120 1
ATOM 2511 O OD1 . ASN 170 170 ? A -25.351 45.093 18.880 1.000 1 A ASN 88.120 1
ATOM 2512 N ND2 . ASN 170 170 ? A -27.266 46.053 18.387 1.000 1 A ASN 88.120 1
ATOM 2513 H H . ASN 170 170 ? A -23.651 43.822 16.946 1.000 1 A ASN 88.120 1
ATOM 2514 H HA . ASN 170 170 ? A -25.297 42.639 17.963 1.000 1 A ASN 88.120 1
ATOM 2515 H HB2 . ASN 170 170 ? A -27.616 43.514 17.595 1.000 1 A ASN 88.120 1
ATOM 2516 H HB3 . ASN 170 170 ? A -27.003 44.487 16.265 1.000 1 A ASN 88.120 1
ATOM 2517 H HD21 . ASN 170 170 ? A -27.103 46.751 19.099 1.000 1 A ASN 88.120 1
ATOM 2518 H HD22 . ASN 170 170 ? A -28.104 46.054 17.824 1.000 1 A ASN 88.120 1
ATOM 2519 N N . GLY 171 171 ? A -25.242 41.082 15.439 1.000 1 A GLY 78.310 1
ATOM 2520 C CA . GLY 171 171 ? A -25.564 39.919 14.602 1.000 1 A GLY 78.310 1
ATOM 2521 C C . GLY 171 171 ? A -25.843 40.248 13.129 1.000 1 A GLY 78.310 1
ATOM 2522 O O . GLY 171 171 ? A -25.699 39.366 12.288 1.000 1 A GLY 78.310 1
ATOM 2523 H H . GLY 171 171 ? A -24.337 41.509 15.302 1.000 1 A GLY 78.310 1
ATOM 2524 H HA2 . GLY 171 171 ? A -24.733 39.215 14.637 1.000 1 A GLY 78.310 1
ATOM 2525 H HA3 . GLY 171 171 ? A -26.447 39.417 14.998 1.000 1 A GLY 78.310 1
ATOM 2526 N N . ASP 172 172 ? A -26.146 41.504 12.791 1.000 1 A ASP 84.000 1
ATOM 2527 C CA . ASP 172 172 ? A -26.312 41.953 11.402 1.000 1 A ASP 84.000 1
ATOM 2528 C C . ASP 172 172 ? A -24.948 42.159 10.732 1.000 1 A ASP 84.000 1
ATOM 2529 O O . ASP 172 172 ? A -24.093 42.855 11.280 1.000 1 A ASP 84.000 1
ATOM 2530 C CB . ASP 172 172 ? A -27.061 43.295 11.343 1.000 1 A ASP 84.000 1
ATOM 2531 C CG . ASP 172 172 ? A -28.585 43.242 11.403 1.000 1 A ASP 84.000 1
ATOM 2532 O OD1 . ASP 172 172 ? A -29.168 42.168 11.635 1.000 1 A ASP 84.000 1
ATOM 2533 O OD2 . ASP 172 172 ? A -29.155 44.339 11.155 1.000 1 A ASP 84.000 1
ATOM 2534 H H . ASP 172 172 ? A -26.198 42.210 13.511 1.000 1 A ASP 84.000 1
ATOM 2535 H HA . ASP 172 172 ? A -26.876 41.208 10.841 1.000 1 A ASP 84.000 1
ATOM 2536 H HB2 . ASP 172 172 ? A -26.698 43.951 12.133 1.000 1 A ASP 84.000 1
ATOM 2537 H HB3 . ASP 172 172 ? A -26.810 43.773 10.396 1.000 1 A ASP 84.000 1
ATOM 2538 N N . LEU 173 173 ? A -24.761 41.639 9.515 1.000 1 A LEU 86.120 1
ATOM 2539 C CA . LEU 173 173 ? A -23.596 41.952 8.680 1.000 1 A LEU 86.120 1
ATOM 2540 C C . LEU 173 173 ? A -23.644 43.430 8.251 1.000 1 A LEU 86.120 1
ATOM 2541 O O . LEU 173 173 ? A -24.604 43.859 7.610 1.000 1 A LEU 86.120 1
ATOM 2542 C CB . LEU 173 173 ? A -23.583 41.002 7.466 1.000 1 A LEU 86.120 1
ATOM 2543 C CG . LEU 173 173 ? A -22.350 41.145 6.551 1.000 1 A LEU 86.120 1
ATOM 2544 C CD1 . LEU 173 173 ? A -21.074 40.643 7.224 1.000 1 A LEU 86.120 1
ATOM 2545 C CD2 . LEU 173 173 ? A -22.558 40.325 5.278 1.000 1 A LEU 86.120 1
ATOM 2546 H H . LEU 173 173 ? A -25.502 41.085 9.108 1.000 1 A LEU 86.120 1
ATOM 2547 H HA . LEU 173 173 ? A -22.695 41.786 9.271 1.000 1 A LEU 86.120 1
ATOM 2548 H HB2 . LEU 173 173 ? A -23.635 39.972 7.819 1.000 1 A LEU 86.120 1
ATOM 2549 H HB3 . LEU 173 173 ? A -24.477 41.196 6.873 1.000 1 A LEU 86.120 1
ATOM 2550 H HG . LEU 173 173 ? A -22.217 42.190 6.270 1.000 1 A LEU 86.120 1
ATOM 2551 H HD11 . LEU 173 173 ? A -20.862 41.214 8.127 1.000 1 A LEU 86.120 1
ATOM 2552 H HD12 . LEU 173 173 ? A -20.230 40.752 6.542 1.000 1 A LEU 86.120 1
ATOM 2553 H HD13 . LEU 173 173 ? A -21.179 39.588 7.475 1.000 1 A LEU 86.120 1
ATOM 2554 H HD21 . LEU 173 173 ? A -22.688 39.272 5.526 1.000 1 A LEU 86.120 1
ATOM 2555 H HD22 . LEU 173 173 ? A -21.689 40.428 4.628 1.000 1 A LEU 86.120 1
ATOM 2556 H HD23 . LEU 173 173 ? A -23.438 40.685 4.745 1.000 1 A LEU 86.120 1
ATOM 2557 N N . VAL 174 174 ? A -22.610 44.207 8.589 1.000 1 A VAL 88.500 1
ATOM 2558 C CA . VAL 174 174 ? A -22.522 45.649 8.275 1.000 1 A VAL 88.500 1
ATOM 2559 C C . VAL 174 174 ? A -21.396 46.010 7.299 1.000 1 A VAL 88.500 1
ATOM 2560 O O . VAL 174 174 ? A -21.430 47.094 6.709 1.000 1 A VAL 88.500 1
ATOM 2561 C CB . VAL 174 174 ? A -22.450 46.511 9.549 1.000 1 A VAL 88.500 1
ATOM 2562 C CG1 . VAL 174 174 ? A -23.736 46.412 10.376 1.000 1 A VAL 88.500 1
ATOM 2563 C CG2 . VAL 174 174 ? A -21.250 46.201 10.456 1.000 1 A VAL 88.500 1
ATOM 2564 H H . VAL 174 174 ? A -21.869 43.788 9.133 1.000 1 A VAL 88.500 1
ATOM 2565 H HA . VAL 174 174 ? A -23.435 45.944 7.759 1.000 1 A VAL 88.500 1
ATOM 2566 H HB . VAL 174 174 ? A -22.374 47.551 9.231 1.000 1 A VAL 88.500 1
ATOM 2567 H HG11 . VAL 174 174 ? A -24.599 46.616 9.742 1.000 1 A VAL 88.500 1
ATOM 2568 H HG12 . VAL 174 174 ? A -23.712 47.145 11.183 1.000 1 A VAL 88.500 1
ATOM 2569 H HG13 . VAL 174 174 ? A -23.841 45.412 10.797 1.000 1 A VAL 88.500 1
ATOM 2570 H HG21 . VAL 174 174 ? A -20.324 46.238 9.883 1.000 1 A VAL 88.500 1
ATOM 2571 H HG22 . VAL 174 174 ? A -21.196 46.940 11.256 1.000 1 A VAL 88.500 1
ATOM 2572 H HG23 . VAL 174 174 ? A -21.361 45.212 10.900 1.000 1 A VAL 88.500 1
ATOM 2573 N N . TYR 175 175 ? A -20.422 45.116 7.107 1.000 1 A TYR 90.940 1
ATOM 2574 C CA . TYR 175 175 ? A -19.346 45.228 6.116 1.000 1 A TYR 90.940 1
ATOM 2575 C C . TYR 175 175 ? A -18.790 43.838 5.750 1.000 1 A TYR 90.940 1
ATOM 2576 O O . TYR 175 175 ? A -18.752 42.950 6.600 1.000 1 A TYR 90.940 1
ATOM 2577 C CB . TYR 175 175 ? A -18.236 46.130 6.675 1.000 1 A TYR 90.940 1
ATOM 2578 C CG . TYR 175 175 ? A -17.011 46.210 5.791 1.000 1 A TYR 90.940 1
ATOM 2579 C CD1 . TYR 175 175 ? A -15.958 45.294 5.974 1.000 1 A TYR 90.940 1
ATOM 2580 C CD2 . TYR 175 175 ? A -16.960 47.143 4.738 1.000 1 A TYR 90.940 1
ATOM 2581 C CE1 . TYR 175 175 ? A -14.850 45.310 5.110 1.000 1 A TYR 90.940 1
ATOM 2582 C CE2 . TYR 175 175 ? A -15.846 47.169 3.878 1.000 1 A TYR 90.940 1
ATOM 2583 C CZ . TYR 175 175 ? A -14.794 46.247 4.059 1.000 1 A TYR 90.940 1
ATOM 2584 O OH . TYR 175 175 ? A -13.737 46.247 3.209 1.000 1 A TYR 90.940 1
ATOM 2585 H H . TYR 175 175 ? A -20.448 44.260 7.643 1.000 1 A TYR 90.940 1
ATOM 2586 H HA . TYR 175 175 ? A -19.739 45.686 5.208 1.000 1 A TYR 90.940 1
ATOM 2587 H HB2 . TYR 175 175 ? A -18.631 47.135 6.824 1.000 1 A TYR 90.940 1
ATOM 2588 H HB3 . TYR 175 175 ? A -17.933 45.749 7.650 1.000 1 A TYR 90.940 1
ATOM 2589 H HD1 . TYR 175 175 ? A -16.007 44.547 6.752 1.000 1 A TYR 90.940 1
ATOM 2590 H HD2 . TYR 175 175 ? A -17.785 47.819 4.570 1.000 1 A TYR 90.940 1
ATOM 2591 H HE1 . TYR 175 175 ? A -14.063 44.582 5.243 1.000 1 A TYR 90.940 1
ATOM 2592 H HE2 . TYR 175 175 ? A -15.801 47.869 3.056 1.000 1 A TYR 90.940 1
ATOM 2593 H HH . TYR 175 175 ? A -13.127 45.535 3.415 1.000 1 A TYR 90.940 1
ATOM 2594 N N . THR 176 176 ? A -18.353 43.667 4.500 1.000 1 A THR 90.000 1
ATOM 2595 C CA . THR 176 176 ? A -17.668 42.475 3.966 1.000 1 A THR 90.000 1
ATOM 2596 C C . THR 176 176 ? A -16.841 42.866 2.729 1.000 1 A THR 90.000 1
ATOM 2597 O O . THR 176 176 ? A -17.119 43.893 2.105 1.000 1 A THR 90.000 1
ATOM 2598 C CB . THR 176 176 ? A -18.692 41.371 3.636 1.000 1 A THR 90.000 1
ATOM 2599 O OG1 . THR 176 176 ? A -18.068 40.173 3.260 1.000 1 A THR 90.000 1
ATOM 2600 C CG2 . THR 176 176 ? A -19.669 41.732 2.512 1.000 1 A THR 90.000 1
ATOM 2601 H H . THR 176 176 ? A -18.365 44.459 3.874 1.000 1 A THR 90.000 1
ATOM 2602 H HA . THR 176 176 ? A -16.980 42.092 4.720 1.000 1 A THR 90.000 1
ATOM 2603 H HB . THR 176 176 ? A -19.272 41.168 4.537 1.000 1 A THR 90.000 1
ATOM 2604 H HG1 . THR 176 176 ? A -17.374 39.956 3.887 1.000 1 A THR 90.000 1
ATOM 2605 H HG21 . THR 176 176 ? A -20.210 42.644 2.763 1.000 1 A THR 90.000 1
ATOM 2606 H HG22 . THR 176 176 ? A -20.386 40.920 2.386 1.000 1 A THR 90.000 1
ATOM 2607 H HG23 . THR 176 176 ? A -19.132 41.873 1.574 1.000 1 A THR 90.000 1
ATOM 2608 N N . SER 177 177 ? A -15.835 42.070 2.364 1.000 1 A SER 88.060 1
ATOM 2609 C CA . SER 177 177 ? A -15.027 42.213 1.146 1.000 1 A SER 88.060 1
ATOM 2610 C C . SER 177 177 ? A -14.716 40.846 0.518 1.000 1 A SER 88.060 1
ATOM 2611 O O . SER 177 177 ? A -15.067 39.811 1.069 1.000 1 A SER 88.060 1
ATOM 2612 C CB . SER 177 177 ? A -13.728 42.967 1.457 1.000 1 A SER 88.060 1
ATOM 2613 O OG . SER 177 177 ? A -12.729 42.086 1.928 1.000 1 A SER 88.060 1
ATOM 2614 H H . SER 177 177 ? A -15.694 41.222 2.895 1.000 1 A SER 88.060 1
ATOM 2615 H HA . SER 177 177 ? A -15.590 42.792 0.414 1.000 1 A SER 88.060 1
ATOM 2616 H HB2 . SER 177 177 ? A -13.366 43.437 0.543 1.000 1 A SER 88.060 1
ATOM 2617 H HB3 . SER 177 177 ? A -13.919 43.747 2.193 1.000 1 A SER 88.060 1
ATOM 2618 H HG . SER 177 177 ? A -13.011 41.758 2.785 1.000 1 A SER 88.060 1
ATOM 2619 N N . ASN 178 178 ? A -14.001 40.824 -0.609 1.000 1 A ASN 85.500 1
ATOM 2620 C CA . ASN 178 178 ? A -13.565 39.575 -1.250 1.000 1 A ASN 85.500 1
ATOM 2621 C C . ASN 178 178 ? A -12.212 39.042 -0.726 1.000 1 A ASN 85.500 1
ATOM 2622 O O . ASN 178 178 ? A -11.734 38.025 -1.222 1.000 1 A ASN 85.500 1
ATOM 2623 C CB . ASN 178 178 ? A -13.567 39.770 -2.775 1.000 1 A ASN 85.500 1
ATOM 2624 C CG . ASN 178 178 ? A -14.954 39.943 -3.375 1.000 1 A ASN 85.500 1
ATOM 2625 O OD1 . ASN 178 178 ? A -15.985 39.891 -2.730 1.000 1 A ASN 85.500 1
ATOM 2626 N ND2 . ASN 178 178 ? A -15.027 40.164 -4.665 1.000 1 A ASN 85.500 1
ATOM 2627 H H . ASN 178 178 ? A -13.695 41.700 -1.008 1.000 1 A ASN 85.500 1
ATOM 2628 H HA . ASN 178 178 ? A -14.295 38.797 -1.025 1.000 1 A ASN 85.500 1
ATOM 2629 H HB2 . ASN 178 178 ? A -13.126 38.888 -3.241 1.000 1 A ASN 85.500 1
ATOM 2630 H HB3 . ASN 178 178 ? A -12.951 40.630 -3.036 1.000 1 A ASN 85.500 1
ATOM 2631 H HD21 . ASN 178 178 ? A -14.188 40.190 -5.226 1.000 1 A ASN 85.500 1
ATOM 2632 H HD22 . ASN 178 178 ? A -15.960 40.258 -5.039 1.000 1 A ASN 85.500 1
ATOM 2633 N N . GLU 179 179 ? A -11.577 39.719 0.235 1.000 1 A GLU 85.880 1
ATOM 2634 C CA . GLU 179 179 ? A -10.284 39.327 0.815 1.000 1 A GLU 85.880 1
ATOM 2635 C C . GLU 179 179 ? A -10.494 38.526 2.118 1.000 1 A GLU 85.880 1
ATOM 2636 O O . GLU 179 179 ? A -11.436 38.777 2.871 1.000 1 A GLU 85.880 1
ATOM 2637 C CB . GLU 179 179 ? A -9.387 40.573 1.023 1.000 1 A GLU 85.880 1
ATOM 2638 C CG . GLU 179 179 ? A -8.975 41.256 -0.304 1.000 1 A GLU 85.880 1
ATOM 2639 C CD . GLU 179 179 ? A -8.157 42.567 -0.163 1.000 1 A GLU 85.880 1
ATOM 2640 O OE1 . GLU 179 179 ? A -7.854 43.190 -1.208 1.000 1 A GLU 85.880 1
ATOM 2641 O OE2 . GLU 179 179 ? A -7.850 43.016 0.966 1.000 1 A GLU 85.880 1
ATOM 2642 H H . GLU 179 179 ? A -12.045 40.505 0.663 1.000 1 A GLU 85.880 1
ATOM 2643 H HA . GLU 179 179 ? A -9.767 38.670 0.116 1.000 1 A GLU 85.880 1
ATOM 2644 H HB2 . GLU 179 179 ? A -9.918 41.290 1.649 1.000 1 A GLU 85.880 1
ATOM 2645 H HB3 . GLU 179 179 ? A -8.481 40.267 1.546 1.000 1 A GLU 85.880 1
ATOM 2646 H HG2 . GLU 179 179 ? A -8.397 40.541 -0.889 1.000 1 A GLU 85.880 1
ATOM 2647 H HG3 . GLU 179 179 ? A -9.878 41.486 -0.871 1.000 1 A GLU 85.880 1
ATOM 2648 N N . THR 180 180 ? A -9.611 37.563 2.406 1.000 1 A THR 87.500 1
ATOM 2649 C CA . THR 180 180 ? A -9.584 36.825 3.682 1.000 1 A THR 87.500 1
ATOM 2650 C C . THR 180 180 ? A -8.324 37.193 4.460 1.000 1 A THR 87.500 1
ATOM 2651 O O . THR 180 180 ? A -7.238 36.710 4.135 1.000 1 A THR 87.500 1
ATOM 2652 C CB . THR 180 180 ? A -9.658 35.300 3.485 1.000 1 A THR 87.500 1
ATOM 2653 O OG1 . THR 180 180 ? A -8.612 34.857 2.651 1.000 1 A THR 87.500 1
ATOM 2654 C CG2 . THR 180 180 ? A -10.968 34.840 2.848 1.000 1 A THR 87.500 1
ATOM 2655 H H . THR 180 180 ? A -8.886 37.347 1.738 1.000 1 A THR 87.500 1
ATOM 2656 H HA . THR 180 180 ? A -10.446 37.114 4.285 1.000 1 A THR 87.500 1
ATOM 2657 H HB . THR 180 180 ? A -9.561 34.819 4.458 1.000 1 A THR 87.500 1
ATOM 2658 H HG1 . THR 180 180 ? A -7.807 35.221 3.027 1.000 1 A THR 87.500 1
ATOM 2659 H HG21 . THR 180 180 ? A -11.074 35.269 1.852 1.000 1 A THR 87.500 1
ATOM 2660 H HG22 . THR 180 180 ? A -11.810 35.152 3.466 1.000 1 A THR 87.500 1
ATOM 2661 H HG23 . THR 180 180 ? A -10.971 33.753 2.772 1.000 1 A THR 87.500 1
ATOM 2662 N N . THR 181 181 ? A -8.444 38.055 5.468 1.000 1 A THR 90.560 1
ATOM 2663 C CA . THR 181 181 ? A -7.306 38.535 6.269 1.000 1 A THR 90.560 1
ATOM 2664 C C . THR 181 181 ? A -7.633 38.470 7.755 1.000 1 A THR 90.560 1
ATOM 2665 O O . THR 181 181 ? A -8.763 38.729 8.157 1.000 1 A THR 90.560 1
ATOM 2666 C CB . THR 181 181 ? A -6.865 39.954 5.866 1.000 1 A THR 90.560 1
ATOM 2667 O OG1 . THR 181 181 ? A -7.932 40.861 5.881 1.000 1 A THR 90.560 1
ATOM 2668 C CG2 . THR 181 181 ? A -6.307 40.017 4.446 1.000 1 A THR 90.560 1
ATOM 2669 H H . THR 181 181 ? A -9.355 38.420 5.704 1.000 1 A THR 90.560 1
ATOM 2670 H HA . THR 181 181 ? A -6.453 37.876 6.108 1.000 1 A THR 90.560 1
ATOM 2671 H HB . THR 181 181 ? A -6.095 40.296 6.558 1.000 1 A THR 90.560 1
ATOM 2672 H HG1 . THR 181 181 ? A -7.589 41.701 5.569 1.000 1 A THR 90.560 1
ATOM 2673 H HG21 . THR 181 181 ? A -7.088 39.784 3.721 1.000 1 A THR 90.560 1
ATOM 2674 H HG22 . THR 181 181 ? A -5.495 39.298 4.338 1.000 1 A THR 90.560 1
ATOM 2675 H HG23 . THR 181 181 ? A -5.920 41.016 4.245 1.000 1 A THR 90.560 1
ATOM 2676 N N . ASP 182 182 ? A -6.663 38.085 8.585 1.000 1 A ASP 90.750 1
ATOM 2677 C CA . ASP 182 182 ? A -6.868 37.979 10.032 1.000 1 A ASP 90.750 1
ATOM 2678 C C . ASP 182 182 ? A -6.962 39.364 10.699 1.000 1 A ASP 90.750 1
ATOM 2679 O O . ASP 182 182 ? A -6.435 40.368 10.208 1.000 1 A ASP 90.750 1
ATOM 2680 C CB . ASP 182 182 ? A -5.789 37.086 10.672 1.000 1 A ASP 90.750 1
ATOM 2681 C CG . ASP 182 182 ? A -5.939 35.586 10.355 1.000 1 A ASP 90.750 1
ATOM 2682 O OD1 . ASP 182 182 ? A -7.084 35.108 10.153 1.000 1 A ASP 90.750 1
ATOM 2683 O OD2 . ASP 182 182 ? A -4.903 34.889 10.372 1.000 1 A ASP 90.750 1
ATOM 2684 H H . ASP 182 182 ? A -5.748 37.862 8.220 1.000 1 A ASP 90.750 1
ATOM 2685 H HA . ASP 182 182 ? A -7.828 37.494 10.206 1.000 1 A ASP 90.750 1
ATOM 2686 H HB2 . ASP 182 182 ? A -4.806 37.433 10.354 1.000 1 A ASP 90.750 1
ATOM 2687 H HB3 . ASP 182 182 ? A -5.842 37.197 11.755 1.000 1 A ASP 90.750 1
ATOM 2688 N N . VAL 183 183 ? A -7.644 39.420 11.845 1.000 1 A VAL 91.940 1
ATOM 2689 C CA . VAL 183 183 ? A -7.744 40.638 12.656 1.000 1 A VAL 91.940 1
ATOM 2690 C C . VAL 183 183 ? A -6.391 40.885 13.322 1.000 1 A VAL 91.940 1
ATOM 2691 O O . VAL 183 183 ? A -5.898 40.004 14.027 1.000 1 A VAL 91.940 1
ATOM 2692 C CB . VAL 183 183 ? A -8.866 40.532 13.710 1.000 1 A VAL 91.940 1
ATOM 2693 C CG1 . VAL 183 183 ? A -9.013 41.850 14.480 1.000 1 A VAL 91.940 1
ATOM 2694 C CG2 . VAL 183 183 ? A -10.233 40.217 13.085 1.000 1 A VAL 91.940 1
ATOM 2695 H H . VAL 183 183 ? A -7.960 38.553 12.256 1.000 1 A VAL 91.940 1
ATOM 2696 H HA . VAL 183 183 ? A -7.973 41.474 11.994 1.000 1 A VAL 91.940 1
ATOM 2697 H HB . VAL 183 183 ? A -8.627 39.741 14.421 1.000 1 A VAL 91.940 1
ATOM 2698 H HG11 . VAL 183 183 ? A -9.180 42.672 13.785 1.000 1 A VAL 91.940 1
ATOM 2699 H HG12 . VAL 183 183 ? A -9.857 41.790 15.168 1.000 1 A VAL 91.940 1
ATOM 2700 H HG13 . VAL 183 183 ? A -8.111 42.047 15.060 1.000 1 A VAL 91.940 1
ATOM 2701 H HG21 . VAL 183 183 ? A -10.187 39.280 12.530 1.000 1 A VAL 91.940 1
ATOM 2702 H HG22 . VAL 183 183 ? A -10.517 41.023 12.410 1.000 1 A VAL 91.940 1
ATOM 2703 H HG23 . VAL 183 183 ? A -10.986 40.113 13.867 1.000 1 A VAL 91.940 1
ATOM 2704 N N . THR 184 184 ? A -5.820 42.077 13.116 1.000 1 A THR 92.120 1
ATOM 2705 C CA . THR 184 184 ? A -4.530 42.535 13.678 1.000 1 A THR 92.120 1
ATOM 2706 C C . THR 184 184 ? A -4.694 43.442 14.905 1.000 1 A THR 92.120 1
ATOM 2707 O O . THR 184 184 ? A -3.800 43.550 15.751 1.000 1 A THR 92.120 1
ATOM 2708 C CB . THR 184 184 ? A -3.692 43.271 12.623 1.000 1 A THR 92.120 1
ATOM 2709 O OG1 . THR 184 184 ? A -4.386 44.384 12.098 1.000 1 A THR 92.120 1
ATOM 2710 C CG2 . THR 184 184 ? A -3.318 42.370 11.448 1.000 1 A THR 92.120 1
ATOM 2711 H H . THR 184 184 ? A -6.304 42.718 12.504 1.000 1 A THR 92.120 1
ATOM 2712 H HA . THR 184 184 ? A -3.956 41.664 13.994 1.000 1 A THR 92.120 1
ATOM 2713 H HB . THR 184 184 ? A -2.772 43.621 13.092 1.000 1 A THR 92.120 1
ATOM 2714 H HG1 . THR 184 184 ? A -3.791 44.848 11.504 1.000 1 A THR 92.120 1
ATOM 2715 H HG21 . THR 184 184 ? A -4.212 42.050 10.913 1.000 1 A THR 92.120 1
ATOM 2716 H HG22 . THR 184 184 ? A -2.802 41.484 11.819 1.000 1 A THR 92.120 1
ATOM 2717 H HG23 . THR 184 184 ? A -2.656 42.901 10.765 1.000 1 A THR 92.120 1
ATOM 2718 N N . SER 185 185 ? A -5.849 44.095 15.037 1.000 1 A SER 90.940 1
ATOM 2719 C CA . SER 185 185 ? A -6.290 44.720 16.284 1.000 1 A SER 90.940 1
ATOM 2720 C C . SER 185 185 ? A -7.805 44.909 16.310 1.000 1 A SER 90.940 1
ATOM 2721 O O . SER 185 185 ? A -8.452 44.969 15.268 1.000 1 A SER 90.940 1
ATOM 2722 C CB . SER 185 185 ? A -5.580 46.060 16.539 1.000 1 A SER 90.940 1
ATOM 2723 O OG . SER 185 185 ? A -5.919 47.045 15.581 1.000 1 A SER 90.940 1
ATOM 2724 H H . SER 185 185 ? A -6.518 44.031 14.283 1.000 1 A SER 90.940 1
ATOM 2725 H HA . SER 185 185 ? A -6.030 44.036 17.093 1.000 1 A SER 90.940 1
ATOM 2726 H HB2 . SER 185 185 ? A -4.501 45.906 16.528 1.000 1 A SER 90.940 1
ATOM 2727 H HB3 . SER 185 185 ? A -5.860 46.423 17.527 1.000 1 A SER 90.940 1
ATOM 2728 H HG . SER 185 185 ? A -5.482 47.868 15.813 1.000 1 A SER 90.940 1
ATOM 2729 N N . ALA 186 186 ? A -8.395 45.019 17.497 1.000 1 A ALA 92.120 1
ATOM 2730 C CA . ALA 186 186 ? A -9.789 45.435 17.648 1.000 1 A ALA 92.120 1
ATOM 2731 C C . ALA 186 186 ? A -10.019 46.117 18.995 1.000 1 A ALA 92.120 1
ATOM 2732 O O . ALA 186 186 ? A -9.319 45.833 19.967 1.000 1 A ALA 92.120 1
ATOM 2733 C CB . ALA 186 186 ? A -10.708 44.223 17.494 1.000 1 A ALA 92.120 1
ATOM 2734 H H . ALA 186 186 ? A -7.834 44.920 18.332 1.000 1 A ALA 92.120 1
ATOM 2735 H HA . ALA 186 186 ? A -10.027 46.160 16.869 1.000 1 A ALA 92.120 1
ATOM 2736 H HB1 . ALA 186 186 ? A -10.553 43.761 16.518 1.000 1 A ALA 92.120 1
ATOM 2737 H HB2 . ALA 186 186 ? A -10.489 43.505 18.284 1.000 1 A ALA 92.120 1
ATOM 2738 H HB3 . ALA 186 186 ? A -11.748 44.537 17.575 1.000 1 A ALA 92.120 1
ATOM 2739 N N . GLY 187 187 ? A -11.007 47.004 19.065 1.000 1 A GLY 90.500 1
ATOM 2740 C CA . GLY 187 187 ? A -11.311 47.737 20.287 1.000 1 A GLY 90.500 1
ATOM 2741 C C . GLY 187 187 ? A -12.693 48.370 20.299 1.000 1 A GLY 90.500 1
ATOM 2742 O O . GLY 187 187 ? A -13.231 48.773 19.266 1.000 1 A GLY 90.500 1
ATOM 2743 H H . GLY 187 187 ? A -11.555 47.189 18.237 1.000 1 A GLY 90.500 1
ATOM 2744 H HA2 . GLY 187 187 ? A -10.580 48.535 20.416 1.000 1 A GLY 90.500 1
ATOM 2745 H HA3 . GLY 187 187 ? A -11.223 47.072 21.146 1.000 1 A GLY 90.500 1
ATOM 2746 N N . VAL 188 188 ? A -13.243 48.504 21.500 1.000 1 A VAL 90.500 1
ATOM 2747 C CA . VAL 188 188 ? A -14.411 49.339 21.793 1.000 1 A VAL 90.500 1
ATOM 2748 C C . VAL 188 188 ? A -13.943 50.493 22.663 1.000 1 A VAL 90.500 1
ATOM 2749 O O . VAL 188 188 ? A -13.247 50.249 23.640 1.000 1 A VAL 90.500 1
ATOM 2750 C CB . VAL 188 188 ? A -15.500 48.519 22.507 1.000 1 A VAL 90.500 1
ATOM 2751 C CG1 . VAL 188 188 ? A -16.608 49.403 23.082 1.000 1 A VAL 90.500 1
ATOM 2752 C CG2 . VAL 188 188 ? A -16.149 47.525 21.537 1.000 1 A VAL 90.500 1
ATOM 2753 H H . VAL 188 188 ? A -12.721 48.163 22.295 1.000 1 A VAL 90.500 1
ATOM 2754 H HA . VAL 188 188 ? A -14.828 49.748 20.873 1.000 1 A VAL 90.500 1
ATOM 2755 H HB . VAL 188 188 ? A -15.051 47.962 23.329 1.000 1 A VAL 90.500 1
ATOM 2756 H HG11 . VAL 188 188 ? A -16.215 50.042 23.874 1.000 1 A VAL 90.500 1
ATOM 2757 H HG12 . VAL 188 188 ? A -17.031 50.035 22.301 1.000 1 A VAL 90.500 1
ATOM 2758 H HG13 . VAL 188 188 ? A -17.380 48.776 23.527 1.000 1 A VAL 90.500 1
ATOM 2759 H HG21 . VAL 188 188 ? A -16.597 48.060 20.700 1.000 1 A VAL 90.500 1
ATOM 2760 H HG22 . VAL 188 188 ? A -15.392 46.838 21.158 1.000 1 A VAL 90.500 1
ATOM 2761 H HG23 . VAL 188 188 ? A -16.914 46.946 22.055 1.000 1 A VAL 90.500 1
ATOM 2762 N N . TYR 189 189 ? A -14.347 51.725 22.364 1.000 1 A TYR 90.120 1
ATOM 2763 C CA . TYR 189 189 ? A -14.070 52.884 23.207 1.000 1 A TYR 90.120 1
ATOM 2764 C C . TYR 189 189 ? A -15.322 53.306 23.979 1.000 1 A TYR 90.120 1
ATOM 2765 O O . TYR 189 189 ? A -16.343 53.669 23.381 1.000 1 A TYR 90.120 1
ATOM 2766 C CB . TYR 189 189 ? A -13.498 54.013 22.353 1.000 1 A TYR 90.120 1
ATOM 2767 C CG . TYR 189 189 ? A -12.995 55.215 23.125 1.000 1 A TYR 90.120 1
ATOM 2768 C CD1 . TYR 189 189 ? A -13.191 56.496 22.585 1.000 1 A TYR 90.120 1
ATOM 2769 C CD2 . TYR 189 189 ? A -12.268 55.069 24.327 1.000 1 A TYR 90.120 1
ATOM 2770 C CE1 . TYR 189 189 ? A -12.686 57.619 23.254 1.000 1 A TYR 90.120 1
ATOM 2771 C CE2 . TYR 189 189 ? A -11.795 56.199 25.015 1.000 1 A TYR 90.120 1
ATOM 2772 C CZ . TYR 189 189 ? A -12.026 57.486 24.490 1.000 1 A TYR 90.120 1
ATOM 2773 O OH . TYR 189 189 ? A -11.633 58.599 25.162 1.000 1 A TYR 90.120 1
ATOM 2774 H H . TYR 189 189 ? A -14.944 51.852 21.558 1.000 1 A TYR 90.120 1
ATOM 2775 H HA . TYR 189 189 ? A -13.307 52.602 23.932 1.000 1 A TYR 90.120 1
ATOM 2776 H HB2 . TYR 189 189 ? A -12.669 53.625 21.762 1.000 1 A TYR 90.120 1
ATOM 2777 H HB3 . TYR 189 189 ? A -14.278 54.340 21.665 1.000 1 A TYR 90.120 1
ATOM 2778 H HD1 . TYR 189 189 ? A -13.706 56.621 21.644 1.000 1 A TYR 90.120 1
ATOM 2779 H HD2 . TYR 189 189 ? A -12.067 54.090 24.736 1.000 1 A TYR 90.120 1
ATOM 2780 H HE1 . TYR 189 189 ? A -12.790 58.594 22.802 1.000 1 A TYR 90.120 1
ATOM 2781 H HE2 . TYR 189 189 ? A -11.249 56.072 25.938 1.000 1 A TYR 90.120 1
ATOM 2782 H HH . TYR 189 189 ? A -11.136 58.389 25.956 1.000 1 A TYR 90.120 1
ATOM 2783 N N . PHE 190 190 ? A -15.254 53.230 25.310 1.000 1 A PHE 90.120 1
ATOM 2784 C CA . PHE 190 190 ? A -16.412 53.371 26.192 1.000 1 A PHE 90.120 1
ATOM 2785 C C . PHE 190 190 ? A -16.029 53.870 27.594 1.000 1 A PHE 90.120 1
ATOM 2786 O O . PHE 190 190 ? A -14.914 53.632 28.059 1.000 1 A PHE 90.120 1
ATOM 2787 C CB . PHE 190 190 ? A -17.146 52.022 26.273 1.000 1 A PHE 90.120 1
ATOM 2788 C CG . PHE 190 190 ? A -16.445 50.936 27.070 1.000 1 A PHE 90.120 1
ATOM 2789 C CD1 . PHE 190 190 ? A -15.307 50.285 26.556 1.000 1 A PHE 90.120 1
ATOM 2790 C CD2 . PHE 190 190 ? A -16.943 50.570 28.334 1.000 1 A PHE 90.120 1
ATOM 2791 C CE1 . PHE 190 190 ? A -14.675 49.271 27.293 1.000 1 A PHE 90.120 1
ATOM 2792 C CE2 . PHE 190 190 ? A -16.326 49.539 29.059 1.000 1 A PHE 90.120 1
ATOM 2793 C CZ . PHE 190 190 ? A -15.186 48.900 28.544 1.000 1 A PHE 90.120 1
ATOM 2794 H H . PHE 190 190 ? A -14.385 52.943 25.738 1.000 1 A PHE 90.120 1
ATOM 2795 H HA . PHE 190 190 ? A -17.090 54.103 25.755 1.000 1 A PHE 90.120 1
ATOM 2796 H HB2 . PHE 190 190 ? A -18.120 52.193 26.731 1.000 1 A PHE 90.120 1
ATOM 2797 H HB3 . PHE 190 190 ? A -17.340 51.654 25.265 1.000 1 A PHE 90.120 1
ATOM 2798 H HD1 . PHE 190 190 ? A -14.893 50.575 25.602 1.000 1 A PHE 90.120 1
ATOM 2799 H HD2 . PHE 190 190 ? A -17.804 51.073 28.749 1.000 1 A PHE 90.120 1
ATOM 2800 H HE1 . PHE 190 190 ? A -13.793 48.787 26.901 1.000 1 A PHE 90.120 1
ATOM 2801 H HE2 . PHE 190 190 ? A -16.729 49.243 30.016 1.000 1 A PHE 90.120 1
ATOM 2802 H HZ . PHE 190 190 ? A -14.691 48.125 29.110 1.000 1 A PHE 90.120 1
ATOM 2803 N N . ASN 191 191 ? A -16.969 54.546 28.268 1.000 1 A ASN 86.690 1
ATOM 2804 C CA . ASN 191 191 ? A -16.765 55.098 29.617 1.000 1 A ASN 86.690 1
ATOM 2805 C C . ASN 191 191 ? A -17.532 54.343 30.718 1.000 1 A ASN 86.690 1
ATOM 2806 O O . ASN 191 191 ? A -16.981 54.041 31.773 1.000 1 A ASN 86.690 1
ATOM 2807 C CB . ASN 191 191 ? A -17.115 56.599 29.616 1.000 1 A ASN 86.690 1
ATOM 2808 C CG . ASN 191 191 ? A -16.578 57.294 30.861 1.000 1 A ASN 86.690 1
ATOM 2809 O OD1 . ASN 191 191 ? A -15.559 56.928 31.415 1.000 1 A ASN 86.690 1
ATOM 2810 N ND2 . ASN 191 191 ? A -17.193 58.348 31.333 1.000 1 A ASN 86.690 1
ATOM 2811 H H . ASN 191 191 ? A -17.863 54.674 27.816 1.000 1 A ASN 86.690 1
ATOM 2812 H HA . ASN 191 191 ? A -15.710 55.005 29.872 1.000 1 A ASN 86.690 1
ATOM 2813 H HB2 . ASN 191 191 ? A -16.656 57.078 28.751 1.000 1 A ASN 86.690 1
ATOM 2814 H HB3 . ASN 191 191 ? A -18.196 56.731 29.559 1.000 1 A ASN 86.690 1
ATOM 2815 H HD21 . ASN 191 191 ? A -16.668 58.825 32.052 1.000 1 A ASN 86.690 1
ATOM 2816 H HD22 . ASN 191 191 ? A -18.037 58.728 30.929 1.000 1 A ASN 86.690 1
ATOM 2817 N N . ALA 192 192 ? A -18.805 54.013 30.485 1.000 1 A ALA 82.250 1
ATOM 2818 C CA . ALA 192 192 ? A -19.651 53.326 31.463 1.000 1 A ALA 82.250 1
ATOM 2819 C C . ALA 192 192 ? A -20.606 52.326 30.795 1.000 1 A ALA 82.250 1
ATOM 2820 O O . ALA 192 192 ? A -20.902 52.432 29.606 1.000 1 A ALA 82.250 1
ATOM 2821 C CB . ALA 192 192 ? A -20.413 54.370 32.290 1.000 1 A ALA 82.250 1
ATOM 2822 H H . ALA 192 192 ? A -19.222 54.267 29.601 1.000 1 A ALA 82.250 1
ATOM 2823 H HA . ALA 192 192 ? A -19.013 52.759 32.141 1.000 1 A ALA 82.250 1
ATOM 2824 H HB1 . ALA 192 192 ? A -21.122 54.903 31.657 1.000 1 A ALA 82.250 1
ATOM 2825 H HB2 . ALA 192 192 ? A -20.958 53.879 33.098 1.000 1 A ALA 82.250 1
ATOM 2826 H HB3 . ALA 192 192 ? A -19.712 55.082 32.723 1.000 1 A ALA 82.250 1
ATOM 2827 N N . GLY 193 193 ? A -21.106 51.361 31.572 1.000 1 A GLY 76.500 1
ATOM 2828 C CA . GLY 193 193 ? A -21.984 50.286 31.086 1.000 1 A GLY 76.500 1
ATOM 2829 C C . GLY 193 193 ? A -21.266 48.984 30.707 1.000 1 A GLY 76.500 1
ATOM 2830 O O . GLY 193 193 ? A -21.886 48.111 30.110 1.000 1 A GLY 76.500 1
ATOM 2831 H H . GLY 193 193 ? A -20.856 51.360 32.551 1.000 1 A GLY 76.500 1
ATOM 2832 H HA2 . GLY 193 193 ? A -22.541 50.627 30.213 1.000 1 A GLY 76.500 1
ATOM 2833 H HA3 . GLY 193 193 ? A -22.704 50.044 31.867 1.000 1 A GLY 76.500 1
ATOM 2834 N N . GLY 194 194 ? A -19.980 48.842 31.047 1.000 1 A GLY 77.250 1
ATOM 2835 C CA . GLY 194 194 ? A -19.250 47.576 30.938 1.000 1 A GLY 77.250 1
ATOM 2836 C C . GLY 194 194 ? A -19.665 46.525 31.992 1.000 1 A GLY 77.250 1
ATOM 2837 O O . GLY 194 194 ? A -20.540 46.788 32.818 1.000 1 A GLY 77.250 1
ATOM 2838 H H . GLY 194 194 ? A -19.523 49.607 31.523 1.000 1 A GLY 77.250 1
ATOM 2839 H HA2 . GLY 194 194 ? A -19.415 47.155 29.946 1.000 1 A GLY 77.250 1
ATOM 2840 H HA3 . GLY 194 194 ? A -18.186 47.782 31.052 1.000 1 A GLY 77.250 1
ATOM 2841 N N . PRO 195 195 ? A -19.016 45.345 32.010 1.000 1 A PRO 85.440 1
ATOM 2842 C CA . PRO 195 195 ? A -17.804 45.034 31.258 1.000 1 A PRO 85.440 1
ATOM 2843 C C . PRO 195 195 ? A -18.046 44.662 29.786 1.000 1 A PRO 85.440 1
ATOM 2844 O O . PRO 195 195 ? A -18.927 43.864 29.473 1.000 1 A PRO 85.440 1
ATOM 2845 C CB . PRO 195 195 ? A -17.136 43.890 32.025 1.000 1 A PRO 85.440 1
ATOM 2846 C CG . PRO 195 195 ? A -18.317 43.157 32.659 1.000 1 A PRO 85.440 1
ATOM 2847 C CD . PRO 195 195 ? A -19.298 44.288 32.971 1.000 1 A PRO 85.440 1
ATOM 2848 H HA . PRO 195 195 ? A -17.144 45.901 31.295 1.000 1 A PRO 85.440 1
ATOM 2849 H HB2 . PRO 195 195 ? A -16.495 44.299 32.806 1.000 1 A PRO 85.440 1
ATOM 2850 H HB3 . PRO 195 195 ? A -16.565 43.237 31.364 1.000 1 A PRO 85.440 1
ATOM 2851 H HG2 . PRO 195 195 ? A -18.024 42.617 33.559 1.000 1 A PRO 85.440 1
ATOM 2852 H HG3 . PRO 195 195 ? A -18.762 42.477 31.932 1.000 1 A PRO 85.440 1
ATOM 2853 H HD2 . PRO 195 195 ? A -20.326 43.938 32.876 1.000 1 A PRO 85.440 1
ATOM 2854 H HD3 . PRO 195 195 ? A -19.123 44.661 33.980 1.000 1 A PRO 85.440 1
ATOM 2855 N N . ILE 196 196 ? A -17.199 45.180 28.891 1.000 1 A ILE 87.620 1
ATOM 2856 C CA . ILE 196 196 ? A -17.033 44.635 27.538 1.000 1 A ILE 87.620 1
ATOM 2857 C C . ILE 196 196 ? A -16.201 43.359 27.650 1.000 1 A ILE 87.620 1
ATOM 2858 O O . ILE 196 196 ? A -15.103 43.380 28.206 1.000 1 A ILE 87.620 1
ATOM 2859 C CB . ILE 196 196 ? A -16.353 45.648 26.585 1.000 1 A ILE 87.620 1
ATOM 2860 C CG1 . ILE 196 196 ? A -17.209 46.907 26.322 1.000 1 A ILE 87.620 1
ATOM 2861 C CG2 . ILE 196 196 ? A -15.962 44.992 25.244 1.000 1 A ILE 87.620 1
ATOM 2862 C CD1 . ILE 196 196 ? A -18.537 46.669 25.592 1.000 1 A ILE 87.620 1
ATOM 2863 H H . ILE 196 196 ? A -16.453 45.762 29.244 1.000 1 A ILE 87.620 1
ATOM 2864 H HA . ILE 196 196 ? A -18.011 44.377 27.131 1.000 1 A ILE 87.620 1
ATOM 2865 H HB . ILE 196 196 ? A -15.430 45.984 27.058 1.000 1 A ILE 87.620 1
ATOM 2866 H HG12 . ILE 196 196 ? A -16.617 47.601 25.726 1.000 1 A ILE 87.620 1
ATOM 2867 H HG13 . ILE 196 196 ? A -17.424 47.401 27.270 1.000 1 A ILE 87.620 1
ATOM 2868 H HG21 . ILE 196 196 ? A -15.605 45.752 24.549 1.000 1 A ILE 87.620 1
ATOM 2869 H HG22 . ILE 196 196 ? A -16.810 44.467 24.804 1.000 1 A ILE 87.620 1
ATOM 2870 H HG23 . ILE 196 196 ? A -15.147 44.283 25.393 1.000 1 A ILE 87.620 1
ATOM 2871 H HD11 . ILE 196 196 ? A -18.956 47.633 25.306 1.000 1 A ILE 87.620 1
ATOM 2872 H HD12 . ILE 196 196 ? A -19.233 46.161 26.259 1.000 1 A ILE 87.620 1
ATOM 2873 H HD13 . ILE 196 196 ? A -18.393 46.084 24.684 1.000 1 A ILE 87.620 1
ATOM 2874 N N . THR 197 197 ? A -16.703 42.254 27.104 1.000 1 A THR 88.440 1
ATOM 2875 C CA . THR 197 197 ? A -15.979 40.979 27.027 1.000 1 A THR 88.440 1
ATOM 2876 C C . THR 197 197 ? A -15.422 40.776 25.622 1.000 1 A THR 88.440 1
ATOM 2877 O O . THR 197 197 ? A -16.175 40.695 24.654 1.000 1 A THR 88.440 1
ATOM 2878 C CB . THR 197 197 ? A -16.872 39.808 27.449 1.000 1 A THR 88.440 1
ATOM 2879 O OG1 . THR 197 197 ? A -17.384 40.049 28.739 1.000 1 A THR 88.440 1
ATOM 2880 C CG2 . THR 197 197 ? A -16.112 38.484 27.512 1.000 1 A THR 88.440 1
ATOM 2881 H H . THR 197 197 ? A -17.604 42.324 26.653 1.000 1 A THR 88.440 1
ATOM 2882 H HA . THR 197 197 ? A -15.141 40.997 27.724 1.000 1 A THR 88.440 1
ATOM 2883 H HB . THR 197 197 ? A -17.705 39.710 26.753 1.000 1 A THR 88.440 1
ATOM 2884 H HG1 . THR 197 197 ? A -17.819 40.905 28.729 1.000 1 A THR 88.440 1
ATOM 2885 H HG21 . THR 197 197 ? A -15.771 38.203 26.516 1.000 1 A THR 88.440 1
ATOM 2886 H HG22 . THR 197 197 ? A -15.254 38.583 28.176 1.000 1 A THR 88.440 1
ATOM 2887 H HG23 . THR 197 197 ? A -16.771 37.705 27.894 1.000 1 A THR 88.440 1
ATOM 2888 N N . TYR 198 198 ? A -14.100 40.670 25.522 1.000 1 A TYR 89.380 1
ATOM 2889 C CA . TYR 198 198 ? A -13.352 40.321 24.321 1.000 1 A TYR 89.380 1
ATOM 2890 C C . TYR 198 198 ? A -13.164 38.802 24.269 1.000 1 A TYR 89.380 1
ATOM 2891 O O . TYR 198 198 ? A -12.495 38.225 25.130 1.000 1 A TYR 89.380 1
ATOM 2892 C CB . TYR 198 198 ? A -11.981 41.017 24.339 1.000 1 A TYR 89.380 1
ATOM 2893 C CG . TYR 198 198 ? A -12.007 42.533 24.328 1.000 1 A TYR 89.380 1
ATOM 2894 C CD1 . TYR 198 198 ? A -11.772 43.236 23.131 1.000 1 A TYR 89.380 1
ATOM 2895 C CD2 . TYR 198 198 ? A -12.211 43.246 25.527 1.000 1 A TYR 89.380 1
ATOM 2896 C CE1 . TYR 198 198 ? A -11.731 44.644 23.135 1.000 1 A TYR 89.380 1
ATOM 2897 C CE2 . TYR 198 198 ? A -12.179 44.654 25.526 1.000 1 A TYR 89.380 1
ATOM 2898 C CZ . TYR 198 198 ? A -11.926 45.360 24.333 1.000 1 A TYR 89.380 1
ATOM 2899 O OH . TYR 198 198 ? A -11.826 46.716 24.342 1.000 1 A TYR 89.380 1
ATOM 2900 H H . TYR 198 198 ? A -13.566 40.716 26.378 1.000 1 A TYR 89.380 1
ATOM 2901 H HA . TYR 198 198 ? A -13.896 40.653 23.437 1.000 1 A TYR 89.380 1
ATOM 2902 H HB2 . TYR 198 198 ? A -11.434 40.697 25.225 1.000 1 A TYR 89.380 1
ATOM 2903 H HB3 . TYR 198 198 ? A -11.413 40.674 23.474 1.000 1 A TYR 89.380 1
ATOM 2904 H HD1 . TYR 198 198 ? A -11.606 42.706 22.205 1.000 1 A TYR 89.380 1
ATOM 2905 H HD2 . TYR 198 198 ? A -12.390 42.719 26.452 1.000 1 A TYR 89.380 1
ATOM 2906 H HE1 . TYR 198 198 ? A -11.511 45.186 22.227 1.000 1 A TYR 89.380 1
ATOM 2907 H HE2 . TYR 198 198 ? A -12.349 45.207 26.438 1.000 1 A TYR 89.380 1
ATOM 2908 H HH . TYR 198 198 ? A -11.635 47.053 25.220 1.000 1 A TYR 89.380 1
ATOM 2909 N N . LYS 199 199 ? A -13.728 38.158 23.246 1.000 1 A LYS 89.120 1
ATOM 2910 C CA . LYS 199 199 ? A -13.546 36.737 22.931 1.000 1 A LYS 89.120 1
ATOM 2911 C C . LYS 199 199 ? A -12.667 36.633 21.690 1.000 1 A LYS 89.120 1
ATOM 2912 O O . LYS 199 199 ? A -13.137 36.895 20.584 1.000 1 A LYS 89.120 1
ATOM 2913 C CB . LYS 199 199 ? A -14.910 36.061 22.711 1.000 1 A LYS 89.120 1
ATOM 2914 C CG . LYS 199 199 ? A -15.843 36.152 23.928 1.000 1 A LYS 89.120 1
ATOM 2915 C CD . LYS 199 199 ? A -17.180 35.464 23.627 1.000 1 A LYS 89.120 1
ATOM 2916 C CE . LYS 199 199 ? A -18.143 35.632 24.807 1.000 1 A LYS 89.120 1
ATOM 2917 N NZ . LYS 199 199 ? A -19.447 34.976 24.541 1.000 1 A LYS 89.120 1
ATOM 2918 H H . LYS 199 199 ? A -14.291 38.708 22.613 1.000 1 A LYS 89.120 1
ATOM 2919 H HA . LYS 199 199 ? A -13.037 36.229 23.750 1.000 1 A LYS 89.120 1
ATOM 2920 H HB2 . LYS 199 199 ? A -14.743 35.011 22.469 1.000 1 A LYS 89.120 1
ATOM 2921 H HB3 . LYS 199 199 ? A -15.403 36.529 21.859 1.000 1 A LYS 89.120 1
ATOM 2922 H HG2 . LYS 199 199 ? A -16.034 37.198 24.166 1.000 1 A LYS 89.120 1
ATOM 2923 H HG3 . LYS 199 199 ? A -15.371 35.672 24.786 1.000 1 A LYS 89.120 1
ATOM 2924 H HD2 . LYS 199 199 ? A -17.005 34.405 23.440 1.000 1 A LYS 89.120 1
ATOM 2925 H HD3 . LYS 199 199 ? A -17.620 35.913 22.736 1.000 1 A LYS 89.120 1
ATOM 2926 H HE2 . LYS 199 199 ? A -17.682 35.200 25.695 1.000 1 A LYS 89.120 1
ATOM 2927 H HE3 . LYS 199 199 ? A -18.292 36.696 24.987 1.000 1 A LYS 89.120 1
ATOM 2928 H HZ1 . LYS 199 199 ? A -20.051 35.044 25.347 1.000 1 A LYS 89.120 1
ATOM 2929 H HZ2 . LYS 199 199 ? A -19.919 35.410 23.760 1.000 1 A LYS 89.120 1
ATOM 2930 H HZ3 . LYS 199 199 ? A -19.326 33.997 24.321 1.000 1 A LYS 89.120 1
ATOM 2931 N N . VAL 200 200 ? A -11.397 36.286 21.873 1.000 1 A VAL 89.310 1
ATOM 2932 C CA . VAL 200 200 ? A -10.475 35.982 20.771 1.000 1 A VAL 89.310 1
ATOM 2933 C C . VAL 200 200 ? A -10.760 34.560 20.305 1.000 1 A VAL 89.310 1
ATOM 2934 O O . VAL 200 200 ? A -10.861 33.649 21.131 1.000 1 A VAL 89.310 1
ATOM 2935 C CB . VAL 200 200 ? A -9.001 36.126 21.193 1.000 1 A VAL 89.310 1
ATOM 2936 C CG1 . VAL 200 200 ? A -8.062 35.963 19.994 1.000 1 A VAL 89.310 1
ATOM 2937 C CG2 . VAL 200 200 ? A -8.712 37.496 21.824 1.000 1 A VAL 89.310 1
ATOM 2938 H H . VAL 200 200 ? A -11.117 36.023 22.807 1.000 1 A VAL 89.310 1
ATOM 2939 H HA . VAL 200 200 ? A -10.663 36.667 19.943 1.000 1 A VAL 89.310 1
ATOM 2940 H HB . VAL 200 200 ? A -8.765 35.352 21.923 1.000 1 A VAL 89.310 1
ATOM 2941 H HG11 . VAL 200 200 ? A -8.170 34.972 19.553 1.000 1 A VAL 89.310 1
ATOM 2942 H HG12 . VAL 200 200 ? A -8.292 36.718 19.243 1.000 1 A VAL 89.310 1
ATOM 2943 H HG13 . VAL 200 200 ? A -7.026 36.081 20.311 1.000 1 A VAL 89.310 1
ATOM 2944 H HG21 . VAL 200 200 ? A -7.651 37.578 22.063 1.000 1 A VAL 89.310 1
ATOM 2945 H HG22 . VAL 200 200 ? A -9.279 37.615 22.746 1.000 1 A VAL 89.310 1
ATOM 2946 H HG23 . VAL 200 200 ? A -8.983 38.289 21.127 1.000 1 A VAL 89.310 1
ATOM 2947 N N . MET 201 201 ? A -10.899 34.364 18.998 1.000 1 A MET 88.880 1
ATOM 2948 C CA . MET 201 201 ? A -11.276 33.089 18.400 1.000 1 A MET 88.880 1
ATOM 2949 C C . MET 201 201 ? A -10.330 32.682 17.270 1.000 1 A MET 88.880 1
ATOM 2950 O O . MET 201 201 ? A -9.816 33.512 16.519 1.000 1 A MET 88.880 1
ATOM 2951 C CB . MET 201 201 ? A -12.712 33.150 17.871 1.000 1 A MET 88.880 1
ATOM 2952 C CG . MET 201 201 ? A -13.787 33.296 18.953 1.000 1 A MET 88.880 1
ATOM 2953 S SD . MET 201 201 ? A -15.414 33.795 18.332 1.000 1 A MET 88.880 1
ATOM 2954 C CE . MET 201 201 ? A -15.073 35.551 18.064 1.000 1 A MET 88.880 1
ATOM 2955 H H . MET 201 201 ? A -10.802 35.147 18.367 1.000 1 A MET 88.880 1
ATOM 2956 H HA . MET 201 201 ? A -11.228 32.312 19.162 1.000 1 A MET 88.880 1
ATOM 2957 H HB2 . MET 201 201 ? A -12.907 32.221 17.336 1.000 1 A MET 88.880 1
ATOM 2958 H HB3 . MET 201 201 ? A -12.784 33.982 17.170 1.000 1 A MET 88.880 1
ATOM 2959 H HG2 . MET 201 201 ? A -13.470 34.021 19.702 1.000 1 A MET 88.880 1
ATOM 2960 H HG3 . MET 201 201 ? A -13.905 32.325 19.435 1.000 1 A MET 88.880 1
ATOM 2961 H HE1 . MET 201 201 ? A -15.925 36.026 17.578 1.000 1 A MET 88.880 1
ATOM 2962 H HE2 . MET 201 201 ? A -14.896 36.030 19.027 1.000 1 A MET 88.880 1
ATOM 2963 H HE3 . MET 201 201 ? A -14.193 35.674 17.433 1.000 1 A MET 88.880 1
ATOM 2964 N N . ARG 202 202 ? A -10.150 31.369 17.130 1.000 1 A ARG 86.690 1
ATOM 2965 C CA . ARG 202 202 ? A -9.417 30.728 16.035 1.000 1 A ARG 86.690 1
ATOM 2966 C C . ARG 202 202 ? A -10.409 30.054 15.095 1.000 1 A ARG 86.690 1
ATOM 2967 O O . ARG 202 202 ? A -11.355 29.424 15.567 1.000 1 A ARG 86.690 1
ATOM 2968 C CB . ARG 202 202 ? A -8.422 29.726 16.635 1.000 1 A ARG 86.690 1
ATOM 2969 C CG . ARG 202 202 ? A -7.491 29.107 15.581 1.000 1 A ARG 86.690 1
ATOM 2970 C CD . ARG 202 202 ? A -6.628 27.985 16.169 1.000 1 A ARG 86.690 1
ATOM 2971 N NE . ARG 202 202 ? A -7.445 26.803 16.521 1.000 1 A ARG 86.690 1
ATOM 2972 C CZ . ARG 202 202 ? A -7.215 25.541 16.202 1.000 1 A ARG 86.690 1
ATOM 2973 N NH1 . ARG 202 202 ? A -6.164 25.169 15.526 1.000 1 A ARG 86.690 1
ATOM 2974 N NH2 . ARG 202 202 ? A -8.053 24.610 16.563 1.000 1 A ARG 86.690 1
ATOM 2975 H H . ARG 202 202 ? A -10.671 30.770 17.754 1.000 1 A ARG 86.690 1
ATOM 2976 H HA . ARG 202 202 ? A -8.869 31.480 15.467 1.000 1 A ARG 86.690 1
ATOM 2977 H HB2 . ARG 202 202 ? A -7.808 30.240 17.374 1.000 1 A ARG 86.690 1
ATOM 2978 H HB3 . ARG 202 202 ? A -8.986 28.942 17.140 1.000 1 A ARG 86.690 1
ATOM 2979 H HG2 . ARG 202 202 ? A -8.067 28.696 14.752 1.000 1 A ARG 86.690 1
ATOM 2980 H HG3 . ARG 202 202 ? A -6.839 29.888 15.188 1.000 1 A ARG 86.690 1
ATOM 2981 H HD2 . ARG 202 202 ? A -6.115 28.357 17.056 1.000 1 A ARG 86.690 1
ATOM 2982 H HD3 . ARG 202 202 ? A -5.875 27.728 15.425 1.000 1 A ARG 86.690 1
ATOM 2983 H HE . ARG 202 202 ? A -8.316 26.996 16.996 1.000 1 A ARG 86.690 1
ATOM 2984 H HH11 . ARG 202 202 ? A -5.544 25.885 15.176 1.000 1 A ARG 86.690 1
ATOM 2985 H HH12 . ARG 202 202 ? A -6.032 24.205 15.254 1.000 1 A ARG 86.690 1
ATOM 2986 H HH21 . ARG 202 202 ? A -7.898 23.656 16.271 1.000 1 A ARG 86.690 1
ATOM 2987 H HH22 . ARG 202 202 ? A -8.909 24.866 17.033 1.000 1 A ARG 86.690 1
ATOM 2988 N N . GLU 203 203 ? A -10.172 30.145 13.792 1.000 1 A GLU 85.810 1
ATOM 2989 C CA . GLU 203 203 ? A -10.955 29.399 12.808 1.000 1 A GLU 85.810 1
ATOM 2990 C C . GLU 203 203 ? A -10.741 27.883 12.966 1.000 1 A GLU 85.810 1
ATOM 2991 O O . GLU 203 203 ? A -9.622 27.398 13.165 1.000 1 A GLU 85.810 1
ATOM 2992 C CB . GLU 203 203 ? A -10.619 29.894 11.397 1.000 1 A GLU 85.810 1
ATOM 2993 C CG . GLU 203 203 ? A -11.574 29.311 10.346 1.000 1 A GLU 85.810 1
ATOM 2994 C CD . GLU 203 203 ? A -11.400 29.930 8.952 1.000 1 A GLU 85.810 1
ATOM 2995 O OE1 . GLU 203 203 ? A -12.135 29.455 8.053 1.000 1 A GLU 85.810 1
ATOM 2996 O OE2 . GLU 203 203 ? A -10.566 30.856 8.806 1.000 1 A GLU 85.810 1
ATOM 2997 H H . GLU 203 203 ? A -9.379 30.673 13.457 1.000 1 A GLU 85.810 1
ATOM 2998 H HA . GLU 203 203 ? A -12.010 29.611 12.982 1.000 1 A GLU 85.810 1
ATOM 2999 H HB2 . GLU 203 203 ? A -9.590 29.632 11.151 1.000 1 A GLU 85.810 1
ATOM 3000 H HB3 . GLU 203 203 ? A -10.720 30.979 11.391 1.000 1 A GLU 85.810 1
ATOM 3001 H HG2 . GLU 203 203 ? A -11.413 28.235 10.281 1.000 1 A GLU 85.810 1
ATOM 3002 H HG3 . GLU 203 203 ? A -12.599 29.479 10.678 1.000 1 A GLU 85.810 1
ATOM 3003 N N . VAL 204 204 ? A -11.834 27.128 12.905 1.000 1 A VAL 81.500 1
ATOM 3004 C CA . VAL 204 204 ? A -11.867 25.663 12.927 1.000 1 A VAL 81.500 1
ATOM 3005 C C . VAL 204 204 ? A -12.917 25.220 11.906 1.000 1 A VAL 81.500 1
ATOM 3006 O O . VAL 204 204 ? A -13.941 25.876 11.732 1.000 1 A VAL 81.500 1
ATOM 3007 C CB . VAL 204 204 ? A -12.180 25.113 14.343 1.000 1 A VAL 81.500 1
ATOM 3008 C CG1 . VAL 204 204 ? A -11.881 23.610 14.452 1.000 1 A VAL 81.500 1
ATOM 3009 C CG2 . VAL 204 204 ? A -11.338 25.771 15.449 1.000 1 A VAL 81.500 1
ATOM 3010 H H . VAL 204 204 ? A -12.718 27.593 12.757 1.000 1 A VAL 81.500 1
ATOM 3011 H HA . VAL 204 204 ? A -10.894 25.288 12.612 1.000 1 A VAL 81.500 1
ATOM 3012 H HB . VAL 204 204 ? A -13.233 25.279 14.570 1.000 1 A VAL 81.500 1
ATOM 3013 H HG11 . VAL 204 204 ? A -12.153 23.245 15.442 1.000 1 A VAL 81.500 1
ATOM 3014 H HG12 . VAL 204 204 ? A -12.467 23.048 13.724 1.000 1 A VAL 81.500 1
ATOM 3015 H HG13 . VAL 204 204 ? A -10.823 23.417 14.270 1.000 1 A VAL 81.500 1
ATOM 3016 H HG21 . VAL 204 204 ? A -10.281 25.717 15.186 1.000 1 A VAL 81.500 1
ATOM 3017 H HG22 . VAL 204 204 ? A -11.519 25.278 16.404 1.000 1 A VAL 81.500 1
ATOM 3018 H HG23 . VAL 204 204 ? A -11.627 26.817 15.546 1.000 1 A VAL 81.500 1
ATOM 3019 N N . LYS 205 205 ? A -12.698 24.096 11.219 1.000 1 A LYS 83.560 1
ATOM 3020 C CA . LYS 205 205 ? A -13.773 23.470 10.431 1.000 1 A LYS 83.560 1
ATOM 3021 C C . LYS 205 205 ? A -14.863 22.958 11.378 1.000 1 A LYS 83.560 1
ATOM 3022 O O . LYS 205 205 ? A -14.564 22.599 12.519 1.000 1 A LYS 83.560 1
ATOM 3023 C CB . LYS 205 205 ? A -13.220 22.356 9.529 1.000 1 A LYS 83.560 1
ATOM 3024 C CG . LYS 205 205 ? A -12.258 22.900 8.461 1.000 1 A LYS 83.560 1
ATOM 3025 C CD . LYS 205 205 ? A -11.748 21.769 7.559 1.000 1 A LYS 83.560 1
ATOM 3026 C CE . LYS 205 205 ? A -10.779 22.327 6.509 1.000 1 A LYS 83.560 1
ATOM 3027 N NZ . LYS 205 205 ? A -10.274 21.260 5.608 1.000 1 A LYS 83.560 1
ATOM 3028 H H . LYS 205 205 ? A -11.856 23.570 11.406 1.000 1 A LYS 83.560 1
ATOM 3029 H HA . LYS 205 205 ? A -14.241 24.227 9.802 1.000 1 A LYS 83.560 1
ATOM 3030 H HB2 . LYS 205 205 ? A -12.699 21.618 10.138 1.000 1 A LYS 83.560 1
ATOM 3031 H HB3 . LYS 205 205 ? A -14.055 21.864 9.030 1.000 1 A LYS 83.560 1
ATOM 3032 H HG2 . LYS 205 205 ? A -11.406 23.379 8.944 1.000 1 A LYS 83.560 1
ATOM 3033 H HG3 . LYS 205 205 ? A -12.780 23.639 7.852 1.000 1 A LYS 83.560 1
ATOM 3034 H HD2 . LYS 205 205 ? A -11.239 21.025 8.171 1.000 1 A LYS 83.560 1
ATOM 3035 H HD3 . LYS 205 205 ? A -12.597 21.300 7.063 1.000 1 A LYS 83.560 1
ATOM 3036 H HE2 . LYS 205 205 ? A -9.948 22.811 7.023 1.000 1 A LYS 83.560 1
ATOM 3037 H HE3 . LYS 205 205 ? A -11.298 23.091 5.930 1.000 1 A LYS 83.560 1
ATOM 3038 H HZ1 . LYS 205 205 ? A -9.642 21.644 4.920 1.000 1 A LYS 83.560 1
ATOM 3039 H HZ2 . LYS 205 205 ? A -9.782 20.550 6.132 1.000 1 A LYS 83.560 1
ATOM 3040 H HZ3 . LYS 205 205 ? A -11.039 20.817 5.120 1.000 1 A LYS 83.560 1
ATOM 3041 N N . ALA 206 206 ? A -16.105 22.880 10.919 1.000 1 A ALA 86.190 1
ATOM 3042 C CA . ALA 206 206 ? A -17.171 22.239 11.677 1.000 1 A ALA 86.190 1
ATOM 3043 C C . ALA 206 206 ? A -18.074 21.394 10.783 1.000 1 A ALA 86.190 1
ATOM 3044 O O . ALA 206 206 ? A -18.315 21.719 9.619 1.000 1 A ALA 86.190 1
ATOM 3045 C CB . ALA 206 206 ? A -17.963 23.290 12.457 1.000 1 A ALA 86.190 1
ATOM 3046 H H . ALA 206 206 ? A -16.320 23.203 9.986 1.000 1 A ALA 86.190 1
ATOM 3047 H HA . ALA 206 206 ? A -16.732 21.557 12.405 1.000 1 A ALA 86.190 1
ATOM 3048 H HB1 . ALA 206 206 ? A -18.423 23.999 11.769 1.000 1 A ALA 86.190 1
ATOM 3049 H HB2 . ALA 206 206 ? A -18.740 22.795 13.038 1.000 1 A ALA 86.190 1
ATOM 3050 H HB3 . ALA 206 206 ? A -17.295 23.811 13.143 1.000 1 A ALA 86.190 1
ATOM 3051 N N . LEU 207 207 ? A -18.588 20.317 11.365 1.000 1 A LEU 87.560 1
ATOM 3052 C CA . LEU 207 207 ? A -19.667 19.529 10.805 1.000 1 A LEU 87.560 1
ATOM 3053 C C . LEU 207 207 ? A -20.988 20.072 11.363 1.000 1 A LEU 87.560 1
ATOM 3054 O O . LEU 207 207 ? A -21.249 19.951 12.560 1.000 1 A LEU 87.560 1
ATOM 3055 C CB . LEU 207 207 ? A -19.431 18.055 11.164 1.000 1 A LEU 87.560 1
ATOM 3056 C CG . LEU 207 207 ? A -20.322 17.135 10.317 1.000 1 A LEU 87.560 1
ATOM 3057 C CD1 . LEU 207 207 ? A -19.674 16.846 8.966 1.000 1 A LEU 87.560 1
ATOM 3058 C CD2 . LEU 207 207 ? A -20.583 15.825 11.049 1.000 1 A LEU 87.560 1
ATOM 3059 H H . LEU 207 207 ? A -18.346 20.139 12.329 1.000 1 A LEU 87.560 1
ATOM 3060 H HA . LEU 207 207 ? A -19.667 19.635 9.720 1.000 1 A LEU 87.560 1
ATOM 3061 H HB2 . LEU 207 207 ? A -18.386 17.791 10.999 1.000 1 A LEU 87.560 1
ATOM 3062 H HB3 . LEU 207 207 ? A -19.647 17.911 12.222 1.000 1 A LEU 87.560 1
ATOM 3063 H HG . LEU 207 207 ? A -21.279 17.622 10.132 1.000 1 A LEU 87.560 1
ATOM 3064 H HD11 . LEU 207 207 ? A -20.312 16.183 8.381 1.000 1 A LEU 87.560 1
ATOM 3065 H HD12 . LEU 207 207 ? A -18.700 16.379 9.110 1.000 1 A LEU 87.560 1
ATOM 3066 H HD13 . LEU 207 207 ? A -19.538 17.776 8.413 1.000 1 A LEU 87.560 1
ATOM 3067 H HD21 . LEU 207 207 ? A -19.645 15.293 11.209 1.000 1 A LEU 87.560 1
ATOM 3068 H HD22 . LEU 207 207 ? A -21.253 15.208 10.450 1.000 1 A LEU 87.560 1
ATOM 3069 H HD23 . LEU 207 207 ? A -21.055 16.023 12.011 1.000 1 A LEU 87.560 1
ATOM 3070 N N . ALA 208 208 ? A -21.806 20.687 10.514 1.000 1 A ALA 87.120 1
ATOM 3071 C CA . ALA 208 208 ? A -23.090 21.262 10.905 1.000 1 A ALA 87.120 1
ATOM 3072 C C . ALA 208 208 ? A -24.251 20.421 10.358 1.000 1 A ALA 87.120 1
ATOM 3073 O O . ALA 208 208 ? A -24.242 20.026 9.191 1.000 1 A ALA 87.120 1
ATOM 3074 C CB . ALA 208 208 ? A -23.130 22.728 10.460 1.000 1 A ALA 87.120 1
ATOM 3075 H H . ALA 208 208 ? A -21.547 20.726 9.539 1.000 1 A ALA 87.120 1
ATOM 3076 H HA . ALA 208 208 ? A -23.173 21.259 11.992 1.000 1 A ALA 87.120 1
ATOM 3077 H HB1 . ALA 208 208 ? A -22.939 22.793 9.389 1.000 1 A ALA 87.120 1
ATOM 3078 H HB2 . ALA 208 208 ? A -24.107 23.157 10.686 1.000 1 A ALA 87.120 1
ATOM 3079 H HB3 . ALA 208 208 ? A -22.362 23.292 10.990 1.000 1 A ALA 87.120 1
ATOM 3080 N N . TYR 209 209 ? A -25.251 20.146 11.198 1.000 1 A TYR 86.690 1
ATOM 3081 C CA . TYR 209 209 ? A -26.476 19.451 10.805 1.000 1 A TYR 86.690 1
ATOM 3082 C C . TYR 209 209 ? A -27.550 20.460 10.417 1.000 1 A TYR 86.690 1
ATOM 3083 O O . TYR 209 209 ? A -28.012 21.236 11.257 1.000 1 A TYR 86.690 1
ATOM 3084 C CB . TYR 209 209 ? A -26.980 18.538 11.927 1.000 1 A TYR 86.690 1
ATOM 3085 C CG . TYR 209 209 ? A -28.118 17.638 11.491 1.000 1 A TYR 86.690 1
ATOM 3086 C CD1 . TYR 209 209 ? A -29.425 17.866 11.960 1.000 1 A TYR 86.690 1
ATOM 3087 C CD2 . TYR 209 209 ? A -27.864 16.567 10.613 1.000 1 A TYR 86.690 1
ATOM 3088 C CE1 . TYR 209 209 ? A -30.478 17.026 11.554 1.000 1 A TYR 86.690 1
ATOM 3089 C CE2 . TYR 209 209 ? A -28.913 15.723 10.204 1.000 1 A TYR 86.690 1
ATOM 3090 C CZ . TYR 209 209 ? A -30.222 15.955 10.670 1.000 1 A TYR 86.690 1
ATOM 3091 O OH . TYR 209 209 ? A -31.233 15.136 10.281 1.000 1 A TYR 86.690 1
ATOM 3092 H H . TYR 209 209 ? A -25.193 20.506 12.140 1.000 1 A TYR 86.690 1
ATOM 3093 H HA . TYR 209 209 ? A -26.261 18.819 9.943 1.000 1 A TYR 86.690 1
ATOM 3094 H HB2 . TYR 209 209 ? A -26.166 17.896 12.264 1.000 1 A TYR 86.690 1
ATOM 3095 H HB3 . TYR 209 209 ? A -27.290 19.144 12.779 1.000 1 A TYR 86.690 1
ATOM 3096 H HD1 . TYR 209 209 ? A -29.612 18.677 12.648 1.000 1 A TYR 86.690 1
ATOM 3097 H HD2 . TYR 209 209 ? A -26.857 16.388 10.265 1.000 1 A TYR 86.690 1
ATOM 3098 H HE1 . TYR 209 209 ? A -31.476 17.195 11.930 1.000 1 A TYR 86.690 1
ATOM 3099 H HE2 . TYR 209 209 ? A -28.724 14.889 9.544 1.000 1 A TYR 86.690 1
ATOM 3100 H HH . TYR 209 209 ? A -32.064 15.386 10.691 1.000 1 A TYR 86.690 1
ATOM 3101 N N . PHE 210 210 ? A -27.969 20.447 9.156 1.000 1 A PHE 86.620 1
ATOM 3102 C CA . PHE 210 210 ? A -28.973 21.365 8.638 1.000 1 A PHE 86.620 1
ATOM 3103 C C . PHE 210 210 ? A -30.356 20.721 8.536 1.000 1 A PHE 86.620 1
ATOM 3104 O O . PHE 210 210 ? A -30.510 19.601 8.049 1.000 1 A PHE 86.620 1
ATOM 3105 C CB . PHE 210 210 ? A -28.504 21.972 7.314 1.000 1 A PHE 86.620 1
ATOM 3106 C CG . PHE 210 210 ? A -27.378 22.972 7.494 1.000 1 A PHE 86.620 1
ATOM 3107 C CD1 . PHE 210 210 ? A -27.671 24.332 7.718 1.000 1 A PHE 86.620 1
ATOM 3108 C CD2 . PHE 210 210 ? A -26.037 22.554 7.420 1.000 1 A PHE 86.620 1
ATOM 3109 C CE1 . PHE 210 210 ? A -26.631 25.271 7.836 1.000 1 A PHE 86.620 1
ATOM 3110 C CE2 . PHE 210 210 ? A -24.999 23.492 7.528 1.000 1 A PHE 86.620 1
ATOM 3111 C CZ . PHE 210 210 ? A -25.294 24.849 7.740 1.000 1 A PHE 86.620 1
ATOM 3112 H H . PHE 210 210 ? A -27.567 19.768 8.525 1.000 1 A PHE 86.620 1
ATOM 3113 H HA . PHE 210 210 ? A -29.058 22.197 9.338 1.000 1 A PHE 86.620 1
ATOM 3114 H HB2 . PHE 210 210 ? A -28.189 21.177 6.639 1.000 1 A PHE 86.620 1
ATOM 3115 H HB3 . PHE 210 210 ? A -29.344 22.484 6.843 1.000 1 A PHE 86.620 1
ATOM 3116 H HD1 . PHE 210 210 ? A -28.698 24.660 7.777 1.000 1 A PHE 86.620 1
ATOM 3117 H HD2 . PHE 210 210 ? A -25.798 21.510 7.285 1.000 1 A PHE 86.620 1
ATOM 3118 H HE1 . PHE 210 210 ? A -26.856 26.316 7.988 1.000 1 A PHE 86.620 1
ATOM 3119 H HE2 . PHE 210 210 ? A -23.972 23.166 7.448 1.000 1 A PHE 86.620 1
ATOM 3120 H HZ . PHE 210 210 ? A -24.491 25.566 7.827 1.000 1 A PHE 86.620 1
ATOM 3121 N N . VAL 211 211 ? A -31.379 21.476 8.942 1.000 1 A VAL 86.190 1
ATOM 3122 C CA . VAL 211 211 ? A -32.799 21.167 8.728 1.000 1 A VAL 86.190 1
ATOM 3123 C C . VAL 211 211 ? A -33.490 22.414 8.177 1.000 1 A VAL 86.190 1
ATOM 3124 O O . VAL 211 211 ? A -33.471 23.480 8.794 1.000 1 A VAL 86.190 1
ATOM 3125 C CB . VAL 211 211 ? A -33.481 20.667 10.018 1.000 1 A VAL 86.190 1
ATOM 3126 C CG1 . VAL 211 211 ? A -34.942 20.276 9.752 1.000 1 A VAL 86.190 1
ATOM 3127 C CG2 . VAL 211 211 ? A -32.776 19.433 10.596 1.000 1 A VAL 86.190 1
ATOM 3128 H H . VAL 211 211 ? A -31.153 22.346 9.402 1.000 1 A VAL 86.190 1
ATOM 3129 H HA . VAL 211 211 ? A -32.877 20.374 7.985 1.000 1 A VAL 86.190 1
ATOM 3130 H HB . VAL 211 211 ? A -33.465 21.460 10.765 1.000 1 A VAL 86.190 1
ATOM 3131 H HG11 . VAL 211 211 ? A -35.394 19.901 10.670 1.000 1 A VAL 86.190 1
ATOM 3132 H HG12 . VAL 211 211 ? A -34.990 19.501 8.987 1.000 1 A VAL 86.190 1
ATOM 3133 H HG13 . VAL 211 211 ? A -35.513 21.145 9.425 1.000 1 A VAL 86.190 1
ATOM 3134 H HG21 . VAL 211 211 ? A -32.731 18.640 9.849 1.000 1 A VAL 86.190 1
ATOM 3135 H HG22 . VAL 211 211 ? A -33.309 19.076 11.477 1.000 1 A VAL 86.190 1
ATOM 3136 H HG23 . VAL 211 211 ? A -31.760 19.690 10.895 1.000 1 A VAL 86.190 1
ATOM 3137 N N . ASN 212 212 ? A -34.075 22.297 6.985 1.000 1 A ASN 82.620 1
ATOM 3138 C CA . ASN 212 212 ? A -34.734 23.362 6.217 1.000 1 A ASN 82.620 1
ATOM 3139 C C . ASN 212 212 ? A -33.858 24.622 6.013 1.000 1 A ASN 82.620 1
ATOM 3140 O O . ASN 212 212 ? A -34.355 25.752 5.918 1.000 1 A ASN 82.620 1
ATOM 3141 C CB . ASN 212 212 ? A -36.141 23.605 6.796 1.000 1 A ASN 82.620 1
ATOM 3142 C CG . ASN 212 212 ? A -37.014 22.357 6.755 1.000 1 A ASN 82.620 1
ATOM 3143 O OD1 . ASN 212 212 ? A -36.828 21.444 5.965 1.000 1 A ASN 82.620 1
ATOM 3144 N ND2 . ASN 212 212 ? A -38.005 22.271 7.609 1.000 1 A ASN 82.620 1
ATOM 3145 H H . ASN 212 212 ? A -33.989 21.405 6.519 1.000 1 A ASN 82.620 1
ATOM 3146 H HA . ASN 212 212 ? A -34.874 22.964 5.212 1.000 1 A ASN 82.620 1
ATOM 3147 H HB2 . ASN 212 212 ? A -36.644 24.380 6.218 1.000 1 A ASN 82.620 1
ATOM 3148 H HB3 . ASN 212 212 ? A -36.050 23.950 7.826 1.000 1 A ASN 82.620 1
ATOM 3149 H HD21 . ASN 212 212 ? A -38.559 21.427 7.562 1.000 1 A ASN 82.620 1
ATOM 3150 H HD22 . ASN 212 212 ? A -38.164 22.997 8.293 1.000 1 A ASN 82.620 1
ATOM 3151 N N . GLY 213 213 ? A -32.536 24.416 5.945 1.000 1 A GLY 70.940 1
ATOM 3152 C CA . GLY 213 213 ? A -31.518 25.465 5.839 1.000 1 A GLY 70.940 1
ATOM 3153 C C . GLY 213 213 ? A -31.130 26.147 7.154 1.000 1 A GLY 70.940 1
ATOM 3154 O O . GLY 213 213 ? A -30.427 27.150 7.113 1.000 1 A GLY 70.940 1
ATOM 3155 H H . GLY 213 213 ? A -32.214 23.459 5.958 1.000 1 A GLY 70.940 1
ATOM 3156 H HA2 . GLY 213 213 ? A -31.878 26.245 5.168 1.000 1 A GLY 70.940 1
ATOM 3157 H HA3 . GLY 213 213 ? A -30.617 25.030 5.407 1.000 1 A GLY 70.940 1
ATOM 3158 N N . THR 214 214 ? A -31.572 25.635 8.308 1.000 1 A THR 77.380 1
ATOM 3159 C CA . THR 214 214 ? A -31.129 26.089 9.640 1.000 1 A THR 77.380 1
ATOM 3160 C C . THR 214 214 ? A -30.163 25.076 10.244 1.000 1 A THR 77.380 1
ATOM 3161 O O . THR 214 214 ? A -30.447 23.880 10.204 1.000 1 A THR 77.380 1
ATOM 3162 C CB . THR 214 214 ? A -32.302 26.350 10.604 1.000 1 A THR 77.380 1
ATOM 3163 O OG1 . THR 214 214 ? A -33.049 25.189 10.915 1.000 1 A THR 77.380 1
ATOM 3164 C CG2 . THR 214 214 ? A -33.277 27.386 10.045 1.000 1 A THR 77.380 1
ATOM 3165 H H . THR 214 214 ? A -32.156 24.812 8.273 1.000 1 A THR 77.380 1
ATOM 3166 H HA . THR 214 214 ? A -30.591 27.031 9.535 1.000 1 A THR 77.380 1
ATOM 3167 H HB . THR 214 214 ? A -31.893 26.743 11.534 1.000 1 A THR 77.380 1
ATOM 3168 H HG1 . THR 214 214 ? A -33.170 24.670 10.117 1.000 1 A THR 77.380 1
ATOM 3169 H HG21 . THR 214 214 ? A -32.740 28.304 9.804 1.000 1 A THR 77.380 1
ATOM 3170 H HG22 . THR 214 214 ? A -33.766 27.004 9.149 1.000 1 A THR 77.380 1
ATOM 3171 H HG23 . THR 214 214 ? A -34.034 27.608 10.798 1.000 1 A THR 77.380 1
ATOM 3172 N N . ALA 215 215 ? A -29.031 25.529 10.787 1.000 1 A ALA 78.940 1
ATOM 3173 C CA . ALA 215 215 ? A -28.116 24.663 11.529 1.000 1 A ALA 78.940 1
ATOM 3174 C C . ALA 215 215 ? A -28.718 24.350 12.911 1.000 1 A ALA 78.940 1
ATOM 3175 O O . ALA 215 215 ? A -29.000 25.268 13.680 1.000 1 A ALA 78.940 1
ATOM 3176 C CB . ALA 215 215 ? A -26.739 25.335 11.618 1.000 1 A ALA 78.940 1
ATOM 3177 H H . ALA 215 215 ? A -28.846 26.522 10.809 1.000 1 A ALA 78.940 1
ATOM 3178 H HA . ALA 215 215 ? A -27.989 23.728 10.984 1.000 1 A ALA 78.940 1
ATOM 3179 H HB1 . ALA 215 215 ? A -26.831 26.317 12.084 1.000 1 A ALA 78.940 1
ATOM 3180 H HB2 . ALA 215 215 ? A -26.070 24.716 12.215 1.000 1 A ALA 78.940 1
ATOM 3181 H HB3 . ALA 215 215 ? A -26.315 25.446 10.620 1.000 1 A ALA 78.940 1
ATOM 3182 N N . GLN 216 216 ? A -28.946 23.067 13.190 1.000 1 A GLN 82.120 1
ATOM 3183 C CA . GLN 216 216 ? A -29.555 22.554 14.426 1.000 1 A GLN 82.120 1
ATOM 3184 C C . GLN 216 216 ? A -28.514 21.983 15.403 1.000 1 A GLN 82.120 1
ATOM 3185 O O . GLN 216 216 ? A -28.707 22.066 16.610 1.000 1 A GLN 82.120 1
ATOM 3186 C CB . GLN 216 216 ? A -30.574 21.460 14.063 1.000 1 A GLN 82.120 1
ATOM 3187 C CG . GLN 216 216 ? A -31.817 21.971 13.317 1.000 1 A GLN 82.120 1
ATOM 3188 C CD . GLN 216 216 ? A -32.785 22.757 14.197 1.000 1 A GLN 82.120 1
ATOM 3189 O OE1 . GLN 216 216 ? A -33.029 22.447 15.350 1.000 1 A GLN 82.120 1
ATOM 3190 N NE2 . GLN 216 216 ? A -33.426 23.782 13.679 1.000 1 A GLN 82.120 1
ATOM 3191 H H . GLN 216 216 ? A -28.685 22.389 12.489 1.000 1 A GLN 82.120 1
ATOM 3192 H HA . GLN 216 216 ? A -30.074 23.357 14.949 1.000 1 A GLN 82.120 1
ATOM 3193 H HB2 . GLN 216 216 ? A -30.894 20.950 14.972 1.000 1 A GLN 82.120 1
ATOM 3194 H HB3 . GLN 216 216 ? A -30.074 20.724 13.433 1.000 1 A GLN 82.120 1
ATOM 3195 H HG2 . GLN 216 216 ? A -31.514 22.581 12.465 1.000 1 A GLN 82.120 1
ATOM 3196 H HG3 . GLN 216 216 ? A -32.361 21.109 12.932 1.000 1 A GLN 82.120 1
ATOM 3197 H HE21 . GLN 216 216 ? A -34.017 24.286 14.324 1.000 1 A GLN 82.120 1
ATOM 3198 H HE22 . GLN 216 216 ? A -33.208 24.125 12.754 1.000 1 A GLN 82.120 1
ATOM 3199 N N . ASP 217 217 ? A -27.415 21.426 14.887 1.000 1 A ASP 83.000 1
ATOM 3200 C CA . ASP 217 217 ? A -26.266 20.941 15.667 1.000 1 A ASP 83.000 1
ATOM 3201 C C . ASP 217 217 ? A -24.965 21.321 14.938 1.000 1 A ASP 83.000 1
ATOM 3202 O O . ASP 217 217 ? A -24.954 21.435 13.708 1.000 1 A ASP 83.000 1
ATOM 3203 C CB . ASP 217 217 ? A -26.381 19.419 15.910 1.000 1 A ASP 83.000 1
ATOM 3204 C CG . ASP 217 217 ? A -25.386 18.865 16.948 1.000 1 A ASP 83.000 1
ATOM 3205 O OD1 . ASP 217 217 ? A -24.672 19.674 17.582 1.000 1 A ASP 83.000 1
ATOM 3206 O OD2 . ASP 217 217 ? A -25.315 17.623 17.101 1.000 1 A ASP 83.000 1
ATOM 3207 H H . ASP 217 217 ? A -27.301 21.423 13.884 1.000 1 A ASP 83.000 1
ATOM 3208 H HA . ASP 217 217 ? A -26.263 21.437 16.638 1.000 1 A ASP 83.000 1
ATOM 3209 H HB2 . ASP 217 217 ? A -27.389 19.197 16.262 1.000 1 A ASP 83.000 1
ATOM 3210 H HB3 . ASP 217 217 ? A -26.235 18.897 14.964 1.000 1 A ASP 83.000 1
ATOM 3211 N N . VAL 218 218 ? A -23.881 21.546 15.681 1.000 1 A VAL 81.380 1
ATOM 3212 C CA . VAL 218 218 ? A -22.564 21.942 15.162 1.000 1 A VAL 81.380 1
ATOM 3213 C C . VAL 218 218 ? A -21.466 21.255 15.974 1.000 1 A VAL 81.380 1
ATOM 3214 O O . VAL 218 218 ? A -21.247 21.554 17.147 1.000 1 A VAL 81.380 1
ATOM 3215 C CB . VAL 218 218 ? A -22.368 23.476 15.173 1.000 1 A VAL 81.380 1
ATOM 3216 C CG1 . VAL 218 218 ? A -20.994 23.869 14.606 1.000 1 A VAL 81.380 1
ATOM 3217 C CG2 . VAL 218 218 ? A -23.412 24.215 14.321 1.000 1 A VAL 81.380 1
ATOM 3218 H H . VAL 218 218 ? A -23.946 21.286 16.655 1.000 1 A VAL 81.380 1
ATOM 3219 H HA . VAL 218 218 ? A -22.479 21.605 14.129 1.000 1 A VAL 81.380 1
ATOM 3220 H HB . VAL 218 218 ? A -22.443 23.844 16.196 1.000 1 A VAL 81.380 1
ATOM 3221 H HG11 . VAL 218 218 ? A -20.196 23.452 15.221 1.000 1 A VAL 81.380 1
ATOM 3222 H HG12 . VAL 218 218 ? A -20.902 23.507 13.582 1.000 1 A VAL 81.380 1
ATOM 3223 H HG13 . VAL 218 218 ? A -20.889 24.954 14.613 1.000 1 A VAL 81.380 1
ATOM 3224 H HG21 . VAL 218 218 ? A -24.407 24.054 14.735 1.000 1 A VAL 81.380 1
ATOM 3225 H HG22 . VAL 218 218 ? A -23.210 25.286 14.325 1.000 1 A VAL 81.380 1
ATOM 3226 H HG23 . VAL 218 218 ? A -23.390 23.844 13.296 1.000 1 A VAL 81.380 1
ATOM 3227 N N . ILE 219 219 ? A -20.719 20.362 15.325 1.000 1 A ILE 84.880 1
ATOM 3228 C CA . ILE 219 219 ? A -19.584 19.652 15.916 1.000 1 A ILE 84.880 1
ATOM 3229 C C . ILE 219 219 ? A -18.285 20.245 15.364 1.000 1 A ILE 84.880 1
ATOM 3230 O O . ILE 219 219 ? A -18.028 20.210 14.161 1.000 1 A ILE 84.880 1
ATOM 3231 C CB . ILE 219 219 ? A -19.694 18.127 15.689 1.000 1 A ILE 84.880 1
ATOM 3232 C CG1 . ILE 219 219 ? A -21.042 17.576 16.218 1.000 1 A ILE 84.880 1
ATOM 3233 C CG2 . ILE 219 219 ? A -18.508 17.434 16.390 1.000 1 A ILE 84.880 1
ATOM 3234 C CD1 . ILE 219 219 ? A -21.276 16.093 15.912 1.000 1 A ILE 84.880 1
ATOM 3235 H H . ILE 219 219 ? A -20.944 20.170 14.359 1.000 1 A ILE 84.880 1
ATOM 3236 H HA . ILE 219 219 ? A -19.594 19.813 16.994 1.000 1 A ILE 84.880 1
ATOM 3237 H HB . ILE 219 219 ? A -19.635 17.926 14.619 1.000 1 A ILE 84.880 1
ATOM 3238 H HG12 . ILE 219 219 ? A -21.105 17.734 17.294 1.000 1 A ILE 84.880 1
ATOM 3239 H HG13 . ILE 219 219 ? A -21.865 18.120 15.754 1.000 1 A ILE 84.880 1
ATOM 3240 H HG21 . ILE 219 219 ? A -18.517 17.658 17.457 1.000 1 A ILE 84.880 1
ATOM 3241 H HG22 . ILE 219 219 ? A -17.569 17.776 15.956 1.000 1 A ILE 84.880 1
ATOM 3242 H HG23 . ILE 219 219 ? A -18.554 16.354 16.250 1.000 1 A ILE 84.880 1
ATOM 3243 H HD11 . ILE 219 219 ? A -20.582 15.464 16.470 1.000 1 A ILE 84.880 1
ATOM 3244 H HD12 . ILE 219 219 ? A -22.292 15.826 16.202 1.000 1 A ILE 84.880 1
ATOM 3245 H HD13 . ILE 219 219 ? A -21.153 15.917 14.843 1.000 1 A ILE 84.880 1
ATOM 3246 N N . LEU 220 220 ? A -17.443 20.785 16.245 1.000 1 A LEU 84.120 1
ATOM 3247 C CA . LEU 220 220 ? A -16.149 21.355 15.865 1.000 1 A LEU 84.120 1
ATOM 3248 C C . LEU 220 220 ? A -15.141 20.260 15.492 1.000 1 A LEU 84.120 1
ATOM 3249 O O . LEU 220 220 ? A -14.883 19.356 16.289 1.000 1 A LEU 84.120 1
ATOM 3250 C CB . LEU 220 220 ? A -15.576 22.192 17.021 1.000 1 A LEU 84.120 1
ATOM 3251 C CG . LEU 220 220 ? A -16.456 23.350 17.516 1.000 1 A LEU 84.120 1
ATOM 3252 C CD1 . LEU 220 220 ? A -15.752 23.988 18.713 1.000 1 A LEU 84.120 1
ATOM 3253 C CD2 . LEU 220 220 ? A -16.681 24.410 16.437 1.000 1 A LEU 84.120 1
ATOM 3254 H H . LEU 220 220 ? A -17.717 20.802 17.217 1.000 1 A LEU 84.120 1
ATOM 3255 H HA . LEU 220 220 ? A -16.288 21.999 14.997 1.000 1 A LEU 84.120 1
ATOM 3256 H HB2 . LEU 220 220 ? A -15.391 21.521 17.861 1.000 1 A LEU 84.120 1
ATOM 3257 H HB3 . LEU 220 220 ? A -14.615 22.598 16.705 1.000 1 A LEU 84.120 1
ATOM 3258 H HG . LEU 220 220 ? A -17.419 22.964 17.850 1.000 1 A LEU 84.120 1
ATOM 3259 H HD11 . LEU 220 220 ? A -16.419 24.723 19.165 1.000 1 A LEU 84.120 1
ATOM 3260 H HD12 . LEU 220 220 ? A -14.828 24.475 18.399 1.000 1 A LEU 84.120 1
ATOM 3261 H HD13 . LEU 220 220 ? A -15.533 23.231 19.466 1.000 1 A LEU 84.120 1
ATOM 3262 H HD21 . LEU 220 220 ? A -17.261 23.984 15.619 1.000 1 A LEU 84.120 1
ATOM 3263 H HD22 . LEU 220 220 ? A -17.254 25.237 16.856 1.000 1 A LEU 84.120 1
ATOM 3264 H HD23 . LEU 220 220 ? A -15.729 24.781 16.058 1.000 1 A LEU 84.120 1
ATOM 3265 N N . CYS 221 221 ? A -14.462 20.422 14.358 1.000 1 A CYS 81.060 1
ATOM 3266 C CA . CYS 221 221 ? A -13.341 19.585 13.918 1.000 1 A CYS 81.060 1
ATOM 3267 C C . CYS 221 221 ? A -12.037 19.937 14.662 1.000 1 A CYS 81.060 1
ATOM 3268 O O . CYS 221 221 ? A -11.006 20.229 14.055 1.000 1 A CYS 81.060 1
ATOM 3269 C CB . CYS 221 221 ? A -13.175 19.703 12.399 1.000 1 A CYS 81.060 1
ATOM 3270 S SG . CYS 221 221 ? A -14.680 19.504 11.420 1.000 1 A CYS 81.060 1
ATOM 3271 H H . CYS 221 221 ? A -14.717 21.189 13.752 1.000 1 A CYS 81.060 1
ATOM 3272 H HA . CYS 221 221 ? A -13.578 18.546 14.151 1.000 1 A CYS 81.060 1
ATOM 3273 H HB2 . CYS 221 221 ? A -12.454 18.951 12.078 1.000 1 A CYS 81.060 1
ATOM 3274 H HB3 . CYS 221 221 ? A -12.755 20.684 12.179 1.000 1 A CYS 81.060 1
ATOM 3275 N N . GLY 222 222 ? A -12.100 19.995 15.992 1.000 1 A GLY 75.190 1
ATOM 3276 C CA . GLY 222 222 ? A -10.933 20.108 16.867 1.000 1 A GLY 75.190 1
ATOM 3277 C C . GLY 222 222 ? A -10.446 18.737 17.339 1.000 1 A GLY 75.190 1
ATOM 3278 O O . GLY 222 222 ? A -11.111 17.728 17.120 1.000 1 A GLY 75.190 1
ATOM 3279 H H . GLY 222 222 ? A -12.979 19.713 16.404 1.000 1 A GLY 75.190 1
ATOM 3280 H HA2 . GLY 222 222 ? A -11.196 20.705 17.740 1.000 1 A GLY 75.190 1
ATOM 3281 H HA3 . GLY 222 222 ? A -10.118 20.604 16.341 1.000 1 A GLY 75.190 1
ATOM 3282 N N . GLY 223 223 ? A -9.336 18.709 18.083 1.000 1 A GLY 70.190 1
ATOM 3283 C CA . GLY 223 223 ? A -8.754 17.491 18.676 1.000 1 A GLY 70.190 1
ATOM 3284 C C . GLY 223 223 ? A -9.568 16.850 19.813 1.000 1 A GLY 70.190 1
ATOM 3285 O O . GLY 223 223 ? A -8.995 16.212 20.688 1.000 1 A GLY 70.190 1
ATOM 3286 H H . GLY 223 223 ? A -8.834 19.573 18.230 1.000 1 A GLY 70.190 1
ATOM 3287 H HA2 . GLY 223 223 ? A -8.645 16.742 17.892 1.000 1 A GLY 70.190 1
ATOM 3288 H HA3 . GLY 223 223 ? A -7.759 17.715 19.060 1.000 1 A GLY 70.190 1
ATOM 3289 N N . SER 224 224 ? A -10.889 17.047 19.848 1.000 1 A SER 78.120 1
ATOM 3290 C CA . SER 224 224 ? A -11.772 16.319 20.764 1.000 1 A SER 78.120 1
ATOM 3291 C C . SER 224 224 ? A -12.148 14.965 20.146 1.000 1 A SER 78.120 1
ATOM 3292 O O . SER 224 224 ? A -12.391 14.926 18.939 1.000 1 A SER 78.120 1
ATOM 3293 C CB . SER 224 224 ? A -13.022 17.138 21.114 1.000 1 A SER 78.120 1
ATOM 3294 O OG . SER 224 224 ? A -13.945 17.199 20.042 1.000 1 A SER 78.120 1
ATOM 3295 H H . SER 224 224 ? A -11.295 17.414 18.999 1.000 1 A SER 78.120 1
ATOM 3296 H HA . SER 224 224 ? A -11.228 16.156 21.695 1.000 1 A SER 78.120 1
ATOM 3297 H HB2 . SER 224 224 ? A -13.516 16.671 21.966 1.000 1 A SER 78.120 1
ATOM 3298 H HB3 . SER 224 224 ? A -12.725 18.146 21.402 1.000 1 A SER 78.120 1
ATOM 3299 H HG . SER 224 224 ? A -13.525 17.615 19.286 1.000 1 A SER 78.120 1
ATOM 3300 N N . PRO 225 225 ? A -12.281 13.874 20.924 1.000 1 A PRO 78.810 1
ATOM 3301 C CA . PRO 225 225 ? A -12.663 12.556 20.406 1.000 1 A PRO 78.810 1
ATOM 3302 C C . PRO 225 225 ? A -13.896 12.558 19.483 1.000 1 A PRO 78.810 1
ATOM 3303 O O . PRO 225 225 ? A -13.864 11.995 18.391 1.000 1 A PRO 78.810 1
ATOM 3304 C CB . PRO 225 225 ? A -12.891 11.721 21.669 1.000 1 A PRO 78.810 1
ATOM 3305 C CG . PRO 225 225 ? A -11.835 12.266 22.624 1.000 1 A PRO 78.810 1
ATOM 3306 C CD . PRO 225 225 ? A -11.889 13.764 22.325 1.000 1 A PRO 78.810 1
ATOM 3307 H HA . PRO 225 225 ? A -11.822 12.143 19.849 1.000 1 A PRO 78.810 1
ATOM 3308 H HB2 . PRO 225 225 ? A -12.770 10.653 21.487 1.000 1 A PRO 78.810 1
ATOM 3309 H HB3 . PRO 225 225 ? A -13.878 11.922 22.087 1.000 1 A PRO 78.810 1
ATOM 3310 H HG2 . PRO 225 225 ? A -12.075 12.050 23.665 1.000 1 A PRO 78.810 1
ATOM 3311 H HG3 . PRO 225 225 ? A -10.856 11.868 22.360 1.000 1 A PRO 78.810 1
ATOM 3312 H HD2 . PRO 225 225 ? A -10.906 14.202 22.501 1.000 1 A PRO 78.810 1
ATOM 3313 H HD3 . PRO 225 225 ? A -12.638 14.242 22.955 1.000 1 A PRO 78.810 1
ATOM 3314 N N . ARG 226 226 ? A -14.964 13.271 19.876 1.000 1 A ARG 81.940 1
ATOM 3315 C CA . ARG 226 226 ? A -16.188 13.420 19.066 1.000 1 A ARG 81.940 1
ATOM 3316 C C . ARG 226 226 ? A -15.956 14.261 17.804 1.000 1 A ARG 81.940 1
ATOM 3317 O O . ARG 226 226 ? A -16.533 13.947 16.772 1.000 1 A ARG 81.940 1
ATOM 3318 C CB . ARG 226 226 ? A -17.322 13.984 19.946 1.000 1 A ARG 81.940 1
ATOM 3319 C CG . ARG 226 226 ? A -18.684 14.069 19.227 1.000 1 A ARG 81.940 1
ATOM 3320 C CD . ARG 226 226 ? A -19.778 14.587 20.176 1.000 1 A ARG 81.940 1
ATOM 3321 N NE . ARG 226 226 ? A -21.068 14.813 19.483 1.000 1 A ARG 81.940 1
ATOM 3322 C CZ . ARG 226 226 ? A -22.224 14.190 19.661 1.000 1 A ARG 81.940 1
ATOM 3323 N NH1 . ARG 226 226 ? A -22.362 13.190 20.489 1.000 1 A ARG 81.940 1
ATOM 3324 N NH2 . ARG 226 226 ? A -23.283 14.566 18.999 1.000 1 A ARG 81.940 1
ATOM 3325 H H . ARG 226 226 ? A -14.912 13.732 20.773 1.000 1 A ARG 81.940 1
ATOM 3326 H HA . ARG 226 226 ? A -16.481 12.433 18.707 1.000 1 A ARG 81.940 1
ATOM 3327 H HB2 . ARG 226 226 ? A -17.042 14.980 20.289 1.000 1 A ARG 81.940 1
ATOM 3328 H HB3 . ARG 226 226 ? A -17.433 13.341 20.818 1.000 1 A ARG 81.940 1
ATOM 3329 H HG2 . ARG 226 226 ? A -18.964 13.082 18.859 1.000 1 A ARG 81.940 1
ATOM 3330 H HG3 . ARG 226 226 ? A -18.606 14.751 18.380 1.000 1 A ARG 81.940 1
ATOM 3331 H HD2 . ARG 226 226 ? A -19.449 15.537 20.597 1.000 1 A ARG 81.940 1
ATOM 3332 H HD3 . ARG 226 226 ? A -19.896 13.884 21.001 1.000 1 A ARG 81.940 1
ATOM 3333 H HE . ARG 226 226 ? A -21.092 15.559 18.802 1.000 1 A ARG 81.940 1
ATOM 3334 H HH11 . ARG 226 226 ? A -23.247 12.705 20.532 1.000 1 A ARG 81.940 1
ATOM 3335 H HH12 . ARG 226 226 ? A -21.551 12.838 20.978 1.000 1 A ARG 81.940 1
ATOM 3336 H HH21 . ARG 226 226 ? A -23.275 15.374 18.393 1.000 1 A ARG 81.940 1
ATOM 3337 H HH22 . ARG 226 226 ? A -24.145 14.041 19.042 1.000 1 A ARG 81.940 1
ATOM 3338 N N . GLY 227 227 ? A -15.129 15.306 17.878 1.000 1 A GLY 82.310 1
ATOM 3339 C CA . GLY 227 227 ? A -14.806 16.179 16.743 1.000 1 A GLY 82.310 1
ATOM 3340 C C . GLY 227 227 ? A -13.931 15.508 15.684 1.000 1 A GLY 82.310 1
ATOM 3341 O O . GLY 227 227 ? A -14.213 15.637 14.494 1.000 1 A GLY 82.310 1
ATOM 3342 H H . GLY 227 227 ? A -14.643 15.469 18.748 1.000 1 A GLY 82.310 1
ATOM 3343 H HA2 . GLY 227 227 ? A -14.264 17.049 17.114 1.000 1 A GLY 82.310 1
ATOM 3344 H HA3 . GLY 227 227 ? A -15.723 16.518 16.263 1.000 1 A GLY 82.310 1
ATOM 3345 N N . LEU 228 228 ? A -12.925 14.740 16.117 1.000 1 A LEU 81.250 1
ATOM 3346 C CA . LEU 228 228 ? A -12.080 13.926 15.241 1.000 1 A LEU 81.250 1
ATOM 3347 C C . LEU 228 228 ? A -12.925 12.905 14.471 1.000 1 A LEU 81.250 1
ATOM 3348 O O . LEU 228 228 ? A -12.910 12.907 13.243 1.000 1 A LEU 81.250 1
ATOM 3349 C CB . LEU 228 228 ? A -10.980 13.231 16.070 1.000 1 A LEU 81.250 1
ATOM 3350 C CG . LEU 228 228 ? A -9.886 14.169 16.614 1.000 1 A LEU 81.250 1
ATOM 3351 C CD1 . LEU 228 228 ? A -8.965 13.391 17.554 1.000 1 A LEU 81.250 1
ATOM 3352 C CD2 . LEU 228 228 ? A -9.029 14.773 15.499 1.000 1 A LEU 81.250 1
ATOM 3353 H H . LEU 228 228 ? A -12.744 14.705 17.110 1.000 1 A LEU 81.250 1
ATOM 3354 H HA . LEU 228 228 ? A -11.616 14.568 14.492 1.000 1 A LEU 81.250 1
ATOM 3355 H HB2 . LEU 228 228 ? A -10.501 12.477 15.446 1.000 1 A LEU 81.250 1
ATOM 3356 H HB3 . LEU 228 228 ? A -11.450 12.712 16.906 1.000 1 A LEU 81.250 1
ATOM 3357 H HG . LEU 228 228 ? A -10.344 14.979 17.182 1.000 1 A LEU 81.250 1
ATOM 3358 H HD11 . LEU 228 228 ? A -8.194 14.050 17.955 1.000 1 A LEU 81.250 1
ATOM 3359 H HD12 . LEU 228 228 ? A -9.541 12.980 18.383 1.000 1 A LEU 81.250 1
ATOM 3360 H HD13 . LEU 228 228 ? A -8.483 12.575 17.015 1.000 1 A LEU 81.250 1
ATOM 3361 H HD21 . LEU 228 228 ? A -8.623 13.980 14.870 1.000 1 A LEU 81.250 1
ATOM 3362 H HD22 . LEU 228 228 ? A -9.628 15.447 14.887 1.000 1 A LEU 81.250 1
ATOM 3363 H HD23 . LEU 228 228 ? A -8.200 15.336 15.927 1.000 1 A LEU 81.250 1
ATOM 3364 N N . LEU 229 229 ? A -13.738 12.104 15.175 1.000 1 A LEU 86.380 1
ATOM 3365 C CA . LEU 229 229 ? A -14.638 11.152 14.520 1.000 1 A LEU 86.380 1
ATOM 3366 C C . LEU 229 229 ? A -15.646 11.838 13.593 1.000 1 A LEU 86.380 1
ATOM 3367 O O . LEU 229 229 ? A -15.810 11.410 12.453 1.000 1 A LEU 86.380 1
ATOM 3368 C CB . LEU 229 229 ? A -15.403 10.327 15.564 1.000 1 A LEU 86.380 1
ATOM 3369 C CG . LEU 229 229 ? A -14.602 9.243 16.293 1.000 1 A LEU 86.380 1
ATOM 3370 C CD1 . LEU 229 229 ? A -15.580 8.476 17.184 1.000 1 A LEU 86.380 1
ATOM 3371 C CD2 . LEU 229 229 ? A -13.964 8.260 15.310 1.000 1 A LEU 86.380 1
ATOM 3372 H H . LEU 229 229 ? A -13.709 12.138 16.184 1.000 1 A LEU 86.380 1
ATOM 3373 H HA . LEU 229 229 ? A -14.048 10.490 13.887 1.000 1 A LEU 86.380 1
ATOM 3374 H HB2 . LEU 229 229 ? A -15.846 11.002 16.297 1.000 1 A LEU 86.380 1
ATOM 3375 H HB3 . LEU 229 229 ? A -16.217 9.819 15.046 1.000 1 A LEU 86.380 1
ATOM 3376 H HG . LEU 229 229 ? A -13.831 9.705 16.910 1.000 1 A LEU 86.380 1
ATOM 3377 H HD11 . LEU 229 229 ? A -16.194 9.176 17.750 1.000 1 A LEU 86.380 1
ATOM 3378 H HD12 . LEU 229 229 ? A -16.235 7.854 16.574 1.000 1 A LEU 86.380 1
ATOM 3379 H HD13 . LEU 229 229 ? A -15.030 7.843 17.881 1.000 1 A LEU 86.380 1
ATOM 3380 H HD21 . LEU 229 229 ? A -14.702 7.949 14.571 1.000 1 A LEU 86.380 1
ATOM 3381 H HD22 . LEU 229 229 ? A -13.604 7.375 15.836 1.000 1 A LEU 86.380 1
ATOM 3382 H HD23 . LEU 229 229 ? A -13.116 8.726 14.807 1.000 1 A LEU 86.380 1
ATOM 3383 N N . ALA 230 230 ? A -16.316 12.901 14.048 1.000 1 A ALA 85.190 1
ATOM 3384 C CA . ALA 230 230 ? A -17.404 13.495 13.274 1.000 1 A ALA 85.190 1
ATOM 3385 C C . ALA 230 230 ? A -16.916 14.089 11.955 1.000 1 A ALA 85.190 1
ATOM 3386 O O . ALA 230 230 ? A -17.584 13.952 10.934 1.000 1 A ALA 85.190 1
ATOM 3387 C CB . ALA 230 230 ? A -18.141 14.529 14.129 1.000 1 A ALA 85.190 1
ATOM 3388 H H . ALA 230 230 ? A -16.160 13.224 14.992 1.000 1 A ALA 85.190 1
ATOM 3389 H HA . ALA 230 230 ? A -18.099 12.699 13.006 1.000 1 A ALA 85.190 1
ATOM 3390 H HB1 . ALA 230 230 ? A -17.454 15.327 14.412 1.000 1 A ALA 85.190 1
ATOM 3391 H HB2 . ALA 230 230 ? A -18.967 14.951 13.557 1.000 1 A ALA 85.190 1
ATOM 3392 H HB3 . ALA 230 230 ? A -18.545 14.051 15.022 1.000 1 A ALA 85.190 1
ATOM 3393 N N . CYS 231 231 ? A -15.730 14.695 11.953 1.000 1 A CYS 85.810 1
ATOM 3394 C CA . CYS 231 231 ? A -15.168 15.296 10.752 1.000 1 A CYS 85.810 1
ATOM 3395 C C . CYS 231 231 ? A -14.365 14.318 9.883 1.000 1 A CYS 85.810 1
ATOM 3396 O O . CYS 231 231 ? A -14.165 14.602 8.706 1.000 1 A CYS 85.810 1
ATOM 3397 C CB . CYS 231 231 ? A -14.375 16.530 11.162 1.000 1 A CYS 85.810 1
ATOM 3398 S SG . CYS 231 231 ? A -15.408 17.728 12.046 1.000 1 A CYS 85.810 1
ATOM 3399 H H . CYS 231 231 ? A -15.225 14.790 12.823 1.000 1 A CYS 85.810 1
ATOM 3400 H HA . CYS 231 231 ? A -15.987 15.647 10.124 1.000 1 A CYS 85.810 1
ATOM 3401 H HB2 . CYS 231 231 ? A -13.538 16.236 11.795 1.000 1 A CYS 85.810 1
ATOM 3402 H HB3 . CYS 231 231 ? A -13.987 16.997 10.257 1.000 1 A CYS 85.810 1
ATOM 3403 N N . GLN 232 232 ? A -13.944 13.164 10.417 1.000 1 A GLN 85.810 1
ATOM 3404 C CA . GLN 232 232 ? A -13.386 12.072 9.612 1.000 1 A GLN 85.810 1
ATOM 3405 C C . GLN 232 232 ? A -14.489 11.285 8.884 1.000 1 A GLN 85.810 1
ATOM 3406 O O . GLN 232 232 ? A -14.345 10.980 7.703 1.000 1 A GLN 85.810 1
ATOM 3407 C CB . GLN 232 232 ? A -12.532 11.169 10.516 1.000 1 A GLN 85.810 1
ATOM 3408 C CG . GLN 232 232 ? A -11.807 10.068 9.727 1.000 1 A GLN 85.810 1
ATOM 3409 C CD . GLN 232 232 ? A -10.953 9.184 10.628 1.000 1 A GLN 85.810 1
ATOM 3410 O OE1 . GLN 232 232 ? A -10.242 9.643 11.510 1.000 1 A GLN 85.810 1
ATOM 3411 N NE2 . GLN 232 232 ? A -11.007 7.882 10.450 1.000 1 A GLN 85.810 1
ATOM 3412 H H . GLN 232 232 ? A -14.043 13.016 11.411 1.000 1 A GLN 85.810 1
ATOM 3413 H HA . GLN 232 232 ? A -12.734 12.496 8.849 1.000 1 A GLN 85.810 1
ATOM 3414 H HB2 . GLN 232 232 ? A -11.785 11.786 11.016 1.000 1 A GLN 85.810 1
ATOM 3415 H HB3 . GLN 232 232 ? A -13.165 10.709 11.275 1.000 1 A GLN 85.810 1
ATOM 3416 H HG2 . GLN 232 232 ? A -11.162 10.519 8.973 1.000 1 A GLN 85.810 1
ATOM 3417 H HG3 . GLN 232 232 ? A -12.543 9.443 9.220 1.000 1 A GLN 85.810 1
ATOM 3418 H HE21 . GLN 232 232 ? A -11.611 7.486 9.744 1.000 1 A GLN 85.810 1
ATOM 3419 H HE22 . GLN 232 232 ? A -10.572 7.289 11.142 1.000 1 A GLN 85.810 1
ATOM 3420 N N . TYR 233 233 ? A -15.602 10.986 9.564 1.000 1 A TYR 86.620 1
ATOM 3421 C CA . TYR 233 233 ? A -16.711 10.183 9.025 1.000 1 A TYR 86.620 1
ATOM 3422 C C . TYR 233 233 ? A -17.888 11.019 8.483 1.000 1 A TYR 86.620 1
ATOM 3423 O O . TYR 233 233 ? A -18.889 10.461 8.043 1.000 1 A TYR 86.620 1
ATOM 3424 C CB . TYR 233 233 ? A -17.147 9.152 10.081 1.000 1 A TYR 86.620 1
ATOM 3425 C CG . TYR 233 233 ? A -16.093 8.092 10.360 1.000 1 A TYR 86.620 1
ATOM 3426 C CD1 . TYR 233 233 ? A -16.001 6.966 9.517 1.000 1 A TYR 86.620 1
ATOM 3427 C CD2 . TYR 233 233 ? A -15.182 8.242 11.425 1.000 1 A TYR 86.620 1
ATOM 3428 C CE1 . TYR 233 233 ? A -14.995 6.004 9.732 1.000 1 A TYR 86.620 1
ATOM 3429 C CE2 . TYR 233 233 ? A -14.162 7.293 11.630 1.000 1 A TYR 86.620 1
ATOM 3430 C CZ . TYR 233 233 ? A -14.068 6.173 10.780 1.000 1 A TYR 86.620 1
ATOM 3431 O OH . TYR 233 233 ? A -13.069 5.273 10.948 1.000 1 A TYR 86.620 1
ATOM 3432 H H . TYR 233 233 ? A -15.640 11.234 10.542 1.000 1 A TYR 86.620 1
ATOM 3433 H HA . TYR 233 233 ? A -16.343 9.617 8.169 1.000 1 A TYR 86.620 1
ATOM 3434 H HB2 . TYR 233 233 ? A -18.045 8.642 9.731 1.000 1 A TYR 86.620 1
ATOM 3435 H HB3 . TYR 233 233 ? A -17.406 9.667 11.006 1.000 1 A TYR 86.620 1
ATOM 3436 H HD1 . TYR 233 233 ? A -16.694 6.845 8.698 1.000 1 A TYR 86.620 1
ATOM 3437 H HD2 . TYR 233 233 ? A -15.249 9.099 12.078 1.000 1 A TYR 86.620 1
ATOM 3438 H HE1 . TYR 233 233 ? A -14.912 5.142 9.088 1.000 1 A TYR 86.620 1
ATOM 3439 H HE2 . TYR 233 233 ? A -13.443 7.422 12.426 1.000 1 A TYR 86.620 1
ATOM 3440 H HH . TYR 233 233 ? A -12.434 5.540 11.617 1.000 1 A TYR 86.620 1
ATOM 3441 N N . ASN 234 234 ? A -17.786 12.353 8.510 1.000 1 A ASN 85.500 1
ATOM 3442 C CA . ASN 234 234 ? A -18.814 13.313 8.078 1.000 1 A ASN 85.500 1
ATOM 3443 C C . ASN 234 234 ? A -20.217 13.099 8.695 1.000 1 A ASN 85.500 1
ATOM 3444 O O . ASN 234 234 ? A -21.231 13.460 8.098 1.000 1 A ASN 85.500 1
ATOM 3445 C CB . ASN 234 234 ? A -18.804 13.446 6.543 1.000 1 A ASN 85.500 1
ATOM 3446 C CG . ASN 234 234 ? A -17.506 14.038 6.029 1.000 1 A ASN 85.500 1
ATOM 3447 O OD1 . ASN 234 234 ? A -17.061 15.088 6.462 1.000 1 A ASN 85.500 1
ATOM 3448 N ND2 . ASN 234 234 ? A -16.857 13.395 5.087 1.000 1 A ASN 85.500 1
ATOM 3449 H H . ASN 234 234 ? A -16.944 12.741 8.911 1.000 1 A ASN 85.500 1
ATOM 3450 H HA . ASN 234 234 ? A -18.499 14.278 8.473 1.000 1 A ASN 85.500 1
ATOM 3451 H HB2 . ASN 234 234 ? A -18.984 12.470 6.092 1.000 1 A ASN 85.500 1
ATOM 3452 H HB3 . ASN 234 234 ? A -19.605 14.115 6.228 1.000 1 A ASN 85.500 1
ATOM 3453 H HD21 . ASN 234 234 ? A -15.948 13.763 4.847 1.000 1 A ASN 85.500 1
ATOM 3454 H HD22 . ASN 234 234 ? A -17.179 12.489 4.780 1.000 1 A ASN 85.500 1
ATOM 3455 N N . THR 235 235 ? A -20.292 12.543 9.908 1.000 1 A THR 85.750 1
ATOM 3456 C CA . THR 235 235 ? A -21.545 12.313 10.647 1.000 1 A THR 85.750 1
ATOM 3457 C C . THR 235 235 ? A -21.368 12.599 12.135 1.000 1 A THR 85.750 1
ATOM 3458 O O . THR 235 235 ? A -20.367 12.219 12.732 1.000 1 A THR 85.750 1
ATOM 3459 C CB . THR 235 235 ? A -22.086 10.886 10.432 1.000 1 A THR 85.750 1
ATOM 3460 O OG1 . THR 235 235 ? A -23.290 10.722 11.155 1.000 1 A THR 85.750 1
ATOM 3461 C CG2 . THR 235 235 ? A -21.154 9.761 10.888 1.000 1 A THR 85.750 1
ATOM 3462 H H . THR 235 235 ? A -19.425 12.320 10.375 1.000 1 A THR 85.750 1
ATOM 3463 H HA . THR 235 235 ? A -22.303 12.999 10.268 1.000 1 A THR 85.750 1
ATOM 3464 H HB . THR 235 235 ? A -22.293 10.751 9.370 1.000 1 A THR 85.750 1
ATOM 3465 H HG1 . THR 235 235 ? A -23.311 9.804 11.434 1.000 1 A THR 85.750 1
ATOM 3466 H HG21 . THR 235 235 ? A -21.585 8.798 10.617 1.000 1 A THR 85.750 1
ATOM 3467 H HG22 . THR 235 235 ? A -20.189 9.855 10.390 1.000 1 A THR 85.750 1
ATOM 3468 H HG23 . THR 235 235 ? A -21.005 9.794 11.967 1.000 1 A THR 85.750 1
ATOM 3469 N N . GLY 236 236 ? A -22.355 13.240 12.763 1.000 1 A GLY 81.250 1
ATOM 3470 C CA . GLY 236 236 ? A -22.447 13.340 14.225 1.000 1 A GLY 81.250 1
ATOM 3471 C C . GLY 236 236 ? A -23.239 12.204 14.883 1.000 1 A GLY 81.250 1
ATOM 3472 O O . GLY 236 236 ? A -23.270 12.117 16.111 1.000 1 A GLY 81.250 1
ATOM 3473 H H . GLY 236 236 ? A -23.127 13.586 12.211 1.000 1 A GLY 81.250 1
ATOM 3474 H HA2 . GLY 236 236 ? A -22.931 14.281 14.488 1.000 1 A GLY 81.250 1
ATOM 3475 H HA3 . GLY 236 236 ? A -21.446 13.344 14.657 1.000 1 A GLY 81.250 1
ATOM 3476 N N . ASN 237 237 ? A -23.861 11.336 14.076 1.000 1 A ASN 85.190 1
ATOM 3477 C CA . ASN 237 237 ? A -24.600 10.158 14.521 1.000 1 A ASN 85.190 1
ATOM 3478 C C . ASN 237 237 ? A -23.763 8.910 14.227 1.000 1 A ASN 85.190 1
ATOM 3479 O O . ASN 237 237 ? A -23.605 8.532 13.064 1.000 1 A ASN 85.190 1
ATOM 3480 C CB . ASN 237 237 ? A -25.965 10.102 13.808 1.000 1 A ASN 85.190 1
ATOM 3481 C CG . ASN 237 237 ? A -26.912 11.223 14.194 1.000 1 A ASN 85.190 1
ATOM 3482 O OD1 . ASN 237 237 ? A -26.767 11.904 15.191 1.000 1 A ASN 85.190 1
ATOM 3483 N ND2 . ASN 237 237 ? A -27.933 11.458 13.403 1.000 1 A ASN 85.190 1
ATOM 3484 H H . ASN 237 237 ? A -23.699 11.428 13.083 1.000 1 A ASN 85.190 1
ATOM 3485 H HA . ASN 237 237 ? A -24.776 10.213 15.595 1.000 1 A ASN 85.190 1
ATOM 3486 H HB2 . ASN 237 237 ? A -25.807 10.124 12.730 1.000 1 A ASN 85.190 1
ATOM 3487 H HB3 . ASN 237 237 ? A -26.454 9.159 14.056 1.000 1 A ASN 85.190 1
ATOM 3488 H HD21 . ASN 237 237 ? A -28.555 12.195 13.702 1.000 1 A ASN 85.190 1
ATOM 3489 H HD22 . ASN 237 237 ? A -28.106 10.874 12.598 1.000 1 A ASN 85.190 1
ATOM 3490 N N . PHE 238 238 ? A -23.247 8.276 15.278 1.000 1 A PHE 85.190 1
ATOM 3491 C CA . PHE 238 238 ? A -22.460 7.047 15.191 1.000 1 A PHE 85.190 1
ATOM 3492 C C . PHE 238 238 ? A -23.307 5.848 15.610 1.000 1 A PHE 85.190 1
ATOM 3493 O O . PHE 238 238 ? A -23.991 5.891 16.632 1.000 1 A PHE 85.190 1
ATOM 3494 C CB . PHE 238 238 ? A -21.208 7.164 16.065 1.000 1 A PHE 85.190 1
ATOM 3495 C CG . PHE 238 238 ? A -20.352 8.366 15.746 1.000 1 A PHE 85.190 1
ATOM 3496 C CD1 . PHE 238 238 ? A -19.538 8.368 14.599 1.000 1 A PHE 85.190 1
ATOM 3497 C CD2 . PHE 238 238 ? A -20.423 9.505 16.570 1.000 1 A PHE 85.190 1
ATOM 3498 C CE1 . PHE 238 238 ? A -18.806 9.519 14.268 1.000 1 A PHE 85.190 1
ATOM 3499 C CE2 . PHE 238 238 ? A -19.685 10.652 16.244 1.000 1 A PHE 85.190 1
ATOM 3500 C CZ . PHE 238 238 ? A -18.884 10.653 15.094 1.000 1 A PHE 85.190 1
ATOM 3501 H H . PHE 238 238 ? A -23.433 8.637 16.203 1.000 1 A PHE 85.190 1
ATOM 3502 H HA . PHE 238 238 ? A -22.132 6.897 14.163 1.000 1 A PHE 85.190 1
ATOM 3503 H HB2 . PHE 238 238 ? A -21.519 7.229 17.108 1.000 1 A PHE 85.190 1
ATOM 3504 H HB3 . PHE 238 238 ? A -20.607 6.263 15.945 1.000 1 A PHE 85.190 1
ATOM 3505 H HD1 . PHE 238 238 ? A -19.488 7.496 13.964 1.000 1 A PHE 85.190 1
ATOM 3506 H HD2 . PHE 238 238 ? A -21.066 9.507 17.438 1.000 1 A PHE 85.190 1
ATOM 3507 H HE1 . PHE 238 238 ? A -18.196 9.538 13.377 1.000 1 A PHE 85.190 1
ATOM 3508 H HE2 . PHE 238 238 ? A -19.755 11.540 16.855 1.000 1 A PHE 85.190 1
ATOM 3509 H HZ . PHE 238 238 ? A -18.338 11.549 14.837 1.000 1 A PHE 85.190 1
ATOM 3510 N N . SER 239 239 ? A -23.234 4.772 14.832 1.000 1 A SER 85.120 1
ATOM 3511 C CA . SER 239 239 ? A -23.730 3.457 15.249 1.000 1 A SER 85.120 1
ATOM 3512 C C . SER 239 239 ? A -22.750 2.785 16.216 1.000 1 A SER 85.120 1
ATOM 3513 O O . SER 239 239 ? A -21.572 3.151 16.251 1.000 1 A SER 85.120 1
ATOM 3514 C CB . SER 239 239 ? A -24.012 2.582 14.022 1.000 1 A SER 85.120 1
ATOM 3515 O OG . SER 239 239 ? A -22.852 2.295 13.265 1.000 1 A SER 85.120 1
ATOM 3516 H H . SER 239 239 ? A -22.617 4.813 14.033 1.000 1 A SER 85.120 1
ATOM 3517 H HA . SER 239 239 ? A -24.672 3.590 15.780 1.000 1 A SER 85.120 1
ATOM 3518 H HB2 . SER 239 239 ? A -24.459 1.643 14.347 1.000 1 A SER 85.120 1
ATOM 3519 H HB3 . SER 239 239 ? A -24.730 3.096 13.383 1.000 1 A SER 85.120 1
ATOM 3520 H HG . SER 239 239 ? A -22.226 3.022 13.266 1.000 1 A SER 85.120 1
ATOM 3521 N N . ASP 240 240 ? A -23.219 1.808 16.986 1.000 1 A ASP 86.250 1
ATOM 3522 C CA . ASP 240 240 ? A -22.366 0.997 17.857 1.000 1 A ASP 86.250 1
ATOM 3523 C C . ASP 240 240 ? A -21.276 0.289 17.031 1.000 1 A ASP 86.250 1
ATOM 3524 O O . ASP 240 240 ? A -21.578 -0.486 16.126 1.000 1 A ASP 86.250 1
ATOM 3525 C CB . ASP 240 240 ? A -23.240 0.002 18.648 1.000 1 A ASP 86.250 1
ATOM 3526 C CG . ASP 240 240 ? A -23.818 0.627 19.921 1.000 1 A ASP 86.250 1
ATOM 3527 O OD1 . ASP 240 240 ? A -24.209 1.816 19.884 1.000 1 A ASP 86.250 1
ATOM 3528 O OD2 . ASP 240 240 ? A -23.813 -0.040 20.987 1.000 1 A ASP 86.250 1
ATOM 3529 H H . ASP 240 240 ? A -24.198 1.566 16.948 1.000 1 A ASP 86.250 1
ATOM 3530 H HA . ASP 240 240 ? A -21.873 1.660 18.568 1.000 1 A ASP 86.250 1
ATOM 3531 H HB2 . ASP 240 240 ? A -22.638 -0.861 18.930 1.000 1 A ASP 86.250 1
ATOM 3532 H HB3 . ASP 240 240 ? A -24.053 -0.361 18.019 1.000 1 A ASP 86.250 1
ATOM 3533 N N . GLY 241 241 ? A -20.004 0.564 17.332 1.000 1 A GLY 87.500 1
ATOM 3534 C CA . GLY 241 241 ? A -18.867 -0.015 16.616 1.000 1 A GLY 87.500 1
ATOM 3535 C C . GLY 241 241 ? A -17.500 0.492 17.080 1.000 1 A GLY 87.500 1
ATOM 3536 O O . GLY 241 241 ? A -17.385 1.281 18.024 1.000 1 A GLY 87.500 1
ATOM 3537 H H . GLY 241 241 ? A -19.813 1.167 18.120 1.000 1 A GLY 87.500 1
ATOM 3538 H HA2 . GLY 241 241 ? A -18.890 -1.098 16.732 1.000 1 A GLY 87.500 1
ATOM 3539 H HA3 . GLY 241 241 ? A -18.972 0.208 15.554 1.000 1 A GLY 87.500 1
ATOM 3540 N N . PHE 242 242 ? A -16.458 0.035 16.385 1.000 1 A PHE 89.120 1
ATOM 3541 C CA . PHE 242 242 ? A -15.079 0.496 16.545 1.000 1 A PHE 89.120 1
ATOM 3542 C C . PHE 242 242 ? A -14.696 1.399 15.374 1.000 1 A PHE 89.120 1
ATOM 3543 O O . PHE 242 242 ? A -14.797 0.995 14.219 1.000 1 A PHE 89.120 1
ATOM 3544 C CB . PHE 242 242 ? A -14.120 -0.696 16.628 1.000 1 A PHE 89.120 1
ATOM 3545 C CG . PHE 242 242 ? A -14.441 -1.680 17.730 1.000 1 A PHE 89.120 1
ATOM 3546 C CD1 . PHE 242 242 ? A -14.290 -1.286 19.068 1.000 1 A PHE 89.120 1
ATOM 3547 C CD2 . PHE 242 242 ? A -14.893 -2.975 17.422 1.000 1 A PHE 89.120 1
ATOM 3548 C CE1 . PHE 242 242 ? A -14.586 -2.185 20.106 1.000 1 A PHE 89.120 1
ATOM 3549 C CE2 . PHE 242 242 ? A -15.190 -3.876 18.456 1.000 1 A PHE 89.120 1
ATOM 3550 C CZ . PHE 242 242 ? A -15.032 -3.480 19.794 1.000 1 A PHE 89.120 1
ATOM 3551 H H . PHE 242 242 ? A -16.638 -0.577 15.601 1.000 1 A PHE 89.120 1
ATOM 3552 H HA . PHE 242 242 ? A -14.989 1.068 17.468 1.000 1 A PHE 89.120 1
ATOM 3553 H HB2 . PHE 242 242 ? A -14.107 -1.218 15.672 1.000 1 A PHE 89.120 1
ATOM 3554 H HB3 . PHE 242 242 ? A -13.118 -0.306 16.805 1.000 1 A PHE 89.120 1
ATOM 3555 H HD1 . PHE 242 242 ? A -13.935 -0.289 19.284 1.000 1 A PHE 89.120 1
ATOM 3556 H HD2 . PHE 242 242 ? A -15.007 -3.280 16.392 1.000 1 A PHE 89.120 1
ATOM 3557 H HE1 . PHE 242 242 ? A -14.467 -1.883 21.136 1.000 1 A PHE 89.120 1
ATOM 3558 H HE2 . PHE 242 242 ? A -15.544 -4.869 18.220 1.000 1 A PHE 89.120 1
ATOM 3559 H HZ . PHE 242 242 ? A -15.302 -4.166 20.583 1.000 1 A PHE 89.120 1
ATOM 3560 N N . TYR 243 243 ? A -14.248 2.615 15.674 1.000 1 A TYR 87.810 1
ATOM 3561 C CA . TYR 243 243 ? A -13.943 3.632 14.674 1.000 1 A TYR 87.810 1
ATOM 3562 C C . TYR 243 243 ? A -12.448 3.969 14.723 1.000 1 A TYR 87.810 1
ATOM 3563 O O . TYR 243 243 ? A -12.029 4.678 15.646 1.000 1 A TYR 87.810 1
ATOM 3564 C CB . TYR 243 243 ? A -14.819 4.869 14.911 1.000 1 A TYR 87.810 1
ATOM 3565 C CG . TYR 243 243 ? A -16.299 4.651 14.664 1.000 1 A TYR 87.810 1
ATOM 3566 C CD1 . TYR 243 243 ? A -16.886 5.063 13.450 1.000 1 A TYR 87.810 1
ATOM 3567 C CD2 . TYR 243 243 ? A -17.088 4.020 15.645 1.000 1 A TYR 87.810 1
ATOM 3568 C CE1 . TYR 243 243 ? A -18.262 4.856 13.221 1.000 1 A TYR 87.810 1
ATOM 3569 C CE2 . TYR 243 243 ? A -18.454 3.793 15.409 1.000 1 A TYR 87.810 1
ATOM 3570 C CZ . TYR 243 243 ? A -19.048 4.222 14.206 1.000 1 A TYR 87.810 1
ATOM 3571 O OH . TYR 243 243 ? A -20.383 4.036 14.025 1.000 1 A TYR 87.810 1
ATOM 3572 H H . TYR 243 243 ? A -14.193 2.880 16.647 1.000 1 A TYR 87.810 1
ATOM 3573 H HA . TYR 243 243 ? A -14.204 3.266 13.680 1.000 1 A TYR 87.810 1
ATOM 3574 H HB2 . TYR 243 243 ? A -14.682 5.220 15.934 1.000 1 A TYR 87.810 1
ATOM 3575 H HB3 . TYR 243 243 ? A -14.471 5.652 14.237 1.000 1 A TYR 87.810 1
ATOM 3576 H HD1 . TYR 243 243 ? A -16.282 5.532 12.686 1.000 1 A TYR 87.810 1
ATOM 3577 H HD2 . TYR 243 243 ? A -16.642 3.687 16.571 1.000 1 A TYR 87.810 1
ATOM 3578 H HE1 . TYR 243 243 ? A -18.716 5.165 12.291 1.000 1 A TYR 87.810 1
ATOM 3579 H HE2 . TYR 243 243 ? A -19.051 3.275 16.146 1.000 1 A TYR 87.810 1
ATOM 3580 H HH . TYR 243 243 ? A -20.729 3.600 14.807 1.000 1 A TYR 87.810 1
ATOM 3581 N N . PRO 244 244 ? A -11.622 3.491 13.771 1.000 1 A PRO 84.440 1
ATOM 3582 C CA . PRO 244 244 ? A -10.242 3.949 13.656 1.000 1 A PRO 84.440 1
ATOM 3583 C C . PRO 244 244 ? A -10.224 5.454 13.391 1.000 1 A PRO 84.440 1
ATOM 3584 O O . PRO 244 244 ? A -11.032 5.962 12.604 1.000 1 A PRO 84.440 1
ATOM 3585 C CB . PRO 244 244 ? A -9.614 3.138 12.518 1.000 1 A PRO 84.440 1
ATOM 3586 C CG . PRO 244 244 ? A -10.809 2.736 11.656 1.000 1 A PRO 84.440 1
ATOM 3587 C CD . PRO 244 244 ? A -11.949 2.595 12.666 1.000 1 A PRO 84.440 1
ATOM 3588 H HA . PRO 244 244 ? A -9.698 3.749 14.579 1.000 1 A PRO 84.440 1
ATOM 3589 H HB2 . PRO 244 244 ? A -8.883 3.716 11.953 1.000 1 A PRO 84.440 1
ATOM 3590 H HB3 . PRO 244 244 ? A -9.147 2.241 12.926 1.000 1 A PRO 84.440 1
ATOM 3591 H HG2 . PRO 244 244 ? A -11.034 3.536 10.950 1.000 1 A PRO 84.440 1
ATOM 3592 H HG3 . PRO 244 244 ? A -10.627 1.803 11.123 1.000 1 A PRO 84.440 1
ATOM 3593 H HD2 . PRO 244 244 ? A -11.993 1.570 13.034 1.000 1 A PRO 84.440 1
ATOM 3594 H HD3 . PRO 244 244 ? A -12.889 2.857 12.180 1.000 1 A PRO 84.440 1
ATOM 3595 N N . PHE 245 245 ? A -9.321 6.175 14.050 1.000 1 A PHE 76.620 1
ATOM 3596 C CA . PHE 245 245 ? A -9.186 7.621 13.895 1.000 1 A PHE 76.620 1
ATOM 3597 C C . PHE 245 245 ? A -7.756 8.003 13.527 1.000 1 A PHE 76.620 1
ATOM 3598 O O . PHE 245 245 ? A -6.801 7.394 13.999 1.000 1 A PHE 76.620 1
ATOM 3599 C CB . PHE 245 245 ? A -9.689 8.362 15.139 1.000 1 A PHE 76.620 1
ATOM 3600 C CG . PHE 245 245 ? A -8.828 8.199 16.377 1.000 1 A PHE 76.620 1
ATOM 3601 C CD1 . PHE 245 245 ? A -9.018 7.093 17.227 1.000 1 A PHE 76.620 1
ATOM 3602 C CD2 . PHE 245 245 ? A -7.840 9.156 16.685 1.000 1 A PHE 76.620 1
ATOM 3603 C CE1 . PHE 245 245 ? A -8.243 6.955 18.390 1.000 1 A PHE 76.620 1
ATOM 3604 C CE2 . PHE 245 245 ? A -7.048 9.004 17.837 1.000 1 A PHE 76.620 1
ATOM 3605 C CZ . PHE 245 245 ? A -7.252 7.906 18.691 1.000 1 A PHE 76.620 1
ATOM 3606 H H . PHE 245 245 ? A -8.646 5.706 14.637 1.000 1 A PHE 76.620 1
ATOM 3607 H HA . PHE 245 245 ? A -9.821 7.941 13.069 1.000 1 A PHE 76.620 1
ATOM 3608 H HB2 . PHE 245 245 ? A -10.700 8.019 15.360 1.000 1 A PHE 76.620 1
ATOM 3609 H HB3 . PHE 245 245 ? A -9.758 9.423 14.900 1.000 1 A PHE 76.620 1
ATOM 3610 H HD1 . PHE 245 245 ? A -9.763 6.348 16.986 1.000 1 A PHE 76.620 1
ATOM 3611 H HD2 . PHE 245 245 ? A -7.668 9.991 16.022 1.000 1 A PHE 76.620 1
ATOM 3612 H HE1 . PHE 245 245 ? A -8.390 6.105 19.040 1.000 1 A PHE 76.620 1
ATOM 3613 H HE2 . PHE 245 245 ? A -6.261 9.710 18.056 1.000 1 A PHE 76.620 1
ATOM 3614 H HZ . PHE 245 245 ? A -6.625 7.778 19.561 1.000 1 A PHE 76.620 1
ATOM 3615 N N . ILE 246 246 ? A -7.612 9.033 12.695 1.000 1 A ILE 66.750 1
ATOM 3616 C CA . ILE 246 246 ? A -6.307 9.578 12.320 1.000 1 A ILE 66.750 1
ATOM 3617 C C . ILE 246 246 ? A -6.149 10.933 12.999 1.000 1 A ILE 66.750 1
ATOM 3618 O O . ILE 246 246 ? A -6.776 11.922 12.619 1.000 1 A ILE 66.750 1
ATOM 3619 C CB . ILE 246 246 ? A -6.128 9.640 10.788 1.000 1 A ILE 66.750 1
ATOM 3620 C CG1 . ILE 246 246 ? A -6.346 8.244 10.156 1.000 1 A ILE 66.750 1
ATOM 3621 C CG2 . ILE 246 246 ? A -4.718 10.177 10.461 1.000 1 A ILE 66.750 1
ATOM 3622 C CD1 . ILE 246 246 ? A -6.271 8.226 8.624 1.000 1 A ILE 66.750 1
ATOM 3623 H H . ILE 246 246 ? A -8.441 9.471 12.320 1.000 1 A ILE 66.750 1
ATOM 3624 H HA . ILE 246 246 ? A -5.520 8.925 12.698 1.000 1 A ILE 66.750 1
ATOM 3625 H HB . ILE 246 246 ? A -6.868 10.326 10.376 1.000 1 A ILE 66.750 1
ATOM 3626 H HG12 . ILE 246 246 ? A -7.337 7.877 10.423 1.000 1 A ILE 66.750 1
ATOM 3627 H HG13 . ILE 246 246 ? A -5.611 7.545 10.554 1.000 1 A ILE 66.750 1
ATOM 3628 H HG21 . ILE 246 246 ? A -3.959 9.495 10.843 1.000 1 A ILE 66.750 1
ATOM 3629 H HG22 . ILE 246 246 ? A -4.593 10.282 9.384 1.000 1 A ILE 66.750 1
ATOM 3630 H HG23 . ILE 246 246 ? A -4.569 11.163 10.901 1.000 1 A ILE 66.750 1
ATOM 3631 H HD11 . ILE 246 246 ? A -5.251 8.413 8.288 1.000 1 A ILE 66.750 1
ATOM 3632 H HD12 . ILE 246 246 ? A -6.940 8.979 8.210 1.000 1 A ILE 66.750 1
ATOM 3633 H HD13 . ILE 246 246 ? A -6.576 7.244 8.262 1.000 1 A ILE 66.750 1
ATOM 3634 N N . ASN 247 247 ? A -5.288 10.987 14.009 1.000 1 A ASN 64.810 1
ATOM 3635 C CA . ASN 247 247 ? A -4.855 12.241 14.603 1.000 1 A ASN 64.810 1
ATOM 3636 C C . ASN 247 247 ? A -3.640 12.761 13.822 1.000 1 A ASN 64.810 1
ATOM 3637 O O . ASN 247 247 ? A -2.518 12.297 14.002 1.000 1 A ASN 64.810 1
ATOM 3638 C CB . ASN 247 247 ? A -4.589 11.987 16.088 1.000 1 A ASN 64.810 1
ATOM 3639 C CG . ASN 247 247 ? A -4.078 13.219 16.802 1.000 1 A ASN 64.810 1
ATOM 3640 O OD1 . ASN 247 247 ? A -4.553 14.332 16.609 1.000 1 A ASN 64.810 1
ATOM 3641 N ND2 . ASN 247 247 ? A -3.098 13.040 17.649 1.000 1 A ASN 64.810 1
ATOM 3642 H H . ASN 247 247 ? A -4.813 10.142 14.291 1.000 1 A ASN 64.810 1
ATOM 3643 H HA . ASN 247 247 ? A -5.649 12.984 14.532 1.000 1 A ASN 64.810 1
ATOM 3644 H HB2 . ASN 247 247 ? A -5.506 11.665 16.582 1.000 1 A ASN 64.810 1
ATOM 3645 H HB3 . ASN 247 247 ? A -3.855 11.187 16.183 1.000 1 A ASN 64.810 1
ATOM 3646 H HD21 . ASN 247 247 ? A -2.643 13.858 18.028 1.000 1 A ASN 64.810 1
ATOM 3647 H HD22 . ASN 247 247 ? A -2.601 12.162 17.599 1.000 1 A ASN 64.810 1
ATOM 3648 N N . SER 248 248 ? A -3.861 13.711 12.911 1.000 1 A SER 58.310 1
ATOM 3649 C CA . SER 248 248 ? A -2.774 14.338 12.155 1.000 1 A SER 58.310 1
ATOM 3650 C C . SER 248 248 ? A -1.999 15.313 13.050 1.000 1 A SER 58.310 1
ATOM 3651 O O . SER 248 248 ? A -2.283 16.518 13.072 1.000 1 A SER 58.310 1
ATOM 3652 C CB . SER 248 248 ? A -3.315 15.012 10.887 1.000 1 A SER 58.310 1
ATOM 3653 O OG . SER 248 248 ? A -4.208 16.058 11.221 1.000 1 A SER 58.310 1
ATOM 3654 H H . SER 248 248 ? A -4.807 14.022 12.744 1.000 1 A SER 58.310 1
ATOM 3655 H HA . SER 248 248 ? A -2.079 13.562 11.834 1.000 1 A SER 58.310 1
ATOM 3656 H HB2 . SER 248 248 ? A -2.480 15.420 10.316 1.000 1 A SER 58.310 1
ATOM 3657 H HB3 . SER 248 248 ? A -3.831 14.274 10.273 1.000 1 A SER 58.310 1
ATOM 3658 H HG . SER 248 248 ? A -3.757 16.564 11.902 1.000 1 A SER 58.310 1
ATOM 3659 N N . SER 249 249 ? A -1.021 14.812 13.803 1.000 1 A SER 59.470 1
ATOM 3660 C CA . SER 249 249 ? A -0.058 15.671 14.486 1.000 1 A SER 59.470 1
ATOM 3661 C C . SER 249 249 ? A 0.753 16.470 13.454 1.000 1 A SER 59.470 1
ATOM 3662 O O . SER 249 249 ? A 1.231 15.946 12.450 1.000 1 A SER 59.470 1
ATOM 3663 C CB . SER 249 249 ? A 0.810 14.885 15.484 1.000 1 A SER 59.470 1
ATOM 3664 O OG . SER 249 249 ? A 1.214 13.618 15.014 1.000 1 A SER 59.470 1
ATOM 3665 H H . SER 249 249 ? A -0.872 13.813 13.827 1.000 1 A SER 59.470 1
ATOM 3666 H HA . SER 249 249 ? A -0.627 16.390 15.076 1.000 1 A SER 59.470 1
ATOM 3667 H HB2 . SER 249 249 ? A 1.691 15.474 15.738 1.000 1 A SER 59.470 1
ATOM 3668 H HB3 . SER 249 249 ? A 0.230 14.730 16.393 1.000 1 A SER 59.470 1
ATOM 3669 H HG . SER 249 249 ? A 0.714 12.963 15.506 1.000 1 A SER 59.470 1
ATOM 3670 N N . LEU 250 250 ? A 0.872 17.786 13.670 1.000 1 A LEU 59.690 1
ATOM 3671 C CA . LEU 250 250 ? A 1.599 18.686 12.768 1.000 1 A LEU 59.690 1
ATOM 3672 C C . LEU 250 250 ? A 3.097 18.368 12.806 1.000 1 A LEU 59.690 1
ATOM 3673 O O . LEU 250 250 ? A 3.814 18.803 13.713 1.000 1 A LEU 59.690 1
ATOM 3674 C CB . LEU 250 250 ? A 1.312 20.155 13.140 1.000 1 A LEU 59.690 1
ATOM 3675 C CG . LEU 250 250 ? A 0.078 20.726 12.420 1.000 1 A LEU 59.690 1
ATOM 3676 C CD1 . LEU 250 250 ? A -0.453 21.943 13.178 1.000 1 A LEU 59.690 1
ATOM 3677 C CD2 . LEU 250 250 ? A 0.424 21.173 10.997 1.000 1 A LEU 59.690 1
ATOM 3678 H H . LEU 250 250 ? A 0.418 18.175 14.484 1.000 1 A LEU 59.690 1
ATOM 3679 H HA . LEU 250 250 ? A 1.258 18.507 11.749 1.000 1 A LEU 59.690 1
ATOM 3680 H HB2 . LEU 250 250 ? A 1.180 20.223 14.220 1.000 1 A LEU 59.690 1
ATOM 3681 H HB3 . LEU 250 250 ? A 2.173 20.771 12.880 1.000 1 A LEU 59.690 1
ATOM 3682 H HG . LEU 250 250 ? A -0.710 19.973 12.385 1.000 1 A LEU 59.690 1
ATOM 3683 H HD11 . LEU 250 250 ? A -1.324 22.341 12.657 1.000 1 A LEU 59.690 1
ATOM 3684 H HD12 . LEU 250 250 ? A 0.316 22.713 13.235 1.000 1 A LEU 59.690 1
ATOM 3685 H HD13 . LEU 250 250 ? A -0.753 21.646 14.183 1.000 1 A LEU 59.690 1
ATOM 3686 H HD21 . LEU 250 250 ? A 1.188 21.951 11.014 1.000 1 A LEU 59.690 1
ATOM 3687 H HD22 . LEU 250 250 ? A 0.795 20.325 10.421 1.000 1 A LEU 59.690 1
ATOM 3688 H HD23 . LEU 250 250 ? A -0.469 21.555 10.503 1.000 1 A LEU 59.690 1
ATOM 3689 N N . VAL 251 251 ? A 3.556 17.621 11.806 1.000 1 A VAL 64.250 1
ATOM 3690 C CA . VAL 251 251 ? A 4.954 17.233 11.636 1.000 1 A VAL 64.250 1
ATOM 3691 C C . VAL 251 251 ? A 5.805 18.473 11.349 1.000 1 A VAL 64.250 1
ATOM 3692 O O . VAL 251 251 ? A 5.558 19.214 10.401 1.000 1 A VAL 64.250 1
ATOM 3693 C CB . VAL 251 251 ? A 5.093 16.170 10.530 1.000 1 A VAL 64.250 1
ATOM 3694 C CG1 . VAL 251 251 ? A 6.513 15.617 10.543 1.000 1 A VAL 64.250 1
ATOM 3695 C CG2 . VAL 251 251 ? A 4.128 14.996 10.746 1.000 1 A VAL 64.250 1
ATOM 3696 H H . VAL 251 251 ? A 2.879 17.199 11.187 1.000 1 A VAL 64.250 1
ATOM 3697 H HA . VAL 251 251 ? A 5.288 16.782 12.571 1.000 1 A VAL 64.250 1
ATOM 3698 H HB . VAL 251 251 ? A 4.888 16.615 9.556 1.000 1 A VAL 64.250 1
ATOM 3699 H HG11 . VAL 251 251 ? A 7.219 16.376 10.206 1.000 1 A VAL 64.250 1
ATOM 3700 H HG12 . VAL 251 251 ? A 6.545 14.778 9.847 1.000 1 A VAL 64.250 1
ATOM 3701 H HG13 . VAL 251 251 ? A 6.776 15.257 11.538 1.000 1 A VAL 64.250 1
ATOM 3702 H HG21 . VAL 251 251 ? A 4.189 14.637 11.774 1.000 1 A VAL 64.250 1
ATOM 3703 H HG22 . VAL 251 251 ? A 3.102 15.304 10.542 1.000 1 A VAL 64.250 1
ATOM 3704 H HG23 . VAL 251 251 ? A 4.362 14.181 10.061 1.000 1 A VAL 64.250 1
ATOM 3705 N N . LYS 252 252 ? A 6.799 18.740 12.206 1.000 1 A LYS 67.000 1
ATOM 3706 C CA . LYS 252 252 ? A 7.661 19.940 12.117 1.000 1 A LYS 67.000 1
ATOM 3707 C C . LYS 252 252 ? A 9.048 19.671 11.530 1.000 1 A LYS 67.000 1
ATOM 3708 O O . LYS 252 252 ? A 9.791 20.617 11.283 1.000 1 A LYS 67.000 1
ATOM 3709 C CB . LYS 252 252 ? A 7.790 20.609 13.496 1.000 1 A LYS 67.000 1
ATOM 3710 C CG . LYS 252 252 ? A 6.464 21.198 13.992 1.000 1 A LYS 67.000 1
ATOM 3711 C CD . LYS 252 252 ? A 6.669 21.934 15.320 1.000 1 A LYS 67.000 1
ATOM 3712 C CE . LYS 252 252 ? A 5.327 22.483 15.809 1.000 1 A LYS 67.000 1
ATOM 3713 N NZ . LYS 252 252 ? A 5.469 23.170 17.116 1.000 1 A LYS 67.000 1
ATOM 3714 H H . LYS 252 252 ? A 6.905 18.112 12.990 1.000 1 A LYS 67.000 1
ATOM 3715 H HA . LYS 252 252 ? A 7.203 20.656 11.435 1.000 1 A LYS 67.000 1
ATOM 3716 H HB2 . LYS 252 252 ? A 8.161 19.880 14.217 1.000 1 A LYS 67.000 1
ATOM 3717 H HB3 . LYS 252 252 ? A 8.515 21.419 13.426 1.000 1 A LYS 67.000 1
ATOM 3718 H HG2 . LYS 252 252 ? A 5.744 20.394 14.142 1.000 1 A LYS 67.000 1
ATOM 3719 H HG3 . LYS 252 252 ? A 6.074 21.893 13.248 1.000 1 A LYS 67.000 1
ATOM 3720 H HD2 . LYS 252 252 ? A 7.071 21.235 16.054 1.000 1 A LYS 67.000 1
ATOM 3721 H HD3 . LYS 252 252 ? A 7.375 22.752 15.174 1.000 1 A LYS 67.000 1
ATOM 3722 H HE2 . LYS 252 252 ? A 4.938 23.169 15.057 1.000 1 A LYS 67.000 1
ATOM 3723 H HE3 . LYS 252 252 ? A 4.627 21.651 15.891 1.000 1 A LYS 67.000 1
ATOM 3724 H HZ1 . LYS 252 252 ? A 6.116 23.941 17.040 1.000 1 A LYS 67.000 1
ATOM 3725 H HZ2 . LYS 252 252 ? A 5.815 22.523 17.811 1.000 1 A LYS 67.000 1
ATOM 3726 H HZ3 . LYS 252 252 ? A 4.575 23.523 17.426 1.000 1 A LYS 67.000 1
ATOM 3727 N N . GLN 253 253 ? A 9.424 18.405 11.366 1.000 1 A GLN 80.440 1
ATOM 3728 C CA . GLN 253 253 ? A 10.764 17.980 10.962 1.000 1 A GLN 80.440 1
ATOM 3729 C C . GLN 253 253 ? A 10.704 17.196 9.649 1.000 1 A GLN 80.440 1
ATOM 3730 O O . GLN 253 253 ? A 9.750 16.460 9.405 1.000 1 A GLN 80.440 1
ATOM 3731 C CB . GLN 253 253 ? A 11.413 17.158 12.089 1.000 1 A GLN 80.440 1
ATOM 3732 C CG . GLN 253 253 ? A 11.781 18.025 13.304 1.000 1 A GLN 80.440 1
ATOM 3733 C CD . GLN 253 253 ? A 12.444 17.234 14.433 1.000 1 A GLN 80.440 1
ATOM 3734 O OE1 . GLN 253 253 ? A 12.368 16.021 14.539 1.000 1 A GLN 80.440 1
ATOM 3735 N NE2 . GLN 253 253 ? A 13.112 17.899 15.350 1.000 1 A GLN 80.440 1
ATOM 3736 H H . GLN 253 253 ? A 8.729 17.682 11.485 1.000 1 A GLN 80.440 1
ATOM 3737 H HA . GLN 253 253 ? A 11.389 18.855 10.783 1.000 1 A GLN 80.440 1
ATOM 3738 H HB2 . GLN 253 253 ? A 10.725 16.371 12.399 1.000 1 A GLN 80.440 1
ATOM 3739 H HB3 . GLN 253 253 ? A 12.323 16.694 11.710 1.000 1 A GLN 80.440 1
ATOM 3740 H HG2 . GLN 253 253 ? A 12.464 18.811 12.982 1.000 1 A GLN 80.440 1
ATOM 3741 H HG3 . GLN 253 253 ? A 10.884 18.496 13.706 1.000 1 A GLN 80.440 1
ATOM 3742 H HE21 . GLN 253 253 ? A 13.239 18.899 15.285 1.000 1 A GLN 80.440 1
ATOM 3743 H HE22 . GLN 253 253 ? A 13.550 17.332 16.062 1.000 1 A GLN 80.440 1
ATOM 3744 N N . LYS 254 254 ? A 11.734 17.359 8.812 1.000 1 A LYS 82.810 1
ATOM 3745 C CA . LYS 254 254 ? A 11.868 16.674 7.522 1.000 1 A LYS 82.810 1
ATOM 3746 C C . LYS 254 254 ? A 13.100 15.784 7.516 1.000 1 A LYS 82.810 1
ATOM 3747 O O . LYS 254 254 ? A 14.181 16.245 7.881 1.000 1 A LYS 82.810 1
ATOM 3748 C CB . LYS 254 254 ? A 11.931 17.667 6.350 1.000 1 A LYS 82.810 1
ATOM 3749 C CG . LYS 254 254 ? A 10.674 18.539 6.256 1.000 1 A LYS 82.810 1
ATOM 3750 C CD . LYS 254 254 ? A 10.580 19.271 4.914 1.000 1 A LYS 82.810 1
ATOM 3751 C CE . LYS 254 254 ? A 9.202 19.936 4.844 1.000 1 A LYS 82.810 1
ATOM 3752 N NZ . LYS 254 254 ? A 8.954 20.563 3.525 1.000 1 A LYS 82.810 1
ATOM 3753 H H . LYS 254 254 ? A 12.520 17.912 9.123 1.000 1 A LYS 82.810 1
ATOM 3754 H HA . LYS 254 254 ? A 11.000 16.032 7.372 1.000 1 A LYS 82.810 1
ATOM 3755 H HB2 . LYS 254 254 ? A 12.808 18.306 6.452 1.000 1 A LYS 82.810 1
ATOM 3756 H HB3 . LYS 254 254 ? A 12.029 17.090 5.430 1.000 1 A LYS 82.810 1
ATOM 3757 H HG2 . LYS 254 254 ? A 10.670 19.267 7.068 1.000 1 A LYS 82.810 1
ATOM 3758 H HG3 . LYS 254 254 ? A 9.795 17.903 6.361 1.000 1 A LYS 82.810 1
ATOM 3759 H HD2 . LYS 254 254 ? A 11.373 20.015 4.842 1.000 1 A LYS 82.810 1
ATOM 3760 H HD3 . LYS 254 254 ? A 10.677 18.547 4.105 1.000 1 A LYS 82.810 1
ATOM 3761 H HE2 . LYS 254 254 ? A 8.445 19.176 5.038 1.000 1 A LYS 82.810 1
ATOM 3762 H HE3 . LYS 254 254 ? A 9.123 20.674 5.642 1.000 1 A LYS 82.810 1
ATOM 3763 H HZ1 . LYS 254 254 ? A 8.022 20.952 3.511 1.000 1 A LYS 82.810 1
ATOM 3764 H HZ2 . LYS 254 254 ? A 9.627 21.292 3.335 1.000 1 A LYS 82.810 1
ATOM 3765 H HZ3 . LYS 254 254 ? A 8.999 19.859 2.802 1.000 1 A LYS 82.810 1
ATOM 3766 N N . PHE 255 255 ? A 12.941 14.563 7.023 1.000 1 A PHE 84.940 1
ATOM 3767 C CA . PHE 255 255 ? A 14.014 13.589 6.857 1.000 1 A PHE 84.940 1
ATOM 3768 C C . PHE 255 255 ? A 14.248 13.359 5.369 1.000 1 A PHE 84.940 1
ATOM 3769 O O . PHE 255 255 ? A 13.345 12.914 4.665 1.000 1 A PHE 84.940 1
ATOM 3770 C CB . PHE 255 255 ? A 13.609 12.308 7.579 1.000 1 A PHE 84.940 1
ATOM 3771 C CG . PHE 255 255 ? A 14.665 11.227 7.557 1.000 1 A PHE 84.940 1
ATOM 3772 C CD1 . PHE 255 255 ? A 14.787 10.361 6.455 1.000 1 A PHE 84.940 1
ATOM 3773 C CD2 . PHE 255 255 ? A 15.473 11.034 8.688 1.000 1 A PHE 84.940 1
ATOM 3774 C CE1 . PHE 255 255 ? A 15.722 9.313 6.492 1.000 1 A PHE 84.940 1
ATOM 3775 C CE2 . PHE 255 255 ? A 16.396 9.978 8.731 1.000 1 A PHE 84.940 1
ATOM 3776 C CZ . PHE 255 255 ? A 16.535 9.125 7.624 1.000 1 A PHE 84.940 1
ATOM 3777 H H . PHE 255 255 ? A 12.023 14.309 6.686 1.000 1 A PHE 84.940 1
ATOM 3778 H HA . PHE 255 255 ? A 14.935 13.955 7.310 1.000 1 A PHE 84.940 1
ATOM 3779 H HB2 . PHE 255 255 ? A 12.689 11.915 7.146 1.000 1 A PHE 84.940 1
ATOM 3780 H HB3 . PHE 255 255 ? A 13.403 12.567 8.618 1.000 1 A PHE 84.940 1
ATOM 3781 H HD1 . PHE 255 255 ? A 14.142 10.476 5.596 1.000 1 A PHE 84.940 1
ATOM 3782 H HD2 . PHE 255 255 ? A 15.346 11.675 9.548 1.000 1 A PHE 84.940 1
ATOM 3783 H HE1 . PHE 255 255 ? A 15.792 8.634 5.655 1.000 1 A PHE 84.940 1
ATOM 3784 H HE2 . PHE 255 255 ? A 16.972 9.808 9.629 1.000 1 A PHE 84.940 1
ATOM 3785 H HZ . PHE 255 255 ? A 17.238 8.306 7.659 1.000 1 A PHE 84.940 1
ATOM 3786 N N . ILE 256 256 ? A 15.433 13.689 4.857 1.000 1 A ILE 84.880 1
ATOM 3787 C CA . ILE 256 256 ? A 15.676 13.648 3.410 1.000 1 A ILE 84.880 1
ATOM 3788 C C . ILE 256 256 ? A 16.921 12.823 3.105 1.000 1 A ILE 84.880 1
ATOM 3789 O O . ILE 256 256 ? A 18.023 13.148 3.554 1.000 1 A ILE 84.880 1
ATOM 3790 C CB . ILE 256 256 ? A 15.694 15.051 2.761 1.000 1 A ILE 84.880 1
ATOM 3791 C CG1 . ILE 256 256 ? A 14.495 15.923 3.216 1.000 1 A ILE 84.880 1
ATOM 3792 C CG2 . ILE 256 256 ? A 15.665 14.858 1.234 1.000 1 A ILE 84.880 1
ATOM 3793 C CD1 . ILE 256 256 ? A 14.448 17.331 2.607 1.000 1 A ILE 84.880 1
ATOM 3794 H H . ILE 256 256 ? A 16.187 13.939 5.482 1.000 1 A ILE 84.880 1
ATOM 3795 H HA . ILE 256 256 ? A 14.845 13.123 2.940 1.000 1 A ILE 84.880 1
ATOM 3796 H HB . ILE 256 256 ? A 16.618 15.559 3.038 1.000 1 A ILE 84.880 1
ATOM 3797 H HG12 . ILE 256 256 ? A 13.563 15.407 2.982 1.000 1 A ILE 84.880 1
ATOM 3798 H HG13 . ILE 256 256 ? A 14.543 16.054 4.297 1.000 1 A ILE 84.880 1
ATOM 3799 H HG21 . ILE 256 256 ? A 16.525 14.276 0.905 1.000 1 A ILE 84.880 1
ATOM 3800 H HG22 . ILE 256 256 ? A 14.763 14.327 0.931 1.000 1 A ILE 84.880 1
ATOM 3801 H HG23 . ILE 256 256 ? A 15.693 15.821 0.724 1.000 1 A ILE 84.880 1
ATOM 3802 H HD11 . ILE 256 256 ? A 15.407 17.829 2.747 1.000 1 A ILE 84.880 1
ATOM 3803 H HD12 . ILE 256 256 ? A 14.210 17.282 1.544 1.000 1 A ILE 84.880 1
ATOM 3804 H HD13 . ILE 256 256 ? A 13.671 17.910 3.106 1.000 1 A ILE 84.880 1
ATOM 3805 N N . VAL 257 257 ? A 16.726 11.766 2.313 1.000 1 A VAL 82.620 1
ATOM 3806 C CA . VAL 257 257 ? A 17.768 10.850 1.845 1.000 1 A VAL 82.620 1
ATOM 3807 C C . VAL 257 257 ? A 17.692 10.753 0.328 1.000 1 A VAL 82.620 1
ATOM 3808 O O . VAL 257 257 ? A 16.762 10.188 -0.244 1.000 1 A VAL 82.620 1
ATOM 3809 C CB . VAL 257 257 ? A 17.649 9.467 2.513 1.000 1 A VAL 82.620 1
ATOM 3810 C CG1 . VAL 257 257 ? A 18.622 8.441 1.916 1.000 1 A VAL 82.620 1
ATOM 3811 C CG2 . VAL 257 257 ? A 17.976 9.576 4.006 1.000 1 A VAL 82.620 1
ATOM 3812 H H . VAL 257 257 ? A 15.788 11.611 1.971 1.000 1 A VAL 82.620 1
ATOM 3813 H HA . VAL 257 257 ? A 18.744 11.256 2.109 1.000 1 A VAL 82.620 1
ATOM 3814 H HB . VAL 257 257 ? A 16.632 9.095 2.395 1.000 1 A VAL 82.620 1
ATOM 3815 H HG11 . VAL 257 257 ? A 18.407 8.284 0.859 1.000 1 A VAL 82.620 1
ATOM 3816 H HG12 . VAL 257 257 ? A 19.653 8.775 2.034 1.000 1 A VAL 82.620 1
ATOM 3817 H HG13 . VAL 257 257 ? A 18.484 7.483 2.418 1.000 1 A VAL 82.620 1
ATOM 3818 H HG21 . VAL 257 257 ? A 17.285 10.267 4.489 1.000 1 A VAL 82.620 1
ATOM 3819 H HG22 . VAL 257 257 ? A 17.881 8.598 4.477 1.000 1 A VAL 82.620 1
ATOM 3820 H HG23 . VAL 257 257 ? A 18.991 9.945 4.149 1.000 1 A VAL 82.620 1
ATOM 3821 N N . TYR 258 258 ? A 18.708 11.297 -0.330 1.000 1 A TYR 77.560 1
ATOM 3822 C CA . TYR 258 258 ? A 18.859 11.244 -1.779 1.000 1 A TYR 77.560 1
ATOM 3823 C C . TYR 258 258 ? A 19.520 9.930 -2.213 1.000 1 A TYR 77.560 1
ATOM 3824 O O . TYR 258 258 ? A 20.286 9.331 -1.453 1.000 1 A TYR 77.560 1
ATOM 3825 C CB . TYR 258 258 ? A 19.630 12.486 -2.240 1.000 1 A TYR 77.560 1
ATOM 3826 C CG . TYR 258 258 ? A 18.920 13.777 -1.870 1.000 1 A TYR 77.560 1
ATOM 3827 C CD1 . TYR 258 258 ? A 17.982 14.340 -2.757 1.000 1 A TYR 77.560 1
ATOM 3828 C CD2 . TYR 258 258 ? A 19.179 14.400 -0.631 1.000 1 A TYR 77.560 1
ATOM 3829 C CE1 . TYR 258 258 ? A 17.331 15.544 -2.424 1.000 1 A TYR 77.560 1
ATOM 3830 C CE2 . TYR 258 258 ? A 18.523 15.599 -0.291 1.000 1 A TYR 77.560 1
ATOM 3831 C CZ . TYR 258 258 ? A 17.616 16.186 -1.201 1.000 1 A TYR 77.560 1
ATOM 3832 O OH . TYR 258 258 ? A 17.037 17.380 -0.912 1.000 1 A TYR 77.560 1
ATOM 3833 H H . TYR 258 258 ? A 19.427 11.772 0.197 1.000 1 A TYR 77.560 1
ATOM 3834 H HA . TYR 258 258 ? A 17.869 11.286 -2.232 1.000 1 A TYR 77.560 1
ATOM 3835 H HB2 . TYR 258 258 ? A 19.755 12.449 -3.322 1.000 1 A TYR 77.560 1
ATOM 3836 H HB3 . TYR 258 258 ? A 20.625 12.481 -1.796 1.000 1 A TYR 77.560 1
ATOM 3837 H HD1 . TYR 258 258 ? A 17.780 13.868 -3.707 1.000 1 A TYR 77.560 1
ATOM 3838 H HD2 . TYR 258 258 ? A 19.911 13.985 0.047 1.000 1 A TYR 77.560 1
ATOM 3839 H HE1 . TYR 258 258 ? A 16.635 16.002 -3.112 1.000 1 A TYR 77.560 1
ATOM 3840 H HE2 . TYR 258 258 ? A 18.751 16.085 0.646 1.000 1 A TYR 77.560 1
ATOM 3841 H HH . TYR 258 258 ? A 17.383 17.744 -0.094 1.000 1 A TYR 77.560 1
ATOM 3842 N N . ARG 259 259 ? A 19.224 9.486 -3.445 1.000 1 A ARG 73.310 1
ATOM 3843 C CA . ARG 259 259 ? A 19.829 8.280 -4.045 1.000 1 A ARG 73.310 1
ATOM 3844 C C . ARG 259 259 ? A 21.326 8.457 -4.289 1.000 1 A ARG 73.310 1
ATOM 3845 O O . ARG 259 259 ? A 22.095 7.524 -4.103 1.000 1 A ARG 73.310 1
ATOM 3846 C CB . ARG 259 259 ? A 19.094 7.919 -5.351 1.000 1 A ARG 73.310 1
ATOM 3847 C CG . ARG 259 259 ? A 19.452 6.498 -5.818 1.000 1 A ARG 73.310 1
ATOM 3848 C CD . ARG 259 259 ? A 18.791 6.121 -7.149 1.000 1 A ARG 73.310 1
ATOM 3849 N NE . ARG 259 259 ? A 19.517 6.660 -8.318 1.000 1 A ARG 73.310 1
ATOM 3850 C CZ . ARG 259 259 ? A 19.272 6.400 -9.588 1.000 1 A ARG 73.310 1
ATOM 3851 N NH1 . ARG 259 259 ? A 18.251 5.685 -9.973 1.000 1 A ARG 73.310 1
ATOM 3852 N NH2 . ARG 259 259 ? A 20.067 6.868 -10.498 1.000 1 A ARG 73.310 1
ATOM 3853 H H . ARG 259 259 ? A 18.590 10.035 -4.008 1.000 1 A ARG 73.310 1
ATOM 3854 H HA . ARG 259 259 ? A 19.753 7.448 -3.345 1.000 1 A ARG 73.310 1
ATOM 3855 H HB2 . ARG 259 259 ? A 19.353 8.637 -6.128 1.000 1 A ARG 73.310 1
ATOM 3856 H HB3 . ARG 259 259 ? A 18.018 7.963 -5.182 1.000 1 A ARG 73.310 1
ATOM 3857 H HG2 . ARG 259 259 ? A 20.531 6.387 -5.921 1.000 1 A ARG 73.310 1
ATOM 3858 H HG3 . ARG 259 259 ? A 19.111 5.797 -5.055 1.000 1 A ARG 73.310 1
ATOM 3859 H HD2 . ARG 259 259 ? A 17.758 6.470 -7.151 1.000 1 A ARG 73.310 1
ATOM 3860 H HD3 . ARG 259 259 ? A 18.788 5.033 -7.218 1.000 1 A ARG 73.310 1
ATOM 3861 H HE . ARG 259 259 ? A 20.328 7.245 -8.174 1.000 1 A ARG 73.310 1
ATOM 3862 H HH11 . ARG 259 259 ? A 18.112 5.500 -10.956 1.000 1 A ARG 73.310 1
ATOM 3863 H HH12 . ARG 259 259 ? A 17.631 5.311 -9.270 1.000 1 A ARG 73.310 1
ATOM 3864 H HH21 . ARG 259 259 ? A 19.932 6.723 -11.488 1.000 1 A ARG 73.310 1
ATOM 3865 H HH22 . ARG 259 259 ? A 20.810 7.471 -10.173 1.000 1 A ARG 73.310 1
ATOM 3866 N N . GLU 260 260 ? A 21.717 9.666 -4.669 1.000 1 A GLU 70.060 1
ATOM 3867 C CA . GLU 260 260 ? A 23.089 10.059 -4.969 1.000 1 A GLU 70.060 1
ATOM 3868 C C . GLU 260 260 ? A 23.478 11.235 -4.065 1.000 1 A GLU 70.060 1
ATOM 3869 O O . GLU 260 260 ? A 22.713 12.187 -3.911 1.000 1 A GLU 70.060 1
ATOM 3870 C CB . GLU 260 260 ? A 23.187 10.399 -6.467 1.000 1 A GLU 70.060 1
ATOM 3871 C CG . GLU 260 260 ? A 23.183 9.117 -7.324 1.000 1 A GLU 70.060 1
ATOM 3872 C CD . GLU 260 260 ? A 22.522 9.297 -8.694 1.000 1 A GLU 70.060 1
ATOM 3873 O OE1 . GLU 260 260 ? A 21.726 8.392 -9.055 1.000 1 A GLU 70.060 1
ATOM 3874 O OE2 . GLU 260 260 ? A 22.763 10.324 -9.358 1.000 1 A GLU 70.060 1
ATOM 3875 H H . GLU 260 260 ? A 21.018 10.390 -4.756 1.000 1 A GLU 70.060 1
ATOM 3876 H HA . GLU 260 260 ? A 23.770 9.233 -4.762 1.000 1 A GLU 70.060 1
ATOM 3877 H HB2 . GLU 260 260 ? A 22.346 11.037 -6.738 1.000 1 A GLU 70.060 1
ATOM 3878 H HB3 . GLU 260 260 ? A 24.111 10.946 -6.658 1.000 1 A GLU 70.060 1
ATOM 3879 H HG2 . GLU 260 260 ? A 22.652 8.326 -6.795 1.000 1 A GLU 70.060 1
ATOM 3880 H HG3 . GLU 260 260 ? A 24.211 8.778 -7.451 1.000 1 A GLU 70.060 1
ATOM 3881 N N . ASN 261 261 ? A 24.661 11.164 -3.445 1.000 1 A ASN 65.880 1
ATOM 3882 C CA . ASN 261 261 ? A 25.170 12.216 -2.551 1.000 1 A ASN 65.880 1
ATOM 3883 C C . ASN 261 261 ? A 25.717 13.431 -3.328 1.000 1 A ASN 65.880 1
ATOM 3884 O O . ASN 261 261 ? A 25.973 14.486 -2.747 1.000 1 A ASN 65.880 1
ATOM 3885 C CB . ASN 261 261 ? A 26.287 11.642 -1.658 1.000 1 A ASN 65.880 1
ATOM 3886 C CG . ASN 261 261 ? A 25.908 10.498 -0.731 1.000 1 A ASN 65.880 1
ATOM 3887 O OD1 . ASN 261 261 ? A 24.779 10.044 -0.621 1.000 1 A ASN 65.880 1
ATOM 3888 N ND2 . ASN 261 261 ? A 26.880 9.975 -0.020 1.000 1 A ASN 65.880 1
ATOM 3889 H H . ASN 261 261 ? A 25.221 10.333 -3.575 1.000 1 A ASN 65.880 1
ATOM 3890 H HA . ASN 261 261 ? A 24.358 12.578 -1.920 1.000 1 A ASN 65.880 1
ATOM 3891 H HB2 . ASN 261 261 ? A 26.668 12.449 -1.032 1.000 1 A ASN 65.880 1
ATOM 3892 H HB3 . ASN 261 261 ? A 27.107 11.308 -2.293 1.000 1 A ASN 65.880 1
ATOM 3893 H HD21 . ASN 261 261 ? A 26.702 9.144 0.525 1.000 1 A ASN 65.880 1
ATOM 3894 H HD22 . ASN 261 261 ? A 27.819 10.333 -0.120 1.000 1 A ASN 65.880 1
ATOM 3895 N N . SER 262 262 ? A 25.948 13.272 -4.631 1.000 1 A SER 67.880 1
ATOM 3896 C CA . SER 262 262 ? A 26.418 14.316 -5.534 1.000 1 A SER 67.880 1
ATOM 3897 C C . SER 262 262 ? A 25.926 14.037 -6.947 1.000 1 A SER 67.880 1
ATOM 3898 O O . SER 262 262 ? A 26.171 12.946 -7.460 1.000 1 A SER 67.880 1
ATOM 3899 C CB . SER 262 262 ? A 27.949 14.396 -5.542 1.000 1 A SER 67.880 1
ATOM 3900 O OG . SER 262 262 ? A 28.519 13.136 -5.839 1.000 1 A SER 67.880 1
ATOM 3901 H H . SER 262 262 ? A 25.741 12.376 -5.049 1.000 1 A SER 67.880 1
ATOM 3902 H HA . SER 262 262 ? A 26.022 15.272 -5.194 1.000 1 A SER 67.880 1
ATOM 3903 H HB2 . SER 262 262 ? A 28.295 14.720 -4.560 1.000 1 A SER 67.880 1
ATOM 3904 H HB3 . SER 262 262 ? A 28.270 15.127 -6.284 1.000 1 A SER 67.880 1
ATOM 3905 H HG . SER 262 262 ? A 28.081 12.798 -6.623 1.000 1 A SER 67.880 1
ATOM 3906 N N . VAL 263 263 ? A 25.295 15.022 -7.584 1.000 1 A VAL 69.310 1
ATOM 3907 C CA . VAL 263 263 ? A 24.949 14.958 -9.010 1.000 1 A VAL 69.310 1
ATOM 3908 C C . VAL 263 263 ? A 25.904 15.866 -9.776 1.000 1 A VAL 69.310 1
ATOM 3909 O O . VAL 263 263 ? A 25.995 17.062 -9.494 1.000 1 A VAL 69.310 1
ATOM 3910 C CB . VAL 263 263 ? A 23.472 15.313 -9.262 1.000 1 A VAL 69.310 1
ATOM 3911 C CG1 . VAL 263 263 ? A 23.123 15.240 -10.756 1.000 1 A VAL 69.310 1
ATOM 3912 C CG2 . VAL 263 263 ? A 22.539 14.338 -8.528 1.000 1 A VAL 69.310 1
ATOM 3913 H H . VAL 263 263 ? A 25.142 15.893 -7.096 1.000 1 A VAL 69.310 1
ATOM 3914 H HA . VAL 263 263 ? A 25.090 13.939 -9.370 1.000 1 A VAL 69.310 1
ATOM 3915 H HB . VAL 263 263 ? A 23.277 16.323 -8.902 1.000 1 A VAL 69.310 1
ATOM 3916 H HG11 . VAL 263 263 ? A 23.322 14.240 -11.140 1.000 1 A VAL 69.310 1
ATOM 3917 H HG12 . VAL 263 263 ? A 22.067 15.471 -10.897 1.000 1 A VAL 69.310 1
ATOM 3918 H HG13 . VAL 263 263 ? A 23.708 15.968 -11.319 1.000 1 A VAL 69.310 1
ATOM 3919 H HG21 . VAL 263 263 ? A 22.742 14.348 -7.457 1.000 1 A VAL 69.310 1
ATOM 3920 H HG22 . VAL 263 263 ? A 21.501 14.629 -8.688 1.000 1 A VAL 69.310 1
ATOM 3921 H HG23 . VAL 263 263 ? A 22.687 13.324 -8.901 1.000 1 A VAL 69.310 1
ATOM 3922 N N . ASN 264 264 ? A 26.616 15.295 -10.748 1.000 1 A ASN 74.120 1
ATOM 3923 C CA . ASN 264 264 ? A 27.508 16.036 -11.634 1.000 1 A ASN 74.120 1
ATOM 3924 C C . ASN 264 264 ? A 26.735 16.413 -12.900 1.000 1 A ASN 74.120 1
ATOM 3925 O O . ASN 264 264 ? A 26.578 15.590 -13.800 1.000 1 A ASN 74.120 1
ATOM 3926 C CB . ASN 264 264 ? A 28.761 15.195 -11.946 1.000 1 A ASN 74.120 1
ATOM 3927 C CG . ASN 264 264 ? A 29.680 14.980 -10.756 1.000 1 A ASN 74.120 1
ATOM 3928 O OD1 . ASN 264 264 ? A 29.419 15.372 -9.631 1.000 1 A ASN 74.120 1
ATOM 3929 N ND2 . ASN 264 264 ? A 30.814 14.357 -10.972 1.000 1 A ASN 74.120 1
ATOM 3930 H H . ASN 264 264 ? A 26.493 14.307 -10.916 1.000 1 A ASN 74.120 1
ATOM 3931 H HA . ASN 264 264 ? A 27.832 16.958 -11.150 1.000 1 A ASN 74.120 1
ATOM 3932 H HB2 . ASN 264 264 ? A 29.335 15.706 -12.719 1.000 1 A ASN 74.120 1
ATOM 3933 H HB3 . ASN 264 264 ? A 28.461 14.223 -12.339 1.000 1 A ASN 74.120 1
ATOM 3934 H HD21 . ASN 264 264 ? A 31.048 14.009 -11.891 1.000 1 A ASN 74.120 1
ATOM 3935 H HD22 . ASN 264 264 ? A 31.411 14.234 -10.166 1.000 1 A ASN 74.120 1
ATOM 3936 N N . THR 265 265 ? A 26.254 17.652 -12.984 1.000 1 A THR 71.120 1
ATOM 3937 C CA . THR 265 265 ? A 25.619 18.159 -14.207 1.000 1 A THR 71.120 1
ATOM 3938 C C . THR 265 265 ? A 26.688 18.716 -15.140 1.000 1 A THR 71.120 1
ATOM 3939 O O . THR 265 265 ? A 27.292 19.753 -14.849 1.000 1 A THR 71.120 1
ATOM 3940 C CB . THR 265 265 ? A 24.534 19.205 -13.913 1.000 1 A THR 71.120 1
ATOM 3941 O OG1 . THR 265 265 ? A 25.051 20.250 -13.128 1.000 1 A THR 71.120 1
ATOM 3942 C CG2 . THR 265 265 ? A 23.350 18.602 -13.160 1.000 1 A THR 71.120 1
ATOM 3943 H H . THR 265 265 ? A 26.401 18.293 -12.218 1.000 1 A THR 71.120 1
ATOM 3944 H HA . THR 265 265 ? A 25.125 17.335 -14.721 1.000 1 A THR 71.120 1
ATOM 3945 H HB . THR 265 265 ? A 24.177 19.613 -14.859 1.000 1 A THR 71.120 1
ATOM 3946 H HG1 . THR 265 265 ? A 25.918 20.446 -13.490 1.000 1 A THR 71.120 1
ATOM 3947 H HG21 . THR 265 265 ? A 22.944 17.759 -13.718 1.000 1 A THR 71.120 1
ATOM 3948 H HG22 . THR 265 265 ? A 22.575 19.360 -13.045 1.000 1 A THR 71.120 1
ATOM 3949 H HG23 . THR 265 265 ? A 23.665 18.268 -12.172 1.000 1 A THR 71.120 1
ATOM 3950 N N . THR 266 266 ? A 26.928 18.023 -16.253 1.000 1 A THR 79.620 1
ATOM 3951 C CA . THR 266 266 ? A 27.784 18.473 -17.354 1.000 1 A THR 79.620 1
ATOM 3952 C C . THR 266 266 ? A 26.976 19.370 -18.295 1.000 1 A THR 79.620 1
ATOM 3953 O O . THR 266 266 ? A 25.960 18.955 -18.850 1.000 1 A THR 79.620 1
ATOM 3954 C CB . THR 266 266 ? A 28.371 17.270 -18.119 1.000 1 A THR 79.620 1
ATOM 3955 O OG1 . THR 266 266 ? A 27.372 16.331 -18.444 1.000 1 A THR 79.620 1
ATOM 3956 C CG2 . THR 266 266 ? A 29.389 16.487 -17.291 1.000 1 A THR 79.620 1
ATOM 3957 H H . THR 266 266 ? A 26.427 17.160 -16.414 1.000 1 A THR 79.620 1
ATOM 3958 H HA . THR 266 266 ? A 28.614 19.058 -16.957 1.000 1 A THR 79.620 1
ATOM 3959 H HB . THR 266 266 ? A 28.851 17.623 -19.032 1.000 1 A THR 79.620 1
ATOM 3960 H HG1 . THR 266 266 ? A 27.733 15.721 -19.092 1.000 1 A THR 79.620 1
ATOM 3961 H HG21 . THR 266 266 ? A 30.237 17.126 -17.047 1.000 1 A THR 79.620 1
ATOM 3962 H HG22 . THR 266 266 ? A 28.930 16.129 -16.369 1.000 1 A THR 79.620 1
ATOM 3963 H HG23 . THR 266 266 ? A 29.753 15.635 -17.864 1.000 1 A THR 79.620 1
ATOM 3964 N N . PHE 267 267 ? A 27.403 20.619 -18.475 1.000 1 A PHE 79.880 1
ATOM 3965 C CA . PHE 267 267 ? A 26.721 21.557 -19.368 1.000 1 A PHE 79.880 1
ATOM 3966 C C . PHE 267 267 ? A 27.241 21.448 -20.805 1.000 1 A PHE 79.880 1
ATOM 3967 O O . PHE 267 267 ? A 28.430 21.235 -21.044 1.000 1 A PHE 79.880 1
ATOM 3968 C CB . PHE 267 267 ? A 26.827 22.982 -18.821 1.000 1 A PHE 79.880 1
ATOM 3969 C CG . PHE 267 267 ? A 25.957 23.224 -17.603 1.000 1 A PHE 79.880 1
ATOM 3970 C CD1 . PHE 267 267 ? A 24.657 23.745 -17.755 1.000 1 A PHE 79.880 1
ATOM 3971 C CD2 . PHE 267 267 ? A 26.425 22.887 -16.320 1.000 1 A PHE 79.880 1
ATOM 3972 C CE1 . PHE 267 267 ? A 23.837 23.941 -16.629 1.000 1 A PHE 79.880 1
ATOM 3973 C CE2 . PHE 267 267 ? A 25.595 23.059 -15.201 1.000 1 A PHE 79.880 1
ATOM 3974 C CZ . PHE 267 267 ? A 24.306 23.595 -15.351 1.000 1 A PHE 79.880 1
ATOM 3975 H H . PHE 267 267 ? A 28.231 20.937 -17.994 1.000 1 A PHE 79.880 1
ATOM 3976 H HA . PHE 267 267 ? A 25.661 21.306 -19.395 1.000 1 A PHE 79.880 1
ATOM 3977 H HB2 . PHE 267 267 ? A 27.867 23.198 -18.576 1.000 1 A PHE 79.880 1
ATOM 3978 H HB3 . PHE 267 267 ? A 26.521 23.672 -19.607 1.000 1 A PHE 79.880 1
ATOM 3979 H HD1 . PHE 267 267 ? A 24.285 23.994 -18.738 1.000 1 A PHE 79.880 1
ATOM 3980 H HD2 . PHE 267 267 ? A 27.412 22.466 -16.194 1.000 1 A PHE 79.880 1
ATOM 3981 H HE1 . PHE 267 267 ? A 22.841 24.342 -16.748 1.000 1 A PHE 79.880 1
ATOM 3982 H HE2 . PHE 267 267 ? A 25.942 22.758 -14.224 1.000 1 A PHE 79.880 1
ATOM 3983 H HZ . PHE 267 267 ? A 23.672 23.723 -14.486 1.000 1 A PHE 79.880 1
ATOM 3984 N N . THR 268 268 ? A 26.351 21.632 -21.781 1.000 1 A THR 83.310 1
ATOM 3985 C CA . THR 268 268 ? A 26.706 21.633 -23.205 1.000 1 A THR 83.310 1
ATOM 3986 C C . THR 268 268 ? A 27.457 22.910 -23.576 1.000 1 A THR 83.310 1
ATOM 3987 O O . THR 268 268 ? A 26.924 24.011 -23.427 1.000 1 A THR 83.310 1
ATOM 3988 C CB . THR 268 268 ? A 25.459 21.486 -24.090 1.000 1 A THR 83.310 1
ATOM 3989 O OG1 . THR 268 268 ? A 24.473 22.424 -23.725 1.000 1 A THR 83.310 1
ATOM 3990 C CG2 . THR 268 268 ? A 24.834 20.098 -23.952 1.000 1 A THR 83.310 1
ATOM 3991 H H . THR 268 268 ? A 25.385 21.815 -21.550 1.000 1 A THR 83.310 1
ATOM 3992 H HA . THR 268 268 ? A 27.359 20.783 -23.403 1.000 1 A THR 83.310 1
ATOM 3993 H HB . THR 268 268 ? A 25.736 21.641 -25.133 1.000 1 A THR 83.310 1
ATOM 3994 H HG1 . THR 268 268 ? A 24.795 23.294 -23.973 1.000 1 A THR 83.310 1
ATOM 3995 H HG21 . THR 268 268 ? A 24.507 19.929 -22.926 1.000 1 A THR 83.310 1
ATOM 3996 H HG22 . THR 268 268 ? A 23.972 20.024 -24.614 1.000 1 A THR 83.310 1
ATOM 3997 H HG23 . THR 268 268 ? A 25.561 19.335 -24.230 1.000 1 A THR 83.310 1
ATOM 3998 N N . LEU 269 269 ? A 28.679 22.762 -24.092 1.000 1 A LEU 88.440 1
ATOM 3999 C CA . LEU 269 269 ? A 29.474 23.865 -24.625 1.000 1 A LEU 88.440 1
ATOM 4000 C C . LEU 269 269 ? A 29.243 23.998 -26.135 1.000 1 A LEU 88.440 1
ATOM 4001 O O . LEU 269 269 ? A 29.540 23.079 -26.897 1.000 1 A LEU 88.440 1
ATOM 4002 C CB . LEU 269 269 ? A 30.954 23.636 -24.265 1.000 1 A LEU 88.440 1
ATOM 4003 C CG . LEU 269 269 ? A 31.898 24.782 -24.675 1.000 1 A LEU 88.440 1
ATOM 4004 C CD1 . LEU 269 269 ? A 31.507 26.098 -24.005 1.000 1 A LEU 88.440 1
ATOM 4005 C CD2 . LEU 269 269 ? A 33.323 24.467 -24.231 1.000 1 A LEU 88.440 1
ATOM 4006 H H . LEU 269 269 ? A 29.062 21.830 -24.171 1.000 1 A LEU 88.440 1
ATOM 4007 H HA . LEU 269 269 ? A 29.145 24.788 -24.147 1.000 1 A LEU 88.440 1
ATOM 4008 H HB2 . LEU 269 269 ? A 31.294 22.718 -24.744 1.000 1 A LEU 88.440 1
ATOM 4009 H HB3 . LEU 269 269 ? A 31.026 23.502 -23.186 1.000 1 A LEU 88.440 1
ATOM 4010 H HG . LEU 269 269 ? A 31.884 24.903 -25.758 1.000 1 A LEU 88.440 1
ATOM 4011 H HD11 . LEU 269 269 ? A 30.576 26.461 -24.440 1.000 1 A LEU 88.440 1
ATOM 4012 H HD12 . LEU 269 269 ? A 32.276 26.851 -24.178 1.000 1 A LEU 88.440 1
ATOM 4013 H HD13 . LEU 269 269 ? A 31.390 25.955 -22.931 1.000 1 A LEU 88.440 1
ATOM 4014 H HD21 . LEU 269 269 ? A 34.028 25.115 -24.752 1.000 1 A LEU 88.440 1
ATOM 4015 H HD22 . LEU 269 269 ? A 33.413 24.653 -23.160 1.000 1 A LEU 88.440 1
ATOM 4016 H HD23 . LEU 269 269 ? A 33.564 23.426 -24.446 1.000 1 A LEU 88.440 1
ATOM 4017 N N . HIS 270 270 ? A 28.727 25.144 -26.571 1.000 1 A HIS 89.810 1
ATOM 4018 C CA . HIS 270 270 ? A 28.519 25.446 -27.982 1.000 1 A HIS 89.810 1
ATOM 4019 C C . HIS 270 270 ? A 29.785 26.058 -28.589 1.000 1 A HIS 89.810 1
ATOM 4020 O O . HIS 270 270 ? A 30.182 27.172 -28.244 1.000 1 A HIS 89.810 1
ATOM 4021 C CB . HIS 270 270 ? A 27.301 26.356 -28.155 1.000 1 A HIS 89.810 1
ATOM 4022 C CG . HIS 270 270 ? A 26.017 25.731 -27.675 1.000 1 A HIS 89.810 1
ATOM 4023 N ND1 . HIS 270 270 ? A 25.254 24.811 -28.359 1.000 1 A HIS 89.810 1
ATOM 4024 C CD2 . HIS 270 270 ? A 25.406 25.947 -26.470 1.000 1 A HIS 89.810 1
ATOM 4025 C CE1 . HIS 270 270 ? A 24.209 24.481 -27.583 1.000 1 A HIS 89.810 1
ATOM 4026 N NE2 . HIS 270 270 ? A 24.260 25.146 -26.418 1.000 1 A HIS 89.810 1
ATOM 4027 H H . HIS 270 270 ? A 28.470 25.851 -25.896 1.000 1 A HIS 89.810 1
ATOM 4028 H HA . HIS 270 270 ? A 28.304 24.518 -28.512 1.000 1 A HIS 89.810 1
ATOM 4029 H HB2 . HIS 270 270 ? A 27.464 27.297 -27.629 1.000 1 A HIS 89.810 1
ATOM 4030 H HB3 . HIS 270 270 ? A 27.192 26.567 -29.219 1.000 1 A HIS 89.810 1
ATOM 4031 H HD1 . HIS 270 270 ? A 25.436 24.454 -29.287 1.000 1 A HIS 89.810 1
ATOM 4032 H HD2 . HIS 270 270 ? A 25.758 26.609 -25.692 1.000 1 A HIS 89.810 1
ATOM 4033 H HE1 . HIS 270 270 ? A 23.430 23.782 -27.850 1.000 1 A HIS 89.810 1
ATOM 4034 N N . TYR 271 271 ? A 30.416 25.329 -29.507 1.000 1 A TYR 91.190 1
ATOM 4035 C CA . TYR 271 271 ? A 31.611 25.775 -30.218 1.000 1 A TYR 91.190 1
ATOM 4036 C C . TYR 271 271 ? A 31.223 26.529 -31.494 1.000 1 A TYR 91.190 1
ATOM 4037 O O . TYR 271 271 ? A 30.570 25.967 -32.371 1.000 1 A TYR 91.190 1
ATOM 4038 C CB . TYR 271 271 ? A 32.504 24.568 -30.534 1.000 1 A TYR 91.190 1
ATOM 4039 C CG . TYR 271 271 ? A 33.057 23.852 -29.315 1.000 1 A TYR 91.190 1
ATOM 4040 C CD1 . TYR 271 271 ? A 34.325 24.203 -28.811 1.000 1 A TYR 91.190 1
ATOM 4041 C CD2 . TYR 271 271 ? A 32.321 22.819 -28.702 1.000 1 A TYR 91.190 1
ATOM 4042 C CE1 . TYR 271 271 ? A 34.868 23.506 -27.713 1.000 1 A TYR 91.190 1
ATOM 4043 C CE2 . TYR 271 271 ? A 32.855 22.127 -27.599 1.000 1 A TYR 91.190 1
ATOM 4044 C CZ . TYR 271 271 ? A 34.136 22.458 -27.113 1.000 1 A TYR 91.190 1
ATOM 4045 O OH . TYR 271 271 ? A 34.668 21.765 -26.071 1.000 1 A TYR 91.190 1
ATOM 4046 H H . TYR 271 271 ? A 30.046 24.419 -29.740 1.000 1 A TYR 91.190 1
ATOM 4047 H HA . TYR 271 271 ? A 32.181 26.450 -29.579 1.000 1 A TYR 91.190 1
ATOM 4048 H HB2 . TYR 271 271 ? A 33.341 24.911 -31.142 1.000 1 A TYR 91.190 1
ATOM 4049 H HB3 . TYR 271 271 ? A 31.941 23.855 -31.137 1.000 1 A TYR 91.190 1
ATOM 4050 H HD1 . TYR 271 271 ? A 34.892 24.995 -29.278 1.000 1 A TYR 91.190 1
ATOM 4051 H HD2 . TYR 271 271 ? A 31.343 22.549 -29.074 1.000 1 A TYR 91.190 1
ATOM 4052 H HE1 . TYR 271 271 ? A 35.851 23.759 -27.345 1.000 1 A TYR 91.190 1
ATOM 4053 H HE2 . TYR 271 271 ? A 32.295 21.334 -27.127 1.000 1 A TYR 91.190 1
ATOM 4054 H HH . TYR 271 271 ? A 35.548 22.077 -25.850 1.000 1 A TYR 91.190 1
ATOM 4055 N N . PHE 272 272 ? A 31.662 27.781 -31.618 1.000 1 A PHE 89.310 1
ATOM 4056 C CA . PHE 272 272 ? A 31.471 28.605 -32.812 1.000 1 A PHE 89.310 1
ATOM 4057 C C . PHE 272 272 ? A 32.826 29.002 -33.386 1.000 1 A PHE 89.310 1
ATOM 4058 O O . PHE 272 272 ? A 33.607 29.673 -32.717 1.000 1 A PHE 89.310 1
ATOM 4059 C CB . PHE 272 272 ? A 30.619 29.835 -32.476 1.000 1 A PHE 89.310 1
ATOM 4060 C CG . PHE 272 272 ? A 29.141 29.519 -32.409 1.000 1 A PHE 89.310 1
ATOM 4061 C CD1 . PHE 272 272 ? A 28.349 29.637 -33.568 1.000 1 A PHE 89.310 1
ATOM 4062 C CD2 . PHE 272 272 ? A 28.562 29.069 -31.208 1.000 1 A PHE 89.310 1
ATOM 4063 C CE1 . PHE 272 272 ? A 26.981 29.320 -33.525 1.000 1 A PHE 89.310 1
ATOM 4064 C CE2 . PHE 272 272 ? A 27.193 28.747 -31.171 1.000 1 A PHE 89.310 1
ATOM 4065 C CZ . PHE 272 272 ? A 26.402 28.875 -32.325 1.000 1 A PHE 89.310 1
ATOM 4066 H H . PHE 272 272 ? A 32.189 28.182 -30.855 1.000 1 A PHE 89.310 1
ATOM 4067 H HA . PHE 272 272 ? A 30.940 28.037 -33.576 1.000 1 A PHE 89.310 1
ATOM 4068 H HB2 . PHE 272 272 ? A 30.771 30.591 -33.246 1.000 1 A PHE 89.310 1
ATOM 4069 H HB3 . PHE 272 272 ? A 30.949 30.264 -31.529 1.000 1 A PHE 89.310 1
ATOM 4070 H HD1 . PHE 272 272 ? A 28.786 29.979 -34.494 1.000 1 A PHE 89.310 1
ATOM 4071 H HD2 . PHE 272 272 ? A 29.168 28.958 -30.322 1.000 1 A PHE 89.310 1
ATOM 4072 H HE1 . PHE 272 272 ? A 26.372 29.436 -34.409 1.000 1 A PHE 89.310 1
ATOM 4073 H HE2 . PHE 272 272 ? A 26.741 28.406 -30.252 1.000 1 A PHE 89.310 1
ATOM 4074 H HZ . PHE 272 272 ? A 25.349 28.640 -32.289 1.000 1 A PHE 89.310 1
ATOM 4075 N N . SER 273 273 ? A 33.102 28.602 -34.628 1.000 1 A SER 89.560 1
ATOM 4076 C CA . SER 273 273 ? A 34.324 28.985 -35.338 1.000 1 A SER 89.560 1
ATOM 4077 C C . SER 273 273 ? A 34.012 30.001 -36.423 1.000 1 A SER 89.560 1
ATOM 4078 O O . SER 273 273 ? A 33.164 29.766 -37.283 1.000 1 A SER 89.560 1
ATOM 4079 C CB . SER 273 273 ? A 35.040 27.763 -35.916 1.000 1 A SER 89.560 1
ATOM 4080 O OG . SER 273 273 ? A 36.394 28.082 -36.186 1.000 1 A SER 89.560 1
ATOM 4081 H H . SER 273 273 ? A 32.398 28.092 -35.143 1.000 1 A SER 89.560 1
ATOM 4082 H HA . SER 273 273 ? A 35.010 29.458 -34.636 1.000 1 A SER 89.560 1
ATOM 4083 H HB2 . SER 273 273 ? A 34.541 27.424 -36.824 1.000 1 A SER 89.560 1
ATOM 4084 H HB3 . SER 273 273 ? A 35.019 26.958 -35.182 1.000 1 A SER 89.560 1
ATOM 4085 H HG . SER 273 273 ? A 36.437 28.693 -36.925 1.000 1 A SER 89.560 1
ATOM 4086 N N . PHE 274 274 ? A 34.734 31.112 -36.389 1.000 1 A PHE 88.810 1
ATOM 4087 C CA . PHE 274 274 ? A 34.651 32.171 -37.384 1.000 1 A PHE 88.810 1
ATOM 4088 C C . PHE 274 274 ? A 35.690 31.977 -38.498 1.000 1 A PHE 88.810 1
ATOM 4089 O O . PHE 274 274 ? A 36.738 31.365 -38.273 1.000 1 A PHE 88.810 1
ATOM 4090 C CB . PHE 274 274 ? A 34.834 33.492 -36.648 1.000 1 A PHE 88.810 1
ATOM 4091 C CG . PHE 274 274 ? A 33.696 33.849 -35.704 1.000 1 A PHE 88.810 1
ATOM 4092 C CD1 . PHE 274 274 ? A 32.441 34.241 -36.210 1.000 1 A PHE 88.810 1
ATOM 4093 C CD2 . PHE 274 274 ? A 33.905 33.829 -34.312 1.000 1 A PHE 88.810 1
ATOM 4094 C CE1 . PHE 274 274 ? A 31.424 34.664 -35.336 1.000 1 A PHE 88.810 1
ATOM 4095 C CE2 . PHE 274 274 ? A 32.876 34.217 -33.438 1.000 1 A PHE 88.810 1
ATOM 4096 C CZ . PHE 274 274 ? A 31.635 34.635 -33.947 1.000 1 A PHE 88.810 1
ATOM 4097 H H . PHE 274 274 ? A 35.408 31.229 -35.647 1.000 1 A PHE 88.810 1
ATOM 4098 H HA . PHE 274 274 ? A 33.664 32.172 -37.847 1.000 1 A PHE 88.810 1
ATOM 4099 H HB2 . PHE 274 274 ? A 34.956 34.278 -37.393 1.000 1 A PHE 88.810 1
ATOM 4100 H HB3 . PHE 274 274 ? A 35.766 33.447 -36.084 1.000 1 A PHE 88.810 1
ATOM 4101 H HD1 . PHE 274 274 ? A 32.261 34.247 -37.275 1.000 1 A PHE 88.810 1
ATOM 4102 H HD2 . PHE 274 274 ? A 34.862 33.529 -33.910 1.000 1 A PHE 88.810 1
ATOM 4103 H HE1 . PHE 274 274 ? A 30.489 35.027 -35.736 1.000 1 A PHE 88.810 1
ATOM 4104 H HE2 . PHE 274 274 ? A 33.052 34.220 -32.372 1.000 1 A PHE 88.810 1
ATOM 4105 H HZ . PHE 274 274 ? A 30.848 34.942 -33.274 1.000 1 A PHE 88.810 1
ATOM 4106 N N . HIS 275 275 ? A 35.411 32.502 -39.691 1.000 1 A HIS 88.560 1
ATOM 4107 C CA . HIS 275 275 ? A 36.299 32.446 -40.855 1.000 1 A HIS 88.560 1
ATOM 4108 C C . HIS 275 275 ? A 36.505 33.829 -41.490 1.000 1 A HIS 88.560 1
ATOM 4109 O O . HIS 275 275 ? A 35.736 34.756 -41.256 1.000 1 A HIS 88.560 1
ATOM 4110 C CB . HIS 275 275 ? A 35.791 31.398 -41.862 1.000 1 A HIS 88.560 1
ATOM 4111 C CG . HIS 275 275 ? A 34.393 31.612 -42.397 1.000 1 A HIS 88.560 1
ATOM 4112 N ND1 . HIS 275 275 ? A 33.222 31.239 -41.774 1.000 1 A HIS 88.560 1
ATOM 4113 C CD2 . HIS 275 275 ? A 34.049 32.113 -43.627 1.000 1 A HIS 88.560 1
ATOM 4114 C CE1 . HIS 275 275 ? A 32.202 31.512 -42.604 1.000 1 A HIS 88.560 1
ATOM 4115 N NE2 . HIS 275 275 ? A 32.659 32.027 -43.751 1.000 1 A HIS 88.560 1
ATOM 4116 H H . HIS 275 275 ? A 34.550 33.018 -39.801 1.000 1 A HIS 88.560 1
ATOM 4117 H HA . HIS 275 275 ? A 37.285 32.119 -40.524 1.000 1 A HIS 88.560 1
ATOM 4118 H HB2 . HIS 275 275 ? A 35.818 30.421 -41.379 1.000 1 A HIS 88.560 1
ATOM 4119 H HB3 . HIS 275 275 ? A 36.479 31.357 -42.706 1.000 1 A HIS 88.560 1
ATOM 4120 H HD1 . HIS 275 275 ? A 33.132 30.913 -40.822 1.000 1 A HIS 88.560 1
ATOM 4121 H HD2 . HIS 275 275 ? A 34.728 32.481 -44.382 1.000 1 A HIS 88.560 1
ATOM 4122 H HE1 . HIS 275 275 ? A 31.156 31.356 -42.382 1.000 1 A HIS 88.560 1
ATOM 4123 N N . ASN 276 276 ? A 37.557 33.975 -42.298 1.000 1 A ASN 87.000 1
ATOM 4124 C CA . ASN 276 276 ? A 37.813 35.205 -43.049 1.000 1 A ASN 87.000 1
ATOM 4125 C C . ASN 276 276 ? A 36.871 35.303 -44.264 1.000 1 A ASN 87.000 1
ATOM 4126 O O . ASN 276 276 ? A 36.753 34.333 -45.013 1.000 1 A ASN 87.000 1
ATOM 4127 C CB . ASN 276 276 ? A 39.292 35.210 -43.475 1.000 1 A ASN 87.000 1
ATOM 4128 C CG . ASN 276 276 ? A 39.725 36.517 -44.116 1.000 1 A ASN 87.000 1
ATOM 4129 O OD1 . ASN 276 276 ? A 39.090 37.553 -44.008 1.000 1 A ASN 87.000 1
ATOM 4130 N ND2 . ASN 276 276 ? A 40.866 36.526 -44.762 1.000 1 A ASN 87.000 1
ATOM 4131 H H . ASN 276 276 ? A 38.118 33.164 -42.515 1.000 1 A ASN 87.000 1
ATOM 4132 H HA . ASN 276 276 ? A 37.627 36.062 -42.403 1.000 1 A ASN 87.000 1
ATOM 4133 H HB2 . ASN 276 276 ? A 39.929 35.038 -42.607 1.000 1 A ASN 87.000 1
ATOM 4134 H HB3 . ASN 276 276 ? A 39.456 34.404 -44.190 1.000 1 A ASN 87.000 1
ATOM 4135 H HD21 . ASN 276 276 ? A 41.129 37.403 -45.190 1.000 1 A ASN 87.000 1
ATOM 4136 H HD22 . ASN 276 276 ? A 41.420 35.686 -44.844 1.000 1 A ASN 87.000 1
ATOM 4137 N N . GLU 277 277 ? A 36.248 36.461 -44.482 1.000 1 A GLU 84.810 1
ATOM 4138 C CA . GLU 277 277 ? A 35.378 36.713 -45.638 1.000 1 A GLU 84.810 1
ATOM 4139 C C . GLU 277 277 ? A 36.208 37.083 -46.873 1.000 1 A GLU 84.810 1
ATOM 4140 O O . GLU 277 277 ? A 36.946 38.073 -46.883 1.000 1 A GLU 84.810 1
ATOM 4141 C CB . GLU 277 277 ? A 34.387 37.846 -45.335 1.000 1 A GLU 84.810 1
ATOM 4142 C CG . GLU 277 277 ? A 33.386 37.522 -44.218 1.000 1 A GLU 84.810 1
ATOM 4143 C CD . GLU 277 277 ? A 32.299 36.511 -44.616 1.000 1 A GLU 84.810 1
ATOM 4144 O OE1 . GLU 277 277 ? A 31.517 36.150 -43.703 1.000 1 A GLU 84.810 1
ATOM 4145 O OE2 . GLU 277 277 ? A 32.237 36.118 -45.799 1.000 1 A GLU 84.810 1
ATOM 4146 H H . GLU 277 277 ? A 36.448 37.248 -43.881 1.000 1 A GLU 84.810 1
ATOM 4147 H HA . GLU 277 277 ? A 34.802 35.816 -45.866 1.000 1 A GLU 84.810 1
ATOM 4148 H HB2 . GLU 277 277 ? A 34.952 38.731 -45.045 1.000 1 A GLU 84.810 1
ATOM 4149 H HB3 . GLU 277 277 ? A 33.842 38.105 -46.242 1.000 1 A GLU 84.810 1
ATOM 4150 H HG2 . GLU 277 277 ? A 33.921 37.165 -43.338 1.000 1 A GLU 84.810 1
ATOM 4151 H HG3 . GLU 277 277 ? A 32.908 38.461 -43.938 1.000 1 A GLU 84.810 1
ATOM 4152 N N . THR 278 278 ? A 36.079 36.308 -47.949 1.000 1 A THR 82.060 1
ATOM 4153 C CA . THR 278 278 ? A 36.751 36.587 -49.222 1.000 1 A THR 82.060 1
ATOM 4154 C C . THR 278 278 ? A 35.888 37.492 -50.103 1.000 1 A THR 82.060 1
ATOM 4155 O O . THR 278 278 ? A 34.747 37.176 -50.420 1.000 1 A THR 82.060 1
ATOM 4156 C CB . THR 278 278 ? A 37.142 35.293 -49.953 1.000 1 A THR 82.060 1
ATOM 4157 O OG1 . THR 278 278 ? A 36.060 34.400 -50.041 1.000 1 A THR 82.060 1
ATOM 4158 C CG2 . THR 278 278 ? A 38.259 34.548 -49.220 1.000 1 A THR 82.060 1
ATOM 4159 H H . THR 278 278 ? A 35.428 35.536 -47.929 1.000 1 A THR 82.060 1
ATOM 4160 H HA . THR 278 278 ? A 37.678 37.122 -49.013 1.000 1 A THR 82.060 1
ATOM 4161 H HB . THR 278 278 ? A 37.488 35.540 -50.956 1.000 1 A THR 82.060 1
ATOM 4162 H HG1 . THR 278 278 ? A 36.349 33.605 -50.495 1.000 1 A THR 82.060 1
ATOM 4163 H HG21 . THR 278 278 ? A 38.545 33.661 -49.785 1.000 1 A THR 82.060 1
ATOM 4164 H HG22 . THR 278 278 ? A 37.920 34.249 -48.228 1.000 1 A THR 82.060 1
ATOM 4165 H HG23 . THR 278 278 ? A 39.129 35.198 -49.118 1.000 1 A THR 82.060 1
ATOM 4166 N N . GLY 279 279 ? A 36.439 38.631 -50.535 1.000 1 A GLY 75.880 1
ATOM 4167 C CA . GLY 279 279 ? A 35.731 39.566 -51.422 1.000 1 A GLY 75.880 1
ATOM 4168 C C . GLY 279 279 ? A 34.772 40.539 -50.721 1.000 1 A GLY 75.880 1
ATOM 4169 O O . GLY 279 279 ? A 33.852 41.045 -51.358 1.000 1 A GLY 75.880 1
ATOM 4170 H H . GLY 279 279 ? A 37.368 38.871 -50.218 1.000 1 A GLY 75.880 1
ATOM 4171 H HA2 . GLY 279 279 ? A 35.154 39.004 -52.157 1.000 1 A GLY 75.880 1
ATOM 4172 H HA3 . GLY 279 279 ? A 36.467 40.164 -51.958 1.000 1 A GLY 75.880 1
ATOM 4173 N N . ALA 280 280 ? A 34.977 40.826 -49.431 1.000 1 A ALA 80.620 1
ATOM 4174 C CA . ALA 280 280 ? A 34.206 41.844 -48.720 1.000 1 A ALA 80.620 1
ATOM 4175 C C . ALA 280 280 ? A 34.357 43.237 -49.369 1.000 1 A ALA 80.620 1
ATOM 4176 O O . ALA 280 280 ? A 35.466 43.744 -49.552 1.000 1 A ALA 80.620 1
ATOM 4177 C CB . ALA 280 280 ? A 34.634 41.853 -47.251 1.000 1 A ALA 80.620 1
ATOM 4178 H H . ALA 280 280 ? A 35.707 40.341 -48.928 1.000 1 A ALA 80.620 1
ATOM 4179 H HA . ALA 280 280 ? A 33.155 41.558 -48.762 1.000 1 A ALA 80.620 1
ATOM 4180 H HB1 . ALA 280 280 ? A 34.473 40.870 -46.809 1.000 1 A ALA 80.620 1
ATOM 4181 H HB2 . ALA 280 280 ? A 35.689 42.117 -47.167 1.000 1 A ALA 80.620 1
ATOM 4182 H HB3 . ALA 280 280 ? A 34.039 42.586 -46.706 1.000 1 A ALA 80.620 1
ATOM 4183 N N . ASN 281 281 ? A 33.229 43.873 -49.699 1.000 1 A ASN 83.560 1
ATOM 4184 C CA . ASN 281 281 ? A 33.216 45.174 -50.373 1.000 1 A ASN 83.560 1
ATOM 4185 C C . ASN 281 281 ? A 33.679 46.321 -49.445 1.000 1 A ASN 83.560 1
ATOM 4186 O O . ASN 281 281 ? A 33.227 46.372 -48.295 1.000 1 A ASN 83.560 1
ATOM 4187 C CB . ASN 281 281 ? A 31.804 45.452 -50.920 1.000 1 A ASN 83.560 1
ATOM 4188 C CG . ASN 281 281 ? A 31.467 44.614 -52.140 1.000 1 A ASN 83.560 1
ATOM 4189 O OD1 . ASN 281 281 ? A 32.277 44.399 -53.022 1.000 1 A ASN 83.560 1
ATOM 4190 N ND2 . ASN 281 281 ? A 30.248 44.144 -52.260 1.000 1 A ASN 83.560 1
ATOM 4191 H H . ASN 281 281 ? A 32.356 43.384 -49.560 1.000 1 A ASN 83.560 1
ATOM 4192 H HA . ASN 281 281 ? A 33.898 45.105 -51.220 1.000 1 A ASN 83.560 1
ATOM 4193 H HB2 . ASN 281 281 ? A 31.069 45.283 -50.133 1.000 1 A ASN 83.560 1
ATOM 4194 H HB3 . ASN 281 281 ? A 31.739 46.496 -51.224 1.000 1 A ASN 83.560 1
ATOM 4195 H HD21 . ASN 281 281 ? A 29.569 44.263 -51.522 1.000 1 A ASN 83.560 1
ATOM 4196 H HD22 . ASN 281 281 ? A 30.095 43.551 -53.062 1.000 1 A ASN 83.560 1
ATOM 4197 N N . PRO 282 282 ? A 34.489 47.287 -49.935 1.000 1 A PRO 80.750 1
ATOM 4198 C CA . PRO 282 282 ? A 34.796 48.524 -49.213 1.000 1 A PRO 80.750 1
ATOM 4199 C C . PRO 282 282 ? A 33.531 49.328 -48.881 1.000 1 A PRO 80.750 1
ATOM 4200 O O . PRO 282 282 ? A 32.555 49.321 -49.636 1.000 1 A PRO 80.750 1
ATOM 4201 C CB . PRO 282 282 ? A 35.740 49.328 -50.118 1.000 1 A PRO 80.750 1
ATOM 4202 C CG . PRO 282 282 ? A 36.342 48.276 -51.047 1.000 1 A PRO 80.750 1
ATOM 4203 C CD . PRO 282 282 ? A 35.207 47.266 -51.202 1.000 1 A PRO 80.750 1
ATOM 4204 H HA . PRO 282 282 ? A 35.315 48.266 -48.289 1.000 1 A PRO 80.750 1
ATOM 4205 H HB2 . PRO 282 282 ? A 36.510 49.838 -49.539 1.000 1 A PRO 80.750 1
ATOM 4206 H HB3 . PRO 282 282 ? A 35.176 50.047 -50.712 1.000 1 A PRO 80.750 1
ATOM 4207 H HG2 . PRO 282 282 ? A 36.639 48.702 -52.005 1.000 1 A PRO 80.750 1
ATOM 4208 H HG3 . PRO 282 282 ? A 37.191 47.800 -50.557 1.000 1 A PRO 80.750 1
ATOM 4209 H HD2 . PRO 282 282 ? A 34.538 47.576 -52.005 1.000 1 A PRO 80.750 1
ATOM 4210 H HD3 . PRO 282 282 ? A 35.626 46.282 -51.412 1.000 1 A PRO 80.750 1
ATOM 4211 N N . ASN 283 283 ? A 33.537 50.062 -47.766 1.000 1 A ASN 85.060 1
ATOM 4212 C CA . ASN 283 283 ? A 32.383 50.866 -47.365 1.000 1 A ASN 85.060 1
ATOM 4213 C C . ASN 283 283 ? A 32.237 52.122 -48.266 1.000 1 A ASN 85.060 1
ATOM 4214 O O . ASN 283 283 ? A 33.190 52.892 -48.398 1.000 1 A ASN 85.060 1
ATOM 4215 C CB . ASN 283 283 ? A 32.467 51.199 -45.864 1.000 1 A ASN 85.060 1
ATOM 4216 C CG . ASN 283 283 ? A 33.564 52.199 -45.554 1.000 1 A ASN 85.060 1
ATOM 4217 O OD1 . ASN 283 283 ? A 34.727 51.968 -45.824 1.000 1 A ASN 85.060 1
ATOM 4218 N ND2 . ASN 283 283 ? A 33.228 53.333 -44.985 1.000 1 A ASN 85.060 1
ATOM 4219 H H . ASN 283 283 ? A 34.375 50.106 -47.203 1.000 1 A ASN 85.060 1
ATOM 4220 H HA . ASN 283 283 ? A 31.508 50.229 -47.495 1.000 1 A ASN 85.060 1
ATOM 4221 H HB2 . ASN 283 283 ? A 31.508 51.603 -45.541 1.000 1 A ASN 85.060 1
ATOM 4222 H HB3 . ASN 283 283 ? A 32.662 50.287 -45.299 1.000 1 A ASN 85.060 1
ATOM 4223 H HD21 . ASN 283 283 ? A 33.958 54.028 -44.926 1.000 1 A ASN 85.060 1
ATOM 4224 H HD22 . ASN 283 283 ? A 32.268 53.542 -44.753 1.000 1 A ASN 85.060 1
ATOM 4225 N N . PRO 284 284 ? A 31.053 52.385 -48.859 1.000 1 A PRO 75.940 1
ATOM 4226 C CA . PRO 284 284 ? A 30.914 53.404 -49.905 1.000 1 A PRO 75.940 1
ATOM 4227 C C . PRO 284 284 ? A 30.878 54.854 -49.388 1.000 1 A PRO 75.940 1
ATOM 4228 O O . PRO 284 284 ? A 31.289 55.754 -50.110 1.000 1 A PRO 75.940 1
ATOM 4229 C CB . PRO 284 284 ? A 29.641 53.024 -50.668 1.000 1 A PRO 75.940 1
ATOM 4230 C CG . PRO 284 284 ? A 28.801 52.296 -49.623 1.000 1 A PRO 75.940 1
ATOM 4231 C CD . PRO 284 284 ? A 29.854 51.563 -48.794 1.000 1 A PRO 75.940 1
ATOM 4232 H HA . PRO 284 284 ? A 31.759 53.329 -50.589 1.000 1 A PRO 75.940 1
ATOM 4233 H HB2 . PRO 284 284 ? A 29.895 52.334 -51.473 1.000 1 A PRO 75.940 1
ATOM 4234 H HB3 . PRO 284 284 ? A 29.124 53.895 -51.071 1.000 1 A PRO 75.940 1
ATOM 4235 H HG2 . PRO 284 284 ? A 28.282 53.029 -49.005 1.000 1 A PRO 75.940 1
ATOM 4236 H HG3 . PRO 284 284 ? A 28.092 51.605 -50.079 1.000 1 A PRO 75.940 1
ATOM 4237 H HD2 . PRO 284 284 ? A 30.058 50.591 -49.245 1.000 1 A PRO 75.940 1
ATOM 4238 H HD3 . PRO 284 284 ? A 29.513 51.437 -47.766 1.000 1 A PRO 75.940 1
ATOM 4239 N N . SER 285 285 ? A 30.377 55.101 -48.170 1.000 1 A SER 83.120 1
ATOM 4240 C CA . SER 285 285 ? A 30.654 56.294 -47.336 1.000 1 A SER 83.120 1
ATOM 4241 C C . SER 285 285 ? A 29.926 56.187 -45.991 1.000 1 A SER 83.120 1
ATOM 4242 O O . SER 285 285 ? A 28.821 55.645 -45.936 1.000 1 A SER 83.120 1
ATOM 4243 C CB . SER 285 285 ? A 30.246 57.629 -47.988 1.000 1 A SER 83.120 1
ATOM 4244 O OG . SER 285 285 ? A 28.846 57.750 -48.153 1.000 1 A SER 83.120 1
ATOM 4245 H H . SER 285 285 ? A 29.969 54.313 -47.687 1.000 1 A SER 83.120 1
ATOM 4246 H HA . SER 285 285 ? A 31.726 56.336 -47.139 1.000 1 A SER 83.120 1
ATOM 4247 H HB2 . SER 285 285 ? A 30.585 58.441 -47.345 1.000 1 A SER 83.120 1
ATOM 4248 H HB3 . SER 285 285 ? A 30.739 57.757 -48.952 1.000 1 A SER 83.120 1
ATOM 4249 H HG . SER 285 285 ? A 28.589 57.167 -48.871 1.000 1 A SER 83.120 1
ATOM 4250 N N . GLY 286 286 ? A 30.498 56.730 -44.910 1.000 1 A GLY 82.690 1
ATOM 4251 C CA . GLY 286 286 ? A 29.814 56.819 -43.611 1.000 1 A GLY 82.690 1
ATOM 4252 C C . GLY 286 286 ? A 29.627 55.481 -42.878 1.000 1 A GLY 82.690 1
ATOM 4253 O O . GLY 286 286 ? A 29.757 54.397 -43.447 1.000 1 A GLY 82.690 1
ATOM 4254 H H . GLY 286 286 ? A 31.421 57.131 -44.993 1.000 1 A GLY 82.690 1
ATOM 4255 H HA2 . GLY 286 286 ? A 28.828 57.257 -43.764 1.000 1 A GLY 82.690 1
ATOM 4256 H HA3 . GLY 286 286 ? A 30.374 57.496 -42.966 1.000 1 A GLY 82.690 1
ATOM 4257 N N . VAL 287 287 ? A 29.310 55.544 -41.578 1.000 1 A VAL 85.940 1
ATOM 4258 C CA . VAL 287 287 ? A 29.194 54.330 -40.742 1.000 1 A VAL 85.940 1
ATOM 4259 C C . VAL 287 287 ? A 27.991 53.469 -41.079 1.000 1 A VAL 85.940 1
ATOM 4260 O O . VAL 287 287 ? A 28.098 52.252 -41.000 1.000 1 A VAL 85.940 1
ATOM 4261 C CB . VAL 287 287 ? A 29.176 54.655 -39.241 1.000 1 A VAL 85.940 1
ATOM 4262 C CG1 . VAL 287 287 ? A 28.878 53.459 -38.334 1.000 1 A VAL 85.940 1
ATOM 4263 C CG2 . VAL 287 287 ? A 30.551 55.168 -38.855 1.000 1 A VAL 85.940 1
ATOM 4264 H H . VAL 287 287 ? A 29.258 56.450 -41.135 1.000 1 A VAL 85.940 1
ATOM 4265 H HA . VAL 287 287 ? A 30.065 53.703 -40.934 1.000 1 A VAL 85.940 1
ATOM 4266 H HB . VAL 287 287 ? A 28.434 55.427 -39.039 1.000 1 A VAL 85.940 1
ATOM 4267 H HG11 . VAL 287 287 ? A 27.846 53.133 -38.460 1.000 1 A VAL 85.940 1
ATOM 4268 H HG12 . VAL 287 287 ? A 29.560 52.635 -38.545 1.000 1 A VAL 85.940 1
ATOM 4269 H HG13 . VAL 287 287 ? A 28.993 53.761 -37.293 1.000 1 A VAL 85.940 1
ATOM 4270 H HG21 . VAL 287 287 ? A 30.609 56.220 -39.133 1.000 1 A VAL 85.940 1
ATOM 4271 H HG22 . VAL 287 287 ? A 30.690 55.060 -37.780 1.000 1 A VAL 85.940 1
ATOM 4272 H HG23 . VAL 287 287 ? A 31.334 54.586 -39.341 1.000 1 A VAL 85.940 1
ATOM 4273 N N . GLN 288 288 ? A 26.851 54.053 -41.452 1.000 1 A GLN 84.560 1
ATOM 4274 C CA . GLN 288 288 ? A 25.627 53.281 -41.709 1.000 1 A GLN 84.560 1
ATOM 4275 C C . GLN 288 288 ? A 25.773 52.314 -42.898 1.000 1 A GLN 84.560 1
ATOM 4276 O O . GLN 288 288 ? A 25.138 51.266 -42.902 1.000 1 A GLN 84.560 1
ATOM 4277 C CB . GLN 288 288 ? A 24.441 54.237 -41.901 1.000 1 A GLN 84.560 1
ATOM 4278 C CG . GLN 288 288 ? A 24.058 54.943 -40.586 1.000 1 A GLN 84.560 1
ATOM 4279 C CD . GLN 288 288 ? A 22.865 55.885 -40.737 1.000 1 A GLN 84.560 1
ATOM 4280 O OE1 . GLN 288 288 ? A 22.393 56.182 -41.817 1.000 1 A GLN 84.560 1
ATOM 4281 N NE2 . GLN 288 288 ? A 22.342 56.420 -39.656 1.000 1 A GLN 84.560 1
ATOM 4282 H H . GLN 288 288 ? A 26.817 55.059 -41.539 1.000 1 A GLN 84.560 1
ATOM 4283 H HA . GLN 288 288 ? A 25.415 52.658 -40.841 1.000 1 A GLN 84.560 1
ATOM 4284 H HB2 . GLN 288 288 ? A 24.688 54.976 -42.663 1.000 1 A GLN 84.560 1
ATOM 4285 H HB3 . GLN 288 288 ? A 23.581 53.663 -42.245 1.000 1 A GLN 84.560 1
ATOM 4286 H HG2 . GLN 288 288 ? A 24.902 55.524 -40.216 1.000 1 A GLN 84.560 1
ATOM 4287 H HG3 . GLN 288 288 ? A 23.807 54.189 -39.839 1.000 1 A GLN 84.560 1
ATOM 4288 H HE21 . GLN 288 288 ? A 22.657 56.165 -38.731 1.000 1 A GLN 84.560 1
ATOM 4289 H HE22 . GLN 288 288 ? A 21.538 57.010 -39.817 1.000 1 A GLN 84.560 1
ATOM 4290 N N . ASN 289 289 ? A 26.675 52.601 -43.843 1.000 1 A ASN 86.250 1
ATOM 4291 C CA . ASN 289 289 ? A 26.886 51.778 -45.038 1.000 1 A ASN 86.250 1
ATOM 4292 C C . ASN 289 289 ? A 27.998 50.725 -44.894 1.000 1 A ASN 86.250 1
ATOM 4293 O O . ASN 289 289 ? A 28.282 50.008 -45.855 1.000 1 A ASN 86.250 1
ATOM 4294 C CB . ASN 289 289 ? A 27.123 52.702 -46.237 1.000 1 A ASN 86.250 1
ATOM 4295 C CG . ASN 289 289 ? A 25.959 53.646 -46.476 1.000 1 A ASN 86.250 1
ATOM 4296 O OD1 . ASN 289 289 ? A 24.807 53.263 -46.459 1.000 1 A ASN 86.250 1
ATOM 4297 N ND2 . ASN 289 289 ? A 26.213 54.914 -46.684 1.000 1 A ASN 86.250 1
ATOM 4298 H H . ASN 289 289 ? A 27.204 53.458 -43.767 1.000 1 A ASN 86.250 1
ATOM 4299 H HA . ASN 289 289 ? A 25.971 51.219 -45.236 1.000 1 A ASN 86.250 1
ATOM 4300 H HB2 . ASN 289 289 ? A 28.046 53.262 -46.086 1.000 1 A ASN 86.250 1
ATOM 4301 H HB3 . ASN 289 289 ? A 27.230 52.093 -47.134 1.000 1 A ASN 86.250 1
ATOM 4302 H HD21 . ASN 289 289 ? A 27.153 55.269 -46.577 1.000 1 A ASN 86.250 1
ATOM 4303 H HD22 . ASN 289 289 ? A 25.412 55.512 -46.826 1.000 1 A ASN 86.250 1
ATOM 4304 N N . ILE 290 290 ? A 28.633 50.613 -43.719 1.000 1 A ILE 89.690 1
ATOM 4305 C CA . ILE 290 290 ? A 29.559 49.510 -43.437 1.000 1 A ILE 89.690 1
ATOM 4306 C C . ILE 290 290 ? A 28.751 48.201 -43.411 1.000 1 A ILE 89.690 1
ATOM 4307 O O . ILE 290 290 ? A 27.783 48.077 -42.648 1.000 1 A ILE 89.690 1
ATOM 4308 C CB . ILE 290 290 ? A 30.364 49.750 -42.137 1.000 1 A ILE 89.690 1
ATOM 4309 C CG1 . ILE 290 290 ? A 31.147 51.085 -42.177 1.000 1 A ILE 89.690 1
ATOM 4310 C CG2 . ILE 290 290 ? A 31.346 48.587 -41.946 1.000 1 A ILE 89.690 1
ATOM 4311 C CD1 . ILE 290 290 ? A 31.882 51.431 -40.875 1.000 1 A ILE 89.690 1
ATOM 4312 H H . ILE 290 290 ? A 28.383 51.239 -42.968 1.000 1 A ILE 89.690 1
ATOM 4313 H HA . ILE 290 290 ? A 30.275 49.448 -44.257 1.000 1 A ILE 89.690 1
ATOM 4314 H HB . ILE 290 290 ? A 29.675 49.770 -41.293 1.000 1 A ILE 89.690 1
ATOM 4315 H HG12 . ILE 290 290 ? A 31.875 51.053 -42.988 1.000 1 A ILE 89.690 1
ATOM 4316 H HG13 . ILE 290 290 ? A 30.455 51.901 -42.386 1.000 1 A ILE 89.690 1
ATOM 4317 H HG21 . ILE 290 290 ? A 32.082 48.573 -42.750 1.000 1 A ILE 89.690 1
ATOM 4318 H HG22 . ILE 290 290 ? A 31.862 48.675 -40.990 1.000 1 A ILE 89.690 1
ATOM 4319 H HG23 . ILE 290 290 ? A 30.808 47.639 -41.940 1.000 1 A ILE 89.690 1
ATOM 4320 H HD11 . ILE 290 290 ? A 32.293 52.438 -40.952 1.000 1 A ILE 89.690 1
ATOM 4321 H HD12 . ILE 290 290 ? A 31.189 51.393 -40.034 1.000 1 A ILE 89.690 1
ATOM 4322 H HD13 . ILE 290 290 ? A 32.706 50.739 -40.702 1.000 1 A ILE 89.690 1
ATOM 4323 N N . GLN 291 291 ? A 29.133 47.255 -44.271 1.000 1 A GLN 88.810 1
ATOM 4324 C CA . GLN 291 291 ? A 28.500 45.940 -44.391 1.000 1 A GLN 88.810 1
ATOM 4325 C C . GLN 291 291 ? A 28.945 45.019 -43.252 1.000 1 A GLN 88.810 1
ATOM 4326 O O . GLN 291 291 ? A 30.101 45.076 -42.829 1.000 1 A GLN 88.810 1
ATOM 4327 C CB . GLN 291 291 ? A 28.813 45.313 -45.761 1.000 1 A GLN 88.810 1
ATOM 4328 C CG . GLN 291 291 ? A 28.257 46.125 -46.942 1.000 1 A GLN 88.810 1
ATOM 4329 C CD . GLN 291 291 ? A 26.746 46.327 -46.860 1.000 1 A GLN 88.810 1
ATOM 4330 O OE1 . GLN 291 291 ? A 25.979 45.425 -46.575 1.000 1 A GLN 88.810 1
ATOM 4331 N NE2 . GLN 291 291 ? A 26.256 47.531 -47.057 1.000 1 A GLN 88.810 1
ATOM 4332 H H . GLN 291 291 ? A 29.950 47.427 -44.840 1.000 1 A GLN 88.810 1
ATOM 4333 H HA . GLN 291 291 ? A 27.420 46.062 -44.307 1.000 1 A GLN 88.810 1
ATOM 4334 H HB2 . GLN 291 291 ? A 28.388 44.310 -45.796 1.000 1 A GLN 88.810 1
ATOM 4335 H HB3 . GLN 291 291 ? A 29.894 45.224 -45.875 1.000 1 A GLN 88.810 1
ATOM 4336 H HG2 . GLN 291 291 ? A 28.753 47.094 -46.981 1.000 1 A GLN 88.810 1
ATOM 4337 H HG3 . GLN 291 291 ? A 28.482 45.600 -47.870 1.000 1 A GLN 88.810 1
ATOM 4338 H HE21 . GLN 291 291 ? A 25.251 47.612 -46.991 1.000 1 A GLN 88.810 1
ATOM 4339 H HE22 . GLN 291 291 ? A 26.871 48.319 -47.194 1.000 1 A GLN 88.810 1
ATOM 4340 N N . ILE 292 292 ? A 28.019 44.191 -42.766 1.000 1 A ILE 90.750 1
ATOM 4341 C CA . ILE 292 292 ? A 28.246 43.248 -41.668 1.000 1 A ILE 90.750 1
ATOM 4342 C C . ILE 292 292 ? A 28.136 41.816 -42.202 1.000 1 A ILE 90.750 1
ATOM 4343 O O . ILE 292 292 ? A 27.196 41.489 -42.922 1.000 1 A ILE 90.750 1
ATOM 4344 C CB . ILE 292 292 ? A 27.294 43.514 -40.476 1.000 1 A ILE 90.750 1
ATOM 4345 C CG1 . ILE 292 292 ? A 27.521 44.932 -39.901 1.000 1 A ILE 90.750 1
ATOM 4346 C CG2 . ILE 292 292 ? A 27.525 42.474 -39.370 1.000 1 A ILE 90.750 1
ATOM 4347 C CD1 . ILE 292 292 ? A 26.617 45.305 -38.715 1.000 1 A ILE 90.750 1
ATOM 4348 H H . ILE 292 292 ? A 27.138 44.114 -43.254 1.000 1 A ILE 90.750 1
ATOM 4349 H HA . ILE 292 292 ? A 29.263 43.386 -41.303 1.000 1 A ILE 90.750 1
ATOM 4350 H HB . ILE 292 292 ? A 26.264 43.431 -40.822 1.000 1 A ILE 90.750 1
ATOM 4351 H HG12 . ILE 292 292 ? A 28.560 45.015 -39.583 1.000 1 A ILE 90.750 1
ATOM 4352 H HG13 . ILE 292 292 ? A 27.355 45.667 -40.689 1.000 1 A ILE 90.750 1
ATOM 4353 H HG21 . ILE 292 292 ? A 28.541 42.568 -38.986 1.000 1 A ILE 90.750 1
ATOM 4354 H HG22 . ILE 292 292 ? A 26.814 42.600 -38.554 1.000 1 A ILE 90.750 1
ATOM 4355 H HG23 . ILE 292 292 ? A 27.376 41.463 -39.751 1.000 1 A ILE 90.750 1
ATOM 4356 H HD11 . ILE 292 292 ? A 26.811 46.337 -38.424 1.000 1 A ILE 90.750 1
ATOM 4357 H HD12 . ILE 292 292 ? A 26.837 44.679 -37.849 1.000 1 A ILE 90.750 1
ATOM 4358 H HD13 . ILE 292 292 ? A 25.569 45.191 -38.993 1.000 1 A ILE 90.750 1
ATOM 4359 N N . TYR 293 293 ? A 29.079 40.972 -41.799 1.000 1 A TYR 89.250 1
ATOM 4360 C CA . TYR 293 293 ? A 29.247 39.578 -42.192 1.000 1 A TYR 89.250 1
ATOM 4361 C C . TYR 293 293 ? A 29.331 38.683 -40.938 1.000 1 A TYR 89.250 1
ATOM 4362 O O . TYR 293 293 ? A 29.650 39.168 -39.849 1.000 1 A TYR 89.250 1
ATOM 4363 C CB . TYR 293 293 ? A 30.506 39.464 -43.063 1.000 1 A TYR 89.250 1
ATOM 4364 C CG . TYR 293 293 ? A 30.578 40.402 -44.264 1.000 1 A TYR 89.250 1
ATOM 4365 C CD1 . TYR 293 293 ? A 30.094 39.986 -45.521 1.000 1 A TYR 89.250 1
ATOM 4366 C CD2 . TYR 293 293 ? A 31.156 41.681 -44.130 1.000 1 A TYR 89.250 1
ATOM 4367 C CE1 . TYR 293 293 ? A 30.177 40.847 -46.635 1.000 1 A TYR 89.250 1
ATOM 4368 C CE2 . TYR 293 293 ? A 31.247 42.543 -45.242 1.000 1 A TYR 89.250 1
ATOM 4369 C CZ . TYR 293 293 ? A 30.759 42.126 -46.500 1.000 1 A TYR 89.250 1
ATOM 4370 O OH . TYR 293 293 ? A 30.865 42.959 -47.573 1.000 1 A TYR 89.250 1
ATOM 4371 H H . TYR 293 293 ? A 29.774 41.335 -41.163 1.000 1 A TYR 89.250 1
ATOM 4372 H HA . TYR 293 293 ? A 28.391 39.262 -42.788 1.000 1 A TYR 89.250 1
ATOM 4373 H HB2 . TYR 293 293 ? A 31.381 39.635 -42.436 1.000 1 A TYR 89.250 1
ATOM 4374 H HB3 . TYR 293 293 ? A 30.559 38.439 -43.428 1.000 1 A TYR 89.250 1
ATOM 4375 H HD1 . TYR 293 293 ? A 29.684 38.994 -45.637 1.000 1 A TYR 89.250 1
ATOM 4376 H HD2 . TYR 293 293 ? A 31.527 41.996 -43.166 1.000 1 A TYR 89.250 1
ATOM 4377 H HE1 . TYR 293 293 ? A 29.823 40.521 -47.602 1.000 1 A TYR 89.250 1
ATOM 4378 H HE2 . TYR 293 293 ? A 31.693 43.520 -45.129 1.000 1 A TYR 89.250 1
ATOM 4379 H HH . TYR 293 293 ? A 31.316 43.771 -47.331 1.000 1 A TYR 89.250 1
ATOM 4380 N N . GLN 294 294 ? A 29.013 37.387 -41.070 1.000 1 A GLN 88.500 1
ATOM 4381 C CA . GLN 294 294 ? A 29.095 36.379 -39.989 1.000 1 A GLN 88.500 1
[truncated: 1,085,062 more chars]
