# Supplementary material for: Viro3D: a comprehensive database of virus protein structure predictions
Source: Mol Syst Biol. 2025 Sep 16;21(11):9. doi: 10.1038/s44320-025-00147-9 (PMC12583693; doi:10.1038/s44320-025-00147-9)
Supplement: Supplementary file 10 — Source data Fig. 3 [file 44320_2025_147_MOESM10_ESM.zip › Figure 3/3A/Source Data for Principle Component Plot.csv]

ICTV Sort	ICTV Realm	ICTV Family	ICTV Genus	ICTV Species	ICTV Virus name(s)	GenBank accession(s)	Genome composition	PC1	PC2
33	Duplodnaviria	Alloherpesviridae	Batravirus	Batravirus ranidallo1	Lucké tumor herpesvirus; ranid herpesvirus 1	DQ665917	dsDNA	364.5010171	0.546167066
34	Duplodnaviria	Alloherpesviridae	Batravirus	Batravirus ranidallo2	frog virus 4; ranid herpesvirus 2	DQ665652	dsDNA	359.40792	15.98823561
35	Duplodnaviria	Alloherpesviridae	Batravirus	Batravirus ranidallo3	ranid herpesvirus 3	KX832224	dsDNA	351.9544226	-18.2073941
36	Duplodnaviria	Alloherpesviridae	Cyvirus	Cyvirus anguillidallo1	Japanese eel herpesvirus; anguillid herpesvirus 1	FJ940765	dsDNA	394.7980289	-9.582285144
37	Duplodnaviria	Alloherpesviridae	Cyvirus	Cyvirus cyprinidallo1	carp pox herpesvirus; cyprinid herpesvirus 1	JQ815363	dsDNA	291.84024	25.89776763
38	Duplodnaviria	Alloherpesviridae	Cyvirus	Cyvirus cyprinidallo2	goldfish hematopoietic necrosis virus; cyprinid herpesvirus 2	JQ815364	dsDNA	274.4463334	14.62853518
39	Duplodnaviria	Alloherpesviridae	Cyvirus	Cyvirus cyprinidallo3	koi herpesvirus; cyprinid herpesvirus 3	DQ657948	dsDNA	266.1459748	-52.21751449
40	Duplodnaviria	Alloherpesviridae	Ictavirus	Ictavirus acipenseridallo2	white sturgeon herpesvirus 2; acipenserid herpesvirus 2	FJ815289	dsDNA	314.8046942	-77.08696149
41	Duplodnaviria	Alloherpesviridae	Ictavirus	Ictavirus ictaluridallo1	channel catfish virus; ictalurid herpesvirus 1	M75136	dsDNA	343.8488475	-85.61142986
42	Duplodnaviria	Alloherpesviridae	Ictavirus	Ictavirus ictaluridallo2	black bullhead herpesvirus; ictalurid herpesvirus 2	MG271984	dsDNA	338.1433459	-70.7922821
43	Duplodnaviria	Alloherpesviridae	Salmovirus	Salmovirus salmonidallo1	herpesvirus salmonis; salmonid herpesvirus 1	AF023673	dsDNA	244.3773709	70.61516964
44	Duplodnaviria	Alloherpesviridae	Salmovirus	Salmovirus salmonidallo2	Oncorhyncus masou herpesvirus; salmonid herpesvirus 2	EU349274	dsDNA	226.3776098	72.10364737
45	Duplodnaviria	Alloherpesviridae	Salmovirus	Salmovirus salmonidallo3	epizootic epitheliotropic disease virus; salmonid herpesvirus 3	EU349277	dsDNA	226.6362083	72.06367882
46	Duplodnaviria	Malacoherpesviridae	Aurivirus	Aurivirus haliotidmalaco1	abalone herpesvirus; haliotid herpesvirus 1	JX453331	dsDNA	371.7015479	-96.84297901
47	Duplodnaviria	Malacoherpesviridae	Ostreavirus	Ostreavirus ostreidmalaco1	oyster herpesvirus; ostreid herpesvirus 1	AY509253	dsDNA	343.8882421	53.63380603
48	Duplodnaviria	Orthoherpesviridae	Iltovirus	Iltovirus cacatuidalpha2	cacatuid alphaherpesvirus 2	MK360902	dsDNA	404.4225127	87.40951508
49	Duplodnaviria	Orthoherpesviridae	Iltovirus	Iltovirus gallidalpha1	gallid alphaherpesvirus 1; infectious laryngotracheitis virus	JN596962	dsDNA	419.8291995	82.12531585
50	Duplodnaviria	Orthoherpesviridae	Iltovirus	Iltovirus psittacidalpha1	psittacid alphaherpesvirus 1; Pacheco's disease virus	AY372243	dsDNA	406.2621438	129.8105298
51	Duplodnaviria	Orthoherpesviridae	Iltovirus	Iltovirus psittacidalpha5	psittacid alphaherpesvirus 5	MK955929	dsDNA	423.3477643	110.6365148
52	Duplodnaviria	Orthoherpesviridae	Mardivirus	Mardivirus anatidalpha1	anatid alphaherpesvirus 1; duck enteritis virus	JF999965	dsDNA	384.9291285	148.5270726
53	Duplodnaviria	Orthoherpesviridae	Mardivirus	Mardivirus columbidalpha1	columbid alphaherpesvirus 1; pigeon herpesvirus	KX589235	dsDNA	391.2241576	140.1175473
54	Duplodnaviria	Orthoherpesviridae	Mardivirus	Mardivirus gallidalpha2	gallid alphaherpesvirus 2; Marek's disease virus	AF243438	dsDNA	427.2274241	117.8524172
55	Duplodnaviria	Orthoherpesviridae	Mardivirus	Mardivirus gallidalpha3	gallid alphaherpesvirus 3; gallid herpesvirus 3	HQ840738	dsDNA	406.45111	132.019083
56	Duplodnaviria	Orthoherpesviridae	Mardivirus	Mardivirus meleagridalpha1	meleagrid alphaherpesvirus 1; turkey herpesvirus	AF291866	dsDNA	428.1619725	122.2127017
57	Duplodnaviria	Orthoherpesviridae	Mardivirus	Mardivirus spheniscidalpha1	spheniscid alphaherpesvirus 1	LT608135	dsDNA	411.5014898	122.4934284
58	Duplodnaviria	Orthoherpesviridae	Scutavirus	Scutavirus chelonidalpha5	chelonid alphaherpesvirus 5; fibropapilloma-associated turtle herpesvirus	HQ878327	dsDNA	381.2017506	117.8075065
59	Duplodnaviria	Orthoherpesviridae	Scutavirus	Scutavirus testudinidalpha3	testudinid alphaherpesvirus 3; testudinid herpesvirus 3	KM924292	dsDNA	388.5723136	111.3492246
60	Duplodnaviria	Orthoherpesviridae	Simplexvirus	Simplexvirus atelinealpha1	ateline alphaherpesvirus 1; herpesvirus ateles 1	KY385637	dsDNA	426.8050013	98.88305647
61	Duplodnaviria	Orthoherpesviridae	Simplexvirus	Simplexvirus bovinealpha2	bovine alphaherpesvirus 2; bovine mammillitis virus	MT862163	dsDNA	413.2289947	116.0385582
62	Duplodnaviria	Orthoherpesviridae	Simplexvirus	Simplexvirus cercopithecinealpha2	cercopithecine alphaherpesvirus 2; simian agent 8	AY714813	dsDNA	430.6137068	108.2383733
63	Duplodnaviria	Orthoherpesviridae	Simplexvirus	Simplexvirus humanalpha1	human alphaherpesvirus 1; herpes simplex virus type 1	JN555585	dsDNA	432.3175278	101.9336063
64	Duplodnaviria	Orthoherpesviridae	Simplexvirus	Simplexvirus humanalpha2	human alphaherpesvirus 2; herpes simplex virus type 2	JN561323	dsDNA	421.6985962	106.1645788
65	Duplodnaviria	Orthoherpesviridae	Simplexvirus	Simplexvirus leporidalpha4	leporid alphaherpesvirus 4; leporid herpesvirus 4	JQ596859	dsDNA	430.9378311	100.5958427
66	Duplodnaviria	Orthoherpesviridae	Simplexvirus	Simplexvirus macacinealpha1	macacine alphaherpesvirus 1; B-virus	AF533768	dsDNA	434.8131856	101.7686589
67	Duplodnaviria	Orthoherpesviridae	Simplexvirus	Simplexvirus macacinealpha2	macacine alphaherpesvirus 2; lion-tailed macaque herpesvirus 1	KY628968	dsDNA	428.4500497	104.2393908
68	Duplodnaviria	Orthoherpesviridae	Simplexvirus	Simplexvirus macacinealpha3	macacine alphaherpesvirus 3; pig-tailed macaque herpesvirus 1	KY628970	dsDNA	428.4612178	108.3892662
69	Duplodnaviria	Orthoherpesviridae	Simplexvirus	Simplexvirus macropodidalpha1	macropodid alphaherpesvirus 1; Parma wallaby herpesvirus	KT594769	dsDNA	413.4316798	120.5704334
70	Duplodnaviria	Orthoherpesviridae	Simplexvirus	Simplexvirus macropodidalpha2	macropodid alphaherpesvirus 2; Dorcopsis wallaby herpesvirus	MT900475	dsDNA	408.0071506	131.1677162
71	Duplodnaviria	Orthoherpesviridae	Simplexvirus	Simplexvirus macropodidalpha4	macropodid alphaherpesvirus 4	MT900474	dsDNA	405.4046676	134.7135561
72	Duplodnaviria	Orthoherpesviridae	Simplexvirus	Simplexvirus paninealpha3	panine alphaherpesvirus 3; chimpanzee herpesvirus	JQ360576	dsDNA	423.1175471	106.1235589
73	Duplodnaviria	Orthoherpesviridae	Simplexvirus	Simplexvirus papiinealpha2	papiine alphaherpesvirus 2; herpesvirus papio 2	DQ149153	dsDNA	428.7787603	104.7952405
74	Duplodnaviria	Orthoherpesviridae	Simplexvirus	Simplexvirus pteropodidalpha1	pteropodid alphaherpesvirus 1; fruit bat alphaherpesvirus 1	AB825953	dsDNA	414.8753566	104.2875381
75	Duplodnaviria	Orthoherpesviridae	Simplexvirus	Simplexvirus pteropodidalpha2	pteropodid alphaherpesvirus 2; Pteropus lylei-associated alphaherpesvirus	LC492974	dsDNA	431.9294947	99.2253714
76	Duplodnaviria	Orthoherpesviridae	Simplexvirus	Simplexvirus saimiriinealpha1	saimiriine alphaherpesvirus 1; herpesvirus saimiri 1	HM625781	dsDNA	431.3916704	107.3842111
77	Duplodnaviria	Orthoherpesviridae	Varicellovirus	Varicellovirus bovinealpha1	bovine alphaherpesvirus 1; infectious bovine rhinotracheitis virus	JX898220	dsDNA	425.5656584	110.9655894
78	Duplodnaviria	Orthoherpesviridae	Varicellovirus	Varicellovirus bovinealpha5	bovine alphaherpesvirus 5; bovine encephalitis herpesvirus	AY261359	dsDNA	420.4902803	114.7612453
79	Duplodnaviria	Orthoherpesviridae	Varicellovirus	Varicellovirus bubalinealpha1	bubaline alphaherpesvirus 1; water buffalo herpesvirus	KU936049	dsDNA	420.971512	113.7238745
80	Duplodnaviria	Orthoherpesviridae	Varicellovirus	Varicellovirus canidalpha1	canid alphaherpesvirus 1; canine herpesvirus	KT819633	dsDNA	399.6859806	127.2155377
81	Duplodnaviria	Orthoherpesviridae	Varicellovirus	Varicellovirus caprinealpha1	caprine alphaherpesvirus 1; goat herpesvirus	MG989243	dsDNA	420.2312215	111.051962
82	Duplodnaviria	Orthoherpesviridae	Varicellovirus	Varicellovirus cercopithecinealpha9	cercopithecine alphaherpesvirus 9; simian varicella virus	AF275348	dsDNA	423.7825152	105.7794948
83	Duplodnaviria	Orthoherpesviridae	Varicellovirus	Varicellovirus cervidalpha1	cervid alphaherpesvirus 1; red deer herpesvirus	MH036942	dsDNA	417.9816543	113.8094363
84	Duplodnaviria	Orthoherpesviridae	Varicellovirus	Varicellovirus cervidalpha2	cervid alphaherpesvirus 2; reindeer herpesvirus	MH036943	dsDNA	424.3228013	111.9064805
85	Duplodnaviria	Orthoherpesviridae	Varicellovirus	Varicellovirus cervidalpha3	cervid alphaherpesvirus 3; elk herpesvirus	MH036941	dsDNA	398.9037892	120.4434541
86	Duplodnaviria	Orthoherpesviridae	Varicellovirus	Varicellovirus equidalpha1	equid alphaherpesvirus 1; equine abortion virus	AY665713	dsDNA	399.5385236	136.4712306
87	Duplodnaviria	Orthoherpesviridae	Varicellovirus	Varicellovirus equidalpha3	equid alphaherpesvirus 3; equine coital exanthema virus	KM051845	dsDNA	417.6823345	119.9140081
88	Duplodnaviria	Orthoherpesviridae	Varicellovirus	Varicellovirus equidalpha4	equid alphaherpesvirus 4; equine rhinopneumonitis virus	AF030027	dsDNA	396.874254	132.3124309
89	Duplodnaviria	Orthoherpesviridae	Varicellovirus	Varicellovirus equidalpha6	equid alphaherpesvirus 6; asinine herpesvirus 1	MT012704	dsDNA	421.9390852	116.9339482
90	Duplodnaviria	Orthoherpesviridae	Varicellovirus	Varicellovirus equidalpha8	equid alphaherpesvirus 8; asinine herpesvirus 3	MF431611	dsDNA	415.3660498	115.7832347
91	Duplodnaviria	Orthoherpesviridae	Varicellovirus	Varicellovirus equidalpha9	equid alphaherpesvirus 9; gazelle herpesvirus	AP010838	dsDNA	399.392451	131.5774478
92	Duplodnaviria	Orthoherpesviridae	Varicellovirus	Varicellovirus felidalpha1	felid alphaherpesvirus 1; feline viral rhinotracheitis virus	FJ478159	dsDNA	383.9958209	138.5853072
93	Duplodnaviria	Orthoherpesviridae	Varicellovirus	Varicellovirus humanalpha3	human alphaherpesvirus 3; varicella-zoster virus	X04370	dsDNA	410.0133642	111.1202229
94	Duplodnaviria	Orthoherpesviridae	Varicellovirus	Varicellovirus monodontidalpha1	monodontid alphaherpesvirus 1; beluga whale alphaherpesvirus 1	MF678601	dsDNA	427.3244574	102.3632825
95	Duplodnaviria	Orthoherpesviridae	Varicellovirus	Varicellovirus phocidalpha1	phocid alphaherpesvirus 1; harbour seal herpesvirus	MH509440	dsDNA	396.1934229	127.9772223
96	Duplodnaviria	Orthoherpesviridae	Varicellovirus	Varicellovirus suidalpha1	suid alphaherpesvirus 1; pseudorabies virus	JF797218	dsDNA	424.0354636	105.4749698
97	Duplodnaviria	Orthoherpesviridae	Cytomegalovirus	Cytomegalovirus aotinebeta1	aotine betaherpesvirus 1; owl monkey cytomegalovirus	FJ483970	dsDNA	422.0664688	109.047107
98	Duplodnaviria	Orthoherpesviridae	Cytomegalovirus	Cytomegalovirus cebinebeta1	cebine betaherpesvirus 1; capuchin monkey cytomegalovirus	JQ264772	dsDNA	255.3841444	68.68649088
99	Duplodnaviria	Orthoherpesviridae	Cytomegalovirus	Cytomegalovirus cercopithecinebeta5	cercopithecine betaherpesvirus 5; simian cytomegalovirus	FJ483968	dsDNA	419.1969587	84.7041069
100	Duplodnaviria	Orthoherpesviridae	Cytomegalovirus	Cytomegalovirus humanbeta5	human betaherpesvirus 5; human cytomegalovirus	AY446894	dsDNA	427.6640929	97.62829089
101	Duplodnaviria	Orthoherpesviridae	Cytomegalovirus	Cytomegalovirus macacinebeta3	macacine betaherpesvirus 3; rhesus cytomegalovirus	AY186194	dsDNA	410.0918668	85.90287056
102	Duplodnaviria	Orthoherpesviridae	Cytomegalovirus	Cytomegalovirus macacinebeta8	macacine betaherpesvirus 8; cynomolgus macaque cytomegalovirus	JN227533	dsDNA	417.7936123	88.40021484
103	Duplodnaviria	Orthoherpesviridae	Cytomegalovirus	Cytomegalovirus mandrillinebeta1	mandrilline betaherpesvirus 1; drill monkey cytomegalovirus	KR297253	dsDNA	374.0892004	91.95159967
104	Duplodnaviria	Orthoherpesviridae	Cytomegalovirus	Cytomegalovirus paninebeta2	panine betaherpesvirus 2; chimpanzee cytomegalovirus	AF480884	dsDNA	419.1234801	118.2010298
106	Duplodnaviria	Orthoherpesviridae	Cytomegalovirus	Cytomegalovirus papiinebeta4	papiine betaherpesvirus 4; chacma baboon cytomegalovirus	KR351281	dsDNA	399.7944748	91.24233523
107	Duplodnaviria	Orthoherpesviridae	Cytomegalovirus	Cytomegalovirus saimiriinebeta4	saimiriine betaherpesvirus 4; squirrel monkey cytomegalovirus	FJ483967	dsDNA	425.1344475	102.4381175
108	Duplodnaviria	Orthoherpesviridae	Muromegalovirus	Muromegalovirus muridbeta1	murid betaherpesvirus 1; murine cytomegalovirus	GU305914	dsDNA	374.5144144	98.24145392
109	Duplodnaviria	Orthoherpesviridae	Muromegalovirus	Muromegalovirus muridbeta2	murid betaherpesvirus 2; rat cytomegalovirus strain Maastricht	AF232689	dsDNA	435.2023897	-118.8126189
110	Duplodnaviria	Orthoherpesviridae	Muromegalovirus	Muromegalovirus muridbeta8	murid betaherpesvirus 8; rat cytomegalovirus strain England	JX867617	dsDNA	421.5077255	115.3389689
111	Duplodnaviria	Orthoherpesviridae	Proboscivirus	Proboscivirus elephantidbeta1	elephantid betaherpesvirus 1; elephantid endotheliotropic herpesvirus 1	KC462165	dsDNA	389.1151578	125.2307848
112	Duplodnaviria	Orthoherpesviridae	Proboscivirus	Proboscivirus elephantidbeta3	elephantid betaherpesvirus 3; elephant endotheliotropic herpesvirus 3A	MN373268	dsDNA	389.4910974	104.8326392
113	Duplodnaviria	Orthoherpesviridae	Proboscivirus	Proboscivirus elephantidbeta4	elephantid betaherpesvirus 4; elephantid endotheliotropic herpesvirus 4	KT832477	dsDNA	374.5663577	118.6017737
114	Duplodnaviria	Orthoherpesviridae	Proboscivirus	Proboscivirus elephantidbeta5	elephantid betaherpesvirus 5; elephantid endotheliotropic herpesvirus 5	KF921519	dsDNA	376.7826724	103.9259286
115	Duplodnaviria	Orthoherpesviridae	Quwivirus	Quwivirus caviidbeta2	caviid betaherpesvirus 2; guinea pig cytomegalovirus	KC503762	dsDNA	411.9531704	102.2350499
116	Duplodnaviria	Orthoherpesviridae	Quwivirus	Quwivirus miniopteridbeta1	miniopterid betaherpesvirus 1; Miniopterus schreibersii herpesvirus	JQ805139	dsDNA	433.7160102	-101.3371823
117	Duplodnaviria	Orthoherpesviridae	Quwivirus	Quwivirus tupaiidbeta1	tupaiid betaherpesvirus 1; tupaia herpesvirus	AF281817	dsDNA	409.6640773	112.2911256
118	Duplodnaviria	Orthoherpesviridae	Roseolovirus	Roseolovirus humanbeta6a	human betaherpesvirus 6A; human herpesvirus 6A	X83413	dsDNA	406.4861252	-142.2189355
119	Duplodnaviria	Orthoherpesviridae	Roseolovirus	Roseolovirus humanbeta6b	human betaherpesvirus 6B; human herpesvirus 6B	AF157706	dsDNA	423.4284375	-124.6227851
120	Duplodnaviria	Orthoherpesviridae	Roseolovirus	Roseolovirus humanbeta7	human betaherpesvirus 7; human herpesvirus 7	AF037218	dsDNA	407.7685245	109.8121191
121	Duplodnaviria	Orthoherpesviridae	Roseolovirus	Roseolovirus macacinebeta9	macacine betaherpesvirus 9; Macaca nemestrina herpesvirus 7	KU351741	dsDNA	399.1237084	114.2064908
122	Duplodnaviria	Orthoherpesviridae	Roseolovirus	Roseolovirus muridbeta3	murid betaherpesvirus 3; mouse thymic virus	KY355735	dsDNA	413.167742	108.3952409
123	Duplodnaviria	Orthoherpesviridae	Roseolovirus	Roseolovirus suidbeta2	suid betaherpesvirus 2; porcine cytomegalovirus	KF017583	dsDNA	406.2192024	113.6660264
124	Duplodnaviria	Orthoherpesviridae	Bossavirus	Bossavirus delphinidgamma1	delphinid gammaherpesvirus 1; common bottlenose dolphin gammaherpesvirus 1	KY965444	dsDNA	417.5189692	37.17367975
125	Duplodnaviria	Orthoherpesviridae	Lymphocryptovirus	Lymphocryptovirus callitrichinegamma3	callitrichine gammaherpesvirus 3; marmoset lymphosarcoma virus	AF319782	dsDNA	434.0470112	90.09738864
126	Duplodnaviria	Orthoherpesviridae	Lymphocryptovirus	Lymphocryptovirus gorillinegamma1	gorilline gammaherpesvirus 1; herpesvirus gorilla	AJ581752	dsDNA	226.0896892	95.15854018
127	Duplodnaviria	Orthoherpesviridae	Lymphocryptovirus	Lymphocryptovirus humangamma4	human gammaherpesvirus 4; Epstein-Barr virus	AJ507799	dsDNA	437.1852036	89.4022875
128	Duplodnaviria	Orthoherpesviridae	Lymphocryptovirus	Lymphocryptovirus macacinegamma10	macacine gammaherpesvirus 10; cynomolgus macaque lymphocryptovirus	KP676001	dsDNA	435.7847763	82.67345212
129	Duplodnaviria	Orthoherpesviridae	Lymphocryptovirus	Lymphocryptovirus macacinegamma13	macacine gammaherpesvirus 13; Macaca arctoides gammaherpesvirus 1	MG471437	dsDNA	437.7705397	82.00748201
130	Duplodnaviria	Orthoherpesviridae	Lymphocryptovirus	Lymphocryptovirus macacinegamma4	macacine gammaherpesvirus 4; rhesus lymphocryptovirus	AY037858	dsDNA	429.3318844	101.3410801
131	Duplodnaviria	Orthoherpesviridae	Lymphocryptovirus	Lymphocryptovirus paninegamma1	panine gammaherpesvirus 1; herpesvirus pan	AJ581751	dsDNA	225.8335928	95.36756384
132	Duplodnaviria	Orthoherpesviridae	Lymphocryptovirus	Lymphocryptovirus papiinegamma1	papiine gammaherpesvirus 1; herpesvirus papio	AJ581750	dsDNA	225.6693061	94.22723472
133	Duplodnaviria	Orthoherpesviridae	Lymphocryptovirus	Lymphocryptovirus ponginegamma2	pongine gammaherpesvirus 2; herpesvirus pongo	AJ581753	dsDNA	226.0450251	94.3406911
134	Duplodnaviria	Orthoherpesviridae	Macavirus	Macavirus alcelaphinegamma1	alcelaphine gammaherpesvirus 1; wildebeest-associated malignant catarrhal fever virus	AF005370	dsDNA	418.3718639	91.97994391
135	Duplodnaviria	Orthoherpesviridae	Macavirus	Macavirus alcelaphinegamma2	alcelaphine gammaherpesvirus 2; hartebeest-associated malignant catarrhal fever virus	KF274499	dsDNA	430.6328447	83.50800445
136	Duplodnaviria	Orthoherpesviridae	Macavirus	Macavirus bovinegamma6	bovine gammaherpesvirus 6; bovine lymphotropic herpesvirus	KJ705001	dsDNA	421.6715469	74.92852824
137	Duplodnaviria	Orthoherpesviridae	Macavirus	Macavirus caprinegamma2	caprine gammaherpesvirus 2; caprine herpesvirus 2	AF283477	dsDNA	257.4414475	75.851737
138	Duplodnaviria	Orthoherpesviridae	Macavirus	Macavirus hippotraginegamma1	hippotragine gammaherpesvirus 1; roan antelope herpesvirus	DQ083950	dsDNA	224.3435679	72.41781802
139	Duplodnaviria	Orthoherpesviridae	Macavirus	Macavirus ovinegamma2	ovine gammaherpesvirus 2; sheep-associated malignant catarrhal fever virus	AY839756	dsDNA	420.6726667	91.73684056
140	Duplodnaviria	Orthoherpesviridae	Macavirus	Macavirus suidgamma3	suid gammaherpesvirus 3; porcine lymphotropic herpesvirus 1	AF478169	dsDNA	375.1071672	112.783454
141	Duplodnaviria	Orthoherpesviridae	Macavirus	Macavirus suidgamma4	suid gammaherpesvirus 4; porcine lymphotropic herpesvirus 2	AY170317	dsDNA	358.1379752	102.8706662
142	Duplodnaviria	Orthoherpesviridae	Macavirus	Macavirus suidgamma5	suid gammaherpesvirus 5; porcine lymphotropic herpesvirus 3	AY170316	dsDNA	352.6200681	101.9246608
143	Duplodnaviria	Orthoherpesviridae	Manticavirus	Manticavirus phascolarctidgamma1	phascolarctid gammaherpesvirus 1	MG452722	dsDNA	390.5667957	99.70981029
144	Duplodnaviria	Orthoherpesviridae	Manticavirus	Manticavirus vombatidgamma1	vombatid gammaherpesvirus 1	MG452721	dsDNA	388.0741576	77.73892027
145	Duplodnaviria	Orthoherpesviridae	Patagivirus	Patagivirus vespertilionidgamma3	vespertilionid gammaherpesvirus 3; Eptesicus fuscus gammaherpesvirus	MF385016	dsDNA	413.9970084	89.12704189
146	Duplodnaviria	Orthoherpesviridae	Percavirus	Percavirus equidgamma2	equid gammaherpesvirus 2; equine herpesvirus 2	U20824	dsDNA	426.1050272	51.16467329
147	Duplodnaviria	Orthoherpesviridae	Percavirus	Percavirus equidgamma5	equid gammaherpesvirus 5; equine herpesvirus 5	KM924295	dsDNA	416.3469012	68.97099902
148	Duplodnaviria	Orthoherpesviridae	Percavirus	Percavirus felidgamma1	felid gammaherpesvirus 1; Felis catus gammaherpesvirus 1	KT595939	dsDNA	407.7893275	57.10430302
149	Duplodnaviria	Orthoherpesviridae	Percavirus	Percavirus mustelidgamma1	mustelid gammaherpesvirus 1; badger herpesvirus	AF376034	dsDNA	259.9567561	90.75273004
150	Duplodnaviria	Orthoherpesviridae	Percavirus	Percavirus phocidgamma3	phocid gammaherpesvirus 3; harp seal herpesvirus	KP136799	dsDNA	401.0725942	84.94715432
151	Duplodnaviria	Orthoherpesviridae	Percavirus	Percavirus rhinolophidgamma1	rhinolophid gammaherpesvirus 1; Rhinolophus gammaherpesvirus 1	LC333428	dsDNA	404.1329639	69.31906314
152	Duplodnaviria	Orthoherpesviridae	Percavirus	Percavirus vespertilionidgamma1	vespertilionid gammaherpesvirus 1; bat gammaherpesvirus 8	KU220026	dsDNA	415.6139725	77.91379387
153	Duplodnaviria	Orthoherpesviridae	Rhadinovirus	Rhadinovirus atelinegamma2	ateline gammaherpesvirus 2; herpesvirus ateles strain 810	M22036	dsDNA	223.7009407	72.51106298
154	Duplodnaviria	Orthoherpesviridae	Rhadinovirus	Rhadinovirus atelinegamma3	ateline gammaherpesvirus 3; herpesvirus ateles	AF083424	dsDNA	396.4039041	82.11008281
155	Duplodnaviria	Orthoherpesviridae	Rhadinovirus	Rhadinovirus bovinegamma4	bovine gammaherpesvirus 4; bovine herpesvirus 4	AF318573	dsDNA	397.3321134	70.97318352
156	Duplodnaviria	Orthoherpesviridae	Rhadinovirus	Rhadinovirus colobinegamma1	colobine gammaherpesvirus 1	MH932584	dsDNA	419.9068266	102.2938288
157	Duplodnaviria	Orthoherpesviridae	Rhadinovirus	Rhadinovirus cricetidgamma2	cricetid gammaherpesvirus 2; rodent herpesvirus Peru	HQ221963	dsDNA	416.4253801	96.32273342
158	Duplodnaviria	Orthoherpesviridae	Rhadinovirus	Rhadinovirus humangamma8	human gammaherpesvirus 8; Kaposi's sarcoma-associated herpesvirus	AF148805	dsDNA	427.962498	99.20902265
159	Duplodnaviria	Orthoherpesviridae	Rhadinovirus	Rhadinovirus macacinegamma11	macacine gammaherpesvirus 11; Japanese macaque rhadinovirus	AY528864	dsDNA	419.4264665	103.3832396
160	Duplodnaviria	Orthoherpesviridae	Rhadinovirus	Rhadinovirus macacinegamma12	macacine gammaherpesvirus 12; pig-tailed macaque rhadinovirus 2	KP265674	dsDNA	422.5576297	79.55569532
161	Duplodnaviria	Orthoherpesviridae	Rhadinovirus	Rhadinovirus macacinegamma5	macacine gammaherpesvirus 5; rhesus rhadinovirus	AF083501	dsDNA	424.0424526	97.36615513
162	Duplodnaviria	Orthoherpesviridae	Rhadinovirus	Rhadinovirus macacinegamma8	macacine gammaherpesvirus 8; retroperitoneal fibromatosis-associated herpesvirus Macaca nemestrina	KF703446	dsDNA	418.3302291	90.44348677
163	Duplodnaviria	Orthoherpesviridae	Rhadinovirus	Rhadinovirus muridgamma4	murid gammaherpesvirus 4; murine gammaherpesvirus 68	U97553	dsDNA	374.2077892	74.54861414
164	Duplodnaviria	Orthoherpesviridae	Rhadinovirus	Rhadinovirus muridgamma7	murid gammaherpesvirus 7; wood mouse herpesvirus	GQ169129	dsDNA	385.0269869	94.38620812
165	Duplodnaviria	Orthoherpesviridae	Rhadinovirus	Rhadinovirus saimiriinegamma2	saimiriine gammaherpesvirus 2; herpesvirus saimiri	X64346	dsDNA	399.5063036	47.20295076
4369	Monodnaviria	Bidnaviridae	Bidensovirus	Bombyx mori bidensovirus	Bombyx mori bidensovirus	EU623082|EU623083	ssDNA	264.0876919	-224.1581171
4370	Monodnaviria	Polyomaviridae	Alphapolyomavirus	Alphapolyomavirus acelebensis	bat polyomavirus 5b2	AB972940	dsDNA	211.1509718	-231.5586818
4371	Monodnaviria	Polyomaviridae	Alphapolyomavirus	Alphapolyomavirus aflavicollis	Apodemus flavicollis polyomavirus 1	MG654476	dsDNA	236.868612	-195.1502626
4372	Monodnaviria	Polyomaviridae	Alphapolyomavirus	Alphapolyomavirus apaniscus	Ateles paniscus polyomavirus 1	JX159987	dsDNA	235.4268377	-238.4314824
4373	Monodnaviria	Polyomaviridae	Alphapolyomavirus	Alphapolyomavirus callosciuri	Callosciurus erythraeus polyomavirus 1	MK671087	dsDNA	227.3365646	-235.6280085
4374	Monodnaviria	Polyomaviridae	Alphapolyomavirus	Alphapolyomavirus cardiodermae	Cardioderma polyomavirus	JX520659	dsDNA	235.9262125	-195.9801111
4375	Monodnaviria	Polyomaviridae	Alphapolyomavirus	Alphapolyomavirus carolliae	bat polyomavirus 4b	JQ958889	dsDNA	236.741436	-202.1899705
4376	Monodnaviria	Polyomaviridae	Alphapolyomavirus	Alphapolyomavirus chlopygerythrus	vervet monkey polyomavirus 1	AB767298	dsDNA	230.0135531	-241.1427116
4377	Monodnaviria	Polyomaviridae	Alphapolyomavirus	Alphapolyomavirus dobsoniae	bat polyomavirus 5a	AB972945	dsDNA	192.6461058	-276.1853741
4378	Monodnaviria	Polyomaviridae	Alphapolyomavirus	Alphapolyomavirus eidoli	Eidolon polyomavirus 1	JX520660	dsDNA	228.4950118	-233.9943088
4379	Monodnaviria	Polyomaviridae	Alphapolyomavirus	Alphapolyomavirus gorillae	Gorilla gorilla gorilla polyomavirus 1	HQ385752	dsDNA	228.5597833	-240.5945287
4380	Monodnaviria	Polyomaviridae	Alphapolyomavirus	Alphapolyomavirus macacae	Macaca fascicularis polyomavirus 1	JX159986	dsDNA	208.3922931	-262.155104
4381	Monodnaviria	Polyomaviridae	Alphapolyomavirus	Alphapolyomavirus mauratus	hamster polyomavirus	JX036360	dsDNA	245.5832703	-196.6346984
4382	Monodnaviria	Polyomaviridae	Alphapolyomavirus	Alphapolyomavirus mischreibersii	Miniopterus schreibersii polyomavirus 1	LC185213	dsDNA	229.0072042	-237.7766623
4383	Monodnaviria	Polyomaviridae	Alphapolyomavirus	Alphapolyomavirus molossi	bat polyomavirus 3b	JQ958893	dsDNA	231.7174697	-238.0399534
4384	Monodnaviria	Polyomaviridae	Alphapolyomavirus	Alphapolyomavirus muris	mouse polyomavirus	AF442959	dsDNA	240.7230978	-207.4459511
4385	Monodnaviria	Polyomaviridae	Alphapolyomavirus	Alphapolyomavirus nonihominis	human polyomavirus 9	HQ696595	dsDNA	206.4326176	-255.2803514
4386	Monodnaviria	Polyomaviridae	Alphapolyomavirus	Alphapolyomavirus octihominis	Trichodysplasia spinulosa-associated polyomavirus	GU989205	dsDNA	221.2914538	-254.7873195
4387	Monodnaviria	Polyomaviridae	Alphapolyomavirus	Alphapolyomavirus omartiensseni	Otomops polyomavirus 1	JX520664	dsDNA	222.5526914	-243.1849632
4388	Monodnaviria	Polyomaviridae	Alphapolyomavirus	Alphapolyomavirus pacynocephalus	yellow baboon polyomavirus 1	AB767294	dsDNA	217.7125761	-260.5725173
4389	Monodnaviria	Polyomaviridae	Alphapolyomavirus	Alphapolyomavirus panos	chimpanzee polyomavirus	FR692334	dsDNA	227.9474911	-235.3471226
4390	Monodnaviria	Polyomaviridae	Alphapolyomavirus	Alphapolyomavirus philantombae	Philantomba monticola polyomavirus 1	MG654482	dsDNA	190.6574619	-288.0267622
4391	Monodnaviria	Polyomaviridae	Alphapolyomavirus	Alphapolyomavirus pibadius	Piliocolobus badius polyomavirus 2	KX509984	dsDNA	224.0959167	-246.0212696
4392	Monodnaviria	Polyomaviridae	Alphapolyomavirus	Alphapolyomavirus pirufomitratus	Piliocolobus rufomitratus polyomavirus 1	JX159984	dsDNA	222.0942709	-244.1344231
4393	Monodnaviria	Polyomaviridae	Alphapolyomavirus	Alphapolyomavirus ponabelii	Sumatran orang-utan polyomavirus	FN356901	dsDNA	225.341708	-220.6177734
4394	Monodnaviria	Polyomaviridae	Alphapolyomavirus	Alphapolyomavirus ponpygmaeus	Bornean orang-utan polyomavirus	FN356900	dsDNA	214.587688	-268.0699534
4395	Monodnaviria	Polyomaviridae	Alphapolyomavirus	Alphapolyomavirus procyonis	raccoon polyomavirus	JQ178241	dsDNA	218.3146788	-240.564818
4396	Monodnaviria	Polyomaviridae	Alphapolyomavirus	Alphapolyomavirus ptevampyrus	bat polyomavirus 5b1	AB972944	dsDNA	197.2668175	-247.9906139
4397	Monodnaviria	Polyomaviridae	Alphapolyomavirus	Alphapolyomavirus quardecihominis	LI polyomavirus	KY404016	dsDNA	235.304172	-221.4447146
4398	Monodnaviria	Polyomaviridae	Alphapolyomavirus	Alphapolyomavirus quartipanos	Pan troglodytes verus polyomavirus 3	JX159980	dsDNA	232.0573174	-209.1717782
4399	Monodnaviria	Polyomaviridae	Alphapolyomavirus	Alphapolyomavirus quintihominis	Merkel cell polyomavirus	HM011556	dsDNA	237.6788745	-208.0552745
4400	Monodnaviria	Polyomaviridae	Alphapolyomavirus	Alphapolyomavirus quintipanos	Pan troglodytes verus polyomavirus 4	JX159981	dsDNA	217.1121304	-237.8605196
4401	Monodnaviria	Polyomaviridae	Alphapolyomavirus	Alphapolyomavirus ranorvegicus	Rattus norvegicus polyomavirus 1	KR075943	dsDNA	243.6440477	-184.555098
4402	Monodnaviria	Polyomaviridae	Alphapolyomavirus	Alphapolyomavirus saraneus	Sorex araneus polyomavirus 1	MF374997	dsDNA	202.8043255	-263.7745068
4403	Monodnaviria	Polyomaviridae	Alphapolyomavirus	Alphapolyomavirus secarplanirostris	bat polyomavirus 3a	JQ958886	dsDNA	222.7109422	-235.4561372
4404	Monodnaviria	Polyomaviridae	Alphapolyomavirus	Alphapolyomavirus secomartiensseni	Otomops polyomavirus 2	JX520658	dsDNA	217.0276663	-251.6209023
4405	Monodnaviria	Polyomaviridae	Alphapolyomavirus	Alphapolyomavirus secumastomysis	Mastomys natalensis polyomavirus 2	MG701350	dsDNA	236.8045732	-219.9771608
4406	Monodnaviria	Polyomaviridae	Alphapolyomavirus	Alphapolyomavirus secumischreibersii	Miniopterus schreibersii polyomavirus 2	LC185216	dsDNA	229.2247678	-235.0795213
4407	Monodnaviria	Polyomaviridae	Alphapolyomavirus	Alphapolyomavirus secupanos	Pan troglodytes verus polyomavirus 1a	HQ385746	dsDNA	237.1907203	-220.7322029
4408	Monodnaviria	Polyomaviridae	Alphapolyomavirus	Alphapolyomavirus septipanos	Pan troglodytes schweinfurthii polyomavirus 2	JX159983	dsDNA	217.8505738	-253.1191809
4409	Monodnaviria	Polyomaviridae	Alphapolyomavirus	Alphapolyomavirus sextipanos	Pan troglodytes verus polyomavirus 5	JX159982	dsDNA	225.4570419	-242.2530867
4410	Monodnaviria	Polyomaviridae	Alphapolyomavirus	Alphapolyomavirus socoronatus	Sorex coronatus polyomavirus 1	MF374999	dsDNA	221.7370101	-251.6164997
4411	Monodnaviria	Polyomaviridae	Alphapolyomavirus	Alphapolyomavirus sominutus	Sorex minutus polyomavirus 1	MF401583	dsDNA	225.1134456	-233.1409596
4412	Monodnaviria	Polyomaviridae	Alphapolyomavirus	Alphapolyomavirus sturnirae	bat polyomavirus 3a-B0454	JQ958888	dsDNA	231.0472477	-232.7338517
4413	Monodnaviria	Polyomaviridae	Alphapolyomavirus	Alphapolyomavirus suis	Sus scrofa polyomavirus 1	KR065722	dsDNA	233.9868211	-236.9179232
4414	Monodnaviria	Polyomaviridae	Alphapolyomavirus	Alphapolyomavirus terdecihominis	New Jersey polyomavirus	KF954417	dsDNA	228.84689	-234.6968229
4415	Monodnaviria	Polyomaviridae	Alphapolyomavirus	Alphapolyomavirus tertarplanisrostris	bat polyomavirus 4a	JQ958890	dsDNA	206.9290447	-243.4027952
4416	Monodnaviria	Polyomaviridae	Alphapolyomavirus	Alphapolyomavirus tertichlopygerythrus	vervet monkey polyomavirus 3	AB767297	dsDNA	221.8776337	-243.2231255
4417	Monodnaviria	Polyomaviridae	Alphapolyomavirus	Alphapolyomavirus tertimastomysis	Mastomys natalensis polyomavirus 3	MN417229	dsDNA	236.8358639	-211.5110157
4418	Monodnaviria	Polyomaviridae	Alphapolyomavirus	Alphapolyomavirus tertipanos	Pan troglodytes verus polyomavirus 2a	HQ385748	dsDNA	220.6001763	-233.8593884
4419	Monodnaviria	Polyomaviridae	Alphapolyomavirus	Alphapolyomavirus tubelangeri	Tupaia belangeri polyomavirus	MK443498	dsDNA	219.5064868	-252.7780586
4420	Monodnaviria	Polyomaviridae	Alphapolyomavirus	Alphapolyomavirus tuglis	Tupaia glis polyomavirus 1	MG721015	dsDNA	236.758215	-226.7209075
4421	Monodnaviria	Polyomaviridae	Betapolyomavirus	Betapolyomavirus arplanirostris	bat polyomavirus 2c	JQ958887	dsDNA	233.8114353	-207.1889382
4422	Monodnaviria	Polyomaviridae	Betapolyomavirus	Betapolyomavirus calbifrons	Cebus albifrons polyomavirus 1	JX159988	dsDNA	234.5797617	-218.114879
4423	Monodnaviria	Polyomaviridae	Betapolyomavirus	Betapolyomavirus callosciuri	Callosciurus prevostii polyomavirus 1	MK883808	dsDNA	231.659589	-218.7369611
4424	Monodnaviria	Polyomaviridae	Betapolyomavirus	Betapolyomavirus canis	Canis familiaris polyomavirus 1	KY341899	dsDNA	217.612923	-240.42065
4425	Monodnaviria	Polyomaviridae	Betapolyomavirus	Betapolyomavirus cercopitheci	Cercopithecus erythrotis polyomavirus 1	JX159985	dsDNA	223.4761117	-249.7666156
4426	Monodnaviria	Polyomaviridae	Betapolyomavirus	Betapolyomavirus desrotundus	bat polyomavirus 2a	JQ958892	dsDNA	219.5186741	-238.9434125
4427	Monodnaviria	Polyomaviridae	Betapolyomavirus	Betapolyomavirus elephanti	African elephant polyomavirus 1	KF147833	dsDNA	238.594393	-232.4638767
4428	Monodnaviria	Polyomaviridae	Betapolyomavirus	Betapolyomavirus enhydrae	sea otter polyomavirus	KM282376	dsDNA	207.5153406	-255.2707459
4429	Monodnaviria	Polyomaviridae	Betapolyomavirus	Betapolyomavirus equi	equine polyomavirus	JQ412134	dsDNA	220.0724563	-249.8688843
4430	Monodnaviria	Polyomaviridae	Betapolyomavirus	Betapolyomavirus gliris	Glis glis polyomavirus 1	MG701352	dsDNA	226.8915684	-244.3331021
4431	Monodnaviria	Polyomaviridae	Betapolyomavirus	Betapolyomavirus hominis	BK polyomavirus	V01108	dsDNA	208.4559445	-267.7646385
4432	Monodnaviria	Polyomaviridae	Betapolyomavirus	Betapolyomavirus leporis	Lepus polyomavirus 1	MN994868	dsDNA	242.4308958	-215.0709053
4433	Monodnaviria	Polyomaviridae	Betapolyomavirus	Betapolyomavirus lepweddellii	Weddell seal polyomavirus	KX533457	dsDNA	228.9498637	-211.0608319
4434	Monodnaviria	Polyomaviridae	Betapolyomavirus	Betapolyomavirus macacae	simian virus 40	J02400	dsDNA	217.7981751	-247.4639502
4435	Monodnaviria	Polyomaviridae	Betapolyomavirus	Betapolyomavirus mafricanus	Miniopterus polyomavirus	JX520661	dsDNA	216.6818993	-217.0665709
4436	Monodnaviria	Polyomaviridae	Betapolyomavirus	Betapolyomavirus marvalis	Microtus arvalis polyomavirus 1	KR612373	dsDNA	233.8837778	-199.8807316
4437	Monodnaviria	Polyomaviridae	Betapolyomavirus	Betapolyomavirus mastomysis	Mastomys polyomavirus	AB588640	dsDNA	232.8272634	-223.6716522
4438	Monodnaviria	Polyomaviridae	Betapolyomavirus	Betapolyomavirus meletis	Meles meles polyomavirus 1	KP644238	dsDNA	226.6455326	-243.6418889
4439	Monodnaviria	Polyomaviridae	Betapolyomavirus	Betapolyomavirus myoglareolus	Myodes glareolus polyomavirus 1	KR612368	dsDNA	239.4467797	-209.5957299
4440	Monodnaviria	Polyomaviridae	Betapolyomavirus	Betapolyomavirus myolucifugus	Myotis polyomavirus	FJ188392	dsDNA	233.2574794	-198.3462558
4441	Monodnaviria	Polyomaviridae	Betapolyomavirus	Betapolyomavirus octipanos	Pan troglodytes verus polyomavirus 8	KT884050	dsDNA	229.546394	-239.2483988
4442	Monodnaviria	Polyomaviridae	Betapolyomavirus	Betapolyomavirus pantherae	Panthera leo polyomavirus 1	MG701353	dsDNA	195.5592855	-268.7959497
4443	Monodnaviria	Polyomaviridae	Betapolyomavirus	Betapolyomavirus ptedavyi	Pteronotus polyomavirus	JX520662	dsDNA	224.4597092	-214.1693192
4444	Monodnaviria	Polyomaviridae	Betapolyomavirus	Betapolyomavirus pteparnellii	bat polyomavirus 2b	JQ958891	dsDNA	230.5510412	-200.6508846
4445	Monodnaviria	Polyomaviridae	Betapolyomavirus	Betapolyomavirus quartihominis	WU polyomavirus	EF444549	dsDNA	227.9085433	-212.4017662
4446	Monodnaviria	Polyomaviridae	Betapolyomavirus	Betapolyomavirus raegyptiacus	Rousettus aegyptiacus polyomavirus 1	LC185218	dsDNA	240.3471645	-220.6816176
4447	Monodnaviria	Polyomaviridae	Betapolyomavirus	Betapolyomavirus saboliviensis	squirrel monkey polyomavirus	AM748741	dsDNA	225.7488086	-214.1458632
4448	Monodnaviria	Polyomaviridae	Betapolyomavirus	Betapolyomavirus sasciureus	Saimiri sciureus polyomavirus 1	JX159989	dsDNA	221.8961342	-232.2853214
4449	Monodnaviria	Polyomaviridae	Betapolyomavirus	Betapolyomavirus sciuri	Sciurus carolinensis polyomavirus 1	MK671101	dsDNA	229.5408811	-235.1693013
4450	Monodnaviria	Polyomaviridae	Betapolyomavirus	Betapolyomavirus secacelebensis	bat polyomavirus 6a	AB972941	dsDNA	222.1243303	-246.1673646
4451	Monodnaviria	Polyomaviridae	Betapolyomavirus	Betapolyomavirus secuchlopygerythrus	vervet monkey polyomavirus 2	AB767299	dsDNA	224.3174039	-238.4353172
4452	Monodnaviria	Polyomaviridae	Betapolyomavirus	Betapolyomavirus secudobsoniae	bat polyomavirus 6b	AB972947	dsDNA	211.6435636	-245.8825374
4453	Monodnaviria	Polyomaviridae	Betapolyomavirus	Betapolyomavirus secuhominis	JC polyomavirus	J02226	dsDNA	223.0394329	-214.2990811
4454	Monodnaviria	Polyomaviridae	Betapolyomavirus	Betapolyomavirus secumuris	mouse pneumotropic virus	KT987216	dsDNA	234.2938512	-204.4064915
4455	Monodnaviria	Polyomaviridae	Betapolyomavirus	Betapolyomavirus secupacynocephalus	yellow baboon polyomavirus 2	AB767295	dsDNA	216.5068573	-260.7050417
4456	Monodnaviria	Polyomaviridae	Betapolyomavirus	Betapolyomavirus securanorvegicus	rat polyomavirus 2	KX574453	dsDNA	216.4625736	-258.5199626
4457	Monodnaviria	Polyomaviridae	Betapolyomavirus	Betapolyomavirus tertidobsoniae	bat polyomavirus 6c	AB972946	dsDNA	228.778636	-206.6569966
4458	Monodnaviria	Polyomaviridae	Betapolyomavirus	Betapolyomavirus tertihominis	KI polyomavirus	EF127906	dsDNA	201.5766675	-270.2072371
4459	Monodnaviria	Polyomaviridae	Betapolyomavirus	Betapolyomavirus tertimuris	Mus musculus polyomavirus 3	MF175082	dsDNA	219.859802	-231.0513793
4460	Monodnaviria	Polyomaviridae	Betapolyomavirus	Betapolyomavirus vicugnae	alpaca polyomavirus	KU879245	dsDNA	236.8226014	-229.1450716
4461	Monodnaviria	Polyomaviridae	Betapolyomavirus	Betapolyomavirus zacalifornianus	California sea lion polyomavirus 1	GQ331138	dsDNA	233.3553781	-211.8379836
4462	Monodnaviria	Polyomaviridae	Deltapolyomavirus	Deltapolyomavirus ailuropodae	giant panda polyomavirus	KY612371	dsDNA	232.813069	-227.5415182
4463	Monodnaviria	Polyomaviridae	Deltapolyomavirus	Deltapolyomavirus canis	Canis lupus polyomavirus 1	MG701355	dsDNA	216.492685	-238.2936513
4464	Monodnaviria	Polyomaviridae	Deltapolyomavirus	Deltapolyomavirus decihominis	MW polyomavirus	JQ898291	dsDNA	228.0400352	-226.7734234
4465	Monodnaviria	Polyomaviridae	Deltapolyomavirus	Deltapolyomavirus secuprocyonis	raccoon-associated polyomavirus 2	KY549442	dsDNA	208.0471512	-249.6661082
4466	Monodnaviria	Polyomaviridae	Deltapolyomavirus	Deltapolyomavirus septihominis	human polyomavirus 7	HM011566	dsDNA	220.396276	-219.7040428
4467	Monodnaviria	Polyomaviridae	Deltapolyomavirus	Deltapolyomavirus sextihominis	human polyomavirus 6	HM011560	dsDNA	228.6003999	-216.0057696
4468	Monodnaviria	Polyomaviridae	Deltapolyomavirus	Deltapolyomavirus undecihominis	STL polyomavirus	JX463183	dsDNA	205.0342248	-243.9913054
4469	Monodnaviria	Polyomaviridae	Epsilonpolyomavirus	Epsilonpolyomavirus bovis	bovine polyomavirus	D13942	dsDNA	224.457409	-242.35733
4470	Monodnaviria	Polyomaviridae	Epsilonpolyomavirus	Epsilonpolyomavirus caprae	Capra aegragus polyomavirus 1	MG654479	dsDNA	227.891446	-237.896308
4471	Monodnaviria	Polyomaviridae	Epsilonpolyomavirus	Epsilonpolyomavirus poporcus	Potamochoerus porcus polyomavirus 1	MG654481	dsDNA	235.765955	-208.4344914
4472	Monodnaviria	Polyomaviridae	Etapolyomavirus	Etapolyomavirus rhyndjiddensis	giant guitarfish polyomavirus	KP264963	dsDNA	249.451561	-149.8215951
4473	Monodnaviria	Polyomaviridae	Gammapolyomavirus	Gammapolyomavirus anseris	goose hemorrhagic polyomavirus	AY140894	dsDNA	225.8476749	-233.567268
4474	Monodnaviria	Polyomaviridae	Gammapolyomavirus	Gammapolyomavirus avis	budgerigar fledgling disease virus	AF241168	dsDNA	236.427581	-210.5126644
4475	Monodnaviria	Polyomaviridae	Gammapolyomavirus	Gammapolyomavirus corvi	crow polyomavirus	DQ192570	dsDNA	225.0779241	-225.5590297
4476	Monodnaviria	Polyomaviridae	Gammapolyomavirus	Gammapolyomavirus cratorquatus	butcherbird polyomavirus	KF360862	dsDNA	229.4689031	-219.682386
4477	Monodnaviria	Polyomaviridae	Gammapolyomavirus	Gammapolyomavirus egouldiae	Erythrura gouldiae polyomavirus 1	KT302407	dsDNA	234.0917869	-201.1140106
4478	Monodnaviria	Polyomaviridae	Gammapolyomavirus	Gammapolyomavirus lonmaja	Hungarian finch polyomavirus	KX756154	dsDNA	244.7810957	-194.9841582
4479	Monodnaviria	Polyomaviridae	Gammapolyomavirus	Gammapolyomavirus padeliae	Adélie penguin polyomavirus	KP033140	dsDNA	211.3601644	-231.2695477
4480	Monodnaviria	Polyomaviridae	Gammapolyomavirus	Gammapolyomavirus pypyrrhula	finch polyomavirus	DQ192571	dsDNA	231.9234979	-216.1400951
4481	Monodnaviria	Polyomaviridae	Gammapolyomavirus	Gammapolyomavirus secanaria	canary polyomavirus	GU345044	dsDNA	233.4678819	-192.1025646
4482	Monodnaviria	Polyomaviridae	Thetapolyomavirus	Thetapolyomavirus censtriata	black sea bass-associated polyomavirus 1	KP071318	dsDNA	237.0178564	-210.2230583
4483	Monodnaviria	Polyomaviridae	Thetapolyomavirus	Thetapolyomavirus spari	Sparus aurata polyomavirus 1	KX643371	dsDNA	236.7347537	-214.3637532
4484	Monodnaviria	Polyomaviridae	Thetapolyomavirus	Thetapolyomavirus trebernacchii	emerald notothen polyomavirus 1	MG800627	dsDNA	233.6531978	-212.9132624
4485	Monodnaviria	Polyomaviridae	Thetapolyomavirus	Thetapolyomavirus trepennellii	sharp-spined notothenia polyomavirus	KP768176	dsDNA	227.2134968	-235.7985082
4486	Monodnaviria	Polyomaviridae	Zetapolyomavirus	Zetapolyomavirus delphini	dolphin polyomavirus 1	KC594077	dsDNA	226.5323875	-206.5100425
4487	Monodnaviria	Papillomaviridae	Alphapapillomavirus	Alphapapillomavirus 1	human papillomavirus 32	X74475	dsDNA	258.3279164	-308.561147
4488	Monodnaviria	Papillomaviridae	Alphapapillomavirus	Alphapapillomavirus 1	human papillomavirus 42	M73236	dsDNA	279.3299082	-287.4886494
4489	Monodnaviria	Papillomaviridae	Alphapapillomavirus	Alphapapillomavirus 10	human papillomavirus 6	X00203	dsDNA	279.2393618	-276.9822109
4490	Monodnaviria	Papillomaviridae	Alphapapillomavirus	Alphapapillomavirus 10	human papillomavirus 74	AF436130	dsDNA	278.8336635	-282.6186537
4491	Monodnaviria	Papillomaviridae	Alphapapillomavirus	Alphapapillomavirus 10	human papillomavirus 11	M14119	dsDNA	284.1643337	-270.7241678
4492	Monodnaviria	Papillomaviridae	Alphapapillomavirus	Alphapapillomavirus 10	human papillomavirus 44	U31788	dsDNA	288.2292865	-265.67883
4493	Monodnaviria	Papillomaviridae	Alphapapillomavirus	Alphapapillomavirus 10	human papillomavirus 13	X62843	dsDNA	282.0912256	-275.9975875
4494	Monodnaviria	Papillomaviridae	Alphapapillomavirus	Alphapapillomavirus 10	Pan paniscus papillomavirus 1	X62844	dsDNA	260.7440651	-299.7261159
4495	Monodnaviria	Papillomaviridae	Alphapapillomavirus	Alphapapillomavirus 11	human papillomavirus 34	X74476	dsDNA	269.2960773	-296.3801966
4496	Monodnaviria	Papillomaviridae	Alphapapillomavirus	Alphapapillomavirus 11	human papillomavirus 73	X94165	dsDNA	262.9474274	-300.864879
4497	Monodnaviria	Papillomaviridae	Alphapapillomavirus	Alphapapillomavirus 12	Macaca mulata papillomavirus 1	M60184	dsDNA	264.650959	-300.4871146
4498	Monodnaviria	Papillomaviridae	Alphapapillomavirus	Alphapapillomavirus 12	Macaca fascicularis papillomavirus 7	EF558838	dsDNA	264.2300808	-299.4497224
4499	Monodnaviria	Papillomaviridae	Alphapapillomavirus	Alphapapillomavirus 12	Macaca fascicularis papillomavirus 3	EF558839	dsDNA	259.9084025	-311.4350893
4500	Monodnaviria	Papillomaviridae	Alphapapillomavirus	Alphapapillomavirus 12	Macaca fascicularis papillomavirus 6	EF558840	dsDNA	265.4298616	-299.3060345
4501	Monodnaviria	Papillomaviridae	Alphapapillomavirus	Alphapapillomavirus 12	Macaca fascicularis papillomavirus 4	EF558841	dsDNA	261.2328034	-306.0557708
4502	Monodnaviria	Papillomaviridae	Alphapapillomavirus	Alphapapillomavirus 12	Macaca fascicularis papillomavirus 8	EF558842	dsDNA	272.7406926	-288.1775011
4503	Monodnaviria	Papillomaviridae	Alphapapillomavirus	Alphapapillomavirus 12	Macaca fascicularis papillomavirus 5	EF558843	dsDNA	265.7856695	-302.7283295
4504	Monodnaviria	Papillomaviridae	Alphapapillomavirus	Alphapapillomavirus 12	Macaca fascicularis papillomavirus 10	EU490515	dsDNA	262.052915	-301.6553983
4505	Monodnaviria	Papillomaviridae	Alphapapillomavirus	Alphapapillomavirus 12	Macaca fascicularis papillomavirus 9	EU490516	dsDNA	257.0901045	-312.0649437
4506	Monodnaviria	Papillomaviridae	Alphapapillomavirus	Alphapapillomavirus 12	Macaca fascicularis papillomavirus 11	GQ227670	dsDNA	262.1553011	-296.924339
4507	Monodnaviria	Papillomaviridae	Alphapapillomavirus	Alphapapillomavirus 12	Papio hamadryas papillomavirus 1	JF304764	dsDNA	264.5752871	-301.6139351
4508	Monodnaviria	Papillomaviridae	Alphapapillomavirus	Alphapapillomavirus 12	Macaca fuscata papillomavirus 1	KT944080	dsDNA	253.3320652	-318.8495213
4509	Monodnaviria	Papillomaviridae	Alphapapillomavirus	Alphapapillomavirus 13	human papillomavirus 54	U37488	dsDNA	278.8557398	-278.0071619
4510	Monodnaviria	Papillomaviridae	Alphapapillomavirus	Alphapapillomavirus 14	human papillomavirus 71	AB040456	dsDNA	234.4938951	-191.772644
4511	Monodnaviria	Papillomaviridae	Alphapapillomavirus	Alphapapillomavirus 14	human papillomavirus 90	AY057438	dsDNA	288.0974937	-264.2953529
4512	Monodnaviria	Papillomaviridae	Alphapapillomavirus	Alphapapillomavirus 14	human papillomavirus 106	DQ080082	dsDNA	285.0127388	-274.2997195
4513	Monodnaviria	Papillomaviridae	Alphapapillomavirus	Alphapapillomavirus 14	Colobus guereza papillomavirus 1	GU014532	dsDNA	270.614301	-15.07598364
4514	Monodnaviria	Papillomaviridae	Alphapapillomavirus	Alphapapillomavirus 2	human papillomavirus 10	X74465	dsDNA	283.0006871	-276.4266268
4515	Monodnaviria	Papillomaviridae	Alphapapillomavirus	Alphapapillomavirus 2	human papillomavirus 160	AB745694	dsDNA	274.5118448	-293.6387152
4516	Monodnaviria	Papillomaviridae	Alphapapillomavirus	Alphapapillomavirus 2	human papillomavirus 94	AJ620211	dsDNA	288.0507416	-269.5576315
4517	Monodnaviria	Papillomaviridae	Alphapapillomavirus	Alphapapillomavirus 2	human papillomavirus 125	FN547152	dsDNA	284.7162015	-277.4965172
4518	Monodnaviria	Papillomaviridae	Alphapapillomavirus	Alphapapillomavirus 2	human papillomavirus 117	GQ246950	dsDNA	290.666162	-259.5797354
4519	Monodnaviria	Papillomaviridae	Alphapapillomavirus	Alphapapillomavirus 2	human papillomavirus 78	KC138720	dsDNA	284.1680529	-275.4485306
4520	Monodnaviria	Papillomaviridae	Alphapapillomavirus	Alphapapillomavirus 2	human papillomavirus 28	U31783	dsDNA	288.3839499	-265.4916515
4521	Monodnaviria	Papillomaviridae	Alphapapillomavirus	Alphapapillomavirus 2	human papillomavirus 29	U31784	dsDNA	286.0037884	-272.0882753
4522	Monodnaviria	Papillomaviridae	Alphapapillomavirus	Alphapapillomavirus 2	human papillomavirus 3	X74462	dsDNA	275.2437027	-271.540114
4523	Monodnaviria	Papillomaviridae	Alphapapillomavirus	Alphapapillomavirus 2	human papillomavirus 77	Y15175	dsDNA	276.5135975	-287.7537006
4524	Monodnaviria	Papillomaviridae	Alphapapillomavirus	Alphapapillomavirus 3	human papillomavirus 61	U31793	dsDNA	262.5930185	-298.1274542
4525	Monodnaviria	Papillomaviridae	Alphapapillomavirus	Alphapapillomavirus 3	human papillomavirus 83	AF151983	dsDNA	274.9613691	-289.4617754
4526	Monodnaviria	Papillomaviridae	Alphapapillomavirus	Alphapapillomavirus 3	human papillomavirus 84	AF293960	dsDNA	290.8403269	-262.5345714
4527	Monodnaviria	Papillomaviridae	Alphapapillomavirus	Alphapapillomavirus 3	human papillomavirus 86	AF349909	dsDNA	271.8975247	-294.0805707
4528	Monodnaviria	Papillomaviridae	Alphapapillomavirus	Alphapapillomavirus 3	human papillomavirus 89	AF436128	dsDNA	263.3281235	-308.0461251
4529	Monodnaviria	Papillomaviridae	Alphapapillomavirus	Alphapapillomavirus 3	human papillomavirus 87	AJ400628	dsDNA	280.3066315	-280.4456136
4530	Monodnaviria	Papillomaviridae	Alphapapillomavirus	Alphapapillomavirus 3	human papillomavirus 81	AJ620209	dsDNA	261.3645523	-312.2766684
4531	Monodnaviria	Papillomaviridae	Alphapapillomavirus	Alphapapillomavirus 3	human papillomavirus 62	AY395706	dsDNA	275.2248382	-291.8067907
4532	Monodnaviria	Papillomaviridae	Alphapapillomavirus	Alphapapillomavirus 3	human papillomavirus 102	DQ080083	dsDNA	283.5543943	-274.2142702
4533	Monodnaviria	Papillomaviridae	Alphapapillomavirus	Alphapapillomavirus 3	human papillomavirus 114	GQ244463	dsDNA	271.7276304	-286.9283666
4534	Monodnaviria	Papillomaviridae	Alphapapillomavirus	Alphapapillomavirus 3	human papillomavirus 72	X94164	dsDNA	271.7918742	-294.9073713
4536	Monodnaviria	Papillomaviridae	Alphapapillomavirus	Alphapapillomavirus 4	human papillomavirus 57	X55965	dsDNA	274.8959465	-291.2431266
4537	Monodnaviria	Papillomaviridae	Alphapapillomavirus	Alphapapillomavirus 4	human papillomavirus 27	X74473	dsDNA	279.2622311	-285.2933067
4538	Monodnaviria	Papillomaviridae	Alphapapillomavirus	Alphapapillomavirus 5	human papillomavirus 26	X74472	dsDNA	278.6009166	-277.0937159
4539	Monodnaviria	Papillomaviridae	Alphapapillomavirus	Alphapapillomavirus 5	human papillomavirus 69	AB027020	dsDNA	277.3878251	-277.7125419
4540	Monodnaviria	Papillomaviridae	Alphapapillomavirus	Alphapapillomavirus 5	human papillomavirus 82	AB027021	dsDNA	277.7073994	-279.188476
4542	Monodnaviria	Papillomaviridae	Alphapapillomavirus	Alphapapillomavirus 6	human papillomavirus 30	X74474	dsDNA	272.6065881	-285.2458346
4543	Monodnaviria	Papillomaviridae	Alphapapillomavirus	Alphapapillomavirus 6	human papillomavirus 66	U31794	dsDNA	279.1645904	-278.4274424
4544	Monodnaviria	Papillomaviridae	Alphapapillomavirus	Alphapapillomavirus 6	human papillomavirus 53	X74482	dsDNA	271.6924737	-8.93406635
4545	Monodnaviria	Papillomaviridae	Alphapapillomavirus	Alphapapillomavirus 6	human papillomavirus 56	X74483	dsDNA	268.2745348	-21.84567933
4546	Monodnaviria	Papillomaviridae	Alphapapillomavirus	Alphapapillomavirus 7	human papillomavirus 18	X05015	dsDNA	288.3654422	-264.7576685
4547	Monodnaviria	Papillomaviridae	Alphapapillomavirus	Alphapapillomavirus 7	human papillomavirus 85	AF131950	dsDNA	282.396863	-278.414946
4548	Monodnaviria	Papillomaviridae	Alphapapillomavirus	Alphapapillomavirus 7	human papillomavirus 68	DQ080079	dsDNA	285.1187562	-268.4589203
4549	Monodnaviria	Papillomaviridae	Alphapapillomavirus	Alphapapillomavirus 7	human papillomavirus 97	DQ080080	dsDNA	282.0124076	-281.2868584
4550	Monodnaviria	Papillomaviridae	Alphapapillomavirus	Alphapapillomavirus 7	human papillomavirus 39	M62849	dsDNA	284.4732428	-275.1310257
4551	Monodnaviria	Papillomaviridae	Alphapapillomavirus	Alphapapillomavirus 7	human papillomavirus 70	U21941	dsDNA	274.7922566	-287.4946328
4552	Monodnaviria	Papillomaviridae	Alphapapillomavirus	Alphapapillomavirus 7	human papillomavirus 45	X74479	dsDNA	285.9817389	-267.7254609
4553	Monodnaviria	Papillomaviridae	Alphapapillomavirus	Alphapapillomavirus 7	human papillomavirus 59	X77858	dsDNA	282.6480476	-278.9634576
4554	Monodnaviria	Papillomaviridae	Alphapapillomavirus	Alphapapillomavirus 8	human papillomavirus 7	X74463	dsDNA	278.8900942	-282.5379393
4555	Monodnaviria	Papillomaviridae	Alphapapillomavirus	Alphapapillomavirus 8	human papillomavirus 91	AF419318	dsDNA	282.474109	-280.3041521
4556	Monodnaviria	Papillomaviridae	Alphapapillomavirus	Alphapapillomavirus 8	human papillomavirus 43	AJ620205	dsDNA	285.1405846	-273.6234708
4557	Monodnaviria	Papillomaviridae	Alphapapillomavirus	Alphapapillomavirus 8	human papillomavirus 40	X74478	dsDNA	278.5225137	-284.6364804
4558	Monodnaviria	Papillomaviridae	Alphapapillomavirus	Alphapapillomavirus 9	human papillomavirus 16	K02718	dsDNA	281.0059454	-278.7153988
4559	Monodnaviria	Papillomaviridae	Alphapapillomavirus	Alphapapillomavirus 9	human papillomavirus 67	D21208	dsDNA	282.7093414	-273.1353572
4560	Monodnaviria	Papillomaviridae	Alphapapillomavirus	Alphapapillomavirus 9	human papillomavirus 58	D90400	dsDNA	265.5795784	-294.7651186
4561	Monodnaviria	Papillomaviridae	Alphapapillomavirus	Alphapapillomavirus 9	human papillomavirus 31	J04353	dsDNA	276.9268959	-284.331094
4562	Monodnaviria	Papillomaviridae	Alphapapillomavirus	Alphapapillomavirus 9	human papillomavirus 33	M12732	dsDNA	275.7959419	-285.2338424
4563	Monodnaviria	Papillomaviridae	Alphapapillomavirus	Alphapapillomavirus 9	human papillomavirus 35	X74477	dsDNA	268.2725421	-271.9400966
4564	Monodnaviria	Papillomaviridae	Alphapapillomavirus	Alphapapillomavirus 9	human papillomavirus 52	X74481	dsDNA	262.3633031	-299.2538437
4565	Monodnaviria	Papillomaviridae	Betapapillomavirus	Betapapillomavirus 1	human papillomavirus 5	M17463	dsDNA	289.8818255	-258.5389995
4566	Monodnaviria	Papillomaviridae	Betapapillomavirus	Betapapillomavirus 1	human papillomavirus 93	AY382778	dsDNA	291.1230281	-256.1373539
4567	Monodnaviria	Papillomaviridae	Betapapillomavirus	Betapapillomavirus 1	Macaca fascicularis papillomavirus 1	EF028290	dsDNA	276.8851311	-276.6936772
4568	Monodnaviria	Papillomaviridae	Betapapillomavirus	Betapapillomavirus 1	human papillomavirus 98	FM955837	dsDNA	288.1604439	-252.6899099
4569	Monodnaviria	Papillomaviridae	Betapapillomavirus	Betapapillomavirus 1	human papillomavirus 99	FM955838	dsDNA	273.0505369	-289.2062494
4570	Monodnaviria	Papillomaviridae	Betapapillomavirus	Betapapillomavirus 1	human papillomavirus 105	FM955841	dsDNA	287.466746	-259.3486063
4571	Monodnaviria	Papillomaviridae	Betapapillomavirus	Betapapillomavirus 1	human papillomavirus 118	GQ246951	dsDNA	278.1996861	-272.4132867
4572	Monodnaviria	Papillomaviridae	Betapapillomavirus	Betapapillomavirus 1	human papillomavirus 124	GQ845446	dsDNA	271.4268632	-283.3672777
4573	Monodnaviria	Papillomaviridae	Betapapillomavirus	Betapapillomavirus 1	Colobus guereza papillomavirus 2	GU014533	dsDNA	261.6880905	-295.8142415
4574	Monodnaviria	Papillomaviridae	Betapapillomavirus	Betapapillomavirus 1	human papillomavirus 143	HM999995	dsDNA	294.4788579	-243.597503
4575	Monodnaviria	Papillomaviridae	Betapapillomavirus	Betapapillomavirus 1	human papillomavirus 152	JF304768	dsDNA	286.193789	-262.3646829
4577	Monodnaviria	Papillomaviridae	Betapapillomavirus	Betapapillomavirus 1	human papillomavirus 47	M32305	dsDNA	289.6405698	-257.5049585
4578	Monodnaviria	Papillomaviridae	Betapapillomavirus	Betapapillomavirus 1	human papillomavirus 20	U31778	dsDNA	275.0121227	-274.1484925
4579	Monodnaviria	Papillomaviridae	Betapapillomavirus	Betapapillomavirus 1	human papillomavirus 21	U31779	dsDNA	275.6814911	-275.8248696
4580	Monodnaviria	Papillomaviridae	Betapapillomavirus	Betapapillomavirus 1	human papillomavirus 24	U31782	dsDNA	291.5495386	-253.8632861
4581	Monodnaviria	Papillomaviridae	Betapapillomavirus	Betapapillomavirus 1	human papillomavirus 36	U31785	dsDNA	288.5941272	-257.5418666
4582	Monodnaviria	Papillomaviridae	Betapapillomavirus	Betapapillomavirus 1	human papillomavirus 12	X74466	dsDNA	287.7271028	-262.9378973
4583	Monodnaviria	Papillomaviridae	Betapapillomavirus	Betapapillomavirus 1	human papillomavirus 14	X74467	dsDNA	264.9710591	-253.2501213
4584	Monodnaviria	Papillomaviridae	Betapapillomavirus	Betapapillomavirus 1	human papillomavirus 19	X74470	dsDNA	277.4056598	-279.1816865
4585	Monodnaviria	Papillomaviridae	Betapapillomavirus	Betapapillomavirus 1	human papillomavirus 25	X74471	dsDNA	290.8118261	-256.624847
4586	Monodnaviria	Papillomaviridae	Betapapillomavirus	Betapapillomavirus 2	human papillomavirus 9	X74464	dsDNA	282.3804598	-272.8648038
4587	Monodnaviria	Papillomaviridae	Betapapillomavirus	Betapapillomavirus 2	human papillomavirus 107	EF422221	dsDNA	282.8311352	-270.3526426
4588	Monodnaviria	Papillomaviridae	Betapapillomavirus	Betapapillomavirus 2	human papillomavirus 110	EU410348	dsDNA	270.2547296	-291.0626252
4589	Monodnaviria	Papillomaviridae	Betapapillomavirus	Betapapillomavirus 2	human papillomavirus 111	EU410349	dsDNA	266.020927	-292.6901903
4590	Monodnaviria	Papillomaviridae	Betapapillomavirus	Betapapillomavirus 2	human papillomavirus 100	FM955839	dsDNA	260.3114848	-309.0466603
4591	Monodnaviria	Papillomaviridae	Betapapillomavirus	Betapapillomavirus 2	human papillomavirus 104	FM955840	dsDNA	260.7214836	-308.7427325
4592	Monodnaviria	Papillomaviridae	Betapapillomavirus	Betapapillomavirus 2	human papillomavirus 113	FM955842	dsDNA	270.2642323	-283.3153415
4593	Monodnaviria	Papillomaviridae	Betapapillomavirus	Betapapillomavirus 2	human papillomavirus 151	FN677756	dsDNA	284.4488263	-268.5397617
4594	Monodnaviria	Papillomaviridae	Betapapillomavirus	Betapapillomavirus 2	human papillomavirus 120	GQ845442	dsDNA	284.1318383	-269.4502593
4595	Monodnaviria	Papillomaviridae	Betapapillomavirus	Betapapillomavirus 2	human papillomavirus 122	GQ845444	dsDNA	268.5436755	-287.0201357
4596	Monodnaviria	Papillomaviridae	Betapapillomavirus	Betapapillomavirus 2	human papillomavirus 159	HE963025	dsDNA	284.2695052	-262.7061472
4597	Monodnaviria	Papillomaviridae	Betapapillomavirus	Betapapillomavirus 2	human papillomavirus 174	HF930491	dsDNA	282.1691216	-271.6345755
4598	Monodnaviria	Papillomaviridae	Betapapillomavirus	Betapapillomavirus 2	human papillomavirus 145	HM999997	dsDNA	263.6505508	-293.9956992
4599	Monodnaviria	Papillomaviridae	Betapapillomavirus	Betapapillomavirus 2	human papillomavirus 22	U31780	dsDNA	281.4573685	-275.9288429
4600	Monodnaviria	Papillomaviridae	Betapapillomavirus	Betapapillomavirus 2	human papillomavirus 23	U31781	dsDNA	265.6046723	-294.8579345
4601	Monodnaviria	Papillomaviridae	Betapapillomavirus	Betapapillomavirus 2	human papillomavirus 37	U31786	dsDNA	286.0643869	-262.8606684
4602	Monodnaviria	Papillomaviridae	Betapapillomavirus	Betapapillomavirus 2	human papillomavirus 38	U31787	dsDNA	257.267854	-307.5605178
4603	Monodnaviria	Papillomaviridae	Betapapillomavirus	Betapapillomavirus 2	human papillomavirus 15	X74468	dsDNA	292.9705924	-253.8133699
4604	Monodnaviria	Papillomaviridae	Betapapillomavirus	Betapapillomavirus 2	human papillomavirus 17	X74469	dsDNA	291.1119693	-256.8814873
4605	Monodnaviria	Papillomaviridae	Betapapillomavirus	Betapapillomavirus 2	human papillomavirus 80	Y15176	dsDNA	258.2225184	-300.4180289
4606	Monodnaviria	Papillomaviridae	Betapapillomavirus	Betapapillomavirus 3	human papillomavirus 49	X74480	dsDNA	273.5358478	-281.5727066
4607	Monodnaviria	Papillomaviridae	Betapapillomavirus	Betapapillomavirus 3	human papillomavirus 115	FJ947080	dsDNA	279.368363	-272.9197662
4608	Monodnaviria	Papillomaviridae	Betapapillomavirus	Betapapillomavirus 3	human papillomavirus 75	Y15173	dsDNA	282.9959623	-268.6173431
4609	Monodnaviria	Papillomaviridae	Betapapillomavirus	Betapapillomavirus 3	human papillomavirus 76	Y15174	dsDNA	284.6064489	-266.1522832
4610	Monodnaviria	Papillomaviridae	Betapapillomavirus	Betapapillomavirus 4	human papillomavirus 92	AF531420	dsDNA	271.2452351	-278.8325142
4611	Monodnaviria	Papillomaviridae	Betapapillomavirus	Betapapillomavirus 5	human papillomavirus 96	AY382779	dsDNA	290.8019881	-256.8169156
4612	Monodnaviria	Papillomaviridae	Betapapillomavirus	Betapapillomavirus 5	human papillomavirus 150	FN677755	dsDNA	274.909165	-279.3394012
4613	Monodnaviria	Papillomaviridae	Betapapillomavirus	Betapapillomavirus 6	Macaca fascicularis papillomavirus 2	GU014531	dsDNA	284.1484625	-266.26926
4614	Monodnaviria	Papillomaviridae	Chipapillomavirus	Chipapillomavirus 1	Canis familiaris papillomavirus 3	DQ295066	dsDNA	282.9961412	-266.9978701
4615	Monodnaviria	Papillomaviridae	Chipapillomavirus	Chipapillomavirus 1	Canis familiaris papillomavirus 5	FJ492743	dsDNA	264.6896657	-292.9497635
4616	Monodnaviria	Papillomaviridae	Chipapillomavirus	Chipapillomavirus 1	Canis familiaris papillomavirus 9	JF800656	dsDNA	281.7192643	-269.3879422
4617	Monodnaviria	Papillomaviridae	Chipapillomavirus	Chipapillomavirus 1	Canis familiaris papillomavirus 11	JF800658	dsDNA	284.8550342	-272.2117424
4618	Monodnaviria	Papillomaviridae	Chipapillomavirus	Chipapillomavirus 1	Canis familiaris papillomavirus 12	JQ754321	dsDNA	270.4865933	-291.0193488
4619	Monodnaviria	Papillomaviridae	Chipapillomavirus	Chipapillomavirus 1	Canis familiaris papillomavirus 18	KT326919	dsDNA	287.4549472	-261.0999321
4620	Monodnaviria	Papillomaviridae	Chipapillomavirus	Chipapillomavirus 1	Canis familiaris papillomavirus 20	KT901797	dsDNA	266.2582176	-292.1174938
4621	Monodnaviria	Papillomaviridae	Chipapillomavirus	Chipapillomavirus 2	Canis familiaris papillomavirus 4	EF584537	dsDNA	267.4615406	-294.5390995
4622	Monodnaviria	Papillomaviridae	Chipapillomavirus	Chipapillomavirus 2	Canis familiaris papillomavirus 16	KP099966	dsDNA	265.2978286	-302.7629694
4623	Monodnaviria	Papillomaviridae	Chipapillomavirus	Chipapillomavirus 3	Canis familiaris papillomavirus 8	HQ262536	dsDNA	265.7826243	-295.6940037
4624	Monodnaviria	Papillomaviridae	Chipapillomavirus	Chipapillomavirus 3	Canis familiaris papillomavirus 10	JF800657	dsDNA	269.6827424	-288.8593315
4625	Monodnaviria	Papillomaviridae	Chipapillomavirus	Chipapillomavirus 3	Canis familiaris papillomavirus 14	JQ701802	dsDNA	278.0632631	-278.0737232
4626	Monodnaviria	Papillomaviridae	Chipapillomavirus	Chipapillomavirus 3	Canis familiaris papillomavirus 15	JX899359	dsDNA	255.8053083	-306.0994607
4627	Monodnaviria	Papillomaviridae	Deltapapillomavirus	Deltapapillomavirus 1	Alces alces papillomavirus 1	M15953	dsDNA	270.0211886	-296.9663267
4628	Monodnaviria	Papillomaviridae	Deltapapillomavirus	Deltapapillomavirus 1	Rangifer tarandus papillomavirus 1	AF443292	dsDNA	267.7933915	-294.1725821
4629	Monodnaviria	Papillomaviridae	Deltapapillomavirus	Deltapapillomavirus 2	Odocoileus virginianus papillomavirus 1	M11910	dsDNA	287.4092009	-262.4842882
4630	Monodnaviria	Papillomaviridae	Deltapapillomavirus	Deltapapillomavirus 3	Ovis aries papillomavirus 1	U83594	dsDNA	234.8133992	23.24617964
4631	Monodnaviria	Papillomaviridae	Deltapapillomavirus	Deltapapillomavirus 3	Ovis aries papillomavirus 2	U83595	dsDNA	234.2456516	23.794246
4632	Monodnaviria	Papillomaviridae	Deltapapillomavirus	Deltapapillomavirus 4	Bos taurus papillomavirus 1	X02346	dsDNA	277.7441257	-277.29504
4633	Monodnaviria	Papillomaviridae	Deltapapillomavirus	Deltapapillomavirus 4	Bos taurus papillomavirus 13	JQ798171	dsDNA	277.6452571	-280.1632439
4634	Monodnaviria	Papillomaviridae	Deltapapillomavirus	Deltapapillomavirus 4	Bos grunniens papillomavirus 1	JX174437	dsDNA	267.545609	-295.9944407
4635	Monodnaviria	Papillomaviridae	Deltapapillomavirus	Deltapapillomavirus 4	Bos taurus papillomavirus 14	KP276343	dsDNA	283.7944533	-269.9481057
4636	Monodnaviria	Papillomaviridae	Deltapapillomavirus	Deltapapillomavirus 4	Bos taurus papillomavirus 2	M20219	dsDNA	285.1004895	-267.4749303
4637	Monodnaviria	Papillomaviridae	Deltapapillomavirus	Deltapapillomavirus 5	Capreolus capreolus papillomavirus 1	EF680235	dsDNA	268.366184	-293.7659303
4638	Monodnaviria	Papillomaviridae	Deltapapillomavirus	Deltapapillomavirus 5	Rusa alfredi papillomavirus 1	KT626573	dsDNA	275.1615946	-284.3905857
4639	Monodnaviria	Papillomaviridae	Deltapapillomavirus	Deltapapillomavirus 6	Camelus dromedarius papillomavirus 1	HQ912790	dsDNA	287.5229088	-266.0781792
4640	Monodnaviria	Papillomaviridae	Deltapapillomavirus	Deltapapillomavirus 6	Camelus dromedarius papillomavirus 2	HQ912791	dsDNA	293.3320871	-258.06379
4641	Monodnaviria	Papillomaviridae	Deltapapillomavirus	Deltapapillomavirus 7	Giraffa camelopardalis papillomavirus 1	KX954132	dsDNA	261.7139025	-300.5122298
4642	Monodnaviria	Papillomaviridae	Dyochipapillomavirus	Dyochipapillomavirus 1	Equus asinus papillomavirus	KF741371	dsDNA	262.2075008	-276.5760276
4643	Monodnaviria	Papillomaviridae	Dyodeltapapillomavirus	Dyodeltapapillomavirus 1	Sus scrofa papillomavirus 1	EF395818	dsDNA	258.591691	-291.8553336
4644	Monodnaviria	Papillomaviridae	Dyoepsilonpapillomavirus	Dyoepsilonpapillomavirus 1	Francolinus leucoscepus papillomavirus 1	EU188799	dsDNA	278.2207618	-248.1060736
4645	Monodnaviria	Papillomaviridae	Dyoetapapillomavirus	Dyoetapapillomavirus 1	Erinaceus europaeus papillomavirus 1	FJ379293	dsDNA	260.7944761	-299.6880936
4646	Monodnaviria	Papillomaviridae	Dyoiotapapillomavirus	Dyoiotapapillomavirus 1	Equus caballus papillomavirus 3	GU384895	dsDNA	255.7413496	-312.2462836
4647	Monodnaviria	Papillomaviridae	Dyoiotapapillomavirus	Dyoiotapapillomavirus 1	Equus caballus papillomavirus 2	EU503122	dsDNA	274.078754	-286.7732623
4648	Monodnaviria	Papillomaviridae	Dyoiotapapillomavirus	Dyoiotapapillomavirus 2	Equus caballus papillomavirus 4	JQ031032	dsDNA	271.9552566	-289.7604492
4649	Monodnaviria	Papillomaviridae	Dyoiotapapillomavirus	Dyoiotapapillomavirus 2	Equus caballus papillomavirus 5	JQ031033	dsDNA	272.5539331	-294.2988846
4650	Monodnaviria	Papillomaviridae	Dyokappapapillomavirus	Dyokappapapillomavirus 1	Ovis aries papillomavirus 3	FJ796965	dsDNA	277.5123741	-276.6332437
4651	Monodnaviria	Papillomaviridae	Dyokappapapillomavirus	Dyokappapapillomavirus 2	Rupicapra rupicapra papillomavirus 1	KC876045	dsDNA	258.9223515	-295.7257703
4652	Monodnaviria	Papillomaviridae	Dyokappapapillomavirus	Dyokappapapillomavirus 3	Bos taurus papillomavirus 16	KU519391	dsDNA	273.4245444	-279.9212724
4653	Monodnaviria	Papillomaviridae	Dyokappapapillomavirus	Dyokappapapillomavirus 4	Bos taurus papillomavirus 18	KU519393	dsDNA	271.5234823	-292.1276561
4654	Monodnaviria	Papillomaviridae	Dyokappapapillomavirus	Dyokappapapillomavirus 5	Pudu puda papillomavirus 1	KT932713	dsDNA	264.5367933	-298.8974012
4655	Monodnaviria	Papillomaviridae	Dyolambdapapillomavirus	Dyolambdapapillomavirus 1	Bettongia penicillata papillomavirus 1	GU220391	dsDNA	278.4287963	-271.5762996
4656	Monodnaviria	Papillomaviridae	Dyomupapillomavirus	Dyomupapillomavirus 1	Morelia spilota papillomavirus 1	HQ262535	dsDNA	278.0382121	-282.8449649
4657	Monodnaviria	Papillomaviridae	Dyonupapillomavirus	Dyonupapillomavirus 1	Zalophus californianus papillomavirus 1	HQ293213	dsDNA	261.1173763	-307.8703856
4658	Monodnaviria	Papillomaviridae	Dyoomegapapillomavirus	Dyoomegapapillomavirus 1	Eptesicus serotinus papillomavirus 2	KC858264	dsDNA	262.9571146	-296.2145638
4659	Monodnaviria	Papillomaviridae	Dyoomikronpapillomavirus	Dyoomikronpapillomavirus 1	Saimiri sciureus papillomavirus 1	JF304765	dsDNA	265.3558438	-301.8264954
4660	Monodnaviria	Papillomaviridae	Dyoomikronpapillomavirus	Dyoomikronpapillomavirus 1	Saimiri sciureus papillomavirus 2	JF304766	dsDNA	268.8173455	-294.3835862
4661	Monodnaviria	Papillomaviridae	Dyoomikronpapillomavirus	Dyoomikronpapillomavirus 1	Saimiri sciureus papillomavirus 3	JF304767	dsDNA	269.3133403	-294.1298675
4662	Monodnaviria	Papillomaviridae	Dyoomikronpapillomavirus	Dyoomikronpapillomavirus 1	Alouatta guariba papillomavirus 1	KP861980	dsDNA	255.9273847	-314.1009869
4663	Monodnaviria	Papillomaviridae	Dyophipapillomavirus	Dyophipapillomavirus 1	Talpa europaea papillomavirus 1	KC460987	dsDNA	256.7411069	-312.4071395
4664	Monodnaviria	Papillomaviridae	Dyopipapillomavirus	Dyopipapillomavirus 1	Phocoena phocoena papillomavirus	GU117623	dsDNA	244.1377145	-310.4539463
4665	Monodnaviria	Papillomaviridae	Dyopsipapillomavirus	Dyopsipapillomavirus 1	Eptesicus serotinus papillomavirus 1	KC858263	dsDNA	256.4508705	-304.8349237
4666	Monodnaviria	Papillomaviridae	Dyopsipapillomavirus	Dyopsipapillomavirus 1	Eptesicus serotinus papillomavirus 3	KC858265	dsDNA	258.186867	-302.9569334
4667	Monodnaviria	Papillomaviridae	Dyorhopapillomavirus	Dyorhopapillomavirus 1	Equus caballus papillomavirus 6	JQ965698	dsDNA	256.1596557	-311.2349453
4668	Monodnaviria	Papillomaviridae	Dyorhopapillomavirus	Dyorhopapillomavirus 1	Equus caballus papillomavirus 7	JX035935	dsDNA	256.9807284	-305.8460945
4669	Monodnaviria	Papillomaviridae	Dyosigmapapillomavirus	Dyosigmapapillomavirus 1	Castor canadensis papillomavirus 1	KC020689	dsDNA	269.7139972	-265.3927894
4670	Monodnaviria	Papillomaviridae	Dyotaupapillomavirus	Dyotaupapillomavirus 1	Miniopterus schreibersii papillomavirus 2	JQ692938	dsDNA	251.7193713	-310.2218688
4671	Monodnaviria	Papillomaviridae	Dyothetapapillomavirus	Dyothetapapillomavirus 1	Felis domesticus papillomavirus 2	EU796884	dsDNA	268.1252033	-290.9235581
4672	Monodnaviria	Papillomaviridae	Dyoupsilonpapillomavirus	Dyoupsilonpapillomavirus 1	Eidolon helvum papillomavirus 1	JX123128	dsDNA	280.8996852	-275.293489
4673	Monodnaviria	Papillomaviridae	Dyoxipapillomavirus	Dyoxipapillomavirus 1	Bos taurus papillomavirus 7	DQ217793	dsDNA	259.7311232	-302.4867112
4674	Monodnaviria	Papillomaviridae	Dyoxipapillomavirus	Dyoxipapillomavirus 2	Bos taurus papillomavirus 19	KU519394	dsDNA	283.679925	-271.6744949
4675	Monodnaviria	Papillomaviridae	Dyoxipapillomavirus	Dyoxipapillomavirus 2	Bos taurus papillomavirus 21	KU519396	dsDNA	288.3736666	-267.2466312
4676	Monodnaviria	Papillomaviridae	Dyozetapapillomavirus	Dyozetapapillomavirus 1	Caretta caretta papillomavirus 1	EU493092	dsDNA	261.9927163	-264.2510182
4677	Monodnaviria	Papillomaviridae	Dyozetapapillomavirus	Dyozetapapillomavirus 1	Chelonia mydas papillomavirus 1	EU493091	dsDNA	250.5023051	-282.5857099
4678	Monodnaviria	Papillomaviridae	Epsilonpapillomavirus	Epsilonpapillomavirus 1	Bos taurus papillomavirus 5	AF457465	dsDNA	290.053599	-262.1699611
4679	Monodnaviria	Papillomaviridae	Epsilonpapillomavirus	Epsilonpapillomavirus 1	Bos taurus papillomavirus 8	DQ098913	dsDNA	290.8515127	-258.9361076
4680	Monodnaviria	Papillomaviridae	Epsilonpapillomavirus	Epsilonpapillomavirus 2	Cervus elaphus papillomavirus 1	KU350625	dsDNA	284.2914073	-266.4637198
4681	Monodnaviria	Papillomaviridae	Etapapillomavirus	Etapapillomavirus 1	Fringilla coelebs papillomavirus	AY057109	dsDNA	264.2710536	-250.5818616
4682	Monodnaviria	Papillomaviridae	Gammapapillomavirus	Gammapapillomavirus 1	human papillomavirus 4	X70827	dsDNA	278.432829	-274.4053151
4683	Monodnaviria	Papillomaviridae	Gammapapillomavirus	Gammapapillomavirus 1	human papillomavirus 95	AJ620210	dsDNA	277.5536174	-273.5868339
4684	Monodnaviria	Papillomaviridae	Gammapapillomavirus	Gammapapillomavirus 1	human papillomavirus 173	KF006400	dsDNA	268.0733909	-285.9051765
4685	Monodnaviria	Papillomaviridae	Gammapapillomavirus	Gammapapillomavirus 1	human papillomavirus 205	KT698167	dsDNA	284.4413172	-262.8076316
4686	Monodnaviria	Papillomaviridae	Gammapapillomavirus	Gammapapillomavirus 1	human papillomavirus 65	X70829	dsDNA	273.3431349	-280.1585014
4687	Monodnaviria	Papillomaviridae	Gammapapillomavirus	Gammapapillomavirus 10	human papillomavirus 121	GQ845443	dsDNA	291.4132079	-255.7078742
4688	Monodnaviria	Papillomaviridae	Gammapapillomavirus	Gammapapillomavirus 10	human papillomavirus 130	GU117630	dsDNA	260.7119592	-301.2785558
4689	Monodnaviria	Papillomaviridae	Gammapapillomavirus	Gammapapillomavirus 10	human papillomavirus 133	GU117633	dsDNA	266.4329012	-293.4412919
4690	Monodnaviria	Papillomaviridae	Gammapapillomavirus	Gammapapillomavirus 10	human papillomavirus 142	HM999994	dsDNA	285.1318596	-266.5223871
4691	Monodnaviria	Papillomaviridae	Gammapapillomavirus	Gammapapillomavirus 10	human papillomavirus 180	KC108722	dsDNA	288.8528487	-258.5237753
4692	Monodnaviria	Papillomaviridae	Gammapapillomavirus	Gammapapillomavirus 11	human papillomavirus 126	AB646346	dsDNA	278.9648092	-267.7097069
4693	Monodnaviria	Papillomaviridae	Gammapapillomavirus	Gammapapillomavirus 11	human papillomavirus 136	HM999988	dsDNA	270.2532703	-285.3764336
4694	Monodnaviria	Papillomaviridae	Gammapapillomavirus	Gammapapillomavirus 11	human papillomavirus 140	HM999992	dsDNA	284.191348	-263.3762724
4695	Monodnaviria	Papillomaviridae	Gammapapillomavirus	Gammapapillomavirus 11	human papillomavirus 141	HM999993	dsDNA	287.8608058	-259.4545982
4696	Monodnaviria	Papillomaviridae	Gammapapillomavirus	Gammapapillomavirus 11	human papillomavirus 154	JN211193	dsDNA	279.2405536	-266.7446678
4697	Monodnaviria	Papillomaviridae	Gammapapillomavirus	Gammapapillomavirus 11	human papillomavirus 169	JX413105	dsDNA	289.4746136	-257.5235653
4698	Monodnaviria	Papillomaviridae	Gammapapillomavirus	Gammapapillomavirus 11	human papillomavirus 171	KF006398	dsDNA	284.6036932	-262.1269059
4699	Monodnaviria	Papillomaviridae	Gammapapillomavirus	Gammapapillomavirus 11	human papillomavirus 202	KP692116	dsDNA	263.7329254	-289.041526
4700	Monodnaviria	Papillomaviridae	Gammapapillomavirus	Gammapapillomavirus 12	human papillomavirus 127	HM011570	dsDNA	288.2222339	-259.3096497
4701	Monodnaviria	Papillomaviridae	Gammapapillomavirus	Gammapapillomavirus 12	human papillomavirus 157	KT698166	dsDNA	275.652123	-278.1882841
4702	Monodnaviria	Papillomaviridae	Gammapapillomavirus	Gammapapillomavirus 12	human papillomavirus 132	GU117632	dsDNA	260.2612822	-300.8559946
4703	Monodnaviria	Papillomaviridae	Gammapapillomavirus	Gammapapillomavirus 12	human papillomavirus 148	GU129016	dsDNA	265.596544	-294.3235963
4704	Monodnaviria	Papillomaviridae	Gammapapillomavirus	Gammapapillomavirus 12	human papillomavirus 165	JX444072	dsDNA	287.2205989	-258.3122506
4705	Monodnaviria	Papillomaviridae	Gammapapillomavirus	Gammapapillomavirus 12	human papillomavirus 199	KJ913662	dsDNA	274.300574	-285.5058091
4706	Monodnaviria	Papillomaviridae	Gammapapillomavirus	Gammapapillomavirus 12	human papillomavirus 158	KT698168	dsDNA	268.0012742	-285.9107385
4707	Monodnaviria	Papillomaviridae	Gammapapillomavirus	Gammapapillomavirus 13	human papillomavirus 128	GU225708	dsDNA	265.6829194	-297.7274948
4708	Monodnaviria	Papillomaviridae	Gammapapillomavirus	Gammapapillomavirus 13	human papillomavirus 153	JN171845	dsDNA	281.0105273	-266.8812231
4709	Monodnaviria	Papillomaviridae	Gammapapillomavirus	Gammapapillomavirus 14	human papillomavirus 131	GU117631	dsDNA	283.3369738	-272.2696792
4710	Monodnaviria	Papillomaviridae	Gammapapillomavirus	Gammapapillomavirus 15	human papillomavirus 135	HM999987	dsDNA	260.7867139	-296.7573298
4711	Monodnaviria	Papillomaviridae	Gammapapillomavirus	Gammapapillomavirus 15	human papillomavirus 179	HG421739	dsDNA	261.9325954	-291.4442356
4712	Monodnaviria	Papillomaviridae	Gammapapillomavirus	Gammapapillomavirus 15	human papillomavirus 146	HM999998	dsDNA	255.3837734	-301.9693091
4713	Monodnaviria	Papillomaviridae	Gammapapillomavirus	Gammapapillomavirus 16	human papillomavirus 137	HM999989	dsDNA	271.3929553	-284.4903711
4714	Monodnaviria	Papillomaviridae	Gammapapillomavirus	Gammapapillomavirus 17	human papillomavirus 144	HM999996	dsDNA	277.1718945	-270.3228528
4715	Monodnaviria	Papillomaviridae	Gammapapillomavirus	Gammapapillomavirus 18	human papillomavirus 156	JX429973	dsDNA	273.2466053	-276.7771642
4716	Monodnaviria	Papillomaviridae	Gammapapillomavirus	Gammapapillomavirus 19	human papillomavirus 161	JX413109	dsDNA	270.5937489	-286.664755
4717	Monodnaviria	Papillomaviridae	Gammapapillomavirus	Gammapapillomavirus 19	human papillomavirus 166	JX413104	dsDNA	285.2173929	-267.222588
4718	Monodnaviria	Papillomaviridae	Gammapapillomavirus	Gammapapillomavirus 19	human papillomavirus 162	JX413108	dsDNA	287.7569274	-263.3717712
4719	Monodnaviria	Papillomaviridae	Gammapapillomavirus	Gammapapillomavirus 2	human papillomavirus 48	U31789	dsDNA	275.3756305	-275.1871465
4720	Monodnaviria	Papillomaviridae	Gammapapillomavirus	Gammapapillomavirus 2	human papillomavirus 200	KP692114	dsDNA	270.3844629	-281.1353232
4721	Monodnaviria	Papillomaviridae	Gammapapillomavirus	Gammapapillomavirus 20	human papillomavirus 163	JX413107	dsDNA	283.3653202	-267.8423295
4722	Monodnaviria	Papillomaviridae	Gammapapillomavirus	Gammapapillomavirus 21	human papillomavirus 167	KC862318	dsDNA	269.4512623	-281.9484721
4723	Monodnaviria	Papillomaviridae	Gammapapillomavirus	Gammapapillomavirus 22	human papillomavirus 172	KF006399	dsDNA	258.729613	-300.591379
4724	Monodnaviria	Papillomaviridae	Gammapapillomavirus	Gammapapillomavirus 23	human papillomavirus 175	KC108721	dsDNA	271.3541856	-280.7439705
4725	Monodnaviria	Papillomaviridae	Gammapapillomavirus	Gammapapillomavirus 24	human papillomavirus 178	KJ130020	dsDNA	288.4694295	-258.4700311
4726	Monodnaviria	Papillomaviridae	Gammapapillomavirus	Gammapapillomavirus 24	human papillomavirus 197	KM085343	dsDNA	267.9557973	-284.7290009
4727	Monodnaviria	Papillomaviridae	Gammapapillomavirus	Gammapapillomavirus 25	human papillomavirus 184	HG530535	dsDNA	257.0992629	-304.2939569
4728	Monodnaviria	Papillomaviridae	Gammapapillomavirus	Gammapapillomavirus 26	human papillomavirus 187	KR816174	dsDNA	279.6223918	-276.5288691
4729	Monodnaviria	Papillomaviridae	Gammapapillomavirus	Gammapapillomavirus 27	human papillomavirus 201	KP692115	dsDNA	255.5664345	-303.5149193
4730	Monodnaviria	Papillomaviridae	Gammapapillomavirus	Gammapapillomavirus 3	human papillomavirus 50	U31790	dsDNA	284.9431544	-263.4142666
4731	Monodnaviria	Papillomaviridae	Gammapapillomavirus	Gammapapillomavirus 4	human papillomavirus 60	U31792	dsDNA	258.8386475	-303.2956868
4732	Monodnaviria	Papillomaviridae	Gammapapillomavirus	Gammapapillomavirus 5	human papillomavirus 88	EF467176	dsDNA	286.6333563	-265.8217298
4733	Monodnaviria	Papillomaviridae	Gammapapillomavirus	Gammapapillomavirus 6	human papillomavirus 101	DQ080081	dsDNA	276.6973669	-262.3382379
4734	Monodnaviria	Papillomaviridae	Gammapapillomavirus	Gammapapillomavirus 6	human papillomavirus 103	DQ080078	dsDNA	263.6387226	-277.8242717
4735	Monodnaviria	Papillomaviridae	Gammapapillomavirus	Gammapapillomavirus 6	human papillomavirus 108	FM212639	dsDNA	280.6993777	-250.50846
4736	Monodnaviria	Papillomaviridae	Gammapapillomavirus	Gammapapillomavirus 7	human papillomavirus 109	EU541441	dsDNA	282.3831814	-267.841203
4737	Monodnaviria	Papillomaviridae	Gammapapillomavirus	Gammapapillomavirus 7	human papillomavirus 123	GQ845445	dsDNA	276.4690975	-278.7179315
4738	Monodnaviria	Papillomaviridae	Gammapapillomavirus	Gammapapillomavirus 7	human papillomavirus 149	GU117629	dsDNA	273.1344912	-283.2541814
4739	Monodnaviria	Papillomaviridae	Gammapapillomavirus	Gammapapillomavirus 7	human papillomavirus 134	GU117634	dsDNA	274.0810702	-280.7939714
4740	Monodnaviria	Papillomaviridae	Gammapapillomavirus	Gammapapillomavirus 7	human papillomavirus 138	HM999990	dsDNA	264.3969038	-292.2882119
4741	Monodnaviria	Papillomaviridae	Gammapapillomavirus	Gammapapillomavirus 7	human papillomavirus 139	HM999991	dsDNA	265.9296236	-288.5195298
4742	Monodnaviria	Papillomaviridae	Gammapapillomavirus	Gammapapillomavirus 7	human papillomavirus 155	JF906559	dsDNA	264.9992792	-289.0295667
4743	Monodnaviria	Papillomaviridae	Gammapapillomavirus	Gammapapillomavirus 7	human papillomavirus 170	JX413110	dsDNA	280.9321406	-270.1292446
4744	Monodnaviria	Papillomaviridae	Gammapapillomavirus	Gammapapillomavirus 8	human papillomavirus 112	EU541442	dsDNA	289.7492715	-257.3713465
4745	Monodnaviria	Papillomaviridae	Gammapapillomavirus	Gammapapillomavirus 8	human papillomavirus 119	GQ845441	dsDNA	261.1940364	-296.5640046
4746	Monodnaviria	Papillomaviridae	Gammapapillomavirus	Gammapapillomavirus 8	human papillomavirus 147	HM999999	dsDNA	265.5610242	-290.3690706
4747	Monodnaviria	Papillomaviridae	Gammapapillomavirus	Gammapapillomavirus 8	human papillomavirus 164	JX413106	dsDNA	265.4891223	-290.5157722
4748	Monodnaviria	Papillomaviridae	Gammapapillomavirus	Gammapapillomavirus 8	human papillomavirus 168	KC862317	dsDNA	281.8562831	-269.1711734
4749	Monodnaviria	Papillomaviridae	Gammapapillomavirus	Gammapapillomavirus 9	human papillomavirus 116	FJ804072	dsDNA	270.3280123	-283.5295443
4750	Monodnaviria	Papillomaviridae	Gammapapillomavirus	Gammapapillomavirus 9	human papillomavirus 129	GU233853	dsDNA	273.9692373	-280.5193261
4751	Monodnaviria	Papillomaviridae	Iotapapillomavirus	Iotapapillomavirus 1	Mastomys natalensis papillomavirus 1	U01834	dsDNA	269.2529891	-301.3852979
4752	Monodnaviria	Papillomaviridae	Iotapapillomavirus	Iotapapillomavirus 1	Rattus norvegicus papillomavirus 2	HQ625441	dsDNA	285.9841708	-269.7691436
4753	Monodnaviria	Papillomaviridae	Iotapapillomavirus	Iotapapillomavirus 1	Rattus norvegicus papillomavirus 3	KT945134	dsDNA	274.5998792	-261.5810996
4754	Monodnaviria	Papillomaviridae	Iotapapillomavirus	Iotapapillomavirus 2	Peromyscus papillomavirus 1	JF755418	dsDNA	255.3714169	-313.4054706
4755	Monodnaviria	Papillomaviridae	Kappapapillomavirus	Kappapapillomavirus 1	Oryctolagus cuniculus papillomavirus 1	AF227240	dsDNA	266.7235238	-291.0601003
4757	Monodnaviria	Papillomaviridae	Lambdapapillomavirus	Lambdapapillomavirus 1	Felis domesticus papillomavirus 1	AF480454	dsDNA	280.6002975	-274.9364013
4758	Monodnaviria	Papillomaviridae	Lambdapapillomavirus	Lambdapapillomavirus 1	Lynx rufus papillomavirus 1	AY904722	dsDNA	269.7269826	-287.805314
4759	Monodnaviria	Papillomaviridae	Lambdapapillomavirus	Lambdapapillomavirus 1	Puma concolor papillomavirus 1	AY904723	dsDNA	282.1051275	-274.7496144
4760	Monodnaviria	Papillomaviridae	Lambdapapillomavirus	Lambdapapillomavirus 1	Panthera leo persica papillomavirus 1	AY904724	dsDNA	279.6292794	-274.7875415
4761	Monodnaviria	Papillomaviridae	Lambdapapillomavirus	Lambdapapillomavirus 1	Uncia uncia papillomavirus 1	DQ180494	dsDNA	281.0202166	-270.6858149
4762	Monodnaviria	Papillomaviridae	Lambdapapillomavirus	Lambdapapillomavirus 2	Canis familiaris oral papillomavirus 1	D55633	dsDNA	281.5748697	-273.2243182
4763	Monodnaviria	Papillomaviridae	Lambdapapillomavirus	Lambdapapillomavirus 3	Canis familiaris papillomavirus 6	FJ492744	dsDNA	262.2705748	-304.5035862
4764	Monodnaviria	Papillomaviridae	Lambdapapillomavirus	Lambdapapillomavirus 4	Procyon lotor papillomavirus 1	AY763115	dsDNA	263.4755995	-295.955025
4765	Monodnaviria	Papillomaviridae	Lambdapapillomavirus	Lambdapapillomavirus 4	Enhydra lutris papillomavirus 1	KJ410351	dsDNA	264.8856433	-292.6624778
4766	Monodnaviria	Papillomaviridae	Lambdapapillomavirus	Lambdapapillomavirus 5	Crocuta crocuta papillomavirus 1	HQ585856	dsDNA	275.0149027	-279.6887624
4767	Monodnaviria	Papillomaviridae	Mupapillomavirus	Mupapillomavirus 1	human papillomavirus 1	V01116	dsDNA	258.5234874	1.72413268
4768	Monodnaviria	Papillomaviridae	Mupapillomavirus	Mupapillomavirus 2	human papillomavirus 63	X70828	dsDNA	261.0403125	-300.9920758
4769	Monodnaviria	Papillomaviridae	Mupapillomavirus	Mupapillomavirus 3	human papillomavirus 204	KP769769	dsDNA	267.2608213	-294.1929926
4770	Monodnaviria	Papillomaviridae	Nupapillomavirus	Nupapillomavirus 1	human papillomavirus 41	X56147	dsDNA	261.4006642	-300.9027753
4771	Monodnaviria	Papillomaviridae	Omegapapillomavirus	Omegapapillomavirus 1	Ursus maritimus papillomavirus 1	EF536349	dsDNA	270.623941	-275.4643326
4772	Monodnaviria	Papillomaviridae	Omikronpapillomavirus	Omikronpapillomavirus 1	Phocoena spinipinnis papillomavirus	AJ238373	dsDNA	247.5316726	-298.3968005
4773	Monodnaviria	Papillomaviridae	Omikronpapillomavirus	Omikronpapillomavirus 1	Phocoena phocoena papillomavirus 1	GU117621	dsDNA	272.0150033	-268.6438245
4774	Monodnaviria	Papillomaviridae	Omikronpapillomavirus	Omikronpapillomavirus 1	Tursiops truncatus papillomavirus 5	JN709470	dsDNA	272.8318178	-262.3794837
4775	Monodnaviria	Papillomaviridae	Omikronpapillomavirus	Omikronpapillomavirus 1	Tursiops truncatus papillomavirus 6	JN709471	dsDNA	256.3763843	-287.7750035
4776	Monodnaviria	Papillomaviridae	Phipapillomavirus	Phipapillomavirus 1	Capra hircus papillomavirus 1	DQ091200	dsDNA	260.0221271	-300.4437202
4777	Monodnaviria	Papillomaviridae	Pipapillomavirus	Pipapillomavirus 1	Mesocricetus auratus papillomavirus 1	HG530538	dsDNA	257.8419305	-304.6652486
4778	Monodnaviria	Papillomaviridae	Pipapillomavirus	Pipapillomavirus 1	Phodopus sungorus papillomavirus 1	HG939559	dsDNA	259.4760703	-301.615121
4779	Monodnaviria	Papillomaviridae	Pipapillomavirus	Pipapillomavirus 2	Mastomys coucha papillomavirus 2	DQ664501	dsDNA	288.4849258	-261.8177981
4780	Monodnaviria	Papillomaviridae	Pipapillomavirus	Pipapillomavirus 2	Micromys minutus papillomavirus 1	DQ269468	dsDNA	275.8496138	-279.9893372
4781	Monodnaviria	Papillomaviridae	Pipapillomavirus	Pipapillomavirus 2	Rattus norvegicus papillomavirus 1	GQ180114	dsDNA	267.2346343	-291.0210393
4782	Monodnaviria	Papillomaviridae	Pipapillomavirus	Pipapillomavirus 2	Mus musculus papillomavirus 1	GU808564	dsDNA	285.2310962	-265.5228783
4783	Monodnaviria	Papillomaviridae	Pipapillomavirus	Pipapillomavirus 2	Apodemus sylvaticus papillomavirus 1	HQ625440	dsDNA	282.6833644	-269.9097497
4784	Monodnaviria	Papillomaviridae	Psipapillomavirus	Psipapillomavirus 1	Rousettus aegyptiacus papillomavirus 1	DQ366842	dsDNA	277.1833204	-285.1386004
4785	Monodnaviria	Papillomaviridae	Psipapillomavirus	Psipapillomavirus 2	Eidolon helvum papillomavirus 2	KX276957	dsDNA	255.9395193	-301.2480131
4786	Monodnaviria	Papillomaviridae	Psipapillomavirus	Psipapillomavirus 3	Eidolon helvum papillomavirus 3	KX276956	dsDNA	254.9349859	-307.3179463
4787	Monodnaviria	Papillomaviridae	Rhopapillomavirus	Rhopapillomavirus 1	Trichechus manatus latirostris papillomavirus 1	AY609301	dsDNA	270.4313778	-291.1214783
4788	Monodnaviria	Papillomaviridae	Rhopapillomavirus	Rhopapillomavirus 1	Trichechus manatus latirostris papillomavirus 2	JN709473	dsDNA	276.2117749	-282.9525758
4789	Monodnaviria	Papillomaviridae	Rhopapillomavirus	Rhopapillomavirus 2	Trichechus manatus latirostris papillomavirus 3	KP205502	dsDNA	280.8582031	-272.2526883
4790	Monodnaviria	Papillomaviridae	Rhopapillomavirus	Rhopapillomavirus 2	Trichechus manatus latirostris papillomavirus 4	KP205503	dsDNA	278.960428	-280.786284
4791	Monodnaviria	Papillomaviridae	Sigmapapillomavirus	Sigmapapillomavirus 1	Erethizon dorsatum papillomavirus 1	AY684126	dsDNA	269.3532406	-294.4751245
4792	Monodnaviria	Papillomaviridae	Taupapillomavirus	Taupapillomavirus 1	Canis familiaris papillomavirus 2	AY722648	dsDNA	278.2642837	-281.6444157
4793	Monodnaviria	Papillomaviridae	Taupapillomavirus	Taupapillomavirus 1	Canis familiaris papillomavirus 7	FJ492742	dsDNA	281.011785	-277.4657281
4794	Monodnaviria	Papillomaviridae	Taupapillomavirus	Taupapillomavirus 1	Canis familiaris papillomavirus 17	KT272399	dsDNA	272.671571	-15.12757056
4795	Monodnaviria	Papillomaviridae	Taupapillomavirus	Taupapillomavirus 1	Canis familiaris papillomavirus 19	KX599536	dsDNA	274.7912506	-288.7392491
4796	Monodnaviria	Papillomaviridae	Taupapillomavirus	Taupapillomavirus 2	Canis familiaris papillomavirus 13	JX141478	dsDNA	264.6867151	-296.2066408
4797	Monodnaviria	Papillomaviridae	Taupapillomavirus	Taupapillomavirus 3	Felis catus papillomavirus 3	JX972168	dsDNA	269.067582	-295.1778379
4798	Monodnaviria	Papillomaviridae	Taupapillomavirus	Taupapillomavirus 3	Felis catus papillomavirus 4	KF147892	dsDNA	271.5252223	-292.6173544
4799	Monodnaviria	Papillomaviridae	Taupapillomavirus	Taupapillomavirus 4	Mustela putorius papillomavirus 1	KF006988	dsDNA	280.1547283	-274.8423657
4800	Monodnaviria	Papillomaviridae	Thetapapillomavirus	Thetapapillomavirus 1	Psittacus erithacus papillomavirus 1	AF502599	dsDNA	255.6026964	-270.6806418
4801	Monodnaviria	Papillomaviridae	Treisdeltapapillomavirus	Treisdeltapapillomavirus 1	Rhinolophus ferrumequinum papillomavirus 1	KC858266	dsDNA	256.2801718	-302.0671403
4802	Monodnaviria	Papillomaviridae	Treisepsilonpapillomavirus	Treisepsilonpapillomavirus 1	Pygoscelis adeliae papillomavirus	KJ173785	dsDNA	280.6684725	-236.6876747
4803	Monodnaviria	Papillomaviridae	Treisepsilonpapillomavirus	Treisepsilonpapillomavirus 1	Pygoscelis adeliae papillomavirus 1	MF168943	dsDNA	263.957759	-259.9454862
4804	Monodnaviria	Papillomaviridae	Treisetapapillomavirus	Treisetapapillomavirus 1	Vulpes vulpes papillomavirus 1	KF857586	dsDNA	259.5607957	-305.2475619
4805	Monodnaviria	Papillomaviridae	Treisiotapapillomavirus	Treisiotapapillomavirus 1	Myotis ricketti papillomavirus 1	JQ814847	dsDNA	277.8838343	-264.0957472
4806	Monodnaviria	Papillomaviridae	Treiskappapapillomavirus	Treiskappapapillomavirus 1	Equus caballus papillomavirus 8	KU963288	dsDNA	284.9164993	-263.0921951
4807	Monodnaviria	Papillomaviridae	Treisthetapapillomavirus	Treisthetapapillomavirus 1	Rusa timorensis papillomavirus 1	KP757765	dsDNA	266.658857	-294.6377715
4808	Monodnaviria	Papillomaviridae	Treiszetapapillomavirus	Treiszetapapillomavirus 1	Fulmarus glacialis papillomavirus 1	KJ452243	dsDNA	265.3825894	-253.111667
4809	Monodnaviria	Papillomaviridae	Upsilonpapillomavirus	Upsilonpapillomavirus 1	Tursiops truncatus papillomavirus 1	EU240894	dsDNA	257.5939102	-277.8440176
4810	Monodnaviria	Papillomaviridae	Upsilonpapillomavirus	Upsilonpapillomavirus 1	Tursiops truncatus papillomavirus 3	EU240895	dsDNA	270.7759384	-265.4040474
4811	Monodnaviria	Papillomaviridae	Upsilonpapillomavirus	Upsilonpapillomavirus 1	Delphinus delphis papillomavirus 1	GU117620	dsDNA	273.9700688	-262.4495801
4812	Monodnaviria	Papillomaviridae	Upsilonpapillomavirus	Upsilonpapillomavirus 1	Tursiops truncatus papillomavirus 4	JN709469	dsDNA	265.7903838	-269.4340481
4813	Monodnaviria	Papillomaviridae	Upsilonpapillomavirus	Upsilonpapillomavirus 1	Tursiops truncatus papillomavirus 7	JN709472	dsDNA	262.7168291	-278.4058718
4814	Monodnaviria	Papillomaviridae	Upsilonpapillomavirus	Upsilonpapillomavirus 2	Tursiops truncatus papillomavirus 2	AY956402	dsDNA	274.4929313	-259.0521526
4815	Monodnaviria	Papillomaviridae	Upsilonpapillomavirus	Upsilonpapillomavirus 3	Phocoena phocoena papillomavirus 2	GU117622	dsDNA	259.8825567	-286.9709089
4816	Monodnaviria	Papillomaviridae	Xipapillomavirus	Xipapillomavirus 1	Bos taurus papillomavirus 3	AF486184	dsDNA	257.3827385	-284.931069
4817	Monodnaviria	Papillomaviridae	Xipapillomavirus	Xipapillomavirus 1	Bos taurus papillomavirus 9	AB331650	dsDNA	268.9263258	-277.7739194
4818	Monodnaviria	Papillomaviridae	Xipapillomavirus	Xipapillomavirus 1	Bos taurus papillomavirus 10	AB331651	dsDNA	268.5312078	-275.421697
4819	Monodnaviria	Papillomaviridae	Xipapillomavirus	Xipapillomavirus 1	Bos taurus papillomavirus 11	AB543507	dsDNA	270.3214626	-268.6521471
4820	Monodnaviria	Papillomaviridae	Xipapillomavirus	Xipapillomavirus 1	Bos taurus papillomavirus 6	AJ620208	dsDNA	268.9945034	-273.9305637
4821	Monodnaviria	Papillomaviridae	Xipapillomavirus	Xipapillomavirus 1	Bos taurus papillomavirus 15	KM983393	dsDNA	270.7347321	-273.1406205
4822	Monodnaviria	Papillomaviridae	Xipapillomavirus	Xipapillomavirus 1	Bos taurus papillomavirus 23	KX098515	dsDNA	276.2270146	-259.5917948
4824	Monodnaviria	Papillomaviridae	Xipapillomavirus	Xipapillomavirus 2	Bos taurus papillomavirus 12	JF834523	dsDNA	255.3758798	-289.5286892
4825	Monodnaviria	Papillomaviridae	Xipapillomavirus	Xipapillomavirus 3	Rangifer tarandus papillomavirus 2	KC810012	dsDNA	283.9063158	-269.8617387
4826	Monodnaviria	Papillomaviridae	Xipapillomavirus	Xipapillomavirus 4	Bos taurus papillomavirus 17	KU519392	dsDNA	272.3968636	-291.1375698
4827	Monodnaviria	Papillomaviridae	Xipapillomavirus	Xipapillomavirus 5	Cervus elaphus papillomavirus 2	KT932712	dsDNA	267.0161725	-289.2620086
4828	Monodnaviria	Papillomaviridae	Zetapapillomavirus	Zetapapillomavirus 1	Equus caballus papillomavirus 1	AF498323	dsDNA	284.6475289	-270.9913403
4829	Monodnaviria	Papillomaviridae	Alefpapillomavirus	Alefpapillomavirus 1	Sparus aurata papillomavirus 1	KX643372	dsDNA	245.0407483	-251.9199785
4830	Monodnaviria	Parvoviridae	Aquambidensovirus	Aquambidensovirus asteroid1	sea star-associated densovirus	KM052275	ssDNA(+/-)	242.0206238	-231.6318832
4831	Monodnaviria	Parvoviridae	Aquambidensovirus	Aquambidensovirus asteroid2	Asterias forbesi-associated densovirus	MN190158	ssDNA(+/-)	249.4048404	-232.5208439
4832	Monodnaviria	Parvoviridae	Aquambidensovirus	Aquambidensovirus decapod1	Cherax quadricarinatus densovirus	KP410261	ssDNA(+/-)	249.4319782	-222.5804126
4833	Monodnaviria	Parvoviridae	Aquambidensovirus	Aquambidensovirus ostreid1	Crassostrea ariakensis ambidensovirus 1	KY548840	ssDNA(+/-)	256.8702555	-212.0709617
4834	Monodnaviria	Parvoviridae	Blattambidensovirus	Blattambidensovirus blattodean1	Blattella germanica densovirus 1	AY189948	ssDNA(+/-)	245.0809091	-218.3485125
4835	Monodnaviria	Parvoviridae	Blattambidensovirus	Blattambidensovirus incertum1	Parus major densovirus	KU727766	ssDNA(+/-)	243.9674288	-230.9670502
4836	Monodnaviria	Parvoviridae	Blattambidensovirus	Blattambidensovirus incertum2	SAfia-838D_Ambidensovirus	MN765191	ssDNA(+/-)	223.1795256	72.54329865
4837	Monodnaviria	Parvoviridae	Blattambidensovirus	Blattambidensovirus incertum3	Ambidensovirus_Croatia_17_S17	MN099038	ssDNA(+/-)	240.8399563	-235.8773069
4838	Monodnaviria	Parvoviridae	Blattambidensovirus	Blattambidensovirus incertum4	Bat-associated densovirus 3	MT734807	ssDNA(+/-)	243.8634972	-223.6145434
4839	Monodnaviria	Parvoviridae	Diciambidensovirus	Diciambidensovirus hemipteran1	Diaphorina citri densovirus	KX165268	ssDNA(+/-)	236.5491376	-216.7628387
4840	Monodnaviria	Parvoviridae	Diciambidensovirus	Diciambidensovirus hemipteran2	Bactericera_trigonica_densovirus	MN364694	ssDNA(+/-)	244.5574703	-231.2768479
4841	Monodnaviria	Parvoviridae	Diciambidensovirus	Diciambidensovirus incertum1	SAfia-400D ambidensovirus	MN765189	ssDNA(+/-)	243.88113	-166.5050673
4842	Monodnaviria	Parvoviridae	Hemiambidensovirus	Hemiambidensovirus hemipteran1	Dysaphis plantaginea densovirus 1	FJ040397	ssDNA(+/-)	243.3461639	-231.8967498
4843	Monodnaviria	Parvoviridae	Hemiambidensovirus	Hemiambidensovirus hemipteran2	Myzus persicae densovirus 1	AY148187	ssDNA(+/-)	252.8241831	-187.8046264
4844	Monodnaviria	Parvoviridae	Iteradensovirus	Iteradensovirus incertum1	Bat-associated densovirus 5	MT734808	ssDNA(+/-)	241.9527584	-208.8468771
4845	Monodnaviria	Parvoviridae	Iteradensovirus	Iteradensovirus incertum2	Human CSF-associated densovirus	KX035107	ssDNA(+/-)	240.1502872	-194.2944406
4846	Monodnaviria	Parvoviridae	Iteradensovirus	Iteradensovirus lepidopteran1	Bombyx mori densovirus 1	AY033435	ssDNA	239.8749605	-190.8544666
4847	Monodnaviria	Parvoviridae	Iteradensovirus	Iteradensovirus lepidopteran2	Casphalia extranea densovirus	AF375296	ssDNA	240.8220377	-197.2936978
4848	Monodnaviria	Parvoviridae	Iteradensovirus	Iteradensovirus lepidopteran3	Dendrolimus punctatus densovirus	AY665654	ssDNA	239.5948131	-193.0218416
4849	Monodnaviria	Parvoviridae	Iteradensovirus	Iteradensovirus lepidopteran4	Papilio polyxenes densovirus	JX110122	ssDNA	229.7363428	-213.8226256
4850	Monodnaviria	Parvoviridae	Iteradensovirus	Iteradensovirus lepidopteran5	Helicoverpa armigera densovirus	HQ613271	ssDNA	244.9368302	-179.1810357
4851	Monodnaviria	Parvoviridae	Miniambidensovirus	Orthopteran miniambidensovirus 1	Acheta domestica mini ambidensovirus	KF275669	ssDNA(+/-)	221.2165121	-206.4953219
4852	Monodnaviria	Parvoviridae	Muscodensovirus	Muscodensovirus dipteran1	Haematobia irritans densovirus	MK643151	ssDNA(+/-)	245.8734095	-170.0038597
4853	Monodnaviria	Parvoviridae	Muscodensovirus	Muscodensovirus dipteran2	Broome densovirus	MT498824	ssDNA(+/-)	235.190858	-203.5012371
4854	Monodnaviria	Parvoviridae	Pefuambidensovirus	Pefuambidensovirus blattodean1	Periplaneta fuliginosa densovirus	AF192260	ssDNA(+/-)	248.0729791	-219.8651775
4855	Monodnaviria	Parvoviridae	Pefuambidensovirus	Pefuambidensovirus unionid1	Clinch densovirus 1	MT341473	ssDNA(+/-)	243.0670589	-229.801942
4856	Monodnaviria	Parvoviridae	Protoambidensovirus	Protoambidensovirus dipteran1	Culex pipiens densovirus	FJ810126	ssDNA(+/-)	252.0648924	-211.3334048
4857	Monodnaviria	Parvoviridae	Protoambidensovirus	Protoambidensovirus incertum1	Duck-associated ambidensovirus 1	MW306771	ssDNA(+/-)	251.899017	-221.2361848
4858	Monodnaviria	Parvoviridae	Protoambidensovirus	Protoambidensovirus lepidopteran1	Galleria mellonella densovirus	L32896	ssDNA(+/-)	216.8684333	-12.23257391
4859	Monodnaviria	Parvoviridae	Scindoambidensovirus	Scindoambidensovirus hemipteran1	Planococcus citri densovirus	AY032882	ssDNA(+/-)	235.211443	-245.8037017
4860	Monodnaviria	Parvoviridae	Scindoambidensovirus	Scindoambidensovirus hymenopteran1	Solenopsis invicta densovirus	KC991097	ssDNA(+/-)	218.437988	-278.6730978
4861	Monodnaviria	Parvoviridae	Scindoambidensovirus	Scindoambidensovirus incertum1	Bat-associated densovirus 1	MT734804	ssDNA(+/-)	238.8870795	-246.6919777
4862	Monodnaviria	Parvoviridae	Scindoambidensovirus	Scindoambidensovirus incertum2	Bat-associated densovirus 2	MT734805	ssDNA(+/-)	239.2479961	-240.0303689
4863	Monodnaviria	Parvoviridae	Scindoambidensovirus	Scindoambidensovirus orthopteran1	Acheta domestica densovirus	HQ827781	ssDNA(+/-)	231.6760062	-260.5056045
4864	Monodnaviria	Parvoviridae	Tetuambidensovirus	Tetuambidensovirus incertum1	Bat-associated densovirus 4	MT734806	ssDNA(+/-)	233.0081967	-245.4066475
4865	Monodnaviria	Parvoviridae	Tetuambidensovirus	Tetuambidensovirus incertum2	Lupine feces-associated densovirus 2	KY214444	ssDNA(+/-)	212.0282467	-283.964685
4866	Monodnaviria	Parvoviridae	Tetuambidensovirus	Tetuambidensovirus trombidiform1	Tetranychus urticae-associated ambidensovirus	MK543949	ssDNA(+/-)	242.1193052	-223.2437869
4867	Monodnaviria	Parvoviridae	Brevihamaparvovirus	Brevihamaparvovirus dipteran1	Anopheles gambiae densovirus	EU233812	ssDNA(+/-)	183.9703239	-303.2382681
4868	Monodnaviria	Parvoviridae	Brevihamaparvovirus	Brevihamaparvovirus dipteran2	Aedes albopictus densovirus 2	X74945	ssDNA(+/-)	181.4680174	-289.9835093
4869	Monodnaviria	Parvoviridae	Chaphamaparvovirus	Chaphamaparvovirus anseriform1	Chestnut teal chaphamaparvovirus 1	MT247758	ssDNA(+/-)	248.1043416	-224.6731901
4870	Monodnaviria	Parvoviridae	Chaphamaparvovirus	Chaphamaparvovirus anseriform2	Chestnut teal chaphamaparvovirus 2	MT247759	ssDNA(+/-)	232.413745	-214.9835552
4871	Monodnaviria	Parvoviridae	Chaphamaparvovirus	Chaphamaparvovirus anseriform3	Chestnut teal chaphamaparvovirus 3	MT247760	ssDNA(+/-)	240.3212459	-208.796961
4872	Monodnaviria	Parvoviridae	Chaphamaparvovirus	Chaphamaparvovirus anseriform4	Pacific black duck chaphamaparvovirus 1	MT247730	ssDNA(+/-)	226.1530417	-234.2141653
4873	Monodnaviria	Parvoviridae	Chaphamaparvovirus	Chaphamaparvovirus anseriform5	Duck-associated chapparvovirus 1	MW306775	ssDNA(+/-)	225.4910118	-223.1224617
4874	Monodnaviria	Parvoviridae	Chaphamaparvovirus	Chaphamaparvovirus anseriform6	Duck-associated chapparvovirus 2	MW306778	ssDNA(+/-)	230.8715688	-212.916788
4875	Monodnaviria	Parvoviridae	Chaphamaparvovirus	Chaphamaparvovirus avian1	avian chapparvovirus BR_DF10	MN175612	ssDNA(-)	212.1882621	-272.46781
4876	Monodnaviria	Parvoviridae	Chaphamaparvovirus	Chaphamaparvovirus carnivoran1	cachavirus 1A	MH893826	ssDNA(+/-)	224.6414799	-243.1360822
4877	Monodnaviria	Parvoviridae	Chaphamaparvovirus	Chaphamaparvovirus carnivoran2	fechavirus	MN396757	ssDNA(+/-)	203.0958881	-268.778335
4878	Monodnaviria	Parvoviridae	Chaphamaparvovirus	Chaphamaparvovirus carnivoran3	Ursus americanus parvovirus	MN166196	ssDNA(+/-)	204.0813447	-265.0616375
4879	Monodnaviria	Parvoviridae	Chaphamaparvovirus	Chaphamaparvovirus chiropteran1	Desmodus rotondus chapparvovirus	KX907333	ssDNA(+/-)	227.5571051	-260.3763521
4880	Monodnaviria	Parvoviridae	Chaphamaparvovirus	Chaphamaparvovirus dasyurid1	Tasmanian devil-associated chapparvovirus 1	MK513528	ssDNA(+/-)	227.6093255	-253.1971189
4881	Monodnaviria	Parvoviridae	Chaphamaparvovirus	Chaphamaparvovirus dasyurid2	Tasmanian devil-associated chapparvovirus 2	MK513529	ssDNA(+/-)	216.0192394	-258.3743992
4882	Monodnaviria	Parvoviridae	Chaphamaparvovirus	Chaphamaparvovirus dasyurid3	Tasmanian devil-associated chapparvovirus 6	MK513533	ssDNA(+/-)	210.2518026	-242.5929036
4883	Monodnaviria	Parvoviridae	Chaphamaparvovirus	Chaphamaparvovirus galliform1	turkey parvovirus 2	KF925531	ssDNA(+/-)	225.5237734	-199.2981351
4884	Monodnaviria	Parvoviridae	Chaphamaparvovirus	Chaphamaparvovirus galliform2	chicken chapparvovirus 2	MG846442	ssDNA(+/-)	237.3028302	-219.0043921
4885	Monodnaviria	Parvoviridae	Chaphamaparvovirus	Chaphamaparvovirus galliform3	chicken chapparvovirus HK	KM254174	ssDNA(+/-)	222.7503049	-203.9492546
4886	Monodnaviria	Parvoviridae	Chaphamaparvovirus	Chaphamaparvovirus galliform4	peafowl parvovirus 1	MK988619	ssDNA(+/-)	218.8674602	-268.1789159
4887	Monodnaviria	Parvoviridae	Chaphamaparvovirus	Chaphamaparvovirus galliform5	peafowl parvovirus 2	MK988620	ssDNA(+/-)	225.1126012	-249.7792706
4888	Monodnaviria	Parvoviridae	Chaphamaparvovirus	Chaphamaparvovirus gruiform1	Grus japonensis parvovirus 1	KY312548	ssDNA(+/-)	222.9314779	-236.4156473
4889	Monodnaviria	Parvoviridae	Chaphamaparvovirus	Chaphamaparvovirus gruiform2	Grus japonensis parvovirus 2	KY312549	ssDNA(+/-)	219.7197738	-257.059901
4890	Monodnaviria	Parvoviridae	Chaphamaparvovirus	Chaphamaparvovirus gruiform3	Grus japonensis parvovirus 3	KY312550	ssDNA(+/-)	224.6829525	-261.9572188
4891	Monodnaviria	Parvoviridae	Chaphamaparvovirus	Chaphamaparvovirus gruiform4	Grus japonensis parvovirus 4	KY312551	ssDNA(+/-)	210.1575361	-290.3905674
4892	Monodnaviria	Parvoviridae	Chaphamaparvovirus	Chaphamaparvovirus perciform1	Tilapia parvovirus	MT393593	ssDNA(+/-)	235.9715799	-212.9062856
4893	Monodnaviria	Parvoviridae	Chaphamaparvovirus	Chaphamaparvovirus primate1	capuchin kidney parvovirus	MN265364	ssDNA(+/-)	205.869726	-282.2255416
4894	Monodnaviria	Parvoviridae	Chaphamaparvovirus	Chaphamaparvovirus primate2	Macaca fascicularis chapparvovirus	MN312221	ssDNA(+/-)	219.5624083	-236.369378
4895	Monodnaviria	Parvoviridae	Chaphamaparvovirus	Chaphamaparvovirus psittacine1	Psittacara leucophthalmus chapparvovirus	MN175613	ssDNA(+/-)	227.4046282	-255.5653524
4896	Monodnaviria	Parvoviridae	Chaphamaparvovirus	Chaphamaparvovirus psittacine2	Psittacine parvovirus 2	MZ364297	ssDNA(+/-)	208.8114625	-270.3094827
4897	Monodnaviria	Parvoviridae	Chaphamaparvovirus	Chaphamaparvovirus rodent1	mouse kidney parvovirus	MH670587	ssDNA(+/-)	215.0125753	-269.9286583
4898	Monodnaviria	Parvoviridae	Chaphamaparvovirus	Chaphamaparvovirus rodent2	rat parvovirus 2	KX272741	ssDNA(+/-)	227.1519006	-250.4322429
4899	Monodnaviria	Parvoviridae	Chaphamaparvovirus	Chaphamaparvovirus strigiform1	Barn owl parvovirus	MT580795	ssDNA(+/-)	227.890056	-253.7570197
4900	Monodnaviria	Parvoviridae	Chaphamaparvovirus	Chaphamaparvovirus ungulate1	porcine parvovirus 7	MG543471	ssDNA(+/-)	235.9266724	-211.6756075
4901	Monodnaviria	Parvoviridae	Hepanhamaparvovirus	Hepanhamaparvovirus decapod1	Fenneropenaeus chinensis hepatopancreatic densovirus	GU371276	ssDNA(+/-)	227.4583773	-183.6202054
4902	Monodnaviria	Parvoviridae	Ichtchaphamaparvovirus	Ichtchaphamaparvovirus syngnathid1	Syngnathus scovelli chapparvovirus	MN049932	ssDNA(+/-)	161.7729271	-323.3589904
4903	Monodnaviria	Parvoviridae	Penstylhamaparvovirus	Penstylhamaparvovirus decapod1	Penaeus stylirostris penstyldensovirus 1	AF273215	ssDNA(+/-)	145.8377612	-361.8816097
4904	Monodnaviria	Parvoviridae	Amdoparvovirus	Amdoparvovirus carnivoran1	Aleutian mink disease parvovirus	M20036	ssDNA	226.5710869	-207.4023122
4905	Monodnaviria	Parvoviridae	Amdoparvovirus	Amdoparvovirus carnivoran2	gray fox amdovirus	JN202450	ssDNA	214.7344133	-219.3394939
4906	Monodnaviria	Parvoviridae	Amdoparvovirus	Amdoparvovirus carnivoran3	racoon dog and fox amdoparvovirus	KJ396347	ssDNA	231.0768381	-199.3532857
4907	Monodnaviria	Parvoviridae	Amdoparvovirus	Amdoparvovirus carnivoran4	skunk amdoparvovirus	KX981923	ssDNA	233.025512	-199.3440712
4908	Monodnaviria	Parvoviridae	Amdoparvovirus	Amdoparvovirus carnivoran5	red panda amdoparvovirus	KT878839	ssDNA(+/-)	229.7408895	-198.8552336
4909	Monodnaviria	Parvoviridae	Amdoparvovirus	Amdoparvovirus carnivoran6	Labrador amdoparvovirus 1	MT770849	ssDNA(+/-)	222.708273	-209.8512254
4910	Monodnaviria	Parvoviridae	Amdoparvovirus	Amdoparvovirus carnivoran7	red panda amdoparvovirus 2	MZ357124	ssDNA(+/-)	233.1020542	-196.7219754
4911	Monodnaviria	Parvoviridae	Artiparvovirus	Artiparvovirus chiropteran1	Artibeus jamaicensis parvovirus	JQ037754	ssDNA(+/-)	229.2557897	-214.8572367
4912	Monodnaviria	Parvoviridae	Aveparvovirus	Aveparvovirus columbid1	pigeon parvovirus 1	KC876004	ssDNA(+/-)	229.6206478	-208.1680554
4913	Monodnaviria	Parvoviridae	Aveparvovirus	Aveparvovirus galliform1	turkey parvovirus	GU214706	ssDNA	206.6079083	-239.2276223
4914	Monodnaviria	Parvoviridae	Aveparvovirus	Aveparvovirus gruiform1	red-crowned crane parvovirus	KY312546	ssDNA(+/-)	208.0319539	-239.8811549
4915	Monodnaviria	Parvoviridae	Aveparvovirus	Aveparvovirus passeriform1	pileated finch aveparvovirus	MG745672	ssDNA(+/-)	207.0099429	-236.1951689
4916	Monodnaviria	Parvoviridae	Bocaparvovirus	Bocaparvovirus carnivoran1	canine minute virus; minute virus of canines	FJ214110	ssDNA	236.3459331	-191.7552058
4917	Monodnaviria	Parvoviridae	Bocaparvovirus	Bocaparvovirus carnivoran2	canine bocavirus 1	JN648103	ssDNA	245.2073523	-169.9581857
4918	Monodnaviria	Parvoviridae	Bocaparvovirus	Bocaparvovirus carnivoran3	feline bocavirus	JQ692585	ssDNA	227.7329576	-195.4284263
4919	Monodnaviria	Parvoviridae	Bocaparvovirus	Bocaparvovirus carnivoran4	feline bocaparvovirus 2	KF792837	ssDNA	230.3277378	-199.148622
4920	Monodnaviria	Parvoviridae	Bocaparvovirus	Bocaparvovirus carnivoran5	feline bocaparvovirus 3	KM017744	ssDNA	238.5525636	-185.6448589
4921	Monodnaviria	Parvoviridae	Bocaparvovirus	Bocaparvovirus carnivoran6	mink bocavirus 1	KU950356	ssDNA	243.41008	-162.7742369
4922	Monodnaviria	Parvoviridae	Bocaparvovirus	Bocaparvovirus carnivoran7	canine bocavirus 3	KC580640	ssDNA(+/-)	237.5303466	-187.207
4923	Monodnaviria	Parvoviridae	Bocaparvovirus	Bocaparvovirus chiropteran1	Myotis myotis (bat) bocavirus 1	JQ814850	ssDNA	244.0196993	-177.2596307
4924	Monodnaviria	Parvoviridae	Bocaparvovirus	Bocaparvovirus chiropteran2	bat bocavirus WM40	KC339251	ssDNA	242.3904828	-181.9723071
4925	Monodnaviria	Parvoviridae	Bocaparvovirus	Bocaparvovirus chiropteran3	bat bocavirus XM30	KC339250	ssDNA	244.1389396	-191.4588806
4926	Monodnaviria	Parvoviridae	Bocaparvovirus	Bocaparvovirus chiropteran4	Miniopterus schreibersii bat bocavirus	KU321654	ssDNA	238.6570431	-184.9989614
4927	Monodnaviria	Parvoviridae	Bocaparvovirus	Bocaparvovirus chiropteran5	Rousettus leschenaultii bocaparvovirus 1	MF682925	ssDNA(+/-)	235.7611148	-201.0471739
4928	Monodnaviria	Parvoviridae	Bocaparvovirus	Bocaparvovirus incertum1	lupine bocavirus; rabbit bocavirus	KY214448	ssDNA(+)	237.1064196	-186.307135
4929	Monodnaviria	Parvoviridae	Bocaparvovirus	Bocaparvovirus lagomorph1	rabbit bocaparvovirus	KP729195	ssDNA	241.0039687	-181.2616617
4930	Monodnaviria	Parvoviridae	Bocaparvovirus	Bocaparvovirus pinniped1	California sea lion bocavirus 1	JN420361	ssDNA	229.7101244	-203.5222625
4931	Monodnaviria	Parvoviridae	Bocaparvovirus	Bocaparvovirus pinniped2	California sea lion bocavirus 3	JN420365	ssDNA	231.0217435	-197.8638618
4932	Monodnaviria	Parvoviridae	Bocaparvovirus	Bocaparvovirus primate1	human bocavirus 1	JQ923422	ssDNA	235.8154778	-206.0703797
4933	Monodnaviria	Parvoviridae	Bocaparvovirus	Bocaparvovirus primate2	human bocavirus 2c	FJ170278	ssDNA	241.2902611	-187.1413315
4934	Monodnaviria	Parvoviridae	Bocaparvovirus	Bocaparvovirus primate3	Macaca mulatta bocaparvovirus	MN091929	ssDNA(+/-)	234.1949781	-192.6473954
4935	Monodnaviria	Parvoviridae	Bocaparvovirus	Bocaparvovirus rodent1	rat bocavirus	KT454512	ssDNA(+/-)	237.1788294	-186.5883746
4936	Monodnaviria	Parvoviridae	Bocaparvovirus	Bocaparvovirus rodent2	murine bocavirus	MF175080	ssDNA(+/-)	235.8207642	-188.9536155
4937	Monodnaviria	Parvoviridae	Bocaparvovirus	Bocaparvovirus rodent3	rodent bocavirus	MG745673	ssDNA(+)	231.602299	-198.6179376
4938	Monodnaviria	Parvoviridae	Bocaparvovirus	Bocaparvovirus ungulate1	bovine parvovirus 1	DQ335247	ssDNA	225.27925	-216.1885607
4939	Monodnaviria	Parvoviridae	Bocaparvovirus	Bocaparvovirus ungulate2	porcine bocavirus 1	HM053693	ssDNA	242.8182676	-183.1305926
4940	Monodnaviria	Parvoviridae	Bocaparvovirus	Bocaparvovirus ungulate3	porcine bocavirus SX	HQ223038	ssDNA	240.2371246	-174.6269327
4941	Monodnaviria	Parvoviridae	Bocaparvovirus	Bocaparvovirus ungulate4	porcine bocavirus H18	HQ291308	ssDNA	239.1262188	-184.6036044
4942	Monodnaviria	Parvoviridae	Bocaparvovirus	Bocaparvovirus ungulate5	porcine bocavirus 3	JF429834	ssDNA	240.7560763	-159.5929833
4943	Monodnaviria	Parvoviridae	Bocaparvovirus	Bocaparvovirus ungulate6	bovine bocaparvovirus 2; ungulate bocaparvovirus 6	KU172421	ssDNA	231.6466752	-210.4505887
4944	Monodnaviria	Parvoviridae	Bocaparvovirus	Bocaparvovirus ungulate7	dromedary camel bocaparvovirus 1	KY640430	ssDNA(+/-)	239.369839	-181.0895151
4945	Monodnaviria	Parvoviridae	Bocaparvovirus	Bocaparvovirus ungulate8	dromedary camel bocaparvovirus 2	KY640438	ssDNA(+/-)	242.5395114	-179.7606036
4946	Monodnaviria	Parvoviridae	Bocaparvovirus	Bocaparvovirus ungulate9	Vicugna pacos bocaparvovirus	MK014742	ssDNA(+/-)	239.9248912	-167.4616501
4947	Monodnaviria	Parvoviridae	Copiparvovirus	Copiparvovirus pinniped1	sesavirus	KM035804	ssDNA(+/-)	227.5973534	-209.2157379
4948	Monodnaviria	Parvoviridae	Copiparvovirus	Copiparvovirus ungulate1	bovine parvovirus 2	AF406966	ssDNA	244.1218152	-180.4550996
4949	Monodnaviria	Parvoviridae	Copiparvovirus	Copiparvovirus ungulate2	porcine parvovirus 4	GQ387499	ssDNA	243.7059084	-179.3269941
4950	Monodnaviria	Parvoviridae	Copiparvovirus	Copiparvovirus ungulate3	roe deer copiparvovirus	MK091524	ssDNA(+/-)	217.3181347	-217.2358474
4951	Monodnaviria	Parvoviridae	Copiparvovirus	Copiparvovirus ungulate4	porcine parvovirus 6	KX384823	ssDNA(+/-)	239.3386389	-191.8552443
4952	Monodnaviria	Parvoviridae	Copiparvovirus	Copiparvovirus ungulate5	bosavirus	KY019139	ssDNA(+/-)	221.9054924	-214.4256914
4953	Monodnaviria	Parvoviridae	Copiparvovirus	Copiparvovirus ungulate6	equine parvovirus-hepatitis	MG136722	ssDNA(+/-)	208.7994896	-230.8118928
4954	Monodnaviria	Parvoviridae	Copiparvovirus	Copiparvovirus ungulate7	eqcopivirus	MN181466	ssDNA(+/-)	245.6909376	-177.6901636
4955	Monodnaviria	Parvoviridae	Copiparvovirus	Copiparvovirus ungulate8	horse parvovirus CSF	MZ100069	ssDNA(+/-)	213.2132236	-225.0267206
4956	Monodnaviria	Parvoviridae	Dependoparvovirus	Dependoparvovirus anseriform1	Muscovy duck parvovirus; Barbarie duck parvovirus	U22967	ssDNA	240.5847813	-188.3785766
4957	Monodnaviria	Parvoviridae	Dependoparvovirus	Dependoparvovirus avian1	avian adeno-associated virus	AY186198	ssDNA	247.1088298	-184.9972631
4958	Monodnaviria	Parvoviridae	Dependoparvovirus	Dependoparvovirus avian2	avian adeno-associated virus BR_DF12	MN175614	ssDNA(-)	235.532313	-203.6925944
4959	Monodnaviria	Parvoviridae	Dependoparvovirus	Dependoparvovirus carnivoran1	feline dependoparvovirus	MN794870	ssDNA(+/-)	246.7663205	-179.9554024
4960	Monodnaviria	Parvoviridae	Dependoparvovirus	Dependoparvovirus chiropteran1	bat adeno-associated virus	GU226971	ssDNA	244.3147267	-186.9889592
4961	Monodnaviria	Parvoviridae	Dependoparvovirus	Dependoparvovirus chiropteran2	Desmodus rotundus dependoparvovirus	MG745677	ssDNA(+/-)	246.252643	-174.2815046
4962	Monodnaviria	Parvoviridae	Dependoparvovirus	Dependoparvovirus mammalian1	adeno-associated virus 5	AF085716	ssDNA	244.1921836	-187.3623795
4963	Monodnaviria	Parvoviridae	Dependoparvovirus	Dependoparvovirus pinniped1	California sea lion adeno-associated virus 1	JN420372	ssDNA	244.7713313	-185.3403435
4964	Monodnaviria	Parvoviridae	Dependoparvovirus	Dependoparvovirus primate1	adeno-associated virus 2	AF043303	ssDNA	238.9880276	-198.9540457
4965	Monodnaviria	Parvoviridae	Dependoparvovirus	Dependoparvovirus rodent1	murine adeno-associated virus 1	MF416383	ssDNA(+/-)	237.011775	-197.53368
4966	Monodnaviria	Parvoviridae	Dependoparvovirus	Dependoparvovirus rodent2	murine adeno-associated virus 2	MF416384	ssDNA(+/-)	228.1824879	-217.1276815
4967	Monodnaviria	Parvoviridae	Dependoparvovirus	Dependoparvovirus squamate1	snake adeno-associated virus	AY349010	ssDNA	244.6623069	-181.8253423
4968	Monodnaviria	Parvoviridae	Dependoparvovirus	Dependoparvovirus squamate2	bearded dragon parvovirus	KP733794	ssDNA	236.622699	-196.1603046
4969	Monodnaviria	Parvoviridae	Erythroparvovirus	Erythroparvovirus pinniped1	seal parvovirus	KF373759	ssDNA(+/-)	232.001063	-203.5139448
4970	Monodnaviria	Parvoviridae	Erythroparvovirus	Erythroparvovirus primate1	human parvovirus B19	AY386330	ssDNA	241.6729512	-204.5001141
4971	Monodnaviria	Parvoviridae	Erythroparvovirus	Erythroparvovirus primate2	simian parvovirus	U26342	ssDNA	242.5132238	-187.7180898
4972	Monodnaviria	Parvoviridae	Erythroparvovirus	Erythroparvovirus primate3	rhesus macaque parvovirus	AF221122	ssDNA	237.0465447	-194.8304042
4973	Monodnaviria	Parvoviridae	Erythroparvovirus	Erythroparvovirus primate4	pig-tailed macaque parvovirus	AF221123	ssDNA	244.4538465	-179.6651792
4974	Monodnaviria	Parvoviridae	Erythroparvovirus	Erythroparvovirus rodent1	chipmunk parvovirus	GQ200736	ssDNA	245.8821488	-185.1767198
4975	Monodnaviria	Parvoviridae	Erythroparvovirus	Erythroparvovirus ungulate1	bovine parvovirus 3	AF406967	ssDNA	218.8702647	-221.2365095
4976	Monodnaviria	Parvoviridae	Loriparvovirus	Loriparvovirus primate1	slow loris parvovirus	KP120516	ssDNA(+/-)	237.3114437	-195.7400333
4977	Monodnaviria	Parvoviridae	Protoparvovirus	Protoparvovirus carnivoran1	canine parvovirus	M19296	ssDNA	242.9495093	-165.1831419
4978	Monodnaviria	Parvoviridae	Protoparvovirus	Protoparvovirus carnivoran2	sea otter parvovirus	KU561552	ssDNA(+/-)	240.5118978	-199.3944616
4979	Monodnaviria	Parvoviridae	Protoparvovirus	Protoparvovirus carnivoran3	canine bufavirus	MF198244	ssDNA(+/-)	239.008284	-193.8717182
4980	Monodnaviria	Parvoviridae	Protoparvovirus	Protoparvovirus carnivoran4	fox parvovirus	KC692368	ssDNA(+/-)	243.6709477	-175.2989086
4981	Monodnaviria	Parvoviridae	Protoparvovirus	Protoparvovirus carnivoran5	newlavirus	MZ813278	ssDNA(+/-)	243.3793834	-159.155013
4982	Monodnaviria	Parvoviridae	Protoparvovirus	Protoparvovirus chiropteran1	megabat bufavirus 1	LC085675	ssDNA	237.7400917	-173.2216315
4983	Monodnaviria	Parvoviridae	Protoparvovirus	Protoparvovirus eulipotyphla1	Mpulungu (shrew) bufavirus	AB937988	ssDNA	230.8694863	-191.1743784
4984	Monodnaviria	Parvoviridae	Protoparvovirus	Protoparvovirus incertum1	tusavirus	KJ495710	ssDNA(+/-)	245.1005589	-162.3413074
4985	Monodnaviria	Parvoviridae	Protoparvovirus	Protoparvovirus pinniped1	California sea lion parvovirus Hanchett	MN982959	ssDNA(+/-)	230.7226689	-191.4738266
4986	Monodnaviria	Parvoviridae	Protoparvovirus	Protoparvovirus primate1	bufavirus 1a (human)	JX027296	ssDNA	246.868293	-163.7839315
4987	Monodnaviria	Parvoviridae	Protoparvovirus	Protoparvovirus primate2	Wuharv (rhesus) parvovirus 1	JX627576	ssDNA	235.3748603	-197.0823364
4988	Monodnaviria	Parvoviridae	Protoparvovirus	Protoparvovirus primate3	cutavirus (human)	KT868811	ssDNA	236.464995	-177.1825208
4989	Monodnaviria	Parvoviridae	Protoparvovirus	Protoparvovirus rodent1	minute virus of mice	J02275	ssDNA	237.7017078	-185.5452481
4990	Monodnaviria	Parvoviridae	Protoparvovirus	Protoparvovirus rodent2	rat parvovirus 1	AF036710	ssDNA	233.8510848	-168.3582913
4991	Monodnaviria	Parvoviridae	Protoparvovirus	Protoparvovirus rodent3	rat bufavirus SY-2015	KT716186	ssDNA	234.6537973	-204.4108097
4993	Monodnaviria	Parvoviridae	Protoparvovirus	Protoparvovirus ungulate2	porcine bufavirus; protoparvovirus (porcine)	KT965075	ssDNA	229.3411787	-167.0994841
4994	Monodnaviria	Parvoviridae	Protoparvovirus	Protoparvovirus ungulate3	equine protoparvovirus	MW814911	ssDNA(+/-)	235.7750877	-181.0499783
4995	Monodnaviria	Parvoviridae	Sandeparvovirus	Sandeparvovirus perciform1	zander parvovirus	OK236393	ssDNA(+/-)	236.7451871	-174.505868
4996	Monodnaviria	Parvoviridae	Tetraparvovirus	Tetraparvovirus chiropteran1	Eidolon helvum (bat) parvovirus 1	JQ037753	ssDNA	234.6107923	-197.5051893
4997	Monodnaviria	Parvoviridae	Tetraparvovirus	Tetraparvovirus didelphimorph1	opossum tetraparvovirus	MG745671	ssDNA(+/-)	232.6515094	-198.0778977
4998	Monodnaviria	Parvoviridae	Tetraparvovirus	Tetraparvovirus primate1	human parvovirus 4	AY622943	ssDNA	219.3188303	-220.3918438
4999	Monodnaviria	Parvoviridae	Tetraparvovirus	Tetraparvovirus rodent1	rodent tetraparvovirus	MG745670	ssDNA(+/-)	228.0824147	-208.0054836
5000	Monodnaviria	Parvoviridae	Tetraparvovirus	Tetraparvovirus ungulate1	bovine hokovirus 1	EU200669	ssDNA	214.5214612	-228.9902893
5001	Monodnaviria	Parvoviridae	Tetraparvovirus	Tetraparvovirus ungulate2	porcine hokovirus; porcine parvovirus 3	EU200677	ssDNA	213.2514053	-228.8339834
5002	Monodnaviria	Parvoviridae	Tetraparvovirus	Tetraparvovirus ungulate3	porcine parvovirus 2; parvovirus YX-2010/CHN	GU938300	ssDNA	215.4973804	-224.7958356
5003	Monodnaviria	Parvoviridae	Tetraparvovirus	Tetraparvovirus ungulate4	ovine hokovirus 1	JF504699	ssDNA	228.5097977	-209.1191794
5004	Monodnaviria	Parvoviridae	Metalloincertoparvovirus	Metalloincertoparvovirus decapod1	Penaeus monodon metallodensovirus	MK028683	ssDNA(+/-)	236.8771623	-167.5772111
5008	Monodnaviria	Bacilladnaviridae	Kieseladnavirus	Kieseladnavirus ampcren	Avon-Heathcote Estuary associated bacilladnavirus	KY405008	ssDNA	122.6831042	-353.5547392
5015	Monodnaviria	Bacilladnaviridae	Protobacilladnavirus	Protobacilladnavirus hasleos	Amphibola crenata associated bacilladnavirus 2	KY405007	ssDNA	146.3220923	-296.6957849
5016	Monodnaviria	Bacilladnaviridae	Protobacilladnavirus	Protobacilladnavirus mudflat	Amphibola crenata associated bacilladnavirus 1	KY405006	ssDNA	145.8566192	-294.1572327
5027	Monodnaviria	Circoviridae	Circovirus	Circovirus barbel	barbel circovirus	GU799606	ssDNA	132.9052061	-299.688058
5028	Monodnaviria	Circoviridae	Circovirus	Circovirus bastao	bat associated circovirus 4; Tadarida brasiliensis circovirus 1	KT783484	ssDNA	20.56245213	-464.0130686
5029	Monodnaviria	Circoviridae	Circovirus	Circovirus bear	Ursus americanus circovirus	MN371255	ssDNA(+/-)	132.2085611	-322.9635436
5030	Monodnaviria	Circoviridae	Circovirus	Circovirus bianfu	bat associated circovirus 3; Rhinolophus ferrumequinum circovirus 1	JQ814849	ssDNA	32.12125476	-445.9275236
5031	Monodnaviria	Circoviridae	Circovirus	Circovirus canary	canary circovirus	AJ301633	ssDNA	50.04613297	-441.024417
5032	Monodnaviria	Circoviridae	Circovirus	Circovirus canine	canine circovirus	KC241982	ssDNA	47.3785322	-457.8623191
5033	Monodnaviria	Circoviridae	Circovirus	Circovirus catfish	European catfish circovirus; Silurus glanis circovirus	JQ011377	ssDNA	21.25821859	-440.9955976
5034	Monodnaviria	Circoviridae	Circovirus	Circovirus chauvesouris	bat associated circovirus 1	JX863737	ssDNA	82.46834516	-386.9275555
5035	Monodnaviria	Circoviridae	Circovirus	Circovirus cia	bat circovirus	KJ641716	ssDNA(+)	196.9756571	-219.764642
5036	Monodnaviria	Circoviridae	Circovirus	Circovirus civet	Paguma larvata circovirus	LC416389	ssDNA(+)	141.4683784	-304.5709251
5037	Monodnaviria	Circoviridae	Circovirus	Circovirus daga	rodent circovirus	KY370037	ssDNA	198.6084467	-224.1501579
5038	Monodnaviria	Circoviridae	Circovirus	Circovirus duck	duck circovirus	AY228555	ssDNA	39.61753809	-443.4256379
5039	Monodnaviria	Circoviridae	Circovirus	Circovirus elk	elk circovirus	MN585201	ssDNA(+/-)	36.56493122	-423.3852742
5040	Monodnaviria	Circoviridae	Circovirus	Circovirus eniyan	human faeces associated circovirus	GQ404856	ssDNA	24.64676867	-442.8158296
5041	Monodnaviria	Circoviridae	Circovirus	Circovirus finch	finch circovirus	DQ845075	ssDNA	41.79275724	-417.0500169
5042	Monodnaviria	Circoviridae	Circovirus	Circovirus gloton	wolvfec circovius	MW686208	ssDNA(+)	35.48625732	-435.3779151
5043	Monodnaviria	Circoviridae	Circovirus	Circovirus gnaver	rodent circovirus	KY370027	ssDNA	191.046085	-206.9724113
5044	Monodnaviria	Circoviridae	Circovirus	Circovirus goose	goose circovirus	AJ304456	ssDNA	30.26508861	-444.4829712
5045	Monodnaviria	Circoviridae	Circovirus	Circovirus gryzon	bamboo rat circovirus	MF497827	ssDNA(+)	57.93143646	-445.5265823
5046	Monodnaviria	Circoviridae	Circovirus	Circovirus gull	gull circovirus	DQ845074	ssDNA	34.78655274	-440.17795
5047	Monodnaviria	Circoviridae	Circovirus	Circovirus hirat	dipodfec virus UA04Rod_4537	OM869597	ssDNA(+)	50.65487083	-461.6669408
5048	Monodnaviria	Circoviridae	Circovirus	Circovirus ialtag	bat circovirus	KX756986	ssDNA	73.64682038	-407.8255694
5049	Monodnaviria	Circoviridae	Circovirus	Circovirus impundu	chimpanzee faeces associated circovirus	GQ404851	ssDNA	54.39368056	-425.1770204
5050	Monodnaviria	Circoviridae	Circovirus	Circovirus kelawar	bat associated circovirus 9	KJ641741	ssDNA	196.5778094	-220.568838
5051	Monodnaviria	Circoviridae	Circovirus	Circovirus kiore	rodent circovirus	KY370042	ssDNA	198.8032133	-221.116062
5052	Monodnaviria	Circoviridae	Circovirus	Circovirus lepakko	bat associated circovirus 7	KJ641723	ssDNA	200.8037959	-226.8188974
5053	Monodnaviria	Circoviridae	Circovirus	Circovirus lin	equine circovirus 1	MW881235	ssDNA(+)	25.49131468	-426.4386415
5054	Monodnaviria	Circoviridae	Circovirus	Circovirus magu	Mongoose-associated circovirus Mon-1	MZ382570	ssDNA(+)	38.6394078	-435.1674105
5055	Monodnaviria	Circoviridae	Circovirus	Circovirus mink	mink circovirus	KJ020099	ssDNA	46.2399542	-428.1618828
5056	Monodnaviria	Circoviridae	Circovirus	Circovirus miztli	sonfela circovirus 1	MT610105	ssDNA(+)	68.41145276	-412.2026764
5057	Monodnaviria	Circoviridae	Circovirus	Circovirus miztontli	sonfela circovirus 2	MT610106	ssDNA(+)	81.82631659	-402.365305
5058	Monodnaviria	Circoviridae	Circovirus	Circovirus morcego	bat associated circovirus 8	KJ641711	ssDNA	198.307615	-224.9458746
5059	Monodnaviria	Circoviridae	Circovirus	Circovirus mossi	Culex circovirus-like virus	MH188038	ssDNA(+)	194.6559831	-219.2977465
5060	Monodnaviria	Circoviridae	Circovirus	Circovirus naaleeli	wigfec circovirus 1	MZ604582	ssDNA(+)	34.01057253	-437.7251682
5061	Monodnaviria	Circoviridae	Circovirus	Circovirus parrot	beak and feather disease virus	AF071878	ssDNA	37.09096693	-423.0225119
5062	Monodnaviria	Circoviridae	Circovirus	Circovirus pato	wigfec circovirus 2	MZ604590	ssDNA(+)	28.43167222	-447.2029626
5063	Monodnaviria	Circoviridae	Circovirus	Circovirus penguin	penguin circovirus	MN164703	ssDNA(+/-)	60.24334732	-393.4757879
5064	Monodnaviria	Circoviridae	Circovirus	Circovirus pichong	tick circovirus	KX987146	ssDNA	40.93758235	-432.1167335
5065	Monodnaviria	Circoviridae	Circovirus	Circovirus pigeon	pigeon circovirus; Columbid circovirus	AF252610	ssDNA	41.46065938	-455.2688103
5066	Monodnaviria	Circoviridae	Circovirus	Circovirus pipistrello	bat circovirus	MN928506	ssDNA(+/-)	201.6616468	-227.8564029
5067	Monodnaviria	Circoviridae	Circovirus	Circovirus porcine1	porcine circovirus 1	AF071879	ssDNA	37.55367296	-423.1666318
5068	Monodnaviria	Circoviridae	Circovirus	Circovirus porcine2	porcine circovirus 2	AY651850	ssDNA	40.13781854	-433.4992781
5069	Monodnaviria	Circoviridae	Circovirus	Circovirus porcine3	porcine circovirus 3	KT869077	ssDNA	64.90249571	-142.8043476
5070	Monodnaviria	Circoviridae	Circovirus	Circovirus porcine4	porcine circovirus 4	MK986820	ssDNA(+/-)	33.34193103	-444.8686404
5071	Monodnaviria	Circoviridae	Circovirus	Circovirus ratpenat	bat associated circovirus 6	KJ641724	ssDNA	200.9368337	-222.7622438
5072	Monodnaviria	Circoviridae	Circovirus	Circovirus raven	raven circovirus	DQ146997	ssDNA	45.35991988	-431.7646547
5073	Monodnaviria	Circoviridae	Circovirus	Circovirus roditore	rodent circovirus	KY370039	ssDNA	196.1295904	-217.1023021
5074	Monodnaviria	Circoviridae	Circovirus	Circovirus rongeur	rodent circovirus	KY370034	ssDNA	197.0924244	-218.4094761
5075	Monodnaviria	Circoviridae	Circovirus	Circovirus rosegador	rodent circovirus	KY370029	ssDNA	196.9300987	-219.9718557
5076	Monodnaviria	Circoviridae	Circovirus	Circovirus saguzarra	bat associated circovirus 5	KJ641727	ssDNA	196.4896524	-221.4672123
5077	Monodnaviria	Circoviridae	Circovirus	Circovirus siksparnis	bat circovirus	KX756996	ssDNA	42.5027275	-422.592555
5078	Monodnaviria	Circoviridae	Circovirus	Circovirus starling	starling circovirus	DQ172906	ssDNA	51.43729578	-436.3808084
5079	Monodnaviria	Circoviridae	Circovirus	Circovirus swan	swan circovirus	EU056309	ssDNA	34.00362981	-439.9710431
5080	Monodnaviria	Circoviridae	Circovirus	Circovirus tetning	werosea circovirus	MN164712	ssDNA(+)	43.69503864	-436.5294624
5081	Monodnaviria	Circoviridae	Circovirus	Circovirus tzinaka	Eumops bonariensis associated circovirus 1	OL704833	ssDNA(+)	26.72268103	-427.3042836
5082	Monodnaviria	Circoviridae	Circovirus	Circovirus vleermuis	bat associated circovirus 2	KC339249	ssDNA	39.45772431	-420.2515058
5083	Monodnaviria	Circoviridae	Circovirus	Circovirus wesa	calfel virus LSF45_cir359	ON596197	ssDNA(+)	34.86583035	-451.6944695
5084	Monodnaviria	Circoviridae	Circovirus	Circovirus whale	beaked whale circovirus	MN103538	ssDNA(+/-)	57.07422556	-405.4713937
5085	Monodnaviria	Circoviridae	Circovirus	Circovirus yaa	avian-like circovirus	KU230452	ssDNA	197.1588693	-217.3872648
5086	Monodnaviria	Circoviridae	Circovirus	Circovirus zebrafinch	zebra finch circovirus	KP793918	ssDNA	38.81916029	-436.3840262
5087	Monodnaviria	Circoviridae	Cyclovirus	Cyclovirus aasiak	soft spider associated circular virus 1	MH545516	ssDNA(+/-)	19.4103125	-457.1282232
5088	Monodnaviria	Circoviridae	Cyclovirus	Cyclovirus adie	chicken associated cyclovirus 1	HQ738643	ssDNA	28.80479512	-443.3735747
5089	Monodnaviria	Circoviridae	Cyclovirus	Cyclovirus anyidiwo	army ant associated cyclovirus 2 P8A-4.2_2	ON324071	ssDNA(+)	17.49944939	-463.2863236
5090	Monodnaviria	Circoviridae	Cyclovirus	Cyclovirus babka	dragonfly cyclovirus 6	KC512918	ssDNA	17.94688069	-462.7971871
5091	Monodnaviria	Circoviridae	Cyclovirus	Cyclovirus bakri	goat cyclovirus	HQ738636	ssDNA	22.69279127	-452.5722518
5092	Monodnaviria	Circoviridae	Cyclovirus	Cyclovirus bashri	human associated cyclovirus 4	GQ404857	ssDNA	25.50078025	-467.0327922
5093	Monodnaviria	Circoviridae	Cyclovirus	Cyclovirus bastao	bat associated cyclovirus 10	KM382270	ssDNA	70.24458224	-308.4432272
5094	Monodnaviria	Circoviridae	Cyclovirus	Cyclovirus bohloa	army ant associated cyclovirus 5 170_4	ON324104	ssDNA(+)	23.85534255	-448.7673344
5095	Monodnaviria	Circoviridae	Cyclovirus	Cyclovirus caballo	horse cyclovirus	KR902499	ssDNA	29.10469177	-477.5943765
5096	Monodnaviria	Circoviridae	Cyclovirus	Cyclovirus cervienka	robinz virus RP_736	MZ350969	ssDNA(+)	22.02357466	-451.921105
5097	Monodnaviria	Circoviridae	Cyclovirus	Cyclovirus doi	bat associated cyclovirus 12	KM382269	ssDNA	31.20953343	-462.0342339
5098	Monodnaviria	Circoviridae	Cyclovirus	Cyclovirus enseenene	army ant associated cyclovirus 8 P1A-reste_2	ON324107	ssDNA(+)	11.99229931	-458.8319418
5099	Monodnaviria	Circoviridae	Cyclovirus	Cyclovirus flagermus	bat associated cyclovirus 5	HQ738637	ssDNA	20.32608388	-455.8745077
5100	Monodnaviria	Circoviridae	Cyclovirus	Cyclovirus fledermoyz	chifec virus UA13_1880	OM262456	ssDNA(+)	28.83054141	-445.2793259
5101	Monodnaviria	Circoviridae	Cyclovirus	Cyclovirus foca	werosea cyclovirus	MN176052	ssDNA(+)	2.905478045	-455.5987844
5102	Monodnaviria	Circoviridae	Cyclovirus	Cyclovirus fourmi	army ant associated cyclovirus 6 P16-reste_1	ON324069	ssDNA(+)	21.97666163	-452.8830009
5103	Monodnaviria	Circoviridae	Cyclovirus	Cyclovirus gaaye	bovine cyclovirus	HQ738634	ssDNA	24.24056237	-479.7718835
5104	Monodnaviria	Circoviridae	Cyclovirus	Cyclovirus gato	feline cyclovirus	KM017740	ssDNA	25.34059583	-436.4277995
5105	Monodnaviria	Circoviridae	Cyclovirus	Cyclovirus homa	human associated cyclovirus 5	GQ404845	ssDNA	20.88460083	-450.657855
5106	Monodnaviria	Circoviridae	Cyclovirus	Cyclovirus humana	human associated cyclovirus 10	KF726984	ssDNA	24.79642768	-445.5679365
5107	Monodnaviria	Circoviridae	Cyclovirus	Cyclovirus ibimonyo	army ant associated cyclovirus 3 P1A-reste_4	ON324066	ssDNA(+)	15.85141012	-463.04466
5108	Monodnaviria	Circoviridae	Cyclovirus	Cyclovirus insaan	human associated cyclovirus 2	GQ404844	ssDNA	24.35582299	-442.4792785
5109	Monodnaviria	Circoviridae	Cyclovirus	Cyclovirus jaaabani	bat faeces associated cyclovirus 1	HM228874	ssDNA	29.87938092	-463.2869952
5110	Monodnaviria	Circoviridae	Cyclovirus	Cyclovirus jemage	bat faeces associated cyclovirus 2	JF938079	ssDNA	24.44075577	-449.8141062
5111	Monodnaviria	Circoviridae	Cyclovirus	Cyclovirus kacsa	duck associated cyclovirus 1	KY851116	ssDNA	17.31272715	-467.4052719
5112	Monodnaviria	Circoviridae	Cyclovirus	Cyclovirus kemirgen	dipodfec virus UA23Rod_1805	OM869613	ssDNA(+)	21.06100146	-460.2475312
5113	Monodnaviria	Circoviridae	Cyclovirus	Cyclovirus khangkhaw	bat associated cyclovirus 9	KJ641720	ssDNA	199.6701015	-225.667855
5114	Monodnaviria	Circoviridae	Cyclovirus	Cyclovirus kiroptero	bat faeces associated cyclovirus 3	JF938081	ssDNA	28.69010967	-451.2674853
5115	Monodnaviria	Circoviridae	Cyclovirus	Cyclovirus kisikisi	dragonfly cyclovirus 1	JX185419	ssDNA	23.81585343	-450.4751865
5116	Monodnaviria	Circoviridae	Cyclovirus	Cyclovirus kokoro	army ant associated cyclovirus 1 P21/23-reste_1	ON324100	ssDNA(+)	39.98966093	-459.2878184
5117	Monodnaviria	Circoviridae	Cyclovirus	Cyclovirus libelula	dragonfly cyclovirus 5	JX185426	ssDNA	29.83286701	-445.9346967
5118	Monodnaviria	Circoviridae	Cyclovirus	Cyclovirus liepsnele	robinz virus RP_1170	MZ350973	ssDNA(+)	195.9878393	-232.5611289
5119	Monodnaviria	Circoviridae	Cyclovirus	Cyclovirus liliac	bat associated cyclovirus 7	KJ641740	ssDNA	200.5366241	-225.3200673
5120	Monodnaviria	Circoviridae	Cyclovirus	Cyclovirus liljak	chifec virus UA15_2320	OM262459	ssDNA(+)	98.06136723	-354.3433022
5121	Monodnaviria	Circoviridae	Cyclovirus	Cyclovirus maanav	human associated cyclovirus 1	GQ404847	ssDNA	28.71514643	-450.0744972
5122	Monodnaviria	Circoviridae	Cyclovirus	Cyclovirus manitan	human associated cyclovirus 11	KJ831064	ssDNA	27.03647109	-438.2125064
5123	Monodnaviria	Circoviridae	Cyclovirus	Cyclovirus manukha	human associated cyclovirus 3	GQ404846	ssDNA	21.66893265	-453.2276564
5124	Monodnaviria	Circoviridae	Cyclovirus	Cyclovirus manusyan	human associated cyclovirus 12	KU053483	ssDNA	19.16778167	-447.7809044
5125	Monodnaviria	Circoviridae	Cyclovirus	Cyclovirus mchwa	arboreal ant associated circular virus 1	MH545511	ssDNA(+/-)	27.01758158	-448.0986778
5126	Monodnaviria	Circoviridae	Cyclovirus	Cyclovirus mier	army ant associated cyclovirus 4 P8A-3.2_1	ON324103	ssDNA(+)	25.25913729	-449.7891646
5127	Monodnaviria	Circoviridae	Cyclovirus	Cyclovirus misi	calfel virus LSF31_cyc420	ON596195	ssDNA(+)	18.15878255	-457.6373173
5128	Monodnaviria	Circoviridae	Cyclovirus	Cyclovirus mmadu	human associated cyclovirus 6	GQ404854	ssDNA	21.11300495	-457.725042
5129	Monodnaviria	Circoviridae	Cyclovirus	Cyclovirus moosa	calfel virus LSF31_cyc880	ON596196	ssDNA(+)	26.92148569	-455.4642062
5130	Monodnaviria	Circoviridae	Cyclovirus	Cyclovirus munthu	human associated cyclovirus 9	KC771281	ssDNA	31.47393015	-458.4874944
5131	Monodnaviria	Circoviridae	Cyclovirus	Cyclovirus murcielago	bat associated cyclovirus 17	OL704826	ssDNA(+)	15.24299966	-460.1470064
5132	Monodnaviria	Circoviridae	Cyclovirus	Cyclovirus muricec	Eumops bonariensis associated cyclovirus 1	OL704828	ssDNA(+)	200.4697761	-226.3459511
5133	Monodnaviria	Circoviridae	Cyclovirus	Cyclovirus mutum	human associated cyclovirus 7	GQ404855	ssDNA	27.6765468	-436.8138444
5134	Monodnaviria	Circoviridae	Cyclovirus	Cyclovirus mweyba	mongoose-associated cyclovirus Mon-20	MZ382573	ssDNA(+)	37.38203921	-449.8789459
5135	Monodnaviria	Circoviridae	Cyclovirus	Cyclovirus naahoohai	chicken associated cyclovirus 2	MG846358	ssDNA(+/-)	17.71601216	-448.968791
5136	Monodnaviria	Circoviridae	Cyclovirus	Cyclovirus naastsosi	mouse associated cyclovirus 1	KT878836	ssDNA	67.54192804	-384.3171654
5137	Monodnaviria	Circoviridae	Cyclovirus	Cyclovirus nahkhiir	bat associated cyclovirus 8	KJ641715	ssDNA	200.7784885	-227.1110053
5138	Monodnaviria	Circoviridae	Cyclovirus	Cyclovirus namu	dragonfly cyclovirus 7	KC512919	ssDNA	30.10472003	-462.6528445
5139	Monodnaviria	Circoviridae	Cyclovirus	Cyclovirus ndanda	army ant associated cyclovirus 9 183_1	ON324108	ssDNA(+)	26.49203915	-454.5833985
5140	Monodnaviria	Circoviridae	Cyclovirus	Cyclovirus netopyr	bat associated cyclovirus Vr1	MT766312	ssDNA(+)	24.33145632	-460.0578751
5141	Monodnaviria	Circoviridae	Cyclovirus	Cyclovirus newla	mongoose-associated cyclovirus Mon-32	MZ382572	ssDNA(+)	20.94117837	-457.3520747
5142	Monodnaviria	Circoviridae	Cyclovirus	Cyclovirus nhanloai	human associated cyclovirus 8	KF031466	ssDNA	26.53013206	-466.8447548
5143	Monodnaviria	Circoviridae	Cyclovirus	Cyclovirus nietoperz	bat associated cyclovirus 13	KJ641728	ssDNA	201.6587657	-227.877549
5145	Monodnaviria	Circoviridae	Cyclovirus	Cyclovirus pea	bat associated cyclovirus 15	KT732786	ssDNA	30.07611047	-465.5934142
5146	Monodnaviria	Circoviridae	Cyclovirus	Cyclovirus peka	bat associated cyclovirus 14	KT732785	ssDNA	50.34523159	-424.6468491
5147	Monodnaviria	Circoviridae	Cyclovirus	Cyclovirus pekapeka	bat associated cyclovirus 16	KT732787	ssDNA	21.849906	-461.4400388
5148	Monodnaviria	Circoviridae	Cyclovirus	Cyclovirus pettirosso	robinz virus RP_493	MZ350965	ssDNA(+)	41.17313632	-425.780665
5149	Monodnaviria	Circoviridae	Cyclovirus	Cyclovirus podgana	rodent circovirus	KY370026	ssDNA	199.4226635	-225.0744815
5150	Monodnaviria	Circoviridae	Cyclovirus	Cyclovirus popo	bat associated cyclovirus 6	KJ641712	ssDNA	199.416594	-224.2956038
5151	Monodnaviria	Circoviridae	Cyclovirus	Cyclovirus popoki	calfel virus LSF17_cyc102	ON596192	ssDNA(+)	30.13676069	-432.6873007
5152	Monodnaviria	Circoviridae	Cyclovirus	Cyclovirus prihor	robinz virus RP_620	MZ350968	ssDNA(+)	26.22161437	-438.3560249
5153	Monodnaviria	Circoviridae	Cyclovirus	Cyclovirus prilep	chifec virus UA15_35	OM262453	ssDNA(+)	20.46124969	-463.1037899
5154	Monodnaviria	Circoviridae	Cyclovirus	Cyclovirus punarinta	robinz virus RP_526	MZ350966	ssDNA(+)	22.84439121	-448.412595
5155	Monodnaviria	Circoviridae	Cyclovirus	Cyclovirus rata	rodent circovirus	KY370028	ssDNA	199.7742387	-223.4946076
5156	Monodnaviria	Circoviridae	Cyclovirus	Cyclovirus risi	squirrel cyclovirus	LC018134	ssDNA	23.08502969	-452.7021938
5157	Monodnaviria	Circoviridae	Cyclovirus	Cyclovirus roach	Florida woods cockroach cyclovirus	JX569794	ssDNA	25.98494711	-460.6679499
5158	Monodnaviria	Circoviridae	Cyclovirus	Cyclovirus roedor	capybara associated cyclovirus 1	MK947371	ssDNA(+/-)	22.27061545	-441.839087
5159	Monodnaviria	Circoviridae	Cyclovirus	Cyclovirus rotte	dipodfec virus UA04Rod_5913	OM869595	ssDNA(+)	26.42565399	-450.6504509
5160	Monodnaviria	Circoviridae	Cyclovirus	Cyclovirus rudzik	robinz virus RP_584	MZ350967	ssDNA(+)	18.63054333	-456.5569544
5161	Monodnaviria	Circoviridae	Cyclovirus	Cyclovirus saguza	chifec virus UA13_1727	OM262451	ssDNA(+)	26.89571426	-451.4879656
5162	Monodnaviria	Circoviridae	Cyclovirus	Cyclovirus sawya	chifec virus UA13_1817	OM262452	ssDNA(+)	21.70202845	-448.4611771
5163	Monodnaviria	Circoviridae	Cyclovirus	Cyclovirus sismis	bat faeces associated cyclovirus 4	JF938082	ssDNA	26.04515856	-440.4256115
5164	Monodnaviria	Circoviridae	Cyclovirus	Cyclovirus sokwe	chimpanzee faeces associated cyclovirus	GQ404849	ssDNA	23.32799937	-445.9280626
5165	Monodnaviria	Circoviridae	Cyclovirus	Cyclovirus svosve	army ant associated cyclovirus 7 P4A-reste_1	ON324106	ssDNA(+)	35.5102056	-440.0278294
5166	Monodnaviria	Circoviridae	Cyclovirus	Cyclovirus taniilai	dragonfly cyclovirus 2	JX185422	ssDNA	25.58008326	-446.5650562
5167	Monodnaviria	Circoviridae	Cyclovirus	Cyclovirus tarako	dragonfly cyclovirus 8	KC512920	ssDNA	21.38099439	-449.066642
5168	Monodnaviria	Circoviridae	Cyclovirus	Cyclovirus tonbo	dragonfly cyclovirus 3	JX185424	ssDNA	56.67661811	-306.6990055
5169	Monodnaviria	Circoviridae	Cyclovirus	Cyclovirus totoi	robinz virus RP_259	MZ350964	ssDNA(+)	26.38602191	-464.7169618
5170	Monodnaviria	Circoviridae	Cyclovirus	Cyclovirus vauval	bat associated cyclovirus Cg1	MT766309	ssDNA(+)	36.557815	-457.2742231
5171	Monodnaviria	Circoviridae	Cyclovirus	Cyclovirus vazka	dragonfly cyclovirus 4	KC512916	ssDNA	19.42939747	-455.9114009
5172	Monodnaviria	Circoviridae	Cyclovirus	Cyclovirus vespertilio	Tadarida brasiliensis associated cyclovirus 1	OL704827	ssDNA(+)	23.19124018	-456.0145061
5173	Monodnaviria	Circoviridae	Cyclovirus	Cyclovirus vleermuis	chifec virus UA13_1887	OM262457	ssDNA(+)	29.68096465	-421.7691699
5174	Monodnaviria	Circoviridae	Cyclovirus	Cyclovirus yarasa	bat associated cyclovirus 11	KJ641717	ssDNA	199.4590626	-224.9733937
5175	Monodnaviria	Circoviridae	Cyclovirus	Cyclovirus ystlum	chifec virus UA13_1800	OM262458	ssDNA(+)	34.72278613	-459.0812543
5194	Monodnaviria	Smacoviridae	Babosmacovirus	Babosmacovirus babas1	Papio cynocephalus associated smacovirus	LC386204	ssDNA(+/-)	243.480308	-153.124168
5195	Monodnaviria	Smacoviridae	Bonzesmacovirus	Bonzesmacovirus bovas1	bovine faeces associated smacovirus 1	KT862223	ssDNA(+/-)	223.4333177	-157.5222858
5196	Monodnaviria	Smacoviridae	Bostasmacovirus	Bostasmacovirus bovas1	bovine faeces associated smacovirus 6	KT862229	ssDNA(+/-)	240.3149852	-129.0421868
5197	Monodnaviria	Smacoviridae	Bovismacovirus	Bovismacovirus bovas1	Circoviridae bovine stool/BK/KOR/2011	JN634851	ssDNA(+/-)	239.8427343	-153.8474995
5198	Monodnaviria	Smacoviridae	Bovismacovirus	Bovismacovirus bovas2	bovine faeces associated smacovirus 3	KT862222	ssDNA(+/-)	233.3915004	-164.1287953
5199	Monodnaviria	Smacoviridae	Bovismacovirus	Bovismacovirus draga1	Odonata-associated circular virus-21	KM598409	ssDNA(+/-)	232.8769529	-192.0971837
5200	Monodnaviria	Smacoviridae	Cosmacovirus	Cosmacovirus bovas1	bovine faeces associated smacovirus 4	KT862228	ssDNA(+/-)	242.2589838	-151.303065
5201	Monodnaviria	Smacoviridae	Dragsmacovirus	Dragsmacovirus draga1	Odonata-associated circular virus-5	KM598410	ssDNA(+/-)	245.464813	-139.0367504
5202	Monodnaviria	Smacoviridae	Drosmacovirus	Drosmacovirus bovas1	bovine faeces associated smacovirus 5	KT862224	ssDNA(+/-)	226.3126371	-152.0028525
5203	Monodnaviria	Smacoviridae	Drosmacovirus	Drosmacovirus camas1	dromedary stool-associated circular ssDNA virus	KM573769	ssDNA(+/-)	230.6776404	-184.5702094
5204	Monodnaviria	Smacoviridae	Drosmacovirus	Drosmacovirus camas2	dromedary stool-associated circular ssDNA virus	KM573774	ssDNA(+/-)	235.9089171	-179.0558888
5205	Monodnaviria	Smacoviridae	Felismacovirus	Felismacovirus lynas1	Lynx rufus smacovirus 1	MK796234	ssDNA(+/-)	233.2175433	-167.8455807
5206	Monodnaviria	Smacoviridae	Huchismacovirus	Huchismacovirus chicas1	chicken associated smacovirus	KY086301	ssDNA(+/-)	169.9023437	-236.8063596
5207	Monodnaviria	Smacoviridae	Huchismacovirus	Huchismacovirus chicas2	chicken associated smacovirus	KY086300	ssDNA(+/-)	202.71867	-206.7213081
5208	Monodnaviria	Smacoviridae	Huchismacovirus	Huchismacovirus humas1	human smacovirus 1	KP233180	ssDNA(+/-)	187.4811618	-215.0143216
5209	Monodnaviria	Smacoviridae	Huchismacovirus	Huchismacovirus humas2	human smacovirus 1	KP233174	ssDNA(+/-)	182.6657611	-218.0540626
5210	Monodnaviria	Smacoviridae	Huchismacovirus	Huchismacovirus humas3	human smacovirus 1	KP233178	ssDNA(+/-)	214.0096347	-188.1468474
5211	Monodnaviria	Smacoviridae	Inpeasmacovirus	Inpeasmacovirus humas1	human associated porprismacovirus	MH500283	ssDNA(+/-)	240.8194103	-136.8433609
5212	Monodnaviria	Smacoviridae	Inpeasmacovirus	Inpeasmacovirus peafo1	Smacoviridae sp.	MN928918	ssDNA(+/-)	230.3688094	-156.2565006
5213	Monodnaviria	Smacoviridae	Porprismacovirus	Porprismacovirus alecas1	Alces alces faeces associated smacovirus MP78	MG641190	ssDNA(+/-)	246.6176005	-142.9348641
5214	Monodnaviria	Smacoviridae	Porprismacovirus	Porprismacovirus avias1	avian associated porprismacovirus	MN175615	ssDNA(+/-)	244.6359873	-147.8892597
5215	Monodnaviria	Smacoviridae	Porprismacovirus	Porprismacovirus babas1	Papio cynocephalus associated smacovirus	LC386197	ssDNA(+/-)	219.9353498	-173.0446917
5216	Monodnaviria	Smacoviridae	Porprismacovirus	Porprismacovirus bovas1	bovine faeces associated smacovirus 2	KT862218	ssDNA(+/-)	239.9994001	-149.7153633
5217	Monodnaviria	Smacoviridae	Porprismacovirus	Porprismacovirus bovas2	cattle blood-associated circovirus-like virus	MF669478	ssDNA(+/-)	160.7804212	-263.3318342
5218	Monodnaviria	Smacoviridae	Porprismacovirus	Porprismacovirus camas1	dromedary stool-associated circular ssDNA virus	KM573772	ssDNA(+/-)	221.529821	-184.7956617
5219	Monodnaviria	Smacoviridae	Porprismacovirus	Porprismacovirus camas2	dromedary stool-associated circular ssDNA virus	KM573770	ssDNA(+/-)	160.7859383	-241.9191049
5220	Monodnaviria	Smacoviridae	Porprismacovirus	Porprismacovirus camas3	dromedary stool-associated circular ssDNA virus	KM573771	ssDNA(+/-)	244.4715518	-140.6707494
5221	Monodnaviria	Smacoviridae	Porprismacovirus	Porprismacovirus camas4	dromedary stool-associated circular ssDNA virus	KM573775	ssDNA(+/-)	241.2706239	-144.7283052
5222	Monodnaviria	Smacoviridae	Porprismacovirus	Porprismacovirus capas1	capybara associated smacovirus 1_cap1_104	MK570200	ssDNA(+/-)	216.4871513	-191.2976513
5223	Monodnaviria	Smacoviridae	Porprismacovirus	Porprismacovirus chicas1	chicken associated smacovirus	KY086298	ssDNA(+/-)	175.883084	-255.5088205
5224	Monodnaviria	Smacoviridae	Porprismacovirus	Porprismacovirus chicas2	chicken smacovirus mg4_881	MN379619	ssDNA(+/-)	230.5740015	-131.0169644
5225	Monodnaviria	Smacoviridae	Porprismacovirus	Porprismacovirus chicas3	chicken smacovirus mg5_1212	MN379623	ssDNA(+/-)	240.0187172	-172.4573015
5226	Monodnaviria	Smacoviridae	Porprismacovirus	Porprismacovirus chicas4	chicken smacovirus mg4_885	MN379620	ssDNA(+/-)	219.818244	-184.6919182
5227	Monodnaviria	Smacoviridae	Porprismacovirus	Porprismacovirus chicas5	chicken smacovirus mg7_67	MN379627	ssDNA(+/-)	216.5876736	-233.87408
5228	Monodnaviria	Smacoviridae	Porprismacovirus	Porprismacovirus chicas6	chicken smacovirus mg4_964	MN379621	ssDNA(+/-)	235.7767398	-196.4721605
5229	Monodnaviria	Smacoviridae	Porprismacovirus	Porprismacovirus chicas7	chicken smacovirus mg5_1081	MN379622	ssDNA(+/-)	238.0531455	-111.1534175
5230	Monodnaviria	Smacoviridae	Porprismacovirus	Porprismacovirus chimas1	chimpanzee stool associated circular ssDNA virus	GQ351272	ssDNA(+/-)	231.1593685	-156.4893416
5231	Monodnaviria	Smacoviridae	Porprismacovirus	Porprismacovirus chimas2	chimpanzee stool associated circular ssDNA virus	GQ351273	ssDNA(+/-)	245.7938453	-124.5612104
5232	Monodnaviria	Smacoviridae	Porprismacovirus	Porprismacovirus flas1	fly associated circular virus 4	MH545525	ssDNA(+/-)	227.3650106	-180.8459278
5233	Monodnaviria	Smacoviridae	Porprismacovirus	Porprismacovirus goas1	goat associated porprismacovirus	MH500307	ssDNA(+/-)	245.9082697	-148.2978099
5234	Monodnaviria	Smacoviridae	Porprismacovirus	Porprismacovirus goras1	gorilla smacovirus	KP233191	ssDNA(+/-)	225.2396532	-177.8914067
5235	Monodnaviria	Smacoviridae	Porprismacovirus	Porprismacovirus howas1	black howler monkey smacovirus	KP233189	ssDNA(+/-)	233.8433013	-85.75240082
5236	Monodnaviria	Smacoviridae	Porprismacovirus	Porprismacovirus humas1	human feces smacovirus 2	KT600068	ssDNA(+/-)	234.2499509	-143.526123
5237	Monodnaviria	Smacoviridae	Porprismacovirus	Porprismacovirus humas2	chimpanzee smacovirus	KP233190	ssDNA(+/-)	214.0738227	-196.2429653
5238	Monodnaviria	Smacoviridae	Porprismacovirus	Porprismacovirus humas3	human feces smacovirus 3	MG522850	ssDNA(+/-)	251.4931733	-164.2503427
5239	Monodnaviria	Smacoviridae	Porprismacovirus	Porprismacovirus humas4	human associated porprismacovirus 3	MH111125	ssDNA(+/-)	245.3093427	-146.788383
5240	Monodnaviria	Smacoviridae	Porprismacovirus	Porprismacovirus lemas1	lemur smacovirus	KP233194	ssDNA(+/-)	243.280374	-157.3405076
5241	Monodnaviria	Smacoviridae	Porprismacovirus	Porprismacovirus leo1	Panthera leo smacovirus 1	MK796236	ssDNA(+/-)	219.4101862	-168.2626635
5242	Monodnaviria	Smacoviridae	Porprismacovirus	Porprismacovirus lynas2	Lynx rufus smacovirus 2	MK796235	ssDNA(+/-)	242.6933868	-155.7411796
5243	Monodnaviria	Smacoviridae	Porprismacovirus	Porprismacovirus macas1	Macaca mulatta feces associated virus 7	KU043421	ssDNA(+/-)	176.9316229	-249.8999812
5244	Monodnaviria	Smacoviridae	Porprismacovirus	Porprismacovirus macas2	Macaca mulatta feces associated virus 4	KU043429	ssDNA(+/-)	246.3515956	-153.3005758
5245	Monodnaviria	Smacoviridae	Porprismacovirus	Porprismacovirus macas3	Macaca mulatta feces associated virus 3	KU058671	ssDNA(+/-)	216.25047	46.29911158
5246	Monodnaviria	Smacoviridae	Porprismacovirus	Porprismacovirus macas4	Macaca mulatta feces associated virus 2	KU043403	ssDNA(+/-)	244.8642447	-144.5750067
5247	Monodnaviria	Smacoviridae	Porprismacovirus	Porprismacovirus macas5	macaque stool associated virus 11	MH616866	ssDNA(+/-)	224.6189727	-221.8181112
5248	Monodnaviria	Smacoviridae	Porprismacovirus	Porprismacovirus macas6	Macaca mulatta feces associated virus 10	KU043396	ssDNA(+/-)	238.2252433	-91.2026025
5249	Monodnaviria	Smacoviridae	Porprismacovirus	Porprismacovirus malbas1	Chlorocebus cynosuros associated smacovirus	LC386195	ssDNA(+/-)	242.8304694	-151.6267691
5250	Monodnaviria	Smacoviridae	Porprismacovirus	Porprismacovirus peafo1	Smacoviridae sp.	MN928919	ssDNA(+/-)	219.950436	-219.1450248
5251	Monodnaviria	Smacoviridae	Porprismacovirus	Porprismacovirus porci1	porcine associated stool circular virus	JX274036	ssDNA(+/-)	214.9062148	-187.5464469
5252	Monodnaviria	Smacoviridae	Porprismacovirus	Porprismacovirus porci10	porcine faeces associated smacovirus 1	KT862225	ssDNA(+/-)	243.0461337	-171.9915336
5253	Monodnaviria	Smacoviridae	Porprismacovirus	Porprismacovirus porci11	porcine associated porprismacovirus	MH111138	ssDNA(+/-)	246.915571	-151.628522
5254	Monodnaviria	Smacoviridae	Porprismacovirus	Porprismacovirus porci12	porcine associated porprismacovirus	MH500297	ssDNA(+/-)	181.1803858	-233.9406813
5255	Monodnaviria	Smacoviridae	Porprismacovirus	Porprismacovirus porci13	porcine associated porprismacovirus	MH500303	ssDNA(+/-)	242.3802692	-136.6078131
5256	Monodnaviria	Smacoviridae	Porprismacovirus	Porprismacovirus porci14	porcine associated porprismacovirus	MH500301	ssDNA(+/-)	244.138544	-127.8467136
5257	Monodnaviria	Smacoviridae	Porprismacovirus	Porprismacovirus porci15	porcine associated porprismacovirus	MH500286	ssDNA(+/-)	213.5441826	-233.6967791
5258	Monodnaviria	Smacoviridae	Porprismacovirus	Porprismacovirus porci16	porcine associated porprismacovirus	MH500298	ssDNA(+/-)	246.3736712	-170.9748681
5259	Monodnaviria	Smacoviridae	Porprismacovirus	Porprismacovirus porci17	porcine associated porprismacovirus	MH500284	ssDNA(+/-)	228.617316	-180.7996148
5260	Monodnaviria	Smacoviridae	Porprismacovirus	Porprismacovirus porci18	porcine associated porprismacovirus	MH111148	ssDNA(+/-)	246.4410113	-169.1152966
5261	Monodnaviria	Smacoviridae	Porprismacovirus	Porprismacovirus porci19	porcine associated porprismacovirus	MH111126	ssDNA(+/-)	247.9622642	-151.8976433
5262	Monodnaviria	Smacoviridae	Porprismacovirus	Porprismacovirus porci2	porcine stool-associated circular virus 2	KC545226	ssDNA(+/-)	183.7328115	-238.7454859
5263	Monodnaviria	Smacoviridae	Porprismacovirus	Porprismacovirus porci20	porcine associated porprismacovirus	MH500289	ssDNA(+/-)	246.902431	-153.5567523
5264	Monodnaviria	Smacoviridae	Porprismacovirus	Porprismacovirus porci3	porcine stool-associated circular virus 3	KC545227	ssDNA(+/-)	141.584092	-283.4972535
5265	Monodnaviria	Smacoviridae	Porprismacovirus	Porprismacovirus porci4	porcine stool-associated circular virus 1	KJ577810	ssDNA(+/-)	230.553251	-184.9932601
5266	Monodnaviria	Smacoviridae	Porprismacovirus	Porprismacovirus porci5	porcine stool-associated circular virus 1	KJ577811	ssDNA(+/-)	245.5807106	-139.0850532
5267	Monodnaviria	Smacoviridae	Porprismacovirus	Porprismacovirus porci6	porcine stool-associated circular virus 6	KJ577819	ssDNA(+/-)	225.4261931	-170.85535
5268	Monodnaviria	Smacoviridae	Porprismacovirus	Porprismacovirus porci7	porcine stool-associated circular virus 7	KJ577812	ssDNA(+/-)	249.7722612	-149.245856
5269	Monodnaviria	Smacoviridae	Porprismacovirus	Porprismacovirus porci8	porcine stool-associated circular virus 8	KJ577817	ssDNA(+/-)	217.4326749	-232.8491336
5270	Monodnaviria	Smacoviridae	Porprismacovirus	Porprismacovirus porci9	porcine stool-associated circular virus 9	KJ577816	ssDNA(+/-)	248.0373602	-139.9741341
5271	Monodnaviria	Smacoviridae	Porprismacovirus	Porprismacovirus ratas1	rat stool-associated circular ssDNA virus	KP860906	ssDNA(+/-)	239.6461684	-118.644757
5272	Monodnaviria	Smacoviridae	Porprismacovirus	Porprismacovirus sheas1	sheep faeces associated smacovirus 1	KT862220	ssDNA(+/-)	241.4682459	-156.3462602
5273	Monodnaviria	Smacoviridae	Porprismacovirus	Porprismacovirus sheas2	sheep faeces associated smacovirus 2	KT862221	ssDNA(+/-)	234.4727111	-157.8518461
5274	Monodnaviria	Smacoviridae	Porprismacovirus	Porprismacovirus sheas3	sheep faeces associated smacovirus 3	KT862219	ssDNA(+/-)	220.9844211	-213.1422524
5275	Monodnaviria	Smacoviridae	Porprismacovirus	Porprismacovirus turas1	turkey stool associated circular ssDNA virus	KF880727	ssDNA(+/-)	226.8872875	-193.826727
5276	Monodnaviria	Smacoviridae	Simismacovirus	Simismacovirus malbas1	Chlorocebus cynosuros associated smacovirus	LC386199	ssDNA(+/-)	245.8974231	-118.337475
5277	Monodnaviria	Smacoviridae	Simismacovirus	Simismacovirus malbas2	Chlorocebus cynosuros associated smacovirus	LC386200	ssDNA(+/-)	224.5792971	-180.0082499
5306	Monodnaviria	Redondoviridae	Torbevirus	Brisavirus	human respiratory-associated brisavirus	KY052047	ssDNA	201.7523452	-242.5536377
5307	Monodnaviria	Redondoviridae	Torbevirus	Brisavirus	human respiratory-associated brisavirus	MK059755	ssDNA	197.4387515	-234.921239
5308	Monodnaviria	Redondoviridae	Torbevirus	Brisavirus	human lung-associated brisavirus	MK059757	ssDNA	206.5208706	-248.8281672
5309	Monodnaviria	Redondoviridae	Torbevirus	Brisavirus	human lung-associated brisavirus	MK059754	ssDNA	200.9477986	-239.3420516
5310	Monodnaviria	Redondoviridae	Torbevirus	Brisavirus	human lung-associated brisavirus	MK059756	ssDNA	199.00841	-224.2793258
5311	Monodnaviria	Redondoviridae	Torbevirus	Brisavirus	human gut-associated brisavirus	MK059759	ssDNA	205.0700157	-230.1172934
5312	Monodnaviria	Redondoviridae	Torbevirus	Brisavirus	human oral-associated brisavirus	MK059758	ssDNA	198.2583163	-230.3092128
5313	Monodnaviria	Redondoviridae	Torbevirus	Brisavirus	human respiratory-associated brisavirus	KY349925	ssDNA	203.1093222	-249.7901723
5314	Monodnaviria	Redondoviridae	Torbevirus	Brisavirus	apis mellifera virus 1	MH973742	ssDNA	202.6417098	-245.416992
5315	Monodnaviria	Redondoviridae	Torbevirus	Vientovirus	human lung-associated vientovirus	MK059763	ssDNA	200.8590095	-240.3506706
5316	Monodnaviria	Redondoviridae	Torbevirus	Vientovirus	human lung-associated vientovirus	MK059761	ssDNA	204.5599527	-252.0713903
5317	Monodnaviria	Redondoviridae	Torbevirus	Vientovirus	human gut-associated vientovirus	MK059772	ssDNA	201.5043561	-234.6949311
5318	Monodnaviria	Redondoviridae	Torbevirus	Vientovirus	human lung-associated vientovirus	MK059765	ssDNA	206.1365814	-252.8440689
5319	Monodnaviria	Redondoviridae	Torbevirus	Vientovirus	human lung-associated vientovirus	MK059762	ssDNA	202.2098203	-248.3732038
5320	Monodnaviria	Redondoviridae	Torbevirus	Vientovirus	human lung-associated vientovirus	MK059764	ssDNA	201.1923048	-241.6379751
5321	Monodnaviria	Redondoviridae	Torbevirus	Vientovirus	human lung-associated vientovirus	MK059760	ssDNA	197.1658508	-243.0519084
5322	Monodnaviria	Redondoviridae	Torbevirus	Vientovirus	human lung-associated vientovirus	MK059766	ssDNA	207.573094	-247.4477612
5323	Monodnaviria	Redondoviridae	Torbevirus	Vientovirus	human oral-associated vientovirus	MK059768	ssDNA	196.4003596	-230.3471554
5324	Monodnaviria	Redondoviridae	Torbevirus	Vientovirus	human oral-associated vientovirus	MK059771	ssDNA	207.091924	-249.3250257
5325	Monodnaviria	Redondoviridae	Torbevirus	Vientovirus	human oral-associated vientovirus	MK059767	ssDNA	204.6332377	-242.2853627
5326	Monodnaviria	Redondoviridae	Torbevirus	Vientovirus	human oral-associated vientovirus	MK059770	ssDNA	210.7687179	-249.5157424
5327	Monodnaviria	Redondoviridae	Torbevirus	Vientovirus	human oral-associated vientovirus	MK059769	ssDNA	203.4228988	-233.867303
5328	Monodnaviria	Redondoviridae	Torbevirus	Vientovirus	human respiratory-associated vientovirus	KY244146	ssDNA	206.7500292	-243.3771203
5329	Monodnaviria	Redondoviridae	Torbevirus	Vientovirus	human respiratory-associated vientovirus	KY328746	ssDNA	204.0034253	-248.8562855
5330	Monodnaviria	Redondoviridae	Torbevirus	Vientovirus	human respiratory-associated vientovirus	KY328745	ssDNA	202.3341292	-247.5990398
5331	Monodnaviria	Redondoviridae	Torbevirus	Vientovirus	human respiratory-associated vientovirus	KY328744	ssDNA	203.3674529	-246.964501
6095	Monodnaviria	Genomoviridae	Gemycircularvirus	Gemycircularvirus abati1	Genomoviridae sp.	MK032723	ssDNA(+/-)	245.138001	-166.0379059
6096	Monodnaviria	Genomoviridae	Gemycircularvirus	Gemycircularvirus alces1	Alces alces faeces associated genomovirus MP84	MG641204	ssDNA(+/-)	191.2134986	-237.6459036
6097	Monodnaviria	Genomoviridae	Gemycircularvirus	Gemycircularvirus alces2	Alces alces faeces associated genomovirus MP157	MG641207	ssDNA(+/-)	195.2533354	-241.239776
6098	Monodnaviria	Genomoviridae	Gemycircularvirus	Gemycircularvirus ansal1	Genomoviridae sp.	MN928911	ssDNA(+/-)	155.4008063	-154.8350154
6100	Monodnaviria	Genomoviridae	Gemycircularvirus	Gemycircularvirus austro1	Blackfly genomovirus 2	MK433234	ssDNA(+/-)	197.2159072	-208.5136924
6101	Monodnaviria	Genomoviridae	Gemycircularvirus	Gemycircularvirus austro2	Blackfly genomovirus 7	MK433239	ssDNA(+/-)	176.0968745	-277.2713398
6102	Monodnaviria	Genomoviridae	Gemycircularvirus	Gemycircularvirus austro3	Blackfly genomovirus 4	MK433236	ssDNA(+/-)	184.5893783	-262.5023878
6103	Monodnaviria	Genomoviridae	Gemycircularvirus	Gemycircularvirus austro4	Blackfly genomovirus 9	MK433241	ssDNA(+/-)	179.9079498	-280.8564818
6104	Monodnaviria	Genomoviridae	Gemycircularvirus	Gemycircularvirus austro5	Blackfly genomovirus 5	MK433237	ssDNA(+/-)	154.2332032	-301.384643
6105	Monodnaviria	Genomoviridae	Gemycircularvirus	Gemycircularvirus austro6	Blackfly genomovirus 10	MK433242	ssDNA(+/-)	159.6482326	-299.1170645
6106	Monodnaviria	Genomoviridae	Gemycircularvirus	Gemycircularvirus bemta1	Bemisia-associated genomovirus AdO	KY230614	ssDNA(+/-)	239.895948	-176.4409645
6107	Monodnaviria	Genomoviridae	Gemycircularvirus	Gemycircularvirus blabi1	blackbird associated gemycircularvirus 1	KF371643	ssDNA	189.0908222	-254.5719288
6108	Monodnaviria	Genomoviridae	Gemycircularvirus	Gemycircularvirus bovas1	bovine associated gemycircularvirus 1	KT862253	ssDNA	178.0192828	-261.7369165
6112	Monodnaviria	Genomoviridae	Gemycircularvirus	Gemycircularvirus chicas1	chicken associated gemycircularvirus 1	KT862243	ssDNA	166.3741624	-285.851873
6113	Monodnaviria	Genomoviridae	Gemycircularvirus	Gemycircularvirus chicas2	chicken associated gemycircularvirus 2	KT862242	ssDNA	195.2630593	-231.9345829
6114	Monodnaviria	Genomoviridae	Gemycircularvirus	Gemycircularvirus chickad1	chickadee associated gemycircularvirus 1	KT309029	ssDNA	155.2922103	-140.5431479
6116	Monodnaviria	Genomoviridae	Gemycircularvirus	Gemycircularvirus cybusi1	Spider associated circular virus 1	MH545503	ssDNA(+/-)	176.9945027	-154.2486296
6117	Monodnaviria	Genomoviridae	Gemycircularvirus	Gemycircularvirus denbre1	Bark beetle-associated genomovirus 1	MG571096	ssDNA(+/-)	162.8328569	-265.2766548
6118	Monodnaviria	Genomoviridae	Gemycircularvirus	Gemycircularvirus denbre2	Bark beetle-associated genomovirus 2	MG571098	ssDNA(+/-)	188.0690105	-255.3339943
6119	Monodnaviria	Genomoviridae	Gemycircularvirus	Gemycircularvirus denbre3	Bark beetle-associated genomovirus 3	MG571099	ssDNA(+/-)	132.6465313	-315.4020237
6120	Monodnaviria	Genomoviridae	Gemycircularvirus	Gemycircularvirus denbre4	Bark beetle-associated genomovirus 4	MG571100	ssDNA(+/-)	191.1149204	-245.5837482
6121	Monodnaviria	Genomoviridae	Gemycircularvirus	Gemycircularvirus denpo1	Bark beetle-associated genomovirus 5	MG571101	ssDNA(+/-)	160.7820704	-255.4209256
6122	Monodnaviria	Genomoviridae	Gemycircularvirus	Gemycircularvirus derva1	Tick-associated genomovirus 1	MF173065	ssDNA(+/-)	191.1217294	-243.9813698
6124	Monodnaviria	Genomoviridae	Gemycircularvirus	Gemycircularvirus draga1	dragonfly associated gemycircularvirus 1	JX185429	ssDNA(+/-)	170.3096908	-281.4096032
6125	Monodnaviria	Genomoviridae	Gemycircularvirus	Gemycircularvirus echiam1	Thrips-associated genomovirus 1	KY308268	ssDNA(+/-)	174.2365471	-248.6782336
6126	Monodnaviria	Genomoviridae	Gemycircularvirus	Gemycircularvirus equas1	equine associated gemycircularvirus 1	KT862248	ssDNA	187.7730503	-247.0639256
6127	Monodnaviria	Genomoviridae	Gemycircularvirus	Gemycircularvirus erati1	Giant house spider associated circular virus 1	MH545509	ssDNA(+/-)	162.0333067	-286.5514291
6129	Monodnaviria	Genomoviridae	Gemycircularvirus	Gemycircularvirus furse1	fur seal associated gemycircularvirus 1	KF371638	ssDNA(+/-)	185.3249093	-232.9596593
6130	Monodnaviria	Genomoviridae	Gemycircularvirus	Gemycircularvirus geras1	gerygone associated gemycircularvirus 1	KF371636	ssDNA(+/-)	204.3305885	-208.4571416
6131	Monodnaviria	Genomoviridae	Gemycircularvirus	Gemycircularvirus geras2	gerygone associated gemycircularvirus 2	KF371637	ssDNA(+/-)	188.6202729	-236.2528504
6132	Monodnaviria	Genomoviridae	Gemycircularvirus	Gemycircularvirus geras3	gerygone associated gemycircularvirus 3	KF371639	ssDNA(+/-)	166.9483496	-278.7321055
6133	Monodnaviria	Genomoviridae	Gemycircularvirus	Gemycircularvirus giapa1	Giant panda associated gemycircularvirus	MF327560	ssDNA(+/-)	185.9392317	-236.732119
6134	Monodnaviria	Genomoviridae	Gemycircularvirus	Gemycircularvirus giapa2	Giant panda associated gemycircularvirus	MF327565	ssDNA(+/-)	149.3975628	-216.5137979
6135	Monodnaviria	Genomoviridae	Gemycircularvirus	Gemycircularvirus giapa3	Giant panda associated gemycircularvirus	MF327568	ssDNA(+/-)	172.8674536	-267.2962209
6136	Monodnaviria	Genomoviridae	Gemycircularvirus	Gemycircularvirus giapa4	Giant panda associated gemycircularvirus	MF327561	ssDNA(+/-)	182.9456599	-266.9731395
6137	Monodnaviria	Genomoviridae	Gemycircularvirus	Gemycircularvirus giapa5	Giant panda associated gemycircularvirus	MF327567	ssDNA(+/-)	149.2269966	-160.7456511
6138	Monodnaviria	Genomoviridae	Gemycircularvirus	Gemycircularvirus giapa6	Giant panda associated gemycircularvirus	MF327569	ssDNA(+/-)	144.1710415	-224.7916272
6139	Monodnaviria	Genomoviridae	Gemycircularvirus	Gemycircularvirus giapa7	Giant panda associated gemycircularvirus	MF327558	ssDNA(+/-)	170.8751366	-291.4406456
6140	Monodnaviria	Genomoviridae	Gemycircularvirus	Gemycircularvirus giapa8	Giant panda associated gemycircularvirus	MF327570	ssDNA(+/-)	222.5809045	-194.6472204
6141	Monodnaviria	Genomoviridae	Gemycircularvirus	Gemycircularvirus gopha1	Tortoise genomovirus 17	MK570217	ssDNA(+/-)	162.8390641	-305.0521102
6142	Monodnaviria	Genomoviridae	Gemycircularvirus	Gemycircularvirus gopha2	Tortoise genomovirus 10	MK570210	ssDNA(+/-)	152.9999816	-297.385256
6143	Monodnaviria	Genomoviridae	Gemycircularvirus	Gemycircularvirus gopha3	Genomoviridae sp.	MK032737	ssDNA(+/-)	178.5904843	-226.3562499
6144	Monodnaviria	Genomoviridae	Gemycircularvirus	Gemycircularvirus hadtis1	Genomoviridae sp.	MK032733	ssDNA(+/-)	181.7810679	-256.9821565
6145	Monodnaviria	Genomoviridae	Gemycircularvirus	Gemycircularvirus haeme1	Finch associated genomovirus 5	MK249235	ssDNA(+/-)	162.0903602	-296.1128085
6146	Monodnaviria	Genomoviridae	Gemycircularvirus	Gemycircularvirus haeme2	Finch associated genomovirus 6	MK249242	ssDNA(+/-)	141.1832032	-293.9432048
6147	Monodnaviria	Genomoviridae	Gemycircularvirus	Gemycircularvirus hydro1	Capybara genomovirus 1	MK483072	ssDNA(+/-)	155.9860602	-282.939115
6149	Monodnaviria	Genomoviridae	Gemycircularvirus	Gemycircularvirus ixode1	Tick-associated genomovirus 3	MF173067	ssDNA(+/-)	165.9225994	-294.4182008
6150	Monodnaviria	Genomoviridae	Gemycircularvirus	Gemycircularvirus lamas1	lama associated gemycircularvirus 1	KT862245	ssDNA	169.003664	-286.8894498
6153	Monodnaviria	Genomoviridae	Gemycircularvirus	Gemycircularvirus lepa2	Lynx canadensis faeces associated genomovirus CL1 46	MG641191	ssDNA(+/-)	201.8376414	-226.8758687
6154	Monodnaviria	Genomoviridae	Gemycircularvirus	Gemycircularvirus lepam1	Alces alces faeces associated genomovirus MP111	MG641205	ssDNA(+/-)	166.4589891	-292.6533688
6155	Monodnaviria	Genomoviridae	Gemycircularvirus	Gemycircularvirus lepam2	Alces alces faeces associated genomovirus MP43	MG641202	ssDNA(+/-)	146.6769255	-303.0090078
6156	Monodnaviria	Genomoviridae	Gemycircularvirus	Gemycircularvirus lepam3	Lepus americanus faeces associated genomovirus SHP9	MG641211	ssDNA(+/-)	147.0752623	-301.7699206
6157	Monodnaviria	Genomoviridae	Gemycircularvirus	Gemycircularvirus lynca1	Lynx canadensis faeces associated genomovirus CL1 48	MG641192	ssDNA(+/-)	151.7689871	-311.136489
6158	Monodnaviria	Genomoviridae	Gemycircularvirus	Gemycircularvirus lynca2	Lynx canadensis faeces associated genomovirus CL1 71	MG641194	ssDNA(+/-)	168.2901143	-284.4517721
6159	Monodnaviria	Genomoviridae	Gemycircularvirus	Gemycircularvirus lynca3	Lynx canadensis faeces associated genomovirus CL5 48	MG641201	ssDNA(+/-)	175.231978	-264.6815327
6160	Monodnaviria	Genomoviridae	Gemycircularvirus	Gemycircularvirus lynca4	Lynx canadensis faeces associated genomovirus CL1 148	MG641197	ssDNA(+/-)	151.3743596	-294.2567438
6161	Monodnaviria	Genomoviridae	Gemycircularvirus	Gemycircularvirus malas1	mallard associated gemycircularvirus 1	KF371635	ssDNA(+/-)	196.7877952	-260.9829781
6162	Monodnaviria	Genomoviridae	Gemycircularvirus	Gemycircularvirus minio1	miniopterus associated gemycircularvirus 1	KJ641719	ssDNA	244.6870643	-161.3621242
6163	Monodnaviria	Genomoviridae	Gemycircularvirus	Gemycircularvirus miniti1	Genomoviridae sp.	MK032736	ssDNA(+/-)	192.6374241	-224.8836308
6164	Monodnaviria	Genomoviridae	Gemycircularvirus	Gemycircularvirus miniti2	Genomoviridae sp.	MK032701	ssDNA(+/-)	169.3172355	-312.4997051
6165	Monodnaviria	Genomoviridae	Gemycircularvirus	Gemycircularvirus miniti3	Genomoviridae sp.	MK032712	ssDNA(+/-)	172.0538748	-277.0822565
6166	Monodnaviria	Genomoviridae	Gemycircularvirus	Gemycircularvirus miniti4	Genomoviridae sp.	MK032709	ssDNA(+/-)	167.7208661	-297.4196885
6167	Monodnaviria	Genomoviridae	Gemycircularvirus	Gemycircularvirus minti6	Genomoviridae sp.	MH617534	ssDNA(+/-)	154.6844187	-164.6945318
6169	Monodnaviria	Genomoviridae	Gemycircularvirus	Gemycircularvirus monas1	mongoose associated gemycircularvirus 1	KP263547	ssDNA(+/-)	177.8479851	-231.0813201
6170	Monodnaviria	Genomoviridae	Gemycircularvirus	Gemycircularvirus mosqi1	mosquito associated gemycircularvirus 1	HQ335086	ssDNA	165.0680859	-278.7436805
6171	Monodnaviria	Genomoviridae	Gemycircularvirus	Gemycircularvirus mouti1	Genomoviridae sp.	MK032728	ssDNA(+/-)	176.5742045	-271.0364938
6172	Monodnaviria	Genomoviridae	Gemycircularvirus	Gemycircularvirus mouti10	Genomoviridae sp.	MK032705	ssDNA(+/-)	171.2865007	-283.9195393
6173	Monodnaviria	Genomoviridae	Gemycircularvirus	Gemycircularvirus mouti11	Genomoviridae sp.	MK032718	ssDNA(+/-)	172.9312418	-283.975981
6174	Monodnaviria	Genomoviridae	Gemycircularvirus	Gemycircularvirus mouti12	Genomoviridae sp.	MK032702	ssDNA(+/-)	169.6901113	-274.5851863
6175	Monodnaviria	Genomoviridae	Gemycircularvirus	Gemycircularvirus mouti2	Genomoviridae sp.	MK032755	ssDNA(+/-)	188.6641607	-264.7282456
6176	Monodnaviria	Genomoviridae	Gemycircularvirus	Gemycircularvirus mouti3	Genomoviridae sp.	MK032715	ssDNA(+/-)	164.8669638	-268.6279384
6177	Monodnaviria	Genomoviridae	Gemycircularvirus	Gemycircularvirus mouti4	Genomoviridae sp.	MK032719	ssDNA(+/-)	171.0443626	-247.5499272
6178	Monodnaviria	Genomoviridae	Gemycircularvirus	Gemycircularvirus mouti5	Genomoviridae sp.	MK032753	ssDNA(+/-)	175.818084	-285.0439064
6179	Monodnaviria	Genomoviridae	Gemycircularvirus	Gemycircularvirus mouti6	Genomoviridae sp.	MK032735	ssDNA(+/-)	157.1495097	-295.6936279
6180	Monodnaviria	Genomoviridae	Gemycircularvirus	Gemycircularvirus mouti7	Genomoviridae sp.	MK032738	ssDNA(+/-)	191.7364633	-261.1147296
6181	Monodnaviria	Genomoviridae	Gemycircularvirus	Gemycircularvirus mouti8	Genomoviridae sp.	MK032752	ssDNA(+/-)	134.3898536	-315.0957305
6182	Monodnaviria	Genomoviridae	Gemycircularvirus	Gemycircularvirus mouti9	Genomoviridae sp.	MK032714	ssDNA(+/-)	177.4190585	-287.0524903
6183	Monodnaviria	Genomoviridae	Gemycircularvirus	Gemycircularvirus odona1	odonata associated gemycircularvirus 1	KM598385	ssDNA	157.5712178	-215.5237004
6184	Monodnaviria	Genomoviridae	Gemycircularvirus	Gemycircularvirus odona2	odonata associated gemycircularvirus 2	KM598387	ssDNA	199.5057387	-227.8000447
6188	Monodnaviria	Genomoviridae	Gemycircularvirus	Gemycircularvirus pleca1	Gemycircularvirus sp.	KY302866	ssDNA(+/-)	192.8205126	-244.3127216
6190	Monodnaviria	Genomoviridae	Gemycircularvirus	Gemycircularvirus porci1	porcine associated gemycircularvirus 1	KT862250	ssDNA	194.5092035	-241.6361425
6191	Monodnaviria	Genomoviridae	Gemycircularvirus	Gemycircularvirus porci2	porcine associated gemycircularvirus 2	KF371640	ssDNA(+/-)	208.6288092	-229.4099578
6192	Monodnaviria	Genomoviridae	Gemycircularvirus	Gemycircularvirus ptero1	pteropus associated gemycircularvirus 1	KT732804	ssDNA	198.9031597	-250.7026641
6193	Monodnaviria	Genomoviridae	Gemycircularvirus	Gemycircularvirus ptero10	pteropus associated gemycircularvirus 10	KT732794	ssDNA	133.9206564	-327.0453054
6194	Monodnaviria	Genomoviridae	Gemycircularvirus	Gemycircularvirus ptero2	pteropus associated gemycircularvirus 2	KT732792	ssDNA	200.8719405	-228.4702643
6195	Monodnaviria	Genomoviridae	Gemycircularvirus	Gemycircularvirus ptero3	pteropus associated gemycircularvirus 3	KT732797	ssDNA	167.3703742	-280.1596699
6196	Monodnaviria	Genomoviridae	Gemycircularvirus	Gemycircularvirus ptero4	pteropus associated gemycircularvirus 4	KT732814	ssDNA	202.0685199	-247.2436405
6197	Monodnaviria	Genomoviridae	Gemycircularvirus	Gemycircularvirus ptero5	pteropus associated gemycircularvirus 5	KT732801	ssDNA	188.3722326	-252.8313876
6198	Monodnaviria	Genomoviridae	Gemycircularvirus	Gemycircularvirus ptero6	pteropus associated gemycircularvirus 6	KT732803	ssDNA	173.9232843	-260.156762
6199	Monodnaviria	Genomoviridae	Gemycircularvirus	Gemycircularvirus ptero7	pteropus associated gemycircularvirus 7	KT732807	ssDNA	172.2823649	-244.7280945
6200	Monodnaviria	Genomoviridae	Gemycircularvirus	Gemycircularvirus ptero8	pteropus associated gemycircularvirus 8	KT732806	ssDNA	160.218915	-290.3037951
6201	Monodnaviria	Genomoviridae	Gemycircularvirus	Gemycircularvirus ptero9	pteropus associated gemycircularvirus 9	KT732795	ssDNA	210.7522974	-225.7590691
6202	Monodnaviria	Genomoviridae	Gemycircularvirus	Gemycircularvirus raski1	Genomoviridae sp.	MK032754	ssDNA(+/-)	156.4165728	-298.4694968
6203	Monodnaviria	Genomoviridae	Gemycircularvirus	Gemycircularvirus ratas1	rat associated gemycircularvirus 1	KR912221	ssDNA(+/-)	234.2567741	-177.6654974
6204	Monodnaviria	Genomoviridae	Gemycircularvirus	Gemycircularvirus rebac1	Northern red-backed vole stool-associated gemycircularvirus 110	MK738141	ssDNA(+/-)	164.6317368	-259.9495448
6205	Monodnaviria	Genomoviridae	Gemycircularvirus	Gemycircularvirus recro1	Gemycircularvirus sp.	KY312557	ssDNA(+/-)	185.10076	-158.8072904
6213	Monodnaviria	Genomoviridae	Gemycircularvirus	Gemycircularvirus sheas1	sheep associated gemycircularvirus 1	KT862249	ssDNA	241.1454994	-173.5505003
6214	Monodnaviria	Genomoviridae	Gemycircularvirus	Gemycircularvirus siedo1	Sierra dome spider associated circular virus 1	MH545510	ssDNA(+/-)	166.3320904	-282.961231
6217	Monodnaviria	Genomoviridae	Gemycircularvirus	Gemycircularvirus termi1	Termite associated circular virus 2	MG917675	ssDNA(+/-)	156.9265887	-301.2858108
6219	Monodnaviria	Genomoviridae	Gemycircularvirus	Gemycircularvirus turti1	Genomoviridae sp.	MK012473	ssDNA(+/-)	166.7811305	-149.4776953
6222	Monodnaviria	Genomoviridae	Gemyduguivirus	Gemyduguivirus austo1	Blackfly genomovirus 8	MK433240	ssDNA(+/-)	142.9957859	-342.6536856
6223	Monodnaviria	Genomoviridae	Gemyduguivirus	Gemyduguivirus bemta1	Bemisia-associated genomovirus AdDF	KY230613	ssDNA(+/-)	181.0681435	-282.1385176
6224	Monodnaviria	Genomoviridae	Gemyduguivirus	Gemyduguivirus draga1	dragonfly associated gemyduguivirus 1	JX185428	ssDNA(+/-)	187.2431783	-267.2473275
6225	Monodnaviria	Genomoviridae	Gemyduguivirus	Gemyduguivirus hydro1	Capybara genomovirus 3	MK483075	ssDNA(+/-)	169.6424682	-297.8049102
6226	Monodnaviria	Genomoviridae	Gemyduguivirus	Gemyduguivirus hydro2	Capybara genomovirus 8	MK483080	ssDNA(+/-)	201.2242844	-258.3601526
6227	Monodnaviria	Genomoviridae	Gemyduguivirus	Gemyduguivirus hydro3	Capybara genomovirus 5	MK483077	ssDNA(+/-)	164.2459917	-307.661111
6230	Monodnaviria	Genomoviridae	Gemyduguivirus	Gemyduguivirus minti1	Genomoviridae sp.	MK032731	ssDNA(+/-)	167.1961555	-297.4173755
6231	Monodnaviria	Genomoviridae	Gemyduguivirus	Gemyduguivirus minti2	Genomoviridae sp.	MK032726	ssDNA(+/-)	166.9800937	-295.3862983
6232	Monodnaviria	Genomoviridae	Gemyduguivirus	Gemyduguivirus recro1	Gemycircularvirus sp.	KY312558	ssDNA(+/-)	136.8638522	-267.8659928
6233	Monodnaviria	Genomoviridae	Gemygorvirus	Gemygorvirus cania1	canine associated gemygorvirus 1	KT862254	ssDNA	180.0971166	-291.1486371
6234	Monodnaviria	Genomoviridae	Gemygorvirus	Gemygorvirus hydro1	Capybara genomovirus 6	MK483078	ssDNA(+/-)	173.9275022	-265.2022008
6235	Monodnaviria	Genomoviridae	Gemygorvirus	Gemygorvirus malas1	mallard associated gemygorvirus 1	KT862238	ssDNA	176.1038846	-287.1575344
6238	Monodnaviria	Genomoviridae	Gemygorvirus	Gemygorvirus ptero1	pteropus associated gemygorvirus 1	KT732790	ssDNA	174.1140638	-287.0173015
6240	Monodnaviria	Genomoviridae	Gemygorvirus	Gemygorvirus stara1	starling associated gemygorvirus 1	KF371632	ssDNA(+/-)	172.1117926	-250.2610853
6241	Monodnaviria	Genomoviridae	Gemykibivirus	Gemykibivirus abati1	Genomoviridae sp.	MK032696	ssDNA(+/-)	148.7458424	-314.5639313
6242	Monodnaviria	Genomoviridae	Gemykibivirus	Gemykibivirus abati2	Genomoviridae sp.	MK032759	ssDNA(+/-)	153.9212887	-170.5798934
6243	Monodnaviria	Genomoviridae	Gemykibivirus	Gemykibivirus anima1	Porcine feces-associated gemycircularvirus	KY214433	ssDNA(+/-)	175.2374267	-267.4972423
6244	Monodnaviria	Genomoviridae	Gemykibivirus	Gemykibivirus badas1	badger associated gemykibivirus 1	KP263543	ssDNA(+/-)	211.554848	-226.4719557
6245	Monodnaviria	Genomoviridae	Gemykibivirus	Gemykibivirus bemta1	Bemisia-associated genomovirus NfO	KY230625	ssDNA(+/-)	189.9580743	-258.1186182
6246	Monodnaviria	Genomoviridae	Gemykibivirus	Gemykibivirus blabi1	blackbird associated gemykibivirus 1	KF371633	ssDNA(+/-)	191.7826084	-236.6000165
6247	Monodnaviria	Genomoviridae	Gemykibivirus	Gemykibivirus blaro1	black robin associated gemykibivirus 1	KF371634	ssDNA(+/-)	192.5151536	-257.2689784
6248	Monodnaviria	Genomoviridae	Gemykibivirus	Gemykibivirus bovas1	bovine associated gemykibivirus 1	LK931483	ssDNA(+/-)	163.1460707	-134.2374962
6249	Monodnaviria	Genomoviridae	Gemykibivirus	Gemykibivirus canfam1	Canine feces-associated gemycircularvirus	KY214441	ssDNA(+/-)	203.4652384	-244.0549906
6250	Monodnaviria	Genomoviridae	Gemykibivirus	Gemykibivirus cowchi1	Cattle blood-associated gemycircularvirus	MF669480	ssDNA(+/-)	180.1566356	-110.4552933
6251	Monodnaviria	Genomoviridae	Gemykibivirus	Gemykibivirus cybusi1	Cybaeus spider associated circular virus 2	MH545507	ssDNA(+/-)	171.1828438	-292.6671242
6253	Monodnaviria	Genomoviridae	Gemykibivirus	Gemykibivirus draga1	dragonfly associated gemykibivirus 1	JX185430	ssDNA(+/-)	148.5231571	-307.3419282
6254	Monodnaviria	Genomoviridae	Gemykibivirus	Gemykibivirus echi1	Thrips-associated genomovirus 3	KY308269	ssDNA(+/-)	178.1931788	-272.6993298
6255	Monodnaviria	Genomoviridae	Gemykibivirus	Gemykibivirus galga1	Chicken genomovirus mg7_73	MN379612	ssDNA(+/-)	168.877109	-278.2473757
6256	Monodnaviria	Genomoviridae	Gemykibivirus	Gemykibivirus galga2	Chicken genomovirus mg8_401	MN379615	ssDNA(+/-)	175.0468363	-255.2096002
6257	Monodnaviria	Genomoviridae	Gemykibivirus	Gemykibivirus galga3	Chicken genomovirus mg4_1218	MN379608	ssDNA(+/-)	172.1593941	-253.8721076
6258	Monodnaviria	Genomoviridae	Gemykibivirus	Gemykibivirus giapa1	Giant panda associated gemycircularvirus	MF327571	ssDNA(+/-)	202.9580136	-242.7938891
6259	Monodnaviria	Genomoviridae	Gemykibivirus	Gemykibivirus hadtis1	Genomoviridae sp.	MK032708	ssDNA(+/-)	176.7389395	-279.0686008
6260	Monodnaviria	Genomoviridae	Gemykibivirus	Gemykibivirus haeme1	Finch associated genomovirus 3	MK249305	ssDNA(+/-)	162.8542204	-266.3867507
6261	Monodnaviria	Genomoviridae	Gemykibivirus	Gemykibivirus haeme2	Gopherus associated genomovirus 1	MF373638	ssDNA(+/-)	208.6458643	-225.9552221
6262	Monodnaviria	Genomoviridae	Gemykibivirus	Gemykibivirus haeme3	Finch associated genomovirus 2	MK249239	ssDNA(+/-)	123.82522	-322.0840088
6263	Monodnaviria	Genomoviridae	Gemykibivirus	Gemykibivirus haeme4	Finch associated genomovirus 4	MK249240	ssDNA(+/-)	171.1869911	-282.5161251
6264	Monodnaviria	Genomoviridae	Gemykibivirus	Gemykibivirus haeme5	Finch associated genomovirus 1	MK249294	ssDNA(+/-)	172.5057115	-280.3918904
6266	Monodnaviria	Genomoviridae	Gemykibivirus	Gemykibivirus humas1	human associated gemykibivirus 1	LK931485	ssDNA(+/-)	183.6816031	-126.7136061
6267	Monodnaviria	Genomoviridae	Gemykibivirus	Gemykibivirus humas2	human associated gemykibivirus 2	KP133075	ssDNA(+/-)	229.2514133	-243.5442418
6268	Monodnaviria	Genomoviridae	Gemykibivirus	Gemykibivirus humas3	human associated gemykibivirus 3	KP987887	ssDNA(+/-)	142.0611516	-60.52622428
6269	Monodnaviria	Genomoviridae	Gemykibivirus	Gemykibivirus humas4	human associated gemykibivirus 4	KT363839	ssDNA(+/-)	181.652917	-214.481349
6270	Monodnaviria	Genomoviridae	Gemykibivirus	Gemykibivirus humas5	human associated gemykibivirus 5	KU343137	ssDNA(+/-)	167.4043712	-293.8729846
6271	Monodnaviria	Genomoviridae	Gemykibivirus	Gemykibivirus hydro1	Capybara genomovirus 4	MK483076	ssDNA(+/-)	154.7320289	-305.4287949
6272	Monodnaviria	Genomoviridae	Gemykibivirus	Gemykibivirus hydro2	Capybara genomovirus 2	MK483073	ssDNA(+/-)	163.1265445	-286.0371914
6273	Monodnaviria	Genomoviridae	Gemykibivirus	Gemykibivirus hydro3	Capybara genomovirus 12	MK483084	ssDNA(+/-)	186.4799606	-236.4752919
6274	Monodnaviria	Genomoviridae	Gemykibivirus	Gemykibivirus minti1	Genomoviridae sp.	MK032742	ssDNA(+/-)	122.7768726	-339.1528601
6275	Monodnaviria	Genomoviridae	Gemykibivirus	Gemykibivirus monas1	mongoose associated gemykibivirus 1	KP263545	ssDNA(+/-)	149.4760553	-315.7404602
6276	Monodnaviria	Genomoviridae	Gemykibivirus	Gemykibivirus mouti1	Genomoviridae sp.	MK032703	ssDNA(+/-)	201.7426235	-259.6090635
6277	Monodnaviria	Genomoviridae	Gemykibivirus	Gemykibivirus mouti2	Genomoviridae sp.	MK032748	ssDNA(+/-)	153.1361109	-305.9728888
6278	Monodnaviria	Genomoviridae	Gemykibivirus	Gemykibivirus pitis1	Genomoviridae sp.	MK032749	ssDNA(+/-)	149.4244689	-284.3148111
6279	Monodnaviria	Genomoviridae	Gemykibivirus	Gemykibivirus pitis2	Genomoviridae sp.	MK032721	ssDNA(+/-)	201.82002	-227.6473396
6282	Monodnaviria	Genomoviridae	Gemykibivirus	Gemykibivirus ptero1	pteropus associated gemykibivirus 1	KT732813	ssDNA	166.3103534	-296.3885356
6283	Monodnaviria	Genomoviridae	Gemykibivirus	Gemykibivirus raski1	Genomoviridae sp.	MK032704	ssDNA(+/-)	181.5626771	-268.1924559
6284	Monodnaviria	Genomoviridae	Gemykibivirus	Gemykibivirus rhina1	rhinolophus associated gemykibivirus 1	KJ641737	ssDNA	233.6330639	-47.7851367
6285	Monodnaviria	Genomoviridae	Gemykibivirus	Gemykibivirus rhina2	rhinolophus associated gemykibivirus 2	KJ641726	ssDNA(+/-)	233.7240795	-20.70439857
6288	Monodnaviria	Genomoviridae	Gemykibivirus	Gemykibivirus turti1	Genomoviridae sp.	MK012443	ssDNA(+/-)	198.7500503	-61.93756857
6290	Monodnaviria	Genomoviridae	Gemykibivirus	Gemykibivirus womot1	Genomoviridae sp.	MK032756	ssDNA(+/-)	130.8885033	-311.2963012
6291	Monodnaviria	Genomoviridae	Gemykolovirus	Gemykolovirus abati1	Genomoviridae sp.	MK032717	ssDNA(+/-)	209.6672873	-222.7269276
6293	Monodnaviria	Genomoviridae	Gemykolovirus	Gemykolovirus derva1	Tick-associated genomovirus 2	MF173066	ssDNA(+/-)	165.2792382	-266.4937362
6294	Monodnaviria	Genomoviridae	Gemykolovirus	Gemykolovirus easlu1	Grasshopper associated circular virus 1	MH545499	ssDNA(+/-)	237.3404354	-139.1857227
6295	Monodnaviria	Genomoviridae	Gemykolovirus	Gemykolovirus echia1	Thrips-associated genomovirus 4	KY308270	ssDNA(+/-)	162.6100403	-282.4083027
6296	Monodnaviria	Genomoviridae	Gemykolovirus	Gemykolovirus gopha1	Tortoise genomovirus 9	MK570209	ssDNA(+/-)	175.8655813	-244.0478448
6297	Monodnaviria	Genomoviridae	Gemykolovirus	Gemykolovirus gopha2	Tortoise genomovirus 13	MK570213	ssDNA(+/-)	148.8834425	-281.8278519
6298	Monodnaviria	Genomoviridae	Gemykolovirus	Gemykolovirus hadtis1	Genomoviridae sp.	MK032747	ssDNA(+/-)	172.8223537	-245.3072938
6300	Monodnaviria	Genomoviridae	Gemykolovirus	Gemykolovirus lepam1	Alces alces faeces associated genomovirus MP68	MG641203	ssDNA(+/-)	173.4057343	-221.1104794
6303	Monodnaviria	Genomoviridae	Gemykolovirus	Gemykolovirus ptero1	pteropus associated gemykolovirus 1	KT732798	ssDNA	172.9492649	-266.2897858
6304	Monodnaviria	Genomoviridae	Gemykolovirus	Gemykolovirus ptero2	pteropus associated gemykolovirus 2	KT732800	ssDNA	171.0201997	-290.7249384
6305	Monodnaviria	Genomoviridae	Gemykolovirus	Gemykolovirus segpa1	Tubeweb spider associated circular virus 1	MH545501	ssDNA(+/-)	159.2077361	-285.4277899
6306	Monodnaviria	Genomoviridae	Gemykolovirus	Gemykolovirus troti1	Genomoviridae sp.	MK032739	ssDNA(+/-)	199.615341	-237.1360112
6307	Monodnaviria	Genomoviridae	Gemykrogvirus	Gemykrogvirus abati1	Genomoviridae sp.	MK032716	ssDNA(+/-)	158.8893525	-306.9674948
6308	Monodnaviria	Genomoviridae	Gemykrogvirus	Gemykrogvirus apime1	Apis mellifera genomovirus 2	MH973741	ssDNA(+/-)	175.5296706	-330.6159745
6309	Monodnaviria	Genomoviridae	Gemykrogvirus	Gemykrogvirus bovas1	bovine associated gemykrogvirus 1	LK931484	ssDNA(+/-)	187.4238587	-171.8999045
6310	Monodnaviria	Genomoviridae	Gemykrogvirus	Gemykrogvirus carib1	caribou associated gemykrogvirus 1	KJ938717	ssDNA(+/-)	174.2426285	-190.9916127
6311	Monodnaviria	Genomoviridae	Gemykrogvirus	Gemykrogvirus galga1	Chicken genomovirus mg4_1247	MN379609	ssDNA(+/-)	148.3195745	-324.7091756
6312	Monodnaviria	Genomoviridae	Gemykrogvirus	Gemykrogvirus galga2	Chicken stool-associated gemycircularvirus	KY056250	ssDNA(+/-)	164.465533	-182.597855
6313	Monodnaviria	Genomoviridae	Gemykrogvirus	Gemykrogvirus galga3	Chicken genomovirus mg4_1173	MN379605	ssDNA(+/-)	202.8907972	-277.1920521
6314	Monodnaviria	Genomoviridae	Gemykrogvirus	Gemykrogvirus galga4	Chicken genomovirus mg7_78	MN379614	ssDNA(+/-)	183.6132884	-319.30735
6315	Monodnaviria	Genomoviridae	Gemykrogvirus	Gemykrogvirus galga5	Chicken genomovirus mg4_1165	MN379604	ssDNA(+/-)	214.7411853	-257.5747495
6316	Monodnaviria	Genomoviridae	Gemykrogvirus	Gemykrogvirus giapa1	Giant panda associated gemycircularvirus	MF327559	ssDNA(+/-)	172.9007134	-302.1923609
6317	Monodnaviria	Genomoviridae	Gemykrogvirus	Gemykrogvirus hadtis1	Genomoviridae sp.	MK032724	ssDNA(+/-)	162.1490347	-322.3225519
6318	Monodnaviria	Genomoviridae	Gemykrogvirus	Gemykrogvirus humas1	Gemycircularvirus sp.	MT649486	ssDNA(+/-)	167.5927417	-302.5820844
6320	Monodnaviria	Genomoviridae	Gemykroznavirus	Gemykroznavirus anima1	Genomoviridae sp.	MK032727	ssDNA(+/-)	162.4890244	-298.3308514
6321	Monodnaviria	Genomoviridae	Gemykroznavirus	Gemykroznavirus haeme1	Finch associated genomovirus 8	MK249245	ssDNA(+/-)	148.6340192	-304.7478697
6322	Monodnaviria	Genomoviridae	Gemykroznavirus	Gemykroznavirus hydro1	Capybara genomovirus 10	MK483082	ssDNA(+/-)	176.349633	-288.5137698
6324	Monodnaviria	Genomoviridae	Gemykroznavirus	Gemykroznavirus rabas1	rabbit associated gemykroznavirus 1	KF371631	ssDNA(+/-)	220.5482911	-198.1216366
6327	Monodnaviria	Genomoviridae	Gemytondvirus	Gemytondvirus ostri1	ostrich associated gemytondvirus 1	KF371630	ssDNA(+/-)	150.2285184	-240.7151635
6329	Monodnaviria	Genomoviridae	Gemyvongvirus	Gemyvongvirus humas1	human associated gemyvongvirus 1	KP974693	ssDNA(+/-)	145.9207458	-319.7749735
6330	Monodnaviria	Genomoviridae	Gemyvongvirus	Gemyvongvirus minit1	Genomoviridae sp.	MK032710	ssDNA(+/-)	149.9626702	-321.0798912
6331	Monodnaviria	Genomoviridae	Gemyvongvirus	Gemyvongvirus minit2	Genomoviridae sp.	MK032740	ssDNA(+/-)	147.6624423	-341.380831
6426	Riboviria	Sedoreoviridae	Cardoreovirus	Eriocheir sinensis reovirus	Eriocheir sinensis reovirus	AY542965	dsRNA	-66.85811163	265.8747181
6428	Riboviria	Sedoreoviridae	Orbivirus	African horse sickness virus	African horse sickness virus	U94887|AF021235|M94681|D14402|U73658|M94682|D12533|M69090|U33000|D12479	dsRNA	-102.882406	301.3364176
6429	Riboviria	Sedoreoviridae	Orbivirus	Bluetongue virus	bluetongue virus	X12819|M11787|M22096|Y00421|Y00422|D12532|X06463|D00500|D00509|M28981	dsRNA	-101.9342275	295.0551602
6430	Riboviria	Sedoreoviridae	Orbivirus	Changuinola virus	Changuinola virus	KF624614|KF624615|KF624616|KF624617|KF624618|KF624619|KF624620|KF624621|KF624622|KF624623	dsRNA	-99.49345227	295.312785
6431	Riboviria	Sedoreoviridae	Orbivirus	Chenuda virus	Chenuda virus	KP268794|KP268795|KP268796|KP268797|KP268798|KP268799|KP268800|KP268801|KP268802|KP268803	dsRNA	-99.66244759	296.7518488
6432	Riboviria	Sedoreoviridae	Orbivirus	Chobar Gorge virus	Chobar Gorge virus	KP268784|KP268785|KP268786|KP268787|KP268788|KP268789|KP268790|KP268791|KP268792|KP268793	dsRNA	-101.775606	307.9394282
6433	Riboviria	Sedoreoviridae	Orbivirus	Corriparta virus	Corriparta virus	KC853042|KC853043|KC853044|KC853045|KC853046|KC853047|KC853048|KC853049|KC853050|KC853051	dsRNA	-97.80875515	296.5069333
6434	Riboviria	Sedoreoviridae	Orbivirus	Epizootic hemorrhagic disease virus	epizootic hemorrhagic disease virus	AM744977|AM744978|AM744979|AM744980|AM744981|AM744982|AM744983|AM744984|AM744985|AM744986	dsRNA	-98.88934236	299.1428423
6435	Riboviria	Sedoreoviridae	Orbivirus	Equine encephalosis virus	equine encephalosis virus	FJ183384|FJ183385|FJ183386|FJ183387|FJ183388|FJ183389|FJ183391|FJ183390|FJ183392|FJ183393	dsRNA	-97.55482348	296.5903522
6436	Riboviria	Sedoreoviridae	Orbivirus	Eubenangee virus	Eubenangee virus	JQ070376|JQ070377|JQ070378|JQ070379|JQ070380|JQ070381|JQ070382|JQ070383|JQ070384|JQ070385	dsRNA	-109.5769428	298.1916996
6437	Riboviria	Sedoreoviridae	Orbivirus	Great Island virus	Great Island virus	HM543465|HM543466|HM543467|HM543468|HM543469|HM543470|HM543471|HM543472|HM543473|HM543474	dsRNA	-101.2014107	303.3746166
6439	Riboviria	Sedoreoviridae	Orbivirus	Lebombo virus	Lebombo virus	JQ610665|JQ610666|JQ610667|JQ610668|JQ610669|JQ610670|JQ610671|JQ610672|JQ610673|JQ610674	dsRNA	-94.67719916	286.2525076
6440	Riboviria	Sedoreoviridae	Orbivirus	Orungo virus	Orungo virus	JQ610675|JQ610676|JQ610677|JQ610678|JQ610679|JQ610680|JQ610681|JQ610682|JQ610683|JQ610684	dsRNA	-97.84945214	300.4270862
6441	Riboviria	Sedoreoviridae	Orbivirus	Palyam virus	Palyam virus	AB018086|AB014725|AB014728|AB018087|AB018089|AB014726|AB014727|AB018090|AB018088|AB018091	dsRNA	-94.91582163	295.1443477
6442	Riboviria	Sedoreoviridae	Orbivirus	Peruvian horse sickness virus	Peruvian horse sickness virus	DQ248057|DQ248058|DQ248059|DQ248060|DQ248064|DQ248061|DQ248065|DQ248063|DQ248062|DQ248066	dsRNA	-68.39581702	279.9040596
6443	Riboviria	Sedoreoviridae	Orbivirus	St Croix River virus	St Croix River virus	AF133431|AF133432|AF145400|AF145401|AF145402|AF145403|AF145404|AF145405|AF145406|AF145407	dsRNA	-90.33314837	301.8962916
6444	Riboviria	Sedoreoviridae	Orbivirus	Umatilla virus	Umatilla virus	HQ842619|HQ842620|HQ842621|HQ842622|HQ842623|HQ842624|HQ842625|HQ842626|HQ842627|HQ842628	dsRNA	-104.4641188	298.4023745
6445	Riboviria	Sedoreoviridae	Orbivirus	Wad Medani virus	Wad Medani virus	KP268804|KP268805|KP268806|KP268807|KP268808|KP268809|KP268810|KP268811|KP268812|KP268813	dsRNA	-88.22369368	301.6638642
6446	Riboviria	Sedoreoviridae	Orbivirus	Wallal virus	Wallal virus	KF234259|KF234260|KF234261|KF234262|KF234263|KF234264|KF234265|KF234266|KF234267|KF234268	dsRNA	-102.1192832	295.1030424
6447	Riboviria	Sedoreoviridae	Orbivirus	Warrego virus	Warrego virus	KJ495755|KJ495756|KJ495757|KJ495758|KJ495759|KJ495760|KJ495762|KJ495761|KJ495763|KJ495764	dsRNA	-100.8919556	295.2038381
6448	Riboviria	Sedoreoviridae	Orbivirus	Wongorr virus	Wongorr virus	U56992	dsRNA	223.104433	72.78821815
6449	Riboviria	Sedoreoviridae	Orbivirus	Yunnan orbivirus	Yunnan orbivirus	AY701509|AY701510|AY701511|AY701512|AY701513|AY701514|AY701515|AY701516|AY701517|AY701518	dsRNA	-69.56241084	281.1369833
6453	Riboviria	Sedoreoviridae	Rotavirus	Rotavirus A	rotavirus A	DQ838640|DQ838635|DQ838645|DQ841262|DQ838599|DQ838650|DQ838610|DQ838615|DQ838620|DQ838625|DQ838630	dsRNA	-116.9683501	301.3154466
6454	Riboviria	Sedoreoviridae	Rotavirus	Rotavirus B	rotavirus B	EU490415|AY238390|EU490418|AY238388|AY238391|AY238389|AY238392|AY238393|AY238385|AY238384|AY238394	dsRNA	-123.6181364	280.059724
6455	Riboviria	Sedoreoviridae	Rotavirus	Rotavirus C	rotavirus C	AJ304859|AJ303139|X79442|X96697|X59843|AJ132203|AJ132204|X77257|AJ132205|M81488|X83967	dsRNA	-112.9994891	310.6764951
6456	Riboviria	Sedoreoviridae	Rotavirus	Rotavirus D	rotavirus D	GU733443|GU733444|GU733445|GU733446|GU733447|GU733448|GU733449|GU733450|GU733451|GU733452|GU733453	dsRNA	-118.249879	292.2755872
6457	Riboviria	Sedoreoviridae	Rotavirus	Rotavirus F	rotavirus F	JN596591|JQ919995|JQ919997|JQ919996|JQ919999|HQ403603|JQ920001|JQ920000|JQ919998|JQ920003|JQ920002	dsRNA	-116.9815545	292.9524432
6458	Riboviria	Sedoreoviridae	Rotavirus	Rotavirus G	rotavirus G	JN596592|JQ920004|JQ920006|JQ920005|JQ920008|HQ403604|JQ920010|JQ920009|JQ920007|JQ920011|JQ920012	dsRNA	-123.2836049	277.674689
6459	Riboviria	Sedoreoviridae	Rotavirus	Rotavirus H	rotavirus H	DQ113897|DQ113898|DQ113899|DQ113900|DQ113901|DQ113902|DQ113903|DQ113904|DQ113905|DQ113906|DQ113907	dsRNA	-135.8171279	273.036695
6460	Riboviria	Sedoreoviridae	Rotavirus	Rotavirus I	rotavirus I	KM369892|KM369893|KM369894|KM369895|KM369887|KM369896|KM369889|KM369888|KM369897|KM369890|KM369891	dsRNA	-122.3461699	283.1696339
6461	Riboviria	Sedoreoviridae	Rotavirus	Rotavirus J	rotavirus J	KX756624|KX756625|KX756627|KX756626|KX756619|KX756628|KX756621|KX756620|KX756629|KX756622|KX756623	dsRNA	-119.0836401	288.1846217
6462	Riboviria	Sedoreoviridae	Seadornavirus	Banna virus	Banna virus	AF133430|AF134514|AF134515|AF134516|AF134517|AF134518|AF052018|AF052017|AF052016|AF052015|AF052014|AF019908	dsRNA	-97.18159384	290.2224995
6463	Riboviria	Sedoreoviridae	Seadornavirus	Banna virus	Banna virus	AF168005|AF134526|AY549307|AY549308|AY549309|AF168006|AF052035|AF052034|AF052033|AF052032|AF052031|AF052030	dsRNA	-108.9442798	294.5184002
6464	Riboviria	Sedoreoviridae	Seadornavirus	Banna virus	Banna virus	AF134522|AF134523|AF052013|AF052012|AF052011|AF052010|AF052009;Seg12	dsRNA	-104.5324703	284.2043416
6465	Riboviria	Sedoreoviridae	Seadornavirus	Banna virus	Banna virus	AF134519|AF134520|AF134521|AF052029|AF052028|AF052027|AF052026|AF052025|AF052024	dsRNA	-102.9976692	283.5919112
6466	Riboviria	Sedoreoviridae	Seadornavirus	Kadipiro virus	Kadipiro virus	AF133429|AF134509|AF134510|AF134511|AF134512|AF134513|AF052023|AF052022|AF052021|AF052020|AF052019|AF019909	dsRNA	-107.8514133	266.5404008
6467	Riboviria	Sedoreoviridae	Seadornavirus	Liao ning virus	Liao ning virus	AY701339|AY701340|AY701341|AY701342|AY701343|AY701344|AY701345|AY701346|AY701347|AY701348|AY701349|AY701350	dsRNA	-112.3719789	276.201064
6468	Riboviria	Sedoreoviridae	Seadornavirus	Liao ning virus	Liao ning virus	AY317099|AY317100|AY317101|AY317102|AY317103|AY317104|AY317105|AY317106|AY317107|AY317108|AY317109|AY317110	dsRNA	-123.1970782	258.5408121
6469	Riboviria	Spinareoviridae	Aquareovirus	Aquareovirus A	chum salmon reovirus; aquareovirus A	AF418294|AF418295|AF418296|AF418297|AF418298|AF418299|AF418300|AF418301|AF418302|AF418303|AF418304	dsRNA	-92.58328757	325.0192396
6470	Riboviria	Spinareoviridae	Aquareovirus	Aquareovirus A	striped bass reovirus; aquareovirus A	AF450318|AF450319|AF450320|AF450321|AF450322	dsRNA	-95.57408593	277.9468268
6471	Riboviria	Spinareoviridae	Aquareovirus	Aquareovirus B	Green River chinook virus; aquareovirus B	KC588376|KC588377|KC588378|KC588379|KC588380|KC588381|KC588382|KC588383|KC588384|KC588385	dsRNA	224.2152347	122.6262751
6472	Riboviria	Spinareoviridae	Aquareovirus	Aquareovirus C	golden shiner reovirus; aquareovirus C	AF403398|AF403399|AF403400|AF403401|AF403402|AF403403|AF403404|AF403405|AF403406|AF403407|AF403408	dsRNA	-82.2863017	319.1384286
6473	Riboviria	Spinareoviridae	Aquareovirus	Aquareovirus C	grass carp reovirus; aquareovirus C	KC201166|KC201167|KC201168|KC201169|KC201170|KC201171|KC201172|KC201173|KC201174|KC201175|KC201176	dsRNA	-79.01844004	318.144576
6475	Riboviria	Spinareoviridae	Aquareovirus	Aquareovirus E	Scophthalmus maximus reovirus; aquareovirus E	HM989930|HM989931|HM989932|HM989933|HM989934|HM989935|HM989936|HM989937|HM989938|HM989939|HM989940	dsRNA	-91.13848997	324.0990617
6477	Riboviria	Spinareoviridae	Aquareovirus	Aquareovirus G	American grass carp reovirus; aquareovirus G	EF589098|EF589099|EF589100|EF589101|EF589102|EF589103|EF589104|EF589105|EF589106|EF589107|EF589108	dsRNA	-44.17785817	300.9211224
6478	Riboviria	Spinareoviridae	Coltivirus	Colorado tick fever coltivirus	Colorado tick fever virus	AF133428|AF139758|AF139759|AF139760|AF139761|AF139762|AF139763|AF139764|AF000720|AF139765|U72694|U53227	dsRNA	-116.7662955	272.3606329
6479	Riboviria	Spinareoviridae	Coltivirus	Eyach coltivirus	Eyach virus	AF282467|AF282468|AF282469|AF282470|AF282471|AF282472|AF282473|AF282474|AF282475|AF282476|AF282477|AF282478	dsRNA	-129.8838406	266.0139244
6480	Riboviria	Spinareoviridae	Coltivirus	Kundal coltivirus	Kundal virus	MH327935|MH327936|MH327937|MH327938|MH327939|MH327940|MH327941|MH327942|MH327943|MH327944|MH327945|MH327946	dsRNA	-100.847147	282.3901544
6481	Riboviria	Spinareoviridae	Coltivirus	Tai Forest coltivirus	Taï Forest reovirus	KX989543|KX989544|KX989545|MF511051|MF511052|MF511053|MF511054|KX989546|MF511055|MF511056	dsRNA	-103.1699825	296.7704446
6482	Riboviria	Spinareoviridae	Coltivirus	Tarumizu coltivirus	Tarumizu tick virus	LC275156|LC275157|LC275158|LC275159|LC275160|LC275161|LC275162|LC275163|LC275164|LC275165|LC275166|LC275167	dsRNA	-110.8458245	263.3940185
6483	Riboviria	Spinareoviridae	Cypovirus	Cypovirus 1	Lymantria dispar cypovirus 1; cypovirus 1	AF389462|AF389463|AF389464|AF389465|AF389466|AF389467|AF389468|AF389469|AF389470|AF389471	dsRNA	-117.4926877	329.3179992
6484	Riboviria	Spinareoviridae	Cypovirus	Cypovirus 1	Bombyx mori cypovirus 1; cypovirus 1	KR704197|KR704195|KR704198|KR704199|KR704200|KR704201|KR815454|KR704202|KR704203|KR704196	dsRNA	-115.1673534	329.6474169
6485	Riboviria	Spinareoviridae	Cypovirus	Cypovirus 1	Dendrolimus punctatus cypovirus 1; cypovirus 1	AY163247|AY147187|AY167578|AF542082|AY163248|AY177408|AY180906|AY211092|AY211093|AY204878	dsRNA	-116.3733078	329.4346234
6490	Riboviria	Spinareoviridae	Cypovirus	Cypovirus 14	Lymantria dispar cypovirus 14; cypovirus 14	AF389452|AF389453|AF389454|AF389455|AF389456|AF389457|AF389458|AF389459|AF389460|AF389461	dsRNA	-114.1395149	328.1568028
6491	Riboviria	Spinareoviridae	Cypovirus	Cypovirus 15	Trichoplusia ni cypovirus 15; cypovirus 15	AF291683|AF291684|AF291685|AF291686|AF291687|AF291688|AF291689|AF291690|AF291691|AF291692|AF291693	dsRNA	223.1922106	72.57568108
6492	Riboviria	Spinareoviridae	Cypovirus	Cypovirus 16	Choristoneura fumiferana cypovirus 16; cypovirus 16	EU486988|EU486989|EU486990|EU201039|EU201040|EU201041|EU201042|EU201043	dsRNA	-109.1656006	317.602796
6493	Riboviria	Spinareoviridae	Cypovirus	Cypovirus 2	Inachis io cypovirus 2; cypovirus 2	KC588366|KC588367|KC588368|KC588369|KC588370|KC588371|KC588372|KC588373|KC588374|KC588375	dsRNA	-117.2651121	324.7153384
6497	Riboviria	Spinareoviridae	Cypovirus	Cypovirus 4	Antheraea mylitta cypovirus 4; cypovirus 4	EF062995|DQ512389|DQ975382|AY212272	dsRNA	224.1727864	73.01096764
6498	Riboviria	Spinareoviridae	Cypovirus	Cypovirus 5	Heliothis armigera cypovirus 5; cypovirus 5	EF634325|EF634324|EF634323|EF634322|EF634321|EF634320|DQ077913|DQ178180|DQ178179|DQ077912	dsRNA	-116.6579384	333.662266
6499	Riboviria	Spinareoviridae	Cypovirus	Cypovirus 5	Orgyia pseudotsugata cypovirus 5; cypovirus 5	KC588356|KC588357|KC588358|KC588359|KC588360|KC588361|KC588362|KC588363|KC588364|KC588365	dsRNA	-116.614234	331.6626959
6504	Riboviria	Spinareoviridae	Dinovernavirus	Aedes pseudoscutellaris reovirus	Aedes pseudoscutellaris reovirus	DQ087276|DQ087277|DQ087278|DQ087279|DQ087280|DQ087281|DQ087282|DQ087283|DQ087284	dsRNA	-108.6736	327.6714115
6509	Riboviria	Spinareoviridae	Fijivirus	Nilaparvata lugens reovirus	Nilaparvata lugens reovirus	D49693|D49694|D49695|D49696|D49697|D49698|D49699|D26127|D49700|D14691	dsRNA	-106.538543	326.3918905
6514	Riboviria	Spinareoviridae	Idnoreovirus	Idnoreovirus 1	Diadromus pulchellus idnoreovirus 1; idnoreovirus 1	X82045|X82046|X82047|X82048|X82049|X80480|X80481	dsRNA	223.2888759	73.17382203
6523	Riboviria	Spinareoviridae	Orthoreovirus	Avian orthoreovirus	avian orthoreovirus chicken isolate	FR694191|FR694192|FR694193|FR694194|FR694195|FR694196|FR694197|FR694198|FR694199|FR694200	dsRNA	-65.72569191	313.6119446
6524	Riboviria	Spinareoviridae	Orthoreovirus	Avian orthoreovirus	avian orthoreovirus turkey isolate	S3: AY444910	dsRNA	223.1507501	72.61392184
6525	Riboviria	Spinareoviridae	Orthoreovirus	Avian orthoreovirus	Muscovy duck reovirus goose isolate classical	KF809662|KF809663|KF809664|KF809665|KF809666|KF809667|KF809668|KF809669|KF809670|KF809671	dsRNA	-69.86323657	315.227078
6526	Riboviria	Spinareoviridae	Orthoreovirus	Avian orthoreovirus	Muscovy duck reovirus novel	JX478260|JX478261|JX478262|JX478263|JX478264|JX478265|JX478266|JX478267|JX478268|JX478269	dsRNA	-51.28261053	305.2830387
6527	Riboviria	Spinareoviridae	Orthoreovirus	Avian orthoreovirus	Muscovy duck reovirus goose isolate novel	JX145328|JX145329|JX145330|JX145331|JX145332|JX145333|JX145334|JX145335|JX145336|JX145337	dsRNA	-59.6040602	309.4169337
6528	Riboviria	Spinareoviridae	Orthoreovirus	Baboon orthoreovirus	baboon orthoreovirus	HQ847903|HQ847904|HQ847905|HQ847906|HQ847907|HQ847908|AF059719|AF059723|AF059727|AF406787	dsRNA	-71.79542926	315.9957366
6529	Riboviria	Spinareoviridae	Orthoreovirus	Broome orthoreovirus	Broome reovirus	GQ258977|GQ258978|GQ258979|GQ258980|GQ258981|GQ258982|GQ258983|GQ258984|GQ258985|GQ258986	dsRNA	-51.15685004	305.8751602
6530	Riboviria	Spinareoviridae	Orthoreovirus	Mahlapitsi orthoreovirus	Mahlapitsi virus	KU198602|KU198603|KU198604|KU198605|KU198606|KU198607|KU198608|KU198609|KU198610|KU198611	dsRNA	-71.90365165	315.1722655
6531	Riboviria	Spinareoviridae	Orthoreovirus	Mammalian orthoreovirus	mammalian orthoreovirus 3	HM159613|HM159614|HM159615|HM159616|HM159617|HM159618|HM159619|HM159620|HM159621|HM159622	dsRNA	-58.1434083	307.8648738
6532	Riboviria	Spinareoviridae	Orthoreovirus	Mammalian orthoreovirus	mammalian orthoreovirus 1	KX263307|KX263308|KX263309|KX263310|KX263311|KX263312|KX263313|KX263314|KX263315|KX263316	dsRNA	-21.77990068	289.6258626
6533	Riboviria	Spinareoviridae	Orthoreovirus	Mammalian orthoreovirus	mammalian orthoreovirus 2	JX204738|JX204739|JX204740|JX204741|JX204742|JX204743|JX204737|JX204744|JX204745|JX204746	dsRNA	-17.77065082	288.6557464
6534	Riboviria	Spinareoviridae	Orthoreovirus	Mammalian orthoreovirus	mammalian orthoreovirus 4	AF368033|AF368034|AF368035|AF368036|AF368037	dsRNA	-23.56948379	241.2865014
6535	Riboviria	Spinareoviridae	Orthoreovirus	Nelson Bay orthoreovirus	Nelson Bay orthoreovirus	JF342666|JF342667|JF342668|JF342669|JF342670|JF342671|AY357730|AY357731|AY357732|AY357733	dsRNA	-66.24809484	314.6366175
6536	Riboviria	Spinareoviridae	Orthoreovirus	Nelson Bay orthoreovirus	Nelson Bay orthoreovirus	JF811580|JF811581|JF811582|JF811583	dsRNA	228.1200249	72.07829561
6537	Riboviria	Spinareoviridae	Orthoreovirus	Nelson Bay orthoreovirus	Nelson Bay orthoreovirus	AF218360|AF059718|AF059726|AF059722	dsRNA	227.8292505	72.1996968
6538	Riboviria	Spinareoviridae	Orthoreovirus	Neoavian orthoreovirus	Pycnonotidae orthoreovirus	AB914760|AB914761|AB914762|AB914763|AB914764|AB914765|AB914766|AB914767|AB914768|AB914769	dsRNA	-76.08467921	321.6696593
6539	Riboviria	Spinareoviridae	Orthoreovirus	Neoavian orthoreovirus	psittacine orthoreovirus	EU252582|EU189200|EU189201|EU189202	dsRNA	227.6671019	72.11652125
6540	Riboviria	Spinareoviridae	Orthoreovirus	Neoavian orthoreovirus	tvarminne orthoreovirus	KF692089|KF692090|KF692091|KF692092|KF692093|KF692094|KF692095|KF692096|KF692097|KF692098	dsRNA	-75.60924579	316.1064581
6541	Riboviria	Spinareoviridae	Orthoreovirus	Piscine orthoreovirus	piscine orthoreovirus	KC795565|KC795566|KC795567|KC795568|KC795569|KC795570|KC795571|KC795572|KC795573|KC795574	dsRNA	-70.83032475	309.9319201
6542	Riboviria	Spinareoviridae	Orthoreovirus	Reptilian orthoreovirus	reptilian orthoreovirus bush viper	KC852153|KC852155|KC852154|KC852158|KC852156|KC852157|KC852161|KC852159|KC852160|KC852162	dsRNA	-80.72163574	323.5381382
6543	Riboviria	Spinareoviridae	Orthoreovirus	Testudine orthoreovirus	chelonian orthoreovirus	KT696547|KT696548|KT696549|KT696550|KT696551|KT696552|KT696553|KT696554|KT696555|KT696556	dsRNA	-67.93619957	319.7225844
6556	Riboviria	Alphatetraviridae	Betatetravirus	Nudaurelia capensis beta virus	Nudaurelia capensis beta virus	AF102884	ssRNA(+)	232.4842669	76.52382296
6560	Riboviria	Alphatetraviridae	Omegatetravirus	Dendrolimus punctatus virus	Dendrolimus punctatus virus	AY594352|AY594353	ssRNA(+)	-73.89338787	251.8958669
6561	Riboviria	Alphatetraviridae	Omegatetravirus	Helicoverpa armigera stunt virus	Helicoverpa armigera stunt virus	U18246|L37299	ssRNA(+)	76.0068277	125.4060795
6562	Riboviria	Alphatetraviridae	Omegatetravirus	Nudaurelia capensis omega virus	Nudaurelia capensis omega virus	S43937	ssRNA(+)	218.0259041	61.05125344
6567	Riboviria	Hepeviridae	Avihepevirus	Avihepevirus egretti	little egret hepatitis E virus	KX589065	ssRNA(+)	-288.0402604	37.08912149
6568	Riboviria	Hepeviridae	Avihepevirus	Avihepevirus magniiecur	avian hepatitis E virus	AY535004	ssRNA(+)	-289.1695911	74.85798639
6569	Riboviria	Hepeviridae	Avihepevirus	Avihepevirus magniiecur	avian hepatitis E virus	EF206691	ssRNA(+)	-298.2704293	46.45894696
6570	Riboviria	Hepeviridae	Avihepevirus	Avihepevirus magniiecur	avian hepatitis E virus	GU954430	ssRNA(+)	-280.3861539	65.27520386
6571	Riboviria	Hepeviridae	Avihepevirus	Avihepevirus magniiecur	avian hepatitis E virus	JN597006	ssRNA(+)	-291.8937213	45.73356983
6572	Riboviria	Hepeviridae	Chirohepevirus	Chirohepevirus desmodi	Desmodus bat hepatitis E virus	MW249011	ssRNA(+)	-291.997184	75.44565888
6573	Riboviria	Hepeviridae	Chirohepevirus	Chirohepevirus eptesici	bat hepatitis E virus	JQ001749	ssRNA(+)	-257.7271963	95.90090552
6574	Riboviria	Hepeviridae	Chirohepevirus	Chirohepevirus rhinolophi	horseshoe bat hepatitis E virus	KJ562187	ssRNA(+)	-288.384817	60.18404328
6575	Riboviria	Hepeviridae	Paslahepevirus	Paslahepevirus alci	moose hepatitis E virus	KF951328	ssRNA(+)	-303.5221507	56.45733642
6576	Riboviria	Hepeviridae	Paslahepevirus	Paslahepevirus balayani	human hepatitis E virus genotype 1a	M73218	ssRNA(+)	-262.1875124	71.70708691
6577	Riboviria	Hepeviridae	Paslahepevirus	Paslahepevirus balayani	human hepatitis E virus genotype 1a	L08816	ssRNA(+)	-311.7055075	65.08178835
6578	Riboviria	Hepeviridae	Paslahepevirus	Paslahepevirus balayani	human hepatitis E virus genotype 2a	KX578717	ssRNA(+)	-301.3026226	50.3828135
6579	Riboviria	Hepeviridae	Paslahepevirus	Paslahepevirus balayani	swine hepatitis E virus genotype 3a	AF082843	ssRNA(+)	-303.9157673	63.03586239
6580	Riboviria	Hepeviridae	Paslahepevirus	Paslahepevirus balayani	swine hepatitis E virus genotype 4a	EF077630	ssRNA(+)	-281.8734475	45.81432183
6581	Riboviria	Hepeviridae	Paslahepevirus	Paslahepevirus balayani	wild boar hepatitis E virus genotype 5a	AB573435	ssRNA(+)	-287.5881053	59.96097342
6582	Riboviria	Hepeviridae	Paslahepevirus	Paslahepevirus balayani	wild boar hepatitis E virus genotype 6a	AB602441	ssRNA(+)	-288.2891233	38.68417373
6583	Riboviria	Hepeviridae	Paslahepevirus	Paslahepevirus balayani	camel hepatitis E virus genotype 7a	KJ496143	ssRNA(+)	-296.6132206	64.75394211
6584	Riboviria	Hepeviridae	Paslahepevirus	Paslahepevirus balayani	camel hepatitis E virus genotype 8a	KX387865	ssRNA(+)	-274.4986164	55.39829039
6585	Riboviria	Hepeviridae	Rocahepevirus	Rocahepevirus eothenomi	vole hepatitis E virus	MG020024	ssRNA(+)	-303.8907567	52.05945313
6586	Riboviria	Hepeviridae	Rocahepevirus	Rocahepevirus ratti	rat hepatitis E virus	GU345042	ssRNA(+)	-307.4512854	50.15770493
6587	Riboviria	Hepeviridae	Rocahepevirus	Rocahepevirus ratti	rat hepatitis E virus	KM516906	ssRNA(+)	-305.8973646	62.28429635
6588	Riboviria	Hepeviridae	Rocahepevirus	Rocahepevirus ratti	ferret hepatitis E virus	LC057247	ssRNA(+)	-296.7241208	61.51760167
6589	Riboviria	Hepeviridae	Rocahepevirus	Rocahepevirus ratti	ferret hepatitis E virus	JN998606	ssRNA(+)	-309.4738624	53.34836178
6590	Riboviria	Hepeviridae	Piscihepevirus	Piscihepevirus heenan	cutthroat trout virus	HQ731075	ssRNA(+)	-289.2122476	78.74350517
6591	Riboviria	Matonaviridae	Rubivirus	Rubivirus rubellae	rubella virus	JN635296	ssRNA(+)	-95.30605524	323.3494121
6592	Riboviria	Matonaviridae	Rubivirus	Rubivirus rubellae	rubella virus	M15240	ssRNA(+)	-60.58956304	296.1099331
6593	Riboviria	Matonaviridae	Rubivirus	Rubivirus ruteetense	ruhugu virus	MN547623	ssRNA(+)	-97.5000843	332.6575395
6594	Riboviria	Matonaviridae	Rubivirus	Rubivirus strelense	rustrela virus	MN552442	ssRNA(+)	-93.84039301	315.8129199
6737	Riboviria	Togaviridae	Alphavirus	Aura virus	Aura virus	AF126284	ssRNA(+)	-129.3797585	331.8169711
6738	Riboviria	Togaviridae	Alphavirus	Barmah Forest virus	Barmah Forest virus	U73745	ssRNA(+)	200.6548273	150.165027
6739	Riboviria	Togaviridae	Alphavirus	Bebaru virus	bebaru virus	HM147985	ssRNA(+)	169.6173024	150.9043062
6740	Riboviria	Togaviridae	Alphavirus	Caaingua virus	Caainguá virus	MK353339	ssRNA(+)	-151.6731371	363.2607805
6741	Riboviria	Togaviridae	Alphavirus	Cabassou virus	Cabassou virus; Venezuelan equine encephalitis virus V	AF075259	ssRNA(+)	-168.7426177	357.1197235
6742	Riboviria	Togaviridae	Alphavirus	Chikungunya virus	chikungunya virus	AF369024	ssRNA(+)	-55.57432059	277.267536
6743	Riboviria	Togaviridae	Alphavirus	Chikungunya virus	chikungunya virus	KP003813	ssRNA(+)	-52.81896319	274.2417494
6744	Riboviria	Togaviridae	Alphavirus	Eastern equine encephalitis virus	eastern equine encephalitis virus North American	X63135	ssRNA(+)	-143.5635335	326.0782457
6745	Riboviria	Togaviridae	Alphavirus	Eilat virus	Eilat virus	JX678730	ssRNA(+)	-69.43844151	320.8426647
6746	Riboviria	Togaviridae	Alphavirus	Everglades virus	Everglades virus; Venezuelan equine encephalitis virus II	AF075251	ssRNA(+)	-169.2894978	349.792837
6747	Riboviria	Togaviridae	Alphavirus	Fort Morgan virus	Fort Morgan virus	GQ281603	ssRNA(+)	-199.976309	344.0706727
6748	Riboviria	Togaviridae	Alphavirus	Fort Morgan virus	Buggy Creek virus	HM147986	ssRNA(+)	207.3260858	151.2919582
6749	Riboviria	Togaviridae	Alphavirus	Getah virus	getah virus	AY702913	ssRNA(+)	-95.07219741	309.4508286
6750	Riboviria	Togaviridae	Alphavirus	Getah virus	getah virus; Sagiyama virus	AB032553	ssRNA(+)	-111.7554106	351.2108493
6751	Riboviria	Togaviridae	Alphavirus	Getah virus	getah virus; alphavirus M1	EF011023	ssRNA(+)	-95.29490057	303.4373551
6752	Riboviria	Togaviridae	Alphavirus	Highlands J virus	Highlands J virus	FJ827631	ssRNA(+)	-181.9637836	346.7753014
6753	Riboviria	Togaviridae	Alphavirus	Madariaga virus	Madariaga virus; eastern equine encephalitis virus South American	DQ241303	ssRNA(+)	-168.2846436	350.1317254
6754	Riboviria	Togaviridae	Alphavirus	Madariaga virus	Madariaga virus; eastern equine encephalitis virus South American	KJ469640	ssRNA(+)	-162.5017736	347.7239992
6755	Riboviria	Togaviridae	Alphavirus	Madariaga virus	Madariaga virus; eastern equine encephalitis virus South American	EF151503	ssRNA(+)	-170.8499571	351.4996062
6756	Riboviria	Togaviridae	Alphavirus	Mayaro virus	Mayaro virus	AF237947	ssRNA(+)	-163.569908	331.371436
6757	Riboviria	Togaviridae	Alphavirus	Middelburg virus	Middelburg virus	KM115530	ssRNA(+)	-150.4122548	325.286891
6758	Riboviria	Togaviridae	Alphavirus	Middelburg virus	Middelburg virus	EF536323	ssRNA(+)	-136.2117369	333.7998423
6759	Riboviria	Togaviridae	Alphavirus	Mosso das Pedras virus	Mosso das Pedras virus; Venezuelan equine encephalitis virus IF	AF075257	ssRNA(+)	-174.3028852	353.5077437
6760	Riboviria	Togaviridae	Alphavirus	Mucambo virus	Mucambo virus; Venezuelan equine encephalitis virus IIIA	AF075253	ssRNA(+)	-174.7130181	352.8926068
6761	Riboviria	Togaviridae	Alphavirus	Ndumu virus	Ndumu virus	HM147989	ssRNA(+)	182.3660847	146.2727229
6762	Riboviria	Togaviridae	Alphavirus	Onyong-nyong virus	o'nyong-nyong virus	AF079456	ssRNA(+)	-181.4186158	338.5859318
6763	Riboviria	Togaviridae	Alphavirus	Onyong-nyong virus	o'nyong-nyong virus	M20303	ssRNA(+)	-194.0957145	342.0509139
6764	Riboviria	Togaviridae	Alphavirus	Onyong-nyong virus	o'nyong-nyong virus; Igbo Ora virus	AF079457	ssRNA(+)	-186.8803447	336.9379313
6765	Riboviria	Togaviridae	Alphavirus	Pixuna virus	Pixuna virus; Venezuelan equine encephalitis virus IV	AF075256	ssRNA(+)	-165.3431162	345.9079312
6766	Riboviria	Togaviridae	Alphavirus	Rio Negro virus	Rio Negro virus; Venezuelan equine encephalitis virus VI	AF075258	ssRNA(+)	-174.8593161	352.1359063
6767	Riboviria	Togaviridae	Alphavirus	Ross River virus	Ross River virus	GQ433354	ssRNA(+)	-201.9432518	331.4713769
6768	Riboviria	Togaviridae	Alphavirus	Ross River virus	Ross River virus	M20162	ssRNA(+)	-161.915691	332.7198487
6769	Riboviria	Togaviridae	Alphavirus	Salmon pancreas disease virus	salmon pancreas disease virus; sleeping disease virus	AJ316246	ssRNA(+)	-197.814859	352.5521426
6770	Riboviria	Togaviridae	Alphavirus	Semliki Forest virus	Semliki Forest virus	X04129	ssRNA(+)	-135.760998	358.0332662
6771	Riboviria	Togaviridae	Alphavirus	Semliki Forest virus	Semliki Forest virus	JF972635	ssRNA(+)	218.9109247	167.206632
6772	Riboviria	Togaviridae	Alphavirus	Sindbis virus	Sindbis virus	J02363	ssRNA(+)	-193.1260145	343.5698085
6773	Riboviria	Togaviridae	Alphavirus	Sindbis virus	Sindbis virus; Ockelbo virus	M69205	ssRNA(+)	-198.3612113	347.1718296
6774	Riboviria	Togaviridae	Alphavirus	Sindbis virus	Sindbis virus; Babanki virus	HM147984	ssRNA(+)	196.1439221	161.9342788
6775	Riboviria	Togaviridae	Alphavirus	Sindbis virus	Sindbis virus	AF103728	ssRNA(+)	-196.9581091	341.3694292
6776	Riboviria	Togaviridae	Alphavirus	Sindbis virus	Sindbis virus	AF429428	ssRNA(+)	-182.7864925	337.9967041
6777	Riboviria	Togaviridae	Alphavirus	Southern elephant seal virus	southern elephant seal virus	HM147990	ssRNA(+)	206.5616208	148.6985593
6778	Riboviria	Togaviridae	Alphavirus	Tonate virus	Tonate virus; Venezuelan equine encephalitis virus IIIB	AF075254	ssRNA(+)	-166.4174888	354.254633
6779	Riboviria	Togaviridae	Alphavirus	Trocara virus	Trocara virus	HM147991	ssRNA(+)	178.0590521	145.3889698
6780	Riboviria	Togaviridae	Alphavirus	Trocara virus	Trocara virus	AF252265	ssRNA(+)	222.8828535	103.1173571
6781	Riboviria	Togaviridae	Alphavirus	Una virus	Una virus	HM147992	ssRNA(+)	184.2896384	149.0805303
6782	Riboviria	Togaviridae	Alphavirus	Una virus	Una virus	U94603	ssRNA(+)	221.0757689	75.58779484
6783	Riboviria	Togaviridae	Alphavirus	Venezuelan equine encephalitis virus	Venezuelan equine encephalitis virus; Venezuelan equine encephalitis virus IAB	L01442	ssRNA(+)	-187.6934321	341.7714321
6784	Riboviria	Togaviridae	Alphavirus	Venezuelan equine encephalitis virus	Venezuelan equine encephalitis virus; Venezuelan equine encephalitis virus IC	AF375051	ssRNA(+)	-128.3953072	334.949725
6785	Riboviria	Togaviridae	Alphavirus	Venezuelan equine encephalitis virus	Venezuelan equine encephalitis virus; Venezuelan equine encephalitis virus ID	L00930	ssRNA(+)	-121.4413992	373.213481
6786	Riboviria	Togaviridae	Alphavirus	Venezuelan equine encephalitis virus	Venezuelan equine encephalitis virus; Venezuelan equine encephalitis virus IE	U34999	ssRNA(+)	-122.4470707	336.2765874
6787	Riboviria	Togaviridae	Alphavirus	Venezuelan equine encephalitis virus	Venezuelan equine encephalitis virus; Venezuelan equine encephalitis virus IIIC	AF075255	ssRNA(+)	-189.2967095	347.2265073
6788	Riboviria	Togaviridae	Alphavirus	Western equine encephalitis virus	western equine encephalitis virus; western equine encephalitis virus South American	GQ287646	ssRNA(+)	-117.4997192	340.2497282
6789	Riboviria	Togaviridae	Alphavirus	Western equine encephalitis virus	western equine encephalitis virus; western equine encephalitis virus North American	AF214040	ssRNA(+)	-109.9641628	344.2345172
6790	Riboviria	Togaviridae	Alphavirus	Whataroa virus	Whataroa virus	HM147993	ssRNA(+)	174.1470754	145.8482818
7107	Riboviria	Tymoviridae		Bombyx mori latent virus	Bombyx mori latent virus	AB186123	ssRNA(+)	-292.8624955	55.16882523
7109	Riboviria	Flaviviridae	Hepacivirus	Hepacivirus bovis	bovine hepacivirus	KP641127	ssRNA(+)	-233.1961083	249.764189
7110	Riboviria	Flaviviridae	Hepacivirus	Hepacivirus colobi	guereza hepacivirus	KC551800	ssRNA(+)	-222.013536	260.2981518
7111	Riboviria	Flaviviridae	Hepacivirus	Hepacivirus equi	non-primate hepacivirus	KP325401	ssRNA(+)	-224.8430491	258.6446512
7112	Riboviria	Flaviviridae	Hepacivirus	Hepacivirus glareoli	rodent hepacivirus	KC411777	ssRNA(+)	-200.6799016	261.9951838
7113	Riboviria	Flaviviridae	Hepacivirus	Hepacivirus hominis	hepatitis C virus genotype 1a	AF009606	ssRNA(+)	-238.4975042	252.9505054
7114	Riboviria	Flaviviridae	Hepacivirus	Hepacivirus hominis	hepatitis C virus genotype 1a	M62321	ssRNA(+)	-235.5669419	253.2401906
7115	Riboviria	Flaviviridae	Hepacivirus	Hepacivirus hominis	hepatitis C virus genotype 1b	D90208	ssRNA(+)	-232.6346259	255.0232582
7116	Riboviria	Flaviviridae	Hepacivirus	Hepacivirus hominis	hepatitis C virus genotype 2a	D00944	ssRNA(+)	-222.1689099	260.1885528
7117	Riboviria	Flaviviridae	Hepacivirus	Hepacivirus hominis	hepatitis C virus genotype 2b	D10988	ssRNA(+)	-231.637592	256.1650916
7118	Riboviria	Flaviviridae	Hepacivirus	Hepacivirus hominis	hepatitis C virus genotype 3a	D17763	ssRNA(+)	-232.4107199	256.6805503
7119	Riboviria	Flaviviridae	Hepacivirus	Hepacivirus hominis	hepatitis C virus genotype 3k	D63821	ssRNA(+)	-230.1414802	255.1459657
7120	Riboviria	Flaviviridae	Hepacivirus	Hepacivirus hominis	hepatitis C virus genotype 4a	GU814265	ssRNA(+)	-234.5974451	255.0823582
7121	Riboviria	Flaviviridae	Hepacivirus	Hepacivirus hominis	hepatitis C virus genotype 5a	Y13184	ssRNA(+)	-236.8795987	253.3426816
7122	Riboviria	Flaviviridae	Hepacivirus	Hepacivirus hominis	hepatitis C virus genotype 6a	Y12083	ssRNA(+)	-237.4287621	252.4239682
7123	Riboviria	Flaviviridae	Hepacivirus	Hepacivirus hominis	hepatitis C virus genotype 6g	D63822	ssRNA(+)	-238.4571573	252.8607355
7124	Riboviria	Flaviviridae	Hepacivirus	Hepacivirus hominis	hepatitis C virus genotype 7a	EF108306	ssRNA(+)	-221.9575034	259.174943
7125	Riboviria	Flaviviridae	Hepacivirus	Hepacivirus macronycteridis	bat hepacivirus	KC796074	ssRNA(+)	-210.618911	266.2184721
7126	Riboviria	Flaviviridae	Hepacivirus	Hepacivirus myodae	rodent hepacivirus	KC411784	ssRNA(+)	-216.3112068	254.2976645
7127	Riboviria	Flaviviridae	Hepacivirus	Hepacivirus norvegici	Norway rat hepacivirus 2	KJ950939	ssRNA(+)	-241.4701128	244.3409579
7128	Riboviria	Flaviviridae	Hepacivirus	Hepacivirus otomopis	bat hepacivirus	KC796078	ssRNA(+)	-202.3303997	268.1257296
7129	Riboviria	Flaviviridae	Hepacivirus	Hepacivirus peromysci	rodent hepacivirus	KC815310	ssRNA(+)	-237.3524044	248.8186873
7130	Riboviria	Flaviviridae	Hepacivirus	Hepacivirus platyrrhini	GB virus-B	U22304	ssRNA(+)	-226.7119561	253.5167614
7131	Riboviria	Flaviviridae	Hepacivirus	Hepacivirus ratti	Norway rat hepacivirus 1	KJ950938	ssRNA(+)	-214.0277086	262.2045151
7132	Riboviria	Flaviviridae	Hepacivirus	Hepacivirus ratti	Norway rat hepacivirus 1	KX905133	ssRNA(+)	-213.0757154	260.0103897
7133	Riboviria	Flaviviridae	Hepacivirus	Hepacivirus rhabdomysis	rodent hepacivirus	KC411806	ssRNA(+)	-206.2675921	262.0453923
7134	Riboviria	Flaviviridae	Hepacivirus	Hepacivirus vittatae	bat hepacivirus	KC796077	ssRNA(+)	-219.0287539	259.9952997
7135	Riboviria	Flaviviridae	Orthoflavivirus	Orthoflavivirus apoiense	Apoi virus	AF160193	ssRNA(+)	-217.6985742	299.075007
7136	Riboviria	Flaviviridae	Orthoflavivirus	Orthoflavivirus aroaense	Aroa virus	AY632536	ssRNA(+)	-198.6481295	298.1003013
7137	Riboviria	Flaviviridae	Orthoflavivirus	Orthoflavivirus aroaense	Aroa virus	AF013362	ssRNA(+)	-11.58556386	205.4242251
7138	Riboviria	Flaviviridae	Orthoflavivirus	Orthoflavivirus aroaense	Bussuquara virus	AF013366	ssRNA(+)	14.89305751	184.804721
7139	Riboviria	Flaviviridae	Orthoflavivirus	Orthoflavivirus aroaense	Iguape virus	AF013375	ssRNA(+)	15.41337838	185.1256742
7140	Riboviria	Flaviviridae	Orthoflavivirus	Orthoflavivirus aroaense	Naranjal virus	AF013390	ssRNA(+)	6.80403515	190.5433898
7141	Riboviria	Flaviviridae	Orthoflavivirus	Orthoflavivirus bagazaense	Bagaza virus	AY632545	ssRNA(+)	-187.7876597	328.2623265
7142	Riboviria	Flaviviridae	Orthoflavivirus	Orthoflavivirus banziense	Banzi virus	DQ859056	ssRNA(+)	-209.4459819	331.670169
7143	Riboviria	Flaviviridae	Orthoflavivirus	Orthoflavivirus boubouiense	Bouboui virus	DQ859057	ssRNA(+)	-214.5400027	326.1818465
7144	Riboviria	Flaviviridae	Orthoflavivirus	Orthoflavivirus bravoense	Rio Bravo virus	AF144692	ssRNA(+)	-208.7328824	311.5357907
7145	Riboviria	Flaviviridae	Orthoflavivirus	Orthoflavivirus bukalasaense	Bukalasa bat virus	AF013365	ssRNA(+)	-44.36798398	228.9170035
7146	Riboviria	Flaviviridae	Orthoflavivirus	Orthoflavivirus cacipacoreense	Cacipacoré virus	KF917536	ssRNA(+)	-199.3416652	325.913673
7147	Riboviria	Flaviviridae	Orthoflavivirus	Orthoflavivirus careyense	Carey Island virus	AF013368	ssRNA(+)	-9.244314432	204.2358128
7148	Riboviria	Flaviviridae	Orthoflavivirus	Orthoflavivirus cowboneense	Cowbone Ridge virus	AF013370	ssRNA(+)	-8.157790505	203.5207413
7149	Riboviria	Flaviviridae	Orthoflavivirus	Orthoflavivirus dakarense	Dakar bat virus	AF013371	ssRNA(+)	-39.78871448	227.0509847
7150	Riboviria	Flaviviridae	Orthoflavivirus	Orthoflavivirus denguei	dengue virus type 2	U87411	ssRNA(+)	-200.877612	328.9776305
7151	Riboviria	Flaviviridae	Orthoflavivirus	Orthoflavivirus denguei	dengue virus type 1	U88536	ssRNA(+)	-205.3311921	328.7171516
7152	Riboviria	Flaviviridae	Orthoflavivirus	Orthoflavivirus denguei	dengue virus type 3	M93130	ssRNA(+)	-202.2102675	328.6324309
7153	Riboviria	Flaviviridae	Orthoflavivirus	Orthoflavivirus denguei	dengue virus type 4	AF326573	ssRNA(+)	-211.6953281	333.4009818
7154	Riboviria	Flaviviridae	Orthoflavivirus	Orthoflavivirus edgehillense	Edge Hill virus	DQ859060	ssRNA(+)	-203.4229297	328.9347579
7155	Riboviria	Flaviviridae	Orthoflavivirus	Orthoflavivirus encephalitidis	tick-borne encephalitis virus-European subtype	U27495	ssRNA(+)	-173.7707278	324.9465961
7156	Riboviria	Flaviviridae	Orthoflavivirus	Orthoflavivirus encephalitidis	tick-borne encephalitis virus - Far Eastern subtype	X07755	ssRNA(+)	226.2909656	113.7396332
7157	Riboviria	Flaviviridae	Orthoflavivirus	Orthoflavivirus encephalitidis	tick-borne encephalitis virus-Siberian subtype	L40361	ssRNA(+)	-199.3639755	326.2159398
7158	Riboviria	Flaviviridae	Orthoflavivirus	Orthoflavivirus entebbeense	Entebbe bat virus	DQ837641	ssRNA(+)	-204.6004233	276.6339539
7159	Riboviria	Flaviviridae	Orthoflavivirus	Orthoflavivirus entebbeense	Sokuluk virus	AF013405	ssRNA(+)	12.22766159	186.7299864
7160	Riboviria	Flaviviridae	Orthoflavivirus	Orthoflavivirus flavi	yellow fever virus	X03700	ssRNA(+)	-188.3607668	312.5217223
7161	Riboviria	Flaviviridae	Orthoflavivirus	Orthoflavivirus gadgetsense	Gadgets Gully virus	DQ235145	ssRNA(+)	-187.2493648	327.2549359
7162	Riboviria	Flaviviridae	Orthoflavivirus	Orthoflavivirus ilheusense	Ilhéus virus	AY632539	ssRNA(+)	-190.0849576	330.9784386
7163	Riboviria	Flaviviridae	Orthoflavivirus	Orthoflavivirus ilheusense	Rocio virus	AF013397	ssRNA(+)	17.40461477	183.9117752
7164	Riboviria	Flaviviridae	Orthoflavivirus	Orthoflavivirus israelense	Israel turkey meningoencephalomyelitis virus	AF013377	ssRNA(+)	1.509315176	194.5470315
7165	Riboviria	Flaviviridae	Orthoflavivirus	Orthoflavivirus japonicum	Japanese encephalitis virus	M18370	ssRNA(+)	-203.6560175	328.5705727
7166	Riboviria	Flaviviridae	Orthoflavivirus	Orthoflavivirus jugraense	Jugra virus	DQ859066	ssRNA(+)	-208.055293	335.3842508
7167	Riboviria	Flaviviridae	Orthoflavivirus	Orthoflavivirus jutiapaense	Jutiapa virus	KJ469371	ssRNA(+)	-217.3179642	312.7859135
7168	Riboviria	Flaviviridae	Orthoflavivirus	Orthoflavivirus kadamense	Kadam virus	DQ235146	ssRNA(+)	-186.4404106	324.8297844
7169	Riboviria	Flaviviridae	Orthoflavivirus	Orthoflavivirus kedougouense	Kédougou virus	AY632540	ssRNA(+)	-200.6159708	318.821544
7170	Riboviria	Flaviviridae	Orthoflavivirus	Orthoflavivirus kokoberaorum	Kokobera virus	AY632541	ssRNA(+)	-196.5511797	321.0215346
7171	Riboviria	Flaviviridae	Orthoflavivirus	Orthoflavivirus kokoberaorum	Stratford virus	AF013407	ssRNA(+)	-13.76698316	206.4062103
7172	Riboviria	Flaviviridae	Orthoflavivirus	Orthoflavivirus koutangoense	Koutango virus	AF013384	ssRNA(+)	-6.628128933	199.9554653
7173	Riboviria	Flaviviridae	Orthoflavivirus	Orthoflavivirus kyasanurense	Kyasanur Forest disease virus	AY323490	ssRNA(+)	-186.612059	320.9566004
7174	Riboviria	Flaviviridae	Orthoflavivirus	Orthoflavivirus kyasanurense	Alkhumra hemorrhagic fever virus	AF331718	ssRNA(+)	-189.2537427	325.6298636
7175	Riboviria	Flaviviridae	Orthoflavivirus	Orthoflavivirus langatense	Langat virus	AF253419	ssRNA(+)	-199.6326452	328.4845447
7176	Riboviria	Flaviviridae	Orthoflavivirus	Orthoflavivirus louisense	St. Louis encephalitis virus	DQ525916	ssRNA(+)	-177.5732011	339.7492817
7177	Riboviria	Flaviviridae	Orthoflavivirus	Orthoflavivirus loupingi	louping ill virus	Y07863	ssRNA(+)	-193.6641749	326.4619131
7178	Riboviria	Flaviviridae	Orthoflavivirus	Orthoflavivirus loupingi	louping ill virus-British subtype	D12937	ssRNA(+)	225.1986968	110.5256948
7179	Riboviria	Flaviviridae	Orthoflavivirus	Orthoflavivirus loupingi	louping ill virus-Irish subtype	X86784	ssRNA(+)	225.3161885	111.2939591
7180	Riboviria	Flaviviridae	Orthoflavivirus	Orthoflavivirus loupingi	louping ill virus-Spanish subtype	DQ235152	ssRNA(+)	-177.9377959	332.1603115
7181	Riboviria	Flaviviridae	Orthoflavivirus	Orthoflavivirus loupingi	Turkish sheep encephalitis virus subtype	DQ235151	ssRNA(+)	-183.1027202	324.2068077
7182	Riboviria	Flaviviridae	Orthoflavivirus	Orthoflavivirus loupingi	Greek goat encephalitits virus subtype	DQ235153	ssRNA(+)	-188.7248164	325.5090065
7183	Riboviria	Flaviviridae	Orthoflavivirus	Orthoflavivirus meabanense	Meaban virus	DQ235144	ssRNA(+)	-174.9293218	324.9544925
7184	Riboviria	Flaviviridae	Orthoflavivirus	Orthoflavivirus modocense	Modoc virus	AJ242984	ssRNA(+)	-215.3199332	330.9618694
7185	Riboviria	Flaviviridae	Orthoflavivirus	Orthoflavivirus montanaense	Montana myotis leukoencephalitis virus	AJ299445	ssRNA(+)	-212.5040213	320.3283404
7186	Riboviria	Flaviviridae	Orthoflavivirus	Orthoflavivirus murrayense	Murray Valley encephalitis virus	AF161266	ssRNA(+)	-200.0416126	296.344258
7187	Riboviria	Flaviviridae	Orthoflavivirus	Orthoflavivirus murrayense	Alfuy virus	AF013360	ssRNA(+)	21.18967567	180.4722561
7188	Riboviria	Flaviviridae	Orthoflavivirus	Orthoflavivirus nilense	West Nile virus	M12294	ssRNA(+)	-196.0488769	333.1351948
7189	Riboviria	Flaviviridae	Orthoflavivirus	Orthoflavivirus nilense	Kunjin virus	D00246	ssRNA(+)	-193.6588964	327.2853988
7190	Riboviria	Flaviviridae	Orthoflavivirus	Orthoflavivirus ntayaense	Ntaya virus	JX236040	ssRNA(+)	-193.300926	326.5469598
7191	Riboviria	Flaviviridae	Orthoflavivirus	Orthoflavivirus omskense	Omsk hemorrhagic fever virus	AY193805	ssRNA(+)	-177.6206967	320.2128363
7192	Riboviria	Flaviviridae	Orthoflavivirus	Orthoflavivirus perlitaense	San Perlita virus	AF013402	ssRNA(+)	-27.79361769	217.0798569
7193	Riboviria	Flaviviridae	Orthoflavivirus	Orthoflavivirus phnompenhense	Phnom Penh bat virus	AF013394	ssRNA(+)	-8.122887248	203.8253938
7194	Riboviria	Flaviviridae	Orthoflavivirus	Orthoflavivirus phnompenhense	Batu Cave virus	AF013369	ssRNA(+)	-21.41486484	211.825832
7195	Riboviria	Flaviviridae	Orthoflavivirus	Orthoflavivirus powassanense	Powassan virus	L06436	ssRNA(+)	-179.8620714	326.8974105
7196	Riboviria	Flaviviridae	Orthoflavivirus	Orthoflavivirus powassanense	deer tick virus	AF311056	ssRNA(+)	-181.1761089	325.2235346
7197	Riboviria	Flaviviridae	Orthoflavivirus	Orthoflavivirus royalense	Royal Farm virus	DQ235149	ssRNA(+)	-173.1041508	318.3037547
7198	Riboviria	Flaviviridae	Orthoflavivirus	Orthoflavivirus saboyaense	Saboya virus	DQ859062	ssRNA(+)	-207.0587779	332.0718153
7199	Riboviria	Flaviviridae	Orthoflavivirus	Orthoflavivirus saboyaense	Potiskum virus	DQ859067	ssRNA(+)	-205.8426893	328.1455706
7200	Riboviria	Flaviviridae	Orthoflavivirus	Orthoflavivirus saumarezense	Saumarez Reef virus	DQ235150	ssRNA(+)	-187.5401449	321.1572382
7201	Riboviria	Flaviviridae	Orthoflavivirus	Orthoflavivirus sepikense	Sepik virus	DQ837642	ssRNA(+)	-198.8155488	294.1579959
7202	Riboviria	Flaviviridae	Orthoflavivirus	Orthoflavivirus tembusu	Tembusu virus	JF895923	ssRNA(+)	-197.8878268	320.6338018
7203	Riboviria	Flaviviridae	Orthoflavivirus	Orthoflavivirus tyuleniyense	Tyuleniy virus	KF815939	ssRNA(+)	-182.5249458	328.1564858
7204	Riboviria	Flaviviridae	Orthoflavivirus	Orthoflavivirus ugandaense	Uganda S virus	DQ859065	ssRNA(+)	-205.2420576	328.5805692
7205	Riboviria	Flaviviridae	Orthoflavivirus	Orthoflavivirus usutuense	Usutu virus	AY453411	ssRNA(+)	-198.4216339	325.8613051
7206	Riboviria	Flaviviridae	Orthoflavivirus	Orthoflavivirus viejaense	Sal Vieja virus	AF013401	ssRNA(+)	-7.18688235	203.4419409
7207	Riboviria	Flaviviridae	Orthoflavivirus	Orthoflavivirus wesselsbronense	Wesselsbron virus	EU707555	ssRNA(+)	-193.1681179	286.1725129
7208	Riboviria	Flaviviridae	Orthoflavivirus	Orthoflavivirus yaoundeense	Yaoundé virus	AF013413	ssRNA(+)	6.641478628	191.3285056
7209	Riboviria	Flaviviridae	Orthoflavivirus	Orthoflavivirus yokoseense	Yokose virus	AB114858	ssRNA(+)	-203.6263994	285.8302124
7210	Riboviria	Flaviviridae	Orthoflavivirus	Orthoflavivirus zikaense	Zika virus	AY632535	ssRNA(+)	-158.0569515	337.4780232
7211	Riboviria	Flaviviridae	Orthoflavivirus	Orthoflavivirus zikaense	Zika virus	KY766069	ssRNA(+)	-161.7013447	328.9767256
7212	Riboviria	Flaviviridae	Orthoflavivirus	Orthoflavivirus zikaense	Zika virus	KJ776791	ssRNA(+)	-159.4855632	326.7721373
7213	Riboviria	Flaviviridae	Orthoflavivirus	Orthoflavivirus zikaense	Zika virus	KX377337	ssRNA(+)	-159.0074997	327.4142617
7214	Riboviria	Flaviviridae	Pegivirus	Pegivirus caballi	equine pegivirus	KC410872	ssRNA(+)	-195.9463557	266.6926216
7215	Riboviria	Flaviviridae	Pegivirus	Pegivirus carolliae	bat pegivirus F	KC796080	ssRNA(+)	-220.9662317	261.1767513
7216	Riboviria	Flaviviridae	Pegivirus	Pegivirus columbiaense	human hepegivirus; human pegivirus 2	KT439329	ssRNA(+)	-186.6375586	270.6091925
7217	Riboviria	Flaviviridae	Pegivirus	Pegivirus equi	Theiler’s disease associated virus	KC145265	ssRNA(+)	-208.3577859	265.6463393
7218	Riboviria	Flaviviridae	Pegivirus	Pegivirus hominis	human pegivirus genotype 2	U44402	ssRNA(+)	-215.7674201	259.6647278
7219	Riboviria	Flaviviridae	Pegivirus	Pegivirus hominis	human pegivirus genotype 1	U63715	ssRNA(+)	-214.4649695	262.4007164
7220	Riboviria	Flaviviridae	Pegivirus	Pegivirus hominis	human pegivirus genotype 1	AB003289	ssRNA(+)	-216.6083829	260.748906
7221	Riboviria	Flaviviridae	Pegivirus	Pegivirus hominis	human pegivirus genotype 2	U45966	ssRNA(+)	-213.6789464	259.9492839
7222	Riboviria	Flaviviridae	Pegivirus	Pegivirus hominis	human pegivirus genotype 2	AY196904	ssRNA(+)	-225.4352592	256.8665671
7224	Riboviria	Flaviviridae	Pegivirus	Pegivirus hominis	human pegivirus genotype 4	AB021287	ssRNA(+)	-215.8832593	255.6280733
7225	Riboviria	Flaviviridae	Pegivirus	Pegivirus hominis	human pegivirus genotype 5	AY949771	ssRNA(+)	-221.8324338	258.9254273
7226	Riboviria	Flaviviridae	Pegivirus	Pegivirus hominis	human pegivirus genotype 6	AB003292	ssRNA(+)	-221.1952573	257.4135688
7227	Riboviria	Flaviviridae	Pegivirus	Pegivirus hominis	simian pegivirus-chimpanzee	AF070476	ssRNA(+)	-213.8419633	260.5308007
7228	Riboviria	Flaviviridae	Pegivirus	Pegivirus neotomae	rodent pegivirus	KC815311	ssRNA(+)	-204.1641134	268.380697
7229	Riboviria	Flaviviridae	Pegivirus	Pegivirus platyrrhini	GB virus-A; simian pegivirus	U22303	ssRNA(+)	-214.8753437	264.8462822
7230	Riboviria	Flaviviridae	Pegivirus	Pegivirus platyrrhini	GB virus-A; simian pegivirus	U94421	ssRNA(+)	-207.5085757	260.695153
7231	Riboviria	Flaviviridae	Pegivirus	Pegivirus pteropi	GB virus-D	GU566734	ssRNA(+)	-209.4784164	268.1559466
7232	Riboviria	Flaviviridae	Pegivirus	Pegivirus pteropi	GB virus-D	GU566735	ssRNA(+)	-208.0555173	268.7606735
7233	Riboviria	Flaviviridae	Pegivirus	Pegivirus scotophili	bat pegivirus G	KC796076	ssRNA(+)	-211.6578033	265.0964876
7234	Riboviria	Flaviviridae	Pegivirus	Pegivirus sturnirae	bat pegivirus I	KC796088	ssRNA(+)	-209.2211524	263.8609075
7235	Riboviria	Flaviviridae	Pegivirus	Pegivirus suis	porcine pegivirus	KU351669	ssRNA(+)	-209.8893119	266.767489
7236	Riboviria	Flaviviridae	Pestivirus	Pestivirus antilocaprae	pronghorn antelope pestivirus	AY781152	ssRNA(+)	-128.8401755	299.5615155
7237	Riboviria	Flaviviridae	Pestivirus	Pestivirus australiaense	porcine pestivirus	EF100713	ssRNA(+)	-140.8838978	295.0423054
7238	Riboviria	Flaviviridae	Pestivirus	Pestivirus aydinense	Aydin-like pestivirus	JX428945	ssRNA(+)	-123.8615942	297.8971174
7239	Riboviria	Flaviviridae	Pestivirus	Pestivirus bovis	bovine viral diarrhea virus 1	M96751	ssRNA(+)	-140.0462118	296.6214026
7240	Riboviria	Flaviviridae	Pestivirus	Pestivirus bovis	bovine viral diarrhea virus 1	M31182	ssRNA(+)	-132.4960448	298.3759648
7241	Riboviria	Flaviviridae	Pestivirus	Pestivirus brazilense	HoBi-like pestivirus	FJ040215	ssRNA(+)	-140.7163171	294.2794075
7242	Riboviria	Flaviviridae	Pestivirus	Pestivirus giraffae	giraffe pestivirus	AF144617	ssRNA(+)	-129.4805336	297.8900593
7243	Riboviria	Flaviviridae	Pestivirus	Pestivirus L	Linda virus	KY436034	ssRNA(+)	-130.6323531	299.1055064
7244	Riboviria	Flaviviridae	Pestivirus	Pestivirus M	Phocoena pestivirus	MK910227	ssRNA(+)	-158.6090647	288.7136543
7245	Riboviria	Flaviviridae	Pestivirus	Pestivirus N	Tunisian sheep-like pestivirus	MZ664274	ssRNA(+)	-135.4882356	289.9066459
7246	Riboviria	Flaviviridae	Pestivirus	Pestivirus O	ovine/IT pestivirus	MK618726	ssRNA(+)	-123.1237157	295.7913308
7247	Riboviria	Flaviviridae	Pestivirus	Pestivirus ovis	Border disease virus	AF037405	ssRNA(+)	-147.6095427	293.9396781
7248	Riboviria	Flaviviridae	Pestivirus	Pestivirus P	pangolin pestivirus	MK636874	ssRNA(+)	-135.6121701	294.4577086
7249	Riboviria	Flaviviridae	Pestivirus	Pestivirus Q	rodent pestivirus	KY370101	ssRNA(+)	-135.1238948	295.7124948
7250	Riboviria	Flaviviridae	Pestivirus	Pestivirus R	rodent pestivirus	KY370100	ssRNA(+)	-136.7865511	294.8275678
7251	Riboviria	Flaviviridae	Pestivirus	Pestivirus ratti	rat pestivirus	KJ950914	ssRNA(+)	-139.023466	293.9783614
7252	Riboviria	Flaviviridae	Pestivirus	Pestivirus S	bat pestivirus	MH282908	ssRNA(+)	-133.1707833	292.2014372
7253	Riboviria	Flaviviridae	Pestivirus	Pestivirus scrofae	atypical porcine pestivirus	KR011347	ssRNA(+)	-119.6892846	294.9912769
7254	Riboviria	Flaviviridae	Pestivirus	Pestivirus suis	classical swine fever virus	X87939	ssRNA(+)	-122.1342827	296.5786025
7255	Riboviria	Flaviviridae	Pestivirus	Pestivirus tauri	bovine viral diarrhea virus 2	FJ527854	ssRNA(+)	-151.3033005	283.811958
7256	Riboviria	Flaviviridae	Pestivirus	Pestivirus tauri	bovine viral diarrhea virus 2	U18059	ssRNA(+)	-126.7873061	298.9139265
7257	Riboviria	Nodaviridae	Alphanodavirus	Black beetle virus	black beetle virus	X02396|X00956	ssRNA(+)	-239.1403729	61.98553859
7258	Riboviria	Nodaviridae	Alphanodavirus	Boolarra virus	Boolarra virus	AF329080|X15960	ssRNA(+)	-219.2742205	49.33512454
7259	Riboviria	Nodaviridae	Alphanodavirus	Flock House virus	Flock House virus	X77156|X15959	ssRNA(+)	-194.4611929	102.5808121
7260	Riboviria	Nodaviridae	Alphanodavirus	Flock House virus	Flock House virus	JF461541|JF461542	ssRNA(+)	-218.4496128	95.80738789
7261	Riboviria	Nodaviridae	Alphanodavirus	Flock House virus	Flock House virus	EF690537|EF690538	ssRNA(+)	-230.3206304	77.54701918
7262	Riboviria	Nodaviridae	Alphanodavirus	Flock House virus	Drosophila melanogaster American nodavirus	GQ342965|GQ342966	ssRNA(+)	-227.9249661	75.01782972
7263	Riboviria	Nodaviridae	Alphanodavirus	Nodamura virus	Nodamura virus	AF174533|AF174534	ssRNA(+)	-233.7896963	56.62169878
7264	Riboviria	Nodaviridae	Alphanodavirus	Nodamura virus	Nodamura virus	RNA2: X15961	ssRNA(+)	106.7279054	-110.648319
7265	Riboviria	Nodaviridae	Alphanodavirus	Pariacoto virus	Pariacoto virus	AF171942|AF171943	ssRNA(+)	-252.1515721	74.48650519
7266	Riboviria	Nodaviridae	Betanodavirus	Barfin flounder nervous necrosis virus	barfin flounder nervous necrosis virus	EU826137|EU826138	ssRNA(+)	-321.5251613	32.2344378
7267	Riboviria	Nodaviridae	Betanodavirus	Barfin flounder nervous necrosis virus	Atlantic cod nervous necrosis virus	EF433472|EF433468	ssRNA(+)	-316.6294062	43.11606966
7268	Riboviria	Nodaviridae	Betanodavirus	Barfin flounder nervous necrosis virus	Atlantic halibut nodavirus	RNA1: AJ401165	ssRNA(+)	-112.8592556	278.686249
7269	Riboviria	Nodaviridae	Betanodavirus	Barfin flounder nervous necrosis virus	Atlantic halibut nodavirus	RNA2: AJ245641	ssRNA(+)	19.82382662	-165.5923626
7270	Riboviria	Nodaviridae	Betanodavirus	Redspotted grouper nervous necrosis virus	red-spotted grouper nervous necrosis virus	AY324869|AY324870	ssRNA(+)	-314.3435461	42.70161808
7271	Riboviria	Nodaviridae	Betanodavirus	Redspotted grouper nervous necrosis virus	dragon grouper nervous necrosis virus	AY721616|AY721615	ssRNA(+)	-319.3601269	36.50028662
7272	Riboviria	Nodaviridae	Betanodavirus	Redspotted grouper nervous necrosis virus	greasy grouper nervous necrosis virus	AF319555|AF318942	ssRNA(+)	-314.2346605	44.39434026
7273	Riboviria	Nodaviridae	Betanodavirus	Redspotted grouper nervous necrosis virus	Japanese flounder nervous necrosis virus	RNA1: FJ748760	ssRNA(+)	-112.5597293	278.3051409
7274	Riboviria	Nodaviridae	Betanodavirus	Redspotted grouper nervous necrosis virus	Japanese flounder nervous necrosis virus	RNA2: D38527	ssRNA(+)	15.89113695	-160.1213909
7275	Riboviria	Nodaviridae	Betanodavirus	Redspotted grouper nervous necrosis virus	Malabaricus grouper nervous necrosis virus	RNA2: AF245003	ssRNA(+)	17.64966599	-167.5944535
7276	Riboviria	Nodaviridae	Betanodavirus	Redspotted grouper nervous necrosis virus	seabass nervous necrosis virus	RNA2: Y08700	ssRNA(+)	21.48264827	-161.9626002
7277	Riboviria	Nodaviridae	Betanodavirus	Redspotted grouper nervous necrosis virus	Lates calcarifer encephalitis virus	RNA2: EF591371	ssRNA(+)	18.13133597	-160.3390122
7278	Riboviria	Nodaviridae	Betanodavirus	Striped jack nervous necrosis virus	striped jack nervous necrosis virus	AB056571|AB056572	ssRNA(+)	-318.6415978	38.65921242
7279	Riboviria	Nodaviridae	Betanodavirus	Striped jack nervous necrosis virus	Solea senegalensis nervous necrosis virus	FJ803911|FJ803923	ssRNA(+)	-314.7924192	36.72476141
7280	Riboviria	Nodaviridae	Betanodavirus	Striped jack nervous necrosis virus	Solea senegalensis nervous necrosis virus	RNA2: AJ698113	ssRNA(+)	222.3493192	71.20659518
7281	Riboviria	Nodaviridae	Betanodavirus	Tiger puffer nervous necrosis virus	tiger puffer nervous necrosis virus	EU236148|EU236149	ssRNA(+)	-318.0309308	34.90627864
7282	Riboviria	Sinhaliviridae	Sinaivirus	Lake Sinai virus 1	Lake Sinai virus 1	HQ871931	ssRNA(+)	-181.6763215	152.0674156
7283	Riboviria	Sinhaliviridae	Sinaivirus	Lake Sinai virus 2	Lake Sinai virus 2	HQ888865	ssRNA(+)	-167.3284768	174.8767883
7284	Riboviria	Carmotetraviridae	Alphacarmotetravirus	Providence virus	Providence virus	GU991616	ssRNA(+)	-117.6457125	274.9174134
8543	Riboviria	Qinviridae	Yingvirus	Yingvirus beihaiense	Běihǎi sesarmid crab virus 4	KX883990|KX883991	ssRNA(-)	-2.670677082	233.7615478
8544	Riboviria	Qinviridae	Yingvirus	Yingvirus charybdis	Wēnzhōu qinvirus-like virus 2	KX884000|KX884001	ssRNA(-)	-110.9426956	287.2072386
8545	Riboviria	Qinviridae	Yingvirus	Yingvirus hubeiense	Húběi qinvirus-like virus 1	KX883992|KX883993	ssRNA(-)	-84.17181235	278.8160488
8546	Riboviria	Qinviridae	Yingvirus	Yingvirus sanxiaense	Sānxiá qinvirus-like virus 1	KX883996|KX883997	ssRNA(-)	-114.7276523	288.2788156
8547	Riboviria	Qinviridae	Yingvirus	Yingvirus shaheense	Shāhé qinvirus-like virus 1	KX883994|KX883995	ssRNA(-)	222.6901564	73.82585531
8548	Riboviria	Qinviridae	Yingvirus	Yingvirus wenzhouense	Wēnzhōu qinvirus-like virus 1	KX884002|KX884003	ssRNA(-)	-107.9676423	286.6411498
8549	Riboviria	Qinviridae	Yingvirus	Yingvirus wuhanense	Wǔhàn insect virus 15	KX883998|KX883999	ssRNA(-)	-90.42290906	279.0744834
8550	Riboviria	Qinviridae	Yingvirus	Yingvirus xinzhouense	Xīnzhōu nematode virus 3	KX884004|KX884005	ssRNA(-)	-118.6658023	293.2189364
8558	Riboviria	Aliusviridae	Obscuruvirus	Obscuruvirus quintum	Atrato chu-like virus 5	MN661033	ssRNA(-)	-117.9912656	302.7558263
8559	Riboviria	Aliusviridae	Ollusvirus	Ollusvirus coleopteri	Húběi coleoptera virus 3	KX884416	ssRNA(-)	-121.1968014	302.6583372
8560	Riboviria	Aliusviridae	Ollusvirus	Ollusvirus culvertonense	Culverton virus	MN167499	ssRNA(-)	-119.9056417	335.4673563
8561	Riboviria	Aliusviridae	Ollusvirus	Ollusvirus hanchengense	Hánchéng leafhopper mivirus	MN190034	ssRNA(-)	-112.7252194	327.1083443
8562	Riboviria	Aliusviridae	Ollusvirus	Ollusvirus hymenopteri	hymenopteran chu-related virus 123	MW039254	ssRNA(-)	-115.0781527	334.8155294
8563	Riboviria	Aliusviridae	Ollusvirus	Ollusvirus insectii	hymenopteran chu-related virus 126	MW039256	ssRNA(-)	-117.0197435	347.7500383
8564	Riboviria	Aliusviridae	Ollusvirus	Ollusvirus nomadae	Nomada lathburiana mononega-like virus	BK059310	ssRNA(-)	-115.1905618	349.5341737
8565	Riboviria	Aliusviridae	Ollusvirus	Ollusvirus oropsyllae	Oropsylla silantiewi mononega-like virus 2	BK059306	ssRNA(-)	-112.2370635	332.7743056
8566	Riboviria	Aliusviridae	Ollusvirus	Ollusvirus rhagoveliae	Rhagovelia obesa mononega-like virus	BK059311	ssRNA(-)	-117.1608666	289.3530466
8567	Riboviria	Aliusviridae	Ollusvirus	Ollusvirus scaldisense	Scaldis River bee virus	KY053857	ssRNA(-)	-116.6750786	331.6908023
8568	Riboviria	Aliusviridae	Ollusvirus	Ollusvirus shayangense	Shāyáng fly virus 1	KM817598	ssRNA(-)	-117.378278	289.742976
8569	Riboviria	Aliusviridae	Ollusvirus	Ollusvirus taiyuanense	Tàiyuán leafhopper virus	MH708020	ssRNA(-)	-119.2833879	336.3628358
8570	Riboviria	Chuviridae	Boscovirus	Boscovirus hippoboscidae	Wǔhàn louse fly virus 7	KM817609|KM817608	ssRNA(-)	-119.6187982	300.6995324
8571	Riboviria	Chuviridae	Boscovirus	Boscovirus hypoboscidae	Wǔhàn louse fly virus 6	KM817607|KM817606	ssRNA(-)	-121.5495421	316.7716246
8572	Riboviria	Chuviridae	Chuvivirus	Chuvivirus brunnichi	Wēnlǐng crustacean virus 14	KX884451|KX884452	ssRNA(-)	-117.8627541	363.4146371
8573	Riboviria	Chuviridae	Chuvivirus	Chuvivirus canceris	Wēnzhōu crab virus 2	KM817602|KM817601	ssRNA(-)	-117.2005883	367.3411025
8574	Riboviria	Chuviridae	Culicidavirus	Culicidavirus culicidae	Wǔhàn mosquito virus 8	KM817610	ssRNA(-)	-114.8061592	340.4089405
8575	Riboviria	Chuviridae	Culicidavirus	Culicidavirus culicis	Culex mosquito virus 5	MH188036	ssRNA(-)	-113.4709572	315.0292222
8576	Riboviria	Chuviridae	Culicidavirus	Culicidavirus imjinense	Imjin River virus 1	KU095839	ssRNA(-)	-116.4967714	324.3490408
8577	Riboviria	Chuviridae	Culicidavirus	Culicidavirus quitotaense	Culex mosquito virus 4	MH188031	ssRNA(-)	-111.8140145	304.6288566
8578	Riboviria	Chuviridae	Demapteravirus	Demapteravirus dermapteri	dermapteran chu-related virus 142	MT153506|MT153494	ssRNA(-)	-113.2600457	318.835905
8579	Riboviria	Chuviridae	Doliuvirus	Doliuvirus culisetae	Mos8Chu0 chuvirus	KX924630	ssRNA(-)	-112.2982878	297.1025107
8580	Riboviria	Chuviridae	Mivirus	Mivirus amblyommae	lonestar tick chuvirus 1	KU230451	ssRNA(-)	-116.4508323	342.8351864
8581	Riboviria	Chuviridae	Mivirus	Mivirus belostomatis	Belostoma flumineum mononega-like virus	BK061669	ssRNA(-)	-119.1785532	303.1088984
8582	Riboviria	Chuviridae	Mivirus	Mivirus boleense	Bólè tick virus 3	KM817593	ssRNA(-)	-116.8952491	330.9297371
8583	Riboviria	Chuviridae	Mivirus	Mivirus changpingense	Chāngpíng tick virus 2	KM817594	ssRNA(-)	-113.2054591	315.0705733
8584	Riboviria	Chuviridae	Mivirus	Mivirus dermacentoris	Chāngpíng tick virus 3	KM817595	ssRNA(-)	-117.1360059	290.6350276
8585	Riboviria	Chuviridae	Mivirus	Mivirus dermacentoris	Tǎchéng tick virus 5	KM817600	ssRNA(-)	-120.226961	301.6811571
8586	Riboviria	Chuviridae	Mivirus	Mivirus genovaense	Genoa virus	MK026591	ssRNA(-)	-116.4711171	335.9081828
8587	Riboviria	Chuviridae	Mivirus	Mivirus karukeraense	Karukera tick virus	MN599998	ssRNA(-)	-118.4022303	345.9425525
8588	Riboviria	Chuviridae	Mivirus	Mivirus rhipicephali	brown dog tick mivirus 1	MN025520	ssRNA(-)	-117.7400085	338.2231037
8589	Riboviria	Chuviridae	Mivirus	Mivirus suffolkense	Suffolk virus	KM460042	ssRNA(-)	-119.7584989	349.5769694
8590	Riboviria	Chuviridae	Mivirus	Mivirus wuhanense	Wǔhàn tick virus 2	KM817611	ssRNA(-)	-112.5404791	319.6602226
8591	Riboviria	Chuviridae	Morsusvirus	Morsusvirus argatis	Tǎchéng tick virus 4	KM817599	ssRNA(-)	-119.2461527	354.4258688
8592	Riboviria	Chuviridae	Nigecruvirus	Nigecruvirus ixodes	blacklegged tick chuvirus 2	MF360789	ssRNA(-)	-118.7539235	329.6146774
8593	Riboviria	Chuviridae	Nigecruvirus	Nigecruvirus periplanetae	Periplaneta americana mononega-like virus	BK061547	ssRNA(-)	-115.0955647	327.2456204
8594	Riboviria	Chuviridae	Odonatavirus	Odonatavirus draconis	odonatan chu-related virus 137	MW291695	ssRNA(-)	-118.2662775	336.9405254
8595	Riboviria	Chuviridae	Odonatavirus	Odonatavirus fabricii	Húběi odonate virus 11	KX884419	ssRNA(-)	-120.9942663	353.7650774
8596	Riboviria	Chuviridae	Odonatavirus	Odonatavirus odontis	odonatan chu-related virus 136	MW291694	ssRNA(-)	-120.7166312	366.6793826
8597	Riboviria	Chuviridae	Pediavirus	Pediavirus cirripedis	Běihǎi barnacle virus 9	KX884409	ssRNA(-)	-108.2352228	316.4114372
8599	Riboviria	Chuviridae	Piscichuvirus	Piscichuvirus franki	Herr Frank virus 1	MN567051	ssRNA(-)	-119.4433065	340.4808639
8600	Riboviria	Chuviridae	Piscichuvirus	Piscichuvirus lycodontis	Guǎngdōng red-banded snake chuvirus-like virus	MG600009	ssRNA(-)	-117.6460691	370.7439165
8601	Riboviria	Chuviridae	Piscichuvirus	Piscichuvirus sanxiaense	Sānxiá atyid shrimp virus 4	KX884439	ssRNA(-)	-118.4590773	376.6544939
8602	Riboviria	Chuviridae	Piscichuvirus	Piscichuvirus wenlingense	Wēnlǐng fish chu-like virus	MG600010	ssRNA(-)	-115.5050342	327.4718273
8603	Riboviria	Chuviridae	Pterovirus	Pterovirus chulinense	hymenopteran chu-related virus OKIAV147	MW039258	ssRNA(-)	225.4269831	99.80798947
8604	Riboviria	Chuviridae	Rochuvirus	Rochuvirus chalcocoris	Chalcocoris rutilans mononega-like virus 2	BK061671	ssRNA(-)	-113.426978	373.7257778
8605	Riboviria	Chuviridae	Scarabeuvirus	Scarabeuvirus blattae	Wǔchāng cockroach virus 3	KM817604|KM817605	ssRNA(-)	-116.6714404	330.53118
8606	Riboviria	Chuviridae	Scarabeuvirus	Scarabeuvirus dentati	Húběi chuvirus-like virus 3	KX884427	ssRNA(-)	-114.8960968	330.7153379
8607	Riboviria	Chuviridae	Scarabeuvirus	Scarabeuvirus hubeiense	Húběi chuvirus-like virus 1	KX884424|KX884425	ssRNA(-)	-118.1867705	327.2141085
8608	Riboviria	Chuviridae	Scarabeuvirus	Scarabeuvirus lampyris	Lampyris noctiluca chuvirus-like virus 1	MH620818	ssRNA(-)	-114.9190113	303.2261119
8609	Riboviria	Chuviridae	Scarabeuvirus	Scarabeuvirus lishiense	Líshí spider virus 1	KM817597|KM817596	ssRNA(-)	-110.6504594	323.2836329
8610	Riboviria	Chuviridae	Scarabeuvirus	Scarabeuvirus supellae	Supella longipalpa mononega-like virus 2	BK061672	ssRNA(-)	-120.1857113	308.6173359
8611	Riboviria	Chuviridae	Scarabeuvirus	Scarabeuvirus trichopriae	Trichopria drosophilae mononega-like virus	BK061670	ssRNA(-)	-115.9100143	297.803198
8612	Riboviria	Chuviridae	Taceavirus	Taceavirus wenlingense	Wēnlǐng crustacean virus 15	KX884458	ssRNA(-)	-109.9192358	312.06776
8613	Riboviria	Chuviridae	Vapochuvirus	Vapochuvirus trialeurodis	Trialeurodes vaporariorum mononega-like virus 2	BK061673	ssRNA(-)	-110.8154127	330.2320905
8614	Riboviria	Crepuscuviridae	Aqualaruvirus	Aqualaruvirus sialis	megalopteran chu-related virus 119	MW039261	ssRNA(-)	-119.0481438	295.3457117
8615	Riboviria	Myriaviridae	Myriavirus	Myriavirus myriapedis	Húběi myriapoda virus 8	KX884444	ssRNA(-)	-120.0004292	303.2027133
8616	Riboviria	Natareviridae	Charybdivirus	Charybdivirus charybdis	Wēnzhōu crab virus 3	KM817603	ssRNA(-)	-115.5496663	288.2612102
8617	Riboviria	Artoviridae	Hexartovirus	Hexartovirus cirripedis	Běihǎi barnacle virus 8	KX884410	ssRNA(-)	-112.1168853	343.7156463
8618	Riboviria	Artoviridae	Hexartovirus	Hexartovirus lepeophtheiri	Lepeophtheirus salmonis negative-stranded RNA virus 1	MG489864	ssRNA(-)	-112.6698263	335.8185693
8619	Riboviria	Artoviridae	Peropuvirus	Peropuvirus beihaiense	Běihǎi rhabdo-like virus 1	KX884412	ssRNA(-)	-123.2189704	347.2341395
8620	Riboviria	Artoviridae	Peropuvirus	Peropuvirus dentati	Húběi rhabdo-like virus 8	KX884420	ssRNA(-)	-119.0387209	329.9312448
8621	Riboviria	Artoviridae	Peropuvirus	Peropuvirus hubeiense	Húběi rhabdo-like virus 6	KX884421	ssRNA(-)	-117.952554	369.0623897
8622	Riboviria	Artoviridae	Peropuvirus	Peropuvirus juli	Húběi rhabdo-like virus 5	KX884446	ssRNA(-)	-116.9422924	313.1073922
8623	Riboviria	Artoviridae	Peropuvirus	Peropuvirus lignarii	Běihǎi rhabdo-like virus 2	KX884413	ssRNA(-)	-123.7144616	372.2749008
8625	Riboviria	Artoviridae	Peropuvirus	Peropuvirus pteromali	Pteromalus puparum negative-strand RNA virus 1	KX431032	ssRNA(-)	-115.9961411	378.4421216
8626	Riboviria	Bornaviridae	Carbovirus	Carbovirus queenslandense	jungle carpet python virus	MF135780	ssRNA(-)	-107.1393486	327.079594
8627	Riboviria	Bornaviridae	Carbovirus	Carbovirus tapeti	southwest carpet python virus	MF135781	ssRNA(-)	-80.08597088	316.7335196
8628	Riboviria	Bornaviridae	Cultervirus	Cultervirus hemicultri	Wǔhàn sharpbelly bornavirus	MG599939	ssRNA(-)	-108.2712426	327.7693089
8629	Riboviria	Bornaviridae	Orthobornavirus	Orthobornavirus alphapsittaciforme	parrot bornavirus 4	JX065209	ssRNA(-)	-102.5383934	332.766912
8630	Riboviria	Bornaviridae	Orthobornavirus	Orthobornavirus alphapsittaciforme	parrot bornavirus 1	JX065207	ssRNA(-)	-107.5613741	333.3984643
8631	Riboviria	Bornaviridae	Orthobornavirus	Orthobornavirus alphapsittaciforme	parrot bornavirus 2	EU781967	ssRNA(-)	-106.2187555	333.2176425
8632	Riboviria	Bornaviridae	Orthobornavirus	Orthobornavirus alphapsittaciforme	parrot bornavirus 3	FJ169440	ssRNA(-)	-113.1834939	317.7244355
8633	Riboviria	Bornaviridae	Orthobornavirus	Orthobornavirus alphapsittaciforme	parrot bornavirus 7	JX065210	ssRNA(-)	-100.2554822	331.5140282
8634	Riboviria	Bornaviridae	Orthobornavirus	Orthobornavirus avisaquaticae	aquatic bird bornavirus 1	KF578398	ssRNA(-)	-107.0416685	324.0752723
8635	Riboviria	Bornaviridae	Orthobornavirus	Orthobornavirus avisaquaticae	aquatic bird bornavirus 2	KJ756399	ssRNA(-)	-109.4647943	329.8336824
8636	Riboviria	Bornaviridae	Orthobornavirus	Orthobornavirus betapsittaciforme	parrot bornavirus 5	KR612223	ssRNA(-)	-109.0306977	329.7199595
8637	Riboviria	Bornaviridae	Orthobornavirus	Orthobornavirus bornaense	Borna disease virus 1	U04608	ssRNA(-)	-92.92217821	325.7389022
8638	Riboviria	Bornaviridae	Orthobornavirus	Orthobornavirus bornaense	Borna disease virus 2	AJ311524	ssRNA(-)	-103.9048184	331.1599459
8639	Riboviria	Bornaviridae	Orthobornavirus	Orthobornavirus caenophidiae	Mexican black-tailed rattlesnake bornavirus	BK014572	ssRNA(-)	-109.4651059	327.1373355
8640	Riboviria	Bornaviridae	Orthobornavirus	Orthobornavirus caenophidiae	Caribbean watersnake bornavirus	BK014571	ssRNA(-)	-105.1024236	328.3342617
8641	Riboviria	Bornaviridae	Orthobornavirus	Orthobornavirus elapsoideae	Loveridge's garter snake virus 1	KM114265	ssRNA(-)	-94.21757232	323.5293628
8642	Riboviria	Bornaviridae	Orthobornavirus	Orthobornavirus estrildidae	estrildid finch bornavirus 1	KF680099	ssRNA(-)	145.5076135	160.111865
8643	Riboviria	Bornaviridae	Orthobornavirus	Orthobornavirus sciuri	variegated squirrel bornavirus 1	LN713680	ssRNA(-)	-103.206476	326.9233537
8644	Riboviria	Bornaviridae	Orthobornavirus	Orthobornavirus serini	canary bornavirus 1	KC464471	ssRNA(-)	-104.7669624	328.6095416
8645	Riboviria	Bornaviridae	Orthobornavirus	Orthobornavirus serini	canary bornavirus 2	KC464478	ssRNA(-)	-108.9513928	329.2183958
8646	Riboviria	Bornaviridae	Orthobornavirus	Orthobornavirus serini	canary bornavirus 3	KC595273	ssRNA(-)	-107.6549984	329.5360165
8647	Riboviria	Filoviridae	Cuevavirus	Cuevavirus lloviuense	Lloviu virus	JF828358	ssRNA(-)	-106.669384	345.8650156
8648	Riboviria	Filoviridae	Dianlovirus	Dianlovirus menglaense	Měnglà virus	KX371887	ssRNA(-)	-98.04093061	325.9743679
8649	Riboviria	Filoviridae	Oblavirus	Oblavirus percae	Oberland virus	MN510773	ssRNA(-)	-95.92696547	364.4249596
8650	Riboviria	Filoviridae	Orthoebolavirus	Orthoebolavirus bombaliense	Bombali virus	MF319185	ssRNA(-)	-108.1521404	338.8248967
8651	Riboviria	Filoviridae	Orthoebolavirus	Orthoebolavirus bundibugyoense	Bundibugyo virus	FJ217161	ssRNA(-)	-109.3069793	341.119311
8652	Riboviria	Filoviridae	Orthoebolavirus	Orthoebolavirus restonense	Reston virus	AF522874	ssRNA(-)	-106.4496041	338.4929739
8653	Riboviria	Filoviridae	Orthoebolavirus	Orthoebolavirus sudanense	Sudan virus	AY729654	ssRNA(-)	-103.9985322	339.4013536
8654	Riboviria	Filoviridae	Orthoebolavirus	Orthoebolavirus taiense	Taï Forest virus	FJ217162	ssRNA(-)	-98.51952399	334.5012009
8655	Riboviria	Filoviridae	Orthoebolavirus	Orthoebolavirus zairense	Ebola virus	AF086833	ssRNA(-)	-112.1830402	351.901965
8656	Riboviria	Filoviridae	Orthomarburgvirus	Orthomarburgvirus marburgense	Marburg virus	DQ217792	ssRNA(-)	-106.6403046	343.5953695
8657	Riboviria	Filoviridae	Orthomarburgvirus	Orthomarburgvirus marburgense	Ravn virus	DQ447649	ssRNA(-)	-75.10395648	323.5284912
8658	Riboviria	Filoviridae	Striavirus	Striavirus antennarii	Xīlǎng virus	MG599980	ssRNA(-)	-107.8715495	350.3783618
8659	Riboviria	Filoviridae	Tapjovirus	Tapjovirus bothropis	Tapajós virus	BR001752	ssRNA(-)	-96.68912159	307.0406133
8660	Riboviria	Filoviridae	Thamnovirus	Thamnovirus kanderense	Kander virus	MW093492	ssRNA(-)	-104.5824026	367.161611
8661	Riboviria	Filoviridae	Thamnovirus	Thamnovirus percae	Fiwi virus	MN510772	ssRNA(-)	-107.7189389	361.9456378
8662	Riboviria	Filoviridae	Thamnovirus	Thamnovirus thamnaconi	Huángjiāo virus	MG599981	ssRNA(-)	-104.4489169	360.2084415
8663	Riboviria	Lispiviridae	Acridvirus	Acridvirus hangzhouense	Hángzhōu acrida cinerea lispivirus 1	MZ209654	ssRNA(-)	-122.2219911	348.1772028
8664	Riboviria	Lispiviridae	Aleyavirus	Aleyavirus fuyangense	Bemisia tabaci arlivirus 1	MW256666	ssRNA(-)	-113.2955424	331.1140362
8665	Riboviria	Lispiviridae	Aleybvirus	Aleybvirus fuyangense	Bemisia tabaci arlivirus 2	MW256667	ssRNA(-)	-94.96557025	335.324087
8666	Riboviria	Lispiviridae	Anicalvirus	Anicalvirus hangzhouense	Anisopteromalus calandrae negative-strand RNA virus 2	MW864603	ssRNA(-)	-120.2459665	349.7853269
8667	Riboviria	Lispiviridae	Anidravirus	Anidravirus hangzhouense	Anisopteromalus calandrae negative-strand RNA virus 1	MW864602	ssRNA(-)	-113.5343639	359.9807357
8668	Riboviria	Lispiviridae	Aranavirus	Aranavirus guiyangense	Guìyáng lispivirus 1	MZ209771	ssRNA(-)	-102.3478215	317.7972006
8669	Riboviria	Lispiviridae	Aranbvirus	Aranbvirus guiyangense	Guìyáng lispivirus 2	MZ209782	ssRNA(-)	-107.5541323	326.4549993
8670	Riboviria	Lispiviridae	Arlivirus	Arlivirus arachnae	Lĭshì spider virus 2	KM817632	ssRNA(-)	-109.411817	331.0189426
8671	Riboviria	Lispiviridae	Arlivirus	Arlivirus hangzhouense	Hángzhōu Scotinophara lurida lispivirus 1	MZ209613	ssRNA(-)	-109.9234791	334.4563086
8672	Riboviria	Lispiviridae	Arlivirus	Arlivirus ningboense	Nbu stink bug virus 1	OL377732	ssRNA(-)	-106.8944616	339.4997228
8673	Riboviria	Lispiviridae	Avesvirus	Avesvirus sinense	Arlivirus sp. virus	MW826497	ssRNA(-)	-108.8745395	351.1995042
8674	Riboviria	Lispiviridae	Copasivirus	Copasivirus ivindoense	isopteran arli-related virus OKIAV103	MT153546	ssRNA(-)	-118.8052454	333.0609771
8675	Riboviria	Lispiviridae	Copasivirus	Copasivirus manlyvaleense	Jimsystermes virus	MW052080	ssRNA(-)	-121.9103961	345.6834205
8676	Riboviria	Lispiviridae	Cybitervirus	Cybitervirus niederense	coleopteran arli-related virus OKIAV107	MT153516	ssRNA(-)	-113.5583342	348.602949
8677	Riboviria	Lispiviridae	Damravirus	Damravirus dentatis	Húběi odonate virus 10	KX884418	ssRNA(-)	-56.0111347	293.9554455
8678	Riboviria	Lispiviridae	Damravirus	Damravirus fushunense	Fǔshùn Ischnura senegalensis lispivirus 1	MZ210022	ssRNA(-)	-16.77327432	308.1959951
8679	Riboviria	Lispiviridae	Ganiavirus	Ganiavirus tachengense	Tǎchéng tick virus 6	KM817641	ssRNA(-)	-117.462673	351.1161957
8680	Riboviria	Lispiviridae	Hemipvirus	Hemipvirus scuti	Hángzhou Eysarcoris guttigerus lispivirus 1	MZ209652	ssRNA(-)	-114.1465479	332.3008816
8681	Riboviria	Lispiviridae	Hemipvirus	Hemipvirus veri	Hángzhou Cletus punctiger lispivirus 1	MZ209674	ssRNA(-)	-94.07645122	326.5251218
8682	Riboviria	Lispiviridae	Leocovirus	Leocovirus coleopteris	Húběi rhabdo-like virus 3	KX884417	ssRNA(-)	-119.6087823	366.0600337
8683	Riboviria	Lispiviridae	Nematovirus	Nematovirus wuchangense	Wǔchāng romanomermis nematode virus 2	KX884441	ssRNA(-)	-116.6294897	348.4423804
8684	Riboviria	Lispiviridae	Phelinovirus	Phelinovirus aphidis	hymenopteran arli-related virus OKIAV99	MW288203	ssRNA(-)	-122.0696842	346.0336752
8685	Riboviria	Lispiviridae	Rivapovirus	Rivapovirus aleyrodidae	hemipteran arli-related virus OKIAV94	MT153547	ssRNA(-)	-113.0951217	362.3335844
8686	Riboviria	Lispiviridae	Sanstrivirus	Sanstrivirus gerridis	Sānxiá water strider virus 4	KM817633	ssRNA(-)	-110.3276907	327.675521
8687	Riboviria	Lispiviridae	Stylovirus	Stylovirus niederense	strepsipteran arli-related virus OKIAV104	MT153499	ssRNA(-)	-117.1253614	353.2330244
8688	Riboviria	Lispiviridae	Supelovirus	Supelovirus thailandense	blattodean arli-related virus OKIAV102	MT153457	ssRNA(-)	-115.8593916	340.2181488
8689	Riboviria	Lispiviridae	Synelinevirus	Synelinevirus bonnense	hymenopteran arli-related virus OKIAV98	MW288166	ssRNA(-)	-117.2725627	357.7605581
8690	Riboviria	Lispiviridae	Synelinevirus	Synelinevirus paranaense	Linepithema humile rhabdo-like virus 1	MH213246	ssRNA(-)	-118.8010096	349.2333621
8691	Riboviria	Lispiviridae	Usmuvirus	Usmuvirus newyorkense	Amsterdam virus	MK618655	ssRNA(-)	-116.197857	349.7124413
8692	Riboviria	Lispiviridae	Xenophyvirus	Xenophyvirus mathesonense	hemipteran arli-related virus OKIAV95	MW288170	ssRNA(-)	-100.8420305	331.8989438
8724	Riboviria	Mymonaviridae	Penicillimonavirus	Penicillimonavirus kilnbarnense	Kiln Barn virus	MF893248	ssRNA(-)	-105.4842986	283.6732762
8727	Riboviria	Mymonaviridae	Phyllomonavirus	Phyllomonavirus gysingense	Gysinge virus	MK440629	ssRNA(-)	-114.9685956	294.6154202
8756	Riboviria	Nyamiviridae	Berhavirus	Berhavirus beihaiense	Běihǎi rhabdo-like virus 4	KX884406	ssRNA(-)	-94.02039212	292.7994891
8757	Riboviria	Nyamiviridae	Berhavirus	Berhavirus radialis	Běihǎi rhabdo-like virus 5	KX884407	ssRNA(-)	-97.56352974	299.4561112
8758	Riboviria	Nyamiviridae	Berhavirus	Berhavirus sipunculi	Běihǎi rhabdo-like virus 3	KX884408	ssRNA(-)	-99.93242868	327.2472914
8759	Riboviria	Nyamiviridae	Crustavirus	Crustavirus beihaiense	Běihǎi rhabdo-like virus 6	KX884405	ssRNA(-)	-110.9864505	328.2246547
8760	Riboviria	Nyamiviridae	Crustavirus	Crustavirus wenlingense	Wēnlǐng crustacean virus 12	KX884457	ssRNA(-)	-108.0392599	310.2024453
8761	Riboviria	Nyamiviridae	Crustavirus	Crustavirus wenzhouense	Wēnzhōu crab virus 1	KM817644	ssRNA(-)	-86.66385611	312.925348
8762	Riboviria	Nyamiviridae	Formivirus	Formivirus angliae	Formica fusca virus 1	MH477287	ssRNA(-)	-112.2845755	350.0818036
8763	Riboviria	Nyamiviridae	Formivirus	Formivirus chalybii	hymenopteran orino-related virus OKIAV87	MT153386	ssRNA(-)	-108.439304	337.2462654
8764	Riboviria	Nyamiviridae	Formivirus	Formivirus finnoniae	Formica exsecta virus 4	MF287670	ssRNA(-)	-104.7845513	345.5673325
8765	Riboviria	Nyamiviridae	Formivirus	Formivirus gorytis	hymenopteran orino-related virus OKIAV85	MW039259	ssRNA(-)	-111.1999872	352.7898102
8766	Riboviria	Nyamiviridae	Formivirus	Formivirus pollinis	Xiāngshān nyami-like virus	OK491485	ssRNA(-)	-112.98426	356.6852062
8767	Riboviria	Nyamiviridae	Formivirus	Formivirus solenopsi	Solenopsis invicta virus 15	MT860232	ssRNA(-)	-104.7136905	346.2721508
8768	Riboviria	Nyamiviridae	Nyavirus	Nyavirus argatis	Sekira virus	LC585887	ssRNA(-)	-119.7066542	326.947469
8769	Riboviria	Nyamiviridae	Nyavirus	Nyavirus midwayense	Midway virus	FJ554525	ssRNA(-)	-119.7932341	361.4307719
8770	Riboviria	Nyamiviridae	Nyavirus	Nyavirus nyamaniniense	Nyamanini virus	FJ554526	ssRNA(-)	-114.6630426	355.0814063
8771	Riboviria	Nyamiviridae	Nyavirus	Nyavirus sanjacintoense	San Jacinto virus	MK971153	ssRNA(-)	-101.3523281	349.3103328
8772	Riboviria	Nyamiviridae	Nyavirus	Nyavirus sierranevadaense	Sierra Nevada virus	KF530058	ssRNA(-)	-104.9647067	353.4547497
8773	Riboviria	Nyamiviridae	Nyavirus	Nyavirus somateriae	Jeremy Point nyavirus	MN045233	ssRNA(-)	-105.4470368	351.9087321
8774	Riboviria	Nyamiviridae	Orinovirus	Orinovirus pasiphilae	Orinoco virus	KX257488	ssRNA(-)	-119.1589319	357.0440752
8775	Riboviria	Nyamiviridae	Orinovirus	Orinovirus sanyae	Sanya nyamivirus 1	MZ209903	ssRNA(-)	-111.003087	357.107248
8776	Riboviria	Nyamiviridae	Socyvirus	Socyvirus heteroderae	soybean cyst nematode virus 1	HM849038	ssRNA(-)	-117.8712177	352.469018
8777	Riboviria	Nyamiviridae	Tapwovirus	Tapwovirus cesti	Wēnzhōu tapeworm virus 1	KX884436|KX884437	ssRNA(-)	-115.7873452	301.0164173
8778	Riboviria	Paramyxoviridae	Metaavulavirus	Metaavulavirus delawarense	avian paramyxovirus 8	FJ215863	ssRNA(-)	-93.37115535	340.3305466
8779	Riboviria	Paramyxoviridae	Metaavulavirus	Metaavulavirus falklandense	avian paramyxovirus 10	HM147142	ssRNA(-)	-97.09926499	339.9559643
8780	Riboviria	Paramyxoviridae	Metaavulavirus	Metaavulavirus galliense	avian paramyxovirus 11	JQ886184	ssRNA(-)	-77.72354469	332.3073072
8781	Riboviria	Paramyxoviridae	Metaavulavirus	Metaavulavirus hongkongense	avian paramyxovirus 6	EF569970	ssRNA(-)	-63.80603762	327.9689252
8782	Riboviria	Paramyxoviridae	Metaavulavirus	Metaavulavirus japanense	avian paramyxovirus 14	KX258200	ssRNA(-)	-93.51528078	342.9251519
8783	Riboviria	Paramyxoviridae	Metaavulavirus	Metaavulavirus kazakhstanense	avian paramyxovirus 20	MF033136	ssRNA(-)	-91.48758347	341.3189808
8784	Riboviria	Paramyxoviridae	Metaavulavirus	Metaavulavirus kunitachiense	avian paramyxovirus 5	GU206351	ssRNA(-)	-62.42717372	325.106677
8785	Riboviria	Paramyxoviridae	Metaavulavirus	Metaavulavirus peixense	avian paramyxovirus 15	KX932454	ssRNA(-)	-97.55842553	341.4150534
8786	Riboviria	Paramyxoviridae	Metaavulavirus	Metaavulavirus taiwanense	avian paramyxovirus 22	MK677430	ssRNA(-)	-95.59426093	346.1345277
8787	Riboviria	Paramyxoviridae	Metaavulavirus	Metaavulavirus tennessense	avian paramyxovirus 7	FJ231524	ssRNA(-)	-57.89465589	327.1028743
8788	Riboviria	Paramyxoviridae	Metaavulavirus	Metaavulavirus yucaipaense	avian paramyxovirus 2	EU338414	ssRNA(-)	-97.82018567	345.1738268
8789	Riboviria	Paramyxoviridae	Orthoavulavirus	Orthoavulavirus borisense	Antarctic penguin virus A	KY452442	ssRNA(-)	-96.31252744	345.1460285
8790	Riboviria	Paramyxoviridae	Orthoavulavirus	Orthoavulavirus italiense	avian paramyxovirus 12	KC333050	ssRNA(-)	-101.5804654	344.4052355
8791	Riboviria	Paramyxoviridae	Orthoavulavirus	Orthoavulavirus japanense	avian paramyxovirus 13	LC041132	ssRNA(-)	-100.7576016	347.5450009
8792	Riboviria	Paramyxoviridae	Orthoavulavirus	Orthoavulavirus javaense	avian paramyxovirus 1	AY562991	ssRNA(-)	-94.27232073	343.5267143
8793	Riboviria	Paramyxoviridae	Orthoavulavirus	Orthoavulavirus kopaiticense	Antarctic penguin virus B	KY452443	ssRNA(-)	-91.44182215	341.8847677
8794	Riboviria	Paramyxoviridae	Orthoavulavirus	Orthoavulavirus koreaense	avian paramyxovirus 21	MF594598	ssRNA(-)	-89.35755722	340.1848157
8795	Riboviria	Paramyxoviridae	Orthoavulavirus	Orthoavulavirus newyorkense	avian paramyxovirus 9	EU910942	ssRNA(-)	-93.32888063	342.114778
8796	Riboviria	Paramyxoviridae	Orthoavulavirus	Orthoavulavirus oneillense	Antarctic penguin virus C	KY452444	ssRNA(-)	-99.43132972	350.0399902
8797	Riboviria	Paramyxoviridae	Orthoavulavirus	Orthoavulavirus upoense	avian paramyxovirus 16	KY511044	ssRNA(-)	-100.2650274	344.1545074
8798	Riboviria	Paramyxoviridae	Paraavulavirus	Paraavulavirus hongkongense	avian paramyxovirus 4	EU877976	ssRNA(-)	-107.8206121	345.8773649
8799	Riboviria	Paramyxoviridae	Paraavulavirus	Paraavulavirus wisconsinense	avian paramyxovirus 3	EU782025	ssRNA(-)	-96.6201059	337.1720644
8800	Riboviria	Paramyxoviridae	Synodonvirus	Synodonvirus synodi	Wēnlǐng triplecross lizardfish paramyxovirus	MG600058	ssRNA(-)	-50.41240027	329.1142242
8801	Riboviria	Paramyxoviridae	Aquaparamyxovirus	Aquaparamyxovirus oregonense	Pacific salmon paramyxovirus	MH900516	ssRNA(-)	-72.69096033	341.4482123
8802	Riboviria	Paramyxoviridae	Aquaparamyxovirus	Aquaparamyxovirus salmonis	Atlantic salmon paramyxovirus	EU156171	ssRNA(-)	-31.91898891	321.9855923
8803	Riboviria	Paramyxoviridae	Ferlavirus	Ferlavirus reptilis	fer-de-lance virus	AY141760	ssRNA(-)	-71.2079129	339.8672313
8804	Riboviria	Paramyxoviridae	Henipavirus	Henipavirus cedarense	Cedar virus	JQ001776	ssRNA(-)	-25.89151786	314.8134208
8805	Riboviria	Paramyxoviridae	Henipavirus	Henipavirus ghanaense	Ghana virus	HQ660129	ssRNA(-)	-56.60591199	328.8812808
8806	Riboviria	Paramyxoviridae	Henipavirus	Henipavirus hendraense	Hendra virus	AF017149	ssRNA(-)	13.27678034	294.3095258
8807	Riboviria	Paramyxoviridae	Henipavirus	Henipavirus mojiangense	Mòjiāng virus	KF278639	ssRNA(-)	-19.15923068	310.0012945
8808	Riboviria	Paramyxoviridae	Henipavirus	Henipavirus nipahense	Nipah virus	AF212302	ssRNA(-)	-0.622100905	304.617059
8809	Riboviria	Paramyxoviridae	Jeilongvirus	Jeilongvirus anhuiense	Miniopterus schreibersii paramyxovirus	KC154054	ssRNA(-)	-78.37186173	321.9755857
8810	Riboviria	Paramyxoviridae	Jeilongvirus	Jeilongvirus apodemi	rodent paramyxovirus	KY370098	ssRNA(-)	-66.73646627	337.3594661
8811	Riboviria	Paramyxoviridae	Jeilongvirus	Jeilongvirus beilongi	Beilong virus	DQ100461	ssRNA(-)	-95.35516091	350.6883459
8812	Riboviria	Paramyxoviridae	Jeilongvirus	Jeilongvirus comorosense	bat paramyxovirus 16797	MG203877	ssRNA(-)	-58.49181395	333.8381897
8813	Riboviria	Paramyxoviridae	Jeilongvirus	Jeilongvirus erinacei	belerina virus	MN561699	ssRNA(-)	-93.31707076	348.7525253
8814	Riboviria	Paramyxoviridae	Jeilongvirus	Jeilongvirus felis	feline paramyxovirus	LC431581	ssRNA(-)	-81.18303549	340.711631
8815	Riboviria	Paramyxoviridae	Jeilongvirus	Jeilongvirus lophuromysis	Mount Mabu Lophuromys virus 1	MG573140	ssRNA(-)	-101.5549195	358.9149713
8816	Riboviria	Paramyxoviridae	Jeilongvirus	Jeilongvirus mabuense	Mount Mabu Lophuromys virus 2	MG573141	ssRNA(-)	-48.94827743	328.6026224
8817	Riboviria	Paramyxoviridae	Jeilongvirus	Jeilongvirus madagascarense	bat paramyxovirus 17770	MG203878	ssRNA(-)	-50.84008127	330.9936693
8818	Riboviria	Paramyxoviridae	Jeilongvirus	Jeilongvirus miniopteri	Shaan virus	MG230624	ssRNA(-)	-86.44269915	346.8054966
8819	Riboviria	Paramyxoviridae	Jeilongvirus	Jeilongvirus murinae	bat paramyxovirus	KJ641657	ssRNA(-)	-91.07836917	335.6473669
8820	Riboviria	Paramyxoviridae	Jeilongvirus	Jeilongvirus myodesis	Pohorje Myodes paramyxovirus 1	MG516455	ssRNA(-)	-79.84700642	343.1738743
8821	Riboviria	Paramyxoviridae	Jeilongvirus	Jeilongvirus queenslandense	J virus	AY900001	ssRNA(-)	-41.58601434	328.4288261
8822	Riboviria	Paramyxoviridae	Jeilongvirus	Jeilongvirus rungweense	ruloma virus	MW579602	ssRNA(-)	-15.16534674	312.7639435
8823	Riboviria	Paramyxoviridae	Jeilongvirus	Jeilongvirus tailamense	Tailam virus	JN689227	ssRNA(-)	-62.53176557	332.6611927
8824	Riboviria	Paramyxoviridae	Morbillivirus	Morbillivirus canis	canine distemper virus	AF014953	ssRNA(-)	-71.37315495	340.7962328
8825	Riboviria	Paramyxoviridae	Morbillivirus	Morbillivirus caprinae	peste-des-petits-ruminants virus	AJ849636	ssRNA(-)	-65.79360454	343.3780071
8826	Riboviria	Paramyxoviridae	Morbillivirus	Morbillivirus ceti	cetcean morbillivirus	AJ608288	ssRNA(-)	-68.4684049	343.0892794
8827	Riboviria	Paramyxoviridae	Morbillivirus	Morbillivirus felis	feline morbillivirus	JQ411014	ssRNA(-)	-48.09781753	327.0088506
8828	Riboviria	Paramyxoviridae	Morbillivirus	Morbillivirus hominis	measles virus	AB016162	ssRNA(-)	-80.153177	346.7279933
8829	Riboviria	Paramyxoviridae	Morbillivirus	Morbillivirus pecoris	rinderpest virus	X98291	ssRNA(-)	-65.00905796	339.4485007
8830	Riboviria	Paramyxoviridae	Morbillivirus	Morbillivirus phocae	phocine distemper virus	KC802221	ssRNA(-)	-83.53871537	346.7529033
8831	Riboviria	Paramyxoviridae	Narmovirus	Narmovirus mossmanense	Mossman virus	AY286409	ssRNA(-)	-48.53276512	334.3077401
8832	Riboviria	Paramyxoviridae	Narmovirus	Narmovirus myodesis	bank vole virus 1	MF943130	ssRNA(-)	-53.88657211	333.5367637
8833	Riboviria	Paramyxoviridae	Narmovirus	Narmovirus narivaense	Nariva virus	FJ362497	ssRNA(-)	-53.48988768	332.8042774
8834	Riboviria	Paramyxoviridae	Narmovirus	Narmovirus tupaiae	Tupaia paramyxovirus	AF079780	ssRNA(-)	-44.9588193	322.768497
8835	Riboviria	Paramyxoviridae	Respirovirus	Respirovirus bovis	bovine parainfluenza virus 3	AF178654	ssRNA(-)	-33.7472359	323.876321
8836	Riboviria	Paramyxoviridae	Respirovirus	Respirovirus caprae	caprine parainfluenza virus 3	KT215610	ssRNA(-)	-79.23831431	342.7022793
8837	Riboviria	Paramyxoviridae	Respirovirus	Respirovirus laryngotracheitidis	human parainfluenza virus 1	AF457102	ssRNA(-)	-3.252728795	307.0141138
8838	Riboviria	Paramyxoviridae	Respirovirus	Respirovirus muris	Sendai virus	AB195968	ssRNA(-)	-1.221608734	305.0532325
8839	Riboviria	Paramyxoviridae	Respirovirus	Respirovirus pneumoniae	human parainfluenza virus 3	EU326526	ssRNA(-)	-63.11391523	337.0680367
8840	Riboviria	Paramyxoviridae	Respirovirus	Respirovirus ratufae	giant squirrel virus	LS992584	ssRNA(-)	-12.84043865	312.3408503
8841	Riboviria	Paramyxoviridae	Respirovirus	Respirovirus suis	porcine parainfluenza virus 1	JX857409	ssRNA(-)	-7.062568167	307.0637271
8842	Riboviria	Paramyxoviridae	Salemvirus	Salemvirus salemense	Salem virus	JQ697837	ssRNA(-)	9.377305858	306.3290648
8843	Riboviria	Paramyxoviridae	Orthorubulavirus	Orthorubulavirus alstonvillense	Alston virus	MH972568	ssRNA(-)	-82.21752936	339.0950512
8844	Riboviria	Paramyxoviridae	Orthorubulavirus	Orthorubulavirus hominis	human parainfluenza virus 4a	AB543336	ssRNA(-)	-45.58801023	321.4554986
8845	Riboviria	Paramyxoviridae	Orthorubulavirus	Orthorubulavirus hominis	human parainfluenza virus 4b	AB543337	ssRNA(-)	-59.63972027	329.6611188
8846	Riboviria	Paramyxoviridae	Orthorubulavirus	Orthorubulavirus laryngotracheitidis	human parainfluenza virus 2	X57559	ssRNA(-)	-92.48210058	343.2038603
8847	Riboviria	Paramyxoviridae	Orthorubulavirus	Orthorubulavirus mammalis	parainfluenza virus 5	AF052755	ssRNA(-)	-84.82646474	338.62458
8848	Riboviria	Paramyxoviridae	Orthorubulavirus	Orthorubulavirus mapueraense	Mapuera virus	EF095490	ssRNA(-)	-84.87928988	342.4862998
8849	Riboviria	Paramyxoviridae	Orthorubulavirus	Orthorubulavirus parotitidis	mumps virus	AB040874	ssRNA(-)	-65.9491958	333.3064139
8850	Riboviria	Paramyxoviridae	Orthorubulavirus	Orthorubulavirus simiae	simian virus 41	X64275	ssRNA(-)	-80.81904658	339.8448053
8851	Riboviria	Paramyxoviridae	Orthorubulavirus	Orthorubulavirus suis	La Piedad Michoacán Mexico virus	BK005918	ssRNA(-)	-101.8127011	347.3032831
8852	Riboviria	Paramyxoviridae	Pararubulavirus	Pararubulavirus accraense	Achimota virus 2	JX051320	ssRNA(-)	-48.58505282	325.2007114
8853	Riboviria	Paramyxoviridae	Pararubulavirus	Pararubulavirus achimotaense	Achimota virus 1	JX051319	ssRNA(-)	-49.60150131	324.6745011
8854	Riboviria	Paramyxoviridae	Pararubulavirus	Pararubulavirus cantonense	Tuhoko virus 2	GU128081	ssRNA(-)	-79.77630003	339.4053075
8855	Riboviria	Paramyxoviridae	Pararubulavirus	Pararubulavirus guangdongense	Tuhoko virus 1	GU128080	ssRNA(-)	-69.90273466	335.5573959
8857	Riboviria	Paramyxoviridae	Pararubulavirus	Pararubulavirus hongkongi	Tuhoko virus 3	GU128082	ssRNA(-)	-70.67296384	337.0978258
8858	Riboviria	Paramyxoviridae	Pararubulavirus	Pararubulavirus menangleense	Menangle virus	JX112711	ssRNA(-)	-91.4392032	350.6869706
8859	Riboviria	Paramyxoviridae	Pararubulavirus	Pararubulavirus sosugaense	Sosuga virus	KF774436	ssRNA(-)	-34.52551026	318.4457865
8860	Riboviria	Paramyxoviridae	Pararubulavirus	Pararubulavirus teviotense	Teviot virus	KP271124	ssRNA(-)	-82.23462835	339.6381626
8861	Riboviria	Paramyxoviridae	Pararubulavirus	Pararubulavirus tiomanense	Tioman virus	AF298895	ssRNA(-)	-87.45334233	342.8663758
8862	Riboviria	Paramyxoviridae	Cynoglossusvirus	Cynoglossusvirus cynoglossi	Wēnlǐng tonguesole paramyxovirus	MG600059	ssRNA(-)	-106.7542063	316.3507963
8863	Riboviria	Paramyxoviridae	Hoplichthysvirus	Hoplichthysvirus hoplichthysis	Wēnlǐng hoplichthys paramyxovirus	MG600062	ssRNA(-)	-110.9906485	343.9256909
8864	Riboviria	Paramyxoviridae	Scoliodonvirus	Scoliodonvirus scoliodontis	Wēnzhōu pacific spadenose shark paramyxovirus	MG600057	ssRNA(-)	-73.42302339	324.7818343
8865	Riboviria	Pneumoviridae	Metapneumovirus	Metapneumovirus avis	avian metapneumovirus	AY640317	ssRNA(-)	-77.86151071	321.4347812
8866	Riboviria	Pneumoviridae	Metapneumovirus	Metapneumovirus hominis	human metapneumovirus	AF371337	ssRNA(-)	-45.75138116	310.9663836
8867	Riboviria	Pneumoviridae	Orthopneumovirus	Orthopneumovirus bovis	bovine respiratory syncytial virus	AF295543	ssRNA(-)	-60.26855257	322.3071111
8869	Riboviria	Pneumoviridae	Orthopneumovirus	Orthopneumovirus muris	murine pneumonia virus	AY729016	ssRNA(-)	27.59330661	268.4224202
8870	Riboviria	Rhabdoviridae	Almendravirus	Almendravirus almendras	Puerto Almendras virus	KF534749	ssRNA(-)	-115.6626254	366.6065593
8871	Riboviria	Rhabdoviridae	Almendravirus	Almendravirus arboretum	Arboretum virus	KC994644	ssRNA(-)	-114.3463357	371.8978373
8875	Riboviria	Rhabdoviridae	Almendravirus	Almendravirus menghai	Menghai virus	KX785335	ssRNA(-)	-122.1500483	379.2465567
8876	Riboviria	Rhabdoviridae	Almendravirus	Almendravirus xianshan	Xiangshan rhabdo-like virus 1	OK491499	ssRNA(-)	-122.757781	377.2999912
8877	Riboviria	Rhabdoviridae	Alphanemrhavirus	Alphanemrhavirus bangkok	Rattus tanezumi rhabdovirus 1	MT085340	ssRNA(-)	-113.6421495	377.549883
8878	Riboviria	Rhabdoviridae	Alphanemrhavirus	Alphanemrhavirus sodak	Sodak rhabdovirus 1	MT875151	ssRNA(-)	-121.5027004	383.0155384
8879	Riboviria	Rhabdoviridae	Alphanemrhavirus	Alphanemrhavirus xingshan	Xingshan nematode virus 4	KX884459	ssRNA(-)	-118.7843266	380.2387163
8880	Riboviria	Rhabdoviridae	Alphanemrhavirus	Alphanemrhavirus xinzhou	Xinzhou nematode virus 4	KX884462	ssRNA(-)	-120.7400256	381.7079664
8881	Riboviria	Rhabdoviridae	Alphapaprhavirus	Alphapaprhavirus hubei	Hubei lepidoptera virus 2	KX884415	ssRNA(-)	-119.4789185	384.3230194
8882	Riboviria	Rhabdoviridae	Alphapaprhavirus	Alphapaprhavirus pararge	Pararge aegeria rhabdovirus	KR822826	ssRNA(-)	-118.8977462	387.1565115
8883	Riboviria	Rhabdoviridae	Alpharicinrhavirus	Alpharicinrhavirus blanchseco	Blanchseco virus	MN025503	ssRNA(-)	-118.3565975	382.4572809
8884	Riboviria	Rhabdoviridae	Alpharicinrhavirus	Alpharicinrhavirus bole	Bole tick virus 2	KM817629	ssRNA(-)	-118.1364093	377.6191505
8885	Riboviria	Rhabdoviridae	Alpharicinrhavirus	Alpharicinrhavirus hubei	Hubei tick rhabdovirus 1	MW721934	ssRNA(-)	-117.8715308	379.7639863
8886	Riboviria	Rhabdoviridae	Alpharicinrhavirus	Alpharicinrhavirus wuhan	Wuhan tick virus 1	KM817660	ssRNA(-)	-123.3061185	359.2858773
8887	Riboviria	Rhabdoviridae	Amplylivirus	Amplylivirus cinereus	frog lyssa-like virus 1	MK473367	ssRNA(-)	-120.8704345	379.4365205
8888	Riboviria	Rhabdoviridae	Arurhavirus	Arurhavirus aruac	Aruac virus	KM204987	ssRNA(-)	-115.2056309	380.1429201
8889	Riboviria	Rhabdoviridae	Arurhavirus	Arurhavirus inhangapi	Inhangapi virus	KM204991	ssRNA(-)	-115.7036607	378.6273361
8890	Riboviria	Rhabdoviridae	Arurhavirus	Arurhavirus santabarbara	Santa Barbara virus	KM350503	ssRNA(-)	-119.9348789	374.433318
8891	Riboviria	Rhabdoviridae	Arurhavirus	Arurhavirus xiburema	Xiburema virus	KJ636781	ssRNA(-)	-118.8980047	378.2868563
8892	Riboviria	Rhabdoviridae	Barhavirus	Barhavirus bahia	Bahia Grande virus	KM205018	ssRNA(-)	-116.2851014	378.1360326
8893	Riboviria	Rhabdoviridae	Barhavirus	Barhavirus bahia	Harlingen virus	KM205003	ssRNA(-)	-117.295004	378.4651285
8894	Riboviria	Rhabdoviridae	Barhavirus	Barhavirus muir	Muir Springs virus	KM204990	ssRNA(-)	-115.8346588	378.8928257
8895	Riboviria	Rhabdoviridae	Caligrhavirus	Caligrhavirus caligus	Caligus rogercresseyi rhabdovirus	KY203909	ssRNA(-)	-115.9099886	375.0537925
8896	Riboviria	Rhabdoviridae	Caligrhavirus	Caligrhavirus lepeophtheirus	Lepeophtheirus salmonis rhabdovirus 127	KJ958536	ssRNA(-)	-116.3807379	377.8580918
8897	Riboviria	Rhabdoviridae	Caligrhavirus	Caligrhavirus salmonlouse	Lepeophtheirus salmonis rhabdovirus 9	KJ958535	ssRNA(-)	-118.1586681	375.2486891
8898	Riboviria	Rhabdoviridae	Cetarhavirus	Cetarhavirus laganorhynchus	dolphin rhabdovirus	KF958252	ssRNA(-)	-117.4738862	378.2914414
8899	Riboviria	Rhabdoviridae	Cetarhavirus	Cetarhavirus phocoena	harbour porpoise rhabdovirus	MN103537	ssRNA(-)	-118.3440056	380.537469
8900	Riboviria	Rhabdoviridae	Curiovirus	Curiovirus curionopolis	Curionopolis virus	KM204994	ssRNA(-)	-116.9388574	376.3705515
8901	Riboviria	Rhabdoviridae	Curiovirus	Curiovirus iriri	Iriri virus	KM204995	ssRNA(-)	-117.5874802	376.9362906
8902	Riboviria	Rhabdoviridae	Curiovirus	Curiovirus itacaiunas	Itacaiunas virus	KM204984	ssRNA(-)	-115.397509	375.900416
8903	Riboviria	Rhabdoviridae	Curiovirus	Curiovirus rochambeau	Rochambeau virus	KM205012	ssRNA(-)	-117.2447223	377.5703985
8904	Riboviria	Rhabdoviridae	Ephemerovirus	Ephemerovirus adelaide	Adelaide River virus	JN935380	ssRNA(-)	-117.2656185	383.1114244
8905	Riboviria	Rhabdoviridae	Ephemerovirus	Ephemerovirus berrimah	Berrimah virus	HM461974	ssRNA(-)	-118.029393	381.1605007
8906	Riboviria	Rhabdoviridae	Ephemerovirus	Ephemerovirus febris	bovine ephemeral fever virus	AF234533	ssRNA(-)	-112.3180565	379.3033586
8907	Riboviria	Rhabdoviridae	Ephemerovirus	Ephemerovirus guangdong	porcine ephemerovirus 2	OK086698	ssRNA(-)	-113.141163	378.2254901
8908	Riboviria	Rhabdoviridae	Ephemerovirus	Ephemerovirus hayes	Hayes Yard virus	MH507506	ssRNA(-)	-113.2522764	372.6945237
8909	Riboviria	Rhabdoviridae	Ephemerovirus	Ephemerovirus henan	porcine ephemerovirus 1	OK086697	ssRNA(-)	-118.1480432	383.0713767
8910	Riboviria	Rhabdoviridae	Ephemerovirus	Ephemerovirus kent	New Kent County virus	MF615270	ssRNA(-)	-116.901645	383.1453033
8911	Riboviria	Rhabdoviridae	Ephemerovirus	Ephemerovirus kimberley	Kimberley virus	JQ941664	ssRNA(-)	-111.9826569	379.0319118
8912	Riboviria	Rhabdoviridae	Ephemerovirus	Ephemerovirus kimberley	Malakal virus	JQ941707	ssRNA(-)	-112.7231363	380.3532375
8913	Riboviria	Rhabdoviridae	Ephemerovirus	Ephemerovirus koolpinyah	Koolpinyah virus	KM085029	ssRNA(-)	-115.2824185	380.5553691
8914	Riboviria	Rhabdoviridae	Ephemerovirus	Ephemerovirus kotonkan	kotonkan virus	HM474855	ssRNA(-)	-116.5149943	381.7375922
8915	Riboviria	Rhabdoviridae	Ephemerovirus	Ephemerovirus obodhiang	Obodhiang virus	HM856902	ssRNA(-)	-116.4635605	382.1279895
8916	Riboviria	Rhabdoviridae	Ephemerovirus	Ephemerovirus puchong	Puchong virus	MH507505	ssRNA(-)	-115.0743336	379.1087755
8917	Riboviria	Rhabdoviridae	Ephemerovirus	Ephemerovirus yata	Yata virus	KM085030	ssRNA(-)	-119.7780092	382.9083207
8918	Riboviria	Rhabdoviridae	Hapavirus	Hapavirus bangoran	Bangoran virus	MW491752	ssRNA(-)	-121.2123032	379.8818217
8919	Riboviria	Rhabdoviridae	Hapavirus	Hapavirus flanders	Flanders virus	KM205002	ssRNA(-)	-119.1546223	379.3784233
8920	Riboviria	Rhabdoviridae	Hapavirus	Hapavirus graylodge	Gray Lodge virus	KM205022	ssRNA(-)	-117.4157991	384.6328077
8921	Riboviria	Rhabdoviridae	Hapavirus	Hapavirus hartpark	Hart Park virus	KM205011	ssRNA(-)	-118.6304334	382.8511125
8922	Riboviria	Rhabdoviridae	Hapavirus	Hapavirus holmes	Holmes Jungle virus	KY421919	ssRNA(-)	-119.5434436	375.1319858
8923	Riboviria	Rhabdoviridae	Hapavirus	Hapavirus joinjakaka	Joinjakaka virus	KM205016	ssRNA(-)	-118.8493355	374.9507856
8924	Riboviria	Rhabdoviridae	Hapavirus	Hapavirus kamese	Kamese virus	KM204989	ssRNA(-)	-119.1179932	382.6034493
8925	Riboviria	Rhabdoviridae	Hapavirus	Hapavirus lajoya	La Joya virus	KM204986	ssRNA(-)	-120.5167941	380.0550521
8926	Riboviria	Rhabdoviridae	Hapavirus	Hapavirus landjia	Landjia virus	KM205010	ssRNA(-)	-115.0928228	382.7975639
8927	Riboviria	Rhabdoviridae	Hapavirus	Hapavirus manitoba	Manitoba virus	KM205008	ssRNA(-)	-117.3067155	382.1225103
8928	Riboviria	Rhabdoviridae	Hapavirus	Hapavirus marco	Marco virus	KM205005	ssRNA(-)	-113.3697798	380.2867981
8929	Riboviria	Rhabdoviridae	Hapavirus	Hapavirus mosqueiro	Mosqueiro virus	KM205014	ssRNA(-)	-116.9332354	380.2443044
8930	Riboviria	Rhabdoviridae	Hapavirus	Hapavirus mossuril	Mossuril virus	KM204993	ssRNA(-)	-116.6605701	379.4357154
8931	Riboviria	Rhabdoviridae	Hapavirus	Hapavirus ngaingan	Ngaingan virus	FJ715959	ssRNA(-)	-121.9517367	377.1155749
8932	Riboviria	Rhabdoviridae	Hapavirus	Hapavirus ord	Ord River virus	KM205025	ssRNA(-)	-118.0027693	377.5081182
8933	Riboviria	Rhabdoviridae	Hapavirus	Hapavirus parry	Parry Creek virus	KM204988	ssRNA(-)	-121.3217305	373.9202058
8934	Riboviria	Rhabdoviridae	Hapavirus	Hapavirus porton	Porton virus	MW491751	ssRNA(-)	-116.6453589	378.5069323
8935	Riboviria	Rhabdoviridae	Hapavirus	Hapavirus wongabel	Wongabel virus	EF612701	ssRNA(-)	-119.2852572	377.0087168
8936	Riboviria	Rhabdoviridae	Ledantevirus	Ledantevirus barur	Barur virus	KM204983	ssRNA(-)	-117.7293254	383.2352976
8937	Riboviria	Rhabdoviridae	Ledantevirus	Ledantevirus bughendera	Bughendera virus	MT325641	ssRNA(-)	-119.467799	378.4793047
8938	Riboviria	Rhabdoviridae	Ledantevirus	Ledantevirus elgon	Mount Elgon bat virus	KM205026	ssRNA(-)	-121.8004348	382.3445277
8939	Riboviria	Rhabdoviridae	Ledantevirus	Ledantevirus fikirini	Fikirini virus	KC676792	ssRNA(-)	-120.9806697	383.5135536
8940	Riboviria	Rhabdoviridae	Ledantevirus	Ledantevirus fukuoka	Fukuoka virus	KM205001	ssRNA(-)	-118.1115965	380.6651852
8941	Riboviria	Rhabdoviridae	Ledantevirus	Ledantevirus kanyawara	Kanyawara virus	KY385390	ssRNA(-)	-117.9740013	378.6799831
8942	Riboviria	Rhabdoviridae	Ledantevirus	Ledantevirus kern	Kern Canyon virus	KM204992	ssRNA(-)	-120.8221195	378.4505173
8943	Riboviria	Rhabdoviridae	Ledantevirus	Ledantevirus keuraliba	Keuraliba virus	KM205021	ssRNA(-)	-119.1976267	380.3332337
8944	Riboviria	Rhabdoviridae	Ledantevirus	Ledantevirus kolente	Kolente virus	KC984953	ssRNA(-)	-120.1569068	382.0504166
8945	Riboviria	Rhabdoviridae	Ledantevirus	Ledantevirus kumasi	Kumasi rhabdovirus	KJ179955	ssRNA(-)	-117.051007	381.0852386
8946	Riboviria	Rhabdoviridae	Ledantevirus	Ledantevirus ledantec	Le Dantec virus	KM205006	ssRNA(-)	-119.9543818	378.7290454
8947	Riboviria	Rhabdoviridae	Ledantevirus	Ledantevirus longquan	Longquan Niviventer coninga ledantevirus 1	MZ328293	ssRNA(-)	-119.8548147	382.554242
8948	Riboviria	Rhabdoviridae	Ledantevirus	Ledantevirus nishimuro	Nishimuro virus	AB609604	ssRNA(-)	-125.2658254	360.6768402
8949	Riboviria	Rhabdoviridae	Ledantevirus	Ledantevirus nkolbisson	Nkolbisson virus	KM205017	ssRNA(-)	-120.7166063	382.2887868
8950	Riboviria	Rhabdoviridae	Ledantevirus	Ledantevirus oita	Oita virus	KM204998	ssRNA(-)	-118.2835328	383.093316
8951	Riboviria	Rhabdoviridae	Ledantevirus	Ledantevirus taiyi	Taiyi bat virus	MN607592	ssRNA(-)	-119.5550549	382.70225
8952	Riboviria	Rhabdoviridae	Ledantevirus	Ledantevirus vaprio	Vaprio virus	MG021441	ssRNA(-)	-116.0852087	381.5843349
8953	Riboviria	Rhabdoviridae	Ledantevirus	Ledantevirus wenzhou	Wenzhou Rhinolophus pusillus ledantevirus 1	OM030289	ssRNA(-)	-119.1314116	385.6782994
8954	Riboviria	Rhabdoviridae	Ledantevirus	Ledantevirus wuhan	Wuhan louse fly virus 5	KM817654	ssRNA(-)	-119.0017556	383.1159339
8955	Riboviria	Rhabdoviridae	Ledantevirus	Ledantevirus yongjia	Yongjia tick virus 2	KM817662	ssRNA(-)	-124.7577652	382.4387788
8956	Riboviria	Rhabdoviridae	Lostrhavirus	Lostrhavirus hyalomma	Xinjiang tick rhabdovirus	MH688524	ssRNA(-)	-118.1048481	375.8401966
8957	Riboviria	Rhabdoviridae	Lostrhavirus	Lostrhavirus lonestar	lone star tick rhabdovirus	KU127239	ssRNA(-)	-117.952866	375.9725691
8958	Riboviria	Rhabdoviridae	Lyssavirus	Lyssavirus aravan	Aravan virus	EF614259	ssRNA(-)	-118.5201592	382.0380721
8959	Riboviria	Rhabdoviridae	Lyssavirus	Lyssavirus australis	Australian bat lyssavirus	AF081020	ssRNA(-)	-120.2301426	381.3421804
8960	Riboviria	Rhabdoviridae	Lyssavirus	Lyssavirus bokeloh	Bokeloh bat lyssavirus	JF311903	ssRNA(-)	-119.6525993	382.1018265
8961	Riboviria	Rhabdoviridae	Lyssavirus	Lyssavirus caucasicus	West Caucasian bat virus	EF614258	ssRNA(-)	-118.1381871	382.1441357
8962	Riboviria	Rhabdoviridae	Lyssavirus	Lyssavirus duvenhage	Duvenhage virus	EU293119	ssRNA(-)	-117.6015604	383.3176771
8963	Riboviria	Rhabdoviridae	Lyssavirus	Lyssavirus formosa	Taiwan bat lyssavirus	MF472710	ssRNA(-)	-118.5443504	380.1127896
8964	Riboviria	Rhabdoviridae	Lyssavirus	Lyssavirus gannoruwa	Gannoruwa bat lyssavirus	KU244266	ssRNA(-)	-119.8859168	383.0497201
8965	Riboviria	Rhabdoviridae	Lyssavirus	Lyssavirus hamburg	European bat lyssavirus 1	EF157976	ssRNA(-)	-120.2034796	383.9452533
8966	Riboviria	Rhabdoviridae	Lyssavirus	Lyssavirus helsinki	European bat lyssavirus 2	EF157977	ssRNA(-)	-120.5207281	381.4344041
8967	Riboviria	Rhabdoviridae	Lyssavirus	Lyssavirus ikoma	Ikoma lyssavirus	JX193798	ssRNA(-)	-120.4069333	379.8054369
8968	Riboviria	Rhabdoviridae	Lyssavirus	Lyssavirus irkut	Irkut virus	EF614260	ssRNA(-)	-122.8365522	382.6242258
8969	Riboviria	Rhabdoviridae	Lyssavirus	Lyssavirus khujand	Khujand virus	EF614261	ssRNA(-)	-120.5910035	383.4189463
8970	Riboviria	Rhabdoviridae	Lyssavirus	Lyssavirus lagos	Lagos bat virus	EU293108	ssRNA(-)	-121.8305485	379.5437743
8971	Riboviria	Rhabdoviridae	Lyssavirus	Lyssavirus lleida	Lleida bat lyssavirus	KY006983	ssRNA(-)	-121.5332366	382.3152232
8973	Riboviria	Rhabdoviridae	Lyssavirus	Lyssavirus rabies	rabies virus	M13215	ssRNA(-)	-120.1849926	379.5720139
8974	Riboviria	Rhabdoviridae	Lyssavirus	Lyssavirus shimoni	Shimoni bat virus	GU170201	ssRNA(-)	-123.1943949	381.9740155
8975	Riboviria	Rhabdoviridae	Merhavirus	Merhavirus merida	Merida virus	KU194360	ssRNA(-)	-116.0849433	371.5188261
8976	Riboviria	Rhabdoviridae	Merhavirus	Merhavirus tritaeniorhynchus	Culex tritaeniorhynchus rhabdovirus	AB604791	ssRNA(-)	-118.2329333	368.5790545
8977	Riboviria	Rhabdoviridae	Mousrhavirus	Mousrhavirus moussa	Moussa virus	FJ985748	ssRNA(-)	-115.6086396	378.0389252
8978	Riboviria	Rhabdoviridae	Ohlsrhavirus	Ohlsrhavirus angeles	Culex rhabdo-like virus Los Angeles	MH188003	ssRNA(-)	-114.7106545	372.3007598
8979	Riboviria	Rhabdoviridae	Ohlsrhavirus	Ohlsrhavirus culex	Culex rhabdo-like virus	MF176333	ssRNA(-)	-117.8311211	378.827384
8981	Riboviria	Rhabdoviridae	Ohlsrhavirus	Ohlsrhavirus northcreek	North Creek virus	KF360970|KF360971|KF360972|KF360973	ssRNA(-)	-115.5047861	372.9370207
8982	Riboviria	Rhabdoviridae	Ohlsrhavirus	Ohlsrhavirus ohlsdorf	Ohlsdorf virus	KY768856	ssRNA(-)	-115.3016304	381.023548
8983	Riboviria	Rhabdoviridae	Ohlsrhavirus	Ohlsrhavirus pseudovishnui	Culex pseudovishnui rhabdo-like virus	LC514057	ssRNA(-)	-118.5500269	380.8912895
8984	Riboviria	Rhabdoviridae	Ohlsrhavirus	Ohlsrhavirus riverside	Riverside virus	KU248085	ssRNA(-)	-118.420321	379.4513906
8985	Riboviria	Rhabdoviridae	Ohlsrhavirus	Ohlsrhavirus tongilchon	Tongilchon virus 1	KU095840	ssRNA(-)	-119.7902692	380.221411
8986	Riboviria	Rhabdoviridae	Perhabdovirus	Perhabdovirus anguilla	eel virus European X	FN557213	ssRNA(-)	-115.0451318	379.0962204
8987	Riboviria	Rhabdoviridae	Perhabdovirus	Perhabdovirus anguilla	eel virus American	KC608035	ssRNA(-)	-118.1730175	379.3281088
8988	Riboviria	Rhabdoviridae	Perhabdovirus	Perhabdovirus leman	Leman virus	MN963996	ssRNA(-)	-117.5700236	377.4322208
8989	Riboviria	Rhabdoviridae	Perhabdovirus	Perhabdovirus perca	perch rhabdovirus	JX679246	ssRNA(-)	-112.4755375	374.3260873
8990	Riboviria	Rhabdoviridae	Perhabdovirus	Perhabdovirus trutta	lake trout rhabdovirus	AF434991	ssRNA(-)	153.4864365	164.4214782
8991	Riboviria	Rhabdoviridae	Replylivirus	Replylivirus allogus	anole lyssa-like virus 1	BR001666	ssRNA(-)	-120.2576806	382.1326372
8992	Riboviria	Rhabdoviridae	Sawgrhavirus	Sawgrhavirus connecticut	Connecticut virus	KM205020	ssRNA(-)	-119.5761569	380.6028201
8993	Riboviria	Rhabdoviridae	Sawgrhavirus	Sawgrhavirus longisland	Long Island tick rhabdovirus	KJ396935	ssRNA(-)	-119.3297013	379.136641
8994	Riboviria	Rhabdoviridae	Sawgrhavirus	Sawgrhavirus minto	New Minto virus	KM205009	ssRNA(-)	-117.2816058	379.6694617
8995	Riboviria	Rhabdoviridae	Sawgrhavirus	Sawgrhavirus sawgrass	Sawgrass virus	KM205013	ssRNA(-)	-117.3468778	382.8150416
8996	Riboviria	Rhabdoviridae	Scophrhavirus	Scophrhavirus chanodychthys	Wuhan redfin culter dimarhabdovirus	MG600013	ssRNA(-)	-119.8178097	375.166357
8997	Riboviria	Rhabdoviridae	Scophrhavirus	Scophrhavirus maximus	Scophthalmus maximus rhabdovirus	HQ003891	ssRNA(-)	-117.232465	373.0667408
8998	Riboviria	Rhabdoviridae	Sigmavirus	Sigmavirus affinis	Drosophila affinis sigmavirus	KR822811	ssRNA(-)	-117.2108041	380.516274
8999	Riboviria	Rhabdoviridae	Sigmavirus	Sigmavirus ananassae	Drosophila ananassae sigmavirus	KR822812	ssRNA(-)	-115.9322294	381.4839224
9000	Riboviria	Rhabdoviridae	Sigmavirus	Sigmavirus capitata	Ceratitis capitata sigmavirus	KR822825	ssRNA(-)	-117.7348908	380.5801357
9001	Riboviria	Rhabdoviridae	Sigmavirus	Sigmavirus domestica	Wuhan fly virus 2	KM817646	ssRNA(-)	-116.3350106	384.6498689
9002	Riboviria	Rhabdoviridae	Sigmavirus	Sigmavirus hippoboscid	Wuhan louse fly virus 9	KM817656	ssRNA(-)	-114.0785427	376.6071599
9003	Riboviria	Rhabdoviridae	Sigmavirus	Sigmavirus hubei	Hubei diptera virus 9	KX884429	ssRNA(-)	-117.7616591	376.7584008
9004	Riboviria	Rhabdoviridae	Sigmavirus	Sigmavirus immigrans	Drosophila immigrans sigmavirus	KX884434	ssRNA(-)	-119.3280792	378.1250071
9005	Riboviria	Rhabdoviridae	Sigmavirus	Sigmavirus lousefly	Wuhan louse fly virus 10	KM817657	ssRNA(-)	-114.5070248	376.0695573
9006	Riboviria	Rhabdoviridae	Sigmavirus	Sigmavirus melanogaster	Drosophila melanogaster sigmavirus	GQ375258	ssRNA(-)	-120.1844482	380.7266328
9007	Riboviria	Rhabdoviridae	Sigmavirus	Sigmavirus muscina	Muscina stabulans sigmavirus	JF311402	ssRNA(-)	-113.6221967	297.687772
9008	Riboviria	Rhabdoviridae	Sigmavirus	Sigmavirus myga	Hubei diptera virus 10	KX884433	ssRNA(-)	-120.0073786	379.7459284
9009	Riboviria	Rhabdoviridae	Sigmavirus	Sigmavirus obscura	Drosophila obscura sigmavirus	GQ410979	ssRNA(-)	-116.0457935	376.3264265
9010	Riboviria	Rhabdoviridae	Sigmavirus	Sigmavirus shayang	Shayang fly virus 2	KM817635	ssRNA(-)	-118.6374212	382.181446
9011	Riboviria	Rhabdoviridae	Sigmavirus	Sigmavirus sichuan	Apis rhabdovirus 3	MZ822104	ssRNA(-)	-115.2631574	382.5964025
9012	Riboviria	Rhabdoviridae	Sigmavirus	Sigmavirus sturtevanti	Drosophila sturtevanti sigmavirus	KR822816	ssRNA(-)	-116.0968617	377.9835509
9013	Riboviria	Rhabdoviridae	Sigmavirus	Sigmavirus tristis	Drosophila tristis sigmavirus	KR822818	ssRNA(-)	-110.4582765	330.1419828
9014	Riboviria	Rhabdoviridae	Sigmavirus	Sigmavirus tuva	Aksy-Durug Melophagus sigmavirus	OL420709	ssRNA(-)	-118.3149431	377.7753213
9015	Riboviria	Rhabdoviridae	Sigmavirus	Sigmavirus wuhan	Wuhan house fly virus 1	KM817648	ssRNA(-)	-117.9089637	376.4310937
9016	Riboviria	Rhabdoviridae	Sigmavirus	Sigmavirus ying	Hubei dimarhabdovirus 1	KX884431	ssRNA(-)	-114.5846359	377.9075222
9017	Riboviria	Rhabdoviridae	Sigmavirus	Sigmavirus yushu	Yushu rhabdovirus	MW826525	ssRNA(-)	-116.0795502	383.1488601
9018	Riboviria	Rhabdoviridae	Siniperhavirus	Siniperhavirus chuatsi	Siniperca chuatsi rhabdovirus	DQ399789	ssRNA(-)	-119.4939739	379.7842965
9019	Riboviria	Rhabdoviridae	Siniperhavirus	Siniperhavirus chuatsi	Chinese rice-field eel rhabdovirus	MH319839	ssRNA(-)	-113.9609205	375.7805438
9020	Riboviria	Rhabdoviridae	Siniperhavirus	Siniperhavirus chuatsi	hybrid snakehead rhabdovirus	KC519324	ssRNA(-)	-119.1147312	378.1182146
9021	Riboviria	Rhabdoviridae	Siniperhavirus	Siniperhavirus chuatsi	Micropterus salmoides rhabdovirus	MK397811	ssRNA(-)	-115.4116421	375.7712127
9022	Riboviria	Rhabdoviridae	Siniperhavirus	Siniperhavirus zoarces	eelpout rhabdovirus	KR612230	ssRNA(-)	-119.9991711	382.5796059
9023	Riboviria	Rhabdoviridae	Sprivivirus	Sprivivirus cyprinus	spring viremia of carp virus	U18101	ssRNA(-)	-117.1123416	377.7057868
9024	Riboviria	Rhabdoviridae	Sprivivirus	Sprivivirus esox	pike fry rhabdovirus	FJ872827	ssRNA(-)	-118.9198098	380.0903775
9025	Riboviria	Rhabdoviridae	Sprivivirus	Sprivivirus esox	grass carp rhabdovirus	KC113518	ssRNA(-)	-116.242077	376.8254872
9026	Riboviria	Rhabdoviridae	Sprivivirus	Sprivivirus esox	tench rhabdovirus	KC113517	ssRNA(-)	-119.3290996	384.6519471
9027	Riboviria	Rhabdoviridae	Sripuvirus	Sripuvirus almpiwar	Almpiwar virus	KJ399977	ssRNA(-)	-119.1327475	380.1356099
9028	Riboviria	Rhabdoviridae	Sripuvirus	Sripuvirus chaco	Chaco virus	KM205000	ssRNA(-)	-116.5059541	377.4802104
9029	Riboviria	Rhabdoviridae	Sripuvirus	Sripuvirus charleville	Charleville virus	MH899109	ssRNA(-)	-118.182798	373.6466588
9030	Riboviria	Rhabdoviridae	Sripuvirus	Sripuvirus cuiaba	Cuiaba virus	MH899110	ssRNA(-)	-120.6404788	379.0326102
9031	Riboviria	Rhabdoviridae	Sripuvirus	Sripuvirus hainan	Hainan black-spectacled toad rhabdovirus	MG600016	ssRNA(-)	-119.6625582	376.4265885
9032	Riboviria	Rhabdoviridae	Sripuvirus	Sripuvirus madureira	Sena Madureira virus	KM205004	ssRNA(-)	-117.9729059	379.264299
9033	Riboviria	Rhabdoviridae	Sripuvirus	Sripuvirus niakha	Niakha virus	KC585008	ssRNA(-)	-120.1700952	380.5736475
9034	Riboviria	Rhabdoviridae	Sripuvirus	Sripuvirus sripur	Sripur virus	KM205023	ssRNA(-)	-122.9161187	381.4333052
9035	Riboviria	Rhabdoviridae	Sunrhavirus	Sunrhavirus alexandria	Burg el Arab virus	MW491759	ssRNA(-)	-120.288128	383.9241899
9036	Riboviria	Rhabdoviridae	Sunrhavirus	Sunrhavirus bimbo	Bimbo virus	MW491756	ssRNA(-)	-119.9739388	384.5694601
9037	Riboviria	Rhabdoviridae	Sunrhavirus	Sunrhavirus boteke	Boteke virus	MW491753	ssRNA(-)	-114.3640348	381.3957165
9038	Riboviria	Rhabdoviridae	Sunrhavirus	Sunrhavirus dillard	Dillard's Draw virus	MG251664	ssRNA(-)	-121.4925051	380.870777
9039	Riboviria	Rhabdoviridae	Sunrhavirus	Sunrhavirus garba	Garba virus	KM204982	ssRNA(-)	-120.0202767	383.7800359
9040	Riboviria	Rhabdoviridae	Sunrhavirus	Sunrhavirus harrison	Harrison Dam virus	KJ432573	ssRNA(-)	-117.8090676	380.7318825
9041	Riboviria	Rhabdoviridae	Sunrhavirus	Sunrhavirus kolongo	Kolongo virus	MW491757	ssRNA(-)	-119.9171429	382.9666084
9042	Riboviria	Rhabdoviridae	Sunrhavirus	Sunrhavirus kwatta	Kwatta virus	KM204985	ssRNA(-)	-123.6178752	380.9174278
9043	Riboviria	Rhabdoviridae	Sunrhavirus	Sunrhavirus matariya	Matariya virus	MW491760	ssRNA(-)	-120.7190398	381.2344438
9044	Riboviria	Rhabdoviridae	Sunrhavirus	Sunrhavirus nasoule	Nasoule virus	MW491755	ssRNA(-)	-120.2598374	379.7383072
9045	Riboviria	Rhabdoviridae	Sunrhavirus	Sunrhavirus oakvale	Oak Vale virus	JF705876	ssRNA(-)	-118.5700602	383.5603991
9046	Riboviria	Rhabdoviridae	Sunrhavirus	Sunrhavirus ouango	Ouango virus	MW491758	ssRNA(-)	-120.8947227	381.987962
9047	Riboviria	Rhabdoviridae	Sunrhavirus	Sunrhavirus sandjimba	Sandjimba virus	MW491754	ssRNA(-)	-119.579071	382.3747971
9048	Riboviria	Rhabdoviridae	Sunrhavirus	Sunrhavirus sunguru	Sunguru virus	KF395226	ssRNA(-)	-117.4374471	379.6393873
9049	Riboviria	Rhabdoviridae	Sunrhavirus	Sunrhavirus walkabout	Walkabout Creek virus	KJ432572	ssRNA(-)	-115.2290717	375.6085537
9050	Riboviria	Rhabdoviridae	Thriprhavirus	Thriprhavirus intonsa	Hangzhou Frankliniella intonsa rhabdovirus 1	MZ209657	ssRNA(-)	-114.6115174	379.9001358
9051	Riboviria	Rhabdoviridae	Thriprhavirus	Thriprhavirus tabaci	Thrips tabaci associated dimarhabdovirus 1	MN714687	ssRNA(-)	-119.2625736	381.3573533
9052	Riboviria	Rhabdoviridae	Tibrovirus	Tibrovirus alphaekpoma	Ekpoma virus 1	KP324827	ssRNA(-)	-120.7699785	383.6223917
9053	Riboviria	Rhabdoviridae	Tibrovirus	Tibrovirus beatrice	Beatrice Hill virus	KY073493	ssRNA(-)	-115.0377607	376.0365551
9054	Riboviria	Rhabdoviridae	Tibrovirus	Tibrovirus betaekpoma	Ekpoma virus 2	KP324828	ssRNA(-)	-118.7565698	382.5495161
9055	Riboviria	Rhabdoviridae	Tibrovirus	Tibrovirus coastal	Coastal Plains virus	GQ294473	ssRNA(-)	-121.4718116	380.0246721
9056	Riboviria	Rhabdoviridae	Tibrovirus	Tibrovirus congo	Bas-Congo virus	JX297815	ssRNA(-)	-109.074268	371.1270479
9057	Riboviria	Rhabdoviridae	Tibrovirus	Tibrovirus mundri	Mundri virus	OM320812	ssRNA(-)	-117.2072055	381.508614
9058	Riboviria	Rhabdoviridae	Tibrovirus	Tibrovirus sweetwater	Sweetwater Branch virus	KM204997	ssRNA(-)	-118.2689378	379.4469334
9059	Riboviria	Rhabdoviridae	Tibrovirus	Tibrovirus tibrogargan	Tibrogargan virus	GQ294472	ssRNA(-)	-118.0668746	378.6612691
9060	Riboviria	Rhabdoviridae	Tibrovirus	Tibrovirus tibrogargan	Bivens Arm virus	KP688373	ssRNA(-)	-116.0520778	378.103727
[truncated: 2,331 more rows]
